# Supplementary material for: Combining phylogenetic footprinting with motif models incorporating intra-motif dependencies
Source: BMC Bioinformatics. 2017 Mar 1;18:141. doi: 10.1186/s12859-017-1495-1 (PMC5333389; doi:10.1186/s12859-017-1495-1)
Supplement: Supplementary file 2 — Sequence data. This archive contains data files of alignments of the ChIP-seq positive regions and negative control regions for each of the 35 TFs in FASTA format. (ZIP 83763.2 kb) [file 12859_2017_1495_MOESM2_ESM.zip › SIX5/SIX5_pos.txt]

>gene=chr20_2489711-2489884; species=hg19
GAAAACAGGTTCTGGCTCCCGAGTGAAGTCTCTGTCCCCTTGGCCCATTCTGCAAAAAAAAGACTACACTCCCCACAAGCCTCTGCGGCAGCTTCCGCAGGCGCTTCCGGAAGCTGGGGTCAACGAGAGAAGTCATTTCCGATTGGCGAATCTAGCGGGAGCAATGCGCTGTC
>gene=chr20_2489711-2489884; species=bosTau
-----------------------------------------------------------------------------------------------------------------------------------------------------------------------------
>gene=chr20_2489711-2489884; species=calJac
GAAAACAGATTCTGGCTCCCGAGTGAAGTCTCTGTCCTCTCGGCCCAGTCTTCAAAAAAAAGACTACACTCCCCACAAGCCTCTGCGGGAGCTTCCGCAGGAGCTTCCGGAAGCTGGGGTTAACCAGAGAAACCATTTCCGATATGCGAATCTAGCGGGAGCGGTTCGTGGGC
>gene=chr20_2489711-2489884; species=canFam
TAAAACAAGTCGTGGTTTCTGTATAAAATCACAGCTCCCTCTGCGGGTTCTCCGGAAA---GACTACACTCCCCAGAAGCCTCTGCGGCAGC-TCCCTGACAGCTTCGGGACCCTGGGTCTGGCGTCCCAAAGCATTTGTGGTTTGGCTTCTGGCCTGA--------------
>gene=chr20_2489711-2489884; species=equCab
TAAAACAAGATGTGGTTCCGGAGCGAAGTCTCTGTCTCCCCTGCCCATTCGCCGGAAG---AACCACATTCTCCAGAAGCCCCTGCAGCTGCTTCCGCGGTGGCTTCCAGGCTGCG--CCAAGCGGCG-AAGGCCTTTCCGGTTGGCGTGTCAGGC-----------------
>gene=chr20_2489711-2489884; species=gorGor
GAAAACAGGTTCTGGCTCCCG-GTGAAGTCTCTGTCCCCTTGGCCCATTCTGCAAAAAAAAGACTACACTCCCCACAAGCCTCTGCGGCAGCTTCCGCAGGCGCTTCCGGAAGCTGGGGTCAACGAGAGAAGTCATTTCCGATTGGCGAGTCTAGCAGGAGCAACGCG----C
>gene=chr20_2489711-2489884; species=panTro
GAAAACAGGTTCTGGCTCCCGAGTGAAGTCTCTGTCCCCTTGGCCCATTCTGCAAAAAAAAGACTACACTCCCCACAAGCCTCTGCGGCAGCTTCCGCAGGCGCTTCCGGAAGCTGGGGTCAACGAGAGAAGTCATTTCCGATTGGCGAATGTAGCGGGAGCAACGCG----C
>gene=chr20_2489711-2489884; species=papHam
GAAAACAGATTCTGGCTCCCGAGTGAAGTCTCTGTCCTCTAGGCCCATTCTGCAAAAAAAAGACTACACTCCCCACAAGCCTCTGCGGCAGCTTCGGCAGGCGCTTCCGGAAGCTGGGGTTACCGAGGGAAGTCATTTCCGATTGGCGAATCTAGCCGGAGCAGTGCGCGAAC
>gene=chr20_2489711-2489884; species=ponAbe
GAAAACACGTTCTGGCTACCGAGTGAAGTCTCTAGCCCCTCGGCCCGTTCTGCAAATAAAAGAGTACACTCCCCACAACCCTCTGCGGCAGCTTCCGCAGGCGCTTCCGGAAGCTGGGGTCAACGAGGGAAGTCATTTCCGATTGGCGAATCTAGCCGGAGCAGTTCGCTGGC
>gene=chr20_2489711-2489884; species=rheMac
GAAAACAGATTCTGGCTCCCGAGTGAAGTCTCTGTCCTCTAGGCCCATTCTGCaaaaaaaaaaCTACACTCCCCACAAGCCTCTGCGGCAGCTTCGGCAGGCGCTTCCGGAAACTGGGGTTACCGAGGGAAGTCATTTCTCATTGGCGAATCTAGCCGGAGCAGTGCGCGAAC
>gene=chr20_3762045-3762200; species=hg19
GCCTAATCCAGAGACTCACGTCCCAGCTGGGAGCGGCCATATTGTTTTCTGAAACCATGGAAACCATTCCCGACTCTCCTGGGTACAAAGACTTCTGGGAGTTGTAGTTTTATCCCCTCCCCGCTACCTCCTCTCAGGCCCGAGCTTTGAAAAGG
>gene=chr20_3762045-3762200; species=bosTau
CTCTAACCC--AGACTCGCGTCCCAGCTGGGAGCGGCCATATTGTTTTCTGAAACCATGGCAACCGAAACTGACTCGCCGGGGAGCAGGGGCTTCTGGGAGTTGTAGTTTCC------TCCCGCTACCTCCTTTCAGGCCTCA-CTTTGAAAAGG
>gene=chr20_3762045-3762200; species=calJac
GCCTAATCCAGAGACTCACGTCCCAACTGGGAGCGGCCATATTGTTTTCTGAAACCATGGAAACCGTCCCCGACTCGCCTGGGAGCAAAGACTTATGGGATTTGTAGTTTTATCCTCTCCCCGCTACCTCCTTTCAGGCCCGAGCTTTGAAAAGG
>gene=chr20_3762045-3762200; species=canFam
CTCTAATCCGGAGACTCTCCTCCCAGCTGGGAGCAGCCATATTGTTTCCTGAAACCATGGCAACTATCCTTGACTAGGCAGGGAGCAGGGATTTCTGGGAGTTGTAGTTCTC------TCCCTCTCCTTACTCTCGGGCCCCAGCTTTGAA-AGG
>gene=chr20_3762045-3762200; species=equCab
CTCTAATCCCAAGACTTGTGTCCCAGCTGGGAGCAGCCATATTGTTTTCTGAAACCATGGCAACCATCCGTGACTCGCCGAGGAGCAGAGGCTTCTGGGATTTGTAGTTTTC------TCCCGCTACCTCCTCTCAGGCCCCGGCTTTGAAAAGG
>gene=chr20_3762045-3762200; species=gorGor
GCCTAATCCAGAGACTCACGTCCCACCTGGGAGCGGCCATATTGTTTTCTGAAACCATGGAAACCATCCCCGACTCTCCTGGGTACAATGACTTCTGGGAGTTGTAGTTCTATCCCCTCCCCGCTACCTCCTCTCAGGCCCGAGCTTTGAAAAGG
>gene=chr20_3762045-3762200; species=panTro
GCCTAATCCAGAGACTCACGTCCCAGCTGGGAGCGGCCATATTGTTTTCTGAAACCATGGAAACCATCCCCGACTCTCCTGGGTACAAAGACTTCTGGGAGTTGTAGTTTTATCCCCTCCCCGCTACCTCCTCTCAGGCCCGAGCTTTGAAAAGG
>gene=chr20_3762045-3762200; species=papHam
GCCTAATCCAGAGACTCACGTCCCAGCTGGGAGCGGCCATATTGTTTTATGAAACCATGGAAACCATCCCCGCCTCGCCTGGGAGCAAAGACTTCTGGGAGTTGTAGTTTTATCCCCTCCCCGCTACCTCCTCTCAGGCCCGAGCTTTGAAAAGG
>gene=chr20_3762045-3762200; species=ponAbe
GCCTAATCCAGAGACTCACGTCCCAGCTGGGAGCGGCCATATTGTTTTCTGAAACCATGGAAACCATCCCCGACTCGCCTGTGAACAAAGACTTCTGGGAGTTGTAGTTTTATCCCCTCCCCGCTACCTCCTCTCAGGCCCGAGCTTTCAAAAGG
>gene=chr20_3762045-3762200; species=rheMac
GCCTAATCCAGACACTCACGTCCCAGCTGGGAGCGGCCATATTGTTTTCTGAAACCATGGAAACCATCCCCGCCTCGCCTGGGAGCAAAGACTTCTGGGAGTTGTAGTTTTATCCCCTCCCCGCTACCTCCTCTCAGGCCCAAGCTTTGAAAAGG
>gene=chr20_3801326-3801446; species=hg19
CCATTTAGGCCTGGCTGACCGGAGTAAGAAACTACAACCCCCGAAGTGCCTTGCGCCTCAAGGTTACGGAGGCAGTGACGTAAGCTGTCTTGACCGCTACCATTTCTCTAGTAGAGGCGG
>gene=chr20_3801326-3801446; species=bosTau
CCCCACACAGTTGGTTAGCTGGGGCAAGCAACTACAGCCCCCCAGATGCACTGCGCCTCGGGGTTGCGCGGAC-----------------------------------------------
>gene=chr20_3801326-3801446; species=calJac
CTGTTTAGGCCTGGCTGACCGGAGTAAGAAACTACAACCCCCGAAGTGCATTGCGCCGCAGGGTTGCGGAGCCAGTGACGTAAGCTGTCTTGACCGCTACCATTTCTCTGGTGGAGGGGG
>gene=chr20_3801326-3801446; species=canFam
TCGCTTAGGTGTGTTTGACTGGAGCAAGGAACTACAATCCCCCAAATGCACTGCACTGCAGGCTTGCGCGGGCAGTGACGTGAAGGTT-TTGGTCGCTACTATGT----GGGGGGGAGGG
>gene=chr20_3801326-3801446; species=equCab
CTGCGTAGGCCTGGGTGACTGGAGCAAGGAACTACGAACCCCCAAATGCACTGCGCCGCTGAGTTGCGCGGGCAGTGACGTAAAGGTTCTTGGCCGCTACCATTTCTCCAGGGGGTGCGG
>gene=chr20_3801326-3801446; species=gorGor
CCATTTAGGCCTGGCTGACCGGAGTAAGAAACTACAAGCCCCGAAGTGCATTGCGCCTCAAGGTTACGGAGGCAGTGACGTAAGCTGTCTTGACCGCTACCATTTCTCTAGTAGAGGGGG
>gene=chr20_3801326-3801446; species=panTro
CCATTTAGGCCTGGCTGACTGGAGTAAGAAACTACAACCCCCGAAGTGCATTGCGCCTCAAGGTTACGGAGGCAGTGATGTAAGCTGTCTTGACCGCTACTATTTCTTTAGTAGAGGGGG
>gene=chr20_3801326-3801446; species=papHam
CCATTTAGGCCTGGCTGACTGGAATAAGAAACTACAACCCCCGAAGTGCATTGCGCCTCAGGGTTACGGAGGCAGTGTTGTAAGCTATCTTGACCGCTACCATTTCTCTGGTGGAGGGGG
>gene=chr20_3801326-3801446; species=ponAbe
CCATTTAGGCCTGGCTGACCGGAATAAGAAACTACAACCCCCGAAGTGCATTGCGCCTCAGGGTTAAGGAGGCAGTGACGTAAGCTGTCTTGACCGCTACCATTTCTCTAGTAGAGGGGG
>gene=chr20_3801326-3801446; species=rheMac
CCATTTAGGCCTGGCTGACCGGAATAAGAAACTACAACCCCCGAAGTGCATTGCGCCGCAGGGTTACGGAGGCAGTGTCGTAAGCTATCTTGACCGCTACCATTTCTCTGGTAGAGGGGG
>gene=chr20_10415740-10415909; species=hg19
TGTTTTGGGCCCACTTTGAAAGCCGCGATATTCTGAACAGAGGCCATTTTTCTTTTGGGCAGATTCCACGGGCCATCGAAGTGTTTCGCTGCCATCTTAAATCCTGGCTGTGGCCTCAATCCTGCAGCGAAGCTGCCCAGATCATTTTGTGTTTGGGCGGCGGCTGAGT
>gene=chr20_10415740-10415909; species=bosTau
TGTTTTGGGCCCTCGTTGGAAGCCGCGAGACCTTGCACGGAGGACATTTTTGTTTTTGGAAGATCCCGCGCGCTCTTCTAGTG-TTCGCCGCCATCTTAAGTCCTGGTTGTGGCTTCAAGCGGGCCTCGAAGCAACCCAGGCCATCTTGTGTTTGGGCGGCGGCAGGGC
>gene=chr20_10415740-10415909; species=calJac
TGTTTTGGGCCCTCTTTGAAAGCCGCGAGATTCTAAATAGAGGCCATTTTTCTTTTGGGCTGATTCCACGGGCTACCAAAGGGTTTCGTCGCCATCTTAAATCCTGGCTGTGGCCTCAATCCGACAGTGAAGCTGCCCAGATCATCTTGTGTTTGGGCGGCGGCTGAGT
>gene=chr20_10415740-10415909; species=canFam
TGTTTTGGGCCCTCCTTGAAAA----------ACGGGCGGAGGCCATTTTTCTTTGGGGTAGATTCCTCGCGCTCTCCCAGCGCTT---CGCCATCTTGGGTGCTGGTTTTGGCTTCCGGCCGGCTGTGAGGCCGCCCCGTTCATTTTGTGTTTGGGCGGCGGCTGCGT
>gene=chr20_10415740-10415909; species=equCab
TGTTTTGGGTCCATCTTGAAAGCTGCAAGATTGTGAGCGGAGGCCATTTTTCTTTTGGGCAGATTCCTCGCGCTGTCCTAGTGTTTGGCCGCCATCTTAAGTCCTGG-TTGGGCTTCAAGCCGACAGCGAGTCAGCCCAGATCATCTTGTGTTTGGGCGGCGGCCGCGT
>gene=chr20_10415740-10415909; species=gorGor
TGTTTTGGGCCCACTTTGAAAGCCGCGATATTCTGAACAGAGGCCATTTTTCTTTTGGGCAGATTCCACGGGCCATCGAAGTGTTTCGCTGCCATCTTAAATCCTGGCTGTGGCCTCAATCCAGCAGCGAAGCTGCCCAGATCATTTTGTGTTTGGGCGGCGGCTGAGT
>gene=chr20_10415740-10415909; species=panTro
TGTTTTGGGCCCACTTTGAAAGCCGCGATATTCTGAACAGAGGCCATTTTTCTTTTGGGCAGATTCCACGGGCCATCGAAGTGTTTCGCTGCCATCTTAAATCCTGGCTGTGGCCTCAATCCAGCAGCGAAGCTGCCCAGATTATTTTGTGTTTGGGCGGCGGCTGAGT
>gene=chr20_10415740-10415909; species=papHam
TGTTTTGGGCCCACGTTGAAAGCCGCGATATTCTGAACAGAGGCCATTTTTCTTTTGGGCAGATCCCACGGGCCATCGAAGTGTTTCGCTGCCATCTTAAATCCTGGCGGTGGCCTCAATCCAACAGCGAAGCTGCCCAGATCATCTTGTGTTTGGGCGGCGGCTGAGT
>gene=chr20_10415740-10415909; species=ponAbe
TGTTTTGGGCCCACTTTGAAAGCCGCGATATTCTGAACGGAGGCCATTTTTCTTTTGGGCAGATTCCGCGGGCCATCGAAGTGTTTCGCTGCCATCTTAAATCCTGGCTGTGGCCTCAATCCAGCAGCGAAGCTGCCTAGATCATTTTGTGTTTGGGCGGTGGCTGAGT
>gene=chr20_10415740-10415909; species=rheMac
TGTTTTGGGCCCACTTTGAAAGCCGCGATATTCTGAACAGAGGCCATTTTTCTTTTGGGCAGATTCCGCGGGCCATCGAAGTGTTTCGCTGCCATCTTAAATCCTGGCGGTGGCCTCAATCCAACAGCGAAGCTGCCCAGATCATCTTGTGTTTGGGCGGCGGCTGAGT
>gene=chr20_17506431-17506554; species=hg19
cctagaagggagactacattttccagcattccttgcagccaggtgtggccatgtgactaagtcctgaccaatgggatggaagcataagtctgcatggcagcttccagatacctttagttaagt
>gene=chr20_17506431-17506554; species=bosTau
cctagaataaagactacatttcccagccttctttgcagctcagtgtggccatgtgactcaatcctgaccaatgggaagcaagcat--gcct--gtggccacttgaagatatctttgg-taaga
>gene=chr20_17506431-17506554; species=calJac
cctagaagagagactacattttccagcattccttgcagccaggtgtggccatgtgactaagtcctgaccaatgggatggaagcataagtctccgtggcagcattcaggtacctttag-taagc
>gene=chr20_17506431-17506554; species=canFam
cccagagggaagactacatttcccagccttccttgcagccaggtgtgaccatgtaactaagtcctgaccagtgggatgtaaacctaagtct--gtggcagcctccaaatatctttgg-taaga
>gene=chr20_17506431-17506554; species=equCab
cctggaggagaaactacatttcccagccttccttgcaggtaggtgtagccatgttactacatcctgaccaatgggatgtaagcataagtct--gtggtggcttccagatagcttaag-taaaa
>gene=chr20_17506431-17506554; species=gorGor
cctagaagggagactatattttccagcattccttgcagccaggtgtggccatgtgactaagtcctgaccaatgggatagaagcataagtctgcatggcagctttcagatacctttag-taagt
>gene=chr20_17506431-17506554; species=panTro
cctagaagggagactacattttccagcattccttgcagccaggtgtggccatgtgactaagtcctgaccaatgggatggaagcataagtctgcatggcagcttccagatacctttagttaagt
>gene=chr20_17506431-17506554; species=papHam
cctagaagggagactacattttccagcattccttgcagccaggtgtggccatgtgacaaagtcctgaccaatgggatggaagcctaagtctgcatggcagctttcagatacctttag-taagc
>gene=chr20_17506431-17506554; species=ponAbe
cctagaagggagactacattttccagcattccttgcagccaggtgtggccatgtgactaagtcctgaccaatgggatggaagcataagtctgcatggcagctttcagatacctttag-taagt
>gene=chr20_17506431-17506554; species=rheMac
cctagaagggagactacattttccagcattccttgcagccaggtgtggccatgtgacaaagtcctgaccaatgggatggaagcctaagtctgcatggcagctttcagatacctttag-taagc
>gene=chr20_18774615-18774735; species=hg19
aacctagctaagcgggaactacgtttcccagaattccttgcctgtaggtttccggggttagcacacgccacgtgacctgatgcgggcttcgtgaggcggaagtgacgcagtgttgtcgtc
>gene=chr20_18774615-18774735; species=bosTau
aacttagtggagctggaactatgttttccagaattccatccacgcagacttccagggtgagcacagggtac-tgacctcccctgagccttgaaaggcagaaatgatacaacTCG-GAGTC
>gene=chr20_18774615-18774735; species=calJac
aacctagctaagctggaactacgtttcccagaattccttgcctgtaggtttccaggattagcaccggcctcgtgacctgatgagtgttgcggggggcggaagtgacgca-cgttgtcgtt
>gene=chr20_18774615-18774735; species=canFam
aatttggccaacctggaactacatttcccagaattcactcc---cagatttccggggttagcgtggaccac-tgacct--cgcgagcct--gaaggcggaagtgacgctacactgtagcc
>gene=chr20_18774615-18774735; species=equCab
aatttggcaaaggtggaattccgtttcccagaattccttcctttcagacctccgggatta-cctggagcac-tgaactcgcgcgagcctgggaaggcggaagtgacgccatactgtggcc
>gene=chr20_18774615-18774735; species=gorGor
aacctagctaagcgggaactacgtttcccagaattccttgcctgtaggtttccggggttagcacaggccacgtgacctgatgcgggcttcgtgaggcggaagtgacgcagcgttgtcgtc
>gene=chr20_18774615-18774735; species=panTro
aacccagctaagcgggaactacgtttcccagaattccttgcctgtaggtttccggggttagcacaggccacgtgacctgatgcgggcttcgtgaggcggaagtgacgcagcgttatcgtc
>gene=chr20_18774615-18774735; species=papHam
aacctagctaagccggaactacgtttcccagaattccttgcctgtaggtttccggggttagcacaggccacgtgacctgatgcttgctttgtgaggcggaagtgatgcagcgttgtcgtc
>gene=chr20_18774615-18774735; species=ponAbe
cacctagctaagtgggaactacgtttcccagaattccttgcccgtaggtttccggggtcagcacaggccacgtgacctgatgcgcgcttcgtgaggcggaagtgacgcagcgttgtcgtc
>gene=chr20_18774615-18774735; species=rheMac
cacctagctaagccggaactacgtttcccagaattcgttgcctgtaggtttccggggttagcgcaggccacgtgacctgatgcgtgctttgtgaggcggaagtgatgcagcgttgtcgtc
>gene=chr20_20693526-20693672; species=hg19
GTACTACAAGTCCCGAGATGCACCGCGAGACAGTCCTCCAATCAGGCTGGCGGTCTTCGGCACGATGGGAGTCAGTGGGCCGGCATTGGGCACGTCGCCCCGCCCTGCCGCGGGCCGCAAGTGCTCCTGGGAAATGAAGTTCTCCA
>gene=chr20_20693526-20693672; species=bosTau
GTCCTCCGAGCCCCGGGATGCTCCGTGACAGCGACCTCCAATCAGGCTGGCGGTTTTCCGCGCGATTGGAGTCAGTGCGCCCGCTCAGGGCACGTCTCGCC----------AGGCCACCAGTGCTCCTGGGAAATGTAGTTCTCCA
>gene=chr20_20693526-20693672; species=calJac
GTACTACAAGTCCCGAGATGCACCGCGAGAGAGTCCTCCAATCAGGCTGGCGGCCTTTGGCACGATGGGAGTCAATGGGCCGTCACTGGGCACGTCGCCCCGCCCTGCCGCGGGCCGCAGGCGCTCCTGGGAAATGAAGTTCTCCC
>gene=chr20_20693526-20693672; species=canFam
GTACTACAAGTCCCAAGATGCACTGCGACACAGCCCTCCAATCAGGCTGGCGGTCTTAGGCACGATGAGAGTCAATAGGCTGGGTCTGAGCACGTTTCCTCACCGGGCTGTGGGCCGCAAGGCCTCCAGGGAAATGTAGTTCTCCA
>gene=chr20_20693526-20693672; species=equCab
GTACTACCTGTCCCGGGATGCATCGCGACAGGGCCCTCCAATTAGGCTGGCGGACTTCCGTACGACGGGAGTCAGTGGGCCGGCTCTGAGTATTTGTCCCCACCCCACCGTAGGCCGCAAGTGCTGCTGGGAAATGTAGTTCTCGA
>gene=chr20_20693526-20693672; species=gorGor
GTACTACAAGTCCCGAGATGCACCGCGAGACAGTCCTCCAATCAGGCTGGCGGTCTTCGGCACGATGGGAGTCAGTGGGCCGGCATTGGGCACGTCGCCCCGCCCTGCCGCGGGCCGCAAGTGCTCCTGGGAAATGAAGTTCTCCA
>gene=chr20_20693526-20693672; species=panTro
GTACTACAAGTCCCGAGATGCACCGCGAGACAGTCCTCCAATCAGGCTGGCGGTCTTCGGCACGATGGGAGTCAGTGGGCCGGCATTGGGCACGTCGCCCCGCCTTGCCGCGGGCCGCAAGTGCTCCTGGGAAATGAAGTTCTCCA
>gene=chr20_20693526-20693672; species=papHam
GTACTACAAATCCCGAGATGCACCGCGAGACAGTCCTCCAATCAGGCTGGCCGCCTTCGGCACGATGGGAGTCAATGGGCTGGCATTGGGCACGTCGCCCCGCCCTGCCGCGGGCCGCAATTGCTCCTGGGAAATGAAGTTCTCCA
>gene=chr20_20693526-20693672; species=ponAbe
GTACTACAAGTCCCGAGATGCACCGCGAGACAGTCCTCCAATCAGGCTGGCGGTCTTCGGCACGATGGGAGTCAGTGGGCCGGCATTGGGCAAGTCGCCCCGCCCTGCCGCGGGCCGCAAATGCTCCTGGGAAATGAAGTTCTCCA
>gene=chr20_20693526-20693672; species=rheMac
GTACTACAAATCCCGAGATGCACCGCGAGACAGTCCTCCAATCAGGCTGGCGGCCTTCGGCACGATGGGAGTCAATGGGCTGGCATTGGGCACGTCGCCCCGCCCTGCCGCGGGCCGCAATTGCTCCTGGGAAATGAAGTTCTCCA
>gene=chr20_21077039-21077201; species=hg19
gacaattacgcacatcacttctacttgcatgccactggcgaatgtttagtcacatggtcctcgtgtcgctgcaagggaggctgggaaatgtagttcagctggtcagccgtgtgcccagtgagaatagaaTAAATGATGACGAGTGGCAGACAGGAGTCTCCG
>gene=chr20_21077039-21077201; species=bosTau
gatgactatgcccatcacttccgcttgccttccattggtgagaacttagtcacatgggccaagtgcagctgcaagggaggctgggaaatgtagtccagatgagcagccatatgcccagcaagaaaagaaTAAATTGCGGTTTGTGGCACACAGGAATCTCTG
>gene=chr20_21077039-21077201; species=calJac
gacaattatgtacatcacttctgcttgcatgccactggtgaatgcttagtcacatggtcctcgtgttactgcaaggcaggctgggaaacgtagttcagctggt-gggcgggtgcccagcaagaagagaaTAAATGATGACAAGTGGCAGACAGGACTCTCTG
>gene=chr20_21077039-21077201; species=canFam
GACAATTACCTCcatcacttctgcttgcattccactgttaagaacttagt---------------caactgcaagggaggctgggaaatgtagtccagctgggcaggtgggtgcctagcaagaagaaaataaatggtgaGAAGTGGCAGACAGGAGTCCCTG
>gene=chr20_21077039-21077201; species=equCab
gacaattatgcccatcacttctacttgcgatccattagtgagaacttagtcacatgagctatatgtagctgcaagggaggctgggaaatgtagttcagcttggcagccatgtgcccagcaaggagagaataaatggtgagaagtggcagacaggagtctctg
>gene=chr20_21077039-21077201; species=gorGor
gacaattacgcacatcacttctacttgcatgccactggcgaatgcttagtcacatggtcctcgtgtcgctgcaagggaggctgggaaatgtagttcagctggtcggccgtgtgcccagcgagaatagaaTAAATGATGACGAGTGGCAGACAGGAGTTTCTG
>gene=chr20_21077039-21077201; species=panTro
gacaattacgcacatcacttctacttgcatgccactggcgaatgtttagtcacatggtcctcgtgtcgctgcaagggaggctgggaaatgtagttcagctggtcagccgtgtgcccagcgagaatagaaTAAATGATGACGAGTGGCAGACAGGAGTCTCTG
>gene=chr20_21077039-21077201; species=papHam
gacaattatgcacatcacttctacttgcatgccactggtgaatgcttagtcacatggtcctcgtgtcactgcaagggaggctgggaaacgtagttcagctggtcggccgtgtgcccagcaagaagagaaTAAATGATGACAAGTGGCAGACAGGAGTCTCTG
>gene=chr20_21077039-21077201; species=ponAbe
gacaattacgcacatcacttctacttgcatgccactggtgaatgcttagtcacatggtcctcgtgtcgctgcaagggaggctgggaaacgtagttcagctggtcagccaggtgcccagcgaaaatagaat-aatgatgatgagtggcagacaggagtctctg
>gene=chr20_21077039-21077201; species=rheMac
gacaattacgcacatcacttctacttgcatgccactggtgaatgcttagtcacatggtcttcgtgtcactgcaagggaggctgggaaacgtagttcagctggtcggccgtgtgcccagcaagaagagaaTAAATGATGACAAGTGGCAGACAGGAGTCTCTG
>gene=chr20_22666834-22666968; species=hg19
gctgtgcccatgcgctgcagcgaagggaactacatttcccgggaggccttgcgctctcgcttcctggtagattcagccaatgggaggcactggccggagattggctgctgggaggaggagagaagcctggatgt
>gene=chr20_22666834-22666968; species=bosTau
C-----CCTTCC--TTGTCCTGAAGGGA-----------------------------------------GATCCGACTAGTGGGAGGCACTGGCAGAAGAGCAGCTTGGG-AGGGAGGAGAGGGACCC------
>gene=chr20_22666834-22666968; species=calJac
cctgtgcctatgtgctacagtgaaaggaactacatttcccaggagcctttgccttctagcttccttgtaggttcagccaataggaggca---------------------------------------------
>gene=chr20_22666834-22666968; species=canFam
C-----CCTCTCCTCTGCACCAT-GGAAACTGCATTTCTCATG-----CAGC-------AGAAATGGTAGGTTCAGCCAAGGGCAGGTACTGGCAG-ACATGGGCTGGTG-GAGA-------------AGGCCC
>gene=chr20_22666834-22666968; species=equCab
g-----cctgccctctgcactgg-gggaactacatttcccaggctcccttgc-------cttcctggtaggcttagccaatgggaggcatggccaa-agactggcaggca-ggaggaggagataggccgggcat
>gene=chr20_22666834-22666968; species=gorGor
GCT-----------------------------------------------------------------------------------------------------------------------------------
>gene=chr20_22666834-22666968; species=panTro
GCTGTGCCCATGCGCTGCAGCGAAGggaactacatttcccgggaggccttgcgatctcgcttcctggtagattcagccaatgggaggcactggccggagattggctgctgggaggaggagagaagcctggatgt
>gene=chr20_22666834-22666968; species=papHam
gctgtgcctatgtgctgcagtgaagggaactacatttcccaggagccctt--------gcttcctggtagagtcagccaatgggagtcactggcaggagactggctgctgggaggaggagagaagcctggatgt
>gene=chr20_22666834-22666968; species=ponAbe
gctgtgcctatgcgctgcagtgaagtgaactacatttcccgggaggcctt-cgctctcgcttcctggtagattcagccaatgggaggcactggccggagattggctgctgggaggaggagagaagcctgggtgt
>gene=chr20_22666834-22666968; species=rheMac
GCTGTGCCTATGTGCTGCAGTGAAGggaactacatttcccaggagccctt--------gcttcctggtagagtcagccaatgggagtcactggcaggagattggctgctgggaggaggagagaagcctggatgt
>gene=chr20_30697142-30697363; species=hg19
AGTCGTACTGCTCTTGGAGCCCCAGTGCCCACCCTTTCCCTCAAATCAAGGTCTCAGGTAACCCTGGCAATGGGTCTTCCTGCCAGTAGTAAAGATGGCGCTGAGAGCACGAGCGCACTTTCGCACACCCCCATTACCCACAATGCAGCGGGAATAAGGGAGGCTCAGTTTCTGCCAGGAGCTAATATGGCTTCCTTAGTTACACCGTTCTCTCTCTTCAC
>gene=chr20_30697142-30697363; species=bosTau
-------TTGCTAGTGGAGCTCTGGTACGGATCCCACTCAACAAATCAAGGGCTCAGGTAACCCGGGCAACGGATCTTCCTGCCAATAGTAAAGATGGAGCCCACAGAACAAGCACCTTTACGCACACCGCTATTACCCACAATGCAGTGTCAGCCGGGAAGGAGCGGGGTCTGCCAGGAGTTAACATGGCTCCCGTAGTTACACCACCCTGTCTTTTCAC
>gene=chr20_30697142-30697363; species=calJac
AGACGGACTGCTCTTGGATCCCGAGTGTCCACCCTTTCCCTTAAATCAAGATCTCAGATAACCCTGGCAATGGGTCGTCCTGCCAGTAGTAAAGATGGCACCGAGAACACGAGCGCATTTTCACACACCCCTATTACCCACAATGCAGCGGGGGT-GGGGGGGCTAAGTTTCTGCCAGGAGCTAATATGGCTTCCAGAGTGACACCGTTCTGTCTTTTCAC
>gene=chr20_30697142-30697363; species=canFam
AGTTAGGTTTCTATGGGAGCCCTGGTACCAATCCCACGCACCAAATCAAGGCCTCAGGTAACCCTGGCAAC----------GCCAATAGCAAATATGGCGTCCAGAGAGCTGACGCGTTTACGCACACCTCCATTACCCACCATACAGTGGGGGGGGGGGAGGAGCAGTCCCTGCCAGGAGTTAATATGGCTCCCATAGTTACACCATC--CGCTCGTCAC
>gene=chr20_30697142-30697363; species=equCab
agttgggcagctattggagTCATTGTACCGACCCCACTCACCGAATCAAGGCCTCAAGTAACCCTGGCAACGGGGCTTTCTGCCAATAGTAAAGATGGCGTCCAGAGAACATGCGCGTTTACCCACACACCCATTACCCACAATGCAGTGTGGGGGGGGAAGCAGCAGTCTCTGCCAGGAGCTAATATGGCTCCTATAGTTACACCATCCTCTCTCTTCAC
>gene=chr20_30697142-30697363; species=gorGor
-----------------------------------------CAAATCAAGGTCTCAGGTAACCCTGGCAATGGGTCTTCCTGCCAGTAGTAAAGATGGCGCTGAGAG-ACGCGCGCACTTTCACACACCCCCATTACCCACAATGCAGCGGGAATAAGGGAGGCTCAGTTTCTGCCAGGAGCTAATATGGCTTCCTTAGTTACACCGTTCTCTCTCTTCAC
>gene=chr20_30697142-30697363; species=panTro
AGTCGTACTGCTCTTGGAG----------GATCCCTTTCCTCAA-TCAAGGTCTCAGGTAACCCTGGCAATGGGTCTTCCTTTTAGTAGTAAAGATGGCGCTGAGAGCACGAGCGCACTTTC-CACACCCCCATTACCCACAATGCAGCGGGAATAAGGGAGGCTCAGTTTCTGCCAGGAGCTAATATGGCTTCCTTAGTTACACCGTTCTCTCTCTTCAC
>gene=chr20_30697142-30697363; species=papHam
AGTCGGACTGCCCTTGGAGCCCGAGTGCCCACCCTCTCCCTCAAATCAAGGTCTCAGGTAGCCCTGGCAATGGGTCTTCCTGCCAGTAGTAAATATGGCGCTGAGAGCACGAGCGCATTTTCACACACCCCCATTACCCACAATGCAGCGGGGATAGGGGAGGCTCAGTTTCTGCCAGGAGCTAATATGGCTTCCATAGTTACACCGTTCTCTCTCTTCAA
>gene=chr20_30697142-30697363; species=ponAbe
AGTC-----------CGAGTCCGAGTGCCCACCCTTTACCTCAAATCAAGGTCTCAGGTAACCCTGGCAATGGGTCTTCCTGCCAGTAGTAAAGATGGCGCTGAGCGCACGCGCGCACTTTCACACACCCCCATTACCCACAATGCAGCGGGGATAGGTGAGGCTCAGTTTCTGCCAGGAGCTAATATGGCTTCCATAGTTACACCGTTCTCTCTCTTCAC
>gene=chr20_30697142-30697363; species=rheMac
AGTCGGACTGCCCTTGGAGCCCGAGTGCCCACCCTCTCCCTCAAATCAAGGTCTCAGGTAGCCCTGGCAATGGGTCTTCCTGCCAGTAGTAAAGATGGCGCTGAGACCACGAGCGCATTTTCACACACCCCCATTACCCACAATGCAGCGGGGATAGGGGAGGCTCAGTTTCTGCCAGGAGCTAATATGGCTTCCATAGTTACACCGTTCTCTCTCTTCAA
>gene=chr20_30945964-30946086; species=hg19
AAGGGGGCCGCCGGGCACGCCGGGAAGTGTGGTCCACGCGCTTCACGCGGCCATATTCTTCCGGAGCGGGGGAGGCCAGAGAGGCCGTTGGGACTACGACTCCCAGGCGCCCTTTCGGTTTG
>gene=chr20_30945964-30946086; species=bosTau
AAAAG-GACGCGGGGCACGTCGGGAAGTGTGGTCCAAGAGTTTCCTGCAGCCATATTCTTCCGGAGCGGGGGAGGCCAGAGAGGCAGCCGGGACTACGACTCCCAGCCGCCCTTTCGGTTTG
>gene=chr20_30945964-30946086; species=calJac
AA-AGGGCCGCGGGGCAAGCCGGGAAGTGTGGTCTACGCGCTGCACGCGGACATACTCTTCCGGAGCGGGGAAGGCCAGAGAGGCCGCCGGGACTACGACTCCCAGCCGCCCTTTCGGTTTG
>gene=chr20_30945964-30946086; species=canFam
AAAAG-GCCGCGAGGCACGCCGGGAAGTGTGGTCCAACCGTTTCATGCAGCCATATTCTTCCGGAGCGGGGGAGGCCAGAGAGGCAGCCGGGACTACGATTCCCAGTTGCCCTTTCGGTTTG
>gene=chr20_30945964-30946086; species=equCab
--------------------------------------------------------------------------------------------------------------------------
>gene=chr20_30945964-30946086; species=gorGor
AAGGGGGCCGCCGGGCACGCCGGGAAGTGTGGTCCACGCGCTTGACGCGGCCATATTCTTCCGGAGCGGGGGAGGCCAGAGAGGCCGTTGGGACTACGACTCCCAGGCGCCCTTTCGGTTTG
>gene=chr20_30945964-30946086; species=panTro
AAGGGGGCCGCCGGGCACGCCGGGAAGTGTGGTCCACGCGCTTCACGCGGCCATATTCTTCCGGAGCGGGGGAGGCCAGAGAGGCCGTTGGGACTACGACTCCCAGGCGCCCTTTCGGTTTG
>gene=chr20_30945964-30946086; species=papHam
AAGGGGGCCGCGGGGCACGCCGGGAAGTGTGGTCCACGCCCTTCACACGGCCATATTCTTCCGGAGCGGGGGAGGCCAGAGAGGCCGCTGGGACTACGACTCCCAGCCGTCCTTTCGGTTTG
>gene=chr20_30945964-30946086; species=ponAbe
AAGGGGGCCGCCGGGCACGCTGGGAAGTGTGGTCCACGTGCTTCACGCGGTCATATTCTTCCGGAGCGGGGGAGGCCAGAGAGGCCG-----------------------------------
>gene=chr20_30945964-30946086; species=rheMac
AAGGGGGCCGCGGGGCACGCCGGGAAGTGTGGTCCACGCCCTTCACACGGCCATATTCTTCCGGAGCGGGGGAGGCCAGACAGGCCGCTGGGACTACGACTCCCAGCCGTCCTTTCGGTTTG
>gene=chr20_32398815-32399104; species=hg19
ATAAATTTTTGAGCAGTGTTGCACACTTACTGTCATTTCTCTTACTGTTCTGCCACTCCTACAGAGCGCAGGCCAAGGAGACTACATTTCCCAGAATGCCACACGCCCTTTGACCCCAGCTACAGCAAAAGACGCGCCGGGGAGCGCCTGAAGCCGGAAGACTATAGCTTCCCGGCATGCAGCACGCTTCCCCCTATTAGATTTGAGGCGCGGCCGGCGCGTTGCCCACTGGGAGTTGTAGTCAGTGGCGCGTTGCCCTGACGCCTgccgggccgggcgtgggggcctg
>gene=chr20_32398815-32399104; species=bosTau
-------------------------------------------------------------------------------------------------------------------------------------------------------------------------------------------------------------------------------------------------------------------------------------------------
>gene=chr20_32398815-32399104; species=calJac
ATAAATTTTTGAGCAGTGTTGCACACTTACAGTTATTTCTCTTACTGTTCTACCACTCCTGCAGAGCACAGGCCAATGAGACTACATTTCCCAGCATGACACACGCCCTTTGACCCCAGCTAGACCAAAAGACGCGCCGGGGAGCGCCAGAAGCCGGAAGACTATAGCCTCCCGGCATGCAGCGCGCTTCCCCCCATTAGGTTTGAGGAGCGGCCGGCGCGTTGCCCATCGGGAGTTGTAGTCAGCGGCGCGTTGCCCTGACGCTggccgggccgggcgtgggggcctt
>gene=chr20_32398815-32399104; species=canFam
---------------------------TACTGTTATTTCTCTGC---CTCCGTTACCTCTACAGAACGGGTTCCACGGAGACTACATTTCCCAGAATGCCACTCGCCCTTTGACTCTAGCTAGACCAAAAGACGCGCCACTGAGCGCCTCAAGCCGGAAGACTATAGTCTCCCGGCGTGCAGTGCGGTTCCTTCCATTAGATTTGAGGCACGGTCGGCGCGTTGCCCTCCGGGAGTTGTAGTCAGCGGCGTGTTGCTCTGACGCCggccgggccgggcgtgggggcctg
>gene=chr20_32398815-32399104; species=equCab
---------------------------TAATGTTCTCTCTTTTCTG-TCATTATACCCCTACTGTGAGGATTCCAGGGAAACTACATTTCCCAGCATGCCACTCGCCCTTTTACCCTAGCTAGACCGAAAGACGCGCCGCTGAGAGCCTCAAGCCGGAAAACTACAGCCTCCCAGCGTGCCGCGCGCCTCTCTCCACTAGATTTGAGGCAAGGCCGGCGCGTTGCCTACCGGGAGTTGTAGTCAGCGGCGCGTTGCCCTGACGCCGGCAGGGCCGGGCGTGGGGGCCTG
>gene=chr20_32398815-32399104; species=gorGor
ATAAATTTTTGAGCAGTGTTGCACACTTACTGTCATTTCTCTTACTGTTCTGCCACGCCTACAGAGCGCAGGCCAAGGAGACTACATTTCCCAGAATGCCA-ACGCCCTTTGACCCCAGCTACAGCAAAAGACGCGCCGGGGAGTGCCTGAAGCCGGAAGACTATAGCTTCCCGGCATACAGCGCGCTCCCCCCTATTAGATTTGAGGCGCGGCCGGCGCGTTGCCCACTGGGAGTTGTAGTCAGTGGCTCGTTGCCCTGACGCCTgccgggccgggcgtgggggcctg
>gene=chr20_32398815-32399104; species=panTro
ATAAATTTTTGAGCAGTGTTGCACGCTTACTGTCATTTCTCTTACTGTTCTGCCACTCCTACAGAGCGCAGGCCAAGGAGACTACATTTCCCAGAATGCCACACGCCCTTTGACCCCAGCTACAGCAAAAGACGCGCCGGGGAGCGCCTGAAGCCGGAAGACTATAGCTTCCCGGCATGCAGCGCGCTTCCCCCCATTAGATTTGAGGCGCGGCCGGCGCGTTGCCCACTGGGAGTTGTAGTCAGTGGCGCGTTGCCCTGACGCCTgctgggccgggcgtgggggcctg
>gene=chr20_32398815-32399104; species=papHam
ATACATTTTTGAGCAGTGTTGCACACTTACTGTTATTTGTCTTACTGTTATACCACTCCTACAGAGCGCTGGCCAAGAAGACTACATTTCCCACCATGCCACACGCCCTTTGACCCCAGCTAGACCAAAAGACGCGCCGGGGAGCGCCTGAAGCCGGAAGACTATAGCCTCCCGGCATGCAGCGCGCTTCCCTCCATTAGATTTGAGGTGCGGCCGGCGCGTTGCCCACCGGGAGTTGTAGTCAGCGGCGCGTTGCCCTGACGCCggccgggccgggcgtgggggcctg
>gene=chr20_32398815-32399104; species=ponAbe
ATAAATTTTTGAGCAGTGTTGCACATTTACTGTCATTTCTCTTACTGTTCTACCACTCCTACAGAGCGCAGGCCAAGGAGACTACATTTCCCAGCATGCCACACGCCCTTTGACCCCAGCTGCAGCAAAAGACGCGCCGGGGAGCGCCTGAAGGCGGAAGACTACAGCTTCCCGGCATGCAGAGCGCTTCCTTCCATTAAATTTGAGGCGCGGCCGGCGCGTTGCCCACCGGGAGTTGTAGTCAGTGGCGCGTTGCCCTGACGCCAgccgggccgggcgtgggggcctg
>gene=chr20_32398815-32399104; species=rheMac
ATACATTTTTGAGCAGTGTTGCACACTTACTGTTATTTGTCTTACTGTTATACTACTCCTACAGAGCACAGGCCAAGAAGACTACATTTCCCACCATGCCACACGCCCTTTGACCCCAGCTAGACCAAAAGACGCGCCGCGGAGCGCCTGAAGCCGGAAGACTATAGCCTCCCGGCATGCAGCGCGCTTCCCTCCATTAGATTTGAGGTGCGGCCGGCGCGTTGCCCACCGGGAGTTGTAGTCAGCGGCGCGTTGCCCTGACGCCggccggaccgggcgtgggggcctg
>gene=chr20_32700076-32700276; species=hg19
AATGCGCCTGCGCAGAGCTCGCCAAGGCGCAGGCGCGCAGAAGAGCCAACCTAGCGCGCTTCGTGTGGCGCGAGTTACCAGGCGACGCCGCGTCGCCAGGCATGCCGGGACTTGTAGTCCATTTATAAGAGGGTTGCGCTTGCGCTGTAGCCGCCCAGCGACCTGTGCGCGGCGTCTGAGCGAGCTGCAGCCGGAAGAAC
>gene=chr20_32700076-32700276; species=bosTau
AATGCGCCTGCGCAGAGACCGCCAATGCGCAGGCGCGCGGAGAAGCCGACCTAGCGCGCTCCGACTGGCGCGAGTTACCAGGCGACACCTTG--TGCCGGCAAGCTGGGACTTGTAGTCCACCCGGAAGAGGCAGGCGCTAGCGCGGTGACTGTCCAGCGGCCCGTGCGCGACG-CTAAGGAAGCCGGCCCGGAA----G
>gene=chr20_32700076-32700276; species=calJac
AATGCGCCTGCGCAGAGCTCGCC-AGGCGCAGGCGCGCAGAAGAACCACCCCAGCGTGCTTCGTGTGGCGCGAGTTATCAGGCGGCATCGCGTCGCCAGGCATGCCGGGACTTGTAGTCCGTCTATAAGACGCTGTCGCTTGCGCGGCAGCTGACCAGCGACCGGT-CGCGATGTGCGAGCGGGCGGCAGCCGGAAGAAG
>gene=chr20_32700076-32700276; species=canFam
AATACGCCTGCGCAGAGCGTGCCTAGGCGCAGGCGCGCGGAGGAGGCGACCTGGAGCGCTCCGTCTGGCGCGAGTTACCAGGCGACGGCGCGGCGCCAGGCAAGCCGGGACTTGTAGTCCGCCTGGAAGAGGCGGGCATTTGGGGGACGGCCGCCCAGCTGTCCGTGCGCGACGTCTGAGGAAGCCGGACAGAG-----G
>gene=chr20_32700076-32700276; species=equCab
AATGCGCCTGCGCAGCTCCCGTCAGGGCGCAGGCGCGCGGAGGAGCCGACCGAGCGTGCTCCGTCTGGCGCGAGTTACCAGGCGACGCCGCCGCGCCCTGCAAGCCGGGACTTGTAGTCCGCCTAGAAGAGGCGGGCACTCGGGG----GCGGCCCAGCGACCCGTGCGCGACGTCTGAGGAAGCCGGCGGGGGA----A
>gene=chr20_32700076-32700276; species=gorGor
AATGCGCCTGCGCAGAGCTCGCCAAGGCGCAGGCGCGCAGAAGAGCCAACCTAGCGCGCTTCGTGTGGCGCGAGTTACCAGGCGACGCCGCGTCGCCAGGCATGCCGGGACTTGTAGTCCACTTATAAGAGGGTTGCGCTTGCGCTGTAGCCGCCCAGCGACCTGTGCGCGGCGTCTGAGCGAGCTGCGGCCGGAAGAAC
>gene=chr20_32700076-32700276; species=panTro
AATGCGCCTGCGCAGAGCTCGCCAAGGCGCAGGCGCGCAGAAGAGCCAACCTAACGCGCTTCGTGTGGCGCGAGTTACCAGGCGACGCCGCGTCGCCAGGCATGCCGGGACTTGTAGTCCACTTATAAGAGGGTTGCGCTTGCGCTGTCGCCGCCCAGCGACCTGTACGCGGCGTGTGAACGAGCTGCAGCCGGAAGAAC
>gene=chr20_32700076-32700276; species=papHam
AATGCGCCTGCGCAGAGCTCGCCAAGGCGCAGGCGCGCAGAAGAGCCAACCTAGCGCGCCTCGTGTGGCGCGAGTTACCAGGCGACGCCGCGTGGCCAGGCATGCCGGGACTTGTAGTCCACCTATGAGCGGATTGCGCTTGCGCTGTAGCCTCCCAGCGACCTGTGCTCGACGACCGAGCGAGCGGCAGCCGGAAGAAG
>gene=chr20_32700076-32700276; species=ponAbe
AATGCGCCTGCGCAGAGCTCGCCAAGGCGCAGGCGCGCACAAGAGCCAACCTAGCGCGCTTCGTGTGGCGCGAGTTACCAGGCGACGCGGCGTCGCCAGGCATGCCGGGATTTGTAGTCCACTTATAAGAGGGTTGCGCTTGCGCTGTAGCCGCCTAGCGACCTGTGCGCGGCGTCTGAGAGAGCTGCAGCCGGAAGAAG
>gene=chr20_32700076-32700276; species=rheMac
AATGCGCCTGCGCAGAGCTGGCCAAGGCGCAGGCGCGCAGAAGAGCCAACCTAGCGCGCTTCGTGTGGCGCGAGTTACCAGGCGACGCCGCGTAGCCAGGCATGCCGGGACTTGTAGTCCACCTATAAGCGGATTGCGCTTGCGCTGTAGCCTCCCAGCGACCTGCGCTCGACGACCGAGCGAGCGGCAGCCGGAAGAAG
>gene=chr20_32890771-32890946; species=hg19
CCCGCGGAGCACGCCGCCAGTTTGCGGCTCGCAGAccgcgcggcggccccggcgtcgcggggcATGCTGGGACTTGTAGTCCACGGCCACCCGGAACGGCCCGCTCATGGCCGCGCGAGAACTCCAACTTCCAGCTGGCTTCGCGCGGCCAGAAACGCGCCGAGGCTGCGATTCC
>gene=chr20_32890771-32890946; species=bosTau
GCCGCGGAACACGCCGCC--------GCTCGCAGTCCGTGCCGCTGCACCTGCCTCGCGGGGCACGCCGGAACTTGTAGTTCGCGGCCGCACGCCAAGACATGCTAGCTGCGGCGGGGGAACTCCAACCCCCAGGCGGCCACGCGGGGCCAAGACCGCGCTGTGCCAGTGATTCA
>gene=chr20_32890771-32890946; species=calJac
CCTTTGGAGCACGGCGCCAGTTTGCGGCTCACAGCCCGCGCCGCCACCCCGACGTCGCGGGGCACGCTGGGACTCGTAGTCCGCGGCCACCCGGGAAGGTCAGCTTACGGCCGCGCGAGAACTCCAACTTCCAGGTGGCTTGGCGCGGCTAGAAATTCGCCGAGCCTGCGATTTC
>gene=chr20_32890771-32890946; species=canFam
---------------------------------------GCCGCGG--------------------------------------------------------------------------------------------------------AAGATCGCGCCGAGCTAAAGATTCA
>gene=chr20_32890771-32890946; species=equCab
-GC----AACACGCCGCCAGTTCACGGCTCGCAGCCCGCGCGGCGGCAGCTGCCCCGCAGAGCACGCCGGGACTTGTAGTCCGCGGCTGCCTCCGACGACCCGCTAGCCGCGAAACGAGAACTCCAACCCCCAGGCGGCCCCGCGGGGCCAGGATCGCGCCGAGCTTGCGACTCA
>gene=chr20_32890771-32890946; species=gorGor
CCCGCGGAGCACGCCGCCAGTTTGCGGCTCGCAGAccgcgcggcggccccggcgtcgcggggcATGCTGGGACTTGTAGTCCACGGCCACCCGGAACGGCCC-CTCATGGCCGCGCGAGAACTCCAACTTCCAGGTGGCTTCGCGCGGCCAGAAACGCGCCGAGGCTGCGATTCC
>gene=chr20_32890771-32890946; species=panTro
CCCGCGGAGCACGCCGCCAGTTTGCGGCTCGCAGAccgcgcggcggccccggcgtcgcggggcATGCTGGGACTTGTAGTCCACGGCCACCCGGAACGGCCCGCTCATGGCCGCGCGAGAACTCCAACTTCCAGGTGGCTTCGCGCGGCCAGAAACGCGCCGAGGCTGCGATTCC
>gene=chr20_32890771-32890946; species=papHam
CCCACGGAGCACGCCGCCCGTTTGCGGCTCTCAGCCCGCGCGGCAGCCCCGGCGTCGCGGGGCATGCTGGGACTTGTAGTCCGCGGCCACCCGTAACGGCCCTCTCACGGCCGCGCGAGAACTCCAACTTCCAGGTGGCTGCGCGCGGCCAGAAACGCGCCGAACCTGCGATTCC
>gene=chr20_32890771-32890946; species=ponAbe
CCCGCGGAGCACGCCGCCAGTTTgcggccggcagcccgcgcggcggccccggcgtcgcggggcATGCTGGGACTTGTAGTCCGCGGCCACCCGGAACGGCCCGCTCACGGCCGCGCGAGAACTCCAACTTCCAGGTGGCTTCGCGCGGCCAGAAACGCGCCGAGCCTGCGATTCC
>gene=chr20_32890771-32890946; species=rheMac
CCCACGGAGCACGCCGCCCGTTTGCGGCTCTCAGCCCGCGCGGCAGCCCCGGCGTCGTGGGGCATGCTGGGACTTGTAGTCCGCGGCCACCCGTAACGGCCCTCTCACGGCCGCGCGAGAACTCCAACTTCCAGGTGGCTGCGCGCGGCCAGAAACGCGCCGAACCTGCGATTCC
>gene=chr20_37021071-37021233; species=hg19
gtagtctcactagctggctgtccaccgaaccatttctctttccacctggacacatggttgaactacatttcccagcaccccttgcaattaattgtggcccatgtgactgagttctgacaaatccataaacaccacctgtatgatcccccactacatctttct
>gene=chr20_37021071-37021233; species=bosTau
ACAGTCTgactcgatagctagtcatgaatccatttctccttcttcctgggcacataac-------tgtttcccagcctcccttgcagttagatgtga-ccttgtaaccgagctttggcaaatggacagaagtaatctatgcc--------------------
>gene=chr20_37021071-37021233; species=calJac
GTAGTCTCactagctggctgtccatcaaactatttctctttccatgcagacacatggttgaactgcatttcctagcaccccttgcaattaattgtccgctatgcgactaagttctgacaaagccataaacatcacctgtatgatccccc-------------
>gene=chr20_37021071-37021233; species=canFam
AGAACCTAactagatagctatccacaaaaccatttctctttcttcttgaacacacagc-----tatgtcccccagcttctcttttaagtatatgtgg-ccatttggcggaatgtgggtagacatacagagacgacctatat---------------------
>gene=chr20_37021071-37021233; species=equCab
agagtctgactagacagctagccataaaagcatttctctttcttcctgggcacacagc-----tatgtttcccagcctctcttgcagttaggtgtgg-ccatgtggctgagtttgagcaaatggacagaaacgacttgtgcc--------------------
>gene=chr20_37021071-37021233; species=gorGor
gtagtctca-tagctggctgtccgccgaaccatttctctttccacctggacacatggttgaactacatttcccagcaccccttgcaattaattgtggcccatgtgactgagttctgacaaatcca-aaacaccacctgtatgatcccccactacatctttct
>gene=chr20_37021071-37021233; species=panTro
gtagtctcactagctggctgtccaccgaacaatttctctttccacctggacacatggttgaactacatttcccagcaccccttgcaattaattgtggcccatgtgactgagttctgacaaatccataaccaacacctgtatgatcccccactacatctttct
>gene=chr20_37021071-37021233; species=papHam
gtagtcttactagctggctgtccaccgaaccatttctctttccacctggacacatggttgaactacatttcccagcacctcttgcaattaattgtggcccgtgtgactgagttctgacaaatccataaacaccacctgtatgatcccccgc-----------
>gene=chr20_37021071-37021233; species=ponAbe
gtagtctcactagctggctgtccactgaaccatttctctttccacctggacacatggttgaactacatttcccagcaccccttgcaattaattgtggcccatgtgactgagttctgacaaatccataaacaccacctgtatgatcccccgctacatctctct
>gene=chr20_37021071-37021233; species=rheMac
gtagtcttactagctggctgtccaccaaaccatttctctttccacctggacacatggttgaactacatttcccagcacctcttgcaattaattgtggcccatgtgactgagttctgacaaatccataaacaccacctgtatgatcccccgc-----------
>gene=chr20_40322065-40322269; species=hg19
ATTCTGAGAAATGGCGAAATAATGTAAAAGAAACAAATGATATTGGCCCTAAATTATCCTCCAGCCCCTGCTGCTCATCGGACACTTTATGAGGTTACAAAGGACCATGGCGCTGCGCATATGGGGGATCCATTTTACCCACCGTACTTAGATCAGGCTGTGACTTCCGCCCTCGAGGAGCGGCTGCTGCTCTACCGGGTGTGC
>gene=chr20_40322065-40322269; species=bosTau
---CTGAGAAGTTGGGAGGTATTTCAAAAGAAAC--ATGATGACGGCCCTACATTATTTCCCAGCTCTTGCTTCTCATCGGACACTTTTAAGTGGTGCAAAGAGTCATGGCGTCCGGCGTGTGGGGGATCTGTTTTAT-GTTGGGACTTGCCGCGAGCATTGACTTTCGCCCTCAGGGGGCGCCCGCGGGGCTTCCCACTCTCC
>gene=chr20_40322065-40322269; species=calJac
ATTCTGAGAAATGGCGAAAGTATGTAAAAGGAACAAATGATATTGGCCCTAAATTACCCCCCAGCCCTTGCTGCTTATCGGACGCTTTATGAGGTTGCAAAGAACCATGGTGCTCCGCATATGGGGGAGCCATTTTACCCTACGGACTTAGATCAAGCAGTGACTTCCGCCCTCGAGGACCGGCTGCAGCTCTTGCAGGTGTGC
>gene=chr20_40322065-40322269; species=canFam
GGGCTGATTGGGGGGGAAAAATTTTAAAGGAAACAAATGATAGCGGCCCTAAATTATCCCCCCTCCTCTGCTGCGCAGCGGACGCTTATTAAGGGTACaaaGGACCATGGCGCTGCGCATAGGGCGGATCCTTTCCAG-GTCTGGACTTCCACCGGGCACAGACTTCCGCCCCCGGAGCGCGGCCGCTGCACCTGCCGG-----
>gene=chr20_40322065-40322269; species=equCab
GAGCTGATTGATGGGGAAATATTTTAAAAGAAACAAATGACAACGGCCCTAAATAATCTCCAGTCCTC--ATGCTCATCGGACATTTTAAGAGGGTACAAAGAACCATGGCGCTGCCCACATGGGGGATCCATTTTAT-GTCAGGACTGCCATGGGGCCCTAACTTTCGCCCTCAGGGAGCGACAGCTGTTCTTGCCGGTGTTC
>gene=chr20_40322065-40322269; species=gorGor
-------------------------------------------------------------------------------------------------------------------------------------------------------------CTGTGACTTCCGCCCTCGAGGAGCGGCTGCTGCTCTTCCGGGTGTGC
>gene=chr20_40322065-40322269; species=panTro
ATTCTGAGAAATGGCGAAATAATGTAAAAGAAACAAATGATATTGGCCCTAAATTATCCTCCAGCCCCTGCTGCTCATCGGACGCTTTATGAGGTTACAAAGGACCATGGCGCTGCGCATATGGGGGATCCATTTTACCCTCCGTACTTAGATCAGGCTGTGACTTCCGCCCTTGAGGAGCGGCTGCTGCTCTACCGGGTGTGC
>gene=chr20_40322065-40322269; species=papHam
ATTCTGAGAAATGGCGAAATTATGTAAAAGAAACAAATGATATTGGCCCTAAATTACTCTCCAGCCCCTGCTGCTCATCGGACGCTTTATGAGGTTACAAAGAACCATGGCGCTGCGCATATGGGGGATCCATTTTACCCACTGTACTTAGATCAAGCTGTGACTTCCGCCCTCATGGAGCGCCTGGTGCTATTCCGGGTGTGC
>gene=chr20_40322065-40322269; species=ponAbe
ATTCTGAGAAAAGGCGAAATAACGTAAAAGAAACAAATGATATTGGCCCTAAATTACCCTCCAGCCCCTGCTGCTCATCGGACGCTTTATGAGGTTACAAAGAACCATGGCGCTGCGCATATGGGGGATCCATTTTACCCTTCGTACTTAGATCAAGCTGTGATTTCCGCCCTCGAGGAGCGGCTGCTGCTCTTCCGGGTGTGC
>gene=chr20_40322065-40322269; species=rheMac
ATTCTGAGAAATGGCGAAATTATGTAAAAGAAACAAATGATATTGGCCCTAAATTACTCTCCAGCCCCTGCTGCTCATCGGACCCTTTATGAGGTTACAAAGAACCATGGCGCTGCGCATATGGGGGATCCATTTTACCCACCGTACTTAGATCAAGCTGCGACTTCCGCCCTCATGGAGCGCCTGCTGCTATTCCGGGTGTGC
>gene=chr20_41867621-41867747; species=hg19
TCTGAGAAAcacagcccaaccaggaactacatttcccagctaaccttgcagctaagtgaggtcatgtgacctgttctcaccaatggaatatgaacagagtgataggcttctcacctgggcaaaaca
>gene=chr20_41867621-41867747; species=bosTau
CCTGAGGCCTTCAGCCCAG-CAGGAactataattcccagctacctttgctgctacgtgaagtcatgtgaccggttctccccaattgcgtatgagcaaagtgatctgtgtctctcttaggcaaggag
>gene=chr20_41867621-41867747; species=calJac
actgaagaacatggaccaaccaggaactacatttcccagctacccttgcagataagtgaggtcatgtgacctgttctcaccaatggaatatgaacagagtgacaggtgtctcacctgggcaaaaca
>gene=chr20_41867621-41867747; species=canFam
tctcaggagcacagcccagccaggaactacatttcccagttacccttgcagttaagtgaggtcatgtgaccagttctccccaattgaggatgagcaaagtgatttgtgcctctcctggggcaggca
>gene=chr20_41867621-41867747; species=equCab
TCTAAAgaacaca-tccag-caggaactacatttcccagctacccttgcagctgagtgaagtcatgtgaccagttcttaccaaatgagtatgagcagagtgatttgtctctctcctagacaagggg
>gene=chr20_41867621-41867747; species=gorGor
TCTGAGAAACACAGCCcaaccaggaactacatttcccagcaaaccttgcagctaagtgaggtcatgtgacctgttctcaccaatggaatatgaacagagtgataggcttctcacctgggcaaaaca
>gene=chr20_41867621-41867747; species=panTro
TCTGAGAAAcacagcccaaccaggaactacatttcccagctaaccttgcagctaagtgaggtcatgtgacctgttctcaccaatggaatatgaacagagtgataggcttctcacctgggcaaaaca
>gene=chr20_41867621-41867747; species=papHam
TCTAAGgaacacagcccaaccaggaactacatttcccagctaaccttgcagctaagtgaagtaatgtgacctgttctcaccaatggaatatgaacagagtgataggcttctcacctgggcaaaaca
>gene=chr20_41867621-41867747; species=ponAbe
TCTGAGAAAcacagcccaaccaggaactacatttcccagctaaccttgcagctaagtgaggtcatgtgacctgttctcaccaatggaatatgaacagagtgataggcttctcacctgggcaaaaca
>gene=chr20_41867621-41867747; species=rheMac
TCTAAGgaacacagcccaaccaggaactacatttcccagctaaccttgcagctaagtgaagtaatgtgacctgttctcaccaatggaatatgaacagagtgataggcttctcacctgggcaaaaca
>gene=chr20_43365040-43365175; species=hg19
attcatggagagccggagccaggaagttgcacacagaacttctgctcttgtctcattggttaaaactcagtcacatggtcacacccaactgcaagggaggctgggaaatgtagtctatctacatttcatgtgcta
>gene=chr20_43365040-43365175; species=bosTau
---------------------------------------------------------------------------------------------------------------------------------------
>gene=chr20_43365040-43365175; species=calJac
attcatggagagcctgagccaggaagttgcaaccggaacttctgctcttgtctcattggttagaactcagtcacatggtcacacccaactgcaagggaggctgggaaatatagtctatctacatttcatgtgcTA
>gene=chr20_43365040-43365175; species=canFam
ATACA----------------------------------------------------------------------------------------------------------------------------------
>gene=chr20_43365040-43365175; species=equCab
C----TGGaaagcctgagccaggaaatggcacaaataacttctgctctcatcttattggttagaatttggtcacatgggcacatcaaattgcaaggaaggctgggaaatgtagtctatcaACATTTTATGTGCTA
>gene=chr20_43365040-43365175; species=gorGor
attcatggagagccggagccaggaagttgcacacagaacttctgctcttgtctcattggttaaaactcagtcacatggtcacacctaactgcaagggaggctgggaaatgtagtctatctacatttcatgtgcta
>gene=chr20_43365040-43365175; species=panTro
attcatggagagccggagccaggaagttgcacacagaacttctgctcttgtctcattggttaaaactcagtcacatgg-cacacccaactgcaagggaggctgggaaatgtagtctatctacatttcatgtgcTA
>gene=chr20_43365040-43365175; species=papHam
attcatggaaagccggagccaggaagttgcacacagaacttctgctcttgtctctttggttagaactcagtcacatggtcacgcccaactgcaagggaagctgggaaatgtagtctatctacatttcatgtgcTA
>gene=chr20_43365040-43365175; species=ponAbe
GTTCATGGAGAGCCAGAGCCAg------gcacacagaacttctgctcttgtctcattggttaaaactcagtcacatggccacacccaactgcaagggaggctgggaaatgtagtctatctacatttcatgtgcTA
>gene=chr20_43365040-43365175; species=rheMac
attcatggaaagccggagccaggaagttgcacacagaacttctgctcttgtctctttggttacaactcagtcacatggtcacacccaactgcaagggaggctgggaaatgtagtctatctacatttcatgtgcTA
>gene=chr20_43367618-43367736; species=hg19
cctgcctggaagtgacactcaccactcctgctcacattccattggtggagactagtcacatggtcacacctagatgccaaggatgctgggaaatgtagtctCCAGTGGGGCACATGTC
>gene=chr20_43367618-43367736; species=bosTau
cttgcctgga---------------------------------------------------GGTCCCCCCTAGAAGTAAGGGAGGCTGGGAAATGTAGTCTCTGTCTGGGCAGGTGTC
>gene=chr20_43367618-43367736; species=calJac
cctacctggaagtgacactcaccactcctgctcacatgccattggtggagactagacacatggtcatgcctagatgcaagggatgctgggaaatgtagtctccagctgGGCACATGTC
>gene=chr20_43367618-43367736; species=canFam
cccgcctggagatgacactcaccacttccactcatgttccattggtgggggctagttacggggtcatgctagactgcaaatgaggctgggaagtgtagtctctgtctgggtagGTGTC
>gene=chr20_43367618-43367736; species=equCab
tccacctgaaagcg------accatgcccactcccattctattggtgggaactagtcacatggtcataccaggaagcaaaggagcctgggaaatgtagtcTCTGGCAGGGCAAGTGTC
>gene=chr20_43367618-43367736; species=gorGor
cttgcctggaagtgacactcaccactcctgctcacattccattggtggagactagtcacatggtcacacctagatgccaaggatgctgggaaatgtagtctCCAGTGGGGCACATGTC
>gene=chr20_43367618-43367736; species=panTro
cctgcctggaagtgacactcaccactcctgctcacattccattggtggagactagtcacatggtcacacctagatgccaaggatgctgggaaatgtagtctCCAGTGGGGCACATGTC
>gene=chr20_43367618-43367736; species=papHam
cctgcctggaagtgacactcaccactcctgttcacattccattggtggagactagtcacatggtcatacctagatgccagggatgctgggaaatgtagtcTCCAGTGGGGCAAATGTC
>gene=chr20_43367618-43367736; species=ponAbe
cctgcctggaagtgacacttaccactcctgctcacattccattggtggagactagtcacatggtcatacctagatgccaaggatgctgggaaatgtagtctCCAGTGGGGCATATGTC
>gene=chr20_43367618-43367736; species=rheMac
cctgcctggaagtgacactcaccactcctgttcacattccattggtggagactagtcacatggtcatacctagatgccagggatgctgggaaatgtagtcTCCAGTGGGGCAAATGTC
>gene=chr20_45600086-45600189; species=hg19
acctacatgttacttgcatcacttttgattccaccctagtgactgcgcttagtcacatgaccacagcctaactgcaagggaacctgggaaatgtagtctttat
>gene=chr20_45600086-45600189; species=bosTau
--taaagtgttgcatgcatcacttttgattccatcc---cgaccatatttagtctca--accacagcctcaccacaaggaaagctgggatat-------tcat
>gene=chr20_45600086-45600189; species=calJac
agctacatgttgctaacatcacttttgattccatcctattgactgtgcttagtcacatgaccacagcctaactgcaaaggaacctgggaaatgtagtc--tat
>gene=chr20_45600086-45600189; species=canFam
AC------------TGACCTGcttttgactccatccaggtgactgtacttaggcacctggtcacagtctagccgcagaggaggctgggaaat-------tctc
>gene=chr20_45600086-45600189; species=equCab
acctgagtgtcgaatgcatcactttcgattccatcc---tgactaggtttagtcacatgaccacaacctaactgcaagggaagctgggaaat-------tctt
>gene=chr20_45600086-45600189; species=gorGor
acctacatgttacttgcatcacttttgattccaccgtagtgactgcgcttagtcacatgaccacagcctaactgcaagggaacctgggaaatgtagtctttat
>gene=chr20_45600086-45600189; species=panTro
acctacatgttacttgcatcacttttgattccaccctagtgactgcgcttagtcacatgaccacagcctaactgcaagggaacctgggaaatgtagtctttat
>gene=chr20_45600086-45600189; species=papHam
acctacatgttacttgcatcacttttgattccaccctagtgactgtacttagtcacacgaccagagcctaactgcaagggaacctgggaaatgtagtctttat
>gene=chr20_45600086-45600189; species=ponAbe
acctacatgttacttgcatcacttttgattccaccctagtgactatgcttagtcacatgaccacagcctaactgcaagggaacctgggaaatgtagtctttat
>gene=chr20_45600086-45600189; species=rheMac
acctacatgttacttgcatcacttttgattccaccctagtgactgtacttagtcacacgaccacagcctaactgcaagggaacctgggaaatgtagtctttat
>gene=chr20_47804977-47805184; species=hg19
acgGTCCGAACCACAAGTTCCGGCTGGCACTGCGGCGGAGCCTGCGCTCGCAAGGCACGCCGGGGGCCCAGCGGGAGGAGCGCCCTGTCCCGCCTGGACCGCAGCGGCCCGTCCTGAGTCCCGGGGCCTGCCGGGAGTTGTAGTTCTGGTGGGAGTTTCGCGCTGCCTGCTGGACTCGAAGCGGGTCTGGGAGAACCCAGcctacct
>gene=chr20_47804977-47805184; species=bosTau
GCGGCCCATACTACAGGTCCCGGCGGGCGCTGCGGCAG---CCGCCGTCACAAGGCGCGACGGGAACCGGGCTGGCTGGA-GCCCGGCCCCGCCTGTCAGCCCTAGGC----------GCCCGGGGCCTGCTGGGAGTTGTAGTCCT-CGGGGAGGTGTGGGTTGCCCGCTGGAGAGGAACGGAGGCTG---------GGCCTTCCT
>gene=chr20_47804977-47805184; species=calJac
GCGGCCAGGACCACAAGTTCCGGCGGGCGCTGCGGCACAACCTGCGCTCGCAAGGCACGCCGGTAGCCCAGCGGGAGTGAAGCCAAGAACCGTTTGAGCCGCTGCGGCCAGCCCTGGGCCCCGGGGCCTGCCGGGACATATATATCCGGTGGGAGTTTCGCGCTGCCTGCTGGACTAGTAGCGGGGCTGGGAGAACC-AGcctgcct
>gene=chr20_47804977-47805184; species=canFam
gcggcccGAACCACAAGTCCCGGCGGGCGCTGCGAGGGCGCCTGCTCTCGCAAGGCACTCCGGGAGCCGGGCGGGATGGG-GCCTGGTCGGTCCTGGGTCTCGGCGGCCCGCCCTGGCCCCCGGGGCCAGCTGGGAGTTGTAGTTCTGCTGGGAGTTGAGGGCTCCCCACTGGACGCGCAACGAGGCTG---------GGCCGGCCT
>gene=chr20_47804977-47805184; species=equCab
GCCGCCCGGACCACAAGTCCCGGCGGGCGCTGCGGCGGCGCCTGAGCTCGCGAGGCACGCCGGAAGCCGGGCGGGCTGAG-GCTCGGTCCTGCCCGGGCCGCTGCGGTGGGCCCTGGGTCCCGGGGCCTGCTGGGAGTTGTAGTTCTGCTGGGAGGCGCGGGCTGCCGGCTAGACCCGAAGCAGGGTTG---------GGCCTGCCT
>gene=chr20_47804977-47805184; species=gorGor
---------------------------------------------------------------------------------------------------------------------------------------------------------------------------------------------------------------
>gene=chr20_47804977-47805184; species=panTro
ACGGTCCGAACCACAAGTTCCGGCTGGCACTGCGGCCTTGCCTGCGCTCGCAAGGCACGCCGGGGGCCCAGCGGGAGGAGCGCCCTGTCCCGCCTGGGCCGCAGCGGCCCGCCCTGAGCCCCGGGGCCTGCCGGGAGTTGTAGTTCTGGTGGGAGTTTCGCGCTGCCTGCTGGACTCGAAGCGGGTCTGGGAGAACCCAGcctacct
>gene=chr20_47804977-47805184; species=papHam
gcggcccGGACCACAAGTTCCGGCGGGCGCTGCGGCGGAGCCTGCGCTCGCAAGGCACGCCGGGAGCTCAGCGGGAGTGGCGCCCTGTCCCGCCTGGGCCGCCGCGGGCCGCTCTGGGTCCCGGGGCCTGCCGGGAGTTGTAGTTCTGGTGGGAGTTTCGTGCTGCCTGCTGGACTTGAAGCGTGTCTGGGAGAACCCAGcctacct
>gene=chr20_47804977-47805184; species=ponAbe
ACGGTCCGAACCACAAGTACCGGCTGGCGCTGCGGCGGAGCCTGCGCTCGCAAGGCACGCCGGGAGCCCAGCGGGTggggcgccct----------ggccgccgcggcccgccctgggccccggggccTGCCGGGAGTCGTAGTTCTGGTGGGAGTTTCGCGCTGCCTGCTGGACTCGAAGCGGGTCTGGGAGAACCCAGcctacct
>gene=chr20_47804977-47805184; species=rheMac
GCGGCCCGGACCACAAGTTCCGGCGGGCGCTGCGGCGGAGCCTGCGCTCGCAAGGCACGCCGGGAGCTCAGCGGGAGTGGCGCCCTGTCCCGCCTAggccgccgcgggccgccctgggccccggggccTGCCGGGAGTTGTAGTT---GTGGGAGTTTCGTGCTGCCTGCTGGACTTGAAGCGTGTCTGGGAGAACCTAGcctacct
>gene=chr20_48732447-48732588; species=hg19
AATAATAATTCCCGTGCCGAGCTCATCGCAGGAAGAGGTTAGGCGGGACAGCCCGAGGCATGCTGGTTGTTGTAGTCTAGCGTTGGCGCAGTGCCTGATGGGAGTTGTAGTACGTCCCGCGCACACGCTCCCTCGAAGAGT
>gene=chr20_48732447-48732588; species=bosTau
AAAGAGAATTTCTGCACAGTCCGCCTAGCAGGACTAGATGAAGCACGACAGCCCGGGGCATGCTGGTTGTTGTAGTCCAGCGGCGCGGCAGAGCCTGTTGGGAGTTGTAGTCCTCCGCGTGCTAATGCGCTCTCGGA----
>gene=chr20_48732447-48732588; species=calJac
AATAAGAATTCCAGTGCAGAGCGCATCGCAGGAAGAGGTTAAGCGGAACAGTCCGAGGCATTCTGGTTATTGTAGTCTAGCGGTGGCGCGATGCCTGCTGGGAGCTGTAGTATATCCCGCGCACACGCTCCCTCGGAGAAG
>gene=chr20_48732447-48732588; species=canFam
AAAGCAAATTCCTGTGCAGAGGACCTCGCAGAAT-AGGTTAAGCCTGACGCCCGGGGGCATGCTGGGTACTGTAGTTTCGCGGCGTCGCGGAGCCTGCCGGGAGTTGTGGTCCTCTC--CGCCGAAGCTCCCTCGGAGAGG
>gene=chr20_48732447-48732588; species=equCab
AAAGCGAATTCCTACACAGAG--CCTAGCAGGAA-TAGT--GGCAT--CGGCCCAGGGCATGCTGGTTATTATAGGCCCGCGGCGTCGCGGAGCCTGCTGGGAGTTGTAGTCCTCCCTGCGCTCAGGCTTTCTCGGAGAGG
>gene=chr20_48732447-48732588; species=gorGor
---------------------------------------------------------------------------------------------------------------------------------------------
>gene=chr20_48732447-48732588; species=panTro
AATAATAATTCCCGTGCAGAGCTCATCGCAGGAAGAGGTTAGGCGGGACAGCCCGAGGCATGCTGGTTGTTGTAGTCTAGCGTTGGCGCAGTGCCTGATGGGAGTTGTAGTACGTCCCGCGCACACGCTCCCTCGAAGAGT
>gene=chr20_48732447-48732588; species=papHam
AATAATAATTACCGTGCAGAGCTCATCGCAGGAAGAGGTTAAGCGAGACAGCCCGGGGCATGCTGGTTATTGTAGGCTGGCGTTGGCGCGGTGCCTGGTGGGAGTTATAGTACGTCCCGTGCACACGCCCCCTCGAAGAGG
>gene=chr20_48732447-48732588; species=ponAbe
AATAATAATTCCCATGCAGAGCTCATCGCAGGAAGAGGTTAAGCGGGACAGCCCAGGGCATGCTGGTTGTTGTAGTCTAGCATTGGCGCGGTGCCTGGTGGGAGTTGTAGTACGTCCCGCGCACACGCTCCCTCGAAGAGG
>gene=chr20_48732447-48732588; species=rheMac
AATAATAATTATCGTGCAGAGCTCATCGCAGGAAGAGGTTAAGCGGGACAGCCCGGGGCATGCTGGTTATTGTAGGCTGGCGTTGGCGCGGTGCCTGGTGGGAGTTATAGTACGTCCCGC-----CGCCCCCTCGAAGAGG
>gene=chr20_49084672-49084800; species=hg19
tccgtggaaacacatggctggttgcagtaaagactacatttcccagcctcccttgcagcaagaagcggccatgtgactgaggtatggccaatgagatgtgagcagaaCATGGGACAGCAAACAAGGTG
>gene=chr20_49084672-49084800; species=bosTau
tccataaaagcttatggctggttggaacaaagactacatttcccagagtcctttgcagtgggaagtggccatgtgactgagggatggacaaaggggtgtgaacag-----GGG-AAGCAAATGTGGTG
>gene=chr20_49084672-49084800; species=calJac
tccatagaaacacatggctgattgcaataaaaactacatttcccagcctcccttgcagcaagaagtggccatgtgactgaggtatggccaatgagatgtgagcagaaCATAGGACCCCGAACATGTTG
>gene=chr20_49084672-49084800; species=canFam
--------Agcccatggctgctcagaatgaagactacatttcccagcctccttttcaccaa--agtgggcatgtgactgaggtatggccaatgagatgtgagcagaaCCTGGGAAAACAAACATGGTG
>gene=chr20_49084672-49084800; species=equCab
tccgtaggagcaca-ggctgttcagaatgg--acgacatcccccagcctcccttgcagcgaggagtggccgcaggactgcggtacggccaacgggctgtgagcagaaCAAGGGACCGCAAGCGGGGCG
>gene=chr20_49084672-49084800; species=gorGor
tccatggaaacacatgactggttgcaataaagactacatttcccagcctcccttgcagcaagaagtggccatgtgactgaggtatggccaatgagatgtgagcagaaCATGGGACAGCAAACAAGGTG
>gene=chr20_49084672-49084800; species=panTro
tccgtggaaacacatggctggttgcaataaagactacatttcccagcctcccttgcagcaagaagaggccatgtgactgaggtatggccaatgagatgtgagcagaaCATGGGACAGCAAACAAGGTg
>gene=chr20_49084672-49084800; species=papHam
tccatggaaacacatggctggttgcaataaagactacatttcccagcctcccttgcagcaagaagtggccatgtgactgaggtatggccaatgacatgtgagcagaaCATGGGACTG-GCATTTGGTg
>gene=chr20_49084672-49084800; species=ponAbe
tccttggaaacacacggctggttgcaataaagactacatttcccagcctcccttgcagcaagaagtggccatgtgactgaggtatggccaatgagaggtgagcagaaCATGGGACAGCAAACAAGGTG
>gene=chr20_49084672-49084800; species=rheMac
tccatggaaacacatggctggttgcaataaagactacatttcccagcctcccttgcagcaagaagtggccatgtgactgaggtatggccaatgacatgtgagcagaaCATGGGACTG-GCATTTGGTg
>gene=chr20_54089339-54089525; species=hg19
cactaattattgttgtttgggggcagtgggatgctagtggtgatggtgaaattatatccgacttaaaagaactacatttcccagaatccctttcaactaggcatggtctgtaatacagatctgaccgatcaggtagaaggagaTGGAAACATTGCTTCCTAAGAGGACTACATCCTCAGTGGTTCC
>gene=chr20_54089339-54089525; species=bosTau
--CTGTTTTCTGCTTTTGGCGGC-----------GAGTGGGCGTGGAGCCCGTTTGCCCTGCTTCAAGGAGGCCCTTTTCCCAGCGTCCTTTCCCAGCCGAGAGAGCCTGTGACAGGGGCCTGGCCACTCAGCCGAGAGGAGG---------AACCGCCCCAGGCTCCTGTCCCTCGGA---GGCC
>gene=chr20_54089339-54089525; species=calJac
CACTAGTTATTGTTGTTTGGGAGCAGTGGGTTGCTAGTGGTGACAGTGGAATTATAGCCCTCTTAaaagaactacatttcccagaatctctttcaactaggcatggcatgtagtacagatcagaccaatcagataggaggagaTGGAAACATTGTTTC----------------------------
>gene=chr20_54089339-54089525; species=canFam
AACTGGTTTCAGTTGTT-----------------GAGTGAGGA-CAGGCCCGTATGCTTTGTTCCTAAGAATTACATTTCCCAGAATTCTTTTCAGTGAGAACAGTCCTGTAACAGAGATGGGACCAATCAGATGAAAGGAGAC------ATTGCTTCCCAAGAGGACCATCTGCCCAATAGTACT
>gene=chr20_54089339-54089525; species=equCab
AATGAGTTTCCATTGTT-----------------GGGTGGGGTTGGTGACATCATGCCCTGCTTAaaagaactacatttcctagaatccttttcaactggagtggccctgtaacagagatctgaccaatcagataaaaggagac------gtTGCCTCCATGGGGGACTACACTCTCAGTAATACC
>gene=chr20_54089339-54089525; species=gorGor
cactaattattgttgtttgggggcagtgggatgctagtggtgatggtgaaattatatcccacttaaaagaactacatttcccagaatccctttcaactaggcatggcctgtaatacagatctgaccaatcaggtagaaggagaTGGAAACATTGTTTCTTAAGAGGACTACATCCTCAGTGGTTCC
>gene=chr20_54089339-54089525; species=panTro
CACTAATTATTGTTGTTTGGGGGCAGTGGGATGCTAGTGGTGATGGTGAAATTATATCCGACTTAaaagaactacatttcccagaatccctttcaactaggcatggcctgtaatacagatctgaccgatcaggtagaaggagaTGGAAACATTGCTTCCTAAGAGGACTACATCCTCAGTGGTTCC
>gene=chr20_54089339-54089525; species=papHam
cacta-------ttgtttgggggcagtgggatgctagtggtgatggtgaaattatatcccacttaaaagaattacatttcccagaatccctttcaactaggcatggcctgtaatacagatctgaccaatcaggtaaaagtagaTGGAAACATAGCTTCCTAAGGGGACTATATCCTCAGTGGTTCC
>gene=chr20_54089339-54089525; species=ponAbe
cactagtta---ttgtttgggagcagtgggacgctagtggtgatggtgaaattatatcccacttaaaagaactacatttcccagaatccctttcaactaggcatggcctgtaatacagatctgaccaatcaggtagaaggagaTGGAAACATTGCTTCCTAAGAGGACTACATCCTCAGTGGTTCC
>gene=chr20_54089339-54089525; species=rheMac
CACTA----------TTTGGGGGCAGTGGGATGCTAGTGGTGATGATGAAATTATATCccacttaaaagaattacatttcccagaatccctttcaactaggcatggcctgtaatacagatctgaccaatcaggtaaaagtagaTGGAAACATAGCTTCCTAAGGGGACTATATCCTCAGTGGTTCC
>gene=chr20_62289821-62290031; species=hg19
GAGTCGCAGTGACCCTACAAGTGGTTCTTTTACCCGAGCGGCTCGTAGGCGCGTTGCGGTTTTTCGAAACTACAGCTCCCGGCAGGCCCCAAGCCGCCCTCGGGGCCGCGGGTCGGCGGATTGGCCGCGCTGCATTTTGGGACCTGTAGTTTCCTGCGCTCGTGGCGCTGGCGCCGCGGCGTTGGCTGAGCCCTTGACCGGGGCTGGAGG
>gene=chr20_62289821-62290031; species=bosTau
-------------CCGGGCACTGGAACCTGTGCTCCAGCAGCGG----------------CTTCCGTCACTGCAACTCCCGGCAGGCCCCGCGCCACCC-TCAGGTCCCGCGCTGGCGGTTCTGCCGCGCTGCATTGTGGGGCGCGTAGTGCCCTACGCTCGCGG----TGGGCCG-------------------GGC------CCGCGG
>gene=chr20_62289821-62290031; species=calJac
GAGTCGCAGTGACCCTGCAAGTGGTTCTTTTACCTGAGCGGCTGGGGGGCGCGTTACGGTTTTTCGAAACTACAGGTCCCGGCAGGCCCCGCGCCGCCCTCGGGGCCGCGAGCTGGTGG-TTGGCTGCGCTGCATTCTGGAACCTGTAGTTTTCTG------TGTCGCTGGCGCCTCGTCGTTGGCGGAGGCCATGGCCGGGACTGGAGG
>gene=chr20_62289821-62290031; species=canFam
CGGCCGCAGAGACCCCGGCACCGGCGCCCCGAGCCGCAC-GCGC----------------CTCCGGGAACTGCAGCTCCCAGCAggccccgcgccgccc-ggcccgcgcAGGTCTG------TGCCGCGCTGCATTCTGGGGCCGGTGGTTTTCTGCGCTcggggcg--ggcctcgggg-ggcggggcctc--cggggcgg---ctgcgc
>gene=chr20_62289821-62290031; species=equCab
------------------------------------------------------------------------------------------------------------------------------------------------------------------------------------------------------------------
>gene=chr20_62289821-62290031; species=gorGor
GAGTCGCAGTGACCCTACAAGTGGTTCTTTTACCCGAGCGGCTCGTAGGCGCGTTGCGGTTTTTCGAAACTACAGCTCCCGGCAGGCCCCATGCCTCCCTCGGGGCCGCGGGTCGGCGGATTGGCCGCGCTGCATTTTGGGACCTGTAGTTTCCTGCGCTCGTGGCGCTGGCGCCGCGGCGTTGGCTGAGCCCTTGACCAGGGCTGGAGG
>gene=chr20_62289821-62290031; species=panTro
GAGTCGCAGTGACCCTACAAGTGGTTCTTTTACCCGAGCGGCTCGTAGGCGCGTTGCGGTTTTTCGAAACTACAGCTCCCGGCAGGCCCCATGGCGCCCTCGGAGCCGCGGGTCGGCGGATTGGCCGCGCTGCATTTTGGGACCTGTAGTTTCCTGCGCTCGTGGCGCTGGCGCCGCGGCGTTGGCTGAAACCTTGACCAGGGCTGGAGG
>gene=chr20_62289821-62290031; species=papHam
GAGTCGCAGTGACTCTGTAAGTGG----TTTACTCGAGCGGCTCGTGGGCGCCTTGCGG-TTTTCGAAACTACAGCTCCCGGCAGGCCCCGTGCCGCCCTCGGGGCCGCGGGTCGGCGGATTGGCCGCGCTGCATTTTGGGACCTGTAGTTTCCTGCGCTCATGG-------------GCGCTGGCTGAGCCGATGGCCGGGGCTGGAGG
>gene=chr20_62289821-62290031; species=ponAbe
GAGTCGCAGTGACCCTACAAGTGGTTCTTTTACCCGAGCGGCTCCCAGGCGCGTTGCGGTTTTTCGAAACTACAGCTCCCGGCAGGCCCCGTGCCGCCCTCGGGGCCGCGGGTCGGCGGATTGGCCGCGCTGCATTTTGGGACCTGTAGTTTCCTGCGCTCGTGGCGCTGGCGCCGCGGCGTTGGCTGAGCCCATGACCCGGGCTGGAGG
>gene=chr20_62289821-62290031; species=rheMac
GAGTCGCAGTGACTCTGTAAGTGG----TTTACTCGAGTGGCTCGTGGGCGCCTTGCGG-TTTTCGAAACTACAGCTCCCGGCAGGCCCCGTGCCGCCCTCGGGGCCGCGGGTCGGCGGATTGGCCGCACTGCATTTTGGGACCTGTAGTTTCCTGCGCTCGTGG-------------GCGCTGGCTGAGCCGATGGCCGGGGCTGGAGG
>gene=chr10_38265542-38265716; species=hg19
AGACCAAAAAAACGCCAATGCCAGAAAGAAGACACTGCACATGCGCAGAACGTTTCCCTAGCCCTACTCCAGAACTACGCTTCCCAGAAGGCCCGGCTGCGACTCCATCTTGGATGACGTCGTGAGGCGCGGCCGCCTCCAGCGGCCTGAGTGATTGCTGTCGGGTTTCCGGGA
>gene=chr10_38265542-38265716; species=bosTau
AGGT--GGACAATGGCGACCACTGAAAGGTGGAATTGCTCATGCGCGGAAGGCTTCTG-CGCCCCACTCGGGAATT----------------------GCGCTTCCACTTTGGGTGACGTCACGAGGATCGGCTTCTTCCCGCGATCTGAG-----------------------
>gene=chr10_38265542-38265716; species=calJac
AGAC---AAAAACGGCTACGCCAGAAAGACGGCAGTGCACATGCGCAGAACGTTCTCCGAGCCCTACCCCAGAACTACGCTTCCCAGAAGGCCTGGCTGCGCCTCCATCTTGGATGACGTCCTGAGGCGCTACCTCCTCCAGTGGCCTGAGTGAATGCTGTCGGGTTTCCTGAG
>gene=chr10_38265542-38265716; species=canFam
------------------------------------------------------------------------------------------------------------------------------------------------------------------------------
>gene=chr10_38265542-38265716; species=equCab
AGAC--AGACAATGGCGCCCGCTGAAAAAGGGAATGGCTCATGCGCAGAAGGCGCCCCGCGCCCCGCTCTGGAACTACGCTTCCCAGGAGCCTCGGCTGCGACTCCATTTTGGATGACGTCATGAGGTTCGGCCTCCTCTCGCGGTCTGAGCGTTTGCTTCTGGGATTCGCTGG
>gene=chr10_38265542-38265716; species=gorGor
AGACCAAAAAAACGCCAATGCCAGAAAGAAGACACTGCACATGCGCAGAACGTTTCCCTAGCCCTATTCCAGAACTACGCTTCCCAGAAGGCCCGGCTGCGACTCCATCTTGGATGACGTCGTGAGTCGCGGCCGCCTCCGGCG------------------------------
>gene=chr10_38265542-38265716; species=panTro
AGACCAAAAAAACGCCAATGCCAGAAAGAAGACACTGCACATGCGCAGAACGTTTCCCTAGCCCTACTCCAGAACTACGCTTCCCAGAAGGCCCGGCTGCGACTCCATCTTGGATGACGCCGTGAGGCGCGGCCGCCTCCAGCGGCCTGAGTGATTGCTGTCGGGTTTCCGGGA
>gene=chr10_38265542-38265716; species=papHam
AGAC---AAAAACGCCAACGCCAGAAAGACGACACTGCACATGCGCAGAACGTTTCCCGAGCCCTGCTCCAGAACTACGCTTCCCAGAAGGCCCGGCTGCGACTCCATCTTGGATGACGTCGTGAGGCGCGGCCTCCTCCAGGGTCCTGAGTGATTGCGGTCGGGTTTCCTGGG
>gene=chr10_38265542-38265716; species=ponAbe
AGAC---AAAAACGCCAACGCCAGAAAGAAGGCACTGCACATGCGCAGAACGTTTCCCTAGCCCTACTCCAGAACTACGCTTGCCAGAAGGCCCGGCTGCGACTCCATCTTGGATGACGTCCTGAGGTGCGGCCGCCTCCAGCGGCCTGAGTGATTGCTGTCGGGTTTCCTGGA
>gene=chr10_38265542-38265716; species=rheMac
AGAC---AAAAACGCCAACGCCAGAAAGACGACACTGCACATGCGCAGAACGTTTCCCGAGCCCTGCTCCAGAACTACGCTTCCCAGAAGGCCTGGCTGCGACTCCATCTTGGATGACGTCGTGAGGCGCGGCCTCCTCCAGGGTCCTGAGTGTTTGCGGTCGGGTTTCCTGGG
>gene=chr10_44144259-44144461; species=hg19
CGTGCCCGCAGACAAAGGCCGGCGCCGAGCCCGCAGCAGCGCCAGCGCCGGCGCCGGCGGAATGGACTACAACTCCCAGGAGTCTCCCCGCGAGCCCGCCCGCCGGGCCGTGGGTCTCGGCGGCCCCGGCTTCCCAAGAGCTCTGTGGGAAATGTAGTTCTCTGGCGCGCCCTGCGCTCGGGCCCCGCAGGTCCCTAGGGCG
>gene=chr10_44144259-44144461; species=bosTau
CGCGCCCGCAGACAAAGGCCGGCACCGAGCCCTTAGGA------ACGCCGGCGCGAGCGGACCGGACTACAACTCCCAGGAGGCTCCGCGCGAGCC-------CTAGCCCCGTGCCTTGGCGGCCCCGGCTTCCC-CGAGCACTGTGGGAAACGTAGTTCGGCGATGCGACCCGCGCTCGGGCTCGGCGGGTCTAGGGAGCG
>gene=chr10_44144259-44144461; species=calJac
CGCGCCCGCAGACAAAGGCCGGCGCCGAGCCCGTAGCAGCGCCAGCGCCAGCGCCGGCGGACCGGACTACAAGTCCCCCGAGTCTCCGCGTGAGCCCGCCCGCCGAGCCGTGGGTCTCGGCGGCCCCGGCCTTCCAGGAGCACTGTGGGAAATGTAGTTCTCCAGCACACCCTGCGCTCGGGCTCCACCGGTCCCGGAGGCG
>gene=chr10_44144259-44144461; species=canFam
CGCGCCCGCAGACAAAGGCCGGCGCCGAGCCCACGGCA------GCGCCGGCGCGAGCGGACCGAACTACAACTCCCAGGAGGCTGCGCGCGAGCCCGCCCGCCGGGTCCCGGGCCTTGGGCGTCCCGGCGTCTC-GGAGCACTGTGGGAAACGTAGTCCGGCGGCGCGCCCTGCGCTCGGGCTCGGAAGGTCCCGAGGGGC
>gene=chr10_44144259-44144461; species=equCab
CGCGCCCGCAGACAAAGGCCCGCGCTGAGCCCGCAGCA------GCGCTGGCGCGAGCGGACCAGACTACAACTCCCAGGAGGCTCCGCGCGAGCCCGTCCTTCGGGCCCTGGGCCTCAGCAGCCCCGACTTCTC-GGAGCACTGTGGGAAACGTAGTTCGGTGGCGCGACCTGGCCTTGGGCTCCGCGGGTCCGGGGGGCG
>gene=chr10_44144259-44144461; species=gorGor
CGTGCCCGCAGACAAAGGCCGGCGCCGAGCCCGCAGCAGCGCCAGCGCCGGCGCCGGCGGAATGGACTACAACTCCCAGGAGTCTCCCCGCGAGCCCGCCCGCCGGGCCGTGGGTCTCGGCGGCC-CGGCTTCACAAGAGCACTGT-GGAAATGTAGTTCTCTGGCGCGCCCTGCGCTCGG-CTCCGCAGGTCCCTAGGGCG
>gene=chr10_44144259-44144461; species=panTro
CGTGCCCGCAGACAAAGGCCGGCGCCGAGCCCGCAGCAGCGCCAGCGCCGGCGCCGGCGGAATGGACTACAACTCCCAGGAGTCTCCCCGCGAGCCCGCCCGCCGGGCCGTGGGTCTCGGCGGCCCCGGCTTCCAAAGAGCACTGTGGGAAATGTAGTTCTCTGGCGCGCCCTGCGCTCGGGCCCCGCAGGTCCCTAGGGCG
>gene=chr10_44144259-44144461; species=papHam
CGTGCCCGCAGACAAAGGCCGGCGCCGTGCCCGCAGCAGCACCAGCGCCGGCGCCGGCGGACCGGACTACAACTCCCAGGAGTCTCCGCGCGAGCTCGCCCGTCGGGCCGTGGGTCTCGGCGGCCCCGACTTCCCAAGGGCACTGTGGGAAATGTAGTTCTCTGGCGCTCCCGGTGCTCGGGCTCCGCAGGTCCCGGGGGCG
>gene=chr10_44144259-44144461; species=ponAbe
CGTGCCCGCAGACAAAGGCCGGCGCCGAGCCCGCAGCAGCGCCAGCGCCGGCGCCGGCGGAACGGACTACAACTCCCAGGAGTCTCCGCGCGAGCCCGCCCGCCGGGCCGTGGGTCTCGGCGGCCCCGGCTTCCCAAGAGCACTGTGGGAAATGTAGTTCTCTGGCGCGCCCTGCGCTCGGGCTCCGCAGGTCCCGGGGGCG
>gene=chr10_44144259-44144461; species=rheMac
CGTGCCCGCAGACAAAGGCCGGCGCCGTGCCCGCAGCAGCACCAGTGCCGGCGCCGGCGGACCGGACTACAACTCCCAGGAGTCTCCGCGCGAGCTCGCCCGCCGGGCCGTGGGTCTCGGCGGCCCCGGCTTCCCAAGAGCACTGTGGGAAATGTAGTTCTCTGGCGCTCCCGGTGCTCGGGCTCCGCAGGTCCCGGGGACG
>gene=chr10_69609153-69609307; species=hg19
CCTAGGCCTTGGAGGCCTGTTCCTCCCTGCCGGGAAGCGTCTCTCACCCGAGACTACAACTCCCATAAGGCATCGCGAGCATCGCGAGAACGGCGCCACAGAGGAACCGGAAACAAGCCAGTTACTTTCATACTCAGGGACACCGTCCCCCCCT
>gene=chr10_69609153-69609307; species=bosTau
------------------------CCCAGGCGGCAATCGCC----GTCCAGGACTACAGCTCCCACAAGACATCGCGGA---------AATTGCGTGAAAGAGTGACAAAGGAAAGCCCAGTTACTTCCGGCCTCCGTAA--------------
>gene=chr10_69609153-69609307; species=calJac
CCCACGCCTTGGGGGCAGGTTCCTCCCTGACGGGAAGCGTCGCTCATCCGAGATTACAACTACCACAAGGCATCGCGAA---------AACCGCGCTACAGGGGAACCGGAAACAAGCCAGTTACAGTCTTACTCCAAAACCTCCCCCAAC---
>gene=chr10_69609153-69609307; species=canFam
CCCAGAACCAGAAAACC-----CTCTGGCACTGGAGGCGTCGCCCACCCGGGACTACAACTCCCACGAGGCACTGCGGG---------ACTGGCGT--AAGGGCGTCGCCGGAAGTCCCAGTTACGTCCCGCCTCAGGAA--------------
>gene=chr10_69609153-69609307; species=equCab
CTCAGAACCAGAAATCC-----CTCCAGCCCGGGAGGTGTCGCCCGCTCAGGACTACAACCCCCACAAGGCATCGCGGG---------AAGGCCGTGAAAGGGAGGCGGGGAACGTCCCA-TTACTTCCGGCCTCGGGAA--------------
>gene=chr10_69609153-69609307; species=gorGor
-------------------------------------------------------------------------------------------------------------------------------------------------------cct
>gene=chr10_69609153-69609307; species=panTro
----------------------------------------------------------------------------------------------------------------------------------------------------------
>gene=chr10_69609153-69609307; species=papHam
CCCAGCCCTTGGGGGCCTGTTCCTCCCTCCCGGGAAGCGTCTCTCACCCGAGACTACAACTCCCATAAGGCATAGCGAG---------AACGGCGCTAC-GGGGAACCGGAAAACAGCCAGTTGCTTTCACACTCAGGGACACCGCCC------
>gene=chr10_69609153-69609307; species=ponAbe
CCTAGGCCTTGGGGGCCTGTTCCTCCCTCCCGGGAAGCGTCTCTCACCCGAGACTACAACTCCCATAAGGCATCGCGAT---------AACGGCGCCACAGAGGAACCGGAAACAAGCCAGTTACTTTCATACTCAGGGACACCGCCCGCC-TT
>gene=chr10_69609153-69609307; species=rheMac
CCCAGCCCTTGGGGGCCTGTTCCTCCCT-CCGGGAAGCGTCTCTCACCCGAGACTACAACTCCCATAAGGCATAGCGAG---------AACGGCGCTAC-GCGGAACCGGAAAACAGCCAGTTGCTTTCACACTCAGGGACACCGCCC------
>gene=chr10_72288675-72288779; species=hg19
ctggaatttgcacgcacatcacttttcctcacatcattggccagaacttaaatcatgtgaccacaatgagttgcaagggaggctgggaaatgtagtcttcagct
>gene=chr10_72288675-72288779; species=bosTau
ccagaagttgca-------tacttctcctcacaccattgggcagaact-gaatcacatgatcac-actaggtgcaagggaggctgggacttagagtcttcagct
>gene=chr10_72288675-72288779; species=calJac
ctggaatttgtacacgcatcacatttcctcacatcattggccagaactt-aatcacatgaccac-atgagttgcaagggaggctgggaaatgtagtcttcaact
>gene=chr10_72288675-72288779; species=canFam
ccaaaagttgcacatag--cacttttcctcataccattggctagaactttaaccatatgaccat-cctagctgcaagggaggctgggaaatatagttccccgct
>gene=chr10_72288675-72288779; species=equCab
ccagaagttgcacacat--cacttctcctcatgccattggccggaactt-aatcacatgaccat-gctaactacaagggaggctgggaaatgtagtcttcagct
>gene=chr10_72288675-72288779; species=gorGor
ctggaatttgcacacacatcacttttcctcacatcattggccagaacttaaa-catgtgaccacaatgagttgcaagggaggctgggaaatgtagtcttcagct
>gene=chr10_72288675-72288779; species=panTro
ctggaatttgcacacacatcacttttcctcacatcattggccagaacttaaatcatgtgaccacaatgagttgcaagggaggctgggaaatgtagtcttcagct
>gene=chr10_72288675-72288779; species=papHam
ttggaatttgca-------cacttttcctcacatcattggccagaactc-aatcatgtgaccacaatgagttgcaagggaggctgggaaatgtagtcttcagtt
>gene=chr10_72288675-72288779; species=ponAbe
ctggaatttgcacacacatcacttttcctcacataattggccagaactt-aatcatgtgaccacaatgagttgcgagggaggctgggaaatgtagtcttcagct
>gene=chr10_72288675-72288779; species=rheMac
ttggaatttgta-------cacttttcctcacatcattggccagaactc-aatcatgtgaccacaatgagttgcaagggaggctgggaaatgtagtcttcagct
>gene=chr10_74870066-74870302; species=hg19
ACAGTAGTTCTCTTGGTAATAAGATCTTAGATGTTCATGCTTTTGACAATCATGGTTAACTTGCAGCTGGAGAACACAGCAGCATGCCTGGGAACTGAACTACAATTCCCAGAGTGCATCTCTAGGAGGATTCTGGGAAGTGTGGCAGAAGCAGCAATGGTCCCTCCAGGGAACGGAAGCCGTTGAACGTGAACATTTGGAGTTTCCTCTTTTGTGCTGATTCCTGAGGACTAGGA
>gene=chr10_74870066-74870302; species=bosTau
AGAGTAGTCCTCCTGGTAAGA---TCATAGAAGATCATGCTTTTGACCACCATGGTTGATATGTAGTTTGAGGGCATAGCAGCAT--------------------TTCCCAGAGTGCATCTCAAGGAGCATTCTGGGAAGTGTGTCAAAGGCAGCAATCATTC-TTTGAGGAA--AGAGTC---CAACTTGAAGACTTGGAGTTCCCTGG-TTGTTCGGATTCTTGAGGCCTAGGA
>gene=chr10_74870066-74870302; species=calJac
ACAGTACTTCTCTTGGTAATAAGATCTTAGAGGATCATGCTTTTGACAATCATGGTTAACTTGCAGTTGGAGAACACAGCAGCGTGCCTGGGAACTGAACTACAATTCCCAGAGTGCATCTCTAAGAGGATTCTGGGAAGTGTGGCAGAAGCAGCAATGATCTCTCCGGGGAAAGGAAGCCACTGAACATGAACCTTTGGAGTTTCCTTCTTCCTGCTGATTCCTGAGGACTAGGA
>gene=chr10_74870066-74870302; species=canFam
ACTGTAGATTTCCTGGTAAGAAGATCTT---AAATCATGCTTTTGACAATTATGGTTAATTTGCAGTTGGAGTGGAGAGCCACGTGCCTCTGGATTAAACTACAATTCCCAGAGTGCATCTCTAGGTGGATTCTGGGAAGTGTGGCA--GGCAGGATCGGTCCCTCTGGG---GGAAAGCC---CTACTTGAACATTAGGAGTTCCCTGGTGTCTGCAGATTCTTGAGGCCTAGGA
>gene=chr10_74870066-74870302; species=equCab
ACAGCTGTTCTTCTGGTAAGAAGATCTTGGAAGATCATGCTTTTGATAACCATGGTTAA--TGCATTTGGAGGGCACAGCAGCATGCCTGGGGATTGAACTATAATTCCCAGAGTGCAACT--aggaggattctggGAAGTGTGGCAGAGGTTGCAGTGGTTCCTCTGGGGAAGGGAAGCC---CAACTTGAACGTTTGGAATTTCCTGGTTTCCGCTGATTCTTGAGGCCTGGGA
>gene=chr10_74870066-74870302; species=gorGor
-------------------------------------------------------------------------------------------------------------------------------------------------------------------------------GAAGCCGTTGAATGTGAACATTTGGAGTTTCCTCTTTTGTGCTGATTCCTGAGGACTAGGA
>gene=chr10_74870066-74870302; species=panTro
ACAGTAGTTCTCTTGGTAATAAGATCTTAGATGTTCATGCTTTTGACAATCATGGTTAACTTGCAGCTGGAGAGCACAGCAGCATGCCTGGGAACTGAACTACAATTCCCAGAGTGCATCTCTAGGAGGATTCTGGGAAGTGTGGCAGAAGAAGCAATGGTCCCTCCAGGGAACGGAAGCCGTTGAACGTGAACATTTGGAGTTTCCTCTTTTGTGCTGATTCCTGAGGACTAGGA
>gene=chr10_74870066-74870302; species=papHam
ACAGTAGTTCTCTTGGTAATAAGATCTTAGATGTTCATGCTTTTGACAATCATGGTTAACTTGCAGTTGGAGAACACGGCGGCATGCCTGGTAACTGAACTACAAGTCCCAGAGTGCATCTCTACGAGGATTCTGGGAAGTGTGGCAGAAGCTGCAATGGTCCCTCTGGGGAACGGAAGCCGTTGAACGTGAACATTTG--GTTTCCTCCTTTGTGCTGATTCCTGAGGAATAGGA
>gene=chr10_74870066-74870302; species=ponAbe
ACAGTAGTTCTCTTGGTAATAAGATCTTAGATGTTCATGCTTTTGACAATCATGGTTAACTTGCAGTTGGAGAACACAGCCGCATGCCTGGGAACTGAACTACAATTCCCAGAGTGCATCTCTAGGAGGATTCTGGGAAGTGTGGCAGAAGCAGCAATGGTGCCTCCGAGGAACGGAAGCCGTTGAACGTGAACATTTGGAGTTTCCTCTTTTGTACTGATTCCTGAGGACTAGGA
>gene=chr10_74870066-74870302; species=rheMac
ACAGTAGTTCTCTTGGTAATAAGATCTTAGATGTTCATGCTTTTGACAATCATGGTTAACTTGCAGTTGGAGAACACGGCGGCATGCCTGGTAACTGAACTACAAGTCCCAGAGTGCATCTCTACGAGGATTCTGGGAAGTGTGGCAGAAGCTGCAATGGTCCTTCTGGGGAACGGAAGCCGTTGAACGTGAACATTTG--GTTTCCTCCTTTGTGCTGATTCCTGAGGAATAGGA
>gene=chr10_75545004-75545126; species=hg19
AAGGTGGTGCGGCCCTGGGGCCTATCCAGAGTTAAGACAATAACTCCATCCAATAGTTGCTGTCCTCTCCTGACAGCCTACAATTCCCAACATGCATGGCGGCTGTTTATGCCTTGGGGACA
>gene=chr10_75545004-75545126; species=bosTau
AAGGTGGTGGGGCCCTGGGGCCTATCCAGAGTTAGGACAATAACCCCACCCAATGGTTCCTGTGT--TCTTGACAGCCTACAATTCCCGACATGCGTGGCGGCTGTTTATTCCTTGGGAGTG
>gene=chr10_75545004-75545126; species=calJac
AAGGTGGTGCTGCCCTGGGGCCTATCCAGAGTTAAGACAATAACTCCATCCAATAGTTCCTGTGAGGTCCTGACAGCCTACAATTCCCAACATGCATGGCGGCTGTTTATTCCTTAGGGACA
>gene=chr10_75545004-75545126; species=canFam
AAGGTTATGCGGCCCCAGGGCCTATCCGGAGTTAAAACCGTAACTCCACCTAATAGTTTCTGTGT--GCTTGACAGCCTACGTTTCCCGGCGTTCATGGCGGCTGTTTATTCCTCGGGGACA
>gene=chr10_75545004-75545126; species=equCab
AATGTGTTGCGG-CTCGGGGCCTATCCGGAGTTGGGACAGTAACTCCACCCAGTGATTTCTGTGT--TGTTGACAGCCTACGATTCCCGTCATGCGTGGCGGCTGTTTATTCCTTAGGGACA
>gene=chr10_75545004-75545126; species=gorGor
AAGGTGGTGCGGCCCTGGGGCCTATCCAGAGTTAAGACAATAACTCCATCCAATAGTTCCTGTCCTCTCCTGACAGCCTACAA-TCCCAACATGCATGGCGGCTGTTTATGCCTTGGGGACA
>gene=chr10_75545004-75545126; species=panTro
AAGGTGGTGCGACCCTGGGGCCTATCCAGAGTTAAGACAATAACTCCATCCAATAGTTCCTGTCCTCTCCTGACAGCCTACAATTCCCAACATGCATGGCGGCTGTTTATGCCTTGGGGACA
>gene=chr10_75545004-75545126; species=papHam
AAAGTAGTGCGGCCCTGGGGCCTATCCAGAGTTAAGACAATAACTCCATCCAATAGTTCCTGTCCTCTCCTGACAGCCTACAATTCCCAACATGCATAGCGGCTGTTTATTCCTTGGGGGCA
>gene=chr10_75545004-75545126; species=ponAbe
AAGGTGGTGCGGACCTGGGACCTATCCAGAGTTAAGACAATAACTCCATCCAATAGTTCCTGTCCTCTCCTGACAGCCTACAATTCCCAACATGCACGGCGGCTGTTTATTCCTTGGGGACA
>gene=chr10_75545004-75545126; species=rheMac
AAAGTAGTGCGGCCCTGGGGCCTATCCAGAGTTAAGACAATAACTCCATCCAATAGTTCCTGTCCTCTCCTGACAGCCTACAATTCCCAACATGCATAGCGGCTGTTTATTCCTTGGGGACA
>gene=chr10_95511719-95511837; species=hg19
GACAGTGAGGAACTTTTGGTGAAGAAGGGGTTAAGATGATAGCCAGCCCAGTTGCATGCTGGGAATTGTAGTACAATAGTAGCGCCCAGCCAGTGAGGTGCTACCAGCTCCGAAGCAG
>gene=chr10_95511719-95511837; species=bosTau
GACTGTGAGTAACTTTTAGTGAGGAAGGGGTTAAGAAGGTAG----GCCTGTTGCATGCTGGGAACTGTAGTTCAATAGCACTGCCTAGTCAGTGAGG--------------------
>gene=chr10_95511719-95511837; species=calJac
CACAGTGAGGAACTTTTGGTGAAGAAAGGGTTAAGATGATAGCCAGCCCAGTTGCATGCTGGGAATTGTAGTACAATAGTAGTGCCCAGCCAGTGAGGCGCTACCAGCTCCAAATCAG
>gene=chr10_95511719-95511837; species=canFam
GACCGTGAAGAACTTTTGGTGAGGAAGGGGTTAAGATGGTAG----CCCAGTTGCATGCTGGGAATTGTAGTACAAGAGCAGCGCCTCGCCAATGAGGCACTATGGGCTGGAAAGCAG
>gene=chr10_95511719-95511837; species=equCab
AACAGTGAGGAACTGTTGGTGAGGAAGGGGTTAAGGTGTTAA----CCCAGTTGCATGCTGGGAACTGTAGTACAATATCAGTGCCCAGCCAGGCAGGCCCTATGGGCTCCAAGGCAG
>gene=chr10_95511719-95511837; species=gorGor
----------------------------------------------------------------------------------------------------------------------
>gene=chr10_95511719-95511837; species=panTro
GACAGTGAGGAACTTTTGGTGAAGAAGGGGTTAAGATGATAGCCAGCCCAGTTGCATGCTGGGAATTGTAGTACAATAGTAGCGCCCAGCCAGTGAGGCGCTACCAGCTCCGAAGCAG
>gene=chr10_95511719-95511837; species=papHam
GACAGTGAGGCACTTTTGGTGAAGAAGGGGTTAAGATGATAGCCAGCCCAGTTGCATGCTGGGAATTGTAGTACAATAGTAGCGCCTAGCCAGTGAGGCACTACCAGCTTTGAAGCAG
>gene=chr10_95511719-95511837; species=ponAbe
GACAGTGAGGAACTTTTGGTGAAGAAGGGGTTAAGATGATAGCCAGCCCAGTTGCATGCTGGGAATTGTAGTACAATAGTAGCGCCCAGCCAGTGAAGCGCTACCAGCTCCGAAGCAG
>gene=chr10_95511719-95511837; species=rheMac
GACAGTGAGGAACTTTTGGTGAAGAAGGGGTTAAGATGATAGCCAGCCCAGTTGCATGCTGGGAATTGTAGTACAATAGTAGCGCCCAGCCAGTGAGGCACTACCAGCTTTGAAGCAG
>gene=chr10_99052533-99052674; species=hg19
AAATGACTAACCGTCATTGGTCGTTCCCAGCCCTGGCGGAAAAAGAGGGAGGGGCGGGGAAGAAGACCCAGCCCCGAGGCCTGCCGGGAGTTGTAGTTTCTCATTTTGATGAACCCTTCCGATTCCACAGACCTTTAGGTT
>gene=chr10_99052533-99052674; species=bosTau
AAATAACTAACCGTCATTAGTGGCCCCCTGTCGTGGCGGAAAAGAAAGGGGGGGGCCGGTGGGAAACCCAGCCCCGTGGCCTGCGGGTAGTTGTAGTTTCTTATTTTGATTAACTCTCCGGATTCCACCGACTTTTAGCTT
>gene=chr10_99052533-99052674; species=calJac
AAATGACTAACCATCATTGGTCGTTCCCAGCCCTGGCGAAAAAAAAGGGAGGGGCGGGGAAGACGACCCAGCTCCGAGGCCTGCCGGGAGTTGTAGTTTCTCATTTTGATTA-CCCTTTCGATTCCATCGACTTTTAGGTT
>gene=chr10_99052533-99052674; species=canFam
AAATAACCAACGGTTATTGGTCACCCCCAGCCGGGGCGG-----AAAAGGGGGGAG------GAGACCTGCCCCCGAGGCCTGCTGGGAGTTGTAGTGTCTTGTTTTA-------------ATTCCACCCA---TGAAGAT
>gene=chr10_99052533-99052674; species=equCab
AAATAACTAACCGTCATTGGT-GACCACAGACCTAGCGGAAAAGAAAAGTGGGGCGGGGCGAGAGACCCAGCCCCGAGGCCTGCCGGGAGTTGTAGTTTCTCATTTTGGTTAACCTTTCGGATTCCACGGACTTTGAGGTT
>gene=chr10_99052533-99052674; species=gorGor
AAATGACTAACCGTCATTGGTCGTTCCCAGCCCTGGCGGAAAAAAAGGGAGGGGCGGGGAAGAAGACCCAGCCCCGAGGCCTGCCGGGAGTTGTAGTTTCTCATTTTGATGAACCCTTCCGATTCCACAGACCTTTAGGTT
>gene=chr10_99052533-99052674; species=panTro
AAATGACTAACCGTCATTGGTCGTTCCCAGCCCTGGCGGAAAAAAAGGGAGGGGCGGGGAAGACGACCCAGCCCCGAGGCCTGCCGGGAGTTGTAGTTTCTCATTTTGAAGAACCCTTCCGATTCCACAGACCTTTAGGTT
>gene=chr10_99052533-99052674; species=papHam
AAATGACTAACCGTCATTGGTCGTTCCCAGCTCTGGCGGAAAAAAAGGAAGGGGCGGGGAAGACTACCCAGCCCCGAGGCCTGCCGGGAGTTGTAGTTTCTCATTTTGATGACCCCCTCCGATTCCACAGACTTTTAGGTT
>gene=chr10_99052533-99052674; species=ponAbe
AAATGACTAACCGTCATTGGTCGTTCCCGGCCCTGGCGGAAAAA-AGGGAGAGGCGGGGAAGACGACCCAGCCCTGAGGCCTGCCGGGAGTTGTAGTTTCTCATTTTGATGAACCCTTCCGATACCACAGACCTTTAGGTT
>gene=chr10_99052533-99052674; species=rheMac
AAATGGCTAACCGTCATTGGTCGTTCCCAGCTCTGGCGGAAAAAAAGGGAGGGGCGCGGAAGACTACCCAGCCCCGAGGCCTGCCGGGAGTTGTAGTTTCTCGTTTTAATGAACCC-TCCGATTCCACAGACTTTTAGGTT
>gene=chr10_99894267-99894439; species=hg19
GCACTCGCCATTTTGCCAGCTTCTCCCCTACGTGACCTGAACTCAGTGGGCGCGGCCGGGCCTCGCGGAAACTACAACCCCCAGAAGGCCCCACGGCGTTGGGGGCGGAGCCGAGGCCTGACGCGCGCCCCAGCGGCGCGAGCGGAAGAGATAGAGCTTCGCGGAGACGGCG
>gene=chr10_99894267-99894439; species=bosTau
GGCTGCGCTCTTCTGCCTACTCTTCCCCGCCGTGACCCGGAGGCCGCCTACGCAGGCCGGCCTCGAGGAGACTACAGTCCCCAGAAGGCCGCGCTGCGCT-GGGGCGGAGCCGAGGCCTGGCGCACGTCTCGGAGGCTCGAGCGGAAGAGCTAGAGCTTGGAGGAGGCGGCG
>gene=chr10_99894267-99894439; species=calJac
GAACTCGCCATTTTGCCAGCTTCTCCCC-ACGTGACCTGGACGCAGTAGGCGCGGCCGAGCCTCGCGGAGACTACAACCCCCAGAAGGCCCCGCGGCATTGGGGGCGGAGCCGAGTCCTGGCGCGAGCTCCAGCGGCGCGAGCGGAAGAGCTAGAGCTTCGTTGAGATGGCG
>gene=chr10_99894267-99894439; species=canFam
ACCCTCGCGGTTGTGCCAG--CCCTTCCCGCGTGACCCGGA-GCAGCCGGCGCAGCGCGGCCGTGGGCGGACTACAACCCCCAGAAggccccgcggcgcgcggggcggagtcgaggcctggcgcgcgccccagcggcgcgggcggAAGAGCGAGAGCTTCGAGGCGGCGGCG
>gene=chr10_99894267-99894439; species=equCab
ACCCTCGCCACTTCGCCAGTCCCTTCCCCGCGTGACCGAGAGGCAGCTCGCGGGGCCTGGCCTGGCGCAAACTACAGCCCCCAGAAGGCCCCGCGGCGAC-GGGGCGGAGCCGAGGCCTGACGCGCGCTCCAGCGGCGCGAGCGGAAGAGCAAGACCTTGGAGGCGGCGGCG
>gene=chr10_99894267-99894439; species=gorGor
-------------------------------GTGACCTGAACTCAGTGGGCGCGGCCGGGCCTCGCGGAAACTACAACCCCCAGAAGGCCCCACGGCGTTGGGGGCGGAGCCGAGGCCTGGCGCGCGTCCCAGCGGCGCGAGCGGAAGAGATAGAGCTTCGCGGAGACGGCG
>gene=chr10_99894267-99894439; species=panTro
GCACTCGCCATTTTGCCAGCTTCTCCCCTACGTGACCTGAACTCAGCGGGCGCGGCCGGGCCATGCGGAAACTACAACCCCCAGAAGGCCCCACGGCGTTGGGGGCGGAGCCGAGGCCTGGCGCGCGCCCCAGCGGCGCGAGCGGAAGAGATAGAGCTTCGCGGAGACGGCG
>gene=chr10_99894267-99894439; species=papHam
GCACTCGCCATATTGCCAGCTTCTCCCC-ACGTGACCTGAACTCAGTGGGTGCAGCCGGGCCTCGCGGAAACTACAACCCCCAGAAGGCCCCGCGGCGTTGGGGGCGGAGCCGAGGCCTGGCGCGCGCCCCAGCGGCGCGAGCGGAAGAGATAGAGCTTCGCGGAGACGGCG
>gene=chr10_99894267-99894439; species=ponAbe
CCACTCGCCATTTTGCCAGCTTCTCCCCCACGTGACCTGAACTCAGTGGGCGCGGCCGGGCCTCGCGGAAACTACAACCCCCAGAAggccccgcggcgtggggggcggagccgaggcctggcgcgcgcccccgcggcgcgAGCGGAAGAGATAGAGCTTCGCGGAGACGGCG
>gene=chr10_99894267-99894439; species=rheMac
GCACTCGCCATATTGCCAGCTTCTCCCC-ACGTGACCTGAACTCAGTGGGCGCAGCCGGGCCTCGCGGAAACTACAACCCCCAGAAGGCCCCGCGGCGTTGGGGGCGGAGCCGAGGCCTGGCGCGCGCCCCAGCGGCGCGAGCGGAAGAGATAGAGCTTCTTGGAGACGGCG
>gene=chr10_103113476-103113828; species=hg19
ACAAGTGAGGCATTGGCCGCCATCTTGATATCAAATGCCAGGCAAGCCGCTACTGGCGTCGCTCGGTAACCACGGAGACACCCGTGCCCCTCCCGTTTCTCATCCTTAGAGGCTGTAAACTACAATTCCCATCAGCCGATTTCCTCTGCGTAATGGCAACTTATCTAAATCTGGCTTGTGGGCAACCGCAACGCTGCCGCAGTGAACTGTGGGAGTTGCGGTTCACGGCGTAGCCTCAGTTTTTTTCCTGGGGGAAGTTCCAGAACTACAAATCCCGTGAGCCAGTGGGCTTTCGCCTGCGCACGGAGAAGCCGATTCTCCTTGGCCCCTCAGCCTGCGCCTGAGAGGTAAG
>gene=chr10_103113476-103113828; species=bosTau
ACAGGTGAGGCACTGGTCGCCATCTTGATATCAATTGCCAGGCAAGTCGCCACTGGCGTCTCTCGGTAACCACGGAGACACCGATGCCCCTCCCGTTTCTCAGCTCTAGAGGCTGCAAACTACGATTCCCATACGCTGATCGTCTCTACTTGATGGTCAGTTGTCTGGATTTGGCTTGGGAGACACCGCGACCCTACCGCAGTGAACCGCGGGAGTTGCAGTTCGCGGTGTGGCGTCACGTTTTG--CTTCAGGAAGCTCCAGAACCACAAATCCCGTGAGCCAGCGGGTACACTCATGCGCAAAGGACACCTTGTCGTCCCTGGCCCCCCTGCCAGTTCCTGAGAGGTAAG
>gene=chr10_103113476-103113828; species=calJac
ACAGGTGAGGCGTTGGTCGCCATCTTGATATCAAACGCCCGGCAAACCGCTACTGGCGTCCCTCGGTAACCACGGAGACACCCATGCCCCTCCC-CTTTTCGTCCTTAGAGGCTGTAAACTACAATTCCCATCAGCCGATTTCCTCTGCTTGAGGGCAAGTTATCTAAATCTGACTCGTCGGCAACCGCAACGCTACCGCAGTGAACTGTGGGAGTTGCGGTTCACGGCATAGCCTCAGTTTTTG--CTTCGGGAAGCTTTAGAACTACTAATCCCGTGAGCCAGTGGGCTTTCGCCTGCCCACTGAGAAGCTGATTCTTCTTGGCCCCTCAGCCTGTGCCTGAGAGGTAAG
>gene=chr10_103113476-103113828; species=canFam
ACAGGTGAGGCAATGGTCGCCATCTTGATATCAAATGCCAGGCAAACAGCCATTAGCGTCGCTCGGTAACCACGGAGACACCCGTGCCCCCCCCGTTTCCCATCCGTAGAGGCAGTAAACTACGATTCCCATCAGCCGATTTTCCCTATTTGATGGCGAGTTGTCTAGATGTGGCTCTCG-GCCACCGCGACCGTGCCGCAGTGAACCGCGGGAATTGCGGTTCGCTGCGAGGCCTCATTTTTTG--CCGCGGGAAACTCCGGCACTACAAATCCCGTGAGCCAGCGGGATCACGCATGTGCACGGAACAGCGGGTCGTCCCTGG-CCCCCTGCCGGTGGCTGAGAGGTAAG
>gene=chr10_103113476-103113828; species=equCab
ACAGGTGAGGCACTGGTCGCCATCTTGATATCAAATGCCAGGCAAGCAGCCACTGGCGTCTCTTGGTAACCACGGAGACAGCTGTGCCGCT-----------CCCGTAGACGGTGTAAACTACGATTCCCATCAGCTGATTTTCTCTGCTTGCGGGCAAGTTGTTTAGTTTTGGCTCGTC-GGTCCGGCGACCCTGCCGCAGTGAACTGCGGGAGTTGCAGTTCGTGGCGTGGACTCACTTTTTG--CTGCGAGAAGCTCCAGAACTACAAATCCCCTGAGCCAGCGGGCTCACGCATGCGCACGGAATAGCCGGTCTTCCCTAG-CCCCCTGCCGGTGCCCGAAAGGTAAG
>gene=chr10_103113476-103113828; species=gorGor
----------------------------------------------------------------------------------------------------------------------------------------------------------------------------------------------------------------------------------------------------------------------------------------------------------------------------------------------------------------
>gene=chr10_103113476-103113828; species=panTro
ACAAGTGAGGCATTGGCCGCCATCTTGATATCAAATGCCAGGCAAGCCGCTACTGGCGTCGCTCGGTAACCACGGAGACACCCGTGCCCCTCCCGTTTCTCATCCTTAGAGGCTGTAAACTACAATTCCCATCAGCCGATTTCCTCTGCTTAATGGCAACTTATCTAAATCTGGCTTGTGGGCAACCGCAACGCTGCCGCAGTGAACTGTGGGAGTTGCGGTTCATGGCGTAGACTCAGTTTTTTTCCTGGGGAAAGTTCCAGAACTACAAATCCCGTGAGCCAGTGGGCTTTCGCCTGCGCACGGAGAAGCCGATTCTCCTTGGCCCCTCAGCCTGCGCCTGAGAGGTAAG
>gene=chr10_103113476-103113828; species=papHam
ACAGGTAAGGCATTGGTCGCCATCTTGATATCAAACGTCAGGCAAGCCGCTACTGGCGTCGCTCGGTAACCACGGAGACACCCGTGCCCCTCCCGTTTTTTATCCTTAGAGGCTGTAAACTACAATTCCCATCAGCCAATTTCCTATGCTTAATGACAAGTTATCTAAATCTGGCTTGT-GGCAACCGCAACGCTGCCGCAGTGAACTGTGGGAGTTGCGGTTCACCGCGTAGCGTCAGTTTTTTT-CTGCGGGAAGCTCCAGAACTACAAATCCCGTGAGCCAGTGGGCTTTCGCCTGCGTACTGAGAAGCCGATTCTCCTTGGCCCCTAAGCCTGTGCCTGAGAGGTAAG
>gene=chr10_103113476-103113828; species=ponAbe
ACAAGTGAGGCATTGGCCGCCATCTTGATATCAAATGCCAGGCAAGCCGCTACTGGCGTCGCTCGGTAACCACGGAGACACCCGTGCCCCTCCCGTTTCTCATCCTTAGAGGCTGTAAACTACAATTCCCATCAGCCAATTTCCTCTGCTTAATGGCAAGTTATCTAAATCTGGCTTGTGGGCAACCGCAACGCTGCCGCAGTGAACTGTGGGAGTTGCGGTTCACGGCGTAGCCTCAGTTTTTTT-CTGCAGGAAGTTTCAGAACTACAAATCCCGTGAGCCAGAGGGCTTTCGCCTGCGCACGGAGAAGCCGATTCTCCTTGGCCCCTCAGCCTGCGCCTGAAAGGTAAG
>gene=chr10_103113476-103113828; species=rheMac
ACAGGTAAGGCATTGGTCGCCATCTTGATATCAAACGTCAGGCAAGCCGCTACTGGCGTCGCTCGGTAACCACGGAGACACCCGTGCCCCTCCCGTTTTTTATCCTTAGAGGCTGTAAACTACAATTCCCATCAGCCAATTTCCTATGCTTAATGACAAGTTATCTAAATCTGGCTTGTGGGCAACCGCAACGCTGCCGCAGTGAACTGTGGGAGTTGCGGTTCACCGCGTAGCGTCAGTTTTTTT-CTGCGGGAAGCTCCAGAACTACAAATCCCGTGAGCCAGTGGGCTTTCGCCTGCGTACTGAGAAGCCGATTCTCCTTGGCCCCTAAGCCTGTGCCTGAGAGGTAAG
>gene=chr10_103815998-103816148; species=hg19
GCAATGGGTTAGTCCACGCCCGCTTCCTGAGACCGGCTCAGACCACGATTCCCAGCAAGCATCGCAAAGACTACAACTCCCGAAAGGCATCGCGAGAAATAAATTCGCAGTGGACTTGTCTATTGAGGGCCTACTGGGTCGCAATAGCAG
>gene=chr10_103815998-103816148; species=bosTau
-TGATAGGTTCGCCGGCGCCCGCTGCCTGAGGCTGGCTTGGACCACAATTCCCAGCAAGCATCACAAAGACTCCGTTTCCCGAAATGCACCGCGAGAAAGAAATTAGCAAAAGGAACCTGTATCAGGAGTCTACTGGATTGAATTACCAG
>gene=chr10_103815998-103816148; species=calJac
TCAATGTGTTAGTCTACGCCCGCTTCCTGAGACAGGCTCACACCACAATTCCCAGCAAGCATCGC--AGACTACAACTCCCGAAAGGCATCGCGAGAAATAAATTAGCAATGGAAATGTCTATTGAGGACCTACTGGGTAGCATTAGCAG
>gene=chr10_103815998-103816148; species=canFam
GTAATAGGTACGTCCACACCCGTTTCCTGAGGCTGGCTCAGACCGAGGTTCCCAGCAAGCATCACAAGGACTACAACTCCCGAAATGCACCGCGAGAAAGAAATTAGCAA---AAATATTGACTGCGGGTCTACTGGATTGCAATAGCAG
>gene=chr10_103815998-103816148; species=equCab
------------------------------------------------------------------------------------------------------------------------------------------------------
>gene=chr10_103815998-103816148; species=gorGor
GCAATGGGTTAGTACACGCCCGCTTCCTGAGACCGGCTCAGACCACGATTCCCAGCAAGCATCGCAAAGACTACAACTCCCGAAAGGCATCGCGAGAAATAAATTCGCAGTGGAATTGTCTACTGAGGGCCTACTGGGTCGCAATAGCAG
>gene=chr10_103815998-103816148; species=panTro
GCAATGGGTTAGTCCACGCCCGCTTCCTGAGACCGGCTCAGACCACGATTCCCAGCAAGCATCGCAAAGACTACAACTCCCGAAAGGCATCGCGAGAAATAAATTCGCAGTGGAATTGTCTATTGAGGGCCTACTGGGTCGCAATAGCAG
>gene=chr10_103815998-103816148; species=papHam
GCAATGGGTTAGTTCACGCCCGCTTCCTGAGACCGGCTCAGACCACGACTCACAGCAAGCATCGCAAAGACTACAACTCCCGAAAGGCATCGCGAGAAATAAATTCGCAATGGAAATGTCTATTGAGGGCCTAGTGGATCGCAATAGCAG
>gene=chr10_103815998-103816148; species=ponAbe
ACAGTGGGTTAGTCCACGCCCGCTTCCTGAGACCGGCTCAGACCACGATTCCCAGCAAGTATGGCAAAGACTACAACTCCCGAAAGGCATCGCGAGAAATAAATTCGCAGTGGAATTGTCTATTGAGGGCCTACTGGGTCGCAGTAGCAG
>gene=chr10_103815998-103816148; species=rheMac
GCAATGGGTTAGTTCACGCCCGCTTCCTGAGACCGGCTCAGACCACGACTCCCAGCAAGCATCGCAAAGACTACAACTCCCGAAAGGCATCGCGAGAAATAAATTCGCAATGGAAATGTCTATTGAGGGCCTACTGGATCGCAATAGCAG
>gene=chr10_103892574-103892827; species=hg19
GTAACGCAAAACTAAGCCCTACAGGATGCCTGCAGCTAGTGCCAAACGGTCCCCACTTAAAGGGACTACTACTCCCAGGAACCTTCGCGCGAGGCCAGGGCCTTCTTCCAGGGTGCAAGTGGGTCTCGCCGCACGGCTCTCTGGGATTCGTAGTCTTGCAGTGTCATTCGGGAGTTGTAGTTCCTTTCCCACAATCGGCTGGGCGAGGCGGCGCCAGCGATCAGAGCAGCGCTGGGTGTTCAGGGGCCAAGAT
>gene=chr10_103892574-103892827; species=bosTau
GCAACACAAAATCGTGCATTACCGAATGCCTGTACCACGTGCCCCTCAGGCTCTGCTGAATGCGACTACTACTCCCAGGCTCCCTCGC--GAGGCCAGTGCCGTCTTCCCGGGTGCAAATCGATATCACCGCTCAGTCTTCTGGGATCCGTAGTCTTGCATGGTCTCTCGGGAGTTGTAGTTCCCTTCCCACAATCGGCTGGGCGAGGCGGCGCCGGCGATTAGAGCTGCGCTGGGTGTTCAGGGGCCAAGAT
>gene=chr10_103892574-103892827; species=calJac
GTAACACGAAACTAAACCCTACAGGATGCATGGAGCTATTGCCAGACGGTCCTCGCTTAAAGCGACTACTACTCCCAGGAACCTTCGCGTGAGGCCAGGACCCTCTTTCATGGTGGAAGTGGGTCTCGCCGCACTAGTCTCTGGGATTCGTAGTCTTGCAGTGTCATTTGGGAGTTGTAGTTCCCTTCCCACAATCGGCGGGGCGAGGCGGCGCCGGCGATCAGAGCAGCGCTGGGTGTTCAGGGGCCAAGAT
>gene=chr10_103892574-103892827; species=canFam
GGAACACAGAACTAAGCGTGACACTAGGTCTGTAGCGCGTGCCGCGGCGGCTCCGCTTAAAACAACTACAATTCCCAGGCTCCCTTGC--GAGGCCAGGGCCTTCTTCCCAGGTGCTAGTGGGCCTCGCCACAAGGCCTTTTGGGATCCGTAGTCTTGCAGTGTCTTCCGGGAATTGTAGTTCCCTTCCCATAATCTGCTGGGCGAGGCGGCGCCGGCGACCAGAGCTGCGCTGGGTGTTCAGGGGCCAAGAT
>gene=chr10_103892574-103892827; species=equCab
GCAACACAAAACTTAGCATTTCAGTATGCCTATAGCATGTGCCATGCGGGCTCCGTTTAAAGCGACTACTATTCCCAGGCTCCCTAGC--GAGGCCAGGGCTCTCTTCCCGGGTGCAAGTGGGTCTCCCTGCAGGGCCTTCTGGGATTCGTAGTCTTGCACTGTCTTCCGGGAGTTGTAGTTCTCCCCCCACAAGCGACTGGGCGAGGCGGCGCCGGCGATCACAGCTGCGCTGGGTGTTCAGGGGCCAAGAT
>gene=chr10_103892574-103892827; species=gorGor
GTAACGCCAAACTAAGCCCTACAGGATGCCTGCAGCTAGTGCCAAACGGTCCCCACTTAAAGCGACTACTAGTCCCAGGAACCTTCGCGCGAGGCCAGGGCCTTCTTCCAGGGTGCAAGTGGGCCTCGCCGCACGGCTCTCTGGGATTCGTAGTCTTGCAGTGTCATTCGGGAGTTGTAGTTCCTTTCCCACAATCGGCTGGGCGAGGCGGCGCCAGCGATCAGAGCAGCGCTGGGTGTTCAGGGGCCAAGAT
>gene=chr10_103892574-103892827; species=panTro
GTAACGCAAAACTAAGCCCTACAGGATGCCTGCAGCTAGTGCCAAACGGTCCCCACTTAAAGCGACTACTAGTCCCAGGAACCTTCGCGCGAGGCC-CGGCCTTCTTCCAGGGTGCAAGTGGGTCTCGCCGCACGGCTCTCTGGGATTCGTAGTCTTGCAGTGTCATTCGGGAGTTGTAGTTCCTTTCCCACAATCGGCTGGGCGAGGCGGCGCCAGCGATCAGAACAGCGCTGGGTGTTCAGGGGCCAAGAT
>gene=chr10_103892574-103892827; species=papHam
GTACCACGAAACTAAACCCTACAGGATGTCTAGAGCTAGTGCCAAACGGTCCCCACGTAAAGCGACTACTACTCCCAGGAACCTTCGCGCGAGGCCAGGGCCTTCTTCCAGGGTGCAAGTGGGTCTCGCCGCACGGCCCTCTGGGATTCGTAGTCTTGCAGTGTCATTCGGGAGTTGTAGTTCCCTTCCCACAATCGGCTGGGCGAGGCGGCGCCGGCGATCAGAGCAGCGCTGGGTGTTCAGGGGCCAAGAT
>gene=chr10_103892574-103892827; species=ponAbe
GTAACGCGAAACTAAGCCCTACAGGATGCCTGGAGCTAGTGCCAAACGGTCCCCACTTAAAGCGACTACTAGTCCCAGGAACCTTCGCGCGAGGCCAGGGCCTTCTTCCAGGGTGCAAGTGGGTCTCGCCGCACGGCTCTCTGGGATTCGTAGTCTTGCAGTGTCATTCGGGAGTTGTAGTTCCCTTCCCACAATCGGCTGGGCGAGGCGGCGCCGGCGATCAGAGCTGCGCTGGGTGTTCAGGGGCCAAGAT
>gene=chr10_103892574-103892827; species=rheMac
GTACCACGAAACTAAACCCTACAGGATGTCTAGAGCTAGTGCCAAACGGTCCCCACGTAAAGCGACTACTACTCCCAGGAACCTTCGCGCGAGGCCAGGTCCTTCTTCCAGGGTGCAAGTGGGTCTCGCCGCACGGCCCTCTGGGATTCGTAGTCTTGCAGTGTCATTCGGGAGTTGTAGTTCCCTTCCCACAATCGGCTGGGCGAGGCGGCGCCGGCGATCAGAGCAGTGCTGGGTGTTCAGGGGCCAAGAT
>gene=chr10_104262469-104262810; species=hg19
ACGCATGCGCAGTCTAGCCGCCGGTTCAGGGCGGCGAGGGAGCGGCCCGACCTCGCCTCTGAAGAACTACAATCCCCAGCAAGCTTTGCGCCTGGGTTAGCGATCTAGCTTGCTTTGTTGCCCGCCTAGTTTAAGATTGGGAGTCGCATTTCCAATGCGCAGTACCCTGGGATTTGTGGTCTCCCTAGATTAAACAGCCAGAGACACAGGTTGATGGTCATGTTGCATGCCTGGATCTGTAGTCCCTTTGAAGGAGTTCGCAGTGCATGCTGAGGTATGTAGTCTTCTCGAGTACTTGTCTGTAGTTCGGTTTGGATTGGTCGTAATTCATGGATGTTTGG
>gene=chr10_104262469-104262810; species=bosTau
ACGCATGCGCAGTCTGGCCGCCGGCAATGGGCAGCCGGGGAGCGGCCCGACCTCACTTTCGAAGAACTACAATACCCAACATGCCTTGCACCTGAGTTAGCAAGCCAGGCTGCTTCGGAACCCGCCTAGTTTGGAACGGAGCGTCGCATTT-CGACGCACTGTACCCTGGGCTTTGTAGTTTCTGTAGGT-AAATAGAAGGGTACGCCTATTGATGGTTGCATCTCACGTCTGCATCTGTAGTCCATTTGAAGGGATTCTCAGTGCATGCTGAAGTATGTAATC---TTCAGTA-TTGTCTGTA---CGGTGTGGATTGATCGTAACTGGTGAATGTTTGG
>gene=chr10_104262469-104262810; species=calJac
ACGCATGCGCAGTCTAGCCGCCGGTTCAGGACGGCGAGGGAGCGGCCGGACCTCGCCTCTGAAGAACTACAATCCCCAGCACGCTTTGCGCCTGGGTAAGCGGTCTCGCTTATTTTGGTGACCGCCTAGTTTAAGACTGGGAGTCGCATTTCCGATGCACAGTACCCTGGGGTTTGTGGTCTCCCTAGATTAAATAGACAGAGACACAGGTTGATGGTCACGTGGCTTGTCTGGATCTGTAGTTACTTCGAAGAAGTTCGCAGTGCATGCTGAGGTATGTAGTCTTCTCGAGTACTTGCCTGTAGTTCGCTTTGGATTGGTCATAATAAATGGATGTTTGG
>gene=chr10_104262469-104262810; species=canFam
ACGCGTGCGCAGTCTAGCCGCCGGCACAGGGCGTCCAGGGAGCGGCCCGACCTCGCCTCGAAAGAACTACAACCCCCAGCATGCTTTGCACCTGGATTAACGCTCCTGGCCGCTTCAGAGCCCGCCTAATTTGAGG-AGGGCGTCACGTTG--AAAACATAGTACCCTGGGCTTTGTAGTATCCGTAGAT-GAATGGACCGGGACGCAGATTGATGGCAGTAATGCATGCCTGGATCTGTAGTTCCTTTGAAGCGATTCGCAGTGCATGCTGAAGTATGTAGTCTCTTTGAGTGCTTATCTGTAGTTGGGTTTTGATTGGCCGTATTTCGTGGATGTTTAG
>gene=chr10_104262469-104262810; species=equCab
ACGCATGCGCAGTCTAGCCGCCGGTACAGGGCGGCCAGGGAGCGGCTCGACCTCGCCTCCGAGGAACTACAA-CCCCAGCAGGCCTTGCGCCTGGGTTAGCCGGCCAGTCATCTTCGGAGACCGCCTAGTTTGAGACGGGGCGTCGCGTTTCCGACGCACAGTACCCTGGGCTTTGTAGTCTCCATAGAT--AATAGGC----ACACTGATTGATGGTAGTATTGCATGCTTGGGTCTGTAGTCCCTTTGAAGGGATTCACAGTGCATGCTGAAGTATGTAGTCTCCTTGAGTACTTGTCTGTAGTTCGGTTTGGATTGGTCGTAATTCGTGCATGTTCGG
>gene=chr10_104262469-104262810; species=gorGor
ACGCATGCGCAGTCTAGCGGCCGGTTCAGGGCGGCGAGGGAGCGGCCCGACCCCGCCTCTGAAGAACTACAATCCCCAGCAAGCTTTGCGCCTGGGTTAGCGATCTAGCTTGCTTTGTTGCCCGCCTAGTTTAAGACTGGGAGTCGCATTTCCAATGCACAGTACCCTGGGATTTGTGGTCTCCCTAGATTAAACAGCCAGAGACACAGGTTGATGGTCATGTTGCATGCCTGGATCTGTAGTCCCTTTGAAGGAGTTCGCAGTGCATGCTGAGGTAGGTAGTCTTCTCGAGTACTTGTCTGTAGTTCGGTTTGGATTGGTCGTAATTCATGGATGTTTGG
>gene=chr10_104262469-104262810; species=panTro
ACGCATGCGCAGTCTAGCCGCCGGTTCAGGGCGGCGAGGGAGCGGCCCGACCTCGCCTCTGAAGAACTACAATCCCCAGCAAGCTTTGCGCCTGGGTTAGCGATCTAGCTTGCTTTGCTGCCCGCCTAGTTTAAGACTGGGAGTCGCATTTCCAATGCACAGTACCCTGGGATTTGTGGTCTCCCTAGATTAAACAGCCAGAGACACAGGTTGATGGTCATGTTGCATGCCTGGATCTGTAGTCCCTTTGAAGGAGTTCGCAGTGCATGCTGAGGTATGTAGTCTTCTCGAGTACTTGTCTGTAGTTCGGTTTGGATTGGTCGTAATTCATGGATGTTTGG
>gene=chr10_104262469-104262810; species=papHam
ACGCATGCGCAGTCTAGTCGCCGGCTCAGGGAGGCGAGGGAGCTGCCCTACCTCCCCTCtgaaaaactacaatccccagcatgctttgcgcctgggttAGCGCTCTAGGTTGCTTTGTTGCCCGCCTAATTTAAGACTGGGAGTCGTATTTCCAATGCACAGTACCCTGGGATTTGTGGTCTCCCTAGATTAAACAGCCAGAGACACAGGTTGATGGTCATGTTGCATGCCTGGATCTGTAGTCCCTTTGAAGGAGTTCGCAGTGCATACTGAGGTGTATAGTCTTCTTGAGTACTTGTCTGTAGTTCGGTTTGGATTGGTCGTAATTCATGGATGTTTGG
>gene=chr10_104262469-104262810; species=ponAbe
ACGCATGCGCAGTCTAGCCGCCGGTTCAGGGCGGCGAGGGAGCGGCCCAACCTCGCCTCTGAAGAACTACAATCCCCAGCAAGCTTTGCGCCTGGGTCAGCGCTCTAGCTTGCTTTGTTGCCAGCCTAGTTTAAGATTGGGAGTCGCATTTCCCATGCACAGTACCCTGGGATTTGTGGTCTCCCTAGATTAAACAGCCAGAGACACAGGTTGATGGTCATGTTGCATGCCTGGATCTGTAGTCCCTTTGATGGAGTTCGCAGTGCATGCTGAGGTATGTAGTCTTCTCGAGTACTTGTCTGTAGTTCGGTTTGGATTGGTCGTAATTCATGGATGTTTGG
>gene=chr10_104262469-104262810; species=rheMac
ACGCATGCGCAGTCTAGCCGCCGGCTCAGGGAGGCGAGGGAGCTGCCCTACCTCCCCTCTGAAAAACTACAATCCCCAGCATGCTTTGCGCCTGGGTTAGCGCTCTAGGTTGCTTTGTTGCCCGCCTAATTTAAGACTGGGAGTCGTATTTCCAATGCACAGTACCCTGGGATTTGTGGTCTCCCTAGATTAAACAGCGGGAGACACAGGTTGATGGTCATGTTGCATGCCTGGATCTGTAGTCCCTTTGAAGGAGTTCGCAGTGCATACTGAGGTGTATAGTCTTCTTGAGTACTTGTCTGTAGTTCGGTTTGGATTGGTCGTAATTCATGGATGTTTGG
>gene=chr10_111985519-111985714; species=hg19
CCGCAACTTCTTAGTCTTCCCTAGAGACAGGAAAGGAAACCCAGCGGGACTACACCTTCCGACGACCTTTGCGAATCTTGCGGAACGCAGGCGCCCTGAAACGGCGTGTGCACTACGATTCCCGGCAGCCGCGGGCGGGTGCGGGACTACATTTCCCAGGGGGCAGAGGCAGGGGCGGGAGGGGGCGGGCCCCGG
>gene=chr10_111985519-111985714; species=bosTau
CAGAAACCTCTTGGTCTTCCTGGGAG------GCAGAAATTCAAACGGACTACGTTTCCCGGCGGCCATTGCGGAATTGGTAAGGCGCAGGCGCATTAAAGCGTCGTGCATACTACGAGTCCCGGC-GCAGTGGGC-AGGGCGGGACTACATTTCCCAGGAGACAGAGGAAGGGGCGGGAGGGGGCGGGTCGCGG
>gene=chr10_111985519-111985714; species=calJac
CCGCAACTTCTTAGTCTTCCCTAGCGACAGGAAAGGAAACCCAGCGAAATTACGCCTTCCGACGGCCTTTGCGAATCGTGAGGAACGCAGGCGCCCTGAAGCGGCGTGCGCACTACGATTCCCGGCAGCCGCGGGCGGGGGCCGGACTACATTTCCCAGGGGTCAGAGGCGGGGGCGGGAGGGGGCGGGCCTTGG
>gene=chr10_111985519-111985714; species=canFam
CGGTAACTTCTTAGTTTTCCCTGGCGACA------GAAGCCGAAGGGGACTACATTTCCCAGCCGCC--------------------------------------------------------------------------------------------------------------------------------
>gene=chr10_111985519-111985714; species=equCab
CAGTAACAACTTAGTCTTCCCGG---------GAGGAAGCCGAGCCGGACTACATCTCCCAGCGGCCATTGCGGAATCGGCAGAGGGCAGGCGGACTGGAGCGGTGTGCGTACTACGACTCCCGGC-GCAG-GGG--GTGGCGGGACTACATTTCCCAGGAGGCAGAGGAAGGGGCGGGAGGGGGCGGGCCGCGG
>gene=chr10_111985519-111985714; species=gorGor
---------------------------------------------------------------------------------------------------------------------------------------------------------------------------------------------------
>gene=chr10_111985519-111985714; species=panTro
CCGCAACTTCTTAGTCTTCCCTAGAGACAGGAAAGGAAACCCAGCAGGACTACACCTTCCGACGACCTTTGCGAATCTTGCGGAACGCAGGCGCCCTGAAACGGCGTGCGCACTACGATTCCCGGCAGCCGCGGGCGGGTGCGGGACTACATTTCCCAGGGGGCAAAGGCAGGGGCGGGAGGGGGCGGGCCCCGG
>gene=chr10_111985519-111985714; species=papHam
CCACAACTTCTTAGGCTTCCCTAGAGACAGGAAAGGAAACCCAGCGGGACTACACCTTCCGACGACCTTTGCGAATCGTGCGGAACGCAGGCGCCCTGAAACGGCGTGCGCACTACGATTCCCGGCAGCCGCGGGCGGGGGCGGGACTACATTTCCCAGGGGGCAGAGGCAGGGGCGGGAGGGGGCGGGCCGCGG
>gene=chr10_111985519-111985714; species=ponAbe
CCGCCACTTCTTAGTCTTCCCTAGAGACAGGAAAGGAAACCCAGCGGGACTACACCTTCCGACGACCTTTGCGAAT-----------------------------------------------------------------------------------------------------------------------
>gene=chr10_111985519-111985714; species=rheMac
CCACAACTACTTAGGCTTCCCTAGAGACAGGAAAGGAAACCCAGCGGGACTACACCTTCCGACGAACTTTGCGAATCGTGCGGAACGCAGGCGCTCTGAAACGGCGTGCGCACTACGATTCCCGGCAGCCGCGGGCGGGGGCGGGACTACATTTCCCAGGGGGCAGAGGCAGGGGCGGGTTCGGGCGGGCCGCGG
>gene=chr10_116697851-116697976; species=hg19
TGGTCTATATGGGAAGGCCATGGACTACAATTCCCACAAGTCCGTGCGACCTCTCCGTTCTGCGCAGCTTCGCGGTATGAGGAAGAGGGTCCTGTCAGGCGCACTCTTGTTGCATCATCAGCGTG
>gene=chr10_116697851-116697976; species=bosTau
--GCCAGCACGAGAAAACCAAAGACTACAACTCCCGCAAGCCCTTGCGA--TTCCA-CCCAGGGTAACTTCGAAGCAAGGGAAGGCATGT-----CGGGCGCGCTCTTGTTACGTCATTAGCGTG
>gene=chr10_116697851-116697976; species=calJac
T-GCCTGTACGGAAAGGCCATGGACTCCAATTCCCACAAGCCATTGCGACCCTCTCGTTCAGCGCAGCTT-GCGGTATGAGAAAGAGGGGCCTGTTCGGCGCATTCTTGTTGCATCATCAGCGTG
>gene=chr10_116697851-116697976; species=canFam
--GCACGCAGGAGAAGGCCATGGACTACAATTCCCACACGCCCTTGCGGCCGCCCCTCCCGGCCCAGCTCCGAAGCACGGGAAACAACGT-----CGGGCGCACTCCTGTTGCGTCACTAGAGTG
>gene=chr10_116697851-116697976; species=equCab
--GCCTTCACGGGAAGACCATGAACTACAATTCCCACAAGCCCTTGCGACCGCCCCCTCCGGCATAGCTTTTAAACGTGGGAAAGAATGT-----CGGACGCGCTCTTGCTGCGTCATTAGCGTG
>gene=chr10_116697851-116697976; species=gorGor
TGGTCTATATGGGAAGGCCACGGACTACAATTCCCACAAGTCCTTGCGACCTCTCCGTTCTGCGCAGCTTCGCGGTATGAGGAAGCGGGTCCTGTCAGGCGCACTCTTGTTGCATCATCAGCGTG
>gene=chr10_116697851-116697976; species=panTro
TGGTCTATATGGGAAGGCCATGGACTACAATTCCCACAAGTCCTTGCGACCTCTCCGTTCTGCGCAGCTTCGCGGTATGAGGAAGAGGGTCCTGTCAGGCGCACTCTTGTTGCATCATCAGCGTG
>gene=chr10_116697851-116697976; species=papHam
TGGTCTGTATGGGAAGGCCATGGACTACAATTCCCACAAGCCCTTGTGACCTCTCCGTTCTGCGCAGCTTCGCGGTATGAGAAAGAGGGTCCTGTCAGGCGCATTCTTGTTGCATCATCAGCGTG
>gene=chr10_116697851-116697976; species=ponAbe
TGGTCTCTATGGGAAGGCCACGGACTACAATTCCCACAAGTCCTTGCGACCTCTCCGTTCTGCGCAGCTTCGCGGTATGAGGAAGAGGGTCCTGTCAGGCGCACTCTTGTTGCATCATCAGCGTG
>gene=chr10_116697851-116697976; species=rheMac
TGGTCTGTATGGGAAGGCCATGGACTACAATTCCCACAAGCCCTTGTGACCTCTCCGTTCTGCGCAGCTTCGCGGTATGAGAAAGAGGGTCCTGTCAGGCGCACTCTTGTTGCATCATCAGCGTG
>gene=chr10_123185908-123186064; species=hg19
ctcttgcatgcctatgtgagttgcagaggctagaaagctaaaaactacatttcccagactcccctgcatctcagtatggctgcgatttcatctcagccaatcagatgcaagcatgtgtgatgaggaaagtggaagtaaggctgaagtaatgattct
>gene=chr10_123185908-123186064; species=bosTau
--cttaatt-cctacttgagttgcaaaggctagaaagttaaaaactgcatttcccagacgctcctgcaactagggcatgatgtgatttagtctcagccaatcagatgcaagcatgtatgattaggaagatggaagt-agatggagGCAATACTT-T
>gene=chr10_123185908-123186064; species=calJac
ctcttacatgcctatttgagttgcagaggctagaaagctaaaaactacattt-ccagactcctcggcatctctgtatggctgcaattgcatctcagccaatcagatgtaagcctgcgtgatgaagaaggtggaagT-AGGCTGAAGTAATGCTTCT
>gene=chr10_123185908-123186064; species=canFam
TTCTTAGATGCCTACTTGAGTGGTAGAGGCTAGAaagctacaaactacatttcccagactcctgtgcaactaggtgcagatgtcacttagtctcagccaatcagatgcAAGCATGTATGTTTGGGGAAGTAGAAGTGAGGTGGAAGTAGTACTTCT
>gene=chr10_123185908-123186064; species=equCab
TTCGTAGATGCTTACTGCAGttgcagacgctagaaacctaaaaactacatttcccagactgctctggaaccagatccagatgtgatttagtctcagccaatcagatgcaagcatgtatgattaggaaggtagaagT-AGGTGGAAGTTATACTT-T
>gene=chr10_123185908-123186064; species=gorGor
ctcttgcatgcctatgtgagttgcagaggctagaaagctaaaaactacatttcccagactcccctgcatctcagtatggctgcgatttcatctcagccaatcagatgcaagcatgtgtgatgaggaaagtggaagtaaggctgaagtaatgattct
>gene=chr10_123185908-123186064; species=panTro
CTCTTGCATGCCTATGTGAGTTGCAGAGGctagaaagctaaaaactacatttcccagactcccctgcatctcagtatggctgcgatttcatctcagccaatcaaatgcaagcaT-TGTGATGAGGAAAGTGGAAGTAAGGCTGAAGTAATGATTCT
>gene=chr10_123185908-123186064; species=papHam
ctcttacatgcctatgtgaattgcagaggctagaaagctaaaaactacatttcccagactccccggcatctcagtatggctgcaatttcatctcagccaatcagatgcaagtatgtgtgatgaggaaggtggaagtaaggctgaagtaatgcttct
>gene=chr10_123185908-123186064; species=ponAbe
ctcttgcatgcctatgtgagttgcagaggctagaaagctaaaaactacatttcccagactcccctgcatctcagtatggcttcgatttcatctcagccaatcagatgcaagcatgtgtgatgaggaaagcggaagtaaggctgaagtaatgattct
>gene=chr10_123185908-123186064; species=rheMac
CTCTTACATGCCTATGTGAATTGCAGAGGctagaaagctaaaaactacatttcccagactccccagcatctcagtatggctgcgatttcatctcagccaatcagatgcaagtatgtgtgatgaggaaggtggaagtaaggcTGAAGTAATGCTTCT
>gene=chr10_124913539-124913754; species=hg19
ATGGACAGAGCTGTAAAGATCTTTCCCGCTTTCTATGAAGAGGGCGGGCAGAGCGTCAGCCCCTAGAAAACTACATTTCCCAGAATGCCATACGCAGGCGGGAGAGGGCATGAACAGAGCCTTGGCGCGATGCTCCTTGGGAGGTGTAGTTTCCACGCGTCCAGCTCGAACGCTGATGCCCCAGCGCGGTGGTAAAATGAGCCCACGTGATCGGA
>gene=chr10_124913539-124913754; species=bosTau
AAGAGTC-AAATGAGAGCATTTTTCCCGCCTACTATTCAGAGGACAGGATAAGCGTTGGCCACAAG--GACTACATTTCCCAGCATGCCCCACACGAACAGGAGAGGGCGTGAGCTCCGCCTTGGCGCGATGCTCTCTGGGAGTTGTAGTTTTCACGCGTCCAGCACCGGCG-GGGCGCCTCAGCCTGGTGGCGGAAAGCAGTCACGTGATCGGA
>gene=chr10_124913539-124913754; species=calJac
ACAAACGGACCAGGAAAGATCTTTCCCGCTTTCTATTCAGAGGGCGGGCAGAACATCAGCCCCAGAGAAACTACATTTCCCAGAATGCCATACACCGGTGGAAGAGGGCGTGAACGTGGCCTTGGCGGGATGCTCCTTGGGAGTTGTAGTTTCCACTTGTCTAGCTAGAACACGGGTGCCTCGGCACAGTGGTAAAACGAGCCCACGTGATCGGA
>gene=chr10_124913539-124913754; species=canFam
ACTGGTCCAACTGAGAGCATCTTTCCCGCCTACTAGTCTGAGGACCCGCCAGGCG-------TAGGGAAACTACATTTCCCAGCGCGCCGCCCACGGGTGGGTGAGAGCCTGAGCTCAGGCTCGGCGCGGTGCACTTTGGGAGTTGTAGTTCCCGCTCGTCCCTCACGTGCGCGGGCGCCGCAGCCGGGCCGGGAGGAGAGACCATGTGATCGGA
>gene=chr10_124913539-124913754; species=equCab
ACGGGTCCAACTGAGAGCATCTCTCCCGCCTGCTATCCAGAGAACAGGCAGGGCTTCGACCCCAGGGAGACTTCATCTTCCAGCGTGCCGCACAAGCCTGGG-GAGGGCGTGAGCGCAGCCTTGGCGCGATGCTCCTTGGGAATTGTAGTTTTCACTCGTCCAGCAGGAGCGCGGGCGCCTCCGCCTGGTGGTGAAACGAGACCACGTGATCGGA
>gene=chr10_124913539-124913754; species=gorGor
ATGGACAGAGCTGTAAAGATCTTTCCTGCTTTCTATTAAG-GGGCGGGCAGAGCGTCAGCCCCTAGAAAACTACATTTCCCAGAATGCCATACGCGGGCGGGAGAGGGCGTGAACAGAGCCTTGGCGCGATGCTCCTTGGGAGGTGTAGTTTCCACGCGTCCAGCTCGAACGCTGATGCCCCAGCGCTGTGGTAAAATGAGCCCACGTGATCGGA
>gene=chr10_124913539-124913754; species=panTro
ATGGACAGAGCTGTAAAGATCTTTCCCGCTTTCTATTAAGAGGGCGGGCAGAGCGTCAGCCCCTAGAAAACTACATTTCCCAGAATGCCACACGCGGGCGGGAGAGGGCGTGAACAGAGCCTTGGCGCGATGCTCCTTGGGAGGTGTAGTTTCCACGCGTCCAGCTCGACCGCTGATGCCCCAGCGCGGTGGTAAAATGAGCCCACGTGATCGGA
>gene=chr10_124913539-124913754; species=papHam
ACAGACAGAGCTGTAAAGATCTTTCCCGCTTTCTATGCAGAGGGCGGGCAGAGCGTCAGCCCTCCGAAAACTACATTTCCCAGAATGCCATACGCGGGCGGGAGAGGGCGTGAACAGAGCCTTGGCGCGATGGTCCTTGGGAGTTGTAGTTTCCACGCATCCAGCTCGAACGCCGTTGCCTCGGCGAAGTGGTAAAATAAGCCCACGTGATCGGA
>gene=chr10_124913539-124913754; species=ponAbe
GTGGACAGAGCTGTAAAGATCTTTCCCGCTTTCTATTAAGAGGGCGGGCAGAGCGTCAGCCCCTAGAAAACTACATTTTCCAGAATGCCATACGCGGGCGGGAGAGGGCGCGAACAGAGCCTTGGCGCGATGCTCCTTGGGAGGTGTAGTTTCCACGCCTCCAGCTCGAACGCCGATGCCTCAGCGCAGTGGTAAAATGAGCCCACGTGATCGGA
>gene=chr10_124913539-124913754; species=rheMac
ACAGACAGAGCTGTAAAGATCTTTCCCGCTTTCTATGCAGAGGGCGGGCAGAGCGTCAGCCCCCCGAAAACTACATTTCCCAGAATGCCATACGCGGGCAGGAGAGGGCGTGAACAGAGCCTTGGCGCGATGGTCCTTGGGAGTTGTAGTTTCCACGCGTCCAGCTCGAACGCCGTTGCCTCGGCGAAGTGGTAAAATGAGCCCACGTGATCGGA
>gene=chr11_450162-450347; species=hg19
GGCGGTCCGGCTCCGGTTTCCCAGCAACCAGGCGTCATCCTTCCCAGCAAGCACTGCGTCCAACCCGCGACGTCGGACCACAAGGCCCAGCATGCCCCGCGCGGACTACAAGCCCCACAATGCACCGCACACCCTTTACTGGCCGGCCCCGCGCTGCTCTCCTAAGACCCCGCGGGCCAGCGCCG
>gene=chr11_450162-450347; species=bosTau
CGCA-----ACGCTTGTTACCTAGCGACCAGGTGGCATCCCTCCCAGCAAGCACTGTTCCGAACGCATGACATCGGACTACGAGTCCCAGGATACCCCGCTCAGACTACAAGTCCCACAATACACCGCCCGCCCTTTCCTTGCCGCCCCCCCTCTGCTCTCCAGAGACCCTGCGGGCGGGCGCCG
>gene=chr11_450162-450347; species=calJac
CGCGGTCCAGCTCCGGTTACCTGGCAACCAGGTGGCATCCTTCCCAGCAAGCCCTGCGTCTAACCCGCGA-GTTGGACCACAAGGCCCAGCATGCCCCGCGCGGACTACAAGCCCCACAATGCACCGCACACCCTTTTCTTGCCGGCCCCTCGCCGCTCTCCGGAGACCCCGCGGGCGAGCGCCG
>gene=chr11_450162-450347; species=canFam
GGCCAGCCGGCTCCGGTTTCCTAGCAACCAGGCGGCATCCTTCCCAGCGAGCACTGCTTCGGAGCCGCGGCGTCGGACTACGAGGCCCAGCGTGCCCCGCGCGGACTACAAGCCCCACAA---------------------------CCTCCCGCGCTCTCCCGAGACACCGCCGGGCCGCGCCG
>gene=chr11_450162-450347; species=equCab
TGCCCAGCGGCTCCGGTTACCTAGCAACCAGGCGGCATCCTTCCCAGCAAGCACTGCTTCCAACCCGGGACGTAAGACTACGAGGCCCAGCATGCCCCGCGCGGACTACACGCTCCACAATGCAGCGCCCACTCTTTCCTCGCCACTCCCCCCCTGCTCTCTGGAGACCCCGCCGGCTAGCGCTG
>gene=chr11_450162-450347; species=gorGor
GGCGGTCCGGCTCTGGTTTCCCAGCAACCAGGCGGCATCCTTCCCAGCAAGCACTGCGTCCAACCCGCGACGTCGGACCACAAGGCCCAGCATGCCCCGCGCGGACTACAAGCCCCACAATGCACCGCACACCCTTTACCGGCCGGCCCTGGGCTGCTCTCCTGAGACCCCGCGGGCCAGCGCCG
>gene=chr11_450162-450347; species=panTro
GGCAGTCCGGCTCCGGTTTCCCAGCAACCAGGCGGCATCCTTCCCAGCAAGCACTGCGTCCAACCCGCGACGTCGGACCACAAGGCCCAGCATGCCCCGCGCGGACTAGAACCCCCACAATGCACCGCACACCCTTTACTGGCCGGCCCGGCGCTGCTCTCCTGAGACCCCGCGGGCCAGCGCCG
>gene=chr11_450162-450347; species=papHam
GGCGGTTCGGCTCTGGTTTCCTGGCAACCAGGCGGCATCCTTCCCAGCAAGCACTGCGTCCAACTGGCGACGCCGGATCACGAGGCCCAGTATGCCCCGCGCGGACTACAAGCCCCACAATGCACCGTACACCCTTTCCTGGCCGGCCCCGCGCGGCTCTCCTGAGACCCCGCGGGCCAGCGCCG
>gene=chr11_450162-450347; species=ponAbe
GAGTGGCCGGCTCCGGTTTCCTGGCA--CAGGCAGCATCCTTCCCAGCGAGCACCGCGTCCAACCCGCGACGTCGGACCACAAGGCCTAGCATGCCCCGCGCGGACTACAAGCCCCACAATGCACCGCACACCCTTTACTGGCCAGCCCGGCGCTGCTCTCCTGAGACCCCGCGGGCCAGCGCCG
>gene=chr11_450162-450347; species=rheMac
GGCGGTTCGGCTCTGGTTTCCTGGCAACCAGGCGGCATCCTTCCCAGCAAGCACTGCGTCCAACTGGCGACGCCGGATCACGAGGCCCAGTATGCCCCGCGCGGACTACAAGCCCCACAATGCACCGCACACCCTTTCCTGGCCGGCCCCGCGCCGCTCTCCTGAGACCCCGCGGGCCAGCGCCG
>gene=chr11_2421760-2422033; species=hg19
AACAAATGCCGTCGTTTCCGGGGCTGCTTCCGAGCCGGACCCAAGGGCCGGGGCGTGGAGGAGTAGAGGGGCGAGCGCATGCGCACAGGACTACACGTCCCGACAGGCGTCGGGAGCGGCGGCCCAGTTCCTTGTGGGAGCTGTAGTTCTGCAGGCGCGGAAGCCGTGGTGCTCGGCCGGCAGAGCACTCGGTTTCCCAGAGGGCTGAGCGCGCCGCACGGAGGTGCGGCGCCGACCAAGATGGAGACTGCCGAGCAGCCTTGAGCCGGTAGG
>gene=chr11_2421760-2422033; species=bosTau
---------------------------------------------------------------------------------------------------------------------------------------------------------------------------------------------------------------------------------------------------------------------------------
>gene=chr11_2421760-2422033; species=calJac
AACAAATGCCG-CGGTTCCGGGGCTGTTTCCGAGCCGGACGCCAGGGCCGCGGTGTCCTGGAGTAGAGAGGCGGACGCATGCGCACAAGACTACACGTCCCGACAGGCGTCGGGAGCGGCGGCCCAGTGCCTTGTGGGAGGTGTAGTTTTGCGGGCGTGGAAGCCACGGCGCTCGGCCGGATGAACACTCGGTTTCCCAGAGGGCTGAGCGCGTTGCATGGGCGGGCGGAGCCGACCAAGATGGAGACGGCCGTGCCGCCTTGAGCTGGTAGG
>gene=chr11_2421760-2422033; species=canFam
AAGGAGAGCTATCGTTTCCGGGGA-------------------------GGG---------------------------------------------ACCCGACAGGCCTCGGGATTAGCGTCCCGGTGCCTTGTGGGAGGTGTAGTTCTTCAGGTGCGGACGCCGAGGCGCCGGGCCGGCGGAAGACTCGGTTTCCCAGGAGGCCGAGCGCGGCGAAA--------------------GATGGAGGCGGCCCGGCGGCTTTGAGCCGGTAGG
>gene=chr11_2421760-2422033; species=equCab
AAGGAGTTCCGCCGTTTCCGGGGA-------------------------GGGGAGGTTCGGGAGAAAAGCAGGGGCGCACGCGCA-AGGACTA-CACGCCTAACAGGCTTCTGGAGTAGCGGCCCAGTGCCTTGTGGGAAATGGAGTTCTTCAGGCGTGGAAGCCGCGGCGCTTGGCCGGCGGAGGACTCGGTTTCCCAGAGGGCCGAGCGCGGCGCAA--------------------GATGGAGGCGGCCGGTCCGCCGTGAGCCGGTAGG
>gene=chr11_2421760-2422033; species=gorGor
----------------------------------------------------------------------------------------------------------------------------------------------------------------------------TCGGCCGGCAGAGCACTCGGTTTCCCAGAGGGCTGAGCGCGCCGCACGGACGTGCGGCGCCGACCAAGATGGAGACTGCCGAGCAGCCTTGAGCCGGTAGG
>gene=chr11_2421760-2422033; species=panTro
AACAAATGCCGTCGTTTCCGGGGCTGCTTCCGAGCCGGACCCAAGGGCCGGGGCGTGGAGGAGTAGAGGGGCGAGCGCATGCGCACAGGACTACACGTCCCGACAGGCGTCGGGAGCGGCGGCCCAGTTCCTTGTGGGAGCTGTAGTTCTGCAGGCGCGGAAGCCGTGGTGCTCGGCCGGCAGAGCACTCGGTTTCCCAGAGGGCTGAGCGCGCCGCACGGAGGTGCGGCGCCGACCAAGATGGAGACTGCCGAGCACCCTTGAGCCGGTAGG
>gene=chr11_2421760-2422033; species=papHam
AACAAATGCCGTCGTTTCCGGGGCCGCTTCCGAGCCGGACCCAAGGGCCGGGGCGTAGA---GTAGAGGGCCGGGCGCATGCGCACAGGGCTACACCTCCCGACAGGCGTCGGGAGTGGCGGCCCAGTGCCTTGTGGGAGTTGTAGTTCTGCAGGCGCGGAAGCCGCAGCGCTCGGCCGGCAGAGCACTCGGTTTCCCAGAGGGCTGAGCGCGCCGCACGGACGTGCGGCGCCGACCAAGATGGAGATGGCCGTGCATCCTTGAGCCGGTAGG
>gene=chr11_2421760-2422033; species=ponAbe
AACAAATGCTGCCGTTTCCGGGGCTGCTTCCGAGCCGGACCCAAGGGCCGGGGCGTGGAGGAGTAGAGGGGCGAGCGCATGCGCACACGACTATACGTCCCGACAGGCGTCGGGAGCGGCGGCCCAGTGCCTTGTGGGAGCTGTAGTTTTGCAGGCGCGGAAGCCGTGGTGCTCGGCCGGCAGAGCACTCGGTTTCCCAGAGGGCTGAGCGAGCCGCACGGACGTGCGGCGCCGACCAAGATGGAGACTGCCGAGCAGCCTTGAGCCGGTAGG
>gene=chr11_2421760-2422033; species=rheMac
AACAAATGCCGTCGTTTCCGGGGCCGCTTCCGAGCCGGACCCAAGGGCCGGGGC--------GTAGAGGGGCGGGCGCATGCGCACAGGGCTACACATCCCGACAGGCGTCGGGAGTGGAGGCCCAGTGCCTTGTGGGAGTTGTAGTTCTGCAGGTGCGGAAGCCGCGGCGCTCCGCCGGCAGAGCACTCGGTTTCCCAGAGGGCTGAGCGCGCCGCGCGGACGTGCGGCGCCGACCAAGATGGAGATTGCCGTGCATCCTTGAGCCGGTAGG
>gene=chr11_17099335-17099396; species=hg19
CTACATCTCCCGAAATGCATTTCAGCGTCGCAAGAGATCGTCAATCCAGCCTCATCCCGGC
>gene=chr11_17099335-17099396; species=bosTau
-----------GAAATGTACTTCGACGT--------------------TACACTTCCCGGC
>gene=chr11_17099335-17099396; species=calJac
CTACAACTCCCGAAATGCATTTCAGCGTCGCA----------------GCCTCATCTCGGC
>gene=chr11_17099335-17099396; species=canFam
CCGCACATCCCGAGATGCATTTCGGCGTCTCGGTGC------------TACACATCCCGGC
>gene=chr11_17099335-17099396; species=equCab
CTACATATCCCGAAATGCATTGCCACGTCTCATACA------------TACACTTCCCGGC
>gene=chr11_17099335-17099396; species=gorGor
CTACATCTCCCGAAATGCATTTCAGCGTCGCAAGAGATCGTCAATCGGGCCTCATCCCGGC
>gene=chr11_17099335-17099396; species=panTro
CTACATCTCCCGAAATGCATTTCAGCGTCGCAAGAGATCGTCAATCGGGCCTCATCCCGGC
>gene=chr11_17099335-17099396; species=papHam
CTACATCTCCCGAAATGCATTTCAGCGTCGCAAGCGATCGTCGGCCGGGCCTCATCCCGGC
>gene=chr11_17099335-17099396; species=ponAbe
CTACATCTCCCGAAATGCATTTCAGCGTCGCAAGAGATCATCGGCCGGGCCTCATCCCAGC
>gene=chr11_17099335-17099396; species=rheMac
CTACATCTCCCGAAATGCATTTCAGCGTCGCAAGCGATCGTCGGCCGGGCCTCATCCCGGC
>gene=chr11_36310928-36311079; species=hg19
GTGCTGCAAAATGCTCCGCTGTCAGGGCAGCCATCTTGCCGAAGTCACATGACCGTGGCACCCAGGGAAGCGAGGTCACGTGGCTGTCGCTGTTGTCGCGGGGCCTGCCGGGGGCTGTAGTCCTTCAGAGTGGGGGAAGGCGTTTCGGTTG
>gene=chr11_36310928-36311079; species=bosTau
GAGCTGCAAAGTTCTCCGCCGTCAGCGCGGCCATCTTCCCCGAGTCACGTGACCGAGGTAGGCGTAGAAGCGCGGTCACGTGGCTCCGATAGCCGCG-CAGGGCGTACCGGGAGTGGTAGTCCTTCTGGGTGG-GGGAGCGGCCTGAGTTg
>gene=chr11_36310928-36311079; species=calJac
GCGCTGCAAAATGCTCCGCTGTCAGGGCAGCCATCTTTCCGAAGTCACATGACCGCGGCACC-AGCGAAGCGACGTCATGTGGCGTTT---GTTGTCGCGGGGCCTGCCGGGGGCTGTAGTCCTTCAGGGTGGAGGAAGGTGTCTGGGTTT
>gene=chr11_36310928-36311079; species=canFam
GCGCGGCAAAACCCTCCGCTGTCAACGCGGCCATCTTCCACGAGTCACCTGACGGCGACACGCGGGGAGGC-TGGTCACGTGGCTCCGACG-CCGCCGCAGGGCATGCCGGGGGTTGTAGTCTTTCGGGGCGG------------------
>gene=chr11_36310928-36311079; species=equCab
GCGCTACAAAGCTCTCCGCCGTCAGCGCGGCCATCTTCCTCGCGTCACGTGACTGCAGC-CTCGGCGGCGCGCGGTCACGTGGCTCCGGCGTCTGCCGCGGGGATTGCCGGGAGCTGTAGTCTCTCAGGATGG-GGGCGCTGCCAGGGTCG
>gene=chr11_36310928-36311079; species=gorGor
GTGCTGCAAAATGCTCCGCTGTCAGGGCAGCCATCTTCCCGAAGTCACATGATCGTGGCACC-AGCGAAGCGAGGTCACGTGGCTTTCGCTGTTGTCGCGGGGCCTGCCGGGGGCTGTAGTCCTTCAGAGTGGGGGAAGGCCTTTCGGTTG
>gene=chr11_36310928-36311079; species=panTro
GTGCTGCAAAATGCTCCGCTGTCAGGGCAGCCATCTTCCCGAAGTCACATGACCGTGGCACCCAGCGAAGCGAGGTCACGTGGCTTTCGCTGTTGTCGCGGGGCCTGCCGGGGGCTGTAGTCCTTCAGAGTGGGGGAAGGCGTTTCGGTTG
>gene=chr11_36310928-36311079; species=papHam
GCGCTGCAAAATGCTCCGCTGTCAGGGCAGCCATCTTCCCGAAGTCACATGACCGCGGCACCCAGTGAAGCGAGGTCACGTGGCTTTCGCTGCTGTCGCGGGGCCTGCCGGGGG--------CTTCAGGGTGGAGGAAGGCGTTTGGGTTG
>gene=chr11_36310928-36311079; species=ponAbe
GTGCTGCAAAATGCTCCGCTGTCAGGGTAGCCATCTTCCCGAAGTCACATGACCGCGGCACCCAGCGAAGCGAGGTCACGTGGCTTTCGCTGTTGTCGCGGGGCCTGCCGGGGGCTGTAGTCCTTCAGAGTGGAGGAAGGCGTTTCGTTTG
>gene=chr11_36310928-36311079; species=rheMac
GCGCCGCAAAATGCTCCGCTGTCAGGGCAGCCATCTTCCCGAAGTCACATGACCACGGCACCCAGTGAAGCGAGGTCACGTGGCTTTCGCTGCTGTCGCGGGGCCTGCCGGGGG--------CTTCGGGGTGGAGGAAGGCGTTTCGGCTG
>gene=chr11_36615846-36616102; species=hg19
CGCTTGCAGTGGGACTGAATGAGGAAAATCCAAGGAGTTAGGTCAGTAAAGAGCCACAGAACCTTTACTGCCATTCCATCCAAGGAGCTGGGACATGTTTTAGCCACGGACTATATGCTCCCTAGGATTTCTGGGAATTGTAGTCCTTTTCCGTAAAGAGTCACCATGCGTCAGCTGAAAGAACCACATTTCCCAAGAATCCGTTCTCTCTGGGATGTGTAGCTTTGGAAATCTGTCTTTGTTGCTCTGGGAGAGG
>gene=chr11_36615846-36616102; species=bosTau
AGTTTGCAGTGG-----AATACCAAAAACTCAGGCGGCTAGACAAGCAAAGAGACACAGAACCTTT-TTGCTTAACAATCGTAGCAGCTGGGAGCTGTTTTAGACATGGAC--TACCGTCCCTTAGATTTCTGGGAATTGTAGTCATTTCCCTTAAA-ATTCACCACTTGTCAGCAGAAAGAACTACATTTCCCAAGAATCCGTTCTCTGTGGGACGTGTGGCTCCAATAGT-------TGCTTCTCCAGGAGAC-
>gene=chr11_36615846-36616102; species=calJac
CGCTTGCAGTGTGACTGAAAGAGCAAAATCCAGGGAGTTAGGTCAGTAAAGAGCCACAGAACCTTTCCTGCCATACCATCCAAGGATCTGGGACATGTTGTAGCCACGGAC--TATTCTCCCTAGGATTTCCGGGAGTTGTAGTTCTTTTCCTTAAAGAGTCACCACGCGTCAGCGGGAAGAACCACATTTCCCAGGAATCCTTTCTCTATGGGTTGCGTGGCTTTGGAAATCTGTCTTTGTTGCTCTGGGAGAGG
>gene=chr11_36615846-36616102; species=canFam
AGCTTGTAATTAG-CTGAATTAGCAAACCCCAGGCAGTCAGGTAAGCAAAGAGCCCCAGAACCTTC-CTTCTCAAGGATCCAAGCAACTGGGACCTGTTTTAGACCTGGAC--CATCCTCCCTTGGGTTTCTGGGAATTGTAGTCCCTTCCCCCCCACCTTGCCCGCTTGCCGGCAGGAAGAACTACATTTCCCAGGAATCCGTTCTCCCGG-------------CGAGGGTT----TGCGCTGCCCCAGGAGAGG
>gene=chr11_36615846-36616102; species=equCab
AGCTTGTAGTGGGACCGAATTAGCAAAATCCAGGCAGTTAGGTAAGCA--------CAGAACCTTC-CTGCCTAACAATCCAAGCATCTGGGGCACGTTTTAGCCATGGAC--GCGCCTCTCTTAGATTTCTGGGAATTGTAGTCCCTTTGCTTAAAGATTCACCACTCGTCAGCAGAAAAAACTACATTTCCCAGGAATCCGTTCCCTCCGGGCTGTGTGGCCACGACAGTT----T--GTTGCTCCAGGAGCGG
>gene=chr11_36615846-36616102; species=gorGor
--------------------------------------------------------------------------TCCATCCAAGGAGCTGGGACATGTTTTAGCCACGGAC--TATGCTCCCTAGGATTTCTGGGAATTGTAGTCCTTTTCCGTAAAGAGTCACCATGCGTCAGCTGAAAGAACCACATTTCCCAAGAATCCGTTCTCTCTGGGATGTGTAGCTTTGGAAATCTGTCTTTGTTGCTCTGGGAGAGG
>gene=chr11_36615846-36616102; species=panTro
CGCTTGCGGTGGGACTGAATGAGGAAAATCCAAGGAGTTACGTCAGTAAAGAGCCACAGAACCTTTATTGCCATTCCATCCAAGGAGATGGGACATGTTTTAGCCAAGGACTATATGCTCCCTAGGATTTCTGGGAATTGTAGTCCTTTTCCGTAAAGAGTCACCATGCGTCAGCTGAAAGAACCACATTTCCCAAGAATCCGTTCTCTCTGGGATGTGTAGCTTTGGAAATCTGTCTTTGTTGCTCTGGGAGAGG
>gene=chr11_36615846-36616102; species=papHam
CGCTTGCAGTGGGACTGAATGAGGAAAATCCAAGGAGTTGGGGCAGTAAAGAGCCACAGAACCTTTACTGCCATGCCATCCAAGGAGCTGGGACATGTTTTAGCCACGAAC--TATTCTCCCTAGGATTTCTGGGAATTGTAGTCCTTTTCCGTAAAGAGTCACCACGCGTCAGCTGAAAGAACCACATTTCCCAAGAATCCGTTTTCTCTGGGATGTGTAGCTTTGGAAATCTGTCTTTGTTGCTCTGGGAGAGG
>gene=chr11_36615846-36616102; species=ponAbe
CGCTTGCAGTGGGACTGAATGAGGAAAATCCAAGGAGTTAGGTCAGTAAAGAGCCACAGAACCTTTACTGCCATTCCATCCAAGGAGCTGGGACATGTTTTAGCCACGGAC--TATGCTCCTTAGGATTTCTGGGAATTGTAGTCCTTTTCCTTAAAGAGTCACCACGCGTCAGCTGAAAGAACCACATTTCCCAAGAATCCGTTCTGACTGGGATGTGTCGCTTTGGAAATCTGTCGTTGTTGCTCTGGGAGAGG
>gene=chr11_36615846-36616102; species=rheMac
CGCTTGCAGTGGGACTGAATGAGGAAAATCCAAGGAATTAGGTCAGTAAAGAGCCACAGAACCTTTACTGCCATGCCATCCAAGGAGCTGGGACATGTTTTAGCCACGAAC--TATTCTCCCTAGGATTTCTGGGAATTGTAGTCCTTTTCCTTAAAGAGTCACCACGCGTCAGCTGAAAGAACCACATTTCCCAAGAATCCGTTTTCTCTGGGATGTGTCGCTTTGGAAATCTGTCTTTGTTGCTCTGGGAGAGG
>gene=chr11_43665673-43665820; species=hg19
AAAGGGTGCAGGGCTCGCCAGCCCGGCGCCACTACAGGGTTAACCGCGGCGGCGCCCGGTGCACACTGGGAGTTGTAGGCCGCGGGCATTGTGGGAGTTGTCGTAAAAGCCTGCTTTCTTGCCGTGATGGCCGCCGCCGAGGCAGGG
>gene=chr11_43665673-43665820; species=bosTau
CAGAAGAGCAGGGTTCGTCAGTCCGGCGCCACGACAGGGTTAACCATGGCGCCGCCCGGTGCACTCTGGGAGTTGTAGGCCGCAGGCATTGTGGGAGTTGTCGTAAAAGTTCGCTTTTTCGCTGTGATGGCCGCCGCTGAGGCAAG-
>gene=chr11_43665673-43665820; species=calJac
AAAGGGTGTAGGGCTCACCAGCCCGGCGCCACGACAGGGTTAACCGCGGTGTCGCCCGGTGCACACTGGGAGTTGTAGGCCGCGGGCATTGTGGGAGTTGTCGTAAAAGCCGGTTTTCTTGCCGTGATGGCCGCCGCCGGGACAGGA
>gene=chr11_43665673-43665820; species=canFam
GC----AGCGGGGCTCACGG--CCGGCGCCCCCACAGGGTTCGCCGC-GCGCCGCCCGGTGCACTCTGGGAGTTGTAGGCCGCGGGCATTGTGGGAGCTGTCGTAAAAGCTCGCTCTTCGGGCGCGATGGCGGCCGCTGAGGCGGG-
>gene=chr11_43665673-43665820; species=equCab
GCGAGGAGCAGGGTTCGCGAGCTCGGCGCCACGACAGGGTTAACCGCGGCGCAGCCCGGTGCACTCTGGGAGTTGTAGGCCGCGGGCATTGTGGGAGTTGTCGTAAAAGTCGGCTTTCTTGCTGTCATGGCCGCCGCCGAGGCAGG-
>gene=chr11_43665673-43665820; species=gorGor
AAAGGGTGCAGGGCTCGCCAGCCCGGCGCCACTACAGGGTTAACCGCGGCGGCGCCCGGTGCACACTGGGAGTTGTAGGCCGCGGGCATTGTGGGAGTTGTCGTAAAAGCCTGCTTTCTTGCCGTGATGGCCGCCGCCGAGGCAGGG
>gene=chr11_43665673-43665820; species=panTro
AAAGGGTGCAGGGCTCGCCAGCCCGGCGCCACTACAGGGTTAACCGCGGCGGCGCCCGGTGCACACTGGGAGTTGTAGGCCGCGGGCATTGTGGGAGTTGTCGTAAAAGCCTACTTTCTTGCCGTGATGGCCGCCGCCGAGGCAGGG
>gene=chr11_43665673-43665820; species=papHam
AAAGGGTGCAGGGCTCGCCAGCCCGGCGCCACTACAGGGTTAACCGCGGCGCCGCCCGGTGCACACTGGGAGTTGTAGGCCGCGGGCATTGTGGGAGTTGTCGTAAAAGCCTGCTTTTTTGCCGTCATGGCCGTCTCCGAAGCAGGG
>gene=chr11_43665673-43665820; species=ponAbe
AAAGGGTGCAGGGCTCGCCAGCCCGGCGCCACTACAGGGTTAACTGCGGCGCCGCCCGGTGCACACTGGGAGTTGTAGGCCGCGGGCATTGTGGGAGTTGTCGTAAAAGCCTGCTTTCTTGCCGTGATGGCCGCCGCCGAGGCAGGG
>gene=chr11_43665673-43665820; species=rheMac
AAAGCGTGCAGGGCTCGCCAGCCCGGCGCCACTACAGGGTTAACCGCGGCGCCGCCCGGTGCACACTGGGAGTTGTAGGCCGCGGGCATTGTGGGAGTTGTCGTAAAAGCCTGCTTTTTTGCCGTGATGGCCGTCTCCGAAGCAGGG
>gene=chr11_45668241-45668379; species=hg19
TTGGACTCATCAGccaccttaacagttatggccacccagataaaagactacatttcccagcctccattgcagctaagaatggccatgtggccaggctgtagccaattagacatgagtgaaagtgatgtctataatttt
>gene=chr11_45668241-45668379; species=bosTau
------------------------------------------------------------------------------------------------------------------------------------------
>gene=chr11_45668241-45668379; species=calJac
TTGGACTTATCAAccaccttaacagttatggccactcagataaaagactacatttcccagcctccattgcagttatgtatggccatgtgaccaggctctagccaattagacatgagtgaaagtgatgtctataatttt
>gene=chr11_45668241-45668379; species=canFam
TTTGACTCCGGGGCCCCTTCAGATGTcatggccacccagaaagcgcactacatttcccagcctcccttgtgattacatgtggcccagtgaccaggttctagccaatgagacatgagtggaagtgaggtgcataactct
>gene=chr11_45668241-45668379; species=equCab
tttgactcagtggccactctactagtcatggccaccctgataaaagactacatttcccagcatcccttgtggctaaatatggccatgtgaccaggtcccagccaacgagatgtgagtgcaagtgatgtctgtaacttt
>gene=chr11_45668241-45668379; species=gorGor
TTGGACTCATCAGccaccttaacagttatggccacccagataaaagactacatttcccagcatccattgcagctaagaatggccatgtggccaggctgtagccaattagacatgagtgaaagtgacgtctataatttt
>gene=chr11_45668241-45668379; species=panTro
TTGGACTCATCAGCCACATTAACAGTTatggccacccagataaaagactacatttctcagcctccattgcagctaagaatggccatgtggccaggctgtagccaattagacatgagtgaaagtaatgtctgtaatttt
>gene=chr11_45668241-45668379; species=papHam
TTGGACTTATCAGccaccttaacagttatggccatccagataaaagactacatttcccaacctccattgcagctaagtacggccaagtggccaggctgtagccaatcagacatgaatgaaagcgatgtctataatttg
>gene=chr11_45668241-45668379; species=ponAbe
TTGGACTCATCAGccaccttaacagttatggccacccagataaaagactacatttcccagcctccattgcagctaagaatggccatgtggccaggctgtagccaattagacatgagtgaaagtgatgtctataatttt
>gene=chr11_45668241-45668379; species=rheMac
TTGGACTCATCAGCCACCTTAACAGTTatggccatccagataaaagactacatttcccaacctccattgcagctaagtacggccaagtggccaggctgtagccaatcagacatgaatgaaagcgatgtctataatttt
>gene=chr11_46134600-46134839; species=hg19
AGCAGAAAGTTCTTAGAGGGCTGGGAAGCTGTGTATAATAAAATGGAGCAGACAAGAAGGAAGGGTTTTCCGTACTGTTTAAATCAACTACAGGTCCCAGCATGCAGTGCTCTAATCTGAAGTTAAGCAAAAACTGCAATGCATACTGGGACTTGTAGTAAGTAAACCACGTTATCACAGCAAGTTTCAAGAAAGTCTGAACTATCTAGCACAATTTGACTATATCTTATTATCAGAGT
>gene=chr11_46134600-46134839; species=bosTau
AGCAGAAAGTTCTTAGAGGCTTGGGAAGCTGTGTATAA---AATGGAGTAGACAGGAGGGAAGGGTTCCCTGTGCTGTTAAAATCAACTACAGGTCCCAGCATGCAATGCTCTATTCTGGAGCTAGGCAAAAACTGCACTGCATCTTGGGATTTGTAGTAAGTAAACCATTTCATCACAGTAAGTTTTAAGAAACTCTGAACTATCTAGCACAATCTGACTAGATCTTATTACCAGGGC
>gene=chr11_46134600-46134839; species=calJac
AGCAGAAAGTTCTTAGAAGCCTGGAAAGCTGTGTATAA---AATGGAGTAGAC-AGAGGGAAGGGTTTTCCGTACTGTTTAAATCAACTACAGGTCCCAGCATGCAGTGCTCTAATCTGAAGTTAAGCAAAAACTGCAATGCATACTGGGACTTGTAGTAAGTAAACCACTTTATCACAATAAGTTTCAAGAAACTCTGAACTATCTAGCACAATTTGACTATATCTTATTATCAGAGT
>gene=chr11_46134600-46134839; species=canFam
AGCAGAAAGTTCTTAGAGGCTTGGGAAGCTGTGTATAA---AATGGAGTAGACAAGAGGAAAGGGTTCTCTGTGCTGTTTAAATCAACTACAGGTCCCAGCATGCAACGCTCTAATCCGGAGTTAAGCAAAGCCCGAAATGCATCCTGGGAATTGTAGTAAGTAAACCACTTCATCACAGCAAGTTTTAAGAAAGTCTGAACTATCTAGCACAATTTGACTAGATCTTATTATCAGGGC
>gene=chr11_46134600-46134839; species=equCab
AGCAGAAAGTTCTTAGAGGCTTGGGAAGCTGTGTATAA---AATGGAGTAGACAGGAGGGAAGGGTTCCCTGTGCTGTTTAAATCAACTACAGGTCCCAGAATGCAATGCTCTAATCCGGAGTTAAGCAAAAACCGCAGTGCATCCTGGGACTTGTAGTAAGCAAACCACCTCATCACAGTAAGTTTCAAGAAAGTCTGAACTATCCAGCACAATTTGACTAGATCTTCTTATCAGGGC
>gene=chr11_46134600-46134839; species=gorGor
AGCAGAAAGTTCTTAGAGGCCTGGGAAGCTGTGTGTAA---AATGGAGCAGACAAGAAGGAAGGGTTTTCCGTACTGTTTAAATCAACTACAGGTCCCAGCATGCAGTGCTCTAATCTGAAGTTAAGCAAAAACTGCAATGCATACTGGGACTTGTAGTAAGTAAACCACGTTATCACAGCAAGTTTCAAGAAAGTCTGAACTATCTAGCACAATTTGACTATATCTTATTATCAGAGT
>gene=chr11_46134600-46134839; species=panTro
AGCAGAAAGTTCTTAGAGGCCTGGGAAGCTGTGTATAA---AATGGAGCAGACAAGAAGGAAGGGTTTTCCGTACTGTTCAAATCAACTACAGGTCCCAGCATGCAGTGCTCTAATCTGAAGGTAAGCAAAAACTGCAATGCGTACTGGGACTTGTAGTAAGTAAACCACGTTATCACAGCAAGTTTCAAGAAAGTCTGA----TCTAGCACAATTTGACTATATCTTATTATCAGAGG
>gene=chr11_46134600-46134839; species=papHam
AGCAGAAAGTTCTTAGAGGCCTGGGAAGCTGTGTATAA---AATGGAGTAGACAAGAGGGAAGGGTTTTCCGTACTGTTTAAATCAACTACAGGTCCCAGAATGCAGTGCTCCAATCTGAAGTTAAGCAAAAACTGCAATGCATACTGGGACTTGTAGTAAGTAAACCACGTTATCACAGCAAGTTTCAAGAAAGTCTGAACTATCTAGCACAATTTGACTGTATCTTATTATCAGGGT
>gene=chr11_46134600-46134839; species=ponAbe
AGCAGAAAGTTCTTAGAGGCCTGGGAAGCTGTGTATAA---AATGGAGCAGACAAGAGGGAAGGGTTTTCCGTACTGTTTAAATCAACTACAGGTCCCAGCATGCAGTGCTCTAATCTGAAGTTAAGCAAAAACTGCAATGCATACTGGGACTTGTAGTAAGTAAACCACGTTATCACAGCAAGTTTCAAGAAAGTCTGAACTATCTAGCACAATTTGACTATATCTTATTATCAGAGT
>gene=chr11_46134600-46134839; species=rheMac
AGCAGAAAGTTCTTAGAGGCCTGGGAAGCTGTGTATAA---AATGGAGTAGACAAGAGGGAAGGGTTTTCCGTACTGTTTAAATCAACTACAGGTCCCAGAATGCAGTGCTCCAATCTGAAGTTAAGCAAAAACTGCAATGCATACTGGGACTTGTAGTAAGTAAACCACGTTATCACAGCAAGTTTCAAGAAAGTCTGAACTATCTAGCACAATTTGACTGTATCTTATTATCAGGGT
>gene=chr11_57425068-57425240; species=hg19
TCCCACCTTTGGCGTCACGTTCAAAACAATCCTTTGACTACAACTCCCAGAAGGCCGAGCGGCTTAGCGAGTGCACCCGCTCTCGGCTGCTCCGGCAAACTACACATCCCAAAGGGCAGCGCGCGACCGCGTGTCCTTTCACAGCGCAAGTGCGGAACTGCGTTTGTTTCCG
>gene=chr11_57425068-57425240; species=bosTau
GCCCACCTTTGACGTCACGGTAAAAAAA----ATTGACTACAAGTCCCAGAGGGCCGAGCGGCGGCGAGAGCGCGACCGCTCGCGACAGCTCTGGTAAACTACATCTCCCAGGGGGCCCCGCGCGGCTGCTCCTTCC-CCACTGCGCAAGTGTGGAAATGCTT--GTTTTCG
>gene=chr11_57425068-57425240; species=calJac
TCCCACCTTTGGCGTCACATTCAAAACAATCCTTTGACTGCAACTCCCAGAAGGCCGAGCGGCTGAGAGAGGGCACCCGCTCTCGGTTGTTCCGGAAAACTACACGTCCCAAGGGGCAGCGCGCTATCGCGTGTCCTTTCCCAGCGCGAGTGCGGAACTGCGTTTGTTTCCG
>gene=chr11_57425068-57425240; species=canFam
GCCCACCTATGGCGTCACGATCAAAACAATCTTGTAACTACAACTCCCAGAAGGCCGCGCGGCTGCGCGAGCTCCGCCGCTGGAGGCAGTTCCGGCAAACTACCGATCCCGATAGGCATCGCGCGGCCACTGTTCCT-GCGTCGCGCCTGCGCAGAACCGCCTTTGTTTCCG
>gene=chr11_57425068-57425240; species=equCab
TCCCACTTTCGGCGTCACGATCAAAACAATCCTTTAACTACAACTCCCAGAAGGCCGAGCGGCGGCGCGAGCTCAACCACTCGCGGCTGTTCCAGCAAACTACATTTCCCAAGGGGCATCGCGCGACCGCGTCTCCT-CCACTGCGCAAGTGCGGAACGGCCTTTGTTTCCG
>gene=chr11_57425068-57425240; species=gorGor
----------------------------------------------------------------------------------------------------------------------------------------------------------------------------
>gene=chr11_57425068-57425240; species=panTro
TCCCACCTTTGGCGTCACGTTCAAAACAATCCTTTGACTACAACTCCCAGAAGGCCGAGCGGCTTAGCGAGTGCACCCGCTCTCGGCTGCTCCGGCAAACTACACATCCCAAAGGGCAGCGCGCGACCGCGTGTCCTTTCACAGCGCAAGTGCGAAACTGCGTTTGTTTCCG
>gene=chr11_57425068-57425240; species=papHam
TCCCACCCTTGGCGTCAAGTTCAAAACAATCCTTTGACTACAACTCCCAGAAGGCCGAGCGGCTTAGCGAGTGCACCCGCTCTCGGCTGTTCCGGCAAACTACACGTCCCAAAGGGCAGCGTGCGACCGCGTGTCCTTTCATAGCGCAAGTGCGGAA-TGCGTTTGTTTCCG
>gene=chr11_57425068-57425240; species=ponAbe
TCCCACCTTTGGCGTCACGTTCAAAACAATCCTTTGACTACAACTCCCAGAAGGCCGAGCGGCTTAGCGAGTGCACCCGCTCTTGGCTGCTCCGGCAAACTACACATCCCAAAGGGCAGCGCGCGACCGCGTGTCCTTTCACAGCGCAAGTGCGGAACTGCGTTTGTTTCCG
>gene=chr11_57425068-57425240; species=rheMac
TCCCGCCCTTGGCGTCAAGTTCAAAACAATCCTTTGACTACAACTCCCAGAAGGCCGAGCGGCTTAGCGAGTGCACCCGCTCTCGGCTGTTCCGGCAAACTACACGTCCCAAAGGGCAGCGTGCGACCGCGTGTCCTTTCACAGCGCAAGTGCGGAACTGCGTTTGTTTCCG
>gene=chr11_58345725-58345879; species=hg19
TGCCTCCCGAAAAAAAGGTAAACTCTAGACTGCGGAAAGTAAACTACCTTTCCCGTCGTGACTCAGTTAGAACCTCCCGGCATCCTCTCCACCTCTGGTTTCCCATCTATTTTTCCTAAAGCCTAGGCGAAATAAGACTTCATCTCCCAGAATG
>gene=chr11_58345725-58345879; species=bosTau
CGCCT-CCC--GGAAGAGCGAATTC-GAACTAACGGGAGTCGACTACCTCTCCCAGCGCGCAACGGTCAAAGCCTCCCAGCATCCTCTCCGCCTCGGGGTTGCCATCT-GTCTTCCGAAGGCTCAGGGGAAGCGGAACTTCACTTCCCAGGATG
>gene=chr11_58345725-58345879; species=calJac
TGCCTCCTTAAAAAAAAGTAAACTC-AGACTGCAGAAAGTAAACTACCTTTCCCGGCGTGAATCAGTCAGAACCTCCCAGCATCCTCTCCACCTCTGGTTTCCCATCTG-TTTTCCTAAAGCCTAGGCGAAATAGGACTTCATCTCCCACAATG
>gene=chr11_58345725-58345879; species=canFam
TACCTCCCT--GAAAGAGCACACAG-CCACTGCAGAAAGCGAACTACCTTTCCCAGCGTGCATCAGTCAAAACCTCCCGGCATCCTCTCCGCCTCCGGTTTCTAATCT-TCCCCCCCGAAGCTTAGGCTCTTTAAGACTCCATCTCCCAGGATG
>gene=chr11_58345725-58345879; species=equCab
----------------------------------------------------------------------------------------------------------------------------------------------------------
>gene=chr11_58345725-58345879; species=gorGor
TGCCTCCCGAAAAAAAGGTAAACTCTAGACTGCGGAAAGTAAACTACCTTTCCCGTCGTGAATCAGTCAGAACCTCCCGGCATCCTCTCCACCT-TGGTTTCCCGTCTATTTTTCCTAAAGCCTAGGCGAAATAAGACTTCGTCTCCCAGAATG
>gene=chr11_58345725-58345879; species=panTro
TGCCTCCCGAAAAAAAGGTGAACTCTAGGCTGCGGAAAGTAAACTACCTTTCCCGTCGTGAATCAGTCAGAACCTCCCGGCATCCTCTCCACCTCTGGTTTCCCATCTATTTTTCCTAAAGCCTAGGCGAAATAAGACTTCATCTCCCAGAATG
>gene=chr11_58345725-58345879; species=papHam
TGCCTCCCGAAAAAAAAGTAAACGCTAGGTTGCGGAAAGTGAACTACCTTTCCCGTCGTGAATCACTCAGAACCTCCCAGCATCCTCTCTGTCTCTGGTTTCCCATCTATTTTTTCTAAATCCTAGGCGAAATAAGACTTCATCTCCCAGAATG
>gene=chr11_58345725-58345879; species=ponAbe
TGCCTCCCGAAAAAAAGGTAAACTCTAGACTGCGGAAAGTAAACTACCTTTCCCGTTGTGAATCAGTCAGAACCTCCCGGCATCCTCTCCACCTCTGGTTTCCCATCTATTTTTCCTAAAGCCTAGGCGAAATAAGACTTCAACTCCCAGAATG
>gene=chr11_58345725-58345879; species=rheMac
TGCCTCCCGAAAAAAAAGTAAAAGCTAGGCTGCGGAAAGTAAACTACCTTTCCCGTCGTGAATCAGTCAGAACCTCCCAGCATCCTCTCTGTCTCTGGTTTCCCATCTATTTTTTCTAAAGCCTAGGCGAAATAAGACTTCATCTCCCAGAATG
>gene=chr11_60681238-60681463; species=hg19
ATCTTTCTCTTTTGTGCCTTTTTAGCGCGAAAAGTGTATGGGAAGACTAGGTGCTCGTTAGCGGCTCGGTTAGAACTACATTGCCCACAATGCCCCAGGGAACATTTGTAGCTCTAGAACTACATGACCCAAAATGCCGAGTGGTGGCAAGAGGAGGATTAGCTTCCACTCCGATTTCAAAGATCCAGTTTACCCACTCTACAGCCCAGATATAGTCACTTATTT
>gene=chr11_60681238-60681463; species=bosTau
ACCCTTTCCCTTTGTGTCTTTTAAGCGCGAAAAATTTCTCAAAAGACCAGGTGAGCTCAGGCTCCTCTCTTAGAACTACATTTCCCACAATGCCTC-GGAGGCCCACATAGCTGGAGAACTACAATGCCCGAAATGCCAAGGGGTTT-TAGAGGCAGATAAGCTTCCATTCCAAATTAAAAAATGAAGTTTACCCACTCTATAGTCCAGATATAGTCA---CTTT
>gene=chr11_60681238-60681463; species=calJac
ACCTTTCTCTTTTGAGCCTTTTCAGCGCGAAAAGTTTCCAGGAAAACCAGGTACTGCTAAGCAGCCCAATTAGAACTACATTTCCCACAATGTCCCAGGGAACATTTGTAGCCCCAGAACTACATTACCCAAAATGCCAGGCGGTGGCAAGAACGGGAATAGCTTCCACCCTGATATCAAACGTCCAGTTTACCCACTTTACAGCTCAGATATAGTCACTTATTT
>gene=chr11_60681238-60681463; species=canFam
ACCTTTTTCCTTTGTGCCTTTTTAGGGCC-AAAGTGCCTCAAACGCCTAGGT----------ACCTCTGTTAGAACTACATTTCCCACAATGCCCC-GGAGGCGTGCCTGACTGGA-AACTACATTGCCCAGAATGCCGAGGGATCG-AAGAAACGGGTGGGCTTCGACTCCGAATTCAAAGATCCAGTTTATCTACTCCGCAGCCCACATATAGTCACGTCTCC
>gene=chr11_60681238-60681463; species=equCab
ACCTTTTCCCTTTGTGCCTTTTTAGCGCGAAAAGTTTCTCCAAAGACCAGGTGCCCTCGGGCGCCTCTGGTAGAACTACATTTCCCATAATGCCCC-GGAGGCATACGTAGCTCGAGAACTACATTGCCCGAAATGCCGAGGGACTG-AAGAGGTGGATAGGCTTCGACCCCAAATTCGAAGATCCACTTTACGCACTCTACAGTCCAGATATAGTCACTTCTCT
>gene=chr11_60681238-60681463; species=gorGor
ACCTTTCTCTTTTGTGCCTTTTTAGCGCGAAAAGTGTATGGGAAGACTAGGTGCTCGTTAGCGGCTCGGTTAGAACTACATTGCCCACAATGCCTCAGGGAACATTTGTAGCTCGAGAACTACATTACCCAAAATGCCGAGTGGT----------GGATTAGCTTCCACTCCGATTTCAAAGATCCAGTTTACCCACTCTACAGCCCAGATATAGTCACTTATTT
>gene=chr11_60681238-60681463; species=panTro
ACCTTTCTCTTTTGTGCCTTTTTAGCGCGAAAAGTGTATGGGAAGACTAGGTGCTCGTTAGCGGCTCGGTTAGAACTACATTGCCCACAATGCCCCAGGGAACATTTGTAGCTCGAGAACTACATTACCCAAAATGCCGAGTGGTGGCAAGAGGAGGATTAGCTTCCACTCCGATTTCAAAGATCCAGTTTACCCACTCTACAGCCCAGATATAGTCACTTATTT
>gene=chr11_60681238-60681463; species=papHam
GCCTTTCTCTTTCGTGCCTTTTTAGCGCG--AAGCTTCTAGGAAGACCAGGTGCTCGTTAGCAGCCCGGTTAGAACAACATTGCCCACAATGCCCCAGGGAACATTTGTAGCTCGAGAACTACATTACCCAAAATGCCGAGCGGTGGCAAGAGGGGGATTAGCTTCCACTCCGATTTCAAAGATCCAGTTTACCCACTCTGCAGCCCACATATAGTCATTTATTT
>gene=chr11_60681238-60681463; species=ponAbe
ACCTTTCTCTTTTGTGCCTTTTTAGCGCGAAAAGTGTATGGGAAGACCAGGTGCTCGTTAGCGGCCCGGTTAGAACTACATTGCCCACAATGCCCCAGGGAACATTTGTAGCTCGAGAACTACATTACCCAAAATGCCGAGCGGTGGCAAGAGGGGGATTAGCTTCCACTCCGATTTCAAAGATCCAGTTTACCCACTCTACAGCCCAGATATACTCACTTATTT
>gene=chr11_60681238-60681463; species=rheMac
GCCTTTCTCTTTCGTGCCTTTTTAGCGCG--AAGCTTCTAGGAAGACCAGGTGCTCGTTAGCAGCCCGGTTAGAACAACATTGCCCACAATGCCCCAGGGAACATTTGTAGCTCGAGAACTACATTACCCAAAATGCCGAGCGGTGGCAAGAGGGGGATTAGCTTCCACTCCGATTTCAAAGATCCAGTTTACCCACTCTGCAGCCCACATATAGTCATTTATTT
>gene=chr11_63439138-63439296; species=hg19
TTGGGAATTGTAGTCCCGCGCTCACTGGGTCCCGGCCAGCGGTCCTCATACTGCGCACTCATCTGGGGCGGGGCTTGGCGTGGTTCTCCGACGACTGAACTACAACTCCCAGCAGGCTGTGCGGGAAGGGGCGGGCTGGCTCGGGTCCTCCTGCGAGC
>gene=chr11_63439138-63439296; species=bosTau
TTGGGAATTGTAGCCCCTCGTTCTCTGGTTGCCCGCCAGCGGTTCTCTTTTGGCGAACTCATCCGGGGCGGGAAGCGGAAGGGCTCTTCGACCACTGAACTACAACTCCCAGCAGGCCATGCGGGGAGAA----------CCGAGCCGGCCAGTGGTC
>gene=chr11_63439138-63439296; species=calJac
TTGGGAATTGTAGTCCCGCGCTCACTGGGTCCCGACCAGCGGTCCCCATACTGCGCACTCATCTGGGGCGGGACTTGGCGCGGTTCTCCGACGACTGAACTACAACTCCCAGCAGGCCGTGCGGGAAGGGGCGGGCTGGCCCGGGTCCTCCTGAGAGC
>gene=chr11_63439138-63439296; species=canFam
CTGGGAATTGTAGTCCCACGCTCTGTGGGCCCCCGCGGGCTGTCCCTGTTCTGCGCACTCATCCGGGGCAGGAAGCGGAAGGGCTCTTCGACGACTGAACTACAACTCCCAGCAGGCCATGCGGGGAGGGGAGGG-----CGGGGCGGGCCGGCGAGC
>gene=chr11_63439138-63439296; species=equCab
TTGGGAATTGTAGTCCCACGCTCTCTGGGTTCCCGCCCGCGGTCCC----CTGCGCGCTCACCCGGGGCGGGAAGCGGAAGGGCTCCTCGACTACCGAACTACAACTCCCAGCAGGCCGTGC-GTGAGGGCTGGGCCGGCCCGGGACGGCTAGCTAGC
>gene=chr11_63439138-63439296; species=gorGor
TTGGGAATTGTAGTCCTGCGCTCACTGGGTCCCGGCCAGCCGTCCTAATACTGCGCACTCATCTGGGGCGGGGCTCGGCGCGGTTCTCCGACGACTGAACTACAACTCCCAGCAGGCCGTGCGGGAAGGGGCGGGCTGGCTCGGGTCCTCCTGCGAGC
>gene=chr11_63439138-63439296; species=panTro
TTGGGAATTGTAGTCCCGCGCTCACTGGGTCCCAGCCAGCGGTCCTCATACTGCGCACTCATCTGGGGCGGGGCTTGGCGTGGTTCTCCGACGACTGAACTACAACTCCCAGCAGGCTGTGCGGGAAGGGGCGGGCTGGCTCGGGTCCTCCTGCGAGC
>gene=chr11_63439138-63439296; species=papHam
TTGGGAATTGTAGTCCCGCGCTCACTGGGTCCCGGCCGGCTGTCCCCATACTGCGCACTCATCTGGGGCGGGACTTGGCGCGGTTCTCCGACGACTGAACTACAACTCCCAGCAGGCCGTGCGGGAAGGGGCGGGCTGGCTCGACTCCTCCAGCGAGC
>gene=chr11_63439138-63439296; species=ponAbe
TTGGGAATTGTAGTCCCGCGCTCACTGGGTCCCGGCCAGCGGTCCGCATACTGCGCACTCATCTGGGGCGGGGCTTGGCGCGGTTCTCCGACGACTGAACTACAACTCCCAGCAGGCCGTGCGGGAAGGGGCGGGCTGGCTCGGGTCCTCCGGCGAGC
>gene=chr11_63439138-63439296; species=rheMac
TTGGGAATTGTAGTCCCGCGCTCACTGGGTCCCGGCCGGCTGTCCCCATACTGCGCACTCATCTGGGGCGGGACTTGGCGCGGTTCTCCGACGACTGAACTACAACTCCCAGCAGGCCGTGCGGGAAGGGGCGGGCTGGCTCGACTCCTCCAGCGAGC
>gene=chr11_64863515-64863706; species=hg19
ACTGGGGGAATTCAGGGCTCTCCCGGAACCTTTGCACCCGGGGAAGACAGGTGCGGGGGAACTCTAGTCTCGAAGGACCTAGGGCTGCAGGGGGACGTTTCACCTGAAGGACTGCCTCGTTTCAACAACAACTTTATGGCTCCCGGAAGTGCCTCCTCCCCGTCCCCTTCCTTTCCAGCCTCACGCCCGTG
>gene=chr11_64863515-64863706; species=bosTau
GCTGGGGGAACCCAGGGCTTTCCCGGAACCTCTGAGCTCGGGGAGAAAACATGCGGGGGAACTCTAGTCTCGAAGGACTCGAGGCTGCAGGGGGACGTTTCACCTGAAGGACTGCCTCGTTTCAACAACAACTTTATGGCTCCCGGAAGTGCCTCCTCCCTGTCCCCTGC----CCAACCTCACGCCTGTG
>gene=chr11_64863515-64863706; species=calJac
-----------TCAGCGCTCTTCCGGAACCTTTTCACTTGAGGAAGACAGGTGTGGTGGAACTCTTGTCTCGAAGGACTCAGGGTTGCTGGGGGACGTTTCACCTGAAGGACTGCCTCGTTTCAACAACAACTTTATGGATCCCGGAAGTGCCTCCTCCCCGCCCCGTTC----CCAGCCTCACGCTCCTG
>gene=chr11_64863515-64863706; species=canFam
GCTGCGGGAACCCAGGGCTCTCCCGGAACCTCTTCGCTCAGGGAGGAAAGGTA-GGGGGAACGCTAGTCTCGAAGGACCCAGGGTTGCAGGGGGACCTTTTAGCTGAAGGACTGCCTCGTTTCAACAAGAACTTTATGGCTCCCGGAAGTGCCTCCTCCCAGTTCT-TTC----CCAGCCTCACACCCGTG
>gene=chr11_64863515-64863706; species=equCab
GCTGGGGGAACCCAGGGCTCTCCCAGAACCTCTTCGCTCGGGGAGGAAAGCT--GCGGGAACTCTAGTGTCGAAGGACCCAGGGCTGCAGGGGGACGTTTCACCTGAAGGACTGCCTCGTTTCAACAACAACTTTATGGCTCCCGGCAGTGCCTCCTCCCGGTCCCCGTT----CCAGCCTCACGCCCGTG
>gene=chr11_64863515-64863706; species=gorGor
ACTGGGGGAATTGAGGGCTCTCCCGGAACCTTTGCACCCGGGGAAGACAGGTGCGGGGGAACTCTAGTCTCGAAGGACCTAGGGCTGCAGGGGGACGTTTCACCTGAAGGACTGCCTCGTTTCAACAACAACTTTATGGCTCCCGGAAGTGCCTCCTCCCCGTCCCCTTCCTTTCCAGCCTCACGCCCGTG
>gene=chr11_64863515-64863706; species=panTro
ACTGGGGGAATTCAGGGCTCTCCCGGAACCTTTGCACCCGGGGAAGACAGGTGCGGGGGAACTCTAGTCTCGAAGGACCTAGGGCTGCAGGGGGACGTTTCACCTAAAGGACTGCCTCGTTTCAACAACAACTTTATGGCTCCCGGAAGTGCCTCCTCCCCGTCCCCTTCCTTTCCAGCCTCACGCCCGTG
>gene=chr11_64863515-64863706; species=papHam
ACTGGGGGAATTCAGGACTCTCCCGGAACCTTTGCAACCGGGGAAGACAGGTGCGGGGGAACTCTAGTCTCGAAGGACCTAGGGCTGCGGGGGGATGTTTCACCTGAAGGACTGCCTCGTTTCAACAACAACTTTATCGCTCCCGGAAGTGCCTCCTCCCCGTCCCCTTCCTTCCCAGCCTCACGTCCGTG
>gene=chr11_64863515-64863706; species=ponAbe
ACGGGGGGAATTCAGGGCTCTCCCGGAACCTTTGCACCCGGGGAAGACAGGTGCGGGGGAACTCTAGTCTCGAAGGACCTAGGGCTGCAGGGGGACGTTTCACCTGAAGGACTGCCTCGTTTCAACAACAACTTTATGGCTCCCGGAAGTGCCTCTTCCCCGTCCCCTTCCTTTCCAGCCTCACGCCCGTG
>gene=chr11_64863515-64863706; species=rheMac
ACTGGGGGAATTCAGGACTCTAGCGGAACCTTTGCAACCGGGGAAGACAGGTGCGGGGGAACTCTAGTCTCGAAGGACCTAGGGCTGCAGGGGGACGTTTCACCTGAAGGACTGCCTCGTTTCAACAACAACTTTATGGCTCCCGGAAGTGCCTCCCCCCCGTCCCCTTCCTTCCCAGCCTCACGCCCGTG
>gene=chr11_65625681-65625859; species=hg19
GGAGCCGCACAATGAGGGGTGGGGCGGGCTTCCGGCGCTCCCACCGCGAGCCGACGGGAAATGGAGTCCGCTGGCCCTGCGCCGCCGCCTCGCTCGCTGGGTAACGGAGTCTTCCCGCCGGCCGGCTCCGAGCTGCAGTGCATGTAGGGAAATGTAGGCCCAGGTCCTGGGCGGCACC
>gene=chr11_65625681-65625859; species=bosTau
CGAGCCGCACAATGAGGGGCGGGGCGGGCTTCCGGGGCTCCCCCTGCGGGCCGACGGGAAATGAAGTCCGAGGGCCCTGCGCGGTCTTCGGGCTCGCTGGGTAACAGAGTCTCTTCGTCTGACAGCCGAGCGCCACGTTGCATCCTGGGAAAAGTAGTCCGAAACAGCAGGCGGGGCT
>gene=chr11_65625681-65625859; species=calJac
GGAGCCGCACAATGAGGGGCGGGGCGGGCTTCCGGTGCTCCCTCCGCGGGCCGACGGGAAATGGAGTCCGGCGGCCCTGCTCCGCCGCCGCGCTCGCTGGGTAACGGAGTCTTCCCGCGGGTCGGCCCCGCGCCGCAGTGCATGCGGGGAAATGTAGGCCCGGGCCGCGGGCAGGGCC
>gene=chr11_65625681-65625859; species=canFam
GGAGCCGCACAATGAGGGGCGGGGCGGGCTTCCGGCGCTCCCCCCACGGGGCGACGGGAAATGAAGTCCAAGGGTCCTGCGCC-------------------------GTCTTTTGGCCAGCCGGCCCAGGGCCCTATTACATGCTGGGAAACGTAGTTCGAGACAGCGGGCGGTGCT
>gene=chr11_65625681-65625859; species=equCab
TGAGCCGCACAATGAGGGGCGGGGCGGGCTTCCGGCGCTCCCCGCGCGGGCCGACGGGAAATGAAGTCCGAGGGTCCTGCGCCGTCCTCGGGCTCGCTGGGTAATAGAGTCTTTTAGTTAGCGGTCCGAGCGCCACATTGCGTGCCGGGAAATGTAGTCCGCGTCAGCGGGCGGGGCT
>gene=chr11_65625681-65625859; species=gorGor
----------------------------------------------------------------------------------------------------------------------------------------------------------------------------------
>gene=chr11_65625681-65625859; species=panTro
GGAGCCGCACAATGAGGGGTGGGGCGGGCTTCCGGCGCTCCCACCGCGAGCCGACGGGAAATGGAGTCCGCCGGCCCTGCGCCGCCGCCTCGCTCGCTGGGTAACGGAGTCTTCCCGCCGGCCGGCCCCGAGCTGCAGTGCATGTAGGGAAATGTAGGCCCAGGTCCCGGGCGGCACC
>gene=chr11_65625681-65625859; species=papHam
GGAGCCGCACAATGAGGGGCGGGGCGGGCTTCCGGCGCTCCCTCCGCGGGCCGACGGGAAATGGAGTCCGCGGGCCCTGCGCCGCCGCCTCGCTCGCTGGGTAACAGAGTCTTCCCGCCGGCCAGCCCGGAGCTGCAGTGCATGCGGGGAAATGTAGGCCCGGGTTCCGGGCGGCACC
>gene=chr11_65625681-65625859; species=ponAbe
GGAGCCGCACAATGAGGGGTGGGGCGGGCTTCCGGCGCTCCCACCGCGAGCCGACGGGAAATGGAGTCCACCGGCCTTGCGCCGCCGCCTCGCTCGCTGGGTAACGGAGTCTTCCCGCTGGCCGGCCCCGAGCTGCAGTGCATGCGGGGAAATGTAGGCCCGGGTCCCAGGCGGCACC
>gene=chr11_65625681-65625859; species=rheMac
GGAGCCGCACAATGAGGGGCGGGGCGGGCTTCCGGCGCTCCCTCCGCGGGCCGACGGGAAATGGAGTCCGCGGGCCCTGCGCCGCCGCCTCGCTCGCTGGGTAACGGAGTCTTCCCGCCGGCCAGCCCGGAGCTGCAGTGCATGCGGGGAAATGTAGGCCCGGGTTCCGGGCGGCACC
>gene=chr11_65635594-65635798; species=hg19
AAAGGGAGGGAATCCCAAAAGGACCCTTCTACCCCTGTGACTGGTTTTCATGAAGGACTATGATTCCCATCATCCCTCAGGGGCACTCGCTGGTCTGAATAGATGCCAGTCAGCCCCAAAGCCCCCTGGGAGACGTAGTTTCTGTGGGGGCCTGGCATCGAATTGACTCACTTCTCAGAGACCTGGATGTAGGGCTCCACGCAG
>gene=chr11_65635594-65635798; species=bosTau
---AA------ATC----AAGGATCTTCCCACTCCTGGAACAGCATGTCACGAAGGACTACAACTCCCATCAGCTTTCAGG---ACTTGCCAGTCCAAATAGGTGCCAGGCAGCCGCAGAGCTCTCTGGGAGTTGTAGTTTCTCCCGTGGCCTGGCGTGGCATTGACTCACTTGTCGGACACCTGGACGTAAGGCTCCACACAG
>gene=chr11_65635594-65635798; species=calJac
AAAGGGAAGGAATCCCAAAAGGATCCTCCCACTCCTGTGACTGGTTGTCGTGGAGGACTACAATTCCCATCAGCCCTCAAGGACACTCACTGGCCCAAATAGATGCCAGTCAGCCCCAAAGCCCCCTGGGAGACATAGTTTCTGTGGGAGCCAGGCGTCGAAATGACTCACTTGTCAGAGACCTGGATATAGGGCTCCACGCAG
>gene=chr11_65635594-65635798; species=canFam
---AACTAGGTATCCCCAAAGGATTCTCCCACTCCTTGAACTGTTTGTCATGAAAGACTACAATTCCCATAGGCCCTGGAG--CACTAGACAGCCTGCGCAGCAGCCAGTCAGCCACAGAGCCCTCTGAGAGTTGTAGTTTCTGGGGGGGTGTGGGGGCGGGTGGACTCACTTGTCAGACACCTGGACGTAGGGTTCCACGCAA
>gene=chr11_65635594-65635798; species=equCab
---AATTTGGGATCCCAGAAGGATCCTCCCACTCCTGTAACAGCTCGTCAGGAAGGACTACAACTCCCATCAGCCTTCGGGA-CACTCGCCAGTCCAAATAGGCGTCAGTCAGCCGCAGAGCCCTCTGGGAGTTGTAGTCTCTGCGAGGGCCCGGCGTCGAGTTGACTCACTTGTCGGACACTTGGACGTAGGGCTCCACGCAG
>gene=chr11_65635594-65635798; species=gorGor
------------------------------------------------------------------------------------------------------------------------------------------------------------------------------------------------------------
>gene=chr11_65635594-65635798; species=panTro
AAAGGGAGGGAATCCCAAAAGGACCCTCCTACCCCTGTGACTGGTTTTCATGAAGGACAATGATTCCCATCATCCCTCAGGGGCACTCGCTGGTCTGAATAGATGCCAGTCAGCCCCAAAGCCCCCTGGGAGACGTAGTTTCTGTGGGGGCCTGGCATCGAATTGACTCACTTCTCAGAGACCTGGATGTAGGGCTCCACGCAG
>gene=chr11_65635594-65635798; species=papHam
AAAGGAAGGGAATTCCAAAAAGACCCTCCCACCCCTGTGACTGGTTGTCATGAAGGACTATGGTTCCCATCAGCCCTCAGGGGCACTCACTTGTCCGAATAGATGCCAGTCAGCCCCAAAGCCCCCTGGGAGACGTAGTTTCTCTCGGGGCCTGGCATCAAATTGACTCACTTGTCAGAGACCTGGACGTAGGGCTCCACACAG
>gene=chr11_65635594-65635798; species=ponAbe
AAAGGGAGGGAATCCCAAAAGGACCCTCCCACCCCTGTGACTGGTTGTCATGAAGGACTATGATTCCCATCATCCCTCAGGGGCACTCGCTGGTCTGAATAGATGCCAGTCAGCCCCAAAGCCCCCTGGGAGACGTAGTTTCTGTGGGGGCCTGGCATCGACTTGACTCACTTCTCAGAGACCTGGATGTAGGGCTCCACACAG
>gene=chr11_65635594-65635798; species=rheMac
AAAGGAAGGGAATTCCAAAAGGACCCTCCCACCCCTGTGACTGGTTGTCATGAAGGACTATGGTTCCCATCAGCCCTCAGGGGCACTCACTTGTCCGAATAGATGCCAGTCAGCCCCAAAGCCCCCTGGGAGACGTAGTTTCTCTTGGGGCCTGGCATCAAATTGACTCACTTGTCAGAGACCTGGACGTAGGGCTCCACACAG
>gene=chr11_66035863-66035984; species=hg19
GCCTGAGTGCGTCCGGAGTGCAAACTACAAGCCCCAGAAGGCAATGCGCCAGCAGTGATGGGAGTGGGCGCGGAGGCGCGGGCTCCCCGACTACGCCTGCGCAGCGGGGCTGAGTTGGAGA
>gene=chr11_66035863-66035984; species=bosTau
GCCCAGGTGCGTCTGGGAAGCGAACTACAAGCTCCAGAAGGCACTGCGC-GGCGATG----GGGG--G-----------------------------------------------------
>gene=chr11_66035863-66035984; species=calJac
GCCTAGGTGCGTCCACCGTGCAAACTACAAACCCCAGAAGGCAATGCGCCAGCAGTGATGGGAGTGGGCGGGGAGGCGCGGGCTCCCCGACTACGCCTGCGCAGCTGGTTTGAGTAGGAGA
>gene=chr11_66035863-66035984; species=canFam
GTTCAGGTACATCCATACGGCGAACTACAAGCCCCAGAATGCAATGCGC-GGCGATGATGGGTGG--GCTAGGAGACGCGG---CCTCATTTACGCCTGCGCAACGGGAGAGAGTTGGGCA
>gene=chr11_66035863-66035984; species=equCab
GCTCAGGTACG--TATAGGGCGAACTACAAGCCCCAGAGGGCAATGCGC-TGCGACGATGGTTGC--GCTAGGAGGCGCGGGCTCCTCGTTTACGCCTGCGCAACGGGGGTGAGCAGGATA
>gene=chr11_66035863-66035984; species=gorGor
GCCTGAGTGCGTCCGGCGTGCAAACTACAAGCCCCAGAAGGCAATGCGCCAGCAGTGATGGGAGTGG------------------------------------------------------
>gene=chr11_66035863-66035984; species=panTro
GCCTGAGTGCGTCCGGCGTGCAAACTACAAGCCCCAGAAGGCAATGCGCCAGCAGTGATGGGAGTGGGCGCGGAGGCGCGGGCTCCCCGACTACGCCTGCGCAGCGGGGCTGAGTTGGAGA
>gene=chr11_66035863-66035984; species=papHam
GCCTAGGTGCGTCCGGCGTGCAAACTACAAGCCCCAGAAGGCAATGCGCCAGTAGTGATGGGAGTGGGCGCGGAGGCACGGGCTCCCCGACTACGCCTGCGCAGCGGGGCTGAGTTGGAGA
>gene=chr11_66035863-66035984; species=ponAbe
GCCTAAGTGCGTCCGGCGTGCAAACTACAAGCCCCAGAAGGCAATGCGTCAGCAGTAATGGGAGTGGGCGCGGAGGCGCGGGCTCCCCGACTACGCCTGCGCAGCGGGGCTGAGTTGGAGA
>gene=chr11_66035863-66035984; species=rheMac
GCCTAGGTGCGTCCGGCGTGCAAACTACAAGCCCCAGAAGGCAATGCGCCAGTAGTGATGGGAGTGGGCGCGGAGGCACGGGCTCCCCGACTACGCCTGCGCAGCGGGGCTGAGTTGGAGA
>gene=chr11_66138818-66139002; species=hg19
CACCCCGAGGACGCACCCGCCTCCGCAGGCCCTCCCGCCTCCCAGGCCACCCCCTCCGGAGCGGACTACAACCCCGATCACCCCGGTTCCGGCGGCCGAGGGAGTCGGCTGATGGGAATTGTAGTTCGATCCGGTCTTCTCTGAGCCTCGGAGCGCCTTCAGGGAGCGGGTCTGCAACGCCCCC
>gene=chr11_66138818-66139002; species=bosTau
CACTCGGAGGACTTG-CCGCTCCGGCGGCCCCT-CCGCCTCCCAGACCAGCTCCCCGAGAGCGGACTACAACCCCCATCACCCAGGCTCAGGCACCCGAGGCAGGGGGCTGACGGGAATTGTAGTTCCAACTGGT---CTTTGCGCTTTAGAGAGCCCAAGGGGAGCGGCTCTGCGCTGCCCAC
>gene=chr11_66138818-66139002; species=calJac
CACCCCGAGGACGCACCCGCCTCCGCGGGCCCTCCCGCCTCCCAGGCCGCCCCCTCCGGAGCGGACTACAACCCCCATCACCCCGGCTCCGGCGGCCGAGGGAGTCGGCTGATGGGAATTGTAGTTCGATCCGGTCTTCTTTGAGCCTCGGAGCGCTTCCAGGGATCCGGTCTGCAACGCCCCT
>gene=chr11_66138818-66139002; species=canFam
CACCCCGAGGACGCA-ACGCCCCGGCCGCCCCTCCCGCCTCCCAGGGCCACCCCTCCAGAACGGACTACAACCCCCGTCACTCCCGTTCAGGTAGCAGACGCAGGCGGCTGATGGGAATTGTAGTTCCATCCAGCCTGCTTTGAGCCTACGAGCGCCCGAAGGCAGCGGGTCTGCGCTGCCCAC
>gene=chr11_66138818-66139002; species=equCab
CACCCCGAGGACGCA-CCGCCTCGGCCGCCCCTCCCGCTTCCCAGGCCGCCGTCTCGAGAGCGGACTACAAGCCCCATTACCTCGGCTCAGGCAGCCGAGGGAGGCGGCTGATGGGAACTGTAGTTCCATTTGGTTTGCTTTGAGCTTTGGAGCGCCCAAAGGGAGCGGGTCTGCGTAGCCCAC
>gene=chr11_66138818-66139002; species=gorGor
--------------------------------------------------------CGGAGCGGACTACAACCCCCATCACCCCGGTTCCGGCGGCCGAGGGAGTCGGCTGATGGGAATTGTAGTTCGATCCGGTCTTCTCCGAGCCTCGGAGCGCCTTCAGGGAGCGGGTCTGCAACGCCCCC
>gene=chr11_66138818-66139002; species=panTro
CACCCCGAGGACGCACCCGCCTCCGCAGGCCCTCCCGCCTCCCAGGCCACCCCCTCCGGAGCGGACTACAACCCCCATCACCCCGCTTCCGGCGGCCGAGGGAGTCGGCTGATGGGAATTGTAGTTCGATCCGGTCTTCTCTGAGCCTCGGAACGCCTTCAGGGAGCGGGTCTGCAACGCCCCC
>gene=chr11_66138818-66139002; species=papHam
CACCCCGAGGACGCACCCGCCTCCGCGGGCCCTCCCGCCTCCCAGGCCGCCCCCTCCGTAGCGGACTACAACCCCCATCACCCCAGCTCTGGCGGCAGAGGGAGTCGGCTGATGGGAATTGTAGTTCGATCCGGTCTTCTCTGCGCCTCGGAGCGCCTCCAGGGAGCGGGTCTGCAACGCCCCC
>gene=chr11_66138818-66139002; species=ponAbe
CACCCCGAGGACGGACCCGCCTCCGCGGGCCCTCTCGCCTCCCAGGCCACCCCCTCCAGAGCGGACTACAATCCCCATCACCCCGGTTCCGGAGGCCGAGGGAGTCGGCTGATGGGAATTGTAGTTCGATCCGGTCTTCTCTGAGCCTCGGAGCGCCTTCAGGGAGCGGGTCTGCAACGCCCCC
>gene=chr11_66138818-66139002; species=rheMac
----------------------------------------------------------------------------------------------------------------------------------------------------------------------------------------
>gene=chr11_66206480-66206583; species=hg19
CAGGAACGCGCACAGGCACTACCTCGGACAGCTAACCAGTAGGGTGGGACCTTGATACCCCATAGCATTGTGGGTATGGTAGTTTTGACTCCGTGTGCAGGTC
>gene=chr11_66206480-66206583; species=bosTau
CTGGAGAGCACACAGGCAAGACCTCAGACGGCCAACTAGGAAGGGGA--CTTTAATGCCCCACTGCATTGTGGGTATGGTAGTTTTGACCTGGTATGCCAATC
>gene=chr11_66206480-66206583; species=calJac
CAGGTGCGCGCACAGGCAGTATCTTGGACAGCTAACCAGGA-GGTGGGACTGTGATACCCCGCAGCATTGTGGGTAAGGTAGTTTTGACTCCGTGTGCAGGTC
>gene=chr11_66206480-66206583; species=canFam
CTGCAGAGCACATAGGCAGTACCTCGGACAGCTAACTGGAGGAGGAGGACCTTAATGTTCCACAGCATTGTGGGCATGGTAGTTTTGACCGCTTACGCAAATC
>gene=chr11_66206480-66206583; species=equCab
CTGGAGAGCACACAGGCAGTACCTCGAACAGCTAACTGGAGGAGGGGGCCCTTAAGGCCCCATAGCATTGTGGGTATGGTAG-TTTGACCGCTTACGAAAATC
>gene=chr11_66206480-66206583; species=gorGor
CAGGAACGCGCACAGGCACTACCTCGGACAGCTAACCAGTAGGGTGGGACCTTGATACCCCATAGCATTGTGGGTATGGTAGTTTTAACTCCGTGTGCAGGTC
>gene=chr11_66206480-66206583; species=panTro
CAGGAACGCGCACAGGCACTACCTCGGACAGCTAACCAGTAGGGTGGGACCTTGATACCCCATAGCATTGTGGGTATGGTAGTTTTGACTCCGTGTGCAGGTC
>gene=chr11_66206480-66206583; species=papHam
CAGGAGCGCGCACAGGCACTACCTCGGACAGCTAACCAGTAGGGTTGGACTTTGATACCCCATAGCATTGTGGGTATGGTAGTTTTGACTCCGTGTACAAGTC
>gene=chr11_66206480-66206583; species=ponAbe
CAGGAAGGCGCACAGGCACTACCTCGGACAGCTAACCAGTAGGGTGGGACCTTGATACCCCATAGCATTGTGGGTATGGTAGTTTTGACTCCGTGTGCAGGTC
>gene=chr11_66206480-66206583; species=rheMac
CAGGAGCGCGCACAGGCACTACCTCGGACAGCTAACCAGTAGGGTTGGACTTTGATACCCCATAGCATTGTGGGTATGGTAGTTTTAACTCCGTGTACAGGTC
>gene=chr11_67085223-67085330; species=hg19
CCATTCCCTTAGCCTCCAGGGACAACCCGGAAACCACATTTCCCAGCGTGCCGAGCGCCTCTGCGCAGGCGCAAAGAGTTTCCCTCGTTGCCATGGGAACCTCGCCC
>gene=chr11_67085223-67085330; species=bosTau
CTGTTCTTCTGGCCGCCGATGACAGTCTGGAAACCACATTTCCCAGTGTGCCTGGCGCCTTCGCGCAAGCGCGAAGAT-CCGCCCCGTTTCCATGGGAACCTCACTC
>gene=chr11_67085223-67085330; species=calJac
CCGTTCCGTTAGCCTCCATGGACAACCCGGAAACCACATTTCCCAGCGTGCCTAGCGCCTCTGAGCAGGCGCAAAGAGTTCCCCTCGTTGCCATGGGAACCTCGCCC
>gene=chr11_67085223-67085330; species=canFam
CCGTTCTCTTGGCCGCCGGTGGCGGACCGGGAACTACGTTTCCCACAATGCCT----------CGCAGGCGCGAGGAG-CCCTC--GTTTCCATGGGAACCTAGCTT
>gene=chr11_67085223-67085330; species=equCab
CCGTTCCTCTGGCCGCTGCTGACAGCCCCGAGACCACAACTCCCAGCGTGCCTAGCGCGTCCGCGCAGGCGCAAAGAG-CCCTCTCGTTTCCATGGGAACCTCGCCC
>gene=chr11_67085223-67085330; species=gorGor
CCATTCCTTTAGCCTCCAGGAACAACCCGGAAACCACATTTCCCAGCGTGCCGAGCGCCTCTGCGCAGGCGCAAAGAGTTTCCCTCGTTGCCATGGGAACCTCGCCC
>gene=chr11_67085223-67085330; species=panTro
CCATTCCTTTAGCCTCCAGGGACAACCCGGAAACCACATTTCCCAGCGTGCCGAGCGCCTCTGCGCAGGCGCAAAGAGTTTCCCTCGTTGCCATGGGAACCTCGCCC
>gene=chr11_67085223-67085330; species=papHam
CTGTTCCTTTAGCTTCCAGGGACAACCCAGAAACCACATTTCCCAGCGTGCCTAGCGCCTCTGCGCAGGCGCAAATAGTTTCCCTCGTTGCCATGGGAACCTCGCCC
>gene=chr11_67085223-67085330; species=ponAbe
CCATTCCTTTAGCCTCCAGGGACAACCCGGAAACCACATTTCCCAGCGTGCCGAGCGCCTCTGCGCAGGCGCAAAGAGTTTCCCTCGTTGCCATGGGAACCTCGCCC
>gene=chr11_67085223-67085330; species=rheMac
CCGTTCCTTTAGCTTCCAGGGACAACCCGGAAACCACATTTCCCAGCGTGCCTAGCGCCTCTGCGCAGGCGCAAATAGTTTCCCTCGTTGCCATGGGAACCTCGCCC
>gene=chr11_67195772-67195934; species=hg19
GAAAGGATTCTGCAGGCTGAAGGCTAGGCGCCTCGCCACTCTAGGACTACAATTCCCGAGAGGCCTTGCGACGGAAGCCATCTTTGTTCCCCACCAGGCTAAGCGATTTTCCGGAGGGGGAGTAAGATCCCTTGCGTCACCGGCGCGCGCAGCTGCCGTCGC
>gene=chr11_67195772-67195934; species=bosTau
GAAGCGGTCCGGCTGGA------TTCGGCACCTAAGCACTCTGGAACTACCATTCCCAAGATGCCTTA----------------CTCCCGCCGCC---------GACTCG-----AGGGCGGGGGAATCTCTTGTGTCATAGGTGCGCGAG---GCTGTCGC
>gene=chr11_67195772-67195934; species=calJac
GAGGGGGTTTCGCAGGCTAAACGCCTGGCGCCTCGACACTCTAGGACTACAATTCCCGAGAGGCCGTGCGACGAACGCCATCTTGGTTCCCCACAAGGCTAAGCGATTTTCCGGAAAAGGAGTAAGGCCTTTTGCATCATCGGCGCGCGCGGCCGCCGTCGC
>gene=chr11_67195772-67195934; species=canFam
TTAGAGCTTAAGCCGG----------------------------AACTACAGTTCCCGAGAGGCTTTGCGCCGGACGCCATTTTTTTCTCCCGGCAGACTAAGCAGCCTGCTGAAGGAGAGGGAAAGCCTCATGCGTCATTGGCGCGCGCGGCCGCGGTCGC
>gene=chr11_67195772-67195934; species=equCab
-AAGAGGTTCCGCAGGC------TTTGGCATCCCCACACTCTGAAACTACAATTCCCGCGAGGCCCTGCGGCGGACGCCATCTTTTCTCCCCGGCAGGCTAAGCAACCTGGGGGAGGGGGGAGAAAGCCTTTTGCGTCATCGGCGCGCGGGGCCGCAGTCGC
>gene=chr11_67195772-67195934; species=gorGor
GAAAGGATTCTGCAGGCTGAAGGCTAGGCGCCTCGCCACTCTAGGACTACAATTCCCGAGAGGCCTTGCGACGGACGCCATCTTTGTTCCCCACCAGGCTAAGCGATTTTCCGGAGGGGGAGTAAGATCCCTTGCGTCACCGGCGCGCGCAGCTGCCGTCGC
>gene=chr11_67195772-67195934; species=panTro
GAAAGGATTCTGCAGGCTGAAGGCTAGGCGCCTGGCCACTCTAGGACTACAATTCCCGAGAGGCCTTGCGACGGACGCCATCTTTGTTCCCCACCAGGCTAAGCGATTTTCCGGAGGGGGAGTAAGATCCCTTGCGTCACCGGCGCGCGCAGCTGCCGTCGC
>gene=chr11_67195772-67195934; species=papHam
GAGAGGATTCCGCAGGCTGAAGGCTGGGCGCCTCGCCACTCTAGGACTACAATTCCCGAGAGGCCTTGCGACGGACGCCATCTTTGTTCCCCACCAGGCTAAGCGATTTTGCGGAGGGGGAGTAAGA---CTTGCGTCATCGGCGCGCGCGGCCGCCGTCGC
>gene=chr11_67195772-67195934; species=ponAbe
GAAAGGATTCAGCAGGCTGAAGGCTAGGCGCCTCGCCACTCTAGGACTACAATTCCCGAGAGGCCTTGCGACGGACGCCATCTTTGTTCCCCACCAGGCTTAGCGATTTTCCGGAGGGGGAGTAAGACCCCTTGCGTCATCGACGCGCGCAGCTGCCGTCGC
>gene=chr11_67195772-67195934; species=rheMac
GAGAGGATTCCGCAGGCTGAAGGCTGGGCGCCTCGCCACTCTAGGACTACAATTCCCGAGAGGCCTTGCGACGGACGCCATCTTTGTTCCTCACCAGGCTAAGCGATTTTGCGGAGGGGGAGTAAGA---CTTGCGTCATCGGCGCGCGCGGCCGCCGTCGC
>gene=chr11_71639650-71639795; species=hg19
TTATTTTCACTCACTACAACTCTTTCGTGGAGGGAGCGGAATTTAAACTTCCGGGTCAGCCTCAGTGCAGCTTGGGAAACGTAGTTCCTAGTCCCCACGTCTCGCTCCTTGGAGCCCAGACTGAGGGAGCGTCGCGAAAGTTGCC
>gene=chr11_71639650-71639795; species=bosTau
ATAT-TTCACGCATTGCAAATCTCCCT--GAGAGAGCGGACTTTAAACTTCCGGGTCAGTTTCTATGCATTCTGGGAAATGTAGTCCGTAGTCTCCACGCTTCCCTCGA-GTTGCCC--ATTGAGGGAGCGTCGC-AAAGTAGAC
>gene=chr11_71639650-71639795; species=calJac
TTATTTTCACTCACTACAATTCTTTCGTAGAGGGAGCGGAATTTAAACTTCTGGGTCAGCCTCAGTGCAGCTTGGGAAACGTAGTTCCTGGTCCCCACGTCTCGCTCCCTGGAGCCGAGACTGAGGGAGCGTCGCGAAAGTTGCC
>gene=chr11_71639650-71639795; species=canFam
AAATTTTCACTCGCTACAAGTCT----TTCAGAGCTCGGAACTTAAACTTCCGGGTCAGATTCAATGCATTCTGGGAAATGTAGTCCTTGGCCTCCACGCTTCACTTCTTGGAGCTCAGAGTGAGGGAGCGTCGCGAAAGTTGAC
>gene=chr11_71639650-71639795; species=equCab
ATATTTTCACGCGCTCCCAATCTCCTGTCGAGAGAACGGAATTTAAACTTCCAGGTCAGATCGAATGCATTCTGGGAAATGTAGTCCTTAGCCTCCACGCCTCAATCCTCGGAGCCCAGAGTGAGGGAGCGTCGCGAAAGTTGAC
>gene=chr11_71639650-71639795; species=gorGor
TTATTTTCACTCACTACAACTCTTTCGTGGAGGGAGCGGAATTTAAACTTCCGGGTCAGCCTCAGTGCAGCTTGGGAAACGTAGTTCCTAGTCCCCACGTCTCGCTTCTTGGAGCCCAGACTGAGGGAGCGTCGCGAAAGTTGCC
>gene=chr11_71639650-71639795; species=panTro
TTATTTTCACTCACTACAACTCTTTCGTGGAGGGAGCGGAATTTTAACTTCCGGGTCAGCCTCAGTGCAGCTTGGGAAACGTAGTTCCTAGTCCCCACGTCTCGCTCCTTGGAGCCCAGACTGAGGGAGCGTCGCGAAAGTTGCC
>gene=chr11_71639650-71639795; species=papHam
TTATTTTCACTCCCTACAACTCTTTCGTGGAGGGAGCGGAATTTAAACTTCCGGGTCAGCCTCAGTGCAGTTTGGGAAACGTAGTTCCTAGTCCCCACGTCTCGCTCCTTGGAGGCCACACTGAGGGAGCGTCGCGAAAGTTGCC
>gene=chr11_71639650-71639795; species=ponAbe
TTATTTTCACTCACTACAACTCTTCCGTGGAGGGAGCGGAATTTAAACTTCCGGGTCAGCCTCAGTGCAGCTTGGGAAACGTAGTTCCTAGTCCCCACGTCTCGCCCCTTGGAGCCCAGACTGAGGGAGCGTCGCGAAAGTTGCC
>gene=chr11_71639650-71639795; species=rheMac
TTATTTTCACGCACTACAACTCTTTCGTGGAGGGAGCGGAATTTAAACTTCCGGGTCAGCCTCAGTGCAGTTTGGGAAACGTAGTTCCTAGTCCCCACGTCTCGCTCCTTGGAGGCCACACTGAGGGAGCGTCGCGAAAGTTGCC
>gene=chr11_72145551-72145830; species=hg19
GCCCCTGTGCTGACCACGTCCAACATGGCTGCCGCGGCGCGTTCGAAGACGCCGCGAACAGGGTGGAGTTGCGCACTACCTCACGGGAGAGGTAGTCCACAGCCCTAAGCCTTTCCCCAGCTGGAGAATAAATAAACTACGTTTCCCAGAAGGCTGTGGGATTGCGTCACAATGACTGCGGGATTATAGAAGCCCGGGGCATATTGGGAAATAGAGTTCGGGTGAAGGGGCGTGGCGATTAGAGTTAAAGATTAGAATCCCAAGACTTCTTTCCTAGTT
>gene=chr11_72145551-72145830; species=bosTau
GCCCCTGTGCTGACCACTTCCAACATGGCTGCCGCGGCGCGTTCGAAGACGCCGCGGA----GTGGAATTACGCACTACCTCACGGGAGTGGTAGTCCCTAACCGCAGACCTTGACGTAGCGGGGGGAGAAATAAACTACACTGCCCAGAAGGCTGTAGAATTGCGTCATAATGACTGCAGACTTACAGCATCCTGGGGCGTATTGGGAAATGGAGTTTGGACATGGGGGCGTGGCAA--GAAG-TTAAGGTGGGAGTCCCAGAGTCGTCTTCCAAGTT
>gene=chr11_72145551-72145830; species=calJac
GCCCCTGTGCTGGCCACGTCCAACATGGCTGCCGCGGCGCGTTCGAAGACGCCGCTAACGGGGTGGAGTTACGTACTACCTCACGGGAGGGGTAGTCTACAGCCCTAAGTCTTTCCCCAGCTGGAGAACAAATAAACTACCCTTCCCAGAAGGCCGTGAGATTGCGTCATAATGACTACCAATTTATAGGAGCCTGGGGCATGTTGGGAAAGAGAGTTCGGGTGAAGGGGCGTGGTGATTGGAGTTAAAGATTCGAATCCCAGGACTTCTTTCCTAGTT
>gene=chr11_72145551-72145830; species=canFam
GCCCCTAGGCTGGCCGCGTCCAACATGGCTGCCGCGGCGCGTTCGAAGACGCCGCGAACGCGGTGGAATTCTGCAGTGCTTCACGGGAGTGGTAGTCCACAGCCTTAGATTTTTCCGCAGCTGGAGAACAAATAAACTACATTTCCCAGGAAGCCATGGAATCGCGTCACAAAGACGGCCGACTTAGAGGAGCCTGGTGCATGTTGGGAAGTGGAGTTCGAGTGAGGGGGCGTGGTAA--AAGG-TTAAGGTTCGAATCCCAGATCCTCCCGCCAAATT
>gene=chr11_72145551-72145830; species=equCab
GCCCCTGTGCTGGCCACGTCCAACATGGCTGCCGCGGCGCGTTCGAAGACGCCGCGAAAGGGGTGGAATTACGCACTACCTCACGGGAGTGGTAGTCCGCAGCCCTAGATCTTCCCGCAGCTAGCGAACAAATAAACTACACTTCCCAGAAGGGTGTGGAATCGTGTCACAATGACTGCCGACTTACAGGAGCCCAGGGCATGATGGGAAATGGAGTTCGGGCGGGGGGGCGTGGTGA--AAAG-TTAAAGTTCGAATCCCAGAGCCTCTTTCCAAGTT
>gene=chr11_72145551-72145830; species=gorGor
GCCCCTGTGCTGGCCACGTCCAACATGGCTGCCGCG-CGCGTTCGAAGACGCCGCGAACAGGGTGGAG-TGCGCACTACCTCACGGGAGAGGTAGTCCACAGCCCTAAGCCTTTCCCCAGCTGGAGAACAAATAAACTACGTTTCCCAGAAGGCTGTGGGATTGCGTCACAATGACTGCGGGCTTATAGGAGCCCGGGGCATATTGGGAAATAGAGTTCGGGTGAAGGGGCGTGGCGATTAGAGTTAAAGATTAGAATCCCAAGACTTCTTTCCTAGTT
>gene=chr11_72145551-72145830; species=panTro
GCCCCTGTGCTGACCACGTCCAACATGGCTGCCGCGGCGCGTTCGAAGACGCCGCGAACAGGGTGGAGTTGCGCACTACCTCACGGGAGAGGTAGTCCACAGCCCTAAGCCTTTCCCCAGCTGGAGAATAAATAAACTACGTTTCCCAGAAGGCTGTGGGATTGCGTCACAATGACTGCGGGATTATAGGAGCCCGAGGCATATTGGGAAATAGAGTTCGGGTCAAGGGGCGTGGCGATTAGAGTTAAAGATTAGAATCCCAAGACTTCTTTCCTAGTT
>gene=chr11_72145551-72145830; species=papHam
GCCCCTGTGCTGGCCACGTCCAACATGGCTGCCGCGGCGCGTTCGAAGACGCCGCGAACAGGGTGGAGTTGCGCACTACCTCACGGGAAGGGTAGTCCACAGCCCTAAGCCTTTTCCCAGCTGGAGAACAAATAAAATACGCTTCCCAGAAGGCTGTGGGACTACGTCACAATGACTGCAGACTTATAGGAACCCGGGGCATGTTGGGAAATAGAGTTCGGGTGAAGGGGCGTGGCGATTAGAGCTAAAGATTAGAATCCCAAGATTTCTTTCCTAGTT
>gene=chr11_72145551-72145830; species=ponAbe
GCCCCTGTGCTGGCCACGTCCAACATGGCTGCCGCGGCGCGTTCGAAGACGCCGCGAACAGGGTGGAGTTGCGCACTACCTCACGGGAGGGGTAGTCCACAGCCCTAAGCCTTTCTCCAGCTGGAGAACAAATAAACTACGTTTCCCAGAAGGCTGTGGGATTGCGTCACAATGACTGCGGGCTTATAGGAGCCCGGGACATGTTGGGAAATAGAGTTCGGGTGAAGGGGCGTGGCGATTAGAGTTAAAGATTAGAATCCCAGGACTTCTTTCTTAGTT
>gene=chr11_72145551-72145830; species=rheMac
GCCCCTGTGGTGGCCACGTCTAACATGGCTGCCGCGGCGCGTTCGAAGACGCCGCGAACAGGGTGGAGTTGCGCACTACCTCACGGGAGGGGTAGTCCACAGCCCTAAGCCTTTTCCCAGCTGGAGAACAAATAAAATACGCTTCCCAGAAGGCTGTGGGACTACGTCACAATGACTGCAGACTTATAGGAACCCGGGGCATGTTGGGAAATAGAGTTCGGGTGAAGGGGCGTGGCGATTAGAGCTAAAGATTAGAATCCCACGATTTCTTTCCTAGTT
>gene=chr11_72505086-72505279; species=hg19
CAAACTGGAGACCGCGGTGAATTCCACCGGAATGGCGCGCGCATTGCCACATGGGAACTGTAGTTCTTGGCTAGGACCTTTCTGGGGCTGGGCCGCTGGAAAAACTACATTTCTCAGGAGCTCAAGAGTCAGGCTGACAGAAAGGGGGCCCGCGGCATGTTGGGAGATGGAGTTTGGGGGGTTCGTGCTAGCA
>gene=chr11_72505086-72505279; species=bosTau
CACACTGGCGGCCGCGGTGAATTGCAGTGGAACTGACCACGCACTGCCTCATGGGAGCCTTAGTTCGTGGCTAGAACCTTCCCGGAGTTGGAACTCTG-TTAAACTACATTTCCCAGAAGTCCAAGAGCGAGCGTCTCAGAAGACGGGCCTGGGGCTTGCTGGGAGATAGAGTGTGGCGAGTTTGTGCAGGAA
>gene=chr11_72505086-72505279; species=calJac
CAAACTGAAGACCTTGGTGAATTCCATCGGAATGGCGCGCGCATTGCCACATGGGAATTGTAGTTCATGGGTAGGACCTTTTCGGGGCTGGGCTGCTGGAAAAACTACATTTCTCAGGAGCTCAAGAGTCAGACTGACAGAAAGGGGGCTCGCAGCATGTTGGGAGATGGAGTTTGGGGGGTTCGTGCTGGCA
>gene=chr11_72505086-72505279; species=canFam
CAGACTGGCGGACACGGTGCCGTGGACCGCCGAGACCCGCGCGCTGCCTTATGGGAGTCGTAGTTTAAGCCTAGAACCCTTCTGGAGTTGGAACACTT-AAAAACTACATTTCCCAGAAGCCAAAGAGCCAGAGTCGCTGAAGACAGCT-CGGGGCATGCTGGGGGATGGAGTTTGGCGGGTTTGCGGGAGCA
>gene=chr11_72505086-72505279; species=equCab
CGGACTGGCGGCCGCAGGGAATTCGACCGGAACGGCCCACGCACTGCCTCCTGGGAGCCTTAGTTCACGACTAGAACCTTTCTAGAGTTGGAAAGCTG-AAAAACTACATTTCCCAGAAGCACAAGAGGCAGAGTCGCCGAAGAAGGCCTCGAGGCATGTTGGGAGATGGAGTTTGGGGGGTTTGCGCAGGCG
>gene=chr11_72505086-72505279; species=gorGor
CAAACTGGAAACCGCGGTGAATTCCACCGGAATGGCGCGCGCATTGCCACATGGGAACTGTAGTTCTTGGCTAGGAC-TTTCTGGGGCTGAGCCGCTGGAAAAACTACATTTCTCAGGAGCTCAAGAGTCAGGCTGACAGAAAGGGGGCCCGCGGCATGTTGGGAGATGGAGTTTGGGGGGTTCGTGCTAGCA
>gene=chr11_72505086-72505279; species=panTro
CAAACTGGAGACCGCGGTGAATTCCACCGGAATGGCGCGCGCATTGCCACATGGGAACTGTAGTTCTTGGCTGGGACCTTTCTGGGGCTGGGCCGCTGGAAAAACTACATTTCTCAGGAGCTCAAGAGTCAGGCTGACAGAAAGGGGGCCCGCGGCATGTTGGGAAATGGAGTTTGGGGGGTTCGTGCTAGCA
>gene=chr11_72505086-72505279; species=papHam
CAAACTGGAGACCGCGGTGAATTCCACCGGAATGGCACGCGCATTGCCACATGGGAACTGTAGTTCACGGCTAGGCCCTTTCTGGGGCTGGGCTGGTGGAAAAACTACATTTCTCAGGAGCTCAAGAGTCAGGCTGACAGAAAGGGGGCCCGCGGCATGTTGGGAGATGGAGTTT-GGGGGTTCGTGCTGGCA
>gene=chr11_72505086-72505279; species=ponAbe
CAAACTGGAGACCGCGGTGAATTCCACCGGAATGGCGCGCGCATTGCCACATGGGAACTGTAGTTCTCGGCTAGGACCTTTCTGGGGCTGGGCAGCTGGAAAAACTACATTTCTCAGGAGCTCAAGAGTCAGGCTGACAGAAAGGGGGCCCGCGGCATGTTGGGAGATGGAGTTT-GGGGGTTCGTGCTAGCA
>gene=chr11_72505086-72505279; species=rheMac
CAAACTGGAGACCGCGGTGAATTCCACCGGAATGGCACGCGCATTGCCACATGGGAACTGTAGTTC---------------ATGGGGCTGGGCTGCTGGAAAAACTACATTTCTCAGGAGTTCAAGAGTCAGGCTGACAGAAAGGGGGCCCGCGGCATGTTGGGAGATGGAGTTT-GGGGGTTCGTGCTGGCA
>gene=chr11_73309555-73309784; species=hg19
ctctctgtctctccctctctccctctctccctctctccctctccctctcgtctctgtctctGGACTACACCTCCCAGCATGCCCCTCAGCTTCCTATTCTCCTTCCGGACCCTTCTCAGACCCGGTACTACAGTTCCCAGGGAGTGTGGTCCCTGCGAAATGCTGGGAGATGGAGTTCTCGGTTCTTCCTCCATGTTAAGAAAAAGAAGTGAAAGAGAGGCAAAAGGGA
>gene=chr11_73309555-73309784; species=bosTau
TCCACACACCTCCTCCC-----------------------------------------GCTGGACTACATTTCCCAGCATGTCTCACAGCCTCTCGCCCTCTTTCCGGACCCTTCTCAGACCTGGTACTACAGTTCCCAGGGAGTGTGGTCCCTGCGAAATGCTGGGAGATGCAGTTCTCAGTTCTTCCTCCATGTTAAAATAAAGAAGTGAAAGAGAGGGGAAAGGGA
>gene=chr11_73309555-73309784; species=calJac
ctctctctc-ctcggtctctcgctctctcggtctctctccctct-------------ctctcGACTACACCTCCCAGCATGCCTCTCAGCTTCCCACCCTCCTTCCGTACCCTTCTCAGACCCGGTACTACACTTCCCAGGGAGTGTGTTCCCTGTGAAATGCTGGGAGATGAAGTTCTTGGTTCTTCCTCCATATTAAGAAAAAGAAGTGAAAGAAAGGAAAAAGGGA
>gene=chr11_73309555-73309784; species=canFam
CGCC---GCCGCCCCCC----------------------------------------AGCTGGACCACATTTCCCAGCATGCCCCACAGTCTCCCGCCCTCCTTCCGGACCCTTCTCAGACGCGGTACTACAGTTCCCAGGGGGTGTGGTGCCTGTGAAATGCTGGGAGATGCAGTTCTTGGTTCCTCCTCCATGTTAAGAAAAAGAAGTGAAAGAGAGGAAAAAGGAT
>gene=chr11_73309555-73309784; species=equCab
CACCCACACCGCCCCCT----------------------------------------CGCTGGACTACATTTCCCAGCGTG-ACCATAGCCTCCCGCCCTCCTTCCGG-CCCTTCTCAGACCTGGTACTACAGTTCCCAGGGAGTGTGGTTTCTGCGAAATGCTGGGAGATGCAGTTCTCAGTTCTTCCTCCATGTTAAGAAAAAGAAGTGAAAG--------------
>gene=chr11_73309555-73309784; species=gorGor
---------------------------------------------------------CTCTCGACTACACCTCCCAGCATGCCCCTCAGCTTCCTATTCTCCTTCCGGACCCTTCTCAGACCCGGTACTACAGTTCCCAGGGAGTGTGGTCCCTGCGAAATGCTGGGAGATGGAGTTCTCGTTTCTTCCTCCATGTTAAGAAAAAGAAGTGAAAGAGAGGAAAAAGGGA
>gene=chr11_73309555-73309784; species=panTro
-----------------------------------------------------------------------------------------------------------------------------------------------------------------------------------------------------------------------------------GA
>gene=chr11_73309555-73309784; species=papHam
ctctctctctctctctctctctctctctcgctctctctctctctctctcttctttctctctcGACTACACCTCCCAGCATGCCTCTCAGCTTCCTGTTCTCCTTCCGGACCCTTCTCAGACCCGGCACTAGAGTTCCCAGGGAGTGTGGTCCCTGCGAAATGCTGGGAGATGCAGTTCTCGGTTCTTCCTCCATGTTAAGAAAAAGAAGTGAAAGAGAGGCAAAGG-GA
>gene=chr11_73309555-73309784; species=ponAbe
CActctgtctctcgctctctctctctctc---------------------------tctctGGACTACACCTCCCAGCATGCCCCTCAGCTTCCTATTCTCCTTCCGGACCCTTCTCAGACCCGGTACTACAGTTCCCAGCGAGTGTGTTCCCTGCGAAATGCTGGGAGATGCAGTTCTCGGTTCTTCCTCCATGTTAAGAAAAAGAAGTGAAAGAGAGGAAAAAGGGA
>gene=chr11_73309555-73309784; species=rheMac
ctctctctctctcgctctctctcgctcttgctctctctctctctctctcttctctctctctcGACTACACCTCCCAGCATGCCTCTCAGCTTCCTGTTCTCTTTCCGGACCCTTCTCAGACCCGGCACTACAGTTCCCAGGGAGTGTGGTCCCTGCGAAATGCTGGGAGATGCAGTTCTCGGTTCTTCCTCCATGTTAAGAAAAAGAAGTGAAAGAGAGGCAAAGG-GA
>gene=chr11_73661925-73662090; species=hg19
ATCAGCCCCAGCTCTCCCCCAGTCCTTTCACTGACTCCTCTCTGTGGCAGAGCTGAAATTTGTTTAGGGAAGTGGGACTACAACTCCCAGAGTGCACCTGTGCGGTTGTCAGGAGCAACCAAGGAAGCCAACTAACAGCCTTGCTAGAGTCTGAGGACTATCCAG
>gene=chr11_73661925-73662090; species=bosTau
GTCAGTCCTATTTCT--CTCAATCC---------CTCCTCTAC-AGGCACAGGTGAGATTTGCTTAGGAAGGAAGGACTACAACTCCCAGAGTGCCCCTGTGCGGTTGTCAGGAGCAACCAAGGAAGCAGACTAACAGAGCCGCTGGAGTC--AGGACTATCCAC
>gene=chr11_73661925-73662090; species=calJac
ATTAACCCCAGCTCT--CTCAGTCCTTTCACTGATTTCTCTCTGTGGTGGAGCTGAGATTTGTTTAGGGAGGCGAGACTACAACTCCCAGAGTGCACCTGTGCGGTTGTCAGGAGCAACCAAGGAAGCCAACTAACAGCCTTGCTGGAGACTGAGGACTATCCTG
>gene=chr11_73661925-73662090; species=canFam
ATCAGCCCCTGTTCT--TCCAATTCTTCTATTGGCTTTTCTGTGAAGCAAAACTGAGCTTTGCTTAGGCAGGAAGGACTACCACTCCCAGAGGGCCCCTGTGCGGTTGTCA-GAGCAACCAAAGAAGCAGACTAACAGCCCTGCTGGTGTC--AGGATTACCCAA
>gene=chr11_73661925-73662090; species=equCab
ATCAGCCCTGGTTCT--TGCAATCTGTTCATTTGTTCTTCTATGAGGCTGAGCTGAGATTTGCTTTGGCAGGAAGGACTACAACTCCCAGAGTGCCCCTGTGTGGTTGTCAGGAGCAACCAAGGAAGCAGACCAACAGCCCTGCCGGAGCC--AGGACTAGCCAC
>gene=chr11_73661925-73662090; species=gorGor
ATCAGCCCCAGCTCTCCCCCAGTCCTTTCACTGACTCCTCTCTGTGGCAGAGCTGAAATTTGTTTAGGGAAGTGGGACTACAACTCCCAGAGTGCACCTGTGCGGTTGTCAGGAGCAACCAAGGAAGCCAACTAACCGCCTTGCTAGAGTCTGAGGACTATCCAG
>gene=chr11_73661925-73662090; species=panTro
ATCAGCCCCAGCTCTCCCCCAGTCCTTTCACTGACTCCTCTCTGTGGCAGAGCTGAGATTTGTTTAGGGAAGTGGGACTACAACTCCCAGAGTGCACCTGTGCGGTTGTCAGGAGCAACCAAGGAAGCCAACTAACAGGCTTGCTAGAGTCTGAGGACTATCCAG
>gene=chr11_73661925-73662090; species=papHam
ATCAGCCCCAGCTCT--CCTAGTCCTTTCACTGACTCCTCTCTGTTGCAGAGGTGAGATTTGTTTAGGGAAGTGGGACTACAACTCCCAGAGTGCACCTGTGCGGTTGTCAGGAGCAACCAAGGAAGCAAACTAACAGCCTTGCTAGAGTCTGAGGACTATCCAG
>gene=chr11_73661925-73662090; species=ponAbe
ATCAGCCCCAGCTCT--CCCAGTCCTTTCACTGACTCCTCTCTGTGGCAGAGCTGAGATTTGTTTAGGGAAGTGGAACTACGACTCCCAGAGTGCACCTGTGCGGTTGTCAGGAGCAACCAAGGAAGCCAACTAACAGGCTTGCTAGAGTCTGAGGACTATCCAG
>gene=chr11_73661925-73662090; species=rheMac
---------------------------------------------------------------------------------------------------------------------------------------------------------------------
>gene=chr11_74109841-74109968; species=hg19
GCTGTCCGCGCACTGCCTCACGGGAGTTGTAGTTCTTTCCTTTGTCTGAGCTCAGCGGAGACCGCCGCCGAGACTACGACTCCCAGCAGCTCCGCGTTCCCCCTTTCCTCAAAAGAAAAAGATCTAC
>gene=chr11_74109841-74109968; species=bosTau
GCTGTCCCCGCATGGCCTCACGGGAGTTGTAGTTCTTCTCTTCCCCCCAGGCGTGTAAAGACCACCGC--AGACTACAACTCCCAGCAGCTCCTTGCCCTGCGTTTTCTCAAAGGAAAAAGCTACAC
>gene=chr11_74109841-74109968; species=calJac
GCTCTCTGCGCATTGCCTCACGGGAGTTGTAGTTCTATCCTTTGTCTGAACTTGGTGGAGACCGCCGCCGAGACTACGACTCCCAGCAGCTCCGCGCCCTCCCTTTCCTCAAATAAAAAAGATCTAC
>gene=chr11_74109841-74109968; species=canFam
ACTGTTTCCGCGCGGCTTCACGGGAATTGTAGTCCTTTTCTTTCCCCAAGACCTGTGGAGACTGCCGCAAAGACTACAACACCCAGCGGCTCCGCGCTCTCCCTCTCCTCAA-----AAAGATATGC
>gene=chr11_74109841-74109968; species=equCab
GCTGTCCCCGCACGGCCTCACGGGAATTGTAGTTCTTTTCTTCCCCCCAGGTCTGCGGAGACCGCCGTAAAGACTACTACTCCCAGCACCTCCGCGCTCTCCCTTTCCTCAAAGGAGAAAGATCTCC
>gene=chr11_74109841-74109968; species=gorGor
GCTGTCCGCGCACTGCCTCAAGGGAGTTGTAGTTCTTTCCTTTGTCTGAGCTCAGCGGAGACCGCCGCCGAGACTACGACTCCCAGCAGCTCCGCGCTC-CCCTTTCCTCAAAAGAGAAAAAACTAC
>gene=chr11_74109841-74109968; species=panTro
GCTGTCCGCGCACTGCCTCACGGGAGTTGTAGTTCTTTCCTT----TGAGCTCAGCGGAGACCGCCGCCGAGACTACGACTCCCAGCAGCTCCGCGTTCCCCTTTTCCTCAAAAGAAAAAGATCTAC
>gene=chr11_74109841-74109968; species=papHam
GCTGTCCGCGCACTGCTTCACGGGAGTTGTAGTTCTTTCCTT----TGAGCTCAGCGGAGACCGCCGCCGAGACTACGACTCCCAGCAGCTCCGAGCCCTCCCGTTCCTCAAAAGAAAAAGATCTAC
>gene=chr11_74109841-74109968; species=ponAbe
GCTGTCCGCGCACTGCCTCACGGGAGTTGTAGTTCTTTCCTTTGTCTGAGCCCAGCGGAGA-CGCCGCCGAGACTACGACTCCCAGCAGCTCCGCGCCGTCCCTTTCCTCAAAAGAAAAAGATCTAC
>gene=chr11_74109841-74109968; species=rheMac
GCTGTCCGCGCACTGCTTCACGGGAGCTGTAGTTCTTTCCTT----TGAGCTCAGCGGAGACCGCCGCCGAGACTACGACTCCCAGCAGCTCCGAGCCCTCCCTTTCCTCAAAAGAAAAAGATCTGC
>gene=chr11_76155822-76156066; species=hg19
AAGGGAACTACAATCCCGGCCTTCCTTGCGCGTACGACAGCAAACCTGGAGCGAAAGAGGTTGGAGTTTGGATTCGGACCACAACTCCCAGCACCCTCCGCGATGTCTGTCCTTTTCTTTCATAACGCGGAGGAAAAGAAGGACAAGATGAATGGAGGCCTTTTGGTGTTTGTTCTCCGAAAGGCGGGAAAAGCGAACTACACCTCCCGACTGGCCGCGCGCGGCTGCGCCTGCGCCCTGTTAC
>gene=chr11_76155822-76156066; species=bosTau
-GAGAAACTACAATCCCAGCCTTCTTTGCGCGT------GCCCACCGAGAGCGAAAGAGGAGGGAGTTTGAGTTCAGACCACAATTCCCAGCAATCCTCGCGATGTCTCTCCTTTGCTTTCAAAACGTGGAGGAAAAGAGGGACA-GAAGAATGGAGATCTTTTGGTGTCCGTTCTTCGAAAGGCGGGAAAGGCGAACTACACCTCCCGACTTGCAACGCGCGCCTGCGCCTGCGCCCTGATAC
>gene=chr11_76155822-76156066; species=calJac
AGGAGAACTACAATCCCGGCCTTCCTTGCGCGCACGATAGCAAACCCACAGCGAAAGAGGTTGGAGCTTGGATTAGGACCACAACTCCCAGCACCCTCCGTGATGGCTGTCCTTTTCTTTCATAACGCGGAGGAAAAGAAGGACAAGATGAATGGAGGCCTTTTGGCGTTTGTTCTTCGAAAGGCGGGAAAGGCGAACTACACCTCCCGACTGGCCGCGCGCGGCTGCGCCTGCGCCTTGTTAC
>gene=chr11_76155822-76156066; species=canFam
TAGGAAACTACAATCCCGGCCTTCCTTGCGCCTGCGACAGCACACCGAGAGCGAAAGAGGAGGGAGCTTGGGTTCGGACCACAACTCCCAGCACCTCCCGCGATATCTCCTCTTTCCTTTCAAAACGCGGAGGAAAAGGGGGACCTGGAGAATGGAGGCCTTCTGGAGTCTGTTCTCCGAAAGGCGGGAAAGGCGAACTACACCTCCCGACTGGCAGCGCGCGGCTGCGCCTGCGCCCTGATGC
>gene=chr11_76155822-76156066; species=equCab
AAGGAAACTACAATCCCAGCCTTCCTTGCGCGTGCGACAGCATACTGAGAGCGAAAGAGGAGGGAGTTTGGGTTCGGACCACAACTCCCAGCACCCCCCGCCATGTCTCTCCTTCCCTTTCAAAACGCGGAGGACAAGAGGAGCAGGGAGCATGGAGGCCTTCTGGCGTCCGCTCTGCGAAAGGCGGGAAAGGCGAACTACACCTCCCGACTGCCAGCGCGCGGCTGCGCCTGCGCCCTGATAC
>gene=chr11_76155822-76156066; species=gorGor
-AGGGAACTACAATCCCGGCCTTCCTTGCGCGTACGACAGCAAACCTGGAGCGAAAGAGGTTGGAGTTTGGATTCGGACCACAACTCCCAGCACCCTCCGCGATGTCTGTCGTTTTCTTTCATAACGCGGAGGAAAAGAAGGACAAGATGAATGGAGGCCTTTTGGTGTTTGTTCTCCGAAAGGCGGGAAAGGCGAACTACACCTCCCGACTGGCCGCGCGCGGCTGCGCCTGCGCCCTGTTAC
>gene=chr11_76155822-76156066; species=panTro
AAGGGAACTACAATCCCGGCCTTCCTTGCGCGTACGACAGCAAACCTGGAGCGAAAGAGGTTGGAGTTTGGATTCGGACCACAACTCCCAGCACCCTCCGCGATGTCTGTCCTTTTCTTTCATAACGCGGAGGAAAAGAAGGACAAGATGAATGGAGGCCTTTTGGTGTTTGTTCTCCGAAAGGCGGGAAAGGCGAACTACACCTCCCGACTGGCCGCGCGCGGCTGCGCCTGCGCCCTGTTAC
>gene=chr11_76155822-76156066; species=papHam
AAGGGAACTACAATCCCGGCCTTCCTTGCGCGTACGACAGCAAACCCGAAGCGAAAGAGGTTGGAGTTTGTATTCGGACCACAACTCCCAGCACCCTCCGCGATGTCTGTCCTTTTCTTTCATAACGCGGAGGAAAAGAAGGACAAGATGAATGGAAGCCTTTTGGTGTTTGTCCTCCGAAAGGCGGGAAAGGCGAACTACACCTCCCGACTGGCCGCGCGCGGCTGCGCCTGCGCCCTGTTAC
>gene=chr11_76155822-76156066; species=ponAbe
AAGGGAACTACAATCCCGGCCTTCCTTGCGCGTACGACAGCAAACCTGGAGCGAAAGAGGTTGGAGTTTGGATTCGGACCACAACTCCCAGCACCCTCCGCGATGTCTGTCCTTTTCTTTCATAACGCGGAGGAAAAGAAGGACAAGATGAATGGAGGCCTTTTGGTGTTTGTTCTCCGAAAGGCGGGAAAGGCGAACTACACCTCCCGACTGGCCGCGCGCGGCTGCGCCTGCGCCCTGTTAC
>gene=chr11_76155822-76156066; species=rheMac
AAGAGAACTACAATCCCGGCCTTCCTTGCGCGTACGACAGCAAACCCGAAGCGAAAGAGGTTGGAGTTTGTATTCCGACCACAACTCCCAGCACCCTCCGCGATGTCTGTCCTTTTCTTTCATAACGCGGAGGAAAAAAAGGACAAGATGAATGGAAGGCTTTTGGTGTTTGTCCTCCGAAAGGCGGGAAAGGCGAACTACACCTCCCGACTGGCCGCGCGCGGCTGCGCCTGCGCCCTGTTAT
>gene=chr11_77899687-77899864; species=hg19
TAGGAGCCCAGCCCAGGGGCGTGGCGGTCCGGGGTCTGTGCGCTGCCTTCCGGGACTGGTAGTTCTCTCTGGGCTCCTCGCAGCTCGGCGCGTCGAGAGCGAACTCCATCTCCCAGGAGGCATTGCAGCGAGTTGCTCTGCGCCCCGCCTCGTCCCCGCCGGTGTCCGGCCGGCTGG
>gene=chr11_77899687-77899864; species=bosTau
CCGGAGCCCAGCCCAGGGGCGTG----------------------------------------------------------------------------------------------------------------------------------------------------------
>gene=chr11_77899687-77899864; species=calJac
TCGGAGCCCAGCCCAGGGGCGTGGCGGTCCGGGGTCCGCGCGCTGCCCTCCGGGACTTGTAGTTCTCTCTGGGCTCCTCGCGGCTCGGTGCGCTGAGAGCGAACTCCATCTCCCAGAAGGCATTGCGGCGAGTAGCTTGGCGTCCCGCCCCGTCCTCGCCGGTGTCCGGCCGGCTGG
>gene=chr11_77899687-77899864; species=canFam
---------------------------------------------------------------------------------------------------------------------------------------------------------------------------------
>gene=chr11_77899687-77899864; species=equCab
CCGAAGCCCAGCCCAGGGGCGTGGCGGCCCGGGGCCTGCGCGCTGTGCTCCGGGACTTGTAGTTCTCCTTGGGCTCTTTGCTGCTCGGCGCGCCTGGTGCGAACTCCGTCTCCCAGGAGGCATTGCGGTGAGCCGTCCAG-----AGCCCCGCCCCCGCCAGCGCTCAGCCGGCTGG
>gene=chr11_77899687-77899864; species=gorGor
TAGGAGCCCAGCCCAGGGGC-------------------------------------------------------------------------------------------------------------------------------------------------------------
>gene=chr11_77899687-77899864; species=panTro
TAGGAGCCCAGCCCAGGGGCGTGGCGGTCCGGGGTCTGTGCGCTGCCTTCCGGGACTGGTAGTTCTCCCTGGGCTCCTCGCAGCTCGGCGCGTCGAGAGCGAACTCCATCTCCCAGGAGGCATTGCAGCGAGTTGCTCTGCGCCCCGCCTCGTCCCCGCCGGTGTCCGGCCGGCTGG
>gene=chr11_77899687-77899864; species=papHam
TCGGAGCCCAGCCCAGGGGCGTGGCGGTCCGGGGTCCGCGCGCCGCCTTCCGGGACTGGTAGTTCTCTCTGGGCTCCTCGCAGCTCGTTGCGTCGAGAGCGAACTCCATCTCCCAGGAGGCATTGCTGCGAGTTGCTCTGCGCCCCGCCTCGTCCCCGCCGGTGTCCGGCTGGCTGG
>gene=chr11_77899687-77899864; species=ponAbe
TCGGAGCCCAGCCCAGGGGCGTGCTGGTCCGGGGTCCGCGCGCTGCCCTCCGGGACTGGTAGTTCTCTCTGGGCTCCTCGCAGCTCGGTGCGTCGAGAGCGAACTTCATCTCCCAGGAGGCATTGCGGCGACTTGCTCTGCGCCCCGCCTCGTCCCCGCCGGTGTCTGGCCGGCTGG
>gene=chr11_77899687-77899864; species=rheMac
TCGGAGCCCAGCCCAGGGGCGTGGCGGTCCGGGGTCCGCGCGCCGCCTTCCGGGACTGGTAGTTGTCTCTGGGCTCCTCGCAGCTCGTTGCGTCGAGAGCGAACTCCATCTCCCAGGAGGCATTGCTGCGAGTTGCTCTGCGCCCCGCCTCGTCCCCGCCGGTGTCCGGCTGGCTGG
>gene=chr11_82782965-82783116; species=hg19
ATCATCCCTCTGTCCAAACGTCCCCAATAGCCATGCTCGGGAGCGGTGCTTTCTGGGAACTGTAGTCTTCTTACGTCCTGAAGGGATACCCAGGCAATCCCCGAAACTACAATGCCCAAAATGCTCCAAGTGGGACGCGCCCAGAGTGAAG
>gene=chr11_82782965-82783116; species=bosTau
ATCATCCCACTGTCCAAAAGGCCCCAATAGCCATGCTCAGGAGCGGTGCGTTCTGGGAATTGTAGTTTCCTCAAGGCCCGGCGGAACAGCCGGGCTATCCCCGGAACTACAATGCCCAAAATGCGCCT-GTCGGACGCGCCCGCAGCGAGA
>gene=chr11_82782965-82783116; species=calJac
ATCATCCCTCTGTCTAAACGTCCCCAATAGCCATGCTCGGAAGCGGTGCTTTCTGGGAGCTGTAGTCTTCTTAAGTCCTGGCAGGATACCGAGGCCATTGCTGGAACTACAATGCCCAAAATGCTCCAAGACCGACGCGCCCAGAGCGAAG
>gene=chr11_82782965-82783116; species=canFam
ATCATCCCTCTGTCCGAAAGGCCCCAATAGCCATGCTCAGGAGCGGTGCACTCTGGGAATCGTAGTCTTCTAAGGGCCCGGCAGGACACCGGGGCTATCTCGGGAACTACAATGCCCAAAATGCGCCA-GTCGGACGCGCCCAGAGAGCGG
>gene=chr11_82782965-82783116; species=equCab
ATCATCTCTCTGTCCAAAAGGCCCCAATAGCCATGCTCAGGAGCGCTGCATTCTGGGAATTGTAGTCTTCTTAGGGCCTGGCAGGAGGACGAGGCTAACGCCGGAACTACAATGCCCAAAATGCGCCA-GTCAGACGCGCCCGGAGCCAGG
>gene=chr11_82782965-82783116; species=gorGor
-------------------------------------------------------------------------------------------------------------------------------------------------------
>gene=chr11_82782965-82783116; species=panTro
ATCATCCCTCTGTCCAAACGTCCCCAATAGCCATGCTCGGGAGCGGTGCTTTCTGGGAACTGTGGTCTTCTTACGTCCTGGAGGGATACCTAGGCAATCCCCGAAACTACAATGCCCAAAATGCTCCAAGTGGGAAGCGCCCAGAGTGAAG
>gene=chr11_82782965-82783116; species=papHam
ATCATCCCTCTGTCCAAACGTCCCCAATAGCCATGCTCAGGGGCGGTGCTTTCTGGGAACTGTAGTCTTCCTACGTCCTGGAGGGATACCGAGGCAATCGCCGGAACTACAATGCCCAAAATGCTCCAAGTCGGACGCGCCCAGAGTGAAG
>gene=chr11_82782965-82783116; species=ponAbe
ATCATCCCTCTGTCCAAACGTCCCCAATAGCCATGCTCGGGAGCGGTCCTTTCTGGGAACTGTAGTCTTCTTACGTCCTGGAGGGATACGGAGGCAATCGCCGGAACTACAATGCCCAAAATGCTCCAAGTCGGATGCGCCCAGAGTGAAG
>gene=chr11_82782965-82783116; species=rheMac
ATCATCCCTCTGTCCAAACGTCCCCAATAGCCATGCTCAGGGGCGGTGCTTTCTGGGAACTGTAGTCTTCTTACGTCCTGGAGGGATACCGAGGCAATCGCCGGAACTACAATGCCCAAAATGCTCCAAGTCGGACGCGCCCAGAGTGAAG
>gene=chr11_82996972-82997198; species=hg19
TGCCTTGGGAGAGAAAGAGCCGCCAAGCCTGGCGACTATTCATGTCCTCAGAGTTTTCCGGTGGGAGGGAGGCGGAAGACGGGGTAAATCTCGCACAGGCTTTCGGGCAAGGTAGTTCTGGCACCACAGGAATGCTGGGAATTGTAGTTTTCGCTCTGTCACAAGCTCACCTCCCAGCGCAGGCGCCACCGTGGTCCCACGAAACTGGGTCTCTTCACAGACAGAC
>gene=chr11_82996972-82997198; species=bosTau
-----TCAGAACGCAGGAGCGGACGAACCCAGCGCCCCCACATTTCACAG--GTTTTCCAACCGGAGGCGGGTGAAAGACGGGGCGAATCGCGCTCAGCCTTTCGGGCAACGTAGTTCTGGCGCCAAGAGGATGCCGGGAAATGTAGTTTTCGGCCTGTGGCGTGGGGACTTCCCGGCACAGGCTTGCCCGCGGTCTCGCGAAGTTGGCCCTCTCCAGAGACTGAC
>gene=chr11_82996972-82997198; species=calJac
TGCCTTGGAAAAGCAAGAACCGCCAAGCCCGGCGACGACTCATGTCCTCAGAGTTTTCCGGTGGGCGGGAGGCGGAAGACGGGTTGAATCTCTCACAGGCTTTCGGGCAAGGTAGTTCTGGCATCACAGGAATGCTGGGAATTGTAGTTTTCGGTCGGTCACAAGACCACCTTCCAGCGCGGGCGCCACCGTGGTGCCACGAAACTGGGCCTT------------C
>gene=chr11_82996972-82997198; species=canFam
GACCCTCAGAGCGCAGGAGCCACCAAACACAGCGACTCCACATCTCCT----GCTTTCGGGCCGGCGGGAGGCGAAAGGCTGGCTGAATCACGCTCAGGATTTCGGGCAAGGTAGTTCTGGCACCGCGAGGATGCTGGGAAGTGTAGTTTTCCGCCTGCCGCACAGGGGACCGCCGGCGCGGACTCCACCGCCGTCCTGCAAAGATGGGCCTCTGCACAGACGGAC
>gene=chr11_82996972-82997198; species=equCab
TGCCTTCAGAACCCAGGAGCCGCCAAACCCAGCGACTCCACATCTCCTCA--GCTTTCGGGTTGGGGGGCGGCGAGAGGTTGGATGAATCACGCGCAGGCTTTCGGGCAAGGTAGTCCTTGCACCGCGA-GACGCTGGGAAATGTAGTTTGC-GTCTGTAGCACGCGACCTTCCCAGGGCAGGCTCGACCGCGTTCTCGAAAGGCTGGGCCTCTACCCAGAGGGAC
>gene=chr11_82996972-82997198; species=gorGor
----------------------------------------------------------------------------------------------------------------------------------------------------------------------------------------------------------------------------------
>gene=chr11_82996972-82997198; species=panTro
TGCCTTGGGAGAGCAAGAGCCGCCAAGCCTGGCGACTATTCATGTCCTCAGAGTTTTCCGGTGGGAGGGAGGCGGAAGACGGGGTAAATCTCGCACAGGCTTTCGGGCAAGGTAGTTCTGGCACCACAGGAATGCTGGGAATTGTAGTTTTCGCTCTGTCACAAGCTCACCTCCCAGCGCAGGCGCCACCGTGGTCCCACGAAACTGGGCCTCTTCACAGACAGAC
>gene=chr11_82996972-82997198; species=papHam
TGCCTTGGGAGAGCAAGAGCCGCCAAGCCTGGCGACTATTCATGGCCTCAGAGTTTTCCGGCGGGCGGGAGGCGGAAGACGGGGTAAATCTCGCACAGGCTTTCGGGCAAGGTAGTTCTGGCACCGCAGGAATGCTGGGAATTGTAGTTTTCGCTCGGTCACAAGACCACCTTCCAGTGCGGGCGCCACAGTGGTGCCACGAAACTGGGCCTCTTCGCAGGCCAAC
>gene=chr11_82996972-82997198; species=ponAbe
TGCCTTGGGAGAGCAAGAGCCGCCAAGCCTGGCGACTATTCATGTCCTCAGAGTTTTCCGGTGGGAGGGAGGCGGAAGACGGGGTAAATCTCGCAGAGGCTTTCGGGCAAGGTAGTTCTGGCACCGCAGGAATGCTGGGAATTGTAGTTTTCGCTCTGTCACAAGACCACCTTCCAGCGCGGGCTCCACAGTAGTGCCACGAAACTGGTCCCTTTCACAGACAGAC
>gene=chr11_82996972-82997198; species=rheMac
TGCCTTGGGAGAGCAAGAGCCGCCAAGCCTGGCGACTATTCATGGCCTCAGAGTTTTCCGGCGGGCGGGAGGCGGAAGACGGGGTAAATCTCGCACAGGCTTTCGGGCAAGGTAGTTCTGGCACCGCAGGAATGCTGGGAATTGTAGTTTTCGCTCTGTCACAAGACCACCTTCCAGCGCGGGCGCCACAGTGGTGCCACGAAACTGGGCCTCTTCGCAGGCCGAC
>gene=chr11_82997355-82997597; species=hg19
CCAAGATAGCCAGCGGCCATTACGCGCTTGGGTCGGGGGAGATGGAGTCGCATTTAGCCGCACAGCAGCCTGGAACCTGAAGTTTTCGGCCGCTGAGCGTTCTGGGTGATTGCGTAGTGCGAGGGCCAACGAAACCTTCTGGGAAGTGTAGTCCAGCAAGCCGCTCACTTTTCGTGAGGCGTCACATCCTGCTGCTTCACCCTCTGGTGCACGGGAGGACCAACTATTTCAGTCGGTATGTC
>gene=chr11_82997355-82997597; species=bosTau
GCCAGAGAGCCAGCGGCCATCACCGGTTTGGGT---GGACGACAGGGTAACGTCCAACCCCGCGGCAACCTGGGACGTGCAGGCCCTGGCCGCTGAGCATGCCGGGAG-TTGCGC--------------AGAGCACTTCTGGGAAGTGTAGTCCCCCCAGTTTCTCATT---CTTGCTGCTGCAAATCTGGCTGCTTCGCCCTCTAGTGTACGGGAGGACCATAT---TTATTCGGTTTA--
>gene=chr11_82997355-82997597; species=calJac
CCAAGATAACCAGCGGCCATTAGGCGCTACGGTCGGCGGAGTTAGACTTGTATTTCGCCGCACAGCAGCCTGGGTCCTGAAGTCCGCGGCTGCTGAGCATTCTGGGTGACCGCATAGTGCGGAGGCCAACGAAACCGTCTGGAAAGTGTTCTGCGGCAAGCCGTTCATTTATCATACAGCGTCACATCCAGCTGCTTCGCCCTCTAATGCACGGGAGGACCAACTATTTTAGTTGGTATGTC
>gene=chr11_82997355-82997597; species=canFam
CCTGAGAAGCCGGCGGCCATCACGCGCCT----GGCGAGAGACGGAGTCACATCCTACCGCGGGGAAACCTGGGACCT-AAATCCTCGTCCGCGGAGCATTCCGGGAGATCGCGC--------------AGAAAC---CTGGGAAATGTAGTCCAGAGAGGGCCTCATT---CATGCTGGTTCACGACCTACTGCTTCGCCCTCTGGTGTACAGGAGGACGAAC------------GTCA--
>gene=chr11_82997355-82997597; species=equCab
------------------------------GGGGGGGGGGGGGCGGGTCACATCTAGCCGCACAGGAACCTGGGATCTGAAGTCCTCGGCCGCTGAG-ATTCTTGGGCCTCGCGA--------------AGACACCTTCTGGGAATTGTAGTCCAGCGAGCCCCTCGTT---CTCGCTGCTTCATATCCTGCTGCTTCGCCCTCTGGTGTACACGAGAAGGAACT---CTAGTTGGTTTA--
>gene=chr11_82997355-82997597; species=gorGor
--------------------------------------------------------------------------------------------------------------------------------------------------------------------------------------------------------------------------------------------------
>gene=chr11_82997355-82997597; species=panTro
CCAAGATAGCCAGCGGCCATTACGCGCTTGGGTCGGAGGAGATGGAGTCGCATTTAGCCGCACAGCAGCCTGGGACCTGAAGTTTTCGGCCGCTGAGCGTTCTGGGTGATTGCGTAGTGCGAGGGCCAACGAAACCTTCTGGGAAGTGTAGTCCAGCAAGCCGCTCACTTATCGTGAGGCGTCACATCCTGCTGCTTCACCCTCTGGTGCACGGGAGGACCAACTATTTCAGTCGGTATGTC
>gene=chr11_82997355-82997597; species=papHam
CCAAGATTGCCAGCGGCCATTAAGCGCTTGGGTCGGGGGAGATGGAGTCGTATTTAGCCGCACAGCAGTCTGGGACCTGAAGTTCTCGGCCGCTGAGCATTCTGGGCGATTGCGTAGTGCGGAGGCCAAAGAAACCTTCTGGGAAGTGTAGTCCAGCGAGTCGCTCACTTACCGTGCAGCGTCACATCCTGCTGCTTCGCCGTCTGGTGCACGGGAGGACCAACTATTTTAGTCGGTATATC
>gene=chr11_82997355-82997597; species=ponAbe
CCAAGATAGCCAACGGCCATTACGCGGTTGGGTCGGGGGCGATGGAATCGCATTTAGCCGCACAGCAGCATGGGACCTCAGGTTTTCGGCCGCTGAGCATTCTGGGTGATTGCGTAGTGCGGGGGCCAACGAAACCTTCTGGGAAGTGTAGTCCAGCAAGCCGCTCACGTATCGCCCGGCGTCAGATCCTGCTGCTTCGCCCTCTGGTGCACGGGAGGACCAACTATTTTAGTCGGTATGTC
>gene=chr11_82997355-82997597; species=rheMac
CCAAGATTGCCAGCGGCCATTAAGCGCTTGGGTCGGGGGAGATGGAGTCGTATTTAGCCGCACAGCAGTCTGGGACCTGAAGTTCTCGGCCGCTGAGCATTCTGGGTGATTGCGTAGTGCGGAGGCCAAAGAAACCTTCTGGGAAGTGTAGTCCAGCAAGTCGCTCACTGACCGTGCAGCGTCACATCCTGCTGCTTCGCCATCTGGTGCACGGGAGGACCAACTATTTTAGTCGGTATATT
>gene=chr11_86013066-86013314; species=hg19
TCCCAGGATTGTACATGGAAATGAAGGATCCACAGATTTTGTGGCTATAAAACACCCGGACTACCGATCCCAGTGTGCAAAGCCTCCAGGCTTACCTTCCCGGAAACTGGCGCGGTGCCCTCTGGGACTTGTTCTGGGACTTGTAGTCTTGTACTGGCGCTGGCCCGCCTTTCTTCCTTAGTGGGGAAAACCGGGTGTAAGCCCCGGAAGTACTTGTTGCCTGAGCAGTGGGCTGCTTAGGAAGAGAA
>gene=chr11_86013066-86013314; species=bosTau
AGCCTGCTTTGAAACCGCTCATTTGAG-T--------------------------GCGGACCATCAAT-CCAAAGGGCAAATACCGCGCGCCCCCTTC-CCGGAAGCCGACGCAGGGCTTC------------CTGGGACTTGTAGTCTTAGCCGGAA-CCGGCCCACCTGTC--------TAA---------------AGCCCCGGAAGTACTCGTCGCCTGAGAGGCGC--TGGTTAGGAAACTGG
>gene=chr11_86013066-86013314; species=calJac
TCC----ATTGTACATGAAAATGAGGGATCCACAGATTGCGTTCAGAGAGAACACCCGGACTACCGATCCTTGCCTGCAAAGCCTCAGGGCTTCCCTTCCCGGAAACCGGCGCACGGCCCT------------CTGGGACTTGTAGTCTTGTACTGGGGCCGACCAGCCTTTCTTCATCAGTGGGG-AAACCGAGGGTAAACCCCGGAAGTACTCATTGCCTGAGCGGCGCGCTGCTTAGGAAGAGAA
>gene=chr11_86013066-86013314; species=canFam
-ACTGGCGCTGAGTTTGAAAACCTGGGAT--------------------------CTGGACCGTCAATCCGGAAAGCCAGATCCTCCTGACGCTCCTC-CCGGAACCCGGCGCATGGCCCT------------CTGGGACTTGTAGTCTCATACTGGTTCTGGCCCGTCTTTCTCCCTTAGTGGGGGCGGCTGG-CGTAAGCTCCGGAAGTACTCGCCGCCTGAGGGGCGTGCTGGTTAGGAC-GTGG
>gene=chr11_86013066-86013314; species=equCab
-TCCGGCATTAGATTCAGAAATTTCGGAT--------------------------CCGGACAGTCAGTCCCAACCGGCAAATCCTCCTGGCTCCCTTC-CCGGAAACCGGCGCAAGGTCCT------------CTGGGACTTGTGGTCTTATACAGGCTGTGGCCCGCCTTTCTTCCTTAGTCAGGGCGGCTGGGTGTGAGCCCCGGAAGTACTCGTTGCCTGAGAGGCGTGCTGGTTAGGAAGGCGG
>gene=chr11_86013066-86013314; species=gorGor
--------------------------------------------------------------------------------------------------------------------------------------------------------------------------------------------------------------------------------------------------------
>gene=chr11_86013066-86013314; species=panTro
TCCCAGGATTGTAGATGGAAATGACGGATCCACAGATTTTGTGGCTATAAAACACCCGGACTACCGATCCCAGTGTGCAAAGCCTCCAGGCTTACCTTCCCGGAAACTGGCGCGGTGCCCTCTGGGACTTGTTCTGGGACTTGTAGTCTTGTACTGGCGCTGGCCCGCCTTTCTTCCTTAGTGGGGAAAACCGGGTGTAAGCCCCGGAAGTACTTGTTGCCTGAGCGGTGGGCTGCTTAGGAAGAGAA
>gene=chr11_86013066-86013314; species=papHam
TCCCAGGATTGTACATGGAAATGAGAGATCCACAGATGGTGTGGCTATAGAACACTCGGACTACCGATCCCAGTGTGCAAAGCCTCCGGGCTTACTTTCCCGGAAACCGGCGCAGTGCCCTCTGGGACTTGTTCTGGGACTTGTAGTCTTGTACTGGCGCTGGCCCACCTTCCTTCCTCAGTGGGG-AAACCGGGTGTAAGCCCCGGAAGTACTTGTTGCCTGAGCAGCGTGCTGCTTAGGAAGAGAA
>gene=chr11_86013066-86013314; species=ponAbe
TCCCAGGACTGTACATGGAAATGAGAGACCCGCAGATTGTGTGGCTATAAAACACCCGGACTACCGATCCCAGTGTGCAAAGCCTCCGGGCTTACCTTCCCGGAAACCGGCGCAGTGCCCTCTGGGACTTG--CTGGGACTTGTAGTCTCGTACTGGCGCTGGCCCGCCTTTCTTCCTTAGTGGGG-AAACCGGGTGTAAGCCCCGGAAGTACTTGTTGCCTGAGCAGCGTGCTGCTTAGGAAGAGAA
>gene=chr11_86013066-86013314; species=rheMac
TCCCAGGATTGTACATGGAAATGAGAGATCCACACATGGTGTGGCTATAGAACACTCGGACTACCGATCCCAGTGTGCAAAGCCTCCGGGCTTACTTTCCCGGAAACCGGCGCAGTGCCCTCTGGGACTTGTTCTGGGACTTGTAGTCTTGTACCGGCGCTGGCCCACCTTTCTTCCTCAGTGGGG-AAACCGGGTGTAAGCCCCGGAAGTACTTGTTGCCTGAGCAGCGTGCTGCTTAGGAAGAGAA
>gene=chr11_107436396-107436580; species=hg19
ACCAGAACACCGCAGCGGATACTTGCACGCCATCTCCCCTGGGCGCGGCCATGTTGGAGAAAACTGCACTACATTTCCCATGAGCCCGCGGGACAACGAACAGCGCTCCCACAGTCCTCTTCGCCTCCCAGAGCCCGGGAGTGACCCTTTTTCGACCAAGTGTCTTTGTAAAGTGCTGTCTGTT
>gene=chr11_107436396-107436580; species=bosTau
-ACAGAAAACCGAGACGGATATTCTCACA-CAACTCACCCGGGCGCCGCCATGTTGGAGAAAACTGCACTACATTTCCCATGAGCCTTGTGGGCGATGAACGGCGCTCCCAGAATCCCTTTCGCCTCCCAGAAAGCTAAAACTG-----TCTCTGCCAAGAGTGTT-CTGAGGTGCTCTCCGGT
>gene=chr11_107436396-107436580; species=calJac
ACCAGAAAGCCGCGGCGGATACCTGCACACCGTCTCCCCTGGGCGCGGCCATGTTGGAGAAAACTGCACTACATTTCCCATGAGCCAGCGGGACTACGAACAGAGCTCCCACAGTCCTCTTCGCCTCCCAGAGCCCGGCAGTGACCCTTTCTCGACCAAGTGTCTTTGTAAAGTGCTCTCTGTT
>gene=chr11_107436396-107436580; species=canFam
-CCGGAAAG----------------------------CCTGGGCGCCGCCATGTTGGAGGAGCCAGCACTACATTTCCCATGAGTCTGCGGGGCGACGAAAGGCACTCCCACAACCCCCTTCGCCGCCCGGCGGTCC---TCGTCTCTGGCGCGGCCTCGAGGCTT-GTGAACAGCTCTGCCTT
>gene=chr11_107436396-107436580; species=equCab
-TCAGAAAGCAGCGGCGGATACTCACACACCACCCCATCTGGGCGCAGCCATGTTGGAGAAAGGTGCACTACATTTCCCATGAGCCTGCGGGGCGACGAACGGCGCTCCCACAATTCCCTTCGCCTTCCAGAGCTTCCTATTGACTCTTTCTCTGCCGGGCGTGCT-GTCAATCGCTCTCCGCT
>gene=chr11_107436396-107436580; species=gorGor
ACCAGAACGCCGCAGCGGATACTTGCACGCCACCTCCCCTGGGCGCGGCCATGTTGGAGAAAACTGCACTACATTTCCCATGAGCCCGCGGGACAACGACCAGCGCTCCCACAGTCCTCTTCGCCTCCCAGAGCTCGGGAGTGACCCTTTCTCGACCAAGTGTCTTTGTAAAGTGCTGTCTGTT
>gene=chr11_107436396-107436580; species=panTro
ACCAGAACGCCGCAGCGGATACTTGCACGCCACCTCCCCTGGGCGCGGCCATGTTGGAGAAAACTGCACTACATTTCCCATGAGCCCGCGGGACAACGAACAGCGCTCCCACAGTCCTCTTCGCCTCCCAGAGCCCGGGAGTGACCCTTTCTCGACCAAGTGTCTTTGTAAAGTGCTGTCTGTT
>gene=chr11_107436396-107436580; species=papHam
ACCAGAACGCCGCAGCGGATATTTGCACGCCACCTCCCCTGGGCGCGGCCATGTTGGAGAAAACTGCACTACGTTTCCCATGAGCCAGCGGGACAACGAACAG-GCTCCCACAGTCCTCTTCGCCTCCCAGAGCTGGGGAGTGACTGTTTCTCGACCAACTGTGTTTGTAAAGTGCTCTCTGTT
>gene=chr11_107436396-107436580; species=ponAbe
ACCAGAACGCCGCAGCGGATACTCGCACGCCACCTCCCCTGGGCGCGGCCATGTTGGAGAAAACTGAACTACATTTCCCATGAGCCCGCGGGACAACGAACAGAGCTCCCACAGTCCTCTTCGCCTCCCAGAGCCCGGGAGTGACCCTTTCTCGACCAAGTGTCTTTGTAAAGTGCTGTCTGTT
>gene=chr11_107436396-107436580; species=rheMac
ACCAGAACGCCGCAGCGGACATTTGCACGCCACCTCCCCTGGGCGCGGCCATGTTGGAGAAAACTGCACTACGTTTCCCATGAGCCAGCGGGACAACGAACAG-GCTCCCACAGTCCTCTTCGCCTCCCAGAGCCGGGGAGTGACTGTTTCTCGACCAAGTGTGTTTGTAAAGTGCTCTCTGTT
>gene=chr11_113644439-113644621; species=hg19
AGCTCCCGTCCCGCCGGCCGTCTTGACGCGAGGCCTGCCGGGAAACGGAGTCTCGCGGGCCTCAGACCGCCGCCCGGAAGGCGAGGGGCGCACTACAACTCCCAGCAGGCACCGCGCCAATCCCGAGATGGGATTTCCACGGTGTCCCGTAGTTGGCAAACTGTAAGCAGACGCGTTTTCTT
>gene=chr11_113644439-113644621; species=bosTau
AGCTCCCGTCCCGCCGGCAGCCTTGGCGCGCGGCCTGCCGGGAAACGAAGTCTCGCGGGGCCCAGGTCTCCTCACGAAAAGCGATGGCTGCACTACAGCTCCCAGCAGGCACCGCGGCTATCCTGGCGGGGATTTTCCACGGTGTCCCGTAGTTGGCAAACTGTGCGTAGACGCGTTTAC--
>gene=chr11_113644439-113644621; species=calJac
AGCTCCCGTCCCGCCGGCGGTCTTGACCCGCGGCCTGCCGGGAAACGGAGTCTCGAAGGCGTCAGACCGCCGCCCGGAAAACGAGGGATGCACTACAACTCCCAGCAGGCACCGCGCCAATCCTGGGATGGGAGTTCCACGGTGTCCCGTAGTTGGCAAACTGTAGGCAGACGCGTTTTCCT
>gene=chr11_113644439-113644621; species=canFam
AG---CAgccccgccggcggcgtgggcgcgcggACTGCCGGGAAACTGAGTCTCGAGCTGCCCAGACCGCCGCTCGGAAGGTGC-GGCCGCACTACAACTCCCGGCAGGCACCGCGACTGTCCTAGCGTGGAATTTCCACGGTGTCCCGTAGTTGGCAAACTGGG-GAAGACGCGTTTCC-T
>gene=chr11_113644439-113644621; species=equCab
AGCTCCAGTCCCGCCGGCGGCCTTGACGCGCGGCCTGCTGGGAAACGGAGTCTTGCGGGGCCCAGGCCGCTGCACGGAAGGCGAGGGCCACACTACAACTCCCAGTAGGCATCGCGACTATCCTAGCGTGGAATTTCCACGGTGTCCCGTAGTTGGCAAACTGTGCGGAGAAGCGTTTTC-T
>gene=chr11_113644439-113644621; species=gorGor
AGCTCCCGTCCCGCCGGCCGAATTGACGCGAGGCCTGCCGGGAAACGAAGTCTCGCGGGCCTCAGAC-------------------------------------------------------------------------------------------------------------------
>gene=chr11_113644439-113644621; species=panTro
AGCTCCCGTCCCGCCGGCCGTCTTGACGCGAGGCCTGCCGGGAAACGGAGTCTCGCGGGCCTCAGACCGTCGCCCGGAAGGCGAGGGGCGCACTACAACTCCCAGCAGGCACCGCGCCAATCCCGGGATGGGATTTCCACGGTGTCCCGTAGTTGGCAAACTGTAAGCAGACGCGTTTTCTT
>gene=chr11_113644439-113644621; species=papHam
GGCTCCCGTCCCGCCGGCCGTCTTAACGCGCGGCCTGCCGGGAAACGGAGTCTCGAGGGCCCCAGACCGCCGCCCGGAAGGCGAGGAGCGCACTACAACTCCCAGCAGGCACCGCTCCAAACCCGGGATGGGATTTCCACGGTGTCCCGTAGTTGGCAAACTGCATGCAGACGCGTTTTCTT
>gene=chr11_113644439-113644621; species=ponAbe
AGCTCCCGTCCCGCCGGCCGTCTTGACGCGAGGCCTGCCGGGAAACGGAGTCTCGCGGGCCTCAGACCGCCGCCCGGAAGGCGAGGGGCGCACTACAACTCCCAGCAGGCACCGCGCCAATCCCGGGATGGGATTTCCACGGTGTCCCGTAGTTGGCAAACCGCAAGCAGACGCGTTTTCTT
>gene=chr11_113644439-113644621; species=rheMac
GGCTCCCGTCCCGCCGGCCGTCTTGACGCGCGGCCTGCCGGGAAACGGAGTCTCGAGGGCCTCAGACCGCCGCCCGGAAGGCGAGGAGCGCACTACAACTCCCAGCAGGCACCGCTCCAAACCCGGGATGGGATTTCCACGGTGTCCCGTAGTTGGCAAACTGTATGCAGACGCGTTTTCTT
>gene=chr11_114310032-114310176; species=hg19
GGGGGTGGGGCATCTGGTCGCAACCGCAGGTGAGACTCTAAGTCCCATCATTCCCTTCGGCAGCCAAGCCAGGCTGTTGAGGGCGAGCCGGCGCACCGTACGCTGGGACGTGTGGTTTCAGCTCGTGCGCCTCCCCGTGGGTTT
>gene=chr11_114310032-114310176; species=bosTau
GGGGGCGGGGCAATCGGGCGCAACAGCAGGCAGGACTCTAAGTCCCAACAGCTCATGCGGCAGCTAAGCCGGACTGCTCAGGTAGAGTCGGTGCACCGGCTGCTGGGACTTGTAGTTTTCACTCCTGCGCCTCCCCGCGGGTTT
>gene=chr11_114310032-114310176; species=calJac
GGGGGTGGGGCATCCGGTCGCAATCGCAGGTGAGACTCTAAGCCCCATCATTCCCTTAGGCAGCCAAGCCGGGCTGTTGAGGGCTAGCTGGCGCACCGCATGCTGGGACCTGTGGTTTCAGCTAGTGCGCCTCCCCGTGGGTTT
>gene=chr11_114310032-114310176; species=canFam
GGGGGTGGGGAAAGCGGTCGGAACACCGCGCGAGACTCCAAATCCCATGACCCCATTCGGCAGGTGAGCCGGGCTGTGCAGGGCCCGCCGGCGCACTGGATGCTGGGGCTTGTGGTTTGGGCTCCTGCGCCTCCCCGCGGGTTT
>gene=chr11_114310032-114310176; species=equCab
GGGGGTGGGGAAATCGGCCGCACCACCAGGAGAGACTCCAAGTCCCATCATCCCATTCGGCAGCTAAGCTGGGCTGTTTAGGGCAAGTCGGCGCACTGGATGCTGGGACCTGTGGTTTTTGCTCCTGCGCCTCCCCGCGGGTTT
>gene=chr11_114310032-114310176; species=gorGor
------------------------------------------------------------------------------------------------------------------------------------------------
>gene=chr11_114310032-114310176; species=panTro
GGGGCTGGGGCATCTGGTCGCAACCGCAGGTGAGACTCTAAGTCCCATCATTCCCTTCGGCAGCCAAGCCAGGCTGTTGAGGGCGAGCCGGCGCACCGCACGCTGGGACGTGTGGTTTCAGCTCGTGCGCCTCCCCGTGGGTTT
>gene=chr11_114310032-114310176; species=papHam
GGGGGTGGGGCATCCGGTCGCAACCGCAGGTGAGACTCTAAGTCCCATCATTCCCTTCGGCAGCCAAGCCGGGCTGTTGAGGGCGAGCCGGCGCACCGCACGCTGGGACGTGTGGTTTCAGCTCGTGCGCCTCCCCGCGGGTTT
>gene=chr11_114310032-114310176; species=ponAbe
GGGGGTGGGGCATCCGGTCGCAACCGCAGGTGAGACTCTAAGTCCCATCATTCCCTTCGGCAGCCAAGCCGGGTTGTTGAGGGCGAGCCGGCGCACCGCACGCTGGGACGTGTGGTTTCAGCTCGTGCGCCTCCCCGCGGGTTT
>gene=chr11_114310032-114310176; species=rheMac
GGGGGTGGGGCATCCGGTCGCAACCGCAGGTGAGACTCTAAGTCCCATCATTCCCTTCGGCAGCCAAGCCGGGCTGTTGAGGGCGAGCCGGCGCACCGCACGCTGGGACGTGTGGTTTCAGCTCGTGCGCCTCCCCGCGGGTTT
>gene=chr11_125773084-125773239; species=hg19
CGCGTTTCCGAGAAAGGAAGCTGTCACTGTGCGTCTTCTGCGCAGGCGCCCGAGCCCTCATGGGAGGTGTAGTCCAAGTTTGTGGGAAATGTAGTTCTGAGAACCGAGCTTGGTGCTAGAATCTACCTGAGGTTTTCTAGTCCAGCTACCGTTTC
>gene=chr11_125773084-125773239; species=bosTau
AGCTTTCCCGAGACAGGAAGCTGTCACTTTGCGTCTTCTACGTGCTCCTCCGAC--TTCATGGGAAATGTAGTCCACCTTTATGGGAAATGTAGTTCTAAGAGCCGGGTTTAACACTGAAATCTGCCTACTGTTTTGTAGTCCGGCCACTATCTA
>gene=chr11_125773084-125773239; species=calJac
CGCGTTTCCGAGATAGGAAACTGTCACTGTGCGTCTTCTGCGCACGCTCCGGAGGCTTCATGGGA-GTGTAGTGCATGGTTGTGGGAAATGTAGTTTTGAGAACCGAGCTTGGTGCTAGAATTCACCTCAGGTTTTCTAGTACAGCTATCGTTTC
>gene=chr11_125773084-125773239; species=canFam
AGCTTTTCCGAGACAGGAAGCTGTCATTTTGTGTCTTgcgcgcgcgcgcgcgGT--CTCATGGGAAATGTAGTCCACCCTTGTGGGAAATGTAGTTCCAAGCGACGGTCTCGACGCCGAAATCCGCCTAACGTTTTCTAGTCTGGCCACCACTTC
>gene=chr11_125773084-125773239; species=equCab
AGCTTTTCCGAGACAGGAAACTGTTGCTTTGCGTCTTCTACGCGCGCACGCGGC--CTCATGGGAAATGTAGTCCACCTTTGTGGGAAATGTAGTTCTGAGAGCCGG----GGCGCTGAAATCTGCCT---GTTTTCTAGTCTGTCCACCATTTC
>gene=chr11_125773084-125773239; species=gorGor
CGCGTTTCCGAAACAGGAAGCTGTCACTGTGCGTCTTCTGCGCACGCGCCCGAGCCCTCATGGGAGGTGTAGTCCAAGTTTGTGGGAAATGTAGTTCTGAGAACCGAGCTTGGTGCTAGAATCTACCTCAGGTTTTCTAGT-CAGCTACCGTTTC
>gene=chr11_125773084-125773239; species=panTro
TGCGTTTCCGAGACAGGAAGCTGTCACTGTGCGTCTTCTGCGCACGCGCCCGAGCCCTCATGGGAGGTGTAGTCCAAGTTTGTGGGAAATGTAGTTCTGAGAACCGAGCTTGGTGCTAGAATCTACCTCAGGTTTTCTAGTCCAGCTACCGTTTC
>gene=chr11_125773084-125773239; species=papHam
AGCGTTTCCCAGACAGGAAGCTGTCGCTGTGCGTCTTCTGCGCAGGCGCCCGAGCCCTCATGGGAAGTGTAGTCCACGTTTGTGGGAAATGTAGTTCTGAGAACCGAGCTTGCTGCTAGAATCTACCTCAAGTTTTCTAGTCCAACTACCGTTTC
>gene=chr11_125773084-125773239; species=ponAbe
CGCGTTTACGAGACAGGAAGCTGTCACTGTGCGTCTTCTGCGCACGCGCCCGAGCCCTCATGGGAAGTGTAGTCCAAGTTTGTGGGAAATGTAGTTCTGAGAACGGAGCTTCGTGCTAGAATCTACCTCAGGTTTTCTAGTCCAGCTACCGTTTC
>gene=chr11_125773084-125773239; species=rheMac
TGCGTTTCCCAGACAGGAAGCTGTCGCTGTGCGTCTTCTGCGCAGGCGCCCGAGCCCTCATGGGAAGTGTAGTCCACGTTTGTGGGAAATGTAGTTCTGAGAACCGAGCTTGCTGCTAGAATCTACCTCAAGTTTTCTAGTCCAACTACCGTTTC
>gene=chr11_134123278-134123442; species=hg19
CATCTCTGCGGCGCCGAGGCCCCGAGGACTTCTGGGAATTGTAGTCCTGTCCCCTTGGGAGCCCGCCTGGCACCTGGGTTGTTAGGGCTCGTGGGAGGACTACAACCCCCAGGGTGCAGTGGGACAGGCGTTGCCGGGTCGCAGGTCCCGCCAGTGCGAGCGCA
>gene=chr11_134123278-134123442; species=bosTau
TGGCAcgcgcgccgc--ggccccgcgggccTCAGGGAATTGTAGTCCCGGCTCCTCCCAAGGCGCCCC-GAGCACGC--CGTCGGGGCCGCGGCGCGCACTACAGCTCCCGACGTACAGTGCGGCGCGCGCGGCCTGTCTGCCG--------------------
>gene=chr11_134123278-134123442; species=calJac
CGTCTCTGTGGCGCCGAGATCCCGGGGGCTTCTGGGAGTTGTGGTCCTGG-TCCTTGGGAGACCCTCTGGGACCAGAATTGTGGGGGCTTGTGGGAGGACTACAACCCCCAGGGTGCAGTGGGGCAGGCGTTGCCGGGTCGCAGGTCCTG-GAGTGCGAATGTA
>gene=chr11_134123278-134123442; species=canFam
--------------------------------------------------------------------------------------------------------------------------------------------------------------------
>gene=chr11_134123278-134123442; species=equCab
TGTCTCT--------CGCGTCCCGGCCGTCTCTGGGAGTTGCAGTCCGTGCTGCGTGCGAGGCCCGTCTGGCCCAGTACCCTGAGGGCCGCGGGATGCACTACAACTCCCAGAGTGCAGTGCGGGGCGAGGGACTGGGCTGCTGCCTGGAG-AGTGTGAGCGCA
>gene=chr11_134123278-134123442; species=gorGor
CATCTCTGCCGCGCCGAGGCCCCGA-GACTTCTGGGAATTGTAGTCCTGGCCCCTTGGGAGCCCGCCTGGTACCTGGGTTGTTAGGGCTCGTGGGAGGACTACAACCCCCAGGGTGCAGTGGGACAGGCGTTGCCGGGTCGCAGGTCCCGCCAGTGCGAGCGCA
>gene=chr11_134123278-134123442; species=panTro
CATCTCTGCGGCGCCGAGGCCCCGAGGACTTCTGGGAATTGTAGTCCTGGCCTCTTGGGAGCCCGCCTGGCACCTGGGTTGTTAGGGCTCGTGGGAGGACTACAACCCCCAGGGTGCAGTGGGACAGGCGTTGCCGGGTCGCAGGTCCCGCCAGTGCGAGCGCA
>gene=chr11_134123278-134123442; species=papHam
CGACTCTGCGGCGCCGAGGCCCCGAGGACTTCTGGGAATTGTAGTCGTGGCCCCTTTGGAGCCCACCTTGCACGTGGTTTGTCAGGGCTCGTGGGAGGACTACAACCCCCAGGGTGCAGTGGGGCAGACGATGCCCGGTCGCTAGCACAGCTAGTGAGAGCGCA
>gene=chr11_134123278-134123442; species=ponAbe
CATCTCTGCGGCGCCGAGGCCTCGAGGACTTCTGGGAATTGTAGTCCTGGCCCTTTGGGAGCCCGCCTGGCACGTGGGTGGTTACGTCTCGTGGGAGGACTACAACCCCCAGGCTGCAGTGGGACAGGCGTTGCCGGGTCGCAGGTCCCGCCAGTGCGAGCGCT
>gene=chr11_134123278-134123442; species=rheMac
CGACTCTGCGGCGCCGAGGCCCCGAGGACTTCTGGGAATTGTAGTCGTGGCCCCTTTGGAGCCCACCTTGCACGTGGGTTGTCAGGGCTCGTGGGAGGACTACAACCCCCAGGGTGCAGTGGGGCAGACGGTGCCGGGTCGCAAGCACAGCTAGTGAGAGCGCA
>gene=chr21_15755448-15755640; species=hg19
CGCCGAACAGGCTTGTGATGACTGTACCAGACGTGAGGCACCGCCCCCACTCCTCCCGGCAGTCCCGCAGCCCCCTGGGAAATGTAGTCCGCTTGCTCTGAGGCAATCGGAGAAGCTATCGCTCTGACCAAAGCAAGGACTTCATCTACCGTGAGGGCGCGGGGCAAAGAGCCTCCATTCAACCGCTGCCAG
>gene=chr21_15755448-15755640; species=bosTau
CGCCGAAGAGGCTTGCGATGACTGTAACATACGTGAGGCACCGCCCCCAACCCCCCTGGCAGACCCGCGCTCTTCTGGGAAATGTAGTCCTATTGCTCTGACTCGGTCAGAGAAACTAT-----------TAGAAAGGACTTCATTTCCCGTGAGGAGGCGGGGATTAGGGCCCCCATTCAACCGCTGCCAG
>gene=chr21_15755448-15755640; species=calJac
CGCCGAACTGGCTTGGGATGACTATACCAGACGTGAGGCACCGCCCCCACGCCACCCGGCAGTCCCGCAGACCCCTGGGAAATGTAGTCCGCTTGCTTTGAGGCAATCGGAGAAGCTACCGCTCTGACCAAAGCAAGGACTTCATCTACCGTGAGGGCGCGGGGTAAAGAGCCTCCATTCAACCGCTGCCGG
>gene=chr21_15755448-15755640; species=canFam
CGCCGGAGGGGCTTGGGATGACTGTACCAGACGTGAGGTGCCGCCCCCACGCCACCTCCCAGCCCCGAGGCCTGCTGGGTAACGTAGTTCTCTTGCTCCAACGCTGTTCGAGAAGCTACATCTCTGACCAGAGAAGGGACTTCATTTACCGTCAGGTCGCGGGGCTGAGCGCCTCCATTCAACCGCTGCCAG
>gene=chr21_15755448-15755640; species=equCab
CGCCGAAGAGGCTTGGGATGACTGTACCAGACGTGGGGCACCGCCCCCACGCCGCCG-GCAGACCCGTGGCTCCCTGGGAAATGTAGTCCTCTTGCTCTGTCGCAGCCGGAGAAACTACACCTCCGACCAGAGAAAGGACTTCATTGACCGTGAGGATCCTGGGC-GAGAGCCTTCATTCAACTGCTGCCAG
>gene=chr21_15755448-15755640; species=gorGor
------------------------------------------------------------------------------------------------------------------------------------------------------------GCGCGGGGCAAAGAGCCTCCATTCAACCGCTGCCAG
>gene=chr21_15755448-15755640; species=panTro
CGCCGAACAGGCTTGTGGTGACTGTACCAGACGTGAGGCACCGCCCCCACTCCTCCCGGCAGTCCCGCAGCCCCCTGGGAAATGTAGTCGGCTTGCTCTAAGCCAATCGGAGAAGCTATCGCTCTGACCAAAGCAAGGACTTCATCTACCGTGAGGGCGCGGGGCAAAGAGCCTCCATTCAACCGCTGCCAG
>gene=chr21_15755448-15755640; species=papHam
CGCCGAACAGGCTTGTGATGACTGTACCAGACGTGAGGCACCGCCCCCACTCCGCCCGGCAGTCCCGCAGCCCCCTGGGAAATGTAGTCCTCTTGCTCTGAGGCAATCGGAGAAGCTAT-ACTCTGACGAAAGCAAAGACTTCTTCTACCGTGAGGGCGCGGGGCAAAGAGCCTCCATTCAACCGCTGCCAG
>gene=chr21_15755448-15755640; species=ponAbe
CGCCGAACAGGCTTGTGATGACTGTACCAGACGTGAGGCACCGCCCCCACTCCGCCCGGCAGTCCCGCAGCCCCCTGGGAAATGTAGTCCGCTTGCTCTGAGGCAATCGGAGAAGCTATCGCTGTGACCGAAGGAAGGACTTCATCTACCGTGAGGGCGCGGGGCAAGGAGCCTCCATTCAACCGCTGCCAG
>gene=chr21_15755448-15755640; species=rheMac
CGCCGAACAGGCTTGTGATGACTGTACCAGACGTGAGGCACCGCCCCCACTCCGCCCGGCAGTCCCGCAGCCCCCTGGGAAATGTAGTCCTCTTGCTCTGAAGCAATCGGAGAAGCTATCACTCTGACGAAAGCAAAGACTTCATCTACCGTGAGGGCGCGGGGCAAAGAGCCTCCATTCAACCGCTGCCAG
>gene=chr21_35288136-35288288; species=hg19
TGGCGTAACCGCTAGGTTCTCTGGGAAGTGTAGGCGTAGGGCGTCAGGCCGCAGGCGCAGAGACCTCCCTCGGGCTGGGAGTTGTAGTTCTTAGCAGTGGTAAGGGCTGGACCCTCGGGGTGGAGCCACAGGGCTTCGACTGCATCTGAAAA
>gene=chr21_35288136-35288288; species=bosTau
CAGCGTAGCCGCTCGGCCTGCTGGGAAATGTAGGCGTAGGTCGTCAGGCCGCATGCCCGGGGATCTCCCTCAGGCTGGGAGTTGTAGTCCTCAGGAGTGGTCAGAGCTGG----TGGGGGTGAGGCTAGAGGGCTCGGAGAGCATCTGGAAA
>gene=chr21_35288136-35288288; species=calJac
TAGCGTAATCGCTAGGTTCTCTGGGAAGTGTAGGCGTAGGGCGTCAGGCGGCATGCGCAGAGACCTCCCTCCGGCTGGGAGTTGTAGTTCTTAGCAGTGGTAAGGGCTGGACGCTGGGGGTGGAGCCAGAGGGCTTCGACTGCACCTGAAAA
>gene=chr21_35288136-35288288; species=canFam
CAGCGTAGCCGCTCGGCCCTCTGGGAAATGTAGGCGCAGGTGGTCAGGCCGCATGCGCAGGGGTCGCCGTCAGGCTGGGAGTTGTGGTTCTTAGAAGTGTTAAA----------TGGACCCGGAGCTAGCGAGCTCGGACAGCGCCTTAAGT
>gene=chr21_35288136-35288288; species=equCab
CAGCGTACCCGCCGAGCCCCCTGGGAGGTGTAGGCGTAGGTCGTCA-GCCGCATGCGCAGTGACCTCTGTCAGGCTGGGAGTTGTAGTTCTTAGGGCTGGT-------------TCGTCTTAGGGCTAGAGGGCTCGCGCAGTACCTGGAAA
>gene=chr21_35288136-35288288; species=gorGor
TGGCGTAACCGCTAGGTTCTCTGGGAAGTGTAGGCGTAGGGCGTCAGGCCGCAGGCGCAGAGACCTCCCTCAGGCTGGGAGTTGTAGTTC--------------------------------------------------------------
>gene=chr21_35288136-35288288; species=panTro
TGGCGTAACCGCTAGGTTCTCTGGGAAGTGTAGGCGTAGGGCGTCAGGCCGCAGGCGCAGAGACCTCCGTCGGGCTGGGAGTTGTAGTTCTTAGCAGTGGTAAGGGCTGGACCCTCGGGGTGGAGCCACAGGGCTTCGACTGCATCTGAAAA
>gene=chr21_35288136-35288288; species=papHam
TAGCGTAACCGCTAGGTTCTCTGGGAAGTGTAGGCGTAGGGCGTCAGGCCGCAGGCGCAAAGACCTCCCTCCGGCTGGAAGTTGTAGTTCTTAGCAGTGGTAAGGGCTGGACCCTTGCGGTGGAGCCAGAGGGCTTTAACTGCACGTGAAAA
>gene=chr21_35288136-35288288; species=ponAbe
TGGCGTAACCGCTAGGTTCTCTGGGAAGTGTAGGCGTAGGGCGTCAGGCCGCACGCGCAGAGACCTCCCTCAGGCTGGGAATTGTAGTTCTTAGCAGTGGTAAGGGCGGGACCCTAGGGGTGGAGCCAGAGGGCTTCGACTGCATCTGAAAA
>gene=chr21_35288136-35288288; species=rheMac
TAGCGTAACCGCTAGGTTCTCTGGGAAGTGTAGGCGTAGGGCGTCAGGCCGCAGGCGCAAAGACCTCCCTCCGGCTGGGAGTTGTAGTTCTTAGCAGTGGTAAGGGCTGGACCCTTGCGGTGGAGCCAGAGGGCTTTAACTGCACGTGAAAA
>gene=chr21_35340725-35340879; species=hg19
tttttgagggcaagatcaggatgtgaccctcatcacttctgctggctttacctcgtcacatgaccatggctactgcaagggagactgggaaatgtagtctttggccaggcagccatgttgccagctaaaatttatactacagaagtatagaaaa
>gene=chr21_35340725-35340879; species=bosTau
tctttgagggccaggtcaagaaatgactcccctcacttctgccaacattccctagtcacatgaccaagcccactgcaaaggagcctgggaaacacagtctttagccagagggccatgttgccagctacaatttacagcatgaaaggacagaaga
>gene=chr21_35340725-35340879; species=calJac
tttttgagggcaagatcaagatgtgacccgcatcacttctgctgcctttacccagtcacatgaccatagctactgcaagggaggctgggaaatgtagtttttggccaggcagccatgttaccagctaaaatttatactagagaagtatagaaaa
>gene=chr21_35340725-35340879; species=canFam
CCCCCca-------------------------tcacttctgctaaggttgcctagtcacatgaccacttctgctgcaaagagggctgggaaatgtagtcttGAGCAAGGCAGTCATGTTGGTGGCTGAAATTTGAAGGACAGAAAGGTAGAAGG
>gene=chr21_35340725-35340879; species=equCab
ccttctagg------------tgtga-ctccatcacttctgctaatattacctagtcacatgaccacacctactacaagggaggttgggaaatctagtctttagccagacggccatgtttccagctaaaattcacactgtagaaggacagaagg
>gene=chr21_35340725-35340879; species=gorGor
tttttgagggcaagatcaggatgtgaccctcatcacttctgctggctttacctagtcacatgaccatggctactgcaagggagactgggaaatgtagtctttggccaggcagccatgttgccagctaaaatttatactacagcagtatagaaaa
>gene=chr21_35340725-35340879; species=panTro
tttttgagggcaagatcaggatgtgaccctcatcacttctgctggctttacctagtcacatgaccatggctactgcaagggagactgggaaatgtagtctttggccaggcagccatgttgccagctaaaatttatactacagaagtatagaaaa
>gene=chr21_35340725-35340879; species=papHam
tttttgagagcaagatcaagatgtgacccttatcacttctgcgggctttacctagtcacatgaccatggctactgcaagggagactgggaaatgtagtccttggccaggcagccatgttgctggctaaaatttatactacagaagtatagaaga
>gene=chr21_35340725-35340879; species=ponAbe
tttttgagggcaagatcaggatgtgaccctcatctcttctgctggctttacctagtcacatgaccatggctactgcaagggagactgggaaatgtagtctttggccaggcagccatattgccagctaaaatttatactacagaagtatagaaaa
>gene=chr21_35340725-35340879; species=rheMac
tttttgagggcaagatcaagatgtgaccctcatcacttctgtgggctttacctagtcacatgaccatggctactgcaagggagactgggaaatgtagtctttggccaggcagccatgttgctggctaaaatttatactacagaagtatagaaga
>gene=chr12_510579-510727; species=hg19
TTGCAGCCCAGCTGCGTCGCCCCGCGCAGAGCTCCAGGCAGAAGAAAACTACATTTCCCAGAGACCTCTGCGCGGTCGGGAGCACCGCGAGGAGGGGCGAGATGGGGGCGGGCCTCTGTGTGAAGGCCCTTCCCATTGGTGCGCATTC
>gene=chr12_510579-510727; species=bosTau
---------------CTCCTCACCAGGAGCGCTGTGTGCAGAGGGAAACTATATTTCCCAGTAACCTCTGCGGGGCAAGGAACG---CGAGGGAGGGCGGGAA-GGGGCGGGCCTTTGTATGAACAGCTTTCCTAATGGTGCGCAATC
>gene=chr12_510579-510727; species=calJac
TTGCAGCCCTGCTGCATCGCCACGCGCTGAAGAGCAAGCAGAAGAAAACTACATTTCCCAGCGACCACTGCGCGGCGAGGAACGCCGCGAGGAGGGGCGAGATGGGGGTTGGCCTCTGTGTGAAGGCCCTTCCCATTGGTGCGTAGTC
>gene=chr12_510579-510727; species=canFam
TTGCAATCGGTTTACAGTCCCTCCC-GGAAGCAGTGTGTGGAAGAAAACTACATTTCCCGGCGATCTCTGCGCAGTTAGACGCAAAGCAAGGAAAGGCGGGGA------------ATGTGTGAATAGCCTTCTTATTGGTGCGCCGTC
>gene=chr12_510579-510727; species=equCab
TTGTAGCCGGGTTATAGGCCCGCCTAGAAAGCTGTGTGCAAAAAAGAACTACATTTCCCGGCGATCTCTGCGCGGTAAGACGCGGAGCAAGGGAGGGCGGGAATGTGGCGTGCTTCTGTGTGAATAGCCTTCCTATTGGTGCGCAATC
>gene=chr12_510579-510727; species=gorGor
TTGCAGCCCAGCTGCGTCGCCCCGCGCAGAGCTCCATGCAGAAAAAAACTACATTTTCCAGAGACCTCTGCGCGGCCGGGAGCACCGCGAGGAGGGGCGAGATGGGGGCGGGCCTCTGTGTGAAGGCCCTTCCCATTGGTGCGCAGTC
>gene=chr12_510579-510727; species=panTro
TTGCAGCCCAGCTGCATCGCCCCGCGCAGAGCTCCAGGCAGAAGAAAACTACATTTCCCAGAGACCTCTGCGCGGCCGGGAGCACCGCGAGGAGGGGCGAGATGGGGGCGGGCCTCTGTGTGAAGGCCCTTCCCATTGGTGCGCAGTC
>gene=chr12_510579-510727; species=papHam
TTGCAGCCCAGCCGCATCGCCCCGCGCGGAACTGCATGCAGAAGAAAACTACGTTTCCCAGAGACCTCTGCGCGGCCAGGAGCACCGCGAGGAGGGGCGAGAT-GGGGCGGGCCTCTGTGTGACGGCCGTTCCCATTGGTGCGCAGTC
>gene=chr12_510579-510727; species=ponAbe
TTGCAGCTCAGCTGCATCGCCCCGCGCAGAGCTGCATGCAGAAGAAAACTACATTTCCC--AGACTTCTGCGCGGCCAAGATCACCGCGAGGAGGGGCGAGAT-GGGGCGGGTCTCTGTGTGAAGGCCCTTCCCATTGGTGCGCAGTC
>gene=chr12_510579-510727; species=rheMac
TTGCAGCCCAGCTGCATCGCCCCGCGCAGAACTGCATGCAGAAGAAAACTACGTTTCCCAGAGACCTCTGCGCGGCCAGGAGCACCGCGAGGAGGGGCGAGAT-GGGGCGGGCCTCTGTGTGACGGCCGTTCCCATTGGTGCGCAGTC
>gene=chr12_861425-861680; species=hg19
AATGATTTTCCTAAGCTCGCGCGGACTTCGGGATGGGGTTGAGCGACCCGTGATGACGCTCCCATCAGCCTTTCAGAAGGGACGGTTTCCAAAGAAAACTACAACTCCCACGAGGCATTAGGCTACAGCAACCGCAAGGCATCACGGAAGTCGTAGGCACTTTTCTTCTAGGTCCCGTTCATCCCCGCCAACCCGTAAACTATAAGTCCCAGGGTGCCTCGGGGCTAGCACGCCTGCGCAAAAGCCCCGGAGCGA
>gene=chr12_861425-861680; species=bosTau
CATGCTTTTCCT-AGCTAGCGCCCACTAAAGGATGAGGCTTAGCGACCCGCGGTGACGCTCCCATCCGCCTTCCAGAAGAGGCGGTTT-CAAAGGGAACTACAGCTCCCGTGGGGCCTCAGGCTAAG-CCACCGCAGGGCATCACGGGAGTCGTAGGCGTCTTCCTGCTCTGTCCCGTTCATTCCT-C-AAGGTGTCAACTACAAGTCCCAGAGCGTCTCAGGGCAAGACAGCCTGCGCGAGAGCCCCGGAGCGG
>gene=chr12_861425-861680; species=calJac
AGTGATTTTCCTAAACTCGCGCGGATTTCGGGATGGGGTAGAGGGACCCGCGACGACGCTCCCATCAGCCTTTCAGAAGGGACGGTTTCCAAAGAAAACTACAACTCCCACG-------AGGTTACAGCAACCGCAAGGTATCACGGAAGCCGTAGGCACTTTTCTCCTAGGTCCAGTTCATCCTC-CTAATCCGTAAACTACAAGTCCCAGAGTGCCGAGGGGCTGACACGCCTGCGCAGGAGCCCCGGAGCGA
>gene=chr12_861425-861680; species=canFam
GAAGATCTTCCT-AGCTAGGGTTGACTTAAGGATGGGGTTTAGCGACCCACGGCGACGCTCCCATCAGCCTCCCAGAAGGGGCGGTTTCCAAAGAAAACTACAGCTCCCATGAGGCATCAGGCTAAAGCAACCACAGAGCATCACGGAAGTCGTAGGCTCCCTTCTCCACAATCCCTTTCATTCTT-CAAAGGCGAAGACTACAAATCCCAGGGAGCCCCAATACGAGCACGCCTGCGCAAGAGCCCCGGAGCGG
>gene=chr12_861425-861680; species=equCab
AGTGATTTTCCT-AGCTGGTGCGGACTTAAGGATGGGGTTTAGCTACCCACGGTGACGCTCCCATCAGCCTTCCAGAAGGGGCGGTTTCCAGAGAAAACTACAACTCCCATGAGGCATCAGGCTAAAGCAACCGCAGGGCATCACGGAAGTCGTAGGCTTCTTCCTCCTCAGTCCCTATCATTCCT-CAAATGCGAAAACTACAAGTCCCAGGGAGCCTCGGTACTGGCACGCCTGCGCGAGAGCCCCGGAGTGC
>gene=chr12_861425-861680; species=gorGor
AATGATTTTCCTAAGCTCGCGCGGACTTCGGGATGGGGTTGAGCGACCCGTGATGACGCTCCCATCAGCCTTTCAGAAGGGACGGTTTCCAAAGAAAACTACAACTCCCACGAGGCATTAGGCTACAGCAACCGCAAGGCATCACGGAAGTCGTAGGCACTTTTCTTCTAGGTCCCGTTCATCCCCGCCAACCCGTAAACTATAAGTCCCAGGGTGCTTCGGGGCTAGCACGCCTGCGCAAAAGCCCCGGAGCGA
>gene=chr12_861425-861680; species=panTro
AATGATTTTCCTAAGCTCGCGCGGACTTCGGGATGGGGTTGAGCGACCCGTGATGACGCTCCCATCAGCCTTTCAGAAGGGACGGTTTCCAAAGAAAACTACAACTCCCACGAGGCATTAGGCTACAGCAACCGCAAGGCATCACGGAAGTCGTAGGCACTTTTCTTCTAGGTCCCGTTCATCCCCGCCAACCCGTAAACTATAAGTCCCAGGGTGCCTCGGGGCTAGCACGCCTGCGCAAAAGCCCCGGAGCGA
>gene=chr12_861425-861680; species=papHam
AATCATTTTCCTAAGCTCGCGCGGACTTCAGGATGGGGTTGAGCGACCCGCGATGACGCTCCCATCAGCCTTTCAGAAGGGACGGTTTCTAAAGAAAACTACAACTCCCACGAGGCATCAGGCTACAGCAACCGCGAGGCATCACGGAAGTCGTAGGCACTTTTCTCCTAGGTCCCGTTCATCTCCTCCAACCCGTAAACTATAAGTCCCAAGGTGCCTCGGGGCTGGCACGCCTGCGCAAAA-CCCCGGAGCGA
>gene=chr12_861425-861680; species=ponAbe
AATGATTTTCCTAAGCTCGCGCGGACTTCGGGATGGGGTTGAGCGACCCGTGATGACGCTCCCATCAGCCTTT-AGAAGGGACGGTTTCCAAAGAAAACTACAACTCCCACGAGGCATCAGGCTACAGCAACCGCAAGGCATCACGGAAGTCGTAGGCACTTTTCTTCTAGGTCCCGTTCATCCCGGCTAACCCGTAAACTATAAGTCCCAGGGTGCCTCGGGGCTAGCACGCCTGCGCAAAAGCCCCGGAGCGA
>gene=chr12_861425-861680; species=rheMac
AATGATTTTCCTAAGCTCGCGCGGACTTCAGGATGGGGTTGAGCGACCCGCGATGACGCTCCCATCAGCCTTTCAGAAGGGACGGTTTCTAAAGAAAACTACAACTCCCACGAGGCATCAGGCTACAGCAACCGCGAGGCATCACGGAAGTCGTAGGCACTTTTCTCCTAGGTCCCGTTCATCTCCTCCAACCCGTAAACTATAAGTCCCAAGGTGCCTCGGGGCTGGCACGCCTGCGCAAAA-CCCCGGAGCGA
>gene=chr12_1913770-1913889; species=hg19
taattatggcagccatgtgctcagcgaaaagactacatttcccagtagcccttgcggcagggactggccaatggaatgtgagcagagccgctgggagggacttccgggaagcgggccca
>gene=chr12_1913770-1913889; species=bosTau
-----------------------------------------------------------------------------------------------------------------------
>gene=chr12_1913770-1913889; species=calJac
taattatggcagccatgttctcggggaaaagactacatttcccagtaggccctgcggcaaggggtggccaatggaatgtgagcagagccgccgggagggacttccggcaagcggcccca
>gene=chr12_1913770-1913889; species=canFam
GGAGTACGGCGGCAGTGCGCTCCTTCACGGAACTACATTTCCCAGACGGCCGTGCGGCCAGGGCTGGCCAATGAAATGTGAGCCGGATggccgggggcggCCTCCGGG-----------
>gene=chr12_1913770-1913889; species=equCab
TCACTATAGTAGCAGTGTGCTCAGCTACaagactacatttcctagactccccagcagctggggccagccaatgaaatgcgagaaaagacactgggtgggacttccgggac-ctttttaa
>gene=chr12_1913770-1913889; species=gorGor
taattatggcagccatgtgctcagcgaaaagactacatttcccagtagcccttgcggcagggactggccaatggaatgtgagcagagccgctgggagggacttccgggaagcgggccca
>gene=chr12_1913770-1913889; species=panTro
taattatggcagccatgtgctcagcgaaaagactacatttcccagtagcccttgcggcagggactggccaatggaatgtgagcagagccgctgggagggacttccgggaagcgggccca
>gene=chr12_1913770-1913889; species=papHam
taattatggcagccatgtgctcagcgaaaagactacatttcccagtagcacttgaggcaaggactggccaatggaatgtgagtagagccgctgggcgggacttccgggaagcgGTCCCA
>gene=chr12_1913770-1913889; species=ponAbe
taattatggcaaccatgtgctcagcgaaaagactacatttcccagtagaccttgcggcagggactggccaatggaatgtgagcagggcc-ctgggagggacttccgggaagcgggccca
>gene=chr12_1913770-1913889; species=rheMac
taattatggcagccatgtgctcagcgaaaagactacatttcccagtagcccttgcggcaaggactggccaatggaatgtgagcagagccgctgggcgggacttccgggaagcggtccca
>gene=chr12_6961478-6961896; species=hg19
ACGAGCACGACTTCCTTCCATCGCCCTGGTCATTCCGCTGGGGCCTGCAAGGCTTGGGCTACCGCCTCCCTGCGATGCACCATGGGACTTGTAGTCTCCCACGCTCCACTCTGCCGTTGCCTTTCATTAACTGCGGCTGTCGTGTGACTACCGTCCCCGGAAGCCGCCGCGCTCACCTCTCCGGCTCCCCGCTTCGTGGAGCACTGTGGGCATTGTAGTCACTCACTGCCTTCGTTGCCGTTCTAAGCTAGGGGCGCAGCCCGACCGTCGGACTACATCCCCCAAGTGGACCCTTGAGAAAACCTGGCAGTCGGCCTTGTCTGCCGCGCACGGCTCTCCGGGTTTTGTAGTCTCGTGTAGGAGTGATGGGGACGACTCCCCACTGTTCTCGGCCGGGGTTGGAGTTGGGGGGTGGGGA
>gene=chr12_6961478-6961896; species=bosTau
GCGAGCACGA----CTTCCATCTCCCTGGTCATTCTGCCGGGGCCTGCAAGGCTTGGGCCACCGCCTCCCTGCGGTGCACCATGGGACTTGTAGTCTTCCACGCTACTC-CTGCCGTTGCTTTGAATTCGTGCGAGCTGTCGTCTGACTACCACTCCCGAAAGCCACCGCGCCCTCCCTATCCGCTCCTCGTCTCGTGGAGTACTGTGGGGATTGTAGTCGCTCACTCCCCTCATTGACGTTCTAAGCTAGAGGCTCCACCCAGTTGCCGGATTAAAcctctc-------cccctctctctccctctcccttctccttccct-tcgccc--c-ctctcc----c-GGTACTCTTTTTATGAAGGGAT-GGTGCGACCCCCCGCTGTTCTGAGCCCGGGTTGGGGTAGTAGGGTGGGGA
>gene=chr12_6961478-6961896; species=calJac
GCGAGCACGACTTCCTTCCATCGCACTGGTCATTCCGCCGGGGCCTGCAAGGCTTGGGCTACCGCCTCCCTGCAATGCACAATGGGACTTGTAGTCTCTCACGTGCCACAGTGCCGTTGCCTTTCATTAACTGCGGCTGTCGTGTGACTACCACCCCCGGAAGCCGTCGCGCTCTACTCTCTGGCTCCCCGCCTCGTGGAGCACTGTGGGCATTGTAGTCGCTCACTTCCCTCGTTGCCGTTCTAAGCTAGCGGTGCAGCCTGACCGTCGGACTACATCCCCCAAGTGGACCCTTAGGAAAACCTGGCAGTCGGCCTTATCTGCCGCGCACGGCTCTTCGGGTTTTGTAGTCTCGTGTGGGAGTGATGGGGACGACTGCCCACTGTTCTCAGCCGGGGTTGGAGTTGGGGGGTGGGGA
>gene=chr12_6961478-6961896; species=canFam
GCGAGCACGACTT-CTTCCATCGCCCTGGTCATTCTGCCGGGGCCTGCAAGGCTTGAGCTACCGCCTCCCTGCGATGCACCATGGGACTTGTAGTCTCCCACGCTCCTCCCTGCCGTTGCTTTTAGTTAGCTGGAGCTGTCGTGGGACTACCACCCCCGGAAGCCACCGCGCCCGCCTCACCCGTTCCCGGTCTCGTGGAGCACTGTGGGGATCGTAGTCGCTCTCTCCCCTCATTGCCGTTCCAAGGTAGAGGTGCATCCCGATCGTCGGACTACATCCCCCAAGTGGACCCCTGCGAAAGCCTGGGAGTTGGCCTTGCCTGCCGCGCACGGCTCCCCGGGTTTTGTAGTCTGATGTGGGAGGGAT-GGGGCGACCCCGCACTGTTCGGGGCCTGGGTGAGGGCTGGAGGGTGGGGA
>gene=chr12_6961478-6961896; species=equCab
GCGAGCACGACTTCCTTCCATCGCCCTGGTCATTCTGCCGGGGCCTGCAAGGCTCGGGCTACCGCCTTCCTGCGATGCACCATGGGACCTGTAGTCCCCCACGCTGCTCTTTGCTGTTGCTTTTAATTAGCTGGAGCTGTCGTGTGACTACCGCTCCCGGAAACCACCGCTCCCGCCTCGCTCCCTTCCCGTCTCGTGGAGGACTGTGGGGATTGTAGGCGCTCCCTCCCCTCATTGTCGTTCTAAGCTAGAGGCGCAACCCAATCGTCGGACTACAATCCCCAAGTGGACCCC-GCGAAAGCCTGGGAGTTGGCCTTGCCTGTCGCGCATGGCTCTCCGGGTTTTGTAGTCTTGTGTAGGAGGGAT-GGGGCGACCCCCTACTGCTGTGGCCCGGGGTTGGGTTTGGAGGGTGGGGA
>gene=chr12_6961478-6961896; species=gorGor
ACGAGCACGACTTCCTTCCATCGCCCTGGTCATTCCGCCGGGGCCTGCAAGGCTTGGGCTACCGCCTCCCTGCGATGCACCATGGGACTTGTAGTCTCCCACGCTCCACTCTGCCGTTGCCTTTCATTAACTGCGGCTGTCGTGTGACTACCGTCCCCGGAAGCCGTCGCGCTCACCTCTCCAGCTCCCCGCTTCGTGGAGCACTGTGGGCATTGTAGTCACTCACTGCCTTCGTTGCCGTTCTAAGCTAGGGGCGCAGCCCGACCGTCGGACTACATCCCCCAAGTGGACCCTTGAGAAAACCTGGCAGTCGGCCTTGTTTGCCGCGCACGGCTCTCCGGGTTTTGTAGTCTCGTGTAGGAGTGATGGGGACGACTCCCCACTGTTCTCGGCCGGGGTTGGAGTTGGGGGGTGGGGA
>gene=chr12_6961478-6961896; species=panTro
ACGAGCACGACTTCCTTCCATCGCCCTGGTCATTCCACTGGGGCCTGCAAGGCTTGGGCTACCGCCTCCCTGCGATGCACCATGGGACTTGTAGTCTCCCACGCTCCACTCTGCCGTTGCCTTTCATTAACTGCGGCTGTCGTGTGACTACCGTCCCCGGAAGCCGCCGCGCTCACCTCTCCGGCTCCCCGCTTCGTGGAGCACTGTGGGCATTGTAGTCACTCACTGCCTTCGTTGCCGTTCTAAGCTAGGGGCGCAGCCCGACCGTCGGACTACATCCCCCAAGTGGACCCTTGAGAAAACCTGGCAGTCGGCCTTGTCTGCCGCGCACGGCTCTCCGGGTTTTGTAGTCTCGTGTAGGAGTGATGGGGACGACTCCCCACTGTTCTCGGCCGGGGTTGGAGTTGGGGGGTGGGGA
>gene=chr12_6961478-6961896; species=papHam
ACGAGCACGACTGCCTTCCATCGCCCTGGTCATTCCGCCGGGGCCTGCAAGGCTTGGGCTACCGCCTCCCTGCGATGCACCATGGGACTTGTAGTCTCCCACGCTCCACTCTGCCGTTGCCTTTCATTAACTGCGGCTGTCTTGTGACTACTGCCCCCGGAAGCCGCCGCGCTCACCTCTTCAGCTCCCCGCCTCGTGGAGCACTGTGGGCATTGTAGTCGTTCACTGCCCTCGTTGTCATTCTAAGCCAGGGGTGCAGCCAGACCGTCGGACTACATCCCCCAAGTGGACCCTTGAGAAAACCTGGCAGTCGGCCTTGTCTGCCGCGCACGGCTCTCCGGGTTTTGTAGTCTCGTGTGGGAGTGATGGGGGCGACTCCCCACTGTTCTCGGCCGAGGTTGGAGTTGTGGGGTGGGGT
>gene=chr12_6961478-6961896; species=ponAbe
ACGAGCACGACTTCCTTCCATCGCCCTGGTCATTCCGCCGGGGCCTGCAAGGCTTGGGCTACCGCCTCCCTGCGATGCACCATGGGACTTGTAGTCTCCCACGCTCCACTCTGCCGTTGCCTTTCATTAACTGCGGCTGTCGTGTGACTACCGTCCCCGGAAGCCGCCGCGCTCACCTCGCCAGCTCCCCGCTTCGTGGAGCACTGTGGGCATTGTAGTCACTCACTGCCTTCGTTGCTGTTCTAAGCTAGGGGCTCAGCCCGACCGTCGGACTACATCCCCCAAGTGGACCCTTGAG-AAACCTGGCAGTCGGCCTTGTCTGCCGCGCACGGCTCTCCGGGTTTTGTAGTCTCGTGTAGGAATGATGGGGACGACTCCCCACTGTTCTCGGCCGGGATTGGAGTTGGGGGGTGGGAA
>gene=chr12_6961478-6961896; species=rheMac
ACGAGCACGACTGCCTTCCATCGCCCTGGTCATTCCGCCGGGGCCTGCAAGGCTTGGGCTACCGCCTCCCTGCGATGCACCATGGGACTTGTAGTCTCCCACGCTCCACTCTGCCGTTGCCTTTCAGTAACTGCGGCTGTCTTGTGACTACTGCCCCCGGAAGCCGCCGCGCTCACCTCGTCAGCTCCCCGCCTCGTGGAGCACTGTGGGCATTGTAGTTGCTCACTGCCCTCGTTGTCGTTCTAAGCTAGGGGTGCAGCCAGACCGTCGGACTACATCCCCCAAGTGGACCCTTGAGAAAACCTGGCAGTCGGCCTTGTCTGCCGCGCACGGCTCTCCGGGTTTTGTAGTCTTGTGTGGGAGTGATGGGGGCGACTCCCCACTGTTCTCGGCCGGGGTTGGAGTTGTGGGGTGGGGT
>gene=chr12_12966165-12966336; species=hg19
CCACCTGCCTAGCGGACGGGTGCAATCCCCGGCAAGCCCGCAGGGGGCGCGCAGAGCACGTCGTCCGGGGAGAACTAAAACTACATTTCCCAGCATCCCGCGCGCCGCAGACCCACTTCCGGAGACCTCACACAAGATGGCGGCACCCGAGGAACACGATTCTCCGACCGA
>gene=chr12_12966165-12966336; species=bosTau
CCCGCCTGCCGGCCGGCTGGTGCAATCCTGGCCAAACCCTCAGCGGGCGCCCACAACACGCC-GCCGGAGAGAGCTAAAACTACGTTTCCCAGAATCCTGTGT-CCGCCGACCCACTTCCGGAGTTCGCGGACAGCATGGCGGCGTCCGTGGAGCACGATTCCCTGGTGGA
>gene=chr12_12966165-12966336; species=calJac
CCACCCGTCTAGCGGACGGGTGCAAATCTCTGCAAGCCCGCAGGGGGCGCCCAGAGCACACCGACCGGGGAGAACTAAAACTACATTTCCCGGCATCCCGCGCGCCGCAGACCCACTTCCGGAGACCTCGGGCAAGATGGCAGCATCCGAGGAGCACGATTCTCCGACCGA
>gene=chr12_12966165-12966336; species=canFam
ccccaccccgggccg------gcAAATCCCAGAGAGCCCGCATGGGGCGCCCAGAACATGCTGGCCGGGGAG-ACTAAAACTACATTTCCCAGCATGCCGCGCGCCGCCGACGCACTTCCGGAGTCCGCGGTAGACATGGCGGCGCCCGAGGAGCACGATTCTCCGGCTGA
>gene=chr12_12966165-12966336; species=equCab
CCACCTGCCCGGCCGGCTGGTGCAAACCCCGGCAAGCCCGCAGTGGGCG-CCAGAACACGCT-GCCAGGGAGAACTAAAACTACATTTCCCAGCATCCCGCGCGCCGCCGACCCACTTCCGGAGCCCGCTGGCGACATGGCGGCGTCCGAGGAACACGATTCCCCGACTGA
>gene=chr12_12966165-12966336; species=gorGor
CCACCTGCCTAGCGGACGGGTGCAATCCCCGGCAAGCCCGCAGGGGGCGCCCAGAGCACGTCGTCCGGGGAGAACTAAAACTACATTTCCCAGCATCCCGCGCGCCGCAGACCCACTTCCGGAGACCTCACACAAGATGGCGGCACCCGAGGAACACGATTCTCCGACCGA
>gene=chr12_12966165-12966336; species=panTro
CCACCTGCCTAGCGGATGGGTGCAATCCCCGGCAAGCCCGCAGGGGGCGCCCAGAGCACGTCGTCCGGGAAGAACTAAAACTACATTTCCCAGCATCCCGCGCGCCGCAGACCCACTTCCGGAGACCTCATACAAGATGGCGGCACCCGAGGAACACGATTCTCCGACCGA
>gene=chr12_12966165-12966336; species=papHam
CCACCCGCCTAGCGCACGGGTGCAATCCCCGGCAAGCCCGCAGGGGGCGCCCAGAGCAAGCCGTCCGGGGAGAACTAAAACTACATTTCCCAGCATCCCGCGCGCCGCAGACCCACTTCCGGAGACTTCAGACAAGATGGAGGCGCCCGGGGAACGCGATTCTCCGACCGA
>gene=chr12_12966165-12966336; species=ponAbe
CCACCCGCCTAGCGGACGGGCGCAATCCCCGGCAAGCCCGCAGGGGGCGCCCAGAGCGCGTCGTCCGGGGAGAACTAAAACTACATTTCCCAGCATCCCGCGCGCCGTAGACTCACTTCCGGAGACCTCAGACAAGATGGCGGCACCCGAGGAACACGATTCTCCGACCGA
>gene=chr12_12966165-12966336; species=rheMac
CCACCCGCCTAGCGGACGGGTGCAATCCCCGGCAAGCCCGCAGGGGGCGCCCAGAGCAAGCCGTCCGGGGAGAACTAAAACTACATTTCCCAGCATCCCGCGCGCCGCAGACCCACTTCCGGAGACTTCAGACAAGATGGCGGCGCCCGAGGAAAGCGATTCTCCGACCGA
>gene=chr12_32832017-32832181; species=hg19
GTCCCAGGCTAGGGCCCACCGGTGCCGCGCAGCCTCCTGGAAGCTGTGGGGAGTAGCGTTCCTCCGCTCCAGAACTACAACTCCCAGCAGGCCTTGCTCCTCTCCACCTCCCTCGCAGCGCATGGCCTGCCGGGAGGGGGCAGGTAGCCGGCGGGCCCGGTCCA
>gene=chr12_32832017-32832181; species=bosTau
ATCCCAAGC-----------------------------------------------------------------------------------------------------------------------------------------------------------
>gene=chr12_32832017-32832181; species=calJac
--CCCAGGCCAGGGCCCGCCGGTGCCGCGCAGCCTCCTGGAAGCTATGGGAGATAGAGTTCCTCCGCACCAGAACTACAGCTCCCAGCAGGCCTCGCTTCTCTCCACCTCCCTAGCAGCGCATGGCCTGCCGGGAGGGGGCAGGTAGCCGGCGGCCCTGGTCCA
>gene=chr12_32832017-32832181; species=canFam
TCCCAGCTC---------CCGGCGCCGCACAGCCTTCTGGAAGCCGTAGGCCCCCGCGGTCCTCCACCCCAGAACTACAACTCCCGGCAGACTTTGCTCCTCTCCACCTTCCTCTTAGCGCACGGCCCGCCGGGAGGGGGCAGGTAGCGGGCGGGCGGGGTCCA
>gene=chr12_32832017-32832181; species=equCab
GCCCCAAGC-GGGGTTAGCCCTCGCCGCTCAGCCTTCTGGAAGCCGTAGGCCCTGGCGTTGCTCCGCCCCAGAACTACAACTCCCGGCAGGCGTTGTTACTCTCCGCTTCCCTCTTGGCGCATGGCCTGCCGGGAGGGGGCAGGTAGCGGGCGGGCGGGGCCCA
>gene=chr12_32832017-32832181; species=gorGor
--------------------------------------------------------------------------------------------------------------------------------------------------------------------
>gene=chr12_32832017-32832181; species=panTro
GTCCCAGGCAAGGGCCCACCGGTGCCGCGCAGCCTCCTGGAAGCTGTGGGGAGTAGCGTTCCTCCGCTCCAGAACTACAACTCCCAGCAGGCCTTGCTCCTCTCCACCTCCCTCGCAGCGCATGGCCTGCCGGGAGGGGGCAGGTAGCCGGCGGGCCCGGTCCA
>gene=chr12_32832017-32832181; species=papHam
GCCCCAGGCAAGGGCCTGCCGGTGCCGCGCAGCCTCCTGGAAGCCGTGGGCATTAGCGTTCCTCCTCGCCAGAACTACAACTCCCAGTAGGCCTTGCTCCTCTCCACCTCCCTCGCAGCGCATGGCCTGCCGGGAGGGGGCAGGTAGCCGGCGGGCCCGGTCCA
>gene=chr12_32832017-32832181; species=ponAbe
GTCCCAGGAAAGGGCCCGCCGGTGCCGCGCAGCCTCCTGGAAGCTGTGGGCACTAGCGTTCCTCCGCGCCAGAACTACAACTCCCAGCAGGCCTTGCTCCTCTCCACCTCCCTCGCAGCGCATGGCCTGCCGGGAGGGGGCAGGTAGCCGGCGGGCCCGGTCCA
>gene=chr12_32832017-32832181; species=rheMac
GCCCCAGGCAAGGGCCCGCCGGTGCCGCGCAGCCTCCTGGAAGCCGTGGGCATTAGCGTTCCTCCTCGCCAGAACTACAACTCCCAGCAGGCCTTGCTCCTCTCCACCTCCCTTGCAGCGCATGGCCTGCCGGGAGGGGGCAGGTAGCCGGCGGGCCCGGTCCA
>gene=chr12_49245879-49246168; species=hg19
AACCGCCCAACGCGGCCTCAACGTCGCGGAGCCGTCGCCATCTTTCCCGTTTCCTGGTCGCGGAGATGAACACCCCCCACCCCCCCGGCCGCGAGGCAAGCTGGGAAGGCGAGTTCCTGGAGCTGGGCGGCACAGGCCGACACTGAGGCCTGGAAACTACCAATCCCAGAATGCATGACTTGAGCGCCGGCCCCAGGCTGCGGGGTCTGCCGGGCAATGTGGTTTGCCAGACGTTAGCGTCCGGGAAGGAAGAGTTTTTCGCCAATAGGCTTTCGGCATTAGGTTCTCC
>gene=chr12_49245879-49246168; species=bosTau
AACCGCCCAACGCGGCCTCAACGTCGCCGAGTAGTCGCCATCTTTCCCGTTTCCTGGTCGCCGGGCTGCT-----------CCCTCGGCCGCGCGGCAAGCCGGGAAGGCGAGTTCCTGGTCCTGGGCAGCGCAGGCCAACAACGATGGCCGAGAACTACCAATCCCAGAATGCACGGCGCGAGCGCTGGTCCCGGGACGCGGGGGCCGCTGGGCAATGTGGTTTGTCAAACATTTGAGTCTGGGGAGCAAGAGTTTTTCATAGGTCGACTTGCATCAGAAGGTTTTCT
>gene=chr12_49245879-49246168; species=calJac
AACCGCCCAACGCGGCCTCAACGTCGCGGAACCGTCGCCATCTTTCTCGTTTCCTGGTCGCGGAGATGCA-------ACCCCCACCGACCGCGCGGCAAGCTGGGAAAGCGAGTTCCTGGAGCTGGGCGGCGCAGGCCGACATTGAGGCCTGGGAACTACCAATCCCAGAATGTACGGCGAGAGCGCCAGCCCCAGGCTGTGGGGTCGGCAGGGCA--GAGGTTCGCCACACGTTAGTGTCCGGGAAGGAAGAGTTTCTTGTGAATAGGCTTCCGGCATTAGGTTCTCC
>gene=chr12_49245879-49246168; species=canFam
AACCGCCCAACGCGGCCTCAACGTCGCCGAGCAGCCGCCATCTTTCCCGTTTCCTGGTCGCCGAGCTGCA-----------TCCCCGGCCGCGCGGCAAGCTGGGAAGGCGAGTTCCTGGTGCGAGACG--GCGGGCCGACATCGAGGCCTGAGGACTACGAATGCCATAATGCACCGCGCGAGCGCCGGCCCCGGGACGAGGGGTCTGCTGGGCAATGTGGTCCGCCAAACATCTGAGCCTGGG--GACTCCGTTTTCTGTGGGTGTGCTTCCAGCCCAAGGTGCTCT
>gene=chr12_49245879-49246168; species=equCab
AACCGCCCAACGCGGCCTCAACGTCGCCGACCAGTCGCCATTTTTCCCGTTTCCTGGTCGCCGAGCTGCA-----------CCCCTGGGCGCGCGGCAAGCTGGGAAGGTGAGTTCCTGGTGTTGGTCGGGGCAGTCTGACAATGGGGCCTGAGAACTACCAATCCCAGAATGCATGGCGCGAGCGCCGGCCCCAGGCCGCGGGGTCTGCTGGGCACTGTGGTTCGCCAAACGTTTGAGTCTGAGGCGGAAGAGTTTTCCGTGGTTCCGACTCCAGCAAAAGGTTCTCT
>gene=chr12_49245879-49246168; species=gorGor
AACCGCCCAACGCGGCCTCAACGTCGCGGAGCCGTCGCCATCTTTCCCGTTTCCTGGTCGCGGAGATGAA---------CCGCCCCGGCCGCGAGGCAAGCTGGGAAGGCGAGTTCCTGGAGCTGGGCGGCACAGGCCGACACTGAGGCCTGGAAACTACCAATCCCAGAATGCATGGCTTGAGCGCCGGCCGCAGGCTGCGGGGTCTGTCGGGCAATGTGGTTTGCCAGACGTTAGCGTCCGGGAAGGAAGAGTTTTTCGCAAATAGGCTTTCGGCATTAGGTTCTCC
>gene=chr12_49245879-49246168; species=panTro
AACCGCCCAACGCGGCCTCAACGTCGCGGAGCCGTCGCCATCTTTCCCGTTTCCTGGTCGCGGAGATGAACACCCACCCCCCCCGCGGCCGCGAGGCAAGCTGGGAAGGCGAGTTCCTGGAGCTGGGcgacacaggccgacacTGAGGCCTGGAAACTACCAATCCCAGAATGCATGACTTGAGCGCCGGCCCCAGGCTGCGGGGTCTGCCGGGCAATGTGGTTTGCCAGACGTTAGCGTCCGGGAAGGAAGAGTTTTTCGCCAATAGGCTTTCGGCATTAGGTTCTCC
>gene=chr12_49245879-49246168; species=papHam
AACCGCCCAACGCGGCCTCAACGTCGAGGAGCCGTCGCCATCTTTCCCGTTTCCTGGTCGCGGCAATGAA--------CCCCCCCCGGCCGCAAGGCAAGCTGGGAAGGCGAGTTCCTGAAGCTGGGCG-CGCAGGCCGACACTGAGGCCCGGGAACTACCAATCCCAGAATGCACGGCTTGAGCGCCGGCCCTAGGCTGCGGGGTCTGCCGGGCAATGTGGTTTGCCAGACTTTAGCGTCCGGGAAGGAAGAGTTTTTCGCGAATAGGCTTCTGGCATTAGGTTCTCC
>gene=chr12_49245879-49246168; species=ponAbe
AA-CGCCCAGCGAGGCCTCAACGTCGCGGAGCGGTCGCCATCTTTCCCGTTTCCTGGTCGGGGAGATGAA---CCCCCCCCTCCCCGGCCGCGAGGCAAGCTGGTAAGGCGAGTTCCTGGAGCTGGGCGGCACAGACCGACACTGAGGCCTGGGAACTACCAATCCCAGAATGCACGGCTTGAGCGCCGGCCCCAGGCTGCGGGGTCTGCCGGGCAATGTGGTTTGCCAGACGTTAGCGTCCGGGAAGGAAGAGTTTTTCGCGAATAGGCTTCCGGCATTAGGTTCTCC
>gene=chr12_49245879-49246168; species=rheMac
AACCGCCCAACGCGGCCTCAACGTCGAGGAGCCGTCGCCATCTTTCCCGTTTCCTGGTCGCGGCGATGAA----------CCCCCCGGCCGCAAGGCAAGCTGGGAAGGCGAGTTCCTGGAGCTGGGCG-CACAGGCCGACACTGAGGCCCGGGAACTACCAATCCCAGAATGCACGGCTTGAGCGCCGGCCCTAGGCTGCGGGGTCTGCCGGGCAATGTGGTTTGCCAGACTTTAGCGTCCGGGAAGGAAGAGTTTTTCGCGAATAGGCTTCCGGCATTAGGTTCTCC
>gene=chr12_50419386-50419536; species=hg19
ATTCTGACAAAGCGAAGCCAAAGGTGGCCATTTTGACTAATGTCAACGGTTTTTCGGTTTTTTTTGTTTTTTTTTGCGGTGCCCTTTCCGGAAGTCATTCAGGATGCCATATTGACTAAGGGCAAGTGGTACTTCCTGAATGCGAATTAT
>gene=chr12_50419386-50419536; species=bosTau
ATTCTGATAGAGCGAGGCCAAAGGCACCCATCTTGACTAAGGTCAACAG--TTTTGGTTCTTTCTCCTC---CCTCCGGAACCCTTTCTTGAAGGCATTCAAGATACCATGTTGACTAAAGGCAAATGATACTTTTTGAGGGCAAATTTT
>gene=chr12_50419386-50419536; species=calJac
ATTCTGACAAAGCGAAGCCAAAGATGGCCATTTTGACTAATGTCAACGGTTT---GGGTTT-----------TTTTCCGTGCCCTTTCCTGAAGTCATTCAGGATGCCATATTGACTAAGGGCAAGAGGTATTTCTTGAGTGCAAATTAT
>gene=chr12_50419386-50419536; species=canFam
TTGCTGACGAGACGACGCCAAAGGCAGCCATTTTGACTAAGGTTAACAG--TTTTAG---TCTCCCCCC---AGTCCGGATCCCTTTCCTGAAGCCGTTCAGGGTACCATGTTGAC-----GCAAATGATACTTCTTGAGTGCGGGTTAT
>gene=chr12_50419386-50419536; species=equCab
ATGCTGATAAAGCGACGCCAAAGGTAGCCATTTTGACTAAGGTCAACAG--TTATGGTTTTCCTTCTTT---CCTCCGCATCCCTTGCCCGAAGCCATTCAGGATACCATGTTGAGTAAGGGCAAATGATACTTCTTGAGTGCCAAGTAC
>gene=chr12_50419386-50419536; species=gorGor
ATTCTGACAAAGCGAAGCCAAAGGTGGCCATTTTGACTAATGTCAACGGTTTTTGGGTTTTTTTTGTTTGTTTTTGCGGTGCCCTTTCCGGAAGTCATTCAGGATGCCATATTGACTAAGGGCAAGTGGTACTTCTTGAATGCGAATTAT
>gene=chr12_50419386-50419536; species=panTro
ATTCTGACAAAGCGAAGCCAAAGGTGGCCATTTTGACTAATGTCAACGGTTTTTGGGTTTTTTTTGTTTTTTTTTGCGGTGCCCTTTCCGGAAGTCATTCAGGATGCCATATTGACTAAGGGCAAGTGGTACTTCCTGAATGCGAATTAT
>gene=chr12_50419386-50419536; species=papHam
ATTCTGACAAAGCGAAGCCAAAGATGGCCATTTTGACTAATGTCAACGGTTT---GGTTTTTT---------TTTGCGGTGCCCTTTCCTGAAGTCATTCAGGATGCCATATTGCCTAAGGGCAAGTGGTACTTCTTAAGTGCAAATTAT
>gene=chr12_50419386-50419536; species=ponAbe
ATTCTGACAAAGCGAAGCCAAAGGTGGCCATTTTGACTAATGTCAAC----------TTTTTTTTTTTT---TTTGCGATGCCCTTTCCGGAAGTCATTCGGGATGCCATATTGACTAAGGGCAAGTGGTACTTCTTGAGTGCAAATTAT
>gene=chr12_50419386-50419536; species=rheMac
ATTCTGACAAAGCGAAGCCAAAGATGGCCATTTTGACTAATGTCAACGGTTT---GGTTTTTT---------TTTGCGGTGCCCTTTCCTGAAGTCATTCAGGATGCCATATTGCCTAAGGGCAAGTGGTACTTCTTAAGTGCAAATTAT
>gene=chr12_54121195-54121537; species=hg19
CGGATCAGCTGTTCCCCTCACCTTTCACCAACAACAAAAACAGCACTCCGACTTCTGGAGGGGAGGGAGAAGAGTGGGCGCGAGGGCTTCTGGGGTTTGTGGTTCTTCTGCGCCCTTTTGCCGCTGCGTGCTCGGATCTAGGACTATACATCCCAGAAGGCTGCGCGCAAGGAGGGCGGGGAAGAGGGCGTCCGTGACGGCGGCCTCACCGCGGCATCCTGGGAGGCGTAGTTCTCACTCCTATGACAGAAAACGAGGGTGTGGCCAGCAAAGGACTTCAAGGCCCATGATCCCTTAGGAGGGGGCCGGCTGCATTAGGGGTGGCTGCTGGTTTGTAACGTG
>gene=chr12_54121195-54121537; species=bosTau
CGGATCAGCTGTT-CCCTCACCTTTCACCAACAACAAAAACAGCACTCGGACTCC--GAGGGGAGGGAGACGAGTGGGCGCGAGGGCTTCTGGGGTTTGTGGTTCTCCTGCACTTTTTTCCTGTTGAACGCGCAGAACTGGGACTACATATCCCAAGAGGCTGTGCGTAAGGAGGGCGGAGTAGAGGGCGGCCTTGGTGGCTGCCTCACCGCTGCATCCTGGGAGGCGTAGTTCTCACTTCCACTGCAGCCAACGAGGGTGTGGCCACCAAAGGACTTCACGGCCCAAGATGCCTTGGGAGGGGGCAAGCTATATTAGCGGCGACTGCTGGTTGGTAATGTG
>gene=chr12_54121195-54121537; species=calJac
CGGATCAGCTGTTCCCCTCACCTTTCACCAACAACAAAAACAGCACTCCGACTTCTGGAGGGGAGAGAGACGAGTGGGCGCGAGGGCTTCTGGGGTTTGTGGTTCTCCCGCGCCCTTTTGCAGCCGCGCGATCGGATCTAGGACTACACATCCCAGAAAGCCGCGCACAAGGAGGGCGGGGAAGAGGGCGCCCGCGGCGGCGGCCTCTCTGCGGCGTCCTGGGAGGCGTAGTTCTCACTCCTAAGGCAGAAAACGAGGGTGTGGCCACGAAAGGACTTCACGGCCCATGATCCCTTAGGAGGGGGCCGGCTGTATTAGTGGTGGCTGCTGGTTTGTAACGTG
>gene=chr12_54121195-54121537; species=canFam
CGGATCAGCTGTT-CCCTCACCTTCTACCAACAACAAAAACAGCACTCCGACTCTCGGAGGGGAGGGAGGCGGGTGGACGCGAGGGCTTCTGGGGCTTGTGGTTCCTCCGCGCCCCTGTACCCGCGCGCGCCTGGATCTGGGACTACACATCCCAGGAAGCTGTGCGTGAGGAGGGCGGAGCAGAGGGCGGCCGTGGCGGCGGCTTCCTCACGGCATCTTGGGAGGTGTAGTTCTCGCTTCCGGGACTGTAAACGAGGGTGTGGCCCCCGAAGGACTTCACGCCCCAGGATTCCTTGGGAGGGGGCGGTCTGTGTTAGCGGGGACGGCGGGTTTGTAACGTG
>gene=chr12_54121195-54121537; species=equCab
CGGATCAGCTGTT-CCCTCACCTTTCACCAACAACAAAAACAGCACTCCGACTCCGGGAGGGGAGGGAGAAGACTGGCGGCGAGGGCTTCTGGGTTTTGTGGTTTCTCTGCGTCCCTTTGCCGGGGAGTGCTCGGAACTGGGACTACGAATCCCAGGAGGCTGTGCGCAAGGAGGGCGGAGCAGAGGGCGGCCGTGGCGGCGGCCTCCCCATGGCATCCTGGGAGGCGTAGTTCTCACGTCCATGGCAGCTAACGAGGGTGTGTCCACCGAAGGACTTCAAGCCCCATGATTCCTTAGGAGGGGGCTGGCTGTATTAGTGGTGACTGCTGGTTTGTAACGTG
>gene=chr12_54121195-54121537; species=gorGor
CGGATCAGCTGTTCCCCTCACCTTTCACCAACAACAAAAACAGCACTCCGACTTCTGGAGGGGAGGGAGAAGAGTGGGCGCGAGGGCTTCTGGGGTTTGTGGTTCTTCTGCGCCCTTTTGCCGCTGCGTGCTCGGATCTAGGACTATACATCCCAGAAGGCTGCGCGCAAGGAGGGCGGGGAAGAGGGCGTCCGTGACGGCGGCCTCACCGCGGCATCCTGGGAGGCGTAGTTCTCACTCCTAT--------------------------------------------------------------------------------------------------
>gene=chr12_54121195-54121537; species=panTro
CGGATCAGCTGTTCCCCTCACCTTTCACCAACAACAAAAACAGCACTCCGACTTCTGGAGGGGAGGGAGAAGAGTGGGCGCGAGGGCTTCTGGGGTTTGTGGTTCTTCTGCGCCCTTTTGCCACTGCGTGCTCGGATCTAGGACTATACATCCCAGAAGGCTGCGCGCAAGGAGGGCGGGGAAGAGGGCGTCCGTGACGGCGGCCTCACCGCGGCATCCTGGGAGGCGTAGTTCTCACTCCTATGACAGAAAACGAGGGTGTGGCCAGCAAAGGACTTCAAGGCCCATGATCCCTTAGGAGGGGGCCGGCTGCATTAGGGGTGGCTGCTGGTTTGTAACGTG
>gene=chr12_54121195-54121537; species=papHam
TGGATCAGCTGTTCCCCTCACCTTTCACCAACAACAAAAACAGCCCTCCGACTTCTCGAGGGGAGGGAGAAGAGTGGGCGCGAGGGCTTCTGGGTTTTGTGGTTCTTCCGCGCCCTTTCGCCGCCGCGCGCTCGGACCTAGGACTACATATCCTAGAAGGCTGCGCGCAAGTAGGGCGGGGAAGAGGGCGTCCGTGGCGGCGGCCTCACGGCGGTGTCCTGGGAGGCGTAGTTCTCCCTCCTATGACAGAGAACGAGGGTGTGGCCATCAAAGGACTTCAGGGCCCATGATCCCTTAGGAGGGGGCCGGCTGCATGAG------------------------
>gene=chr12_54121195-54121537; species=ponAbe
CGGATCAGCTGTTCCCCTCACCTCTCACCAACAACAAAAACAGCACTCCGACTTCTGGAGGGGAGGGAGAAGAGTGGGCGCGAGGGCTTCTGGGGTTTGTGGTTCTTCTGCGCCCTTTTGCCGCTGCGCGCTCGGATCTAGGACTATACATCCCAGAAGGCTGCGCGCAAGGAGGGCGGGGAAGAGGGCATCCGTGTCGGCGGCCTCACCGCGGCATCCTGGGAGGCGTAGTTCTCACTCCTATGACAGAAAACGAGGGTGTGGCCACCAAAGGACTTCAAGGCCCATGATCCCTTAGGAGGGGGCCGGCTGCATTAGGGGTGGCTGCTGGTTTGTAACGTG
>gene=chr12_54121195-54121537; species=rheMac
TGGATCAGCTGTTCCCCTCACCTTTCACCAACAACAAAAACAGCACTCCGACTTCTCGAGGGGAGGGAGAAGAGTGGGCGCGAGGACTTCTGGGTTTTGTGGTTCTTCCGCGCCCTTTCGCCGCCGCGCGCTCGGATCTAGGACTACATATCCTAGAAGGCTGCGCGCAAGGAGGGCGGGGAAGAGGGCGTCCGTGGCGGCTGCCTCACCGCGGCGTCCTGGGAGGCGTAGTTCTCACTCCTATGACAGAGAACGAGGGTGTGGCCATCAAAGGACTTCACGGCCCATGATCCCTTAGGAGGGGGCCGGCTGCATGAGGGGTGGCTGCTGGTTTGTAACGTG
>gene=chr12_54582791-54582997; species=hg19
CGGCGCTAAGGACAGTGGGAGTCGTAGTCTACATTGTTTAGGGAAGGAGATTGGCGTACCCGCAGCCACTTCCGCCGGAAATGCTCCAATCCCGGAAGGCGCACTAAATTAGCCCTAAAGATCGCTGGGAATTGTAGTTTAATCTTTCCATCAGCGTTAAATCAGGAAGTCTTGAGAAGTGAAAAGCCACAGCCTGTAAGTACCTA
>gene=chr12_54582791-54582997; species=bosTau
gggcgcggAGGGCTGTGGGAGTTGTAGTCCACTTTGTTTAGGGAAAGAGATTGGCATAGCTGCGGCCACTTCCGCCGGAAATACTCAAATCCCGGAAAGTGTGCTAAGTTCGCAATAAGTAACTCTGGGGGTTGTAGTTTATTCTTTACACCAGGGCTAAATCCAGACGACTTGAGAAGTGAGAAGCTAAGCTCTGAAAGGACCGT
>gene=chr12_54582791-54582997; species=calJac
CGGCGCTAAGGACAGTGGGAGTCGTAGTCTACATTGTTTAGGGAAGG-GATTGGAGTACCCGCAGCCACTTCCGCCGGAAATGCTCAAATCCCGGAAAACGCCCTAAATCAGCTCTAAATATCGCTGGGAATTGTAGTTTATTCTTTACGTCAGCGTTAA-----GAAGTGCTGAGAAGCGAGAGGCCAGAGTCTATAAGGACCTG
>gene=chr12_54582791-54582997; species=canFam
GGGCGCGGAGGACACTGGGAGTCGTAGTCGGCTTTGTTCGGCGAAGGCGATTGGCGCGGCCGCGGCCACTTCCGCCGGAAACACTCCCATCCCGGAAGGCGTGCTGCACGGGGCCTAAGTGACTCTGGGGATTGTAGTTCATCCGCTACGTCGGGGCGAAGCCGGGAAGCC------TAAGAGAGCGCAGGCCCAGGAAGG--CTC
>gene=chr12_54582791-54582997; species=equCab
TGGCGCGGAGGACAGTGGGAATCGTAGTCTACTTTGTTTAGGGAAGGAGATTGGCGTAGCCGAGGCCACTTCCGCCGGAAATGCTCAAATCCCGGAAGGCGAGCCAAATAAGCACTAAGTGATGCTGGGGGTTGTAGTTTATTGTTTACATAGGGGT-AAATTGAGAAGTCTTGGGACGCGAGAGGCCAGGCTCTGTGAGGACCTC
>gene=chr12_54582791-54582997; species=gorGor
CGGCGCTAAGGACAGTGGGAGTCGTAGTCTACATTGCTTAGGGAAGGAGATTGGCGTACCCGCAGGCACTTCCGCCGGAAATGCTCCAATCCCGGAAGGCGCGCTAAATTAGCCCTAAATATCGCTGGGAATTGTAGTTTAATCTTTCCCT-AGCGTTAAATCAGGAAGTCTTGAGAAGTGAAAAGCCACAGCCTGTAAGTACCTA
>gene=chr12_54582791-54582997; species=panTro
CGGCGCTAAGGACAGTGGGAGTCGTAGTCTACATTGTTTAGGGAAGGAGATTGGCGTACCCGCAGCCACTTCCGCCGGAAATGCTCCAATCCCGGAAGGCGCGCTAAATTAGCCCTAAATATCGCTGGGAATTGTAGTTTAATCTTTCCATCAGCGTTAAATCAGGAAGTCTTGAGAAGTGAAAAGCCACAGCCTGTAAGTACCTA
>gene=chr12_54582791-54582997; species=papHam
CGGCGCTAAGGACAGTGGGAGTCGTAGTCTACATTGTTTAGGGAAGGAGATTGGCGTGCCCGCGGCCACTTCCGCCGGAAATGCT-CAATCCCGGAAGGCGCGCTAAATTAGCTCTAAACATCGCTGGGAATTGTAGTTTAATCTTTCCATCAGAGTTAAATCAGGAAGTCTTGAGAAGCGAAAGGCCAGAGCCTGTAAGTACCTA
>gene=chr12_54582791-54582997; species=ponAbe
CGGCGCTAAGGACAGTGGGAGTCGTAGTCTACATTGTTTAGGGAAGGAGATTGGCGTACCCGCAGCCACTTCCGCCGGAAATGCTCCAATCCCGGAAGGAGCGCTAAATTAGCCCTAAATATCGCTGGGAATTGTAGTTTAATCTTTCCATCAGCGTTAAATCAGGAAGTCTTGAGAAGTGAAAGGCCAGAGCCTGTAAGCACCTG
>gene=chr12_54582791-54582997; species=rheMac
CGGCGCTAAGGACAGTGGGAGTCGTAGTCTACATTGTTTAGGGAAGGAGATTGGCGTGCCCACGGCCACTTCCGCCGGAAATGCT-CAATCCCGGAAGGCGCGCTAAATTAGCTCTAAACATCGCTGGGAATTGTAGTTTAATCTTTCCATCAGAGTTAAATCAGGAAGTCTTGAGAAGCGAAAGGTCAGAGCCTATAAGTACCTA
>gene=chr12_54979143-54979302; species=hg19
GACTGACTGCCCTGCCTCTGAGCCCCCTTTCCCCCCACTGTTGTTCTTTTGTCACGCTGCCAATAAAGTTGATTGTTGTTGAAGTCAGTTCAAGGACTCCTGGGAGGTGTAGTTTTCCCCCTTTCTCTGGAGGCTTTAGAGGCTTGGAAGCAAGTGGAA
>gene=chr12_54979143-54979302; species=bosTau
GATTGACTGCTAGGCCTCTGAGCCCTCTT--CCCCCGCCTCTGTTCTTCGGTCTTGTTGCCAATAAAGTTGATTGTTGAAGAAGCCAGTCCAAGGACTCTTGGGGCGTGTAGTTTTTCCCCTTTCTCTG---------GAGGTTTGGA----------A
>gene=chr12_54979143-54979302; species=calJac
GACTGACCACCTG--CTCTGAGCCCCTTA--CCCACACTGTTGTTCTTTTGTCACACTGCCAATAAAGTTGATTGTTTTTGAAGTCAGAAAAACTACTCCTGGGAGATGTAGTTTTTCCCGTTTCTCTGGAGGCTTTAGAGGCTTGGAAGCGAGGGGAA
>gene=chr12_54979143-54979302; species=canFam
---------------------------------------------------------------------------------------------------------------------------------------------------------------
>gene=chr12_54979143-54979302; species=equCab
GATTGACG-CTGAGCCTCTGAG-ACTCTT--TTTCCGCCGCTGTTCTTTTGTCATGCTGCCAATAAAGTTGATTGTTGTTGAAGTCAGTCCAAGGACTCTTGGGACATGTAGTTTTTCCCCTTTCTCTGGACTGTTTAGAGGCTTGGAAGTGAGGGGGA
>gene=chr12_54979143-54979302; species=gorGor
GACTGACTGCCCTGCCTCTGAGCCCCCTTTCCCCCCACTGTTGTTCTTTTGTCACGCTGCCAATAAAGTTGATTGTTGTTGAAGTCAGTTCAAGGACTCTTGGGAGGTGTAGTTTTCCCTCTTTCTCTGGAGGCTTTAGAGGCTTGGAAGCAAGTGGAA
>gene=chr12_54979143-54979302; species=panTro
GACTGACTGCCCTGCCTCTGAGCCCCCTTTCCCCCCACTGTTGTTCTTTTGTCACGCTGCCAATAAAGTTGATTGTTGTTGAAGTCAGTTCAAGGACTCCTGGGAGGTGTAGTTTTCCCCCTTTCTCTGGAGGCTTTAGAGGCTTGGAAGCAAGTGGAA
>gene=chr12_54979143-54979302; species=papHam
GACTGACTGCCTTGCCTCTGAGTCCCCTTG-CCTCCACTGTTGTTCTTTTGTCATGCTGCCAATAAAGTTGATTGTTGTTGAAGTCAGTCCAAGGACTCCTGGGAGGTGTAGTTTTTCCCCTTTCTCTGGCGGCTTTAGAGGCTTGGAAGCAAGTGGAA
>gene=chr12_54979143-54979302; species=ponAbe
GACTGACTGCCCTGCCTCTGAGCCCCCTTTCCCCCCACTGTTGTTTTTTTGTCATGCTGCCAATAAAGTTGATTGTTGTTGAAGTCAGTTCAAGGACTCCTGGGAGGTGTAGTTTTTCCCCTTTCTCTGGCGGCTTTAGAGGCTTGGAAGCAAGTGAAA
>gene=chr12_54979143-54979302; species=rheMac
GACTGACTGCCTTGCCTCTGAGTCCCCTTG-CCTCCACTGTTGTTCTTTTGTCATGCTGCCAATAAAGTTGATTGTTGTTGAAGTCAGTCCAAGGACTCCTGGGAGGTGTAGTTTTTCCCCTTTCTCTGGCGGCTTTAGAGGCTTGGAAGCAAGTGGAA
>gene=chr12_56498197-56498353; species=hg19
GCGTGCGAGGCCCTTGGAGGGCAAGGCCCCAGGGCCTGGCTTAGGAGCGCGAGAGGCAGGCTGGGAATTGTAGTTCGAAGGCCCTCGAGAGCGGCTAGAGTCTGGCGGCCGAGAGGACTAGTTGTCCCAGCGTGCCCTGCGCCTCAgcccgcgcgc
>gene=chr12_56498197-56498353; species=bosTau
GCGTGCGAGGCTCTCGGAGAGCAAGGCCCCAGGGCCTGGCTTAGGGGCGCGAAAAGCATGCTGGGGATTGTAGTTCGGTAGTCCGCGAGGGCGGCTAGGGGCTGGCAGTAGGAGGGACTCGTTGTCCCAGCATGCCCTGCGCCTCAgcccgcgcgt
>gene=chr12_56498197-56498353; species=calJac
GCGTGCGAGGCCCTTGGAGGGCAAGGCCCCTGGGCCTGGCTTAGGAGGGCGAGAGGCAGGCTGGGAATTGTAGTTCTCAAGCCCCCGAGGGCGGCTAGAGGCTGGCGGTGAAGAGGACTAGTTGTCCCAGCGTGCCCTGCGCCTCAgcccgcgcgc
>gene=chr12_56498197-56498353; species=canFam
GCGTGCAAGGCCCTCGGAGGGCAAGGCCCCAGGGCCTGGCTTAGGGGCGCGAAAGGCGGGCTGGGAGTTGTAGTTCAGGAGTCCTAAGGTTCGGCTAGAGGCGGGCCGTAGCAGGGACTCGTTGTCCCAGAGTGCCTTGTGCCTCAGCCCGCGCGC
>gene=chr12_56498197-56498353; species=equCab
GCGTGCGAGGCCCTCGGAGGGCAAGGCCCCAGGGCCTGGTTTAGGGGTGCGAAAAGCAGGCTGGGAATTGTAGTTTACGAGTCCGCAAGGGCGCCTAGCAGCCGCCTGTGGAAAGGACTCGTTGTCCCAGCGTGCCCTGCGCCTCAGCCCGCGCGC
>gene=chr12_56498197-56498353; species=gorGor
GCGTGCGAGGCCCTTGGAGGGCAAGGCCCCAGGGCCTGGCTTAGGAGCGCGAGAGGCAGGCTGGGAATTGTAGTTCGAAGGCTCTCGAGAGCGGCTAGAGTCTGGCGGTGGAGAGGACTAGTTGTCCCAGCGTGCCCTGCGCCTCAgcccgcgcgc
>gene=chr12_56498197-56498353; species=panTro
GCGTGCGAGGCCCTTGGAGGGCAAGGCCCCAGGGCCTGGCTTAGGAGCGCGAGAGGCAGGCTGGGAATTGTAGTTCGAAGGCCCTCGAGAGCGGCTAGAGTCCGGCGGTGGAGAGGACTAGTTGTCCCAGCGTGCCCTGCGCCTCAgcccgcgcgc
>gene=chr12_56498197-56498353; species=papHam
GCGTGCGAGGCCCTTGGAGGGCAAGGCCCCAGGGCCTGGCTTAGGAGCGCGAGAGGCAGGCTGGGAATTGTAGTTCGAAAGCCCTCGAGGGCGGCTAAAGGCTGGCGGTGGAGAGGACTAGTTTTCCCAGCGTGCCCTGCGCCTCAgcccgcgcgc
>gene=chr12_56498197-56498353; species=ponAbe
GCGTGCGAGGCCCTTGGAGGGCAAGGCCCCAGGGCCTGGTTTAGGAGCGCGAGAGGCAGGCTGGGAATTGTAGTTCGAAAGCCCTCGAGAGCGGCTAGAGGCTGGCGGTGGAGAGGACTAGTTGTCCCAGCGTGCCCTGCGCCTCAgcccgcgcgc
>gene=chr12_56498197-56498353; species=rheMac
GCGTGCGAGGCCCTTGGAGGGCAAGGCCCCAGGGCCTGGCTTAGGAGCGTGAGCGGCAGGCTGGGAATTGTAGTTCGAAAGCCCTCGAGGGCGGCTAAAGGCTGGCGGTGGAGAGGACTAGTTTTCCCAGCGTGCCCTGCGCCTCAgcccgcgcgc
>gene=chr12_56710072-56710294; species=hg19
GGGCTAGGACCTTCAAAACGGTGCGCTGCCGGCCAGCGAGCAGTCCAGGTTTCAATACACAGGAAACTACATCTCCCAGGAAGCACCGCAGCACCGGACCCATCTTTGTGAGCAACTACAAGTCTCAAGCTATCCTGGGACCTGTAGTTTGTCGGCTTACACAATTAACGGAAACCATACTGTACATCTTCAGTCTGACTTAGGGTACTGGGCAGCTATAGC
>gene=chr12_56710072-56710294; species=bosTau
GGGCTCGGACCTTCTGAAAGGTATGCGGCTAGCCAGTGAGAATCCCTGGTTTTAATACCCGGGAAACTACATCTCCCAGGAAGCACCACATCACCACACTGATCTTTGTTAGTAGCTACAGGTTTTAAGAT-TCTTGGGACCTGTAGTTTGTCAGTTTCTCCA--AAACGGAAACCATACTGCACCTCTTGAATCCGACCTCGGGTTCTAGGCAGGCACACC
>gene=chr12_56710072-56710294; species=calJac
GGGCTAGGACCTTCAAAACGGTGCGCAGCAGGCCAGCTAGCCGCCCAGGTTTCAGTACACAGGAAACTACATCCCCCAGGAAGCACCGCAGCACCAGACTGATATTTGTTAGAAACTACAGGTCTCAAACTATCCTGGGACCTGTAGTTTGGCGGCTTACACAATTAACAGTAACCATACTGTACATCTTCAGTCTGACATAGGGTACTGGGCACCTATAGC
>gene=chr12_56710072-56710294; species=canFam
GGGCCAGGACCTTCCGAGAGGTGCGCGGTCGGCGGGCGA-CCGCCCTCGTTTCAGG--TCAGCAGACTACATCTCCCAGGAAGCACTGCTGCA--GCACGGACC----GTAGTACCAGCGGGGCTTAAGATAGCCCGAAACCTGTAGCCCGTCAGCTTCCCCAATTAACGGAAACCAAGCCGCACGTCCTGAATCCAGGTTAGGGTCCTCGGCAGCCACAAG
>gene=chr12_56710072-56710294; species=equCab
GGGCTAGAACCTTCAGAAAGGTGCACTGCCCGCCAGTGAGAAACCCAGCTTTCGATTCCCAGGAAACTACATATCCCAGGAAGCACCGCAGTACCACACAGGTCTTTGTTAATAGCTACAGGTCTTAAGATATCCTGGGACCTGTAGTTTGTCAGCTTCCCCAAGTAACGGAAACCATACTGTACATCTTCAGTCCCACTTA-GGTACCAGGCAGCCACAGC
>gene=chr12_56710072-56710294; species=gorGor
GGGCTAGGACCTTCAAAACGGTGCGCTGCCGGCCAGCGAGCAGTCCAGGTTTCAATACCCAGGAAACTACATCTCCCAGGAAGCACCGCAGCACCGGACCCATCTTTGTGAGCAACTACAAGTCTCAAACTATCCTGGGACCTGTAGTTTGTCGGCTTACACAATTAACGGAAACCATACTGTACATCTTCAGTCTGACTTAGGGTACTGGGCAGCTATAGC
>gene=chr12_56710072-56710294; species=panTro
GGGCTAGGACCTTCAAAACGGTGCGCTGCCGGCCAGCGAGCAGTCCAGGTTTCAATACACAGGAAACTACATCTCCCAGGAAGCACCGCAGCACCGGACCCATCTTTGTGAGCAACTACAAGTCTCAAGCTATCCTGGGACCTGTAGTTTGTCGGCTTACACAATTAACGGAAACCATACTGTACATCTTCAGTCTGACTTAGGGTACTGGGCAGCTATAGC
>gene=chr12_56710072-56710294; species=papHam
GGGCTAGGACCTTCAAAACGGTGCTCTGCAGGCCAGCGAGCAGCCCAGGTTTCAATACACAGGAAACTACATCTCCCAGGAAGCACCACAGCACCAGACCCATCTTTGTGAGCAACTACAGGTCTCAAGCTATCCTGGGACCTGTAGTTTGTCGGCTTACACAATTAACGGAAACCGTACTGTACATCTTCAGTCTGACGTAGGGTACTGGGCAGCTACAGC
>gene=chr12_56710072-56710294; species=ponAbe
GGGCTAGGACCTTCAAAATGGTGCGCTGCCGGCCAGCGAGCAGCCCAGGTTTCAATACACAGGAAACTACATCTCCCAGGAAGCACGGCAGCACCAGACCCATCTTTGTGAGCAATTACAGGTCTCAAGCTATCCTGGGACCTGTAGTTTGTCGGCTTACACAATTAACGGAAACCATACTGTACATCTTCAGTCTGACTTAGGGTACTGGGCAGCTATAGC
>gene=chr12_56710072-56710294; species=rheMac
GGGCTAGGACCTTCAAAACGGTGCTCTGCAGGCCAGTGAGCAGCCCAGGTTTCAATACACAGGAAACTACATCTCCCAGGAAGCATCACAGCACCAGACCCATCTTTGTGAGCAACTACAGGTCTCAAGCTATCCTGGGACCTGTAGTTTGTCGGCTTACACAATTAACGGAAACCGTACTGTACATCTTCAGTCTGACGTAGGGTACTGGGCAGCTACAGC
>gene=chr12_57623362-57623470; species=hg19
AAAAAGCGGTGAGTGGGCGAACTACAATTCCCAAAAGGCCACAAAGGGGCCACCACTACGCATGCGTAGATCCCTCCCGTTAGCTTTGGCGCCTCAGCGAGCTCTTCT
>gene=chr12_57623362-57623470; species=bosTau
AAGA---GAGAA---A--AAACTACAATTCCCAACAGACCCTAAAGG-GCCCACCTTACGCATGCGTAGGTCCCGCCC--TAATTCTGGCCTCCCG-GTAGCTC-TAT
>gene=chr12_57623362-57623470; species=calJac
AAAAGGTGGGAA------GAACTACAATTCCCATAAGGCCACAAAAGGGCCACCACTACACATGCGTAGGTCCCTCCCTTTAGCTTTGGCTTCTCAGCGCGCTCTTCT
>gene=chr12_57623362-57623470; species=canFam
TGGGGGCGGGCG---G--GAACTACAACTCCCAAGAGACCCTCAAGG-GGCCACCGCACGCATGCGTAGGCCCCTCCCCTTGATCCTGGCTGCCCG---GGCCGTTCT
>gene=chr12_57623362-57623470; species=equCab
AAGAAGGGGGAG---A--AAACTACAATTCCCGGAAGACCATAAAAG-AGCTACTTCACGCATGCGTAGGTCCCTCCCCTCG-CTCTGGCTTCTCGAGTGGCTCTTCT
>gene=chr12_57623362-57623470; species=gorGor
AAAAAGCGGGGAGTGGGCGAACTACAATTCCCAAAAGGCCACAAAGGGGCCACCACTACGCATGCGTAGATCCCTCCCGTTAGCTTTGGCGTCTCAGCGCGCTCTTCT
>gene=chr12_57623362-57623470; species=panTro
AAAAAGCGGTGAGTGGGCGAACTACAATTCCCAAAAGGCCACAAAGGGGCCACCACTACGCATGCGTAGATCCCTCCCGTTAGCTTTGGCGTCTCAGCGCGCTCTTCT
>gene=chr12_57623362-57623470; species=papHam
AAAAACCGGGGAGGCTGAGAACTACAATTCCCAAAAGGCCACAAGGGCGCCACCATTACGCATGCGTAGGTCCCTCCCCTTAGCCTTGGAGTCTCAGCGCGCTCTTCT
>gene=chr12_57623362-57623470; species=ponAbe
AAAAAGCGGGGAGTGGGAGAACTACAATTCCCAAAAGGCCACAAAGGGGCCACCACTACGCATGCGTAGATCCCTCCCGTTGGCCTTGGCGTCTCAGCGCGCTCTTCT
>gene=chr12_57623362-57623470; species=rheMac
AAAAAGCGGGGAGGCTGAGAACTACAATTCCCAAAAAGCCACAAAGGCGCCACCATTACGCATGCGTAGGTCCCTCCCCTTAGCCTTGGAGTCTCAGCGCGCTCTTCT
>gene=chr12_57881685-57881867; species=hg19
TTCATCTCGATGATAGTCTTTTCCTGTGTCTTAGCGTTGCATGATGGGAGAAATAGTCTACTTTCCGGTAGCGGTGCCAGGGCAGTGGCCTAATACGGAACTCCATTTCCCGGCGTGCCTCGCGGAGGCCGCTGAACTCAGAAGCGGGAGGCCGGTTCCGGTTGCATCAGCGAGGGATTCAC
>gene=chr12_57881685-57881867; species=bosTau
TCCATCTCTATGACACTCCTTTCCTGTTTTCTAGTGTTGCATGATGGGAGAAACAGTCAGCTTTCCGGGAGCCAGGCCAGGGGGACGGCTTCATTCGGGACTCCATTTCCCGGCGTGCCTCGCGGCGGTCGGTCCGCCCTCTGGCGGGAGACCGGTTCCGGTTGCATCAGCGTGGGGTCCAC
>gene=chr12_57881685-57881867; species=calJac
TTCGTCTCTATGGTAGTCTTTTCCTGTGTCCTAGTGTTGCATGATGGGAGAAATAGTCTACCTTCCGGGAGCAGTGCCGGGGCAGTGGCTTAACACGGAACTCCATTTCCCGGCTTGCCTAGCGGAGGCCACTCAACTCAGGTGCGGGAGGCCGGTTCCGGTTGCATCAGCGTGGGATTCAC
>gene=chr12_57881685-57881867; species=canFam
TCCATCTCTGTGATACTCTGGGCCTGTTTCCTTGTGTTGCATGATGGGAGATGTAGTCTAATTTCCAAGAACGGTGCCCCGGGCTTGGCCGAGGTCGGAACTCCATTTCCCGGCGAGCGTCGCCGGGGACGCTCAACCCACCAGCCGGAGGCCGGTTCCGGTTGCATCAACGTGGCGCACAC
>gene=chr12_57881685-57881867; species=equCab
CCCGTCTCTATGATAGCCTTTTCCTGTTTCCTAGTGTTGCATGATGGGAGAAGGAGTCGGCTTCCTGGGAGCGCTGCGCCAGGAACGGCCTAAGTCAGAACTTCACTTCCCGGCTTGCCCCGCGGCGGTCGCTCTGCTCGCCGGCTGAAGGCCGGTTCCGGTTGCATCAGCGTGGGGTACAC
>gene=chr12_57881685-57881867; species=gorGor
TTCATCTCGATGATAGTCTTTTCCTGTGTCCTAGCGTTGCATGATGGGAGAAATAGTCTACTTTCCGGTAGCGGTGCCCTGGCAGTGGCCTAATACGGAACTCTATTTCCCGGCGTGCCTCGCGGAGGCCGCTGAACTCAGAAGCGGGAGGCCGGTTCCGGTTG------------------
>gene=chr12_57881685-57881867; species=panTro
--------------------------------------------------------------------------------------------------------------------------------------------------------------------CATCAGCGTGGGATTCAC
>gene=chr12_57881685-57881867; species=papHam
TTCATCTCGATGATAGTCTTTTCCTATGTCCTAGTGTTGCATGATGGGAGAAATAGTCTACCTTCCGGTAGCGGTGCCCGGGCAGTGGCCTAACACGGGACTCCATTTCCCGGCGTGCCTCGCGGAGGCCGCTCAACTGAGCAGCGGAAGGCCAGTTCCGGTTGCATCAGCGTGGGATTCAC
>gene=chr12_57881685-57881867; species=ponAbe
TTCATCTCGATGATAGTCTTTTCCTGTGTCCTAGTGTTGCATGATGGGAGAAATAGTCTACTTTCCGGTAGCGGTGCCAGGGCAATGAACTAATATGGAACTCCATTTCCCGGCGTGCCTCGCGGAGGCCGCTCAACTCAGAAGCTGGAGGCCGGTTCCGGTTGCATCAGCGTGGGATTCAC
>gene=chr12_57881685-57881867; species=rheMac
TTCATCTCGATGATAGTCTTTTCCTATGTCCCAGTGTTGCATGATGGGAGAAATAGTCTACCTTCCGGTAGCGGTGCCCGGGCAGTGGCCTAACACGGGACTCCATTTCCCGGCGTGCCTCGCGGAGGCCGCTCAACTGAGCAGCGGAAGGCCAGTTCCGGTTGCATCAGCGTGGGATTCAC
>gene=chr12_57941067-57941178; species=hg19
ACGAGGCCAGGGAATGAGGTAATGGCCAGGGGACGCCGCCTAGGATTGTGGGATGTGTAGTTTTGGTGTACTGGAGCTTGGGCGGGGAGCGACAATAACGAACCTTGGGGA
>gene=chr12_57941067-57941178; species=bosTau
ACGAGGCC-GGGAATGAGGTAATGGCAGGAAACCGCCGCCTAGGATTGTGGGATATGCAGTTTTGGCCCACC-CGGCTTGGGCGGGGACCGACGTTAACGAGCTTT-GGGT
>gene=chr12_57941067-57941178; species=calJac
ACGAGGCCAGGGAATGAGGTAATGGCCAGGGGACGCCGCCTAGGATTGTGGGATGTGTAGTTTTGGTGTACCTGGGCTTGGGCGGTGAGCCAC---AACGAACCTTGGGGA
>gene=chr12_57941067-57941178; species=canFam
ACGCGGCCAGGGAGTGAGGTAATGGC-GGGGGACGCCGCCTAGGATTGTGGGATTTGTAGTCTTGGCCCATCCCCGCTTGGACGGAGAACGGCAATAACGCACCTTGGGGA
>gene=chr12_57941067-57941178; species=equCab
ACGAGGCCAGGGAGTGAGGTAATGGCAGGGGGACGCCGCCTAGGATTGTGGGGTATGTAGTCTTGGCCGACTGGGTCTTGGGCGGGGATGGACGATAACGCACCTT-GGGA
>gene=chr12_57941067-57941178; species=gorGor
ACGAGGCCAGGGAATGAGGTAATGGCCAGGGGACGCCGCCTAGGATTGTGGGATGTGTAGTTTTGGTGTACGGGAGCTTGGGCGGGGAGCTACAATAACAAACCTTGGGGA
>gene=chr12_57941067-57941178; species=panTro
ACGAGGCCAGGGAATGAGGTAATGGCCAGGGGACGCCGCCTAGGATTGTGGGATGTGTAGTTTTGGTGTACTGGAGCTTGGGCGGGGAGCGACAATAACGAACCTTGGGGA
>gene=chr12_57941067-57941178; species=papHam
ACGAGGCCAGGGAATGAGGTAATGGCCAAAGGACGCCGCCAAGGATTGTGGGATGTGTAGTTTTGGTGTACCGGAGCTTGGGCGGGGAGCGACAATAACGAACCTTGGGGA
>gene=chr12_57941067-57941178; species=ponAbe
ACGAGGCCAGGGAATGAGGTAATGGCCAGGGGACGCCGCCTAGGATTGTGGGATGTGTAGTTTTGGTGTACGGGAGCTTGGGCGGCGAGCGACA----CGAACCTTGGGGA
>gene=chr12_57941067-57941178; species=rheMac
ACGAGGCCAGGGAATGAGGTAATGGCCAAGGGACGCCGCCAAGGATTGTGGGATGTGTAGTTTTGGTGTACCGGAGCTTGGGCGGGGAGCGACAATAACGAACCTTGGGAA
>gene=chr12_67662522-67662737; species=hg19
ATTCTAAGGTTTTTACCCAGCACGGCTCCCCCATCAGACTGCAAATCCCAGCATTCACTCCTTCCACGGGAGCCAATGAGGAAGCTACTAGTTCCCGCAGCCAATCACATTCTGAGCCAGTGTATCACCCGACTGAATTCTGGGATTTGTGGTTTTTACGTGGCAACATTACACCACGGTGGCTACGGCAATGCAGGCCACGCGTCTGATCCCAA
>gene=chr12_67662522-67662737; species=bosTau
CTCCAAAGG-TTTTAGCCAGCACGGCTGCCTTGCCAGACTACAAATCCCAGCATTCACTCCTCACACGGGAGCCAATAAGGAAGCTACAAATTTCTTCAGCCAATCATACCCCAACCCAGTATAACATGCGACTGAATTCTGGGGTTTGTGGTTTTCACGTGGCAACATTACACCATCGTGTTTAAGGCGATGTAGGCCCCGCGTCCGATTCCAG
>gene=chr12_67662522-67662737; species=calJac
ATTCAAACATTTTTATACAGCATGGTTCCCTCGCCAGACTGCAAATCCCAGCATCCACTCCTTCCACGGGAGCCAATGAAAAAGCTACAAGTTCCTGCAGCCAATCATATTCTGAGCCAGTGTATCACCCGACTGAATTCTGGGATTTGTGGTTTTCACGTGGCAACATTACACCATGGTGGTTAAGGCAATACAGGCCACTCGTCTGATCCCAA
>gene=chr12_67662522-67662737; species=canFam
CGCTGAAGC-TTTAACCCTCCGCTACCGACTCTTTAGACTACAAATCCCAGCATCCACTCCTCTCCCGGGAGCCAATGGGGAAGCTACAAGTTCCTTCAGCCAATCCCATCCCGACCC--------ACCCGACGGAATTCTGGGATTTGTGGTTTTCACGTGGCAGCATTATTTTCACGCGGTGGAGGCAAAGTAGGCCACGCGTCCGGTTCGAA
>gene=chr12_67662522-67662737; species=equCab
GTCT-AAGA-TTCCAGCCCCGACAGCCG-CTCGCCGGACTGCAAATCCCGGCATGCGCGCCTCCCCCGGGAGCCAATGGGGAAGGTGCAAGTTCCCTCAGCCAATCATATCCCGACCCAGTGCAACACCCGACTGAATTCTGGGACTTGTGGTTTTCACGTGGCAGCATTGCACCATCGTGGTTCAGGCAATGTAGGCCACGCGTCCGATTCGAA
>gene=chr12_67662522-67662737; species=gorGor
ATTCTAAGGTTTTTACCCAGCACGGCTCCCCCATCAGACTGCAAATCCCAGCATTCACTCCTTCCACGGGAGCCAATGAGGAAGCTACTAGTTCCCGCAGCCAATCACATTCTGAGCCAGTGTATCACCCGACTGAATTCTGGGATTTGTGGTTTTCACCTGGCAACATTACACCATGGTGGTTAAGGCAATGCAGGCCACGCGTCTGATCCCAA
>gene=chr12_67662522-67662737; species=panTro
ATTCTAAGGTTTTTACCCAGCACGGCTCCCCCATCAGACTGCAAATCCCAGCATTCACTCCTTCCACGGGAGCCAATGAGGAAGCTACTAGTTCCCGCAGCCAATCACATTCTGAGCCAGTATATCACCCGACTGAATTCTGGGATTTGTGGTTTTCACGTGGCAACATTACACCAGGGTGGTTAAGGCAATGCAGGCCACGCGTCTGATCCCAA
>gene=chr12_67662522-67662737; species=papHam
ATCCAAAGGTTTTTATCTAGCACTGCTCCCCT-TCAGACTACATATCCCAGCATTCAGTCCTTCCGGGGGGGCCAATGAGTAAGCTACAAGTTCCCGCAGCCAATCACATTATTAGCCAGTGTATCACCCGACTGAATTCTGGGATTTGTGGTTTTCACGTGGCAACATTACCCCATGGTGGTTAAGGCAATGCAGGCCACGCGTCTGATCCCAA
>gene=chr12_67662522-67662737; species=ponAbe
ATTCAAAGGTTTTTACCCAGCACGGCTCCCCCTTCAGACTGCAAATCCCAGCATTCACTCCTTCCACGGCAGCCAATGAGGAAGCTACAAATTCCCGCAGCCAATCACATTCTGGGCCAGTGTATCACCCGACTGAATTCTGGGATTTGTGGTTTTCATGTGGCAACATTACACCATGGTGGTTAACGCAATGCAGGCCACGCGTCTGATCCCAA
>gene=chr12_67662522-67662737; species=rheMac
ATTCAAAGGTTTTTATCTAGCACTGCTCCCCT-TCAGACTACATATCCCAGCATTCAGTCCTTCCGGGGGGGCCAATGAGTAAGCTACAAGTTCCCGCAGCCAATCACATTATTAGCCAGTGTATCACCCGACTGAATTCTGGGATTTGTGGTTTTCACGTGGCAACATTACCCCATGGTGGTTAAGGCAATGCAGGCCCCGCGTCTGATCCCAA
>gene=chr12_75905538-75905682; species=hg19
TCTCCTACGTGGCCAATGAAGAGCCGGAGACTTTCTCCCAGTATGCCCTGAAACCATGGAGTTTGCGTACTGGGACTTGTAGTTTAGCAGGCGGTATAGGCAAATTGGATACTGTTTTATCCGTAGTTTCCTCGTGGCCTCACG
>gene=chr12_75905538-75905682; species=bosTau
ACTCCCGCGTAGCGAAAGGAGAGTTGGAGACTGCTTTACCTGGCGCG-GGTAACTACG-----TGCGTGTTGGGAATTGTAGTTTAGCA----CTGGCAGCAAGTCGGAG--GTTTTTATCCTTCGTTTTCTCATGCACTCAGG
>gene=chr12_75905538-75905682; species=calJac
TCTCCTACTTGGCCAATGAAGAGCCGGAAACCTTCTCCCAGGATGCACTGCAACCATGGAGTTTGCGTACTGGGAATTGTAGTTTAGCAAGCGGTGCAGGCAAATTGGATAGTA----ATCCGTAGTTTCCTC--GGCCTCACG
>gene=chr12_75905538-75905682; species=canFam
---CCTGCGTAGCCAATGGACAGCCGCGGACTCTTTTCCAGGATGCACGGCAACCACG-----TGCATGCTGGGAGTTGTAGTCCAGCG----CTATGGG-GAGTTGGAGGCCATACATCTTGGAGTTTCCTTTCGGTCCTTGT
>gene=chr12_75905538-75905682; species=equCab
TCTCCTGCGTGGCCAATGGAGAGCCGGAGACTTGTCTCCCGAAGGCGCTGCAACTGCG-----TGCATGCTGGGAATTGTAGTTCCGCA----CTGTGGGTAAGTTGGAGGCTGTCCGACTTGGAGTTTTCTCGTGGGCCCAGT
>gene=chr12_75905538-75905682; species=gorGor
------------------------------------------------------------------------------------------------------------------------------------------------
>gene=chr12_75905538-75905682; species=panTro
TCTCCTACGTGGCCAATGAAGAGCCGGAGACTTTCTCCCAGTATGCCTTGAAACCATGGAGTTTGCGTACTGGGACTTGTAGTTTAGCAGGCGGTATAGGCAAATTGGATACTGTTTTATCCGTAGTTTCCTCGTGGCCTCACG
>gene=chr12_75905538-75905682; species=papHam
TCTCCTACGTGGCCAATGAGGAGCTGGAGACTTTCTCCCAGTATGCACTGCAACCATGGAGTTTGCGTACTGGGATTTGTAGTTTAGCAGGCGGTATAGGCAAATTGGACACTGTCTTCTCTGCAGTTTCCTCGTGGCCTCACG
>gene=chr12_75905538-75905682; species=ponAbe
TCTCCTACGTGGCCAATGAAGAGCCGGAGACTTTCTCCCAGTATGCACTGCAACCATGGCGTTTGCGTACTGGGACTTGTAGTTTAGCAGGCGGTATAGGCAAATTGGATACTGTTTTATCCGTAGTTTCCTCGTGGCCTCACG
>gene=chr12_75905538-75905682; species=rheMac
TCTCCTACGTGGCCAATGAAGAGCTGGAGACTTTCTCCCAGTATGCACTGCAACCATGGCGTTTGCGTACTGGGACTTGTAGTTTAGCAGGCGGTATAGGCAAATTGGACACTGTGTTATCCGCAGTTTCCTCGTGGCCTCACG
>gene=chr12_88535866-88536130; species=hg19
AGATCCCGGATGCCAGGAGAGCCTACAGTTCACGACCGTGGGTGATGCTTTACGTTTAGATTCTCCGCCGGAGTCCCAGAGCTCGGTGTTCAGGATGATGAGAAGGCGTGGAACGAGGACTTCAAATCCCAGAGTGCAGTTCTGCCTGAGGCTTCTGCATGCTGGGAACTGAAGTCCCTGAGAAGAGGAGGTAAGGCGCTCCCGGCATGCAACGCGTAAGACTGCGACGGTACCGGGGCGGCGGGGAAGGACCGAGAGGCGGGA
>gene=chr12_88535866-88536130; species=bosTau
AGAGCCCGGATGCTAGCGATGCCTACCTTTCACGACCGTGGGTGATGCTTTACGTTCAGATTCCCCCGCGAGTTCCCTGCACTGTGTGTTATGGACGAAGTGAAGGCGTGAGGTGAGGACTCCAAATCCCAAAATGCAGTTCTGCTTGAGGCCGGGACTTTTAGGACGATGAAGTCTCTGAGAAGTGGAGGTAGGCCGTTCCCGGCGTGCAGTGCGGGAGGCTGCGGCGGTACCGGGGT-GCGGGGAACCGCCCGGAGGCGGGA
>gene=chr12_88535866-88536130; species=calJac
AGGCCCCGGATGCAAGGAGAGCCTACAGTTCACGACCATGAGTGATACTTTACGTTTAGATTCTCCGTCGGAGTCCCAGGAGTCGGTGTTCAGGTCGCTGAGAAGGCATGGAACGAGGACTGCAAATCCCAGACTGCAGTTCTGCCTGAGGCTTGTGCAAGCTGGGAACTGAAGTCTCTG---AGAGGAGGTAAGGCGCTCCCGGCATGCAATGCGTAAGGCTGCGACGGTACCCGGGCGGCGGAGAAGGACCGGGAGGCGGGA
>gene=chr12_88535866-88536130; species=canFam
AGGCCCCGGATGCGAGGGGAGCCTACATTTCACGACCTTGAGTGATGCTTTGCGTTTAGATCCTCCCGCGGGGCCCCTGGACTCTGTGTGAAAGACGGGGAGAAGGCGAGGGAAAAGGACTCCAAATCCCAGAACGCAGTTCTGCTCGAAGCTCGTGCATGCTGGGAACTGAAGTC-------TAGGGAGGTAGGCTGTTCCCGGCGTGCAATGCGGGAGGCTGCGACCGCGCGGGGGTAGCGGGGAACGACCCAGAGGCGGGA
>gene=chr12_88535866-88536130; species=equCab
AAGCCCCGGATGCGAGGGGAGCCTACATTTCACGACTATGGGTAATGCTTTACG-TTAGATTCCCCAGCTGGGTCCCCGGACTCTGCGAGAAGGACAAGGAGAAGGCTCGGCATGAGGACTCCAGATCCCAGAGTGCAGTTCTGCTTGAAGCTTGTGCCTCCTGGGAACTGAAGTCTCTGAGAAGTGGAGGTAGGCCGTTCCCGGCGTGCAATGCGAGAGGCTGCCGCTGTACCGGGGCAGCGGGGAACGACCCGGCGGC-GGA
>gene=chr12_88535866-88536130; species=gorGor
AGATCCCGGATGCAAGGAGAGCCTACAGTTCACGACCGTGGGTGATGCTTTACGTTTAGATTCTCCGCCGGAGTCCCAGAGCTCGGTGTTCAGGATGATGAGAAGGCGTGGAACGAGGACTTCAAATCCCAGAGTGCAGTTCTGCCTGAGGCTTCTGCATGCTGGGAACTGAAGTCCCTGAGAAGAGGAGGTAAGGCGCTCCCGGCATGCAAAGCGTAAGACTGCGACGGTACCGGGGCGGCGGGGAAGGACCGAGAGGCGGGA
>gene=chr12_88535866-88536130; species=panTro
AGATCCCGGATGCAAGGAGAGCCTACAGTTCACGACCGTGGGTGATGCTTTACGTTTAGATTCTCCGCCGGAGTCCCAGAGCTCGGTGTTCAGGATGATGAGAAGGCGTGGAACGAGGACTTCAAATCCCAGAGTGCAGTTCTGCCTGAGGCTTCTGCATGCTGGGAACTGAAGTCCCTGAGAAAAGAAGGTAAGGCGCTCCCGGCATGCAACGCGTAAGACTGCGACGGTACTGGGGCGGCGGGGAAGGACCGAGAGGCGGGA
>gene=chr12_88535866-88536130; species=papHam
AGATCCCGGATGCAAAGAGAGCCTACAATTCACGACCGTGGGTGATGCTTTACGTTTAGATTCTCCGCCGGAGTCCCAGGACTCGGTGTTCAGGGTGATGAGAAGGCGTGGAACGAGGACTCCAAATCCCAGAGTGCAGATGTGCCTGAGGTTTGTGCATGCTGGGAACTGAAGTCCCTGAGAAGAGGAGGTAAGGCGCTCCCGGCGTGCAACGCGGAAGGCTGCGACAGTACCGGGGCGGCGGGGAAGGACCGAGAGGCGGGA
>gene=chr12_88535866-88536130; species=ponAbe
AGATCCCGGATGCAAGGAGAGCCTACAGTTCACGACCGTGGGTGATGCTTTACGTTTAGATTCTCCGCCGGAGTCCCAGAACTCCGTGTTCAGGATGATGAGAAGGCGTGGAACGAGGACTCCAAATCCCAGAGTGCAGTTCTTCCCGAGGCTTGTGCATGCTGGGAACTGAAGTCCCTGAAAAGAGGAGGTAAGGCGCTCCCGGCATGCAACGCGTAAGGCTGCGACTGTACCGGGGCGGCGGGGGAGGACCGAGAGGCGGGA
>gene=chr12_88535866-88536130; species=rheMac
AGATCCCGGATGCAAAGAGAGCCTACAATTCACGACCGTGGGTGATGCTTTACGTTTAGATTCTCCGCCGGAGTCCCAGGACTCGGTGTTCAGGATGATGAGAAGGCGTGGAACGAGGACTCCAAATCCCAGAGTGCAGATGTGCCTGAGGTTTGTGCATGCTGGGAACTGAAGTCCCTGAGAAGAGGAGATAAGGCGCTCCCGGCGTGCAACGCGGAAGGCTGCGACGGTACCGGGGCGGCGGGGAAGGACCGAGAGGCGGGA
>gene=chr12_94071050-94071180; species=hg19
GCTTCGATCCGACCCTTGAACGCTCAATAAAAATGGCGACAGCACTTCCTGTACTTGCCCTCAACAAAGATGGTGTCAACACTTCCTGTTTAGGGTTTTCGCCATTAACAAAGATGGTGCTTATGGGGCA
>gene=chr12_94071050-94071180; species=bosTau
GCTTCATCCT--------GGCCACCAATAAAGATGACCACAGTACTTCCTGTGCTTGCCCTTAACAAAGATGGAGTCATGACTTCCTGTTCAGAGGTTTTGCCTTCAACAAAGATGGTGCTTATGGTACA
>gene=chr12_94071050-94071180; species=calJac
GCTTCAATCCGACCCTCGAACGCTCAATAAAAATGGCGACGGCACTTCCTGTGCTTGCCCTCAACAAAGATGGCGTCAACACTTCCTGTTTAAGGTTTTCGCCTTTAACAAAGATGGTGCTTACGATGCA
>gene=chr12_94071050-94071180; species=canFam
GCTTCAGTCCCACACTTGGGCCCTCAACAGAGATGGCGACAGCACTTCCTGTGTTTGCCCTCAACAAAGATGGCGACAGCACTTCCTGTTGAGGGGCTTCGCCTTCAACAAAGATGGTACTTATGGTACA
>gene=chr12_94071050-94071180; species=equCab
GCTTCAGTCTGACACCGGGGGCCCCAATAAAGATGGCTACAGCACTTCCTGCGTTTGCCCTCAACAAAGATGGCGACAGTACTTCCTGTTCAGGGCTCTCGCCTTCAACAAAGATGGTGCTTACGGTACA
>gene=chr12_94071050-94071180; species=gorGor
GCTTCGATCCGACCCTTGAACGCTCAATAAAAATGGCGACAGCACTTCCTGTACTTGCCCTCAACAAAGATGGTGTCAACACTTCCTGTTTAGGGTTTTCGCCATTAACAAAGATGGTGCTTATGGGGCA
>gene=chr12_94071050-94071180; species=panTro
GCTTCGATCCGACCCTTGAACGCTCAATAAAAATGGCGACAGCACTTCCTGTACTTGCCCTCAACAAAGATGGTGTCAACACTTCCTGTTTAGGGTTTTCGCCATTAACAAAGATGGTGCTTATGGGGCA
>gene=chr12_94071050-94071180; species=papHam
GCTTCGATCCGACCCTTGAACACTCAATAAAAACGGCGACAGCACTTCCTGTGCTTGCCCTCAACAAAGATGGTGTCAACACTTCCTGTTTAGGGTTTTCGCCTTTAACAAAGATGGTGCTTATGGGGCA
>gene=chr12_94071050-94071180; species=ponAbe
GCTTCGATCCGACCCTTAAACGCTCAATAAAAATGGCAACAGCACTTCCTGTGCTTGCCCTCAACAAAGATGGTGTCAACACTTCCTGTTTAGGGGTTTCGCCTTTAACAAAGATGGTGCTTATGGGGCA
>gene=chr12_94071050-94071180; species=rheMac
GCTTCGATCCGACCCTTGAACGCTCAATAAAAATGGCGACAGCACTTCCTGTGCTTGCCCTCAACAAAGATGGTGTCAACACTTCCTGTTTAGGGTTTTCGCCTTTAACAAAGATGGTGCTTATGGGGCA
>gene=chr12_95611392-95611592; species=hg19
GCCCTAGCCTCCTCCAATCGGAGGGCTCGAGCTTCAGCTCGCTCCCGCCTCTCTCGCTTACACGCTCACTCTCTTCTCCAATAAGCGGGCTCGAAAAGGGGGCGTGAGCGGCGAGGCATATTGGGAATTGTAGTTTTCTGGACCCACGGGACGGGCAGGAGCTGGAGCTCCGTGCCGCCTGTACTCCCGCCTTCATTTCC
>gene=chr12_95611392-95611592; species=bosTau
GCCCCAACCTCCTCCAATCAGAGGGCCCAAGTTTTACCCCGTTCCCGGCCCTCCCGCCCACATGCTCAAGCTCGGCTCCAATGAGCGGGCTTTAAAAAGGGGCGTGAGCTACAAGGCATGATGGGAATTGTAGTTTTCTGCACACA-AGGACTGGCAGAGGCAGACGC-GGGTGCAGCCTGTTCTCCCGCCTTCATTTCC
>gene=chr12_95611392-95611592; species=calJac
GCCCTGGCCTCCTCCAATTGGAGGGCTCGCGCTTCAGCTCGCTCCTGCCTCTCCCACTCACACGCTCACTGTCTGCTCCAATAAGCGAACTCGAAAAGGGGGCGTGAACGGCGAGGCATGTTGGGAATTGTAGTTTTCTAGACCCACGGGTCGGGCAGAAGCTGGAGCTCCGTGCCGCCTGTTCTCCCGCCTTCATTTCC
>gene=chr12_95611392-95611592; species=canFam
GCTCCAGCCTCCTCCAATCAGCGGGCGTGAGCTTCCTCCCGCTCCCGCCCCTCCCGCCCACACGCTCAACCTCTGCTCCAATAAGCGGTCGTGAAAAGGGGGCGTGGGCTGCGCGGCCTGCTGGGAATTGTAGTTTTGTGGACAGACGCGACGGTCCGTTGCAGACGC-GGGTGCCGCCTGCTCTCCCGCCTTCATTTCC
>gene=chr12_95611392-95611592; species=equCab
--------------------------------------------------------------------------------------------------------------------------------------------------------------------------------------------------------
>gene=chr12_95611392-95611592; species=gorGor
GCCCTAGCCT----------------------------------------------------------------------------------------------------------------------------------------------------------------------------------------------
>gene=chr12_95611392-95611592; species=panTro
GCCCTAGCCTCCTCCAATCGGAGGGCTCGAGCTTCAGCTCGCTCCCGCCTCTCTCGCTTACACGCTCACTCTCTTCTCCAATAAGCGGGCTCGAAAAGGGGGCGTGAGCGGCGAGGCATGTTGGTAATTGTAGTTTTCTAGACCCACGGGACGGGCAGGAGCTGGAGCTCCGTGCCGCCTGTTCTCCCGCCTTCATTTCC
>gene=chr12_95611392-95611592; species=papHam
GCCCTAGTCTCCTCCAATCGGAAGGCTCGAGATTCCGCTCGCTCCCGCCTCTCTCGCTCACACGCTCACGCTCTTCTCCAATAAGCGGGCTCGAAAAGTGGGCGTCGGCGGCGAGGCATGTTGGGAATTGTAGTTTTCTAGACCCACGAGACGAGCAGGAGCTGGAGCTCCGTGCCGCGGGTTCTCCCGCCTTCATTTCC
>gene=chr12_95611392-95611592; species=ponAbe
GCCCTAGCCTCCTCCAATCGGAGGGCTCGAGCTTCAGCTCGCTCCCGCCTCTCTCGCCTACACGCTCACTCTCTTCTCCAATAAGCGGGCTCGAATAGGGGGCGTGAGCGGCGAGGCATGTTGGAAATTGTAGTTTTCTAGACACACAGGACGAGCAGGAGCTGGAGCTCTGTGCCGCCTGTTCTCCCGCCTTCATTTCC
>gene=chr12_95611392-95611592; species=rheMac
GCCCTAGTCTCCTCCAATCGGAAGGCTCGAGATTCCGCTCGCTCCCGCCTCTCTCGCTCACACGCTCACGCTCTTCTCCAATAAGCGGGCTCGAAAAGTGGGCGTCGGCGGCGAGGCATGTTGGGAATTGTAGTTTTCTAGACCCACGAGACGAGCAGGAGCTGGAGCTCCGTGCCGCGGGTTCTCCCGCCTTCATTTCC
>gene=chr12_96429378-96429558; species=hg19
GGGAGAGAGGTAAAGAAGAGGAGGAGGGATTCGCGGTGCACGCCGGGAAAGGAAGTTTCTTAAAGTCAGACGAGCGTTGGGGGATGGGTGAAGGAACTACAAGTTCCATGGTGCCGCGCGGCAAGCGGGCGCTTGGCTACCTGGGAGCGTGTGTGTTAGGGATGTTGAGGGGGACCAAGC
>gene=chr12_96429378-96429558; species=bosTau
GGGAGTGAGGTAAAGAGAGGG---AGGAATTCGCGGCGTCCGCTGGGAAAGGAAGTTCTTTAAAGTCAGTAAAGAGTAGGGTGTGGCATGATGGAACTACAAGTCCCATGGTGCAGTGCGACAGGCGTGCGCTTTGCTCTCTGGGAgtgtgtgtgtCAGGGGTGTAGAAGTGGATCGATA
>gene=chr12_96429378-96429558; species=calJac
GTGAGAGAAAAAAAAAAAAAGAGGAGGGATTCGCGGTGCACGCCGGGAAAGGAAGTTTCTTAAAGACAGAGGAGCATAGGGGGATGGGCGAAGGAACTACAAGTTCCATGGTGCAGCGCGGCAAGCGTGCGCTTGGCTACCTGGGAGCGTGTCTGTTAGGGGTGCTGAGAGGGACTGAGA
>gene=chr12_96429378-96429558; species=canFam
GGGAGGGAGGCAATAAAGAGG---CGGAACTCGTGGCGCCCGCCGGGAAAGGAAGTTTCTTAAGGTGAGGGAAGAGTGGGGTGTAGCGTGCTGGAACTACAAGTCCCGTGGTGCAGCGCGACAGGCGTGCGCTTTGCTCCCTGGGAGTGTGTGTGCGAGGGGTGCTGC-GAGGACTGGTA
>gene=chr12_96429378-96429558; species=equCab
GGGAGGGAGGTAAAGAAGCGG---AGGGATTCGCGGCGCCCACTGGGAAAGGAAGTCTCTTACAGTGAGAGAAGAATACGGTACGGCTTAAAGGAACTACAAGTTCCGTGGTGCAGCGCGGCAGGTGTGCGCTTTGTTCCCTGGGAGTGTGTGTGCGGGGGGCGCTGAGGAGAACCGAGA
>gene=chr12_96429378-96429558; species=gorGor
GGGAGAGAGGTAAAGAAGAGGAGGAGGGATTCGCGGTGCACGCCGGGAAAGGAAGTTTCTCAAAGTCAGACAAGCGTTGGGGGATGGGTGAAGGAACTACAAGTTCCATGGTGCCGCGCGCCAAGCGGGCGCTTGGCTACCTGGGAGCGTGTGTGTTAGGGATGTTGAGGGGGACCAAGC
>gene=chr12_96429378-96429558; species=panTro
GGGAGAGAGGTAAAGAAGAGGAGGAGGGATTCGCGGTGCACGCCGGGAAAGGAAGTTTCTTAAAGTCAGACGAGCGTTGGGGGATGGGTGAAGGAACTACAAGTTCCATGGTGCCGCGCGGCAAGCGGGCGCTTGGCTACCTGGGAGCGTATGTGTTAGGGATGTTGAGGGGGACCAAGC
>gene=chr12_96429378-96429558; species=papHam
GGGATAGAGGTAAAGAAGCAGGGGAGGGATTTGCGGTGCACGCCGGGAAAGGAAGTTTCTTAACGTCAGCCGAGCGTTGGGGGATGAGTGAAGGAACTACAAGTTCCATGGTGCCGCGCGG-AAGCGGGCGCTTGGCTACCTGGGAGCGTGTGTGTTAGGGGTGTTGAGGGGGATCGAGA
>gene=chr12_96429378-96429558; species=ponAbe
GGGAGAGAGGTAAAGAAGAGGAGGAGGGATTCGCGGTGCACGCCGGGAAAGGAAGTTTCTTAAAGTCAGACGAGCGTTGAGGAATGGGTGAAGGAACTACAAGTTCCATGGTGCCGCGCGGCAAGCGGGCGCTTGGCTACCTGGGAGCGTGTGTGTTAGGGGTGTTGAGGGGGACCGAGA
>gene=chr12_96429378-96429558; species=rheMac
GGGATAGAGGTAAAGAAGCAGGGGAGGGATTTGCGGTGCACGCCGGGAAAGGAAGTTTCTTAACGTCAGCCGAGCGTTGGGGGATGAGTGAAGGAACTACAAGTTCCATGGTGCCGCGCGG-AAGCGGGCGCTTGGCTACCTGGGAGCGT-TGTGTTAGGGGTGTTGAGGGGGACCGAGA
>gene=chr12_104323448-104323633; species=hg19
GACGCAGGGCAGGGCTCTGGCAAAGACACGCTGGGGGAACGTGAAAGAAAGGGCCAAAACTACGCAGCTGGTCCTCAGAGACCAAAGACTACGACCCCCAGCATTCAATGCAGTGAACCCCTAGGACGTTGCATGCCGGGAGCTGTAGTTTCTCACCACCGCCACCCCCCCGCCCCCCCGCCATC
>gene=chr12_104323448-104323633; species=bosTau
AACACGGCGCA-AGCTCCCGCAAAGACACGGGGGTAAACTGCAGAAGGAAGAGCC-AAACTACGCAGCTGA----------CCAAAGACTACGATTCCCAGCATGCGCTACGGAGTTTCCTTAGTACGTTGCATGCTGGGAACTGTAGTTCTTCGTCA--------CTCGC-----------ATG
>gene=chr12_104323448-104323633; species=calJac
GACGCAGGATAGGGCTCCGGCGGCAACATTTTGGGAGAAAATGAA---GAGTGCC-AAACTACGCAGCTGGTC--CAGAAACTAAAGACTACGATTCCCAGCATTCAATGCAGTGTACCCCGAGGATGTTGCATGCCGGGAGCTGTAGTTTCTAACCG--------CCTCC-----------ATC
>gene=chr12_104323448-104323633; species=canFam
------------AATTCCCGCAGAGACACGTTGGG-AAATGC----GGGACGGTT-ACACCGCGCAGCGGGCC--CACAGGCCCAAGACTACGACTCCCAGCATTCA--ACAGTTTAGCCCTAGTACGTTGCATGCCGGGAACTGTAGTTCCTTACCA--------CAGCC-----------ACC
>gene=chr12_104323448-104323633; species=equCab
AACACAGCGCAGAGTTGCCGCAAACACACGCTGGGAAAACGC----GGAAGGACC-AAACTACGCAGCTGG----------TCAAAGACTACGACTCCCAGCATCCA--ATAGTGTACC--TAGTACGTTGCATGCCGGGAACTGAAGTCCCTCAACA--------CCCCC-----------ATC
>gene=chr12_104323448-104323633; species=gorGor
GACGCAGGGCAGGGCTCTGGCAAAGACACGCTGGGGGAACGTGAAAGAAAGAGCCAAAACTACGCAGCTGGTCCTCAGAGACCAAAGACTACGACCCCCAGCATTCAATGCAGTGTACCCCTAGGATGTTGCATGCCGGGAGCTGTAGTTTCTCACCACCGGCCCCCCGCC-----------ATC
>gene=chr12_104323448-104323633; species=panTro
GACGCAGGGCAGGGCTCTGGCAAAGACACGCTGGGGGAACGTGAAAGAAAGGGCCAAAACTACGCAGCTGGTCCTCAGAGACCAAAGACTACGACCCCCAGCATTCAATGCAGTGAACCCCTAGGACGTTGCATGCCGGGAGCTGTAGTTTCTCACCACCGCCACCCCCCCCCCCCA-----ATC
>gene=chr12_104323448-104323633; species=papHam
GACGCAGGACAGGGCTCCGGCAAACACACTCTGGGGGAACGTGAAAGAAAGGGCC-AAACTACGCAGCTGGTCCTCAGAGACCAAAGACTACGATTCCCAGCATTCAATGCAGTGTACCCCTAGGACATTGCATGTCGGGAGCTGTAGTTTCTCACCA--------CCTCT-----------ATC
>gene=chr12_104323448-104323633; species=ponAbe
GACGCAGGACAGGGCTCCGGCAAAGACACGCTGGGGGAACGTGAAAGAAAGGGCTAAAACTACGCAGCTGGTCCTCAGAGACCAAAGACTACAACCCCCAGCATTCAATGCAGTGTACCCCTAGGACGTTGCATGCCGGGAGCTGTAGTTTCTCACCG-------CCCCCC-----------ATC
>gene=chr12_104323448-104323633; species=rheMac
GACGCAGGACAGGGCTCCGGCAAACACACGCTGGGGGAACGTGAAAGTAAGGGCC-AAACTACGCAGCTGGTCCTCAGAGACCAAAGACTACGATTCCCAGCATTCAATGCAGTGTACCCCTAGGACATTGCATGTCGGGAGCTGTAGTTTCTCACCA--------CCTCC-----------ATC
>gene=chr12_107167881-107168106; species=hg19
CTGGCCTCAGGCGGCCGCCAGACTCCCGTTTCCGGCCCTCGCGGTACCACAGTTCCCAGCATGCCCTTGGCGGGAATTCTTTCCGGCTGGATGACTACCAATCCCAGCATGCCATTCGGCACGCCAGTAAATTAGATGGAAGAGCGGGATAGCCCCATTGCATGCAGGGAATTGCAGTCCATTTAGCGGCTGGTTCATAGATGGGCGGGGAAGAGCCGGGTTGCT
>gene=chr12_107167881-107168106; species=bosTau
CTGGCCTCAGGCGGCCGCTGGACTCCCGTTTCCGGCCTTTGCAGGACCACAGTTCCCAGCATGCCTTTGGCGGGAAGTCTTTCCCGCTGGATGACTACGAGTCCCGACATGCCATTCGGCACTCCAGTAGATTAGATGGAAGAGTGGAATGACCCCGTCGCACGAAGGGAATTGTAGTCCATTTAGCTGGTTGCTCTTAGAGGGGCGGGGAAGAGCCGGGTCGCT
>gene=chr12_107167881-107168106; species=calJac
CTGGCCTCAGGCGGCCGCCAGACTCCCATTTCCGGCCCTCGCCGTACTACAGTTCCCAGCATGCCCTTGGAGGGAAGTCTTTCCGTTTGGATGACTACTAATCCCAGCATGCCATT-GGCACTCCAGTAAATCAGATGGAAGAGTGGGATAACCCCGTTGCATGCAGGAAATTGTAGTCCATTTAGCTGCTGGTTCATAGATGGGCGGAGAAGAGCCGGGCTGCT
>gene=chr12_107167881-107168106; species=canFam
CTGGCCTCCGGCCGCCGCGGGACTCCCGTTTCCGGCCCTAGCTGGACCACAGCTCCCGGCATGCCTTTGGCGGGAAGTCTTTCCCGCTGGATGACTACTAATCCCGGCATGCCATTCGGCACTCCAGTGAATTAGATGGGAGAGAGGCAGGACCCCCGCGAACGCAGGGAATTGTAGTCCACGTAGCTGCCGGCTCTGAGAGGGGCGGGGAAGAGCCGGGTCGCT
>gene=chr12_107167881-107168106; species=equCab
CTGTCCTCCGGCAGCCGCCGGACTCCGGTTTCCGGCCTTCGGAGGACCACAGTTCCCAGCATGCCTTTGGCGGGAAGTCTTTCCCGCGGGATGACTACTAATCCCGGCATGCCACACGGCACTCCAATAAATTAGATGGAAGCGTGGAATGACCCCATTGCACGCAGGGAATTGTAGTCCACATAGCTGCTGGCTCTTAGAGGGGCGGGGAAGAGTCGGGTCGCT
>gene=chr12_107167881-107168106; species=gorGor
CTGACCTCAGGCGGCCGCCAGACTCCCGTTTCCGGCCCTCGCGGTACCACAGTTCCCAGCATGCCCTTGGCGGGAAGTCTTTCCGGCTGGATGACTACTAATCCCAGCATGCCATTCGGCACGCCAGTAAATTAGATGGAAGAGCGGGATAGCCCCATTGCATGCAGGGAATTGCAGTCCATTTAGCGGCTGGTTCATAGATGGGCGGGGAAGAGCCGGGTTGCT
>gene=chr12_107167881-107168106; species=panTro
CCGGCCTCAGGCGGCCGCCAGACTCCCGTTTCCGGCCCTCGCGGTACCACAGTTCCCAGTATGCCCTTGGCGGGAAGTCTTTCCGGCTGGATGACTACTAATCCCAGCATGCCATTCGGCACGCCAGTAAATTAGATGGAAGAACGGGATAGCCCCATTGCATGCAGGGAATTGCAGTCCATTTAGCGGCTGGTTCATAGATGGGCGGGGAAGAGCCGGGTTGCT
>gene=chr12_107167881-107168106; species=papHam
CTGGCCTCAGGCGGCCGCCAGACTCCCGTTTCCGGCCTTCGCGGTACCACAGTTCCCAGCATGCCCTTGGCGGGAAGTCTTTCCGGCTGGATGACTACTAATCCCAGCATGCCATTCGGCACTCCAGTAAATTAGAGGGAAGAGCGGGATAACCCCATTGCATGCAGGGAATTGCAGTCCATTTAGCGGCTGGTTCATAGATGGGCGGGGAAGAGCCGGGTTGCT
>gene=chr12_107167881-107168106; species=ponAbe
CTGGCCTCAGGCGGCCGCCAGACTCCCATTTCCGGCCCTCGCGGTACCACAGTTCCCAGCATGCCCTTGGAGGGAAGTCTTTCCGGCTGGATGACTACTAATCCCAGCATGCCATTCGGCACTCCAGTAAATTAGATGGAAGAGCGGGATAAGCCCATTGCATGCAGGGAATTGCAGTCCATTTAGCGGCTGGTTCATAGATGGGCGGGGAAGAGCCGGGTCGCT
>gene=chr12_107167881-107168106; species=rheMac
CTGGCCTCAGGCGGCCGCCAGACTCCCGTTTCCGGCCTTCGCAGTACCACAGTTCCCAGCATGCCCTTGGCGGGAAGTCTTTCCGGCTGGATGACTACTAATCCCAGCATGCCATTCGGCACTCCAGTAAATTAGATGGAAGAGCGGGATAACCCCATTGCATGCAGGGAATTGCAGTCCATTTAGCGGCTGGTTCATAGATGGGCGGGGAAGAGCCGGGTTGCT
>gene=chr12_110151264-110151465; species=hg19
caaatatgtgatcagtaaatgacaCTGGTTTTGCCACCCCTAGTGGGACTACAAAAACCAGCACGCCCTGCGCCCCCAGTCGGGGCCCCTCCACCCGGCGCCGGCGCGCAGCATGCCGGGAGTTGCAGTCCTCGCGAGGCAAGTTCCGCCTCGTCCCTGCTTGGGGGAGGAGGTTGGAGAGCCGCCCTGCCGGCCTTTGAA
>gene=chr12_110151264-110151465; species=bosTau
-gCATAGGTGCTCAATAAATGATACTAGTTTTTCCACTCCTGGTGGGACTACAAGTACCAGCATGCCCTACGCCCCCAGTCGGGGCCCCTACGACTGGCGCCGGCGCGCTGTAGGCCGGGAGTTGCAGTCCTCACGAGGCAGGCCCCGCCTCGCCCCTGCTTGGGGGAGGAGGTTGGAGAGCTGCCCTACCGGCCTTTGAA
>gene=chr12_110151264-110151465; species=calJac
caagtatgttatcaataaatgacaCTGGTTTTGCCATCCCTACTGGGACTACAAATACCAGCATGCCCTGCGCCTCCGGTAGGGGCCCCTCCGCCCGGCGCCGGCGCTCAGCATGCCGGGAGTTGCAGTCCTCGCGTGGCAGGTTCCGCCTCGTCCCTTCTTGGGGGAGGAGGTTGGAGAGCCGCCCTGCCGACCTTTGAA
>gene=chr12_110151264-110151465; species=canFam
caaacacgtgctcaataaaggataCTTGTTTTTCCACCTCTGGGGGGACTACAAATACCAGCACGCTCTGCGCCTCATGTcggggcccctccgcccggcgccggcgcgcTGCATGCCGGGACTTGCAGTCCTTGCGAGGCCGGGCCCGCCTCGCCCCAGCTTGGGGGAGGAGGTTGGAGAGCCGCCCTGCCGGCCTTTGAA
>gene=chr12_110151264-110151465; species=equCab
caaatatgcgctcaataaatgatCCAGGTTTTTTCATTCCTGGTGGGACTACAAGTACCAGCATGCCCTgcgcccccggtcggggcccctccgcccggcggcggcgcgcTGCATGCCGGGAGTTGCAGTCCTCGCGGGACAGGCCCCGCCTCGCCCTAGCTAGGGGGAGGAGGTTGGAGAGCCGCCCTGCCGGCCTTTGAA
>gene=chr12_110151264-110151465; species=gorGor
caaatatgtgatcagtaaatgacaCTGGTTTTGCCACCCCTAGTGGGACTACAAAAACCAGCACGCCCTGCGCCCCCAATCGGGGCCCCTCCACCCGGCGCCGGCGCGTAGCATGCCGGGAGTTGCAGTCCTCGCGAGGCAAGTTCCGCCTCGTCCCTGCTTGGGGGAGGAGGTTGGAGAGCCGCCCTGCCGGCCTTTGAA
>gene=chr12_110151264-110151465; species=panTro
caaatatgtgatcagtaaatgacaCTGGTTTTGCCACTCCTAGTGGGACTACAAAAACCAGCACGCCCTGCGCCCCCAGTCGGGGCCCCTCCACCCGGCGCCGGCGCGCAGCATGCCGGGAGTTGCAGTCCTCGCGAGGCAAGTTTCGCCTCCTCCCTGCTTGGGGGAGGAGGTTGGAGAGCCGCCCTGCCGGCCTTTGAA
>gene=chr12_110151264-110151465; species=papHam
caaatatgtgttcaataaatgacaCTGGTTTTGCCACCCCTAGTGGGACTACAAAAACCAGCATGCCCTGCGCCCCCAGTCGGAGCCCCTCCACCCGGCGCCAGCGCGCAGCGTGCCGGGAGTTGCAGTCCTCGCGAGGCAGGTTCCGCCGCGTCCCTGCTTGGGGGAGGAGGTTGGACAGCCGCCCTACCGGTCTTTGAA
>gene=chr12_110151264-110151465; species=ponAbe
caaatatgtgatcaataaatgacaCCGGTTTTGCCACCCCTAGTGGGACTACAAAAACCAGCATGCCCTGCGCCCCCAGTCGGGGCCCCTCCACCCGGCGCCGGCACGCAGCATGCCGGGAGTTGCAGTCCTCGCGAGGCAGGTTCCGCCTCGTCCCTGCTTGGGGGAGGAGGTTGGAGAGCCGCCCTGCCGGCCTTTGAA
>gene=chr12_110151264-110151465; species=rheMac
caaatatgtgatcaataaatgacaCTGGTTTTGCCACCCCTAGTGGGACTACATAAACCAGCATGCCCTGCGCCCCCAGTCGGAGCCCCTCCACCCGGCGCCAGCGCGCAGCGTGCCGGGAGTTGCAGTCCTCGCGAGGCAGGTTCCGCCGCGTCCCTGCTTGGGGGAGGAGGTTGGACAGCCGCCCTACCGGTCTTTGAA
>gene=chr12_110436828-110436960; species=hg19
GTTGCCCACTTCCAAAATGGCTTTTGACCCGTCGTGGAAGCATCTGTCCTGCTCCAAAAAGGCTGCAAGGGTGTCGGCAGCTGGAATGGTTTGGTCCGGGGCTCAGTTGTCACCCCCTGACTTCAGAGCCAA
>gene=chr12_110436828-110436960; species=bosTau
GTTGCCCACTTCCAAAATGGCTCCTGACCAATCGTGGCAGGATCTCCCCAGGTCCAAACAGGCTGCAAGAGAGTCAGGAACTAGAATGGTTTGGTCCAGGAGCCTATTGTCACCCCCTGACCGCAGAGCCGA
>gene=chr12_110436828-110436960; species=calJac
GTTGCCCACTTCCAAAATGGCTTCTGAGCCATCGTGGAAGCATCTGCCCTGCTCCAAAAAGGATTCAAGGGTGTCAGCAGCTGGAATGGTTTGGTCCGGGCCTCAGTTGTCACCCCCTGGCTGCAGAGCAAA
>gene=chr12_110436828-110436960; species=canFam
GTTGCCCGCTTCCAAAACGGCTTCTGGCCAATCGTGGAAGCG-CTGCCCAGTTCCAAAAAGGCTGCAAGGGAGTCAGTAACTGGAATGGTTCGGTCCGGGTCCCAGCTGCCTCCCCCTGAAGGCCGAGCGTG
>gene=chr12_110436828-110436960; species=equCab
GTTGCCCACTTCCAAAATGGCTTCTAACCAATCGTGGAAGCATCTGCCCTGGTCCAAAAAGGCTGCAAGGGAGTCAGTAGCTGGAATGGTTTGGTCCGGGCGTCTGTTGTCACCCCCTGACCGCAGAGCCAA
>gene=chr12_110436828-110436960; species=gorGor
GTTGCCCACTTCCAAAATGGCTTTTGACCCGTCGTGGAAGCATCTGTCCTGCTCCAAAAAGGCTGCAAGG-TGTCGGCAGCTGGAATGGTTTGGTCCGGGGCTCAGTTGTCACCCCCTGACTGCAGAGCCAA
>gene=chr12_110436828-110436960; species=panTro
GTTGCCCACTTCCAAAATGGCTTTTGACCCGTCGTGGAAGCATCTGTCCTGCTCCAAAAAGGCTGCAAGGGTGTCGGCAGCTGGAATGGTTTGGTCCGGGACTCAGTTGTCACCCCCTGACTGCAGAGCCAA
>gene=chr12_110436828-110436960; species=papHam
GTTGCCCACTTCCAAAATGGCTTTTGACCCATCGTGGAAGCATCGGCCCTGCTCCAGAAAGGCTGCAAGGGTGTCGGCAGCTGGAATGGTTTGGTCTGGGGCTCAGTTGTCACCCCCTGACTGTAGAGCCAA
>gene=chr12_110436828-110436960; species=ponAbe
GTTGCCCACTTCCAAAATGGCTTTTGACCCATCGTGGAAGCATCTGCCCTGCTCCAAAAAGGCTGCAAGGGTGTCGGCAGCTGGAATGGTTTGGTCCGGAGCTCAGTTGTCACCCCCTGACTGCAGAGCCAA
>gene=chr12_110436828-110436960; species=rheMac
GTTGCCCACTTCCAAAATGGCTTTTGACCCATCGTGGAAGCATCGGCCCTGCTCCAAAAAGGCTGCAAGGGTGTCTGCAGCTGGAATGGTTTGGTCTGGGGCTCAGTTGTCACCCCCTGACTGTAGAGCCAA
>gene=chr12_113154397-113154559; species=hg19
ttaaaggcacaagttggaagggcacatctcactttcacccgtgtctcattggccacaccaagtcacatgcccacacctaagtggaggctgggaaatgtagtctctggctaggcagccatgtttccagctaaaactttggattattattgaataggggaggaa
>gene=chr12_113154397-113154559; species=bosTau
------CCACAAATTGGAAGGATacaccttacttttgctgatatcccattggccatatcaagtcacatgccccctccttaatggagtctgggaaatgtagtctctagctcggcagtcac-tttccagctaaaactcatgcgtattattaaatagagaat---
>gene=chr12_113154397-113154559; species=calJac
ttaaagacacaagttggaagggcacacctctctttcatccatgtctcattggccacaccaagtcacaggcccacatctaagtggaggctgggaaatgtagtctctggctaggcagctatgtttccagctaaaactttggattattattgaataggggaggaa
>gene=chr12_113154397-113154559; species=canFam
ttaagggtgcagatcggaaggggtcatctcactttcacttatatctcattggccacagcaagccacatgcccattgttaaat-gagtctgggaaatatagtctctagctcagtagccaaattttcaactaaaa--ctatgatgaaactgag--aagagt---
>gene=chr12_113154397-113154559; species=equCab
ttaagggcaccaatgggaagggcaaacctcacttccacttgcatcccattggctacaccaggtcacatgcccacatctaggt-gagactgggaaatgtagtctctagctagacagccatgtctccagctgaaacgctggagtattattaAA-----------
>gene=chr12_113154397-113154559; species=gorGor
ttaaaggcacaagttggaagggcacatctcactttcacccgtgtctcattggccacaccaagtcacatgcccacacctaagtggaggccgggaaatgtagtctctggctaggcagccatgtttccagctaaaactttggattattattgaataggggaggaa
>gene=chr12_113154397-113154559; species=panTro
ttaaaggcacaagttggaagggcacatctcactttcacccatgtctccttggccacaccaagtcacatgcccacacctaagtggaggctgggaaatgtagtctctggctaggcagccatgtttccagctaaaactttggattattattgaataggggaggaa
>gene=chr12_113154397-113154559; species=papHam
ttaaaggcacaagttggaagggcacccctcactttcacctgtgtctcattggccacaccaagtcacatgcccacacctaagtggaggctgggaaaggtagtctctggctaggcagccatgtttccagctaaaactttggattattattgaataggggaggaa
>gene=chr12_113154397-113154559; species=ponAbe
ttaaaggcacaagttggaagggcacatctcactttcacccgtatctcattggccacaccaagtcacatgcccacacctaagtggaggctgggaaatgtagtctctggctaggcagccgtgtttccagctaaaattttggattattattgaacaggggaggaa
>gene=chr12_113154397-113154559; species=rheMac
ttaaaggcacaagttggaagggcacccctcactttcacctgtgtctcattggccacaccaagtcacatgcccacacctaagtggaggctgggaaaggtagtctctggctaggcagccatgtttccagctaaaactttggattattactgaataggggaggaa
>gene=chr12_119667711-119667869; species=hg19
TCCAACAAATTCCATTCTCTCTTCCATAGCCGTAAGTGAACCGTTGCTGCTCAACAGGGgactacatttcccagcctcccctggggcaaggtcgaatcatgtgactaagttctaaccaatgaaatataaacaaaagagacgtgtgcaacactgcctca
>gene=chr12_119667711-119667869; species=bosTau
tctaacaa-ttccatcctctcttccatagagatagatgagccatggctgcttagctggggactacatttcccggcttcccctgggtcaa---------atggaa-------ttaaccaatggaatgtgagcgcaagcaatgtgttagctagtgccaca
>gene=chr12_119667711-119667869; species=calJac
TCTAACAAATTCCATTCTCTTTTGCATAGAGATAAGtgaaccgttgttgctcagcaggagactacatttcccagcctcctctgaagcaaggtggagtcatgtgattaagttctaaccaatggaatgtaaacaaaagagacacgtgcaacactgcctca
>gene=chr12_119667711-119667869; species=canFam
TCTAAcaaattccattctctcttcccaagtaagagctga---------gctcagcc-aagactacatttcccagtc-ccctggggcccagatgagcccatatgattgcgttttacccaatggaatgtg----aaagtgatgtgtttagcattgcccca
>gene=chr12_119667711-119667869; species=equCab
tctaacaatttccactctctcttccgtagtaatagctgaaccatggctgctcagctggggactacatttcccagtc-tccctggggcgatatgagaccatgtgactaagttttaaccaatggaatgtgagcaaaagtgatatgttta-tattgctaca
>gene=chr12_119667711-119667869; species=gorGor
TCCAACAAATTCCATTCTCTCTTCCATAGCCGTAAGTGAACCGTTGCTGCTCAACAGGGgactacatttcccagcctcccctggggcaaggtcaaatcatgtgactaagttctaaccaatgaaatataaacaaaagagacgtgtgcaacACTGCCTCA
>gene=chr12_119667711-119667869; species=panTro
TCCAACAAATTCCATTCTCTCTTCCATAGCCGTAAGTGAACCGTTGCTGCTCAACAGGGgactacatttcccagcctcccctggggcaaggtcgaatcatgtgactaggttctaaccaatgaaatataaacaaaagagacgtgtgcaacactgcctca
>gene=chr12_119667711-119667869; species=papHam
tctaacaaattccattctctcttccacagtgataactgaacagttgctgctcaacaggggactacatttcctagcttcccctggggcaaggtcaaatcatgtgactaagttctaaccaatagaatacaaacaaaagagatgtgtgcaacactgcctca
>gene=chr12_119667711-119667869; species=ponAbe
TCCAGCAAATTCCATTCTCTCTTCCATAGCAATAAGTGAACCGTTGCTGCTCAACAGGGgactacatttcccagcctcccctggggcaaggtcgaatcatgtgactaagttctaaccaatggaatataaacaaaagagacgtgtgcaacactgcctca
>gene=chr12_119667711-119667869; species=rheMac
TCTAACAAATTCCATTCTCTCTTCCATAGTGATAACTGAACAGTTGCTGCTCAACAGGggactacatttcctagcctcccctggggcaaggtcgaatcatgtgactaagttctaaccaatagaatacaaacaaaagacacgtgtgcaacactgcctca
>gene=chr12_120739992-120740180; species=hg19
CTCTGACCAGAAAGAGCCGACAGGGGGCGTTCCTGGATGATCTGGGGCTGTCAATTGCGAGACGCGGAGGATTGTGGGACTTGTGGTTTTTCTCGCATCATTTAAGCTTTCTGGACTACATGTCCCAAAATGCAAATGCAATCAGACGGTCCCACTGTGGGGTGTGAAGTGTCCGTAGAGCTGTGAGA
>gene=chr12_120739992-120740180; species=bosTau
CTCCGACCAGAGAAGGCCAACAGGGGGCCTTACTAGACAATCTGGGTCCTACAACTGTGAAGCCCAAAGGACTGTGGGATTTGTAGTTTTTCTTGCATCATTTCTGCTTCATGAACTACATTTCCCAAAATGCAAATATAGCCCATCTGT--CCCTGTTGGGCGTAAAGTGTCCCTTAAGCTGTGGAA
>gene=chr12_120739992-120740180; species=calJac
CTCTGACCAGAAAGAGCCGACAGGAGGCGATCCTGGA-----------CGTAAATTGCGAGACGCGGAGGATTGTGGGACTTGTAGTTTTTCTAACATCACTTAAGCTTTCTGGACTACATGTCCCAAAATGCAAGTGCAATCAAACAATCCCACCGTGGGTTGTGAAGTGGTCCTGGAACCGTGAGA
>gene=chr12_120739992-120740180; species=canFam
CTCTGGCCACGAAAACCAGACAGGAGGCAGTACTAGACAATCTGGGCTCCTGAACAGTGAAGCCCAGAGGATTGTGGGACTTGTAGTTTATCAAGCATCACTTCCGCCTCGTGAACTACATTTCCCCAAATGCAAAAGTAGCCAGGCAGCTGCGTCGTCAGTCGTAAAGTGTCCTTCAA-CTGAGAGA
>gene=chr12_120739992-120740180; species=equCab
CTCTGAACAGGAGAGGCGGACAGGGGGCGCTACTGGACAATCTGAGTCCCTCA------------AGAGGATTGTGGGACTTGTAGTTTTTTCTGCATCACTTTAGCTTCATGAACTACATTTCCCAGAATGCAAATAGGGCCGGTCAGTCCCACTGTCGGGCGTACGGTGTCCTTTAAGGTGTGAAA
>gene=chr12_120739992-120740180; species=gorGor
CTCTGACCAGAAAGAGCCGACAGGGGGCGTTCCTGGATGATCTGGGGCTGTCAATTGCGAGACGCGGAGGATTGTGGGACTTGTAGTTTTTCTCGCATCATTTAAGCTTTCTGGACTACATGTCCCAAAATGCAAATATAATCAGACGGTCCCACTGTGGGGTGTGAAGTGTCCGTAGAGCTGTGAGA
>gene=chr12_120739992-120740180; species=panTro
CTCTGACCAGAAAGAGCCGACAGGGGGCGTTCCTGGATGATCTGGGGCTGTCAATTGCGAGACGCGGAGGATTGTGGGACTTGTAGTTTTTCTCGCATCATTTAAGCTTTCTGGACTACATGTCCCAAAATGCAAATGTAATCAGACGGTCCCACTGTGGGGTGTGAAGTGTCCGTAGAGCTGTGAGA
>gene=chr12_120739992-120740180; species=papHam
CTCTGACCAGAAAGAGCCGACAGGGGGCGATCCTGGATGATCTGGAGCCGTCAATTGCGAGACGCGGAAGATTATGGGACTTGTAGTTTTTCTCTGATAATTTAATCTTTCTGGACTACATGTCCCAAAATGCAAATGTAATCAGACAGCCCCGCTGTGGGGTATGAAGTGTCCGCAGAGCTGTGAGA
>gene=chr12_120739992-120740180; species=ponAbe
CTCCGACCAGAAAGAGCCGACAGGGGGCGTTCCTGGATGTTCCGGGGCCGTCAATTGAGAGACGCGGAGGATTGTGGGACTTGTAG-TTTTCTCGCATCATTTAAGCTTTCTGGACTACATGTCCCAAAATGCAAATGTAATCAGACGGTCCCACTGTGGGCTGTGAAGTGTCCGTAGAGCTGTGAGA
>gene=chr12_120739992-120740180; species=rheMac
--------------------------------------------------------------------------------------------------------------------------------------------------------------------------------------------
>gene=chr12_121454253-121454436; species=hg19
CACTGTGCCACTGGGCGCCGCCATCTTGAACCACCGCAAAGGATTGTGGAGAACACCGCCGTTATCAAGCCTCCTTCATGACGTCACGTGAGAGGAGAGGCGCGAGGCATTGTGGGGATTGTAGTTCCAAGACTTGGACCGCCATTGGCCATGAACTGTACTGGGTTGGGGATACCAGGTGGG
>gene=chr12_121454253-121454436; species=bosTau
CATGGTGCCA-CGGGTGCCGCCACCTTGAAGCACCGCAAAGGATTGTGGGGAGCGCCTCCAGGCGCGGTCGTCCTCTAGGATCCCCAAAGGGCTGAAAAACGCAGGGCATTGTGGGGATTGTAGTTCTTAGACTCAGGCCGTCATTGGTCCTAAATTGTCCTGA-------------------
>gene=chr12_121454253-121454436; species=calJac
CATAGTGCCATTGGGCGCCGCCATCTTGAACTACCGCAAAGAATTGTGGAGAACACCTCCATTAACAACCTTCCTGCACGCCCACACGT------CGAGGCGCGTGGCATTGTGGGGATTGTAGTTCTACTACTTGGGCCGCCATAGCCCATGACCTGTACCGGGTTGGGGATACCAGGTGGG
>gene=chr12_121454253-121454436; species=canFam
CAGGGCGCCATTGGGCGCCGCCATCTTGAGCCACCGCAGAGGATTGTGGGGAGCGCTTCTGCTAGCGAACTTTCTTCACAGCCGCAC-TGAGCGGAGAAGCGCAGGGTATTGTGGGGATTGTAGTTCTCAGACTGCGGCCTTCCTCGGCCACGAACTAC------------------------
>gene=chr12_121454253-121454436; species=equCab
CACGGCGCCACTGGGCGCCGCCATCTTGAACCACCGCGAAGGCTTGTGGGGAGCGCCTCCGCTAATGACCCGCTTCCACGACCCCACGTGAGCGGGGGAGCGCAGGGCTTTGTGGGGATTGTAGTTCTCGGACTCAGGCCGCCATGGCCCCTGAGGTGTCCTGG-------------------
>gene=chr12_121454253-121454436; species=gorGor
CACTGTGCCACTGGGCGCCGCCATCTTGAACCACCGCAAAGGATTGTGGAGAACACCGCCGTTATCAAGCCTTCTTCATGACCTCACGTGAGAGGAGAGGCGCGAGGCATTGTGGGGATTGTAGTTCCAAGACTTGGACCGCCATTGGCC-TGAACTGTACTGGGTTGGGGATACCAGGTGGG
>gene=chr12_121454253-121454436; species=panTro
CACTGTGCCACTGGGCGCCGCCATTTTGAACCACCGCAAAGGATTGTGGAGAACACCGCCGTTATCAAGCCTCCTTCATGACCTCACGTGAGAGGAGAGGCGCGAGGCATTGTGGGGATTGTAGTTCCAAGACGTGGACCGCCATTGGCCATGAACTGTACGGGGTTGGGGATACCAGGTGGG
>gene=chr12_121454253-121454436; species=papHam
CATATTGCCACTGGGCGCCGCCATCTTGAGCCACCGCAAAGGATTGTGGGGAACACCGCCGTTATCAGCCCTCCCGCACGACCTCACGTGAGAGGAGAGGCGCGAGGCATTGTGGGGATTGTAGTTCCAAGACCCGGACTGCCAATGGCCTTGAACTGTACTGGGTTGGGGATACCAGGTGGG
>gene=chr12_121454253-121454436; species=ponAbe
CACAGTGCCACAGGGCGCCTCCATCTTGAACCACCGCAAAGGATTGTGGAGAACACCGCCGTTATCAAGCCTCCTGCACGACCTCACGTGAGAGGAGAGGCGCGAGGCATTGTGGGGATTGTAGTTCCAAGGCTTGGACCGCCATTGGCCATGAACTGTACTGGGTTGGGGATACCAGGTGGG
>gene=chr12_121454253-121454436; species=rheMac
CATATTGCCACTGGGCGCCGCCATCTTGAACCACCGCAAAGGATTGTGGAGAACACCGCCGTTATCAGCCCTCCCGCACGACCTCACGTGAGAGGAGAGGCGCGAGGCATTGTGGGGATTGTAGTTCCAAGACTCGGTCTGCCAATGGCCTTGAACTGTACTGGGTTGGGGATACCATGTGGG
>gene=chr12_122985494-122985705; species=hg19
CCCGCTAGGGTTTTCTCCAGACGCAGGCCGCGAAAGCTGCACACGGGGCGGGGCCAGTCGCTAGAGACTACAACTCCCGGAATGCAGCGGGGCCTATCGGGCTTGCGATTGCCCGGAGGACGGCATGCTGGGACGTGTGGTTTCTAAGCGACTGGTACTCATTGTCTGCATTGCATCCTGGGATTGGTGCTTTTTGAAATGTGAAGAAAGC
>gene=chr12_122985494-122985705; species=bosTau
CTCAGCAGCGTTTCCTCCAAACGTAGGCCGCCGAAGTTGCACGAGGGGCGGG-CCAGTCCTGTGAGACTACAACTCCCAGAATGCAGTGGCGTCTCCTCTACCCAAGATTGCTTAGACCATGGCATTCTGGGATATGTGGTTTCTAGGCGACTGTTACTCATTGTTTGCATTGCATACTGGGATTGGTTGGCTTT--AACGTGAAGAAAGC
>gene=chr12_122985494-122985705; species=calJac
CCCTCTAGGGTTTTCTCCAGACGTAGGCCGCGAAAACTGCACACGGGGTGGGGCCAGTCGCGAGAGACTACAACTCCCAGAATGCAGCGGGGCCAATCGCGCTCGCGATTGCCTGAGGGACGGCATGCTGGGACGAGTGGTTT-TAAGCGACTGGTACTCATTGTCTGCATTGCATCCTGGGATTGGTTCTTTTTGAAACGTGAAGAAAGC
>gene=chr12_122985494-122985705; species=canFam
CCCGGTA-GATTTTCTCCAAACGTAGGCCGCCGAAGCTGCACAAGGGGCGGG-TCAGCCCCGAGAGACTACGACTCCCAGAATGCAATGGCGTCGCTCAGCGTCAAGATTGCTAGGAGCAGGGCATGCTGGGACACATGGTTTCTAAGCGCCCGTTACTCATTGTTTGCATTGCATAGTGGGATTGTTCCTTTTT-AAACGTGCAGAAAAC
>gene=chr12_122985494-122985705; species=equCab
CCCAGTAAGGTTTTCTCCAAACGTAGACCGCCGGAGCTGCACAGGCGGCGGC-CGAGTCCCAAAAGACTACAACTCCCAGAATGCAATGGCGTCTCTCATACCCAAGATTGCTCGGTGCATGGCATGCTGGGACATGTGGTTTCTAAGCGACTGTTACTCATTGTTTGCATTGCATCCTGGGATTGGTCCTTTGT-AAACGTGAAGAAAGC
>gene=chr12_122985494-122985705; species=gorGor
CCCGCTAGGGTTTTCTTCAGACGCAGGCCGCGAAAGCTGCACACGGGGCGGGGCCAGTCGCTAGAGACTACAACTCCCCGAATGCAGCGGGGCCTATCGGGCTAGCGATTGCCCGGAGGACGGCATGCTGGGACGTGTGGTTTCTAAGCGACTGGTACTCATTGTCTGCATTGCATCCTGGGATTGGTGCTTTTTGAAATGTGAAGAAAGC
>gene=chr12_122985494-122985705; species=panTro
CCCGGTAGGGTTTTCTCCAGACGCAGGCCGCGAAAGATGCACACGGGGGGGGGCCAGTCGCTAGAGACTACAACTCCCGGAATGCAGCGGAGCCTATCGGGCTAGCGATTGCCCGGAGGACGGCATGCTGGGACGTGTGGTTTCTAAGCGACTGGTACTCATTGTCTGCATTGCATCCTGGGATTGGTGCTTTTTGAAATGTGAAGAAAGC
>gene=chr12_122985494-122985705; species=papHam
CCCGCTAGGGTTTTGTCCAGACGCAGGCCGCGAAAGCTGCACACGGGGCGGGGCCAATCGCTAGAGACTACAACTCCCAGAATGCAGCGGGGCCTATCGGGCTAGCGATTGCCCGGAATATGGCATGCTGGGACGTGTGGTTTCTAAGCGACTGGCACTCATTGTCTGCATTGCATCCTGGGATTGGTGCTTTTTGAAATGCAAAGAAAGC
>gene=chr12_122985494-122985705; species=ponAbe
CCCGCTAGGGTTTTCTCCAGACTCAGGCCGCGAAAGCTGCACGCGGGGCGGGGCCAGTCGCTAGAGACTACAACTCCCATAATGCAGCGGGGCCTATCGTGCTAGCGATCGCCCGGAGGACGGCATGCTGGGACGTGTGGTTTCTAAGCGACTGGTACTCATTGTCTGCATTGCATCCTGGGATCGGTGCTTTTTGAAATGTGAAGAAAGC
>gene=chr12_122985494-122985705; species=rheMac
CCCGCTAGGGTTTTGTCCAGACGCAGGCCGCGAAAGCTGCACACGGGGCGGGGCCAGTCGCTAGAGACTACAACTCCCAGAATGCAGCGGGGCCTATCGGGCTAGCGATTGCCCGGAATATGGCATGCTGGGACGTGTGGTTTCTAAGCGACTGGCACTCATTGTCTGCATTGCATCCTGGGATTGGTGCTTTTTGAAACGCGAAGAAAGC
>gene=chr12_125271221-125271356; species=hg19
tgagactacaattccccgactcccttgcagttgggcagggccatatgatcgtgtcctgaccaatgggaggtggacCTGGCCTCACGTGACTCTCCATCTCGTTCCCTGCCACTGAATGgaggctctccaggatgg
>gene=chr12_125271221-125271356; species=bosTau
caggactatatttcccagactcccttgcagctaggcaggcccatgtgact-tcttctggccaatgggatgtgggcacaaggccatgtgattctccatctctttgccatttactgaatggaaattctccgaaaggt
>gene=chr12_125271221-125271356; species=calJac
taagactacaattcccagactcccttgcagttgggcaggaccatgtgatcctgtcctgaccaatgagaggtgggcCTGGCCTCACGTGACTCTCCATCTCTTTCCCCACCACTAAATGG----------------
>gene=chr12_125271221-125271356; species=canFam
tgggactacatttcccagactcccttgcagctgggcaaggccatgcgatcatattctggccaatgggacttgggcctagt-ccacgggattctcctgctgggtcccattcctggattgg-ggttcttgaagaggg
>gene=chr12_125271221-125271356; species=equCab
ccaaactacgtttcccagactcccttgcagt------ggaccatgtgaccatgttctagccaatgggacgtgggcacagcgccacaggccttgccatctctttcccgctccctgaagggagactctc-aggaggg
>gene=chr12_125271221-125271356; species=gorGor
tgagactacaattcccagactcccttgcagttgggcagggccatatgatcgtgtcctgaccaataggaggcggaCCTGGCCTCACGTGACTCTCCATCTCGTTCCCTGCCACTGAATGgaggctctccaggaggg
>gene=chr12_125271221-125271356; species=panTro
tgagactacaattcccagactcccttgcagttgggcagggccatatgatcgtgtcctgaccaatgggaggtggacCTGGCCTCACGTGACTCTCCATCTCGTTCCCTGCCACTGAATGGAGGCTCTCCaggacgg
>gene=chr12_125271221-125271356; species=papHam
tgagactacaatttccagaatcccttgcagttgggcagggccatttgatcgtgttctgaccaatgggaggtgggcCTGTCCTCACGTGACTCCCCATCGCTTTGCCTGCCACTGAAAGgaggatctacaggaggg
>gene=chr12_125271221-125271356; species=ponAbe
tgagactacaattcccagactcccttgcagttgggcagggccatatgattgtgtcctgaccaatgggaggtggacctggcctcacgtgactctccatctcgttccctgccactgaatggaggatctccaggaggg
>gene=chr12_125271221-125271356; species=rheMac
tgagactacaattcccagaatcccttgcagttgggcagggccatttgatcgtgttctgaccaatgggaggtgggcCTGGCCTCACGTGACTCCCCATCGCTTTGCCTGCCACTGAAAGGAGGATCTACaggaggg
>gene=chr12_133532819-133533023; species=hg19
CTCCCTTACCCCTCGGACCTCGCAGGGCCGCGGCGGACACGGCCCGATCGGGGACGTGAACGCGCAGAACTACATTTCCCAGCGTCCCGCTCGCGCTGGAACTACACTTCCCGGGGGGCTCGGCGGTGCACCCGCCGGGGTCGCGGATTGGAGGTTTCCGGTTGGAAAAGCCCCTTGGCGGCTAACTGGGGAGGACTGGAAGAA
>gene=chr12_133532819-133533023; species=bosTau
CAACCTTACCCCTCTGGTC-TACAGAACCGAGGCGGACGCGGCTGGGCCTCGGCAGTGTCCACGCAGAACTACATTTCCCAGAGTCCCACTCGCTTTAGAACTACATTTCCCAGAGGGGCTTGCGGCGCGCCCCCCTGAGGGACAGGTGTGCTCTTTCCTGTT--GCAAAACGCTTTGTGGCTGA-------------------
>gene=chr12_133532819-133533023; species=calJac
GTCCCTTACCCCTCGGACCTCGCAGTGCCGAAGCGGATAAGGTCCAACTGCGGAAGTGAACGCGCAGAACTACATTTCCCAGAGTCCTTCTCGCGCTGGAACTACACTTCCCGGGGGGGACCGCGGCGCACCAGACGGGGGCGCGGATTGAAGGTTTCCGGTTGGAAAAGCCCCTGGGCGACTAACTGGCGAGGACTGAAAGAA
>gene=chr12_133532819-133533023; species=canFam
CACCCT---CCCTCAGGCC-CACCGCGCCGGGGCTCACGCGG-CCGACCGCGGAAGTGCGCGTGCAGAACTACATCCCCCAGAGTGCCGCTCGCCCCGGAACTACATCTCCCAGAGGGCTCTGCGGCGCGCCTTTCCGATTGGCAGGGCTGAGGTTCCCAGT---GGAAAGC-CTGT-CGGCTGCTTGG--CATCC---CAGAG
>gene=chr12_133532819-133533023; species=equCab
CACCCTTACCCC---GGCC-CGCAG-GCCGAGATTGACGCGGTCCCGCCGCGGAGGTGTCCGCCCAGAACTACATCTCCCAGAGCCCCGCTCG-CTCGGGACTACA-CTCCCAAAAGGCTCTGCGGCGCGCCTCTGAGATTGACAGTTTTGAGGTTTCCGGTT-ATAAAGGCGCTGTGTGGCTGCCTGG--GGTGCTTGCAGAG
>gene=chr12_133532819-133533023; species=gorGor
CTCCCTTACCCCTCGGACCTCGCAGTGCCGCCGCGGACACGGCCCGATCGGGGAAGTGAACGCGCAGAACTACATTTCCCAGCGTCCCGCTCGCGCTGGAACTACACTTCCCGGGGGGCTCGGCGGTGCACCCGCCGGGGTCGCGGATTGGAGGTTTCCGGTTGGAAAAGCCCCTTGGCGGCTAACTGGGGAGGACTGGAAGAA
>gene=chr12_133532819-133533023; species=panTro
CTCCCTTACCCCTCGGACCTCGCAGTGCCGCGGCGGACACTGCCCGATCAGGGAAGTGAACGCGCAGAACTACATTTCCCAGCGTCCCGCTCGCGCTGGAACTACACTTCCCGGGGGGCTCGGCGGTGCACCCGCCGGGGTCGCGGATTGGAGGTTTCCGGTTGGAAAAGCCCCTTGGCGGCTAACTGGGGAGGACTGGAAGAA
>gene=chr12_133532819-133533023; species=papHam
------------------------------------------------------------------------------------------------------------------------------------------------------------------------------------------------------------
>gene=chr12_133532819-133533023; species=ponAbe
CTCCCTTACCCCTCGGACCTCGCAGTGCCGAGGCGGACACGACCCGACCGGGGAAGTGAACGCGCGAAACTACATTTCCCAGCGTCCCGCTCGCGCTGGAACTACACTTCCCGGAGGGCTCGGCGGTGCACCCGCCGGGGTCGCGGATTGGAGGTTTCCGGTTGGAAAAGCCCCTTGGCGGCTAACTGGGGAGGACTGGGAGAA
>gene=chr12_133532819-133533023; species=rheMac
CTCCCTTACCCCTCGGACCTCGCAGTGCAGTGGTGGACACGGCCCCACCGCGGAAGTGAACGCGCAGAACTACATTTACCAGAGTGCCGCTCGCGCTGGAACTACACTTCCCGAGGGGCTCCGCGGTGCACCCGCCGGGGTCGC-CCTAGGACGTTTCCGGTTGGAGAAGCCGCTTGGCGGGTAACTGGGGAGGACTGGAAGAA
>gene=chr12_133562823-133563013; species=hg19
TAGATCCGCGGCAGCTGGAAGCCAGGCCTGTAACGAGGGAGCCTTCTCCGAGGATTGTGGGAGATGTAGTTTTTCCGGCGCCTTCGCGTCCTGGCGCATCGACGCAGGACGCACTTCCGCATGCGCCGCACTCCCGGCCTTAGTCGGGTGCGCGCGTGCAGGGCTGTTTCCGGCTTAGACTCAGTGGACC
>gene=chr12_133562823-133563013; species=bosTau
CAGGTCCT---CT---------------------------TCCTGCACAGAGGATTCTGGGAGATGTAGTTTTGCCC--GCCGCTGG-----------TCGTCACGTGACGTACTTCCGCCTGCGCCGCCCT-GCGGCTGTGAAGGAGTACGCGCTTAACGGGCTGTATCCGTCAGGGCTTCTGTGCTCA
>gene=chr12_133562823-133563013; species=calJac
TAGATCCGCTGCAACTGCAAGCCGGCCGGTTAACAGGGGAACCTTCTCAGAGGATTGTGGGAGACGTAGTTTTTCCGGCGCCGTCGCGTCCTGGCTTCT-GAGGCATGACGCACTTCCGCGTGCGCCTCACTCCCGGCCTTAGTCGGGTGCGCTAGTGCAGGGCTGTTTCCGGCTTAGACTCAGTGGACC
>gene=chr12_133562823-133563013; species=canFam
CACATCTGCCTCCGCCGGAAGCCCGGCCTGTAAGCAAGGATCCTCCGCAGACGCTTCTGGGAGATGTAGTTTTTCGGTCGCCGTTGGGTC-CACGGAATCCGC-CATGACGTACTTCCGC-TGCGCCGCGCCCGCGGCTGTAGTCAGGTACGTTCCTCCAGGGCTGTTTCCGTCTTGGGTTTGAT---CA
>gene=chr12_133562823-133563013; species=equCab
CAGATCCGCCTCCGCTGGAAGCTGGGCCAGTAAGCAGGGACCCTCCG-AGAGGTTCCTGGGAGATGTAGTTTTTTCCGTGCCGTCTCGTC-CGGCGCATCGATGCATGACGTACTTCCTCGTGCGCCGCCGCCGCAGCCGTAGTAGGGTACGCGCCTGCGGGGCTGTTTCCGGCGCGACGTCAGTGGACG
>gene=chr12_133562823-133563013; species=gorGor
TAGATGCGCTGCAGCTGGAAGCCAGGCCGGTAACGAGGGAGCCTTCTCCGAGGATTGTGGGAGATGTAGTTTTTCCGGCGCCTTCGCGTCCTGGCGCATCGACGCAGGACGCACTTCCGCATGCGCCGCACTCCCGGCCTTAGTCGGGTGCGCGCGTGCAGGGCTGTTTC--------------------
>gene=chr12_133562823-133563013; species=panTro
----------------------------------------------------------------------------------------------------------------------------------------------------------------------------------------------
>gene=chr12_133562823-133563013; species=papHam
CAGATACGCTGCAGCTGGAAGTCAGGCCTGTAACTAGGGAGCCTTCGCCGAGGATTGTGGGAGATGTAGTTTTTCCGGCGCTGTCGCGTCCTGGCGCATCGACGCATGACGCACTTCCGCGTGCGCCACACACCCTGTCTTAGTCGGGTGCGCGCGTGCAGGGCTGTTTCCGGCTTAGACTCAGTGGACC
>gene=chr12_133562823-133563013; species=ponAbe
TAGATCCGCTGCAGCTGGAAGCCAGGTCTGTAACGAGGCAGCCTTCTCCGAGGATTGTGGGAGATGTAGTTTTTCCGGCGCCGTCGCGTCCTGGCGCATCGACGCAGGACGCACTTCCGCATGCGCCGCACTCCCGGCCTCAGTCGGGTGCGCGCGTGCAGGGCTGTTTCCGGCTTAGACTCAGTGGACC
>gene=chr12_133562823-133563013; species=rheMac
CAGATACGCTGCAGCCGGAAGTCAGGCCCGTAACTAGGGAGCCTTCGCCGAGGATTGTGGGAGATGTAGTTTTTCCGGCGCTGTCGCGTCCTGGCGCATCGACGCATGACGCACTTCCGCGTGCGCCACACACCCTGTCTTAGTCGGGTGCGCGCGTGCGGGGCTGTTTCCGGGTTAGACTCAGTGGACC
>gene=chr12_133757931-133758137; species=hg19
GAAGGCCTGAGCTTCCGGGTCATCTTAGCACGCCCCCTCCCGGTGGCCCTTGGCCGGAGCCCTCCGGCGCGGGAGTAACTCCTCGCAGAGGCCTCTGGGAGTTGTAGTTTTTTTGCCTTTGCCTCTCCATGACGCAATTCCTGTGCGACATACGTAGCGGCCGCCATTGTTCCGCGCCGATGGCGAGATCCTTGTTCCTCAGATAG
>gene=chr12_133757931-133758137; species=bosTau
GGAACCCCGCGATTAGCGGCTGC---AGCGC--CCCCTCCCGGCGGCCCTTGGCCGGAGCCACCC----CCGGAGGAGG----CGCGGAGGCTTCTGGGAGTTGTAGTTTGTCCGCCCGTGGGTCTCACTGACGCAATTCCTGTGCGTC---CCTAGCAGCCGCCATCACTCGGCACCAGCCGGGAGAGCCCTGTTCGGTGGGCTG
>gene=chr12_133757931-133758137; species=calJac
GAGAGCCTGAGCTTCCGGGTCACCTTAGCACGTCCCCTCCCGGTGGCCCTTGATCAGAACCCTGCAGCGTGGGAGTAACTTCTCGCAGAGGCCTCTGGGAGTTATAGTTTTC--GCCTTCGAATCTCGATGACGCAATTCCTGTGCGACAC-CTAAACGGCTTCCATTGCTCGGCGCCGGCGGTGAGAGCCCTGTTCCGCGGATAG
>gene=chr12_133757931-133758137; species=canFam
GGGGCACTGAGCTCCTC----------------------CCG-------------GGAGATGCCCCGCGCCGTCGGAGGGTGCTGCGGGGCGTTCTGGGAGTCGTAGTTTGCTCCCTCTGGGGCCGCACTGACGCGCTTCCTGTGCGTC---CCTGGCGGCCGCCATTGCTGGG-CCCGGCCTAGAAAACCGTGCTTGGAGGTGTT
>gene=chr12_133757931-133758137; species=equCab
--------------------------------------------------------------------------------------------------------------------------------------------------------------------------------------------------------------
>gene=chr12_133757931-133758137; species=gorGor
GAAGGCCTGAGCTTCCGGGTCACCTTAGCACGCCCCCTCCCGGTGGCCCTTGGCCGGAGCCCTCCGGCGCGGGAGTAACTCCTCGCAGAGGCCTCTGGGAGTTGTAGTTTTTTTGCCTTTGACTCTCCATGACGCAATTCCTGTGCGACATACGTAACGGCCGCCATTGTTCCGCGCCGATGGCGAGATCCTTGTTCCTCAGATAG
>gene=chr12_133757931-133758137; species=panTro
GAAGGCCTGAGCTTCCGGGTCACCTTAGCACGCCCCCTCCCGGTGGCTCTTGGCCGGAGCCCTCCGGCGCGGGAGTAACTCCTCGCAGAGGCCTCTGGGAGTTGTAGTTTTTTTGCCTTTGACTGTCCATGACGCAATTCCTGTGCGACATACGTAGCGGCCGCCATTGTTCCGCGCCGATGGCGAGATCCTTGTTCCTCAGATAG
>gene=chr12_133757931-133758137; species=papHam
GAGGGCCTGAGCTGTCAGGTCACTTTAGCACGCCCCCTCCCGGTGGCCCTTGGCCGGGGCCCTCCGGTGCCGGAGTAACTCCTCGCAGAGGCCTCTGGGAGTTGTAGTTTTTC-GCCTTCGACTCTCAATGACGCAATTCCTGTGCGACACACGTAACGGCCGCCATTGCTCTGCGCCCACGGTGAGAGCCTTGTTCCGCAGGTAG
>gene=chr12_133757931-133758137; species=ponAbe
GAAGGCCTGAGCTTCCGGGTCACCTTAGCACGCTCCCTGCCGGTGGCCTTTGGCCGGAGCCCTCTGGCGCGGGAGTAACTCCTCGCAGAGGCCTCTGGGAGTTGTAGTTTTTT-GCCTTTGCCTCTCAA-GACGCAATTCCTGTGCGACATACGTAACGGCCGCCATTGTTCCGCGCCGATGGCGCGAGCCTTGTTCCGCAGATAG
>gene=chr12_133757931-133758137; species=rheMac
GAGGGAC-GAGCTTTCGGGTCACTTTAGCACGCCCCCTCCCGGTGGCCCTTGGCCGGGGCCCTCCGGTGACGGAGTAACTCCTCGCAGAGGCCTCTGGGAGTTGTAGTTTTTC-GCCTTCGACTCTCAATGACGCAATTCCTGTGCGACACACGTAACGGCCGCCATTGCTCTGCGCCCACGGTGAGACCCTTGTTCCGCAGATAG
>gene=chr22_20861708-20861929; species=hg19
CCTGCCGTGTCCGACAGCTGCACTGGAAGAGGGGCGTGTGTCTCCCAGCCGGGCGGAACCGAGACCGCTTCGTCCCCGGCGGGGAACTTCATTTCCCACAAGCCTGTGCGCGAGACTCCATTTCCCACAAGCCCTCCTTCACTTCCGGCTCGGCCGAGGCACTGCGGACGGCTTCCGGGTTTGGGCCTGGCTCTGTGACTGAGGCGGCGGCGGTGGCGGCC
>gene=chr22_20861708-20861929; species=bosTau
-CGGGT---------------------------------GAGCCGGAGCGGCGCTG---TGGGGCGCCCGC------------GGACTCCATTTCCCACAAGCCTGTGCGCGCGCCCCCATTTCCCACAAGCCCCTCTCCTCTTCCGGCGCGGCCGAGGCGCCGCCGACGGCTTCCGGGTTTGGGCCTGGCTCCGCGACTGAGGCGGCGGCGGCG------
>gene=chr22_20861708-20861929; species=calJac
CCTGCCCTGTCCGCCAGCTGCACTGGAATAGGGTCGTGTGGCTCCCAGCCAGACGGAACTGAAACAGCCTTGCCTTTGGCGGGGAACTCCATTTTCCACAGGCCTGTGCGCGCGACTCCATTTCCCACAACCCCCCCTTCACTTCCGGCGCCGCCGAGGCGCCGTGGACGGCTTCCGGGTTTGGGCCTGGCACTGTGGCTGAggcggcggcggcggcggcG
>gene=chr22_20861708-20861929; species=canFam
CCAGGAGTACTATGCAGCCGCGCTAGAGGAGGGGCCA-TGGTTTGGGGTAGGCCGC---TGAGAAGTCGCTCTGAGCGGCCCGAAACTCCATTTCCCACAGGTCCCTGCGCGCGACTCCATTTCCCACAATCCCCGTTCGGCTTCCGGCGCGG-GGAGGCGACTCCGACGGCTTCCGGGTTTGGGCCTGGCGCTGCGGTAGAggcggcggcggcggcggcg
>gene=chr22_20861708-20861929; species=equCab
CCGGGAGGACTACGCAGCCGC-CTGGGAGAGGGGAGCGTTGCTTGGGGAAGGACGC---CGAGAAATCCCCGCGTGCAGTCGGGAACTCCCTTTCCCACAGGGCCGCGCGCGCCACTCCATTTCCCACAATTCCCGCTCCGCTTCCGGCGCGGCCGAGGCGCCGCTGACGGCTTCCGGGTTTGGGCCTGGCGGTGCAGTTGAGGCGGCGGTGGCGGCGGCC
>gene=chr22_20861708-20861929; species=gorGor
CCTGCCGTGTCCGACAGCGGCACTGGAAGAGGGGCGTGTGTCTCCTAGGCGGGCGGAACCGAGACCGCTTCGTCCCCGGCGGGGAACTTCATTTCCCACAGGCCTGTGCGCGAGACTCTATTTCCCACAAGCCCTCCTTTACTTCCGGCTCGGCCGAGGCACTGCGGACGGCTTCCGGGTTTGGGCCTGGCTCTGTGACTGAGGCGGCGGCGGTGGCGGCC
>gene=chr22_20861708-20861929; species=panTro
CCTGCCGTGTCCGACAGCTGCACTGGAAGAGGGGCGTGTGTCTCCCAGCCGGGCGGAACCGAGACCGCTTCGTCCCCGGCGGGGAACTTCATTTCCCACAGGCCTGTGCGCGAGACTCCATTTCCCACAAGCCCTCCTTCACTTCCGGCTCGGCCGAGGCACTGCGGACGGCTTCCGGGTTTGGGCCTGGCTCTGTGACTGAGGCGGCGGCGGTGGCGGCC
>gene=chr22_20861708-20861929; species=papHam
TCTGCCCTGTTCCACAGCTGCACTGGAAGAGGGGCGTGTGTCTCCCAGCCGGGCGGAGCTGAGACCGCTTCGTCCTCGGCGGGGAACTTCATTTCCCACAGGCCTATGCGTGAGACTCCATTTCCCACAA-CCCCCCTTCACTTCCGGCCCGGCCGAGGCGCCGCGGACGGTTTCCGGGTTTGGGCCTGGCTCTGTGGCTGAGGCAGCGGCGGTCGCGGCC
>gene=chr22_20861708-20861929; species=ponAbe
---------------------------------------------------------------------TCGTCCCCGG-GGGGAACTTCATTTCCCACAGGCCTGTGCGCGAGACTCCATTTCCCACAAGCCCCCCTTCACTTCCGGCTCGGCCAAGGCACTGCGGACGGCTTCCGGGTTTGGGCCTGGCTCTGTGACTGAGGCGGCGGCGGTGGCGGCC
>gene=chr22_20861708-20861929; species=rheMac
CCTGCCCTGTTCGACAGCTGCACTGGAAGAGGGGCGTGTGTCTCCCAGCTGGGCGGAGCTGAGACCGATTCGTCCTCGGCGGGGAACTTCATTTCCCACAGGCCTATGCGTGAGACTCCATTTCCCACAA-CCCCCCTTCACTTCCGGCCCGGCCGAGGCGCCGCGGACGGTTTCCGGGTTTGGGCCTGGCTCTGTGGCTGAGGCAGCGGCGGTCGCGGCG
>gene=chr22_29137835-29137959; species=hg19
ACCCTCAGCCAATCAAAACCCCCTCCCCTGCCGCCGGACCAATGAGGAGCAGCAGATGTGGCCGTCAGGCGCCGCCTCAATGCCTCCTGGGAGTTGTAGTTTAGAAGGGAGAGCGGAACTTAGA
>gene=chr22_29137835-29137959; species=bosTau
ACCCTCCACCAATCAAAACACCCTCCGCTCCCGCCGGACCAATGAGAAGCAGCGGATGTGGCCGCCC--CGCAGCTTCAATGCTTTCTGGGAGTTGTAGTTTAAGCTGCAGAGCGGGACTCAGA
>gene=chr22_29137835-29137959; species=calJac
ACCCTCAGCCAATCAAAACGCCCTCCCCTGCCGCCGGACCAATGAGAAGCAGCAGATGTAGCCGTCAGGCGTCGCCTCAATGCTTCCTGGGAGTTGTAGTTTAGAAGGCAGAGCGGAACTCAGA
>gene=chr22_29137835-29137959; species=canFam
ACCCTCAGCCAATCAAAACACCCGCCTTCGCCGCCGGACCAATGAAGAGCAGCGGATGTGGCCGTCACACGTAGCCTCAATGCTTGCTGGGAGTTGTAGTTTAAAATGAGGAGCGGGACTCCGA
>gene=chr22_29137835-29137959; species=equCab
ACCCTCAGCCAATCAAAACACCCTCCGCCGCCGCCGGACCAATGAGGAGCAGCGGATGTGACCGTCACGCGTCTCCTCAG-GCTTACTGGGAGTTGTAGTTTAGAACGCAGAGCGGGACTCAGC
>gene=chr22_29137835-29137959; species=gorGor
ACCCTCAGCCAATCAAAACCCCCTCCCCTGCCGCCGGACCAATGAGGAGCAGCAGATGTGGCCGTCAGGCGCCGCCTCAATGCTTCCTGGGAGTTGTAGTTTAGAAGGCAGAGCGGAACTTAGA
>gene=chr22_29137835-29137959; species=panTro
ACCCTCAGCCAATCAAAACCCCCTCCCCTGCCGCCGGACCAATGAGGAGCAGCAGATGTGGCCGTCAGGCGCCGCCTCAATGCCTCCTGGGAGTTGTAGTTTAGAAGGCAGAGCGGAACTTACA
>gene=chr22_29137835-29137959; species=papHam
ACCCTCAGCCAATCAAAACCCTCTCCCCTGCCGCCGGACCAATGAGGAGCAGCAGATGTGGACGTCAGGCATCGCCTCAATGCTTCCTGGGAGTTGTAGTTTAGAAGGCAGAGCGGAACTTAGA
>gene=chr22_29137835-29137959; species=ponAbe
ACCCTCAGCCAATCAAAACCCCCTCCCCTGCCGCCGGACCAATGAGGAGCAGCAGATGTGGTCGTCAGGCGTCGCCTCAATGCTTCCTGGGAGTTGTAGTTTAGAAGGCAGAGCGGAACTTAGA
>gene=chr22_29137835-29137959; species=rheMac
ACCCTCAGCCAATCAAAACCCTCTCCCCTGCCGCCGGACCAATGAGGAGCAGCAGATGTGGCCGTCAGGCATCGCCTCAATGCTTCCTGGGAGTTGTAGTTTAGAAGGCAGAGCGGAACTTAGA
>gene=chr22_29168546-29168710; species=hg19
GGCCAGCCAGAGACACCCTAAGCCCCAGCTAAGAGGTCGAGAAGCAGCCATTTTGCTTGTAGTCCGGAAGGACTGCAAATCCCGGCATCCCTCGCGGCAGCGGCCCTCTACACACAACAAATCCCGGCATGCCCCCGAGCGGCCTGAGGTGGAGGGTTCTAGAA
>gene=chr22_29168546-29168710; species=bosTau
GGT-----AGGGCCATACTCAGCCCCGAAGAC---GACA------AGCCATCTTGTTTGTAGTCCTCAAGGACTTCAGCTCCCAGCAGCCCTCGCGCTAGCAGTTCGCCACACACAACAAATCCCGGCGTGCTCC-GGGCGGCTTGGGGTGGAGGGTTCTAGAA
>gene=chr22_29168546-29168710; species=calJac
-------------CACCCTAAGCCCCAGAGAAGAGGTCAAGAAGCAGCCATTTTATTTGTAGTCTGGAAGGACTGCAAAGCCCGGCATCCCTCGCGGCAGCGGCCCTCCACACACAACAAATCCCGGCATGCTCGTGAGTGGCCCGAGGTGGAGGGTTCTAGAA
>gene=chr22_29168546-29168710; species=canFam
--------------------------------CAGGCAGAGG--CGGCCATGCCAGTTGTAGTCCGCTCGGACTGCAACTCCCAGTATCCCTCGCGGCAGCCACTCTCCACACACAACAAATCCCGGCGTGCCCCGGGGCGGCCCGGGGTGGAGGGTTCTAGAA
>gene=chr22_29168546-29168710; species=equCab
GGCCCACCAGAGCCATCCTACAGCCCAACGGCCAAGCCGAGG--CAGCCATCTTGTTTGTAGTCTGCAAGGACTGCAATTCCCGGCATCCCTCGCGGCAGCGGCTCTCCACACACAACAAATCCCGGCGTGCCCCTGGGCGGCCCGGGGTGGAGGGTTCTAGAA
>gene=chr22_29168546-29168710; species=gorGor
GGCCAGCCAGAGACACCCTAAGCCCCAGCAAAGAGGTCGAGAGGCAGCCATTTTGCTTGTAGTCCGGAAGGACTGCAAATCCCGGCATCCCTCGCGGCAGCGGCCCTCTACACACAACAAATCCCGGCATGCCCCCGAGTGGCCTGAGGTGGAGGGTTCTAGAA
>gene=chr22_29168546-29168710; species=panTro
GGCCAGCCAGAGACACCCTAAGCCCCAGCTAAGAGGTCGAGAAGCAGCCATTTTGCTTGTAGTCCGGAAGGACTGCAAATCCCGGCATCCCTCGCGGCAGCGGCCCTCTACACACAACAAATCCCGGCATGCCCCCGAGCGGCCTGAGGTGGAGGGTTCTAGAA
>gene=chr22_29168546-29168710; species=papHam
ggtcagccagagccACCCTTAGCCCCGGCTAAGCGGTTGAGAGACAGCCATTTTGTTTGTAGTCTGGAAGGACTGCAAATCCCGGCATCCCTCGCGGCAGCGGCCCTCTACACACAACAAATCCCGGCATGCCCCTGAGCGGCCCGAGGTGGAGGGTTCTAGAA
>gene=chr22_29168546-29168710; species=ponAbe
GGCCAGCCAGAGACACCCTAAGCCCCAGCTAAGAGGTCGAGAGGCAGCCATTTTGCTTGTAGTCCGGAAGGACTGCAAATCCCGGCAACCCTCGCGGCAGCGGCCCTCTACACACAACAAATCCCGGCATGCCTCCGAGCGGCCCGAGGTGGAGGGTTCTAGAA
>gene=chr22_29168546-29168710; species=rheMac
ggtcagccagagccACCCTTAGCCCCGGCTAAGAGGTCGAGAGACAGCCATTTTGTTTGTAGTCTGGAAGGACTGCAAATCCCGGCATCCCTCGCGGCAGCGGCCCTCTACACACAACAAATCCCGGCATGCCCCTGAGCGGCCCGAGGTGGAGGGTTCTAGAA
>gene=chr22_30163002-30163310; species=hg19
TGGGATTCGTAGTCTCGCCTTGGCCATCAGTTCGCCCTTCCCAGAGAGCTTTGGGAATCTAAGCCGGGACTGGGCGGAGGGCGGGGAGAAGGTGATGGCGCGCGAGGGCTTCTGGGAGTTGTAGTTTGACATATTCTAACAGCCAGGAATTCTGGAGAAGAAAAATTGGGTAATAAATCTTATCAGATTATCTGGGCTGTCCTGATATGAACCTTTTGAGTTTTTTTCCTCATTCCCAGGATAGGAATACCTCTGTGGTTCAAAACACGAAGGCTGAGATTCAGAGGAACTACAAATCCCATAAAGTG
>gene=chr22_30163002-30163310; species=bosTau
TGGGATTCGTAGTCCTCCCTTGGGGAGAGGCCCGCCCTTCCCAGAAACCTTTGCGAATCAAAGCGGAAA-------CAGAGC----GGAAGTGGAGGAAGCGCGAGGGATTCTGGGTGTTGTAG-TGaaaatattaaatcatttttaaatGCTTAAGAAGAAGAATTCAGTAATACGTTCCGCCAAGCTGTTTGGGATTCCATGATCTGGATTTTAGGAGACCTTAAT--CCCGCGCAAGCCATCAGTACCTCCATAGTTCAATACACGAGCACCGAGATTCAGAAGAACTACAAATCCCATAAAGCA
>gene=chr22_30163002-30163310; species=calJac
TGGGATTTGTAGTCCCGCCTTGGCTATCAGTTCGCCTTTCCCAGAGAGCTTTGGGAAACTAAGCCGGGACCAGGGGGAGGGCAGGG-GCAGATGATCGCGCGCGAGGGCTTCTGGGAGTTGTAGTTTAACCTCTT----TAGCCAGGAATTCTGAAG----AAAATTGGGTAACAAATTTTATCAGATTATTTGGGCTGTTCTGATATGAATCTCATGAGTTTTTTCCCTCATGCTCAGGACAGCAGTACCTCTGTGTTTCAAAACACCAACACTGAGATTCAGAGGAACTACAAATCCCATAAAGCG
>gene=chr22_30163002-30163310; species=canFam
TGGGGTTCGTAGTCCTTCCTTGAGTATCAGCCCGACCTTCCCAGAAACCTTTGGGAATCATAGCTGAGA-------CGACGCGGG-GGGTGGGGGGGAAGCGCGAGGCCTTCTGGGTGCTGTAGTTCTGGATGTTCACTCAGCAAGAAATTATTGAGGAGAAACACTGGGTAACAAATCTTACCACACTATTTGGGCTGTCCTGATCTGAATCCTATGAGACTTTTAC--CCC-CGCAAGCCATCACTACCTCTGTCTTTCAGAACATAAGCTCTGAGATTCAGAAAAACTACAAATCCCATAGAGTG
>gene=chr22_30163002-30163310; species=equCab
TGGGAATTGTAGTCCTTCTTTGGGTATCAGTCCGCCTTTCCCAGAAACCTTTGGGAATCAAAGCGGAGA-------AAGCACGGA-GGAGGGGGAGGAAGCACGAGGGCTTCTGGGTGTTGTAGTTC-AAATATTTAATCAGCAAGAAATGATTAAGAAGAAAAATTGGGTAATAAATCTTACCAAATTATTTGGGCTACCTTGATCTGAAT-CTATGATACTTTCCT--CCTGTGCAAGCCATCAGTACCTCTGTCATTCAAAACACGAGTACTGAGATTCAAAAGAACTACAAATCCCGTC-AGTG
>gene=chr22_30163002-30163310; species=gorGor
TGGGATTCGTAGTCTCGCCTTGGCCATCAGTTCGCCCTTCCCAGAGAGCTTTGGGAATCTAAGCCGGGACTCGGCGGAGGGCGGGGAGGAGGTGATGGCGCGCGAGGGCTTCTGGGAGTTGTAGTTTGACATATTCTAACAGCCAGGAATTCTGGAGAAGAAAAATTGGGTAATAAATCTTATCAGATTATCTTGGCTGTCCTGATATGAATATTATGAGTTTTTTTCCTCATGCCCAGGATAGCAATACCTCTGTGGTTCAAAACACGAAGGCTGAGATTCAGAGGAACTACAAATCCCATAAAGTG
>gene=chr22_30163002-30163310; species=panTro
TGGGATTCGTAGTCTCGCCTTGGCCATCAGTTCGCCCTTCCCAGAGAGCTTTGGGAATCTAAGCCGGGACTGGGCGGAGGGCGGGGAGAAGGTGATGGCGCGCGAGGGCTTCTGGGAGTTGTAGTTTGACATATTCTAACAGCCAGGAATTCTGGAGAAGAAAAATTGGGTAATAAATCTTATCAGATTATCTGGGCTGTCCTGATATGAATCTTATGAGTTTTTTTCCTCATGCCCAGGATAGCAATACCTCTGTGGTTCAAAACACGAAGGCTGAGATTCAGAGGAACTACAAATCCCATAAAGTG
>gene=chr22_30163002-30163310; species=papHam
TGGGATTCGTAGTCTCGCCTTGGCCATCAGCTCGCCCTTCCCAGAGAGCTTTAGGAATCCAAGCCAGGACGGGGCGGAGGGCGGGGGGAAGGTGATGGCGCGCGAGGGCTTCTGGGAGTTGTAGTTTAACATATTCAAACAGCCAGGAATTCTGGAGAGGAAAAATTGGGTAATAAATTTTATCAGATTATTTGGGTTGTCCTGATATGGATCTTATGAGTTTTTTTTCTCAGGCCCAGGACAGCCGTACCTCTGTGGTTCAAAACCCCAAAGCCGAGATTCAGAGGTACTACAAATCCCATAAAGTG
>gene=chr22_30163002-30163310; species=ponAbe
TGGGATTCGTAGTCTCGCCTTGGCCATCAGTTCGCCCTTCCCAGAGAGCTTTGGGAATCTAAGCCGGGACTGGGCGGAGGGCGGGGAGAAGGTGATGGCGCGCGAGGGCTTCTGGGAGTTGTAGTTTGACATATTCTAACAGCCAGGAATTCTGGAGAAGAAAAATTGGGTAATAAATCTTATCAGATTATTTGGGCTGTCCTGATATGAATCTTATGAGTTTTTTTTCTCATGCCCAGGATAGCAGTACCTCTGTGG-TCAAAACACGAAGGCTGAGATTCAGAGGAACTACAAATCCCATAAAGTG
>gene=chr22_30163002-30163310; species=rheMac
--------------------------------------------------------------------------------------------------------------------------------------------------------------------------------------------------------------------------------------------------------------------------------------------------------------------
>gene=chr22_30988124-30988254; species=hg19
GACGATTCATTGACTGTGAGCCTCGTTGCATGTTGGGACGGAGAGGGGCGGAAGGCTTAGGGACAGCGCGGTGCCTTCTGGGATGCAGAGGGGCGCCGCACTCCATGGTGCGCGATAGGATTGCGTTGTC
>gene=chr22_30988124-30988254; species=bosTau
GACGCGCG-CTGACTTAGAGCCCCGTTGCATGTTGGGATGGAAGGGGGCGGAAGGCTTAGAGGCGGCGCAGCGCCTTCTGGGATGCAGAGGGGAACCGCGTACTGTGGTGAGGGAGG--GTTGCGTTGTT
>gene=chr22_30988124-30988254; species=calJac
GACGGTCC-TTGACTGTGAGTCTCGTTGCATGTTGGGACGGAGAGAGGCGGAAGGCTTAGAGGCAGCGCAGTGCCTTCTGGGATGCAGAGGGGCAATACACTCCGTGGTGCGTGATGGGATTGCGTTGTC
>gene=chr22_30988124-30988254; species=canFam
GACGCTCG-CTTGATTTAAACCCCGTTGCATGTTGGGATGCAGGGGGGCGGAAGGCTTGGCGACAGCGCAGTACCTTCTGGGATGCAGACGACAGCCTCGCTGGGAGGTGCGCGAGCCGGTCGTGTTGTC
>gene=chr22_30988124-30988254; species=equCab
TAGGAAGG-CTTGCTTTAAGCCCCGTTGCATAATGGGATGGAGGGGGGCGGAAAACTTGA-GCCAGCGCAGTGCCTTCTGGGATGCAGAGGGGAGCTACCCTCTGAGGCGAGAAAGCGAGTTGCGTTGTT
>gene=chr22_30988124-30988254; species=gorGor
GACGATTCATTGACTGTGAGCCTCGTTGCATGTTGGGACGGAGAGGGGCGGAAGGCTTACAGACAGCGCGGTGCCTTCTGGGATGCAGAGGGGCGCCGCACTCCATGGTGCGTGATAGGATTGCGTCGTC
>gene=chr22_30988124-30988254; species=panTro
GACGATTCATTGACTGTGAGCCTCGTTGCATGTTGGGACGGAGAGGGGCGGAAGGCTTAGAGACAGCGCGGTGCCTTCTGGGATGCAGAGGGGCGCCGCACTCCATGGTGCGCGATAGGCTTGCGTTGTC
>gene=chr22_30988124-30988254; species=papHam
AACGAGGCATTGACTGTGA-CCGCGTTGCATGCTGGGACGGAGAGGGGCGGAAGGCTTAGAGACAGCGCGGTGCCTTCTGGGATGCAGAGGGGCGCCACGCTCCGTGTTGCGTGATAGGATTGCGTTGTC
>gene=chr22_30988124-30988254; species=ponAbe
GACGATTCATTGACTGTGAGCCTCGTTGCATGTTGGGACGCAGAGGGGCGGAAGGCTTAGAGACAGCGCGGTGCCTTCTGGGATGCAGAGGGGCGTCACACTCCGTGGTGCGTGATAGGATTGCGTTGTC
>gene=chr22_30988124-30988254; species=rheMac
AACGAGGCATTGACTGTGA-CCGCGTTGCATGCTGGGACGGAGAGGGGCGGAAGGCTTAGAGACAGCGCGGTGCCTTCTGGGATGCAGAGGGGCGCCACGCTCCGTGTTGCGTGATGGGATTGCGTTGTC
>gene=chr22_33300113-33300274; species=hg19
TAAATtatggcagagatatttggccaagcttgtttccttttccacctgggtatccccatctggactacatttcccagcaggccttgtggttgagtgtgggcatgtgacagagttctggccaatgggatgaatggaatgctagtgatactgcaatatggctc
>gene=chr22_33300113-33300274; species=bosTau
CGAAGtgtagcagaggtacttggtcaaacttgttcccttgctcacttgggtac--ccagctgggctatatttccctgcaggccttgtgtctggacacagcgacgtgactgagttgtggccaatggaataaacgaaacactggtaataatgacgtatggctt
>gene=chr22_33300113-33300274; species=calJac
TACAGCAT-ACAGAGATATTTGGTCaaacctgtttctttttctgcctgggtat--ctatctggactacatttcccagtaggccttgtggttgagtgtgggcatgtgactgagctctggccaatgggatgaatggaatgctagtgatactgctatatggctc
>gene=chr22_33300113-33300274; species=canFam
CAAAGCATTAcaggaatacctggccaaacttatttccttttccacctgggcac--caagctggactacttttcccaacagcccttgtggttgggggcagccatgtggctgagttcaggcctctggaaggaatgaaatgctagtgagaatgat---------
>gene=chr22_33300113-33300274; species=equCab
caaagtgtagcggagatacttggctaaacttgtttcccttttcacctgggtac--ctagctggactacatttcccagcagcccttgtggttgggtgcagccatgtgactgagttctgaccaatggaatgaatgaaatgctggtgataatgatgtagggttc
>gene=chr22_33300113-33300274; species=gorGor
TAAATtatggcagagatgtttggccaagcttgtttccttttccacctgggtatccccatctggactacatttcccaggaggccttgtggttgagtgtgggcatgtgacagagttctggccaatgggatgaatggaatgctagtgatactgctatatggctt
>gene=chr22_33300113-33300274; species=panTro
TAAATtatggcagagatatttggccaagcttgtttccttttccacctgggtatccccatctggactacatttcccagcaggccttgtggttgagtgtgggcatgtgacagagttctggccaatgggatgaatggaatgctagtgatactgctgtattgctc
>gene=chr22_33300113-33300274; species=papHam
TAAATTATGGTAGAGATATTTGGCCaa-cttgtttccttttccgcctgggtat--tcagctggactacatttcccagcaggccttgtggttgagtgtggacatgtgactgagctctggccaatgggatgaatggaatgccagtgatcctgctatatggctc
>gene=chr22_33300113-33300274; species=ponAbe
TAAATtatggcagagatatttggccaagcttgtttccttttccacctgggtatccccatctggactacatttcccagcaggccttgtggttgagtgtgggcatgtgacagagttctggccaatgggatgaatggaatgctagtgatactgctatatggctc
>gene=chr22_33300113-33300274; species=rheMac
TAAATTATGGTAGAGATATTTGGCCaa-cttgtttccttttccgcctgggtat--tcagctggactacatttcccagcaggccttgtggttgagtgtgggcatgtgactgagctctggccaatgggatgaatggaatgccactgatcctgctatatggctc
>gene=chr22_39886278-39886402; species=hg19
ttttgctaaaggcatgagccagaattggcaggctcacctctgctggcctctcattggctgggactcagtcacatggccacaagcagctgctagggaacctgggaagtgtagtcttcagcggggc
>gene=chr22_39886278-39886402; species=bosTau
ttctgttaagagcgtgagccagagatggtacggtcacttctgatggcatcttg-----caggactcagtcacctggccac-------------------CAGGGAAAGTAGTTTC--------C
>gene=chr22_39886278-39886402; species=calJac
tcctgctaaaggcctgagccagaattggcaggctcacctctgccggtttctcattggctgggactcagtcacatggccacaagcagctgcaagggaacctgggaagtgtagtcttcagcggggc
>gene=chr22_39886278-39886402; species=canFam
tcctgtcaagggcatgagctggaaatggcatggtcacttctgattccatcttactggccgagccttagtcatatggccacaggtagctgcaagggaagctgagacaggtagtctt--------c
>gene=chr22_39886278-39886402; species=equCab
tcctgttaaga------------gatggcacagtcacttctgatcgcatctcactggccaggacttagtcacgtggccaca-gtagctgcaagggaagctgggaaaggtagtcttcagctgggc
>gene=chr22_39886278-39886402; species=gorGor
ttttgctaaaggcatgagccagaattggcaggctcacctctgctggcctctcattggctgggactcagtcacatggccacaagctgctgctagggaacctgggaagtgtagtcttcagcggggc
>gene=chr22_39886278-39886402; species=panTro
ttttgctaaaggcatgagccagaattggcaggctcacctctgctggcctctcattggctgggactcagtcacatggccacaagcagctgctagggaacctgggaagtgtagtcttcagcggggc
>gene=chr22_39886278-39886402; species=papHam
ttttgctaagggcatgagccagaattggcaggcttacctctgctggcctctcattggctgggactcagccacatggccacaagcagctgcaagggaacctgggaagtgtagtcttcagtgcggc
>gene=chr22_39886278-39886402; species=ponAbe
ttttgctaaaggcatgagccagaattggcaggctcacctctgctggcctctcattggctgggactcagtcacatggccacaagcagctgcaagggaacctgggaagtgtagtcttcagcggggc
>gene=chr22_39886278-39886402; species=rheMac
ttttgctaagggcatgagccagaattggcaggctcacctctgctggcctctcattggctgggtctcagccacatggccacaagcagctgcaagggaacctgggaagtgtagtcttcagtgcggc
>gene=chr22_41682226-41682579; species=hg19
CAGTTTCTTTGCTTCGATTTGATTTGTTCGAGGCCCCGGCCGGCTTGCCCTCGCCCCGCTCGCGCGGCCTCTCGGGTAGAGTAGTCCGGTTCCCCATCTGGGAGCGCGATGGGGCGCGCACCGCGAACTACCCGTCCCATGGCGCACCGCGCGCAGAGCGTCCTCCACCGCCCTCCTCTTCGCCCTCCCCTGGTGGCTTCTGGCTCTTTCTCGCAGAGACCGCAGGGAGGTGTTCAGCCGGGAGCGCCCAGAGACTACAATTCCCAGAATGCGTTGCACCCAGGTCCCTCAGCTCTTCCGGAAAGGTTTTGTTCGCGTAACTTTGTTGATAACAGGTACTGCTGGCTGCTGGG
>gene=chr22_41682226-41682579; species=bosTau
CAGTTTCTTTCCTTCGATTTGATTTGTCGGAGGCCTGGTCCGGCTTCCCTACCCCTCGCGCGCGCGGCCTGTCGGGTATGGTAGTCCGCTTCTCCTGCGCGGGGAGCGGCTAGTCGCG-CCCGCGAACTACCATTTCCATAATGCGCGGCGCCCAGGGCGCCT-CCGCTAGGTCCCTCTGTGCCCTCCCTTTTCGGCTTCTGGCTCTTTTTCCCGGAGGCCGCTGGGCGGCGTTGAACCGCGAACTCCCAGAGACTACAATTCCCTAAATGCCTTGAGGCCGGGTGGCTCCGCCCTTCCGGAAAGGTCAGGTTCACGTAACTTTATTGACAA-TGGTGCTAATCGAAGCTCAA
>gene=chr22_41682226-41682579; species=calJac
CAGTTTCTTTGCTTCGATTTGATTTGTTCGAGGCCCAGGCAGGCTTGCCCTCGCCCGGCACGCGCGGTCTCTCGGGTAAGGTAGTCTCGTTCTCCCGC--GTGGCGCAGCGGGGCGCGCGCCGCGAACTACCCATCCCATGGTGCACGGCGCGCAGAGCTTCC-CCACCGCCCTCCCGTTCGCCCTCCGGTGGCGGCTTCTGGCTCTTTCTCGCGGAGA-CGCAAGGCGGTGTTCAGCACGGAGCGTCCAAAGACTACAATTCCCA-AATGCGTTGCGCCCGGGCCCGTCCGCTTTTCCGGAAAGGTTTTGTTTGCGTA----------------------------------
>gene=chr22_41682226-41682579; species=canFam
CAGTTTCTTTCCTTCGATTTGATTTGTTCGAGGCCCAGGCCGGGTTCCCCTTCCCTCGCACGCGCGGCCTATCGGGTATGGTAGTCCAGTTCTTCTGTGCAggccgcggcggggcgcg-cccgcgAACTACCAGTCCCGTGATGCACCGCACCCAGCGCGCCT-CCGCCGGCTCCCTCTGCGCCCTCCCTTTTCAGCTTCTGGCTCTTTCTCCAGGAGGCCACAGGGCGGCGTGTAGCCCCGAGAGCCCAGAGACTACAATTCCCGTGATGCCCTGCGGTCCAGCGACTCAGCCCTTCCGGAAAGGTCACATTCA-CTAACTTTATTGACAA-CCCCACCCCGAGCGGCTGGA
>gene=chr22_41682226-41682579; species=equCab
CAGTTTCTTTCCTTTGATCTGATTTGTTCGAGGCCCAGGCCGACTT-CCCTTCCCCAGCGCGCATGGCCTATCGGGCATGGTAGTCCAGTTGTCCTGCGCGCG-CGCGGCGGAGCGCGCCCCGCGAACTACCAGTCCCGTGATGCATCGCGCCGAGAGCGCCT-ACGCCCGCTCCCTCTTCGCCCTCCCTTTTCGGCTTCTGGCTCTTTCTCGGGGAGGCCACAGGGCGGTGTTTAGCCGCCAGCTCCCAGAGACTACAATTCCCATAATGCGTTGCGGCATGGCGTCTCAGCTTTTCCGGAAGGGTCACGTTCACCTAACTTTATTGACAA-TGGTAGTCCATGCTTGTGCA
>gene=chr22_41682226-41682579; species=gorGor
CAGTTTCTTTGCTTCGATTTGATTTGTTCGAGGCCCCGGCCGGCTTGCCCTCGCCCCAGACGCTCGGCCTTTCGGGTAGAGTAGTCCGGTTCCCCAGCTGGGAGCGCGATGGGGCGCGCACCGCGAACTACCCGTCCCATGGCGCACCGCGCGCAGAGCGTCCTCCGCCACCCTCCTCTTCGCCCTCCCCTGGCGGCTTCTGGCTCTTTCTCGCAGAGACCGCAGGGAGGTGTTCAGCCGGGAGCGCCCAGAGACTACAATTCCCAGAATGCGTTGCACCCAGGTCCCTCAGCTCTTCCGGAAAGGTTTTCTTCGCGTAACTTTGTTGGTAACAGGTACTGCTGACTGCTGGG
>gene=chr22_41682226-41682579; species=panTro
CAGTTTCTTTGCTTCGATTTGATTTGTTCGAGGCCCCGGCCGGCTTGCCCTCGCCCCGCTCGCGCGGCCTCTCGGGTAGAGTAGTCCGGTTCCCCAGCTGGGAGCGCGATGGGGCGCGCACCGCGAACTACCCGTCCCATGGCGCACCGCGCGCAGAGCGTCCTCCACCGCCCTCCTCTTCGCCCTCCCCTGGCGGCTTCTGGCTCTTTCTCGCAGAGACCGCAGGGAGGTGTTCAGCCGGGAGCGCCCAGAGACTACAATTCCCAGAATGCGTTGCACCCAGGTCCCTCAGCTCTTCCGGAAAGGTTTTGTTCGCGTAACTTTGTTGATAACAGGTACTGCTGGCTGCTGGG
>gene=chr22_41682226-41682579; species=papHam
CAGTTTCTTTGCTTCGATTTGATTTGTTCGAGGCCCCAGCCGGCTTGCCCTCGCCCCGCACGCGCGGCCTCTCGGGTAGGGTAGTCCCATTCCCCAGCTGGGGGCGCGACAGGGCGCGCGCCGTGAACTACCCGTCCCATGGCGCACCGCGCGCAGAGCGTCC-CCACCGCCCTCCTCTTCGCCCTCCCCTGGCGGCTTCTGGCTCTTTCTCGCAGAGACCGCAGGGCGGTGTTCAGCCGGGAGCACCCAGAGACTACAATTCCCAGAATGCGTTGCACCCAGGTCCCTCAGCTCTTCCGGAAAGGTTTTGTTCGCGTAACTTTGTTGACA-CAGGTACTGCTGGCTGCTGGG
>gene=chr22_41682226-41682579; species=ponAbe
CAGTTTCCTTGCTTCGATTTGATTTGTTCGAGTCCCTGGCCGGCTTGCCCGCGCCCCGCACGCGCGGCCTCTCGGGTAGGGTAGTCCCGTTCCCCAGCTGGGAGCGCGATGGGTCGCGCGCCGCGAACTACCCGTCCCATGGCGCACCGCGCGCAGAGCG----CCGCCACCGCCCTCTTCGCCCTCCCCTGGCGGCTTCTGGCTCTTTCTCGCAGAGACCGCAGAGCGGTGTTCGGCCGGGAGCTCCCAGAGACTACAATTCCCAGAATGCGTTGCACCCAGGTTCCTCAGCACTTCCGGAAAGGTTTTGTTCGCGTAACTTTGTTGACA----------CAGGCTGCTGGG
>gene=chr22_41682226-41682579; species=rheMac
CAGTTTCTTTGCTTCGATTTGATTTGTTCGAGGCCCCGGCCGGCTTGCCCTCGCCCCGCACGCGCGGCCTCTCGGGTAGGGTAGTCCCGTTCCCCAGCTGGGGGCGCGACAGGGCGCGCGCCGTGAACTACCCGTCCCATGGCGCACCGCGCGCAGAGCGTCC-CCACCGCCCTCCTCTTCGCCCTCCCCTGGCGGCTTCTGGGTCTTTCTCGCAGAGACCGCAGGGCGGTGTTCAGCCGGGAGCACCCAGAGACTACAATTCCCAGAATGCGTTGCACCCAGGTCCCTCAGCTCTTCCGGAAAGGTTTTGTTCGCGTAACTTTGTTGACA-CAGGTACTGCTGGCTGCTAGG
>gene=chr22_41840408-41840587; species=hg19
GGAAAACTCGACTCAACCCAAACGTAGGCGGAGAGGCGGGCGGTGAGGGCCCGCTCTGCACTCTGGGAATTGTAGTCCTCAAACACCTCCGGACCAGGCGATAGCAGGAGTGACCTACTTTCCCTGCACACTACACTTCCCTGAGCACTTTGCGAAGGCCCAACTGGCCGCAATACGCA
>gene=chr22_41840408-41840587; species=bosTau
GGAAGACCTGACTGCGCCCCAACG----TAAGAAGGGCAG------------GCTCTTCACTCTGGGAATTGTAGTCTTCAGAAACCTCATGCTCAGGTTGGAGCA--AATGACCTACTTTCTCTGCACACTACATTTCCCTGCGTACTTTGCGAAGACTCAGCCAG-GGAACTACGCA
>gene=chr22_41840408-41840587; species=calJac
GGAAAACTCCAGTCAACCCCAAAGTAGGTGGGGAGGCCGGCGGTGAGGGCCCGCTCTGCACTCTGGGAGTTGTAGTCCTCGAACGCCTCCGGACCCGGCGGCAGCG--AGTGACCTACTTTCTCTGCACACTACACTTCCCTGAGTACTTTGTGAAGGCCTAACTGGCTGCATTACGCA
>gene=chr22_41840408-41840587; species=canFam
GGAAGACTTCACTGAACTCCAACGT--------AGGCAGGCAGCGAAGGCGCGCTCTGCACTCTGGGAATTGTAGTCCTCAGACACCTTACAGTTAGGTTGGAGCA--AGTGACCT-CTTTCTCTGCACACTACACTTCCCTGAGTGCTTTGCGAAGGTTTAGCCAG------------
>gene=chr22_41840408-41840587; species=equCab
GAAAGACTTGACTGAGCCCCAACGTAAGTGGGGAGGCCGGCGGCGAAGACACGCTCTGCACTCTGGGAGTCGTAGTCCTCAGAAACCTCACGCTCAGGTTGGAGCA--AGTGACCTATTTTCTCCCCACACTACACTTCCCTGCGTGCTTTGCGAAGGCTCAGCCGG-CAAACCACGCA
>gene=chr22_41840408-41840587; species=gorGor
GGAAAACTCGACTCAACCCAAACGTAGGCGGACAGGCGGGCGGTGAGGGCCCGCTCTGCACTCTGGGAATTGTAGTCCTCAAACACCTCCGGACCAGGCGATAGCAAGAGTGACCTACTTTCCCTGCACACTACACTTCCCTGAGCACTTTGCGAAGGCCCAACTGGCCGCAATACGCA
>gene=chr22_41840408-41840587; species=panTro
GGAAAACTCGACTCAACCCAAACGTAGGCGGAGAGGCGGGCGGTGAGGGCCCGCTCTGCACTCTGGGAATTGTAGTCCTCAAACACCTCCGGACCAGGCGATAGCAAGAGTGACCTACTTTCCCTGCACACTACACTTCCCTGAGCACTTTGCGAAAGCCCAACTGGCCGCAATACGCA
>gene=chr22_41840408-41840587; species=papHam
GGAAAACTCGACTCAACCCAAACGTAGGCGGAGAGGCCAGCGGTGAGGGCGCGCTCTGCACTCTGGGAATTGTAGTCCTCGAACGCCTCCGGACCAGGCGGTAGCG--AGTGACCTACTTTCTCTGCACACTACACTTCCCTGAGTACTTTGCGAAGGCCCAAGTGGCCGCAATACGCA
>gene=chr22_41840408-41840587; species=ponAbe
GGAAAACTCGACTCAACCCAAACGTAGGCGGAGAGGCGGGAGGTGAAGGCCCGCTCTGCACTCTGGGAATTGTAGTCCTCAAACGCCTCCGGACCAGGCGACAGCA--AGTGACCTACTTTCCCTGCACACTACACTTCCCTGAGCACTTTGCGAAGGCCCAACTGGCCGCAATACGCA
>gene=chr22_41840408-41840587; species=rheMac
AGAAAACTCGACTCAACCCAAACGTAGGCGGAGAGGCCAGCGGTGAGGGCGCGCTCTGCACTCTGGGAATTGTAGTCCTCGAACGCCTCCGGACCAGGCGGTAGCG--AGTGACCTACTTTCTCTGCACACTACACTTCCCTGAGTACTTTGCGAAGGCCCAAGTGGCCGCAATACGCA
>gene=chr13_25497022-25497175; species=hg19
GAAGTGAGGATCTCACCCGCGCGTCTGCGCTAAAGCGCAGGCACCGCTGAGCCCAGTGAAACTACAACTCCCAGTGACGCCACAGCGACGGGCGTTGCCCGGCGGGGGATGGACTGCGCGCCGCCTTCCGACCAGCAGCGGGCCAGTGGTCGA
>gene=chr13_25497022-25497175; species=bosTau
AAACTGTAGTTCCTTCGGTCCCCT--GCGCTTGCGCGAGCGCGCCGTCGGACACACGCAAACTACAACTCCCAGAGAAGCCCGGAAGACACCCGTTA-GT---GGGAG-CTCGCGGCCTGGCACCTTCCGCCCAGGCGTGGGCTCGGGGCCGG
>gene=chr13_25497022-25497175; species=calJac
GAAGTGCGGTTCTCACCCGCCCCTCTGCGCTAAAGCGCAGGCACCGCTGAGCCCAGGTAAACTACAACTCCCAGTAACGCCACAGTGATGGGAGTTGCCCGGGAGGTGATGGACAGCGCGCCGCCTTACGACCAGCGGCGGGCCTGTGGTCGC
>gene=chr13_25497022-25497175; species=canFam
GAAATGTAGTCTCCACCGGCCCCTCTGCACTTGCGTGCGGGCCCTGGAGGACTCACGCAAACTACCATTCCCAGCTGGGTCGCCGCGGCGGACATTACCT---AAGGGATTCACGGCGAGGCGCCTTCCGCCTCGGCGGGGGCTTGTGGTTGG
>gene=chr13_25497022-25497175; species=equCab
GAAGTGTAGTTCCCACCGGCCCCTCTGCGCTTGCGCGC-GGTGCCGCCGGGCGCGTGCAAACTACCGCTCCCAGCGACGACCCAGAGCCGACGTTTACCC---GAGGC-TTCCCCGCAAGGCGCCTTCTGCCT--------------------
>gene=chr13_25497022-25497175; species=gorGor
GAAGTGAGGATCTCACCCGCGCGTCTGCGCTAAAGCGCAGGCACCGCTGAGCCCAGTGAAACTACAACTTCCAGTGACGCCACAGCGACGGGCGTTGCCCGGCGGGGGATGGACTGCGCGCC-CCTTCCGACCAGCAGCGGGCCAGTGGTCGA
>gene=chr13_25497022-25497175; species=panTro
GAAGTGAGGATCTCGCCCGCGCGTCTGCCCTAAAGCGCAGGCACCGCTGAGCCCAGTGAAACTACAACTCCCAGTGACGCCACAGCGACGGGCGTTGCCCGGCGGGGGATGGACTGCGCGCCGCCTTCCGACCAGCAGCGGGCCAGTGGTCGA
>gene=chr13_25497022-25497175; species=papHam
GAAGTGAGGCTCTTACCCGCGTCTCTGCGCTAAAGCGCAGGCACCGCTGAGCCCAGGGAAACTACAACTCCCAGTGACGCCACAGCGATGGGCGTTGCCCGGCTGGGGACTGACGGCGCGCCGGCTTCCGACTAGCAGCGCGCCCGTGGT-GG
>gene=chr13_25497022-25497175; species=ponAbe
GAAGTGAGGATCTCACCCGCGCCTCTTCACTAAAGCGCAGGCGCCGCTGAGCCCAGTGAAACTACAACTCCCAGTGACGCCACAGCGACGGGCGTTGCCCGGCGGGGGATGGACGGCGCGTCGCCTTCCGACCAGCAGCGGGGCAGTGGTCGA
>gene=chr13_25497022-25497175; species=rheMac
GAAGTGAGGCTCTCACCCGCGTCTCTGGGCTAAAGCGCAGGCACCGCTGAGCCCAGGGAAACTACAACTCCCAGTGACGCCACAGCGATGGGCGTTGCCCGGCGGGGGACGGACGGCTTGCCGGCTTCCGACTAGCAGTGGGCCAGTGGT-GG
>gene=chr13_26827884-26828075; species=hg19
AAATAAAAATAAATTTTCCCCAAATGATTGAAACGAATTTCACCCTAGACTACGAGTCCCATCATGCAACGCTCCCATATTCCCACCGTGTGGGGCGGAGTCGTAGAAGGGGCGGCAGCGGCGGCGGCCTGTGCATTCTGGGTATTGTAGTCTGGGGCCCGGCCACCGCTGGGGCTGGTTCCACGTGGTGC
>gene=chr13_26827884-26828075; species=bosTau
aaaaaaaaaaaaaaaTT-CCCAAGTGATCGAAACTCCCCTCCTTCTGGACTACGAATCCCATCGTGCATCGCTCCCACCTCCCCTCCGCGGAGGGCGGAGCCTAAGGCGGGGCGGCCACGGCGGCGGCCGGTGCATTCTGGGTGCTGTAGTCTGGAGCCCGGCTGCCG-----------CCCACGTGGTGC
>gene=chr13_26827884-26828075; species=calJac
ATAGAAATAGAAATTTCCCCCAAGAGATTGAAATGAATCCCACCCTAGACTACGAGTCCCGTCATGCAACGCTCCCACATTCCCACCGTGTGGGGCGGAGTCGTAGTAGGGGCAGCAGCGGCAGCGGCCTGTGGATTCTGGGTATTGTAGTCTGGGGCCCGGCCACTGCTGGGGCTGGTCCCACGTGGTGC
>gene=chr13_26827884-26828075; species=canFam
-aaaaaaaaaaaattttCTCCAAGCGATTGCCACTAATTTCACCTGGGACTACTGATCCCATCATGCAACGCTCCCGTATTACCACCGTGTGGGGCGGAGTCTTAAAGGGGGTGGCAACGACGGCCGCCCGTGCATTCTGGGCATTGTAGTCTGGGGCCCGGCCGCCGTCGGGAC--AATCCACGTGGTTC
>gene=chr13_26827884-26828075; species=equCab
-AAAAAAAAA-------TCCTAAGTGATTGAAACTAATCTCACCTTAGACTACCAATCCCATCATGCAACGCTCCCATATCCCCACTGTGAGGGGTGGAGTCTA-GAAGGGGCGGCAACCGCGGAGGCCCGTGCATTCTGGGCATTGTAGTCTGGGGCCCGGACGCCGTCAAGAC--GGGCCACGTGGTGC
>gene=chr13_26827884-26828075; species=gorGor
---------------------------------------------------------------------------------------------------------------------------------------------------------------------------------GTTCCACGTGGTGC
>gene=chr13_26827884-26828075; species=panTro
AAATAAAAATAAATTTTCCCCAAGTGATTGAAACGAATTTCACCCTAGACTACGAGTCCCATCATGCAACGCTCCCATATTCCCACCGTGTGGGGCGGAGTCGTAGAAGGGGCGGCAGCGGCGGCGGCCTGTGCATTCTGGGTATTGTAGTCTGGGGCCCGGCCACCGCTGGGGCTGGTTCCACGTGGTGC
>gene=chr13_26827884-26828075; species=papHam
aaataaaaataaaaTTTCCCCAAGTGATTGAAACGAATTTCACCCTAGACTACGAGTCCCATCATGCAACGCTCCCATATTCCCACCGTGTGGGGCGGAGTCGTAGAAGAGGCGGCAGCGGCGGCGGCCTATGCATTCTGGGTATTGTAGTCTCGGAACCGGCCACCGCTGGGGCTGGTCCCACGTGGTGC
>gene=chr13_26827884-26828075; species=ponAbe
aaataaaaataaaTTTTCCCCAAGTGATTGCAACGAATTTCACCCTAGACTACGAGTCCCATCATGCAACGCTCCCATTTTCCCACCGTGTGGGGCGGAGTCGTAGAAGAGGCGGCAGCGGCGGCGGCCTGTGCATTCTGGGTATTGTAGTCTGGAGCCCGGCCACCGCTGGGGCTGGTTCCACGTGGTGC
>gene=chr13_26827884-26828075; species=rheMac
aaataaaaataaaTTTTCCCCAAGTGATTGAAACGAATTTCACCCTAGACTACGAGTCCCAACATGCATCGCTCCCATATTCCCACCATGTGGGGCGGAGTCGTAGAAGAGGCGGCAGCGGCGGCGGCCTATGCATTCTGGGTATTGTAGTCTCGGAACCGGCCACCGCTGGGGCTGGTCCCACGTGTTGC
>gene=chr13_30881173-30881328; species=hg19
CAAAGTTTATCGGTCTTTCCCGGCGGTCGGGGCCGCCGGGCTTTGTAGTTCGCCAGTCCGAGCTACCCCACCAAGACCGCGAGCCCGAGGAGTCGCTGAACTACAATTCCCATGATGCACCGCGAGCCTGGCGCTCCCGCGCCCCTCCCCGTCCC
>gene=chr13_30881173-30881328; species=bosTau
CAAAGTTTATCGGTCTTTTTCAGCTGTCGGGGCCGCCGGGCTTTGTAGTTCGCCCGTCCGGGCCGAGCCACCAAGGCCGCAAGCCCGAGGAGCCGCTGAACTACAATCCCCATAAAGCCCT---------GCGCGCCCACCGCTCGCCCTT-TCT
>gene=chr13_30881173-30881328; species=calJac
CAAAGTTTATCGGTCTTTCCCGGCGATCGGGGCCGCCGGGCTTTGTAGTTCGCCGGTCTGAACTACCCCACCAAGGCCGCGAGCCTGAGGAGCCACTGAACTACAATCCCCATGATGCCCCGCGAGCCTAGCGCTCCCGCGCTCCTCCCAGTCCC
>gene=chr13_30881173-30881328; species=canFam
CAAAGTTTATCGGTCTTTCCCAGCAGCCAGGGCCGCCGGGCTTTGTAGTTCGCCGGTCCAGGCCACGCCGCCACGGCCGCAAGCCTGCGGGGCCGCTAAACTACGATCCCCATAATGCCCCGCGAGTCTCGAGCTCCCACTGTTTCCCACC-TCC
>gene=chr13_30881173-30881328; species=equCab
CAAAG-TTATCGGTCTTTCCCAGCTGTCGGGG-CGCCGGGCTTTGTAGTTCGCCCGTCCAGG-CACCCCGCCAAGGGCGCGAGGCCGAGGGGCCGCTGAACTACAATCCCCATAATGCCCGCCGAGGCTCGCGCGTCCTCTGCTCTCCCCC-TCC
>gene=chr13_30881173-30881328; species=gorGor
-----------------------------------------------------------------------------------------------------------------------------------------------------------
>gene=chr13_30881173-30881328; species=panTro
--------------------------TCGAGGCCGCCGGGCTTTGTAGTTCGCCAGTCCGAGCTACCCCACCAAGACCGCGAGCCCGAGGAGTCGCTGAACTACAATTCCCATGATGCACCGCGAGCCTGGCGCTCCCGCGCCCCTCCCCGTCCC
>gene=chr13_30881173-30881328; species=papHam
CAAAGTTTATCAGTCTTTCCCGGCGGTCGGGGCCGCCGGGCTTTGTAGTTCGGCAGTCCGAGCTACCCCGCCAAGGCCGCGAGCCCGAGGAGTCACTGAACTACAATCCCCATGATGCACAGCGAGCCTGGCGCTCCCGCGCCCCTCCCAGTCCC
>gene=chr13_30881173-30881328; species=ponAbe
CAAAGTTTATCGGTCTTTCCCGGTGGTCGGGGCCGCCGGGCTTTGTAGTTCGCCGGTCCGAGCTACCCCACCAAGGCCGCGAGCCCGAGGAGTTACTGAACTACAATCCCCAGGATGCCCCGCGAGCCTGGCGCTCCCGCGCCCCTCCCCGTCCC
>gene=chr13_30881173-30881328; species=rheMac
CAAAGTTTATCAGTCTTTCCCGGCGGTCGGGGCCGCCGGGCTTTGTAGTTCGGCAGTCCGAGCTACCCCGCCAAGGCCGCGAGCCCGAGGAGTCACTGAACTACAATCCCCATGATGCACAGCGAGCCTGGCGCTCCCGCGCCCCTCCCAGTCCC
>gene=chr13_31736434-31736633; species=hg19
TTTGCAGAGACCCCAGACACCGGGATGGTGGGGAGGCCGGCCAGCTGTCCGGAGAGCATGTTGGGAATCGTAGTCCCGCTGGGAGAAGTGTGCGCCTTGCATGCTGGGATGTGTAGTCCTGGCCGCAGTGCTTGCTGGGACCCGGCTTTGTCTTCTGGGACTCGCGAGAGAGGCTGGGTAGGGTTTTGTCTGGCGCTTT
>gene=chr13_31736434-31736633; species=bosTau
TCTGCGGAGACCCGAGACCCCCGTCCACTGGGGAGGCTGGCCAGCTGTCA-CAGAGCATTTCGGGAACCGTAGTCCAGCTGGGAGTCATGT-CGCCTTGCATGCTGGGATGTGTAGTCCTGGTCGCGGTGCGTGCTGGGAGCTGGCTTTGTCTTGGGAGGCTCTCGGGAGAGGCCGTT-----GTTTCTCTGCTGCTCT
>gene=chr13_31736434-31736633; species=calJac
TCTGCAAAGACCTCAGACCCCAGGATGGTGGGGAGGCCAGCCAGCTGTCCGGAGAGCATGTTGGGAATCGTAGTCCAGCCGGGAGAAGTGTGCGCCTTGCATACTGGGATGTGTAGTTCTAGCCGCAGTGGTTGCCGGGACCCAGCTTTGTCTTCTGGGACTCGCGGGAGAGGCTGGGCTGGGTTCTGTCTGGCGCTCT
>gene=chr13_31736434-31736633; species=canFam
GACCCAAGACCCCGAGACCCCGAGACCCTGAGGGGGCCGACCGGCTGTCAACAGAGCATGCCGGGAACCGTAGTCCAACTGGCCGATGCGTGCGCCTTGCATGCCGGGATGTGTAGTCCCGGCCGCAGTGCGTGCCGGGACCGGGCTTTGTCTTGGGGGACTCGCGGGAGAGGCCGCG-----TTCCCGGTGGTGGTTT
>gene=chr13_31736434-31736633; species=equCab
AGCGCACATACCCAAGACCCCGGGTCGCTGAGGAGGCC-AGCAGCGGGCAGGAGAGCATACTGGGAACCGTAGTCC-TCTGGGAGGCCTGTGCGCCGTGCATGCTGGGATGTGTAGTCCCGGCCGCAGTGCGGGCTGGGACCCGGCTTTGTCTT-GGGGACTTGCGGGAGAGGCCGGG-----TTCCCGCTAGTGTTGT
>gene=chr13_31736434-31736633; species=gorGor
TTTGCAGAGACCCCAGACACCGGGATGGTGGGGAGGCCGGCCAGCTGTCCGGAGAGCATGTTGGGAATCGTAGTCCCGCTGGGAGAAGTGTGCGCCTTGCATGCTGGGATGTGTAGTCCTGGCCGCAGTGCTTGCTGGGACCCGGCTTTGTCTTCTGGGACTCGCGAGAGAGGCTGGGTAGGGTTCTGTCTGGCGCTTT
>gene=chr13_31736434-31736633; species=panTro
TTTGCAGAGACCCCAGACACCGGGATGGTGGGGAGGCCGGCCAGCTGTCCGGAGAGCATGTTGGGAATCGTAGTCCCGCTGGGAGAAGTGTGCGCCTTGCATGCTGGGATGTGTAGTCCTGGCCGCAGTGCTTGCTGGGACCCGGCTTTGTCTTCTGGGACTCGCGAGAGAGGCTGGGTAGGGTTCTGTCTGGCGCTTT
>gene=chr13_31736434-31736633; species=papHam
TTTGCAGAGACCCCAGACACCAGGACGGTAGGGAGGCTGGCCAGCTGTCCGGAGAGCATGTTGGGAATCGTAGTCCGGCCGGGAGAAGTGTGCGCCTTGCATGCTGGGATGTGTAGTCCTTGTCGCAGTGCTTGCTGGGACCCGGCTTTGTCTTCTGGGACTCGCGGGAGAGGCTGGGCTGGGTTCTGTCTGGCGCCTT
>gene=chr13_31736434-31736633; species=ponAbe
TTTGCGGAGACCCCAGACACCAGGATGGTGGGGAGGCCGGCCAGCTGTCCGGAGAGCATGTTGGGAATCGTAGTCCCGCCGGGCGAAGTGTGCGCCTTGCATGCTGGGATGTGTAGTTCTGGCCGCAGTGCTTGCTGGGACCCGGCTTTGTCTTCTGGGACTCGCGGGAGAGGCTGGGTTGGGTTCTGTCTGCCGCTTT
>gene=chr13_31736434-31736633; species=rheMac
TTTGCAGAGACCCCAGACACCAGGATGGTGGGGAGGCCGGCCAGCTGTCCGGAGAGCATGTTGGGAATCGTAGTCTGGCCGGGAGAAGTGTGCGCCTTGCATGCTGGGATGTGTAGTCCTTGTCGCAGTGCTTGCTGGGACCCGGCTTTGTCTTCTGGGACTCGCGAGAGAGGCTGGGCTGGGTTCTGTCTGGCGCCTT
>gene=chr13_33112896-33113073; species=hg19
CGCGGTAACAAACCTCACCTCCGTACGCAAGATGGCGGTCACCTCTCGGTTACCCAGGCCAAAACTAGGCGTTTGCGCCAGGCATTGTGGGAATTGAAGTCCGACGTTCACACCGGCTCCGTAAACCTCACGGCACGGAGACTAGGTCTCCCAGAATCCATGGCGTGACAAACGCAG
>gene=chr13_33112896-33113073; species=bosTau
CCGAGAAACAAGCCGCGACTCCGTACGCAAGATGGCGACCACCTCACAGTTACCCCGGCAGGAATTACGAATTCGCGCCAGGCATTGTGGGAAACGAAGTCCGGAATTCACACCCAGCCTGGAAATCACAAC-------------GTCTCCCAGAATGCATTGCTTCACATACGCGC
>gene=chr13_33112896-33113073; species=calJac
CTGGGTAACAAGCCGCACCTCCGTACGCAAGATGGCGGCCACCTCACGGTTACCCAGGCCTCAACGAGGCGTTTGCGCTAGGCATTGTGGGAATTGAAGTCCGACGTTCACGCCGGCTCTGTAAACCTCACGTCATGGAGACTAGGTCTCCCAGAATCCATGGCGTGAGAAACGCAC
>gene=chr13_33112896-33113073; species=canFam
CTGGGGAC----CTGCACCGCCGTACGCAAGATGGCTGCCACCTCGCGGTTACCCCGGCAGGAATTACAGGTTTGCGCTCGGCATTGTGGGAACTGAAGTCCAACGTTCGCCCTGGGCCTGGAAACCTCAGCGCTCGGAGACTCGGTCTCCCAGAATCCATTGCGTGATAGACGCAG
>gene=chr13_33112896-33113073; species=equCab
ATGGGCAAAGCACCGCACCTCCGTACGCAAGATGGCGGCCACCTCACGGTTACCCCGGCAGGAATTACGGATTCGCGCCCGGCATTGTGGGAATTGAAGTCCAGAGTTCACAACGGGTCTGGAAACCTCAGTGTAACCAGACCTGGTCTCCCAGAATCCATTGCATGAGATACGCGC
>gene=chr13_33112896-33113073; species=gorGor
------------------------------GATGGCGGTCACCTCTCGGTTACCCAGGCCAAAACTAGGC-TTTGCGCCAGGCATTGTGGGAATTGAAGTCCGACGTTCACACCGGCTCCGTAAACCTCACGGCACGGAGACTAGGTCTCCCAGAATCCATGGCGTGACAAACGCAG
>gene=chr13_33112896-33113073; species=panTro
CGCGGTAACAAACCTCACCTCCGTACGCAAGATGGCGGTCACCTCTCGGTTACCCAGGCCAAAACTAGGCGTTTGCGCCAGGCATTGTGGGAATTGAAGTCCGACGTTCACACCGGCTCCGTAAACCTCACGGCACGGAGACTAGGTCTCCCAGAATCCATGGCGTGACAAACGCAG
>gene=chr13_33112896-33113073; species=papHam
CGCGGAAACAAACGGCACCTCCGTACGCAAGATGGCGACCACCTCTCGGTTACCCAGGCCAAAACTAGGCTTTTGCGTCAGGCATTGTGGGAATTGAAGTCTGACGTTCACACCGGCTCCGTAAACCTCACGGCGCGGAGACTAGGTCTCCCAGAATCCATGGCGTGATAAACGCAC
>gene=chr13_33112896-33113073; species=ponAbe
CGCGGTAACAAACCTCACCTCCGTACGCAAGATGGCGGTCACCTCTCGGTTACCCAGACCAAAACTAGGCGTTTGCGCCAGGCATTGTGGGAATTGAAGTCCGACGTTCACACCGGCTCCGTAAACCTCACGGCACGGAGACTAGGTCTCCCAGAATTCATGGCGTGACAAACGCAC
>gene=chr13_33112896-33113073; species=rheMac
CGCGGAAACAAACGGCACCTCCGTACGCAAGATGGCGACCACCTCTCGGTTACCCAGGCCAAAACTGGGCTTTTGCGTCAGGCATTGTGGGAATTGAAGTCTGACGTTCACACCGGCTCCGTAAACCTCACGGCGCGGAGACTAGGTCTCCCAGAATCCATGGCGTGATAAACGCAC
>gene=chr13_41706859-41707120; species=hg19
TCTCCGCGTCTGCTCGCCTTCACAGGACCCGCTGGCTTGGAGCCGCAGAAGCCGCTACTGCAGCGTGGGCGACAATGCTAGGCGCCCAGGAGAACTACCGCTCCCAGGTTGCCTTTCGCGCCCCGAGGGCTGCTGGGACTCTCGGACTCCCGGGCCGAGACCGAGGGAAAGAATCCGCTTTGCATGTCGGGAGTAGTAGTTTGTGTAATATCGCGATCCTTCTCTGGTGTTCCTTGTTTTAGCTGACGACACTCGAGAGCG
>gene=chr13_41706859-41707120; species=bosTau
TCTCCGCCTCAGCTCGCCCTCAGAGGACCTACTGG-CTGGAAGCGAGCGATCCGCCACAGCCGCGCTGGCAACACCACTAGGCATCCAGGAGAACTACGACTCCCAGATTGCCTTTCGCGCCTCGAGGCATGCCGGGACCCGCGGACTctgcggcacaggttgcggcacGGAAACCGCTTTGCTTATCGGGAGTAGTAGTTTCAATAGCATCGCGAGATTTGTTGCCCGTTCATTGTTTCGGATGACGGAGTTAGAAA---
>gene=chr13_41706859-41707120; species=calJac
TCTCCGCCTCTGCTCGCGTTCACAGGACCCGCTGGCTGGGAGCCTCAGACGCCGCTGCCACCGCGTGGGCGACAACACTACGCGCCCAGGAGAACTACAGCTCCCACGATGCCTTTTGCGCCCCAAGGGCTACTGGGGCTCTCGGACCCCCGGGCCGAGACT----GAAAGAGACCGCTTTGCATGTTGGGAGTAGTAGTTCGTGTAATATCGCGATCCTTCTCTGGTGTTCCTTATTTTAA-TGACGACACTCGAGAGCG
>gene=chr13_41706859-41707120; species=canFam
TCTCCGCCTCAGCTC-GCCTTACAGAACCGGCTG-GACGGAACCGAGAGAGCCGCCACTGCCGCGCTGGCAATACCGGTAGGCGTCCAGCGGAACTACGGCTCCCAGGCTGCCTTTCGCGCCCCGAGGCATGCCGGGGCCTCCAGACTCCAGGGGATAGGCGGATGGCCCGGAGCCGCTGTGCACGCTGGGAGTGGTAGTTTCCATAGCATCGCGAGATTTATCGGCCGTTCATTGTTTCGGCCGACGGAATTAGAAATCG
>gene=chr13_41706859-41707120; species=equCab
TCTCCGCCTCCACTCGCCCTCGCAAGACCTGCAGG--TAGAACCCACAGAGCAGCCACCGCCGCGCTGGCAACGCTGGTAGGCGTCCAGGAGAACTACGGCTCCCAGGTTGCCTTTACCACCTCGAGGCATGCCGGGGCCTCCAGACTCACCGGCGTAGGTTGAGGGACCGAAGCCACATTGCATGTCGGGAGTAGTAGTTTCAATAATATCGCGAGATTTATCGGCCGTTCATTGTTTCCGCCGATGGAATTAGAAATCG
>gene=chr13_41706859-41707120; species=gorGor
TCTCCGCGTCTGCTCGCCTTCACAGGACCCGCTGGCTTGGAGCCGCAGAAGCCGCTACTGC-GCGTGGGCGACAATGCTAGGCGCCCAGGAGAACTACCGCTCCCAGGTTGCCTTTCGCGCCCCGAGGGCTGCTGGGACTCTCGGACTCCCGGGCCGAGACCGAGGGAAAGAATCCGCTTTGCATGTCGGGAGTAGTAGTTTGTGTAATATCGCGATCCTTTTCTGGTGTTCCTTGTTTTAGCTGACGACACTCGAGAGCG
>gene=chr13_41706859-41707120; species=panTro
TCTCCGCGTCTGCTCGCCTTCACAGGACCCGCTGGCTTGGAGCCGCAGAAGCCGCTACTGCAGCGTGGGCGACAATGCTAGGCGCCCAGGAGAACTACCGCTCCCAGGTTGCCTTTCGCGTCCCGAGGGCTGCTGGGACTCTCGGACTCCCGGGCCGAGACCGAGGGAAAGAATCCGCTTTGCATGTCGGGAGTAGCAGTTTGTGTAATATCGCGATCCTTCTCTGGTGTTCCTTGTTTTAGCTGACGACACTCGAGAGCG
>gene=chr13_41706859-41707120; species=papHam
TCTCCGCGTCTGCTCGCCTTCACAGGACCCGCTGGCTTGGAGCCGTAGAAGCCGCTACTGCCGCGTGGGCGACAATACTAGG-GCCCAGGAGAACTACCGCTCCCAGGTTGCCTTTCGCGCCCCGAGGGCTGCTGGGCCTCTCAGACTCCCAGGCCGATACCGAGGGAAAGAATACGCTTTGCATGTTGGGAGTAGTAGTTTGTGTAATATCGCGATCCTTCTCTGGTGTTCCTTGTTTTAACTGACGACACTCGAGAGCG
>gene=chr13_41706859-41707120; species=ponAbe
TCTCCGCGTCTGCTCGCCTTCACAAGACCCGCTGGCTTGGAGCCGCAGAAGCCGCTACTGCAGCGTGGGCGACAATACTAGGCGCCCGGGAGAACTCCCGCTCCCAGGTTGCCTTTCGCGCCCCGAGGGCTGCTGGGGCTCTCAGACTCCCGGGCGGAGACCGAGGGAAAGAGTCCGCTTTGCATGTTGGGAGTAGTAGTTGGTGTAATATCGCGATCCTTCTCTGGTGTTCCTTGTTTTAGCTGACGACACTCGAGAGCG
>gene=chr13_41706859-41707120; species=rheMac
TCTCCGCGTCTGCTCGCCTTCACAGGACCCGCTGGCTTGGAGCCGCAGAAGCCGCTACTGCCGCGTGGGCGACAATACTAGG-GCCCAGGAGAACTACCGCTCCCAGGTTGCCTTTCGCGCCCCGAGGGCTGCTGGGCCTCTCGGACTCCCAGGCCGATACCGAGGGAAAGAATCCGCTTTGCATGTTGGGAGTAGTAGTTTGTGTAATATCGCGATCCTTCTGTGGTGTTCCTTGTTTTAACTGACGACACTCGAGAGCG
>gene=chr13_41768643-41768849; species=hg19
TGCAGCCGCGGAAGCCCCCACTGCCGCGCTGGCGATCCCGCTAGGCGCCCGGGAGAACTACTGCTCCCAGGTTGCCTTTCGCGCCCCGAGGCCTGCTGGGGCTCTCGGACGGCCGGGCGGGGACAGAGGGAAAGAAACCGCTTTGCATGTTGGGAGTAGTAGTTTGTGTAATATCGCGAGCTGTCCTTTAGTTGACTGCTCTAACA
>gene=chr13_41768643-41768849; species=bosTau
-GGAACCAAGTGATCCGCCACCGCCGCGCTGGCAATACCGGTAGGTGCCCAGGAGAACTACGACTCCCAGGTTGCCTTTCGCGCCTCGAGGCATGCCGGGACCCGCGGACTCTGCGGCTTAGGCTGCCTCACAGGAGCCGCTGTGCATGTTGGGATCAGTAGTTCCAGTAATATCGCGAGGCTTCTGGGGGTCTACTGGACTAACA
>gene=chr13_41768643-41768849; species=calJac
GGGAGCCGCGGAAG-CCCCACTGCCGCGCTGGCGATCCCGCTAGGCGCCCTGGAGAACTACGGTTCCCGGGTTGCCTTTCGCGCCCCGAGGCCTGCTGGGGCTCTCGGACAGCCGGGCCAAGACCGAG-GAAGGAAACCGCTTTGCATGTTGGGAGTAGTAGTTTGTGAAATATCGCGAGCTTTCCTTTCGTTGCCTGCTCTAACA
>gene=chr13_41768643-41768849; species=canFam
-GGAACCGAGAGAGCCGCCACTGCCGCGCTGGCAATACCGGTAGGCGTCCAGCGGAACTACGGCTCCCAGGCTGCCTTTCGCGCCCCGAGGCATGCCGGGGCCCCCAGACTCCAGGGGATCGGCGGGCGGGCCGGAGCCGCTGTGCACGCTGGGAGTGGTAGTTCGAGGAATATCGCGAGGTTTCTCCGGGCGGGC----------
>gene=chr13_41768643-41768849; species=equCab
-GAAACCGAGAGAGCCGCCACTGCCGCGCTGGCAATACCGGTAGGCGCCCCGGAGAACTACGGCTCCCAGCTTGCCTTTCGCGCCTCGAGGCATGCCGGTGCCCCCAGACTCACGGGCATAGGCTGACGGACCGAAGCCGCTTTGCATGTCGGGAGTAGTAGTTTGAGTAATATCGCGAGGCTTCTTGGGGCGGCCTGCGCTAAC-
>gene=chr13_41768643-41768849; species=gorGor
TGGAGCCGCGGAAGCCCCCACTGCAGCGCTGGCGATCCCGCTAGGCGCCCGGGAGAACTACTGCTCCCAGGTTGCCTTTCGCGCCCCGAGGCCTGCTGGGGCTCTCGGACGGCCGGGCGGGGACAGAG-GAAAGAAACCGCTTTGCATGTTGGGAGTAGTAGTTTGTGTAATATCGCGAGCTGTCCTTTAGTTGACTGCTCTAACA
>gene=chr13_41768643-41768849; species=panTro
TGGAGCCGCGGAAGCCCCCACTGCCGCGCTGGCGATCCCGCTAGGCGCCCGGGAGAACTACTGCTCCCAGGTTGCCTTTCGCGCCCCGAGGCCTGCTGGGGCTCTCGGACGGCCGGGCGGGGACAGAAGGAAAGAAACCGCTTTGCATGTTGGGAGTAGTAGTTTGTGTAATATCGCGAGCTGTCCTTTAGTTGACTACTCCAACA
>gene=chr13_41768643-41768849; species=papHam
TGGAGCCGCGGAAGGCCCCACTGCCGCGCTGGCGATCCCGCTAGGCGCCCAGGAGAACTACCGCTTCCAGGTTGCCTTTCGCGCCCCGAGGCCTGCTGGGGCTCTCGGACTGCCGGGCGGGGACAGAGGGAAAGAAACCGCTTTGCATGTTGGGAGTAGTAGTTTGTGTAATATCGCGAGCTTTCGTTTCGCTGACTGCCCTAACG
>gene=chr13_41768643-41768849; species=ponAbe
TGGAGCCGCGGAAGCCCCCACTGCCGCGCTGGCGATCCCGCTAGGCGCCCAGGAGAACTACTGTTCCCAGGTTGCCTTTCGCGCCCCGAGGCCTGCTGGGGCTTTCGGACGGCCGGGCGGGGACAGAGGGAAAGAAACCGCTTTGCATATTGGGAGTAGTAGTTTGTGTAATATCGCGAGCTGTCCTTTCGTTGACTGCTCTAACA
>gene=chr13_41768643-41768849; species=rheMac
TGGAGCCGCGGAAGGCCCCACTGCCGCGCTGGCGATCCCGCTAGGCGCCCAGGAGAACTACCGCTTCCAGGTTGCCTTTCGCGCCCCGAGGCCTGCTGGGGCTCTCGGACGGCCGGGCGGGGACAGAGGGAAAGAAACCGCTTTGCATGTTGGGAGTAGTAGTTTGTGTAATATCGCGAGCTTTCCTTTCGCTGACTGCCCTAACA
>gene=chr13_41837624-41837744; species=hg19
GAAAAAGAAGAATACACGTTAGCTCTCTTTACTGAGGTCGGAACCTTCCGAGACCCGCCACATTTCAGCCCGACAAACCCGAGATCACGTTCACTTCCTGGTTCACTTCTTCCGGGTTAA
>gene=chr13_41837624-41837744; species=bosTau
AAAAAA--ATTAAGGACACTAGGTTTCCTTACTGAAGTCGGAACCTTCTGGGATCCACTACATTTCAGCCCATCGGTCACCGGATCCCTTTCACCTCCGGGTTCACCCAGTCTGGGTTAG
>gene=chr13_41837624-41837744; species=calJac
GAAAAAGAAGAATGGACGTGAGCTCTCTTTACTGAGGCCGGAACCTTCCGAGACCCGCCCCATTTCAGCCCGACTAACCCGAGAGCACGTTCACTTCCTGGTTCACTTCTTCCGGGTTAA
>gene=chr13_41837624-41837744; species=canFam
GAAAAAGAAGAAAGGACGCTAGCTTTCCTTTCTGAAGCGGGAACCTTCTGTGACCGGCTACATTGCAGCCCGACAGACGCTGGGTCAGTTTCACTTCCGGGTTCACTCCTTCCGGGGTCA
>gene=chr13_41837624-41837744; species=equCab
GAAAAAGAAGAAAGGACGTTAATTTTCCTTCCTGAGGTCGGAACCTTCTGTAACTCGCTACATTTCCGCCCAACAAACACGGGATCACTTTTACTCCCTGGTTCACTTCTTCCGGGTTAA
>gene=chr13_41837624-41837744; species=gorGor
GAAAAAGAAGAATACACGTTAGCTCTCTTTACTGAGGTCGGAACCTTCCGAGACCCGCCACATTTCAGCCCGA-AAACCCGAGATCACGTTCACTTCCTGGTTCACTTCTTCCGGGTTAA
>gene=chr13_41837624-41837744; species=panTro
GAAAAAGAAGAATACACGTTAGCTCTCTTTACTGAGGTCGGAACCTTCCGAGACCCGCCACATTTCAGCCCGACAAACCCGCGATCACGTTCACTTCCTGGTTCACTTCTTCCGGGTTAA
>gene=chr13_41837624-41837744; species=papHam
GAAAAAGAAGAATAGAGGTCAGCTCTCTTTACTGAGGTCGGAACCTTCAGAGACCCGCCACATTTCAGCCCAACAAACCCGAAATCACGTTGACTTCCTGGTTCACTTCTTCCGGGTTAA
>gene=chr13_41837624-41837744; species=ponAbe
GAAAAAGAAGAATACACGTTAGGTCTCTTTACTGAGGTCGGAAGCTTCTGAGACCCGCCACATTTCAGCCCGACGAA-CCGAGATCACGTTCACTTCCTGGTTCACTTCTTCCGGGTTAA
>gene=chr13_41837624-41837744; species=rheMac
GAAAAAGAAGAACAGACGTCAGCTCTC--TACTGAGGTCGGAACCTTCAGAGACCCGCCACATTTCAGCCCTACAAACCCGAAATCACGTTGACTTCCTGGTTCACTTCTTCCGGGTTAA
>gene=chr13_41837952-41838114; species=hg19
ggagggagggGCCAAGGTGGGACTAAACTACAACTCCCAGAGCGCCCACCAAAGAATCCTGGGAGTTGTAGTTTACCTTGCGGCAGCCTCCAACCCCCTCCACTCACTATCCAGCCAAATGTGGAGTTTTTGGTTTTCACCGTTAACTGCAAACCTAGAAGA
>gene=chr13_41837952-41838114; species=bosTau
GAAGGGACGGGCA-----ACGAATGAACCATGACTCCCGGAGCGCTTGCCCGGGAGTCCTGGGAGTTGTAGTTTATGT-CGGACAG---------CCCCCCCCAACCCCCTAGGCCGAAGCTGCAG-CTTCGGTTTTCCCAGTTTCAGGCAAGCTCAAAAGG
>gene=chr13_41837952-41838114; species=calJac
GGAGGGAGGGGCCAAGGCGGGAATAAACTACAACTTTCAGAGCGACCACCAAAGAATCCTGGGAGTCGTAGTTTGCCTTGCGGCAGCCTCCAG-CCCCTCCACCCACCATC-AGCCAAAGGTGAAGCTTTTGGTTTTCACAGTTAACTGCAAATCTAGAAGA
>gene=chr13_41837952-41838114; species=canFam
--------AGGTCGGGCGGGCGATGAACTACAACTTCCGGAGCTCCCTCCCAGGAATGCTGGGAGTCGTAGTTTATGCCCAGGCTG---------TTC-----CAAGCCCCCAGCCAAA-----AA-TCTGGTCTCT--TAGAGACAGGCAAACGCAGTGAA
>gene=chr13_41837952-41838114; species=equCab
GCAG----AGGTTAAGCGGGCAATGAACTACGACTCCCAGAACTCCCGCCCAGGAATCCTGGGAGTTGTAGTTTATACCCGAAACG---------CTC-----TGCTCCCTGGGCCGAAGGTGGAG-CTTTGGTTTT--CAGTTTCAGACAAACCCAG----
>gene=chr13_41837952-41838114; species=gorGor
GGAGGGAGGGGCCAAGGTGGGACTAAACTACAACTCCCAGAGCGCCCACCAAAGAATCCTGGGAGTTGTAGT--ACC----------------CCCACTCCACTCACTATCCAGCCAAATGTGGAGTTTTTGGTTTTCACCGTTAACTGCAAACCTAGAAGA
>gene=chr13_41837952-41838114; species=panTro
ggagggagggGCCAAGGTGGGACTAAACTACAACTCTCAGAGCGCCCACCAAAGAATCCTGGGAGTTGTAGTTTACCTTGCGGCAGCCTCCAACCCCCTCCACTCACTATCCAGCCAAATGTGGAGTTTTTGGTTTTCACCGTTAACTGCAAACCTAGAAGA
>gene=chr13_41837952-41838114; species=papHam
GCAGGGAGGGGCCAAGGTGGGACTAAACTACATCTCCCAGAGAGCCCACCAAAGAATCCTGGGAGTTGTAGTTTACCTTGCCGCAGCCTCCAACCCCCTCTATCCACTATCCAGCCAAAGGTGGAGCTTTTGGTTTTCACCATTAACTGCAAACCTAGAAGA
>gene=chr13_41837952-41838114; species=ponAbe
GGAGGGAGGGGCCAAGGTGGGACTAAACTACAACTCCCAGAGCGCCCGCCAAAGAATCCTGGGAGTTGTAGCTTTCCTTGCGGCAGCCTCCAACCCCCTCCACTAACTATCTAGCCAAATGTGGAGTTTTTGGTTTTCACCGTTAACTGCAAACCTAGAAGA
>gene=chr13_41837952-41838114; species=rheMac
GCAGGGAGGGCCCAAGGCGGGACTAAACTACATCTCCCAGGGAGCCCACCAAAGAATCCTGGGAGTTGTAGTTTACCTTGCCGCAGCCTCCAACCCCCTCTATCCACTATCCAGCCAAAGGTGGAGCTTTTGGTTTTCACCATTAACTGCAAACCTAGAAGA
>gene=chr13_52045035-52045166; species=hg19
aacgagattttctagaactgtgcctaagtgtccaactattgatctgatttgccaactatatcacgtggccatttccatttgcacaggaggctgggaaatgtagtttttggctgcacatatggccacctcca
>gene=chr13_52045035-52045166; species=bosTau
----AGTTTTTCTGGAACCAC-CCTAATAATTT-------GAGCTGACTGTCCAGCTGCGTTCCACGGCCACTGTCACCTGTGCTG---------------------TGGCT----------GTACTAA--
>gene=chr13_52045035-52045166; species=calJac
---GAGATTTTCTAGAACTGTGCCTAAGTGGTCAAATATTGatctgattggccaactatgtcacatggccatttctatttgcacaggaggctgggaaatgtagtttttgtctgggcatattgccacctcca
>gene=chr13_52045035-52045166; species=canFam
------ATTTTCTGGCACCACTCCTAATAATTT-----TAGATCTGGTTGGCCAACCGTGTCACTTGGCCACTCTTATCTGCATAG---------------------TGGCT----------GCACT----
>gene=chr13_52045035-52045166; species=equCab
-----------ctggaaccactcctaataatt------tagatctgattggccaactgtgtcacatggccactctcatctgtaagggaggctgggaaatgtcgtttttggct----------gcacctcca
>gene=chr13_52045035-52045166; species=gorGor
-----------------------------------------------------------------------------------------------------------------------------------
>gene=chr13_52045035-52045166; species=panTro
aacgagattttctagaactgtgcctaagtgtccaactattgatctgatttgccaactatatcacatggccatttctatttgcacaggaggctgggaaatgtagtttttggctgcacatatggccacctcca
>gene=chr13_52045035-52045166; species=papHam
gagagatttttctagaactgtgtctaagtggccaattattgatctgattggccaactatatcacatgggcaattctatttgcacaggaggctgggaaatgtagtttttggctgcacatatggccacttcca
>gene=chr13_52045035-52045166; species=ponAbe
caagagattttctagaactgtgcctaagtggccaactattgatctgatttgccaactatatcacatggccatttctatttgcacaggaggctgggaaatgtagtttttggctgcacatatggccacctcca
>gene=chr13_52045035-52045166; species=rheMac
gagagatttttctagaactgtgtctaagtggccaattattgatctgattggccaactatatcacatgggcaattctatttgcacaggaggctgggaaatgtagtttttggctgcacatatggccacttcca
>gene=chr13_52157947-52158070; species=hg19
ATAGGTCATTCCAGGACAAGGGGGCGGAGGCTCCAAGAAACTACGACTCCCAGGAGGCCACTGGGTTCCCTCCGGCAGCCTGGGCCTGGTGCATGTTGGGAGCAGTAAGCGGCCTCCCGCCGC
>gene=chr13_52157947-52158070; species=bosTau
ATAGGTCATCTCAGGACAAGGGAAAGGAAGCTCTGAAGAACTACTACTCCCAGGAGACCACGGGGTACCACTCGGCGGCCCGAGGCAGACGCGTGTTGGGAGCAGCTAAGCATGCTCGGTGGT
>gene=chr13_52157947-52158070; species=calJac
ATAGGTCATTCCAGGACAAGGGGGCGGAGGCTCCAAGAAACTACGACTCCCAGGAGGCCATTGGGTGCCATCCGGCAGCCTGGGTCTGATGCATGTTGGGAGCAGTAAGCGGCCTCCCGCCGA
>gene=chr13_52157947-52158070; species=canFam
ATAGGTCGTTCCAGGCGAAGGGCGAGGAGGCCCCGGAGAACTACAACTCCCAGGAGCCCTCGGG---------------CTGGCCCCGGTGCACGCTGGGAGCAGCCAGCCGCGGCCCGCTGC
>gene=chr13_52157947-52158070; species=equCab
ATAGGTCATTCCAGGACAACGCAGAGGAGTCTCCCGGAAACTACAACTCCCAGGAGCCCACGGGGCGTCACTCCGTGGCCTGGGCCTGGTGCATGTTGGGAGCAGTAAGCCACCTCCCGCCGC
>gene=chr13_52157947-52158070; species=gorGor
ATAGGTCATTCCAGGACAAGGGGGCGGAGGCTCCAAGAAACTACGACTCCCAGGAGGCCACTGGGTTCCCTCCGGCAGCCTGGGCCTGGTGCATGTTGGGAGCAGTAAGCGGCCTCCCGCCGC
>gene=chr13_52157947-52158070; species=panTro
ATAGGTCATTCCAGGACAAGGGGGCGGAGGCTTCAAGAAACTACGACTCCCAGGAGGCCACTGGGTTCCCTGCGGCAGCCTGGGCCTGGCGCATGTTGGGAGCAGTAAGCGGCCTGCCGCCGC
>gene=chr13_52157947-52158070; species=papHam
ATAGGTCATTCCAGGACAAGGGGGCGGAGGCTCCAAGAAACTACGACTCCCAGGAGGCCACTGGGTGCCATCCGGCAGCTTGGGCCTGGTGCATGTTGGGAGCTGTAAGCGGCCCCCCGCCGC
>gene=chr13_52157947-52158070; species=ponAbe
ATAGGTCATTCCAGGACAAGGGGGTGGAGGCTCCAAGAAACTACGACTCCCAGGAGGCCACTGGGTGCCCTCCGGCAGCCTGGGCCTGGTGCATGTCGGGAGCAGTAAGCGGCCTCCCGCCGC
>gene=chr13_52157947-52158070; species=rheMac
ATAGGTCATTCCAGGACAAGGGGGCGGAGGCTCCAAGAAACTACGACTCCCAGGAGGCCACTGGGTGCCATCCGGCAGCTTGGGCCTGGTGCATGTTGGGAGCTGTAAGCGGCCTCCCGCCGC
>gene=chr13_103451350-103451516; species=hg19
AGCCAAGGTGTAGGGCGAGGGGATTGGCCCGTGCGTCGGGCCAGGCTCAGTAACGCCTTCTCCAAGTGGATGGCGGGGTGGACACGCGTCCCGGCGCCCCGGGCTCCCTGGGATATGTAGTTCGCGACAGGACGAGCGGAAATACTGCCAGGATTTTACCACCTCT
>gene=chr13_103451350-103451516; species=bosTau
AGCCAAGGTGCAGGGCGAGGGGATTGGCCCGCGCGTCGGCCGGGACTCAGTAAGGCCTCCTCCGAGTGGATGGCCGAGTGGACACGCGTCCTGGCG-CCGGAGCTTCCTGGGACGTGTAGTTCGCGGCTGGGCTAGCGGAAATCCTGCCAGGTTTTAACCTTCTCT
>gene=chr13_103451350-103451516; species=calJac
AGCCAAGGTGTAGGGCGAGGGGATTGGCCGGTGCGTCGCGCCAGGCTCAGTAAGGGCTTCTCCTAGTGGATGGCGGGATGGACACGCGTCCCGGCGCCCCGGGCTCCCTGGGATATGTAGTTCGCGACAGGACAAGCGGAAATCCTGCCAGGTTTTTACCACCTCT
>gene=chr13_103451350-103451516; species=canFam
AGCCAAGGTGCGGGGCGAGGGGATTGGCCCGCGTGTC-TGCGGGGCTGAGTAAGGCCTCCTCCAAGTGGACGGCGCCGC-----CGCGTCCGTGCT-CCAGGGCTCCCTGGGACGTGTAGTTCGCCGCAGGACCAGCGGAAATCCTGCCAGGCTTT-ACCATCCCT
>gene=chr13_103451350-103451516; species=equCab
AGCCAAGGTGCAGGGCGAGGGGATTGGCCCACGCGTCGGGCCGGGCTGAGTAAGACCTTCTCCAAGTGGATGGCGGAGTGGACACGCGTCCCGGCG-CCAGGGCTTCCTGGGACGTGTAGTTCGCGACAGGACTAGAGGAAATCCTGCCAGGTCTT-ACCATCTCT
>gene=chr13_103451350-103451516; species=gorGor
AGCCAAGGTGTAGGGCGAGGGGATTGGCCCGTGCGTCGGGCCAGGCTCAGTAACGCCTTCTCCAAGTGGATGGCGGGGTGGACACGCGTCCCGGCGCCCCGGGCTCCCTGGGATATGTAGTTCGCGACAGGACGAGCGGAAATACTGCCAGGTTTTTACCACCTCT
>gene=chr13_103451350-103451516; species=panTro
AGCCAAGGTGTAGGGCGAGGGGATTGGCCCGTGCGTCGGGCCAGGCTCAGTAACGCCTTCTCCAAGTGGATGGCGGGGTGGACACGCGTCCCGGCGCCCCGGGCTCCCTGGGATATGTAGTTCGCGACAGGACGAGCGGAAATACTGCCAGGTTTTTACCACCTCT
>gene=chr13_103451350-103451516; species=papHam
AGCCACGGTGTAGGGCGAGGGGATTGGCCCGTGCGTCGAGCCAGACTCAGTAAGGCCTTCTCCAAGTGGATGGCGGGGTGGACACGCGTCCCGGCGCCCCGGGCTCCCTGGGATATGTAGTTCGCGACAGGACGAGCGGAAATACTGCCAGGTTTTTACCACCTCT
>gene=chr13_103451350-103451516; species=ponAbe
AGCCAAGGTGTAGGGCGAGGGGATTGGCCCGTGCGTCGGGCCAGGCTCAGTAACGCCTTCTCCAAGTGGATGGCGGGGCGGACACGCGTCCCGGCGCCCCGGGCTCCCTGGGATATGTAGTTCGCGACAGGACGAGCGGAAATACTGCCAGGTTTTTACCACCTCT
>gene=chr13_103451350-103451516; species=rheMac
AGCCAAGGTGTAGGGCGAGGGGATTGGCCCGTGCGTCGAGCCAGACTCAGTAAGGCCTTCTCCAAGTGGATGGCGGGGTGGACACGCGTCCCGACGCCCCGGGCTCCCTGGGATATGTAGTTCGCGACAGGACGAGAGGAAATACTGCCAGGTTTTTACCACCTCT
>gene=chr5_36152065-36152231; species=hg19
GTATCTCGAAGGCGGGTAAAGCTGCAAGGGAAGGAAGTAAGGGCGAGCCCGTCGGACTACGAAGCGGGACGGAAACTACAATTCCCAGCAGGCCTTGGGCCTCAGTGCGGCCGCGAAGCAGAGCGGGCTGTAGAGCCTTGCGCGCGCAGTGGGGATGGAACGTTGC
>gene=chr5_36152065-36152231; species=bosTau
GTATCTCGAAGGC-GGCAAAGCTGCAAGGAAAGGAAGTAGTGGCGAGGCAGCAGGACTACCAGGCTGGGCAGAAACTACAATTCCCAGCAGGCACGGGGCCGCACGACGGCTGCGGAGGAGAGCTGGCTGGAGAATTCTGCGCGCGCTGCTGGGATGGAACGTTGA
>gene=chr5_36152065-36152231; species=calJac
GTATCTCGAAGGCGGGCAAAACTGCCAGGGAAGGAAGTAAGGGCGAGCCAGTCGGACTACGAAACAGGACGGAAACTACAATTCCCAGGAGGCCTAGGGCCGCAGTGC-CCCGCGAAGCAGAGCGGGCTGCAGAGTCTTGCGCGCGCTGCTGGGATGGAACGTTGC
>gene=chr5_36152065-36152231; species=canFam
GTATCTCCGAGGCGGGTAAAGTAGCCGAGGAAGGACGTCGCGCAGAGCCGGCGGGACTACGAGGCAAGACGGAAACTACAGTTCCCGGCAggcacggggcggcacggcggcggcggcggAGGGCGAGTAGAAGAGCCTCGCGCGCGCGGCGAGGATGGAACGTTGC
>gene=chr5_36152065-36152231; species=equCab
GTATCTCGAGGGCGGGCGAAGTTGCAAGGGAAGGAAGTAGCTGCGAGCCAGCCCGACTATGGGGCAGGGCAGAAACTACAGTTCCCAGGAGGCACGGGGCCGCGCGGCGGCTGCGGAGGAGAGCGGGCAGAAGAGCCCTGCGCGCGCGGTGGGGATGAAACGTTGC
>gene=chr5_36152065-36152231; species=gorGor
----------------------------------------------------------------------------------------------------------------------------------------------------------------------
>gene=chr5_36152065-36152231; species=panTro
GTATCTCGAAGGCGGGTAAAGCTGCAAGGGAAGGAAGTAAGGGCGAGCCCGTCGGACTACGAAGCGGGACGGAAACTACAATTCCCAGCAGGCCTTGGGCCTCAGTGCGGCCGCGAAGCAGAGCGGGCTGTAGCGCCTTGCGCGCGCGGTGGGGATGGAACGTTGC
>gene=chr5_36152065-36152231; species=papHam
GTATCTGGAAGGCGGGTAAAGCTGCAAGGGAAGGAAGTTAGGGCGAGCCCGTCGGACTACGAAACGGGACGGAAACTACAATTCCCAGCAGGCCTGGGGCCTCAGTGGGGCCGCGAAGCAAAGCGGGCTGTAGAGTCTTGCGCGCGCGGTGGGGATGGAACGTTGC
>gene=chr5_36152065-36152231; species=ponAbe
GTATCTCGAAGGCGGGTAAAGCTGCAAGGGAAGGACGTAAGGGCGAGCCCGTCGGACTACGAAGCGGGACGGAAACCACAATTCCCAGCAGGCCTTGGGCCTCAGTGCGGCCGCGAAGCAGAGCGGGCTGTAGAGCCTTGCGCGCGCGGTGGGGATGGAACGTTGC
>gene=chr5_36152065-36152231; species=rheMac
GTATCTGGAAGGCGGGTAAAGCTGCAAGGGAAGGAAGTTAGGGCGAGCCCGTCGGACTACGAAACGGGACGGAAACTACAATTCCCAGCAGGCCTGGGGCCTCAGTGCGGCCGCGAAGCAAAGCGGGCTGTAGAGTCTTGCGCGCGCGGTGGGGATGGAACGTTGC
>gene=chr5_40755966-40756201; species=hg19
GCCCACCCCTGGGCGTTCGAACAGTCCACAGAAGCGGGCAAAGGAAAGACGACTCAGTCTTTCCCCTCCGCCAATCTCTTCTCCGGGACCACAAATCCCAGAAGTCACCGCGGCCGCCCCCACTGCATGACCTTCTGGGATTTGTAGTAGTCAGGGCCACGCGGCTGGGCGCGCCCTCTAGCAGCAGCCCTGAGTGACCGCAGCGCACGAGCGCGGGAAAATGAGGCTGCGCGGG
>gene=chr5_40755966-40756201; species=bosTau
GTC-GACCTAGGGCGTCCGAACCGTTCGGAGCAGCGAGCTGGGAAGAGGCGACTCTGCCTT--TCATCCG-CAATCCTTTCCCTGGGACTACAAGTCCCAGAAGTCACTGCGGCCGCCCCCACCCCATTACCCTCCGAAGCTGGTAGT---CCGGGCCGCTCGGCCGGGCACGCCCTCTAGCGGCAGAC---------CACAGCTCGGGAGCGAGGGAAACTACGTCTGCGCAGG
>gene=chr5_40755966-40756201; species=calJac
GCCCACCGCGGGGAGTGCGAGGAGTCCGCGGAATCGGGCAAAGGAAAGACGACTCAGTCTTTCTCCTCCGCCAATCCCCTCTCCGGGATCACAAATCCCAGAAGTCACCACGGCCGCTCCCACCGCATGGCCTTCTGGGATTTGTAGTAGT----------------------ACCTCTAGCAGCAGGCCTGAGTGATCGCAGCGCCGGAGCGCGGGAAAATGAGGCTGCTCCGG
>gene=chr5_40755966-40756201; species=canFam
GCC-GACCCGGGGCGTCGGAACCGCGCAGAGAAGCGGGCCGGGAAGAGGCGACCCAGCCCTAGCGGTTGGCCAATCCCGGTCTCCGGACCACAAAGCCCAGAAGCCACTGCGGCCGTCCGCACTCCGTTGCCTTCTGGGATTTGTAGT---CTGGGCCACCGGGCCCGGAGCCCC------TGGCGCGC---------CGGGGCGTGAGCG--CGGGAAACTACGGCTGCGCAGG
>gene=chr5_40755966-40756201; species=equCab
GCC-ACCCCGATAT-TCCGAACCGTCCAAAGAAGCGGTCAAGAAAGAAGGGAGTCAGCCTTTCTCACACGCCAGTCTCTTCCCCGGGACCACAACTCCCAGAAGTCGCTGCGGCCGTCCCCACCCCACTACCCTCTGGGATTTGTAGT---TCGGGCCACCCCGCCGGGAGCGCCCTCTAGCAGCAGCC---------AGGCTCACGGGCT------ATCTCAAGGCTG------
>gene=chr5_40755966-40756201; species=gorGor
GCCCACCCCTGGGCGTTCGAACAGTCCACAGAAGCGGGCAAAGGAAAGACGACTCAGTCTTTCCCCTCCGCCAATCTCTTCTCCGGGACCACAAATCCCAGAAGTCACCGCGGCCGCCCCCACTGCATGACCTTCTGGGATTTGTAGTAGTCAGGGCCACGCGGCTGGGCGCGCCCTCTAGCAGCAGCCCTGAGTGACCGCAGCGCACGAGCGCGGGAAAATGAGGCTGCGCGGG
>gene=chr5_40755966-40756201; species=panTro
GCCCACCCCTGGGCGTTCGAACAGTCCACAGAAGCGGGCAAAGGAAAGACGACTCAGTCTTTCCCCTCCGCCAATCTCTTCTCCGGGACCACAAATCCCAGAAGTCACCGCGGCCGCCCCCACTGCATGACCTTCTGGGATTTGTAGTAGTCAGGGCCACGCGGCTGGGCGCGCCCTCTAGCAGCAGCCCTGAGTGACCGCAGCGCACGAGCGCGGGAAAATGAGGCTGCGCGGG
>gene=chr5_40755966-40756201; species=papHam
GCCCACCCCGGGGCGTTCGAACAGTCCACAGAAGCAGGCAAAGGAAAGACGACTCTGTCTTTCTCCTCCGCCAATCCCTTCTCCGAGACCACAAATCCCAGAAGTCACCGCGGCCGCCCCCACCGCATGACCTTCTGGGATTTGTAGTAATCAGGGCCACGCGGCTGGGCGCGCCCTCTAACAGCAGCACCGAGTGACCGCAGCGCAGGAGCGCGGGAAAATGAGGCTGCGCGGG
>gene=chr5_40755966-40756201; species=ponAbe
GCCCACCCCTGGGCGTTCGAACAGTCCACAGAAGCGGGCAAAGGAAAGACGACT--GTCTTTCCCCTCCGCCAAGCCCTTCTCCGGGACCACAAATCCCAGAAGTCACCGCGGCCGCCCCCACTGCATGACCTTCTGGGATTTGTAGTAGTCAGGGCCACGCGGCTGGGCGCGCCCTCTAGCAGCAGCCTTGAGTGACCGCAGCGCACGAGCGCGGGAAAATATGGCCGCGCGGG
>gene=chr5_40755966-40756201; species=rheMac
GCCCACCCCGGGGCGTTCGAACAGTCCACAGAAGCAGGCAAAGGAAAGACGACTCTGTCTTTCTCTTCCGCCAATCCCTTCTCCGAGACCACAAATCCCAGAAGTCACCGCGGCCGCCCCCACCGCATGACCTTCTGGGATTTGTAGTAATCAGGGCCACGCGGCTGGGCGCGCCCTCTAACAGCAGCACCGAATGACCGCAGCGCAGGAGCGCGGGAAAATGAGGCTGCGCGGG
>gene=chr5_55008136-55008267; species=hg19
AGTCCAAACAGGAAGCGGCAATAGCCTGGGTCGCAGGGGCCGGCGGGAGTTGGAGTTCTGAATGCGCCAAGCCCGCGGTCGCTGTCAAACCTCTCGCCGCTACGGACTACAACTCCCAGAGGGCTCTGCGA
>gene=chr5_55008136-55008267; species=bosTau
CGTCAGGACAGGAAAAGGCAAAGGCCTAGGTCGCGGGGGCCGGCGGGGGATGGAGTTCTCAGAGCACCAAGCCGGCAGCCGCAGTCAAACCTCCCGCCGTCGCGGACTACAACTCCCAGAGGGCTCTGCGA
>gene=chr5_55008136-55008267; species=calJac
AGTCTAAACAGGAAGCGGCAACGGCCTGGGCCGCGGGGACCGGCGGGGGTTGGAGTTCTTAGAGCGCCAAGGTGGCGGTCTCTGTCGAACCTTTCGGCGCCGCAGACTACAGCTCCCAGAGGGCTCTGCGA
>gene=chr5_55008136-55008267; species=canFam
CTTCTGAACAGGAAGAGGCAACAGCCTgggccgcgggggccgccgggggATGGAGTTCTGAGCGCTTTAAGCCGACCGCCGCTGTGACACCTCCCGCCCCTGGGGACTACAACTCCCAGAGGCCTCTGCGA
>gene=chr5_55008136-55008267; species=equCab
--TCCAGACAGGAAGAGGCAACAGCCCAggccgcgggggccggcgggggATGGAGTTCTGAGAGAGGTAAACCGGCCGGAGCCGTCAAAACTCCCGCCGCCACGGACTACAACTCCCAGAGGCCTCTGCGA
>gene=chr5_55008136-55008267; species=gorGor
AGTCCAAACAGGAAGCGGCAACAGCCTGGGTCGCAGGGGCCGGCGGGAGTTGGAGTTCTGAATGCGCCAAG-CCGCGGTCACTGTCAAACCTCTCGCCGCTACGGACTACAACTCCCAGAGGGCTCTGCGA
>gene=chr5_55008136-55008267; species=panTro
AGTCCAAACAGGAAGCGGCAACAGCCTGGGTCGCAGGGGCCGGCGGGAGTTGGAGTTCTGAATGCGCCAAGCCCGCGGTCGCTGTCAAACCTCTCGCCGCTACGGACTACAACTCCCAGAGGGCTCTGCGA
>gene=chr5_55008136-55008267; species=papHam
AGTCCAAACAGGAAGCGGCAACAGACTAggccgcgggggccggcgggggTTGGAGTTCTGAATGCGCCAAGCCGGCGGTCGCTGTCAAACCTCTCGCCGCTACGGACTACAACTCCCAGAGGGCTCTGCGA
>gene=chr5_55008136-55008267; species=ponAbe
AGTCCAAACAGGAAGCGGCAACAGCCTGGGTCGCAGGGGCCGGCGGGGGTTGGAGTTCTGAATGAGCCAAGCCGGCGGTCGCTGTCAAACCTCTCGCCGCTAAGGACTACAACTCCCAGAGGGCTCTGCGA
>gene=chr5_55008136-55008267; species=rheMac
AGTCCAAACAGGAAGCGGCAACAGACTAggccgcgggggccggcgggggTTGGAGTTCTGAATGCGCCAAGCCGGCGGTCGCTGTCAAACCTCTCGCCGCTACGGACTACAACTCCCAGAGGGCTCTGCGA
>gene=chr5_57878727-57878914; species=hg19
CGGCCGAGCCCGACTGGCGGATCGAGCCTGTTTAATGGTTTGCTTGCTTGCCGGGAGTTGTAGTTCACCGCTCGCCCGTTTGCCGGGAACACCCGGAGGGCGAGACTACAGCTCCCAGGAGTGCACGGGGCTCCTCGGCAGTACGCGTGTGCGGCGCCAGGAGAGGACAGCTCCAGTGCTGATGTTG
>gene=chr5_57878727-57878914; species=bosTau
CGGCCGAGTCCTACTGGAGAAG-CAGCCCGTTTA----AATGCTGGCTTGCCGGGAAATGTAGTTTACTGCTCCGCGGTTTGCGGGGAAGCTCAGCTAGGCTAGACTACAACTCCCAGGAGCACTCGGGGCTCCGGGCCAGTACGCGTGTGCGGCGCCAGGAAGGGACAGCTCCAGTGCTGATGTTG
>gene=chr5_57878727-57878914; species=calJac
CGGCCGAGCCCGACTGGCGGATTGAGCGTGTTTAAGAGTTTGCTTGCTTGCCGGGAGTTGTAGTTCACTGGTCACTCGTTCGCTGGGAAGCCCCTCAGGCAGAGACTACAGCTCCCAGGAGCGCACGCGGCTCCCCGCCAGTACGCGTGTGCGGCGCCAGGAGAGGACAGCTCCGGTGCTGATGTTG
>gene=chr5_57878727-57878914; species=canFam
CGGCCAAGTCGGACTGGAGGAGACTGTCTGTTTA----AGAGCTTGCTTGCCGGGAGATGTAGTTCCGGGCTCGCTGGTCTGCAGGTAAGCTGCGCGGGATGAGACTACAAGTCCCAGAAGCGCGCGGGGCGCCCGGCCAGTACGCGCGTGCGGCGCCAAGAGGGGACAGCTCCGGTGCTGATGTTG
>gene=chr5_57878727-57878914; species=equCab
CAGCCGGGTCGAACAGGAGGAGACAGCCTGTTTA----AATGTCGGCGTGCCGGGAGATGTAGTTCACGGCTCTCCAGTTTGTAGGAAAGCTCCGCCGAACGAGACTACAAGTCCCAGGAGCTCGCGGGGCTCCTGGCCAGTACGCTTGTGCGGCTCCAGGCTGGGACAGCTCCGGTGCTGATGTTG
>gene=chr5_57878727-57878914; species=gorGor
CGGCCGAGCCCGACTGGCGGATCGAGCCTGTTTAAGCGTTTGCTTGCTTGCCGGGAGTTGTAGTTCACCGCTCGCCCGTTTGCGGGGAACACCCGGAGGGCGAGACTACAGCTCCCAGGAGTGCACGGGGCTCCCCGACAGTACGCGTGTGCGGCGCCAGGAGAGGACAGCTCCAGTGCTGATGTTG
>gene=chr5_57878727-57878914; species=panTro
CGGCCGAGCCCGACTGGCGGATCGAGCCTGTTTAAGGGTTTGCTTGCTTGCCGGGAGTTGTAGTTCACCGCTCACCCGTTTGCCGGGAACACCCGGAGGGCGAGACTACAGCTCCCAGGAGTGCACGGGGCTCCCCGGCAGTACGCGTGTGCGGCGCCAGGAGAGGACAGCTCCAGTGCTGATGCTG
>gene=chr5_57878727-57878914; species=papHam
CGGCCGAGCCGGACTGGCGGATCGAGGATGTTTAAGAGTTTGCTTGCTTGCCGGGAGGTGTAGTTCACCGCTCGCCTGTTTGCTGGGAAGCCCCGCAGGGCGAGACTACAGTTCCCAGGAGCGCACGGGGCTCCCCGGCAGTACGCGTGTGCGGCGCCAGGAGAGGACAGCTCCGGTGCTGATGTTG
>gene=chr5_57878727-57878914; species=ponAbe
CGGCCGAGCCCAACTGGCGGATCCAGCCTGTTTAAGGGTTCGCTTGCTTGCCGGGAGTTGTAGTTCACCGCTCGACGGTTTGCCGGGAACACCCGGAGGGCGAGACTACAGCTCCCAGGAGCGCACGGGGCTCCCCGGCAGTACGCGTGTGCGGCGCCAGGAGAGGACAGCTCCAGTGCTGATGTTG
>gene=chr5_57878727-57878914; species=rheMac
CGGCCGAGCCGGACTGGCGGATCGAGGCTGTTTAAGAGTTTGCTTGCTTGCCGGGAGGTGTAGTTCACCGCTCGCCTGTTTGCTGGGAAGCCCCGCAGGGCGAGACTACAGTTCCCAGGAGTGCACGGGGCTCCCCGGCAGTACGCGTGTGCGGCGCCAGGAGAGGACAGCTCCGGTGCTGATGTTG
>gene=chr5_74807638-74807762; species=hg19
AGGGCGGGGTAGGGATGCAGCTGTGCTGCATTCTGGGAAGGGCGTTGGTCCGTCGCTCGCGCAGCCTCCTGGGAGTTGTAGTCGCGATCCTGAGGTAACGGGTGAGTATCCCGCGCGGGGATCG
>gene=chr5_74807638-74807762; species=bosTau
AAGGCGGGATGGGGACCCCGCTGTGCTGCATTCTGGGAAGGACGCTGCTCCGTGCGCCGCGCAGCCTCCTGGGAGTTGTAGTCGCGGTCCGGAGGCAACTGGTGAGTGATCCGCGCCGGGAGGG
>gene=chr5_74807638-74807762; species=calJac
AGGGCGGGAGAGGGGCGCCACTCTGTTGAATTCTGGGAAGGGCGCTGGTCTGTCGATCGCGCAGCCTCCTGGGAGTTGTAGTTGCGATCTTGAGGTAACGGGTGAGTATCCCGCGCGGGCATCG
>gene=chr5_74807638-74807762; species=canFam
GA---GGGACGGGGCCCCCGCCCCGCTGCATTCTGGGAAGGGCGCTGCTGCGTCGGGCGCGCGGCCTTCTGGGAGTTGTAGTCGCGATCCTGAGGCCACCGGTGAGTG-TTGGCGCCCCGAAGG
>gene=chr5_74807638-74807762; species=equCab
GA---GGGACGGGGTTGCCGCCGCGCTGCATTCTGGGGAGGACGTTGCTCCGTCAGCCGCGCGGCCTCTTGGGAGTTGTAGTCGCGATTCTGAGGCTACGGGTGAGTGCTTCGCGCCTCGAAGG
>gene=chr5_74807638-74807762; species=gorGor
AGGGCGGGGTAGGGATGCAGCTGTGCTGCATTCTGGGAAGGGCGTTGGTCCGTCGCTCGCGCAGCCTCCTGGGAGTTGTAGTCGCGATCCTGAGGTAACGGGTGAGTATCCCGCGCGGGTATCG
>gene=chr5_74807638-74807762; species=panTro
AGGGCGGGGTAGGGATGCAGCTGTGCTGCATTCTGGGAAGGGCGTTGGTCCGTCGCTCGCGCAGCCTCCTGGGAGTTGTAGTCGCGATCCTGAGGTAACGGGTGAGTATCCCGCGCGGGGATCG
>gene=chr5_74807638-74807762; species=papHam
AGGGCGGGATAGGGATGCCGCTGTGCTGCATTCTGGGAAGGGCGTTGGTTCGTCGCTCGCCCAGCCTCCTGGGAGTTGTAGTCGCGATCCTGAGGTAACGGGTGAGTATCCCGCGCGGGGATCG
>gene=chr5_74807638-74807762; species=ponAbe
AGGGCGGGGTAGGGATGCCGCTGTGCTGCATTCTGGGAAGGGCGTTGGTCCGTCGCTCGCGCAGCCTCCTGGGAGTTGTAGTCGCGATCCTGAGGTAACGGGTGAGTATCCCGCGCGGGGATCG
>gene=chr5_74807638-74807762; species=rheMac
AGGGCGGGATAGGGATGCCGCTGTGCTGCATTCTGGGAAGGGCGTTGGTTCGTCGCTCGCCCAGCCTCCTGGGAGTTGTAGTCGCGATCCTGAGGTAACGGGTGAGTATCCCGCGCGGGGATCG
>gene=chr5_85913572-85913802; species=hg19
CAATAAAATCGTTTCCGGTAACAGGCCCCAGGAATCCTAGACCTAAGCCTGGCGCGAAACTACATTTCCCACAATCCTTCGGGGGCTGATAAGGCTCCGCAATGGTCTGAACTACAATTCCCACAATCCAGGGCGATTTCCGCTTTGTCGCGTTTCCTCAAGGCTCCGCCCCATTTCCCATCTTTCTTTTCAGTCCTTGCGCACCGGGGAACAAGGTCGTGAAAAAAAAG
>gene=chr5_85913572-85913802; species=bosTau
CAGTAAAATC-GTTTTAGAAACAAACCT-------------------------GCCAGACTACGTTTCCCACAATCCTTCA-GGGCCGACAATGCGCCGCGGTGCTCTAAACTACAATTCCCACAATCCTCAGAG--CGCCGTTTTCTCGCGTTTGCCGATAACTGTGCCTCATTTCCCATCTTCCCTTTCGATCCTTGCAGTTGGAGGAGCAAGGTCGTGAGTAAGGAG
>gene=chr5_85913572-85913802; species=calJac
CATTAAAATCATTTCCGGT-ACAGGCCCCAAGAACTCTAGCCGTAAGTCTGGCGCGAAACTATATTTCCCACAATCC-TTAGGGGCCGATACGGAGCCTCAATGATCTGAACTACAATTCCCACAATTCATGGAGCTCTCCGCTGTGTCGCGTTTCCTCAAGGCTCCGCCCCATTTCCCATCTTTCTTTTCGGTCCGGGCGCACAGGGGAACAAGGTCGTG-AAAAAAAG
>gene=chr5_85913572-85913802; species=canFam
CAGTAAAATC-GCTCAG-GTGTGAATCCAACG-------------CGGCCCGCGTCGGACTACATGTCCCATAATCCTTCA-GAGCCGACGCGGCGGTG-CGCTCTCTGGACTACGATTCCCACAATCCTCGGACACCGCCCTCTGGTC---TTCTCTGCGGTCGCT-CCCCGCTTCCCATCTTCCCCTTCGGCCCCGGCGCGCCGAGGAGCAAGGTCGCGGGGGGAGCG
>gene=chr5_85913572-85913802; species=equCab
CAGCAAAACC-GTTCTG-ATACGGGCCCCAAGAATCC--------TGAGTGGCGTCAGACTACAGTTCCCACAATCCTTCA-GCGCCTACAAGCTGCCGCTATGTTCTGAACTACAATTCCCACAATCCTCGGAGGCAGCTGCTTTGTCGCGTTTTCCGAGAGCTCTGTCCCATTTCCCATCTTCCCTTTCGGTTCTTGCACTCCCGGGAACAAGGTCGTGAAAAAGGAG
>gene=chr5_85913572-85913802; species=gorGor
--------------------------------------------------------------------------------------------------------------------------------------------------------------------------------------------------------------------------------------
>gene=chr5_85913572-85913802; species=panTro
CAATAAAATCGTTTCCGGTAACAGGCCCCAGGAATCCTAGACCTAAGCCTGGCGCGAAACTACATTTCCCACAATCCTTCGGGGGCTGATAAGGCGCCGCAATGGTCTGAACTACAATTCCCACAATCCAGGGCGATTTCCGCTTTGTCGCGTTTCCTCAAGGCTCCGCCCCATTTCCCATCTTTCTTTTCAGTCCTTGCGCACCGGGGAACAAGGTCGTGAAAAAAAAG
>gene=chr5_85913572-85913802; species=papHam
CAATAAAATC--------TAACAGGCCCCAGGAATCCTAGACCTAACCCTGGCGCGAAACTACATTTCCCACAATCCTTCGGGGGCTGATAAGGCGCCGCACTGTTCTGAACTACAATTCCCACAATCCATTGAGATCTCCGCTTTGTTGCGTTTCCTCGAGGCTCCCCTCCATTTCCCATCTTTCCTTTCGGTCCTTGAGCACGGGGGAGCAAGGTCGTG-AAAACAAG
>gene=chr5_85913572-85913802; species=ponAbe
CAATAAAATCGTTTCCGGTAACAGGCCCCAGGAATCCTAGACCTAAGCCTGGCGCGAAACTACATTTTCCACAATCC-TCGGGGGTTGATAAGGCGCCGCAATGGCCTGAACTACAATTCCCACAATCCATGGCGATCTCCGCTTTTTCGCGTTTCCTCAAGGCTCCGCCCCATTTCCCATCTTTCCTTTCAGTCCTTGCCTACCGGGGAACAAGGTCGTG-AAAAAACG
>gene=chr5_85913572-85913802; species=rheMac
CAAT--------------TAACAGGCCCCAGGAATCCTAGACCTAACCCTGGCGCGAAACTACATTTCCCACAATCCTTCGGGAGCTGATAAGGCGCCGCACTGTTCTGAACTACAATTCCCACAATCCATTGAGATCTCCGCTTTGACGCATTTCCTCAAGGCTCCCCTCCATTTCCCATCTTTCCTTTCGGTCCTTGAGCAC--------------------------
>gene=chr5_131525973-131526134; species=hg19
ttctcagctgcaagctcatccttgtagtctctactgttctactgtagctgccactctgtaaactacatttcccagattcccttatcagctggcttcctgttagggtctaccaatggaagccactagagggagattagacggcagtagATAGCAATTGCCCT
>gene=chr5_131525973-131526134; species=bosTau
---------------------------------------------AGTTGCAACTCTAT------TatttttcagattcccttactagctggcttcctgttaggttctgatggtggaaggcactagaagatgattgtatggcACCAGATAACAATTGCCCT
>gene=chr5_131525973-131526134; species=calJac
ttctcagctgcaagctcatccttatagtctctactgttctacgatagctgccactctgtaaactacatttcccagattgccttatcagctggcttcctgtcaggttctaccaatggaagccactagagggagattagatggcagTGGACAGCAATTACCCT
>gene=chr5_131525973-131526134; species=canFam
ttctcaactctaagcgaatctttctatagtctgctgttatactggagttgcaactctataaactgtgtttcccatattcccttaccagctggcatcctgttaggttctgccaatggaagatactagaagaagattacatggTATTAGGTAGCAGGTGCCC-
>gene=chr5_131525973-131526134; species=equCab
ttctcagctctaagctcatccttctatactctgctattatactggagttgtaactctgtaaactgtattttcgagattcccttaccagctggtttcctgttaggttctgccaatggaaggcactagagggcga-tagatggcaggagacagcagTTGCCCT
>gene=chr5_131525973-131526134; species=gorGor
TtctcagctgcaagctcatccttgtagtctctactgttctactgtagctgccactctgtaaactacatttcccagattcccttatcagctggcttcctgttagggtctaccaatggaagccactagagggagattagacggcagtagATAGCAATTGCCCT
>gene=chr5_131525973-131526134; species=panTro
ttctcagctgcaagctcatccttgtagtctctactgttctactgtagctgccactctgtaaactacatttcccagattcccttatcagctggcttcctgttagggtctaccaatggaagccactagagggagattAGACGGCAGTAGATAGCAATTGCCCT
>gene=chr5_131525973-131526134; species=papHam
ttctcagctgcaaactcatccttgtagtctctactgttctactgtagctgccactctgtaaactacatttcccagattcccttatcagctggcttcctgttagggtctacccatggaagccactagagggagattatatgacagtagATAGCAATTGCCTT
>gene=chr5_131525973-131526134; species=ponAbe
ttctcagctgcaagctcatccttgtagtctctactgttctactgtagctgccactctgtaaactacatttcccagattcccttatcagctggcttcctgttacagtctaccaatggaagccactagagggagattagagggcagtagATAGCAATTGCCCT
>gene=chr5_131525973-131526134; species=rheMac
ttctcagctgcaaactcatccttgtagtctctactgttctactgtagctgccactctgtaaactacatttcccagattcccttatcagctggcttcctgttagggtctacccatggaagccactagagggagattagatgacagtagATAGCAATTGCCTT
>gene=chr5_138775177-138775312; species=hg19
GAGGCTGAAAGAGAAGGGGGCGCGGAGCGCGGGGCACGCTGGTCATTGTAGTCCAGTCCATATGAGCTCCCGGGGCACTGGACTACAACTCCCGGCAGGCTCTGCGCCAgaggccgtgggagacgcagagaagtg
>gene=chr5_138775177-138775312; species=bosTau
GAGGCTAAAAGGGAAGGGGG-AAAAAGCGCGAGGCATGCTGGTCATTGTAGTCCAATCCATAGGAACTGC-GGCTCACTGGACTACAATCCCCGGCCTGCATTGCGCCAGGGG---TCGCAGCTGCAGTGAGGGG
>gene=chr5_138775177-138775312; species=calJac
GAGGCTGAAAGAGAAGGGGGCGCGGAGCGCGGGGCACGCTGGTTATTGTAGTCCAGGCTATACGAGCTCCTGGGGTACTGGACTACAACTCCCGGCAGGCTCTGCGCCAGAGGCCGTGGGAGATGCAGAGAAGGG
>gene=chr5_138775177-138775312; species=canFam
GAGGCTGAAAA------GGGCAAGAAGCGCGGGGCATGCTGGTCATTGTAGTCCAACGCATAGGAGCTGC-GGGACTTTGGACTACAACTCCCGGCAGGCTCCGCGCGAGGGGCTGTGGGAGTTGTAGTTTGGGG
>gene=chr5_138775177-138775312; species=equCab
GAGGCTGAAAGGGAAGGGGGCAAGAAACGCAGGGCATGCTGGTCACTGTAGTCCAACCCATAGGAGCCGC-AAGACATTGGACTACAACTCCCGGCAGGCTTCGCGCGAGGGGCCGTCGGAGATACAGCGAGGGG
>gene=chr5_138775177-138775312; species=gorGor
GAGGCTGAAAGAGAAGGGGGCGCGGAGCGCGGGGCACGCTGGTCATTGTAGTCCAGTCCATATGAGCTCCCGGGGCACTGGACTACAACTCCCGGCAGGCTCTGCGCCAgaggcagtgggagatgcagagaagtg
>gene=chr5_138775177-138775312; species=panTro
GAGGCTGAAAGAGAAGGGGGCGCGGAGCGCGGGGCACGCTGGTCATTGTAGTCCAGTCCATATGAGCTCCCGGGGCACTGGACTACAACTCCCGGCAGGCTCTGCGCCAGAGACCGTGGGAGATGCAGAGAAGTG
>gene=chr5_138775177-138775312; species=papHam
GAGGCTGAAAGAGAAGGGGGCGCGGAGCGCGGGGCACGCTGGTCATTGTAGTCCGGTCCGTAGGAGTTCCCGGGGCACTGGACTACAACTCCCGGCAGGCTCTGCGCCGGAGTCCGTGGGAGATGCTTAGAAGTA
>gene=chr5_138775177-138775312; species=ponAbe
GAGGCTGAAAGAGAAGGGGGCGCGGAGCGCGGGGTACGCTGGTCATTGTAGTCCAGTCCATATGAGCTGCCTGGGCACTGGACTACAACTCCCGGCAGGCTCTGCGCCAGAGGGCGCGGGAGATGCAGAGAAGTG
>gene=chr5_138775177-138775312; species=rheMac
GAGGCTGAAAGAGAAGGGGGCGCGGAGCGCGGGGCACGCTGGTCATTGTAGTCCAGTCCGTAGGAGTTCCCGGGGCACTGGACTACAACTCCCGGCAGGCTCTGCGCCGGAGTCCGTGGGAGATGCAGAGAAGTG
>gene=chr5_145562163-145562446; species=hg19
ACTAAAGCACACGCTTCACACCTGCTGAGGCAATCATCCGGCTCCTTACTAACTACAGCCAAGGCATCTCACAGCCCGCCGGGAATTGTAGTTCCCAGACCACCCGAGCAGACACCCAGCAGGCGCTAACTGACTACAATTCCCAGAGAAAAACGGGTTATCGGAAGTCTACCCGATAGGCCCACTCAGAGGGGAACCGGCAGTGACGTCACTGGCATGTTGAACTACAAAGTCCATGATGCAGTGCGGGATCGCAGAATGCCGCGAGTGCGCCCTGGTTAGG
>gene=chr5_145562163-145562446; species=bosTau
-------------------------------------------------------------------------------------------------------------------------------------------------------------------------------------------------------------------------------------------------------------------------------------------
>gene=chr5_145562163-145562446; species=calJac
ACTAAAGCACACGCTTCACAACTGCTGAGGCAATCATCCAGTCTCCTACTAACTATAGCCGAGGAATCTCGCAGCCCACCGGGAATTGTAGTTCCAAGACCACACGAGCAGACGCACAGCATGCGTCTACCGACTACAATTTCCAGAGGAAAACGGGTTACCAAAAGTCTACCCGATAGGCCCACTCAGAAGGAAACCGGCAGTGATGTCACTAGCATGCTAAACTACAAAGTCCATGATGCAGTGCGGGATCGCAGAATGCCGCGAGTGCGCCCTGGTTA--
>gene=chr5_145562163-145562446; species=canFam
ACTAGGGCACACACGCGACACCTGATGAGGCAATCG-CCCACTCCCTGCTAACTACTGCCTGTGCATCTCGTAGCCCGCCGGGAATTGTAGTTTCCAGACTGCTAGAGCCCAAGGCCAGCAGGCACCCATTGACTACAATTCCCAGAGAGCAACAGGCCACCGGAAGCTGACCCAATGGGTCACGCTGTGGTGACACAGGTAGTGATGTCACGGGAAGGTTGAACTACAAAGTCCGTGAGGCTGTTCGGGATATCAGGCTGCCGCGTGCGCGCCCCTGCCGAG
>gene=chr5_145562163-145562446; species=equCab
ACTAAAGCACACGCTCCACACCTGATGAGGCAATCG-CAGGCTCACTACTAACTACCGCCGGTTCATCTCGTAGCCCGGCGGGAATTGTAGTTCCCACGCCAATAGAGCCCACGTCCAGCAGGCACCTATTGAATACAATTCCCAGAGAACAACGAGATACTGGACGTGGACTCAATAAGCCACTCAGAGGCGACACCGGTAGTGACGTCACGCGCATGTTGAACTACAAAGTCCATGATGCAGTTCG----------CTGCCGCGAGCTCGTCCTGGCCAAG
>gene=chr5_145562163-145562446; species=gorGor
ACTAAAGCACACGCTTCACACCTGCTGAGGCAATCATCCGGCTCCTTACTAACTACAG-CAAGGCATCTCAGAGCCCGCCGGGAATTGTAGTTCCCAGACCACCCGAGCAGACACCCAGCAGGAGCTGACTGACTACAATTCCCAGAGAAAAACGGGTTATCGGAAGTCTACTCGATAGGCCCACTCAGAGGGGAACCGGCAGTGACGTCACTGGCATGTTGAACTACAAAGTCCATGATGCAGTGCGGGATCGCCGAATGCCGCGAGTGCGCCCTGGTTAGG
>gene=chr5_145562163-145562446; species=panTro
ACTAAAGCACACGCTTCACACCTGCTGAGGCAATCATCCGGCTCCTTACTAACTACAGCCAAGGCATCTCAGAGCCCGCCGGGAATTGTAGTTCCCAGACCACCCGAGCAGACACCCAGCAGGCGCTGACTGACTACAATTCCCAGAGAAAAACGGGTTATCGGAAGTCTACCCGATAGGCCCACTCAGAGGGGAACCGGCAGTGACGTCACTGGCATGTTGAACTACAAAGTCCATGATGCAGTGCGGGATCGCCGAATGCCGCGAGTGCGCCCTGGTTAGG
>gene=chr5_145562163-145562446; species=papHam
ACTAAAGCACACGCTTCACACCTGCTGAGGCAATCATCCGGCTCCTTACCAACTACGGCCAAGGCATCTCACAGCCCGCCGGGAAGTGTAGTTCCCAGACCACTCGAGCAGAGGCCCAGCAGGCGCTTACTGACTACAATTCCCAGAGAAAAACGGGTTATCGGAAGTCTGCCCGATAGGCCCACTCAGAGAGGAACCGGCAGTGACGTCACTGGCATGTGGAACTACAAAGTCCATGATGCAGTGTGGGATCTCAGAACATCGCGAGTGTGCCCTGGTTAGG
>gene=chr5_145562163-145562446; species=ponAbe
ACTAAAGCACACGCTTCACACCTGCTGAGGCAATCATCCGGCTCCTTACTAACTACAGCCAAGGCATCTCACAGCCCGCCGGGAATTGTAGTTCCCAGACCACCCGAGCAGACACCCAGCAGGCGCTGACTGACTACAATTCCCAGAGAAAAACGGGTTATCGGAAGTCTACCCGATAGGCCCACTCAGAGGGGAACCGGCAGTGACGTCACTGGCATGTTGAACTACAAAGTCCATGATGCAGTGCGGGATCGCAGAATGCAGCGAGTGCGCCCTAGTTAGG
>gene=chr5_145562163-145562446; species=rheMac
ACTAAAGCACACGCTTCACACCTGCTGAGGCAATCATCCGGCTCCTTACCAACTACGGCCAAGGCATCTCACAGCCCGCCGGGAAGTGCAGTTCCCAGAACACTCGAGCAGAGGCCCAGCAGGCGCTTACTGACTACAATTCCCAGAGAAAAACGGGTTATCGGAAGTCTGCCCGATAGGCCCACTCAGAGAGGAACCGGCAGTGACGTCACTGGCACGTTGAACTACAAAGTCCATGATGCAGTGTGGGATCTCAGAACATCGCGAGTGTGCCCTGGTTAGG
>gene=chr5_168006623-168006802; species=hg19
CAGGCCGAACGCCCACGTGACGCGAGCCCCCCCTCGCTCCGCTTCCGCCCGGCTGCTGGGGATTGTAGTTCTCCGGTTCGTGAGGCCCCGCTCTCTGGCTGTAGTTGTGCAGGTGGACTACAAAGCCCGAGATGCATCGCGGCCCCTCCTCCGAGGCCCCTCAGCTTCCGCAGATCGCC
>gene=chr5_168006623-168006802; species=bosTau
CAGGCCCAGCTCCCACGTGATGCAAGCCCCCACTCCCTCCGCTCCCGCCCTGCTGCTGGGGATTGTAGTTTCCCGAGTGGCGAGGACCCACTCTCAGGCTACAGTCCTGTAGATGTACTACAAAACCCAGGATGCATCGCGGGCCCTCCTCCGAGGCCCCTGCCCTTCCGGAGGTGGCC
>gene=chr5_168006623-168006802; species=calJac
-------------------------------------------------------------------------------GTGAGGCCCCGCTCTCCGGCTGTAGTTTTGAATATGGACTACAAAGCCCAGGATGCATCGCTGCCTCTACTCCGGGGCCCCTCCGCTTCCGGAGATCGCC
>gene=chr5_168006623-168006802; species=canFam
CAGGCCGGGAGCCCACGTGACGCGAGCCCCCCCTCTCTCCGCTCCCGCG-GGCTGCTGGGGATTGTAGTTCTCCGGGTCCCGACGCCGCGGTCTTGGCCGGCGGCCGTG-GGCTGGACTACAAAGCCCAGGATGCGTCGCGGTCCCTCCTCTGAGGCCCCTCCGCTTCCGGAGATCGCC
>gene=chr5_168006623-168006802; species=equCab
------------------------------------------------------------------------------------------------------------------GGACTACAAAG-CCAGGATGCATCGTGGTCCCGCTCCGAAGA--CCTCCGATTCCGGAGAT-GGC
>gene=chr5_168006623-168006802; species=gorGor
-----------------------------------------------------------------------------TCGTGAGGCCCCGCTCTCTGGCTGTAGTTGTGCAGGTGGACTACAAAGCCCGAGATGCATCGCGGCCCCTCCTCCGAGGCCCCTCAGCTTCCGCAGATCGCC
>gene=chr5_168006623-168006802; species=panTro
CAGGCCGAACGCCCACGTGACGCGAGCCCCCCCTCGCTCCGCTTCCGCCCGGCTGCTGGGGATTGTAGTTCTCCGGGTCGTGAGGCCCCGCTCTCTGGCTGTAGTTGTGCAGGTGGACTACAAAGCCCGAGATGCATCGCGGCCCCTCCTCCGAGGCCCCTCAGCTTCCGCAGATCGCC
>gene=chr5_168006623-168006802; species=papHam
CAGGCCGAACGCCCACGTGATGCGAG-CCCCCCTCGCTCCACTTCTGCCTGGCTGCTGGGGATTGTAGTTCTCCACGTCGTGAGGCCCCGCTCTCTGGCTGTAGTTGTGCAGGTGGACTACAAAGCCCAGGATGCATCCCGGCCCCTCCTCCGAGGCCCCTCAGCTTCCGCAGATCGCC
>gene=chr5_168006623-168006802; species=ponAbe
CAGGCCGAACGCCCACGTGACGCGAG-CCCCCCTCGCTCCGCTTCCGCCCGGCTGCTGGGGATTGTAGTTCTCCGGGTCGTGAGGCCCCGCTCTCTGGCTGTAGTTGTGCAGGTGGACTACAAAGCCCGGGATGCATCGCGGCCCTTCCTCCGAGGCCCCTCAGCTTCCGCAGATCGCC
>gene=chr5_168006623-168006802; species=rheMac
CAGGCCGAACGCCCACGTGATGCGAG-CCCCCCTCACTCCACTTCCGCCTGGCTGCTGGGGATTGTAGTTCTCCACGTCGTGAGGCCCCGCTCTCTGGCTGTAGTTGTGCAGGTGGACTACAAAGCCCAGGATGCATCCCGGCCCCACCTCCGAGGCCCCTCAGCTTCCGCAGATCGCC
>gene=chr5_173043607-173043895; species=hg19
AGGCCCCCTCTGATACAGCAGAGGTTGTGGTGGACGCGGCAGAAACGGCCTGCTCGATTCCAGGCGCACCCCAGATGGCGTCAACGTTGACCTTTGCATTGTGGGGCGGGAAGTTTTCTGTGGCCATCTCCGGCGTTCTTTATAGGCAGCGGCCTAGCCGAGAGAAACTACAACTCCCGGCAGGGTTCGTGCTTGCTCGTCGCGATTTCGCGGGGTAATATGGGAACTGTAGGCGCAGGCCTCGTGATCGCTGCAACCCGCCAGGCCTTCCCCGCCAGGCCTTCCCCG
>gene=chr5_173043607-173043895; species=bosTau
cagcagTCTCTCAGGTAGCAGAGCTGCTGCCGGAGGCGGCGGAAACCACCCGCCGCGTCCCGGACGCTCTCCGGATGACGTCACCGCTGACCTTTGCATTGTGGGGCGGGAGGTCTTCGGCAGGCAGCTCCCTCTCTC-TTATAGGCAGAGATCTGGCGGACGGAAACTACATCTACCGGCAGGCTCCGGGCT--CGCGTCTCCAGTTTGTGGGACAGGATGGGACTTGTAGGAGTAGGCCTAGTGATTGCTGCAGCATGG-TGGCCTTCCTCGCC------------
>gene=chr5_173043607-173043895; species=calJac
cggcCAGCTCGGAGGCTGCAGAGGTTGTGGTAGACGCGGCAGAAACTGCCTGCTCGATTCCAGGCGCGCCCCAGATGGCGTCATCGTTGACCTTTGCATTGTGGGGCGGGAAGTTTTCTCTAGCCATCGCCGGTATTCCTTATAGGCAGCACCCTGGCCAAAGGAAACTACAACTTCCGGCAGGCCTCGGG-TTGCTCGCCGCGATTTCGCGGGGCAGTATGGGAATTGTAGGCGCAGGCCTCGTGAGCGCGGCAAATCGCCGGGCCTTCCCCGCC------------
>gene=chr5_173043607-173043895; species=canFam
aagccggctccgaggcaacgggggcagaggtaggagcggtagcaactgcCCGCTCCATCTCCGGCGCTCCGCGGATGACGTCACCGCTGGCCTTTGCATTGTGGGGCGGGAAGTTTTTGGCAGTCATCCTCGCCTTTC-TTATAGGCAGAGGTCTGGCTCCTGGAAACTACAACCCC---CAGGCTCCTG-CTCGCTCGGCGCCAGTGTGCGGGACAGAACGCGAATTGGAGGCCCGGGCCTCGTGATTGCCGCAACCTGC-TGGCGTTTCTCGCG------------
>gene=chr5_173043607-173043895; species=equCab
AGTCAGGTTCAGCAGCAGCCGAGG------------CGGCAGAAACCGCCCGCTCCATCCCGGGCGCTCTCCAGATGACGTCACCGTTGAGCTTTGCATTGTGGGACGGGAAGTTTTTGGCAATCATCTCCGGCTTTC-TTATGTGCGGAGGTCCGGCCGA-GGAAACTACAACTCCCGGTAGGCTCCGGATTCGCTTGCTGCCAGTTTGCTGGGCAGTGTGGGAATTGTAGGCCCAGGCCTCGTGATTGCTGCAATCTGT-TGGCCTTCCTCGCG------------
>gene=chr5_173043607-173043895; species=gorGor
------------------------------------------------------------------------------------------------------------------------------------------------------------------------------------------------------------------------------------------------------------------------------------------------
>gene=chr5_173043607-173043895; species=panTro
AGGCCCCCTCTGATACAGCAGAGGTTGTGGTGGACGCGGCAGAAACGGCCTGCTCGATTCCAGGCGCACCCCAGATGGCGTCAACGTTGACCTTTGCATTGTGGGGCGGGAAGTTTTCTGTGGCCATCTCCGGCGTTCTTTATAGGCAGCGGCCTAGCCGAGAGAAACTACAACTCCCGGCAGGGTTCGTGCTTGCTCGTCGCGATTTCGCGGGGCAATATGGGAACTGTAGGCGCAGGCCTCGTGATCGCTGCAACCCGCCAGGCCTTCCCCGCC------------
>gene=chr5_173043607-173043895; species=papHam
AGGCCAGCCCTGAGACACCAGAGGTTGTGGCAGACGCGGCAGAAACTGCCTGCTCGATTCCAGGCGCGCCCTAGATGGCGTCGCCGTTGGCCTTTGCATTGTGGGGCGGGAAGTTTTCTGTAGCCATCTCCAGCGTTCTTTATAGGCAGCGGCCTAG-CGAGGGAAACTACAACTCCCGGCAGGGCTCTGGCTTGCTCGTCGCTATTTCGCGGGGCAACATGGGAATTGTAGGCGCACTCCTCGTGATCGCTGCAACCCGCCTGGCCTTCCCCGCC------------
>gene=chr5_173043607-173043895; species=ponAbe
AGGCCCCCTCTGATACCGCAGAGGTTGTGGTGGACGCGGCAGAAACGGCCTGCTCGATTCCAGGCGCGCCCCAGATGGCGTCACCGTTGGCCTTTGCATTGTGGGGCGGGAAGTTTTCTGTGCCCATCTCCGGCGTTCTTTATAGGCAGCGGCCTAGCCGAGAGAAACTACAACTCCCGGCAGGGCTCGGGCTTGCTCGTCGCGATTTCGCGGGGCAATATGGGAACTGTAGGCGCAGGCCTCGTGATCGCTGCAACCCGCCCGGCCTTCCCCGCC------------
>gene=chr5_173043607-173043895; species=rheMac
AGGCCAGCTCTGAGACAGCAGAGGTTGTGGCAGACGCGGCAGAAACTGCCTGCTCGATTCCAGGCGCGCCCTAGATGGCGTCGCCGTTGGCCTTTGCATTGTGGGGCGGGAAGTTTTCTGTAGCCATCTCCGGCGTTCTTTATAGGCAGCGGCCTAG-CAAGGGAAACTACAACTCCCGGCAGGGCTCTGGCTTGCTCGTCGCTATTTCGCGGGGCAATATGGGAATTGTAGGCGCACTCCTCGTGATCGCTGCAACCCGCCTGGCCTTCCCCGCC------------
>gene=chr5_175173955-175174113; species=hg19
cagattttattgagggtggaagtgtgcgcagttaaaagactacatttcccatccttccctagcagcaaggcgtgcccacatgactgtatcctggccaatgatgtacaaatggaagtgagttgtggaaattccaggaagacaacttaaaggggttggac
>gene=chr5_175173955-175174113; species=bosTau
tagatttcattgagggtagcaacattcccagttaacaaactacatttcccactctccccgtgcatgtaggtgtaatcacaggactaagttctggccaatggcatgcgaatgacagtgaactgcgggcactccaggaaggctgcctcaagggaACTGAT
>gene=chr5_175173955-175174113; species=calJac
ccgattttattga-ggtagcagtgtgcccagttaaaagactacatttcccatcctcccctagcagctaggagtggccacatgactgtgttctggccaatgatgtgcaaatggaagtgaattgtggaaattccaggaagacagcttaaaggggctggtc
>gene=chr5_175173955-175174113; species=canFam
cacacttttttcagggtagcaatgtgcccagttaaaagactacatttcccatcctgcccttgcaggccagtttagacacatgactgagttctggccaatgatgtgcaaatggaagcaaattgtaaacattccaggaagactacttaacggggcttgac
>gene=chr5_175173955-175174113; species=equCab
cagattttattcagggtagcaatgtgcccagttaatagactacgattctcatcttccccttgcaggtggatgtgaccataggactgagctctggccaatgacgtgcaagcggaagtgaagtgtggactttccaggaagactgcctaaagggagctgac
>gene=chr5_175173955-175174113; species=gorGor
--------------------------------------------------------------------------------------------------------------------------------TTCCAGGAAGACAACTTAAAGGGGTTGGAC
>gene=chr5_175173955-175174113; species=panTro
cagattttattgagggtggaagtgtgtgcagttaaaagactacatttcccatcctcccctagcagcaaggcatgcccacatgactgtgtcctggccaatgatgtacaaatggaagtgagttgtggaaattccaggaagacaacttaaaggggttggac
>gene=chr5_175173955-175174113; species=papHam
cagattttattgagggtagaagtgtgcccagttaaaagactacatttcccatcctcccctagcagcaaggagtgcccacatgactgtgttctggccaatgatgcacaaatgggagtcaattgtggaaattccaagaagataatttaaaggggctggac
>gene=chr5_175173955-175174113; species=ponAbe
cagattttactgagggtagaagtgtgcccagttaaaagactacatttcccatcctcccctagcagcaaggagtgcccacatgactgtgttctggccaatgatgtacaaatggaagtgaattgtggaaattccaggaagacaacttaaaggggctggac
>gene=chr5_175173955-175174113; species=rheMac
cagattttattgagggtagaagtgtgtccagttaaaagactacatttcccatcctcccctagcagcaaggagtgcccacatgactgtgttctggccaatgatgcacaaatggaagtcaattgtggaaatttcaagaagataatttaaaggggctggac
>gene=chr5_178157655-178157859; species=hg19
CGTCTGGGCGACCTCAGGCCCGGCGCCGCTCACCCCGCGGCGCGCCGGGGACCAGGAGGGGCGGGGCAGCCGCTGAGGCCGCTGGGAAATGGAGTCCACGAGAGGACACCTGCATTCGGGGAAGTGTAGTTCCATGCGTTTGAGGCGGGGTCCCGGCTGAGCTGTTACGCGCCCACATGCCACAAGAGGGCCCCTGTGAGCTGG
>gene=chr5_178157655-178157859; species=bosTau
TGCCTGGGCAACCTCAGGTCGGGTGCTGCTAGCTGGGCACCCCAAGTAGGTCAGGAGGGGCGGGGACTGTCGC-TATACCTCTGGGAAATGTAGTTCACGTGAGAACCCAAGGATTCTGGGACGTGTAGTTCGCTGAGCTTGAGGAGAGGGCTCGTTGAGCTCCTTACTCGCACAAA-CCCAGACCCCTGTTCTTGTGGGCTGC
>gene=chr5_178157655-178157859; species=calJac
CGTCAGGGCGACCTCAGGCCCAGC--------------GCCGCGCCAGGGATCAGGAGCGGCGGGGTGGCCGCTGAGACCTCTGGGAAATGGAGTCCACGGGAGGACGCTGGCATTCTGGGAAGTGTAGTTCCACGCGTTTGAGGCGGGGTCCTGGCTGAGCCGTTAGGCGCCAACACGCCACGAGAGGGCCCTTGTGAGCTGT
>gene=chr5_178157655-178157859; species=canFam
TGCCTGGGCGACTTCAAGTCGCCGACCGCTTGACCGGCGCCCGGCGCAGGTCCGGAGAGGCGGGGACGGCCGC-AATGCCTCTGGGGAATGTAGTCCACGGGAGAACCGACGCATTCTGGGAAGTGAAGTTCCCCGCCCTAGAGGC-GGGCCGGGGCCAGCCCGTCACGTGACTAGCCTCCACTTCCGGGCTCTTTTGGGCTGC
>gene=chr5_178157655-178157859; species=equCab
CGCCTGCGGGACCTCGGTCCCCGGAGCGCTCGACCTGCGCCCCGCGCAGGCCCAGAGGGGCGGGGCCGGCCGC-AACGCCTCTGGGAAGTGTAGTCCACGAGAGGACCGGGG-ATTCTGGGGAGTGTAGTTCCCCGCG-TGGCGGCGCGGCCCCGTTTAGCCGATCTCGTGCCCGGCTCCCGCTTCCGGGCTGCTCTGAGATGC
>gene=chr5_178157655-178157859; species=gorGor
CGTCTGGGCGACCTCAGGCCCGGCGCCGCTCACCCCGCGGCGCGCCGGGGACCAGGAGGGGCGGGGCAGCCGCTGAGGCCGCTGGGAAATGGAGTCCACGGGAGGACACCGGCATTCGGGGAAGTGTAGTTCCATGCGTTGGAGGCGGGGTCCTGGCTGAGCTGTTACGCGCCCACATGCCACAAGAGGGCCCCTGTGAGCTGG
>gene=chr5_178157655-178157859; species=panTro
CGTCTGGGCGACCTCAGGCCCGGCGCCGCTCACCCCTCGGCGCGCCGGGGACCAGGAGGGGCGGGGCAGCCGCTGAGGCCGCTGGGAAATGGAGTCCACGGGAGGACACCTGCATTCGGGGAAGTGTAGTTCCATGCGTTTGAGGCGGGGTCCCGGCTGAGCTGTTACGCGCCCACATGCCACAAGAGGGCCCCTGTGAGCTGG
>gene=chr5_178157655-178157859; species=papHam
------------------------------------------------------------------------------------------------------------------------------------------------------------------------------------------------------------
>gene=chr5_178157655-178157859; species=ponAbe
CGTCTGGGCGACCTCAGGCCCGGCGCCGCTCACCCCGCGGCGCGCCGGGGACCAGCAGGGGCGGGGCAGCCGCTGAGGCCGCTGGGAAATGGAGTCCACGGGAGGACACCGGCATTCGGGGAAGTGTAGTTCCATGCGTTTGCGGGGGGCCCCCGGCTGAGCTGTTACGCGCCCACATGCCACAAGATGGCCCCTGTGAGCTGG
>gene=chr5_178157655-178157859; species=rheMac
CGCCTGGGCGACCTCAGGCCCCGCGCCGCTCACCCGGCGGCGCGCCTGGGACCTAGAGGAGCAGGGCGGCCGCGAAGGCCTCTGGGAAATGGAGTCCACCGGAGGACGCTGGCATCCCGGGAAGTGTAGTTCCACGCCTTTGGGGCGGGGTCGC-GCTGAACTGTTAGGCGCCCAGACGCTACCGGAGGGCCCGGGTGAGCTGT
>gene=chr5_178286823-178287028; species=hg19
TACAGCTCACCCGGGCCCTCTCATAGGTCTGGGCGCCTAACAGCTCAGCTGCGACCTCGCCTCAAACGCGTGGAACTACACTTCCCAGAAAGCCAGCGTCCTCCCGTGGACTCCATTTCCTAGAGGCCTTAGCGGCCGCCTTGCTCCTCTAGGTCCCAGGCGCTCTGCGGAGCTTTCGCTGCCCGGTGAGCGGCGCCGGGCTTGA
>gene=chr5_178286823-178287028; species=bosTau
AGCAGCCCAGAC-------GAACAGGGTCTGGGTTTGTGCGAGCTCAAC-GAGCCCTCTCCTCAAGCTCAGCGAACTACACGTCCCAGAATCCTTGGGTTCTCACGTGAACTACATTTCCCAGAGGGGTTAGCGACTGCCCCGCCCCTCCTGTACCTACTTGGGGTGCCCAGCTTTTGCAGCTGGGTGAGCAGCCACCGACCTGA
>gene=chr5_178286823-178287028; species=calJac
TCCAGCTCGCAGTGGCCCTCTCGTGCGTCTGGGGTCCTAACAGCTTAGCCACGACCCCGCCTCAAACGCGTGGAACTACCCTTCCCAGAATGCCAGCGTCCTCCCGTGGACTCCATTTCCCAGAGGCCTCAGCGGCCGCCCCGCCCCTCATGATCCCTGGCGAGCCGCGGAGCGTTTGCCGCAGATTGAGCGGCGCAGGGACTAA
>gene=chr5_178286823-178287028; species=canFam
ACCAGCCCACGCGTGCCCGGAAGCCCAGCGGGCCACCTGACAGCCTGCC--CGGCCCCGCCTCAGTAGCGGAGAACTACACTTCCCAGAAGGCCTGGGGCCTCGCCTGGACTACATTCCCCAGAGGTGTCAGCGGCTA-CACGCCCGCTTGGACAC---------------CCGGCTTCTGCGGAGCGAGCGGCTCCGAGCTTGA
>gene=chr5_178286823-178287028; species=equCab
AGCATCTCACGCCAGCCCGGAAGCGGAGCCGGGCACGAGATCGCTAAAC-GGGGCCGCGCCGC---CGCGGGGAACTACACTCCCCAGAA-TCCCCGGTCCTCTCGTGGACTACACTTCCCAGAGGCGTTGGCGGCCA-CTCGCCCCTGTGGGCTCTGCGCGGGGCGCAGGTCGTTTGCCGCGGAGCGAGCGCCTCCGGGACCGA
>gene=chr5_178286823-178287028; species=gorGor
-------------------------------------------------------------------------------------------------------------------------------------------------------------------------------------------------------------
>gene=chr5_178286823-178287028; species=panTro
TACAGCTCACCCGGGCCCTCTCATACGTCTGGGCGCCTAACAGCTCAGCTGCGACCGCGCCTCAAACGCGTGGAACTACACTTCCCAGAAAGCCAGCGTCCTCCCGTGGACTCCATTTCCTAGAGGCCTTAGCGGCCGCCTTGCTCCTCTAGGTCCCAGGCGCTCTGCGGAGCTTTCGCTGCCCGGTGAGCGGCGCCGGGCTTGA
>gene=chr5_178286823-178287028; species=papHam
TACAGCTCACCCGGGCCCTCCGGTACGTCTGGGCGCCTAACATTTCAGC-GCGACCCCGCCCCAAAAGCGTGGAACTACACTTCCCGGGATGCCAGCGTCCCCCGGTGCACTCCATTTCCCAGAGGCCTTCGCGGCCGCCCTGCTCCTCTAGGTCCCAGGCGCGCC-CGGAGCTCTCGCCGCCGGGTGAGCGGCCCGGGGCCTGA
>gene=chr5_178286823-178287028; species=ponAbe
TACAGCTCACTCGGGCCCCCTCATACGTCTGGGCGCGTAACAGCTCAGCCGCGACCCCGCCTCGAACGCGTGGAACTACACTTCCCAGAAAGCCAGCGTCCTCCCGTGGACTCCATTTCCTAGAGGCCTTAGCGGCCGCCCTGCTCCTCTAGGTCCCAGGCGCTCTGCGGAGCTTTCGCTCCCCGGTGAGCGGCGCGGGGCTTGA
>gene=chr5_178286823-178287028; species=rheMac
TACAGCTCACCCGGGCCCTCCGGTACGTCTGGGCGCCTAACAGTTCAGC-GCGACCCCGCCCCAAAGGCGTGGAACTACACTTCCCGGGATGCCAGCGTCCTCCGGTGGACTCCATTTCCCAGAGGCCTTCGCGGCCGCCCTGCTCCTCTAGGTCCCAGGCGCGCC-CGGAGCTCTCGCCGCCGGGTGAGCGGCGCGGGGCCTGA
>gene=chr5_178450649-178450770; species=hg19
CTCCACAGCCCGACCGCGTTCTCCGCTCTCGGCGCTGTGGTTCTCTCTCGGACACCGTAAGTGGTGGTGCCGCAGCGACGTCTGGGAAATGAAGTCCGGAGGGACAAACGCTGCGGTTCAG
>gene=chr5_178450649-178450770; species=bosTau
CTTT-T-GCAAGACTGCTTTCTCTAGCCTTCCCTTCCTTAGACCTTCTCGGTCTCCGTAGAGGGCCGTGCCGTGGAGACGTCTGGGAAGTATAGTTCGAAAGGAAAAGCGCTAGGGTTC--
>gene=chr5_178450649-178450770; species=calJac
CTC--CAGTCCGACCGCGTTCTGCGGTCTCGGCGCTGTGGTTTCCTCTTGGACACCGTATGGGGTGGTGCCGCGACGACGTCTGGGAAATGAAGTCCGGAGGGACAAACGCTGCGGATCAG
>gene=chr5_178450649-178450770; species=canFam
CTCC-CCGCAAGTCGGCTTTCTCCAGCCTTGCCGCTATTGGCCCTCTTCGGACCCCGTAAGCCGCCGTCGCGTGACGGTGTCTGGGCTGGAGCTTCCGAAAGGAAAAGCTCAGCGGTTCAG
>gene=chr5_178450649-178450770; species=equCab
CTCC-TGGCTAGACCGCTTTCTGTAGTCTTCCCGCCATTGGCTCTTCTCGGACGCCGTAGAGGGGCGTGCCGCGGCGACGTCTGGGAAATATAGTTCGAAAGGGAAAGTGCCGCGGTTCAG
>gene=chr5_178450649-178450770; species=gorGor
CTCCACAGCCCGACCGCGTTCTCCGCTCTCGGCGCTGTGGTTCTCTCTCGGACACCGTAAGTGGTGGTGCCGCAGCGACGTCTGGGAAATGAAGTCCGGAGGGACAAACGCTGCGGTTCAG
>gene=chr5_178450649-178450770; species=panTro
CTCCACAGCCCGACCGCGTTCTCCGCTCTCGGCGCTGTGGTTCCCTCTCGGACACCGTAAGTGGTGGTGCCGCAGTGACGTCTGGGAAATGAAGTCCGGAGGGACAAACGCTGCGGTTCAG
>gene=chr5_178450649-178450770; species=papHam
CTCCACAGCCCGACCGCGTTCTCCGCTCTCGGGGCTGTGGTTGCCTCTCGGACACCGTAAGTGGTGGTGCCGCGGCGACGTCTGGGAAATGAAGTCCGGAGGGACAAACGCTGCGGTTCAG
>gene=chr5_178450649-178450770; species=ponAbe
CTCCACAGCCCGATCGCGTTCTCCGCTCTCGGAGCTGTGGTTCCCTCTCGGACACCGTAAGTGGTGTTGCCGCGGTGACGTCTGGGAAATGAAGTCCGGAGGGACAAACGCTGCGGTTCAG
>gene=chr5_178450649-178450770; species=rheMac
CTCCACAGCCCGACCGCCTTCTCCGCTCTCGGGGCTGTGGTTGCCTCTCGGACACCGTAAGTGGTGGTGCCGCGGCGACGACTGGGAAATGAAGTCCGGAGGGACAAACGCTGCGGTTCAG
>gene=chr6_5003872-5004045; species=hg19
CTCCCTCCAGACTGGGTACCGCCCCCACGCCCGGCGCATCCTGGGAGTTGTAGTCCTGTAGCCCTGCAAGCCACTGGCTTAGAGCAGTTAAGAGACTACAACTCCCAGCAAgccgggcgagggccccgcccctccgcgtaccgccggcggccccgccccgcgAAGCCTAGCAC
>gene=chr6_5003872-5004045; species=bosTau
-----------------------------------------------------------------------------------------------------------------------------------------------------------------------------
>gene=chr6_5003872-5004045; species=calJac
CTCCCTACAGACTGGGTACTGCCCCCACGCCCTGCGCATCCTCGGTGTTGTAGTCCTGCAGCCCTTCAAGTCACTGGCCTGGAGAGGTTAAGAAACTACAACTCCCAGCATGCCTGGC-AGGGCCCCGCCCC------------------CTCCGCCCCGCGAAGCCTAGCAC
>gene=chr6_5003872-5004045; species=canFam
CGCCCGACAGAGAGGGCACGGCCCCCGCGCCCAGCGCATCCTGGAACTTGTATTCCTGCAGCTCCGCGAGCGGCCACTCTGGAGCACAGGAGAGACTACAATTCCCAACATGCCTGGCGACGACCCCGCCCCTCTACGCGTTAAGGGCGGGCCCGCCGCTCCGAGCTGAACGC
>gene=chr6_5003872-5004045; species=equCab
CGCCTCCGAGATTGGACACCG-CCCTGAGCCCGGCGCATCCTGGGAGTTGTAGTCCTGCAGCTCTGCCAGCCACCGCTCTGGAACGGTTAAGAGACTACAGCTCCCAGCATGCC-GGCGAGAACCCCGCCCCCTCGCGCGTCGCGGGCTGGCCGACCACGCCGGGCAGAGCGC
>gene=chr6_5003872-5004045; species=gorGor
CTCCCTCCAGACTGGGTACCGCCCCCCCGCCC---------------------------------------------------------------------------------------------------------------------------------------------
>gene=chr6_5003872-5004045; species=panTro
CCCCCTCCAGACTGGGTACCGCCCCCACGCCCGGCGCATCCTGGGAGTTGTAGTCCTGTAGCCCTGCAAGCCACTGGCTTAGAGCAGTTAAGAGACTACAACTCCCAGCAAgccgggcgagggccccgcccctccgcgcaccgccggcggccccgccccgcgAAGCCTAGCAC
>gene=chr6_5003872-5004045; species=papHam
CTCCCTCCAGACTGGGTGCCGCCCCCACGCCCTGCCTATCCTGGGAGTTGTAGTCCTGCAGCCCTGCAAACCACTGGCCTACAGTAGTTAAGAGACTACAACTTCCAGCAAGCCAGGCGAgggccccgcccctccgcgcaccgccggcggccccgccccgcgAAGCCTAGCAC
>gene=chr6_5003872-5004045; species=ponAbe
CTCCCTCCAGACTGGGTGCCGCCCCCACGCCCGGCGCATCCTGGGAGTTGTAGTCCTGCAGCCCTGCAAGCCACTGGCCTAGAGCGGTTAAGAGACTACAACTCCCAGCAAgccgggcgagggccccgcccctccgcccaccgccggctgccccgccccgcgAAGCCTATCAC
>gene=chr6_5003872-5004045; species=rheMac
CTCCCTCCACACTGGGTGCCGCCCCCACGCCCTACCTATCCTGGGAGTTGTAGTCCTGCAGCCCTGCAGACCACTGGCCTACAGTAGTTAAGAGACTACAACTTCCAGCAAGCCAGGCGAgggccccgcccctccgcgcaccgccggcggccccgccccgcgAAGCCTAGCAC
>gene=chr6_10147287-10147484; species=hg19
CACCCACCAGCCTCCACCAAAGTACAGCCCATTCTGAGACTATGAGCACATGAAAAACTCCATTTCCCAGGAagcactgtactttgcaaggactacacctcccaggatgcaatgcatctcagccggtcttctcaaatgcctgcaccagttttgttttgttttgttttgtttttcagttacattttctaaatggatgt
>gene=chr6_10147287-10147484; species=bosTau
---------TCATCCTCCAAAGTTTA------CCTGGGCCAATGAATATATG----ATTCCATTTCCCAGAATgcactacacctgataaggactacatctcccaatatgcaatgtacctctccaagtcctcccaactgccttcaccattttcat-ttgt-----tttgttttttagttacagtctctaaatgtaTAT
>gene=chr6_10147287-10147484; species=calJac
CATC--CCTGCCTCTACCAAAGTACAGCCCATTCTGAGACTATAACCACATGAAAAACTCCACTTCCCAGAATgcactgtactttgtaaggactacacctcccaggatgcaaggcacgtcagcgggtcttctcaaatgcctgcaccagttt-----tgctttgttttatttttcagttacattttctaaatggatgt
>gene=chr6_10147287-10147484; species=canFam
---------AGTCCACCCAAAACTTAGTCCTTCTGGAGCCAGGGAGCACATGAAAAACTCCATCTCCCAGAATCCACTCTACCTGGTAAGGACTACACCTCCCAGTATGCAGTGTACCACTGCAGGTCTTCCCAAATGTCTGCACCATTTTTGTGTTGT-----TTTATTTTTTAGTTACATTCTCTGAATGGATGT
>gene=chr6_10147287-10147484; species=equCab
---------------cccaaagtatagtccatcctgagccaatgagcacatg-aaaattccatttcccagaatgcactgtactttgtcaggactacatttcccaatatgcaatgtatctctgcaggtcttcccaactgctggcaccatttttgttttgt-----tttgcttttgagttacattctctgaatgaaTGT
>gene=chr6_10147287-10147484; species=gorGor
CACCCACCAGCCTCCGCCAAAGTACAGCCCATTCTGAGACTATGAGCACATGAAAAACTCCGTTTCCCAGGAagcactgtactttgcaaggactacacctcccaggatgcaatgcatctcagcaggtcttctcaaatgcctgcaccagttttgttttgttttgttttgtttttcagttacattttctaaatggatgt
>gene=chr6_10147287-10147484; species=panTro
CACCCACCAGCCTCCACCAAAGTACAGCCCATTCTGAGACTATGAGCACATGAAAAACTCCATTTCCCAGGAAGCACTGTACTTTGCAAGGACTACACCTCCCAGGATGCAATGCATCTCAGTAGGTCTTCTCAAATGCCTGCACCAgttttgttttgttttgttttgttttTCAGTTACATTTTCTAAATGGATGT
>gene=chr6_10147287-10147484; species=papHam
CACC--CTGGCCTCCACCAAAGTACAGTCCATTCTGAGACTATGAGCACATGAAAAACTCCATTTCCCAGAATgcactgtacttcgcaaggactacacctcccaggatgcaatgcacctcagcgggtcttctcaaatgcctgcaccagttttgttgtgttttgttttatttttcagttacattttctaaatggatgt
>gene=chr6_10147287-10147484; species=ponAbe
CACCCACCAGCCTCCACCAAAGTACAGCCCATTCTGAGACCGTGAGCACATGAAAAACTCCATTTCCCAGGAagcactgtactttgcaaggactacacctcccaggatgcaatgcacctcagcaggtcttctcaaatgcctgcaccagttttgttttgttttgttttgtttttcagttacattttctaaatggatgt
>gene=chr6_10147287-10147484; species=rheMac
CACC--CTGGCCTCCACCAAAGTACAGTCCATTCTGAGACTATGAGCACATGAAAAACTCCATTTCCCAGAATGCACTGTACTTCGCAAGGACTACACCTCCCAGGATGCAATGCACCTCAGCAGGTCTTCTCAAATGCCTGCACCAGTTTTGTTGTGTTTTGTTTTATTTTTCAGTTACATTTTCTAAATGGATGT
>gene=chr6_11093876-11094032; species=hg19
ACCAAAGGCAGAGCCGCCCGAGAATGAAAGCAGCGAAGCCCGAGTGGCGGTGCATTCTGGGAGTTGTAGTCCCTGCGAGACAACGCCGTCCCGACTCCACCAGGCTCTGCACTCCATCTCCCAGCCGACCCCGCGCCGCGGAGGAGGCGAGCTTGG
>gene=chr6_11093876-11094032; species=bosTau
---AAAAAACCGTAGGCTG-AGGGAGGGAGAAGGAAAGCAAGCGTGGCGGTGCATTCTGGGAGTTGTAGTCCCCGTGGGGCGGCCTCCTCAAGGCTCCTGCGGGCTCTGCACTCCATCTCCCAGCAGGCCCCGCGTCGCAGAGGCGGCGAGCCGAG
>gene=chr6_11093876-11094032; species=calJac
ACC------------------------------------------GGCGGTGCATTCTGGGAGCTGTAGTCCCTGCGCGACAACGCCCTGCCTTCTGCACGAGGCGCTGCACTCCATCTCCCAGCCGCCCCCGCGCCATGGAGGAGATGAGGTCTC
>gene=chr6_11093876-11094032; species=canFam
------GGGCGAGCGAGCGAAGGGAGGGTGAAGCCCAGCGGGAGCGGCGGTGCATTGTGGGAGTCGTAGTTCCCGCGACGCGGCCCCCAACAGCCTCCACTGGGCTCCGCACTCCATCTCCCAGGCGGCCCCGCGCCGCGGAGGAGGAGATGCTCG
>gene=chr6_11093876-11094032; species=equCab
------------------------------------------------------------------------------------------------------------------------------------------------------------
>gene=chr6_11093876-11094032; species=gorGor
ACCAACGGCCGAGCGGCCCGAGAATGAAAGCAGCGAAGCCCGAGTGGCGGTGCATTCTGGGAGTTGTAGTCCCTGCGAGACAACGCTCTCCCGCCTCCACCAGGCTCTGCACTCCATCTCCCAGCCGACCCCGCGCCGCGGAGGAGGCGAGCTTGG
>gene=chr6_11093876-11094032; species=panTro
ACCAAAGGCAGAGCCGCCCGAGAATGAAAGCAGCGAATCCCGAGTGGCCGTGCATTCTGGGAGTTGTAGTCCCTGCGAGACAACGCCCTCCCGACTCCACCAGGCTCTGCACTCCATCTCCCAGCCGACCCCGCGCCGCGGAGGAGGCGAGCTTGG
>gene=chr6_11093876-11094032; species=papHam
ACCAAAGGCAGAGCGGCCCCAGGATGGAAGCAGTAAAGCCCGAGTGGCGTTGCTTTCTGGGAGTTGTAGTCCGTGCGAGACAACGCCCTCCCGTCTCCACCAGGCTCTGCACTCCATCTCCCAGCCGCCCCCGCGCCGCGGAGGAGGCGAGCTCGG
>gene=chr6_11093876-11094032; species=ponAbe
ACCAAGGGCAGAGCGGCCCGAGGATGGAAGCAGCGGAGCCCGAGTGGCGGTGCATTCTGGGAGTTGTAGTCCCTGCGAGACAACGCCCTCCCGCCTCCACCAGGCTCTGCACTCCATCTCCCAGCCGACCCCGCGCCGCGGAGGAGGCGAGCTTGG
>gene=chr6_11093876-11094032; species=rheMac
ACCAAAGGCAGAGCGACCCTACGATGGAAGCAGCGAAGCCCGAGTGGCGGTGCTTTCTGGGAGTTGTAGTCCGTGCGAGACAACGCCCTCCCGTCTCCACCAGGCTCTGCACTCCATCTCCCAGCCGCCCCCGCGCCGCGGAGGAGGCGAGCTCGG
>gene=chr6_15245623-15245746; species=hg19
GAGGGGGCGAGGAGGAGGGAGGGGAGTTGAGTGACAGGCTTTGCGGGGCAGGCTGGGAATTGTAGTTCCCAGCTTCCGTGGCCATAGCCATTTTGTAGTCGGGGGACTACAACTTCCAGAAGA
>gene=chr6_15245623-15245746; species=bosTau
----------------------------------------TTGCGGGGCAGGCTGGGAATTGTAGTTCCCAGCGCCCATGGCCATAGCCATTTTGTAGTCGGGGGACTACAACTTCCAGAAGA
>gene=chr6_15245623-15245746; species=calJac
GAGGGGGC-CGAGGGAGGGAGGGGAGTTGAGTGACAGTCTTTGCGGGGCAGGCTGAGAATTGTAGTTCCCAGCTTCCGTGGCCATAGCCATTTTGTAGTCGGGGGACTACAACTTCCAGAAGA
>gene=chr6_15245623-15245746; species=canFam
gagggggcggggaggagggaggggAGTTGAGTGACAGGT-TCGCGGGGCAGGCTGGGAATTGTAGTTCTCAGCTCCCGTGGCCATAGCCATTTTGTAGTCGGGGGACTACAACTTCCAGAAGA
>gene=chr6_15245623-15245746; species=equCab
gAGGGGGCGAGAAGGAGGGAGGGGAGGTGAGTGACAGGC-TCTCGGGGCAGGCTGTGAATGATAGTTCCCAGCTCCCGTGGCCATAGCCATTTTGTAGTCGGGGGACTACAACTTCCAGAAGA
>gene=chr6_15245623-15245746; species=gorGor
------------------------------------------------------------------------------------------------------------------------AGA
>gene=chr6_15245623-15245746; species=panTro
GAGGGGGCGAGGAGGAGGGAGGGGAGTTGAGTGACAGGCTTTGCGGGGCAGGCTGGGAATTGTAGTTCCCAGCTTCCGTGGCCATAGCCATTTTGTAGTCGGGGGACTACAACTTCCAGAAGA
>gene=chr6_15245623-15245746; species=papHam
GAGGGGGCGAGGAGGAGGGAGGGGAGTTGAGTGACAGGCTTTGCGGGGCAGGCTGGGAATTGTAGTTCCCAGCTTCCGTGGCCATAGCCATTTTGTAGTCGGGGGACTACAACTTCCAGAAGA
>gene=chr6_15245623-15245746; species=ponAbe
GAGGGGGCGAGGAGGAGGGAGGGGAGTTGAGTGACAGGCTTTGCGAGGCAGGCTGGGAATTGTAGTTCCCAGCTTCCGTGGCCATAGCCATTTTGTAGTCGGGGGACTACAACTTCCAGAAGA
>gene=chr6_15245623-15245746; species=rheMac
GAGGGGGCGAGGAGGAGGGAGGGGAGTTGAGTGACAGGCTTTGCGGGGCAGGCTGGGAATTGTAGTTCCCAGCTTCCGTGGCCATAGCCATTTTGTAGTCGGGGGACTACAACTTCCAGAAGA
>gene=chr6_17707150-17707316; species=hg19
CAGAATGTCGTCACTCATCGGCGCCCGACGCATTTGCATCATCATGCTGCGACGAGCTGATAGGCAAAGAGGAAGGGCTGGTCGAGTCCACGCTCTCGGCCGCGCGGCACGCTGGGAAACGTAGTTCAACAACGGAACGCGGCTTCTCGGAAAGGAAGAGGGACGG
>gene=chr6_17707150-17707316; species=bosTau
CAGAACGCCGTCACTCGTCAGCGCCCGGCGAGCCTGCGTCATCACGCTGCGACCGGCTGATAGACagagaggaaggaaggGTCGAGCCCGCGCTCTCGGCCGCGCGGGCCGCTGGGAAATGTAGTTAACGGGGGGAAGGCGAATTCTCGGAA---T----GGACGC
>gene=chr6_17707150-17707316; species=calJac
CAGAATGTCGTCACTCATCAGCGCCCGACGCATTTGCATCATCACGCTGCGACGAGCTGATAGGCAAAGAGGAAGGACTGGTCGAGCCTACGCTCTCGGCCGCGCGGCACGCTGGGAAACGTAGTTCAACGACGGAACGCGGCTTCTCGGAAAGGAAGAGGGACGA
>gene=chr6_17707150-17707316; species=canFam
CAGAACGCCGTCACTCGTCGGCGCCCGACGCGCTCGCATCATCACAGCGCGACCGGGGGCTGGGCCAGGAGGGAGGGCCGCTCGAGCCCGCGCTCTCGGCCGCGCGGCACGCTGGGAAGCGTAGTTCCGCGGCAGAAGGCGAGTTCCGGGAGAGGA----CGACGC
>gene=chr6_17707150-17707316; species=equCab
CAGAATGCCGTCACTCGTCAGCGCCCGACGAGTTTGCATCATCACGCTGCGACCCGGTGATAGGCGAAGAGGAAGGGCATGTCGAGCCCGCGCTCTCAGCCGCGCGGCCCGCTGGGAAACGTAGTTCAGCGGAAGAACGCGAATTCTC----AGGA----GGACGC
>gene=chr6_17707150-17707316; species=gorGor
CAGAATGTCGTCACTCATCGGCGCCCGACGCATTTGCATCATCATGCTGCGACGAGCTGATAGGCAAAGAGGAAGGACTGGTCGAGTCCACGCTCTCGGCCG----------------------------------------------------------------
>gene=chr6_17707150-17707316; species=panTro
CAGAATGTCGTCACTCATCGGCGCCCGACGCATTTGCATCATCATGCTGCGACGAGCTGATAGGCAAAGAGGAAGGACTGGTCGAGTCCAGGCTCTCGGCCGCGCGGCACGCTGGGAAACGTAGTTCAACAACGGAACGCGGATTCTCGGAAAGGAAGAGGGACGG
>gene=chr6_17707150-17707316; species=papHam
CAGAATGTCGTCACTTACAGGCGCCCGACGCATTTGCATCATCATGCTACGACGAGCTGATAGGCAAAGAGGAAGGACTGATGGAGTCCACGCTCTCGGCCGCGCGGCACGCTGGGAAACGTAGTTCAACAACGGAACGCGGATTCTCGGAAAGGGAGAGGGACGG
>gene=chr6_17707150-17707316; species=ponAbe
CAGAATGTCGTCACTCACAGGCGCCCGACGCATTTGCATCATCATGCTGCGACGAGCTGATAGGCAAAGAGGAAGGACTGGTCGAGTCCACGCTCTCGGCCGCGCGGCACGCTGGGAAACGTAGTTCAACAACGGAACGCGGATTCTCGGAAAGGAAGAGGGACGG
>gene=chr6_17707150-17707316; species=rheMac
CAGAATGTCGTCACTCACAGGCGCCCGACGCATTTGCATCATCATGCTACGACGAGCTGATAGGCAAAGAGGAAGGACTGATGGAGTCCACTCTCTCGGCCGCGCGGCACGCTGGGAAACGTAGTTCAACAACGGAACGCGGATTCTCGGAAAGGGAGAGGGACGG
>gene=chr6_28048613-28048779; species=hg19
TTCTTGGAATTGTAGTCCAAAGGCATCCCGCCTTCTGCGCAGACTCACAAGTCCCTGTGGACGGAATTCTTGAAGTGTAGCGCCGCTCAGTCCTTCCACCGGAAGTGTCCGATCGGAATCAGCCCTGTCCGAGAGGTGAGTCCGGGTTTGGGGATCCAGATGTCCA
>gene=chr6_28048613-28048779; species=bosTau
TTCTGGGAAGTGCAGTCCAAAGTCAGCCCGTCTTCTGCGCAGCCTCAAAAGTCTCTGTGAAAGGAAGCCTTGAGAAGTCGTGCAGCGCCGTCCTTCCACCGGAAGTGTCCGATCGGAACCAGCCCTGTGGAAGAGGTGAGTCCGGGTCTGGGGACCCAGGTGTCCG
>gene=chr6_28048613-28048779; species=calJac
TTCTGGGAATCGTAGTTCAAAGGCATCCCGTCTTCTGCGCAGACTCACAAGTCCCTGTGGACGGAAACATTGAAGGGTAGTGCCGCTCCGTCCTTCCACCGGAAGTGTCCGATCGGAATCAGCCCTGTCCGAGAGGTGAGTCCGGGTTTGGGGACCCAGATGTCCG
>gene=chr6_28048613-28048779; species=canFam
TTCTGGGAGTCACAGTCCTGAGCCAGGCCTCCTTCTGCGCAGGTTCAA----------------AGTCCCCGA--GCCGGCGCGGCGCGGTCCCCCCACCGGAAGTGTCCGATCGGAACCATCCC-GTAGGAGAGGGGAGTCCGGGCTTGAGGATCCACGGGTCCG
>gene=chr6_28048613-28048779; species=equCab
TTCTGGGAATTGTAGTCCAAAGCCAGGCCGTCTTCTGCGCAGACTCAAAAGTCTCTGTGGAAGGAAGCCTTGA--GGCGGTGCAGAGCCGTCCTTCCACCGGAAGTGTCCGATCGGAACCAGCCCTGTAAGAGAGGTGAGTCCGGATTTGGGGACCCAGGTGTCCA
>gene=chr6_28048613-28048779; species=gorGor
----------------------------------------------------------------------------------------------------------------------------------------------------------------------
>gene=chr6_28048613-28048779; species=panTro
TTCTTGGAATCGTAGTCCAAAGGCATCCCGCTTTCTGCGCAGACTCACAAGTCCCTGTGGACGGAATTCTTGAAGTGTAGCGCCGCTCAGTCCTTCCACCGGAAGTGTCCGATCGGAATCAGCCCTGTCCGAGAGGTGAGTCCGGGTTTGGGGATCCAGATGTCCA
>gene=chr6_28048613-28048779; species=papHam
TTCCCGGAATCGTAGTCCAAAGGCATCCCGTCTTCTGCGCAGACTCACAAGTCCCTGTGGACGGAATCCTTGAAGTGTAGTGCCGCTCAGTCCTTCCACCGGAAGTGTCCGATCGGAATCAGCCCTGTCCGAGAGGTGAGTCCGGGTTTGGGGACCCAGACGTCCA
>gene=chr6_28048613-28048779; species=ponAbe
TTCTTGGAATCGTAGTCCAAAGGCATCCCGTCTTCTGCGCAGACTCACAAGTCCCTGTGGACGGAATCCTTGAAGTGTAGCGCCGCTCAGTCCTTCCACCGGAAGTGTCCGATCGGAATCAGCCCTGTCCGAGAGGTGAGTCCGGGTTTGGGGATCCAGATGTCCA
>gene=chr6_28048613-28048779; species=rheMac
TTCTCGGAATCATAGTCCAAAGGCATCCCGTCTTCTGCGCAGACTCACAAGTCCCTGTGGACGGAATCCTTGAAGTGTAGTGCCGCTCAGTCCTTCCACCGGAAGTGTCCGATCGGAATCAGCCCTGTCCGAGAGGTGAGTCCGGGTTTGGGGACCCAGACGTCCA
>gene=chr6_30875751-30876017; species=hg19
CGTGGGCGGAGTTGGTTCTGCCTTCGCGGAACCAACTGGTCCAGCTTCTGGTGTCTCCCCTCGCTCAATTAAAAGCCAGCTCCTCTCCTTTCGGCTTCCCCACGGTGCCTTTCGGGATTTGTAGTCAGACGCGCTTCAGCCGGCTCTAAGGAGAGCAAAGGCAAGACTCCAATTCCCAGCATCCCCCGCGCCCGGAGAGTGCAGCGtctattctcatcctcttcacttttccactcctccccttacctcccttctcttctGAATTC
>gene=chr6_30875751-30876017; species=bosTau
AGTGGGTAGATAGGGA--------GGCGGAACCAAGCAGCCAGACCTCTGGTGCTCCGGCTCTCTTAAGTACAAGCCAGCCTCTCTCCGCTAGGCTTCCTCGCGGTGCCTTTTGGGAGTTGTAGTCAGACGCGCCTCAGCTTGCTCCCGGGTGAGGAAGGACAAGACTCCAGTTCCCAGCATGCCCTGCTGTGGGCGAGTGCAGCGCCGATTTTTATCCTCCCCACTTCGCCACTCCTTCCCTTC---------TCTTCTGAATCC
>gene=chr6_30875751-30876017; species=calJac
CGTGGGCGGAGTTGCTTCTGCCTTCGCGGAACCAACTGGCCTGACTTCTGGTATCTCCGCTCTCTAAATTAAAAGCCAGCTCCTCTCCTTTTGGCTTCCCAACGGTGCCTTTCGGGATTTGTAGTCAGACGCGCTTCAGCCGGCTCCAAGGAGAGCAAAGACAAGACTCCAATTCCCAGCATACCCCGCGCCGGGAGAGTGCAGCGCCTATTCTCATCCTCTTCACTCTTCCACTCCTTCCCTTACCTCCCTTCTCTTCTGAATTC
>gene=chr6_30875751-30876017; species=canFam
CGAGAGCGGAACCCGA--------CGCGGAACCAAGTTGCGCGGCCTCGGGTTTCCCGGCTCTCTCGATTAAAGGCCAGCCTCCCTCCCGGCG--------GCGGTGCCTTTTGGGAATTGTAGTCAGCCACGCTTCGGCCCATCCCGGGGCGAGCCAGGACAGGACTCCAATTCCCAGAATACGCCGCGGCGGGCGAGTGCCGCGCCTGTTCTTA-CCTCCCTACTTTTCCACTCTTTCCCCTCCTTTCCTTCTCGCCGCAGTCC
>gene=chr6_30875751-30876017; species=equCab
CGTGGGTAAAGAGCTC--------TGCGGAACAATGCGACCCCGCCTCTGATGTCCGGGCTCTCTCTATTAAAACCCAGCCTCCGTCCTCGCTGCTTCCCCGTGGTGCCTTTTGGGAGTTGTAGTCAAACGCACGTCAGCCTGCTCCAGAGTGGTCCAAGACGAGACTCCAACTCCCAGTGTGCCCCGCGACGGGCGAGTGCAGCGCTTATTCTTATCCTCCTTGCTTTCCCACTCCTTCCCTTTCTTCCCCTCTCTTGTGAATCC
>gene=chr6_30875751-30876017; species=gorGor
CGTGGGCGGAGTTGGTTCTGCCTTCGCGGAACCAACTGGTCCAGCTTCTGGTGTCTCCCCTCGCTCAATTAAAAGCCAGCTCCTCTCCTTTCGGCTTCCCCACGGTGCCTTTCGGGATTTGTAGTCAGACGTGCTTCAGCCGGCTCTAAGGAGAGCAAAGGCAAGACTCCAATTCCCAGCATCCCCCGCGCCCGGAGAGTGCAGCGtctattctcatcctcttcacttttccactcctccccttacctcccttctcttctGAATTC
>gene=chr6_30875751-30876017; species=panTro
CGTGGGCGGAGTTGGTTCTGCCTTCGCGGAACCAACTGGTCCAGCTTCTGGTGTCTCCCCTCGCTCAATTAAAAGCCAGCTCCTCTCCTTTCGGCTTCCCCACGGTGCCTTTCGGGATTTGTAGTCAGACGCGCTTCAGCCGGCTCTAAGGAGAGCAAAGGCAAGACTCCAATTCCCAGCATCCCCCGCGCCCGGAGAGTGCAGCGtctattctcatcctcttcacttttccactcctccccttacctcccttctcttctGAATTC
>gene=chr6_30875751-30876017; species=papHam
CGTGGGCGGAGTTGGTTCTG-----GCAGAACCAACTGGTCCGGCTTCTGGTGTCTCCGCTCTCTCAATTAAATGCCGGCTCCTTGCCTTTCGGCTTCCCCACCGTGCCTTTCGGGATTTGTAGTCAGACGCACTTCAGCCGGCTCTAAGGAGAGCAAAGACAAGACTCCAATTCCCAGCATCCCCCGCGCCGGGTGTGTGCATCGTCTATTCTAATCCTCTTCACTTTTCCACTCCTCCCCTTACCTCCCTTCTCTTCTGAATTC
>gene=chr6_30875751-30876017; species=ponAbe
CGTGGGCGGAGTTGGTTCTGCCTTCGCGGAACCAACCGGTCCGTCTTCTGGTGTCTCCGCTCTCTCAATTAAAAGCCAGCTCCTCTCCTTTCGGCTTCCCCACGGTGCCTTTCGGGATTTGTAGTCAGACGCGCTTCAGCCGGCTCTAAGGAGAGCAAAGATAAGACTCCAATTCCCAGCATCCCCCGCGCCGGGAGAGTGCAGCAtctattctcatcctcttcacttttccactcctccccttacctcccttctcttctGAATTC
>gene=chr6_30875751-30876017; species=rheMac
CGTGGGCGGAGTTGGTTCTG-----GCAGAACCAACTGGTCCGGCTTCTGGTGTCTCCGCTCTCTCAATTAAAAGCCGGCTCCTTGCCTTTCGGCTTCCCTACCGTGCCTTTCGGGATTTGTAGTCAGACGCACTTCAGCCGGCTCTAAGGAGAGCAAAGACAAGACTCCAATTCCCAGCATCCCCCGCGCCGAGAGTGTGCATCGTCTATTCTAATCCTCTTCACTTTTCCACTCCTCCCCTTACCTCCCTTCTCTTCTGAATTC
>gene=chr6_31633671-31633851; species=hg19
CCGCCCGCAAGCGCCCTCCTCCGGGCCTTCGTGACAGCCAGGTCGTGCGCGGGTCATCCTGGGATTGGTAGTTCGCTTTCTCTCATTTAGCCAGTTTCTTTCTCTACCGGGGACTCCGTGTCCCGGCATCCACCGCGGCACCTGACCCTTGGCGCTTGCGTGTTGCCCTCTTCCCCACCC
>gene=chr6_31633671-31633851; species=bosTau
CCGCCCCC-AGCGTCTCCCCCCGGGGCCTCGTGACACAAGGGTCGTGCGCGGGTCATCCTGGGATTCGTAGTTCGCTTTCCCTAGTTTCGTCAGTTTCT--TCTTTCCGAGGACTCCATTTCCCGGCATGCGCCGCGGCTCCTAACTCTAAGCACTTGCGCGTTGCCCTCTTCCCCACCC
>gene=chr6_31633671-31633851; species=calJac
CCGCCCGCAAGCGTCCTCCTCCGGGGCTTCGTGACAGCCAGGTCGTCCGCGGGTCTTCCTGGGATTGGTAGTTCGCTTTCCTTCATTTCACCAGTTTCTCTTTCTACCTGGGACTCCGTGTCCCGGCATCCATCGCAGCACCTGACCCTTGGCGCTTGCGTGTTGCCCTCTTCCCCACCC
>gene=chr6_31633671-31633851; species=canFam
CCACCCCCGAGCGTCTTGTTCCTGGGCCTCGCGACGCCAGGGTCGTTCGTGGGTCATCCTGGGATTCGTAGTTCGCTGTTCTTCGCTTCGCCAGTTTCT--CTTTACCTGGGACTCCATTTCCCGGCGTTCACTGCGGCGCCCGACCCTTGGCGCTTGCGCGTTGCCCTCT-CCCCACCC
>gene=chr6_31633671-31633851; species=equCab
CCGCCCCCAAGCGTCTTCCTCAGGGACCTCGCGACACCAGGGTCGTGTGAGAGTCATCCTGGGATTCGTAGTTCGCTTTCCCTCGTTTCGCCAGTTTCT--CCCTACTGAGGACTCCGTCTCCCGGCGTCCACCCGGGCGCCCGACCCTTGGCGCTTGCGCGGTGCCCTCTTCCCCACCC
>gene=chr6_31633671-31633851; species=gorGor
CCGCCCGCAAGCGCCCTCCTCTGGGGCTTCGTGACAGCCAGGTCGTGCGCGGGTCATCCTGGGATTGGTAGTTCGCTTTCTCTCATTTAGCCAGTTTCTTTCTCTACCGGGGACTCC-TGTCCCGGCATCCACCGCGGCACCTGACCCTTGGCGCTTGCGTGTTGCCCTCTTCCCCACCC
>gene=chr6_31633671-31633851; species=panTro
CCGCCCGCAAGCGCCCTCCTCTGGGGCTTCGTGACAGCCAGGTCGTGCGCGGGTCATCCTGGGATTGGTAGTTCGCTTTCTCTCATTTAGCCAGTTTCTTTCTCTACCGGGGACTCCGTGTCCCGGCATCCACCGCGGCACCTGACCCTTGGCGCTTGCGTGTTGCCCTCTTCCCCACCC
>gene=chr6_31633671-31633851; species=papHam
CCGCCCGCAAGCGTCCTCCTCCGGGGCTTCGTGACAGCCAGGTCGTGCGCGGGTCATCCTGGGATTGGTAGTTCGCTTTCCCTCACTTAGCCGGTTTCTCTCTCAACCGGGGACTCCGCGTCCCGGCATCCACCGCGGCACCTGACCCTTGGCGCTTGCGTGTTGCCCTCTTCCCCACCC
>gene=chr6_31633671-31633851; species=ponAbe
CCGCCCGCAAGCGTCCTCCTCTGGGGCTTCGTGACAGCCGGGTCGTGCGCGGGTCATCCTGGGATTGGTAGTTCGCTTTCTCTCATTTAGCCAGTTTCTTTCTGTACCGGGGACTCCGTGTCCCGGCATCCACCGCGGCACCTGACCCTTGGCGCTTGCGTGTTGCCCTCTTCCCCACCC
>gene=chr6_31633671-31633851; species=rheMac
CCGCCCGCAAGCGTCCTCCTCCGGGGCTTCGTGACAGCCAGGTCGTGCGCGGGTCATCCTGGGATTGGTAGTTCGCTTTCCCTCACTTAGCCGGTTTCTCTCTCTACCGGGGACTCCGCGTCCCGGCATCCACCGCGGCACCTGACCCTTGGCGCTTGCGTGTTGCCCTCTTCCCCACCC
>gene=chr6_31866263-31866457; species=hg19
AAAAGATCTGTATGATTTCACACGCAGTATTTGACACAGGCAGGTGGGGCACCTGAGGCCAATTAAAGGCCTTCTGGGAACTGTAGTTCTCTTTGGTTAACTATTCCAGAGCTTTCTGGGAATTGTAGTTTTCCCTGCACCTTAATCCAAACTTAGCTTTTTTTTTTTTTTTTTAGCTTTCCTGAAGACATGAC
>gene=chr6_31866263-31866457; species=bosTau
AAAATATCTGTA--------CTTGCAATATTCGACACAGGCAAATAGGGCACCTGAGGCCAATTCAAGGCCTTCTGGGAACTGTAGTTCTCTTTGGAGAACCGTTTCAGAGCTTTCTGGGAATTGTAGTCTTCTCCATACCAGAACCCAAA--CAGTGGTTTTT----------AGCTTTCTCCAGGACATAAG
>gene=chr6_31866263-31866457; species=calJac
AAAATATCTGTATGATTTCACACGCAGTATTTGACTGAGACAGGTGGGGCACCTGAGGCCAATTCAAGGCCTTCTGGGAACTGTAGTTCTCTTTGGTTAACTATTCCAGAGCTTTCTGGGAATTGTAGTTTTCCCTGCACCTTAATCCAAACTTAGCTTCCTTTTTTTTTTCTTTGTTTTCTT-AAGACACGAA
>gene=chr6_31866263-31866457; species=canFam
AAAAACCCTGTAAGATCTCACGCGCAGTATTTGGTAGAGGTCCGTAGGGCACCTGAGGCCAATTCAAGGCCTTCTGGGAACTGTAGTTCTCTTTGGAGAACTATT-CAGAGCTTTGTGGGACTTGTAGTCTTCCCCATGCCCTAATCCAAA--CTTTTTTTTCT----------GGCTTTCCC-AGGACATGAA
>gene=chr6_31866263-31866457; species=equCab
AAAATATCCGTATGATTTCACATTCAGTATTTGACACAGCCAGGTAGGGCACCTGAGGCCAATTCAAGGCCTTCTGGGAACTGTAGTTCTCTTTGGAGAACTATTCCAGAGCTTTCTGGGAATTGTAGTCTTCCCTGTACCCTAATCCAAA--CAGTGATTTTT----------AGCTTTCCTGAGGACATGAA
>gene=chr6_31866263-31866457; species=gorGor
AAAAGATCTGTATGATTTCACACGCAGTATTTGACACAGGCAGGTGGGGCACCTGAGGCCAATTAAAGGCCTTCTGGGAACTGTAGTTCTCTTTGGTTAACTATTCCAGAGCTTTCTGGGAATTGTAGTTTTCCCTGCACCTTAATCCAAACTTAGCTTTTTTTTTTTTTT---AGCTTTCCTGAAGACATGAC
>gene=chr6_31866263-31866457; species=panTro
AAAAGATCTGTATGATTTCACACGCAGTATTTGACACAGGCAGGTGGGGCACCTGAGGCCAATTAAAGGCCTTCTGGGAACTGTAGTTCTCTTTGGTTAACTATTCCAGAGCTTTCTGGGAATTGTAGTTTTCCCTGCACCTTAATCCAAACTTAGCtttttttttttttttttAGCTTTCCTGAAGACATGAC
>gene=chr6_31866263-31866457; species=papHam
AAAATATCTGTATGATTTCACACGCAGTATTTGACACAGGCAGGTGGGGCACCTGAGGCCAATTCAAGGCCTTCTGGGAACTGTAGTTCTCTTTGGTTAACTATTCCAGAGCTTTCTGGGAATTGTAGTTTTCCCTGCACCTTAATCCAAACTTAGCTTTTTTTTTTTTTTTTTAGCTTTCCTGAAGACATGAA
>gene=chr6_31866263-31866457; species=ponAbe
AAAAGATCTGTATGATTTCACACGCAGTATTTGACACAGGCAGGTGGGGCACCTGAGGCCAATTAAAGGCCTTCTGGGAACTGTAGTTCTCTTTGGTTAACTATTCCAGAGCTTTCTGGGAATTGTAGTTTTCCCTGCACCTTAATCCAAACTTAGCTTTTTTTTTTTTTTTT-AGCTTTCCTGAAGACATGAA
>gene=chr6_31866263-31866457; species=rheMac
AAAATATCTGTATGATTTCACACGCAGTATTTGACACAGGCAGGTGGGGCACCTGAGGCCAATTCAAGGCCTTCTGGGAACTGTAGTTCTCTTTGGTTAACTATTCCAGAGCTTTCTGGGAATTGTAGTTTTCCCTGCACCTTAATCCAAACTTAGCTTTTTTTT---------AGCTTTCCTGAAGACATGAA
>gene=chr6_33257255-33257431; species=hg19
AGTCTAGTCTTTTTAGCAGAACTCCACTCCCTAAACATGTCAGAACTACACTTCCCATCAAGGGTCAGAAAGAAACTTCCGGCACAGTCTTTTCCCAGCATTCCTTGTTTACTTCCGGGTTTATTACTACTGAAGGAAGAACGTGAGTAGGTTAGGATTTCGGTTGAGAGGCTTGG
>gene=chr6_33257255-33257431; species=bosTau
CGTCTGGTCTTTTTAGCAGAACACCACACATTGACCATGTTAGAACTACATTTCCCGGCGTGCGTCAGATGACAGCTTCCGGTGCCGTCTTTCCCCAGCATTCTCTATTTACTTCCGGGTTCATCAATACTGAAGTGAGAGCGTGAGTCGGGGAGCGGTTCGGTTGAGGAGTTCGG
>gene=chr6_33257255-33257431; species=calJac
AGTCTAGTCTTTTTAGCATAACGCCACTCACTAAACATGTCAGAACTACACTTCCCATCAAGGATCAGAAAGAAACTTCCGACACAGTCTTTTCCCAGCATTCTTTGTT-------------------------------------------------------------------
>gene=chr6_33257255-33257431; species=canFam
GGTCCAG-TTTTCTGGGGGAACACCGTTCACTAAACGTGCCAAAACTACAGTTCCCGGCATGCGTCAGAAGACAGCTTCCGGCGCCTTCTTTTCCCAGCATTCTTTGTTTACTTCCAGGTTTAGTAATAGTGAAGCGAGAACGTGAGTATGGCTGGGTTACGGTTGAGGGGCTTGG
>gene=chr6_33257255-33257431; species=equCab
AGGCCAGTCTTTTTAGCAGAACACCACTCTTTAAACACGTCAAAACTACAGTTCCCGGCATGCGTCAGACGACAGCTTCCGGCGCCGTCTTTTCCCAGCAGTCTTTGTTTACTTCCGGGTTTATTAATACTGAAGGGAGAACGTGAGTAGCGTAGCGTGTTGGTTGAGGGGTTTGG
>gene=chr6_33257255-33257431; species=gorGor
AGTCTAGTCTTTTTAGCAGAACTCCACTCCCTAAACATGTCAGAACTACACTTCCCATCAAGGGTCAGAAAGAAACTTCCGGCACAGTCTTTTCCCAGCATTCCTTGTTTACTTCCGGGTTTATTACTACTGAAGGAAGAACGTGAGTAGGTTAGGATTTCGGTTGAGAGGCTTGG
>gene=chr6_33257255-33257431; species=panTro
AGTCTAGTCTTTTTAGCAGAACTCCACTCCCTAAACATGTCAGAACTACACTTCCCATCAAGGGTCAGAAAGAAACTTCCGGCACAGTCTTTTCCCAGCATTCCTTGTTTACTTCCGGGTTTATTACTACTGAAGGAAGAACGTGAGTAGGTTAGGATTTCGGTTGAGAGGCTTGG
>gene=chr6_33257255-33257431; species=papHam
AGTCCAGTCTTTGTAGCAGAACTCCATTCGCTAAACATGTCAGAACTACACTTCCCATCAAGGGTCAGAAAGAAACTTCCGGCGCAGTCTTTTCCCGGCATTCCTCGTTTACTTCCGGGTTTATTACTACTGAAAGCAGAACGTGAATAGGTTAGGATTTCGGTTGAGAGGCTTAC
>gene=chr6_33257255-33257431; species=ponAbe
--------------------------------------------------------------------------------------------------------------------------------------------------------------------------------
>gene=chr6_33257255-33257431; species=rheMac
AGTCCAGTCTTTGTAGCAGAACTCCATTCGCTAAACATGTCAGAACTACACTTCCCATCAAGGGTCAGAAAGAAACTTCCGGCGCAGTCTTTTCCCGGCATTCCTCGTTTACTTCCGGGTTTATTACTACTGAAAGCAGAACGTGAATAGGTTAGGATTTCGGTTGAGAGGCTTAC
>gene=chr6_33756981-33757131; species=hg19
CGCGCCATGATGGGAAGGTCGGTCGCCATGTTGGGAAGGTCTGCACTTGGCCTTTGGTCGGCCATGATGAGGCGGTCTGACGTGGCTCTTAGAGCCGCCATGGTGGGAAGGTCCAAGGGGGATTAAATTttttgttttgttttgttttgt
>gene=chr6_33756981-33757131; species=bosTau
cgcgccATGACGGGAAGGTCAGTCGCCATATTG-GGAGGTCTGTG-ACGTTCGACTG-TGGCCATGATGGTGAGGTCAGACTCGGCCTCCAGGGCCACCATGTTGGTGAGGTCTGAAGGGGTTTTGTTT----TTGGTTTCCTTTTCTCT
>gene=chr6_33756981-33757131; species=calJac
cgcgccATGTTGGGAAGGTCCGTCGCCATGTTGGGAAGGTCT--ATTTTGTCCGTTGTCGGCCATGATAAGGAGGTCTGACGTGGCTTTCGGAGCCGCCATGGTGGGAAGGTCAAAGAGGGATTAAATT-------------TTTGTTGT
>gene=chr6_33756981-33757131; species=canFam
cgcgccATGATGGGAAGGTC-----------------TGTCCGCGCCCTCCCGGGGG-CGGCCATGTTGGGGAGGTCAGACTCGGCC-CAAATGCCGCCATGTTGGGGAGGTCCGAGAAAAATGTTTTT----CTTCTTCCTTTTTCCCC
>gene=chr6_33756981-33757131; species=equCab
TGCGCCATGATGGGAAGGTCAGTCGCCATTGTGAGGAGGTCTACGTCTGCCTTGGGGCCGGCCATGATGAGGAGGTCAGACTCGGCC-TCACGGCTGCCATATTGGGGAGGTCCGAAG----TGTGTCT----CTTGTTTCTTTTTTCTT
>gene=chr6_33756981-33757131; species=gorGor
CGCGCCATGATGGGAAGGTCGGTCGCCATGTTGGGAAGGTCTGCACTTGGCCTTTGGTCGGCCATGATGAGGCGGTCTGACGTGGCTCTTAGAGCCGCCATGGTGGGAAGGTCCAAGGGGGATTAAATT-----ttttgttttgttttgt
>gene=chr6_33756981-33757131; species=panTro
CGCGCCATGATGGGAAGGTCGGTCGCCATGTTGGGAAGGTCTGCACTTGGCCTTTGGTCGGCCATGATGAGGCGGTCTGACGTGGCTCTTAGAGCCGCCATGGTGGGAAGGTCCAAGGGGGATTAAATT-----ttttgttttgttttgt
>gene=chr6_33756981-33757131; species=papHam
cgcgccATGATGGGAAGGTCGGTCGCCATGTTGGGAAGGTTTGCGCTCTGCCTATGGTCGGCCATGATGAGGAGGTCTGACGTGGCTCTTAGAGCCGCCATGGTGGGAAGGTCCAAGGGGGATTAAATT---------------TTTTGT
>gene=chr6_33756981-33757131; species=ponAbe
TGCGCCATGATGGGAAGGTCGGTCGCCATGTTGGGAAGGTCTGCACTTGGCCTTTGGTCGGCCATGATGAGGAGGTC-GACGTGGCTCTTAGAGCCGCCATGGTGGGAAGGTCCAAGGGGGATTAAATT----------TTTTGTTTTGT
>gene=chr6_33756981-33757131; species=rheMac
cgcgccATGATGGGAAGGTCGGTCGCCATGTTGGGAAGGTTTGCGCTCGTCCTATGGTCGGCCATGATGAGGAGGTCTGACGTGGCTCTTAGAGCCGCCATGGTGGGAAGGTCCAAGGGGGATTAAATT---------------TTTTGT
>gene=chr6_33783778-33783903; species=hg19
aggcttctcctcttctccctcctaccagcctccagccagtgactgctattggtctaacctgacaggaagccagcaggcagggagcctgggaaatgtagtttgtgggggcagcacactgtgatcca
>gene=chr6_33783778-33783903; species=bosTau
-gggtgctcctcacct-cctcccaccagtctccagccagaggctttcattggccgaacctgacaggaagccagcagacgaggagcctgggaaatgtagttt------------------------
>gene=chr6_33783778-33783903; species=calJac
tggcttctcctcttctccctcccaccagcctccagcctgtggcttctattggtctaatttgacaggaagccagcagttagggagtctgggaaatgtagtttgcaggagcagcacactgtgatcca
>gene=chr6_33783778-33783903; species=canFam
tggcttctcctcttctccctcctacgggtctctaaccattggct----------gaatctgattggaagccagctggccaggagccttggaaatgtcgcttctgggggcagc-tgctgtgatcca
>gene=chr6_33783778-33783903; species=equCab
tggcttctccttttctccctcccaccagtctccagccagtggcttccactggccgaacctgacaggaagtcagcaggcagggcgcctgggaaatgtagtttctgggggcagc-cactgtgataca
>gene=chr6_33783778-33783903; species=gorGor
-----------------------------------------------------------------------------------------------------------------------------
>gene=chr6_33783778-33783903; species=panTro
aggcttctcctcttctccctcctaccagcctccagccagtgactgctattggtctaacctgacaggaagccagcaggcagggagcctgggaaatgtagtttgtgggggcagcacactgtgaacca
>gene=chr6_33783778-33783903; species=papHam
gggcttctccttttctccctcctaccagcctccagccagtggctgctattgatctaacctgacaggaagccagcaggcagggagcctgggaaatgtagtttgcgggggcagcccactgtgatcca
>gene=chr6_33783778-33783903; species=ponAbe
gggcttctcctcttctccctcctaccagcctccagccggtgactgctattggtctaacctgacaggaagccagcaggcagggagcctgggaaatgtagtttgcaggggcagcccactgtgatcca
>gene=chr6_33783778-33783903; species=rheMac
gggcttctccttttctccctcctaccagcctccagccagtggctgctattgatctaacctgacaggaagccagcaggcagggagcctgggaaatgtagtttgcgggggcagcccactgtgatcca
>gene=chr6_40366668-40366797; species=hg19
tcgaatctgttctccacatttcacctgcttgcctctgcctgtggggaactacatttcccaggctcccttgtctgttcccaggtttctgagccctcaggctgccagttggagttggccaatggaggcact
>gene=chr6_40366668-40366797; species=bosTau
tctgatctgtc---ttcccttcatctgcccgctcctgacgacgaggaactacatttcccagactcccttgcctgtccccaagctcctttgctt-------cccaggtagagttggccaatggaggccct
>gene=chr6_40366668-40366797; species=calJac
tcaaagctgttctccacttttcacctgcgtgcctctgcctgtgggaaactacatttcccaggctcccttgcctgttctcaggtttctgtgccctcaggctgccaggtggagttggccaatggaggcact
>gene=chr6_40366668-40366797; species=canFam
tcaggtctgtctattccctttcacctgccccactctgatgccgaggaactgcacttcccaggctcccttgcccgttcccaggctccttggcct-cgggcttccaggaagagctggccaatgggagcgct
>gene=chr6_40366668-40366797; species=equCab
tcagatctgtc--ttccctttcacctgccccgctctgccgctgaggaactacatttcccagactcccttgcctgttcccaggctcctttgcccttgggcttccaggtagagttggccgatggaggcact
>gene=chr6_40366668-40366797; species=gorGor
tcgaatctgttctccacatttcacctgcttgcctctgcctgtggggaactgcatttcccaggctcccttgtctgttccc-ggtttctgagccctcaggctgccagttggagttggccaatggaggcact
>gene=chr6_40366668-40366797; species=panTro
tcgaatctgctctccacatttcacctgcttgcctctgcctgtggggaactacatttcccaggctcccttgtctgttcccaggtttctgagccctcaggctgccagttggagttggccaatggaggcact
>gene=chr6_40366668-40366797; species=papHam
tcgaatctgttctccgcctttcacctgcttgcctctgcctgtggggaactacatttcccaggctaccttgcctgttcccaggtttccgagccctcaggctgccaggtggaggtggccaatggaggcact
>gene=chr6_40366668-40366797; species=ponAbe
tcgaatctgttctccacctttcacctgcttgcctctgcctgtggggaactacatttcccaggctcccttgcctgttcccaggtttctgagccctcaggctgccagttggagtaggccaatggaggcact
>gene=chr6_40366668-40366797; species=rheMac
tcgaatctgttctccgcctttcacctgcttgcctctgcctgtggggaactacatttcccaggctaccttgcctgttcccaggtttccgagccctcaggctgccaggtggaggtggccaatggaggcact
>gene=chr6_41703350-41703529; species=hg19
ACTTCCCTCCGCGCCCGGCAGAGGGCAGCACCCGCCCCGCCTCCCAGCCGCTCTGCCTCGGCGCCCACTGGGAAGCGTAGTTCTCGCTGCAGTCCCGCTAGGCACGCCGGGATTTGTAGTCCCGCTCAGCGGACTAAGGCTTACAGGGAAAGAGGCTCTTGACTTGGAACCTCTGATCC
>gene=chr6_41703350-41703529; species=bosTau
ACTTCCCGCCGTGCCCGGCAGAGGGCAGCACCCTACCCCGcccCCCGTCTGCCTGCTGCAGAGCCCGCTGGGAAACGTAGTCCTCCCTGCGGCTCTGCTAGGCACGTCGGGATTTGTAGTCCCACCCTGCTGGCTCAGGCCTGTTGAGACT-TGGCGTTTAATTTGGAAACTTTGATCC
>gene=chr6_41703350-41703529; species=calJac
ACTTCCCTCCGCGCCCGGCAGAGGGCAGCACCCGCCCCGCCTCCCAGCCGCTCTGCCGCGGCGCCCACTGGGAAGCGTAGTCCTCCCTGCAGTCCTGCTGGGTACGCCGGGATTTGTAGTCCCGCTCAGCCGGCCAAGGCTTAC----AAAGAGGCTCT--------------TGTTCC
>gene=chr6_41703350-41703529; species=canFam
ACTTCCCGCCGCGCCCGGCAGAGGGCAGCACACGCCCCCCccccTCG-GGACCTGCCGCGGCGCCCGCGGGGAAATGTAGTCCCTCCCGCGGCTCTGCCGGGAACGCTGGGATTTGTAGTCCCACTCTGTGGGTCCCGGCCTGTAGGGACG-GGGACTTGTTCCTCTGACTTGT-TCCT
>gene=chr6_41703350-41703529; species=equCab
-----------------------------------------------------------------------------------------------------------------------------------------------------------------------------------
>gene=chr6_41703350-41703529; species=gorGor
ACTTCCCTCCGCGCCCGGCAGAGGGCAGCACCCGCCCCGCCTCCCAGCCGCTCTGCCGCGGCGCCCACTGGGAAGCGTAGTTCTCGCTGCAGTCCCGCTAGGCACGCCGGGATTTGTAGTCCCGCTCAGCGGACTAAGGCTTACAGGGAAAGAGGCTCTTGACTTGGAACCTCTGATCC
>gene=chr6_41703350-41703529; species=panTro
ACTTCCCTCCGCGCCCGGCAGAGGGCAGCACCCGCCCCGCCTCCCAGCCGCTCTGCCGCGGCGCCCACTGGGAAACGTAGTTCTCGCTGCAGTCCCGCTAGGCACGCCGGGATTTGTAGTCCCGTTTCGCGGACTAAGGCTTACAGGGAAAGAGGCTCTTGACTTGGAACCTCTGATCC
>gene=chr6_41703350-41703529; species=papHam
ACTTCCCTCCGCTCCCGGCAGAGGGCAGCACCCGCCCCGCCTCCCAGCAGCTCGACCGCGGCGTCCACTGGGAAGCGTAGTTCTCGCTGTATTCCCTCTAGGCACGCCGGGATTTGTAGTCCCGCTCAGCAGACCAAAGCTTTCAGGGAAAGAGGCTCTTGACTCGGAACCTCTGTTCC
>gene=chr6_41703350-41703529; species=ponAbe
ACTTCCCTCCGCGCCCGGCAGAGGGCAGCACCCGCCCCGCCTCCCAGCCGCTCTGCCGCGGCGCCCACTGGGAAGCGTAGTTCTCGCTGCAGTCCCGCTAGGTACGCCGGGATTTGTAGTCACGCTCAGCGGACTAAGGCTTACAGGGAAAGAGGCTCTTGACTTGGAACCTCTGATCC
>gene=chr6_41703350-41703529; species=rheMac
ACTTCCCTCCGCTCCCGGCAGAGGGCAGCACCCGCCCCGCCTCCCAGCAGCTCGACCGCGGCGTCCACTGGGAAGCGTAGTTCTCGCTGTATTCCCTCTAGGCACGCCGGGATTTGTAGTCCCGCTCAGCAGACCAAAGCTTTTAGGGAAAGAGGCTCTTGACTCGGAACCTCTGTTCC
>gene=chr6_42531466-42531761; species=hg19
AGAATAAAACTACAGTTCCCACAGTATCTTTCTCTTTGGCTTTTTTCCAGGGGGCGCTGCTTTCCGCGACTGTCTTCCCATGATTCTCGTTGGGCAGAAAAGCCCCGCCCGCTTATCTGCCATTTAAGCCAGCGCCCCTTGAGAATGGACTACAACTCCCACAATGCATTCGAGGGGCACCGTGTTAGGGCGCCACCTTTTTCCCGGCTGTGCTGTACCTACAGCACCCAGAACTACAGTACCCAGAAAGCTCCGCTTCCCCTCCTGGGTGTTATTGCCCCTTTCCTGGTGCAGG
>gene=chr6_42531466-42531761; species=bosTau
GG-ATAAAGCTACAGTACCCACAGTATCTCGCGCTTCTGCCTCTTCCCAGGGGTCTCTTCCCAC-----------------GATTCTAGCTGTGCAGAAAAGCCCCGCCCGCTCATCTGCCATTTCTCCAAGCTCTTAGGAGACAGGGACTACAACTCCCACAATGCCATCCTGGGGTTCCTTGTAAGGGTTCCACCTTTTCCCTGGCCTTACGG----------------GACTACAACTCCCAGAGTGCTCTGCTTCCTCTTTGGGGTGTTATTGCCCCTTTTACGGTGCCGG
>gene=chr6_42531466-42531761; species=calJac
GGAATAAAACTACAATTCCCCTAGTATCTTGCTCCTCGGCTTTTTTTCCGGGGGTGCTACTTTCCACGACTCTCTTCCCATGATTCTCGTTCGGCAGAAAAGCCCCGCCCGCTTATCTGTCATTTAATCCAGCGCCCCCTGGGAATGAACTACAACTCCCATAATGCGTTCGAGGGGCACCGTATTAGGGCGCCACCTTTTTCCCTGCCTTGCTG----------------GACTACAGTACCCAGAACGCTCCGCGTCGCCTCTTGGGTGTTGTTGCCCCTTTCCCGGTGCAGG
>gene=chr6_42531466-42531761; species=canFam
GGAGTAGAACTACAGTTCCCACAATGTCTTGCTCCCCGGCCTCTTCCCAGGGAGCGCTTCTTTCCGCTGGTCTCTTCCCAGGGTCCGCGCAGTACAGGAAAGCCCCGCCCGCCTATCTG-CATCTGCCCTTCCCCCGGT-------------TAACTCCCACAATGCCTTCGCGGGACACCCTATAAGGCCGCCACCGGCTTCGCGTCCGCGTCC----------------GACTACAGTTCCCAGGCTGCTCTGCTCCCGCCCTCGGGTGGTATC-CCCCTTTCCCGGTGCCGG
>gene=chr6_42531466-42531761; species=equCab
ACAATAAAACTACAGTTCCCACAATATCCCGCTCCTCTGTCTCTTCCCAGGGGGCGCTTCCTTCCACTTGTCTCTTCCCAACATTCTGGCC-TGAAGAAAAGCTCCGCCCGCTTATTT---CTCAGCGCGTTCTCTCATCAGGATTGGACTACAACTCCCACAATGCCCTCGTGGGGCTCCCGATAAGATCTCCACCTGCTTCCCCGGTTCGCCG----------------GACTACATTTCCCAGAACACCCTGCTTCCTCTCCTGGATGTTATTGCCCCTTTCCCGGTGCGGG
>gene=chr6_42531466-42531761; species=gorGor
AGAGTAAAACTACAGTTCCCACAGTATCTTTCTCTTTGGCTTTTTTCCAGGGGGCGCTGCTTTCCGCGACTGTCTTCCCATGATTCTC-TTGGGCAGAAAAGCCCCGCCCGCTTATCTGCCATTTAAGCCAGCGCCCCTTGAGAATGGACTACAACTCCCACAATGCATTCGAGGGGCACCGTATTAGGGCGCCACCTTTTTCCCGGCTGTGCTGTACCTACAGCACCCAGAACTACAGTACCCAGAAAGCTCCGCTTCCCCTCCTGGGTGTTATTGCCCCTTTCCTGGTGCAGG
>gene=chr6_42531466-42531761; species=panTro
------------------------------------------------------------------------------------------------------------------------------------------------------------------------------------------------------------------------------------------TACAGTACCCAGAAAGCTCCGTTTCCC------------------------CTGGTGCAGG
>gene=chr6_42531466-42531761; species=papHam
GGAATAAAACTACAGTTCCCACAGTGTCTTGCTCTTTGGCTTTTTTCCAGGGGGCCCTACTTTCCACGACTCTCTTCCCATGATTCTCGTTGGGCAGAAAAGCCCCGCCCGCCTATCTGCCATTTAAGCC-GCGCCCCTTGGGAATGGACTACAACTCCCACAATGCATTCGAGGGGCCCCGTATCAGGGCGCCACCTCTCTCCCGGCTTTGCTG----------------GACTACAGTACCCAGAACGCCCTGCTTCGCCTCCTGGGTGTTATCGCCCCTTTCCCGGTGCCGG
>gene=chr6_42531466-42531761; species=ponAbe
AGAATAAAACTACAGTTCCCACAGTATCTTGCTCTTTGGCTTTTTTCCAGGGGGCGCTACTTTCCACGACTCTCTTCCCATGATTCTCGTTGGGCAGAAAAGCCCCGCCCGCTTATCTGCCATTTAAACCAGCGCCCTTTGGGAATGGACTACAACTCCCACAATGCATTCGAGGGGCACCGTATTAGGACGCCACCTCTTTCCTGGCTGTGCTGTACCTACAGTACCCAGAACTACAGTACCCACAACGCTCCGCTTCGCCTCCTGGGTGTTATTGCCCCTTTCCCGGTGCAGG
>gene=chr6_42531466-42531761; species=rheMac
GGAATAAAACTACAGTTCCCACAGTGTCTTGCTCTTTGGCTTTTTTCCAGGGGTCCCTACTTTCCACGACTCTCTTCCCATGATTCTCGTTGGGCAGAAAAGCCCCGCCCGCCTATCTGCCATTTAAGCC-GCGCCCCTTGGGAATGGACTACAACTCCCACAATGCATTCGAGGGGCCCCGTATCAGGGCGCCACCTGTCTCCCGGCTTTGCTG----------------GACTACAGTACCCAGAACGCCCTGCTTCGCCTCCTGGGTGTTATCGCCCCTTTCCCGGTGCCGG
>gene=chr6_43214960-43215171; species=hg19
ACTCCATCTTCTCCATCCAGCCTCCTCCCCTCGCCGGGTCCTGCGGCAGGTGCAGCACGGCGAGACTCCATCTCCCGGCGTGCCCTGCTCCTCCAGCCCGGGGCTTCGGGCTGCTCGGCCTGCTGGGAGTTGTAGTCTCAGCCTCCTCGGGAGCCGGGCCTGCCTCGGAGCGGGGGCGTGAGGGCTGGGGGAATGATAGTATTTGGGGAGC
>gene=chr6_43214960-43215171; species=bosTau
-------------caTCCACCCTCCTCCCCTCACGGCTTTCTGCGGCAGGTGCAACATGCCGAGACTCCATCTCCCAGCGTGCCTTGCTCCTCCAGCCCAGGCCTTCAGGCTGCTCGGCCTGCTGGGAATTGTAGTCCGAGACTCCTCGGGCTTTGGGCCTGGATGGGAGGAGAGGCGTGAGGGTCGAGGCAAAGGCAGTGTATGCTGAAC
>gene=chr6_43214960-43215171; species=calJac
ACTCCATCTTCTCCATCTATCCTCCTCCCCTCGCCGGGTCCTGCGGCAGGTGCAGCACGGCGAGACTCCATCTCCCGGCGTGCCCTGCTTCTCCAGCCCGGGACTTCTGACTGCTTGGCCTGCTGGGAGTTGTAGTCTCAGCCT-CTCGGGAGACGGGCCTGCCTGGGAGGGGGCGCGTGAGGGCTGCGGGAATGGTAGC--TTGGGGAAC
>gene=chr6_43214960-43215171; species=canFam
ACTCCATCTTCTCCTTCCACCCTCCTCCCCTCACTGGTTCCTGCGGCAGGTGCAACACGCCGAGACTCCATGTCCCAGCGTGCCTTGCTCCTCCAGCCCAGGACTTCAGGCTGTTCGGCCTGCTGGGAGTTGTAGTCTGAGCCTCATCGGGGTTTGGGCCTGGATGGGTGAGGACCTATGAGGGTTGGGGGAAAAGCAGTGTCTGGGGAGC
>gene=chr6_43214960-43215171; species=equCab
ACTCCATCTTCTCCATCCATCCTCCTCCCCTCTCTGGTTCCTGCGGCAGGTGCAACATGCCGAGACTCCATCTCCCAGCGTGCCTTGCTCCTCCAGCTCAGGACTTCAGGCTTCTCCGCCTGCTGGGAGTTGTAGTCTGAGCTTCCTGGGGGTTCGGGCCTGGATGGGAGGGGACATGTGAGGGTTGAGGGAGAAGCAGTGTTTGCAGGGC
>gene=chr6_43214960-43215171; species=gorGor
ACTCCATCTTCTCCATCCAGCCTCCTCCCCTCGCCGGGTCCTGCGGCAGGTGCAGCACGGCGAGACTCCATCTCCCGGCGTGCCCTGCTCCTCCAGCCCGGGGCTTCGGGCTGCTCGGCCTGCTGGGAGTTGTAGTCTCAGCCTCCTCGGGAGCCGGGCCTGCCTCGGAGGGGGCGCGTGAGGGCTGGGGGAATGATAGTATTTGGGGAGC
>gene=chr6_43214960-43215171; species=panTro
----------------------------------------------------------------------------------------------------------CGGGCTGCTCGGCCTGCTGGGAGTTGTAGTCTCAGCCTCCTCGGGAGCCGGGCCTGCCTCGGAGGGGGCGCGTGAGGGCTGGGGGAATGATAGTATTTGGGGAGC
>gene=chr6_43214960-43215171; species=papHam
ACTCCATCTTCTCCATCCAGCCTCCTCCCCTCGCCGGGTCCTGCGGCAGGTGCAGCACGGCGAGACTCCATCTCCCGGCGTGCCCTGCTCCTCCAGCCCAGGGCTTCGGGCTGCTGGGCCTGCTGGGAGTTGTAGTCTCAGCCTCCTCGGGAAGCAGGCCTGCCTAGGAGGGGGCGCGTGAGGGCTGGGGGAATGATAGCGTTTGGGGAGG
>gene=chr6_43214960-43215171; species=ponAbe
ACTCCATCTTCTCCATCCAGCCTCCTCCCCTCGCCGGGTCCTGCGGCAGGTGCAGCACGGCGAGACTCCATCTCCCGGCGTGCCCTGCTCCTCCAGCCCCGGGCTTCGGGCCGCTCAGCCTGCCGGGAGTTGTAGTCTCAGCCTCCTCGGGAGCCGGGCCTGCCTGGGAGGGGGCGCGTGAGGGCTGGGGGAATGATAGTATTTGGGGAGC
>gene=chr6_43214960-43215171; species=rheMac
ACTCCATCTTCTCCATCCAGCCTCCTCCCCTCGCCGGGTCCTGCGGCAGGTGCAGCACGGCGAGACTCCATCTCCCGGCGTGCCCTGCTCCTCCAGCCCAGGGCTTCGGGCTGCTGGGCCTGCTGGGAGTTGTAGTCTCAGCCTCCTCGGGAAGCGGGCCTGCCTAGGAGGGGGCGCGTGAGGGCTGGGGGAATGATAGCGTTTGGGGAGG
>gene=chr6_43597018-43597270; species=hg19
AAGCTACGCCCCCCACCTCCCTGGCCTCCGGGTCGCGTCAGAAACAGCCGCGGGGCACCACGGGATATAGAGTCCCCAGGCCTGGGAATTCACTTAAATGACACGTCGCCGCCCTACAACTCCCAGGAGGCATCGCGGCGCAAGTGGCCGCGGGAGTCGTCGGAGGCGTGGGGAAGGAGCGCGCCTTGGCGCGCAAAGGCTTAAGGGAGCTGTAGTCTGACTTCCAGTCCTCGCGCTATGTTCTTTTTCTAG
>gene=chr6_43597018-43597270; species=bosTau
AGGCCACGCCCCCGCATCCCCTGGCCTCCGGGTCGCGTCAGAAACAACCGCGGAGCACCATGGGATATAGAGTCCTTAGGCCTAGGAGCTCCCTGAAAGAGTTCGCCGCAGCCCTACAACTCCCAGGAGGCATCGCGGCGCAAGGGGCCGCGGGTGGCTTCT-AGGCGTAGGCAAGGAGCGCGGCTTTGCGCGCAAAGGCCTAAGGGAGCTGTAGTCTGGTT-CCAGTCTCCGAGAGCTGGTCTTTTCCAGG
>gene=chr6_43597018-43597270; species=calJac
AAGCCACG-CCCCCACCTCCCTGGCCTCCCTGTCGCGTCAGAAACAGCCGCGGGGTACCACGGGACATAGAGTCCCCAGGCTTGGAAACTCGCTCAAAGGACACACCACCGCCCTACAATTCCCAGGAGGCGTCGCGGCGTAAGTGGCCGCGGGAGTCATCGGAGGCGTGGGAAAGAAGCGCGCCGTGGCGCGCAAAGGCCTAAGGGAACTGTAGTCTGGATTCCAGTCCCCGCGCTCTGGTCTTTCTCTAG
>gene=chr6_43597018-43597270; species=canFam
GGGCCACGCCCCCACCCTGCTTTTGCCCCGGGTCGCGTCAGAAACAGCCGCAGGGCACCATGGGAGAGAGAGTCCTCAAGCCTAAGACCTCCCCTAATGAGCTGCCAGCTGCCCTACAATTCCCAGGAGGCATTGCAGCTCAAGGGGCCGCGCGTGGCTTCG-GGGCGTCGGCGAGGAGTGCGCTTATGCGCGCAAAGGTCTAGGGGAGCTGTAGTCTGATTTTCCATCTCCGCGCTCTGGTGTTTTCCTAG
>gene=chr6_43597018-43597270; species=equCab
AGACCACGCCCCCGCCCTCCTCTGCCCCCGGCTCGCGTCAGAAATAGCCGCGGGGCACCAAGGGATATAGAGTCCTCAAGCCGGGGACCTCCCGCGAAGAGCTCGCCACCGCCCTACAACTCCCAGGAGGCATCGCGGCGAAACATGCCGCGCGGGGCTTCG-GGACGTAGGCAAGCAGCGCGCCTTTGCGCGCAAAGGCCTAATGGAGCTGTAGTCTGGCTCCCCGTCTCCACGCTCCGGTCTTTTCCTAG
>gene=chr6_43597018-43597270; species=gorGor
------------------------------------------------------------------------------------------------------------------------------------------------------------------------------------------------------------------------------------------------------------
>gene=chr6_43597018-43597270; species=panTro
AAGCTACGCCCCCCACCTCCCTGGCCTCCGGGTCGCGTCAGAAACAGCCGCGGGGCACCACGGGATATACAGTCCCCAGGCCTGGGAATTCGCTCAAATGACACGTCGCCGCCCTACAACTCCCAGGAGGCATCGCGGCGCAAGTGGCCGCGGGAGTCGTCGGAGGCGTGGGGAAGGAGCGCGCCTTGGCGCGCAAAGGCTTAAGGGAGCTGTAGTCTGACTTCCAGTCCTCGCGCTATGTTCTTTTTCTAG
>gene=chr6_43597018-43597270; species=papHam
AAGCTACGCCCCCCACCTCCTTGGCCTCCAGGTCGCGTCAGAAACAGCCGCGGGGCACCACGGGATATAGAGTCCCCAGGCCTGGAAATTCGCTCAAATGACACGCCGCCGCCCTACAACTCCCAGGAGGCATCGCGGCGCAAGTGGCCGCGGGAGTCGTCGGAGGCGTGGGGAAGGAGCGCGCCTTGGCGCGCAAAGGCCTAAGGGAGCTGTAGTCTGGATTGCAGTCCCCGCGCTGTGGTCTTTTTCTAG
>gene=chr6_43597018-43597270; species=ponAbe
AAGCTACGCCCCCCACCTCCCTGGCCTCCGGGTCGCGTCAGAAACAGCCGCGGGGCACCACGGGATATAGAGTCCCCAGGCCCGGGAATTCGCTCAAATGACACGTCGCCGCCCTACAACTCCCAGGAGGCATCGCGGCGCAAGTGGCCGCGGGAGTAGTCGGAGGCGTGGGGAAGGAGCGCGCCTTGGCGCGCAAAGGCTTAAGGGAGCAGTAGTCTGGCTTCCAGTCCTCGCGCCCTGGTCTTTTTCTAG
>gene=chr6_43597018-43597270; species=rheMac
AAGCTACGCCCCCCACCTCCTTGGCCTCCGGGTCGCGTCAGAAACAGCCGCGGGGCACCACGGGATATAGAGTCCCCAGGCCTGGAAATTCGCTCAAATGACACGCCGCCGCCCTACAACTCCCAGGAGGCATCGCGGCGCAAGTGGCCGCGGGAGTCGTCGGAGGCGTGGGGAAGGAGCGCGCCTTGGCGCGCAAAGGCCTAAGGGAGCTGTAGTCTGGATTGCAGTCCCCGCGCTGTGGTCTTTTTCTAG
>gene=chr6_52929586-52929754; species=hg19
CGAGGACCAAGTGTAAGTTCCGGTGCTCAAACCTGAGCGGCCGACTACAAATCCCAGAGTGCCTCGCGGGCGCCGTCTCCACGGCACTTGGGTTTCAGGGCCATGGAATCGCAAGCCCTTTTCGCACTGCATTATGGGATCTGTAGTGAGACATGCCTTGCGTTGGCT
>gene=chr6_52929586-52929754; species=bosTau
-CAGAACAGCGTGTGAGTACCGGCGCTCTACGTGGAACGGCTGACTACAAATCCCAGTGTGC--CACGGGAGCCGTCGCTGCAG---TCTA---TCGGGGCCGTAGAGCCCCAGGTCCTCCTCGCGTTGCATGATGGGGTTTGCAGTGCGACTTGCGTTGCGGGGGCT
>gene=chr6_52929586-52929754; species=calJac
TGAGGACCAAGTGTAAGTTCCGGTGCTTAAGCCTGAGCGATGGACTACATATCCCAGAGAGCCTCGCGAGCGCTATCTCCACGGCCCTTGGGTTTCAGGGCCATGGAGTCGAAAGCCCTCTCCCCATTGCATTATGGGATGTGTAGTGAGATGTGCTGTGCGTTGGCT
>gene=chr6_52929586-52929754; species=canFam
-TAGTATCGCAAGTAAGTTCCGGCGCTCCAGGCGGAACAGCGGACTACAAATCCCAGAGTACATCGCGGGCGCCGACGCCGCAGAACTGGCGTTTCAGGGCTTAGGAGCCTCACGTCTTTACCCCATTGCATGATGGGATCTGTAGTAAGACTTGCCTCGCGGTGTC-
>gene=chr6_52929586-52929754; species=equCab
-GAGGACCGTGTGTAAATTCCGGCGCTCTAGGCGCAACAGTAGACTACAAATCCCAGAGCGCCTCGCGGCCGCCCTCTCAGAAGGACTCGGATTTCTGGGTTTGGGAGCCTCACGTCCTTTCCCCGTTGCATGATGGGATCTGTAGTGAGACAAACCCTGGGTTACCT
>gene=chr6_52929586-52929754; species=gorGor
CGAGGACCAAGTGTAAGTTCCGGTGCTCAAACCTGAGCGGCCGACTACAAATCCCAGAGTGCCTCGCGGGCGCGAGCTCCACGGCACTTGGGTTTCAGGGCCATGGAATCGCAAGCCCTTTTCTCACTGCATTATGGGATCTGTAGTGAGA-ATGCCTTGCGTTGGTT
>gene=chr6_52929586-52929754; species=panTro
CGAGGACCAAGTGTAAGTTCCGGTGCTCAAACCTGAGCGGCCGACTACAAATCCCAGAGTGCCTCGCGGGCGCCGTCTCCACGGCACTTGGGTTTCAGGGCCATGGAATCGCAAGCCCTTTTCGCACTGCATTATGGGATCTGTAGTGAGACATGCCTTGCGTTGGCT
>gene=chr6_52929586-52929754; species=papHam
GGAGGACCAAGTGTAAGTTCCGGTGCTCAAACCTGAGAGGCCGACTACAAATCCCAGAGTGCCTCGCGGGCGCCGTCTCCACGGCACTTGGGTTTCAGGGCCATGGAGTCGCAAGCCCTTCTCTCACTGCATTATGGGATCTGTAGTGAGACGTGCCTTGCGTTGGCT
>gene=chr6_52929586-52929754; species=ponAbe
CGAGGACCAAGCGTAAGTTCCGGTGCTCAAACCTGAGCTGCCGACTACAAATCCCAGAGTGCCTCGCGGGCGCCGTCTCCACGGCACTTGGGTTTCAGGGCCATGGAATCGCAAGCCCTTTTCTCACTGCGTTATGGGATCTGTAGTGAGACATGCCTTACGTTGGCT
>gene=chr6_52929586-52929754; species=rheMac
GGAGGACCAAGTGTAAGTTCCGGTGCTCAAACCTGAGAGGCCGACTACAAATCCCAGAGTGCTTCGCGGGCGCCGTCTCCACGGCACTTGGGTTTCAGGGCCGTGGAGTCGCAAGCCCTTCTCTCACTGTATTATGGGATCTGTAGTGAGACGTGCCTTGCGTTGGCT
>gene=chr6_88412000-88412182; species=hg19
CAAATCCGGCGGCCTCAGAGCGCTTGCGCACGGGGGCGGGCCAAACCGGGGATGCATTTTGGGAGTTGTAGTTTTTAGGTACCGGGAGGAATCGGCTTGAAAGGCGGGAAGGGAGGAGTCACAGAAACTACGACTTCCGTCATGCAAGGCGCGCGATTCCGAGTTCCGGGTTGGAATTTAAA
>gene=chr6_88412000-88412182; species=bosTau
CAAATCCTGCGGCCTCAGGGCGCGTGCGCATAGGGGGGGAGC---CCGAGCATGCATTCTGGGAGTTGTAGTTTATTACTGCAGGGAGGACTCTGCGTGAAAAGGGGTTAGGGAGAAGTCACGAAAACTACGACTCCCGTCATTCAAGGCCAGCGATTCCGAGTTCCGGATTGGAATTTAAA
>gene=chr6_88412000-88412182; species=calJac
CAAATCCGGCGGCGTCAGAGCGCGTGCGCATGGGGGCGGGCCAAACCAAGCATGCATTTTGGGAGTTGTAGTTTTTGGCTGTGGGGAGGAATCGGCCTGAAAGGAGGGAAGGGAGGAGTCGCATAAACTACGACTTCCGTCATGCAAGGCACCCGAGTCCGAGTTCCGGGTTGGAATTTAAA
>gene=chr6_88412000-88412182; species=canFam
CAAATTCTGCGGCCTCAGGGCGCGTGCGCACAGGGGTGGACC---CCGCAGGCGCATTCTGGGAGTTGTCGTTTTTCACTGTGGAAGGGAATCGGCGTGAAAAGCGATTAGGGAGGAGTCACGAAAACTACGATTCCCGTCATTCAAGGCGCGGCATTCCGAGTTCCGGGTTGGAATTTAAA
>gene=chr6_88412000-88412182; species=equCab
CAAATCCTGCGGCCTCAGGACGCGTGCGCATA-GGGTGGACC---ACGAGGGCGCATTCTGGGAGTTGTAGTTTTTCACTGTGAGGAGGAATCCCCGTGAAAAGCGGTTAGGGAGGAGTCACGGAAACTACGACTCCCGTCATTCAAGGCGCGCGACTCTCAGTTCCGGGTTGGAATTTAAA
>gene=chr6_88412000-88412182; species=gorGor
--------------------------------------------------------------------------------------------------------------------------------------------------------------------------------------
>gene=chr6_88412000-88412182; species=panTro
CAAATCCGGCGGCCTCAGAGCGCTTGCGCACGGGGGCGGGCCAAACCGAGGATGCATTTTGGGAGTTGTAGTTTTTAGGTACCGGGAGGAATCGGCTTGAAAGGCGGGAAGGGAGGAGTCACAGAAACTACGACTTCCGTCATGCAAGGCGCGCGATTCCGAGTTCCGGGTTGGAATTTAAA
>gene=chr6_88412000-88412182; species=papHam
CAAATCCGGCGGCCTCAGAGCGCGTGCGCACGGGGGCGGGCCAAACCGAGGATGCATTTTGGGAGTTGTAGTTTTTAGCTGCGGGGAGGAATCGGCTTGAAAGACGGGAAGGGAGGAGTCACAGAAACTACGACTTCCGTCATGCAAGGCGCGCGATTTCGAGTTCCGGGTTGGAATTTAAA
>gene=chr6_88412000-88412182; species=ponAbe
CAAATCCGGCGGCCTCAGAGCGCTTGCGCACGGGGGCGGGCCAAACCGAGGATGCATTTTGGAAGTTGTAGTTTTTAGCTACCGCGAGGAATCGGCTTGAAAGGCGGGAAGGGAGGAGTCACGGAAACTACGACTTCCGTCATGCAAGGCGCGCGATTCCGAGTTCCGGGTTGGAATTTAAA
>gene=chr6_88412000-88412182; species=rheMac
CAAATCCGGCGGCCTCAGAGCGCGTGCGCACGGGGGCGGGCCAAACCGAGGATGCATTTTGGGAGTTGTAGTTTTTAGCTGCGGGGAGGAATCGGCTTGAAAGACGGGAAGGGAGGAGTCACAGAAACTACTACTTCCGTCATGCAAGGCGCGCGATTCCGAGTTCCGGGTTGGAATTTAAA
>gene=chr6_110501238-110501432; species=hg19
TTGAATGGAACATCCATTCGGGGGCGGGGTCAAAGGGGGACACGCCCCCGTTCCGCCCCCTCGTTGCAAACTACACTTCCCATTGTGCCCTCTCGCGCTTCCTGCCGCGCTGCACGCTGGGAGTGCAGGACCGCGAGGCCTCAAGGTATTTTGGAACTCATATTCTTTAGTCAACTAGGTCCTAAATGTTATAA
>gene=chr6_110501238-110501432; species=bosTau
TTGAATGAACCAACCATTCAGGGGCGGGGTCAAAGAGGGGCCTGCCCCCGCCCCG-CCCCTCGCTCCAAACTACAATCCCCATGGTGCTT-CTTCCACTTCCCGCCGCGCTGCACGCCGGGAGTGTAGCACTTGGCGGCCTCAAGGTATTTCGGAACTCGTAGTCTTTAATCACATAGGTCCCGAAAGTTGTAA
>gene=chr6_110501238-110501432; species=calJac
------------------------------------------------------------------CAAACTACATTTCCCATTGTACCCTCTTGCGCTTCCTGCCGCGCTGTACGCTGGGAGTGTAGGACCGCGAGGCCTCAAGGT-TTTTGGAACTCGTATTCTTTAGTCAACTAGGTCCTGAAAGTTATAA
>gene=chr6_110501238-110501432; species=canFam
TTGAATGAACCCTCCGTCCGGGGGCGGGGCCGCGGAGAGGCCCGCCTTGGGCCCGCCCCCTCCCTCCGAACTACACTTCCCACTGCGCCT-CTGCCACTTCCCGCCGCGCTGCCCGCCGGGAGTGTAGGACCTGGCTGCCTCGAGGCACTTCGGGACTCGTAGTCTTTCGTCACGTAGGTCCTGGAAGTTTTTA
>gene=chr6_110501238-110501432; species=equCab
------------------------------------------------------------------------------------------------------------------------------------------------------------------------------------CCTAAAAGTTATAA
>gene=chr6_110501238-110501432; species=gorGor
TTGAATGGAACATCCATTCGGGGGCGGGGTCAAAGGGGGACACGCCCCCGTTCCGCCCCCTCGTGCCAAACTACACTTCCCATTGTGCCGTCTCGCGCTTCCTGCCGCGCTGCACGCTGGGAGTGCAGGACCGCGAGGCCTCAAGGTATTTTGGAACTCGTATTCTTTAGTCAACTAGGTCC-GAAAGTTATAA
>gene=chr6_110501238-110501432; species=panTro
TTGAATGGAACATCCATTCGGGGGCGGGGTCAAAGAGGGACACGCCCCCGTTCCGCCCCCTCGTTCCAAACTACACTTCCCATTGTGCCCTCTCGCGCTTCCTGCCGCGCTGCACGCTGGGAGTGCAGGACCGCGAGGCCTCAAGGTATTTTGGAACTCGTATTCTTTAGTCAACTAGGTCCTAAAAGTTATAA
>gene=chr6_110501238-110501432; species=papHam
TTGAATGGAACATCCATTCGGGGGCGGGGTCAAGGAGGGACCCGCCCCCGTCCCGCCCCCTCGTTCCAAACTACACTTCCCATTGTGCCCTCTGGTGCTTCCTGCCGCGCTGCACGCTGGGAGTGCAGGACCGCGAGGCCTCAAGGTATTTTGGAACTCGTATTCTTTAGTCCACTAGGTCCTGAAAGTTATAA
>gene=chr6_110501238-110501432; species=ponAbe
TTGAATGGAACATCCATTCGGGGGCGGGGTCAAAGAGGGACACGGCCCT-CCCCGCCCCCTCGTGCCAAACTACACTTCCCATTGTGCCCTCTCGCGCTTCCTGCCGCGCTGCACGCTGGGAGTGCAGGACCGCGAGGCCTCAAGGTATTTTGGAACTCGTATTCTTTAGTCAACTAGGTCCTAAAAGTTATAA
>gene=chr6_110501238-110501432; species=rheMac
TTGAATGGAACATCCATTCGGGGGCGGGGTCAAGGAGGGACCCGCCCCCGTCCCGCCCCCTCGTTCCAAACTACACTTCCCATTGTGCCCTCTGGTGCTTCCTGCCGCGCTGCACGCTGGGAGTGCAGGACCGCGAGGCCTCAAGGTATTTTGGAACTCGTATTCTTTAGTCAACTAGGTCCTGAAAGTTATAA
>gene=chr6_157801045-157801227; species=hg19
ACCACCTAGCCCCAGAACGCCCAGCACCACGCCTCTCCTGCCCTTGTCGCGGGGGATGCAGGGACTTGTAGTTTCTAAGGCCCCGAGTCGTGCTTCTCCTCGGCGCAGGCCTGCGGGCGGAAGAACTACACATCCCAGTGGGCTGTGAAAGGAAAGTGGGGCTCGGGAAATTGAGCATCCCT
>gene=chr6_157801045-157801227; species=bosTau
A-CGGAGAGCACCGGCACGCTCTGTACCGCGCCTCTCCCGCCCTCGTTGCGGAGCATGCAGGGATTTGTAGTTTTTTGGTCCCCTAGTTGCGGTTTCTCTCGGAGCAGCGGCGCGAGAGGAAGAACTACACGTCCCACTGGGCCGTGAAAGGAAAGTGGGGCGCGGAAAACCGAGCGTCCCC
>gene=chr6_157801045-157801227; species=calJac
ACTACCGAGCCCCAGAACGCCCGGCACCACGCCTCTCCCGCCCTTGTCGCGGGGGATGCAGGGACTTGTAGTTTCTAAGGCC-CGAGTCGTGCTTCCTCTAGGCGCCGGCCGGCGGGAAGAAGAACTACACCTCCCAGTGGGGTGTGAAAGAAAAGCAGGGCTCGGAAAACCGAGCGTCCCT
>gene=chr6_157801045-157801227; species=canFam
GTCTCCCGGCACCAGAACGCCCAACACCACGCCGCACCCGCTTTCGTCGCGGGGCATGCCGGGATTTGTAGTTTTTTGCTCCCCGAGCCGTGCTCGCTCTCGGAGTCAGTCGGCGAGAGGAAGAACTACACATCCCAGTGGGCAGTGAAAGGAAAGCGGGGCTCGGAAAATCGAGCGTCCCC
>gene=chr6_157801045-157801227; species=equCab
ATCACCCAGCATC-GAACGCCCAGCACCGCGCCTCTCCCGCGCTTGCCGCAAGGAATGCAGGGATTTGCAGGTTTTTGGTCCCCCAGTCGGGGTGCTTCTTCGAGCCGGAAGGCCAGAGGAAGAACTACACATCCCAGTGGACCGGGAAAGGAAAGTGGGGCTCGGAAAACCGAGGGTCCCC
>gene=chr6_157801045-157801227; species=gorGor
ACCACCTAGCCCCAGAACGCCCAGCACCACGCCTCTCCTGCCCTTGTCGCGGGGGATGCAGGGACTTGTAGTTTCTAAG-CCCCGAGTCGTGCTTCTCCTCGGCGCAGGCCTGCGGGCGGAAGAACTACACATCCCAGTGGGCTGTGAAAGGAAAGTGGGGCTCGGGAAATCGAGCATCTCT
>gene=chr6_157801045-157801227; species=panTro
ACCACCTAGCCCCAGAACGCCCAGCACCACGCCTCTCCTGCCCTTGTCGCGGGGGATGCAGGGACTTGTAGTTTCTAAGGCCCCGAGTCGTGCTTCTCCTCGGCGCAGGCCTGCAGGCGGAAGAACTACACATCCCAGTGGGCTGTGAAAGGAAAGTGGGGCTCGGGAAATCGAGCATCCCT
>gene=chr6_157801045-157801227; species=papHam
ACCACCCAGCCCCAGAACGCCTGGCACCACGCCTCTCTTGCCCTTGTCGCAGGGGATGCAGGGACTCGTAGTTTCCAAGGCCCCGCGTCGTGCTTTTCCTCGGCGCCGGCCGGCGGGCGGAAGAACTACACATCCCAGTGGGCTGTGAAAGGAAAGTGGGGCTCGGAAAATCGAGCGTCCCC
>gene=chr6_157801045-157801227; species=ponAbe
ACCACCTAGCCCCAGAACGCCCGGCACCACGCCTCTCCTGCCCTTGTCGCGGGGGATGCAGGGACTTGTAGTTTCTAAGGCCCTGAGTCGTACTTCTCCTCGGCGCAGGCCGGCGGGCGGAAGAACTACACATCCCAGTGGGCTGTGAAAGGAAAGTGGGGCTCGGAAAATCGAGCGTCCCT
>gene=chr6_157801045-157801227; species=rheMac
ACCACCCAGCCCCAGAACGCCTGGCACCACGCCTCTCTTGCCCTTGTCGCAGGGGATGCAGGGACTCGTAGTTTCCAAGGCCTCGCGTCGTGCTTTTCCTCGGCGCCGGCCGGCGGGCGGAAGAACTACACATCCCAGTGGGCTGTGAAAGGAAAGTGGGGCTCGGAAAATCGAGCGTCCCC
>gene=chr6_167000393-167000489; species=hg19
actacattacccagccctccttgcaggcaggtgtggtcatgtgactagccctggccaatggagtgtgtctggatggtgtacCTTAAAGAAGCAGGT
>gene=chr6_167000393-167000489; species=bosTau
actacacttcccagccttccctgtggccaggtgtggacatgtgacttgctccgggcaatgggagggaagcaAG-GGGGGCCTTTTAAGAAGCAGCT
>gene=chr6_167000393-167000489; species=calJac
actacatttcccagccctccttgcagtcagatgtggtcacatgactattcctggccaatggggtgtgtgtggaTGGTTTACCTTTAAGAAGCAGGT
>gene=chr6_167000393-167000489; species=canFam
------------------------------------------------------------------------------------------------
>gene=chr6_167000393-167000489; species=equCab
actacatttcccagccttccttgaggccaggtgtggtcatgtgactagttctgaccaatggaaagagagtgggtggtgtgtCTGTAAGCAGCAGCT
>gene=chr6_167000393-167000489; species=gorGor
actacattacccagccctccttgcaggcaggtgtggtcatgtgactagccctggccaatggagtgtgtctggatggtgtaccttaaagaagcaggt
>gene=chr6_167000393-167000489; species=panTro
actacattacccagccctccttgcaggcaggtgtggtcatgtgactagccctggccaatggagtgtgTCTGGATGGTGTACCTTAAAGAAGCAGGT
>gene=chr6_167000393-167000489; species=papHam
actacatttcccagccctccttgcagccaggtgtggtcatgtgactagccctggcaaatggagtgtgtccggatggtgtacctttaagaagcaggt
>gene=chr6_167000393-167000489; species=ponAbe
actacattacccagccctccctgcagccaggtgtggtcatgtgactagccctggccaatggagtgtgtctggatggtgtacCTTTAAGAAGCAGGT
>gene=chr6_167000393-167000489; species=rheMac
actacatttcccagccctccttgcagccaggtgtggtcatgtgactagccctggtgaatggagtgtgtccagatggtgtacctttaagaagcaggt
>gene=chr7_20257006-20257230; species=hg19
CAAACATGCCTTGCTCCGTATGCAGGCAGGCAACTGCACCCCTGCTTCCTGAGCCACCTGGGACTTGAAGTTCTACCACTGTGGCTCCAAAGCTGCCCAACTAGAAACCCCAAAAGGCAAGAGAACTACGATACCCACAATTCAGGCTCCTCACCCGAAACCAGAAGAGGGCGTATGGCTAGAGTTTCACCCTAAGAAGAAAGGGGAAGCAGGTGGAAAAGCAA
>gene=chr7_20257006-20257230; species=bosTau
CAAACGTGCCTTGCTCTGTATGT-----GGCGCCTGAACTATTACTTACTGAGCCACCTGGGACTAGGAGTCCTTGTGGTATGACTCC-AGGCTGCTCAACCAGAAACCCTAACAGAGAGAAGAACTACAATACCCACAATTCAAATTTCTCACCTGAAACCAGAAGAGGG--------TGCAGCTTTGCTCTGGGAAGG-------------TGGAAAAGCAA
>gene=chr7_20257006-20257230; species=calJac
CAACCATGCCTTGCTCCATAGGCAGGCAGGCACCTGCACCTCTGCTTCCTGAGCCACCTGAGACTTGAAGTTCTACCAGTGTGGCTCCAAGACAGCCAAACCAGAAACCCTGAAAGGCAAGAGAACTACGATACCCACAATTCAGGCTCCTCACCTGAAACCAGAAGAGGGTGTTTGGCTAGAGTTTCACCCTAAGAAGAAAGGAGAAGCGAGTGGAAAAGCAA
>gene=chr7_20257006-20257230; species=canFam
[truncated: 1,028,456 more chars]
