# Supplementary material for: Combining phylogenetic footprinting with motif models incorporating intra-motif dependencies
Source: BMC Bioinformatics. 2017 Mar 1;18:141. doi: 10.1186/s12859-017-1495-1 (PMC5333389; doi:10.1186/s12859-017-1495-1)
Supplement: Supplementary file 2 — Sequence data. This archive contains data files of alignments of the ChIP-seq positive regions and negative control regions for each of the 35 TFs in FASTA format. (ZIP 83763.2 kb) [file 12859_2017_1495_MOESM2_ESM.zip › SP1/SP1_neg.txt]

>gene=chr20_71405-72405; species=hg19
atcttcactttgttgattatttcctttgctgtgcacaagctttttagtttgatgtaatcctaattgcctatttttgctttggttgcccgtgcttttgaggtcttacccaagaaatctttgccaagaccaacgtcctgaagtgtttccctaatgtttttttcaggtagttccatagtttcaggtcttagatttaagtctgtaaAACCATACAGTCTAGCAGGGAGTGCatttactttttattatctgtctccctctgctagaaagtcagctccatgtgatttttgtctgtttagttcacagatgtacctcaagggcccaggatagtgcctgtgccatagtaggggcccaaaactttgatgactgtgtgaCTATAGCCTAATTTAAGAATGGAGGGGATAATTTAAAAGCAGTAGGAAGGAATGTAAGTGAGAAACAATTTTGAAGAATAATTGACAGAACAAGGCGATTCAAAGACAAAGGAGAAGAAGAGAGCCAAGATG
>gene=chr20_71405-72405; species=bosTau
-----------------------------------------------------------------------------------------------------------------------------------------------------------------------------------------------------------------------------------tacttgtttt--ttgtccgt-ttccccttccagagagtaagtgccatgtga-ttttgtctgcttgatttacaaatatatcccaagtgcctagaatatagtctgttacataata-gagctcaaACCTCTCTTGACTGAGGGGCTGTACACG-ATTTAACTCTGGAGGTAACAGTTGAAGAGTAGCAGTGAGCATT--AAGTGAGAGGCAAGAGTGAAGCAGAATTGACAGAGCAAGATGATTTAACAGTTTGGGAGCAGAAGAGA---------
>gene=chr20_71405-72405; species=calJac
ctcttcactttgttgattgtttccttggctgtgctcaagctttttagtttgatgtaatcctaattgcctaattttgcttgggctgtctgtgcttttgaggtcttacccaagaaatctttgcgaagacctatgtcctgaagtgtttccctaatgttttcttcaggtagtttcatagttttaggtcttagatttaaatctgt-aaaccatACAGTCTAGCAGGGAGTGCacttactttttattgtctgtctccctctgctagaaagtcagctccatgtgatttttgtctgtttag-tcatggatgtgcctcaagggcccaggatggtgcctgcaccatagtaggggcctgaaactttgatgactgtgtgaCGATAGCCTAGTTTAAGTCTGGAGGGGATAATTTAAAACAGGTAAAAGGGAATGTAAATG----ACAATTTTGAAGAATAAAGGACAGAACGGGGTGATGCAAAGACAAAGAAGAAGAAGAGAGCCAAGATG
>gene=chr20_71405-72405; species=canFam
ATTCTCTCTCtttttattttttttt------------atttttttatttt--ttttattttattttattattttttttttttttt----------------------------------------------------AGATTCTCTCTTA----tttctgcaaaccacttatcacct-----tctcacatata-----------------------------agtttacttgtttttcattgtctgtcttaccctggtggaaagtaagatccatgtga-ctttgtctgcttagttcacaaatgtactttaagggcctagaatgaagtctgtaccatagtaggggcgca-aactttgttgaatgaGGAGCT---------------------------------------------------------------------------------------------------------------------------GCCAAGA
>gene=chr20_71405-72405; species=equCab
-------------------------------------------------------------------------------------------------------------------------------------------------------------------------------------------------------------------------------------------tttgttgtctgtcttcccctgctagaaagtaagctccatgtga-ttttgtctccttagttcacaaatgtggcttcagggcctagagtagagtctataccatagtagaggctcagaactttgttgaatgaGGGGCTGTGCCCTAACTGAACTCTAGAGGGAATAGTGAAAAAGGAGTAGTGAGCAACGTGAGCGAGAAACAATTCTGAAGAGGAACTGACAGAACAAGATGGTTTAAAAGCTTGGGAAAGGCAGAGA--TGGGAGT
>gene=chr20_71405-72405; species=gorGor
atcttcactttgttgattatttcctttgctgtgcacaagctttttagtttgatgtaatcctaattgcctatttttgctttggttgcccgtgcttttgaggtcttacccaagaaatctttgccaagaccaacgtcctgaagtgtttccctaaggttttcttcaggtagttccatagtttcaggtcttagatttaactctgt-aaacc-tACAGTCTAGCAGGGAGTGCatttactttttattatctgtctccctctgctagaaagtcagctccatgtgatttttgtctgtttagttcacagatgtacctcaa------------------------------gggcccaaaacTTTGATGACTGTGTGACTATAGCCTAATTTAAGAATGGAGGGGATAATTTAAAAGCAGTAGAAAGAAATGTAAGTGAGAAACAATTTTGAAGAATAATTGACAGAACAAGGCAATTCAAAGACAAAGGAGAAGAAGAGAGCCAAGATG
>gene=chr20_71405-72405; species=panTro
atcttcactttgttgattatttcctttgctgtgcacaagctttttagtttgatgtaatcctaattgcctatttttgctttggttgcccgtgcttttgaggtcttacccaagaaatctttgccaagaccaacgtcctgaagtgtttccctaatgttttcttcaggtagttccatagtttcaggtcttagatttaagtctgt-aaaccatACAGTCTAGCAGGGAGTGCatttactttttattatctgtctccctctgctagaaagtcagctccatgtgatttttgtctgtttagttcacagatgtacctcaagggcccaggatggtgcctgcgccatagtaggggcccaaaactttgatgactgtgtgaCTACAGCCTAGTTTAAGAATGGAGGGGATAATTTAAAAGCAGTAGAAAGGAATGTAAGTGAGAAACAATTTTGAAGAATAATTGACAGAACAAGGCGATTCAAAGACAAAGGAGAAGAAGAGAGCCAAGATG
>gene=chr20_71405-72405; species=papHam
atcttcactttgttgattatttcctttgctgtgcccaagctttttagtttgacgtaatcctaattgtctgtttttgctttggttgcctgtgcttttgcggtcttacccaacaaacctttgccaagaccaatgtcttgaagtgtttccctaatgtgttcttcaggtagtttcatagcttcaggtcttagatttaagtctgt-aaaccatACAGTCTAGCAGGGAGTGCGCTTGCTTtttattgtctatctccctctgctagaaagtcagctccatgtgatttttgtctgtttagttcacagaggtacctcaagggcccaggatggtgcctgcaccatagaaggggcccaaaattttgatgactgTGTGGTTATAGCCTAATTTAATAATGGAGGGGATAACATAAAAGCAGTAGGAAGGAATATAAGTGAGAAACAATTTTGAAGAATAATTGACAGAACAAGGCGATTCAAAGACAAAGGGGAAGAAGATAGCCAAGATG
>gene=chr20_71405-72405; species=ponAbe
atcttcactttgttgattatttcctttgccgtgcacaagctttttagtttgatgtaatcctaattgtctatttttgctttggttgcctctgcttttgaggtcttacccaagaaatctttgccaagaccaatgtcctgaagtgtttccctaatgttttcttcaggtagtttcacagtttcaggtcttagatttaagtctgt-aaaccatACACTCTAGCAGGGAGTGCacttactttttattgtctgtctccctttgctagaaagtaagctccatgtgatttttgtctgtttagttcacagatgtacctcaagggcccaggatggtgcttgtaccatagtaggggcccaaaattttgatgactgtgtgaCTATAGCCTAATTTAAGAATGGAGGGGATAATTTAAAAGCAGTAGGAAGGAATGTAAATGAGAAACAATTTTGAAGAATAATTGACAGAACAAGGTGATTCAAAGACAAAGGAGAAGAAGAGAGCCAAGATG
>gene=chr20_71405-72405; species=rheMac
atcttcactttgttgattatttcctttgctgtgcccaagctttttagtttgatgtaatcctaattgtctatttttgctttggttgcctgtgcttttgcagtcttacccaagaaacctttgccaagatcaatgtcctgaagtgtttccctaatgttttcttcaggtagtttcatagtttcaggtcttagatttaagtctgt-aaaccatACGGTCTAGCAGGGAGTGCACttgctttttattgtctatctccctctgctagaaagtcagctccatgtgatttttgtctgtttagttcacagatgtacctcaagggcccaggatggtgcctgcaccatagaaggggcccaaaattttgatgactgtgtgaTTATAGCCTAATTTAATAATGGAGGGGATAACATAAAAGCAGTAGGAAGGAATATAAGTGAGAAACAATTTTGAAGAATAATTGACAGAACAAGGCGATTCAAAGACAAAGGGGAAGAAGATAGCCAAGATG
>gene=chr20_75038-76038; species=hg19
atgtcccccaggctcatccatgAGTCTGAGGCTTATTTGTAGCCTGGCTGCTGGGCTTCCCTGTGGGATTGTCCTCTGAGCAAACAGAACACAGCCATCCTGCTGGCCAGCAGTTGATAGATGATCTCATGATAATAACAGGTTATAACTCACCTTTTCTTGGATTTCTTGCTTTCCTGATTTCTACATTTCTCCACTGATTTTTTTTAAGGAGGAATTGTCTCTCAACTAAACTATTATATTCAAATCTTTGCTGGAGCTCTGCTCTGCTGGGGGTCTGCTTTAAGACTCTAGAGTCTTattctcctgttttgatctgacttatcttattggtccttttaagtcgtttcctcttatctgatctcttatctcttaatattgaaactcactagaatttaattctagtcctctttttttctcatattattccaacccaccatggtttaccaatttctgtactttaaatgctatccataagcaatcacatttattgatttgca
>gene=chr20_75038-76038; species=bosTau
--------------------------------------------------------------------------------------------------------------------------------------------------------------------------------------------------------------------------------------------------------------------------------------------------------------------------------------------------------------------------------------------------------------------------------------------------------------------------------------------------------------------
>gene=chr20_75038-76038; species=calJac
--------------------------------------------------------------------------------------------------------------------------------------ATAACAGGTTataattcaccttttcttggatttcttgctttcctgatttctatatttctccactgatttttttgagggaggaattgcctctcaactaaactattatactcaaatctttgctggggctctgctttgctgggGGTCTGCTTTAAGATTCTAGTGtcttagtctcctgttttgctctgacttatcctattg----------gtcatttcctcttatctg-------atctcttaaaattgaaactcactagaattcaattctggtcctcgtttt-tctcatattattccaacccaccttggcttatcaatttctgtactttaaatgctatccataagcaatcacatttatttatttgca
>gene=chr20_75038-76038; species=canFam
----------------------------------------------------------------------------------------------------------------------------------------------ttttaactcctCTCTTTTTTACTTTCTAACTTCCCTAACTATCCCATTTCCAAACTGATTTT--GGGGGAGGAAAATGCCTCTCCATTCACTTATTATACTCAAAATATTCCCCAAGGTCTGCTTTGG-GAGAAACTAATCTAGTTCtccagtgtcccattctcctgttttgttctgacttacatggttgttccttttgtgcctttttgttctatttg-------agctctcaatattgacactcacccgaat-----cttggccctctttt-atcccatgttattccaactcattatactttatccattactgtagttttaat-----ctgtgag----------------------
>gene=chr20_75038-76038; species=equCab
----------------------------------tttcctactttggctgcagagctccccataggg--tgtgctctagtcgaccacagtagaacca----actg--------------------------------------tgtaactctcctcttcctcgctttcttacttccctaacttgcccatttccaaactgacttt--gggggtgggaaatgcctctcaactcaattattatactcaaatttttccccaaggtctgcttttg-ggaaaacGAATCTAATTCCCTAGTGTCTcattctcccatttagctctgacttacctggttattccttttgagtctttttgtcttatctg-------agctctcagtagtgacactcatcaaaatttaattttgacgttattcc-aactcacgtgattccaaattatcctacctttccccttgctgacctcctaatattatatgttat------cagtgattaatttg-a
>gene=chr20_75038-76038; species=gorGor
atgtcccccaggctcatccatgAGTCTGAGGCTT-TTTG-AGCCTGGCTGCTGGGCTTCCCTGTGGGATTGTCCTCTGAGCAAACAGAACACAGCCATCCTGCTGGCCAGCAGTTGATAGATGATCTCATGATAATAACAGGTTATAACTCACCTTTTCTTGGATTTCTTGCTCTCCTGATTTCTACATTTCTCCACTGATTTTTTTTAAGGAGGAATTGTCTCTCAACTAAACTATTATATTCAAATCTTTGCTGGAGCTCTGCTCTGCTGGGGGTCTGCTTTAAGACTCTAGAGTCTTattctcctgttttgatctgacttatcttattggtccttttaagtcgtttcctcttatctgatctcttatctcttaatattgaaactcactagaatttaattctagtcctctttttttctcatattattccaa-ccaccatggtttaccaatttctgtactttaaatgctatccataagcaatcacatttattgatttgca
>gene=chr20_75038-76038; species=panTro
atgtcccccaggctcatccatgAGTCTGAGGCTTATTTGTAGCCTGGCTGCTGGGCTTCCCTGTGGGATTGTCCTCTGAGCAAACAGAACACAGCCATCCTGCTGGCCAGCAGTTGATAGATGATctcatgataataacaggttataactcaccttttcttggatttcttgctttcctgatttctacatttctccactgattttttttaaggaggaattgtctctcaactaaactattatattcaaatctttgctggagctctgctctgctgggggTCTGCTTTAAGACTCTAGAGTCTTattctcctgttttgatctgacttatcttattggtccttttaagtcgtttcctcttatctgatctcttatctcttaatattgaaactcactagaatttaattctagtcctctttttttctcatattattccaacccaccatggtttaccaatttctgtactttaaatgctatccataagcaatcacatttattgatttgca
>gene=chr20_75038-76038; species=papHam
atgtcccccaggctcatccatgAGTCTGAGGCTTATTTGTAGCCTGGCTGCTGGGCTTCCCTGTGGGATTGTCCTCTGAGCAAACAGAACACAGCCATGTTGCTGGCCAGCAGTTGATAGATGATCTCATGATAATAACAGGTTataactcaccttttattggatttcttgctttcctgatttctacatttctccactgatttttttgagggaggaattttctctcaactaaactattatattcaaatctttgctggagctctgctttgctgggggTCTGCTTTAAGACTCTAGTGTCTTATTCTCCCGTTCTGATCTGACTTATCTTATTGGTCCTTTTAAGTCGTTTCCTCTTATCTGATCTCTTATCTCTTAATATTGAAACTCACTAGAATTTAATTCTATTCCTCTTTTTTTCTCATATTATTTCAACCCACCATGGTTTATCAATTTCTGTACTTTAAATGCTATCCGTAAGC-atcacatttattgatttgca
>gene=chr20_75038-76038; species=ponAbe
atgtcccccaggctcatccatgAGTCTGAGGCTTATTTGTAGCCTGGCTGCTGGGCTTCCCTGTGGGATTGTCCTCTGAGCAAACAGAACACAGCCGTGCTGCTGGCCAGCAGTTGATAGATGATCTCATGATAATAACAGGTTataactcaccttttcttggatttcttgctttcctgatttctacatttctccactgatttttttgagggaggaattgtctctcaactaaactattacattcaaatctttgctggggctctgctttgctgggggTCTGCTTTAAAACTCTAGTGTCTTattctcctgttttgatctgacttatcttattggtccttttaagtcgtttcctcttatctgatctcttatctcttaatattgaaactcactagaatttaattctaatcctctttttttctcatattattccaacccaccatggtttatcaatttctgtactttaaatgctatccataagcaatcacatttattgatttgca
>gene=chr20_75038-76038; species=rheMac
---------AGGCTCATCCATGAGTCTGAGGCTTATTTGTAGCCTGGCTGCTGGGCTTCCCTGTGGGATTGTCCTCTGAGCAAAC--AACACAGCCATGTTGCTGGCCAGCAGTTGATAGATGATCTCATGATAATAACAGGTTATAACTCACCTTTTATTGGATTTCTTGCTTTCCTGATTTCTACATTTCTCCACTGATTTTTTTGAGGGAGGAATTTTCTCTCAACTAAACTATTATATTCAAATCTTTGCTGGAGCTCTGCTTTGCTGGGGGTCTGCTGTAAGACTCTAGTGTCTTATTCTCCCGTTCTGATCTGActtatcttattggtccttttaagtcgtttcctcttatctgatctcttatctcttaatattgaaactcactagaatttaattctattcctctttttttctcatattatttcaacccaccatggtttatcaatttctgtactttaaatgctatccgtaagc-atcacatttattgatttgca
>gene=chr20_80368-81368; species=hg19
TttttttactaacttatggcctaacacccctgctataatgtacatatagtcctcatctcttggtcttgttgacctatgtgatccaaactgcaagaacagtgcgtcacacatgagaaatgctcaataaaaatttgAGAACAAATTATTCAGGCAGTTATCTTAATATATATGAGAAGGTTATATAATATAAAAcagtagtcttcaaactgcaatactggttacaaaaagatttttcaagctatacatattgatagtttaaaggaataaaatttcagaccctcaagttccaaatttcttatgatgttttggagcattcttaacaggctcttcttttataactccaatttctcaattttccttctcccactctgaaaagaaaacttacctctcacccaccctttatctgacaatcatggattgccctgagtgaacaaacctccagtggacaattgaaatactagtgctggTattcagaaagtgaataatcatagactttgaat
>gene=chr20_80368-81368; species=bosTau
tttagttgtgtacatatagcctgtcaccaccagtctaatgtacacagagtccttatcccgtgctctggttcctgactgtgtcccaagctggtagaccagtgccttgtgcatggtggatgctcagtaaaaacttgAGCATTT---GTTCATGTAATCATCTCAACAAATATGAGAAGGCCGGACAATACAAAGTAGTAATCATCAATCTTGGATACTGGATAT--AACATTTTTTCAAAATATTCATATTGATAATTTAAGGGAAATAGTGTTTTGACCCTCAGTTTTTTAATGTCTTGTGATACTCAG-AGCGTTCTTAACAGG-----CTCTTCTATCTCCACTTTCTAAATTCCTCTTCTTTCACTCTTGAAAGAAAACTTACCTCACAT-CCCTTTTTTTCTAACAAGCATGGATTGTTCATCGTGGAAAAACCTGCAGTGGATAACTGAAAGATTGGTGCTGTTATTCAGAAACTAAGTAATCACAGACTTtggac
>gene=chr20_80368-81368; species=calJac
--------------------------------------------------------------------------------------------------------------------------------------------------------------------------------------------------------------------------------------------------------------------------------------------------------------------------------------------------------------------------------------------------------------------------------------------------------------------------------------------------------------------
>gene=chr20_80368-81368; species=canFam
tttatttacttatttatggactgtcattacaaccataatgtccatatagtcctaacaccttgatctttttcatgcctgtgtcccaaggtgctagaccagtgcctagcacatggcaaatgctcaataaaaacttgagaatatatgGTTCAT-CAATCATCTCAATAGATATTAGAAGGTCACACAATATGA-TTGgtagtcttcaaactgggataccagctacaaaaaggttttccaaggtgtgcacattgagaatttaagggaatcaatttttagaccctcaatttctgaatgtcttatcatgctcag-agcgttcttaacaagctcttcttttc-acatccacttcctcaatttctcttctcctactctgaaaagaaaatgtacctctcacatgtcctttatctcacaatcatgggttgcccagagtggacaaatctccagtggataatttaaatattggtgctggTGTTCAT-aagtgagtaatcatagactttgggt
>gene=chr20_80368-81368; species=equCab
tttatttacttatttatggcctgtcatcatcaccataatgtacatacagtcctaacaccttgatcttattcatggctgtgtcccaagctgctggaccagtgccttacacatggtagatactcaataaaaatttgCGAAAGTGTTGCTCATGAAATTATCTCAATTAACATGAGAAAGTCACATGATGTAAGTcagtagtcttcaaactgggatactggttac-aaaagtttttctaagatatacacattgataatttagggggatcaatttttagaccttcaacttctgaatctcttaggatgttcag-agaattcttaactggctcatcttttc--------tatctccaatttctcttctcccactctgaaaagaaaacttacctctcccccatactttgtctgacaactgtgggttgcccagagtggaaaaggctccagtggataattgaaatattggtgctggagttcagaaagtcagtaatcacagactttggat
>gene=chr20_80368-81368; species=gorGor
TTTTTTTACTAACTTATGGCCTAACACCCCTGCTATAATGTACATATAGTCCTCATCTCTTGGTCTTGTTGACATATGTGATccaaactgcaagaacagtgcatcacacatgagaaatgctcaataaaaatttgAGAACAAATTATTCAGGCAGTTATCTTAATATATATGAGAAGGTTATATAATATAAAACAGTAGTCTTCAAACTGCAATACTGGTTACAAAAAGATTTTTCAAGCTATACATATTGATAGTTTAAAGGAATAAAATTTCAGACCCTCAAGTTCCAAATTTCTTATGATGTTTTGGAGCATTCTTAACAGGCTCTTcttttataactccaatttctcaattttccttctcccactctgaaaagaaaacttacctctcacccaccctttatctgacaatcatggattgccctgagtgaacaaaccgccagtggacaattgaaatactggtgctggTattcagaaagtgaataatcatagactttgaat
>gene=chr20_80368-81368; species=panTro
TTTTTTTACTAACTTATGGCCTAACACCCCTGCTATAATGTACATATAGTCCTCATCTCTTGgtcttgttgacatatgtgatccaaactgcaagaacagtgcgtcacacatgagaaatgctcaataaaaatttgAGAACAAATTATTCAGGCAGTTATCTTAATATATATGAGAAGGTTATATAATATAAAACAGTAGTCTTCAAACTGCAATACTGGTTACAAAAAGATTTTTCAAGCTATACATATTGATAGTTTAAAGGAATAAAATTTCAGACCCTCAAGTTCCAAATTTCTTATGATGTTTTGGAGCATTCTTAACaggctcttcttttataactccaatttctcaattttccttctcccactctgaaaagaaaacttacctctcacccaccctttatctgacaatcatggattgccctgagtgaacaaacctccagtggacaattgaaatactggtgctggTattcagaaagtgaataatcatagactttgaat
>gene=chr20_80368-81368; species=papHam
TTtttttactaacttatggcctaacacccctgctataatgtacatatagtcctcatctcttggtcttgttgacatctgtgatccaaactgcaagaacagtgtgtcacacatgggaaatcctcaataaaagtttgcgaacaaatTATTCAGGCAGTTATCTTAATATATATGAGAAGGTTATAGAATATAAAAcagtagtcttcaaactgcaatactggttacaaaaagatttttcaagctatacatattgatagtttaaaggaataaaatttcagaccctcaacttccaaatttcttacgatgttttggagcattcttaacaggctcttcttctataactctcagttctcaattttccttctccccctctgaaaagaaaacttacctctcacccaccctttatcggacaatcatggattgccctgagtgaacaaacctccagtggacaattgaaatactggtgctgatatttagaaagtgaataatcatagactttgcat
>gene=chr20_80368-81368; species=ponAbe
tttttttactaacttatggcctaacacccctgctataatgtacatatagtcctcatctcttggtcttgttgacatctgtgatccaaactgcaagaacagtgcatcacacatgggaaatgctcaataaaaatttgAGAACAAATTATTCAGGCAGTTATCTTAATATATATGAGAAGTTTATATAATATAAAAcagtagtcttcaaacagcaatactggttacaaaaagatttttcaagctatacatattgatagtttaaaggaataaaatttcagaccctcaagttccaaatttcttatgatgttttggagcattcttaacagactcctcttttatcactccaatttctcaattttccttctcccactctgaaaagaaaacttacctctcacccaccctttatctggcaatcatggattgccctgagtgaacaaacctccagtggacaattgaaatactggtgctggTattcagaaagtgaataatcatagactttgaat
>gene=chr20_80368-81368; species=rheMac
TTTTTTTACTAACTTATGGCCTAACACCCCTGCTATAATGTACATATACTCCTCATCTCTTGgtcttgttgacatctgtgatccaaactgcaagaacagtgcgtcacacatgggaaatcctcaataaaagtttgcgaacaaatTATTCAGGCAGTTATCTTAATATATATGAGAAGGTTATAGAATATAAAAcagtagtcttcaaactgcaatactggttacaaaaagatttttcaagctatacatattgatagtttaaaggaataaaatttcagaccctcaacttccaaatttcttacgatgttttggagcattcttaacaggctcttcttttataactccaagttctcaattttccttctcccactctgaaaagaaaacttacctctcactcaccctttatcggacaatcatggattgccctgagtgaacaaacctccagtggacaattgaaatactggtgctgatattcagaaagtgaataatcatagactttgcat
>gene=chr20_101144-102144; species=hg19
cgcctaggcagaaaaagaaagtaactaaaaaaaaagaaaacacaatttccaggtatatctgtgccaactcaggtgactagtaaaacaaaattctaagatgacatctgtatagcctacataggaagcaaccagttcacattatagaaggaagaatgaatgttccagAGACAAAATATAGTTACAATACACCCTCATCTATTGTAGTAAAAAAAAAAAAAAGCTGAAGTCTAAATTACACAAATGTAGCAGCATAATACTATTAAATAATAAGTAATTTAATATTCTATTTCATGGCATTATTTTACAGGAGCACTATTTGATCATCTTCTCTTTATCACACATACTTCTTCCATTTATCTTACAGTATCTTTACATAAACACTAAAATAGTTATACTCAGATTGTACACTTTTGAAGGGAGTTAGCCTATTTGTGTCAATTATTTACTAAAACAAAGCTAAATAACAGCAACAAAAAAGCCTTGTTGGAACAGGGACCAGG
>gene=chr20_101144-102144; species=bosTau
--------------------------------------------------------------------------------------------------------------------------------------------------------------------------------------------------------------------------------------------------------------------------------------------------------------------------------------------------------------------------------------------------------------------------------------------------------------------------------------------------------------------
>gene=chr20_101144-102144; species=calJac
CACCTAGGCAGAAAAAGAACCTAACT-AAAAAAACGAAAACATAATTTCCAGGAATATTTGTGCCAActcaggtgattaataaaagaaaattctaagatgacagctctgtaggctgcataggaagcaaccagttcacattatagaagaaagaatgaatgtcccagAGATGAAATATAGTTACAATACACCCTCATCTACTGCAGC----ACTAAAAAAAGATAAACTCTAAGGCAGGCAAATGTAGCAGCATAAGACTATTAAATAATAAGTAATTTAATGTTCTATTTTATGACATTATTTTAGAGGAGCATCATTTGATCATCTTCTGTTTATCATACATATTTCTTCCATTTATCTTATAGTATCCTTATATAAATGCTAAAATAATTAATCTCAGATTGGATGCTTTTGAAGAGAATTAGCCTATTTGTGTCAATTATTTACTAAAACGAAGCTAAATAAC--CAACAAAAAAGCCTAGTTGAGACAGGGACCAGG
>gene=chr20_101144-102144; species=canFam
AACATGAACAAAAAGAAAGAGTAATTGAAA-AATTTTACATATGACTTCTAGGGATATTTATGCCAACTCAGGT---TAGTAAAACAAAATTATAGGATGAGAGCTCCATAGCCTGTATAGC----AATAAGCTCACACTGTAAAAAGAATGAC---GGTTTCAGAGATAAAGTATAGGTAACATACAGCTTCACTTGCtataa------aagaaaataGATGAGGTCCAACATTAACAAGCATAATGGCAGAATACT----ATTAATAAGTCATTCAATATTTTATTTTACGGTATTTTTTTGTAGAAAAATTTTTTGACCAACCCCTGTTTATTCCATGTGTTTCTTTTATTTATCTTACAGTATCCTTGCATGGAAACTAAGCCAATCACTTTCATATCGTAAACTTTGGAAAT------GATTATCTTTGTCAATTATTTGCTAAAACAAGACAAACTAACAAAAACAAAGA-GCTTAGGTGGGATAGAGACCATA
>gene=chr20_101144-102144; species=equCab
-ACGTGAACAAAAAGACGGAGTAATTGAAA-AAATGAAAATAGGACTTCCTGGAATATTTGTGCCAActcaggag--tagaaaaacaaaattacaggatgacagctctgtagtctgtatagaaac-aaccagttcacattatagaagtaagaatgaaggttccagAGATAAAGTCTAGATAAGATA-ATCCTCATTTACCATAGC--TGTAAGATAGGAGATGAGG--TAAAGTCGACAAATATAGTAGCATAATACtattaaataataaataattcaatattttattttatGGCATTTTTTTCTGGAACATATATTTGACCATCTTCCGTTTATTATATGTGTTTCTTCTATTTATCTTACAGTATCCTTGCACGGAAACTAAACTAATCACTTTCGTATTTTAAACTCTAGAAGGGAGTTAGATTGTCTTAGTCAATTATTTGCTAAAACAAAACAAAATAACAACAAAATG----CCTGGGTGAGATAGAGACCAGA
>gene=chr20_101144-102144; species=gorGor
cgcctaggcagaaaaagaaagtaactaaaaaaaaagaaaacacaatttcca--tatatctgtgccaactcaggtgactagtaaaacaaaattctaagatgacatctgtatagcctacacaggaagcaaccagttcacattatagaaggaagaatgaatgttccggagaCAAAATATAGTTACGATACACCCTCATCTATTGTAGT-AAAAAAAAAAAAAGCTGAAGTCTAAATTACACAAATGTAGCAGCATAATACTAT-AAATAATAAGTAATTTAATATTCTATTTCATGGCATTATTTGACAGGAGCACGATTTGATCATCTTCTGTTTATCATACACACTTCTTCCATTTATCTTACAGTATCTTTACATAAACACTAAAATAGTTATACTCAGATTGTACACTTTTGAAGGGAGTTAGCCTATTTGTGTCAATTATTTACTAAAACAAAGCTAAATAACAGCAACAAAAAAGCCTTGTTGGAACAGGGACCAGG
>gene=chr20_101144-102144; species=panTro
CGCCTAGGCAGAAAAAGAAAGTAGCTAAAAAAAAAGAAAACACAATTTCCAGGTATATCTGTGCCAActcaggtgactagtaaaacaaaattctaagatgacatctgtatagcctacataggaagcaaccagtttacattatagaaggaagaatgaatgttccagAGACAAAATATAGTTACGATACACCCTCATCTATTGTAGT-AAAAAAAAAAAAAGCTGAAGTCTAAATTACACAAATGTAGCAGCATAATACTATTAAATAATAAGTAATTTGATATTCTATTTCATGGCATTATTTTACAGGAGCACTATTTGATCATCTTCTGTTTATCACACATACTTCTTCCATTTATCTTACAGTATCTTTACATAAACACTAAAATAGTTTTACTCAGATTGTACACTTTTGAAGGGAGTTAGCCTATTTGTGTCAATTATTTACTAAAACAAAGCTAAATAACAGCAACAAAAAAGCCTTGTTGGAACAGGGACCAGG
>gene=chr20_101144-102144; species=papHam
CACCTAGGCAGAAAAAGAAAGTAACTGAAAAAAATGAAAACATAATTTCCAGGAATATCTGTGCCAActcaggtgattagtaaaacaaaattctaagatgacagctctatagcctacataggaagcaaccagttcacattatagaaggaagaatgaatgttccagAGACAAAATATAGTTATGATACACCCTCATCTACTGTAGT------ATAAAAAAGCTGAAGTCTAAAGTACACAAATGTAGCAGCATAATACtattaaataataaataatttaatattctattttatGGCGTTATTTTAGAGGAGCATTATTTGATCATCTTCTGTTTATCACACATATATCTACCATTTATCTTATATTATCCTTACATAAACAGTAAAATAGTTATACTCAGATTGTACACTTTTGAAGGGAGTTAGCCTATTTGAGTCAATTATTTACTAAAACAAAGCTAAATAACAACAACAAAAAAGCCTTGTTGGAATAGGGACCAGG
>gene=chr20_101144-102144; species=ponAbe
CA-CTAGGCAGAAAAAGAAAGTAACTGAAAAAAATGAAAACATAATTTCCAGGTATATCTGTGCCAActcaggtgactagtaaaacaaaattctaagatgacagctctatagcctacataggaagcaaccagttcacattacagaaggaagaatgaatgttccagAGACAAAATATAGTTACGATACA-------CTATAGTAAAAAAAAAAAAAAAAAGCTGAAGTCTAAATTACACAAATGTAGCAGCATAATACTATTAAATAATAAGTAATTTAATGTTCTATTTCATGGCATTATTTTAGAGGAGCACTATTTGATCATCTTCTGTTTTTCACACATACTTCTTCCATTTATCTTACAGTATCTTTACATAAACACTAAAATAGTTATACTCAGATCGTACACTTTTGAAGGGAGTTAGCCTATTTGTGTCAATTATTTACTAAAACAAAGCTAAATAACAGCAACCAAAAAGCCTTGTTGGAACAGGGACCAGG
>gene=chr20_101144-102144; species=rheMac
CACCTAGGCAGAAAAAGAAAGTAACTGAAAAAAATGAAAACATAATTTCCAGGAATATCTGTGCCAActcaggtgattagtaaaacaaaattctaagatgacagctctatagcctacataggaagcaaccagttcacattatagaaggaagaatgaatgttccagAGACAAAATATAGTTATGATACACCCTCATCTATTGTAGT------ATAAAAAAGCTGAAGTCTAAAGTACACAAATATAGCAGCATAATACtattaaataataaataatttaatattctattttatGGCATTATTTTAGAGGAGCATTATTTGATCATCTTCTGTTTATCACATATATATCTACCATTTATCTTATATTATCCTTACATAAACACTAAAATAGTTATACTCAGATTGTACACTTTTGAAGGGAGTTAGCCTATTTGTGTCAATTATTTACTAAAACAAAGCTAAATAACAACAACAAAAAAGCCTTGTTGGAACAGGGACCAGG
>gene=chr20_102397-103397; species=hg19
ACGTGCTCTTGGCATTTCTGTTTATTTGCTCCTTATTACACTATATTGTGTCAGAATGATGGTTTGGGTTCAACAGTATGCTCACGTAAGCCACTATTCCAAACTTCCTAAACGCACAGTTGTGGAATGTGACACAATTGTTGGCAATGATATTTAAACAGGATATGTGTTTTTGGTGGGGTCTCTGGGAAAAATTACTAAAGGGAGGGGTGGAGTGATCCAAATATTCAAGTGGTAGACACCCACTTGACTTTGGccttccacttcctcctgtttggaatatggtcataatgctggaggtaatgctgccatctataacaatgaagcaaaaacACTGGATAACAGTATGTGAACAGAAGAGTAGAGGGTGACTAGCATGGTGAAGCTGTTATATAATTTCTGGACTTTATGTTATGTAAGAAAAATAAAACCTGAATTTGTAATAAATGAACAAAATGCCTTTTTCATGTTTTTCTGTTTCATATTACAGCCTATTATAC
>gene=chr20_102397-103397; species=bosTau
GTGTTCTCTGGGCATTTGTACTTATTTGCTTCTTATTACATCATATCATGTCTGAATCATAGTTAAGGTGCAGCCATATGTCCACATAAACAACTTTTCCAAACTTTGCTAACATACAGTGGTGGAATAGGATGTTATTATGGTCAGTGAGATT-AAGCAGA----ATATTTTTGGTGGAGTATCTGATAAGATATTTTAAAGGGA---------GGGGCCAAAGATTCAAGCTACATGTACCCATTACCTTCTGCTGTGTGACTTCATTGTCCATGAAACATGATCATAGGCCTGGTGGCAATGCAGCCATCTGTAACTATGGAGCAAGGGCATATACTAGGAAT-TGTGAAAAG-AGGAGATACATTGCCAGGTGCTGTGAAGCTCTTACAGCCTCCCTTGCCTTTATGTCATATGAGAAGACAAAAACCCTAATTTGTATGATATC-TT--------TTTTGCATGATT---TTTTTCACAATATAGCCTATTGTAT
>gene=chr20_102397-103397; species=calJac
ATGTGCTCTTGGCATTTCTGTTTATTTGCCCCTTATTACACTGTATTATGTCAGAATGAGGGTTTGGGTTCAACAG--TGCTCCAGACTTCCACTGTTCCAAACTTCCTAAATGCACAGTTATGGAATGTGACACAATTGTTGGCAATGATATTTAAACAGAATATGTATTTTTGGTGGAGTCTCTGGGAAAAATTACTAATGGGAGAGAT-GAGTGATCCAAATATTCAAGTGGTAGACACCCACTTGACTTTGGCTTTCCACTTCCTCCTGTTTGGAACATGGTCATAATGCTGGAGGTAATGCTGCTATCTATAACAATGAGGCAAAAACACTGGGTAAGAGTATGTGAACAGAAGAGTAGAGGGTGATTAGCATGGCGAAGCTGTTATAGAATCTATGGACTTTATGTTACATGAGAAAAATAAAATCTGAATTTGTAATAAATGAACAAAA----TTTTTCATGCTTTTCTGTTTAATATGACAGCCTATTATAC
>gene=chr20_102397-103397; species=canFam
--GTGCTCTGGGCATTTCTGCTTCTTCA---CTTAGTACAACATACTGTGTCTGAATGATAGTTTAGGTGCAGCAGCATGCCCAAGTGAACAACTTCCCCAAATCTGGCAAGCACACAGTGGTGAAATGTGGTGCAATTATGGCCAGTGACGTT-AAGCAGA----ATATTTTTGGTGAGCTATCTTGTAAGATACTTCAAAGTGG---------TGGGGCAAGGATGCAAGTGGCATGTACCCATTTGCTTTT-TCCTGCTACTCCCTTCTGTTTGAAGCATGCTCATAATGCTGGAGGTGATGCAGCCATCTATAACTATGGGCCAAAAGCACAAGCTAGGAATGTGTGAAAAGAAGGAAAGATGTTGCCTGGTGCTGTGAAGCTCTTA--ACATTCCCTGACATTATATCATATGAGAAGAATAAAACCCTAATTTGTATAAGACACAT--------TTTCACATGTTTTCGTGTTTCACATTTCTTCCTAATA---
>gene=chr20_102397-103397; species=equCab
GTGTGCTGTGGGCGTTTCCATTTGTTTACTCCTTATTACATCATATAGTGTTTGAATGATAGTTTTGGTGCAGCAATTCGGCCATGTAAACAACTTTTCCAAATTTCACAAACACACAGTGGTGagatgtggtgtcattatggccaatgaaatt-aagcaga----atgtttttggtggagtatccagtaagatccttaaaagagg---------gggggcaaggattcaaatgacatgtatccattagcttttgcccgaccacttccttctgcatgaaacacagtcataatgctggaggcaatccagctatctataactgtggggcaaaagcacatgctaggaatgtgagaaaagcagggaagacagtgcctggtactgtgaacctctcatagcatccctggactTTGTGTCACATGAGAAGACTAAACCCGGTATTTGTATAAGACCTCT--------TTTTGCATGTCTTTGTGTTTCACATTAAAGCCTATGGTAT
>gene=chr20_102397-103397; species=gorGor
ACGTGCTCTTGGCATTTCTGTTTATTTGCTCCTTATTACACTGTATTGTGTCAGAATGATGGTTTG-GTTCAACAGTATGCTCACGTAAGCCACTATTCCAAACTTCCTAAATGCACAGTTGTGGAATGTGACACAATTGTTGGCAATGATATTTAAACAGGATATGTGTTTTTGGTGGGGTCTCTGGGAAAAATTACTAAAGGGAGGGGTGGAGTGATCCAAATATTCAAGTGGTAGACACCCACTTGACTTTGGccttccacttcctcctgtttggaatatggtcataatgctggag-taatgctgccatctataacaatgaagcaaaaacACTGGATAACAGTATGTGAACAGAAGAGTAGAGGGTGACTAGCATGGTGAAGCTGTTATATAATTTCTGGACTTTATGTTATGTAAGAAAAATAAAACCTGAATTTGTAATAAATGAA-AAAACGCCTTTTTCATGTTTTTCTGTTTCATATTACAGCCTATTATAC
>gene=chr20_102397-103397; species=panTro
ACGTGCTCTTGGCATTTCTGTGTATTTGCTCCTTATTACACTGTATTGTGTCAGAATGATGGTTTGGGTTCAACAGTATGCTCACGTAAGCCACTATTCCAAACTTCCTAAATGCACAGTTGCGGAATGTGACACAATTGTTGGCAATGATATTTAAACAGGATATGTGTTTTTGGTGGGGTCTCTGGGAAAAATTACTAAAGGGAGGGGTGGAGTGATCCACATATTCAAGTGGTAGACACCCACTTGACTTTGGTCTTCCACTTCCTCCTGTTTGCAATATGGTCATAATGCTGGAGGTAATGCTGCCATCTATAACAATGAAGCAAAAACACTGGATAACAGTATGTGAACAGAAGAGCAGAGGGTGACTAGCATGGTGAAGGTGTTAGATAATTTCTGGACTTTATGTTATGTAAGAAAAATAAAACCTGAATTTGTAATAAACGAACAAAACGCCTTTTTCATGTTTTTGTGTTTCATATTACAGCCTATTATAC
>gene=chr20_102397-103397; species=papHam
ACGTGCTCTTGGCATTTCTGTTTATTTGCTCCTTATTACACTGTATTGTGTCAGAATGATGGTTTGGGTTCAACAGTATGCTCACGTAAGCAACTGTTCCAAACTTCCTAAACGCACAGTTGTGGAATGTGACACAATTATTGGCAATGATATTTAAACAGGTTATGTGCTTTTGGTGGGGTCTCTGGGAAAAATTACTCAAGGGAGGGGTGGAGTGATCCAAATATTCAAGTGGTAGACACCCACTTGACTTTGGCCTTCCACTTCCTCCTGTTTGGAACATAGTCATAACGCTGGAAGTAATGCTGCCATCTATAACAATGAAGCAAAAACACTGGGTAACAGTATGTGAACAGAAGAGTAGAGGCTGACTAGCATAGTGAAGCTGTTATATAATTTCTGGACTTTATGTTATACAAG-AAAATAAAACCTGAATTTGTAATAAACGAACAACACACCTTTTTCATGTTTTTCTGTTTCACATTACAGTCTAATATAC
>gene=chr20_102397-103397; species=ponAbe
ATGTGCTCTTGTCATTTCTGTTTATTTGCTCCTTATTACACTGTATTGTGTCAGAATGATGGTTTGGGTTCAACAGTATGCTCATGTAAGCAACTATTCCAAACTTCCTAAACGCACAGTTGTGGAATGTGACACAATTGTTGGCAATGATATTTAAACAGGATATGTGTTTTTGGTGGGGTCTCTGGGAAAAATTACTAAAGGGAGGGGTGGAGTGATCCAAATATTCAAGTGGTAGACGCCCACTTGACTTTGGCCTTCCACTTCCTCCTGTTTGGAATATGGTCATAATGCTGGAGGTAATGCTGCCATCTATAACAATCAAGCAAAAACACTGGATAACAGCATGTGAACAGAAGAGTAGAGGGTGACTAGCATGGTGAAGCTGTTATATAATTTCTGGACTTTATGTTATGTAAGAAAAATAAAACCTGAATTTGTAATAAACAAACAAAATACCTTTTTCATGTTTTTCTGTTTCATATTACAGCCTATTATAC
>gene=chr20_102397-103397; species=rheMac
ATGTGCTCTTGGCATTTCTGTTTATTTGCTCCTTATTACACTGTATTGTGTCAGAATGATGGTTTGGGTTCAACAGTATGTTCGCGTAAGCAACTGTTCCAAACTTCCTAAACGCACAGTTGTGGAATGTGACACAATTATTGGCAATGATATTTAAACAGGATATGTGTTTTTGGTGGGGTCTCTGGGAAAAATTACTCAAGGGAGGGGTGGAGTGATCCAAATATTCAAGTGGTAGACACCCACTTGACTTTGGCCTTCCACTTCCTCCTGTTTGGAACATAGTCATAATGCTGGAGGTAATGCTGCCATCTATAACAATGAAGGAAAAACACTGGATAACAGTATGTGAACAGAAGAGTAGAGGCTGACTAGCATAGTGAAGCTGTTATATAATTTCTGGACTTTATGTTGTATAAG-AAAATGAAACCTGAATTTGTAATAAACGAACAAAACACCTTTTTCATGTTTTTCTGTTTCACATTACAGTCTATTATAC
>gene=chr20_108231-109231; species=hg19
TCGATTTCTTTCACTTTTGGCCTGAAAAATCTTTACTCactgaaaagcaaagaatataaagaaaaaaaaaaggtaaagaatccaaggactgtgggaaaactgcaaaaggtgtaacctacatgtaatgggaataccagaaggagaagaaagagaaaggaacagaaaaaaatatttaaaacaacaattgaaaatcttcagtgggagtataattagttcaaccattgtggaagacagtgtggtgattcctcaaggatctagaaccagaaatacctttgacccagcaatcttattactgggtatatacccaaagaattataaattgttctactataaagacacatgcacacatatgtttactgcagcactatttacaatagcaaagacttggaaccaacccaaatgcccaccaatgatagattggataaagaaaatgtggcacatatacaccatggaatactatgcattcataaaaaagaatgagttcatgtcctttgcagaga
>gene=chr20_108231-109231; species=bosTau
--------------------------------------------------------------------------------------------------------------------------------------------------------------------------------------------------------------------------------------------------------------------------------------------------------------------------------------------------------------------------------------------------------------------------------------------------------------------------------------------------------------------
>gene=chr20_108231-109231; species=calJac
TTGATCTATTTCACTTTTGGCcgataaaatctttactcactgaaaagcaaagaatataaag--acaaaaaaggtaa--aatccaaggactgtgggacaactgcaaaagctgtaacctacgtgttatgggagtactagaaggagaagaaagagaaagcaacagaaga-aatatttaaaacaacgattgaaaattttcggtgggagtgtaatcagttcaaccattgtggaagacagtgtggtgattcctcaaggatacagaaccagaaatgcctttgatccagcaattccattactgggtatatacccaaaggattgtaaatcattctactatgaagacatacgcacgtgtatgtttattggagcactatttacaatagcaaagacttggaaccaacccaaatgcccataaatgatagattggataaagaaaatatggcacatatacaccatggaatactatgtagccataaaaaagaatgaggtcatgttctttgcagaga
>gene=chr20_108231-109231; species=canFam
TTAATTTCCTTCACTTTTGGCCAG--ACTTCTTTACTTATT---------------------------------------------------------------------------------------------------------------------------------------------------------------------------------------------------------------------------------------------------------------------------------------------------------------------------------------------------------------------------------------------------------------------------------------------------------------------------
>gene=chr20_108231-109231; species=equCab
TTAATTTCCTTCACTTTTGGCCAGAAACTTCTTTACTCACT---------------------------------------------------------------------------------------------------------------------------------------------------------------------------------------------------------------------------------------------------------------------------------------------------------------------------------------------------------------------------------------------------------------------------------------------------------------------------
>gene=chr20_108231-109231; species=gorGor
TCGATTTCTTTCACTTTTGGCCTGAAAAATCTTTACTCactgaaaagcaaagaatataaag-aaaaaaaaaggtaaagaatccaaggactgtgggacaactgcaaaaggtgtaacctacatgtaatgggaataccagaaggagaagaaagagaaagaaacagaaaaaaatatttaaaacaacaattgaaaatcttcagtgggagtataattagttcaaccattgtggaagacagtgtggtgattcctcaaggatctagaaccagaaatacctttgacccagcaatcttattactgggtatatacccaaagaattataaatcgttctactataaagacacatgcacacatatgtttactgcagcactatttacaatagcaaagacttggaaccaacccaaatgcccaccaatgatagattggataaagaaaatatggcacatatacaccatggaatactatgcattcataaaaaagaatgagttcatgtcctttgcagaga
>gene=chr20_108231-109231; species=panTro
TCGATTTCTTTCACTTTTGGCCTGAAAAATCTTTACTCactgaaaagcaaagaatataaagaaaaaaaaaaggtaaagaatccaaggactgtgggacaactgcaaaagatgtaacctacatgtaatgggaataccagaaggagaagaaagagaaaggaacagaaaataatatttaaaacaacaattgaaaatcttcagtgggagtataattagttcaaccattgtggaagacagtgtggtgattcctcaaggatctagaaccagaaatacctttgacccagcaatcttattactgggtatatacccaaagaattataaatcattctactataaagacacatgcacacgtatgtttactgcagcactatttacaatagcaaagacttggaaccaacccaaatgcccaccaatgatagattggataaagaaaatgtggcacatatacaccatggaatactatgcattcataaaaaagaatgagttcatgtcctttgcagaga
>gene=chr20_108231-109231; species=papHam
TTGATTTCTTTCACTTTTGGCCTGAAAAATCTTTACTCactgaaaagcaaagaatataaagacaaaaaaaaggtaaagaaaccaaggactgtgggacaactgcaaaagctgtaacctacatgtaatgggaataccagaaggagaagaaagagaaaggaacagaaaa-aatatttaaagcaacaattgaaaattttcAgtgggagtatgattagtttaaccattgtggaagacagtgtggtgattcctcaaggatctagaaccagaaatacctttgacccagcaatcttattactgg------------------------------------------------------------------------------------------------------------------------------------------------------------------------------------------------------------
>gene=chr20_108231-109231; species=ponAbe
TTGATTTCTTTCACTTTTGGCCTGAAAAATCTTTACTCactgaaaagcaaagaatataaag-aaaaaaaaaggtaaagaatccaaggactgtgggacaactgcaaaaggtgtaacctacatgtaatgggaataccagaaggagaagaaagagaaaggaacagaaaaaaatatttaaaacaacaattgaacattttcggtgggagtataattagttcaaccattgtggaagacagtgtggtgattcctcaaggatctagaaccagaaatacctttgacccagcaatcttattactgggtatatacccaaagaattataaatagttctactataaagacacatgcacatatatgtttactgcagcactatttacaatagcaaagacttggaaccaacccaaatgcccaccaatgattgactggataaagaaaatgtggcacatatacaccatggaatactatgcattcataaaaaagaatgagttcatgtcctttgcaggga
>gene=chr20_108231-109231; species=rheMac
TTGATTTCTTTCACTTTTGGCCTGAAAAATCTTTACTCGctgaaaagcaaataatataaag-acaaaaaaaggtaaagaatccagggactgtgggacaactgcaaaagctgtaacctacatgtaatgggaataccagaaggagaagaaagagaaaggaacagaaaa-aatatttaaaacaacaattgaaaattttcagtgggagtataattagttcaaccattgtggaagacagtgtggtgattcctcaaggatctagaaccagaaatacctttgacccagcaatcttattactgagtatgtacccaaagaattataaataattctactataaagacacatgcacacatatgtttatttcagcactatttataatagcaaagaattggaaccaacccaaatgcccatcaatgatagattggataaagaaaatgtggcacatatacaccatggaatactatgcagccataaaaaagaatgagttcatgtcctttgcaggga
>gene=chr20_123147-124147; species=hg19
TATCCTACATCCTCCCGATCTACTGGCTGAGCCCAACCCCACCTAAGAAGGACAATAAAGATCTGTGTTCAGAGTCATACTGAATAGAGACTTCTGGACTCTATAGAACCCACTGCCTCCTGATGAAGTCCCTACTGTTCACCCTTGCAGTTTTTATGCTCCTGGCCCAATTGGTCTCAGGTAAACAGAATCTTGGGGAAGAAGAAACACTGGCCTGGAACAGGGTCCTGCACATGGAGTCCCTGTTTCTAAGTGGTCTGTGGAAATGGGGTCTGGCTTCTCACTGGGAGCAGGGCTGAGATTTGTCCTACTTCTTCAGACCACCTCTGTTCTAAGAAACTTGAAGGCTCTCAGGATAGAGCAGGATCTGTGATCGGAGCTGGGGAGGAGGGTAAGGCAAATCCCATACAGTTGCCTCCAAAGGTAGAAATGATCTTGAAATCCCAAACTTCTATCCTGTCACTTCGGGTCAGTCCAGTCAAGCCCTGCCTCATTTCACT
>gene=chr20_123147-124147; species=bosTau
TATCCTATATCCTTCTGGTACACTGGTTGAGCCCAACCCCACCTTGGGAGGACAATTAAGACCCGTGTTCAGAGTCACACTATATAGAGTGTTCTGGATTCCATAGCACCCACTGCCTACTGATGAAGTCTCTATTGTTCACTCTTATACTCTTTATCCTTCTGGTCCAGTTGGTCTCAGGTAAATTGAATCTTGGGGAAGTAGAAATGTTAGTCTGAACCAGGGTCCTGCATGTGGAGTCCCTATTACCAAAC-ATCCATGGGAGT-GAGGCAGGGCTTCCACTGGGAGGTGGGCTGAAATTTGCCTTACTTCTTCGGAACACCTCTATTATAAGAGACCTCAAGACTCTCATGATAGAATAGTGTCTGTAATGGAAGCTGAAGGAGGGAAGGATG--AAACCTGTCAAGTTGCCTCCAAAGA-----------CTAACATTCCAAACTTTTATTCTATCAC-TAAGGCCAGTTCGGTCCAGCCCAGTCTCACTTCAT-
>gene=chr20_123147-124147; species=calJac
TATCCTATATCCTCCCAGTTTTCTGGCTGAGCCCAACCCCAACTAAGAAGGACAGTAAAAATCTGTGTTCAGAGACATACTGAATAGAGACTTCTGGACTCTATAGAACCCACTGCCTCCTGATGAAGTCCTTACTGTTCACCCTTGCAGTTTTTATGCTCCTGGCCCAATTGGTCTCAGGTAAATAGAATCTCGGGG-AGAAAAAACACTGTCCTAGAACAGGGTCCTGCACAAGGAGTCCCTATTTCTAAGTGGTCTGTGGAAGTGGGGTCTGGTTTCTCACTGGGACCAGGGCTGAGATTTGTCCTACTTCTTCAAACCACCTCTGTTCTAAGACACTTCAAGGCTCTTAGG-TAGAGCAGGATCTGTGATCGGAGCTGGGGAGGAGGGTAAGGCAAATCCCGTAAAGTTGCCTCCAAAGGTAGAAATGATCTTGAAACCCCAAACTTCCGTCCTAGCACTTTGGGTCAGTCCAGTCAAGCCCTGCTTCATTTTATT
>gene=chr20_123147-124147; species=canFam
TATCCTATATCCTACTGGTCTACTGGTTGAGCCCAACCCTATCTAGGGAGGACAATAAAGACCTGTGTGC--AGTCACACTGAATAGAGAGTTCTGGACTCCATAGA-------ACCTA-CGATGAAGTCCCTATTGTTCACTCTTTCAAGCTTCATGCTCCTGACCCAGTTGGTCTCAGGTAAACAGAATCTTGGGG--GTAAAAATGTTAGCCCAGAACAGGGTCCTAGATATGAAATTCCTATTAGCAAAC-ATCCATGGGAGTAGGGGCAGGATTCTTGCTGGGAGGGGGGCTAAGGTTTGCCCTACTTCTTCAGAACATCTCTATTATAAGAGACCTCTAAGCTCCCACAACAGAGCAGTGTCTATGGTTGGCAGTTAAGGAGAATACTGAG--AA---------------TCCAAATGTAGAGATGGTCCTGATGTTCCAAAACTCTATCCTATCACTCAGGGCCAGTTCAGGCCAACCCTGACTCACTTCAC-
>gene=chr20_123147-124147; species=equCab
TATCCTATCTCCTTCTGGTCCACTGGCTGAGCCCAACCCAACCTA-GGAGGCCCATAAAGACCTGTGTTCAGAGTCACACTGAAAAGAGAATTCTGGACTCCGTAGACTCCACCACCTA-CTATGAAGTCCCTATTGCTCACCCTTGCCCTCTTCATGCTCCAGGCCCAGTTGATCTCAGGTAATCAGAATCTTGGGGAAGAAGAAACATTGGCCTTGCACAAGGTCCTGCACATGAAGTCCCTATTAGCAAAC-ATCCATGGGAGT-GGGACAGGGCTGTCACTGGGAGACAGGCTGAGGGT--CCCTGCTTCTTCAGAGAACCTCTGTGATAAGAGACCTCAAGTCTCTCACAACAGAACAGTACCTATGATTAGAGGTGGAAGAAGGTAATGAG--AATCCTATAAAGTTGCCTCCAAAGGCAGAGATGGTCCTGACATTCCAAACTTCTGTTCCATCACTTCGGGCTAGCCCAGTCCAGCCCTGCCTCACTTCTC-
>gene=chr20_123147-124147; species=gorGor
TATCCTACATCCTCCCGATCTACTGGCTGAGCCCAACCCCACCTAAGAAGGACAATAAAGATCTGTGTTCAAAGTCATACTGAATAGAGACTTCTGGACTCTATAGAACCCACTGCCTCCTGATGAAGTCCCTACTGTTCACCCTTGCAGTTTTTATGCTCCTGGCCCAATTGGTCTCAGGTAAACAGAATCTTGGGGAAGAAGAAACACTGGCCTAGAACAGGGTCCTGCACATGGAGTCCCTATTTCTAAGTGGTCTGTGGAAATGGGGTCTGGCTTCTCACTGGGAGCAGGGCTGAGATTTGTCCTACTTCTTCAGACCACCTCTGTT-------------------------------------------------------------------------------------------------------------------------------------------------------------------------
>gene=chr20_123147-124147; species=panTro
TATCCTACATCCTCCCGATCTACTGGCTGAGCCCAACCCCACCTAAGAAGGACAATAAAGATCTGTGTTCAGAGTCATACTGGAGAGAGACTTCTGGACTCTATAGAACCCACTGCCTCCTGATGAAGTCCCTACTGTTCACCCTTGCAGTTTTTATGCTCCTGGCCCAATTGGTCTCAGGTAAACAGAATCTTGGGGAAGAAGAAACACTGGCCTAGAACAGGGTCCTGCACATGGAGTCCCTATTTCTAAGTGGTCTGTGGAAATGGGGTCTGGCTTCTCACTGGGAGCAGGGCTGAGATTTGTCCTACTTCTTCAGACCACCTCTGTTCTAAGAAACTTGAAGGCTCTCAGGATAGAGCAGGATCTGTGATCGGAGCTGGGGAGGAGGGTAAGGCAAATCCCATACAGTTGCCTCCAAAGGTAGAAATGATCTTGAAATCCCAAACTTCTATCCTGTCACTTCGGGTCAGTCCAGTCAAGCCCTGCCTCATTTCACT
>gene=chr20_123147-124147; species=papHam
TATCCTACATCCTCCCAATCTACTGGCTGAGCCCAACCCCACCTAAGAAGGACAATAAAGATCTGTGTTCAGAGTCATACTGAATAGAGACTTCTGGACTCTATAGAACCCACTGCCTCCTGATGAAGTCCCTACTGTTCACCCTTGCAGTTTTTATGCTCCTGGCGCAATTGGTCTCAGGTAAACAGAATCTTGGGGAAGAAGAAACACTGGCCTAGAACAGGGTCCTGCACATGGAGTCCCTATTTCTAAGTGGTCTGTGGAAATGGGATCTGGCTTCTCACTGGGAGCAGGGCTGAGATTTGTCCTACTTCTTCAGACCACCGCTGTTCTAAGAAACTTGAAGGCTCTCAGGGTAGAGCAGGATCTATGATCAGAGCTGGGGAGTAGGGTAAGGCAAATCCCATAAAGTTGCCTCCAAAGGTAGAAATGATCTTGAAATCCCAAACTTCTATCCTGTCACTTCGGGTCAGTTCAGTCAAGCTCTGCCTCATTTCACt
>gene=chr20_123147-124147; species=ponAbe
TATCCTACATCCTCCCAATCTACTGGCTGAGCCCAACCCCACCTAAGAAGGACAATAAAGATCTGTGTTCAGCGTCATACTGAATAGAGACTTCTGGACTCTATAGAACCCACTGCCTCCTGATGAAGTCCCTACTGTTCACCCTTGCAGTTTTTATGCTTCTGGCTCAACTGGTCTCAGGTAAACAGAATCTTGGGGAAGAAGAAACACTGGCCTAGAACAGGGTCCTGCACATGGAGTCCCTATTTCTAAGTGGTCTGTGGAAATGGGGTCTGGCTTCTCACTGGGAGCAGGGCTGAGATTTGTCCTACTTCTTCAGACCACCTCTGTTCTAAGAAACTTGAAGGCTCTCAGGGTAGAGCAGGATCTGTGATCAGAGCTGGGGAGGAGGGTAAGGCAAATCCCATAAAGTTGCCTCCAAAGGTAGAAATGATCTTGAAATCCCAAACTTCTATCCTGTCACTTTGGGTCAGTCCAGTCAAGCCTTGCCTCATTTCACT
>gene=chr20_123147-124147; species=rheMac
TATCCTACATCCTCCCAATCTACTGGCTGAGCCCAACCCCACCTAAGAAAGACAATAAAGATCTGTGTTCAGAGTCATACTGAATAGAGACTTCTGGACTCTATAGAACCCACTGCCTCCTGATGAAGTCCCTACTGTTCACCCTTGCAGTTTTTATGCTCCTGGCCCAATTGGTCTCAGGTAAACAGAATCTTGGGGAAGAAGAAACACTGGCCTAGAACAGGGTCCTGCACATGGAGTCCCTATTTCTAAGTGGTCTGTGGAAATGGGGTCTGGCTTCTCACTGGGAGCAGGGCTGAGATTTGTCCTACTTCTTCAGACCACCACTGTTCTAAGAAACTTGAAGGCTCTCAGGGTAGAGCAGGATCTATGATCGGAGCTGGGGAGTAGGGTAAGGCAAATCCCATAAAGTTGCCTCCAAAGGTAGAAATCATCTTGAAATCCCAAACTTCTATCCTGTCACTTCAGGTCAGTTCAGTCAAGCTCTGCCTCATTTCACt
>gene=chr20_128231-129231; species=hg19
ACTCATGAACTCACACAAGAAGGTGGGCAGATGGAAGCAAGTTACTTCAgcagaggagaatagtaggaaaaaaacataactttagagctggatgtatctgaggtcattcatgatcccaccatatatccactcttggaccacagacaaatgatttcccatcttcgagcctgttactgaatttgaagaacagagaaaatactcactcccactcaaggtactttgagggttgccagagtaatctattaaaatgttaatcataTCATAGGGATTCAGCTGTAACAGGTTGTTCCCTGGATAAGAAACAGTACAGCACATTTCCCCAGGGCCCTGCCCACTGGGCCTTGGCTGTCTTGCCTGAGTATGGGTGATTATAGCCTATGTTTCACCTGGGGGAAGACGCATTAGGCTGAGAAGAGTGTAACAGAGTTGAGGGTCATGGGATCTCTTTGAACAGCCAGATGAGATTTTAAAGGTTCTAGTAGAACTTGCTGTGCTTACTT
>gene=chr20_128231-129231; species=bosTau
AGTCTTGAACTCACTCTGAAAAGTGGGAGGACAGAGGCAGGTCATTGTAGCAGAGAAGGATAGTAGAAAAAATAATGAATTTTATGCTCAGACATATATTAGGTCTTTCATGTTGCCACCATGTATTCAGTCTTGGACTATGGACAAATGATTTTCCATCCTTGAGCCGGTTTACAAACTTG-----------AAACATTTACTCCTCCTCAGAGTACTTTGAAGGTGGCTAGAGTAGTATCTTCAAATTT-ACTCACATTATAGGGACATAGCTGTAGCAGGTTGCTTCCTGGGTGAA---CAGAAAGACACGTTGCCTGAGGGCCCTGCCCA----------------CTGGAC-CTTATGGGTGATTATAAGCCATGTTTCACCTGGGGGAAAGTTTATTATGCAGAGAAAAATGTGACAGAAGTTAGGCTCATAGAGTCTCTTTGAACAGCCAGATGG-GGTTTAAAGGTTGTGGTAGAACTCACTGTGCTTTCTC
>gene=chr20_128231-129231; species=calJac
ACTCACGAACTCATACAAGGAGGTGGTCAGATGGAAGCAAGTTACTTCAgcagaggagaatagcagaaaaaacgtgtaactttagagtcagacgtatctgaggtcattcatgatcccaccatatattcactcttggaccacagaccaataatttcccatttttgaacctgttgctgaatttaaagaacagggaaaatgcttactcctgctcaaggtactttgagggttgtgagag-aatacattaaaatggtaatcatgtCACAGGAATTTAGCTGTAACAGGTTGTTCCCTGGATAAGGCACAGTACAGCACATTTTCCCAGGGCGCTGCCCACTGGACCTTGGCTACCTTGCATGAGTATGGGTGATTATACCCTATGTTTCACCTGGGGGAAGACTCATTAGGTGGGGAAGAATGTGACAGAGTTGAGGGTCATGGGATCTCTTTGAA----CAGATGAGATTTTAAAGG--CTAGTAGAACGTGCTGTGCTTCCTC
>gene=chr20_128231-129231; species=canFam
ACTCATGAACTCACACAGGAAAGGGGATGGACAGAGGCAGGTCACTTCAGCACAGGAGGgcagtggaaaaaaacatgagcttcacagtcagacatctatgaggtcactcatcgtccgaccatctatccatcttcagtctgtgggcaattgatttcccacctttaagccaattcatgaagctgaagaataaagaaaatatttagtcccactcagggtcctttgaaggttGCTAGAGTAGTATATTCAAATTT-ACTCACAACATAAGGACTTAGCCATAGCAGGTTGCTTCCTGGGGGAAGAGCAGAAAGGCACAGTTCCCGAGGACCCTGCTCACTAGACCATGGCTGTTTTGCATGGGTAT-GGTGATTAGCAGCCATGTTTCACCTGGGGGGAAGCTCATTGTGCAAAGAAGGCTGTGACAGAGGTTAAGATCAGAGGATCTCACTGAATAGCCAGATGGGATTTTAAAGGTCCTGGTAGAACTCACTGTGCTTTCCC
>gene=chr20_128231-129231; species=equCab
AGTCCTGAACTCACACAGGAAGGTGAGTGGACAGAGGTGGGTCACTTCAGCTGAGGAGGATAGTAggaaaaattatgagctttagagttagacatatatgaggtcattcatgggcccacaatgcattcagtcttggtctacaga-aattgatttcgcatctttgagccagtttctgaacttgaaggatagaggaaatatttactcccactcagggCACTTCGAGAGTTGCTAGAGTAGTATATTCAAATTT-ACTCACATCATAGGGACTCAGCTGTGGCAGGTTGCTTCCTGGGTGAAAAGCAGAAAGGCACATTTCCCAAGGGCCCCGCCCACTGGACCATGGCTTCTCTGTGTGGCTATGGGTGACTATAAGCCATGTTTGACCTGGGGAAAAGCTCATTATGCACAGAAGAGTGCGATGGAGATTAGGATCATAGGATCTCTTTGAACAGCCAGA-GGGGGTTTAGAGGTCCTGGTAGAACTCACTGTGCTTTCTC
>gene=chr20_128231-129231; species=gorGor
ACTCATGAACTCACACAAGAAGGTGGGCAGATGGAAGCAAGTTACTTCAGCAGAGGAGAATAGGAGgaaaaaaacataactttagagttggatgtatctgaggtcattcatgatcccaccatatatccactcttggaccacagacaaatgatttcccatcttcgagcctgttactgaatttgaagaacagagaaaatactcactcccactcaaggtactttgagggttgcgagagtaatctattaaaatgttaatcataTCATAGGGATTTAGCTGTAACAGGTTGTTCCCTGG-TAAGAAACAGTACAGCACATTTCCCCAGGGCCCTGCCCACTGGGCCTTGGCTGTCTTGCCTGAGTATGGGTGATTATAGCCTATGTTTCACCTGGGGGAAGACTCATTAGGCTGAGAAGAGTGTAACAGAGTTGAGGGTCATGGGATCTCTTTGAACAGCCAGATGAGATTTTAAAGGTTCTAGTAGAACTTGCTGTGCTTACTT
>gene=chr20_128231-129231; species=panTro
ACTCATGAACTCACACAAGAAGGTGGGCAGATGGAAGCAAGTTACTTCAgcagaggagaatagtaggaaaaaaacataactttagagttggatgtatctgaggtcattcatgatcccaccatatatccactcttggaccacagacaaatgatttcccatcttcgagcctgttactgaatttgaagaacagagaaaatactcactcccactcaaggtactttgagggttgtgagagtaatctattaaaatgttaatcataTCATAGGGATTTAGCTGTAACAGGTTGTTCCCTGGATAAGAAACAGTACAGCACATTTCCCCAGGGCCCTGCCCACGGGGCTTTGGCTGTCTTGCCTGAGTATGGGTGATTATAGCCTATGTTTCACCTGGGGGAAGACTCATTAGGCTGAGAAGAGTGTAACAGAGTTGAGGGTCATGGGATCTCTTTGAACAGCCAGATGAGATTTTAAAGGTTCTAGTAGAACTTGCTGTGCTTACTT
>gene=chr20_128231-129231; species=papHam
GCTCATGAACTCACACAAGAAGGTTGGAAGATAGAAGCAAGTTACTTCAgcagaggagaatagtaggaaaaaaacataactttagagttggatgtatctgaggtcattcatgatcccaccatgtatccactcttggaccgtagacaaatgatttcccattttttagcctgttgctgaatttgaagaacagagaaaatacttactcccactcaaggtactttgagggttgcgagagtaatatattaaaaTGTCAATCATATCATAGGGATTTAGCTGTAACAGGTTGTTCCCTGGATAAGAAACAGTACAGCACATTTCCCCAGGGCCCTGCCCACTGGACCTTTGCTGCCTTGCATGAGTATGGGTGATTATAGCCTATGTTTCACCTGAGGGAAGACTCATTAGGCTGAGAATAGTGTAACAAAGTTGAGGGTCATGGGATTTATTTGAACAACCAGATGAGATTTTAAAGGTTCTAGTAGAACTTGCTGTGCTTTCTT
>gene=chr20_128231-129231; species=ponAbe
ACTCATGAACTCACACAAGAAGGTGGGCAGATGGAAGCAAGTTACTTCAgcagaggagaatagtaggaaaaaaac---actttagagttggatgtatctgaggtcattcatgatcccaccatatatccactcttggaccacagacaaatgatttcccatcttcgagcctgttactgaatttgaagaacagagaaaatacttactcccactcaaggtactttgagggttgcgagagtaatctattaaaatgttaatcataTCATAGGGATTTAGCTGTAACAGGTTGTTCCCTCGATAAGAAACAGTACAGCACATTTTCCCAGGGCCCTGCCCACTGGGCCTTGGCTGCCTTGCCTGAGTATGGGTGATTATAGCCTATGTTTCACCTGGGGGAAGACTCATTAGGCTGAGAAGAGTGTAACAGAGTTGAGGGTCATGGGATCTCTTTCAATAGCCAGATGAGATTTTAAAGGTTCTAGTAGAACTTGCTGTGCTTACTT
>gene=chr20_128231-129231; species=rheMac
GCTCATGAACTCACACAAGAAGGTCGGAAGATAGAAGCAAGTTACTTCAgcagaggagaatagtaggaaaaaaacataactttagagttggatgtatctgaggtcattcatgatcccaccatgtatccactcttggaccgtagacaaatgatttcccatttttgagcctgttgctgaatttgaagaacagagaaaatacttactcccactcaaggtactttgagggttgcgagagtaatatattaaaatgTCAATCATATCATAGGGATTTAGCTGTAACAGGTTGTTCCCTGGATAAGAAACAGTACAGCACATTTCCCCAGGGCCCTGCCCACTGGACCTTTGCTGCCTTGCATGAGTATGGGTGATTATAGCCTATGTTTCACCTGAGGGAAGACTCATTAGGCTGAGAATAGTGTAACAAAGTTGAGGGTCATGGGATTTATTTGAACAACCAGATGAGATTTGAAAGGTTCTAGTAGAACTTGCTGTGCTTTCTT
>gene=chr20_129038-130038; species=hg19
GAAACATCTTAGAGCTATTATCACATTGATTCTAGACGATGAATATAATCTCAGTGCTGCAGCCTGAAACATTGTCCTCCTGTCCTCTTGCCTTATATCTCATCCGTCCTTCACGCAGTGCTGGAACTTAGGTGGCAAATATTCTTTTCCCACTTTGGAGTTGACTAATGGCATTAGGAGGCCAAGGGAAAAGGAATCTTTATGGTGAGAGAAACTGCAATGTGCCAAGCACATTAATACACAATTTCTTAAACAAAAGCATTGTATGATAATtatgacaacatgattaaagctgaggaacctggagtaaaatgtatctagggttacatctaggtttgttccttactacttttactcatcatgtggtctctatatcaatttcttcatttgcaagacaggtataatcatgcatctacctcttagaatcactctaaaaattaaaatagataaggcatataggtcaccgtgatctctagcaccaatgaaattctaagaaatgt
>gene=chr20_129038-130038; species=bosTau
ACAACCTCACAGAGCTGTGATCACTGAGATTACAGAGGAGGAATGTAATCTTAGAGCTGC-------AACATGAAACTCCTGTCTCATGCCCTCGGT--CCATTCCCTCTTCATCTCATGCTTGAAATAAGGTGGTAAATAATCTTTAACTGCTTTAGCG-------------TTTGA-----GGGAGAAAATGTGTCTTCATAGTAGGAGAACTCAAAACATGCCAAGCATGTTGATATACAATC---TAAACAAGGGCATTTTATAATAACTATGATAACATGATTAAAGCTGAATAAACTGAAATAAAATATATCTAGGATTATATCCgGGTTTGCTCAC-ATTGCTTTTACTCATCATGTAACACCTGCCTCAATTTTTGGACTAGTAATACAGATATAACCATACACCTA--TCCTAAAATCACTCTGAAAACTAAAATAGTTAAGACATATAGAACACCATGGTCTCCTGCACCCATGGAATTCTAAGACTTAT
>gene=chr20_129038-130038; species=calJac
AAAACATCTTAGAGCTATTATCACTTTGATTATAGACGATGAATATAATCTCAGTGCTGTGGCCTGAAACGTTGCTCTTCTGTCTTTTTGCCTTACATCTTACCCTTCCTTTATGCCATGCTGGAACTCAGGTGGCAAATAATCTTTTCCTGCTTTGGAGCTGACTAATGGCATTAGGAGGCCAAGGGAAAAGGAACCTTTATTGTGTGAGAACCTGCAATGTGTCAAGCACATT--------------TAAACAAAAGCTTTGTATAATAATtatgacaacatgattaaagctgagggacctggagcaaagtgtatctagggctacatctaggtttgttccttactacttatactcatcgtgtggtctcaatatcaatttcctcattagcaagacaggtataatcatccatctacctcttagaatcactctaaaaattaaaatagatgaggcatatagggcacc----------------atgaaattctaaGAAATGT
>gene=chr20_129038-130038; species=canFam
CAAACACCTCAGAGCTATGATCACTGTGATTATGGGTGAGGAATATCATCTTAGTGCGGCAGCCTGAAATTTTACCCTACTGTCCTTTTCCCTTACAT-CCATTCTTTCTTCATCCCATGCTGGAACTTAGGTGGCAGCT---------------------------------TTTG-------------AAGGAATTTTCATTGTATGAGAATCCAGAATGTGCCAAGCACACTGATGCACAATGTTTTATAAAAAAGCCTTCTGTAAGAATTATGACAACGTGATTAAAGCTGAAGAAACTGGAGCAAAATATATCTA------------AGTTTGCTTCTTACTGCTTTTACTTATTTTGTAGCTTCTCCCTCAATTCTTTCACTGGT-----ATGTTTCA-CATACACCTACCCTCTAGAATCACTCTAAAAATTAAAATAGGTAAGGCATAAAGAACA-----GTTTCTGGTACCTATAAAATTCTAAGACATGT
>gene=chr20_129038-130038; species=equCab
AAAACATCT--GAGCTACAATCACTGTGATTACAGGCGC-GAATATAATCTTATGGCTGCAGCCTGAAACTTTACCCTCCTGCGTTCTTGCCTCACAT-CCGTTCCTTCTTCATCCCATGCTTGAACTTGTGTGGCAAATAAATTTGCCCTGTTTAGGGG-------------TTTGG-----GAGAGAAAAGGAACCTTCGCTGTATGAGAACCCACAATGTGCCAAGCACATGGACGCCCAGTCTCTTTTAAAAAAGCATTACAGAACAATTATGATAACAAGATTAAAGCTGAGGAACCTGGAGCAAAAGATATCTA------------AGTTCTCCCTTTACTATTTTTAcacatcatgtggcctctacctcaatttcttcattggtaaga-aggtataatcacacacctgcctcctagtctaagtctaaaaattaaaatatgtaaggcatgcagaacaccatggtctctggcacctatgaaactccaagaagt-T
>gene=chr20_129038-130038; species=gorGor
AAAACATCTTAGAGCTATTATCACGTTGATTCTAGACGATGAATATAATCTCAATGCTGCAGCCTGAAACATTGTCCT-CTGTCCTCTTGCCTTATATCTCATCCGTCCTTCATGCAGTGCTGGAACTTAGGTGGCAAATATTCTTTTCCCACTTTGGAGTTGACTAATGGCATTAGGAGGCCAAGGGAAAAGGAATCTTTATGGTGAGAGAAACTGCAATGTGCCAAGCACATTAATACACAATTTCTTAAACAAAAGCATTGTATGATAATTATGAGAACATGATTAAAGCTGAGGAACCAggagtaaaatgtgtctagggttgcatctaggtttgttccttactacttttactcatcatgtg-tctctatatcaatttcttcatttgcaagacaggtatagtcatgcatctacctcttagaatcactctaaaaattaaaatagataaggcatataggtcaccatgatctctagcaccaatgaaattctaagaaatgt
>gene=chr20_129038-130038; species=panTro
AAAACATCTTAGAGTTATTATCACGTTGATTCTAGACGATGAATATAATCTCAGTGCTGCAGCCTGAAACATTGTCCTCCTGTCCTCTTGCCTTATATCTCATCCGTCCTTCACGCAGTGCTGGAATTTAGGTGGCAAATATTCTTTTCCCACTTTGGAGTTGACTAATGGCATTAGGAGGCCAAGGGAAAAGGAATCTTTATGGTGAGAGAAACTGCAATGTGCCAAGCACATTAACACACAATTTCTTAAACAAAAGCATTGTATGATAATtatgacaacatgattaaagctgaggaacctggagtaaaatgtatctagggttacatctaggtttgttccttactacttttactcatcatgtggtctctatatcaatttcttcatttgcaagacaggtataatcatgcatctacctcttagaatcactctaaaaattaaaatagataaggcatataggtcaccatgatctctagcaccaatgaaattctaagaaatgt
>gene=chr20_129038-130038; species=papHam
AAGACATCTTAGAGCTATTATCACGTTGATTCTAGACGATGAATATAATCTCAGTGCTGCAGCCTGAAACAGTGTCCTGCTTTCCTCTTGCCTTGTATCTCACCCCTCCTTCATGCCATGCTGGAACTTAGGTGGCAAATATTCTTTTCCTGCTTTGGAGTTGACTAATGGCATTAGGAGGACAAGGGAAAAGGAATCTTTATCGTGTGAGAAACTGTGATGTGCCAAACACATTAATACACAATTTCTTAAGCAAAAGCATTGTGTGATAATTATGACAACATGATTAAAGCTGAGGAacctggagtaaaatgtatctag------------gtttgttccttactaattttactcatcatgtggtctctatatcaatttccttatttgcaaggcaggtataaccatggatctacctcttagaattactctaaaaattaaaatagatattgcatatagggcaccatgatccctagcactgatgaagttctaagaaatgt
>gene=chr20_129038-130038; species=ponAbe
AAAACATCTTAGAGCTATTATCACGTTGATTCTAGACGATGAATACAATCTCAGTGCTGCAGCCTGAAACATTGTCCTCCTGTCCTCTTGCCTTATATCTCACCCCTCCTTCATGCAGTGCTGGAACTTAGGTGGCAAATATTCTTTTCCCACTTTGGAGTTGACTAATGGCATTAGGAGGCCAAGGGAAAAGGAATCTTTATTGTGTGAGAAACTGCAATGTGCCAAGCACATTAATACACAATTTCTTAAACAAAAGCATTGTATGATAATTATGACAACATGATTAAAGCTGAGGAACCTGGAGTAAAATGTATCTAGGGTTACATCTATGTTTGTTCCTTGCTACTTTTACTCATTATGTGGTCTCTATAtcaatttcctcatttgcaaggcaagtataatcatgcatctacctcttagaatcactctaaaaattaaaatagataaggcatatggggcaccatgatctctagcaccaatgaaattctaagaaatgt
>gene=chr20_129038-130038; species=rheMac
AAGACATCTTAGAGCTATTATCACATTGATTCTAGACGATGAATATAATCTCAGTGCTGCAGCCTGAAACAGTGTCCTGCTTTCCTCTTGCCTTGTATCTCACCCCTCCTTCATGCCATGCTGGAACTTAGGTGGCAAATATTCTTTTCCTGCTTTGGAGTTGACTAATGGCATTAGGAGGACAAGGGAAAGGGAATCTTTATCGTGTGAGAAACTGCGATGTGCCAAACACATTAATACACAATTTCTTAAGCAAAAGCATTGTGTGATAATtatgacaacatgattaaagctgaggaacctggagtaaaatgtatctagggttacatctaggtttgttccttactaattttactcatcatgtggtctctatatcaatttcctcatttgcaaggcaggtataaccatgcatctacctcttagaattactctaaaaattaaaatagatattgcatatagggcaccatgatccctagcactgatgaagttctaagaaatgt
>gene=chr20_129261-130261; species=hg19
GCCAAGCACATTAATACACAATTTCTTAAACAAAAGCATTGTATGATAATtatgacaacatgattaaagctgaggaacctggagtaaaatgtatctagggttacatctaggtttgttccttactacttttactcatcatgtggtctctatatcaatttcttcatttgcaagacaggtataatcatgcatctacctcttagaatcactctaaaaattaaaatagataaggcatataggtcaccgtgatctctagcaccaatgaaattctaagaaatgtagatttTAAAAGGCATATGAGATATAGGTTATTCTGGTTTAAAATATGAAACGTTTAAAAAATAAAATATGTAAGTCCTGAGTTTCCGGGAGAAAAAGGGTCTTGCACAAGAACAACCATATTTGGGAGGCAATTTTACCTGTTCTCAAGGCCGCATCTCTACCCCATCTCATGCGAATCCTGACCCATATTTGGGAGGCAATTTTACCTGTTCTCAAGGCCG
>gene=chr20_129261-130261; species=bosTau
GCCAAGCATGTTGATATACAATC---TAAACAAGGGCATTTTATAATAACTATGATAACATGATTAAAGCTGAATAAACTGAAATAAAATATATCTAGGATTATATCCgGGTTTGCTCAC-ATTGCTTTTACTCATCATGTAACACCTGCCTCAATTTTTGGACTAGTAATACAGATATAACCATACACCTA--TCCTAAAATCACTCTGAAAACTAAAATAGTTAAGACATATAGAACACCATGGTCTCCTGCACCCATGGAATTCTAAGACTTATA----CTA--------GTGagatata--ttattcccattta-----------------------aaatatgaaaagtctgagattcatggaggaagagaatctttcacaaacacaATCACATATTGAAGGCATCTCTGCCTGCTTTCAAGGT-----------------------------------------------------------------------
>gene=chr20_129261-130261; species=calJac
GTCAAGCACATT--------------TAAACAAAAGCTTTGTATAATAATtatgacaacatgattaaagctgagggacctggagcaaagtgtatctagggctacatctaggtttgttccttactacttatactcatcgtgtggtctcaatatcaatttcctcattagcaagacaggtataatcatccatctacctcttagaatcactctaaaaattaaaatagatgaggcatatagggcacc----------------atgaaattctaaGAAATGTAGATTTTAAAAGGCATATGAGATATAGGTTATTCTGGTTTAAAATATGAAATGTTCAAAAAATAAAATATGAAAATTCCGAGTTTCAAGGAGAAAGAGGATCTTGCACAAGAACAAGCATATTTGTAAGCCAGTTTAACCTGTTCTCAAGCCCACATCTCTACCCCATCTCATGCTAATCCTGA---------------------------------------
>gene=chr20_129261-130261; species=canFam
GCCAAGCACACTGATGCACAATGTTTTATAAAAAAGCCTTCTGTAAGAATTATGACAACGTGATTAAAGCTGAAGAAACTGGAGCAAAATATATCTA------------AGTTTGCTTCTTACTGCTTTTACTTATTTTGTAGCTTCTCCCTCAATTCTTTCACTGGT-----ATGTTTCA-CATACACCTACCCTCTAGAATCACTCTAAAAATTAAAATAGGTAAGGCATAAAGAACA-----GTTTCTGGTACCTATAAAATTCTAAGACATGTAGACTTAG--------------------------------------------------------aaataTGAAAACTCTCAGATTTATGGAGGAAGAGGATCTTGC------ACAGTCACATATCAAAGGCAGTTCCACT-ATTTCCAAGACCACATTTGTAACCCATCTCATTCTAA---------------------------------------------
>gene=chr20_129261-130261; species=equCab
GCCAAGCACATGGACGCCCAGTCTCTTTTAAAAAAGCATTACAGAACAATTATGATAACAAGATTAAAGCTGAGGAACCTGGAGCAAAAGATATCTA------------AGTTCTCCCTTTACTATTTTTAcacatcatgtggcctctacctcaatttcttcattggtaaga-aggtataatcacacacctgcctcctagtctaagtctaaaaattaaaatatgtaaggcatgcagaacaccatggtctctggcacctatgaaactccaagaagt-TAGGCTTA--------------GTATAAGTTATTCCCATTTAAAATAA-G--------AAAAAT--------------CTGAGACTCATGGAGGAAGAGGCTCTTACACACAAACAATTACATATCAAAGGCAGTTCCGCCGGCTTCCAAGACCACATCTCTAACCCATCTCAGGCTAATCCTGA---------------------------------------
>gene=chr20_129261-130261; species=gorGor
GCCAAGCACATTAATACACAATTTCTTAAACAAAAGCATTGTATGATAATTATGAGAACATGATTAAAGCTGAGGAACCAggagtaaaatgtgtctagggttgcatctaggtttgttccttactacttttactcatcatgtg-tctctatatcaatttcttcatttgcaagacaggtatagtcatgcatctacctcttagaatcactctaaaaattaaaatagataaggcatataggtcaccatgatctctagcaccaatgaaattctaagaaatgtagatttTAAAAGGCATATGAGATATAGGTTACTCTGGTTTAAAATATGAAACGTTTAAAAAATAAAATATGTAAATTCTGAGTTTCAGGGAGAAAAAGGATCTTGCACAAGAACAA-----------------------------------------------------------------------------------------------------------
>gene=chr20_129261-130261; species=panTro
GCCAAGCACATTAACACACAATTTCTTAAACAAAAGCATTGTATGATAATtatgacaacatgattaaagctgaggaacctggagtaaaatgtatctagggttacatctaggtttgttccttactacttttactcatcatgtggtctctatatcaatttcttcatttgcaagacaggtataatcatgcatctacctcttagaatcactctaaaaattaaaatagataaggcatataggtcaccatgatctctagcaccaatgaaattctaagaaatgtagatttTAAAAGGCATATGAGATATAGGTTATTCTGGTTTAAAATATGAAACGTTTAAAAAATAAAATATGTAAATTCTGAGTTTCAGGGAGAAAAAGGGTCTTGCACAAGAACAACCATATTT---------------------------------------------------------------------------------------------------
>gene=chr20_129261-130261; species=papHam
GCCAAACACATTAATACACAATTTCTTAAGCAAAAGCATTGTGTGATAATTATGACAACATGATTAAAGCTGAGGAacctggagtaaaatgtatctag------------gtttgttccttactaattttactcatcatgtggtctctatatcaatttccttatttgcaaggcaggtataaccatggatctacctcttagaattactctaaaaattaaaatagatattgcatatagggcaccatgatccctagcactgatgaagttctaagaaatgtaga-tttaAAAGGCATATAAGATACAGGTTATTCCAGTTTAAAATATGAAATGTTTAAAAAATAAAATATGGAAATTCTGAGTTTCAGGGAGAAAGAGGATCTTGCACAAGAACAACCATATTTAGAAGGCAATTTTACTTGTTCTCAAGGCCACATCTCTACCCCATCTCATGCTAATCCTGAC--------------------------------------
>gene=chr20_129261-130261; species=ponAbe
GCCAAGCACATTAATACACAATTTCTTAAACAAAAGCATTGTATGATAATTATGACAACATGATTAAAGCTGAGGAACCTGGAGTAAAATGTATCTAGGGTTACATCTATGTTTGTTCCTTGCTACTTTTACTCATTATGTGGTCTCTATAtcaatttcctcatttgcaaggcaagtataatcatgcatctacctcttagaatcactctaaaaattaaaatagataaggcatatggggcaccatgatctctagcaccaatgaaattctaagaaatgtagatttTAAAAGGCATATGAGATATAGGTTATTCTGGTTTAAAGTATGAAACGTTTAAAAAATAAAATATGTAAATTCTAAGTTTCAGGGAGTAAGAGGATCTTGCACAAGAACAA---------------------------------------------------------------------CCATATTTGGAAGGCAATTTTACCTGTTCTCAAGGCCA
>gene=chr20_129261-130261; species=rheMac
GCCAAACACATTAATACACAATTTCTTAAGCAAAAGCATTGTGTGATAATtatgacaacatgattaaagctgaggaacctggagtaaaatgtatctagggttacatctaggtttgttccttactaattttactcatcatgtggtctctatatcaatttcctcatttgcaaggcaggtataaccatgcatctacctcttagaattactctaaaaattaaaatagatattgcatatagggcaccatgatccctagcactgatgaagttctaagaaatgtagatttTAAAAGGCATATAAGATACAGGTTATTCCAGTTTAAAATATGAAATGTTTAAAAAATAAAATACGGAAATTCTGAGTTTCAGGGAGAAAGAGGATCTTGCACAAGAGCAACCATATTTAGAAGGCAATTTTACTTGTTCTCAAGGCCACATCTCTACCCCATCTCCTGCTAATCCTGAC--------------------------------------
>gene=chr20_185245-186245; species=hg19
AACATTTGTTACTGTACCTCCAGCTGTGATCAATAGTACAAATTGCTTTTAATATCTTACTTATAAATAGACTTTAAGTATGTTTCATTTCTGAGAAATGTTCTCTGAATTCTACTTAAGATGTTATCTTTCCAAACTGCTGGACGGGCTGAATCCAGGCAAGAAATGGGATTGCAAATTCCCTTGCACGAAGACTTGATGGGTGAGTCAAAGCAAGATTCCCTTGCCATTCTTTGTTTAGAGGTGAGAGGAAGGTTAACTAGCATTTTATGCTATAAAAATCAGACACAAAGATAAGCAAAAAGAATACAACAGAAGCCACTCATTATTTCAGCTCTCTGTTAACACTTTGATGTTCACTTCTAAATATGCTTCCTCAAAGTAATTTCTTTTCACAACTGGGTAGGAGATAAGATAAAGCAAAGTGAGCTTGCTTGCTTTTCATCCACTCAGTTAAAAACAGTCTTCCAGTTGACACTCCCTGATACATGCACACTCAG
>gene=chr20_185245-186245; species=bosTau
CACAT---TTACTGTAGCTCCCATTGTAATCAGCAGTACAAATTGCTTTTAATACCTTACTTATAAATGACCTTT-AATGTGTTTCATTACTCAGAGATATTCTCTGAATCCTACTTAAGATGTTATCTTTCCAAac---------------------------------------------------------------------------------------------------------------------------------------------------------------------------------------------------------------------------------------------------------------------------------------------------------------------------------------------------------------------------
>gene=chr20_185245-186245; species=calJac
AACATTTGTTACTGTACCTCCGGTTGTGATCAATGGTACAAATTGCTTTTAATATCTTACTTATAAATAGACTTTAAGTATGTTTCATTTCTGAGAAATGTTCTCTGAATTCTACTTAAGATGTTATCTTTCCAAACTGCTGGACAGGCTGAATCCAGGCAAGAAATGGGATTGCCAATTCCCTTGTACAAAGACTTTGTGGGTGAGTCAAAGCAAGATTCTTTTGCCATTCTTTGTTTAGAGGTGAGAGGAAGGTTAACTAGCATTTTATGCTATAAAAATCAGACACAAAGATAAGCAAAAAGAATAAAACAGACGCTACTCATTATTTCAGCTCTCTGTTTACACGTTGATGTTTACTTCTAACTATGCTTCCCCAAAGTAATTTCTTTTCACAACTGGGTAAGAGATAAGATGGAGCAAAGCAAGCCTGCTTGCTTTTCATCCACTCAGTTTAAAATAGTCTTCTAGTTGACACTCCCTGATACATGCACACTCAT
>gene=chr20_185245-186245; species=canFam
AACATTTGTTACTGCACCTCCCACTGTGACGAGTTGTACAAATTGGTTT-----------TTATCAGTGATCTTTAAATGTGCTTCATTTCTTAGAAATATTCTCTGAATTCTACTTAAGATGTTATCTTCCCAAACTGTTGAGTAAGCTGAATCCAGGCAAGAAATAGGAAGACTAATTCCCTC-TATAAAGTCT----GGAGGAGTCAA-GCAAGATTCTTTTGTTGTCCTTTGTTTAGGGATGTGAGGAAGTTGAATTAACATTTCATGCTAGAAAAATTAGACACATAGATAAGCAA----AAAGAAA-AGAGACCACCCATAATC---TACCACTGTTAATATTCTAGTGTTTACTTCTAAATATTTCACTCCAAAATAA-----TTTGACAACTGTATAAGAAGTAAGATGAAACAAAGTAAGCTTGCTTGCTTTTCAGTCACTCAGTTTAA---AGT-TGCTAGTCAACATTCCCTGGCACACATACA--AAT
>gene=chr20_185245-186245; species=equCab
AACATTTGTTACTGCACCTCCCACTGTGATCAGTAGTACAAATTGCTTTTAATAT----CTTATAAATGATCTTTAAATGGCTTTCATTTCTTAGAAATATTCTCTGAAATCTACTTAAAAGGTTATCTTTCCAAACTTTTAGACAGGCCAAATCCAGGCAAGAAATAGGATTACTAATTCCCTC-TATAAAGACT----GAGGGAGTCAAGGCAAGATTCTTTTGCTGATCTTTGTTTAGGAG---AAGGAAGCCAAATTAACATTTCATGCTAGAAAAATCAGACACACAGATAAACAATAAGAAGGAAA-AAAAACCGCC----------TTTCTCTGTTAACATTGTGGTGTTTACTTCAAAATATTCTGCTCCAAAATAATTTATTTTAACAATTGGGTAAGAGATAAGAAGATGTAAAATGAGCTTGCTTGCTTTTCATCCACTCAGTGTCA---AGTCTGCTAGTCGACACTCTCTGGCACACACACACTCAT
>gene=chr20_185245-186245; species=gorGor
AACATTTGTTACTGTACCTCCAGCTGTGATCAATAGTACAAATTGCTTTTAATATCTTACTTATAAATAGACTTTAAGTATGTTTCATTTCTGAGAAATGTTCTCTGAATTCTACTTAAGATGTTATCTTTCCAAACTGCTGGATGGGC-GAATCCAGGCAAGA-ATGGGATTGCAAATTCCCTTGC-------------------------------------------------------------------------------------------------------------------------------------------------------------------------------------------------------------------------------------------------------------------------------------------------------------------------
>gene=chr20_185245-186245; species=panTro
--------------------------------------------------------------------------------------------------------------------------------------------------------------------------------------------------------------------------------------------------------------------------------------------------------------------------------------------------------------------------------------------------------------------------------------------------------------------------------------------------------------------
>gene=chr20_185245-186245; species=papHam
AACATTTATTACTGTACCTCCAGCTGTGATCAATAGTACAAATTGCTTTTAATATCTTACTTATAAATAGACTTTAAGTGTGTTTCATTTCTGAGAAATGTTCTCTGAATTCTACTTAAGATGCTATCTTTCCAAACTGCTGGACGGGCTGAATCCAGGCAAGAAATGGGATTGCAAATTCCCTTGTACAAAGACTTGGTGGGTGAGTCAAAGCAAGATTCCTTTGCCATTCTTTGTTTAGAGGTGAGAGGAAGGTTAACTAGCATTTTATGCTATAAAACTCAGACACAAAGATAAGCAAAAAGAATAAAACAGAAGCCACTCATTATTTCAATTCTCTGTTAACACTTTGATGTTCACTTCTAAATATGCTTCCCCAAACTAATTTCTTTTCACAACTGGGTAGGAGATAAGATACAGCAAAGTGAGCTTGCTTGCTGTACATCCACTCAGTTTAAAATGGTCTTCCAGTTGACACTCCCTGATACATGCACAGTCAT
>gene=chr20_185245-186245; species=ponAbe
AACATTTGTTACTGTACTTCCAGCTGTGATCAATAGTACAAATTGCTTTTAATATCTTACTTATAAATAGACTTTAAGTATGTTTCATTTCTGAGAAATGTTCTCTGAATTCTACTTAAGATGTTATCTTTCCAAACTGCTGGACAGGCTGAATCCAGGCAAGAAATGGGATTGCAAATTCCCTTGTACAAAGACTTGATGGGTGAGTCAAAGCAAGATTCCCTTGCCATTCTTTGTTTAGAGGTGAGAGGAAGGTTAACTAGCATTTTATGCTATAAAAATCAGACACAAAGATAAGCAAAAAGAATAAAACAGAAGCCACTCATTATTTCAGCTCTCTGTTAACACTTTGATGTTCACTTCTAAATATGCTTCCTCAAAGTAATTTCTTTTCACAACTGGGTAGCAGATAAGATAAAGCAAAGTGAGCTTGCTTGCTTTTCATCCACTCAGTTTAAAATAGTCTTCCAGTTGACACTCCCTGATACATGCACACTCAT
>gene=chr20_185245-186245; species=rheMac
AACATTTATTACTGTACCTCCAGCTGTGATCAATAGTACAAATTGCTTTTAATATCTTACTTATAAATAGACTTTAAGTATGTTTCATTTCTGAGAAATGTTCTCTGAATTCTACTTAAGATGCTATCTTTCCAAACTGCTGGACGGGCTGAATCCAGGCAAGAAATGGGATTGCAAATTCCCTTGTACAAAGACTTGGTGGGTGAGTCAAAGCAAGATTCCTTTGCCATTCTTTGTTTAGAGGTGAGAGGAAGGTTAACTAGCATTTTATGCTATAAAACTCAGACACAAAGATAAGCAAAAAGAATAAAACAGAAGCCACTCATTATTTCAATTCTCTGTTAACACTTTGATGTTCACTTCTAAATATGCTTCCCCAAACTAATTTCTTTTCACAACTGGGTAGGAGATAAGATACAGCAAAGTGAGCTTGCTTGCTTTTCATCCACTCAGTTTAAAATAGTCTTCCAGTTGACACTCCCTGATACATGCACAGTCAT
>gene=chr20_207330-208330; species=hg19
CAAAGGGCTTGCTCTTTCTTTCTCATCTTACCTATCTTATGTTTTCCTCCAGGATCAAGAGCAAGGAATTTGTTGCATAGAGGTGTTCAAGAAAGGGTGTTTTCAAACAGAGTCAGAAAAAACACAACTATACTGCGAGCAGCATACAAACCTGCTTTGGCTGCACTTCACTGCTCATGGCATAAGGCCACGAAGAGGCCAATAAAGGCTGGAGCTCAGGAGCATCAACCCAGATTCAAGGCTTCCTCTCTGGCACCCAACCATGAAGCTCCTTTTTCCTATCTTTGCCAGCCTCATGCTACAGTACCAGGTGAACACAGGTAATGTGGATTCCCAAGTTTAAGATGGGTAGATGAGAGGAACCAAGGATTTGGCTGCCCATGACAATGGAAACCCAAAGAGAGGAGACTGAAAGATTAGCTGTTCAAAAAGATGGCTAAAGAGCTTACCTATTGTATCAGTCATGCACTGATACATTCTCATAGGCCCCAACTGCCAGA
>gene=chr20_207330-208330; species=bosTau
TAAAGAGCTTGTGTTTTCTTTCATGTCTTATGTGTCTTGTAATTCCCCCCAGGATTAAGAACAGGAAATTTCTTGCAT-GAGGTATTCAGG--------TTCTCAAACAGAATCATAGAAAACACAAT--TGCCGTGAG---------------CTTTGGCTGCACTTGACTGCTCAGAGCCTAAGGCCATGAAGATGCCAATAAAGGCTGGAGCTCAAGAATATGAACCCAGATCCAAGGCTTCTTCTCTAGCTTCCAGCCATGAAGCTCCTTTTCCCTATCTTTGCCAGCCTCATGCTACAGTGGCAGGTGAACACAGGTAATGTGAAATCCTGGGTCTAAGAGGGAGTGGTTGGAGGAAGCAGAGATTTGGCAGTCCTTGATAACGGAAACCCAAAGAGA---CACT-GAAAATGAGATGCCCAAAGATACAGCTGAAAAGTTTA--TATTGCATCAGTCATTCACTCACATAGTCCCACA-GGCTCCAAACCCAGA
>gene=chr20_207330-208330; species=calJac
gaaaGGGCTTGCTC--TCTTTCTTATCTTACATATTTTATGTTTTTCCCTAGGATAAAGAGCAACGAATTTGTTGCAAAGAGGTGTTCAAGAAAGGGTGTTTTCAAGCAGAGTCAGAAAAAACACAGC---------------ACACAAATTTGCTTTGGCTGCTCTTCATTGCTTATGGCCTAAGGCCATGAAGAGGCCAATAAAGGCTGGAGCTCAGGAGCATCAGCCCAGATCCAAGGCTTCCTCTCTGGCACCCAACCATGAAGCTCCTTTTTCCTATCTTTGCCAGCCTCATGCTACAGTACCAGGTGAACACAGGTAATGTGGATTACCAGGTTTAAGATGGGTAGATGTGAGGAACCAAGGATTTGGCTGCCCATGACAAAGGAAACCCAAAGAGA---GACCGAAAGATGAGATGTTCAAAAAGATGGCTGAAGAGCTTACCTACTGTATTAGTCATGCATTGATACGCTCTCATAGGCCCCAACTCCCAGA
>gene=chr20_207330-208330; species=canFam
-AAAGAGCTTGCACTTTCTTTCATATCTTATATGCCCTATGTTTC-TCCCAAGATCAAGAGCAGGGAATGTGTTGCACAGAAGTGTTCAGGGAAGGCTGTTCT----CAGAATCAGTGAAAACATAGC--TGCTGTGAG---------------CTCTGGCTGCACTTCACTGCTCATGGCCTAAGGCCATGAAGAGGCCAATAAAGGCTGGAGCTCAAGAACGCCAACCCAGATCCAAGGTTACCTCTCTGGCACCCAGCCATGAAGCTCCTTTTTACTATCTTTGCCAGCCTCATGCTACAGTACCAGGTGAACACAGGTAATGTGGAATCCTGGGTTTAGAAAGGGTCAGTAAGAGGAAGCAGGGATTTGGCTGTCCATGACAATGGGAACCC-AAGCAA---TGTTGAAAAAGGAGATGCCCAAACGGACAGCTGAAGAGTTT----ATTACCTCAGTCATGCATCCATGCATCCCCATA-GGCCCCAACCCTAGA
>gene=chr20_207330-208330; species=equCab
TAAAGGGCCTGCACTTTCTCTCGTAAAC--TGTGTCTTATATTTCGCCCCAGGATCAAGAGTAGGGAATTTGCTGCATAGAGGTTTTCAGGAAAGGCTGTTCTCAGACAGGATCGGAGAAAACACAAC--TGCTGTGAG---------------TT-TGGCTGCACTTCACTGCTCATGGCCTAAGGCCATGAAGAGGCCAATAAAGGCTGGAGCTCAAGAACCCCAACCCAGATCCAAGTCTTCCTCTCTGACCCCCAGCTATGAAGCTCCTTTTTCCTATCTTTGCCAGCCTCGTGCTTCAGTACCAGGTGAACACAGGTAAGGTGGCAT-CTGGGCTTAAGAGGGGTCGGTGTGAGGAAGCAGGGATTTGGCTG-CCATGATGACGGGAACCCAAAGAAA---TGCTGAAAGATGAGATGCCCAAAGAGGTGGCTGAAGAGCTTACTCATTGCATGAGTCATGCACCCACACATCCCCATT-GGCCCCAACCCCAGA
>gene=chr20_207330-208330; species=gorGor
CAAAGGGCTTGCTCTTTCTTTCTCATCTTACCTATCTTATGTTTTCCTCCAGGATCAAGAGCAAGGAATTTGTTGCA-AGAGGTGTTCAAGAAAGGGTGTTTTCAAAC--AGTCAGAAAAAACACAACTATACTGCGAGCAGCATACAAACCTGCTTTGGCTGCACTTCACTGCTCATGGCATAAGGCCATGAAGAGGCCAATAAAGGCTGGAGCTCAGGAG-ATCAACCCAGATCCAAGGCTTCCTCTCTGGCACCCAACCATGAAGCTCCTTTTTCCTATCTTTGCCAGC-TCATGCTACAGTACCAGGTGAACACAGGTAATGTGGATTCCCAAGTTTAAGATGGGTAGATGAGAGGAACCAAGGATTTGGCTGCCCATGACAATGGAAACCCAAAGAGAGGAGACTGAAAGATTAGCTGTTCAAAAAGATGGCTAAAGAGCTTACCTATTGTATCAGTCATGCACTGATACATTCTCATA----------------
>gene=chr20_207330-208330; species=panTro
CAAAGGGCTTGCTCTTTCTTTCTCATCTTACCTATCTTATGTTTTCCTCCAGGATCAAGAGCAAGGAATTTGTTGCATAGAGGTGTTCAAGAAAGGGTGTTTTCAAACAGAGTCAGAAAAAACACAACTATACTGCGAGCAGCATACAAACCTGCTTTGGCTGCACTTCACTGCTCATGGCATAAGGCCATGAAGAGGCCAATAAAGGCTGGAGCTCAGGAGCATCAACCCAGATCCAAGGCTTCCTCTCTGGCACCCAACCATGAAGCTCCTTTTTCCTATCTTTGCCAGCCTCATGCTACAGTACCAGGTGAACACAGGTAATGTGGATTCCCAAGTGTAAGATGGGTAGATGACAGGAACCAAGGATTTGGCTGCCCATGACAATGGAAACCCAAAGAGAGGAGACTGAAAGATTAGCTGTTCAAAAAGATGGCTAAAGAGCTTACCTATTGTATCAGTCATGCACTGATACATTCTCATAGGCCCCAACTGCCAGA
>gene=chr20_207330-208330; species=papHam
CAAAGGGCTTACTCTTTCTTTCTCATCTTACATATCTTATGTTTTCCTCCAGGATCAAGAGCAAGAAATTTGTTGCATAGAGGTGTTCAGGAGAGTGTGTTTTCAAAC------AGAAAAAACACAAC--AACGGTGAGCAGCACACAAACCTGCTTTGGCTGCACTTCACTGCTCATGGCCTAAGGCCATGAAGAGGCCAATAAAGGCTGGAGCTCAGGAGCATCAACCCAGATCCAGGGCTTCCTCTCTGGCACCCAACCATGAAGCTCCTTTTTCCTATCTTTGCCAGCCTCATGCTACAGTACCAGGTGAACACAGGTAATGTAGATTCCCAGGTTTAAGATGAGTAGATGTGAGGAACCAAGGATTTGGCTGCCCATGACAATAGCAACCCAAAGAGAGGAGGCTGAAAGATGAGCTGTTCAAAAAGATGGTTAAAGAGCTTACTTACTGTATCAGTCGTGCACTGATACATTCTCATAGGCTCCGACTCCCAGA
>gene=chr20_207330-208330; species=ponAbe
CAAAGGGCTTGCTCTTTCTTTCTTATCTTACCTATCTTATGTTTTCCTCCAGGATCAAGAGCAAGGAATTTGTTGCATAGAGGTGTTCAAGAAAGGGTGTTTTCAAACAGAGTCAGAAAAAACACAAC--TACTGCGAGCAGCATACAAACCTGCTTTGGCTGCACTTCACTGCTCATGGCATAAGGCCATGAAGAGGCCAATAAAGGCTGGAGCTCAGGAGCATCAACCCAGATCCAAGGCTTCCTCTCTGGCACCCAACCATGAAGCTCCTTTTTCCTGTCTTTGCCAGCCTCATGCTACAGTACCAGGTGAACACAGGTAATGTGGATTCCCAAGTTTAAGATGGGTAGATGAGAGGAACCAAGGATTTGGCTGCCCATGACAATGGAAACCCAAAGAGAGGTGGCTGAAAGATTAGCTGTTCAAAAAGATGGCTAAAGAGCTTACCTATTGTATCAGTCTTGCACTGATACATTCTCATAGGCCCCAACTGCCAGA
>gene=chr20_207330-208330; species=rheMac
CAAAGGGCTTGCTCTTTCTTTCTTATCTTATATATCTTATGTTTTCCTCCAGGATCAAGAGCAAGAAATTTGTTGCATAGAGGTGTTCAGGAGAGGGTGTCTTCAAAC--AGTCAGAAAAAACACAAC--TACAGTGAGCAGCACACAAACCTGCTTTGGCTGCACTTCACTGCTCATGGCCTAAGGCCATGAAGAGGCCAATAAAGGCTGGAGCTCAGGAGCATCAACCCAGATCCAGGGCTTCCTCTCTGGCACCCAACCATGAAGCTCCTTTTTCCTATCTTTGCCAGCCTCATGCTACAGTACCAGGTGAACACAGGTAATGTAGATTCCCAGGTTTAAGATGAGTAGATGTGAGGAACCAAGGATTTGGCCGCCCATGACAATGGAAACCCAAAGAGAGGAGGCCGAAAGATGAGCTGTTCAAAAAGATGGTTAAAGAGCTTACCTACTGTATCAGTCGTGCACTGATACATTCTCATAGGCTCTGACTCCCAGA
>gene=chr20_208070-209070; species=hg19
tgcttggtgtagaaaggaggaagttcttccctcatgctcaaaaaaaaaccctttcaagatcaagTAAACAGGCCTGTGTTCTCCATCTTGAATTCTTTCAGGTTTTCCAGAGCCTTTATCGCTTCTCTCAGACTTTGTCTTCCTGAAAACCCCCAAACTACCATAAGGGCATCTAGGAATGCATTATAGCAAAAGGCTAAGCCAGGGGATTAACCATTGTTTTTGGAAAAGAAAGGAGAAGCACTGAGATTTGTTTCAGAATACAAGAATCATCCAGCTATTTGAAAAAATTAGCAAAGGGTTTCGGGGCAGGGAAAGTGGAAGTGTCAAAGATGCTTCTAATGTTTTTATCTTCTAATGTTTTTATCTTGGGACCCTAGGAAAAGGGTAGTACCATAAGCAAGTAtggctgtgtcatcttgggtaaagtcacttaaccactttgaacttcaatttcacatgagtataatggggttaatcaatgcagctgattccaatat
>gene=chr20_208070-209070; species=bosTau
TATTCAGTGTAACAAGAAGGAAGACCTCAAATTACGCTCAAAAAAATCtactctcaggattcagtgaacaggtctatgttctccatctc-aactttttcagacttctcagagtt-tcattccttttctcagcctttgttttACTGGAAACCCCCAAATTACCACAAGAGCCTCTAGGGACACATCAGGGCAAATGGCTAAGTCAGAAGTTTGGCCACTGTTTTCTGCAATGGAGACAGAAGCATTGAGACTTGTTTCAGAATACAAGAATCTTCCAGATTT------TAAATGGCAATGGG--TCAAGGAAGGGAAAGTAAAAGAGTCAAAGATG----------------TGTCTAATTTTTTTATCTTGGGACCCTAAGAAAAGGGTTATAATATAAGTAAGTATGGTTGCGTCATCTCCGGTAAAGTCA-------AATTTGAGTCTCAATCCCACATAAG-A---TAAGGTTAATCAGTGTAGCTGCTTAAAATAC
>gene=chr20_208070-209070; species=calJac
TGCTTGGTGTAGAAAGGAGGAAGTTCTTTCCTCATGCTAAAAAAAAAA----------ATCCAGTAAACAAGTCTGTGTTCTCCATCTTGAATTCTTTCAGGTTTTCCAGAGAC-TTATCCCTTTTTTCAGCCTTTATCTTCTTGAAACCCCCCAGACTACCATAAGGGCATCAAGGAATTCATTATGGCAAAAGCCTAAGCCAGAAGAGTAACTATTGGTTTTGGAAAAGAAAGGAGAAGCATTGAGATTTGTTTCAGAATACAAGAATCATCCAGCTCTTTGAAATAATGAGAAATGGG--TCGGGGCAGGGAAAGTGAAAGAGTCAAAGCTG----------------TTTCTAATGCGTTTGTCTTGGAACCCTAGGAAATGAGTAGTACCATAAGTAAGTAtggctgtatcatcttggataaagtcacttaaccactttgaacttcaatttcacatgagtataatggggttaatcaatgcagctgcTTCCAATAT
>gene=chr20_208070-209070; species=canFam
TAGAATATGGAATAAGGAATAAGTCCTTCCCTTA--TGTCAAAAAATCTCTTCTAAGGATCCAGTACATAGGTCTATGTTCTCCATCCC-AACTTTTTCAGATTTTTCAGAATT-TCATCCCTTTTCTTAGGCTTTGTCTTCTTGGAAACCCCCAAATCAGCATCCGGGCATCTAGGAATACATTTTAGCAAACAGCTGAACCAGAGGATTGGCCATTGTTTTTTGGAAAGAATAAAGAAGCACGAAGACTTGTTTCAGAATAAAAGAATCACCTTGATATTTAGAGTAATTGG----------CAGAGAAGGGAAAGTGAAAGAGTTGA-GATA----------------TTTCTAATATTTTTAAC-TGGGACCTTAAGAGGAGAGTGGTAACATAAGCAAGTATGGCtgtg--gtcttgggcaaagtcacttagctactttgagcctcaattcctcatgagtatagcagg-ttaatcaatgtagctgcttgaaatat
>gene=chr20_208070-209070; species=equCab
TACTTGGTGTAATAAGGAGGAGGTCCTTCCTGCAGCCTCAAAAAAATATCCTCTTAGGATCCAGTAAACAGGTCTATGTTCTCCACTTC-AGCTTTTTCAGATCTTCCAGAGCT-TCATCCCTTCTCTCAGCC--TGTCTCCTTGGAAACCTCCAAATTACCCTAAGAGCATTT-GGAACACATTGAGGCAAAAGATTGAACCAGAGGATTGGCCATTA-CTTTTGAAAAGAAGAGAGAAATATTGAGACTTATTTCAGAACACAAGAATCACCTGGCTATTTGAAATAACTGGCAATAGG--TCAGGGAagagaaagtcaaagagtcaatgata----------------tttctaatgtttttatcttgggaccctaggagaagggaggtaacatAAGCAAGTAtggctgtgtcatcttgggtaaagtcacttagccaccatgagcctcaatttcacctgagcatagtgggttTAATCAACATAGCTGCTTGAAATAC
>gene=chr20_208070-209070; species=gorGor
tgcttggtgtagaaaggaggaagttcttccctcatgctcaaaaaaaaaccctttcaagatcaagtaaacaggcctgtgttctCCATCTTGAATTCTTTCAGGTTTTCCAGAGCCTTTATCACTTCTCTCAGACTTTGTCTTCCTGAAAACCCCCAAACTACCATAAGGGCATCTAGGAATGCATTATAGCAAAAGGCTAAGCCAGGGGATTAACCATTGTTTTTGGAAAAGAAAGGAGAAGCACTGAGATTTGTTTCAGAATACAAGAATCATCCAGCTATTTGAAAAAATTAGCAAAGGGTTTCGGGGCAGGGAAAGTGGAAGTGTCAAAGATGCTTCTAATGTTTTTATCTTCTAATGTTTTTATCTTGGGACCCTAGGAAAAGGGTAGTACCATAAGCAAGTAtggctgtgtcatcttgggtaaagtcacttaaccactttgaacttcaatttcacatgagtataatggggttaatcaatgcagctgattccaatat
>gene=chr20_208070-209070; species=panTro
TGCTTGGTGTAGAAAGGAGGAAGTTCTTCCCTCATGCTCAAAAAAAAACTCTTTCAAGATCAAGTAAACAGGCCTGTGTTCTCCATCTTGAATTCTTTCAGGTTTTCCAGAGCCTTTATCACTTCTCTCAGACTTTGTCTTCCTGAAAACCCCCAAACTACCATAAGGGCATCTAGGAATGCATTATAGCAAAAGGCTAAGCCAGGGGATTAACCATTGTTTTTGGAAAAGAAAGGAGAAGCACTGAGATTTGTTTCAGAATACAAGAATCATCCAGCTATTTGAAAAAATTAGCAAAGGGTTTCGGGGCAGGGAAAGTGGAAGTGTCAAAGATGCTTCTAATGTTTTTATCTTCTAATGTTTTTATCTtgggactctaggaaaagggtagtaccataagcaagtatggctgtgtcatcttgggtaaagtcacttaaccactttgaacttcaatttcacatgagtataatggggttaatcaatgcAGCTGATTCCAATAT
>gene=chr20_208070-209070; species=papHam
tgcttggtgtagaaaggaggaagttcttccctcatgctc--aaaaaaaccctttcaagatccaGTACACAGGCTTGTGTCCTCCATCTTGAATTCTTTCAGGTTTTCCAGAGCCTTTATCCCTTCTCTCAGCCTTTGTCTTCCTGAAAACCCCCAAACTACCATAAAGGCATCTAGGAATGCATTATGGCAAAAGGCTAAGCCAGGGGATTGACTATTGTTTTTGGAAAAGAAAGGAGAAGCATTGAGATTTGTTTCAGAATACAAGAATCATCCAGCTATTTGAAAAAAATAGCAATGGGTTTCGGGGCagggaaagtggaagagtcaaagatg----------------cttctaatgtttttatcttgggaccctaggaaaagggtagtaccatAAGCAAGTAtggctgcgtcgtcctgggtaaagtcacttaaccactctgaacttcaatttcatatgaatataatggggttaatcaatgcaactgcttccaatag
>gene=chr20_208070-209070; species=ponAbe
TGCTTGGTGTAGAAAGGAGGAAGTTATTCCTTCATGCTGaaaaaaaaaCCCTTTCAAGATCCAGTAAACAGGCCTGTGTTCTCCATCTTGAATTCTTTCAGGTTTGCCAGAGCCTTTATCACTTCTCTCAGACTTTGTCTTCCTGAAAACCCCCAAACTACCATAAGGGCATCTAGGAATGCATTATAGCAAAAGGCCAAGCCAGGGGATT-ACCATTGTTTTTGGAAAAGAAAGGAGAAGCACTGAGATTGGTTTCAGAATACAAGAATCATCCAGCTATTTGAAAAAATTAGCAATGGGTTTCGGGGCAGGGAAAGTGGAAGTGTCAAAGATGCTTCTAATGTTTTTATCTTCTAATGTTTTTATCTTGGGACCCTAGGAAAAGGGTAGTACCATAAGCAAGTAtggctgtgtcatcttgggtaaagtcacttaaccactttgaacttcaatttcacatgagtataatggggttaatcaatgcagctgcttccaatat
>gene=chr20_208070-209070; species=rheMac
TGCTTGGTGTAGAAAGGAGGAAGTTCTTCCCTCATGCTCA-AAAAAAACCCTTTCAAGATCCAGAACAGAGGCCTGTGTTCTCCATCTTGAATTCTTTCAGGTTTTCCAGAGCCTTTATCCCTTCTCTCAGCCTTTGTCTTCCTGAAAACCCCCAAACTACCATAAGGGCATCTAGGAATGCATTATGGCAAAAGGCTAAGCCAGGGGATTGACTATTGTTTTTGGAAAAGAAAGGAGAAGCATTGAGATTTGTTTCAGAATACAAGAATCATCCAGCTATTTGAAAAAAATAGCAATGGGTTTCGGGGCagggaaagtggaagagtcaaagatg----------------cttctaatgtttttatcttgggaccctaggaaaacggtagtaccatAAGCAAGTAtggctgtgtcatcctgggtaaagtcacttaaccactttgaacttcaatttcatatgaatataatggggttaatcaacgcaactgcttccAATAT
>gene=chr20_252038-253038; species=hg19
tCAAAAATGGAAAAGAAATGAGTTTGGCAGGACAAATGTTCCCCTGACAAGTCTGAGGTCAAGAGGGAGCAGGAACTCAGCTCTGAAATGCTGAGGGCCCTCAAGATgatcactggctttggagtgaggatgacaggtttgataactttgacctgtgtcaccttgagcaagctatttctactctcccagcctcactccttcagttgGCACTTAAGTGAAAAGCACTCATTAAGTCCCAGACCCCAAGtgagcctcagtttcctcatctgtcaaatgggtttaatattctaacctcagtcattggtggaaagattaaatgagaccatgccagcaggtaataagtgctcagtaaatgacaggcaTTATTATTTCCATGAAAGTAGCAAGAGAGATGGATTCCCATCAGCAATATATTCCCCATTGCAGGGACCAGCACAAATATTTAAGAGGCTGAAGGATTACATTCTGTTTCACTCTCTTTTCTCTCTTCCAAGGAGACC
>gene=chr20_252038-253038; species=bosTau
TC-AAAATGAAACAGGAATTGGTTTGGCAAGACTCATGTTCCCCTAAGAGGTCTGAGGTCAACAGGGAGCAGGAGCTCAGCTCTCAAGCACTGGGGCCCTTCAGGATGAGCGCGCTCTCTGGAGTCAGAGTGACGGTTTTGGAAGCCTGGCTCTGAGTCGCCTCAA--ACACTGCTTTTCCTCTCTGAGCCTCCTGCCTTCACTGGGGA---------------------------CAGACCCCAGGCgagcctctgtttcctcacctggcaaatggg------------------------------------------------------------------------------------------------------------------------------------------------------------------------------------------------------------------------------
>gene=chr20_252038-253038; species=calJac
TCAAAAATGGAAAAGAAATTAGTCTGGCAGGATGAATGTTCCCCCAACAAGTCTGAGGTCAGGAGGGAGCAGGAACTCGGCTCTGAAATGCTGAGGCCCCTCAAGaggatcactgtctttggagtgaggatggctggcttgataacttgatgctgtgtcaccttgaacaagctatttctactgtcccagcctcattccttcaGTGGGCACTCAAGTGAAAAGCACTCATTAAGTGTCAGACCCCAGGtaagcctcagtttctttatctgtcaaatgggtttaattttctaacctcaggcgttggtgggaagattcaatgagaccaggctagcatgtagtaagtgctcagtaaatgacaggcattattattTCCACGAAACTAGCAAAAGAGATGGATTTCC-----------------------------CAGCACACACACTGAAGAGGCTGAAGGATTATATTCACTTT--------TCACTCTCTTCCAAGGAGACC
>gene=chr20_252038-253038; species=canFam
CCAAAAATGAAAAAGGAATGGGTTTGGCATGACTAATGTTCCCCTAAGACGTCTAGGGTCAAGAAGGAGCAGTAACTGAGCTCTGAAATGCAGGGGCCTCTCACAACAAGCACTCTCTCTACAGTCAGAATGATCAGCTCGGACACCTGGGTGGGTGTCACCTTGAGCATTCTTCTACAGCTCTCTGAGCCCCACTCCTTCGGTCGGCACCTGTGTAATGAGCACTCACTGTGTGCCGGAACCCAGAGCagcctcagtttcctcattggtcaaaggggaacaatattc-aacctcagtctttggcaggcagactaagtggggctgtgctgacataggaaaagtgctcagtacctgacGGGTATCCTTCTTG-CACATAAAGGGCAAGAGCAAGGGGTTCCCACTTGCAATATATCCCCCATCTCAGGGACTAGC----ACACTTAGGAGGCCACAGG--------CT--------CTCTCTACCTTGTCCCAA-GCTCTC
>gene=chr20_252038-253038; species=equCab
TCAAAAATGAAAAAGGAATGGGTTTGACAGGACTAAGGTTCCCCTAAGAGGTCCAAGGTCAAGGGGGAGCAGGAGCTCGGCTCCGCAATGCTGAGGCCCCTCAgaacgagcactctctttggagccaggacgactggtttagaaattcagctctgtgtcaccttgagcatactacttctcctctctgagcttcactccttcagctgGCACCTATGTAACAAGCACTCACTACGTGACAGA--CTCAAGCGgcctcagtttcctcacctgtcaaaggggg-taatattc-aacctcagtggttggtaggaggattcaatgagatcgtgccagcgtgtagcaagtgctcagtaaatgacaggcaTTATTCTGTCCACACGAGGAGCAAGAGAGATGGATTCCCATCTGCCAGCCATTTCCCATCTCAGTGACCACC----ACATTTCCGGGGCTGCAGGATGACATCCT--------CTCTCC-------------TCTC--
>gene=chr20_252038-253038; species=gorGor
TCAAAAATGGAAAAGAAATGAGTTTGGCAGGACGAATGTTCCCCTGACAAGTCTGAGGTCAAGAGGGAGCAGGAACTCAGCTC-GAAATGCTGAGGG-CCTCAAGATG-Tcactggctttggagtga-gatgacaggtttgataactttgacct-tgtcaccttgagcaagatatttctactctcccagcctcactccttcagttgGCACTTAAGTGAAAAGCACTCATTAAGTGCCAGACCCCAGGtgagcctcagtttcctcatctgtcaaatgggtttaatattctaacctcagtcattggtggaaagattaaatgagaccatgccagcaggtaataagtgctcagtaaatgacaggcaTTATTATTTCCATGAAAGTAGCAAGAGAGATGGATTCCCATCAGCAATATATTCCCCATTGCAGGGACCAGCACAAATATTTAAGAGGCTGAAGGATTACATTCTGTTTCACTCTCTTTTCTCTCTTCCAAGGAGACC
>gene=chr20_252038-253038; species=panTro
TCAAAAATGGAAAAGAAATGAGTTTGGCAGGACGAATGTTCCCCTGACAAGTCTGAGGTCAAGAGGGAGCAGGAACTCAGCTCTGAAATGCTGAGGGCCCTCAAGATgatcactggctttggagtgaggatgacaggtttgataactttgacctgtgtcaccttgagcaagctatttctactctcccagcctcactccttcagttgGCACTTAAGTAAAAAGCACTCATTAAGTGCCAGACCCCAGGtgagcctcagtttcctcatctgtcaaatgggtttaatattctaacctcagtcattggtggaaagattaaatgagaccatgccagcaggtaataagtgctcagtaaatgacaggcaTTATTATTTCCATGAAAGTAGCAAGAGAGATGGATTCCCATCAGCAATATATTCCCCATTGCAGGGACCAGCACAAACATTTAAGAGGCTGAAGGATTACATTCTGTTTCACTCTCTTTTCTCTCTTCCAAGGAGACC
>gene=chr20_252038-253038; species=papHam
TCAAAAATGGAAAATAAATGAGTTTGGCAGGACGAATGTTCCCCTGACAAGTCTGAGGTCAAGAGGCAGCAGG---TCAGCTCTGAAATGCTGGGGGCCCTCAAGATAATcactggctttggagtgaggatgacaggtttgataatttgactccgtgtcaccttgagcaagctatttctactctcccagcctcactccttcagttgGCACTTAACTGAAAAGCACTCTTGAAGTGCCAGACCCCAGGtgagcctcagtttcgtcatctgtcaaatgggtttaatat---------agttattggtggaaagattaaatgagaccatgccagcatataataagtgttcagtgaatgacaggcattattattTCCATGAAAGTAGCAAGAGAGATGGATTCCCATCAGCAATATATTCCCCATCGCAGGGACCAGCACAAATATTTAAGAGGTTGAAGAATTACACTCTCTTTTATTC---TTTCTCTCTTCCAAGGAGACC
>gene=chr20_252038-253038; species=ponAbe
TCAAAAATGGAAAAGAAATGAGTTTGGCTGGACGAATGTTCCCCCGACAAGTCTGAGGTCAAGAGGGAGCAGGAACTCAGCTCTGAAATGCTGAGGGCCCTCAAGATgatcactggctttggagtgaggatgacaggtttgataacttgactccgcgtcaccttgagcacgctatttctactctccccgcctcCCTCCTTCAGTTGGCACTTAAGTGAAAAGCACTCATTAAGTGCCAGACCCCAGGtgagcctcagtttcctcatctgtcaaatgggtttaatattctaacctcagtcattggtggagagattaaatgagaccatgccagcatgtaataagtgctcagtaaatgacaggcaTTATTATTTCCATGAAAGTAGCAAGAGAGATGGATTCCCATCAGCAATATATTCCCCATTGCAGGGACCAGCACAAACATTTAAGAGGCTGAAGGATTACATTCTCTTTCACTCTCTTTTCTCTCTTCCAAGGAGACC
>gene=chr20_252038-253038; species=rheMac
TCAAAAATGGAAAATAAATGAGTTTGGCAGGACGAATGTTCCCCTGACAAGTCTGAGGTCAAGAGGCAGCAGGAACTCAGCTCTGAAATGCTGGGGGCCCTCAAGATAATcactggctttggagtgaggatgacaggtttgataatttgactccgtgtcaccttgagcaagctatttctactctcccagcctcactccttcagttgGTACTTAAGTGAAAAGCACTCTTGAAGTGCCAGACCCCAGGtgagcctcagtttcgtcatccgtcaaatgggtttaatatcct------agttattggtggaaagattaaatgagaccatgccagcatataataagtgttcagtgaatgacaggcattattATTTCCATGAAAGTAGCAAGAGAGATGGATTCCCATCAGCAATATATTCCCCATCGCAGGGACCAGCACAAATATTTAAGAGGTTGAAGGATTACACTCTCTTTTATTC---TTTCTCTCTTCCAAGGAGACC
>gene=chr20_265452-266452; species=hg19
ctCTTACTTCTAGTGACCTGAGAAGTGGGACCACAACACCAGACGAAGGCACAGCAGCCACGCAAAACTCCAACTGGCTGTCTCTGAAACACTCTAAGGGCTGTGGTTCTGCCAGATAAGAGTACAGGCATTTGGGGGGCATATTCTCAGAATCCCTGTTTCCTCTCTGCCTGTCGTGCAATGACATGGGACAAATCGCCCAGGTGGATCCAGCTGTACTCTCAGTCCTCACCAAAATCCCTGCTTCAGGTACAACCCAGCTCATCTGGGAGAGATACTAATCTCTTTAATAGATCAATGTCCTTCATCCTGAGAAATGCTGGCATTAACTATGGAGATGATTAAGTAAATTAATTTTGTGTTTAATTTATAAATTACCTGTATATATCCGGTTTTTAGTTGTATTGTATAAGAGATAGAATGATTAATAGGTTAATCTTGTGATTCTAATTTTAAAAGTGTAAGTGGGATTTTGATTTAGATTTAAGTTGAAAGGTTTA
>gene=chr20_265452-266452; species=bosTau
-----ATTACCAGTGGCCTGAGAACTGGGACCACAGCATCAGATAAAGATACAGGAGCCAAGCAAAAC--------ACTGTCTCTGAAATACTGTAAAACCTGTGGTCCTGCCAGATAGAAGTACAA--CTCAAGAGGGCATGTTCCAAGAATCCCTGATTCCTCTTGGCGTGTCCTGCACCAGCGTGAGGCAAATCACACAAACCACAAATGCTGCCCT------------CAAAGGCCCTGTTAGAGGTGCAACCCAATTCA-TTTTGAAAAATA-TTATTTCTTTAATGGATTGATATCCATAAT-----------TTAGTATTAAGTACTGAGGTGACAAAGCAAATTACTTTTGAGTTAAAGTTATGAATTATCTGTATTTAC------TTGAA----ACTATTTGAGAGATGGAGTGATTAATaggaAGACCTTGTGATTCTAATTCAAAATACGTAAATGAGATTTTGATTTAGATTTAAGTTGCAAGGTTTA
>gene=chr20_265452-266452; species=calJac
ctCTTACTTCTAGTGACCTGAGAATTGGGCCCACAAGACCAGACGAAGACACAGCAACTAGGCAACACTCCAACTGGCTGTCTCTGAAACACTCTTAGAACTGTGGTTTTGCCAGATAGGCATATAGGCATTT-GGGGACATATTCTCAGCATCCCTGTTTCCTCTCTGCCTGGCCTGCAATGACATGAGACTAATCACCCTGGTGGGTCCGGCTCTA--CTCAGTCCCCACCAAAATCCCTGCTTCAGGTACAGCCCAGTTTACCTCGGAAATATATTAATCTCTTTACTAAATCAATGTCCTTCATTCTGAGAAATGCTGGCATTAACTATGGAGATGATGAAGTAAATTAATTTTGTGTTTAATTTGTAAATTACCTGTATATATCCAGTTTTTAATTTTATTGTGTAAGAGATAGAATGATTAATAGATTAATCTTGTGATTCTAATTTTA-AAGTGTAAGTGGGATTTTGATTTAGATTTAAGTTGAAAGGTTTA
>gene=chr20_265452-266452; species=canFam
CTGTCATAACTGATGACCTGAGGACTGGAACCACAGCATCACACAAAGGCCCAGGAGCTGTGCTAAACTCCAACTAGTTG--TCTGAAACACTATAAAAGCTGTGGTCCTGCCAGACAGGA-CATAGGCATTTGGAGGGCATGTTCTAAGAACCTCTGCTTCTTCTCAG----------GCCAGACTAAAACAAATCACCCAAATCATGACTACTACATTCTTGACTCCCACCAAAATCCCTGCTCCAGGTGCAACACAGTACTTTTCAG-AAAATA-TTATTTCTTTAATGGATCAATATAGCTAACCCTGGAAAATTTTACTAATAACTACTGAAATGATGAAGTAAATTAATTTTGTGTTACAGTTATGAATTACCTGTATATATCAGGTATTTAATTGTATTGTTTAAAAGATGGAATTATCAATAAATTAATTTTATAGTTCTAA-----------------------TTATTTAGATTTAAGTTAAATGTTTTA
>gene=chr20_265452-266452; species=equCab
tTATTATTACTAATGACCTGAGAATGGGGACCACAGCCCCCGACAAAGGCACAGGAGCTATGCAAAACTCCAACTGGCTGTCTCTGAAATACTATAAAGGCTGT-GCTCTGCCCGATAGGAGGATAGGCACTTAGAGCACATGTTCTTAGGATCCCCGCTTCCTCTGGG----TCCTCCATCAGCATGAGACAAA-CACCCAAACTGTCACCACCGCAGCCTCAGCG-CCACGAACATCCCTGCTCTAGGTGCAACCCGGGGCATTTCAGAAAAATA-TGGTTTCTTTAATGGGTCAATATCCTTAACCCTGGAAAATCTTAGTATTACGTATTGAAGTGATGAAGTAAATTAAGTTTGTGTTAAAGTTATGAATTATCCGTATATATCTGGTATTTAATTGTATTGTTTAAGAGATGGAATGATTCACAGATTAATCTTGTGGTTCGAATTTGAAATGTGTAAATGAGAATTTGATTTAGATCTAAGATGACAGGTTTA
>gene=chr20_265452-266452; species=gorGor
--------------------------------------------------------------------------------------------------------------------------------------------------------------------------------------------------------------------------------------------------------------------------------------------------------------------------------------------------------------------------------------------------------------------------------------------------------------------------------------------------------------------
>gene=chr20_265452-266452; species=panTro
ctCTTACTTCTAGTGACCTGAGAAGTGGGACCACAACACCAGACGAAGGCACAGCAGCTATGCAAAACTCCAACTGGCTGTCTCTGAAACACTCTAAGAGCTGTGGTTCTGCCAGATAAGAGTATAGGCATTTGGGGGGCATATTCTTAGAATCCCTGTTTCCTCTCTGCCTGTTGTGCAATGACATGAGACAAATCACCCAGGTGGATCCAGCTGTACTCTCAGTCCCCACCAAAATCCCTGCTTCAGGTACAACCCAGCTCATCTGGGAGAGATACTAATCTCTTTAATAGATCAATGTCCTTCATCCTGAGAAATGCTGGCATTAACTATGGAGATGATTAAGTAAATTAATTTTGTGTTTAATTTATAAATTACCTGTATATATCCGGTTGTTAGTTGTATCATATAAGAGATAGAATGATTAATAGATTAATCTTGTGATTCTAATTTTAAAACTGTAAGTGGGATTTTGATTTAGATTTAAGTTGAAAGGTTTA
>gene=chr20_265452-266452; species=papHam
ctCTTACTTCTGGTGACCTGAGAAGTGGGACCTCGACACCAGACAAAGGCACAGCGGCTATGCAACACTCCAACTGGCTGTCTCTGAAACACTCTAAGAGCTGTGGTTCTGCCAGATAGGAGTATAGGCATCTGGGGGGCATATTCTTAGAATCCCTGTTTCCTCTCCGCCTGTCATGCAATGACATGAGACAAATCACCCAGGTGGATCCAACTCTACTCTCAGTCGCCACCGAAATCCCTGCTTCAGGTACAACCCAGCTCATCTGGGAAAGATACTAATCTCTTTAATAGATCAATGTCCTTCATCTTGAGAAATGGTGGCATTAACTATGGAGACGATTAAGTAAATTAATTTTGTGTTTAATTTATAAATTACCTGTACATATCCAGTTTTTAGTTGTATTGTATAAGAGATAGAATGATTAATAGGTTAATCTTGTGATTCTAATTTTACAAGTGTAAGTGGGATTTGGATTTAGATTTAACTTGAAAGGTTTA
>gene=chr20_265452-266452; species=ponAbe
ctCTTACTTCTAGTGACCTGAGAAGTGGGACCACAACACCAGACGAAGGCACAGCAGCTAGGCAAAACTCCAACTGGCTGTCTCTGAAACACTCTAAGAGCTGTGGTTCTGCCAGATAGGAGTATAGGCATTTGGGGGGCATATTCTTAGAATCCCTGTTTCCTCTCCGCCTGTCGTGCAATGACATGAGACAAATCACCCAGGTGGATCCAGCTCTACTCTCAGTCCCCACCAAAATCCCTGCTTCAGGTACAACCCCGCTCATCTGGGAAAGATATTAATCTCTTTAATAGATCAATGTCCTTCATCCTGAGAAATGCTGGCATTAATTATGGAGATGATTAAGTAAATTAATTTTGTGTTTAATTTATAAATTACCTGTATATATCCAGTTTTTAGTTGTATTGTATAAGAGACAGAATGATTAATAGATTAATCTTGTGATTCTAATTTTAAAAGTATAAGTGGGATTTTGATTTAGATTTAAGTTGAAAGGTTTA
>gene=chr20_265452-266452; species=rheMac
ctCTTACTTCTGCTGACCTGAGAAGTGGGACCTCAACACCAGACAAAGGCACTGCGGCTATGCAAAACTCCAACTGGCTGTCTCTGAAACACTCTAAGAGCTGTGGTTCTGCCAGATAGGAGTATAGGCATCTGGGGGGCATATTCAGAGAATCCCTGTTTCCTCTCCGCCTGTCATGCAATGACATGAGACAAATCACCCAGGTGGATCCAGCTCTACTCTCAGTCGCCACCAAAATCCCTGCTTCAGGTACAACCCAGCTCATCTGGGAAAGATATTAATCTCTTTAATAGATCAATGTCCTTCATCTTGAGAAATGGTGGCATTAACTATGGAGACGATTAAGTAAATTAATTTTGTGTTTAATTTATAAATTACCTGTACATATCCAGTTTTTAGTTGTA------AAGAGATAGAATGATTAATAGGTTAATCTTGTGATTCTAATTTTAAAAGTGTAAGTGGGATTTTGATTTAGATTCAAGTTGAAAGGTTTA
>gene=chr20_327187-328187; species=hg19
TCCCTTCTCAAGGTACAAGGGCTGATCCCGTACCAGGGATGGGTAGGGACTCAAAGAGGAAAAGAGGATGAAAAGAGGATGGGGACTGAGTGAGATGTGAGGACTCCAGAGGGATTAGCGGCTCTCAAGGCAAGTGGGAGGGGACTTCCCGGTAGGAGCCCGGAGACAGATGGGAGCCTGTGAAGAGGGCGGGGGCCCGGCGAGGAGAAGCGGTTTCTACGCTGGGGTGGGGCTCCATGAGGGGGATGGAGACCTGGAAAAGGGACTGACGGTGCAGCGAGGAGAGGAAGGCTCGGTTAAGGGATGGGTCTTCCACGGGAGGGGTGGGGAACTGCGGGAGTGACGGCAGCTTCGGTGAGGAGTCTGAGGGGCTGCGTGAGGGGCTGGGGCCCAGGGAGTCCGAGGGGTCTCTGTGAGGGCGCTGGGGTGTCCGAGCGAGCAGGGAACTCTGGAAGGGGACAGGAGCCGGGGGAGCTGCAGGCGGCCGCCGTCTGCAGAGC
>gene=chr20_327187-328187; species=bosTau
TCTCTTCTCAAGATAAGGGCGCCCAT----CCTCAGCAAGGGGTAGGGACTCACAGAGGGAG--AGAATGGACAGAAGATGGGGACTCAGTGGAGGGTGAGGACTTTAGTCAGACAAGGGGCTTCTGATGCAAGCAGGAGGGGACTTCTTAGTAAGAACCCAGGGAGAGCAGGGAGCCTGTGA--AGGATGGGGCTGTGGCCAGGAGATGAC------------GAGTAGGGGTCCCTGAGGGAGATGGAGGCCCAGAG--GGAACCGAGGATGGAGTGAGGAAATGAAGGTTCAGCAGAGTCAAGGGTCTTCAGTCAGAGGGCTGAGAGATTGATGGAGCAG-------TCAGGGGAGGAGTTTGAGGGGCCGCATGAGGGAGTCGGGTCCAGGGAGGTGTTGGGGTCCACGCGAGGGGTCTGGGGTCTCTGAGAGAGAAGAGACTTCTTGGAAGGGAGAGGGGCTC--ACAGCTGCAGGGGTCCGAAATCTGCAGAGC
>gene=chr20_327187-328187; species=calJac
TCCCTTCTCAAGGTACCAGGGCTGATCCTGTACCAGGGAGGGGTAGGG--TCAAAGAG-----------GTAAAGAGGATGGGGACTGAGTGAGAAAGGGGGGCTTCAGAGAGACTAGGGGCTCTCGCGGCGAGTAGGAGGGGACTTCCCAGTAGGAGCC----GGGAGATAGGAATCTGTGAAGAGGGCGGGGGCTTAGCGAGGAGATGCGGTTTCTATACTTGGGTAGGACTTCATGAGAGGGAAGGAGACCCAGAGAAGGGACTGAGGGTACAGCGAGGAGATGAAGGCTCAGTGAGGGGATGGGTCTTCCATGAGAGGGATGGGGAGCGGCGGGGGTGATAGGAGCTCCGGTGAGGAGTTT------------GAGGGGTTGGGGCCCAGGGAGTCCGAGGGGTCTCTGTGAGGGGTCTGGGGTCTGAGAGAGAGAAGGGAACTCTGGACGGGGACAGGAGCTGGGGGAGCTGCAGGGGGCCGCTGTCTGCAGAGC
>gene=chr20_327187-328187; species=canFam
TCCCTTCTCAAGATAAGGGGGTTGAC----CCTTAGCCAGGT-CAGGGGGTCAAAGAGGGAAAGAGAATGGAGAGAGGATAGGGACTGAGT-------------------AAGATAGGGGGCTCCCGA-------GGGAGAG------------GGGGCTCAGC-------CAGAATCTGTGGAGCAGATGGCGGCT---CAGCAAGATGACGTTTGTGTACTGGGTTGGGACTCCGTGGAGGGAATGGAAACCCATAGAGGGGGCCGAGGATGCAATGAGGAAGTGACGGCTCAGTGACGGCGAGGGTCTTGGGTCAGAGGGGTGAGAGATGGAGGGAGCGATGGAATGTCGGATGAGGAGTTTGAGGGACCGAAGGAGGGGGTGCGTTCCGGGGAGGCCGTGGGGTTTCCGCGAGCGGTCTGGGGCCTCAGAGTGAGAAGGAAACTCTGGAAGGAGACAGGGGCTA--TCCACTGCAGGGGTCCGCAATCTGCAGAGC
>gene=chr20_327187-328187; species=equCab
CTCCTTCTCCAGATAATGGGGCTGAT----CCCTAGCAAGGGGTAGGGGCTCAAAGAGGAAAAGGAAATAGAGAGAGGAGGGAGCCTCAGT-CAGGGCTAGGGCTTCAGTAAGAGAAGGGGCTCCTGATGCAAGCAGGAGGGGAC-CCAGCGGTGGGGCTCAGCGAGAGGT--GAGTCTGTGAAGGAGGGGGGGGCT---CAAGGAGATGAAGTTTATATACTGGGGGGGGGTTCCATGAGGGGGATGGAGGACTAGAGA-GGAACTAAGGATACAGTGAGGAAATGAAGGCTCGTGAAGGGCGAGGG-CTTCAGCGAGAGCGGTGGGAGATTGAGGGAGTGATGGGAGGGCCGGTAATGAGTTTGAAGGACTGCATGGAGGGGTGGGGCGCACGGAGA-GGTGGGTTCTCCGTGAGGGACCTGGG--------------------------------------------------------------------------
>gene=chr20_327187-328187; species=gorGor
TCCCCTCTCAAGGTACAAGGGCTGATCCTGTACCAGGGATGGGTAGGGACTCAAAGAGGAAAAGAGGATGAAAAGAGGATGGGGACTGAGTGAGAAGTGAGGACTTCAGAGAGATTAGGGGCTCTCAAGGCAAGTGGGAGGGGACTTCCCGGTAGGAGCCCGGAGA-AGATGGGAGCCTGTGAAG-------------------------------------------------------------------------------------------------------------------------------------------------------------------GCTTCGGTGAGGAGTTTGAGGGACTGCATGAGGGGTTGGGGCCCAGGGAGTCCCAGGGGTCCCTGTGAGGGAGCTGGGGTGTCCGAGCGAGCAGGGAACTCTGGAAGGGGACAGGAGCTGGGGGAGCTGCAGGCGGCCGCTGTCTGCAGAGC
>gene=chr20_327187-328187; species=panTro
TCCCTTCTCGAGGTACAAGGGCTGATCCTGTACCAGGGATGGGTAGGGACTCAAAGAGGAAAAGAGGATGAAAAGAGGATGGGGACTGAGCGAGATGTGAGGACTCCAGAGAGATTAGGGGCTCTCAAGGCAAGTGGGAGGGGACTTCCCGGTAGGAGCCCGGAGAGAGATGGGAGCCTGTGAAGAGGACGGGGGCCCGGCGAGGAGATGCGGTTTCTACGCTGGGGTGGGGCTCCATGAGGGGGATGGAGACCTGGAAAAGGGACTGACGGTGCAGCGAGGAGATGAAGGCTCAGTTAAGGGACGGGTCTTCCACGAGAGGGGTGGGGAGCTGCGGGAGTGATGGCAGCTTCGGTGAGGAGTTTGAGGGACTGCAGGAGGGCTTGGGGCCCAGGGAGTCCCAGGGGTCTCTGTGAGGGAGCTGGGGTGTCCGAGCGAGCAGGGAACTCTGGAAGGGGACAGGAGCTGGGGGAGCTGCAGGCGGCCGCCGTCTGCAGAGC
>gene=chr20_327187-328187; species=papHam
TCCCTTCTCAAGCTACAAGGGCTGATCCTGTACCAGGGAGGGGTAGTGACTCAAACAGGAAAAGAGGACGAAAAGAGGATGGGGACTGAGTGAGAAGTGAGGACTTCAGAGAGATTAGGGGCTCCCAAGGCAAGTGGGAGGGGACTTCCCGGTAGGAGCCCAGACAGAGATGGGAACCTGTGAAGAGGGC-GGGGCTTAGCGAGGAGATGCGGTTTATATACTGGGGTGGGGCTCTATAAGGGGGATAGAGACCTAGAGAAGGGACTGACGGTACAGCGAGGAGATGAAGGCTCAGTGAGGGGATGGGTCTTCCATGAGAGGGGTGGGGAACTGCGGGAGTAATGGGAGCTTCGGTAAGGAGTTTGAGGGACTGCATGAGGGGTTGGGACCCAGGGAGTCCGAGGGGTCTCTGTGAGGGACCTGGGGTGTCAGAGCGAGAAGGGAACTCTGGAAGGGGACAGGAGCTGGGGGAGCTGCAGCGGGCCGCTATCTGCAGAAC
>gene=chr20_327187-328187; species=ponAbe
--------------------------------------------------------------------------------------------------------------------------------------------------------------------------------------------------------------------------------------------------------------------------------------------------------------------------------------------------------------------------------------------------------------------------------------------------------------------------------------------------------------------
>gene=chr20_327187-328187; species=rheMac
TCCCTTCTCAAGGTACAAGGGCTGATCCTGTACCAGGGAGGGGTAGTGACTCAAACAGGAAAAGAGGACGAAAAGAGGATGGGGACTGAGTGAGAAGTGAGGACTTCAGAGAGATTAGGGGCTCCCAAGGCAAGTGGGAGGGGACTTCCCGGTAGGAGCCCAGAGAGAGATGGGAACCTGTGAAGAGGGC-GGGGCTCAGCGAGGAGATGCGATTTATATACTGGGGTGGGGCTCCATAAAGTGGATAGAGACCTAGAGAAGGGACTGACGGTACAGCGAGGAGATGAAGGCTCAGTGAGGGGATGGGTCTTCCATGAGAGGGGTGGTGAACTGCGGGAGTAATGGGAGCTTCGGTAAGGAGTTTGAGGGACTGCATGAGGGGTTGGGACCCAGGGAGTCCGAGGGGTCTCTGTGAGGGACCTGGGGTGTCAGAGCGAGAAGGGAACTCTGGAAGGGGACAGGAGCTGGGGGAGCTGCAGCGGGCCGCTATCTGCAGAAC
>gene=chr20_334288-335288; species=hg19
CCCCTCTCAGTGTTTCCCCAACTTCTCCCTTTTAGCAGGGTCCCTTTAGAGCCCAACTCCAGGTCAAATCTGGAGCTCAAATCCCAGTGCTCCCTCCCCAGGAGTGGGGCCCCAACTCTTCCAAGATACCAGCATTCCTCAAGTCCTCCCAAAACTTCCTACCCACACCCTCTTCCCAAGGCCCTCAGGGGCAGAAAACATCTCCTTCAACCCGTCCCCACTCCTTCCTctgcatgaccttgggcaaacccttgccctttcaagccatcagctcctgcctctctgccatgagggctttggatcagatTCCTCTTCTCGCCAGGATGAGGACACGCACTGCCCTCCATAGACACAGATGAAGGGGTGGGGGTCATTCAGCTCGAATGGGTCCCAGATGCTCACTTGGCCTTTCCCTGCAGGATGAGTGAAGACGTTTGCCTCTCACAGTGTGTCTtctacctgcattttggcatcagagccccccagcccacccaccacag
>gene=chr20_334288-335288; species=bosTau
CCCTTCCCACCATATCCCTAACTTATCCCTTTCAGTGGGGTTCCTTCAAGGCCCAACCCCAAGTCAAGTCTGGACCTCACATCTCTGTGTCCCC-TCCCAGGGGTGGGGCCCTAACTCATCCAAGATGCCAGCCTTCCCTGAGTCCCCACAAAACTGCCCACCCATCCCTCCTCTACAAGGCCATCAGAAACAGAAAACATCTCCCTCACCCTATCCACACTCTTTCCTctatatgaccttgggcaagccctcacgcgttcagaccatcggttcctgcctctatactatgaacgatgtggaccagTTTCTTTTTCTCCCCAGGAT----ATAAGTATTACCTGCCATAGGCAAAGATGGGGGAGGGAGGGTCCTTCTTCTTGGATGAGTCAAAGATTCTCACTAGGA--------CCAGGATGTGTGAAAGTATTGACCCCCTACAGTATGCTTTCTA--TGCATTTTGCTGTCAGAGCCCCTGAGTCCACCCATCCTGA
>gene=chr20_334288-335288; species=calJac
CCCCTCTCAGTGTTTCCCCAACTTCTCCCTTTCAGCACGGTCCCTTTAGAGTCCAACCCCAGGTCAAGTCTGGAGCTCAAATCCCAGTGCTCCTTCCCCAGGGGTGGGGCCCCAACTCATCCGAGATGCCAGCTTTCCTCAAGTCCTCCCCAAACTTCCCACCCACACCCTCTTCCCAAGGCCCTCAGCTGCAGAAAACATCTCCTTCAACC-ATCCccactctttcctctggatgaccttgggcaagccgttgccttttcgggccatcagctcctgcctctctaccatgagtgctttggactggatTCCTCTTCTCCCCAGGCTGAGGGCACACACTGCCCTCCATAGACACAGATGAAGGAGT-GGGGTCATTCAGCATGAATGTGTCCCAGATGCTCACTTGGACTTCCCCTGCAGGATGTGTG-AGACGTTTGCCTCTCACAGTGTGTCTTCTACCTGCATCTTGGCATCAGAGCCCCCTAGCCCACCCACCATAG
>gene=chr20_334288-335288; species=canFam
CCCCTCCAATTGTGTCACTAACTTCTCACTTTCAGTGGGGCCCCTTCA-------ACCCTAGGTCGAGTCTGGAGCTCAAATCCCAGTGCCC-CTTCCCAAGGATTGGGCCCCAACTCATCCAAAATGCCAACTTTTCCCAAGTCCTCCCAAAACTTCCCACCTAACCCTCCTTCCCAAGACCCTCAGGAGCAGAAAACATCCTCCTTGAtctatccccattccactctgt--gtgaccccgggcaagcacttatcctttcagaccatcagttcctgtctctgtactatgaggggtttggattagTTTCCTCTTCTCCCC-AGCT----ATGAGCATTACTCTCCATAGACAAAGTTGGGGGAGGGGGAGTCTTTCTCCCGGGATGGGTCAGAAACATTCACTTGGACTTCACCTCCAGGATGTGCAA--ATAGTCACCTCCCACAGAAGGTTTTCTATGTGTGCTTTGGCATCAGAGCCCCTCCGTCCCCCCATCATGG
>gene=chr20_334288-335288; species=equCab
-CCCTC----TGTCTCCTTCACTTCTCCCTTTCAGCAGGGCCCCTTCGAGGCCCCACTCCAGGTCAAGCCTGGAAGTCACCTCTCCGTGCC-CCTTCCCAGGGGGAGGGCCCC-ACTCATCCAAGATGCCAGCCTTCCCCACGTCCTCCTAAAACCG--CAGCCACCCCTCCTTCCCAAG-CCCTTAGGGGCAGAAAGTGTCTCCCTCCACCCACCCCGGCTCTCCTctct--gtgactctgggcaagcccttcccctctgagaccgccagcccctgcctctgcactgcga--ggtttggaccagTTTCCTGTTCCCCCA-AGAT----ACAAGCATTACCCTCCACAGGCCAAGATGGAGCAGGGCG-GTCGTTCTCCTCGGATGGATCAAAGATGCTCCCTTGGACTTCCCCCCCAGGATGTGAAA--ACGTGTATCCCCTACAGTACATTTGCTACATGCATTTTGGTGTCAGAGGCCCTCCGTGCACCCATCAAGG
>gene=chr20_334288-335288; species=gorGor
CCCCTCTCAGTGTTTCCCCAACTTCTCCCTTTCAGCAGGGTCCCTTTAGAGCCCAACTCCAGGTCAAATCTGGAGCTCAAATCCCAGTGCTCCCT-CCCAGGGGTGGGGCCCCAACTCTTCAAAGATGCCAGCATTCCTCAAGTCCTCCCAAAACTTCCTACCCACACCCTCTTCCCAAGGCCCTCAGGGACAGAAAACATCTCCTTCAACCCGTCCCCACTCCTTCCTctgcatgaccttgggcaagcccttgccctttcaagccatcagctcctgcctctctgccatgagggctttggatcagatTCCTCTTCTCGCCAGGATGAGGACACGCACTGCCCTCCATAGACACAGATGAAGGGGTGGGGGTCATTCAGCTCGAATGGGTCCCAGATGCTCACTTGGACTTTCCCTGCAGGATGAGTGAAGAtgtttgcctctcaccgtgtgtcttctacctgcattttggcatcagagccccccagcccacccaccatag
>gene=chr20_334288-335288; species=panTro
CCCCTCTCAGTGTTTCCCCAACTTCTCCCTTTCAGCAGGGTCCCTTTAGAGCCCAACTCCAGGTCAAATCTGGAGCTCAAATCCCAGTGCTCCCTCCCCAGGGGTGGGGCCCCAACTCTTCCAAGATGCCAGCATTCCTCAAGTCCTCCCAAAACTTCCTACCCACACCCTCTTCCCAAGGCCCTCAGGGGCAGAAAACATCTCCTTCAACCTGTCCCCACTCCTTCCTctgcatgaccttgggcaagcccttgccctttcaagccatcagctcctgcctctctgccatgagggctttggatcagatTCCTCTTCTCGCCAGGATGAGGACACGCACTGCCCTCCATAGACACAGATGAAGGGGTGGGGGTCATTCAGCTCGAATGGGTCCCAGATGCTCACTTGGACTTTCCCTGCAGGATGAGTGAAGAtgtttgcctctcacagtgtgtcttctacctgcattttggcatcagagccccccagcccacccaccacag
>gene=chr20_334288-335288; species=papHam
CCCCTCTCAGTGTTTCCCCAGCTTCTCCCTTTTAGCAGGGTCCTTTTAGAGCCCAAATCCAGGTCAAGTCTGGCGCTCAAATCCCAGTGCTCCCTTCCCAAGGTTGGGGCCCCAGCCCTTCCAAGATGCCAACCTTCCTCAAGTCTTCCCAAAACTTCCTACCCACACCCTCTTCCCAAGGCCCTCAGGGGCAGAAAACATCTCCTTCAACCCGTCCCCACTCCTTCCTctgcatgaccttgggcaagcccctgccctttcaaaccatcagctcctgcctctccgccatgagggctttggatctgatTCCTCTTCTTGCCAGGCTGAGGACATGCACTGCCCTCCATAGACACAGATGAAGGGGTGGGGGTCATTCAGCTCAAATGGGTCCCAGATGCTCACTTGGACTTTCCCTGCAGGATGTATGAAGAtgtatgcctctcatagtgtgtattctacctgcattttggcatcagagccccccagcccacccaccatag
>gene=chr20_334288-335288; species=ponAbe
--------------------------------------------------------------------------------------------------------------------------------------------------------------------------------------------------------------------------------------------------------------------------------------------------------------------------------------------------------------------------------------------------------------------------------------------------------------------------------------------------------------------
>gene=chr20_334288-335288; species=rheMac
CCCCTCTCAGTGTTTCCCCGACTTCTCCCTTTTAGCAGGGTCCTTTTAGAGCCCAAATCCAGGTCAAGTCTGGCGCTCAAATCCCAGTGCTCCCTTCCCAAGGTTGGGGCCCCAGCCCTTCCAAGATGCCAACCTTCCTCAAGTCTTCCCAAAACTTCCTACCCACACCCTCTTCCCAAGGCCCTCAGGGGCAGAAAACATCTCCTTCAACCCGTCCCCACTCCTTCCTCTGCATGACCTTGGGCAAGCCCCTGCCCTTTCAAACCATCAGCTCCTGCCTCTCCGCCATGAGGGCTTTGGATCTGATTCCTCTTCTTGCCAGGCTGAGGACACGCACTGCCCTCCATAGACACAGATGAAGGGGTGGGGGTCATTCAGCTCGAATGGGTCCCAGATGCTCACTTGGACTTTCCCTGCAGGATGTATGAAGAtgtatgcctctcacagtgtgtcttctacctgcattttggcatcagagccccccagcccacccaccatag
>gene=chr20_346368-347368; species=hg19
cttaaaagtgcaaatgcacaaacttttgacttagaaattctgcttctgggCAGGGCGCGGTGGCTCACGCCTGTGATCCCTGCCTCCCaggccaaggttgcagtgagctgagatcgcaccattgcactccagcctgggcaacaagagcgaaactctgtctcaaaaaagaaagaaagaaagaaagaaaaattctacttctaggaaattagctcagaacttctctccacacccccatgtatgaacactgcagcattttttgttatagcaaaagactggaaataattaactgttcattgacaagggatggtttaaataaaccagtacattcctaaccatggaataggaccaagctgtaaaaactgaccaggcaggtctttctggactgacacggaagagtccccaagataaattgttaaataggaaggaaaaaggcaatctgaaggacatggagtgtgctcccatctgtgtaaaaaagtgacaataaatCCTCATATTTTATG
>gene=chr20_346368-347368; species=bosTau
--------------------------------------------------------------------------------------------------------------------------------------------------------------------------------------------------------------------------------------------------------------------------------------------------------------------------------------------------------------------------------------------------------------------------------------------------------------------------------------------------------------------
>gene=chr20_346368-347368; species=calJac
-------------------------------------------------------------------------------------------------------------------------------------------------------------------------------------------aattctgcttctaggaaattagcacagaactcctctccacacccccatgtatgaacattgaagcattgtttgttatagcaaaagac--gaaataattaaatgttcattgacaaggggtggtttaaatagagcagttcattcctaacgatggaataggaccaagctgtaaaaaccgaccgggcaggtcctcctggactgacatggaagattccccaagataaattgataaataggaaggaaaaaagcaatctgaaggacatggagtgtgctcccatctgtgtaaaaaggTGACAATAAATAGTCATATCTTATG
>gene=chr20_346368-347368; species=canFam
CTTATAAGTGCAGGTGCCCA-----------------------------------------------------------------------------------------------------------------------------------------------------------------------------atttctaggaaattagctcagagttgctctctactcctccacttacaaatactgcagcattgtttgtactagt--cagactggaaataacgaagtgttcattgacaagggatgatttcaatacaccagtacatcccta-caatggaatactacaaagctgtaagaa---atcaggaagttctttttgaagggatgtagaat-gtccccaagacaaatcgctaagtaggaagaaaaaaagcaatctgaaggaccgtgtatatGCTCCCACCTGTGTGTAAAGTGAA----TGATAGTCATCA-CTATG
>gene=chr20_346368-347368; species=equCab
attaaaagtgcaaatgcacaaactttcgacctagcaatttgg--------------------------------------------------------------------------------------------------------------------------------------------------------cttctaggaaattgtcttggagtttctctccgctccctcatgtccaaagactgtagcattgtttgttacagcaaaagactggaaataatgaaatgttcattgacaagggatggtttccataaaccggtacatcccta-cgatggaatactgcaaaaaaaaaaaaa---atcaggaagatctttctgagctggt-tggaataatccccaagacaaattgttgaataggaagaaagaaagcaatgtgaaggactgtgtgtttgctccca-ctgtgtgaaaatgggaaaacaaATAGTCATAATTTAGG
>gene=chr20_346368-347368; species=gorGor
--------------tGCACAAACTTTTGACTTAGAAATTCTGCTTCTGGGCAGGGCGCGGTGGCTCACGCCTGTGATCCCTGCCTCCCaggccgaggttgcagtgagctgagatcgcgccattgcgctccagcctgggcaacaagagcgaaactctgtctcaaaaaagaaagaaagaaagaaagaaaaattctacttctaggaaattagctcagaacttctctccacacccccatgtatgaacactgcagcattttttgttatagcaaaagactggaaataattaaatgttcattgacaagggatggtttaaataaaccagcacattcctaaccatggaataggaccaagctgcaaaaactgaccaggcaggtctttctggactgacacggaagagtccccaagataaattgttaaataggaaggaaaaaggcaatctgaaggacatggagtgtgctcccatctgtgtaaaaaagTGACAATAAATCGTCATATTTTATG
>gene=chr20_346368-347368; species=panTro
cttaaaagtgcaaatgcacaaacttttgacttagaaattctgcttctgggCAGGGCGCGGTGGCTCACGCTTGTGATCCCTGCCTCCCaggccgaggttgcagtgagctgagatcgctccattgcactccagcctgggcaacaagagcgaaactctgtctcaaaaaagaaagaaagaaa--------aattctacttctaggaaattagctcagaacttctctccacacccccatgtgtgaacactgcagcattttttgttatagcaaaagactggaaataattaactgttcattgacaagggatggtttaaataaaccagtacattcctaaccatggaataggaccaagctgtaaaaactgaccaggcaggtctttctggactgacacggaagagtccccaagatacattgttaaataggaaggaaaaaggcaatctgaaggacatggagtgtgctcccatctgtgtaaaaaagTGACAATAAATCGTCATATTTTATG
>gene=chr20_346368-347368; species=papHam
---------------------------------------------------------------------------------------------------------------------------------------------------------------------------------------------------------------------------------------------------------------------------------------------------------------------------------------------------------------------------------------------------------------------------------------------------------------------------------------------------------CATATTTTATG
>gene=chr20_346368-347368; species=ponAbe
attaaaagtgcaaatgcacaaacttttgacttagaaattctgcttctgggcaGGGCGCGGTGGCTCACATCTGTAATACCTGCCTCCCaggccgaggttgcagtgagctgagatcgtgccattgcactccagcctgggcaacaagagcgaaactctgtctcaaaaa--aaagaaagaaagaaagaaaaattctacttctaggaaattagctcagaacttctctccacacccccatgtatgaacattgcagcattttttgttatagcaagagaccggaaataattaaatgttcattgacaagggatggtttaaataaaccagtacattcctaaccatggaataggaccaagctgtaaaaactgaccaggcaggtctttctggactgatatggaagagtgcccaagacaaagtgttaaataggaaggaaaaaggcaatctgaaggacatggagtgtgctcccatctgtgtaaaaaagtgacaataaatcatcatactttatg
>gene=chr20_346368-347368; species=rheMac
ATTAAAAGTGCAAATGCACAAACATTTGACTTAGAAACTCTTCTTCTAggcagggcgtggtggctcacgcctgtaatccctgcCTCCCaggccgaggttgcagtgagctgagatcgcgccattgcactccagcctaggcaacaagagcgaaa--ctgtctcaaaaaagaaagagggaaagaaagaaaaattctaattaaagGAAATTAGCTCagaacttctctctacaaccccatgtatgaacattgcagcattttttcttatagcaaaagactggaaataattaaatgttcattgacaagggatggtttaaataaaccagtacattcctaaccatggaataggaccaagctgtaaaaactgaccaggcaggtctttctgaactgatatggaagagtccccaagataaattgttaaataggaaggaaaaaggcaatctgaagaacacggagtgtgctcccgtctgtgtaaaaaagTGACAATAAATAGTCATATTTTATG
>gene=chr20_352218-353218; species=hg19
CAACTTCCAGCTCAAGTTCCTTCACCCAGGCGGCCTAAGCCCTCTCAGCACTGGCCCCAAAGCCTTCCTTCATCCCTCAACTTCCTCCATCACTCCCTGACAGCCTGGCCTTGCTCAGTGTCCCTCGCAAGGCTGAACAGTCCTCATTCTGGCACCTCAGGGGACAGGGTAGGGGTGGGGACTATGGGACAGGGCTCAGTGCTGGACCCAGGAGGGCGCCTTGCGCAAGGTTTTCTGATGCAACTGGCTGAGTGCTTCAGCATTCCACCCCCACCCCCCAAGCTTTTCTCAGAAAGGCAAGGCCTGGGCAGTTATCCAGACTGAACATATAATCCCCTTCCTTCTCTGGCCTTTGATGGCTTCAGGACCTGCAGGCAAaaggaaggcaggaaggcaggcaggaaggaaggaaggTCAGGTGACTCAGCAATGCGTCCAGCACTGGGAGCTGGCAGATCTGGGGCTCCCTCATCCTCCAGCTGAGAGGCGAGAAAGAGAAT
>gene=chr20_352218-353218; species=bosTau
CTTCTTCTAGTCTAAGTTCCGTCCCCTGGACAGATGAG-------CAGCAGGAGCCCC-AACCCTTCCAT---CTCTGGCCCAGCTAGGTCATGCCCCAGGGTCCAAGCCTGGCTCAGTCTCCCCAACAATAGCTAACCATCCCCACTCTGTTACCCCAGGG-TATGGGGAGGGGTGGGGGCTGTGGGACAGGGCTCTGTGCCTGACCCAGGAGGGTGCCTTGCGCAAGGCTTTCTGATGCAACTGGCTGAACACCTCAGCACCC----TCCACCCCAAAAGCTTTTCTCAGAAAAGGAA-GGCCAGGCAGTGTCCTGGATTGAACTCATAATCCCCTTCTTTCCCTGACCC-TGGTGGCTTCAGGACAGGCAGGAGGCAGGTCAGAAGGAAGGC---------AGGGCAGGGATCACAAGAGTCAGCAAGGACTCCAGAATAGCGAGGGGGCGGAGCCGGGGCTTCCTCCGCCCCCAGGGGAAAGATAAAGGTGGGAGT
>gene=chr20_352218-353218; species=calJac
CAACTTCCAGCTCAAGTTCCATCACCCAGGCAGCCTAAACCCTCTCAGCACTGGCCCCAAAGCCTTCCTCCATCCCTCAGCTTCCTCCATCACTCCCTGACAGCCCATCCTGGCTCAGTGTTCCTCACAAGGCCAAACAATCCTCACTCTGGTATCCCAGGGGACAGGGTAGGGGTGGGGACTGTAGGACAGGGCTCTGTGCCTGACCCAGGAGGGTGCCTTGCGCAAGGTTTTCTGATGCAACTGGCTGAGTTCTTCCGCACTCCACCCCCACCCCCAAAGCTTTTCTCAGAAAGGGAAGGGCTGGGCAGTGACTGGGACTGGATGCATAATCCCCTTCCTTCTCTGGCCTCTGATGGCTTCAGGACCTGACGGCAAAAGGAA-----GA-----------------------TCTGGTGACTCAGCACTGATTCCAGCATTGGGATCTGGCAGATCTGGGGCTCCCTTCTCCTCCAGCTGAAAGGTTAGAAAGAGAAT
>gene=chr20_352218-353218; species=canFam
--CCTTTTAGCCTAAGTTCCATCATCCACACAGACAAG-------TAGCACCTGTGCCAAACCCTTCCTTC--CCCTCACCTCCCTGGGTCAGACCCTGAGGCCCAGGCCTGGCTCAGTGTCCCCCACAAAGCCTAGCAGTCCTTGTTCTGGCA-CCCAGGGGACCAGAGGGGGGTAGGGGCTCTGGGGCAGGACTCTGTGCCTGACTCAAGAGGGCACCTTGCGTAAGGCTTTCTGATGCAACTGGCTGAACACCTCAGTACCCC-CTCCTACTCTTCAAGCTTTTCCCAGAAACAGAAGGGCTGGGCAGTGGCCTGAATCAAACACATAATCCCTCTCCTTCCGGGGCCC-TGATGGCTTTGGGAGCAGCAGGAGCCAGGCTGACAGGCAGGC---------AGAGCAGGGATCCAATGACTCAGCAACAGCTCCATTATTGGAGCAGGCC-GATCTAGGGCTTCCTCCTCCTCCAGCGGGAAGGCAAGGGAGAGAAT
>gene=chr20_352218-353218; species=equCab
CACCTTCCAGCCTGAGTTCCACCGTCCAGGCAGAGGAG-------CAGCATCCGCCCCAAACCCTTCCATC--CTCTCACCTCCCCAAGTCATTCCCGCGGGGCCAGGCCTGGCTGAGTGTCCCCTACAAGGCCTAA-GGTTCTCACTCTGGCACCCCAGGGGGCCGGGGGGGGGTAGGGGCCA--GGGCAAGGCTCTGTGCTTGACCCAGGAGGGCCCCTTGCGCAAGGCTTTCTGATGCAACTGGCTGAACACCTCGGCACCTC---CCCACCCTGCAAGCTGTTCTCAGAAAGGGAAGGGCTGGACAGTGCCCTGGATTGAACACATAATCCCCTTCCTTCCCTGGCCC-TGGTGGCTTCAGGGCC-TCAGGGAGCAGGCAGGAAGGCAGGC---------AGGGCCGGGCTCAGATGACTCAGCAGCAACTCCAG--TTGGAGGGGGCG-GATCC-GGGCTCCCTCCGCCTCCAGCTGGAAGGTAAGGGACGGAGT
>gene=chr20_352218-353218; species=gorGor
CAACTTCCAGCTCAAGTTCCTTCACCCAGGCAGCCTAAGCCCTCTCAGCACTGGCCCCAAAGCCTTCCTTCATCCCTCAACTTCGTCCATCACTCCCTGACAGCCTGGCCTTGCTCAGTGTCCCTCACAAGGCTGAACAGTCCTCATTCTGGCACCTCAGGGGACAGGGTAGGGGTGGGGACTATGGGACAGGGCTCAGTGCTGGACCCAGGAGGGCGCCTTGCGCAAGGTTTTCTGATGCAACTGGCTGAGTGCTTCAGCACTCCACCCCCACCCCCCAAGCTTTTCTCAGAAAGGCAAGGCCTGGGCAGTTATCCAGACTGAACATATAATCCCCTTCCTTCTCTGGCCTTTGATGGCTTCAGGACCTGCAGGCAAaaggaaggcaggaaggcaggcaggaaggaaggaaggTCAGGTGACTCAGCAATGTGTCCAGCACTGGGAGCTGGCAGATCTGGGGCTCCCTCATCCTCCAGCTGAGAGGCGAGAAAGAGAAT
>gene=chr20_352218-353218; species=panTro
CAACTTCCAGCTCAAGTTCCTTCATCCAGGCGGCCTAAGCCCTCTCAGCACTGGCCCCAAAGCCTTCCTTCATCCCTCAACTTCCTCCATCACTCCCTGACAGCCTGGCCTTGCTCAGTGTCCCTCGCAAGGCTGAACAGTCCTCATTCTGGCACCTCAGGGGACAGGGTAGGGGTGGGGACTATGGGACAGGGCTCAGTGCTGGACCCATGAGGGCGCCTTGCGCAAGGTTTTCTGATGCAACTGGCTGAGTGCTTCAGCAGTCCACCCCCACCCCCCAAGCTTTTCTCAGAAAGGCAAGGCCTGGGCAGTTATCCAGACTGAACATATAATCCCCTTCCTTCTCTGGCCTTTGATGGCTTCAGGACCTGCAGGCAAaaggaaggcaggaaggcaggcaggaaggaaggaaggTCAGGTGACTCAGCAATGCATCCAGCACTGGGAGCTGGCAGATCTGGGGCTCCCTCATCCTCCAGCTGAGAGGCGAGAAAGAGAAT
>gene=chr20_352218-353218; species=papHam
CAACTTCCAGCTCAAGTTCCATCACCCAGGCAGCCTAAGCCCTCTCAGCACTGGCCCCAAAGCCTTCCTCCATCCCTCAACTTCCTCCCTCACTCCCTGACAGCCTGGCCTGGCTCAGTGTCCCTCACAAGGCCAAACAGTCCTCACTCTGGCACCCCAGGAGACAGGGTAGGGGTGGGGACTATGGGACAGG-----GTGTTTGACCCAGGAGGGCGTCTTGTGCAAGGTTTTCTGATGCAACTGGCTGAGTGCTTCAGCGCTCCACCCCCACCCCGCAAGCTTTTCTCAGAAAGGCAAGGGCTGGGCAGTTATCCAGACTGAACACATAATCCCCTTCCTTCTCTGGCCTCTGATGGCTTCAGGACCTGCAGACAAaaggaaggcaggaaggaaggaaggaaggaaggaaggTCAGGTGACTCAGCAATGAGTCCAGCATTGGGAGCTGGCAGATCTGGGGCTCCCTCCTCCTCCAGCTGAGAGGCGAGCAAGAGAAT
>gene=chr20_352218-353218; species=ponAbe
CAACTTCCAGCTCAAGTTCCATCACCCAGGCAGCCTAAGCCCTCTCAGCACTGGCCTGAAAGCCTTCCTTCATCCCTCAACTTCCTCCATCACTCCCTGACAGCCTGGCCTTGCTCAGTGTCCCTCACAAGGCTGAACAGTCCTCACTCTGGCACCTCAGGGGACAGGGTAGGGGTGGGGACTACGGGACAAGGCTCGGTGCTGGACCCAGGAGGGCGCCTTGCACAAGGTTTTCTGATGCAACTGGCTGAGTGCTTCAGCGCTCCACCCCCACCCCACAAGCTTTTCTCAGAAAGGCAAGGCCTGGGCAGTTATCCAGACTGAACATAAAATCCCCTTCCTTCTCTGGCCTCTGATGGCTTCAGGACCTGCAGGCAAaaggaaggcaggaaggcaggcaggcaggaaggaaggTCAGGTGACTCAGCAATGTGTCCAGCACTGGGAGCTAGCAGATCTGGGGCTCTCTCATCCTCCAGCTGAGAGGCGAGAA--AGAAT
>gene=chr20_352218-353218; species=rheMac
CAACTTCCAGCTCAAGTTCCATCACCCAGGCAGCCTAAGCCCTCTCAGCACTGGCCCCAAAGCCTTCCTCCATCCCTCAACTTCCTCCATCACTCCCTGACAGCCTGGCCTGGCTCAGTGTCCCTCACAAGGCCAAACAGTCCTCACTCTGGCACCCCAGGAGACAGGGTAGGGGTGGGGACTATGGGACAGG-----GTGTTTGACCCAGGAGGGCGTCTTGTGCAAGGTTTTCTGATGCAACTGGCTGAGTGCTTCAGCGCTCCACCTCCACCCCCCAAGCTTTTCTCAGAAAGGCAAGGGCTGGGCAGTTATCCAGACTGAACACATAATCCCCTTCCTTCTCTGGCCTCTGATGGCTTCAGGACCTGCAGACAAaaggaaggcagga----aggaaggaaggaaggaaggtcaggTGACTCAGCAATGAGTCCAGCATTGGGAGCTGGCAGATCTGGGGCTCCCTCCTCCTCCAGCTGAGAGGCGAGAAAGAGAAT
>gene=chr20_355231-356231; species=hg19
tattcccagctactggggaggctgaggcaggaggatggcgtgaacccgggaggcggagcttgcagtgagctgagatcacgccagtgcactctagcctgggtgacagagcgagactccgtctcaaagaaaaagaaaaaaaaaaaaagaagctgttaaatgagactttctccctgagtctttggagaaacagcaagaaaactgaaagggtttaagtgtatcacaattatgattcaaagttatgtcatacggtatctggagaccctaaaaccctctggcactcagccattgttgtacatggtatatttcagaaaacactgACCTCACTGacctactccaactttctcttcttattttacagataagaaatttgaagcccccgcaaagggaggtgacttgtccacaatctcacaggctcagtggcttcagccagacttggaacgcaACCAGAAGTTCTAAGGCATCATGTCACTTTTGTGGGGGAAATGTATGAAGATGAAAAG
>gene=chr20_355231-356231; species=bosTau
----------------------------------------------------------------------------------------------------------------------------------------aaaaagacagatgctgttaaatgagactttcttccccagtagttgcagaaactagaagaaaatcagaaggaaatacatgtattacaa-tatga-tcaatgttatttagta--gtgtcttgagaccctaaaacctcctggcatccta-------tgtgtataacatattggggaaaacCCTGacctaatccaac-----------tctcttcctattttacacatgagaaaattaaggcaccc-aaagaggaggtgacttgctcaccatctcatagggcaaatgacttcagccagacctggaatgcaaccagaattCATAAGGTATCACTTCACTTCTGTGGGGAAAA-ACCTAAAGAGGAAC-G
>gene=chr20_355231-356231; species=calJac
------------------------------------------------------------------------------------------------------------------------------------------------------------------------------------------------------------------------------------------------------------------------------------------------------------------------------------------------------------------------aagaaatttgaggaccccccaaaggtaggtgacttgtctgcaatctcaca--------ggcttcagccagacctggaatgaaaccagaagttctaaGGCATCATGTCACTTTTGTGGGGAAAATATATGAAAATGAAAAG
>gene=chr20_355231-356231; species=canFam
----------------------------------------------------------------------------------------------------------------------------------------------------gctattaaatgagattttct-tactagtaattggaggaatagga--------------------------------tctgattcaatattatttaat----agtcttgagaccttcaaaccacctggcatcctaccatgggtgtacattttatatttaggaaaacgctgacctaatccaactc---------tctcttcctattttacaaggaagaacagtagggctccc-aaaggggaggtgacttgccgaccatctcacaggactgatggctttaaccagacctggaatccaaccagaatttccaaggcaTGGTTCGACTTCTGTGGGGGGTACGTAGAAAGATG-----
>gene=chr20_355231-356231; species=equCab
----------------------------------------------------------------------------------------------------------------------------------------aaaggtggagaggctgtaaaatgacacttcctcccctcgggactggaggagctggaagaaaatcagaaggagatacgggtgtcaccg-tatgattcaa---agttTAATA--GAGCCTTGAGATGCTCCAACCCCCTGGCATCCTCCCTCTgctggacatgtcat--ctcagaaaacactga-ctcgtccaactc---------tctcttcctactgtacagagaagaac--taaggcccca-ggaggggaagtgacttgcccaccatctcacagcgtcagtggattcagccagacctgg-atctaaccagaatttccaaggtgtcgttctacctTCGTGGGGAGAATTTACGAAGTCGAAG-G
>gene=chr20_355231-356231; species=gorGor
--------------------------------------------------------------------------------------------------------------------------------------------------------------------------------------------------------------------------------------------------------------------------------------------------------------------------------------------------------------------------------------------------------------------------------------------------------------------------------------------------------------------
>gene=chr20_355231-356231; species=panTro
tagtcccagctactcgggaggctgaggcaggagaatggcgtgaacccaggaggcggagcttgcagtgagctgagatcacgccactgcactccagcctgggtgacagagcgagactccatctcaaagaaaaagaaaaacaaaaa--gaagctgttaaatgagactttctccctgagtctttggagaaacagcaagaaaattgaaagggtttaagtgtatcacaattatgattcaaagttatgccatacggtatctggagaccctaaaaccctctggcactcagccattgttgtacatggtatatttcagaaaacactgACCTCACTGacctactccaactttctcttcttattttacagataagaaatttgaggcccccccaaagggaggtgacttgtccacaatctcacaggctcagtggcttcagccagacttggaacgcaACCAGAAGTTCTAAGGCATCATGTCACTTTTGTGGGGGAAATGTATGAAGATGAAAAG
>gene=chr20_355231-356231; species=papHam
----------------------------------------------------------------------------------------------------------------------------------------------------------------------------------------------------------------------------------------------------------------------------------------------------------------------------------------------------tctcttcttattttacagataagaaatttgaggcctcc-caaagggaggtgactggtccacaatctcacaggctcagtggcttcagttagacctggaacacaACCAGAAGTTCTAAGGTATCATGTCACTTTTGTGGGGGAAATGTATGAAGATGAAAAG
>gene=chr20_355231-356231; species=ponAbe
tagtcccagctactcgggaggctgaggcaggagaatggcgtgaacccaggaggcagagcttgcagtgagccaagatcacgccagtgcactctagcctgggtgacagagcgagactccatctcaaaaaaaaa--------------gaaGCTGTTaaatgagactttctccctgagtctttggagaagcagcaagaaaatgtaaagagtttaagtgtatcacaattatgattcaaagttatgtcatacagtatctggagaccctaaaaccctctggcactcagccattgttgtacatggtatatttcagaaaacaccgACCTCACTGacctactccaactttctcttcttattttacagataagaaatttgaggcccccccaaagggaggtgacttgtccacaatcttacaggctcagtggcttcagccagacctggaacgcaACCAGAAGTTCTAAGGCATCATGTCACTTTTGTGGGGGAAATGTATGAAGATGAAAAG
>gene=chr20_355231-356231; species=rheMac
tattcccagctactcgggaggctgaggtaagagaattgcttgaacctgggaagcgaagactgcagtgagccgag---acaccactgtactccatcct-ggcaatagagccagactccatctcaaaaataataaaaaataaata--gaagctgttaaatgagactttctccctgagtccttggagaaacatgaagaaaattgaaagggtataagtgtatcacaattatgattcaatgttatttcatacagaatctggagaccctaaaaccctctggcactcagccattgttgtacatagtatatttcagaaaacactgACCT---------------------Tcttcttattttacagataagaaatttgaggccccc-caaagggaggtgactggtccacaatctcacaggctcagtggcttcagtcagacctggaacacaaccAGAAGTTCTAAGGCATCATGTCACTTTTGTGGGGGAAATGTATGAAGATGAAAAG
>gene=chr20_369218-370218; species=hg19
ccaggtagaagtgggagatgggagttgcaggcagggggaacagctgttcaaaggcctagaaaagtgaggggatagcactttagagaatgaaaaggacttctctgtggccagagtggagaggatgtgcagaaaggggcaggagatgaaggttggCAGCAGCTGGTCATGAAGGTGTTAACAAGGGGCCTCCACTGGGCTGTGCGGAGCTACTGAAGATGTTTGCACAAGAGAAGGGTAGGGCATGGTAGACATCAAAACTCCTgggacctcggaggtgatcgagcctaacctggggccattttacagataggaagactgagatgaagacaggagaagggccatgcgtgaagtcacatagcACTGGGCCTGGCTCCTGGGGTAAACTAAGGGGTAGAAAAGTCTGAGGATTCCTGGCAGAAACCAGGAAATGGACAGGGTCAAGGCCCCTGAGGGTCAGCCCATGCAGGACACTGACAAGTGACAGTCCAAGAAGACAGAGA
>gene=chr20_369218-370218; species=bosTau
ccagggagaaatgggaaaaaggggttccaggaaggggaaatagctgtc-cgaggccaagaggag--tgaacatggcacttcagagcatgaaaaggacttcatcatggccagagtgggaaaaggatgcagacagggctgacagatgagagctagCAGCCGCGGATTGTGAAAGCATTAGGAAAAAGCCC-TGCTAGGCTGTGGGGAGCCACTGAAGGCATTTGCACCAGGGAAGGATGAGATATGGTAGACATTAGAACTCCTgggaccatggaagtcattgggcctactc-gtgaccattttatagatggaaaaactgaggtcaaga---gagaagggccatgcatgaa-ccacatggcatcagacctggatcctagggcaaggtccaggg----------------ctcctgacAGAAATCAGGGTCTTGACAGAATTCAGGCAATGGAGAGCCACGCCCTACAGGACACTGCCAGGTCTTGGCCCACAAGGACAGAGA
>gene=chr20_369218-370218; species=calJac
ccaggtagaagtggcagacgagagctgcaggcagagggaacagccgtgcaaaggcctagaaaagtgagagtatagcacttcagagcatgaaaaggacttcactatggccacagtggagagggtgtgcggaaaggggcaggacgtgagggttggcagcagctggtcatgaagttgttaacaaggggcctccactgggctatgtggagccactgaagatgtttgcacaaaagaagggcaGGGCATGGTAGACATAAAAACCCCTGGGA----------------------------------------------------------------------------------------------------------------------------------------------------------------------CAGGGTCAAGGCCCCTGAGGGTCAGCCCATGCAGGACACTGGCAAGTGACCGTCCAAGAGGACAGAAA
>gene=chr20_369218-370218; species=canFam
ccagggagaagtaggggaatggaggtccgggcagggga-----------ggcagcctggaggagcaagagtatggggcatcagaggattcaaaggacttcaccatggccagagcagagag-------------gggcaggagatgaggGCTGGCAGCCACTGGTTGTGAAAGCATGAGAGAGGAGCTCACACTGGACTGCGGGGAGCCCCTGAAGATATTCACACTAGGTAAGGGTGAGGTGGAGTAGACATCAGAATGCCTgggaccctggaggtcattgggcctaccctgtgaccatctggcagatggaaagactgaggtcaagaggggaga---GCCAAGAGGGGA-------------------------------------------------------------------------------------------------------------------------------------------------------
>gene=chr20_369218-370218; species=equCab
C--GGGAGAAGCGGGAGAAGCGAGGTCCGGGCAG------------------CGCCCAGAGGAG--AGAGCATGGCGC-TCAGA-GATGGAGAGGCCTTCCCTCTGGCCAGAGTGGAGAGGGTGTGCAGAC--GGGCAGGAGAGGA-GGCTGGCAGCCGCCGG-CGTGAGCGCGTTAGGAAGAAGCTCCCACGGGGCTGTGGGGAACCTTGGAAGACATGTGCACAAGGGAAGGGTGAGATGTGGTGGA-GTCAG-GTGTCCTgggccccgcagatcattgggcctaccctgtggcctttttacagatgagaagactgaggtcaagagggaagaagggccgtgcAGGAA---------------GCCTGGCTCCCAGGGCAAGGTTCAGGG----------------TTCTTTGTAGAAATCAGGAGATGGGAAGGGTCAAGGTCCCTGAGCGTCCAGCCACACAGGACACTGGCAGGTCGCAGCCCAAAAGCACAGAGA
>gene=chr20_369218-370218; species=gorGor
ccaggtagaagtgggagatgggagttgcaggcagggggaacagctgttcaaaggcctagaaaagtgaggggatagcactttagagaatgaaaaggacttctctgtggccagagtggagaggatgtgcagaaaggggcaggagatgaaggttggcagcagctggtcatgaagGTGTTAACAAGGGGCCTCCACTGGGCTGTGCGGAGCTACTGAAGATGTTTGCACAAGAGAAGGGTAGGGCATGGTAGACATCAAAACTCCTgggacctcggaggtgattgagcctaacctgtggccattttacagataggaagactgagatgaagacaggagaagggccatgcgtgaagtcacatagcACTGGGCCTGGCTCCTGGGGTAAACTAAGGGGTAGAAAAGTCTGAGGATTCCTGGCAGAAACCAGGAAATGGACAGGGTCAAGGCCCCTGAGGGTCAGCCCATGCAGGACACTGACAAGTGACAGTCCAAGAAGACAGAGA
>gene=chr20_369218-370218; species=panTro
ccaggtagaagtgggagatgggagttgcaggcagggggaacagctgttcaaaggcctagaaaagtgaggggatagcactttagagaatgaaaaggacttctctgtggccagagtggagagg-tgtgcagaaaggggcaggagatgaagGTTGGCAGCAGCTGGTCATGAAGGTGTTAACAAGGGGCCTCCACTGGGCTGTGCAGAGCTACTGAAGAAGTCTGCACAAGAGAAGGGTAGGGCATGGTAGACATCAAAACTCCTgggacctcggaggtgattgagcctaacctgtggccattttacagataggaagactgagatgaagacaggagaagggccatgcgtgaagtcacatagcACTGGGCCTGGCTCCTGGGGTAAACTAAGGGGTAGAAAAGTCTGAGGATTCCTGGCAGAAACCAGGAAATGGACAGGGTCAAGGCCCCTGAGGGTCAGCCCATGCAGGACACTGACAAGTGACAGTCCAAGAAGACAGAGA
>gene=chr20_369218-370218; species=papHam
CCAGATagaagtgggagatgggagttgcaggcagggggaacagctgttcaaaggcctagaaaagtgaggggatagtactttagagaatgaaaaggacttatctgtggccagagtggagagggtgtgcagaaaggggcaggagatgaggGTTGGCAGCAGCTGGTCATGAAGGTGTTAACAAGGGGCCTCCACTGGGCTGTGCAGAGCTACTGAAGACGTTTGCACAAGAGAAGGGTAGGGCATGGTAGACATCAAAACTCCTgggaccctggaggtgattgagcctaacccgtggccattttacagataggaagactgagatgaagacaggggaagggccatgcgtgaagtcacatagcACTGGGCCTGGCTCCTGGGGTAAGGTAAGGGGTAGAAAAGTCTGTAGACTCCTGGCCGAAACCAGGAAATGGACAGGATCAAGGCCCCTGAGGGTCAGCCCATGCAGGACACGGGCAAGTGACATTCCAAGAGGACAGAGA
>gene=chr20_369218-370218; species=ponAbe
ccagatagaagtgggagatgggagttgcaggcagggggaacagctgttcaaaggcctagaaaagtgaggggatagcactttagagaatgaaaaggacttctctgtggccagagtggagagggtgtgcagaaaggggcaggagatgaggGTTGGCAGCAGCTGGTCATGAAGGTGTTAACAAGGGGCCTCCACTGGGCTGTGCGGAGCTACTGAAGATGTTTGCACAAGAGAAGGGTAGGGCATGGTAGACATCAAAACTCCTgggacctcggaggtgattgagcctaacctgtggccattttaccgataggaagactgagatgaagacaggagaagggccatgcgtgaagtcacatagcACTGGGCCTGGCTCCTGGGGTAAAGTAAGGGGTAGAAAAGTCTGAGGATTCCTGGCAGAAACCAGGAAATGGACAGGGTCAAGGGCCCTGAGGGTCAGCCCATGCAGGACACTGACAAGTGACAGTCCAAGAAGACAGAGA
>gene=chr20_369218-370218; species=rheMac
CCAGATagaagtgggagatgggagttgcaggcagggggaacagctgttcaaaggcctagaaaagtgaggggatagtactttagagaatgaaaaggacttatctgtggccagagtggagagggtgtgcagaaaggggcaggagatgaggGCTGGCAGCAGCTGGTCATGAAGGTGTTAACAAGGGGCCTCCACTGGGCTGTGCAGAGCTACTGAAGATGTTTGCACAAGAGAAGGGTAGGGCATGGTAGACATCAAAACTCCTgggaccccggaggtgattgagcctaacccgtggccattttacagataggaagactgagatgaagacaggggaagggccatgcgtgaagtcacgtagcACTGGGCCTGGCTCCTGGGGTAAGGTAAGGGGTAGAAAAGTCTGAAGCTTCCTGGCCGAAACCAGGAAATGGACAGGATCAAGGCCCCTGAGGGTCAGCCCATGCAGGACACGGGCAAGTGACAGTCCAAGAGGACAGAGA
>gene=chr20_371466-372466; species=hg19
tggtgcgatgcctagcacatggtagtgtctaataGGTCAGCTGTGACTGTTTGCAATGCCAGCCTCAGCTCCCGGGAGTCCCCAGCTGTGCTAACACCATGCTCTGCCCACAGGTGTACCCCGTCCAGGAAGCCCTGGCCGTGCTGGAGCCCTATGCGCGGCTGCCCCCGCACAAGCATGTGGCTCGGCCCACTGAGGTCCTGGCTGGTACCCAGCTCCTCTACGCCTTTTTCACTCGGACCCATGGGGACATGCACAGCCTGGTGCGAAGCCGCCACCGTATCCCTGAGCCTGAGGCTGCCGTGCTCTTCCGCCAGATGGCCACCGCCCTGGCGCACTGTCACCAGCACGGTCTGGTCCTGCGTGATCTCAAGCTGTGTCGCTTTGTCTTCGCTGACCGTGAGAGGTGAGTGTGGTCTCAGAGACCCCAGCCACAGACACACCCAGGGGGTGGGCCATGATGGAGAGAAACCGAGGCCCAGGAAGGCAAGGTAACTTAG
>gene=chr20_371466-372466; species=bosTau
GGGCACAGGGCCCAGCCCACAGTAGTG-CTAAAGGATCGGCTGTGACCTGCTGCAAGGCCGGCCCCAGCCCCCTGGAGTCCCCACCCATGCTCATACCACGCTCTGCCCACAGGTGTACCCGGCCTGCGAGAGGCTGGCGGTGCTGGAGCCCTACTGGAGGCTGCCCCATCATGGCCACGTGGCCCGGCCGGCGGAGGTCCTGGCCGGCACGCAGCTCCTCTACGCCTTCTTCCTGCGGCCGCACGGGGACATGCACAGCCTGGTGCGCCGCCGGCGTCGCCTCCCGGAGCCCGAGGCCGCCGCGCTCTTCCGCCAGATGGCCGCCGCCCTGGCGCATTGCCACCAGCACGGGCTGGTCCTCCGCGACCTCAAGCTAAGGCGCTTCGTCTTCACCGACCGGGAGAGGTGAGTGTGGCCGCCGag----------------------------------------------------------------------------
>gene=chr20_371466-372466; species=calJac
tagtgcaatggctagcacatggtaGTGTCTAACAGGTCAGCTGTGACTGTTTGCAATGCCAGCCTCAGCTCCCGGGAGTCCCCAGCTGTGCTCACATCATGCTCTGCCCACAGGTGTACCCCATCCACGAGGCCCTGGCCGTGCTGGAGCCCTACGCGCGGCTGCCCCCACACAAGCATGTGGCTCAGCCCACTGAGGTCCTGGCTGGTACCCAGCTGCTCTATGCCTTTTTCACTCGGACCCACGGAGACATGCACAGCCTGGTGCGAAACCGCCGCCGCATCCCTGAGCCTGAGGCTGCTGCGCTCTTCCGCCAGATGGCCACCGCCGTGGCGCACTGTCACCAGCATGGTCTGGTCCTGCGTGATCTCAAGCTACGTCGCTTTGTCTTTACTGACTGTGAGAGGTGAGTGTGGTTGCAGAGATCCCAGCCACAGACAGACCCAGGGGGTGGGCCATGATGGAGAGAAACTGAGGCCCAGGAA-ACAAAGTAACTTAG
>gene=chr20_371466-372466; species=canFam
GGCCCCGCAGCAG------TAGGG----CTAAGCCCTTGGCTGCCACTGGTTCCCAGGCCAGCCCAGCCTCCACCTGGTCAGCACCTGCGCTCACGCCGTGCCCCGCCCACAGGTGTACCCGGTCGGCGAGGCCCTGGCCGTGCTGGAGCCCTACTCCCGACTGCCCCCGCAAGGACACGTGGCCCGGCCCGCCGACGTCGTGGCGGGTCCCCGCCACCTCTACACCTTTTTCCCGCGGCCCCACGGGGACATGCACAGCCTGGTGCGCCGCCGCCGCCGCCTCCCGGAGCCCGAAGCCGCCGCGCTCTTCCGCCAGATGGCCGCGGCCCTGGCGCACTGCCACCAGCACGGGCTGGTCCTGCGCGATCTCAAGCTGCGGCGCTTCGTCTTCACCGACCACCAGAGGTGAGTGTGGTCCCAGAGACCCTCATCACAGACATCCTGAGGAGATGGGCCATgatgggga--aactgaggcccacgaaggcaaagtgacttac
>gene=chr20_371466-372466; species=equCab
----------------------------CTAAAGGGTTGG-TGTGACT--TTCTAAGGCCAGCCCAGGCTCCACGCGGTCCCCACCTCTGCTCACGCTGTGCTCCACCCACAGGTGTACCCGGTTTGCGATGCCCTGGCGGTGCTGGAGCCCTACTCACGGCTGCCCCGCCACGGGCACGTGGCCCGGCCCACCGAGGTCTTGGCGGGCACGCGCCACCTCTACGCCTTTTTTCCACGGCCCCACGGGGACATGCACAGCCTGGTGCGCCGCCGCCGCCGCCTCCCGGAGCCCGAGGCCGCCGCGCTCTTCCGCCAGATGGCGGCCACCGTGGCGCACTGCCACCAGCACGGTCTAGTCCTGAGAGATCTCCAGCTGCGTCGCTTTGTCTTCACCGACCGTGAGAGGTAAGTGTGGCCACAGAGACCTCACCCACAGGCACACCGGAGAG-TGGGCCATCATGGGGA--AACTGAGGTTCGGGAAGGCGGAGGACCTCAT
>gene=chr20_371466-372466; species=gorGor
tagtgcaatgcctagcacatggtagtgtctaataGGTCAGCTGTGACTGTTTGCAATGCCAGCCTCAGCTCCCGGGAGTCCCCAGCTGTGCTAACACCATGCTCTGCCCACAGGTGTACCCCATCCAGGAAGCCCTGGCCGTGCTGGAGCCCTACGCGCGGCTGCCCCCGCACAAGCATGTGGCTCGGCCCACTGAGGTCCTGGCTGGTACCCAGCTCCTCTATGCCTTTTTCACTCGGACCCACGGGGACATGCACAGCCTGGTGCGAAGCCGCCGCCGCATCCCTGAGCCTGAGGCTGCTGTGCTCTTCCGCCAGATGGCCACCACCCTGGCACACTGTCACCAGCACGGTCTGGTCCTGCGTGATCTCAAGCTGTGTCGCTTTGTCTTCACTGACCGTGAGAGGTGAGTGTGGTCTCAGAGACCCCAGCCACAGACACACCCAGGGGGTGGGCCATGATGGAGAGAAACCGAGGCCCAGGAAGGCAAAGTAACTTAG
>gene=chr20_371466-372466; species=panTro
tagtgcgatgcctagcacatggtggtgtctaataggtcagctgtgactgttTGCAATGCCAGCCTCAGCTCCCGGGAGTCCCCAGCTGTGCTAACACCATGCTCTGCCCACAGGTGTACCCCGTGCAGGAAGCCCTGGCCGTGCTGGAGCCCTACGCGCGGCTGCCCCCACACAAGCATGTGGCTCGGCCCACTGAGGTCCTGGCTGGTACCCAGCTCCTCTATGCCTTTTTCACTCGGACCCGCGGGGACATGCACAGCCTGGTGCGAA-CCGCCGCCGCATCCCTGAG-CTGAGGCTGCTGCGCTCTTCCGCCAGATGGCCAGCGCCCTGGCGCACTGTCACCAGCACGGTCTGGTCCTGCGTGATCTCAAGCTGTGTCGCTTTGTCTTCACTGACCGTGAGAGGTGAGTGTGGTCTCAGAGACCCCAGCCACAGACACACCC-CGGGGTGGGCCATGATGGAGAGAAACCGAGCCCCA-GAAGGCAAAGTAACTTAG
>gene=chr20_371466-372466; species=papHam
tagtgcaatgcctagcacatggtaGCA-CAGCTAGGCCAGCTGTGAGTGTTTGCAATGCCAGCCTCAGCTCCCGGGAGTCCCCAGCTGTGCTCACACCATTCTCTGCCCACAGGTGTACCCCATCCACGAGGCCCTGGCCGTGCTGGAGCCCTATGCGCGGCTGCCCCCGCACAAGCATGTGGCTCAGCCCACTGAGGTCCTGGCTGGTACCCAGCTCCTCTATGCCTTTTTCACTCGGACCCACGGGGACATGCACAGCCTGGTGCGAAGCTGCCGCCGCATCCCTGAGCCTGAGGCTGCTGCGCTCTTCCGCCAGATGGCCACCGCCCTGGCACACTGTCACCAGCATGGTCTGGTCCTGCGTGATCTCAAGCTGTGTCGCTTTGTCTTCACTGACCGTGAGAGGTGAGTGTGGTTGCAGAG-TCCCAGCCACAGACACACCCAGGGGGTGGGCCATGATGGAGAGAAACCGAGGCCCAGGAAGGCAAAGTAACTTAG
>gene=chr20_371466-372466; species=ponAbe
tagtgcgatgcctagcacatggtagtgtctaataGGTCAGCTGTGACTGTTTGCAATGCCAGCCTCAGCTCCTGGGAGTCCCCAGCTGTGCTAACACCGTGCTCTGCCCACAGGTGTACCCCATCCACGAAGCCCTGGCCGTGCTGGAGCCCTACGCGCAGTTGCCCCCGCACAAGCATGTGGCTCGGCCCACTGAGGTCCTGGCTGGTACCCAACTCCTCTATGCCTTTTTCACTCGGACGCACGGGGACATGCACAGCCTGGTGCGAAGCCGCCGCCGCATCCCTGAGCCTGAGGCTGCTGCGCTCTTCCGCCAGATGGCCACCGCCCTGGCGCACTGTCACCAGCACGGTCTGGTCCTGCGTGATCTCAAGCTGTGTCGCTTTGTCTTCACTGACCGTGAGAGGTGAGTGTGGTCGCAGAGACCCCAGCCACAGACACACCCAGGGGGTGGGCCATGATGGAGAGAAACCGAGGCCCAGGAAGGCAAAGTAACTTAG
>gene=chr20_371466-372466; species=rheMac
tagtgcaatgcctagcacatggtaGCA-CAGCTAGGCCAGCTGTGACTGTTTGCAATGCCAGCCTCAGCTCCCGGGAGTCCCCAGCTGTGCTCACACCATTCTCTGCCCACAGGTGTACCCCATCCATGAGGCCCTAGCCGTGCTGGAGCCCTATGCGCGGCTGCCCCCGCACAAGCATGTGGCTCAGCCCACTGAGGTCCTGGCTGGTACCCAGCTCCTCTATGCCTTTTTCACTCGGACCCACGGAGACATGCACAGCCTGGTGCGAAGCTGCCGCCGCATCCCTGAGCCTGAGGCTGCTGTGCTCTTCCGCCAGATGGCCACCGCCCTGGCACACTGTCACCAGCACGGTCTGGTCCTGCGTGATCTCAAGCTGTGTCGCTTTGTCTTCACTGACTGTGAGAGGTGAGTGTGGTTGCAGAG-CCCCAGCCACAGACACACCCAGGGGGTGGGCCATGATGGAGAGAAACCGAGGCCCAGGAAGGCAAAGTAACTTAG
>gene=chr20_381190-382190; species=hg19
ttctagcctcccttacagtcacatgactagttctgaccagtggggtgtgtgtaggagtgGCAGGCTGAAGCAATGGAGAGCTGGTGAGCCTCATCCCTCTCTTCCCCTGCCACAGCCACCTTGCGCCCACAAGTTCCCTTAGCTACAAGCtggaggagagccaccagatccaccttagatttcactgagcaagaaataaagcttcttgtgttaagtctttcagatttggagtttgtctggtagatagtgttaattaccatgactaaGGAAAATTTGCCATTAGTGAAGGGAGGAAAAATATTCTCCACCAGTAACAAGGCCATGTCAGTCTGCTGCATTATAAACCCCAAACAGtagtttatgatcctctgggctggcaatttgggctgaattcagctgggtcactcctgcagctgcaggcagcaagcagctcgaatgtctaccttgccaggaaggctcttctctgctccacatggcctcgtcctccaataggcatagcc
>gene=chr20_381190-382190; species=bosTau
CCCTGTCTTCCCTTTCAGGCACGGGACAAGTTCTGACTAATAATGTGTGTGTAGAAGTGATGGGCTGAATCGATTGAGAGCTGGTAGGCCTCATACCAGTCTTTCCCTTCCAC------CTTGAGGCCTTGTGTTCCCTTAGCTATAAAATAGaggagatccaaccagtccatcctaaattttactgagcaagaaacaaagcttcctgtgttaagtc--tacaatttggagtttgtctgttgggcagtgtcaattaccAAGAATAAGAAAAACTTGCTACAAGAGAAGGAAGGAGAGTT-CTCTTCCCCAGTAACTAGGCTGTATCAATCTGCTGCTTTACAACTCCCCAATCATGGTTTGTGATTGTCTGGGTCAACAGACTGTGAT-------GCT-GGTCGTTCCTGCAATTGCAGACAGCGGAGAGC-----------CTTGGTTGGGGAGGACCACTTCTGCTCCATGTGAT----------------CCCAGCC
>gene=chr20_381190-382190; species=calJac
GTCTAGCTTCCCTTACAGCCACATGACTAGTTCTGACCAATGTGCTGTGTGTAAGAATAACAGGCTGAAGCAATGGAGAGCTGGTGAGCCT--GCCAGCTCTTCCCCTGCCACAGCCACTTTGAGGCCATGAGTTCCCTTAGCTACAAGCCAGAGGAGAACCACCAGATCCACCTTGGATTTCACTGAGCAAGAAATTAAGCTTCGTGTGCTAAGTCTTTCAGATTCGGACTTTGTCTGGTAGATAGTGTTGATTACTGTGACTAAGGAAAACTTGCCACCAGTGAAGGGAGGAAAAATATTCTCCACCATTAACGAGGTCATGTCAGTCTGCTGCATTACAAACCCCAAACAGtagtttatgattctccgggttggcaattcgggctcgattcagctgggtcactcctgcagctgcaggcagcaagcagcttgagtgtctattttcgcaggaaggcttttctctgctccacgtggcctcatcctccaataagcatagtc
>gene=chr20_381190-382190; species=canFam
CTCGGCCCTCCTGTACAGTCACATGAGTAGTTCTGACCAATGGAGTGTGTGCAGGAGTGCTGGGCTGGGGCCTCGGAGACCTGGGGACCCTCACCCCTCTCA-GCCCTAACACAGGCACCTTGAGGCCCTGGTTCCCCTTAGCTATGAGATAGAAGAGGACCGACAGA----------ATTTTACTGAGCAAGACGTGAAGCTCCCTGGGTGAGGTTTT-GCAATTTGGAGTTTGTCTGTTGGGCAGTGTTAATTACCACGACTTAGGAAAATTTGCCCTAAGTGAGAGGAGGAAACTT-CTCTCTTCCGGTGACGAGGCTGTAGCAGTCTGCTGCATGACAAACACCAAATCATGGTCCCTGATTCTCGGGGTGGGCCGAGTGGGCTGGATGCTGCGGGCTCACTCCCAGGGTCGCGGGCAGCAAGGA--------------TGGGCTCAGA-GCCTCAGCTCTGTTCCAAAAGGTCTCGGCCTCCAAGAAGCTTAACC
>gene=chr20_381190-382190; species=equCab
CCCTGGCCTCCCTTACAGTCACATGACTAGCTCCAAGCAATGGTGTGTGCAAAGAAGTGACAGGCTGAAGCAATTGAGAGTGGGTGGGCCTCATCCCTGTCTCTCCCTTCCACGACCACCTTGAGGCCAGGCCTTCCCTCAGCTACAAGACAGAGGAGGGCCACCAGCCCCATACTGGATTTTCCTAAGCAAGAAATGCAGCTTCGTGTGCTAAGTCT--GCAGTTTGGAGTTAATCTGTCGGACAGTGTTAATTACCATGACGAAGGGAAATTTGCC------------AGGAAAATT-CTCTCTCCTAGTAACTAGGCTGGATCAGCCGGCCGCAGTACAAACCCCAGCCAGCagttcacgattcactgg-tcagcagttcaggctgagctcagccgggtccctcgggcggttgcaggcagt----a--------------t-ggctcag----ctctgctccgctccatgtggcctcagcttccaacaggctcagcc
>gene=chr20_381190-382190; species=gorGor
ttctagcctcccttacagtcacatgactagttctgaccagtggggtgtgtgtaggagtgGCAGGCTGAAGCAATGGAGAGCTAGTGAGCCTCATCCCTCTCTTCCCCTGCCACAGCCATCTTGCGCCCACGAGTTCCCTTATCTACAAGCtggaggagaaccaccagatccaccttagatttcactgagcaagaaataaagcttcttgtgttaagtctttcagatttggagtttgtctggtagatagtgttaattaccatgactaaGGAAAATTTGCCATTAGTGAAGGGAGGAAAAATATTCTCCACCAGTAACAAGGCCATGTCAGTCTGCTGCATTACAAACCCCAAACAGtagtttatgatcctctgggctggcaatttgggctgaattcagctgggtcactcctgcagctgcaggcagcaagcagctcgaatgtctaccttgccaggaaggctctactctgctccacatggcctcatcctccaataggcatagcc
>gene=chr20_381190-382190; species=panTro
ttctagccttccttacagtcacatgactagttctgaccagtggggtgtgtgtaggagtgGCAGGCTGAAGCAAGGGAGAGCTGGTGAGCCTCATCCCTCTCTTCCCCTGCCACAGCCACCTTGCGCCCACGAGTtcccttagctacaagctggaggagaaccaccagatccaccttagatttcactgagcaagaaataaagcttcttgtgttaagtctttcagatttggagtttgtctggtagatagtgttaattaccatgactaaGGAAAATTTGCCATTAGTGAAGGGAGGAAAACTATTCTCCACCAGTAACAAGGCCATGTCAGTCTGCTGCATTACAAACCCCAAACAGGagtttatggtcctctgggctggcaatttgggctgaattcagctgggtcactcctgcagctgcaggcagcaggcagctcgaatgtctaccttgccaggaaggctcttctctgctccacatggcctcatactccaataggcagagcc
>gene=chr20_381190-382190; species=papHam
ttctagactcccttatagtcacatgactagttctgaccaatggggtgtgtgtaggagtgGCAGGCTGAAGCAATGGAGAGCTGGTGAGCCTCATCCCTCTCTTCCCCTGCCACAGCCACCTTGCGGCTATGAGTTCCCTTAGCTACAAGCtggaggagaaccaccagatccaccttggatttcactgagtaaggaataaaacttcttgtgttaagtctttcagatttggagtttgtctggtagatagtgttaattaccatgactaaGGAAAATTTGCCCCTAGTGAAGGGAGGAAAAATATTCTCCACCAGTAACAAGGTCATGTCAGTCTGCTGCATTACAAACCCCAAACAGtagtttatgatcctgtaagttgacaatttgggctgaattctgctgggtcactcctgcagctgcaggcagcaagcagttcaaatgtctaccttgccaggaaggctcttctctgctccacgtggcctcatcctgcaataggcatagcc
>gene=chr20_381190-382190; species=ponAbe
ttctagcctctcttacagtcacatgattagttctgaccagtggggtgtgtgtaggagtgGCAGGCTGAAGCAATGGAGAGCTGGTGAGCCTCATCCCTCTCTTCCCCTGCCACAGCCACCTTGCAGCCACAAGTTCCCTTAGCTACAAGCtggaggagaaccaccagatccaccttagatttcactgagcaagaaataaagcttcttgtgttaagtctttcagatttggagtttgtctggtagatagtgttaattaccatgactaaGGAAAATTTGCCATTAGTGAAGGGAGGAAAAATATTCTCCACCAGTAACAAGGCCATGTCAGTCTGCTGCATTACAAACCCCAAACAGtagtttatgatcctctgggctggcaatttgggctgaattcagctgggtcactcctgcagctgcaggcagcaagcagctcgaatgtctaccttgccaggaaggctcttctctgctccacgtggcctcaccctccaataggcatagcc
>gene=chr20_381190-382190; species=rheMac
ttctagactcccttacagtcacatgactagttctgaccaatggggtgtgtgtaggagtgGCAGGCTGAAGCAATGGAGAGCTGGTGAGCCTCATCCCTCTCTTCCCCTGCCACAGCCACCTTGCAGCTATGAGTTCCCTTAGCTACAAGCTGGAAGAGAACCaccagatccaccttggatttcactgagtaaggaataaagcttcttgtgttaagtctttcagatttggagtttgtctggtagatagtgttaattaccatgactaaGGAAAATTTGCCCCTAGTGAAGGGAGGAAAAATATTCTCCACCAGTAACAAGGCCATGTCAGTCTGCTGCATTACAAACCCCAAACAGTACTTTATGATCTTGTAAGTTGACAATTTGGGCTGAATTCTGCTGGGTCACTCCTGCAGCTGCAGGCAGCAAGCAGTTCAAATGTCTACCTTgccaggaaggctcttctctgctccacgtggcctcatcctgcaataggcatagcc
>gene=chr20_381414-382414; species=hg19
tttggagtttgtctggtagatagtgttaattaccatgactaaGGAAAATTTGCCATTAGTGAAGGGAGGAAAAATATTCTCCACCAGTAACAAGGCCATGTCAGTCTGCTGCATTATAAACCCCAAACAGtagtttatgatcctctgggctggcaatttgggctgaattcagctgggtcactcctgcagctgcaggcagcaagcagctcgaatgtctaccttgccaggaaggctcttctctgctccacatggcctcgtcctccaataggcatagcctactccttcctatggtggtctcagggtttcagaaagcaacaagagaggacaaattccagtgttcaagctgcactagtgtcaaagcatatcaaatagcatgtcaaattccacatcaaattcaggatgcaggcaaattgattctttctcttgatgggaagagctgaaaaTAATGTGTGGTCTTGTTTTTCAATGTAcagtggtcccatttatccaggggggataca
>gene=chr20_381414-382414; species=bosTau
tttggagtttgtctgttgggcagtgtcaattaccAAGAATAAGAAAAACTTGCTACAAGAGAAGGAAGGAGAGTT-CTCTTCCCCAGTAACTAGGCTGTATCAATCTGCTGCTTTACAACTCCCCAATCATGGTTTGTGATTGTCTGGGTCAACAGACTGTGAT-------GCT-GGTCGTTCCTGCAATTGCAGACAGCGGAGAGC-----------CTTGGTTGGGGAGGACCACTTCTGCTCCATGTGAT----------------CCCAGCCGGCTCCTTCATGTGGTGGTCTTGGGGTTTCAAAAAGCAACAAGggga----cttcccagtggttaagc------------------------------------------------------------------------------------------------------------------------------------------------------------
>gene=chr20_381414-382414; species=calJac
TTCGGACTTTGTCTGGTAGATAGTGTTGATTACTGTGACTAAGGAAAACTTGCCACCAGTGAAGGGAGGAAAAATATTCTCCACCATTAACGAGGTCATGTCAGTCTGCTGCATTACAAACCCCAAACAGtagtttatgattctccgggttggcaattcgggctcgattcagctgggtcactcctgcagctgcaggcagcaagcagcttgagtgtctattttcgcaggaaggcttttctctgctccacgtggcctcatcctccaataagcatagtccactccttcccacggtggtctccgggtttcagaaagcaacaagagaggacaaattccaatgttcaaactgcactagtgtcaa------------agcatgtcaaattccatgtcaaattcaggatgcaggcaaatagattctttctcttgatgggaggagatgaaaaTAATGTGTGGTCTTGTTTTTCAATATAcagtggt-ccacttatcca-gtgggataca
>gene=chr20_381414-382414; species=canFam
TTTGGAGTTTGTCTGTTGGGCAGTGTTAATTACCACGACTTAGGAAAATTTGCCCTAAGTGAGAGGAGGAAACTT-CTCTCTTCCGGTGACGAGGCTGTAGCAGTCTGCTGCATGACAAACACCAAATCATGGTCCCTGATTCTCGGGGTGGGCCGAGTGGGCTGGATGCTGCGGGCTCACTCCCAGGGTCGCGGGCAGCAAGGA--------------TGGGCTCAGA-GCCTCAGCTCTGTTCCAAAAGGTCTCGGCCTCCAAGAAGCTTAACCTGCCCCTTCACATGGTGGTCTTGGTTTTTCAAAAAGCCACAAGagaagacagatgccaatgtgcgagctgtgctggtgttacacc--accaaatagcatgtca----cacagccagattcagggggtgggaaaacagattctccctcttgatggaaggagctgaaagtgatttatgcctttttattcA------------------------------------
>gene=chr20_381414-382414; species=equCab
TTTGGAGTTAATCTGTCGGACAGTGTTAATTACCATGACGAAGGGAAATTTGCC------------AGGAAAATT-CTCTCTCCTAGTAACTAGGCTGGATCAGCCGGCCGCAGTACAAACCCCAGCCAGCagttcacgattcactgg-tcagcagttcaggctgagctcagccgggtccctcgggcggttgcaggcagt----a--------------t-ggctcag----ctctgctccgctccatgtggcctcagcttccaacaggctcagccaactc---cgcggggtggtcttggcgtttcaaaaagcaacaagagaggacagatcccaacgtgcaagctgtgtttggaccacatc--agcaaacagcgtgtca----ctaagccagattcagggggtggtgaaataaatgctccctcttgatgggaggagctgaaaataatttgtggccttttttTCT------------------------------------
>gene=chr20_381414-382414; species=gorGor
tttggagtttgtctggtagatagtgttaattaccatgactaaGGAAAATTTGCCATTAGTGAAGGGAGGAAAAATATTCTCCACCAGTAACAAGGCCATGTCAGTCTGCTGCATTACAAACCCCAAACAGtagtttatgatcctctgggctggcaatttgggctgaattcagctgggtcactcctgcagctgcaggcagcaagcagctcgaatgtctaccttgccaggaaggctctactctgctccacatggcctcatcctccaataggcatagcctactccttcctatggtggtctcagggtttcagaaagcaacaagagaggacaaattccagtgttcaagctgcactagtgtcaaagcatatcaaatagcatgtcaaattccacatcaaattcaggatgcaggcaaattgattctttctcttgatgggaagagctgaaaaTAATGTGTGGTCTTGTTTTTCAATGTAcagtggtcccatttatcca-aggggataca
>gene=chr20_381414-382414; species=panTro
tttggagtttgtctggtagatagtgttaattaccatgactaaGGAAAATTTGCCATTAGTGAAGGGAGGAAAACTATTCTCCACCAGTAACAAGGCCATGTCAGTCTGCTGCATTACAAACCCCAAACAGGagtttatggtcctctgggctggcaatttgggctgaattcagctgggtcactcctgcagctgcaggcagcaggcagctcgaatgtctaccttgccaggaaggctcttctctgctccacatggcctcatactccaataggcagagcctactccttcctatggtggtctcggggtttcagaaag---caagagaggacaaattccagtgttcaagCTGCACTAGTGTCAAAGCATATCAAATagcatgtcaaattccacatcaaattcaggatgcaggcaaattgattctttctcttgatgggaagagctgaaaaTAATGTGTGGTCTTGTTTTTCAATGTAcagtggtcccatttatccaggggggataca
>gene=chr20_381414-382414; species=papHam
tttggagtttgtctggtagatagtgttaattaccatgactaaGGAAAATTTGCCCCTAGTGAAGGGAGGAAAAATATTCTCCACCAGTAACAAGGTCATGTCAGTCTGCTGCATTACAAACCCCAAACAGtagtttatgatcctgtaagttgacaatttgggctgaattctgctgggtcactcctgcagctgcaggcagcaagcagttcaaatgtctaccttgccaggaaggctcttctctgctccacgtggcctcatcctgcaataggcatagcccactccttcctatggtggtctcagagtttcagaaagcaacaagagagaacaaattccagtattcaagctgcactagcatcaaagcatatcaaatagcatgtcaaatttcatgtcaagttcaggatgtaggcaaatagattccttctcttgacaggaggagctgaaaaTAATGTGTGGTCTTGTTTTTCAACATAcaatggtcccacttatccaggggggataca
>gene=chr20_381414-382414; species=ponAbe
tttggagtttgtctggtagatagtgttaattaccatgactaaGGAAAATTTGCCATTAGTGAAGGGAGGAAAAATATTCTCCACCAGTAACAAGGCCATGTCAGTCTGCTGCATTACAAACCCCAAACAGtagtttatgatcctctgggctggcaatttgggctgaattcagctgggtcactcctgcagctgcaggcagcaagcagctcgaatgtctaccttgccaggaaggctcttctctgctccacgtggcctcaccctccaataggcatagcctactccttcctatggtggtctcagggtttcagaaagcaacaagagaggacaaattccagtgttcaagctgcactagtgtcaaagcatatcaaatagcatgtcaaattccacatcaaattcaggatgcaggcaaattgattctttctcttgatgggaggagctaaaaaTAATGTGTGGTCTTGTTTTTCAATGTAcagtggtcccacttatccaggggggttaca
>gene=chr20_381414-382414; species=rheMac
tttggagtttgtctggtagatagtgttaattaccatgactaaGGAAAATTTGCCCCTAGTGAAGGGAGGAAAAATATTCTCCACCAGTAACAAGGCCATGTCAGTCTGCTGCATTACAAACCCCAAACAGTACTTTATGATCTTGTAAGTTGACAATTTGGGCTGAATTCTGCTGGGTCACTCCTGCAGCTGCAGGCAGCAAGCAGTTCAAATGTCTACCTTgccaggaaggctcttctctgctccacgtggcctcatcctgcaataggcatagcccactccttcctatggtggtctcagagtttcagaaagcaacaagagagaacaaattccagtattcaagctgcactagcatcaaagcatatcaaatagcatgtcaaatttcatgtcaagttcaggatgtaggcaaatagattctttctcttgacaggaggagctgaaaaTAATGTGTGGTCTTGTTTTTCAACGTAcaatggtcccacttatccaggggggataca
>gene=chr20_414368-415368; species=hg19
actcctgacctcaggtgatccacctgcctcggcctcccaaagtgctggaattataggcgtgagccaccgcgcccagccCTGAATCTCAAGTTTGTAAAGTGCTCCACCTCTGTCACTCCAACTCCCAGGAGTCACTGCTtgggattgaaagtttccgccctcgaatcacctggtctttctggtgcaggagcaaccccgaggcaatctaggggccctgctctaacgaattcattagcatgaactcaaatgggctggaaaggggttatgaataacaaaagacactcaccactcacgaaattccaagggttgtaggagacccgtgttaggaacccaggagaaagaccaaatatttcttagtatcccacaCATACCCTTCCTTTAGTTCTCCAATTATCATAATTCTATTCATCCTTCACATTCCACCCTCACCTTCTATGAAAGTGCCCTGAATTTGCTGCAGGATAGATTGCTCCTGGAGTGCAGCTCTGGTGTGAGCTTTC
>gene=chr20_414368-415368; species=bosTau
--------------------------------------------------------------------------------------------------------------------------------------------------------------------ACCATATAATCTTTCTGGTGTCTGTCCCATCCTGAGGCTATTGAGGGGTCCAACCTTAATCACCTCAATATC---AACCCAGTTGGAATCAAAAGGAAttatgaacaacaaaagacaccc-tcactcagaaaattctaaggcttttaggggaactggt------------gacaaaacccaaatatttat---ttcacCACACATACCTTTCCTTCAGTTTTCCATTTATCAAATTTC-------TCTTTACATTTAA---TCAACT---ATGAAACTGCCACGAAAAT-----------CATTGCTCCTTCAATGCAGCTCTGGTG--AGCTCCC
>gene=chr20_414368-415368; species=calJac
acttctgacctcaggtgatccgcccaccccagcctcccaaactgctaggattacaggtgtgagccaccatgcccaGCCCGGAACCTCAAGtttgtgaagagctccacctccagcacccagactcccaggagtcactgactgggattgaaagttcccgccctctaatcacctggtctctctgatgccagaccgaccctggggcaatctaggggccctactctaa--acttcattagcatgaagttgaatgggctggaaaggagttttgagtaac--aaaaca-----cactcaggaaattcccagggctgtaggagcccca---taggaacccaggaggaagaccaagtatttcttagtatcccaCACACATCCTTCCTTCAGTTCTCCAGTTATCATAACTCTACTCATCCTTCACATTCCACCATCACCGTCTAAGAAATCGCCCTGAATTTGCTGCAGGATAGATTGCTCCTGG-GTGCAGCTCTGGTGTGAGCTTGC
>gene=chr20_414368-415368; species=canFam
--------------------------------------------------------------------------------------------------------------------------------------------------------ctcagctttcggagaagctGATCTGTTGTGTTGCAGCTCCCCCCCGGGGCCCTAAC--------------TCCACTTCATTAGCATAATCTCACAGGGAATCAAAAGGGCTTGTGAACAACAAAAGACACTC-cctatcaggaaattccaaggcttttagaggaactggg------------gacaaaacccaagtatttat---cttaGCACACATTCACTTCCTTCAACGTTCTAATTACCAAAATTCTA----CTCTTCATATTCAACCATCAACTCTGACAAA-----------------------------GCTCATTCAGTGCAACTCTGGCGTGAGCTCCC
>gene=chr20_414368-415368; species=equCab
---cccagcacc---tgctctgttcaccccagaagcgctccatctctgaatcaag--ttc---------------------------------ctgcagactccgttctccgcctctccacc-------------cgggtggggttcaaagttcccttgctcgaatcacttggtccatctggtgccagtcccatcctgaggctctctcg-------------ggcccctcattagcataaactcaggtgggagcaaaaggga---tgaacaacaaaaggcactc-tcactcaggaaattccaagggttttaggagaacttgg------------gacacaaaccaaatatttct---tat--cacaCACACCCTTCCTTCAATTTTCCAGTTATCAAAATTCTG----CTCTTTATGTTCAACCATCAACTTCTATGAC-------------------------AATTGTTCCTTGAATGCAACTCTGGTGTGAGCTCCC
>gene=chr20_414368-415368; species=gorGor
actcctgacctcaggtgatccacctgcctcggcctcccaaagtgctggaattacaggcgtgagccaccgcgcccagccCTGAATCTC--GTTTGTAAAGTGCTCCGCCTCTGTCACTCCGACTCCCAGGAGTCACTGCTtgggattgaaagtttcc-ccctcgaatcacctggtctttctggtgcaggagcgaccccgaggcaatctaggggccctgctctaacgaattcattagcatgaactcaaataggctggaaaggggttatgaataacaaaagacactcaccactcacgaaattccaagggttgtaggagccccgtgttaggaacccaggaggaagaccaaatatttcttagtatcccacaCATACCCTTCCTTTAGTTCTCCAATTATCATAATTCTATTCATCCTTCACATTCCACCCTCACCTTCTATGAAAGTGCCCTGAATTTGCTGCAGGATAGATTGCTCCTGGAGTGCAGCTCTGGTGTGAGCTTTC
>gene=chr20_414368-415368; species=panTro
actcctgacctcaggtgatccacctgccttggcctcccaaagtgctggaattataggcgtgagtcaccgcgcccagccCTGAATCTCAAGTTTGTAAAGTGCTCCACCTCTGTCACTCCGACTCCCAGGAGTCACTGCTtgggattgaaagtgtccgccctcgaatcacctggtctttctggtgcaggagcgaccccgaggcaatctaggggccctgctctaacgaattcattagcatgaactcaaatgggctggaaaggggttatgaataacaaaagacactcaccactcacgaaattccaagggttgtaggagccccgtgttaggaacccaggaggaagaccaaatatttcttagtatcccacaCATACCCTTCCTTTAGTTCTCCAATTATCATAAATATATTCATCCTTCACATTCCACCCTCACCTTCTATGAAAGTGCCCTGAATTTGCTGCAGGATAGATTGCTCCTGGAGTGCAGCTCTGGTGTGAGCTTTC
>gene=chr20_414368-415368; species=papHam
actcctgacctcaggtgatctgcccgcctcggcttcccaaagtgctggaattataggcgtgagccaccgcgcccagccCTGAATCTCAAGTTTGTAAAGTGCTCCACCTCAGTCAGCCTGACTCCCAGGAGTCACTGCTtgggattgaaagtttccaccttcgaatcacctggtctttctggtgcaggagcgaccctgaggcaatctaggggccctactgtaacaacttcattagcattaactcaaataggctggaaaggggttatgaatacc--aagacattcaccactcacgaaatttcaagggttgttggagccccgtgttaggaacccaggaggaagaccaaatatttcttagtatcccacaCATACCCTT-CCTCAGTTCTCCAATTATCATAATTCTCTTCATCCTTCACATTCCACCCTCACCTTCTATGAAAGCACCCTGAATTTGCTACAGGATAGATTGCTCCTGGAGTGCAGTTCTGGTGTGAGCTTGC
>gene=chr20_414368-415368; species=ponAbe
actcctgacctcaggtgatccgcctgcctcggcctcccaaagtgttggaattataggcgtgagccaccgcgcccagccCTGAATCTCAAGTTTGTAAAGTGCTCCACCTCCGTCACCCCGACTCCCAGGAGTCACTGCTtgggattgaaattttccgccctcgaatcacctggtctttctggtgcaggagcgaccccgaggcaatctaggggccctgctctaacgaattcattagcatgaactcaaatgggctggaaaggggttaggaataacaaaagacactcaccactcacgaaattccaagggtcgtaggagccccgtgttaggaacccaggaggaagaccaaatatttcttagtatcccacaCATACCCTTCCTTTAGTTCTCCAATTATCATAATTCTATTCATCCTTCACATTCCACCCTCACCTTCTATGAAAGTGCCCTGAATTTGCTGCAGGATAGATTGCTCCTGGAGTGCAGCTCTGGTGTGAGCTTAC
>gene=chr20_414368-415368; species=rheMac
actcctgacctcaggtgatctgcccacctcggcctcccaaagtgctggaattacaggcgtgagccaccgcGCCCAGCCCTGAATCTCAAGTTTGTAAAGTGCTCCACCTCAGTCAGCCGGACTCCCAGGAGTCACTGCTtgggattgaaagtttccaccttcgaatcacctggactttctggtgcaggagcgaccctgaggcaatctaggggccctactgtaacaacttcattagcattaactcaaatgggctggaaaggggttatgaatacc--aagacattcaccactcatgaaatttcaagggttgttggagccccgtgttaggaacccaggaggaagaccaaatatttgttagtatcccacaCATACCCTT-CGTCAGTTCTCCAATTATCATAATTCTATTCATCCTCCACATTCCACCCTCACCTTCTATGAAAGCGCCCTGAATTTGCTGCAGGATAGATTGCTCATGGAGTGCAGTTCTGGTGTGAGCTTGC
>gene=chr20_417183-418183; species=hg19
gggaggcggaggttgcagtgagctgagactgcaccactgcactccagcctgggcaacagagtgagactccatctcagaaaaaagaaaataataataaaataaaTAAAAATAAAGTGCTTAGTGTAACTCAGCGGACAGGGCTCCCAGCTGCTCTGGCACGTGGGACACCCTCCACCCTGCACACAACAGGCATGCAAAGAGGACTGGATATGGTGGGGTAGAGTGCTTCTGGTGTGTTCACTTTAAGAAAACATCTGCCAAGAGAGAAGAGTGCCCAGGAAAGACCAGGAAAATACAAGTACATGGCTGCTTCATACCATATACCCCAATTCTTTAAAGCAGCAAAAGGCACTTTTTTTTTCAGGCCAGAGTGAATCTAAAACAAACCTGGCTTTGCTTACAGGGAAGCTGTCCCAGAAGGACTGAGTGATGCCTCTTGTTCCCTAAGGTCTGGAGAGTCTTTGCAAGTTTCCAACGACATTTCCAACCAGGTGGGAGAG
>gene=chr20_417183-418183; species=bosTau
-------------------------------------------------------------------------------------------------------------TAAAGTGCTTAGTGTAACTCA-TG-------------------CTCTC---CTAACCACTCT---------ACACCGTGAGAACATGGGGAGGACT-GGTGTGGTGGGAGGAAGTGCTTCTGGCACGTT-----TAAGAAAATACTTGCCAAGAGAGAACAGTGCCCCAGACAGACCAGGAAAAGAAAAGTACATTGCTGCTTCTTACCATACACCCCAGTTCTTCAAAGCAGCAAAAGGCACTTTTTTC--CAAGCCACAGTTAATCTAAAACAAACCTAGGTTTGCTTACACGAAAGCTGTATCAGAAGAACTGAAT-ATGCATCGTGTTCCCTAAGGCCTGGAGAGTCCCTACAAGTTCCCAGTGACATTTCCAACCAGGAAGGAGAG
>gene=chr20_417183-418183; species=calJac
gggaggcaaaggttgcagtgagctgagatcgcacgactgcactccagcctgggggacagagtgagattccatctcagagaaaa-aaaata--aataaaacaaataaaaATAAAGTGCTTAGTGTAACAGCGTAGACACGACTC---------CTGGTATGTGGGACACTCTCCACCCTGCACACAACAGGCATGCAAGGATGACTGGATATCGTGGGGTGGAGTGC-TCTGGCACGTTCACTTTAAGAAAATGCCTGCCA--AGAGAACAATGCCCAGGAAAGACCAGGAAAACACAAGTACATGGCTGCTTTATACCACAAATCCCCCTTCTTTAAAGCAGCAAAAGGCACTTTTTTTTTTAGGCCAGAGTTAATATAAAACAAACCTGGCTTTGCTTACAGGGAAGCTGTCCCAGAAGGAATGAGTGATGCCTCTTGTTCCTTAAGGCCTGGAGAGTCTTGGCAAGTTTCCAATGACATTTCCAACCAGGTGGGAGAG
>gene=chr20_417183-418183; species=canFam
-------------------------------------------------------------------------------------------------------------TCAAGTGCTCGGTGAAGCTCACTG------------------TCTGGCACACTAAATGCCCTCCACTATGTG----------------------CTGGGTGTGCTACGGGAGAGGACTTCTGGCATGTTCACTTTAAGAAAACACCTGCCA--AGAGAACAGTGCCC--AAGAGACCAAGAAAATGAGAGCATGTGGCTGCTTCATACTATACACATCAATTCTTTAAAGCAGCAAAAGGCACTTTTTTT--CAAGCCAGAGTTAATCTCAAACAAACTTGGTTTCGCTTACAGGAAAGCTATCCA-GAAGGACTGAACGGTCGGTCTTGTCCCCTGAGGCCTGGAGAGCCCCCACAAG-GTCCAATGATGCTTTCAACCAGGAAGGAGAG
>gene=chr20_417183-418183; species=equCab
-------------------------------------------------------------------------------------------------------------TAAAGTGCTTAGTGTAACTCAGTG------------------TCT-GCGAGCTCAATGCCCTCCACTCTGCACACAGCGCGCCTGTGGGGAGGACTGGGTATGGTGGGGGAGAGTGCTTCTGGCATGTTCACTTTAAGAAAACACCTGCCAAGAGAGAACGGTGCCCGAGAGAGACCTGGAAAAGCAAAGTACATGGCTGCTTCATACTATACACCCTAATTCTTTAAAGCAGCAAAAGGCACTTTTTTT--CAAGCCAGAGTTAATTTAAAACAAACCCGGCCTTGCTTACAGGAAAGCAGCCCCAGAAGGAGTGGCTGAGCCGCCTTGGCCCC-GAGGCCTGCAGAGCCCTCACAAGTTTCCAATGACGTTTCCAACCAGGAAGGAGAG
>gene=chr20_417183-418183; species=gorGor
gggaggcg------------------------------------------------------------------------------------------------AAAAATAAAGTGCTTAGTGTAACTCAGCGGACAGGGCTCCCAGCTGCTCTGGCATGTGGGACACCCTCCACCCTGCACACAACAGGCATGCAAAGAGGACTGGATATGGTGGGGTGGAGTGCTTCTGGTGTGTTCACTTTAAGAAAACATCTGCCAAGAGAGAAGAGTGCCCAGGAAAGAC-AGGAAAATACAAGTACATGGCTGCTTCATACCATATACCCCAATTCTTTAAAGCAGCAAAAGGCACTTTTTTTTTTAGGCCAGAGTTAATCTAAAACAAACCTGGCTTTGCTTACAGGGAAGCTGTCCCAGAAGGACTGAGTGATGCCTCTTGTTCCCTAAGGTCTGGAGAGTCTTTGCAAGTTTCCAATGACATTTCCAACCAGGTGGGAGAG
>gene=chr20_417183-418183; species=panTro
gggaggaggaggttgcagtgagctgagactgcaccactgcactccagcctgggcaacagagtgagactccatctcagaaaaaagaaaataataataaaataaaTAAAAATAAAGTGCTTAGTGTAACTCGGCGGACAGGGCTCCCAGCTGC-CTGGCATGTGGGACACCCTCCACCCTGCACACAACAGGCATGCAAAGAGGACTGGATATGGTGGGGTGGAGTGCTTCTGGTGTGTTCACTTTAAGAAAACATCTGCCAAGAGAGAAGAGTGCCCAGGAAAGACCAGGAAAATACAAGTACATGGCTGCTTCATACCATATACCCTAATTCTTTAAAGCAGCAAAAGGCACTTTTTTTTTCAGGCCAGAGTGAATCTAAAACAAACCTGGCTTTGCTTACAGGGAAGCTGTCCCAGAAGGACTGAGTGATGCCTCTTGTTCCCTAAGGTCTGGAGAGTCTTTGCAAGTT-CCAATGACATTTCCAACCAGGTGGGAGAG
>gene=chr20_417183-418183; species=papHam
gggagacgaagggtgcagtgagccgagattgcaccactgcactccagcctgggcaaca----gagactccatctcagaaaaaagaaaataataataaaataaaTAAAAATAAAGTGCTTAGTGTAACTCAGTGGACAGGGCTCCCAGCTGCTCTGGCATGTGGGACACCCTCCACCCTGCACACAACAGGCATGCAAGGAGGGCTGGATATGGTGGGGTGGAGTGCTTCTGGTGTCTTCACTTTAAGAAAACACCTGCCAAGAGAGATCAGTGCCCAGGAAAGACCAGGAAAATACAAGTACATGGCTGCTTCATACCATATACCCCAATTCTTTAAAGCAGCAAAAGGCACTTTTTCTTTTAGGCCAGAGTTAATCTAAAACAAACCTGGCTTTGCTTAGAGGGAAGCTGTCCCGGAAGGACTGAGTGATGCCTCTTGTTCCCTAAGGCCTGGAGAGTCTTTGCAAGTTTCCAATGACATTTCCAACCAGGTGGGAGAG
>gene=chr20_417183-418183; species=ponAbe
gggaggcggaggttgcagtgagctgagactgtgccactgcactccagcctgggcaacagagtgagactccatctcagaaaaaagaaaataataataaaataaaTAAAAATAAAGTGCTTAGTGTAACTCAGCGGACAGGGCTCCCAGCTGCTCTGGCATGTGGGACACCCTCCACCCTGCACACAACAGGCATGCAAAGAGGACAGGATATGGTGGGGTGGAGTGCTTCTGGTGTGTTCACTTTAAGAAAACACCTGCCAAGAGAGAAGAGTGCCCAGGAAAGACCAGGAAAATACAAGTACATGGCTGCTTCATACCATACACCCCAATTCTTTAAAGCAGCAAAAGGCACTTTTTTTTTCAGGCCAGAGTTAATCTAAAACAAACCTGGCTTTGCTTACAGGGAAGCTGTCCCAGAAGGATTGAGTGATGCCTCTTGTTCCCTAAGGTCTGGAGAGTCTTTGCAAGTTTCCAATGACATTTCCAACCAGGTGGGAGAG
>gene=chr20_417183-418183; species=rheMac
gggagacggagggtgcagtaagccgagattgcaccactgcactccagcctgggcaaca----gagactccatctcagaaaaaagaaaataataataaaataaaTAAAAATAAAGTGCTTAGTGTAACTCAGTGGACAGggctcccagctgctctggcATGTGGGACACCCTCCACCCTGCACACAACAGGCATGCAAGGAGGGCTGGATATGGTGGGGTGGAGTGCTTCTGGTGTGTTCACTTTAAGAAAACACCTGCCAAGAGAGATCAGTGCCCAGGAAAGACCAGGAAAATACAAGTACATGGCTGCTTCATACCATATACCCCAATTCTTTAAAGCAGCAAAAGGCACTTTTTTTTTTAGGCCAGAGTTAATCTAAAACAAACCTGGCTTTGCTTAGAGGGAAGCTGTCCCGGAAGGACTGAGTGATGCCTCTTGTTCCCTAAGGCCTGGAGAGTCTTTGCAAGTTTCCAATGACATTTCCAACCAGGTGGGAGAG
>gene=chr20_423169-424169; species=hg19
aggaaccagagcttgcagtgagctgagatcgtgccactgcactgcagcccgggcgagagagcaagactccgtctccaagaaaaaaaaagcaaatgtagtaaaatgtgaaaacaaaaggaaatctgggtaaaaggtatctggggaattctttgtcctatttttacaacctttcagtaagtatgaaattatataaaaataaaaaAATTTTAAAGTTACACGGTCCCCTTTAAACCAAAGCAAACGTTACAGGAAAAACTGATCCTCTTGATCCAAAGATGTATTATAGCTGGAAATAGGGAAGCCTGTCTCAGGAGTTCTTTCAGGGAGTTCTTTTACTGCTGGAGCTAGTGCTGCCAGCAGTAAAAATGCCTTGGCCTTATGAGCCAGGTTAGAAGAATGGCACATGCACAGCTTCTCCACACCATTAGCTTTCAGTTACAAACACATACTCAGAGAGAGAAAGCAGCTAATGTAAGGGCCCAAACTAAACCGGACAAAGG
>gene=chr20_423169-424169; species=bosTau
--------------------------------------------------------------------------------------------------------------------------------------------------------------------------------------------------AAACAAAAAATGTATGAGATGTGTGCTCCCCTCAGAATCAAACTAAATATCATAGGAAGTACTAAT---CTTGACCCAAAGATGC-----AGGTGGAAACAGAGGAGCTGGTCTCAGGAGCTCTTTCAGCG-------------------------------------------CCTTGGCCTCATGACCTGTTTTAGGAGGATGGCACACACACAGCTTTCCTACACCATTAGGTTTTCGTCAAAAGCAGATCTT----GAGAGAAAACAGCTAATGCAAGGGCCCAGACTGAACTAAATACAGG
>gene=chr20_423169-424169; species=calJac
----------------------------------------------------------------------------------aaaaaagcaaatggagtaaaatgt-----taaaaggaaatctgggtaaagggtatctggggaattctttgtcccatttttacaacttttcagtaagtatgaaattatataaaaattaaaaAAAATTAAAGTTGCACATTCCCCTTTAAA-CAAAGCAAATATTACAGGAAAGATGGATCTTCTTGATCCAA-----------AGCTGAAAATA-GGAAGCCTGTCCTGGGAGTTCTTTCAGAG---------------GGAGGTAGTTCTGCCAGCAGTCAAAATGCCTTAGCCTCATGAGCCACGTTAGAAGAATGACACACGCACAGCTTCCCTACACCATTAGCTTTTAGTTAAAAACGGATATTCAGAGAGAGAAAGCAGCTAATGTAAGGGTGCAAACTGAACTGGACAAAGG
>gene=chr20_423169-424169; species=canFam
---------------------------------------------------------------------------------------------tacagtaaaatg--------taaggaaatctgcaaaaaaggcatctgaggaattctttgtccca-ttttgcaacttttctatagccatgaaattatataa-aaataaaCAATTTAAGAGTTGCATGTTCTCCTCTAAACCCAACTAAGTATCACAGGAA-----TATATCTT-GATCC-AAGATGT-----ATCTAGAA----------------------------------------------------------------------------------------------------------------------------------------------------------------------------------------------------------------
>gene=chr20_423169-424169; species=equCab
------------------------------------------------------------------------------------------------------------------------atctgggt-aaaggtatctgaggaattctttatcctatttttgaaacttttctgtaggtatgaaattatataa-aaacaaaaaATTTAAGAGTTGCCTGTTTCCCTCTAAATCAAACTAAGTGTCACAGGAATGACTGATCTCCTGGATCCAAAGATGT------------------------------------------------------------------------------------------------ctccTGAGCTGCTTTAGAAGAACGGCACACGGACAGCTTTCCTATACCATTAGCTTTTCGTTAAAAACAGATATT----GAGCAATAACAGCCAACGTAAGGGCCCAGACTTAACTGATCAGAGG
>gene=chr20_423169-424169; species=gorGor
a-gaaccagagcttgcagtgagctgagatcatgccactgcactccagcccgggcgagagagcaagactccgtctccaaaaaaaaaaaagcaaatgtagtaaaatgtgaaaacaaaaggaaatctgggtaaaaggtatctggggaattctttgtcctatttttacaacttttcagtaagtatgaaattatataaaaataaaaaAATTTTAAAGTTACACGGTCCCCTTTAAACCAAAGCAACCATTACAGGAAAAACTGATCCTCTTGATCCAAAGATGTATTATAGCTGGAAATAGGGAAGCCTGTCTCAGGAGTTCTTTCAGGGAGTTCTTTTACTGCTGGAGCTAGTGCTGCCAGCAGTAAAAATGCCTTGGCCTTATGAGCCAGGTTAGAAGAATGGCACATGCACAGCTTCTCCACACCATTAGCTTTTAGT-ACAAACACATACTCAGAGAGAGAAAGCAGCTAATGTAAGGGCCCAAACTAAACCGGACAAAGG
>gene=chr20_423169-424169; species=panTro
aggaaccagagcttgcagtgagctgagatcgtgccactgcactccagcccgggcgagagagcaagactccgtctccaaaaaaaaaaaagcaaatgtagtaaaatgtgaaaacaaaaggaaatctgggtaaaaggtatctggggaattctttgtcctatttttacaacttttcagtaagtatgaaattatataaaaataaaaaAATTTTAAAGTTACACGGTCCCCTTTAAACCAAAGCAAACATTACAGGAAAAACTGATCCTCTTGATCCAAAGATGTATTATAGCTGGAAATAGGGAAGCCTGTCTCAGGAGTTCTTTCAGGGAGTTCTTTTACTGCTGGAGCTAGTGCTGCCAGCAGTAAAAATGCCTTGGCCTTATGAGCCAGGTTAGAAGAATGGCACATGCACAGCTTCTCCACACCATTAGCTTTTAGTTACAAACACACACTGAGAGAGAGAAAGCAGCTAATGTAAGGGCCCAAACTAAACCGGACAAAGG
>gene=chr20_423169-424169; species=papHam
----------------------------------------------------------------------------------aaaaaagcaaatgtagtaaaatgtgaaaacaaaacgaaatctgggtaaaaggtatctggggaattctttgtcctatttttacaacttttcagtaagtatgaaattatataaaaataaaaaAATGTTAAAGTTGCATGTTTCCCTTTAAACCAAAGCAAACGTTACGGGAAAAACCGATCCTCTTGATCCAAAGATGTATTATAGCTGGAAACAGGGAAGCCTGTCCT-------------GGGAGTTCTTTCAGAGCCGGAGCTAGTCCTGCCAGCAGTAAAAATGCCTTGGCCTCATGAGCCACGTTAGAAGAACGGCACATGCACAGCTTCCCTACACCATTAGCTTTTAGTTACAAACACATACTCAGAGAGAGAAAGCAGCTAATGTAAGGGCCCAAACTAAACTGGACAAAGG
>gene=chr20_423169-424169; species=ponAbe
gggaaccagagcttgcagtaagctgagatcgcgccactgcactccagcctgggcgacagagcaagactccgtcttcaaaaaaaaaaaagcaaatgtagtaaaatgtgaaaacaaaaggaaatctgggtaaaaggtatctggggaattctttgtcctatttttacaacttttcagtaaatatgaaattatataaaaataaaaaAATTTTAAAGTTACATGGTCCCCTTTAAACCAAAGCAAACGTTATGGGAAAAACTGATCCTCTTGATCCAAAGATGTATTACAGCTGGAAACAGGGAAGCCTGTCTC-------------GGGAGTTCTTTCACTGCT-GAGCTCGCGCTGCCAGCGGTAAAAACGCCTTGGCCTTCTGAGCCACGTTGGAAGGATGGCACATGCACAGCTTCTCCACACCATTAGCTTTTAGTTACAAACACATACTCAGAGAGAGAAAGCAGCTGAGGTAAGGGCCCAAACTAAACCGGACAAAGG
>gene=chr20_423169-424169; species=rheMac
----------------------------------------------------------------------------------aaaaaagcaaatgtagtaaaatgtgaaaacaaaacgaaatctgggtaaaaggtatctggggaattctttgtcctatttttacaacttttcagtaagtatgaaattatataaaaataaaaaAATGTTAAAGTTGCATGTTTCCCTTTAAACCAAAGCAAACGTTACGGGAAAAACCGATCTTCTTGATCCAAAGATGTATTATAGCTGGAAACAGGGAAGCCTGTCTT-------------GGGAGTTCTTTCAGAGCCAGAGCTAGTCCTGCCAGCAGTAAAAATGCCTTGGCCTCATGAGCCACGTTAGAAGAACGGCACATGCACAGCTTCCCTACACCATTAGCTTTTAGTTACAAACACATACTCAGAGAGAGAAAGCAGCTAATGTAAGGGCCCAAACTAAACTGGACAAAGG
>gene=chr20_423452-424452; species=hg19
TAGCTGGAAATAGGGAAGCCTGTCTCAGGAGTTCTTTCAGGGAGTTCTTTTACTGCTGGAGCTAGTGCTGCCAGCAGTAAAAATGCCTTGGCCTTATGAGCCAGGTTAGAAGAATGGCACATGCACAGCTTCTCCACACCATTAGCTTTCAGTTACAAACACATACTCAGAGAGAGAAAGCAGCTAATGTAAGGGCCCAAACTAAACCGGACAAAGGATTGCAGGTAAGAGCAAAACTCACCTCTTGCCCATATTTACCCCACCCCTTCTCAAATAAAAAGCATACCCTAAAAGATAAATAAGGAAACGAAGCAAACCCAGGGCTGCTGATAGGTGAAGCAGTGAAAGGAGTGAGAGTAAAAATTAAACCCTGTGTGAATTTTCAGCAGAAAAGCAGTGAGCCAAGCCCAGAAGACCATGAATGGAAAAAGAATATGAAGCCACACTGTAAGTTCAGCCTACAGAAAGCGTATCACAGATATTACATCAATGGAAGAGGA
>gene=chr20_423452-424452; species=bosTau
-AGGTGGAAACAGAGGAGCTGGTCTCAGGAGCTCTTTCAGCG-------------------------------------------CCTTGGCCTCATGACCTGTTTTAGGAGGATGGCACACACACAGCTTTCCTACACCATTAGGTTTTCGTCAAAAGCAGATCTT----GAGAGAAAACAGCTAATGCAAGGGCCCAGACTGAACTAAATACAGGTTTTTAGGGGACAGTGACGCTCATCTCTCATGCACTTTTACCC-ATCCCTTCTCT--AAAA--GCATACGGTAGAAGATAAAGAAGAAAATGGAGTAAACCAAGTACTGTGGTCAGGTAAAGTAACG-AAGCAGTGAGAGAAAAAAGTAAGCCTTCTTTAAATTTTCAGTATAAAAGTGGTCAGCTAAGTTCAGAAGAACATGAATGTAAAAAGAATATGAAACCACATGGACAGTTCTGTCTGGAAGAAGAATATCCTGGACTTCACATAAATGGAAGAGGG
>gene=chr20_423452-424452; species=calJac
-AGCTGAAAATA-GGAAGCCTGTCCTGGGAGTTCTTTCAGAG---------------GGAGGTAGTTCTGCCAGCAGTCAAAATGCCTTAGCCTCATGAGCCACGTTAGAAGAATGACACACGCACAGCTTCCCTACACCATTAGCTTTTAGTTAAAAACGGATATTCAGAGAGAGAAAGCAGCTAATGTAAGGGTGCAAACTGAACTGGACAAAGGATTGCAGGTAAGAGCAAAGCTCACCTC-------------------CCCTTCTCAA--AAAAAGCATACTCTAAAAGATACATAAGGAAAGGAAGCAAACCAAGGACTGCTGATTGGTGAAGCAGTGAAAGGAGGAAGAGTAAAAATTAAACTCTATGTCAATTTTTAGCAAAAGAGCAGTGAGCCAGGCCCAGAAGATCATGAACGAAAAAAGAATACGAAGCCAAATAGTAAGTTCAGCCTACAGAAAGAAT---CCAGACTTTACATAAATGGAAGAGGA
>gene=chr20_423452-424452; species=canFam
-ATCTAGAA------------------------------------------------------------------------------------------------------------------------------------------------------------------------------------------------------------------------------------------------------------------TCTCA--AAAA-GGCATTCTCTAAAAGACCAAAAAGAAAATGGAGT-----AACTACTATGGTTAGGGAACGTAATCAAAGTGGTGAGAGAATAAGATTAACTC----TGAATTTTCAGAGTAAGACAGGTCAGCTGAGCTCAGAAGGACTTGGATGT---AAGAATATGAAACCACATGGAAAGTGCAGCCCACACAAAGAGCCTCACAGAGCTTCCCTAAGTGGAAGAGGC
>gene=chr20_423452-424452; species=equCab
--------------------------------------------------------------------------------------------ctccTGAGCTGCTTTAGAAGAACGGCACACGGACAGCTTTCCTATACCATTAGCTTTTCGTTAAAAACAGATATT----GAGCAATAACAGCCAACGTAAGGGCCCAGACTTAACTGATCAGAGGGTTTAAAATGAAAGTAAAGCTCCTTTCTCATCCATATCTACCCCACCCCTTCTCA--AAAA-GGCATATTCTAAAAGATAAAACAGAAAATGGTGTAAACCAAGTACTACGGATAGGCAAAGTCATCAAAGTAGTGAGAGAAAAAAATTAAACCTGCTTGGATTCTCAGTAGAAGAGTGGTCAGCTAAGCCCAGAGGAACATGAATGGAGAAAGAATATGAAACC-CATGGAAAGTTCAACCCACAGAAAGAATGTCACAGACTTTACATAAGTGGAAGAGGA
>gene=chr20_423452-424452; species=gorGor
TAGCTGGAAATAGGGAAGCCTGTCTCAGGAGTTCTTTCAGGGAGTTCTTTTACTGCTGGAGCTAGTGCTGCCAGCAGTAAAAATGCCTTGGCCTTATGAGCCAGGTTAGAAGAATGGCACATGCACAGCTTCTCCACACCATTAGCTTTTAGT-ACAAACACATACTCAGAGAGAGAAAGCAGCTAATGTAAGGGCCCAAACTAAACCGGACAAAGGATTGCAGGTAAGAGCAAAACTCACCTCTTGCCCATATTTACCCCACCCTTTCTCAA-TAAAAAGCATACCCTAAAAGATAAATAAGGAAACGAAGCAAACCCAGGGCTGCTGATAGGTGAAGCAGGGAAAGGAGTGAGAGTAAAAATTAAACCCTGTGTGAATTTTCAGCAGAAAAGCAGTGAGCCAAGCCCAGAAGACCATGAATGGAAAAAGAATATGAAGCCACACTGTAAGTTCAGCCTACAGAAAGCGTATCACAGATATTACATCAATGGAAGAGGA
>gene=chr20_423452-424452; species=panTro
TAGCTGGAAATAGGGAAGCCTGTCTCAGGAGTTCTTTCAGGGAGTTCTTTTACTGCTGGAGCTAGTGCTGCCAGCAGTAAAAATGCCTTGGCCTTATGAGCCAGGTTAGAAGAATGGCACATGCACAGCTTCTCCACACCATTAGCTTTTAGTTACAAACACACACTGAGAGAGAGAAAGCAGCTAATGTAAGGGCCCAAACTAAACCGGACAAAGGATTGCAGGTAAGAGCAAAACTCACCTCTTGCCCATATTTACCCCACCCCTTCTCAAATAAAAAGCATACCCTAAAAGATAAATAAGGAAACGAAGCAAACCCAGGGCTGCTGATAGGTGAAGCAGTGAAAGGAGTGAGAGTAAAAATTAAACCCTGTGTGAATTTTCAGCAGAAAAGCAGTGAGCCAAGCCCAGAAGACCATGAATGGAAAAAGAATATGAAGCCACACTGTAAGTTCAGCCTACAGAAAGTGTATCACAGATATTACATCAATGGAAGAGGA
>gene=chr20_423452-424452; species=papHam
TAGCTGGAAACAGGGAAGCCTGTCCT-------------GGGAGTTCTTTCAGAGCCGGAGCTAGTCCTGCCAGCAGTAAAAATGCCTTGGCCTCATGAGCCACGTTAGAAGAACGGCACATGCACAGCTTCCCTACACCATTAGCTTTTAGTTACAAACACATACTCAGAGAGAGAAAGCAGCTAATGTAAGGGCCCAAACTAAACTGGACAAAGGATTGCAGGTAAGAGCAAAGCTCATCTCTTGCTCA----AACCCCATCCCTTCTCAAATAGAAAGCATACCCTAAAAGATAAATAAGGAAATGAAGCAAACCCAGGGCTGCTGATAGGTGAAGCAGTGAAAGGAGTGAGAGTAAAAATTAAACCCTGTGTGAATTTTCAGCAAAACAGCAGTGAGTCAAGCCCAGAAGACCATGAATGGAAAAAGAATATGAAACCACATGGTAAGTTCAGCCTACAGAAAGAATATCACAGATATTATATCAATGGAAGAGGA
>gene=chr20_423452-424452; species=ponAbe
CAGCTGGAAACAGGGAAGCCTGTCTC-------------GGGAGTTCTTTCACTGCT-GAGCTCGCGCTGCCAGCGGTAAAAACGCCTTGGCCTTCTGAGCCACGTTGGAAGGATGGCACATGCACAGCTTCTCCACACCATTAGCTTTTAGTTACAAACACATACTCAGAGAGAGAAAGCAGCTGAGGTAAGGGCCCAAACTAAACCGGACAAAGGATTGCAGGAAAGAGCAAAACTCA-CTCTTGCCCATATTTACCCCACCCCTTCTCAAATAAAAAGCATACCCTAAAAGGTAAATAAGGAAACGAAGCAAAGTCAGGGCTGCTGAGAGGTGAAGCAGTGAAAGGAGTGAGAGTAAAAATTAAACCCTGTGTGAATTTTCAGCAGAAAAGCAGTGAGCCAAGCCCAGAAGACCATGAATGGAAAAAGAATATGAAGCCACATTGTAAGTTCAGCCTACAGAAAGAATATCACAGATATTACATCAATGGAAGAGGA
>gene=chr20_423452-424452; species=rheMac
TAGCTGGAAACAGGGAAGCCTGTCTT-------------GGGAGTTCTTTCAGAGCCAGAGCTAGTCCTGCCAGCAGTAAAAATGCCTTGGCCTCATGAGCCACGTTAGAAGAACGGCACATGCACAGCTTCCCTACACCATTAGCTTTTAGTTACAAACACATACTCAGAGAGAGAAAGCAGCTAATGTAAGGGCCCAAACTAAACTGGACAAAGGATTGCAGGTAAGAGCAAAGCTCACCTCTTGCCCATATTTACCCCATCCCTTCTCAAATAGAAAGCATACCCTAAAAGATAAATAAGGAAATGAAGCAAACTCAGGGCTGCTGATAGGTGGGG-AGTGAAAGGAGTGAGAGTAAAAATTAAACCCTGTGTGAATTTTCAGCAAAAGAGCAGTGAGTCAAGCCCAGAAGACCATGAATGGAAAAAGAATATGAAGCCACATGGTAAGTTCAGCCTACAGAAAGAATATCACAGATATTACATCAATGGAAGAGGA
>gene=chr20_427070-428070; species=hg19
gcctcctcggttcaagcgattctcctgcctcagcttccctagtagctggaattacaggtgtgtgccaccatactcagctaatttttgtatttttagtagagatggggtttcaccatgttggccgggctggtctcgaactcctgacctcaagtgattcacctgcctcagcctcccaaaatgctaggattacaggcgtgagccactgtgcccggACAAAAGAGGGTGTTTTTGTGTGTGTTTAAttttactttacttttagagattggatcttgccatgttgcccaggctggcctcaaactcctgggctcaagtaatcctgcctcatcctcccaagcagctaagactacagccgtgcaccaccatgtctggctagtttttaaatttttgtagagacagggtttcgcaatgttgcccatgctggcctcaaacttccagtctcaagtgaccctcctgcctcagcctccgaaagtgctggaattacaggtgtgagtcacctcgcc
>gene=chr20_427070-428070; species=bosTau
--------------------------------------------------------------------------------------------------------------------------------------------------------------------------------------------------------------------------------------------------------------------------------------------------------------------------------------------------------------------------------------------------------------------------------------------------------------------------------------------------------------------
>gene=chr20_427070-428070; species=calJac
gcctccatggttcaagcaattctcctgcctcagtctccctagtagctggaattacaggcatgtgccaccatgcccagctaatttttgtattttcagtagagatgagatttcaccatgttggccaagctggtctcaaactcctgacctcaagtaattcacctgcctcggcctcccaaaatggtgggatcacaggcgtgagccactgtgcccagccAAAAGAGAGTGTTTTTGTGTGTGTTTGAttttactttacttttagaaatcggatcttgtcatgttgcccaggctgacctcaaactcctgggctcaagtaattgcccctcagcctcctaagcagctaagactacagccgtgaaccaccatgactgactaatttttaaatttttgtagagacagggtttttcagtgttgcccatgctggctgcaaacttccagtctcaagtgatcctcctgcctcagcctccaaaagtgctggaattacaggtgtgagccaccttgcc
>gene=chr20_427070-428070; species=canFam
--------------------------------------------------------------------------------------------------------------------------------------------------------------------------------------------------------------------------------------------------------------------------------------------------------------------------------------------------------------------------------------------------------------------------------------------------------------------------------------------------------------------
>gene=chr20_427070-428070; species=equCab
--------------------------------------------------------------------------------------------------------------------------------------------------------------------------------------------------------------------------------------------------------------------------------------------------------------------------------------------------------------------------------------------------------------------------------------------------------------------------------------------------------------------
>gene=chr20_427070-428070; species=gorGor
gcctcctcggttcaagcgattctcctgcctcagcttccctagtagctggaattacaggtgtgcgccaccgtactcagcttatttttgtatttttagtagagacggggtttcaccatgttggccgggctggtctcgaactgctgacctcaagtgattcacctgcctcagcctcccaaaatgctaggattacaggcgtgagccactgtgcccggATAAAA-AGCGTGTTTTTGTGTGTG-TTAAttttactttacttttagagactggatcttgccatgttgcccaggctggcctcaaactcctgggctcaagtaatcctgcctcgtcctcccaagcagctaagac--cagccgtgcaccagcatgtctggctagtttttaaatttttgtagagacagggtttcgcaatgttgcccatgctggcctcaaacttccagtctcaagtgatcctcctgcctcagcgtccgaaagtgctggaattacaggtgtgagtcacctcgcc
>gene=chr20_427070-428070; species=panTro
gcctcctcggttcaagcgattctcctgcctcagcttccctagtagccggaattacaggtgtgcgccaccatactcagctaatttttgtatttttagtagagacggggtttcaccatgttggccgggctggtctcgaactcctgacctcaagtgattcacctgcctcagcctcccaaaatgctaggattacaggcgtgagccactgtgcccagACAAAAGAGGGTGTTTCTGTGTGTGTTTAAttttactttacttttagagattggatcttgccatgttgcccaggctggcctcaaactcctgggctcaagtaatcctgcctcatcctcccaagcagctaagactacagccgtgcaccaccatgtctggctagtttttaaatttttgtagagacagggttttgcaatgttgcccatgctggcctcaaacttccagtctcaagtgatcctcctgcctcagcctccgaaagtgctggaattacaggtgtgagtcacctcgcc
>gene=chr20_427070-428070; species=papHam
acctcccgggttcaagcgattctcctgcctcagcttccctagtagctggaattacaggcgtgcgccatcacatccagctaatttttgtatttttactagagacggggtttcaccatgttggccaggctggtctcgaactcctaacctcaagtgattcacttgcctcagcctcccaaaatgctataattacaggcgtaagccactgtgtctggACAAAAGAGGGTGTTTTTGTGTGTGTTTAATTTTACTTTACTTTTagagatggaatcttgccatgttgcccaggctggcctcaaactcctgggctcaaataatcctgcctcagcctcccaagcaactaagactacagcggtgcaccaccacgtctggctaacttttaactttttgt--agacagggttttgcaatgttgcccatgctggcttcaaatttccagtctcaagtgatcctcctgcctcagcttccaacagtgctggaattacaggtgtgagccactttgcc
>gene=chr20_427070-428070; species=ponAbe
gcctcctgggttcaagcgattctcctgcctcagcttccctagtagctggaattacaggtgtgtgccaccatactcagctaatttttgtatttttagtagagacggggtttcaccatgttggccgggctggtctcgaactcctgacctcaagtgattcacctgcctcagcctcccaaaatgctaggattacaggcgtgagccactgtgcccggACAAAAGAGGGTGTTTTTGTGTGTGTTTAAttttactttacttttagagattggatgttgccatgttgcccaggctggcctcaaactcctgggttcaagtaatcctgcctcatcctcccaagcagctaagactacagccgtgcaccaccatgtctggctagtttttaaatttttgtagagacaggatttcgcaatgttgcccatgctgacctcaaacttccagtctcaagtgatcctcctgcctcagcctccgaaagtgctggaattacaggtgtgagtcgccttgcc
>gene=chr20_427070-428070; species=rheMac
acctcccgggtacaagcgattctcctgcctcagcttccctagtagctggaattacaggcgtgcgccatcacacccagctaatttttgtatttttactagagacggggtttcaccatgttggccaggctggtctcgaactcctaacctcaagtgattcacttgcctcagcctcccaaaatgctataattataggcgtgagccactgtgtctggACAAAAGAGGGTGTTTTTGTGTGTGTTTAAttttactttacttttagagatggaatcttgccatgttgcccaggctggcctcaaactcctgggctcaaataatcctgcctcagcctcccaagcaactaagactacagcggtgcaccaccacgtctggctaacttttaactttttgt--agacagggttttgcaatgttgcccatgctggcttcaaatttccagtctcaagtgatcctcctgcctcagcttccaacagtgctggaattacaggtgtgagccactttgcc
>gene=chr20_461352-462352; species=hg19
CATTTCAAGTACAAGAAACAGAATTCAAAACGTGAAAACGGAGCCATCTATCACACACGGTGTCGGTTGGAGAAGCATATTGCTCAGGCTGCAGGGACATTTCatttatttaaatgtttttattaaaaaaaattaaaGACCTTCATGGCACAACTTCTTCCCAGCACAGTTATGGTTTAGTCATACCAATTACAATACAATTACAACCAATAAAGCAAGGTGGGGAGGGCCTTCTGGCTTCAAACTTAAAAAAAAGCAGAGGAAGAGGGGAGGGACCACTTCAAACAAAGTTTAAAAATACTTTAAAAAATCTTTCAGAGTAATTGCCAACATAACCTTTCATGTTGGCCATTCCATTTCCTGCCATCTAAGCAATGCAGACACAGGTAGTGCTGAGAAATAGTGTCCCAATACAAGGTATACAGATGAGGTAATTTACAACAACACGTAAGTTGTTACTCTGTAAACCCTTGCCTCCCCCCCACCCCCCACCCAATTGG
>gene=chr20_461352-462352; species=bosTau
---------------------AATTCAACACATGAGAACTAAGGCATTTATAACACACGGTGTCGGCAGGAGAAGCATACTGCTCAGGCTGCAGGGACATTTCATTTGtttaaatgtttttattaaaaaaaattaaaGACCTTCATGGCACAACTTCTTCCCAGCACAATTATGTTTTCGTTATACCAATAACAATACAATTACAACCAATAAATCAAGGTGAGGGGGAACTTATGACTTCAAACTTAAAAGTG------------GGGGGAGGGGCACTTCAAACAATGttaaaaaatactt-aaaAAAACTTTCAGAGTAACTGCCAACACAACTTCTGAGATTGG-CATTCCAGATCCTGCCATCTAATCAATGCAA--ACAGGTAGTGCTGAGAAATAGTGTCCCAATACAAGGTATACAGATGAGGTAATTTACAACAACACATAAGTTGTTACTCTGTAAACCCTTGTCCCT--CCCAC---CCACCCAATTGG
>gene=chr20_461352-462352; species=calJac
CATTTCAAGTACAAGAAACAGAATTCACAACATGAAAACTAAGCCATCTATCACACACGGTGTCGTTTGGAGAAGCATATTGCTCAGGCTGCAGGGACATTTCatttatttaaatgtttttattaaaaaaaattaaaGACCTTCATGGCACAACTTCTTCCCAGCACAGTTATGTTTTAGTTATACCAATTACAATACAATTACAACCAATAAATCAAGGTAGGGAGGGACTTCTGGCTTCAAACTTAAAAAAAAGCAGAGGAAGAGGGGAGGGACCACTTCAAACAAAGTTTAAAAATACTTTAAAAAATCTTTCAGAGTAATTGCCAACATAACTTTTCATATTGGCCATTCCATTTCCTGCCATCTAAGCAATGCAGACACAGGTAGTGCTGAGAAATAGTGTCCCAATACAAGGTGTACAGATGAGGTAATTTACAACAACACATAAGTTGTTACTCTGTAAACCCTTGCCTCCCCCCCACCCCCAACCCAATTG-
>gene=chr20_461352-462352; species=canFam
TGTCTAATGTATAAAA-----AATTCAACACATGAGAACTAATCCATCTATCACACACGGTGTCGGTTGGAGAAGCATATTGCTCAGGCTGCAGGGACATTTCATTTGtttaaatgtttttattaaaaaaaattaaaGACCTTCATGGCACAACTTCTTCCCAGCACAGTTATGTTTTAGTTATACCAATTACAATACAATTACATCCAATAAATCAAGGGGAGGGGAAACTTCTGACTTCAAACTTAAAAAGG------------GGGGAGGGGCCACTTCAAACAAAGTTTAGAAATACTTAAAAAAACCTTTCAGAGTAATTGCCAACACAACTTCTTACATTGG-CATTCCATTTCCTGCCATCTCATCAATGCAGACACAGGTAGTGCTGAGAAATAGTGTCCCAATACAAGGTATACAGATGAGGTAATTTACAACAACACAGAAGTTGTTACTCTGTAAACCCTTGCCCCCCACCCAC---CCACCCGACTGG
>gene=chr20_461352-462352; species=equCab
CACTTCACATCTCAACTATGAAATTCAACACGTAAGAACTAAGCCATCTGTCACACACGGTGTCGGTTGGAGAAGCATACTGCTCAGGCTGCAGGGACATTTCATTTGtttaaatgtttttattaaaaaaaattaaaGACCTTCATGGCACAACTTCTTCCCAGCACAGTTATGTTTTAGTTATACCAATTACAATACAATTACAACCAATAAATCGGGGGGGAGGGGCACTTCTGACTTCAAACTTAAAAAAA---------------GGAGGGCCACTTCCAACAAAGTTAAAAAATACTT-AAAAAACCTTTCAAAGTAATTGCCAACAC-ACTTCTTATACTGG-CATTCCATTTCCGGCCATCTAATCAATGCAGATACAGGTAGTGCTGAG----AGTGTCCCAATACAAGGTGTACAGATGAGGTAATTTACAACAACGCAGAAGTTGTTACTCTGTAAACCC-TGCCCCCCACCCA-------CCCAACTGG
>gene=chr20_461352-462352; species=gorGor
--------------------------------------------------------------------------------------------------------------------------------------------------------------------------------------------------------------------------------------------------------------------------------------------------------------------------------------------------------------------------------------------------------------------------------------------------------------------------------------------------------------------
>gene=chr20_461352-462352; species=panTro
CATTTCAAGTACAAGAAACAGAATTCAAAACGTGAAAACGGAGCCATCTATCACACACGGTGTCGGTTGGAGAAGCATATTGCTCAGGCTGCAGGGACATTTCatttatttaaatgtttttattaaaaaaaattaaaGACCTTCATGGCACAACTTCTTCCCAGCACAGTTACGTTTTAGTCATACCAATTACAATACAATGACAACCAATAAAGCAAGGTGGGGAGGGCCTTCTGGCTTCAAACTTAAAAAAAAGCAGAGGAAGAGGGGAGGGACCACTTCAAACAAAGTTTAAAAATACTTTAAAAAATCTTTCAGAGTAATTGCCAACATAACCTTTCATGTTGGCCATTCCATTTCCTGCCATCTAAGCAATGCAGACACAGGTAGTGCTGAGAAATAGTGTCCCAATACAAGGTATACAGATGAGGTAATTTACAACAACACATAAGTTGTTACTCTGTAAACCCTTGCCTCCCCCCCACCCCCCACCCAATTGG
>gene=chr20_461352-462352; species=papHam
CATTTCAAGTACAAGAAACAGAATTCAAAACGTGAAAACTGAGCCATCTATCACACACGGTGTCGGTTGGAGAAGCATATTGCTCAGGCTGCAGGGACATTTCatttatttaaatgtttttattaaaaaaaattaaaGACCTTCATGGCACAACTTCTTCCCAGCACAATTATGTTTTAGTTATACCAATTACAATACAATTACAACCAATAAATCAAGGTGGGGAGGGACTTCTGGCTTCAAACTTAAAGAAAAGCAGAGGAAGAGGGGAGGGACCACTTCAAACAAAGTTTAAAAATACTTTAAAAAATCTTTCAGAGTAATTGCCAACATAACTTTTTATATCGGCCATTCCATCTCCTGCCATCTAAGCAATGCAGACACAGGTAGTGCTGAGAAATAGTGTCCCAATACAAGGTATACAGATGAGGTAATTTACAACAACACATAAGTTGTTACTCTGTAAACCCTTGCCTCCCCCCCACCCCCCACCCAACTGG
>gene=chr20_461352-462352; species=ponAbe
CATTTCAAGTATAAGAAACAGAATTCAAAACATGAAAACTGAGCCATCTATCACACACGGTGTCGGTTGGAGAAGCATATTGCTCAGGCTGCAGGGACATTTCatttatttaaatgtttttattaaaaaaaattaaaGACCTTCATGGCACAACTTCTTCCCAGCACAGTTATGTTTTAGTTATACCAATTACAATACAATTACAACCAATAAATCAAGGTGGGGAGGGTCTTCTGGCTTCAAACTTAAAAAAAAGCAGAGGAAGAGGGGAGGGACCACTTCAAACAAAGTTTAAAAATACTTTAAAAAATCTTTCAGAGTAATTGTCAACATAACTTTTTATGTTGGCCATTCCATTTCCTGCCATCTAAGCAATGCAGACACAGGTAGTGCTGAGAAATAGTGTCCCAATACAAGGTATACAGATGAGGTAATTTACAACAACACATAAGTTGTTACTCTGTAAACCCTTGCCTCCCCCCCACCCCCCACCAAATTGG
>gene=chr20_461352-462352; species=rheMac
CATTTCAAGTACAAGAAACAGAATTCAAAACGTGAAAACTGAGCCATCTATCACACACGGTGTCGGTTGGAGAAGCATATTGCTCAGGCTGCAGGGACATTTCatttatttaaatgtttttattaaaaaaaattaaaGACCTTCATGGCACAACTTCTTCCCAGCACAATTATGTTTTAGTTATACCAATTACAATACAATTACAACCAATAAATCAAGGTGGGGAGGGACTTCTGGCTTCAAACTTAAAGAAAAGCAGAGGAAGAGGGGAGGGACCACTTCAAACAAAGTTTAAAAATACTTTAAAAAATCTTTCAGAGTAATTGCCAACATAACTTTTTATATCGGCCATTCCATCTCCTGCCATCTAAGCAATGCAGACACAGGTAGTGCTGAGAAATAGTGTCCCAATACAAGGTATACAGATGAGGTAATTTACAACAACACATAAGTTGTTACTCTGTAAACCCTTGCCTCCCCCCCACCCCCCACCCAACTGG
>gene=chr20_462169-463169; species=hg19
GAGAAGCGCTATAAAAGGAGGCTTTAGCGTCCTCTAAAGTTTACCATTATATTCACTAAAGCCACCACCTTGATAAAGTTACTAAAGCCAAGATGGGTTACAAAGTTAGATAAGTTCATTAAATTCAACTCCCCAAACAATTACGTTTATCTATGATGCCTAGGCGAGAAAGGCCTGTGAATCTATAAGGTAGGAGAATGGGGAACTAAGATTTTAGGCCTTAAAATATGTTGGAAGAATTTTTCCTAGTTCCCACAAGCAGCTACTGTAATGAAATAACAGGAGAAAATACAGAGCTGATGGTTTTGCTATTGTGCTTAAAAAACTAGGCTTCCTCAGTGAAGCACCTGATAAACTTAGGTGGTTGGATTACAGTGGAAAGTCCACTTTACACACACACACAAACACACAAAAACTGGCGACTTTTTCCATCCCCAATCCCTGCACTGCTGAGACACAAAATGAGTTTTATGGCAAAGGATCCTTAATCCCCAGAGACG
>gene=chr20_462169-463169; species=bosTau
GAGAAACATTATAAAAGAAGGCTTTAGCTTTCTCTAAAGTTTACCATTATATTCACTAAAGCCATCACCTTGATAAAGTTACTAAAGCCAAGATGGGTTACAAAGTTAGATAAGTTCATTAAATTCAACTCCTCAAACAATTATGTTTATCTCTGCCGCCCGGGTGAGAAAGACTTGTAAATCTATAAAGTAGGAGAATGGGGAACTAAGACTTCAGGTCTTAAAATATGTTGGAAGAATTTTTCCTAGTCCCCACAAGCAGCTACTGTAATGGAATAACAGGAGAAAATACAGAGCTGATGATTTTGCTATTGTGCTTAAAAAACTAGGCTTCCTCAGTGAAGCACCTGATAAACTTAGGTGGTTGGATTACAGTGGAAAATCCACTTT--ACACACAAACACACACACAAAAACTGGCGACTTCTCCCATCCCCAATCCCTGCACTGCTGAGACACAAAATG-ATTTTATGGCAAAGGATCCTTAATCCCCAGAGACA
>gene=chr20_462169-463169; species=calJac
GAGAAGCGCTATAAAAGGAAGCTTTAGCATCCTCTCAAGTTTACCATGATATTCACTAAAGCCACCACCTTGATAAGGTTACTAAAGCCAAGATGGGTTACAAAGTTAGATAAGTTCATTAAATTCAACTCCCCAAACAATTATGTTTACCTATGATGCCTAGGTGAGAAAGGCTTGTGAATCTATAAAGTAGGAGAATGGGGAACTAAGATTTTAGGCCTTAAAATATGTTGGAAGAATTTTTCCTAGTTCCCATAAGCAGCTACTGTAATGAAATAACAGGAGAAAAAACAGAGCTGATGGTTTTGCTATTGTGCTTAAAAAACTAGGCTTCCTCAGTGAAGCACCTGATAAATTTAGGTGGTTGGATTACAGTGGAAAGTCCACTTTACACATACACAAACACACACAAAAACTGGCGACTTTTTCCATCCCCAATCCCTGCACTGCTGAGACACAAAATGAGTTTTATGGCAAAGGATCCTTAATCCCCAGAGACG
>gene=chr20_462169-463169; species=canFam
GAGAAGCATTATAAAAGGAGGCTTTAGCTTCCTGTAAAGTTTACCATTATATTCACGAAAGCTACCACCTTGATCAAATTACTAGAGCCAAGATGGGTTATAAAGTTAGATAAGTTCATTAAATTCAACTCGTGAAACAATTATGCTTGTCTATGGCGCCCAGGCGAGAAAGGCTTATG-ATCTATAAAGTAGGAGAAAGGGGAACTAAGACTTTAGGCCTTCAGATATGTTGGAAGAATTTTTCCTAGTTCCCACAAGCAGCTACTGTAATGAAAGAACAGGAGAAAATACAGAGCTGATGGTTTTGCTATTGTGCTTAAAAAACTAGGCTTCCTCAGTGAAGCACCTGATAAACTTAGGTGGTTGGATTACAGTGGAAAATCCACTTT--ACACACACACAAACACACAAAAACTGGCAAC-TTTTCCATCCCCAATCCCTGCACTGCTGAGACACAAAATGAGTTTTATGGCAAAGGATCCTTAATCCCCAGAGACG
>gene=chr20_462169-463169; species=equCab
GAGAAGCATTATAAAAGGAGGCTTTAGCTTCCTCTGGAGTTTACCATTATATTCACTAAAGCCGCCACCTTGATAAAGTTACTAAAGCCAAGATGGGTTACAAAGTTAGGTAAGTTCATTAAATTCAACTCCTCAAACAATTATGTTTATCTATGACGCCCAGGTGAGAAAGGCCTGTGAATCTATAAAGTAGGAGAATGGGGAACTAAGACTTTAGGCCTTAAAATATGTTGGAAGAATTTCTCCTAGTCCCCACAAGCAGCTACTGTAATG-AATAACAGGAAAAAATACAGAGCTGATGGTTTTGCTATTGTGCTTAAAAAACTAGGCTTCCTCAGTGAAGCACCTGATAAACTTAGGTGGTTGGATTACAGTGGAAAATCCACTTT--ACACACACACAAACACACAAAAACTGGCGACTTTTTCCATCCCCAATCCCTGCACTGCTGAGACACAAAATGAGTTTTATGGCAAAGGATCCTTAATCCCCAGAGATG
>gene=chr20_462169-463169; species=gorGor
--------------------------------------------------------------------------------------------------------------------------------------------------------------------------------------------------------------------------------------------------------------------------------------------------------------------------------------------------------------------------------------------------------------------------------------------------------------------------------------------------------------------
>gene=chr20_462169-463169; species=panTro
GAGAAGCGCTATAAAAGGAGGCTTTAGCGTCCTCTAAAGTTTACCATTATATTCACTAAAGCCACCACCTTGATAAAGTTACTAAAGCCAAGATGGGTTACAAAGTTAGATAAGTTCATTAAATTCAACTCCCCAAACAATTACGTTTATCTATGATGCCTAGGCGAGAAAGGCCTGTGAATCTATAAGGTAGGAGAATGGGGAACTAAGATTTTAGGCCTTAAAATATGTTGGAAGAATTTTTCCTAGTTCCCACAAGCAGCTACTGTAATGAAATAACAGGAGAAAATACAGAGCTGATGGTTTTGCTATTGTGCTTAAAAAACTAGGCTTCCTCAGTGAAGCACCTGATAAACTTAGGTGGTTGGATTACAGTGGAAAGTCCACTTTACACACACACACAAACACACAAAAACTGGCGACTTTTTCCATCCCCAATCCCTGCACTGCTGAGACACAAAATGAGTTTTATGGCAAAGGATCCTTAATCCCCAGAGACG
>gene=chr20_462169-463169; species=papHam
GAGAAGCGCTATGAAAGGAGGCTTTAGCGTCCTCTAAAGTTAACCATTAAATTCACTAAAGCCACCACCTTGATAAAGTTACTAAAGCCAAGATGGGTTACAAAGTTAGATAAGTTCATTAAATTCAACTCCCCAAACAATTACGTTTACCTATGATGCCTAGGTGAGAAAGGCCTGTGAATCTATAAAGTAGGAGAATGGGGAACTAAGATTTTAGGCCTTAAAGTATGTTGGAAGAATTTTTCCTAGTTCCCACAAGCAGCTACTGTAATGAATTAACAGGAGAAAATACAGAGCTGATGGTTTTGCTATTGTGCTTAAAAAACTAGGCTTCCTCAGTGAAGCACCTGATAAACTTAGGTGGTTGGATTACAGTGGAAAGTCCACTTTACACACACACACAAACACACAAAAACTGGCGACTTTTTCCATCCCCAATCCCTGCACTGCTGAGACACAAAATGAGTTTTATGGCAAAGGATCCTTAATCCCCAGAGACG
>gene=chr20_462169-463169; species=ponAbe
GAGAAGCGCTATAAAAGGAGGCTTCAGCGTCCTCTGAAGTTTACCATTATATTCACTAAAGCCACCACCTTGATAAAGTTACTAAAGCCAAGATGGGCTACAAAGTTAGGTAAGTTCATTAAATTCAACTCCCCAAACAATTACGTCTACCTATGATGCCTAGGCGAGAAAGGCCTGTGAATCTATAAAG--GTAGAATGGGGAACTAAGATTTTAGGCCTTAAAATATGTTGGAAGAATTATTCTTAGTTCCCACAAGCAGCTACTGTAATGAAATAACAGGAGAAAATACAGAGCTGATGGTTTTGCTATTGTGCTTAAAAAACTAGGCTTCCTCAGTGAAGCACCTGATAAACTTAGGTGGTTGGATTACAGTGGAAAGTCCACTTTACACACACACACAAACACACAAAAACTGGCGACTTTTTCCATCCCCAATCCCTGCACTGCTGAGACACAAAATGAGTTTTATGGCAAAGGATCCTTAATCCCCAAAGACG
>gene=chr20_462169-463169; species=rheMac
GAGAAGCGCTATGAAAGGAGGCTTTAGCGTCCTCTAAAGTTAACCATTAAATTCACTAAAGCCACCACCTTGATAAAGTTACTAAAGCCAAGATGGGTTACAAAGTTAGATAAGTTCATTAAATTCAACTCCCCAAACAATTACGTTTACCTATGATGCCTAGGTGAGAAAGGCCTGTGAATCTATAAAGTAGGAGAATGGGGAACTAAGATTTTAGGCCTTAAAGTATGTTGGAAGAATTTTTCCTAGTTCCCACAAGCAGCTACTGTAATGAATTAACAGGAGAAAATACAGAGCTGATGGTTTTGCTATTGTGCTTAAAAAACTAGGCTTCCTCAGTGAAGCACCTGATAAACTTAGGTGGTTGGATTACAGTGGAAAGTCCACTTTACACACACACACAAACACACAAAAACTGGCGACTTTTTCCATCCCCAATCCCTGCACTGCTGAGACACAAAATGAGTTTTATGGCAAAGGATCCTTAATCCCCAGAGACG
>gene=chr20_468140-469140; species=hg19
CAGGAAATCCAAGGCCTCAGGGCTGACAAGGTGCTGATTTTCACTGTGGACAAAGCGTTCCCATCGCTTTCGAGAGTGTCTGCAGGACCAAAAGAGGGCATGAGAAATGGGCCACGTGGGCACAGAAGCCCAACATTTCATTCCTACATTTTTCTTAGTGGCTAACAGCCCAGACAAAAGCAAAGAGGGATCCAAACTCAAGAGGGTAGTCTTGCACCGCTCTGCCACTGAGTGGGACAACAAAGCTAACTGGAGACTGGAAACAACATAGCTAGAGTGAAAAAAGACATCTGAGTCCTCTCAATTTTAAGAAACATAATTCAGGTTACTTGACAGGACGTGACCGCTTCTGTGTAGCAAGGAGGGTCAGGTGGCTGAGCTCACCAGGCCTATTTCCCATCCCCACACATATTCCTGGCATCTCTGCCAATTGGCCAGCAAAAGCCTTTGCATCAGGAAAGTCCATCTCCTCCTGTTGAGTGGTTAAGTGTATAAGTACT
>gene=chr20_468140-469140; species=bosTau
CAGGAAATCCAAGGCCTCAGGACTGACAAGGTGCTGGTTTTCACTGTGGACAAAGCGTTCCCATCGCTTACGGGAATGTCTGCAGAGCCAAAAGGGAGAATGAGAAATGGACCC-AGGGGGAGAGAAGCCCAACATTTCAGTCCTACATTTTCCTTAGTGTCTAGCATTCCAGCCAATCATAAAGAGAGGTCAAAACTCAAG-----------------------------------------AGCTAACTGGAGACTGGAAATGGCAGTGTTGCAG----AAGTGAAATCTGGATCCCAACAATTTTGTGAAACATAATTCAGGTTA---------------------------------------CAGAAGGCTGGGCTGGTTAG--CCTCCTCCCACTCCCACCCATATTCCTGGCATCTCTACTGCTTGGCCCCCAAAAGCCTTTGTAACAAGAAAGCCTACCTCTTCCCATTAAGTGGTGA-ATGAATTAGTACT
>gene=chr20_468140-469140; species=calJac
CAGGAAATCCAAGGCCTCAGGGCTGACAAGATGCTGATTTTCACTGTGGACAAAGCGTTCCCATCGCTTTCGAGAGTGTCTGCAGGACCAAAAGAGGGAATGAGAAATGGGCCATGTGGGCAGAGAAGCCCAACATTTCATTTCTACATTTTTCTTAGTGGTTAAAAGCCCAGCCAAAAGCAAAGAGGAATCAAAATTCAAGAGAGTAGTCTTGTACCACTCTGCTACTGCATGGGACAACAAAGCTAACTGCAGACTGGAAATAACATAGCTAGAGTAAAAAAAGACA--TGAGTCCTCTCAATTTTAAGAAACATAATTCAGGTTACTTGACAGGATGTGATTCCTTCTGTGTAGCAAGGAGGGTCCAGTGGCTGAGCCAACCAGGCCTGCTTCCTATCCTCACACATATTCCTGGCATCTCTGCCACTTGGCCAGCAAAAGCCTTTATATCAGGAAAGTCTATCTCCTCCTGTTAGGTGGTT-AGTATATAAGTACT
>gene=chr20_468140-469140; species=canFam
TAAGAAATCCAAGGCCTCAGGGCTGACAAGGTGTTGGTTTTCACTGTGGACGAAGCGTTCCCATCGCTTACGGGAGTGTCTGTAGAACC-AAAGGGAGAATGAGAAATGGACCA-ACAGGCATAAAAGCCCAA----------------------------------------TCAATAACAAAGAAAGATCAAAACTCAAGAGAGTAATTTTGTACCACTCTGCCTCTTGGAAG-ACAATAAAACTAATTGGATA--GGAATTAGCAAAGTCGCAG--TAAAGAGAAATCTGAGTCCCGAGGATTCTACAAAACATAATTCAGGTTACTTTATAGGAT-TAAGTGCTCCTGTGTAGCAAAGAGG-TCAGGAG----CGTTAATCTGACCTCTTTCCCATCCCCACATAAATTCCTGGCATCTCTGCTGCTTGGCCAGCAAAAGCCTTTTCATCAGGCAAGTCCACTTCCTCCAGTTAAGTGGTTT-ATGAATTCATATT
>gene=chr20_468140-469140; species=equCab
AAGGAAATCCAAGGCCTCAGGGCTGACAAGGTGCTGGTTTTCACTGTGGACAAAGCGTTCCCATCGCTTACGGGAGTGCCTGCAGAGCCAAAAGGGGGAATGAAAAATGGAATG-AGGAACAGAGAAGCCCAACATTTCACTCCTACATTTTCCTGAGTGGCTAGCAGCCCAGCCAATAGCAAAGAGAGATCAAAACTCAAGAGATTACTCCTATGCCACTCTGCCACTGGGGAG-ACAACAAT--------------GGAAATAGCAGTGTTGCAG--AA-----AAATCTGGGTCCTCACAATTTTATGAAACGTAATTCAGGTTAGTTTATAGGAC-TGAATGCTCCTGTGCAGCAAGGAGG-TCAGGTGGCTGGGCCAACCGCACCTCTCTCCTATGCCCACATACATTCCTGGCATCTCTGCCACTTGGCCAGCAACAGCCTTTGCATCACGAATGGCTACCTCCTCTTGTTAAGTGGTGA-ATGAATTAGTATC
>gene=chr20_468140-469140; species=gorGor
--------------------------------------------------------------------------------------------------------------------------------------------------------------------------------------------------------------------------------------------------------------------------------------------------------------------------------------------------------------------------------------------------------------------------------------------------------------------------------------------------------------------
>gene=chr20_468140-469140; species=panTro
CAGGAAATCCAAGGCCTCAGGGCTGACAAGGTGCTGATTTTCACTGTGGACAAAGCGTTCCCATCGCTTTCGAGAGTGTCTGCAGGACCAAAAGAGGGCATGAGAAATGGGCCACGTGGGCACAGAAGCCCAACATTTCATTCCTACATTTTTCTTAGTGGCTAACAGCCCAGACAAAAGCAAAGAGGGACCCAAACTCAAGAGAGTAGTCTTGCACCACTCTGCCACTGAGTGGGACAACAAAGCTAACTGGAGACTGGAAACAACATAGCTAGAGTAAAAAAAGACATCTGAGTCCTCTCAATTTTAAGAAACATAATTCAGGTTACTTGACAGGACGTGACCGCTTCTGTGTAGCAAGGAGGGTCAGGTGGCTGAGCTCACCAGGCCTATTTCCCATCCCCACACATATTCCTGGCATCTCTGCCACTTGGCCAGCAAAAGCCTTTGCATCAGGAAAGTCCATCTCCTCCTGTTGAGTGGTTAAGTGTATAAGTACT
>gene=chr20_468140-469140; species=papHam
CAGGAAATCCAAGGCCTCAGGGCTGACAAGGTGCTGATTTTCACTGTGGACAAAGCGTTCCCATCGCTTTCGAGAGTGTCTGCAGGACCAAAAGAGGGAATGAGAAATGGGCCACGTGGGCAGAGAAGTTCAACATTTCATTTCTACATTTTTCTTAGTGGCTAAAAGCCCAGCCAAAAGCAAAGAGGGATCAAAACTCAAGAGAGTAATCTTGCACCACTGTGCCACTGAGTGGGACAACAAAGCTAACTGGACACTGGAAATAACATAGGTAGAGTAAATAAAGACATCTGAGTCCTCTCAGTTTTAAGAAACATAATTCAGGTTACTTGACAGGACGTGACTGCTTCTGTGTAGCAAGGAGGGTCAGACGGCTGAGCTCACCAGGCCTATTTCCCATCCCCACACATATTCGTGGCATCTCTGCCACTTGGCCAGAAAAAGCCTTTGCATCAGGAAAGTCCGTCTCCTCCTGTTAAATGGTTAAGTGTTTAAGTACT
>gene=chr20_468140-469140; species=ponAbe
CAGGAAATCCAAGGCCTCAGGGCTGACAAGGTGCTGATTTTCACTGTGGACAAAGCGTTCCCATCGCTTTCGAGAGTGTCTGCAGGACCAAAAGAGGGAATGAGAAATGGGCCACGTGGGCACAGAAGCCCAACATTTCATTCCTACATTTTTCTTAGTGGCTAATAGCCCAGACAAAAGCAAAGAGGGATCCAAACTCAAGAGAGTAGTCTTGCACCACTCTGCCACTGAGTGGGACAACAAAGCTAACTGGAGACTGGAAACAACACAGCTAGAGTAAAAAAAGACATCTGAGTTCTCTCAATTTTAAGAAACATAATTCAGATTACTTGACAGGACGTGACTGCTTCTGTGTAGCAAGGAGGGTCAGGTGGCTGAGCTCACCAGGCCTATTTCCCATCCCCACACATATTCCTGGCATCTCTGCCACTTGGCTAGCAAAAGCCTTTGCATCAGGAAAGTCCATCTCCTCTTGTTAAGTGGTTAAGTGTATAAGTACT
>gene=chr20_468140-469140; species=rheMac
CAGGAAATCCAAGGCCTCAGGGCTGACAAGGTGCTGATTTTCACTGTGGACAAAGCGTTCCCATCGCTTTCGAGAGTGTCTGCAGGACCAAAAGAGGGAATGAGAAATGGGCCACGTGGGCAGAGAAGTTTGACATTTCATTTCTACATTTTTCTTAGTGGCTAAAAGCCCAGCCAAAAGCAAAGAGGGATCAAAACTCAAGAGAGTAATCTTGCACCACTGTGCCACTGAGTGGGACAACAAAGCTAACTGGAGACTGGAAATAACATAGGTAGAGTAAATAAAGACATCTGAGTCCTCTCAGTTTTAAGAAACATAATTCAGGTTACTTGACAGGACGTGACTGCTTCTGTGTAGCAAGGAGGGTCAGACGGCTGAGCTCACCAGGCCTATTTCCCATCCCCACACATATTCCTGGCATCTCTGCCACTTGGCCAGAAAAAGCCTTTGCATCAGGAAAGTCCGTCTCCTCCTGTTAAATGGTTAAGTGTTTAAGTACT
>gene=chr20_484144-485144; species=hg19
tttacatttttgaggaagacacatcaacccatcgttgaatctgccagacactgggtgcactgccagcttgaggtggttcgtagtttcaacattagattgtgttacactcctcgtgatggattgtgttatactcctcgcgatggcatatttttgtgaagctgggtttgcagtagttgctgtggtaaaaagcaagtactgcacaaaaatcaatgacaggaaatgagggtggtggtgtccaaccaatgacaacatttgaaaagctatgcagcaacaggtctacataacccaacagtaacaaattatagttatataagaacaaatttaacttttttcttttaatttatgtgaataactttttaaatggctaccaagttgctaagatataaatacttagcgggcaggcgcagtggctcacgcctgtaatcccagcactttgggaggccgaggcgggcggatcacctgaggtcaggagtttgagaccagcctgaccaatatggtga
>gene=chr20_484144-485144; species=bosTau
ttttaatttttgagggaag--caccagttactacttgtgtctgccagtcactgagcacactaccagcttgaggtagttc--agcttcaaaat------------------------tacactgcactacattctctttgatggcatatctttgtgaagctgggttttcagcagctgctgtgacaaa----aagtattatgcaaaaaccagtgacaggaaatgaggctaccgatgtccaggtgattccaccatataagaagctgtgtagcaacaggtatacatatcccaatagtaattaattatggtgacagaagaatacaac----tcttctctttaacttcatatgtatagttttttaaaaggctgccaagttg-----------------------------------------------------------------------------------------------------------------------------
>gene=chr20_484144-485144; species=calJac
tttaaatttttgaggaaaacacaccaaccaattgttggatctgccagacactgggtacagtaccaggttgaggtagttcatagtttcaacat------------------------tagattgtattatactcctcatgagagcatatttttgtgaagctgagtttgca--------------------------------aaaaatcagtaccaggaaatgagggtagtggtgtccgactgattccaacatttgaaaagctgtgcagtaacaggtgtacataacccaatagtaacaaattatagttatgtaagaa----------ttttttcttttaacttatgtgaataactttttaaatggctaggaagttgttaaaat----atacttagcagctgggcatggtagctcacagctgtaatctcagcactatgggaggcagaggc----------------------ggttggagaccagcctgaccaacagggtaa
>gene=chr20_484144-485144; species=canFam
tttcaatttttgaaggaaa--taccaatcaacacccgaatccaccagaaacagagcatactattagcttgaggtagctcatagtttcaacat------------------------tagattgcactac-----------------atttttgtgaagctgggttttcagtcgttgctatgataaaaagcaaacactatacaaaaatcaatgaaaggaaatgaagctattggtgtcc-atttatgccaacatttgagaagttgtgcagtgataggt-tatatatcccaatactaatcaattatggttatataaggataaaag---tattattttttaaatctctatatatatcatttt----------------------------------------------------------------------------------------------------------------------------------------------
>gene=chr20_484144-485144; species=equCab
ttttaacttctga--gaaa--caccaatcagtagttgaacctgcccgacactgagtgcgctatgagcccaatgtagttc--agtttcaatgc------------------------tagattgcactacactccttttgatggtctatttttgtgaagctggggttttagcagttgctgtgataaaaagcaagtactgtgcaaaaatcattgaagggaaacgaggctgctggtgtccaactaatcccaacatttgagaagttgtgcagagacgggtgtacatatcccaatagtaattaattatggttatataagaataa-------ttttttctttcaatttgtgtgtgtaacttttcatatggctaccaagtta-gaacaagtattt------------------------------t---------------------------------------ttttagt-----tatttggacttaacttacttaatat-----
>gene=chr20_484144-485144; species=gorGor
tttacatttctgaggaagacacatcaacccatcgttgaatctgccagacactgggtgcactgccagcctgaggtagttcgcagtttcaacat------------------------tggattgtgttatactcctcgtgatggcatatttttgtgaagctggggttgcagtagttgctgtgataaaaagcaagtactgcacaaaaatcaatgacaggaaatgagggtggtggtgtccaaccaatgacaacatttgaaaagctgtgcagtaacaggtctacataacccaatagtaacaaattatagttatataagaacaaaattaacttttttcttttaatttatgtgaataactttttaaatggctaccaagttgctaaaatataaatacttagcaggcaggcgcagtggctcatgcctgtaatcccagcactttgggaggctgaggcgggcggatcacctgaggtcaggagtttgagaccagcctgaccaatatggtga
>gene=chr20_484144-485144; species=panTro
tttacatttttgaggaagacacatcaacccatcgttggatctgccagacactgggtgcactgccagcttgaggtggttcgtagtttcaacattagattgtgttacactcctcgtgatggattgtgttatactcctcgcgatggcatatttttgtgaagctgggtttgcagtagttgctgtggtaaaaagcaagtactgcacaaaaatcaatgacaggaaatgggggtggtggtgtccaaccaatgacaacatttgaaaagctgtgcagcaacaggtctacataacccaacagtaacaaattata------taagaacaaaattaacttttttcttttaatttatgtgaataactttttaaatggctaccaagttgctaaaatataaatacttagcgggcaggcgcagtggctcatgcctgtaatcccagcactttgggaggccgaggagggcggatcacctgaggtcaggagtttgagaccagcctgaccaatatggtga
>gene=chr20_484144-485144; species=papHam
tttaattttttgaggaaaacacaccaaacaatcattgcacctgtcagacactgggtgcactaccagcttgaggtagttcgtagtttcaacat------------------------tagattgtattatattccttgtgagggcgcatttttgtgaagttgggtttgcagtagttgctgtgataaa----aagtactgcgcaaaaatcaatgacaggatatgagggtggtggtgtccaaccgattacaacatttgaaaagctatgcagtaacaggtctacataacctgatggtaataaattatagttac-taagaataaaattattttttttctttttatttatgtgagtaactttttaaatggctaccaagttgttaaaatagaaatacttagcggccaggtgcagtggctcatgcctgtaatcctggcacactgagaggccgaggggggcggatcacctgaggtcaggagtgtcagaccagcctgaccaatatggtga
>gene=chr20_484144-485144; species=ponAbe
tttaaatttttgaggaagacacaccaaccaatcgttgaatctgccagacactgggtgcactaccagcttgaggtagttcgtagtttcaacat------------------------tagattgtattatactccttgtgatggcatatttttgtgaagctgggtttgcagtagttgctgtgataaaaagcaagtactgcacaaaaatcaatgacaggaaatgagggtggtggtgtccaaccaattacaacatttgaaaagctgtgcagtaacaggtctacataacccaatagtaataaattatagttatataagaataaaattaacttttttcttttaatttatgtgagtaactttttaaatggctaccaagttgctaaaatataaatacttagcaggcaggtgcagtggctcatgcctgtaatcccagcactttgggaggccgaggtgggtggatcacctgaggtcaggagtttaagaccagcctgaccaatatggtga
>gene=chr20_484144-485144; species=rheMac
tttaaatttttgaggaaaacacaccaaacaatcattgcatctgtcagacactgggtgcactaccagcttgaggtagtttgtagtttcaacat------------------------tagattgtattatattccttgtgagggcgcatttttgtgaagttgggtttgcagtagttgctgtgataaaaagcaagtactgcgcaaaaatcaatgacaggatatgagggtggtggtgtccaaccgattacaacatttgaaaagctatgcagtaacaggtctacataacccgatggtaataaattatagttac-taagaataaaattattatttttctttttatttatgtgagtaactttttaaatggctaccaagttgttaaaatagaaatacttagcggccaggtgcagtggctcatgcctgtaatcctggcacactgagaggccgaggggggcggatcacctgaggtcaggagtgtcagaccagcctgaccaatatggtga
>gene=chr20_494010-495010; species=hg19
ATACAAAAATTATAGTAGCCGTGGTTAATTCCCGGCCACTGAGGGCTAACTCCCAAGTATACATGACATTACAAAATGAGTCCTCATTTCTCCCTGGAAACCATCTGACATATGGAGAATAGCCAACTCCTATTACTAGTCATGTACATTCTCATCACCCAGTCTTCTTCTGCTGTTTCAAGGCCCTGGCATCCTCTGTGAGGAGTGGGAAAAGACTAATAACTAATGAAACTCTTGAGATTCTCCAGTACTTGTCTGAATGACCCTTGAAGCTTTGGGGCTCATCAACTGGGACCTAATTTATGAACTAGCAGATCTGATTCTCCACTGGGAAGACAACAAGCTAACTATTTTTGCAGTACCCCCAAAGAGGTGCTTCACCTTACTGTCACGCATACCAAATAATCTGCTTATAGTAAGAAAGGTATTCACATGAATTTCAAATGGCTGGCCTTCATTAATTATACGGGAAAATAAAACAGAGGATTCTTCAACTGTGA
>gene=chr20_494010-495010; species=bosTau
TTACAAAAATTATAGGAGTTGAGGTTAACTCCCAGCCTCTGAGAGCCAACTTATGGGTGGACACGCCATTACAAAATGAGA-CTCATTTCTCCATGGAAATCATCTGACAAGTGGAAAATATCGAACTCC--TTAATAGACAAATACACTCTAACCACCAAGTCT---TCGGCTCTCATACAGCCTTGGTATTCTCTGAGAAGAGCAGAGCAAGACTATTCACTAACGAAACTCCTGAGATCCTCAAATACCTGCTTAACTGACATTTGCAGCTTTGTGCCTCATCAACAGGGACCTAATTTATGAACAGGGGGATTTGATCCTCCACTGGGAGGACA----AATGGTTGT-TTTGCAGCAACTC-AAAGCAGTACTTTACTTTATTGTCATGCATACCAAGTAATCTGCTTAGAGTA--AGAGTCATTCACATGAATTTCAAATAGCTGGCCTTCGTTAATTATGTGGGAGAAGAAAATGGGTGATTTCTGAACTATAG
>gene=chr20_494010-495010; species=calJac
ATACAAAAATTATAGTAGTTGTGGTTAACTCCCAGCCCCTGAGGGCTAACTCATAAGTAGACATGACATTACAAAATAAGTCCTCATTCCTCCCTGGAAGCCATCTGACATATGGAGAATATCGAACTCCTATTACTAGTGATATACATTCTTGTCACCCAG---TCTTCTGCTCTCTCAAGGCCCCGGCATCCTCTGTGAGGA---GAAGAAGACTAATTACTAATGAAACTCTTGAGATTCTCGAGTACTTGTCTGAATGACCCTTTCTGCTTTGGGGCTCATCAACTGGGACCTAATTTATGAACTAGCAGATTTAATTCTCCACTGGGAAGACAACAAGCTAACTGT-TTTGCAGTACCTCTAAAGAGGTGCTTCACCTTACTGTCACGCATACCAAATAATCTGCTTATAGTAAGAAAGGTATTCACATGAATTTCAAATGGTTGGCCTTCATTAATTACAAGGGAAAATAAAACAGAGGATTCTTCAACTGTGA
>gene=chr20_494010-495010; species=canFam
ATACAAAAATAATAGGAACTATAGCTAACTCCCCACCTTGGAGGGCCAAATCATGGGTGGACGTGACATTACAAAACAAGACTTCATTTTTTCCTGGAAATCACCTGACACATGGAAAACATCCAACTCCCATTACTAGTTATGTACAGTCATATCATCCAGTGTTCCTATGCTTTCTTAAGGCCTTGGCATTCTCTGTGAAGAGTAGAGCAAGGCTATTCACTAATGAAACTCCTGAGATTTCCAACTATTTGT--GACTGACCCTTGCAGTTTTGTGCCTCATCAGCTGGGACCTAATTTATGAACTGGTGGACATGATTCTCCATTGGGAAGACT----ACTAGCGGT-TTTGCAGCACC-C-GAAGAGGTGCTTCACTTTACTATCATGCATACCAAATAATGTGTTTATAGGAA-AGAGTTGTTCATATGAATTTCAAATGGTTGGCCTTCATTAACTATATCAGAGAAGAAATTTGAGAGTTCTTGAACTGTAC
>gene=chr20_494010-495010; species=equCab
AGACAAAAATTATAGAAGCTGTGGTTAACTCTCAGCCTCTGAGGGCCAAATCATGGGTGGACATAATATTGCAAAATCAGACCTCATTTCCCTCTGGAAACCATCTGACACATGGAAAATATCCAACTCCCATTACTAGCCATGTGCACTCTCGTCACCCAGTCTTCCTCTGCTCTTTTAAGGCCTTGGCATTTTCTGTGAAGAGCAGAGCAAGACTATTCACTAACGAAACTCTTGAGATTCTCAAGTACTTGTTTGACTGACCCTTGCAGCCTTGTAGCTCATCAGCTGGGACCTAATTTATGAACTGGTGGATTTGATTCTCCACTGGGAGGACA----ACTAGCTGT-TTTGCAGTACCCC-AAAGAGGTGCTTCACTTTACTGTTATGCATACCAAATAATCTGCTTA-AGTAAGAGAGTCATTCACACGAATTCCAAATGGTTGGCCTTCATTAATTACATGGAAGATTAAAAC--GGGGTTCTTGAACTGTAG
>gene=chr20_494010-495010; species=gorGor
--------------------------------------------------------------------------------------------CCTGGAAACCATCTGACATATGGAGAATAGCCAACTCCTATTACTAGTCATGTACATTCTTATCACCCAGTCTTCTTCTGCTGTTTCAAGGCCCTGGCATCCTCTGTGAGGAGTGGGAAAAGACTAACTACTAATGAAACTCTTGAGATTCTCCAGTACTTGTCTGAATGACCCTTGAAGCTTTGGGGCTCATCAACTGAGACCTAATTTATGAACTAGCAGATCTGATTCTCCACTGGGAAGACAACAAGCTAACTGTTTTTGCAGTACCCCCAAAGAGGTGCTTCACCTTACTGTCACGCATACCAAATAATCTGCTTATAGTAAGAAAGGTATTCACATGAATTTCAAATGGCTGGCCTTCATTA-TTATATGGGAAAATAAAACAGAGGATTCTTCAACTGTGA
>gene=chr20_494010-495010; species=panTro
ATACAAAAATTATAGTAGCCGTGGTTAACTACCGGCCACTGAGGGCTAACTCCCAAGTATACACGACATTACAAAATGAGTCCTCATTTCTCCCTGGAAACCATCTGACATATGGAGAATAGCCAACTCCTATTACTAGTCATGTACATTCTCATCACCCAGTCTTCTTCTGCCGTTTCAAGGCCCTGGCATCCTCTGTGAGGAGTGGGAAAAGACTAATTACTAATGAAACTCTTGAGATTCTCCAGTACTTGTCTGAATGACCCTTGAAGCTTTGGGGCTCATCAACTGGGACCTAATTTATGAACTAGCAGATCTGATTCTCCACTGGGAAGACAACAAGCTAACTGTTTTTGCAGTACCCCCAAAGAGGTGCTTCACCTTACTGTCACGCATACCAAATAATCTGCTTAT-GTAAGAAAGGTATTCACATGAATTTCAAATGGCTGGCCTTCATTAATTATATGGGAAAATAAAAGAGAGGATTCTTCAACTGTGA
>gene=chr20_494010-495010; species=papHam
ATACAAAAATTATAGTAGCTGTGGTTAACTCCCAGCCCCTGAGGGCTAACTCACAAGGAGACATGACATTAAAAAATGAGTCCTAATTTCTCCCTGGAAATCATCTGACATATGGAGAATAGCCAACTCCTATTACTAGTCATGTACATTCTTATCACCCAGTCGTCTTCTGCTGTCTCAAGGCCCTGGCATCCTCTGTGAGGAGTAGAAAAAGACTAATTACCAACGAAACTCTTGAGATTCTCGAGTACTTGTGTGAATGACCCTTGAAGCTTTGGGGATCATCAACTGGGACCTAATTTATGAACTAGCAGATCTGATTCTccactgggaagaca------------------------------------------------------------------------------------------------------------------------------------------------------------------
>gene=chr20_494010-495010; species=ponAbe
ATACAAAAATTATAGTAGCCGTGGTTAACTCCCGGCCACTGAGGGCTAACTCCCAAGTATACATGACATTACAAAATGAGTCCTCATTTCTCCCTGGAAACCATCTGACATATGGAGAATAGCCAACTCCTATTACTAGTCATGTACATTCTTATCACCCAG---TCTTCTGCTGTTTCAAGGCCCTGGCATCCTCTGTGAGGAGTGGGAAAAGACTAATTACTAATGAAACTCTTGAGATTCTCCAGTACTTGTCTGAATGACCCTTGAAGCTTTGGGGCTCATCAACTGGGACCTAATTTATGAACTAGCAGATCTGATTCTCCACTGGGAAGACAACAAGCTAACTGTGTTTGCAGTACCCCCAAAGAGGTGCTTCACCTTACTGTCATGCATACCAAATAATCTGCTTATGGTAAGAAAAGTATTCACATGAATTTCAAATGGCTGGCCTTCATTAACTATATGGGAAAATAATACAGAGGGTTCTTCAACTGTGA
>gene=chr20_494010-495010; species=rheMac
ATACAAAAATTATAGTAGCTGTGGTTAACTCCCAGCCCCTGAGGGCTAACTCACAAGGAGACATGACATTAAAAAATGAGTCCTAATTTTTCCCTGGAAATCATCTGACATATGGAGAATAGCCAACTCCTATTACTAGTCATGTACATTCTTATCACCCAGTCGTCTTCTGCTGTCTCAAGGCCCTGGCATCCTCTGTGAGGAGTAGAAAAAGACTAATTACCAACGAAACTCTTGAGATTCTCGAGTACTTGTGTGAATGACCCTTGAAGCTTTGGGGATCATCAACTGGGACCTAATTTATGAACTAGTAGACCTGATTCTCCACTGGGAAGACAACAAGCTAACTGTTTTTGCAGTACCCCTAAAGAGGTGCTTCACCTTACTGTCATACATACCAAATAATCTGCTTATAGTAAGAAAGGTATTCACATGAATTTCAAATGGCTGGCCTTCATTAATTATATGGCAAAATAAAACAGAGGGTTCTTCAACTATGA
>gene=chr20_511434-512434; species=hg19
gctaagctgtgactgtccaacaactggctcttttaacagacacccaatggagataccacacgtaaacctggacaactcttcatttaccttattgactcgactcctgaaggcatttgagcaatcaatccctgGTTTATACTAAATATATAAATTTACAAATAATAAGATGGGGGAACTCTTATTTAGACTACACAAATTTTGGAACTGAAAATGCAGCTCAACAATGAGATCAGTGGCCATGAACTCTCTGGTAAATGTATATAAAGCAGCATGTACATGTACATTTTTTTTTGAAGAAAAAAATTATTACAGGCTCAGGAAATCTGTAAACTCCAGCAAAATTAATAATTCCTGAGTTAGACAAACAGAAACTCATCTAAGAAGGCTAACTTGGTGATTTACATAAATATTAAAAAATTAAACTGCTCAAACTAAGTATATGCCATTCTTTCCTGAAGGAAGACAAGAAGACAATGTATCCTAGGCTTCAGAGTATGAGA
>gene=chr20_511434-512434; species=bosTau
GCT-GAC--TGATTATGCAGTCA--------------------------AAGATGCCATAGGTAAAcctggacaattccacatttatcttactggcctgactcctgcaggtatttcagttagcaatccctgACCTTCACTAAACatataaat----AAATAATAAAAAGGGGAAACTGTTATTTGGAGTAAACAAATTAtttc----aaactggaattcatcaatgagattggaagccatgagttccctaa-a--ta-atacaaagtagcgtgtaca-gtaca---ttttttgaaataaagatccactacaggctcagataatctgtaaaccccagcagaattaagaattgctAAGTTAGACAAAAGG--ATCAactgcagagggtTAACTTCataatttacataaatattaaacaattaaaatttttaaGT-----ATATCCCATTATTGCCGAAAGGAAGAGGGGAAGACAATGTATCCTCGGTTTCAAAGCAGGAGA
>gene=chr20_511434-512434; species=calJac
GCTAAGCTGTGACTGTCCAACAATGGGCCCTTTCAAAAAACACCCAATGGAGATACCACCCAGAAACCTGGACAACTCTTCATTTACCTTATTGGCTCGACTCCTGAAGGTATTTCAGCTATCAATCCCTGGTCTATACtaaatatataaatttataaataaCAAAATGGGGG-----------AGAC-------ATTAGGGAACTGAAAACGGAGTTCAACAATGAGATCAGTGGCCATGAACTCTCTGAAAAATGTACATAAAGTAGCATGTACATGTACA---TTTCTTGAAGAAAAAAATTATTATAGGCTCAGGAAATCTGTAAACTCCAGCAAAATTAATAATTCCTGAGTTAGGCAAAC--AAACTCATCCAAGAAAGCGAACTTGGTGATTTACATAAATACTAAAAAATTTAAGTGCTCAAACTAAGTATATGCCATTCTTCCCTGAAGGAAGACAAGAAGACAATGTATCCTAGGCTTCAAAGTATGAGA
>gene=chr20_511434-512434; species=canFam
GCT-AACTGT---TATCCAACAATGGGCTCT----AAAATTATCCAATGGAGATGCCACAGGTAAACTTGGACAACTCTTCTTTTA-CTT----GTCTGACTCCTATGGTTATTTGGGTTAGCAAAGCCTGCTCTGTACTAAATACATA-------AATTAATGAAAAGGGGAACT-ATTATTTGGGCTACATAAATTATGGCAGTGAAAATGGGGTTCATTAATGAGATCAGAGGCCATGAAACCCCTGA-A--TATATACAAAATGGCAAATGCAGGTACA---TTTTTTGAAGAAAATGTCAGTTACAGAACCAGAGCATCTGTAAATCCCAGTTGAATTAAAAATCACTGAGTTTAACAAACAG--ATCCATTTTAAAAGGTTAACTTGATATTTTACATAAATATTAAACAATTAAATTTCTCTAATTA----TATCTCATTCTTTCCTGAAGGAAGAGAG---GACAATGTATCCCAGGCTTCAAAGCATGAGA
>gene=chr20_511434-512434; species=equCab
------------------------------------------------------------------------------------------------------------------------------------------------------------aa--aATGAAAAGAGGAAACTATTATTTGGACTATACAAAGTACAGCACTGAAAAtagaattcatcgatgagctccaaggccacgaactccctga-a--tatatacaaagtagcatgtgcaggtaca---ttttttgaagaaaaggtttatt--aggcacagaggatctgtata--ccagcagaattaagaatagctgAGTTAGACAAAAGG--ATCTATTTTAAAAGGTTCACTTGATAATTTACATAAATACCAAACAATTAAATTTCTCAAACTAAGTATATTCCATTCTTTCCCAAGGAAAGAGAGGAAGACAATGTATCCTAGGCTTCAAAGCATGAGA
>gene=chr20_511434-512434; species=gorGor
gctaagctgtgactgtccaacaactggctcttttaaaagacacccaatggagata-cacacgtaaacctggacaactcttcatttaccttatt-gctcgactcctgaaggcatttgagcaatcaatccctgGTTTATACTAAATACATAAATTTATAAATAATAAGATGGAGGAACTCTTATTTAGACTACACAAATTTTGGAACTGAAAATGCAGCTCAACAATGAGATCAGTGGCCATGAACTCTCTGGTAAATGTATATAAAGTAGCATGTACATGTACA-TTTTTTTTGAAGAAAAAAATTATTACAGGCTCAGGAAATCTGTAAACTCCAGCAAAATTAATAATTCCTGAGTTAGACAAACAGAAACTCATCTAAGAAGGCTAACTTGGTGATTTACATAAATATTAAAAAATTAAACTGCTCAAACTAAGTATATGCCATTCTTTCCTGAAGGAAGACAAGAAGACAATGTATCCTAGGCTTCAGAGTATGAGA
>gene=chr20_511434-512434; species=panTro
GCTAAGCTGTGACTGTCCAACAACTGGCTCTTTTAAAAGACACCCAATGGAGATACCACAGGTAAACCTGGACAACTCTTCATTTACCTTATTGACTCGACTCCTGAAGGCATTTAAGCAATCAATCCCTGGTTTATACTAAATACATAAATTTATAAATAATAAGATGGGGGAACTCTTATTTAGACTACACAAATTTTGGAACTGAAAATGCAGCTCAACAATGAGATCAGTGGCCATGAACTCTCTGG----------TAAAGTAGCATGTACATGTACATTTTTTTTTGAAGAAAAAAATTATTACAGGCTCAGGAAATCTGTAAACTCCAGCAAAATTAATAATTCCTGAGTTAGACAAACAGAAACTCATCTAAGAAGGCTAACTTGGTGATTTACATAAATATTAAAAAATTAAACTGCTCAAACTAAGTATATGCCATTCTTTCCTGAAGGAAGACAAGAAGACAATGTATCCTAGGCTTCAGAGTATGAGA
>gene=chr20_511434-512434; species=papHam
GCTAAGCTGTGACTGTTCAACAACTGGCTCTTTTAAAAGACACCCAATGGAGATACCACACGTAAACCTGGACAACTCTTCCTTTACCTTATTGGCTCGACTCCTGAAGGCATTTGAGCTATCAATCCCTGGTCTATACTAAATACATAAATTTATAAATAATAAGACGGGGAAACTCTTACTTAGACTACAAAAATTATGGAACTGAAAATGCAGTTCAACAATGACATCAGTGGCCATGAACTATCTGGTAAATGTATATAGAGTAGTATGTACACGTAC--TTTTTTTTGAAGAAAAAAACTATTACAGGCTCAGGAAATCTGTAAACTTCAGCAAAATTAATAATTCCTGAGTTAGACAAACAGAAACACATCTAAGAAGGCTAACTTGGTGATTTACATAAATATTAAAAAATTAAACTGCTCAAACTAAGTATACACCATTCTTTCCTGACGGAAGACAAGAAGACAATGTATCCTAGGCTTCAGAGTATGAGA
>gene=chr20_511434-512434; species=ponAbe
GCTAAGCTGTGACTGTCCAACAAATGGCTCTTTTAAAAGACACCCAATGGAGATACCACACGTAAATCTGGACAACTCTTCATTTACCTTATTGGCTCGACTCCTGAAGGCATTTGAGCAATCAATCCCTGGTTTATACTAAACACATAAATTTATAAATAATAAGATGGGGGAACTCTTATTTAGACTACACAAATTTTGGAACTGAAAATGCAGCTCAACAATGAGATCAATGGCCATGAACTCTCTGGTAAATGTATATAAAGTAGCATGTACACGTA---CTTTTTTTGAAGAAGAAAATTATTACAGGCTCAGGAAATCTGTAAACTCCAGCAAAATTAATAATTCCTGAGTTAGACAAACAGAAACTCATCTAAGAAGGCTAACTTGGTGATTTACATAAATATTAAAAAATTAAACTGCTCAAACTAAGTATATGCCATTCTTTCCTGAAGGAAGACAAGAAGACAATGTATCCTAGGCTTCAGAGTATGAGA
>gene=chr20_511434-512434; species=rheMac
GCTAAGCTGTGACTGTTCAACAACTGGCTCTTTTAAAAGACACCCAATGGAGATACCACACGTAAACCTGGACAACTCTTCCTTTACCTTATTGGCTCGACTCCTGAAGGCATTTGAGCTATCAATCCCTGGTCTATACTAAATACATAAATTTATAAATAATAAGACGGGGAAACTCTTACTTAGACTACAAAAATTATGGAACTGAAAATGCAGTTCAACAATGACATCAGTGGCCATGAACTATCTGGTAAATGTATATGGAGTAGTATGTACACGTACT-TTTTTTTTTAAGAAAAAAACTATTACAGGCTCAGGAAATCTGTAAACTTCAGCAAAATTAGTAATTCCTGAGTTAGACAAACAGAAACACATCTAAGAAGGCTAACTTGGTGATTTACATAAATATTAAAAAATTAAACTGCTCAAACTAAGTATACGCCATTCTTTCCTGAAGGAAGACAAGAAGACAATGTATCCTAGGCTTCAGAGTATGAGA
>gene=chr20_518043-519043; species=hg19
AACCAGTTAAAATGCCACTCTTAGCAGTATCTTGTGATACTGTGAATGCTTTCACCTTAAACTTTTTAAAAGACTCAATCTTTGACTTCTACATGTGAAAAAAAAAAAGTACATCTGGGAGCACTCAACGTAAGAAAACTACCAATTGTCTATAACCCAATGAAAATACATCCTTTGTTACAATGACAGCAGCTACTTTTCCTTAATAATCCTAGAGGAATTTCTTCATTTGAAAAGCTGGCTGGCCTAGATTTCTCTATAAACTAAATGACATGCTACTTTCGAAATTATCCATTTCAGAAGTTCAAAGAAATTCAGGTATAAGAACACATTAATACTCTCATGAAACAAACCTTATCCAGGTTACCCACGAATTGTGACAGATCAAAACCCAGTTTCTCATTTCAAATCAAGTATCACATTATTTATTACCTTAAAATACTAAGCCCTTACCTAATTCAATGGCAAATCATATTGGTTTTCAGTTTCTGAACTTGTAC
>gene=chr20_518043-519043; species=bosTau
AACCAG-TGAAAAGTCACTCCTAGTA--------TGATACTATTAATTCTCTCACCTTAAACTTTTAAAAAGA--TAATACTTGATTTCTATA-ATG-TGAAGGAGAAAAA-GTTTTG--------------GAGAAACTACCAATTGCCTATAACCCAATGTAAATA-----TTTGTTACAATGACAGCAGTTCCTTTTTCTTAATAATTCTAGAGGAATTGTTTCCTTTGAAAAGCTAGATGGCTTAGATCTCTATTAAAACTAAATAATACAGTACTTTT-AAATTATCCATTTTAGGAGTTCAAAGAAATTTGGGTGTATGAAGACACTAACATTCTTATGAAACAAacttggtccaggtcacccaagaattgtgacagaccaaggatcaa-ttctcATTTTAAATTAAGGATCACATTA--------CTTAAAACAGTAAGCCCTTACCTAATCCAATGCCAAATCACGTAA-TTCT--GTTTCTGAACTTGTAC
>gene=chr20_518043-519043; species=calJac
AACCAGTTAAAATGCCACTCCTAGCAGT--------------------CTTTCACCTTAAACTTTTTTAAAAACTCAATCTTTGACTTCTAGATGTTAAAAAAAAAAAGTACATCTGGGGGCATTCAACATACGAAAACTACCATTTGTCTATAACCCAGTGCAAATACATCCTTTGTTACAATGACAGCAGCTACTTTTCCTTAATAATCCTAGAGGAATCTCTTCATTTGAAAAGTTGGCTGGCCTAGATTTCTCTGTAAACAAAGTGACATGCTACTTTTGAAATTATCCATCTCAGGAGTTCCAAGAAATTTAGGTGTAAGAACACATTAATACTCTCATGAAACAAACCTGGTCCAGGTTTCCCATGAATTGTGACAGATCAAAAACCAGTTTCTCATTTCAAATCAAGTATCACATTATTTTTTACCTTAAAATACTAAG-CCTTACCTAATTCAATGGCAATTCATATGGGTTTTCAGTATCTGAACTTGTAC
>gene=chr20_518043-519043; species=canFam
AACCAA-CGAAATGCCACTCCTAGCA--------GGATACTGTGAAT--TTTCACCTTAAAC----------------------ACTTTT----------------AAGTGTGTCCCAGAATGTACCAAATAGAAAAATTACCAATTATCTGTAACCCAA--TAAATAT-ACCTTTGTTATAATGACAGCAGTTTCTTTTCCTTAAC---GCTGAAGGAA----TTTGTTTGAAAAGCTAGCTGGCCCAGATTTCTATTAA--CTAAATGATATACCACTTTTGAAAT----TATCTTAGGAGATGAAAGACATTTAGGTGTACAAATACACTAATACTCATGGGAAACAAACGTGGCCCAGGTCATCCAAGAATTGTGATAGACCAAGGATcAGTTTCTCATTTTAAATCAAATATCACATTTT-TATTACCTTAAAGTGTGAAGACCTCACCTAATCCAATGCCAAGTCATATCAGTTGTCGGTTTCTAAACTTATAC
>gene=chr20_518043-519043; species=equCab
AACCAG-TGAAATGCCACTCATAGCAC-------AGATACTGTGAATTCTTTCACCTTAAACttttt-----------------ATTTCTATA-ATG-TGAAAAAAAAGTATGTCCTGGAGCATATCAAATAGGAAAACTAGCAGTTGCCTATAACCCAA--TGACTGTAGTCTTTGTTACAATGACAGCCGTTCCTGTTCCTTAACAATCCTAGAGGAATTTCTTCACTTGAAAAGCTGGCTGGCCTAGATTTCTATTAAAACTAAATGATACACTACTTTTGAAATTATCCATCTTAAGAGTTGAAAGAAATTTAGGTGTATAAACACACTAATACTCTTGTGAAAAAAACTTGGCCAAGGTCACCCAAAAATTTAGATAGGCCAAGGATCAGTTTCTCATTTTAAATCAAGAATCACATTAT-TATCACCTTAAAATGTTAAGCCCTTACCTCAGCCAATGCCAAATCATACTGGCTCTCAGTTTCTGAATTTGCAC
>gene=chr20_518043-519043; species=gorGor
AACCAGTTAAAATGCCACTCCTAGCAGTATATTGTGATACTGTGAATGCTTTCACCTTAAACTTTTTAAAAGACTCAATCTTTGACTTCTACATATGAAAAAAAAAAAGTACATCTGGGAGCACTCAATGTAAGAAAACTACCAATTGTCTATAACCCAGTGAAAATACATCCTTTGTTACAATGACAGCAGCTACTTTTCCTTAATAATCCTAGAGGAATTTCTTCATTTGAAAAGCTGGCTGGCCTAGATTTCTCTATAAACTAAATGACATGCTACTTTC-AAATTATCCATCTCAGAAGTTCAAAGAAATTCAGGTATAAGAACACATTAATACTCTCATGAAACAAACCTTATCCAGGTTATCCACGAATTGTGACAGATCAAAACCCAGTTTATCATTTCAAATCAAGTATCACATTATTTATTACCTTTAAATACTAAGCCCTTACCTAATTCAATGGCAAATCATATTGGTTTT------------------
>gene=chr20_518043-519043; species=panTro
AACCAGTTAAAATGCCACTCTTAGCAGTATCTTGTGATACTGTGAATGCTTTCACCTTAAACTTTTTAAAAGACTCAATCTTTGACTTCTACATGTGAAAAAAAAAAAGTACATCTGGGAGCACTCAACGTAAGAAAACTATCAATTGTCTATAACCCAATGAAAATACATCCTTTGTTACAATGACAGCAGCTACTTTTCCTTAATAATCCTAGAGGAATTTCTTCATTTGAAAAGCTGGCTGGCCTACATTTCTCTATAAACTAAATGACATGCTACTTTCGAAATTATCCATCTCAGAAGTTCAAAGAAATTCAGGTATAAGAACACATTAATACTCTCATGAAACAAACCTTATCCAGGTTACCCACAAATTGTGACAGATCAAAACCCAGTTTCTCATTTCAAATCAAGTATCACATTATTTATTACCTTAAAATACTAAGCCCTTACCTAATTCAATGGCAAATCATATTGGTTTTCAGTTTCTGAACTTGTAC
>gene=chr20_518043-519043; species=papHam
AACCAGTTAAAATGCCACTCCTAGCAGTATCTTGTGATACTGTGAGTGCTTTCACCTTAAACTTTTTAAAAGACTCAATCTTTGACTTCTACATGTTTTTTAAAAAAGGTACATCTGGGAGCACTCAGTGTAAGAAAACTACCAATTGTCTATAATCCAATGAAAATACATCCTTTGTTACAATGACAGCAGTTACTTTTCCTTAATAATCCTAGAGGAATTTCTTCATTTGAAAAGCTGGCTGGCCTAGACTTCTCTATAAACTAAATGACATGCTACTTTTGAAATTATCCATCTCAGAAGTTCAAAGAAATTTAGGTATAAGAACACATTAATACTCTCACGAAACAAACCTTATCCAGGTTACCTATGAATTGTGACAGATCAAAGTCCAGTTTCTCATTTCAAATCAAGTATCACATTATTTATTACCTTAAAATACTAAGCCCTTACCTAATTCAATGGCAAATCATACTGGTTTTCAGTTTCTTAACTTGTAC
>gene=chr20_518043-519043; species=ponAbe
AACCAGTTAAAATGCCACTCCTAGCAGTATCTTGTGATACTGTGAATGCTTTCACCTTAAACTTTTTAAAAGACTCAATCTTTGACTTCTACATGTG--AAAAAAAAAGTACATCTGGGAGCACTCAACGTAAGAAAACTACCAATTGTCTGTAACCCAATGAAAATACATCCTTTGTTACAATGACAGCAGCTACTTTTCCTTAATAATCCTAGAGGAATTTCTTCATTTGAAAAGCTGGCTGGCCTAGATTTCTCTATAAACTAAATGACATGCTACTTTCGAAATTATCCGTCTCAGAAATTCAAAGAAATTTAGGTATAAGAACACATTAACACTCTCATGAAACAAACCTTATCCAGGTTACCCACGAATTGTGACAGATCAAAACCCAGTTTCTCATTTCAAATCAAGTATCACATTATTTATTACCTTAAAATACTAAGCCCTTACCTAATTCAATGGCAAATCATATTGGTTTTCAGTTTCTGAACTTGTAC
>gene=chr20_518043-519043; species=rheMac
AACCAGTTAAAATGCCACTCCTAGCAGTATCTTGTGATACTGTGAGTGCTTTCACCTTAAACTTTTTAAAAGACTCAATCTTTGACTTCTACATGttttaaaaaaaaGGTACATCTGGGAGCACTCAGTGTAAGAAAACTACCAATTGTCTATAACCCAATGAAAATACATCCTTTGTTACAATGACAGCAGTTACTTTTCCTTAATAATCCTAGAGGAATTTCTTCATTTGAAAAGCTGGCTGGCCTAGATTTCTCTATAAACTAAATGACATGCTACTTTTGAAATTATCCATCTCAGAAGTTCAAAGAAATTTAGGTATAAGAACACATTAATACTCTCACGAAACAAACCTTATCCAGGTTACCCATGAATTGTGACAGATCAAAGTCCAGTTTCTCATTTCAAATCAAGTATCACATTATTTATTACCTTAAAATACTAAGCCCTTACCTAATTCAATGGCAAATCATACTGGTTTTCAGTTTCTTAACTTGTAC
>gene=chr20_556405-557405; species=hg19
ATTTAAGTCCTGGAAGGGTAGAGGCATCTTGGCATTGGTTGAGGGAAGAAGGGGTCTGTGACTGGTGTTTCTCAAGCTATACCAACCCATCTGGCTCTCCAGCATGCTTCTGCCCCCTTGGCATTCACTGGAGATGACCCACTCATGTTGATGCTTTGATCTCTAGGGTCAAAGAAGCATAGCTTTCTCCTCCTGGACCATACACTGTAAGAGTCACGTCCACTCCATTCAGTCATCTGAAAAGATGTGTTCACTTTTTACACCTCACAAGGCCCTGTATACAAACTCGtcattcaatcaaatgtacttgctgagtatccggcatgtgttggcattgagccaggcactgaggatacaaagatgaaaagacaggtccctttcctcaagtcatttgcaagccaaataatgtataaatattttcaacttacatattgtgatgtccattatgaaggaaccaaatagggtaggcagagaaagcctctttgaagagctgtcattgg
>gene=chr20_556405-557405; species=bosTau
--------------------------------------------------------------------------------------------------------------------------------------------------------------------------------------------------------------------------------------------------------------------------------------------------------------------------------------------------------------------------------------------------------------------------------------------------------------------------------------------------------------------
>gene=chr20_556405-557405; species=calJac
ATTTAAGTCCTGGAAGGGTGGAGGCATCTTGGCATTGGTTAAAGGAAGAAGGGGTCTGTGACTGGTATTTCTCAAGCTGTATCAACCCATCTGGCTCTCCAGCATGCTCCTGTCCCCTTGGCATTCACTGAAAATGCCCCGCCCATGTTGATGCTTTGACCTCTAGGGTCCAAGAGGCATCGCCTTCTCCTCCTGGG-------CTGTAAGAGTCACGTCCACTCCATTCAGTCATCTGAAAAGATGTGGTCACTTTGCACACCTCACAGGGCCCTGTATACAAattcatcattcagtcaaatgtatttgctgagtatctagcatgtgtttgcattgagccaggcgctgaggatacaaagatgaaaagacaggtccctttcttcacgtcattgacaaggcaaataatgtatacatattttcaacttacatgttgtgacatccattacgaaagaaacaaac-tggtgggcagaggaagcctcctcgaggagttgccgttgg
>gene=chr20_556405-557405; species=canFam
ATTTAAGTCCTGAATGTGTGATAGCATCTTGACACAGGTTGGGAGGACGTGGGG---------GGTATTTCTCAAGATGTAGTAGCCCATCTGTTCCTCCAGCATGCCTC--CTCCATTGGTATCCACTGGAAAAGCCCCACCTGCGTTGATAATTTAACTTCTAGGGTCAAAGAAGCCT----AGTTCTTCCAAAGCCACTCACTGTTGGAGTCACATGCACTCTATTCAATCACCTGAAAAGATATGAACATTTTCTGTACTTCATGGAACCCTGCACACAGTCTCAtcactcaatcaaatgtatttg-cgaacatcttacgtgtgttggctttgtgccaggcactggggatataaagatgaagagacaggtcccttcccccat-tcattcacaagccaaataaagtgtatagatttatagcttacattttgtgatgtctgttataaaggaaacaaacagggtgggccgaaaatgcctctttgaaaggttgtcattta
>gene=chr20_556405-557405; species=equCab
acttaagtcctgca--ggtggGGGCGTCTGGATATTGGTTGGGGGGAAGTGGAGTCTGTGATTGGTGTTTCTCAGGATGTCCCAGCCCATCTGGCCCTCCA-CAGACCTA--CCCCATTGGCGTCTGCTGGCAAAGCCCTGCCCGTGTTAGTACTTTGACTTCCAGAGTCAAAGAAACAT----AGTTCCTCCCGGGCCACTGACTGTTAGAATCACGTCCACTCCGTTCAGTCCCCTGAAAAGATCTGAACATTTTTTGCACCTCACGGGGCCCTGTACATGAATTCAtcattcaatcaaatatatttgctgagcatctgctgtgtgttggcattgtgccagacattggagatatgaagatgaaaagacaggtcccatccctcatgtcgttcacaagccaAATAAAGTGTATATATTTATGGCTTACATATTGTGATGTCCCGTATGAAGGAAACaaacagggt-ggcagagaacacttgtttgcggagttgtcattta
>gene=chr20_556405-557405; species=gorGor
ATTTAAGTCCTGGAAGGGTAGAGGCATCTTGGCATTGGTTGAGGGAAGAAGGGGCCTGTGACTGCTGTTTCTCAAGCTATACCAACCCATCTGGCTCTCCAGCATGCTTCTGCCGCCTTGGCATTCACTGGAGATGA-CGACTCATGTTGAC-CTTTGATCTCTAGGGTCAAAGAAGCATAGCTTTCTCCTCCTGGACCATACACTATAAGAGTCATGTCCACTCCATTCAGTCATCTGAAAAGATGTGTTCACTTTTTACACCTCACAGGGCCCTGTATACAAACTTGtcattcaatcaaatgtatttgctgagtatctggcatgtgttggcattgagccaggcactgaggatacaaagatgaaaagacaggtccctttcctcaagtcatttgcaagccaaataatgtataaatattttcaacttacatattgtgatgtccgttatgaaggaaccaaatagggtaggcagagaaagcctctttgaagagctgtcattgg
>gene=chr20_556405-557405; species=panTro
ATTTAAGTCCTGGAAGGGTAGAGGCATCTTGGCATTGGTTGAGGGAAGAAGGGGTCTGTGACTGGTGTTTCTCAAGCTATATCAACCCATCTGGCTCTCCAGCATGCTTCTGCCCCCTTGGCATTCACTGGAGATGACCCACTCATGTTGATGCTTTGATCTCTAGGGTCAAAGAAGCATAGCTTTCTCCTCCTGGACCATACACTATAAGAGTCACATCCACTCCATTCAGTCATCTGAAAAGATGTGTTCACTTTTTACACCTCACAGGGCCCTGTATACAAACTCGtcattcaatcaaatgtacttgctgagtatccggcatgtgttggcattgagccaggcaccgaggatacaaagatgaaaagacaggtccctttcctcaagtcattcgcaagccaaataatgtataaatattttcaacttacatattgtgatgtccattatgaaggaaccaaatagggtaggcagagaaggcctctttgaagagctgtcattgg
>gene=chr20_556405-557405; species=papHam
atttaagtcctggaagggagggggcatcttggcattggttgagggCAGAACGGGTCTGTGACTGGTATTTCTCAAGCTATACCAACCCATCTGGCTCTCCAGCATGCTCCTGCCCCCTTGGCATTCACTGGAAATGCCCCGCCCATGTCGATGCTTTGACTTCTAGGATCAAAGAAGCATAACTTTCTCCTCCTGGGCCATACACTATAAGAGTCGCGTCCACTCCATTCAGTCATCTGAAAAGATGTGGTCACTTTTTACACCTCACGGGGCCCTGTATACAAACTCAtcattcaatcaaatgtatttgctgagtatctagcacgtgctggcattgagccaggcactgaggccacaaagatgaaaagacaggttcctttcctcaagtcatttacaagccaAATAATGTATAAATATTTTCAACTTACATATTGTGATGTCCGTTATGAAGGAACCCaacagggcgggcagagaaagcctcttggaagagttgtcattgg
>gene=chr20_556405-557405; species=ponAbe
GATTAAGTCCTGGAAGGGTGGAGGCATCTTGGCATTGG-TGAGGGAAGAAGGGGTCTGTGACTGGTATTTCCCAAGCTATACCAACCCATCTGGCTCTCCAGCATGCTTCTGCCCCCTTGGGATTCACTGGAGATGCCCCACTCATGTTGATGCTTTGATCTCTAGGGTCAAAGAAGCATAGCTTTCTCCTCCTGGGCCATACACTATAAGAGTCACGTCCACTCCATTCAGTCATCTGAAAAGATGTGTTCACTTTTTACACCTCACAGGGCCCTGTATACAAactcatcattcaatcagatgtatttgctgagtatctagcgtgtgttggcattgagccaggcactgaggatacaaagatgaaaagacaggtccctttcctcaAGTCATTTGCAAGCCAAATAATGTATAAATATTTTCAGCTTACATATTGTGGTGTCCATTATGAAGGAACCaaatagggtgggcagagaaagcctctttgaagagttgtcattgg
>gene=chr20_556405-557405; species=rheMac
ATTTAAGTCCTGGAAGGGAGGGGGCATCTTGGCGTTGGTTGAGGGAAGAACGGGTCTGTGACTGGTATTTCTCAAGCTATACCAACCCATCTGGCTCTCCGGCATGCTCCTGCCCCCTTGGCATTCACTGGAAATGCCCCGCCCATGTCGATGCTTTGACTTCTAGGATCAAAGAAGCATAACTTTCTCCTCCTGGGCCATACACTATAAGAGTCGCGTCCACTCCATTCAGTCATCTGAAAAGATGTGGTCACTTTTTACACCTCACAGGGCCCTGTATACAAactcatcattcaatcaaatgtatttgctgagtatctagcacgtgctggcattgagccaggcactgaggccacaaagatgaaaagacaggttcctttcctcaagtcatttacaagccaaataatgtataaatattttcaacttccatattgtgatgtccgttatgaaggaacccaacagggcgggcagagaaagcctcttggaagagttgtcattgg
>gene=chr20_567325-568325; species=hg19
ctctctgttgcccaggctggtctcaaactcctgggctcaagtgttcctgccacaggctcccaaagtgctgggattacaggcgcgagccaccgcatctggcctcaactgcatcttgagcagaagaaatttgtttgcatctctgtgacgagaattgtttttattatcatcaatcttgttacaacatattgaagtgtacgctagctcaaaaatgtgaaatgcgtcggcaaccatagaatcagctaacctgaaatgatgtaaagacaattcataCCATTCTGGAGGACTTCCAGTAATCTTTGTGGACTTTTTTTTTTCAGCTTCAAAGTATTTTACAGTTTTTcctgatgtgagtcagatcggtactagatactaataatacagaggtaaaccatacagacacaatttctccctcaaggacaatattcccttatgttctaactggggtggagaGCCGGGGAACAGTTTTTGGAAGCCAAACTGAGTCTTTGCCATTTATAcag
>gene=chr20_567325-568325; species=bosTau
-------------------------------------------------------------------------------------------------------------------agcagataaa----acttgcttcccgatggcaagaattatttgtgtcactaccagtcttgttacaacttacagagatgcgccatagctcaaagaagggaaagggatatactaccatagaatcagttaacccaaaaTGAGGGGAAGACTAGGGACAAGATTCTATAGGACAGCCGGTGATCTTTGTGGTTTGTTTTTTTGCCATCTTGAAGTCGTTTCCAATTTTCcttaatatgagtcaaatccgtactaggtactagtaatacagaggtaaaccatacagacacaatatctccctcagggA-AATGTTCCCTTAAGTTCTTATTGGGGCAGTGGGCTAGGGAACAGTTTTGGGAAGCCAAACCAAGTCTCTGCCATTTTTGTCT
>gene=chr20_567325-568325; species=calJac
--------------------------------------------------------------------------------------------------------------------------------------------------------------------------------------------------------------------------------------------------------------------------------------------------------------------------------------------------------------------------------------------------------------------------------------------------------------------------------------------------------------------
>gene=chr20_567325-568325; species=canFam
-----------------------------------------------------------------------------------------------------tcaattgtacctcgagcagataaaatctatttgcacctctttgacaagaattatttgtattactgtcaatctcattacaatttacagagatatgtgagagctcaaagatgtgacaggcagggaccaccatagaatcagttaatgtgacaggaggtgaagacaatgcatagtgttccatAGGACATCCAGTAATCTCCCCCTGC-------CCCCCATTTCAGACTCTTATA-ATTTTTCcctgatgtaagtcagacctgtgctgggtactggtaatacagaggtaaaccatacatacccagtacctccctc-gggctgctattctCTTCTGTTCTACTTGGGCTGGAGGGCTGGGGAACAGCAGCTGGAAACCAAACTGGGTCGTCCCCATTTTTGC--
>gene=chr20_567325-568325; species=equCab
---------------gc------aaaact-----att------ttc----------ttccaagagggctgggg-----------------------tggggtcaattgtacctcaagcagataaactttatttgcatctctgtggcaagacttctttgcattaccgtcagccttgttacaacttacagagatgtacagtagatcaaa-atatgaaaggcatcgaccaccatcgagtcagttaacctgaaatcaggtgaagacaatgcatagcattccatAGGATATCCAGTAATCTTTATGGGT----TTTTTGCCGTTTGGAAGTCTTTTACAACTGTCcctgatatgagtcagacctgtgcttggtactggtaacac--aggtaggccatgcagacacagtatctccctc-aggATACTGTTCCCTTATGTTCTAAGTGGGGTGGAGGGCTGGGGAACAGTTTTTGGAAGCCAAAGTGAGCCTTTGGCATTT------
>gene=chr20_567325-568325; species=gorGor
ctctctgttgcccaggctggtctcaaactcctgggctcaagtgttcctgccacaggctcccaaagtgctgggattacaggcgcgagccaccgcatctggcctcaactgcatcctgagcagaagaaattcgtttgcatctctgtgacgagaactgtttttattgccatcaatcttgttacaacgtattgaagtgtacgctagctcaaaaatgggaactgcgtcggcaaccatagaatcagctaacctgaaatgatgtaaagacaattcataCCATTCTGGAGGACTTCCAGTAATCTTTGTGGACTTTTTTTTTTCAGCTTCAAAGTATTTTACAGTTTTTcctgatgtgagtcagatcggtactagatactaagaatacagaggtaaaccatacagacacaatttctccctcagggacaatattcccttatgttctaactggggtggagaGCCGGGGAACAGTTTTTGGAAGCCAAACTGAGTCTTTGCCATTTATAcag
>gene=chr20_567325-568325; species=panTro
ctctctgttgcccaggctggtctcaaactcctgggctcaagtgttcctgccacaggcttccaaagtgctgggattaca-gcgcgagccaccgcatctggcctcaactgcatcttgagcagaagaaatttgtttgcatctctgtgacgagaattgtttttattatcatcaatcttgttacaacgtattgaagtgtacgctagctcaaaaatgtgaaatgcatcggcaaccatagaatcagctaacctgaaatgatgtaaagacaattcataCCATTCTGGAGGACTTCCAGTACTCTTTGTGGACTTTTTTTTTTCAGCTTCAAAGTATTTTACAATTTTTcctgatgtgagtcagatcggtactagatactaataatacagaggtaaaccatacagacacaatttctccctcaaggaCAATATTTCCTTATGTTCTAACTGGGGTGGAGAGCTGGGGAACAGTTTTTGGAAGCCAAACTGAGTCTTTGCCATTTATAcag
>gene=chr20_567325-568325; species=papHam
ctgtatgttgcccaggctggtctcaaactcctgggttcaagtgatcccaccacagcctcccaaagtgctgggattacaggcgtgagccaccacatctggcctcaagtgcatcttgagcagaagaaatgtgtctgcatctctgtgacaagaattgtttttattatcatcaatcttgttacaacatatggaagtgtacactagctcaaaaatgcgaaatgcatcggccaccacacaatcagctaacctgaaatgatgtaaagacaattcataCCGTTCTGGAGGACTTCCAGTAATCTTTGTGGACTTTTTTTTTTCAGCTTCAAAGTATTTTACAGTTTTTcctgatgtgagtcaaaccggtactagacactaataatacagagctaaaccgtacagacacaatttctccctcaagcacaatgttcccttatgttctaactggggtggagaGCTGGGGAACAGTTTTTGGAAGCCAAACTGAGTCTTTGCCATTTATAcag
>gene=chr20_567325-568325; species=ponAbe
ctttctgttgcccaggctggtctcaaactcctgggctcaagtgttcctgccacaggctcctaaagtgctgggattacaggcgcgagccactgcatctggcctcaactgcgtcttgagcagaagaaatttgtttgcatctctgtgacgagaattgtttttattatcatcaatcttgttacaacgtattgaagtgtacactagctcaaaaatgtgaaatgcatcggccaccatagaatcagctaacctgaaatgatgtaaagacaattcataCCATTCTAGAGGACTTCCAGTAATCTTTGTGGACTTTTTTTTTTCAGCTTCAAAGTATTTTACAATTTTTcctgatgtgagtcagaccggtactagacactaataatacagaagtaaaccatacagacacaatttctccctcaaggacaatgttcccttatgttctaactggggtggagaGCTGGGGAACAGTTTTTGGAAGCCAAACTGAGTCTTTGCCATTTATAcag
>gene=chr20_567325-568325; species=rheMac
ctgtatgttgcccaggctggtctcaaactcctgggttcaagtgatcccgccacagcctcccaaagtgctgggattacaggggtgagccaccacatctggcctcaagtggatctagagcagaagaaatgtgtctgcatctctgtgacaagaattgtttttattatcatcaatcttgttacaacgtatggaagtgtacactagctcaaaaatgcgaaatgcatcggccaccacagaatcagctaacctgaaatgatgtaaagacaattcataCCGTTCTGGAGGACTTCCAGTAATCTTTGTGGACTTTTTTTTTCCAGCTTCAAAGTATTTTACAGTTTTTcctgatgtgagtcagaccagtactagacactaataatacagagctaaaccatacagacacaatttctccctcAAGCACAATGTTCCCTTATGTTCTAACTGGGGTGGAGAGCTGGGGAACAGTTTTTGGAAGCCAAACTGAGTCTTTGCCATTTATAcag
>gene=chr20_571097-572097; species=hg19
atcatagtgtcagggagcagtaactgttatctagaaaaattaagacgagtaaagggaatacagactagtggagaggTGTTTGGGAtgaaaacggataatactgatggttgaccgacatcgtgagtgcactcaatgccactgaactggtaaaatggttaaaatgataaattttacattaggtatttttctgttctttatattatgtacattttaccacaataaaaaaCAGGATTggcagaggggtgctattttagctagggtggtcagggcatgtctctctaaggaggtgtcgtttgaacagaatggaggggaattagcaagccttgaagagattggggggaaggtattctgggtggagggaattgccaggacagatcctgtggggccagagtcggcctggtgtgttctaaggacagcaagtgggcccctgtggctggagcccagagagcaaagggagagggggaggaagatgagtacagggatcagcaggggcttgtatg
>gene=chr20_571097-572097; species=bosTau
atcataatgtcaggtagtaataac--ttacaaagaaaaactaggac----aaagtggatggagattggtggagagctgtttgggatgaaatcagatggcagtgatgg-tgta---catggtgaaagtacttaatgtcactgaattgaaaaaatggttaaaatggtgacagt------------------------tatgttatgtctgttttatcagaattaaacaatagatgggtggaggagcgctattgtagtgatggtagtcaagacagacctccttgaggaagtgacatttgagcaaaaa-aacaggaattagtgagccttgaggatacaggaagaagagcagtctaggcagagggaactgcacaaacaaaaaccaggaggctggagtgtgcctggtgtgttgtgagaattgctagcaagctggtgtgcctggggtcgagagggcaaggagggagagggaggaagatgag----atggcgggcagaagc--acagg
>gene=chr20_571097-572097; species=calJac
atcatagagtcagggagcagtaacggttatgta-aaaaattcagataagtaaagggaatgcagactggtggagaggagTTTGGGAtgcaaatggaccatagcgacggttg-cagacattgtggacgcactcaatgccacggaactggtaaaatggttaaaatgatcaattttacgttagggatttttCTGTGCTTTATATTATGTACGTTTTACCAATACAAAA---AGGACTggcagaggggtgctattttagctagggtggtcagggcgcttctctctgaggaggtgatgtttgaacagaat-gacgggaagtagcaagcctcgaggagatcggggggaaggtattc-ggggggacggaactgcaaggacagagcctgtggggccggagtgggtctggtgtgttctcaggaaagcaagtgggccagtgtggctggagcccagag-----acggggacggggaggagggtgagtacagaggccagcaggagcttgtatg
>gene=chr20_571097-572097; species=canFam
atcatagtgtcaggtagcaatatc--ctgtgaagaaaaactaaaacaagtaaaggggatAAAG--------------------------------------------------------------------------------------------------------------------------------------------------------------------AGGATTAgaggaggagtgttactgtagctagggtagtcaaggcaggcctcctggaggaggtggcctttgagcagaat-gaagggaattagcaagccttgaggatcca--gggaagagcatgccaggtggagggaa--gcaaaaagaaaggccatgaggctggagtgtgcctggtgtgtcctaaggactgaagggtgactggtgtgcctggagcccagagagcaagctgggagaggg---------------gtgggtgacaggagctggcatg
>gene=chr20_571097-572097; species=equCab
atcatagtgtcagatagtaacagc--ttatgaagacaaactaaggcaagcaaaggggacaca-------ggagagctgttggggatgaaaatggatggcagtgatgattgcacaacaccgtgattgtccttaatgctgctgaattgtaaaaacggttaaaatagtgaa---------------------------tatgttctgtatattttaccacaataaaaacaaagattggcggaggggtgctattttagcttggggggtcaggat-ggcctccttgaggaggtgacgttagagcagaat-gaagggaattagcaagccctgaggacacg--gggaacagcattccaggtggagggaactgccaaggcagaggccgtgaggccccagtgcgcccggtgtgttctaagacctgcaaggaggctggcacactgggagcccagagagcaaggtgggagagggaaggagatgag----tggggtggcaggagctggcaca
>gene=chr20_571097-572097; species=gorGor
----TAGTGTCAGGGAGCAGTAACTGTTATCTAGAAAAATTAAGACGAGTAGAGGGAATACAGACTAGTGGAGAGGtgtttgggatgaaaatggataatactgatggttgaccgacatcgtgagtgcactcaatgccactgaattggtaaaatggttaaaatgataaattttacattaggtatttttctgttctttatattatgtacattttaccacaataaaaaaCAGGATTggcagaggggtgctattttagctagggtggtcagggcatgtctctctaaggaggtgtcgtttgaacagaacggaggggaattagcaagccttgaagagattggggggaaggtattctgggtggagggaattgccaggacagatcctgtggggccggagtcggcctggtgtgttctaaggacagcaagtgggcccttgtggctggagcccagagagcaaagggagagggggaggaagatgagtacagggatcagcaggggcttgtatg
>gene=chr20_571097-572097; species=panTro
atcatagtgtcagggagcagtaactgttatctagaaaaattaagacgagtaaagggaatacagactagtggagaggtgtTTGGGAtgaaaacggataatactgatggttgaccgacatcgtgagtgcactcaatgccactgaattggtaaaatggttaaaatgataaattttacattaggtatttttctgttctttatattatgtacattttaccacaataaaaaaCAGGATTggcagaggggtgctattttagctagggtggtcagggcatgtctctctaaggaggtgtcgtttgaacagaacggaggggaattagcaagcctcgaagagattggggggaaggtattctgggtggagggaattgccaggacagatcctgtggggccggagtcggcctggtgtgttctaaggacagcaagtgggcccctgtggctggagcccagagagaaaagggagaggggaaggaagatgagtacagggatcagcaggggcttgtatg
>gene=chr20_571097-572097; species=papHam
atcatagtgtcagggagcaataactgttatctagaaaaattaagatgagtgaagggaatacagactagtggagaggggTTTGGGAtgaaaatggataatactgatggttgaccgacattgtgaatgcactcaatgccactgaactggtaaaatggttaaaatgataaattttacattaggtatttttCTGTTCTTTATATTATGCACATTTTACCACAATAAAAAATAGGATTggcggaggggtgctattttagctagggtggtcaggacatgtctctctgaggaggtgtcgtttgaacagaat-gaggggaattagcaagcctcgaggagatcagggggaaggtattccgggtggagggaactgccaggacagaccctgtggggccggagtgggcctggtgtgctctaaggacggtaagtgggcctgtgtggctggagcctagagagcaaagggagagtgggaagaagatgagtgcaggggtcagcaggggcttggatg
>gene=chr20_571097-572097; species=ponAbe
atcatagtgtcagggagcagtaactgttatctagaaaaattaagacgagtaaaaggaatacagactagtggagaggTGTTTGGGAtgaaaatggataatactgatggttgaccgacattgtgagtgcattcaatgccagtgaac-ggtaaaatggttaaaatgataaattttacattaggtatttttctgttctttatattatgtacattttaccacaataaaaaaCAGGATTggtaaaggggtgctattttagctagggtggtcagggcatgtctctctaaggaggtgtcgtttgaacagaatggaggggaattagcaagccttgaagagattggggggaaggtattctgggtggagggaattgccaggacagatcctgtggggccggagtcagcctggtgtgttctaaggacaacaagtgggcccttgtggctgcagcccagagagcaaagggagagggggaggaagatgagtacagggatcagcaggggcttgtatg
>gene=chr20_571097-572097; species=rheMac
attatagtgtcagggagcaataattgttatctagaacaattaagatgagtaaaaggaatacagactagtggagagggGTTTGGGATg-aaatggataatactgatggttgaccgacatggtgaatgcactcaatgccactgaactggtaaaatggttaaaatgataaattttacattaggtatttttCTGTTCTTTATATTATGCACATTTCACCACAATAaaaaataggattggtggaggggtgctattttagctagcgtggtcaggacatgtctctccgaggaggtgtcgtttgaacagaat-gaggggaattagcaagcctcgaggagatcagggggaaggtattccgggtggagggaactgccaggacagaccctgtggggccggagtgggcctggtgtgctctaaggacggtaagtgggcctgtgtggctggagcccagagagcaaagggagagtgggaagaagatgagtgcaggggtcagcaggggcttggatg
>gene=chr20_580043-581043; species=hg19
gcactttgggaggctgaggctggaggattgcttgagcccaggaatttgagactagcctgggcaacatggcgaaaccccctcaaaataaaaaattagctgggcatcatggtgcacacctgtagtcccagctactcaggaggctgaggcgctaggactacctgactccaggaggtggaggctgcagtgagccatgatcgtgccacctgcactccagcctgggtgacagggtgtaaccgtgtctcaaagaaaaaaaaaagttaacttaccaaatatgccatagtcttcagcactctctttttgtagtgcttcattttttaacctaataaaagcctcataaaatgggagtggcctgggACAATGAGGGGAACCTGAAGTGctgtgggtgcaagaggtcctgtgttctcagccctgctcagctccagatgctgtgcaaccgtggcccatcaccgctcctctctgagcttcaggttGCCATGGGTGACCTCTGAGGCCTTCCTGCT
>gene=chr20_580043-581043; species=bosTau
-----------------------------------------GAATATG---CTAGTTTGGG------------------------------------------------------------------------------------------GGATTCCA----------------------------------------------------------------------------------------------------------------------------------------TTCTGTAGTGGTGTATTTTTTAATCTAATGGGAGCATCATAAAATGGAAGTGGTCTGGGCCACTGAGGGGAACTAAAAGTGGTGGAGGAGCGAGGGAGTTTGCATT----------CTCAGCTCCAGAAGCTGCGCAGCTCTGGCCCTTTGCTGTCCCTCTCT--------GATTGCCGTGGGTGGCCTCTGAGGCTTTCCAACT
>gene=chr20_580043-581043; species=calJac
gcactttgggaggctgaggctggaggattgcttgagcccaggaatttgagaccagcctaggcaatatggtgaaatgccc-caaaacaaaaaattagctgggcatggtggtgcacacctgtagtcccagctactcaggaggctgacgcacgaggattacctgacccctggaggtagaggctgcagtgagccatgatcgtgcca-ctgcactccagcctggatgacagggtgtgaccatgtctcaacaaacaaacaaagttaacttaccaaa---------------------------------------------------------------------------------------------------------------------------------------------------------------------------CATCACTGCTCCTCTCGGAGCTTCAGGTTGCCATGGGTGACCTCTGAGGCCTTCCTGCT
>gene=chr20_580043-581043; species=canFam
-----------------------------------------------------------------------------------------------------------------------------------------------------------------------------------------------------------------------------------------------------------------TGAACCT---------ACCACACATTTTGGAAT---TGTTTTGTGGTG-----TTCTTTAATCTAACAGGCACCTCATAAAATGGAAGGGG-TTGAGCCAATGACAGGAGCTTAGTGCAGTGGAGAA--AAGGGGCGATGTGTTCTCAGTCCTGCTCAGATCCAAATACTACATACCCGTGGCCCAATGCTGTCCTTCTCCAGGCTTTGGACTGTCAGGggtgacctctgaggtcttcc-act
>gene=chr20_580043-581043; species=equCab
--------------------------------------------------------------------------------------------------------------------------------------------------------------------------------------------------------------------------------------------------------------------------------------------------tttcgttttgtggtgttttattttttaatttaataggagcctcatgaaatggaagtggcctgggccAGTGAC-GGAACTTAAGGTGGTGTAGgagcaaggggccttgcagtctcagccctgctcagcttcaaatgctgtgcaatggtggcccatcgctctccctctctgggctttggatTGCCATGGGCGAC--CTGAGGCCTTCC-ACT
>gene=chr20_580043-581043; species=gorGor
------------------------------------------------------------------------------------------------------------------------------------------------------------------------------------------------------------------------------------------------------------------------------tacgccatagtcttcagcactctg-ttttgtagtgcttcattttttaacctaataaaagcctcataaaatgggagtggcctgggACGATGAGGGGAACCTGAAGTGCTGtgggtgcaagacgtcctgtgttctcagccctgctcagctgcagatgctgtgcaaccgtggcccatcaccgctcctctctgagcttcaggttGCCATGGGTGACCTCTGAGGCCTTCCTGCT
>gene=chr20_580043-581043; species=panTro
gcactttgggaggctgaggctggaggattgcttgagcccaggaatttgagactagcctgggcaacatggtgaaaccccctcaaaataaaaaattagctgggcatcgtggtgcacacctgcagtcccagctactcaggaggctgagccgctaggattacctgaccccaggaggtggaggctgcagtgagccatgatcgtgccacctgcactccagcctgggtgacagggtgtgaccatgtctcaaaaaaaaaaaaaaGTTAACTTACCAAATATGCCATCGTCTTCAGCACTCTG-TTTTGTAGTGCTTCATTTTTTAACCTAATAAAAGCCTCATAAAATGGGAGTGGCCTGGGACAATGAGGGGAACCTGAAGTGCCGTGGGTGCAAGAGGTCGTGTGTTCTCAGCCCTGCTCAGCTCCAGATGCTGCGCAACCGTGGCCCATCCCCGCTCCTGTCTGAGCTTCAGGTTGCCATGGGTGACCTCTGAGGCCTTCCTGCT
>gene=chr20_580043-581043; species=papHam
gcactttgggaggctgaggctggaggattgcttgagcccaggaatttgagaccagcctgggcaacatggtgaaacccccccaaaataaaaaattagctgggcaaggtggtgcacacctgtagtcccaggtactcaggaggctgaggtgctaggattacctgaccccaggagctggaggctgcagtgagtcgtgattgtgccacctgcactccagcctgggtgacagggtgtgaccatgtctc----aaaaaaaaaaGTTAACTTACCaaatatgccatagtcttcagcattctg-ttttgtagtgctttattttttaacctaataaaagcctcataaaatggaagtggcctgggACAATGAGGGGAACCTGAAGTGCTGTGGGTGCaagaggccctgtgttctcagccctgctcagctccagatgctgtgcaactgtggcccatcaccactcttctctgagcttcaggttGCCATGGGTGACCTCTGAGGCCTTCCTGCC
>gene=chr20_580043-581043; species=ponAbe
gcactttgggaggctgaggctggaggattgcttgagcccaggaatttgagactagcccgggcaacatggtgaaaccccctcaaaataaaaaattagctgggcatcgtggtgcacacctgtagtcccagctactcaagaggctgaggtgctaggattacctgaccccaggaggtggaggctgcagtgagccatgattgtgccacctgcactccagcctgggtgacagggtgtgaccgtgtctcaaaaaaaaaaaaaaGTTAACTTACCaaatacgccatagtcttcagcactcca-ttttgtagtgctttattttttaacctaataaaagcctcataaaatgggagtggcctgggACAATGAGGGGAACCTGAAGTGCTGTGGGTGCAAGAGGTCCTCTGTTCTCAGCCCTGCTCAGCTCCAGATGCTGTGCAACTGTGGCCCATCACCGCTCCTCTCTGAGCTTCAGGTTGCCATGGGTGACCTCTGATGCCTTCCTGCT
>gene=chr20_580043-581043; species=rheMac
gcactttgggaggctgaggctggaggattgcttgagcccaggaatttgagaccagcctgggcaacatggtgaaacccccccaaaataaaaaattagctgggcatggtggtgcacacctgtagtcccaggtactcaggaggctgaagtgctaggattacctgaccccaggagctggaggctgcagtgagccgtgattgtgccacctgcactacagcctgggtgacagggtgtgaccatgtctc----aaaaaaaaaaGTTAACTTACCAAATATGCCATAGTCTTCAGCACTCTG-TTTTGTAGTGCTTTATTTTTTAACCTAATAAAAGCCTCATAAAATGGAAGTGGCCTGGGACAATGAGGGGAACCTGAAGTGCTGTGGGTgcaagcggccctgtgttctcagccctgctcagctccagatgctgtgcaactgtggcccatcaccactcttctctgagcttcaggttGCCATGGGTGACCTCCGAGGCCTTCCTGCC
>gene=chr20_587070-588070; species=hg19
AGCACCAAGGGTCTTCGGGAagcaccatggttaggagttaggctcaagtgagacagacctaggcttcgatccctactttgccaagggccaactactggacctcaggcaagtgatttcatctcactgagcctcagtttcccccccgtaaaggggaattactttacaggatcacacaagctaatctaggtaaagccttggcacagtgttgggaacaaagtaaatgttcaataaatgttcataagtattattatCAGCATCATCTATGGACAGTGCCTCCTGGTCCCAGCTACCCTCTGGGTATACCAACAGGGGAGAGCCTTACAAGATGATCCTGTCCAATCCTCACCCCCAGGTGACAAAGGGAAAACAGGGCAGAGACAAGAACCCCCTTTCCACCTCCCACGTGCTAATTCTACCACAGAGGGCCACACCTAACCCCTCCTTCAACAGAAAGATGCTACAGGAAACTGTTTCCACGGCAACCCCAACTCCAGACTGGC
>gene=chr20_587070-588070; species=bosTau
AGTGCCAAGGG-CTCTGGGAagcactgtagttagtaggt-ggttagagcaaagcagacctgggcttcaaccccagctctatcttggactacctgtcagaccttgggcaagtgacttcagctaatgaagccttggtttcccacgtg-------tagttaccat-gaggattatacacattaa--caggtaaagccttag--cagagtcaggaacatagcaagtgttcaacgaacattCACAAGTATTAGCATCAGCATCACCTGATGATGGCATCTCCTTGCTCCA--------CGG-GTACCCCAAGTGGGGAAGGCTTTATAAGATGATCTTATGTGACCCCTACCTTCAGGTGACAAAGGGAAAACAGGGCAGAGAAAAGAACCCCCT----ACCTCCC-CTTGCTATTTCTACCACAGAGGGCCACACCTAA-CCCTCCTTAAAC---AAGATGCGGCAGGGAGCTATCTCCATGGTGACCCCAACCCCTGACCAGC
>gene=chr20_587070-588070; species=calJac
AGCACCAAGGGTCTTTGGGAagcatcatggttaggagttaggctcacgtgagacagacctaggcttcaatccctattttgccaagggcaacctactggacctcagggaagtgatttcatctcactgagcctcagtttcttccatgtaaagaggagttactttataggatcacacaagctaacctaggcaaagccttggcacagtattgggaatatagtaagtgttcaataaatgttcacaagtattattATCAGCATCA-CTGTTCATAGTGCCTCCTGGCCCCAGCTACCCTCTGGGTATACCAATAGGGGAGAGTCTTACAAGATGATCCCATCCAACCCTCACCCCCAGGCGACAAAGGGAAAACAGGGCAGAAACAAGAACCCTGCTTCTACCTCCCACTTGCTAACTCTACCACAGAGGGCCATACCTAACCCCTCCTTCAACAGAAAGATGCTACAGGG-ACTGTCTCCATGAGGATCCCAATTCCAGACTGGC
>gene=chr20_587070-588070; species=canFam
AGTGCCCAGGG-CTCTgagaggcaccatgattaggagttgggcttgagtgagacagatctaggcttcgatccctgctttgccatggactacctgttggacctcaggcaggtgacttcatcccactgagcct--gtctccctcgtgcaaagtggagttactgg-gaggattatatgcattca--taggtaaagccttagtgtagcatcaggcata--gtcagcgttc-aCAGATGTTCAC-AGAATTATCATCAGCATCATCAGGTAATGGTACCTCCTTGCCACATCTGTCATCTATGTATACCAACTGGGGAGGGCCTTACAAGATGATCCTATCCAA-CTCCACCCCCAGCTGACAAGCGGGAAAT--GGCAGAGACCAGAATCCCCCTTCCATCTCCCACTTGCTATTTCTACCACAGAGGACCACACTTAACCCCTCCTCAAACAGAAAGATACTACAGATTGCTGGTCCC-TGATGACCCTGTCCTCAGGCCAGC
>gene=chr20_587070-588070; species=equCab
AGCGTCAAGGG-CTCTGGGAAGCCCCGTGGTTaggagctgggctggcgtgagacagagcggggcttcagtctctcctccgccatggaccacctgttggacctcaggcaagtgccttcacctcactgggcctcagtttcccacgtgtaaagtggagttactgt-gaggatgacaca-gtgaa--cgggtaaagatttagcacactgtcaggaatgtcgaaagtgtttaatgaatgttcac-agcattattGTCGACATCACCTGGTAATGCCGCCTCCTCACCCTGCCCGTCTTCTGAGGACACCAAGTGGGGA-CACCTCACAGAACAATCCTACCCAACCCCCAACCCCAGGTGCCAACGGGAAAACAGGGCAGAGACAAGAATCCCCTTTCCATCTCCCACTTGCTATTTCTACCACTGAGGGCCACACCTAACCTCTCCTTAAACAGAAAGATGCTACAGGGAGCTGTTTCC-ATGTGACCTCAACCCCAGATCAAC
>gene=chr20_587070-588070; species=gorGor
AGCACCAAGGGTCTTCGGGAagcaccacggttacgagttaggctcaagtgagacagacctaggcttcgatccctactttgccaagggccaactactggacctcaggcaagtgatttcatctcactgagcctcagttttccccccgtaaaggggaattactttacaggatcacacaggctaatctaggtaaagccttggcacagtgttgggaacatagtaaatgttcaataaatgttcataagtattattatCAGCATCATCTATGGACAGTGCCTCCTGGTCCCAGCTACCCTCTGGGTATACCAACAGGGGAGAGCCTTACAAGATGATCCTGTCCAATCCTCACCCCCAGGTGACAAAGGGAAAACAGGGCAGAGACAAGAACCCCCTTTCCACCTCCCACTTGCTAATTCTACCACAGAGGGCCACACCTAACCCCTCCTTCAACAGAAAGATGCTACAGGAAACTGTTTCCACGGCAACCCCAATTCCAGACTGGC
>gene=chr20_587070-588070; species=panTro
AGCACCAAGGGTCTTCGGGAagcaccttggttacgagttaggctcaagtaagacagacctaggcttcgatccctactttgccaagggccaactactggacctcaggcaagtgatttcatctcactgagcctcagtttcccccccgtaaaggggaattactttacaggatcacacaagctaatctaggtaaagccttggcacagtgttgggaacatagtaaatgttcaataaatgttcataagtattattatCAGCATCATCTATTGACAGTGCCTCCTGGTCCCAGCTACCCTCTGGGTATACCAACAGGGGAGAGCCTTACAAGATGATCCTGTCCAATCCTCACCCCCAGGTGACAAAGGGAAAACAGGGCAGAGACAAGAACCCCCTTTCCACGTCCCACTTGCTAATTCTACCACAGAGGGCCACACCTAACCCCTCCTTCAACAGAATGATGCTACAGGGAACTGTTTCCACGGCAACCCCAATTCCAGACTGGC
>gene=chr20_587070-588070; species=papHam
AGCACCAAGGGTCTTCAGGAAGCACCATGGTTAGGAGTTAGGtttaagtgagacagacctaggcttcgatccctactttgccaagggccaactactgcacctcaggcaagtgatttcatctcactgagcctcagtttcccccccataaaggtgagttactttataggatcacacaagctaatctaggtaaagccttggtacagtgttgggaatatag-----------taaatgttcataagtattactatcaGCATCATCTACTGAGAGTGCCTCCTGGTCCCAGCTACCCTCTGGGTATACCAACAGGGGAGAGCCTTACAAGATGATCCTGTCCGATCCCCACCCCCAGGTGACAAAGGGAAAACAGGGCAGAGACAAGAACCCCCATTCCACCTCCCACTTGCTAATTCTACCACAGAGGGCCACACCTAACCCGTCCTTCAACAGAAAGATGCTACACGGAACTGTTTCCACGGCAACCCCAACTCCAGACTGGC
>gene=chr20_587070-588070; species=ponAbe
AGCACCAAGGGTCTTCGGGAagcaccatggttaggagttaggctcaagtgagaaagacctaggcttcgatccctactttgccaagggccatctactggacctcaggcaagtgatttcatctcactgaacctcagtttcccccccgtaaaggggaattactttacaggatcacacaagctaatctaggtaaagccttggcacactgttgggaacatagtaaatgttcaataaatgttcataagtattattATCAGCATCATCTATTGACAGTGCCTCCTGGTCCCAGCTACCCTCTGGGTATACCAACAGGGGAGAGCCTTACAAGATGATCCTGTCCAATCCTCACCCCCAGGTGACAAAGGGAAAACAGGGCAGAGACAAGAACCCCCTTTCCACCTCCCACTTGCTAATTCTACCACAGAGGGCCACACCTAACCCCTCCTTCAACAGAAAGATGCTACAGGGAACTGTTTCCACGGCAACCCCAATTCTAGACTGGC
>gene=chr20_587070-588070; species=rheMac
AGCACCAAGGGTCTTCAGgaagcaccatggttaggagttaggtttaagtgagacagacctaggctttgatccctactttgccaagggccaactactgcacctcaggcaagtgatttcatctcactgagcctcagtttcccccccgtaaaggggagttactttataggatcacacaagctaatctaggtaaagccttggtacagtgttgggaatatag-----------taaatgttcataagtattactatcaGCATCATCTACTGAGAGTGCCTCCTGGTCCCAGCTACCCTCTGGGTATACCAACAGGGGAGAGCCTTACAAGATGATCCTGTCCGATCCCCACCCCCAGGTGACAAAGGGAAAACAGGGCAGAAACAAGAACCCCCGTTCCACCTCCCACTTGCTAATTCTACCACAGAGGGCCACACCTAACCCGTCCTTCAACAGAAAGATGCTACAGGGAACTGTTTCCACGGCAACCCCAACTCCAGACTGGC
>gene=chr20_600144-601144; species=hg19
cagcgagtgttgattttgaggttacaaatttagtgagtagatgaatccacgactccacaatcagtgactaataagaattgactgCATTATTTAATAAGTTCAGGGCTTGCCGTCGTGATTCACAATTGGAGAAAGCGAGGCATGGAGCAAGTCCAGGGGTGTTCCAAAAGGCCTCACTTTTCTCCTTTGCAAACTGTGGCTGATGAGGGCCATCCTGCGGGGTTTGTGGAGAGAAGGGatagtaacaacagctgcattgtatggtgctatgtgctgcacactttgcacacctgatcatttaatactcacaatgatccctagcagatggatcctattaccaagttcattttacagatgaggaagcttagacccagcaaggttaaggggctgtgctcaaggtcttaccttctaggagaggcagagctggatctgaagccatttctgttctcagcccctgctgtgtgctttccTACCATCCTCTCCAGACTCGCCCTGAGCCC
>gene=chr20_600144-601144; species=bosTau
tagaaagtattcattttggtgttacaaatttagggagcaggccaattcacgaatacggaatctccaaataataaggattgactgTATTATTTGACAAGCTCAGGGTTTGCAGTCCTGATTGATAATTGTAGAAAGTAAGGCATTGAGCAAGTGAAGACGAGTCCCAAGA-GCCTTGATTTTGTCGTTAGTCAAGTGTGGGTGATGATACCTACCCTGTCGGGCTTGTGGAGGGGAGG-GTCataataacaactatcatttattgaactacatgctaaacactttacatatctgatcactgattcctcacaacact-cctatgagacagatcctatcatgaagcccattttacagatgaggaaactctgacctagcaaggtgaagggacttagtccaagatcttgcaaactggaacaggcaaagcttgatctcaaaccatttcc-----cattcaatgccatgtactCAACCACCTCACTCCA--GACTTCTCATGAGCCT
>gene=chr20_600144-601144; species=calJac
cagcgagtgttaatattgaggttacaaatttagtgagtagatgaatccatgactccagaatcagtgaataataaggatggactgCATTATTTAGTAAGCTCAGGGCTTGCAGTCGTGATTCATAACCAGAGAAAgtgaggcgtggagcaagtcaaggggtgtccc--aaggcctcgcttttctcctttgtaaaatgtggctgatgaggaacaccctgtggggtttgtggagaGAAGGGATCATAGCAACAACTGCattgtatggggctatctgctgcacactttacacatctgataatttaatagtcacaatgat-cctagcagatggatcctattaccaagcccatgatacagatgaagaagctcaggctccgcaagggtaaggggctgtgctcaaggtcttaccacttaggacaggcagagctggctctgaagccatttctgctctcagcccctgtgctgtgctctcccaccgtgctctccAGACTCGCCCTGAGCCC
>gene=chr20_600144-601144; species=canFam
tggcaagtatttgtttcggggttataaattcagtgagtaggcaggtttgctaacacggagtcTTTG----ATATGGATTGATAGTATTATTTAATAGGTTCAGGACATGCAGTCCTGATTAATAACTGGAGGAAGTGAGACACTGAGCAGATAAAGGGGCATCCCAAGA-GCCTTGCTTTTGTCGTTTGTGAAGTGTGGGTGATGACGCCTACCCTGTCCGGTTTGTGGAGGGA--G-GCAGTAACGTTGACTATTATTTACAGAGCTACAtgctaaacacttgacatgcctattcattaacgcctcaccacaatccttacgagacagatcctattattcagaccactttacagatgaggagactcaaacctagctagattgagggactttgcccCACATTTTATGA----GACCAGACAAAGCAGCAT------CCATTT-----------------------------------------------------------
>gene=chr20_600144-601144; species=equCab
cggcgagtgttcgttttggggttacaaacttagcaagtgggccagttcacaaatatggaatctgcaaataacaaggattgactgTATTATTTAATAAATTCAGGGTCTGTAGATCTGATTAATAATCAGAGAAAGTGAGGCGTCGAGTGGGAAAAGGCGGGT-CCAAGA-GCCTTGCTTTTCTCCTTTGTAAAATGTGGGTGATGATGCCTCCACTGTCGGGATTGCAGAGGAAAGG-ATa-caacagcaactattattcaccgagctgcgtgctaaacactatgcacg--tggtcagtgaatcctcacaacaat-cttatgacacaggtcctgttactacgcgcgtttgacagatgaggaaactcagatccagcaagatgaagggagtttgctcaagatcttacaaactggaacagacaaagctggatctcaaaccatttct-----agtcccacgtcatgttctttcccacctcgctcca--gactgtccctGAGTCC
>gene=chr20_600144-601144; species=gorGor
cagcgagtgttgattttgag-ttacaaatttagtgagtagatgaatccacgaccccacaatcagtgactaataagaattgactgCATTATTTAATAAGTTCAGGGCTTGCCGTCGTGATTCACAATTGGAGAAAGCGAGGCATGGAGCAAGTCAAGGGGTGTCCCCAAAGGCCTCACTTTTCTCCTTTGCAAACTGTGGCTGATGAGGGCCATCCTGTGG-GTTTGTGGAGAGAAGGGatagtaacaacaactgcattgtatggggctacgtgctgcgcactttacacacccgatcatttaatactcacagtgatccctagcaggtggatcccattaccaagttcattttacaga-gaggaagcttagacccagcaaggttaaggggctgtgctcaaggtcttaccttctaggagaggcagagctggatctgaagccatttctgttctcagcccctgctgtgtgctttccTACCATCCTCTCCAGACTC--CCtgagccc
>gene=chr20_600144-601144; species=panTro
cagcgagtgttgattttgaggttacaaatttagtgagtagatgaatccacgactccacaatcagtgactaataagaattgactgCATTATTTAATAAGTTCAGGGCTTGCCGTCATGATTCACAATTGGAGAAAGCGAGGCATGgagcaagtcaagggatgtcccaaaaggcctcacttttctcctttgcaaactgtggctgatgacggccatcctgtggggtttgtggagaGAAGGGATAGTAACAACAGCTGCattgtatggggctatgtgctgcacactttgcacacctgatcatttaatactcacaatgatccctagcagatggatcctattaccaagttcattttacagacgaggaagcttagacccagcaaggttaaggggctgtgctccaggtcttaccttctaggagaggcagagctggatctgaagccatttctgttctcagcccctgctGCGTGCTTTCCTACCGTCCTCTCCAGACTCGCCCTGAGCCC
>gene=chr20_600144-601144; species=papHam
------gtgttgattttgagattacaaatttagtgagtagatgaatccacgactccagaatcagtgacgaagaagaattgactg-ATTGTTTAATAAGTTCAGGGCTTGCAGTCGTGACTCATAATTGGAGAAAGCGAGGCATGGAGGAAGTCAAGGGGTGTCCCAAAAGGCCTCGCTTTTCATCTTTGCAAACTGTGGCTGATGAGGGCCATTCTGTGGGGTTTGTGGAGAGAAGGGATAGTAACAACAACTGCattgtatggggctttgtgctgcacactttacacacctggtaatttaaaactcacaatgat-cctagcagatggatcgtattaccaagtccattttacagatgaggaagcttagacccagcaaggttaaggggctgtgctcaaggccttaccatctaggagaggcagagctggatctgtagctatttttgttctcagcccctgctgtgtgctttcccaccatgATCTCCAGACTTGCCTTGAGCCC
>gene=chr20_600144-601144; species=ponAbe
cagcgagtgttgattttgaggttacaaatttagtgagtaggtgaatccatgactccagaatcagtgactaataagaattgactgCATTATTTAATAAGTGCAGGGCTTGCAGTCGTAATTCATAATTGGAGAAAGCGAGGCATGGAGCACGTCAAGGGGTGTCCCAAAAGGCCTCGCTTTTCTCCTTTGCAAACTGTGGCTGATGAGGGCCATCCTGTGAAGTTTGTGGAGAGAAGGGGTAGTAACAACAACTGCattgtatggggctatgtgctgcacactttacacacctgataatttaatactcacaatgatccctagcagatggatcctattaccaagttcattttacagatgaggaagcttagacccagcaaggttaaggggctgtgctcaaggtcttaccttctaggagaggcagagctggatctgaagccatttctgttctcagcccctgctgtgtgctttcccaccatcctctccAGACTCGCCCTGAGCCT
>gene=chr20_600144-601144; species=rheMac
------gtgttgattttgaggttacaaatttagtgagtagatgaatccacgactccagaatcagtgacgaagaagaattgactg-ATTGTTTAATAAGTTCAGGGCTTGCAGTCATGACTCATAATTGGAGAAAGCGAGGCATGGAGGAAGTCAAGGGGTGTCCCAAAAGGCCTCGCTTTTCTTCTTTGCAAACTGTGGCTGATGAGGGCCATTCTGTGGGGTTTGTGGAGAGAAGGGATAGTAACAACAACTtcattgtatggggctttgtgctgcacactttacacacctggtaatttaaaactcacaatgat-cctagcagatggatcctattaccaagtccattttacagatgaggaagcttagacccagcaaggttaaggggctgtgctcaaggtcttaccatctaggagaggcagagctggatctgaagccatttctattctcagcccctgctgtgtgctttcccaccatgATCTCCAGACTTGCCTTGAGCCC
>gene=chr20_632169-633169; species=hg19
aaagagtgagaaacgacaaggcagagatagaagaggttctcaacgggagaaaaagcCCAGTGGTGGGACAGGGCATGCATGGCAGATCCCTTCCCATCTCAgccaggcgccgtgctactattgtggcaacagataagatgggacgaggtcctcgcccttgtggagtgcacgtgaggtcaggaagacagaaaataaaatgcaacacaaatagatgtataatataatttctggtggacataagtggtatcctgaaaaacatctcgggctaaggggagagctagagaggccagtgactctgaccaagggtgatcaaggaggcagagagctgaaccaggcaggggagcaggccctgtggttgtctggggaagtggctccaggcagtgaggacactagtgtaaaTACTAGGACTGAAAGTTATCGGGGGTGGCTGTAGAGGTGCTGGGTGGGGCTTAGGGATCTCATGTGCTCACCTTCCAAGGGTCGGGGGAAGGGGACACAAC
>gene=chr20_632169-633169; species=bosTau
aaggagttagaaacagtaaagaagagatgaaggagtgtctctgagggggcaaaggcccaagggtaggagagagTATCCCTGGAAGATCT------ATCACAGCCAGGCACCGTGCTCGTGCTAT------------GACCAGATAAAACCCCAGCTCCT-TGGAGTTCAAATGAGATGGGGAAGGGAGACAATAA-----AACACAAACACATAGATAACATAA-CTCAGGTGGAATTATGC-TTTCAAGGTGAACTA-CTCAGGTTAATGGGAGACCTAGAGAAGCCAGGGCTGC----------------GGGAGgcaggcacctgacccaagcgagggaccagtccctgcggctc-tctgggaagcagttccagacagtggaagcagcagtgtaaactctaggactgaaAGACAA-CAGGCAAGCAGTAGAGAGGTTTTGTGGGGCCTTGGGGTCTCCTGTGGCCA-CTTCTGAGGGTC--GGGCTGGGGATACGAT
>gene=chr20_632169-633169; species=calJac
GAAGAGTCAGAAACAACAAGGAAGAGATAGAAGAGATTCTCAACAGTAGAAAAAACCCAGTGGT-GGACAGGGCATGCATGGCAGATCCCTTCCCATCTCAGCCAGGTACTGTGCTACTGCTG---------------TGGGACaaggtcctcaccc-tgtggagctcccatgaggttgggaagacagactataaaatgcaacacaaataaatgtataatataatttctgggggacgtaagtggtatcctgaaacacatctcaggctaaagggagagctagagaggtcagggaccc----------cgatcaaggaggccaagagctaaagcaggcaggggagcaggccttgtgtttgtctggggaggtggctccaggcagtgaggacagtagtgtaaaCACTAGGACTGAAA-------GGGGTGGCTGTAGTGGTGCTGTGTGGGGCTTAGGGATCTCACGTGCTCACCTTCTGAGCGTCGGGGGAAGGGGTCGCAAT
>gene=chr20_632169-633169; species=canFam
aaggagttagtaacagtaaagaagagatggaagag--ttcctgaggggggaaaggcccagaggtgggaGCACACATACAAGGTAGATCC------TC---Agccaggcactatgctagtgttaaggaaacagccaagatatgacatagtccctgctctagtgcagtttacatgaagtgggaaagacagacaataa-----aacacaaataaacatatagaataa-gtcaggtggacagaagtgatttatggagaaatacctcaggttaagactaaatcttga--gaccagggctgtttagcaagggcag--agacgtgcaaaggcctgaatcaagagagggagcaggccttctggctatctggggaagcagttcctgggagaaggaacagtagtgcaaactctagggctgaaTGCCATTCCGGGGAGTTGTCGAGCTGTCTGGTGGGGCCATGGAGTCTCATGAGGTCACCTTCCAAAGGTAGAGGAAAGGTGACATGAT
>gene=chr20_632169-633169; species=equCab
aaggagttagaaacagtaaagaagagatgggagagttttcttgaaggggcaaaggcccaggggtgggagagGGGACGCAGGGCAGATCC------TCCACAgccaggccccaggctggcattgaggaaacagccaagatacagccaagtcccggctcttgtggagctcacatgaggtggg-aagacagacaataa-----aacacgaacaaaca-----aatga-ctcaggtg-------------------gaaatagctcaggtcaagggcacagcgagaggggccagggctcctgagcaagggcgggcagggaggCGGAGCCCTG-ACCCAGTGAGGGAGCAGGCCCTGTGGC--------------------------------------ACAAATCCCAGGACAGAAAGACACCTGGGGGCCCTGTAGAGGGGTTTGGTGGGGCCTCTGGGTCTCACATGGTCACCTTCCAAGGGTGAGGGGAAGGGGGCACGAT
>gene=chr20_632169-633169; species=gorGor
--------------------------------------------------------------------------------------------------------------------------------------------------------------------------------------------------------------------------------------------------------------------------------------------------------------------------------------------------------------------------------------------------------------------------------------------------------------------------------------------------------------------
>gene=chr20_632169-633169; species=panTro
GAAGAGTGAGAAACGATAAGGCAGAGATAGAAGAGGTTCTCAACAGGAGAAAAAGCCCAGTGGTGGGACAGGGCGTGCATGGCAGATCCCTTCCCATCTCAgccaggcaccgtgctactattgtggcaacagacaagatgggacgaggtcctcgcccttgtggagttcacgtgaggtcaggaagacagaaaataaaatgcaacacaaataactgtataatataatttctggtggacataagtggtatcctgaaaaacatctcgggctaaggggggagctagagaggccagtgaccctgaccaagggtgatcaaggaggcagagagctgaaccaggcaggggagcaggccctgtggttgtctggggaagtggctccaggcagtgaggacactagtgtaaaCACTAGGACTGAAAGTTATCGGGGGTGGCTGTAGAGGTGCTGGGTGGGGCTTAGGGATCTCATGCGCTCACCTTCCAAGGGTCGGGGGAAGGGGACACAAC
>gene=chr20_632169-633169; species=papHam
gaagagtcagaaacaacaaggcagagacagaagaggttctcaacaggagaaaaagcCCAGTGGTGGGACAGGGCGTGTATGGCAGATCCTTTCCCATCTCAgccaggcactgtgctactgttgtggcaacagataagatgggacaaggtcctcacccttgtagagttcacaagaggtcgggaagacagaaaataaaatgcaacacaaataaatgtatgatataatttctggtggacataagtggtatcctgagaaacatctcgggctaaggggagagctagagacgccagggaccctgaccaagggtgatcaaggaggcagagagctggaccaggcaggggggcaggccctgtggttgtcgggggaagtggctccaggcagtgaggacagcagtgtaaaTACTAGGACTGAAAGTTATCGGGGGTGGCTGTAGAGGTGCTGGGTGGGGCTTAGGGATCTCATGTGCTCACCTTCCAAGGGTCGGGGGGAGGGGACGCAAT
>gene=chr20_632169-633169; species=ponAbe
gaagagtgacaaacaacaaggcagagatagaagaggttctcaacagaagaaaaagcCCAGTGGTGGGACAGGGCGTGCATGGCAGATCCCTTCCCATCTCAgccaggcactgtgctaccactgtggcaacagacaagatgggacaaggtcctcgcctttgtggcgttcacatgaggtcaggaagacagaaaataaaatgcaacacaaataaatgtataatctaatttctggtggacataagtggtatcctgaaaaacatctcgggctaaggggagagctagagaggcgtgggaccctgacctagggtgatcaaggaggcagagagcttaaccaggcaggggagcaggccctgcggttgtctggggaagtggctccaggcagtgaggacagtagtgtaaaTACTAGGACTGAAAGTTATCGGGGATGGCTGTAGAGGTGCTGGGTGGGGCTTGGGGATCTCATGTGCTCACCTTCCAAGGGTCGGGGGAAGGGTACACAAT
>gene=chr20_632169-633169; species=rheMac
GAAGAGTCAGAAACAACAAGGCAGAGACAGAAGAGGTTCTCAATAGGAGAAAAAGCCCAGTGGTGGGACAGGGCGTGTATGGCAGATCCCTTCCCATCTCAgccaggcactgtgctactgttgtggcaacagataagatgggacaaggtcctcgcccttgtagagttcacaagaggtcgggaagacagaaaataaaatgcaacacaaataaatgtatgatataatttctggtggacataagtggtatcctgagaaacatctcgggctaaggggagagctagagacgccagggaccctgaccaagggtgatcaaggaggcagagagctggaccaggcaggggggcaggccctgtggttgttgggggaagtggctccaggcagtgaggacagcagtgtaaaTACTAGGACTGAAAGTTATCGGGGGTGGCTGTAGAGGTGCTGGGTGGGGCTTAGGGATCTCATGCGCTCGCCTTCCAAGGGTCGGGGGGAGGGGACTCAAT
>gene=chr20_637292-638292; species=hg19
ttttgaggatgctatctcagaagttttgtataacacttccccttgcatgtcattgactagaaattggtcacacggccacccctggctgcaagggcagctggatatgttgtcttcatccgtagcggtaatgtgctgagctaaaactggagttctcttactaaggaagaatagagattgataagtagctagcaatcggggccacaGCTCTCAAGTTACAGGCCTTATGGCACAGAGACAGGGAGAGAGAGAAAATTTCCAAGTTCTAGTCAGATGCCTACATATGGACAAGCCAGCTATGGCATTGGGGGACACAGACTTTCTTAAAAGCATAAGCCACCATTATTTATTATAATGACTTAAAGGTAAGGAGttcatttaaagataattactggtcacctgctattggctaggctagacccaggggatttagtgatcagcaaaaagacactaccaatctctgcattatgaggcttacagtgtagtggaggattcagataatg
>gene=chr20_637292-638292; species=bosTau
tttttcgggtgttgtctcagaa-ttccatgtaacactct-ccttgtgtgtcattgaccagaatttgatcacatggccaccgctggtggcaagggcagcgggatatgtaatattcatgcaatgtggcaatgtgcttggcaaacaatggagttctcttactaaggaagggtggatattgataagtagctagcaatctgagccacaGCTCTCAAGTTACAGGTCTTATGATTTGGAGAGAAG--GAGAGAGGAAATTTCCAAGTTCTAGTCAGATGCACAAATCTGAACCAGTCATCTATGGCCATGAGGGAACAAGACTTTTTTTAAAGCAT--GCTgctgtTATTGATT---ATGACTTCAACGTGTGTAGtttattaaaaaa-aattactggttatctgct-ttggctaggttagacccaggaaatttaatgacaagcaaaa--agactgtcagtccctttctcataaagcttataatctaatgggggagacagagaata
>gene=chr20_637292-638292; species=calJac
tttataggatgctatctcagaagttttgtataatacttccccttgcatgtcattgactggaaattggtcatgtggctacccctggctgcaagggcagctggttattttgtcttcattcatcgtggcaatgtgctcagctaaaattggagttctcttcctcaggaagaaTAGAAATTAATAAGTAGCTGGCAATCGGAGCCATAGCTCTCAAGTTACAGGCCGTATGGCACAGAGAGAGGGAGAGAGAGAAAATGTCCAAGTTCTAGTTAGATGCCCACATATGAACAAACCAGCTATGGCCTTGGGGGACAGAGACTTTTTTAAAAGCATAAGCCACCATTATTTATTATAATGACTTAAAGGTATGGAattaatttaaagataattactggtcacctgctattggccaggctagacccaggggattttgtgatgagcaaaaagactccgccagtctctgccttgtgaagcttacagtgtagtggaggattcagataatg
>gene=chr20_637292-638292; species=canFam
tttttagagggctggctcagaaatcccatataacactttccctcacatgtgtttggtcagaagttggtccca----------tggccacaagggcagcggaatatgtagtcttcattcagtgtggcagtgtgctcagctaaaattggagttctcttactaaggaagaagGCATAATGATAAGGAGCTAG--------------------------TTGGTCTTATGACTCAGAGAGAT---GAGATAGGAAATTTCCAACTTCTAGTCAGATGCCCACATTGGAACCAATCAGCTATGGCCATGAGGGGCAGAGACTTTTTTTAAAGCATAAGCCACCATTATTGATT---ATGATTTAAATGTATGTAGttcattaaaaagtaattatcattcatctgctattggctaggctagacctaggggatttagtgatgagcaaaaagacact-tcattctcagtttcatgaagtttatagtctagtggaggagacagataatg
>gene=chr20_637292-638292; species=equCab
tttttagggtgctgtctcaggagttacatataacactttccctcgcgtgtccttgaccagaacttggtcacacgaccacccctggctgcaagggcagcgggatatgtagtc----ttcaatgaggcagtgtgcttggctgaaggtggagttctcttactgtggaggaaTGGAGGCTGCTAAGTAAGCCG------------CAGCGCTCAAGTTACAGGTCTTATGACTCAGAGAAA----GGGAGAGGAAATTTCCAACTTCTAGTCAGATGCCCACATCTGAACCCATCAGCTATGGCCCTGAGGGACAGAGAT-GTTTTTAAGGCAT---------------ATT---ATGAGTTAAATGTATGTAGttcattaaaaaacacttactggtcatctgcttttggctaggctagacctagag--------gatgagcaaaaagacgct-tcagtctctgtctcatgaagcttatagtctaatgggggagacagacaatg
>gene=chr20_637292-638292; species=gorGor
--------------------------------------------------------------------------------------------------------------------------------------------------------------------------------------------------------------------------------------------------------------------------------------------------------------------------------------------------------------------------------------------------------------------------------------------------------------------------------------------------------------------
>gene=chr20_637292-638292; species=panTro
ttttgaggatgctatctcagaagttttgtataacacttccctttgcatgtcattgactagaaattggtcacatggccacccctggctgcaagggcagctggatatgttgtcttcatccgtagcggtaatgtgctgagctaaaactggagttctcttactaaggaagaatagagattgataagtagctagcaatcggggccacaGCTCTCAAGTTACAGGCCTTATGGCACAGAGACAGGGAGAGAGAGAAAATTTCCAAGTTCTAGTCAGATGCCTACATATGAACAAGCCAGCTATGGCACTGGGGGACACAGACTTTCTTAAAAGCATAAGCCACCATTATTTATTATAATGACTTAAAGGTAAGGAGttcatttaaagataattactggtcacctgctattggctaggctagacccaggggatttagtgatcagcaaaaagacactaccaatctctgcattatgaggcttacagtgtagtggaggattcagataatg
>gene=chr20_637292-638292; species=papHam
tttttaggatgctatctcagaaattttatataacgtttccccttgcgtgtcattgactagaaattggtcacatggccacccctggctgcaagggcagctggatatgttgtcttcattcatagcggtaatgtgctcagctaaaattggacttctcttagtaaggaagaatagagattgataagtagctagcaattggagccacaGCTCTCAAGTTACAGGCCTTATGGCACAGAGAGAGG--GAGAGAGAAAATTTCCAAGTTCTAGTCAGATGCCTACATATGAACAAACCAGCTATAGCATTGGGGGGCAGAGACTTTCTTAAAAGCATAAGCCACCATTATTTATTATAATGACTTAAAGGTATGGAGttcatttaaaggtaattactggtcaactgctattggctgggctggacccaggggatttagtgatcagcaaaaagacactaccaatctctgcattatgaagcttacagtgtagtggaggattcagataatg
>gene=chr20_637292-638292; species=ponAbe
tttttaggatgctatctcagaagttttgtataacacttccctttgcatgtcattgactagaaattggtcacatggccacccctggctgcaagggcagctggatatgttgtcttcatctgtagcggtaatgtgctcagctaaaattggagttctcttactaaggaagaatagagatggataagtagctagcaatcggggccacaGCTCTCAAGTTACAGGCCTTATGGCACAGAGAGAGGGAGAGAGAGAAAATTTCCAAGTTCTAGTCAGATGCCTACATATGAACAAACCAGCTATGGCACTGGGGGACAGAGACTTTCTTAAAAGCATAAGCCACCATTATTTATTAGAATGACTTAAACGTATGGAGttcatttaaagataattactggtcacctgctattggctaggctagacccaggggatttagtgatcagcaaaaagacactaccaatctctgcattatgaggcttacagtgtagtggaggattcatataatg
>gene=chr20_637292-638292; species=rheMac
tttttaggatgctatctcagaaattttatataacatttccccttgcgtgtcattgactagaaattggtcacatggccacccctggctgcaagggcagctggatatgttgtcttcattcatagcggtaatgtgctcagctaaaattggagttctcttactaaggaagaatagagattgataagtagctagcaattggagccacaGCTCTCAAGTTACAGGCCTTATGGCACAGAGAGAGGGAGAGAGAGAAAATTTCCAAGTTCTAGTCAGATGCCTACATATGAACAAACCAGCTATAGCATTGGGGGGCAGAGACTTTCTTAAAAGCATAAGCCACCATTATTTATTATAATGACTTAAAGGTATGGAGttcatttaaaggtaattactggtcaactgctattggctgggctggacccaggggatttagtgatcagcaaaaagacactaccaatctctgcattatgaagcttacagtgtagtggaggattcagataatg
>gene=chr20_685370-686370; species=hg19
ctggctaattttgggtttttattagagacggagtttctccatgttggtcaggctggtctcgaactcctgacctcaggtgatccacccacttcggcttcccaaagtgctgggattacaggtatgagccaccacacctggccCactgtgccccttttgcacatgaggaaatgggagagggactgtgattctgtaaggtcatatagccaggtagtagccatgccttgactggaacccagctctgcctgccccttccctgctggcagttgcatcacctgccttctctgGGGAGTGAATGAGGACAAGCCACACTTGACCTTCCATGGTCCTGTAGCagagattttaaagtccagcttttagagaggaacgtgaaagcccagagaggaaggaacttgcccttggtcctatactccatcaagcacaatgctgggaagggactcaggtctcctgactcccagtccagagctctTGCACACTTTGCtccttcatgcaacaaatattta
>gene=chr20_685370-686370; species=bosTau
---------------------------------------------------------------------------------------------------------------CTCACAGTGa---------------------ctgtgtcccttttgcaaatgaggaaatgggagaggaacagtgatcccccaaggccatgcagccaggtaatagccatgtcctgattgaaacccaggtttctctgCCCCTTGCCTCCTGGCAGCTGCCCCGTTTGCCTCCCC-ACGGAG-GAGTGAGGACAGACTGCACTCTCCCTTCTGTGGTCCTGTGGCAGGGATTCCAAAGTCCAGGCTTCAGAGAggagatggaggtctccagaaggaaggaacttgcccaggatcctacccaccatcaaggggattactggcaaggaagccaggtctcctggcttccagtgca-ggatcttacacactcagctcattcatgc-acaaatattta
>gene=chr20_685370-686370; species=calJac
--------------------------------------------------------------------------------------------------------------------------------------------------------------------------------------------------------------------------------------------------------------------------------------------------------------------------------------------------------------------------------------------------------------------------------------------------------------------------------------------------------------------
>gene=chr20_685370-686370; species=canFam
----------------------------------------------------------------------------------------------------------------------------------------------ctgtgccccttttgcaaatgagaaaatgggagaaggacagtgattcctcaaggtcacacagccacctgctagccatgctttgtttagaatccaggtttgcct---------------gtatctgccccatctgccttctctagggagtgagtgagg-tgggccgcacccaaccctccatagtcctgtggcagggattttaaagtccagctttcagaggggaaactggagtccctggagg--aagaacttgctcagggtcctacaccccatcagtgac-tttctaggaagggatctgagtttcctgcctcccagtGCAAAGACCTGGCACACTTTGCTCattcatgccacagaaattta
>gene=chr20_685370-686370; species=equCab
-----------------------------------------------------------------------------------------------------------------caaggcta---------------------ctgtgccccttttgcaaatgaggaaatgagagagggacagtgatcccccaaggtcacacagctaggtggtagccatgtcccagtgggaacctgggtttgcttgCCCCTTACCTCCTGGCAGCTGCCCCATCTGCCTCCCCTGGAGAGTGGTTGAGGATGGGCCACACTCAACCCTCCGTGGTCCTGTggcagggattccaaaggtcagttttcagataggaatcaaaaggccccagagggaagggactttc-cagggtcctgcactccatcaggg----cactgggaggggacccagggctcctgactcccagtgcagagactttgcacactttgctcattcatgcaacaaacatttg
>gene=chr20_685370-686370; species=gorGor
ctggctaattttgggtttttattagagacggagtttctccatgttggtcaggctggtctcgaactcctgacctcaggtgatccacccacttcggcttcccaaagtgctgggattacaggtataagccaccacatccggccCactgtgccccttttgcacatgaggaaatgggagagggactgtgattatgtaaggtcatatagccaggtagtagccatgccttgactggaacccagctctgccttcctcttgcctgctggcagttgcatca-ctgccttctctgGGGAGTGAATGAGGACAAGCCAcacttgaccttccatggtcctgtagcagggattttaaagtccagcttttagagaggaaagtgaaagcccagagaggaaggaacttgcccttggtcctatactccatcaagcacaatgctgggaagggactcaggtctcctgactcccagtccagagctcttgcacactttgctccttcatacaacaaatattta
>gene=chr20_685370-686370; species=panTro
ctggctaattttgggtttttattagagacggagtttctccatgttggtcaggctggtctcgaactcctgacctcaggtgatccacccacttcggcttcccaaagtgctgggattacaggtataagccaccacacctggccCactgtgccccttttgcacatgaggaaatgggagagggactgtgattctgtaaggtcatatagccaggtagtagccatgccttgactggaacccagctctgcctgccccttgcctgctggcagttgcatcacctgccttctctgGGGAGTGAATGAGGACAAGCCACACTTGACCTTCCATGGTCCTGTAGCagagattttaaagtccagcttttagagaggaacgtgaaagcccagagaggaaggaacttgcccttggtcctatactccatcaagcacaatgctgggaagggactcaggtctcctgactcccagtccagagctctTGCACACTTTGCtccttcatgcaacaaatattta
>gene=chr20_685370-686370; species=papHam
ctggctaattttgtgtttttagtcgagacagggtttctccatgtgggtcaggctggtcttgaactcccgacttcaggtgat-cacccacttcagcctcccaaagtgctgggattacaggcgtgagccactgcacccggccCactgtgccccttctgcacatgaggaaatgggagagggactgtgattccgtaaggtcatatagccaggtggtagccatgccttgactggaacccagctctgcctgcctcttgcctgctggcagttgcatcacctgccttccctgGGGAGTGAATGAGGACAAGCCAcacttgaccttccatggtcctgtagcagggattttaaagtccagcttttagagaggaaactgaaagcccagaggggaaggaacttgcccttggtcctatactccatcaagcacactgctgggaagggactcaggtctcctgactcccagtccagagctcttgcacactttgctccttcatgcaacaaatattta
>gene=chr20_685370-686370; species=ponAbe
ctggctaattttgggtttttattagagacggagtttctccatcttggtcaggctggtctcgaactcccgacctcaggtgatccacccactttggcttcccaaagtgctgggattacaggtgtgagccaccgcactcggctCactgtgccccttttgcacatgaggaaatgggagagggactgtgattctgtaaggtcatatagccaggtggtagccatgccttgactggaacccagctctgcctgtctcTTGCCTGCTGGCAGTTGCATCACCTGCCTTCCCTGGGGACTGAATGAGGACAAGCCACACTTGACCTTCCATGGTCCTGTAgcagggattttaaagtccaacttttagagaggaaagtgaaagcccagaggggaaggaacttgcccttggtcctatactccatcaagcacaatgctgggaagggactcaggcctcctgactcccagtccagagctcttgcacactttgctccttcatgc-acaaatattta
>gene=chr20_685370-686370; species=rheMac
ctggctaattttgtgttttcagtcgagacgaggtttctccatgtgggtcaggctggtcttgaactcccgacctcaggtgat-cacccacttcagcctcccaaagtgctgggattacaggcatgagccactgcacccggcccactgtgccccttctgcatatgaggaaatgggagagggactgtgattccgtaaggtcatatagccaggtggtagccatgccttgactggaacccagctctgcctgcctcttgcctgctggcagttgcatcacctgccttccctgGGGAGTGAATGAGGACAAGCCAcacttgaccttccatggtcctgtagcagggattttaaagtccagcttttagagaggaaactgaaagcccagaggggaaggaacttgcccttggtcctatactccatcaagcacactgctgggaagggactcaggtctcctgactcccagtccagagctcttgcacactttgctcctttatgcaacaaatattta
>gene=chr20_745010-746010; species=hg19
ataacagtgcaatgtttattcaccataagtttcctcccttcactctcccataatttgtctccaccatcctgcagtagcctcaagcccctattcccttttgtagctcaggatgctatagaagctgaaatcatctggcccttttttgagtctcatattttttggggactcccatgcgtatgtatgtaagtaattaaaatgagtttcctgctgttgatctgccttatgtcagtttaactcataggccgaccaaagaacctagaaggatggaggtgagcagtttttccctcccctacaTTTGTGATAAAGCCAAGTGCTGAGATGGCTCCGGGTGATGCTGGGTACCTGTGCGATGTCAGTCTCCCTCGTGGGTACAGGGCTTGGTACGCTGTCTGATATCTCAGTGACATTGACGCAGGTAGTGAGACCGGAGCCCTGGGCAAGAGCCACCAGGGCGGGCAAGAGGCCGCTGAGTCCTTCACCCACAAAGAAGGTGGTGAGGT
>gene=chr20_745010-746010; species=bosTau
-------------------------------------------------------------------------------------------------------------------------------------------------------------------------------------------------------------------------------------------------------------------------------------------------------TTGTGACCAAGGACAGATCTGCAACGACCCTGAGAGATGCCAGATACCTGTGGGCTGTCCATGTTCCTGGTGGTCTCAGGGCTCAGGGTGGTGGCCGATATCTCTGTGACGTTGACGCAGGTGGTGAGACCCGAGCCCTGGGCAAGAGCCACCAGTGCAGGCAGGAGGCCGCTGAGTCCTTCGCCCACAAAGAAGGTGGTGAGGT
>gene=chr20_745010-746010; species=calJac
-----------------------------------------------------------------------------------------------------------------------------------------------------------------------cccatgcgtttgtctgtaagtaattcaaatgggtttcctgctgttgatctgcct--tgtcagtttagctcatagaccgaccagagaacctagaaggatagaggggagcagattttccctcccctacaCTTGTGAGCAAACCAAGTGCTGCGATGGTT----------CTGGGTACCTGTGTGATGTCAGTCTCCCCCGTGGGCACAGGGCTTGGCATGCTGTCTGACATCTCAGTCACATTGACGCAGGTAGTGAGACCCGAGCCCTGGGCAAGAGCCACCAGGGCAGGCAAGAGGCCACTGAGTCCTTCACCCACAAAGAATGTGGTGAGAT
>gene=chr20_745010-746010; species=canFam
--------------------------------------------------------------------------------------------------------------------------------------------------------------------------------------------------------------------------------------------------------------------------------------------------------------------------TGTAG------CGGGTCATGCCAGGTACCTGTGGGAAGACCGTCTTCCTGGTGGTCTCAGGGCTTGGGGTGGTGTCTGATGGCTGAGTGACATTGACACAGGTGGTGAGACCCGAGCCCTGGGCAAGAGCCACCAGGGCAGGCAGGAGGCCGCTGAGTCCCTCGCCCACAAAGAAGGTGGTGAGGT
>gene=chr20_745010-746010; species=equCab
acaattctgcaacattgacccaacatgagtttgtt--tatggccttaaccta--------TCCCTGTGCTG----AGTCATCA-GCACTGTCACAGGC-TGGGGCAGGCGTGTTCTAAAATCTGAAA------------------------------------------------------------------------------------------------------------------------------------------------------------------------TTGTGACCCAGCCTGGAGCAGCCGTGCATTTGGGGGAGGCCAGGTACCTGTGTGGTGTTGGTCCCCCTGGTGGTCACAGGGTGCGGGGTGGTGCCAGATGAGTCAGTGACGTTGGAGCAGGTGGTGAGACCCGAGCCCTGGGCAAGGGCCAGCAGGGCAGGCAGGAGCCCGCTGAGTCCTTCGCCCACAAAGAAGGTGGTGACAT
>gene=chr20_745010-746010; species=gorGor
ataacagtgcaatgtttattcaccataagtttcctcccttcactctcccataatttgtctccaccatcctgcagtagccccaa----------------------------------------------------------------------------------------------------------------------------------------------------------------------------------------AGGTGAGCAGTTTTTCCCTCCCCTACATTTGTGATAAAGCCAAGTGCTGAGATGGCTCCAGGTGATGCTGGGTACCTGTGCGATGTCAGTCTCCCTCGTGGGTACAGGGCTTGGTACGCTGTCTGATATCTCAGTGACATTGACGCAGGTAGTGAGACCCGAGCCCTGGGCAAGAGCCACCAGGGCAGGCAAGAGGCCGCTGAGTCCTTCACCCACAAAGAAGGTGGTGAGGT
>gene=chr20_745010-746010; species=panTro
ataacagtgcaatgtttattcaccataagtttcctcccttcactctcccataatttgtctccaccatcctgcagtagccccaagcccctattccctttcgtagctcagggtgctatagaagctgaaatcatctggcccttttttgagtctcatattttttggggactcccatgcgtatgtatgtaagtaattaaaatgagtttcctgctgttgatctgccttatgtcagtttaactcataggccgaccaaagaacctagaaggatggaggtgagcagtttttccctcccctacaTTTGTGATAAAGCCAAGTGCTGAGATGGCTCCGGGTGATGCTGGGTACCTGTGCGATGTCAGTCTCCCTCGTGGGTACAGGGCTTGGTACGCTGTCTGATATCTCAGTGACATTGACGCAGGTAGTGAGACCCGAGCCCTGGGCAAGAGCCACCAGGGCAGGCAAGAGGCCACTGAGTCCTTCACCCACAAAGAAGGTGGTGAGGT
>gene=chr20_745010-746010; species=papHam
ataacagtgtaatgtttattcaccgtaagtttcctcccttcatcctcccataaattttctccaccatcctgcagaagccccaagtccctattcccttttgtagctcaggatgctatataagctgaaatcatctggccctgttttaagtctcatatttgggggggactcccatgtgtatgtatgtaagtaattaaaatgaatttcctgctgttgatctgccttatgtcagtttaattcatagaccgaccaaagaacctagaaagatggaggggagcagtttttccctcccctacaTTTGTGACCAAGCCAAGTGCTGAGATGGCTCCGGGTGATGCTGGGTACCTGTGCGATGTCAGTTTCCCGCGTGGGTACTGGGCTTGGTATGCTGTCTGATAGCTCAGTGACATTGACGCAGGTAGTGAGACCCGAGCCCTGGGCAAGAGCCACCAGGGCAGGCAAGAGGCCGCTGAGTCCTTCACCCACAAAGAAGGTGGTGAGGT
>gene=chr20_745010-746010; species=ponAbe
gtaacagtgcaatgtttattcaccataagtttcctctcttcaccctcccataatttgtctccaccatcctgcagtagccccaagcccctattcccttttgtagctcaggatgctacatcagctgaaatcatctggcccttttttgagtctcgtattttttggggactcccatgcgtatgtatgtaagtaattaaaatgagtttcctgctgttgatctgccttatgtcagtttaactcataggctgaccaaagaacctagaaggatggaggtgagcagtttttccctcccctacaTTTGTGATCAAGCCAAGTGCTGAGATGGCTCCAGGTGATGCTGGGTACCTGTGCGATGTCAGTCTCCCCCGTGGGTACAGGGCTTGGTAAGCTGTCTGATATCTCAGTGACATTGACGCAGGTAGTGAGACCCGAGCCCTGGGCAAGGGCCACCAGGGCAGGCAAGAGGCCACTGAGTCCTTCACCCACAAAGAAGGTGGTGAGGT
>gene=chr20_745010-746010; species=rheMac
ataacagtgtaatgtttattcaccgtaagtttcctcccttcatcctcccataaattttctccaccatcctgcagaagccccaagtccctattcccttttgtagctcaggatgctatataagctgaaatcatctggccctgttttaagtctcata-tttggggggactcccatgtgtacgtatgtaagtaattaaaatgggtttgctgctgttgatctgccttatgtcagtttaattcatagaccgaccaaagaacctagaaagatggaggggagcagtttttccctcccctacaTTTGTGACCAAGCCAAGTGCTGAGATGGCTCCGGGTGATGCTGGGTACCTGTGCGATGTCAGTTTCCTGCGTGGGTACTGGGCTTGGTATGCTGTCTGATAGCTCAGTGACATTGACGCAGGTAGTAAGACCCGAGCCCTGGGCAAGAGCCACCAGGGCAGGCAAGAGGCCGCTGAGTCCTTCACCCACAAAGAAGGTGGTGAGGT
>gene=chr20_754140-755140; species=hg19
TTCTGCTCACAGATGGCCTCCCAAGACTTGGGCCAGAGAAAGAGAGAAATGGGGTACAGGCTCAGGAGAAGCTGAGAGAGGCTCTGAGACATATCTGCTTCCCAAGGATCCAGGACCCCTTATGTGATCACCAGAGACCAGAAACCTAAGGCTTCGCATGAGACAGTTAAGATGCCCCATAATGCGTGGGCGACAGATAGAGAAGCTAGAAGGATCAGTTCCAGGCAAAGGTTTCTCTTTTGCATTCTTGCATCAAAAGCTGTGAGCCCCCAGCCCAAGAAAGTGAAGAGAATTGGGAGTGGGGTTCTGACCAGGGCCAGTGCACCGTCATTGTGTGGGCTGGGCCATCTCCTCCAGGGAGCTCAGGCAGCTTCCATCCCACCCAATGTcccccgcccccctccacattctcctgccctctgttttcctccatcaaagtattactgacaccagctcagttacgggagtttatctgtgtctatctgttgagcgctggtctc
>gene=chr20_754140-755140; species=bosTau
TTCCACTCACCTCTAGCCTCCCAAGCACTTGGGCTGGAAAAGGGAGAGATGTGATCCAGGCCCTGGAAAACCTGGGAGAGACTCCAA-ACACATCTGTTTCCC---------AGG-CCCTTTGGCGACTGCGGGAAACCAGAAACCTAAGGCTTCAAATGAGACCCTTGACTTTCTCTACAGCAGGTGGGCAAC--ACAGTGAAGCCAGAAGGA-CAGCCTCAGACAA----CTTTCCTTCAGATTCTTGCATGAAAAGCT--GTGTCCCAGGCCCAAGGGAGTGAAGGGAGTAG-----------GGGTCAGGGGCCAGCACACCCCCA-----------------------------TGGCAGGAAGGGCCTTGTCCAGCCT--TGACCATCATAAGCTTGCACT--GACCTGCTCTCTGCTCTCTT-CTTTATGGCATCACTGGCATCAGCTCAAGGACGGGAGTT--TCTGTGTCTATCTGTCGAGTGCTGCTTTC
>gene=chr20_754140-755140; species=calJac
TTCCACTCACTGGTGGCCTCCCGAGACGTGGGCCTGAGAAAGAGAGAAATGGAGCACAGGCTCAGGAGAAGCTGAGAGAAGCTTCGAGACATATCTGCTTCCCAAGGATCCAGGTCCCCTTCTGTGATCACCAGAGACCAGAAACCTAAGTCTTCACATGAGACAGTTAAGATGCCCCAT-ATGGGTGCGCGACAGATAGGGAAGCTAGAAGGATCAGTTTCAGGCAA------------------------------------------------------------------------------------------------------------------------------------------------------------------------ACCCCTCCACATTCTCCTGCCCTCTGCTTTCCTTCCTCATGGTATTACTGACAATAGCTCAGTTATGGGAGTTTATCTGTGTCTATCTGTTGAGCACTAGTCTC
>gene=chr20_754140-755140; species=canFam
TTCCACTCACCTCCAGCCTCCCCAACACGTGGGTTGGGAAGGGGAGAAATGGGGTGCTGGCCTAGGAGAACCTGAGAGAGATTTCAAGACTTTTCTGCTTCCT---------GGGCCCCACCAGCGACAGTGGGAGACCAGAAACCT-AGGCTCTGGAGGAGACACTTAGGACGCTCTATGGCAGATGGGCAC----CACAGATGCCAGGA----CAGCCCCTGGCAA----CTTTCCTTCGAAATCTTGTATCGAAAGCTGAGAGTCCCTGGCCCA---------AGGCAGTGGG-----------GGTAGGAGGCCAGTGTGCCCTCAGTGTGT-GGCTGAGCCACCTCCTGCCCCA------------TCCTGCCCCACCA--GGACCATTGCACTCCTGGCACTTGTGCCTCTCTTTGCTTTGTTCTCGCACAATATTATCGGCATCAGCCCACTTTCGGAGGTTTATCTGTGTCTATCTTCTAAGTGCTGACctc
>gene=chr20_754140-755140; species=equCab
TTCCACTCATGCTTGGCCTCCCTAGCATGTGGGCT-GGAAGAGGAGAAGTTGGATCCAGGCCTGCGAGCACCTGAGACG----CTAGGACATCTCTGCGTCCCG--------GGGTCCCTTCAGCAACTGTGGGAGACCAGAAACCTAAGGTTTTGAAGGAGACACTGGAGATGCTCCGGGACAGGTGGGTGAACCAGAGATAAGCCCAAA----CAGCCCCAGGCAA----CTCTCCTTTGCATTCTTGACTCTTGCATCAAGAGGTCAAGAGCTGGGAGGGGGGAGGGAGTGGAAAG-------CAGTCCAGGGCCTGTGCACCGTCAGCGT-C-AGCGGGGCCACCTCCT-CCCCGAGGCAGGAAGGGCCGAGGGC-ACCT--GGACCCTCACAC-CCCGCACTCTCTCCTGTTCTCGGCTTTACTCCTTCCCAGGCTTGCTGGCACCAGCTTGGTTACTGGCGTTTAtctgggtctgtctgctgagggctggcccc
>gene=chr20_754140-755140; species=gorGor
TTCTGCTCACAGATGGCCTCCCGAGACTTGGGCCAGAGAAAGAGAGAAATGGGGTACAGGCTCAGGAGAAGCTGAGAGAGGCTCTGAGACATATCTGCTTCCCAAGGATCCAGGACCCCTTATGTGATCACCAGAGACCAGAAACCTAAGGCTTCGCATGAGACAGTTAAGATGCCCCATAACGGGTGGGCGACAGATAGAGAAGCTAGAAGGATCAGTTCCAGGCAAAGGTTTCTCTTTTGCATTCTGGCATCAGAAGCTGTGAGCCCCCAGCCCAAGAAAGTGAAGAGAATTGGGAGTGAGGTTCTGACCAGGGCCAGTGCACCCTCATTGTGTGGGCTGGGCCATCTCCTCCAGGGAGCTCAGGCAGCTTCCATCCCACCCAATGTcccccgcccccctccacattctcctgccctctgttttcctccgtcaaagtattactgacaccagctcagttacgggagtttatctgtgtctatctgttgagcgctggtctc
>gene=chr20_754140-755140; species=panTro
TTCTGCTCACAGATGGCCTCCCAAGACTTGGGCCAGAGAAAGAGAGAAATGGGGTACAGGCTCAGGAGAAGCTGACAGAGGCTGTGAGACATATCTGCTTCCCAAGGATCCAGGACCCCTTATGTGATCACCAGAGACCAGAAACCTAAGGCTTCGCATGAGACAGTTAAGATGCCCCATAATGGGTGGGCGACAGATAGAGAAGCTAGAAGGATCAGTTCCAGGCAAAGGTTTCTCTTTTGCATTCTTGCATCAAAAGCTGTGAGCCCCCAGCCCAAGAAAGTGAAGAGAATTGGGAGTGGGGTTCTGACCAGGGCCAGTGCACCGTCATTGTGTGGGCTGGGCCATCTCCTCCAGGGAGCTCAGGCAGCTTCCATCCCACCCAATGtctcccgcccccctccacattctcctgccctctgttttcctccatcaaagtattactgacaccagctcagttacgggagtttatctgtgtctatctgttgagcgctggtctc
>gene=chr20_754140-755140; species=papHam
TTCCGCTCACAGACGGCCTCCCGAGACTTGGGCCGGGGAAAGAGAGAAATGGGGTACAGGCTCGGGAGAAGATGAGAGAGGCTCTGAGACATATCTGCTTCCCAAGGATCCAGGACCCCTC-TGTGATCACCAGAGACCAGAAACCTAAGGCTTCACATGAGACAGTTAAGATGCCCCATAATGGGTGGGCAACGGATAGAGAAGCTAGAAGGATCAGTTCCAGGCAAAGGTTTCTCTTTTGCATTCTTGCATCAAAAGCTGTGAGCCCCCAGCCCAAGAGAGTGAAGGGAGTTGGGAGTGGGGTTCTGTCCAGGTCCAGTGCACCCTCATTGTGTGGGCTGGGCCATCTCCTCCAGGGAGCTCAGGCAGCTTCCAACCcacccgccgccccccgcccccctccgcattctcctgccctctgctttcctccatcaaagtattactgacaccagctcagttacgggagtttatctgtgtctatctgttgagcgctggtctc
>gene=chr20_754140-755140; species=ponAbe
TTCCGCTCACAGATGGCCTCCCGAGACTTGGGCCAGAGAAAGAGAGAAACGGGGTACAGGTTCAGGAGAAGCTGAGAGAGACTCTGAGACATATCTGCTTCCCAAAGATCCAGGACCCCTTCTGTGATCACCAGAGACCAGAAACCTAAGGCTTCACATGAGACAGTTAAAATGCCCCATAATGGGTGGGCGACAGATAGAGAAGCTAGAAGGATCAGTTTCAGACAAAGGTTTCTCTTTTGCATTCTTGCATCAAAAGCTGTGAGCCCCCAGCCCAAGAGAGTGAAGAGAGTTGGGAGTGGGGTTCTGACCAGGGCCAGTGCACCTTCATTGTGTGGGCTGGGCCATCTCCTCCAGGGAGCTCAGGCAGCTTCCACCCCACCCACTGGcccccgcccccctccgcattctcctgtcctctgctttcctccatcaaagtattaccgacaccagctcagttacaggagtttatctatgtctatctgttgagcgctgg--tc
>gene=chr20_754140-755140; species=rheMac
TTCCGCTCAGAGACGGCCTCCCGAGACTTGGGCTGGGGAAAGAGAGAAATGGGGTACAGGCTCGGGAGAAGATGAGAAAGGCTCTGAGACATGTCTGCTTCCCAAGGATCCAGGACCCCCC-CGTGATCACCAGAGACCAGAAACCTAAGGCTTCACATGAGACAGTTAAGATGCCCCATAATGGGTGGGCAACGGATAGAGAAGCTAGAAGGATCAGTTCCAGGCAAAGGTTTCTCTTTTGCATTCTTGCATCAAAAGCTGTGAGCCCCCAGCCCAAGAGAGTGAAGGGAATTGGGAGTGGGGTTCTGTCCAGGTCCAGTGCACCCTCATTGTACGGGCTGGGCCATCTCCTCCAGGGAGCTCAGGCAGCTTCCAACCCACCCGCCGCCCCCCGCCCCCCTCCACATTCTCCTGCCCTCTGCTTTCCTCCATCAAAGTATTACTGACACCAGCTCAGTTACGGGAGTTTATCTGTGTCTATCTGTTGAGCGCTGgtctc
>gene=chr20_839405-840405; species=hg19
GAGGTGTCGCGAGTCCCAGCCTCTCCTCTCTTAGGAGGCTGTAGTACCTGCCCCTCTGCCAACCCCTGCTCATCAGGACTCCCAGAGAGCCAGCTCCTGGCTACCCACTATCTACCCTCGGCTCCCCAAGCAGCGAGTTCAGGCAGGCTCCCCACTGGTGCAGGCCCTCACCCCCACAGCAGAGCATGGGCCAAGGGTGCACGAGCCAGGCCTGAATCTGAGACCCCAGGGAAGagaggaaaaatcacaaccttgggcctggctagaatcccaactctgccactcaccagctatgtgaccctggttgagggactcccctttgctgagctgcagtgtccacatgtataagatgggagtagggatgctttcctccaatggtcaatgagctaatgaaggtgaaactcttggcGGGAGCACTGTAAATGCATGTATCCAACCTcttcctctgcatgggcctcagcttccccatctgctaaagggtcttgtgttcttgatgtgtt
>gene=chr20_839405-840405; species=bosTau
GACGTCCTGCCAGGCCCAGCCCCTCATCTCCTAGGA------AGTACCAGCTCCTCTGCCAACCCCTCCTTGTCTGGGCCCCTAGACATCCAGCTTCTGGGTATCCACTGAATACCCTCAGCTCCCGGGCCAGCAAGCTTGGGCAGTTTCCCCACTAGGCCAGATCCTCATCCCCACAACAGAGCAGGGCCCATGGGCAGAGGAGCCACACCTGAATCTGAAAGCCCAGCGGGGAGGG-------------------TGTGCCTAgaatcccagctgtactgctcactggctgtaggactctggccaagagacaaccctttgctgagctgcagggtcca-atctgtgaaatgggagcaggattgctgttctccggTGGCCAGTGAGCTCAGGTACATGAAACTACCGGTGGGAGTTCTGTAAATGCACATCCCCAAcattttccttcatgtgggcctcagtttccccatctgctaattgatctcatgctttagatatgct
>gene=chr20_839405-840405; species=calJac
--------------------------------------------------------------------------------------------------------------------------------------------------------------------------------------------------------------------------------------------------------------------------------------------------------------------------------------------------------------------------------------------------------------------------------------------------------------------------------------------------------------------
>gene=chr20_839405-840405; species=canFam
GAGGCCCCACCAGGCCCAGCCTCTTGTCTCCTGGGAGGCTGCGGTACTAGCCCCTCTGCCAACACCTCCCCGTCAGGGCCCCCAGAGAGCCGGCTGCTGGCCACCCACTGAATGCCCTGAGCCCCTGGGGCAGCAAGCTCAGGCAGGCTCTCTGCTAGGCCAAGCTCTCACCCCCACAGCAGAACAGGACTCAAGGGAGCGGAAGCCAGGCCCAAATCTGAGATCCCAggtgagaagg-acaaagcacaggcttaggtatggttaggatccaagccctgctactcaccagcaacaggactctggtcaaggggtgcctctttgctgagctgcagtgtcca-atctgtaaactgggagcaggaatgctctcctcCGATAGTCCGTGAGCTAAGGTACATGAAACTCTTGATGGGGGCACTGTAGATGCATGCCCCCAAactctaccttcttgtgagccttgatttccccatttgccaaatgatcttgtgccctaaatgtgtt
>gene=chr20_839405-840405; species=equCab
GGGACCCTTCCAGGCCC-GCCTCTCATCTCCTAGGAGGCTGCCGCACCAGCCCGTCTGCCAGCACCTCCTCATCGGGGCCCCCAGAGAGCCAGCTTCTGGCCACCCACTGAGTACCCTCATCTCCC-GGGCAGCAAGCTCAGGCAGGTCCCCCACTGGGCCCGACCCTCGCCCCCACAGCAGAGCACGGCCCGAGGGTTCAGGAGCCCGGCCAGAGTCTAGGACCCtaggggagagga-acaaagcacagattcaggcctggccagcgtcccagctctgctcctcaccagctgtcaggccctggttgagggttattcctttgctgagctacagcatccacatttgtgaagcaggagcaggaatgctttcgtccgagggtcaatgagctaaggtaCGTGGAA-TCTGGGTGGGGGCTCCGTGGAGGCATGTCCCCAACCTCCTCCTCAGCACgggcctaagtttccccatctgctaaatgatctcgcgccctagatgtgct
>gene=chr20_839405-840405; species=gorGor
gaggtctcgcgagtcccagcctctcctctctTAGGAGGCTGTAGTACCTGCCCCTCTGCCAACCCCTGCTCATCAGGACTCCCAGAGAGCCAGCTCCTGGCTACCCACTATCTACCCTCAGCTCCCCAAGCAGCGAGTTCAGGCAGGCTCCCCACTGGTGCAGGTGCTCACCCCCACAGCAGAGC-TGGGCCAAGGGTGCACGAGCCAGGCCTGAATCTGAGACCCCAGGGAAGA-Aggaaaaatcacaaccttgggcctggctagaatcccaactctgccactcaccagctatgtgaccctggttgagggactcccctttgctgagctgcagtgtccacatgtgtaagatgggagtagggatgctttcctccaatggtcaatgagctaatgaaagtgaaactcttggc-ggagcactgtaaatgcATGTATCCAACCTcttcctctgc-tgggcctcagcttccccatctgctaaatggtcttgtgttctagatgtgtt
>gene=chr20_839405-840405; species=panTro
gaggtctcgtgagtcccagcctctcctctctTAGGAGGCTGTAGTACCTGCCCCTCTGCCAACCCCTGCTCATCAGGACTCCCAGAGAGCCAGCTCCTGGCTACCCACTATCTACCCTCGGCTCCCCAAGCAGCGAGTTCAGGCAGGCTCCCCACTGGTGCAGGCCCTCACCCCCACAGCAGAGCATGGGCCAAGGGTGCACGAGCCAGGCCTGAATCTGAGACCCCAGGGAAGagaggaaaaatcacaaccttgggcctggctagaatcccaactctgccactcaccagctatgtgatgctggttgagggactcccctttgctgagctgcagtgtccacatgtgtaagatgggagtggggatgctttcctgcaatggtcaatgagctaatgaaggtgaaactcttggTGGGAGCACTGTGAATGCATGTATCCAACCTcttcctctgcatgggcctcagcttccccatctgctaaagggtcttgtgttcttgatgtgtt
>gene=chr20_839405-840405; species=papHam
GAGCTTCCAAGAGTCCCAGCCTCTCCTCTCTTAGGAGGCTGCTGTACCTGCCCCTCCGCCAACCCTTGCTCATCAGGACTCCCAGAGAGCCAGCCCCTGGCCACCCACTATCTGCCCTCAGCTCCCCAAGCAGCGAGTTCAGGCAGGCTCCCCACTGGTCCAGGCCCTCACCCCCGCAGCAGAGCATGGGCCAAGGGTGCAGGAGCCAGGCCTGAATCTGAGACCCCAGGGAAGAGAGGAACaatcacaaccttgggcctg----gaaccccagctctgtcactcaccagctatgtgaccctggttgagggactcccctttgctgagctg---------catgtataagacgggaatagggatgctttcctctgatggtcaatgagctaatgaagatgaaactcttggcaggagcactgtaaatgcatgtatccaaCCTcttcctctgcatgggcctcagcttccccatctgctaaatggtcttgtgttccagatgtgtt
>gene=chr20_839405-840405; species=ponAbe
GAGGTCTGGCGAGTCCCAGCCTCTCCTCTCTTAGGAGGCTGTAGTACCTGCCCCTCTGCCAACCCCTGCTCATCAGGACTCCCAGAGAGCCAGCTCCTGGCTACCCACTATCTACCCTCAGCTCCCCAAGCAGCGAGTTCAGGCAGGCTCCCCACTGGTGCAGGCCCTCACCCCCACAGCAGAGCATGGACCAATGGTGCAGGAGCCAGGCCTGAATCTGAAACCCCAGGGAAGagaggaaaaatcacaaccttgggcctggctagaatcccaactctgccactcaccagctatgtgaccctggttgagggactcccctttgctgagctgcagtgtccacatgtataagatgggagtagggatgctttcctccaatggtcaatgagctaatgaaggtgaaactcttggTGGGAGCACTGTAAATGCATGTATCCaatctcttcctctgcatgggcctcatcttccccatctgctaaatggtcttgtattctagatgtgtt
>gene=chr20_839405-840405; species=rheMac
GAGCTTCCACGAGTCCCAGGCTCTCCTCTCTTAGGAGGCTGCCGTACCTGCCCCTCCGCCAACCCCTGCTCATCAGGACTCCCAGGGAGCCAGCCCCTGGCCACCCACTATCTACCCTCAGCTCCCCAAGCAGCGAGTTCAGGCAGGCTCCCCACTGGTCCAGGCCCTCACCCCCGCAGCAGAGCATGGGCCAAGGGTGCAGGAGCCAGGCCTGAATCTGAGACCCCAGGGAAGAGAGGAACAATCACAACCTTAGGCCTG----gaaccccagctctgtcactcaccagctatgtgaccctggttgagggactcccgtttgctgagctg---------catgtataagatgggaatagggatgctttcctccgatggtcaatgagctaatgaagatgaaactcttggcaGGAGCACTGTAAATGCATGTATCCAACCTcttcctctgcatgggcctcagcttccccatctgctaaatggccttgtgttccagatgtgtt
>gene=chr20_844123-845123; species=hg19
AGGAGTTGATAGCTCACTTCATGAATGCACACAAATAAGTAGTTTACCgtcaatgccctcctaagggcctaagatcaacaggaatgcacctgtagttaaacaagtggttctattactcactgggacaagaaagtgcacagcatggggaaccttggaatgtcttagtgagagtgttagaaaaggcttattataggattggtctcgtgttaggtgacttgaatagggtttgaggatgtggggtttttcttcagattggatgctctcaggaagtgagggtaattatgcagttgcgatcttaacaagtcttgtctatagagaaggcagactctggcaaggctaatgctgtcattgggaaagaagcagcggtcacttgtattagctgggactgaggggtgtttggtcattttcgtggcttggaaatgtgcatgatttgtctttgttcagacatgattacagagtgttccacttttcgtcttgattcatcaatcactgaggacctc
>gene=chr20_844123-845123; species=bosTau
--------------------------------------------------------------------------------------------------------------------------------------------------------------------------------------------------------------------------------------------------------------------------------------------------------------------------------------------------------------------------------------------------------------------------------------------------------------------------------------------------------------------
>gene=chr20_844123-845123; species=calJac
GAGGGTTGATAGCTCCCTTTATGAATGCACACAAATAAGTAATTTACtgtcagtgttctcttaagggcctaagatcaccaggaaggcacctggagttaaac-agtggatctattactcagtgggacaagaaagggaacaccatggggaatcctggaacgtctcagt--tagtggtaggaaaggcttgttataggattggccttgtgttaggtgacttgag-agggtttgaagatgaggggtttttctttagactggatgctcttaggaagtggtggtaattttgtagagggaatcttaacaaatcttgtcggtagagaaggcagactcgagcagggctaacgctgtcattgagaaagaagcagtgatcacttgtattagctgggactggggggtgcttggtcatttttgtggtttggaaatgtgaatgacttgtctttgttcagacatgattacagagcgttccactttttgtcttgattcatcagtcactgagaatctc
>gene=chr20_844123-845123; species=canFam
AGGAGCCGAGAGCCCATTTTATGAGTATACACAAACAAGTGTTTCTCtgtccatgtccacc----agctgaccaccactgggagcaccctgggagtcaggcaagtgggccgacgactcattgcagagagagaatgcacactgtggggagcctgag-gtgtctaaggaagagcgtgagaaaaggcttcttggaggattgggcttgcgttaggcaatctgaggagagtttaaggaagtcagtttc-tcttgaggttacgtgctttcaggaagtgggagtag-tagacagttgggctcccaatcaaccttctctggtgagaagccagactcgagtagggctaaggctctgagtgagataggggccgcagtca-ctgtatttgccagggtaggggcctgtgctgtcattttggtggcctggagatggtcaagttttgtctttgttcagacatgattacagagtggtctggcttttgtcttggttcatcgggcacagaatacctt
>gene=chr20_844123-845123; species=equCab
TGGAGCGGAGACCTCA-TTTATGATTGTGCACAAATAAGTAACCTTCtggccatgccctcc----agcctcggaccaccaggatcacccctgtaggtaaacaagtgggttcgtgactcattgtggagagaggatacgtgccgtggggaacccaag-gtgtccctggaagggggtgagagacggcttgtatg-ggatcgggcttgtgtccggaggttggaggagagtttaaggaagtggggttcttctccgggttggatgctgtcaagaagtgggagaaactagatggttgggatcctggtaaatcttctctacagagaaggcagacgggagccaggataacgctgtcaggggagaagaggcagccgtca-cagga-tagccagcacggggg-atgtttggtcatttttgtgccttggaaatgtttacgtttcg----agttcagacgtgatcacagagtgatcttgcttttgtcttggttcatcagtcacagagcgtctt
>gene=chr20_844123-845123; species=gorGor
--------------------------------------------------------------------------------------------------------------------------------------------------------------------------------------------------------------------------------------------------------------------------------------------------------------------------------------------------------------------------------------------------------------------------------------------------------------------------------------------------------------------
>gene=chr20_844123-845123; species=panTro
AGGAGTTGATAGCTCACTTCATGAATGCACACAAATAAGGAGTTTACCgtcaatgccctcctaagggcctaagatcaccaggaatgcacctgtagttaagcaagtggttctgttactcactgggacaagaaagtgcacagcatggggaaccctggaatgtcttagtgagagggttagaaaaggcttattataggattggtctcctgttaggtgacttgattagggtttgaggatgtggggtttttcttcagattggacgctctcaggaagtgggggtaattatgcagttgcgatcttaacaagtcttgtctatagagaaggcagactctggcaaggctaatgctgtcattgggaaagaagcagtggtcacttgtattagctgggactggggggtgtttggtcattttcgtggcttggaaatgtgcatgatttgtctttgttcagacatgattacagagtgttccacttttcgtcttgattcatcaatcactgaggacccc
>gene=chr20_844123-845123; species=papHam
AGGAATTGATAGCTCACTTTATGAATGCACACAAATAAGTAATTTACtgtcaatgccctcctaagggcctaagatcaccaggaacgcacctgtagttaaataagtgggtctattactcatttggacaagaaagtgcacaccatggggaaccctggaatgtcttggtaagagtgttagaaaaggcttattataggattggccttttgttaggtgacttgaatagggtttgaggatgtgggatttttcttcagattggatgctttcaggaagtgggggtaattatgcagttgggatcttaacaagtcctttctatagagaaggcagactc-aacaaggctaacggtttcattgggaaagaagcagtggtcacttgtattagctgggactggggggtgtttggtcatttttgtggcttggaaatgtgcatgatttgtctttgttcaggcacagttacagagtgttccacattttgtcttgattcatcaatcactgaggacctc
>gene=chr20_844123-845123; species=ponAbe
AGGGGTTGATAGCTCACTTTATGAATGCACACAAATAAGTAATTTACtgtcaatgccctcctaagggcctaagatcaccaggaacgcacctgtagttaaacaagtgggtctattactcactgggacaagaaagtgcacaccatggggaaccctggaatgtcttagtaagagtgttagaaaaggcttattataggattgaccttgtgtcaggtgacttgaatagggtttgaggatgtggggtttttcttcagattggatgctctcagagagtgggggtaattatgcagctgggatctgaacaagtcttgtctatagagaaggcagattctggcaaggctaatgctgtcattgggaaagaagcagcggtcacttgtattcgctgggactggggggtgtttggtcattttcgtggcttggaaatgtgcatgatttgtctttgttcagacatgattacagagtgttccacttttcgtcttgattcatcaatcactgaggacctc
>gene=chr20_844123-845123; species=rheMac
AGGAATTGATAGCTCACTTTATGAATGCACACAAATAAGTAATTTACtgtcaatgccctcctaagggcctaagatcaccaggaacgcacctgtagttaaataagtgggtctattactcatttggacaagaaagtgcacaccatggggaaccctggaatgtcttggtaagagtgttagaaaaggcttattataggattggccttttgttaggtgacttgaatagggtttgaggatgtgggagttttcttcagattggatgctttcaggaagtgggggtgattatgcagttgggatcttaacaagtcctttctatagagaaggcagactc-aacaaggctaacggtttcattgggaaagaagcagtggtcacttgtattagctgggactggggggtgtttggtcatttttgtggcttggaaatgtgcatgatttgtctttgttcaggcacggttacagagtgttccacattttgtcttgattcatcaatcactgaggacctc
>gene=chr20_851233-852233; species=hg19
ttgagaggctgagccactggaccaaagtgtcagagctggagcaggtttgtccgactccaaagccctgcccaccacaccacactgcACACAGTAGAGGCTAAATAAAGGTCTGCTGGGCAAATGCTGCTTAAGGCGATTTGAGCTCTCTGGGCAGCAATCTGCCCCTAAAGATTTCCCATCATGCCTGAAATGCCACCATTAGCAACCATGTCCTTTGAGTCTTGAAGGGGAAGAGTGCTAATTCCCAGGAATGAGATCAAAGTCAGTCTGTGCTGGGTTTACTCAGGGATCGGCTGAGAGTGGGACTCAGGGCTGGGGCGAGCCAGGGGGATGAAGGGGTCCCATTCCCATTGGCTCAGTCTCATCCAGGAGAAAACCTTCTGAGGACAGAGGTGTATCCTGGCGGTAGGGCAGGTGGGCTCCTGGCTATGCCTGGGTGTTGGCTGATGACAACAGGGCAGACAGCATGACACAGTGATGGGGGCAGGTGACAGAGTAGC
>gene=chr20_851233-852233; species=bosTau
ttgagaggcaggaccactggtttcaagctcaagagccgcagcaggtctgtctgagtccaaagtcctgcccacggcaccacgctgcATACACTAGATGCTAAATGAAGGCTCGCCTAGCAAATGCTGGATAAGGTGCTGTCAGCCTTCTGGGCAGCAACCTGCCCCTAGGTATTTTCCCTCCTGCCTGAAATGCCACCATTAGCAACCACACCCTTTG----------------------GTTTCCCAG-AAGGAGATCAGCACTAATCTGTGCTGGACTGACTCAGGGGATTGGCAGAGGTGGGACTCAGGAGGTGGGGGAGCCAGCGAAACGAAGGTGCCCTGTTTCCACC-CCACAGCCTTATGCAGGAGAAAATCTTCTGAAGATAGAGGGGTGTCTGGGCGGGAGGGCAGGTCGG-TCCTGGCTGGACCCAGGTGTTGGCTGAGGACGACAGGGCTTCA--AGTGACACAGTAATGGGAGTGGGTGGCAGAGTGGC
>gene=chr20_851233-852233; species=calJac
ttgagaggccgagccgctggaccaaagcgtcggaactggagcaagtttgtccgactccaaagccctgcccactgcaccacacggcACACAGTAGAAGCTAAATAAAGATCTGCT-GGCAAATATTGCCAGAGACAATTTGAGCTGTCTGGGCAGC-ACCTGCCCCTAAATATTTTCCATCCTGCCTGAAATGCCACCATTAGCAACCACGTCCTTTGAGTCTTGAAGGGGAAAAGTGCTGTTTCCCAGGAATGAGATCAAAATCAGTCTGT--TGGGTTTACTCAGGGATCGGCTGAGAGTGGGACTCAGAACTGAGCCGAGCCAGGGGGATGAAGGTGTCCCATTCCCACTGGCCCAGTCTCATCCAGGAGAAAACCTTCTGAGGACAGAGGTGCATCCTGGCGGTAGAGCAGGTAGGTGCCTGGTTGGCCCTGGGTGTTGGCCGATGACAACAGAGCTGAAAGCATGACACAGTGTTGGGGACAGATGACAGAGCGGC
>gene=chr20_851233-852233; species=canFam
ttgagaggctgagccagtggcctcaagtccaggagctggagcaggtctgcccaattccagagcctggctcacggcacgacacGG---------------------------------------------------------------------------------------------------------------------------------------------------------------------AAAGAGCTCAGTCTTAATCCTCGCTGGCTTTGCTCAGGGGCCTGGCTGAGGTGGGACTCAAGGACAGC--CACCCA---------------------CCATCCATCCCAGCCCCATCCAGGAGAAAACCTCCTGAAGACAGAGGCACACCCTCGTGGAAGAGCAGGTTGG-TCTCGGC-TGGTCTGGGTGTTGGCTGAAGATGGCAGGACTGTGAGGGTG--ACCGTGATG-GGGTGGGCGGCAGAGCGGC
>gene=chr20_851233-852233; species=equCab
ctgagaggctgagccactggcctcgagtccaagagctggAGCAGGTCTGTCCGGCTGCAAGGCTCCACGTGCCACACTG-----CACACAGCAGGCGCTACCTAAAGGCCTGC--GGCAAACGCTGTATAAGGCCGGGTGAGCCTTCTGGGCCGCAACCCACCCCTATGTATTTCCCCTCCTGCCTGAGATGCCACCATTAGCAACCACATCCTTCA----------------------GTTCTCCCG-ACGGAAGTCAGCCTTAGTCCGTGCCGGGTTTACTGGGGGCACTGTCTGAGCTGGGACTTGGGGGCAG----AGCCAGTGGGACGAAGGTGCCCTATTCCCACCACCCCAGCCTCACCCGGGAGAAAACCTGCTGAAGACACAGGTGCATCCTAGCGGCAGGGCAGGTCGG-TCCTGGCAGGGCCCAGGTGTTGGCTGAAGATGACAGGACCGTGAGGGTGACACAGTGAAGCGGGTGGATGGCG-------
>gene=chr20_851233-852233; species=gorGor
TTgagaggctgagccactggaccaaggtgtcagagctggagcaggtttgtccgactccaaagccctgcccaccacaccacactgcACACAGGAGAGGCTAAATAAAGGTCTGCTGGGCAAACGCTGCTTAAGGCAATTTGAGCTCTCTGGGCAGCAATCTGCCCCTAAAGATTTCCCATCATGCCTGAAATGCCACCATTAGCAACCATGTCCTTTGAGTCTTGAAGGGGAAGAGTGCTATTTCCCAGGAATGAGATCAAAGTCAGTCTGTGCTGGGTTTACTCAGGGATC-GCTGAGAGTGGG-CTCAGGGCTGGGGCGAGCC-GGGGGATGAAGGGGTCCCATTCCCATTGGCT-AGTCTCATCCAGGAGAAAACCTTCTGAGG-CAGAGGTGTATCCTGGC-GTAGGGCAGGTGGGCTCCTGGCTATGCCTCGGTGTTGGCTGATGACAACAGGGCAGACAGCATGACACAGTGATGGGGGCAGGTGACAGAGTAGC
>gene=chr20_851233-852233; species=panTro
ttgagaggctgagccactggaccaaagtgtcagagctggagcaggtttgtccgactccacagccctgcccACCACACCACACTGCACACAGTAGAGGCTAAATAAAGGTCTGCTGGGCAAATGCTGCTTAAGGCAATTTGAGCTCTCTGGGCAGCAATCTGCCCCTAAAGATTTCCCATCATGCCTGAAATGCCACCATTAGCAACCATGTCCTTTGAGTCTTGAAGGGGAAAAGTGCTAATTCCCAGGAATGAGATCAAAGTCAGTCTGTGCTGGGTTTACTCAAGGATCAGCTGAGAGTGGGACTCAGGGCTGGGGCGAGCCAGGGGGATGAAGGGGTCCCATTCCCATTGGCTCAGTCTCATCCAGGAGAAAACCTTCTGAGGACAGAGGTGTATCCTGGCGGTAGGGCAGGTGGGCTCCTGGCTATGCCTGGGTGTTGGCTGATGACAACAGGGCAGACAGCATGACACAGTGATGGGGGCAGGTGACAGAGTAGC
>gene=chr20_851233-852233; species=papHam
ttgagaggctgagccactggaccaaagtgtcagagctggagcaggtttgtccgactccaaagccctgcctaccacaccacactgcACACAGTAGAGGCTAAATGAAAGTCTGCTGGGCAAATGCTGCCTGAAGCAATTTGAGC------------AACCTACCCCTAAAGATTTCCCATCCTGCCTGAAATGCCACCATCAGCAACTATGTCCTTTGGGTCTTGAAGGGGAAAAGTGCTGTTTCCCAGGAATAAGATCAAAGTCAGTCTGTGCTGGGTTTACTCAGGGATCAGCTGAGAGTGGGACTCAGGGCTGGGGCGAGCCAGGGGGATGAAGGTATCCTATTCCCATTGGCCCAGCCTCATCCAGGAGAAAACCTTCTGAGGACAGATGTGTATCCTGGCGGTAGGGCAGCTGGGCTCCTGGCTAGGCCTGGGTGTTGGCTGATGACAACAGGGCAGAGAGCATGACACAGTGATGGGGGCAGGTGACACAGTGGC
>gene=chr20_851233-852233; species=ponAbe
ttgagaggctgagccactggaccaaagtgtcagagctggagcaggtttgtccgactccaaagccctgcccaccacaccacactgcACACAGTAGAGGCTAAATAAAGGTCTGCTGGGCAAATGCTGCCTAAGGCAATTTGAGCTCTCTGGGCAGTAATCTGCCCCTAAAGATTTCCCATCATGCCTGAAATGCTACCATTAGCAACTATGTCCTTTGAGTCTTGAAGGGGAAAAGTGCTATTTCCCAGGAATGAGATCAAAGTCAGTCTGTGCTGGGTTTACTCAGAGATTGGCTGAGAGCGGGACTCAGGGCTGGGGCGAGCCAGGGGGATGAAGGTGTCCCATTCCCATTGGCTTAGTCTCATCCAGGAGAAAACTTTCTGAGGACAGAGGTGTATCCTAGCGGTAGGGCAGGTGGGCTCCTGGCTATGCCTGGGTGTTGGCTGATGACAACAGGGCAGAGAGCATGACACAGTGATGGGGGTAGGTGACACAGTGGC
>gene=chr20_851233-852233; species=rheMac
ttgagaggctgagccactggaccaaagtgtcagagctggagcaggtttgtccgactccaaagccctgcctaccacaccacactgcacacagtagaggctaaataaaagtctgctgggcaaatgCTGCCTGAGGCAATTTGAGCTCTCTGGGCAGCAACCTACCCCTAAAGATTTCCCATCCTGCCTGAAGTGCCACCATCAGCAACCATGTCCTTTGGGTCTTGAAGGGGAAAAGTGCTGTTTCCCAGGAATAAGATCAAAGTCAGTCTGTGCTGGGTTTGCTCAGGGATCGGCTGAGAGTGGGACTCAGGGCTGGGGCGAGCCAGGGGGATGAAGGTATCCTATTCCCATTGGCCCAGCCTCATCCAGGAGAAAACCTTCTGAGGACAGATGTGTATCCTGGCGGTAGGACAGATGGGCTCCTGGCTAGGCCTGGGTGTTGGCTGATGACAACAGGGCAGAGAGCATGACACAGTGATGGGGGCAGGTGACACGGTGGC
>gene=chr20_861414-862414; species=hg19
GCCACAGTTCCCAGGGAGCCCCCTAACCTTCCTGGGCTTCGTTGCATTGGACACCTGGATGGTGTAGACACCACTGGCACTGGCCCCAGAGCGCTGGATCTCTGCACAGTCCTGGAACACCTGCTCACCTGCCATTATGAAGGCTGCAAAGGGACAACACAAAAGTCAGTTGGAGGTGGGCAAGGAAAGAGAGAAGGGGCCAAGTGGGCATGCCTGCCTGCTTTGTGCCAGGTTCTGGGTTGGGAGGTGCTGGGGACAGGGAGATGAGTCAGACCTgggaagatttcgtagaggaggtgacagtaagctggaacctgtgtaatgagcaggagttgcccagtggagaaggggaaggtgttccaggcggaagaaacagcatatgcaaaggccccaaggtaggaagggccctagtgtgtgcagaggacagggcatggggaggggaactaaggctgaggccaaggagaggaaatgactcacaccgtgagagaggagttgagacc
>gene=chr20_861414-862414; species=bosTau
GCCTCAGTCCCCAAGGAGCCCCCTAACCTTTCTGGGCTCTGTCACATTGGCCACATGGATGGTGTAGATGCCACTGGCATTGGCCCCAAAGCGCTGGATCTCTGCACAGTCCTGGAACAGCTGGTCAGCTGCCCTCATGGAGGCTGCAATGGGACAAGGTGAAAA-CAATTAGCAAAGAG-AAGGTGAGAGGGAAAGGGCCAGGTGGGCACTTCTGcctgctctgtgccaggttctgggctgggagatgttggggacacagA-ATGTATCAggcccgggagggtttcctagaggagctgatagtgagttgggacctggacgaggagcagggactgcccagtgtagaagggaggattgtctcaggctgagggaacagcacaggcacaggctccaacgtgggaacaggactgatgtgtGCTGGGGTTGGGGTATGGTGAGGGGAATTTG--CTGAGGCCACGGAGAGGAGATGACTCACACCCTGATCTCAGACCTGAGGCC
>gene=chr20_861414-862414; species=calJac
GCCACAGTTCCCAGGGAGCCTCCTAACCTTCCTGGGCTTCGCTGCATTGGACACCTGAATGGTGTAGACATCACTGGCATTGGCCCCAGAGCGCTGGATCTCTGCACAGTCCTGGAACACCTGTTCACCTGTCATTATGAAGGCTGCAAAGGGACAAAAC--AAGTCAGCTGGAGC----CAAGGAAAGAGAGAAGGGGCCAAGTGGGCATGGCTGCCTGCTTTAT-----GTTCTAGGTTGGGAGGTGCTGGGAACCGGGAGATGAGTCgggcctgggaagattttgtagaggaggtgacagtaagctgggacctggacaatgagcaggagttgccca-tgaggaaggggaagatgctccag------gaaacagcctatgcaaaggccccaaggtaggaagggccctagtgtgtgcaggggacagggcatgggcaggggaactgaggctgaggccagggagaggaaatgactcacaccatgagacaggagttgaggcc
>gene=chr20_861414-862414; species=canFam
GCCTCAGCCCCCAGGGAGTCCCCTAACCTTCCTGGGCTCCGTCATATTGGCCACATGGATGGTGTAGATGCCACTGGCATTGGCCCCAAAGCGCTGGATCTCTGCACAATCCTGGAACAGCTGCTCAGCTGCCCTCACAGAGGCTGCAAAGGGACAAAGCAAAAG-CAATCAGAGGTAAG-AAG----GAGGGAAGGTGCCAGGTGGGCACTACTTTCTGCCAGGTTCCTGGAT-------GGGAGGTGTTGGAGACAGGGAGAGGTATCaaacctgggaaagttacctggaagaggtgaccgtgagctgggatctggataaggagcaggagtcacctaaa---cagggggaaaatgttccaagcagagggaatagcatgtgtaagggccgtaaggtgggaacagtcttggtgtttgcaggggac--ggtgcagtgaagggaagtgg--tggaagccagggaggagAAACTACCCTCCCCATGAGAACAGAGCTGAGGCC
>gene=chr20_861414-862414; species=equCab
--CTCAGCCCCCAGGGAGCCCCCTAACCTTCCTGGGCTCCGTCACATTGGCCACGTGGATGGTGTAGACGCCACTGGCATTGGCCCCGAAGCGCTGGATCTCTGCACAGTCCTGGAACACCTGCTCGGCTGCCCTCAGGGAGGCTGCAGTGGGACAAAGCACAAG-CAACTGGAGGTGAG-AAGGAGAGAGGCAAGGGGCTAGGTGGGCACTCCTgcttgctgtgtgct---------------aggtgctggggacagggaggtgaatcagacctgggaaggcttcctagaggaggtgatggtgagctaagacctggataaggaggag---tcac-----------------------ccaggcagagagaatggcatatgcaaagtctccaaggtgggaacagtcctggtgtgtgcatggaacagagtgcggtgaggggaactga--ctgaggccagggagggggaatggctcacagcatgaggctggagctgaggcc
>gene=chr20_861414-862414; species=gorGor
GCCACAGTTCCCAGGGAGCCCCCTAACCTTCCTGGGCTTCGTTGCATTGGACACCTGGATGGTGTAGACACCACTGGCGCTGGCCCCAGAGCGCTGGATCTCTGCACAGTCCTGGAACACCTGCTCACCTGCCATTGTGAAGGCTGCAAAGGGACAACACAAAAGTCAGTTGGAGGTGAGCAAGGAAAGAGAGAAGAGGCCACGTGGGCAAGCCTGCCTGCTTTgtgccaggttctgggttgggaggtgctggggacagggagatgagtcagacctgggaagatttcgtagaggaggtgacagtaagctggaacctgtgtaatgagcaggagttgcccagtggagaaggggaaggtgttccaggcagaagaaacagcatatgcaaaggccccaaggtaggaagggccctagtgtgtgcagaggacagggcatgg-gaggggaactaaggctgaggccaaggagaggaaatgactcacaccatgagagaggagttgagacc
>gene=chr20_861414-862414; species=panTro
GCCACAGTTCCCAGGGAGCCCCCTAACCTTCCTGGGCTTCGTTGCATTGGACACCTGGATGGTGTAGACACCACTGGCACTGGCCCCAGAGCGCTGGATCTCTGCACAGTCCTGGAACACCTGCTCACCTGCCATTATGAAGGCTGCAAAGGGACAACACAAAAGTCAGTTGGAGGTGGGCAAGGAAAGAGAGAAGGGGCCAAGTGGGCATGCCTgcctgctttgtgccaggttctgggttgggaggtgctggggacagggagatgagtcagacCTgggaagatttcgtagaggaggtgacagtaagctggaacctgtgtaatgagcaggagttgcccagtggagaaggggaaggtgttccaggcagaagaaacagcatatgcaaaggccccaaggtaggaagggccctagtgtgtgcagaggacagggcatggggaggggaactaaggctgaggccaagcagaggaaatgactcacaccgtgagagaggagttgagacc
>gene=chr20_861414-862414; species=papHam
GCCACAGTTCCCAGGGAGCCCCCTAACCTTTCTGGGCTTCGTTGCATTGGACACCTGGATGGTGTAGACACCACTGGCGCTGGCCCCAGAGCGCTGGATCTCTGCACAGTCCTGGAACACCTGCTCACCTGCCGTTATGAAGGCTGCAAAGGGACAACACAAAAGTCAGCTGGAGATGGGCAAGGAAAGAGAGAAGGGTCCAAGTGGGCATGCCTGcctgctttgtgccaggttctgggttgggaggtgctggggacagggagatgagtcagacctgggaagatttcgtagaggaggtgacagtaagctgggacctgtacaatgagcgggagttggccaatggggaaggggaaggtgttccaggcagaggaaacagcatatgcaaaggccccaaggtaggaagggccctagtgtgtgaagaagacagggcatgaggaggggaactgaggctgaggccaaggaaaggaaatgactcacatgatgagagaggagttgagacc
>gene=chr20_861414-862414; species=ponAbe
GCCACGGTTCCCAGGGAGCCCCCTAACCTTCCTGGACTTCATTGCATTGGACACCTGGATGGTGTAGACACCACTGGCACTGGCCCCAGAGCGCTGGATCTCTGCACAGTCCTGGAACACCTGTTCACCTGCCATTATGAAGGCTGCAAAGGGACAACACAAAAGTCAGTTGGAGGTGGGCAAGGAAAGAGAGAAGGAGCCAAGTGGGCATGCCTGcctgctttgtgccaggttctgggctgggaggtgctggggacagggagatgagtcagacctgggaagatttcgtagaggaggtgacagtaagctggaacctgtacaatgagcagcagttgcccaatggagaaggggaaggtgttccaggcagaggaaacagcatatgcaaaggccccaaggtaggaagggccctagtgtgtgcagaggacagggcatggggaggggaactgaggctgaggccaaggagaggaaatgactcacaccgtgagagacgagttgagacc
>gene=chr20_861414-862414; species=rheMac
GCCACAGTTCCCAGGGAGCCCCCTAACCTTCCTGGGCTTCGTTGCATTGGACACCTGGATGGTGTAGACACCACTGGCGTTGGCCCCAGAGCGCTGGATCTCTGCACAGTCCTGGAACACCTGCTCACCTGCCGTTATGAAGGCTGCAAAGGGACAACACAAAAGTCAGCTGGAGATGGGCAAGGAAAGAG---AGGGTCCAAGTGCACATGCCcgcctgctttgtgccaggttctgggttgggaggtgctggggacagggagatgagtcagacCTgggaagatttcgtagaggaggtgacagtaagctgggacctgtacaatgagcgggagttgcccaatggggaaggggaaggtgttccaggcagaggaaacagcatatgcaaaggccccaaggtaggaagggccctagtgtgt---gaagacagggcatgaggaggggaactgaggctgaggccaaggaaaggaaatgactcataccatgagagaggagttgagacc
>gene=chr20_883070-884070; species=hg19
ccaaaggaccccaaggtacaggaaaggttaagacccctgAAGGCCTGTCCCACACAAGGTTCCTCACTGGTGTCCCCAGTAGGCTACCAACTCTGAGAGTGCAAGGACTTTGCCTGCCTTCTGGGGCCTGGAAGACTGTCTGGATATTTgtaggctctgctgttgaccccaattatagatgggcaaatggaggttcaggctcagagtcacttccctgaggtcacccatcaagttgcagatgctagattcctcctcatgtctactgatttggaaggctgGGAGGTCAGGTCTTGTGGGTGTAAGAGGGTCAAGGCGGGGGCTGGGCGGGTGAAAGTGGTGCTTCCCTCACCCAGGGTACGACCCAGGCTTTAGCCTTGCAGCCAGTGAGCCCAGAGGATGGGGTGAACCCTGCTGCTGGCTTCTGCCTGTTGACCCAGTTCCTGGGTCTCTGCCCAGACTTGTTCCAGAACCAGACCCAAAGCACCAAGGTTTCTGTGAAT
>gene=chr20_883070-884070; species=bosTau
--------------------------------------------------------------------------------------------------------------------------------------------------------------------------------------------------------------------------------------------------------------------------------------------------------------------------------------------------------------------------------------------------------------------------------------------------------------------------------------------------------------------
>gene=chr20_883070-884070; species=calJac
ccaaaggaccccaagacacaggaaaggttgagacccATGAAGACCCGTCC--CACAGGTTTCCTCACTGGTGTCCCCAGTAGGCTGCCAACTGGGGGAAT------ACCTGCCTTTTCTGCTGGGGCCTGGAAGAGTGTTTGGATATGTGTAGGCTCTGCtgttgaccccaattatagatgggcaaatggaggttcag-------------------aggtcacccatcaagttgcagatgctagattcatccccaggtctactgattTGGAAGG-TGGGGGGTCAGCTCTGGTGGCTGTAGGAGGGTCAGGGC-AGGGTTGAGTGGGTGAAAGTGGTGCTTCCCTCACCCAGGGCAAGACCCAGGCTTCAACCCTGCAGCCAGTGAGCCCAGAGGGCAGGGTGAACCCTGCTGCTGGTTTCCGCATGTTGACCCAGTTTCTGGGTCTCTGCTCAGACTTGTTCCTGAATCAGACCCAGAGCACCAGGGTTTCTGTGAAT
>gene=chr20_883070-884070; species=canFam
----------------------------------------------------------------------------------------------------------------------------------------------------tggaggctctgctactgatcccatttatggatgagcaaatgaaggctcagacacagaatcacttccccgaggttactggtcaaactgcagaccctcaagtcatacccaggtctgctga-tttggaggccAGA-----AGGTCCAGTGGGCAGAGCATGGTCAGGGCAGGAGCTAAGCAGGTGGAGGCTGTGTCCCCCTCACCCAGTGCAGGACA--GGGTGTAGCCCGCCAGCCAGGGAGCACAAAGGGCCAGGCAAGCTCTGATGTTGGCTTCTGCCAGTTGCCTGAGTTTCTGGGTCCCTGCTCAGGCTTGTGCCTGAATCAGACCAAAAGAGCAGGGGTTCCCACGAGC
>gene=chr20_883070-884070; species=equCab
ccagaggggcccagggcccaggaaagggtcagCCCTCTGAT----------------GGCTCCACACGGGCCTCcccagcgggccgccagctc---gcaagcaggggctttgcctaccttctggtgccgggaagggtgtctggcaatt-------tctgctagggaccccctttttagctgagaaaatggaggctcggacacagagtcacttcccccaggtcacccatcaggttgcagatgctagattcgtacctgggtctgctgattttggaggccgGGAGGTCAGGTCCGGGGGCCACAGGAGGGCCCGGGCAGG-GCTAAGCAGGTGGAAGCGGTGCCTCCCTCACCCAGTGCAGGACCCAGGGGTCAGCCCTCCAGCCAGGGAGCCCAGAGGACCGGGCCAGCCCCGCTGCCGGCTTCTGCCTGTTGACTGACTTTCTGGGTCCCTGCCCAGG-TCGTGCCTGAACCAGACCAAAAACGCCGGGGTTTCTGAGAGT
>gene=chr20_883070-884070; species=gorGor
ccaaaggaccccaaggtacaggaaaggttaagacccctgAAGGCCCGTCCCACACAAGGTTCCTCACTGGTGTCCCCAGTAGGCTACCAACTCTGAGAGTGCAAGGACTTTGCCTGCCTTCTGGGGCCTGGAAGACTGTCTGGATATTTgtaggctctgctgttgaccccaattatagatgggcaaatggaggttcaggctcagagtcacttccctgaggtcacccatcaagttgcagatactagattcatcctcaggtctactgatttggaaggctgGGAGGTCAGGTCTGGTGGCTGTAAGAGGGTCAGGGCGGGGGCTGGGCGGGTGAAAGTGGTGCTTCCCTCACCCAGGGTACGACCCAGGCTTTAGCCTTGCAGCCAGTGAGCCCAGAGGATGGGGTGAACCCTGCTGCTGGCTTCTGCCTGTTGACCCAGTTCTTGGGTCTCTGCCCAGACTTGATCCAGAACCAGACCCAAAGCACCAGGGTTTCTGTGAAT
>gene=chr20_883070-884070; species=panTro
ccaaaggaccccaaggtacaggaaaggttaagacccctgAAGGCCCGTCCCACACAAGGTTCCTCACTGGTGTccccagtaggctaccaactctgagagtgcaaggactttgcctgccttCTGGGGCCTGGAAGACTGTCTGGATATTTgtaggctctgctgttgactccagttatagatgggcaaatggaggttcaggctcagagtcacttccctgaggtcacccatcaagctgcagatgctagattcatcctcaggtctactgatttggaaggctgGGAGGTCAGGTCTGGTGGGTGTAAGAGGGTCAGGGCGGGGGCTGGGCGGGTGAAAGTGGTGCTT-CCTCACCCAGGGTACGACCCAGGC-TTAGCCTTGCAGCCAGTGAG-CCAGAGGATGGGGTG-ACCCTGCTGCTGGCTTCTGCCTGTTGACCCAGGTCCTGGGTCTCTGCCCAGACTTGTTCCAGAACCAGACCCAAAGCACCAGGGTTTCTGTGAAT
>gene=chr20_883070-884070; species=papHam
ccaaaggaccccaaagcacaggaaaggttaagacccctgAAGACGCATCCCACACAAGGTTCCTCACTGGTATccccagtaggctaccaactccgagagtgcaaggactttgcctgccttctggggcctggaagagtgtctggatatttgtaggcactgctgttgaccccaattatagatgggcaaatggaggttcaggctcagagtcacttccctgaggtcacccatcaagttgcagatgctagattcatccccaggtctactgatttggaaggctgGGAGGTCAGGTCTGGTGGGTGTAGGAGGGTCAGGGC-GGGGCTGAGTGCGTGAAAGTGGTGCTTTCCTCACCCAGGGTACGACCCAGGCTTTGGCCCTGCAGCCAGCGCACCCGGAGGACAAGGTGAACCCTGCTGCTGGCTTCTGCCTGTTGATCCAGTTCCTGGGTCTCTGCCCAGACTTGTTGTGGAACCAGACCCAAAGCATGAGGGCTTCTGTGAAT
>gene=chr20_883070-884070; species=ponAbe
ccaaaggaccccaaggtacaggaaaggttaagacccctgAAGGCCCATCCCACACAAAGTTCCTCACTGGTGTCCCCAGTAGGCTACCAACTCTGAGAGTGCAAGGACTTTGCCTGCCTTCTGGGGCCTGGAAGACTGTCTGGATATTTgtaggctctgctgttgaccccaattatagatgggcaaatggaggttcaggctcagagtcacttccttgaggtcacccatcaagttgcagatgctagatttatccccaggtctactgatttggaaggctg---GGTCAGGTCTGGTGGGTGTAAGAGGGTCAGGGCGGGGGCTGGGTGGGTGAAAGTGGTGCTTCCCTCACCCAGGGTACGACCCAGGCTTTAGCCCTGCAGCCAGTGAGCCCAGAGGAT-GGGTGAACCCTGCTGCTGGCTTCTGCCTGTTGACCCAGTTCCTGGGTCTCTGCCCAGTCTTGTTCCAGAACCAGACCCAAAGCACCAGGGTTTCTGTGAAT
>gene=chr20_883070-884070; species=rheMac
ccaaaggaccccaaagcacaggaaaggttaagacccctgAAGACGCATCCCACACAAGATTCCTCACTGGTATccccagtaggctaccaactctgagagtgcaaggactttgcctgccttCTGGGGCCTGGAAGAGTGTCTGGATATTTgtaggcactgctgttgaccccaattatagatgggcaaatggaggttcaggctcagagtcacttccctgaggtcacccatcaagttgcagatgctagattcatccccaggtctactgatttggaaggctgGGAGGTCAGGTCTGGTGGGTGTAGGAGGGTCAGGGC-GGGGCTGAGTGCGTGAAAGTGGTGCTTCCCTCACCCAGGGTACGACCCAGGCTTTGGCCCTGCAGCCAGTGCACCCGGAGGACGAGGTGAACCCTGCTGCTGGCTTCTGCCTGTTGATCCAGTTCCTGGGTCTCTGCCCAGACTTGTTCTGGAACCAGACCCAAAGCATGAGGGCTTCTGTGAAT
>gene=chr20_894304-895304; species=hg19
AGATGGATGAGAGTGAGAGGTGAGACTTGGGGTAGGAGGCCCAGTGGGAGGTGATGACAGCATCCTGGGAAAGATGACGAGGCCTAAGCCAGAAAGATGGACCATGAGAGAAGCCTAGGCCACAGGATGGGCTGGGCCAGCTGCCTGGGGGATAGGTGGGAGCCACAGGAAGCCCCCAGGGCACAGCCTGTGGCTGGGTGGTGGTGTCACCCTAAACAGAGACAGACAGGCAGGAGGAGGGTGTTTGGAGAAGAGCAGGGAGTCGTCTCAGGCAGCTTTGGAGTTGAGACACCCATGGACCCTCAGGGAGGTGTTGGGGGAGATCCAGGTCATGGGTTTTGGGCTCAGGATCCCATCAATGCCAATTTTGTGTCATCACGGAGCAGGATGGAGACCTGGGACCTGAGAGATTGGAAGGACATTTATGCATTCATGCattcactcatgctacagacatttattgagtacctactgtgtgttcggcactattctaggccctg
>gene=chr20_894304-895304; species=bosTau
A-ATGGATGAGAA-----GGTGAGGCTTGGGGTAGGAAAGCAGGTGCAAGGTGAGAGCAGTGTCCGGAGAGAGGTGACAA-----GAGCCAGGGAGACAGG------GAGAAGCTGAGGGGATAGGATGGATAGGATCTGCTGCCTGGGAGTGGGGTGGGGTTA--AGGACATCCCAGGGCCATTACCTGTGGCTGGGTGGTA--CT-ACCTTCAGCAG-AATAGGTGGGGGGG-----------------GGAGGGAAGATCTATTTCAGGCGGCTTTGGAGTTGAGAAA-CTGTGAGCCTTCAGAGGGGAGGT-------------------------------------------------------------------------------------GCCTGAGAGATGGGAGGATCACT-GTGCatc--------catccattcaacagacatgcattgcatgcctactatgtgccaggcactgttctaggccctg
>gene=chr20_894304-895304; species=calJac
AGATGGATGAGAGTGAGAGGTGAGACTTGGTGTAGGAGGCCAATTGGGAGGTGATGGCAGCGTCCTGGGAAAGATGACAAGGCCCAGGCCAGAAAGAAGGACTGTGAGAGGAGCCTACGCAGCAGGATGGGCTGGGCCAGCTGCCTGGGG-ATA-GTGGGAGCCACAGGAA-----CAG---ACAGTCTGTGGCTGGGTGGTGTCAT-CCCCTAAACAGAGAGAGGCAGGCAGGAGGAGGGTG-TCAGAGGAGAGCAGGGAGTCGTCTCAGATAGCTTTGGAGTTGAGACA-CCATGAAGCCCCAGGGGGATGTTGGGGGAGGTCAAGGTCATGGGTTTTGGGCTCAGGATTCCATCAATGCCAATTTTGTGTCATTATGGAGCAGGATGGAGACCTGGGACCAGAGAGATTAGAAGAATATTTATGCATTTGTGCattctctcatgctacaaacatttaccaagcacctactaggtatcaggcactattctgggccctg
>gene=chr20_894304-895304; species=canFam
AGATGGATGAGCG-----GGTAAGGCTCAGGATAGGAAGCCAG----------------------TGGGGGAGGTGACAAGTCCTGA-GCAGAGAGACAGGCAAGGAGAGAAGCCAAGGCCATAAGAAGGGCGGGACCTGCTGCCTTGGGGATAGAGGACATGA--AGGACACCCTAGGGCCAAA-----------------------GTCTTAAACAGAGACAGGG----AG------------------GGAGGGAAGAGCTGTGTCCAGCAGCTTTGGGGTTGAGGCA-CAATGGCCTCTGAGAGGAGAGAC---------CAGGGTCATGGATTGGGGGCTCAGGAGACTGCCAATGCTGATTTGGCGCCACCATGGGGCAGGTGGGAGA-CTGGAACCGGAGGGACTCAGGGACCTTC-GTGTATTAATTAGttcactcactccacagacatgtgtggaggacctgccctgtgccaggcactgttctaggctctg
>gene=chr20_894304-895304; species=equCab
AGAGGGACGAGAG-----GGTCAGACTTGGGGTAGGAAGCCAG-----------------------GTGGGAGGTGACGAGGCCTGAGCCAGGGACAGAGGCAATGAGAGAAGCTGAGGTGATAGGATGGATGAGACCTGCTGCCTGGGCGTGAGGTGGGGTGG--AGGGC-CCCCTGGGCCAAGCCCTGTGGCT-GGTGGTA--AC-ACCTTAAACAGAGAGAGGTGGGCAGA-----------------GGAGGGAAGAGTCGTTTCAGGCAGCTTTGGAGTTGAGACC-CCATGGGCCCTCAGAAAAGAGAT---------CAGGGTCATGGATTTGGGGCTCTGGAGCCCATCAACGCCAATTTGGTGTCGTCACGGAGCAGGTTGGAGA----------------------------------------------------------------------------------------------------------
>gene=chr20_894304-895304; species=gorGor
AGATGGATGAGACTGAGAGGTGAGACTTGGGGTAGGAGGCCCAGTGGGAGGTGATGACAGCATCCTGGGAAAGATG-CGAG-CCTAAGCCAGAAAGATGGACCATGAGAGAAGCCTAGGCCACAGgatgggctgggccagctgcctgggggataggtgggagccacaggaagcccccagggcacagcctgtggctgggtggtggtgtcaccctaaacagagagagacaggcaggaggagggtgtttggagaagagcagggagtcgtctcaggcagctttggagttgagacacccatggaccctcagggaggtgttgggggagatccaggtcacgggttttgggctcaggATCCCATCAATGCCAATTTTGTGTCATCTTGGAGCAGGAT-GAGACCTGGGACCTGAGAGATTGGAA-AACATTTATGCATTCATGCattcactcatgctgcagacatttattgagtacctactgtgtgttaggcactattctaggccctg
>gene=chr20_894304-895304; species=panTro
AGATGGATGAGAGTGAGAGGTGAGACTTGGGGTAGGAGGCCCAGTGGGAGGTGATGACAGCATCCTGGGAAAGATGATGAGGCCTAAGCCAGAAAGATGGACCATGAGAGAAGCCTAGGCCACAGGATGGGCTGGGCCAGCTGCCTGGGGGATAGGTGGGAGCCACAGGAAGCCCCCAGGGCACAGCCTGTGGCTGGGTGGTGGTGTCACCCTAAACAGAGAGAGACAGGCAGGAGGAGGGTGTTTGGAGAAGAGCAGGGAGTCGTCTCAGGCAGCTTTGGAGTTGAGACACCCATGGACCCTCAGGGAGGTGTTGGGGGAGATCCAGGTCATGGGTTTTGGGCTCTGGATCCCATCAATGCCAATTTTGTGTCATGATGGAGCAGGATGGAGACCTGGGACCTGAGAGATTGGAAGAACATTTATGCATTCATGCattcactcatgctacagacatttattgagtacctactgtgtgttaggcactattctaggccttg
>gene=chr20_894304-895304; species=papHam
AGATGGATGAGAGTGAGAGGTGAGATTTGGGGTAGGAGGCCCAGTGGGAGGTGATGACATTGTCCTGGGAAAGGTGTCAAGGCCTGAGCCAGAAAGATGGACCATGAGAGAAGCCTAGGTTGTAGGATGGGCTGGGCCAGCTGCCTGGGGAATAGGTGGGAGCCACAGGATGCCCCCAGGGCACACCCTGTGGCTGGGTGGTGTCAT-ACCCTAAACAGAGAGAAGCAGGCACGAGGAGGGTGTTTGGAGAAGAGTAGGGAGTTATCTCAGATAGCTTTGGAGTTGAGACACCCATGGACCCTCAGAGGGATGTTGCGGGAGGTCAAGGTCATGGGTTTTGGGCTCAGGATCCCATCAATGCCAATTTTGTGTCATCATGGAGCAGGATGGAGACCTGGGACCTGAGAGGTTGGAAGAACATTTATGCATTCATGCatgcacccatgctacagacatttattgagtacctactacatgttaggcactattctaggccctg
>gene=chr20_894304-895304; species=ponAbe
AGATGGATGAGAGTGAGAGGTGAGACTTGGGGTAGGAGGCCCAGTGGGAGGTGATGACAACATCCTGGGAAAGATGACGAGGCCTAAGCCAGAAAGATGGACCATGAGAGAAGCCTAGGCCCCAGGACGGGCTAGGCCAGCTGCCTGGGGGATAGGTGGGAGCCACAGGAAGCCCCCAGGGCACAGCCTGTGGCTGGGTGGTGGTGTCACCCTAAACAGAGAGAGACAGGCAGGAGGAGGGTGTTTGGAGAAGAGCAGGGAGTCGTCTCAGGCAGCTTTGGAGTTGAGACACCCATGGACCCTCAGGGAGATGTTGGGAGAGATCCAGGTCATGGGTTTTGGGCTCAGGATCCCATCAATGCCAATTTTGTGTCATCATGGAGCAGGATGGAGACCTGGGACCTGAGAGATTTGAAGAACATTTATGCTTTCATGCattcactcatgctacagacatttattgagtacctactatgtgttaggcactattctaggccctg
>gene=chr20_894304-895304; species=rheMac
AGATGGATGAGAGTGAGAGGTGAGACTTGGGGTAGGAGGCCCAGTGGGAGGTGATGACATTGTTCTGGGAAAGGTGACAAGGCCTGAGCCAGAAAGATGGACCATGAGAGAAGCCTAGGCTGTAGGATGGGCTGGGCCAGCTGCCTGGGGAATAGGTGGGAGCCACAGGATGCCCCCAGGGCACAGCCTGTGGCTGGGTGGTGTCAT-ACCCTAAACAGAGAGAGGCAGGCACGAGGAGGGTGTTTGGAGAAGAGTAGGGAGTTATCTCAGACAGCTTTGGAGTTGAGACACCCATGGACCCTCAGAGGGATGTTGCGGGAGGTCAAGGTCATGGGTTTTGGGCTCAGGATCCCGTCGATGCCAATTTTGTGTCATCATGGAGCAGGATGGAGACCTGGGACCTGAGGGGTTGGAAGAACATTTATGCATTCATGCatgcacccatgctacagacatttattgagtacctactacatgttaggcactattctaggccctg
>gene=chr20_897405-898405; species=hg19
CCCCCAAGTCTAAGATCTCAAGTTTCAGTCCCGCTGCCATCCCCTTCTCTCCCCGCTGCACCTTCCTCCCTCTGGTTCCATGTTAGCGCTTGGAGTACAAGTGACCCCCGGAGAGAGCAGAGGGAGGGGAGGAGGCAGAGGGGTGAGGCTGGGGAGGGCCCAGCGAATCCACTTTGCCTCTGGAGACACAGAAAATCCTTCCAAGGTGGGGCAAGTGAGCAACCCAGCTGGGAGTTGCTTCCTGTCCTCTCTTCTCCCTCAGGGCCAGGGGAAAGTGGTATGCCCCAGGATGGCCCTGGCTTGGTTGCTTGTAACAGTAATGAGAAGTTGTCATGTCCTGGGGCAGATTGTCCTGGGGCTGCTGGAGTGGGGATGTGGAGAGGAGgcagtggggagaggaggttggagtgccaggaggctaaccctagatctcgctccccgacagctggccacgagacctagggtgggcagctgtgcctctctgggcctccacaccctga
>gene=chr20_897405-898405; species=bosTau
TCGCA-AGGCTGAGATCTCAAATTTCAGCCCCAGCGCCTTCTCTTTCTCCCCC--CTCCACC-TACCCCTTCTGATTTCGTGTTAG-CCTTGGAACACGAGTGACC-TTAAACAGAGCAAC----GGGGAGGGGGCAGAGGGGTGAGGCTGGGGAGGAGGCAGCCAGTTCGATCTGTTTCTAGAGACAGAGAAAATCCTTGCAAGGCTAGGGAAGTGGGCGCCCCAGCCA------GGCTCCCATCCTCACTTCTCTCTTGGGGCCTGGATG-------------------------GGCTCCGGTGC-TGTGATAGAAATGGGAGCGTGTCTTGTCTTGAGGCAGATAGCGCTGCGGCTGCCTTTGGCTGGAACGGGCAAGTAGATTTTGGGGAGAAGAGCCTGAGGTACAGGGCAGTGGGCTCTAAA--TCACTCCCCAACCACTGACCCTGAGACTTTGTGCGGGCAGCTTCACCTCTCTCAACCTCCATACCCTG-
>gene=chr20_897405-898405; species=calJac
ccccCAAGGCTAAGATCTCAAGTTTCAGCCCGGCTGCCATCCCCTTCTCTCCCTGCTCCACCTTCCTCCCTCTGGTTCCATGTTAGCGCTTAGAGTACAAGTGACCCCCAGAGAGAGCAGAGGGAGGGGAGGAGGCAGAGGGGTGAGGCTGGGGAGCGCCCAGGAAATCTATTTTGCTTCTAGAGGCACAGAAAATCCTTCCAAGGTGGGGCAAGTGAGTGCCCCAGCCGGGAGTTGGTTTCTGTCCTCTCTTCTCCCTTCGGGACAGGGGAAAGTGGTATACCACAGGATG-----------GTTGCTTGTGACAGTAATGAGAAGTTGTCATGTCATGGGGCAGATTGTCCTGGGGCTGCTGGAGTGGGGAGGTGGagaggaggtggtggggagagaaggttggagtgcccggaggccaaccctaaatcctgctcccctacagctggccatgagacctagggtgggcagctttgcctgggggggcctccgcattctgg
>gene=chr20_897405-898405; species=canFam
CCACAAAGGCTGGGATCTCAAGTTTCAGctcc----ccttccccttccctctcccccctaccttccccATTCTGATTCCATGTTAGTGCTTGGAACACATGTGACCCCCAGAGAGAGCAAA-------GGGGGGGCAGAGGGGTGAGGCTGGAGGGGAGGCAGCGAGTCCAATCTTTT----------GAGAATGTCCTTTTGAGGCCAGTGAAGTGGGCGCTCTAGCCGGGAGCTGGCTCCCAGCCTCCCTTCTCCCTTGGGACCAGGGGGGGGGATTATGCCCTGGGGTGGCCCTGGCTCAGTTGT-TGTGACAGTAATGAGAGGCTGTCCTGTCCTGGGGCAGATTGTTCTAGGACTGCCTTTGGCCCGAGAAGGGAAGCGGATTGCAAAGAGCATAGCTTGGGGTAAAGGGTGGCTGCCTCTAAA--TCGCTCCCCAGCTGCTGAC-------CCTCCGGTGGGCAGCTGAATTTCTCTGTGTCTCCATACCCTGA
>gene=chr20_897405-898405; species=equCab
CAGCCAAGGCTGGGATCTCAAGTTTCAGCCCCCACGCCGCCCCCGTCCCTCCCTCCCCCACCTTCCCCGCTCAGGGTCCATGTTAGCGCTGGGAACACAAGTGACCCCCAGGGAGACAAAG-------GGAGGGGCAGAGGGGTGAGGCTGGGGAGGACGCAGCCAGGCCAGTCTGTTCCTAGAGGCAGAGAAAGTCCTTGCCAGGACAGGGAAGTGGGCGCCCCAGCCGGGAGCTGGCTCCCATCTTCCCTTCTCCCTCGGGGCC----TGGGGGACTGGACTCCAGGGTGGCCCTGGCTTGGTTGC-TGTGACAGTAATGAGAGGTTGTCTTGTCCCAGGCCAGCTTGTTCTGGGGCCGCCTTTGGCTAGAGCAGGGAGGTGGG-TGCGGGGAGAAGAGCTTGGGGTGCAG-gtggctggctccaaa--tc-cgcccccactgctggccatgagaccctgggtgggcagcttcgcatctctgggcctcTACATCTT--
>gene=chr20_897405-898405; species=gorGor
CCCCCAAGTCTAAGATCTCAAGTTTCAGCCCCGCTGCCATCCCCTTCTCTCCCCGCTGCACCTTCCTCCCTCTGGTTCCATGTTAGCGCTTGGAGTACAAGTGACCCCCAGAGAGAGCAGAGGGAGGGGAGGAGGCAGAGGGGTGAGGCTGGGGAGGGCCCAGTGAATCCACTTTGCTTCTGGAGACACAGAAAATCCTTCCAAGGTGGGGCAAGTGAGCAACCCAGCTGGGAGTTGCTTCCTGTCCTCTCTTCTCCCTCAGGGCCAGGGGAAAGTGGTATGCCCCAGGATGGCCCTGGCTTGGTTGCTTGTAACAGTAATGAGAAGTTGTCATGTCCTGGGGCAGATTGTCCTGGGGCTGCTGGAGTGGGGATGTGGAGAGGAGgcagtggggagaggaggttggagtgctaggaggctaaccctggatctcgctccccgacagctggccacgagacctaggg-gggcagctgtgcctctctgggcctccacaccctga
>gene=chr20_897405-898405; species=panTro
CCCCCAAGTCTAAGATCTCAAGTTTCAGCCCCGCTGCCATCCCCTTCTCTCCCTGCTGCACCTTCCTCCCTCTGGTTCCATGTTAGCGCTTGGAGTACAAGTGACCCCCAGAGACAGCAGAGGGAGGGGAGGAGGCAGAGGGGTGAGGCTGGGGAGGGCCCAGCGAATCCACTTTGCTTCTGGAGACACAGAAAATCCTTCCAAGGTGAGGCAAGTGAGCAACCCAGCTGGGAGTTGCTTCCTGTCCTCTCTTCTCCCTCAGGGCCAGGGGAAAGTGGTATGCCCCAGGATGGCCCTGGCTTGGTTGCTTGTAACAGTAATGAGAAGTTGTCATGTCCTGGGGCAGATTGTCCTGGGGCTGCTGGAGTGGGGATGTGGAGAGGAGGCA-TGgggagaggagg-tgaagtgcca-gaggctaaccctagatctcgctccccgacagctggccatgagacctagggcgggcagctgtgcctctctgggccctcacaccctga
>gene=chr20_897405-898405; species=papHam
CCCCCAAGGCTAAGATCTCAAGTTTCAGCCCCGCTGCCATCGCCTTCTCTCCCCGCTGCACCTTCCTCCCTCTGGTTCCATATTAGTGCTTGGAGTACAAGTGACCCCCAGAGAGAGAAGAGAGAGGGGAGGAGGCAGAGGGGTGAGGCTGGGGAGGGCCCAGCGAATCCACTTTGCTTCCAGAGACACAGAAAATCCTCCCAAGGTGGGGCAAGAGAGCAACCCAGCTGGGAGTTGCTTCCTGTC--CTCTTCTCCCTCAGGGCCAAGGGAAAGTGCTATGCCCCAGGATGGCATT------ACTGCTTGTGACAGTAATGAGAAGTTGTCGTGTCCTGGGGCCGATCGCCCTGGGGCTGCTGGAGT-GGCAGGTGGAGAGGAGGTGGTGGGGAGAGGAGGTTGGAGTGTCGGGAGGCTA-----------------------GGTGGCCACAAgacctagggtggccaactttgcctctctgggcctccacaccctga
>gene=chr20_897405-898405; species=ponAbe
CCCCCAAGGCTAAGATCTCAAGTTTCAGCCCCGCTGCCATCCCCTTCTCTCCCCGCTGCACCTTCCTCCCTCTGGTTCCCTGTTAGTCCTTGGAGTACAAGTGACCCCCAGAGAGAGCAGAGGGAGGAGAGGAGGCAGAGGGGTGAGGCGGGGGAGGGCCCAGCGAATCCACTTTGCTTCTAGAGACACAGAAAATCCTTCCAAGGTGGGACAAGTGAGCAACCCAGCTGCGAGCTGCTTCCTGTCCTCTCTTCTCCCTGAGGGCCAGGGGAAAGTGGTATGCCCCAGGATGGCCCTGGCTTGGGTGCTTGTAACAGTAATGAGAAGTTGTCATGTCCTGGGGCAGATTGTCCTGGGGCTGCTGGAATGGGGAGGTGGAGAGGAGGCagtggggagaggagattggagtgccaggaggctaaccctaaatctcgctccccgacagctggccacgagaccaacggtgggcagctttgcctctctgggcctccacaccctgg
>gene=chr20_897405-898405; species=rheMac
CCCCCAAAGCTAAGATCTCAAGTTTCAGCCCCGCTGCCATCGCCTTCTCTCCCCGCTGCACCTTCCTCCCTCTGGTTCCATGTTAGTGCTTGGAGTACAAGTGACCCCCAGAGAGAGAAGAGAGAGGGGAGGAGGCAGAGGGGTGAGGCTGGGGAGGGCCCAGCGAATCCACTTTACTTCCAGAGACACAGAAAATCCTTCCAAGGTGGGGCAAGTGAGCAACCCAGCTGGGAGTTGCTTCCTGTC--CTCTTCTCCCTCAGGGCCAAGGGAAAGTGCTATGCCCCAGGATGGCATT------ACTGCTTGTGACAGTAATGAGAAGTTGTCGTGTCCTGGGGCCGATCGCCCTGGGGCTGCTGGAGTGGGGAGGTGGAGAGGAGGTGGTGGGGAGAGGAGGTTGGAGTGGCGGGAGGCTa-----------------------ggtggccacaagacctagggtggccaactttgcctctctgggcctccacaccctga
>gene=chr20_920031-921031; species=hg19
CAATAAATTCCCTGTTCTTGGCTTAAAGTTTCTTCCATCGTTTCCAGGAACATGAAGATATTGACTTATTTATCCTCCAGGATTTTTATTTGGAATGTGAGGGGAGGATAATTCAGTGAACAGTCCAAATAGGGGATCTTCCTGGGAAAAAAGGACAAGTCATAAAAACTGCATTGAATGCCAGTGTGCACAATGTCCTTTCTGTGCCCCAAGACAGTCTCCCTgcatgagttcttgagccagacagacctgagttcaaacccgtctccatcatgcaagtgcgtgggcagcctcgccatgtcacctcacctctctgcacctgcgtctcTAGAACCGGGGGTGGAAGGACCCACTTCAAGGACCCAGTCTTCAAGAAAGAGTGGACCAAGTGCCTCCCCCATGGTGGCCCTTTGACCAGCAGCAACACCCAGAGTGCTTTCTCTGTGAACCCTTCCCTGATAATCCCAGAGTCCCAGGGAGAAAATCTGCTCCCATCTGAA
>gene=chr20_920031-921031; species=bosTau
CGATAGACACC-TGCTAATGGCCCAAGTTTCCCTCCATCATTTCCTGGAACATGGAGGGATCAGCTCATTTATCTTCCAGACATTTCATTGGGGAGGTGGAGGGAGGATAATTCAGGGAACTGTCCAGATAGGGGGTCTCCCTGGGAGTAAAGCACAAGCCTTAAGGACTGCATCAAACACCAT-GTTCACAGTGTCCTGTCTGCT-CTCAGGACCAGGC----------------------------------------------------------------------------------------------------------------------------------------------------------------------------------------------------------------------------------------------------------------------------------------
>gene=chr20_920031-921031; species=calJac
--------------------------------------------------------------------------------------------------------------------------------------------------------------------------------------------------------------------------------------------------------------------------------------------------------------------------------------------------------------------------------------------------------------------------------------------------------------------------------------------------------------------
>gene=chr20_920031-921031; species=canFam
AAACAGACACCTCGCTCTTGGCCTAAGGTTCCTTCTATCATTTCCTGCAACACGGGG-------CTTGTTCATCTTCCAGGCTTTTCTCTGGGGAGGTGAAGGGAGGAT-----AGTGGACTGTCCAGCTAGAGGACCTTCCGGGAGATAAAACACAAGCCACAAAAACTTAATTAAATGCAAT-AC-CAGAGTGCCCTTTCCATACCCCAGGACCAGGCTCCTGTAAGACTT-TGGCTCCAGACAGGTTCGAGTTCAAACCCACCTCCATCATGTTCACAGGTGGGCAGCTTCAGACTATTATCTTATTTCTCGCCACCTGGATCTCTAACACTGGGTGCAGAAGGACACTCCATGGGGTAGGGCAGCATGAAAAAGAGTGGACCAGGTGTCTGGCTCACAGTGGCCCTGTGGCCACCAGCAATA-AAAGGACATTTTCTCTGCAAATCCTTCCCTGACGATCCCAGGATTCCAGGGAGAAAACCTGCTCCCATCTGAA
>gene=chr20_920031-921031; species=equCab
GAACAGACACCTCGTTCTTGGCCTAAGCCTTCTTCCATTATTTCCTGGAACATGGAGATCCTGGCTCGTTGATCCTCCAGGCTGTTTACTGCGGAGGTGAGGAGAGGATAATTCAGTGGACTGTCCGGCTGGGGATCCTTCCAGGAA--TGAGGACAAGCTGCAAAGACTGCATTAGATGCGGT-GTGCATGATGTCGTTTCTTCGCAGCAGGACTGGGCCCCCGTAAGACTTCCTGAGCCAGAC-GGCCTGAGTTCCAA-CCACCTCCCTCTGGCCTGCAGGGGGGCCGCCTCAGGCTGTCGCCCTCCCTCTCTGCACCT------------------GCGACAGACCACCCCCCCAGGCAGGACAGCGTGAGAAAGAGGGA----------------ACGGGGGCCATGTGGCCAGCAGCAGCGCCGAGAGCACGTTCTCTGCAAACCCTTCCCCGACCATCCCAGGATCCCAGGTAGGAAATCCGCTCCCGCCCGCA
>gene=chr20_920031-921031; species=gorGor
----------------------------------CCATCGTTTCCAGGAACATGAAGACATTGACTTATTTATCCTCCAGGATTTTTATTTGGAATGCGAGGGGAGGATAATTCGGTGAACAGTCCAAATAGGGGATCTTCCTGGGAAAAGAGGACAAGTCATAAAAACTGCATTGAATGCCAGTGTGCACAATGTGCTTTCTGTGCCCCAAGACAGTTTCCCTgcatgagttcttgagccagacagacctgagttcaaacccgtctccatcatgcaagtgcgtgggcagcctcgccatgtcacctcacctctctgcacctgcgtctcTAGAACCGGGG-TGGAAGGACCCACTTCAAGGACCCAGTCTTCAAGA-AGAGTGGACCAAGTGCCTCCC-CATGGTGGCCCTTTGGCCAGCAGCAACACCCAGAGTGCTTTCTCTGTGAACCCTTCCC-GATAATCCCAGAGTCCCAGGGAGAAAATCTGCTCCCATCTGAA
>gene=chr20_920031-921031; species=panTro
CAATAAATTCCCTATTCTTGGCTTAAAGTTTCTTCCATCGTTTCCAGGAACATGAAGATATTGACTTATTTATCCTCCAGGATTTTTATTTGGAATGCGAGGGGAGGATAATTCAGTGAACAGTCCAAATAGGGGATCTTCCTGGGAAAAAAGGACAAGTCATAAAAACTGCATTGAATGCCAGTGTGCACAATGTCCTTTCCGTGCCCCAAGACAGTTTCCCTgcatgagttcttgagccagacagacctgagttcaaacccgtctccatcatgcaagtgcgtgggcagcctcgccatgtcacctcacctctctgcacctgcgtctcTAGAACCGGGGGTGGAAGGACCCACTTCAAGGACCCAGTCTTCAAGAAAGAGTGGACCAAGTGCCTCCCCCATGGTGGCCCTTTGACCAGCAGCAACACCCAGAGTGCTTTCTCTGTGAACCCTTCCCTGATAATCCCAGAGTCCCAGGGAGAAAATCTGCTCCCATCTGAA
>gene=chr20_920031-921031; species=papHam
CAATAAATTCCTTGTTCTTGGCTTAAAGTTTCTTCCGTCATTTCCAGGAACATGAAGATATTGACTCATTTATCCTCCAGGATTTTTATTTGGAATGCGAGGGGAGGATAATTCAGTGAACTGTCTAACTAGGGGATCTTCCTGGGAATAAAGGACAAGTAATAAAAACTGCATTAAATGCCAGTGTGCACAATGTCCTTTCTATGCCCCAAGACACTTTCCCTgcatgaattcttgagccagacagacctgagttcaaagccgtctccatcatgccagtgagtgggcagcctcgccatgtcacctcacctctctgcacctgcatctctaaaactgcgggcggaaggacccacttcAAGGACCCAGTCTTCAAGAAAGAGTGGACCAAGTGCCTGCCTCATGGTGGCCCTTTGACCAGCAGCAACACCCAGAGTGCTTTCTCTGTGAACCCTTCCCTGACAGTCCCAGAATCCCAGGGAGAAAATCTGCTCCCAACTGAA
>gene=chr20_920031-921031; species=ponAbe
CAATAAATTCCTTGTTCTTGGCTTAAAGTTTCTTCCGTCATTTCCAGGAACATGAAGATATTGACTCATTTATCCTCCAGGATTTTTATTTGGAATTCGAGGGGAGGATAATTCAGTGAACTGTCCAACTAGGGGATCTTCCTGGGAATAAAGGACAAGTCATAAAAACTGCATTAAATGCCAGTGTGCACAATGGCCTTTCTGTGCCCCAAGACACTTTCCCTgcaggagctcttgagccagacagacctgagttcaaacccgtctccatcatgccggtgcgtgggcagcctcgccatgtcacctcacctctctgcacctgcatctctagaaccggggatggaaggacccacttcAAGGACCCGGTCTTCAAGAGAGAGTGGGCCAAGTGCCTCCCCCATGGTGGCCTTTTGACCAGCAGCAACACCCAGAGTGCTTTCTCTGTGAACCCTTCCCTGACAATCCCAGAGTCCCAGGGAGAAAATCTGCTCCCACCTGAA
>gene=chr20_920031-921031; species=rheMac
CAATAAATTCCTTGTTCTTGGCTTAAAGTTTCTTCCATCATTTCCAGGAACATGAAGATATTGACTCATTTATCCTCCAGGATTTTTATTTGGAATGCGAGGGGAGGATAATTCAGTGAACTGTCCAACTAGGGGATCTTCCTGGGAATAAAGGACAAGTAATAAAAACTGCATTAAATGCCAGTGTGCACAATGTCCTTTCTATGCCCCAAGACACTTTCCCTgcatgagttcttgagccagacagacctgagttcaaagccgtctccatcatgccagtgagtgggcagcctcgccatgt---------------cacctgcatctctaaaactGCGGGCGGAAGGACCCACTTCAAGGACCCAGTCTTCAAGAAAGAGTGGACCAAGTGCCTGCCTCATGGTGGCCCTTTGACCAGCAGCAACACCCAGAGTGCTCTCTCTGTGAACCCTTCCCTGACAATCCCAGAATCCCAGGGAGAAAATCTGCTCCCACCTGAA
>gene=chr20_923169-924169; species=hg19
CCctgagagtcagtgccctcacagcccctgcccggcctctaacttgctgtgtgacctggagctgatcattcgctctgggcttcccttttctcctctgtttgaggagggagctggtctggtgccaccattttccagctgtctgtccttaggcaaattattcagcatccctgtacctcagtttcctcatccatgaaatgaggatggcccagttccaggcttacggtgaggattaaatgCACAGTGCCTGGTCTCAGTGGCTGCTGGGAATTACCATCATTACTGTTGTTTTGCCATTCTATTGCTATTGCCAGTGTTGCTATTAGTATTCAAAATGCAGATTGGTggctgggtgcagtggctcatgcctgtaatctcagcactttgggaggcagaggttagaggatcgcccaggggttcaagaccagcctgggcaacacggtgaaacctgatctctacaaaaaaaaaaatacaaaaattagccaggcatggtggcacgtacc
>gene=chr20_923169-924169; species=bosTau
CCCTGAAAGTCCGGC-TCTCAtagcccctgctctgcctctg----actgtgtgacctggggctggtctctgtctctgggcctcccttctctcttctgtttgaagagggggctggtctggctctactctttcctggctgtctgttcttgggtgagttatttaac-ccccggtgcctcagtctcctcatctgtgcactggggatggccaagtcccggggttatggtgaggattaaatgTACGGTGACTGGCCTCAGTAACTGCTAGGA---------GTTAGTGTCATCTGACCATTCTATTGCTATTGTTATTGTTGCTGTAACCATT---AATGCGGGC-----------------------------------------------------------------------------------------------------------------------------------------------------------------
>gene=chr20_923169-924169; species=calJac
cCCTGAGATTCAGTGC-CTCACAGCCCTTGCCCGGCCTCTAACTCTCTGTGTGATCTAGAGTTGACCATACTCTCTGGGCTTCTCTTTTCTTCTCTGTTTaaggagggagctagtctggtgccaccattttccagctgcctgtccttaggcaaattattcaacctctgtgtacctcagtttcctcacccgtgagatgaggacggcccagttccagggttatggtgaggatAA-----------------CTCCGTGGCTGCCGCGATTTACTATCATTACAGTGGTTTTGCCCTTCTACTGCT-TTGCCAGCGTTGCTATTAGTATTCAAAATGCAGATTGGTggctgggtgcagtggctcgtgcctgtaatctcagcactttgggaggcagaggttagaagatcgcccaggggttctagaccagcctgggcaacatggtgaaacccgatctctacaaaaaaa----tacaaaaattagccaggcactgtggcaagcgcc
>gene=chr20_923169-924169; species=canFam
-------------------------------------------------------------------------------------------------------------------------------------------------------------------------------------------------AGTGAAGATGGCCCAATCCCAGGGTTACAGTGAGGAGTAGGTGTACAGTGGCTGGTCTC-ATAACTGTTGGGA-TTCCTATTATTACTATTATTTTACCATTTTGTTGCTTTTGTTATCGTTGCTATTAGCATT---CATGCAGAT-----------------------------------------------------------------------------------------------------------------------------------------------------------------
>gene=chr20_923169-924169; species=equCab
ccctgagagtcagggccctcatagcttcttctctgcttctaatttgctgtgtgacctggggctggtcaccatctctgggcctcccttttctcctct----gaggagggagctggtctggctccactgtttgccagctatctgtccttgggcaagctatttaacctccttgtgcct--gtttcctcatctgcacaacaaggatggcccagtcccagggttatggtgaggattaaatggacagtgaccggactcaataagtgccaggA---------ATTACTGTTATTTTACCATTCTATTGCTATCGTTCTTGTTGCTATCAGCATT---AATGCAGAT-----------------------------------------------------------------------------------------------------------------------------------------------------------------
>gene=chr20_923169-924169; species=gorGor
--------------------------------------------------------------------------------------------------------------------------------------------------------------------------------------------------------------------------------------------------------------------------------------------------------------------------------------------------------------------------------------------------------------------------------------------------------------------------------------------------------------------
>gene=chr20_923169-924169; species=panTro
CCctgagagtcagtgccctcacagcccctgcccggcctctaacttgctgtgtgacctggagctgatcattcgctctgggcttcccttttctcctctgtttgaggagggagctggtctggtgccaccattttccagctgtctgtccttaggcaaattattcagcatccctgtacctcagtttcctcatccatgaaatgaggatggcccagttccaggcttatggtgaggattaaatgCACAGTGCCTGGTCTCAGTGGCTGCTGGGAATTACCATCATTACTGTTGTTTTGCCATTCTATTGCTATTGCCAGTGTTGCTATTAGTATTCAAAATGCAGATTGGTggctgggtgcagtggctcatgcctgtaatctcagcactttgggaggcagaggttagaggatcgcccagggtttcaagtccagcctgggcaacacggtgaaacctgatctctacaaaaaaaaaaatacaaaaattagccaggcatggtggcacgtacc
>gene=chr20_923169-924169; species=papHam
CCctgagagtcagcgctctcacagcccctgcctggcctctcactcgttgtgtgacctggagctgaccatccgctctgggcttccctttcctcctctgtttgaggagggagctggtctggtgccaccatattccagctgtctgtccttaggcaaattattcagcatccctgtacctcggtttcctcacccgtgaaatgaggatggcccagttccaggcttatggtgaagattaaatgCACACTGCCTGGTCTCAGTGGCTGCTGGGAATTACCATCATTACTGTTGTTTTGCCATTCTATTGCTATTGCCAGTGTTGCTATTAGTATTCAAAATGCAGATTg-------------gtggctcatgcctgtcatctcagcaccttgggaggcagaggttagaggatcgcccaggggttcaagaccagcctgggcaacacagtgaaacctgatctctacaaaaaaa----tacaaaaattagccaggtatggtggcacatacc
>gene=chr20_923169-924169; species=ponAbe
CCCTGAGAGTGAGTGCCCTCACagcccctgcccggcctctaacttgctgtgtgacctggagctgatcattcgctctgggcttcccttttctcctctgtttgaagaaggagctggtctggtgccaccattttccagctgtctgtccttaggcaaattattcagcatccctgtacctcagttttctcatccgtgagatgaggatggcccagttccaagcttatggtgaggattaaacgCACAGTGCCTGGTCTCAGTGGCTGCTGGGAATTACCATCATTACTGTTGTTTTGCCATTCTATTGCTATTGCCAGTGTTGCTATTAGTATTCAAAATGCAGATTGGTggctgagtgcagtggctcatgcctgtaacctcagcactttgggaggtagaggttagaggatcgcccaggggttcaagaccagcctgggcaacacggtgaaacctgatctctacaaaaaaa----tacaaaaattagccaggcatggtggcacgtacc
>gene=chr20_923169-924169; species=rheMac
CCctgagagtcagcgccctcacagcccctgcctggcctctcactcgctgtgtgacctggagctgaccatccgctctgggcttccctttcctcctctgtttgaggagggagctggtctggtgccaccatgttccagctgtctgtccttaggcaaattattcagcatccctgtacctcggtttcctcacccgtgaaatgaggatggcccagttccaggcttatggtgaggattaaatgCACACTGCCTGGTCTCAGTGGCTGCTGGGAATTACCATCATTACTGTTGTTTTGCCATTCTATTGCTATTGCCAGTGTTGCTATTAGTATTCAAAATGCAGATTGGTggctgggtgcagtggctcatgcctgccatctcagcactttgggaggcagaggttagagaatcgcccaggggttcaagaccagcctgggcaacacagtgaaacctgatctctacaaaaaaa----tacaaaaattagccaggtatggtggcacatacc
>gene=chr20_930043-931043; species=hg19
ggatagcaagtgcaagggccctgaggccagaatgagtttggtgtttttaatgaaagaaaaaggccagtgggtggggcaaggaggagagggcaggaggtaaggtcagagaaggaatggggAAAGTCTAGCTTGCACCAGCCCTGACATGGGACGAGACACCCTCTATGCCCTCGGTCCTGGCGGCTCCTGCTTCCTCCTTTGTGTCCACTCAACATGATGGGTGGGCTTGGCCATCCGCAGACCCCTCTTGATGCCCCAGTACCTTCCCTGCCCCGCCCGACAGTGAGGTCCAGCCTCCTGAACAGCTCCTCTTGCTTGTCATTGGATTAATGGGCAGGAATTGCTTCTGCTTTTTCAAAGCCATTGCCCCCTACCACAGTCCCCTAAGATCATGAAGGTGCGAGCAATCATACTTGAACTGTTGGATGATGAATGCATCACTGTTGATGTGGAGGAGGCTCCCCAGTGTgaggactcagagcagggtctcggcctctcac
>gene=chr20_930043-931043; species=bosTau
ggttagcaaatgcaaagaccctggggccagaatgagactggtgtgtttaa-gaacaaaggaagccattgaaacaggcaaggacaagaggacagaagccaaggtcagagggggcatggattgggcc----TTGTACCAGCCCTGACATAGTGCAAGGTGCCCTCCGGATCCTTGTTCCTGGTGGCTCCTGCTTCCTCCTCTGTTCTTGT-CAAGGTCAGTGGGCAGGTTGGCCATCCCTAGATCCCTCCCAGTGCCCCTCCACCCACCCCGGCTCATCCAAGAGTAAGGCCCACCCTCCCTGAACAGTCCTCTTGTTTAATGCTGGGTTAA-------------------------CATTGCCATTGCTCTCTACCACA-TCCCCTGAGATCATCAAGGAATCAGC-AACATTCATTGACTAGTGGGTGATGAATGCATTGTTGCCATTGTTAGGGAGGTGGCCCAAGGTGAGTATTC----------CTCCTTCTACTTC
>gene=chr20_930043-931043; species=calJac
gggtggcaagggcaagggccctgagaccagaaggagtttggtgtttttcagaaaacagaaaggccactggttggggcaaggaggaaagggcaggagat-aggtcagagagggagtggggAATGTCTAGCTTGCGCCAGCCCTGACGTGGGGCAAGACGCCCTCTCTACCCTTGGTCCTGGTGGCTCCTGCTTCCTCC-TTGTGTCCACACAACATGATGAGTGCGCTTGGCCATCCCCAGATCCCCCCTGATGCCGTAATGCCCACCCCGCCCCACCCAGCAGTGAGGTCCAGCCTCCAAAACAGCTCCTCCTGCCCATCATTGAATTAATGGGCAGGAATTTTGTTGATTTTGTCAAAGCCATTGACCCCAACCACAGTCTCCTGAGATCAGGAAGGTGCCAGCAATCATACATGAACTGGTGGATGATG-ATGTATCATTATCGATGTGAAGGAGGTACCCCAATGTGAGGGCTTagagcaggggctcagcctct--c
>gene=chr20_930043-931043; species=canFam
g-atagcaggtgcaaaggccctgaggccagaatgagattggtgaattttgggaacagatgaggctactggag-gggcaagggagacagga-agaagataagatcagagaaggagtaggtaggaccTAGCCTGCACCAGTCCTGACACAGTGCAAGGTGCCCTCCAAATCCTTGCTCCTGGTGTCTCCTGCTTCCTCCTCTATGTTCAT-CAATGTCACTGGGCAGGTTGGCCATCCTGA--TTTCTTCCAATGCCCCTCTACCTGTCCTGGCTCATCTAGCAATGATGCTTACCCTTCCCAAACGCTCCTCTTGCATTTCATTGGGTCAG-------------------------CAAAGCCAATGACCTAGACCACAGCCTCCTGAGATCTTGAAGGAACCAGAAAAG--TCATTAACTAGTGAAAAAGG-GTGCATTATCATTGATGTGAGAAGGGCAGGCCAAGGTGAGGGCTC----------CCCCTCCCACCAC
>gene=chr20_930043-931043; species=equCab
gcatagcaagtgcaaaggccctgaggccagaatgaggttggtgtgtttcaggaacaaaggaggccactggagcaggcaaggaggagagggcaggcgatgaggtcagagagcgagtgggtagggccTAGCTTGCACCAGCCCTGACATAGTGCAAGACACCCTCCAGGGCCTTGTTCCTGGTGGCTTCTAATTCCTCCTCCGTGTTTGC-CAACGTCAGCGGGCTGGTTGGCCATCCCTG----------GAGGCTGCTCCCCGTGTCCCGGCCCACCCAGCAGCGAGGCCCACCCTCCCTGAGCGCTCC------------------CAG-------------------------GAGA----------------------TCCTGAGATCACAGAGGAGCCAGCAAAGATTCATTAACGAGTGGACGACG-ATACGTTCTTGCTGCTGTCAGA--GGCAGCCCGAGGTGAGGGCT-----------------CTGCTAT
>gene=chr20_930043-931043; species=gorGor
-------------aagggccctgaggccagaatgaatttggtgtttttaacaaaagaaaaaggccagtgggtagggcaaggaggagagggcaggagggaaggtcagagaaggaatggggAAAGTCTAGCTTGCACCAGCCCTGACATG------------------------------------------------------------------------------------------------------------------------------------------------------------------------------------------------------------------------------------------------ATCATGAAGGTGCGAGCAATCATACTTGAACTGTTGGATGATGAATGCATCACTGTTGATGTGGAGGAGGCTCCCCAGC-TGAGGGCTCAGAGCAGGGTCTCGGCCTCTCAC
>gene=chr20_930043-931043; species=panTro
ggatagcaagtgcaagggccctgaggccagaatgagtttggtgtttttaatgaaagaaaaaggccagtgggtggggcaaggaggagagggcaggaggtaaggtcagagaaggaatggggaaAGTCTAGCTTGCACCAGCCCTGACATGGGACAAGACACCCTCTATGCCCTCGGTCCTGGTGGCTCCTGCTTCCTCCTTTGTGTCCACCCAACATGATGGGTGGGCTTGGCCATCCGCAGATCCCTCTTGATGCCCCAGTACCTTCCCTGCCCTGCCTGACAGTGAGGTCCAGCCTCCTGAACAGCTCCTCTTGCTTGTCATTGGATTAATGGGCAGGAA----TTCTGTTTTTTCAAAGCCATTGCCCCCTACCACAGTCCTCTAAGATCATGAAGGTGCgagcaatcatacttgaactgttggatgatgaatgcatcactgttgatgtggaggaggctccccagtgtgaggactcagagcagggtctcggcctctcac
>gene=chr20_930043-931043; species=papHam
--------------------------------------------------------------------------------------------------------------------------------------------------------------------------------CTGGTGGCTCCTGCTTCCTCCTTTGTGTCCACCCAACCTGATTGGTGGGCTTGGCCATCCCCAGATCCCTCTTGATGCCCCAATACTTGCCCTGCCCCACCCAACAGTGAGGTCCAGCCTCCCAAATGGCTCCTCTTGCTTGTCATTGGATTAATGGGCAGGAATTTCTTCTGTTTTTTCAAAGCCATTGACCCCAACCACAGTCCCCTAAGATCATGATGGTGCCATCAATCATACATGAACTGTTGGATGATGAATGCATCACTGTTGATGTGGAGGAGGCGCCCCAATGTgagggctcggagcagagtctcagcctctcac
>gene=chr20_930043-931043; species=ponAbe
ggatagcaagtgcaagggccctgaggccagaatgagtttggtgtttttaaggaaagaaaaaggcccgtggatggggcaaggaggagagggcaggaggtaaggtcagctaaggagtggggAAAGTCTAGCTTGCACCAGCCCTGACATGGGACAAGACACCCTCTATGCCCTTGGTCCTGGTGGCTCCTGCTTCCTCCTTTGCGTCCACCCAACATGATGGGTGGGCTTGGCCATTCGCAGATCCCTCTTGACGCCCCAGTACCTTCCCTGCCCCGCCCAACAGTGAGGTCCAGCCTGCTGAACAGCTCCTCTTGCTTGTCATTGGATTAATGGGCAGGAATTGCTTCTGTTTTTTCAAAGCCATTGCCCCCTACCACAGTCCCCTAAGATCATGAAGGTGCGAGCAATCATACTTGAACTGTTGGATGATGAATGCATCACTGTTGATGTGGAGGAGGCTCCCCAGTGTgagggctcggagcagggtctcggcctctcac
>gene=chr20_930043-931043; species=rheMac
ggatagcaagtgcaagggccctgaggccagaatgagtttggtgtttttaaggaaagaaaaaggccagtggatggggcaaggaggagagggcaggaggtaagatcagagaaggagtggggaaAGTCTAGCTTGCACCAGCCCTGACATGGGACAAGACGCCCTCTATGCCCTTGGTCCTGGTGGCTCCTGCTTCCTCCATTGTGTCCACCCAACATGATGGGTGGGCTTGGCCATCCCCAGATCCCTCTTGATGCCCCAATACTTGCCCTGCCCCGCCCAACAGTGAAGTCCAGCCTCCCAAATGGCTCCTCTTGCTTGTCATTGGATTAATGGGCAGGAATTTCTTCTGTTTTTTCAAAGCCATTGCCCCCAACCACAGTCCCCTAAGATCATGACAGTGCCATCAATCATACATGAACTGTTGGATGATGAATGCATCACTGTTGATGTGGAGGAGGCGCCCCAATGTGAGGGCTCGGAGCAGAGTCTCAGCCTCTCAC
>gene=chr20_968140-969140; species=hg19
gccaggcacttttcaaggcactgcagatacatcagtgaatgagacagaccttcccctcatgaagtttacatcctaagtgggagagggagatcatttcagagaacgacagggaattgaatttgggtacacagagtggcaggagggagggcctgggctgcctggaagggcatctctgagatacacaagaaagcactcttggcggagggaccagtgggtacaaaagcccagaagcggcaaagaacgtggtgtggaagagagcagcaaggccagagtgcagtgactgaggggagagtggtgggtggtgaggtctggaggcagaggggccagacccccaggacacatggatgagtttggatggtgctggattttcctggaagtgagttgggaagccactgtgggttgcaagccgaggagtgtctgccaccttgaaagcttctctggtgctgaggggaatggactgtggggcaggagtagaagctgggagctcagggtgtatgggc
>gene=chr20_968140-969140; species=bosTau
gccaagaagtgttgtagacattggggatccatcagaggacaagacagcccttctcctcatggagtctgcatcctaaaggagagagagaggtcatctgagacagtgataggaag-tgaatgaaaggaaagagtgaggaagagaggagggTCCGG--CCACAAGACAGGACTCCCTGAGACATACAAGAATgtattcctggcagaggaaccagcaggtacaaaggtccag----------gggctcagcatggaagagggcagtgaggccagaacacagagact-----------------------ggtcaaaaggcaggtcagccagagcg---aggtg-ctgggca-----ggctagttctgggttttcctggaagcaagacgggaagaccctgcagggtgcaggtcaacaagagtctg-catctcaagaggtcctttggggctgggcagaatggatgggagggtagcagtgggagctgggagcccaagttg-gaggcc
>gene=chr20_968140-969140; species=calJac
gccaggcacttttcaaggcactgaagatccatcagtgaatgagatagaccttctcctcatgaagtttataccctaagtgggagagggagatcatttcagagaacgacagggaattgaatttgggtacacagcatggcaggaggtagggcctgggttgccaggaagggcatctctgagatatacaagaaagcactcttggcggaggggccagcgggtacaaaggcccagaagtgggaaagaacatggtgtgaaagagagcatcaaggccagagtgcagcaaccgaggggagagcggtgggttgtgaggcctggaggcagaggggccagacccccagggcacatggatgagtttggatggtgctggattttcctggcagtgagtcgggaatccactgtgggttgtgagccgtggagtgtctgacaccttgaaagcttttccagtgctgaggggaatggaatgtagggcaggagtaaaagcttggagctcagggtggaggGGC
>gene=chr20_968140-969140; species=canFam
gccaggcactgtcctagacactgaggacacatcagcgaacaagagggtccttctgctcataagatctgtgtcctga-------agagagagtaTTTGAGGTAGTGACAGGGAG-TGAGCGAAAGTTAAGAGAGCGATGGGGAGGAGGATCCGG---GCCAAGGATGGCCTCACTAAGACATACAAGGAAGCATTCTTGACACAGGGAAAGGTGAGTACGGAGGTCCAGAGGCTGGAAAGAGCCTATTAC---------------GGCAGGGGGGCGGTGGCGG-GGGGAGAGTGGTGGCAGGTGGGGT-GGAAGGTGAGCAGGCCAGCCCG---GGGTGTGTGGGCCAGCTGGCACGGTGCCGA--TCTTCTAGAAGCA-----------------------------GGTGAGTGTTTG-CCTC-----AGCTCAGCTGGTGCTGAGGGGCATGGGCGGGAGGGCAGGAGTGGGAGCCG---GCCCAGGTCAGTGGTCA
>gene=chr20_968140-969140; species=equCab
gccagaccccgctctcg-cactgtggacacttcggcgaataagacagtcctccccctcagaaagtctgcatcccgaag--gagagagaGATTGCTTGACATAGAGGCAGGGAA-TGAATGAAAGCGAACAGTGA---GGGGAGGAGGGCCTGGGCCGCCAAGAAAGGCCCGGCTGAGACGTGCAag---------------caggg----------accaaggtccagaggccggaaggagcttgatgcgtaggagcccagtgaggccagagtgcagcgacca-aaggacagcagttggcgttgaggtcagaagatggacgggtcagaccc---gcgtgtgcgggcgagtctgaatggtgctggattttcctggaaacaagacgggga--------------caggccgaggagtgtccc-cactt-ggaagctcctctggtggtcagggaaatggacggtagggtgggagcgggagccgggagcccaggtca--aggcc
>gene=chr20_968140-969140; species=gorGor
gccaggcacttttcaaggcactgcagatatatcagtgaatgagacagaccttcccctcatgcagtttacatcctaagtgggagagggagatcatttcagagaacgacagggaattgaatttgggtacacagagtggcaggagggagggcctgggccgcctggaagggcatctctgagatacacaagaaagcactcttggcggagggaccagtgggtacaaaagcccagaagcgggaaagaacatggtgtggaagagagcagtgaagccagagtgcagtgactgaggggagagtggtgggtggtgaggtctggaggcagaggggccagacccccaggacacatggatgagtttggatggtgctggattttcctggaagtgagttgggaagccactgtgggttgcaagccgaggagtgtctgccaccttgaaagcttctctggtgctgaggggaatggactgtggggcaggagtagaagctgg-------------------
>gene=chr20_968140-969140; species=panTro
gccaggcacttttcaaggcactgcagatacatcagtgaatgagacagaccttcccctcatgaagtttacatcctaagtgggagagggagatcatttcagagaatgacagggaattgaatttgggtacacagagtggcaggagggagggcctgggccgcctggaagggcatctctgagatacacaagaaagcactcttggcggagggaccagtgggtacaaaagcccagaagcggcaaagaacgtggtgtggaagagagcagcaaggccagagtgcagtgactgaggggagagtggtgggtggtgaggtctggaggcagaggggccagacccccaggacacatggatgagtttggatggtgctggattttcctggaagtgagttgggaagccactgtgggttgcaagccgaggagtgtctgccaccttgaaagcttctctggtgctgaggggaatggactgtggggcaggagtagaagctgggagctcagggtgtatgggc
>gene=chr20_968140-969140; species=papHam
gccaggcacttttcaaggcactgcggatacatcagtgaatgagacagaccttccccttatgaagtttacatcctaagtgggagagggagatcatttcagagaatgacagggaattgaatttgggtacacagagtggcaggagggagggcctgggtggcctagaagggcatctctgagatatacaagaaagcactcttggtggagggaccagtgggtacaaaagcccagaagcaggaaagaacgtggtgtggaagagagcagcgaggccagagtgcagtgaccgaggggagagtggtggttggtgaggtctggaggcagaggggccagaccctcaggacacatggacaagttaggatggtgctgggttttctgggaattgagtcaggaaa-cactgtgggttgcaagccgaggagtgtctgccaccttgaaagtttctctggtgctgaggggaatggactgtggggcaggagtagaagctgggggctcagggtgtaggggt
>gene=chr20_968140-969140; species=ponAbe
gccaggcacttttcaaggcactacagatacatcagtgaatgagacagaccttcccctcattaaatttacatcctaagtgggagagggagatcatttcagagaaccacagggaattgaatttgggtacacagagtggcaggagggagggcctgggccgcctggaagggcatctctgagatacacaagaaagcactcttggcggagggaccagtgggtacaaaagcccagaagcgggaaagaacgtggtgtggaagagagcagcgaggccagagtgcagtgactgaggggagagtggtgggtggtgaggtctggaggcagaggggccagacccccaggacacatggatgagtttggctggtgctggattttcctggaagtgagttgggaagccattgtgggttgcaagccaaggagtgtctgccaccttgaaagcttctctggtgctgaggggaatggactgtggggcaggagtagaagctgggagctcagggtgtaggggc
>gene=chr20_968140-969140; species=rheMac
gccaggcacttttcaaggcactgcggatacatcagtgaatgagacagaccttccccttatgaagtttacatcctaagtgggagagggagatcatttcagagaatgacagggaattgaatctgggtacacagagtggcaggagggagggcctgggcggcctagaagggcatctctgagatatacaagaaagcactcttggtggagggaccagtgggtacaaaagcccagaagcaggaaagaacgtggtgtggaagagagcagcgaggccagagtgcagtgaccgaggggagagtggtggttggtgaggtctggaggcagaggggccagaccctcaggacacatggacgagtttggatggtgctgggttttctgggaattgagtcaggaaa-cactgtgggttgcaagccgaggagtgtctgccaccttgaaagtttctctggtgctgaggggaatggactgtgcggcaggagtagaagctgggagctcagggtgtaggggt
>gene=chr20_988097-989097; species=hg19
tagaacttccagccatatgccgagtaagtgtgatgagcatagacatccttgttctcaatcttgcctggttcccaatcttagtgggaaagcattcagtcattcactatgacattagactgtaggacttttgtagacactctatatcaccttgaggaagatcctctctattgctacttttctgagcattttttaaaattatgaatggctgttgaattttgtcaaatgtttttcctgcacattggtataatcatttaatgtttattctttagtctactgatacgatgtattacattgattgatttttaagtataaaaccaacctttcttcaatggaataagccccacttggccatggtgtaccattctccattatatactgctgaattctacctactaatattttgctgaggatttttgtgtctaaatccattaagaatattggtctatatttctcttttttgttctgtctttgtctggttttggtagcagggtaatgccagc
>gene=chr20_988097-989097; species=bosTau
----------------------------------------------------------------------------------------------------------------------------------------------------------------------------------------------------------------------------------------------------------------------------------------------------------------------------------------------------ccacctgggaaacccatatgattcttt-ttatatattgctaaaatctacttgacaatgttttattaaggatcattgcttctgtattcatgaaggctgctgatccctg--tgcattttgt---ctgactttgtccaattttggtagtaggataacactagc
>gene=chr20_988097-989097; species=calJac
tagaacttccagcagcatgccaaataaatgtgatgagcatggacatc------------cttgccttgttcccagtcttagtgggaaagcattcagtctttcaccatcacgttagactgtaggatttttgtagatactctttatcaccttgaggaagatcctctctattggtacttttttgagtattttttaaaattatgaatggttgttgaattttgtcaaatgtttttcctgcacattggtaaaataatttgatttttattctttagtctattgatatggtgtattacattgattgatttttaagtattaaaccaaactttcttcaatggaataagccccgcttggccatagtgtaccatttttt-ctatatactgctgaattctacttactaatattttgctgaggatctttgtgtctaaatccatgaagaatattggtctatatttct-gtttttgttctgtctttgtctggttttggtttcagggtaacaccagc
>gene=chr20_988097-989097; species=canFam
ta-aacttctagcactgtactgaataagagtgataggagcagacatc------------cttgccttgttcccaatcttagtggaaaagtattcagtc------tttgatgttgg-ctgtagaatttttgtggatgctcttta-caagttgaggaagctcctctctattgctatttttctgagagttttc---aatcaggaatgggtgttgaattttgtaaaacgtttgcatctgttagtaatataatcatgtgatttttcttctttagcctgttgatgtagtgc-----attgattgatttttgaatgttgaactagtcttcccttcctggagtaaaccctatttggccatggtataggattcttt-ttttgtattgctgaattctacttgataatattttattaaggatttttgcatctatattcatgaaagacattgacttata--tataatttttgtactgtcttt-----------------gcctgatGCTagc
>gene=chr20_988097-989097; species=equCab
tagaacttctagcattatgctgaataagagtgatgagagcagacatc------------cttgccttcttcccaatcttactgggaaagcatttagtcctcaggtagaatgtggg-ctgtaggttttttg------ccctttatcaagttgacaaatttcctctctattgctagttttctgagagttttttaaaatcacgaatagatattgaattttgtcatatgtttctggcatctattgacacaatcatgtgatttttcttctttagcc-attgatatggtgcattacattagctgattttcaaatatggagccagcttgccctccctggaataagccccatttggccatggtgtataattcttt-ccatatattg-tgaattctatttaataatattttgttagggacttttgcatctatattcatgaaggatattggtctcta--tatattttttgtactgtctttgtctagttttggtaccaggataatactagc
>gene=chr20_988097-989097; species=gorGor
--------------------------------------------------------------------------------------------------------------------------------------------------------------------------------------------------------------------------------------------------------------------------------------------------------------------------------------------------------------------------------------------------------------------------------------------------------------------------------------------------------------------
>gene=chr20_988097-989097; species=panTro
tagaacttccagccatatgccgagtaagtgtgatgagcatagatatccttgttctcaatcttgcctggttcccaatcttagtgggaaagcattcagtcattcactatgacattagactgtaggacttttgtagatactctttatcaccttgaggaagatcctctctattgctacttttctgagcattttttaaaattatgaatggctgttgaattttgtcaaatgtttttcctgcacattggtataatcacttaatgtttattctttagtctactgatatggtgtattacattgattgatttttaagtataaaaccaaccattcttcaatggaataagccccacttggccatggtgtaccattctccattatatactgctgaattctacctactaatattttgctgaggatttttgtgtctaaatccattaagaatattggtctatatttctcttttttgttctgtctttgtctggttttggtagcagggtaatgtcagc
>gene=chr20_988097-989097; species=papHam
tagaacttctagcactatgccgagtaagtgtgatgagcatagtcatccttgttcccaatcttgccttgttcccaatcttagtgggaaggcattcagtctttcaccatgacattagattgtaagactttcgtagatactctttatcaccttgaggaagatcctctctgtggctacttttctgagcattttttaaaattatgaatggttgttgaattttgtcaaatgtttttcctgcacattggtataatcatttgatgtttattctttagtctacggatatggtatattacactgattgatttttaagtattaaaccaacctttcttcaatggaataagccccactcgg----------ccattctccattatataatgctgaattctacctactaatattttgctgaggatttttgtgtctaaatccatgaagaatattggtctatatttctcttttttgttctgtctttgtctggttttggtagcagggtaataccagc
>gene=chr20_988097-989097; species=ponAbe
tagaacttctagcagtatgccgagtaagtgtgatgagcatagatatccttgttctcaatcttgcctggttcccagtcttagtgggaaagcattcagtcattcactatgacattagactgtaggacttttgtagatactctttatcaccttgaggaagatcctctctattgctacttttctgagcatttttaaaaattatgaatggctgttgaattttgtcaaatgtttttcctgcacattggtataatcatttaatgtttattctttagtctactgatatggtgtattacattgattgatttttaagtattaaaccaacctttcttcaatggaataagccccacttggccatggtgtaccattctccattatatactgctgaattctacctactaatattttgctgaggatttttgtgtctaaatcccttaagaatattggtctatatttctcttttttgttctgtctttgtctggttttggtagcagggtaatgccagc
>gene=chr20_988097-989097; species=rheMac
tagaacttctggcactatgccgaataagtgtgatgagcatagtcatccttgttcccaatcttgccttgttcccaatcttagtgggacggcattcagtctttcaccatgacattagattgtaagactttcgtagatactctttatcaccttgaggaagatcctctctgtggctacttttctgagcatttttaaaaattatgaatggttgctgaattttgtcaaatgtttttcctgcacattggtataatcatttaatgtttattctttagtctacggatatggtatattacactgattgacttttaagtattaaaccaacctttcttcaatggaataatctccactcag----------ccattctccattatatactgctgaattctacctactaatattttgctgaggatttttgtgtctaaatccatgaagaatattggtctatatttctcttttttgttct---tttgtctggttttggtagcagggtaataccagc
>gene=chr20_994169-995169; species=hg19
TGCCAAGATAACTGCCAAGCCTAGTCCATTCTACCTGCAAAATAGCTCTCCAACCCTTGCCTCTGTGACTGCCAGGTCTGCCGCAGCCTCCTGCATCTCTGTTTGTACTCGTGTAAAGGCCCCCCAAGCTGTCCTCTTGTTTTGCCCTTGCAGTCTACCCCTCCTCCCTCCCAAGGAGCCAAAGGGGTTGGGTTTTAAGGAAAACCTGACCATGGCTGCCTGCTGTTCTCAGGCTAAACAGCACCCCTGCAAGGCCCACAGGCAGCCCACCTAACCGTTTCTCTACATctctgccccaagccacactggtcaccttcccatttttcaaacacatctacttatcaccttctcagggcctttgcacttgctgtctcctctggatggaacactcccagtctcccatggttagctcattccaggcttcagttcaaatgtcacctcctcaaagaggccttccctgaccatgcgatggaaactcccatccttcaccactacgcttg
>gene=chr20_994169-995169; species=bosTau
---caAGATAAGCACCATGGCTAgtcagttttacctgtgaaatagctctcaaatccttacctctgtgactgcccacctagtccaagtgcccggcacttctgcctgtatgcatgggaaggcctcccaggtggtcttccagttttgcctctgcctccgac----------cccccaaaagccaaagggatctgatataaaggaacacttg-ctgtggcccccgtttctcc-c------ctcatcacacctgcagggcccacaggtggtcctgctgacctcttct-cacctctcc-cc-cgggccacactggttgccttcctgctcttcagacacaccccctcacaacggtcttggggccttttttcttgctgttccctctgcctggaacactcccgatctcccacgctgagctctctcctgttctcagcttgaatgtcaccttctcggggaggcattccttgatcacgtaatcaaggagtcccttctccatcaccatgctcc
>gene=chr20_994169-995169; species=calJac
TGCCAAGATAACCACCaagcctagt-cattctacctgtaaagtagctcaccaacccttgtttctgtgactgccagctctgacgcagcctcctgcatctctgtttgtactcatataaaggcctcccaagttgtcttcttcttttgcccctgccatctatccctcctccctcccaaggagccaaagggtctgggttttaagggaaacctgaccatggctccctgctgttctcaggct-aacagcacccctgcaaggcctacaggaagcccccccgatcgtttctctccatctctgccccaagccacgctggtcaccttcctattcttcaaacacacctactcaccaccttctcagggcctttgtgcttgctgtctcctctggctggaacgcttccagtctcccatggttagctcattccaggcttcagctcaaatgtcacctcctcaaagaggccttccctgaccacgcgatggaaacgcccatccctcaccaccatgcttg
>gene=chr20_994169-995169; species=canFam
ttctCAGGTGATCACCACGCCTAGTCCATTTTAC--Gcaaactaactctcaaaccct-acccatgttactgcctgtccatctctacc--cctgcatctctgcctgcatgtgcgtaaaggcctcccaaatgttctttcggttttgcctgcagtctgct------ccccaccccaagaagccagatggatgtgacataaagaaaaacctg-ccgtggctgcctgttgttgtc------cccatccctcctatgaggtccataggcagccctgcca--ctcttgt-ctcttatctaccccaggccacactggtcac----------------------------ttaccatctcagggt-----------ctgttccctctgcctggagcacccccaatcttgtgcagtgagctcatttctggcctcagctccaaggttacctcctcaaagaggccttccttgaccgctgagtca---------tccttcat---------cc
>gene=chr20_994169-995169; species=equCab
TGCTAAGATAatcaccatgcctagtcaattttacctgcaaaacagctttcgagccctttcccctgtgactgctcgctagatcccagc--ccagcacctctgcctgcctgcatctcagggcctcccgagctgtcttccggttttgcccctgcccctccc-----ccccacccaaagaagccgacaggatctgacataaagaaaaacctgcccacagctgcccctgttcctc------cccatcacacctgcagga--------cagcccaccaa-cctctccc-cacctctctgccccaggccaccctggttgccttcctgttcttcaaacacacccaatcgttaccatctcggggcctttgcacttgctgttccctctgcctgtaacactcccggtctcccatggtgagatcattcctggcctcagctccaacggcacctcctcagagaggtcttccctgaccatgcaatcaacagctctgtccctcatcaccatgcccc
>gene=chr20_994169-995169; species=gorGor
TGCCAAGATAACCGCCAAGCCTAGTCCATTCTACCTGCAAAATAGCTCTCCAACCCTTGCCTCTGTGACTGCCAGGTCTGCTGCAGCCTCCTGCGTCTC----TGTACTCGTGTAAAGGCCCCCCAAGTTGTCCTCTTGTTTTGCCCTTGCGGTCTACCCCTCCTCCCTCCCAAGGAGCCGAAGGGGTTGGGTTTTAAGGAAAACCTGACCATGGGTGCCTGCTGTTCTCAGGCTAAACAGCACCCCTGCAAGGCCCACAGGCAGCCCCCCTAACCGTTTCTCTACATctctgccccaagccacactggtcaccttcccatttttcaaacacacctacttatcaccttctcagggcctttgcatttgctgtctcctctggatggaacactcccagtctcccatggttagctcattccaggcttcagttcaaatgtcacctcctcaaagaggccttccctgaccatgcgatggaaactcccatccttcaccactacgct-g
>gene=chr20_994169-995169; species=panTro
TGCCAAGATAACCGCCAAGCCTAGTCCATTCTACCTGCAAAATAGCTCTCCAAGCCTTGCCTCTGTGACTGCCAGGTCTGCCGCAGCCTCCTGCATCTCTGTTTGTACTCGTGTAAAGGCCCCCCAAGCTGTCCTCTTGTTTTGCCCTTGCAGTCTACCCCTCCTCCCTCCCAAGGAGCCAAAGTGGTTGGGTTTTAAGGAAAACCTGACCATGGCTGCCTGCTGTTCTCAGGTTAAACAGCACCCCTGCAAGGTCCACAGGCAGCCCACCTAACCGTTTCTCTACATctctgccccaagccacactggtcaccttcccatttttcaaacacacctacttatcaccttctcagggcttttgcacttgctgtctcctctggatggaacactcccagtctcccatggttagctcattccaggcttcagttcaaatgtcacctcctcaaagaggccttccctgaccatgcgatggaagctcccatccttcaccactatgcttg
>gene=chr20_994169-995169; species=papHam
TGCCAAGATAaccaccaagcctagtccattctacctgcaaaatagccctccaacccttgcctctgtgactgccagttctgccacagcctcctgcatctctgtttgtactcatgtaaaggcctcccaagttgtccttttattttgcccttgTGGTCTACTCCTCCTCCCTCCCAAGGAGCCAAAGGGGTTGGGTTTTAAGGAAAACCTGACCATGGCTGCCTGCTGTTCCCAGGCTAAATAGCACCCCTGCAAGGCCCACAGGCAGCCTCCCTGACCGTTTCTCTACATctctgccccaagccacactggtcaccttcccattcttcaaacacacctacttatcaccttctcagggcctttgcacttgctgtctcctctggatgaagcactcccagtctcccatggttagctcattccaggcttcagctcaaatgtcacctcctcaaagaggccttccctgaccatgcgatggaaacgcccatccttcaccaccactcttg
>gene=chr20_994169-995169; species=ponAbe
TGCCAAGATAaccaccaagcctagtccattctacctgcaaaatagctctccaacccttgcctctgtgactgccaggtctgccacagcctcctgcatctctgtttgtactcgtgtaaaggcctcccaagttgtcctcttgttttgcccttgtggtctacccatcctccctcccaaggagccaaaggggttgggttttaaggaaaacctgaccatggctgcctgctgttctcaggctaaatagcacccctgcaaggcccacaggcagcccctctgaccgtttctctacatctctgccccaagccacactggtcaccttcccatttttcaaacacacctacttatcaccttctcagggcctttgcacttgctgtctcctctggatggaacactcccagtctcccatggttagctcattccaggcttcagctcaaatgtcacctcctcaaagaggccttccctgaccatgtgatggaaactcccatccttcacggctatgcttg
>gene=chr20_994169-995169; species=rheMac
TGCCAAGATAACCACCAAGCCTACTCCATtctacctgcaaaatagtcctccaacccttgcctcagtgactgccagttctgccacagcctcctgcatctctgtttgcactcatgtaaaggcctcccaagttgtccttttattttgcccttgcggtctactcctcctccctcccaaggagccaaaggggttgggttttaaggaaaacctgaccatggctgcctgctgttctcaggctaaatagcacccctgcaaggcccacaggcagcctccctgaccgtttctcaacatctctgacccaagccacactggtcatc---------ttcaaatacacctacttatcaccttctcagggcctttgcacttgctgtctcctctggatggaacactcccagtctcccatggttagctcaatccaggcttcagctcaaatgtcacctcctcaaagaggcctttcctgaccatgcgatggaaacgcccatccttcaccaccactcttg
>gene=chr20_1004368-1005368; species=hg19
tctgaccagattgcaagttccatgagagtaaggactacctcctcatcactgctgaattcccagaacctagaacagtgtgcccagaacagagtagatccttgataaatatttatcaagtatgtgagtCAATAAATAAATGAGTGAATGAATGGACAGTGTGTAAACTGGGGTCATATAtttggcaggcaatttggcaacatttattagaatgaaaatgcacaaacactgatgcagacattcctcctttagccatacgctcgactgagacatacaaatattcaaaggaatgggtcaaagagtgtttttgtagtgctgtttaaatggcaaaagttggaaatgacctaaatgccaaacaatactacactaataaagttatggtttattctgactgtgaaatattgtgtgttcttctttaaaaaaatagtgttttcatactgatgtggtcagatctccaagatacattatcaaaagaaaatagcaagtcacagaacaataatatg
>gene=chr20_1004368-1005368; species=bosTau
--------------------------------------------------------------------------------------------------------------------------------------------------------------------------------------------------------------------------------------------------------------------------------------------------------------------------------------------------------------------------------------------------------------------------------------------------------------------------------------------------------------------
>gene=chr20_1004368-1005368; species=calJac
cctgaccagattgcaagttccacgagaataagaactattttctgttcaccactgaattcccagaacctagaacagtgtgcccagaacagagtagatgcttgataaatatttctcaaatatgtgactgaatAAATAAATGGATGAATGAACGGACAATatgtaaagtggggcaatatatttgataggcaattgggcaacatttattagaattaaaatgcacatacactcatgcagacattcctcctttagccatacactcaattgagatatacaaatactcaaaggaatgagtcgaagaatgtttttgtagcattgtttaaatggcaaaagttggaaatgacctaaatgccaaacaatattacactaattaagttatggtttattctgactgtgaaatattgtgtgttcttctttaggaaaagtgttttttgatactgatgtggtcagatctctaagatatattatcaaaagataatggcaagtcacagaacaacaatatg
>gene=chr20_1004368-1005368; species=canFam
cctgaccagactgctagttccaggaggatgaggactatttccagttcactgctgaattcctagaacctagaagagcatgcccagcacaggaaaggtgctcaataaatatttatCACGCATATGAGTAAGTGAAAAAA------AATGAACAGGCAGCatgtaaattagtgtagtatttttggtaagtgatttggcaacattcattagaatttacgtgcacattcacagattcagaagttttacct-------tctgctcaacagagatacacagattctcaaaggactgg-tagaagggtgttcttacagcattggttaaatggcaaaagttggaaataacctacatacccagtagcact-cactgattaaatgatggtatat----cctatgaaatactctgtgtacttcttaaagcgaacaagtctctgataatgatatgatccaatctgtaagatatattactaacaggaaataaacagttacagaaaaacagtgta
>gene=chr20_1004368-1005368; species=equCab
cctgaccagactgtgagttccgtgagagt-aagactatctcctgagcactgtggagtccccagcgcctagaacagcatgcctggcacacagtaggtgctgggtaaatatttACCAATCACATGAGTGAGTGAATGAA---------GGATGGACAGCatgtaaactggcgtgacatttttggtaggcattttggcaatatccattagattttaaatgtgcattcactgattcagaaattcctcctttggcagtctgcttaatagaaacacaccaactctgaaaggaagggatagaaggatgttcttgcaacgttgtttgaacggcaaaagttggaaataacctaaatgcccag-agcactgcactgattaagt-atggtttatcctccctgtggaatactgtatgtacttcttaaaaaggacaa----------------------------------------------------------------------------
>gene=chr20_1004368-1005368; species=gorGor
----------------------------------------------------------------------------------------------------------------------------------------------------------------------------------------------------------------------------------------------------------------------------------------------------------GTGTTTTtgtagtgctgtttaaatggcaaaagttggaaatgacctaaatgccaaacaatactacactaataaagttatggtttattctgactgtgaaatattgtgtgttct--ttaaaaaaaatagtgttttcatactgatgtggtcagatctccaagatacattatcaaaagaaaatagcaagtcacagaacaataatatg
>gene=chr20_1004368-1005368; species=panTro
tctgaccagattgcaagttccatgagagtaaggactacctcctcatcactgctgaattcccagaacctagaacagtgtgcccagaacagagtagatccttgataaatatttatcaagtatgtgagtCAATAAATAAATGAGTGAATGAATGGACAGTGTGTAAACTGGGGTCATATAtttggcaggcaatttggcaacatttattagaatgaaaatgcacaaacactgatgcagacattcctcctttagccatacgctcgactgagacatacaaatactcaaaggaatgggtcaaagagtgtttttgtagtgctgtttaaatggcaaaagttggaaatgacctaaatgccaaacaatactacactaataaagttatggtttattctgactgtgaaatattgtgtgttcttctttaaaaaaatagtgttttcatactgatgtggtcagatctccaagatacattatcaaaaaaaaatagcaagtcacagaacaataatatg
>gene=chr20_1004368-1005368; species=papHam
--------------------------------------------------------------------------------------------------------------------------------------------------------------------------------------------------------------------------------------------------------------------------------------------------------------------------------------------------------------------------------------------------------------------------------------------------------------------------------------------------------------------
>gene=chr20_1004368-1005368; species=ponAbe
cctgaccagattggaagttccatgagagtaaggactacctcctcatcactgctgaattcccagaacctagaacagtgtgcccagaacagagtagatccttgataaatatttatcaagtatgtgagtCAATAAATAAATGGGTGAATGAATGGACAGTGTGTAAACTAGGGTCATATAtttggtaggcaatttggcaacatttattagaatgaaaatgcacaaacactgatgcagacattcctcctttagtcatacgctcgattgagacatacaaatactcaaaggaatgggtagaagaatgtttttgtagtgctgtttaaatggcaaaagttggaaatgacctaaatgccaaacaatactacactaattaagttatggtttattctgactgtgaaatattgtgtgttcttcttt-aaaaaatagttttttgatactgatgtggtcagatctcccagatacattatcaaaagaaaatagcaagtcatggaacaataatatg
>gene=chr20_1004368-1005368; species=rheMac
cctgaccagattgcaagttccatgagagtcaggactacctcttgttcactgctgaattcccagaacctataatggtgtgcccagaacagagtagatgcttgataaatatttatcaagtatgtgagtgaataaatAAATGGGAGAATGAATGGACAGTgtgtaaactggggcaatatatttggtaggcaatttggcaacatttattagaatgaaaatgcacaaacacggatgcagacattcctcttttagccatacgctcaattgagaaagacaaatactcaaaggaatgggtcgaagaatatttttgtagtgctgtttaaatggcaaaagtcagaaatgacctaaatgtcaaacaatactacacaaattaagttatggtttattctggctgtgaaatattgtgtgttcttcttt-aaaaaatagttttttgatactgatgtggtcagatctctaagacatattatcaaaagaatatagcaagtaacagaacAACAATATG
>gene=chr20_1035218-1036218; species=hg19
ggtctgaatggccagcatctctaggctggggcctgggagtctgtgttttaaGTGGACACAGCAGATCCTGGGCACTGTATAGTAAATaaatctcctcatccactttctgtctcatcttacagatgggaaatcagaagtccaaccaggggaggtgTTTAGCACTCTCCTGCCTGAATGGTGAGGGTGGCCAATCTCTTCCTTCACCCCAAGGGCCTTTCTCAGTCCCTGTCACCATCTTACCTCTCCCAGTCCTAGCCCCTTCCCCAGCCTTGCTCTGCCAGCCTGGAGCTGTTTCTTCCTTTTCTCCCTAAGGGAGTGTTCCCTGTTCTTAATTAGGGAGACTCTGGGTATTTTTGTCTCTTTGAGTACTGCGTTCTGTTGCCAGCAAATAACTTTAAATAGAAAAAATATGCCCAAAATTAAACTAGAAAACAGAAATAAATAGGAAGGGGGTGGGCTGAGTGTCAGCCTGCCCTTGGTGGAGAGGGTGGGctctgggc
>gene=chr20_1035218-1036218; species=bosTau
GGTCCTAATAACCAGCATCTCTGGGCTGGGACCTGG-GGTCTGTGTTTTAAGTTGATAGGGCGGATGCTGAGAACTGTGTTAGAAACAAGCCTTCTCCT-CACTT--TGTCTTGTCTTACAGATGAGAAGTCTCAGGACCCTG-----------------------CTGCTTGAGTGGTATAAGCAGC-AATCTCCTCCTTTAGCCCCAGGGTCTTTCTTA--------------C--------------------CTTCTCCTCCTCTTTGCTCTCTCTGCCTAGAGCTGTTTTTTCCCTCTCTCCCTAATGGAGTGTCCCCTGTTCTCCATTAAGGAGACTCTGGGTATTTTTGTCTCTTTGAGTGCTGCATTCTATTGCCAGCAAATAACTTCAAATAGAAAAAATGTGCCCAGAATTAAACTGGAAAACAGAAATAAATAGGAAGGAGGTGGGTTGAGTATTAGCCTGTTTTCAGAGGAAGTGGCGA--TCCCAGC
>gene=chr20_1035218-1036218; species=calJac
agtctgaatgaccagcatctctgggatggggcctgggagtctgtgttttaaGTGGACAGAGCAGATCC----------ATAGTAAACAAAT---CTCATCCACTTTCTGTCTTGGCCTATAGATGTGAAATCAGAAGTCCACCCAGGGGAGGTATTTAGCACTCTCCTGCCTGAATGGTGAGAGCAACCAATCTCTTCCTTCACCCCAGGGGCCTTTCTCAGCCCCTGTCAGTGTCTTACCTCTCCCTGTCCTAGCCCCCTCCCCAGCCTTGCTCTGCCAGCCTGGAGCTCTTTCTTCCTTTTCTCCCTAAGGGAGTGTCCCCTGTTCTTAATTAGGGAGACTCTGGGTATTTTTGTCTCTTCGAATACTGCATTCTGTTGCCAGCAAATAACTTTAAATAGAAAAAATATGCCCAAAATTAAACTAGAAAACAGAAATAAATAGGAAGGGATTGGGCTGAGTGTCAGCCTGCTCTCAGTTGAGAGGGTGGACTCTGAGT
>gene=chr20_1035218-1036218; species=canFam
ggtcctaaaaagcagcatctctgggctgggacccgc-agtctgtgttttgtgctaacagggcagatggtggcaactgtgctggaaacaaatctcctcctctacttcttgtgtcatcttacagataggaaatctgaggtccccg--agaggagtcaTTAGGACCCTCCTGCA--ATTGGTAGGAGCAACCAATTCCCCCTTCACCCCAAAGGGTCTTTCTCACTCCCTGCCCCAGTC--------------------GTTCCCCCACCCGTTTCCCTGTCTGCCTTGAGCTGTTTCTTCCTTCTTCCCCTAAGGGAATGTCCCCTGCTCTTCATT-AGGAGACTCTGGGTATTTTTGTCTCTTTGAGTACAGTATTTTATTGCCAGCAAATAACTTTAAATAGAAAAAATATGCCCAAAATTAAACTGGAAAACAGAAATAAATAGGAAAGAAGTGAGTCGAGCGTTTGCCTGGTCTCGGGGAAGAGGATGGGccctgagc
>gene=chr20_1035218-1036218; species=equCab
GGTCCTGATGACCAGTGTGTCTGGACTGGGACCTGGGGGCCTGTGTTTTAAGCTGAGAGGGCAGGTCCTGGGCACTGTGTTGGAAGCAAATCTCCTCCTCCGCCTTCtgtctcatcatacagatgagaaatctgaggtccacg--ggggGGGTCTTTAGGACCCTCCAGC---TTGAGTCTGAGCAACTGATCTCCTCCTTCACCCAAAGGGTCTTTCTCAC--CCCGCCCCTGCC--------------------CTTCTCTCCCTCCTTGCTCTGTCTGCCTAGAGCTCTTTCTTCCTCC-CTCCCTAGGGGAGTGT-CCCTGTTCTTCATTAAGGAGACTCGGGGTATTTTTGTCTCTTTGAGTACTGTATTCTATTGCCAGCAAATAACTTTAAATAGAAAAAACATGCCCAAAATTAAACGGGAAAACAGAAATAAATAGGAAGGG-GTGGGTTGAGTGTCAGCCTGCTCTCAGGGAAGAAGGTGGGCTCCCAGG
>gene=chr20_1035218-1036218; species=gorGor
ggtctgaatggccagcatctctaggctggggcctgagagtctgtgttttaaGTGGACACAGCAGATCCTGGGCACTGTGTAGTAAATAAATCTCCTCATCCACTTTCTGTCTCATCTTACA--------------------------GGAG-------------------------GGTGAGGGTGGCCAATCTCTTCCTTCACCCCAAGGGCCTTTCTCAGTCCCTGTCACCATCTTACCTCTCCCAGTCCTAGCCCCTTCCCCAGCCTTGCTCTGCCAGCCTGGAGCTGTTTCTTCCTTTTCTCCCTAAGGGAGTGTTCCCTGTTCTTAATTAGGGAGACTCTGGGTATTTTTGTCTCTTTGAGTACTGCGTTCTGTTGCCAGCAAATAACTTTAAATAGAAAAAATATGCCCAAAATTAAACTAGAAAACAGAAATAAATGGGAAAGGGGTGGGCTGAGTGTCAGCCTGTCCTTGGTGGAGAGGGTGGGctctgggc
>gene=chr20_1035218-1036218; species=panTro
ggtctgaatggccagcacctctaggctggggcctgggagtctgtgttttaaGTGGACACAGCAGATCCTGGGCACTGTGTAGTAAATAAATCTCCTCATCCACTTTCTGTCTCATCTTATAGATGGGAAATCAGAAGTCCAACCAGTGGAGGTGTTTAGCACTCTCCTGCCTGAATGGTGAGGGTGGCCAATCTCTTCCTTCACCCCAAGGGCCCTTCTCAGTCCCTGTCACCATCTTACCTCTCCCAGTCCTAGCCCCTTCCCCAGCCTTGCTCTGCCAGCCTGGAGCTGTTTCTTCCTTTTCTCCCTAAGGGAGTGTTCCCTGTTCTTAATTAGGGAGACTCTGGGTATTTTTGTCTCTTTGAGTACTGCGTTCTGTTGCCAGCAAATAACTTTAAATAGAAAAAATATGCCCAAAATTAAACTAGAAAACAGAAATAAATAGGAAGGGGGTGGGCTGAGTGTCAGCCTGTCCTTGGTGGAGAGGGTGGGctctgggc
>gene=chr20_1035218-1036218; species=papHam
ggtctgaatgaccagcatctctaggctgggggccaggagtctgtgttttaaGTGGACACAGCAGATTCTGGGCACTGTGTAGTAAACGAATCTCCTCATCCACGTTCTGTCTCGTCTTACAGATGGGAAATCAGAAGTCCAAGCAGGGGAGGTGTCTAGCACTCTCCTGCCTGAATGGTGAGGGCAGCCAATCTCTTCTTTCACCCCAAGGGCTTTTCTCAGTCCCTGTCACCATCTTACTTCTCCCAGTCCTAGCCCCTTTCCCAGCCTTGCTCTGCCAGCCTAGAGCTGTTTCTTCCTTTTCTCCCTAAGGGAGTGTCCCCTGTTCTTAATTAGGGAGACTCTGAGTATTTTTGTCTCTTTGAGTACTGCATTCTATTGCCAGCAAATAACTTTAAATAGAAAAAATATGCCCCAAATTAAACTAGAAAACAGAAATAAATAGGAAGGGGGTGGGCTGAGCGTCAGCCTGCTCTCGGTGGAGAGGGTGGACTCTGGGT
>gene=chr20_1035218-1036218; species=ponAbe
-----------------------------------------------------------------------------------------------------------------------------------------------------------------------------------------------------------------------------------------------------------------------------------------------------------------------------------------------------------------------------------------------------------------------------------------------------------------GGGGTGGGCTGAG-GTCAGCCTGCCCTCGGTGAAAA---CGGGctctgggc
>gene=chr20_1035218-1036218; species=rheMac
ggtctgaatgaccagcatctctaggctggggctcaggagtctgtgttttaaGTGGACACAGCAGATTCTCGGCACTGTGTAGTAAACGAATCTCCTCATCCACGTTCTGTctcgtcttacagatgggaaatcagaagtccaagcaggggaggtgtctagcACTCTCTTGCCTGAATGGTGAGGGCAGCCAATCTCTTCTTTCACCCCAAGGGCTTTTCTCAGTCCCTGTCACCATCTTACTTCTCCCAGTCCTAGCCCCTTTCCCAGCCTTGCTCTGCCAGCCTAGAGCTGTTTCTTCCTTTTCTCCCTAAGGGAGTGTCCCCTGTTCTTAATTAGGGAGACTCTGAATATTTTTGTCTCTTTGAGTACTGCATTCTGTTGCCAGCAAATAACTTTAAATAGAAAAAATATGCCCCAAATTAAACTAGAAAACAGAAATAAATAGGAAGGGGGTGGGCTGAGCGTCAGCCTGCTCTCGGTGGAGAGGGTGGACTCTGGGT
>gene=chr20_1042070-1043070; species=hg19
ttgtggtttttgccattactttcaatggcaaaTTGtggtgcaaaagtagttgtggtttttgccattactttcaatggaaaaaacagcaattacttttgcaccaacagcaaaaacagcaattacttttgcaccaacctTAATATTTCCACAGTGTCTTCCCTAAAGTCTCACAGAAGGTTCCCTTTACATTTTACTGGGCAGACATGGATCATATGGCCACTCTAGCAGGAAAGTGAAGTGGGAATGCCAATATCAGGGTTTTGTTGTTGTTGTTGTTCAGCCTCCTTTGGGGGAAGCAGCAAACGAGAAGGGGGTAAGAATTGGCTGCTGTGTAATCAACTCACAATATCTACTCCTGATCTAACTTTCTACCTCACAGAATTTTTGTGAAAATTTGGATTGCCAGTAGCACTCTGAAGGCCACAAGCTTATAAAATAATAATCTACTTTTATTATTATTCATGACTTATTAAGAAAAAATCAATATTGGAAGAGAATAA
>gene=chr20_1042070-1043070; species=bosTau
---------------------------------------------------------------------------------------------------------------------------------------------------------ccttcccagaacccactcagcagcttacccttacaacccactgggcagacacggaccacatggccatcctaGTAGGTGAGGGAAGCAGGTATGCCAGTATTAGACTT---TTATC-------TTCAGCCTCCTTGGCGGGAGGCAGCAAAGGAAAAGGAGGTAAGAACTGGTTCCT--GTAATCAATCCACAATGCATATC-----------TTTCTACCTCA--GAGTTTTCGTGAAAACTTAGGTTGCTGGTAGCACTCTGAAGGGCAC-AGCCTACTTTAAA----TCTACTTTTGTTGCTATTCATGACCTATTAAGAGAAA-TCAGTAATGGAAGAGAACAA
>gene=chr20_1042070-1043070; species=calJac
--------------------------------------------------------------------------------------------------------------aaaccgcaatgacttttgcaccaacttTAATGTTTCCACATTGTCTTTCCTAAAACCTCCCAGAAGCTTCCGTTTGCATTTTTCTGGGCAGACATTGACCATATGGACACTCTAGCAGGAAAGGGAAGTGGGAATGCCAATATCGAGGTT---TTGTTGTTGTTGTTCAGCCTCCCTTGGGGGAGGCAGCAAAGGAGAAGGGGGTAAGAATTGGCTGCCATGTCATCAACCCACAATTTCTACTCCTGATCTAACTTTCTACCTCGCAGAATTTTTGTGAAAATTTAGATTGCTGGTGGCACTCTGAAGGCCACAAGCTAATAGGACAACAATCTACTTTTAAAATTATTCATGACTTATTAAGAGAAA-TTGATATTGGAAGAGAACAA
>gene=chr20_1042070-1043070; species=canFam
-----------------------------------------------------------------------------------------------------------------------------------------------------------------------------------------------------------------------------------------------------------------------------------------------------------------------------------------------------------------------------TCTCTACTTCACAGAGTTTGTGTCAAAACTTAACTTGCTAGGAGCACTCTGAAGGGCCACAGCATGTCAGACAACAATCTGTCTTTATTGTTATTCATGACCTGTTAAGAGAAA-TCGATATTGGAAGAGATCGA
>gene=chr20_1042070-1043070; species=equCab
--------------------------------------------------------------------------------------------------------------------------------------------------caaaatactttcccagaatcctcccaggagcttccccttacatcccactggacagacacgggccacatggccactcAAGTAAGGAAGGAACGTGGTAATGCTAG-ATGGAGCTT---TTCTC-------TTTGGCTTCCTTCATGGGAGGCAGCCAAGGAGAAGCGGGTAGGAACTGGCTCCTGGGTAATCAACCACGGCA-TCTGCT------------TTCCACCTCACAG-GTTCTTGTGAGCATCTGGATTGCTAGGAGCACCCCAAAGGGCCA-AGAGCATCATAGGACAACCTGCCTTTCTTGTTGTTCATGATCTTTTAAGAGAAG-TCAGTGTTGGAAGAGAACAA
>gene=chr20_1042070-1043070; species=gorGor
ttgtggtttttgccattactttcaatggc-------------------------------------------------aaaaacagcaattacttttgcaccaa-agcaaaaacagcaattacttttgcaccaacctTAATATTTCCACAGTGTCTTTCCTAAAGTCTCACAGAAGGTTCCCTTTACATCTTACTGGGCAGACATGGATCATATGGCCACTCTAGCAGGAAAGTGAAGTGGGAATGCCAGTATCAGGGTTttgttgttgttgttgttCAGCCTCCTTT-GGGGAAGCAGCAAACGAGAAGGGGGTAAGAATTGGCTGCTGTGTAATCAACTCACAATATCTACTCCTGATCTAACTTTCTACCTCACAGAATTTTTGTGAAAATTTGGATTGCCAGTAGCACTCTGAAGGCCACAAGCTTATAAAACAATAA----------------------------------------------------------
>gene=chr20_1042070-1043070; species=panTro
ttgtggtttttgccattactttcaatggcaaaTTGtggtgcaaaagtaattgtggtttttgccattactttcaatggcaaaaacagcaattacttttgcaccaacagcaaaaacagcaattacttttgcaccaacctTAATATTTCCACAGTGTCTTCCCTAAAGTCTCACAGAAGGTTCCCTTTACATTTTACTGGGCAGACATGGATCATATGGCCACTCTAGCAGGAAAGTGAAGTGGGAATGCCAATATCAGGGTTTTGTTGTTGTTGTTGTTCAGCCTCCTTTGGGGGAAGCAGCAAACGAGAAGGGGGTAAGAATTGGCTGCTGTGTAATCAACTCACAATATCTACTCCTGATCTAACTTTCTACCTCACAGAATTTTTGTGAAAATTTGGATTGCCAGTAGCACTCTGAAGGCCACAAGCTTATAAAATAATAATCTACTTTTATTATTATTCATGACTTATTAAGAAAAAATCAATATTGGAAGAGAATAA
>gene=chr20_1042070-1043070; species=papHam
ttgctgtttttgccattactgt-aatggc-------------------------------------------------aaaaacagcaattacttttgca------------------------------ccaacctTAATATTTCCACAATGTctttcctaaagcctcccagaagcttccctttacattttactgggcagacatggatcatatggccactcTAGCAGGAAAGTGAAGTGGGAAT-CCAATATTAGGGTT---TTGTTGTTGTTGTTCAGCCTCCCTTGTGGGAGCCAGCAAACAAGAAGGGGGTAAGAATTGGCTGCTGTGTAATCAACTCACAATATCCACTCCTGATCTAACTTTCTACCTCACAGAATTTTTGTGAAAATTTGGACTGCCAGTAGCACTCTGAAGGCCACAAGCTTATAAGACAGTAATCTATTTTTATTATTATTCGTGACTTATTAAGAAAAAGTCAGTATTGGAAAAGAATAG
>gene=chr20_1042070-1043070; species=ponAbe
ttgtggtttttgccattactttc------------------------------------------------------------------------------------------------------------------------TTCCACATTGTCTTTCCTAAAGTCTCACAGAAGGTTCCCTTTACATTTTACTGGGCAGACATGGATCATATGGCCACTCTAGCAGGAAAGTGAAGTGGGAATGCCAATATCAGGGTT---TTGTTGTTGTTGTTCAGCCTACTTTGGGGGAAGCAGCAAACGAGAATGGGGTAAGAATTGGCTGCTGTGTAATCAACTCACAATATCTACTCCTGATCTAACTTTCCACCTCACGGAATTTTTGTGAAAATTTGGATTGCCAGTAGCACTCTGAAGGCCACAAGCttataaaataataa---tcttttattattattCATGACTTATTAAGAAAAAATCAATATTGGAAGAGAATAA
>gene=chr20_1042070-1043070; species=rheMac
----------------------------------------------------------------------------------------------------------------------------------CCAACCTTAGTATTTCCACAATATCTTTCCTAAAGCCTCCCAGAAGCTTCCCTTTACATTTTACTGGGCACACATGGATCATATGGCCACTCTAGCAGGAAAGTGAAGTGGGAAT-CCAATATCAGGGTT---TTGTTGTTGTTGTTCAGCCTCCCTTGTGGGAGGCAGCAAACAAGAAGGGGGTAAGAATTGGCTGCTGTGTAATCAACTCACAATATCCACTCCTGGTCTAACTTTCTACCTCACAGAATTTTTGTGAAAATTTGGACTGCCAGTAGCACTCTGAAGGCCACAAGCTTATAAGACAGTAATCTATTTTTATTATTATTCGTGACTTATTAAGAAAAAGTCAGTATTGGAAAAGAATAA
>gene=chr20_1061123-1062123; species=hg19
tcaaaggctggactcggctgggactgtccactggggcacctacacatggcttctccatgtggtctgagcttcccacagcatggtggctgtgttctgagacgaagtgtcctgagcgtgggagctgcagatgaaagctgcatggccttttatggcctggcttcagttccatagtgtcacttctaccatactctactggtcaagcagccacatacccacccagatccaagggaaggggagcacagacttcacctcttgatggaagagcatcaatgaatttgcagccatttataaaagcaccacacactgtgtgggccacaccaaatgggtctgcaggctggatttggccAGAACATTGCTGGCAGCATCTCTGAAGGGTGGAAGTAGACTATGGCCCAGCTCACATAGTGAAGTGAGGTAGCAACATCCCCAGAATATGTATATGGGTATGGGGCCAAGACAGAGGGTGCCTGCCTGGGTGGGCTGCCACTGGAGCAAACGGC
>gene=chr20_1061123-1062123; species=bosTau
tcaaaggctg----------ggactgtccactggagcgcctacacgtggcttctccatgtggcccaggcttctcacagcatgt-gctcgggttcccagacagagtatcctgagagtgagcactgcaggtggaagctgcctgacatggtat--------------------------------------------------------------------------------------------------------------------------------------------------------------------------------------------------------------------------------------------------------------------------------------------------------------------------------------------------------------
>gene=chr20_1061123-1062123; species=calJac
tcaaaggctgggctttgctgggactgtcccctgggacacctacatatggcttctccatgtggcctgtgcttcccacagcatggtggctgtgttctgagatggagcatcctgagagtggaggctgcagttgaaagctgcatggctttttatgacctggctctagttccatagtgtcacttctatcatactctactggtcaagcagccacaaacccactcagattcaagggaagggggacacagaccccaccttttcatggaagaacatcagtgaattttcagccatttataaaagcacgacacactgtgt-ggccacaccaaatgggtctgcaggctggatttggccAGAACATTGCTGGCAGCATCTCTGAAGGGCAGAAATAGACTAGGGTCCAGCTCACACAGGGAAGTCAGGCAGCAATATCCCCAAAATACATATATGGCCATGGAGCCAAGACAGAGGGTGCCTGTCTGGGTGGGCTGCCCCTGGAGCAAAC-AC
>gene=chr20_1061123-1062123; species=canFam
tcaaaggctgggctcagctgggattgtccactagagtgcctacacatggcttctccatgtggcttgggcttctcacatcatgt-ggctgg-ttccaagacagaatatctagag---gagcactgcatgtgagcactgcaggggcagaaggaatccagctctagtcccacagtgttacttctaccaaactctactggtcaagcgaccatagacccacctagattcacagg-caggatacacagaccccacctctaggtggaggagagtcaaagagtttgtagccatatataaaaacaccacacactgtgtgg-ccctgccagatgggtctgcaggctggatttgaccATAATATGGCCAGCAGCATCTTCAAAGGGCAGAAATGGACGAAGATCCAGCTTACACAGTAGAGTGAAGAAGTTATATTCTCAGGGCACAGATACAGGTGTAGAGCCAAGATAGAGGGTGTCT-CCTGGATGGGCTTTCCCTGAAACACGCAGT
>gene=chr20_1061123-1062123; species=equCab
tcaaaggctgggcacagctgggactgtccact-gggcgcctacacgtggcttctccatgtggcctgggcttcccacagcgtgc-ggctgg-tttccagacagaa-------------agcactgcaggtggacgctgcgtggccttttaggatctagctctagtctcacagcgtcacttcccccgtactctgcctgtcaagcagccacggatccaggtggattcaaaggaaggggtacgcagacaccacctcttgatggaggagcgtcaaggaatttgcagccatttagaaaaacaccaggcaccgtgtgg-tcatgccaactgggtctgcaggctggatttggccagaacgttgccagCAGCATGTCTGAAGGGCAGAAGTGAACAAAGATGCCGCTCGCACAGTGAAATGAGGCAGTGACAGCCCCAGAGCACAGATATCAGTGCGGAGCCAAGACAGAGGGTGCCTGCCTGGGTGGGCTTCCCCTGCAACACACAGC
>gene=chr20_1061123-1062123; species=gorGor
tcaaaggctggactcggctgggactgtccactggggcacctacacatggcttctccatgtggtctgagcttcccacagcatggtggctgtgttctgagatgaagtatcctgagagtgggaactgcagatgaaagctgcatggccttttatggcctggcttcagttccatagtgtcacttctaccatactctactggtcaagcagccacatacccacccagatccaag-gaaggggagcacagacttcacctcttgatggaagagcatcaatgaatttgcagccatttataaaagcaccacaca-tgtgtgggccacaccaaatgggtctgcaggctggatttggccAGAACATTGCTGGCAGCATCTCTGAAGGGTGGAAGTAGACTACGGTCCAGCTCACATAGTGATGTGAGGTAGCAACATCCCCAGAATATGTATATGGGTATGGGGCCAAGACAGAGGGTGCCTGCCTGGGTGGGCTGCCACTGGAGCAAACGGC
>gene=chr20_1061123-1062123; species=panTro
--------------------------------------------------------------------------------------------------------------------------------------------------------------------------------------------------------------------------------------------------------------------------------------------------------------------------------------------------------------------------------------------------------------------------------------------------------------------------------------------------------------------
>gene=chr20_1061123-1062123; species=papHam
tcaaaggctgagctccgctgggactgtccactggggcacctacacatggcttctccatgtggcctgagcctcccacagcatggtggctgtgttctgagacggagtgtcctgagagtgggggctccagatgaaagctgcatgggcttttatgacctggctctagttccatagtgtcatttctaccatactctactggtcaagcagccagaaacccacccagattcaagggaaggggagcacagaccccacctcttgatggaagagcatcaatgaatttgcagccatttataaaagcaccatacactgtgtgggccacaccaaatgggtctgcaggctggatttggccAGAACATTGCTGGCAGCATCTCTGAAGGGTAGAAGTAGATTAGGGTCTAGCTCACATAGTGAACTGAGGCAGCAACATCTCCAGAATATGTATACGGGTATGGAGCCAAGACAGAGGGTGCCTACGTGGGTGGGTTGCCCTTGGAGCAAATGGC
>gene=chr20_1061123-1062123; species=ponAbe
tcaaaggctggactcggctgggactgtccactggggcacctatacatggcttctccatgtggtctgagcttcccacagcatggtggctgtgttctgagacgaagtgtcctgacagtgggagctgcagatgaaagctgcatggccttttatggcctggctccagttccatagtgtcacttctaccacactctactggtcaagcagccacaaacccacccagatccaagggaaggggagcacagactccacctcttgatggaagagcatcaacgaatttgcagccatttataaaagcaccacacac--tgtgggccacaccaaatgggtctgccggctggatttggccAGAATATTGCTGGCAGCATCTCTGAAGGGTGGAAGTAGACTAGGGTCCAGCTCACATAGTGAAGTAAGGTAGCAACATCCCCAGAATACGTATATGGGTATGGAGCCAAGACAGAGGGTGCCTGCCTGGGTGGGCTGCCGCTGGAGCAAATGGC
>gene=chr20_1061123-1062123; species=rheMac
tcaaaggctgagctccgctgggactgtccactggggcacctacacatggcttctccatgtggcctgagcctcccacagcatggtggctgtgttctgagacggagtgtcctgagagtgggggctccagatgaaagctgcatggtcttttatgacctggctctagttccatagtgtcatttctaccatactctactggtcaagcagccagaaacccacccagattcaagggaaggggagcacagcccccacctcttgatggaagagcatcaatgaatttgcagccatttataaaagcaccacacactgtgtgggccacaccaaatgggtctgcaggctggatttggccAGAACATTGCTGGCAGCATCTCTGAAGGGTAGAAGTAGATTAGGGTCTAGCTCACATAGTGAACTGTGGCAGCAACATCTCCAGAATATGTATATGGGTATGGAGCCAAGACAGAGGGTGCCTATGTGGGTGGGTTGCCCTTGGAGCAAATGGC
>gene=chr20_1070123-1071123; species=hg19
CTCCCTGCCAATCAACATGACAAGGAGGATGTTAAAACCATAATGGAGACCGTTGCCTTTAATTCTCCCTTCAGTGTCTGGTGTTGCCCTTGAACAGTCCTGGTAACGAGCAAATGGAGCAGACAGGGAGGAAGGCTTTCCCCCACAATGCTGCAGAAAACTCACAGAGCCAGCACAATGTGTAAGCTCCTCAGCTGGTAACAAGATGCTTGACACCAGCTGAGCCATGAGCCCAGAATAAAGAAATGCCCTGTAGAAGATTCCAGGAACACTGGCTGTTGCCCAGTCACTCCACCCCTTCCATGCACACTCTGCCACCTGTTCCTCTAGCCCCTCTGAGGACCCCATTCCCACCCCTGTGAGTCAAGGGAGCAGTGAGGCCAGTGCACATGGACAGACCAGAGCCAGAAACGTCTGCAATACGATGGGTAGGGAAGCAAGGGTgggggaagaaatagagatagaagatggagaaataaaagggaggagaagaaggagga
>gene=chr20_1070123-1071123; species=bosTau
CTCCCTGCCAGCCAACATCACAAGAATGATATTACAACCATAATGGAGACCATGCCCTTTCATTCTCCCTGCA----CTGGTACTGACCTTGAACTGTCTCAAGAATAAACAAAGGGGACAGATAGAGAGGAAGCCTACTCCCTCAAGTGCTGTCAAGAGTGTGCAGAGCTGGCATGG--GGCAAGCTCTTCAGCTGCTAATAAGGCTG-------------AACCTTGAACCCAGGACAAAGAAACTCTC-GTGGAGGGTTCTAGGAACACTGCCTCTTGCCCAGTCTCTCTGCACCTTCCATGTGCCCTCTGCAGCCTGTTCCTCCAGCCCCTCTGAGCACCCAGTTC-----CCTGGGAGTCAAAGCTGCAGCTGG------GCACAGGGACCGACCTGAGCCTGAAAC-------GTGTGGTATGTGGGGCAGTA-GCTggggagggagaagagaggcagagggcaggaaaataaaggggaggagaaaatggagaa
>gene=chr20_1070123-1071123; species=calJac
CTCCCTGCCAATCAACACGACAAGGAAGATGTTAAAACCATAATGGAGACCATTGCCTTTAATTCTCCCTTCAATGTCTGGTGTTGCCCTTGA--AGTCCTGGTAAGGAGCAAATGGAGCAGACAGGGAGGAAGCCTTTCCCCCACAATGCTACAGAAAACTCACAGA--CAGCACAATGTGTAGGCTCCTCAGTTGGTAACAAGACGGTTGACACCAACTAAGCCATGAGCCCAGAATAAAGAAACACTCTGCGGAAGGTTCCAGGAGTACTGGTTGCTG-------------CCCCTTCCATGCACCCTCTGCTGCCTGTTCCTCTAATCCCTCTAAAGACCCCATTCCCACCCCTGTGTGTCAGGGGAGCAGTGGGGCCAGTGCACATGGACAGACCAGAGCCAGAAACGTCTGCAATATGATGGGTAGGgaagagggggcagggca------agagacagaagatggagaaataaaagggaggagaaaaaggagga
>gene=chr20_1070123-1071123; species=canFam
TTTCCTACCAATCAATATCCCAGGA-AGATGTTAAAGCCACAATGCAGACCATTTCCTTTGATTCTCCCTGCATTGTCTAGTGCTAACCTTGAAGTATCTCAATAATAAGCAAATGGGTCAGATAAGGGGGAAATATTCCCCTCCCAGTGCTGTGACAAGCATGCGGAGCCAGCACAG--GGCAAGCTCCTAAGCTGGTAACAAGGCTGCCAATGCCAAGGGAGCCATGAGCCCAGAATGAAGAAGCTCTCTATTGAAGA--CAAGGAACACTACCTGTTACCTGGTCTCTCTGTCCCTTCCATGTACCCTCTGCAGACTGCTCCTCCAGCTCCCTTAAAGACCCAGTTCCTG-TCCTGGGGTTTAAGGTTGCAGCTGGGCCA-GGCACCGGAACAGGCCTGA-CTTGAATGGG--------------ATAGGGCAGCA-TGGGGGTAGG----AGGGAGATCAAGAACAGAGAAATAAAAGAGAGGAAAAAAAGACGGG
>gene=chr20_1070123-1071123; species=equCab
CTTCCTGCCGATCAGCATCACAAGAATGATGTTAAAGTGGTGATGGAGATGATTCCCTTTCAATCTCCCTGCACTGTCTGGTGCTGACCTTGAACTGTTGTGATAATGAGCAAGTGGGGCAGACAGCCAGGAAGTCTTTTCCCCCCGGTGCTGTGAA---------GAGCTGGCCTGG--GATAAGCCCCTAAGCTGGTAACAAAGCTGCTGACGCCAACTGAGCCAGGAGCCCAGAGTAAAGAAACTCCCCGTGGAGGGTTCTAGGAACACTGCCTGTCACCCGGTCTCTCTGCCCCTTCCATGTGCCCTCTGCAGCCTGTGCCTTCAGCCCCGCTGAGGACCCCATTCCCACCCCTGGGGGTCAAGGCTGCAGCTGGGCCAGGGCACGAGGACAGACCTGAGCCTGAAACATCTGCAATGTGATGGGGAAGGCAGCA-gggtgggagaggcatgagaggcagaggaaggagaaattaaagaggaggagaaacaggagg
>gene=chr20_1070123-1071123; species=gorGor
CTCCCTGCCAATCAACATGACAAGGAGGATGTTAAAACCATAATGGAGACCGTTGGCTTTAATTATCCCTTCAGTGTCTGGTGTTGCCCTTGAACAGTCCTGGTAACGAGCAAATGGAGCAGACAGGGAGGAAGGCTTTCTCCCACAATGCTGCAGAAAACTCACAGAGCCAGCACAATGTGTAAGCTCCTCAGCTGGTAACAAGATGGTTGACACCAGCTGAGCCATGAGCCCAGAATAAAGAAATGCCCTGTATTTCTTTACAGGAACAGTGGATGTTGCCCAGTCACTCCACCCCTTCCATGCACACTCTGCCACCTGTTCCTCTAGCCCCTCTGAGGACCCCATTCCCACCC--GTGAGTCAAGGGAGCAGTGAGGCCAGTGCACATGGACAGACCAAAGCCAGAAATGTCTGCAATACgatgggtagggaagcgagggtgggggaagaaatagagatagaagatggggaaataaaagggaggagaagaaggagga
>gene=chr20_1070123-1071123; species=panTro
CTCCCTGCCAATCAACATGACAAGGAGGATGTTAAAACCATAATGGAGACCGTTGCCTTTAATTCTCCCTTCAGTGTCTGGTGTTGCCCTTGAACAGTCCTGGTAACGAGCAAATGGAGCAGACAGGGAGGAAGGCTTTCCCCCACAATGCTGCAGAAAACTCACAGAGCCAGCACAATGTGTAAGCTCCTCAGCTGGTAACAAGATGGTTGACACCAGCTGAGCCATGAGCCCAGAATAAAGAAATGCCCTGTAGAAGATTCCAGGAACACTGGCTGTTGCCCAGTCACTCCACCCCTTCCATGCACACTCTGCCACCTGTTCCTCTAGCCCCTCTGAGGACCCCATTCCCACCCCTGTGAGTCAAGGGAGCAGTGAGGCCAGTGCACACGGATAGACCAGAGCCAGAAACGTCTGCAATACGATGGGTAGGGAAGCAAGGGTgggggaagaaatagagatagaagatggagaaataaaagggaggagaagaaggagga
>gene=chr20_1070123-1071123; species=papHam
CTGCCTGCCAATCAACATGACAAGGAGGAGGTTAAAACCATAATGGAGACCGTTGCCTTTAATTCTCCCTTCAGTGTCTGGTGTTGCCCTTGAACAGTCCTGGTAATGAGCAAATGGGGCAGACAGGGAGGAAGGCTTTCCCCCACAATGCTGCAGAAAACTCACAGAGCCAGTACAATGTGTAAGCTCCTCAGTCAGTAACAAGATGGTTGACACCACCTGTGCCATGAGCCCAGAATAAAAAAACGCCCTGTGGAAGATTCCAGAAACACTGGCTGTCACCCAGTCACTCCACCCCTTCCATGCACACTCTGCCATCTGTTCCTCTAGCCCCTCTGAAGACCCCATTCCCACCCCTGGGAGTCAAGGGAGCAGTGAGGCCAGTACACATGGACAGATCAAAGCCAGAAATGTCTGCAATACGACGGGTAGGGAAGCGAGGGCgggggaagaaatagagatagaagatggagaaataaaagggaggagaagaaggagga
>gene=chr20_1070123-1071123; species=ponAbe
CTCCCTGCCAATCAACATGACAAGGAGGATGTTAAAACCATAATGGAGACCGTTGCCTTTAATTCTCCCTTCAGTGTCTGGTGTTGCCCTTGGACAGTCCTGGTAATGAGCAAATGGAGCAGACAGGGAGGAAGGCTTTCCCCAACAATGCTGCAGAAAACTCACAGAGCCAGCACAATGTGTAAGCTCCTCAGCTGGTAACAAGATGGTTGACACCAGCTGAGCCATGAGCCCAAAATAAAGAAATGCCCTGTAGAAGATTCCAGGAACACTGGCTGTTGCCCAGTCACTCCACCCCTTCCATGCACACTCTGCCACCTGTTCCTCTAGCCCCTCTGAAGACCCCATTCCCACCCCTGTGAGTCAAGGGAGCAGTGAGGCCAGTGCACATGGACAGACCAGAGCCAGAAATGTCTGCAATACGATGGGTAGGGAAGCAAGGGTgggggaagaaatagagatagaagatggagaaataaaagggaggagaagaaggagga
>gene=chr20_1070123-1071123; species=rheMac
CTGCCTGCCAATCAACATGACAAGGAGGATGTTAAAACCATAATGGAGACCGTTGCCTTTAATTCTCCCTTCAGTGTCTGGTGTTGCCCTTGAACAGTCCTGGTAACGAGCAAATGGGGCAGACAGGGAGGAAGGCTTTCCCCCACAATGCTGCAGAAAACTCACAGAGCCAGTACAATGTGTAAGCTCCTCAGTCGGTACCAAGATGGTTGACACCACCTGTGCCATGAGCCCAGAATAAAAAAACGCCCTGTGGAAGATTCCAGAGACACTGGCTGTCACCCAGTCACTCCACCCCTTCCATGCACACTCTGCCATCTGTTCCTCTAGCCCCTCTGAAGACCCCATTCCCACCCCTGGGAGTCAAGGGAGCAGTGAGGCCAGTACACATGGACAGACCAAAGCCAGAAACGTCTGCAATACGACGGGTAGGGAAGCGAGGGCGGGGgaagaaatagagatagaagatggagaaataaaaaggaggagaagaaggagga
>gene=chr20_1073190-1074190; species=hg19
ATGATTCTTTCCcttcctcatgtatctcattggctaaactgggtcacaaggacacccttagctgcaaggaagtctaggaaatcaagaatctggcAGAGGGAATGAGATTACCGTGTCAGGTTTACTAATGGTGATTAATTGCCCAGGACAGGGTACCTGAGCCCCTCAAACAAAACTAAGAAAGAAAGGGATAGAGGAGTAGGAAATGGTTACTGAGTGAGCAGCTAGGCATGCCTGCCATAACTAATGGGAagaaagttggcaaccctaggtcagccccccaacaaccctaatttttggaaggtggaatttactgctccatgaaatGATGGACACTAGGAAGCACTGGAATAGAAGACTGATTTTCAAACCAGATTCTTGTGTTGCCCAGAGTTATTGAGGGGCTGCTGTTAGGGCAGGAAGGTGGAGGAAGGGGTGGAGATACTGGTCCCCAATCTTCCTGCCACTTTTATTGGAGTATTATATTGAGTATATGCATA
>gene=chr20_1073190-1074190; species=bosTau
GTGACATTTTCCCTTCTACACGtgtttcattggctaaattaggtcccagggtcaccctgagttgcaaaagggtctaggaaatcaagaatctggcaaaggaaatggaa-ttccatgttggatttactaatgatgattaactg-ccaggacagggtacacagctcccttaaagAAAACCAAGAAACAAGGGGGTTGGGTGGTAGGAAATGACTGCTGAGAGC------AGCCACGCCTGCTGCATTTGATGGAAAGAGTgttggcaacctgagatcaggcttc-------cctaatttttcaaaggtgagatttactagttcactaaatactgaagactaggaaccacAGGAATAG--------TTTTCAAATCAGATTCCTGTGTTGCCCGGAATTATTTAGGGGCTTCCGTTAGGGTGAGAAGGTGGGAGAAGGGTGGAAT-TACTAGTCCGCAATCATTCTTCCACTTTTGTCTGAATATTACCGTGAGTATCCACATG
>gene=chr20_1073190-1074190; species=calJac
atgattcttccccttctgcatatgtctcattggctaaactgggtcacaaggacacccttagctgcaagggagtctacgaaatcaagaatctgtcagagggaatgggattaccatgtcaggtttactaa---tgattaattgcccaggacagggTACATGACCCCCTCAAACAAAACTAAGAAAGA----GATAGAGGAGTAGGAAATGGTTACTGAGCAAGCAGTTAGGCATGTCTGCCATACCTAATGAGAAGAAAGTTGGCAATCTTAGGTCAGCCCGCCAACAACCCTAAATTTTCAAAGGTGGAATTTAATGCTCCATGAAATGATGAACACTAGGAAGCACTAGAATAGAAGATTGATTTTCAAACCAGATTCCTGTGTTGCCTGGAGTTATTTAGAAGCTGCTATTAGGGCAGAAAGGTGGAGGAAGGGGTGGAGATACTGGCCCCCAA-CTTCCTGCCACTTTTATTGGAGTATTATATTGAGCATATGCATG
>gene=chr20_1073190-1074190; species=canFam
AGGACGTTTTCCCTTTTATAGG-GTCTTTTTGGTTAAATTAGATCATGGGACTGCTGTTAGCTGCAAGGGAGTCCAGGAAATCTGAAATCTGGCAAAGGAAATGATATTATCATATTGGATTTATTGACGATGATAAACTGGCTGGGACAGAATACGCATCCCCCTCAAACAAAACCAAGAAGGAAGGGGGGAGAGTGGTAGGCTATAACTAATAAGAGGGTAGCTAGCCATGTCTGCCACCCTTTATGGGAAGAGATTTGGCAGCCCTAGATCAGTGCCC-------CCTAATTTTT-GAAAGTGGAATTTATTGGTCCTTAAAATGCTGAAGACTA--AACCCTTGAAACAAATGACTGGTTTTCAAACCACATTCCTGTGTTGCCCAGTGTTATTTAGGCATGGCTGTTAGGGCAAAAACATGCAAGAAGGGGTAAAG---GTAGGTCCCAATCTTCCTTCCATTTTTATCTAAATAATGTACTGAACATCCACATA
>gene=chr20_1073190-1074190; species=equCab
atgacattttcccttttgcaggggtctcattagctaaattaggtcacagggccatgcttagctgcaaaggagtctaggaaatcaagaatctggcaacggaaatgggatcaccatgttgggtttagtaatgatgactaattgcctgggacagggTACACTGTCCCCTCAAATAAAACCAAGAACAAAGCGGGGAGAGTAGTAAGA-------AGTGAGAGGGCAGCCAGCCATGCCTGCCACACCTGATGGGAagaaggctggcacccctaggtcagc-ccc-------ctgaagttttagaaggtggaatttactggtccatgaactgctgaagactaagaaccactgGAATAGATGACCAGTTTTTAAACCAGATTCCTA-GTGGCCCCGAGTTACATAGTGGCTGCTGTTAGGGTGAGAAGGTGGGGGAAGGGGGAAGT-C-CCAGCCCCCAATCTTCC-TCCTCTTTTATCGGAATATCTCATTGAGCATCCACATA
>gene=chr20_1073190-1074190; species=gorGor
ATGATTCTTTCCcttcctcatatatctcattggctaaactgggtcacaaggacacccttagctgcaaggaagtctaggaaatCAAGAATCTGGCAGAGGGAATGAGATTACTGTGTCAGGTTTACTAATGGTGATTAATTGC-CAGGACAGGGTACCTGAGCCCCTCAAACAAAACTAAGAAAGAAAGGGATAGAGGAGTAGGAAATGGTTACTGAGCGAGCAGCTAGGCAT-CCTGCCATAACTAAT-GGAagaaagttggcaaccctaggtcagccccccaacaaccctaatttttggaaggtggaatttactgctccatgaaatGATGGACACTAGGAAGCACTGGAATAGATGATTGATTTTCAAACCAGATTCTTGTGTTGCCCAGAGTTATTTAGGGGCTGCTGTTAGGGCAGGAAGGTGGAGGAAGGGGTGGAGATACTGGTCCCCAATCTTCCTGCCACTTTTATTGGAGTATTATATTGAGTATATGCATA
>gene=chr20_1073190-1074190; species=panTro
ATGATTCTTTCCcttcctcatatatctcattggctaaactgggtcacaaggatacccttagctgcaaggaagtctaggaaatcgagaatctggcaaagggaatgagattaccgtgtcaggtttaCTAATGGTGATTAATTGCCCAGGACAGGGTACCTGAGCCCCTCAAACAAAACTAAGAAAGAAAGAGATAGAGGAGTAGGAAATGGTTACTGAGCGAGCAGCTAGGCATGCCTGCCATAACTAATGGGAAGAAAGTTGGCAACCCTAGGTCAGCCCCCCAACAACCCTCATTTTTGGAAGGTGGAATTTACTGCTCCATGAAATGATGGACACTAGGAAGCACTGGAATAGAAGATTGATTTTCAAACCAGATTCTTGTGTTGCCCAGAGTTATTTAGGGGCTGCTGTTAGGGCAGGAAGGTGGAGGAAGGGGTGGAGATACTGGTCCCCAATCTTCCTGCCACTTTTATTGGAGTATTATATTGAGTATATGCATA
>gene=chr20_1073190-1074190; species=papHam
ATGATTCTTTCCcttcctcatgtatctcattggctaaactgggtcacaaagacacccttagctgcaagggagtctaggaaatcaagaatctggcagagggaatgggattaccatgtcaggtttactaatgatgattaattgcccaggacagggTACTTGACCCTCTCAAACAAAACTAAGAAAGAAAGGGATAGAGATGTAGGAAATTGTTACTGAGCGAGCAGCTAGGCATGCCTGCCATAACTAATGGGAAGAAAGTTGGCAAGCCTAGGTCAGCCCCACAACAACCCTAATTTTTGGAAGGTGGAATTTACTGCTCCTTGAAATGATGGACACTAGGAAGCACTGGAATAGAAGACTGATTTTCAAATCAGATTCCTGTGTTGCCCAGAGTTATTGAGGGGCTGCTGTTAAAGCAGGAAGGTGGAGGAAGAGGTGGAGATACTGGTCCCCAATTTTCCTGCCACTTTTATTGGAGTATTATATTGAGCATATGCATA
>gene=chr20_1073190-1074190; species=ponAbe
ATGATTCTTTCCcttcctcatatatctcattggctaaactgggtcacaagaacacccttagctgcaaggaagtctaggaaatCAAGAATCTGGCAGAGGGAATGGGATTACCGTGTCAGGTTTACTAATGATGATTAATTGCCCAGGACAGGGTACCTGAGCCCCTCAAACAAAACTAA-AAAGAAAGGGATAGAGGAGTAGGAAATGGTTACTGAGCGAGCAGCTAGGCATGCCTGCCATAACTAATGGGAagaaagttggcaaccctaggtcagtcccccaacaaccctaatttttggaaggtgatatttactgctccatgaaatgatggactctaggaagcactgGAATAGAAGATTGATTTTTAAACCAGATTCTTGTGTTGCCCAGAGTTATTTAGGGGCTGCTGTTAGGGCAGGAAGGTGGAGGAAGGGGTGGAGATATTGGTCCCCAATCTTCCTGCCACTTTTATTGGAGTATTATATTGAGCATATGCATA
>gene=chr20_1073190-1074190; species=rheMac
ATGATTCTTTCCcttcctcatgtatctcattggctaaactgggtcacaaggacacccttagctgcaagggagtctaggaaatcaagaatctggcagagggaatgggattaccatgtcaggtttactaatgatgattAATTGCCCAGGACAGGGTACTTGACCCCCTCAAACAAAACTAAGAAAGAAAGGGATAGAGATCTAGGAAACTGTTACTGAGCGAGCAGCTAGGCATGCCTGCCATAACTAATGGGAAGAAAGTTGGCAAGCCTAGGTCAGCCCCACAACAACCCTAATTTTTGGAAGGTGGAATTTACTGCTCCTTGAAATGATGGACACTAGGAAGCACTGGAATAGAAGACTAATTTTCAGATCAGATTCCTGTGTTGCCCAGAGTTATTGAGGGGCTGCTGTTAAAGCAGGAAGGTGGAGGAAGAGGTGGAGATACTGGTCCCCAATTTTCCTGCCACTTTTATTGGAGTATTATATTGAGCATATGCATA
>gene=chr20_1224109-1225109; species=hg19
GATTATTATCATGATAATTATAAAGTGATAATAAAACCAATTGATGTGATGAGTGAGCTTCCACTTCCTGATCACCCTTCCTGAAGGCATTAAAACCTGCTGAACAATATACCACAATGGGCTTGAACTGTCCATGTTGTCTTGTGAGTGAATGTGTGAGAGCGTGTGTAGAGGAGATGGTTGGCAGAGAATGGGGAGTGGAGGTGATAGAGACAGAGGACAAGAAAGGGAAGATACATATGTGAGACTTGGGAGCAATAAGAAAGTTTGTGTATCCTTTGCTTAAATTCTTGGATCCCAACATGTCTGTCAGAAGTTTTCTTTTGTTACAACCATATCACAATTCAAGTTTGAAAGATATTTTGGTGAAATTGTCTTTATTTCCTTGATAATTCAGAGACATCCATGATGCAAGAGCCAAATTACCAGCAAGAGTTAAGTAAACCCCAAACTTGGAAGGATGTGATTGGTGGATCTCAGCATAGCTCTCATGAGGATAC
>gene=chr20_1224109-1225109; species=bosTau
AATTATTATTGTGACTATTATAAAGGAATAATAAAACCAACTTATGTGGTGAGTGAACTCCTGCTTCCT-------------GGAGGCATTAAAATCTGCTGAACAATATACCAAGATGGGCTTGAATTATCCATGTTGTCTTGAGAGTGAATGTGTGGGAGCGAGTGTGGAGGAGATAGTTGATGGAACAT-GGCAGTAGAGGTGATAGAGGCAAATGAGGGGAAAGGGAAG-TAAATATGTGAGACTTGGGTGCTATCAGAAAGCTTGTGCATCCT-----TAAATTCGTGGATTCTAAGTTGTCTGTCAAAACTTTTCTTTTGCAAAAGCCATATTCCAGTTTAAGTTTGAAAGAAACTTTCGTGAAATCTTTTTTACTTCTTTAACAATTCAGAGACCTCCATGATGGAAGAGCCAAATTTCCTGCAAGAGTTAAGTCAACCTAAAACTTGGAAGGAAGTGACTGATGGATCAAAATGTAGTTCTCATGAGAATAC
>gene=chr20_1224109-1225109; species=calJac
GATTATTATCATGATTGTTTTAAAGTAATAATAAAACCAAATGATGTGATGAGTGAGCCTCCACTTCCTGATGAACCTTCCTGAAGGCATTAAAACCTACTGAATAATATACCACCATGGGCTTGAACTGTTCATGTTGTCTTGTGAGTGAACGTGTGAGACTATGTGTAGAGGAGATGGTTGGCAGAGAATGGGGAGTGGAGGTGATAGAGACAGAGAATGGGAAAGGGAAGGTACATATGGGAGACTTGGGAGCGATAAGAAAGTTTGTGTATCCTTTGCTTAAATTCTTGGATCCCAACTTGTCTGTCAGAAGTTTTCTTTTGTTATGAGCATATCACAGTTCAATTTTGAAAGATATTTTGGTGAAGTTGTCTTTATTTCCTTGATAATTCAGAGACATCCATGATGCAAGAGCCAAATTCCCAGCAAGAGTTAAGTAAACCCCAAACTTGGAAGGATGTGATTGATGGATCTCAGCATAGCTCTCATGAGGGTAC
>gene=chr20_1224109-1225109; species=canFam
TATTATTATTGTGACTATTATAAAGGAATAATAAAGCCACCTTTGGTAGTGAGTGAA--TCTGTTTCCTGAGCACCTGTCCTAAAGGCATTAAATTCTGCTGAACAATACACCAAGATGGGCTTGAAATATCCATATTGTCTTGTAAGTGCTTGTGTGGGAGTGAGTGGGGAGGAGATAGT--GTGGAGGATGGGAAGTGGAGACGATAGAAGCAGACAAGGAGAAAAAGAAGATAAATATGTGAGACTTAGAAACTATAAGAACGTTTGTGTACCCTTTGCCCAAATTCTTGGATTCCAAGTTTTCTGTTGGAAGCTTTCTTTTGTAATAACCATATCCCAATTTAAGTTTGAAAGATATTTTGGTGAAATCATCTTTACTTCCTTAATAATTCAGAGACCTCCAAGACGGAAGAGCCAAATTCCCAGCAAGACTTAAATCAATCAAAAACTTGGAAGGATGTGATTAATGGATCTAAGTGTAGTTCTCATGAAGATAT
>gene=chr20_1224109-1225109; species=equCab
GATTATTATTGTGATTATTATAGAGGAATAGTAATACCAACTTATGCGGTGAGTGAACTTCTGCTTCCGGATCACCCTTTCTGAAGGCATTAAAATCTGCTGAACAGTATCCCAAGATGAGCTTGAACCATCCATG-----TTGTGAGTGAATGTGTGGGAGTGAGTGCAGCGAAGAGAGTTAATGGAGGTTGGGGAGTGGAGGTGATAGAGGCAGATGAGGGA-AAAAGAAGATAAATGTATGAGACTTGGGAGCCATAAAAAAGTTTGTTCACCTTTTGTTTAAATTCTGAGATTCTGG------TGTCAGAAGTTTTCTTTAGTAACAACCATATCCCAGTTTAAGTTTGAAAGATATTTTGGTGAAATCTTCTTTACTTCCTTAATAATTCAGAGACCTCCATTATGGAAGAGCCAAATTCCCAGCAAGAGTTAAGTCAAACCAAAACCTCAAAGGATGTGATCGATGGATCTAAATGTAGCTCTCATGAGGGTAG
>gene=chr20_1224109-1225109; species=gorGor
GATTATTATCATGATAATTATAAAGTGATAATAAAACCAATTGATGTGATGAGTGAGCTTCCACTTCCTGATCACCCTTCCTGAAGGCATTAAAACCTGCTGAACAATATACCACAATGGGCTTGAACTGTCCATGTTGTCTTGTGAGTGAATGTGTGAGAGCGTGTGTAGAGGAGATGGTTGGCAGAGAATGGGGAGTGGAGG-GATAGAGACAGAGGACAAGAAAGGGAAGATACATATGTGAGACTTGGGAGCAATAAGAAAGTTTGTGTATCCTTTGCTTAAATTCTTGGATCCCAACATGTCTGTCAGAAGTTTTCTTTTGTTACAACCATATCACAATTCAAGTTTGAAAGATATTTTGGTGAAATTGTCTTTATTTCCTTGATAATTCAGAGACATCCATGATGCAAGAGCCAAATTCCCAGCAAGAGTTTAGTAAACCCCAAACTTGGAAGGATGTGATTGGTGGATCTCAGCATAGCTCTCATGAGGATAC
>gene=chr20_1224109-1225109; species=panTro
GATTATTATCATGATAATTATAAAGTGATAATAAAACCAATTGATGTGATGAGTGAGCTTCCACTTCCTGATCACCCTTCCTGAAGGCATTAAAACCTGCTGAACAATATACCACAATGGGCTTGAACTGTCCATGTTGTCTTGTGAGTGAATGTGTGAGAGCGTGTGTAGAGGAGATGGTTGGCAGAGAATGGGGAGTGGAGGTGATAGAGACAGAGGACAAGAAAGGGAAGATACATATGTGAGACTTGGGAGCAATAAGAAAGATTGTGTATCCTTTGCTTAAATTCTTGGATCCCAACATGTCTGTCAGAAGTTTTCTTTTGTTACAACCATATCACAATTCAAGTTTGAAAGATATTTTGGTGAAATTGTCTTTATTTCCTTGATAATTCAGAGACATCCATGATGCAAGAGCCAAATTACCAGCAAGAGTTAAGTAAACCCCAAACTTGGAAGGATGTGATTGGTGGATCTCAGCATAGCTCTCCTGAGGATAC
>gene=chr20_1224109-1225109; species=papHam
GATTATTATCATGATAATTATAAAGTAATAATAAAACCAATTGATGTGATGAGGGAGCCTCCACTTCCTGATCACCCTTCCTGAAGGCATT-AAATCTACTGAACGATATACCACAATGGGCTTGAATTATCCATGTTGTCTTGTGAGTGAATGTGTGAGAGTGTGTGTAGAGGAGATGGTTGGCAGAGAATGGGGAGTGGAGGTGATAGAGACAGAAGACAGGAAAGGGAAGATACATATGTGAGACTTGGGAGCAATAAGAAAGTTTGTGTATCCTTTGCCTAAATTCTTGGATCCCAACGTGTCTGTCAGAAGTTTTCTTTTGTTACAACCATATCACAATTCAAGTTTGAAAGATATTTTGGTGAAACTGTCTTTATTTCCTTGATAATTTAGAGACATTCATGATGCAAGAGCCAAATTCCCAGCAAGAGTTACGTAAACCTCAAACCTGGAAGGATGTGATTGGTGGATCTCAGCATAGCTCTTATGAGGATAC
>gene=chr20_1224109-1225109; species=ponAbe
GATTATTATCATGATAATTATAAAGTGATAATAAAACCAATTGATGTGATGAGTGAGCTTCCACTTCCTGATCACCCTTCCTGAAGGCATTAAAACCTAATGAACAATATACCACAATGGGCTTGAACTGTCCATGTTGTCTTGTGAGTGAACGTGTGAGAGTGTCTGTAGAGGAGATGGTTGGCAGAGAATGGGGAGTGGAGGTGATAGAGACAGAGGACAGGAAAGGGAAGATACATATGTGAGACTTGGGAGCAGTAAAAAAGTTTATGTATCCTTTGCTTAAATTCTTGGATCCCAACATGTCTGTCAGAAGTTTTCTTTTGTTACAACCATATCACAATTCAAGTTTGAAAGATATTTTGGTGAAATTGTCTTTATTTCCTTGATAATTCAGAGACATCCATGATAGAAGAGCCAAATTCCCAGCAAGAGTTAAGTAAACCCCAAACTTGGAAGGATGTGATTGGTGGATCTCAGCATAGCTGTCATGAGGATAC
>gene=chr20_1224109-1225109; species=rheMac
GATTATTATCATGATAATTATAAAGTAATAATAAAACCAATTGATGTGATGAGGGAGCCTCCACTTCCTGATCACCCTTCCTGAAGGCATT-AAATCTACTGAACGATATACCACAATGGGCTTGAATTATCCATGTTGTCTTGTGAGTGAATGTGTGAGAGTGTGTGTAGAGGAGATGGTTGGCAGAGAATGGGGAGTGGAGGTGATAGAGACAGAGGACAGGAAAGGGAAGATACATATGTGAGACTTGGGAGCAATAAGAAAGTTTGTGTATCCTTTGCTTAAATTCTTGGATCCCAACGTGTCTGTCAGAAGTTTTCTTTTGTTACAACCATATCACAATTCAAGTTTGAAAGATATTTTGGTGAAACTGTCTTTATTTCCTTGATAATTTAGAGACATTCATGATGCAAGAGCCAAATTCCCAGCAAGAGTTAAGTAAACCTCAAACCTGGAAGGATGTGATTGGTGGATCTCAGCATAGCTCTTATGAGGATAC
>gene=chr20_1257190-1258190; species=hg19
tcctgtccagaatttttgcgattctgtGAAGACTTGACTCAGATCTCGTTGGTCAATTATTAGAAATCAGTTGGGGTTCGGCTTGGATGTCTGTTTTGCACAGATAAAAGACAGACTTCTGCTGGAGTTGTGAACTAATTGAAGGCTTTCTCCCAAGAGGTGGCAAGGGTAGAAACAAAATCAGGCCCAGGAGGAAGGACTCCAAGGGATCCTGGAAAGGGAATCTGGCTGGGATATTAGGGGCATGTGGCGAAATGTTTAGGTTGAATTTGGGGAAGGCTATACCACGGctgctagaaataatttcctggggcaaggattgtttgatttgtctctgaacccccgtacccagcacaaaccaggtacacagaaacattctagaaaaatgttgagtaaatgaCAAGAAGCTTTGGTGTCCCTATCAGATGGAATCCTGGGTTGAGGGACTCCTTGGGACTAGAGGCCATGTGGGAGTTTCATACTCtgtgtgtgtatgtgta
>gene=chr20_1257190-1258190; species=bosTau
tcttgtccttaagttctgtgattctgtGAAGACTTGACTCAGATCTCCTTAGTCAATTATGAGAAA-CAGTTGGGGTTTGGCTTGAATGTCTGCTTAGCACAGATAAAAGACAAAAATCTGCTGGAGTTATGAGCTAATTGAAGGCTTTCTCCCAAGAAATGACGAGGCTAGAAACAAAATCAGGTCTAAGAAGAAGAGTTCTCACACACCCTATGAAGGGAACCCGGCTGGGATGTTTAGGGTATGAGGCTAAATGTGTAGGCTGACTTTTGGGAAGGCTACACCATGGTCGATAGCgtgaactgcccagagcaaggcctgtgc--tttgcctctgaatcccagtgcccagtgcaagccaggcatacagaagtgctctggacaagtaatgagcgaatGGCAAATAGCCTTGATGTTTTTTGCAGATGGAATCTTGAGTTTAGAGACTCTTAGAACCTAGAGGCCACGTGGTGGTTTCCTACTCAGTGCATGGACG----
>gene=chr20_1257190-1258190; species=calJac
tcctgtccagaattcttgtgactctgtGAAGAATCAACTCAGATCTCATTGGTCAATTATTAGAAATCAGTTGGGGTTCAGCTTGGATGTCTGTTTTGCACAGATAAAAGACAGAATTCTGCTGGAGTTGGGAGCTAATTGAAAGCTTTCTCCCAAGAGGTAACAAGGGTAGAAACAAAATCAGGCCCAGGAGGAAGGGCTCCAAGGGACTCTG--AAGGGAATCTGGCTGGGATGTTAGGGGCATGTGGCTAGATGTTTAGGTTGAATTTGGGGAAGGCTATACCATGGCTGCTAGAAATAGttt---------------------tttgtctctgaatcccagtacccagcacaaaccaggcacacagaaacactctagaaaaatgctgagtaaatgaCAAGAAGCTTTGTCATCCCTATCAGATGGAATCTTGGGCTGAGAGATTCCATG---------GCCATGTGGGAGTTTCATACtctgtgtctgtgtgtgta
>gene=chr20_1257190-1258190; species=canFam
-------------------------------------------------------------------------------------------------------------------------------------------------------------------------------------------------------------------GTGTGAAGGGAACCTGGCTGGGGTGTTGGAGACCTGTGGCTCA-TGTTCAGGCTGAATTCTAAGGCAGCTGCATCACTGCTGACAGAATGGACTTCCTAGGGCTGGCACTCTGT--TTCATCTCCAAAGCCTGGGGCCCAGCTCAAGCCACACATGCAGGAGGACTCTGGAAAAGTAATGAGCAGATGACAGGTAG-CTTGGTGTCCCTTTTAGATGGAATCCTGGATTGAGAGACT--------TTAGAGGCCAGGTGACAGTTTCATACTCTACCTACGTGTGTGCG
>gene=chr20_1257190-1258190; species=equCab
tgctgccctgaatttctgtgattctgtGAAGTCTTGACTCAGATCTCGTTAGTCAGTTATTAGAAATCAGTTGAGGTTTGGCGTGGATGTCTGTTTAGCACGGATAAAAGGGAA--TTCTGCTGGAGCTGTGAGCTGGTTGGAGGCTTTCTCCCGAGAGGAGGCAAGGCTGGAAACAAAATCAGGTCCAAGAAGAAGAGCTGGAATACATCCTGTGGAGGGACCCTGGCTGGGCTGTTTGGGGCTTGTGGCTAAATGTTTAGTCTGAATTTTGGGAAGGCTCCACCATGGCTGATAgaa------------ggcagggactgtgt--tggacctctgaatcccagtgcccggcacaagccaggcacacagaagaactctagaaaaataatgagcaaatgaCAGGTAGCCTTGGTGTCTCTTTCCAATGGAATCCCAGGTTGAGAGATTGTCAGGGCCTAGAGGCCGTGTGGCAGTTTCATGCTCAATGTGTGTGCGTGTA
>gene=chr20_1257190-1258190; species=gorGor
---------------------------------------------------------------------------------------------------------------------------------------------------------------------------------------------------------------------------------------------------------------------------------------------------------------------------------------------------------------------------------GAAACATTCTAGAAAAATGTTGAGTAAATGACAAGAAGCTTTGGTGTCCCTATCAGATGGAATCCTGGGTTGAGGGACTCCTTGGGACTAGAGGCCATGCGGGAGTTTCATACtctgtgtgtgtatgtgtg
>gene=chr20_1257190-1258190; species=panTro
tcctgtccagaatttttgcgattctgtGAAGACTTGACTCAGATCTCGTTGGTCAATTATTAGAAATCAGTTGGGGTTCGGCTTGGATGTCTGTTTTGCACAGATAAAAGACAGACTTCTGCTGGAGTTGTGAACTAATTGAAGGCTTTCTCCCAAGAGGTGGCAAGGGTAGAAACAAAATCAGGCCCAGGAGGAAGGACTCCAAGGGATCCTGGAAAGGGAATCTGGCTGGGATATTAGGGGCATGTGGCGAAATGTTTAGGTTGAATTTGGGGAAGGCTATACCACGGctgctagaaataatttcctggggcaaggattgtttgatttgtctctgaacccccatacccagcacaaaccaggtacacagaaacattctagaaaaatgttgagtaaatgaCAAGAAGCTTTGGTGTCCCTATCAGATGGAATCCTGGGTTGAGGGACTCCTTGGGACTAGAGGCCATGTGGGAGTTTCATACTCtgtgtgtgtatgtgta
>gene=chr20_1257190-1258190; species=papHam
tcctgtccagcatttttgcgattctatGAAGACTTGACTCAGATCTCGTTGGCCAATTATTAGAAATCAGTTGGGGTTCAGCTTGGGTGTCTGTTTTGCACAGATAAAAGACAGAATTCTGCTGGAGTTGTGAACTAATTGAAGGCTTTCTCCCAAGAGGTGGCAAGGGTAGAAACAAAATCAGGCCCAGGAGGAAGGACTCCAAGGGATCCTGTGAAGGGAATCTGGCTGGGATATTAGGGGCATGCAGCTAAATGTTTAGATCGAATTTGGGGAAGGCTCTACCACAGctgctagaaataatttcctggggcaaggattgtttgatttgtctctgaatcccagtgcccagcacaaaccaggtacacagaaacattctagaaaaatgttgagtgagtgaCAAGAAGCTTTGGTGTCCCTATCAGATGGAATCCTGGGTTGAGGGATTCCTTGGGAGTGGAAGCCATGTGGGAGTTTCGTActgtgtgtgtgtatgtgtg
>gene=chr20_1257190-1258190; species=ponAbe
tcctgtccagaatttttgcgattctatGAAGACTTGACTCAGATCTCATTGGTCAATTATTAGAAATCAGTTGGGGTTCAGCTTGGATGTCTGTTTTGCACAGATAAAAGACAGACTTCTGCTGGAGTTGTGAACTAATTGAAGGCTTTCTCCCAAGAGGTGGCAAGGGTAGAAACAAAATCAGGCCCAGGAGGAAGGACTCCAAGGGATCCTGTGAAGGGAATCTGGCTGGGATATTAGGGGCATGTGGCGAAATGTTTAGGTTGAATTTGGGGAAGGCTATACCATGGctgctagaaatagtttcctggggcaaggattgtttgatttgtctctgaaccccagtacccagcacaaaccaggtacacagaaacattctagaaaaatgttgagtaaatgaCAAGAAGCTTTGGTGTCCCTATCAGATGGAATCCTGGATTGAGGGATTCCTTGGGACTAGAGGCCATGTGGGAGTTTCATACTCtgtgtgtgtatgtgta
>gene=chr20_1257190-1258190; species=rheMac
tcctgtccagcatttttgcaattctgtGAAGACTTGACTCAGATCTCGTTGGCCAATTATTAGAAATCAGTTGGGGTTCAGCTTGGGTGTCTGTTTTGCACAGATAAAAGACAGAATTCTGCTGGAGTTGTGAACTAATTGAAGGCTTTCTCCCAAGAGGTGGCAAGGGTAGAAACAAAATCAGGCCCAGGAGGAAGGACTCCAAGGGATCCTGTGAAGGGAATCTGGCTGGGATATTAGGGGCATGCGGCTAAATGTTTAGATCGAATTTGGGGAAGGCTCTACCACAGctgctagaaataatttcctggggcaaggattgtttgatttgtctctgaatcccagtgcccagcacaaaccaggtacacagaaacattctagaaaaatgctgagtgagtgaCAAGAAGCTTTGGTGTCCCTATCAGATGGAATCCTGGGTTGAGGGATTCCTTGGGAGTGGAAGCCATGTGGGAGTTTCGTACtgtgtgtgtgtatgtgtg
>gene=chr20_1281318-1282318; species=hg19
AGTGAGTCACCAGAGGGCTTGTGGCCAACCTCGACTTCAGGCCCCAGAAGCCATCTACTTCCTGCTGTGGAGGATGATGATGAGAAGCCTTTTGCTGAGCTCCTCCCCAGCCCAGGTGTCTCCCAGGAGCCCCCGCAGGCCGTCTGAGCTCATTCTCAAGTGCTTAATCCCAACCCTCCCAGCTTCTACCCTCCAAGCCCAGTGGCTTCATCTTTGTGATCTACACTTCAGGGCGTCGATCTCCCATTGTCTTAACTATCCTTCTCGGGACTGTGTCTATGCAAACATGCAGCCTATTGTGAGCTGGCCAAGGTGCTGTGTGGGGCTGGAGCTCAGAGCAGGCACGATGATCGCTCCTTTTTTCTTTTCTTTCTTTTTTTtttttaatacagcagctttattgcaatgtaacttacataccatataattcacctatcaaaagtgtacaattagatgattgttagtttagtcacagaattttgcaaccattaccactatct
>gene=chr20_1281318-1282318; species=bosTau
AGGGGGTCACC-AGGGGCTCCTGACCTACC----GTTCAGG-CCCAGGTCTCATTCAT------------TGC--------GAGGAACCTTTCTCTGAACGCCCACCCAGCCCAGGGGTCTTCCAGGAGACTCCGTGAGCCGTCTGAGCTCATTCTCCAAGGGCCAGTCCTGACCCTCCCAGCCTTCACCTTTCCAGGCTGGTGGCTTCATCTTTATGATGGAAGCTTCAG------GGCTGCCCTCTGATCTACCCAT-CTTCTCCAAACTGTATGGATTCAGATACACAGCTAACTGTGAGCTGGACAAGGCGCCGTGCAGGGCTGGGGGTCAGGG----CACCATGACTACAGCTTCCTTCATCT-----TTTCTTttttta-ataggacaattttattgagatataattcacgtactatacaattcacttatctaaagtaaacaattaggtggtttttagtatattcacagaatggtgcaaccatcaagagtatct
>gene=chr20_1281318-1282318; species=calJac
AGTGAGTTGCTGGCAGGCTTGCAGCTGACCTTGACTTCAGGTCCCAGAACTCATCTGCTTCCTGCTGTGGAGGATGATCATGAGAAACCTTTTGCTGAGCTCCTCCCCAGCCCAGGTGTCTCCCAAGAGCCCCTACAGGCCATCTGAGCTCATTCTCAGGTGCTTAATCCCAACCCTCCCAGGTTCTACCCTCC-AGCCTGATGCCCTCATCGTTGTGATGGCCACTTCAGGGCATAGCTCTACCATGATCTTAACTACCCTTCTCTGTACTGTGTCCATGCAAACGTGCAGCCTATTATGAGTTGGACAAGGTGCTGTGTGGGGCTGGAGCTCAGAGCAGGCAC-CTGGTCGCGCCTTTTTTCCTTTCT---TTTTttttggtaaatacagcagctttattgcagtgtgatttacataccatacaatccacctatctaaagtatacagttagatgattgttagtatagtgacagaattttgcaaccatgaccactatct
>gene=chr20_1281318-1282318; species=canFam
AGGGAGTCACCAGGGTGCTCTTGGCCCACT---GGTTCAGGCCCCAGAGCTCATCTACTTGCAT--ATGATGTGTGAGCATGAAAAACCTTTC-TCGAGCTCCTACCCAGCCCGGGGGTCCCTCAGGAGTCCCTACAGTCCCTCTGAGCACATTCTCCAGGGGCCAATCCTGACCCTCTCAGCTGCTAACTTTCTGGGCTTCCGGCTTTATTCTTACGATCAAAGCTTCAG------GTCTGCCCTCTGACTTCTCCCT-CTCCTCCAGACTGTGTCAGTTCAAACACGCAGCCGACTCTGAGCCACACCAGGCACTATGCCAGGCCAGAGGTCAGGGCAGGTCCCACGACTATGGCTTC---TTTCC-----TCTTtttttaaaactctgcagctttatttggcatgtaattcacatcccgtacagttcacctctctgaagcacacccttcggcgatttttgggataggcacagaatcatgcaaccatccccagtatct
>gene=chr20_1281318-1282318; species=equCab
AGCGAGTCACT-GGGGGCTCTTGGCCCACC---AGCTCAGGCCCCAGAACTCATCTGCTTATGG--G---TGTACGATCATGAGGAATCTTTCTCTGAGCTCCTGCCCCGCCCAGGGGTCTGTCAGGAGCCTGCGCAGGCTATCGGAGTGCATTCTCCAAAGGCCAATCCTAACCC-CCCAGCCTCTGCCTCTCCAGGCTGGCAGCTTCGTCTTGATGGTGGAAGCTTCAG------GGCTGCCGTCTGACTTAACCAC-CCTTCCCAGACTCTGTCAATTCAGATACACAGCCAAATGCGAGCTGGACGAGGCGCTGTGCGGGGCTGGAGGTCAGGGCAGGCACCCCAGCCACGTCTTCCTATCTTT-----TCTTTTTATATATATAtaacagttttattgagatgtaactcacataccatccaattcttctccccaaagcccccaatacatagttgcatattctagttgtag-------------------------
>gene=chr20_1281318-1282318; species=gorGor
-------------------------------------------------GCCATCTACTTCCTGCTGTGGAGGATGATCATGAGAAGCCTTTTGCTGAGCTCCTCCCCAGCCCAGGTGTCTCCCAGTAGCCCCCGCAGGCCGTCTGAGCTCATTCTCAAGTGCTTAATCCCAACCCTCCCAGCTTCTACCCTCCAAGCCCAGTGGCTTCATCTTTGTGATCTACACTTCAGGGCGTTGATCTCCCATTGTCTTAACTATCCTTCTCGGGACTGTGTCTATGCAAACATGCAGGCTATTGTGAGCTGGCCAAGGTGCTGTGTGGGGCTGGAGCTCAGAGCAGGCACGATGATCGCTCCTTTTTTCCTTTCTTT-TTTTTTTtttttaatacagcagctttattgcaatgtaacttacataccatataattcacctatcaaaagtgtgcaattagatgactgttagtttagtcacagaattttgcaacc-tgaccactatct
>gene=chr20_1281318-1282318; species=panTro
AGTGAGTCACCAGAGGGCTTGTGGCCAACCTCGACTTCAGGCCCCAGAAGCCATCTACTTCCTGCTGTGGAGGATGATGATGAGAAGCCTTTTGCTGAGCTCCTCCCCAGCCCAGGTGTCTCCCAGGAGCCCCCGCAGGCCGTCTGAGCTCATTCTCAAGTGCTTAATCCCAACCCTCCCAGCTTCTACCCTCCAAGCCCAGTGGCTTCATCTTTGTGATCTACACTTCAGGGCGTTGATCTCCCACTGTCTTAACTATCCTTCTCGGGACTGTGTCTATGCAAACATGCAGCCTATTGTGAGCTGGCCAAGGTGCTGTGTGGGGCTGGAGCTCAGAGCAGGCACGATGATCGCTCCTTTTTTCCTTTCTTTCTTTTTTTtttttaatacagcagctttattgcaatgtaacttacataccatataattcacctatcaaaagtgtacaatcagatgattgttagtttagtcacagaattttgcaaccatgaccactatct
>gene=chr20_1281318-1282318; species=papHam
AGTGAGTCGCCAGAGGGCTTGTGGCCAACCTCGACTTCAGGCCCCAGAACTCATCTACTTCCTGCTGTGGAGGATGATCATGAGAAGCCTTTTGCTGAGCTCTTCCCCAGCCCAGGTGTCTCCCAGGAGCCCCCACAGGCCGTCTGAGCTCATTCTCAAGTGCGTAATCCCTACCCTCCCAGCTTCTACCCTCC-AGCCCAGTGGCTTCATCTTTGTGATCTACACTTCAGGGTGGTGATCTCCCATTGTCTTAACTATCCTTCTCTGGACTGTGTCTATGCAAACGTACAGCCTATTGTGAGCTGGACAAGGTACTGTGTGGGGCTGGAGCTCAGAGCGGGCATGATGATCGCTCCTTTTTTCCTTT-----CTTTTTtttttatatacagcagctttattgtaatgtaacttgcataccatacaattcacctatcaaaagtgtacagttggatgattgttagtacagtcacagaattttgcaaccattaccactatct
>gene=chr20_1281318-1282318; species=ponAbe
AGTGAGTCACCAGAGGGCTTGTGGCCAACCTCGACTTCAGGCCCCAGAAGCCATCTACTTCCTGCTGTGGAGGATGATCATGAGAAGCCTTTTGCTGAGCTCCTCCCCAGCCCAGGTGTCTCCCAGGAGCCCCCGCAGGCCGTCTGAGCTCATTCTCAAGTGCTTAATCCCAACCCTCCCAGCTTCTACCCTCC-AGCCCAGTGGCTTCATCTTTGTGATCTACACTTCAGGGCGTTGATCTCCCATTGTCTTAACTATCCTTCTCTGGACTGTGTCTATGCAAACGTGCAGCCTATTGTGAGCTGGCCAAGGTGCTATGTGGGGCTGGAGCTCAGAGCAGGCACGATGATCGCTCCTTTTTTCCTTTCT---TTTTTTtttttaaatacagcagctttattgcaatgtaacttacataccatataattcacctatcaaaagtgtacaattagatgattgttagtatagtcacagaattttgcaaccattaccactatct
>gene=chr20_1281318-1282318; species=rheMac
AGTGAGTCGCCAGAGGGCTTGTGGCCAACCTTGACTTCAGGCCCCAGAACTCATCTACTTCCTGCTGTGGAGGATGATCATGAGAAGCCTTTTGCTGAGCTCTTCCCCAGCCCAGGTGTCTCCCAGGAGCCCCCACAGGCCGTCTGAGCTCATTCTCAAGTGCGTAATCCCTACCCTCCCAGCTTCTACCCTCC-AGCCCAGTGGCTTCATCTTTGTGATCTACACTTCAGGGTGGTGATCTCCCATTGTCTTAACTATCCTTCTGTGGACTGTGTCTATGCAAACGTGCAGCCTATTGTGAGCTGGACAAGGTGCTGTGTGGGGCTGGAGCTCAGAGCGGGCATGATGATCGCTCCTTTTTTCCTTTC----TTTTTTtttttatatacagcagctttattgcaatgcaacttgcataccatacaaatcacctatcaaaagtgtacagttggatgattgttagtacagtcacagaattttgcaaccattaccactatct
>gene=chr20_1301109-1302109; species=hg19
GAAAGGAGGCACAGACATCCGCAACAGCAAGCGGGTTGGAACTTAATATTCAAACAGAAAGGCAGCAGGGCACTTAGAATGCCTCCCCGAACTCCACCCCTAATCCCCTGTCGATATTTGAACTCTACTGTATTCCACTCATCTCCAGCCTCACTGTCAACTTTTAATCTTGGCCACAATGAAGTAAGACCAGTAGGAAATTTATAAAGACTCTCACACAAACTGTAGCAGAACTTAGACACTCAACAGGGCACTGCTCCAGAGGGAGGAGGGAATGGGGGGTGGAGAGGCACCATGAGCACTTATTTACTAAACACCTTCTCATTGTCCCAGGGAGAATCAGCAGGACCTCTGAGCAAGGTGCCCCGAGAAAGTGAAAGGAATGATGACCTCTTAAGAAATGTTTTATTCCCTTCCTGACGAAATGTGGGGAAGGAGCAGTCTGCCTTTCTGGGTTCCTTCCCTTTACTCACTAACCACTGGCTCTGTCACACCTCCAG
>gene=chr20_1301109-1302109; species=bosTau
GAGCGGAGGCACAGACACCCA---C--CAAGCGGTTGGGGACTTCATATTAAAAC----AGGCAGCAGGCACCTTATAATTCCTCCCC------TGCCCCTCTCCATCTCTGGGCATTTGAGCCCTACT--------GCCATTTCCGGCTTCACTGGTGAGTCTTGATCTTGATCATGATG----AAGGCCAATGGAAA-CTCTTAAAAACATGCACACAAACTGTAAAAGAGTTTATATGCTCAGCAGAGTATTG-TTCAGAGGGATAAAGAAATGA-----TGGG--GGACCATAAAC----ATTTATTAAAAACCTTCTACCTATCGGGGGGAGAACCAGAAGGACCTTGGAGCAAGGTACCCAAAGAAATTCAAAGAA---ATTACC-CTC-AGAAAAGCTTTATTTCCTCCCTGATGAAATGTGAGCAAGA-GCAGTTTGTCCTTCTGGATTCTTCCCATTTACCCACTAACCACTGGCTCTGTCACATCTACCG
>gene=chr20_1301109-1302109; species=calJac
GAGAGGAGTCAAAGACATTTGTAACAGCAAGCGGGCTGGAAGTTAATATTCAAACAGAAAGGCATCAGGGCACTTAGAATCCCTCCCGGAACTCCGCCCCGGATTCCCTCTCAATATTGGAGCTCTACTGTATTCCACCCATCTCCAGCCTTACTGTCAACTTTTAATCTTGGCCACAGTGAAGTAAGACCAGTAGGAAATTTATAAAGACTATCACACAAACTGTAGCAGAACATAGACACTCAACAGAGCACTGCT-CAGAGGGAGGCAGGAATGGGGGATGGAGAGGCACCATGAACATTCATTCACTAAACACCTTCTCATTGTCCTGGGGAGAATCAGCAGGGTCTCTGAGCAAGGTGCCCAGAGAAAGTGAAAGGAATGATGACCTCTCAAGACATGTTTTATTTCCTTCCTGACGAAATGTGGGGA---AGCAGTCTGCCTTTCTGGGTTCCTT-CCTTTACCCACTAACCACTGGCTCTGTCACTCCTCCAG
>gene=chr20_1301109-1302109; species=canFam
GAGAGGAAGCATGGATGTCTG---C----------------------ATTACAATAGAAAGGCAGCAGGGCATTTTGAATCCCTCCCT------CA-CCCTGTTCCCCTCTGAGTATTTGAGCACTACTGTATACCACCCATTTCCAGCCTTGATCTTAG----------------------------------------------------------------------------------------------------------------------------------------------------------------------------------------------------------------------------------------------------------------------------------------------------------------------------------------------------
>gene=chr20_1301109-1302109; species=equCab
GAAAGGAGGACCGGACGTCCA---C----AGGGAGGTGGTACTTAATATCACAACAGAAAGGCAGCAGGGCA--------CACTCCCC------TA--CCTCTTCATCTCTGGGTATTTGAGCTCTACTGTTTACCACCCATTTCCAGCCTCG-------------ATCTTGGCCACAATGAAGCAAGACCAATGGATA-TTCTTCAAAACAGACACACAAACTGCAGCAGAATTTAAACATTC--------ATTGCTCCAAAGGGAGGGGGGAATGGGGGCTGGGGGAACACCATGAAC----ATTTACTAAATACCTTCTAGCTGT---------AATCAGCAGGACCCCAGAGAAAGGTACCTGAAGAAATTCAAAGGA---ATCACCTCACAAAATACGCTTAATCGCCTTCCTGGTGAAAAGTGAGGAAGA-GCAGTCTGTC-TTCTGGGTTCTTCCCGTTTACCCACTGACCATTGGCTCTGTCACATCTCCAG
>gene=chr20_1301109-1302109; species=gorGor
GAAAGGAGGCACAGACATCCGCAACAGCAAGCGGGTTGGAACTTAATATTCAAACAGAAAGGCAGCAGGGCACTTAGAATGCCTCCCTGAACTCCACCCCTAATCCCCTGTCGATATTTGAACTCTACTGTATTCCACTCATCTCCAGCCTCACTGTCAATTTTTAATCTTGGCCACAATGAAGTAAGACCA-TAGGAAATTTATAAAGACTCTCACACAAACTGTAGCAGAACTTAGACACTCAACAGGGCACTGCTCCAGAGGGAGGAGGGAATGGTGGGTGGAGAGGCACCATGAGCACTTATTTACTAAACACCTTCTCACTGTCCCAGGGAGACTCAGCAGGACCTCTGAGCAAGGTGCCCAGAGAAAGTGAGAGGAATGATGACCTCTCAAGAAATGTTTTATTCCCTTCCTGACGAAATGTGGGGAAGGAGCAGTCTGCCTTTCTGGGTTCCTTCCCTTTACTCACTAACCACTGGCTCTGTCACACCTCCAG
>gene=chr20_1301109-1302109; species=panTro
GAAAGGAGGCACAGACATCCGCAACAGCAAGCGGGTTGGAACTTAATATTCAAACAGAAAGGCAGCAGGGCACTTAGAATGCCTCCCCGAAGTCCACCCCTAATCCCCTGTCGATATTTGAACTCTACTGTATTCCACTCATCTCCAGCCTCACTGTCAACTTTTAATCTTGGCCACAATGAAGTAAGACCAGTAGGAAGTTTATAAAGACTCTCACACAAACTGTAGCAGAACTTAGACACTCAATAGGGCACTGCTCCAGAGGGAGGAGGGAATGGGGGGTGGAGAGGCACCATGAGCACTTATTTACTAAACACCTTCTCATTGTCCCAGGGAGAATCAGTAGGACCTCTGAGCAAGGTGCCCAGAGAAAGTGAAAGGAATGATGACCTCTCAAGAAATGTTTTATTCCCTTCCTGACGAAATGTGGGGAAGGAGCAGTCTGCCTTTCTGGGTTCCTTCCCTTTACTCACTAACCACTGGCTCTGTCACACCTCCAG
>gene=chr20_1301109-1302109; species=papHam
GAGAGGAGGCACAGACATCTGCAACAGCAAGTGGGTTGGAACTTAATATTCAAACAGGAAGGCAGCAGGGCACTTAGAATCCCTCCCCGAACTCCACCCCTAATCCCCTCCCCATATTCTAACTCTACTGTATTCCACCCATCTCCAGCCTCACTGTCAACTTTTAATCTTGGCCACAATGAAGTAAGACCAGTAGGAG----ATAAAGACTCTCACACAAACTGTAGCAGAACTTAGACCCTCAACAGGGCACTGCTCCAGAGGGAGGAGGGAACGGGGAGTGGAGAGGCACCATGAGCACTTATTTACTAAACACCTTATCATTGTCTCCGGGAGAATCAGCAGGACCTCTCAGCAACGTACCCAGAGAAAGTGAAAGGA---ATGACCTCTCAAGAAATGTTTTATTCCCTTCCTGACGAAACGTGGGGAAGGAGCAGTCTGACTTTCTGGGTTCCTTCCCTTTACCCACTAACCACTGGCTCTGTCACACTCCCAG
>gene=chr20_1301109-1302109; species=ponAbe
GAGAGGAGGCACAGACATCCACAACAGCAAGTGGATTGGAACTTAATATTCAAACAGAAAGGCAGCAGGGCACTTAGAATGCCTCCCCGAACTCCACCCCTAATCCCCTGTTGATATTTGAACTCTATTGTATTCCACTCATCTCTAGCCTCACTGTCAACTTTCAGTCTTGGCCACAATGAAGTAAGACCAGTAGGAAATTTATAAAGACTCTCACACAAACTGTAGCAGAACTTAGACACTCAACAGGGCACTGCTCCAAAAGGAGGAGGGAATGGGGGGTGGAGAGGCACCACGAGCACTTATTTACTAAACACCTTCTCATTGTCCCAGGGAGATTCAGCAGGACCTCTGAGCAAGGTGCCCAGAGAAAGTGAAAGGAATGATGACCTCTCAAGAAATGTTTTATTCCCTTCCTGACGAAATGTGGGGAAGGAGCAGTCTGCCTTTCTGGGTTCCTTCCCTTTACCCACTAACCACTGGCTCTGTCACACCTCCAG
>gene=chr20_1301109-1302109; species=rheMac
GAGAGGAGGCACAGACATCTGCAACAGCAAGTGGGTTGGAACTTAATATTCAAACAGGAAGGCAGCAGGACACTTAGAATCCCTCCCCGAACTCCACCCCTAATCCCCTCTCCATTTTCGAACTGTACTGTATTCCAACCATCTCTAGCCTCACTGTCAACTTTCAATCTTGGCCACAATGAAGTAAGACCAGTAGGAGATTTATAAAGACTCTCACACAAACTGTAGCAGAACTTAGACCCTCAACAGGGCACTGCTCCAGAGGGAGGAGGGAACGGGGAGTGGAGAGGCACCATGAGCACTTATTTACTAAACACCTTATCATTGTCTCCGGGAGAATCAGCAGGACCTCTCAGCAACGTACCCAGAGAAAGTGAAAGGA---ATGACCTCTCAAGAAATGTTTTATTCCCTTCCTGACGAAACGTGGGGAAGGAGCAGTCTGCCTTTCTGGGTTCCTTCCCTTTACCCACTAACCACTGGCTCTGTCACACTCCCAG
>gene=chr20_1316010-1317010; species=hg19
ataatggactttggggactcacaggggagggtgggagaggttgagggattagaggctacatactgggtacagtgtacactgctcagttgacaggtgtaccaaaatctcagaactcaccactaaagaacttacccgtgtaaccaaaaaccacctgtaccccaaaacctattgaaataaaaaaGCCTAGCCTTGGTCCTGCCCAGCGCAGAGAGACATGAAGCTATGACTTGGATTTACTCTTCCAAAAGCCTCCAATAGCCAGCCCTGATCTGCTGACACAGTTCCCCTTCTGAGCAGAGAAATGGAGGAGAAGGCAGCAGAAAGATGAGAAAGAATCTCCCATGAGATCAGGGGCTAGCTCATTAATCTAGGTGAGTATGccattttggagatagacaaactgagccctggagaggtcaaatgactcagtaatgcagccagactatggcacaggcagggtgatgagccacatctgcctTCCTGTAGCCACCAGACAAGGG
>gene=chr20_1316010-1317010; species=bosTau
------------------------------------------------------------------------------------------------------------------------------------------------------------------------------ATCAAAAA-ACGATCCTGGTCCTGCCCA-CACAAAGGGACACACTGATAAGATTTGGATGTACTCTTCCGGAAGCCTCCCGTGGCCAGC-CCAGTGTGGTGG-------GCTTGTCTGAGCAGAGAAATGGGGGACAGGGCAGCAGAAAGACAAGAAAGAAACTTCCT-GAGATCAGCAGTCACCTTGTTAATCTAGCTGTGCAGGCCCTTTGGCAGACGGACAAACTGAGTCCTGCGGGGAT----CAACTTAGTTACCCAGATGGCCA-CAGTACAGCCAGG----------------------------------GAGGAGgg
>gene=chr20_1316010-1317010; species=calJac
ataatggactttgaggactcacaggggagggtggggggggttgaggaatt--aggctacatattgggtacagggtacacagcttagttgatgggggtaccaaaatctcagaactcaccactaaagaacttatacatgtaacaagaacccacctgtaccccaaaaactattgaaaTTAAAAAGCCTAGCCTTGGTCCTGCCCAGTTCAGAAAGACATGAAGCTATGACTTGGATTTACTCTTCCAAAAGCCTCAAATAGCCAGCCCTGATCTGTTGACACAGTTCCACTTCTGAGCAGAGAAATGGAAAAGAAGGCAGCAGAAAGACAAGAAAGAAACTCCCCTGAGATCAGGGGCTAGCTCATTAATCTTGGTGAGCATGCCAATTTGGAGATAGACAAACTGA-CCCTGGAGGGGTCAAATGACTCAGTAATGCAGCCAGCTTTTGGCACGGGCAAGGTGAGG-GCCACATCTGCCTTCCTACAGCCACTAGAGAAGGA
>gene=chr20_1316010-1317010; species=canFam
-----------------------------------------------------------------------------------------------------------------------------------------------------------------------------------------GGTCCTGGTCCTGCCCGGTGCAGAGGGACA--ATGTCGAGGCTC-CATCTCCTCCT-CGGATGACTCAAATAGCCAGTCCCA-----GTGGCATACTCCCCCCTCGGAGCCAAGAAACGGGGCAGAGGGTGGCAGAAAGACAAGAAAGATGTATCCG-AAGACCCGGTGTTGTCTGCTGAATCTACATGGGCATACAattttgcagatagat-aactgagccc--gggggatcaaacaac-tggtagcccagccaggcagccgggtcgcggggatgagaggctacacctgccttcTC--TGCCCCTAGGGGAGgg
>gene=chr20_1316010-1317010; species=equCab
-----------------------------------------------------------------------------------------------------------------------------------------------------------------------------------------AGTCCTGGTCCTG--GGGTG-AGAGACGTG--CTGCCAAGGCTT-GGATTTCTGTT-CAGAAGCCCCAAAAAGCCAGCCCCAGGCTGGTGGGACAGTGCCTCTTCTGAGCAGAGAAATGGGGGAGAGGGCAGCAGAACGACGAGAAAGA--CACCCT-GAGATCAGGAGTTctcg--ttaatgtatgtgggcataccattttgcagctagac------agccctggaggggtcaaacaacctagtaacccagccagccagaggtacagccagggtgaggagtcactcctgcctTCCTA-TGCCATTAGGAGCagg
>gene=chr20_1316010-1317010; species=gorGor
-------------------------------------------------------------------------------------------------------------------------------------------accaaaaaccacctgtaccccaaaacctattgaaataaaaaaGCCTAGCCTTGGTCCTGCCCAGCGCAGAGAGACATGAAGCTATGAAATGGATTTACTCTTCCAAAAGCCTCCAGTAGCCAGCCCTGATCTGCTGACACAGTTCCCCTTCTGAGCAGAGAAATGGAGGAGAAGGCAGCAGAAAGATGAGAAAGAATCTCCCGTGAGATCCGGGGTTAGCTCGTTAATCTAGGTGAGTATGccattttggagatagacaaactgagccctggagaggtcaaatgactcagtaatgcagccagactatggcacaggcagggtgatgagccacatctgcctTCATGTAGCCACCAGACAAGGG
>gene=chr20_1316010-1317010; species=panTro
ataatggactttggggactcacaggggagggtgggagaggttgagggattagaggctatatattgggtacagtgtacgctgctcagttgacaggtgtaccaaaatctcagaactcaccactaaagaacttatccatgtaaccaaaaaccacctgtaccccaaaacctattgaaataaaaaaGCCCAGCCTTGGTCCTACCCAGCACAGAGAGACATGAAGCTATGACTTGGATTTACTCTTCCAAAAGCCTCCAATAGCCAGCCCTGATCTGCTGACACAGTTCCCCTTCTGAGCAGAGAAATGGAGGAGAAGGCAGCAGAAAGATGAGAAAGAATCTCCCGTGAGATCAGGGGCTAGCTCATTAATCTAGGTGAGTATGccattttggagatagacaaactgagccctggagaggtcaaatgactcagtaatgcagccagactatggcacaggcagggtgatgagccacatctgcctTCCTGTAGCCACCAGACAAGGG
>gene=chr20_1316010-1317010; species=papHam
ataatggactttggggactctc--gggagggtaggaggggttgagggattagaggctacatattaggtacagtgtacactgctcagttgacaggtgcaccagaatctcagaactcactgctagagaacttatccatgtaaccagaaaccacctgtaccccaaaacctattgaaacaaaaaaGGCTAGCCTTGGTCCTGCCCAGCGCAGAGAGACAGGAAGCTGTGACTTGGATTTACTCTTCCAAAAGCCTCAAATAGCGAGCCCTGATCTGCTGACACAGTTCCCGTTCTGAGCAGAGAAATGGAGGAGAAGGCAGCAGAAAGACAAGAAAGAATCTCCGCTGAGATCAGGGGCTAGCTCATTAATCTAGGTGAGTATGccattttggagatatacaaaccaagccctggaggggtcaaatgactcagtaatgcagccagcccatggcacaggcagggtgaggagccacatctgcctTCCTATAGCCACCAGAGAAGGG
>gene=chr20_1316010-1317010; species=ponAbe
ataacggactttggggactcacaggggagggtgggagacgttgagggattagaggctacatattgggtatagtgtacactgctcagttgacaggtgtaccaaaatctcagaactcaccactaaagaacttatccatgtaaccaaaaaccacctgtaccccaaaacctattgaaataaaaaaGCCTAGCCTTGGTCCTGCCCAGCACAGAGAGATATGAAGCTATGACTTGGATTTACTCTTCCAAAAGCCTCAAATAGCCAGCCCTGCTCTGCTGACACAGTTCCCCTTCTGAGCAGAGAAATGGAGGAGAAGGCAGCAGAAAGATGAGAAAGAATCTCCCCTGAGATCAGGAGCTAGCTCATTAATCTAGGTGAGTATGccattttggagatagacaaaccgagccctggagaggtcaaatgactcagtaatgcagccagactatggcacaggcagggtgaggagccacatctgcctTCCTGTAGCCACCAGAGAAGGG
>gene=chr20_1316010-1317010; species=rheMac
ataatggactttggggactctc--gggagggtaggaggggttgagggattagaggctacatattaggtacagtgtacactgctcagtggacaggtgcaccagaatctcagaactcaccgctagagaacttatccatgtaaccagaaaccacctgtaccccaaaacctattgaaacaaaaaaGCCTAGCCTTGGTCCTGCCCAGCGCAGAGAGACAGGAAGCTGTGACTTGGATTTACTCTTCCAAAAGCCTCAAATAGCCAGCCCTGATCTGCTGACACAGTTCCCGTTCTGAGCAGAGGAATGGAGGAGAAGGCAGCAGAAAGACAAGAAAGAATCTCCACTGAGATCAGGGGCTAGCTCATTAATCTAGGTGGGTATGCCATTTTGGAGATATACAAACCAAGCTCTGGAGGGGTCAGATGACTCAGTAATGCAGCCAGCCCATGGCACAGGCAGGGTGAGGAGCCACATCTGCCTTCCTATAGCCACCAGAGAAGGG
>gene=chr20_1341218-1342218; species=hg19
atattgcaagattgaatgcagaagtagatgtgagaactcattctattaagccaagcgtaaatgtttaaaaatgtaaaataataccactcttctgatatgttttgggagaaaatatgtttgtggaaaatatacctatcaaagaaatatCagaaaccttccaaactgaaggacatgtgtatccagattaaaatgaccttccaaatgcttaacatagtaaacaaaaaacaggaggaaaaggaggggagaaaagaaaaaaagaagactcacacaaggccgtgttacgacatttcatcataccatagataaatcagatcctgaaagatttcagaaaggaatatgagatcacacataaaggaacaggaatcaaaatgacattacccttctcaacaacactggaagctccaagagagtgcagcaatgctttcatcctcagagaaaataattatcaatacaaaataatattcccagctaagctatcaatcatgagggtagaagaaagg
>gene=chr20_1341218-1342218; species=bosTau
--------------------------------------------------------------------------------------------------------------------------------------------------------------------------------------------------------------------------------------------------------------------------------------------------------------------------------------------------------------------------------------------------------------------------------------------------------------------------------------------------------------------
>gene=chr20_1341218-1342218; species=calJac
atattgcaagatttaatgcagaagtagatgtgagaactcattctattaagacaaa-gcaaatgttttaaaatgtaaaataataccactcttctgata-tttttgtgagaatacacgtttgtggaaaatatacctatcaaagcaatatcagaaatcttccaaactgaaggacacatgtttccagattaaaatgaccttccaaatgcttaacatggttaacaaaaaataggagg-aaaggaggggagaaaaggaaaaaagaagacccatacaaggctatattaggacatttcatcataccatagataa-----atcctgaaagatttcagaaaggaatatgagatcacatatgaaggaacaggaatcaaaatgccattacccttctcaacaacattggaagctccaagacagtgcagcaatgctttcatcctaagagaaaataattatcaatacagaataatattcccagctaaactattaattgt-------gaagaaagg
>gene=chr20_1341218-1342218; species=canFam
------------------------------------------------------------------------------cAATGCCACTCTCT-----TGTTTCATgagaaaatgtatttgtggaaaatttagctatc----aaatacgaggaaactttcaaactaaagaaca--cgtttccacatgaaa--------------gttcagcacagtaaatgcaaaacaggaggagataaagacaaaaaa---aaaaaaaaaaagacccacataggcctattatgaaactttatcataccacagataa--aagaccctagaagatttcagaa--ggataagcaatcacatataaagaaac--aaatcaaaatggtatcacccttctcaacaacactggaaactagaagacaatgcagcaataccttcattcttagggaaaataattagcaatctacaataatattctcaactaaactattactcgtgagggtagaagaaaga
>gene=chr20_1341218-1342218; species=equCab
atattgcaagatggaatgcagaagtagttgtgagaattcattctatttagccacgtattaatttgcaaaaaagtgaaataatgccactcttctaatatgttttgtggaaaaatatatttgtggaaaatatagctatcaaagaaatatgagagagcttccaaactgaaggaca--tgtttccagattaaaatgaccttcccaatgcctaggagagtaaatg-aaaacaggaggaggaggagatcaaaga---aaaaaagaaga---ccaaaaggccatattatgaaactttaccatactgcagataa--aagatcccc-aagctttcagaaaggagtaagagatcacatttaaaggaacagaaattaagatgccatcACCctcatcaacaacactggaaactacaagacaatgcagcaatgccttcattcttagggaaaataattgccaatctagaataatagtcccagccaagctgtcacttgtgagggtagaaA-----
>gene=chr20_1341218-1342218; species=gorGor
--------------------------------------------------------------------------------------------------------------------------------------------------------------------------------------------------------------------------------------------------------------------------------------------------------------------------------------------------------------aaaggaacaggaatcaaaatgacattacccttctcaacaacactggaagctccaagagagtgtagcaatgctttcatcctaagagaaaataattatcaatacaaaataatattcccagctaaactatcaatcgtgagggtagaagaaagg
>gene=chr20_1341218-1342218; species=panTro
atattgcaagactgaatgcagaagtagatgtgagaactcattctattaagccaagtgtaaatgtttaaaaatgtaaaataataccactcttctgatattttttgggagaaaatatatttatGGAAAATATACCtatcaaagaaatatcagaaaccttccaaactgaaggacatgtgtatccagattaaaatgactttccaaatgcttaacatagtaaacaaaaaacaggaggaaaaggaggggagaaaaggaaaaaagaagactcacacaaggccgtattacgacatttcatcatactatagataaattagatcctgaaagatttcagaaagtaatatgagatcacacataaaggaacaggaatcaaaatgacattacccttctcaacaacactggaagctccaagagagtgcagcaatgctttcatcctaagagaaaataattatcaatacaaaataatattcccagctaaactatcaatcgtgagggtagaagaaagg
>gene=chr20_1341218-1342218; species=papHam
atattgcaagattgaatgcaga---agatgtgagaactcattctattaagccaagcgtaaatgtttaaaaatgtaaaataataccactcttccaatattttttgggagaaaatatatttgtGGAAAATATACCCatcaaagaaatatcagaaaccttccaaactgaaggacacttgtatccagattaaaatgaccttccaaatgcttaacatagtaaacaaaaaacaggaggaaaaggaggggagaaaaggaaaaaagaagactcacacaaagctatattatgacatttcatcataccatagataaattagatcctgaaagatttcggaaaggaatatgagatcacacataaaggaacaggaatcaaaatgacattacccttctcaacaacactggaagctccacaagagtgcagcaacgctttcatcctcagagaaaataattatcaacacaaaataatattcccagctaaactatcaattgtcagagcagaagaaagg
>gene=chr20_1341218-1342218; species=ponAbe
atattgcaagattgaatgcagaagtagatgtgagaactcattctattaagccaagcgtaaatgtttaaaaatgtaaaataataccactcttctgataatttttgggagaaaatatatttatGGAAAATATACCtatcaaagaaatatcagaaaccttccaaactgaaggacacgtgtatccagattaaaatgaccttccgaatgcttaacatagtaaacaaaaaacaggaggaaaaggaggggagaaaaggaaaaaagaagactcacgcaaggctgtattatgacttttcatcataccatagataaattagatcctgaaagatttcagaaaggaatatgagatcacacataaaagaacaggaatcaaaatgacattacccttttcaacaacactggcagct-caagggagtgcagcaatgccttcatcctaagagaaaatgattgtcaatacaaaataatattcacagctaaattatcaatcgtgagggtagaagaaagg
>gene=chr20_1341218-1342218; species=rheMac
atattgcaagattgaatgcaga---agatgtgagaactcattctattaagccaagcgtaaatgtttaaaaatgtaaaataataccactcttccaatattttttgggagaaaatatatttgtGGAAAATATACCCatcaaagaaatatcagaaaccttccaaactgaaggacacgtgtatccagattaaaatgaccttccaaatgcttaacatagtaaacaaaaaacaggaggaaaaggaggggagaaaaggaaaaaagaagactcacacaaagctatattatgacatttcatcataccatagataaattagatcctgaaagatttcggaaaggaatatgagatcacacataaaggaacaggaatcaaaatgacattacccttctcaacaacactggaagctccacaagagtgcagcaatgctttcatcctcagagaaaataattatcaacacaaaataatattcccagctaaactatcaattgtcagagtagaagaaagg
>gene=chr20_1357109-1358109; species=hg19
ataatttagtaaaataGTAAAACTACGTTATAAATTATAAACCCAAATACCATGCTCTTTCTATTATTCCAGTTTCCCAGAAGCTGGACAAGCCACGACGGCGCCTTCCAATAAAAGGGGAACTCCAGAGACGCTATGAGAAAAGAGGAACAGACATCTGCAATAGATATCTGCAACTTCCTTTTCAAAAACACCATCGGCATTGCTTTCTCAGGAAGCCACTGCCAGCCTATTGTGATAGCTGACACTGAGTTCCTGAGAATTCTCTAATTAGGATCCCAGATTGGAGGGTCAGCCAGTGGTTAACATATAATGGACACAAAACTGATTTTACTGGAAGACTGAGGGTGGGCACTCACCATGGTTCTAAGCATTCATTACTCAGAAGATCCATAAAAACATTACAGTTCTGTTGTGTAAGAGTTTAGGAAAAAAAGAAAATCCTGACAAAAATCCCAACCTAAAAAACAGTGTCAACATTTGTAAGTAGGATGGGGAGG
>gene=chr20_1357109-1358109; species=bosTau
gtgatgtggtaaggcattaaagctag-------GCTATAAATCCAAAAACCATTTTCATTCTACCATTCCAGTTTCTCATAAGCCAGACAACCCATACGGGAAACTTGCACTAAAAGAGGGCTTTCAGAGAT--CATGACAAAAGACCAA-------------TAGATACCTGCAACTCCTTGTTCACAAAAACCATCA-CATTGGTTTCTCCAGAAGCCAGTGTCAGCCAATTGTGATAGCTGTCACTGAGGTCTTG--AAAA--CACATCTTCATCCCAGACTGGAGGTCCAGCCCATTGTTGACATATAACTAACACAATACTGATTTCAC-TGGAGGTGGAGGGAGGGCAACCACTATGGTTCTAAGCAAC----CCTCTAAGGACTCAGCGAAACA-CAGAATTCTG---TGTATGTTTTCAGAGGTGGA-GGAAATTCCAA------------CCTAAAAAACAGTGTCAACACTGGTAGGTGGAATGGGGAAG
>gene=chr20_1357109-1358109; species=calJac
gtagcttgccaaaATAGTAAAACTACATTATAAATCATAAACCCAAATGCCATGC----TCTATTATCCCAGTTTCCCAGAAGCTGGACAAGCCACAACGGCACCTTCCAATAAAAGGGGAACTCCAGAGATGCTATGAGAAAAGAGGAACAGACATCTGCAATAGATATCTGCAACTTCCTTCTCAAAAACAACATCAGCATTGGTTTCTCAGGAAGCCACTGCCAGCCAATTGTGATAGCAGACACTGAGTTCCTGA-AATTCTCTAGTCAGGATCCCAGATTGGA-GATCAGCCAGTGGTTAACATATAATTGGCACAAAACTGATTTTACTGGAAGACTGAGAGTGAGCATTCACCATGGTTCTAAGCATT--------AGAAAATCCACAAAAACATTACAATTCTGTTGTGTATGAGTTTAGGACAAAAGGAAAATCCTGAC-ATAATCCCAACCGAAAAAACAATGTCAACACTTAGAAGTAGGATGGGGAGG
>gene=chr20_1357109-1358109; species=canFam
gcaacctgccaaagtagt-cagcta--------------AATCCAAAAACCATGTTCATTCAACTACTCCAGTGCCCCAGGAGCCAGACAAACCACACTGGCAGCCTCTACCAAAAGGGGGATTCTAGACAT--CAGAGGGTGAGTGCGACAGACACCTACCA-------------CTCCTCGTTCAAACAGATCATCTGCAGTGGTTTCTCTGAAAGTCAGA-------------GACAGCCGTCACTGAGGTCCTG--AACTTTCAAAGCACCATCCCAGACTGGAAGGTATGCCAGTTGTTGACATACAACTCATACAAAGCAGTTTTCAT-TGGAGGCTAAGGGTGGGTGCCCACGATGGTTCTAAGTATC----ACTCAGAAGACCCAGTAAA--A-CAGAATTCTGTTGCGGATGTTTTTAGGGGAGGA--GAAATCCTAAC-ATAAACCCAACTTAAAAAACAATGTCAACACTTACAAGTGGGATAGGGAAG
>gene=chr20_1357109-1358109; species=equCab
-----gtgCTGAAGCAGTAAAGCTAG-------GCCCTAAATCCCCAAACCATGTTCATTCTACTATTTCAGGTTCCCAGAAGC----CAAACCACTATGGCACCCTCCGT--GAAGCGGGATTCCAGAGAC--CACGAGGAAAGAGGAATAGACGCCTGCAA-------------CTCCCCACCAAAACA-ACCA-CAGCACTGGCTTCTCAGGAAGCTAGTGTCAGCCAACTGTGAGAGCTGTCAGTGACATCCTG--AAAACTCACACCAGAATCCCAAAACGGG-GGGCAGCCAGCTGTTGTCACATAATTAACACAAAGCTGATTTTAT-TGGAGGCTCAGGGTGAGCACCCAC-ATGGTTCTAAGCATC----ACTCAGAAGACCCAGCAAAACA-CAGAATTTTGTTGTCTATG-TTTTAGAGAAGGA-GGAAATCCCAAC-AAAATCACAACATAAAAAAG--TGTCAACGCTTCTAAGTGGGATGGGGAAG
>gene=chr20_1357109-1358109; species=gorGor
ataatttagtaaaataGTAAAACTACGTTATAAATTATAAACCCAAATACCATGCTCTTTCTATTATTCCAGTTTCCCAGAAGCTGGACAAGCCACGACGGCGCCTTCCAATAAAAGGGGAACTCCAGAGACGCTATGAGAAAAGAGGAACAGACATCTGCAATAGATATCTGCAACTTCCTTTTCAAAAACACCATCGGCATTGCTTTCTCAGGAAGCCACTGCCAGCCTATTGTGATAGCCGACACTGAGTTCCTGAAAATTCTCTAATTAGGATCCCAGATTGGAGGGTCAGCCAGTGGTTAACATATAATGGACATAAAACTGATTTTACTGGAAGACTGAGGGTGGGCACTCACCATGGTTCTAAGCATT----ACTCAGAAGATCCATAAAAACATTACAGTTCTGTTGTGTAAGAGTTTAGGAAAAAAAGAAAATCCTGACAAAAATCCCAACCTAAAAAACAGTGTCAACATT--TAAGTAGGATGGGGAGG
>gene=chr20_1357109-1358109; species=panTro
ataatttagtaaaataGTAAAACTACGTTATAAATTATAAACCCAAATACCATGCTCTTTCTATTATTCCAGTTTCCCAGAAGCTGGACAAGCCACGACGGCGCCTTCCAATAAAAGGGGAACTCCAGAGACGCTATGAGAAAAGAGGAACAGACATCTGCAATAGATATCTGCAACTTCCTTTTCAAAAACACCATCGGCATTGCTTTCTCAGGAAGCCACTGCCAGCCTATTGTGATAGCTGACACTGAGTTCCTGAAAATTCTCTAATTAGGATCCCAGACTGGAGGGTCAGCCAGTGGTTAACATATAATGGACACAAAACTGATTTTACTGGAAGACTGAGGGTGGGCACTCACTATGGTTCTAAGCATT----ACTCAGAAGATCCATAAAAACATTACAGTTCTGTTGTGTAAGAGTTTAGGAAAAAAAGAAAATCCTGACAAAAATCCCAACCTAAAAAACAGTGTCAACATTTGTAAGTAGGATGGGGAGG
>gene=chr20_1357109-1358109; species=papHam
gtagcttgccaaaATAGTAAAACTACACTATAAATTATAAACCCAAATACCATGCTCCTTCTACTATCCCAGTTTCCCAGAAGTGGGACAAGCCACGACGGCGCCTTCCAATAAAAGGGGAACTCCAGAGATGCTATGAGGAAAGAGGAACAGACATCTGCAATAGATATCTGCAACTTCCTTTTCAAAAACACCATCAGCATTGCTTTCTCAGGAAGCCGCTGCCAGCCTATTGTGATAGCTGACATTGAGTTCCTGAAAATTCTCTAATTAGGATCCCAGATTGGAGGGTCAGCCAGTGGTTAACATATAATGGACACAAAACTGATTTTATTGGAAGACTGGGGGTGGGCACTCACCATGGTTCTAAGCATT----ACTCAGAAAATCCATAAAAACATTACAATTCTGTTGTGTAAGAGTTTAGGAAAAAACGAAAATCCTGAC-AAAATCCCAACCTAAAAAACAGTGTCAACACTTGTAAGTAGGATGG-----
>gene=chr20_1357109-1358109; species=ponAbe
gtagcttgccaaaACAGTAAAACTACGTTATAAATTATAAACCCAAATACCATGCTCTTTCTATTATCCCAGTTTCCCAGAAGCTGGACAAGCCACGACGGCGCCTTCCAATAAAAGGGGAACTCCAGAGACGCTATGAGAAAAGAGGAACAGACATCTGCAATAGATATCTGCAACTTCCTTTTCAAAAACACCATCGGCATTGCTTTCTCAGGAAGCCACTGCCAGCCTATTGTGATAGCTGACACTGAGTTCCTGAAAATTCTCTAATTAGGATCCCAGACTGGAGGGTCAGCCAGTGGTTAACATATAATGGACACAAAACTGATTTTATTGGAAGACTGAGGGTGGGCACTCACCATGGTTCTAAGCATT----ACTCAGAAGATCTATAAAAACATTACAGTTCTGTTGTGTAAGAGTTTAGGAAAAAAAGAAAATCCTGACAAAAATCCCAACCTAAAAAACAATGTCAACATTTGTAAGTAGGATGGGGAGG
>gene=chr20_1357109-1358109; species=rheMac
gtagcttgccAAAATAGTAAAACTACATTATAAATTATAAACCCAAATACCATGCCCCTTCTACTATCCCAGTTTCCCAGAAGTGGGACAAGCCACGACGGCGCCTTCCAATAAAAGGGGAACTCCAGAGATGCTATGAGAAAAGAGGAACAGACATCTGCAATAGATATCTGCAACTTCCTTTTCAAAAACACCATCAGCATTGCTTTCTCAGGAAGCCGCTGCCAGCCTATTGTGATAGCTGACACTGAGTTCCTGAAAATTCTCTAATTAGGATCCCAGATTGGAGGGTCAGCCAGTGGTTAACATATAATGGACACAAAACTGATTTTATTAGAAGACTGGGGGTGGGCACTCACCATGGTTCTAAGCGTT----ACTCAGAAAATCCATAAAAACATTACAATTCTGTTGTGTAAGAGTTTAGGAAAAAACGAAAATCCTGAC-AAAATCCCAACCTAAAAAACAGTGTCAACACTTGTAAGTAGGATGGGGAGG
>gene=chr20_1364144-1365144; species=hg19
GGGGAGCCAGTATTTTTCTGCAGCTTTGCATTTGAAGCCACTCAGAACATTCCCAGATGGGCGTATGGCTCAAGGTCTAATGGTTTAGCTGTTTGCTTTCCCTCTTCTTATTAGACACAGAAGTTCTCTTAACCACCTTTTACTCAGCTGCCTTACTTGGAGACTCATAAAACTCACAGCCTTCGTACCCCAGCATAGTGAAGAGCACTCCCCTCATGCTTtagtctctagctcatgatcacttcttcattcccatatgagttctgtgttcacaaagggaggagtggttagctgtgtttgtccccaaatccatttatggtagctatatttactgtgtaaatataatgtaattaaatagtatgtaaatcaataaaatgagtgtgaatacaaacagcggttctagctgactcctgggaaagactcaataaaggcaagtcactaaaaaactattgctagtgaataatcatatgggagactacatttagagaaagaaatcttaa
>gene=chr20_1364144-1365144; species=bosTau
--------------------------------------------------------------------------------------------------------------------------------------------------------------------------------------------------------------------------------------------------------------------------------------------------------------------------------------------------------------------------------------------------------------------------------------------------------------------------------------------------------------------
>gene=chr20_1364144-1365144; species=calJac
GGGGAGCCAATATTTTTCTGAGGCTTTGCATTTGAAGCCACTTAGAACATTCCCAGATGGGTGTATGGCTCAGGGTCTAAT-GTTCAGCTGTTTGCTTTCCTCCTCCTCATTAGATACagaagctctcttaaccaccttttactcagctgccttactcagagactcctacaactcacagccttcataccccagcatggtgaagaacactcc-ctcatgctttagtctctagttcttgatcactccttcattccc--atgagttctatattcataaagagaggagtggttacctatgtttgtccccaaacccatttatggtagctatatttactgtgtaaagataatgtaattaaatagtatgtaaatcaataaaatgagtgtgaattcaaacagtggttctagctgactgctgggaaagactcaataaaggcaagtcactaaaaaactattgctagtga--gatcatatgagagactacatttagaaaaagaaatcttaa
>gene=chr20_1364144-1365144; species=canFam
GGGGAACCAATACTTTTCTGTAGATTTGCATTTGAAGCCAC------CATTCCCAAATGGATGTACTGACTCAGG--------CATGGCTCTTTCCCTTCCTCTATCTTCTTATCTACAGAAGCTCCCTCAACCGCCTTTTACTTAACTGCCTTGCC-AAAGACTCCTACACACCACAGCCTGCACACTCCAGCACAGCAAAGGAGC----CTTCAGCCCC--GTCTCTAA-TCACCTCCAATTCTTCTTCCCCACGTGCACTTTATGCTTAGG----AAGGGCCGGTCAGCTATGTT-ACCCGCAAACTCATTTATGTCAGTTACACTTATTGAGGACAGGAAACAT----AAACAGTATGCAAAGAAATACT--GAGTGTGAACAGAAAAAGTGGTC--AGCTGAC----TGGAAAGACTCAACAAAGGCAAGTCAC-AAAAAAT-ACTCCTAGTGAGTGTGTGTG--TGATAATGTATTTGAAGAAAGAAATCTTAA
>gene=chr20_1364144-1365144; species=equCab
----------------------------------------------------------------AGTGACCTAGG--------CTTACCTACTTCCCTTCTTTCTTCTCATTATATACAGAAGCTCTCTCAACCACCTTTTACGTCACTGCCTAACC-AGAGACTCTTACAAAGCACAGCCTGCACACCCCAGCAGGGTGAAAGCAT----CTTCTTGCCCCAGCCTCCAGCTCATCCTC--CCTTTCTTTCCCATGtgagttttatgctcacc----aaagatcagttagctgtgtttattctcaaatccatttatgtgagctatacttactgagtatagataat------aaatagcatgtaaaaaaataatatgagtgtgaata-------tggtcctagctgactgcttggaaagactcaataaaggcaagtcactaaaaaat-actgctagtgaataactgtgtatggcaatgcatttggaggaagaaatcttaa
>gene=chr20_1364144-1365144; species=gorGor
GGGGAGCCAGTATTTTTCTGCAGCTTTACATTTGAAGCCGCTCAGAACATTCCCAGATGGGCGTATGGCTCAAGGTCTAATGGTTTAGCGGTTTGCTTTCCCTCTTCTTATTAGATACAGAAGTTCTCTTAACCACCTTTTACTCAGCTGCCTTACTTGGAGACTCATAAAACTCACAGCCTTCGTACCCCAGCATAGTGAAGAGCACTCC-------------------------------------------------------------------------------------------------------------------------------------------------------------------------------------------------------------------------------------------------------------------------------------------------
>gene=chr20_1364144-1365144; species=panTro
[truncated: 14,394,311 more chars]
