# Supplementary material for: Combining phylogenetic footprinting with motif models incorporating intra-motif dependencies
Source: BMC Bioinformatics. 2017 Mar 1;18:141. doi: 10.1186/s12859-017-1495-1 (PMC5333389; doi:10.1186/s12859-017-1495-1)
Supplement: Supplementary file 2 — Sequence data. This archive contains data files of alignments of the ChIP-seq positive regions and negative control regions for each of the 35 TFs in FASTA format. (ZIP 83763.2 kb) [file 12859_2017_1495_MOESM2_ESM.zip › SP1/SP1_pos.txt]

>gene=chr20_281882-282068; species=hg19
CACTGTGCCAGGGAGCCTCCTTGAAGGAACCTTCCCTCTCCTGGCCCCATCCCCCCACTCTCCAGGAGGGAGGAGAGGAAGAAACTGTTTCCCTGCCCATCCCCCACAGGATCTGCTTCAAGGCCTCCTGCCTGGTGGCCCAGGGACAGCCAGGGGCTGGAGCTGAACAAACCTCCCCCAGCTTCC
>gene=chr20_281882-282068; species=bosTau
----------------------GAAGGAATCTTCCCTCTCTCTGCCCCTCCCCCCTA----ACTGGAGGGAGCAGAGGAACAAACTGTTTCCCTGCCCTCCCCCACCAGAATCTGCTCCGGGGCCTCCTGCCTGGCCGTCTCCGGACGGCCATGGGCTGGAACAGAACAAACCTCCCCCGACTTCC
>gene=chr20_281882-282068; species=calJac
CACTGTGCCAAGGAGCCTCGTGGAAAGAACCGTCCCTCTCCTGGCCCCATCCCTGGACTCTCCAGGAGAGAGCAGAGGAAGAAACTGTTTCCCTGCCCATCCCCCACAGGATCTGCTTCAAGGCCTCCTGCCTGGCTGTTCAGGGACAGCCAAGGGTTGGAGCTGAACAAACCTCCCCCAGCTTCC
>gene=chr20_281882-282068; species=canFam
CCCTGTGCCAAGGAGCCTCCTTGAAGGAATCTTCC--CTCTCTGCCCTCCCCCCTCACTCTCCTGCAGGGAGCAGAGGAAGAAACTAGTTCCCTGCCCATCCCCCACAGGATCTGCTCCAGGGCCTCCTGCCTGGCGGTCTGGGGACAGCCCTGGCCCGGAACGGAACAAACCTCCCCCAGCTTCC
>gene=chr20_281882-282068; species=equCab
CACTGTGCCAAGGAGCCTCCTTGAAGGAATCTTCCCTCTCTCTGCCCTT-CCCCCCACCCTCCAGGAGGGAGCAGAGGAAGAAACTGTTTCCCTGCCCATCCCCCACAGGATCTGCTTTAGGGCCTCCTGCCTGGCGGTCTGGGGACTGCCACGGGCTGGAGCGGAACAAACCTCCCCCAGCTTCC
>gene=chr20_281882-282068; species=gorGor
CACTGTGCCAGGGAGCCTCCTTGAAGGAACCTTCCCTCTCCTGGCCCCATCCCCCCACTCTCCAGGAGGGAGGAGAGGAAGAAACTGTTTCCCTGCCCATCCCCCACAGGATCTGCTTCAAGGCCTCCTGCCTGGTGGCCCAGGGACAGCCAGGGGCTGGAGCTGAACAAACCTCCCCCAGCTTCC
>gene=chr20_281882-282068; species=panTro
------------------------------------------------------------------------------------------------------------------------------------------------------------------------------------------
>gene=chr20_281882-282068; species=papHam
CACTGTGCCAGGGAGCCTCCTAGAAGGAACCTTCCCTCTCCTGGCCCCATCCCCCCACTCTCCAGGAGGGAGCAGAGGAAGAAACTGTTTCCCTGCCCATCCCCCACAGGATTTGCTTCAAGGCCTCCTGCCTGGTGGCCCAGGGACAGCCAGGGACTGGAGCTGAACAAACTTCCCCCAGCTTCC
>gene=chr20_281882-282068; species=ponAbe
-----------------------------------------------------------------------------------------------CCCATCCCCCACAGGATCTGCTTCAAGGCCTCCTGCCTGGTGGCCCACGAAAAAACAGGGGCTGGAGCTGAACAAACCTCCCCCAGCTTCT
>gene=chr20_281882-282068; species=rheMac
CACTGTGCCAGGGAGCCTCCTAGAAGGAACCTTCCCTCTCCTGGCCCCATCCCCCCACTCTCCAGGAGGGAGCAGAGGAAGAAACTGTTTCCCTGCCCATCCCCCACAGGATCTGCTTCAAGGCCTCCTGCCTGGTGGCCCAGGGACAGCCAGGGACTGGAGCTGAACAAACTTCCCCCAGCTTCC
>gene=chr20_524403-524525; species=hg19
GGCCGCCAGCCGCAGGGACCAGAGCGAGGCTGCAGCCGCTGCTGCCGGAAGCGGAAACCCCCTCCTACCAGGAGGCGGGGCGAGACAGCTTCCGACTCCGCCCCCAGAGGAATCTCTCTGAA
>gene=chr20_524403-524525; species=bosTau
GGCCGCCAGCCGCAGGGACCAGAGCGAGGCTGCAGCCTTCGCTGCCGGAAGCGGAAACCCCCTCCGACCGGGAGGCGGGGAGGGACCGCTTCCGACTCCTCCCCCAGCGGAGTCTCGCAGAG
>gene=chr20_524403-524525; species=calJac
GGCTGCCAGCCGCAGGGACCAGAGCGAGGCTGCAGCCGCTGCTGCCGGAAACAGTAAACCCCT-CTACCAGGAGGCGGAGCGAGACAGTTTCCGACTCCGCCCCTAGAGGAATCTCGCTGAG
>gene=chr20_524403-524525; species=canFam
GGCCTCCACCCTTCGGTACCAAAGCTAGGCTGCAACCACCCTTGCCGGAAGCGGAAACCCCTTCCTTCCAGGAGGCTGGGCGGGACCGCTTCCGACTCTTCCCCCAGCAGAATCCGGCTGAG
>gene=chr20_524403-524525; species=equCab
GGCCGCCAGCGGCAGGGTCCAGAGCGAGGCTGCAGCCGCCGCTGCCGGAAGCGG-AACCCCCTCCTGCCCGGGGGCGGGGCGGGACGGCTTCCGACCCCGCCCCCAGCGGCGCTC-GCTGAG
>gene=chr20_524403-524525; species=gorGor
GGCCGCCAGCCGCAGGGACCAGAGCGAGGCTGCAGCCGCTGCTGCCGGAAGCGGAAACCCCCTCCTACCAGGAGGCGGGGCGAGACAGCTTCCGACTCCGCCCCCAGAGGAATC-CTCTGAG
>gene=chr20_524403-524525; species=panTro
GGCCGCCAGCCGCAGGGACCAGAGCGAGGCTGCAGCCGCTGCTGCCGGAAGCGGAAACCCCCTCCTACCAGGAGGCGGGGCGAGACAGCTTCCGACTCCGCCCCCAGAGGAATCTCTCTGAA
>gene=chr20_524403-524525; species=papHam
GGCCGCCAGCCGCAGGGACCAGAGCGAGGCTGCAGCCGCGGCTGCCGGAAGCGGAAACCCCCTCCTACCAGGAGGCGGGGCGAGACAGCTTCCGACTCCGCCCCCAAAGGAATCTAGCTGAG
>gene=chr20_524403-524525; species=ponAbe
--------------------------------------------------------------------------------------------------------------------------
>gene=chr20_524403-524525; species=rheMac
GGCCGCCAGCCGCAGGGACCAGAGCGAGGCTGCAGCCGCGGCTGCCGGAAGCGGAAACCCCCTCCTACCAGGAGGCGGGGCGAGACAGCTTCCGACTCCGCCCCCAGAGGAATCTAGCTGAG
>gene=chr20_1099026-1099350; species=hg19
CCCATTTTGTGGATGGGAAGTCTGCCTCTCAGCAAGGTGGCCTCTTGGAGGACGCTGTGCCCGCGTCAGGCGATCCTGTCGACTGCCGCCAAGACCCGGCTTCCGGCTTTGAGGGGCCACGCCCCGCTCGCACTCCCTGGCGGAACCTTTCAGTGCTGCGCTCGCGTTGCCAACCCGGCGCGCCTCACGCAGTTGCGCCCGCTGTTGGGACTACTTCCGGCTTCCCCGCCCCGCCCCGTCCCCGGGCGTCTCCATTTTGGTCTCAGGTGTGGACTCGGCAAGAACCAGCGCAAGAGGGAAGCAGAGTTATAGCTACCCCGGCCG
>gene=chr20_1099026-1099350; species=bosTau
CCTATTTTGCA-----GAAGTCTGACTCAAACAAAGGTAGTCTCTTCAACGATGCCACACCTACGTGTAGCACATCTACCACCTACAGAGAAGATGAAGATCCCAACTTTGAAGGACCTCGCCCCA--TGCTCTGCCTGACGGAACCTTTAAGAGTCTTCCTTCTGTTTCCAGCCGGGCGCTCTC-GCGCGGTAGCGCGGGAGTTGGAAGTTACTTCCGG-------GCCACACCCCGCCTCTGGGCGTCTCCATTTTGGTCGCGGGTTGACATTAGACCACTACCTGCGGAGTAGCGGAGAGGAGTCAGCAGTGTTGTGAGGG
>gene=chr20_1099026-1099350; species=calJac
CCCATTTTGCGGATGGGAATTCTGGTTCACAGCAAGGTGACCTCTTGGAG------------------------------------------------------------------------CCCGCGCGCGCTCCCTGGCGGAACCTTTCAGCGATGTGCTCGCGTTGCCAGCCCGGCGCGCCTCACGCAG------------------------------------------------------------------------------------------------------------------------------------
>gene=chr20_1099026-1099350; species=canFam
CTCACTCTGCGGATGGGTCGTCCGGCTCAGAACCAGGTGGTCT--------------------GGGGCGG--TCCCTCCCGGCTACCGGGGAAAGGGAGACTCCCGCCTTAAAGGACCACGCcccG--CGAGATGCCTAGCAGAACCTTTAAGTGCCGCGCTCCGGTTTCCAGCCGGC-GCGCTC-GCGCTGCTGAGCCGGCGCTCGGAGCTACTTccgg-------gccgcgctccgcccccgggcggcTCCATTTTGGCCGCAGGTGGAGACTAGGCCTGGGCGGGCGGAGTCTCGGGGGGGCGTCCTCGGCAATCGCGGGG
>gene=chr20_1099026-1099350; species=equCab
TCCAGTCTGCAAACGGCAAGTCTGGCTCAGAACAAGGTGGTCGTCTCGAAGACGCAACA----CGCGCAGCAGTCCTCCTATCTCCTGGGGAAAGTGCGATTCCGGCTTTGAACGGCCGCGTCCCT--TGCGCTGCCTGTCGGAACCTTTAAGCGCGGTGCTCGGGTTTCCGGCCGGGCGCGCTC--CTCAGCTGCGCCACCGCTTGGAATTACTTCCGG-------ACCGCGCCCCACCCCTGGGCGTCTCCATTTTGGCGGCTGGTGGAGGCGCGGCCAGGACGAGTTGGGTAGCTGAGGGGAGGCTTCAGTACGCTGAAGG
>gene=chr20_1099026-1099350; species=gorGor
CCCATTTTGTGGATGGGAAGTCTGCCTCTCAGCAAGGTGGCCTCTTGGAGGACGCTGTGCCCGCGTCAGGCGACCCTGTCGACTGCTGCGAAGACCCGGCTTCCGGCTTTGAGGGGCCTCGCCCCGCTCGCACTCCCTGGCGGAACCTTTTAGTGCTGCGCTCGCGTTGCCAGCCCGGCGCGCCTCACGCAGTTGCGCCCGCTGGGGGGACTACTTCCGGCTTCCCCGCCCCGCCCCGTCCCCGGGCGTCTCCATTTTGGTCTCAGGTGTGGACTCGGCAAGAACCAGCGCAAGAGGGAAGCGGAGTTATAGCTACCCCGGCCG
>gene=chr20_1099026-1099350; species=panTro
CCCATTTTGTGGATGGGAAGTCTGCCTCTCAGCAAGGTGGCCTCTTGGAGGACGCTGTGCCCGCGTCAGGCGATCCTGTCGACTGCGGCGAAGACCCGGCTTCCGGCTTTGAggggccccgccccgcTCGCACTCCCTGGCGGAACCTTTTAGTGCTGCGCTCGCGTTGCCAGCCCGGCGCGCCTCACGCAGTTGCGCCCGCTGTTGGGACTACTTCCGGCTTCCCCGCCCCGCCCCGTCCCCGGGCGTCTCCATTTTGGTCTCAGGTGTGGACTCGGCAAGAACCAGCGCAAGAGGGAAGCGGAGTTATAGCTACCCCGGCCG
>gene=chr20_1099026-1099350; species=papHam
CTCATTTTGTGCATGGGAAGTCGGGCTCTCAGCAAGGTGGCCTCTTGGAGGGCGCTGTGCCTGCGTGAAGCGATCCTGTCGGCCGCGGCGAAGACCCAGGTTCCGGCTTTGAGGGGCCACGCCCCG--CGCGGTCCCTGGCGGAACCTTTTAGTTCTGCGCTCGCGTTGCCAGCCCGGCGCGCCTCACGCAGTTGCGCCCGCTCCTGGGGCTACTTCCGGCGgccccgccccgccccgccccCGGGCGTCTCCATCTCGGTCTCAGGTGTAGACTCTGCCAGAGCTAGCGCAGGAGTCAAGCGGAGTTATAGCTACCCGGGCCG
>gene=chr20_1099026-1099350; species=ponAbe
CCCATTCTGTGGATGGGAAGTCTGGCTCTCAGCAAGGTGGCCTCTTGGAGGACGCTGTGCCCGCGTCAAGCGATCCTGTCGGTTGCGGCGAAGACCCGGGTTCCGGCTTTGAGGGGCCACGCCCCGTTCGCACTCTCTGGCGGAACCTTTTAGTGCCGCGCTCGCGTTGCCAGGCC-GCGCGCCTCACGCAGTTGCGCCCGCTGTTGGGACTACTTCCGGCTTccccgccccgccccgcccccgggcgTCTCCATTTTGGTCTCAGGTGTGGACTCGGCAAGAACCAGCGCGACAGGGAAGCAGAGTTATAGCTACCCTGGCCG
>gene=chr20_1099026-1099350; species=rheMac
CCCATTTTGTGCATGGGAAGTCTGGCTTTCAGCAAGGTGGCCTCTTGGAGGGCGCTGTGCTTGCGTGAAGCGATCCTGTCGGCCGCGGCGAAGACCCAGGTTCCGGCTTTGAGGGGCCTCGCCCCG--CGCGGTCCCTGGCGGAACCTTTTAGTTCTGCGCTCGCGTTGCCAGCCCGGCGCGCCTCACGCAGTTGCGCCCGCTCCTGGGGCTACTTCCGGCGgccccgccccgccccgccccCGGGCGTCTCCATCTTGGTCTCAGGTGTAGACTCTGCCAGAGCTAGCGCAGGAGTGAAGCGGAGTTATAGCTACCCCGGCCG
>gene=chr20_2451370-2451694; species=hg19
TTCGCCTCCTCAGAGGCCTAGCCTCTCTCCCACAGCCGATTTCCCGCCGCCGCTACCGGAAATGCAGCACCACGTAAAATGCGGTCGGGTAGAAACCTACTTCCGGTCCAGCTCACTAGCCCTGGAGTTCCGGCCCCGGAGCGGAGCTTCTGCCGAGCAGAGGCGGGGCCTGGGGACTGGGCGTTAACATCCGGCTTTGACGTAAGGAGAGCCTTAAGTTCCTGTTTGGACACCTTCCTAGCTTAAATCCGTACTGAGAGCTGCTCTGTGTCACACTCATTTCTCTTCACCCCGCCTTTcccattaacctctcggtcctcattt
>gene=chr20_2451370-2451694; species=bosTau
TTCGCCTCCTCGGAGGCCTAGAAGCCCGCGAGTAACTCGCTTCCCGCCGCCGCTACCGGAAATACAACCGCGGGCAAAATGGGGTCGGGTAGAAAGCTGCTTCCGGTCCGGAG-----GCCCTTGAGTTCCGGCCGAGGCGCTGAGTTTGAGCTTAGAGCAGGGCGGAGCTTTGGGCGGTGCT---------A------------------TCTTCGGATCCTCTTTGGACAGTTTCCTAGCTTCAGTCCGTAC-TAGAGCTGCTCCTCTTCACCCTCACTACCCATTCCCGCGTCCCAGcccgttaactttcggtcctcatct
>gene=chr20_2451370-2451694; species=calJac
TTCGCCTCTACAGAGGCCTAGACGCTCGCCTGCAGCCGATTTCCCGCCGCTGCTACCGGAAATGCAGCAACACGTAAAATACGGTCGGGTAGAAATCTACTTCCGGTCCGGACAG---GCCCTAGAGTTCCGGCCTTGGAGCTGAGCTTGGGTCGAGCAGGGGCGGGGCCTGAGGACCGGGCGTTAACATCCAGCTTTGAACTAAGGAGAGCCTTAAGTTCCTGTTTGGACACCCTCCTAGCTTAAATCCGTACTCAGGGCTGCTCTGTGTCATACTGatctctcttcaccctaccctt-------------------------
>gene=chr20_2451370-2451694; species=canFam
TTGCCCTCAGCAGAGGCCTAGACGCCCGCTACTACACAGCTTCCCGCCGCCGCTACCGGAAGTGCGGCCGCGGATAAAATGGGGTCGGGT-AAAAACTACTTCCGGCCCGGCG-----GCTCTTGAGTTCCGGCCAAAACGCCGACCTGGAGCCTAGAGCCCGCGGGAGTTTGGGGCGGGGCT---------AACGTCAAA---CAACATTTCCGGGGATGTTA----GTCACCTCCCTAGCTTCAATCGGTTC-CGGAGCTG-------------------------CGCACGCCCCTccccattacctctgggtctccaggt
>gene=chr20_2451370-2451694; species=equCab
TTCGCCTCCACAGAGGCCTAACCGCCTGCCAGTA-GCAGCTTCCCGCCGCCGCTACCGGAAACGCGGCTGCCGGTAAAACCTGGTCCGGTGGAAAGCTGCTTCCGGTCCGGCT-----GCTCTTGAGTTCCGGCCCAGACGCGGAGCTGGAGCCCAAAGCGGGGCGGGGCTTGGGTCGACGCT---------AACGTCTAA---CTGAACT--CTGAGAGGCTC----GACGCCTTCCTAGTTTCAGTCCTTAC-ACGAGCTGCTCTTCCTCAC--------CCTCGTCCCGCGCCCCGGcccacta-ctctcggtcctctcat
>gene=chr20_2451370-2451694; species=gorGor
TTCGCCTCCTCAGAGGCCTAGCCTCTCTCCCACAGCCGATTTCCCGCCGCCGCTACCGGAAATGCAGCACCACGTAAAATGCGGTCGGGTAGAAACCTACTTCCGGTCCAGCTCA-----------------------------------------------------------------------------------------------------------------------------------------------------------------------------------------------------------------
>gene=chr20_2451370-2451694; species=panTro
TTCGCCTCCTCAGAGACCTAGCCTCTCTCCCACAGCCGATTTCCCGCCGCCGCTACCGGAAATGCAGCACCACGTAAAATGCGGTCGGGTAGAAACCTACTTCCGGCCCAGCTCAGTAGCCCTGGAGTTCCGGCCCCGGAGCGGAGCTTCTGCCGAGCAGAGGCGGGGCCTGGGGACTGGGCGTTAACATCCGGCTTTGACGTAAGGAGAGCCTTAAGTTCCTGTTTGGACACCTTCCTAGCTTAAATCCGTACTCAGAGCTGCTCTGTGTCACACTCATTTCTCTTCACCCCGCCtttcccattaacctctcggtcctcattt
>gene=chr20_2451370-2451694; species=papHam
TTCGCCTCCACAGAGGCCTAGCCTCTCTCCCGCAGCCGATTTCCCGCCGCCGCTACCGGAAATGCAGCAGCACGTAAAATGCGGTCGGCTGGAAATCTACTTCCGGTCCGGACA----GCTCTAGAGTTCCGGCCCCAGAGCGGAGCTTGTGCCGAGCAGGGGCGGGGCCTGGGGACTGGGCGTTAACATCCCGCTTTGAAGTAAGGAGAGCCTTAAGTTCCTGTTTGGACACCTTCCTAGCTTAAATCCGTACTCAGGGCTGCTCTGTGTCACACTCATTTCTCTTCGCCCCACCTTTcccattacactctcagtcctcattt
>gene=chr20_2451370-2451694; species=ponAbe
TTCGCCTCCTCAGAGGCCTAGCCTCTTTCCCTCAGCCGATTTCCCGCCGCCGCTACCGGAAATGCAGCAGCACGTAAAATGCGGTCCGGTAGAAATCTACTTCCGGTCCAGCTCAGTAGCCCTAGAGTTCCGGCCCCGGAGCGGAGCTTGTGCTGAGCAGAGGCGGGGCCTGGGGACTGGGCGTTAACATCCCGCTTTGAAGTAAGGAGAGCCTTAAGTTCCTGTTTGGACACCTTCCTAGCTTAAATCTGTACTCAGGGCTGCTCTGTGTCACACTCGTCTCTCTTCACCCCGCCTTTcccattaccttctcggtcctcattt
>gene=chr20_2451370-2451694; species=rheMac
TTCGCCTCCACAGAGGCCTAGTCTCTCTCCCGCAGCCGATTTCCCGCCGCCGCTACCGGAAATGCAACAGCACGTAAAATGCGGTCGGCTGGAAATCTACTTCCGGT-CAGGACA---GCTCTAGAGTTCCGGCCCCAGAGCGGAGCTTGTGCCGAGCAGGGGCGGGGCCTGGGGACTGGGCGTTAACATCCCGCTTTGAAGTAAGGAGAGCCTTAAGTTCCTGTTTGGACACCTTCCTAGCTTAAATCCGTACTCAGGGCTGCTCTGTGTCACACTCATTTCTCTTCGCCTCACCtttcccattacattctcggtcctcattt
>gene=chr20_3869780-3870046; species=hg19
CATTGGGCGGCGCCGCCATCACTCTCTTCTGGGCTACACCGCCTTCTCTTCCTCCGCGGAACCCGGATCCCCTCCTCCACCACCCTCTCCCCGCCCCGTCACGATAGCCTCTCATTGGACGGAGGCACGGTCAATCCTCCTCGAGTTAGGGAGCCGACTGGACGCGAGGCCTTTGGGCCGTCCCCAGCCTCGTCGGATTGGCTTCCTGCGCGTTGGCGCAACGGAAGAGGCGGCCGGCCGAGGGCGCGCCTCTGCTCTGGCTGGAC
>gene=chr20_3869780-3870046; species=bosTau
CATTGGGCGGCGGCACCATCACACTCGGCTCGGCAATACCGCCTCCA---CCTCCGCCCAGCCAGGATCCCCTCCCCCGCCGTCCTCTCTCCGCCCCGTCCTGGGAGCTTTTCATTGGACGGAGGCGCGGTCGATTCGCCTCGAGTAAGAGAGCCGATTGGACAGGAGGCCGTCGGGCCGCCCCCAACCAGCTTGGATTGGCTTGCTTCGCGTTGGCGCAACGGAAGAGGCGGCCTGCCGAAGGTGTTCTTTTGCTCTGACTGGCT
>gene=chr20_3869780-3870046; species=calJac
CATTGGGCGGCGCCGCCATCACTCTCTTTTCGGCTATACCGCCTTCTACTCCTCCGCGGAACCCGGATCCCCTCCTCCAACAGCTTCT-CCCGCCCAGTCACGGGAGCCTCTGATTGGACAGGGATACGGTCAATCCTCATCTAGTTAGGGAGCCGATTGGACGCGAGGCCTTCGGGCCGCCTCCAGCCTCGTCGGATTGGCTTCCTGCGCGTTGGCGCAACGGAAGAGGCGGCCGGCCGAGGGCGCGCCTCTGCTCTGGCTGGAC
>gene=chr20_3869780-3870046; species=canFam
CCTTGGGCGGCGCCGCCATCACGCTCCCCTCGGCAACACCGCC-TCT---CAGCGGCCGAGCGCGGATCCCCTCCCCCGCCGCTCTCCCCCCGCCCCGGCCCGGGAGCCTTTCATTGGACGGAGGCGCGGTCGATCCGCCTCGAGGGAGGGAGACGATTGGGCGCGAGGCCGTCGTGCCGCCCCCGGCCTATGCGGATTGGCTTGCTGCGCGTTGGCGCAACGGAAGAGGCGGCCGGCGGAGGGTGCGCTTCTGCTCGGGCTGGGC
>gene=chr20_3869780-3870046; species=equCab
CATTGGGCGGCGCCGCCATCACTCTCTGGCCAG-AACACCGCCTTCT---CCTCCGCCGAGCACGGATCCCCTCCCCCGCCACTCTCCCACCGCCCCGGCTTGGGAGCCTCTCATTGGACGGAGGGGCGGTCGATCCGCCTCGAGTCCGGTAGCTGATTGGACACCAGGCCTTCGGGCCGCCCCCGGCCTGCTTGGATTGGCTTGCTGCGCGTTGGCGCGACGGAAGAGGCGGCCCGCCGA-GGTGCGCTTCTGATCGGGCTGGAC
>gene=chr20_3869780-3870046; species=gorGor
CATTGGGCGGCGCCGCCATCACTCTCTTCTGGGCTACACCGCCTTCTCTTCCTCCGCGGAACCCGGATCCCCTCCTCCACCACCCTCTCCCCGCCCCGTCACGATAGCCTCTCATTGGACGGAGGCACGGTCAATCCTCCTCGAGTTAGGGAGCCGACTGGACGCGAGGCCTTTGGGCCGTCCCCAGCCTCGTCGGATTGGCTTCCTGCGCGTTGGCGCAACGGAAGAGGCGGCCGGCCGAGGGCGCGCCTCTGCTCTGGCTGGAC
>gene=chr20_3869780-3870046; species=panTro
CATTGGGCGGCGCCGCCATCACTCTCTTCTGGGCTACACCGCCTTCTCTTCCTCCGCGGAACCCGGATCCCCTCCTCCACCACCCTCTCCCCGCCCCGTCACGATAGCCTCTCATTGGACGGAGGCACGGTCAATCCTCGTCGAGTTAGGGAGCCGACTGGACGCGAGGCCTTTGGGCCGTCCCCAGCCTCGTCGGATTGGCTTCCCGCGCGTTGGCGCAACGGAAGAGGCGGCCGGCCGAGGGCGCGCCTCTGCTCTGGCTGGAC
>gene=chr20_3869780-3870046; species=papHam
CATTGGGCGGCGCCGCCATCACTCTCTTCTGGACTACACCGCCTTCTCCTCCTCCGCGGAAGCAGGATCCCCTCCTCCACTACCCTCTCCCCGCCCCGTCATGGGAGCCTCTCATTGGACGGGGGCATGGTCAATCCTCCTCGAGTTAGGGAGTCGATTGGACGCGAGGCCTTCGGGCCGCCCCCAGCCTCGTCGGATTGGCTTCCTGCGCGTTGGCGCAACGGAAGAGGCGGCCGGCCGAGGGCGCGCCTCTGCTCCGGCTGGAC
>gene=chr20_3869780-3870046; species=ponAbe
CATTGGGCGGCGCCGCCATCACTCTCTTCTGGGCTACACCGCATTCTCTTCCTCCGCGGAACCCGGATCCCCTCCTCCACCACCCTCTCCCCGTCCCGTCACGGGAGCCTCTCATTGGACGGAGGCACAGTCAATCCTCCTCGAGTTAGGGAGCCGACTGGACGCGAGGCCTACGGGCCGTCCCCAGCCTCGTCGGATTGGCTTCCTGCGCGTTGGCGCAACGGAAGAGGCGGCCGGCCGAGGGCGCGCCTTTGCTCTAGCTGGAC
>gene=chr20_3869780-3870046; species=rheMac
CACTGGGCGGCGCCGCCATCACTCTCTTCTGGACTACACCGCCTTCTCCTCCTCCGCGGAACCAGGATCCCCTCCTCCACCACCCTCTCCCCGCCCCGTCACGGGAGCCTCTCATTGGGCGGGGGCATGGTCAATCCTCCTCGAGTTGGGGAGTCTATTGGACGCGAGGCCTTCGGGCCGCCCCCAGCCTCGTCGGATTGGCTTCCTGCGCGTTGGCGCAACGGAAGAGGCGGCCGGCCGAGGGCGCGCCTCTGCTCCGGCTGGAC
>gene=chr20_9048335-9048555; species=hg19
GCCCCGTCTGGCCCTTTCTTTCCTCCTGGCCAGCCGGACCGGCTCAGGCGGCTGAGCATGCCTAGTGCAGCTGCGAGCATGGCCCCAGTCCCCAATGCGCAGGTGCCACGTCTCCGGGTTTTGGTGGCCGCCGGCCGGGAGAAGGAGGAGGCGGAGTGGGGAGGAGGGAGCCCTCCGGAGTTCGGGAGCAGCACGTTGTGAGGGTCCACACAAGGGTGAT
>gene=chr20_9048335-9048555; species=bosTau
GGGCTGCCAGGCTCGCTCTCTGTTCCCGGCCAGCGGGACCCGCTCCCG-GGCTGAGCATGCCCAGTGCGGCCGCGAGTGCGG-CCCGGTCCCCAGTGCGCAGGTGCCACGTCTCCGGGTTTTGGTGGCCGCCGG-CC---GGAGAAGGAGGCGGAGCAGGGAGGA--GAGTCCTCCGGAGTCCTGGAGCCGCGAGTTGTGAGGGTCCACACAAG-GTGAT
>gene=chr20_9048335-9048555; species=calJac
GCCCCATCTGTCCCTTTCTTTCCTCCTGGCCAGCCGGACCGGCTCAGGCGGCTGAGCATGCCTAGTGCTGCGGCGAGCATGGCCCCAGTCCCCAATGCGCAGGTGCCACGTCTCCGGGTTTTGGTGGCCGCCGGCCGGGAGAAGGAGGAGGCGGAGTGGGGAGGAGGGAGCCCTCCGGAGTCCTGG---AGCACTTTGTTAGGGTCTAAGCCAGGGTGGT
>gene=chr20_9048335-9048555; species=canFam
GCGCGGCCAGGCTCCCCGTCTCCTCCTGGCCGGCCGGACCGGCTTAGGCGGCTGAGCATGCCCAGTTTAGCTGCGAGCGTGGCCCCGGTCCCCAACGCGCAGGTGCCACGTCTCCGGGTTTTGGTGGCCGCCGGCCG---GGAGGAGGAGGCGGAGGCGGGAGGAGGGAGCCCTCCGGAGTTCTGGAGCCGCGCGT--CGAGGGTCCACACAAG-GTGAT
>gene=chr20_9048335-9048555; species=equCab
GGGCGGCCAGGCTCGCTCTTTCCTCCTGGTCAGCCGGACCTACTCTGGCGGCTGAGCATGCCCAGTTCAGCTGCGAGCGTGGCCCCAGTCCCCAGTGCGCAGGTGCCACGTCTCCGGGTTTTGGTGGCCGCCGGCCG---GGAGGAGGAGGCGGAGCCGGGAGGAGGGAGCCCTCCGGAGTCCTGGAGCAGCACGTTGTGAGGGTCCACACAAG-GTGAT
>gene=chr20_9048335-9048555; species=gorGor
GCCCCGTCTGGCCCTTTCTTTCCTCCTGGCCAGCCGGACCGGCTCAGGCGGCTGAGCATGCCTAGTGCAGCTGCGAGCATGGCCCCAGTCCCCAATGCGCAGGTGCCACGTCTCCGGGTTTTGGTGGTCGCCGGCCGGGAGAAGGAGGAGGCGGAGTGGGGAGGAGGGAGCCGTCCGGAGTCCGGGAGCAGCACGTTGTGAGGGTCCACACAAGGGTGAT
>gene=chr20_9048335-9048555; species=panTro
GCCCCGTCTGGCCCTTTCTTTCCTCCTGGCCAGCCGGACCGGCTCAGGCGGCTGAGCATGCCTAGTGCAGCTGCGAGCATGGCCCCAGTCCCCAATGCGCAGGTGCCACGTCTCCGGGTTTTGGTGGCCGCCGGCCGGGAGAAGGAGGAGGCGGAGTGGGGAGGAGGGAGCCCTCCGGAGTCCGGGAGCAGCACGTTGTGAGGGTCCACACAAGGGTGAT
>gene=chr20_9048335-9048555; species=papHam
GCCCTGTCTGGCCCTTTCTTTCTTCCTGGCCAGCCGGACCGGCTCAGGCGGCTGAGCATGCCTAGTGCAGCTGCGAGCATGGCCCCAGTTCCCAATGCGCAGGTGCCACGTCTCCGGGTTTTGGTGGCCGCCGGCCGGGCGGAGGAGGAGGCGGAGTGGAGAGGAGAGAGTCCTCCGGAGTCCGGGAGCAGCACGTTGTGAGGGTCCACACAAGGGTGAT
>gene=chr20_9048335-9048555; species=ponAbe
GCCCCGTCTGGCCCTTCCTTTCCTCCTGGCCAGCCGGACCGGCTCAGGCGGCTGAGCATGCCTAGTGCAGCTGCGAGCATGGCCCCAGTCCCCATTGTGCAGGTGCCACGTCTCCGGGTTTTGGTGGCCGCCGGCCAGGAGAAGGAGGAGGCGGAGTGGGGAGGAGGGAGCCCTCCGGAGTCCGGGAGCAGCACGTTGTGAGGGTCCACACAAG---GAT
>gene=chr20_9048335-9048555; species=rheMac
GCCCTGTCTGGCCCTTTCTTTCTTCCTGGCCAGCCGGACCGGCTCAGGCGGCTGAGCATGCCTAGTGCAGCTGCGAGCATGGCCCCAGTTCCCAATGCGCAGGTGCCACGTCTCCGGGTTTTGGTGGCCGCCGGCCGGGCGGAGGAGGCGGCGGAGTGGGGAGGAGAGAGTCCTTCGGAGTCCGGGAGCAGCACGTTGTGAGGGTCCACACAAGGGTGAT
>gene=chr20_9553500-9553645; species=hg19
CCTTACAAAGGAGACCATGGTCTGCAAAGTTTTCAGGGGGATTTCCATATGGCATGATGTCATGAGAGAAGACCAGGTCAATTGTCTTGCAAATTATCACCCAGGCTGCTAAACTGCTTAGCTGCAGGGTTACCAGGTCATTAAT
>gene=chr20_9553500-9553645; species=bosTau
TCATACAAATAAGACCGTGGTCTACATA-CATTAAGGTGGGTTTCCATACGGCAAGGTGTAGCAAGAGAAGACCAGATCG----ATTTGTAAATTATCACCCAGACTGCCAAATTGCTTAGCTGAGGT--CACAGGATGACTAAC
>gene=chr20_9553500-9553645; species=calJac
CCTTACAAA-GAAACCATGGTTTGCAAAGTTTTCAGGGGAATTTCCGTATGGCATGATGTAATGAGAGAAGACCAGATCAATCGTTTTGCAAATTATAACCCA-GCTGCTAAACAGCTTAGCTCCGGGGTTACTAGCTCATTAAT
>gene=chr20_9553500-9553645; species=canFam
TCACAGAAATGAGATCATAAACTACATA-TTTTTA-GGGGATTTCCATATGGCAAAATGTG--AAGAGAAGACTAGACCAT---TTTTGCAAATTATCAC--------TCAGCCTGCATAGTGGCAGTTCTACGAGCCCACTAAT
>gene=chr20_9553500-9553645; species=equCab
TCATAAAAATGAGACCATGGTCTGCATC-CTTTTAGGGGGATTTCCATATGGCAAGATGTAATAAAAGAAGATCAGATCT----TTTTACAAATTATCACCCAGGCTGCTAAACTGTTTAGCTGCTGT--TACAAGGCCACTAGT
>gene=chr20_9553500-9553645; species=gorGor
--------------------------------------GGATTTCCATATGGCATGATGTAATGAGAGAAGACCAGGTCAATCGTCTTGCAAATTATCACCCAGGCTGCTAAATTGCTTAGCTGCAGGGTTACCAGGTCATTAAT
>gene=chr20_9553500-9553645; species=panTro
CCTTACAAAGGAGACCATGGTCTGCAAAGTTTTCAGGGGGAAATCCATATGGCATGATGTAATGAGAGAAGACCAGGTCAATCGTCTTGCAAATTATCACCCAGGCTGCTAAATTGCTTAGCTGCAGGGTTACCAGGTCATTAAT
>gene=chr20_9553500-9553645; species=papHam
CCTTACAAAGGAGACCATGGTCTGCAAAGTTTTCAGGGGGATTTCCATATGGCATGATGTAATGAGAGAAGGCCAGATCAATCGTCTTGCAAATTATCACCCAGGCTGCTAAACTGCTTAGCTGCAGGGTTACCAGGTCATTAAT
>gene=chr20_9553500-9553645; species=ponAbe
CCTTACAAAGGAGACCATGGTCTGCAAAGTTTTCAGGGGGATTTCCATATGGCATGAGGTAATGAGAGAAGACCAGGTCAATCGTCTTGCAAATTATCACCCAGGCTGCTAAACTGCTTAGCTGCAGGGTTACCAGGTCATTAAC
>gene=chr20_9553500-9553645; species=rheMac
CCTTACAAAGGAGACCATGGTCTGCAAAGTTTTCAGGGGAATTTCCATATGGCATGATGTAATGAGAGAAGGCCAGATCAATCGTCTTGCAAATTATCACCCAGGCTGCTAAACTGCTTAGCTGCAGGGTTACCAGGTCATTAAT
>gene=chr20_10415108-10415358; species=hg19
ATGAAAGAAAGAAATAGTCCACTGCGCTCTGCTCTCTGTCCTGACATGACCAATTACAAAGCGCTTGGATTTGTCGCTCAGCGCCAGTATCCCGCCTCTCTGTGCGGTTGTCTGGAAAATCAGGATTTTTACTCTCCCGTAACTCCCGGGATCGGGTTTGGAAAACGGACATGCGCCGTGAGAGCTAGTTGCCTTCTACTAAAGCATCCGCCCTCAGTCCTTCCTGAGGGCTTACAGGGAAGTGCGGAGT
>gene=chr20_10415108-10415358; species=bosTau
ATGGA-----AACGTGACCAACCGCTCTCGGGTCCCGGGCCTGCCTTGACCAAGGGCGACGCGCCGGATCCCGCGGCCGCTCACCAG-CCCTGGTTTTCCGGAGCGACCGCCCAGAAGACCCGGA-----------------------------------------------------------------GCCCTCAGGTGCGGCGGCCGCCCCTCGTCCACGCCTTACG--------GGGGTCGG--AG
>gene=chr20_10415108-10415358; species=calJac
attaatgaaAGA---AGTCCACTGCGCTATGTTCTCTGGCCTGACATGACCAATCACAAAGCGCCTGGATTTGTCGCTCAGCGTCAGTATCCCGCCTCTCTTTGCGGTTATCTCGAAAATCAGGAGATTTACCCTCCAGTAACTCCCGAGATCGGGTTTGGGGAGCGGACATGCGCAGTGAGAGCTAGTTGCCTT---CTAAAGCATA----------------TAAGGGCTTACAGGGAAGTGCAGATC
>gene=chr20_10415108-10415358; species=canFam
ATGAATGAC-GAAGTAGCCAAC--------GGTTTTCCGCAGGGCT-------TCCGAGGGCGCC-GACTC-GCCGTCAGGCGCCAA--------------------TTGCCTCCAAAACCAGGA--TCGCTCGGCCCCGCCCTC-CTGGATCGGGCT-GGAAAGCGGACATGCGCAGTGAGAGCCGGCCGCCTTCA--CGGAGCTTTCGCTCTGAGCCCTGCCTCTGAG--------GAGGTCGGCAAA
>gene=chr20_10415108-10415358; species=equCab
GAGAATGAA-AAAGTAGTTAACTCTTCG-GGCTCTCCCGCCTGATTTGACCAATCACAAAGCGCCTGATTCTGTCCTTCAGCGCCAATTCCCCGCCTTCTTTTACGGTTGCCTTGAAAACAAGGA--TCCACAAGCCGCGGTTTCTCTGGATCGGTTT-GGAAAGCGGACATGCGCCGTGGGAGCTGGTCGCACTCA--CGCAGCCTCGGCTTTGGGCCCT---TATGGG--------GAGGTCGG--AA
>gene=chr20_10415108-10415358; species=gorGor
atgaaagaaAGAAATAGTCCACTGCGCTCTG--CTCTGTCCTGACATGACCAATCACAAAGCACTTGGATTTGTCGCTCAGCGCCAGTATCCCGCCTCTCTGTGCGGTTGTCTGGAAAATCAGGATTTTTACCCTCCAGTAACTCCCGGGATCGGGTTTGGAAAACGGACATGCGCCATGAGAGCTAGTTGCCTTCTACTAAAGCA-CCGCCCTCAGTCCTTCCTGAGGGCTTAC-GGGAAGCGCGGAGT
>gene=chr20_10415108-10415358; species=panTro
atgaaagaAAGAAATAGTCCACGGCGCTCTGCTCTCTGTCCTGACATGACCAATCACAAAGCGCTTGGATTTGTCGCTCAGCGCCAGTATCCCGCCTCTCTGTGCGGTTGTCTGGAAAATCAGGATTTTTACCCTCCAGTAACTCCCGGGATCGGGTTTGGAAAACGGACATGCGCCGTGAGAGCTAGTTGCCTTCTACTAAAGCATCCGCCCTCAGTCCTTCCTGAGGGCTTACAGGGAAGCGCGGACT
>gene=chr20_10415108-10415358; species=papHam
atgaatgaaAGAAGTAGTCCACTGCCCTCTGCTCTCTGGCCTGACATGACCAATCACAAAACGCTTCGATTTTTGGCTCAGCGCCAGTATCCCGCCTCTCTGTGCGGTTGTCTGGAAAATCAGGA--GTTACCCTCCAGTAACTTCGGGGATCGGGTTTGGAGAATGGACATGCGCCGTGAGAGCTAGTTGCCTTCTACTAAAGCATCCGCCCTCAGTTCTTCTTGAGGGCTGACCCGGAAGCGAGGACT
>gene=chr20_10415108-10415358; species=ponAbe
atgaatgaAAGAAATAGTCCACTGCACTCTGCCCTCTGTCCTGACATGACCAATCACAAAGCGCTTGGATTTGTCACTCAGCGCCAGTATCCCGCCTCTCTGTGCGGTTGTCTCGAAAATCAGGATTTTTACCCTCCAGTACCTCCCGGGATCGGGGTTGGAAAACGGACATGCGCCGTGAGAGCTAGTTGCCTT---CTAAAGCATCCGCCCTCAGTCCTTCCTGAGGGCTTACAGGGAAGTGCGGACT
>gene=chr20_10415108-10415358; species=rheMac
atgaatgaaAGAAGTAGTCCACTGCCCTCTGCTCTCTGGCCTGACATGACCAATCACAAAACGCTTGAATTTTTGGCTCAGCGCCAGTTTCCCGCCTCTCTGTGCGGTTGTCTCGAAAATCAGGA--GTTACCCTCCAGTAACTTCCGGGATCGGGTTTGGAGAATGGACATGCGCCGTGAGAGCTAGTTGCCTTCTACTAAAGCATCCGCCCTCAGTTCTTCTTGAGGGCTGACCCGGAAGCGAGGACT
>gene=chr20_16554068-16554226; species=hg19
CCCCACCTGCCAGGCCACTGAGCATGCCCAGAACGGCTCCGGCCCGCGTGATCCATGCGCCACGGTTTGGCGGCGGCCGGGCGGTGCAGAGGGGCGGGGCCGCGGGGCCTGGAAGCAGCCTCCGGGATCTGCAAGTCTGGAAAGGCCACGTTGTGGAC
>gene=chr20_16554068-16554226; species=bosTau
ccct-ccggccccgcctctgAGCATGCTCAGAGCGGCTCCGGCCCGCGTGATCCGCGCTcc-------ggcggcgcccgggcggcgcgcaggggcggAGCCAGGGTGCCTGGGAGCCGG-TTCCGAGGTCAGAAATCAGG-----------------T
>gene=chr20_16554068-16554226; species=calJac
CCCCACCTGCCAGGCCACTGAGCATGCCCAGAGCGGCTCCGGCCCGCGTGATCCGGGCGCCGCGGTTTggcggcggccgggcggcgcagaggggcggggccgcAAGGCCTGGGTGCCGCCTCCGTGGTCGCCAAGTCTGGAAAGGCCACGTTGTGGAC
>gene=chr20_16554068-16554226; species=canFam
CCCCACCTGCCGGGCCACTGAGCATGCCCAGAGCGGCTCCGGCCCGCGGGATCCGCGCGCCGGGGTTTggcggcggccgggcggcgcggaggggcggggccgggagggccgcgcagccccgc---ggggaggcagtcggggaggcccgcctcg-gggc
>gene=chr20_16554068-16554226; species=equCab
CCACACCTGCCGGA-CACTGAGCATGCCCAGAGCGGCTCCGGCCCGCGTGATCCGTGCGCCGGGGTTTGGCGGCGGCCCGGAGGGGCGGAGAGGCGGGG-CGGGATGCCCGGGCGCCGCCGCCTGAGGTCGCAAATCAGAAAGATCCCCGATGTAGGA
>gene=chr20_16554068-16554226; species=gorGor
CCCCACCTGCCAGGCCACTGAGCATGCCCAGAGCGGCTCCGGCCCGCGTGATCCATGCGCCGCGGTTTGGCGGCGGCCGGGCGGTGCAGAGGGGCGGGGCCGCGGGGCCTGGAAGCAGCCTCCGGGATCTGCAAGTCTGGAAAGGCCACGTTGTGGAC
>gene=chr20_16554068-16554226; species=panTro
CCCCACCTGCCAGGCCACTGAGCATGCCCAGAGCGGCTCCGGCCCGCGTGATCCATGCGCCGCGGTTTGGCGGCGGCCGGGCGGTGCAGAGGGGCGGGGCCGCGGGGCCTGGAAGCAGCCTCCGGGATCTGCAAGTCTGGAAAGGCCACGTTGTGGAC
>gene=chr20_16554068-16554226; species=papHam
CCCCACCTGCCAGGCCACTGAGCATGCCCAGAGCGGCTCCGGCCCGCGTGATCCGTGCGCCGCGGTTTGGCGAcggccgggcggcgcggaggggcggggccgcggggcctgggcgccgccTCCGGGATCCCCTAGTCTGGAAGGGCCACGTTGTGGAC
>gene=chr20_16554068-16554226; species=ponAbe
CCCCACCTGCCAGGCCACTGAGCATGCCCAGAGCGGCTCCGGCCCGCGTGATCCATGAGCCGCGGTTTGGCGGCGGCCGGGCGGTGCAGAGGGGCGGGGCCGCGGGGCCTGGGAGCCGCCTCCGGGATCTGCAAGCCTGGAAAGGCCACGCTGTGGAC
>gene=chr20_16554068-16554226; species=rheMac
CCCCACCTGCCAGGCCACTGAGCATGCCCAGAGCGGCTCCGGCCCGCGTGATCCGTGCGCCACGGTTTGGCGAcggccgggcggcgcggaggggcggggccgcggggcctgggcgccgccTCCGGGACCCCCTAGTCTGGAAGGGCCACGTTGTGGAC
>gene=chr20_16555443-16555620; species=hg19
GGAATCATAGCCTCCCTTTGTTTCTAGAGCCCGGAAATCACTGGGTTTTCCCTCTGTCTGGAGCAGAGCTGGGTGCGAATTTGACCAACGGGTGGCAGGAACAGCCGGAGCAGGATATTAAGGAGCGGGCGAGCTTGCCAAGCATGCGCAGTAGCGGCGGGTTGGTTTGAGAAGCCG
>gene=chr20_16555443-16555620; species=bosTau
GGAATCAG--CACCCTGCGGTTCCTAGAGCCCAGAGACCCATGGCTTTTCCC-CTTGGGAGCACAGAGCTGGGTGCGGAGTCGACCACCAAGAGGCGGACAAACTAGGCGCGCCGGAATCCGGAGCGGGC--------CGGGCATGCGCATTAGCGGCGGACGGGGTAAAAACAAGG
>gene=chr20_16555443-16555620; species=calJac
GGAATCATAGCACCCCTTTGTTTCTAGAGCATGGAAATCACTAGGTTTTCCCTCTGTCTGGAGCAGATCTGGGTGCGAATTTGACCAACGGGTAGCAGGAAAACCCGGAGCAGGGCATTAAGGAGCCGGCGAGCGGACCAAGCATGCGCAGTAGCGGTGGGTTGGTTTGAGAAGCCG
>gene=chr20_16555443-16555620; species=canFam
GGAATC--AGCTCCCCATTGCTTGCAGGGCCCTGAAAAGCCCGAGTTTACCCGCTGGCGGGCACAGAGCTGGGTGCGGATTTGACCACCGAGCTGCAGGAAAACGCGGAGCGCGGGCCGCTGGACCGGGC--------CGAGCATGCGCGGTCGGGGCCGGCCGGTTAGAggcgccg
>gene=chr20_16555443-16555620; species=equCab
GGAATC----CATTCCTTTGTTTCTAGAACCCTGAAAACCCTGGGTTTTCCCCGTTGCTGGCGCGTAGCTGGCTGCGCAATCGACAACCAGCCTGCGGAAAAACGAGGAGCGCCAGATTTTGGAGCGGGC--------CGGGCATGCGCGG-CACGGCAGGCTGGGTTGAGGCGCCG
>gene=chr20_16555443-16555620; species=gorGor
GGAATCATAGCACCCCTTTGTTTCTAGAGCCCGGAAATCACTGGGTTTTCCCTCAATCTGGAGCGGAGCTGGGTGCGAATCTGCCCAACGGGTGGTAGGAACACCCGGAGCAGGATATTAAGGAGCGGGCGAGCTGGCCAAGCATGCGCAGTAGCAGCGGGTTGGTTTGAGAAGCCG
>gene=chr20_16555443-16555620; species=panTro
GGAATCATAGCCTCCCTTTGTTTCTAGAGCCCGGAAATCACTGGGTTTTCCCTCTGTCTGGAGCAGAGCTGGGTTCGAATTTGACCAACGGGTGGCAGGAACACCCGGAGCAGGATATTAAGGAGCGGGCGAGCTGGCCAAGCATGCGCAGTAGCGGCGGGTTGGTTTGAGAAGCCG
>gene=chr20_16555443-16555620; species=papHam
GG-ATCATAGCATCCCTTTGTTTCTAGAGCGCGGAAATCACTGGGTTTTCCCT--GTCGGGAGCAGAGCTGGGTGCGAATTTGACCAATGGGTGGCAGGAACACCCGGAGCAGGATATTAAGGAGCGGGCGAGCGGGCCAAGCATGCGCAGTAGCGGGGGGTTGGTTTGA-------
>gene=chr20_16555443-16555620; species=ponAbe
GGAATCATAGCACCCCTTTGTTTCTAGAGCCCGGAAATCACTGGGTTTTTCCTCAATCTGGAGCAGAGCTGGGTGCGAATCTGCCCAACGGGTGGTAGGAACACCCGGAGCAGGATATTCAGGAGCGAGCGAGCTGGCCAAGCATGCGCAGTAGCGGCGGGTTGGTTTGAGAAGCCG
>gene=chr20_16555443-16555620; species=rheMac
GG-ATCATAGCATCCCTTTGTTTCTAGAGCGCGGAAATCACTGGGTTTTCCCT--GTCTGGAGCAGAGCTGGGTGCGAATTTGACCAATGGGTGGCAGGAACACCCGGAGCAGGATATTAAGGAGCGGGCGAGCGGGCCAAGCATGCGCAGTAGCGG-GGGTTGGTTTGAGAAGCCG
>gene=chr20_18268788-18268923; species=hg19
CGGTACACCTCCGCCAACCCCAGAAGCCGAACAGATGCGCCCCGAAACGTCATTTCCGCGCGCCAAGGGGCGGGGCCGGTACCGGGTGCGGAAGTCGCTCCAGGGGTCACTGGGAAGTGTAGTTTTCGAGACAGA
>gene=chr20_18268788-18268923; species=bosTau
TCCCCCCCCGC-GCGCACCCCAGAAACTAAACGGAGATTCCCCGGCACATCACTTCCGCCAGCCGAGGGGTGAGCC-AGCACCAGAGGCAGGAGTCACTGCAGGGATCACTGGGGAGTGTAGTCTTTAAGGCGGA
>gene=chr20_18268788-18268923; species=calJac
CTGCACACCGCTGCCAACCCCAGAAGCCGAACAGACGCGCCCAGAAACGTCATTTCCACGCGCCGAAGGGCGAGCCTGGTACCGGGTGCGGAAGTCGCTCCAGGGGTCAGTGGGAAGGGAGGTTTTCCATGCAGA
>gene=chr20_18268788-18268923; species=canFam
CCGCGGTCCCT-GCCAGGCCCGGAAGCCGAGCCGCACCTCCCCTACGCGTTATTTCCGCCCGCCGGGAGGCGGGTC-GCCACCGGATGCGGAAGTCACTGCAGGGGTCACTGGGAAGTGTAGTCTCCGAGGCGGA
>gene=chr20_18268788-18268923; species=equCab
CCCCGGATCCG-GCCAACCCCAGAAGCCCACCAGAAACTCCCCTACGCGTCATTCCTGCGCGCCGGGAGGCGGGCC-CCCAAAGGATGCGGAAGTCACTGAAGGGGCCACTGGGGAGTGTAGTCTTTGATGCAGA
>gene=chr20_18268788-18268923; species=gorGor
CCGTACACCTCCGCCAACCCCAGAAGCCGAACGGATGCGCCCCGAAACGTCATTTCCGCGCGCCAAGGGGCGGGGCCGGTACCGGGTGCGGAAGTCGCTCCAGGGGTCTCTGGGAAGTGTAGTTTTCGAGACAGA
>gene=chr20_18268788-18268923; species=panTro
CCGTACACCTCCGCCAACCCCAGAAGCCGAACAGATGCGCCCCGAAACGTCATTTCCGCGCGCCAAGGGGCGGGGCCGGTACCGGGTGCGGAAGTCGCTCCAGGGGTCACTGGGAAGTGTAGTTTTCGAGACAGA
>gene=chr20_18268788-18268923; species=papHam
CTGTACACCACGACCAGACCCAGAAGCCGAACAGATGCGCCCCGAAACCTCATTTCCGCGCGCCAAGGGGCGGGGCCGGCACCGGGTGCGGAAGTCGCTCCAGGGGTCACTGGGAAGTGTAGTTTTCCAG-CAGA
>gene=chr20_18268788-18268923; species=ponAbe
CCGTACACCTCTGCCAACCCCAAAAGCCTAACAGATGCGCCCCGAAACGTCATTTCCGCGCGCCAAGGGGCGGGGCCGGTACCGGGTGCGGAAGTCGCTCCAGGGGTCACTGGGAAGTGTAGTTTTCGAGACAGA
>gene=chr20_18268788-18268923; species=rheMac
CTGTACACTACGACCAACCCCAGAAGCCGAACAGATGCGCCCCGAAACCTCATTTCCGCGCGCCAAGGGGCGGGGCCGGCACCGGGTGCGGAAGTCGCTCCAGGGGTCACTGGGAAGTGTAGTTTTCCAG-CAGA
>gene=chr20_21170987-21171083; species=hg19
CAATAGCCATTTACACCTCTGTAAAAGGATTAGCGCTAGCCAATTGTTACACTGTTTAAATCTTAATTTGCATCACTATGGGGGTAGAGCTTCTAC
>gene=chr20_21170987-21171083; species=bosTau
CAATAGCCATTCACACCTCTGTAAAAGGATTAGCTCCGGCCGATTGTTAGCCTGTTTAAATCTTAATTTGCATCTTTATGGAGGTAGGGCTTCTCC
>gene=chr20_21170987-21171083; species=calJac
CAGTAGCCATTCACACCTCTGTAAAAGGATTAGCGCCAGCCAGTTGTTACACTGTTTAAATCTTAACTTGCATCCTTATGGAGGTAGAGCGTCCAG
>gene=chr20_21170987-21171083; species=canFam
CAATAGCCATTTACACCTCTGTAAAAGGATTAGCTCTGGCCAATTGTTACACTGTTTAAATCTTAATTTGCATCTTTATGGAGGTAGAGATTCTAG
>gene=chr20_21170987-21171083; species=equCab
CAATAGCCATTTACACCTCTGTAAAAGGATTAGCTCTCGCCGATTGTTATACTGTTTAAATCTTAATTTGCATCTTTATGGAGGTAGGGCTTCCAC
>gene=chr20_21170987-21171083; species=gorGor
------------------------------------------------------------------------------------------------
>gene=chr20_21170987-21171083; species=panTro
CAATAGCCATTTACACCTCTGTAAAAGGATTAGTGCTAGCCAATTGTTACACTGTTTAAATCTTAATTTGCATCGCTATGGGGGTAGAGCTTCTAC
>gene=chr20_21170987-21171083; species=papHam
CAATAGCCATTTACACCTCTGTAAAAGGATTAGCGCTAGCCAATTGTTACGCTGTTTAAATCTTAATTTGCATCCTTATGGAGGTAGAGCTTCTAC
>gene=chr20_21170987-21171083; species=ponAbe
CAATAGCCATTTACACCTCTGTAAAAGGATTAGCGCTAGCCAATTGTTACACTGTTTAAATCTTAATTTGCATCGTTATGGGGGTAGAGCTTCTAA
>gene=chr20_21170987-21171083; species=rheMac
CAATAGCCATTTACACCTCTGTAAAAGGATTAGCGCTAGCCAATTGTTACGCTGTTTAAATCTTAATTTGCATCCTTATGGAGGTAGAGCTTCTAC
>gene=chr20_21172567-21172868; species=hg19
GAGCTCCCTTATCGAGAATGTTTTAGTTTCTTCTACTCACAAACCCTCTTTGTTGGGAACTGTCCAACCCCAGCTTCTGCCGGCGGGGAGGGGTACACTGGGATTGGAAGAAGGGAAACCAGGGCTCCAAGGAGCAGGATCAGGACGGAAGGTAGGGCCAACCCCATGAAAAGACAGAAGTTGAGTTTCCTAGCCAGTTTTTCTGTGTCACTGGAAAACAATTGGAATTTGAAACAAAGGTTGGCTGCCTTGCCTCTTCCCACCTTTCTGAATACAAGGTATTTCTGAATTACATGTTCAT
>gene=chr20_21172567-21172868; species=bosTau
--------------------------------------------------------------------------------------------------------------------------------------------------GGAAAGTATGACCTACC----------AAAGCTGT-GAGTTTCCAGGCGAG-GATTCTGCAACTC-----------TGGAATCCGATGGAGAAGCAGGCCGTGTTGCCTTTTCCCACCCTCATGTGTGTGGGTTATTTCTCCATTACATACTCAC
>gene=chr20_21172567-21172868; species=calJac
GAGCTCCCTTATGGAGAATGATTTAGTTTATTCCACTCACAAACCCTCTTTGTTGGGAACTGTCCAACTCCAGCTCCTGCTGGCGGGGAGGAATATGCTGGGATTGAAAGAAGGGAAACCAGGGCTTCAAGGAACAGGACCAGGACGGAAGGTAGGGCCGATCCCATGAGAAGATGGAAGTTGAGTTTCCTAGCCAGTTTTTATGCATCACTGGAAAACAGTCAGTACTGAAAACAAAGGTTGGCTGCCTTGCCTCTTCCCACCTTTCTGAATACAGGGTATTCCCGAATTACATGTTCAT
>gene=chr20_21172567-21172868; species=canFam
---------------------------------------------------------------------------------------------------------------------------------------------AGGAAGGAAGGT-GGGTCAGACCAGTGAGGAGGAAGAAGCTGAGTTCCCTGGCCAG-TGCGCTG------------------GGAATTGGAAACAAAAGCCGGTTGAGTTGCCTCTTCCCACCTTTCTGTGTATGGGTTATTCCTAAATGACATGCTCCT
>gene=chr20_21172567-21172868; species=equCab
--------------------------------------------------------------------------------------------------------------------------------------------------GGAGGGTGGGGTCAAACCCATGAGAAGGAAGAAGTTGAGTTTCTGGGCCAG-TGTTCAGCAGCAG-----------TGGAATTGGAAGCAGAGGCTGGTCACATTGCCCGTGCCCACCTTTCTGTGTAGGGGCTGTTCCTAAACTCCATGCTCAG
>gene=chr20_21172567-21172868; species=gorGor
GAGCTCCCTTATCGAGAATGTTTTAGTTTATTCTACTCACAAACCCTCTTTGTTGGGAACTGTCCAACCCCAGCTTCTGCCGGCGGGGAGGGGTACACTGGGATTGGAAGAAGGGAAACCAGGGCTCCAAGGAGCAGGATCAGGACGGAAGGTAGGGCCAACCCCATGAAAAGACAGAAGTTGAGTTTCCTAGCCAGTTTTTCTGTGTCAC-GGAAAACAATT-GAATTTGAAACAAAGGTTGGCTGCCTTGCCTCTTCCCACCTTTCTGAATACAAGGTATTCCTGAATTACATGTTCAT
>gene=chr20_21172567-21172868; species=panTro
GAGCTCCCTTATCGAGAATGTTTTAGTTTATTCTACTCACAAACCCTCTTTGTTGGGAACTGTCCAACCCCAGCTTCTGCCGGCGGGGAGGGGTACACTGGGATTGGAAGAAGGGAAACCAGGGCTCCAAGGAGCAGGATCAGGACGGAAGGTAGGGCCAACCCCATGAAAAGACAGAAGTTGAGTTTCCTAGCCAGTTTTTCCGTGTCACTGGAAAACAATTGGAATTTGAAACAAAGGTTGGCTGCCTTGCCTCTTCCCACCTTTCTGAATGCAAGGTATTCCTGAATTACATGTTCAT
>gene=chr20_21172567-21172868; species=papHam
GAACTCCCTTATCGAGAATGTTTTAGTTTATTCCAGTCACAAACCCTCTTTGTTGGGAACTGTCCAACCCCAAGTCCTGCCGTCAGGGAAGGGTACACTGGGTTTGGAAGAAGGGAAACCAGGGCTCCAAGGAGCAGGAGCAGGACGGAAGGTAGGGCCAAACCCATGAGAAGACAGAAGCTGAGTTTCCTAGCCAGTTTTTCTGTGTCACTGGAAAACAATTGAAATTGGAAACAAAGGTTGGCTGCCTTGCCTCTTCCCAGCTTTCTGAATACAGGGTATTCCTGAATTACATGTTCAT
>gene=chr20_21172567-21172868; species=ponAbe
GAGCTCCCTTATCGAGAATGTTTTAGTTTATTCTACTCACAAACCCTCTTTGTTGGGAACTGTCCAACCCCAGCTTCTGCCGGCAGGGAGGGGTACACTGGGATTGGAAGAAGGGAAACCAGGGCTCCAAGGAGCAGGATCAGGACGGAAGGTAGGGCCAACCCCATGAAAAGACAGAAGTTGAGTTTCCTAGCCAGTTTTTCTGCATCACTGGAAAACAATTGGAATTTGAAACAAAGGTTGACTGCCTTGCCTCTTCCCACCTTTCTGAATACAGGGTATTCCTGAATTACATGTTCAT
>gene=chr20_21172567-21172868; species=rheMac
GAGCTCCCTTATCGAGAATGTTTTGGTTTATTCCAGTCACAAACCCTCTTTGTTGGGAACTGTCCAACCCCAAGTCCTGCCGGCAGGGAAGGGTACACTGGGATTGGAAGAAGGGAAACCAGGGCTCCAAGGAGCAGGAGCAGGACGGAAGGTAGGGCCAAACCCATGAGAAGACAGAAGCTGAGTTTCCTAGCCAGTTTTTCTGTGTCACTGGAAAACAATTGGAATTGGAAACAAAGGTTGGCTGCCTTGCCTCTTCCCAGCTTTCTGAATACAGGGTATTCCTGAATTACATGTTCAT
>gene=chr20_23331207-23331451; species=hg19
AGGCATCCCACCTAACCAGACGGGCCGGAGTCTGTGGCCCGGTTGGACCAACGAAAACTCTAGGGCGGATTTGCCGGGATTTCTGGGAAAGTGACACTCCCGGAAGCTACCGCCTCTTATAAGCCACACATGGGCGGAGTTAGCCTTCCGGCCCGCAGTCCCACTGGCTGACTTCGCTGCCCGTCACGGGAATGCGGGAGAGGGCGGCGCCGGGGCGCTCGCGTCTGCGTGGAGACCGGCTGGC
>gene=chr20_23331207-23331451; species=bosTau
AGAGACCTCACCTAACC--TCGGGCCGGCGTCT---------ATAGACCAATGAAGACTCGAGCG---------CGCGGCTTCTGGGAACATGCCTCTCACGGAAGCTGCCCTACCCCT---GCCACACTTAGGCGGGGCTAGCCTTAC-GTTGGCCGCCCCACTGGCTGAAACGGCTGTCCGTCACGGGGCGGG----AAGGGC------CGGGCGCTCGAGTCTGCGCGTTGC-TCGCTGGC
>gene=chr20_23331207-23331451; species=calJac
AGGGATTCCACCTAACCAGACGGGCCAGAGTCTGTGACCCGGTTGGACCAATGAAAACTCGAGGGCGGATTCGCCAGGGTTTCTGGGAAAGTGATGCTCCCGGAAACTACCGCCTCCTTTCCGCAACATGTGGGCGGAGTTAGCCTTCCAGCCCGCAGTCCCACTGGCTGACTTCGCTGCCCGTCACGGGAAGGCGGGAGAGGGCGGGCC-GGGACGCTCGCGTCTGCGCGGAGCCGGGCTGGC
>gene=chr20_23331207-23331451; species=canFam
AAGAAACCCACGTGACCAATCGGACCGGGTCCTATGC-CTAGTTAAGCCAATGAAAACCCGACCGCTGATTTTCTGTGGCTTCTGGGAAAGCGCCTCTCCCGGAAGCCACCGTGTCCTTTGCGCCACACCTGGGCGGGGCCAGCCTCCAGGTCCTCCGTCCGGTTGGCTGACACAGCTGCCTGTCAAGCGGAGGCGGGAGGGGGCGGAGCCCGGGCACCGGCGTCTGCGCAgcgcggggcgggc
>gene=chr20_23331207-23331451; species=equCab
AGGGATCCCACCTAACCAATTGGG-CGGATCCTGTGATCCGGTTGGACCAATGAAAACTTGAGCATAG-TATGCCGTGGCTTCTGGGAAGGCGCGTCACCCGGAAACCACTTCCTCCCTTCAGCCACACCTGGGCGGAGTTAACCTCCCAGGCCGCCGTCCCACTGGCTGTCACAGCTGCCCGTCACGGAGAGTGGGAGGTGGGCGGGGCC---------------------------------
>gene=chr20_23331207-23331451; species=gorGor
AGGCATCCCACCTAACCAGACGGGCCGGAGTCTGTGGCCCGGTTGGACCAACGAAAACTCTAGGGCGGATTTGCCGGGATTTCTGGGAAAGTGACACTCCCGGAAGCTACCGCCTCTTATAAGCCACACATGGGCGGAGTTAGCCTTCCGGCCCGCAGTCCCACTGGCTGACTTCTCTGCCCGTCACGGGAATGCGGGAGAGGGCGGCGCC---------------------------------
>gene=chr20_23331207-23331451; species=panTro
aggcatcccacctaaccagacgggccggagtctgtggcccggttggaccaacgaaaactctagggctgatttgccgggatttctgggaaagtgacactcccGGAAGCTACCGCCTCTTATAAGCCACACATGGGCGGAGTTAGCCTTCCGGCCCGCAGTCCTACTGGCTGACTTCGCTGCCCGTCACGGGAATGCGGGAGAGGGCGGTGCCGGGGCGCTCGCGTCTGCGCGGAGACCGGCTGGC
>gene=chr20_23331207-23331451; species=papHam
AGGGATCCCACCTAACCAGACGGGCCGGGGTCTGTGACCCTGTTGGACCAATAAAAACTCGACGGCGGATTTGCCGGGGTTTCTGGGACGGTGACACTCCCGGAAGCTACCACCTCTTATAAGCCACACACGGGCGGAGATAGCCTTCCGGCTCGCAGTCCCACTGGCTAACCTCGCTGCCCGTCACGGGAATGCGAGAGGGGGCGGGGCCGGAGCGCTCGCGTCTGCGCGGAGTCCGGCTAGC
>gene=chr20_23331207-23331451; species=ponAbe
AGGCATCCCACCTAACCAGACGGGCCGG-GTCTGTGACCCGGTTGGACCAACGAAAACTCTACGGCGGATTTGCCGGGATTTCTGGGAAAGTGACACTCCCGGAAGCTACCGCCTCTTATAAGCCACACATGGGCGGAGTTAGCCTTCCGGCTCGCAGTCCCACTGACTGACTTCGCTGCCCGTCACGGGAATGGGGGAGAGGGCGGGGCCGGGGCGCTCGCGTCTGCGCGGAGCCCGGCTGGC
>gene=chr20_23331207-23331451; species=rheMac
AGGGATCCCACCTAACCAGACGGGCCGGGGTCTGTGACCCTGTTGGGCCAATAAAAACTCGACGGCGGATTTGCCGGGGTTTCTGGGAAGGTGACACTCCCGGAAGCTACCACCTCTTATAAGCCACACACGGGCGGAGATAGCCTTCCGGCTCGCAGTCCCACTGGCTAACCTCGCTGCCCGTCACGGGAATGCGAGAGGGGGCGGGGCCGGAGCGCTCGCGTCTGCGCGGAGTCCGGCTAGC
>gene=chr20_25388188-25388356; species=hg19
ATCTCCGGGGCGGGGACCTCACCTTGGAAAGACCCCTCCCACTCCGCCCCTCTTGGAATGCGGCTGAGCGGTGGATGTCCCTTTTCGGGCGCCGTAGGCGCGTTCCTATTGGCTAGCTTTGTTCGGCGCCAAAGCGCGGAGCGGAGGCCGAGGCGAGAGCCTGGCGCT
>gene=chr20_25388188-25388356; species=bosTau
GAGGCC----------------------------TGCAACCGCCCCT--CTGCCGCACTGCGGCTGCACCGCGGATGTCCCCTGGCGGCCACCGTA-GCCGGCTCCTATTAGTCGC-C---TTTGGCGCCAAA--ACGGGGCGGAGGCGGGG-------TCGGCA-CC
>gene=chr20_25388188-25388356; species=calJac
ATGCTTGGAGCG-GGACCTCACCTGGGAGGGACTTCTCTCACTCCGCCCCTCCAGGAACAGGGCTGCGCGGCGGATGTCCCTTTTCGGGCGCCGTAGGCGCGTTCCTATTGGCTAGGCCTGTTTGGCGCCAAAGCGCTGAGCGGAGACGGAGGCGAGAGGCTGGCGCT
>gene=chr20_25388188-25388356; species=canFam
ACCCAC----------------------------CCCCCGCCTCCGCCCCTCCTAGAGTGCGGCTGCGCGGCGGCTGTCCCTTGGCCGCCGCCGTAGGCGCGTTTCTATTGGTTGGGC---TTTGGCGCCAAAGAGCCGGGCGGAGGCGAGTG------TCGGCCGCT
>gene=chr20_25388188-25388356; species=equCab
------------------------------------------------------------------------------------------------------------------------------------------------------------------------
>gene=chr20_25388188-25388356; species=gorGor
ATCTCCGGGGCGGGGACCTCACCTTGGAAGGACCCCTCCCACTCCGCCCCTCTTGGAATGCGGCTGAGCGGTGGATGTCCCTTTTCGGGCGCCGTAGGCGCGTTCCTATTGGCTAGCTTTGTTCGGCGCCAAAGCGCGGAGCGGAGGCCGAGGCGAGAGCCTGGCGCT
>gene=chr20_25388188-25388356; species=panTro
----------------------------------------------------------------------------------------------------------------------TTGTTCGGCGCCAAAGCGCGGAGCGGAG-CCGAGGCGAGACCCTGGCGCT
>gene=chr20_25388188-25388356; species=papHam
ATCTCCGGGGCGGGGACCTCACCTTGGAAGGATCCCTCTCACTCCGCCCCTGCTGGAATGCGGCTGAGCGGCGGATGTCCCTTTTCGGGCGCCATAGGCACGTTCCTATTGGCTAGCTTTGTTTGGCGCCAAA-----GAGCAGAGGCGGAGGCGAGAGCCTGGCGCT
>gene=chr20_25388188-25388356; species=ponAbe
ATCTCCGGGGCAGGGACCTCACCTTGGAAGGACCCTTCTCACTCCGCCCCTCTTGGAATGCGGCTGAGCGGCTGATGTCCCTTTTCGGGCGCCGTAGGCGCGTTCCTATTGGCTAGCTTTGTTTGGCGCCAAAGCGCGGAGCGGAGGCCGAGGCGAGAGCCTGGCGCT
>gene=chr20_25388188-25388356; species=rheMac
ATCTCCCGGGCGCGGACCTCACCTTGGAAGGACCCCTCTCACTCCGCCCCTCCTGGAATGCGGCTGAGCGGCGGATGTCCCTTTTCGGGCGCCATAGGCGCGTTCCTATTGGCTAGCTTTGTTTGGCGCCAAA-----GAGCGGAGGAGGAGGCGAGAGCCTGGCGGT
>gene=chr20_30192004-30192166; species=hg19
AGCGACCGCGCCCGCAAGAAACGCATTCCCAGGCCTCCCGCCCGGGGTCTGCAGGTGACGGGCTGGGGGGAGCACGGGAACTAGCTAGACCAGTTTGTCGTCTCCATGGCGACCGCCCGCGCGGCGCCAGCCTGACAGTCCGTCCGGGTTTTATGAATGGGT
>gene=chr20_30192004-30192166; species=bosTau
AGCGACCGCGCCCGCGAGGAGCGCATTCCCAGGCTTCCCACCCGAGGTCTGCAGGTGACTGGCCGGGCTGGGGGTAGCAGCGCTGAGGCCCGGTTTGCCGTCTCCATGGCGACCGCCCTCAAGGCGCCAGCCTGACAGCCCGTCCGGGTTTTATGAATGGGT
>gene=chr20_30192004-30192166; species=calJac
CACGA------CCGCGAGGAACACATTCCCAGGCCTCCCGCCCGGGGTCCGCAGGTGACCGGCTGGGGGAGGCGAGGGAACGCGCTAGCCCAGTTTGTCGTCTCCATGGTGACCGCCCGCGCGGCGCCAGCCTGACAGTCCGTCCGGGTTTTATGAATGGGT
>gene=chr20_30192004-30192166; species=canFam
AGAGACCGCGCCCGCCAGGAGCGCATTCCC-GGCTTCCCGCCCGGGGTCCGCAGGTGACTGGCCGAGCGGGGCGCAGTAGCGCTCGAGCCGGGTTTGCCGTCTCCATGGCGACCGCCCGCGCGGCGCCAGCCTGACAGCCCGTCCCGGTTTTATGAATGGGT
>gene=chr20_30192004-30192166; species=equCab
AGCGACCGCGCACGCGAGGAGCGCATTCCCAGGCCTGCGGCCGGAGGTCCGCAGGTGACTGGCAGGGCGGGGGGTAGCAGCGCTGCAGCCGGGTTTGCCGTCTCCATGGCGACCGCCCGCGCGGCGCCAGCCTGACAGCCCGTCCGAGTTTTATGAATGGGT
>gene=chr20_30192004-30192166; species=gorGor
AGCGACCGCGCCCGCGAGAAACGCATTCCCAGGCCTCCCGCCCGGGGTCTGCGGGTGACGGGCTAGGGGGAGCAAGGGAACTAGCTAGCCCAGTTTGTCGTCTCCATGGCGACCGCCCGCGCGGCGCCAGCCTGACAGTCCGTCCGGGTTTTATGAATGGGT
>gene=chr20_30192004-30192166; species=panTro
AGCGACCGCGCCCGCGAGAAACGCATTCCCAGGCCTCCCGCCCGGGGTCTGCAGGTGACGGGCTGGGGGTAGCAAGGGAACTGGCTAGCCCAGTTTGTCGTCTCCATGGCGACCGCCCGCGCGGCGCCAGCCTGACAGTCCGTCCGGGTTTTATGAATGGGT
>gene=chr20_30192004-30192166; species=papHam
AGCGACCGCGCCCGCGAGGAACGCATTCCCAGGCCTCCCGCCCTTGGTCTGCAGGTGACGGGCTGTGGGGAGCAAAGGAACTAGCTAGCTCAGTTTGTCGTCTCCATGGCGACCGCCCGCGCGGCGCCAGCCTGACAGTCCGTCCGGGTTTTATGAATGGGT
>gene=chr20_30192004-30192166; species=ponAbe
AGCGACCGAGCCCGCGAGGAACGCATTCCCAGGCCTCCGGCCCGGGGTCTGCAGGTGACGGGTTGGGGGGAGCAGGGGAACTAGCTAGCCCAGTTTGTCGTCTCCATGGCGACCGCCCGCGCGGCGCCAGCCTGACAGT-CGTCCGGGTTTTATGAATGGGT
>gene=chr20_30192004-30192166; species=rheMac
AGCGACCGCGCCCGCGAGGAACGCATTCCCAGGCCTCCCGCCCTTGGTCTGCAGGTGACGGGCTGTGGGGAGCGAGGGAACTAGCTAGCTCAGTTTGTCGTCTCCATGGCGACCGCCCGCGCGGCGCCAGCCTGACAGTCCGTCCGGGTTTTATGAATGGGT
>gene=chr20_30192931-30193112; species=hg19
CTTTCCACACTGCGAGCAGGCACTAGACGAGCAGGAGGCTGGACCTAGGAGCGCGGGTCACGCCCCCATGCCGCCCATTGGCTGCTTTTGAACGTTCTGAGCCCGCCCCTCCGGGGGCCGTGGCGTGTTTATAAAAGACAAGCTGTGGCTCCGCACTCTCATTCCACGTTCTTAACTGTTC
>gene=chr20_30192931-30193112; species=bosTau
TTTTCCAGCGGGTGAGGGTGCTCTAGGGGAGCTGGAGGCGGGACGCAGAAGCCCTGGCCACGCCCTTAAGCCTTCCATTGGCTGTTTTTGAAC-ATCTGAGCCCGCCCCCCCACG---CGCGGTATCTTTATAAAAGTCCGGTTGGGGATCGAGTTGCGCTTTTCAGTCTTTTT--CGCGT
>gene=chr20_30192931-30193112; species=calJac
CTTTCCACCCCGCAAGGGCGCACTAGAGGAGCGGGAGGCGGGACCCAGGAGCGCGGACCACGCCCCCGTGCCTCCCATTGGTTGCTTTTGAACGTTCTGAGCCCGCCCCTGCGGGGGGC--------------------------------------------------------------
>gene=chr20_30192931-30193112; species=canFam
CTTTCCGGGCTGCGAGGGTGCACTCGTGGAGCAGGAGGCGGGCCCCAGAAGCACCGGCCACGCCTCAAGACCGCCCATTGGCTGCTTTTGAAC-CTCTGAGCCCGCCTCTGGCGGAGCCGCGGCGTCTCTATAAAAGCT--GCTGCGGGTCCGCGGGCGCACTCTAGCCTCTCCCCCGCCC
>gene=chr20_30192931-30193112; species=equCab
CTTTCCAGCCAGCCAGGGTGCACTAATAGAGCGGGAGGCGGGACCCAAAGACGTTGGCCACGCCTCCAG-CCTCCCATTGGCTTCTTTTGAAC-GCCTGGGCCCGCCCCTGGGTGGTCCGCGGAGTCCTTATAAAAGTCGGGCTGGCGGTCGGGCCTCGCGTTCTAGCGTTTTTGCAGCTC
>gene=chr20_30192931-30193112; species=gorGor
CTTTCCACACTGCGAGCAGGCACTAGACGAGC-GGAGGCTGGACCTAGGAGCGCGGGTCACGCCCCCATGCCGCCCATTGGCTGCTTTTGAACGTTCTGAGCCCGCCCCTCCGGGGGCCGTGGCGTGTTTATAAAAGACCAGCTGTGGCTCCGCACTCTCATTCCACGTTCTTAACTGCTC
>gene=chr20_30192931-30193112; species=panTro
CTTTCCACACTGCGAGCAGGCACTAGACGAGCAGGAGGCTGGACCTAGGAGCGCGGGTCACGCCCCCATGCCGCCCATTGGCTGCTTTTGAACGTTCTGAGCCCGCCCCTCCGGGGGCCGTGGCGTGTTTATAAAAGACCAGCTGTGGCTCCGCACTCTCATTTCACGTTCTTAACTGCTC
>gene=chr20_30192931-30193112; species=papHam
CTTTCCAGATTGAGAGGGTGCACTAGAAAAGCATAAGGCGGGACCTAGGAGCGCGGGCCACGCCCCCATACCGCCCATTGGCTGCTTTTGAACGTTCTGAGCCCGCCCCTCCGGGGGCCGTGGCATGTTTATAAAAGACCTGCGGGGGCTACGCGCTTTCATTCCACGTTCTTAACTGTTC
>gene=chr20_30192931-30193112; species=ponAbe
CTTTCCACACTGCGAGGGTGCACTAGACCAGCAGGAGGCGGGACCTAGGAGCGCGGGCCGCTCCCCCATGCCGCCCATTGGCTGCTTTTGAACGTTCTGAGCCCGCCCCTCCGGGGGCCGTGGCGTGTTTATAAAAGACCAGCTGTGGTTCCCCACTCTCATTCCACGTTCTTAACTGCTT
>gene=chr20_30192931-30193112; species=rheMac
CTTTCCAGATTGAGAGGGTGCACTAGAAAAGCATAAGGCGGGACCTAGGAGCGCGGGCCACGCCCCCATACCGCCCATTGGCTGCTTTTGAACGTTCTGAGCCCGCCCCTCCGGGGGCCGTGGCATGTTTATAAAAGACCTGCGGTGGCTACGCGTTTTCATTCCACGTTCCTAACTGTTC
>gene=chr20_30196229-30196553; species=hg19
TTCCAGGGGAGGAAGGGGCTGCGGCGGGGGCCTGGGCCACCTCCCCCGCCATTCAGGCACACTCTGGATTCCACGTTTCCCTCTGTTCCCCTTTGGCCCAGACCCAGCCCATCTGGAGGCCGGCTCCGCGGCGGCCTGGGAGCGTTTCCATCAGCTGGGCCCGAGGAATGCGGAGCTATTTAACCTGAGCATCCCCAGGTGTACGGAGGCGCCTGGCTGTCTGGGGCCCGCAGCCTTTGGCACAGCCGCGCTAGACAAACAGCGCGCCGCCCCCGCCCTGCCCCTCCGCCCCCAGCTGCAGCCGGGCCTGGGAACCGGCGGGCG
>gene=chr20_30196229-30196553; species=bosTau
TTCCAGGGGAGGAAGGGGCTGTGGTAGG----CGGGCCACCTCCTCCCCCGTGCAGGCACACTCTGGCTTCCACGTTTCCCTCTTTTCCCCTTTGGCCCAGGCCCAGCCCATCTGGAGGCCGGCTCGGCGGCGGCCTGGGAGCGTTTCCATCAGCTGGGCCCGAGGAATGCGGAGCTATTTAACCTGAGCATCCCCAGGTGTACGGAGGCGCCTGGCTGTCTGGGGCCCGCCGCCTTTGGCACGGCCGCGCTAGACAAACAGCGCGCCGCCCCCGCCCTGCCCCTCCGCCCGCAGCTGCAGCCGGGCCTGGGAACGGGCGGGCG
>gene=chr20_30196229-30196553; species=calJac
TTCCAGGAGAGGAA-GGGCTGCAGCGGGGGCCT-GGCCACCTCCCCCGC-------------------------GTTTCCTTCTTTTCCCCTTGGTCCCGGGCCCAGCCCATCTGGAG---CGCTCGGC-GCGGCCTGGGAGCGTTTCCATCAGCTGGGCCCGAGGAATGCGGAGCTATTTAACATGAGCATCCCCAGGTGTACGGAGGCGCCTGGCTGTCTGGGGCTCGCAGTCTTTGGCACCGCCGCGCTAGACAAACAGCGCGCCGCCCCCGCCCTGCCCCTCCGCCCGCAGCTGCAGCCGGGCCTGGGAACCGGCGGGCG
>gene=chr20_30196229-30196553; species=canFam
---AAGGGGAGGAAggggccgcggcgggggcCTCGGCCACCT-CCCCGCCGTGCAGGCGCACTCTGGCTTCCGCGTTTCCCTCTTTTCCCCTTTGGCCGGGGCCCAGCCCATCTGGAGGCCCGCTCGGCGGCGGCCTGGGAGCGTTTCCATCAGCTGGGCCCGAGGAATGCGGAGCTATTTAACCTGAGCATCCCCAGGTGTACGGAGGCGCCTGGCTGTCTGGGGCCCGCCGCCTTTGGCACGGCCGCGCTAGACAAACA--GCGCCGCCCCCGCCCTGCCCCTCCGCCCGCAGCTGCAGCCGGGCCTGGGAACGGGCGGGCG
>gene=chr20_30196229-30196553; species=equCab
TTCCAGGGGAGGAAGGGGCTGCGGC-GGGGCCCGGGCCACCTCCCCCGCCGCTCAGGCACACTGTGGCTTCCACGTTTCCCTCTTTTCCCCTTTGGCCCGGGCCCAGCCCATCTGGAAGCCGGCTCGGCGGCGGCCTGGGAGCGTTTCCATCAGCTGGGCCCGAGGAATGCGGAGCTATTTAACCTGAGCATCCCCAGGTGTACGGAGGCGCCTGGCTGTCTGGGGCCCGCCGCCTTTGGCACGGCCGCGCTAGACAAACAGCGCGCCGCCCCCGCCCTGCCCCTCCGCCCGCAGCTGCAGCCGGGCCTGGGAACGCGCGGGCG
>gene=chr20_30196229-30196553; species=gorGor
TTCCAGGGGAGGAAGGGGCTGCGGCGGGGGCCTGGGCCACCTCCCCCGCCATTCAGGCACACTCTGGATTCCACGTTTCCCTCTTTTCCCCTTTGGCCCAGGCCCAGCCCATCTGGAGGCCGGCTCGGCGGCGGCCTGGGAGCGTTTCCATCAGCTGGGCCCGAGGAATGCGGAGCTATTTAACCTGAGCATCCCCAGGTGTACGGAGGCGCCTGGCTGTCTGGGGCCCGCAGTCTTTGGCACAGCCGCGCTAGACAAACAGCGCGCCGCCCCCGCCCTGCCCCTCCGCCCGCAGCTGCAGCCGGGCCTGGGAACCGGCGGGCG
>gene=chr20_30196229-30196553; species=panTro
TTCCAGGGGAGGAAGGGGCTGCGGCGGGGGCCTGGGCCACCTCCCCCGCCATTCAGGCACACTCTGGATTCCACGTTTCCCTCTTTTCCCCTTTGGCCCAGACCCAGCCCATCTGGAGGCCGGCTCGGCGGCGGCCTGGGAGCGTTTCCATCAGCTGGGCCCGAGGAATGCGGAGCTATTTAACCTGAGCATCCCCAGGTGTACGGAGGCGCCTGGCTGTCTGGGGCCCGCAGTCTTTGGCACAGCAGCGCTAGACAAACAGCGCGCCGCCCCCGCCCTGCCCCTCCGCCCGCAGCTGCAGCCGGGCCTGGGAACCGGCGGGCG
>gene=chr20_30196229-30196553; species=papHam
TTCCAGGGGAGGAATGGGCTGCGGCAGGGGCCTGGGCCACCTCCCCCGCCATTCAGCCACACTCTGGATTCCACGTTCCCCTCTTTTCCCCTTTGGCCCAGGCCCAGCCCATCTGGAGGCCGGCTCAGCGGCGGCCTGGGAGCGTTTCCATCAGCTGGGCCCGAGGAATGCGGAGCTATTTAACCTGAGCATCCCCAGGTGTACGGAGGCGCCTGGCTGTCTGGGGCCCGCAGTCTTTGGCACTGCCGCGCTAGACAAACAGCGTGCCGCCCCCGCCCTGCCCCTCCGCCCGCAGCTGCAGCCGGGCCTGGGAACCGGCGGGCG
>gene=chr20_30196229-30196553; species=ponAbe
TTCCAGGGGAGGAAGGGGCTGCGGCGGGGGCCTGGGCCACCTCCCCCGCCATTCAGGCACACTCTGGATTCCACGTTTCCCTGTTTTCCCCTTTGGCCCAGGCCCAGCCCATCTGGAGGCCGGCTCGGCGGCGGCCTGGGAGCGTTTCCATCAGCTGGGCCCGAGGAATGCGGAGCTATTTAACCTGAGCATCCCCAGGTGTACGGAGGCGCCTGGCTGTCTGGGGCCCGCAGTCTTTGGCACGGCCGCGCTAGACAAACAGCGCACCGCCCCCGCCCTGCCCCTCCGCCCGCAGCTGCAGCCGGGCCTGGGAACCGGCGGGCG
>gene=chr20_30196229-30196553; species=rheMac
TTCCAGGGGAGGAAGGGGCTGCGGCAGGGGCCTGGGCCACCTCCCCCGCCATTCAGGCACACTCTGGATTCCACGTTCCCCTCTTTTCCCCTTTGGCCCAGGCCCAGCCCATCTGGAGGCCGGCTCGGCGGCGGCCTGGGAGCGTTTCCATCAGCTGGGCCCGAGGAATGCGGAGCTATTTAACCTGAGCATCCCCAGGTGTACGGAGGCGCCTGGCTGTCTGGGGCCCGCAGTCTTTGGCACGGCCGCGCTAGACAAACAGCGCGCCGCCCCCGCCCTGCCCCTCCGCCCGCAGCTGCAGCCGGGCCTGGGAACCGGCGGGCG
>gene=chr20_30296282-30296378; species=hg19
ACTAGGTCATCAGGTTCCTGGAGAAGCCAGCTGTGGCTGGGGGATGGGGAGGAAAATTTTGCAGCCTACCAAGATCCCTACTTCCCTTTAGGCCCC
>gene=chr20_30296282-30296378; species=bosTau
ACTAGGTCATCAGGTTCCTGGAGAAGCCAGCTGTGACTGGGAGGTGGGGAGGGAAATTTTGCAGCCTACCAAGATCCCTACTTCCCTTCAGGCCCC
>gene=chr20_30296282-30296378; species=calJac
ACTAGGTCATCAGGTTCTTGGAGAAGCCAGCTGTGGTTGGGGGATGGGGAGGAAAATTTTGCAGCCTACCAAGATCCCTACTTCCCTTTAGGCCCC
>gene=chr20_30296282-30296378; species=canFam
AGTAGGTCATCAGGTTCCTAGAGAAGCCAGCTGTGGCTGGGGGATGGGGAGGGAAATTTTGTAGTCTACCAAGATCCCTACTTCCCTTCAGGCCCC
>gene=chr20_30296282-30296378; species=equCab
ACTAGGTCATCAGGTTCCTGAAGACGCCAGCTGTGGCTGGGGGATGGGGAGGGAAATTTTGCAGCCTACCAAGATCCCTACTTCCCTTCAGGCCCC
>gene=chr20_30296282-30296378; species=gorGor
ACTAGGTCATCAGGTTCCTGGAGAAGCCAGCTGTGGCTGGGGGATGGGGAGGAAAATTTTGCAGCCTACCAAGATCCCTACTTCCCTTTAGGCCCC
>gene=chr20_30296282-30296378; species=panTro
ACTAGGTCATCAGGTTCCTGGAGAAGCCAGCTGTGGCTGGGGGATGGGGAGGAAAATTTTGCAGCCTACCAAGATCCCTACTTCCCTTTAGGCCCC
>gene=chr20_30296282-30296378; species=papHam
ACTAGGTCATCAGGTTCCTGGAGAAGCCAGCTGTGGCTGGGGGATGGGGAGGAAAATTTTGCAGCCTACCAAGATCCCTACTTCCCTTTAGGCCCC
>gene=chr20_30296282-30296378; species=ponAbe
ACTAGGTCATCAGGTTCCTGGAGAAGCCAGCTGTGGCTGGGGGATGGGGAGGAAAATTTTGCAGCCTACCAAGATCCCTACTTCCCTTTAGGCCCC
>gene=chr20_30296282-30296378; species=rheMac
ACTAGGTCATCAGGTTCCTGGAGAAGCCAGCTGTGGCTGGGGGATGGGGAGGAAAATTTTGCAGCCTACCAAGATCCCTACTTCCCTTTAGGCCCC
>gene=chr20_30300488-30300812; species=hg19
CCAGTCTCTAGGGAAGCGAGTCAGGCTCCTTGGAAGGGACACTATGTTCCTATCCCTGCCTGACTCGGGGGAACAAAGGCACGTGTGTATGTGTGTGTGGCCAGGGAGGAGGGAGGGGAATGTTTCCCTTTCAAGAGAGGAACAAAGGATCTGAGGCATAGTTGAGTGCGTTCCAATCCCCTCCCAGGCCAGCTCCCATTCCTCAGATGATTGTCCAACAAGGTTTTCAACCTTCTAGCTTCCTCCTCAAAGGTGACTGGGGGAGGGGAAGGCAGGCTCTGTTTCACTCCACCCTTTATCATCAATTTCCAAGAGGCAGGATTT
>gene=chr20_30300488-30300812; species=bosTau
-------------------------------------------------------------------------------------------------------------------------------------------------------------------------------------------------------------------------------------------------------------------GGGAG-GGGGTGGCAGGCTCCACTCGA-----CCCTCCATCAATCGTCTCCAAGAGGTAGGATTT
>gene=chr20_30300488-30300812; species=calJac
CCAGCCTCTAGGGAGGCGAGTCAGGCTCCTTGGAAGGGACACTGTGTTCCTATCCCTGCCTGACTCAGGGGAACAAAGGCACGTGTGTCTGTGTGTGTGGCCAGGGAGGAGGGAGAGGAATGTTTCCCTTTCAAGAGAGGAACAAAGGATCTGAGGCATAGTTGAGTGCATTCCAATCCCCTCCCAGGCCAGCTCCCATTCCTCAGATGATTGTCCAACAAGGTTTTCAACCTTCTAGCTTCCTCCTCAAAGGTGACTGGGGGAGGGGAAGGCAGGCTGTGTTTCACTCCACCCTCTGTCATCAATTTCCAAGAGGCAGGATTT
>gene=chr20_30300488-30300812; species=canFam
CCAGCCTCTGGGGAGGCAAGTCAGGCTCCTTGGAAGGGACACTGTGTTCCTGGCTCCACC------AGGGGAACAAAAGCA--------C--CTGTGTGGCCCGGGAAGAGGGAGGGGAATGTTTCCCTTTCAAGAGTGGAACAAAGGATCTGAGGCATAGTTGAGCGTGTTCCAATCCCCTCCCAAGCTAGCTCCCATTCCTCAGAAGATTGTCCAACAAGGGTTTCAACCTTCTAGCTTCCTCCTGAAAGGTGA---AGGGG-GGAGGGGCTGGCTCCACTTCACTCTATCCTCTGTCATCAATCTCCAAGAGGCAGGATTT
>gene=chr20_30300488-30300812; species=equCab
CCAGCCTCTGGGGAGGCAAGTCAGGCTCCTTGGAAGGGACACTGTGTTCCCGGGCCGGCCTGACTCGGGGGAACAAAGGCA--------CGTGTGTGTGGCCACAGAGGAGGGAGGGGAATGTTTCCCTTTCAAGAGCGGAACAAAGGATCTGAGGCATAGTTGAGTGCGTTCCAATCCCCTCCCAAGCTAGCTCCCATTCCTCAGATGATTGTCCAACAAAG-TTTCAACCTTCTGGCCGTCTCCTGAAAGGTGACTGGGGAG-GGGGCGGCAGGCTCCACTTCACTCTACCCTTTGTCATCAATCTCCAAGAGACAGGAATT
>gene=chr20_30300488-30300812; species=gorGor
CCAGTCTCTAGGGAAGCGAGTCAGGCTCCTTGGAAGGGACACTATGTTCCTATCCCTGCCTGACTCGGGGGAACAAAGGCACGTGTGTATGTGTGTGTGGCCAGGGAGGAGGGAGGAGAATGTTTCCCTTTCAAGAGAGGAACAAAGGATCTGAGGCATAGTTGAGTGCGTTCCAATCCCCTCCCAGGCCAGCTCCCATTCCTCAGATGATTGTCCAACAAGGTTTTCAACCTTCTAGCTTCCTCCTCAAAGGTGACTGGGGGAGGGGAAGGCAGGCTCTGTTTCACTCCACCCTTTATCATCAATTTTCAAGAGGCAGGATTT
>gene=chr20_30300488-30300812; species=panTro
CCAGCCTCTAGGGAAGCGAGTCAGGCTCCTTGGAAGGGACACTATGTTCCTATCCCTGCCTGACTCGGGGGAACAAAGGCACGTGTGTATGTGTGTGTGGCCAGGGAGGAGGGAGGGGAATGTTTCCCTTTCAAGAGAGGAACAAAGGATCTGAGGCATAGTTGAGTGCGTTCCAATCCCCTCCCAGGCTAGCTCCCATTCCTCAGATGATTGTCCAACAAGGTTTTCAACCTTCTAGCTTCCTCCTCAAAGGTGACTGGGGGAGGGGAAGGCAGGCTCTGTTTCACTCCACCCTTTATCATCAATTTCCAAGAGGCAGGATTT
>gene=chr20_30300488-30300812; species=papHam
CCAGTCCCTAGGGAAGCGAGTCAGGCTCCTTGGAAGGGACACTGTGTTCCTATCCCTGCCTGACTCGAGGGAACAAAGGCACGTGTGTATGTGTGTGTGGCCAGGGAGGAGGGAGGGGAATGTTTCCCTTTCAAGAGAGGAACAAAGGATCTGAGGCATAGTTGAGTGCGTTCCAATCCCCTCCCAGGCCAGCTCCCATTCCTCAGATGATTGTCCAACAAGGTTTTCAACCTTCTAGCTTCCTCCTCAAAGGTGACTGGGGGAGGGGAAGGCAGGCTCTGTTTCACTCCACCCTCTATCATCAATTTCCAAGAGGCAGGATTT
>gene=chr20_30300488-30300812; species=ponAbe
CCAATCTCTAGGGAAGCGAGTCAGGCTCCTTGGAAGGGACACTGTGTTCCTATCCCTGCCTGACTTGGGGGAACAAAGGCACGTGTGTATGTGTGTGTGGCCAGGGAGGAGGGAGGGGAATGTTTCCCTTTCAAGAGAGGAACAAAGGATCTGAGGCATAGTTGAGTGCGTTCCAATCCCCTCCCAGGCCAGCTCCCATTCCTCAGATGATTGTCCAACAAGGTTTTCAACCTTCTAGCTTCCTCCTCAAAGGTGACTGGGGAAGGGGAAGGCAGGCTCTGTTTCACTCCACCCTCTATCATCAATTTCCAAGAGGCAGGATTT
>gene=chr20_30300488-30300812; species=rheMac
CCAGTCCCTAGGGAAGCGAGTCAGGCTCCTTGGAAGGGACACTGTGTTCCTATCCCTGCCTGACTCGAGGGAACAAAGGCACGTGTGTATGTGTGTGTGGCCAGGGAGGAGGGAGGGGAATGTTTCCCTTTCAAGAGAGGAACAAAGGATCTGAGGCATAGTTGAGTGCGTTCCAATCCCCTCCCAGGCCAGCTCCCATTCCTCAGATGATTGTCCAACAAGGTTTTCAACCTTCTAGCTTCCTCCTCAAAGGTGACTGGGGGAGGGGAAGGCAGGCTCTGTTTCACTCCACCCTCTATCATCAATTTCCAAGAGGCAGGATTT
>gene=chr20_30311341-30311587; species=hg19
CCGAGCCACCGCCCCGTTGCTAGGCAACCGCCCTCCCCCGGGGGCGCCCCCTAGACCTTCCTGAGAGGAGGGGCCTCGCCCCCGGCGGTCCGCCCCAGCGCAGCCAATCAGCGAGCCCAGCCGGCACGGAAGCGGGACGGCGAAGGCTCCTATTGGGCGCAACGGCTGTCACGCACAGGGGAGGCGGCGCTCTCACCTGCGAGCCCCGCGAGCCGTGGGGGGCCACATCCCCCTTCATCGGCCCGG
>gene=chr20_30311341-30311587; species=bosTau
CCTGGCCACCGCCCCGTTGCTAGGCAACCGCTCTCCCTCAGGGGCGCCCCCTAGACCTTTCTGGGAGGTGGGGTCTcgcccccggcggcccgccccggcgTAGCCAATCAATGAGCCCAGGTAGCACGGAAGCAGAACGGCGAGGGCTCCCATTGGGCGCAGCGCCTGCCACGCACAGGAGAGGCGGCGCTCTCACCTGCGAGCCCCGCGAGCCGTGGGGGGCCACATCCCCCTTCATCGGCCAGG
>gene=chr20_30311341-30311587; species=calJac
--------------------------ACCGCCCTCCCCCAGGGGCCCCCCCTAG-CCTTCCTGGGAGGAGGGGTCTCACCCCCGGCGG-CCGCCCCAGTGCAGACAATCAGCGAAACCCTGCTGCAAGGAAGCGAAACGGTGAAGGCTCCCATTGGGCGTAGCGGCTGTCACGCACAGGGGAGGCGGCGCTCTCACCTTCGAGCCCCGCGAGCCGTGGGGGACCACATCCCCCTTGGTCGGGCTGG
>gene=chr20_30311341-30311587; species=canFam
CCGGGCCACCGCCCCGTTGCCAGGCAACTGCTCTCCCTCAGGGGCGCCCCCTAGCCCTTTCAGGGAGGAGGGGTCTcgcccccggcggcccgccccggcgcAGCCAATCAGCGAGCCCAGTCGGCACACAAGCGGGACGGCGAGGGCTCCCATTGGGCGCCGCGCCTGCCACGCACAGGGGAGGCGGCGCTCTCACCTGCGAGCCCCGCGAGCCGTGGGGGGCCACATCCCCCTTCGTCGGCCAGG
>gene=chr20_30311341-30311587; species=equCab
CCGGGCCACCGCCCCGTTGCTAGGCAACCGCTCTCCCTCAGGGGCGCCCCCTAGACCTTTCTGGGAGGAGGGGTCTCGCCCCCGGCGGCCCGCCCAGGCGGAGCCAATCAGCGAGCCCAGACGGCACAGAAGCGGAACGGC-AGGGCTCCCATTGGGCGCACCGCCTGCCACGCACAGGGGAGGCGGCGCTCTCACCTGCGAGCCCCGCCAGCCGTGGGGGGCCACATCCCCCTTCATCGGCCAAG
>gene=chr20_30311341-30311587; species=gorGor
CCGAGCCACCGCCCCGTTGCTAGGCAACCGCCCTCCCCCG-GGGCGCCCCCTAGACCTTTCTGAGAGGAGGGGCCTCGCCCCCGGCGCTCCGCCCCAGCGCAGCCAATCAGCGAGCCCAGCCGGCACGGAAGCGGGACGGCGAAGGCTCCTATTGGGCGCAACGGCTGTCACGCACAGGGGAGGCGGCGCTCTCACCTGCGAGCCCCGCGAGCCGTAGGGGGCCACATCCCCCTTCATCGGCCCGG
>gene=chr20_30311341-30311587; species=panTro
CCGAGCCACCGCCCCGTTGCTAGGCAACCGCCCTCCCCCGGGGGCGCCCCCTAGACCTTTCTGAGAGGAGGGGCCTCGCCCCCGGCGGTCCGCCCCAGCGCAGCCAATCAGCGAGCCCAGCCGGCACGGAAGCGGGACGGCGAAGGCTCCTATTGGGCGCAACGGCTGTCACGCACAGGGGAGGCGGCGCTCTCACCTGCGAGCCCCGCGAGCCGTGGGGGGCCACATCCCCCTTCATCGGCCCGG
>gene=chr20_30311341-30311587; species=papHam
CCGAGCCACCGCCCCGTTGCTAAGCAACCGCCCTCCCCCGGGGGCGCCCCCTAGACCTTTCTAGGAGGAGGGGCCTCGCCCCCGGCGGTCCTCCCCAGCGCCGCCAATGAGCGAGCCTAGCCGGCACGGAAGCGGGACGGCGAAGGCTCCTATTGGGCGCAGCGGCTGTCAGGCACAGGGGAGGCGGCGCTCTCACCTGTGAGCCCCGCGAGCCGTGGGGGGCCACATCCCCCTTCATCGGCCGGG
>gene=chr20_30311341-30311587; species=ponAbe
CCGAGCCACCGCCCCGTTGCTAGGCAACCGCCCTCCCCCGGGGGCGCCCCCTAGACCTTTCTGAGAGGTGGGGCCTCGCCCCCGGCGGTCCGCCCCAGCGCAGCCAATCAGCGAGCCCAGCCGGCACGGAAGCGGGACGGCGAAGGCTCCTATTGGACGCAGCGGCTGTCACGCACAGGGGAGGCGGCGCTCTCACCTGCGAGCCCCGCGAGCCGTGGGGGGCCACATCCCCCTTCGTCGGCCCGG
>gene=chr20_30311341-30311587; species=rheMac
CCGAGCCACCGCCCCGTTGCTAAGCAACCGCCCTCCCCCGGGGGCGCCCCCTAGACCTTTCTAGGAGGAGGGGCCTCGCCCCCGGCGGTCCTCCCCAGCGCCGCCAATCAGCGAGCCTAGCCGGCACGGAAGCGGGACGGCGAAGGCTCCTATTGGGCGCAGCGGCTGTCAGGCACAGGGGAGGCGGCGCTCTCACCTGTGAGCCCCGCGAGCCGTGGGGGGCCACATCCCCCTTCATCGGCCCGG
>gene=chr20_30326921-30327136; species=hg19
CAGGAGACTACACTTCCCAGGAACTCCGGGCCGCGTTGTTCGCTGGTACCTCCTTCTGACTTCCGGTATTGCTGCGGTCTGTAGGGCCAATCGGGAGCCTGGAATTGCTTTCCCGGCGCTCTGATTGGTGCATTCGACTAGGCTGCCTGGGTTCAAAATTTCAACGATACTGAATGAGTCCCGCGGCGGGTTGGCTCGCGCTTCGTTGTCAGATC
>gene=chr20_30326921-30327136; species=bosTau
----ACACTACATTTCCCAGAAGCCTCGGGCCCGGTTGTTTGCTTGTCCCTCACCCTGACTTCCGGCGTCGCCAGGATCTAAGGGGTCAATCGGAAGGCTGGGATTGCCTTCCCGGCACGCTGATTGGTGCGTTTG--TGCAGAGTCTGCGTTCAAATTTTCAACGGTACTGAATGAGTCCCGCGGCGGGTTTCGCGGCGGTCGGTTGACAGCGC
>gene=chr20_30326921-30327136; species=calJac
CAGGAGACTACATTTCCCAGGAGAAGCCGGCGGCGTGGTTCACTTGGGCCTCCTTCTGACTTCCGGTATTGCTGCGCTCTGTGGGGCCAATAGGGAGCCAGGAATTGCCTTCTCGGCGCTCTGATTGGTGCATTCGACTAGGCTGCCGGGGTTCAAAATTTCAACGATAGTGAATGAATCCAGTGGAGGGTTGGTTGGCGCGTCGTTGTCAGAGC
>gene=chr20_30326921-30327136; species=canFam
CACGAGACTACATTTCCCAGGAGCCCCCGGGGCGGTTGTTTGCTTGT--GTCGCATCGACTTCCGGCGTCCTTGCGATCCTCTGGGCCAATGGGGAGGCTAAGATTGCCTTCCC-TCACTCTGATTGGTGGATTCAACTAGGGAGCCTGGGTTCAAATTTTCAACGGTACTGAATGAGTCCCGCCGCGGGGCTCCGGGCGCTTGGTTGTCAGAGC
>gene=chr20_30326921-30327136; species=equCab
CGTGAGACTACATTTCCCAGGAGCCTCCGGGCCGGGTGTTTGCCTGTCCGTCGCCCTGACTTCCGGCGTCGCTGCGATCTCTAGGGCCAATCGGAAGGCTGGGATTGGCTTTGCGGCACCCTGATTGGTGCGTTCGACTAGAGCGCCTGGTTTCAAATTTTCAACGGTACTGAATGAATCCCGCGGCTGGTGTGCGGGCGCCCGGTTGTCAGAGC
>gene=chr20_30326921-30327136; species=gorGor
CAGGAGACTACACTTCCCAGGAACTCCGGGCCGCGTTGTTCGCTGGTACCGCCTTCTGACTTCCGGTATTGCTGCCGTCGGTAGGGCCAATCGGGAGCCTGGAATTGCTTTCCCGGAGCTCTGATTGGTGCATTTGACTAGGCTGCCTGGGTTCAAAATTTCAACGATACTGAATGAGTCCCGCGGCGGGTTGGCTCGCGCTTCGTTGTCAGATC
>gene=chr20_30326921-30327136; species=panTro
CAGGAGACTACACTTCCCAGGAACTCCGGGCCGCGTTGTTCGCTGGTACCTCCTTCTGACTTCCGGTATTGCTGCGGTCTGTAGGGCCAATCGGGAGCCTGGAATTGCTTTCCCGGCGCTCTGATTGGTGCATTCGACTAGGCTGCCTGGGTTCAAAATTTCAACGATACTGGATGAGTCCCGCGGCGGGTTGGCTCGCGCTTCGTTGTCAGATC
>gene=chr20_30326921-30327136; species=papHam
CAGGAGACTACACTTCCCGGGAACTCCCTGCCTCGTTGTTCGCTGGTACCGCCTTCTGACTTCCGGTATTGCTGCGCTCTGTAGGGCCAATCGGGAGCCTGGAATTGCTTTCCTGGAGCTCTGATTGGTGCATTCGACTAGGCTGCCTGGGTTCAAAATTTCAACGATACTGAATGAGTCCCGCGGCGGGTTGGCTGGCGCTTCGTCGTCAGAAC
>gene=chr20_30326921-30327136; species=ponAbe
CAGGAGACTACACTTCCCAGGAACTCCGGGCCGCGTTGTTCGCTGGTACCTCCTTCTGACTTCCGGTATTGCTGCGGTCTGTAGGGCCAATCGGGAGCCTGGAATTGCTTTCCCGGCGCTCTGACTGGTGCATTCGACTAGGCTGCCTGGGTTCAAAATTTCAACGATACTGAATGAGTCCCGCCGCGGGTTGGCTTGCGCTTCGTTGTCAGATC
>gene=chr20_30326921-30327136; species=rheMac
CAGGAGACTACACTTCCCGGGAACTCCCGGCCTCGTTGTTCGCTGGTACCGCCTTCTGACTTCCGGTATTGCTGCTCTCTGTAGGGCCAATCGGGAGCCTGGAATTGCTTTCCTGGAGCTCTGATTGGTGCATTCGACTAGGCTGCCTGGGTTCAAAATTTCAACGATACTGAATGAGTCCCGCGGCGGGTTGGCTGGCGCTTCGTTGTCAGAAC
>gene=chr20_30616796-30617120; species=hg19
GTAATGGCTCCCAGGACACCTTTGAAGCATGTTACAGCGGCACGTCCACACCTTCTTTCCATGGCTCCCACTGCAGCGGCAGCGACCACAGCAGTCTGGGCTTGGAGCAGTTACAGGATTACATGGTCACGGTGAGCTGGGGCCggtggtgggaatggcacaagcaaaagcctggaggctggagtaaacattttgggaatggcacattgccctggacataacctaagcagaagacatcagaggtcagagcaggaaatgaggttaggagagtaaactgaggccagcttgtgaaaggccttaactaatgtcagctggcattaattg
>gene=chr20_30616796-30617120; species=bosTau
GCAACAGCTCCCAGGACACATTTGAAGCCTGCTACAGCGGCACGTCCACACCCTCTTTCCATGGCTCCCACTGCAGCAGCAGCGACCACAGCGGCCTGGGCCTCGAGCAGTTACAGGATTACATGGTCACGGTGAGCTGGGGCAGGCAGGGTGGCCAGGT------------------------------TTTCAGGAATCATGAACAATCCTGGGCATAACTGAAGTGTAAGACCTCAGAGGTCAGGGCAGGGCATGACATTCGGAGAATAAACGGAG-TCAGCC-ATGAAAGACCTTAATGAACGTCAGCTAGC----AGtg
>gene=chr20_30616796-30617120; species=calJac
GCAATGGCTCCCAGGACACCTTTGAAGCATGTTACAGTGGCACGTCCACACCTTCTTTCCATGGCTCCCACTGCAGCGGCAGCGACCACAGTGGCCTGGGCTTCGAGCAGTTACAGGATTACTTGGTCACGGTGAGCTGGGGcaggcggtgggaacggcacaagcaaaagcctggagcctggagtcaacattttgggaattgcacatcatcctggatgaaaccaaa----------tcagagctcagggcaggagatgaggttaggggagtaaactgaggcccacttgtgaaAGACCTTAACTaatgtcagctggcattaattg
>gene=chr20_30616796-30617120; species=canFam
GCAACGGCTCCCAGGATACATTTGAAGCGTGTTATAGTGGCACGTCCACGCCCTCTTTCCATGGCTCCCACTGCAGCGGCAGTGACCACAGCAGCCTGGGCCTCGAACAGCTGCAGGATTACATGGTCACGGTGAGCTGGGGcaggcaatgtgaacagcacgagcaaaggcctgggggctggagaaagc-gttcaggaatcatgagtaaccctggacataactgaagc---agatgttgaagatcagggcaggacatgagattaggaaagtaaactgaggccagcttgtgAAAGCCTTA---------------------attg
>gene=chr20_30616796-30617120; species=equCab
GCAATGGCTCCCAGGACACATTTGAAGCATGTTACAGCGGCACGTCCACACCCTCTTTCCATGGCTCCCACTGCAGCAGCAGCGACCACAGTGGCCTGGGCCTCGAGCAGTTGCAGGATTACATGGTCACGGTGAGCTGGGAcaggcagtgcaaacagca----caaaggcctggaggctggagaaaac-tttcaggaatcatg--taagcctgcacataacggaagcataaaacctcagaggtcagggtgggacatgaggttaggagaggaaactgaggctagCTTGCAAAGGCCTTAAAT-AGTGTCaggtagcatt-attg
>gene=chr20_30616796-30617120; species=gorGor
---------CCCAGGACACCTTTGAAGCATGTTACAGCGGCACGTCCACACCTTCTTTCCATGGCTCCCACTGCAGCGGCAGCGACCACAGCGGTCTGGGCTTGGAGCAGTTACAGGATTACATGGTCACGGTGAGCTGGGGCCGGTGGTGGGAATGGCACAAGCGAAAGCCTGGAGGCTGGAGTAAACATTTTGGGAATGGCACATTGCCCTGGACATAACCTAAGCAGAAGACATCAGAGGTCAGAGCAGGAGATGAGGTTAGGAGAGTAAACTGAGGCCAGCTTGTGCAAGGCCTTAACTAATGTCAGCTGGcattaactg
>gene=chr20_30616796-30617120; species=panTro
GCAATGGCTCCCAGGACACCTTTGAAGCATGTTACAGCGGCACGTCCACACCTTCTTTCCATGGCTCCCACTGCAGCGGCAGCGACCACAGCGGTCTGGGCTTGGAGCAGTTACAGGATTACATGGTCACGGTGAGCTGGGGCCggtggtgggaatggcacaagcaaaagcctggaggctggagtaaacattttgggaatggcacattgccctggacataacctaagcagaagacatcagaggtcagagcaggagatgaggttaggagagtaaactgaggccagcttgtgaaaggccttAACTAACGTCAGCTGGcattaattg
>gene=chr20_30616796-30617120; species=papHam
GCAATGGCTCCCAGGACACCTTTGAAGCATGTTACAGCGGCACGTCCACACCTTCTTTTCACGGCTCCCACTGCAGCGGCAGCGACCACAGCGGTCTGGGCTTGGAGCAGTTACAGGATTACATGGTCACGGTGAGCTGGGGCTggcggtgggaatggcacaagcaaagtcctggaggctggagtaaacattttgggaattgcacattgccgtggacataacctaagtagaagacctcagaggtcagagcaggagatgaggttaggagagtaaactgaggccagcttgtgaaAGGCCTTAACTAATGTCagctggcattaattg
>gene=chr20_30616796-30617120; species=ponAbe
GCAATGGCTCCCAGGACACCTTTGAAGCATGTTACAGCGGCACGTCCACACCTTCTTTCCACGGCTCCCACTGCAGCGGCAGCGACCACAGCGGTCTGGGCTTGGAGCAGTTACAGGATTACATGGTCACGGTGAGCTGGGGCCggtggtgggaatggcacaagcaaaagcctggaggctggagtaaacattttgggaattgcacattgctttggacataacctaagcagaagacatcagaggtcagaacagaagatgaggttaggagagtaaactgaggccagcttgtgaaAGGCCTTAACTAATGTCAGCTGG----Aattg
>gene=chr20_30616796-30617120; species=rheMac
GCAATGGCTCCCAGGACACCTTTGAAGCATGTTACAGCGGCACGTCCACACCTTCTTTTCACGGCTCCCACTGCAGCGGCAGCGACCACAGCGGTCTGGGCTTGGAGCAGTTACAGGATTACATGGTCACGGTGAGCTGGGGCTGGTGGTGGGAATGGCACAAGCAAAGTCCTGGAGGCTGGAGTAAACATTTTGGGAATTGCACATTGCCGTGGACATAACCTAAGTAGAAGACCTCAGAGGTCAGAGCAGGAGATGAGGTTAGGAGAGTAAACTGAGGCCAGCTTGTGAAAAGCCTTAACTAATGTCagctggcattaattg
>gene=chr20_30677715-30678039; species=hg19
gtgaaggagttcagcctactcagcaggagcccagggatagtgggagttgagtgagACCCTGCCTGGGCCTCAGCTGGGCCTGCTGGAGATGCCAAGGGCAGGGCTCATTTGAGTATGCAAATTCAGGGGCCCAGAGGACACCACAAAGTGTAACAAAAGACTCTACTTTCAGAGCCTGGAATGCCAGAGGCATATGGAAATGTGTTTTCACTCCTATGGGCCAGGTCCTCTGGGAGACAATAGACTGGTCTGTTGCTAAATTATCATCTTCAAACTAGCAGAAGCCCTGCTGGGCAGCAGTCACCGACCAGGGCAAGAGCCACT
>gene=chr20_30677715-30678039; species=bosTau
accaga--gctcaacctggtctgttggagcctgagcctggcaaaaatgaaggggg--ggggcctgggccCGGGTAGGGCCTTCAGGAGATGCCGAAGGCAGAATTCATTTGACTATGCAAATC-GGGAAGGGTATAATAAAGGAAGAGTATGATAAAAGGCTTTGCTTTCAGAGTCTTCAATACCAGAGGCATATGGAAATGCATTTTCTCTTCAGTGAGCCCTCTTCCTAGTGAAACAGGAGTCTGGCCTGTTGCTAAATTGTAACCATCACACTGGCAGAAACCTTGCTGGAGGAGGGTCATGGACCAGGGCAAGAACAGTT
>gene=chr20_30677715-30678039; species=calJac
gtaaaggagtttagcctacttggcaggagcccaggggtggtgggagttgagtgagACCCAGCCTGGGCCTTAGCTGGGCCTCCTGCAGATGCCAAGGGCAGGGCTCATTTGAGTATGTAAATTCAGGGGCCCAGAGGACACCACAAGGTGTAACAAAAGA--CTACTTTCAGAGCCTGGAATGCCAGAGGGATATGGAAATATGTTTTCACTCCAGTGGGCCCAGTCTCCTGGGAGACAATAGACTGATCTGTTGCTAAATTATCATCTCCAAACTCGCAGAAACCCTGCTGGGCAGCAGTCACGGACCAGGGCAAGAGCCACT
>gene=chr20_30677715-30678039; species=canFam
gcAAAAGAACTGAGCCTGGGCAGCTGGTACCTGGGGCTGGCATAGATAAGAGGGG--C-------GGCCTAGGCGGTGCCTTCTAGAGATCCCTAATGCAGAACTCATTTGAGTATGCAAATC-AGGAG----GGAATGTCCAGTGGTATTTAAAAAAGGCTTTAATTTTGGAATCTGAAATGCCAGAGGCATATGGAAAT--ATTTTCACTTGAATGGGCCACATCCCTAGGGAAACAATAGCCTGGCCTGTAACTAAATTATAACCATCAAACTGGCAGAAATGTTGTTGGGGGAGAGTCA---GGCTGGGCA-AGGCCATT
>gene=chr20_30677715-30678039; species=equCab
acaaga--gctcggcctgctcagTTGGAGCCTGGGACGGACAAAAAGGAGGGAGG--TGTGCCTGGGCCTGGGCTGGGCCTTCTGGAGATGCCTAAGGCTGAGCTCATTTGAGTAGGCAAATC-GGGAG-----------GCCAGAGGTTTCATAAAAGGCTTTGCTTTCAGAGCCTGGAATGTCAGAGGCACGTGGAATTGTGTTTTCACTTCAACAGGCC--ATCCCTGGGGAAACAATAGTCTGGCCTGTTGCTAAATCATAACCATCAAACTGACAGACACCTTGCTGGGCAGAAATCG---ATTAGTGTGAGAGCCGCT
>gene=chr20_30677715-30678039; species=gorGor
----------------------------------------------------------------------------------------ATGCCAAGGGCAGGGCTCATTTGAGTATGCAAATTCAGGGGCCCAGAGGACACCACAAAGTGTAACAAAAGACTCTACTTTCAGAGCCTGGAATGCCAGAGGCATATGGAAATGTGTTTTCACTCCAATGGGCCAGGTCCTCTGGGAGACAATAGACTGGTCTGTTGCTAAATTATCATCTTCAAACTAGCAGAAACCCTGCTGGACAGCAGTCACCGACCAGGGCAAGAGCCACT
>gene=chr20_30677715-30678039; species=panTro
------------------------------------ATAGTGGGAGTTGAGTGAGACCCTGCCTGGGCTTCAGCTGGGCCTGCTGGAGATGCCAAGGGCAGGGCTCATTTGAGTATGCAAATTCAGGGGCCCAGAGGACACCACAAAGTGTAACAAAAGACTCTACTTTCAGAGCCTGGAATGCCAGAGGCATATGGAAATGTGTTTTCACTCCAATGGGCCAGGTCCTCTGGGAGACAATAGACTGGTCTGTTGCTAAATTATCATCTTCAAACTAGCAGAAACCCTGCTGGGCAGCAGTCACCGACCAGGGCAAGAGCCACT
>gene=chr20_30677715-30678039; species=papHam
GTGAAGGAGTTCAGCCTAC--------------------------------TGAGACTCTGCCTGGGCCTCAGCTGGGCCTGCTGGAGATGCCAAGAGCAAGGCTCATTTGAGTATGCAAATTCAGGGGCCCATAGGACACCACAAAGTGTAACAAAAGACCCTATTTTCAGAGCCTGGAATGCCAGAGGCATATGGAAATGTGTTTTCACTCCAATGGGCCAGGTCCTCTGGGAGACAATAGACTGGTTTGTTGCTAAATTGTCATCTTCGAACTAGCAGAAACCCTGCTGGGCAGCAGTTACGGACT-GGGCAAGAGCCACT
>gene=chr20_30677715-30678039; species=ponAbe
gtgaaggagttcagcctactcagcaggagcccaggggtggtgggagttgagtgagACCCTGCCTGGGCCTCACTTGGGCCTGCTGGAGATGCCAAGGGCAGGGTTCATTTGAGTATGCAAATTCAGGGGCCCAGAGGACACCACAAAGTGTAACAAAAGACTCTACTTTCAGAGTCTGGAATGCCAGAGGCATATGGAAATGTGTTTTCACTCCAATGGGCCAGGTCCTCTGGGAGACAATAGACTGGTCTGTTGCTAAATTATCATCTTCAAGCTAGCAGAAACCCTGCTGGGCAGCAGTCACCGACCAGGGCAAGAGCCACT
>gene=chr20_30677715-30678039; species=rheMac
gtgaaggagttcagcctactcagcaggagcccagaggtggctggagttgagtgagACCCTGCCTGGGCCTCAGCTGGGCCTGCTGGAGATGCCAAGGGCAAGGCTCATTTGAGTATGCAAATTCAGGGGCCCATAGGACACCACAAAGTGTAACAAAAGACCCTATTTTCAGAGCCTGGAATGCCAGAGGCATATGGAAATGTGTTTTCACTCCAATGGGCCAGGTCCTCTGGGAGACAATAGACTGGTTTGTTGCTAAATTGTCATCTTCGAACTAGCAGAAACCCTGCTGGGCAGCAGTTACGGACT-GGGCAAGAGCCACT
>gene=chr20_30778986-30779157; species=hg19
TGTTCCTGTGGTCTCAGCTCCCAAACTGTGGCCTATGGAGGTCAGTACCTCCAATCCCCCTCCACCTCTGCGTGGAAGTCCTTGCCACCTCTTCCAGAAAGCTTTCAGCCTTTTCCTGACAAATGGATACAACAGCTCCCTCATCTGAGCCCTCAGACCTATACTGTGGTA
>gene=chr20_30778986-30779157; species=bosTau
CAGTCTTGTTATCTCAGCTCCCCAACTGTGGCCCATGGTGGTCAGTATACCTAATACTCC-ACCCCCTCACCTAAAAGTCTTTGCCACCTCCTCCGTAAAGCCTTCAGCTTCTTCCTATCCAATGGAAAAGATGGC-------TTTGAGCCGCCAGACCCACTCCCAGGAA
>gene=chr20_30778986-30779157; species=calJac
TGTTCCTGTGGTCTCAGCTCCCGAACTGTGACCCATGAAGGTCAGTACCCC----------CTACCTCTGCCC--AAGTCCTTGCCACCTCTTCCAGAAAGCTTTCAGCGTTTTCCTGACCAACAGATACAACAGCTCCCTCATCTAAACCCTCTGACCC-TACTGTGGTA
>gene=chr20_30778986-30779157; species=canFam
GACTCCTGCGGTCTTGGCTCCTAAACTGTGCCCT-TGGAGGTCAG-------------C---CTCCTTTGCCTGGAAGT-CCtgccacctactccagaaagccttcggcctcctcctgcccaatgagtaaggtagc-------tctgagcccctggacccacct-------
>gene=chr20_30778986-30779157; species=equCab
TACTTCTGTCCTCTCAGCTCCCAAACTGTGGCCTATAGAGGTCAGTACACCTAA-TTCC---ATCCCCGATCTGGAAGTCCTTGCCACCTCCTACAGAAAGCCTTCAGCCTCCTCCCATCCAATGGA-AAGGTAGC-------CCTGAGCCTCCAGGCCCATCCTAGGGTA
>gene=chr20_30778986-30779157; species=gorGor
TGTTCCTGTGGTCTCAGCTCCCAAACTGTGGCCTGTGGAGGTCAGTACCTCTAATCCCCCTCCACCTCTGCCTGGAAGTCCTTGCCACCTCTTCCAGAAAGCTTTCAGCCTTTTCCTGACAAATGGATACAACAGCTCCCTCATCTGAGCCCTCAGACCTATACTGTGGTA
>gene=chr20_30778986-30779157; species=panTro
TGTTCCTGTGGTCTCAGCTCCCAAACTGTGGCCTATGGAGGTCAGTACCTCTAATCCCCCTCCACCTCTGCCTGGAAGTCCTTGCCACCTCTTCCAGAAAGCTTTCAGCCTTTTCCTGACAAATGGATACAACAGCTCCCTCATCTGAGCCCTCAGACCTATACTGTGGTA
>gene=chr20_30778986-30779157; species=papHam
TGTTCCTCTGGTCTCAGCTCCCAAACTGCGACCTGTGGAGGTCAGTACCTCTAATCCCC--CCACCTCTGCCTGGAAGTCTTTGCCACCTCTTCCAGAAAGCTTTCAGCCTTTTCCTGACCAATGGATACAACAGTTCCCTCATCTGAGCCCTCAGACCT-TACTGTGGTA
>gene=chr20_30778986-30779157; species=ponAbe
TGTTCCCGTGGTCTCAGCTCCCGAACTGTGGCCTATGGAGGTCAGTACCTCTAATCCCCC-CCACCTCTGCCTGGAAGTCCTTGCCACCTCTTCCAGAAAGCTTTCAGCCTTTTCCTGACCAATGGATACAACAGCTCCCTCATCTGAGCCCTCAGACCTATACTGTGGTA
>gene=chr20_30778986-30779157; species=rheMac
TGTTCCTCTGGTCTCAGCTCCCAAACTGTGACCTGTGGAGGTCAGTACCTCTAATCCCC--CCACCTCTGCCTGGAAGTCTTTGCCACCTCTTCCAGAAAGCTTTCAGCCTTTTCCTGACCAATGGATACAACAGTTCCCTCATCTAAGCCCTCAGACCT-TACTGTGGTA
>gene=chr20_31337861-31337990; species=hg19
TCAGCCTTAATGAGGGACCCTACTCCCTTCATTCACTTTAAAATGTCCCTGTGGAGGGCAACGAAAGTCCTCACTCCCTCTCCCCTCCCCCGCGCCTGCAAGTGAAAGGAGTTCATTAAGAAGTAGTTT
>gene=chr20_31337861-31337990; species=bosTau
TCAGCCTTAATGAGGGACCTAGCTCCCTCCATTCACTTTAAAATGTCCCCGCAGAGGGCAAAG-GAGGCCCCCAACCCCCACCCCT-----------GCAAGTGAAAGGGGTTCATTAAGAAGTCCTTT
>gene=chr20_31337861-31337990; species=calJac
TCAGCCTTAATAAGAGACCCTGCTCCCTTCATTCACTTTAAAATGTCCCTGTGGAGGGCAACG-AAGTCCTCACTCCCTCACCCCTCCCCCACCCCTGCAAGTGAAAGGAGTTCATTAAGAAGTAGTTT
>gene=chr20_31337861-31337990; species=canFam
TCAGCCTTAATGAGGGACCTTGCTCCCTTCATTCACTTTAAAATGTCCCTGCGGAGGGCAAAG-GAGGCGCCCTCCCCCCACCCCT-----------GCAAGTGAAAGGAGCTCATTAAGAAGTCCTTT
>gene=chr20_31337861-31337990; species=equCab
TCAGCCTTAATGAGGGACCTTGCTCCCTTCATTCACTTTAAAATGTCCCTGTGGAAGGCAAAG-GAGGCCCCCTACCCCCACCCCT-----------GCAAGTGAAAGGCGTTCATTAAGTAGTCCTTT
>gene=chr20_31337861-31337990; species=gorGor
TCAGCCTTAATGAGGGACCCTACTCCCTTCATTCACTTTAAAATGTCCCTGTGGAGGGCAACG-AAGTCCTCACTCCCTCTCCCCTCCCCCGCCCCTGCAAGTGAAAGGAGTTCATTAAGAAGTAGTTT
>gene=chr20_31337861-31337990; species=panTro
TCAGCCTTAATGAGGGACCCTACTCCCTTCATTCACTTTAAAATGTCCCTGTGGAGGGCAACGAAAGTCCTCACTCCCTCTCCCCTCCCCCGCCCCTGCAAGTGAAAGGAGTTCATTAAGAAGTAGTTT
>gene=chr20_31337861-31337990; species=papHam
TCAGCGTTAATGAGGGACCCTGCTCCCTTCATTCACTTTAAAATGTCCCTGTGGAGGGTGACG-AAGTCCTCACTCCCTTTCCCCTCCCCCGCCCCTGCAAGTGAAAGAAGTTCATTAAGAAGTAGTTT
>gene=chr20_31337861-31337990; species=ponAbe
TCAGCCTTAATGAGGGACCCTACTCCCTTCATTCACTTTAAAATGTCCCTGTGGAGGGCAACG-AAGTCCTCACTCCCTCTCCCCTCCCCCGCCCCTGCAAGTGAAAGGAGTTCATTAAGAAGTAGTTT
>gene=chr20_31337861-31337990; species=rheMac
TCAGCGTTAATGAGGGACCCTGCTCCCTTCATTCACTTTAAAATGTCCCTGTGGAGGGCGACG-AAGTACTCACTCCCTTTCCCCTCCCCCGCCCCTGCAAGTGAAAGAAGTTCATTAAGAAGTAGTTT
>gene=chr20_32308052-32308318; species=hg19
GCGCACTGACAGCCGGAGGTTCCAGCTGCGCGCCCACAGCCCCTCGGTAGCGCCGCCGACTCGTGGCGTCTATAGGCTGTTTCTGCGTCACTCATGCATGGAAGACCAATCAGAGAGCGTACTTGTCTCATGGGACAATAGCACTCATCGAAATAGTTGTCTGACTGGAAGAGAAAGGAAAGCTTGTAGCCAATCACAGTGGGCTCCGCCCAAGGTCACACACGATTTGTCCAATCAGAAGGCACTTTCCCTTGGGCCATGTTGGG
>gene=chr20_32308052-32308318; species=bosTau
ACGCCCTGACAGC-CGGGGTTGCTATTGCACACCGATGGTGCCG-GACATTGCAGCCGCGTCTTTGAGCCCATAGGATGTGTCTGTGTCACTCATACGAGCAGGGCCGATCACAGAGCTCACTCAACTCATGGGACGCAAGCACTCTCCCGAAGAGCGGTCTGATTGGAAGAG-AGGGAAAGCTCGTAGCCAATTACAATGGGCTCCGTCCAAGGTTAAACGTGATTTGTCCAATCAGAAAGCAGTTTCCCTGGGAC---------
>gene=chr20_32308052-32308318; species=calJac
GTGCACTGACAGCCGGGGATTCCAGCTGCGCGCCCACAGCCCC-CGCCTGCGCCGCCGCGTCCTGGTGTCTACAGGCTGTGCCTGCGTCACTCATGCACGAAGAGCCAATCAGAGAGTGTACGTGTCTCAGGGGACAAGAGCACTCATCGAGATAGTTGTCTGACTGGACGAGAAC-AAAAGCTTATAACCAATCACAGTGGGCTCCGCCCAAGGTCTCACACTATTTGTCGAATCAGAAGGCATTTTCTCTTGGGCCCTGTTCGG
>gene=chr20_32308052-32308318; species=canFam
CCGCACTGACAGC-CCGGGTTCCGGCGGCGCGCCCGCAGCCCCG-GGCCGAGCAGCGGCGTCTCGGCGCTCACAGGCTGCGTCTGTGTCACTCTC-GCGGGAGAGCCTATCAGACGGCTCACGC-----ACCGGAGGCTCGCACTTTCCCGAAGAGCGGTCTGATGGGAAGGG-TGGGAACGCTGGTAACCAATCACAGTGGGCGCCGCCC-AGGTCAATCCC-------------------TG----CCGCTGGGC---------
>gene=chr20_32308052-32308318; species=equCab
GCACACAGACAGC-CCGAGTTCCAACTACACGCCCGCAGCGCCG-GGCTGGGCAGCGCCACCCTTGAGCCCATAGGCTGTGTCTCTGTCACTCATCCAGGGAGAGCTAATCACAGGGCAGAATCATCTCATGGGACGCGCGCACTCTCCCGAATAGCGGTCTGATTGGAAGAGAAGAGAGAGCTTGTAACCAATCACAGTGGGCTCCGCCCAAGGTTAAGCCCAATTTGTCCAATCAGAAAACAACTTcagcctggt---------
>gene=chr20_32308052-32308318; species=gorGor
GCGCACTGACAGCCGGAGTTTCCAGCTGCGCCCCCACAGCCCCTCGGTAGCGCCGCCAACTCGTGGCGTCTATAGGCTGTTTCTGCGTCACTCATGCATGGAAGACCAATCAGAGAGCGTACTTGTCTCATGGGACAATAGCACTCATCGAAATAGTTGTCTGACTGGAAGAGAAAGGAAAGCTTGTAGCCAATCACAGTGGGCTCCGCCCAAGGTCACACACGATTTGTCCAATCAGAAGGCACTTTCCCTTGGGCCATGTTGGG
>gene=chr20_32308052-32308318; species=panTro
GCGCACTGACAGCCGGAGGTTCCAGCTGCGCGCCCACAGCCCCTCGGTAGCGCCGCCGACTCGTGGCGTCTATAGGCTGTTTCTGCGTCACTCATGCATGGAAGACCAATCAGAGAGCGTACTTGTCTCATGGGACAATAGCACTCATCGAAATAGTTGTCTGACTGGAAGAGAAAGGAAAGCTTGTAGCCAATCACAGTGGGCTCCGCCCAAGGTCACACACGATTTGTCCAATCAGAAGGCACTTTCCCTTGGTCCATGTTGGG
>gene=chr20_32308052-32308318; species=papHam
GCGCACTGACAGCCCGAGGGTCCAGCTGCGCGCCCACAGCCCCTCGGTAGCGCCGCCAAGTCGTGGCGTCTATAAGCTGTTTCTGCGTCACTCATGCATGGAAGGCCAATCAGAGAGCGTACTTGTGTCATGGGGCAATAGCACTCATCGAGATAGTTGTCTGACTGGAAGAGAAAGGAAAGCCTGTAACCAATCACAGTGGGGTCCGCCCAAGGacacacacGATTTGTCCAATCAGAAGGCATTTTCCCTTGGGCTATTTTCGG
>gene=chr20_32308052-32308318; species=ponAbe
GCGCACTAACAGCCGGGGGTTCCAGCTGCGCGCCCACAGCCCCTCGGTAGCGCCGCCGACTCGTGGCGTCTATACGCTGTTTCTGCGTCACTCATGCGAGGAAGACCAATCAGAGAGCGTACTTGTCTCATGGGACAATAGCACTCATCGAAATAGTTGTCTGACTGGAAGAGAAAGGAAAGCTTGTAGCCAATCACAGTGGGCTCCGCCCAAGGTCACACTCGATTTGTCCAATCAGAAGGCACTTTCCCTTGGGCCATGTTGGG
>gene=chr20_32308052-32308318; species=rheMac
GCGCACTGACAGCCCGAGGGTCCAGCTGCGCGCCCACAGCCCCTCGGTAGCGCCGCCAAGTCGTGGCGTCTATAAGCTGTTTCTGCGTCACTCATGCATGGAAGGCCAATCAGAGAGCGTACTTGTGTCATGGGGCAATAGCACTCATCGAGATAGTTGTCTGACTGGAAGAGAAAGGAAAGCCTGTAACCAATCACAGTGGGGTCCGCCCAAGGacacacacGATTTGTCCAATCAGAAGGCATTTTCCCTTGGGCTATGTTCGG
>gene=chr20_33851060-33851158; species=hg19
ttaagcgccctgctttccagcctggctgacctcatctctctccggccctcccctcctgctttgttccagagccaggtggaatgaaactgcctgtctct
>gene=chr20_33851060-33851158; species=bosTau
TCAA-AGCCCTGcccgccagcc-ggctgacctcatctccctctggccctcccctcctgctttgttccagggccaagtagaatgaaactgcttgtccct
>gene=chr20_33851060-33851158; species=calJac
TTAAGCGCCCTGCTTGCCAGCCTGGCTGACCTCATCTCTCGCAAGCCCTCCCCTCGTGCTTTGTTCCAGAGCCAGGTGGAATGAAACTGcttgtcccc
>gene=chr20_33851060-33851158; species=canFam
TCAAGAGCCCCACTTGCCAGcctggctgacctcatctctctct-gccctccccttgtgctttgttccagagccaagtggaatgagcctgcttgtccct
>gene=chr20_33851060-33851158; species=equCab
tcaagagccctgcctgccagcctggctgacctcatctctctctggccctctccttgtgttttgttccacagccaagtggaatgaaaccgcttgtccct
>gene=chr20_33851060-33851158; species=gorGor
TTAAG-GCCCTGCTTGCCAGCCTGGCTGACCTCATCTCTCTCCGGCCCTCCCCTCCTGCTTTGTTCCAGAGCCAGGTGGAATGAAACTGCCTGTCCCT
>gene=chr20_33851060-33851158; species=panTro
ttaagcgccctgctttccagcctggctgacctcatctctctccggccctcccctcctgctttgttccagagccaggtggaatgaaactgcctgtctct
>gene=chr20_33851060-33851158; species=papHam
TTAAGCGCCCTGCTTGCCAGcctggctgacctcatctctctccggccctcccctcctgctttgttccagagccaggtggaatgaaactgcctgtccct
>gene=chr20_33851060-33851158; species=ponAbe
TTAAGCACCCTGCTTGCCAGCCTGGctgacctcatctctctccggccctcccctcctgctttgttccagagccaggtggaacgaaactgcctgtccct
>gene=chr20_33851060-33851158; species=rheMac
TTAAGCACCCTGCTTGCCAGcctggctgacctcatctctctccggccctcccctcctgctttgttccagagccaggtggaatgaaactgcctgtccct
>gene=chr20_34330348-34330558; species=hg19
CCCCATTCAGTGAGGCGCCTTTCACTCCCCCTCCGCGTAAGCACCCAAATCTCGCGAGACAGAGCGGGTCTCTAGGGCAAAGACAGTTGGTAGGCTGCCTGTCAATCTTTCAGAGAGCTCTTCGCTGAGTGGAGCTCAGCGGTCACCTCCCCCTCGTGGCGCCTCCTCACGGCCATCTGAAGATTCCTCCGGCACAGCCGATCGCCCCCG
>gene=chr20_34330348-34330558; species=bosTau
CCCCACTCAGAAAGGCGCCTTTGAGTCCATACCCAGATCAGCGTCCACATCTCGCGAGATCGCGCAACCTGCTAGCGCAAAGACAGTTGGTACACGTACTGTCAATCTTCCAGAAAACTCATCACTGAGTGGAGTTCAGTGGTCGCCGCCTCCTCGTGGCACCGCCCCAGAGCTATCAGAAGGTTTCT------GAGATGACGGCTGC-C
>gene=chr20_34330348-34330558; species=calJac
CCCCATTCAGAGGGGCGCCTTTCACTACCCCGT-GCATAAGCACCCTAATCTCGCGAGACGGCGCGGGTCTCTAGGGCAAAGACAGTTGGTGGACTGCCTGTCAATCTTTCAGAGCGCTCCTAGCTGAGTGGAGTTCTGCGGTGGCCGCCCTTCGGTAACGCCTCCTCACGGCCATCTGAAGATTCC-CCGGCACAGCCGACCGCCTCCG
>gene=chr20_34330348-34330558; species=canFam
CCCCACTTAGAGCGGCGCCTTTGACACCCTCTCCACATAGACGTCCGTATCTCGCGAGACCGCGCAAGAAGCTAGAGCAAAGACAGTTGGTACACTTCCCGTCAATCTTTCTAAAAACTGAACGCTGAGTGGAGCTCGGTGGTTTCCTCCTCCTTGTGGCGCCTCCTCACAGCTATCTGAAGGTTTCTCTCCCAGAGCTGACCGCCGCTC
>gene=chr20_34330348-34330558; species=equCab
CCCCACACAGAGAGGCGCCTTTGACTCCCCCCCCAGATAGGCGTCCATATCTCGCGAGATCGCGCAAGTTGCTAGAGCAAAGACAGTTGGTACAGTTCCTGTCAATCTTTTAGGAAACTCAACGCTGAGTGGAGGTCGGTGGTCACCACCTCCTCGTGGCGCCTTCTCATAGCTATCTGAAGGTTTCCCCCTCACAACGGACCACCCATC
>gene=chr20_34330348-34330558; species=gorGor
CCCCATTCAGTGAGGCGCCTTTCACTCCCTCTCCGCGTAAGCACCCAAATCTCGCGAGACAGAGCGGGTCTCTAGGGCAAAGACAGTTGGTAGGCTGCCTGTCAATCTTTCAGAGAGCTCCTCGCTGAGTGGAGCTCAGCGGTCACCTCCCCCTCGTGGCGCCTCCTCACGGCCATCTGAAGATTCCTCCCGCACAGCCGATCGCCCCCG
>gene=chr20_34330348-34330558; species=panTro
CCCCATTCAGCGAGGCGCCTTTCACTCCCCCTCCGCGTAAGCACCCAAATCTCGCGAGACAGAGCGGGTCTCTAGGGCAAAGACAGTTGGTAGGCTGCCTGTCAATCTTTCAGAGAGCTCCTCGCTGAGTGGAGCTCAGCGGTCACCTCCCCCTCGTGGCGCCTCCTCACGGCCATCTGACGATTCCTTCGGCACAGCCGATCGCCCCCG
>gene=chr20_34330348-34330558; species=papHam
CCCCATTCGGAGAGGCGCCTTTCACTCCCACTTCGCGTAAGCACCTAAATCTCGCGAGACAGAGTGGGTTTCTAGGGTAAAGACAGTTGGTAGGCTACCTGTCAATCTTTCAGAGAACTCCTCGCTGAGTGGAGCTCCGCGGTCGCCTCCCCCTCGTGGCGCCTCTTCACGGCCATCTGAAGATTCCCCCAGCACAGCCGACCGCCCC--
>gene=chr20_34330348-34330558; species=ponAbe
CCCCATTCAGAGAGGGGCCTTTCACTCCCCCTTCGCATAAGCACCCAAATCTCGCGAGACAGAGC-GGTCTCTAGGGCAAAGACAGTTGGTAGGCTGCCTGTCAATCTTTCAGAGAGCTCCTCGCTGAGTGGAGCTCAGCGGTCACCTCCCCCTCGTGGCGCCTCCTCATGACCATCTGAAGATTCCTCCGGCACAGCGGATCGCCCCCG
>gene=chr20_34330348-34330558; species=rheMac
CCCCATTCAGAGAGGCGCCTTTCACTCCCACTTCGCGTAAGCACCTAAATCTCGCGAGACAGAGTGGGTCTCTAGGGTAAAGACAGTTGGTAGGCTACCTGTCAATCTTTCAGAGAACTCCTCGCTGAGTGGAGCTCCGCGGTCGCCTCCCCCTCGTGGCGCCTCTTCACGGCCATCTGAAGATTCCCCCAGCACAGCCGACCGCCCC--
>gene=chr20_34682618-34682763; species=hg19
CTGCCAAAAGCAGCAGAGGCTGGGGAAAGCTGAGCTTTCTGTCCCCTCCTTGAATCCCAGAATCCCGGGACATGGGAAAAGCTGGCCTGGAGTTCATGAGCTCTGGAGTCTGGGCCAGAGATCTTTTGCcttgttctgtcaccga
>gene=chr20_34682618-34682763; species=bosTau
CCACCAA-GTCAGCAGAAGTTGGGGTAAGCTGATCCTGCTGTTGTCTTCCTGAATCTC--TTTCCCAGG--GCAGGAAAGG--GGTCTGCAGCTCAGGAGCCCTGGAATTTGGTG------------------------------
>gene=chr20_34682618-34682763; species=calJac
CTGCCAAAAGCAGCAGAGGCTGGGGAAAGCCGAGCTTGCTGTCTCCTCCTTGAATCCCAGATTCCCAGGATATGGGGAAAGCTGGCCTGGAGTTCATGAGCTCTGGATTCTGGGCCAGGGATCTTTTgtcctgttctgtcaccca
>gene=chr20_34682618-34682763; species=canFam
--------GGCATCAGAAGCTGTGGAAAGCAAAGCTTGCTGTCCCCTCCCTGAATCCC--TTTCTCAGA--ACAAGAAAGACAGGCCTGGAGCTCAGGAGCCCTGGAGTCTGGTCCA----------------------------
>gene=chr20_34682618-34682763; species=equCab
CTGCTGAAGGCAGCAGAAGCTG-GGAAAGCTGAGCTTGCTGTCCCCTCCCCAAATCCC--TTTCCCAGG--ACAGGAAAGGCTGGCCTGGAGCTCAGGAGCCTTGGAGTCTGGTCCA----------------------------
>gene=chr20_34682618-34682763; species=gorGor
CTGCCAAAAGCAGCAGAGGCTGGGGAAAGCTGAGCTTTCTGTCCCCTCCTTgaatcccagaatcccagGACATGGGAAAAGCTGGCCTGGAGTTCATGAGCTCTGGAGTCTGGGCCAGAGATCTTTTGCcttgttctgtcaccga
>gene=chr20_34682618-34682763; species=panTro
CTGCCAAAAGCAGCAGAGGCTGGGGAAAGCTGAGCTTTCTGTCCCCTCCTTGAATCCCAGAATCCCAGGACATGGGGAAAGCTGGCCTGGAGTTCATGAGCTCTGGAGTCTGGGCCAGAGATCTTTTGCcttgttctgtcaccga
>gene=chr20_34682618-34682763; species=papHam
CTGCCAAAGGCAGCAGAGGCTGGGGAAAGCTGAGCTTGCTGTCCCCTCCTTGAATCCCAGAATCCCAGGACATGGGAAAAGCTGGCCTGGAGTTCATGAGCTCTGGAGTCTGGGCCAGAGATCTTTTGCcttgttctgtcaccca
>gene=chr20_34682618-34682763; species=ponAbe
CTGCC-AAAGCAGCAGA-GCTGGGGAAAGCTGAGCTTTCTGTCCCCTCCTT-GATCCCAGAAT-CCAGGACATGGG-AAAGCTGGCCTGAG--TCATGAGCTCTGGAGTCT-GGCCAGAGATC-TTTGCCTTGTTCTGT-ACCGa
>gene=chr20_34682618-34682763; species=rheMac
---------GCAGCAGAGGCTGGGGAAAGCTGAGCTTGCTGTCCCCTCCTTGAATCCCAGAATCCCAGGACATGGGAAAAGCTGGCCTGGAGTTCATGAGCTCTGGAGTCTGGGCCAGAGATCTTTTGCcttgttctgtcaccca
>gene=chr20_35807300-35807518; species=hg19
AAAAAATCCCTTCTAAGCTATCCCCTCCCGACGAGACCCTTCCTGTTCCTTTAAAATGGGCCGGGCAGCAGAAAGACGAGTGAGTGACAGCAGACAGGCCAATCAGAAGCGGCCCCGTCTCGGGCCCACCCCGAGGCCTGGCCCAACCGCGTCCCGGTAGCTCCCGGAATAGGAGCGTTGCGAGACGGTCGGTTCCAAGTGGGCCTGGGCGCGGGGGA
>gene=chr20_35807300-35807518; species=bosTau
CCCGAAACCGCTCAAAGCCGGCCCTTTTCCACCGGACCCTTTCCATTCCTTTAAAATCGGCCGGGTTGCAGAGAGACGACTGAGTGACACTG----GACCAATCACAGGAGGCCCCGTCTCGGGCCCACCCTGAGGCCTTGTCCAACCGCCTGCCGGTGCCTTCCGGAATGGGACCGTTGCAAGGAGGTCGGTTCCAAGTGGGCCGGGGCGCGGGGGG
>gene=chr20_35807300-35807518; species=calJac
AAAGAATCCCTTCTAAGCTCTCCCCTCCCAACTAGACCTTTCTTGTTCCTTTAAAATGCGCCGGGATGAAGAAATAAGAGTGAATGACAGCAAATAGGCCGATCAGAAGCGGCCCCGTCTCGGGCCCGCCCAGAAGCCTTGCCCAATCGCGTCCCGGTAGCTCCCGGAATAGGACCGTTTCGAGACGGTCGCTTTCAAGTGGGCCTGGGCGCGGGGGA
>gene=chr20_35807300-35807518; species=canFam
aaagaaaaCCCTAGAAACCGGCTCTTCCTTACTGGACCCTTTCCATTCCTTTAAAATTGGCCGGGCTGCAGAGAGCCGACTGAGTGACGGCGGACTGGCCAATCAGCGGAAGCCCCGTTTCGGGCCCGCCCCGACGCCTCGTCCAATCGCGCGCTGGTAGCGTCCGGATTAGGACCGTTGCGAGACGGCTGGTTCCAAGTGAGCCAGGTCGCGGGGGG
>gene=chr20_35807300-35807518; species=equCab
AAAAAAAACCCTCGAACCTCGTCCTTCCCCACCAGTCCCTTCCCATTCCTTTAAAATTGGCCGGGCTGCGGAGAGACGACTGAGTGACAGTGGATCGGCCAATCAGCGGCGGCCCCGTTTCGGGCCCACCCCGAAGCCTCGTCCAATCGCGTCCCGGGGACGCCGGGAGCA-GACCGTTGCGAGGCGGTCGGTTCCAAGTGGGCCAGGACGCGGGGGG
>gene=chr20_35807300-35807518; species=gorGor
AAAAAATCCCTTCTAAGCTATGCCTTCCCGACGAGACCCTTGCTGTTCCTTTAAAATGGGCCGGGCAGCAGAAAGACGAGTGAGTGACAGCAGACTTGCCAATCAGAAGCGGCCCCGTCTCGGGCCCACCCCGAGGCCTGGCCCAACCGCGTCCCGGTAGCTCCCGGAATAGGAGCGTTGCGAGACGGTCGGTTCCAAGTGGGCCTGGGCGCGGGGGA
>gene=chr20_35807300-35807518; species=panTro
AAAAAATCCCTTCTAAGCTATCCCCTCCCGACGAGACCCTTCCTGTTCCTTTAAAATGGGCCGGGCAGCAGAAAGACGAGTGAGTGACAGCAGACATGCCAATCAGAAGCGGCCCCGTCTCGGGCCCACCCCGAGACCTGGCCCAACCGCGTCCCGGTAGCTCCCGGAATAGGAGCGTTGCGAGACGGTCGGTTCCAAGTGGGCCTGGGCGCGGGGGA
>gene=chr20_35807300-35807518; species=papHam
aaaaaaTCCCTTCTAAGCTATCCCCTCCTGTCGAGACCCTTCCTTTTCCTTTAAAATGGGCCGGGCAGCAGAAAGACGAGTGAGTGACAGCAGATGCGCCAATCAGAAGCGGCCCCGTCTCGGGCCCACCCCGAGGCCTGGCCCAACCACGTCCCGGTAGCTCCCGGAATAGGAGCGTTGCGAGACGGTCCGTTCCAAGTGGGCCTGGGCGCGGGGGG
>gene=chr20_35807300-35807518; species=ponAbe
AAAAAATCCCTTCTAAGCTATCCCCTCCCGACGAGACCCTTCCTGTTCCTTTAAAATGGACCGGGCAGCAGAAAGACGAGCGAGTGACAGCAGACATGCCAATCAGAAGCGGCCCCGTCTCGGGCCCACCCCGAGGCCTGGCCCAACCGCGTCCCGGTAGCTCCCGGAATAGAAGCGTTGCGAGACGGTCGGTTCCAAGTGGGCCTGGGCGCGGGGGG
>gene=chr20_35807300-35807518; species=rheMac
aaaaaaTCCCTTCTAAGCTATCCCCTCCTGTCGAGACCCTTCCTTTTCCTTTAAAATGGGCCGGGCAGCAGAAAGACGAGTGAGTGACAGCAGATGCGCCAATCAGAAGCGGCCCCGTCTCGGGCCCACCCCGAGGCCTGGCCCAACCACGTCCCGGTAGCTCCCGGAATAGGAGCGTTGCGAGACGGTCGGTTCCAAGTGGGCCTAGGCGCGGGGGG
>gene=chr20_37353955-37354178; species=hg19
TCCCAACGGCACCAGCTGCAAGACCGCTAGGCTGAAGTTCGGTCTGAGACACCTGTCCGGAGACACTGCAAAAGTGAAGGAAATGGGGGGAGGGAGCAGGAAGCGATGAGAAAGAAAGAAAATCAGGATTGGAGGGCACGGTTTGGTCTTGGACTCTGGAACGGATTCACAGCTGCATTTTTGGGAGGAAAGAAGAAGGGGAAATCGCTGAGGTCGGAGTCTC
>gene=chr20_37353955-37354178; species=bosTau
-------------------------------------------------------------------------------------------------------------------------------------------------------------------------------------------------------------------------------
>gene=chr20_37353955-37354178; species=calJac
TCCCA-CGGCACCCGCTGCAAGACCGCTACGCTGAGGTTCGGTCTGAAACACCTGTCCCGAGACACTGTAAAAGTGAAGGAAATAGGGGGAGGGAGATGGGAGGGATGAGGGAGAAAGAAAATCAGGATTGGAGGGCACGGTATGGTCTTGGACTCTGGAATGGATTCACAGCTGCATTTTTGGGAGGA---AAGAAGGGGAAATCGCTGAGCTGGGAGTCTC
>gene=chr20_37353955-37354178; species=canFam
TCCTG-CGGCTCCAGCCGCAGGACTGCTAGGCTGGGGTTTGGTTTGAGGCACTTGCCCTCAGACCCTGCAGACGGGAGGGAAAGGAAGA-GGGGAGAGGAGAGGGGTGAGGAAGAAAGAAAATCAGGATTGGAGGGAACCGTGTCTCGGGGGACTCCGGAATGGATTCACAGCTGCATTTTCAGACGGAAAGAGGAGAGGGAAACTGCTGAGCTGGGACTCTC
>gene=chr20_37353955-37354178; species=equCab
TTCCG-CGGCCCCAGCCGCAGGACAGCTTGACTGAGGTTCGGTCGGAGACACTTGCCCTGAGACCCTGCAAAAGCGAGGGAAAGGAGGA-GGAGAGCGGGGAGGGGTGAGGGAGAAAGAAAATCAGGATCGGAAGGGACGGTAACGCCTGGGACTCCGGAATGGATTCACAGCTGCATTTTCGGGAGGAAAGGAGAGGGGGAAATCGCTGATGTGGGAGTCTC
>gene=chr20_37353955-37354178; species=gorGor
TCCCA-CGGCACCAGCTGCAAGACCGCTGGGCTGAGGTTCGGTCTGAGACACCTGTCCGGAGACACTGCAAAAGTGAAAGAAATGGGGGGAGGGAGCAGGAAGCGATGAGAAAGAAAGAAAATCAGGATTGGAGGGCACGGTTTGGTCTTGGACTCTGGAACGGATTCACAGCTGCATTTTTGGGAGGAAAGAAGAAGGGGAAATCGCTGAGGTCGGAGCCTC
>gene=chr20_37353955-37354178; species=panTro
TCCCA-CGGCACCAGCTGCAAGACCGCTAGGCTGAGGTTCGGTCTGAGACACCTGTCCGGAGACACTGCAAAAGTGAAGGAAATGGGGGGAGGGAGCAGGAAGCGATGAGAAAGAAAGAAAATCAGGATTGGAGGGCACGGTTTGGTCTTGGACTCTGGAACGGATTCACAGCTGCATTTTTGGGAGGAAAGAAGAAGGGGAAATCGCTGAGGTCGGAGTCTC
>gene=chr20_37353955-37354178; species=papHam
TTCCA-TGGCACCAGCTGCAAGACCGCTAGGCTGAGGTTCGGTCTGAGACACCTGTCCGGAGACACTGCAAAAGTGAAGGAAATTGGGGGGGGGAGCAGGGAGGGATGAGAAAGAAAGAAAATCAGGATTGGAGGGCACGATTTGGTCTTGGACTCTGGAACGGATTCACAGCTGCATTTTTGGGAGGAAAGAAGAAGGGGAAATCGCTGAGCTCGGAGTCTC
>gene=chr20_37353955-37354178; species=ponAbe
TCCCA-CGGCACCAGCTGCAAGACCGCTAAGCTGAGGTTCGGTCTGAGACACCTGTCCGGAGACACTGCAAAAGTGAAGGAAATGGGGGGAGGGAGCGGGAAGGGATGAGAAAGAAAGAAAATCAGGATTGGAGGGCACGGTTTGGTCTTGAACTCTGGAACGGATTCACAGCTGCATTTTTGGGAGGA---AAGAAGGGGAAATCGCTGAGGTCGGAGTCTC
>gene=chr20_37353955-37354178; species=rheMac
TTCCA-TGGCACCAGCTGCAAGACCGCTAGGCTGAGGTTCGGTCTGAGACACCTGTCCGGAGACACTGCAAAAGTGAAGGAAATTGGGGGGGGGAGCGGGGAGGGATGAGAAAGAAAGAAAATCAGGATTGGAGGGCACGATTTGGTCTTTGACTCTGGAACGGATTCACAGCTGCATTTTTGGGAGGAAAGAAGAAGGGGAAATCGCTGAGCTCGGAGTCTC
>gene=chr20_37359575-37359902; species=hg19
TGGAAGGGAAGGTGGGAGCGTCACGCTGCACCATCTCTGTCCTTCCCGTCTTTAAAAGGTCGAAGGAGACACTAGGCAGGCTCCGGATAGCGGCGCCAACTCTGCGGGCTCGCCTGGATCCGCTCCACTAATCCTGGCTCCAGGTTTTGTGCTCAGCTTGCAGCGTCTCTTGTCCTAGGGGGCGAATCCTGAGGGTGGCAGGGGCGGGAGAACTAGCACCCTAGACGCCCAAGGGAAACCCGAAACCCTGGTCGGTAGGACACCGATACCCGGACTCGCATCCAGGCTACTGAGAGAAATAAGGAGGAGGAGTGGATGGCACCCGTC
>gene=chr20_37359575-37359902; species=bosTau
---------------------------------------------------------------------------------------------------------------------------------------------------------------------------------------------------------------------------------------------------------------------------------------------------------------------------------------
>gene=chr20_37359575-37359902; species=calJac
TGGAAGGGAAGGCGAGAGCGTCACGCTGCACCAGCTCTGTCCTTCCCGTCTTTAAAAGGACGAAGGAGACACCAGGCAGACTCCGGG--------------CGGCGGGCTCGCCTGCATTCGCTCCACTGATCCCGGCTCCAGGTTTTGTGCTCATCTTGTAGCGTCCCTTGTCATGTGGGGCGAATCCTGAGGGTGGCCAGGGCGGGAGAACTAGCACCCTAGACACCCATGGAAAACCCGAAACCCTGGTCGGTAGGACACTGATCCTCGGACTCGCATCCAGGACACTGGGAGAAATGGGTAGGAGGAGTGGATAGGACCCGTC
>gene=chr20_37359575-37359902; species=canFam
TGGGAGGGGAAGTGGGAGCATCACG-TGCATCAGCTCCATCCTTCCTATCTTTAGAAGGACAAATGAGAC-----GCA-----TAGACAG----GCCACCTCCTCGGACTTGCCTAGATCCAGTCCCCAGATTCT-GGTCCAGGCTTTGTGCTCAGCTTTCAGGAGCCTGGGT-------------TGTGTGAG---ATGGGGGCAGGACAGCCAGCCTTATAGGA----------------GCACCCCCATTGGTAGTACATCTAT-TTCTGACTTGCATTCAGGCTGCAGGGAGAAATAGGG---------AGCTGAGATCCATC
>gene=chr20_37359575-37359902; species=equCab
TGGAAGGGAAGGTGGGAGCGTCATGCTGCACCAACTCCGTCCTTCCCGTCTTTAAAAGGAGAGATGAGACACCAGGCAGGCTCCAAACAGTGGCGCCACCTACGCAGACTTGCCTGGAGCTGCTCCACTGGTCCTGGCTCCTGGCTTTGTGCTCAGCTTGCAGGAGCCCGGATCCAGCCGT--GGGTCCTGAGG---GTGGCAGTGGGAGATCCAGCCTCCTAGAC-ACCACGGGAAACCCTGCACGATCGTCATTAGGACACCCCTCCCCAGACTCGCATCCAGGCTGCCAGGAGAAATAAGGAGCAAGAGTAGATGGGACACATC
>gene=chr20_37359575-37359902; species=gorGor
TGGAAGGGAAGGTGGGAGCGTCACGCTGCACCATCTTTGTCCTTCCCGTCTTTAAAAGGTCGAAGGAGACACTAGGCAGGCTCCGGATAGCGGCGCCAACTCTGCGGGCTCGCCTGGATCCGCTCCACTAATCCTGGCTCCAGGTTTTGCGCTCAGCTTGCAGCGTCTCTTGCCCTAGGGGGCGAATCCTGAGGGTGGCAGGGGCGAGAGAACTAGCACCCTAGACGCCCAAGGGAAACCCGAAACCCTGGTCGGTAGGACACCGATACCCGGACTCGCATCCAGGCTACTGAGAGAAATAAGGAGGAGGAGTGGATGGCACCCGTC
>gene=chr20_37359575-37359902; species=panTro
TGGAAGGGAAGGTGGGAGCGTCACGCTGCACCATCTCTGTCCTTCCCGTCTTTAAAAGGTCGAAGGAGACACTAGGCAGGCTCCGGATAGCGGCGCCAACTCTGCGGGTTCGCCTGGATCCGCTCCACTAATCCTGGCTCCAGGTTTTGTGCTCAGCTTGCAGCGTCTCTTGTCCTAGGGGGCGAATCCTGAGGGTGGCAGGGGCGGGAGAACTAGCACCCTAGACGGCCAAGGGAAACCCGAAACCCTGGTCGGTAGGACACCGATACCCGGACTCGCATCCAGGCCACTGAGAGAAATGAGGAGGAGGAGTGGATGGCACCCGTC
>gene=chr20_37359575-37359902; species=papHam
TGGAAGGAAAGGTGGGAGCGTCACGCTGCACCAGCTCTGTCCTTCTAGTCTTTTAAAGGTCGAAGGAGACACTAGGCAGGCTCCGGACAGCGGTGCCAACTCTGCGGGCTCGCCTGGATCCGCTCCACTACTCCCGGTTCCAGGTTTTGTGCTCAGCTTGCAGCGTCTCTT------------GAATCCTGAGGGTGGCTGGGACGGGAGAGCTAGCACCCTGTACGCCCAAGGGAAACCCGAAACCCTGGTCGGCAGGACACCAATACCCGGACTCGCATTCAGGCTACTGAGAGAAATGGGGAGGAGGAGTGGATGGGACCCGTC
>gene=chr20_37359575-37359902; species=ponAbe
CGGAAGGGAAGGTGGGAGCGTCACGCTGCACCATCTCTGTCCTTCCCGTCTTTAAAAGGTCGAAGGAGACACTAGGCATGCTCCGGATAGCGGCTCCAACTCTGCGGGCTCGCCTGGATCCACTCCACTGATCCTGGCTCCAGGTTTTGTGCTCAGCTTGCAGCGTCTCTTGTCCAAGGGGACGAATCCTGAGGGTGGCCGGGGCAAGAGAACTAGCACCCTGGACGCCCAGGGGAAACCCGAAACCCTGGTCGGTAGGACACCGATCCCCGGACTCGCATCCAGGCTACTGAGAGAAAT---GAGGAGGAGTGGATGGCACCCGTC
>gene=chr20_37359575-37359902; species=rheMac
TGGAAGGAAAGGTGGGAGCGTCACGCTGCACCAGCTCTGTCCTTCTAGTCTTTTAAAGGTCGAAGGAGACACTAGGCAGGCTCCGGACAGCGGTGCCAACTCTGCCGGCTCGCCTGGATCCGCTCCACTAATCCCGGTTCCAGGTTTTGTGCTCAGCTTGCAGCGTCTCTT------------GAATCCTGAGGGTGGCTGGGACGGGAGAACTAGCACCCTGTACTCCCAAGGGAAACCCGAAACCCTGGTCGGCAGGACACCGATACCCGGACTCGCATTCAGGCTACTGAGAGAAATGGGGAGGAGGAGTGGATGGGACCCGTC
>gene=chr20_37554881-37555069; species=hg19
CATCGCAGCCAATAACGCATCAGGGGGCGGAGCCGTAGAGGCTTGCGCCCCGCCTCGCTCCGCTATTGGAAGGAAAGCAGCCAATGGGAGAGCCGAGGCGGGGAGGTGCGGCCAATGGCGCGGGCCTGTTTGATTCAAAGGTTGCCTATAAAGCGGGACTGCACGCCGGTTTTTGTCCGAGGGCTGTC
>gene=chr20_37554881-37555069; species=bosTau
------A-CCAATAGCAAGTTAGGGGGCGGGGCCGTAGAGGCAAGCCCTGCTTCCGGCG-GGCCGTTAGAAG-AAGGCAGCCAATGGGAGAgcccgggcggggcggggcggccAATGGCGCGGGCTGGTTATATTCAAAGG-TGCCTATAAAGC-GTCCCGCACGCTAGTCTGGCCC-GAGCTGGGTA
>gene=chr20_37554881-37555069; species=calJac
CATTGCAGCCAATGATGCATCAGGGGGCGGAG-----------------CCGCCTCG--CCGCTATTGGAAGGAAATCAGCCAATGGGAGAGTTGAGGCGGGGAGGTGCGGCCAATGGCGCGGGCCTGTTTGATTCAAAGGTTGCCTATAAAGCAGGCCCTCACGCCGGCTTTTGTCCGAGGGCTGTC
>gene=chr20_37554881-37555069; species=canFam
------AGCCAATGGCAGGCCAGGGGGCGGG------GCCGCCGGCACCG--------------------------ACAGCCAATGGGAGGGCCGG--------------------GCCGCGGGCCGGTTGGATTCAAAGG-CGCGTATAAggc-ggcccgc--gccggcgcccgcc-gacccccATC
>gene=chr20_37554881-37555069; species=equCab
--------------------------------------------------------------------------------------------------------------------------------------------------------------------------------------------
>gene=chr20_37554881-37555069; species=gorGor
CATCGCAGCCAATAACGCATCAGAGGGCGGAGCCGTAGAGGCTTGCGCCCCGCCTCGCTCCGCTATTGGAAGGAAAGCAGCCAATGG-AGAGCCGAGGCGGGGAGGTGCGGCCAATGGCGCGGGCCTGTTTGATTCAAAGGTTGCCTATAAAGTGGGACTGCACAGCGGTTCTTGTCCGAGGGCTGTC
>gene=chr20_37554881-37555069; species=panTro
CATCGCAGCCAATAACGCATCAGAGGGCGGAGCCGTAGAGGCTTGCGCCCCGCCTCGCTCCGCTATTGGAAGGAAAGCAGCCAATGGGAGAGCCGAGGCGGGGAGGTGCGGCCAATGGCGCGGGCCTGTTTGATTCAAAGGTTGCCTATTAAGTGGGACTGCACGCCGGTTCTTGTCGCACGGCTGTC
>gene=chr20_37554881-37555069; species=papHam
CATCGCAGCCAATAACGCATGAGAGGGCGGAACCGTAGAGGCTTGCGCCCCGCCTCGCTCCGCTATTGGAAGGAATACAGCCAATGGGAGAGTCGAGGCGGGGAGGTGCGGCCAATGGCGCGGGCCTGTTTGATTCAAAGGTTGCCTATAAAGCGGGCCTGCAGGCTGGTTCTCGTCCGAGGGCTGTC
>gene=chr20_37554881-37555069; species=ponAbe
CATCGCAGCCAATAACGCATCAGAGGGCGGAGCCGTAGCGGCTTGCGCCCCGCCTCGCTCCGCTATTGGAAGGAAAGCAGCCAATGGGAGAGCCGAGGCGGGGAGGTGCGGCCAATGGCGCGGGCCTGTTTGATTCAAAGGTTGCCTATAAAGTGGGCCTGCACGCCGGCTCTTGTCCGAGGGCTGTC
>gene=chr20_37554881-37555069; species=rheMac
CATCGCAGCCAATAACGCATGAGGGGGCGGAACCGTAGAGGCTTGCGCCCCGCCTCGCTCCGCTATTGGAAGGAATGCAGCCAATGGGAGAGTCGAGGCGGGGAGGTGCGGCCAATGGCGCGGGCCCGTTTGATTCAAAGGTTGCCTATAAAGTGGGCCTGCAGGCTGGTTCTTGTCCGAGGGCTATC
>gene=chr20_40322001-40322325; species=hg19
TTCTTTTACTCTGTACAGTTTTCAGCATCCCTCAAGCTGATATTTCAATTAAACAAATTTTAGAATTCTGAGAAATGGCGAAATAATGTAAAAGAAACAAATGATATTGGCCCTAAATTATCCTCCAGCCCCTGCTGCTCATCGGACACTTTATGAGGTTACAAAGGACCATGGCGCTGCGCATATGGGGGATCCATTTTACCCACCGTACTTAGATCAGGCTGTGACTTCCGCCCTCGAGGAGCGGCTGCTGCTCTACCGGGTGTGCTCATTTAGCCCTAGCGTTGTTTGTGCGTTTGAGGACATTCGCTGAGCCAAGCTGCA
>gene=chr20_40322001-40322325; species=bosTau
CCCTTCTACAGTGT--AGTCCTGAGAGTTTGCCAAGCTTAGGTTTCGATCAAGCAAA----------CTGAGAAGTTGGGAGGTATTTCAAAAGAAAC--ATGATGACGGCCCTACATTATTTCCCAGCTCTTGCTTCTCATCGGACACTTTTAAGTGGTGCAAAGAGTCATGGCGTCCGGCGTGTGGGGGATCTGTTTTAT-GTTGGGACTTGCCGCGAGCATTGACTTTCGCCCTCAGGGGGCGCCCGCGGGGCTTCCCACTCTCCTCAGC-TCCCCTAGCCCTGTTTCTACCTTGGAGGATGTTCCTGCTGCCCAGTTGCT
>gene=chr20_40322001-40322325; species=calJac
TCCTTCTACTCTGT--AGTTTTCAGCTTCCCTCAAGCTGGTATTTCGATTAAACAAATTTTTGAATTCTGAGAAATGGCGAAAGTATGTAAAAGGAACAAATGATATTGGCCCTAAATTACCCCCCAGCCCTTGCTGCTTATCGGACGCTTTATGAGGTTGCAAAGAACCATGGTGCTCCGCATATGGGGGAGCCATTTTACCCTACGGACTTAGATCAAGCAGTGACTTCCGCCCTCGAGGACCGGCTGCAGCTCTTGCAGGTGTGCTCTTTTAGCCCTAGCGTTGTTTCTGCGTTTGAGGACATGCGCTCAGCCAAGCTGCA
>gene=chr20_40322001-40322325; species=canFam
ACCCTCTTCCCTCT--AGTCCTGAGAATTCTCCAAGCTCGGGTTTCTGCGAAGTACTTTTTAGAGGGCTGATTGGGGGGGAAAAATTTTAAAGGAAACAAATGATAGCGGCCCTAAATTATCCCCCCTCCTCTGCTGCGCAGCGGACGCTTATTAAGGGTACaaaGGACCATGGCGCTGCGCATAGGGCGGATCCTTTCCAG-GTCTGGACTTCCACCGGGCACAGACTTCCGCCCCCGGAGCGCGGCCGCTGCACCTGCCGG-----------AGCCCCAGC---GTTTCTGC-CTCGAGGACGTGCGTTCTGCCTAGCTGCG
>gene=chr20_40322001-40322325; species=equCab
GCCTTCTTCCCTGT--AGTCCTGAGAATTCGCC--GTTTAGATTTCTATTAGTTGATTTTTGGAGAGCTGATTGATGGGGAAATATTTTAAAAGAAACAAATGACAACGGCCCTAAATAATCTCCAGTCCTC--ATGCTCATCGGACATTTTAAGAGGGTACAAAGAACCATGGCGCTGCCCACATGGGGGATCCATTTTAT-GTCAGGACTGCCATGGGGCCCTAACTTTCGCCCTCAGGGAGCGACAGCTGTTCTTGCCGGTGTTC------AGCCCTAGCGTCGTTTCTGCTTTGGAGGGCATTCGTCCTGCCCAGCTGCA
>gene=chr20_40322001-40322325; species=gorGor
TTCTTT-----------------------------------------------------------------------------------------------------------------------------------------------------------------------------------------------------------------------CTGTGACTTCCGCCCTCGAGGAGCGGCTGCTGCTCTTCCGGGTGTGCTCATTTAGCCCTAGCGTTGTTTGTGCGTTTGAGGACATTCGCTGAGCCAAGctgca
>gene=chr20_40322001-40322325; species=panTro
TTCTTTTACTCTGTACAGTTTTCAGCATCCCTCAAGCTGATATTTCGATTAAACAAATTTTAGAATTCTGAGAAATGGCGAAATAATGTAAAAGAAACAAATGATATTGGCCCTAAATTATCCTCCAGCCCCTGCTGCTCATCGGACGCTTTATGAGGTTACAAAGGACCATGGCGCTGCGCATATGGGGGATCCATTTTACCCTCCGTACTTAGATCAGGCTGTGACTTCCGCCCTTGAGGAGCGGCTGCTGCTCTACCGGGTGTGCTCATTTAGCCCTAGCGTTGTTTGTGCGTTTGAGGACATTCGCTGAGCCAAGTtgca
>gene=chr20_40322001-40322325; species=papHam
TCCTTCTACTCTGT--AGTTTTCCGCATCCCTCAAGCTGATATTTCGATTAAACAAATTTTAGAATTCTGAGAAATGGCGAAATTATGTAAAAGAAACAAATGATATTGGCCCTAAATTACTCTCCAGCCCCTGCTGCTCATCGGACGCTTTATGAGGTTACAAAGAACCATGGCGCTGCGCATATGGGGGATCCATTTTACCCACTGTACTTAGATCAAGCTGTGACTTCCGCCCTCATGGAGCGCCTGGTGCTATTCCGGGTGTGCTCATTT-------------TTTGTGCGTTTGAGGACATTCGCTCAGCCAAGCTGCA
>gene=chr20_40322001-40322325; species=ponAbe
TTCTTTTACTCTGTACAGTTTTCAGCATCCCTCAAGCTGATATTTCGATTAAACAAATTTTAGAATTCTGAGAAAAGGCGAAATAACGTAAAAGAAACAAATGATATTGGCCCTAAATTACCCTCCAGCCCCTGCTGCTCATCGGACGCTTTATGAGGTTACAAAGAACCATGGCGCTGCGCATATGGGGGATCCATTTTACCCTTCGTACTTAGATCAAGCTGTGATTTCCGCCCTCGAGGAGCGGCTGCTGCTCTTCCGGGTGTGCTCATTTAGCCCTAGCGTTGTTTGTGCGTTTGAGGACACTCGCTCAGCCAAGCTGCA
>gene=chr20_40322001-40322325; species=rheMac
TCCTTCTACTCTGT--AGTTTTCCGCAT-CCTCAAGCTGATATTTCGATTAAACAAATTTTAGAATTCTGAGAAATGGCGAAATTATGTAAAAGAAACAAATGATATTGGCCCTAAATTACTCTCCAGCCCCTGCTGCTCATCGGACCCTTTATGAGGTTACAAAGAACCATGGCGCTGCGCATATGGGGGATCCATTTTACCCACCGTACTTAGATCAAGCTGCGACTTCCGCCCTCATGGAGCGCCTGCTGCTATTCCGGGTGTGCTCATTTATCCCTATCGTTTTTTGTGCGTTTGAGGACATTCGCTCAGCCAAGCTGCA
>gene=chr20_40398398-40398499; species=hg19
TCACTGAGGGGTGCCTGTCTagccagaaattccacattccacctgcacttccatttaagtgaggccacttgaccagttctccccagtgggatgtgaatggc
>gene=chr20_40398398-40398499; species=bosTau
TCACTGAGAGAGGTCTGTCCAGCCAGAGCGTCCTCAGCCCAGCTGCCCTGGCGCCCAAGTGGGGCCCGAGGACTCATTCTTCCCCAAGGGATGTACCTGAT
>gene=chr20_40398398-40398499; species=calJac
TCACTGAGAGGTGCCTGTGTAGTCAGAAATTctacattccacctgcacttctatttaaatgaggcctcttgaccagttctccccaatgggatgtgaatggc
>gene=chr20_40398398-40398499; species=canFam
-CACTGAAGGGTGCCTGTCTTGCCAGAAATTCCTCACCCCAGCTGTACTTATATTGaaatgcaaccatatgactcattctctccaaagggatgtgagcggc
>gene=chr20_40398398-40398499; species=equCab
TCACTGAGAGCCGCCTGTCTAGCCAGAAATTCCTTACTCCAGTTAAActtgcatcaaaatgtggccacatgactatttctccccaaagggatgtgagtggc
>gene=chr20_40398398-40398499; species=gorGor
-----------------------------------------------------------------------------------------------------
>gene=chr20_40398398-40398499; species=panTro
TCACTGAGGGGTGCCTGTCTagccagaaattccacattccacctgcacttccatttatgtgaggccacttgaccagttctccccagtgggatgtgaatggc
>gene=chr20_40398398-40398499; species=papHam
TCACTGAGGGGTGCCTGTCTGGCCAGAAATTTCACATTCCACCTGCACTTCCATTTCAAtgaggccacttgaccagttctccccagtgggatgtgaatggc
>gene=chr20_40398398-40398499; species=ponAbe
TCACTAAGGGGTGCCTGTCTagccagaaattccacattccacctgcacttccatttaaatgaggccacttgaccagttctccccagtgggatgtgaatggc
>gene=chr20_40398398-40398499; species=rheMac
TCACTGAGGCGTGCCTGTCTGGCCAGAAATTCCACATTCCACCTGCACTTCCATTTCAAtgaggccacttgaccagttctccccagtgggatgtgaatggc
>gene=chr20_43095928-43096062; species=hg19
GTACTGACGGAGGGGATTTGGGATCTCCACCCCTTCCGTTTCCCTCACTATTCCAGGCCCTGTTTTGGAAATGCTTCAGCCAGGCTGGGATCCAGGGCCCCTGGGAACAGAGAGGACATACTGTACCTCCAAGC
>gene=chr20_43095928-43096062; species=bosTau
ATGCTGGT-GGGGGGTTGTGATGTCTCACGCCCCTCCGGTCTCCTCATCATTCCAGGCCCTGTTTGGAAAATGCTTCAGTCTGGCT--------------------------------GCCCGCACCTCCATGC
>gene=chr20_43095928-43096062; species=calJac
GTGCTGATGGAGGTGATGTGGGATCTCCACCCCTTCCATTTCCCTCACTATTCCAGGCCCTGTTTTGGAAATGCTTCAGCCAGGCTGGGATCCAAGGACCCTGGGAACAGAGAGGACGCACTGTACCTCCAAGC
>gene=chr20_43095928-43096062; species=canFam
GTCCTGGTGGGGGGGGTGTAGAGTCT--ACCCCTCTTGGTCCACT-AGCATTCCAGGCCCTGTTTTGGAAATGCTTCAGCCCAGCTGGGATTCAGGGCCCTTGGGAACAGAGAGGACAGTCTGTACCTCCAAAC
>gene=chr20_43095928-43096062; species=equCab
GTAGTGGTGGGGGGGGTATGGAGTCTCTACCCCTCCTTGTCCCCT-ACCATTCTAGGCCTTGTTTTGGAAATGCTCCAGCCAGACTGGGATCTA--------GGGAACGGAGAGGACGCTCTGTACCTCCAAGC
>gene=chr20_43095928-43096062; species=gorGor
GTACTGACGGAGGGGATTTGGGATCTCCACCCCTTCCGTTTCCCTCACTATTCCAGGCCCTGTTTTGGAAATGCTTCAGCCAGGCTGGGATCCAAGGCCCCTGGGAACAGAGAGGACATACTGTACCTCCAGGC
>gene=chr20_43095928-43096062; species=panTro
GTACTGACGGAGGGGATTTGGGATCTCCACCCCTTCCATTTCCCTCACTATTCCAGGCCCTGTTTTGGAAATGCTTCAGCCAGGCTGGGATCCAGGGCCCCTGGGAACAGAGGGGACATACTGTACCTCCAAGC
>gene=chr20_43095928-43096062; species=papHam
GTACTGATGGAGGGGATGTGGGACCTCCACCCCTTCCATTTCTCTCACTATTCCAGGCCCTGTTTTGGAAATGCTTCAGCCAGGCTGGGATCCAGGGCCCCTGGGAACAGAGAGGACATGCTGTACCTCCAAGC
>gene=chr20_43095928-43096062; species=ponAbe
GTACTGACGGAGGGGATGTGGGATCTCCACCCCTTCCATTTCCCTCACTATTCCAGGCCCTGTTTTGGAAATGCTTCAGCCAGGCTGGGATCCAGGGCCCCTGGGAACAGAGAGGACATACTGTACCTCCAAGC
>gene=chr20_43095928-43096062; species=rheMac
GTACTGACGGAGGGGATGTGGGACCTCCACCCCTTCCATTTCTCTCACTATTCCAGGCCCTGTTTTGGAAATGCTTCAGCCAGGCTGGGATCCAGGGCCCCTGGGAACAGAGAGGACATGCTGTACCTCCAAGC
>gene=chr20_43513856-43514180; species=hg19
ATTTCTGTTCTTCCCTGGCTCCAGCATTACCAAAGCACACAGTAAGAGGACTGACATCGGCCTCCGACCCAGTGAGGATTACTTTCGGGGTGGAGGGGGAACTGCTAAACCTCGAATCTCCGGGACTGGCCCTGGCGCGTTTCCAGTCCCAGCAGAAAGGGCAATCCCCATCCAGACCACACTCCTAGTCCTCCTTATTCCCACACAGCCCGTATCTTGAccacccccagctccgccctctctcctcccacctccttttcccgctcccccgccccatttccttcttctccgcccacctcctcctgggtccctcccccggccatc
>gene=chr20_43513856-43514180; species=bosTau
ATTGCAGTCCTTCCTTAAATCTAGTATTTCCAGAGCACGCAGCTAGGGGGCTGACTTGCACCTCCGACCCCGTGACGACTCCTTTTGGGGAGGGGTGGGAACCAACGACCTCGGG--CACTGGGCCTGGCCCCGGCGAGCTCCAAGCCTAA---------GCCAGGCCCGCCCAGCCCCCTCGCCCCGTCCCCCCAGTTTCCACACAGCCCCTTTCTAGAGCCCTCTCAGccccgcctgcactccgcccacctccttcttccgc-tccccgccccatatccgtcccccccgcccgcctcctctgcgctcca---tcagaccc-c
>gene=chr20_43513856-43514180; species=calJac
ATTTCTGTTCTTCCCTGGGTCCAGTATTTCCAAAGAACACAGCAACAGGACTGACACTGGCCTTCGATCCGGTGAGGATTACTTTCAGGGTGGAGGGGGAACCGATGACCCTCGAGTCTACGGGCGTGTCCCTGGCGCGTTCCCAGCCTGAGCAGAAAGGGCAACCCCCACCCAAACCTCACTCCTAGTCCTCCTTGTTCCCACACAGCCCTAATCTTGACCACACCCAGctccgccctctctcctcccacctcctctttccgctcccccgccccatttccttcttctccgccCACCTTCTGCTGGGTCCCTCCCCCGGCCATG
>gene=chr20_43513856-43514180; species=canFam
ATTTCTGTCCTTCCCCAGGTCCGC-ATTCCCGGAGCGCTCAGCCAGGGGACTGACCTCCGCCTGCGACCCGGCGGCGATTCCTTTTGGAGGAGGGAGGGAGGCGATGACCCCGGCGTC------------------------------------------GGCGGGTTC---------CCCCGCCGGGTTCCCAGcacccccgcaccc------------cgcaccccagctccgccctctcgtctcccactgcctctttccgc-ccgccgccccatttccgccccctccgcccgctccctcctcgctcca---cg-------c
>gene=chr20_43513856-43514180; species=equCab
ATTTCGGTGCTTCCGCGGGTCCACTATTCCCGTAGCACTCAGCCAGGGGACAGACCTCAACCGCCGACCCCATGACGACTGCTCTCTGGATGGGGTGGGAACCGATGACCTCGGAGTCTCCAGGCCTCGCCCTGGCGAGTTCCG---------AGAGCGGGCCAGGCCCGCCCAACCCCCTCGCCCGGTCCTCTTCGTTCCCACACACTCCATTTCTCGACACCCCCCAGCTCCGCCCCCTCTCCGCCCACCTCCCT-------------------------------------------------------------------
>gene=chr20_43513856-43514180; species=gorGor
ATTTCTGTTCTTCCCTGGCTCCAATATTACCAAAGCACACAGTAAGAGGACTGACATCGGCCTCCGACCCAGTGAGGATTACTTTCGGGGTGGAGGGGGAACTGCTAAACCTCGAATCTCCGGGCCTGGCCCTGGCGCGTCTCCAGTTCCAGCAGAAATGTCAATCCCCATCCAGACCACACTCCTAGTCCTCCTTGTTCCCACACAGCCCGTATCTTGAccacccccagctccgccctctctcctcccacctccttttcccgctcccccgccccatttccttcttctccgcccacctcctcctgggtccctcccccggccatc
>gene=chr20_43513856-43514180; species=panTro
ATTTCTGTTCTTCCCTGGCTCCAGTATTACCAAAGCACACAGTAAGAGGACTGACATCGGCCTCCGACCCAGTGAGGATTACTTTCGGGGTGGAGGGGGAACTGCTAAACCTCGAATCTCCGGGCCTGTCCCTGGCGCGTTTCCAGTCCCAGCAGAAAGGGCAATCCCCATCCAGACCACACTCCTAGTCCTCCTTATTCCCACACAGCCCGTATCTTGAccacccctagctccgccctctctcctcccacctccttttcccgctcccccgccccatttccttcttctccgcccacctcctcctgggtccctcccccggccatc
>gene=chr20_43513856-43514180; species=papHam
ATTTCTGTTCTTCCCTAGCTCCAGTATCCCCAAAGCACACAGCAAGAGGACTGACATCGGCTTCCGACCCCGTGAGGATTACTTTCTGGGTGGAGGGGGAACTGCTAAACCTCGAGTCTCCGTACCTGGCCCTGGCGCGTTTCCAGTCTGAGCAGAAAAGGAAACCCCCACCCAAACCTCACTCCTAGTCCTCCTGGTGCCTTTACAGCCCGTATCTTGACCAcccccagctccgccctctctcctcccacctccttttcccgctcccccgccccatttccttcttctccgcccacctcctcctgggtccctcccccggccatg
>gene=chr20_43513856-43514180; species=ponAbe
ATTTCTGTTCTTCCCTGGCTCCAGTATGCCCAAAGCACACACCAAGAGGACTGACATCGGCCTCCGACCCAGTGAGGATTACTTTCGGGGTGGAGGGAGAACTGGTAAACCTCGAGTCTCCGGGCCTGGCCCTGGCGCGTTTCCAGTCTCAGCAGAAAGGGCAAACCCCATCCAGACCCCACTCCTACTCCTCCTTGTTCCCACACAGCCCATATCTTGAccacccccagctccgccctctctccgcccacctccttttcccgctcccccgccccatttccttcttctccgcccacctcctccttggtccctcccccggccatc
>gene=chr20_43513856-43514180; species=rheMac
ATTTCTGTTCTTCCCTAGCTCCACTATTCCCAAAGCACACAGCAAGAGGACTGACATCGGCTTCCGACCCCGTGAGGATTACTTTCTGGGTGGAGGGGGGACTGCTAAACCTCGAGTCTCCGTACCTGGCCCTGGCGCGTTTCCAGTCTGAGCAGAAAAGGAAACCCCCACCCACACCTCACTCCTAGTCCTCCGGGTGCCTTTACAGCCTGTATCTTGAccacccccagctccgccctctctcctcccacctccttttcccgctcccccgccccatttccttcttctccgcccacctcctcctgggtccctcccccggccatg
>gene=chr20_44440981-44441321; species=hg19
GCCAGAAGGAGGGGTTCATCCCACGTGGACGTTTTCTTGGCCCTTTAATGGTTAGCGTTTTCCAACGGCCACCAATTCGCTACGGATTCGTTAGTTAATGGCAGCATCATCTACCAATCGGTTGTCAGAAGCGGGATTCTGCCGCCCAATAGCGGTGCGCCAGTGGGTAGGTCTAGCAGTGGCGCAGCAATAGAGCGCTCCGGAGCGTCTCATTGGCTGGATCAAACCCAAGCGAGCCATTGATTGGTCGACGCCCCCAGAGGGTTACAATTCAAACGCGGGCGGGCGGGCCCGCAGTCCTGCAGTTGCAGTCGTGTTCTCCGAGTTCCTGTCTCTCTGC
>gene=chr20_44440981-44441321; species=bosTau
ACCTAA---AGGGATTCATCCCACGTGGACGGCTTCTAGGCCCTTTAATGGTTGGCGTTTTCCAAAGGCGACCAATCTATTACAGGTTCGTTAATCAATGACAGCCTCTTCTGCCAATCGCCAGTGAGAAGCCCGATTCCGTCGCCCAATAGTGGTACGCTGGTAGA-GGGTCTAGCGGTTGCGCGATGACATAGCACTCTGGAGTGCCCCATTGGCTGGATCAAACCCAAGCGAGCCACTGATTGGTTAACGCTGCCGGAGGGTTACAATTCAAACGCGGGCGGGCGGGCCCGCAGCCCTGCAGTTGGAACTGTGAGCTCCGCGTACTTTTCTCCGTCT
>gene=chr20_44440981-44441321; species=calJac
GCCTTAAGGAGA-GTTCATCCCACGTGGACGTTTTCTTGGCCCTTTAATGGTCAGCGTTTTCCAAAGGTTTCCAATGTGCTACGGATTCGTTAGTTAATGGCAGCCTCGTCTACCAATCGACTGTCAGAAGCGGGATCCTGCCGCCCAATACTGGTGCGCCGGTGGGTAGGTCTAGTAGTGACGCAGCGACAGAGCGCTCCGGCGCGTCCCATTGGCTGGATCAAACCCAAGCGAGCCACTGATTGGCCGATGCCCACAGAGGGTTACAATTCAAACGCAGGCGGGCGGGCCCGCAGCCCTGCAGTTGCCGTCGTGTTCTCCGAGTCCCTGTCTCTCTGC
>gene=chr20_44440981-44441321; species=canFam
ACCCGA---AAGGGTTCGGCCCACGTGGACTTTTTCTTGGCCCTTTAATGGTCGGCGTTTTCCAAAGGCCACCACTCCGCCGCGGAGTCGTTAGTTAATGACAGCCTCTTCTGCCAATCGCCCTTCAGAAGCAGGTTCCCGCCGCCCAATAGTGCTGCGCCGGGGGGCGGGCCTAGCAGTTGCGCGGTGACAGAGCGCCCCGGCGCGCCCCATTGGCTGGATCAAACCCAAGCGAGCCGCTGATTGGCCGGTGCTGCCGGAGGGTTACGATTCAAAcgcgggcgggcggg-ccccggccccgcAGTTGCAGCCGTGCTCTCCGGGTTCCTGCCTCCCCCC
>gene=chr20_44440981-44441321; species=equCab
ACCTAA---TGGGGCTCATCCCACGTGGACTTTTTCTTAGCCCTTTAATGGTCGGCGTTTTCCAAAGGCCACCAATCCGCTACACACTGGTTGGTTAATGGCGGCCTCTCCTGCCAATCGCCCCTCAGAAGCAGAATCCCGTCGCCCAATAGCGATGCGCTGGTGGGTGGGTCTAGCAGTTGCGCGGTGACAGGGCGCTCTGGCGCGCCCCATTGGCTGGATCAAACCCAAGCGGCCCTCTGATTGGCCAGCGCTGCCGGAGAGTTACAATTCAAACGCGGGCGGCCGGGCCCCCAGCCCTGCAGTTGCAGTCGTGTTCTCCGAGTTCCTGTCTCCCTGC
>gene=chr20_44440981-44441321; species=gorGor
GCCAGAAGGAGGGGTTCATCCCACGTGGACGTTTTCTTGGCCCTTTAATGGTTAGCGTTTTCCAAAGGCCACCAATTCGCTACGGATTCGTTA-TTAATGGCAGCATCGTCTACCAATCGGTTGTCAGAAGCGGGATCCTGCCGCCCAATAGCGGCGCGCCAGTGGGTAGGTCTAGCAGTGGAGCAGCAATAGAGCGCTCCGGAGCGTCCCATTGGCTGGATCAAACCCAAGCGAGCCACTGATTGGTCGACGCCCCCAGAGGGTTACAATTCAAACGCGGGCGGGCGGGCCCGCAGTCCTGCAGTTGCAGTCGTGTTCTCCGAGTTCCTGTCTCTCTGC
>gene=chr20_44440981-44441321; species=panTro
GCCAGAAGGAGGGGTTCATCCCACGTGGACGTTTTCTTGGCCCTTTAATGGTTAGCGTTTTCCAA-GGCCACCAATTCGCTACGGATTCGTTAGTTAATGGCAGCATCGTCTACCAATCGGTTGTCAGAAGCGGGATCCTGCCGCCCAATAGCGGTGCGCCAGTGGGTAGGTCTAGCAGTGGCGCAGCAATAGAGCGCTCCGGAGCGTCCCATTGGCTGGATCAAACCCAAGCGAGCCATTGATTGGTCGACGCCCCCAGAGGGTTACAATTCAAACGCGGGCGGGCGGGCCCGCAGTCCTGCAGTTGCAGTCGTGTTCTCCGAGTTCCTGTCTCTCTGC
>gene=chr20_44440981-44441321; species=papHam
GCCTTAAGGAGGGGTTCGTCCCACATGGACGTTTTCTTGGCCCTTTAATGGTTAGCGTTTTCCAAAGGCCACCAATCCGCTACGGATTCGTTAGGTAATGGCAGC-CCGTCTACCAATCGGCTGTCAGAAGCGAGATCCTGCCGCCCAATAGTGGTGCGCCGGTGGGTAGGTCTAGCAGTGGAGCAGCGACAGAGCGCTCCGGCGCGTCCCATTGGCTGGATCAAACCCAAGCGAGTCACTGATTGGTCGACGCCCCCAGAGGGTTACAATTCAAACGCGGGCGGGCGGGCCCGCAGCCCTGCAGTTGCGGTCGTGTTCTCCGAGTTCCTGTCTCTCTGC
>gene=chr20_44440981-44441321; species=ponAbe
GCCTTAAGGAGGGGTTCATCCCACGTGGACGTTTTCTTGGCCCTTTAATGGTTAGCGTTTTCCAAAGGCCACCAATCCGCTATGGATTCGTTGGTTAATGGCAGCCTCGTCTGCCAATCGGCTGTCAGAAGC-GGATCCTGCCGCCCAATAGCGGTGCGCCAGTGGGTAGGTCTAGCAGTGGCGCAGCAACAGAGCGCTCCGGACCGTCCCATTGGCTGGATCAAACCCAAGCGAGCCACTGATTGGTCGACGCCTCCAGAGGGTTACAATTCAAACGCGGGCGGGCGGGCCTGCAGCCCTGCAGTTGCAGTCGTGTTCTCCGAGTTCCTGTCTCTCGGC
>gene=chr20_44440981-44441321; species=rheMac
GCCTTAAGCAGAGGTTCGTCCCACCTGGACGTTTTCTTGGCCCTTTAATGGTTAGCGTTTTCCAAAGGCCACCAATCCGCTACGGATTCGTTAGTTAATGGCAGC-CCGTCTACCAATCGGCTGTCAGAAGC-GAATCCTGCCGCCCAATAGTGGTGCGCCGGTGGGTAGGTCTAGCAGTGGAGCAGCGACAGAGCGCTCCGGCGCGTCCCATTGGCTGGATCAAACCCAAGCGAGTCACTGATTGGTCGACGCCCCCAGAGGGTTACAATTCAAACGCGGGCGGGCGGGCCCGCAGCCCTGCAGTTGCAGTCGTGTTCTCCGAGTTCCTGTCTCTCTGC
>gene=chr20_44485979-44486277; species=hg19
CACCCGCTCCGCGGAAGACGCGGAGACATACACAGAACCTGACTCTTCCGGCAGATTGCCCTAGTAACCGGAAGTCTCCTGCAGACCCCGGGAAGGAGGAATCTAGGTTATGATTGGTCAGGACTCCTGTCAGTCCGCTGGTGGCTGTGGCCCTCTTTCTCTAGCAATTGGAGAAAATGAATGCCAATCTGCGAATCCTGTGTGTGACTGGATATGTCGCTGAGGAGGCGGAACCTCGGGACTGGATAATATGGACTGAGTGTCATTTCCCCTGTCAGATAGCAAATACACCCCCTTC
>gene=chr20_44485979-44486277; species=bosTau
CGCTCGCTGGGGGGCACACGCGGACACCTGAACAGAACGCGCAGCCTCGGGAGGA-CGCTTAAATAACCGGAAGTCTCCCTCAGGCCATAAGAAAGAAGGATCCTCTTTGTGATTGGTCGGTGCTCCTGTCAGTCTTCGGATGGGCGCGCCCATCTCTCTCTTGCAATTGAGGAAAATG-----------------------------------------------------------------------------------------------------------------------
>gene=chr20_44485979-44486277; species=calJac
CACCCGCTGCGCGGAACACGCGAAGACATACACAGAACCTGGCGCTTCCGGCAAACTGCTTTAGTAACCGGAATTCTCCTGCAGATCACTGGAAGGTGGAATCTAGGTTATGATTGGGCAGAACTCCTGTCAGTCTTCTGGTGGGTGTGGCCCTCTTTCTCTAACAATTGGAGAAAATGAATGCCAGTCTGCTTATCCTGTGTGTGACTGGATGTGCCGGTGAGGGGGCGGAACCTCGGGACTAGATAATAAGGACTGAGTGTCATTTCCCCTGTCTGATAGCAAAGACACCCCCTTC
>gene=chr20_44485979-44486277; species=canFam
CACCCGCTGAG-CGGACACGAGGAGACCCGCACTGAACGCCGACCTTCCGGCAGCTTGCTCCAGTAACAGGAAATCGCCTCAAGGCCCCAAGAAAGAGGGGTCCAAGTTATGATTGGTCGGCCCTCCTGTCAGTCTTCGCGAGAGGCGGGCTAGCTTTCTCTAGCGATTGGAGAAAATGAGTGCCAGTCTGGGAATACCGTGTGTGATTGGATGTAACTGTGAGGGGGCGGAACCCAG-GGCTGAATAATAAGAGCTGAGCGTCATTTCCCCTGTGAGAAAGCAAAGACGCCCCCAGA
>gene=chr20_44485979-44486277; species=equCab
CACTCGCTGGACCTGACACGCCTAGACTCATACGGAGCGCGCAGCTTCCGGCAGATTGCCTGAGTAACCGGAAATCCCCTGCGGACCCTGAGAAAACGGGAGGCAGATTATGATTGGTCGGTGGTCCTGTCAGTCTTC-----AGGC-------CTTTCTCTAACGATTGGAAAAAATGAATGCCAGTCTGGGAATCCCATATGTGATTGAATGCGATAGTAAGGGGGCGGAGCCCTG-GGACTGATGATAAGGGTTGACTGCCATCTCCCCTGTCAGACAGCAAAGACGCCCCCAGT
>gene=chr20_44485979-44486277; species=gorGor
CACCCGCTTCGCGGAAGACGCGGAGACACACACAGAACCTGACTCTTCCGGCAGATTGCCCTAGTAACCGGAAGTCTCCTGCAGACCCCGGGAAGGCGGAATCTAGGTTATGATTGGTCAGGACTCCTGTCAGTCCGCTGGTGGC-GTGGCCCTCTTTCTCTAGCAATTGGAGAAAATGAATGCCAATCTGCGAATCCTGTGTGTGACTGGATATGTCGCTGAGGAGGCGGAACCTCGGGACTGGATAATATGGACTGAGTGTCATTTCCCCTGTCAGATAGCAAATACACCC-CTTC
>gene=chr20_44485979-44486277; species=panTro
CACCCGCTCCGCGGAAGACGCGGAGACATACACAGAACCCGACTCTTCCGGCAGATTGCCCTAGTAACCGGAAGTCTCCTGCAGACCCCGGGAAGGAGGAATCTAGGTTATGATTGGTCAGAACTCCTGTCAGTCCGCTGGTGGCTGTGGCCCTCTTTCTCTAGCAATTGGAGAAAATGAATGCCAATCTGCGAATCCTGTGTGTGACTGGATATGTCGCTGAGGAGGCGGAACCTCGGGACTGGATAATATGGACTGAGTGTCATTTCCCCTGTCAGATAGCAAATACACCCCCTTC
>gene=chr20_44485979-44486277; species=papHam
CACCCGCTCCGCGAAAGACGCGGAAACATACACTGAACCTGACGCTTCCGGTAGATTGCCTTAGTAACCGGAAGTCTCCTGCAGACCCCGGGAAGGCGGAACCTAGGTTATGATTGGTCAAGACTCCTGTCAGTCCGCTGGTGGCTGTAGCCCTTTTTCTCTAGCAATTGGAGACAATGAATGCCAATCTGCGAATCCTGTGTGTGACTGGATATGTCGCTGAGGGGGCGGAACCTCGGGACTGGATAATATGGACTGAGTGTCATTTCCCCTGTCAGATAGCAAATACACCCCCTTC
>gene=chr20_44485979-44486277; species=ponAbe
CACCCGCCCCGCGGAAGACGCGGAGACATACACAGAACTTGACTCTTCCGGCAGATCGCCCTAGTAACCGGAAGTCTCCTCCAGACCGCGGGAAGGCGGAATCTAGGTTGTGATTGGTCAGGACACCTGTCAGTCTGCTGGTGGCTGTGGCCCTCTTTCTCTAGCAATTGGAGAAAATGAATGCCAATCTGCGAATCCTGTGTGTGACTGGATATATCGCTGAGGGGGCGGAACCTCGGGACTGGATAATATGGACTGAGTGTCATTTCCCCTGTCAGATAGCAAATACACCCCCTTC
>gene=chr20_44485979-44486277; species=rheMac
CACCCGCTCCGCGGAAGACGCGGAAACATACACTGAACCTGACGCTTCCGGTAGATTGCCCTAGTAACCGGAAGTCTCCTGCGGACCCCGGGAAGGCGGAACCTAGGTTATGATTGGTCAAGACTCCTGTCAGTCCGCTGGTGGCTGTAGCCCTTTTTCTCTAGCAATTGGAGACAATGAATGCCAATCTGCGAATCCTGTGTGTGACTGGATATGTCGCTGAGGGGGCGGAACCTCGAGACTGGATAATATGGACTGAGTGTCATTTCCCCCGTCAGATAGCAAATACACCCCCTTC
>gene=chr20_44509643-44509921; species=hg19
GAGCTCCAGCTTCAAGGCTCAGCTCTCCCAGATGCAAGTATCTTTACCTCCAGCCAGCTCCTTGTAACCCTGGCAACACGGCCCGCCCGCGAATCGTCACGCTACGATTGGTCCGTGGTGCTAAAGCCTGAAAGCGAATTCCTCAGACATTGGTCCGAGTCACTGCGATGCTGACGCTGTGGTTGGTGAGTTTGGATGTCAGTCAGAGTCGGAGGCAGGGTCAAATAGGGAGAAATGGCGACGGAGCCTGGCTGTGGGTGAGTGCTTCCTGAAGGGGT
>gene=chr20_44509643-44509921; species=bosTau
CAGTTTCAGCTTCAGGGTTCAGCTCCAAAGGATGCTAGTGTCTTCACCGCCAGCCAGCCCCTCGTAACCCTGGTAACAGCGCCCGCCCACAAGTTACCGGGCTATGATTGGTCGT-TGCCACAAAGTCCTAAAGCGAATTCCTCAGGCATTGGCCTGAGTCACGG-GAAGCTGGCACCGCGGTTGGTGAGCCTAGAGGTCAGTCAGAGTCAGAGGCAGGGTCAAATAGGGAGAAATGGCGACGGAGCCAAGCTGT-GGTGAGTAATTCCTGAAGGGGT
>gene=chr20_44509643-44509921; species=calJac
GAGCTCCAGCCTCAAAGATCAGCTCTCCCAGACGCAAGTATCGTTACCGCCAGCCAGCCCCTCGTAACCCTGGCAATAC-----------AAATCATCGCGCTACAATTGGTCCGTAGCACTAAAACCTGAAAGCGAATTCCTCAGACATTGGCCCGAGTCACTGCGATGCTGATGCCGTGGTTGGTGAGTTTGGAGGTCAGTCAGAGTCGGAGGCAGGGTCAAATAGAGAGAAATGGCGACGGAGCTAGGCTGTGGGTGAGTGATTCCTGAAGGGGT
>gene=chr20_44509643-44509921; species=canFam
GAGTTCCAGCCTCCCGGCTCCGCTCTCTAGGATCCCGGTGTCCTCGCCGCCAGCCAGCCCCTCGTAACCCTGGGAACAGCGCCCGCCCACAGATCGCCGGGCTACGATTGGTCTA-GGCCCCAAAGGCCGAACGCGAACTCTTCAGGCATTGGCCCGAGTCTCGGCGAAGCTGGCGCCGCGGTTGGTGAGCCTAGAGGTCAGTCAGAGTCAGAGCCAGGGTCAAATAGGGAGAAATGGCGACGGAGCCAGGCCGTGGGTGAGTGATTTCTGAAGGGGT
>gene=chr20_44509643-44509921; species=equCab
GAGTTCCTGTCTCAGGGCTCAGCTGGCAGGAACAAGAGCGTCCTCACCGCCAGCCAGCCCCTCGTAGCCCTGGTAACGG--CTCTGCCACGAGTCGCCAGGCTGCGATTGGTCCG-TGCGCCAAAGGCCGAACACGAACTCCTCAGGCGTTGGCCCGAGTCACGG-GAAGC-GGCGCCGCGGCTGGTGATCCTAGAGGTCAGTCACAGTCAGAGGCAGGGTCAAATAGGGAGAAATGGCGACAGAGCCAGGCTGTGGGTGAGTGGTTTTTGAAGGGGT
>gene=chr20_44509643-44509921; species=gorGor
GAGCTCCAGCTTCAAGGCTCAGCTTTCCCAGATGCAAGTATCTTTACCTCCAGCCAGCGCCTTGTAACCCTGGCAACACGGCCCGCCCGTGAATCGTCACGCTACGATTGGTCCGTGGCGCTAAAGCCTGAAAGCGAATTCCTCAGACATTGGTCCGAGTCACTGCGATGCTGACGCTGTGGTTGGTGAGTTTGGATGTCAGTCAGAGTTGGAGGCAGGGTCAAATAGGGAGAAATGGCGACGGAGCCTGGCTGTGGGTGAGTGCTTCCTGAAGGGGT
>gene=chr20_44509643-44509921; species=panTro
GAGCTCCAGCTTCAAGGCTCAGCTCTCCCAGATCCAAGTATCTTTACCTCCAGCCAGCTCCTTGTAACCCTGGCAACACGGCCCGCCCGCGAATCGTCACGCTACGATTGGTCCGTGGCGCTAAAGCCTGAAAGCGAATTCCTCAGACATTGGTCCGAGTCACTGCGATGCTGACGCTGTGGTTGGTGAGTTTGGATGTCAGTCAGAGTCGGAGGCAGGGTCAAATAGGGAGAAATGGCGACGGAGCCTGGCTGTGGGTGAGTGCTTCCTGAAGGGGT
>gene=chr20_44509643-44509921; species=papHam
GAGCTCCAGCTTCAAGGCTCGGCTCTCCCAGATGCAAGTATC------------------CTTGTAACCCTGGCAACACTGCCCGCCCGCGAATCCTCGCGCTACGATTGGTCCATGGTGCTAAAGCCTGAAAGTGAATTCCTCAGACATTGGCCCGAGTCACTGCGATGCTGACACCGTGGTTGGTGAGTTTGGATGTCAGTCAGAGTCGGAGGCAGGGTCAAATAGGGAGAAATGGCGACGGAGCCAGGCTGTGGGTGAGTGATTCCTGAAGGGGT
>gene=chr20_44509643-44509921; species=ponAbe
GAGCTCCAGCTTCAAGGCTCAGCTCTCGCAGATGCAAGTATCTTTACCTCCAGCCAGCTCCTTGTAACCCTGGCAACACGGCCCGCCCGCGAATCGTCACGCTACGATTGGTCCGTGGCGCTAAAGCCTGAAAGCGAATTCCTCAGACATTGGTCCGAGTCACTGTGATGCTGACGCTGTGGTTGGTAAGTTTGGATGTCAGTCAGAGTCGGAGGCAGGGTCAAATAGGGAGAAATGGCGACGGAGCCTGGCTGTGGGTGAGTGCTTCCTGAAGGGGT
>gene=chr20_44509643-44509921; species=rheMac
GAGCTCCAGCTTCAAGGCTCGGCTCTCCCAGATGCAAGTATCGTTACCGCCGCCGAGCCCCTTGTAACCCTGGCAACACTGCCCGCCCGCGAATCCTCGCGCTACGATTGGTCCATGGCGCTAAAGCCTGAAAGTGAATTCCTCAGACATTGGCCTGAGTCACTGCGATGCTGGCACCGTGGTTGGTGAGTTTGGATGTCAGTCAGAGTCGGAGGAAGGGTCAAATAGGGAGAAATGGCGACGGAGCCAGGCTGTGGGTGAGTGATTCCTGAAGGGGT
>gene=chr20_45029443-45029648; species=hg19
GAAGGTGTGCTTATAAAATCAGCACTGTTACAGAAGCCCCATGGAGCTTTATCAATCACCCATGCAGTGACTGCTGCTTCACGGAGCTGGATTCTGAGAGCAGGATTGGAAACCGAATCTTAAGGAATGAAGTGAAAGATGATCTCCTCCTATTAGTAAGGAATTTGGGATGAAGAATGCCAGGTTTCCAGCTCCCCTCCTTCCC
>gene=chr20_45029443-45029648; species=bosTau
GAAGGTGTGCTTATAAAGTCAGCACAGTTACAAAAGCCCCACTGAGCTCCATCAATTAACCACGCgAGGACT---ACTCCTGGGAGCGGGATGCTG-------------AGAGCCCAGC---AGAAAGGAAGTGAAAGCCGATCCTTGACCATTAGTAAGGAATTCAGAAGAAGGAAGGCCAG-GTTCCAGCTCTCCACCTCCCC
>gene=chr20_45029443-45029648; species=calJac
GAAGGTGTGCTTATAAAATCATCACTGTTACAGAAGCCCCATGGAGCTTTATCAATCACCCATGCAGTGACTGCTGCTTCACGGAGCTGGATTCTGACAGCAGGGTTGGAAAACCCATC-CAAGGAAGGAAGTGAAAGATGATCCCCTCCTATTAGTAAGGAATTTGAGATGAAGAATGCCAGGTTTCCAGCTCCCCTCCTTCCT
>gene=chr20_45029443-45029648; species=canFam
AAAAGTGTGTTTCTAAAATCAACACCGTTACAAAAGCCCCGTGGAGCTTTATCAATCA-TCACCCAGTGACT---GCTTTGTTGGAGCAGAA-CTGACGGCAGGGTGGCACAGCCCATCTGAAGAAAGGAAGTGAAAGAGGATCCCTTCCCTCTAGTAAGGTATTCAGAATGAAGATGCCT---TTTCCAGCTCCTCTTCTCCCC
>gene=chr20_45029443-45029648; species=equCab
GAAGGTGTGTTTATAAAATCA-----GCTCCAAAAGCCCCGTGGAGCTTTATCAATCA-----CCAGTGACT---GCCCCACCCAGCCAGACTCTGACAGCCGGGCTGGAGAGCTCATCTTAAGAAAGGAAGTGAAAGATGACCCCTTCCCATGAGGAAGGAATTCCGGATGAAGAAGGCCAGCTTTCCAGCTCTCCCCACCCCC
>gene=chr20_45029443-45029648; species=gorGor
GAAGGTGTGCTTATAAAATCAGCACTGTTACAGAAGCCCCATGGAGCTTTATCAATCACCCATACAGTGACTGCTGCTTCACGGAGCTGGATTCTGACAGCAGGGTTGGAAAACCCATCTCAAGGAAGGAAGTGAAAGATGATCTCCTCCTATTAGTAAGGAACTTGGGATGAAGAATGCCAGGTTTCCAGCTCCCCTCCTTCCC
>gene=chr20_45029443-45029648; species=panTro
GAAGGTGTGCTTATAAAATCAGCACTGTTACAGAAGCCCCGTGGAGCTTTATCAATCACCCATGCAGTGACTGCTGCTTCACGGAGCTGGATTCTGAGAGCAGGGTTGGAAACCGAATCTTAAGGAATGAAGTGAAAGATGATCTCCTCCTATTAGTAAGGAATTTGGGATGAAGAATGCCAGGTTTCCAGCTCCCCTCCTTCCC
>gene=chr20_45029443-45029648; species=papHam
GAAGGTGTGATTATAAAATCAGCACTGTTACAGAAGCCCCATGGAGC-TTATCAATCACCCATGCAGTGACTGCTGCTTCACAGAGCTGGATTCTGACAGCAGGGTTGGAAAACCCATCTTAAGGAAGGAAGTGAAAGATGATCCCCTCCTATTAGTGAGGAATTTGGGATGAAGAATGCCAGGTTTCCAGTTCCCCTCCTTTCC
>gene=chr20_45029443-45029648; species=ponAbe
GAAGGTGTGCTTATAAAATCAGCACTGTTACAGAAGCCCCATGGAGCTTTATCAATCACCCATGCAGTGACTGCTGCTTCGCGGAGCTGGATTCTGAGAGCAGGCTTGGAAACCCAATCTTAAGGAAGGAAGTGAAAGATGATCTCCTCCTATTAGTAAGGAATTTGGGATGAAGAATGCCAGGTTTCCAGCTCCCCTCCTTCCC
>gene=chr20_45029443-45029648; species=rheMac
GAAGGTGTGATTATAAAATCAGCACTGTTACAGAAGCCCCATGGAGC-TTATCAATCACCCATGCAGTGACTGCTGCTTCACAGAGCTGGATTCTGACAGCAGGGTTGGAAAACCCATCTTAAGGAAGGAAGTGAAAGATGATCCCCTCCTATTAGTAAGGAATTTAGGATGAAGAATGCCAGGTTTCCAGTTCCCCTCCTTTCC
>gene=chr20_45035223-45035458; species=hg19
CTCCGCTCGGCGGCTCCTCCAGCCTCCGCCCGCCCCGCCTTCTTGGGACCCCGCCCCGCACAGGCCGGGCCCGGCTTCTATTGCTCCGACTCGCCGTCACGCTGAAGTCTCTTTCTTCAATTAGGTTGCTTGTCTGTCACTCAAGAAGGGGCGGGCACAGCTGCCGGTAGAGGGGAAAAACGCCGGCCGTCCCCGCCCCCCTAGTGGAGGCCTCTTAAAGAAACAGGACGCCATT
>gene=chr20_45035223-45035458; species=bosTau
CCCCCAGCCGCCGCTCCGCAAACTCCCGCCTGCCCGGCCCTCTCGGGACCCCGCCCCGCGCACGCCGACCCAGGCTCCTATTGCTCCGTTTCGCCGTCACGCTGAGCCCTCTTTCTTCAATTGGGCGGATTGCCTGTCACTCAAAACAGGGAGGGCCCAACTGCCCG-------GGAGGGAGCCGCCGGTCTCCGCCCGCT-GCCCGAGGCCTCTTAAAGGCGCAGCCTGTTTCT
>gene=chr20_45035223-45035458; species=calJac
-------------------------------------CCTTTTTGTGACCCCGCCCCGCGCAGGCCGTGCCGGGCTCATATTGCTCCATCTCTCCATCACGCTGAACTTTCTTTCTTTAATTGGGTTGCTTGTCTGTCACTCAAGAAGGGGCAGGAGCAGCTGCCGGTAGAGAGGAAAATCGCCGGCCGTCCCCGCCCCGCTAGCAGAGGCCTCTAAAAGAAACAGGACGCCTTT
>gene=chr20_45035223-45035458; species=canFam
ctcgcctccgcggccgctccagcctccgcccgccccgcctccccgggccccgcccccgcA--GGCCGACCCGCGCTCCTATTGCTCCGCTTCGCCGTCTCGCTGAATTCTCTTTCTCCCATTGGGTTGCTTACGTGTCACTCAAGGGAGGGCGGGCCCAA-GGCCCG-------GGGAAGCGCCGGCCGTCTCCGCCCCCT-GGCGGAGGCCTCTTAAAGACACAGGCTGCGCTC
>gene=chr20_45035223-45035458; species=equCab
CTCACCGCCGCCGCTCCTCCGGCCTccgccggccccgccctcccgggaccccgccccgcgc-AGCCGACTCGGGTTCCTATTGCTCTGTTTCGCCGCTACGCTGAATTCTCTTCCTTCAATTGGGTCGTTTCCCTGTCACTCAAGAGAGGCCGGGCCCAGCAGCCGG-------GGAAAACGCCGGCGGTCCCCGCCCCCT-AGCGGAGGCCTCTTAAAGAAACAGGCCGCATTT
>gene=chr20_45035223-45035458; species=gorGor
CTCCGCTCGGCGGCTCCTCCAGTCTCCGCCCGCCCCGCCTTCTTGGGACCCCGCCCCGCACAGGCCGGGCCCGGCTTCTATTGCTCCGACTCGCCGTCACGCTGAACTCTCTTTCTTCAATTAGGTTGCTTGTCTGTCACTCAAGAAGGGGCGGGCACAGCTGCCGGTAGAGGGGAAAAACGCCGGCCGTCCCCGCCCCCCTAGTGGAGGCCTCTTAAAGAAACAGGACGCCTTT
>gene=chr20_45035223-45035458; species=panTro
CTCCGCTAGGCGGCTCCTCCAGCCTCCGCCCGCCCCGCCTTCTTGGGACCCCGCCCCGCACAGGCCGGGCCCGGCTTCTATTGCTCCGACTCGCCGTCACGCTGAACTCTCTTTCTTCAATTAGGTTGCTTGTCTGTCACTCAAGAAGGGGCGGGCACAGCTGCCGGTAGAGGGGAAAAACGCCGGCCGTCCCCGCCCCCCTAGTGGAGGCCTCTTAAAGAAACAGGACGCCTTT
>gene=chr20_45035223-45035458; species=papHam
CTCCCCTCGGCTGCTCCTCCAGCCTCCGCCCGCCCCGCCTTCTTGGGACCCCGCCCCGCACAGGCCGGGCCGGGCTCCTATTGCTCCGACTCGCCGTCACGCTGAACTCTCTTTCTTCAATTGGGTTGCTTGTCTGTCACTCAAGCAGGGGCGGGCACAGCTGCCGGTAGAGGGGAAAAACGCCGGCCGTCCCCGCCCCCC-AGTGGAGGCCTCTTAAAGAAACAGGACGCCTTT
>gene=chr20_45035223-45035458; species=ponAbe
CTCCGCTCGGCGGCTCCTCCGGCCTCCGCCCGCCCCGCCTTCTGGGGACCCCGCCCCGCACAGGCCGGGCCCTGCTTCTATTGCTCCGACTCGCCGTCACGCTGAACTCTCTTTCTTCAATTAGGTTGCTTGTCTGTCACTCAAGAAGGGGCGGGCACAGCTGCCAGTAGAGGGGAAAAACGCCGGCCGTCCCCGCCCCGCTAGTGGAGGCCTCTTAAAGAAACAGGACTCCTTT
>gene=chr20_45035223-45035458; species=rheMac
CTCCCCTCGGCTGCTCCTCCAGCCTCCGCCCGCCCCGCCTTCTTGGGACCCCGCCCCGCACAGGCCGGGCCGGGCTCCTATTGCTCCGACTCGCCGTCACGCTGAACTCTCTTTCTTCAATTGGGTTGCTTGTCTGTCACTCAAGCAGGGGCGGGCACAGCTGCCGGTAGAGGGGAAAAACGCCGGCCGTCCCCGCCCCCC-AGTGGAGGCCTCTTAAAGAAACAGGACGCCTTT
>gene=chr20_45948286-45948558; species=hg19
CCTTCTCTCAATAATGCAGAAGTGGTGATTAAAGGGCACATTCATATGTAAAAGGCGAACTTCCAAACTCGCCTGGCAGGACAGAAATTGCTTCAATCTACAGAAAAGAGGCTGATTTACAATTGAATTCAGTGTTTAGCCCTCAACAACTAGAGGCAATAGCAACCGCGGCCCTTTCTCCTCCCCAGCTGGGATGAGGCCCTCTGGAAAAACGACAACATCGCAACAGGAATTTCCTGGATCAAGAATGCCAAGTTCTTTCCAATTTTACT
>gene=chr20_45948286-45948558; species=bosTau
tcccCACCCAATAATGCAGAAGTGGTGATTAATGGGCACATTCATATGTAAAAGATGAACTTCCAAACTCTCACGGCCAGACAGAGAGGGCTTCCAACGAAGGAGAAGAGGCTGATTTACAAATGAATTCCCTGTTTAGCCTTCAATATCTAGAGGCAATGGAAACCAAGCCCTTTCTCCCCCCCCAGCTGGGATGAAGCCTCTGGAAAAAACGACAACATCTCAACAGGAATTTCCTGGTTCCCGAATGCCAAGCTCTTTCAGGCTTTACA
>gene=chr20_45948286-45948558; species=calJac
CCCTCTCTCAATAATGCAGAAGTGGTGATTAAAGGGCACATTCATATGTAAAAGGCGAACTTCCAAACTCGCCTGGCAGGACAGAAATTGCTTCAATCTACGGAAAAGAGGCTGATTTACAAATGAATTCAGTGTTTAGCCCTCAACAACTAGAGGCAATTGCAACCGCGGCCCTTTCTCCTCCCCAGCTGGGATGAGGCCCTCTGGAAAAACGACAACATCGCAACAGGAATTTCCTGGATCGAGAATGCCAAGTTCTTTCAAATTTTACC
>gene=chr20_45948286-45948558; species=canFam
CCTGA---AAATCAGGC--GGATTGAGGCGACTCAACGCATTCGCATGGAAAAGGTGAACCTCCAAACTCCACAGGCAGGACAGAAATTGCCTCAATCCAGGGGAAAGAGGCTGATTTACAAATGAATTCACTGTGTTGCCCTCAACAACTAGAGGCAGTCGCAACCACGCCCCCTTCTCCCCCTCCGGGGGGATGAGGCCTTCTGGAAAAGGGACAACATCTCAACAGGAATTTCCTGGTTCAAGAATGCCAAGCTCTTTCAAATTTCACA
>gene=chr20_45948286-45948558; species=equCab
TCTGC---CAATAATGCAAAAGGGGTGATTAAAGGGCACATTCATATGTAAAAGGTGAACTTCCAAACTCTCCTGGCAGGACAGAAATTGCTCCAATCTAGGGAAAAGAGGCTGATTTACAAATGAATTCACTGGTTAGCCCTCAACTACTAGAGGCCACAGCAACCCGGCCCTTTCTCCCCCCTCAGCCGGGATGAGGCCTTCTGGAAAAACGACAACCTCTCAACAGGAATTTCCTGGTTCAAGAATGCCAAGCTCTTTCCATTTTTAAC
>gene=chr20_45948286-45948558; species=gorGor
CCCTCTCTCAATAATGCAGAAGTGGTGATTAAAGGGCACATTCATATGTAAAAGGCGAACTTCCAAACTCGCCTGGCAGGACAGAAATTGCTTCAATCTACGGAAAAGAGGCTGATTTACAAATGAATTCAGTGTTTAGCCCTCAACAACTAGAGGCAATTGCAACCGCGGCCCTTTCTCCTCCCCAGCTGGGATGAGGCCCTCTGGAAAAACGACAACATCGCAACAGGAATTTCCTGGATCAAGAATGCCAAGTTCTTTCCAATCTTACT
>gene=chr20_45948286-45948558; species=panTro
CCCTCTCTCAATAATGCAGAAGTGGTGATTAAAGGGCACATTCATATGTAAAAGGCGAACTTCCAAACTCGCCTGGCAGGACAGAAATTGCTTCAATCTACGGAAAAGAGGCTGATTTACAAATGAATTCAGTGTTTAGCCCTCAACAACTAGAGGCAATTGCAACCGCGGCCCTTTCTCCTCCCCAGCTGGGCTGAGGCCCTCTGGAAAAACGACAACATCGCAACAGGAATTTCCTGGATCAAGAATGCCAAGTTCTTTCCAATTTTACT
>gene=chr20_45948286-45948558; species=papHam
CC-TCTCTCAATAATGCAGAAGTGGTGATTAAAGGGCACATTCATATGTAAAAGGCGAACTTCCAAACTCGCCTGGCAGGACAGAAATTGCTTCAATCTACAGAAAAGAGGCTGATTTACAAATGAATTCAGTGTTTAGCCCTCAACAACTAGAGGCAATTGCAACCGCGGCCCTTTCTCCTCCCCAGCTGGGATGAGGCCCTCTGGAAAAACGACAACATCGCAACAGGAATTTCCTGGATCAAGAATGCCAAGTTCTTTCCAATTTGACT
>gene=chr20_45948286-45948558; species=ponAbe
CCCTCTCTCAATAATGCAGAAGTGGTGATTAAAGGGCACATTCATATGTAAAAGGCGAACTTCCAAACTCGCCTGGCAGGACAGAAATTGCTTCAATCTACGGAAAAGAAGCTGATTTACAAATGAATTCAGTGTTTAGCCCTCAACAACTAGAGGCAATTGCAACCGCGGCCCTTTCTCCTCCCCAGCTGGGATGAGGCCCTCTGGAAAAACGACAACATCGCAACAGGAATTTCCTGGATCAAGAATGCCAAGTTCTTTCCAATTTTACT
>gene=chr20_45948286-45948558; species=rheMac
CC-TCTCTCAATAATGCAGAAGTGGTGATTAAAGGGCACATTCATATGTAAAAGGCGAACTTCCAAACTCGCCTGGCAGGACAGAAATTGCTTCAATCTACAGAAAAGAGGCTGATTTACAAATGAATTCAGTGTTTAGCCCTCAACAACTAGAGGCAATTGCAACCGCGGCCCTTTCTCCTCCCCAGCTGGGATGAGGCCCTCTGGAAAAACGACAACATCGCAACAGGAATTTCCTGGATCAAGAATGCCAAGTTCTTTCCAATTTTACT
>gene=chr20_45985451-45985633; species=hg19
GAGGACAGGCTCCTAGTTCTCACAGAAAAAGGGTTTGGCACTTCGGCTGATGATCTGGCCGCCTAATAAAAGCTCATCCCCGATTGGCTGCCCCGGCAAATCGGAGTGTAAAGCCGCCCCGGATTGGCTGAAACACTTCCTGAGCGATTATCTTTGTGAGGCTCGGGTGAGCAAGAGCCATC
>gene=chr20_45985451-45985633; species=bosTau
GAGGACAGGCTCCTAGTTCTCACAGAAAAAGGGTTTGGCACTTCGGCTGATGATCTGGCCGCTTCATGAAAGCGCACCCCCGATTGGCTGCCCCGGCAAATCGGAGTGTAAGGCGGCCCCGGATTGGCTGAGACACTTCCTGAGCGATTATCTTTGTGAGGCTCTGGTGAGCAAGAGCCATC
>gene=chr20_45985451-45985633; species=calJac
GAGGACAGGCTCCTAGTTCTCACAGAAAAAGGGTTTGGCACTTCGGCTGATGATCTGGCCGCCTAATAAAAGCTCATCCCCGATTGGCTGCCCCGGCAAATCGGAGTGTAAAGCCGCCCCGGATTGGCTGAAACACTTCCTGAGCGATTATCTTTGTGAGGCTCGGGTGAGCAAGAGCCATC
>gene=chr20_45985451-45985633; species=canFam
GAGGACAGGCTCCTAGTTCTCACAGAAAAAGGGTTTGGCACTTCGGCTGATGATCTGGCCGCCTAATAAGAGCTCATCCCCGATTGGCTGCCCCGGCGGAGCGGAGTGTAAGGCCGCCCGGGATTGGCTGAAACACTTCCTGAGCGATTATCTTTGTGAGGCTCTGGTGAGCAAGAGCCATC
>gene=chr20_45985451-45985633; species=equCab
GAGGACAGGCTCCTAGTTCTCACAGAAAAAGGGTTTGGCACTTCGGCTGATGATCTGGCCGCCTAATAAAAGCTCATCCCCGATTGGCTGCCCCGGCAAATCGGAGTGTAAGGCGGCCCGGGATTGGCTGAAACACTTCCTGAGCGATTATCTTTGTGAGGCTCTGGTGAGCAAGAGCCATC
>gene=chr20_45985451-45985633; species=gorGor
-------------------------------------------------------------------AAAAGCTCATCCCCGATTGGCTGCCCCGGCAAATCGGAGTGTAAAGCCGCCCCGGATTGGCTGAAACACTTCCTGAGCGATTATCTTTGTGAGGCTCGGGTGAGCAAGAGCCATC
>gene=chr20_45985451-45985633; species=panTro
GAGGACAGGCTCCTAGTTCTCACAGAAAAAGGGTTTGGCACTTCGGCTGATGATCTGGCCGCCTAATAAAAGCTCATCCCCGATTGGCTGCCCCGGCAAATCGGAGTGTAAAGCCGCCCCGGATTGGCTGAAACACTTCCTGAGCGATTATCTTTGTGAGGCTCGGGTGAGCAAGAGCCATC
>gene=chr20_45985451-45985633; species=papHam
GAGGACAGGCTCCTAGTTCTCACAGAAAAAGGGTTTGGCACTTCGGCTGATGATCTGGCCGCCTAATAAAAGCTCATCCCCGATTGGCTGCCCTGGCAAATCGGAGTGTAAAGCCGCCCCGGATTGGCTGAAACACTTCCTGAGCGATTATCTTTGTGAGGCTCGGGTGAGCAAGAGCCATC
>gene=chr20_45985451-45985633; species=ponAbe
GAGGACAGGCTCCTAGTTCTCACAGAAAAAGGGTTTGGCACTTCGGCTGATGATCTGGCCGCCTAATAAAAGCTCATCCCCGATTGGCTGCCCCGGCAAATCGGAGTGTAAAGCCACCCCGGATTGGCTGAAACACTTCCTGAGCGATTATCTTTGTGAGGCTCGGGTGAGCAAGAGCCATC
>gene=chr20_45985451-45985633; species=rheMac
GAGGACAGGCTCCTAGTTCTCACAGAAAAAGGGTTTGGCACTTCGGCTGATGATCTGGCCGCCTAATAAAAGCTCATCCCCGATTGGCTGCCCTGGCAAATCGGAGTGTAAAGCCGCCCCGGATTGGCTGAAACACTTCCTGAGCGATTATCTTTGTGAGGCTCGGGTGAGCAAGAGCCATC
>gene=chr20_45997940-45998102; species=hg19
atcttttgaaatttcaatttgggccagatcacatccccatcccccaacccccacctctaaaacccttcacaggtttcccattgttctcaggccacagtctgaaattcttcaacgagccctagggggccTGTAGGATTCCCTTCTCCAGCTTTTGCTCAGGGT
>gene=chr20_45997940-45998102; species=bosTau
atctattgaaatttcaatttggatcaggacacacccccatttcccgccccttactccaaaaacctttcaaagatttcccattgttctcaagtcaaagtctttcatttttaaccaagccttctggggtctgcaggattcccttccccaacttcagctaagtct
>gene=chr20_45997940-45998102; species=calJac
atcttttgaaatttcaatttggaccagatcacatccccatcccccaacctccacctctaaaacccttcaaaggtttcctattgttctcaggccaaagtctcaaattcttaATGAAGCCCTAGGGGGCCTGTAGGATTCCCTTCTCCAGCTTTTGCTCTGGGT
>gene=chr20_45997940-45998102; species=canFam
atcttttgaaatttcaatttgggcccggacacacccccctc-cctaccccccacctctaaaccccttcaaaggtttcccattgttctcaggccaaagtctcaaattcttaactgagcttctgcccgcctgcaggattcccccaggctgctgcctctcgggct
>gene=chr20_45997940-45998102; species=equCab
atcttttgaaatttcaatttggaccaggacacacccccatctcccgccccccacctctaagacccttcagaggtttcccattgtgctcaggccaaagtctcaaattcttccctgagctttggggggcctgcaggatttctttctccaactttagct--GGTT
>gene=chr20_45997940-45998102; species=gorGor
ATCTTTTGAAATTTCAATTTGGGCCAGATCACATCCCCATCCCCCAACCCCCACCTCTAAAACCCTTCACAGGTTTCCCATTGTTCTCAGGCCACAGTCTGAAATTCTTCAACGAGCCCTAGGGGGCCTGTAGGATTCCCTTCTCCAGCTTTTGCTCAGGGT
>gene=chr20_45997940-45998102; species=panTro
atcttttgaaatttcaatttgggccagatcacatccccatcccccaacccccacctctaaaacccttcacaggtttcccattgttctcaggccacagtctgaaattcttCAACGAGCCCTAGGGGGCCTGTAGGATTCCCTTCTCCAGCTTTTGCTCAGGGT
>gene=chr20_45997940-45998102; species=papHam
atcttttgaaatttcaatttggaccaaatcacacccccatcccccaacccccacctctaaaacccttcacaggtttcccattgttctcaggccaaagtctcaaattcttcaccgagccctagggggcctgtaggcttctcttctccagcttttgctca-ggt
>gene=chr20_45997940-45998102; species=ponAbe
atcttttgaaatttcaatttgggccagatcacatccccatcccccaacccccacctctaaaacccttcacaggtttcccattgttctcaggccaaagtctgaaattcttcaacaagccctagggggccTGTAGGATTCCCTTCTCCAGCTTTTGCTCAGGGT
>gene=chr20_45997940-45998102; species=rheMac
atcttttgaaatttcaatttggaccaaatcacatccccatcccccaacccccacctctaaaacccttcacaggtttcccattgttctcaggccaaagtctcaaattcttcaccgagccctagggggccTGTAGGCTTCTCTTCTCCAGCTTTTGCTCA-GGT
>gene=chr20_47663242-47663365; species=hg19
CTGCGGATTGCCCGCCCTTTCCTCTCCATCACGGCGCTGATTGGCTGCGCCGCCGCCTCTCCGCTCGGGAAGGCCGCTCCTTATTGGTCGCGCTCGCATGTCCATTCTCTGCGACGGTGGCTG
>gene=chr20_47663242-47663365; species=bosTau
GGCGCGAGCGCCCGCCTCTTCCTCCTTAGCGCCGCGCTGATTGGCCGCGCT------------CTCGGGGCGGCCTGCTCTCGTTGGTCGCACCCGTGCGTCCGTTCTCGGCGCACCCGGCCG
>gene=chr20_47663242-47663365; species=calJac
CTGCGGATTGCCCGCCCTTTCCTCTCTATCACGGCGCTGACTGGCTCCGCCGCCGCCTCGCCGCTCGGGAAGGCCGCTCCTTATTGGTCGCGCCTGCGTGTCCATTCTCCGCGCACGGGGCCG
>gene=chr20_47663242-47663365; species=canFam
CGCCCGAGCGCCCGCCCCTTCCCCTCGAGCGCCGTGCTGATTggccgcgccgccgccgggccgcTCGGGAAGGCCGCCTCTCATTGGTCGCGCCCTCGCGTCCGTCCTGGTCGCGCCCGGCCG
>gene=chr20_47663242-47663365; species=equCab
----------------------------------------------------CGGCTAAGCCGCCCGAGGAGGACGCGCCT----------------ATATCCTTCCAGAT------------
>gene=chr20_47663242-47663365; species=gorGor
CTGCGGATTGCCCGCCCTTTCCTCTCCATCACGGCGCTGATTGGCTGCG----CGCCTCTCCGCTCGGGAAGGCCGCTCCTTATTGGTCG-GCTCGCATGTCCATTCTCTGCGACGGGGGCTG
>gene=chr20_47663242-47663365; species=panTro
CTGCGGATTGCCCGCCCTTTCCTCTCCATCACGGCGCTGATTGGCTGCGCCGCCGCCTCTCCGCTCGGGAAGGCCGCTCCTTATTGGTCGCGCTCGCATGTCCATTCTCTGCGACGGTGGCTG
>gene=chr20_47663242-47663365; species=papHam
CTGCGGATTGCCCGCCCTTTCCTCTCCATCACGGCACTGATTGGTTGCGCCGCCGCGTCTCCGCTCGGAAAGGCTGCTTCTTATTGGTCGCGCTCGCGTGTCCGTTCTCTGCGACGGGGGCTT
>gene=chr20_47663242-47663365; species=ponAbe
-----------------------------------------------------------------------------------------------------CCATTCTCTGCGACGGGGGCTG
>gene=chr20_47663242-47663365; species=rheMac
TTGCGGATTGCCCGCCCTTTCCTCTCCATCACGGCGCTGATTGGTTGCGCCGCCGCGTCTCCGCTCGGAAAGGCTGCTTCTTATTGGTCGCGCTCGCGTGTCCGTTCTCTGCGACGGGGGCTT
>gene=chr20_48552655-48552884; species=hg19
aggaaaaaGCAACTTGATTCGAAGATAAATAGTGATAGTGCAAGTGGTGCCGAACTAACGATAAATTTGGAAAACAGCGGCCCACGCGCAGAGCCCGTCCCAATTCTGGCAGCCTTTGGATTTGGCTTCCACGTTTTCCAGATTTCCCTCGGCCTCTAGCTCGCTTGCGTCAGAGGGGCCCCGAGGGGCGGCCCACCCGCTAGCCCCGCCCCCAACCGCTCACCGCCCC
>gene=chr20_48552655-48552884; species=bosTau
--------------------------------------------------------------AATTTTGGGCAAAAGTGGCTGAAGCACAAACCCTCCTCCACTCATACCAGTCTCTGGATCCGG-ATCTACACTTT-----------------------TCCCTAGCGTCCGAGGGGCCAGGAGGCGTGGCCCGCCCGCTGACCCCGCCCCCAA-------------C
>gene=chr20_48552655-48552884; species=calJac
AGGAAAAAGCAA--TGATTTGAAGAGAACTAGTGATAGTGCAAGTGGTGCCGAACTAATGATACATTTGGAAAACAGCGGTCCACGCGCAAAGACCGTCACAAATCTGGCAGCCTTTGGATTTGGCTTCCACGTTTTCCAGATTGCCTTCGGCCTCTAGGTCGCTCAGGTCAGAGGGGCCGGGAGGCGCGGCCCACCCACGAGccccgcccccaacagcgccccgcccc
>gene=chr20_48552655-48552884; species=canFam
--------GCAACTCGATGTGGGGTGAAAAAGTAACAG-----------------TAATGA-AAATTGAGGAAACAGCCGTTGAAACACAAAGCCTGTTCCAATTCTGCAGGTGTCTGGATCTGACTTCCACATTTTCCAGATTTCCCGCGGCCTCGCCCTCCCGTCCGTCGGGGGGGGCAGGGGGCGTGGCCCGCCCACAAGCCCC-TCCCCAGCCGCGCGTC---CC
>gene=chr20_48552655-48552884; species=equCab
aagacagagcaagtcgatttgaagagaaaaagtaatagtgcaAATATTAAGTAACTAAAGA-AAATATGGGAAACAGTGGCCGAAGGACAGAGCCCATTCTAATTCTGCCAGGCTCGGGATCTGGCTTCCACATTTTCCAGATTTCCTTCGGCCTAG----------------------------------------------------------------------CC
>gene=chr20_48552655-48552884; species=gorGor
-------------------------------------------------------------------------------------------------------------------------------------------------------------------------------------------------------------------------------------
>gene=chr20_48552655-48552884; species=panTro
aggaaaaaGCAACTTGATTCGAAGATAAATAGTGATAGTGCCAGTGGTGCCGAACTAACGATAAATTTGGAAAACAGCGGCCCACGCGCAGAGCCCGTCCCAATTCTGGCAGCCTTTGGATTTGGCTTCCACGTTTTCCAGATTTCCCTCGGCCTCTAGCTCGCTTGCGTCAGAGGGGCCCCGAGGGGCGGCCCACCCGCTAGCCCCGCCCCCAACCGCTCACCGCCCC
>gene=chr20_48552655-48552884; species=papHam
aggaaaaaGCAATTTGATTCGAAAATAAATAGTGATAGTGCAAGTGGTGCCGAACTAACGATAAATTTGGAAAACAGCGGCCCACGCGCAGAGCCCGTCCCAATTCTGGCAGCCTTTGGATTTGGCTTCCACGTTTTCCAGATTTCCCTCGGCCTCCAGCTCGCTTGGGTCAGAGGGGCCCC-AGGGGCGGCCCACCCACGAGCCCCGCCCCCAACCGCTCAccgcccc
>gene=chr20_48552655-48552884; species=ponAbe
aggaaaaaGCAACTTGATTCGAAGATAAATAGTGATACTGCAAGTAGTGCCGAACTAACGATAAATTTGGAAAACAGCGGCCCACGCGCAGAGCCCGTCCCAATTCTGGCAGCCTTTGGATTTGGCTTCCACGTTTTCCAGATTTCCCTCTGCCTCTAGCTCGCTTGCATCAgaggggccccgaggggcGGCCCACCCACGAGCCCCGCCCCCAACCGCTCACCCCCCC
>gene=chr20_48552655-48552884; species=rheMac
aggaaaaaGCAATTTGATTCGAAGATAAATAGTGATAGTGCAAGTGGTGCCGAACTAACGATAAATTTGGAAAACAGCGGCCCACGCGCAGAGCCCGTCCCAATTCTGGCAGCCTTTGGATCTGGCTTCCACGTTTTCCAGATTTCCCTCGGCCTCCAGCTCGCTTGGGTCAGAGGGGCCCC-AGGGGCCGCCCACCCACGAGCCCCGCCCCCAACCGCTCAccgcccc
>gene=chr20_48782563-48782887; species=hg19
AACCTGCATGCCCGTTAGGAGGAGACAGATCAAGCACGTAGTCACGCTGCGCTGTGTTGCTTCCCTCCGCTTCTTTTGCTCCTGGGTAAATAGGGCGGGGGAGGTGAGATTGGAAGGATGCCAGGAATCTTGGGCCCAGCTGCTGCTTTATGACTTAGGGATATAACTGCTTCTGACTCATGCGTGCTTGGCTCTTTGTGATTATGTGCTGAGACACGTCAGCGGGAGGCTGCCCCGGAATGTCTCCCCATGCGAATCGAGGGTGGGGCCTCTGCTGAGTCACCTCTGGCTCCTAGAAGCCTGGCTCAGGGTCAGCTCATTTGA
>gene=chr20_48782563-48782887; species=bosTau
AGCCCCCACGGCCATTAGGAGGAGACAAC-------TGTGGTCACGTGGTGCT---------------------------------------------------TGGGCGTGGAAGGATGCCAGGAATCCTGGGCCCAGCTGCTGCTTTGTGAC-TATGGGCATCACT--CTCTGACTCATGCATGATTGACATATTGGGATTATGCGTGGACATGTCTCGACAGGAGGCTGCCCTGGAATGTCTCCCCACTGGAATGGAGGGCAGGGCCTCTGCTGAGTCACCTCTGGCCA-TGGGAGGCTGGCTCTGGGTAGGCTCATTTTA
>gene=chr20_48782563-48782887; species=calJac
GACCTGCATGCTCATTGGGAGGAGACAGATAAAGAACCGAGTCAGGCTATGCTATGTCGCTTCCCTCCGCTTCTTTTGCTCCTAGGTAAATAGGGCAGGAGAAGTGGGATTGGAAGGCTGCCAGGAATCTTGGGCCCAGCTGCTGCTTTATGACTTAGGGACATAACTGCTTCTGACTCACGTGTGATTTGCTCTTTGTGATTTTGTGCCAAGGTACGTCAGCAGGAGGCTGTCCTGGAATGTCTCCCTTTTCGAATCGAGGGTGTGGCCTCTGCTGAGTCACCTCTAGCTCCTAGAAGCCTGGCTCAGGGTCAACTCATTTTA
>gene=chr20_48782563-48782887; species=canFam
aacccacatgtccattaggaggagacaaataaaacgtgtagtcatgcTGCGGTACGGCTCTTCCCTCAGCTCCGTTTGCTGTTCTGTAAACGGGGCCGGGGGGGTGGGATTGGAAGGATACCAGTTATCTTGGGTCTACCTGCTACTTTATGACCTACGGGCATAACTGTTTCTGACTCATGCACGATGGACGCATCGGGATTATGTGCTGACTGGTCTCTACAGGAAGCTGTCCTGGAATGTCTCCCCATTGGAATCAAGGGCAGGGCCTCTGCTGAGTCACCCCTGGCCTCTGGGAGCTCAGCTCAGGGTCAGCTCATTGta
>gene=chr20_48782563-48782887; species=equCab
AACCCATATGCCCATTAGGAGAAGACGAATAAAAC------------TGTGCTGCAGCTCTTCCCCCGACTCTG-CCGCTCTTCTGTAAATGGGGCTGGGGAGGGGGGATTGGAGGGGTGCTAGGAATCCTGGGCCCAGCTGCTACTTTACGATTTATGTGCATAAGTCCTTCTGACTCATGTGTGATTGATGCATTAGGATTCTGTGCTGACATGTCTCGACAGGAGGCTGCC--AGAATGTCTCTCCACTGGAATCGAAGGCGGGGCTGCTGCCGAGCCACCTTTGGCTCCTGAGGGCCCAGCTCAGGGTCGGCTCATTTta
>gene=chr20_48782563-48782887; species=gorGor
aacctgcatgcccattaggaggagacagatCAAGCACGTAGTCACGCTGCGCTGTGTTGCTTCCCTCCGCTTCTTTTGCTCCTGGGTAAATAGGGCGGGGGAGGTGAGATTGGAAGGATGCCAGGAATCTTGGGCCCAGCTGCTGCTTTATGACTTAGGGATATAACTGCTTCTGACTCATGCATGCTTGGCTCTTTGTGATTATGTGCTGAGACAC-TCAGCGGGAGGCTGCCCCGGAATGTCTCCCCATGCGAATCGAGGGTGGGGCCTCTGCTGAGTCACCTCTGGCTCCTAGAAGCCTGGCTCAGGGTCAGCTCATTTTA
>gene=chr20_48782563-48782887; species=panTro
AACCTGCATGCCCATTAGGAGGAGACAGATCAAGCACGTAGTCACGCTGCGCTGTGTTGCTTCCCTCCGCTTCTTTTGCTCCTGGGTAAATAGGGCGGGGGAGGTGAGATTGGAAGGATGCCAGGAATCTTGGGCCCAGCTGCTGCTTTATGACTTAGGGATATAACTGCTTCTGACTCATGCGTGCTTGGCTCTTTGTGATTATGTGCTGAGACACGTCAGCGGGAGGCTGCCCCGGAATGTCTCCCCATGCGAATCGAGGGTGGGGCCTCTGCTGAGTCACCTCTGGCTCCTAGAAGCCTGGCTCGGGGTCAGCTCATTTTA
>gene=chr20_48782563-48782887; species=papHam
AACCTGTATGCCCATTAGGAAAAGACAGATCAAGCACGTAGTCACACTGTGCCCTGTTGCTTCCCTCTGCTTCTTTTGCTCCTGGGTAACTAGGGCGG----------------------------------------GCTGCTGCTTTATGACTTA-GGATACAACTGCTTCTGACTCATGCGTGATTGGCTCTTTGTGATTATGTGCTGAGACACGTCAGCAGGAGGCTGCCCCGGAATGTCTCCCCATGTGAATTGAGGGTGGGGCCTCTGCTGAGTCACCTCTGTCTCCTAGAAGCCTGGCTCAGGGTCAGCTCATTTTA
>gene=chr20_48782563-48782887; species=ponAbe
AACCTGCATGCCCATTAGGAGGAGACAGATCGAGCACGTAGTCACGCTGCGCTGTGTTGCTTCCCTCCGCTTCTTTTGCTCCTGGGTAAATAGTGCGGGGGAGGTGAGATTGGAAGGATGCCAGGAATCTTGGGCCCAGCTGCTGCTTCATGACTTAGGGATATAACTGCTTCTGACTCATGCGTGATTGGCTCTTTGTGATTATGTGCTGAGACACGTCAGCAGGAGGCTGCCCCGGAATGTCTCCCCATGCAAATCGAGGGTGGGGCCTCTGCTGAGTCACCTCTGGCTCCTAGAAGCCTGGCTCCGGGTCAGCTCATTTTA
>gene=chr20_48782563-48782887; species=rheMac
------------------------------------------------------------------------------------------------------------------------------------------------------------------------------------------------------------------------------------------------------------------------------------------------------------------------------------
>gene=chr20_49116055-49116167; species=hg19
tttagaaatggtgcacgtcacttccactcaggtcctattggtcagcatgcagtcatatggcacatctagttgcaagggaagttgggaaatgtagtctttagccaggcaggca
>gene=chr20_49116055-49116167; species=bosTau
tttagaagtggaccacatcactaacacccacatcctattggccagtatgtagtcacatggcatagttacctgcaagggaacatgggaaatgtagtctttagttgggcagcca
>gene=chr20_49116055-49116167; species=calJac
tttagaaatgtcgcacatcacttctattcagatcctattggtcagtatgtagtcacatggcacatctagttgcaaggaaagttgggaaatgtagtctttaggtgggcaggct
>gene=chr20_49116055-49116167; species=canFam
TTtagaggtagattacatcatttccatcctcatcctattggccagtatatagtcacccagtgtatctagctgcaagggaagctgggaaat---gtctcttgctgggcagtca
>gene=chr20_49116055-49116167; species=equCab
ttgagaagtagaccacgtcacttccacccacatctgattggccggcatctagtc-cacggcaactctagctgcaatggaagctgggaaatgtagcctttagctgggaagcca
>gene=chr20_49116055-49116167; species=gorGor
tttagaaatggtgcacatcacttccactcagatcctattggtcagcatgcagtcatatggcacatctagttgcaagggaagttgggaaatgtagtctttagccaggcaggca
>gene=chr20_49116055-49116167; species=panTro
tttagaaatggtgcacatcacttccactcagatcctattggtcagcatgcagtcatatggcacatctagttgcaagggaagttgggaaatgtagtctttagccaggcaggca
>gene=chr20_49116055-49116167; species=papHam
tttagaaatggcgcacatcacttccactcagatcctattggtcagcatgtagtcatatggcacatctagttgcaagggaagttgggaaatgtagtctttagccaggcaggca
>gene=chr20_49116055-49116167; species=ponAbe
tttagaaatggtgcacatcacttccactcagatcctattggtcagcat-----------gcacatctagttgcaagggaagttgggaaatgtagtctttagccaggcaggca
>gene=chr20_49116055-49116167; species=rheMac
tttagaaatggcgcacatcacttccactcagatcctattggtcagcatgtagtcatatggcacatctagttgcaagggaagttgggaaatgtagtctttagccaggcaggca
>gene=chr20_49545950-49546274; species=hg19
TTAATCCTTCGCCATGTTGCTGTCAGCTCACCAACTAAGAGTGCGAGTGTGTCTTGCTGGGCCCATTTTCCCATGGTCTGTAGAAGGCGCTGTGAAGCACATCCTGTTCTAGCTCGGGGGCCCTTCCCCCCTCTGCAGCCTTACCCAGTGCAGAGAATGCGCCCCCTACTGACTCCAACACTCATCGCCTTTAGCCGACTTGGCTGCGGTGCATTTTGGGTGGGGGCTGGTATTTTCTCCATGGCCATAAACCAGAAGCAACAATGCAGATTTCTAAAGAAACTGTATCAAGCTATCCAAGAGATTTTTTTTTTTTTCATTCTG
>gene=chr20_49545950-49546274; species=bosTau
TTGATCCTTCACCATGTTGCTGTCAGCTCACCAACTAAGAGTGT--GAGTGTCTTGCTGGGTCCATTTTCCCATGGTCTGTAGAAGGCGCTGTGAAGCTCATCCTGCTCTAGCTCTGGGGCCCTTCCCCCCTCTGCAGCCTTACCCAGTGCAGGGAATGCGCCCCCTACTGACTCCAACACTCATCGCCTTTAGCCGACTTGGCTGCGGTGCATTTTGGGTGGGGGCTGGTATTTTCTTCATGGCCATAAACCAGAAGCAACAATGCAGATTTATAAAGAAACTCTATCAAGCTACCCAGGAGATTTTTTTTTCTTTCGTTTTG
>gene=chr20_49545950-49546274; species=calJac
TTAATCCTTCGCCATGTTGCTGTCAGCTCACCAACTA--AGTGCGAGTGTGACTTGCTGGGCCCATTTTCCCATGGTCTGTAGAAGGCGCTGTGAAGCACATCCTGTTCTAGCTCGGGGGCCCTTCCCCCCTCTGCAGCCTTACCCAGTGCAGAGAATGCGCCCCCTACTGACTCCAACACTCATCGCCTTTAGCCGACTTGGCTGCGGTGCATTTTGGGTGGGGGCTGGTATTTTCTCCATGGCCATAAACCAGAAGCAACAATGCAGATTTCTAAAGAAACTGTATCAAGCTATCCAAGAGATTATTTTCCTTTCCATTCTG
>gene=chr20_49545950-49546274; species=canFam
TTAATCCTTCGCCATGTTGCTGTCAGCTCACCAACTAAGAGTGCGAGTGTGTCTTGCTGGGTCCATTTTCCCATGGTCTGTAGAAGGCGCTGTGAAGCACATCCTGTTCTAGCTCTGGGGCCCTTCCCCCCTCTGCAGCCTTACCCAGTGCAGGGAATGCGCCCCCTACTGACTCCAACACTCATCGCCTTTAGCCGACTTGGCTGCGGTGCATTTTGGGTGGGGGCTGGTATTTTCTTCATGGCCATAAACCAGAAGCAACAATGCAGATTTATAAAGAAACTGTATCAAGCCACTCAGGAGATTtttttgtttttcattttG
>gene=chr20_49545950-49546274; species=equCab
--AAGCCTTCGCCATGTTGCTGTCAGCTCACCCACTAAGAGTGC----GTGCCTCGCTGGGTCC--CTTCCCGTGGTCTGTAGAAGGCGCTGTGCAGCACATCCTGCCCTAGCTCC--GGCCCTTCCCCCTTCTGCAGCCTTACCCAGCGCAGGGAACGCGCCCCCTACTGACTCCGACGCTCATCGCCTTTAGCCGACTTGGCTGCGGTGCATTTTGGGTGGGGGCTGGTATTTTCTTCATGGCCATAAACCAGAAGCAACAATGCAGGTTTATAAAGAAACTGTACCAAGCTACCCAGGAGGGTTTTTT---TTTCGTTTTG
>gene=chr20_49545950-49546274; species=gorGor
TTAATCCTTCGCCATGTTGCTGTCAGCTCACCAACTAAGAGTGCGAGTGTGTCTTGCTGGGCCCATTTTCCCATGGTCT-----------------------------------------------------------------------------------------------------------------------------------------------------------------------------------------------------------------------------------------------------
>gene=chr20_49545950-49546274; species=panTro
TTAATCCTTCGCCATGTTGCTGTCAGCTCACCAACTAAGAGTGCGAGTGTGTCTTGCTGGGCCCATTTTCCCATGGTCTGTAGAAGGCGCTGTGAAGCACATCCTGTTCTAGCTCGGGGGCCCTTCCCCCCTCTGCAGCCTTACCCAGTGCAGAGAATGCGCCCCCTACTGACTCCAACACTCATCGCCTTTAGCCGACTTGGCTGCGGTGCATTTTGGGTGGGGGCTGGTATTTTCTCCATGGCCATAAACCAGAAGCAACAATGCAGATTTCTAAAGAAACTGTATCAAGCTATCCAAGAGATTTTTTTTTTTTTCATTCTG
>gene=chr20_49545950-49546274; species=papHam
TTAATCCTTCGCCATGTTGCTGTCAGCTCACCAACTAAGAGTGCGAGTGTGTCTTGCTGGGCCCATTTTCCCATGGTCTGTAGAAGGCGCTGTGAAGCACATCCTGTTCTAGCTCGGGGGCCCTTCCCCCCTCTGCAGCCTTACCCAGTGCAGAGAATGCGCCCCCTACTGACTCCAACACTCATCGCCTTTAGCCGACTTGGCTGCGGTGCATTTTGGGTGGGGGCTGGTATTTTCTCCATGGCCATAAACCAGAAGCAACAATGCAGATTTCTAAAGAAACTGTATCAAGCTATCCAAGAGATTTTTTTTTTTTTCATTCTG
>gene=chr20_49545950-49546274; species=ponAbe
TTAATCCTTCGCCATGTTGCTGTCAGCTCACCAACTAAGAGTGCGAGTATGTCTTGCTGGGCCCATTTTCCCATGGTCTGTAGAAGGCGCTGTGAAGCACATCCTGTTCTAGCTCGGGGGCCCTTCCCCCCTCTGCAGCCTTACCCAGTGCAGAGAATGCGCCCCCTACTGACTCCAACACTCATCGCCTTTAGCCGACTTGGCTGCGGTGCATTTTGGGTGGGGGCTGGTATTTTCTCCATGGCCATAAACCAGAAGCAACAATGCAGATTTCTAAAGAAACTGTATCAAGCTATCCAAGAGA-TTTTTTTCTTTTCATTCTG
>gene=chr20_49545950-49546274; species=rheMac
TTAATCCTTCGCCATGTTGCTGTCAGCTCACCAACTAAGAGTGCGAGTGTGTCTTGCTGGGCCCATTTTCCCATGGTCTGTAGAAGGCGCTGTGAAGCACATCCTGTTCTAGCTCGGGGGCCCTTCCCCCCTCTGCAGCCTTACCCAGTGCAGAGAATGCGCCCCCTACTGACTCCAACACTCATCGCCTTTAGCCGACTTGGCTGCGGTGCATTTTGGGTGGGGGCTGGTATTTTCTCCATGGCCATAAACCAGAAGCAACAATGCAGATTTCTAAAGAAACTGTATCAAGCTATCCAAGAGATTTTTTTTTTTTTCATTCTG
>gene=chr20_50665014-50665167; species=hg19
TGTCCTGTCCCGCTGTGCAGCCCATAATCCAAGCTGGGAGAGAGGCCCCCGCTGGGTAGCTAATTAAAACAATTATAAATACAAAGAAGGTATCAATGGCATTCCAAGACTCAAACAAAGAGATAAAGCACTGAAGATTTAAATTGTCAATGG
>gene=chr20_50665014-50665167; species=bosTau
TGTAAGGTCCTGCTGCGCCGCCCATAATCC-AGCTGGGAGAGGCACCCCTGCTGGGTGGCTAATTAAAACAATTATAAATACAAAGAGGGTATCAATGGCATTCCAAGATTCAGACAAAGAGATAAAGCATTGAAGATTTAAATTGTCAATGG
>gene=chr20_50665014-50665167; species=calJac
TGTCCTGTCCCGCTGTGCTGCCCATAATCCAAGCTGGAAGAGAGGCCCCTGCTGGGCAGCTAATTAAAACAATTACAAATACAAAGAAGGTATCAATAGCATTCCAAGACTCAAACAAAGAGATAAAGCAC-GAAGGTTTAAATTGTCAATGG
>gene=chr20_50665014-50665167; species=canFam
TGTTGGGTCCTGCTGTGCTGCCTATAATCC-AGCTGGAAGAGGGGCTCCTGCTGGGTGGCTAATTAAAACAATTATAAATACAAAGAAGGTATCAATGGCATTCCAAGACTCAAACAAAGAGATAAAGCACTGAAGATTGAAGTTGTCAATGG
>gene=chr20_50665014-50665167; species=equCab
TGCACCGTCCTGCTGTGCTGCCCATAATCC-AGCTGGGAGAAGGGCCCCCGCTGGGTGGCTAATTAAAACAATTACAAATACAAAGAAGGTATCAATGGCATTCCAGGACTCAAACAAAGAGAGAAAGCATTGAAGATTTAAGTTGTCAATGG
>gene=chr20_50665014-50665167; species=gorGor
TGTCCTGTCCCGCTGTGCAGCCCATAATCCAAGCTGGGAGAGAGGCCCCCGCTGGGTAGCTAATTAAAGCAATTATAAATACAAAGAAGGTATCAATGGCATTCCAAGACTCAAACAAAGAGATAAAGCACTGAAGATTTAAATTGTCAATGG
>gene=chr20_50665014-50665167; species=panTro
TGTCCTGTCCCGCTGTGCAGCCCATAATCCAAGCTGGGAGAGAGGCCCCCGCTGGGTAGCTAATTAAAACAATTATAAATACAAAGAAGGTATCAATGGCATTCCAAGACTCAAACAAAGAGATAAAGCACTGAAGATTTAAATTGTCAATGG
>gene=chr20_50665014-50665167; species=papHam
TGTCCTGTCCCGCTGTGCAGCCCATAATCCAAGCTGGGAGAGAGGCCCCCGCTGGGTAGCTAATTAAAACAATTATAAATACAAAGAAGGTATCAATGGCATTCCAAGACTCAAACAAAGAGATAAAGCACTGAAGATTTAAATTGTCAATGG
>gene=chr20_50665014-50665167; species=ponAbe
TGTCCTGTCCCGCTGTGCAGCCCATAATCCAAGCTGGGAGAGAGGCCCCCGCTGGGTAGCTAATTAAAACAATTATAAATACAAAGAAGGTATCAATGGCATTCCAAGACTCAAACAAAGAGATAAAGCACTGAAGATTTAAATTGTCAATGG
>gene=chr20_50665014-50665167; species=rheMac
TGTCCTGTCCCGCTGTGCAGCCCATAATCCAAGCTGGGAGAGAGGCCCCCGCTGGGTAGCTAATTAAAACAATTATAAATACAAAGAAGGTATCAATGGCATTCCAAGACTCAAACAAAGAGATAAAGCACTGAAGATTTAAATTGTCAATGG
>gene=chr20_55311534-55311652; species=hg19
TGTGTGAACCTCCCAGTTGGACTGGAAAAAGGTTTAGCTCCTCTCTTTATCCTGCAAGGAAGCTCTGCAGGAAACTCTCCAAGAGGACAATAAGCCCCCTTGCCTTTGCAAAAACATT
>gene=chr20_55311534-55311652; species=bosTau
TATGTGAGCCTCCCAGTTGGGTTGGAAAAAGGTTTAGTTCCTCTCTTTATCCTGTAAGTAAGCTCTGCATAAAACTCTTAAGTGGAACAATAAGGCCCCT-GCCTTTGCAAAAACATC
>gene=chr20_55311534-55311652; species=calJac
CGTGTGAACCTCCTGGTTGGACTGGAAAAAGGTTCAGTTCCTCTCTTTATCTTGCAAGGAAGCTCTGCAGGAAACTCCCCACCCGGACAATAAGCCCCCCTGCCTTTGCAGAAACATT
>gene=chr20_55311534-55311652; species=canFam
TGTGTGAGCCTCCCAGCTGGATTGGAAAAAGCTTTAATTCCTCTTCTCATTCTGAAAGTAAGCTCTGCATAAAGCTCT----------------------------------------
>gene=chr20_55311534-55311652; species=equCab
TGTGTGCGCCTCCCAGTTGGACTGGAAAAAGGCTTCCTTCCTCTCTTTCTTCCGAGAGTAAGCTCTGCATAAACCTCTGAAACAGAACACTGAAGCCCTTTGCCTTTGCAAAAGCATT
>gene=chr20_55311534-55311652; species=gorGor
TGTGTGAACCTCCCAGTTGGACTGGAAAAAGGTTTAGCTCCTCTCTTTATCCTGCAAGGAAGCTCTGCAGGAAACTCTCCAAGAGGACAATAAGCCCCCTTGCCTTTGCAAAAACATT
>gene=chr20_55311534-55311652; species=panTro
TGTGTGAACCTCCCAGTTGGACTGGAAAAAGGTTTAGCTCCTCTCTTAATCCTGAAAGGAAGCTCTGCAGGAAACTCTCCAAGAGGACAATAAGCCCCCTTGCCTTTGCAAAAACATT
>gene=chr20_55311534-55311652; species=papHam
TGTGTGAATTTCCCAGTTGGACTGGAAAAAGGTTTAGCTCCTGTCTTTATCCTGCAAGGAAGCTCTGCAGGAAACTCTCCAACTGGACAATAAGCCCCCTTGCCTTTGCAAAAACATT
>gene=chr20_55311534-55311652; species=ponAbe
TGTGTGAACCTCCCAGTTGGACTGGAAAAAGGTTTAGCTCCTCTCTTTATCCTGCAAGGAAGCTCTGCAGGAAACTCTCCAAGAGGACAATAAGCCCCCTTGCCTTTGCAAAAACATT
>gene=chr20_55311534-55311652; species=rheMac
TGTGTGAATTTCCCAGTTGGACTGGAAAAAGGTTTAGCTCCTGTCTTTATCCTGCAAGGAAGCTCTGCAGGAAACTCTCCAACTGGACAATAAGCCCCCTTGCCTTTGCAAAAACATT
>gene=chr20_55807229-55807378; species=hg19
ccccaatctacttaatccctgtgtgttcccctccccctggagatagtaacaatggccctttctcatggagttgttgggaagattaCAGAAGCCATTTGCTGACAGGAGAAAGCCACAGGTGAGCCATTTGAGTCTGCCATTGTTACAGG
>gene=chr20_55807229-55807378; species=bosTau
agccaagttacttgaccagtgtgtgg-ccccttcctccagggtta---acactggccttttctcata--------gggaagatcacaggaggtggc-gtttagggcagagccagccaggaaaATAA-CTGCATTTGTCATAGTTACAGA
>gene=chr20_55807229-55807378; species=calJac
ccccaagctgcttactccc--tgggttcccctctcccggtggataatcacaatggccctttctcatggagttgttggaaagatcacagaagccatTTGCTCACAGGAGAAAGCCACAGGTGAGTCATTTGAGTCCGTCAGTATTACAGG
>gene=chr20_55807229-55807378; species=canFam
GGCCAAGTTGGTTGCCCTCT-CATGCTCCCCTCGCCCCAG----GATGATACTGGCCCTTTCTCACCGAGCT----------GTACAGA-GTCGGC-CCTTACGGCACTG-TACGTTG--------TTTGCCT------TTGTCTCGGG
>gene=chr20_55807229-55807378; species=equCab
ggccaagttacttaacctcggtgtgctcccctcccgcaggggataataacagtggccctttctcacagagttcctgggaggatcacaga-gtcggc-acttacagcagcgcccggcaggaaagcAATTCGTGTCTGCCGTTGTGACTGG
>gene=chr20_55807229-55807378; species=gorGor
ccccgagctacttaatccctgtgtgttcccctccccctggagatagtaacaatggccctttctcatggagttggtgggaagatcaCAGAAGCCATTTGCTGACAGGAGAAAGCCACAGGTGAGCCATTTGAGTCTGCCATTGTTACAGG
>gene=chr20_55807229-55807378; species=panTro
ccccaagctacttaatccctgtgtgttcccctccccctggagatagtaacaatggccctttctcatggagttgttgggaagatcacagaagCCATTTGCTGACAGGAGAAAGCCACAGGTGAGCCACTTGAGTCTGCCATTGTTACAGG
>gene=chr20_55807229-55807378; species=papHam
ccccaagctacttaatccctgtgtgttcccctctccctagagatagtaacaatggccctttctcatggagttgttgggaagatcacagaagCCATTTGCTCACAGGGGAAAGTCACAGGTGAGCCATTTGAGTCTGCCATTGTTACAGG
>gene=chr20_55807229-55807378; species=ponAbe
ccccaggctacttaatccctgtgtgttcccctccccctggagatagtaacaatggccctttctcatggagttattgggaagatcacagaagCCATTTGCTGACAGGAGAAAGCCACAGGTGAGCCATTTGAGTCCGCCATTGTTACAGG
>gene=chr20_55807229-55807378; species=rheMac
ccccaagctacttaatccctgtgtgttcccctctccctagagatagtaacaatggccctttctcatggagttgttgggaagatcaCAGAAGCCATTTGCTCACAGGAGAAAGCCACAGGTGAGCCATTTGAGTCTGCCATTGTTACAGG
>gene=chr20_56293581-56293784; species=hg19
CCAAGACACCGAAGAGGCGGGGGTGCCAGACAGGCTGACGTCATGGGCAGCCCGAAATGACACAGCTAACCGGCCAATCCCAAGTTTGGATTCCGGGAGAAGCACGATCTATTGGATACAAGTGCTGGTGGCCTCGGCCAATGGTGGGAGAGGGGCCGGAGCCCGGCGGCTGCGTGGGTTTTAAATCCACGTGGTGGCTGCGG
>gene=chr20_56293581-56293784; species=bosTau
TTAAGACGCGGAAGAGGCGGGGGTGCCAGACACGCTGACGTCAGAAGCAGCACGAAATGACACAGCGGACGAGCCAATCCCAAGTTTGCATTCTGGGGGCCCCTA-TTCGATTGGACACAAGTGCGGGCGGCCTTGCCCAATGGCGGAAGAGGGGCAGGAGCCGGGTGGCCGCGTGGGTTTTAAATCCACGTGGTGGCACAAG
>gene=chr20_56293581-56293784; species=calJac
TCAAGACACCGAAGAGGCGGGGGTGCCAGACAGGCTGACGTTATGGGCAGCCCGAAATGACACAGGGGAAGGGCCAATCCCAAGTTTGGATTCCGAGAGGAGCCAGTTCTATTGGATATAAGTGCTGGCGGCCTCTGCCAATGGTGGGAGAGGGGCAGGAGCCCCGTGGCAGCGTGGGTTTTAAATCCACGTGGTGGCTGCGG
>gene=chr20_56293581-56293784; species=canFam
TGCGGCCGCGGAGGAGGC-GGGGCGTCAGGCCG---CGCGTCACGAGCCGCCCGAAATGACACAGCGGACGGGCCAATCCGAAGTTCGGATTCCGGGAGCCGCCA-AAAGATTGGACGCAAGTGCGGGCGGCCTCGTCCAATGGCGGG-----------AGCAGG--TGCCGC-------------------GGGGGGCGGGG
>gene=chr20_56293581-56293784; species=equCab
CGAGGACGCCGAAGAGGCGGGGGTGCCAGACACGCTGACGTCACGGGCAGCCCGAAATGACAAAGCGGACGGGCCAATCCCAAGTTCGGATTCTGCGAGAAGCCA-TCCGATTGGACACGAGTGCGGGCGCCCTTGCCCAATGGTGGAAGAGGGGCAGGAGCCCGGCGGCCGCGTGGGTTTTAAATCCATGTGGCGGCGAGAG
>gene=chr20_56293581-56293784; species=gorGor
CCAAGACACCGAAGAGGCGGGGGTGCCAGACAGGCTGACGTCATGGGCAGCCCGAAATGACACAGCGAACGGGCCAGTCCCAAGTTTGGATTCCGGGAGAAGCACGATCTATTGGATACAAGTGCTGGCGGCCTCCGCCAATGGTGGGAGAGGGGCCGGAGCCCGGCGGCTGCGTGGGTTTTAAATCCACGTGGTGGCTGCGG
>gene=chr20_56293581-56293784; species=panTro
CCAAGACACCGAAGAGGCGGGGGTGCCAGACAGGCTGACGTCATGGGCAGCCCGAAATGACACAGCGAACCGGCCAATCCCAAGTTTGGATTCCGGGAGAAGCACGATCTATTGGATACAAGTGCTGGTGGCCTCGGCCAATGGTGGGAGAGGGGCCGGAGCCCGGCGGCTGCGTGGGTTTTAAATCCACGTGGTGGCTGCGG
>gene=chr20_56293581-56293784; species=papHam
TCAAGACACCGAAGGGGGGGGGGTGCCAGACAGGCTGACGTCATGGGCAGCCCGAAATGACACAGCAAACGGGCCAATCCCAAGTTGGGATTCCGGGAGAAGCAAGATCTATTGGATACAAGTGCTGGCGGCCTCGACCAATGGTGGGAGAGGGGCCGGAGCCCGGCGGCTGCGTGGGTTTTAAATCCACGTGGTGGCTGCGG
>gene=chr20_56293581-56293784; species=ponAbe
TCAAGACATCGAAGAGGCGGGGGTGCCAGACAGGCTGACGTCATGGGCAGCCCGAAATGACACAGCGAACGGGCCAATCCCAAGTTTGGATTCCTGGAGAAGCAC-ATCTATTGGATACAAGTGCTGGCGGCCTCGGCCAATGGTGGGAGAGGGGCCGGAGCCCGGCGGCTGCTTGGGTTTTAAATCCACGTGGTGGCTGCGG
>gene=chr20_56293581-56293784; species=rheMac
TCAAGACACCGAAGGGGGGGGGGTGCCAGACAGGCTGACGTCATGGGCAGCTCGAAATGACACAGCAAACGGGCCAATCCCAAGTTGGGATTCCGGGAGAAGCAAGATCTATTGGATACAAGTGCTGGCGGCCTCGACCAATGGTGGGAGAGGGGCCGGAGCCCGGCGGCTGCGTGGGTTTTAAATCCACGTGGTGGCTGCGG
>gene=chr20_57425979-57426090; species=hg19
GGTTTCCGGTCTGACGCCCCCTGCTCATTCGCCAGGCAGCCTTGATTGGCATGACCCCTGCCCAATGGCTGACCCGGCGCTGGGGTCGGAGGGGAGTGAGTTGGTGTTGGG
>gene=chr20_57425979-57426090; species=bosTau
GGTTTCCGGTCTGACGCCCCCCGCTCATTCGCTAGGCAGCCTTGATTGGCGTGACCCCAGCCCAATGGCTGACCCAGCACTGGGGTCGGAGGGGAGTGAGTTGATGTTGCG
>gene=chr20_57425979-57426090; species=calJac
GGTTTCCGGTCTGACGCCCCCTTCTTATTCGCCAGGCAGCCTTGATTGGCATGACCCCAGCCCAATGGCTGACCCGGCGCTGGGGTCGGAGGGGAGTGATTTGGCGTTAGG
>gene=chr20_57425979-57426090; species=canFam
GGTTTCCGGTCCGACGCCCCCTGCTCATTCGCCAGGCAACCTTGATTGGCGTGACCCCAGCCCAATGGCTGACCCCGCGCTGGGGTCGGAGGGGAGTGAGTTGAGGTCGCG
>gene=chr20_57425979-57426090; species=equCab
GGTTTCCGGTCCGATACCCCCTGCTCATTCGCCAGGCAGCCTTGATTGACGTGACCCCAGCCCAATGGCTGACCCAGCGCTGAGGTCGGTGGGGAGCGAGTTGATCTTGTG
>gene=chr20_57425979-57426090; species=gorGor
GGTTTCCGGTCTGACGCCCCCTGCTCATTCGCCAGGCAGCCTTGATTGGCATGACCCCTGCCCAATG-CTGACCCGGCGCTGGGGTCGGAGGGGAGTGAGTTGGTGTTGGG
>gene=chr20_57425979-57426090; species=panTro
GGTTTCCGGTCTGACGCCCCCTGCTCATTCGCCAGGCAGCCTTGATTGGCATGACCCCTGCCCAATGGCTGACCCGTCGCTGGGGTCGGAGGGGAGTGAGTTGGTGTTGGG
>gene=chr20_57425979-57426090; species=papHam
GGTTTCCGGTCTGACGCCCCCTGCTCATTCGCCAGGCAGCCGTGATTGGCATGACCCCAGCCCAATGGCTGACCCGGCACTGGGGTCGTAGGGGAGTGAGTTGGTGCTGGG
>gene=chr20_57425979-57426090; species=ponAbe
GGTTTCCGGTCTGACGCCCCCTGCTCATTCGCCAGGCAGCCTTGATTGGCATGACCCCTGCCCAATGGCTGACCCGGCGCTGGGGTCGGAGGGGAGTGAGTTGGTGTTGGG
>gene=chr20_57425979-57426090; species=rheMac
GGTTTCCGGTCTGACGCCCCCTGCTCATTCGCCAGGCAGCCGTGATTGGCATGACCCCAGCCCAATGGCTGACCCGGCACTGGGGTCGTAGGGGAGTGAGTTGGTGCTGGG
>gene=chr20_59325337-59325531; species=hg19
CAACATGGCAGCCTCTGGCCTAAGAAGTAAAATTATTTCCAGGTTAAGCCCCTTGCAGAGGCTAACTCCAACCTGATTGGACGAGTGAGAGTCAGTCATCCACAGTGGTCCAATCAGCAATTGCTAATGGGAGGGCCGATGCCATCCTCCCATGATTGCAAGGGGCAGGCCTGTGTTTGGAACGGGAAGGAATT
>gene=chr20_59325337-59325531; species=bosTau
CAACA-CACAGCC-------------------TCCCCTCTGGGCTAAGGGCCT-GTAGTGCCCAATTCCAACCTGAGTGGATGAGCAAAGCTCTGTTCTCCACCCTGGTCCCGGCGGCAGGGGACAGAGGTAGGGG-GACGCCATCCTGACATGACTTCAGC--CCAGTCCTGTGTCTG---------GGGGTT
>gene=chr20_59325337-59325531; species=calJac
CAACATGTC-TCTTCTGGCCCAAGAGCTAAAATTACTTCCAGGTTAAGCCCCTTGCAGAGGGCAACTccaacctgattggatgaatgagagtcagttatccatcctggtccaatcagcaattgctaatgggagggcTGACACCATCCTTCCATGATTGCAAGGGACAGCTCTGGGTTTGGAACAGAAAGGAATT
>gene=chr20_59325337-59325531; species=canFam
-----------------------------------------------------------------------------------------------------------------------------------------GGTGCCCTCCTGGCATGGCT--AGG--GCA--CCTGCGCATGGGAGGGAAGGGGCTC
>gene=chr20_59325337-59325531; species=equCab
CAACATGGCAGCCTCAGATCTAAAAGGTTAAATCACTTCCAGGTTAAGTCCTTGGCAGTGGCTATCTTCCACCTGACTGAGCGAGCGTGCGTCTGTTATCCACCCTGGTCCAGGCAGCAACCATCAGAGAGAGGGA-ACTGCCGTCCTAATGTGAC-----------------TTCAGGGATGGGGACGGGGTT
>gene=chr20_59325337-59325531; species=gorGor
CAACATGGCAGCCTCTGGCCTAAGAGGTAAAATTATTTCCAGGTTAAGCCCCTTGCAGAGGCTAACTCCAACCTGATTGGACGAGTGAGAGTCAGTCATCCACAGTGGTCCAATCAGCAATTGCTAATGGGAGGGCTGGTGCCATCCTCCCATGATTGCAAGGGGCAGGCCTGTGTTTGGAACAGGAAGGAATT
>gene=chr20_59325337-59325531; species=panTro
CAACATGGCAGCCTCTGGCCTAAGAGGTAAAATTATTTCCAGGTTAAGCCCCTTGCAGAGGCTAACTCCAACCTGATTGGACGAGTGAGAGTCAGTCATCCACAGTGGTCCAATCAGCAATTGCTAATGGGAGGGCTGATGCCATCCTCCCATGATTGCAAGGGGCAGGCCTGTGTTTGGAACAGGAAGGAATT
>gene=chr20_59325337-59325531; species=papHam
CAACATGGCAGCCTCTGGCCTAAGAGGTAAAATTACTTCCAGGTTAAGCCCCTTGCAGAAGCTAAGTCCAACCTGATTGGACGAGTGAGAGTCAGTCATCCACCCTGGTCCAGTCAGCAATTGCTAATGGGAGGGCTGATACCATCCTCCCATGATTGCAAGCGGCAGGCCTGTGTTTGGAACAGGAAGGAATT
>gene=chr20_59325337-59325531; species=ponAbe
CAACATGGCAGCCTCTAGCTTAAGAGGTAAAATTACTTCCAGGTTAAGCCCCCTGCAGAGGCTAACTCCAACCTGATTGGATGAGTCAGAGTCAGTCATCCACTGTGGTCCAATCAGCAATTGCTAATGGGAGGGCTGATGCCATCCTCCCATGATTGCAAGGGGCAGGCCTGTGTTTGGAACAGGAAGGAATT
>gene=chr20_59325337-59325531; species=rheMac
CAACATGGCAGCCTCTGGCCTAGGAGGTAAAATTACTTTCAGGTTAAGCCCCTTGCAGAAGCTAAGTCCAACCTGATTGGACGAGTGAGAGTCAGTCATCCACCCTGGTCCAGTCAGCAATTGCTAATGGGAGGGCTGATACCATCCTCCCATGATTGCAAGCGGCAGGCCTGTGTTTGGAACAGGAAGGAATT
>gene=chr20_59745608-59745826; species=hg19
CCATAACTAAATAGATGTTCCTAAATACTTCTTTCCAGATCACTGCATCATTGACTCAAGCCCGGGGCCCAGGGTCCTGCGCCAGTCCATGCCGGGTCTTAGACATGCTTCACCCAGCATGAGGCTATGGGGCTCATTGGGGATGCGCATTTTCCCAGTTGGCCAAAAGCTTAGGCCAAGGATGAGCTCTTTGAAAACTCTGGCCCTTCCTCAGATGC
>gene=chr20_59745608-59745826; species=bosTau
----AGCAAGCTACTC----------ACTTTCCCCCAAGGTATTTCATCCATGATACATGATC---CCCAAG--TTCT------GCCCTGCCTG-GTCACAGACACACTGGTGCTGGGGA----------------GGAGGTGCATATGTTTTCCCAGCTGGCCAAGAGCACAGGTCAAAGACCAGAGCTCGAATGAGCCTGACCCTCAACCAGACAC
>gene=chr20_59745608-59745826; species=calJac
--------------------------------------------------------------------------------------------------------------------------------------------------------------------------------------------------------------------------
>gene=chr20_59745608-59745826; species=canFam
CC---CCCCAATACAC----------ACTTCTTTGCAAGCCACTGCACCCCTCGGACAAGCCCGGGGTCGGG------------GCCCAGGCTG---CA---------------------GTGGCT----------G--GGGGTATGCATCTTCCCAGCTGGCCACAAGCACAGGGCAAAGAGCAGAGTGTGGACAGATCTTGCCTTTAACTGGACAC
>gene=chr20_59745608-59745826; species=equCab
CCACACCTAAATACAC----------ACTTTTTCCGAAGCTACTGCATCCTCTACACAAGCTTGGGACCCAGGCTCCT------GCCCAGTCTG---CACTGACACACTGGAGCCAGGGTGCGGCT----------GGTGGGATGCGCTTTTCTCCATTTGGCCGAAAGCACAGGCCGTAGACTAGTGCTTGGACTGGTGTAGCCCTTAATCGGACGC
>gene=chr20_59745608-59745826; species=gorGor
CCATAACTAAATAGATGTTGCTAAATACTTCTTTCCAGATCACTGCATCATTGACTCAAGCCCGGGGCCCAGGGTCCTGCGCCAGTCCATGCCGGGTCTTAGACATGCTTCACCCAGCATGAGGCTATGGGGCTCATTGGGGATGCGCATTTTCCCAGTTGGCCAAAAGCTTAGGCCAAGGATGAGCGCTTTGAAAACTCTGGCCCTTCCTCAGATGC
>gene=chr20_59745608-59745826; species=panTro
CCATAACTAAATAGATGTTCCTAAATACTTCTTTCCAGATCACTGCATCATTGACTCCAGCCCGGGGCCCAGGGTCCTGCGCCAGTCCATGCCGGGTCTTAGACATGCTTCACCCAGCATGAGGCTATGGAGCTCATTGGGGATGCGCATTTTCCCAGTTGGCCAAAAGCTTAGGCCAAGGATGAGCGCTTTGAAATCTCTGGCCCTTCCTCAGATGC
>gene=chr20_59745608-59745826; species=papHam
CCATAACTAAATAGACGTTCCTAAATACTTCTTTCCGGATCACTGCATCATTGACTCAAGCCCGGGGCCCAGGGACCTGCGCCAGTCCATGCCGGGTCTTAGACACACTTCAGCCAGCACGAGACTATGGCGCTCATTGGGGATGTGCATTTTCCCAGTTGGCCAAAAGCTTAGGCCAAGGATGGGCACTTTGAAAACTCTGGCCCTTCCTCAGATGC
>gene=chr20_59745608-59745826; species=ponAbe
CCATAACTAAATAGACGTTCCTAAATACTTCTTTCCAGATCACTGCATCATTGACTCAAGCCCGGGGCCCAGGGTCCTGCGCCAGTCCATGCTGGGTCTTAGACACGCTTCAGCCAGCATGAGGCTATGGGGCTCATTGGGGATGCGCATTTTCCCAGTTGGCCAAAAGCTTAGGCCAAGGATGAGCACTTTGAAAACTCTGGCCCTTCCTCAGATGC
>gene=chr20_59745608-59745826; species=rheMac
CCATAACTAAATAGACGTTCCTAAATACTTCTTTCCAGATCACTGCATCATTGACTCAAGCCCGGGGCCCAGGGACCTGCGCCAGTCCATGCTGGGTCTTAGACACGCTTCAGCCAGCACGAGGCTATGGGGCTCATTGGGGATGTGCATTTTCCCAGTTGGCCAAAAGCTTAGGCCAAGGATGGGCACTTTGAAAACTCTGGCCCTTCCTCAGATGC
>gene=chr20_60813264-60813459; species=hg19
TCAACTCTGCTCTCTGCAGCCACGCCCTTTCCTCCTTGCCTCCCTCCCCTTTTGGCTCAGGGGCGGCATAACCCCGCCTCTCTCCTGCTGTGACTGGCTGTCCTTGCCGTCACTCCGCTGCGTGGGCGGGGCTCTGAGGGGGCACAGGTAGAGGCCCTTCGCGAAGGGATTAGCATAGTCCCACCCCCCGGCGCG
>gene=chr20_60813264-60813459; species=bosTau
TAAACTCTTCTCACC-CAGCCACGCCCCTTCCTTCCTCTCGCCCACCCTTTTCGCGTCTATATCTGCATAATCCCGCCT-TTCCCTTCTTTGATTGGTCTTCCGCATCGTCACTCCTCCGCAAGGGCCGGACTCCAGAGGGGCGGAAGGCGGGACTCTCTGAGACGTAATTAGCATAGTCCCGCCTCCCAGAGCC
>gene=chr20_60813264-60813459; species=calJac
TAAACTCAGCTTTCTGCAGCCACGCCCTTTCCTCCTTCCCTCCCTCCCCTTTTGGCTCAGGGACTGAAGAACCCCGCCTTTCTCCTGCTGTGACTGGCTGTTCTCACCGTCACTCCGCAGCGTGGGCGGGGCTCCGA-GGGGCACCGGGAAAGATCCTGGGCAAAGGGATTAGCATAGTCCCGCCCCCCGGCGAG
>gene=chr20_60813264-60813459; species=canFam
TAAACTCAACTCGCC-CGGCCACGCCCCTTCCTCCCTCTCTCCCGCCCCTTTGGGGTCAATATCTGCATAACCCCGCCT-CCCCCTGCTGTGACTGGCTGCTCGTGGCGTCACTCCTCCGTGTGGGCGGGACTCCCGAGGGGCGAAGGGGGTTGCCCTCCG----------------------------------
>gene=chr20_60813264-60813459; species=equCab
---------------------------------------------------------------------------------------------------------------------------------------------------------------------------------------------------
>gene=chr20_60813264-60813459; species=gorGor
TCAACTCTGCTCTCTGCAGCCACGCCCTTTCCTCCTTCCTTCCCTCCCCTTTTGGCTCAGGGGCGGTATAACCCCTCCTCTCTCCTGCTGTGACTGGCTGTCCTTGCCGTCACTCCGCTGCGTGGGCGGGGCTCTGAGGGGGCACAGGTAGAGGCCCTTCGCGAAGGGATTAGCATAGTCCCGCCCCCCGGCGCG
>gene=chr20_60813264-60813459; species=panTro
TCAACTCTGCTCTCTGCAGCCACGCCCTTTCCTCCTTGCCTCCCTCCCCTTTTGGCTCAGGGGCGGCATAACCCCGCCTCTCTCCTGCTGTGACTGGCTGTCCTTGCCGTCACTCCGCTGCGTGGGCGGGGCTCTGAGGGGGCACAGGTAGAGGCCCTTCGCGAAGGGATTAGCATAGTCCCACCCCCCGGCGGG
>gene=chr20_60813264-60813459; species=papHam
TCAACTCTGCTCTCCGCAGCCACGCCCTTTCCTCCTTCCCTCCCTCCCCTTTTGGCTCAGGGGCTGCATAACCCCGCCTCTCTCCTGCTGTGACTGGCTGTCCTCGCCGTCACTCCGCTACGTGGGCGGGGC-----------ACAGGTAGAGGCCCTCCGCGAAGGGATTAGCATAGTCCCGCCCCCCGGCGCG
>gene=chr20_60813264-60813459; species=ponAbe
TCAACTCTGCTCTCTGCAGCCACGCCTTTTCCTCCTTCCCTCCCTCCCCTTTTGGCTCAGGGGCGGCATAACCCCGCCTCTCTCTTGCTGTGACTGGCTGTTCTTACCGTCACTCCGCTGCGTGGGCGGGGCTCTGAGGGGGCATAGGTAGAGGCCCTTCGCGAAAGGATTAGCATAGTCCCGCCCCCCGGCGCG
>gene=chr20_60813264-60813459; species=rheMac
TCAACTCTGCTCTCCGCAGCCACGCCCTTTCCTCCTTCCCTCCCTCCCCTTTTGGCTCAGGGGCTGCATAACCCCGCCTCTCTCCTGCTGTGACTGGCTGTCCTCGCCGTCACTCCGCTACGTGGGCGGGGC---------------------------------------------------------------
>gene=chr20_60937026-60937150; species=hg19
CCCAGGAATGTCCACTTGCGCCAGCCTCCTCTGCATTCCTGCAGCCCCTCCCGCACCTGCCAGGAATTCCTTAAACAGCAGGGCGCCTGACGCAGGGGGCACCACCGCACTGCTCACAGCACCT
>gene=chr20_60937026-60937150; species=bosTau
CCTAGGAATGTCCACTTCCGCTGG---CCTGTGCATTCCTGCAGCCCCTCCCACTCC--CCAGCGCTCCCT---GCGGAGGAATTCCT----------------------GGCCCACAGC-CTT
>gene=chr20_60937026-60937150; species=calJac
CCCAGGAATGTCCACTTCCGCCAGCCTTCTCTGCATTCCAGCAGCCC---------------------------------------------------------------TGCTCACAGCACCT
>gene=chr20_60937026-60937150; species=canFam
TCCAGGAATGTCCACTTCCA--AGGC--CGCCTCGTTCCTGGGGCCCCTCCCACGGCCGCCAGGGCTCTGC---GCGAAGGAATTCCT-----------------------GTAAACA-----C
>gene=chr20_60937026-60937150; species=equCab
CCCAGGAATGTCCACTTCCT--GGCCTCCTCCACATTCCTGGGGCCCCTCCCACAGCCGCTAGCGCTCCCT---GCGGAGGAATTCCT----------------------GGCACGCAGCATCT
>gene=chr20_60937026-60937150; species=gorGor
CCCAGGAATGTCCACTTGCGCCAGCCTCCTCTGCATTCCTGCAGCCCCTCCCGCACCTGCCAGGAATTCCTTAAACAGCAGGGCGCCTGACGCAGGGGGCACCACCGCACTGCTCACAGCACCT
>gene=chr20_60937026-60937150; species=panTro
CCCAGGAATGTCCACTTGCGCCAGCCTCCTCTGCATTCCTGCAGCCCCTCCCGCACCTGCCAGGAATTCCTTAAACAGCAGGGCGCCTGACGCAGGGGGCACCACCGCACTGCTCACAGCACCT
>gene=chr20_60937026-60937150; species=papHam
CCCAGGAATGTCCACTTCCCCCAGCCTCCTCTGCATTCCTGCGGCCCCTCCCGCACCCGCCAGGAATTCCTTAAACAGCAGGGCGCCTGACGCAGGGGGCACCACCGCACTGCTCACAGCACCT
>gene=chr20_60937026-60937150; species=ponAbe
CCCAGGAATGTCCACTTCCACCAGCCTCCTCTGCATTCCTGCAGCCCCTCCAGCACCTGCCAGGAATTCCTTAAACAGCAGGGCGCCTGATGCA-GGGGCACCACCGCACTGCCCACAGCACCT
>gene=chr20_60937026-60937150; species=rheMac
CCCAGGAATGTCCACTTCCGCCAGCCTCCTCTGCATTCCTGTGGCCCCTCCCGCACCCGCCAGGAATTCCTTAAACAGCAGGG----------------------CGCACTGCTCACAGCACCT
>gene=chr20_61002630-61002750; species=hg19
TTGGCCAAACCCGCTTGACAGGTTTTCGATTCTCCCAGCCAGGAGCAGAAAGGAGGCAGAGACTGCCCTGAGCCGCCAGGCGGGTTCTGCCATCTCGCAGAAAGTGGCCGGACAGGTTGG
>gene=chr20_61002630-61002750; species=bosTau
TTGGTCAAACCCGCTTGACAGGTTTTTGATTCCCCCGGCCAGGAGCAGAGAGGAGGCAGAGCCGGCCCAAAGCTACCCAACGGGTTCTGCCATCGCACAGAAAGTGGCAGAACGGGTCGG
>gene=chr20_61002630-61002750; species=calJac
TTGGCCAAACCCGCCTGGCAGGTTTGTGATTCTCCCAGCCAGGAGCAGAAAGGAGGCAGAGCCTGCCC-GAGCCGCCAGGCAGGTCCCGCCGGCTCTCAGAAAGTGGCCAGACAGGTCAG
>gene=chr20_61002630-61002750; species=canFam
TTGGCCAAACCCGCTTGACAGGTTCTTGGTTCTCTCAGCCAGGAGCAGAAGGGAGGCAGAGACTGCCCGAAGCTGCCCAACGGGTTCTGTCTCCGCGCAGAAAGTGGCAGGACGGGTCGG
>gene=chr20_61002630-61002750; species=equCab
TTAGCCAAACCTGCTTGACAGGTTTTCGATTCTCCCAGCCAGGAGCAGAAAGGAGGCAGAGACTGCCCAAAGCTGCCCAGCGGGTTCTGCCATTGCACAGAAAGTGGCAAAACGGGTTGG
>gene=chr20_61002630-61002750; species=gorGor
TTGGCCAAACCCGCTTGACAGGTTTTCGATTCTCCCAGCCAGGAGCAGAAAGGAGGCAGAGACTGCCCTGAGCCGCCAGGCGGGTTCTGCCATCTCGCAGAAAGTGGCCGGACAGGTTGG
>gene=chr20_61002630-61002750; species=panTro
------------------------------------------------------------------------------------------------------------------------
>gene=chr20_61002630-61002750; species=papHam
TTGGCCAAACCCGCTTGACGGGTTTTCGATTCTCCCAGCCAGGAGCAGAAAGGAGGCAGAGACTGCCCCGAGCCGCCAGGCGGGTTCTGCCATCTCGCAGAAAGTGGCCGGACAGGTTGG
>gene=chr20_61002630-61002750; species=ponAbe
TTGGCCAAACCCGCTTGACAGGTTTTCGATTCTCCCAGCCAGGAGCAGAAAGGAGGCAGAGACGGCCCCGAGCCGCCAGGCGGGTTCTGCCATCTCGCAGAAAGTGGCCGGACAGGTTGG
>gene=chr20_61002630-61002750; species=rheMac
TTGGCCAAACCCGCTTGACGGGTTTTCGATTCTCCCAGCCAGGAGCAGAAAGGAGGCAGAGACTGCCCCGAGCCGCCAGGCGGGTTCTGCCATCTCGCAGAAAGTGGCCGGACAGGTTGG
>gene=chr20_62466359-62466572; species=hg19
CCCTCTTCTCCCAAGGAGGCATTTCCTTGTCCACCCCCAGCTGGGATTTCTGTGGTTGTCTTTGTCTCAGTCACTGGTCAGGGAACCTGCCTGTTTATTCACCAGCCAGTGGTGTTGCTCAGTCGTCCCCATGGCAACAGCCCTGGGAGTCCTGCCCCCTCCCAGGGAACTGCCCAGAACCTGTCCCTGCCCTCTCCAGGCCTCTGCTGGGAG
>gene=chr20_62466359-62466572; species=bosTau
------------CAGGTAGCGCCTCCCCATCCA-CCCCAGCCGGGTCTTCTA-GGCTGTCTTCACGGCAGTCACTGGTCAGGAAACCTGCCTGTTTATCCTCCAGCCAGTGGTGTTGCTCGGCCGTCCCTATGGCAACAGCCCCGGGAGTCCTG-CCCCTCTCGGGAAACTGCCCAGAACCTGTCCCTGCCCTCTCCAAGCCCCTGCTGGAGG
>gene=chr20_62466359-62466572; species=calJac
CCCTCTTTTCCCAAGGCACCGTTTCCCT-TCCACCCCCAGCTGGGGTTTCTATGGTTGTCTTTGTCTCAGTGACTGGTCAGGGAACCTGCCTGTTTATTCACCAGCCAGTGGTGTTGCTCAGTCGTCCCCATGGAAACAGCCCTGCGAGTCCTGCCCCCTCCCAGGGAACTGCCCAGAACCAGTCCCTGCCCTCTCCAGGCTTCTGCTGGGAG
>gene=chr20_62466359-62466572; species=canFam
GCCCCTGCCCC----------------------------------------------------------------------------------------------------------------------------------------------------------------------------------------------------------
>gene=chr20_62466359-62466572; species=equCab
CCACCTTCCCCCAAGGCCACATTCCCCATCCAC-CCCCAGCTGGGTTTCC-A-GGCCATCTTCACAGTGGTCACTGGTCAGGGAACCTGCCTGTTTATTCTCCAGCCAGTGGTGTTGCTCAGCCGTCCCCATGGCAACAGCCCTGGGAGTCCTGCCCCCTCCCAGGGAATTGCCCAGAACCTGTCCCTGCCCTCTTCCAGCCTCTGCTGGAAG
>gene=chr20_62466359-62466572; species=gorGor
---------------------------------------------------------------------------------------------------------------------------------------------------------------------------------------------------------------------
>gene=chr20_62466359-62466572; species=panTro
CCCTCTTCTCTCAAGGAGGCATTTCCTTGTCCACCCCCAGCTGGGATTTCTATGGTTGTCTTTGTCTCAGTCACTGGTCAGGGAACCTGCCTGTTTATTCACCAGCCAGTGGTGTTGCTCAGTCGTCCCCATGGCAACAGCCCTGGGAGTCCTGCCCCCTCCCAGGGAACTGCCCAGAACCTGTCCCTGCCCTCTCCAGGCCTCTGCTGGGAG
>gene=chr20_62466359-62466572; species=papHam
CCCTCTTCTCCCAAGGAGGCATTTCCTTGTCCACCCCCAGCTGGGATTTCTATGGTTGTCTTTGTCTCAGTCACTGGTCAGGGAACCTGCCTGTTTATTCACCAGCCAGTGATGTTACTCAGTCGTCCCCATGGCAACAGCCCTGGGAGTCCTGCCCCCTCCCAGGGAACTGCCCAGAACCTGTCCCTGCCCTCTCCAGGCCTCTGCTGGGAG
>gene=chr20_62466359-62466572; species=ponAbe
CCCTCTTCTCCCAAGGAGGCATTTCCTTGTCCACCCCCAGCTGGGATTTCTATGGTTGTCTTTGTCTCAGTCACTGGTCAGGGAACCTGCCTGTTTATTCACCAGCCAGTGGTGTTGCTCAGTCGTCCCCATGGCAACAGCCCTGGGAGTCCTGCCCCCTCCCAGGGAACTGCCCAGAACCTGTCCCTGCCCTCTCCAGGCCTCTGCTGGGAG
>gene=chr20_62466359-62466572; species=rheMac
CCCTCTTCTCCCAAGGAGGCATTTCCTTGTCCACCCCCAGCTGGGATTTCTATGGTTGTCTTTGTCTCAGTCACTGGTCAGGGAACCTGCCTGTTTATTCACCAGCCAGTGATGTTACTCAGTCGTCCCCATGGCAACAGCCCTGGGAGTCCTGCCCCCTCCCAGGGAACTGCCCAGAACCTGTCCCTGCCCTCTCCAGGCCTCTGCTGGGAG
>gene=chr20_62487634-62487804; species=hg19
TTTTCCATCTGGTCACCACGCGCCCCCCCAGGTGAGGGTCTCCGAGGGGCAACGCGTGAAAAGCCGGAGCGGATCGCCTCACGGGGCGGAATGGCTGCTGGTGCCGGCCTGGTCAGAGGCCGGGATCGGTATTTGCTGAATATACAACACAGAGGGACCAATAAAAATAC
>gene=chr20_62487634-62487804; species=bosTau
GTTTCCATCTGGCCACCAAGGG-TCCCACAGGTGAGGGCCTCCCAGGGGCAGCAG-GCAAAAAGCAGGGTGGATTGCCT-GACTAATGGAATGGCTCCTGGTG----CCTGGTCGCTGGTCAGTATCAGT----------------AGATACACAGACCGGCAAATAC--
>gene=chr20_62487634-62487804; species=calJac
------------------GGTGTCCCCCCAGGTGAGGGTCTCCATAGGGCAGCGAGGGAAAAGCTGGAGCGGATCACCTCCCAGGGCGGAATGGCTGCTGGTGCCA-CCTGGTCAGAGGTCAGGATCTGTATTCGCTGAATACTCAACACAGA--GACTAGTGAAAATAC
>gene=chr20_62487634-62487804; species=canFam
GTTTCCGTCTG-------CGGG-TCCCCCAGGTGAGGGTCACTG-GGGGCAGCGAGACACAGAACACCAGGGACCGCG--GCGCTGCGGGATGACTTCCGG-GGCGCCCTGGGCGCGGGGCCGGCTCAGC--------------------------GCCG----------
>gene=chr20_62487634-62487804; species=equCab
GTTTCTGTCTGGCCATCAAGGG-TCCCACGGGTGAGGGTCCCCGAGGGGCAGCGAGG--AAGAGCGGCGTGGATCGCGC-GACCTGCGGAATGGCTCCTGGTGCCGGGCCGTCTGCGGGCCAGGATCAGT----------------ACACACAGAGGCTGACAAATAC--
>gene=chr20_62487634-62487804; species=gorGor
GTTTCCATCCGGTCACCACGCG-CCCCCCAGGTGAGGGTCTCCGAGGGGCAACGCGTGAAAAGCTGGAGTGGATCACCTCACGGGGCAGAATGGCTGCTGGTGCCGGCCTGGTCAGAGGCCGGGATCGGTATCTGCTGAATATACAACACAGAGGGACCAATAAAAATAC
>gene=chr20_62487634-62487804; species=panTro
GTTTCCATCTGGTCACCACGCGCCCCCCCAGGTGAGGGTCTCCGAGGGGCAACGCGTGAAAAGCCGGAGCGGATCGCCTCACGGGGCGGAATGGCTGCTGGTGCCGGCCTGGTCAGAGGCCGGGATCGGTATTTGCTGAATATACAACACAGAGGGACCAATAAAAATAC
>gene=chr20_62487634-62487804; species=papHam
GTTTCCATCCGGTCACCACACA-CCCCCCAGGTGAGGGTCTCCGAGGGGCAAGGAGTGAAAAGCTGGAGCGGATTGCCTCACGGGGCGGAATGGCTGCTGGTGCCAGCCTGGTCAGAGGCGGGGATCAGTATTCGCTGAATACACAACACAGAGGGACCACTAAAAACGC
>gene=chr20_62487634-62487804; species=ponAbe
GTTTCCATCCGGTCACCACGCG-CCCCCCAGGTGAGGGTCTCCGAGGGGCAACGCGTGAAAAGCCGGAGCGGATCGCCTCATGGGGCGGAATGGCTGCTGGTGCCGGCCTGGTCAGAGGCCGGGATCGGTATTTGCTGAATATACAACACAGAGGGACCAATAAAAATAC
>gene=chr20_62487634-62487804; species=rheMac
GTTTCCATCCGGTCACCACACG-CCCCCCAGGTGAGGGTCTCCGAGGGGCAAGGAGTGAAAAGCTGGAGTGGATTGCCTCACAAGGTGGAATGGCTGCTGGTGCCAGCCTGGTCAGAGGCGGGGATCAGTATTCGCTGAATACACAACGCAGAGGGACCACTAAAAACGC
>gene=chr20_62496410-62496614; species=hg19
GGAGTCAACCTGGAATGGATTCCCGCCGAACCACGCCTCCCTTTCCTGGTTCGCCCGCAGTTTCGGCCTATCAGGTTGAGTCGGGTAAACCAGGACGGGCCAAGCGGCACTCTCATTGGATATCACTGGTGGGGGCGGGAAGAAGGCGGAGCACGTGCCCGGGCGGAAGTAGCCGTCGCATCGCGGATTACGAAACGCCGCGGA
>gene=chr20_62496410-62496614; species=bosTau
GGA----------------------------TCGACCTCTGTTTCCGACTTCATCCGCAGCCTCGGCCAATCAGGT---------TGAAGCGGGACGGGCCAAAACACTCTCTCGTTGGACACTGCTCGTGGGGGCGGGGCGAGGGCGGAGCGCACGTCAAAGCGGAAGGGGTCGTCGCGCTGTTGATTTCGTAA-GCCGCGGT
>gene=chr20_62496410-62496614; species=calJac
GGAGTCAACCTGGATTGGATTCCTTCCGAACCCCTCCTCCCTTTCCGGCTTCGCCCGCAGTTTCGGCCTATCGGGTTGAGTCAGATAAATCAGGACGGACCAAACAACGCTCTCATTGGACATCACTGGTGG-GGCGGGAGGAGGAGGGAGCCCGCGCCCGAGCGGAAGTAGCCGTCGCGTCGCTGATTACGTAACGTTGCAGG
>gene=chr20_62496410-62496614; species=canFam
GGGGCCGAC---GGAGGCATCCCTTAGGA--CCGGCCGCCCCTTCCGGCTTCGGCCGCAGCCTCGGCCAATCAGGTTGGGGCAGGT-AATAGGGACGGGCCGAGCCACGCCCTCATTGGACAGAGCCGGCGGGGGCGGG--GCAGGCGG----------CAAGCGGAAGGGGCCGTCGCGTCGCTGATTACGTCACGCCGCCGG
>gene=chr20_62496410-62496614; species=equCab
GGCGCCGACCTGGGAGGGATTCCCTCAGAATCCGGCCTCCCTTTCCTGTCGCGTCTGCAGCCTCGGCCAATCAGGTTGGAATGGCTGAACGTGGACGGGGCAAACAACGCCCTCATTGGACAACGCTCGCGGGGGCGGGGAGAAGGCGGAGCTCGGATCAAAGCGGAAG-GGCCGTCGCGTCGCTGATTACGTAACACCACGGG
>gene=chr20_62496410-62496614; species=gorGor
GGAGTCAACCTGGAATGGATTCCCGCCAAACCACGCCTCCCTTTCCTGGTTCGCCCGCAGTTTCGGCCTATCAGGTTGAGTCGGGTAAACCAGGACAGGCCAAACGACGCTCTCATTGGATATCACTGGTGGGGGCGGGAAGAAGGCGGAGCACGTGCCCGGGCGGAAGTAGCCGTCGCATCGCGGATTACGAAACGCC---GG
>gene=chr20_62496410-62496614; species=panTro
GGAGTCAACCTGGAATGGATTCCCGCCGAACCACGCCTCCCTTTCCTGGTTCGCCCGCAGTTTCGGCCTATCAGGTTGAGTCGGGTAAACCAGGACGGGCCAAGCGACGCTCTCATTGGATATCACTCGTGGGGGCGGGAAGAAGGCGGAGCACGTGCCCGGGCGGAAGTAGCCGTCGCATCGCGGATTACGAAACGCCGCGGA
>gene=chr20_62496410-62496614; species=papHam
GGAGCCAACCTGGAATGGATTCCCTTCGAACCACGCCTCCCTGTCCTGCTTCGCCCACAGTTTCGGCCTATCAGATTGAGTCGGATAAACCGGGACTGGCCAAACGACGTTCTCATTGGACATCACTGGTGGAGGCGGGACGAAGGCGGAGCATGTGCCCGGGCGGAAGTAGCCGTCGCGTCGCTGATTACGTAACACCGCGGG
>gene=chr20_62496410-62496614; species=ponAbe
GGAGTCAACTTGGAATGGATTCCCGCCGAACCACGCCTCCCTTTCCTGCTGCGCCCGCAGTTTCGGCCTATCAGGTTGAGTCGGGTAAACCGGGACGGGCCAAACGACGCTCTCATTGGACATCACTGGTGGGGGCGGGAAGAAGGCGGAGCACGTGCCCGGGCGGAAGTAGCCGTCGCATCGCGGATTACGTAACGCCGCGGA
>gene=chr20_62496410-62496614; species=rheMac
GGAGCCAACCTGGAATGGATTCCCTTCGAACCACGCCTCCCTTTCCTGCTTCGCCCACAGTTTCGGCCTATCAGATTGAGTCGGATAAACCAGGACTGGCCAAACGACGTTCTCATTGGACATCACTGGTGGGGGCGGGACGAAGGCGGAGCATGTGCCCGGGCGGAAGTAGCCGTCGCGTCGCTGATTACGTAACGCCGCGGG
>gene=chr10_3827542-3827743; species=hg19
CCGGCCCGGGGGCTGCGCGCCGATGATGTCAGCTCCGGCCAATCGCAGGCGGCGACACACAGCGGCCCCGCCTGGCGTGACCGAGACTCTCCATCACGGCCCGCACCATTGGCTCAATTCGAACTCTGCTCGTTCTGATTGGAAAGTGGCCTCGCAGGCTATTTTTAGCAGGGTATATAAggcgcgggcggccgcgcgccg
>gene=chr10_3827542-3827743; species=bosTau
ccggcccGGGGGCTGCACGGAGATGATGTCAGCTCCGGCCAATCGCGGGCGGCGGCTCACCGCGGCCCCGCCTGGCGTGACCGAGCCTCTCCATCACCGCCCTCGCCATTGGCAGAATTCGAACTCGGCCGGTTCTGATTGGGAGGCGGTTTCGCAGGCTATTTTTAGCAGGGTATATAAGGCGCGGGCCGTCTCGCGCCG
>gene=chr10_3827542-3827743; species=calJac
ccggcccgggggccgcgcgccgATGATGTCAGCTCCGGCCAATCGCGAGCGGCGACACACAGCGGCCCCGCCTGGCGTGACCGAGCCTCTCCATCACGGCCCGCGCCATTGGCTTAATTCGAACTCTGCCCGCTGTGATTGGAGGGTGGCATCGCAGGCTATTTTTAGCAGGGTTTATAA-gcgcgggcggccgcgcgccg
>gene=chr10_3827542-3827743; species=canFam
---------------------------------------------------------------------------------------------------------------------------------------------------------------------------------------------------------
>gene=chr10_3827542-3827743; species=equCab
ccggcccGGGGGCTGCCCGCCGATGATGTCAGCCCCGGCCAATGGCAGGCGGCGGCTCACCGCGGCCCCGCCTGGCGTGACCGAGCCTCTCCATCACGGCCCTCGCCATTGGCTCAATTCGAACTCAGGCGGCTCTGATTGGAAGGCGGCCTCGCAGGCTATTTTTAGCAGGGTATATAAggcgcgggccgccgcgcgccg
>gene=chr10_3827542-3827743; species=gorGor
CCGGCCCGGGGGCTGCGCGCCGATGATGTCAGCTCCGACCAATCGCAGGCGGCGACACACAGCGGCCCCGCCTGGCGTGACCGAGACTCTCCATCACGGCCCGCACCATTGGCTCAATTCGAACTCTGCTCGTTCTGATTGGAAAGTGGCCTCGCAGGCTATTTTTAGCAGGGTATATAAggcgcgggcggccgcgcgccg
>gene=chr10_3827542-3827743; species=panTro
CAGGCCCGGGGGCTGCGCGCCGATGATGTCAGCTCCGGCCAATCGCAGGCGGCGACACACAGTGGCCCCGCCTGGTGTGATCGAGACTCTCCATCACGGCCCGCACCATTGGCTCAATTCGAACTCTGCTCGTTCTGATTGGAAAGTGGCCTCGCAGGCTATTTTTAGCAGGGTATATAAggcgcgggcggccgcgcgccg
>gene=chr10_3827542-3827743; species=papHam
CCGGCCCGGGGGCTGCGCGCCGATGATGTCAGCTCCGGCCAATCGCGGGCGGCGACACACAGCGGCCCCGCCTGGCGTGACCGAGACTCTCCATCACGGCCCGCACCATTGGTTCAATTCGAACTCTGCTCGTTCTGATTGGAGAGTGGCCTCGCAGGCTATTTTTAGCAGGGTATATAAggcgcgggcggcggcgcgccg
>gene=chr10_3827542-3827743; species=ponAbe
CCGGCCCGGGGGCTGCGCGCCGATGATGTCAGCTCCCGCCAATCGCAGGCGGCGACACACAGCGGCCCCGCCTGGCGTGACCGAGACCCTCCATCACGGCCCGCACCATTGGCTCAATTCGAACTCTGCTCGTTCTGATTGGAGAGTGGCCTCGCAGGCTATTTTTAGCAGGGTATATAAggcgcgggcggccgcgcgccg
>gene=chr10_3827542-3827743; species=rheMac
CCGGCCCGGGGGCTGCGCGCCGATGATGTCAGCTCCGGCCAATCGCGGGCGGCGACACACAGCGGCCCCGCCTGGCGTGACCGAGACTCTCCATCACGGCCCGCACCATTGGTTCAATTCGAACTCTGCTCGTTCTGATTGGAGAGTGGCCTCGCAGGCTATTTTTAGCAGGGTATATAAggcgcgggcggcggcgcgccg
>gene=chr10_5931931-5932210; species=hg19
GGACTCGGGGAGCTCGAAGGAACTCTGGGAAAGTTTCCCGCTCCGCCCCGGCCCGAGCGGAAGCGCGGATGGGGCGTGGCCCGGTAGCTGTGGCCGCGCCCCCACCGATTGCGCATTTCGATTGGCGTTAGTGGCCGTCCGTCAGCACGCCCCCTCCGGTCTCGCGTCCCGATTGGTCGCGGGGGCCGTCAGTCCGGCTCCGGCGGCGGGCGCTTCCCGGGGCTGCGGCGGGGCGGAGCTCGCGGAGGAAGTCGGCGGGCGTCTCGGGCTCCAGGTCCC
>gene=chr10_5931931-5932210; species=bosTau
-GAGTCCCTAAGCTCGGAGGAACTCTGGGAAAGTTATGCTCGCCCCTTCCACCCTGGCGGAAGCGCAGAGGGGGCGGGGCCTGCTAGCTGTAGC----------GCGGTTGAGCGTCCCGATTGGCCGCCGCAGCAGTCCGTCAGTGCA-CCCTTCCTCTTGCGTGCTTCAATTGGTCGGGGATGCATTCCGTC-AGCGTCGGCGGCGGGCTCTTCGCGGCCCTGCGGCGGGGCGGAGCTGGTGGAGGAAGTCCACGGCCTGCAGGGGCTCCCACTGCC
>gene=chr10_5931931-5932210; species=calJac
GGACCCGGGGAGCTCGAAGGAACTCTGGGAAAGTTTCTCGCTCCTCCCCTGCCCGAGCGGAAGCGCAGATGGGGCGTGGCTCGATA-CAGTGGACTCGCCTCCACCAATTGCGCATTTCTATTGGCCATAGGGACCGTCCGTCAGCACCCCCCCTCCGGTCTCGAGTTCCGATTGGCCATGGGGGCCGTCTGTCCGGCTCCGGCGGCGGGCGCTTCCCGGGGCTGCGGCGGGGCGGAGCTCGCGGAGGAAGTCAGCGGCCGTCTCGGGTTCCTAGTCCC
>gene=chr10_5931931-5932210; species=canFam
-gggcTCGGGAGCTCGGAGGAACTCTGGGAAAGTTTC-CTCGCCGCCTCGGCCCCGGCGGAAGCGCGGACGGGGCGGGGCCT-TCGGCGGCCGCCGCGCCCCCTGGGGAGGCGCGTTCCTATTGGCCGCCGCGGCCGTCCGTCAGCACGCCCCCTCCGCCTGC-CGCTCCGATTGGACGCGCGGGCGGTCCGTC-AGCCCCGGCGGCGGGCTCTTCCCGGGGCTGCGGCGGGGCGGGGCTGGCGGAGGAAGTCGGCGGCCTGCTCGGGCTGG-------
>gene=chr10_5931931-5932210; species=equCab
---------------------------------------------------------------------------------------------------------------------------------------------------------------------------------------------------------------------------------------------------------------------------------------
>gene=chr10_5931931-5932210; species=gorGor
GGACTCGGGGAGCTCGAAGGAACTCTGGGAAAGTTTCCCGCTCCGCCCCGGCCCGAGCGGAAGCGCGGATGGGGCGTGGCCCGGTAGCTGTGGCCGCGCCCCCACCGGTTGCGCATTTCGATTGGCGTTAGTGGCCGTCCGTCAGCACGCCCCCTCCGGTCTCGCGTCCCGATTGGTCGCGGGGGCCGTCTGTCCGGCTCCGGCGGCGGGCGCTTCCCGGGGCTGCGGCGGGGCGGAGCTCGCGGAGGAAGTCGGCGGTCGTCTCGGGCTCCAGGTCCC
>gene=chr10_5931931-5932210; species=panTro
GGACTCGGGGAGCTCGAAGGAACTCTGGGAAAGTTTCCCGCTCCGCCCCGGCCCGAGCGGAAGCGCGGATGGGGCGTGGCCCGGTAGCTGTGGCCGCGCCCCCACCGATTGCGCATTTCGATTGGCGTTAGTGGCCGTCCGTCAGCACGCCCCCTCCTGTCTCGCGTTCCGATTGGTCATGGGGGCCGTCTGTCCGGCTCCGGCGGCGGGCGCTTCCCGGGGCTGCGGCGGGGCGGAGCTCGCGGAGGAAGTCGGCGGGCGTCTCGGGCTCCAGGTCCC
>gene=chr10_5931931-5932210; species=papHam
GAACCCGGGCAGCTCGAAGGAACTCTGGGAAAGTTTCCCGCTCAGCCCCGGCCCGAGCGGAAGCGCAGATGGGGCGTGGCCCGGTAGCAGTGGCCGCGCCCCCATCGATTGCGCATTTCGATTGGTCTTAGGGGCCGTCCGTCAGCACGCCCCCTCCGGTCTCGTGTCCCGATTGGTCACAATGGCCGTCTGTCTGGCTCCGGCGGCGGGCGCTTCCCGGGGCTGCGACGGGGCGGAGCTCGCGGAGGAAGTCGGCGGGCGTCTCGGGTTCCAGGTCCC
>gene=chr10_5931931-5932210; species=ponAbe
GGACTCGGAGAGCTCGAAGGAACTCTGGGAAAGTTTCCCGCTCCGCCCCGGCCCGAGCGGAAGCGCAGATGGGGCGTGGCCCGGTGGCTGTGGCCGCGCCCCCAC-------------CGATTGGCGTTAGTGGCCGTCTGTCAGCACGCCCCCTCCGGTCTCGCGTTCCGATTGGTCACGGGAGCCGTCAGTCTGGCTCCGGCGGCGGGCGCTTCCCGGGGCTTCGGCGGGGCGGAGCTCGCGGAGGAAGTCGGCGGGCGTCTCGGGCTCCAGGTCCC
>gene=chr10_5931931-5932210; species=rheMac
GGACCCAGGCAGCTCGAAGAAACTCTGGGAAAGTTTCCCGCTCCGCCCCGGCCCGAGCGGAAGCGCAGATGGGGCGTGGCCCGGTAGCAGTGGCCGCGCCCCCATCGATTGCGCATTTCGATTGGCCTTAGGGGCCGTCTGTCAGCACGCCCCCTCCGGTCTCGTGTCCCGATTGGTCACAATGGCCGTCTGTCTGGCTCCGGCGGCGGGCGCTTCCCGGGACTGCGGCGGGGCGGAGCTCGCGGAGGAAGTCGGCGGGCGTCTCGGGTTCCAGGTCCC
>gene=chr10_11916631-11916792; species=hg19
ggggaggaggaaggggaggagTTGGGAGTGCTCACCTGGAGAGGTTTGTGTTTTCATTGAAAGGACAAGTCACCAAACAGGTTTTGTGTCTTCTCTTCACAAGGCTTTTCTCTCCCCTGCTTTTAAGTAGGGGGAACAAGTTCCATCTCCTTTTCTAATCT
>gene=chr10_11916631-11916792; species=bosTau
-----------AGGGGAGGCTCGGGGAAAGCTCACCTGGAGAGGCTTATGTTTTCATTGAAATGACAAGTCACCAAACAGGTTTTGTTTCTTCTCTTCAGAAGGCTCT--TTTTCCCTGCTTCAAAATATGGGGAACAAGTTCCATATCCTTTCCTAATCT
>gene=chr10_11916631-11916792; species=calJac
GGGTAGGAGGAAGGGGAGGAATCGGGAATGCTCACCTGAACTGGTTTGTGTTTTCATTGAAATGACAAGTCACCGAACAGGTTTTGTGTCCTCTCCTCACAAGGCTT---TCTTCCCTGCTTTTAAGTAAGGGAAACAAGTTCCATCTCCTTTTCTAATCT
>gene=chr10_11916631-11916792; species=canFam
-----------AGGGGGGGCGGGAGCAGTGCTCACCTGGAAAGGTTCGTGTTGTCACCGCAATGACAAGCCACCAAACAGGTTCTGTTTGTTCTTTTCGCGAGGC-----TTTCTCCGGCTTTCAAGTAT-GGGAACAAGTTGGATATCCTTTTCTAATCT
>gene=chr10_11916631-11916792; species=equCab
-----------AGGGG-GGTGTG-GAAATGCTCACCTGGAAAGGTTCGTGTTTTCACTGAAATGACAAGTCACCAAACAGGTTTTGTTTCTTCTCTTCACAAGGC-AT--TTTCCCCTGCTTTAAAGTAT-GGGGACAAGTTCCATATCCTTTCCTAATCT
>gene=chr10_11916631-11916792; species=gorGor
ggggaggaggaaggggaggagTTGGGAGTGCTCACCTGGAGAGGTTTGTGTTTTCATTGAAACGACAAGTCACCAAACAGGTTTTGTGTCTTCTCTTCACAAGGCTTTTCTCTCCCCTGCTTTTAAGTAGGGGGAACAAGTTCCATCTCCTTTTCTAATCT
>gene=chr10_11916631-11916792; species=panTro
ggggaggaggaaggggaggAGTTGGGAGTGCTCACCTGGAGAGGTTTGTGTTTTCATTGAAACGACAAGTCACCAAACAGGTTTTGTGTCTTCTCTTCACAAGGCTTTTCTCTCCCCTGCTTTTAAGTAGGGGGAACAAGTTCCATCTCCTTTTCTAATCT
>gene=chr10_11916631-11916792; species=papHam
GGGGAGGAGGAAGGGGAGGAGTTGGGAGTGCTCACCTGGAGAGGTTTGTGTTTTCATTGAAACGATAAGTCACCAAACAGGTTTTGTGTCTTCTCTTCACAAGGCTTT--TCTCCCCTGCTTTTCAGTAGGGGGAACAAGTCCCATCTCCTTTTCTAATCT
>gene=chr10_11916631-11916792; species=ponAbe
GGGGAGGAGGAAGGGGAGGAGTTGGGAGTGCTCACCTGGAGAGGTTTGTGTTTTCATTGAAATGACAAGTCACCAAACAGGTTTTGTGTCTTCTCTTCACAAGGCTTTTCTCTCCCCTGCTTTTAAGTAGGGGGAACAAGTTCCATCTCCTTTTCTAATCT
>gene=chr10_11916631-11916792; species=rheMac
GGGGAGGAGGAAGGGGAGGAGTTGGGAGTGCTCACCTGGAGAGGTTTGTGTTTTCATTGAAACGACAAGTCACCAAACAGGTTTTGTGTCTTCTCTTCACAAGGCTTT--TCTCCCCTGCTTTTCAGTAGGGGGAACAAGTCCCATCTCCTTTTCTAATCT
>gene=chr10_21571054-21571235; species=hg19
CAGTTAGCCAAAGAGATCAGTAAACATCTGCAACAATGGAAGAGGAATTCCAGTGACAGGTCAGAAGTGAATATGTAGATTTAGGAGCCTCTGCCCAGCCGGTGACTGCTGTGAATGGATGAGCTCTCTGCGGGGGTAGAGAGCAGCAATCCAGGCCTTGGGGAattccttcattacaaat
>gene=chr10_21571054-21571235; species=bosTau
CAATTAGGTAAAGAGATGGGTAAACACAGGCAACAATGGAAAAGGAATTCTGATAGCAGGGCACACTTGCATATGTAGATTCAGAA-CCCCTGCCCAGC--GGGGCAGCTGAAAACAGACGAG-----AGTGAGCACAGA--TGAGAGATGCAGGCTT-GGAGAGttccttcactgcaagt
>gene=chr10_21571054-21571235; species=calJac
CAATTAGCTAAAGAGATCAGCAAACATCCGTAACAATGTCAAAGGAACTCCAGTGACAGGTCAGACCTGAATATGTAGATTTAGGAGCCTCTGCCCAGCCGGTGGCTGCTGTGAATGGATGAGCTCTCTGCGGGGGTGGAGAGCTGCAATCTGGGCCTTGGGGAATTCCTTAATTACAAAT
>gene=chr10_21571054-21571235; species=canFam
CAATTAGGTGAAGAGATCAGTAACCATCTGCAGCAATGGAAAAGGAATTCCAATGACAGGTCAGACCAGAATTTGTAGATTCAGGAGCCTCTGCCCAG---GTGACAGCTGGGAATG---GAGTTCTCAGTGAGTA-CAAGATCAGAGATCCAAGTCTCGGGGAATTCCTTCACTACAATT
>gene=chr10_21571054-21571235; species=equCab
CAATTAGGTAAAGAGATCAGTAAACATC-ACAACAATGGAAAAGAAATTCCAGTGACAGGTCAGACCTGAATATGTAGATTCGGACGCCTCTGCCCAGC--GTGACAGCTGGGGATGGATGAGCTCTCAGGGCACAGGAAGATTAGCTACCCAGGCCTCCGGGAGttccttcattacaaat
>gene=chr10_21571054-21571235; species=gorGor
-------------------------------------------------------------------------------------------------------------------------------------------------------------------------------------
>gene=chr10_21571054-21571235; species=panTro
CAGTTAGCCAAAGAGATCAGTAAACATCTGCAACAATGGAAGAGGAATTCCAGTGACAGGTCAGAAGTGAATATGTAGATTTAGGAGCCTCTGCCCAGCCGGTGACTGCTGTGAATGGATGAGCTCTCTGCGGGGGTAGAGAGCAGCAATCCAGGCCTTGGGGAATtccttcattacaaat
>gene=chr10_21571054-21571235; species=papHam
CAGTTAGCTAAAGAGATCAGTAAACATCTGCAACAATGGAAGAGGAATTCCAGTGACAGGTCAGACCTGAATATGTAGATTTAGGAGCCTCTGCCCAGCCGGTGACTACTGTGAATGGATGAGCTCTCTGCGGGGGTAGAGAGCAGCAATCCAGGCCTTGGGGAattccttcattacaaat
>gene=chr10_21571054-21571235; species=ponAbe
CAGTTAGCTAAAGAGATCAGTAAACATCTGCAACAATGGAAGAGGAATTCCAGTGACAGGTCAGACCTGAATATGCAGATTTAGGAACCTCTCCCCAGCCAGTAACTACTGTGAATGGATGAGCTCTCTGTGGGGGTAGAGAGCAGCAATCCAGGCCTTGGGGAATTCCTTCATTACAAAT
>gene=chr10_21571054-21571235; species=rheMac
CAGTTAGCTAAAGAGATCAGTAAACATCTGCAACAATGGAAGAGGAATTCCAGTGACAGGTCAGACCTGAATATGTAGATTTAGGAGCCTCTGCCCAGCCGGTGACTACTGTGAATGGATGAGCTCTCTGCGGGGGTAGAGAGCAGCAATCCAGGCCTTGGGGAattccttcattacaaat
>gene=chr10_24540527-24540851; species=hg19
ctaagtaacagctgctgtattaagatggggctccccctctccatcccacacctgcctcccttacatgcctaactcctgttgtaaatagggaccctaatctgatgttttTGTAGTCCCTTTCCTaggggcactgtggggaggtggaaggaatttcacctttgttgttggacagacttagatttgagaactggttctactacttactgtttgtgtggtctgggacaagtcacttggtccaagtaagcttctgcatctgttaaaaaaaaaaaaaaaaaaaaaaaaggggcggggagctaagaattcctgcccagcaagttggtttgc
>gene=chr10_24540527-24540851; species=bosTau
ctgtgttgcagctgccccattaagatggggtccctattttccatcccccacctgtctccctaacctgcctggctccCACGGT---GGATGGCCCCCGTTTTCATTCTGTGTATGCTTGTTCCGTgaggcactgttgggaggtgggaggaatctggcctttgttgttggacagacttaggtttgggaactggttctgccagttgctatttgtgtggtcttgggcaagtcccttaatctgaggaagtttctatttctg-----------------------------aaaaagggctaagacctctagcccagccaggtggtacac
>gene=chr10_24540527-24540851; species=calJac
ctaagtaacagctgctctgttaagatggggctcccactctccatcctagacctgcctccctcacctgcctaactcctgtTGTAAACAGGGACCCTAATCTAATCTTTCTGTAGTCCCTTTCCTaggggcactgtggggaggtaggaggaat------tttgttgttggacagacttaggtttaagaactggttctaccacttactatttgtgtggtctcaggcaagtcgcttggtccaagtaagcttctgcatctat-------------------------------------------------------------------
>gene=chr10_24540527-24540851; species=canFam
ctaagcagcagctgccccattaagatggggcccccactccctctcccacacctgtctcccttacccgcctaactccagtggT---AGCTAGCCCTG-----CCGTGTTTGTAGGCCTGCTCCATgaggcactgtggtgaggtgggagccatctggcttttgttgtaggacagactaaagttccagaactggttctaccacttactatttacgtggtcttgggcaagtcactcagtcGAAGGAGTCTTCCATTTCTG----------------------------------------------------CAG-CAGGTAGTTTAC
>gene=chr10_24540527-24540851; species=equCab
ctaagtagcagctgccccattaagatggggccctcactctccgtcctacccctgtgtccctcacctgcttgacTGCTCTCGC---A------GCTT-----CCATGTTTGTAGGCCTGCTCCGTgaggcaccgtagtgaagtgggaggaatctggccttcgtccttggacagacttagggctgggaactggttctaccacttactctttgtgtggtcttgggcaagtcacttgatctaaggaagcttccgtttctg----------------------------------------------------caGCCAAGTGGTTTGC
>gene=chr10_24540527-24540851; species=gorGor
------------------------------------------------------------------------------------------------------------------------------------------------------------------------------------------------------------------------------------------------------------------------------------------------------------------------------------
>gene=chr10_24540527-24540851; species=panTro
ctaagtaacagctgctgtattaagatggggctccccctctccatcccacacctgcctcccttacatgcctaactcctgttgtaaatagggaccctaatctgatgttttTGTAGTCCCTTTCCTaggggcactgtggggaggtgggaggaatttcacctttgttgttggacagacttagatttgagaactggttctactacttactgtttgtgtggtctgggacaagtcacttggtccaagtaagcttctaaatctgtt-aaaaaaaaaaaaaaaaaaaaaaagtggcggggagctaagaattcctgctcagcaagttggtttgc
>gene=chr10_24540527-24540851; species=papHam
ctaagtaacagctgctgtattaagatgcggctccccttctccatgccacacctgcctcccttacatgcctaactcctgttgtaaatagggaccctaatctgatgttttTGTAGTCCCTTTCCTaggggcactgtggggaggtaggaggaatttcacctttgttgttggacagacttagatttgagaactggttctaccacttactgtttgtgtggtcgggggcaagtcacttggtccaagtaagctcctgcatctgttaaaaaaaaaaaaaaaaaaaaaaaactggcaaggagctaagaattcctgcctagcaaagtggtttgc
>gene=chr10_24540527-24540851; species=ponAbe
ctaagtaacagctgctgtattaagatggggctccccttctccatcccacacctgcctcccttacatgcctaactcctgttgtaaatagggaccctaatctgatgttttTGTAGTCCCTTTCCTaggggcactgtggggaggtgggaggaatttcacctttgttgttggacagacttagatttgagaactggttctaccacttactgtttgtgtggtctgggacaagtcacttggtccaagtaagcttctgcatctgttaaaaaaaaaaaaaaaaaaaaaaaaggggcggggagctaagaattcctgcccagcaaggtggtttgc
>gene=chr10_24540527-24540851; species=rheMac
ctaagtaacagctgctgtattaagatgcggctccccttctccatgccacacctgcctcccttacatgtctaactcctgttgtaaatagggaccctaatctgatgttttTGTAGTCCCTTTCCT-ggggcactgtggggaggtaggaggaatttcacctttgttgttggacagacttagatttgagaactggttctaccacttactgtttgtgtggtcgggggcaagtcacttggtccaagtaagctcctgcatctgtt-------aaaaaaattttaaaaaactggcaaggagctaagaattcccgcctagcaaagtggtttgc
>gene=chr10_28591925-28592178; species=hg19
CGGCGGGCGCAGAACGCACGAGCCCAGTGGGAGCCCGGCCCCCGCCTCCAGCCCGGCTAGTAACCAACACGGCCCCCACCCTCGGAGGGGCGGGACCGCGGTTGGAGGGGCGGGGCGGGGCTGCACCGCCCGCGGGTAAGAGGGGCCTGCTGATAGGCTGCGAAGGCGATAGGCGTCTCAGACTTGAAGACGCCTCTCCAGCAGAACTCCCTCATTGGTCGGCAAGAGAAAACAAAGCTGGGCTCTGATTGGT
>gene=chr10_28591925-28592178; species=bosTau
CGGCAGGCGCAGGACTCTGGAGC----CGGGAACCCGGCCCCCCACTCCAGCC--GCGAGTCACAGCCTTggcccccgccagcggaggggcggagccgcggccggaggggcggggcgggAAA-CTCCGCCCACGGATAAAAGGCGCCTGATGATTGGTTGCGATAGGAGTGGGTGTCTCCGATTTGGAGACGGCTCACCAGCAGCGCTCTCTCATTGGTCAGTACAAGAAAACAAAGCTGAGTCCTGATTGGT
>gene=chr10_28591925-28592178; species=calJac
CGGCGGGCGCAGAACGCTCGAGCCCAGTGGGAGCCCGGCCTCCGCCTCCGGCCCGGCGAGTAACCTCTACAGCCCCTACCCTCGGAGGGGCAGGGCCGCGGCTGGAGAggcggggcggggccgcaccccccgcgggTAAGAGGCGCCTGCTGATAGGCTGCGAAGGCGGCGGGCGTCTCAGACTTGAAGACACCCCTCCAGCTGAACTCCCTCATTGGTCGGCAAGAGAAAACAAAGCTGGGCTCTGATTGGT
>gene=chr10_28591925-28592178; species=canFam
CGGCGGGCGCAGGACGCACGAGCCCGGCGGGAGCCCGGCCCCCACCTCCAGGGCCGGGAGTAACCGACTCGGCCCCCTCCcgcggcggggcggggccgcggccggaggggcggggcgaggaggCTCCGCCCGCGGGTAAAAGGCGCCTGCTGATAGGCTGCGATAGAG--------------------GGCGCCTCGCCAGAGGAGCTCCCTCGTTGGTCGATAGGAGAAAACAAAGCAGGACTCCGATTGGT
>gene=chr10_28591925-28592178; species=equCab
C-TCAGGCTCACGACCCACGGGCCCAGCGTG-GTCCGGGTACAACCTGCAGCTCAGGGAGTAACCGATTCGGGGCCCTCCCTCGAAGGGGCGTGGCCACGGCCGGAGGGGCGGGGTGGGGCGGCAACGCCTGCGGGTAAGAGGCGCCTTCTGATAGGCTGCGATAGGGCTAGGCGGCTCAGAGTTGAAGGCGCCTCGCCCTCAGAGCTCCCTCATTGGTCAATGAGCGAAAACAAAGCAAAGCCCTGATTGGT
>gene=chr10_28591925-28592178; species=gorGor
CGGCGGGCGCAGAACGCACGAGCCCAGTGAGAGCCGGGCCCCCGCCTCCAGCCCGGCTAGTAACCAACACGGCCCCTACCCTCCGAGGGGCGGGACCGCGGTTGGAGGGGCGGGGCGGGGCTGCACCGCCCGCGGGTAAGAGGGGCCTGCTGATGGGCTGCGAAGGCGATAGGCGTCTCAGACTTGAAGACGCCTCTCCAGCAGAACTCTCTCATTGGTCGGCAAGAGAAAACAAAGCTGGGCTCTGATTGGT
>gene=chr10_28591925-28592178; species=panTro
CGGCGGGCGCAGAACGCACGATCCCAGTGGGAGCCCGGCCCCCGCCTCCAGCCCGGCTAGTAACCAACACGGCCCCCACCCTCGGAGGGGCGGGACCGCGGTTGGAGGGGCGGGGCGGGGCTGCACCGCCCGCGGGTAAGAGGGGCCTGCTGATAGGCTGCGAAGGCGATAGGCGTCTCAGACTTGAAGACGCCTCTCCAGCAGAACTCCCTCATTGGTCGGCAAGAGAAAACAAAGCTGGGCTCTGATTGGT
>gene=chr10_28591925-28592178; species=papHam
CGGCGGGCGCAGAACGCACGAGCCCAGTGGGAGCCCGGCCCCCGCCTCCAGCCCTGCTAGTAACCAACACGGCCCCCACCCTCGTGGGGGCGGGGCCGACGCTGGAGGGGCGGGGCGGAGCCGCACCGCCCGCGGGTAAGAGAGGCCTGCTGATAGGCTGCGAAGGCGGTAGGCGTCTCAGACTTGAAGACGCCCCTCCAGCAGAACTCCCTCATTGGTCGGAAAGAGAAACCAAAGCTGGGCTCTGATTGGT
>gene=chr10_28591925-28592178; species=ponAbe
CGGCGGGCGCAGAACGCACGAGCCCAGTGGGAGCCCGGCCCCCGCCTCCAGCCCGGCTAGTAACCAACACGGCCCCCACCCTCGGAGGGGCGGGACCGCGGCTGGAGGGGCGGGGCGGGGCTGCACCGCCCGCGGGTAAGAGAGGACTGCTGATAGGCTGCGAAGGCGGTAGGCGTCTCAGACTTGAAGACGCCCCTCCAGCAGAACTCCCTCATTGGTCGGCAAGAGAAAACAAAGCTGGGCTCCAATTGGT
>gene=chr10_28591925-28592178; species=rheMac
CGGCGGGCGCAGAACGCACGAGCCCAGTGGGAGCCCGGCCCCCGCCTCCAGCCCTGCTAGTAACCAACACGGCCCCCACCCTCGGGGGGGCGGGGCCGACGCTGGAGGGGCGGGGCGGAGCCGCACCGCCCGCGGGTAAGAGGGGCCTGCTGATAGGCTGCGAAGGCGGTAGGCGTCTCATACTTGAAGACGCCCCTCCAGCAGAACTTCCTCATTGGTCGGCAAGAGAAAACAAAGCTGGGCTCTGATTGGT
>gene=chr10_44896088-44896263; species=hg19
agaattctattagctttccaaagaagaatctacagactctcccctcccccAACATTCTTGCTCTTGGTCAGTTTAAACAGAATTCAGCATTTGAAAAACCCCATCCTGAAAACACTGAAGCCAGTGCTTTTGAGGGCTGTAGTTCTTTTACAACTGTTTGATTTGCCATTTAGGC
>gene=chr10_44896088-44896263; species=bosTau
aggatggtgttagctttccaaacaagcactgagagacttcccca-tctgccatttctgaaCTCTGCACCGGCTTA-----AATTCGGTGTTTGAAAACGCTCATCTAGAAAAACTCTGATCAGATGTTTTACAGGG-TGTAGTTCTTTGAAAACTGTTGTGTTTtctctttaggc
>gene=chr10_44896088-44896263; species=calJac
agaattctattagctttccaaagaataacctacatactctcccctccCCCAACATTCTTGCTCTGGGTCAGTTTAAACAGAATTCAGCATTTGAAAATCCCCATCCAGCAAACGTTGGAGCCAGTGCCTTCCAGGGCTGTAGttcttttacaactgtttgatttgccatttaggc
>gene=chr10_44896088-44896263; species=canFam
agaattatgttagctttccaaaaagtaattgagagacttttccc-ccccgcaTATCTAGTCTCTGGATCAGTATA-----AATTCAGGG------------AATCCAGAAAATTTGGGACCAGGTGCTTTACAGGG-TGTagttctttgacagttgtctggtttgctcttttggc
>gene=chr10_44896088-44896263; species=equCab
agaattgtattagctttctaaaaaataatggagagaattttttc-ctta---tttctgtgctctggatcagttta-----aattcagtgtttgaaaaagcttttccagaaaaatttggaccaggtgctttactggg-tgtagttctttgacaactctttggtttgttctttaggc
>gene=chr10_44896088-44896263; species=gorGor
agaattctattagctttccaaagaagaatctacagactctcccctcccccAACATTCTTGCTCTTGGTCAGTTTAAACAGAATTCAGCATTTGAAAAACCCCATCCTGAAAACACTGAAGCCAGTGCTTTTGAGGGC--------------------------------------
>gene=chr10_44896088-44896263; species=panTro
agaattctattagctttccaaagaagaatctacagactctcccctcccccaacattcttGCTCTTGGTCAGTTTAAACAGAATTCAGCATTTGAAAAACCCCATCCTGAAAACACTGAAGCCAGTGCTTTTGAGGGCTGTAGttcttttacaactgtttgatttgccatttaggc
>gene=chr10_44896088-44896263; species=papHam
agaattctattagctttccaaagaattatctacagactctcccctcccccaacattcttgctcttggtcagtttaaacagaattcagcatttgaaaaaccctatccagaaaacaccggagccagtgcctttgagggctgtagttcttttacaactgtttgatttgccatttaggc
>gene=chr10_44896088-44896263; species=ponAbe
agaattctattagctttccaaagaataatctacagactctcccctcccccAACATTCCTGCTCTTGGTCAGTTTAAACAGAATTCAGCATTTGAAAAACCCCATCCTGAAAACACTGAAGTCAGTGTTTTTGAGGGCTGTAGTTGTTTTACAACTGTTTGATTTGccatttaggc
>gene=chr10_44896088-44896263; species=rheMac
agaattctattagctttccaaagaattatctacagactctcccctcccccaacattcttgctctcggtcagtttaaacagaattcagcatttgaaaaaccctatccagaaaacactggagccagtgcctttgagggctgtagttcttttacaactgtttgatttgccatttaggc
>gene=chr10_46168223-46168367; species=hg19
CCGCTGCCGCCGCGCCCCGCCCCTTTGTGACACCACCTACCAATCGCTGGACGGCGCTTTCGCTGCCCTCCAATCAGCGCGGGCGGGGGCAGGCCTGGCCCCCGGACGTGGGCGGTTGCCGGGGCGCCAGGGCCCTGGGGCCTT
>gene=chr10_46168223-46168367; species=bosTau
CCGCCGCCGCCGCACCCCGCCCCTTTGTGACACCGCGTACCAATCGCTCGCCAACGCTCGCGTCGCCCTCCAATCAGTGGGGTCGGGGGCGGGCCTGA-CCGCGGATGCCGGCGGTTGCTCGGAAGCC--------CAGGCTGC
>gene=chr10_46168223-46168367; species=calJac
ccgcggccgccgcgccccgccccTTTGTTACACCGCCTACCAATCGCTCGACGGCGCTCTCGCCGCCCTCCAATCAGCGCGGGC-AGGGAGGGCCTGG-CCGCGGACGCGGGCGGTTGCCGGGGCTCC--------GAGGCCTT
>gene=chr10_46168223-46168367; species=canFam
c--cggccgccgcgccccgccccTTTGTGACGCCGCGTACCAATCGCTCGCCGGCGCTCACGTCGCCGTCCAATCAGCGGGGGCGGGCGGGG-------CC--GGCCGCC-GGAGCTGCCCGAAATTC--------GGGGC---
>gene=chr10_46168223-46168367; species=equCab
ccgcggccgccgccccccgccccTTTGTGACA----------------------------------------------gggggcgggggggg-----------ggccgcc--cACCAACACGAAGTCC--------GGGGCGTT
>gene=chr10_46168223-46168367; species=gorGor
CCGCTGCCGCCGCGCCCCGCCCCTTTGTGACACCACCTACCAATCGCTGGACGGCGCTTTCGCTGCCCTCCAATAAgcgcgggcgggggcgggcctgg-ccccggACGTCGGCGGTTGCCGGGGCGCCAGGGCCCTGGGGCCTT
>gene=chr10_46168223-46168367; species=panTro
CCGCTGCCGCCGCGCCCCGCCCCTTTGTGACACCACCTACCAATCGCTGGACGGCGCTTTCGCTGCCCTCCAATCAgcgcgggcgggggcgggcctgg-ccccggACGTGGGCGGTTGCCGGGGTGCCAGGGCCCTGGGGCCTT
>gene=chr10_46168223-46168367; species=papHam
CCGCGACTGCCGCGCCCCGCCCCTTTGTGACACTACCTACCAATCGCTGGACG--------------------------------------------------GGACGTGGGCCGTTGCAGAGGCGCCAGGGCGCTGGGGCCTT
>gene=chr10_46168223-46168367; species=ponAbe
CCGCTGCCGCCGCGCCCCGCCCCTTTGTGACATCACCTACCAATCGCTGGACGGCGCTTTCGCTGCCCTCCAATCAGCGCGGACGGGGGCGGGCCTGG-CCCCGGACGGGGGCGGTTGCCGGGGCGCCAGGGCCCTGGGGCCTT
>gene=chr10_46168223-46168367; species=rheMac
CCGCGACCGCCGCGCCCCGCCCCTTTGTGACACTACCTACCAATCGCTGGACGGCGCTCTCGCTACCCTCCAATCAGCGCTGGC-GGGGCGGGCCTGG-ACCCGGACGTGGGCCGTTGCAGGGGCGCCAGGGCGCTAGGGCCTT
>gene=chr10_49879780-49879920; species=hg19
CTGCAGGGCCCGGGCTTCCCCTCTGACAAAAGCTGCTGTCGGGAGGGGCTGTAAAGCAGCAGAGAAGACCAGGCGAGGGATCTGCACCAGAGGAAGGGAGGCAGGCCTTTcctgtatttatctctgcaggagccgggagg
>gene=chr10_49879780-49879920; species=bosTau
CTGCAGTACCCCT-CTTCCACTGCAACCAAAGTTCCTATCCAGAGGGGCTGTGCCAAAGCAGAGGGGCCCCCAGGAAGGCTCTGTGCCCGGGACGT-GATAAAGCTGCTTCCCT--CCTATCTTGGCGGGAGCTAGGAGG
>gene=chr10_49879780-49879920; species=calJac
CTGCAGGGCTCCCGCTTCCCCTCTGACAAAAGCCGCTGTCGGGAGGGGCTGTAAAGCAGCAGAG--GCCCCGGTGAGGGGTCTACACCCGAGGAAGGGAGGAAGGCATTTCCTGCCTTCTCCT-----------------
>gene=chr10_49879780-49879920; species=canFam
CTGCAGTGCCTCTGC-TCCCCTGTCACCAAGGCCGCTGTCCAGGAAGCTTGTGCCATAGCACAGGGGCCCCTGGGGTGGCTCTGTACCTGGGACATAAAGG----TGCTTC-CT--CCTATCTTGACAGGAGTTGGGAGG
>gene=chr10_49879780-49879920; species=equCab
CTGCCGCGCC-CTGCTTCCCCTGTAACCAAAGCCGCTGTCCCCAGGGGGTGTACAGAAGGGCAGAGGCCCCCAGGATGGCTCTGCACCCGCGACACGGAGGAAGACGCTTCTCT--CCTATCTTGGCAGGAGCTGGGAGG
>gene=chr10_49879780-49879920; species=gorGor
CTGCAGGGCCCGGGCTTCCCCTCTGACAAAAGCTGCTGTCGGGAGGGGCTGTAAAGCAGCAGAGAGGACCAGGCGAGGGATCTGCACCCGAGGAAGGGAGGCAGGCGTTTcctgcatttatctctgcaggagccgggagg
>gene=chr10_49879780-49879920; species=panTro
CTGCAGGGCCCGGGCTTCCCCTCTGACAAAAGCTGCTGTCGGGAGGGGCTGTAAAGCAGCAGAGAGGACCAGGCGAGGGATCTGCACCCGAGGAAGGGAGGCAGGCGTTTcctgtatttatctctgcaggagccgggagg
>gene=chr10_49879780-49879920; species=papHam
CTGCAAAGCCCGGGCTTCCCCTCTGACAAAAGCTGCTGTCAGGAGGGGCTGTAAAGCAGCAGAGAGGCCCGGGTGAGGGATCTGCACCCGAGGAAAGGAGGCAGGCGTTTCCTGCACTTAACCCCGCAGGAGCCGGGAAG
>gene=chr10_49879780-49879920; species=ponAbe
CTGCAGAGCCCGGGCTTCCCCTCTGACAAAAGCTGCTATCGGGAGGGGCTGTAAAGCAGCAGAGAGGACCGGGCGAGGGATCTGCACCCGAGGAAGGGAGGCAGGCGTTTcctgcatttatctctgcaggagccgggaga
>gene=chr10_49879780-49879920; species=rheMac
CTGCAGGGCCCGGGCTTCCCCTCTGACAAAAGCTGCTGTCGGGAGGGGCTGTAAAGCAGCAGAGAGGCCCGGGCGAGGGATCTGCACCCGAGGAAAGGAGGCAGGCGTTTCCTGCACTTATCTGCGCAGGAGCCGGGAAG
>gene=chr10_52384283-52384509; species=hg19
GCGCGACGGAGGCGCAAGAGCTCTAACCGCGCGAGGTGAAAACTCCGACTGCGTCAGAGCCGCCCCGCCCCGCCTGGGGCCCACCTTCCGCCGCCCCTCCGAGCTGCGGCGAAAACCCGGAGAGCGGCTAGGCCGGGGTCGGAGCCCGCGCATGCCCAGTAGCCCCACGTGGTGCAAGTCGCCTGAAGGAAGGTTTTCCTCTGCTCCCCGAGCGAAGCCCCAGCGC
>gene=chr10_52384283-52384509; species=bosTau
AGGCGAGCAAGGCCTGAGTACCTTCAGTTG-GAGGGGGGAGACTCGGGC----------CCGCCTCGCCCCTTCACGGCCCCACCTCCTGCCACCCGACGGAGCTGCGGGAAAAAGCTGGAGAGCCGGCGCACTCGGGCCGGAGCTTGCGCATGCCCAGTGGCCGGATCTGGTGCAGGTCGCTCGAAGGAAGGTTTTTTTCGGCTGCCAGAGCCGGACCCCTGCGC
>gene=chr10_52384283-52384509; species=calJac
ACGTGAAGGAGGCGCAGGAGCGCTAACCGCCTGAGGTGAAAACTCCGGCTCCGTCAGAGCCGCCCCGCCCCGCCTGGGCCCCACCTCCCGCCGTCCCTCCGAGCTGCCGCAAAAACCCGGAGAGCGGCAGCGGCAGGGCGGAAGCCCACGCATGCCCAGTAGCCCCACCTGGTGTGGGTCGCCCGAAGGAAGGTTTTCCTCTGTTGCCCGAG---AGCCTCGGCGC
>gene=chr10_52384283-52384509; species=canFam
----------------------------------------------------------------------------------------------------------------------------------------------------------------------------------------------------------------------------------
>gene=chr10_52384283-52384509; species=equCab
GGGCGGGGAAGGCCGGGGAGCTCCCTTCTG-CGCCGGAGAGACGGAggccgcgtcggggccgccccgccccctccgggccccacctcccgccgccccTCCGAGCTGCCGGAAAAACCCGGAGAGTGGC--CGCTCGGGCGGGAGTCTGCGCATGCCCAGTAGCCCGACCTGGTGCAGGTCGCCCGAAGCAAGGTTTTCCTTGGCTCCCCGAGGCGGACCCTCGCGC
>gene=chr10_52384283-52384509; species=gorGor
GCGCGACGGAGGCGCAAGAGCCCTAACCGCGCGAGGTGAAAACTCCGACTGCGTCAGAGCCGCCCCGCCCCGCCTGGGCCCCACCTTCCGCCGCCCCTCCGAGCTGCGGCGAAGACCCGGAGAGCGGCTAG-CCGGGGTCGGAGCCCGCGCATGCCCAGTAGCCCCACCTGGTGCAAGTCGCCTGAAGGAAGGTTTTCCTCTGCTCCCCGAGCGGAGCCCCAGCGC
>gene=chr10_52384283-52384509; species=panTro
GCGCGACGGTGGCGCAAGAGCTCTAACCGCGCGAGGTGAAAACTCCGACTGCGTCAGAGCCGCCCCGCCCCGCCTGGGCCCCACCTTCCGCCGCCCCTCCGAGCTGCGGCGAAAACCCGGAGAGCGGCTAGGCCGGGGTCGGAGCCCGCGCATGCCCAGTAGCCCCACCTGGTGCAAGTCGCCTGAAGGAAGGTTTTCCTCTGCTCCCCGAGCGGAGCCCCAGCGC
>gene=chr10_52384283-52384509; species=papHam
GCGTAAGAGAGGCACAAGAGCTCTAACCGCCGGAGGTGAAAACTCCGGGTGCGTCAGAGCCGCCCCGCCCCGCTTGGGCCCCACCTCCCGCCGCCCCTCCGAGCTGCGGCGAAAACCCGGAGAGCGGCGAGGCCGGGGCCGGAGCCCGCGCATGCCCAGTAGCCCCACCTGGTGCGGGTCGCCC----GAAGGTTTTCCTCTGCTCCCCGAGCGGAGCCCCAGCGG
>gene=chr10_52384283-52384509; species=ponAbe
GCACGAGGGAGGCGCAAGGGCTCTAACAGCCGGAGGTGGAAACTCCGACTGCGTCAGAGCCGCCCCGCCCCGCCTGGGCCCCACCTCCCGCCGCCCCTCCGAGCTACCGCGAAAACCCGGAGAGCGGCGAGGCCGGGGCCGGAGCCCGCGCATGCCCAGTAGCCCCACCTGGTGCAAGTCGCCCGAA-GAAGGTTTTCCTCTGCTCCCCGAGCGGAGCCCCAGCGC
>gene=chr10_52384283-52384509; species=rheMac
GCGTAAGGGAGGTGCAAGAGCTCTAACCGCCCGAGGTGAAAACTCCGGGTGCGTCAGAGCCGCCCCGCCCCGCTTGGGCCCCACCTCCCGCCGCCCCTCCGAGCTGCGGCGAAAACCCGGAGAGCGGCGAGGCCGGGGCCAGAGCCCGCGCATGCCCAGTAGCCCCACCTGGTGCGGGTCGCCC----GAAGGTTTTCTTCTGCTCCCCGAGCGGAGCCCCAGCGG
>gene=chr10_60028566-60028902; species=hg19
CAAGAAAAACTGGGGTCAAATCTTAGGTATCTGATTAAAGTAAGTGTCCTATTAACACCTGTTTCTGCCCCCAGAAGCCCACACACCTGGAAGAGACGTAAAATCTGGCCTGGATTCCCTAATCCCAGGGCCCTGCCCCTCGGCTTCAGGGCCCCGCCCCTCGGCTTCAGGGCCCCGCCCCTCGGCGTTGCGCAAACTCTGTTGCTACCTAAGTCTTTTCCTCCTCCCACCTCCCGTAGCTGTCAAAATCCGGAGTCCAGACTTCCTTATGGCCAGGACAGCTCCACGCATGCTCAGCACCTACCAGGGTCGAGCTCACACACGTGCCTACGACCC
>gene=chr10_60028566-60028902; species=bosTau
CAAGAAATTTGGGAGTGAAATCTTGGATATCCGTCTATGGCAAGTGTTATATCAGCACATATATTTGCCCTCGTAAATC----CACCTGGGAGAGACATAAAACCTGGCCCGGACTCTCTATTCCAAAGGTAGGTCCGCTGGGCTCCAGGACCAA-----------------------ACCTCAGGATTGCGCAAACTCAGTTGCTACCTTGGTCTCTTCCTCCTCCCTCCTCCTGTGGCTGTCAAATTCCGTACTCAACACTTCCTAAAGGTCGGGTAAGCTCCGCGCATGCTCAGTATCAGCCCGGGTGCTTAATACACACGTGCTGACGGACA
>gene=chr10_60028566-60028902; species=calJac
CAAGAAAAACTGGGGTCAAATCTTAGGTATCTGATTAAAGTAAGCGTCCTACTAATACTCGTCTCTGCCCGGAGAAGCCCACACACCTGAAAGAGACGTAAAATCTGGCCTGGATTTCCTATTCCCAGGACCCTGTCCCTCCGCTTCAGGGCCCCGCCCCTCGGC---------------------GTTGCGCAAACTCAGTTGCTACCTAAGTATTTTCC---CCTCCGCTCCTGTGGCTGTCAAAATCCGTAGTCCAGACTTCCTTAAAGCCAGCATAGCTCCACGCATGCTCAGCACCTACCGGGGTCGAGCTCACACACGTGCTTACGGCTG
>gene=chr10_60028566-60028902; species=canFam
CAAGAAAGCTGTGGATAAAATCTTAGATACCTGATTATGTCAAGTGTTATATCAGCACCTGT-TTTACCCTTAGAAACCTGCACTCCTGGGAGAGACTTAAAATCTGGCCTAGAATCTCTATTCTCAAAGCGCTG-CCCCAGGTTCCAAGACTCC-----------------------GCCTTACGATTGCGCATACTCAGTTGCTACCTGGGTCTCTTCCTCCTCCCCACTTTTGCGGCTGTCAAAATCCAGTCTCAAGACTTCTTTAAGA-CGGGGCAGCTCCGCGCATGCTCAGCATCAGCTGGGGT--GCAATACACACGTGCTTACGGCCA
>gene=chr10_60028566-60028902; species=equCab
CAAGAAAATTGTGGGTAAAATCTTAGATATCTGTTTACGCCAAGTGTTACACCAGCACCTGTCTCTGCCCTGAGAAACCCGCACACCTGGAAGAGATGTAAAATCTGGCCTGGACTACGTATTCCCAAGGCCCTG-CCCCAGG-----------------------------------GCCTCAGGATTGCGCAAACTCAGTTGCTACCTAGGTCTCTTCCTCCTCCCCGCTCCTGCTGCTGTCAAAATCCGGACTCAAGACTTCCCTAAATCCGGGGCAGATCCGCGCATGCTCAACATCTACTTGGGTGGATAATACACACGTGCT--------
>gene=chr10_60028566-60028902; species=gorGor
CAAGAAAAACTGGGGTCAAATCTTAGGTAT------------------CTATTAACACCTGTTTCTGCCCCCAGAAGCCCACACACCTGGAAGAGACGTAAAATCTGGCCTGGATTCCCTAATCCCAGGGCCCTGCCCCTCGGCTTCAGGGCCCCGCCCCTCGGC---------------------GTTGCGCAAACTCTGTTGCTACCTAAGTCTTTTCCTCATCCCCCCTCCCGTAGCTGTCAAAATCCGGAGTCCAGACTTCCTTAAGGCCAGGACAGCTCCACGCATGCTCAGCACCTACCAGGGTCGAGCTCACACACGTGCTTACGACCC
>gene=chr10_60028566-60028902; species=panTro
CAAGAAAAACTGGGGTCAAATCTTAGGTATCTGATTAAAGTAAGTGTCCTATTAACACCTGTTTCTGCCCCCAGAAGCCCACACACCTGGAAGAGACGTAAAATCTGGCCTGGATTCCCTAATCCCAGGGCCCTGCCCCTCGGCTTCAGGGCCCCGCCCCTCGGC---------------------GTTGCGCAAACTCTGTTGCTACCTAAGTCTTTTCCTCCTCCCACCTCCCGTAGCTGTCAAAATCCGGAGTCCAGACTTCCTTAAGGCCAGGACAGCTCCACGCATGCTCAGCACCTACCAGGGTCGAGCTCACACACGTGCTTACGACCC
>gene=chr10_60028566-60028902; species=papHam
CAAGAAAAACTGGGGTCAAATCTTAGGTATCTGAATAAAGTAACTGTCCTATTAACACCTGTCTCTGTCGCCAGACGCCCACACACCTGGAAGAGACGTAAAATCTGGCCTGGATTCCCTAATCCCAGGGCCCTGCCCCTCCGCTTCAGGGCCCCGCCCCTCGGC---------------------GTTGCGCAAACTCCGTTGCTACCTAAGTCTTTTCCTCCTCCCAGCTCCCGTGGCTGTCAAAATCCGGAGTCCAGACTTCCTTAAGGCCAGGACAGCTCCACGCATGCTCAGCACCTACCAGGGTCGAGCTCACACACGTGCTCACGACCC
>gene=chr10_60028566-60028902; species=ponAbe
CAAGAAAAACTGGGGTCAAATCTTAGGTATCTGATTAAAGTAAGTGTCCTATTAACACCTGTTTCTGCCCCCCGAAGCCCACACACCTGGAAGAGACGTAAAATCTGGCCTGGATTCCCTAATCCCGGGGCCCTGTCCCTCGGCTTCAGGGCCCCGCCCCTCGGC---------------------GTTGCGCAAACTCTGTTGCTACCTAAGTCTTTTCCTCCTCCCCGCTCCCGTAGCTGTCAAAATCCGGAGTCCAGACTTCCTTACCGCCAGGACAGCTCCACGCATGCTCAGCACCTACCAGGGTCGAGCTCACACACGTGCTTACGACCC
>gene=chr10_60028566-60028902; species=rheMac
CAAGAAAAACTGGGGTCAAATCTTAGGTATCTGATTAAAGTAAGTGTCCTATTAACACCTGTCTCTGTCCCCACAAGCCCACACACCTGGAAGAGACGTAAAATCTGGCCTGGATTCCCTAATCCCAGGGCCCTGCCCCTCCGCTTCAGGGCCCCGCCCCTCGGC---------------------GTTGCGCAAACTCCGTTGCTACCTAAGTCTTTTCCTCCTCCCCGCTCCCGTGGCTGTCAAAATCCGGAGTCCAGACTTCCTTAAGGCCAGGACAGCTCCACGCATGCTCAGCACCTACCAGGGTCGAGCTCACACACGTGCTTACGACCC
>gene=chr10_64028565-64028740; species=hg19
GGAAGTTGCCGAGACCCCAGGCTCTAGCGCGGCGGGGCGGGGGAGAGGGCGGCGGTGCCGGACTTAAGTCCCGGACAGGGATGTGGGCGGGCCTGGGACGGGAGTGGGAGGGGCCGCGGGGAAAGCTTCGGCGGCGGAGCGCACCTGTCCCAGCTCAGGTTTCTGGCTGGTGGTT
>gene=chr10_64028565-64028740; species=bosTau
CGAGTTTGCCGAGACCCGAGTTCCCGGCGCCGCT-----GGGAAGTAGGGAGCAGCTGGCCACTTAAGGGAGAGGTTGCGGTGTGGGCGGGCCTGGGACAGGAGTGGGCGGGGTCGTGGGGAAAGCAAAGCCCACTGAACGCACCTGACGGGAAGCCTGGTTTAGGCTGGTGGTC
>gene=chr10_64028565-64028740; species=calJac
GGAAGTTGCCGAGACCCTAGACTCCAACGCGGCGGGGCGGGGGAGAGGGCCGCGGCGGCATACTTAAGGCGCTGACAGGGATGTGGGCGGGCCTGGCACGGGAGTGGGCGGGACCGCGGGGAAAGCTTCGGCGACCGAGCGCACCTGTCCAAGCGCAGGTTTCTTGCTAGTGGTT
>gene=chr10_64028565-64028740; species=canFam
ggagcgcgcggagccgggagc------------------ggggagcggga-gcggccgggggcttaaggcagcgaccggggtgtgggcgggCCCGCGACCCGAGTGGGCAGGGCCGCGGGGA------------------GCGCCCGACC--CCGCGGGGTCTGTGCTGGTGGCG
>gene=chr10_64028565-64028740; species=equCab
ccggTTTGCGGAGCC-CGAGTTCTCACTGCGGCA-----GGGAAGTGGGGAGCGGCGGGCGACTTAAGGCAGT--TTGGGACGTGGGCGGAGCTGC-ACCACAGTGGGCGGGGCTGTAGTGAAAGTGTCAATCGCTGAGCTCGCCTGACCTAGCTCAGGGTTTAGGCTGGTGGTT
>gene=chr10_64028565-64028740; species=gorGor
-------------------------------------------------------------------------------------------------------------------------------------------------------------------------------
>gene=chr10_64028565-64028740; species=panTro
GGAAGTTGCCGAGACCCCAGGCTCTAGCGCGGCGGGGCGGGGGAGAGGGCGGCGGTGCCGGACTTAAGGCCCTGACAGGGATGTGGGCGGGCCTGGGACGGGAGTGGGAGGGGCCGCGGGGAAAGCTTCGGCGGCGGAGCGCACCTGTCCCAGCTCAGGTTTCTGGCTGGTGGTT
>gene=chr10_64028565-64028740; species=papHam
GGAAGTTGCCGAGACCCCAGGCTCCAGCGCGGCGGGGCGGGAGGGAGGGCGGCAGCGCCGGACTTAAAGCCGGGACAGGGATGTGGGCGGGCTTGGAACAGGAGTGGGAGGGGCCGCAGGGAAAGATTTGGCGGCGGAGCGCACCTGTCGCAGCGCAGGTTTCTGGCTGGTGGTT
>gene=chr10_64028565-64028740; species=ponAbe
GGAAGTTGCCGAGACCCCAGGCTCTAGCGCGGCGGGGCGGGGGAGAGGGCGGCGGTGCCGGACTTAAAGCCCGGAC-GGGATGTGGGCGGGCCTGGGACGGGAGTGGGAGGGGCCGCGGGGAAAGCTTCGGCGGCGGAGCCCACCTGTCCCAGCGCAGGTTTCTGGCTGGTGGTT
>gene=chr10_64028565-64028740; species=rheMac
GGAAGTTGCCGAGACCCCAGGCTCCAgcgcggcggggcgggggagagggcggcggcgccggACTTAAAGCCGGGACAGGGATGTGGGCGGGCCTGGAACGGGAGTGGGAGGGGCCGCAGGGAAAGATTAGGCGGCGGAGCGCACCTGTTGCAGCGCAGGTTTCTGGCTGGTGGTT
>gene=chr10_65281854-65281985; species=hg19
GCGGCTGATTGCCATTCGGTCACGTGTGGTAGGAGGAGAGATTTGTCTAAAAACCGGAGACCGCTCCCAGCCCAGGATCCCTGGGAAGGGTCCTAGTTTTCCCAAGATTTGCAGCTTACCGAGAAAGGTGA
>gene=chr10_65281854-65281985; species=bosTau
GCCGCTGATTGCCTCTCGGTCACGTGTGGTAGGAGGAGAGATTTGTCTAAAAATCTGAGACCGCTCCCAGCTCA-GATCCCTAGGAAGGGTCTCAGTTGCCCCGAGATTTACAGCTTATCGAGAATGGTGA
>gene=chr10_65281854-65281985; species=calJac
GCGGCTGATTGCCATTCGGTCACGTGTGGTAGGAGGAGAGATTTGTCTAAAAACCAGAGACCGCTCCCAGCCCAGGATCCCTGGGAAGCGTTCTAGTTGTCCCAAGATTTGCTGCTTACCGAGAAAGGTGA
>gene=chr10_65281854-65281985; species=canFam
GCGGCCGAATGCCATTCGGTCACGTGTGGTAGGAGGAGAGATTTGTCTAAAAACCTGAGAGCGCTCCTAGCTCC-CGTCCCGGGGAGAGGTCCCGCTTGCCCCAAGACTGGC-GCTCACCCAGAATGGCGA
>gene=chr10_65281854-65281985; species=equCab
GCGAGAGGGTGCCACGCGGTCACGTGTGGTAGGAGGAGCGATCGATCTAAAAAGCCGGGACCTCTGACAGTGCG-GATCCCTGGGAAAGGTCCCATTTGCCCCAAGATTTATAGCTTACCGAGAGTGGTGA
>gene=chr10_65281854-65281985; species=gorGor
--------------------------------------------------------------------AGCCCAGGATCCCTGGGAAGGGTCCTAGTTTTCCCAAGATTTGCAGCTTACCGAGAAAGGTGA
>gene=chr10_65281854-65281985; species=panTro
GCGGCTGATTGCCATTCGGTCACGTGTGGTAGGAGGAGAGATTTGTCTAAAAACCGGAGACCGCTCCCAGCCCAGGATCCCTGGGAAGGGTCCTAGTTTTCCCAAGATTTGCAGCTTACCGAGAAAGGTGA
>gene=chr10_65281854-65281985; species=papHam
GCGGCTGATTGCCATTCGGTCACGTGTGGTAGGAGGAGAGATTTGTCTAAAAACCCGAGACCGCTCCCAGTCCAGGATCCCTGGGAAGGGTCCTAGTTGTCCCAAGATTTGCAGCTTACCGAGAAAGGTGA
>gene=chr10_65281854-65281985; species=ponAbe
GCGGCTGATTGCCATTCGGTCCCGTGTGGTAAGAAGAGAGATTTGTCTAAAATCCGGCACCCGCTCCCAGCCCAGGATCCCTGGGAAGGGTCCTAGTTTTCCCAAGATATACAGATTACCGCGAAAGGTGG
>gene=chr10_65281854-65281985; species=rheMac
GCGGCTGATTGCCATTCGGTCACGTGTGGTAGGAGGAGAGATTTGTCTAAAAACCCGAGACCGCTCCCAGTCCAGGATCCCTGGGAAGGGTCCTAATTGTCCCAAGATTTGCAGCTTACCGAGAAAGGTGA
>gene=chr10_65473210-65473295; species=hg19
TTGAAGAACATCAATCAGTTTCGCAGCTGGAGGCCGAGGCTTTCCTCAGGGAAGACTTTTTACATAAAACAGATTGTACTTTGTC
>gene=chr10_65473210-65473295; species=bosTau
TTTAAGAACATCAATCAGTTTCGCAGCTGGAGGCCGAGGCTTTCCTCAGGGAAGACTTTTTACATAAAACAGATTGTACTTTGTC
>gene=chr10_65473210-65473295; species=calJac
TTGCAGAACATCAATCAGTTTCGCAGCTGGAGGCTGAGGCTTTCCTCAGGGAAGACTTTTTACATAAAACAGATTGTACTTTGTC
>gene=chr10_65473210-65473295; species=canFam
TTTAGGAACATCAATCAGTTTCGCAGCTGGAGGCCGAGGCTTTCCTCAGGGAAGACTTTTTACATAAAACAGATTGTACTTTGTC
>gene=chr10_65473210-65473295; species=equCab
TTTAAGAACATCAATCAGTTTCGCAGCTGGAGGCCGAGGCTTTCCTCAGGGAAGACTTTTTACATAAAACAGATTGTACTTTGTC
>gene=chr10_65473210-65473295; species=gorGor
-------------------------------------------------------------------------------------
>gene=chr10_65473210-65473295; species=panTro
TTGAAGAACATCAATCAGTTTCGCAGCTGGAGGCCGAGGCTTTCCTCAGGGAAGACTTTTTACATAAAACAGATTGTACTTTGTC
>gene=chr10_65473210-65473295; species=papHam
TTGAAGAACATCAATCAGTTTCGCAGCTGGAGGCTGAGGCTTTCCTCAGGGAAGACTTTTTACATAAAACAGATTGTACTTTGTC
>gene=chr10_65473210-65473295; species=ponAbe
TTGAAGAACATCAATCAGTTTCGCAGCTGGAGGCTGAGGCTTTCCTCAGGGAAGACTTTTTACATAAAACAGATTGTACTTTGTC
>gene=chr10_65473210-65473295; species=rheMac
TTGAAGAACATCAATCAGTTTCGCAGCTGGAGGCTGAGGCTTTCCTCAGGGAAGACTTTTTACATAAAACAGATTGTACTTTGTC
>gene=chr10_70319920-70320159; species=hg19
CTCTACGTCTTCTTCggagacagagaagttgagagaggtggagaacgagggggagggggagggggtcgagagggagtcgaggagggaTTCCAGCTCCAGTTTGGGTAAATCCAGCTCGCGTTTTGTCTCTCGCTCAACTGTGCAGGGTCCAGCGAAGGCAGAGCCCCAGCTTCACTCCCTGAGGTCTGTCCTGGGGAGACACTGCTGCTCCGGGGGGCTGACCTGGCGGGGAGTGGCCG
>gene=chr10_70319920-70320159; species=bosTau
TTTTCCCTCTCCTTTGAAAAAAAAATGGTTGGGAGAGAAGAGGGCCAAG-GGGAGGGGT------------AAGGGTCCACAGGAGAGTCCAGCTCCAGTTTAGGGAAATCCAGCTCGCGTTTTGCCTCTCGCTCAGCAGAGCAGGGTCCAGGGAAGGCAGAGCCCCAGCTTCACTCCCTGAGGTCTGTCCTGGGGAGACAGTGCTGCTCCGGGGGGCTGACCTGGCGGGGAGCGGCAG
>gene=chr10_70319920-70320159; species=calJac
CTCTACC---TCTTAAAAGAGAGAGAAGTTGTGAgaggagaaggaggaggaggaggaggagggagagg----gggGTCGAGAGGGGAGTCCAGCTCCAGTTTGGGTTAATCCAGCTCGCGTTTTGCCTCTCGCTCAACTGTGCAGGGTCCAGCGAAGGCAGAGCCCCAGCTTCACTCCCTGAGATCTGTCCTGGGGAGACACTGCTGCTCCGGGGGGCTGACCTGGCGGGGAGTGGCCG
>gene=chr10_70319920-70320159; species=canFam
CTTTTCCTGT-CTTTGAAAAAAAAAGTGTTATGAGACAGGAGGGTGAAC-GGGAGGGGT------------AAGGGTCGAGAGGGGAGTCCAGCTCCAGTTTGGGTAAATCCAGCGCGCGTTTTGACTCTAGCTCAGTGGTGCAGGGTCCAGCAAAGGCAGAGCCCCTGCTTCACTCCCTGAGGTCTGTCCTGGGGAGACACTACTGCTCCGGGGGGCTGACCTGGCGGGGAGTGGCAG
>gene=chr10_70319920-70320159; species=equCab
-----------------------------------------------------------------------------------------------------------------------------------------------------------------------------------------------------------------------------------------------
>gene=chr10_70319920-70320159; species=gorGor
CTCTACGTCTTCTTCGGAGACAGAGAAGTTGAGAGAGGTGGAGAACGAGGGGGAGGGG-------------------------------------------------------------------------------------------------------------------------------------------------------------------------------------
>gene=chr10_70319920-70320159; species=panTro
CTCTACG---TCTTCggagacagagaagttgagagaggtggagaacgagggggagggggagggggtcgagagggagtcgaggagggaTTCCAGCTCCAGTTTGGGTAAATCCAGCTCGCGTTTTGTCTCTCGCTCAACTGTGCAGGGTCCAGCGAAGGCAGAGCCCCAGCTTCACTCCCTGAGGTCTGTCCTGGGGAGACACTGCTGCTCCGGGGGGCTGACCTGGCGGGGAGTGGCCG
>gene=chr10_70319920-70320159; species=papHam
CTCTACTACTTCTTCGgagacagagatgttgagagaggtggagaaagagggggagagG-AGGGGGTCGAGAGGGAGTCGAGGAGGGATTCCAGCTCCAGTTTGGGTAAATCCAGCTCGCGTTTTGCCTGTCGCTCAACTGTGCAGGGTCCAGCGAAGGCAGAGCCTCAGCTTCACTCCCTGAGGTCTGTCCTGGGGAGACACTGCTGCTCCGGGGGGCTGACCTGGCGGGGAGTGGCCG
>gene=chr10_70319920-70320159; species=ponAbe
CTCTACGTCTTCTTCggagacagagaagttgagagaggtggagaacgagggggagggggagggggtcgagagggagtcgaggagggaTTCCAGCTCCAGTTTGGGTAAATCCAGCTCGCGTTTTGTCTCTCGCTCAACTGTGTAGGGTCCAGCGAAGGCAGAGCCCCAGCTTCACTCCCTGAGGTCTGTCCTGGGGAGACACTGCTGCTCCGGGGGGCTGACCTGGCGGGGAGTGGCCG
>gene=chr10_70319920-70320159; species=rheMac
CTCTACTACTTCTTCGGAGACAGAGA---------------------------------------------GGGAGTCGAGGAGGGATTCCAGCTCCAGTTTGGGTAAATCCAGCTCGCGTTTTGCCTGTCGCTCAACTGTGCAGGGTCCAGCGAAGGCAGAGCCCCAGCTTCACTCCCTGAGGTCTGTCCTGGGGAGACACTGCTGCTCCGTGGGGCTGACCTGGCGGGGAGTGGCCG
>gene=chr10_70360039-70360321; species=hg19
CGGAACCGCCAAGAGGTTACTAATCAGGAAGGCTCTACCATCGATCCAATGGTGGTGACCTGGGGGATTTGTGTGCATTGTTTTTGTTGAAGCCTCCTGTGATTTCGGCGCGACCAGATCCTCTGCAGCGAACTCCATGTCGCAGCTTGTGGCTGCCTGTGTCCTGTGGTGAGAGCCGAGCCGCACAGGAGATCCTTTGTCTAGGAAGGGCTAGGCTGAGAAGATCACTTTGGAGTTGCTAAGCTCTGCATTGCCATTGGCTGCACTCTTTGTGGGGCTGTT
>gene=chr10_70360039-70360321; species=bosTau
CGGAGCCGCCAAGAGGTTACTAATCAGGGAGACTCCGCCATCGATCCGATGGTGGAGACCT-GGGGATTTGTGTGCATTGTTTTTGCTGAAGCCTCCTGTGATTTCGGCGGGACCAGATCCTCTGCAGCGAACTCCATGTCGCAGCTTGTGGCTGCCTGTGTCCTGTGGTGAGAGCGGAGCCGCACAGGAGATCCTTTGTCTAGGAAG-GCTAGGCAGAGAAGATCACTTTGGAGTTGCTAAGCTCTGCATTGCCATTGGCTGCACTCTTTGTGGGGCTGTT
>gene=chr10_70360039-70360321; species=calJac
CGGAGCCGCCAAGAGGTTACTAATCAGGGAGGCTCTGCCATCGATCCAATGGTGGTGACCTGGGGGATTTGTGTGCATTGTTTTTGCTGAAGCCTCCTGTGATTTCGGCGCGACCAGATCCTCTACAGCGAACTCCATGTCGCAGCTTGTGGCTGCCTGTGTCCTGTGGTGAGAGCCGAGCCGCACAGGAGATCCTTTGTCTAGGAAGGGCTAGGCTGAGAAGATCACTTTGGAGTTGCTAAGCTCTGCATTGCCATTGGCTGCACTCTTTGTGGGGCTGTT
>gene=chr10_70360039-70360321; species=canFam
CGGAGCCGCCAAGAGGTTACTAATCAGGGAGCCTCCGCCATCGATCCGATGGCGGAGACCTGGGGGATTTGTGTGCATTGTTTTTGCTGAAGCCTCCTGTGATTTCGGCGCGACCAGATCCTCTGCAGCGCACTCCATGTCGCAGCTTGTGGCTGCCTGTGTCCTGTGGTGAGAGCGGAGCCGCACAGGAGATCCTTTGTCTAGGAAG-GCTA-GCAGAGAAGATCACTTTGGAGTTGCTAAGCTCTGCATTGCCATTGGCTGCACTCTTTGTGGGGCTGTT
>gene=chr10_70360039-70360321; species=equCab
CGGAGCCGCCAAGAGGTTACTAATCAGGGAGTCTCCGCCATCGATCCGATGGCGGAGACCTGGGGGATTTGTGTGCATTGTTTTTGCTGAAGCCTCCTGTGATTTCGGCGCGACCAGATCCTCTGCATCGAACTCCATGTCGCAGCTTGTGGCTGCCTGTGTCCTGTGGTGAGAGCGGAGCCGCACAGGAGATCCTTTGTCTAGGAAG-GCTAGGCAGAGAAGATCACTTTGGAGTTGCTAAGCTCTGCATTGCCATTGGCTGCACTCTTTGTGGGGCTGTT
>gene=chr10_70360039-70360321; species=gorGor
CGGAACCGCCAAGAGGTTACTAATCAGGAAGGCTCTACCATCGATCCAATGGTGGTGACCTGGGGGATTTGTGTGCATTGTTTTTGCTGAAGCCTCCTGTGATTTCGGCGCGACCAGATCCTCTGCAGCGAACTCCATGTCGCAGCTTGTGGCTGCCTGTGTCCTGTGGTGAGAGCCGAGCCGCACAGGAGATCCTTTGTCTAGGAAGGGCTAGGCTGAGAAGATCACTTTGGAGTTGCTAAGCTCTGCATTGCCATTGGCTGCACTCTTTGTGGGGCTGTT
>gene=chr10_70360039-70360321; species=panTro
CGGAACCGCCAAGAGGTTACTAATCAGGAAGGCTCTACCATCGATCCAATGGTGGTGACCTGGGGGATTTGTGTGCATTGTTTTTGCTGAAGCCTCCTGTGATTTCGGCGCGACCAGATCCTCTGCAGCGAACTCCATGTCGCAGCTTGTGGCTGCCTGTGTCCTGTGGTGAGAGCCGAGCCGCACAGGAGATCCTTTGTCTAGGAAGGGCTAGGCTGAGAAGATCACTTTGGAGTTGCTAAGCTCTGCATTGCCATTGGCTGCACTCTTTGTGGGGCTGTT
>gene=chr10_70360039-70360321; species=papHam
CGGAGCCGCCAAGAGGTTACTAATCAGGAAGGCTCTGCCATCGATCCAATGGTGGTGACCTGGGGGATTTGTGTGCATTGTTTTTGCTGAAGCCTCCTGTGATTTCGGCGCGACCAGATCCTCTGCAGCGAACTCCATGTCGCAGCTTGTGGCTGCCTGTGTCCTGTGGTGAGAGCCGAGCCGCACAGGAGATCCTTTGTCTAGGAAGGGCTAGGCTGAGAAGATCACTTTGGAGTTGCTAAGCTCTGCATTGCCATTGGCTGCACTCTTTGTGGGGCTGTT
>gene=chr10_70360039-70360321; species=ponAbe
CGGAGCCGCCAAGAGGTTACTAATCAGGAAGGCTCTGCCATCGATCCAGTGGTGGTGACCTGGGGGATTTGTGTGCATTGTTTTTGCTGAAGCCTCCTGTGATTTCGGCGCGACCAGATCCTCTGCAGCGAACTCCATGTCGCAGCTTGTGGCTGCCTGTGTCCTGTGGTGAGAGCCGAGCCGCACAGGAGATCCTTTGTCTAGGAAGGGCTAGGCTGAGAAGATCACTTTGGAGTTGCTAAGCTCTGCATTGCCATTGGCTGCACTCTTTGTGGGGCTGTT
>gene=chr10_70360039-70360321; species=rheMac
CGGAGCCGCCAAGAGGTTACTAATCAGGAAGGCTCTGCCATCGATCCAATGGTGGTGACCTGGGGGATTTGTGTGCATTGTTTTTGCTGAAGCCTCCTGTGATTTCGGCGCGACCAGATCCTCTGCAGCGAACTCCATGTCGCAGCTTGTGGCTGCCTGTGTCCTGTGGTGAGAGCCGAGCCGCACAGGAGATCCTTTGTCTAGGAAGGGCTAGGCTGAGAAGATCACTTTGGAGTTGCTAAGCTCTGCATTGCCATTGGCTGCACTCTTTGTGGGGCTGTT
>gene=chr10_70660786-70661035; species=hg19
CCGAGGAGACCCGTTCGGAGTGGGGGAGGGGAAGATAAACCGAACTATTTATGTTAATCAGTGCATGCTTCCTTTATGGAGATTGGCCAGGGTTTTACTCTAGTAACCAATCACTTCAGAACAAGGGCGGGCCCGTTGATATCTCTCACACTCATTGGTTGAGAGGTTGCGGCGCAATGGAAGGTCTTAAACCGAGAGTATCCGGGATTATTTTTCCCCGCCGTGCGGTGCGTGTCCCGGAAGTGACGC
>gene=chr10_70660786-70661035; species=bosTau
CTGCGGAGAATTGTTCGGAGTGGGGGAAAAAAAAAAAATGCGAA-CATTTATGCTAATCAGTTTGCGTATCCTTTATGGAGATTGGCCAGGGTTTTACTCTAGAAGCCAATTATTTCAGAATAGGGGTGGGTCAGTCGAGATTCTTCGCATTGATTGGCTGGGAGACGGCGTCGCAAGGAAGGAGTTTAAACTGGGAGTATCCGGGATTATTTTCCCCCGCCGTGCGATGCGTGTTCCGGAAGTGACGC
>gene=chr10_70660786-70661035; species=calJac
CCGAGGAGACCAATTAGGTGTGGGGGAGGGGAAGA-GAACCGAACTATTTATGCTAATTAGCGCGTGCTTCCTTTGTGGAGATTGGCCAGGATTTTACTCTAGTAACCAATCACTTAAGAACAAGGGTGGGCCAGTCGAGATCTCTCGCATTCATTGGTTGAGAGGCTTAGGCGCAATGGAAGGACTTAAAGCAAGAGTATCTGGGATTATTTTTCCCCGCCGTGAGGTGCGTGTCCCGGAAATGACGC
>gene=chr10_70660786-70661035; species=canFam
---------------------------AAAAAAAAAAACGCGACTCATTTGTGGTAATCAGTTCGCGCGTCCTTTATGGAGATTGGCCAGCGTTTCGCCCTAACAGCCAATCGCTTTAGAGCAAGGGTGGGCCAGTCGAGATCACTCATTCTCATTGGCCGAGTCGTTGCAACGCAAAGGAAGAGTTTAAACCGGGAGTATCCGGGATTATTTTTCCCCGCCGTGCGGTGCGTGTCCCGGAAGTGACGT
>gene=chr10_70660786-70661035; species=equCab
CGGAGGAGAAATGTTTGGGGTGGGGGAGAGAAAAAAAGCCCGAATCATTTATGCTAATCAACTCGCGCGTCCTTTATCGTGATTGCCCAGGGTTTTACTCTAGGAGCCAATCACTTCAGAACAAGGGTGGACCCGTCGAGGCTGCTCACACTCATTGGCTGGGAGATTGCGTCGCAAGGGAAGAATTTAAACTGAGAGGATCCAGGATTATTTTCCCCCGCCGTGCGGTGCGTGTCCCGGAAGTGACGC
>gene=chr10_70660786-70661035; species=gorGor
CCGAGGAGACCAGTTTGGAGTGGGGGAGGGGAAGATAAACCGAACTATTTATGTTAATCAGTGCATGCTTCCTTTATGGAGATTGGCCAGGGTTTTACTCTAGTAACCAATCACTTCAGAACAAGGGCGGGCCCGTTGATCTCTCTCACACTCATTGGTTGAGAGGTTGCGGCGCAATGGAAGGACTTAAACCGAGAGTATCCGGGATTATTTTTCCCCGCCGTGCGGTGCGTGTCCCGGAAGTGACGC
>gene=chr10_70660786-70661035; species=panTro
CCGAGGAGACCAGCTCGGAGTGGGGGAGGGGAAGATAAACCGAACTATTTATGTTAATCAGTGCATGCTTCCTTTATGGAGATTGGCCAGGGTTTTACTCTAGTAACCAATCACTTCAGAACAAGGGCGGGCCCGTTGATATCTCTCACACTCATTGGTTGAGAGGTTGCGGCGCAATGGAAGGTCTTAAACCGAGAGTATCCGGGATTATTTTTCCCCACCGTGCGGTGCGTGTCCCGGAAGTGACGC
>gene=chr10_70660786-70661035; species=papHam
CCGAGGAGACCAGTTCAGAGTGGGGGAGGGGAAGCTAAACCGAACTATTTATACTAATC-GTGCGTGCTTCCTTTGTGAAGATTGGCCAGGGCTTTACTCTAGTAACCAATCACTTCATAACAAGGGTGGGACAGTTGAGATCTCTCACACACATTGGTTGAGAGGTTGCGGCGCAATGGAAGGATTTAAATCGAGAGTATCCGGGATTATTTTTTCCCCCCGTGCGGTGGGTGTCCCGGAAGTGGCGC
>gene=chr10_70660786-70661035; species=ponAbe
CCGAGGAGACCA-TTCGGAGTGGGGGAGGGGAAGATAAACCAAACTATTTATGTTAATC-GTGCATGCTTCCTTTATGGAGATTGGCCAGTGTTTTACTCTAGTAACCAATCACTTCAGAACAAGGGTGGGTCCGTTGAGATCTCTCACACTCATTGGTTGAGAGGTTGCGGCGCAATGGAAGCCCTTAAACCGAGAGTATCCGGGATTATTTTTCCCCGCCGTGCGGTGCGTGTCCCGGAAGTGACGC
>gene=chr10_70660786-70661035; species=rheMac
CCGTGGAGACCAGTTCGGAGTGGGGGAGGGGAAGATAAACCGAATTATTTATGCTAACCAGTGCGTGCTTTCCTTATGGAGATTGGCCAGGGCTTTACTCTAGTAGCCAATCACTTCACAATAAGGGTGGGCCAGTTGAGATCTCTCACACTCATTGGTTCAGAAGTTGCGGCGCAATGGAAGGACTTAAACTGAGAGTATCCAGGATTATTTTTCCCCGCCGCGCGGTGCGTGTCCCGGAAGTGACGC
>gene=chr10_71211073-71211297; species=hg19
CCCATCCCTTCTTGGTCCCCTCTAGGGCCCAGGGCAGCAGCCCCGCCCCTGGCCCGCCCCCTCCCAGACGCTAGGCAGCCGCGGCCTCCCATTGGCCGCCAGGGCTGGCAGGCTTCCCGGCTGGGGCTGTGATTGCCGCGCTCCAGTGTCAGTCCCGGAGAGAACGCCGGTGGCGGGGCTGGTAGCCCGGCAGCCGCAGGTGGGGCCACGAGCGCTGGCTGAGG
>gene=chr10_71211073-71211297; species=bosTau
CCCCTGCCTT---GGCCTCCTCT-GGGTCCAGGGCCTCCGCCCCGCCCCAGGCCCGCCCCCTCCCCG----------------AGCGCCCATTGGCCTCTGGGGCTGGTTGG-TCCCGGGCCGGAGCTGTGATTGCAGCTCGCCGGTGTCAGTCCTCGAGCGAGCGCCGGTGGCGGGGCCGGCGGTCCGGCAGCCGCAGGTGGGGCTGCGGGCAGCG----AGG
>gene=chr10_71211073-71211297; species=calJac
cccctcccTCCTGGGTCCCCTCTCGGGCCCAGGGCAGTAGCCCCGCCCCTGACCCGCCCCCTGCTAGAGGCTGGGCCGCCGTGGCATCCCATTGGCCGCCGGTGCTGGCAGGCTCCCCGGCTGGGGCCGTGATTGCCGCGCGCCAGTGTCAGTCCCGGAGAGAACGGCGGTGGCGGGGCTGGTAGCCCGGCAGCCGCAGGTGGGGCCTCGGGCGCTGGCGGACG
>gene=chr10_71211073-71211297; species=canFam
cccctcccct---cgcctccggc-gggtcccgggccgc-gccccgccccctgcccgccccctgcccgGGGCTGGGCCGCGGCTCGCGCCCATTGGCCGCCGA-GCCGGCTGG-TCCCGG-CCGGGGCTGTGATTGCGGCCAGCCCATGTCAGTCCCGGAgcgggcgcgggcggcggggcgcgccggctggcggccgcAGGTGGGGCTGCTCGCGGCG----AGG
>gene=chr10_71211073-71211297; species=equCab
CCCCTCTCTT---CGCCTCCAGT-GGGTCCCGGGTCGCAgccccgcccccggcccgcccccTCCCAGAGGCTGGGCTGCTGCTCATGCGCATTGGCCGCCGGTGCTGGCTGG-TCCCGGCCCGGCGCTGTGATTGCAGCTCGCAGATGTCAGTCGCCGAGCGAGCGCCGGTGGCGGGGCGGGCCGGCAGGCAGCCGCAGGTGGGGCTGTTCACAGCT----AAG
>gene=chr10_71211073-71211297; species=gorGor
-CCATCCCTTCTTGGTCCCCTCTAGGGCCCAGGGCAGCAGCCCCGCCCCTGGCCCGCCCCCTCCCAGAGGCTGGGCCGCCGCGGCCTCCCATTGGCCGCCAGGGCTGGCAGGCTTCCCGGCTGGGGCTGTGATTGCCGCGCTCCAGTGTCAGTCCC-GAGAGAACGCCGGTGGCGGGGCTGGTAGCCCGGCAGCCGCAGGTGGGGCCACGAGCGCTGGCTGAGG
>gene=chr10_71211073-71211297; species=panTro
CCCATCCCTTCTTGGTCCCCTCTAGGGCCCAGGGCAGCAGCCCCGCCCCTGGCCCGCCCCCTCCCAGAGGCTGGGCCGCCGCGGCCTCCCATTGGCCGCCAGGGCTGGCAGGCTTCCCGGCTGGGGCTGTGATTGCCGTGCTCCAGTGTCAGTCCCGGAGAGAACGCCGGTGGCGGGGCTGGTAGCCCGGCAGCCGCAGGTGGGGCCACCAGCGCTGGCTGAGG
>gene=chr10_71211073-71211297; species=papHam
CCCATCCCTTCTTGGTCCCCTCTAAGGCCCAGGGCAGCAGCTCCGCCCCTGGCCCGCCCCCTCCCAGAGGCTGGGCCGCCGCGGCCTCCCATTGGCCGCCAGGGCTGGCAGGCTTCCCGGCTGGGGCTGTGATTGCCGCGCGCCAGTGTCAGTCCCGGAGAGAACGCCGGTGGCGGGGCTCGTAGCCGGGCAGCCGCAGGTGGGGCCTCGAGCTCTGGCTGAGA
>gene=chr10_71211073-71211297; species=ponAbe
CCTATCCCTTCTTGGTCCCCTCTAGGGCCCAGGGCAGCAGCCCCGCCCCTGGCCCG-CCCCTCCCAGAGGCTGGGCCGCCGCGGCCTCCTATTGGCCGCCAGGGCTGGCAGGCTTCCCGGCTGGGGCTGTGATTGCCGAGCGCCAGTGTCAGTCCCGGAGAGAACGCCGGTGGCGGGGCGGGTAGCCCGGCAGCCGCAGGTGGGGCCACGAGCGCTGGCTGAGG
>gene=chr10_71211073-71211297; species=rheMac
CCCATCCCTTCTTGGTCCCCTCTAGGGCCCAGGGCAGCAGCTCCGCCCCTGGCCCGCCCCCTCCCAGAGGCTGGGCCGCCGCGGCCTCCCATTGGCCGCCAGGGCTGGCAGGCTTCCCGGCTGGGGCTGTGATTGCCGCGCGCCAGTGTCAGTCCCGGAGAGAACGCCGGTGGCGGGGCTAGTAGCCTGGCAGCCGCAGGTGGGGCCTCGAGCTCTGGCTGAGA
>gene=chr10_73288636-73288728; species=hg19
GCAGGGGGATGGGGCACTGCACTAAAACCAGCAGAACAGGTTGTTTCCTGTGTCCCCAAGCCCCCTGCTCACTGCTTTGTCTTTGGTTAGCA
>gene=chr10_73288636-73288728; species=bosTau
---------CTGGACGCTGGACTGAAACAAGCGGAACAGGCTGGCA-CTGCGTCCTCTGCGC-CCTTCTCCCTGCTTTGTCTCCCGCCCCTA
>gene=chr10_73288636-73288728; species=calJac
GCAGGGGGATGGGGCACTGCACTAAAACCAGCAGAAGAGGCTCTTTCCTGTGTCCCTAAGCCGTCCATTCA-TGCTTTGTCTTTGGTTAGCA
>gene=chr10_73288636-73288728; species=canFam
GGAGAGGG-CTGGGCATCGGACTCAAACCAGCAGAACAGCCTGTTGCCCGCAGCCT---------------CTGCTTCGCCTCCCGACAGGA
>gene=chr10_73288636-73288728; species=equCab
GGAGGGGG-CTGGGCGCTGGACTGACA-CAGCAGAACGGGCTACTGCCTGCCTCCT-------------CACGGCTTTGTCTTCTAACAAGA
>gene=chr10_73288636-73288728; species=gorGor
GCAGGGGGACGGGGCACTGCACTAAAACCAGCAGAACAGGCTGTTTCCTGTGTCCCCAAGCCCCCTGCTCACTGCTTTGTCTTTGGTTAGCA
>gene=chr10_73288636-73288728; species=panTro
GCAGGGGGACGGGGCACTGCACTAAAACCAGCAGAACAGGCTGTTTCCTGTGTCCCCAAGCCCCCTGCTCACTGCTTTGTCTTTGGTTAGCA
>gene=chr10_73288636-73288728; species=papHam
GCAGGAGGACGGGGCACTGCACTAAAACCAGCAGAAAAGGCTGTTTCTTGCGTCCCCAAGCCCCCCGCTCACTGCTTTGTCTTTGGTTAGCA
>gene=chr10_73288636-73288728; species=ponAbe
GCAGGGGGACGGGGCACTGCACTAAAACCAGCAGAACAGGCTGTTTCCTGTGTCCCCAAGTCCCCTGCTCACTGCTTTGTCTTTGGTTAGCA
>gene=chr10_73288636-73288728; species=rheMac
GCAGGAGGACGGGGCACTGCACTAAAACCAGCAGAACAGGCTGTTTCCTGCATCCCCAAGCCCCCTGCTCATTGCTTTGTCTTTGGTTAGCA
>gene=chr10_74020616-74020735; species=hg19
GGGCCCCAAATGCTGAGCTCAGCATCTCTGTGGCCTGGCTGCCCTCCTCCCGGGCAGTGGGAGGAGCCTCCTTCCTCCCGAGGGTGGGCGGGGCCAGGGCCAGccccgccctcctcccc
>gene=chr10_74020616-74020735; species=bosTau
ACGGCCGTAGCGCTGAGCTCAGCATCTCCGCAGCCCGGCCGCCTTCCTGTAAGACGGTAGGAGTCATCCCCTTCCTCCCCGCAGTGGGCGGAGCTATCACTGGCCCGGCCCTCCTCCCC
>gene=chr10_74020616-74020735; species=calJac
GGGTCCAAAATGCTGAGCTCAGCATCTCTTTGGCCGGTCCGCCCTCTTCCTGGATGGTGGGAGGAGCCTCGTTCCTCCCGCGGGTGGGCGGGGCCAGGGCCAGccccgccctcctcccc
>gene=chr10_74020616-74020735; species=canFam
gcggcCGGAACGCTGAGCTCAGCA--TCTGCAGCGGGGCCGC-TCGCTCCCGGGCGGTGGGAGGAGTCTCGTTCCC-----GG--GGGCGGGGCCGAGGCTAGCCCCGCCC--------
>gene=chr10_74020616-74020735; species=equCab
GCGACCGAAGCGCTGAGCTCAGCATCTCTGCGGCCGGGCCGT-TTTCCTCTGGGCAGTGGGAGGAGTCTCCTTCCC-----GG--GATAGAGGCCGGGGCCAGCCCCGTCC--------
>gene=chr10_74020616-74020735; species=gorGor
GGGCCCCAAATGCTGAGCTCAGCATCTCTGCGGCCTGGCTGCCCTCCTCCCGGGCAGTGGGAGGAGCCTCCTTCCTCCCGAGGGTGGGCGGGGCCAGGGCCAGccccgccctcctcccc
>gene=chr10_74020616-74020735; species=panTro
------------------------------TGGCCTGGCTGCCCTCCTCCGGGGTAGTGGGAGGAGCCTCCGTCCTCCCGAGGGTGGGCGAGGCCAGAGCCAGCCCCGCCCTCCTCCCC
>gene=chr10_74020616-74020735; species=papHam
GGGCCCCAAATGCTGAGCTCAGCATCTCTGTGGCCTGGCCGCTCTCCTCCCGGGCAGTGGGAGGAGCCTCCTTCCTCCTGAGGGTGGGCGGGGCCAGGGCCAGCCCCGCCCTCCTCCCC
>gene=chr10_74020616-74020735; species=ponAbe
GGGCCCCAAATGCTGAGCTCAGCTTCTCTGTGGCCTGGCTGCCCTCCTCCCGGGCAGTGGGAGGAGCCGCCGTCCTTCCGAGGG-----GGGGCCAGGGCCAGCCCCGCCCTCCTCCCC
>gene=chr10_74020616-74020735; species=rheMac
GGGCCCCAAATGCTGAGCTCAGCATCTCTGTGGCCTGGCCGCCCTCCTCCCGGGCAGTGGGAGGAGCCTCCTTCCTCCCGAGGGTGGGTGGGGCCAGGGCCAGCCCCGCCCTCCTCCCC
>gene=chr10_74033429-74033753; species=hg19
CTGCAGCCGCCGCGGATCCTTTCCAGAAAGGGGGCGTGGCGGTGGGTCGGGGTTCGACTGCGAGCTTTCTGGGGCTCAATGGAGGCGGGGCCCGGCCGCTGTCACCGGGCAGGAGAGAACGTTGCTTACGTGCGCCCGGAGTCCATTGGCCAAGGCGGGCCACACTCCCGGGTCTGGATTGGGTCGTGGCGCAGAGAAGGCGTGGCCTCGCCGCGCTAGTCCTTATAGGCTGCTCCGCGCTGGTGCTAGGGCGCAGCAGGCCAAGGGGGAGGTGCGAGCGTGGACCTGGGACGGGTCTGGGCGGCTCTCGGTGGTTGGCACGGG
>gene=chr10_74033429-74033753; species=bosTau
CTGCAGCCGCCACAGATCCCTTCCAGAAAGGGGGCGTGGCCGCGGCTCGGGGTTCGTCCCCGAGCGTTCTGGGGCTCAACGGGGGCGGGGCCAGGCGGCTGTCACTGGGCAGGAGAGAACGTTGCGAACGTGCGCCTGAAGCCCATTGGCCGAGGTGGGCCACACTCCCGGGTCTGGATTGGGCCGCCTCGCGGAAGGGGTGTGGCCTCTCTGCACTAGCCCTTATAGGTCTCTCGGCGCTGGTGCTAGGGAGCGGCAGGCCTAGGGGGAGGTGCGGGTGGGTAGAAGGGACAGGTCTGGGCAGAGCTCGGGGCTTGGCACCAG
>gene=chr10_74033429-74033753; species=calJac
CTGCAGCCGCCGCGGATCCTTTCCAGAAAGGGGGCGTGGCGGTGGGTCGGGGTTCGGCTGCAAGCGTTCGGGGGCTCAATGGGGGCGGGGCCCGGCCGCTGTCACCGGGCAGGAGAGAACGTTGCTTACGTGCGCCAGGAGCCCATTGGCCGAGGCGGGCCACACTCCCGGACCTGGATTGGGCCGTGGCGCAGAGAAGGCGTGGACTTGCCGCGCTAGTCCTTATAGGCTGCTCCGCGGTGGTGCTGGGGAGCAGCAGGCCAAAGGGGAGGTGCGGATGTGGAACGGGCAGAGGTCTGGGTCGCGCTCGGTGGTTGGCTCCGG
>gene=chr10_74033429-74033753; species=canFam
CTGCAGCCGCCGCGGATCCCTTCCAGAAAGGGGGCGTGGCTGCGGCTCGGGGTTCGGCCGGGAGCGTTCTGGGGCTCAGCGGGGGCGGGGCCAGGCCGCTGTCACCGGGCAGGAGAGAACGTTGCGAACGTGCGCCCCGAGCCCATTGGCTGAGGGGAGCCACACTCCCGGGCCGGGATTGGGCCGCGGCGCCGAGGGGGCGTGGCCTCCCCGCACTAGTCCTTATAGGCCTCTCGGCCCGGGTGCTAGGGAGCGGCTGGCCGAGGGGGAGGTGCGGGTGGGTGGAAGGGACAGGCCTGGGCGGCGCTCGGGGGTTGGGACCAG
>gene=chr10_74033429-74033753; species=equCab
CTGCAGCCGCCGAGGATCTCTTCCAGAAAGGGGGCGTGGCCGCGGCTCCAGGTTCGGCCCGGAGCGTTCCGGGGCTTTACGGGGGCGGGGCCAGACCGCTGTCACCGGGCAGGAGAGAACGTTGCGAACGTGCGCCGGAAGCCCATTGGCCGAGGCGGGCCACACTCCCGGGTCTGGATTGGGCCGCTGCGCCAAGGGGGCGTGGCTTC-CCGCGCTAGTCCTTATAGGCCTCTCAGCGCTGGTGCCAGGGAGCCGCAGGCCGAGGGGGAGGCGCGGGTGGGTAGAAGGGACAGGTCTGGGCAGCGCTCGGGGTTTGGCACCAG
>gene=chr10_74033429-74033753; species=gorGor
CTGCAGCCGCCGCTGATCCTTTCCAGAAAGGGGGCGTGGCGGTGGGTCGGGGTTCGACTGCGAGCTTTCTGGGGCTCAATGGAGGCGGGGCCCGGCCGCTGTCACCGGGCAGGAGAGAACGTTGCTTACGTGCGCCCGGAGTCCATTGGCCAAGGCGGGCCACACTCCCGGGTCTGGATTGGGTCGTGGCGCAGAGAAGGCGTGGCCTCGCCGCGCTAGTCCTTATAGGCTGCTCCGCGCTGGTGCTAGGGCGCAGCAGGCCAAGGGGGAGGTGCGAGCGTGGAGCTAGGACGGGTCTGGGCGGCTCTCGGTGGTTGGCACCGG
>gene=chr10_74033429-74033753; species=panTro
CTGCAGCCGCCGCGGATCCTTTCCAGAAAGGGGGCGTGGCGGTGGGTCGGGGTTCGACTGCGAGCTTTCTGGGGCTCAATGGAGGCGGGGCCCGGCCGCTGTCACCGGGCAGGAGAGAACGTTGCTTACGTGCGCCCGGAGTCCATTGGCCAAGGCGGGCCACACTCCCGGGTCTGGATTGGGTCGTGGCGCAGAGAAGGCGTGGCCTCGCCGCGCTAGTCCTTATAGGCTGCTCCGCGCTGGTGCTAGGGCGCAGCAGGCCAAGGGGGAGGTGCGAGCGTGGAGCTGGGACGGGTCTGGGCGGCTCTCGGTGGTTGGCACCGG
>gene=chr10_74033429-74033753; species=papHam
CTGCAGCCGCCGCGGATCCTTTCCAGAAAGGGGGCGTGGCGGTGGGTCGGGGTTCGGCTGCGAGCGTTCTGGGGCTCAATGGAGGCGGGGCCCGGCCGCTGTCACCGGGCAGGAGAGAACGTTGCTTACGTGCGCCCGGAGTCCATTGGCCAAGGCGGGCCACACTCCCGGGTCTGGATTGGGTCGTGGCGCAGAGAAGGCGTGGCCTTGCCGCGCTAGTCCTTATAGGCTGCTCCGCGCTGGTGCTAGGGAGCAGCAGGCCAAGGGGGAGGTGCGAGTGTGGAGCAGGGACAGGTCTGGGCAGCTCTCGGTGGTTGGCACCGG
>gene=chr10_74033429-74033753; species=ponAbe
CTGCAGCCGCCGCGGATCCTTTCCAGAAAGGGGGCGTGGCGGTGGGTCGGGGTTCGACTGCGAGCTTTCTGGGGCTCAATGGAGGCGGGGCCCGGCCGCTGTCACCAGGCAGGAGAGAACGTTGCTTACGTGCGCCCGGAGTCCATTGGCCAAGGCGGGCCACACTCCCGGGTCTGGATTGGGTCGTGGCGCAGAGAAGGCGTGGCCTCGCCGCGCTAGTCCTTATAGGCTGCTCCGCGCTGGTGCTAGGGAGCAGCAGGCCAAGGGGGAGGTGCGAGTGTGGAGTTGAGACGGGTCTGGGCAGCTCTCGGTGGTTGGCACCGG
>gene=chr10_74033429-74033753; species=rheMac
CTGCAGCCGCCGCGGATCCTTTCCAGAAAGGGGGCGTGGCGGTGGGTCGGGGTTCGGCTGCGAGCGTTCTGGGGCTCAATGGAGGCGGGGCCCGGCCGCTGTCACCGGGCAGGAGAGAACGTTGCTTACGTGCGCCCGGAGTCCATTGGCCAAGGCGGGCCACACTCCCGGGCCTGGATTGGGTCGTGGCGCAGAGAAGGCGTGGCCTTGCCGCGCTAGTCCTTATAGGCTGCTCCGCGCTGGTGCTAGGGAGCAGCAGGCCAAGGGGGAGGTGGGAGTGTGGAGCAGGGACAGGTCTGGGCAGCTCTCGGTGGTTGGCACCGG
>gene=chr10_74057852-74057986; species=hg19
CTCAACTGGGTCGCACCCGGTCTGCCTTGGTTGGTCCCTTCTGATGGCGGAGGCGGGACCTCGACTTGGTGGCCAATGAGGAGCCTCGTGGGGGTGCTCTCGGCTGCCATGGCAACGGAGGGGCCGCCCGCTTC
>gene=chr10_74057852-74057986; species=bosTau
CCCTA------CTCACTCTGCTTGCTTCGGTTGGTGCTTTCTGATGGCAGAGGCGGGATCTCAACCTCGTAGCCAATGAAGAGGCTTACAGAAGTGCTTCTAGTTGTCACGGCAACAAGGAGACATCTTACTAC
>gene=chr10_74057852-74057986; species=calJac
CTCAACTGGGTCGCACCAGGTCTGCCTTGGTTGGTCTCTTCTGCTGGAGGAGGAGGGACCTCGGCTTGGTGACCAGTGAGGAGGCTCGC-GGGGTGCTCTCGGCTGCCATGGCAACGGAGCGGCCGCCCGCTTC
>gene=chr10_74057852-74057986; species=canFam
CTTAAC---------------CTGCCTTGGTTGGTCCCCTCCGGGGGGAAAAGAAGGAAGGCCGCCTTACCCCCCATTGAAAACCCgggggggggggTTCTGGTTGCCGCGGCAACGGGGCGGCGGCTCTCCTC
>gene=chr10_74057852-74057986; species=equCab
TCCAGCAGT------------CTGCCTCGTTTGGTCCCTTCTGATTGTAGAGGCGGGATCTCGACCTCTTGTCCAATGAAAAGGCTCACGGAGGTTGTTTTGGTTGCCATGGCAACAGAGAGGCATCTTGCTTT
>gene=chr10_74057852-74057986; species=gorGor
CTCAACTGCGTCGCACCCGGTCTGCCTTGGTTGGTCCCTTCTGATGGCGGAGGCGGGACCTCGACTTGGTGGCCAATGAGGAGCCTCGTGGGGGTGCTCTCGGCTGCCATGGCAACGGAGGGGCCGCCCGCTTC
>gene=chr10_74057852-74057986; species=panTro
CTCAACTGGGTCGCACCCGGTCTGCCTTGGTTGGTCCCTTCTGATGGCGGAGGCGGGACCTCGACTTGGTGGCCAATGAGGAGCCTCGTGGGGGTGCTCTCGGCTGCCATGGCAACGGAGGGGCCGCCCGCTTC
>gene=chr10_74057852-74057986; species=papHam
CTCAACTGGGTCGCACCCGGCCTGCCTTGGTTGGTCCCTTCTGATGGTGGAGGCGGGACCTCGACTTGATGGCCAATGAGGAGCTTCGC-GGGGTTCTCCCGGCTGCCATGGCAACGGAGGGGCCGCCTGTTTC
>gene=chr10_74057852-74057986; species=ponAbe
CTCAACTGGGTCGCACCCGGTCTGCCTTGGTTGGTCCCTTCTGATGACGGAGGCGGGACCTCGACTTGGTGGCCAATGAGGAGCCTCGTGGGGGTGCTCTCGGCTGCCATGGCAACGGACTGGCCGCCCGCTTC
>gene=chr10_74057852-74057986; species=rheMac
GTCACCTGGGTCGCACCCGGCCTGCCTTGGTTGGTCCCTTCTGATGGTGGAGGCGGGACCTCGACTTGATGGCCAATGAGGAGCTTCGC-GGGGTGCTCCCGGCTGCCATGGCAACGGAGGGGCCGCCTGTTTC
>gene=chr10_74451738-74451855; species=hg19
CTGGCAGCTTCCAGTGTGGTTCTCCCGCCTGTCGATTGGACCTTGCAGGAAGCCCCGCCTCATCAACTCAGTCAAGGGCTTTAGTTGGCCCGGCGTCGGTGAGTGGCGGGTCTTAGC
>gene=chr10_74451738-74451855; species=bosTau
CAGGCAGTCTCTAGTGTGGTTCTGCTGCCTGTCGATTGGACCTTGCACGAAGCCCCGCCTCATCAACTCAGTCCAGGGCGGCAGTTGGGCCGGCGCCGGTGAGTGGC-GGCCTTAGC
>gene=chr10_74451738-74451855; species=calJac
CAGGCAGCTACCAATGTGGTTCTCCCGCCTGTCGATTGGGCCTTGCAGGAAGCCCCGCCTCATCAACTCAGTCAAGGGCGGCAGTTGGCTCGGTGTCGATGAGTGGCGGGTTTTAGC
>gene=chr10_74451738-74451855; species=canFam
CAGGCAGCCTCAAGTGTGGTTCTCCCGCCTGTCGATTGGGCCTTGCAGGAAGCCCCGCCTCCTCCACTCAGCCGCGGGCGGCGGTTGGCCCGGCGCCGCTGAGTGACGGGCCTTAGC
>gene=chr10_74451738-74451855; species=equCab
CAGGCAGCCTCAAGTGTGGGTCTCCCGCCTATCGATTGGGCTTTGCAGGAAGCCCCACCTCATCAACTCAGTTAAGGGCGGCAGTTGGTCCGGCGCCGGTGAGTGGCGGGTCTTAGC
>gene=chr10_74451738-74451855; species=gorGor
---------------------------------------------------------------------------------------------------------------------
>gene=chr10_74451738-74451855; species=panTro
CTGGCAGCTTCCAGTGTGGTTCTCCCGCCTGTCGATTGGACCTTGCAGGAAGCCCCGCCTCATCAACTCAGTCAAGGGCTTTAGTTGGCCCGGCGTCGGTGAATGGCGGGTCTTAGC
>gene=chr10_74451738-74451855; species=papHam
CAGGCAGTTTCCAATGTGGTTCTCCCGCCTGTCGATTGGGCCTTGCAGGAAGCCCCGCCTCATCAACTCAGTCAAGGGCGTTAGTTGGCTCGGTGTCGGTGAGTGGCGGATCTTAGC
>gene=chr10_74451738-74451855; species=ponAbe
CTGGCAGCTTCCAATGTGGTTCTCCCGCCTGTCGATTGGACCTTGCAGGAAGCCCCGCCTCATCAACTCAGTCAAGGGCTTTAGTTGGCCCGGCGTCGGTGAGTGGCGGGTCTTAGC
>gene=chr10_74451738-74451855; species=rheMac
CAGGCAGTTTCCAATGTGGTTCTCCCGCCTGTCGATTGGGCCTTGCAGGAAGCCCCGCCTCATCAACTCAGTCAAGGGCGTTAGTTGGCTCGGCGTCGGTGAGTGGCGGATCTTA--
>gene=chr10_75910324-75910501; species=hg19
CCGCTCCCTTCTGGCCTTGCTGGCGAGAAAGCCCGGAAGGCCGGGAGTGGGGGGGAAGCGAGGCCCGGGCCAACAGCACCAAAGACGCTCCTAGAGCCCAGATCGGAGTCGGGGGCCCCAGCTATTCAGCCTACTCCCGGGTTTTGGAGCTGTCCCCAGTCCACAGATTTCCCGCCC
>gene=chr10_75910324-75910501; species=bosTau
CCGTTCCCTTCCGGCCTAGCTGGCAAGAAAGACCGGAAGGC------CGGGAGGAAGGCGCGGCTCCGGTCCACAGCACCGGAGGCGCTTCCACACCCCTGGCTGGAAGCGGAGGTCT-AACTAGTCAGTCTACTTCCCAGCTTTCGTGATGTCCCCTGTCCGTAGACCCCCCGCCC
>gene=chr10_75910324-75910501; species=calJac
CCGCTCCCTTCCGGCCTTGCTGGCAAGAAAGTCCGGAAGGCCGGGAGTCGAGGGGAAACGAGGCCCTGGCCCACACCAGCAGGGACGCTCCTAGAGCGCAGACCGGATTCGGTGGCCCCAGCTACTCAATCTACTCCCGGGTTTTAGAGCTACCCCCAGTCCACGGATTTCCCGCCC
>gene=chr10_75910324-75910501; species=canFam
CCTCTCCCTTCCGGCCCTGCAGGCGAGCAAGCCCGGAAGGC------CGAGAGGAAGGCGCGGT---------CAGCATCAGAGCCTCTCCCGCAGCCCCGGCTGGAGTCCGGAGCCCCAGCTACTCAGACTGCTCCCCAGTTTTCGAGCTGTTCCCTGTCCGCAGACTCCCCGCCC
>gene=chr10_75910324-75910501; species=equCab
CCGCTCCCTTCCGGCCCTGCTGGCAAGAAAGCCCGGAGGGC------CGGGAGGGAGGCCCGGCA------CACAGCACCACAGACGCTCCTACAGCCCAGGTTGGAATTCGGAGCCCCAGCTACTCAGCTTACTCCTCAGTTTTCGAGCTGTCCCCTGTCCGCAGTCTCCCCGCCC
>gene=chr10_75910324-75910501; species=gorGor
CCGCTCCCTTCCGGCCTTGCTGGCGAGAAAGCCCGGAAGGCCGGGAGTGGGGGGGAAGCGAGGCCCGGGCCAACAGCACCAAAGACGCTCCTAGAGCCCAGATCGGAGTCAGGGGCCCCAGCTATTCAGCCTACGCCCGGGTTTTGGAGCTGTCCCCAGTCCACAGATTTCCCGCCC
>gene=chr10_75910324-75910501; species=panTro
CCGCTCCCTTCCGGCCTTGCTGGCGAGAAAGCCCGGAAGGCCGGGAATGGGGGGGAAGCGAGGCCCGGGCCAACAGCACCAAAGACGCTCCTAGAGCCCAGATCGGAGTCGGGGGCCCCAGCTATTCAGCCTACTCCCGGGTTTTGGAGCTGTCCCCAGTCCACAGATTTCCCGCCC
>gene=chr10_75910324-75910501; species=papHam
CCGCTCCCTTCCGGCCTTGCTGGCGAGAAAGCCCGGAAGGCGGGCAGTGG-GGGGAAGCCAGGCCCTGGCCCACGGCACCAAAGACGCTCCTAGAGCCCAGATCGGAGTCGGGGGCCCCAGCTATTCAGCCTACTCCCGGGTTTTGGAGCTGTCCCCAATCCACATATTTCCCGCCC
>gene=chr10_75910324-75910501; species=ponAbe
CCGCTCCCTTCCGGCCTTGCTGGTGAGAAAGCCCGGAAGGCCGGGAGTGGCGGGGAAGCGAGGCCCTGGCCCACAGCACCAAAGACGCTCCTAGAGCCCAGATCGGAGTCGCGGGCCCCAGCTATTCAGCCTACTCCCGGGTTTGGGAGGTGTCCCCAGTCCACAGATTTCCCGCCC
>gene=chr10_75910324-75910501; species=rheMac
CCGCTCCCTTCCGGCCTTGCTGGCGAGAAAGCCCGGAAGGCCGGGAGTGG-GGGGAAGCCAGGCCCTGGCCCACGGCACCAAAGACGCTCCTAGAGCCCAGATCGGAGTCGGGGGCCCCAGCTATTCAGCCTACTCCCGGGTTTTGGAGCTGTCCCCAATCCACATATTTCCCGCCC
>gene=chr10_79789236-79789429; species=hg19
CTGGGGCTGCTTCTGGACTCGCCGCTAACACATCTGCGGCATCCTCTCGGCCACCGTAGAGTGTCCCACGTGTCCGCTTCCTCTTCCGCTACTCGCCCGCGCGTCTGTCTGTCAAGAGAGACTTCCGGCATGCCTTTTTTTTTTTTTTTTTTCCCTTTCCCCGCACCGTCACCTGGTGGCGCTTACTGGAAGC
>gene=chr10_79789236-79789429; species=bosTau
CCGTGGCTGCTTCTTGACCGGTTGCTAACACATCTGCGGCATTTTTTCGGCCACCGTAACACGCCCCACGTGCCCGCCCCCACTTCCGCTACTCGCTAGCGCG--AGTCTGTCAAGAGAGGCTTCAGGCCCGC------A----GCTTCTCGCCTTCTCTCCATACCGCCATCTGGCGGCACCTAGTTGAAAC
>gene=chr10_79789236-79789429; species=calJac
CTGGGGCTGCTTCTTTACTGGCCTCTAACACATATGCAGCATCCTCTCGGCCACCGTAGAGTGCCCCACGTGTCCGCTTCCTCTTCCGCTACTCGCCGGCCCGTCTGTCCGTCAAGAGAGACTTCCGGCATGCC---------GCTATTTTGCCCTCTCCCTGCACCGTCACCTGGTGGCGCTTCTTGGAAAC
>gene=chr10_79789236-79789429; species=canFam
ccggAGGAGCTC---------------GCACCGCGGAGGCCCCGCGTCGGCCGCCGTAGCGCGCCCCACGTGGTCGCTTCCGCTTCCGCTACTCGCCGGCGTGCCTGTCAGTCAAGAGAGGCCTCCGACGGGC------C----GCTCTGTGCCCTCCGCCTGCACCGCCATCTGGCGGCACCTC-CTGAAAC
>gene=chr10_79789236-79789429; species=equCab
TCGGGGTTGCTTCTTGACTCGTTGCTAACACATCAGCGGCGTCCTCTCGGCCACCGTAGAGCGCCCCACGTGGCCCCTTCCTCTTCCGCTACTCGCCGGCGCGTCTGTCTGTCAAGAGAGGCTTCCGGCCCGC------C----GCTTTTTGCCTTCTCCTTACACCGCCATCTGGCGGCACCTCCTTGAAAC
>gene=chr10_79789236-79789429; species=gorGor
CTGGGGCTGCTTCTGGACTCGCCGCTAACACATCTGCGGCATCCTCTCGGCCACCGTAGAGTGTCCCACGTGTCCGCTTCCTCTTCCGCTACTCGCCCGCGCGTCTGTCTGTCAAGAGAGACTTCCGGCACGCCttttttttttttttttttCCCTTTCCCCGCACCGTCACCTGGTGGCGCTTCCTGGAAGC
>gene=chr10_79789236-79789429; species=panTro
CTGGGGCTGCTTCCGGACTCGCCGCTAACACATCTGCGGCATCCTCTCGGCCACCGTAGAGTGTCCCACGTGTCCGCTTCCTCTTCCGCTACTCGCCCGCGCGTCTGTCTGTCAAGAGAGACTTCCAGCATGCC---TTTTTTTTTTTTTTTCCCTTTCCCCGCACCGTCACCTGGTGGCGCTTCCTGGAAGC
>gene=chr10_79789236-79789429; species=papHam
CTGGGGCTGCTTCTGGACTCGCCGCTAATACATCTGCGGTATCCTCTCGGCCACCGTAGAGTGCCCCACGTGTCCACTTCCTCTTCCGCTACTCGCCAGGGCGTCTGTCTGTCAAGAGAGACTTCCGGCACGCCGTTTTTTTTTGTTTTTTGCCCTTTCCCCGCACCGTCACCTGGTGGCGCTTCCTGGAAAC
>gene=chr10_79789236-79789429; species=ponAbe
-------------------------------------------------------------------------------------------------------------------------------------------------------------------------------------------------
>gene=chr10_79789236-79789429; species=rheMac
CTGGGGCTGCTTCTGGACTCGCCGCTAACACATCTGCGGTATCCTCTCGGCCACCGTAGAGTGCCCCACGTGTCCACTTCCTCTTCCGCTACTCGCCAGGGCGTCTGTCTGTCAAGAGAGACTTCCGGCACGCCTTTTTTTTTTTTTTTTTGCCCTTTCCCCGCACCGTCACCTGGTGGCGCTTCCTGGAAAC
>gene=chr10_80166842-80167030; species=hg19
AAGATGCCTCCTAGGTGCCTGCCCTCCTTTCTGCCGCTTCTCTGCTCATCATTGCAGAGGAGCGGTGATTGACACACCTAGAGGCCAATGAACTGCCTAGCTCCACCCACCACTCCCAGGTTCGCTGAGTCCCTCCCCAGCTCTCTCCTGTTCTCCTCCCGCAAGATCTCTCACGGTATCAAAATACC
>gene=chr10_80166842-80167030; species=bosTau
GCACAGCCTCCCAGGTGTTGGCCCTCCTTCCTGTGGCTCCTCTTCACCTCCTAGTAGAGCAGTGGTGACTGGCATACCCACAGGCCATTGCAC-ACCTAGCTCTACC------CCCTAGGGTCTCCGCATTCCTACCCAGTTCTCGGCGGCTACCCTCCCCCAAGACCTCTCCTAGGATCAAAATACC
>gene=chr10_80166842-80167030; species=calJac
ACGTTGCCTCCTAGGCACCTGCCCTCCTTTCTGCCGCTCCTCTGCTCAGCATTGCAGAGCAGTGGTGATTGACACACCCAGGGACCAATGAACTGCCTAGCTCCACCCACCGCCCCCAGGTTCGCAGTGTCTCTGCCCGGCTCTCTTCTGTTCTCCTCCCCCAAAATCTCTCAC-GTATCAAAATACC
>gene=chr10_80166842-80167030; species=canFam
G-CAACCCCGC-AGGCGCCTCCCCCCGC------GGCTCCTCCCCGCGGCCCCGCAG-GCAGCGATGACTGACGTCCCGGGAGGCCAATGAGCGGCCAGGccccgcccggccc-cgcccccgccccgcggccccgcccgccccgcggc-----cccgcccccACGGCCTCTCCGGGTC----------
>gene=chr10_80166842-80167030; species=equCab
GTAAAGCTTCCTAGGTACCTGCCCTCCTTCTT-GGGCTCCTCTCCTCATCATTACAGAGCAGTGATGATTGACACAACAGGAAGCCAATATGTTGCCCAGCTCCGCCCACTAC-CCCAGGATCT-CACATCCCTACCCAGCCCTCTCCTGCTCCCCTCCCCCAAGACGTCTCACAGTGTCAGAATACC
>gene=chr10_80166842-80167030; species=gorGor
AAGATGCCTCCTAGGTGCCTGCCCTCCTTTCTGCCGCTTCTCTGCTCATCATTGCAGAGGAGTGGTGATTGACACACCTAGAGGCCAATGAACTACCTAGCTCCACCCACCACTCCCAGGTTCGCTGAGTCCCTCCCCAGCTCTCTCCTGTTCTCCTCCCGCAAGATCTCTCACGGTATCAAAATACC
>gene=chr10_80166842-80167030; species=panTro
AAGATGCCTCCTAGGTGCCTGCCCTCCTTTCTGCCGCTTCTCTGCTCATCATTGCAGAGGAGCGGTGATTGACACACCTAGAGGCCAATGAACTGCCTAGCTCCACCCACCACTCCCAGGTTCGCTGAGTCCCTTCCCAGCTCTCTCCGGTTCTCCTCCCGCAAGATCTCTCACGGTATCAAAATACC
>gene=chr10_80166842-80167030; species=papHam
AAGATGCCTCCTAGGCGCCTGCCCTCCTTTCTGCCGCTCCTCTGCTCATCATTGCAGAGCCGTGGTGATTGACACACCCAGGGGCCAATGAACTGCCTAGCTCCACCCACCACTTCCAGGGTCGCTGAGTCCCTACCCAGCTCTC-CCTGTTCTCCTCCCCCAAGATCTCTCACGGTGTCGAAATACC
>gene=chr10_80166842-80167030; species=ponAbe
AAGATGCCTCCTAGGCGCCTGCCCTCCTTTCTGCAGCTTCTCTGCTCATCATTGCAGAGGAGTGGTGATTGACACACCTAGGGGCCAATGAACTGCCTAGCTCCGCCCACCACTCCCAGGTTCTCTGAGTCCCTCCCCAGCTCTCTCCTGTT---CTCCCGCAAGATCTCTCACGGTATCAAAACACC
>gene=chr10_80166842-80167030; species=rheMac
AAGATGCCTCCTAGGCGCCTGGCCTCCTTTCTGCCGCTCCTCTGCTCATCATTGCAGAGCCGTGGTGATTGACACACCCAGGGGCCAATGAACTGCCTAGCTCCACCCACCACTTCCAGGGTCGCTGAGTCCCTACCCAGCTCTC-CCTGTTCTCCTCCCCCAAGATCTCTCACGGTGTCGAAATACC
>gene=chr10_80782408-80782582; species=hg19
tttcagaatgtgacagggtcctgaggccaggcttgaggacggctgGAGGAAGtgtcccgcccaccacagctgattggatgaagggcgggacctgactagtgggcaaccaatccagaggcAAACGGTGGTGTGGGAATCGGCAGGGATTGAGGGGAGCAACAGGGCTATGCACGG
>gene=chr10_80782408-80782582; species=bosTau
tctaaga-----------------------------------------------------------------------------------------------------------------------------------------------------------------------
>gene=chr10_80782408-80782582; species=calJac
ttttagagtgtgatggggtcctgaggccaGGCTTGACGATGGCTGGAAGAAGTGCCCCGCCCACCACAGCTGATTGGACAAAGGGTGGGACCGGACCAGTGGGCAACCAATGCAGAGGCAGATGGTGGCGTGGGAATTGGAAGG---TGAGGAGAGGAACTGGGCTGTGCATGG
>gene=chr10_80782408-80782582; species=canFam
tttaatagtgcaacagggcctcgaggccgagtttgaggacTCC--GAGAGAGTGCCCC-TGGTCTGCAGCTGAACAGACGAGGGGCGGGGTCTGACCATCAGGCCGCAGGAACAAAGGCAGATGGGGGCCGGGGGCCTGGCAGGGGCCGAGAGAGGCCCCAGGC-TGCAGACAG
>gene=chr10_80782408-80782582; species=equCab
ttcaagagtgtaacaagatcctaaggtcaagtctgagaactgc--GAGAAAGTGCCTG-TACACTGCAGCTG--CCTTCCTGGGGT-AGGCCTGACCAAGAGGCAG------CCAATCCAGAGGGAGACAGGGGACCCGGTAGGGGATGGAGACATGACCTGGC-TGTGGACAG
>gene=chr10_80782408-80782582; species=gorGor
------------------------------------------------------------------------------------------------------------------------------------------------------------------------------
>gene=chr10_80782408-80782582; species=panTro
tttcagaatgtgacaaggtcctgaggccaggcttgaggacggctgGAGGAAGTGTCCCGCCCACCACAGCTGATTGGATGAAGGGCGGGACCTGACTAGTGGGCAACCAATCCAGAGGCAAACGGTGGTGTGGGAATCGGCAGGGATTGAGGGGAGCAACAGGGCTGTGCACGG
>gene=chr10_80782408-80782582; species=papHam
ttttagagtgtgacagtgtcctgaggccaggcttgaggacggctgGCGGAAGtgccccgcccaccacagctgattggatgaggagcggggccagaccagagggcaaccaatccagaggcAGACTGTGGTGTGGGAATCGGCAGGGGTTGAGTGGAGGAACCCAGCTGTGCACGG
>gene=chr10_80782408-80782582; species=ponAbe
tttcagagtgtaacacggtcctgaggccaggcttgaggacggctgGAGGAAGtgtcccgcccaccacagctgattggatgaggggcgggacctgactagtgggcaaccaatccagagacAAACGGTGGGGTGGGAATCGGCAGGGATTGAGGGGAGGAAGAGGGCTGTGCACGG
>gene=chr10_80782408-80782582; species=rheMac
tttcagagtgtgacagggtcctgaggccaggcttgaggacggctgGCGGAAGTGCCCCGCCCACCACAGCTGATTGGATGAGGAGCGGGGCCAGACCAGAGGGCAACCAATGCAGAGGCAGACTGTGGTGTGGGAATCGGCAGGGGTTGAGTGGAGGAACCCAGCTGTGCACGG
>gene=chr10_80827063-80827301; species=hg19
CAGCCTCCGAAGCCCCGGCCGTGCAAGGCTCCCCCCGCAGCCCGGCCGGGGCTGCGCCCCCTTGCGCTCTCCCCAACTTGCCTTTGTTATTCCAGCTCCCTTCCTCGCCTCGCCTCCGACACGGTGGCAGCCTGCAAAACGTGGAGCGCGGAGTCACTGCCACACCTGGAATCCGAAGCGGGCTCCGCCGGCTCCCGGCCGAAGCCGCCCCCGCCTGCCGGGGAGGGGAGCGCGTGCG
>gene=chr10_80827063-80827301; species=bosTau
CAGCCTCTAAAGCCCCGGCCGAGCAAGGCTccccccgcggcccggccggggctgcgcccccTTGCGCTCTCCCCAACTTGCCTTTGTTATTCCAGCTCCCTTCCTCGCCTCGCCTCCAACACCGCGGCGGATTGGAAAACGCGGAGCGCGGAACCGCCACTACACCTGGAATCCGAAGCCGGCGCCC---------GCCCGAAGCCTCCCCAGCTGGGCGGGGAGGGGAGTGCGCGCG
>gene=chr10_80827063-80827301; species=calJac
CAGCCTCCCAAGCCCCGGCTGCGCAGGGCTCCCCCCGCAGCCCGACTGGGGCTGCGCCCCCTTGCGCTCTCCCCAACTTGCCTTTGTTATTCCAGCTCCCTTCCTCTCCTCGCCTCCGACACGGCGGCGGCCTGCAAAACGTGGAGCGCGGAGTCACCGCCACACCTGGAATCCGAAGCGGGCTCCGCGGGCTCCGCGCTGAAGCCGCCCCCGCCTGCTGGGGAGGGGAGTGCGTGCG
>gene=chr10_80827063-80827301; species=canFam
CAGCCGGCGGAGCCCGGGCCTTGCAGGGCTccccccgccgcccggcccgggctgcgcccccTTGCGCTCTCCCCAACTTGCCTTTGTTATTCCAGCTCCCTTCCTCGCCTCGCCTCCGACACCGCGGCGGACCGCAAAACCCGGAGCGCGGAGCCGCGCCCACACCTGGAGTCCGCGGCGGGCGCCG---------GGCCGAAGCCTCCCCCGCCTGGCGGGGAGGAGAGCGCGCGTG
>gene=chr10_80827063-80827301; species=equCab
CAGCCTCCTAAGCCTTGGCGGAGCAGGACTCCCCCCGCGGCCCGACCAGGGCTGCGCCCCCTTGTGCTCTCCCCAACTTGCCTTTGTTATTCCAGCTCCTTTCCTCGCCTCGCCTCCGACACTGCGGCGGGCTGCAAAACACGGAGCGCGGAGCCGCCGCCACACCTGGAATCCGAAGCGGGCTATC---------GGCCGCAGCCGCCTCCGCCTGGCGGGGAGGGGAGTgcgcggg
>gene=chr10_80827063-80827301; species=gorGor
CAGCCTCCGAAGCCCCGGCCGTGCAAGGCTCCCCCCGCAGCCCGGCCGGGGCTGCGCCCCC-TGCGCTCTCCCCAACTTGCCTTTGTTATTCCAGCTCCCTTCCTCGCCTCGCCTCCGACACGGTGGCAGCCTGCAAAACGTGGAGCGCGGAGTCACTGCCACACCTGGAATCCGAAGCGGGCTCCGC-GGCTCCCGGC-GAAGCCGCCCCCGCCTGCCGGGGAGGGGAGCGCGTGCG
>gene=chr10_80827063-80827301; species=panTro
CAGCCTCCGAAGCCCCGGCCGTGCAAGGCTCCCCCCGCAGCCCGGCCGGGGCTGCGCCCCCTTGCGCTCTCCCCAACTTGCCTTTGTTATTCCAGCTCCCTTCCTCGCCTCGCCTCCAACACGGTGGCAGCCTGCAAAACGTGGAGCGCGGAGTTACTGCCACACCTGGAATCCGAAGCGGGCTCCGCCGGCTCCCGGCCGAAGCCGCCCCCGCCTGCCGGGGAGGGGAGCGCGTGCG
>gene=chr10_80827063-80827301; species=papHam
CAGCCTCCGAAGCCCCGGCAGTGCAAGGCTCCCCCCGCAGCCCGGCCGGGGCTGCGCCCCCTTGCGCTCTCCCCAACTTGCCTTTGTTATTCCAGCTCCCTTCCTTGCCTCGCCTCCGACACGGCGGCAGCCTGCAAAACGTGGAGCGCGGAGTTACCGCCACACCTGGAATCCGAAGCGGGCTCCGCAGGCTCCCGGCCGAAGCCGCCCCCGCCTGCCGGGGAGGGGAACGCGTGCG
>gene=chr10_80827063-80827301; species=ponAbe
cAGCCTCCGAAGCCTCGGCCATGCAAGGCTCCCCCCGCAGCCCGGCCGGGGCTGCGCCCCCTTGCGCTCTCCCCAACTTGCCTTTGTTATTCCAGCTCCCTTCCTCGCCTCGCCTCCGACACGGTGGCAGCCTGCAAAACGTGGAGCGCGGAGTGACTGCCACACCTGGAATCCGAAGCGGGCTCCGCGGGCTCCCGGCCGATGCCGCCCCCGCCTGCCGGGGAGGGGAGCGCGTGCG
>gene=chr10_80827063-80827301; species=rheMac
CAGCCTCCGAAGCCCCGGCAGTGCAAGGCTCCCCCCGCAGCCCGGCCGGGGCTGCGCCCCCTTGCGCTCTCCCCAACTTGCCTTTGTTATTCCAGCTCCCTTCCTTGCCTCGCCTCCGACACGGCGGCAGCCTGCAAAACGTGGAGCGCGGAGTTACCGCCACACCTGGAATCCGAAGCGGGCTCCGCGGGCTCCCGGCCGAAGCCGCCCCCGCCTGCCGGGGAGGGGAACGCGTGCG
>gene=chr10_80917399-80917569; species=hg19
ACCCTGGCCCAGGCTGGGTCTGGCTCTTCCCTGTGTCTGGATCCCCACCCCCAGCTTGGTGAGGTCAGGGAACAGGTATTTCAGGAATGCAGGAGGCGGGGCAGCCAGCCCCATTTGGATAACCATGGGGTAAATATTTGCCTTGCTCCTGGAGCCAGCACTGGCCCGCC
>gene=chr10_80917399-80917569; species=bosTau
ACG-AGGCCGACCCTCGGTCTGTCTCGT--CCACGTCTGGATTCCTCCCCCCAGCTTGGTGAGGTCAGGGAACATGTATTCCAGGAATGCGGGAGGCGGGGCAGCTGGCCCGGTTTGGATAACCATGGGGTAAATATTTGCCTTGCTCCCGGAGCCAGCACTGGCC-GCC
>gene=chr10_80917399-80917569; species=calJac
ACCCTGGCCCAGCCTGCGTCTGGCTCTTCCCTGTGTCTGGATTCCCACCCCCAGCTTGGTGAGGTCAGGGAACAGGTATTTCAGGAATGCAGGAGGCAGGGCAGCAAGCCCCATTTGGATAATCATGGGGTAAATATTTGCCTTGCTCCTGGAGCCAGCATTGGCCCGCC
>gene=chr10_80917399-80917569; species=canFam
ACCTTGGCCGACCCTCAGTCTGGCTCTTCCCCGGGTCTGGCTCCCTCCTCCCAGCTTGATGAGGTCAGGGAACATGTATTCCAGGAATGTGGGAGGCGGGGCGGCCAGCCTGGTTTGGATAACCATCTGGTAAATATTTGCCTTGCTCCTGGAGCCAGTACCATCC-GCC
>gene=chr10_80917399-80917569; species=equCab
ACCTTGGCCGACCCTTGGTCTGGCTCTTCCC-GTGTCTGGATTCCTCCCCCCAGCTGGGTGAGGTCAGGGAACATGTATTTCAGGAATGTGGGAGGTGGGGCAGCCAGCCCTATATGGATAAGCATGGGGTAAATATTTGCCTTGCT-------CCAGT-TCGGTC-ACC
>gene=chr10_80917399-80917569; species=gorGor
--------------------------------------------------------------------------------------------------------------------------------------------------------------------------
>gene=chr10_80917399-80917569; species=panTro
ACCCTGGCCCAGCCTGGGTCTGGCTCTTCCCTGTGTCTGGATCCCCACCCCCAGCTTGGTGAGGTCAGGGAACAGGTATTTCAGGAATGCAGGAGGCGGGGCAGCCAGCCCCATTTGGATAACCATGGGGTAAATATTTGCCTTGCTCCTGGAGCCAGCACTGGCCCGCC
>gene=chr10_80917399-80917569; species=papHam
ACCCTGGCCCAGCCTGGGTCTGGCTCTTCCCTGTGTCTGGATCCTCACCCCCAGCTTGGTGAGGTCAGGGAACAGGTATTTCAGGAATGCAGGAGGCGGGGCAGCCAGCCCCATTTGGATAACCATGGGGTAAATATTTGCCTTGCTCCTGGAGTCAGCACTGGCCTGCC
>gene=chr10_80917399-80917569; species=ponAbe
ACCCTGGCCCAGCCTGGGTCTGGCTCTTCCCTGTGTCTGGATCCCCACCCCCAGCTTGGTGAGGTCAGGGAACAGGTATTTCAGGAATGCAGGAGGCGGGGCAGCCAGCCCCATTTGGATAACCGTGGGGTAAATATTTGCCTTGCTCCTGGAGCCAGCACTGGCCTGCC
>gene=chr10_80917399-80917569; species=rheMac
ACCCTGGCCCAGCCTGGGTCTGGCTCTTCCCTGTGTCTGGATCCTCACCCCCAGCTTGGTGAGGTCAGGGAACAGGTATTTCAGGAATGCAGGAGGCGGGGCAGCCAGCCCCATTTGGATAACCATGGGGTAAATATTTGCCTTGCTCCTGGAGTCAGCACTGGCCTGCC
>gene=chr10_89622005-89622350; species=hg19
CTGGGGAGTGGGAATTTGGAAAGTTCCCCAACTAGGGACACACGTGACCTCCTTCGGAAAGTAGTTCCGACTGTGGCCCGTGTATCCTTCCACCTCCTTTTGAACCCTCCTAGGTCTCCTCGCCCCGCCCACTCGCTGGGCTGCAGCTTCCTACCGTTCCGTACTTTCCACTCAACCCGGTAACCCCAAACGTGCACGGTCCGGCCGGGGCGCGCGGAGCCTGGCCCCGGGCGATCCATCCTGCCGGGTTTTCACGGCGGCCAAGGGGGGGCGGGGCTAGGTGGTCTCTGAGAACCGAGCTTGACTCCGACGCCGCGAACCGACCTGGAGCCCGAGGGGAAAGAT
>gene=chr10_89622005-89622350; species=bosTau
TATGGGAGTGGGAATTTGGAAAGTTCCCCAACTAGAAGTACACGTGACCTCCTCCTGAAAGTAGTTCCGACTGTGGCCCGCGTATCCCTCCACCTCCTTTTGAACC---------GTCCTCGCTCCGCCCACTC--GGGGCTGCAGCTTCCTACAATCACGTACTTCGCCCTCCCGCCTGCAACAGGCGGCGCGCACTCCCCAGCTAGGGAACGCAGAACCTGGCTCCGGGCGATTCACCCAGCGAGGTTTTCACAGCGGTCCAAAAGGGGCGGGTCGAGG-AGCCTCTAAGGATCGAGCTTGAATTGGAAGCGGTGAACCCAGCTGGAAACCCGGGGGAGAGAT
>gene=chr10_89622005-89622350; species=calJac
CTGGGGAGTGGGAATTTGGAAAGTTCCCCAACTAGGAACACACGTGACCTCCTTCGAAAAGTAGTTCCGACTGTGGCCCGTGTATCCTTCCACCTCCTTTTGAACCCTCCTAGGTCTCCTCGCTCCGCCCACTAGCTGGGCTGCAGCTTCTTACCGTTCCGTACTTTCCACGCGGCCCGGTAACCCCGAACGTGCACGGTCCGGCCGGGGCGCGTGGATCCTCGCCCCGGGCGATCCATCCTGCCGGGTTTTCACGGCGGCCAAGGAGGGGCGGAGCTAGGTGGTCTCTAAGGACCCAGCTAGAGTCCGACGCGGCGAACTGAGTTGGAGTCTGAGGGGAGAGAT
>gene=chr10_89622005-89622350; species=canFam
---------------------------------------------------------------------------------------------------------------------------------------------------------------------------------------------------------------------------------------------------------------------------------------------------------------------------------------------------------
>gene=chr10_89622005-89622350; species=equCab
CGGGGTAATGGGAATTTGGAAAGTTCCCCAACTAGGAACACACGTGACCGCCTCCTGAAAGTAGTTCCGACTGTGGCCCGTGTATCCCTCCACCTCCCTTTGAACCCTCCTAGGTCTCCTCGCCCCGCCCACTC--GGGGCTGCAGCTTCCTACCGCCCCGGACTTCACGCTCGGGCCAGGAACCCCCGGCGTGCGCGGCCCGGCTGGCGAGCGCGGAACCTGTCCCCGGGCGATCCACCCAGCCAGGTTTTCTCAGCGGCCCAAAAGGGGCGGGGCGAGGTTGCCTCTGGGGACCGAGCTTGAGTTCGGAGCGGTGAACCCAACTGGAGCCCCGGGGGAGAGAT
>gene=chr10_89622005-89622350; species=gorGor
CTGGGGAGTGGGAATTTGGAAAGTTCCCCAACTAGGGACACACGTGACCTTCTTCGAAAAGTAGTTCCGACTGTGGCCCGTGTATCCTTCCACCTCCTTTTGAACCCTCCTAGGTCTCCTCGCCCCGCCCACTCGCTGGGCTGCAGCTTCCTACCGTTCCGTACTTTCCACTCAACCCGGTAACCCCAAACGTGCACGGTCCGGCCGGGGCGCGCGGAGCCTGGCCCCGGGCGATCCATCCTGCCGGGTTTTCACGGCGGCCAAGGGGAGGCGGGGCTAGGTGGTCTCTGAGAACCGAGCTTGACTCCGACGCCGCGAACCGACCTGGAGCCCGAGGGGAAAGAT
>gene=chr10_89622005-89622350; species=panTro
CTGGGGAGTGGGAATTTGGAAAGTTCCCCAACTAGGGACACACGTGACCTCCTTCGGAAAGTAGTTCCGACTGTGGCCCGTGTATCCTTCCACCTCCTTTTGAACCCTCCTAGGTCTCCTCGCCCCGCCCACTCGCTGGGCTGCAGCTTCCTACCGTTCCGTACTTTCCACTCAACCCGGTAACCCCAAACGTGCACGGTCCGGCCGGGGCGCGCGGAGCCTGGCCCCGGGCGATCCATCCTGCCGGGTTTTCACGGCGGCCAAGGGGGGGCGGGGCTAGGTGGTCTCTGAGAACCGAGCTTGACTCCGACGCCGCGAACCGACCTGGAGCCCGAGGGGAAAGAT
>gene=chr10_89622005-89622350; species=papHam
CTGGGGAGTGGGAATTTGGAAAGTTCCCCAACTAGGAACACACGTGACCTCCTTCGGAAAGTAGTTCCGACTGTGGCCCGTGTATCCTTCCACCCCCTTTTGAACCCTCCTAGGTCTCCTTGCCCCGCCCACTCGCTGGGCTGCAGCTTCCTACCGTTCCGTACTTTCCACTCAACCTGGTAACCCCGAACGTGCATGGTCTGGCCGGGGCGCGTGGAGCCTGGCCCCGGGCGATCCATCCCGCCGGGTTTTCACGGAGGCCAAGGGGGGGCGGGGCTAGGTGGTCTCTAAGAACCGAGCTTGAGTCCGACGCGGCGAACCGACTTGGAGCCCGAGGGGAGAGAT
>gene=chr10_89622005-89622350; species=ponAbe
CTGGGGAGTGAGAATTTGGAAAGTTCCCCAACTAGGGACACACGTGACCTCCTTCGGGAAGTAGTTCCGACTGTGGCCCGTGTATCCTTCCACCTCCTTTTGAACCCTCCTAGGTCTCCTCGCCCCGCCCACTCGCTGGGCTGCAGCTTCCTACCGTTCCGTACTTTCCACTCAACCCGGTAACCCCAAACGTGCACGGTCCGGCCGGG--GCGCGGAGCCTGGCCCCGGGCGATCCATCCTGCCGGGTTTTCACGGCGGCCAAGGGGGGGCGGGGCTAGGTGGTCTCTTAGAACCGAGCTTGACTCCGACGCCGCGAACCGACTTGGAGCCCGAGGAGAAAGAT
>gene=chr10_89622005-89622350; species=rheMac
CTGGGGAGTGGGAATTTGGAAAGTTCCCCAACTAGGAACACACGTGACCTCCTTCGGAAAGTAGTTCCGACTGTGGCCCGTGTATCCTTCCACCCCCTTTTGAACCCTCCTAGGTCTCCTTGCCCCGCCCACTCGCTGGGCTGCAGCTTCCTACCGTTCCGTACTTTCCACTCAACCTGGTAACCCCGAACGTGCATGGTCTGGCCGGGGCGCGTGGAGCCTGGCCCCGGGCGATCCATCCCGCCGGGTTTTCACGGAGGCCAAGGGGGGGCGGGGCTAGGTGGTCTCTAAGAACCGAGCTTGAGTCCGACGCGGCGAACCGACTTGGAGCCCGAGGGGAGAGAT
>gene=chr10_91403669-91403818; species=hg19
TTACAAACCCTCAACTCAACCTCCCCCTTCGTTGAAAAAAAAAATCCACCTCCAATCCTCATTGGTCCACATAGTTCCGGCCCACATGGTATCAGTGGGTGTGTCCCTCCCAAAAAACCCTCTCATTGGCCGTGAAGAAACAGCTTCTA
>gene=chr10_91403669-91403818; species=bosTau
TTGGAAAC-CTCAACTCTACCTCCCCATTCTCCGaaaaaaaaaaTCCACCTCCAATCTTCATTGGTCCACATAGTTCCGGCCCACATGGTATCAGTGGGTGTGTCCCTCCCAACAAGTCCTCTCATTGGCTGCGAGGAAACAGCCTCTA
>gene=chr10_91403669-91403818; species=calJac
TTACAAACCTTCAACTCCACCTCCTCCCTCCTTG-AAAAAAAAATCCACCTCCAATCCTCATTGGTCCACATAGTTCCGGCCCACATGGCATCAGTGGGTGTGTCCCTCTCAAAAAATCCTTTCATTGGCTGTGAAAAAGCAGCGTCTA
>gene=chr10_91403669-91403818; species=canFam
TTAGAAATCCTCAACTCTATCCCCTCAGTTCCCGaaaaaaaaaaTCCACCTCCAATTCTCATTGGTCCACATAGTTCCGGCCCACATGGTATCAGTGGGTGTGTCATTGCCGACAGGTCCTCTCATTGGCTACGAGGGAAAAGCCTTTA
>gene=chr10_91403669-91403818; species=equCab
TTAGAAATCCTCAACTCTACCTCCCCACTCCCCG--AAAAAAAATCCACCTCCGATCCTCATTGGTCCACATAGTTCCGGCCCACATGGTATCAGTGGGTGTGTCCCTCCCATCAGGTTCTCTCACTGGCTGCGAAGAAACAGCATTTA
>gene=chr10_91403669-91403818; species=gorGor
TTACAAACCCTCAACTCAACCTCCCCCCTCGTTG-AAAAAAAAATCCACCTCCAATCCTCATTGGTCCACATAGTTCCGGCCCACATGGTATC-GTGGGTGTGTCCCTCCCAAAAAACCCTCTCATTGGCTGTGAAGAAACAGCGTCTA
>gene=chr10_91403669-91403818; species=panTro
TTACAAACCCTCAACTCAACCTCCCCCCTCGTTGAAAAAAAAAATCCACCTCCAATCCTCATTGGTCCACATAGTTCCGGCCCACATGGTATCAGTGGGTGTGTCCCTCCCAAAAAACCCTCTCATTGGCTGTGAAGAAACAGCGTCTA
>gene=chr10_91403669-91403818; species=papHam
TTACAAACCCTCAACTCAACCTCCCCCCT--TTGGAAAAAAAAATCCACCTCCAATCTTCATTGGTCCACATAGTTCCGGCCCACATGGTATCAGTAGGTGTGTCCCTCCCAAAAAACCCTCTCATTGGCTGTGAAGAAACAGCGTCTA
>gene=chr10_91403669-91403818; species=ponAbe
TTACAAACCCTCAACTCAACCTGCCCCCTCGTTGAAAAAAAAAATCCACCTCCAATCCTCATTGGTCCACATAGTTCCGGCCCACATGGTATCAGTGGGTGTGTCCCTCCCCAAAAACCCTCTCATTGGCTGTGAAGAAACAGCGTCTA
>gene=chr10_91403669-91403818; species=rheMac
TTACAAACCCTCAACTCAACCTCCTCCCT--TTGAAAAAAAAAATCCACCTCCAATCTTCATTGGTCCACATAGTTCCGGCCCACATGGTATCAGTAGGTGTGTCCCTCCCAAAAAACCCTCTCATTGGCTGTGAAGAAACAGCGTCTA
>gene=chr10_92631216-92631317; species=hg19
GATTGGGTAAAAAGACCCTCGTCTTGGGGTAGTTCTCTTTTGAAGTCCTAGAGTCCGTCACACACAAACGCCTTCTTCCCGGTAAGTCCATTGTAAACAAC
>gene=chr10_92631216-92631317; species=bosTau
GACAGAGGAAAAAGA-CTTTCCCCCTGGCAATCCGCTTTT----------AGGTCAGTTTC---------CCCA-TTTCCGTTAAGTCCATTTTAAACAAC
>gene=chr10_92631216-92631317; species=calJac
GATTGGGTAAAAAGACCCTCGTCTTGGGGTAGTTCTCTTTTGAAGTCCTAG-----------------CGCCCTCTTCCCGTTAAGTCCATTTTAAACAAC
>gene=chr10_92631216-92631317; species=canFam
--------------------------------------------------------------------------CTTCCTGATAAGCCCAGTTTAAACAAC
>gene=chr10_92631216-92631317; species=equCab
GACTAGGCAAA--GA-CTCTCTTCTCAGGCAGTCCGCTTTCGAGGGCTTCAGGTCAGTTTC---------CCCCCTTCCCGATAAGTCT------AACAAC
>gene=chr10_92631216-92631317; species=gorGor
GATTGGGTAAAAAGACCCTCGTCTTGGGGTAGTTCTCTTTTGAAGTCCTAGAGTCC---------------------------------------------
>gene=chr10_92631216-92631317; species=panTro
GATTGGGTAAAAAGACCCTCGTCTTGGGGTAGTTCTCTTTTGAAGTCCTAGAGTCCGTCACACACAAACGCCTTCTTCCCGGTAAGTGCATTGTAAACAAC
>gene=chr10_92631216-92631317; species=papHam
GATTGGGTAAAAGTACCCTCGTCTTGGGGTAGTTCTCTTTTGATGTCCTAGAGTCAGTCATACACAAATGCCTTCTTCCCGGAAAGTCCATTGTAAACAAC
>gene=chr10_92631216-92631317; species=ponAbe
GAATAGGTAAAAAGACCCTCGTCTTGGGGTAGTTCTCTTTTGAAGTCCTAGAGTCAGTCACACACAAACGCCCTCTTCCCGGTAAGTCCATTGTAAACAAC
>gene=chr10_92631216-92631317; species=rheMac
GATTGGGTAAAAGTACCCTCGTCTTGGGGTAGTTCTCTTTTGATGTCCTAGAGTCAGTCATACACAAATGCCTTCTTCCCGGAAAGTCCATTGTAAACAAC
>gene=chr10_92685388-92685600; species=hg19
aataaatatttacctgagacccagcagggctcatattcttttctaaccaaaccacatatttcaaattctcctttcaatgagaaataattggtaacatttctcatgctaattaaccattaatctgtcaatactatcaaaggtaaagataggtaaagtacttgggattacctccactggagtgggggcagctcattagtgtctttcaaatgcta
>gene=chr10_92685388-92685600; species=bosTau
---aagtatttagctaacatctggtaggatttatagtctttcctagccaaatcacatatctcaaat-ctcctttcaatgacaaataattaggaacattt-taatgctaaataacaaataatcttctaatactattagggataaaga----taaagtgctta-ggtaatatcctctggagtgtgagcatcttattagcatttttcaaatgctg
>gene=chr10_92685388-92685600; species=calJac
aagaaatatttggctgagacccagcaggactcgtattcttttctagccaaaccacatatttcaaattctcctttcaatgagaaataattagtaacatttctaatgctaattaaccattaatccttcaatactatcaaaggtaaagataggtaaagtgtttaggattacctcctctggagtaggagcagctcattaacgtctttcaaatgcta
>gene=chr10_92685388-92685600; species=canFam
---AAATATTTAGCTAACACCTGGCAGTGGTTCCTTGCTTTTCTAGCCAAACCACATATCCTGAATCCTCCCTTCAGTGACAAATAATTTGTAATACTTCTAATGCTAATT---AAAGAATTGTTTAGTGCCATAAGAGGTAAAGACAGTTTAAGGGCATGTGGTAGCCTCTTCTAGAACATGCACAACTGATTGGCTTCTTATAAATTCTA
>gene=chr10_92685388-92685600; species=equCab
---aaatatttagctgacagctcatagaacttatgttcttttctagccaaaccgcatatctagaatcttcctctccgtgacaaataatttgtcctatttttaaagctaattaacaagaaatcctctagtactatttgatgtagagatagttaaaatgcttatgttagcctcctctggagcatgagaagctcataagcatcttttaaatgtta
>gene=chr10_92685388-92685600; species=gorGor
aataaatatttACCTGAGACCCA------------------------------------------------------------------------------------------------------------------------------------------------------------------------------GTCTTTCAAATGCTA
>gene=chr10_92685388-92685600; species=panTro
aataaatatttACCTGAGACCCAGCAGGGCTCATATTCTTTTCTAACCAAACCACATATTTCAAATTCTCCTTTCAATGAGAAATAATTGGTAACATTTCTCATGCTAATTAACCATTAATCCTTCAATACTATCAAAGGTAAAGATAGGTAAAGTGCTTGGGATTACCTCCACTGGAGTGGGGGCAGCTCATTAGCGTCTTTCAAATGCTA
>gene=chr10_92685388-92685600; species=papHam
aataaatatttacctgagacccagcaggactcatattcttttctaaccaaaccacatatttcaagttctcctttcaatgagaaataattggtaacatttctaatgctaattaaccattaatccttcaatactatcaaaggtaaagataggtaaagtgcttgggattacctccactggagtgggagcagctcattagcgtctttcaaatgcta
>gene=chr10_92685388-92685600; species=ponAbe
aataaatatttacctgagactcagcaggactcatattcttttctaaccaaaccacatatttcaaattctcctttcaatgagaaataattggtaacatttctcatgctaattaaccattaatcctgcaatactatcaaaggtaaagataggtaaagtgcttgggattacctccactggagtgggagcagcttattagcgtctttcaaatgcta
>gene=chr10_92685388-92685600; species=rheMac
aataaatatttACCTGAGACCCAGCAGGACTCATATTCTTTTCTAACCAAACCACATATTTCAAATTCTCCTTTCAATGAGAAATAATTGGTAACATTTCTAATGCTAATTAACCATTAATCCTTCAATACTATCAAAGGTAAAGATAGGTAAAGTGCTTGGGATTACCTCCACTGGAGTGGGAGCAGCTCATTAGCGTCTTTCAAATGCTA
>gene=chr10_94333830-94333962; species=hg19
CGGCCCTGCGCACTGCGCATGCTCTAGCCGCGGCGCCGCGCGGTCTCCCGGGAGCTGCGGAGAGGTAGCTGCTCCGGGTTTTGCCTGGAGCCGGATGGGGCCAGGACGCAGGCGAGGACGGTGAAGACCGCG
>gene=chr10_94333830-94333962; species=bosTau
CGGCCTCGCTCACTGCGCATGCTCAGCCTGCCGCGCCGCGCCGCCTCCCGAGAGCCTCGGAGCGGCCGCCTCTCCGGGTTTTCTCTGGAGCCCGACAAGGCGGGA---------------------ACGGCG
>gene=chr10_94333830-94333962; species=calJac
CGGCCCTGCGCACTGCGCATGCCCTTTCCGCAGCGCCGCGCTGTCTCCCGGGAGCTGCGGAGAGGCAGCCGCTCCGGGTTTTGCTTGGAGCCGGATGGGGCGAGGACGCGGGCGAGGACTGTGGTGACGGCG
>gene=chr10_94333830-94333962; species=canFam
CGGCCCTGCCCACTGCGCATGCTCAGTCcgccgcgccgcgccgcCTCCCGGGAGCCGCTGCGCGGCCGGGGCTCCGGGTTTTGCCTGGAACCCGACagggcgagggcgagggcgggggcggTGGGCACGGCC
>gene=chr10_94333830-94333962; species=equCab
CGGCCCTACCCACTGCGCATGCTCAGGCAGCCGCGCCGCGCCGCCTCCCGGGAGCCGCAGAGCGGCCGCCTCTCCGGGTTTTGCCAGGAGCCGGATATGGCGGGG---------------------ACGGCT
>gene=chr10_94333830-94333962; species=gorGor
CGGCCCTGCGCACTGCGCATGCTCTAGCCGCGGCGCCGCGCGGTCTCCCGGGAGCTGCGGAGAGGTAGCCGCTCCGGGTTTTGCCTGGAGCCGGATGGGGCCAGGACGCACGCGAGGACGGTGAAGACCGCG
>gene=chr10_94333830-94333962; species=panTro
CGGCCCTGCGCACTGCGCATGCTCTAGCCGCGGCGCCGCGCGGTCTCCCGGGAGCTGCGGAGAGGTAGCCGCTCCGGGTTTTGCCTGGAGCCGGATGGGGCCAGGACGCAGGCGAGGACGGTGAAGACCGCG
>gene=chr10_94333830-94333962; species=papHam
CGGCCCTGCGCACTGCGCATGCTCTAGCCGCCGCGCCGCGCGGTCTCCCGGGAGCTGCAGAGAGGCAGCCGCTCCGGGTTTTTCCTGGAGCCGGACGGGGCGAAGACGCTAGCGAGGACGTTGGGGACGGCG
>gene=chr10_94333830-94333962; species=ponAbe
CGGCCCTGCGCACTGCGCATGCCCTAGCCGAAGCGCCGCGCGGTCTCCCGGGAGCTGCGGAGAGGTAGCCGCTCCGGGTTTTGCCTGGAGCCGGATGGGGCGAGGACGCGGGCGAGAACTGTGAAGACCGCG
>gene=chr10_94333830-94333962; species=rheMac
CGGCCCTGCGCACTGCGCATGCTCTAGCCGCCGCGCCGCGCGGTCTCCCGGGAGCTGCAGGGAGGCAGCCGCTCCGGGTTTTGCCTGGAGCCGGACGGGGCGAAGACGCTAGCGAGGACGTTGGGGACGGCG
>gene=chr10_95198538-95198766; species=hg19
AACCACGCATCGAAGTCCAATTATTTAATAGAACAAACTGTAGCAGGCAAACTCCATGAAAACCTCCTAGGAAGGCCTAGTGACCTGCGCTCCCCCCAGGAACTTCCGCTCCTGACTCCAGGCCAGGACTGCCAGAGAACCTTGCGGCTCTTTTCCTGCTCATCGAAAGGGGGTGTGGCTTTTTAAAAGGTAGAAACACTGATCCTCAACCGTGATTCCCAAACCTGG
>gene=chr10_95198538-95198766; species=bosTau
AAATGGACATAGAAAT-CAATAATTTAACAGAATAAA--GTAGGAAGCGAACTCCATCAAAACCTACTCAGCAGGCCTAGTTACCTGCACC-C-TCCCATGGCTTCCCATCCTTACTCCACACTGAGACTGTCTAAGGGCCTTGAGGCCTTTGTCCTGCTCATCACGAGGAGGCAGGGGTTTCAGAAAACTAGAACCTCTAGTCCAT-GCAGTGGTTCCCAAACCTAG
>gene=chr10_95198538-95198766; species=calJac
AAACAGGCATCGAAATCCAATTATTTAATCGAATAAACTGTAGCAGACAAACTTCACGAAAACCTCCT--GCAGGCCTAGTGACCTGCGCTCTCCCCAGGAATTTCCGCTCCTGACTCCAGGCCAGGATTTCCAGAGAACCTTGCAGCTC--TTACTGTTCATTGAAAGGGGGTGTGGCTTTTTAAAAGGTAGAAACACCGGTCCTCAACCGCAATTCCCAAACCT-G
>gene=chr10_95198538-95198766; species=canFam
AATTGGGCACAGAAATCCAATTATTTAATAGAACAAA--GTAGTAAGCAAACTTGAATAAAATCCACTCAGCAAGCCTAGTTATCTGTACT-TTTCCTGTGGCTTTCCCTCCTTACTCCATACCAGGATTGTCAGAGAGCCTTGGGGCCTTTGTCC----------------------TGTTCATCAAAGTAGAAACACTGGTCCAA-GATGTGACTCCCAAACCTGG
>gene=chr10_95198538-95198766; species=equCab
AAACGGGCGTAGAAATCCAGTTATTTAACAGAACAAC--ATAGTAAGCAAACTCCATGAAAATCTACTCAGCAGTTCTGGTTACCTGTGCC-CTTCCCATGGCATCCCCTCCGTACTCCAGACCAGGACTGTCAGAGAGGCTTGAGGCTTTTATCC---GCATCACAAGGAGGCAGGTGTTTTAGAAAAGTAGAAATGCAGGTCCAC-ACAGTGGTTCCCAAACCTGG
>gene=chr10_95198538-95198766; species=gorGor
AACCACGCATCGAAGTCCAATTATTTAATAGAACAAACTGTAGCAGGCAAACTCCATGAAAACCTCCTAGGAAGGCCTAGTGACCTGCGCTCCCCCCGGGAACTTCCGCTCCTGACTCCAGGCCAGGACTGCCAGAGAACCTTGCGGCTCTTTTCCTGCTCATCGAAAGGGGGTGTGGCTTTTTAAAAGGTAGAAACACTGATCCTCAACCGTGATTCCCAAACCTGG
>gene=chr10_95198538-95198766; species=panTro
AACCACGCATCGAAGTCCAATTATTTAATAGAACAAACTGTAGCAGGCAAATTCCATGAAAACCTCCTAGGAAGGCCTAGTGACCTGCGCTCCCCCCGGGAACTTCCGCTCCTGACTCCAGGCCAGGACTGCCAGAGAACCTTGCGGCTCTTTTCCTGCTCATCGAAAGGGGGTGTGGCTTTTTAAAAGGTAGAAACACTGATCCTCAACCGTGATTCCCAAACCTGG
>gene=chr10_95198538-95198766; species=papHam
AACCAGGCATCG---TCCAATTTTTTAATAGAACAAACTGTAGCAGGCAAACTCCATGAAAACCTCCTGGGCAGGCCTAGTGACCTGCGCTCCCCCCGGGAACTTCCGCTCCTGACTCCAGGCCAGGATTGCCGGAGAACCTTGGGGCTCCTTTCCCGTTCATCGAAAGCGGGTGTGGCTTTTTAAAAGGTAGAAGCCCTGATCTTTAACCGTGATTCCCAAACCTGG
>gene=chr10_95198538-95198766; species=ponAbe
AACCAGGCATCGAAATCCAATTATTTAATAGAACAAACTGTAGCAGGCAAACTCCATGAAAACCTCCTAGGCAGGCCTAGTGACCTGCGCTCCCCCAGGGAACTTCCGCTCCTGACTCCAGGCCAGGACTGCCAGAGAACCTTGCGGCTCTTTTCCTGCTCATCGAAAGGGGGTGTGGCTTTTTAAAAGGTAGTAACACTGATCCTCAACCGTGATTCCCAAACCTGG
>gene=chr10_95198538-95198766; species=rheMac
AACCAGGCATCG---TCCAATTATTTAATAGAACAAAC--TAGCAGGCAAACTCCATGAACACCTCCTGGGCAGGCCTAGTGACCTGCGCTCCCCCCGGGAACTTCCGCTCCTGACTCCAGGCCAGGACTGCCGGAGAACCTTGGGGCTCCTTTCCCGTTCATCGAAAGGGGGTGTGGCTTTTTAAAAGGTAGAAGCCCTGATCTTTAACCGTGATTCCCAAACCTGG
>gene=chr10_96304740-96304995; species=hg19
TATATTTAATGCCATACATCTTAAGAAATTGGAGGTGGGAAAGGGAGCCCTGGAGAGGGAGACAAAGGAAATAGTTGAAAAGGAATGCAAACAAGAAAAGGAGGAATTGAAAGCTGAAGTGAAAACCAGGGACAAGAAAAGCTCCGCTCCTTCCTTCACTGCCCACTCGAATGAATGAATCCTGTTTGGTTTCCTGAATCTTCCTTCTGCTGGCCACTCCGCTTGGTCCATCACTTCTTTCAGCTTGCCCTTATC
>gene=chr10_96304740-96304995; species=bosTau
TATA-------CCGTAAATTCTGAGG-----------------------------GGGGTGGCACAAGAACTTGTTAAAAGGGACTGCAGGCAAGAAAGTGTGGGACTGAAGACTGAAGTAAAAACCAGGGGCCAGAAGAGCCCAGCTCCTCCCTTCAGCACTTTCTCTAATTACTGATCTAC---TGAATTCCTGAACCTTATTTCTACTGGCCACTCCGCTAGGTTTATCACTGCATTA---TCCCCCTTATC
>gene=chr10_96304740-96304995; species=calJac
TATATTTAATGCCATAAATCCCAAGAAATTAGAGGTGTGAAAGGGGGCCCTGGAGAGGGAGATAAAGGAAATAGCTGAAAAGGAATGCAAACAAGAAAAGGAGGAGTTGAAAGCTGAAATGAAAACCAGGAATAAGAAAAGCCCTGCTCCTTCCTTCAGTGCCCACTCAAATGAATGAATGCTGCTTGGTTCCCTGAATCTCCCTTCTACTGGCCACTCTGCTTGGTCCATCATTGCTTTCAGCTCTCTCTTATC
>gene=chr10_96304740-96304995; species=canFam
TATA-------TCAAATTCCCATAAG-------------------------CGGAGGGGAGCCA-AGGAATTTATTGAACAGGACTGCAGACAAGAAAGGGAG-------------------------------------------------------------AATCGCCTGACTGAGCCCC---TGAATTCCTGAATCTTCTTTCTAC-GGCCACTTTGTTGGCTTTATCACCACATTCAGCTCTCCCTTATC
>gene=chr10_96304740-96304995; species=equCab
TACA-------CCATAAATTCTGAGG-------------------------TGGGGGGACGACACAGGAACTTTTTGAAAGGGACTTCAGACAAGAAAGGGTGGAATTGAAGGCTGAAGGGAAAACTAGAGACAAGAAAAGCCCTGCCTCTTCCTTCAGTGCTC----ACTTTACTGGTCTGC---GGAATTCCTCAATCTTACTTCTACTGGCCATTCCGCTC-CTTTAAAACTGCATTCGGTTTTCCCTTGTC
>gene=chr10_96304740-96304995; species=gorGor
TATATTTAATGCCATACATCTTAAGAAATTGGAGGTGGGAAAGGGAGCCCTGGAGAGGGAGACAAAGGAAATAGTTGAAAAGGAATGCAAACAAGAAAAGGAGGAATTGAAAGCTGAAGTGAAAACCAGGGACAAGAAAAGCTCCGCTCCTTCCTTCACTGCCCACTCGAATGAATGAATCCTGTTTGGTTTCCTGAATCTTCCTTCTGCTGGCCACTCCGCTTGGTCCATCACTGCTTTCAGCTTGCCCTTATC
>gene=chr10_96304740-96304995; species=panTro
TATATTTAATGCCATACATCTTAAGAAATTGGAGGTGGGAAAGGGAGCCCTGGAGAGGGAGACAAAGGAAATAGTTGAAAAGGAATGCAAACAAGAAAAGGAGGAATTGAAAGCTGAAGTGAAAACCAGGGACAAGAAAAGCTCCGCTCCTTCCTTCACTGCCCACTCGAATGAATGAATCCTGTTTGGTTTCCTGAATCTTCCTTCTGCTGGCCACTCCGCTTGGTCCATCACTTCTTTCAGCTTGCCCTTATC
>gene=chr10_96304740-96304995; species=papHam
TATATTTAATGCCATACGTCCTAAGAAATTGGAGGTGGGAAAGGGAGCTCTGGAGAGGGAGACAGAGGAAATAGTTGAAAAGGAATGCAAACAAGAAAAGGAGGAATTGAAAGCCGAAGTGAAAAGCAGGGGCAAGAAAAGCTCCACTCCTTCCTTCACTGCCCACTCGAATGAATGAATCCTGTTTGGTTTCCTGAATCTTCCTTCTGCTGGCCACTCCGCTTGGTCCATCACTGCTTTCAGCTCGCCCTTACC
>gene=chr10_96304740-96304995; species=ponAbe
TATATTTAATGCCATACATCTTAAGAAATTGGAGGTGGGAAAGGGAGCCCTGGAGAGGGAGACAAAGGAAATAGTTGAAAAGGAATGCAAACAAGAAAAGGAGGAATTGAAAGCTGAAGTGAAAACCAGGGACAAGAAAAGCTCCGCTCCTTCCTTCACTGCCCACTCGAATGAATGAATCCTGTTTGATTTCCTGAATCTTCCTTCTGCTGGCCACTCCGCTTGGTCCATCACTGCTTTCAGCTTGCCCTTATC
>gene=chr10_96304740-96304995; species=rheMac
TATATTTAATGCCATACGTCCTAGGAAATTGGAGGTGGGAAAGGGAGCTCTGGAGAGGGAGACAAAGGAAATAGTTGAAAAGGAATGCAAACAAGAAAAGGAGGAATTGAAAGCTGAAGTGAAAACCAGGGGCAAGAAAAGGTCCACTCCTTCCTTCACTGCCCACTCGAATGAATGAATCCTGTTTGGTTTCCTGAATCTTCCTTCTGCTGGCCACTCCGCTTGGTCCATCACTGCTTTCAGCTCGCCCTTACC
>gene=chr10_97453679-97453866; species=hg19
CGACGTAGGCCTCCGCGGTCTCCAATCGCATTGCCAGAGCGTGGGTGGGAGGAGTCGCATAGCGTCTGACGCCATCCGCGTGCCTCTTCTCATTGGCTCATGAGAAGGCTGAGAGCTCTTCAACCAATCGAAAGTGGGGTTGTTACAGCTCTTTCAGTGTCCTTCGGTCTGCGCCCTCCTCCTTAAC
>gene=chr10_97453679-97453866; species=bosTau
TGAGGTGGGTTTCGGCGGTCGCTAGACGCGTCGCTAGAACGTGAGTGGGAGGAGTCGCATGGCGTCTAACGTCATCCATATGCGCCTACCCATTGGCTCAGGGGATGGCCGGGAACTCTTCAGCCAATGGAAGCCGGCGCTGTTACAAATCC-TAAGCATCTTTCAGTCGGTGCCCTCCTCCTGCGA
>gene=chr10_97453679-97453866; species=calJac
CAACGTGAGCCTCCGCAGTCTCCAGACGCGTTGCCAGAGCGTGGGTGGGAGGGGTCGCATAGCGTCTGACGCCAACCGCGTGCCTCTTCTCATTGGCCCTTGCGAAGGCTGAGCGCTCTTCAGCCAATGGAAAGCGAGGTTATTACAGTTTTTTCAGGATCCTTCGGTCAGCTCCCTCCTCCTTAAT
>gene=chr10_97453679-97453866; species=canFam
TAAAGTGGGCCGCGGCGGTCGCCAGGCGCTCGGCTAGAGGGTGGAGGGGAGGAGGCGCATCTCGTGTGACGTCATCCGCATGCATCCGCTCATTGGCTCAGAGGACGGCCGAGAGCTCTTCAGCCAATAGGAAGCGGCGTTGTTACAGCTCTTTCAGCATCTTTTAGTGTGCGCCCTCCTCCTTAGG
>gene=chr10_97453679-97453866; species=equCab
TGACGTGGGTATTGGCGGTCGCCAGAAGCGTCGCTAGAGCGTGGATGGGAGGAGTCGCATCTCA--TGACCTCATCCGTATGCATCTGCTTATTGGCTCGTGGTATGGCGGAGAGCTCTTCAGCCAATAGAAAGCGGCATTGTTACAG-TCTTTCAGTATCTTGAGGTCTGCGCGCTCCTTCTTAGG
>gene=chr10_97453679-97453866; species=gorGor
CGACGTAAGCCTCCGCGG-------------------------------------------------------------------------------------------------------------------------------------------------------------------------
>gene=chr10_97453679-97453866; species=panTro
CGACGTAAGCCTCCGCGGTCTCCAGTCGCATTGCCAGAGCGTGGGTGGGAGGAGTCGCATAGCGACTGACGCCATCCGCGTGCCTCTTCTCATTGGCTCATGAGAAGGCTGAGAGCTCTTCAGCCAATCGAAAGTGGGGTTGTTACAGCTCTTTCAGTGTCCTTCGGTCTGCGCCCTCCTCCTTAAC
>gene=chr10_97453679-97453866; species=papHam
CGACGTAAGCCACCGCGGTCTCCAGACGCGTTGCCAGAGCGTGGGTAGGAGGAGTCGCATAGCGTCTGACGACATCCGCGTGCCTCTTCTCATTGGCTCATGAGAAGAATGAGAGCTCTTCAGCCAATCGAAAGTGGGGTTGTTACAGCTCTTTCAGTGTCCTTCGGTCTGCGCCCTCCTCCTTAAC
>gene=chr10_97453679-97453866; species=ponAbe
CGACGTAAGCCTCCGCAGTCTCCAGACGCGTTGCCAGAGCGTGGGTGGGAGGAGTCGCATAGCGTCTGACGCCATCAGCGTGCCTCTTCTCATTGGCTCATGAGAAGTCTGGGAGCTCTTCAGCCAATCGAAAGTGGGGTTGTTACAGCTCTTTCAGTGTCCTTCGGTCTGCGCCCTCCTCCTTAAC
>gene=chr10_97453679-97453866; species=rheMac
CGACGTAAGCCACCGCGGTATCCAGACGCGTTGCCAGAGCGTGGGTGGGAGGAGTCGCATAGCGTCTGACGACATCCGCGTGCCTCTTCTCATTGGCTCATGAGAAGAATGAGAGCTCTTCAGCCAATCGAAAGTGGGGTTGTTACAGCTCTTTCAGTGTCCTTCGATCTGCGCCCT-CTCCTTAAC
>gene=chr10_99052348-99052604; species=hg19
TGGCACCTCCCCTTCACTCTGTGCCTCAGTCGCCATCTTCGTCAGCAAACTTCTTTCACCGCCCCACCTTACGTCCCGCCCCCACATATTTGGATTGGCTAATATGTTTTCACCTCTTCCGTGCGATTGGATGACTCGACCGCCCCTCCTCAACCTGAACCGTTTAATATATTATTGGTCTATTCAAATGACTAACCGTCATTGGTCGTTCCCAGCCCTGGCGGAAAAAGAGGGAGGGGCGGGGAAGAAGACCCAG
>gene=chr10_99052348-99052604; species=bosTau
TGGCACCTCCCCTTCACTCTGCGCCTCAGTCGCCATCTTAGTCAGCAAACTTCTTTCACCGCCCCAACTCTGGCCCCGCCCTCATGCCTTTCGATTGGCTAAAGTCTTACTTCCTTTTTTATACGATTGGCTAACTTGCCCGCCCCTCCTCAACCCGAATAACTTCATACATTATTGGTCTGTTCAAATAACTAACCGTCATTAGTGGCCCCCTGTCGTGGCGGAAAAGAAAGGGGGGGGCCGGTGGGAAACCCAG
>gene=chr10_99052348-99052604; species=calJac
TGGCACCTCCCCTTCACTCAGTGCCTCAGTCGCCATCTTCGTCAGCAAACTTCTTTCACCGCCCC-CCTTAGGTCCCGCCCCCACATCTTTGGATTGGCTAATATGTTTCCACCTCTTCCGTGCGGTTGGATGACTCGACCGCCCCTCCTCAACCTGAACCGTTTAATATATTATTGGTCTATTCAAATGACTAACCATCATTGGTCGTTCCCAGCCCTGGCGAAAAAAAAGGGAGGGGCGGGGAAGACGACCCAG
>gene=chr10_99052348-99052604; species=canFam
TGGCACCTCCCCTTCACTTTGCGCCTCAGTCGCCATCTTAGTCAGCAAACTTCTTTCACAGCTCCATCTCCGGCCCCGCCCCCACGCCTTTGGATTGGCTAAGGTGTTTCCCCCTCTTCCATGCGATTGGGTGG--------------------CTAAACAGTTCCATGTATCATTGGTCTATTCAAATAACCAACGGTTATTGGTCACCCCCAGCCGGGGCGG-----AAAAGGGGGGAG------GAGACCTGC
>gene=chr10_99052348-99052604; species=equCab
TGGCACCTCCCCTTCACTCTGCGCCTCAGTCGCCATCTTAGTCAGCAAACTTCTTTCACCGCCCCCT-TCAGGCCCCGCCCCCACGCCTTTGGATTGGCCAAGGTATTTCCCGTTCTTCCATGCGATTGGACAGCTTGACTGCCCCGCCCAAACCTGAACAGTTTCATATCTTATTGGTCTATTCAAATAACTAACCGTCATTGGT-GACCACAGACCTAGCGGAAAAGAAAAGTGGGGCGGGGCGAGAGACCCAG
>gene=chr10_99052348-99052604; species=gorGor
--------------------------------CCATCTTCGTCAGCAAACTTCTTTCACCGCCCCACCTTAGGTCCCGCCCCCACATATTTGGATTGGCTAATGTGTTTTCACCTCTTCCGTGCGATTGGATGACTCGACCGCCCCTCCTCAACCTGAACCGTTTAATATATTATTGGTCTATTCAAATGACTAACCGTCATTGGTCGTTCCCAGCCCTGGCGGAAAAAAAGGGAGGGGCGGGGAAGAAGACCCAG
>gene=chr10_99052348-99052604; species=panTro
TGGCACCTCCCCTTCACTTTGTGCCTCAGTCGCCATCTTGGTCAGCAAACTTCTTTCACCGCCCCACCTTAGGTCCCGCCCCCACATATTTGGATTGGCTAATATGTTTTCACCTCTTCCGTGCGATTGGATGACTCGACCGCCCCTCCTCAACCTGAACCGTTTAATATATTATTGGTCTATTCAAATGACTAACCGTCATTGGTCGTTCCCAGCCCTGGCGGAAAAAAAGGGAGGGGCGGGGAAGACGACCCAG
>gene=chr10_99052348-99052604; species=papHam
TGGTACCTCCCCTTCACTCTGTGCCTCAGTCGCCATCTTCGTCAGCAAACTTCTTTCACCGCCCCACTTTA-GTCCCGCCCCCGCATATTTGGATTGGCTAATATGTTTTCACCTCTTCCGTGCGATTGGATGACTCGACCGCCCCTCCTCAACCTGAACCGTTTAATATGTTATTGGTCTATTCAAATGACTAACCGTCATTGGTCGTTCCCAGCTCTGGCGGAAAAAAAGGAAGGGGCGGGGAAGACTACCCAG
>gene=chr10_99052348-99052604; species=ponAbe
TAGCACCTCCCCTTCGCTCTGTGCCTCAGTCGCCATCTTCGTCAGCAAACGACTTTCACCGCCCCACCTTAGGTCCCGCCCCCACATATTTGGATTGGCTAATATGTTTTCACCTCTTCCGTGCGATTGGATGACTCGACCGCCCCTCCTCAACCTGAACCGTTTACTATATTATTGGTCTATTCAAATGACTAACCGTCATTGGTCGTTCCCGGCCCTGGCGGAAAAA-AGGGAGAGGCGGGGAAGACGACCCAG
>gene=chr10_99052348-99052604; species=rheMac
TGGTACCTCCCCTTCACTCTGTGCCTCAGTCGCCATCTTCGTCAGCAAACTTCTGTCACCGCCCCACC-TAGGTCCCGCCCCCACATATTTGGATTGGCTAATATGTTTTCACCTCTTCCGTGCGATTGGATGACTCGACCGCCCCTCCTCAACCTGAACCGTTTAATGTGTTATTGGTCTATTCAAATGGCTAACCGTCATTGGTCGTTCCCAGCTCTGGCGGAAAAAAAGGGAGGGGCGCGGAAGACTACCCAG
>gene=chr10_99205711-99205917; species=hg19
CGGGGATGCAGTATCTCACAGGTGGCGCCATGATTGCCGCTGTCCCAAAACCAGGATGAAAACGAAGTCGATTTCTCATTGGCCAAACCCAGGCACAGTTCCGCAGTAAGACACGTGTCAATTGGTACTCTTTATCCTTGCGAGTAAACTCCATTTCCCAGGTTACCCCGGGACAAATCCGGGGGCGGAACTTCAGAGGTCCACGC
>gene=chr10_99205711-99205917; species=bosTau
CGGGGATGCAGTACCTCACGGGTGGCGCCATGACTGCCACTGTCCC-AAATCCCGAGGAAAATGAGGCCGACCTCTCATTGGCCAAATCCTGGTGCAGTTCCGCAGTAAGAAACGCGCTAATTGGTGTG-CTCTTTCCAGGACGTAGACTCCATTTCCCAGGTTGCATCGGGACGAGTTCGGGGGCGGGGCTTCGGAACTCC----
>gene=chr10_99205711-99205917; species=calJac
CGGGAATGCAGTATCTGACGGGTGGCGCCATGATTGCCGCTGTCC--AAACCCGGATGGAAACGAAGTCGACTTCTCATTGGCCAAACCCAGGCACAGTTCCGCAGTAAGACTTGCGTCAATTGGTGTTCTTTATCCTTGCGGGTAAACTCAATTTCCCAGATTACCCCGGGACAAATCCGGGGGCGGAACTTCAGAGCTCCACGC
>gene=chr10_99205711-99205917; species=canFam
CCGGGATGCAGTACCTCACGGGCGGCGCCATGACTGCCACT------------GGAGGGAAACGAAGTCGGCTTCTCATTGGCCAAGTTCAGGAGCAGTTCTGCAGTAAGAAACGCGCCAATTGGTGCGAATTATCC-----GTCAAACTTTATTTCCCAGGTTGCTCCGGGACCAGGGCGGGGGCGGGGCTCCGGGACGCC----
>gene=chr10_99205711-99205917; species=equCab
CGGGAACGCAGTACCTCACGGGAGGCGCCATGATTACCACTGTCCC-AAGCTCGAGGGAAAACCAAGTCGACTTCTCATTGGCCAAATCCAGGCGCAGTTCCGCAGTAAGAAGCACTCCAATTGGTGCGATTTGTCCTTGTGGGTACACTCCATTTCCCAAGTTGCCTCGGGAAGGGAGCGGGGGCGGGGCTTCGGAACGCGCCGC
>gene=chr10_99205711-99205917; species=gorGor
CGGGGATGCAGTATCTCACGGGTGGCGCCATGATTGCCGCTGTCCCAAAACCCGGATGAAAACGAAGTCGATTTCTCATTGGCCAAACCCAGGCACAGTTCCGCAGTAAGACACGTGTC-ATTGGTATTCTTTATCCTTGCGAGTAAACTCCATTTCCCAGGTTACGCCGGGACAAATCCGGGGGCGGAACTTCAGAGCTCCACGC
>gene=chr10_99205711-99205917; species=panTro
CGGGGATGCAGTATCTCACGGGTGGCGCCATGATTGCCGCTGTCCCAAAACCCGGATGAAAACGAAGTCGCTTTCTCATTGGCCAAACCCAGGCACAGTTCCGCAGTAAGACACGTGTCAATTGGTATTCTTTATCCTTGCGCGTAAACTCCATTTCCCAGGTTACCCCGGGACAAATCCGGGGGCGGAACTTCAGAGCTCCACGC
>gene=chr10_99205711-99205917; species=papHam
CGGGAATACAGTATCTCACAGGTGGTGCCATGATTGCCGCTGTCCCAAAACCCGGATGAAAACGAAATCGATTTCTCATTGGCCAAACCCAGGCACAGTTCCGCAGTAAGATACGCGTCAATTGGTGTTCTTTATCCTTGCGTGTAAACTCCATTTCCCAGGTTACCCCGGGACAAATCCGGGGGCGGAACTTCAGCGCTCCATGC
>gene=chr10_99205711-99205917; species=ponAbe
CGGGGATGCAGTATCTCACGGGTGGCGCCATGATTGCCGCTGTCCCAAAACCCGGATGAAAACGAAGTCGATTTCTCATTGGCCAAACCCAGGCACAGTTCCGCAGTAAGACACGTGTCAATTGGTGTTCTTTATCCTTGCGGGTAAACTCCATTTCCCAGGTTACCTCGGGACAAATCCGGGGGCGGAACTTCAGAGCTCCACGC
>gene=chr10_99205711-99205917; species=rheMac
CGGGAATACAGTATCTCACAGGTGGTGCCATGATTGCCGCTGTCCCAAAACCCGGATGAAAACGAAATCGATTTCTCATTGGCCAAACCCAGGCACAGTTCCGCAGTAAGATACGCGTCAATTGGTGTTCTTTATCCTTGCGTGTAAACTCCATTTCCCAGGTTACCCCGGGACAAATCCGGGGGCGGAACTTCAGCGCTCCATGC
>gene=chr10_99393196-99393391; species=hg19
CTCTCCGCCACCTCCACCAGCGATTGCCCCACTTGACGCCGCCATCCTGGGCGACCGCACTGGGTACAATTCCCGCTGCCCATTGGCTGTTACCTAGGCAACCGGGAGCAACGCCACTCCGCATTGGCCCAGCCCGGCTCCACGCCATCTTTGTGCGGGGCCGAGTGTTTGCGAACCCGGGCTGACTATGTGAAA
>gene=chr10_99393196-99393391; species=bosTau
CTCTCCGCGGCTACCTCCAGTGCCTGCCCTACTTGACGCCGCCATCCCGGGTAGCCACAGTGCGACCAATTCCCGCAGCCCATTGGCTGTTACCTAGGCAACCGGTAGCAACGCCACTCCCCATTGGGCCAGCCCGGCTCTGCGCCATCTTTGTGCGGGGC--AGTGTCTAGGCTCCCTGCGTAAATACCCGAAA
>gene=chr10_99393196-99393391; species=calJac
CTCTCTGCCACCTCCACCAGCACTTGCCCCACTTGACACCGCCATCCC-GGCCACCGCACTGGGCACAATCCCCGCTGCCCATTGGCTGTTACCTAGGCAACCGCGAGCAACGCCACACTCCATTGGCCCAGCCCGTCTCCGCGCCATCTTTGTGCGGGGCGGAGTGTTTGCGAGCCGGGGCTGACTTTGTGCAA
>gene=chr10_99393196-99393391; species=canFam
CTCTCCGCCACCTCCACCAGCGCCTGCCCCACTTGACGCCGCCATCCCTGGCGGCCGCACCGGGCGCAATTCCCGCTGCCCATTGGCTGTTACCCCGGCAACCGGGAGCAACGCCACTCCCTATTGGCCCAGCGCGACCCTGCGCCATCTTTGTGCGGGGCGGAGTGCGTCAGAGTTCCG--CCCACACCCGA-A
>gene=chr10_99393196-99393391; species=equCab
CTCTCGGCCACTTCCACCAGCGCCTGCCCCACTTGACGCCGCCATCCCGGGCAGTCGCACTGGGCACAATTCCTTCTGCCCATTGGCTGTTACCTAGGCAACTGGGAGCAACGCCACTCCCCATTGGCCCAGCTCGGCTCTGCGCCATCTTTGTGCGGGGCGGGGTGTCTGAGAGCCGGAGCCAAACATCTGAAA
>gene=chr10_99393196-99393391; species=gorGor
CTCTCCGCCACCTCCACCAGCGATTGCCCCACTT-ACGCCGCCATCCTGGGCCACCGCACTGGGTACAATTCCGGCTGCCCATTGGCTGTTACCTA-GCAACCGGGAGCAACGCCACTCCGCATTGGCCCAGCCCGGCTCCACGCCATCTTTGTGCGGGGC-GAGTGTTTGCGAACCCGAGCTGACTATGTGAAA
>gene=chr10_99393196-99393391; species=panTro
CTCTCCGCCACCTCCACCAGCGATTGCCCCACTTGACGCCGCCATCCTGGGCGACCGCACTGGGTACAATTCCCGCTGCCCATTGGCTGTTACCTAGGCAACCGGGAGCAACGCCACTCCGCATTGGCCCAGCCCGGCTCCACGCCATCTTTGTGCGGGGCCGAGTGTTTGCGAACCCGGGCTGACTATGTGAAA
>gene=chr10_99393196-99393391; species=papHam
CTCTCCGCCACCTCCACCAGCGCTTGCCCCATTTGACGCCGCCATCCCGGGCGACCGCACTGGGCACAATTCCCGCTGCCCATTGGCTGTTACCTAGGCAACCGGGAGCAACGCCACTCCGCATTGGCCTAGCCCGCCTCCGCGCCATCTTTGTGCGGGGCGGAGTGTTTGCGAACCGGAG----CTATGTGAAA
>gene=chr10_99393196-99393391; species=ponAbe
CTCTCCGCCACCTGCACCAGCGATTGCCCCACTTGACGCCGCCATCCTGGGCGACCGCACGGGGTACAATTCCCGCTGCCCATTGGCTGTTACCTAGGCAACCGGGAGCAACGCCACTCCGCATTGGCCCAGCCCGCCTCCACGCCATCTTTGTGCGGGGCCGAGTGTTTGCGAACCGGAGCTGACTATGTGAAA
>gene=chr10_99393196-99393391; species=rheMac
CTCTCCGCCACCTCTACCAGCGCTTGCCCCACTTGACGCCGCCATCCCGGGCGACCGCACTGGGCACAATTCCCGCTGCCCATTGGCTGTTACCTAGGCAACCGGGAGCAACGCCACTCCGCATTGGCCCAGCCCGCCTCCGCGCCATCTTTGTGCGGGGCGGAGTGTTTGCGAACCGGAG----CTATGTGAAA
>gene=chr10_99447030-99447354; species=hg19
GGAGTTCCGTGCGCCAATCATCGGTGGGAGACAGGGAGGGGGCGTGTCCATCCCCGCCCCCCGCCTCCGCTGGCCTCGAAAGCGGAGTGCGAAGCTTCCTCAAACCTAATCGGCGGCGGAGCGGCGGTGAGGGGGCGTGTCTGCCCGGGCCCTGCCCACCGCCCTCTccgcccccgcgcggcgcccgaggcgcccccTTCATTGACGTCAGTCCCCAGGGCCAGCGCGGTTTTGCTGGCGCGGGAGCTGGGCGGGGCTGCATTCCTGCCCCAGGGTGCGGCGAAAGCTGGCCCTGCCGGGTACACGTGACGGATGCCCCTTCTC
>gene=chr10_99447030-99447354; species=bosTau
GGAGACACGTGAGCCAATCGGCGGCCGTAAAGAGGCGAGGGGCGTGCCCGGCTCCGCCCCCTTTCTCCACTGGCCTGGAAATCAGAGTGCGAAAGGGCCCCAGGTCCAATTAGCGGCGGAGCAGCAGCAA-GGGGCGTGCCCTCCC-AGCCCTTCCCTCCGCCCATGCCACCCTCGCACTGCGCCGGAGGTGCCCCTTTCATTGACGTCAGTCCTCCAGGAGAGCGCGGTTTTGCTGGCTCCGGAGTGGGGCGGGGCCGCATTCCTGCCCCGGGGTGCGGCGACGGCTGGCCCTGCCGGGTACACGTGACGGATGCCCCCTGCT
>gene=chr10_99447030-99447354; species=calJac
GGAGCTCCGTGCGCCAATCAGCGGCGGGAGAC-GGGAGGGGGCGTGTCAATccccgc-ccccgcccccgccggccTGGAAAGCCGAGTGCGAGGCTTCCACGAACCTAATCAGAAGCGTAGCGGCGGCGGGGTGGCGTGTCTGCTCGGGCTCTGCCCACCGCCCTAGAAGTTCTCTCGCGGCGCCCGAGGCGCCCCTTTTATTGACGTCAGTGCCCGTGGCCTGCGCGGTTTTGCTGGCGCGGGAGCCGGGCGGGGCTGCATTCCTGCCCCAGGGTGCGGCGGCCGCTGGCCCTGTAGGGTACACGTGACGGATGCCTCTTCTC
>gene=chr10_99447030-99447354; species=canFam
GGAGACTCGTGGGCCAATCAGCAGCAGCGGAGGCGCGAggggcgcgccgggccccgccccttccccccgccggccTCGGAGCCC-AGCGCGAAGGTTCCCCGGGCCCAATCAGCCGCGGCGCAGCGGCGA-GGGGCGTGTccgccggggcccctccgcc--ccctggccgccctagcgcggcgcc-gaggcgcccccTTCATTGACGTCAGCACCCGGGGAGAGCGGGGTTTCGCTGGCGCGGGAGCGGGGCGGGGCCGCATTCCAGCCTCGGGGTGCGGCGGCCGCGGGCCCTG-CGGGTACACGTGACGCGTG-CCCCTccc
>gene=chr10_99447030-99447354; species=equCab
GGAGACTCGCAGGCCAATCAGCGGCGGCAGAGGGGCGAGGGGCGTGCCCTGCTCCGCCCCCTTCCTCCGCAGGCCTCGAAACCCGAGTGCGAGGCTTCCTCGGGTCCAATC-----------AGCGGCGA-GGGGCGTGTCC-CCCCGGCCCCTCCCTCCGCCCCGGCGGCCCTAGCGCCTCGCCGGAGGCGCCCCCTTCATTGACGTCAGTCCCCGGGGAGAGCGCGGTTTTGCTGGCGCGGGAGCGGGGCGGGGCCGCATTCCTGCCCAGGGGTGCGGCGGCGGCTGGCCCTGCAGGGTACACGTGACGGATGCCCCCTCCC
>gene=chr10_99447030-99447354; species=gorGor
GGAGTTCCGTGCGCCAATCATCGGTGGGAGACAGGGAGGGGGCGTGTCCATCCCCGCCCCCCGCCTCCGCTGGCCTCGAAAGCCGAGTGCGAAGCTTCCTCGAACCTAATCGGCGGCGGAGCGGCGGTGAGGGGGCGTGTCTgcccgggccctgcccaccgccctccccgcccccgcgcggcgcccgAGGCGACCCCTTCATTGACGTCAGTCCCCAGGGCCAGCGC-GTTTTGCTGGCGCGGGAGCTGGGCGGGGCTGCATTCCTGCCCCAGGGTGCGGCGAAAGCTGGCCCTGCCGGGTACACGTGACGGATGCCCCTTCTC
>gene=chr10_99447030-99447354; species=panTro
GGAGTTCCGTGCGCCAATCATCGGTGGGAGACAGGGAGGGGGCGTGTCCATCCCCGCCCCCCGCCTCCGCTGGCCTCGAAAGGCGAGTGCGAAGCTTCCTCGAACCTAATCGGCGGCGGAGCGGCGGTGAGGGGGCGTGTCTGCCCGGGCCCTGCCCACCGCCCTCTccgcccccgcgcggcgcccgaggcgcccccTTCATTGACGTCAGTCCCCAGGGCCAGCGCGGTTTTGCTGGCGCGAGAGCTGGGCGGGGCTGCATTCCTGCCCCAGGGTGCGGCGAAAGCTGGCCCTGCCGGGTACACGTGACGGATGCCCCTTCTC
>gene=chr10_99447030-99447354; species=papHam
GGAGTTCCGTGCGCCAATCATAGACGGGAGACAGGGAGGGGGCGTGTCCATCTCCGTCCCCCGCCTCCGCTGGCCTCGAAAGCAGAGTGCGAAGCTTCCTCGAACCTAATCAGCGGCGGAGCGGCGGCGAGGGGGCGTGTCCACCCGGGCCCTGCCCACCGCCCTCGCCGCCCTAGCGCGGCGCCGGAGGCGCCCCCTTCTTTGACGTCAGTCCCCAGGGCCAGCGCGGTTTTgccggcgcg-gcgccgggcggggcTGCATTCCTGCCCCAGGGTGCGGCGGCAGCTGTCCCTGTAGGGTACACGTGACGG-TGCCCCTTCTC
>gene=chr10_99447030-99447354; species=ponAbe
GGAGTTCCGTGCGCCAATCATCGGCGGGAGACAGGGAGGGGGCGTGTCCATCCCCGCCCCCCGCCTCCGAGGGCCTCGAAAGCCGAGTGCGAAGCTTCCTCGAACCTAATCGGTGGCGGAGCGGCGGTGAGGGGGCGTGTCTGCCCGGGCCCTGCCCACCGCCCTCTCCGCCCTCGCGCGGCGCCGGAGGCGCCCCCTTCATTGACGTCAGTCCCCAGGGCCAGCGCGGTTTTGCTGGCGCGGGAGCTGGGCGGGGCTGCATTCCTGGCCCAGGGTGCGGCGAAAGCTGGCCCTGCCGGGTACACGTGATGGATGCCCCTTCTC
>gene=chr10_99447030-99447354; species=rheMac
GGAGTTCCGTGCGCCAATCATAGGCGGGAGACAGGGAGGGGGCGTGTCCATCTCCGCCCCCCGCCTCCGCTGGCCTCGAAAGCAGAGCGCGAAGCTTCCTCGAACCTAATCAGCGGCGGAGCGGCGGCGAGGGGGCGTGTCCACCCGGGCCCTGCCCACCGCCCTCGCCGCCCTAGCGCGGCGCCGGAGGCGCCCCCTTCCTTGACGTCAGTCCCTAGGGCCAGCGTGGTTTTgccggcgcg-gcgccgggcggggcAGCATTCCTGCCCCGGGGTGCGGCGGCAGCTGTCCCTGTAGGGTACACGTGACAG-TGCCCCTTCTC
>gene=chr10_101190373-101190712; species=hg19
TCAGGTCTGGCCGTTGCGACTGGAGGAGACACTCACCTTCACCTAgccggcgggggcgggcccgcggccTCCAATGGTCGAGCCGCGTCCAAAGCTTGGCAACGCGATTAACCAATCGCCAGCTTCTGACGACGAAGGCACAGGGGAGAAGGAACGCTATTAGCCAATCCAAGAAAACAATTTATCGGCTGCCGAGAATGATGCAACCAATGCAATTTCCTCCGGCTGAGGCGTGGGCGAAGACTACGGTTGATTGGTAGAGCGTGCTCCTATCGCAGAGGCTGTTATTCCTTGGGTCTCCCGGCTGAGGGGAGGAGCCGAGCGAGCGGCGGGTGTCCC
>gene=chr10_101190373-101190712; species=bosTau
TCCGGTCCAACCGCGGCGACTGGAGGAGACTCTCACCTTCACCTAgccggcgggggcgggcccgcggccTCCAATGGTCGAGCCGCGTCCGGAGCTTGGCAACGCGGTTAACCAATCGCGAGCTTCTGACTCAAAAAGACA-GGCGGGCGGGGATGATATTAGCCAATCAAAGAAAAGACTTTATCTGA-GCCGGTAATGATGCAACCAATGCAACGTACGCTGGCTGGGAAGGGGC--GGGGATAGGGTTGATTGGCAGAGCATGCTCCTATCGCTGAGGCCGTTGTTCCTTAGCCCTCCCGGCTGAGGGGAGGAGCCAAG--------CTGCGTAGC
>gene=chr10_101190373-101190712; species=calJac
TCAGGTCTGGCCTCTGCGACTGGAGGAGACTCTCACCTTCACCTAgccggcgggggcgggcccgcggccTCCAATGGTCGAGCCGCGTCCAGAGCTTGGCAACGCGATTAACCAATCGTCAGCTTCTGACGAAGAAAAGACAGGAGGGAGGGAAAGCTATTAGCCAATCCAAGGAAATAATTTATCGGCGGCCGTGAAGGATGCAACCAATGCAATTTACACCGGCTGCGGCGTGGGCGGGGACTACGATTGATTGGCAGGGTGTTCTCCTATCGCAGAGGCTATTATTCCTTGGGTCTGCCGACTGAGGGGAGGAGCCGAACGAGCCGGGGTAGTCCC
>gene=chr10_101190373-101190712; species=canFam
TCCCG--CGGCCGCCGCG-CTGGAGGAGACTCTCACCTTCACCTcgccgg--ggggcgggcccgcggccTCCAATGGCCTCGCTGCGTCCGGGCCTTGGCAACGCGGCCCACCAATCGCGAGCCTCTGACGCAG-AGGGGCGG--GGGCGGGGCTGCCGCTGGCCAATCCAAGCGGAGGATTTATCGGAGGCCGGTG-TGATGCAACCAATGCGGGGTCGGCCGGCCGAGACGCGGCCCCGGCC--GGGCTGAGTGGCAGAGCGGCCTCCTATGGCCGAGGCC------------------------------CGAGCCGAG----CGGC---------
>gene=chr10_101190373-101190712; species=equCab
TCCAGTCCAGCCACCACGGCCGGAGGAGACGCTCACCTTCACATAGCCGGCGAGGGCGGGCCCACGGCCTCCAATGGTCGGGCTGCGTCCGGAACTTGGCAACGCAGTTCACCAATCGCGAGCTTCTGACACAGAAAGGACAGGAGGGAGGAGACAGTATTAGCCAATCCAAGAAGAGAATTTATCAGAGGCC-----GGATGCAACCAATGCAAGGTACGCCGGCTGAGATGGGGACGCGGGCTAGGGTTGATTGGCAGTGCGTGCTCCTATCGCTGAGGCCGTTATTCCTTGGGTCTCCCTGCTGAGGGGAAGATCCCAG----CGGTCGGTGTGTC
>gene=chr10_101190373-101190712; species=gorGor
TCAGGTCTGGCCGTTGCGACTGGAGGAGACTCTCACCTTCACCTAgccggcgggggcgggcccgcggccTCCAATGGTCGAGCCGCGTCCAAAGCTTGGCAACGCGATTAACCAATCGCCAGCTTCTGACGACGAAGAGACAGGGGAGAAGGAA-GCTATTAGCCAATCCAAGAAAACAATTTATCGGCTGCCGAGAATGATGCAACCAATGCAATTTCCTCCGGCTGAGGCGTGGGCGGAGACTACGGTTGATTGGTAGAGCGTGCTCCTATCGCAGAGACT-TTATTCCTTGGGTCTCCCGGCTGAGGGGAGGAGCCGAGCGAGCGGCGGGTGTCCC
>gene=chr10_101190373-101190712; species=panTro
TCAGGTCTGGCCGTTGCGACTGGAGGAGACACTCACCTTCACCTAgccggcgggggcgggcccgcggccTCCAATGGTCGAGCCGCGTCCAAAGCTTGGCAACGCGATTAACCAATCGCCAGCTTCTGACGACGAAGACACGGGGGAGAAGGAACGCTATTAGCCAATCCAAGAAAACAATTTATCGACTGCCGAGAATGATGCAACCAATGCAATTTCCTCCGGCTGAGGCGTGGGCGGAGACTACGGTTGATTGGTAGAGCGTGCTCCTATCGCAGAGGCTGTTATTCCTTGGGTCTCCTGGCTGAGGGGAGGAGCCGAGCGAGCGGCGGGTGTCCC
>gene=chr10_101190373-101190712; species=papHam
TCAGGTCTGGCCGCTGCGACTGGAGGAGACTCTCACCTTCACCTAGCCGACGGGGGCGGGCCCGCGGCCTCCAATGGTCGAGCCGCGTCCAGAGCTTGGCAACGCGATTAATCAATCGGCAGCTTGTGACGACGAAGAGACAGGCGGGAAGGAACGCTATTAGCCAATCCAAGAAAACAATTTATCGGCGGCCGAGAATGATGTAACCAATGCAATTTACTCCGGCTTAGGCGTGGGCGGAGACTACGGTTGATTGGTAGAGCGTGCTCCTATCGCAGAGGCTGTTATTCCTTCAGTCTCCCTGCGGAGGGGAGGAGCCGAGCGCGCGGCGAGTGTCCA
>gene=chr10_101190373-101190712; species=ponAbe
TCAGGTCTGCACGTTGCGACTGGAGGAGACTCTCACCTTCACCTAgccggcgggggcgggcccgcggccTCCAATGGTCGAGCCGCGTCCAGAGCTTGGCAACGCGATTAACCAATCGTCAGCTTCTGACGACAAGGAGACAGGGGAGAAGGAACGCTATCAGCCAATCCAAGAAAACAATTGATCGGCGGCCGAGAATGATGCAACCAATGCAATTTACTCCGGCTGAGGCGTGGGCGGAGACTACGGTTGATTGGTAGAGCGTGCTCCTATCGCAGAGGCTGTTATTCCTTGGGTCTCCCGGCTGAGGGGAGGAGCCGAGCGAGCGGCGGGTGTCGC
>gene=chr10_101190373-101190712; species=rheMac
TCAGGTCTGGCCGCTGCGACTGGAGGAGACTCTCACCTTCACCTAGCCGACGGGGGCGGGCCCGCGGCTTCCAATGGTCGAGCCGCGTCCAGAGCTTGGTAACGCGATTAACCAATCGGCAGCTTGTGACGACGAAGAGCCAGGCGGGAAGGAACGCTATTAGCCAATCCAAGAAAACAATTTATCGGCGGCCGAGAATGATGTAACCAATGCAATTTACTCCGGCTTAGGCGTGGGCGGAGACTACGGTTGATTGGTAGAGCGTGCTCCTATCGCAGAGGCTGTTATTCCTTCGGTCTCCCCGCGGAGGGGAGGAGCCGAGCGCGCGGCGGGTGTCCA
>gene=chr10_101673722-101674049; species=hg19
AGCTGGCTGTGTGTGGAGGTGTGGGCCTGAGGGTAAGCAGGCGGGACAGAATCTTCCCAGAGCTCTGGAATGCTCCACAACCCCCCAAACTCCTTTGAATAGGGTCGGCATTTCCCCCAGGCTTCCCACATTTACATATGAATCGCGCAAGTCACCCGGGCTATCACAGCAGGGCTTGTCCTAAAGGATGGAGCTGGAACCCTAAGCGTACTGGACTGAGAAGTGCACCAGCGGGCCCAGCAGTACCTGGATCAACACCTTCCTTTCTATTTGGTGTTCTTTCCTAGTCCTAAAACCCTCGAAATTCCACCTCTGGAGTTTGAATCT
>gene=chr10_101673722-101674049; species=bosTau
ATGCTGGTGCAAGAGTTCCCATAGGTCCAAGGCCAGGCTGGCAGAATAGAATCTTCCCAGCGCTCCGGAATGCTCCACAACCCCCTAAAATCCTTTGAATAGGGTAGGCATTTCCCCCAGGCTTCCCATATTTACATATGAATCGTTCGAGTCCCCCAGGCTATCACAACAGGGCCTGTTCTAAAGGATGGAGCTGGAATCCTCTGCTTCCTGGACTGAGACGCAGA----AGGGCCCAGCTCTGCTCGACTCAACCTTTTCCCTCTTAGC---TTTTCTTTCTTCGTCCTAAAACTGCCACAATTTCACTTCAGGAGT-TTAAATC
>gene=chr10_101673722-101674049; species=calJac
AATTGGCTGTGTGTGGAGGTGTGGGCCTGAGAGTAAGCAGGCAGGGCAGAATCTTCCCAGAACTCTGGAATGTACCACAACCCCCTAAAATCCTTTGAATAGGGTCAGCATTTCCCCCAGGCTTCCTACATTTACATATGAATCACCCAAGCCACCCGGGCTATCTCTGCAGGGCTTGTCCTAAAGGATGGAGCTGGAACCCTGAGCGTACTGGACTGAGAGGTACACCAGCCGGCCCAGCTCTGCTTAGATCAACATCTTC----CTATTTGCTGTCCTTTCCTAGTCCTAAAACCCTCGAAATTCCACCCCCGGAGTTTGAATCT
>gene=chr10_101673722-101674049; species=canFam
TGGCTGCTGCGGACGGGTGGGTGGGTCCCAGGCTAA-CGGGCAGAGCAGAATCTTCCCAGAGCTCTGGAATGCTCCGCAACCCCC--AAATCCTTTGAATAGGGTAGGCATTTCCCCCAGGCTTCCCACATTTACATATGAATCGCC-GAGTCCCCCAGGCTATCAGGGCAGGGCCGGTTCTAAAGGATGGAGCTGGAATCCTT--CTGAGGGGAACGAGCTGCAGG----CGGCC-CGCCTTCGCTCGGCTCGGCACCTTCCCCTCCTGC---ATTCCCTTCCCGGTTC----------------TCACTTCTGGAGTTTC-ATCG
>gene=chr10_101673722-101674049; species=equCab
ACTCTGGTGCGGGTGTCTGCCTGCGTCGAAGGGCAAGCAGGCAGCGTGGAATCTTCCCAGGGCTTTGGAATGCTCCGCAACCCCCAAAAATCCTTTGAAAAGGGTCGGCATTTCCCCCAGGCTTGCCATATTTACATATGAATCGCCCCAGTCCCCCAGGCTATCACTGCAGGGTCAGTTCTAAAGGATGGA-CTGGACTCCTCCGCTCACTGGACTGACATGTAGA----CCGAT-TGGCTTCGCTCAGCTCAACACCTTCCCCATCAGC---CTTCTTCTCCTGCTCCTAAAACAGTCACAATTTTAGTTCAGGAGTTTTAATCC
>gene=chr10_101673722-101674049; species=gorGor
AGTTGGCTGTGTGTGGAGGTGTGGGCCTGAAGGTAAGCAGGCGGGACAGAATCTTCCCAGAGCTCTGGAATGCTCCACAACCCCCTAAACTCCTTTGAATAGGGTCGGCATTTCCCCCAGGCTTCCCACATTTACATATGAATCGCGCAAGTCACCCGGGCTATCACAGCAGGGCTCGTCCTAAAGGATGGAGCTGGAACCCTAAGCGTACTGGACTGAGAAGTGCACCAGCGGGCCCAGCAGTACCTGGATCAACACCTTCCTTTCTATTTGGTGTTCTTTCCTAGTCCTAAAACCCTCGAAATTCCACTTCTGGAGTGTGAATCT
>gene=chr10_101673722-101674049; species=panTro
AGTTGGCTGTGTGTGGAGGTGTGGGCCTGAGGGTAAGCAGGCGGGACAGAATCTTCCCAGAGCTCTGGAATGCTCCACAATCCCCTAAACTCCTTTGAATAGGGTTGGCATTTCCCCCAGGCTTCCCACATTTACATATGAATCGCGCAAGTCACCCGGGCTATCACAGCAGGGCTCGTCCTAAAGGATGGAGCTGGAACCCTAAGCGTACTGGACTGAGAAGTGCACCAGCGGGCCCAGCAGTACCTGGATCAACACCTTCCTTTCTATTTGGTGTTCTTTCCTAGTCCTAAAACCCTCGAAATTCCACCTCTGGAGTTTGAATCT
>gene=chr10_101673722-101674049; species=papHam
AGTTGGCTGTGTGTGGAGGTGTGGGCCTCAGGGGAAGCAGGCAGGGTAGAATCTTCCCAGAGCTCTGGAATGCTCCACAACCCCCTAAAATCCTTTGAATAGGGTCGGCATTTCCCCCAGGCTTCCCACATTTACATATGAATCGCGCAAGTCACCCGGGCTATCACAGCAGGGCTCGTCCTAAAGGATGGAGCTGGAACCCTAAGCGTACTGGACTGAGAAGTGCACCAGCAGGCCCAGCAGTACCTGGATCAACACCTTCCTTTCTATTTGGTGTCCTTTCCTAGTCCTAAAACCCTCGAAATTCCACCTCGGGAGTTTGAATCT
>gene=chr10_101673722-101674049; species=ponAbe
AGTTGGCTGTGTGTGGAGGTGTGGGCCTGAGGGTAAGCAGGCAGGGCAGAATCTTCCCAGAGCTCTGGAATGCTCCACAACCCCCTAAACTCCTTTGAATAGGGTCGGCATTTCCCCCAGGCTTCCCACATTTACATATGAATCGCGCAAGTCACCCGGGCTATCA-AGCAGGGCTCGTCCTAAAGGATGGAGCTGGAACCCTAAGCGTACTGGACTGAGAAGTGCACCAGCGGGCCCAGCAGTACCTGGATCAACACCTTCCTTTCTATTTGGTGTCCTTTCCTAGTCCTAAAACCCTTGAAATTCCACCACTGGAGTTTGAATCT
>gene=chr10_101673722-101674049; species=rheMac
AGTTGGCTGTGTGTGGAGGTGTGGGCCTCAGGGGAAGCAGGCAGGGTAGAATCTTCCCAGAGCTCTGGAATGCTCCACAACCCCCTAAAATCCTTTGAATAGGGTCGGCATTTCCCCCAGGCTTCCCACATTTACATATGAATCGCGCAAGTCACCCGGGCTATCACAGCAGGGCTCGTCCTAAAGGATGGAGCTGGAACCCTAAGCGTACTGGACTGAGAAGTGCACCAGCAGGCCCAGCAGTACCTGGATCAACACCTTCCTTTCTATTTGGTGTCCTTTCCTAGTCCTAAAACCCTCGAAATTCCACCTCGGGAGTTTGAATCT
>gene=chr10_101677810-101678066; species=hg19
CCTAGCAACGCATCTAGAAGCAGTCTTTCTGCAGCAAACCCTGAGAGGAGGCGATTTGTCTGTACACGTGCTCATCTTCTCCCCAGCCCTGCCTGGAGGAATCACAAACCCTGGTTTTCCGTGTTACCACAACACTCTGGCCAGCCCACCCAACCCCCACTGCTTTTCCTCTAGCACCTACTTTACTTCTACTTGGAGAAATTTTATCCTGCTCTGTGTAAAACTTCCAGAGCTGCAGGGCTCATAGCAGACTTCC
>gene=chr10_101677810-101678066; species=bosTau
CTGAGC---------------AATCTGTCT--AGAAAACTCCAAAAGGAAGCGA----TTTGT---TCTGCTTATATTCCCAGCAGGCCTAG-TGGAAGAATCATAAATCCTGGTTTTCCATGTGCCCACATCACTCCAGCCAGCCCACCCAGCCCCCACCACTTTTCCTTCAGCACCTAC-TTACGAATATTTGGAGAAGGCTTATCCCGC-CAACCTTAAACTTTCAGTTCTGCACGACTCAT---AGACTTTC
>gene=chr10_101677810-101678066; species=calJac
CCTAGCAATGCATCTAGAAGCAGTCTTTTTGCAGCAAACCCTGAGAGGAGGCAATTTCTGTGTACATGTGCCCATCTCTTCCCCAGCCCTGCCTGCAGGAATCAGAAATCCTGGTTTTTCGTGTTACCACATCACTCAGGCCAGCCCACCCAGCCCCCACTGCTTTTCTTCTAGCACCTACTTTACTTCTATTTGGAGAAATTTTATCCTGCTCTATTTAAAACTTCCAAAGCTGCAGGGCTCATAGCAGACTTCC
>gene=chr10_101677810-101678066; species=canFam
TTTAGC---------------TATCC-TTT--AGAAAACCCTGAGAGAAAGCTGTCTT--TGTAAATTTACTCATTTTCGCCCCAGGCCCAAAGAGAGGAATCAGAAATCCCAGTTTTCCGCCTTTCCACATCCCTCCAGCTGGGCCACCCAGCCCCCACCCCTTTA-CTTTAGCACCTACAAGCCTCCAATGTGGAAAAGGT-----TTGCTCAACGTACAAT-TCTGGTTCTGCAGAGCTCATAGC---CACCC
>gene=chr10_101677810-101678066; species=equCab
TTTAGC---------------AATCTGTCT--AGAAAATTCTGAGGGAGCATC-----CTTGCAAATACGTGCGTCTTCTCCCCAGGCCCAGCCGGAGGAACCAT-AATCCTGGTTTTCCCTGTTACCACATCACTCCCGCCAGCCGGCCCAGCCCCCACCACTGGT-------CCCCTACACTACTTCTGTTTGGGGAAAGTTTATCTTGCTC--TGTGAAACTTTCTGTTCTGCAGGGCTCACAGCAGACTTCC
>gene=chr10_101677810-101678066; species=gorGor
CCTAGCAATGCATCTAGAAGCAGTCTTTCTGCAGCAAACCCTGAGAGGAGGCGATTTGTCTGTACACGTGCTCATCTTCTCCCCAGCCCTGCCTGGAGGAATCACAAACCCTGGTTTTCCGTGTTACCACAACACTCTGGCCAGCCCACCCAACCCCCACTGCTTTTCCTCTAGCACCTACTTTACTTCTATTTGGGGAAATTTTATCCTGCTCTGTGTAAAACTTCCAGAGCTGCAGGGCTCATAGCAGACTTCC
>gene=chr10_101677810-101678066; species=panTro
CCTAGCAACGCATCTAGAAGCAGTCTTTCTGCAGCAAACCCTGAGAGGAGGCGATTTGTCTGTACACGTGCTCATCTTCTCCCCAGCCCTGCCTGGAGGAATCACAAACCCTGGTTTTCCGTGTTACCACAACACTCTGGCCAGCCCACCCAACCCCCACTGCTTTTCCTCTAGCACCTACTTTACTTCTATTTGGAGAAATTTTATCCTGCTCTGTGTAAAACTTCCAGAGCTGCAGGGCTCATAGCAGACTTCC
>gene=chr10_101677810-101678066; species=papHam
CCTAGCAATGCATCTAG-AGCAGTCTTTCTGCTGCAAACCCTGAGAGGAGGCAATTTGTCTGTACGTGTGCTCACCTCCTCCCCAGCCCTGCCTGGAGGAATCACAAACCCTGGTTTTCCGTGTAACCACAACACTCCAGCCAGCCCACCCAACCCCCACTGCTTTTCCTCCAGCACCTACTTTA---CTATTTGGAGAAATTTTATCCTGCTCTGTGTAAAACTTTCAGAGCTGCAAGGCTCACAGCAGACTTCC
>gene=chr10_101677810-101678066; species=ponAbe
CCTAGCAATGCATCTAGAAGCAGTCTTTCTGCAGCAAACCCTGAGAGGAGGCAATTTGTCTGTACACGTGCTCATCTCCTCCCCAGCCCTGCCAGGAGGAATCACAAACCCTGG-TTTCCGTGTTAACACAACACTCTGGCCAGCCCACCCAACCCCCACTGCTTTTCTTCTAGCACCTACTTTACTTCTATTTGGAGAAATTTTATCCTGCTCTGTGTAAA----------------------------------
>gene=chr10_101677810-101678066; species=rheMac
CCTAGCAATGCATCTAG-AGCAGTCTTTCTGCTGCAAACCCTGAGAGGAGGCAATTTGTCTGTACGCGTGCTCACCTCCTCCCCAGCCCTGCCTGGAGGAATCACAAACCCTGGTTTTCCATGTAACCACAACACTCCAGCCAGCCCACCCAACCCCCACTGCTTTTCCTCCAGCACCTACTTTA---CTATTTGGAGAAATTTTATCCTGCTCTGTGTAAAACTTCCAGAGCTGCAGGGCTCACAGCAGACTTCC
>gene=chr10_102106708-102106853; species=hg19
GGGGAGGGGGAGCGAGGAGCTGGCGGCAGAGGGAACAGCAGATTGCGCCGAGCCAATGGCAACGGCAGGACGAGGTGGCACCAAATTCCCTTCGGCCAATGACGAGCCGGAGTTTACAGAAGCCTCATTAGCATTTCCCCAGAGG
>gene=chr10_102106708-102106853; species=bosTau
-------------------------------------------------------------------------------------------------------------------------------------------------
>gene=chr10_102106708-102106853; species=calJac
GGGGAGGGGGAGCGAGGAGCTGGCGGCAGAGGGAACAGCAGATTGCGCCGAGCCAATGGCAACGGCAGGACGAGGTGGCACCAAATTCCCTTCGGCCAATGACAAGCCGGAGTTTACAGGAGCCTCATTAGCATTTCCCCAGGGG
>gene=chr10_102106708-102106853; species=canFam
GGGGAGGGGGAGCGAGCA-CTCGCGGCTGAGGGAACAGCAGATTGCGCCGAGCCAATGGCAAGGGCTGGACGAGGTGGCACCAAATTCCCTTCGGCCAATGAGGCGCCAGATTCTACAGGAG-CCCATTAGCATTTCCCCAGGGG
>gene=chr10_102106708-102106853; species=equCab
AGGGAGGGGGAGCGAGGAGCTCGCGGCAGAGGGAACAGCAGATTGCGCCGAGCCAATGGTAACGGCAGGACGAGGTGGCACCAAATTCCCTTTGGCCAATGACGCGCCAGAGTCTACAGAAG-CCCATTAGCATTTCCCCAGAGG
>gene=chr10_102106708-102106853; species=gorGor
GGGGAGGGGGAGCGAGGAGCTGGCGGCAGAGGGAACAGCAGATTGCGCCGAGCCAATGGCAACGGCAGGACGAGGTGGCACCAAATTCCCTTCGGCCAATGACGAGCCGGAGTTTACAGAAGCCTCATTAGCATTTCCCcagggg
>gene=chr10_102106708-102106853; species=panTro
GGGGAGGGGGAGCGAGGAGCTGGCGGCAGAGGGAACAGCAGATTGCGCCGAGCCAATGGCAACGGCAGGACGAGGTGGCACCAAATTCCCTTCGGCCAATGACGAGCTGGAGTTTACAGAAGCCTCATTAGCATTTCCCcagggg
>gene=chr10_102106708-102106853; species=papHam
GGGGAGGGGGAGCGAGGAGCTGGCGGCAGAGGGAACAGCAGATTGCGCCGAGCCAATGGCAACTGCAGGACGAGGTGGCACCAAATTCCCTTCGGCCAATGACGAGCCGGAGTTTACAGAAGCCTCATTAGCATTTCCCcagggg
>gene=chr10_102106708-102106853; species=ponAbe
GGGGAGGGGGAGCGAGGAGCTGGCGGCAGAGGGAACAGCAGATTGCGCCGAGCCAATGGCAACGGCAGGACGAGGTGGCACCAAATTCCCTTCGGCCAATGACGAGCCGGAGTTTACAGAAGCCTCATTAGCATTTCCCcagggg
>gene=chr10_102106708-102106853; species=rheMac
GGGGAGGGGGAGCGAGGAGCTGGCGGCAGAGGGAACAGCAGATTGCGCCGAGCCAATGGCAACTGCAGGACGAGGTGGCACCAAATTCCCTTCGGCCAATGAAGAGCCGGAGTTTACAGAAGCCTCATTAGCATTTCCCcagggg
>gene=chr10_102133160-102133322; species=hg19
GACCCGGGCCTTCAAGAGCTATTTACACCTACAACAGCCCACCAGCGCCTGACCACGCCGGAGCCAATCAGCGGCCCCCAAGCTTGTCTGATTCTGTCTGCTCCAATCAGGAGGCGCGGTCCTTCCAGCCTCTTGCTCCTGTGAATCACAGGTCGGCGGGAG
>gene=chr10_102133160-102133322; species=bosTau
--------------AGAGCTATTTACATTTACAACAGCCCAACAGCGCCTGATCAGGCGGGAGCCAATCAGCAGCCCCCAAGCTTGTCTGACTCCGTCTGCGCCAATCAGGAGGTGCTATCCTTATAGCCTCTCTCTCTT-TGAATCACAGGTCGGTTGTCG
>gene=chr10_102133160-102133322; species=calJac
GACCCGGGCCTTCAAGAGCTATTTACATTTACAACAGCCCAACAGCGCCTGACCACGCTGCAGCCAATCAGCGGCCCCCAAGTTTGTCTGATTCTGTCTGCTCCAATCAGGAGGCGCAGTCCTTCCAGCCTGCTGCTCCTGTGAATCACAGGTCGGCTGGAG
>gene=chr10_102133160-102133322; species=canFam
--------------AGAGCTATTTACATTTACAACAGCCCGACAGCGCCTGATCAGGCCGCGGCCAATCGGCGGCCCCCAAGCTTGTCTGA-TCGGTCTGCGCCAATCAGGAGGCGCTGTGCTTGCGGCCACTCC--------GAGTCCAGGCCCGC-GTCG
>gene=chr10_102133160-102133322; species=equCab
--------------AGAGCTATTTACATTTACAACAGCCCAACAGCGCCTGACGAAGCCGGAGCCAATCAGCAGCCTCCAAGCTTGTCTGA-TCCGTCTGCTCCAATCAGGAGGTGCTATCCAGACAGCCTCTCTCTCTT-TGAATCACAGGTCGGCTGTCG
>gene=chr10_102133160-102133322; species=gorGor
GACCCGGGCCTTCAAGAGCTATTTACACCTACAACAGCCCACCAGCGCCTGACCACGCCGGAGCCAATCAGCGGCCCCCAAGCTTGTCTGATTCTGTCTGCTCCAATCAGGAGGCGCGGTCCTTCCAGCCTCTTGCTCCTGTGAATCACAGGTCGGCGGGAG
>gene=chr10_102133160-102133322; species=panTro
GACCCGGGCCTTCAAGAGCTATTTACACCTACAACAGCCCACCAGCGCCTGACCACGCCGGAGCCAATCAGCGGCCCCCAAGCTTGTCTGATTCTGTCTGCTCCAATCAGGAGGCGCGGTCCTTCCAGCCTCTTGCTCCTGTGAATCACAGGTCGGCGGGAG
>gene=chr10_102133160-102133322; species=papHam
GACCCGGGCCTTCAAGAGCTATTTACATTTACAACAGCCCACCAGCGCCTGACCACGCCGGAGCCAATCAGCGGCCCCCAAGCTTGTCTGATTCTGTCTGCTCCAATCAGGAGGCGCGGTCCTTCCAGGCTCTTGCTCCTGTGAATCACAGGTCGGCGGGAG
>gene=chr10_102133160-102133322; species=ponAbe
GACCCGGGCCTTCAAGAGCTATTTACACCTACAACAGCCCACCAGCGCCTGACCACGCCGGAGCCAATCAGCGGCCCTCAAGCTTGTCTGATTCTGTCTGCTCCAATCAGGAGGCGCGGTCCTTCCAGCCTCTTGCTCCTGTGAATCACAGGTCGGCGGGAG
>gene=chr10_102133160-102133322; species=rheMac
GACCCGGGCCTTCAAGAGCTATTTACATTTACAACAGCCCACCAGCGCCTGACCACGCCGGAGCCAATCAGCGGCCCCCAAGCTTGTCTGATTCTGTCTGCTCCAATCAGGAGGCGCGGTCCTTCCAGGCTCTTGCTCCTGTGAATCACAGGTCGGCGGGAG
>gene=chr10_102790865-102791069; species=hg19
CACCCGCAGGCGAGAGCTACTGCCGCAGCCGGCAAACCCCACCCACGCTGCGCGGAGGCTGCGGGAATTGGGCTGGCCTGCACCGCCCCGGGCTCCCATTGGCTGGTAGGGCCGCCAGTCATTCTATTCCGGCACCTCCCTTAGGCGCCAGGGACAGCCGAGCGTTACCTGGTCCCGGGCAGCGGAGTTCTTTACCCACCCCAG
>gene=chr10_102790865-102791069; species=bosTau
CGCCTGCAGGCGCGAAAGAGAGCAGCGGCCCGGGAACCCCGCCCACGCCCCGCCAAGTCTGCAGGAATAGGGCTGGCCCGCTCAGCCTCGGGCTTCCATTGGCTGGGAAGGCCGCCAGTCACTCCCTCCCACCACCTCTCCTGGGTGCCTGGGGCTGCCGTCTGTAAACTGGGCTGGGGCCGGTGGTTTCTA--CCCGCTCCAG
>gene=chr10_102790865-102791069; species=calJac
CACCCGCAGGCGAGAGCTACCGCTGCAACCGGCAAG-CCCGCCCACTCTCAGCGGAGGCTGCGGGAATTGGGCTGGCCTGTGCCGCCCCCAGCTCCTATTGGCTGGTAGGGCCGCCAGTCACTCCCTCCCGGCACCTCCCATGGGCACTGGATACAGCCGCGCGTTACCTGGTCCCCAGTAGCAGAGTTCTTTACCCGCCCCAG
>gene=chr10_102790865-102791069; species=canFam
CGCCCGCTGGCGCGAGCCCTTGCAGCAACTGGGGGATCTCGCCCACGCTCCGCCCAGCCCGCTGGAATAGGGCTGGCCTGCGTAGCCGCGGGCTCCCATTGGCTGCGAGGGCCGCCAGTCACTGCCT-CCG-CCCCTCCTTTGGGCGCG-CAGCCAGCCGTTTGTCACCTGGGCTGAGGCCGCTGGGTTCTG--CCCGCTGCAG
>gene=chr10_102790865-102791069; species=equCab
CGCCCGCGGGCGCAAGCGATTGCAGCAGCCAGGGAACCTCTCCCACGCTCCGCCGAGGCTCCGGGAGCAGGGCTGGCCTGCGTAGCCCTGGGCTCCTATTGGCTGGGAAAGCCGCCAGTCACTGC-------CACCTACCTCGGGCGCCCGGGACCTCCGTTTGTCACCTAGGCTGGGG----------------CCGCTG-AG
>gene=chr10_102790865-102791069; species=gorGor
CACCCGCAGGCGAGAGCTACTGCTGCAGCCGGCAAACCCCACCCACGCTGCGCGGAGGCTGCTGGAATTGGGCTGGCCTGCACCGCCCCGGGCTCCCATTGGCTGGTAGGGCCGCCAGTCATTCTATTCCGGCACCTCCCTTGGGCGCCCGGGACAGCCGAGCGTTACCTGGTCCCAGGCAGCGGAGTTCTTTACCCACCCCAG
>gene=chr10_102790865-102791069; species=panTro
CACCCGCAGGCGAGAGCTACTGCTGCAGCCGGCAAACCCCACCCACGCTGCGCGGAGGCTGCGGGAATTGGGCTGGCCTGCACCGCCCCGGGCTCCCATTGGCTGGTAGGGCCGCCAGTCATTCTATTCCGGCACCTCCCTTGGGCTCCAGGGACAGCCGAGCGTTACCTGGTCCCGGGCAGCGGAGTTCTTTACCCACCCCAG
>gene=chr10_102790865-102791069; species=papHam
CACCCTCCCGCGAGAGCTACTGTGGCAGTCTGCAAACCCCACCCACGCTCCGCGGAGGCTGCGGGAATTGCGCTGGCCTGCACCGCCCTGGGCTCCCATTGGCTGGTAGGGCCGTCAGTCATTCTATTCCGACACCTCCCTTGCGCTCCAGGGACAGACTGGTGTTACCTGGTCCCGGGCAGCGGAGTTCTTTACCCACCCCAG
>gene=chr10_102790865-102791069; species=ponAbe
CACCCGCAGGCGAGAGCTACTGCTGCAGCCGGCAAACCCCACCCACGCTCCGCGGAGGCTGCGGGAATTGGGCTGGCCTGCACCGCCCCGGGCTCCCATTGGCTGGTAGGGCCGCCAGTCATCCTATTCCGGCACCTCCCTTGGGCGCCCGGGACAGCCGAGCATTACCTGGTCCCGGGCAGCGGAGTTCTTTACCCACCCCAG
>gene=chr10_102790865-102791069; species=rheMac
CACCCTCCCGCGAGAGCTACTGTGGCAGTCTGCAAACCCCACCCACGCTCCGCGGAGGCTGCGGGAATTGCGCTGGCCTGCACCGCCCTGGGCTCCCATTGGCTGGTAGGGCCGTCAGTCATTCTATTCCGACACCTCCCTTGCGCTCCAGGGACAGACTGGTGTTACCTGGTCCCGGGCAGCGGAGTTCTTTACCCACCCCAG
>gene=chr10_103543142-103543273; species=hg19
GCCATGCTGTAAGAGCCTTCTTCAAACTCCGCCCCCGACACGCACAAAGCCGGGGACCCTCGGCCAGTTCCGGCCCCGCCCATTAAAGGAGACGCACAGTCCTGGAAAAGAAAAGGCGCCGAGACCCCGCA
>gene=chr10_103543142-103543273; species=bosTau
GCCATGCTGCTAGGACCTTCTGCG-GCTCCGCCTCCGACACGTACAAAGCCTGAGACTCGCAGC-GGCTCCGGCCCCGCCTATTAAAGGAGACGCTGGC--------GAGGCAGGGCT-------------
>gene=chr10_103543142-103543273; species=calJac
GCCATGCTGTAAGGGCCTTCTTCCAACTCCGCCCCCGACACGCACAAAGCCGGGGACCCTCGGTCAGTTCCGGCCCCGCCCATTAAAGGAGACGCTCAGTCCTGAAAGAGAAAATGAACCGAGACCCTGCA
>gene=chr10_103543142-103543273; species=canFam
gccATGCTGCAAGGGCCGTCTGGGAGCTCCGCCCCCGACACGTACAGAGCGGGGAGCTCGCGGCGGGTTCCGGCCCCGCCCATTAAAGGAGCCGCTGG-GCTTGAGGGAGGCGAGGCT-------------
>gene=chr10_103543142-103543273; species=equCab
gccATGCTGCAAGGGCCGTCCGGGAACTCCGCCCCCGACACGTACGAAGCGACGGACTCTCGGCCGGTTCCGA-CCCGCCTATTAAAGGAGACGTTCGCGACAAAGGGAGACGGGGCT-------------
>gene=chr10_103543142-103543273; species=gorGor
-----------------------------------------------------------------------------------------------------------------------------------
>gene=chr10_103543142-103543273; species=panTro
GCCATGCTGTAAGGGCCTTCTTCAAACTCCGCCCCCGACACGCACAAAGCCGGGGACCCTCGGCCAGTTCCGGCCCCGCCCATTAAAGGAGACGCACAGTCCTGGAAAAGAAAAGGCGCCGAGACCCCGCA
>gene=chr10_103543142-103543273; species=papHam
GCCATGCTGCAAGGGCCTTCTCCAAACTCCGCCCCCGACACGCACAAAGCCGGGGACCCTCGGCCAGTTCCGGCCCCGCCCATTAAAGGAGACGCTCAGTCCCGAAAGAGAAAAGGCACCGAGACCCCGCA
>gene=chr10_103543142-103543273; species=ponAbe
GCCATACTGCAAGGGCCTTCTTCAAACTCCGCCCCCGACACGCACAAAGCCGGGGACCCTCGGCCAGTTCCTGCCCCGCCCATTAAAGGAGACGCTCAGTTCTGGAAAAGAAAAGGCGCCGAGACCCCGCA
>gene=chr10_103543142-103543273; species=rheMac
GCCATGCTGCAAGGGCCTTCTCCAAACTCCGCCCCCGACACGCACAAAGCTGGGGACCCTCGGCCAGTTCCGGCCCCGCCCATTAAAGGAGACGCTCAGTCCCGAAAGAGAAAAGGCACCGAGACCCCACA
>gene=chr10_103578224-103578497; species=hg19
CTCAGACCGGTCCCCTCCGCCCGGCTCCCCCGCCTTCTTTGGGGCTAGCCTATTAAGCTTCTTTAGGTAGGGGGAAATAGAACAGGAGACGCGAAAAGCAGAAGGTAATGAAGGCAGTGGAATGTACCATTTCTGCTTGCCACCCTCCGAAACAAGCCTGGCACCCTGGGACGGACGGACCATTACCCGCCCCGAAGGAGGGGAGTATGGGAGGAGGCTGCCGCCGGTTGGGGCAATAGGGAGAAGGGGGGAAGGTGAAAAGGAGAGGTGTTT
>gene=chr10_103578224-103578497; species=bosTau
CTCAGACCGGTCCCTTCAGCCCGGCTCCCCCTCCTTCTTTTGAGCCAGTCTATTGAGCTTCATTCGGTAGGGGGGAGCAGAACAAAAGCCGCGAAAAGCGGAATGTAACGAAGGCAGTGGAATGTACCATTTATGCTCGCCACCCTCCAGAACGAGCCAGACTCCCAA----GAACAGACCATTAACCAACCCGGAGAAGGGGAAAATGGGAGGAGGCTGGAGCGGGTTGGGGCAATAGGCATG--GGGAGTGGGTGAAAAAAAGAGGTGTTT
>gene=chr10_103578224-103578497; species=calJac
CTCAGACCGGTCCCCTCCGCCCGGCTCCCCCGCCTTCTTTGGGGCCAGCCTATTAAGCTTCTTTCGGTAGGGGGAAATAGAACAGGAAACGCGAAAAGCGGAAAGTAATGAAGGCAGTGGAGCGTACCATTTCTGCTTGCCACCCTCCGGAACAAGCCTAGCTCCCTG----GGACGGACCATTACCCCACCTGAAGGAGGGGAGTACAGGAGGAGGCTGCGGCCGCCTGGGGCTTTAGGGAGAAGGGGGGAAGGTGAAAAGGAGAGGCGTTT
>gene=chr10_103578224-103578497; species=canFam
CTCAGACCGGTCGCCTCAGCCCGACTCCCCCTCCTTCTTTTGGGCCAGCCTATTGAGCTTCATTTGGTAGGGGGAACTAGAACAGGGGACGAGAAAAGCGGGAGGTAATGAAGGCGACGGGATGTACTATTTATGCTTGCCACCCTCTAAAACGAGCCGGGAGCTCTG----GAACGAACCATCACCCCTCCGGAAGAAGGGGAGTATGGGAGGAGGCTGCAGCAGGTTGGGGCACTGGGGAT-----GGGGGGGTGAAAAAGAGAGGTGTTT
>gene=chr10_103578224-103578497; species=equCab
CTCAGACCGGTCCCCTCAGCCCGGCTCCCCCTCCTTCTTCTGGGCTAGCCTATTGAGCTTCATTCGGTAGGGGGAATTAGAACAGGAGCCGCGAAAAGCGGAAGGTAATGAAGGCAATGGAATGTACCATTTATGCTCGCCACCCTCCTGAACAAGCCAAATGCCCTG----GAACGGACCATTACTCCACCCGAAGAAGGGGAGTATGGGAGGAGGCGGCAGCCGACTGGGGCTATAGGGCTA--GGGGGAGGGTGAAAAAGAGAGGCGTTT
>gene=chr10_103578224-103578497; species=gorGor
CTCAGACCGGTCCCCTCCGCCCGGCTCCCCCGCCTTCTTTGGGGCTAGCCTATTAAGCTTCTTTAGGTAGGGGGAAATAGAACAGGAGACGCGAAAAGCAGAAGGTAATGAAGGCAGTGGAATGCACCATTTCTGCTTGCCACCCTCCGAAACAAGCCTGGCACCCCG----GGACGAACCATTACCCGCCCCGAAGGAGGGGAGTATGGGAGGAGGCTGCGGCCGGTTGGGGCAATAGGGAGAAGGGGGGAAGGTGAAAAGGAGAGGTGTTT
>gene=chr10_103578224-103578497; species=panTro
CTCAGACCGGTCCCCTCCGCCCGGCTCCCCCGCCTTCTTTGGGGCTAGCCTATTAAGCTTCTTTAGGTAGGGGGAAATAGAACAGGAGACGCGAAAAGCAGAAGGTAATGAAGGCAGTGGAATGTACCATTTCTGCTTGCCACCCTCCGAAACAAGCCTGGCACCCTG----GGACAGACCATTACCCGCCCCGAAGGAGGGGAATATGGGAGGAGGCTGCGGCCGGTTGGGGCAATAGGGAGAAGGGGGGAAGGTGAAA-----AGGTGTTT
>gene=chr10_103578224-103578497; species=papHam
CTCAGACCGGTCCCCTCCGCCCGGCTCCCCCGCCTTTTTTGGGGCTAGCCTATTAAGCTCCTCTAGGTAGGGGGAAATAGAACAGGAGACGCGAAAAGCAGAAGGTAATGAAGGCAGTGGAATGTACCATTTCTGCTTGCCACCCTCCGGAACAAGCCTGACACCCTG----GGACGGACCATTACCCGGCCCGAAGGAGGGGCGTATGGGAGGAGGCTGCGGCCGGTTGAGGCAATAGGGAGAAGGGGGGAAGGTGAAAAGGAGAGGTGTTT
>gene=chr10_103578224-103578497; species=ponAbe
CTCAGACCGGTCCCCTCCGCCCGGCTCCCCCGCCTTCTTTGGGGCTAGCCTATTAAGCTTCTTTAGGTAGGGGGAAATAGAACAGGAGACGCGAAAAGCAGAAGGTAATGAAGGCAGTGGAATGTACCATTTCTGCTTGCCACCCTCCGAAACAAGCCTGGCACCCTG----GGACGGACCATTACCCGCCCCGAAGGAGGGGAGTATGGGAGGAGGCTGCGGCCGGTTGGGGCAATAGGGAGAACGGGGGAAGGTGAAAAAGAGAGGCGTTT
>gene=chr10_103578224-103578497; species=rheMac
CTCAGACCGGTCCCCTCCGCCCGGCTCCCCCGCCTTTTTTGGGGCTAGCCTATTAAGCTCCTCTAGGTAGGGGGAAATAGAACAGGAGACGCGAAAAGCAGAAGGTAATGAAGGCAGTGGAATGTACCATTTCTGCTTGCCACCCTCCGGAACAAGCCTGACACCCTG----GAACGGACCATTACCCGGCCCGAAGGAGGGGCGTATGGGAGGAGGCTGCGGCCGGTTGGGGCAATAGGGAGAAGGGGGGAAGGTGAAAAGGAGAGGTGTTT
>gene=chr10_103911922-103912187; species=hg19
CCACAAGCTGGCGGCCGGTGGGCTCCGCCCTTAACCAAGATGGCGATACGCGTGGGACCGGAAAGAGTTTATAGATTTCCCGTCTACCCTACCTCTGAGGTGAAGGTGGGACTGCCCTGTGGAGCCCACCCTTTCCGTTATGCGCCCGCGCGGCGCAATGACGTAACACAGGCCCGCCCACTGCCCCTGTTGGGTTCCTGAGTCGTGCTGCGTCGACAACGGTAGTGACGCGTATTGCCTGGAGGATGGCGGACGCCGGCATTCG
>gene=chr10_103911922-103912187; species=bosTau
TCACAAAGCA--GAACGGCGGGCTCCGCCCTT--CCAAGATGGCGACACTCGTGGGACCGGAAAGCGTTCATGGATTTCGCCTTTACCCTGTCTCCGA-----------------------GA-GCCGCCCCTTCCGGCGTGC-CCCGCGCGGCGCGAGGACGTTGCCGGGATCCTCCCCTAGCCCCTTCCGGTTTCTTGAGTCGTG-TGCGTCCGCGACGGTAGTGACGCGTATTACCTGGAGGATGGCGGACGCCGGCTTACG
>gene=chr10_103911922-103912187; species=calJac
CTACAAACCGGCGGCTGGTGGGCTCCGCCCTTGACCAAGATGGCGATACGCGTGGGACCGGAAAGAGCTTTTAGATTTCCCGTCTACCCTACCTCTGAAGCGGAGGTGGGACTGCCCTGTGGAGCCCACCCTTTCCGCTATGCGACCGCGCGGCGCAATGACGT-AATCAGGCCCTCCCACTGCCCCTGTTGGGTTCCTGAGTCGTGCTGCGTCGACAACGGTAGTGACGCGTTTTGCCCGGAGCATGGCGGACGCCGGCTTGCG
>gene=chr10_103911922-103912187; species=canFam
TCACAAGCTGACGGACGGAGGGCTCCGCCCTT-ACCAAGATGGCGACACTTGTGGCACCGGAAAGCGCT--CAAATTTCGCCTGGATCCTGCCACCAAA----CGGAGGAACTGCCTTGTGGA-GCCGCCCCTTCCGCTGTGCGCCCGCGCAGTGCGATGACGTCACATGGGTCCGCCCT-ACCCCTGCCCGAGTTCCTGAATAGTG-CGCGTCGGCAACCGTAGTGACGCGTATTGCCCAGAGGATGGCGGACGCCGGTTTGCG
>gene=chr10_103911922-103912187; species=equCab
TCACAAGGTGGCGACCAGCCGGCTCCGCCCTC-ACCAAGATGGCGACACTCGTGGGACCGGAAAGAGCTTATAGATTTCGCCTTGACCCTGCCTCCGAGGTGGGGGCGGGACCGCCCTGTGGA-GCCTCCCTTTCCGCTGTGCGCCCGCGCGGCGCGATGGCGTCACGCAGGCCCGCCCC-CACCCCTCCGGAGTTTCTGAGTTGGG-TGCGACGGAAACGGTAGTGACGCGTATTGCCCGGAGGATGGCGGACGCCGGCTTGCG
>gene=chr10_103911922-103912187; species=gorGor
CCACAAGCTGGCGGCCGGTGGGCTCCGCCCTTAACCAAGATGGCGATACGCGTGGGACCGGAAAGAGTTTATAGATTTCCGGTCTACCCTACCTCTGAGGTGAAGGTGGGACTGCCCTGTGGAGCCCACCCTTTCCGTTATGCGCCCGCGCGGCGCAATGACGTAACACAGGCCCGCCCACTGCCCCTGTTGGGTTCCTGAGTCGTGCTGCGTCGACAACGGTAGTGACGCGTATTGTCTGGAGGATGGCGGACGCCGGCATTCG
>gene=chr10_103911922-103912187; species=panTro
CCACAAGCTGGCGGCCGGTGGGCTCCGCCCTTAACCAAGATGGCGATACGCGTGGGACCGGAAAGAGTTTATAGATTTCCCGTCTACCCTACCTCTGAGGTGAAGGTGGGACTGCCCTGTGGAGCCCACCCTTTCCGTTATGCGCCCGCGCGGCGCAATGACGTAACACAGGCCCGCCCACTGCCCCTGTTGGGTTCCTGAGTCGTGCTGCGTCGACAACGGTAGTGACGCGTATTGCCTGGAGGATGGCGGACGCCGGCATTCG
>gene=chr10_103911922-103912187; species=papHam
CCACAAACTGGCGGCCAGTGGGCTCCGCCCTTAACCAAGATGGCGATACACGTGGGACCGGAAAGAGTTTATAGATTTCCCGTCTACCCTACCTC--AGGTGGAGGTGGGACTGTCCTGTGGAGCCCGCCCTTTCCGCTATGCGCCCGCGCGGCGCAATGACGT-ACACGGGCCCGCCCACTGCCCCTGTTGGGTTCCTGAGTCGTGCTGCGTCGACAACGGTAGTGACGCGTATTACCCGGAGGATGGCGGACGCCGGCTTGCG
>gene=chr10_103911922-103912187; species=ponAbe
CCAGAAGCTGGCGTCCGGTGGGCTCCTCCGTTAACCAAGATGGCGATACGCGTGGGACCGGAAAGAGTTTATAGATTTCCTGTGTACCCTACCTCTGAGGTGAAGGTGGGACTGCCCTGTGGAGCCCACCCTTTCCGTTATGCGCCCGCGCGGCGCAATGACGT--CACAGGCCCGCCCACTGCCCCTGTTGGGTTCCTGAGTCGTGCTGCGTCTGCAACGGTAGTGACGCGTATTGCCCGGAGGATGGCGGACGCCGGCATTCG
>gene=chr10_103911922-103912187; species=rheMac
CCACAAACTGGCGGCCAGTGGGCTCCGCCCTTAACCAAGATGGCGATACACGTGGGACCGGAAAGAGTTTATAGATTTCCCGTCTACCCTACCTCTGAGGTGGAGGTGGGACTGTCCTGTGGAGCCCGCCCTTTCCGCTATGCGCCCGCGCGGCGCAATGACGT-ACACGGGCCCGCCCACTGCCCCTGTTGGGTTCCTGAGTCGTGCTGCGTCGACAACGGTAGTGACGCGTATTGCCCGGAGGATGGCGGACGCCGGCTTGCG
>gene=chr10_104004969-104005329; species=hg19
ATGCCCAGCAGCCACTGCCAAACCGCGCACTGCAACCGAACTCTACCTAACTCCACCTCTCTAGCCGCCCAGCCCAGTTCCTCATTTTTTATTGGTTTTTTAAACTGTCACTCAGAGAGTACTCGTATCCGTTGGTTGTCCCCTAACATACCCTTTCTTTCCCTTGTAATCGCGCTTCTTTAGGCACTACCCGCCTCCTGAAGCCAATTTCCTTTATTCGATTGGATAGTCGGAATGCTACTTTTCACGGTGCAAAGCTATGATTGGCTGCGCGCGGCAGGGCTCGCGCAGTTACCAGGCAGCGGGCTAGACTGAGGCTAGTTACCACGTCAGTGAGCTGACAGGGAAGGTACCCGGCTC
>gene=chr10_104004969-104005329; species=bosTau
ATGCCCAGCAGCCACTGCCAAACTGTGCACTGCAACCTAACTCTACCTAACTCCACCTCTCCAACTG-CCAGCATAATTTCTGCTTTTTTACTGGTTCTAGGAACTGTCACTCAGAGAGTCCTCGTATCCGTTGGTTGTCCCCT-GCCTATCTTTTTTTTCCCTTGTAATCTCGCCTCTTTAGGCACTACCCGCCTCCCGACGCCAATTTCCTTCCTTCGATTGGGTAACCGAAATGCCATTTTTCACGATGCGAAGCTATGATTGGCTATGAGCGGCAGGGCTCGTGCAGATACCAGGCAGCGGGCTAGACTGAGGCTAGTTACCACGTCAGTGAGCTGACAGGGAAGGTAGCCGGCTC
>gene=chr10_104004969-104005329; species=calJac
ATGCGCAGCAGCCACTGCCAAACCGCACACTGCAACCAAACTCTACCT-ACTCCACCTCTCTAACCGCCCAGCACAGTTCCTAATTTTTTATTGGATTTTTAAACTGTCACTCAGAGAGTACTCGTATCCGTTGGTTGTCCCCT-ACCTACCCTTTC----CCTTGTAATCTCGCCTCTTTAGGCACTACCCGCCTCCTGAAGCCAATTTCCTTTATTCGATTGGAGAGTCGGAATGCTACTTTTCACGGTGCAAAGCTATGATTGGCTGCATCTGGCAAGATTCGTGCAGTTACCAGGCAGCGGGCTAGACTGAGGCTAGTTACCACGTCAGTGAGCTGACAGGGAAGGTAGCCGGCTC
>gene=chr10_104004969-104005329; species=canFam
ATGCCCAGCAGCCACTGCTAAGCCGCGCACTGCAACCGAACTCTACCTAACTCCACCTCTCTAACCGCCCAGCACAATGTCTCA-TTTTTATTGGCTTCTGTAACTGTCACTCAGAGAATCCTTGTATCCGTTGGTTGTCCCCT-ACCTACCCTTTTTTTCCCTTGTAATCTCGCCTCCTTAGGCTGTACCTGCCCCCCTCAGCCAGCTTCCT-TCTCTGATTGGGTATACGGAATGCCACTTCTCACGACACAAAGCTATGATTGGCTGTGCGCGCCAGGGCTCGCGCAGTTACCAGGCAGCGGGCTAGACTGAGGCTAGTTACCACGTCAGTGAGCTGACAGGGAAGGTAGCCGGCTC
>gene=chr10_104004969-104005329; species=equCab
ATGCACAGCAGCCACTGCCCACCCGCGCACTGCAACCGAACTCTACCTAACTCCACCTCTCCAACCGCCCAGCACGATTTCTCATTTTTTACTGGCTTTCATAACTGTCACTCAGAGAGTTCTCGCATCTGTTGGTTGTTCCCT-GTCTACCCTTTGTTT-CCTTGCAATCTCGCCTCTTCAGGCACTACCCGCCTCCCGAAGCCAACTTCCTGTCTTCGATTGGATAGCTGGAATGCCACTTTTCACGATGCAAAGCTATGATTGGCTCTGCATG-CAGGGCTCGCGCAGTTACCAGGCAGCGGGCTAGACTGAGGCTAGTTACCACGTCAGTGAGCTGACAGGGAAAGTAGCCGGCTC
>gene=chr10_104004969-104005329; species=gorGor
ATGCCCAGCAGCCACTGCCAAACCGCGCACTGCAACCGAACTCTACCTAACTCCACCTCTCTAGCCGCCCGGCCCAGTTCCTCATTTTTTATTGGTTTTTTTAACTGTCACTCAGAGAGTACTCGTATCCGTTGGTTGTCCCCTAACATACCCTTTC------------------------------------------------------------------------------------------------------------------------------TCGCGCAGTTACCAGGCAGCGGGCTAGACTGAGGCTAGTTACCACGTCAGTGAGCTGACAGGAAAGGTACCCGGCTC
>gene=chr10_104004969-104005329; species=panTro
ATGCCCAGCAGCCACTGCCAAACCGCGCACTGCAACCGAACTCTACCTAACTCCACCTCTCTAGCCGCCCAGCCCAGTTCCTCATTTTTTATTGGTTTTTTAAACTGTCACTCAGAGAGTACTCGTATCCGTTGGTTGTCCCCTAACATACCCTTTCTTTCCCTTGTAATCTCGCCTCTTTAGGCACTACCCGCCTCCTGAAGCCAATTTCCTTTACTCGATTGGATAGTCGGAATGCTACTTTTCACGGTGCAAAGCTATGATTGGCTGCGCGCGGCAGGGCTCGCGCAGTTACCAGGCAGCGGGCTAGACTGAGGCTAGTTACCACGTCAGTGAGCTGACAGGGAAGGTACCCGGCTC
>gene=chr10_104004969-104005329; species=papHam
ACGCCCAGCAGCCACTGCCAAACCGCGCACTGCAACCGAACTCTACCTAACTCCACCTCTCTAGCCGCCTAGCACAGTTCCTCATTTTTTATTGGTTTTCTAAACTGTCACTCAGAGAGTACTCGTATGCGTTGGTTGTCCCCTAACCTACCCTTTCTTTCCCTAGTAATCTCGCCTCTTGCGGCACTACCCGCCTCCTGAAGCCAATTTCCTTTATTCGATTGGATAGTCGGAATGCTACTTTTCATGGAGCAAAGCTATGATTGGCTGCATGCGGCAAGGCTCGCGCAGTTACCAGGCAGCGGGCTAGACTGAGGCTAGTTACCACGTCAGTGAGCTGACAGGGAAGGTAGCCGGCTC
>gene=chr10_104004969-104005329; species=ponAbe
ATGCTCAGCAGCCACTGCCAAACCGCGCACTGCAACCGAACTCTACCTAACTCCACCTCTCTAGCCGCCCAGCACAGTTCCTCATTTTTTATTGGTTTTTTAAACTGTCACTCAGAGAGTACTCGTATCCGTTGGTTGTCCCCTAACCTACCCTTTCTTTCCCTTGTAATCTCGCCTCTTTAGGCACTACCCGCCTCCTGAAGCCAATTTCCTTTATTCGATTGGATAGTCGGAATGCTACTTTTCACGGTGCAAAGCTATGATTGGCTGCACGCGGCAGGGCTCGCGCAGTTACCAGGCAGCGGGCTAGACTGAGGCTAGTTACCACGTCAGTGAGCTGACAGGGAAGGTACCCGGCTC
>gene=chr10_104004969-104005329; species=rheMac
ACGCCCAGCAGCCACTGCCAAACCGCGCACTGCAACCGAACTCTACCTAACTCCACCTCTCTAGCCGCCCAGCACAGTTCCTCATTTTTTATTGGTTTTCTAAACTGTCACTCAGAGAGTACTCGTATGCGTTGGTTGTCCCCTAACCTACCCTTTCTTTCCCTAGTAATCTCGCCTCTTGAGGCACTACCCGCCTCCTGAAGCCAATTTCCTTTATTCGATTGGATAGTCGGAATGCTACTTTTCATGGAGCAAAGCTATGATTGGCTGCATGCGGCAAGGCTCGCGCAGTTACCAGGCAGCGGGCTAGACTGAGGCTAGTTACCACGTCAGTGAGCTGACAGGGAAGGTAGCCGGCTC
>gene=chr10_104155257-104155482; species=hg19
GGAGGGAGGAGGGGGCTTAACCCCCACCGGGGCTTCCCGGATTCTCCTAGACCTCTGCCCGCTGAAAAGCAGCGGGAGCCCGTAGACTGTCGAGGGCCTCCCGCCCCTCCCGTCGCGAGGGCGGGGCCAGTGGCGTCATTTCCAGGCCCGCCCCCTCCGGCCCCGCCTCCCCTTGGTATTTTCGGGACTTTCCTAAGCTGCTCTAACTTTCCTGCCCCTTCCCCG
>gene=chr10_104155257-104155482; species=bosTau
GGAGAGAGGAGGGGCCCCCAACCCCGCGGGGCCTTCCCTGGGTCTGATTGCCCTCTGCTTGCAGAGACGCTGCCGGCGCCCTCTGGCCAGCGAGGACCTCACGCCCCTCCCGCC-AGGGGGCGTGGCCAGTGGCGTCATTTCCAGGCCCGCCCCC-CTGGCCCCTCCTCCCCCTGGTATTTTCGGGACTTTCCTAAGCTGTTCTAACTTTCCTGCCCCTTCCCCG
>gene=chr10_104155257-104155482; species=calJac
GGAGGGAGGAGGGAGCTTAACTCCCACTGGAGCTTCCTGGATTCTCCTCGCCCTCTGCCCCCAGCTCTTCAGCGGGCACCAACTGACCGGCGAGGACCTCTAGCCCCTCCCGTCGTGAGGGCGGGGAAAGTGGCGTCATTTCCAGGCCCGCCCCCTCCGGCCCCGCCTCCCCCTGGTATTTTCGGGACTTTCCTAAGCTGCTCTAACTTTCCTGCCCCTTCCCCG
>gene=chr10_104155257-104155482; species=canFam
GGGACGAGGAAGGGGCCCAATCACCAGGGGCGCCTCCCTGGGTCTGGCTGCCCTCTGCCCTCAGAGCCGCTGC--AAGCTCGGAggccgccgccgacctcgcgcccctcccgccgcgggggcggggccAGTGGCGTCATTTCCAGGCCCGCCCCCTCCGGACCCGCCTCCCCCTGGAATTTTCGGGACTTTCCTAAGCTGTTCTAACTTTCCTGCCGCTTCCCCG
>gene=chr10_104155257-104155482; species=equCab
GGAGGGAGGAGGGGGCTCAGTTTCCACGGGGGCTTCCCTGGGTCTGGCTGCCCTCTGCCCGCCGAAAGACTACCGGCGCCCGCAGGCCAAAGACGACCTCGCGCCCCTCCCGCCGCGGGGGCGTGGCCAGTGGCGTCATTTCCAGGCCCGCCTCCTCCGGCCCCGCCTCCCCCTGGTATTTTCGGGACTTTCCTAAGCTGTTCTAACTTTCCTGCCCCTTCCCCG
>gene=chr10_104155257-104155482; species=gorGor
GGAGGGAGGAGGGGGCTTAACCCCCACCGGGGCTTCCCGGATTCTCCTAGCCCTCTGCCCGCTGAAAAGCAGCCGGAGCCCGTAGACTGGCGAGG-CCTCCCGCCCCTCCCGTCGCGAGGGCGGGGCCAGTGGCGTCATTTCCAGGCCCGCCCCCTCCGGCCCCGCCTCCCCTTGGTATTTTCGGGACTTTCCTAAGCTGCTCTAACTTTCCTGCCCCTTCCCCG
>gene=chr10_104155257-104155482; species=panTro
GGAGGGAGGAGGGGGCTTAACCCCCACCGGGGCTTCCCGGATATTCCTAGCCCTCTGCCCGCTGAAAAGCAGCGGGAGCCCGTAGACTGGCGAGGGCCTCCCGCCCCTCCCGTCGCGAGGGCGGGGCCAGTGGCGTCATTTCCAGGCCCGCCCCCTCCGGCCCCGCCTCCCCTTGGTATTTTCGGGACTTTCCTAAGCTGCTCTAACTTTCCTGCCCCTTCCCCG
>gene=chr10_104155257-104155482; species=papHam
GGAGGGAGGAGGGGGCTTAACCCCCACCGCGGCTCCCCGGATTCTCCTCTCCCTCTACCCGCTGAAAAGCAGCGGGAACCCGCAGACGGGTGAGGACCTCCCGCCCCTCCCGTCGTGAGGGCGGGGCCACTGGCGTCATTTCCAGGCCCGCCCCCTCCGGCCCCGCCTCCCCTTGGTATTTTCGGGACTTTCCTAAGCTGCTCTAACTTTCCTGCCCCTTCCCCG
>gene=chr10_104155257-104155482; species=ponAbe
GGAGGGAGGAGGGGGCTTAACCCCCACCGGGGCTTCCCTGATTCTCCTAGCCCTCTGCCCGCTGAAAAGCAGCGGGAGCCCGTAGACTGGCGAGGGCCTCCCGCCCCTCCCGTCGCGAGGGCGGGGCCAGTGGCGTCATTTCCAGGCCCGCCCCCTCCGGCCCCGCCTCCCCTTGGTATTTTCGGGACTTTCCTAAGCTGCTCTAACTTTCCTGCCCCTTCCCCG
>gene=chr10_104155257-104155482; species=rheMac
GGAGGGAGGAGGGGGCTTAACCCCCACCGCGGCTCCCCTGACTCTCCTCTCCCTCTACCCGCTGAAAAGCAGCGGGAACCCGTAGACTGGCGAGGGCCTCCCGCCCCTCCCGTCGTGAGGGCGGGGCCACTGGCGTCATTTCCAGGCCCGCCCCCTCCGGCCCCGCCTCCCCTTGGTATTTTCGGGACTTTCCTAAGCTGCTCTAACTTTCCTGCCCCTTCCCCG
>gene=chr10_104192353-104192471; species=hg19
ATCAAAGGCGGGGCCCAGAGCGGTTCCCTTCCAGAGGCGCCGTGGCGGCCATGTTTGAGAAGGGCAAGTTGCCCACAACAGGGCGGAGCTCCTGCTCTAATTCTCTAACGTCCCAGGG
>gene=chr10_104192353-104192471; species=bosTau
ATCAAAGGCGGGGCCCAGAGCGGTTCACTTCCAGAAGCGCTGTGGTGGCCATTTTTAAGAAGGGCA-ATTGCCCACAAGTGGGCGGGGCTTCTGTTTCCAGTCCCATTTGTCTCAGGG
>gene=chr10_104192353-104192471; species=calJac
ATCAAAGGCGGGGCCCAGAGCGGTTCCCATCCAGAGGCGCCGCGGCAGCCATTTTTGAGAAGGGCAAATTGCCCACAACAGGGCGGGGATTCCGCTCTAATTCGCAAACGTCCCAGGG
>gene=chr10_104192353-104192471; species=canFam
ATCAAAGGCGAGGCCCAGAGCGGTTCTCTTTCAGAAACGCTGCGGTAGCCATTTTTAAGAAGGGCA-AGTGCCCACAACCGGGCGGGGCTTCTGGGCCCGTGCTCGTTTGTCTCGGGG
>gene=chr10_104192353-104192471; species=equCab
ATCAAAGGCGGGGCCCAGAGCGGTTCCCTTCTAGAAGCGCAGCGGTAGCCATTTTGGAGAAGGGCA-AGTGCCCAAAACTGGGCGGGGCCTCTGCTCCCACTCTCGTTTGTCTCCGTC
>gene=chr10_104192353-104192471; species=gorGor
ATCAAAGGCGGGGCCCAGAGCGGTTCCCTTCCAGAGGCGCCGTGGCGGCCATGTTTGAGAAGGGCAAGTTGCCCACAACAGGGCGGAGCTTCTGCTCTAATTCTCAAACGTCCCAGCG
>gene=chr10_104192353-104192471; species=panTro
ATCAAAGGCGGGGCCCAGAGCGGTTCCCTTCCAGAGGCGCCGTGGCGGCCATGTTTGAGAAGGGCAAGTTGCCCACAACAGGGCGGAGCTTCTGCTCTAATTCTCAAACGTCCCAGGG
>gene=chr10_104192353-104192471; species=papHam
ATCAAAGGCGGGGCCCAGAGCGGTTCCCTTCCAGAGGCGCCGTGGCGGCCATGTTTGAGAAGGGCATATTGCCCACAACAGGGCGGAGCTTCTGATCTAATTCTCAAGCGTCCCAGGG
>gene=chr10_104192353-104192471; species=ponAbe
ATCAAAGGCGGGGCCCAGAGCGGTTCCCTTCCAGAGGCGCCGTGGCGGCCATGTTTGAGAAGGGCAAGGTGCCCACAACAGGGTGGAGCTTCTGCTCTAATTCTCAAACGACCCAGGG
>gene=chr10_104192353-104192471; species=rheMac
ATCAAAGGCGGGGCCCAGAGCGGTTCCCTTCCAGAGGCGCCGTGGCGGCCATGTTTGAGAAGGGCATATTGCCCACAACAGGGCGGAGCTTCTGCTC--ATTCTCAAGCGTCCCAGGG
>gene=chr10_104261852-104262124; species=hg19
CCAGAGTCCCGGAAGCCAATCCCCACAGCCCTGGAGCACTGCCCCGCCCCTTCAAGAGGGAAAACAATATGGCGGCAAGGAAGAATGGCAGGGGCGTGAGCCAATCACCGCAGAGGCCTAGCCTCATCCGGCAAGGCTAAGAGGCGGTATCATTGGCTAAGATGGACAGCCAGAGCAACCAATAGAGCGATCGGAAATGGGGGAGAGGGCGGGCGACGGGAATCTCACACAGCGGTTAAGGCCCCTAGAGCCAAGGGCCCAAGGACTGGCTT
>gene=chr10_104261852-104262124; species=bosTau
TGGAAGTCCCCGAAACCAATCACAACAGCCCTCGTGCACCGCACCG-CCCTTAGAGAGGGGAAACACTATGGCGGCCCGGAAGAACGGCAGGGGAACGAGCCAATCACTGCAGAAGGCTGCCTTCATCCGGCAAGGCCCAGAGGCGGGGTCAGCGGTCAAGATGGACAGCCAGAGCAGCCAATAGAGTTATCGAACACTGGGGAGGGG-CGGGCGCCGGG-GGCTCAGAGAGCGGTTAAGGCCCCTCGAGTCAAGGGCCCAAGGACCTGCTA
>gene=chr10_104261852-104262124; species=calJac
CCGGAGTCCCAGAAGCCAATCCCCAAAACCCTGGAGCACTGCCCCGCCCCTTGGAGAGGGAAAACAATATGGCGGCCAGAAAGAACGACAGGGGCGAGAGCCAATCACCGCAGAGGCCTAGCCTCATCCGGCTAGTCCCAGAGGCGGGATCACCGGCCAAGATGGACAGCCAGAGCAGCCAATAGAGCGATCGGA--------GGAGGGCGGGCGACAGG-CTCTCACACAGCGGTTAAGGCCCCTACAGCCAAGGGCCCAAGGACTGGCTT
>gene=chr10_104261852-104262124; species=canFam
TGGGCGCTCCCGAAGCCAATCCCCGCAGCTCTCGTACACCTGCCCACCGCTCAGACAGAGGAAACACTATGGCGGCCCGGAAGAACGGCAGGGGCGCAAGCCAATCACTACGGAGGGCTGCCCTCATCCGGCAAGGCCCAGAGGCGGGGTCATCGGTCAAGACGGACAGCCGGGGCAACCAATAGAGTTATTGGAAACTGGGGAGGGGGCGGACGCCGGG-CGCTCACAGAGCTGTTAAGGCCCCTCGAGGCAGGGG-CCAAGGACCAGCTC
>gene=chr10_104261852-104262124; species=equCab
TGGGAAACCCCGAAGCCAATCCCCACAGCCCTCGTGCACCGCCCCGCCCCTTAAAGAGAGGAAACACTATGGCCGCCTGAAAGAACGGCAGGGGCGTGAGCCAATCACTGCAGAGGGCTGCCCTCATCCGGCAAGGCCCAGAGGCGGGGTCACCGGTCAAGATGGACAGCTACAGCAGCCAATAGAGTTATCGGAAACTGGGGAGGGGATGGGCGCCGGG-CGCTCAC--AGCGGTTAAGGCCCCTCAAGCCAAGGGCCCAAGAACTGGCCC
>gene=chr10_104261852-104262124; species=gorGor
CCAGAGTCCCGGAAGCCAATCCCCACAGCCCTGGAACACTGCCCCGCCCCTTCAAGAGAGAAAACAATATGGCGGCAAGGAAGAATGGCAGGGGCGTGAGCCAATCACCGCAGAGGCCTAGCCTCATCCGGCAAGGCTAAGAGGCGGTATCATTGGCTAAGATGGACAGCCAGAGCAACCAATAGAGCGATCGGAAACGGGGGAGAGGGCGGGCGACGGGAATCTCACACAGCAGTTAAGGCCCCTAGAGCCAAGGGCCCAAGGACTGGCTT
>gene=chr10_104261852-104262124; species=panTro
CCAGAGTCCTGGAAGCCAATCCCCACAGCCCTGGAGCACTGCCCCGCCCCTTCAAGAGGGAAAACAATATGGCGGCAAGGAAGAATGGCAGGGGCGTGAGCCAATCACCGCAGAGGCCTAGCCTCATCCGGCAAGGCTAAGAGGCGGTATCATTGGCTAAGATGGACAGCCAGAGCAACCAATAGAGCGATCGGAAACGGGGGAGAGGGCGGGCGACGGGAATCTCACACAGCGGTTAAGGCCCCTAGAGCCAAGGGCCCAAGGACTGGCTT
>gene=chr10_104261852-104262124; species=papHam
CCAGAGTTCCGGAAGCCAATCCCCACAGCCCTGGAGCACTGCCCCGCCCCTTCAAGAGGGGAAACAATATGGCGGCCAGGAAGAACGGCAGGGGCGCGAGCCAATCACCGCAGAGGCCTAGCCTCATCCGGCAAGGCCCAGAGGCGGGATCACTGGCCAAGATGGACAGCCAGAGCAGCCAATAGGGCGATCGGAAAAGGGTGAGAGGGCGGGCAACAGG-CTCTCACACAGCGGTTAAGGCCCCTAGAGCCAAGGGCCCAAGGACCGGCTT
>gene=chr10_104261852-104262124; species=ponAbe
CCAGAGTCCCGGAAGCCAATCCCCACAGCCCTGGAGCACTGCCCCGCCCCTTCAAGAGGGAAAACAATATGGCGGCCAGGAAGAACGGCAGGGGCGTGAGCCAATCACCGCAGAGGCCTAGCCTCATCCGGCAAGGCTAAGAGGCGGTATCATTGGCCAAGATGGATAGCCAGAGCAACCAATAGAGCGATCGGAAACGGAGGAGAGGGCGGGCGACGGG-CTCTCACACAGCGGTTAAGGCCCCTAGAGCCAAGGGCCCAAGAACTGGCTT
>gene=chr10_104261852-104262124; species=rheMac
CCAGAGTTCCGGAAGCCAATCCCCACAGCCCTGGAGCACTGCCCCGCCCCTTCAAGAGGGGAAACAATATGGAGGCCAGGAAGAACGGCAGGGGCGCGAGCCAATCACCGCAGAGGCCTAGCCTCATCCGGCAAGGCCCAGAGGCGGGATCACTGGCCAAGATGGACAGCCAGAGCAGCCAATAGGGCGATCGGAAAAGGGTGAGAGGGCGGGCAACAGG-CTCTCACACAGCGGTTAAGGCCCCTAGAGCCAAGGGCCCAAGGACCGGCTT
>gene=chr10_104263555-104263717; species=hg19
GGAGACCAAGAGCCTTGGGACACTCCCAACACAGGGAGGGGAGGCGGGGCCTATTGTCAAGTCACACCTTCCCTGCCTGTGACTGGCACAGACATTAGCCAATGGGTGCTTGGATAGGGTGCGCCGGCGCCCCGCCCCCCTTAGCGCCCCGCCGCCCCGAGG
>gene=chr10_104263555-104263717; species=bosTau
GGAAGCGAAGAGCCTTGGAACACCCCCAACTCTGGGAGACGAGGAGGGACCTATTGTCAAGTCATGCCTTCCCTACCTGTGACTGGCACAGACATTAGCCAATGGA-ACCGGAATAgggcgcgccggcaccccgccccct-gagcgccccgcggccccgAGG
>gene=chr10_104263555-104263717; species=calJac
GGAGACCAAGAGCCTTGGAATATTCCCAACACAGGGAGGGAAGGCGGGGTCTATTGTCAACTCACGCCTTCCCCGCTTGTGACTGGCACAGACATTAGCCAATGGGTGCTTGGATAGGGCGCGCCGGCGCCCCGCCTTCCTGAGCGCCCCGCCGCCCCGAGG
>gene=chr10_104263555-104263717; species=canFam
GGAGGCCAAGAGCCTTGGGACCCCCCCCACACACGGAGAGGAGGCGGGACCTATTGCCAAGTCACGCCTTCCCCATCTGTGACTGGCACAGACACTAGCCAATGGATACCGGGATAgggcgcgccggcgccccgcccccccgagcgctccgcggccccgAGG
>gene=chr10_104263555-104263717; species=equCab
GGAGGCCAAGAGCCTTGGGACAACCCAAACACAGGGAGAAGAGGCGGGACCTATGGTCAAGCCACGCCTTCCTCACTTGTGACTGGCACAGACACTAGCCAATGGATGTTGGGACAgggcgcgccggcgccccgcccccTTGAGCGCCCCGCGGCCCAGAGG
>gene=chr10_104263555-104263717; species=gorGor
GGAGACCAAGAGCCTTGGGACACTCCCAACACAGGGAGGGG-GGCGGGGCCTATTGTCAAGTCACACCTTCCCTGCCTGTGACTGGCACAGACATTAGCCAATGGGTGCTTGGATAgggcgcgccggcgccccgcccccctgagcgccccgccgccccgAGG
>gene=chr10_104263555-104263717; species=panTro
GGAGACCAAGAGCCTTGGGACACTCCCAACACAGGGAGGGGAGGCGGGGCCTATTGTCAAGTCACACCTTCCCTGCCTGTGACTGGCACAGACATTAGCCAATGGGTGCTTGGATAgggcgcgccggcgccccgcccccctgagcgccccgccgccccgAGG
>gene=chr10_104263555-104263717; species=papHam
GGAGACCAAGAGCCTTGGGACACTCCCAACACAGGGAGGGG-GGAGGGGCCTACTGTCAAGTCACGCCGTCTCTGCCTGTGACTAGCACAGACACTAGCCAATGGGTGCTCGGATAGGGCGCGCCGGCGCCCCGCCTTCCTGAGCGCCCCGCCGCCCCGAGG
>gene=chr10_104263555-104263717; species=ponAbe
GGAGACCAAGAGCCTTGGGACACTCCCAACACAGGGAGGGGAGGCGGGGCCTATTGTCAAGTCACGCCTTCCCTGCCTGTGGCTGGCACAGACATTAGCCAATGGGTGCTTGGATAgggcgcgccggcgccccgcccccctgagcgccccgccgccccgAGG
>gene=chr10_104263555-104263717; species=rheMac
GGAGACCAAGAGCCTTGGGACACTCCCAACACGGGGGGGAG-----GGGCCTATTGTCAAGTCACGCCGTCTCTGCCTGTGACTAGCACAGACACTAGCCAATGGGTGCTTGGATAGGGCGCGCCGGCGCCCCGCCTTCCTGAGCGCCCCGCCGCCCCGAGG
>gene=chr10_104387619-104387712; species=hg19
TTTCTCCCTTGTTCCCGGCATCCTTATTTGCGAGGGCTTACCTCATCCTGGAAAATCCCTTCCCCTCCCCCGCTCCTGCCCGCAGCACCCCAG
>gene=chr10_104387619-104387712; species=bosTau
TT-CTTCCTTGTTCCCGGCATCCTCATTTGTGGGGACTTACCTCATCCTGGAAAGTCCCTTCCCCTCCCCCGCTCCTACAAGCAGCACCCCAG
>gene=chr10_104387619-104387712; species=calJac
TTTCTCCCTTGTTCCCAGCATCCTCATTTGCAGGGACTTACCTCATCCTGGAAAGTCCCTTCCCCTCCCCCGCTCCTGCCCCCAGCACCTCAG
>gene=chr10_104387619-104387712; species=canFam
TT-CTTCCTTGTTCCTGGCATCCTCATTTGCAGGGACTTACCTCATTCTGGAAAGTCCCTTCCCCTCCCCCGCTCCTA----CAGCACCCCAG
>gene=chr10_104387619-104387712; species=equCab
TT-CTTCCTTGTTCCCGGCATCCTCATTTGTGGGGACTTACCTCATCCTGGAAAGTCCCTTCCCCTCCCCCGCTCCTATAAGCAGCACCCCAG
>gene=chr10_104387619-104387712; species=gorGor
TTTCTCCCTTGTTCCCGGCATACTTATTTGCGAGGACTTACCTCATCCTGGAAAATCCCTTCCCCTCCCCCGCTCCTGCCCCCAGCACCCCAG
>gene=chr10_104387619-104387712; species=panTro
TTTCTCCCTTGTTCCCGGCATCCTTATTTGCGAGGACTTACCTCATCCTGGAAAATCCCTTCCCCTCCCCCGCTCCTGCCCGCAGCACCCCAG
>gene=chr10_104387619-104387712; species=papHam
TTTCTCCCTTGTTCCCGGCATCCTCATTTGTGGGGACTTACCTCATCCTGGAAAGTCCCTTCCCCTCCCCCGCTCCTGCCCCCAGCACCCCAG
>gene=chr10_104387619-104387712; species=ponAbe
TTCCTCCCTTGTTCCCGGCATCCTTATTTGCGGGGACTTACCTCATCCTGGAAAGTCCCTTCCCCTCCCCCGCTCCTGCCCCCAGCACCCCAG
>gene=chr10_104387619-104387712; species=rheMac
TTTCTCCCTTGTTCCCGGCATCCTCATTTGCGGGGACTTACCTCATCCTGGAAAGTCCCTTCCCCTCCCCCGCTCCTGCCCCCAGCACCCCAG
>gene=chr10_104401902-104401994; species=hg19
TCACGTGAGACTCTCGGGTCTGCCCCGCCTTAGGGAGGTGGAGCCTCAGCTTGTGGGCCAATAGCAGGAGCAGCCTCCGGAACAGCCCCAAC
>gene=chr10_104401902-104401994; species=bosTau
TCACGTGAG--CCCC-GGGTTGCCCCGCCTTAAAGAGGCGGAGTCTCAGTTTGGAGACCAATAGCAGGAAAAGTCTCCGGAACAGCCCCAAC
>gene=chr10_104401902-104401994; species=calJac
TCACGTGAGACTCTCAGGTCTGCCCCGCCTTAAAGAGGTGGAGCCTCACCTTGTGGACCAATAGCAAGAGCAGCCTCCGGAACGGCCCCAAC
>gene=chr10_104401902-104401994; species=canFam
TCACGTGAGGCTCTCGGGTCTGCCCCGCCTTGAAGAGGCGGAGCCCCAGCTTGGGGACCAATAAGAGGCGCAGCCTCCGGAACAGCCCCAAC
>gene=chr10_104401902-104401994; species=equCab
TCACGTGAGGCTCTCGGGCTTGCCCCGCCTTAAATGGGCGGAGCCTCAGCTTGGGGACCAATAGCAGGAGCAGTCTCAGGAACAGCCCCAAC
>gene=chr10_104401902-104401994; species=gorGor
--------------------------------------------------------------------------------------------
>gene=chr10_104401902-104401994; species=panTro
TCACGTGAGACTCTCGGGTCTGCCCCGCCTTAGGGAGGTGGAGCCTCAGCTTGTGGGCCAATAGCAGGAGCAGCCTCCGGAACAGCCCCAAC
>gene=chr10_104401902-104401994; species=papHam
TCACGTGAGACTCTCGGGTCTGCCCCGCCTCAGAGAGGTGGAGCCTCAGCTTGTCGACCAATAGCAGGAGCAGTCTCCAGAACAGCCCCAAC
>gene=chr10_104401902-104401994; species=ponAbe
TCACGTGAGACTCTCGGGTCTGCTCCGCCTTAGAGAGGTGGAGCCTCAGCTTGTGGGCCAATAGCAGGAGCAGCCTCCGGAACAGCCCCAAC
>gene=chr10_104401902-104401994; species=rheMac
TCACGTGAGACTCTCGGGTCTGCCCCGCCTTAGAGAGGTGGAACCTCAGCTTGTCGACCAATAGCAGGAGCAGTCTCCAGAACAGCCCCAAC
>gene=chr10_104503460-104503665; species=hg19
CGGGTTGGGACGAATTTTACACTTCTTCGCAGCATTCAAGATGGTCCGGCTTCCTCCTACTTTTTATTGGCTGCATCGCTTCGTCTTCAGGGGAAGGCGGGACTTATATTTGATCGACAGCTACATTGATCAATGGACAAAGGGCAAAGGCCAATGAAGCGCTGGAACTGGAGAGTCTCTCGCGTGTCTGGGAGGGTGTTTTGCG
>gene=chr10_104503460-104503665; species=bosTau
CGGAGC-GAACGCA-TTTATACCGCCTCCCAGCACTCAAGATGGCCCGGCTTCCTCCTACTTTCCATTGGCTGAATTTCTCCAATTTCATAAGGAGGCGGAACTTCGATTTGATCGACAGCTTTTTTAACCAATGGACGAAGGGCAAGGGCCAATGAAGCGTAGGAACTGGAGAACCACCCCAGTGTCTGGGAGGGCATTTGGGC
>gene=chr10_104503460-104503665; species=calJac
CGGGGTGGAACGTATTATACACCTCCTCGCAGCATTCAAGATGGCCCGGCTTCCTCTTACTTTTTATTGGCTGGATTGCTTCGTCTTCAAGAGAAGGCGGGACTTATATTTGATCGACAGCTATCTTGATCAATGGACAAAGGGCAAAGGCCAGTGAGGCTCTGGAACTGGAGAGTCTCCCGCATGTCTGGGAGGGTGTTTTGCG
>gene=chr10_104503460-104503665; species=canFam
TGGCGTGGGAGGCA-TTTACACCACCATGCCGCACTCAAGATGGCCCGGCTTCCTCCCACTTTTCATTGGCTAGATCCCTCCGGTCTCACGGGGGGGCGGAACTTCTATTTGATCGACAGCTATTTTGGTCAATGGGAGAAGGGCAGGGGCCCACGAAGGGCTGGAACTGGAGAGCCTGCCCGGGGTGTGGGAGGGTGTTTGGGC
>gene=chr10_104503460-104503665; species=equCab
CGGAGTGGGACGCA-TATACGCGACC--GCAGCACTCAAGATGGCCCGGCTTCCTCCTACTTTTCATTGGCTGGATCCTTCTGGTCTCATGGGGAGGCGGAACTTCGATTTGATCGACGGCTATTTTGATCAATGGACGAAGGGCA-GGACCAACGCAGAGCTGGAACAGGAGAACCTCCCCAGAGTCTGGGAGGGTGTTTGGGC
>gene=chr10_104503460-104503665; species=gorGor
------------------------------------------------------------------------------------------------------CTTACATTTGATCGACAGCTACATTGATCAATGGACAAAGGGCAAAGGCCAATGAAGCGCTGGAACTGGAGAGTCTCTCGCGTGTCTGGGAGGGTGTTTTGCG
>gene=chr10_104503460-104503665; species=panTro
AGGGTTGGGACGAATTTTACACTTCTTCGCAGCATTCAAGATGGTCCGGCTTCCTCCTACTTTTTATTGGCTGCATCGCTTCGTCTTCAGGGGAAGGCGGGACTTATATTTGATCGACAGCTAGATTGATCAATGGACAAAGGGCAAAGGCCAATGAAGCGCTGGAACTGGAGAGTCTCTCGCGTGTCTGGGAGGGTGTTTTGCG
>gene=chr10_104503460-104503665; species=papHam
CGGGTTGGAACGCATTTTACACCTCCTCGCAGCTTTCAAGATGGCCCAGCTTCCTCCTACTTTTTATTGGCTGGATCGCTTCGTCTTCAAGAGAAGGCGGGACTTATGTTTGATCGGCAGCTACATTGATCAATGGGCAAAGGGCAAAGGCCAATGAGGAGCTGGAAATGGAGAGTCTCCCGCGTGTCTGGGAGGGTGTTTTGTG
>gene=chr10_104503460-104503665; species=ponAbe
CGGGTTGGGACGCATTTTACGCTTCTTCGCAGCATTCAAGATGGCCCGGCTTCCTCCTACTTTTTATTGGCTAGATCGCGTCGTCTTCAAGAGAAGGCTGGACTTATATTTGATCGACAGCTACGTTGATCAATGGACAAAGGGCAAGGGCCAATGAGGCGCTGGAACTGGAGAGTCTCTCGCGTGTCTGGGAGGGTGTTTTGCG
>gene=chr10_104503460-104503665; species=rheMac
CGGGTTGGGACGCATTTTACACCTCCTCGCAGCTTTCAAGATGGCCCAGCTTCCTCCTACTTTTTATTGGCTGGATCGCTTCGTCTTCAGGAGAAGGCGGGACTTATGTTTGATCGACAGCTACATTGATCAATGGGCAAAGGGCAAAGGCCAACGAGGAGCTGGAAATGGAGAGTCTCCCGCGTGTCTGGGAGGGTGTTTTGTG
>gene=chr10_104677867-104678076; species=hg19
AGTTGGAAACTTGGCGTGCAGACGGGGACGGTGGCTCTCGTCGCCCCACCCACTTACCTTGCCATTGGTCCGCGGAGCGGCACACGGTCACGCCCCCATTCCAGCCCCCTGGCTGGGAGGGCGGGCACCCGCTTGTGATTGGCTGGTCGGCCTGCCTCTCGCGGGAGCAGCCGGCGCTCCTCTCCCTCCCTCTTTCCCTCCCGCGAGCC
>gene=chr10_104677867-104678076; species=bosTau
AGTTGGAAACTTGGAGTGCAGAGGAGGACGCTGTCCCTCGTCTCCCCACCCACTTATCTTGCCATTGGCTCGCGGCACCGCTCACGGCCACGCCCCCATTCCAGCCCCCTGGCTGGGAGGGCGGGCATCTGCTGGTGATTGGCTGGTCGGCCTGCCTCTCGCAGGAGCCGCTGGCACTCCCC--CCACCCTCTCCCCCTCCCGCTAGCC
>gene=chr10_104677867-104678076; species=calJac
TGTTGGAAACTTGGCGTGCTGAGGGGGACGGTGGCTCTCGTCGCCCCACCCACTTACCTTGCCATTGGTCCGCGGAGCGGCACACGGCCACGCCCCCATTCCAGCCCCCTGGCCGGGAGGGCGGGCACCCGCTCGTGATTGGCTGGTCGGGCTGCCTCTCGCGGGAGCAGCCGGCGCTCCTCTCCCTCCCTCTTCCCCTCCTGCTAGCC
>gene=chr10_104677867-104678076; species=canFam
AGTAGGAAACTTGGCGTGCCGAGGGGGACGGTGGCTTTCATCGCCCCACCCACCTGCCTTGCCATTGGCCCGCGGCTCCGCTCGTGACCACGCCCCCATTCCAGCCCCCTGGCTGGGAGGGCGGGCACCCGCGCGTGATTGGCTGGTCCGCCTGCCTCTCGCGGGAGCGGCTGGCGCTTCAC--CCTCCCTTTCCCCCTCCCGCGAGTC
>gene=chr10_104677867-104678076; species=equCab
AGTTGGAAACTTGGCGTGCTGGGGAGGACAGTG--------------------------------------------------------------------------------------------------------------------------------------------------------------------------------
>gene=chr10_104677867-104678076; species=gorGor
-----------------------------------------------------------------------------------------------------------------------------------------------------------------------------------------------------------------
>gene=chr10_104677867-104678076; species=panTro
AGTTGGAAACTTGGCGTGCAGACGGGGACGGTGGCTCTCGTCGCCCCACCCACTTACCTTGCCATTGGTCCGCGGAGCGGCACACGGTCACGCCCCCATTCCAGCCCCCTGGCTGGGAGGGCGGGCACCCGCTTGTGATTGGCTGGTCGGCCTGCCTCTCGCGGGAGCAGCCGGCGCTCCTCTCCCTCCCTCTTTCCCTCCCGCGAGCC
>gene=chr10_104677867-104678076; species=papHam
AGTTGGAAACTTGGCGTGCAGAGGGGGACGGTGGCTCTCATCGCCCCACCCATTTACCTTGCCATTGGTTCGCGGAACGGCACACGGTCACGCCCCCATTCCAGCCCCCTGGCTGGGAGGGCGGGCGCCCGCTTGTGATTGGCCAGTGGGCCTGCCTCTCGCGGGAGCAGCCGATGCTCCTCTCCCTCCCTCTTCCCCTCCCGCGAGCC
>gene=chr10_104677867-104678076; species=ponAbe
AGTTGGAAACTTGGCGTGCAGACTCGGACAGTGGCTCTCGTCGCCCCACCCACTTACCTTGCCATTGGTCCGCGGAGCGGCACACGGTCACGCCCCCATTCCAGCCCCCTGGCTGGGAGGGCGGGCACCCACTTGTGATTGGCTGGTCGGCCTGCCTCTCGCGGGAGCAGCCGGCGCTCCTCTCCCTCCCTCTTTCCCTCCCGCGAGCC
>gene=chr10_104677867-104678076; species=rheMac
AGTTGGAAACTTGGCGTGCAGAGGGGGACGGTGGCTCTCATCGCCCCACCCATTTACCTTGCCATTGGTTCGCGGAACGGCACACGGTCACGCCCCCATTCCAGCCCCCTGGCTGGGAGGGCGGGCGCCCGCTTGTGATTGGCCAGTGGGCCTGCCTCTCGCGGGAGCAGCCGGCGCTCCTCTCCCTCCCTCTTCCCCTCCCGCGAGCC
>gene=chr10_104679871-104680088; species=hg19
GTCTCTTTCATTGGCTTGCTCTTTCTCTCTCCATCCTCCTCCCTACTTGAGTCCTCTACCCTCAGACCAACCCCCCAAGGCGAGTTGACCGGGATTTCTCCTTCTCCCTCTTAATTGCAAAGTTGAAAGGGTGGCGTGGATTTGGGGATGGATTGAACTAGTAAGTGCTACTAGGTTATTTTAAAGCACAAGACTGCCATCACTTACTTTTTCCCAT
>gene=chr10_104679871-104680088; species=bosTau
GTACCTTTCATTGGCTTGCTCTTTCTCACTCCATCCTCCTCCCTACTTGAGTCCTCTACCCTTAGACCAACCCCCCAAGGCGAGTTGACCGGAATTTCTCCTCT---CTTTTAATTGTAAAGTTGAAAGGGTGGCATGGATTTGGGGGTGGATTGAACTAGTAAGCCCTTCTAGGTTCTTTAAAACCACAAGACTGCCCTGGCTTGCTTCCCTCCCT
>gene=chr10_104679871-104680088; species=calJac
GTATCTTTCATTGGCTTGCTCTTTCTCTCTCCATCCTCCTCCCTACTTGAGTCCCCTACCCTCAGACCAACCCCCCAAGGCGAGTTGACCGGGATTTCTCC---TCTCTCTTAATTGCAAAGTTGAAAGGGTGGCGTGGATTTGGGGATGGATCGAACTAGTAAGTGCTACTAGGTTCTTTAAAAGAACAAGACAGCCATCACTTACTTTTTCCCAT
>gene=chr10_104679871-104680088; species=canFam
GTATCTTTCATTGGCTTGCTCTCTCTCTCTCCATCCTCCTCCCTACTTGAGCCCTCTACCCTCAGATCAACCCCCCAAGGCGAGTTGACCGGAATTTCTCCTGT---CTCTTAATTGCAAAGTTGAAAGGGTGGCATGGATTTGGGGATGGATTGAACTAGAAGGCGCTTCTAGGTTTTCTAAAAGCACGAGACTAACGTCACTCGCTTTTTCGCAT
>gene=chr10_104679871-104680088; species=equCab
GTATCTTTCATTGGCTTGCTCTTTCTCTCTCCATCCTCCTCCCTCCTTGAGTCCTCTACCCTCAGACCTACCCTCCAAGGCGAGCTGACCGGAATTTCTCCTCT---CTCTTAAGTGCAAAGTTGAAAGGGTGGTGTGGATTTGGGGGTGGATTAAACTAGTAAGAGCTTCTAGGGTCTTTAAAAGCGCAAGACTGCCATCTCTTGCTTTTTCTCAT
>gene=chr10_104679871-104680088; species=gorGor
GTCTCTTTCATTGGCTTGCTCTTTCTCTCTCCATCCTCCTCCCTACTTGAGTCCTCTACCCTCAGACCAA-CCCCCAAGGCGAGTTGACCGGGATTTCTCCTTGTCTCTGTTAATTGCAAAGTTGAAAGGGTGGCGTGGATTTGGGGATGGATTGAACTAGTAAGTGCTACTAGGTTATTTTAAAGCACAAGACTGCCATCACTTACTTTTTCCCAT
>gene=chr10_104679871-104680088; species=panTro
GTCTCTTTCATTGGCTTGCTCTTTCTCTCTCCATCCTCCTTCCTACTTGAGTCCTCTACCCTGAGACCAACCCCCCAAGGCGAGTTGACCGGGATTTCTCCTTCTCTCTCTTAATTGCAAAGTTGAAAGGGTGGCGTGGATTTGGGGATGGATTGAACTAGTAAGTGCTACTAGGTTATTTTAAAGCACAAGATTGCCATCACTTACTTTTTCCCAT
>gene=chr10_104679871-104680088; species=papHam
GTCTCTTTCATTGGCTTGCTCTTTCTCTCTCCATCCTCTTCCCTACTTGAGCCCTCTACCCTCAGACCAACCCCCCAAGGCGAGTTGACCGGGATTTCTCCTTCTTTCTCTTAATTGCAAAGTTGAAAGGGTGGCGTGGATTTGGGGATGGATTGAACTAGTAAGTGCTACTAGGTTATTTTAAAGCACAAGACTGCCATCACTTACTTTTTACCAT
>gene=chr10_104679871-104680088; species=ponAbe
GTCTCTTTCATTGGCTTGCTCTTTCTCTCTCCATCCTCCTCCCTACTTGAGTCCTCTACCCTCAGACCAACCCCCCAAGGCGAGTTGACCGGGATTTCTCCTTTTCTCTCTTAATTGCAAAGTTGAAAGGGTGGCATGGATTTGGGGATGGATTGAACTAGTAAGTGCTATTAGGTTATTTTAAAGCACAAGACTGTCATCACTTACTTTTTCCCAT
>gene=chr10_104679871-104680088; species=rheMac
GTCTCTTTCATTGGCTTGCTCTTTCTCTCTCCATCCTCTTCCCTACTTGAGCCCTCTACCCTCAGACCAACCCCCCAAGGCGAGTTGACCGGGATTTCTCCTTCTCTCTCTTAATTGCAAAGTTGAAAGGGTGGCGTGGATTTGGGGATGGATTGAACTAGTAAGTGCTACTAGGTTATTTTAAAGCACAAGACTGCCATCACTTACTTTTTACCAT
>gene=chr10_105496627-105496816; species=hg19
cagtctagccacaccccctagcaacaaaggtagccacaggatgcagcctagtcagccagagtcacagtgattggctcagtggtggggagggacccaatctgggccaatgagagtcagccctgagactgctttttcccacggttgctaagctggcaggatgaaagcctggcacctctagtggcctgggaa
>gene=chr10_105496627-105496816; species=bosTau
ggagctgacaacagcccc-gtcagcaatggtaggcatgtgacccagtctagctacccagagtcacagtgattggctcagagacgggcagagacaggatctggaccaacgagggtcggccctgagccctcttcctcccacgcttgctaagctggcaggatgaaggcctggagctcctagtgaccAGAGAT
>gene=chr10_105496627-105496816; species=calJac
---------------------------------------------------------------------------------------------------------------------------------------------------------------------------------------------
>gene=chr10_105496627-105496816; species=canFam
ggggctaaccatactccctggcaagaagagtaggcacgtgacccagcccagccaaccagagtcactgcaattggctcagagatgggcacgt-----atctgggccaatgagggtcagccctgagccttctctctctcagagttgctaagctggcaggatgaaagcctgaaacttctagtggcctgagaa
>gene=chr10_105496627-105496816; species=equCab
ggagctaaccacaccccctggcaacaagggtaggcacatgacccagcctagccaac--------------------cagagatgggca-gaacccgatctaggccaatgaggttcagcattgaacctcctttctcccacagttgctaagct-ccaggatgaaagcctggaacttttagtggcttgagaa
>gene=chr10_105496627-105496816; species=gorGor
AAGTCTAGCCACACCCCCTAGCAACAAAGGTAGCTACAGGATGCAGCCTAATCAGCCAGAgtcacagtgattggctcagtggtggggagggacccaatctgggccaatgagagtcagccctgagactgctttttcccacggttgctaagctggcaggaggaaagcctggcacctctagtggcctgcgaa
>gene=chr10_105496627-105496816; species=panTro
aagtctagccacaccccctagcaacaaaggtagctacaggatgcagcctagtcagccagagtcacagtgattggctcagtggtggggagggacccaatccgggccaatgagagtcagccctgagactgctttttcccacggttactaagctggcaggatgaaagtctggcacctctagtggcctgggaa
>gene=chr10_105496627-105496816; species=papHam
aagtctagccacaccccctagcaacaaaggtagctacaggatgcagcctagtcagccacagtcacagtgattggctcagcggtggggagggacctgatccgggccaatgagagtcagccctgagactgctttttcccatggttgctaagctggcaggatgaaaggctggcacctctagtggcctgagaa
>gene=chr10_105496627-105496816; species=ponAbe
AAGTCTAGCCACACCCCCTAGCAACAAAGGTAGCCACAGGATGCAGCCTAGTCAGCCAGAgtcacagtgattggctcagcggtggggagggacccaatccaggccaatgagagtcagccctgagactgctttttcccacagtttctaagctggcaggatgaaagcctggcacctctagtggcctgagaa
>gene=chr10_105496627-105496816; species=rheMac
aagtctagccacaccccctagcaacaaaggtagccacaggatgcagcctagtcagccacagtcacagtgattggctcagcggtggggagggacctgatccgggccaatgagagtcagccctgagactgctttttcccacggttgctaagctggcaggacgaaaggctggcacctctagtggcctgagaa
>gene=chr10_105992051-105992268; species=hg19
AGGGCGGGTCGGTTACCTTTCCGCCGCCGCGGGGCTGCGGGCCGCGACGCCGCTGCTGTGTACACCCGTATCCCGGAGACCGTAAGCCCCGCGCCCATTGGCTCTGCGCTTTGGCCCGCTCCCTTCTGAGCCGAGCAGATTGGTGGAAGGTCTGCCGCTCTCGGCCAATGGGTGAGCGGCAAGCCAAGCGAGGGGCGGGCCccttgctgttcaaagt
>gene=chr10_105992051-105992268; species=bosTau
GGCCAGGGTCCGCAACGGTTAC---------TGGCTGCTGGTGGCAGAGCCGCCACTGTTTACA-CCGTATCCGGGATACCGTAACTCCTGAGCCCATTGGTTCTGCCCTTTAGC-TTCTCTCTCTTAAGCCAAGCGGATTGGTGGAAGAGCTGAGCTTCTCAACCAATGGGAGAGCGGAGGGCAAAACAAGAGGCTGGCCCC--------GGGTGA
>gene=chr10_105992051-105992268; species=calJac
AGGGCGGGTCTGTGACGGTTTCTCAGCCGCCTGGCTGTGGGCTGCAACGCCGCGGCTGTGTACACCCGTATCCCGGAGACCGTAAGCCCCGCGACCATTGGCTCTGCGCTTTGGCCTTCTCCCTCCAGGGCCGAGCAGATTGGTGGAAGGGCCGCCGCTCTCGACCAATAGGTGAGCGGCAAGCCGAGCGAGAGGCGGGCCC---------------
>gene=chr10_105992051-105992268; species=canFam
--CCCGCGTCCGCAGCAGTTgcg--------gggccgcgggccgcAAAGCGTCCGTGGTTACCA-CCGTATCCAGGAGACTGTAACCCCCGCTCCCATTGGCTCCGTCCTGTGGCCTGCT-CATCTGGAACCT----GATTGGCGGAAGCGCTGCCGATCTCAGCCAATGGGAGAGCGGTGAGCGAAGTGAGCGGCGGGCCCC--------CGGAGC
>gene=chr10_105992051-105992268; species=equCab
-GCTCGAGTCTGCAACGGTTTCT--------CGGCAGCTGGATGCTAAGCCTCCACTGTTACAC-CCGTATCCGGGAGACCGCAACCCCTGCGCCCATTGGCCCTGCCCTTTGGCCTGCGCCAGCTCGACCCAAGCGGATTGGTGGAAGGGCTGCCGTTCTCCGCCAATGGGAGAGCGGCAAGCGAAGCGAGGGGCGGGCCCCT-------------
>gene=chr10_105992051-105992268; species=gorGor
AGGGCGGGTCGGTTACCTTTCTGCCGCCGCGGGGCTGCGGGCCGCGACCCCGCTGCTGTGTACACCCGTATCCCGGAGACCGTAAGCCCCGCGCCCATTGGCTCTGTGCTTTGGCCCGCTCCCCTCTGAGCCGAGCAGATTGGTGGAAGGTCCGCCGCTCTCGGCCAATGGGTGAGCGGCAAGCCAAGCGAGGGGCGGGCCccttgctgttccaagt
>gene=chr10_105992051-105992268; species=panTro
AGGGCTGGTCGGTTACCTTTCCGCCGCCGCGCGGCTGCGGGCCGCGACGCCGCTGCTGTGTACACCCGTATCCCGGAGACCGTAAGCCCCGCGCCCATTGGCTCTGCGCTTTGGCCCGCTCCCTTCTGAGCCGAGCAGATTGGTGGAAGGTCTGCCGCTCTCGGCCAATGGGTGAGCGGCAAGCCAAGGGAGGGGCGGGCCCCTtgctgttcaaagt
>gene=chr10_105992051-105992268; species=papHam
AGGGCGGGTCGGTTACCTTTCCTCCGCCACCGGGCTGCCGACTGCGACGCCGCCACTGTGTACACCTGTATCCCGGAGACCGTAAGCCCCGCGCCCATTGGCTCTGTGCTTTGGCCCGCTCCCTCCTGGGCCGAGCAGACTGGTGGAAGGTCCGCCGCTCTCGGCCAATGGGTGAGCGGCAAGCCAAGCGAGGGGCGGGCCCCT-------------
>gene=chr10_105992051-105992268; species=ponAbe
AGGGCGGGACGATTACCTTTCCTCCGCCGCGGGGCTGCTGGCCGCGACGCCGCTGCTGTGTACAGCCGTATCCCGGAGACCGTAAGCCCCGCGCCCATTGGTTCTACGCTTTGACCCTCTGCCTCCTGAGCCGAGCAGATTGGAGGAAGGTCCGCCGCTCTCGGCCAATGGGTGAGCGGCAAGCCAAGCGAGGGGCGGGCCccttgctgttcaaagt
>gene=chr10_105992051-105992268; species=rheMac
AGGGCGGGTCGGTTACCTTTCCTCCGCCACCGGGCTGCCGACTGCGACGCCGCCACTGTGTACACCTGTATCCCGGAGACCGTAAGCCCCGCGCCCATTGGCTCTGTGCTTTGGCCCGCTCCCTCCTGGGCCGAGCAGACTGGTGGAAGGTCCGCCGCTCTCGGCCAATGGGTGAGCGACAAGCCAAGCGGGGGGCGGGCCCCT-------------
>gene=chr10_106028732-106028913; species=hg19
CCACTACCGGTTCCTCTTTCGTCAGCCACCGGCGCCGGCAGGACCCGCGAATCCCGATCTCCAGGAGCCTGTAAGGAGGCCGCCCATTGGCTCAGCCGCACTGCTGGGCAGGTACTTCCAAAGCTTTGAGGATTGGCTGATGCTCTGGGCGCCGGGGCTAGTTGGCGGGTAGGATCACGTG
>gene=chr10_106028732-106028913; species=bosTau
CCACTATTCGTTCCACTTTGGCCAGCCAC--ATACCCGTTGGGATCCAAGATTCCGGTACCCAGGAGCCTGTAACGCGGCCGCCCATTAGCTCAGCTTTCC-------CCGG-----CAAAGGCTTGGCGGATTGG-TGAAGCTCCGGGCGCCGCAGCCAATTGGCGGATAGAGTCGCGTT
>gene=chr10_106028732-106028913; species=calJac
CCACTACGGGTTCCTCTTTCGCCATCCACCAGCGCCGGCGGGACCCGCGAATCCCGATCTCTAGCAGCCTGTAACGCGGCCGCCCATTGGCTGAGCAGCTCTACTTGGCAAACGTTTCCAAAGCTTTGGGGATTGGCTGACGCTCCGGGCGCCGCGGCTAGTTGGCGGGTAGGATCACGTA
>gene=chr10_106028732-106028913; species=canFam
CCACTAGCGGCTCCACGGCGGCCAGCCACGGACAC-GGCGAGGCCTCGCGACTCCGGGGTCCAGCAGCCTGTAACGCGGCCGCCCATTGGCTCGGCTGCGTTGCTCGCCCGT-----AAGAGCCCTTAAGGATTGGCTGGAGCTCCCGGCGCGCGAGCCAGTTGGCGGGTAGGATCGCGAT
>gene=chr10_106028732-106028913; species=equCab
CCACCAGTTGTTCCACTTTGGCCAGCCACAGACACGGGTGGGGACTGGCGACTACTGTAGCCAGGAGCTTGTAACGAAGCCGCCCATTGGCTCA-CTCGGCTACTTGGCCCG-----CAAAGGCTTCGAGGATTGGCTGAGGCTCTCGGCGCCGCGGCCAGTTGGCGGGTAGGAT-----T
>gene=chr10_106028732-106028913; species=gorGor
---------------------------------------------------------------------------------------------------------------------CCAAAGCTTTGAGGATTGGCTGATGCTCTGGGCGCCGGGGCTAGTTGGCGGGTAGGATCACGTG
>gene=chr10_106028732-106028913; species=panTro
CCACTACCGGTTCCTCTTTCGTCAGCCACCGGCGCCGGCAGGACCCGCGAATCCCTATCTCCAGGAGCCTGTAAGGCGGCCGCCCATTGGCTCAGCCGCACTGCTGGGCAGGCACTTCCAAAGCTTTGAGGATTGGCTGATGCTCTGGGCGCCGGGGCTAGTTGGCGGATAGGACCACGTG
>gene=chr10_106028732-106028913; species=papHam
TCACTACCGGTTCCTCTTTCGTCAGCCACCAGAGCCGGCAGCACCCGCGAATCCCGATCACCAAGAGCCTGTAAGGCGGCCGCCCATTGGCTCAGCCGCACTGCAGGGCAGGCGCTTCCAAAGCTTTGAGGATTGGCTGACGCTCCGGGCGCCGGAGCTAGTTGGCGGGTAGGATCACGTG
>gene=chr10_106028732-106028913; species=ponAbe
CCACTACCGGTTCCTCTTTCGTCAGCCACCAGCGCCGGCAGGACCCGCGAATCCCGAGCTCCAGGAGCCTGTAAGGCGGCCGCCCATTGGCTCAGCCGCATTGCTGGGCAGGCACTTCCAAAGCTTCGAGGATTGGCTGACGCTCCCGGCGCCGGGGCTAGTTGGTGGGTAGGATCACGTG
>gene=chr10_106028732-106028913; species=rheMac
TCACTACCGGTTCCTCTTTCGTCAGCCACCAGAGCCGGCAGCACCCGCGAATCCCGATCACCAAGAGCCTGTAAGGCGGCCGCCCATTGGCTCAGCCGCACTGCCCGGCAGGCGCTTCCAAAGCTTTGAGGATTGGCTGACGCTCCGGGCGCCGGAGCTAGTTGGCGGGTAGGATCACGTG
>gene=chr10_108468314-108468638; species=hg19
CAGTGCAGCGTATTTGCTTCTTGTCTCTACTAACAACTCAGGAAACGTCAGCTTCTTAAACTGTTCTCCACTCTCTTGGGGGTGAAAAACCTGGCTGAATACATCTGCTCTGAAGTGTCTTTATTCTAATCACAGTTGGTGCATGACAATAAAAGCTGATTACTCTCCCCCTGGCCTCTGCCTCCCACTATCTCCAGCCACCCCACAGCTTCCCTTCCCATTCCTGCTTCTCCACTTTTAAGGTGGGTATTGGGGAGGGGGCTGATTGGCTGACCCTTTCCCAGATAGAAAGAGACTGACATATTTGTTCAGTCCCTTTGATAA
>gene=chr10_108468314-108468638; species=bosTau
AAACAAAGGATACTTGTTCCTTCTCTCTTCTAATTGCTCCTGAACCCACAGTTTCTCAAATTGTTCTCTACTCTCTCGGAAGTGAAAAACCCACCTGAATG--TCTCATCTAAATTCTCTTGATCCTAATCACAGCA-GTGTCTGACAATAATGGCTGAT-------TAC--TGGCTCTGCCGCCCACTACCTCCAGCCACCCCACA----GCTTGTTACCACCTGGCTCTCTATTTTTAAGGCAGGTTCAGAAGAGGGGGCTTGTTGGCTGAC---TGCTCT---CGGAAGAGACTGACGTATCTGCTCAGTCCTATTGACGA
>gene=chr10_108468314-108468638; species=calJac
CAGTGCAGCATATTTACTTCTTTTCTCTACTAACAACTCAGAAAACTTCAGCTTCTCACACTGTTCCCCACTCTCTCGGGG--TGAAAACCTGGCTGAATACATACGCTCTGAAGTGTCTCTATTCCAGTCACAGTTGGTGCACGACCATAAAAGCTGATTACTCTCCCCCTGGCCTCTGCCTCCCACTCTCTCCAGCCACCCCACAGCTTCCCTTCCCATTCTTGCTTCTCCATTTTTAAGGTGGGTATTGGGGAGGGGGCTGACTGGCTGACCCCTCCCCAGATAGAAAGAGACTGACATAGTTGTTCAGTCCCTTTGATAA
>gene=chr10_108468314-108468638; species=canFam
AAGCAAAGCATTCTTGCTCCCTGTCTCTTCTAACCACTCAA------------CCTCAAAAGGTTTCCCACTCTCTTAGGGGTGAAAAAACCACCTGAGTACATCTCATCTCTCTATTTCTTATCCTAATCACAGTCAGAGCATGACAATAATGGCTGATTACTCTCCACCTCGCCTCTGCCTCCCACCACCTCCAGCTACCCCACAGC-TTCCTGTTCCCATCTATTTCTCTATTTTTAAGGTGAGTATTGGGGAACAGGCTGATTGGTTGAC---TGTTCTGATAGGAAGAGACTGATGCATCCGCTCAGTCCCA-------
>gene=chr10_108468314-108468638; species=equCab
CAGCAAAGCATACTTGCTCCCTGTGTCTTCTAACCACTCAGGAAATTTCAGCTTCTCAAATTGTTTCCCACTCTCTCGGAGGTGAAAAACTTGTCTCAATACATCTCATGTAAATTCTCTTTATCCCAATCACAGTCAGTGCATGACAATAATGGCTGATTACTCTCCACCTCGCCTTTGCCTCCCACCACCTCCAGCCTCCTCACAGC-TTCTTGTTCCCACCTGTCTCTCTATTTTTAAGATGGG--TTGGGGAGGAGGCTGATTGGCTGACCATTCTCCTGATGGGAAGACATTGACATATCTGCTCAGTGCTGTCCAAGA
>gene=chr10_108468314-108468638; species=gorGor
CAGTGCAGTGTATCTGCTTCTTGTCTCTACTAACAACTCAGGAAACGTCAGCTTCTTAAACTGTTCTCCACTCTCTTGGGGGTGAAAAACCTGGCTGAATACACCTGCTCTGAAGTGTCTTTATTCTAATCACAGTTGGTGCATGACAATAAAAGCTGACTACTCTCCCCCTGGCCTCTGCCTCCCACTATCTCCAGCCACCCCACAGCTTCCCTTCCCATTCCTGCTTCTCCACTTTTAAGGTGGGTATTGGGGAGGGGGCTGATTGGCTGACCCTTTCCCAGATAGAAAGAGACTGACATATTTGTTCAGTCCCTTTGATAA
>gene=chr10_108468314-108468638; species=panTro
CAGTGCAGCGTATTTGCTTCTTGTCTCTACTAACAACTCAGGAAACGTCAGCTTTTTAAACTGTTCTCCACTCTCTTGGGGGTGAAAAACCTGGCTGAAAACATCTGCTCTGAAGTGTCCTTATTCTAATCACAGTTGGTGCATGACAATAAAAGCTGATTACTCTCCCCCTGGCCTCTGCCTCCCACTATCTCCAGCCACCCCACAGCTTCCCTTCCCATTCCTGCTTCTCCACTTTTAAGGTGGGTATTGGGGAGGGGGCTGATTGGCTGACCCTTTCCCAGATAGAAAGAGACTGACATATTTGTTCAGTCCCTTTGATAA
>gene=chr10_108468314-108468638; species=papHam
CAGTGCAGCATATTTGCTGCTTGTCTCTACTAACAACTCAGGAAACTTCAGCTTCTTAAACTGTTCTCCACTCTCCTGGGAGTGAAAAACCTGGCTGAATATATCTGCTCTGAAGTGTCTTTATTCTAATCACAGTTGGTGCATGACAATAAAAGCTGATTACTCACCCCCTGGCCTCTGCCTCCCACTATCTCCAGCCACCCCACAGCTTCCCTTCCCATTCCTGCTTCTCCACTTTTAAAGTGGGTATTGGGGAGGGGGCTGATTGGCTGACCCTTCCCCAGATAGAAAGAGACTGACATATTTGTTCAGTCCCTTTGATAA
>gene=chr10_108468314-108468638; species=ponAbe
CAGTGCAGCATATTTGCTTCTTGTCTCTACTAACAACTCAGGAAACGTCAGCTTCTTAAACTGTTCTCCATTCTCTTGGGGGTGAAAAACCTGGTTGAATACATCTGTTCTGAAGTATCTTTATTCTAATCACAGTTGGTGCATGACAATAAAAGCTGATTACTCTCCCCCTGGCCTCTGCCTCCCACTATCTCCAGTCACCCCACAGCTTCCCTTCTCATTCCTGCTTCTCCACTTTTAAGGTGGGTATTGGGAAGGGGGCTGATTGGCTGACCCTTTCCCAGATAGAAAGAGACTGACATATTTGTTCAGTCCCTTTGATAA
>gene=chr10_108468314-108468638; species=rheMac
CAGTGCAGCATATTTGCTTCTTGTCTCTACTAACAACTCAGGAAACTTCAGCTTCTTAAACTGTTCTCCACTCTCCTGGGGGTGAAAACCCTGGCTGAATATATCTGCTCTGAAGTGTCTTTATTCTAATCACAGTTGGTGCATGACAATAAAAGCTGATTACTCACCCCCTGGCCTCTGCCTCCCACTATCTCCAGCCACCCCACAGCTTCCCTTCCCATTCCTGCTTCTCCACTTTTAAAGTGGGTATTGGGGAGGGGGCTGATTGGCTGACCCTTCCCCACATAGAAAGAGACTGACATATTTGTTCAGTCCCTTTGATAA
>gene=chr10_111928870-111929194; species=hg19
cgctctcccaggtgctagctcagccacattcaaccagttacttaacttcactgaacttaatttctcatctgtgatctgggggcagtaattaattgcaggcatctacttcccaggtggtcaggaggtttacttaagccagtgtagatgaaagtgcttagcatacgacttgacaTTGTCCTTCATAAATGGCTGTTGCTAGAATAACAATAACAACAACAACAGCAAGAAAGTAGTCTGATgttctttcttatgttaaaagaacatctccctttctaagatgtatatccaaggggattctctgccctctgaagccccacttcctaa
>gene=chr10_111928870-111929194; species=bosTau
acttttcccacttgctaactcagccacattcaaccagttactgaacttcactgagcttaactcctcatccatGGTGtatgga------TTAATTACAGGCATCTACTTCCCAGACGGTCAGGAAGCTTACTTAAGGCAGCCTAGAAATGAGTCCTTAGCATAAAGCTCAACGCTGCCTTCAGTAAACAGCAGCTGTGAGAGTAATAAT------AACAATAACAaaaaagcagtctta--------cttatgttaagctgacact-gtccccttaagatgcacacccaca-gcactttctgccctccatagtccaacttcctga
>gene=chr10_111928870-111929194; species=calJac
cgctctcccaggtgctaactcagtcacattcaaccagttacttaacttcactgaacttaatttttcatctgtgatctggggacagtaattaattgcaggcatctacttcccaggtggtcagaaggtttacttaagccagtgtagataaaagtgcttagcatacaacttgacattgtcctccataaatgGCTGTTGCTAGAATAATAAC------------AGGAAGAAAGTAGTCTTATgttctctcttatgtt-aaagaaaatcaccctctctaagatgtatat-taaggtcatcctctgccttctgacgccccacttcttaa
>gene=chr10_111928870-111929194; species=canFam
agctttcccacatgctaactcagccacattcaaccagttatggaactttactgtgcttaatttctcatctgtggtgtagggaccctaattaactccaggcatctgcttcccaggtggtcaggagggttaccttagtccgtgcagat-gaagcacttagcataatgtttgacattggcctcagtacgtggcc--------attaaTACC------AT------CAAGAAAGTGGTCTTCTGgactttcttaggttgagctgacacctgcctccctgggtggtgtacccagg-ac-ccctctgtcctccaaaatcccacTTCCTGC
>gene=chr10_111928870-111929194; species=equCab
agctttcccacatgctaactcagccacattcaaccagttacttaacttccctgagcttgatttctcttctgtgatgtaggga--ctaattaattgcaggcatctactatccaggtggtcaggaggtttgcttaagtcggtgtagataaaagagcttagcataatacccgacactgtccccaataaacggcagctGTGAGAATAATAAT------AA------CGAGAAAGTGGTCTTACAGCCTCCCTTAAGCTGAGGTG------GCCTCCCCAGGTTGCATGTCCACG-GCACCCACAGCCCTCTGAAGCCCCACTTCGGAT
>gene=chr10_111928870-111929194; species=gorGor
ccctctcccaggtgctagctcagccacattcaaccagttacttaacttcactgaacttaatttctcatctgtgatctgggggcagtaattaattgcaggcatctacttcccaggtggtcaggaggtttacttaagccagtgtagatgaaagtgcttagcatacgacttgacaTTTTCCTTCATAAATGGCTGTTGCTAGAATAACAATAACAACAACAACAGCAAGAAAGTAGTCTGATgttctttcttatgttaaaagaacatctccctttctaagatgtatatccacggggattctctgccctctgaagccccacttcctaa
>gene=chr10_111928870-111929194; species=panTro
cgctctcccaggtgctagctcagccacattcaaccagttacttaacttcactgaacttaatttctcatctgtgatctgggggcagtaattaattgcaggcatctacttcccaggtggtcaggaggtttacttaagccagtgtagatgaaagtgcttagcatacgacttgacaTTGTCCTTCATAAATGGCTGTTGCTAGAATAACAATAACAACAACAACAGCAAGAAAGTAGTCTGATgttctttcttatgttaaaagaacatctccctttctaagatgtatatccaaggggattctctgccctctgaagccccacttcctaa
>gene=chr10_111928870-111929194; species=papHam
cgctctcccaggtgctagctcagccacattcaaccagttacttaacttcactgaacttaatttctcatctgtgatctagggacagtaattaattgcaggcatctacttcccaggtggtcaagaggtttacttaagccagtgtagataaaagtgcttagcataCAACTTGATGTTGTCCTCCAGAAATGGCTGTTGCTAGAATAACAATAACAACAACAACAGCGAGAAAGTa-------gttctttcttatgttaaaagaacatctccctctctaagatgtatatccaaggcgattctctgccctctgaagccccacttcctaa
>gene=chr10_111928870-111929194; species=ponAbe
cgctctcccaggtgctagctcagccacattcaaccagtta---aacttcactgaacttaatttctcatctgtgatctgggggcagtaattaattgcaggcatctacttcccaggtggtcaggaggtttacttaagccagtgtagatgaaagtgcttagcatacgacttgacattgtcctccataaatgGCTGTTGCTAGAATAACAATAACAACAACAACAGCAAGAAAGTAGTCTGATgttctttcttatgttaaaagaacctctccctctctaag---------caaggggattctctg-cctctgaagccccacttcctaa
>gene=chr10_111928870-111929194; species=rheMac
cgctctcccaggtgctagctcagccacattcaaccagttacttaacttcactgaacttaatttctcatctgtgatctagggacagtaattaattgcaggcatctacttcccaggtggtcaagaggtttacttaagccagtgtagataaaagtgcttagcatacaacttgacGTTGTCCTCCAGAAATGGCTGTTGCTAGAATAACAATAACAACAACAACAGCGAGAAAGTa-------gttctttcttatgttaaaagaacatctccctctctaagatgtatatccaaggggattctctgccctctgaagccccacttcctaa
>gene=chr10_111967232-111967410; species=hg19
GGCAGGGGCGGTCCCTGCCTCGCTCGCTAGTCTCCACCTTTTATTTTGACCGGTCCGATGGCGACAGGCTCGCACTAGGACCCAGGCGCCAGAGTGCCTCCGTCTGTCCTGTAGGTTCATTCAATCTCCcatacacacagactcacagcgagaccgacacacactcccatacactcac
>gene=chr10_111967232-111967410; species=bosTau
GGCAGGGGCGGTCCCTGC----CTCGCTTGTCTCCGCCTTTCATTTTGACCAGTCCGAATGCGACAGGCTCGCACTAGGACCCAGGCGCCAGAGCGCCTCCGTCTGTCCTGTAGGTTCATTCAATCTCCcatacacacagacccacagcgagaccgacacacactcacacacactcaa
>gene=chr10_111967232-111967410; species=calJac
GCCAGGGGCGGTTCCTGC----CTCGCTAGTCTCCACCTTTTATTTTGACCGGTCCG-TGGCGATAGGCTCGCACTAGGACCCAGGCGCCAGAGCGCCTCCGTCTGTCCTGTAGGTTCATTCAATCTCTcatacacacagacccacagcgagaccgacacacactcccatacactcac
>gene=chr10_111967232-111967410; species=canFam
GGCCAGGGCGGTCCCTGC----CTCGCGAGTCTCCACCTTTTATTTTGACCGGTCCGCGGGCGACGGGCTCGCGCTAGGACCCAGGCGCCAGAGCGCCTCCGTCCGTCCTGTAGGTTCATTCAATCTCCCATACACACAGACCCACTGCGAGACCGacacacactcacacacactcac
>gene=chr10_111967232-111967410; species=equCab
GGCAGGGGCGGTCCCTAC----CTCGCTTGTCTCCACCTTTTATTTTGACCGCTCGGATGGCGACAGGCTCGCACTAGGACCCAGGCGTCAGAGCGCCTCCGTCTGTCCTGTAGGTTCATTCAATCTCCCATACACACAGACCCACTGCGAGACCGACACACACTCACACACACTCAA
>gene=chr10_111967232-111967410; species=gorGor
GGCAGGGGCGGTCCCTGCCTCGCTCGCTAGTCTCCACCTTTTATTTTGACCGGTCCGATGGCGACAGGCTCGCACTAGGACCCAGGCGCCAGAGTGCCTCCGTCTGTCCTGTAGGTTCATTCAATCTCCcatacacacagacccacagcgagaccgacacacactcccatacactcac
>gene=chr10_111967232-111967410; species=panTro
GGCAGGGGCGGTCCCTGCCTCGCTCGCTAGTCTCCACCTTTTATTTTGACCGGTCCGATGGCGACAGGCTCGCACTAGGACCCAGGCGCCAGAGTGCCTCCGTCTGTCCTGTAGGTTCATTCAATCTCCcatacacacagacccacagcgagaccgacacacactcccatacactcac
>gene=chr10_111967232-111967410; species=papHam
GGCAGGGGCGGTCCCGGC----CTCGCTAGTCTCCACCTTTTATTTTGACCGGTCCGATGGCGACAGTCTCGCACTAGGACCCAGGCGCCAGAGCGCCTCCGTCTGTCCTGTAGGTTCATTCAATCTCCCATACACACAGACCCACTGCGAGACCGACACACACTCCCATACACTCAC
>gene=chr10_111967232-111967410; species=ponAbe
----------------------------------------------------------------------------------------------------------------------------------------------------------------------------------
>gene=chr10_111967232-111967410; species=rheMac
GGCAGGGGCGGTCCCGGC----CTCGCTAGTCTCCACCTTTTATTTTGACCGGTCCGATGGCGACAGTCTCGCACTAGGACCCAGGCGCCAGAGCGCCTCCGTCTGTCCTGTAGGTTCATTCAATCTCCCATACACACAGACCCACTGCGAGACCGACACACACTCCCATACACTCAC
>gene=chr10_111970986-111971139; species=hg19
GGTTTCCACATGGAGACAAACTTCTTTCCTCCGACTGGACTTGACCTAGCTGCGTCGTTCAGCCAATCGGCAGCTCCAGCCTCTTCTGACGTCACGCGTTGCTGGGGCCGGAGGCTGGGTGGGGGGTGGAGCCAGGCTGCAAGCCAGGAAATC
>gene=chr10_111970986-111971139; species=bosTau
GGTTTCCACATGGAGACAAACTTCTTTCCTCTGACTGGACTTGACCTAGCAGCATTGCTCAGCCAATCGACAGCCTCAGCTTCCTCTGACGTCACGCGTTGCTGAGGCCGGAGACTAG----GGGGTGGAGCCTGGAGGCAAGCCAGAAAATC
>gene=chr10_111970986-111971139; species=calJac
GGTTTCCACATGGAGACAAACTTCTTTCCTCCGACTGGACTTGACCTAGCTGCGCCATTCAGCCAATCGGCAGCTCCACCCTCTTCTGACGTCACGCGTTGCTGAGGCTGGAGGCTTG----GGGGTGGAGCCAGGATGCAAGCCAGGAAATC
>gene=chr10_111970986-111971139; species=canFam
GGTTTCCACATGGAGACAAACTTCTTTCCTCTGACTGGACTTGACCTAGCTGCGTGGTTCAGCCTATCGCCGGCTGCGGCTCTCTCTGACGTCACGCGTTGCTGAGGCCAGAGCCTGG----TGGGTGGGGCCAGGAGGCCAGCCAGGAAATC
>gene=chr10_111970986-111971139; species=equCab
GGTTTCCACATGGAGACAAACTTCTTTCCTCTGACTGGACTTGACCTAGCTGCGTTGTCCAGCCAATCGGCAGCTTCCGCTTCCTCTGACGTCACGCGTTGCTGAGGCCGTAGACCCG----GGGGTGGGGTTAGGAGGCAAGCCAGAAAATC
>gene=chr10_111970986-111971139; species=gorGor
GGTTTCCACATGGAGACAAACTTCTTTCCTCCGACTGGACTTGACCTAGCTGCGTCGTTCAGCCAATCGGCAGCTCCAGCCTCTTCTGACGTCACGCGTTGCTGGGGCCGGAGGCTGGGCGGGGGGTGGAGCCAGGCTGCAAGCCACGAAATC
>gene=chr10_111970986-111971139; species=panTro
GGTTTCCACATGGAGACAAACTTCTTTCCTCCGACTGGACTTGACCTAGCTGCGTCGTTCAGCCAATCGGCAGCTCCAGCCTCTTCTGACGTCACGCGTTGCTGGGGCCGGAGGCTGGGGGTGGGGTGGAGCCAGGCTGCAAGCCAGGAAATC
>gene=chr10_111970986-111971139; species=papHam
GGTTTTCACATGGAGACAAACTTCTTTCCTCCGACTGGACTTGACCTAGCTGCGTCATTCAGCCAATCGGCAGCTCCAGCCTCTTCTGACGTCACGCGTTGCTGAGGCCGGAGGCTGCG---GGGGTGGAGCCAGGATGCAAGCCAGGAAATC
>gene=chr10_111970986-111971139; species=ponAbe
GGTTTCCACATGGGGACAAACTTCTTTCCTCCGACTGGACTTGACCTAGCTGCGTCGTTCAGCCAATTGGCAGCTCCAGCCTCTTCTGACGTCACGCGTTGCTGAGGCCGGAGGCTGGG---GGGGTGGAGCCAGGCTGCAAGCCAGGAAATC
>gene=chr10_111970986-111971139; species=rheMac
GGTTTCCACATGGAGACAAACTTCTTTCCTCCGACTGGACTTGACCTAGCTGCGTGAGTCAGCCAATCGGCAGCTCCAGCCTCTTCTGACGTCACGCGTTGCTGAGGCCGGAGGCTGCG---GGGGTGGAGCCAGGATGCAAGCCAGGAAATC
>gene=chr10_111976115-111976330; species=hg19
agtacatacttgcttaatgggaggcactgtgctaggtcttggaggtagagtccttgccctcatggagtgtattattccagtgCCAGGTTTTAGAGGTAGAGTTCCTGTCTTCATGGAGTGTACTGTTCCACTGCCAGGTTTTAGAACTTCACTTGTCTTAAAGTGAACCCCAACAATGCAGGATGGCATTTGACTTGAGTATTTTTGTCTTTGGT
>gene=chr10_111976115-111976330; species=bosTau
cgtacaca-ctgctttatgtcaggctttgtgctagggcccagagatacagtccctgccatcgtggact-t-------------------------aaa----------------------ctctaTTCCAGTGCCAGATTTTAGAAATTCACTTGTCTTAAAGTAAACCTCAACAATGT-GGATTGCATCTGACTTG-GGCTTTGTGTCTTTGGT
>gene=chr10_111976115-111976330; species=calJac
-----------------------------------------------------------------------------------------------------------------------------------------------------------------------------------------------------------------------
>gene=chr10_111976115-111976330; species=canFam
agcacatacctgctttatgtcaggtactatgctaggtcctggggctacagtcccttcatgcatggagtct-------------------------gta----------------------ctctaTTCCAGTGCCAGGTTGTAGAAATTCCATTGTCTTAAAGTGAATCCCAAGAATATAGAAGTGCCTCTGGCCTG-GACTTTGTGTCTATGGT
>gene=chr10_111976115-111976330; species=equCab
agcacata-ctgctttatgtcaggtactgtgcgaggccccggagctg-----cctgccctcatggagtgt-------------------------ata----------------------ctctaTTCCAGTGCTAGGTTTTAGAAATTCAGTGGTCTTAAAGTGAACCGCAGCAATGTGGGGTTGCATCTGACTTG-GGCTTTGTGTCTTTGGT
>gene=chr10_111976115-111976330; species=gorGor
agtacatacttgcttaatgggaggcactgtgctaggtcttggaggtagagtccctgccctcatggagtgtattattccagtgCCAGGTTTTAGAGGTAGAGTTCCTGTCTTCATGGAGTGTACTATTCCACTGCCAGGTTTTAGAACTTCACTTGTCTTAAAGTGAACCCCAACAATGCAGGATGGCATTTGACTTGAGTATTTTTGTCTTTGGT
>gene=chr10_111976115-111976330; species=panTro
agtacatacttgcttaatgggaggcactgtgctaggtcttggaggtagagtccctgccctcatggagtgtattattccagtgCCAGGTTTTAGAGGTAGAGTTCCTGTCTTCATGGAGTGTACTGTTCCACTGCCAGGTTTTAGAATTTCACTTGTCTTAAAGTGAACCCCAACAATGCAGGATGGCATTTGACTTGAGTATTTTTGTCTTTGGT
>gene=chr10_111976115-111976330; species=papHam
AGTACATACTTGCTTAATGGGA-GCACTGGGCTAGGTCTTGGAGGTagagtccctgccctcatggagtgtattattgtagtgCCAGGTTTTAGAGGTagagttcctgtcctcatggagtgtacgattctactgCCAGGTTTTAGAATTTCGCTTGTCTTAAAGTGAACCCCAACAATGCAGGATGGCATTTGACTTGAGGTTTTCTGTCTTTGGT
>gene=chr10_111976115-111976330; species=ponAbe
agtacatacttgcttaatgggaggcactgtgctaggtcttggaggtagagtccctgccctcacggagtatattattccagtgCCAGGTTTTAGAGGTAGAGTTCCTGTCTTCATGGAGTGTACTATTCCACTGCCAGGTTTTAGAACTTCACTTGTCTTAAAGTGAACCCCAACAATGCAGGATGGCATTTGACTTGAGGTTTTTTGTCTTTGGT
>gene=chr10_111976115-111976330; species=rheMac
agtacatacttgcttaatgggaggcactgggctaggtcttggaggtagagtgcctgccctcatggagtgtattattgtagtgccaggttttagaggtagagttcctgtcctcatggagtgtacgattccactgccaggttttagaATTTCACTTGTCTTAAAGTGAACCCCAACAATGCAGGATGGCATTTGACTTGAGGTTTTCTGTCTTTGGT
>gene=chr10_112313742-112313849; species=hg19
gctaggcactgagtaaccagcagttaacaaagtaaaccaaaattcctactctccaggagcacacattccagtggggggctggtaatgcaatcagtgaaaatggctcc
>gene=chr10_112313742-112313849; species=bosTau
-----------------------------------------------------------------------------------------------------------
>gene=chr10_112313742-112313849; species=calJac
gctgtgcactgagtaaccagcagttaacaaagtaaacaaaaattccttctctccaggagcacacatcccagtggggggttggtagcgcaatcagtgaaaatgactcc
>gene=chr10_112313742-112313849; species=canFam
gctggacactgagtaaccaacagttaacaaagtaaacaaaaattccttctttccaagagcatacattccagtgtgagagtgggtatataataaatggaaatgaaaaa
>gene=chr10_112313742-112313849; species=equCab
gctgggcactgagtaactagcagttaacaaagtaaataagagttctttttttccaggaacatgcattccatcgtgggagcgggtatacaataaatgaaaaggaaaca
>gene=chr10_112313742-112313849; species=gorGor
gctgggcactgagtgaccagcagttaacaaagtaaaccaaaattccttctctccaggagcacacattccaatggggggctggtaatgcaatcagtgaaaatggctcc
>gene=chr10_112313742-112313849; species=panTro
gctgggcactgagtaaccagcagttaacaaagtaaaccaaaattccttctctccaggagcacacattccagttgggggctggtaatgcaatcagtgaaaatggctcc
>gene=chr10_112313742-112313849; species=papHam
gctgggcactgagtaaccagcagttaacaaagtaaaccaaaattccttctctccaggagcacacattccaatggggagctggtaatgcagtcagtgaaaatgactcc
>gene=chr10_112313742-112313849; species=ponAbe
gctgggcactgagtaaccagcagttaataaagtaaaccaaaattccttctttccaggagcacacattccactggagggctggtaatgcaatcagtgaaaatggctcc
>gene=chr10_112313742-112313849; species=rheMac
gctgggcactgagtaaccggcagttaacaaagtaacccaaaattccttctctccaggggcacacattccaatggggagctggtaatgcagtcagtgaaaatgactcc
>gene=chr10_119300886-119301091; species=hg19
CCAATAAACAGAGAGCAGCGCCAGCAGCCTGGGGATGTGATCATAATTATGCCGCCGCGCGAGCCAATGGGGACGAGGGAACTCGGTCCTAAAATCATCCCAAAACCGAAGGCGAGCTCGAAAATGCGGACACGGCCCGGGACCGGAGATGCGATCCGTAGTCGTTAGTTGCACTGGGTTTGCACAGCAACCACCACCCCCCCAC
>gene=chr10_119300886-119301091; species=bosTau
CCAATAAACAGAGAGCAGCGCCAGCAGCCTGGGGATGTGATCATAATTATGCTGCTGCGTGAGCCAATGGGGACGAGGGAACTCGGCCCTAAAATCATCCCAAAACCGAAGGCAAGCTCGAAAATGCGGACACGGCCTGGGACTGGAGAAACGATCTGCACTCCCTAATTGTACGGGGTTTGCACAGCAAC-------------C
>gene=chr10_119300886-119301091; species=calJac
CCAATAAACAGAGAGCAGCGCCAGCAGCCTGGGGATGTGATCATAATTATGCCGCCGCGCGAGCCAATGGGGACGAGGGAACTCAGCCCTAAAATCATCCCAAAACCAAAGGCGAGCTCGAAAATGCGGACAAGGCCTGGGACTGGAGATGCTATCCGCAGTCTCTAGTTGCACTGGGTTTGCACAGCAAC-------------C
>gene=chr10_119300886-119301091; species=canFam
CCAATAAACAGAGAGCAGCGCCAGCAGCCTGGGGATGTGATCATAATTATGCCGCGGCGCGAGCCAATGGGGACGAGGGAACTCGGCCCTAAAATCATCCCAAAACCGAAGGCGAGCTCGAAAATGCGGACACGGCCCGGGACCGGAGACGCGATCTGCAGTCCCTAGCTGCACT------GCTCAGCAAC-------------C
>gene=chr10_119300886-119301091; species=equCab
CCAATAAACAGAAAGCAGCGCCAGCAGCCTGGGGATGTGATCATAATTATACCGCTGCGTGAGCCAATCGCGACGAGGGAACTCGGCCCTAAAATCGGCCCAAAACCGAAGGCAAGCTCGAAAATGCGGACACGGCCCGGGACCGGAGACGCGATCTGCCGTCCCTAGTTTCGCTGGGTTAGCAAAGCAAC-------------C
>gene=chr10_119300886-119301091; species=gorGor
CCAATAAACAGAGAGCAGCGCCAGCAGCCTGGGGATGTGATCATAATTATGCCGCCGCGTGAGCCAATGGGGACGAGGGAACTCGGTCCTAAAATCATCCCAAAACCGAAGGCGAGCTCGAAAATGCGGACACGGCCTGGGACCGGAGATGCGATCCGTAGTCGTTAGTTGCACTGGGTTTGCACAGCAACCACCGCTCCC---C
>gene=chr10_119300886-119301091; species=panTro
CCAATAAACAGAGAGCAGCGCCAGCAGCCTGGGGATGTGATCATAATTATGCCGCCGCGCGAGCCAATGGGGACGAGGGAACTCGGTCCTAAAATCATCCCAAAACCGAAGGCGAGCTCGAAAATGCGGACACGGCCTGGGACCGGAGATGCGATCCGTAGTCGTTAGTTGCACTGGGTTTGCACAGCAACCACACCCCCCCCCC
>gene=chr10_119300886-119301091; species=papHam
CCAATAAACAGAGAGCAGCGCCAGCAGCCTGGGGATGTGATCATAATTATGCCGCCGCGCGAGCCAATGGGGACGAGGGAACTCGGTCCTAAAATCATCCCAAAACCGAAGGCGAGCTCGAAAATGCGGACACGGCCTGGGACCGGAGAAACGATCCATAATCCCTAGTTGCACTGGGTTTGCACAGCAACCCCCCCTCCC----
>gene=chr10_119300886-119301091; species=ponAbe
-------------------------------------------------------------------------------------------------------------------------------------------------------------------------------------------------------------
>gene=chr10_119300886-119301091; species=rheMac
CCAATAAACAGAGAGCAGCGCCAGCAGCCTGGGGATGTGATCATAATTATGCCGCCGCGCGAGCCAATGGGGACGAGGGAATTCGGTCCTAAAATCATCCCAAAACCGAAGGCGAGCTCGAAAATGCGGACACGGCCTGGGACCGGAGAAACGATCCATAATCCCTAGTTGCACTGGGTTTGCACAGCAACCCCCCCTCCC----
>gene=chr10_120101741-120101979; species=hg19
CGAACCGGCGGGTAACCAACCCTCCATAAGCCGTACTCACCTGTCAGGAAGTGGTCGCCCAGCAGCCATCTTAGGACCCCGTCAACATCGCGCCTTCTCATTGGCTCCTGCGTCTCAACCAATGGGCTGGGGCCGTTCTGGCCCTAGGGTCGCCTTAGCAACCGGCCTCCTGGGGCTTCCCTTTTTAGTCCGCCCGAAGGAGGTGGttcctttctttcttttttttctctcttttatc
>gene=chr10_120101741-120101979; species=bosTau
------GCACAAGAACCAGCCTACAATCAGCCGTACTCACCAGTCCGGACGGTGCCGCCCGGCAGCCATCTTAAGG-CCTGCCAACATCGCGCCTTCTCATTGGCTCCGACATCTCGACCAATGGGCTGGGGCCGTTCTGGTCTG-GGGTCGCCATGGTAACCGGTCGCGCTTGGCTCGCCTTTTAAATAAACGAAAAAGGG-CGATTCGTTTCTTTCTACT-------TCTTTTCTC
>gene=chr10_120101741-120101979; species=calJac
CGAGCCGGCGGGTAACCAG-CCTCCATAAGCCGTACTCACCTGTCAGGAAGCGGCAGCCCAGCAGCCATCTTAAGACCCCGTCAACATCGCGCCTTCTCATTGGCTGCTGTGTCTCAGCCAATGGGCTGGGACCATTCTGGCCCTAAGGTCGCCAGGGCAACCGGCCTCGCGGGGTTTCCGTTTTTAGTACGCCCGAAGGAGGTAATTCCTTTCTTTCTTCTTTTT-TCTCTTT----
>gene=chr10_120101741-120101979; species=canFam
TCGGGCGACCGGGAAGCGGCCTCCCATCAGCCGTACTCACCCGTCGGGAGCCGGCCGCCCGGCAGCCATCTTAAGACCCAGCCAACACCGCGCCTCCCCATTGGCTCCGGCTTCTCAGCCAATGGGCTGCGGCCGTTCTGGCCTC-GGGTCGTCATGGCAACCGGCCGCGCTTCGCTCCGTTTTCGGATGTGTCTGCAGCGGCGGATTCGTTTCTTTCTGCT-------TCTTTTCCT
>gene=chr10_120101741-120101979; species=equCab
CCGTGAAGCCCCGAACCAGCCCCCAACCAGCTGTACTCACGGCACAGGAGCCGGCCACCCGGCAGCCATCTTAAGGCCCAGCCAACATCGCGCCTTCCCATTGGCTCCGGCCTCTCAGCCAATGGGCGGGGGCCGTTCTGGTCCG-GGGTCGCCATGGCAACCGACCGAGCTCGCCTCGGCTTTAAAATCAACAAAAAAGGAGCAGTTCGTTTCTTTCTGCTGGTTTCCCCTTCTCTA
>gene=chr10_120101741-120101979; species=gorGor
CGAACCGGCGGGTAACCAACCCTCCATAAGCCGTACTCACCTGTCAGGAAGCAGTTGCCCAGCAGCCATCTTAGGACCCCGTCAACATCGCGCCTTCTCATTGGCTCCTGCGTCTCAACCAATGGGCTGGGGCCGTTCTAGCCCTAGGGTCGCCTTAGCAACCGGCCTCCTGGGGCTTCTCTTTTTAGTCTGCCCGAAGGAGGTGGTTCCtttctttcttttttttttttcttttATC
>gene=chr10_120101741-120101979; species=panTro
CGAACCGGCGGGTAACCAACCCTCCATAAGCCGTACTCACCTGTCAGGAAGCGGTCGCCCAGCAGCCATCTTAGGACCCCGTCAACATCACGCCTTCTCATTGGCTCCTGCGTCTCAACCAATGGGCTGGGGCCGTTCTGGCCCTAGGGTCGCCTTAGCAACCGGCCTCCTGGGGCTTCCCTCTTTAGTCTGCCCGAAGGAGGTGGttcctttctttcttttttttctctcttttatc
>gene=chr10_120101741-120101979; species=papHam
CGAGCCGGCGGGTAACCAACCCTCCATAAGCCGTACTCACCTGTCAGGAAAGGGTTGCCCGGCAGCCATATTAAGACCCCGTCAACATCGCGCCTTCTCATTGGCTCCTGCGTCTCAGCCAATGGGCTGGGGCCGTTCTGGCCCTAGGGTCGCCTTGGCAACCGGCCTCGTGGGGCGTGCCTTTTTAGTCCGTGCGAAGGAGGTGGTTC----CTTGCTTTTTTTTCTCTCTTTTCTC
>gene=chr10_120101741-120101979; species=ponAbe
CGAGCCGGCGGGTAACCAACCCTCCATAAGCCGTACTCACCTGTCAGGAAGCGGTCGCCCGGCAGCCATCTTAGGACCCCGTCAACATCGCGCCTTCTCATTGGCTCCTGCGTCTCAGCCAATGGGCTGGGGCCGTTCTGACCCTAGGGTCGCCTTAGCAACTGGCCTCGTGGGGCTTCCCTTTTTAGTCCGCCCGAAGGAAGTGGTTCTTTTCTTTCCTTATTTTCTCTCTTTTATC
>gene=chr10_120101741-120101979; species=rheMac
CGAGCCGGCGGGTAACCAACCCTCCATAAGCCGTACTCACCTGTCAGGAAAGGGTCGCCCGGCAGCCATCTTAAGACCCCGTCAACATCGCGCCTTCTCATTGGCTCCTGCGTCTCAGCCAATGGGCTGGGGCCGTTCTGGCCCTAGGGTCGCCTTGGCAACCGGCCTCGTGGGGCGTGCCTTTTTAGTCCGTGCGAAGGAGGTGGTTC----CTTGCTTTTTTTTCTCTCTTTTCTC
>gene=chr10_121446976-121447163; species=hg19
CTAAAGCCTGCATTTGAAAGCTTCAAGAAAAGACTGAGAGGCAATCTCTTGctgtttcccctaaaggcagattggcagatcagtcctcctatccggagcagctagaaaagctggcaaaacaaacaagacctatctgaaggtgagccgccaagggggtgaggatttgagggtcaaggtcctggagaga
>gene=chr10_121446976-121447163; species=bosTau
CTAAAACCTGCATTTGAAAGACTGGAGAAAAATG--AGAAGCAACTCCTTCCTGGGGTCCATAATGtcagacgag-----------ttctattaagaatagtgaggaaagctgacaaaacattgaagaagtgtgtgaaggtgaattaccaacgtggtgagggtttgagggccacgatcccagaaaaa
>gene=chr10_121446976-121447163; species=calJac
CTACAGGCTGCATTTAAAAGCTTCCAGAAAAGACTGAGAGGCAATCTCTTGCTGTTTCCCCTGAAGGCagactggtcgatcagccctcctatccagaacagctagaaaatctggcaaaacaaacg-----tgtttgaaggtgagccaccaaggcggtgaggatttgagggtcaaggtcctggagaga
>gene=chr10_121446976-121447163; species=canFam
CTAAAGCCTGCATTTGAAAGATGCAAGAAAAGAGT--GAGGCAACTTCTTACTGTGTACCAGTGAGGTAGATCGGCAGTTCAACTGTCTTATCAAGAACAGCTAAACAAGCTGCCTAAACATACAATGTGTGTTTGAAAGTGAGCTACCAAGAGGGTAAGGATTTGAGGGCCAAGATCCTGGAGAGA
>gene=chr10_121446976-121447163; species=equCab
CAAAAGCCTACATCTGAAAGACTCAAGAAAAGAGTGAGAGGCAACTTCATTCCATGGTCCAGTAAGGCAGATTGGCGGTTcaagcttcctgttgagaacagctggaaaagctggcaaaacatataagatgtgtctgaaggtgagctaccaaggtgttgaggatttgagagccaagatcttggagaga
>gene=chr10_121446976-121447163; species=gorGor
CTAAAGCCTGCATTTGAAAGCTTCAAGAAAAGACTGAGAGGAAATCTCTTGctgtttcccctaaaggcagattggcagatcagccctcctatccggagcagctagaaaagctggcaaaacaaacaagacctatctgaaggtgagccgccaagggggtgaggatttgagggtcaaggtcctggagaga
>gene=chr10_121446976-121447163; species=panTro
CTAAAGCCTGCATTTGAAAGCTTCAAGAAAAGACTGAGAGGCAATCTCTTGCTGTTTCCCCTAAAGGCAGATTGGCAGATCAGCCCTCCTATCCGGAGCAGCTAGAAAAGCTGGCAAAACAAACAAGACCTATCTGAAGGTGAGCCGCCAAGGGGGTGAGGATTTGAGGGTCAAGGTCCTGGAGAGA
>gene=chr10_121446976-121447163; species=papHam
CTAAAGCCTGCATTTGAAAGCTTCAAGAAAAGACTGAGAGGCAATCTCTTGctgtttcccctaaaggcagattggcagatcagctctcctatccagagcagctagaaaagctggcaacacaaacaagacatatttgaaggtgaggcaccaagggggtgaggatttgcgggtcaaggtcctggaaaga
>gene=chr10_121446976-121447163; species=ponAbe
CCAAAGCCTGCATTTGAAAGCTTCAAGAAAAGACTGAGAGGCAATCTCTTGctgtttcccctaaaggcagattggcagatcagctctcctatccggagcagctagaaaagctggcaaaacaaacaagacatatctgaaggtgagccactaagggggtgaggatttgagggtcaaggtcctggagaga
>gene=chr10_121446976-121447163; species=rheMac
CTAAAGCCTGCATTTGAAAGCTTCAAGAAAAGACTGAGAGGCAATCTCTTGCTGTTTCCCTTAAAGGCAGGTTGGCAGATCAGCTCTCCTATCCAGAGCAGCTAGAAAAGCTGGCAAAACAAACAAGATATATTTGAAGGTGAGCCACCAAGGGGGTGAGGATTTGCGGGTCAAGGTCCTGGAAAGA
>gene=chr10_121545675-121545999; species=hg19
AGTCTCGGTCACAAGATGTAAGTTGCAAGCGTAATTTAAAAACTAGGGAAGTGCTGTGGAGCTTGTGGCTGTGGTGTTGTCTTTTTGAGATCGCGTGTTTCAGAGTTGTGATAAGGACCTAACCACATACCACACAGAACTGGCTGGGCCTCTGGAAAAGGGAAGGTGATCCTGTTGCCAGTGCTATGCATTGTAATCCCTGGGGCTCTGTGTAAACAAAATACCTTAGGACTGGGAAGGAATCCTAAGAAGTAATTTTCTCTATCCCTGTTTTTTGTCAGGACTGAATTTAACCTTTTCAGAAAGGTAGTGCTCTATACTTTA
>gene=chr10_121545675-121545999; species=bosTau
AATCTTGGTTGTGAACTCTAAGTGGTTAGAGCAGTAGAAATACTAGGGGAGCACTGTGGTGC-TGTGGTTGT--GGTTTTCTTTTTGAGATTGTGTGTATCGATGTTGTGATAAGGGCCTAAGCACATATTATGCAGAACTGGCTGGGCCTCTGGAAAAGGGAAGGTGATCTTACTGTACACGCTGTGTGTTGTAATCCCAAGAGTTCTGTCTAAACAAAGCATTTTAGGACT-GGAAGGAATTCCAAGAAGTTATTTTCTATATTCTTATTTCTTGGTAGGACTGAACTTAACCTTTAaa-aaagatagtg------------
>gene=chr10_121545675-121545999; species=calJac
AATCTTGGTCATGACGTGTAAGTTGCAAGCGTAATTTAAAAACCAGGGAACTGCTGTGGAGCCTGTGGCTGTGTTATTTTCTTTTTGAGATCGAGTGTTTCAGAGCTGTGATAAGGACCTAACCACATACCACACAGAACTGGCCGGGCCTCTGGAAAGGGGAAGGTGATCCTGTTGCCAATGCAGTGCATTATAAT-CCTGCGACTCTGTGTAAACAAAATACCTTAGAACTGGGAAGGAATCCCAAGCAGTAATTTTCTCTATCCCTGTTTTTTGTCACGACCGAATTTAACCTTTTCAGAAAGGTAGTGCTCTATACTTTA
>gene=chr10_121545675-121545999; species=canFam
AATCTTGGTTGTGAACTATAAGTGGCTACAGTAATAGAAAAACTAGAGGACCATCAGGGAGCTTGTGGTGGT--GGTTTTCTTTTTGAGATGATGTGTATCAAAGCTGTGATAAGGGCTTAAGCACATACTGTACAGAACTGGCTGGGCCTCTGGGAAAGGGAAGATGATCCCACTATCAGCACTGTATGTTGTAATTCTAAGAGCTCTGTCTAAACAAAGCATCTTCGGACT-GGATGTGATCCCAAGAAGTTATTTTCTCTATCTTAGATCTTTAGTAAGACTAAATTTAACCCTTTTAG----------GTCTATACT---
>gene=chr10_121545675-121545999; species=equCab
AATCTTGGTTGTGAAATGCCAGTTGGTAGAGCGATGGAACAAGTAGGGGAGCCCCATGGGGCTTGTGGTGGT--CGTTTTCTTTTTGAGATCCTGTGTATCAAAGTTGTGATAAGAACCAAAGCACATGCTACACAGAACTGGCTGGGCCTCTGGAAAAGGGAAGCTGATCCCTCTGTCAGCGCTACACGTGGTAATCCCAAGGGCTCTGTCTaaacaaagcatcttaggact-ggaagggatcccaagaaatagttttctttatccctgctttttggtaggactgaatttaaCCGTT--------------------------
>gene=chr10_121545675-121545999; species=gorGor
------------------------------------------------------------------------GGTGTTTTCTTTTTGAGATCGCGTGTTTCAGAGTTGTGATAAGGACCTAACCACATACCACACAGAACTGGCTGGGCCTCTGGAAAAGGGAAGGTGATCCTGTTGCCAGTGCTATGCATTGTAATCCCTGGGGCTCTGTGTAAACAAAATACCTTAGGACTGGGAAGGAATCCTAAGAAGTAATTTTCTCTATCCCTGTTTTTTGTCAGGACTGAATTTAACCTTTTCAGAAAGGTAGTGCTCTATACTTTA
>gene=chr10_121545675-121545999; species=panTro
AGTCTCGGTCACAAGATGTAAGTTGCAAGTGTAATTTAAAAACTAGGGAAGTGCTGTGGAGCTTGTGGCTGTGGTGTTTTCTTTTTGAGATCGCGTGTTTCAGAGTTGTGATAAGGACCTAACCACATACCACACAGAACTGGCTGGGCCTCTGGAAAAGGGAAGGTGATCCTGTTGCCAGTGCTATGCATTGTAATCCCTGGGGCTCTGTGTAAACAAAATACCTTAGGACTGGGAAGGAATCCTAAGAAGTAATTTTCTCTATCCCTGTTTTTTGTCAGGACTGAATTTAACCTTTTCAGAAAGGTAGTGTTCTATACTTTA
>gene=chr10_121545675-121545999; species=papHam
AATCTTGGTCATAAGATGTAAGTTGCAAGCACAATTTAAAAACTAGGGAAGTGCCATGGAGCTTGTGGCTGTGGTATTTTCTTTTTGAAATCTCATGTTTCAGAGTTGTGATAAGGACCTAACCACGTGCCACACAAAACTGGCTGGGCCTCTGGAAAAGGGAAGGTGACCCTGTTGCCAGTGCTATGCATTCTAATCCCTGGGGCTCTGTGTAAACAAAATACCTTAGGACTGGGAAGGAATCCT---AAGTAATTTTCTCTATCCCTGTTTTTTGTCAGGACTGAATTTAACCGTTTCAGAAAGGTAGTGCTCTGTACTTTA
>gene=chr10_121545675-121545999; species=ponAbe
AGTCTCGGTCACAAGATGTAAGTTGCAAGCATAATTTAAAAACTAGGGAAGTGCTGTGGAGCTTGTGGCTGTGGTGTTTTCTTTTTGAGATCGCATGTTTCAGAGTTGTGATAAGGACCTAACCACATACCACACAGAACTGGCTGGGCCTCTGGAAAAGGGAAGGTGATCCTGTTGCCAGTGCTGTGCATTGTAATTCCTGGGGCTCTGTGTAAACAAAATACCTTAGGACTGGGAAGGAATCCTAAGAAGTAATTTTCTCTATCCCTGTTTTTTGTCAGGACTGAATTTAACCTTTTCAGAAAGGTAGTGCTCTATACTTTA
>gene=chr10_121545675-121545999; species=rheMac
AATCTTGGTCATAAGATGTAAGTTGCAAGCACAATTTAAAAACTAGGGAAGTGCTGTGGAGCTTGTGGCTGTGGTGTTTTCTTTTTGAAATCTCATGTTTCAGAGTTGTGATAAGGACCTAACCACGTGCCACACAAAACTGGCTGGGCCTCTGGAAAAGGGAAGGTGACCCTGTTGCCAGTGCTATGCATTGTAATCCCTGGGGCTCTGTGTAAACAAAATACCTTAGGACTGGGAAGGAATCCT---AAGTAATTTTCTCTATCCCTGTTTTTTGTCAGGACTGAATTTAACCGTTTCAGAAAGGTAGTGCTCTGTACTTTA
>gene=chr10_124913736-124913930; species=hg19
TGAGCCCACGTGATCGGAAAAGCAGCGGTTTCCCTTTGAGCCGGAACAGGATGACTGGGTTGACCGATGCTGGGCAGCTGAGCGGACCAATCGGCCCCCTAGACTGAGACGTTGGCGTTTGAAATCAGCCAATGGCAGGTCTACACTGGAGCTTCCTCTCCGCCTCCTTCGCCTAGCCTGCGAGTGTTCTGAGG
>gene=chr10_124913736-124913930; species=bosTau
AGCAGTCACGTGATCGGAAAGGCTGCCGTTTGCCTTTGTGCCGGAACAGGTTGACTGGGTCGCCCGA-GCCCGGCCTCGGGATGAACCAATCGGCTGCCTAGCAGGAGACGTTGGCGTTTGAAATTAGCCAATGACAGGCTTTGGCTGGAGCTTTGTCTCCGCCTACTTCGCTCAACGCGCGAGAGCGCGGAGG
>gene=chr10_124913736-124913930; species=calJac
CGAGCCCACGTGATCGGAAAAGCGGCGGTTTCCCTTTGAGCCGGAACAGGATGACTGGGTTGACCGATGCTGGGCAGCTGAGCGGACCAATTGGCCGCCTAGACTGAGACGTTGGCGTTTGAAATCAGCCAATGGCAGGTCTACGCTGGAGCTTCCTATCCGCCTCCTTCGCCCAGACTGCGAGTGCTCTGAGG
>gene=chr10_124913736-124913930; species=canFam
AGAGACCATGTGATCGGAAAAGCCGCGGTTTGCCTTTGAGCCGGAACAAGATGGCTGGCTTGACCGACGCCGGGCCTCCGAGCGGACCAAT-------------------------------------------------------------------------------------------------------
>gene=chr10_124913736-124913930; species=equCab
CGAGACCACGTGATCGGAAAACCCGCGGTTTGCCTTTGAGCCGGAACAGGATGACTGCGTTGACCGACGCCGGGCCTCCGAGCGGACCAATCGGCTGCCTAGGAGGAGACGTTGGCTTTTGAAATCAGCCAATGGCAGGCATACGCTGGAGCTTCCTCTCCGCCTTCTTCGCCCGGGCTGCGAGTGCTTGACGG
>gene=chr10_124913736-124913930; species=gorGor
TGAGCCCACGTGATCGGAAAAACAGCGGTTTCCCTTTGAGCCGGAACAGGATGACTGG----------------------------------------------------------------------------------------------------------------------------------------
>gene=chr10_124913736-124913930; species=panTro
TGAGCCCACGTGATCGGAAAAGCAGCGGTTTCCCTTTGAGCCCGGACAGGATGACTGGGTTGACCGATGCTGGGCAGCT-------------------------------------------------------------------------------------------------------------------
>gene=chr10_124913736-124913930; species=papHam
TAAGCCCACGTGATCGGAAAAGCAGCGGTTTCCCTTTGAGCCGGAACAGGATGACTGGGTTGACCGATGCTGGGCAGCTGAGCGGACCAATCGGCCGCCTAGACTGAGTCGTTGGCGTTTGAAATCAGCCAATGGCAGGTCTACGCTGGAGCTTCCTCTGCGCCTCCTTCGCCTAGCCTGCGAGTGCTCTGAGG
>gene=chr10_124913736-124913930; species=ponAbe
TGAGCCCACGTGATCGGAAAAGCAGCGGTTTCCCTTTGAGCCGGAACAGGATGACTGGGTTGACCGATGCTCGGCAGCTGAGCAGACCAATCGGTCGCCTAGACTGAGACGTTGGCGTTTGAAATCAGCCAATGGCAGGTCTACACTGGAGCTTCCTCTCCGCCTCCTTCGCCCAGCCTGAGAGTGCTCTGAGG
>gene=chr10_124913736-124913930; species=rheMac
TGAGCCCACGTGATCGGAAAAGCAGCGGTTTCCCTTTGAGCCGGAACAGGATGACTGGGTTGACCGATGCTGGGCAGCTGAGCGGACCAATCGGCCGCCTAGACTGAGTCGTTGGCGTTTGAAATCAGCCAATGGCAGGTCTACGCTGGAGCTTCCTCTGCGCCTCCTTCGCCCAGCCTGCGAGTGCTCTGAGG
>gene=chr10_125770514-125770595; species=hg19
AGGCTGGCAGAGGTTGTCAGTCACCGCCACGCCCCGCCCTCTGGAGTGAGGAGAGGCCCTGGAAAAGGCCGGGAGGGGCTG
>gene=chr10_125770514-125770595; species=bosTau
AAACCAGCA-------------GGTGCTGCCTCCCAAG------------------------------------AGTGCGG
>gene=chr10_125770514-125770595; species=calJac
---------------------------------------------------------------------------------
>gene=chr10_125770514-125770595; species=canFam
AAGCCAGCC-------------ACCTCCACCCCCAGCCCTCTAG-------------------------------------
>gene=chr10_125770514-125770595; species=equCab
--------------------------------------------AGCAGGGAGAGACCCGGGAATGAGCCAGCAGGTGCTG
>gene=chr10_125770514-125770595; species=gorGor
AGGCTGGCAGAGATTGTCAGTCACCGCCACGCCCCGCCCTCAGGAGTGAGGAGAGGCCCT-GAACAGGCCGGCAGGGGCTG
>gene=chr10_125770514-125770595; species=panTro
AGGCTGGCAGAGGTTGTCAGTCACCGCCACGCCCCGCCCTCTGGAGTGAGGAGAGGCCCTGGAAAAGGCCGGCAGGGGCTG
>gene=chr10_125770514-125770595; species=papHam
AGGCCGGCAGAGGTTGTCAGTCACCCCCACGTCCCGCCCTCTGGAGTGAGGAGAGGCCCTGGAACAGGCCGGCAGGGGCTG
>gene=chr10_125770514-125770595; species=ponAbe
AGGCTGGCAGAGGTTGTCAGTCACCGCCACGCCCTGCCCTCTGGAGTGAGGAGAGGCCCTGG-ACAGGCCGGCAGGGGCTG
>gene=chr10_125770514-125770595; species=rheMac
aggccggcagaggttgtcagtcacccccacgccccgccctctggagtgaggagaggccctggaacaggccggcaggggctg
>gene=chr10_131909335-131909551; species=hg19
GAAAGCATTCTTTCAGGATCCCGCCAAACTTTTGACAACACCCCGTGGATCGGCTGGAGGAGCGCCCGCCTCCTCTGTCTTATGATTGGTTGTTAGGCCTCGTGGGGAGCCGTCTCCCTGTGGCTGGTTGGCTAATAGATGGCGCAGCGGGTCAATTAGCTTGAGCGAGACAGCGGGTGTTTCTGGGAGTTGTGGTCCGCAGGGCTGCCTCGCTTC
>gene=chr10_131909335-131909551; species=bosTau
GAACCTG----TTTAGGGTTTCGCCACGATT-CGACTTCGGGCCTGCGATCGGCAGGAGGAGCGCCCGCCTCTC--CTCTTGTGATTGGTCCCTGAGCCCCGTCTGCTGTCG-----------CTGGTTGGCTGATAGGTGGCGCAGCGGGCCTGTCAG-AGCGGAGGAGC-GCTGGCGTCTCTGGGAGTTGTAGTTTGGGAGGCCGCCTCGCTTC
>gene=chr10_131909335-131909551; species=calJac
GAAATCATTCTTTCAGGAACCCGCCAAGCTTT----------------------------------------------------------------------------------------------------------------------------------------------------------------------------------------
>gene=chr10_131909335-131909551; species=canFam
GAACCGACTCCTTCGGCGTCCCGCCACGCCT-GCACTCCGAGCGTCGGACCGGCTGGGGGAGCTCCCGCCCCCTCGCTCTCGTGATTGGCCGTGGCGCGCCGTCCGCAGCCGTCTTCCGGTGGTTGGT-GGTTGATGGATGGCGCAGCGAGCCAATCGGCGCCGGCGAGCCGGAGCGGATTTCTGGGAGTTGTAGTCAGAGAGGCGGCCCCATCTC
>gene=chr10_131909335-131909551; species=equCab
GAACCTACTCTTCTAGGGTCCCGCCACGCTT-CAACTACAGACCTCCGATCGGCTGCAGGAGCGCCCGCCTCCTCTCTCTCGTCATTGGTCCCTGAGCCCAGGCTGCAGCCGACTTCCTGCGGCTGGTTGGCTGATAGATGGCGCAGCGGGCCAATCAGTATGGGCGAGCCTGTGGGGGTCTCTGGGAGTTGTAGTTGGGGAGTTGGCCTCGCTTC
>gene=chr10_131909335-131909551; species=gorGor
GAAAGCATTCTTTCAGGATCCCGCCAAACTTTTGACAACACCCCGTGGATCGGCTGG-GGAGCGCCCGCCTCCTCTGTCTTATGATTGGTTGTTAGGCCTCGTGGGGAGCCGTCTCCCTGTGGCTGGTTGGCTAATAGATGGCGCAGCGGGTCAATTAGCTTGAGCGAGACAGCGGGTGTTTCTGGGAGTTGTGGTCCGCAGGGCTGCCTCGCTTC
>gene=chr10_131909335-131909551; species=panTro
GAAAGCATTCTTTCAGGATCCCGCCAAACTTTTGACAACACCCCGTGGATCGGCTGGAGGAGCGCCCGCCTCCTCTATCTTATGATTGGTTGTTAGGCCTCGTGGGGAGCCGTCTCCCTGTGGCTGGTTGGCTAATAGATGGCGCAGCGGGTCAATTAGCTTGAGCGAGACAGCGGGTGTTTCTGGGAGTTGTGGTCCGCAGGGCTGCCTCGCTTC
>gene=chr10_131909335-131909551; species=papHam
GAAAGCATTCTTTCAGGATCTCGCCAAACTTTTGACAACAGCCAGTGGATCGGCTGGAGGAGCGCCCGCCTCCTCTGTCTTATGATTGGTTGTTAGGCCTCGTGGGGCGCGGTCCCCCTGTGGCTGGTTGGCTAATAGATGGCGCAGCGGGCCAATTAGCTTGAGTGAGACAGCGGGTGTTTCTGGGAGTTGTGGTCCGCAGGGCTGCCTCGCTTC
>gene=chr10_131909335-131909551; species=ponAbe
GAGAGCATTCTTTCAGGATCCCGCCAAACTTTTGACAACACCCCGTGGATCGGCTGGAGGAGCGCCCGCCTCCTCTGTCTTATGATTGGTTGTTAGGCCTCGTGGGGAGCCGTCTCCCTGTGGCTGGTTGGCTAATAGATGGCGCAGCGGGTCAATTAGCTTGAGCGAGACAGCGGGTGTTTTTGGGAGTTTTGGTCCGCAGGGCTGCCTCGCTTC
>gene=chr10_131909335-131909551; species=rheMac
GAAAGCATTCTTTCAGGATCCCGCCAAACTTTTGACAACAGCCGGTGGATCGGCTGGAGAAGCGCCCGCCTCCTCTGTCTTATGATTGGTTGTTAGTCCTCGCGGGGCGCGGTCTCCCTGTGGCTGGTTGGCTAATAGATGGCGCAGCGGACCAATTAGCTTGAGTGAGACAGCGGGTGTTTCTGGGAGTTGTGGTCCGCAAGGCTGCCTCGCTTC
>gene=chr10_134221457-134221703; species=hg19
TCTCCAAGTGAGGCCTGAGGCCTTGGCTGGCAGGGAGTGCCCAGCCGGGAGGGAGGACGGGAGGACACAGTCTTGCAGGCTCAGGGCCGGCTGTGTTTATCCGGAAGTGGAGGAAGAATCTCACCAGACGGGTTTGCCTGCCTCCACGGGGGGCAGTGCCTGCACACGGGGCCTGCGCCGGGACCAGCCCCCTGCTCTGGGAGTGGGGGTGCCGGATCCTTTCAGCACCAAAGCGCAGAGTGGTGT
>gene=chr10_134221457-134221703; species=bosTau
GCTCCCAGCCCGGCCCCTGGCCGCGGTGGGCGGCTTGCCCACACACTGTGAGA-------GAGAAGGCAGCCCCTTAGGTTCAGGGCTCGCTGTGTTTATCTGGAGGCAG-GGAGGAATCTCACCAGACAAGTTTGCCTGCTGC---GGGGGCCTGGCTCCTGGGGC----------------GGAGCC---GGGTGGGGGGGCGGGGTTGCTGAATCCTTTCGGCGCCAAAG--CAAAGTGGT-T
>gene=chr10_134221457-134221703; species=calJac
--------------------------------------------------------------GGACACAGGCTTGCAGGCTCAGGG-CGGCTGTGTTTATCCGGAAGCAGA-GAAAAATCTCACCAGACGAGTTTGCCCGCCTCTGCAGGGGGCAGTGCCTG-----TGGGCCTGTGCCAGGACCAGCCCCCTGCTCTGGGAGTAGGGGTGCCAGATCCTTTCAGCGCCAAAGTGCAGAGTGGCAT
>gene=chr10_134221457-134221703; species=canFam
------------------------------------------------------------------------------------------------------------------------------------------------------------------------------------------------------------------------------------------------------
>gene=chr10_134221457-134221703; species=equCab
GC-CCAGATGAAACCCGGGGCCCTGGCTGGCAGGGAGCCCCCAGGC----TGG-------GAGAAGGCAGCCGGGTAGGTTCAGGG---------------AGGAAGCAGGGGAAGAATCTCGCCAGACCGGTTTGCC-GCTGC---AGGGGCCC-TGCCCACAAAC----------------TGTGCCCAGAGCTGTGGGAGCTGGGCTGCCAGATCCTTTTAGTGCAAAAGCACAAAGTGGT-T
>gene=chr10_134221457-134221703; species=gorGor
TCTCCAAGTGAGGCCTGAGGCCTTGGCTGGCAGGGAGTGCCCAGCC----GGGAGGACGGGAGGACACAGTCTTGCAGGCTCAGGGCCGGCTGTGTTTATCCGGAAGTGGAGGAAGAATCTCACCAGACGGGTTTGCCTGCCTCCACGGGGGGCAGTGCCTG------------------------------------------------------------------------------------
>gene=chr10_134221457-134221703; species=panTro
TCTCCAAGTGAGGCCTGAGGCCTTGGCTGGCAGGGAGTGCCCAGCCGGGAGGGAGGACGGGAGGACACAGTCTTGCAGGCTCAGGGCCGGCTGTGTTTATCCGGAAGTGGAGGAAGAATCTCACCAGACGGGTTTGCCTGCCTCCACGGGGGGCAGTGCCTGCACACGGGGCCTGCGCCGGGACCAGCCCCCTGCTCTGGGAGTGGGGGTGCCGGATCCTTTCAGCACCAAAGCGCAGAGTGGTGT
>gene=chr10_134221457-134221703; species=papHam
TCCCCAAGTGAGGCCCGAGGCCTTGGCTGGCAGGGAGTGCCCAACC----GGGAGGGTGGGAGGACGCAGTCTTGCAGGCTCAGGGCCGGCTGTGTTTATCCGGAAGTAGAGGAAGAATCTCACCAGACGGGTTTGCCTGCCTCCACGGGGGGCAGTGCCTG-----GGGGCCTGTGCCAGGACCAGCCCCCTGCTCTGGGAGTGGGGGTGCCAGATCCTTTCAGCACCAAAGCGCAGAGTGGTGC
>gene=chr10_134221457-134221703; species=ponAbe
TCCCCAAGTGAGGCCTGAGGCCTTGGCTGGCAGGGAGTGCCCAGCC----GGGAGGACGGGAGGACACGGTCTTGCAGGCTCAGGGCCGGCTGTGTTTATCCGGAAGTAGAGGAAGAATCTCACCAGACGGGTTTGCCTGCCTCCACGGGGGGCAGTGCCTGCACAC-GGCCCTGCGCCAGGACCAGCCCCCTGCTCTGGGAGTGGGGGTGCCGGATCCTTTCAGCACCAAAGCGCAGAGTGGTGT
>gene=chr10_134221457-134221703; species=rheMac
TCCCCAAGTGAGGCCCGAGGCCTTGGCTGGCAGGGAGTGCCCAACC----GGGAGGATGGGAGGACGCAGTCTTGCAGGCTCAGGGCCGGCTGTGTTTATCCGGAAGTAGAGGAAGAATCTCACCAGACGGGTTTGCCTGCCTCCACGGGGGGCAGTGCCTG-----GGGGCCTGCGCCAGGACCAGCCCCCTGCTCTGGGAGTGGGGGTGCCAGATCCTTTCAGCACCAAAGCGCAGAGTGGTGC
>gene=chr10_134223226-134223389; species=hg19
GAATCACCAGTTCCCAAATTAGTGCataatcacacacaggaactgctgagaaggaagggaagaggggcttgaagcagagcatccagcgagaaacctggcctggactgggatccgggaaggcttcctggaggaggtggcaggagccaggatctgaatggtgagc
>gene=chr10_134223226-134223389; species=bosTau
GACTCA--CCTCTCCGGATTCATGTGTGATCATGCGCAGGAATGGCCGAGA---AGGAGACAAGGGCCTCTGGGCAGAGTGTCTGGTgaggaagctgattgggactgggctctgggaaggcttcctggaggaggtgacgtaagccgagattagaacag-----
>gene=chr10_134223226-134223389; species=calJac
GAATCACCAGTTCCCAAATTAGTGCataatcacacacaggaactgctgagaaggaagggaagagggccttgaagcagagcgtccagcgagaaacctggcctggactgggatctaggaaggcatcctggaggaggtggcaggagccaggatcttgatggtgagc
>gene=chr10_134223226-134223389; species=canFam
GAATCC-CAGCGCCCACATTTGTGCATAATCACACACAGGAACGGCTGAG----AAGGGACGAGGGCCCCACAGC-GAGCATCTGGCgaggaagctgacctggactgggatccgggaaggcttcctggaagaggtgacataggctgagcgc-gaacggtgagc
>gene=chr10_134223226-134223389; species=equCab
GAACCA-CAGTCCCCAAATTCGTGCGTAGTCACAGACAGAAATGGCTGAG----AAGGGATGagggccccacggcagggcatccagagacgaagctgagttgggctgggatctgggaaggcttcctggaggaggtgacatgggctgagattggaactgtgagc
>gene=chr10_134223226-134223389; species=gorGor
GAATCACCAGTTCCCAAATTAGTGCataatcacacacaggaactgctgagaaggaagggaagaggggcttgaagcagagcatccagcgagaaacctggcctggactgggatctgggaaggcttcctggaggaggtggcaggagccaggatctgaatggtgagc
>gene=chr10_134223226-134223389; species=panTro
GAATCACCAGTTCCCAAATTAGTGCATAATCACACACAGGAACTGCTGAGAAGGAAGGGAAgaggggcttgaagcagagcatccagcgagaaacctggcctggactgggatccgggaaggcttcctggaggaggtggcaggagccaggatctgaatggtgagc
>gene=chr10_134223226-134223389; species=papHam
GAATCACCACTTCCCAAATTAGTGCataatcacacacaggaactgctgagaaggaagggaagaggggcttgaagcagagcatccagcgagaaacctggcctggactgggatccgggaaggcttcctggaggaggtggcaggagccaggctctgaatggtgagc
>gene=chr10_134223226-134223389; species=ponAbe
GAATCACCAGTTCCCAAATTAGTGCataatcacacacaggaactgctgagaaggaagggaagaggggcttgaagcagagcatccagcgagaaacctggcctggactgggatccgggaaggcttcctggaggaggtggcaggagccaggatctgaatggtgagc
>gene=chr10_134223226-134223389; species=rheMac
GAATCACCACTTCCCAAATTAGTGCATAATCACACACAGGAACTGCTGAGAAGGAAGGGAAgaggggcttgaagcagagcatccagcgagaaacctggcctggactgggatccgggaaggcttcctggaggaggtggcaggagccaggctctgaatggtgagc
>gene=chr10_134914700-134914884; species=hg19
CTTCCCGCCTGCCCCGCCCTTGTCACACCCACCTTCCTGCCCGCCTGCCCCGCCCACCGGGGCCACAGCTCAGCACTGAGTGAAACCTGGTCCCAGGCTCTGGATGGCTGGAGAGGACGGACTGTTGCTATGGCAACAAAGAGATGGCCGTGAGCCCCATTCGCATGCTAAGTGACACATTCAA
>gene=chr10_134914700-134914884; species=bosTau
CGCTCCGGGCGATTCGTCAGCACC------CCCCTGCACCCCACCACCCACAGCCACCGGCGTCGCAGGGAAA---------------GGTCCAGAGCT---GGCGGCTGGAGAGGAGAGGTGGTCGTTATGGGACCAGAGCCA----GGCGCGCCGCGCGGAGG----CTGCGATACCACGCA
>gene=chr10_134914700-134914884; species=calJac
-----------ccccgcccttgtcctacccaccttcctgcctgcctgccCCACCA---AGGGCCACAGCTCAGCACTGAGTGAATCCTGGTCCCAAGCTATGGATGGCTGGAAAGGAC-GATGGTCGCTATGGCAACAAAGAGCTGGCCATGAGCCCCATTAGCGTGCTGAGTGACATGGTCAT
>gene=chr10_134914700-134914884; species=canFam
----------------------------------------------------------------------------------------------------------------------------------------------------------------------------------------
>gene=chr10_134914700-134914884; species=equCab
tgattcggactctccacaactgca------CTCTTCCGGCCAATCTTCCCCATCAATCAGCGTCACAGTGAAA---------------GGTCCAAAGCTCTGGATGGCAG-AGAGAACAGACGGTTGTCATGGCAACTGAAAGATGACCGTGAGCCTCATTAAAGCACTAAATGACAT------
>gene=chr10_134914700-134914884; species=gorGor
CTTCCCGCCTGCCCCGCCCTTGTCACACCCACCTTCCTGCCCGCCTGCCCCACCCACCGGGGCCACAGCTCAGCCCTGAGTGAAACCTGGTCCCAGGCTCTGGATGGCTGGAGAGGACGGACTGTTGCTATGGCAACAAAGAGATGGCCGTGAGCCCCATTCGCATGCTAAGTGACACAGTCAA
>gene=chr10_134914700-134914884; species=panTro
CTTCCCGCCTGCCCCGCCCTTGTCACACCCACCTTCCTGCCTGCCTGCCCCACCCACCGGGGCCACAGCTCAGCACTGAGTGAAACCTGATCCCAGGCTCTGGATGGCTGGAGAGGACGGACTGTTGCTATGGCAACAAAGAGATGGCCGTGAGCCCCATTCGCATGCTAAGTGACACAGTCAA
>gene=chr10_134914700-134914884; species=papHam
ctccccgcccgcctcacgcttgtcacacccatcttcctgcccacctgccccgcccaccAGGGCCACAGCCCAGCACTGAGTGAAGCCTGGTCCCAGGCTCTGGATGGCTGGAGAGGACGGACGGTTGCTATGGCAACAGAGAGATGGCCACAAG-CCCGTTCGCAGGCTGAGTGACATCGTCAA
>gene=chr10_134914700-134914884; species=ponAbe
CTTCCCGCCTGCCCCGCCCTTGTCACACCCACCTTCCT----GCCTGCCCCGCCCACCGGGGCCACAGCTCAGCACTGAGTGAAACCTGGTCCCAGGCTCTGGATGGCTGGAGAGGACGGACAGTTGCTATGGCAACAAAGAGATGGCCGTGAGCCCCATTCGCGTGCTAAGTGACACAGTCAA
>gene=chr10_134914700-134914884; species=rheMac
ctccccggccgcctcacgcttgtcacacccaccttcctgcccgcctgccccgcccaccAGGGCCACAGCCCAGCACTGAGTGAAGCCTGGTCCCAGGCTCTGGATGGCTGGAGAGGACGGACGGTTGCTATGGCGACAGAGAGATGGCCACAAG-CCCGTTCTCAGGCTGAGTGACATCGTCAA
>gene=chr11_944930-945107; species=hg19
tttataaagactgtggctcttactAGAATGCTAAACACTGAGTATCCTTGAGTAGCTCAGGCCTTTGTAATGCAGAGTGGTGAATGGTGTGAGGGGTGAACAGCTTCGGAGAGGTCAGGCATGGAATGCAGGGGTGATGCTTGGCTCAGGTCTTGCTAGGCTGATGGGATGTGGGGG
>gene=chr11_944930-945107; species=bosTau
----------------CTGTTCCTCGTGTGCTAAACGCTGAGGGTCCCACAGGGGCCC-AGCCCTTGTAGC-CAGAGTGGAGAGT-GTGTGAGGCGTAGTCAGCTC-------CTCAGGGAGGG----------------CTGGCGATGGTC-CG-------GAGAGGGTGTGGTGG
>gene=chr11_944930-945107; species=calJac
tttataatgattgtggctcttactAAAATGCTAAACACCGAGTATCCTTGAGTAGCTCAGGCTGTTGTAATGCAGAGTGGCAAATGGTGTGAGGGGTGAATAGCTTAGGAGAGGTCAG---TGGAACAGAGGGGTGAGGCTTGGCTCAGTTCTTGCTAGGCTGATGGGATGTAGGGG
>gene=chr11_944930-945107; species=canFam
attataaagactgtggcttttTTTTGCATACTAAACACTGGGAATCTCAGAGTTCCTCAAGCCCTTGTAATGCATAGTGTTAAGTGGTGTGAGATGTAATCAGCTTAGGGGAGGTCAGGCATGGAATACAGAGATAATGCTTGGGTCAGGTCTTGCTAAGCTCACA--GTGTGGGGG
>gene=chr11_944930-945107; species=equCab
attataaagactgtggc--tttttggcatatgaaacacgaagGGTCTTGGAATAGCTCAAGCCCTTGTAATGCAGCATGGTAAGTGGTGTGAGATGCTATCAGCTTAGGAGAGGTCAGGTATGAAATACAGGAGTAATGCTTGGGTCAGGTCTTGCTAAGCTGACAGGGTGTAGGGG
>gene=chr11_944930-945107; species=gorGor
---------------------------------------------------------------------------------------------------------------------------------------------------------------------------------
>gene=chr11_944930-945107; species=panTro
tttataaagactgtggctcttactAGAATGCTGAACACTGAGTATCCTTGAGTAGCTCAGGCCTTTGTAATGCAGAGTGGTGAATGGTGTGAGGGGTGAACAGCTTGGGAGAGGTCAGGCATGGAATGCAGGGGTGATGCTTGGCTCAGGTCTTGCTAGGGTGATGGGATGTGGGGG
>gene=chr11_944930-945107; species=papHam
tttttaaagatgatggctgttactAGAATGCTAAACACTGACTGTCCTCGAGTAGCTCAGGCCTATGTAATGCAGAGTGGTAAATGGTATGAGGGGTGAACAGCTTAGGAGAGGTCAGGCGTGGAATGCAGGGGTGATGCTTGGCTCTGGTCTTGCTAGGCTGATGGGATGTGGGGG
>gene=chr11_944930-945107; species=ponAbe
tttataaagactgtggctgttactAGAATGCTACACACTGACTATCCTTGAGTAGCTCAGGCCTTTGTAATGCAGAGTGGTGAATGGTGTGAGGGGTGAACAGCTTAGGAGAGGTCAGGCATGGAATACAGGGGTGATGCTTGGCTCAGGTCTTGCTAGGCTGACGGGATGTGGGGG
>gene=chr11_944930-945107; species=rheMac
tttttaaagatgatggctcttactAGAATGCTAAACACTGACTGTCCTCGAGTAGCTCAGGCCTTTGTAATGCAGAGTGGTAAATGGTATGAGGGGTGAACAGCTTAGGAGAGGTCAGGCGTGGAATGCAGGGGTGATGCTTGGCTCTGGTCTTGCTAGGCTGATGGGATGTGGGGG
>gene=chr11_3013570-3013682; species=hg19
TTGGCCGAGGCTCCTAGCTCCTCTCTCCGCGAGCAAGACAGGCTGCGATTCGCCGAGCGCGGCGCAAGTCAACTGCGCTTCGCGCCGCAGTCAGCAACCAATCACAAGCCTC
>gene=chr11_3013570-3013682; species=bosTau
TTGGCCGAGTCCGCTGTCACCGCCCTCCTCGAGCAAAGCGGGCTGCTATTGGACCAGTGCGGCGCAAGTCCGCTACGCTCGGCGCCGCCGGCGACGGCCAATCGGAAGCCGT
>gene=chr11_3013570-3013682; species=calJac
TTGGCCTAGGCTCCTGGCTCCTCTCTCCGCGAGCAAGACCGGCTGCGATTGGGCGAGCGCGGCGCAAGTCAACTGCGC-TCGCGCCGCAGACGGCAGCCAATGAGAAGGCTC
>gene=chr11_3013570-3013682; species=canFam
---------------------------CACAAGCAAGACGGCCTGCGATTGGGCGGACTCGGCGCAAGTCAACTACGCTCGGCGCCGCCGGCGACGGCCCATCAGAGGCCGC
>gene=chr11_3013570-3013682; species=equCab
----------------------------------------------------------------------------------------------------------------
>gene=chr11_3013570-3013682; species=gorGor
------------CCTAGCTCGTCTCTCCGCGAGCAAGACGGGCTGCGATTCGCCGAGCGCGGCGCAAGTCAACTGCGCTTCGCGCCGCAGACAGCAACCAATCACAAGCCTC
>gene=chr11_3013570-3013682; species=panTro
TTGGCCGAGGCTCCTAGCTCCTCTCTCCTCGAGCAAGACAGGCTGCGATTCGCCGAGCGCGGCGCAAGTCAACTGCGCTTCGCGCCGCAGTCAGCAACCAATCACAAGCCTC
>gene=chr11_3013570-3013682; species=papHam
-------------------------------------------------------------------------------------------------CCAATCAGAAGCCAC
>gene=chr11_3013570-3013682; species=ponAbe
TTGGCCGAGACTCCCAGCTCTTCTCTCCGCGAGCAAGACGGGCTGCGATTCGCCGAGCGCGGCGCAAGTCAACTGCGCTTCGCGCCGCAGACAGCAACCAATCAGAAGCCTC
>gene=chr11_3013570-3013682; species=rheMac
TTGGCCGAGGCTCCTAGCTCTTCTCTCCGCGAGCAAGACAGGCTGCGATTGGGCGAGCGCGGCGCAAGTCAACTGCGCTTCGCGCCGCAGACGGCAGCCAATCAGAAGCCAC
>gene=chr11_3818776-3818961; species=hg19
CCGACTGCGTCACACGCCGCCCGGCGTCAGAGGCTCGTTGCGGACGCTCCGCCCTCGCCGTCCGCGAATTGGTGGACGCGGCCGCCACTCTGGGTCGACCCTGTTATTCATTGGGCAACGCGTCTTTTGAAACCGAACTgaagggggaaggggcgagagggaagaggaggggcagaaggagttcg
>gene=chr11_3818776-3818961; species=bosTau
CCGACTGCGTCACACGCCGCCCTCCGTCAGAGGCTCGCTGCTAGCGCTCCGCCCTCGCAGTCTGCGCATTGGCAGACGCCGCCGCCACTCTACATCCGCCCTGTTATTCATTGGACCACGGGTCTTTTGAAACCGAACTGAG-GGAGACTAGG-AGAGGGGAAGAGGCGGGACCGAAGGAATTAG
>gene=chr11_3818776-3818961; species=calJac
CCGAGTGCGTCACACGCCGCCCGGCGTCAGGGGCTCGCTGCAGGCGCTCCGCCCTCGCCGTCCACGAATTGGTGAACGTGGCCGCCACTCTGGGTCGGCCCTGTTATTCATTGGGCAACGCGTCTTTTGAAACCGAACTGAG-GTGGAAGGGGCGAGAGGGAAGGGGAGGGACACAAGGAGTTAG
>gene=chr11_3818776-3818961; species=canFam
CCGACTGCGTCACACGCCGCCTACCGTCACAGGCTCGCCCCGGGCGCTCCGCCCTCGCTGCCTGCGCATTGGCAGACGCCCCCGCCACTCTAGGCCCGCCCTGCGACTCATTGGGCAACTGGTCTTTTGAAACCGAACTGAG-ggagaaggagcgagggggaagaggaggaacgggaggagttac
>gene=chr11_3818776-3818961; species=equCab
CCGACTGCGTCACACGCCGCCTGCCGTCAGAGGCTCGCTCCGGGCGCTCCGCCCTCGCTGTCTGCGCATTGGCGAACGCCGCCGCCACTCTAGGCCCGTCCTCTTACTCAATTTGGTACGAGTCTTTTGAACGCGAACTGGG-ggagaaggggagaggaggaagaggagggaccgcaggagttag
>gene=chr11_3818776-3818961; species=gorGor
CCGACTGCGTCACACGCCGCCCGGCGTCAGAGGCTCGTTGCGGACGCTCCGCCCTCGCCGTCCGCGAATTGGTGGAAGCGGCCGCCACTCTGGGTCGACCCTGTTATTCATTGGGCAACGCGTCTTTTGAAACCGAACTGAAG------------------------------------------
>gene=chr11_3818776-3818961; species=panTro
CCGACTGCGTCACACGCAGCCCGGCGTCAGAGGCTCGTTGCGGACGCTCCGCCCTCGCCGTCCGCGAATTGGTGGACGCGGCCGCCACTCTGGGTCGACCCTGCTATTCATTGGGCAACGCGTCTTTTCAAAGCGAACTGAAGGGGGAAGGGGCGAGAGGGAAGAGGAGGGGCATAAGGAGTTCG
>gene=chr11_3818776-3818961; species=papHam
CCGACTGCGTCACACGCCGCCCGGCGTCAGAGGCTCGTTGCGGGCGCTCCGCCCTCGCCGTCCGCACATTGGTGGTTGCTGCCGCCACTCTGGGTCGACCCTGTTATTCATTGGGCAACGCGTCTTTTGAATCCGAACTGGGGGGGGAAGGGGCGAGAGGGAAGAGGAGGGGCACAAGGAGTTCG
>gene=chr11_3818776-3818961; species=ponAbe
CCGACTGCGTCACACGCCGCCCGGCGTCAGAGGCTCGTTGCGAGCGCTCCGCCCTCGCCGTCCGCGAATTGGTGCATGCGGCCGCCACTCTGGGTCGACCCTGTTATTCATTGGGCAACGCGTCTTTTGAAACCGAACTGAGGGGGGAAGGGGCGAGAGGGAAGAGGAGGGGCACAAGGAGTTCG
>gene=chr11_3818776-3818961; species=rheMac
CCGACTGCGTCACACGCCGCCGGGCGTCAGAGGCTCGTTGCGGGCGCTCCGCCCTCGCCGTCCGCACATTGGTGGTTGCTGCCGCCACTCTGGGTCGACCCTGTTATTCATTGGGCAACGCGTCTTTTGAATCCGAACTGGGGggggaaggggcgagagggaagaggaggggcacaaggagttcg
>gene=chr11_4629457-4629674; species=hg19
CTCTAGGCCCCGCTCGCGGGACGGCAGCCAATGAGCGGCCGGCTGGGCCCAGGTTGGCTTCGCCCAGGGGGCGGTGTGTTTGTGGGGGCAGCCAATCACAGGCAGGGACCAGGGTACCCCTAGCCAATTGGTGATGAGACGGGGGTTTCGGCGCTTCTAGGCATGTCAATGTTTTTTCTCTACTTCCTGGGTTTTTCTGGTCCCTTCACCGACTCAG
>gene=chr11_4629457-4629674; species=bosTau
TCTGAGGCCCCGCCCACAGGGAAGGAGCCAATGAATGGCGTGCAGGACCTGGTCGGGATCCGCCTCGCCGGCGGCATCTTTGGGGAATCAGCCAATCACAGATAGGGATCGGGAGAATCCTAGCCAGTCGGAGCAGGGGACA-GGGCTGCGCCCATCTCGCCCATACGGTGTATTTTGT-----------GTTTTTCTGGCCCCTTCCCCTACTCAG
>gene=chr11_4629457-4629674; species=calJac
CTCCAGGCTCCGTTCGCAGGGC--------------------------------CGGCTTCGTCAGGGAGGCGGTGTCTTTGTGGGGCCAGCCAATCACAGGCAGGAACCTGGATAACCCTAGCCAATTGGTGATGAGACGGGGGCTCAGTCGCGTCTCGGCTCGTCAATGTTTTTTCTCTACTTCCTGGGTTTTTCTGGTTCCTTCACCCACTCAG
>gene=chr11_4629457-4629674; species=canFam
-CCCAGGCCTCGCCCACATGACCGGAGCCAATGAGCAGCGGGCAGGGCGGGACTGG--CCTCGCCCGCC---GGCGTCTTTGAGGGAGCAGCCAATCACAGACAGGGATCAAGACAACCCTAGCCAATCGGAGATTGG-----------------TCTCGGCGTGCCAATACCTTTTCTCTGCTACGTGGGTTTTTCTGGCTCCTTCTGCGGCTCGG
>gene=chr11_4629457-4629674; species=equCab
-CCGAGGCCCCGCCCCCAGGCCCCGAGCCCGAAAGCCGAGGGCACGGTCGGGCCGGAATCTGCCCGGCC---GGCGTCATTGTGGAAGCAGCCAATCACAGAGAGGGATTTGGACAAGCCTCGCCAATCGCAGATGGGGACGGGGGCTTCACACCTCTTGGCGTGCCGGTGTATTTTGTCTGCTTGCTCGGTTTTTCTGCACCTTTTCCTCCCTCAG
>gene=chr11_4629457-4629674; species=gorGor
CTCTAGGCCCCGCTCGCGGGACGGCAGCCAATGAGCGGTCGGCTGGGCCCAGGTTGGCTTCGCCCAGGGGGCGGTGTGTTTGTGGGGGCAGCCAATCACAGGCAGGGACCAGGGTACCCCTAGCCAATTGGTGATGAGACGGGGGTTTCGGCGCTTCTAGGCATGTCAATGTTTTTTCTCTACTTCCTGGGTTTTTCTGGT-CCTTCACCCACTCAG
>gene=chr11_4629457-4629674; species=panTro
CTCTAGGCCCCGCTCGCGGGACGGCAGCCAATGAGCGGCCGGCTGGGCCCAGGTTGGCTTCGCCCAGGGGGCGGTGTGTTTGTGGGGGCAGCCAATCACAGGCAGGGACCCGGGTACCCCTAGCCAATTGGTGATGAGACGGGGGTTTCGGCGCTTCTAGGCATGTCAATGTTTTTTCTCTACTTCCTGGGTTTTTCTGGTCCCTTCACGCACTCAG
>gene=chr11_4629457-4629674; species=papHam
CTCCAGGCCCCGGTCGCAGGACGGCAGCCAATGAGCGGCCGGCTGGGCCCAGGGTGGCTTCGCCCAGGGGGCGGTGTGTTTGTGGGGGCAGCCAATCACAGGCAGTGAGCAGGGTAACCCTAGCCAATTGGTGATGAGACGGGGGTTCCGGCGCTTCTAGGCATGTCAATGCTTTTTCTCTACTTCCTGGGTTTTTCTGGTCTCTTCACCCACTCAG
>gene=chr11_4629457-4629674; species=ponAbe
CTCTACGCCCCGCTCGC-AGACAGCAGCCAATGAGCGGCCGGCTAGGCCCATGTTGGCTTCGCCCAGGGGGCG------------------------------------------------------------------------------------------------------------------------------------------------
>gene=chr11_4629457-4629674; species=rheMac
CTCCAGGCCCCGGTCGCAGGACGGCAGCCAATGAGCGGCCTGCTGGGCCCAGGATGGCTTCGCCCAGGGGGCGGTGTGTTTGTGGGGGCAGCCAATCACAGGCAGTGACCAGGGTAACCCTAGCCAATTGGTGATGAGACGGGGGTTCCGGCGCTTCTAGGCATGTCAATGCTTTTTCTCTACTTCCTGGGTTTTTCTGGTCCCTTCACCCACTCAG
>gene=chr11_9482140-9482637; species=hg19
AGCCGCCTCCTCGCCCCTGTGGGGAAAATGGCGCTCGTCACCCCGGCTCCCTCCCGGGTAATCACAAGGACCAGCCTCCCTCCCTCGCTACAAAATGGCGCCTCCCGCTGGGGCCCCAGAATCGGTATGACTCGCTAGTCAGTGAGGCGGGGTCCGTCTGGGATAAGCGGTTATGTCAACCAGTCAGACACAGGAGCTTTGATTCTGCACTTTGCGCGAGCCACTCAGGGGCGGGCTGTAAAGTCAGGCTTGGCTGACGTCAGTTGAGTGGGCGCGGCTAGGGCGGTTTTCTTTCGCGTCGACCAAACGTGGGCCAATGGAAAACCGGAAGCGTCCTGTGAGTGATGTAATGACAGCCCAATGGAAGCTGGGGGCGGGCCTCAGACACACTATGCGGGTTGCGGGGCCTGGGGGCCGGACGGCTGTTTCCTGTCCTGGTGCATGGTGGTCGGACGAAGGAATTGTTGGAAAATTTTCTCGGAGGTTCGTATATAAAT
>gene=chr11_9482140-9482637; species=bosTau
GGCCACCTCCAAGCCCCTGTGGGGAAAATGGCGCCTGTGAACTCTTCTCCCTCCCGGCTAGTCACAAGGACCAGCCTCCCTCCCTCGCTACAAAATGGCGCCTCCTGCTGGGGCCCCAGAATAGGTATAATTCACTTGTCAGAAAGGCGTTGTCGCGCTGGGATGAGCGGTTCTGTCAACCAGTCAGAAGCAGGAACTTTGGTTCCGCACTTTGGGTAAGCCACTCAGTCGCTGGCTGTAAGGCCAGGCGAGGCTGACGTCAGGTAAGGGGGCGTGGATAAGGCCGTCTTCTTTCGCGTCGCCTTAATTTGAGCCAATGGCAGGCAGGAAGCGTCTAGTGAGTGACGTAATGACAGCCCAATGGAGGCTGGGGGCGGGCCTCAGAGCTACTATGCGGGTTGCGGGGCCTGGGGGCCGGGCGGCTGTTTCCTGTCCTGGTGCATGGTGGTCGGACGAAGGAATTGTTGGAAAATTTTCTCGGAGGTTCGTATATAAAT
>gene=chr11_9482140-9482637; species=calJac
GGGCGCCTCCTCGCCCCTGTGGGGAAGATGGCGCCTGTCACCCCTTCTCCCTCCCGGGTAATCACAAGGACCAGCCTCCCTCCCTCGCTACAAAATGGCGCCTCCCGCTGGAGCCCCAGAATCGGTATAACTCATTTGTCAGTGAGGCGGTGTCGGTCCGGGATGAGCAGTTTTGTCAACCAGTCAAACACAGGAGCTTTGATTCTGCCTTTCGCGCGAGCCACTCAGGGGCGGGCTGTATAGCCAGGCTTGGCAAACGTAAGATGAGGGGACGCCACTAGGGAGGTTTTCTTTCACGTTGACGAAACTTGGGCCAATGGAAAGCATGAAGCCTCCCTTGAGTGATGTAATTACAGCCCAATGGAAGCTGGGGGCGGGCCTCAGACAGACTATGCGGGTTGCGGGGCCTGGGGGCCGGACGGCTGTTTCCTGTCCTGGTGCATGGTGGTCGGACGAAGGAATTGTTGGAAAATTTTCTCGGAGGTTCGTATATAAAT
>gene=chr11_9482140-9482637; species=canFam
GGCCACCTCCTAGCCCCTGTGGGGAAAATGGCGCCTGTCACCCCTTCTCCCTCCCGGCTAGTCACAAGGACCAACCTCCCTCCCTCGCTACAAAATGGCGTCTCCCGCTGGGGCCCCAGAATCGGCATAAATCACTTGTCAGCGAGGCGGTAACAGCCTAGGACGAGCGGTCCTGCCAACCAGTCAGACACAGACGCTTTGATTCCGCACCTTGCACAAGCCATTCAGGCGCTGGATGCAAGGCCGGACGAGGCCAACGTCAGAAAAGGGGGCGTGAACGAGGCGGTCCCCTTTCGCGTCGCCTAAATTTGAGCCAATGGCAAGCAAGGAGCGTCTCGTGAGTGGCGTAAGGACCGCCCAATGGAGGCTGGGGGCGGACCTCAGACTCGCTATGCGGGTTGCGGGGCCTGGGGGCCGGGCGGCTGTTTCCTGTCCTGGTGCATGGTGGTCGGACGAAGGAATTGTTGGAAAATTTTCTCGGAGGTTCGTATATAAAT
>gene=chr11_9482140-9482637; species=equCab
TGCCACCTCCTAGCCCCTGTGGGGAAAATGGCGCCCGTCACCCCTTCTCCCTCCCGGCTAGTCACAAGGACCAGCCTCCCTCCCTGGCTACAAAATGGCGCCTCCCGCTGGGGCCCCAGAATCAGCATAATTCACTTGTCAGCCAGGCGGTGTCGGTCTGGGATGAGCGGTTCTGCCGACCAGTCAGACACAGCAACTTTGATTCCGCACTTAGCGCAAGCCACTCAGGCACCGGCCGTAAGGCCAGGCGAGGCTGACGTTTGAAGAGGGGGCGTGGATAAGGCGGTCTCCTCTCGCGTGGCCTAAATTTGAACCAATGGCAAGCAGGAAGTGGCCGGTGAGTGACGTCATGACAGCCCAATGGAAGCTGGGGGCGGGCTTCAGACTCGGTATGCGGGTTGCGGGGCCTGGGGGCCGGGCGGCTGTTTCCTGTCCTGGTGCATGGTGGTCGGACGAAGGAATTGTTGGAAAA-TTTCTCGGAGGTTCGTATATAAAT
>gene=chr11_9482140-9482637; species=gorGor
-----------------------------------------------------------------------------------------------------------------------------------------------------------------------------------------------------------------------------------------------------------------------------------------------------------------------------------------------------------------------------------------------------------------------------------------------------------------------------------------------------------------
>gene=chr11_9482140-9482637; species=panTro
AGCCGCATCCTCGCCCCTGTGGGGAAAATGGCGCTCGTCACCCCGGCTCCCTCCCGGGTAATCACAAGGACCAGCCTCCCTCCCTCGCTACAAAATGGCGCCTCCCGCTGGGGCCCCAGAATCGGTATGACTCGCTAGTCAGTGAGGCGGGGTCCGTCTGGGATAAGCGGTTATGTCAACCAGTCAGACACAGGAGCTTTGATTCTGCACTTTGCGCGAGCCACTCAGGGGCGGGCTGTAAAGTCAGGCTTGGCTGACGTCAGTTGAGGGGGCGCGGCTAGGGCGGTTTTCTTTCGCGTCGACCAAACGTGGGCCAATGGAAAACCGGAAGCGTCCTGTGAGTGATGTAATGACAGCCCAATGGAAGCTGGGGGCGGGCCTCAGACACACTATGCGGGTTGCGGGGCCTGGGGGCCGGACGGCTGTTTCCTGTCCTGGTGCATGGTGGTCGGACGAAGGAATTGTTGGAAAATTTTCTCGGAGGTTCGTATATAAAT
>gene=chr11_9482140-9482637; species=papHam
GGCCGACTCCTCGCCCCTGTGGGGAAAATGGCGCTCGTCACCCCTTCTCCCTCCCGGGTAATCACAAGGACCAGCCTCCCTCCCTCGCTACAAAATGGCGCCTCCCGCTGGGGCCCCAGAATCGGTGTAACTCACTAGTCAGTGAGGCGGTGTCCGTCTGGGATGAGCGGTTCTGTCAACCAGTCAGACACAGGAGTTTTGACTCTGCACTTTGCGCGAGCCACTCAGGGGCGGGCTGTAAAGTCAGGCTTGGCTGACGTCAGATGAGGGGGCGCGGCTAGGGCGGTTTTCTTTTGCGTCGACTAAACGTGGGCCAATGGAAAACCGGAAGCATCCTGTGAGTGATGTAATGACAGCCCAATGGAAGCTGGGGGCGGGCCTCAGACACACTATGCGGGTTGCGGGGCCTGGGGGCCGGACGGCTGTTTCCTGTCCTGGTGCATGGTGGTCGGACGAAGGAATTGTTGGAAAATTTTCTCGGAGGTTCGTATATAAAT
>gene=chr11_9482140-9482637; species=ponAbe
AGCCGCCTCCTCGCCCCTGTGGGGAAAATGGCGCTCGTCACCCCTTCTCCCTCCCGGGTAATCACAAGGACCAGCCTCCCTCCCTCGCTACAAAATGGCGCCTCCCGCTGGGGCCCCAGAATCGGTATAACTCGCTAGTCAGTGAGGCGGGTTCCGTCTGGGATAAGCGGTTCTGTCAACCAGTCAGACACAGGAGCTTTGATTCTGCACTTTGCGCGAGCCACTCAGGGGCGGGCTGTAAAGTCAGGCTTGGCTGGCGTCAGTTGAGGGGGCGCGGCTAGGGCGGTTTTCTTTCGCGTCGACCAAACGTGGGCCAATGGAAAACCGGAAGCGTCCTGTGAGTGATGTAATGACAGCCCAATGGAAGCTGGGGGCGGGCCTCAGACACACTATGCGGGTTGCGGGGCCTGGGGGCCGGACGGCTGTTTCCTGTCCTGGTGCATGGTGGTCGGACGAAGGAATTGTTGGAAAATTTTCTCGGAGGTTCGTATATAAAT
>gene=chr11_9482140-9482637; species=rheMac
GGCCGACTCCTCGCCCCTGTGGGGAAAATGGCGCTCGTCACCCCTTCTCCCTCCCGGGTAATCACAAGGACCAGCCTCCCTCCCTCGCTAAAAAATGGCGCCTCCCGCTGGGGCCCCAGAATCGGTGTAACTCACTAGTCAGTGAGGCGGTGTCCGTCTGGGATGAGCGGTTCTGTCAACCAGTCAGACACAGGAGTTTTGACTCTGCACTTTGCGCGAGCCACTCAGGGGCGGGCTGTAAAGTCAGGCTTGGATGACGTCAGATGAGGGGGCGCTGCTAGGGCGGTTTTCTTTTGCGTCGACTAAACGTGGGCCAATGGAAAACCGGAAGCATCCTGTGAGTGATGTAATGACAGCCCAATGGAAGCTGGGGGCGGGCCTCAGACACACTATGCGGGTTGCGGGGCCTGGGGGCCGGACGGCTGTTTCCTGTCCTGGTGCATGGTGGTCGGACGAAGGAATTGTTGGAAAATTTTCTCGGAGGTTCGTATATAAAT
>gene=chr11_9482140-9482637; species=hg19
AGCCGCCTCCTCGCCCCTGTGGGGAAAATGGCGCTCGTCACCCCGGCTCCCTCCCGGGTAATCACAAGGACCAGCCTCCCTCCCTCGCTACAAAATGGCGCCTCCCGCTGGGGCCCCAGAATCGGTATGACTCGCTAGTCAGTGAGGCGGGGTCCGTCTGGGATAAGCGGTTATGTCAACCAGTCAGACACAGGAGCTTTGATTCTGCACTTTGCGCGAGCCACTCAGGGGCGGGCTGTAAAGTCAGGCTTGGCTGACGTCAGTTGAGTGGGCGCGGCTAGGGCGGTTTTCTTTCGCGTCGACCAAACGTGGGCCAATGGAAAACCGGAAGCGTCCTGTGAGTGATGTAATGACAGCCCAATGGAAGCTGGGGGCGGGCCTCAGACACACTATGCGGGTTGCGGGGCCTGGGGGCCGGACGGCTGTTTCCTGTCCTGGTGCATGGTGGTCGGACGAAGGAATTGTTGGAAAATTTTCTCGGAGGTTCGTATATAAAT
>gene=chr11_9482140-9482637; species=bosTau
GGCCACCTCCAAGCCCCTGTGGGGAAAATGGCGCCTGTGAACTCTTCTCCCTCCCGGCTAGTCACAAGGACCAGCCTCCCTCCCTCGCTACAAAATGGCGCCTCCTGCTGGGGCCCCAGAATAGGTATAATTCACTTGTCAGAAAGGCGTTGTCGCGCTGGGATGAGCGGTTCTGTCAACCAGTCAGAAGCAGGAACTTTGGTTCCGCACTTTGGGTAAGCCACTCAGTCGCTGGCTGTAAGGCCAGGCGAGGCTGACGTCAGGTAAGGGGGCGTGGATAAGGCCGTCTTCTTTCGCGTCGCCTTAATTTGAGCCAATGGCAGGCAGGAAGCGTCTAGTGAGTGACGTAATGACAGCCCAATGGAGGCTGGGGGCGGGCCTCAGAGCTACTATGCGGGTTGCGGGGCCTGGGGGCCGGGCGGCTGTTTCCTGTCCTGGTGCATGGTGGTCGGACGAAGGAATTGTTGGAAAATTTTCTCGGAGGTTCGTATATAAAT
>gene=chr11_9482140-9482637; species=calJac
GGGCGCCTCCTCGCCCCTGTGGGGAAGATGGCGCCTGTCACCCCTTCTCCCTCCCGGGTAATCACAAGGACCAGCCTCCCTCCCTCGCTACAAAATGGCGCCTCCCGCTGGAGCCCCAGAATCGGTATAACTCATTTGTCAGTGAGGCGGTGTCGGTCCGGGATGAGCAGTTTTGTCAACCAGTCAAACACAGGAGCTTTGATTCTGCCTTTCGCGCGAGCCACTCAGGGGCGGGCTGTATAGCCAGGCTTGGCAAACGTAAGATGAGGGGACGCCACTAGGGAGGTTTTCTTTCACGTTGACGAAACTTGGGCCAATGGAAAGCATGAAGCCTCCCTTGAGTGATGTAATTACAGCCCAATGGAAGCTGGGGGCGGGCCTCAGACAGACTATGCGGGTTGCGGGGCCTGGGGGCCGGACGGCTGTTTCCTGTCCTGGTGCATGGTGGTCGGACGAAGGAATTGTTGGAAAATTTTCTCGGAGGTTCGTATATAAAT
>gene=chr11_9482140-9482637; species=canFam
GGCCACCTCCTAGCCCCTGTGGGGAAAATGGCGCCTGTCACCCCTTCTCCCTCCCGGCTAGTCACAAGGACCAACCTCCCTCCCTCGCTACAAAATGGCGTCTCCCGCTGGGGCCCCAGAATCGGCATAAATCACTTGTCAGCGAGGCGGTAACAGCCTAGGACGAGCGGTCCTGCCAACCAGTCAGACACAGACGCTTTGATTCCGCACCTTGCACAAGCCATTCAGGCGCTGGATGCAAGGCCGGACGAGGCCAACGTCAGAAAAGGGGGCGTGAACGAGGCGGTCCCCTTTCGCGTCGCCTAAATTTGAGCCAATGGCAAGCAAGGAGCGTCTCGTGAGTGGCGTAAGGACCGCCCAATGGAGGCTGGGGGCGGACCTCAGACTCGCTATGCGGGTTGCGGGGCCTGGGGGCCGGGCGGCTGTTTCCTGTCCTGGTGCATGGTGGTCGGACGAAGGAATTGTTGGAAAATTTTCTCGGAGGTTCGTATATAAAT
>gene=chr11_9482140-9482637; species=equCab
TGCCACCTCCTAGCCCCTGTGGGGAAAATGGCGCCCGTCACCCCTTCTCCCTCCCGGCTAGTCACAAGGACCAGCCTCCCTCCCTGGCTACAAAATGGCGCCTCCCGCTGGGGCCCCAGAATCAGCATAATTCACTTGTCAGCCAGGCGGTGTCGGTCTGGGATGAGCGGTTCTGCCGACCAGTCAGACACAGCAACTTTGATTCCGCACTTAGCGCAAGCCACTCAGGCACCGGCCGTAAGGCCAGGCGAGGCTGACGTTTGAAGAGGGGGCGTGGATAAGGCGGTCTCCTCTCGCGTGGCCTAAATTTGAACCAATGGCAAGCAGGAAGTGGCCGGTGAGTGACGTCATGACAGCCCAATGGAAGCTGGGGGCGGGCTTCAGACTCGGTATGCGGGTTGCGGGGCCTGGGGGCCGGGCGGCTGTTTCCTGTCCTGGTGCATGGTGGTCGGACGAAGGAATTGTTGGAAAA-TTTCTCGGAGGTTCGTATATAAAT
>gene=chr11_9482140-9482637; species=gorGor
-----------------------------------------------------------------------------------------------------------------------------------------------------------------------------------------------------------------------------------------------------------------------------------------------------------------------------------------------------------------------------------------------------------------------------------------------------------------------------------------------------------------
>gene=chr11_9482140-9482637; species=panTro
AGCCGCATCCTCGCCCCTGTGGGGAAAATGGCGCTCGTCACCCCGGCTCCCTCCCGGGTAATCACAAGGACCAGCCTCCCTCCCTCGCTACAAAATGGCGCCTCCCGCTGGGGCCCCAGAATCGGTATGACTCGCTAGTCAGTGAGGCGGGGTCCGTCTGGGATAAGCGGTTATGTCAACCAGTCAGACACAGGAGCTTTGATTCTGCACTTTGCGCGAGCCACTCAGGGGCGGGCTGTAAAGTCAGGCTTGGCTGACGTCAGTTGAGGGGGCGCGGCTAGGGCGGTTTTCTTTCGCGTCGACCAAACGTGGGCCAATGGAAAACCGGAAGCGTCCTGTGAGTGATGTAATGACAGCCCAATGGAAGCTGGGGGCGGGCCTCAGACACACTATGCGGGTTGCGGGGCCTGGGGGCCGGACGGCTGTTTCCTGTCCTGGTGCATGGTGGTCGGACGAAGGAATTGTTGGAAAATTTTCTCGGAGGTTCGTATATAAAT
>gene=chr11_9482140-9482637; species=papHam
GGCCGACTCCTCGCCCCTGTGGGGAAAATGGCGCTCGTCACCCCTTCTCCCTCCCGGGTAATCACAAGGACCAGCCTCCCTCCCTCGCTACAAAATGGCGCCTCCCGCTGGGGCCCCAGAATCGGTGTAACTCACTAGTCAGTGAGGCGGTGTCCGTCTGGGATGAGCGGTTCTGTCAACCAGTCAGACACAGGAGTTTTGACTCTGCACTTTGCGCGAGCCACTCAGGGGCGGGCTGTAAAGTCAGGCTTGGCTGACGTCAGATGAGGGGGCGCGGCTAGGGCGGTTTTCTTTTGCGTCGACTAAACGTGGGCCAATGGAAAACCGGAAGCATCCTGTGAGTGATGTAATGACAGCCCAATGGAAGCTGGGGGCGGGCCTCAGACACACTATGCGGGTTGCGGGGCCTGGGGGCCGGACGGCTGTTTCCTGTCCTGGTGCATGGTGGTCGGACGAAGGAATTGTTGGAAAATTTTCTCGGAGGTTCGTATATAAAT
>gene=chr11_9482140-9482637; species=ponAbe
AGCCGCCTCCTCGCCCCTGTGGGGAAAATGGCGCTCGTCACCCCTTCTCCCTCCCGGGTAATCACAAGGACCAGCCTCCCTCCCTCGCTACAAAATGGCGCCTCCCGCTGGGGCCCCAGAATCGGTATAACTCGCTAGTCAGTGAGGCGGGTTCCGTCTGGGATAAGCGGTTCTGTCAACCAGTCAGACACAGGAGCTTTGATTCTGCACTTTGCGCGAGCCACTCAGGGGCGGGCTGTAAAGTCAGGCTTGGCTGGCGTCAGTTGAGGGGGCGCGGCTAGGGCGGTTTTCTTTCGCGTCGACCAAACGTGGGCCAATGGAAAACCGGAAGCGTCCTGTGAGTGATGTAATGACAGCCCAATGGAAGCTGGGGGCGGGCCTCAGACACACTATGCGGGTTGCGGGGCCTGGGGGCCGGACGGCTGTTTCCTGTCCTGGTGCATGGTGGTCGGACGAAGGAATTGTTGGAAAATTTTCTCGGAGGTTCGTATATAAAT
>gene=chr11_9482140-9482637; species=rheMac
GGCCGACTCCTCGCCCCTGTGGGGAAAATGGCGCTCGTCACCCCTTCTCCCTCCCGGGTAATCACAAGGACCAGCCTCCCTCCCTCGCTAAAAAATGGCGCCTCCCGCTGGGGCCCCAGAATCGGTGTAACTCACTAGTCAGTGAGGCGGTGTCCGTCTGGGATGAGCGGTTCTGTCAACCAGTCAGACACAGGAGTTTTGACTCTGCACTTTGCGCGAGCCACTCAGGGGCGGGCTGTAAAGTCAGGCTTGGATGACGTCAGATGAGGGGGCGCTGCTAGGGCGGTTTTCTTTTGCGTCGACTAAACGTGGGCCAATGGAAAACCGGAAGCATCCTGTGAGTGATGTAATGACAGCCCAATGGAAGCTGGGGGCGGGCCTCAGACACACTATGCGGGTTGCGGGGCCTGGGGGCCGGACGGCTGTTTCCTGTCCTGGTGCATGGTGGTCGGACGAAGGAATTGTTGGAAAATTTTCTCGGAGGTTCGTATATAAAT
>gene=chr11_10373736-10373943; species=hg19
CATAGATATTTTAATCAGGATGTCCTTTTCACTTGAATGAGAGGAATGCAGGTTCTAtatttacttgtttgtcccttctatcagattgtgaggcccaagggggcaggcgcctctaactgattcatcagcctgtgcctgctgcgtagcacaaagccaagcacaaagccgggcacaaaggactcacttggcgaaagtttgtgggatgga
>gene=chr11_10373736-10373943; species=bosTau
CATAGATATTTTAATCAGGATGTCCCTTTCATTTGAATCAGCGGGATGCAGattctatatttagttgtttgcccctgctaacaggctgtgatccctaagagggcaggaa-ctctgtcttattcattgtcatgtgcctgtggctt------------agcacaaacccaggtaaaaaggacccgtttggtgaaagtttatgggatgga
>gene=chr11_10373736-10373943; species=calJac
CATAGATATTTTAATCAGGATGTCCTTTTCACCTGAATCAGAGGAATGCAAGTTCTAtgtttacttgtttgtcccttctaccagactgtgaggcccaagggggcaggcgcctctcactgattcatcagcatgtgcctgcctcat------------agcacaaagctgggcacaaaggacgcacttggtgaaagtttgtgggatgga
>gene=chr11_10373736-10373943; species=canFam
CATAGATATTTTAATCAGGATGAAGCTTTCATTTGAATCAGAGGAATGCAAGTTCAGtatttacttgtttgcctcttctgtcagactgtgttgcctaagaggccaggaa-ctcagacttgttccttgttctaagcctgttgctt------------agcataaagccaggcacaaaggatgcatttgatggatatttgtgggatgaa
>gene=chr11_10373736-10373943; species=equCab
CATAGATATTTTAATCAGGATGTCCCTTTCAAATGAATCAGAGGAATGCAAGTTCTAtatttacttgtttgacccttctaccagattgtgacgcctaagagggcagg-t-ctccgactggttcattgtcatatgcctgttgctt------------agcacaaagccagccacaaagGCTGCATTTGGCAAAAGAGTGTGGCATAGG
>gene=chr11_10373736-10373943; species=gorGor
CATAGATATTTTAATCAGGATGTCCTTTTCACTTGAATGAGAGGAATGCAGGTTCTAtgtttacttgtttgtcccttctatcagattgtgaggcccaaaggggcaggcgcctctaactgattcatccgcatgtgcctgctgcgtagcacaaagccaagcacaaagccgggcacaaaggactcacttggcgaaagtttgtgggatgga
>gene=chr11_10373736-10373943; species=panTro
CATAGATATTTTAATCAGGATGTCCTTTTCACTTGAATGAGAGGAATGCAGGTTCTAtgtttacttgtttgtcccttctatcagattgtgaggcccaagggggcaggcgcctctaactgattcatcagcctgtgcctgctgcgtagcacaaagccaagcacaaagccgggcacaaaggactcacttggcgaaagtttgtgggatgga
>gene=chr11_10373736-10373943; species=papHam
CATAGATAGTTTAATCAGGATGTCCTTTTCACTTGAATGAGAGGAATGCAAGTTCTAtgtttacttgtttgtcccttctatcagactgtgaggcccgagggggcaggcgcctctacctgattcaacagcatgtgcctgctgcatagcacaaagccaagcacaaagccgggcacgaaggacacacttggcaaaagtttgtgagatgga
>gene=chr11_10373736-10373943; species=ponAbe
CATAGATATTTTAATCAGGATGTCCTTTTCACTTGAATGAGAGGAATGCAGGTTCTAtgtttacttgtttgtcccttctatcagattgtgaggcccaaggaggcaggcgcctctaactgattcatcagcatgtgcctgctgcgtagcacaaagccaagcacaaagccgggcacaaaggactcacttggcgaaagtttgtgggatgga
>gene=chr11_10373736-10373943; species=rheMac
CATAGATAGTTTAATCAGGATGTCCTTTTCACTTGAATGAGAGGAATGCAAGTTCTAtgtttacttgtttgtcccttctatcagactgtgaggcccaagggggcaggcgcctctacctgactcaacagcatgtgcctgctgcatagcacaaagccaagcacaaagccgggcacgaaggacgcacttggcaaaagtttgtgagatgga
>gene=chr11_10879590-10879783; species=hg19
TCGCCGGTCTGAAGATAAATTTAGCACTCTAGAGCACCCGAACCCTACAATCTTCACGAGCGACTCTGCCGCCGCCCAATCAGCGCCAGATTTGCGTCCCGCCACCAATCCGCGCTGAGCAGCGGGGCGGGACCAAAGGAAAGGACCAAGCTCGGTTGAGGCGCGGCCCAGCCGCAGCCGCAGTCACAGCCTC
>gene=chr11_10879590-10879783; species=bosTau
TCGCTTGTCTGAAGATAAATTTAGCACACTAGGGCACCCCCAC-TTA--GTCTCCACAAGCGACTTTGCCGCCGCCCAATCAGCGCCAGAATTGCTCCCCGCCACCTATCCGCGCTGAGCAGTGGGGCGGGACCAAAGGAAAGGACCAAGGTCGGTTGAGGAGCG-----------------------GGC-C
>gene=chr11_10879590-10879783; species=calJac
TCGCTGGTCTGAAGATAAATTTAGCACTCTAGAGCACCCGAACCCTACAGTCTTTACGAGCGACTTCACCACCGCCCAATCAGCGCCAGATTTGTGCCCCATCACCAATCCGCGCTGAGCAGCGAGGCGGGACCACAGGAAAGGACCAAGCTCGGTTGAGGCGCGGcccagccgcagccgcagccgcagccgc
>gene=chr11_10879590-10879783; species=canFam
TCGCTCCTCTGAAGATAAATTTAGCCCTCCGGAGCAGCCCAAC-TTAGAGGCTCCGCGAGCGGCTCCGCTGCCGCCCAATCAGCTCCAGAGCTGCCCTCCGCCACCAATCCGCGCTGAGCAGTGGGGCGGGACTAAGCGAGAGGCTCAAGCTCGGGTGAggcgcg-----------------------ggc-c
>gene=chr11_10879590-10879783; species=equCab
TCGCTCCTCTGAAGATAAATTTAGCACTCTGGGGCACCCGAAC-TTACTGTCTCCGCGAGCGACTCTGCCGCCGCCCAGTCAGCGCCAGAGTTGCTCCCCGCCACCAATCCGCGCTGAGCAGCAGGGCGGGACCAAAGGAAAGGACCAAGCTCGGTTGAGGTGCG-----------------------GCC-G
>gene=chr11_10879590-10879783; species=gorGor
TCGCTGGTCTGAAGATAAATTTAGCACTCTAGAGCACCCGAACCCTACAGTCTTCACGAGCGACTCTGCCGCCGCCCAATCAGCGCCAGATTTGCGTCCCGCCACCAATCCACGCTGAGCAGCGGGGCGGGACCAAAGGAAAGGACCAAGCTCGGTTGAGGCGCGGCCC-GCCGCAGCCGCAGTCACAGCCTC
>gene=chr11_10879590-10879783; species=panTro
TCGCTGGTCTGAAGATAAATTTAGCACTCTAGAGCACCCGAACCCTAGAGTCTTCACGAGCGACTCTGCCGCCGCCCAATCAGCGCCAGATTTGCGTCCCGCCACCAATCCGCGCTGAGCAGCGGGGCGGGACCAAAGGAAAGGACCAAGCTCGGTTGAGGCGCGGCCCAGCCGCAGCCGCAGTCACAGCCTC
>gene=chr11_10879590-10879783; species=papHam
TCGCTGGTCTGAAGATAAATTTAGCACTCTAGAAGACCCGAACCCTACAGTCTTTACGAGCGACTCTACCGCCGCCCAATCAGCGCCAGATTTGTACCCCGCCACCAATCCGCGCTGAGCAGCGGGGCGGGACCAAAGGAAAGGACCAAGGTCGGTTGAGGCGCAGCC------CAGCCGTAGCCACAGCCGC
>gene=chr11_10879590-10879783; species=ponAbe
TCGCTGGTCTGAAGATAAATTTAGCACTCTAGAACACCCGAACCCTACAGTCTTCACGAGCGACTCTGCCGCCGCCCAATCAGCGCCAGATTTGCGTCCCGCCACCAATCCGCGCTTAGTAGCGGGGCGGGACCAAAGGAAAGGACCAAGCTCGGTTGAGGCGCGGCCCAGCCGCAGCCGCAGTCACAGCCGC
>gene=chr11_10879590-10879783; species=rheMac
TCGCTGGTCTGAAGATAAATTTAGCACTCTAGAGGACCCGAACCCTACAGTCTTTACGAGCGACTCTACCGCCGCCCAATCAGCGCCAGATTTGTACCCCGCCACCAATCCGCGCTGAGCAGCGGGGCGGGACCAAAGGAAAGGACCAAGGTCGGTTGAGGCGCAGCC------CAGCCGTAGACACAGCCGC
>gene=chr11_12709429-12709663; species=hg19
TCCTCCGGGCCAGGCTAATCCAAACTATTCTCTAGGTGGGTGTAGTGGGTAGGGGGACTGCTGTAGTTTGGAAGTTTGGAACTGGACCTGCCAGTTTATCTGGTTTTGCTTTGGAATGTGCTGTGTTGGCAGGCAGGCAGAATAAGTTAGCCCCCTCCATCACCCTGTAGGCCTGGATATGGAAATGGCCTCATGCTGGGGATAGGGTTTAGGCAGATGACCTTGACTTCACTT
>gene=chr11_12709429-12709663; species=bosTau
ttccagtgactgggttgattt----------------GGGGA---CATGGGGGAGAGCAGGTCTGGTTTGGAGCTCTGGGCCTGGACCTGCCAGTTTATCTGGTTTTTCTTTGGAATGTGCTCTGCTGGCCTGCAGGCAGAGATGGTTAGCCCCCTCTACCACCCTGGAAGCCTGGATGTGGAAATACCCTCATGCTAGGGGTAGAGTTTAGGTAGATGACTTTGACTTGACCC
>gene=chr11_12709429-12709663; species=calJac
TCCTTGGGGCTGGGCTAATCCAAATTCCTCTCTAGGTGGGTTTGG-GGGTAGTGGGACTGCTGTAGTTTGGAAGCTTGGAACTGGACCTGCCAGTTTATCTGGTTTTGCTTTGGAATGTGCTGTGTTGTCAGGCAGGCAGAATAAGTTAGCCCCCTTCACCACCCTGAAGGCCTGGTTATGGAAATAGCCTCGTGCTGGGGATAGGGTTTAGGCAGATGACCTTGACTTCACTT
>gene=chr11_12709429-12709663; species=canFam
TCCTGGGGGCTGAATTGATCCAGACTGCCATATTGgtgtgtg---tAG--------GCTGATGCTGTTTGAAACCCTGGGACTGGACCTGCCAGTTTCTCTGGTTTTTCTCTGGAATGTGCTCTGTTGGCAGACTGTCAGAATAAATTAGCTACCCCCACCCACCTGAAGACCTAGATATGGAAATGACCTCATGCTGGGGGTAGGATTTAGGCAGATGACCTTGACTTCACTG
>gene=chr11_12709429-12709663; species=equCab
TACTGGGGGCTGCATTGACCCAAACCGCCCTATAGGTGGGGG---CAGGT------GCTGACATGGTTGGAAGCTTTGGAACCGGACCTGCCAGTTTGTCTGGTCTTTCTTTGGAATGTGC-----TGGCAGGCAGGCAGGATAAGTTAGCCCCCTGCACCAGCCTGTGGGCTTGGAGATGGAAACGACATCCTGCTGGGGGTAGGGTTTAGGCAGATGACCTTGACTTCACTC
>gene=chr11_12709429-12709663; species=gorGor
TCCTCCGGGCCAGGCTAATCCAAACTATTCTCTAGGTGGGTGTAGTGGGTAGGGGGACTGCTGTAGTTTGGAAGTTTGGAACTGGACCTGCCAGTTTATCTGGTTTTGCTTTGGAATGTGCTGTGTTGGCAGGCAGGCAGAATAAGTTAGCCCCCTCCATCACCCTGTAGGCCTAGATATGGAAATGGCCTCATGCTGGGGATAGGGTTTAGGCAGATGACCTTGACTTCACTT
>gene=chr11_12709429-12709663; species=panTro
TCCTCCGGGCCAGGCTAATCCAAACTATTCTCTAGGTGGGTGTAGTGGGTAGGGGGACTGCTGTAGTTTGGAAGTTTGGAACTGGACCTGCCAGTTTATCTGGTTTTGCTTTGGAATGTGCTGTGTTGGCAGGCAGGCAGAATAAGTTAGCCCCCTCCATCACCCTGTAGGCCTGGATATGGAAATGGCCTCATGCTGGGGATAGGGTTTAGGCAGATGACCTTGACTTCACTT
>gene=chr11_12709429-12709663; species=papHam
TCCTTGGGGCCAGGCTAATCCAAACTGCTCTCTAGGCGGGTGTAGTGGGTAGGGGGACTGCTGTAGTTTGGAAGCTTGGAACTGGACCTGCCAGTATATCTGGTTTTGCTTTGGAATGTGCTGTGTTGGCAGGCAGGCAGAATAAGTTAGCCCCCTCCAGCACCCTGAAGGCCTGGATATGGAAATGGCCTTATGCTGGGGATACAGTTTAGGTAGATGACCTTGACTTCACTT
>gene=chr11_12709429-12709663; species=ponAbe
TCATCCGGGCCGGGTTCATCCACCTAATTCTATAGGTGGGAGTAGTGGGTAGGGGGACTGCTGTAGTTTGGAAGTTTGGAACTGGACCTGCGAGTTTATATGGTTTTGGTTTGGAATGAGCTGAGTTGGCAGGTAGGCAGAATAAGTTAGCCCCCTCCATCACCCTGAAGACCAGAAAATGGAAATAGCCTCATGCTGGGAATAGGGTTTAGGCAGATGACCTTGACTTCACTT
>gene=chr11_12709429-12709663; species=rheMac
TCCTTGGGGCCAGGCTAATCCAAACTGCTCTCTAGGCGGGTGTAGTGGGTAGGGGGACTGCTGTAGTTTGGAAGCTTGGAACTGGACCTGCCAGTATATCTGGTTTTGCTTTGGAATGTGCTGTGTTGGCAGGCAGGCAGAATAAGTTAGCCCCCTCCAGCACCCTGAAGGCCTGGGTATGGAAATGGCCTTATGCTGGGGATACAGTTTAGGTAGATGACCTTGACTTCACTT
>gene=chr11_12745248-12745572; species=hg19
ATGCTCCTTCAACTTATAAAATGTAGGTTGCCTAAATTATGTAGTACAGAGTGAGGATAAAGAAAATCACAGTATTGTAACACATTGCCTGTAACTGCTTTGCAAAAGCAAACGTCTCCCACGAAATCTTAGAAAGGTGTGTTTGAGGGTGTAATCTTGGCTTGTGGTGCAAGGGAGCCCAACTTGTTTTTCAAGTTGGTCTTGAATAAGTTTGTTCTTTCTGGAATGCTCGCCATCCTCAGTATGACAGAGTTCGCTTGATGACAAACTCTTTTACTCTCCTATACATACCATGGCCACTGAACTGGTTTGTTTATTTGCCTG
>gene=chr11_12745248-12745572; species=bosTau
CTGCTTCTTCAACTT-TAAAATGCAGGTTGCCTAAATTATGTAGTACGGAACCAGGATAAAGAAAATCACAGCGTTGTAGCAAATTGCTTTTAACTGCACTGCAAAAGCAGTCGTCTAA----GAATCGCAGGAAGGTGTATTTGAGGGTATAATCTTAGCTTGCGGTGAAGGGGAGTCTGACTTGTTTTTCAAGTCGGTCTTGAATAACTTTGTTCTTTCTGGAATGCTCACCATCCTTAGCGTGACAGAGTTTGCTTGATGGCAGACTCTTTCACTGTGATGTACATACCAGGGCCGCAGAACTGGTTTGTTTATTTGCCTG
>gene=chr11_12745248-12745572; species=calJac
ATGCTCCTTCAACTTAAAAAATGTAGGTTGCCTAAATCATGTAGTACAGAGTGAGGGTAAAGAAAATCACAGCATTGTAACAAATTGCCTGTAACTGCTTTGCAAAAGCAAACGTCTCCCACGAAATCTTAGAAAGGTGTGTTTGAGGGTGTAATCTTGGCTTGTGGTGTAGGGGAGCCCAACTTGTTTTTCAAGTTGGTCTTGAATAACTTTGTTCTTTCTGGAATGCTCACCATCCTCAGTATGACAGAGTTCGCTTGATGACAAACTCTTTTACTCTGCTGTACATACCATGGCCACTGAACTGGTTTGTTTATTTGCCTG
>gene=chr11_12745248-12745572; species=canFam
GTGCCCCTTCAGCATATAAAACGTAGGTTGCCTAAATTATGTAGTACCGAGCCAGCATAAAGCAAATCACAGCGTTGTAACAAATTGCCTTTAACTGCTCTGCAAAAGCAAATGTCTCA----GGATGGAAGAAAGGTGTGTTCGAGGGTGTAATCTTAGCTTGCGGTGAAGGGGAGTCCAACTTGTTTTTCAAGTTGGTCTTGAATCACTTTGTTCTCTCTGGAATGCTCACCATCCTCAGCGTGACAGAGTTTGCTTGATGACAAACTCCTTCACTCTGG-GAACACACCA-CACCGCGGGGTTGGTTGGTTTGCTTGCCTG
>gene=chr11_12745248-12745572; species=equCab
CTGCTCCTTCAACTTGCAAAA----------CTAAATTATGTGGTGCGGAACCAGGATAAAGAAAATCATAGCATTGTAACAAATTGCCTTTAACTACACTGCAGAAGCAGACGTCTCA----GAATCT-AGAAAGGTGTGTTTGCGGGTGTAATCTCAGCTTGTGGTGAAGGGGAGTCTAACTTGTTTTTCAAGTTGGTCTTGAATAACTTTGTTCTTTCTGGAATGCTTGCCATCCTCAGCATGAC--AGTTTGCCTGATGACAAACTCTTTCTCTCCTCTGAGCACTTAG-CGCCGCTGAACTGGATTGTTTATTTGCCTG
>gene=chr11_12745248-12745572; species=gorGor
----------------------------------------------------------------------------------------------------------------------------------------------------------------------GTGCAAGGGAGCCCAACTTGTTTTTCAAGTTGGTCTTGAATAAGTTTGTTCTTTCTGGAATGCTCGCCATCCTCAGTATGACAGAGTTCGCTTGATGACAAACTCTTTTACTCTCCTATACATACCATGGCCACTGAACTGGTTTGTTTATTTGCCTG
>gene=chr11_12745248-12745572; species=panTro
ATGCTCCTTCAACTTATAAAATGTAGGTTGCCTAAATTATGTAGTACAGAGTGAGGATAAAGAAAATCACAGTATTGTAACAAATTGCCTGTAACTGCTTTGCAAAAGCAAACGTCTCCCATGAAATCTTAGAAAGGTGTGTTTGAGGGTGTAATCTTGGCTTGTGGTGCAAGGGAGCCCAACTTGTTTTTCAAGTTGGTCTTGAATAAGTTTGTTCTTTCTGGAATGCTCGCCATCCTCAGTATGACAGAGTTCGCTTGATGACAAACTCTTTTACTCTCCTATACATACCATGGCCACTGAACTGGTTTGTTTATTTGCCTG
>gene=chr11_12745248-12745572; species=papHam
ATGCTCCTTCAACTTATAAAATGTAGGTTGCCAAAATTATGTAGTACAAAGTGAGGATAAAGAAAGTCACAGTATTGTAACAAATTGCCTGTAACTGCTTTGCAAAAGCAAACGTCTCCCACGAAATCTTAGAAAGGTGTGTTTGAGGGTGTAATCTTGGCTTGTGGTGCAAGCGAGCCCAACTTGTTTTTCCAGTTGGTCTTGAATAAGTTTGTTCTTTCTGGAATGCTCGCCATCCTCAGTATGACAGAGTTCGCTTGATGACAAACTCTTTTACTCTCCTGTACATACCATGGCCACTGAACTGGTTTGTTTATTTGCCTG
>gene=chr11_12745248-12745572; species=ponAbe
ATGCTCCTTCAACTTATAAAATGTAGGTTGCCTAAATTATGTAGTACAGAGTGAGGATAAAGAAAATCACAGTATTGTAACAAATTGCCTGTAACTGCTTTGCAAAAGCAAACGTCTCCCATGAAATCTTAGAAAGGTGTGTTTGAGGGTGTAATCTTGGCTTGTGGTGCAAGGGAGCCCAACTTGTTTTTCAAGTTGGTCTTGAATAAATTTGTTCTTTCTGGAATGCTCACCATCCTCAGTATGACAGAGTTCGCTTGATGACAAACTCTTTTACTCTGCTGTACATACCATGGCCACTGAACTGGTTTGTTTATTTGCCTG
>gene=chr11_12745248-12745572; species=rheMac
ATGCTCCTTCAACTTATAAAATGTAGGTTGCCTAAATTATGTAGTACAAAGTGAGGATAAAGAAAATCACAGTATTGTAACAAATTGCCTGTAACTGCTTTGCAAAAGCAAACGTCTCCCACGAAATCTTAGAAAGGTGTGTTTGAGGGTGTAATCTTGGCTTGTGGTGCAAGCGAGCCCAACTTGTTTTTCCAGTTGGTCTTGAATAAGTTTGTTCTTTCTGGAATGCTCGCCATCCTCAGTATGACAGAGTTCGCTTGATGACAAACTCTTTTACTCTCCTGTACATACCATGGCCACTGAACTGGTTTGTTTATTTGCCTG
>gene=chr11_13298947-13299260; species=hg19
CCTGAGGGGAAAGGGAGAGGGCAGGGGCGAGGAACCCAGGGAGCGCGCGCGGATTGGTCCTCTCCTCGGGGCGTGCGCTCCTGTGCGCCAAATGATTGGTGGCAGGAAAGTAGCAGGTAAACCGGCTCCCGCCGCCTCGCCATTGGTCAGCGGCCTCTCTAGCCGCCACACAACTGGCCAGCGGGCTGCCGAGCCGCGCGCGGATTGGCTGGGGGCGGCCGCCGGGACCGGCTCCCTTCGGGCGTTCGGATTGGCTGGCGGGAAGAGGCAGGTATCCGGGCGCTGCGGCTCCTCCATTGGTGGGCGGGGAAGG
>gene=chr11_13298947-13299260; species=bosTau
CC--AGGCGAAAGAGAGAGGACAGGGGCGAGGAAACCAGGGAAAACGCATCGATTGGTCCTCTCCTTGGGGCGTGTGCTTCTGTGCGCCAAGCGATTGGTGGCGGGAAAGTAGCAGGTAAACCGGCCCTCGCCGCCTCGCCATTGGTCAGCGGCCTCTCTTGCTGCCACACAACTGGCTATCAGGCCGCCAAGCCGCGCGGGGATTGGCCGGGGGCGGTCGCCGAGACCGGCTCTCTTCGGGCTCTAGGATTGGCTGGAGGGAAGAGGCAGGTATCCGGGCTCCGCGACTCCTCCATTGGTGGGCGGGGAAGG
>gene=chr11_13298947-13299260; species=calJac
CCTGAGGGAAAAGAGAGAGGGCAGGGGCGAGGAAACCAAGGAGCGCGCGCGGATTGGTCCTCTCCTCGGGGCGTGCGCTCCTGTGCCCCAAATGATTGGTGGCGGGAAAGTAGCAGGTAAACCGGCCCCCGCCGCCTCGCCATTGGTCAGCGGCCTTTCTAGCCGCCACACAACTGGCCAGCGGGCCGCCGAACGGCACGCGGATTGGCTGGGGGCGGCCGCCGGGACCGGCTCCCTTCGGGCGCTCGGATTGGCTGGCGGAAAGAGGCAGGTATCCGGGCTCCGCGGCTCCTCCATTGGTGGGCGGGGAAGG
>gene=chr11_13298947-13299260; species=canFam
ccctaAGGGGCAGGGACGCGGCCGGGGCGAGGAAACCGGGGGAGGCGCGCCGATTGGTGCGCTGGTCGGGGCGTGCGCTCCCGGGCGCCCCGTGATTGGTGGCGGGAAAGCGGCAGGTAGCCCGGCCCCCGCCGCCACGCCATTggccggcgggctctccggctgccacgccattggccggcgggctgcccagccgcgcgccgattggccggggccggccgCCGAGCCCGGCTCCCTTCGGGCGCCCGGATTGGCTGGCGGGGAGAGGCAGGTATCCGGGCTCCGCGGCTCCTCCATTGGTGGGCGGGGAAGG
>gene=chr11_13298947-13299260; species=equCab
-------------------------------------------------------------------------------------------------------------------------------------------------------------------------------------------------------------------------------------------------------------------------------------------------------------------------
>gene=chr11_13298947-13299260; species=gorGor
CCTAAGGGGAAAGGGAGAGGGCAGGGGCGAGGAAACCAGGGAGCGCGCGCGGATTGGTCCTCTCCTCGGGGCGTGCGCTCCTGTGCGCCAAATGATTGGTGGCAGGAAAGTAGCAGGTAAACCGGCCCCCGCCGCCTCGCCATTGGTCAGCGGCCTCTCTAGCCGCCACACAACTGGCCAGCGGGCTGCCGAGCCACGCGCGGATTGGCTGGGGGCGGCCGCCGGGACCGGCTCCCTTCGGGCGTTCGGATTGGCTGGCGGGAAGAGGCAGGTATCCGGGCTCCGCGGCTCCTCCATTGGTGGGCGGGGA---
>gene=chr11_13298947-13299260; species=panTro
CCTGAGGGGAAAGGGAGAGGGCAGGGGCGAGGAAACCAGGGAGCGCGCGCGGATTGGTCCTCTCCTCGGGGCGTGCGCTCCTGTGCGCCAAATGATTGGTGGCAGGAAAGTAGCAGGTAAACCGGCCCCCGCCGCCTCGCCATTGGTCAGCGGCCTCTCTAGCCGCCACACAACTGGCCAGCGGGCTGCCGAGCCGCGCGCGGATTGGCTGGGGGCGGCCGCCGGGACCGGCTCCCTTCGGGCGTTCGGATTGGCTGGCGGGAAGAGGCAGGTATCCGGGCGCCGCGGCTCCTCCATTGGTGGGCGGGGAAGG
>gene=chr11_13298947-13299260; species=papHam
CCTGAGGGGAAAGGGAGAGGGCAGGGGCGAGGAAACCAGGGAGCGCGCGCAGATTGGTCCTCTCCTCGGGGCGTGCGCTCCTGTGCGCCAAATGATTGGTGGCAGGAAAGTAGCAGGTAAACCGGCCCCCGCCGCCTCGCCATTGGTCCGCGGCCTCTCTAGCCGCCACACAACTGGCCAGCGGGCTGCCGAGCCGCGCGCGGATTGGCTGGTGGCGGCCGCCGGGACCGGCTCCCTTCGGGCGCTCGGA---------------------------------------------------------------
>gene=chr11_13298947-13299260; species=ponAbe
CCTGAGGGGAAAGGGAGAGGGCAGGGGCGAGGAAACCAGGGAGCGCGCGCGGATTGGTCCTCTCCTCGGGGCGTGCGCTCCTGTGCGCCAAATGATTGGTGGCAGGAAAGTAGCAGGTAAACCGGCCCCCGCCGCCTCGCCATTGGTCAGCGGCCTCTCTAGCCGCCACACAACTGGCCAGCGGGTTGCCGAGCCGCGCGCGGATTGGCTGGGGGCGGCCGCCGGGACCGGCTCCCTTCGGGCGTTCGGATTGGCTGGCGGGAAGAGGCAGGTATCCGGGCTCCGCGGCTCCTCCATTGGTGGGCGGGGAAGG
>gene=chr11_13298947-13299260; species=rheMac
CCTGAGGGGAAAGGGAGAGGGCAGGGGCGAGGAAACCAGGGAGCGCGCGCAGATTGGTCTTCTCCTCGGGGCGTGCGCTCCTGTGCGCCAAATGATTGGTGGCAGGAAAGTAGCAGGTAAACCGGCCCCCGCCGCCTCGCCATTGGTCCGCGGCCTCTCTAGCCGCCACACAACTGGCCAGCGGGCTGCAGAGCCGCGCGCGGATTGGCTGGTGGCGGCCGCCGGGACCGGCTCCCTTCGGGCGCTCGGATTGGCTGGCGGGAAGAGGCAGGTATCCGGGCTCCGCGGCTCCTCCATTGGTGGGCGGGGAAGG
>gene=chr11_13690045-13690239; species=hg19
TGGGGGTGAGAGGCTAAAGCAGGGAGGAGGATGACTGGTCCTGCGGATAAGGGTGTGCGCGAGAGCCAATCAAAAGCGGATGTCGAAAAGAGGCGCCGCTCCAGCCAGTCACGTCGCGAGGTGCGGTCGGGGCCGGCTGACGCGACTGCGGGCCTCAGCCAATGGGCGTGCCACTGCCCGTCCGCTCTTCAGCA
>gene=chr11_13690045-13690239; species=bosTau
--GCGGTGGGAGGCCTGAACCCGGAGGAGGGTGAGCGGTCCT-CTGGT-ACGGGGCGCGGGAGAGCCAATCAGGACAAGACTTGGATAAAAGGCGCCGCGCCAGCCAGTCACATTCCGAGGTCCGGGTGGGGCCGGCTGACGCGAATACGGGCCACAGCCAATGGGCTTGCCACTACCCGTCCGCTCTTCAGCA
>gene=chr11_13690045-13690239; species=calJac
[truncated: 6,020,199 more chars]
