# Supplementary material for: Combining phylogenetic footprinting with motif models incorporating intra-motif dependencies
Source: BMC Bioinformatics. 2017 Mar 1;18:141. doi: 10.1186/s12859-017-1495-1 (PMC5333389; doi:10.1186/s12859-017-1495-1)
Supplement: Supplementary file 2 — Sequence data. This archive contains data files of alignments of the ChIP-seq positive regions and negative control regions for each of the 35 TFs in FASTA format. (ZIP 83763.2 kb) [file 12859_2017_1495_MOESM2_ESM.zip › SP2/SP2_(SC-643)_neg.txt]

>gene=chr20_279040-280040; species=hg19
AATGTGGTTCCCGGACCCACATGAGCGGCAGCTGCACGCAGGACAGGTGCTTCAGGTGCGGGGAGGAGGGGCACCTGAGCCCTTACTGCCGGAAGGGCATCGTGTGCAACCTCTGTGGCAAGCGAGGACACGCCTTTGCCCAGTGTCCCAAAGCAGTGCACAATTCCGTGGCAGCTCAGCTAACCGGCGTGGCCGGGCACTAAACACCCGCCTGCCTGCCAGGGTGAACACACAGCCagcttatccctcttaagtgccaaaacttttttttaaaccattttttatcgtttttgaaggagatctttttaaaacctacaagagacatctctctatgccttcttaaaccgagtttactccatttcagcctgttctgaattggtgactctgtcaccaataACGACTGCGGAGAACTGTAGCGTGCAGATGTGTTGCCCCTCCCTTTTAAAATTTTATTTTCGTTTTTCTATTGGGTATTTGTTTTGTTTCTTGTACTTTTTCTC
>gene=chr20_279040-280040; species=bosTau
AATGTGGTTCCCGGACCCACATGAGCGGCAGCTGCACACAGGACAGGTGCTTCAGGTGCGGGGAGGAGGGGCACCTGAGCCCTTACTGCCGGAAGGGCATCGTGTGTAACCTCTGTGGCAAGCGAGGACACGCCTTTGCCCAATGTCCCAAAGCGGTTCACAATTCCGTGGGAGCTCAGCTAACCGGCGTGGCCGGGCACTGAACACCCGCCTACCAGCCAGGGTGAACACAGAGCCAGCTTACCCCTGTTAAGTGCCAAAACTTTTTTTTAAACCGTTTTTTATAGTTTTTGAAGGAGATTTTCTT-AAACCTACAAGAGAC-TCTCACTCTGCCTTCCTAAATCGAGTTTACTCC-TTTCGGCCTTTCCTGAATTGGTGACTCTGTCATCAGAATTGACTACCGAGAACTGTAGTGTGCAGATATGTTGCCCTGCCCTTTTAAAATTTTATTTTCATTTTTGTATTGAGAC--TTTTTTTTTTCTGGTACTTTTTACT
>gene=chr20_279040-280040; species=calJac
AATGTGGTTCCCGGACCCACATGAGCGGCAACTGCACGCAGGACAGGTGTTTCAGGTGCGGGGAGGAGGGGCACCTGAGCCCTTACTGCCGGAAGGGCATCGTGTGCAACCTCTGTGGCAAGCGAGGACACGCCTTTGCCCAGTGTCCCAAAGCAGTTCACAATTCCATGGCAGCTCAGCTAACCGGCGTGGCCGGGCACTAAGCACTCTCCTGCCTGCCAGGGTGAACACACAGCCagcttacccctcttaagtgccaaaacttttttttaaaccattttttatcgtttttgaaggagacctttttaaaacctacaagagacatctctctatgccttcttaaaccgagtttactccatttcagcctgttctgaattggtgactctgtcatcagtaACGACTGCGGAGAACTGTAGCGTGCAGATGTGTTGCCCCTCCCTTTAAAAATTTTATTTTCGTT-------------TTTGTTTTGTTTCTTGTACTTTTTCTA
>gene=chr20_279040-280040; species=canFam
AATGTGGTTCCCGGACCCACATGAGCGGCAGCTGCACGCAGGACAGGTGCTTCAGGTGCGGGGAGGAGGGGCACCTGAGCCCTTACTGCCGGAAGGGCATCGTGTGTAACCTCTGTGGAAAGCGAGGACACGCCTTTGCCCAGTGTCCCAAAGCAGTTCACAATTCCGTGGCAGCTCAGCTAACTGGGGTGGCTGGGCACTGAACACCCGCCTGCCTGCCAGGGTGAACACAGAGCCAGCTTACCCCTCTTAAGTGCCAAAACTTTTTTTTAAACCATTTTTTATCGTTTTCGAAGGAGATCTTTTT-AAATCTACAAGAGAC-TCTCTCTCTGCCTTTTTAAACCGAGTTTACTCCATTTCAGCCTTTTCTGAATTGGTGACTCTGTCATCAGTA---ACTACCGAGGACTGTAG----------TGTCGCCTCCCCCTTTTAAAAttttgttttcgtttttgtatcggtttgtTTTTTATTTTTTTGTACTTTTTACT
>gene=chr20_279040-280040; species=equCab
AATGTGGTTCCCGGACCCACATGAGTGGCAGCTGCACGCAGGACAGGTGCTTCAGGTGCGGGGAGGAGGGGCACCTGAGCCCTTACTGCCGGAAGGGCATCGTGTGCAACCTCTGTGGCAAGCGAGGACACGCCTTTGCCCAGTGTCCCAAAGCGGTTCACAATTCCGTGGCAGCTCAGCTAACCGGCGTGGCCGGGCACTGAACACCCGCCTGCCCGCCAGGGTGAACACAGAGCCagcttacccctctgaagtgccaaaactttttttgaaacccttttttatcgtttttgaaggagatcttttt-aaacctacaaaggac-tctctctctgccttcttaaaccgagtttactccatttcagccttttctcaattggtgactctgtcatcaataaggactaccaagaactgtagtgtgcAGATATGTCGTCCCTCCTTTTTAATATTTT------GTTTTTGTATTGGGTAttttttttttttttGGTAATTTTTACT
>gene=chr20_279040-280040; species=gorGor
---------------------------------------------------------------------------------CTTACTGCCGGAAGGGCATCGTGTGCAACCT-TGTGGCAAGCGAGGACACGCCTTTGCCCAGTGTCCCAAAGCAGTTCACAATTCCGTGGCAGCTCAGCTAACCGGCGTGGCCGGGCACTAGACACCCGCCTGCCTGCCAGGGTGAACACACAGCCagcttacccctcttaagtgccaaaacttttttttaaaccattttttatcgtttttgaaggagatctttttaaaacctacaagagacatctctctatgccttcttaaaccgagtttactccatttcagcctgttctgaattggtgactctgtcaccagtaACGACTGCGGAGAACTGTAGCGTGCAGATGTGTTGCCCCTCCCTTTTAAAATTTTATTTTCGTTTTTCTATTGGGTATTTGTTTTGTTTCTCGTACTTTTTCTC
>gene=chr20_279040-280040; species=panTro
AATGTGGTTCCCGGACCCACATGAGCGGCAGCTGCACGCAGGACAGGTGCTTCAGGTGCGGGGAGGAGGGGCACCTGAGCCCTTACTGCCGGAAGGGCATCGTGTGCAACCTCTGTGGCAAGCGAGGACACGCCTTTGCCCAGTGTCCCAAAGCAGTTCACAATTCCGTGGCAGCTCAGCTAACCGGC---GCCGGGCACTAAACACCTGCCTGCCTGCCAGGGTGAACACACAGCCAGCTTACCCCTCTTAAGTGCCAAAACTTTTTTTTAAACCATTTTTTATCGTTTTTGAAGGAGATCTTTTTAAAACCTACAAGAGACATCTCTCTATGCCTTCTTAAACCGAGTTTACTCCATTTCAGCCTGTTCTGAATTGGTGACTCTGTCACCAATAACGACTGCGGAGAACTGTAGCGTGCAGATGTGTTGCCCCTCCCTTTTAACATTTTATTTTCGTTTTTCTATTGGGTATTTGTTTTGTTTCTTGTACTTTTTCTC
>gene=chr20_279040-280040; species=papHam
AATGTGGTTCCCGGACCCACATGAGCGGCAGCTGCACGCAGGACAGGTGCTTCAGGTGCGGGGAGGAGGGGCACCTGAGCCCTTACTGCCGGAAGGGCATCGTGTGCAACCTCTGTGGCAAGCGAGGACACGCCTTTGCCCAGTGTCCCAAAGCAGTTCACAATTCCGTGGCAGCTCAGCTAACCGGCGTGGCCGGGCACTAAACACCCGCCTGCCTGCCAGGGTGAACACACAGCCagcttacccctcttaagtgccaaaacttttttttaaaccattttttatcgtttttgaaggagatctttttaaaacctacaagagacatctctctatgccttcttaaaccgagtttactccatttcagcctgttctgaattggtgactcTGTCACCAATAACGACTGCGGAGAACTGTAGCGTGCAGATGTGTTGCCCCTCCCTTTTTAAATTTTATTTTCGTTTTTCTATTGGGTTTTTGTTTTGTTTCTTGTACTTTTTCTC
>gene=chr20_279040-280040; species=ponAbe
AATGTGGTTCCCGGACCCACATGAGCGGCAGCTGCACGCAGGACAGGTGCTTCAGGTGCGGGGAGGAGGGGCACCTGAGCCCTTACTGCCGGAAGGGCATCGTGTGCAACCTCTGTGGCAAGCGAGGACACGCCTTTGCCCAGTGTCCCAAAGCAGTTCACAATTCCGTGGCAGCTCAGCTAACCGGCGTGGCCGGGCACTAAACACCCGCCTGCCTGCCAGGGTGAACACACAGCCagcttacccctcttaagtgccaaaacttttttttaaaccattttttatcgtttttgaaggagatctttttaaaacctacaagagacatctctctatgccttcttaaaccgagtttactccatttcagcctgttctgaattggtgactcTGTCACCAATAACGACTGCGGAGAACTGTAGCGTGCAGATGTGTTGCCCCTCCCTTTTAAAATTTTGTTTTCGTTTTTCTATTGGGTATTTGTTTTGTTTCTTGTACTTTTTCTC
>gene=chr20_279040-280040; species=rheMac
AATGTGGTTCCCGGACCCACATGAGCGGCAGCTGCACGCAGGACAGGTGCTTCAGGTGCGGGGAGGAGGGGCACCTGAGCCCTTACTGCCGGAAGGGCATCGTGTGCAACCTCTGTGGCAAGCGAGGACACGCCTTTGCCCAGTGTCCCAAAGCAGTTCACAATTCCGTGGCAGCTCAGCTAACCGGCGTGGCCGGGCACTAAACACCCGCCTGCCTGCCAGGGTGAACACACAGCCAGCTTACCCCTCTTAAGTGCCAAAACTTTTTTTTAAACCATTTTTTATCGTTTTTGAAGGAGATCTTTTTAAAACCTACAAGAGACATATCTCTATGCCTTCTTAAACCGAGTTTACTCCATTTCAGCCTGTTCTGAATTGGTGACTCTGTCACCAATAACGACTGCGGAGAACTGTAGCGTGCAGATGTGTTGCCCCTCCCTTTTTAAATTTTATTTTCGTTTTTCTATTGGGTTTTTGTTTTGTTTCTTGTACTTTTTCTC
>gene=chr20_303040-304040; species=hg19
cctcagcctgccaagtagctaggactacaggcaggcaccaccctgcccagctaatttttgtacttttttttgtagagtaagggtttcaccatgttgcccaggctggtcttgaactcctggccttaagtgatctgcctgcctcagcctcccaaagtgctaagactacagctgtgaaccactgtgcAGGGTCAAATGTTTATTAATGGATGCATGCATGGATGGAAGAAGGAAAGGAGGCAGGTGTGAATAATGAATGCAGCATTTTCACTGCTGAGAATAAAGAGTGAAATCCTGGTCCAAATCAGTTTGGCAGTGAGTAAGGTTAGGAACTATTCACATACATTGGAATAATAATAGCAGCAGCAGCTACAGGGTCAGAGACAGATCTTTGAGAGGCCATAAGCATTGAAAAGATTGTGGTACCTATCACACACCGTCTAAAATAAAACAAATATTTTATTTATGGGAAAAGTGTTAAGGTGTTGATAATTCCAAGAAAG
>gene=chr20_303040-304040; species=bosTau
--------------------------------------------------------------------------------------------------------------------------------------------------------------------------------------------------------------------------------------------------------------------------------------------------------------------------------------------------------------------------------------------------------------------------------------------------------------------------------------------------------------------
>gene=chr20_303040-304040; species=calJac
------------------------------------------------------------------------------------------------------------------------------------------------------------------------------------------------------------------------------------------------------------------------TCACTGCTGAGAATAAGGAGTGAAACCCTGGTCAAAATCAGTCTGGCAGTGAGAAAGG-TAGAAACTATTCAGATACACTGGAATAATAACAGCAGCAGCAGCTACAGGATCAGAGTCAGATCTTTGAGAGGCCAAGAGCACTGAAAAGATGATGGTGCCTATCATACATCatttaaaataaaataaatat----taaatGAGAAAAATTTTAAGGTGTTGATAATTCCAAGAAAG
>gene=chr20_303040-304040; species=canFam
------------------------------------------------------------------------------------------------------------------------------------------------------------------------------------------------------------------------------------------------------------------------------------------------------------------------------------------------------------TAAGAATAATAGCAGTAGCCA-----CCAGAGTGAGACCTTC-AAAGTTCTTAAGCACTGAAAAGATGGCCATGCCC-TCATAGGTCATTTAAAAGAAAAC-----T----TAAATGGGAAAAATGTGAAAGTGTTAGAAAATTTTAAAAAG
>gene=chr20_303040-304040; species=equCab
----------------------------------------------------------------------------------------------------------------------------------------------------------------------------------------------------------------------------------------------------------------------------------------------------------------------------------------------------------aataataataataaCAGCAGCTACAGAGCCAGAGTAAGACCTTTGAGAGGCCCCAAGCCCTGAAAACATGGTGGTGCCCATCATACGTCATTTAAAATAAAACaaatat----taaaCGGGAAAAGTGTAAAAGTGTTAGAAAATTCAAAAAAG
>gene=chr20_303040-304040; species=gorGor
----------------------------------------------------------------------------------------------------------------------ggccttaagtgatctgcctgcctcggcctcccaaagtgctaagattacaggtgtgaaccactgtgcAGGGTCAAATGTTTATTAATGGATGCATGCATGGATGGAAGAAGGAAAGGAGGCAGGGGTGAATAATGAATGCAGCATTTTCACTGCTGAGAATAAAGAGTGAAATCCTGGTCCAAATCAGTTTGGCAGTGAGTAAGGTTAGGAACTATTCACATACGTTGGAATAATAATAGCAGCAGCAGCTACAGGGTCAGAGACAGATCTTTGAGAGGCCATAAGCATTGAAAAGATTGTGGTGCCTATCACACACCatttaaaataaaacaaatattttatttatGGGAAAAGTGTTAAGGTGTTGATAATTCCAAGAAAG
>gene=chr20_303040-304040; species=panTro
tctcagcctcccaagtagctaggactacaggcaggcaccaccctgcccagctaatttttgtacttttttttgtagagtaagggtttcaccatgttgcccaggctggtcttgaactcctggccttaagtgatctgcctgcctcagcctcccaaagtgctaagattacagctgtgaaccactgtgcAGGGTCAAATGTTTATTAATGGATGCATGCATGGATGGAAGAAGGAAAGGAGGCAGGGGTGAATAATGAATGCAGCATTTTCACTGCTGAGAATAAAGAGTGAAATCCTGGTCCAAATCAGTTTGGCAGTGAGTAAGGTTAGGAACTATTCACATACATTGGAATAATAATAGCAGCAGCAGCTACAGGGTCAGAGACAGATCTTTGAGAGGCTATAAGCATTGAAAAGATTGTGGTGCCTATCACACACCATCTAAAATAAAACAAATATTTTATTTATGGGAAAAGTGTTAAG-TGTTGATAATTCCAAGAAAG
>gene=chr20_303040-304040; species=papHam
cctcagcctcccaagtagctaggactacaggcaggccccaccctgcccagttaatttttgta------------------gggtttcaccatgttgcccaggctggtcttgaactcctgggcttaagtgatctgcctgcctcagtctccc-aagtgctaagattacaggcgtgaaccactgtgcAGGGTCAAATGTTTATTAATGGATGCATGCATGGATGGAAGAAGGAAAGGAGGCAGGG-TGAATAATGAATGTAGCATTTTCACTGCTGAGAATAAAGAGTGAAACCCTGGTCCAAATCAATTAAGCAGTGAGTAAGGTTAGGAACTATTCAGATACACTGGAATAATAATAGCAGCAGCAGCTACAGGGTCAGAG--AGATCTTTGAGAGTCCATGAGCATTGAAAAGATGGTGGTGCCTATCATACACGACttaaaataaaataaatattttatttatGGGAAAAGTGTTAAGGTGTTGATAATTCCAAGAAAG
>gene=chr20_303040-304040; species=ponAbe
cctcagcctcccaagtagctaggactacaggcaggcaccaccctgcccaacgaatttttgta-ttttttttgtagagacggggtttcaccatgttgcccaggctggtcttgaacccctggccttaagtgatctgcctgcctcagcctcccaaagtgctgagattacaggcgtgaaccactgtgcAAGGTCAAATGTTTATTAATGGATGCATGCATGGATGGAAGAAGGAAAGGAGGCAGGGCTGAATAATGAATGTAGCATTTTCACTGCTGAGAATAAAGAGTGAAATACTGGTCCAAATCAGTTTGGCAGTGAGTAAGGTTAGAAACTATTCAGATACATTGGAATAATAATAGCAGCAGCAGCTACAGGGTCAGAGACAGATCTTTGAGAGGCCATAAGCATTGAAAAGATGGTGGTGCCTATCACACACCATCtaaaataaaataaatattttatttatGGGAAAAGTGTTAAGGTGTTGATAATTCCAAGAAAG
>gene=chr20_303040-304040; species=rheMac
cctcagcctcccaagtagctagtactacaggcaggccccaccctgcccagctaatttttgta---atttttgtagagacagggtttcaccatgttgcccaggctggtcttgaactcctgggcttaagtgatctgcctgcctcagtctccc-aagtgctaagattacaggcgtgaaccactgtgcAGGGTCAAATGTTTATTAATGGATGCATGCATGGATGGAAGAAGGAAAGGAGGCAGGG-TGAATAATGAATGTAGCATTTTCACTGCTGAGAATAAAGAGTGAAACCCTGGTCCAAATCAATTAAGCAGTGAGTAAGGTTAGGAACTATTCAGATACACTGGAATAATAATAGCAGCAGCAGCTACAGGGTCAGAG--AGATCTTTGAGAGTCCATGAGCATTGAAAAGATGGTGGTGCCTATCATACACGACttaaaataaaataaatattttatttatGGGAAAAGTGTTAAGGTGTTGATAATTCCAAGAAAG
>gene=chr20_554455-555455; species=hg19
tgtgttccatgagggcagggacgttttctcgatcacagccatatccccaacagtaatagcaaattgcagatgctcaataaatgctttctggataaatggaGGGGTGAaatcattttgacaatcagaagaagaaggtgccccccttttacagataaggaaccaaaggtacagagagattaagtaacatgccccgaggtcacacagccagAATCAGATGGTGTCTGTCTGGGAATGTGTCCCTGCAAGCCAGGCCTAGAAGGTGGGCAGATGGGGTTACGCAGAGAGGAGCTAGGACCATCTGGATAAGGGAGGGTTGTGGGGGCAAGCCCCACCCATCCTTGTTTTCTCCATTCGAATAGTGGTTTGTGGCTGTTTTCCTCAAGGGCGACTCAGGTGACCTTCAGGTTGGGGCCTCCTGGGTCCCAGGGGCCTGCTGGGTGGAGGGCCCGGTCTGGCTGGGCTGCTTTTCTCGCCCCTTTGCCGGCCCGCTGGCTTCACGC
>gene=chr20_554455-555455; species=bosTau
--------------------------------------------------------------------------------------------------------------------------------------------------------------------------------------------------------------------------------------------------------------------------------------------------------------------------------------------------------------------------------------------------------------------------------------------------------------------------------------------------------------------
>gene=chr20_554455-555455; species=calJac
tgtattccatgaggacagggacatttcc---atcacagtcatatccccagtggtaacagcaaagagcagatgctcaataaatgctttctggataaatggaGGGATGAAATCATTTTGCCAATCAGAATAAGAAAGTGGctcccttttacagatacggaaccaaaggcacagagagattaagtcatatgccccaaggtcacacagtcagaatcagATGG----TGTCTGGGGTTGTTTCCCTGCAAGCCAGGCTTAGAAGGTGGGCAGATGGGGTTATGCAGAGAGGAGCCAGGACCATCTGGACAAGGAAGGGGTGTGGGGGCAAGCCCCGCCCATCCTTGTTTTCTCCACTCAAATGGTGGTTTGTGGCTGTTTTCCTCAAGGGCGACTCAGGTGACCTTCAGGTTGGGGCCTGCTGGGTCCCAGGGGCCTGCTGGGTGGAGGGCCCGGTCTGGCTGGGCTGCTTTTCTCGCCCCTTTGCCCGCCTGCTGGCTTCACGC
>gene=chr20_554455-555455; species=canFam
tgtgttccatgaaggtaggagcactgtctcctctacacctgtatcccca---------gcatccagcagatgcccaataaatgcctgatggatgaaCAGAGGGATGGaatcctcttgacaaccagaggaaggaggtagttccctttt----ataaagaatca-aagcccggagagattaagtaacacaccccaaggtcacacagccagaatcagat-gtgtctgtctggcggtgtcttcctgccagccaAGCCCAGAAAGTGGGCAGATGGGGTTGTGCAGAGAGGAGCTAGAACCATCTAGACTGGGAAGGGGTGGTGGGGGGAGCCCCACCCATCCGTGCTTTCTCTTCGATGATGGTGGTTTGTGGCTGTTTTCCTCAAGAGCGACTCAGGTGACCTTCAGGTTGGGGCCTGAGCAGTCCCAGGGGCCAGCTGGGTGGAGGACCCGGTCTGGCCGGGTTGCTTTTCTCGCCCCTTTGCCCGCCCTCTGGCTTCACGC
>gene=chr20_554455-555455; species=equCab
---------TGAGGGCGGTAAGATGAACTCGT-TCCAGCTGAAACGACA----TGCGCGCGTATATCACAATCTTGATAAATGTCTGCTGGGAGAATAGAGGCACAGaatcctcttgacaatcacaggaagggggtattccccttttaccgataagaaaccaaaggcacagagacgttaagtaacatgctacaaggtcacacagctagAAGGGGATGGTGTCTGTCTGGGGATGTCTCCCTGCCAGCAGGACGCAGAAGGTGGGCAGATGGGGTCATGCAG--AAGAACTAGGACCATCTGGACAGGGAAGGAGTGTGGGGGCGAGCCCCACCCATCCGTGTTTTCTCCTTGCGGATGGTGGTTTGTGGCCATTTTCCTCAGGGGCGACTCAGGTGACCTTCAGGTTGGGGCCTGAGCAGTCCCAGGGGCCGGCTGGGTGGAGGGCCCGGTCTGGCCCGGCTGCTTTT-TCGCCCCTTTGCCCGCCTGCTGGCTTCGCAC
>gene=chr20_554455-555455; species=gorGor
tgtgttccatgagggcagggacgttttctcgatcacagccatatccccaacagtaatagcaaattgcagatgctcaataaatgctttctggataaatggaGGGGTGAAATCATTTTGACAATCGGAAGAAGAAGGTGCcccccttttacagataaggaaccaaaggtacagagagattaagtaacatgccccaaggtcacacagccagAATCAGATGGTGTCTGTCTGGGAATGTTTCCCTGCAAGCCAGGCCTAGAAGGTGGGCAGATGGGGTTACGCAGAGAGGAGCTAGGACCATCTGGATAAGGGAGGGTTGTGGGGGCAAGCCCCACCCATCCTTGTTTTCTCCATTCGAATAGTGGTTTGTGGCTGTTTTCCTCAAGGGCGACTCAGGTGACCTTCAGGTTGGGGCCTC-------------------------------------------------------------------------------------
>gene=chr20_554455-555455; species=panTro
tgtgttccatgagggcagggatgttttcttgatcacagccatatccccaacagtaatagcaaattgcagatgctcaataaatgctttctggataaatggaGGGGTGAaatcattttgacaatcagaagaagaaggtgccccccttttacggataaggaaccaaaggtacagagagattaagtaacatgccccaaggtcacacagccagaatcagatggTGTCTGTCTGGGGATGTTTCCCTGCAAGCCAGGCCTAGAAGGTGGGCAGATGGGGTGACGCAGAGAGGAGCTAGGACCATCTGGATAAGGGAGGGTTGTGGGGGCAAGCCCCACCCATCCTTGTTTTCTCCATTCGAATAGTGGTCTGTGGCTGTTTTCCTCAAGGGCGACTCAGGTGACCTTCAGGTTGGGGCCTCCTGGGTCCCAGGGGCCTGCTGGGTGGAGGGCCCGGTCTGGCTGGGCTGCTTTTCTCGCCCCTTTGCCGGCCCGCTGGCTTCACGC
>gene=chr20_554455-555455; species=papHam
tgtgttccatgagggcagggacattttctcgatcacagccatgtccccaactgtaacagcaaatagcagatgcttaataaatgctttctggataaatggaGGGGTGAAATCATTTTGACAATCAGAAGAAGAAGGTGCccctcttttccagataaggaaccaaaggtacagagagattaagtaacatgccccaaggtcacacagccagAATCAGATGGTGTCTGTCTGGGAATGTTTCCCTGCAAACCAGGCTTAGAAGGCGGGCAGATGGGGTTATGCAGAGCGGAGCTAGGACAATCTAGATAAGGGAGGGTTGTGGGGGCAAGCCCCACCCATCCTTGTTTTCTCCACTCGAATGGTGGTTTGTGGCTGTTTTCTTCAAGGGCAACTCAGGTGACCTTCAGGTTGGGGCCTCCTGGGTCCCAGGGGCCTGCTGGGTGGAGGGCCTGGTCTGGCTGGGCTGCTTTTCTCGCCCCTTTGCCTGCCCGCTGGCTTCACGC
>gene=chr20_554455-555455; species=ponAbe
tgtgtttcatgagggcagggacgttttctcgatcacagccatatccccaacagtaacagcaaattgcagatgctcaataaatgctttctggataaatggaGGGGTGAaatcattttgacaatcagaagaagaaggtgcccccattttacagataaggaaccaaaggtactgagagattaagtaacatgccccaaggtcacacagccaTAATCAGATGGTGTCTGTCTGGGAATGTTTCCCTGCAAGCCAGGCTTAGAAGGTGGGCAGATGGGGTTACGCAGAGAGGAGCTAGGACCATCTGGATAAGGGAGGGTTGTGGGGGCAAGCCCCACCCATCCTTGTTTTCTCCACTCGAATGGTGGTTTGTGGCTGTTTTCCTCAAGGGCGACTCAGGTGACCTTCAGGTTGGGGCCTCCTGGGTCCCAGGGGCCTGCTGGGTGGAGGGCCCGGTCTGGCTGGGCTGCTTTTCTCGCCCCTTTGCCTGCCCGCTGGCTTCACGC
>gene=chr20_554455-555455; species=rheMac
tgtgttccaggagggcagggacattttctcgatcacagccatgtccccaccagtaacagcaaatagcagatgcttaataaatgctttctggataaatggaGGGGTGAaatcattttgacaatcagaagaagaaggtgccccccttttccagataaggaaccaaaggtacagagagattaagtaacatgccccaaggtcacacagccagaatcagatggTGTCTGTCTGGGAATGTTTCCCTGCAAACCAGGCTTAGAAGGTGGGCAGATGGGGTTATGCAGAGCAGAGCTAGGACCATCTGGATAAGGGAGGGTTGTGGGGGCAAGCCCCACCCATCCTTGTTTTCTCCACTCCAATGGTGGTTTGTGGCTGTTTTCTTCAAGGGCAACTCAGGTGACCTTCAGGTTGGGGCCTCCTGGGTCCCAGGGGCCTGCTGGGTGGAGGGCCTGGTCTGGCTGGGCTGCTTTTCTCGCCCCTTTGCCTGCCCGCTGGCTTCACGC
>gene=chr20_642269-643269; species=hg19
GGCGGCCAACGGGCGGGTGGCTGGCAGCCCGGCCCCTCTGTCCGGGAGAGTTGCATAGACATGGCCGGGAGAGAGCGCCCCTCCCGGGGAGCAGGCCAGAGGCCCCAGCGGGTCCGGGGCTCAGTCGGTCCCTGGAACCTGGGGTCCCTCGGGAAGAAGAATAAACAGGAAACAAATCGAAGAGGCTCCTCTCTCCGGGCCGCCTGGAGTGGCAGGGGAAGGTTCAGGAAGGTGGGGACCTGCCCCACGCCTGGACCTCCTGATGCTCCCTCACCCCCCCAGTTGAGGGTCAGCAAGCTGCCCCCCCATTCTCGAGTCCCCTTCCTTAGCGAGTGCAGGCTCTGAAGAGGGTGGGTTTCTCCCGAGACGCGGGGGTGTGTGTGGTGGGGGCAGCCCTCTGTGGCCTGTGCTGTCCCTCTCCTTGCCTGGCTTCCTGACCTCCCAGTCCAGCTGGGGAAGCCAGACGGTCCCTGGGTGAGGCCAAGAGATtaaatagaata
>gene=chr20_642269-643269; species=bosTau
GGCGGCCAATG--GGGGCGGCTGGGAGCCCGGCCCCTCTGCCCGGG-GAGTTGCATAGACGTGG-CGGGAGGGAGAGCTCCTCCCGCGGAGCGGGCCGGAAGCCCCAACGGGTCCGGGGCTCAGTCGGTCCCTGGAACTTGGGGTTCCTCAAGAAGAGGAATGAATAGGAAACATATCGGGGAGGCTCCTCTCTCGGGTCTCCCTGCAGTGGGAATAGAAGGCTCAGGAGGGCGGGGACCTGCCCCAAGACT-GACCTCCTGATGTCTCCCCACCCCCCCAGTTGAGGGTCAGCAGGCTATCCTCGCATTCTCACGCCCCCTTCCCCAGCAAGTTCAGGCTCTGATGAGGGTGGGCTTCTCCCACTCCCCGAAATGGGGTGTGTTGGGGTCAGCCCTCTATGGCCTTTGCTGTCCCTCTCCTTGCCTGGCTCCCTGACCTCCCAGTCCAGCTGGGGAAGCCAGACCATTACTGGGTGAGGGCAAGAGATTAATTAGAATa
>gene=chr20_642269-643269; species=calJac
GGCGGCCAACGGGCGGGTGGCTGGCAGCCCGGCCCCTCTGTCCGGGAGAGTTGCATAGACTTGGCCGGGAGAGAGCGACCCTCCCGGGGAGCTGGCCAGAGGCCCCAGCGGGTCCGGGGCTCAGTCGGTCCCTGGAACGTGGGGTCCCTCGAGAAGAGGAATAAATAGGAAACAAATCGGGGAGGCTCCTCTCTCC-GGCCGCCTGGAGTAGCAGGGGAAGGTTCAGGAAGGCGGGGACCTGCCCCACGCCTGGACCTCCTCATGCTCCCTCACCCCCCCGGCTGAGGGTCAGCAGGCTGCCCCCCCATTCTCGAGT-GCCTTCCTTAGCGAGTGCAGGCTCTGATGAGGGTGGGTTTCTCCCAAGACGCGGGGGTGTGTGTGGTGGGGGCAGCC--CTGTGGCCTGTGCTGTCCCTCTCCTTGTCTGGCTTCCTGACCTCCCAGTCCAGCTGGGGAAGCCAGACTGTCCCTGGGTGAGGCCAAGAGATtaaatagaata
>gene=chr20_642269-643269; species=canFam
GGCGGCCAACGT-GGGGCAGCTGGCAGCCCGGCCCCTCTGCCCGGGAGAGTTGCATAGACGTGGCCGGGAGGGAGCGCTCCTCCC-GGGAGCAGGCCGGAGGCCCCAGCGGGTCCGGGGCTCAGTCGGTCCCTGGAACCTGGGGTCCCTCGAGAAGAGGAATAAATAGGAAACAGATCGAGGAGGCTCCTCTCTCCGGTGTCCTTGGAGTGGGAGTGGAAGGCTCAGGAGGGCGGGGACCTGCCCCATGACTGGACCTCCTCATACCCCTCACCCCCCCAAGTTGAGGGTCAGCAGGCTATCCTCCCATTCTCGTAACCCCTTCCCCAGCAAGTTCAGGCTCTGATGAGGGTAGGCTTCTTCCACTCCCCAAGAGGGGGTGTGTGTGTGGCAGCCTTCCATGGCCTTTGCCGTCCCTCTCCTTGCCTGGCTCCCTGACCTCCCAGTCCAGCTGGGGAAGCCAGACCATCCCTGGGTGAGGCCAAGAGATtaaatataata
>gene=chr20_642269-643269; species=equCab
GGCGGCCAACG--GGGGCGCCTGGCAGCCCGGCCCCTCTGCCCGGGAGAGTTGCATAGACGTGGCCGGGAGGGAGCGCTCCTCCCGGGGAGCGGGCCGGAGGCCCCAGCGGGTCCGGGGCTCAATCGGTCCCTGGAAGCTGGGGTCCCTCGAGAAGAGGAATAAATCGGAAACAAATCGAGGAGGCGCCTCTCTCCGGTCTCCCTGGAGTGGGAGTGGAAGGCTCTGGA-GACGGGGACCTGCCCCACGCCTGGACCTCCTCACGCCCC---CATCCCGCCGTCGAGGGTCAGCAAGCTACCCTCCCGTTCCGGTGCCCCCTTCCCCAGCGAGCTCAGGCTCTGAGGAGGGTGGGCTTCTCCCACTCC---AGGCCGGGTGTGTGTGGGGCAGCCCTCGATGGCCTTTGCTGTCCCTCTCCTTGCCTGGCTCCCTGACCTCCCAGTCCAGCTGGGGAAGCCAAACTGTCCCTGGGTGAGGCCAAGAGATtaaatagaata
>gene=chr20_642269-643269; species=gorGor
----------------------------------------------------------------------------------------------------------------------------------------------------------------------------------------------------------------------------------------------------------------------------------------------------------------------------------------------------------------------------------------------------------------------------------------------------------------------------------------------GGCCAAGAGATtaaatagaata
>gene=chr20_642269-643269; species=panTro
---------CGGGCGGGTGGCTGGCAGCCCGGCCCCTCTGTCCGGGCGAGCCCCTTA-AGGGGGCCGGGAGAGAGCGCCCCTCCCGGGGAGCCCGTTAGAGGCCCCAGCGGGTCCGGGGCTCAGTCGGTCCCTGGAACCTGGGGTCCCTCGGGAAGAGGAATAAACAGGAAACAAATCGAGGAGGCTCCTCTCTCCGGGCCGCCTGGAGTGGCAGGGGAAGGTTCAGGAAGGTGGGGACCTGCCCCACGCCTGGACCTCCTGACGCTCCCTCACCCCCCCAGTTGAGGGTCAGCAAGCTGCCCCCCCATTCTCGAGTCCCCTTCCTTAGCGAGTGCAGGCTCTGAAGAGGGTGGGTTTCTCCCGAGACGCGGGGGTGTGTGTGGTGGGGGCAGCCCTCTGTGGCCTGTGCTGTCCCTCTCCTTGCCTGGCTTCCTGACCTCCCAGTCCAGCTGGGGAAGCCAGACGGTCCCTGGGTGAGGCCAAGAGATtaaatagaata
>gene=chr20_642269-643269; species=papHam
GGCGGCCAACGGGCGGGTGGCTGGCAGCCCGGCCCCTCTGTCCGGGAGAGTTGCATAGACGTGGCCGGGAGAGAGCGCCCCTCCCGGGGAGCAGGCCAGAGGCCCCAGCGGGTCCGGGGCTCAGTCGGTCCCTGGAACCTGGGGTCCCTCGGGAAGAGGAATAAATAAGAAACAAATCGAGGAGGCTCCTCTCTCCGGGCTGCCTGGAGTGGCAGGGTAAGGTTCAGGAGGGCGGGGACCTGCCCCACGCCTGGACCTCCTGATGCTCCCTCACCCCACAAGTTGAGAGTCAGCAAGCTGCCCCCCAATTCTCGAGTCCCCTTCCTTAGTGAGTGCGGGCTCTGGTGAGGATGGATTTCTCCCGAGACGCGGGGGTGTGTGTGGTGGGGGCAGCCTTCTGTGGCCTATGCTGTCCCTCTCCTTGCCTGGCTTCCTGACCTCCCAGTCCAGCTGGGGAAGCCAGACTGTCCCTGGGTGAGGCCAAGAGATtaaatagaata
>gene=chr20_642269-643269; species=ponAbe
GGCGGCCAACGGGCGGGTGGCTGGCAGCCCGGCCCCTCTGTCCGGGAGAGTTGCATAGACTTGGCCGGGAGAGAGCGCCCCTCCCGGGTAGCAGGCCAGAGACCCCAGCGGGTCCGGGGCTCAGTCGGTCCCTGGAACCTGGGGTCCCTCGGGAAGAGGAATAAACAGGAAACAAATCGAGGAGGCTCCTCTCTCCGGGCCGCCTGGAGTGGCAGGGGAAGGTTCAGGAAGGTGGGGACCTGCCCCACGCCTGGACCTCCTGATGCTCCCTCACCCCCCCAGTTGAGGGTCAGCAAGCTGCCCCCCCATTCTCGAGTCCCCTTCCTTAGCGAGTGCAGGCTCTGAAGAGGGTGGGTTTCTCCCGAGACGCGGGGGTGTGTGTGGTGGGGGCAGCCCTCTGTGGCCTGTGCTGTCCCTCTCCTTGCCTGGCTTCCTGACCTCCCAGTCCAGCTGGGGAAGCCAGACGGTCCCTGGGTGAGGCCAAGAGATtaaatagaata
>gene=chr20_642269-643269; species=rheMac
GGCGGCCAACGGGCGGGTGGCTGGCAGCCCGGCCCCTCTGTCCGGGAGAGTTGCATAGACGTGGCCGGGAGAGAGCGCCCCTCCCGGGGAGCAGGCCAGAGGCCCTAGCGGGTCCGGGGCTCAGTCGGTCCCTGGAACCTGGGGTCCCTCGGGAAGAGGAATAAATAAGAAACAAATCGAGGAGGCTCCTCTCTCCGGGCCGCCTGGAGTGGCAGGGTAAGGTTCAGGAGGGCGGGGACCTGCCCCACGCCTGGACCTCCTGATGCTCCCTCACCCCACAAGTTGAGGGTCAGCAAGCTGCCCCCCAATTCTCGAGTCCCCTTCCTTAGTGAGTGCGGGCTCTGGTGAGGATGGATTTCTCCCGAGACGCGGGGGTGTGTGTGGTGGGGGCAGCCTTCTGTGGCCTATGCTGTCCCTCTCCTTGCCTGGCTTCCTGACCTCCCAGTCCAGCTGGGGAAGCCAGACTGTCCCTGGGTGAGGCCAAGAGATtaaatagaata
>gene=chr20_712453-713453; species=hg19
CAGTTGAATGTACTACCTAATTAAAAACTAAAACTGAAAAGATCAGTTAGATGCACACGTGACATCACCACATTCATGTTTTAAATCTCCTAATGGCTCTTCCCGGCAATCTGGACGAAGTTCAGACTCTGAGCTGTCCTGGCCTTATGTGGCCCCACTCAGGCAGCATCCTCTCCAACCACTTTTCTGTTCCCTGCAGAGACAGCTCAGTGCCTGGCTCCCTCTGGTTGGCCTAAGTGCATATGTGCCATTCCCTGAGTGCTCAGCTCCTCGGTGAATTCTCCCCAGCCCCCTGCCTGAGTTGGTCCCTCGGGTCTCACTGGACCTGCTGCACTTTGCCTTCCCCCTTCCTCATCTATCAGATCAACACGTGTTTCCCAGAGCTCTCTGTGAGCTGGACCCCAGAGTCCTGGAGATGTGTGGGAGCCACTTTTATGGGGGAACCTGCTTCCTTGTTTCTGCTTCAGACAGCAGGCTTCTCCTGCCCTGAGACTCCCAGC
>gene=chr20_712453-713453; species=bosTau
TAGCTGAATATATTACCTAAATAAAAATTAAAAATGAAGAGATCAGTTACATGCAAATTTGACATCAACAcgcccctgctttaaatcctttagtggttccccag--ccattagggcaaagttcagactcTGAGCTGCTTCTGCCTTCTCCGGCCTCATCCAGGCAGCATCC-CTCCAGGTACTTGTCACCTGCCTGCC--GATGGCTCAACGCAGTGCTCTCTCAGGCGTGCCTGTGCTCAGCCACA-CTTTCCTGCAAGGGTTGGCTGCTGGCGAAGTTCTCACCAGCCCCCAGGCTGAGTGGGTTGCTCTGGCCTCCATGGTCC---------------TCCCTCTTCCTCATCTGTCAGACTGCCAT--GTGTACTGGTGCTCACTGCAAGCTGGACCACAGGTTCCTGGAGATGGATAGG-----------------AACCTGCTTCCATGTCTGTTCCCCAGACGGCAGGCTTCTCCTG-CCAGAGACT-GCATT
>gene=chr20_712453-713453; species=calJac
CAATTGAATGTACTATGGAATTAAAAACAAAAACTGAAAAGATCAGTTAGATGCGTACTTGACATCACCACTTCCAAGTTTTAAATCTCTTAATGGCTCTTCCCGGCAATCTGGACAAAGTTCAGACTGTGAGCTGTCCTGGCCTTACGTGGCCCTGCCCAGGCAGCATCCTCTCCAGCCACTTTCCTGTTCCCTGCAGGGACAGCTCAGTGCCTGGCTCCCTCTGGTTTGCCTAAGTGCATTCGTGCCATTCCCTGAGTGCTCAGCTCCTTGGTGGATTCTCCCTAGTCCCTTGCCTGACTTGGTCCCTTGGGTCTCACTGGACCTGCCGCACTTTGCCTTCCCCCTTCCTGATCTGTCAGATCAATACATGTTTCCCAGAGCTCTCTGTGAGCTGGACCCTAGAGTCCTGGAGATGCATGGGAGCTATCTTTGTGGGGGAACCTGCTTCCATGTTTCCCCTTCAGACAGCAGGTTTCTCCTGCCCTAAGACTCCTAGC
>gene=chr20_712453-713453; species=canFam
GAGGTCAGTGTACTATGTAAATAGAAACTAAAAAGGAAGAGATGGGTTATGTGCAAATTTGACATCAACAAGCCCCTGCTTTCAATCCCTCGGTGGCTCCCCTTTGCCATCAGGGCTAAGTTCAGAGTCTGAGCGGTCCCTGTGTCACCTGGCCCGCCCCAGGCATTATCCTCTCTGGTGGCTACTTGCCTACCCGCA--GACAGCTCAGCGCCAGGCTCTCTCAGTTGTGCCTATGCTCAGCCACTCTTTTCCCATAAGGCTCATCTGCTGGTGAAGCTCTCCCCAGCCCCCAGCCTGAGTCGGTTCTCCTGTCCCCTGTGGTCCTGCTGCAT-GCTGCCCCACCCTTCCTCATCCATCAAACCACCGT--GTTTATTGGTGCTGACTGTGAGCTGGACCCTAGGTCCCCGGAGACAGATGGGAGCCATCTTTAGGGACAAACCTGCTTCCATGTCTTTTCTCCTGATAGAGGGCTTCTCCCACCCAGAGATTC---TG
>gene=chr20_712453-713453; species=equCab
TAGGTGAATGTTCTACCTAAATAAAAGTTAAAAGCGAAGAGATCGGTTACACGCAGATCTGGCATCAACATGcccctgctttaaacccttcagtggctccccatcgtcacgagggcaaagttcaga------gctcttCCTGCCTCATCTGGCCCCATCCAGGCAGCACCCTCTCCAGCCGTCTGCCACCTCCCTGCA--GACAGCTCACTGTCACGCTCTCTCAGTTGCGCCTATGCTCAGCCGTTCCTTTCCCATAAGACTCAGCTCCTTGTGAAGCTCTAATCAGTCTCCAGTCCGAGCTGGTCC-CTCGGCCTCCGTGGTCCTGCTGCAC-TTGCCCTGCCCCTTCCTCATCTGACAGACCACTGT--GTTTACTGGTTGTTGCTGTGAGCCGGACCCCAGGTCCCTGGAGATGGATGGGAGCCCCCTTTAGGGACGAACCTACTTCTGTGTCTGTTCCCCAGACAGTGGGCTTCTCCTGCCCAGAGAGTC-----
>gene=chr20_712453-713453; species=gorGor
--GTTGAATGTACTACCTAATTAAAAACTAAAACT-AAAAGATCAGTTAGAGGCATACGTGACATCACCACATTCATGTTTTAAATCTCCTAATGGCTCTTCCCGGCAATCTGGACGAAGTTCAGACTCTGAGCTGTCCTGGCCTTATGTGGCCCCACTCAGGCAGCATCCTCTCCAACCACTTTTCTGTTCCCTGCAGAGACAGCTCAGTGCCTGGCTCCCTCTGGTCTGCCTAAGTGCATATGTGCCATTCCCTGAGTGCTCAGCTCCTTGGTGAATTCTCCCCAGCCCCCTGCCTGAGTTGGCCCCTCGGGTCTCACTGGACCTGCTGCACTTTGC-TTCCCGCTTCCTCATCTATCAGATCAACACGTGTTTCCCAGAGCTCTCTGTGAGCTGGACCCCAGAGTCCTGGAGATGTGTGGGAGCCACCTTTATGGGGGAACCTGCTTCCTTGTTTCTGCTTCAGACAGCAGGCTTCTCCTGCCCTGAGACTCCCAGC
>gene=chr20_712453-713453; species=panTro
CAGTTGAATGTACTACCTAATTAAAAACTAAAACTGAAAAGATCAGTTAGAGGCATACGTGACATCACCACATTCATGTTTTAAATCTCCTAATGGCTCTTCCCGGCAATCTGGACGAAGTTCAGACTCTGAGCTGTCCTGGCCTTATGTGGCCCCACTCAGGCAGCATCCTCTCCAACCACTTTTCTGTTCCCTGCAGAGACAGCTCAGTGCCTGGCTCCCTCTGGTTGGCCTAAGTGCCTATGTGCCGTTCCCTGAGTGCTCAGCTCCTTGGCGAATTCTCCCCAGCCCCCTGCCTGAGTTGGTCCCTCGGGTCTCACTGGACCTGCTGCACTTTGCCTTCCCGCTTCCTCATCTATCAGATCAACATGTGTTTCCCAGAGCTCTCTGTGAGCTGGACCCCAGAGTCCTGGAGATGTGTGGGAGCCACCTTTATGGGGGAACCTGCTTCCTTGTTTCTGCTTCAGACAGCAGGCTTCTCCTGCCCTGAGACTCCCAGC
>gene=chr20_712453-713453; species=papHam
CAATTGAATGTACTACCTAATTAAAAACTAAAATTGAAAAGATCAATGAGGTGCATACTAGACATCACCACATCCATGTTTTAAATCTCCTAATGGCTCTTCCCGGCAATCTGGATGAAGTTCAGACTCTGAGCTGTCCTGGCCTTATGTGGCCCCACTCAGGCAGCATCCTCTCCAGCCACTTTCCTGTTCCCTGCAGAGACAGCTCAGTGCCCGGCTCCCTCTGGTTTGCCTAAGTGCATATGTGCCATTCCCTGAGTGCTCAGCTCCTTGGTGAATTCTCCCCAGTCTCCTGCCTGAGTTGGTCCCTTGGGTCTCACTCGACCTGCTGCACTTTGCCTTCCCCCTTCCTCATCTGTCAGATCAACACGTGTTTCCCAGAGCTCTCTGTGAGCTGGAACCCAGAGTCCTGGAGATGTGTGGGAGCCACCTTTATGGGGGAACCTGCTTCCATGTTTCTGCTTCAGACAGCAGGCTTCTCCTGCCCTGAGACTCCCAGC
>gene=chr20_712453-713453; species=ponAbe
CAGTTGAATGTACTACCTAATTAAAAACTAAAACTGAAAAGATCAGTTAGATGCATACGTGACATCACCACATTCATGTTTTAAATCTCTTAATGGCTCTTCCCAGCAATCTGGACGAAGTTCAGACTCTGAGCTGTCCTGGCCTTATGTGGCCCCACTCAGGCAGCATCCTCTCCAGCCACTTTCCTGTTCCCTGCAGAGACAGCTCAGTGCCTGGCTCCCTCTGGTTTGCCCAAGTGCATATGTGCCATTCCCTGAGTGCTCAGCTCCTTGGTGAATTCTCTCCAGTCCCCTGCCTGAGTTGGTCCCTTGGGTCTCACTGGACCTGCTGCACTTTGCCTTCCCCCTTCCTCATCTGTCAGATCAACACATGTTTCCCAGAGATCTCTGTGAGCTGGACCCCAGAGTCCTGGAGATGTGTGGGAGCCACCTTTATGGGGGAACCTGCTTCCATGTTTCTGCTTCAGACAGCAGGCTTCTCCTGCCCTGAGACTCCCAGC
>gene=chr20_712453-713453; species=rheMac
CAATTGAATGTACTACCTAATTAAAAACTAAAATTGAAAAGATCAATGAGGTGCATACTAGACATCACCACATCCATGTTTTAAATCTCCTAATGGCTCTTCCCGGCAATCTGGATGAAGTTCAGACTCTGAGCTGTCCTGGCCTTATGTGGCCCCACTCAGGCAGCATCCTCTCCAGCCACTTTCCTGTTCCCTGCAGAGACAGCTCAGTGCCCGGCTCCCTCTGGTTTGCCTAAGTGCATATGTGCCATTCCCTGAGTGCTCAGCTCCTTGGTGAATTCTCCCCAGTCTCCTGCCTGAGTTGGTCCCTCGGGTCTCACTCGACCTGCTGCACTTTGCCTTCCCCCTTCCTCATCTGTCAGATTAACACGTGTTTCCCAGAGCTCTCTGTGAGCTGGAACCCAGAGTCCTGGAGATGTGTGGGAGCCACCTTTATGGGGGAACCTGCTTCCATGTTTCTGCTTCAGACAGCAGGCTTCTCCTGCCCTGAGACTCCCAGC
>gene=chr20_973430-974430; species=hg19
GcctcattttgcaaattagccaacgggggcacagaagggagagatgacctgcccaaggtcactcagccagtaagtggcagagccCACAGCCTTCGTGACAGCCTGCCAAGCCCCCAGTGCTCATCCGGGACTTGCTAGAGACAGCTGTGCCCACTGGCCAACCCCAGATCAGGCTCAGAAGGGCAACTGTGACATTCCTTCTCTTCATGTCTCCACCCTGGCGGATGTGGGCTCTGCCATCGGGCTCCAGGGAAAGTGGAGGCTTCCAGTGAAAGGGAGTGGTTTCCCCATGTGGCCTGGGTCCTCTGGGCTTGGGAATGCCTCTGTTTTGAGCTGGTGAAACAGAATTTCCCACCCCCTCCGCAATGGCACATCAGAGCCCCCACTATGGGCCACAGAGCAAGGGCCCTATGAATCATGCTGCATTACTGCAAGAAATCATTCCAGGGCAGGCAGTGGCGGCCCAGCATGGGACAGCAGTGTCCGGGTGGAGTTGGCGT
>gene=chr20_973430-974430; species=bosTau
GCCCCATCTTGCAAATTAGCCACC---------------AGaggtgacctgcccaacatcactcagctggtgagcagcagagcccgtggccttcgtgccagtcagtcgacctccCACCGCTCATCTGGGACATGCTGGAGACAGCCGTGCCTGCCTGCCAACAGCAGAGCAGGCTCAGAAGAGCAGTTGTGACATTCCTT-TCTGGGTGTCCCCA-CCCTGCGGATGTGGGCACTGCAGTCAGTCTGCAGGGAAAGTGGAGGCTTCTGGCGAAAGGGAGTGGTTTCCCTACGTGGTCTGTGTCCCCCAGGCTTGTGCATGCCTTTCTTCTGAGCTAGTGAAACAGAAC----CCCCCCACCCACACAAACCCAGAGAGGCCCCCATCAAGGGCCACAGATCAGGGGCCCTGTGAATCACGTGACATTAT---AAGAAATCACCC-AGGGCGGGCGGTGGCGGCCTGGCCTGAGGCAGCAGTGCCCAAGATGAGGGAGCTT
>gene=chr20_973430-974430; species=calJac
GcctcattttgccaattagccaacaggagcacagaaaggagagatgacctgcccaaggtcattcagctagtgagtggcagagcACACAGCCTTCGTGACAGGCTGCTATGCCCCCAGTGCTCATCTGGGACTTGCTAGAGACAGCTGTGCCCACTGGCCAACCCGAGAGTGGGCTCAGAAGGGCAGTTGTGACATTCCTTCTCTTTATGTCTCCACCCCAGCGGATGTGGGCTCTGCCATCGGGCTCCAGGGAAAGTGGAGGCTTCCAACGAAAGGGAGTGGTTTCCCCATGTGGCCTGGGTCTTCTGGGCTT-GGAATGCTTCTGTTTTGAGAAGGTAAAACAGAACCTCCCACCCCATCCACAATGGCACATTGGAGCCCCCACTATGGGCCACAGAGCCAGGGACCTATGAATCATGCTGCATTACTGCAAGAAATCATTTCAGAGTGGGCAGTGGTGGCCCAGCATGGGACAGCAGCGTCTGGGAGGAGTTGGCGT
>gene=chr20_973430-974430; species=canFam
GTcctattttgcaagttggccaacagaggcacagaagggagcggtgacccacccaaggtcactcagctagtgagtggcagggccCATGGCCTTCGTGACAGCCCATTGGCCTCCCACTGCTCATCTGGGACTTGCTAGAGACAGCTGTGCCCACTTGCCAACCCCAGAGCAGGCTCGGAAGGGCAGTGGTGACATTCTTTCTCTGCACGTCCCCACCCCTGAGGATGTGGGTACTGCTGTTGGGCTTCAGGGAAAGTGGAGGCTTCTGGCGAAAGGGAGTGGTTTCCCCATGTGCTCTGGGTTCCCCCGGCTTGGGAATGCCTTTCTTTTGAGCTGGTGAAACAGAAC-------CCCCACCACAATGGCACACTGGAGCCCCCACCATGGACCGCAGAGCAGGGGCCCTATGAATCACGTGGCATTACTCCAAGAAATCATCCCCAGGCAGGCGGCGGTGGCCCAGCCCGAGGCAGCCATGCCCGAGAGGAGT--GCCT
>gene=chr20_973430-974430; species=equCab
GccccattttgcaaattagccaactgaggcacagaggggagagaagacctgcccaaggtcactcagccagtgagcagcagagctCATGGCCTTCGTGACAGCCTGCCGGCCTCCCGCTGCTCATCGGGGACTTGTGAGGGCCAGCTGTGCCCACTTGCCAACGCCAGAGCAGTCTTGGAAGGGCAGTC-TGACATTCCTTCCCTGTGTGTCTCCGCCCCTGCGGATGTGGGCACCGCTGTCAGGCTTCAGGGAAAGTGGAGGCTTCTGGCGAAAGAGAGTGGTTTCCCC-TGTGATCTGGGTCCCCCAGGCTTGGGAATGCCTTTCTTTTGAGCTGGTGAAACAGAACCACCGCCCCCCACCACAACAGTGCAGTGGATTCCCCACCACGGGCCACAGAGCAGCAACCCTATGAATCACGTGGCACCACTACAAGAAACCATCCCAGGGCGGGCGGTGGTGGCCCAGCCCGGCACAGCAGTGCCCGAGAGGAGCCAGCTT
>gene=chr20_973430-974430; species=gorGor
GcctcattttgcaaattagccaacgggggcacagaagggagagatgacctgcccaaggtcactcagccagtaagtggcagagccCACAGCCTTTGTGACAGCCTGCCAAGCCCCCAGTGCTCATCCGGGACTTGCTAGAGACAGCTGTGCCCACTGGCCAACCCCAGATCAGGCTCAGAAGGGCAGCTGTGACATTCCTTCTCTTGATGTCTCCACCCCGGCGGATGTGGGCTCTGCCATCGGGCTCCAGGGAAAGTGGAGGCTTCCAGCGAAAGGGAGTGGTTTCGCCATGTGGCCTGGGTCCTCTGGGCTTGGGAATGCCTCTGTTTTGAGCTGGTGAAACAGAATTTCCCACCCCATCCGCAATAGCACATCAGAGCCCCCACTATGGGCCACAGAG-AAGGGCCCTATGAATCATGCTGCATTACTGCAAGAAATCATTCCAGGGCAGGCAGTGGCGGCCCAGCATGGGACAGCAGTGTCCGGGTGGAGTTGGCGT
>gene=chr20_973430-974430; species=panTro
GcctcattttgcaaattagccaacgggggcacagaagggagagatgacctgcccaaggtcactcagccagtaagtggcagagccCACAGCCTTCGTGACAGCCTGCCAAGCCCCCAGTGCTCATCCGGGACTTGCTAGAGACAGCTGTGCCCACTGGCCAACCCCAGATCAGGCTCAGAAGGGCAGCTGTGACATTCCTTCTCTTCATGTCTCCACCCCGGCGGATGTGGGCTCTGCCATCGGGCTCCAGGGAAAGTGGAGGCTTCCAGAGAAAGGGAGTGGTTTCCCCATGTGGCCTGGGTCCTCTGGGCTTGGGAATGCCTCTGTTTTGAGCTGGTGAAACAGAATTTCCCACCCCCTCCGCAATGGCACATCAGAGCCCCCACTATGGGCCACAGAGCAAGGGCCCTATGAATCATGCTGCATTACTGCAAGAAATCATTCCAGGGCAGGCAGTGGCGGCCCAGCATGGGACAGCAGTGTCCGGGTGGAGTTGGCGT
>gene=chr20_973430-974430; species=papHam
GcctcattttgcaaattagccaacaggagcacagaagggagagatgacctgcccaaggtcactcagccagtaagtggtagagccCACAGCCTTCGTGACAGCCTGCCAAGCCCCCAGTGCTCATCTGAGACTTGCTAGAGACAGCTGTGCCCACTGGCCAACCCCAGAGCAGGCTCAGACGGGCAGCTGTGACATTCCTTCTCTTCATGTCTCCACCCTGGCGGATGTGGGCTCTGCCATCGGGCTCCAGGGAAAGTGGAGATTTCCAGCGAAAGGGAGTGGTTTTCCCAAGTGGCCTGGGTCCTCTGGGCTTGGGAATGCCTCTGTTTTGAGTTGGTGAAACAGAACCTCCCACCCTGTGCGCAATGGCACATCAGAGCCCCCACTATGGGCCACAGGGCAAGGGCCCTATGAATCATGTTG--TTACTGCAAGAAATCATTCCAGGGCAGGCAGTGGCGGCCCAGCATGGGACAGCAGTGTCCGGGTGGAGCTGGTGT
>gene=chr20_973430-974430; species=ponAbe
GcctcactttgcaaattagccaacaggggcacagaagggagagatgacctgcccaaggtcactcagccagtaagtggcagagccCACAGCCCTCGTGACAGCCTGCCAAGCCCCCAGTGCTCATCCGGGACTTGCTAGAGACAGCTGTGCCCACTGGCCAACCCCAGAGCAGGCTCAGAAGGGCAGCTGTGACATTCCTTCTCTTCATGTCTCCACCCCGGCGGATGTGGGCTCTGCCGTCGGGCTCCAGGGAAAGTGGAGGCTTCCAGCGAAAGGGAGTGGTTTCCCCATGTGGCCTGGGTCCTCTGGGCTTGGGAATGCCTCTGTTTTGAGCTGGTGAAACAGAATTTCCCACCCCATCCGCAATGGCACATCAGAGCCCCCACTATGGGCCACAGAGCAAGGGACCTATGAATCATGCTGCATTACTGCAAGAAATCATTCCAGGGCAGGCAGTGGCGGCCCAGCATGGGACAGCAGTGTCCGGGTGGAGTTGGCGT
>gene=chr20_973430-974430; species=rheMac
GcctcattttgcaaattagccaataggagcacagaagggagagatgacctgcccaaggtcactcagccagtaagtggtagagccCACAGCCTTCGTGACAGCCTGCCAAGCCCCCAGTGCTCATCTGAGACTTGCTAGAGACAGCTGTGCCCACTGGCCAACCCCAGAGCAGGCTCAGACGGGCAGCTGTGACATTCCTTCTCTTCATGTCTCCACCCTGGCGGATGTGGGCTCTGCCATCGGGCTCCAGGGAAAGTGGAGATTTCCAGCGAAAGGGAGTGGTTTTCCCAAGTGGCCTGGGTCCTCTGGGCTTGGGAATGCCTCTGTTTTGAGTTGGTGAAACAGAACCTCCCACCCCGTGTGCAATGGCACATCAGAGCCCCCACTATGGGCCACAGGGCAAGGGCCCTATGAATCATGCTG--TTACTGCAAGAAATCATTCCAGGGCAGGCAGTGGCGGCCCAGCATGGGACAGCAGTGTCCGGGTGGAGCTGGCGT
>gene=chr20_1917430-1918430; species=hg19
GAGGTGACACTGAGGCGGGGCTGTGAGGAGACTGCACTGTGCGGGTCAGAAAGACCCTTCAGGCAGGGTGAGGAGGAGGGCAGATGGGAAGGGGCAAGGCTGGAGGCAAGTAACGTTGGCAAGAGATGAGGGGAACATGACTTATGGCTGAGCCAGTGTGGGCCGAGAGGACACAGAAGCATCCAGACTTGGTATTCAGTTTGAGTGAGTGGGCCAGGGGCTATAGAATGACCTTCTCATGACTTTCTCTTTGGGTATCTTAAATCCAGGACACAAATGATATCACATATGCAGACCTGAACCTGCCCAAGGGGAAGAAGCCTGCTCCCCAGGCTGCGGAGCCCAACAACCACACGGAGTATGCCAGCATTCAGACCAGCCCGCAGCCCGCGTCGGAGGACACCCTCACCTATGCTGACCTGGACATGGTCCACCTCAACCGGACCCCCAAGCAGCCGGCCCCCAAGCCTGAGCCGTCCTTCTCAGAGTACGCCAGCGTC
>gene=chr20_1917430-1918430; species=bosTau
GGGGTGACATTGAGGCAGGGCTATGAAGTGACCACACTG-ACG-TTTAGGAAGAGCCTTCAGGCTATATGAGGAG----GCTGATTGGAAGG-GCAAGGCTGGAGACAGGTGACCTCAGCTGGAGAAGAG-GGGACATGAATTAAGGCTGAGCTAGTGGAGGCCAAGAGGAGACAG-AGCATCCGGACTTGATC-CCAGTGTGACTGG------CAGGGGCTCCAGAATGACCTTCTCTC-----------TATCTCATTTAGATCCAAGACAACAATGACATCACATATGCAGACCTGAACCTGCCCAAGGGGAAGAAATCAACCCCCAAGGCCAATGAACCGAACAACCACACGGAGTATGCCAGCATTCAGGCCCGCCCGCCACCTGTGTCTGAGGACACCCTCACCTACGCTGACCTGGACATGGTCCACCTCAACCGGACCCCCAAGCAACCGGCCCCCAAGCCTGAGCCATCCTACTCAGAGTATGCCAGTGTC
>gene=chr20_1917430-1918430; species=calJac
GAGGGGACACTGAGGCAGGGCTGTGAGGAGACCGCACTGTGCGGGTCAGACGGACTCTTCAGCTGGGGTGAGGAGGAGGGTGGATGGGAAGGCGCGAGGCTGGAGGCAAGTAACGATGGCAAGAGACAAGGGGAACATGACTTCCGGCTGAGCCAGTGTGGGCCAAGCGGACCCAGAAGCATCCAGACTTGGTATTCAGTTTGGGTGAGCAGGCGGGGGGCTCTAGAATGAC---CTCATGACTTTCTCTTCGGGTCTTTTAGATCCAGGACACAAACGATATCACATATGCGGACCTGAACCTGCCCAAGGGGAAGAAGCCTGCTCCCCGGGCCGCGGAGCCCAACAATCACACGGAGTACGCTAGCATTCAGACCAGCCCGCAGCCCGAGTCGGAGGACACCCTCACCTACGCTGACCTGGACATGGTCCACCTCAACCGGACCCCCAAGCAGCCGGCCCCCAAGCCCGAGCCGTCCTTCTCGGAGTACGCCAGCGTC
>gene=chr20_1917430-1918430; species=canFam
GGAGGGACAGCAAGGCAACAC--TGAAGTGACCCCACAG-GTG-TTCGGGAAGCTCCTTCAGGCCATGAGAGTAG----------TGGAGGG-GTCAGGCTGGAAACAGGGAACCTGGGCCAGATTAGAGCAGGGTGTGAATTAGCGCTGAGCCAGTGGGGTCCAAGGGGAGCCAGAGGCATCCAGCCTTGATG-CCAGGGTGGATGAGCGG-CGGGAGGCTCCAGAATGAACTTCTTTC-----------CACTACATTTAGATCCAGGACAACAATGACATCACGTATGCAGACTTGAACCTGCCCAAGGGGAAGAAGTCTGCCCCCCGGGCCGCCGAGCCCAACAACCACACAGAGTATGCCAGCATTCAGACTGGCCCGCCGCCCGCGCCCGAGGACACCCTCACCTACGCCGACCTGGACATGGTCCACCTCAACCGGGCTCCCAAGCAGACGGCCCCCAAGCCCGAGCCATCCTACTCGGAGTACGCCAGCGTC
>gene=chr20_1917430-1918430; species=equCab
GAGATGACATTGAGACAGGGCTGTGAGATGG--CCACTG-GCG-CTCAGGAAGGTCCCTCAGGCTGTGTGAGGAG----GTGGATTGGAAGG-CGAGGGCTGGAGGCTGGTAACCTTGGCCAGAGAAGATGGGGCTGCGAATTAGGGCTGAG-CGGTGGGAGCCAAGAGGAGACAGAAGCATCCAGACTGGGTA-TCCATGTGGATGAGTGG-CTGGGGGCTCCGGGATGACCTTCTCTC-----------CATCTCATTTAGATCCAGGACAACAATGACATCACGTATGCTGACCTGAACCTGCCCAAGGGGAAGAAACCTGCCCCCTCGGCTGCCGAGCCCAACAACCACACGGAGTACGCCAGCATTCAGGTGCGCCCGCCGCCAGGGACCGAGGACACCCTCACGTACGCAGACCTGGACATGGTCCACCTCAACCGGGCCCCCAAGCAGTCAGCCCCGAAGCCGGAGCCATCCTACTCGGAGTATGCCAGCGTC
>gene=chr20_1917430-1918430; species=gorGor
GAGGTGACACTGAGGCGGGGCTGTGAGGAGACCGCACTGTGCGGGTCAGAAAGACCCTTCAGGCAGGGTGAGGAGGAGGGCGGATGGGAAGGGGCAAGGCTGGAGGCAAGTAACGTTGGCAAGAGATGAGGGGAACATGACTTATGGCTGAGCCAGTGTGGGCCGAGAGGACACAGAAGCATCCAGACTTGGTATTCAGTTTGAGTGAGTGGGCCAGGGGCTATAGAATGACCTTCTCATGACTTTCTCTTTGGGTATCTTAAATCCAGGACACAAATGATATCACATATGCGGACCTGAACCTGCCCAAGGGGAAGAAGCCT---------------------------------------------------------------------------------------------------------------------------------------------------------------------------------
>gene=chr20_1917430-1918430; species=panTro
GAGGTGACACTGAGGCAGGGCTGTGAGGAGACCGCACTGTGCGGGTCAGAAAGACCCTTCAGGCAGGGTGAGGAGGAGGGCGGATGGGAAGGGGCAAGGCTGGAGGCAAGTAACGTTGGCAAGAGATGAGGGGAACATGACTTATGGCTGAGCCAGTGTGGGCCGAGAGGACACAGAAGCATCCAGACTTGGTATTCAGTTTGAGTGAGTGGGCCAGGGGCTATAGAATGACCTTCTCATGACTTTCTCTTTGGGTATCTTAAATCCAGGACACAAATGATATCACATATGCGGACCTGAACCTGCCCAAGGGGAAGAAGCCTGCTCCCCAGGCTGCGGAGCCCAACAACCACACGGAGTATGCCAGCATTCAGACCAGCCCGCAGCCCGCATCGGAGGACACCCTCACCTATGCTGACCTGGACATGGTCCACCTCAACCGGACCCCCAAGCAGCCGGCCCCCAAGCCTGAGCCGTCCTTCTCAGAGTATGCCAGCGTC
>gene=chr20_1917430-1918430; species=papHam
GAGGTGACACTGAGGCGGGGCTGTGAGGGGACCACACTGTGAGGGTCAGAAAGACCCTTCAGGCAGGGTGAGGAGGAGGGTGGATGGGAAGGGGCAAGGCTGGAGGCAAGTAACGTTGGCAAGAGATGAGGAGAACAGGACTTATGGCTGAGCCAGTGTGGGCCGAGAGGACACAGAAGCATCCAGACTTGGTATTTAGTTTGAGAGAGTGGGCCAGGGCCTCTAGAATGACCTTCTCATGACTTTCTCTTTGGGTATTTTAAATCCAGGACACAAATGATATCACATATGCAGACCTGAACCTGCCCAAGGGGAAGAAGCCCGCTCCCCGGGCCGCGGAGCCCAACAACCACACAGAGTATGCCAGCATTCAGACCAGCCCGCAGCCCGCATCGGAGGACACCCTCACCTACGCTGACCTGGACATGGTCCACCTCAACCGAACCCCCAAGCAGCCGGCCCCCAAGCCAGAGCCATCCTTCTCAGAGTATGCCAGCGTC
>gene=chr20_1917430-1918430; species=ponAbe
GAGGTGACACTGAGGTGGGGCTTTGAGGGGACCCCACTGTGCGGGTCAGAAAGACCCTTCAGGCAGGGTGAGGAGGAGGGCGGATGGGAAGGGGCAAGGTTGGAGACAAGTAACGCTGGCAAGAGATGAGGGGAACATGACTTATGGCTGAGCCAGTGTGGGCCGAGAGGACACAGAAGCATCCAGACTTGGTATTCAGTTTGAGTGAGTGGGCCAGGGGCTATAGAATGACCTTCTCATGACTTTCTCTTTGGGTATCTTAAATCCAGGACACAAATGATATCACATATGCGGATCTGAACCTGCCCAAGGAGAAGAAGCCTGCTCCCCGGGCCGCGGAGCCCAACAACCACACGGAGTATGCCAGCATTCAGACCAGCCCGCAGCCCGCATCGGAGGACACCCTCACCTATGCTGACCTGGACATGGTCCACCTCAACCGGACCCCCAAGCAGCCGGCCCCCAAGCCCGAGCCGTCCTTCTCAGAGTATGCCAGCGTC
>gene=chr20_1917430-1918430; species=rheMac
GAGGTGACACTGAGGCGGGGCTGTGAGGGGACCACACTGTGTGGGTCAGAAAGACCCTTCAGGCAGGGTGAGGAGGAGGGTGGATGGGAAGGGGCAAGGCTGGAGGCAAGTAACGTTGGCAAGAGATGAGGGGAACAGGACTTACGGCTGAGCCAGTGTGGGCCGAGAGGACACAGAAGCATCCAGACTTGGTATTTAGTTTGAGTGAGTGGGCCAGGGCCTCTAGAATGACCTTCTCATGACTTTCTCTTTGGGTATTTTAAATCCAGGACACAAATGATATCACATATGCAGACCTGAACCTGCCCAAGGGGAAGAAGCCCGCTCCCCGGGCCGCGGAGCCCAACAACCACACAGAGTATGCCAGCATTCAGACCAGCCCGCAGCCCGCATCGGAGGACACCCTCACCTACGCTGACCTGGACATGGTCCACCTCAACCGAACCCCCAAGCAGCCGGCCCCCAAGCCCGAGCCATCCTTCTCAGAGTATGCCAGCGTC
>gene=chr20_2085455-2086455; species=hg19
TCTTCTCCTTTACTGCCAATGAATGGTCTGGACTTCCTACTACAGGATTGCCTTGGGATGTAGGAATTTGCCTTGCCGAATGTTTATTCCTTGTGTCCTCAGTTCATTGACGCCAGTCTCGAACCTTCAACCTCAGCTTGAAGCTCTTGCTTACTCTCTCAACATATAAATACTATGTGGACTTTCCTCACCTGAAGAATTTGTCAAAATTCCAAAGTGACCCCATGGcagcatagcatagtggttagtaccatggactttggggttagaccctctggctcatcccaggactgactgcacaaaacatggagcaaattgtttgaaccctgtgaggagcattcctttattgtaagatagtgggtatgtacctatgacattaggtACATAGGGTCACTGTGCAAACTGTTAATGTCAGCAAGTGCTCCACATAGGGAGGAATTCACTGCCTTATATAAGTTCACACCATGTTCTGTACTCTTCTACCCTCACCCCCTTCAAGA
>gene=chr20_2085455-2086455; species=bosTau
TCTTCTCT---GTGGTTAATGAATGGTCTGGACTTTGTCTTACACCACT-TCTTGGGATGTAGCAATTTGCTTTGCCAAAGGGTC--CCCC------------------ATGTCAGTCTTGAAACTCCAGCCTGGGTTGGAAGTCTTGGCTTTG---------------------------------------------------GCAACTCCACAGTAA-A----------------CAGTGGCAGCTAGCATGGGCTTTGGGGTTAGATTTGCTTTTGTTTGTCTGAGCTGACTGCATGAAACATGGGACAGGTTGTTTCAAATCTGTGGGGAGCAGTCTTTTATTCTAGGGAGAGG-----GTTCCTCTGTCAT---------AGGGTTGCTGTGCAGCCTGGGAATGTCCACAAGTGCTCCAGAT---GAGAGAGCCACTGCTTCA-ATAAATTCAGGCTACATTGTGAA-CCTTCCAGCGTCATCCCCTTCAAGA
>gene=chr20_2085455-2086455; species=calJac
TCTTCTC---TACTGCCAATGGACGGTCTGGACTTCCTACTAGAAGACTGCTT---GATGTGGGAATTTCCTTTGCCAAATGTTTACTCCTTGTGTCCGCAGTTCATTGATGCCAGTCTCGAACCTTCAACTTCAGTTTGAAGCTCTTGCTTACTCTCTCAACATATAAATACTATGTAGACTTTCCTCACCCAAAGAATTTGTCAGAATTCCACAGTGA-CTCGTGGcagcattgcatagtgcttagtaccatggactttgggg-tagaccctctggttcgtcccaggactgaccacacaaaacatggagcaaattgttcaaaccctatgaggagcattcctttactgtaagatag-gggtgtatacctatgacattaggtacatagggtaactgtacaaacgattaaTGTCAGCAAGTGCTCCGCATAGAGAGGAATTCGCTGCCTCGGATCAGTTTGCACCATGTTCTGTAC---TCTACCCTCACCCCCT------
>gene=chr20_2085455-2086455; species=canFam
TCTTCTCCAAGGTGATTAGCCAATATTCTGGACTTCATAATACTCAACTGCTTTGGGATGTGAGAATTCACTTTGCTAGTGAATTCTCCCTTCTACTCTCAGTTCATTGATGCCAATCTTGAAACTTCA-CCTGGGTGTGAAGTCTTGGCTTCCTCTCCTTACCTATAAATACTGTTTAGAT-TCTCTCACACGTAGAATTTGACAGAACTACACAGTAA-A-GGTGGCCGGATAGTCTAGTGATTAATACCATCAGCTTTACAGTTAGGCTCACTTTAGCTTGTCTCAACAGACTACATGAGACTTGGGATAAGAAGTTTAAAACCTGTGGGGAGCATTCCTTTATCCTAAGATAAGG-----GTGCCTGTGTCCT---------CGAGCTGCTGTGCAGCCTGGGAATGTCCCTAAGTGCT-CAGATAAGGAGGAA-------ACTCA-GCAAGT-----CCACATTTTGAGCTCTTTCA---TCATCCCCTTTGAGA
>gene=chr20_2085455-2086455; species=equCab
TCTTCTCCGCCGTGCTTAATGAGTGATCTGGACTTCATATTACGTGACTGCCTTGAGATGTGGGAGTTAGCTTTGCCAGAGGATC--CCCTTCTCCCCTCAGTTCATTGATGCCAGTCTTGAAACTTGGTCCTGGGTTTGAAGTCTTTCCTTCCTCACCCTCCTTATAAATACTCTTCAGAT---TCTCACATGTCGAGTTTGTCAGAACTCCACAGGAA-ACAGTGGcagcatcgcatagtggttaagaccctgggctttgggcttagactgactttcgcttgtccaaactgactgcgtgagacatgggacaagttgtttaaaa-ctgtagggagcattcctttatcctaagataagg-----gtacctatgtcat---------aggtttgctgtgtggCCTGGGAATGTCACTAAGTGCTCCAGATAAGGAGGAATTCACTGCCTTA-GTAAGTTCAGGCTACATTTTTAACTCTTCCACCTTCATCCCCTTTGAGA
>gene=chr20_2085455-2086455; species=gorGor
TCTTCTCCTTTACTGCCAATGAATGGTCTGGACTTCCTACTACAAGATTGCCTTGGGATGTGGGAATTTGCCTTGCCAAATGTTTATTCCTTGTGTCCTCAGTTCATTGACGCCGGTCTCGAACCTTCAACCTCAGCTTGAAGCTCTTGCTTACTCTCTCAACATATAAATACTATGTGGACTTTCCTCACCTGAAGAATTTGTCAAAATTCCAAAGTGACCCCATGGcagcatagcatagtggttagtaccatggactttggggttagaccctctggctcatcccaggactgactgcacaaaacatggagcaaattgtttgaaccctgtgaggagcattccttcattgtaagatagtgggtatgtacctatgacattaggtacatagggtcactgtgCAAACTGTTAATGTCAGCAAGTGCTCCACATAGGGAGGAATTCACTGCCTTATATAACTTCACACCATGTTCTGTACTCTTCTACCCTCACCCCCTTCAAGA
>gene=chr20_2085455-2086455; species=panTro
TCTTCTCCTTTACTGCCAATGAATGGTCTGGACTTCCTACTACAAGATTGCCTTGGGATGTGGGAATTTGCCTTGCCAAATGTTTATTCCTTGTGTCCTCAGTTCATCGACGCCAGTCTCGAACCTTCAACCTCAGCTTGAAGCTTTTGCTTACTCTCTCAACATATAAATACTATGTGGACTTTCCTCACCTGAAGAATTTGTCAAAATTCCAAAGTGACCCCATGGcagcatagcatagtgtttagtaccatggactttggggttagaccctctggctcatcccagGACTGACTGCACAAAACATGGAGCAAATTGTTTGAACCCTGTGAGGAGCATTCCGTTATTGTAAGATAGTGGGTATGTACCTATGACATTAGGTACATAGGGTCACTGTGCAAACTGTTAATGTCAGCAAGTGCTCCACATAGGGAGGAATTCACTGCCTTATATAAGTTCACACCATGTTCTGTACTCTTCTGCCCTCACCCCCTTCAAGA
>gene=chr20_2085455-2086455; species=papHam
TCTTCTCCTCTACTGCCAATGAATGGTCTGGACTTCCTACTACAAGATTGCCTTGGGATGTTGGACTTCACTTTGCCAAATGTTTATTCC-TGTGTCTTCAGTTCATTGATGCCAGTCTCGAACCTTCAACCTCAGCTTGAAGCTCTTGCCTACTCTGTCAACATATAAATACTATGTAGACTTTCCTCACCCAAAGAATTTGTCAAAATTCCAAAGTGA-CCCATGGcagcatagcatagtggttagtaccatgga-tttggggttagacctcctggctcatcccaggactgactacacaaaacatggagcaaattgtttgaaccctgtgaggagcattcctttattgtaagatagtgagtatgtacctatgacattaggtACATAGGGTCACTGTGCAAACTGTTAATGCCAGCAAGTGCTCCACATAGGGAGGAATTCACTGCCTCATATAAGTTCACACCATGTTCTGTACTCTTCTACCCTCACCCACTTCAAGA
>gene=chr20_2085455-2086455; species=ponAbe
TCTTCTCCTTTACTGCCAATGAATGGTCTGGACTTCCTACTACAAGATTGCCTTGGGATGTGGGAATTTGCCTTGCCAAATGTTTATTCTTTGTGTCCTCAGTTCATTGATGCCAGTCTCGAACCTTCAACCTCAGCTTGAAGCTCTTGCTTACTCTCTCAACATATAAATACTAT-TAGACTTTCCTCACCTGAAGAATTTGTCAAAATTCCAAAGTGACCCCATGGcagcatagcatagtggttagtaccatggactttggggttagaccctctggctcatcccaggactgactgcacaaaacatggagcaaattgtttgaaccctgtgaggagcattcctttattgtaagatagtgggtatgtacctatgacattaggtACACAGGGTCACTGTGCAAACTGTTAATGTCAGCAAGTGCTCCACATAGGGAGGAATTCAGTGCCTTATATAAGTTCACACCATGTTCTGTACTCTTCTACCCTTA-CCCCTTCAAGA
>gene=chr20_2085455-2086455; species=rheMac
TCTTCTCCTCTACTGCCAATGAATGGTCTGGACTTCCTACTACAAGATTGCCTTGGGATGTTGGACTTCACTTTGCCAAATGTTTATTCC-TGTGTCTTCAGTTCATTGATGCCAGTCTCGAACCTTCAACCTCAGCTTGAAGCTCTTGCCTACTCTGTCAACATATAAATACTATGTAGACTTTCCTCACCCAAAGAATTTGTCAAAATTCCAAAGTGA-CCCATGGcagcatagcatagtggttagtaccatgga-tttggggttagacctcctggctcatcccaggactgactacacaaaacatggagcaaattgtttgaaccctgtgaggagcattcctttattgtaagatagtgagtatgtacctatgacattaggtACATAGGGTCACTGTGCAAACTGTTAATGTCAGCAAGTGCTTCACATAGGGAGGAATTCACTGCCTCATATAAGTTCACACCATGTTCTGTACTCTTCTACCCTCACCCACTTCAAGA
>gene=chr20_2510269-2511269; species=hg19
GCTGCACTGAAAGAGAGAGGCAGAGGGGGCTGGAGGGTGTTGGAGCTCTCCGGGGCCTTGGATGGCACATTAGAGAGTCTGGGTTTTACCCCTAGGCCATGGAGTCCCAGCGAAGGGTTTTAAGTAGAGGGGAGATGAAGTCAGACCTCTGCTCTGGGGGCTGCCTTAGCTGCCATGCAAGAGAGAAACTGAAGGGCAGGGCCAGCAGCCCGGTGCCCAGGTAGGAGGCAAACACGGGGACCTTTGGAAAGGAGGATATGGTGTGGTCCAGGTTTTTCCcaagaggtcagaagagtgtagggaataaaagcctgggctctggagtaagaacagtcaacagggctgaatcctgtctccagggactgctgggacacatcacatctaagcctccattttttcatctgtaaagaaagataagacaatctgcctcaaatggctgttgtgatgattcaataagtcatttaaaggggttggcaagttcctggcaGAAAGGCAGTGAC
>gene=chr20_2510269-2511269; species=bosTau
GCTGGCCTGAAATGGAGAGGCAGAGGAGGCTGGAGATACCCGGAGCTCTCAGGGGCCTTGCTTTGCACAGTAAGGAGTCTGAGTTTCATCCC-AGACCATAAGGTTTTAGGGCAGAGCTTTAAGCAGAGGAGAGATGCAGTCAGATTTCTGCTCTAGAGGCCTCCC----------------------------------------------------AAGTGGGAGGCAAATGCAGGGTCCTTGGAAAGGAAGGATGTGGTGTGACCCAGATTTTTCCTGAGAGGTC-AGAGAGCGTAGGGAATAAAAGCTTGTGTCCTGGAGTAAGAGCA-------------------GCCTCCAGGGACTAAAG-GAcac-ttacatctcagcctcaatttccta-tctgtaaaaagatatgagactgcccacctcaaatggttgttgtagtaattgaatA---------------------------------------------
>gene=chr20_2510269-2511269; species=calJac
GCTGGACTGAAATAGAGAGGCAGATGGGGCCGGAGGCCATTGGAGCTCTCAAGGGCCTTGGATGGCACATTGGAGGGTCTGGGTTTTACCCCTAGGCCATAGAGTCCCAGTGAAGGGTTTCAAGTAGAGGAGAGATGAAGTCAGACCTCTGCTCTGGGTGCTGCCCTGGCTGCCATGCAAGAGAGAAACTGAAGGGCAGGGCCAATAGTCCAGTGCCCAGGTGGGAGGCAAACA---GGGCCTTTGGGAAGGAGGATATGGTGCAATCCAGA-TTTTCCCAAGAGGTCAGAAGAGTGTAGGGAATAAAAGATTGGACTCCGAAGTAAGAACAGTCAACGAGGCTGAAGCCTGTCTCCAGGGACTGCTGGGACCCATcttatctcagcctccattttttcatctgtaaagaaaggtaagataatctgcctcaaatggttgtggtgatgattcaataagtcatttaaaggggttggcaagtgtgtggcaGAAAGGCGGTGAC
>gene=chr20_2510269-2511269; species=canFam
acgggactgaaatgcaaagacagagggggctggagagaccccgagttctcaggggctttaactggcacaatagggaatctggattttatcctgaggccgtgaggcttcaggacaggttttaaagcagggtcaaagcca-gtcagacttctgcattaggggcttccctgactgccatgcaggagagagactgatgggcaggaccagaagccaggtgcccaggggggaggcaaatgcagggaa----ggaag----gatatggtatgatccagacttttcctgagaggt--gaagcgtgtgga-ggtaaaagtctg-gtccaggatCGAGAGCAGCCACCTGTGCTAGTCTCTGTTCCTGGGgactgtggggacacattatatcttaacctcaggtttctcatctatgaggagagatgagattatctgccacagatggttggggcaa----tacataagtcatttaaagagcctggcaagtggctggcagaaaggaaAAGAG
>gene=chr20_2510269-2511269; species=equCab
-----------------------------------------------------------------------------------------------------------CAGGgaagggctttaagcagaggagagatgaggtcagacttctgctctaggggctccctgggctgctgcgtgggagagagactga-tggcagggccagaagccagatgtccggtgggggggcaaatgcagggacctctgggagggaggatatggtgtggTACAGATTTTCCCAGAGAGGTCAGAAGAGTATGGGAAACATAACCCTG-GACATGGAGTGAGAGCAGCCAACGATGCTGCTCTGTGTCTCTAGGGACTGCGGagccaccttacagctcagcctcggtttcctcatctgtaaaaaaagatgaaactatctgcctcaaatgattgtagggatgattaaagaagtcatttaaagggattggcaagtacctggcaggaaggaagtgAT
>gene=chr20_2510269-2511269; species=gorGor
GCTGCACTGAAAGAGAGAGGCAGAGGGGGCTGGAGGGTGTTGGAGCTCTCCGGGGCCTTGGATGGCACATTAGAGAGTCTGGGTTTTACCCCTAGGCCATGGAGTCCCAGCGAAGGGTTTTAAGT-GAGTGGAGATGAAGTCAGACCTCTGCTCTGGGGGCTG-CTTAGCTGCCATGCAAGAGAGAAACTGAAGGGCAGGGCCAGCAGCCCAGTGCCCAGGTAGGAGGCAAACACGGGGACCTTTGGAAAAGAGGATATGATGTGGTCCAGGTTTTTCCcaagaggtcagaagagtgtagggaataaaagcctgggctctggagtaagaacagtcaacagggctgaatcctgtctccagggactgctg-gacacatcacatctaagcctccattttttcatctgtaaagaaagataagacaatctgcctcaaatggctgttgtgatgattcaataagtcatttaaaggggttggcaagtgcctggcagaaaggcagtgac
>gene=chr20_2510269-2511269; species=panTro
gctgcactgaaagagagaggcagagggggctggagggtgttggagctctccggggccttggatggcacattagagagtctgggttttacccctaggccatggagtcccagcgaagggttttaagtagaggggagatgaagtcagacctctgctctgggggctgccttagctgccatgcaagagagaaactgaagggcagggccagcagcccagtgcccaggtaggaggcAAACAT-GGGACCTTTGGAAAGGAGGATATGATGTGGTCCAGGTTTTTCCcaagaggtcagaagagtgtagggaataaaagcctgggctctggagtaagaacagtcaacagggctgaatcctgtctccagggactgctgggacac--cacatctaagcctccattttttcatctgtaaagaaagataagacaatctgcctcaaatggctgttgtgatgattcaataagtcatttaaaggggttggcaagtgcctggcagaaaggcagtgac
>gene=chr20_2510269-2511269; species=papHam
gctgcactgaaagaaagaggcagagggggctggagggcgttggagctctccaaggccttagatggcacattagagagtctgggttttacccctaggccatggagtcccagtgaagggttttaagtagagggcagatgaagtcagacctctgctctgggggctgccttggctgccatgcaagagagaaactgaaggg------cagcaGCCCAGTGCCCAGGTGGGAGGAAAACACGGGGACCTTTGGAAAGGAGTATATGGTGTGGTCCAGGTTTTTCCcaagaggtcagaaaagtgtagggcataaaagcctgggcttgggagtaagaacagtcaacagggctgaatcctgtctccaaggactgctgggctacatcacacctcagcctccattttttcatctgtaaagaaagataagacaatctgcctcaaatggttgttgtgatgattcagtaagtcatttgaaggggttggcaagtgcctggcaGAAAGGCAGTGAC
>gene=chr20_2510269-2511269; species=ponAbe
gctgcactgaaagtgagaggcagagggggctggagggcgttggagctctccagggccttggatggcacattagagagtctgggttttactcctaggccatggagtcccagccaagggttttaagtagaggggagatgaagtcagacctctgctctgggggctgccttggctgccatgcaggagagtaactgaagggcagggccagcagcccagtgcccaggtaggaggcaaacacagggacctttggaaaggaggatatggtgtggtccaggTTTTTCCcaagaggtcagaagagtgtagggaataaaagcctgggctctggagtaagaacagtcaacagggctgaatcctgtctccagggactgctgggacacatcacatctaagcctccattttttcatctgtaaagaaagataagacaatctgcctcaaatggttgttgtgatgattcaataagtcatttaaaggggttggcaagtgtctggcagaaaggcagtgac
>gene=chr20_2510269-2511269; species=rheMac
gctgcactgaaagaaagaggcagaggggcctggagggcgttggagctctccaaggccttagatggcacattagagagtctgggttttacccctaggccatggagtcccagtgaagggttttaagtagagggcagatgaagtcagacctctgctctgggggctgccttggctgccatgcaagagagaaactgaaggg------cagcagcccagtgcccaggtgggaggaaaacacggggacctttggaaaggaggatatggtgtggtccaggTTTTTCCcaagaggtcagaaaagtgtagggcataaaagcctgggcttgggagtaagaacagtcaacagggctgaatcctgtctccagggactgctgggccacatcacatctcagcctccattttttcatctgtaaagaa--ataagacaatctgcctcaaatggttgttgtgatgattcaataagtcatttgaaggggttggcaagtgcctggcagaaaggcagtgac
>gene=chr20_2553120-2554120; species=hg19
TTCAATACATTTGAGACTTGTCTTCTCTCCAGTGAATACACTTAGAGAACTAATGATGTTAAAACCACTGGGATTTTATTTTCCAAACCCCAAATCAGGACAGGTTGAGTTGGTGGAGACCCAGAAGGGCTGTGGTGTGATCAGGGTCACGTGGATGATAAACAGCGATGTCCCCAGACGGATGGGGGCAGCTCTGTTTTGTTGAGTTGTATCATAACCTGGGCATCTGATTTAAGTTAGGGTAATGTTTCATGTTGGATATTTAAAGTGAGACTTACTGAAGTATCCTTCCTTTACCCACTGATTTGAAAAACTACCATTCTCATTCACTTAATTCTTGTACAGAGCCTGTTTCAGGGCTTTTATTCTGAACAATCATTTGATGTCATTACCTCAATGACATCAAATGCCTGGTAGTTCTAGGTTCCCCTTTTTACCTTTGGTtttttgtttgtttgtttttagaaacagagtctcactctgccactaaggctggagtg
>gene=chr20_2553120-2554120; species=bosTau
TTCAATATACTGGAGATTTGTTTCC-CTCCAGTGAATAAACTCACAGAATTAATGGTGTTGAATCTACTGGGATATTATTTTCCAAGCCCCAAATCAAGACT-----GTTTGGTGGAGACCCAGAAGGGCCATGGTTTAATCAGAGTCATACAGAAGACAAACAGTGATGTCAACAGGGCATCAAGGACAGCTCTGG-----TGTGTTATGTCATAACCTGGGCTTCTGATTCAAGCTTAAGTAATGACCTCTATTGGATATTTAACTATGAAACTATGGAAGTATCTTTCCTTTACCTACTAATCTGAAAAACTATCGTTTTCATTCACTTAATTCTTGTATAGGGCCTTTTTTGAAACTTTTATTTGAATTCATCATTTCAA-CTATTGATTCAG-----TCTAATGGCTCATAAG----GCTTCCTCTTTTTACCTTTCTTTC------------------------------------------------------
>gene=chr20_2553120-2554120; species=calJac
TTCAACACATTTGAGACTTGTTTTCTCTCCGTCGAATACACTTGGAGAACTAATGATATGAAAACCACTGCGATTTTATTTTCCAAACCCCAAATCAGGATAGGTTGAGTTGGTGGAGACCCAGAAGGGCTGTGGTGTGATCAGGGTCACATGGTTGACAAACAGCTATGTCCCCAGAGGGATGGGGGCAGCTCTGTTTTGTTGAGTTGTATCATAATCTGGGCATCTGCTTGAAGTTAGGGTAGTGTTTCATGTTGGATATTTAATGTGAGACTTACTGAAGTATCCTTCCTTTGCCCATGGATTTG-AAAACTACCATTCTCCTTCACTTAATTCTTGTACGGA-----------GGCTTTTGTACTGAACCATCATTTGACGTCACTATCTCAATCAATTCTGATGCCTCGTAGTTCTAGGTTCCCCTTTTTACttttggttttttgtttgtttgtttttagagacagagtcttactctgccactaaggctggagca
>gene=chr20_2553120-2554120; species=canFam
ATCAGTGTATTTGAGACTCACTTCCTCTCTGGTGAATAAACTAACAAAACTGATGAGATTAAAG-CACTGAGATCTTATTTCCCAAGCCCTAAATCAGGACA--------------------------------------------------------------------------------------------------------------------------------------------------------------------------------------------------------------------------------------------------------------------------------------------------------------------------------------------------------------------------------------------------------------
>gene=chr20_2553120-2554120; species=equCab
-------------------------------GTGAATAAACTCGCAAAATTGATGGTGTTAAAACCACTGGGATCTTATTTT----------------------------------------------------------------------------------------------------------------------------------------------------------------------------------------------------------------------------------------------------------------------------------------------------------------------------------------------------------------------------------------------------------------------------------
>gene=chr20_2553120-2554120; species=gorGor
TTCAATACATTTGAGACTTGTCTTCTCTCCAGTGAATACACTTAGAGAACTAATGATGTTAAAACCACTGGGATTTTATTTTCCAAACCCCAAATCAGGACAGGTTGAGTTGGTGGAGACCCAGAAGGGCTGTGGTGTGATCAGGGTCACGTGGATGATAAACAGCGATGTCCCCAGAGGGATGGGGGCAGCTCTGTTTTGTTGAGTTGTATCATAACC-GGGCATCTGATTTAAGTTAGGGTAATGTTTCATGTTGGATATTTAATGTGAGACTTACTGAAGTATCCTTCCTTTACCCACTGATTTGAAAAACTACCATTCTCATTCCCTTAATTCTTGTACAGAGCCCGTTTCAGGGCTTTTATTCTGAACAATCATTTGATGCCATTACCTCAATGACATCAAATGCCTGGTAGTTCTAGGTTCCCCCTTTTACCTTTGGTtttttgtttgtttgtttttagaaaca-agtctcactctgccactaaggctggagtg
>gene=chr20_2553120-2554120; species=panTro
TTCAATACATTTGAGACTTGTCTTCTCTCCAGTGAATACACTTAGAGAACTAATGATGTTAAAACCACTGGGATTTTATTTTCCAAACCCCAAATCAGGACAGGTTGAGTTGGTGGAGACCCAGAAGGGCTGTGGTGTGATCAGGGTCACGTGGATGATAAACAGCGATGTCCCCAGAGGGATGGGGGCAGCTCTGTTTTGTTGAGTTGTATCATAACCTGGGCATCTGATTTAAGTTAGGGTAATGTTTCATGTTGGATATTTAATGTGAGACTTACTGAAGTATCCTTCCTTTACCCACTGATTTGAAAAACTACCATTCTCATTCACTTAATTCTTGTACAGAGCCCGTTTCAGGGCTTTTATTCTGAACAATCATTTGATGTCATTACCTCAATGACATCAAATGCCTGGTAGTTCTAGGTTCCCCTTTTTACCTTTGGTtttttgtttgtttgtttttagaaacagagtctcactctgccactaaggctggagtg
>gene=chr20_2553120-2554120; species=papHam
TTCAATACATTTGAGACTTGTTTTCTCTCCAGTGAATACACTTAGAGAACTAATGATGTTAAAACCACTGGGATTTTATTTTCCAAACCCCAAATCGGGAGAGGTTGAGTTGGTAGAGACCCAGAAGGGCTATGGCATGATCAGGGTCACATGGATGATAAACAGCGATGCCCCCAGAGGGATGGGGGCAGCTGTGTTTTGTTGAGTTGTATCATAATCTGGGCATCTGATTTAAGTTAGGACAATGTTTCGTGTTGGATATTTAATGTGAGACTTAATGAAGCATCTTTCCTTTACCTACTGATTTGAAAAACTACCATTCTCATTCACTTAATTCTTGTACAGAGCCTGTTTCAGGGCTTTTATTCTGAACAATCATTTGATGTCATTACCTCAATTAATTTTGATGCCTGGTAGTTCTAGGTTCCCCTTTTTACGTTTGGttttttgttggtttgtttttagaaacagagtctcactctgccactaaggctggcgtg
>gene=chr20_2553120-2554120; species=ponAbe
TTCAATACATTTGAGACTTGTCTTCTGTCCAGTGAATACACTTAGAGAACTAATGATGTTAAAACCACTGAGATTTTATTTTCCAAA-CCCAGATCAGGACAGGTTGAGTTGGTGGAGACCCAGAAGGGCTGTGGTGTGATCAGGGTCACATGGATGATAAACAATGATGTCCCCAGAGGGATGGGGGCAGCTCTGTTTTGTTGAGTTGTATCATAACCTGGGCATCTGATTTAAGTTAGGGTAATGTTTCATGTTGGATATTTAATGTGAGACTTACTGAAGTATCCTTCCTTTACCCACTGATTTGAAAAACTACCATTCTCATTCACTTAATTCTTGGACAGAGCCTGTTTCAGGGCTTTTATTCTGAACAATCATTTGATGTCATTACCTCAATGACATCAAATGCCTGGTAGTTCTAGGTTCCCCTTTTTACCTTTGGTtttttgtttgtttgtttttagaaacagagtctaactctgccactaaggctggagtg
>gene=chr20_2553120-2554120; species=rheMac
TTCAATACATTTGAGACTTGTTTTCTCTCCAGTGAATACACTTAGAGAACGAATGATGTTAAAACCACTGGGATTTTATTTTCCAAACCCCAAATTGGGAGAGGTCGAGTTGGTAGAGACCCAGAAGGGCTGTGGCATGATCAGGGTCACATGGATGATAAACAGCGATGTCCCCAGAGGGATGGGGGCAAGTCTGTTTTGTTGAGTTGTATCATAATCTGGGCATCTGATTTAAGTTAGGACAATGTTTCGTGTTGGATATTTAATGTGAGACTTACTGAAGTATCTTTCCTTTACCTACTGATTTGAAAAACTACCATTCTCATTCACTTAATTCTTGTACAGAGCCTGTTTCAGGGCTTTTATTCTGAACAATCATTTGATGTCATTACCTCAATTAATTTTGATGCCTGGTAGTTCTAGGTTCCCCTTTTTACGTTTGAttttttgttggtttgtttttagaaacagagtctcactctgccactaaggctagagtg
>gene=chr20_2582269-2583269; species=hg19
ggaaagtaccacgtctgacacatggtgactatttaagaaatCTAAGTGTTTCTTACATGTACTGGAATAGCAATAACAACAAACATATTTTTCTAAAGAAAATAATTATCCATAGGGCACAGGGCATTACATCATCTCCTCTGTATTATTTCATTTCTGGAAATATAGAAAGTACTATTTTCAGGGACCCAACAGCCATGGTTCTGGCATTTCTGGCCTGACATTTATGCACATCTCATTTTCACACATTAAGGAATCAATAGTGGATGAACAAGAGAGTAACAAAGAAGAAAATATCCATCTGACAAGATTTCTTCGTGTCCTGGCCAACTTTCTCATCATCTGCTGTTTGTGTGGAAGTGGGTACCTCATTTACTTTGTGGTTAAGCGATCTCAGCAATTCTCCAAAATGCAGAATGTCAGCTGGTATGAAAGGAATGAGGTAAGAAAAACATCGCTGATGAACTGAAGGTTGATGGCAAATACTGAAATCACTGGTT
>gene=chr20_2582269-2583269; species=bosTau
ggaaagcactgcagctgacatacagtaagtttccaataaatCTAAGCTTTTGTCATTTGTACCGAAATAGCAGTAACAACAAGTATATTTTCTT-----AAAGAACTC-CCACGAGACACAGTGCTCTCTACCACCCC-----AATTATTTAATTTCTGAAAATATAAAAAGTAGTCATCTCAGGAACCGAACGACA---ATTC------------CTTGTTA-TAATTCACATTTCATTTTCAC-CATCCAGGAGTCAATAGTGGATGAACAAGAGAGTAACAAAGAAGAAAATGTCCATCTGACAAGATTTCTCCGTGTCCTGGCCAACTTTCTCATCATCTGCTGCTTGTGTGGAAGTGGGTACCTCATTTACTTTGTGGTGAAGCGATCCCAGGAATTTTCCAAAATGCAGAATGTCAGCTGGTATGAAAGAAATGAGGT-AAGATGCTATACCTGCTGAAGTGAATATC-----------CTGAAATTACT-GTT
>gene=chr20_2582269-2583269; species=calJac
gggaagtcccacatcgggcacatggtgactattcaagaaatctcagtttttcttAGATGTACTGGAATAGCAATAACAGAAAATATATTTTTCTAAAGAAAATAAATCTCTATAGGATACAGGGCATCACATCACCTCCTCTGTATTATTTCATTTCTAGAAATGTAGAAAGTACTATTTTTA--GAACCAACAGCCACAGTGCTGTCATTTCTGGCCTGACATTTACACACATCTCATTTTCACACATTAAGGAATCAATAGTGGATGAACAAGAGAGTAACAAAGAAGAAAATATCCATCTGACCAGGTTTCTTCGTGTCCTGGCCAACTTCCTCATCACCTGCTGTTTGTGTGGAAGTGGGTACCTCATTTACTTTGTGGTGAAGCGGTCCCAACAATTCTCCAAAATGCAGAATGTTAGCTGGTATGAAAGGAATGAGGTAAG-AAGGCATCTCTGATGAAGTGAAGGTTGAGGGCAAAGACTGAAATCACTGGTT
>gene=chr20_2582269-2583269; species=canFam
agcaagcaccacatctggcatacagtaagtattcaataaatctaagcttttgttatCTGTATCAAAATGGCAATAACAACAGACATATCTTCTTGAAGAAAA--------CATAGGGCATAGTGCCCTGCACCACCTCCTTTGCATTATTTCACTTACAAAAATATAATCAGTAGTCATTTCAGGAGCCCAACAA----------TGAGTTCCTGGCTTGTCA-TTATTCACATCTTATTTCTACACATTAAGGAATCGATAGTGGATGAACAAGAAAGTAACAAAGAAGAAAATATCCATCTGACAAGATTTCTCCGGGTTCTAGCCAACTTTCTTATCATCTGCTGTTTGTGTGGAAGTGGGTACCTCATTTACTTTGTGGTGAAACGATCCCAAGAATTCTCCAAAATGCAGAATGTCAGCTGGTATGAAAGAAATGAGGTAAAACACACATCTCTATAGAAGTGAATATTGAGGGAAAACATGGAAATTACTGGTC
>gene=chr20_2582269-2583269; species=equCab
ggcaagcaccacatctggcacacagtaaggattcaataaatcggagctttTGTCGTTTGTACCAAAGAAACAGCAACAACAAATACATTTTCTTAAGGAGAA-AATTCTCCCCAGGGCACACTGCCTTACATCACCCGCTCTGGATTATTCCGTTTGTGGAAATATAGAAAGTAGTAATCTCAGAAGCCCAGTAACAGTGGTTCCTGTGTTCGTGCCCTGTCA-TTATTCACTTCTCATTTTCACACATCAAGGAATCAATAGTGGATGAACAAGAGAGTAACAAAGAAGAAAATATCCACCTGACGAGATTTCTCCGTGTCCTGGCCAACTTTCTCATCATCTGCTGTTTGTGTGGGAGCGGGTACCTCATTTACTTTGTGGTGAAGCGATCCCAGGAATTCTCCAAAAGGCAGAATATCAGCTGGTATGAAAGGAATGAGGTAAGGAGGGCATCTCTGCTGAAGTGAATGTGGTGGGCAAATACTGAAATTACTGGTT
>gene=chr20_2582269-2583269; species=gorGor
GGAAAGTACCACGTCTGACACATGGTGACTATTTAAGAAATCTAAGTGTTTCTTATATGTACTGGAATAGCAATAACAACAAACATATTTTTCTAAAGAAAATAATTATCCATAGGGCACAGGGCATTACATCATCTCCTCTGTATTATTTCATTTCTGGAAATATAGA-AGTACTATTTTCAGGGACCCAACAGCCATGGTTCTGGCATTTCTGGCCTGACATTTATGCACATCTCATTTTCGCACATTAAGGAATCAATAGTGGATGAACAAGAGAGTAACAAAGAAGAAAATATCCATCTGACAAGATTTCTTCGTGTCCTGGCCAACTTTCTCATCATCTGCTGTTTGTGTGGAAGTGGGTACCTCATTTACTTTGTGGTTAAGCGATCCCAGCAATTCTCCAAAATGCAGAATGTTAGCTGGTATGAAAGGAATGAGGTAAGAAAAACATCGCTGAtgaactgaaggttgaTGGCAAATACTGAAATCACTGGTT
>gene=chr20_2582269-2583269; species=panTro
ggaaagtaccacgtctgacacatggtgactatttaagaaatCTAAGTGTTTCTTATATGTACTGGAATAGCAATAACAACAAACATATTTTTCTAAAGAAAATAATTATCCATAGGGCACAGGGCATTACATCATCTCCTCTGTATTATTTCATTTCTGGAAATATAGAAAGTACTATTTTCAGGGACCCAACAGCCATGGTTCTGGCATTTCTGGCCTGACATTTATGCACATCTCATTTTCACACATTAAGGAATCAATAGTGGATGAACAAGAGAGTAACAAAGAAGAAAATATCCATCTGACAAGATTTCTTCGTGTCCTGGCCAACTTTCTCATCATCTGCTGTTTGTGTGGAAGTGGGTACCTCATTTACTTTGTGGTTAAGCGATCCCAGCAATTCTCCAAAATGCAGAATGTCAGCTGGTATGAAAGGAATGAGGTAAGAAAAACATCGCTGATGAAGTGAAGGTTGATGGCAAATACTGAAATCACTGGTT
>gene=chr20_2582269-2583269; species=papHam
ggaaagtaccatgtctgactcatggtgactatttaagaaatCTAAGTTTTTCTTATACGTACTGGAATAGCAGTAACAACAAACGTATTTTT-TACAGAAAATAATTCTCCATAGGGCACAGGGCATTACATCATCTCCTCTGTATTACTTCATTTCTGGAAATACAGAAAGTACTATTTTCAGGGACCCAACAGCCATGGTTCTGGCATTTCTGGCCTGACATTTATGCACCTCTCATTTTCACACATTAAGGAATCAATAGTGGATGAACAAGAGAGTAACAAAGAAGAAAATATCCATCTGACAAGATTTCTTCGTGTCCTGGCCAACTTTCTCATCATCTGCTGTTTGTGTGGAAGTGGGTACCTCATTTACTTTGTGGTGAAGCGATCCCAGCAATTCTCCAAAATGCAGAATGTTAGCTGGTATGAAAGGAATGAGGTAAG-AACACATCTCTGATGAAGTGAAGGTTGACGGCAAATACTGAAATCACTGGTT
>gene=chr20_2582269-2583269; species=ponAbe
ggaaagtaccacatctgacacatggggactatttaagaagtctaagt-tttcttatACATACTAGAATAGCAATAACAAC---CATATTTTTCTAAAGAAAATAATTCTCCATAGGGCACAGAGCATTACATCATCTCCTCTGTATTATTTCATTTCTGAAAATATAGAAAGTACTATTTTCAGGGACCCAACAGCCATGGTTCTAGCATTTCTGGCCCGACATTTATGCACATCTCATTTTCACATATTAAGGAATCAATAGTGGATGAACAAGAGAGTAACAAAGAAGAAAATATCCATCTGACAAGATTTCTTCGCGTCCTGGCCAACTTTCTCATCATCTGCTGTTTGTGTGGAAGTGGGTACCTCATTTACTTTGTGGTTAAGCGATCCCAGCAATTCTCCAAAATGCAGAATGTTAGCTGGTATGAAAGGAATGAGGTAAGGAAAACATCGCTGATGAAGTGAAGGTTGACGGCAAATACTGAAATCTCTGGTT
>gene=chr20_2582269-2583269; species=rheMac
ggaaagtaccatgtctgactcatggtcactatttaagaaatCTAAGTTTTTCTTATACATACTGGAATAGCAGTAACAACAAATGTATTTTT-TACAGAAAATAATTCTCCATAGGGCACAGGGCATTACATCATCTCCTCTGTATTACTTCATTTCTGGAAATATAGAAAGTACTATTTTCAGGGACCCAACAGCCATGGTTCTGGCATTTCTGGCCTGACATTTATGCACATCTCATTTTCACACATTAAGGAATCAATAGTGGATGAACAAGAGAGTAACAAAGAAGAAAATATCCATCTGACAAGATTTCTTCGTGTCCTAGCCAACTTTCTCATCATCTGCTGTTTGTGTGGAAGTGGGTACCTCATTTACTTTGTGGTGAAGCGATCCCAGCAATTCTCCAAAATGCAGAATGTTAGCTGGTATGAAAGGAATGAGGTAAG-AACACATCTCTGATGAAGTGAAGGTTGACGGCAAATACTGAAATCACTGGTT
>gene=chr20_2731063-2732063; species=hg19
CGTACATACACACCCCTTGCACGACGCCAGGGCGAGCAGTGAACACACGTGGAGAGGCAGTGTAGAACCCCCCAGCCTGGCTCTATTTGGCCGCTGGCCGAGTCTTCTCCATTTCCATCCTCCCGCCCCGCCCCAGCTGAGCCACCCACTTCTCCTCTCCACCCCACCGCAGTCCCCACCATCGCGCAGCCCCCCGCACCGATGCTCATCGAGCCCTTCGAGGGACACTCGGTAGTGACCCTACTTAGCCTCCCCGGAGCTCCAGTCTAACGCGGAAAGGCTGAGCAGAGAACCGCATGGGGTGGGTGGGGTCACGCGGTCAAGGGGCTGACAATCAAGGAAAACCTTTGGTAGGGAGTGCCTGCTGAGCCCGGCTCAACCGAAACCCGAGGGCTGAGTGGGGAGGTTGACCTGGGGAAGGAAGGGTGGTTGCAGAAGGAATGATAAGGACCGATCCCCAGAAGTGAGTGCTTTCTCTTTGCCGGGAAACTAAAGGAAAT
>gene=chr20_2731063-2732063; species=bosTau
-ACATA--------CCTTGCATGAAGCCAGGGCAAAAAGTTAACAGAAGTGAAGATGTGGCTT--CATCCCCCTTCCTGGCTCTATTTGACCCCTGGCCGTATGCTCTCCACTGCCACCTTCCAG---------------------CACTT---CTCCCCAATGCCCCAC-------------------CCCACCCAAGAGATATTCACTGAGCCCTTCAAGA--------------ACCCTACTTACTGC-TGGGGAGCTCCAATATAAGTGAGAGGGGACAAGCAGGGAACCACATG-GGCTGGTAGAGTTACACGGTGGAAGAGCTgatggtcagagaaaacctccaggtgcgagtgtgggctaagct----------gggaccagagaggtgaataaggaggtagaggtgaggaggaaaaggtg-tcccagaagggatggcaagtacgaagacacttgaagGAGTGCCTTAAgttctagggaagatcgaaggaaat
>gene=chr20_2731063-2732063; species=calJac
---------------------------------------------------------------------------------------------------------------------------------------------------------------------------------------------------------------------------------------------------------------------------------GGAAAGGCCGAGCAGAGAACTGCTTGGGGTGGGTGGGGTTACACGGTCCA-GGGCTGACAGTCAAGG-AAACCTCCGGTAGGGAGGGTCTGCTGAGCCCG--------GATACCCTTGGGCTGAGTGGGGAGGTTGACCTGGGGAAGGAAGGGCGGTCGCAGGAG--------------------------------TTTCCTCTTTGCCGGGAAACTAAAGGAAAT
>gene=chr20_2731063-2732063; species=canFam
cacacacacacacCCTTTGCAGGAAGCCAGGGCACAAAGTTTACACAAG-----------TGTAGAATCCCCCATCCTGGCTCTATTTGACCACTGGCCGGACCCTCTCCACCTTCCTCCAGCTGCCCTGCCCCAGCC----------------ACCACCACCCCCACCC-------------------CACACCCCGCAGAGAATCACTTAGCCCTTCT--AGACACTCCCTAGGGATCCTACTTACTGT-CAGGG----TTAG---------------------------------GGGGTGAGTGAAGCTAC--GGTGGAGGGGTGGGAGG--------GACCTCTAGG-GGGAGTGTGGGCTAAGCT----------GAGACTGCAGGGATGAAGAGGGAGGTAGAGATGGGGAAGGATAGACA-GGCCAGAAGGAATGGCCAATGTAAAGACCTGGGAATGAGTGCTTTACTGTTAAGGG-GAACTGAAGGAAAT
>gene=chr20_2731063-2732063; species=equCab
CCCACACACACACCCCTTGCAGGAAGCCAAGGTGAGAAGTTAACACAAGTGAAGAGCCATTGTAGAATCTCCCATCCTGGCTCTCTTTGGCCATGGGCCGGACTCTCTCTGCCTCCACCCTCCTGCCCTGCCCCAGCCAAGCCTCTCACTT---CTCCCCATCCCCGCAC-------------------CCCACCCAACGGATATACAACAAGCCTTTCCCGGGACGCTAGGTAGTGACCCTGCTTACTGT-CAGGGAGTTCCAGTCTAAAGTGGGGAGGCCAAGCAGTGAACAGGGTGGGGCAGATGGAGTTGCA-GGTGGCGGGGCTGGCAGTCAGAGAAAACCTCCAGGAGGGAGTGTGGGCTAAGGT----------GGGACAG-AGGGATGAATAGGGAGGTAGAGATGGGGAAGGAAAGGC--TTCTAGAAGGAAT-ACAAGCACAAAGACCCAGAA---------------------------TAAAGAACAT
>gene=chr20_2731063-2732063; species=gorGor
CGTACATACACACCCCTTGCACGACGCCAGGGCGAGCAGTGAACACACGTGGAGAGGCAGTGTAGAACCCCCCAGCCTGGCTCTATTTGGCCG-----------------------------------------------------------------------------------------------------------------------------------------------------------------------------------------------------------------------------------------------------------------------------------------------------------------------------------------------------------------------------------------------------------------------
>gene=chr20_2731063-2732063; species=panTro
--------------------------------------------------------------------------------------------------------------------------------------------------------------------------------------------------------------------------------------------------------------------------------------------------------------------------------------------------------------------------------------------------------------------------------------------------------------------------------------------------------------------
>gene=chr20_2731063-2732063; species=papHam
CGTACATACACACCCCTTGCACGACGCCAGGGCGAGAAGTGAACACACGTGGAGAGGCAGTGTAGAACCCCCCAGCCTGGCTTTATTTGGCCGCTGGCCGAGTCTTCCCCATTTCCATCTTCCCGCCCCGCCCCAGCTAAGCCACCCACTT---CTCTCCAGCCCACTGCAGTCCCCACCATCGCGCCGCCCCCCGCACCGATGCTCACCGAGCCCTTCGAGAGACACTCGGTAGTGACCCTACTTACCCT-CAGGGAGCTCCAGTCTAACCCGGAAAGGCTGAACAGAGAACCGCGTGGGGTGGGTGGGGTCACACCGTCAAAGGGCTGACAATCAAAGAAAACCTCTGGTAGGGAGTGTCTGCTGAGCCCGACtgagccgaaacccgagggcttagtggggaggttgacctggggaaggaagggtagttacagaaggaatgacaaggaccgagccccagaagtgagtgcTTTTTCTTTGCCGGGAAACTAAAGGAAAT
>gene=chr20_2731063-2732063; species=ponAbe
CGTACATACACACCCCTTGCACGACGCCAGGGCGAGCAGTGA--ACACGTGGAGAGGCAGTGTAGAACCCCCCAGCCTGGCTCTATTTGGCCGCTGGCCGAGTCTTCTCCATTTCCATCCTCCCGCCCCGCCCCAGCTAAGCCACCCACTTCTCCTCTCCACCCCACCGCAGTCCCCACCATCGCGCCGCCCCCCGCACCGATGGTCATCGAGCCCTTCGAGGGACACTCGGTAGTCACCCTACTTACCCTCCCCGAAGCTCCAGTCTAACACGGAAAGGCTGAGCAGAGAACCGCATGGGGTGTGTGGGGTCACACGGTCAAGGGGCTGACAATCAACGAAAACCTTTGGTAGGGAGTGTCTGCTGAGCCCGACT-AAGCGAAACCCGAGGGCTGAGTGGGGAGGTTGACCTGGGGAAG---AGGCGGTTGCAGAAGGAATGAC-AGGACCGAGCCCAGGAAGTGAGTGCTTTCTCTATGCCAGGAAACT-AAGGAAAT
>gene=chr20_2731063-2732063; species=rheMac
CGTACATACACACCCCTTGCACGATGCCAGGGCGAGAAGTGAACACACGTGGAGAGGCAGTGTAGAACCCCCCAGCCTGGCTTTATTTGGCCGCTGACCGAGTCTTCCCCATTTCCATCTTCCCGCCCCGCCCCAGCTAAGCCACCCACTT---CTCTCCAGCCCACTGCAGTCCCCACCATCGCGCCGCCCCCTGCACCGATGCTCACCGAGCCCTTCGAGAGACACTCGGTAGTGACCCTACTTACCCT-CAGGGAGCTCCAGTCTAACCCGGAAAGGCTGAACAGAGAACCGCGTGGGGTG-GTGGGGTCACACCGTCAAGGGGCTGACAATCAAGGAAAACCTCTGGTAGGGAGTGTCTGCTGAGCCCGACTGAGCCGAAACCCGAGGGCTTAGTGGGGAGGTTGACCTGGGGAAGGAAGGGTAGTTGCAGAAGGAATGACAAGGACCGAGCCCCAGAAGTGAGTGCTTTTTCTTTGCCGGGAAACTAAAGGAAAT
>gene=chr20_2976120-2977120; species=hg19
TATCATCATTTCTGTTGTCTCACTTAAAGCCTTATCTTTCTCATGAGCAACCCAGGAAAGATGTGAATTCTGTGGCATTAAAATTCAGCAACTCGCAAAATTTGGAAACCTTAACATTTCACTTAGCAAAATACATATATAGTAATGTAAAGGCCCTGAGTCTTGGGTTTTCATTTCAAGGTGAGCATTTGATATTGGAGCTGGGTTATTTCTTGTTTTGTTCTCTAATATTGTCAGAAGTAATCCTACTCCTTGGTTTCAACATTTCCCCTCTCCTTTTAATTGGGACACCCCTACTCGTTTACCACCAGCTTGAACACATCACAGGTAATTGCAAGCAATAACTAAAATAGTAGTTGTGCAGCTATGAACTGTGAGCAGCTTGCTCTTTCCCATCCTGGCAATTGGTTGTCAGTTTCTTTCCTTCCATCTGAACCCAGTAACATCACCCACGTTTCCCCTAGCAGTCTCTCAACTACAACCCACTCTGATAGTAATTG
>gene=chr20_2976120-2977120; species=bosTau
TTGCATCATTTCAGTTATCTCACTTAAAGCCTTGTCTTTCACATGACCAACCAAGAAAAGATGTGAATTCCATGGCGTTAACACTTAGTAATCAGCAAAATTCTGAAACCTTAACTTTTGGTTCAGCAAAATACATACACAATCATAGAAGGGCCCTGAATTTTATGGTGTC-TTTGGAGATGAATATTTGATGTTGGAGCTGGTCTTTTTCTTGTTTTGTTGTCTAAAATTGTTAGAAATAATTCTGTTACTTGGTTTCAGTGTCTCTTCTCTCCTTTTAGTTGGGACTCCCCAATTCCTTTACCATCAGCTAGAACACATCCCAGGTGATGGCAAGCAGTAACTGAAGTAACTGTTGTAGAGTCATGAGGTATAAGTGGCTTGCTCTTTCCCATAATGAAAATTGACTAACAGTT-CTTTCCCTTCATCTGAACTCAGTGACATCACCTGCATTTCCCCCATCAGTCTCTCACCTACAACACCCTCTGTTACTAACTG
>gene=chr20_2976120-2977120; species=calJac
TATCATCATTTCTGTTGTCTCACTTAAAGCCTTATCTTTCTTATGAGCAACCCAGAAAAGATGTGAAGTCTATGGCATTAAAATTCAGCAACTAGCAAAGTTCGGAAATTTTAACATTTGGTTTATCAAAATATGTACATAGT-ATGTAAAGGCCCTTAGTCTCGGGTTTTCATTTGGAGGTCAGCATTTTATACGGGAGCTGAGATTTTTCCTGTTTTGTTCTCTAATGTTGTCAGAAGTAATCCTACTCCTTGGTTTCAACATTCCTCCTCTCCTTTTAATTGGGACACACCCACTCCTTTACCACCAGCTGGAACACATCACAGGTAGTTGCAGGCAATAACTAAAATAGTAGTTGTGCAGCTATGAACTGTGAGCAGCTTGCTCTTTCCCATCGTGGAAATTGGTTGACAGTTTCTGTCCTTCCATCTGAACCCAGTAACATCACCTGCATTTCCCCCAGCAGTCTCC--ACTACAACCCACTCTGATACTAATTG
>gene=chr20_2976120-2977120; species=canFam
CAGCACCATT---GTTGTTTCACTTAAGGCCCTGGCTTTCACGTGAGTGGCCCAGGAAACTTGGGAATCCCATGGCATTAACATTCAGCAGCAGGCAAAATACTGAAATCTTAACATTTGGCTCAGCAAAATACGTGCACAGTC--AGGAAGACCCTAAGTTTTTTGCTGTC-TTTGGAGATAAGCATTTGATACTAGAGCTTGTCTTTTCCTTATTTCATTATCTAATATTATCAGAA-TTACCCTACCTCTTGGTTTCAACATTCCTCATT---GTTTGATTGGGATTTCCCTACCTTGTTACCACCAGCTAGAACATAACCCAGGTGACTACAAGTAATAACCTAAGTAACTGTTGTACAGTTGTGAACTAGGAGTGGCTTCCTCTTTCCCATCCTGAAAACTGGTTGATAGTTCCTTTCCCTTCGGCTGAACCCAGTAACATCACCTACATTTCCCCTATCAGTCTCCCAACCACAACCCTCTCTGATACGAACTG
>gene=chr20_2976120-2977120; species=equCab
CAGCATCATTTCAGTTGtctcacttaaggccctgtcttttacatgagcaacccaggaaagatgtgaattccatggcattaacatttagcaaccagcagaattctgaaatcttaacatttggttCAGCGAAATACATACACAGTCATAG-AAGGCACTGAGTCTTGTGCTGTC-TTTGGAGATGAGCATTTGCTGTTGGAACTGGGGTTTTTCTTGTTTTACTATTTGAAATTGTCAGAAGTAATCCTACTCCTTGGTTTCAACATTTCTCATCTCCTTTTGATTGGGACTTTGTCACCCCTTTACCACCACCTAGAATGTGTCCCAGGTAATTGGAAGCAATAACTGAAGTAACTGTTGTACAGTAGTGAACTATGAGTGGCTTGCTCTTTCCCATCCTGAAAATTGGTTGACAGTTCCTTTCACTTCATCTGAA-CCATAAACATCACCCACATTTCCCCCATCAGTCTCTCAGCTACAACTCCCTCTGATACTAGCTG
>gene=chr20_2976120-2977120; species=gorGor
TATCATCATTTCTGTTGTCTCACTTAAAGCCTTATCTTTCTCATGAGCAACCCAGGAAAGATGTGAATTCTGTGGCATTAAAATTCAGCAACTCGCAAAATTTGGACATCTTAACATTTCATTTAGCAAAATACATATATAGTAATGTAAAGGCCCTAAGTCTTGGGTTTTCATTTCAAGGTGAGCATTTGATATTGGAGCTGGGATATTTCTTGTTTTGTTCTCTAA---TGTCAGAAGTAATCCTACTCCTTGGTTTCAACATTTCCCCTCTCCTTTTAATTGGGACACCCCTACTCATTTACCACCAGCTTGAACACATCACAGGTAATTGCAAGCAACAACTAAAATAGTAGTTGTGCAGCTATGAACTGTGAGCAGCTTGCTCTTTCCCATCCTGGCAATTGGTTGTCAGTTTCTTTCCTTCCATCTGAACCCAGTAACATCACCCACGTTTCCCCTAGCAGTCTCTCAACTACAACCCACTCTGATAGTAATTG
>gene=chr20_2976120-2977120; species=panTro
TATCATCATTTCTGTTGTCTCACTTAAAGCCTTATCATTCTCATGAGCAACCCAGGAAAGATGTGAATTCCGTGGCATTAAAATTCAGCAACTCGCAAAATTTGGAAATCTTAACATTTCATTTAGCAAAATACATATATAGTAATGTAAAGGCCCTGAGTCTTGGGTTTTCATTTCAAGGTGAGCATTTGATATTGGAGCTGGGATATTTCTTGTTTTGTTCTCTAATGTTGTCAGAAGTAATCCTACTCCTTGGTTTCAACATTTCCCCTCTCCTTTTAATTGGGACACCCCTACTCGTTTACCACCAGCTTGAACACATCACAGGTAATTGCAAGCGATAACTAAAATAGTAGTTGTGCAGCTATGAACTGTGAGCAGCTTGCTCTTTCCCATCCTGGCAATTGGTTGTCAGTTTCTTTCCTTCCATCTGAACCCAGTAACATCACCCACGTTTCCCCTAGCAGTCTCTCAACTACAACCCACTCTGATAGTAATTG
>gene=chr20_2976120-2977120; species=papHam
TATCATCATTTCTGTTGTCTCACTTAAACCCTTATCTTTCTCATGAGCAACCCAGGAAAGATGTAAATTCTGTGGCATTAAAATTCAGCAACTAGCAAAATTTGGAAATCTTAACATTTCATTTAGCAAAATACATGCATAGTAATGTAAAGGCCTTGAGTCTTGGGTTTTCATTTCGAGGTGAGCATTTGATATTGGAGCTGGGATGTTTCTTGTTTTGTTCTCTAATATTGTCAAAAGTAATCCTACTCCTTGGTTTCAACATTTCCCCTCTCCTTTTAGTTGGGACACCCCTACTCCTTTACCACCAGCTTGAACACATCACAGGTAATTGCAGGCAATAACTAAAATAGTAGTTGTGCAGCTATGAACTATGAGCAGCTTGCTCTTTCCCATCCTGGCAGTTGGTTGACAGTTTCTTTCCTTCCATCTGAACCCAGTAACATTACCCACATTTCCCCCAGCAGTCTCTCAACTACAACCCACTCTGATAGTAATTG
>gene=chr20_2976120-2977120; species=ponAbe
TATCATCATTTCTGTTGTCTCACTTAAAGCCTTATCTTTCTCATGAGCAACCCAGGAAAGATGTGAATTCTGTGGCATTAAAATTCAGCAACTAGCAAAATTTGGAAATCTTAACATTTCATTTAGCAAAATACATATATAGTAATGTAAAGGCCCTGAGTCTTGGGTTTTCATTTCAAGGTGAGCATTTGATATTGGAGCTGGGATATTTCTTGTTTTGTTCTCTAATATTGTCAGAAGTAATCCTACTCCTTGGTTTCAACATTTCCCCTCTCCTTTTAATTGGGACACCCCTACTCCTTTACCACCAGCTTGAACACATCACAGGTAATTGCAAGCAATAACTAAAATAGTAGTTGTGCAGCTATGAACTGTGAGCAGCTTGCTCTTTCCCATCCTGGCAATTGGTTGTCAGTTTCTTTCCTTCCATCTGAACCCAGTAACATCACCCACGTTTCCCCTAGCAGTCTCTCAACTACAACCCACTCTGATAGTAATTG
>gene=chr20_2976120-2977120; species=rheMac
TATAGTCATTTCTGTTGTCTCACTTAAAGCCTTATCTTTCTCATGAGCAACCCAGGAAAGATGTAAATTCTGTGGCATTAAAATTTAGCAACTAGCAAAATTTGGAAATCTTAACATTTCATTTAGCAAAATACATGCATAGTAATGTAAAGGCCTTGAGTCTTGGGTTTTCATTTCGAGGTGAGCATTTGATATTGGAGCTGGGATGTTTCTTGTTTTGTTCTCTAATATTGTCAAAAGTAATCCTACTCCTTGGTTTCAACATTTCCCCTCTCCTTTTAGTTGGGACACCCCTACTCCTTTACCACCAGCTTGAACACATCACAGGTAATTGCAGGCAATAACTAAAATAGTAGTTCTGCAGCTGTGAACTATGAGCAGCTTGCTCTTTCCCATCCTGGCAATTGGTTGACAGTTTCTTTCCTTCCGTCTGAACCCAGTAACATCACCCACATTTCCCCCAGCAGTCTCTCAACTACAACCCACTCTGATAGTAATTG
>gene=chr20_3021269-3022269; species=hg19
CAGCACAGTCGTGTGGAAAAGGCAGCAGTGACTGCTTCATCCAGTGCCCTTCCCACAGCCAGTCAGTTGCGACCCAAGGGGCTTAGGGTAGGAGTGTTTCTCCATAGGGGAAGAGTAACAGCCTGCACCCACCACACACCCAAAGCCCTACATCCTGCCACACTGAGACCTCACTTCATTTGGGCGGGTCCCTCCTGGGTTGCAGTTTCCTTCATTGCTCCCCTGTCCCAAATACTCAAGTCTCTCTCATTAAAAATAAAGAGCAggccaggtgcagtggctcacacctgtaatcccacactttgggaggccaaggcgggtggatcacttgagcccaggattcgagaccaacctgggcaacatgacaagatcctgtctctacaaaaaataacaaaaatcatctgggcatggaggcacacgcctgtagtcccagctacttgggaggctgaggtggaaggatcacctgagcccatgaggtggaggctacagtgagctgtgat
>gene=chr20_3021269-3022269; species=bosTau
TGGCACAAATATGTGGGAAGGGCAGGGGAGCCCACTTCACCCAGTGCCTACCCCTCAGCCTGTCACCTGTGACC----------------------------------------ATGCGCAGC-GCAC--------TCCCCAAACCTGTGGGACCTGCTACACTCAGACTTCACTTCATCAGATAGTCTCTGTGTTGGGT-----TTTCCTTCA----------------------------------------------------------------------------------------------------------------------------------------------------------------------------------------------------------------------------------------------------------------------------------------------
>gene=chr20_3021269-3022269; species=calJac
CAGCACAGTTGTGTAGGAAGGGCAGGAGTGACCACTT----CAGTGCCCTCCCAACAGCTAGTCAGTTGTGACCCAAGGGGCTTAGGATAGGAGTGTTTCT-CACAGGGGAAAAGTGAGAA---ACACCCACCACACACCCAGAGCCCTACATCCTACCACACACAGACCTCACTTCATCTGGGCAGGTCCTTTCTGGGTTGCAGTTTCCTTCATAGCTCCCCTGTCCCAAATACCCAAGTCTCTTTCATTAAAAATA-----TAggccaggtacagtggctcacacctgtaatctcatactttgggaggccaagaggggtggatcacttgagcttaggattcaagaccaacgtgg---------caagaccctgtcgctacaaaaaat-acaaaaatcagccagccatggtggcacacacctgtagtcccagctatttgggaggctgaggtggaaggatcacctgagcccatgaggcagaggctacagtgaaccgtgat
>gene=chr20_3021269-3022269; species=canFam
CCACACAATTGTGTGGGCACAGCAGGGGTGACTGCTTCATCCAGTGCCCGCCCCTCAGTTGGTCAGCTGTGCTGCATGG---------------------GTTAAAGCTAGAGCGTGAGGACT-TCTCAGAACAGGGAGCGAGGCATCCAGTGCCCACTGTGCTCAGACCCCAGTTCATCAAGTCAGCGCCCTCATGGGCTTCAGTTTCCCTCA-------CCACCACCAAAAGCGTAAGTCTT----------------------------------------------------------------------------------------------------------------------------------------------------------------------------------------------------------------------------------------------------------------
>gene=chr20_3021269-3022269; species=equCab
TGGCACAATTGTGTGAGAAGGGCA-GGGTGACTGCTTCATCCAGTGCCCACCCCTCAGCCAGTCAGTCATGACCCATGG---------------------GGTAGAGCAGGG--GTGAGGATT-TCTCAGAA---GGAGAGCGGCATCCAGTGCCCACCACACATAGACCTCACTTCATCCAGTCAGCCCCCTCCTGGGTTTCAGTTTTCTTAACTTCTCTCCACCCCCAAATGCTCGTCTT--TC--------------------------------------------------------------------------------------------------------------------------------------------------------------------------------------------------------------------------------------------------------------
>gene=chr20_3021269-3022269; species=gorGor
CAGCACAGTCGTGTGGAAAAGGCAGCAGTGACTGCTTCATCCAGTGCCCTTCCCACAGCCAGT-AGTTGTGACCCAAGGGGCTTAGGGTAGGAGTGTTTCTCCATAGGGGAAGAGTAACAGCCTGCACCCACCACACACCCAAAGCCCTACATCCTGCCACACTGAGACCTCACTTCATTTGGGCGGGTCCCTCCTGGGTTGCAGTTTCCTTCATTGCTCCCCTGTCCCAAATACTCAAGTCTCTCTCATTAAAAATAAAGAGCAggccaggtgcagtggctcatacctgtaatcccacactttgggaggcaaaggcgggtggatcacttgagcccaggattcgagaccaacctgggcaacatgacaagaccttgtctctacaaaaaataacaaaaatcagccgggcatggaggcacacgcctgtagtcccagctacttgggaggctgaggtggaaggatcacctgagcccatgag------------------------
>gene=chr20_3021269-3022269; species=panTro
CAGCACAGTCGTGTGGAAAAGGCAGGAGTGACTGCTTCATCCAGTGCCCTTCCCACAGCCAGTCAGTTGTGACCCAAGGGGCTTAGGGTAGGAGTGTTTCTCCATAGGGGAAGAGTAACAGCCTGCACCCACCACACACCCAAAGCCCTACATCCTGCCACACTGAGACCTCACTTCATTTGGGCGGGTCCCTCCTGGGTTGCAGTTTCCTTCATTGCTCCCCTGTCCCAAATACTCAAGTCTCTCTCATTAAAAATAAAGAGCAggccaggtgcagtggctcacacctgtaatcccacactttgggaggccaaggcgggtggatcacttgagcccaggattcgagaccaacctgggcaacatgacaagaccctgtctctacaaaaaataacaaaaatcagccgggcatggaggcacacgcctgtagtcccagctacttgggaggctgaggtggaaggatcacctgagcccatgaggtggaggctacagtgagctgtgat
>gene=chr20_3021269-3022269; species=papHam
CAGCACAGTCATGTGGAAAGGGCAGGGGTGACCGCTTCATCCAGTGCCCTTCCCACAGCCAGTCAGTTGTGACCCAAGGGGCTTAGGGTAGGAGTGTTTCTCCATAGGAGAAGAGTAACAGCCTGCACCCACCACACACCCAAAGCCCTACATCCTGCCACACTCAGACCTCGCTTCATTTGGGCAGGTCCCTCCTGGGTTGCAGTTTCCTTCCTTGTTCCCCTGTCCCAAATACTCAAGTCTCTTTCATTAAAAATAAAGAGCa-------------------------------------------ggccaaggcaggtggatcacttgagcccaggattcgagaccaacctgggcaacatgacaagaccctgtccctacaaaaaataacaaaaatcagccaggcatggtggcacacacctgtagtcccagctacttgggaggctgaggtggaaggatcacctgagcccatgaggtagaggctacagtgagccgtgat
>gene=chr20_3021269-3022269; species=ponAbe
CAGCACAGTCGTGTGGAAAAGGCAGGGGTGACTGCTTCATCCAGTGCCCTTCCCACAGCCAGTCAGTTGTGATCCAAGGGGCTTAGGGTAGGAGTGTTTCTCCATAAGGGAAGAGTAACAGCCTGCACTCACCACATACCCAAAGCCCTACATCCTGCCACACTGAGACGTCACTTCATTTGGGCAGGTCCCTCCTGGGTTGCGGTTTCCTTCATTGCTCCCCTGTCCCAAATACTCAAGTCTCTTTCATTAAAAATAAAGAGCAggccaggtgcagtggctcacacctgtaatcccacactttgggaggccaaggcgggtggatcacttgagcccaggattcgagaccaacctgggcaacatgacaagaccctgtctctacaaaaaataacaaaaatcagctgggcatggtggcacacgcctgtagtcccagctacttgggaggctgaggtggaaggatcacctgagcccatgaggtggaggctacagtgagccgtgat
>gene=chr20_3021269-3022269; species=rheMac
CAGCACAGTCATGTGGAAAGGGCAGGGGTGACCGCTTCATCCAGTGCCCTTCCCACAGCCAGTCAGTTGTGACCCAAGGGACTTAGGGTAGGAGTGTTTCTCCATAGGGGAAGAGTAATAGCCTGCACCCACCACACACCCAAAGCCCTACATCCTGCCACACTCAGACCTTACTTCATTTGGGCAGGTCCCTCCTGGGTTGCAGTTTCCTTCCTTGTTCCCCTGTCCCAAATACTCAAGTCTCTTTCATTAAAAATAAAGAGCAggccaggtgcagtggctcacacctgtaatcccacactttgggaggccaaggcaggtggatcacttgagcccaggattcgagaccaacctgggcaacatgacaagaccctgtctctacaaaaaataacaaaaatcagccaggcatggtggcacacacctgtagtcccagctacttgggaggctgaggtggaaggatcacctgagcccatgaggtagaggctacagtgagccgtgat
>gene=chr20_4975430-4976430; species=hg19
agaaaGCAATTGTGTTTCCTTCATGAAGACTGAGGACACAGCAGTGCTTTCGGTCTGAAGCAGGGTGGAGAAGACCCTCAGAGTCACAAAGCCAAGAACTCTGAGATGAAATGATGGTCCAAAATGAAAAAGCTTATTCAAATTTAATTGAATGGAGCTGGGGGTATGTATATATTCACTTGAACAAAGGAAAGCCAGTGGGGGGAAAAAATGTGTGAGCGTTGAGGTGGTGGGTAGAAGATTCCTACAGGAACAAACAAGGGAATTGACAGAAAGAATCCAAGCTAGGGTGCATAAAGGCAAACACTGTAGCCAGGAATGAACCACAGGCAAACAAGGCAGGAGCAAGAGGAGACGGTCCTGCTCCCATTCAGCCTCAGCCTCCTCCCAGTGCACCCTTTACTCCACCCCAAAATTTTCTAAAATGCACATCTGAACAAGTCACTCCCCTTCTGGGAATCTCCCCGTGCCTTTCCAGACAAAGATTCAAGCCCCATAAT
>gene=chr20_4975430-4976430; species=bosTau
---------------------------------------AGTAGTGCTTTTCATCAGAAGCA----GGAGAAGACCCACAGAGTTATTATACCAACACCTTTGTAATGAAGTTTTGGTCCAGAATGGAAAAGTTCACCCAAGT----TTA----ACACTGGGG-CATGTATATTGTTACTTGAACAAAGGGAAGCCACCTCATAAAAGAAAGGTGAATGTGTTGGGGTTGATTGTGGGATATTCCTACAGGAACAAATGAGGGA--------------------------------------------------------------------------------------------------------------------------------------------------------------------------------------------------------------------------------------------
>gene=chr20_4975430-4976430; species=calJac
aaaaaaaaaTTGTGTTTCCTCTGTGAAGATCCAAGATCCAGCAGTGCTTTCGGTCTCAAGCAGAGTGGAGAAGACCCTCAGAGTCACAAAGCCAAGATCTCTGAGATGAAATGATGGTCCAGAATGAAAAAGCTTATTCAAACTTAATTAAATGGAGCTGGGGTTATGTATATATTCACTCAAACAAAGGAAAGTCAGTAGGGAAAAAAAATGTGTGAGGGTTGAGGTGGTGGGTAGAAGATTTCTACAGGAACAAAC--AGGAATTGACAGAAGGAATTCAAGCTGGGGTGCAAAAAGGCAAACACCGTAGCCAGGAATGAACTACAGGCAAACAAGGCAGGATCGAGAGCAAACAGTCCTGCTCCCATTCAGC------CTCCTCCCAGTGCACCCTTTACTCCACCCCAGAATTTTCTAAAATACACATCTAAACAAGTCACTCCCC-TCTGGGAATCTCCCCGTGGCTTTCCAGACAAAGATTTAGGCCCCATAAT
>gene=chr20_4975430-4976430; species=canFam
------------------------------------TCCAGCAGGGCTCTCCACAAGAAGAGTGGTGAGGAAGACCC--AGAGTCCTAACAGCACAGCCTCCTCGATGAAGGGATGGTCCAGAACCAAAACACTAATGCCAATT-----AAATAAAGCTGATT--------------------GCAAAGGGACGCCATCTCATAAAAGAAAGGTCTATGTGTTGGGGTGGGTTGTGGAAGATTCCTACAGGAAATGCC------------AGAAGGCA--C---------------------------------------------------------------------------------------------------------------------------------------------------------------------------------------------------------------------------
>gene=chr20_4975430-4976430; species=equCab
--------------------------------------------------------------------------------------------------------------------------------------------------------------------------------------------------------------------------------------------------------------------------------------------------------------------------------------------------------------------------------------------------------------------------------------------------------------------------------------------------------------------
>gene=chr20_4975430-4976430; species=gorGor
agaaagaaaTTGTGTTTCCTTCATGAAGACTGAGGACACAGCAGTGCTTTCGGTCTGAAGCAGGGTGGAGAAGACCCTCAGAGTCACAAAGCCAAGAACTCTGAGATGAAATGATGGTCCAAAATGAAAAAGCTTATTCCAATTTAATTAAATGGAGCTGGGGGTATGTATATATTCACTTGAACAAAGGAAAGCCAGTGGGGGAAAAAAATGTGTGAGCGTTGAGGTGGTGGGTAGAAGATTCTTACAGGAACAAACAAGGGAATTGACAGAAAGAATCCAAGCTAGGGTGCATAAAGGCAAACACCGTAGCCAGGAATGAACCACAGGCAAACAAGGCAGGAGCAAGAGGAGACGGTCCTGCTCCCATTCAGCCTCAGCCTCCTCCCAGTGCACCCTTTACTCCACCCCAAAATTTTCTAAAATGCACATCTGAACAAGTCACTCCCCTTCTGGGAATCTCCCCGTGCCTTTCCAGACAAAGATTCAAGCCCCATAAT
>gene=chr20_4975430-4976430; species=panTro
AGAAAGCAATTGTGTTTCCTTCATGAAGACTGAGGACACAGCAGTGCTTTCGGTCTGAAGCAGGGTGGAGAAGACCCTCAGAGTCACAAAGCCAAGAACTCTGAGATGAAATGATGGTCCAAAACGAAAAAGCTTATTCCAATTTAATTAAATGGAGCTGGGGGTATGTATATATTCACTTGAACAAAGGAAAGCCAGTGGGGGAAAAAAATGTGTGAGCGTTGAGGTGGTGGGTAGAAGATTCCTACAGGAACAAACAAGGGAATTGACAGAAAGAATCCAAGCTAGGGTGCATAAAGGCAAACACTGTAGCCAGGAATGAACCACAGGCAAACAAGGCAGGAGCAAGAGGAGACGGTCCTGCTCCCATTCAGCCTCAGCCTCCTCCCAGTGCACCCTTTACTCCACCCCAAAATTTTCTAAAATGCACATCTGAACAAGTCACTCCCCTTCTGGGAATCTCCCCGTGCCTTTCCAGACAAAGATTCAAGCCCCATAAT
>gene=chr20_4975430-4976430; species=papHam
aaaaagaaaTTGTGTTTCCTCCATGAAGACCAAGGACATAGCAGTGCTTTTGGTCTGAAGCAGGGTGGAGAAGACCCTC--AGTCACAAAGCCAAGAACTCTGAGGTGAAATGATGGTCCAGAATGAAAAAGCCTATTCAAATTTAATTAAATGGAGCTGGGGGTATGTATATATTCACTTGAACAAAACAAAGCCAGTGGGGGGGCAAAATGTGTGAGCGTTGAGGTGGTGGGTAGAAGATTCCTACAGGAACAAAC--GGGAATTGACAGAAGGAATCCAAGCTAGGGTACATAAAGGCAAACATTGTAGCCAGGAATGAACCACAGGCAAACAAGGCAGGAGCGAGAGGAGATGATCCTGTTCCAACTCAGCCTCAGCCTCCTCCCAGTGCACCCTTTACTCCACCCCAAAATTTTCTAAAATGCACATCTGAACAAGTCACTCCCCTTCTGGAAATCTCCCCGTGGCTTTCCAGACAAGGATTCACGCTCCGTAAT
>gene=chr20_4975430-4976430; species=ponAbe
agaaagaaaTTGTGTTTCCTTCATGAAGACTGAGGACACAGCAGTGCTTTCGGTCTGAAGCAGGGTGGAGAAGACCCTCAGAGTCACAAAGCCAAGAACTCTGAGATGAAATGATGGTCCAGAATGAAAAAGCTTATTCAAATTTAATTAAATGGAGCTGGGGGTATGTATATATTCACTTGAACAAAGGAAAGCCAGTGGAGGAAAAAAATGTGTGAGCGTTGAGGTGGTGGGTAGAAGATTCCTACAGAAACAAACAAGGGAATTGACAGAAAGAATCCAAGCTAGGGGGCATAAAGGCAAACACTGTAGCCAGGAATGAACCACAGGCAAACAAGGCAGGAGCGAGAGGAGACAGTTCTGCTCCCATTCAGCCTCAGTCTCCTCCCAGTGCACCCTTTACTCCACCCCAAAATTTTCTAAAATGCACATGTGAACAAGTCACTCCCCTTCTGGGAATCTCCCCGTGCCTTTC----CAAAGATTCAAGCCCCATAAT
>gene=chr20_4975430-4976430; species=rheMac
aaaaagaaaTTGTGTTTCCTCCATGAAGACCAAGGACATAGCAGTGCTTTTGGTCTGAAGCAGGGTGGAGAAGACCCTC--AGTCACAAAGCCAAGAACTCTGAGATGAAATGATGGTCCAGAATGAAAAAGCCTATTCAAATTTAATTAAATGGAGGTGGGGGTATGTATATATTCACTTGAACAAAACAAAGCCAGTGGGGGTGGAAAATGTGTGAGCGTTGAGGTGGTGGATAGAAGATTCCTACAGGAACAAACAGGGGAATTGACAGAAGGAATCCAAGCTAGGGTACATAAAGGCAAACACTGTAGCCAGGAATGAACCACAGGCAAACAAGGCAGGAGCGAGAGGAGATGATCCTGTTCCAACTCAGCCTCAGCCTCCTCCCAGTGCACCCTTTACTCCACCCCAAAATTTTCTAAAATGCACATCTGAACAAGTCACTCCCCTTCTGGGAATCTCCCCGTGGCTTTCCAGACAAGGATTCAAGCCCCGTAAT
>gene=chr20_4984430-4985430; species=hg19
CCTCAGGCACTGTCCCTCCCTGTTTTATCAGATGTCATCTGTGACCTTCTAATTGCCAAAACCAATTACAGGTTTACAGTCCTTTTCTTCTTTGATGGCTCTGTAACAGTCCACTGACTTCTCACTCGAAATTCTATTCTTGTGATAATACCACTGTTTCTTGCTAACTATCCATACACCCCCCTTCCCTCTCAGTGATGTGAGTTTCTCAGACTCCAGTCTAGAAATGTTAGTTTCCCCTCATATCTCCTTTCTCCCCTGCCCTCTCCTTCTCTAACCCCCTCTGAAGGTCAGCCATCTCCTCGTGGTTCCCAAACCTCTCTCCCTAGACAAGACAGACATCTTTCTGAACTTGTAGACACATTTCCAATTGTCCCTTGAACAACCTGCCCTGAATATTCTCCAGGAATTGCAAATAATCTCCACTATTGATGCATTATTTTCTCCCATAAACTGGTTTCTTATCTGAGTTCTCTCATTTTGCTACCAGAAACTTCAAA
>gene=chr20_4984430-4985430; species=bosTau
cctcaggtactgtcaccctttgcttttcctaatgttaccagtgaccttctagttgccaaatccaactacctgtatacagaccttttcttccttgatgcctctgtaacattccattgatttctctctcaaaactcttttctagcaataataccactgggtcttacatatcattcacaccc----attgcttctcag------gaattactcatg----cctctagaaatgttagttttccttagtatctcctttctctcc-----tctttt-cccctgccctgtccgaaagtcagccatctccttatgattcctaaatctctct--ccagaccagacagacatcttcctgaacttctagacacatttccaattgtcttccagataacctctcctggatactatctaggaattttaaaTAatctttatt-------------------------------------------------------------------------
>gene=chr20_4984430-4985430; species=calJac
CCTCAGGCACTGCCCCTTCCTGTTTTATCAGATGTCATCTGTGACCTTCTAATTGCCAAAAACAATTGCAGGTTTGCAGTC--------CTTTGACGGCTCTGAAATAGTCCATTGACTTCTCACTTGAAACTCTATTCTTGTGATAATAGCACTTTCTCTCACTAACTATCCATACTTCTCCCTTCCCTCTCAGTGAAGTGAGTTTCTCAGGCTCCAGTCTAGAAATATTAATAG-CCCTCGTATCTCCTTTCTCCCTTGCCCTCTCCTTCTCTAACC------------CATCTATCTCCTTGTGGTTCCCAAACCGCTCTCTCTAGACTGAACAAGT-TCTTTCTGACCTTGTAGACACATTTCCAATTTTCACTTAATCAACCTGCCCTGAATATTCTCCAGGAATTGCAAATAATCTC--------------------------TAAACTGGTTTCTTATCTGACTTCTCTCATTTTGCTACCAGAAACTTCGAA
>gene=chr20_4984430-4985430; species=canFam
CGTTAGGCACTGTCACTACCCACTTTGTCAGATGTCACCATTGACCTTCTAATGGCCAAATCCAATTGCCGGTTTAGAGCCTTTCTTTTCTACGACGACTCTGTAATCTTCCATTGACTTCTGTCTTGAAA--CCCTTTTAGGGATAATACCACTGAGTCTTGC---ATGTCCACAGCCTCCACTTACTTCTCAGTGATGTGACTTGCCCATGATCACCCCTAAAAAGATTAGTTTTTACTAACATTTCTTTTCTCTCC---CATCTTTT-CCCTTGCTCTCTCCGAAAGGCAGCCATTTCCTCATAGTTCCCAACTCTCTCTCTCTCCCCTAGATGGATATCTTTTTGAACTTCTAGACACATTTCCCATTG--CCCTAGACAACCTTCC-TAGATAACGCCAAAGAATTTTAAATAATTTCTATT-------CCTCTTTCTCTACTACAAACTTGTTTCTTATCTGGATTCTCTCATTTTGCCACCAGAAACTTTGAA
>gene=chr20_4984430-4985430; species=equCab
CCTCAGGCCATGTCACTCCCTGCTTTTTCAGACACCACCAGTGACCTTCAAATTGCCAAGTCCAACTGCCTATTTAGAGTCCTGTTCTTT---GATGGCTCTGCAGCATTCCACTGACTTCT-------------TTTCTGGCAATAGTACCGCTGGGTCTTGCTTACTGTCCACACTCCCCACTTCCCATTCAGTGGTGTGATTTGTCCACGCTCATTCT--AGGATGTTGGTTTTCCTTAACATCTCCCTTCTCTCC----ATCTTGT-CCCTTGCTCTCTCCGAATGGCAGGCGTCTCctcatggttcccaaatctctctctccagaccagac----atctttctgaacttctagatacatttccaattgtctcctagacaacttgccgtggatataattcaagaatttaaaataatttctact-------cgttattctctcccgcaaacttgtttcttatctgggttttctcattttgccaccagaaactttgag
>gene=chr20_4984430-4985430; species=gorGor
CCTCAGGCACTGTCCCTCCCTGTTTTATCAGATGTCATCTGTGACCTTCTAATTGCCAAAACCAATTACAGGTTTACAGTCCTTTTCTTCTTTGATGGCTCTGTAACAGTCCATTGACTTCTCACTTGAAACGCTATTCTTGTGATAATACCACTGTTTCTCGCTAACTATCCATACACCCCCCTTCCCTCTCAGTGATGTGAGTTTCTCAGACTCCAGTCTAGAAATGTTAGTTTCCCCTCATATCTCCTTTCTCCCCTGCCCTCTCCTTCTCTAACCCCCTCTGAAGGTCAGCCATCTCCTCGTGGTTCCCAAACCTCTCTCCCTAGACAAGACAGACATCTTTCTGAA----------------------------GAACAACCTGCCCTGAATATTCTCCAGGAATGGCAAATAATCTCCACTATTGATGCATTATTTTCTCCCATAAACTGGTTTCTTATCTGAGTTCTCTCATTTTGCTACCAGAAACTTCGAA
>gene=chr20_4984430-4985430; species=panTro
CCTCAGGCACTGTCCCTCCCTGTTTTATCAGATGTCATCTGTGACCTTCTAATTGCCAAAACCAATTACAGGTTTACAGTCCTTTTCTTCTTTGATGGCTCTGTAACAGTCCATTGACTTCTCACTCGAAATTCTATTCTTGTGATAATACCACTGTTTCTCGCTAACTATCCATACACCCCCCTTCCCTCTCAGTGATGTGAGTTTCTCAGACTCCAGTCTAGAAATGTTAGTTTCCCCTCGTATCTCCTTTCTCCCCTGCCTTCTCCTTCTCTAACCCCCTCTGAAGGTCAGCCATCTCCTCTTGGTTCCCAAACCTCTCTCCCTAGACAAGACAGACATCTTTCTGAACTTGTAGACACATTTCCAATTGTCCCTTGAACAACCTGCCCTGAATATTCTCCAGGAATTGCAAATAATCTCCACTATTGATGCATTATTTTCTCCCATAAACTGGTTTCTTATCTGAGTTCTCTCATTTTGCTACCAGAAACTTCGAA
>gene=chr20_4984430-4985430; species=papHam
CCTCAGGCACTGTCCCTCCCTGTTTTATCAGTTGTCATCTGTGACCTTCTAATTGCCAAAACCAATTACAGGTTTACAGTCCTTTTCTTCTTTGATGGCTCTGTAACAGTCCATTGACTTCTCACTTGAAACTCTATTCTTGTGATAATACCACTGTTTCTCGCTAACTATCCATACACCCCCCTTCCCTCTCAGTGATGTGAGTTTCTCATACTCCAGTCTAGAAATGTTAGTTTTCCCTCATATCTTCTTTCTCCCCTGCCCTCTC---CTCTCACCGCCTCTGAAGGTCAGCCATCTCCTCGTGGTTCCCAAACCTCTCT--CTAGACAAGACAGACATCTTTCTGAACTTGTAAACACATTTCCAGTTGTCCCTCGAACAACCTGCCCTGAATATTCTCCAGGAATTGCAAATAATCTCCACTATTGACACATTATTCTCTCCCATAAACTGGTTTCTTATCTGAGTTCTCTCATTTTGCTACCAGAAACTTCGAA
>gene=chr20_4984430-4985430; species=ponAbe
CCTCAGGCACTGTCCCTCCCTGTTTTATCAGATGTCATCTGTGACCTTCTAATTGCCAAAACCAATTACAGGTTTACAGTCCTTTTCTTCTTTGATGGTTCTGTAACAGTCCATTGACTTCTCACTTGAAACTCTATTCTTGTGATAATACCACTGTTTCTCGCTAACTATCCATACAccccccttccctctca-------------------------------------------------tacc------ctcccctgccctctcattctctaaccccctctGAAGGTCAGCCATCTCCTCGTGGTT-CCAAACATCTCTCCCTAGACAAGACAGACATCTTTCTGAACTTGTAAACACATTTCCAATTGTCCCTTGAGCAACCTGCCCTGAATATTCTCCAGAAATTGCAAATAATCTTCACTATTGACACATTATTTTCT-CCATAAACTGGTTTCTTATCTGAGTTTTCTCATTTTGCTACCAGAAACTTCGAA
>gene=chr20_4984430-4985430; species=rheMac
CCTCAGGCACTGTCCCTCCCTGTTTTATCAGTTGTCATCTGTGACCTTCTAATTGCCAAAACCAATTACAGGTTTACAGTCCTTTTCTTCTTTGATGGCTCTGTAACAGTCCATTGACTTCTCACTTGAAACTCTATTCTTGTGATAATACCACTGTTTCTCGCTAACTATCCATACACCCCCCTTCCCTCTCAGTGATGTGAGTTTCTCAGATTCCAGTCTAGAAATGTTAGTTTTCCCTCATATCTTCTTTCTCCCCTGCCCTCTC---CTCTCACCGCCTCTGAAGGTCAGCCATCTCCTCGTGGTTCCCAAACCTCTCT--CTAGACAAGACAGACATCTTTCTGAACTTGTAAACACATTTCCAATTGTCCCTCGAACAACCTGCCCTGAATATTCTCCAGGAATTGCAAATAATCTCCACTATTGACACATTATTCTCTCTCATAAACTGGTTTCTTATCTGAGTTCTCTCATTTTGCTACCAGAAACTTCGAA
>gene=chr20_6383453-6384453; species=hg19
CCCCAGAAGAATCACCCCCTACAGCAGAGAAGAAAATCATTATCCCAGGGGTTGGATGACACTGGGGTCCTTCCTTATGACCATTGCTAATGCTGCATAATGGATTTCTTCTAATCAGGTCCTTTGGAAACTGCATTTAATTAAGACATTTTGGTAGAAAGTTGCCCATGCATTCTGTTTGCAAGTAAATAGAGGATTTGGGTTAAGGAGTCTCCATTGTTTATTTTGAATCAAGATCAAGCCAAGCTGCTTTAAAATGTCTTCAGCTTCAGGCATTGGTTACTTCTCCCCTTCTCTCTCTGGTTCTGTGCCTTTACCTGAGATGTTCCTAATACTACCACtaactaatatggacccagccttactgtgtcccaggcattgggttaattgcttcacacacctgattgcattttttcttcagcaatgttgtaggtctgtttattattgctgattcatctatgaagataccatggttcaaagaggataactaacttgcccag
>gene=chr20_6383453-6384453; species=bosTau
--------------------------------------------------------------------------------------------------------------------------------------------------------------------------------------------------------------------------------------------------------------------------------------------------------------------------------------------------------------------------------------------------------------------------------------------------------------------------------------------------------------------
>gene=chr20_6383453-6384453; species=calJac
GCTGGGATGAATCACCCCCTACAGCAGAGAAGAAAATTATTATCCCAGGGGTTGGGTGATACTGTAGTTCTTCCTTATGGCTATTGCTAGAGCTGCATAATGGAATTCTTTAAATGAGGTCCTTTAGAAACTGCATGTAATTAAGACTTTTTGATAGAAAGTTGCCCATGCATTCTGTTTGCAGGTAACTAGAAGATTTGGGTTAAGGAGCTTCCATTGTTTATTTTGAGTCAAGGTCAAGCCAAGCTGCTTTAAAATGTCTTCAGCTTCAGGCATTGGTTACTTCTCCCCTTCTCCCTCTGGTTCTGTGCCTTAATGCGAGATGTTCCTAACACCACCACtaactaatgtggacccagcctcactgtgtcccagtcactgggttacttgcttcacgcgcctgaacacattttttcttcagcaatgttacagatctgtttattattccttattcatccatgaagataccatggttcaaagatgataactaacttgcccag
>gene=chr20_6383453-6384453; species=canFam
CCCTGGAAGGACCCCCCCCCACAGCAGACAAAAAAATCATTATCTCGGGGGATCAGTGACACTGGACTTTTGCCTTATATCTA-CCATAGGGCTATACGATGGAATC---TTAAGGAGATCTCGTTGTTATTGTACTTAATTAAGACCCTTTGGTAGAAACCTTTTCATGAATT-TGTTTGAAAGTAACTGGGG--------TTAAGGGGCT-CAATTATGTATTTTTAATCAAGGTCAAGCCAAACTGCTTTACAGTGTCTTC-ATTTCAGGCATCGGTTACCTCTCCTGTTTTGTCCCCGAGTCTGTGGCTTAACTTGCA-----AACAGTAGCAACACAAGCTAATGTGGACCTGGCCGtactgtattacaggcactgggctaatggctctatgtgctggatccccttttatcttcagccacattgtaagcctgatgattattcccacctccctcatgaggacaccaagttttagaaaggctaaatgacttgcttag
>gene=chr20_6383453-6384453; species=equCab
CCCAGGAGGAATCACTTCCCACAACAGACCAGAAAATCATTATCCCGGGGGTTCAAGGACACTGGAATCTTGCCTTGTTACTACCCCTGGGGCTGCAGAATAGAATCTTTTTAATGAGGTCCTTTTGATACTGTATTTAATTAAGACCCTTTGGTAGAAACCTTTTCATGTATTCTGTTTGAAAGTAACTAGGG--------TTAACCGGCT-TGATTCTGTATTTTTAATCAAGGCCAAGCCATTCTGCTTTATAATGTCTTCAATTTCAGGCATTGGTTAGCGCTCC-GTTCTGGCCCTGGCTCTGTGCCTTAATCTGAGAAGTtaataacagcaacactcactaatgtgcagccggcctt-ctgtgctccaggcactgggttaattgttttgcatgcctggttgccttttaccttcagtgacgttgtaatcctgattgttattcctgcttcactcatgaggacatcaagtttcggagaggttaaaagacttgcttag
>gene=chr20_6383453-6384453; species=gorGor
CCCCAGAGGAATCACCCCCTACAGCAGAGAAGAAAATCATTATCCCAGGGGTTGGATGACACTGGAGTCCTTCCTTATGACCATTGCTAATGCTGCATAATGGATTTCTTCTAATCAGGTCCTTTGGAAACTGCATTTAATTAAGACTTTTTGGTAGAAAGTTGCCCATGCATTCTGTTTGCAAGTAAATAGAGGATTTGGGTTAAGGAGTCTCCATTGTTTATTTTGAATCAAGATCAAGCCAAGCTGCTTTAAAATGTCTTCAGCTTCAGGCATTGGTTACTTCTCCCCTTCTCTCTCTGGTTCTGTGCCTTTACCTGAGATGTTCCTAATACTACCACtaactaatatggacccagccttactgtgtcccaggc-ttgggttaattgcttcacacacctgattgcattttttcttcagcaatgttgtaggtctgtttattattgctgattcatccatgaagataccatggttcaaagaggataactaacttgcccag
>gene=chr20_6383453-6384453; species=panTro
CCCCAGAGGAATCACCCCCTACAGCAGAGAAGAAAATCATTATCCCAGGGGTTGGATGACACTGGAGTCCTTCCTTATGACCATTGCTAATGCTGCATAATAGATTTCTTCTCATCAGGTCCTTTGGAAACTGCATTTAATTAAGACTTTTTGGTAGAAAGTTGCCCATGCATTCTGTTTGCAAGTAAATAGAGGATTTGGGTTAAGGAGTCTCCATTGTTTATTTTGAATCAAGATCAAGCCAAGCTGCTTTAAAATGTCTTCAGCTTCAGGCATTGGTTACTTCTCCCCTTCTCTCTCTGGTTCTGTGCCTTTACCTGAGATGTTCTTAATACTACCACtaactaatatggacccagccttactgtgtcccaggcattgggttaattgcttcacacacctgattgcattttttcttcagcaatgttgtaggtctgtttattattgctgattcatccttgaagataccatggttcaaagaggataactaacttgcccag
>gene=chr20_6383453-6384453; species=papHam
CCCTGGAGGAATCACCCCCTACAGCAGAGAAGAAAATCATTATCCCAGAGGTTGGATGACACTGGAGTCCTTCCTTATGACTATTGCTAATGCTGCATAATGGATTTCTTCTAATGAGGTCTTTTAGAAACTGCATTTAATTAAGACTTTTTGGTAGAAAGTTGCCCATGCATTCTGTTTGCAAGTAACTAGAGGATTTGGGTTAAGGAGCCTCCATTGTTTATTTTGAATAAAGGTCAAGCCAAGCTGCTTCAAAATGTCTTCAACTTCAGGCATTGGTTACTTCTCCCCTTCTCTCTCTGGTTCTGTGCCCTAACCTGAGATGTTCCTAATACCAGCACTAACTAATGGGGACCCagccttactatgtcccaggcactgggttaattgcatcacacacctcatcgcattttttctttagcaatgtggtaggtttgtttattattcctgattcatccgtgaagataccatggttcaaagcggataactaaggtgcccag
>gene=chr20_6383453-6384453; species=ponAbe
CCCCGGAGGGATCACCCCCTACAGCAGAGAAGAAAATCATTATCGCACGGGTTGGATGACACTGGAATCCTTCCTTATGACCATTGCTAATGCTGCATAATGGATTTCTTCTAATGA-GTCCTTTGG-AACTGCATTTAATTAAGACTTTTTGGTAGAAAG-TGCTCATGCATTCTGTTTGC-AGTAAATAGAG--------------------CATTGTTTATTTTGAATCAGGATCAAGCCAAGCTGC-TTAAAATGTCTTCAGCTTCAGGCATTGGTTACTTCTCCCCTTCTCTCTCTGGTTCTGTGCCTTTACCTGAGATGTTCCTAATACTACCACtaactaatatggacccagccttactgtgtcccaggcattgggttaattgcttcacacacctgattgcattttttcttcagcaatgttgtaggtctgtttattattcctgattcatccatgaagataccatggttcaaagaggataactaacttgcccag
>gene=chr20_6383453-6384453; species=rheMac
CCCTGGAGGAATCACCCCCTACAGCAGAGAAGAAAATCATTATCCCAGAGGTTGGATGACACTGGAGTCCTTCCTTATGACTATTGCTAATGCTGCATAATGGATTTCTTCTAATGAGGTCTTTTAGAAACTGCATTTAATTAAGACTTTTTGGTAGAAAGTTGCCCATGCATTCTGTTTGCAAGTAACTAGAGGATTTGGGTTAAGGAGCCTCCATTGTGTATTTTGAATAAAGGTCAAGCCAAGCTGCTTCAAAATGTCTTCAACTTCAGGCATTGGTTACTTCTCCCCTTCTCTCTCTGGTTCTGTGCCCTAACCTGAGATGTTCCTAATACCAGCACTAACTAATGGGGACCCagccttactatgtcccaggcactgggttaattgcatcacacacctcatcgcattttttctttagcaatgtggtaggtttgtttattattcctgattcatccgtgaagataccatggttcaaagcggataactaatgtgcccag
>gene=chr20_7574430-7575430; species=hg19
GGGAACATGGAAGCCTGAACATGGGTATTTTGGAAATGATGTACCAAACAAGTTACAAATCTATGTCCTGGTCATATTTGAGGGAGCCCCATGAGCTCACTGAGGTCATGAACCTGACACTGAAGCAAATCGTCCAACTGAAATCAAAAACAGAAGCTGTGGAATTAGCACCAAAAGACAGAAATGTAACCAAGCCTGGAGATTTCCTGGCAAGAGTAAAAGGTTATGGAAAACTCATCTCCTGCTTTTCTGGTCTAGTAAAACCTGACTGAATTATTACAGAAAGGTAAAAAATTAAAATAAAAGGATCCATTTGTAGGATTCCTACCAAGGGAACATTTTGAAGTTGGAACTGAAGGCAGAGATATGAGGTCCAGTTGATTTCAAAACAGTAGAAAATTATGAAACCGCTTGGACAATTAATGGCTTACCACTGTAGATCCATCTGGATCACACACTGAAGTGTGCCCCTGCTAAGTGCACAGAGATTTCTCTGGGTT
>gene=chr20_7574430-7575430; species=bosTau
GGTAACATGAAAGCTTGGACATGTCTATTTTGGAAGCAATACACCAAGCAAGTTAATAACCTGTGTACTAGTCATATTTGAGGGAGTTCCATGAGCTCACTGAGGTCATAGACATGACATTGAAGGAATTCATCCAGTTGAAATAAAAAACAGAAGCTACAGAATTAGCACCAAAAGACAGAAATGTAACCAAGCCCGGAGATTTCCTGGCAAGAAAAAGAAGTTGTGGAAAACTCATCTTCTGCTTGTCTGGTCTAGTAAAACCTGATTGAATTATTAGAGAAAGGTAAAAAATTAAACTACAAAGATCTATTTTCAGGATTCCTACCAAGTGAACATTTTTGGATTGAACCAAAAAGCAGAGAAGTGAGGTACAGCCGATTACAAAACAGTATAGAGTTATGAAACCACTTGAATAATT-CTATCTTGCCACTGTGGTTCCTTCTGAATCTTAAACTGAAGTCTACCCCTGATAAGTGCACAGAGAGTTCTCTAGTTT
>gene=chr20_7574430-7575430; species=calJac
GGGAACATGGAAGCTTGAACATGGGCATTTTGAAAACGATGTGCCAAGCAAGTTATAAATCTATGTCCTGGTCATATTTGAGGGAGCCCCATGAGCTCACTGAGGTCATGGACCTGACATTGAAGGAATTAATCCAACTGAAATAAAAAACAGAAGCTATGGAATTAGCACCCAAAGACAGAAATGTAACCAAGCCTGGAGATTTCCTGGCAAGAATAAAAGGTTATGGAAAACTCATCTCCTGCTTGTCTGGTCTAGTAAAACCTGACTGAATTATTACAGAAAGGTAAAAAATTAAAATAAAATGATCCATTTGTAGGATTCCTACCAAGGGAACTTTTTGGAGTTGGAATTGAAGGCAGAGATATGAGGTCCAGTTGATTCCAAAACAGTAGAAAATTATGAAACTGCTTGGGCAATTAATGGCTTGCCATTGCAAATCCATCTGGATCACACACTGAAGTGCACTCCCGCTAAGTGCACAGAGATTTTTCTGGCTT
>gene=chr20_7574430-7575430; species=canFam
GAGAACATGGAAGATTGGACATGGATATCTTGGAAGCAATGCACCAAGTAAGTTACATATCTGTGTACTGGTCATATTTAAGGGAGCTCCATTAGCTAACTGTGTTCACAGACCTGACATTGAAGGAATTCATCCAGTTGAAATAAAAAACAGAAGCTACAGAATTAGCACCAAAAGACAGAAATGCAACCAAGCTCAGGGCTTTCCTGCCAAGAATAAAAGGTTATGGAAAACTCATCTCCTGCTTGTCTGGTCTAGTAAAACTTGACTGAATTATTAGAGAAAGGTAAAAAATTAAAATAAAAAGATCCATTTGTAGGATTCTTACCAAGGGAACTTTTTTGGATTGGTTCAAATAGCAGAGAAGTGAGGTAGAGCTGATTCCAAAACAGTAGAAAGTTATGAAACCACTTGGATAATT-ACAGCTGGCTTTTGCAGTTCTATGTAGATAATAAACTGAACTATACCCCTGCTAAATGCACAGAGAATACTGTTGTTT
>gene=chr20_7574430-7575430; species=equCab
GGGAACATAGAAGCTTGGACATGGATATTTTGGAAGCAATGCACCAAGCAAGTTACAAACCTGTGTCCTAGTCATATTTGAGGGAGCTCCATGAGCTCACTGAGGTCACAAACCTGACATGGAAGGAATTCATCCAGTTGAAATAAAAAACAGAAGCTATGGAATTAGCACCGAAAGACAGAAATGTAACCAAGCCCGGAGATTTCCTGGCAAGCATAAAGGGTTATGGAAAACTCATCTCCTGCTTGTCTGGTCTAGTAAAACCTGACTGAATTATTAGAGAAAGGTAAAAAATTAAAATAAAAAGATCCATTTGCAGGATTCCTACCAAGGGAAC---ATTGGATTGGACCAAAAAGCAAGGAAGTAAGGTACAGCTGATTCCAAAACAGTAGAGAGTTATGAAACCACTTGGATAATT-ATGGCTTGCCACTGCAGTTCCATCTGGATCATAAACTGAAGTATACCCCTGCTAAGTGCACAGAGAGTTCTCTAGTTT
>gene=chr20_7574430-7575430; species=gorGor
GGGAACATGGAAGCTTGAACATGGGTATTTTGGAAATGATGTGCCAAACAAGTTACAAATCTATGTCCTGGTCATATTTGAGGGAGCCCCATGAGCTCACTGAGGTCATGAACCTGACACTGAAGCAATTCGTCCAGCTGAAATCAAAAACATAAGCTGTGGAATTAGCACCAAAAGACAGAAATGTAACCAAGCCTGGAGATTTTCTGGCAAGAATAAAAGGTTATGGAAAACTCATCTCCTGCTTGTCTGGTCTAGTAAAACCTGACTGAATTATTACAGAAAGGTAAAAAATTAAAATAAAAGGACCCATTTGTAGGATTCCTACCAAGGGAACATTTTGGAGTTGGAACTGAAGGCAGAGATATGAGGTCCAGTTGATTTCAAAACAGTAGAAAATTATGAAACCGCTTGGACAATTAATGGCTTGCCACTGTAGATCCATCTGGATCACACACTGAAGTGTGCCCCGGCTAAGTGCACAGAGATTTCTCTGGGTT
>gene=chr20_7574430-7575430; species=panTro
GGGAACATGGAAGCTTGAACATGGGTATTTTGGAAATGATGTGCCAAACAAGTTACAAATCTATGTCCTGGTCATATTTGAGGGAGCCCCATGAGCTCACTGAGGTCATGAACCTGACACTGAAGAAATTCGTCCAACTGAAATCAAAAACAGAAGCTGTGGAATTAGCACCAAAAGACAGAAATGTAACCAAGCCTGGAGATTTCCTGGCAAGAATAAAAGGTTATGGAAAACTCATCTCCTGCTTGTCTGGTCTAGTAAAACCTGACTGAATTATTACAGAAAGGTAAAAATTTAAAATAAAAGGATCCATTTGTAGGATTCCTACCAAGGGAACATTTTGGAGTTGGAACTGAAGGCAGAGATAGGAGGTCCAGTTGATTTCAAAACAGTAGAAAATTATGAAACCGCTTGGACAATTAATGACTTGCCACTGTAGATCCATCTGGATCACACACTGAAGTGTGCCCCGGCTAAGTGCACAGAGATTTCTCTGGGTT
>gene=chr20_7574430-7575430; species=papHam
GGGAACATGGAAGCTTGGACATGGGTACTTTGGAAATGATGTGCCAAACAAGTTACAAATCTATGTCCTGGTCATATTTGAGGGATCCCCATGAGCTCACTGAGGTCATGGACCTGACATTGAAGGAATTCGTCCAACTGAAATCAAAAACAGAAGCTATGGAATTAGCACCAAAAGACAGAAATGTAACCAAGCCTGGAGATTTCCTGGCAAGAATAAAAGGTTATGGAAAACTCATCTCCTGCTTGTCTGGTCTAGTAAAACCTGACTGAATTATTAGAGAAAGGTACAAAATTAAAATAAAAGGATCCATTTGTAGGATTCCTACCAAAGGAACATTTTGGAGTTGGAACTGAAGGCAGAGATATGAGGTCCAGTTGATTTCAAAACAGTAGAAAATTATGAAACCGCTTGGACAATTAATGGCTTGCCACTGCAGATCCATCTGGATCACACATTGAAGTGTGCTCCTGCTAAGTGCACAGAGATTTCTCTGGGTT
>gene=chr20_7574430-7575430; species=ponAbe
GGGAACATGGAAGCTTGGACATGGGTATTTTGGAAACGATGTGCCAAACAAGTTACAAATCTATGTCCTGGTCATATCTGAGGGAGCCCCATGAGCTCACTGAGGTCATGGACCTGACACTGAAGCAATTCATCCAACTGAAATCAAAAACACAAGCTGTGGAATTAGCACCAAAAGACAGAAATGTAACCAAGCCTGGAGATTTCCTGGCAAGAATAAAAGGTTATGGAAAACTCATCTCCTGCTTGTCTGGTCTAGTAAAACCTGACTGAATTATTACAGAAAGGTAAAAAATTAAAATAAAAGGATCCATTTGTAGGATTCCTACCAAGGGAACATTTTGGAGTTGGAACTGAAGGCAGAGATACGAGGTCCAGTTGATTTCAAAGCAGTAGAAAATTATGAAACCGCTTGGACAATTAATGGCTTACCACTGCAGATCCATGTGGATCACACTCTGAAGTGTGCCCCTGCTAAGTGCACAGAGATTTCTCTGGGTT
>gene=chr20_7574430-7575430; species=rheMac
GGGAACATGGAAGCTTGGACATGGGTACTTTGGAAATGATGTGCCAAACAAGTTACAAATCTATGTCCTGGTCATATTTGAGGGATCCCCATGAGCTCACTGAGGTCATGGACCTGACATTGAAGGAATTCGTCCAACTGAAATCAAAAACAGAAGCTATGGAATTAGCACCAAAAGACAGAAATGTAACCAAGCCTGGAGATTTCCTGGCAAGAATAAAAGGTTATGGAAAACTCATCTCCTGCTTGTCTGGTCTAGTAAAACCTGACTGAATTATTAGAGAAAGGTACAAAATTAAAAGAAAAGGATCCATTTGTAGGATTCCTACCAAGGGAACATTTTGGAGTTGGAACTGAAGGCAGAGATATGAGGTCCAGTTGATTTCAAAACAGTAGAAAATTATGAAACCGCTTGGACAATTAATGGCTCGCCACTGCAGATCCATCTGGATCACACATTGAAGTGTGCTCCTGCTAAGTGCACAGAGATTTCTCTGGGTT
>gene=chr20_8997430-8998430; species=hg19
caacaactgtactcagccctaaggacatcacagcaaacaagccttccttccaattcttaaaaggattcagtctcccaaggagacaggaaagctgggaatttaaatacagagttataagtgttaagatggggaggcatcacgggcatacaaaaaagaagctactgattcagactttttggtggaaggaaatcacagaagccttcttaaaggtggtgacttccaatcagagatcccggtaaaataagactttaacctgttgaggcaaaactaaggggttgcaggttttggagaagtgaaagagtccagataaagaaagcagcatatgaatgaggcacTTCTCTTCCAATTAAGAAATTTTAAAACCACCTTGAGTATATGTGCCtattattataatagtttataattaataataattaatactttaaattggatttaataaaattaGCAGCTATTATTTTCTCATTTTGGAGGAATATGGGAATGGTAGATTATAAAATGAC
>gene=chr20_8997430-8998430; species=bosTau
--------------------------------------------------------------------------------------------------------------------------------------------------------------------------------------------------------------------------------------------------------------------------------------------------------------------------------------------------------------------------------------------------------------------------------------------------------------------------------------------------------------------
>gene=chr20_8997430-8998430; species=calJac
caacaactgtgctcagccctaaggacacggcagtgaacaagtctttcttccaactc--aaaggcattcagtcttccaaggagacaggaaagctgggaat-taaatag--agttataagtgttaaggtggggaggcgtcatgggcatacaaagaagcagctactgattcagactttttggtggtaggaaatcatggaagacttcttgatggtgatgactttcaatcagggatcctgggataataagactttaacctgttgaagcaaaactaaggcgttgtagattttggagaaatgaaagagtccagacaaagaaagcagcatatgAATGTGGCACTTCTCTTCCAATTAATTAATTTTAAAACCACCTTGAATATATGTGCCTATTATTATAGTAGCttataattaataataattaatacattaaattttatttaataaaattaGCAGCTATTATTTTCTCATTTTGGAGGGATATAGGAATAGTACATTATAAAATGAC
>gene=chr20_8997430-8998430; species=canFam
AAACAactgtgctgagccttgaagatgccatagcaaacatgacttccttgcaactcttaaaggacctcagtcttccagggagatggataaactaaagattaaa--atagagttttaagtgc--caaggggg-gatatcataggagtacaaaggagaggctcttgattcagactctttggtgaaggaaattcagggaggacttcttggaagaggtgaccttcagtaagagatcctggaaagataagacttgcactggtggaagagaagctgaggggtgGCAAGTATTGGAGAAATAAAAAAGTCTTGATAAGGAAAGTAGCACATGAATCAGGCACTTCTCTTCATATATATAAAATTTT--------TTGAATATGTGTGCCCAT--------------------------------CATTTTAAATTGGATTTAGTAAAGTTAACAACTATTACCTTCTCATTTTAGAGAGATGTAGAAATAGTAGATTACAAAATAGC
>gene=chr20_8997430-8998430; species=equCab
AAACgcctgttc----ccttgaggacatcatagcaaacaaaattcccttccaactcttaacggggctcagtcttccagggagacag-tacactgcagattaaaacacagagttgtgagtgctgcgatgggg-ggCATCATGGAC---------------------------------------------------------------------------------------------------------------------GAGAAACTGAGGGGGTGCAGTTTTTAGCAGAGCAAAAGAGCACAGAGAAAGAGAGCAGCAAA-AAATCAGGCACTTCTACTCCAGTA--AAAAACTTTAAAACAACTTGAATATGTGTGCCCGT--------------------------------TACTTTAAACTGGATTCAATAAAGTTAGCAACGATTACCTTCTCCTTTTGGAGGGATGTAAGAATAGTAGATTATGAAATGGC
>gene=chr20_8997430-8998430; species=gorGor
caacaactgtactcagccctaaggacatcacagcaaacaagccttccttccaatacttaaagggattcagtctcccaaggagacagaaaagctgggaatttaaatacagagttataagtgttaagatggggaggcatcatgggcatacaaaaaagaagctactgattcagactttttggtggaaggaaatcacagaagccttcttgaaggtggtgacttccaatcagagatcctggtaaaataagACTTTAACCTGTTGAAGCAAAGCTAAGGGGTTGCAGGTTTTGGAGAAGTGAAAGAGTCCAGAT----AAAGCAGCATATGAATGAGGCACTTCTCTTCCAATTAAGAAATTTTAAAACCACCTTGAGTATATGTTCCtattattataatagtttataattaataataattaataCTTGAAATTGGATTTAATAAAATTAGCAGCTATTATTTTCTCATTTTGGAGGAATATGGGAATGGTAGATTATAAAATGAC
>gene=chr20_8997430-8998430; species=panTro
CAACAACCGTACTCAGCCCTAAGGACATCACAGCGAACAAGTCTTCCTTCCAATTCTTAAAGGGATTCAGTCTCCCAAGGAGACAGGAAAGCTGGGAATTTAAATACAGAGTTATAAGTGTTAAGATGGGGAGGCATCATGGGCATACAAAAAAGAAGCTACTGATTCAGACTTTTTGGTGGAAGGAAATCACAGAAGCTTTCTTGAAGGTGGTGACTTCCAATCAGAGATCCTGGTAAAATAAGACTTTAACCTGTTGAAGCAAAACTAAGGGGTTGCAGGTTTTGGAGAAGTGAAAGAGTCCAGATAAAGAAAGCAGCATACGAATGAGGCACTTCTCTTCCAATTAAGAAATTTTAAAACCACCTTGAGTATATGTGCCTATTATTATAGTAGtttataattaataataattaatactttaaattggatttaataaaattaGCAGCTATTATTTTCTCATTTTGGAGGAATATGGGAATGGTAGATTATAAAATGAC
>gene=chr20_8997430-8998430; species=papHam
caacaactgttctcagccctaaggacatcgcagtgaacaagccttccttccaactcttaaagggattcagtcttccaaggagacaggaaagctgggaatgtaaatac--agttataagtgttaagatggggaggcatcatgggcatacaaaaaagaaggtactgattcagactttttggtggaaggaaatcacggaaaactttttgaaggtggtgacttccaatcagagatcctggtaaagtaagac--taacttgttgaagcaaaactaaggggttgcaggttttggagaagtgaaagagtccagataaagaaagcaacatatgaatgaggcacTTCTCTTCCAATTAATAAATTTTAAAACCACCTTGAGTATATGTGCCTATTATTAAAATAGTCTATAGTTAATAA----TAATACTTTAAATTGGATTTAATAAAATTAGCAGCTATTATTTTCTCATTTTGGAGGAGTATAGGAATAGTAGATTATAAAATGAC
>gene=chr20_8997430-8998430; species=ponAbe
caacaactgtactcagccctaaggacatcgcagcgaacaagacttccttccaattcttaaagggattcagtctcccaaggagacaggaaagctgagaatttaaatacagagttataaatgttaagatggggaggcatcacgggcatacaaaaaagaagctactgattcagactttttggtggaaggaaatcacggaagccttcttgaaggtggtgacttccaatcagagatcctggtaaaataagactttaacctgttgaagcaaaactaaggggttgcaggttttggagaagtgagagagtccagataaagaaagcagcatatgaatgaggcacCTCTCTACCAATTAAGAAATTTTAAAACCATCTTGAGTATACGTGCCtattattataatagtttataattaataataattaatactttaaattggatttaataaaattaGCAGCTATTATTTTCTCATTTTGGAGGAATATGGGAATGGTAGATTATAAAATGAC
>gene=chr20_8997430-8998430; species=rheMac
CAACAACTGTTCTCAGCCCTAAGGACGTCGCAGTGAACAAGCCTTCCTTCCAACTTTTAAAGGGATTCAGTCTTCCAAGGAGACAGGAAAGCTGGGAATTTAAATAC--AGTTATAAGTGTTAAGATGGGGAGGCATCATGGGCATACAAAAAAGAAGCTACTGATTCAGACTTTTTGGTGGAAGGAAATCACGGAAAACTTTTTGAATGTGGTGACTTCCAATCAGAGATCCTGGTAAAGTAAGAC--TAACTTGTTGAAGCAGAACTAAGGGGTTGCAGGTTTTGGAGAAGTGAAAGAGTCCAGATAAAGAAAGCAACATATGAATGAGGCACTTCTCTTCCAATTAATAAATTTTAAAACCACCTTGAGTATATGTGCCtattattaaaatagtctataattaataa----taatactttaaattggatttaataaaattaGCAGCTATTATTTCCTCATTTTGGAGGAGTATAGGAATAGTAGATTATAAAATGAC
>gene=chr20_9303430-9304430; species=hg19
aagaggccttcttactcacctacacacacaggctcctgacccttctggatgttttatttgttacatttatcactacctgataacttactcttttttgttcattgctgaagtccttctagaagataagccctgagagtagactttgtttcctgctgtatccccaCCAGGGAATTAATTCATCACTCAACATATTTCATAAGTACCTACTATGATCCAGCAATTCCTTAGTTACTTATCTGAGACTGAAATTCATTGATATTTCCATGGTTCCTAATTTTTAAGGAATTTTAAAGCCCCAAAGAACTGGAACTGAAAATGTCACTTTGGAATGTGGAGAAAGGTTAAGCCAGAGACACTATCtgtggcagctatggaggtgtgtcgcttaaatctcccttcaagagacagctgcCCCAGGAGTCCCCTCATTGGACAGTTTTGCTGCAGGGGCTTCAGCACCCTCAAAATGTCCCTGCCCAGGCTGTactgaacatggcaag
>gene=chr20_9303430-9304430; species=bosTau
aaaagaccttcatgataacccatgcacata-------tgcttttcagac--ttttgatcttcacatttatccattcctgatatttatttgcctagtgctctttgtcaaaatctccctagaatataaagccagaga-gagacactgtttactactatgtcccaggccgggaacTCATTCA-----ACTCATATGTAATAAGCATCTGTGATGATCTAGCAATTCATTGCTTAGATATCGGGGACTCAAATTGCTTGTTATTTAAGTATTTCCTAATTCCTAAGGACATTCAAGGTCTTAAGAAACCAGAACTGGAGCTCCTTTAGGAGGATCTGGAGA-AGGGTTAGCCAGAAATCCCCTCtgtggcagctgtggggctgtgccctttgcatctccctctgagacaaaac--cactcggagtgcaggcagtgagcggcctcgctgc---agcatgctcaccc-----------gct-caggccggtgggtggtgtggccag
>gene=chr20_9303430-9304430; species=calJac
aagaggccttcttactcacctacacacacaggctcctggcccttctgggtgttttaattgttatatttatcattacctgataacttacccttttttgttcattgccagaatccctctagaagataagccctgagagcagactttgttttctgctatatcccagcCAGGGAattcattcatcactcaacatgttttataagtacctactatgatccagCAATTCCTTAGTTACTTATCTGAGACTCAAATTCATTGATATTTACAAGGTTCCTAATTTTTAAGGAAATTTAAAGTCCCAAAGAACTGGAACTGAAAATCTCATTTTGGAGTGTAGAGAAAGGGTAAGCCAGAGACACTATCTGTTGCAGCCGAGAAGGGCTATTGCTTAAATTTCCCTTCCAGAGACAGCTGCACTAGGAATCCCCTCATTGCACAGCTTTGCTGCAGGGTCTTCAGCACCCTCAAAGGGACCCTGCCCAGGCTGTactgaatatggcaag
>gene=chr20_9303430-9304430; species=canFam
--------------------tacacatatt--acccttactgttttagatatttttaccttcacatttatcaattcctgatat----ttgttttttgttcactgtcaaaatccccctagaatataagctgtgagagcatcctttgtttattgctatatctccagcCGGGAAATCATTTATCACCCAACATA-CTAATAAGCACGTACCGTAATCCAGTGATTTCTTAGTGACATATCTAAGACTCAGATTTTTTTGTTTTC--ATGGTTCCTAATTTTTAAAGAATTTTAAGGTACCAAGGAACTGCCACTGGAGGTCCTTTTGGGGGATCTGGAAA---GGTTAGCAAGAGATCCCATCTGGGGCAGCCATGGAGGTTTGCCACTTACATCTC-CTTCCAGTGGACCCTGCCCGAGCCCTGTGGTCAGAAGATGGCCTCGCTGCCATGGCTTTAGCACCCTTATGGCGTTAGTTTTCAGCCAG---------TGGCAAG
>gene=chr20_9303430-9304430; species=equCab
atgaggcctttgtgatcatctccacacacc--tccccttacc---------cttttatgttcacattgatcaattcctggtatttatttattttctgttcattatcaaagtccccctagaagataagccatgcaagcatactttgtttactgctgtatccccagcA-GGAATTCATTCTTCACTCAACGTATTTAATAGGGACCTAGAATGATCCAGCAATTCCTTTGTTACATATCTTGGATTCAAATTCAAGTTATTTC--ATGGTTCCTAGTTTTTAAGGAATTTTAAGATACCAAGGAACTGGAACTGGAGGTCCTTTTGGGGGATGTGGAGGAAGGGTTAGCAAGAGCTGCCATCCGGggcagccatggaggtgtg-cacgtaaatccctcttcaaaagaaacctgctccaggagggcattcagggaacagcctcgcagc---------------cCTGCAGAGCTCgttcccagccagtggctgtcgcggcaag
>gene=chr20_9303430-9304430; species=gorGor
aagaggccttcttactcacctacacacagaggctcctgacccttctggatgttttatttgttacatttatcactacctgataacttacccttttttgttcattgctgaagtccttctagaagataagccctgagagcagactttgtttcctgctgtatcccc-CCAGGGAATTAATTCATCACTCAACATATTTCATAAGTACCTACTATGATCCAGCAATTCCTTAGTTACTTATCTGA-ACTGAAATTCATCGATATTTGCATGGTTCCTAATTTTTAAGGAATTTTAAAGCCCCAAAGAACTGGAACTGAAAATGTCACTTTGGAATGTGGAGAAAGGTTAAGCCAGAGACACTAT-tgtggcagctatggaggtgtgtc-cttaaatctcccttcaagaggcagctgccccaggagtcccctcattggacagttttgctgcaggggcttcagcaccttcaaaatgtccctgcccaggctgtactgaacatggcaag
>gene=chr20_9303430-9304430; species=panTro
aagaggccttcttactcacctacacacacaggctcctgacccttctggatgttttatttgttacatttatcactgcctgataacttacccttttttgttcattgctgaagtccttctagaagataagccctgagagtagactttgtttcctgctgtatccccaCCAGGGAATTAATTCATCACTCAACATATTTCATAAGTACCTACTATGATCCAGCAATTCCTTAGTTACTTATCTGAGACTGAAATTCATTGATATTTGCATGGTTCCTAATTTTTAAGGAATTTTAAAGCCCCAAAGAACTGGAACTGAAAATGTCACTTTGGAATGTGGAGAAAGGTTAAGCCAGAGACACTATCTGTGGCAGCTATGGAGGTGTGTCGCTTAAATCTCCCTTCAAGAGGCAGCTGCCCCAGGAGTCCCCTCATTGGACAGTTTTGCTGCAGGGGCTTCAGCACCGTCAAAATGTCCCTGcccaggctgtactgaacatggcaag
>gene=chr20_9303430-9304430; species=papHam
aagaggccttcttactcacctacacacacaggctcctgacccttctggatgctttaattgttatatttatcactacctgttaacttacccttttttgttcattgctgaaatccttctagaagataacccctgagaacagactttgtttcctgctatatccccaCCAGGGAATTAattcatcactcaacatatttcataagtacctactatgatccagCAATTCCTTAGTTACTCATCTGAGACTGAAATTCATTGATACTTGCATGCTTCCTAATTTTTAAGGAATTTTAAAGTCCCAAAGAACTGGAACTGCAAATGCCATTTTGGAATGTAGAGAAAGGTTAAGCCAGAGACACTATCtgtggcagctatggaggtgtgtcgcttaaatctcgtttcaagaggcagctgccccaggagtcccctcattggacagttttgctgcagggtcttcagcaccctcaaaatgtctgtgcccaggctgtacggaacatggcaag
>gene=chr20_9303430-9304430; species=ponAbe
aagaggccttcttactcacctacacacacaggatcctgacccttctggatgttttaattgttacatttatcactacctgataacttacccttttttgtttattgctgaaatccttctagaagataagccctgagagcagactttgtttcttgctgtatccccaCCAGGGAATTAATTCATCACTCAACATATTTCATAAGTACCTACTATGATCCAGCAATTCCTTAGTTACTTATCTGAGACTGAAATTCATTGATATTTGCATGGTTCCTAATTTTTAAGGAATTTTAAAGCCCCAAAGAACTGGAACTGAAAATGTCACTTTGGAATGTGGAGAAAGGTTAAGCCAGAGACACTATCtgtggcagctatggaggtgtgtcgcttaaatcttgcttcaggagGTAGCTGCCCCAGGAGTCCCCTCATTGGACAGTTTTGCTGCAGGGGCTTCAGCACCCTCAAAATGTCCCTGCCCAGGCTGTactgaacgtggcaag
>gene=chr20_9303430-9304430; species=rheMac
tagaggccttcttactcacctacacacacaggctcctgacccttctggatgttttaattgttatatttatcactacctgataacttacccttttttgttcattgctaaaatccttctagaagataacccctgagaacagactttgtttcctgctatatccccaCCAGGGAATTAattcatcacccaacatatttcataagtacctactatgatccagCAATTCCTTAGTTACTTATCTGAGACTGAAATTCATTGATACTTGCATGCTTCCTAATTTTTAAGGAATTTTAAAGTCCCAAAGAACTGGAACTGAAAATGCCATTTTGGAATGTAGAGAAAGGTTAAGCCAGAGACACTATCTGTGGCAGCTATGGAGGTGTGTCGCTTAAATCTCCTTTCAAGAGGCAGCTGCCCCAGGAGTCCCATCATTGGACAGTTTTGCTGCAGGGTCTTTAGCACCCTCAAAATGTCCGTGcccaggctgtactgaacatggcaag
>gene=chr20_10283453-10284453; species=hg19
TAATTCTTTTATATAATAAAGGGGCAGTACTTTCTGTGTCAAATATTGCATGGGGTGGAATTTTCATATGCTTCAGAAGTAAGTTAGGTGGAAATCACAGATGCTCATTGAACATAAGTCTGTTTCAGCTCCTCCCAGATCCTTTAAGGATATACAGAGTAACCTCATGCTCTACTTCAAATATCCCCAGGTGAAGGCCCCTCAGTGCATTCTTGTACAGGAGATCCTAGAATGTTTGCGCTCAGGAATGCCATCATTTTAAAATGAATTATTTTTCTCATTTGAGCTTTTCAGAGCATTTAGTCTGGCAACATAATAATTCAATCTACAGGAACATTTCACATTGCTCTGATCCTGTAACTTTCCTTTGCACTGAAGTGTCATTATTTCTGATACCATTTGTAGCTGGAAAGGGAGGGCTTAAGAACCAAGTAAAATTGGTGAGATTATCCATTTTCCAATTGAGAAACCTGAGGTCAAAAATGTGAGTCTGTAGTTCA
>gene=chr20_10283453-10284453; species=bosTau
CACATATGttatataataaaaatttGGCTCCTGTGGTGTCAGATATTGTATAGGCTGGAATTTTGATATGCTTCGGAAAGAACTGAGGTGGACATCACAGATGCTCATTGACGATACATCTGTTCTAGCTCCTCCCAGATTCTTTGAGTGTATCCAGAGTAGCCTTATGCTCTACTTCAAACATTCTCTTATGAAGCCTCACCAGTGCCTTCTAATGCAAGAAATCCTAGAATGTTTGCCTTCAGAAATGCTACTGTTTTTAAATGTATGTTTTTT-------------TTCTCAAAGTTAAGTCTGGAAAAA---TAATCCAATCTTAAGGAACATTTCACATTGATCTGAGCTTCTGATTTTCCTTTGGATCAAAGTGTTACTATTTCTGATAGGACTTGTAGCTAACGAGGGAATACTAAAGCGTTCAGGAAAACTGGAGAGAATACCCATTTTCCAAATTACAAGCCTAAAGTCAAAACTATGAGTCTAAAGATCC
>gene=chr20_10283453-10284453; species=calJac
TGCTTCTTTTATATAATAAAGATACAGTACTTTCTGTGTCAGATACTACATGGGGTGGAATTTTCATATGCTTCAGAAATAAGTTAGGTGGAAATCACAGATGCTCATTGAACATAAGTCTATTTCAGCTCCTCCCGAATCCTTTGAGGATATACAGAGTAACCTCACACTTTACTTC--ATATCCCCATGTGAAGGCTCCTCAGTGCATTCTTGAACAGGAGATCCTAGAATGTTTGCCCTCAGAAATGTCATTATTTTTCAATGAATTATTGTTCTTATTTGAGCTTTTCTCAGAGTTCAGTCTGGCAACATGATAATTGAATCTGCAGGATCATTTCACATTGCTCTGATCCTGTAATTTTCTGTTGCACTGAAGTGTCATTATTTCTGATACCATTTGTAGATAGAAACGGAGGGTTTAAGAACCAGGTAAAATTGGAGAGATTATCTGTTTTCCAGTTGAGAAAACCAAGGTCAAAAATACGAGTCAGTAGTTCA
>gene=chr20_10283453-10284453; species=canFam
TATTTCTGTTATATAATAAAGATGTAGTACCTTTTGCATAAGGTA---TATAGGTTTGAATTTTGATACGCTTCAGAGAAAATTTAGGTGGAAATCACAGATCTTCAGTGAATGTAGGTCTG----------TTCTGGATCCTTTGACAATGTCCAGATTAACCTC------TATTTCAAATTTCTCCTTATGAAGGCTCACCAGTGCATTCTAATGCAAGAGTTTCCAGAATGCTTGCCTCCAGAAATGCCACCATTTTTAAATTAATGATTTTCCTCATTTGAGCTTTTCTTAGTATTTAGTCTGGAAAAA---TCATTTAATCTGCAGAAACATTTCACATTGGTCTGAGCTTATAATGCT-CTTTGCACCAAAATGTCATTATTTCTAATAGGATTTGTAGCTAAAGGGGGAAGATTTAAGAGCCAAGTAAAATTGGAGAGAATACCTGTTTTCCAAATCAGGAACCTAAGGTCCAAAATATGAGTCTATAGATCA
>gene=chr20_10283453-10284453; species=equCab
TATTTCTGTTATATAATAAAGATAGGGTGCCTTTTTTATCGGATATTGTATGGGGTGGAA-ATTGATGTGTTTCAGAAAGTATTTAGGTGGAAATCACAGATGCTTATTGAACATAGGTCTGTTTCAGCTCCTTTCAGATCCTTTGAGGGTATTTAGAGGAACCTCATGCTCTACTTCAAATATCCTCTTGTGAAGTCTCCCCAGTGCATTCCAACGCAAGAGATTCTAGAACATTTGCCTCCAGAAATGCCGCCATTTTTAAATGGAAGATTTTTCTCATTTGAGCTTTTCTCAAAGTTCAGTCTGGAAAAA---TAATTCAAGCT-CAGGAACATTTCATATTGGTCTGAGCCTGTAATTTTCCTTTGCACCGAAGTGTCATTACTTCTGATAGGATTCATAGCTGAAGAGGGAAGATTTAAGAGCCAAGTAAAATTGGAGAGGATACCCATTTTCTGAATTAGGAACCTAAGGTCAAAAATATGAGTCTACAAATCA
>gene=chr20_10283453-10284453; species=gorGor
TAATTCTTTTATATAATAAAGGGGCAGTACTTTCTGTGTCAAATATTGCATGGGGTGGAATTTTCATATGCTTCAGAAGTAAGTTAGGTGGAAATCACAGATGCTCATTGAACATAAGTCTGTTTCAGCTCCTCCCAGATCCTTTGAGGATATCCAGAGTAACCTCATGCTCTACTTCA-ATATCCCCAAGTGAAG-CCCCTCAGTGCATTCT-GTACAGG-GATCCTAGAATGTTTGCGCTCAGGAATGCCATCATTTTAAAATGAATTATTTTTCTCATTTGAGCTTTTCAAAGCATTTAGTCTGGCAACATAATAATTCAATCTACAGGAACATTTCACATTGCTCTGATCCTGTAATTTTCCTTTGCACTGAAGTGTCATTATTTCTGATACCATTTGTAGCTGGAAAGGGAGGGCTTAAGAACCAAGTAAAATTGGTGAGATTATCCATTTTCCAGTTGAGAGACCTGAGGTCAAAAATGTGAGTCTGTAGTTCA
>gene=chr20_10283453-10284453; species=panTro
TAATTCTTTTATATAATAAAGGGGCAGTACTTTCTGTGTCAAATATTGCATGGGGTGGAATTTTCATATGCTTCAGAAGTAAGTTAGGTGGAAATCACAGATGCTCATTGAACATAAGTCTGTTTCAGCTCCTCCCAGATCCTTTGAGGATATCCAGAGTAACCTCATGCTCTACTTCAAATATCCCCAAGTGAAGGCCCCTCAGTGCATTCTTGTACAGGAGATCCTAGAATGTTTGCGCTCAGGAATGCCATCATTTTAAAATGAATTATTTTTCTCATTTGAGCTTTTCAGAGCATTTAGTCTGGCAACATAATAATTCAATCTACAGGAACATTTCACATTGCTCTGATCCTGTAATTTTCCTTTGCAATGAAGTGTCATTATTTCTGATACCATTTGTAGTTGGAAAGGGAGGGCTTAAGAACCAAGTAAAATTGGTGAGATTATCCATTTTCCAATTGAGAAACCTGAGGTCAAAAATGTGAGTCTGTAGTTCA
>gene=chr20_10283453-10284453; species=papHam
TAATTCTTTTATATAATAAAGGGGCAGTACTTTCTGTGTCAAATATTGCCTGGGGTGGAATTTTCATATACTTCAGAAGTAAGTTAGGTGGAAATCACAGATGCTCATTGAACATAAGTCTGTTTCAGCTCCTCCCAGATCCTTTGATGATATCCAGAGTAACCTCATGCTGTACTTCAAATATCCCCAAGTGAAGGCTCCTCAGTGTATTCTTGTACAGGAGATCCTAGAATGTTTGTGCTCAGAAATGCCATCATTTTTAAATGAATTATTTTTCTCATTTGAGCTTTTCAAAGCGTTTGGTCTGGCAACATATTAATTCAATCTACAGGAACATTTCACATTGCTCTGATCCTGTAATTTTCCTTTGCACTGAAGTGTCATTATTTCTGATACCATTTGTAGCTGGAAAGGGAGGGCTTAAGAACCAAGTAAAATTGGAGAGATTATCCATTTTCCAGTTGAGAAACCTAAGGCCAAAAATATGAGTCTGCAGTTCA
>gene=chr20_10283453-10284453; species=ponAbe
TAATTCTTTTATATAATAAAGGGGCAGTACTTTCTGTGTCAAATATTGCATGGGGTGGAATTTTCATATGCTTCAGAAATAAGTTAGGTGGAAATCACAGATGCTCATTGAACATAAGTCTGTTTCAGCTCCTCCCAGATCCTTTGAGGATATCCAGAGGAACCTCATGCTCCACTTCAAATATCCCCAAGTGAAGGCCCCTCAGTGCATTCTTGTACAGGAGATCCTAGAATGTTTGCGCTCAGAAATGCCATCATTTTTAAATGAATTATTTTTCTCATTTGAGCTTTTCAAAGCATTTAGTCTGGCAACATAATAATTCAGTCTACAGGAACATTTCACATTGCCCTGATCCTGTAATTTTCCTTTGCACTGAAGTGTCATTATTTCTGATACCATTTGTAGCTGGAAAGGGAAGGCTTAAGAACCAAGTAAAATTGGTGAGATTATCCATTTTCCAATTGAGAAACCTGAGGTCAAAAATGTGAGTCTGTAGTTCA
>gene=chr20_10283453-10284453; species=rheMac
TAATTCTTTTATATAATAAAGGGGCAGTACTTCCTGTGTCAAATATTGCCTGGGGTGGAATTTTCATATGCTTCAGAAGTAAGTTAGGTGGAAATCACAGATGCTCATTGAACATAAGTCTGTTTCAGCTCCTCCCAGATCCTTTGATGATATCCAGAGTAACCTCATGCTGTACTTCAAATATCCCCAAGTGAAGGCTCCTCAGTGCATTCTTGTACAGGAGATCCTAGAATGTTTGTGCTCAGAAATGCCATCATTTTTAAATGAATTATTTTTCTCATTTGAGCTTTTCAAAGCGTTTGGTCTGGCAACATATTAATTCAATCTACAGGAACATTTCACATTGCTCTGATCCTGTAATTTTCCTTTGCACTGAAGTGTCATTATTTCTGATACCATTTGTAGCTGGAAAAGGAGGGCTTAAGAACCAAGTAAAATTGGAGAGATTATCCATTTTCCAGTTGAGAAACCTAAGGCCAAAAATATGAGTCTGCAGTTCA
>gene=chr20_11374430-11375430; species=hg19
TTTGGATTTTTCCTCTATTTCCCCATATTGCCTACTCATCAGGCATAGCTCCTTTGTTCATACTGCCTGAGGCTGTCCCTGATGTCTTCCATCAGACACTGTCTGATTCTCCTCACTACCTAGATGTCTCACTTGAAGACTGTGAGTCAAAAAGTTGAGGTTGGAGACCTCACCTGAAAATCTGTGTTTTGAGCAAGTTCTATCTGTATTCTTAAGACAAAGAAGGTGGGTTTGAGAAGCAGTGTCCTAACCAttgttactcaaatggtaagtgcttggactggtatcacctagaagattgtaagaaacacagcatctcacacattccagacccatgaaacaaaatgcactttaaccacatgtcctggtgatacatatgttcgttaaagtttgagaagcactgCCCTAAAACTAAGTTTCCCAAGAGAGATGccagaccacctacatcataacaacttgagatgctaataatctactctgaaccttatgaatcagaatat
>gene=chr20_11374430-11375430; species=bosTau
--------------------------------------------------------------------------------------------------------------------------------------------------------------------------------------------------------------------------------------------------------------------------------tacttggaccagtatcactgaggagg------gaaacacagtctcaca--cattccaggtccatgaatcagaacacattgtaacacaatccccaggtgattcgta------------tTTGAGACACACTGCCCTAAAATGGTATATTCCAAGAGATCTTCCAGACTACCTAAAACATAA--------AGTGCTAATTATctactctaaactttaccaatcaaaatct
>gene=chr20_11374430-11375430; species=calJac
--------------------------------------------------------------------------------------------------------------------------------------------------------------------------------------------------------------------------------------------------------------------------------------------------------------------------------------------------------------------------------------------------------------------------------------------------------------------------------------------------------------------
>gene=chr20_11374430-11375430; species=canFam
CTTGAATTTTTCCTTTTAT------CTGGGCCTAGTGCTCAGGAACAATTCCATTGTTCATTCTGTCTTAGGCTGTCTGTGATGTCTCCTACTAGTCCCAACTTC-CCTTCTTCTCTTCCTAGACTCCTCACCTAAGGACTGTGGGTCAGTAAGATCAAGGTAAAAGTCTG------AAATTTATATTTCAAACA-TCTCTATCTGTATTCTT-------AAAAGGCAAGTCTGGGAAACAATGTCCCAAACGTTG-TAGTAaaagta----ta----aatcagaatcacctaggagt------gaaa-acagaatctcacagatttcatttccatgaatcacaatacattttagtacaattcccaggtgatttgtttgcctattaaagtttgagaagcTCTGCTCTAAGAcagtatttcccaagagaagttccagaccacttatatcataatctcttggggtgccaa--acctactcccaatcttatatattagaatct
>gene=chr20_11374430-11375430; species=equCab
TTTGAATTTTTCTTCTTCTTCCCTGTTGGGCCCAGTAATCACGAACAGTTCCTTTGCTCATGCTGTCTTAGGCTGTCCCTGACATCTCTCACTAGTCCAGATTCT-TCTTC--CGCTTCCTAGATTCTTCTCCTGAAGATTGTGAGCTAACATGATAAGGGTAAAGATCTG------AAATCTGCGTTTTGAACAGGCACTATCTGTATTCTTAA---G-AGAAGGTAGGTTTGGGAAACAATATTCTAACCAttgttactcaaagtg----tacttggatcagcatcacctaagagcttgtaagaaatgaagaatctcacgcattctagatccatgaatcagaatagattttaacacaatccccaagtgattcatatgcttattaaagtttgagaagtaatgCCTTAAAAcaatgtttcctaagagagattctagactacgtacaccataatgacttggggtgctaattatctactccaaactttataaattaagatct
>gene=chr20_11374430-11375430; species=gorGor
--------------------------------------------------------------------------------------------------------------------------------------------------------------------------------------------------------------------------------------------------------------------------------------------------------------------------------------------------------------------------------------------------------------------------------------------------------------------------------------------------------------------
>gene=chr20_11374430-11375430; species=panTro
TTTGGATTTTTCCTCTATTTCCCCATATTGCCTACTCATCAGGCATAGCTCCTTTGTTCATACTGCCTGAGGCTGTCCCTGATGTCTTCCATCAGACACTGTCTGATTCTCCTCACTACCTAGATGTCTCACTTGAAGACTGTGAGTCAAAAAGTTGAGGTTGGAGACCTCACCTGAAAATCTGTGTTTTGAGCAAGTTCTATCTGTATTCTTAAGACAAAGAAGGTGGGTTTGAGAAGCAGTGTCCTAACCATTGTTACTCAAATGGTAAGTGCTTGGACTGgtatcacctagaagattgtaagaaacacagcatctcacacattccagacccatgaaacaaaatgcactttaaccacatgtcctggtgatacatatgttagttaaagtttgagaagcaCTGCCCTAAAACTAAgttccccaagagagatgccagaccacctacatcataacaacttgagatgctaataatctactctgaaccttatgaatcagaatat
>gene=chr20_11374430-11375430; species=papHam
TTTGGATTTTTCCTCTATTTCCCCATATTGCCTACTCATCAGGCATAGCTCCTTTGTTCATACTGTCTGAGGCTGTCCCTGATATCTTCCACCAGACACGGCTTTACTCTCCTCACTACCTAGATGTCTCACTAGAAGACTGTGAGTCAAAAAGTTGAGGTTGGAGACCTCACCTG-AAACCTGTGTTTTCAGCAGGTTCTATCTGTATTCTTCAGACAAAGAAGGTGGGTTTGAGAAGCAGTGTCCTAACCAttgttactcaaatggtaggtgcttggaccagcatcacctagaagattgtaagaaacatggcatctcacacattccagacccatgaaacaaaatgcactttaaccacatgtcctggtgatacatatgtccattaaagtttgaggagcactACCCTAAAACTAAGGTTCCCAAGAGAGATGACAGACTATCTACATCATAACAACTTAAGATGCTAATAATctactctgaaccttatgaatcagaatat
>gene=chr20_11374430-11375430; species=ponAbe
TTTGGATTTTTCCTCTATTTCCCCATATTGCCCACTCATCAGGCATAGCTCCTTTGTTCATACTGCCTGGGGCTGTCCCTGATGTCTTCCA----------TCTGATTCTCCTCACTACCTAGATGTCTCACTTGAAGACTGTGAGTCAAAAAGTTGAGGTTGGAGACCTCACCTGAAAATCTGTGTTTTGAGCAAGTTCTATCTGTATTCTTAAGACAAAGAAGGTGGGTTTGAGAAGCAGTATCCTAACCAttgttactcaaatggtaggtgcttggactggtatcacctagaagattgtaagaaacacagcatctcacacattccagacccatgaaacaaaat-cactttaaccacatgtcctggtgatacgtatgtctgttaaagtttgagaagcactgCCCTAAAACTAAGTTTCCCAAGAGAGATGccagaccacctacatcataacaacttgagatgctaataatctactctgaaccttatgaatcagaatat
>gene=chr20_11374430-11375430; species=rheMac
TCTGGATTTTTCCTCTATTTCCCCATATTGCCTACTCATCAGGCATAGCTCCTTTGTTCATACTGTCTGAGGCTGTCCCTGATATCTTCCACCAGACACGGCTTTACTCTCCTCACTACCTAGATGTCTCACTAGAAGACTGTGAGTCAAAAAGTTGAGGTTGGAGACCTCACCTG-AAACCTGTGTTTTCAGCAGGTTCTATCTGTATTCTTAAGACAAAGAAGGT-GGTTTGAGAAGCAGTGTCCTAACCATtgttactcaaatggtatgtgcttggaccagcatcacctagaagattgtaagaaacatggcatctcacacattccaggcccatgaaacaaaatgcactttaaccacatgtcctggtgatacatttgtccattaaagtttgaggagcaCTACCCTAAAACTAAAGTTCCCAAGAGAGATGCCAGACTATCTACATCATAACAACTTGAGATGCTAATAATctactctgaaccttatgaatcagaatat
>gene=chr20_11733453-11734453; species=hg19
ctagtagacatttttaaattacataCTATAAAAGTGTTGATTTTCTAAGTTAATATTGTGTTTCATATTTCTATAATTACTATTTGCTTCATTCACTGGTAAGAAGAACTTGTATTCTCCATTGTTTGTGACACTTTCAATACTCTTATTTCTCTGGacatatccttattttctgtttactacctggtaattccagtatcgactgttattgtaggtctcattctgaaatatattgtttctaccgactcactcccatagtgactcatttcttcttgtacttATTAACCTTTAGCACTTTATCTATGAATATTCTGAGTTTAATTTACATTTCTCCAAAACAAATATGCATTTTCTTCCCCCAGGTATGTTAGACTCTACCACCCTGGGGCCAAATTAAGACAAATATTCATCTTAGGAGTTTGTGAAGAAGTCAGATAGGTAATATAATAtttttattttttatgaaagtaaaatacgtatgcacaaaaatgtgcacgtat
>gene=chr20_11733453-11734453; species=bosTau
ctagtagacattttaaaattgcatatTAAAATGCTGTTGATTTTCTA-ATTAAAAATTTATTTTACAACTCTAGAATTATTATTCAATTCTTTCACTGTTAAGTACAATAtatatttcctatttctagttacacttttaataccttta-tttcttaaatatgtgcttatttcatattcattatctggtaattccaatattgactgtcattataggtgtaattctaaaatgtgttgtttctgttgactctctccaacggtggctcattttctcttgtacttATGAGTTCTCAGAACT-------TAAGAATTCTGAGTTTAATTTACATTTCTCC-AAGCAGATTTGCATTTACTTCTGTCAGGAATATGGAACCCTGCCACTCCAGCAC-AAGTTAAAACATCTGCACACCATATGAATTTGGGGGGAAATCATATAGGCATTATGAGTTTTTTACTTTTTGT-----TATAGTATATATGCACAGAAAGATGTACACAT
>gene=chr20_11733453-11734453; species=calJac
ttagtagacagttttaaattacataCTGTAAAAGTACTGATTCTCTAAGTTAAAATTCTATTTCAGAGTTCTATAATTACTATTTGATACTTTCACTGGTAAGAAGAACTTGTATTCTCCATTGTTTGTGACATTTTCAATACTCTTATTTCTCTGGacatattctgattttctgtttactatctggtaatttcaatatcgactgttattgtaggtctcattctaaaatatattgtttctgctgactcactcccataatgactcattttttcttgtacttattaaccttaatcactttatgtatgaatattctgag-----------tttttcctaaacaaatttgcattttcttccaccaggtatgcgagactccaccatcctggggccaAATTAAAAGAAATATTCATCTTATGACTTTGTGAGGAAGTCAGATAGGTAATATAAAAtttttaatttttatgaaagtaaaatatatatgcacaaaaatgtgagcatat
>gene=chr20_11733453-11734453; species=canFam
caagtagatatttttaaattacatatTAAAAAGCTGTTGGttttata-atttaaattttattttaCATCTCTAGAATTGCCCTCCAAT--TTTTACTGGTAAAGGCAATATATATTCTCCTTTTCTAGTCACACTTTCAGCATTTTTAATTCTTTGACTATATCC--atttcataattattacctggtaattccaatactgactgtcattacaggcatgattctgaaatgtgttatttctgctgactgtctcctatggtggcttatttcctcttgtatttattaatgcttggaACT---TTGGGG-AAACTCTGGATGTAATTTACATTTCTCCAAGGCAAATTTGCATTTTCTTCTACCAGGAATGTGGAACTCTACCATCCTAGCAC-AAATTAAAACTAATGTTCATCTAATGAGTTTAGGGGAAAGTTACATGGACAGTGTGATTTTTTTACTTTTTATtaaagtataatatatatgcacagaaatgtgttcccat
>gene=chr20_11733453-11734453; species=equCab
ctggtagacattttaaaattacatatTAAAAAGCTGctgattttcta-atttaaaatttatgttacatctctacaattactgtttgattcttttacgggttagtgcaatatatattctctatttctagtcacactttcaatacttttattatttttaatatatccttatttcatatttgttagctggtaattccaatactgactattattataggcgttattctgaaatttgttgtttctgctgcctttctccaatggtagctcatttcctcttgtatttcttaagccttggagtt-tatctgta-aaattctcagtttaatttacatttctccaaggcaaacttgcattttcttctgccagggatgtggaactctaccaCCGCAGCAC-AAATTAAAGCAAACGTTCACCTGACAAGTTTGGGGGGAAGTCACATAGGCAATATGA-CTTTTTactttttattaaagtatgacatctatgcacagaaatgtgtgctttt
>gene=chr20_11733453-11734453; species=gorGor
ctagtagacatttttaaattacataCTATAAAAGTGTTGATTTTCTAAGTTAATATtgtgtttcatatttctataattactatttgcttcattcactggtaagaagaacttgtattctcca-tgtttgtgacactttcaatactcttatttctctggacatatccttattttctgtttactacctggtaattccagtatcgactgttattgtaggtctcattctgaaatatattatttctaccgactcactcccatagtgactcatttcttcttgtacttATTAACCTTTAGCACTTTATCTATGAATATTCTGAGTTTAACTTACATTTCTCCAAAACAAATATGCATTTTCTTCCCCCAGGTATGTTAGACTCTACCATCCCGGGGCCAAATTAAAACAAATATTCATCTTAGGAGTTTGTGAAGAAGTCAGATAGGTAATATAATAtttttattttttatgaaagtaaaatatgtatgcacaaaaatgtgcacgtat
>gene=chr20_11733453-11734453; species=panTro
ctagtagacatttttaaattacataCTATAAAAGTGTTGATTTTCTAAGTTAATATTGTGTTTCATATTTCTATAATTACTATTTGCTTCATTCACTGGTAAGAAGAACTTGTATTCTCCATTGTTTGTGACACTTTCAATACTCTTATTTCTCTGGacatatccttattttctgtttactacctggtaattccagtatcgactgttattgtaggtctcattctgaaatatattgtttctaccgactcactcccatagtgactcatttcttcttgtacttATTAACCTTTAGCACTTTATCTATGAATATTCTGAGTTTAATTTACATTTCTCCAAAACAAATATGCATTTTCTTCCCCCAGGTATGTTAGACTCTACCATCCTGGGGCCAAATTAAAACAAATATTCATCTTAGGAGTTTGTGAAGAAGTCAGATAGGTAACATAATAtttttattttttatgaaagtaaaatatgtatgcacaaaaatgtgcacgtat
>gene=chr20_11733453-11734453; species=papHam
ctagtagacatttttaaattacatatTATAAAAGTGTTGATGCTCTAAGTTAAAATTGTATTTCATATTTCTATAATTACTATTTGGTTCATTTACTGGTAAGAAGAATTTGTATTCTCTATTGCTTGTGACACTTTCAATACTCTTATTTCTCTGGacatacccttattttctgtttactacctggtaataccaatatcgactgttgttatgggtctcattctgaaatatattgtttctactgactcactcccttagtgactcatttcttcttgcacttattaacctttagcactttatctgtgaatattctgagtttaatttacatttctccaaaacaaatttgcattttcttcccccaggtatgtgagactctaccatcctggggccaaattaaaacaaatgttcatcttatgaatttgtgaaaaagtcagataggtaatgtaatatttttactttttatgaaagtaaaatatgtatgcacaaaaatgtgcacatat
>gene=chr20_11733453-11734453; species=ponAbe
ctagtagacatttttaaattacataCTTTAAAAGTGTTGATTTTCTAAGTTAATATTGTGTTTCATATTTCTATAATTACTATTTGCTTCATTCACTGGTAAGAAGAACTTGTATTCTCCATTGTTTGTGACCCTTTCAATACTCTTATTTCTCTGGacatatccttattttctgtttactacctggtaattccaatatcaactgttattgtaggtctcattctgaaatatattgtttctactgactcactcccatagtgactcatttcttcttgtacttATTAACCTTTAGCACTTTATCTATGAATATTCGCAGTTTAATTTACATTTCTCCAAAACAAATATGCATTTTCTTCTCCCAGGTATGTTAGACTCTACCATCCTGGGGCCAAATTAAAACAAATATTCGTCTTAGGAGTTTGTGAAGAAGTTAGATAGGTAATATAATAtttttattttttatgaaagtaaaatatgtatgcacaaaaatgtgcatgtat
>gene=chr20_11733453-11734453; species=rheMac
ctagtagacatttttaaattacatatTATAAAAGTGTTGATGCTCTAAGTTAAAATTGTATTTCATATTTCTATAATTACTATTTGGTTCATTTACTGGTAAGAAGAACTTCTATTCTCTATTGCTTGTGACACTTTCAATACTCTTATTTCTCTGGacatatccttattttctgtttactacctagtaataccaatatcgactgttgttataggtctcattctgaaatacattgtttctactgactcactcccttagtgactcatttcttcttgcacttattaacctttagcactttatctgtgaatattctgagtttaatttacatttctccaaaacaaatttgcattttcttcccccaggtatgtgagactttaccatcctggggccaaattaaaacaaatattcatcttatgagtttgtgaaaaagtcagataggtaatgtaatatttttactttttatgaaagtaaaatatgtatgcacaaaaatgtgcacatat
>gene=chr20_12012430-12013430; species=hg19
ACAGGAAAAGATCTGCAGAACACAGTCATGCAAAAGGATGACCTAATGGAATGCCAAGTTGGCATGCACATAGCATGGCAGATCCCTCCTGACATTGTACTCATACCAgcatgaactggaataccaaggttgccacttagtatttgaccttaggtaactactaaaccttcctgagttttcgttttataaaacagaatatccctaacatcttcctctggttttggtgaggattaaatgatgtattttatgtaTTGCTTTTGATAGAGGGTGTTGTTCATGAGTTAATAATATAATTTCCTTTCCTCTGCTCTAATGTTGGTTCATTTCTTTTGCATATTGCAATGTTGTCTTCTTGGCCAAGGTATTCATCTTCTCATGTCCCTTTCCCTGgtatcaaataggatgcttcagctgcaagtaacatagtgtccatcaaagagtagattaaatagtgattatatcacatagcaaccagcctagagataggtggttctagaggt
>gene=chr20_12012430-12013430; species=bosTau
ACGGGGAAAGATCTGAGGAACACAGTCATACAAAAGAATGAGCTAATGGA-TACTAATTCTTTATGCATATGGCATGGCAGACCCTTCCTGTCActggagtcatgacaatttgggttgaaattccaaaactgtcactttccacttgacctt-----aatacttaactcttttgagttttc-ctttatgaaataggctatccgtaacattctcataaggttttggtgaggattaagtggtatatttcatataatgctattaatagagtgtgttgctcatGAGTTAAT-ATGTTACTTC----CTTCTACTA-----TTAGTTCCTTTCTTTTGCTAATTGCAACATGATCTTCTT------GGTAATTAGCTTCTCACATCTTATTTCCTGgtgtcagataggacagttcagctacaagtaacgtaagagccacctaaaagtaatttgaactatg-ttatttcacatagcaacaagcataacaaaagggggttcaagggtt
>gene=chr20_12012430-12013430; species=calJac
ACAAGATAAGATCTGCAGAATACAGTCATGCAAAAGGATGACCTAATGGAATGCCAAGTTGGCAGGCACATAGC---GTAGATCCCTCCCAACATTGTACTCACACctgcatgaattggaatacgaagactgccatttactatttggtggtaagtaagtacttaacctccctgagttttcattttgtgaaacagaatatctacaacaccctcctatggttttggtgaggattaaatggcgtattttctgtaatgcttttgacagagCATGTTGTTCATGAGTTAATACTCTAATTTCCTTTCTTCTGCTCTAATGTTAGCTCCTTTCTTTTGTGAATTGCAGTGTTGTCTTCTTGGCCAAGGTATTCATCTTCTCATGTCCCTTTCCCTGGTTTCAGAGAGGATGT-----ATGCAAGTAACATA-----CATCAAACAGTAGATTAAACAGTGCTGATGCcacatagcaaacagcctagagagaaatggtttgagagat
>gene=chr20_12012430-12013430; species=canFam
ATAGGAAGAGATCTGAGGAACACAGTCATACAAAAAGATGGGTTAATGGAACACCACCTTTGCATGTATGTAATGTGGCAGATCTCTCCTgacattggagtcataccaacttgtgttgaaacaccaaaattgctacttcctacttgaccatgagtaagtacttaacctttttgaattttc-ttctacaaaataaaatatgcattatacccttatagggttttggtgaggattaaatggtgtatttcatatatggctcttgataaagtgtgttgctcatgagTAAATAATATTTCTTCCTTTCCTCTGCTATAAT----CTTCTTTTCTTTTGCTGATTGCAATGTGGTCTTTTTGGCCAAGGTAATTAGTTTCTCATGTCCTCTTCCTTGgtattaggtaggacatttcagctacaagtaacatgatacctacctaaaagtagcttaaacagtgattatatcacatcgcagcaagcatagcaataggtggttccagggat
>gene=chr20_12012430-12013430; species=equCab
ACAGGAAAAGATCTGAGAAATACAGTCACACAAAAGGATGAGCTAATGGAGTACCAGCTCTGCATACATGTAGCAGGACAGATCCTTTCTgacattggagtaataccaagttgggttggaataccaaaattgccacttcctacttggcctgggttaagtacttaacCTTCTTGAGTTTTC-TTTTATAGCATAGAATATCCATTATGTCCTACTAGCG-TTTAGTGAGGATTAAGTGATATATTTCATATATTGCTCTTAATAGAGTGTGCTGCTCATGAGTGAATGATGTTAGTTCCTTTCCTCTGCTTTAATGTCAGTTCCTTTCTTTTGCTAATCACAATGTGGTCTTCTTGGCCAAGGTAATTAGATTCTCATGCCCCCTTCCCTGCtatcgggtaggatgtttcagctagaagtaatataatattcacctacaagcagcttaaacaatgattatatcacatagcaacaagcctagagagagacagttccagagct
>gene=chr20_12012430-12013430; species=gorGor
GCAGGAAAAGATCTGCAGAACACAGTCATGCAAAAGGATGACCTAATGGAATGCCAAGTTGGCATGCACATAGCATGGCAGATCCCTCCCGACATTGTACTCATACCAGAAtgaactggaataccaaggttgccacttagtatttgaccttaggtaactactaaaccttcctgagttttcattttataaaacagaatatccataacatcttcctGTGGTTTT--------------------------------------------------------------------------------------------------------------------------------------------------------------------------------------------------------------------------------------------------------------------------------------
>gene=chr20_12012430-12013430; species=panTro
GCAGGAAAAGATCTGCAGAACACAGTCATGCAAAAGGATGACCTAATGGAATGCCAAGTTGGCATGCACATAGCATGGCAGATCCCTCCTgacattgtactcataccagcatgaactggaataccaaggttgccacttagtatttgaccttaggtaactactaaaccttcctgagttttcgttttataaaacagaatatccctaacatcttcctgtggttttggtgaggattaaatgatgtattttatgtattgcttttggtagagGGTGTTGTTCATGAGTTAATAATATAATTTCCTTTCCTCTGCTCTAATGTTGGTTCATTTCTTTTGCGTATTGCAATGTTGTCTTCTTGGCCAAGGTATTCATCTTCTCATGTCCCTTTCCCTGgtatcaaataggatgcttcagctgcaagtaacatagtgtccatcaaagagtagattaaatagtgattatatcacatagcaaccagcctagagataggtggttctagaggt
>gene=chr20_12012430-12013430; species=papHam
GCAGGAAGAGATCTGAGGAATACAGTTATGCAAAAGGATGACCTAATGGAATGCCAAGTTGGCATGCACATGGCATGGCAGATCCCTCCTGACATTGTGCTCATACCAgcatgaattggaataccaaggttgccacttactatctaacctaaggtaagtacttaacctccctgagttttcattttataaaacagaatatccataacaccttcctatggttttggtgaggattaaatgacttattttatgtattgcttttgatagagtgTGTTGTTCATGAGTTAATAATATAATTTCCTTTCTTCTGCTCTAATGTTGGTTCATTTCTTTTGCAAATTGCAACGTTGTCTTCTTGGCCAAGGTATTCATCTTCTCATATCCCTTTCCCTGgtatcagataggatgcttcagctgcaagtaacacagtatccatcaaagagtagattaaacagtgatgatatcacatagcaaccagcatagaggtaggtggttctagagat
>gene=chr20_12012430-12013430; species=ponAbe
GCAGGAAAAGATCTGCAGA--ACAGTCATGCAAAAGGATGACCTAATTGAATGCCAAGTTGGCATGCACATAGCATGGCAGATCCCTCCCGACATTGTACTCATACCAgcatgaactggaataccaaggttgccacttactatttgaccttaggtaactactaaaccttcctgagttttccttttataaaacagaatatccataacaccttcctgtggttttggtgaggattaaatgacgcattttatgtattgcttttgatagagtgTGTTGTTCATGAGTTAATAATATAATTTCCTTTCCTCTGTTCTAATGTTGGTTCATTTCTTTTGCATATTGCAATGTTGTCTTCTTGGCCAAGGTATTCATCTTCTCATGTCCCTTTCCCTGgtatcaaataggatgattcagctgcaagtaacatagtatccatcaaagagtagattaaatagtgatgatatcacatagcaaccagcctagagataggtggttctagagat
>gene=chr20_12012430-12013430; species=rheMac
GCAGGAAGAGATCTGAGGAATAAAGTCATGCAAAAGGATGACCTAATGGAATGCCAAGTTGGCATGCACATGGCATGGCAGATCCCTCCCGACATTGTGCTCATACCAgcatgaattggaataccaaggttgccacttactatctaacctaaggtaagtacttaacttccctgagttttcattttataaaacagaatatccataacaccttcctatggttttggtgaggattaaatgacttattttatgtattgcttttgatagagtgTGTTGTTCATGAGTTAATAATATAATTTCCTTTCCTCTGCTCTAATGTTGGTTCATTTCTTTTGCAAATTGCAATGTTGTCTTCTTGGCCAAGGTGTTCATCTTCTCATGTCCCTTTCCCTGgtatcagataggatgcttcagctgcaagtaacatagcatccatcaaagagtagattaaacagtgatgatatcacatagcaaccagcctagagataggtggttctagagat
>gene=chr20_12089120-12090120; species=hg19
AACATTTAGAGAATTTTACCTTGGAAGAAATGGAGAAAGAACTCTTTCAACCATCTAAGAAGTGTGCACGTGTGAGTTACTAAATCTACCAATGCAAATAAACTGACATTTTCTTGGAATGACATCAGAGAAGGGCTAGTAATGTATGTATACTAGTAAACTGGACCAAAGAAGTTGCTATTCAGCTTTTAAGCAAATTCTCAAAACAGACCAGTTTCTATTGAACCAAAACAGCCCACTTATAGATAAATTGAGTTAAAAAAAAAAATCCCTGTGGCAAGCATTATCACCCACCATAACAATGGAAATAAATGCTTTGTATATGCAATTAGGTGCAGATCCTTAATCTTACTTTGGTGGCTCCACTTCATGGAGCAGTTCAAAATTGGACTAGGGATAGAGGAATGAAACAGCACCCTGAGAGCCCAACTGACcagtgttactccaaggctggtccatgacgcaggagcactggcatcacccgggagcttaggagaaat
>gene=chr20_12089120-12090120; species=bosTau
AACATCCAGAGAGTTTTATCTAGGACAACGTGAAA----ACTCTTATTACCCATCTAAAAAGCCTATTTAT--TAGTTACTAAATGGACCAATGTAAATAAACTGATGTTTTCTTGGGGTGACATGAGAGCAGGGTTGGTGATGTAAACATCACAACTGACTGGATCAAGGAGGCTTCTGTTCAGTATTCAAGCAAACTGTCAAAGCAGACCAGCCTCTGTTACACCAAGAGGGTCCATTTACAGATAAACTGAGTG-TAAGAAAATA--TCTG-TAGAGGTATTGTCACCCA-CACAACAGTGGCCATAAAAACTTTTCATGTGTGACTGTGTGCATATCCATAGT----------------CATGTCATGGAATGGTCCTGAGATAGGCCAGGGATGGGAGGGGAAAACGGAACCCTCAGAACCAACTTGTCCAGGTgtactccaagaatggtccgtgagccaggaacatgggcatcatcttggagcttgagagaaat
>gene=chr20_12089120-12090120; species=calJac
AGCATCTAGAGAATTTTACCTTGGAAAAAATGGAGAAAGAACTCTTTCAACCATATAAGAAGTGCGCATGTGTCAATGACTAAATCTACCAATGCAAATAAACTGACATTTTCTTGGAATGACATAAGAGAAGGGCCAGTAATGTATGTAACCTAATAAATGGGACCAAAAAAGTTGCTATTCAGTTTTTAAGCAAATTCTCTAAGCAGACCAGTTTCTATTAAATCAAAAGAGCCCACTTAGAGATAAATTGAGTT---TTAAAAAATCTCTG-TGCAGGTATTATCATCTAGCATAACAATGGTAATAGATGCTTTTTATATGCAATTAGGTGCAGATCCTTAATCTTACTGTGGTGGCTCCACTTCATGGAGTGGTTCAGAAATGGCCTAGGGATAGAGGAATAAAACAGCACCCTTAGGGTCCAACTGACcagtgttactacaaggctggtccatgaagcaggagcactggcatcaccctggagcttaggagaaat
>gene=chr20_12089120-12090120; species=canFam
--------------------------------------------------------------------------------------------------------------------------------------------------------------------------------------------------------------------------------------------------------------------------------------------------------------------------CTTTTCACAGGCAATTACGTGTATATGTTTATTCTTTCTCTGGTTGGCCTACTTCATAGGGTGGTTCTGAAATG---TAGGAGTAGATGAAGGAAATGGAACCCTCTAAACCCAACTGACcagtgttattccaaagatggtccctaaatcaggagcatcagcatcacctgggagcttgagagaaac
>gene=chr20_12089120-12090120; species=equCab
AACATCCAGAGAGTTCTATGTAGGAAAGCAAGGAGAAAGAAGTCTTTCAACCATCTAAAAACTGTATATGTGTGAGTTACTAAATTTACCAATGCAAATAAACTGACATTTTCTTGGAATGACATGAGAGCCGCGTTGGTAATGTAAGCATCCCAATGAACCAGACCAAGAAGGCTTCTGTTCAGTATTCAAACAAATTGTCAAAGCAGGCCAGCCTCTATTAAACTGAGAGGGCCCACTTACAAATCAAGTGAATA-TAAGAAAATCTCCCGG-TGGAAGCGTTGTCACCCACCGCGACCACAGCAATAAATACATTTCACATGCAATTGTGTGCATATCCTTAAGCTTGCTTTGATGGCTCCATTTTGTGTGGTGGTTCTGAAATGGACTAGGGATGGAAGAAGAAAATGGTACCCTCAGAAACCAACTGACcagtgttactctaaggatggtccat-gaccaggagcttaggtatcatctgggagcttgagagcaat
>gene=chr20_12089120-12090120; species=gorGor
AACATTTAGAGAATTTTACTTTGGAAGAAATGGAGAAAGAACTCTTTCAACCATCTAAGAAGTGTGCACGTGTGAGTTACTAAATCTACCAATGCAAATAAACTGACATTTTCTTGGAATGACTTCAGAGAAGGGCTAGTAATGTATGTATACTAGTAAACTGGACCAAATAAGTTGCTATTCAGCTTTTAAGCAAATTCTCAAAACAGACCAGTTTCTATTGAACCAAAACAGCCCACTTATAGATAAATTGAGTTAAAAAAAAAAATCCATG-TGCAAGCGTTATCACCCACCATAACAATGGAAATAAATGCTTTGTATATGCAATTAGGTGCAGATCCTTAATCTTACTTTGGTGGCTCCACTTCATGGAGCGGTTCAAAATTGGACTAGGGATAGAGGAATGAAACAGCACCCTGAGAGCCCAACTGACcagtgttactccaaggctggtccatgacgcaggagcactggcatcacccgggagcttaggagaaat
>gene=chr20_12089120-12090120; species=panTro
AACATTTAGAGAATTTTACCTTGGAAGAAATGGAGAAAGAACTCTTTCAACCATCTAAGAAGTGTGCACGTGTGAGTTACTAAATCTACCAATGCAAATAAACTGATATTTTCTTGGAATGACATCAGAGAAGGGCTAGTAATGTATGTATACTAGTAAACTGGACCAAAGAAGTTGCTATTCAGCTTTTAAGCAAATTCTCAAAACAGACCAGTTTCTATTGAACCAAAACAGCCCACTTATAGATAAATTGAGTTAAAAAAAAAAATCCCTG-GGCAAGCATTATCACCCACCATAACAATGGAAATAAATGCTTTGTATATGCAATTAGGTGCAGATCCTTAATCTTACTTTGGTGACTCCACTTCATGGAGCATTTCAAAATTGGACTAGGGATAGAGGAATGAAACAGCACCCTGAGAGCCCAACTGACcagtgttactccaaggctggtccatgacgcaggagcactggcatcacccgggagcttaggagaaat
>gene=chr20_12089120-12090120; species=papHam
AACATTTAGAGAATTTTACCTTGGAAAAAATGGAGAAAGAACACTTTCAATCATCAAAGAAGTATACACATGTGAATTACTAAATCTACCAATGCAAATAAACTGACATTTTCTT-GAATGACGTAAGAGAAGGGCTAGTAATGTATGTATCCTAGCGAACTGGACCAAATAAGTTGCTATTCAGTTTTTAAGCAAATTCTCAAAACAGACCAGTTTCTATTGAACCAACAGAGCCCACTTATAGATAAATCAAGTT--TAAAAAAAGTCCCTG-TGCAAGCATTATCACCCACCATAGCAATGGAAATAAATGGTTTTTATATGCAATTAGGTGCAGATCGTTAATCTTACTTTGGTGGCCCCACTTCATGGAGCGGTTCAGAAATGGACTAGGGATAGAGGAATGAAACAGCACCCTTAGAGTCCAACTGACcagtgttactccaaggctggtccattatgcaggagcaccagcatcaccctggagcttaggagaaat
>gene=chr20_12089120-12090120; species=ponAbe
AACATTTAGAGAATCTTACCTTGGAAAAAATGGAGAAAGAACTCTTTCAGCCATCTGAGAAGTGTGCACGTGTGAGTTACTAAATCTACCAATGCAAATAAACTGACATTTTCTTGGAATGACATAAGAGAAGGGCTAGTAATGTATGTATACTAGTAAACTGGACCAAAGAAGTTGCTATTCAGCTTCTAAGCAAATTCTCAAAACAGACCAGTTTCTATTGAACCAAAACAGCCCACTTACAGATACATTGAGTT-TAAAAAAAAATTCCTG-CGCAAGCATTATCACCCACCATAACAATAGAAATAAATGCTTTGTATATGCAATTAGGTGCAGATCCTTAATCTTACTTTGGTGGCTCCACTTCATGGAGTGGTTCAAAATTGGACTAGGGATAGAGAAATGAAACAGCACCCTGAGAGCCCAACTGACcagtgttactccaaggctggtccatgacgcaggagcactggcatcaccctggagcttaggagaaat
>gene=chr20_12089120-12090120; species=rheMac
AACATTTAGAGAATTTTACCTTGGAAAAAATGGAGAAAGAACACTTTCAATCATCAAAGAAGTGTACACATGTGAATTACTAAATCTACCAATGCAAATAAACTGACATTTTCTT-GAATGACGTAAGAGAAGGGCTAGTAATGTATGTATCCTAGCGAACTGGACCAAATAAGTTGCTATTCAGTTTTTAAGCAAATTCTCAAAACAGACCAGTTTCTATTGAACCAACAGAGCCCACTTATAGATAAATCAAGTT--TAAAAAAAGTCCCTG-TGCAAGCATTATCACCCACCGTAGCAATGGAAATAAATGCTTTTTATATGCAATTAGGTGCAGATCCTTAATCTTACTTTGGTGGCCCCACTTCATGGAGCAGTTCAGAAATGGACTAGTGATAGAGGAATGAAACAGCACCCTTAGAGTCCAACTGACcagtgttactccaaggctggtccattatgcaggagcaccggcatcaccctggagcttaggagaaat
>gene=chr20_13094453-13095453; species=hg19
TTCCCATGTGCAGCCTTGAGTAAGCCTCCAAGTATTCCTGAAGttattgtgaatatgaagaaattgaggctccgaggcttagattacttgccccaggacagataaccgagatgaggcagagcggggattaaaaccaggtggccctgaTGGGACAAAGGCTCAATGTAAATAGAAGAGTCAGCCCATGTGTCCACATCCAATGAAGTAAACATGGAAAATGCAAGATCACCCATTtgacctttaccattaacctatctaggcctcagtttcttcatctgtaacacaggggcattgaaACGTAAAACCCAAAGTTTCATGAATGCATGATTTGGGGTTTAAAACTAAAATAGTATTATTTCAGTGTTCTGAACTGTATGTTTTCATTAAGTATCATTTTAAAATCACATTTTCTAATTTCATGTCTCTGAGAAGTCTAGATCCCTTATCAACTCATAGTGGTTGAGAATCTCAAAATTATTCAAAAATATCCTTGAGGTGTG
>gene=chr20_13094453-13095453; species=bosTau
TTCATGTG-----------GGGGGCACCTCAGTACTCTTGAGGGTATTGTGAGgatggaggcactcaggttccaagatctagataacttgccccagggaaggtaactgagataaagcagaactgggattcaaaccaggtggctctgCAGGGATAGAGACCCAAT---AACCAAAGAGTCTGCCCATGTGCCCGCATCCGATGAAGTGAACGTGGAAAATGCAGAGGCATCCATTTGACCTTCCTCATCAacccatttagggcttagtttctttatctgtaaaatagcgaga-------tcgaagtctagaGTTCCATG--------ATCTGGGGTTCAGAAGTACAATAGTATTGTTTTGATGTTCTCATCTGCAT-TTTCCT-------TATTTTTAAAGTCGTTTCTTCTAGTTTTGTGTTTCTGGGAAGCCCAG-----TAGTCCATTCATGGTGGTCGAGAGTTTTAAAATTATTCAAATATACACTACAGTCAGG
>gene=chr20_13094453-13095453; species=calJac
TTCCCATGTGCAACCTTGAGTAAGCCTTCAAGTATTCCTGAAGTTACTGTGAATatgaagaaactgaggctcagaaacttagataacttgccccaggacacataactgaaatgacgcagagctggtattaaaaccaggcggccctgatgggactgagtccCAATGTAAAT-GAAGAGTCAGCCAATGTGTCCATATCCAATGAAGTAAACATGGAAAATGCAAGATCATCCATTTGACCTTTACCAttaacctatctagggctcagttgcttcaactgtaaaacagggacattgaaacttgaaattcaGAGTTTCATGAACCCTT--------------------AATAATATTATTTCAGTGTTCTGATCTGTATGTTTTCATTAAGTATCGTTTTTAAATCGCATTTTCTAATTTGATGTCTCTGAGAAGTCTAGGTCCCTTGTCAACTCACAATGGTTGAGAATCTCAGAATTACTCAAAAATATCCTTGAGTTGTG
>gene=chr20_13094453-13095453; species=canFam
-TCACATGTATGACCTTGAGTAAACCTCTCGGTACCTTTGAGGTTACTGTGAAGATGAAGACA-----------------------CTTGGGCCAGGACAGATAACTGAGAGGAGAGAGAGCCAGGATTCAAACCAGGTAGCCCTGCTGGGACAGAGGCCCAGTATCAACAGAAGACTCCACTCATGTGTCCCCATCTGATGATGTAAACATAGAAAATGTAAAGTCATCCATGTGGCCTTCATCATTTACCTACCTA---------------------AAAATAGGGAGATTGAAACTTAAAATCTAAAA-TCTGTGAGTTCATGATTTGGGGCTTAAAAGTACAATAGTATTATTTTAGTGTTGTCATCTGCAT-TCTCTTTTAAGTATTATTTTAAAGTCAGATTTTCTAGTTTTGTATCTCTGAAAAGTCTAG----TTAGTTGACTCATTGTGGTTGAGAATCTCAAAATTTTTAAAAAATGTACTAGAGAAGGG
>gene=chr20_13094453-13095453; species=equCab
GTCACATGTGTGATCTTGAGTCAGACTCCCAGGACCCGGGAGGTTACTGGGAGGATGGAGACACTGAGGCTCCGTGGCCGAGATAGCTTGCTCCAGGGCAGATAACTGAGATTAAACAGAGCTGGGCTTCAAACAGGGTGGCCCTGCTGGGACAGAGGCCCAGTGTAAACAGAAGAGTCAGTCCATGTGTCCACAAGCAACGGAGTAAACATGAGAAATGCAAGTTCATCCCTCTGACTTTCATCATACATCCAGctaaggctcagtttcttcatctataaaatagagtgattgaaACTTGAAGTCTGAAGTTTGATGATTCCAGAATTTTTTATTTAAAGGTACAATAGCATTATTTTAGGATTCTCATTTGAAT-TTTCCGGTAAGTTTTGTTTTAAAGTCACATC--CTAGTTTTGTGTCTCTGAGAAGTCTAGATTTCTTGTCAACTCATTGTGATTGAGAACCTCAAAATTATTCAAAACTAAACTGGAAAGGGA
>gene=chr20_13094453-13095453; species=gorGor
--------------------------------------------------------------------------------------------------------------------------------------------------------------------------------------------------------------------------------------------------------------------------------------------------------------------------------------------------------------------------------------------------------------------------------------------------------------------------------------------------------------------
>gene=chr20_13094453-13095453; species=panTro
TTCCCATGTGCAGCCTTGAGTAAGTCTCCAAGTATTCCTGAAGttattgtgaatatgaagaaattgaggctcagaggcttagattacttgccccaggacagataactgagatgaggcagagctgggattaaaaccaggtGGCCCTGATGGGACAAAGGCTCAACGTAAATAGAAGAGTCAGCCCATGTGTCCACATCCAATGAAGTAAACATGGAAAATGCAAGATCGCCCATTTGACCTTTACCAttaacctaactaggcctcagtttcttcatctgtaacacaggggcattgaaacttaAAACCCAAAGTTTCATGAATGCATGATTTTGGGTTTAAAACTAAAACAGTATTATTTCAGTGTTCTGATCTGTATGTTTTCATTAAGTATCATTTTAAAATCACATTTTCTAATTTCATGTCTCTGAGAAGTCTAGATCCCTTATCAACTCATAGTGGTTGAGAATCTCAAAATTATTCAAAAATATCCTTGAGGTGTG
>gene=chr20_13094453-13095453; species=papHam
TTCCCATGTGCAACCTTGAGTAAGCCTCTAA--------GAAGttactgtaaatatgaagaaattgaggctcagaggtttagacaacttgccccaggacagataactgagatgaggcagagctgggattaaaaccaggtggccctagTGAGACAAAGGCTCAATGTAAATAGAAGAGTCAGCCCATGTGTCCACATCCAATGAAGTAAACACGGAAAATGCAAGATCACCCATTTGACCTttaccattaacctatctaggcctcaatttcttcatctgtaacacacgagcattgaaacttgaaatccaaagtttcATGAATGCATGACTTTGGGTTTAAAACTAAAACAGTATTATTTCAGTGTTCTGAGCTGTATGTTTTCATTAAGTATCGTTTTAAAATCTCATTTTCTAATTTCATGTCTCTGAGAAGTCTAGATCTCTTATCAACTCACAGTGGTAGAGAATATCAAAATTATTCAAACATATCCTTAAGATGTG
>gene=chr20_13094453-13095453; species=ponAbe
TTCCCATGTGCAACCTTGAGTAAGCCTCCAAGTATTCCTGAAGTTATTGTGAATAGgaagaaattgaggctcagaggcttagataacttgccccaggacagataactgagatgaggcagagctgggattaaaaccaggtGGCCCTGATGGGACAAAGGCTCAATGTAAATAGACGAGTCAGCCCATGTGTCCACATCCAATGAAGTAAACATGGAAAATGCAAGATCACctatttgacctttaccattaacctatctaggcctcagtttcttcatctgtaatacaggggcattgaaacttgaaatccaAAGTTTCATGAATGCATGATTTTGGGTTTAAAACTAAAATAGTATTATTTCAGTGTTCTGATCTGTATGTTTTCATTAAGTATTGTTTTAAAATCACATTTTCTAATTTCATGTCTCTGGGAAGTCTAGATCCCTTATCAACTCATAGTGGTTGAGAATCTCAAAATTATTCAAAAATGTCCTTGAGGTGTG
>gene=chr20_13094453-13095453; species=rheMac
TTCCCATGTGCAACCTTGAGTAAGCCTCCAA--------GAAGTTACTGAAACTatgaagaaattgaggctcagaggtttagataacttgccccaggacaaa-aactgagatgaggcagagctgggattaaaaccaggtGGCCCTAGTAAGACTAAGATTCAATGTAAATAGAAGAGTCAGCCCATGTGTCCACATCCAATGAAGTAAACACGGAAAATGCAAGATCACCCATTTGACCTTTACCAttaacctatctaggcctcaatttcttcatctgtaacacacgagcattgaaacttgaaatccaAAGTTTCATGAATGCATGACTTTGGGTTTAAAACTAAAACAGTATTATTTCAGTGTTCTGAGCTGTATGTTTTCATTAAGTATCGTTTTAAAATCTCATTTTCTAATTTCATGTCTCTGAGAAGTCTAGATCTCTTATCAACTCACAGTGGTAGAGAATATCAAAATTATTCAAACATATCCTTAAGATGTG
>gene=chr10_432402-433402; species=hg19
TCCTGTATTCATATGCCCATCACTCATGTGACAACTCCTAGAATTTTCTACCTCCAAAAGGTAAGAAGCTTCAGCGTAAGAAATTATTCAAAAGAAAAATGAGTGAAAATTACCACATATGAAACAGATGGGGGGAGCGTCTAAGCAGTCATGCTCCACGTAGCTTTTAAGGGCCAGGCCCACCTTAAACAAATAACAAGGCTACTTCCCCACGAAAAGTGCCCAAGCCCGGCACGTCATCCAGGGCACTCGTGACTGTGAGACAGTCGTTTCCCTACAACACACACAGACTGCCATCCTCAAGGGCAAATCTGGAAACTACTTTCCCCCGCAGAGTAACACAATAGCAGGCCCCACCGACTCAACAAACAGAAACATCCAGCTAACCAGATGTACGGGACAGTAGCCCACACACGAACCAACCTTTGACGTTATTCTAAGATACTGAATGCCAAAAGTGCGGGAAGAAAGATAATGATCTCCACGTGAGCCCTGGAAGG
>gene=chr10_432402-433402; species=bosTau
TCTTATAGTTATGTTCCAATCACTTGTGTAAAA-CTACTAGAATTTTTTGCTTCAAAAAAGATGAAAGTTTCAGCATAAGAAACT--TAAAAAAATGGGTGAGCGGAAATCATCACATGTACAACAGACACAGGGAGCCTCTAAGCAGTGATGCTAAATACATCCT-----------------------G----AACAAGGCCATCACTT--CTCACAGCACTAAAAA--------------GAGGC-------------------------CTCTACAATTCATGCTGAGTTCTGAC--CAAGGGGAAATCTGTAAGTATGTTTCCCCTGCAGCAT------------AACTCCAACAACACAGAAAACAAGAATGTTCAGCCAAATAGATGTGTGGGAAAGTGACCCAAACGCAAGA----CGTCAAGGTTTCTGAGCAATCTGAGCTGCCGCCCATG--GGAAGGGAGATCCTGAACTTTTC-TGAGCCTAGAAAGG
>gene=chr10_432402-433402; species=calJac
CCCTGTATTCATATGTCCATCACTCATGCGACAACTACTAGAACTTTCTACCTCCAAATGGTAAGACACTTTAGCATGAGAAATTATTCAAAAGAAAAATAAGTGGAAATTACCACATATGAAACAGATTGGGGGAGCAACTAAGCAGTCATGCTCCTCGTAGCTTTTAAGTGCCAAGTCTGCCTTAAAA----GACAAGGTTACTTCCCCATGAGAAGCACCCAAGCCCGGCGCGTCATCTGGGGCACTCATGATTGTGAGACAGTCATTTCTCTATAACACACACAGATTTCCACCTTCAAGGGCAAATCCATAAACTACTTTTCCCTGCAG-GTAACACAACAGCAGGCCCCATAAACGCAACACACAGGAACATCCACCTATCCAGATGCAGAGGACAGTAATCCACACACAAAGCAACCTTTGATGTTACTGTAAGATACTGAATGCCAGAAGTGTGGGAAAAAAGATAATGATCTCCATGTCAGCCATGGGAGG
>gene=chr10_432402-433402; species=canFam
--------------------------------------------------------------------------------------------------------------------------------------------------------------------------------------------------------------------------------------------------------------------------------------------------------------------------------------------------------------------------------------------------------------------------------------------------------------------------------------------------------------------
>gene=chr10_432402-433402; species=equCab
TTCTGTGTTTATGTTCTTACAACTTATGCAAAAATGACTAAAATTTTCTACTTCAGAAAAGATAAAAGTTTCAGCCTAAGAAA---------AAATGGGTGAGTGAAAATAACCACATATGAAACAGAAAAGGTGAGATTCTAAGCAGTTATGCTATATGTATTTTTTAAGCATCAAACATATCTTCAAG----AATAAGGTTATTTCTCTATTCAAAGTGCCCAAGCTTGGAACGTTGTCAGTGGCACTAACAATTATGAGATATGCAT-TCTCTATAACGTGTGCTGATTTT------CAAGGGGAAATCTGCAAAGGTTTTCCCTCTGTAGCAT-GTGGAACAGCAGATCGCACTGACATAGAGAACAAGAATGTGTAGGCAAATAGATATATGAGAAGGTGACCCAAACACAAGA--GTCAATAACATTACTGTGCCATCTTAAATGCCAAAAGTA--GGGAGGAAA----------------GAGACCAGTAAGG
>gene=chr10_432402-433402; species=gorGor
TCCTGTATTCATATGCCCATCACTCATGTGACAACTACTAGAATTTTCCACCTCCAAAAGGTAAGAAGCTTCAGCGTAAGAAATTATTCAGAAGAAAAATGAGTGAAAATTACCACATATGAAACAGATGGGGGGAGCGTCTAGGCAGTCACGCTCCACGTAGCTTTTAAGGGCCAAGCCCACCTTAAAC----AACAAGGCTACTTCCCCACGAGAAGCGCCCAAGCCCGGCACGTCGTCCAGGGCACTTGTGACTGTGAGACAGTCGTTTCCCTACAACACACACAGACTACCATCCTCAAGGGCAAATCTGGAAACTACTTTCCCCCGCAGAGTAACACAATAGCAGGCCCCACCGACTCAACAAACAGAAACATCCAGCTAACCAGATGTACGGGACAGTAGCCCACACACGAACCAACCTTTGACCTTATTCTAAGATACTGAATGCCAAAAGTGCGGGAAGAAAAATAATGATCTCCACGTGAGCCCTGGAAGG
>gene=chr10_432402-433402; species=panTro
TCCTGTATTCATATGCCCATCACTCACGTGACAACTACTAGAATTTTCTACCTCCAAAAGGTAAGAAGCTTCAGCGTAAGAAATTATTCAAAAGAAAAATGAGTGAAAATTACCACATATGAAACAGATGGGGGGAGCATCTAAGCAGTCATGCTCCACGTAGCTTTTAAGGGCCAAGCCCACCTTAAACAAATAACAAGGCTACTTCGCCACGAGAAGTGCCCAAGCCCGGCACGTCATCCAGGGCACTCGTGACTGTGAGACAGTCGTTTCCCTACAACACACACAGACTGCCATCCTCAAGTGCAAATCTGGAAACTACTTTCCCCCGCAGAGTAACACAATAGCAGGCCCCACCGACTCAACAAACAGAAACATCCAGCTAACCAGATGTACGGGACAGTAGCCCACACACGAACCAACCTTTGACATTATTCTAAGATACTGAATGCCAAAAGTGCGGGAAGAAAGATAATGATCTCCACGTGAGCCCTGGAAGG
>gene=chr10_432402-433402; species=papHam
TCCTGTATTCATATGCCCATCACTCATGTGACAACTACTAGAATTTTCTACCACCAAAAGGTAAGAAGCTTCAGCATAAGAAATTATTCAAAAGAAAAATTAGTGAAAATTACCACATTCGAAACAGATGGGGGGAGCATCTAAGCAGTCATGCTCCACGTAGCTTTTAAGTGCCAAGCCTGCCTTAAACA---AATAAGGTTTCTTCCCCATAAGAAGTGCCCAAGCCCGGCACGTCATCCAGGGCACTCGTGATTGTGAGACAATCATTTCCCTATAACACACACTGATTGCCATCCTCAAAGGCAAATCTGTAAACTACTTTTCCCCACAGAGTAACACAACAGCAGGCCCCACTGACTCAAGAAACAGGAACATGCAGCTAACCAGATGTACAGGACAGTAATCCACACACCAACCAACCTTTGATGTTACGCTAAGATACTGAATGCCAAAAGTGTGGGAAGGAAGACAATGATCTCCACGTGAGCCCTGGAAGG
>gene=chr10_432402-433402; species=ponAbe
CCCTGTATTCATATGCCCATCACTCATGTGACAACTACTAGAAGTTTCTACCTCCAAAAGGTAAGAAGCTTCAGCATAAGAAATTATTCAAAAGAAAAATGAGTGAAAATTACCACATACGAAACAGATGGGGGAAGCGTCTAAGCAGTCATGCTCCACGTAGCTTTTAAGGGCCAAGCCCGCCTTAAACAAATAACAAGGCTACTTCCCCACGAGAAGTGACCAAGCCCGGCACGTCATCCAGGGCATTCGTGACTGTGAGACAGTTGTTTCCCTACAACACACGCAGATTGCCATCCTCAAGGGCAAATCTGGAAACTACTTTTCCCCGCAGAGTAACACAACAGCAGGTCCCACCGACTCAAGAAACAGGAACATCCAGCTAACCAGATGTACGGGACAGTGACCCACACACGAACCAACCTTTGACGTTACCCTAAGATACTGAATGCCAAAAGTGCGGGAAGAAAGATAATGATCTCCACGTGAGCCCTGGAAGG
>gene=chr10_432402-433402; species=rheMac
TCCTGTATTCATATGCCCATCACTCATGTGACAACTACTAGAATTTTCTACCACCAAAAGGTAAGAAGCTTCAGCATAAGAAAATATTCAAAAGAAAAATTAGTGAAAATTACCACATTCGAAACAGATGGGGGGAGCATCTAAGCAGTCACGCTCCACATAGCTTTTAAGTGCCAAGCCTGCCTTAAACA------AAGGTTTCTTCCCCATAAGAAGTGCCCAAGCCCGGCACGTCATGCAGGGCACTCGTGATTGTGAGACAATCATTTCCCTGTAACACACACTGATTGCCATCCTCAAAGGCAAATCTGTAAACTACTTTTCCCCACAGAGTAACACAACAGCAGGCCCCACTGACTCAAGAAACAGGAACATGCAGCTAACCAGATATACAGGACAGTAATCCCCACACCAACCAACCTTTGATGTTACGCTAAGATACTGAATGCCAAAAGTGTGGGAAGGAAGATAATGATCTCCACGTGAGCCCTGGAAGG
>gene=chr10_1656197-1657197; species=hg19
AGAGTGCTTATTCAGATGGAAATAAAATGACTTTTCTTTACTGGAAATTATACCTTGAAGTCTAAATGTCCATCACTGATACAACACACAGACAGCCTGAAAACCACCGAGGCTGTTAAAGAGAAGAATGCAGCATTTCCATTTTCTCAAAGGAAAAATTTATATTTTTGTACAGATGTCATCAACTTAACATGGTAAAAGGTAAATCTATTGTTTCAATACAAAAGTTAAAAAAATTGATTACATTAACAGAACATCAATGTTTATTACAGCTTTAAAAAGCAAAATAGATACTGTTCTCTCCTTAAAACATTGTTTTCTCATTGGAACTTTTAAACTAGGCAAAGCAAAAACATTTGGCTACATCAGCCTGGGTTTTAATTTGAATTTTAAAGAATACAGAAAAAGCAATGATTTTATTTATCTAAATTAAGGATCAATTTCTGAAAGTTCACCAAACATGGGAGATGTTGCTCTCAGGGTTTATAACGAGTGAAATA
>gene=chr10_1656197-1657197; species=bosTau
AGAGTGCTTATTCAGATGGAAATAAAATGACTTTTCTTTACTGGAAATTATACCTCGAAGTCTAGATGTCCATCATCGGCATAACACACAGACA-----AAAGCAGCCGAAGCTGTTAAAGAGGGAAGTACAGTGTTTCCATCTTCTCGAGGGGAAAATGAGTATTTTTGTACAGATGTCATCAACTTAAAATGGTAAAAGGCCAAACTATTGTTCTAGGACA-AAGTAAAAAATGTTGATTGTATTATCAGAATAT--AGGCTTATGGCAGCCTT-GAAA-GCAAATAAATAACATTTTATCATTAGACCACTGTCTTCTCCAAGACATTTTAAAGCCAGGCAAAGCAAGTGCATTTAG-TACATCAGCCATGGCTTTA--------------------------AGCAATGGTTTTATTTTCCTAAGTGATGGATCAATGTGTGAAAGTTAATAAAACCCAG----TGTTGCTATGAGGGTTTACAACGAG-G-GAAA
>gene=chr10_1656197-1657197; species=calJac
AGAGTGCTTATTCAGATGGAAATAAAATGGCTTTTCTTTACTGGAAATTATACCTTGAAGTCTAAATGTCCATCATTGATACAACACACAGACAGCCCAAAAGCCACTAAGGCTGTTAGAGAGAAGAATACGGCATTTCCATTTTCCCAAAGGAAAAGTATATATTTTTGCACGGATATCATCAACTTAACATGGTAGAAGGTAAATCTGTTGTTTAAATGCAAAAATCTAAAAAATGGATTACATTAACAGAACAT--ATGTTTATTACAGCTTTAAAAAGCAAAATAGATATTGTTTTCTCCTTAAACCATTGATTTCTCATTGGGACTTTTAAACGAGGCAAAGTGAACACATTTGGCTAAATCAGCCCAGGTTTTAGTTTGAATTTTACAAAATACAGAAAAAGCAATGGTTTTTCTTTTCTGAATTATGGATCAATTTCTGAAAGATCATGAAACATGGGAGATGTTGCTCTCAGGGTTTATAATGAGTGAAATA
>gene=chr10_1656197-1657197; species=canFam
AGAGTGCTTATTCAGATGGAAATAAAATGACTTTTCTTTACTGGAAATTATACCTTCAAGTCTAAATGTCCATCACCGATGCA--ACACAGACA-----AAAGCAGCCAAAGCTGCTA-ATGGAGAAGTAGAACCTTTCCATCTTCTCGAGGGGAAAGTGTATA-TTTTGTACAGATGTCACCAACTTAAAATTATAAAACATAAGACTATGA-----AGACA-AAGTATAAAAAGTTGATTATATTATCAGAATAT--TGGCTTATTGCAGTCTT-AAAAGCAAGATAAATAATATTTTCTCCTTAGACCACCATCTTCTCCTTGGGACTTTTAAACCAAGTAAAGCAAATACATTTGGGTACATCAGTCCAGGTTTTAATGTGAACGTTATAA-------AAAAAACA--GATTTTATTTTCCTAA-TACTAGATCAATTCTTGAAAGTTAGTAAAACTTGGAAA----TGCTATGAGGGTTTATAAATAGTG-AAAA
>gene=chr10_1656197-1657197; species=equCab
AGAGAGCTTATTCAGATGGAAATAAAATGACTTTTCTTTACTGGAAATTATACCTTGAAGTCTAAATGTCCATCATCGATATAACACACAGACA-----AAAGCAGCTGAAGCTGTTAGAGAGAGAAGTATAGCATTTCCACATTCGCAAGGGGAAAATGTATATTTTTGTACAGATGTCATCAACTTAAAATGGTAAAAAGTAAAACTATGATTTTTGGACA-AAGTAAAAAAGGTTGATTATATTATCAGAATAT--GGGTTTATCGCAGCCTT-TAAAGCCAAATAAATAACATTTTCTCTTTAAACCATTGTTTTCTCATTGGGACTTTTAAACCAGGCAAAGCAAACACATTTGGATACATCAGT-CAGGTTTTAATGTGAATGTTATAAAATACA--AAAAGCAATGATATTGTTTTCCTAAATGATGGATGAATTTTTAAAAGTTAGTACAACTCAGAAG-TGTTTCTATTAGGGTTTACAGTGAGTGAAAGA
>gene=chr10_1656197-1657197; species=gorGor
AGAGTGCTTATTCAGATGGAAATAAAATGACTTTTCTTTACTGGAAATTATACCTTGAAGTCTAAATGTCCATCACTGATACCTCACACAGACAGCCTGAAAACCACCGAGGCTGTTAAAGAGAAGAATGCAGCATTTCCATTTTCTCAAAGGAAAAATTTATATTTTTGTACAGATGTCATCAACTTAACATGGTAAAAGGTAAATCTATTGTTTCAATACAAAAGTTAAAAAAATTGATCACATTAACAGAATATCAATGTTTATTACAGCTTTAAAAAGCAAAATAGATACGGTTCTCTCCTTAAACCATTGTTTTCTCAT-GGAACTTTTAAACTAGGCAAAGCAAAAACATTTGGCTACATCAGCCTGGGTTTTAATTTGAATTTTACAGAATACAGAAAAAGCAATGATTTTATTTATCTAAATTAAGGAT---------------------------------------------------------------
>gene=chr10_1656197-1657197; species=panTro
AGAGTGCTTATTCAGATGGAAATAAAATGACTTTTCTTTACTGGAAATTATACCTTGAAGTCTAAATGTCCATCACCGATACAACACACAGACAGCCTGAAAACCACCGAGGCTGTTAAAGAGAAGAATGCAGCATTTCCATTTTCTCAAAGGAAAAATTTATATTTTTGTACAGATGTCATCAACTTAACATGGTAAAAGGTAAATCTATTGTTTCAATACAAAAGTTAAAAAAATTGATTACATTAACAGAATATCAATGTTTATTACAGCTTTAAAAAGCAAAATAGATACTGTTCTCTCCTTAAACCATTGTTTTCTCATTGGAACTTTTAAACTAGGCAAAGCAAAAACATTTGGCTACATCAGCCTGGGTTTTAATTTGAATTTTACAGAATACAGAAAAAGCAATGATTTTATTTATCTAAATTAAGGATCAATTTCTGAAAGTTCACCAAACATGGGAGATGTTGCTCTCAGGGTTTATAACAAGTGAAATA
>gene=chr10_1656197-1657197; species=papHam
AGAGTGCTTATTCAGATGGAAATAAAATGACTTTTCTTTACTGGAAATTATACCTTGAAGTCTAAATGTCCGTCATCGATACAACACACAGACAGGCTGAAAGCCACCGAGGCTGTTAAAGAGAAGAATACAGCGTTTCCATTTTCTCAAAGGAAAAATTTATATTTTTGTACAGATGTCATCAACTTAACATGGTAAAAGGTAAATCTATTGTTTCAATACAAAAG-TAAAAAAACTGATTACATTAACAGAATAT--ATGTTTATTACAGTTTTAAAAAGCAAAACAAATACTGTTCTCTCCTTAAACCATTGTTTTCTCATTGAAACTTTTAAAC------------------------------------------------------------------------------------------------------------------------------------------------------------------
>gene=chr10_1656197-1657197; species=ponAbe
AGAGTGCTTATTCAGATGGAAATAAAATGACTTTTCTTTACTGGAAATTATACCTTGAAGTCTAAATGTCCATCACTGATACAACACACAGACAGCCTGAAAACCACCGAGGCTGTTAAAGAGAAGAATACAGCATTTCCATTTTCTCAAAGGAAAAATTTATATTTTTGTACAGATGTCATCAACTTAACATGGTAAAAGGTAAATCTATTGTTTCAATACACAAGTTAAAAAAATTGATTACATTAACAGAATATCAATGTTTATTACAGCTTTAAAAAGCAAAATAGATACTGTTCTCTCCTTAAACCATTGTTTTCTCATTGGAACTTTTAAACTAGGCAAAGCGAAAACATTTGGCTACATCAGCCTGGGTTTTAATTTGAATTTTACAAAATACAGAAAAAGCAATGATTTTATTTATCTAAATTAAGGATCAATTTCTGAAAGTTCACGAAACATGGGAGATATTGCTCTCAGGGTTTATAACGAATGAAATA
>gene=chr10_1656197-1657197; species=rheMac
AGAGTGCTTATTCAGATGGAAATAAAATGACTTTTCTTTACTGGAAATTATACCTTGAAGTCTAAATGTCCATCATCGATACAACACACAGACAGCCTGAAAGCCACCGAGGCTGTTAAAGAGAAGAATACAGCGTTTCCATTTTCTCAAAGGAAAAATTTATACTTTTGTACAGATGTCATCAACTTAACATGGTAAAAGGTAACTCTATTGTTTCAATACAAAAG-TAAAAAAACTGATTACATTAACAGAA-----ATGTTTATTACAATTTTAAAAAGCAAAACAAATACTGTTCTCTCCTTAAACCATTGTTTTCTCATTGAAACTTTTAAACTAGGCAAAGCAAAAACATTTGGCTACATCTGCCCGGGTTTTAGTTTGAATTTTACAAAATACAGAAAAAGCAATTATTTTATTTTTCTAAATTAAGGATCAATTTCTGAAAGTTCATGAAACATGGGAGATATTGCTCTCAGGGTTTATAATGAGTGAAATA
>gene=chr10_1795402-1796402; species=hg19
TGGAGCCTGTCCCTGATGACAAGGTTCATGATGACAGCCACAATACTGCTCAACCTGATGTCTCAGAGGACCCAGGAAGGAGGCAGCTTTCTGAAAATGGCTATGAGAAAAAACAGTAAATCCACATCTCTCTAAGTCTAAATACTTCCTGCTAAGAGTGTTATAGATTACAGTTTCTACAATCATGAGAAACACTCACCTGGGGTTTGCTACCCACTGTATCTGGGTGTGGATATTAAAGACATTGTTCTAAATACTCTTCTCTACAACTCAAGACAGAAATTTTCATCATCCTCACGCCTCAGAGGAAATGGCTTATTTTTGAAGCTCTATTAGTACATGTGCTCAAAACCCAAGTGTTTTTTTTCTTATGTATGTTATGCCTTTGTTTTTATCTACGTTGTCTTTAAAAGTTTTTTGGTGCACATGGAAAAAAATAAATGAAAGAGAATTTTCACATCTCTCTAGGTGTACTATAAATTCAAATTTTCAAGCTTAAG
>gene=chr10_1795402-1796402; species=bosTau
CGGAGCCTTTTTTTTACGGGAAGTTTCAGGATGACAGCCACAATCCCTCTCGACATGACATCCCAGAGGACCAGGAGAAGAGGTGGCTTTCTAAAAATGGCAGCGAGGAAAAACAGTAAATCCACATCTCTATAAACCCAGATGCTTCCAACCAATACTATTATAT---------------------------------------TTTGATCCTAACTATACCTGGATGTGGCTACTAAGCACATTAGTCTAAATG-CTTTCCCCAAACCTCATAATAGTAATTTTCACACCTTGCACATGTGATAAGATATAGTTTATTTCTAAAGCTCAATGAACACAAGCATTCAATTCCCCAGTTATTTGTTTCACATTTATGTTATGTTTTTACTTTTACTTACTCTGTTTTT-----TTTTTTTGTAAAAACAGAT-AAAAGGTATGAAAGAGAATTTTCA---------------TACATTAATTTGGATCTTTGACCTTAAG
>gene=chr10_1795402-1796402; species=calJac
TGAAGCCTGTTTCTGATGGCAAGGTTCACGATGACAGCTACAATACTGCTCACTGTGATGTCCCAGAGGACCCGGGAAGGAGGCAGCTTTCTAAAAATGGCCGTGAGGAAAAACAATAAATTCACATCTCTGTAAATCTAAATGCTTCCTGCCAATAGTGTTACAGATTACAATTTCTACAATCATGAGAAACACTCACCTGGGATTTGCTACCCACTGCATCTGAGTGTGGATATTGGACACGTGGTTCTGAATACTCTTCTCTGTAACTC-------AAATTCTCATCCTCCTGGTGCCTTTGAGGAGATGGTTTATTTTTACAGC----TTGGTACATGTGCCCCAAACCCAAGTGATTTGTTTCATATTTACATTATGCCTTTATTTTTATCTACTTTGTCTTTAAAAGTTTTTTGGTGCACATGGAAAAAAACAAATGAAAGAGAATTTCCACATTTCTCCAGGTCTAATATAAATTTATATCTTCAAGCTTAAA
>gene=chr10_1795402-1796402; species=canFam
CTGGGCCTTTTCCTTATGGAAAGGCTCATGATG--AGCCACAGTGGCTC--GACACGACGTCCCAGCGGACCCGGAGAGGAGGCAGCTTTCTAAAACCGGCAGGGAGGAAAAACGAGAAACCCACATCTCCACAAAGCCAAATGCTTCCAACCCACACtattatatattataatttCTACCGCTGTGGAA-AAGTCCCCCCAGGATTCGGTTCCGACTGTATCTGGGCGTGGATATTAAGCACATCACTC----CA-CCTTCCCCACAACTCAAAATAGAAATTTTCATGACTCACACATCCAATAGGATATGGCTTATTTCTAATGTTTA-------TA--------ACACCCAAGTGTTCAACCCCA---------TTTGTTTGTACTTTTACCTACGCTGTATTTAAAAGTTTCTTTACAGAAAAGAAA-AAAATGGATGAAAGAGAACTTTGTGCTCTCACCATAATTAACATTAATTCAA-TCTCTAAAGTCAAA
>gene=chr10_1795402-1796402; species=equCab
CTGAGGCTTCCCCTCCTGGAAAGGCTCACCGTGACAGCCACGCTGCCTCTCGACATGATGTCCCAGAGGACCAGGAGAAGAGGCAGCATTCTAAAAATGCCAGTGAAAAGAAACAGTCAATCCACAGCTCTACAAAACCCAACGCTTCCCACCAACACCATCACATATGACAATTCCTACAGCGGTGCAAGAAAACCCCCTGGGATTTGATTCCAGCTAAATCTCCAAGTAGATATTGAGCATGTTATTCTAAATA-CTTTCCCCAAAACTCAAAATAGAAATTTTCATGACTCTCGCATCTAATAGAAAATGA--CTTTTTTAAAGCTCAACTAACACAAACTTTCAATTTCCAAGTGATTTGTTTCA--TGTATGTTGCATTTTTACTTTTGTCTACTGTATTTTTAAATGTTTTTTGGTAAAAATGGAA-AAAATTTATGAAAGACAATCTTCAAATCTCCCCATATTGACTATTAATTCAAATCTTCAAATTTAAT
>gene=chr10_1795402-1796402; species=gorGor
TGGAGCCTGTCCCTGA-GGCAAGGTTCATGATGACAGCCACAATACTGCTCAACCTGATGTCTCAGAGGACCCAGGAAGGAGGCAGCTTTCTGAAAA-GGCTATGAGAAAAAACAGTAAATCCACACCTCTGTAAGTCTAAACACTTCCTGCTAAGAGTGTTATAGATTACAGTTTCTACAATCATGAGAAACACTCACCTGGGGTTTGCTACCCACTGTATCTGGGTGTGGATATTA-AGACATTGTTCTACATACTCTTCTCTACAACTCAAGACAGAAATTTTCATCATCCTCACGCCTCAAAGGAAATGGCTTATTTTTGAAGCTCTATTAGTACATGTGCTCAAAACCCAAGTGTTTTTTTTCGTATGTATGTTATGCCTTTGTTTTGATCTACGTTGTCTTTAAAAGTTTTTTGGTGCACATGGAAAAAAATAAATGAAAGAGAATTTTCACATCTCTCTAGGT-TAATACAAATTCAAATTTTCAAGCTTAAG
>gene=chr10_1795402-1796402; species=panTro
TGGAGCCTGTCCCTGATGGCAAGGTTCATGATGACAGCCACAATACTGCTCAACCTGATGTCTCAGAGGACCCAGGAAGGAGGCAGCTTTCTGAAAATGGCTATGAGAAAAAACAGTAAATCCACACCTCTGTAAGTCTAAATACTTCCTGCTAAGAGTGTTATAGATTACAGTTTCTACAATCATGAGAAACACTCACCTGGGGTTTGCTACCCACTGTATCTGGGTGTGGATATTAAAGACATTGTTCTAAATACTCTTCTCTACAACTCAAGACAGAAATTTTCATCATCCTCACGCCTCAGAGGAAATGGCTTATTTTTGAAGCTCTATTAGTACATGTGCTCAAAACCCAAGTGTTTTTTTTCGTATGTATGTTATGCCTTTGTTTTTATCTACGTTGTCTTTAAAAGTTTTTTGGTGCACATGGAAAAAAATAAATGAAAGAGAATTTTCACATCTCTCTAGGTCTAATATAAATTCAAATTTTCAAGCTTAAG
>gene=chr10_1795402-1796402; species=papHam
TGGAGCCTGTTCCTGATGACAAGGTTCATGATGACAGCCACAATACCGCTCAACGTGATGTCCCGGAGGACCCAGGAAGGAGGTAGCTTTCTAAAAACCGCTATGAGGAAAAACAGTAAATCCACATCTCTGTTAGTCTAAATACTTCCTGCCAGTAGCGTTATAGATTACAGTTTCTACAATCATGGGAAACAGTCACCTGGGGTTTGCTACCCACTGTATCTGGGTGTGGATATTAAATACATTGTTCTAAATATTTTTCTCTATAACTCAAACCAGAAATTTTCATCATCCTCATGCCTCAGAGGAAATGGCTTATTTTTAAAGCTCTATGAGTACACGTGCTCAAAACCCGAGAGTTTTGTTTCATATATACGTTATGCCTTTGTTTTTATCTACGTTGTCTGTAAAAGTTTTTTGGTGCACATAGAAAAAAATAAATGAAAGAGAATTTTCACATCTCTCTAGGTCTAATATAAATTCAAATCTTCTAGCTGAAG
>gene=chr10_1795402-1796402; species=ponAbe
TGGAGCCTGTTCCTGATGGCAAGGTTCATGATGACAGCCACAATACTGCTCAATCTGATGTCCCAGAGGACCCAGGAAGGAGGCAGCTTTCTAAAAATGGCTATGAGAAAAAACAGTAAATCCACGTCTCTGTAAGTCTAAATACTTCCTGCCAATAGTGTTATAGATTACAGCTTCTACAATCATGAGAAACACTCACCTGGGGTTTGCTACCCACTGTATCTGGGTGTGGATATTAAAGACATTGTTCTAAATACAATTCTCTACAACTCAAAACAGAAATTTTCATCATCCTCATGCCTCAGAGGAAATGGCTTATTTTTGAAGCTCTATTAGTACATGTGCTCAAAACCCAAGTGCTTTTTTTCATATGTACCTTATGCCTTTGTTTTTATCTACGTTGTCTTTAAAAGTTTTTTGGTGTACATGGAAAAAAATAAATGAAAGAGAATTTTCACATCTCTCTAGGTCTAATATAAATTCAAATCTTCAAGCTTAAG
>gene=chr10_1795402-1796402; species=rheMac
TGGAGCCTGTTCCTGATGACAAGGTTCATGATGA----CACAATACTGCTCAACGTGATGTCCCGGAGGACCCGGGAAGCAGGCAGCTTTCTAAAAACGGCTATGAGGAAAAACAGTAAATCCACATCTCTGTTAGTCTAAATACTTCCTGCCAGTAGTGTTATAGATTACAGTTTCTACAATCATGAGAAACACTCACCTGGGGTTTGCTACCCACTGTATCTGAGTGTGGATATTAAATACATTGTTCTAAATATTTTTCTCTATAACTCACAACAGAAATTTTCATCATCTTCATGCCTCAGAGGAAATGGCTTATTTTTAAAGCTCTATGAGTACATGTGCTCAAAACCCGAGAGTTTTGTTTCATATATACGTTATGCCTTTGTTTTTATCTACGTTGTCTTTAAAAGTTTTTTGGTGTACATAGAAAAAAATAAATGAAAGAGAATTTTGACATCTCTCTAGGTCTAATATAAATTCAAATCTTCAAGCTTAAG
>gene=chr10_2214289-2215289; species=hg19
TCTTCACTTCTAAATACTGTTGTTTTGTGTTTTCACTTTTCCTGTAAAATAGACATTTAAAGAATTAACTAATTATAATAGGCTATCTATATAATCACTATGATCTGGTATCATCATTCTGATGGTTTAAAGACTTTTGGAGCAAGACTTTGTGTCTTGTTCTACACCGAATAAAAACTATGCAGTTGCAGGTGCACCCACACAATGCACACATAGTTTCTAATATTGGTGATCCTTCACTTCTGAAACCATATGGAATAAGAACAAAATTACTCCTCTCATAAAAAAGTGTCTAACATATTAAAAGTATTTTTTAAAAGATTTCCAATTTGTAAAGAATGGAAAGGTTTGTGGTTGACCCATGCGCTCTCATTCGATCCTCTGCCCTTTCCCCTCCATAGTTCTCACCTTCCACGTCTCCCGGGAACAGAGCCTGTAACGTTATTCAGCACACCTTCTGTTGAGCAGAGCACCTGACTTCAAGGAATGTACAACGGCTT
>gene=chr10_2214289-2215289; species=bosTau
TTTATGC----------TGATTCC-----TCCTCATCTTTCCTGCAACATATGGATTTGAGAGAT---CT-ATTTTAGCAGGTTTTCTGTATCATCACCATAACCCAGCAGG---------TGGTTTTACAGAC-ATGTGGGCAGCAGCTTGTTTTTTGTCTCTCACAGAAGAAAAACTATGCCGTTGGTGGTGCAGGCCCATG-AGTGTACAC--TCTCTCATGTCCTAGAGCCTTTGTCTCTGGAA-------AAATATGAGCTAAAGTAGGCCTTCC--GAGGAATTGCAGACTCTGACAACATTGTTTTTTTAAAGAGTTCCA-TTTGTAAGGCGTTGCA---TTTGTAATGACCCAGTCTGGTCTAGTTT-ATGCTCTGCCA-TTCTTCACCTGGG-TCACTCCTGCTGTTTCCTTGTTGAACAGACCCTCTGATGCTATTGAGCATGTGTCCTATTGAGCTGAGTGCATGATTTCAAGGAATGGACAACTACTT
>gene=chr10_2214289-2215289; species=calJac
TCTTCACTTCGAAATATTATTGTTGGTTTTTTTCACTTTTCTTGTAAAATATATGTTTaaagaattaa---------------TATCTACAGAGTAACTATGATTTAGTATCATCATTCTGAGGGTTTAAAGGCTTTGGGGGCAAAATTTTGTGTCTTGTTCTACACCAAATAAAAACTATGCAATGGCAAGTGCACCCACACAATGCACACATAGTTTTCAATATCGCTTACCCTTCATTTCTGAAAATGTGTGGGGTAAGAACAAAGTTACTCCTCTCATAAAAAAGCGTATAACATATTAGAAGTATCTTTTAAAAGATTTCCAATTTATAAAGAATGG-AAGGTCTGTGGTTGACCCATTCACTCTCATTTGA-CCCCTGCCCTTTCCTCTCCGTGGTTCTCACCTTCCATGTCTCCTGGGAACAGAGCCCGTAACGTTTTTCAGCACACCTTCTGTTGAGCTGAGCACCTGACCTCAAGAAACGCACGAGGGCTT
>gene=chr10_2214289-2215289; species=canFam
TttttGCTTCTAAAGACTGTTTCC-----TCTTCACTTTTCCTATAAAAAATGGATCGAAGAAAA---CTAATTTTGGTAGGTTGTCTATG-AGTTACTGTAATCTAGTACGGACACTGCGGCTTTAGGAAGGCCTTTAGGACAGCAGCACATTCCTTGTTTTTCACTG----ACAACTATGCAATTACAGGTACACGCACACC-TGCATACACAGCTTCTAACCTCACCGACCCTTCCTTTCTGGAACAGAGTACAGGAGGAGCTAAAGCACTTCCATC--GAAGCACTGTGGAATCTAACAACACTA-TTTCTGAAAGATTTCTATTTTCTGAAGAACCACAAG-TTTGTAATTAATCGGCTTGGTTTTGGTC-ACTCTCTGT---TTCTTCCCCCGGGTTCATGCCAACTATTTCTTTAACTAATAGAACCTGTGATGTGATTTAGCA--CGTTTTGTCCAGCAAAACACCTCATCTCAAGGAAC------CCAATT
>gene=chr10_2214289-2215289; species=equCab
TCTTTACTTCTATATACTGCTTCC-----TCTTCATTTTTCCTGTAAAATATGGATTTAAGAAAA---CTAATTTTAGCAGACTGTCTATGTAGTCAC---AGTCTCGTATGGACACTTTGTGGTTTTAAAGACTTTTGGGGCATCAGCACGTTTCTTGGTTTTCACTGAACAAAAACTATGCCATCAGCAGTGCACGCACACA-CGTACACACAATCTCTAATGTTACCAATCCTTTGTTTCTGGAAGAGAATAAAATGTGAGCTAAAGTACTCCCATC--AAAGAACTGCAGAGTCTAACACAATTA-TGCTCGAAAGATTTCTATTTTGTAAAGAACAGCAAGTTTTGTAACTAATCAGTTTGACCTCGTTT-ACCATCTGT---TGCTTTGCCCAGG-TCAAGCCCGCTGTATCTCGAACCAACGGAACTTGTGATACTGCTTAGCGCTCATTCTGTCTAGCAAAGAGCCTTGTTTCAGGGAACACACCACTACTC
>gene=chr10_2214289-2215289; species=gorGor
TCTTCACTTCTAAATACTGTTGTTTTGTGTTTTCACTTTTCCTGTAAAATAGACATTTAAAGAATTAACTAATTATAGTAGGCTATCTATATAATCACTATGATCTGGTATCATCATTCTGATGGTTTAAAGACTTTTGGAGCAAGACT-TGTGTCTTGTTATACACCGAATAAAAACTATGCAGTTGCAGGTGCACCCACATAATGCACACATAGGTTCTAATATTGGTGATCCTTCACTTCTGAAACCATATGGAATGAGAACAAAATGACTCCTCTCATAAAAAAGTGTCTAACATATTAAAA-TATTTTTT-AAAGATTTCCAATTTGTAAAGAATGGAAAGGTTTGTGGTTGACCCATG-GCTCTCATTCGATCCTCTG-CCTTTCCCCTCCATGGTTCTCACCTTCCATGTCTCCCGGGAACAGAGCCTGTGACGTTATTCAGCACACCTTCTGTTGAGCAGAGCACCTGACTTCAAGAAATGCACAACGGCTT
>gene=chr10_2214289-2215289; species=panTro
TCTTCACTTCTAAATACTGTTGTTTTGTGTTTTCACTTTTCCTGTAAAATAGACATTTAAAGAATTAACTAATTATAATAAGCTATCTATATAATCACTATGATCTGGTATCATCATTCTGATGGTTTAAAGACTTTTGGAGCAAGACTTTGTGTCTTGTTCTACACCGAATAAAAACTATGCAGTTGCAGGTGCACCCACACAATGCACACATAGTTTCTAATATTGGTGATCCTTCACTTCTGAAACCATATGGAATAAGAACAAAATGACTCCTCTCATAAAAAAGTGTCTAACATATTAAAAGTATTTTTTAAAAGATTTCCAATTTGTAAAGAATGGAAAGGTTTGTAGTTGACCCATGCGCTCTCATTCGATCCTCTGCCCTTTCCCCTTCATGGTTCTCACCTTCCATGTCTCCCGGGAACAGAGCCTGTAACGTTATTCAGCACACCTTCTGCTGAGCAGAGCACCTGACTTCAAGGAATGTACAACGGCTT
>gene=chr10_2214289-2215289; species=papHam
TCTTCACTTCTAAATACTATTGTTTTGTATTTTCACTTTTCCTGTAAAATATACATTTAAAGAATTAACTAATTTTAATAGGCTACCTATATAATCACCATGATCTGGTATCATCATTCTGATGGTTTAAAGACTTTTGGAGCAAGATTTTGTGTCTTGTTCTACATTGAATAAAAACTATGCAGTTGCAGGTGCCCCCACACAATGCACACACAGTTTCTAACATCAGTGATCCTTCATTTCTGAAAACCTATGGAATAAGAACAAAATGACTCCTCTCATAAAAAAGTGTCTAACCTATTAAAAGTATTGTTTAAACGATTTCCAATTTGTAAAGAAAGGAAAGATTTGTGATTGACCCATGCACTTTCATTGGATCCTCTGCCCTTTCCTCTCCCTGGTTCTCACCTTCCATGTCTCCGGGGAACAGAGGCTGTAACGTTATTCAGCACACCTTCAGCTGAGCAGAGCCCCTGACTTCAAGAAATGCACAACGGCTT
>gene=chr10_2214289-2215289; species=ponAbe
TCTTCACTTCTAAATACTGTTGTTTTGTGTTTTCACTTTTCCTGTAAAATATACATTTAAAGAATTCACTAATTATAGTAGGCTATCTATATAATCACCATGATCTGGTATCATCATTCTGATGGTTTAAAGACTTTTGGAGCAAGATTTTGTGTCATGTTCTACACTGAATAAAAACTATGCAGTTGCAGGTGCACCCACACAATGCACACATAGTTTCTAACATTGGTGATCCTTCACTTCTGAAACCATATGGAATAAGAACAAAATGACTCCTCTCAT-AAAAAATGTCTAACATATTAAAAGTATTTTTTAAAAGATTTCCAATTTATAAAGAATGGAAAGGTTTGTGGTTGACCCATGCGCTCTCATTCGATCCTCTGCCCTTTCCTCTCCATGTTTCTCACCTTCCATATCTCCCGGGAACAGAGCCTGTAACGTTATTCAGCACACCTTCTGCCGAGCAGAGCACCTGACTTCAAGAAATGCACAACGGCTT
>gene=chr10_2214289-2215289; species=rheMac
TCTTCACTTCTAAATACTGTTGTTTTGTATTTTCACTTTTCCTGTAAAATATACATTTAAAGAATTAACTAA------TAGGCTACCTATATAATCACCATGATCTGGTATCATCATTCGGATGGTTTAAAGACTTTTGGAGCAAGATTTTGTGTCTTGTTCTACATTGAATAAAAACTATGCAGTTGCAGGTGCACCCACACAATGCACACACAGTTTCTAACATCAGCGATCCTTCATTTCTGAAAACCTATGGAATAAGAACAAAATGACTCCTCTCATAAAAAAGTGTCTAACCTATTAAAAGTATTGTTTAAATGATTTCCAATTTGTAAAGAAAGGAAAGATTTGTGATTGACCCATGCGCTTTCATTGGATCCTCTGCCCTTTCCTCTCCCTGGTTCTCACCTTCCATGTCTCCCGGGAACAGAGGCTGTAACGTTATTCAGCACACCTTCAGCTGAGCAGAGCCCCTGACTTCAAGAAATGCACAACGGCTT
>gene=chr10_5839066-5840066; species=hg19
tactcgagaggctgaggcaggagaatcacatgaatctgggaggtggagaatcacatgaatctgggaggtggaggttgcagtgagctgggatggcaccactgtactccagcctgagtgacaaagcaagactccatctcaagaaataaataaataaaacaaGATTATTTGTCAATGACACTGTATAGTTCTCTATACGGACTGTATATGCAGAACTAGGGTGTCACTGACAAATAGCAATCATCTAAATTCATTCTCTCCCAAATAAAAAGCTATCAAAGGCTTAATTTTGCTTTTGTATTATGTAAGGAATTCAAAATAAACCTTAGATTCTTCCTAATCAGAAAAGATAATTAAAATTAGTTCTAGTTCATTTATAATTTTTGagctttactgaggtataactgatacataaagaactgcctacttcctgcatacattttggtgagtctagacacaaggtacacccataacatcaccataaggtaccaatcatatccatc
>gene=chr10_5839066-5840066; species=bosTau
--------------------------------------------------------------------------------------------------------------------------------------------------------------------------------------------------------------------------------------------------------------------------------------------------------------------------------------------------------------------------------------------------------------------------------------------------------------------------------------------------------------------
>gene=chr10_5839066-5840066; species=calJac
tactcgagaggctgaggca-------------------------ggagaaccacgtgaacctgggaggtggaggttgcagtgagccaagatggcaccactgtactccagcttgagtgacaaagcaggactccatctcaataaataaataaataaaACAAGACTTTTTGTCAGGAA-------------------------GTATATGCAGAACTAGTATGTCACTGATAATCAGAAATCATTTAAATTCATTCTCTCCCAAATAAAAAGCTATCAAAGGCTTAATTTTGCTTTTGTATTATGTAAGGAATCCAAAATAAACTCCAGATTCTTCCTAATC--AAAAGACAATTAAAATTTGTTC--ATCAACTTATCATTTTTGagctttactaaggtgtaactgatacataaa-aacagcctatttcctgcatacattttggtgagtctggacataatgtacacccataacatcac---aaggtaccaattatatccatc
>gene=chr10_5839066-5840066; species=canFam
---------------------------------------------------------------------------------------------------------------------------------------------------------------------TTTTCAATGACACGCTAGCTCTGCAGATACACCCTACATATGTAGAA------------------------ATCATTTAAACTCATTCTCTTCTGAATAAAAAGTTAACAAAGGCTTAGTTTTGCTTCCATATTATGTAAGGAGTTAAAAATAAATTCTGGATTC-TTCAAATCAAAAAAGAC----AAAGTTAGTTCCAGCTAATTTTTAACTTCTG---------------------------------------------------------------------------------------------------------------------
>gene=chr10_5839066-5840066; species=equCab
---------------------------------------------------------------------------------------------------------------------------------------------------------------------------------------------------------------------------------------TAGACATCATTTAAACTCATTCTCTCCTGAATAAAAAGTTAACAAAGGCTTAATTTTGCTTTCGTATTATGTAAGGAGttaaaaataaatttt--------------------------------------------------------------------------------------------------------------------------------------------------------------------------------
>gene=chr10_5839066-5840066; species=gorGor
--------------------------------------------ggagaatcacatgaatctgggaggtggaggttgcagtgagctgggatggcaccactgtactccagcctgagtgacaaaacaagactccatctcaagaaataaaTAAGTAAAACAAGATTATTTGTCAATGACACTGTACAGTTCTCTATACGGACTGTATATGCAGAACTAGGGTGTCACTGACAAACAGCAATCATCTAAATTCATTCTCT-CCAAATCAAAAGCTATCAAAGGCTTAATTTTGCTTTTGTATTATGTAAGGAATTCAAAATAAACCTGAGATTCTTCCTAATCAGAAAAGATAATTAAAATTAGTTCTAGTTCATTTATAATTTTTGagctttactgaggtataactgatacataaagaactgcctacttcctgcatacattttggtgagtctagacacaaggtacacccataacatcaccataaggtaccaatcatatccatc
>gene=chr10_5839066-5840066; species=panTro
tactcgagaggctgaggca-------------------------ggagaatcacatgaatctgggaggtggaggttgcagtgagctgggatggcaccactgtactccagcctgagtgacaaagcaagactccatctcaagaaataaataaataaaaCAAGATTATTTGTCAATGACACTGTATAGTTCTCTATACGGACTGTATATGCAGAACTAGGGTGTCACTGACAAATAGCAATCATCTAAATTCATTCTCTCCCAAATAAAAAGCTATCAAAGGCTTAATTTTGCTTTTGTATTATGCAAGGAATTCAAAATAAACCTTAGATTCTTCCTAATCAGAAAAGATAATTAAAATTAGTTCTAGTTCATTTACAATTTTTGagctttactgaggtataactg----ataaagaactgcctacttcctgcatacattttggtgagtctagacacaaggtacacccataacatcaccataaggtaccaatcatatccatc
>gene=chr10_5839066-5840066; species=papHam
tactcaagaggccgaggca-------------------------ggagaatcacatgaacctgggaggtcgaagctgcagtgagctgggatggcaccactgtactccagcctgagtgacaaagcaagactccatctcaataaataaataaataaaaCAAGATTATTTGTCAATGACACTGTATAGTTCTCTACACAGACTGTATATGCAGAACTAGGGTGTCTCTGACAAATAGCAATCATTTAAATTCATTCTCTCCCAAATAAAAAGCTATCAAAGGCTTAATTTTGCTTTCATATTATGTAAGGAATTCAAAATAAACCTTAGATTCTTCCTAATCAGAAAAGACAATTAAAATTAGTTCCAGTTCATTTATAATTTTTGagctttacttaggtataactgatacataaataactgcctactttctgcgtacattttggtgactctagacacagggtacacccgtaacatcaccacaaggtaccaatcatatccatc
>gene=chr10_5839066-5840066; species=ponAbe
tactcgagaggctgaggca-------------------------ggagaatcacatgaatgtgggaggtggaggttgcagtgagctgggatggcaccactatactccagcctgagtgaaaaagcaagactccatctcaagaaataaataaataaaaCAAGATTATGTGTCAATGACACTGTATAGTTCTCTATACAGACTGTATATGCAGAACTAGGGTGTCACTGACAAATAGCAATCATCTAAATTCATTCTCTCCCAAATAAAAAGCTATCAAAGGCTTAATTTTGCTTTTGTATTATGTAAGGAATTCAAAATAAACCTTAGATTCTTCCTAATCAGAAAAGACAATTAAAATTTGTTCCAGTTCATTTATAAtttttgagctttactgaggtataactgatacataaaaaactgcctacttcctgcatacattttggtgagtctagacacagggtacacccataacatcaccataaggtaccaatcatatccatc
>gene=chr10_5839066-5840066; species=rheMac
tactcaagaggccgaggca-------------------------ggagaatcacatgaacctgggaggtcgaagctgcagtgagctgggatggcaccactgtactccagcctgagtgacaaagcgagactccatctcaataaataaataaataaaaCAAGATTATTTGTCAATGACACTGTATAGTTCTCTACACAGACTGTATATGCAGAACTAGGGTGTCTCTGACAAATAGCAATCATTTAAACTCATTCTCTCCCAAATAAAAAGCTATCAAAGGCTTAATTTTGCTTTCATATTATGTAAGGAATTCAAAATAAACCTTAGATTCTTCCTAATCAGAAAAGACAATTAAAATTAGTTCCAGTTCATTTATAATTTTTGagctttacttaggtataactgatacataaataactgcctactttctgcgtacattttggtgactctagacacagggtacacccgtaacatcaccacaaggtaccaatcatatctatc
>gene=chr10_6161021-6162021; species=hg19
ttttgcctttgccagaatgtcatgtaactggaaagcacataccatgcagcttttttcagactggctgcttttgcttggcaacgtgcctgtcagattcatgcatctcttgttgtggcttgatagctcgttctttattccactgtgcggatgtaccaccatatgtttatccattcacctactgacggccatattgattacttctagttcttggcagctatgagtaaagctataagcatccatgtgcaggtgtttcatggacacgttttcacattagcggggtacatatttaggagtgagactgctggattacatggtaagactTTCCTTTTGTCTCTCCCGTTTTCAAACTCTGTACTGGCATATAAATTTCCTCAAATCTCTCCCATCTTTAATGGAAATAGGTCAAACCTTGAATTTTTAGCCACTCCCCAACTCCCTGGTGTCCCCATTCTTCTCAGAGAATCCCAACATCCCGCCTCCACCTCCTTGCTTCTTACTGC
>gene=chr10_6161021-6162021; species=bosTau
ttttgccttttccagaagatcaagtca-tgaaa-tcatatggtgtgcagcctttc-cagactggcctccttcaggtagcatggtgtatttcagagtcctccgtgtctttctgttgctggatagctcatcttttattccgtcccctggatgtacca--gtttgtttatctgttctcctattgaaggacat--------cttccaggtctgggcgattacgaataacggcatgaacgttagtgtgtgggtttttcatgcacgtgtttgtgtactagtgtggggaatgcctggcagtgtgaa-gctggactgcatggca-ggcgtcagttttgCTTCTCCTG-CTGCACACCTTGTGCTGTCAAATAAGCATCTTCAAATCTCGCCCTTCTTTAGGGGGAAAATGTGAAGCCTTT-A-TTTTAACCCCCCTGCTGCT-CCCAGCGC-CCCT---TTCTCACAGAGTCCCTGCCCTCTGCTGCTGCAACCTTCCTTT-TATCAC
>gene=chr10_6161021-6162021; species=calJac
----------------------------------------------------------------------------------------------------------------------------------tttattccattgcgtggatgtaccacggtatgtttacccattcacctattgaaggccatattgattacttccagttcttggcagtta----taaagctatcagcatccatgtgtgggtgtttgacggacatgttttcacattagcagggtacttattaaggagtgtgattgctggattacatggtaagactTTCCTTTTTTCTCTCCTGTTTTTAAACTCCCTACCATCATATAAACTTCCTTCAGTCTCTCCCATCTTTAATGGAAATAGGTCAAACCTGGAATTTTTAGCCACTCCCCACCTCCCTAGTGTCCCCATTCTTCTCAGAGATTCCCAGCATCCTGCCTCCACCTCCTTGCTTCTGACCAC
>gene=chr10_6161021-6162021; species=canFam
ttttgctttttccagaatgcctcgtaattggaa-tcatacagtatgtggcctttt-cgaactggcttccatccctttacattcctcatttgagattcatttgtgtgtttctgtggcttggtagctcagtttccatcgcaatgtctcattgt----------------------ccctgttgcaggacatcctggtcacttctaggtgttggcaattacaaaccaagctgtcactgtttgtgtgcgggttctgtgtggacacgtgtggacattagttggataaatctctaggagggtgattgctggaccatgtg------------ctaagcctCTCCCGTTTTCAAGCCCCAGACTGGCATGTGAATATTCTCAAATCTCTCCCTTCTGTAAGGGAGAAAAGTTAAACCTTGAATTTTTAGCCACTCTCCTACTCCCCAGTAC--------TCTCA-AAGAATCCATGCTGTCTGTGGCCACCTGCTGACTTTCCCGCCC
>gene=chr10_6161021-6162021; species=equCab
tgttgcctttcccaaagtgtcatagaattggag-tcattcagtatgcagcctttt-cagactggcttccttcacttagcactgcgcatttgaggtccatccgtatctttttgtggcttgatagctcattt---attccattgtctggatgcccac--agttttttatccattctgctattgaaggacatcttggttaattctggtttttggccattaggaataaagctacgaacgtttgtatggaggtcttctgtggatgtgtttgtacatcagttgggtaaatatctacgagtgtgattgctggattatacggtaagact----ttttgcctCTCTCGTTTTCAAACCCTGTACTGGCATCCAAACGTTCTCAAAGCTTTCCATTCTT--AGGGGGAAAAGTCTAACCTTGAATTTTTAGCGACTTTCCTCCTTCCCAGTGCTC------TTCTC----AATCCCTACTCTCTACCACCACCTCCTTACTTTTGATCAC
>gene=chr10_6161021-6162021; species=gorGor
ttttgcctttgccagaatgtcatgtaactggaaagcacataccatgcagcttttttcagactggctgcttttgcttggcaacgtgcctgtcagattcatgcatctcttgttgtggcttgatagctcgttctttattccattgtgcggatgtaccaccatatgtttatccattcacctactgacggccatattgattacttctagttcttggcagctatgagtaaagctataagcgtccatgtgcaggtgtttcatggacatgttttcacattagcggggtacatatttaggagtgtgactgctggattacatggtaagactTTCCTTTTGTCTCTCCCGTTTTCAAACTCTGTACTGGCATATAAATTTCCTCAAATCTCTCCCATCTTTAATGGAAATAGGTCAAACCTTGAATTTTTAGCCACTCCCCAACTCCCTGGTGTCCCCATTCTTCTCAGAGAATCCCAACATCCCGCCTCCACCTCCTTGCTTCTTACTGC
>gene=chr10_6161021-6162021; species=panTro
ttttgcctttgccagaatgtcatgtaactggaaagcacataccatgcagcttttttcagactggctgcttttgcttggcaacgtgcctgtcagattcatgcatctcttgttgtggcttgatagctcgttctttattccattgcgcggatgtaccaccatatgtttatctattcacctactgacggccatattgattacttctagttcttggcagctatgagtaaagctataagcatccatgtgcaggtgtttcatggacatgttttcacattagcggggtacatatttaggagtgtgactgctggattacatggtaagactTTCCTTTTGTCTCTCCCGTTTTCAAACTCTGTACTGGCATATAAATTTCCTCAAATCTCTCCCATCTTTAATGGAAATAGGTCAAACCTTGAATTTT-AGCCACTCCCCAACTCCCTGGTGTCCCCATTCTTCTCAGAGAATCCCAACATCCCGCCTCCACCTCCTTGCTGCTTACTGC
>gene=chr10_6161021-6162021; species=papHam
----------------------------------------------------------------------------------------------------------------------------------------------------------------------------------------------------------------------------------------------------------------------------------------------------------------------------------------------------------------------------------------------------------------------------------------------------------------TTCTTCTCAGAGAATCCCAACGTCCCGCCCCCACCTCCTTGCTTCTGCCTGC
>gene=chr10_6161021-6162021; species=ponAbe
ttttgcctttgccagaatgtcacgtaactggaaagcacataccacacagcttttttcagactggctgctcttgcttggcaacgtgcctgtcagattcatgcatctcttgttgtggcttgatagctcgttctttattccattgtgcggatgtaccaccatatgtttatccattcacgtactgaaggccatatcgattacttctagttcttggcagctatgagtaaagctgtaagcatccatgtgcaggtgtttcatggacatgttttcacattagcggggtacatatttaggagtgtgattgctggattacatggtaagactTTCCTTTTGTCTGCCCCGTTTTCAAGCTCTGTACTGGCATATAAACTTCCTCAAATCTCTCCCATCTTTAATGGAAATAGGTCAAACCTTGGATTTTTAGCCACTCCCCAACTCCCTGGTGTCCCCATTCTTCTCAGAGAATCCCAACATCCTGCCTCCACCTCCTTGCTTCTTACTGC
>gene=chr10_6161021-6162021; species=rheMac
gtttgcctttgccagaatgtcatgtaattggaaatcacgtatcatgcagcttttttcagactggctgcttttgcttggcaatgtgcatgtcagatgcatgcatatc---ttgtggcttgatagctcgttctttattccatcgtgcggatgtaccaccatatgtttatccattcacctattgaaagccatattgatcacttctagttcttggcagctatgaataaagctataagcatccatgtgcgggtgtttcatggacatgttttcacattagcggggtacgtacttaggagtgtgattgctggattacgtggtaagactTTCCTTTTGTCTCTCCCGTTTTCAAACTCTGTACTGGCATATAAACTTCCTCAAATCTCTCCCATCTTTAATGGAAATAGGTCAAACCTTGAATTTTTAGCCACTCCCCAACTCCCTCGTGTCCCTATTCTTCTCAGAGAATCCCAACGTCCTGCCTCCACCTCCTTGCTTCTGACTGC
>gene=chr10_9828021-9829021; species=hg19
GCTATGAAGCCTCCATATAAAGTAACTTTAGTGTCTTTCCCATGTCCATTACAAAAAACAGTAAAAAGTATAAAAATTATAGGTAAAATTTGCACACCTCTTTCAGGAATACTGAAAGGAACATACTTATAAAAGTGAATAGCAAGTATTATGGTGAATCACTCAGGAATTGAGGTGACTCACAGAGGAGACTCCTCGATACTCCTTTGTCCAGTTATGATGATAAATTGACTATAGCAGCAGCCATGGCCAGAGAAAGCTTTGGTGATGATAGtggctcattccactaggcaagccacatagaccaacagagcgggcagctgagggtgacgagaatttaaaataagcaggagagtaagggaggagataagtgttggcttgtaagctgcaagcaataagaactacagtttatccaactaacattcctctttttaagttgcccaggaagagaggccagacataatcttgggggagctgttcTCAGATGGGGTGAATATCCC
>gene=chr10_9828021-9829021; species=bosTau
--------------------------------------------------------------------------------------------------------------------------------------------------------------------------------------------------------------------------------------------------------------------------------------------------------------------------------------------------------------------------------------------------------------------------------------------------------------------------------------------------------------------
>gene=chr10_9828021-9829021; species=calJac
GCTATGAAGTCTCCATATAAAGTTACTATATTGTGTCTCCCATGTCTGTTATAAAAAGCAGTAAAGAATATAAAAATTATAAGTGAAATTTGCACACCTCTTTCAGGACTATTGAAAGGAACATTCTTATATCAATGAGTAGCAAGTATTATGGTGAATCACTCAGGAATTGAGGTGATTCACAAAGGAGACCCCTTGGTATTCCCTTGTCCAATAATCATGGCAAATTGACTATAGCAGCAGCCATGGCCAGAGAAAGCTT---TGGTGATAGTGGCTCATTCCACCAGGCAAGCCACATAGACCAACAGAG-GGGCAGCTGAGGATGATGAGAATTTAAAATAGGCAAGAGAGGAAGCCAGGAGATAAGTGGTGGGTTGTAAGCTGCAAGCAATAAGAGCTATAGTTTATCCAACTAACATTCCTCTTTATAGGTTGCCCGGGAAGAGAGACAAGCTATAATCTTGGGGGATCTGTTCTCAGATGGGGTGAATATCCT
>gene=chr10_9828021-9829021; species=canFam
-CTGTCAAAGCTCTGCATATAGTAACTATGGTCTTTTTCCTATG--------------GGGTAGGGAATATAAAAATCACAAACA-----TACATACCAATGTCAAGAAAAAAGAAAGGAAAACAATTAAGACAATGGGGAGCAAGTACTGTGATGTATCACTCAGGACTCCAGGTGATTCTCAGAGAACAATTCTTGACATCCCTCTGTCCATTTTTTATGGTAAAGGGAGCAATGCAGTGACCAGGGCCTCAAAAAGGCT---G-GTGAAAAAGGCTCATCTCCCCA-GCAAGCCACGTAGACCAGCAGAGGTGGTAACAGCAGGCAAAGGCatttta----------------------------------------------------------------------------------------------------------------------------------------------------------------
>gene=chr10_9828021-9829021; species=equCab
-CTGTGAAGCCTCAACATATAGTAACCAGCGTCTCTTTCTCTTGTCCACTATA-AAAAGAGTAGGGAATATAAAAATTATATACAAAACTCACACACCAATGTCGGGAAAAAGGAAAGGGAAATAATTAAGACAATGGGCAGTGAGTACTGCGATGTATCACTCAGGAATCCAGGTGATTCACAGAGGACATTTCTTGACATAT-TTTGTCCAGTTATGATGGTAAAAGGATCAGCGCAGTGGCTGTGGCCTGAGAAGGACT---GCGTGACAGAGGCTCATCCCACCAGGCAAGCTGCACAGACCAGCAGACGTGGGAGCC----------------------------AAGCACGAGGGAAGAGACAAGTATCAGGTTGTAAGCTCCAAGTGCCGAGGGCTATGGCTCCTCCAACTAACCTTCCTCTTTTTAAGTTGCCTGGGAAGGGAGACCAACCACAACCCTGGAGGAGCTGCTCTCAGAGTG----AATATACA
>gene=chr10_9828021-9829021; species=gorGor
GCTATGAAGGCTCCATATAAAGTAACTTTAG-GTCTTTCCCATGTCCATTACAAAAAACAGTAAAAAGTATAAAAATTATAGGTAAAATTTGCACACCTCTTTC---AATACTGAAAGGAACATACTTATAAAAGTGAATAGCAAGTATTATGGTGAATCACTCAGGAATTGAGGTGACTCACAGAGGAGACTCCT----------------------------------------------------------------------------------------------------------------------------------------------------------------------------------------------------------------------------------------------------------------------------------------------------------------
>gene=chr10_9828021-9829021; species=panTro
GCTATGAAGCCTCCATATAAAGTAACTTTAGTGTCTTTCCCATGTCCATTACAAAAAACAGTAAAAAGTATAAAAATTATAGGTAAAATTTGCACACCTCTTTCAGGAATACTGAAAGGAACATACTTATAAAAGTGAATAGCAAGTATTATGGTGAATCACTGAGGAATTGAGGTGACTCACAGAGGAGACTCCTCGATACTCCTTTGTCCAGTTATGATGGTAAATTGACTATAGCAGCAGCCATGGCCAGAGAAAGCTTTGGTGATGATAGTGGCTCATTCCACTAGGCAAGCCACATAGACCAACAGAGTGGGCAGCTGAGGGTGACGAGAATTTAAAATAGGCAGGAGAGTAAGGGAGGAGATAAGTGTTGGCTTGTAAGCTGCAAGCAATAAGAACTACAGTTTATCCAACTAACATTCCTCTTTTTAAGTTGCCCAGGAAGAGAGGCCAGACATAATCTTGGGGGAGCTGTTCTCAGATGGGGTGAATATCCC
>gene=chr10_9828021-9829021; species=papHam
GCTATGAAGGCTCCATATAAAGTAACGTTAGTGTCTTTCCCATGTCCATTATAAAAAACAGTAAAGAGTATACAAATTATAGGTTAAATGTACACACCTCTTCCAGGAATATAA----------TCTTATAACAATGAGTAGCAAGAATTACAGTGAATCACTCAGGAATTGAGGTGATTCACAGAGGAGACTCCTTGATACTCCTTTGTCCAGTTGTGGTGGTAAATTGATTATAGCAGCAGTCATGCTCAGAGAAAGCTCAGTTGATGATAGtggctcattccaccaggcaagtcacatagaccaacagatggggcagctgagggtgatgagaatttaaaataggcaggagagtaagggaggagataagtgttggcttgtaagcagcaagcaataagaactatagtttatccaactaacattcctctctttaagttgcccaggaagagaggccagccataatcttggggaagctgttcTGAGATGGGGTGAATATCCC
>gene=chr10_9828021-9829021; species=ponAbe
---------------------------------------------------------------------------------------------------------------------------------------------------------------------------------------------------------------------------------------------------------------------------------------------------------------------------------------------------------------------------GAGATAAGTGTTGGCTTGTAAGCTGCAAGCAATAAGAACTATAGTTTATCCAACTAAAACTCGTCTTTTTAAGTTGCCCAGGAAGACAGGCCAGCCATAATCTTGGGGGAGCTGTTCTCAGATGGGCTGAATATCCC
>gene=chr10_9828021-9829021; species=rheMac
GCTATGAACGCTCCATATAAAGTAACTTTAGTGTCTTTCCCATGTCCATTATAAAAAACAGTAAAGAGTATACAAATTATAGGTTAAATGTACACACCTCTTTCAGGAATATTA----------TCTTATAACAATGAGTAGCAAGAATT-------ACTACTCAGGAATTGAGGTGATTCACAGAGGAGACTCCTTGATACTCCTTTGTCCAGTTGTGGTGGTAAATTGACTATAGCAGCAGTCATGGTCAGAGAAAGCTCAGTTGATGATAGTGGCTCATTCCACCAGGCAAGTCACATAGACCAACAGATGGGGCAGCTGAGGGTGATGAGAATTTAAAATAGGCAGGAGAGTAAGGGAGGAGATAAGTGTTGGCTTATGAGCAGCAAGCAATAAGAACTATAGTTTATCCAACTAACATTCCTCTCTTTAAGTTGCCCAGGAAGAGAGGCCAGCCATAATCTTGGGGAAGCTGTTCTCAGATGGGGTGAATATCCC
>gene=chr10_14310289-14311289; species=hg19
TCTCTCTCAACATGATAGGCCACTTGTGCCATCCACAACAATGCCCACGACAGATCATTGAACATGATTTCTTTTTATAAATGTCATTAGTCTGATCAATGCACACCTTAGACGCTCTTTATCCATATTGCTTCAGCCTGAGATCTACTTATTTCTGCAAATAGTCCTAAACAGTGCAAATGTAATATATTGTAAGACTCCCTCGATTTATTTATTTTTTCATTCATCTTCATAAGAAAACTACAGCAGTGAAATAGCTGCAGTTCTTCACATGCTACCTACCTGCCAAGGACTCCAACAAACTAGTGAAGATTAACTAATATTTTGAGAAAGCCATTTTAAGCCTGAAATATTTGATGCGTGATGAAATCTACAACATGTCCCTATGGAAACACGAAGCTTGGGGACTCTTTATCTGCAATTCATGTGTATGCATGAGACAATCAGAAGCAATGTTCTTCCTGGGCTAAGCCAATAGCCAATAGAGATAAGTCAGCATT
>gene=chr10_14310289-14311289; species=bosTau
GTTCTTCCAACATTATAGGCCACTTGTACTGCCTACAATGACACACATGACACATAATTGAATGTGAATTCTTTGTATAGATGTCTTCA-TCTAATCAATGAATGCCTTCCACTCTCTTCATCCATAATGCTTCAGCCCTAGATCTATTTATTTCTGCAAATAGGCCTAAACACTGCAAATGTAATATACTGTAAGACTTCCTCAAATCATTTACTTTTCCATTCATCTTCAT-AAAAAAGTGTAGCAACAAAATTGCTATAGTTCTTCATGTGCTACCTACCTGCCAGGTCCTCCAACAAACTACTGAAGATTAA----TACTTGGAGAAAGCCACTCAAGGTCTGAAATATCTGACAAATTATGAAATTGACATGGTATCCCTATGGAAATGCAAAGATTGGTAGCTCTTCATTTGCAATTCATGCGCATGCTCAGGA----CATAGGCAATGTTTTGCCTAAATTAAGCCAAGAGCCAATAGAAGCCAGTAAGCATT
>gene=chr10_14310289-14311289; species=calJac
TTTCTCCCAGCATGATAGGCCACTTGTGCCATCCACAACAATGCCCACGACAGATCACTGAACATGATTTCTTTTTATAAATGTTGTCAGTCTAATCAATGCACACCTTAGACGCTCTTCATCCATATTGCTTCAGCCCGAGTTCTATTTATTTCTGCAAATAGCCCTAAGCAGTGCACATGAAATATATTGTAAGACTCCCTCAATTTATTTATTTTTTCATTCATCTTCATAAGAACAATACAGCAGCAAAATAGCTACAGTTCTTTACATGCTACCTACCTGCCAAGGACTCCAACAAACTAGTGAAGATTAACTCATATTTTGAGAAAGCCATTTTAAGCCTGAAATATTTGATGCATCATGAAATCTGTAACACATCCCCATGGAAATACAAAGCTTGGGGACTCTTTATTTGCAATTCATGTGTATGCCTCAGACAATCAGAGGCAATAGTCTACCCAGGCTAAGCCAATAGCCAATAGAGGTATGTCAGCATT
>gene=chr10_14310289-14311289; species=canFam
TTTCTCCCAGTGTTACAGGCTACTCGTACTGCCCACGATA---TGCACAACAGATCACAGAACATGAATTCTTTTTGTGGATGTCTTCA-TCTAATCAATGAACACCTCGGACTCTCTTCATCCATAATACTTCAGCCCTGGATCTATTTATTTCTACAAATGGGCCTAAACATTGCAAATGTAATATATTGTAAGGATCCTTCAATGCATTTAGTTTTTCATTCATCTTCATGAAGAGTATATAGCAATGAAATTGCTATAGTTCTTCATGTGCTACCTACCTGCCAAGGGCTCCAACAAACTAGTGAAGATTAACTAATATTTGGAGAAAATCACTTAAAGTCTGAAATATTTGATGCATTATGAAATCTACACGCTATCCCGATGGAAATGCAAAGCTTGGTGGCTCTTTATTTGCAATTCACATGCATACACAAGA----TAGAGGAAATGTTCTGTCCAAGCTAAGCCAACAGCCAATAGAAGCCTGTCAGCATT
>gene=chr10_14310289-14311289; species=equCab
CTTCTCCCAACGTTTTAGACCACTTGTACT-CCAATAATA---CACATGATGGATCATTGAACATGATTTCTTTTTGTAGATGTCTTCA-TCTAATCATTGAACACCTTGGCCTCTCTTCATTGATAATGCTTCAGCTCTAGATCTATTTATTTCTGCAAATAGGTCTAAACATTGCAAATGCAAGATATTGTAAGACTCCCTCAATTCATTTATTTTTTCATTCATCTTCAT-AAAAAAATATAGCAATGAAATTGCTATAATTCTTCATGTGCTACCTATCTGCCAGGTACACCAGCAAACTAGTGAAGATTAACTAAGATTTGGAGAAAGCCATTTAAAATCTGAAATATTTGATGCATTACGAAATCTACACAATATCCCTATGGGAATGCAAAGCTTGGTGGCTCTTCATTTGCAATGCATGCACATGCATGAGA--GTCAGAGGCAATGTTCTACGCAAGCTAAGCCAAGAGCCAATGGAAGCACGTCAGCATT
>gene=chr10_14310289-14311289; species=gorGor
TCTCTCTCAACATGATAGGCCACTTGTGCCATCCACAACAATGCCCACGACAGATCATTGAACATGATTTCTTTTTATAAATGTCATCAGTCTAATCAAAGCACACCTTAGACGCTCTTTATCCATATTGCTTCAGCCTGAGATCTACTTATTTCTGCAAATAGTCCTAAACAGTGCAAATGTAATATATTGTAAGACTCCCTCGATTTATTTATTTTTTCATTCATCTTCATAAGAAAACTACAGC-----------TGCAGTTCTTCACAGGCTACCTACCTGCCAAGGACTCCAACAAACCAGTGAAGATTAACTAATATTTTGAGAAAGCCATTTTAAGCCTGAAATATTTGATGCGTGATGAAATCTACAACATGTCCCTATGGAAACACGAAGCTTGGGGACTCTTTATCTGCAATTCATGTGTATGCATGAGACAATCAGAGGCGATGTTCTGCCTGGGCTGAGCCGATAGCCAATAGAGATAAGTCAGCATT
>gene=chr10_14310289-14311289; species=panTro
TCTCTCTCAACATGATAGGCCACTTGCGCCATCCACAACAATGCCCACGACAGATCATTGAACATGATTTCTTTTTATAAATGTCATTAGTCTAATCAATGCACACCTTAGACGCTCTTTATCCATATTGCTTCAGCCTGAGATCTACTTATTTCTGCAAATAGTCCTAAACAGTGCAAATGTAATATATTGTAAGACTCCCTCGATTTATTTATTTTTTCATTCATCTTCATAAGAAAACTACAGC-----------TGCAGTTCTTCACATGCTACCTACCTGCCAAGGACTCCTGTAAACTAGTGAAGATTAACTAGTATTTTGAGAAAGCCATTTTAAGCCTGAAATATTTGATGCATGATGAAATCTACAACATGTCCCTATGGAAACACGAAGCTTGGGGACTCTTTATCTGCAATTCATGTGTATGCATGAGACAATCAGAGGCGATGTTCTGCCTGGGCTAAGCCAATAGCCAATAGAGATAAGTCAGCATT
>gene=chr10_14310289-14311289; species=papHam
TCTCTCCCAACATGATAGGCCACTTGTGCCATCCACAACAATGCCCACGACAGATCATTGAACATGATTTCTTTTTATAAATGTCATCAGTCTAATCAATGCATACCTTACACGCTCTTTATCCATATTGCTTCAGCCTGAGATCTATTTATTTCTGCAAATAGCCCTAAACAGTGCAAATGTAAAATATTGTAAGACTCCCTCGACTTATTTACTTTTTCATTCATCTTCATAAGAAAACTACAACAACAAAAGAGCTGCAGTTCTTCACGTGCTACCTACCTGCCAAGGACTCCGACAAACTAGTGAAGATTAACTAATATTTTGAGAAAGCCGTTTTAAGCCTAAAATATTTGATGCATGATGAAATCTACAACATGTCTCTATGGAAATACAAAGCTTGGGGACTCTCTATTTGCAATTCATGTGTATGCATGAGACAATCAGAGGCAATGTTCTGCCCAGGCTAAGCCAATAGCCAATAGAGGTAAGTCAGCATT
>gene=chr10_14310289-14311289; species=ponAbe
TCTCTTTCAACATGATAGGCCACTTGTGCCATCCACAACAATGCCCACGACAGATCATTGAACATGATTTCTTTTTATAAATGTCATCAGTCTAATCAATGCACACCTTAGATGCTCTTTATTCATATTGCTTCAGCCTGAGATCTATTTATTTCTGCAAATGGTCCTAAACAGTGCAAATGTAATATATTGTAAGACTCCCTCGATTTATTTACTTTTTCATTCATCTTCATAAGAAAACTACAGCAGCAAAATAGCTGCAGTTCTTCACATGCTACCTACCTGCCAAGGACTCCAACAAACTAGTGAAGATTAACTAATACTTTGAGAAAGCCATTTTAAGCCTGAAATATTTGATGCATGATGAAATCTACAACACATCCCTATGGAAACACAAAGCTTGGGGACTCTTTATTTGCAATTCATGTGTATGCATGAGACAATCAGAGGCAATGTTCTGCCCGGGCTAAGCCAATAGCCGATAGAGATAAGTCAGCATT
>gene=chr10_14310289-14311289; species=rheMac
TCTCTCCCAACATGATAGGCCACTTGTGCCATCCACAACAATGCCCACGACAGATCATTGAACATGATTTCTTTTTATAAATGTCATCAGTCTAATCAATGCATACCTTACACGCTCTTTATCCATATTGCTTCAGCCTGAGATCTATTTATTTCTGCAAATAGCCCTAAACAGTGCAAATGTAATATATTGTAAGACTCCCTCGACTTATTTACTTTTTCATTCATCTTCATAAGAAAACTACAGCAACAAAAGAGCTGCAGTTCTTCACGTGCTACCTACCTGCCAAGGACTCCGACAAACTAGTGAAGA-TAACTAATATTTTGAGAAAGCCGTTTTAAGCCTAAAATATTTGATGCATGATGAGATCTACAACATGTCTCTATGGAAATACAAAGCTTGGGGACTCTCTATTTGCAATTCATGTGTATGCATGAGACAATCAGAGGCAGTGTTCTGCCCAGGCTAAGCCAATAGCCAATAGAGGTAAGTCAGCATT
>gene=chr10_15803021-15804021; species=hg19
ttttatggctgcatagtattccatggtgtatatctgccacatttccttaatccagtctatcattgttggacacttgggttggttccaagtctttgctattgtgaatagtgccgctataaacatacgtgtgcatgtgcctttatagcaacatgatttataatcctttgggtatatacccagtaatgggatggctgggtcaaatgctatttctagttctagatccctgaggaatcgccacactgacttAAATTGCCAGTTTCAGTGAGTGAGACGGAAGTTTGATTTTCTAACTTAGGGAATGGTAAAAACGCCCAGCATCACTGGCTTGCTTTAAGTGTCCTTTTGACCACACAGTTTCCTTTTTGCTATGTATTTGCTCTCCAAACAACCTGTAATTTGGTCTTACTGCCCCTCACCCACTGTGAAGATCTGTCACGTGCACACAGATGCTACTGAGTTTTGATCTTGGCATAtttacttttactttctttccttttctt
>gene=chr10_15803021-15804021; species=bosTau
--------------------------------------------------------------------------------------------------------------------------------------------------------------------------------------------------------------------------------------------------------------------------------------------------------------------------------------------------------------------------------------------------------------------------------------------------------------------------------------------------------------------
>gene=chr10_15803021-15804021; species=calJac
-----------------------------------------------------------------------------------------------------------------------------------------------------------------------------------------------------------------------------------------------------------------------------------------------TAACCTAGAGAATGGTGAAAACACCCAGCATCACTGGCTTGCTCTAAGTGTCCTTTTGACCACACAGTTTCCTTTTTACCATTTATTTGCTCACCAAACAGCCTGTAATCTTGTCTTACTGCCCCTCACC-----------------------------------------------------------------------------------
>gene=chr10_15803021-15804021; species=canFam
-------------------------------------------------------------------------------------------------------------------------------------------------------------------------------------------------------------------------------------------------------AATGCCCAATTCCAGTGATCGAGATGAAAAT---ATTCTTTGACTTGGAGAAT----GATATACTAGGTGTTATTAGCTTGCCAT-AATATCCTTTTATCAACAGaatttttatttttttaaattttt----------tatCCTTTTTACTGAGCTTACTCACCAAGTAA-----TAAGGACCTGTTGGCCATACGTGAATGACACTGGGTTTGAATATAGGCAGA---------------------------
>gene=chr10_15803021-15804021; species=equCab
-------------------------------------------------------------------------------------------------------------------------------------------------------------------------------------------------------------------------------------------------------AATAGCCATTTCCAGTGATTGAGATGGATAT---ATGCTTT----------AT----AACATACTAGGTGTTATTAGCTTGCTATAAATGCCCTTTTGACGACAGAGTTTCATTTTTActaattctttgctcatcaagtgacctgcaatttggtcctgttgaccccgcca-----aaaggacctgctgcctgtatatatgtggtactgaattttga-------------------------------------
>gene=chr10_15803021-15804021; species=gorGor
-------------------------------------------------------------------------------------------------------------------------------------------------------------------------------------------------------------------------------------------------------AATTGCCAGTTTCAGTGAGTGAGATGGAAGTTTGATTTTTTTACTTAGGGAATG-TAAAAACATCCAGCGTCACTGGCTTGCTGTAAGTGTC-TT-TGACCACACAGTTTCCTTTTTGCTATTTATTTGCTCTCCAAACAACCTGTAATTTGGTCTTACTGCCCCTCACCCACT-------------------------------------------------------------------------------
>gene=chr10_15803021-15804021; species=panTro
tttaatgg-tgcatagtatccc-tggggtatatttgccacatttttttattcc-gtttatcattgttggacaactggggtggttcccagtctttgctattgtgaatagtgccgctataaacatacgtgtgcatgtgtctttatagcaacatga-ttataatcctttgggtatatacccagtaatgggatggctgggtcaaatggtatttctagttctagatccctgaggaatcgccacactgacttAAATTGACAGTTTCAGTGAGTGAGATGGAAGTTTGATTTTCTAACTTAGGGAATGGTAAAAACGCCCAGCATCACTGGCTTGCTTTAAGTGTCCTTTTGACCACACAGTTTCCTTTTTGCTATGTATTTGCTCTCCAAACAACCTGTAATTTGGTCTTACTGCCCCTCACCCACTGTGAAGATCTGTCACGTGCACACAGATGCTACTGAGTTTTGATCTTGGCATAtttacttttactttctttccttttctt
>gene=chr10_15803021-15804021; species=papHam
-------------------------------------------------------------------------------------------------------------------------------------------------------------------------------------------------------------------------------------------------------AATTGCGAGTTTCAGTGAGTGAGATGGAAGT---ATTCTTTAACTTAGGGAAAAGTGAAAACACCCAGCATCACTGACTTGCTGAAAGTGTCCTTTTGAC--CACAGTTTCCTTTTTGCTATGTATTTGCTCTCCAAACAACCTGTAATTTGGTCTTACTGCCCCTCACCCACTGTGAAGATCTGTCACATGCGCATAGATGGTACTGAGTTTTGATCTTGGCATAtttactttttctttcttttctt-----
>gene=chr10_15803021-15804021; species=ponAbe
--------------------------------------------------------------------------------------------------------------------------------------------------------------------------------------------------------------------------------------------------------------------------------------------------------------------------------------------------------------------------------------------------------------------------------------------------------------------------------------------------------------------
>gene=chr10_15803021-15804021; species=rheMac
-------------------------------------------------------------------------------------------------------------------------------------------------------------------------------------------------------------------------------------------------------AATTGCGAGTTTCAGTGAGTGAGATGGAAGT---ATTCTTTAACTTAGGGAAAGGTGAAAACACCCTGCATCACTGACTTGCTGTAAGTGTCCTT-TGAC--CACAGTTTCCTTTTTGCTGTGTATTTGCTCTCCAAACAACCTGTAATTTGGTCTTACTGCCCCTCACCCACTGTGAAGATCTGTCACGTGCGCATAGATGGTACTGAGTTTTGATCTTGGCATAtttactttttctttcttttcttttctt
>gene=chr10_17569021-17570021; species=hg19
gatcgcttaggccctggagtttcaatctagcctgggcaacatagcaagaccccgtgtctaaaaataaaTTAATTAGTTAATTAAAAAATAACAATGAGTATACGCTCTCTTGGTTTTAGTCTATGGTTCACTCATACCAGTGGACCAGTATGAAACAGAAAATATTTGAAGGAAATACACTAAAATATTAAAGGTAGAGTAATAGGTTTCGGCGGAGAAAGAGATCCTCTTCTTGCGTTACTTTTTAGCTCTTTACTCACCTTTTTGGTGGAAGAACGTTAACTTTATCTTTAAAATATAATAAGGATGTTTTCTATCCAAAGAGTTATCATCCATTCTCAAACGATTTTATAAAGTGCCTGACAGTTTTGACAGAAGTAATGCCAAGTATCCATCACAATTCCTGCTCAGATACTGAAAATAAAGCAACACAAAACTGGGAAGGCCCTGAAATTGTTTCGATTGAGTCTCAAATGTCCTTCTTTTGTTATGTTCTTTCT
>gene=chr10_17569021-17570021; species=bosTau
gagcctctagagaaagaaatggcaatcttgcctgggaaatatggcaggctaccgtcccaaagagttgg--aaacagcgactaaA-----AACAA-CAGAACATGGTATA-TGCTTTTAATTTGGGGTCCATTCACA----------CAGATGAAACGGAAAACATTCAAATGAAACATGCTAAAATATAAGAGGTGG--TTCCTCTCCTTGCTGGAGAATGAGATTTTTTTCTTCTTTTACT-TTCAGGACCTCACTCTCTtttttagaaaaaaaatataaa----atttttt-aataaaatGAGAATATTTTCTACTCAAAAAGTTATCCTTCCTTCTCAAACCATTTCATAAAGTATCTGACAGTTTCAACAGAAATGATACCAAGGGCTCATCACAATTCCTGCTCAAACACTGAAAATAAACTGAGGCAAA-CCGGGAAAGCTGTGAAACCATT-----TGT-TCTCCAACCTCTTC-TTTTGTTACATTCTCCCT
>gene=chr10_17569021-17570021; species=calJac
--------------------------------------------------------------------------------------------------------------------------------------------------------------------------------------------------------------------------------------------------------------------------------------------------------------------------------------------------------------------------------------------------------------------------------------------------------------------------------------------------------------------
>gene=chr10_17569021-17570021; species=canFam
-------------------------------------------------------------------------------------------CCATCGGTATGTGGCATC-TGGGTTTCATTGTGGGTCCACTCACA----------AAAACGAAACAGCAACTTTTTGAAGGAAAGGCACTAAAATGTCAGAAGTGG--CTCTAGCCCTTGGGGGACAATAACATTTTTTTCTTCCTTCACCTTTTGGCACTCCATTCACTTTTT-GGTGGCAGAGCATTAACTTTATT------------TAAAGCTGTTTTCTATTCCAAGAGTTCTCTTCTCTTCTCAAACCACTTCACAAAGCAGTTGACAGTTTGGACAAAAATAAAAGCATGTCTCCATCATAGTTCCCGCT----CATTGGAAATAAAGTGAGGAAAA-CCATGAAGGCTGCAAAATCGTT-----TGCATCTCCAATCTCCCTCT---GTTATTTTCTCTCT
>gene=chr10_17569021-17570021; species=equCab
-----------------------------------------------------------------------------------------AATAATTAGGTTGTGGTATA-TATTCTCAGTTTTTAGTCCACTCACA----------AAAATGAAACAGAAAATATTCAAAGGAAAAACTCAAAAATAGTAGAAGTGG--TTCCAGTCCTTGGTAGAGAATGAGATTTTTTTCTTCCTTTACTGTTTAGCACTCCCTTCACTTTTTGGGGGGAAGAACATTAACtttatttttaaaataaaataaGGATGTTTTCTAGTCAAAGAGTTCTCTCTTCTCCTTGAAACGTTTCATAAAGTACCTGACAGTTTTGACAGAAATAACACCAAGTCCCCAGGACAGTTCCTGCTCAGACCCTGAAAATAAACCGGGGCAA-------AAGGCTGAGAAATCGTT-----CGCGTCTCCACCC-------------------TCCCT
>gene=chr10_17569021-17570021; species=gorGor
gatcgcttgggccctggagTTTCAATctagcctgggcaacatagcaagaccccgtgtctaaaaataaattaattagTTAATTAAAAAATAACAATGAGTATATGCTCTCTTGGTTTTAGTCT-TGGTTCACTCATACCAGTGGACCAGTATGAAACAGAAAATATTTGAAGGAAATACACTAAAATATTAAAGGTAG--TAATAGGTTT-GGC-GAGAAAGAGATCCTCTTCTTGCGTTTCTTTTTAGCTCTTTACTCACCTTTTTGGTGGAAGAATGTTAACTTTATCTTTAAAATATAATAAGGATGTTTTCTATCCAAAGAGTTATCATCCATTCTCAAACCATTTTATAAAGTGCCTGACAGTTTTGACAGAAGTAATGCCAAGTATCCATCACAATTCCTGCTCAGATACTGAAAATAAAGCAACACAAAACTGGGAAGGCCCTGAAATTGTTTTGATTGAGTCTCAAATGTCCTTCTTTTGTTATGTTCTTTCT
>gene=chr10_17569021-17570021; species=panTro
gatcgcttgggccctggagtttcaatctagcctgggcaacatagcaagaccccgtgtctaaaaataaaTTAATTAGTTAATTAAAAAATAACAATGAGTATATGCTGTCTTGGTTTTAGTCTATGGTTCACTCATACCAGTGGACCAGTATGAAACAGCAAATATTTGAAGGAAATACACTAAAATATTAAAGGTAG--TAATAGGTTTCGGCGGAGAAAAAGATCCTCTTCTTGCATTACTTTTTAGCTCTTTACTCACCTTTTTGGTGGAAGAACGTTAACTTTATCTTTAAAATATAATAAGGATGTTTTCTATCCAAAGAGTTATCATCCATTCTCAAACCATTTTATAAAGTGCCTGACAGTTTTGACAGAAGTAATGCCAGGTATCCATCACAATTCCTGCTCAGATACTGAAAATAAAGCAACACAAAACTGGGAACGCCCTGAAATTGTTTCGATTGAGTCTCAAATGTCCTTCTTTTGTTATGTTCTTTTT
>gene=chr10_17569021-17570021; species=papHam
gattgcttgggctctggagtttgaatctagcctgggcaacatagcaagaccctgtgtctaAAaattaattaattaattaattaaAACATAACAATGAGTATATGCTGTCTTGGTTTTAGTCTATGGTTCACTCATACCAGTGGACCAGAATGAAACAGAAAATATTTGAAGAAAATACACTAAAATATTAAAGGTAG--TAATAGGTTTTGGCTGAGAAAGAGATCCTTTTCTTGCTTTACTTTTTAGCTCTTTACTTGCCTTTTTGGTGGAAGAATGTTAACTTTATCTTTAAAATATAATAAGGATATTTTCTATCC--AAAGTTATCATCCATTCTCAAACCATTT-------------------------------------------------------------------------------------------------------------------------------------------------------
>gene=chr10_17569021-17570021; species=ponAbe
gatcgcttgggccctggagtttcaatctagcctgggcaacatagcaagaccccgtgtctaaaaataaaTTAATTAGTTAATTAAAAAATAACAATGAGTATATGCTCTCTTGGTTTTAGTCTATTGTTCACTCATAGCAGTGGACCAGTATGAAACAGAAAATATTTGAAGGAAATACACTAAAATATTAAAGGTAG--TAATAGGTTTTGGCGGAGAAAGAGATCCTTTTCTTGCATTACTTTTTAGCTCTTTACTCACCTTTTTGGTGGAAGAACGTTAACTTTATCTTTAAAATATAATAATGATGTTTTCTATCCAAAGAGTTATCATCCATTCTCAAACCATTTTATAAAGTGCCTGATAGTTTTGACAGAAGTAATGCGAAGTATCCATCACAGTTCCTGCTCAGATACAGAAAATAAACCAACACAAAACTGGGAAGGCCCTGAAATTGTTTCGATTGAGTCTCAAATGTCCTCCTTTTGTTATGTTCTTCCT
>gene=chr10_17569021-17570021; species=rheMac
gattgcttgggctctggagtttgaatctagcctgggcaacatagcaagaccctgtgtctaaaaattaattaattaattaattaaAACATAACAATGAGTATATGCTGTCTTGGTTTTAGTCTATGGTTCACTCATACCAGTGGACCAGAATGAAACAGAAAATATTTGAAGAAAATATACTAAAATATTAAAGGTAG--TAATAGGTTTCGGCTGAGAAAGAGATCCTTTTCTTGCTTTACTTTTTAGCTCTTTACTTGCCTTTTTGGTGGAAGAATGTTAACTTTATCTTTAAACTATAATAAGGATATTTTCTATCC--AGAGTTATCATCCATTCTCAAACCATTT-------------------------------------------------------------------------------------------------------------------------------------------------------
>gene=chr10_18952289-18953289; species=hg19
GCTCTTAACTCTGGACTGTAAGCAGGTTTCAAACACACTAAACTTAAACTTATCATCTATCTGCATCCTGTCTTCCAGACCATTCTTTGTttttgttttgttttgttttgtttgagacggagtgttgctctgtcaccaggctggagtgcagtggtgcaatctcagctcactgccacctctgcctcccaggttcaagtgattctcctgcctcagcctcccaagtaactaggactataggcacctgccaccatgcccggctaagttttgtatttttagtagagacggagtttcaccaaattagccaggttggtcttgaactcctgaccttgtggtctgcccacctcagcctactgaagtgctgggattacaggtgtgagccaccatgcctgaccTGGCTAACttttttcttaagagatgggatattactgtattgcccagtttggtctcaaactcctagatttaactgatcacttctccttggcctcccaaagtgttggaat
>gene=chr10_18952289-18953289; species=bosTau
GCTCTTAATTCTGGATTTTTTGCTAGTTTGAAACACACCAGACTTAAATTTATCA-CTATCTGCCCC--ATTTTCTAAAACCTGCT------------------------------------------------------------------------------------------------------------------------------------------------------------------------------------------------------------------------------------------------------------------------------------------------------------------------------------------------------------------------------------------------------------------------------
>gene=chr10_18952289-18953289; species=calJac
---cttagctctggactttatgcctgtttcaaacacaccagtctTAAACTTATCATCTATCTGCATCCTGTCTTCCAGACCATTCTTT------------------------------------------------------------------------------------------------------------------------------------------------------------------------------------------------------------------------------------------------------------------------------------------------------------------------tttttttttaagaggtgatatcttactgtattgctcagtttggtctcaaactcccagattcaactgataacttctccttggcctcccaaagtgttggaat
>gene=chr10_18952289-18953289; species=canFam
--------------------------------------------------------------------------------------------------------------------------------------------------------------------------------------------------------------------------------------------------------------------------------------------------------------------------------------------------------------------------------------------------------------------------------------------------------------------------------------------------------------------
>gene=chr10_18952289-18953289; species=equCab
--------------------------------------------------------------------------------------------------------------------------------------------------------------------------------------------------------------------------------------------------------------------------------------------------------------------------------------------------------------------------------------------------------------------------------------------------------------------------------------------------------------------
>gene=chr10_18952289-18953289; species=gorGor
GCTCTTAACTCTGGACTGTAAGCAGGTTTCAAACACACTAAACTTAAACTTATCATCTATCTGCATCCTGTCTTCCAGACCATTCtttgtttttgttttgttttgttttttttgagatggagtcttgctctgtcaccaggctggagtgcagtggtgcaatctcagcttactgccacctctgcctcccaggttcaagtgattctcctgcctcagcctcccaagtaactaggactataggcacctgccaccatgccc-gctaagttttgtatttttagtagagacggagtttcaccaaattggccaggttggtcttgaactcctaaccttgtggtctgcccacctcagcctcctgaagtgctgggattacaggcgtgagccaccatgcctgaccTGGCTAACttttttcttaagagatgggatattactgtattgcccagtttggtctcaaactcctagattgaactgatcacttctccttg-cctcccaaagtgttgga--
>gene=chr10_18952289-18953289; species=panTro
GCTCTTAACTCTGGACTGTAAGCAGGTTTCAAACACACTAAACTTAAACTTATCATCTATCTGCATCCTGTCTTCCAGACCATTCTTTGTTttttttttgttttgttttgtttgagatggagtgttgctctgtcaccaggctggagtgcagtggtgcaatctcagctcactgccacctctgcctcccaggttcaagtgattctcctgcctcagcctcccaagtaactaggactataggcacctgccaccatgccctgctaagttttgtatttttagtagagacggagtttcaccaaattggccaggttggtcttgaactcctgaccttgtggtccgcccacctcagcctcctgaagtgctgggattacaggtgtgagccaccatgcctgaccTGGCTAACttttttcttaagagatgggatattactgtattgcccagtttggtctcaaactcctagatttaactgatcacttctccttggcctcccaaagtgttggaat
>gene=chr10_18952289-18953289; species=papHam
---CTTAACGCTGGACTTTAACCCAGTTTCAATCACACCAAACTTAAACTTATCATCTATCTGCATCCTGTCTTCCAGACTATTC-------------------------------------------------------------------------------------------------------------------------------------------------------------------------------------------------------------------------------------------------------------------------------------------------------------------------------------------------------------------------------------------------------------------------------
>gene=chr10_18952289-18953289; species=ponAbe
--------------------------------------------------------------------------------------------------------------------------------------------------------------------------------------------------------------------------------------------------------------------------gtagttttagtagagacggagtttcaccaaattggccaggttggtctcgaactcctgaccttgtggtctgcccacctcagcctcctgaggtgctgggattacaggcgtgagccaccatgcctgaccTGGCTAA-ttttttcttaagagatgggaccttactgtattgcccagtttggtgtcaaac------------ctgatcacttctccttggcttcccaaagtgttggaat
>gene=chr10_18952289-18953289; species=rheMac
---CTTAACGCTGGACTTTAACCCAGTTTCAATCACACCAAACTTAAACTTATCATCTATCTGCATCCTGTCTTCCAGACTAttcttttttttt------tttttttttttttgagatggagtcttgctctgtcaccaggctggagtgcagtggcacgatcttggctcactgccacctccacctcctgggttcaagtgattctcctgcctcagcctcccgagtagctgggactataggcacctgccaccacacctggctaatttttgtatttttagtagaaacagggtttcaccatattggccagcttggtgtaaaactcctgaccttgtgatccgcccacctcggcctcccaaagtgctgggattacagatgtgagccaccatgcccaaccTGGCTTTTTTtttttttaagagatggggtcttactgtattgcccaatgtggtctcaaactcctagattcaactgatcacttctccttagcctcccaaagtgttggaat
>gene=chr10_24173021-24174021; species=hg19
acttttcTTACCCATTCTTGATTACTCTAAAGCTTGAAAGGATGTTGCGGATGTCCAGAGAAATCTAACCACTGAAAATACAAGGGAAGTATACTGTCAGTCTAACGATTGCTGACATGTCCCTTCTTAGAGCAGCAATCGGGCAAGCCACAGCCTTATTTCATGTCATCTTCATCTCTTCAGCTAATTTAGCCTGTAATGCACTATCAGTTTGATATTCTCAGGAGTGAAATTATTTTCCAAGGTAGGGAGGCCTCTTTCTTGGCCAGACCATTATCCAGGGAAGAATGAAATTCAGGCACTATAAAACATAATCTCTTGCTTTTCCAGTTGCCTCTCTAATTATCCTACCATGAGCACTGACACGTGGTAGAATTAGAGGAATTATTCCTGCAGCTTTGCCCTTCAATGCAGGCTTCAGGTTTGTCCCCAGCAACTTGCTTACTAGTTTCCTGTTCTTGGGAACAGTAGAGGGTCTGGCACCTGGTAATTCCCAGTTG
>gene=chr10_24173021-24174021; species=bosTau
---------------------------------------------TGTGGATGCCCAGAGACACCTGAGCCCTAGAAATGAAAGGGAGCTTTGCTGTCGGTCTGGTGACCTCCCTCTTTTCCCTTCTTGGAGCTGCAAGCAGGCAAGCCGTAGCTTGAACTCTCGTCATC------TTTGACACCAGTTTAGCCTGTAATACGCTGTCAGTGCAATAGTCTCAGAGACAAA-TGATTTTTCAAGGCGGTGAGGCCTCTTTTT----------------------------------------------------------------------------------------------------------------------------------------------------------------------------------------------------------------------------------------------
>gene=chr10_24173021-24174021; species=calJac
acttttcttatCCGTTCTTGATTACTTTAAAGCTTGAAAGTATGTTGTGGATGTCCAGAGAAATCTAACC-CTGAAAATGCCAGGGAAGTATACTGTCAGTCTAGTGATTGCTGACATGTCCCTTCTCAGA-----------GCAAGCTACAGCCTTATTTTATGTCATCTTCATCTCTTAAGCTAATTTAGCCTGTAATTCACTGTCAATTCAATAGTCTCAGGAGTGAAATTATTTTCCAAGGTAGGGAGGCCTCTCTCTTGGTCAGACCATTATCCAGGGAAGAATGAAATTCAGCCACTATAATACATAATCTCTTGCTTTTCCATTCGCCTCTCTAATTATCCTACCATGAGCACTGACACGTGGTAGAATTAGAGGAATTATTCCTGCAGATTTGCCCTTCACTGCAGGCTTCAGGTTTGTCCCCAGCAACTTGCTTACTAGTTTCCTGTTCTTGGAAACAGCAGAGTGTCTGGCACC----------------
>gene=chr10_24173021-24174021; species=canFam
acttttcttatccattcttgattattctgaagcctgaaaGTGT-CTGTCGGTGATCAGAGATGTCTAATAATTGGAAATGAAAGGGGAATGTACTGTCAGTCTAGTGACTGCCTACTTGTCCCTTCTCAGAGCAGCAAGTGGGTATGCCATAGCTCTCATTCACTTGA---TCATCTTTTAAACTAATCTAGCCTGTAATGCATTGTCAGTTCTATAGTCTCAGAAGAAAAATTATTTTTCAAGGTAGGGAGGCCTCTCTCTTAGCCAGACTATTATCCAGGGAAAAATAAAATCCAGCCACTATAATACGAAATTTCTTGCTTTTCCAGTTGCCTCTTTAATTATCCTATCGCAGGCACTGATACATGGTAGAATTAGAGAAATTATTCCGGAAGATTTGACCATCACTGCAGGCTTCAGGTTTGTT-CAAGTAACTCGTATATTTATATCCTATTCTTTGGAATAGTAAAGGATCTGGCACCTGCTGGTTTCCGGATG
>gene=chr10_24173021-24174021; species=equCab
ACTTGTCTTACCCATTCATAATTATTCAGGAGCCTGAAAGTGTGCTGCGAGTTCCCAGAGATGTCTGACCACTGGACATAGAAAGGAAATGTGCCATCAATCTGGTGACTGCCTCCTTGTCCCTTCTCCGAGCAGCAAGCTGGCAAGCCATAGCCTTAGTTCACGTCATCTTCATCTTTTAAACCAATGTAGCCTGTAAAATGCTGTCAGTTA-ATAGTCTCAGAAGCAAAATTATTTTTCAAGGTAGGGAGGC--CTCTCTTAGCCAGACTGTTATCCAGGGAAAAATAAAATTCAGCCACTACAATACATAGTCTCTTGCATTTCCAGTTGCCTCTCTAATTATTCTATCACAGGTACTAGTACATGGGAGAAGTAAAAGAATTATTCCAGCAGATTTGCCCTTCGCTGCAGGCTTCGGGTTTGTTCCAAGTCACTCACATATTCGCATCCTGTTCTTGGGAATAGAAGATGCTGTGGCACCTGCTGTTGTCCGGATG
>gene=chr10_24173021-24174021; species=gorGor
--------------------------------------------------------------------------------------------------------------------------------------------------------------------------------------------------------------------------------------------------------------------------------------------------------------------------------------------------------------------------------------------------------------------------------------------------------------------------------------------------------------------
>gene=chr10_24173021-24174021; species=panTro
acttttcTTACCCATTCTTGATTACGCTAAAGCTTGAAAGTATGTTGCGGATGTCCAGAGAAATCTAACCACTGAAAATACAAGGGAAGTATACTGTCAGTCTAACGATTGCTGACATGTCCCTTCTTAGAGCAGCAATCGGGCAAGCCACAGCCTTATTTCATGTCATCTTCATCTCTTCAGCTAATTTAGCCTGTAATGCACTATCAGTTTGATATTCTCAGGAGTGAAATTATTTTCCAAGGTAGGGAGGCCTCTTTCTTGGCCAGACCATTATCCAGGGAAGAATGAAATTCAGGCACTATAATACATAATCTCTTGCTTTTCCAGTTGCCTCTCTAATTATCCTACCATGAGCACTGACACGTGGTAGAATTAGAGGAATTATTCCTGCAGCTTTGCCCTTCAATGCAGGCTTCAGGTTTGTCCCCAGCAACTTGCTTACTAGTTTCCTGTTCTTGGGAACAGTAGAGGGTCTGGCACCTGGTAATTCCCAGTTG
>gene=chr10_24173021-24174021; species=papHam
acttttcTTACCCATTCTTGATTACTCTAAAGCTTGAAAATATGTTGCGGATGTCCAGAGAAATCTAACCACTGAAAATGCAAGGGAAGTATACTGTCAGTCTAACGACTGCTGACATGTCCCTTCTCAGAGCAGCAATCGGGCAAGTCAGAGCCTTATTTCATGTCATCTTCATCTCTTAAGCTAATTTAGCCTGTAATGCACTATGGGTTCAATATTCTCAGGAGTGAAATTATTTTCCAAGGTAGGGAGGCCTCTCTCTCGGCCAGACCATTATCCAGGGAAGAATGAAATTCAGGCACTATAATACGTAATCTCTTGCTTTTCCAGTTGCCTCTCTAATTATCCTACCATGAGCGCTGACACGTGGTAAAATTAGAGGAATTATTCCTGCAGATTTGCCCTTCACTGCAGGCTTCAGGTTTGTCCCCAGCAACTTGCTTACTAGTTTCCTTTTCTTGGGAACAGTAGAGGGTCACATACCTGCTAATTCCCGGTTG
>gene=chr10_24173021-24174021; species=ponAbe
acttttcTTACCCATTCTTGATTACTCTAAAGCTTGAAAGTATGTTGCAGATGTCCAGAGAAATCTAACCACTGAAAATACAAGGGACGTATACTGTCAGTCTAACGATTGCTGACATGTCCCTTCTCAGAGCAGCAATCGGGCAAGCCACAGCCTTATTTCATGTCATCTTCATCTCTTCAGCTAATTTAGCCTGTAATGCACTATCAGTTTGATATTCTCAGGAGTGAAATTATTTTCCAAGGTAGGGAGGCCTCTCTCTTGGCCAGACCATTATCCAGGGAAGAATGAAATTCAGGCACTATAATACATAATCTCTTGCTTTTCCAGTTGCCTCTCTAATTATCCTACCATGAGCACTGACACGTGGTAGAATTAGAGGAATTATTCCTGCAGATTTGCCCTTCAATGCAGGCTTCAGGTTTGTCCCCAGCAACTTGCTTACTAGTTTCCTGTTCTTGGGATCAGTAGAGGGTCTGGCACCTGGTAATTCCCAGTTG
>gene=chr10_24173021-24174021; species=rheMac
acttttcTTACCCATTCTTGATTACTCTAAAGCTTGAAAATATGTTGCGGATGTCCAGAGAAATCTAACCACTGAAAATGCAAGGGAAGTATACTGTCAGTCTAACGACTGCTGACATGTCCCTTCTCAGAGCAGCAATCAGGCAAGTCAGAGCCTTATTTCATGTCATCTTCATCTCTTAAGCTAATTTAGCCTGTAATGCACTATGGGTTCAATATTCTCAGGAGTGAAATTATTTTCCAAGGTAGGGAGGCCTCTCTCTCGGCCAGACCATTATCCAGGGAAGAATGAAATTCAGGCACTATAATACGTAATCTCTTGCTTTTCCAGTTGCCTCTCTAATTATCCTACCATGAGCACTGACACGTGGTCAAATTAGAGGAATTATTCCTGCAGATTTGCCCTTCACTGCAGGCTTCAGTTTTGTCTCCAGCAACTTGCTTACTAGTTTCCTTTTCTTGGGAACAGTAGAGGGTCACATACCTGCTAATTCCCGGTTG
>gene=chr10_44256021-44257021; species=hg19
tacatatactgtttgctcacacttttaagatttttatgtcagtatttataagtgaatttggtttataattttctttttagggcaatatttagttagatattgatatcaatgttaggtttgttttgtaaaaaagaatttggaagttgtaattctttcccttgtgaaaccatcagggccgggtgtattatttggtgagaagtcttgcaattttcgccatagcttctatagtaattgagctcttcagattttttatctctaaagattcaaacttgatacattatattttcctaaatattatttatttcatttaggttgtcaaatttatttacattaagttagcaaagtattatcttaaaatattaaaaagtcctctatttcaatgttttcccactttgtctcattctatttgtataattctgcttttttttttttttgctagtgttttctgttctttgtggatttttttccaaagcaatagctttttgatcatttatcagttt
>gene=chr10_44256021-44257021; species=bosTau
ttaatatactgtgtgctcatat-tttaatattttaatatcagtattcgtatgtaaaattggcttacaattttctttttggggcactgtt-tatcagatattgatatctgaatgacattttccacat-aaaaagaatttagaaattgcaattctttcccctgtgacaccatcagggtatggtaaattatttggtgagaatttttgcaattttttctttaacttctatagtaatttatcttttcaaattttttatttctaaaggttcagatttggtcaattttattttcctaaaagttatgcattttagttaggttgtcaaatttatttgtgtaaagttagcgatg-------ttaagatatt--aaaattatccatttcagtgagctgctcccttatctcattttgtttg--tgtctgtgctgtcttttttttttcttagtg-tgtctctactttgtggattcctccccaaagcaatagctttttgatcatttgttagctt
>gene=chr10_44256021-44257021; species=calJac
tatatatactgtttgctcacac-tttaatactcatatattagtatttataagtgaatttggtttatagtttt-------------------------------TATCATTGTTAGGTTTGTTTGGT-AAAAAGAATTTGGAAGTTGTAATCCTttcccctgtgaaaccatcagggccgggtgtattatttggtgagaagtcttgccattttctccataccttctatagtaattgatctcttcagattttctgtctcaaaagattcaaagttgataccttatattttcctaaatattatttatttcatttaggttatcaaattAATTTAA--TAAGTTAGCAAAGTATTACCTT-AAATATTAAAACGTCCTCTATTTCAGTGTTTCCCC-Ctttgtctcattctgtttgtatatttgtgctttttttt------gatagcattttctgtactttgtggattttttcccaaagcaatagctttttgatcatttattagttt
>gene=chr10_44256021-44257021; species=canFam
CTAATACGATTTCTTCTT-TCT-TTCAAAAGTttt--------atttat-------------ttatttatttatttat------ttatt-tatt---tattta-----------------------------------------------------------------------------------------------------------------------------------------------------------------------------------------------------------------------------------------tAGCAAGTTATTATTTCAAGACATTAAAAAATTCTCTATTTCAATGGCTTTCCCCTTTGTCTCATTTTGTTTGCATATTTTTGC-----TTTTTTCTTGCTAGTG-TTTCTTCACTTTGTGGATTTTTTTCTAAAGCAACAGGTTGTTGATTATTTATTGTATG
>gene=chr10_44256021-44257021; species=equCab
ttaatatactgtttactcatat-tttaatatttttatatcagcatttataagtgaaattggcctatagttttctttttaaggcaatatt-tatcagatattgatatctatgtt--gtttgcttcat-aaaaagaatttggaaattgtagctctttccccagtgcagtcatcagggcctggtgtgttatttgaagagaagatttgcaattttctccataacttctatagtaattgatgtcttcaaattttttatctctaaaggttcagatttggtaaattatattttcctaaaagttcattatttgatttcggttgtcaaatttgtttgcataaagttagtctgctattgtcttaa-atattaaaaaattctctatttcaatggctttcttccttgtctcattttgtttgtatatttgtgccatctttttttcttgctagcg-tttctccattttgtggatttttttccaaagcaacagcttattgactgtttattagttg
>gene=chr10_44256021-44257021; species=gorGor
tacatatactgtttgctcacacttttaagatttttatatcggtatttataagtgagtttggtttataattttctttttagggcaatatttagttagatattgatatcaatgttaggtttgttttgtaaaaaagaatttggaagttgtaattctttcccctgtgaaaccatcaggg-cgggtgtattatttggtgagaagtcttgcaattttcgccatagcttctatagtaattgagctcttcagattttttatctctaaagattcaaacttgatacattatattttcctaaatattatttatttcatttaggttgtcaaatttatttacattaagttagcaaagtattatcttaaaatattaaaaagtcctct-tttcaatgttttcccactttgtctcattctgtttgtataattctgctttttttttttt--gctagtgttttctgtactttgtggatttttttccaaagcaatagctttttgatcatttatcagttt
>gene=chr10_44256021-44257021; species=panTro
tacatatactgtttgctcacacttttaagatttttatatcagtatttataagtgaatttggtttataattttctttttagggcaatatttagttagatattgatatcaatgttaggtttgttttgtaaaaaagaatttggaagttgtaattctttccCTTgtgaaaccatcagggccgggtgtattatttggtgagaagtcttgcaattttcgccatagcttctatagtaattgagctcttcagattttttatctctaaagattcaaacttgatacattatattttcctaaatattatttatttcatttaggttgtcaaatttattgacattaagttagcaaagtattatcttaaaatATTAAAAAGTCCTCTATTTCAATGTTTTCCCACTTTGTCTCATTCTatttgtataattctgcttttttttttttttgctagtgttttctgtactttgtggatttttttccaaagcaatagctttttgatcatttatcagttt
>gene=chr10_44256021-44257021; species=papHam
tacatatactgtttgctcatac-tttaagatttttatatcagtatttataagttaatttggtttataatattctttttagggcaatatttagttagatgttgatatcaatgttaggtttgttttgt-aaaaagaatttggaagttgtaattctttcctctgtgaaaccatcagtgccgggcgtattatttggtgataagtcttgcaattttcgccatagcttctatagtaattgagctcttcagattttctatctgtaaaggttcaaacttgatacatcatattttcctaaatgttatttatttcatttaggttgtcaaatttatttacactaagttagcaaagtattatcttaaaatattaaaaagtcctctattttaatgtttttccactttgtctcattctgtttgtatatttgtgcttttttttttgtttgctagtgttttctgtactttgctgattttttcccaaagcaatagctttttgatcatttatcagttt
>gene=chr10_44256021-44257021; species=ponAbe
tacatatactgtttgctcacacttttaagatttttatatcagtatttataaatgaatttggtttataattttcttttcagggcaatatttagttagatattgatatcaatgttaggtttgttttgt-aaaaagaatttggaagttgtaattctttcccctgtgaaaccatcagggccaggtgtattatttggtgagaagtcttgcaattttcgccatagcttctatagtaattgagctcttcagattttctatctctaaagattcaaacttgatacattatattttcctaaatattatttatttcatttaggttgtcaaatttatttacatt--gttagcaaagtattatcttaaaatATTAAAAAGTCCTCTATTTCAATGTTTTCCAACTTTGTCTCATTCTGTTTGTATAATTCTGCTTTTTTATTTTTTTGCTAGTGTTTTCTGTACTTCGTGGATTTTTTTCCAAAGCAATAGCTTTTTGATCATTTATCAGTTT
>gene=chr10_44256021-44257021; species=rheMac
tacatatactgtttgctcatac-tttaagatttttatatcaacatttataagttaatttggttcataatattctttttagggcaaca-ttattttgatattgatatcaatgttaggtttgttttgt-aaaaagaatttggaagttgtaattctttcctcTGTGAAACCATCAGGGCCGGGCGTATTATTTGGTGATAAGTCTTGCAATTTTCGCCATAGCTTCTATAGTAattgagctcttcagattttctatctctaaaggttcaaacttgatacatcatattttcctaaatgttatttatttcatttaggttgtcaaatttattTACACTAAGTTAACAAAGTATTATCTTAAAATATTAAAAAGTCCTCTATTTTAATGTTTTCCCACTTtgtctcattctgtttgtatatttgtgcttttttttttttttgctagtgttttctgtactttgtggatttttttccaaagcaatagctttttgatcatttatcagttt
>gene=chr11_443310-444310; species=hg19
aacaaaaatctggagttggctagtcctggactagtatggccgaactatagtcatcagagacccagaatgccttcagcttgttgctctgccaccttaaatacatggtcccagcacctggtccaaaatgactgctcaagctccagtcatcacatccacgttccagccagtgggaagaggaaagggcgaaggagggaacctcacccttcaCATGGTTAGTCACGTGACCACACTCTATGGCAAGGAAGCCTGGGGCATGTGAGCTCTTTTCCCATGGAAGAAAGCAGGGTAAGCGGGAGAGGGAACATCCGGCAGTCTCACCAGGGGGTCACAGCTGCCAAGTTAGATCTAGTTCAGAAACAGAATGTGCAAGGCTTGTTGAGTATGGGAGGAACTCACACGCAAGATCCACGTTCCCAGCCCCTGCACCGTCCGTGACGGGTGTCGCTCCCCAGTCCCCAGCTCAGCCCGCTCAGGGGTCTCTGTGCTCATGTTTTCACACT
>gene=chr11_443310-444310; species=bosTau
--------------------------------------------------------------------------AACTCGTTG----GTCACCGAAagcacatggatccaccgcatggttccaaatggctgctcaagccccagacatcaca---acactgcagacggccaggagagcaaaagacgaaggaggggaTCCCGGCC-GCCTGTGGTTAGTCACCTGGCTACACCTTACTGCACGGAAGCCTGGGAAGCGTGGTCACTTTTCCTAGAGGAAGG-----------------------------------------------------------------------------------------------------------------------------------------------------------------------------------------------------------------------------
>gene=chr11_443310-444310; species=calJac
-ACACGCAGCTGGAGTTGGCTAGTCCTGCACTAGTGTGGCCAAACTATAGTCATTGGAGACCCAGAATGC-----------------------------AGAGGGTCCAAGGACCCACtccaaaatagctgctcaagctctggacatcacatcctcattccagacagcgggaagaggaaagggtgaaggagggaaccccacccttCGCCTGGTTAGTCACATGCCCACACTTTACGGCACGGAAGCCTGGGGCCTGTGAGCTCTTTTCCCGT-------GGAAAGGTAAGTGGAAGACAGAACACCCAGCAGTCTCACCAGCGGGTCACAGCTGCCAAGTTAG----AATTCAGAAACAGAATCTGCGAGGCTTACTGAGCACGAGGGGAAGGGACATGCAAGGGCCACGTGGCCAGCCCCTGCACGCTCCAGGACAGGTGTCTGTCCCCAGCCCCCAACTCAGCCTGCCCAGGACGCTCTGTGCTCACGTTTTCAC--C
>gene=chr11_443310-444310; species=canFam
----------------------------------------------------------------------------CCCgtcattctgcccccttaaacacctggccccaccacacggctcaaaacggctgctcaacctccagacatcacacccatgctcacgccggcaggaggaggaa--ggggggggagggagctccA--TGGGGCACGGTGGGTCACAGGGCCCCAGCTTCCTGCAGGGAAGTCTGCGAGCTGTGATCCCGCTTCCCAAGGAAGGAGGGAAGGACGCCCGG-----------CCAGCGGCCATGCCAGCAGGCCTCAGAGGCCCTGTTTG----AGTTCGGAAACAG--TCAGCGAGGGATTCGGAGCAT--GGGTAATTCGAACTCCGGGTCCGTGTTGCCAGCCCCCGG------------------CCCCTCCGGGTGGCCACGTCCACCTGC-CCGGGGTGTCTGCG----------------
>gene=chr11_443310-444310; species=equCab
--------------------------------------------------------------------------aacttgttgctctgccaccttaagcccatggttccaccacatggttcaaaatggctgctcaagctctgggcatcacatccacattagagccagcaggaagaagaaagagtgaaggaggggccaccACGCTTCACGTGGTCAGTCACATGGCC------TACTGCAAGGAAGCCTGGGAAGTGTGATTGTCTTTCCTAAGGAAGAAGGGAAGGACACTGGGCG------AACCCGACGTC--TGCCAGAGGGCTTCAAATGCTGGCTAAG----AGTTCAGAAACAG--TCAGCAAGGGTTTCTGAGCAC--CAGTAATCGGAACTCAAGGTCCACATTGCCAGCCCCTGGACTCTG------------CCACTCCCAGTGTCCTGCTCAACCTTCTCCG-----------TGGATGTTTACAT--T
>gene=chr11_443310-444310; species=gorGor
AACaaaaatctggagttggctagtcctggactagtatggccgaactatagtcatcagagacccagaatgccttcagcttgttgctctgccaccttaaatacatggtcccagcacctggtccaaaatgactgctcaggctcc-gtcatcacatccacgttccagccagtgggaagaggaaagggtgaaggagggaacctcacccttcaCATGGTTAGTCACGTGACCACACTCTATGGCAAGGAAGCCTGGGGCATGTGAGCTCTTTTCCCATGGAAGAAAGCAGGGTAAGCGGGAGAGGGAACATCCGGCAGTCTCACCAGGGGGTCACAGCTGCCAAGTTAGATCTAGTTCAGAAACAGAATGTGCAAGGCTTGTTGAGTATGGGAGGAACTCACACGCAAGATCCATGTTCCCAGCCCCTGCACTGTCCGTGACGGGTGTCGCTCCCCAGTCCCCAGCTCAGCCCGCTCAGGGGTCTCTGTGCTCATGTTTTCAC--G
>gene=chr11_443310-444310; species=panTro
aacaaaaatctggagttggctagtcctggactagtatggccgaactatagtcatcagagacccagaatgccttcagcttgttgctctgccaccttaaatacatggtcccagcacctggtccaaaatgactgctcaagctccagtcatcacatccacgttccagccagtgggaagaggaaagagcgaaggagggaacCTCACCCATCACATGGttagtcacgtgaccacactctactgcaaggaagcctggggcatgtgagctcttttcccatggaagaaaGCAGGGTAAGTGGGAGAGGGAACATCCGGCAGTCTCACCAGGGGGTCACAGCTGCCAAGTTAGATCTAGTTCAGAAACAGAATGTGCAAGGCTTGTTGAGTATGGGAGGAACTCACACGCAAGATCCACGTTCCCAGCCCCTGCACTGTCCGTGACGGGTGTCGCTCCCCAGTCCCCAGCTCAGCCCGCTCAGGGATCTCTGTGCTCATGTTTTCAC--T
>gene=chr11_443310-444310; species=papHam
-----------------------------------------------------------------------------------------------------------------------------------------------------------------------------------------------------------------------------------------------------------------------------------------CAGGGTAAGCGGGAGACGGACCATCCAGTAGTCTCACCAGAGAGTCACAGCTGCCAAGTTCGATCTAGTTCAGAAACAGAATCTGCAGGGCTTGTTGAGCATGGGAGGAACTTACACGCAAGATCCACGTGCCCAGCTCCTGCACTGTCCGTGACGGGTGTGGCTCCCCAGTCCCCAGCTCAGCCTGCCCAGGATTCTCTGTGCT--------------
>gene=chr11_443310-444310; species=ponAbe
aacaaaaatctggagatggctagtcctggactagtatggccaaactatagtcatcagagagccggaatgcctttagcttgttgctctgccaccttaaatatatggtcccagcacctggtccaaaatgactgctcaagctccggtcatcacatccacattccagccagtgggaagaggaaagggtgaaggagggaacCTCATCCTTCACATGGTTAGTCACATGACCATACTCTATGGCCAGGAAGCCTGGGGCATGTGAGCTCTTTTCCCATGGAAGAAAGCAGGGTAAGCAGGAGAGGGAACATCCGGTAGTCTCACCAGGGGGTCACAGCTGCCAAGTTATGTCTAGTTCAGAAACAGAATCTGCAAGGCTTGTTGAGTATGGGAGGAACTCACATGCAAAATTCGTGTTCCCAGCCCCTGCACTGTCCGTGACGGGTGTCGCTCCCCATTCCCCAGCTCAGCCTGCTCAGGGTTCTCTGTGCTCATGTTTT------
>gene=chr11_443310-444310; species=rheMac
aacaaaagtctggagttggctagtcctggactagcatggccgcactacagtcatcagagacccagaatgcctttagcttgttgctgtgccgccttaaacatacggtcccatcacctggtccaaaacggctgctcaagctccggtcacctcatccacattccagccagtgggaagaggaaagggtgaaggagg------CACCc---------ttagtcacatgaccacactctacggcaaggaagcctggggcatgtgagctcttttcccatggaagaaagcagggtaagcgggacagggaccatccagcagtctcACCAGGAAGTCATAGCGGCCAAGTTCGATCTAGTTCAGAAACAGAATCTGCAAGGCTTGTTGAGCATGGGTGGAACTTACACGCAAGATCCATGTGCCCAGCTCCTGCACTGTCCATGACGGGTGTGGCTCCCCAGTCCCCAGCTCAGCCTGCCCAGGATTCTCTGTGCT--------------
>gene=chr11_556322-557322; species=hg19
TTCCGGGCTCCAGTGGTCCGGGTCTGTGCAGGGCTGGGGCGACAGGACCGGCTCGCCGTGCCTGGGTGAGTGGGTTTTCTGGAGATCTAGAGAGAGCAGCGCTTTTGGGGAGGGGACCCTCGAATGGAGTCCCCACCGGATGTTCCCCGTGAGGTCAGAACAGGCCTGCAACGCCTGGCGGGGCAGGGAGCAGGGCCAGGGTCAGATGGGGCAGGAAAGGTGGCTGGACCTTGGGGGCTGGAGGGCCACCTCCAGGGCTCTGAGTGAGATCACAGCTCTGAGGGGGTGGAGGGTGGGTGAAGGGTAACCAGGGGAGACCCGCCCCACTGCACCTTCTGAGTCCCTGCTGTAGCTGCCGGCCTGCACCAGCGCTTGCTCGGAGGAAGCGCGGTGGTCCCGGGGCGGGTGCCCTATCACCTGCACGAAGGAAGGCAGGCCCGGCCGGCAGCTGCTGGAGTCGGAGTCAGCGCCCCCTGAGCTGCTGGTGTTCAGACAGGGCA
>gene=chr11_556322-557322; species=bosTau
--------------------------------------------------------------------------------------------------------------------------------------------------------------------------------------------------------------------------------------------------------------------------------------------------------------------------------------------------------------------------------------------------------------------------------------------------------------------------------------------------------------------
>gene=chr11_556322-557322; species=calJac
TTCGGGGCCCGGGTAGTCAGGGTCTGTGCAGAGCTCTGGTGTCAGGACAGGCTTGCGGTGCCTGGCTGATTGGGTTTTCTGGAGATCTAGAGAGG--AGCACTTTTGGGGAGGGGACCCTCGAACGGCGTACCTACGAGATGTACCCTATGAGGCCA-ACCAGGTCTGCAGGGCCTGGGGGAGCGGGTAGCA-GGCCAGGGTCAGA-GGGATAGGAAGAGCGGCTGTACCTTGGGGCCTGGAGGACCTCCTTCAGGGCTCTGGGTGAGATCACGGGCCTGAG-GGATGGAGGGTGGGTGAAGGATAAC--AGGGAGCCCCGCCCCACTGCACCTTCTGATCCTCTTCCGAAGCTCCTGGCCTGCACCAGTGCCTTCTCCGAGGAAGCACCCCAGCCCCGGGGCGAGTGCCTTGATGCCTGCAGGTGATAAGGCAGGCCCTGCTGGCAGCTGCTGGAGTCGGAGTCAGCACCCCCTGAGCTGCTGGTGCCCAGACAGGGCA
>gene=chr11_556322-557322; species=canFam
CCTGGGAGGCCCGTGCTCTGGACCTGCACAGGGCTCCCCCGTCAGGACAGTCTTGCCAGGCTGGTCCTGATGGGCTTTCCGGAGATCCGGGGAAAGGAGACCTGTTGGAAGGGGCACCTCCAAATGGAGCATCCACTGGACATGTCATGCGAGGCCAGA-CTGACCTGCAGCAGCTGAGGGGGAGAAGAACAGCTCCGGGGTCCGATAGAGCAGGAGGGATGGCGGGACCCTGGAACCAGGAGGGGGTGGTTGAGGGTCTGAGACAGAGCCCCAGCCCCACTGTTGGGGGAGG-----GGGGGGTCATGGG-GGAGACCC-----ACTCCACCTTCCATTTCCCTGCTGAAGATCCTCGAGTGGGCCTCGGTGGGCTC---AGAATTGCGGCGCGAGCGAGGCGGGCGTCCTGTCACCTGCACTCGGCATCGCGCAGCCAGCTGGCCACTGCTGGAGCCAGAGTCCGTGCCCCCTGAGCTGCTAGTACCCACCAAGGGCA
>gene=chr11_556322-557322; species=equCab
CCCGGGATGCCCAGAGTCGGGACCTGCAAAGGACTCCCACGACACGACAGTCTTTCCCTGCCAGTCCCCGGCGGTTTTCTGGAGACCCAGGGAGAGGACGCCTGTCCGGAGTGGGACCCCCATGTAGAGCGCCCACTGGATATCTCTTGTGAGGCTGGACCTGGCTTGCAGCGCCTAAAGAGGAGACGAGCAGTGCCCGGGTCAGAGGGGGTAGGAGGGATGGCTGGACCCCAGGAGTTGG-GGACATAGTTTAGGGCTTTGGACCGAATCACAGTCCTGCAGGGGCAGGAAA-----GGGCAGTAACCGG-GGAGACTCACC--CCACCACCTTCGTAGTCCCTGCTGCAGCTCCTCACCTGCGCCACAGGCTGCTC---AGAAGCATGACGTGCCTGGGGCAGGGGCCTTGTCACCTGCTTGAGATGATGCTTGGCCTGCTGGGAACTGCTGGATTCAGAGATGGAGCCCCCCGAGCTGCTGGTGCCCACCAAGGGCA
>gene=chr11_556322-557322; species=gorGor
-------------------------------------GGCGACAGGACCGGCTCGCCGTGCCTGGGTGAGTGGGTTTTCTGGAGATCTAGAGTGAGCAGCGCTTTTAGGGAGGGGACCCTCGAATGGAGTCTCCACCGGATGTTCCCCGTGAGGTCAGAACAGGCCTGCAGCGCCTGGCGGGGCGGGGAGCAGGGCCAGGGTCAGATGGGGCAGGAAAGGTGGCTGGACCTTGGGGGCTGGAGGACCACCTCCAGGGCTCTGAGTGAGATCACAGCTCTGAGGGGGTGGAGGGTGGGTGAAGGGTAACCAGGGGAGAACCGCCCCACTGCACCTTCTGAGTCCCTGCCGTAGCCCCCGGCCTGCACCAGCGCTTGCTCGGAGGAAGCGCGGTGGTCCCGGGGCGGGTGCCCTATCACCTGCACGAAGGAAGGCAGGCCCGGTCTGCAGCTGCTGGAGTCGGAGTCAGCGCCCCCTGAGCTGCTGGTGTTCAGACAGGGCG
>gene=chr11_556322-557322; species=panTro
TTCCGGGCTCCAGTGGTCGGGGTCTGTGCAGGGCTGGGGCGACAGGACCGGCTCGCCGTGCCTGGGTGAGTGGGTTTTCTGGAGATCTAGAGAGAGCAGCGCTTTTGGGGAGGGGACCCTCGAATGGAGTCCCCACCGGCTGTTCCCCGTGAGGTCAGAACAGGCCTGCAGCGCCTGGCGGGGCAGGGAGCAGGGCCAGGGTCAGATGGGGCAGGAAAGGTGGCTGGACCTTGGGGGCTGGAGGACCACCTCCAGGGCTCTGAGTGAGATCACAGCTCTGAGAGGGTGGAGGGTGGGTGAAGGGTAACCAGGGGAGACCCGCCCCACTGCACCTTCTGAGTCCTTGCTGTAGCTCCCGGCCTGCACCAGCGCTTGCTCGGAGGAAGCGCGGTGGTCCCGGGGCGGGTGCCCTATCACCTGCACGAAGGAAGGCAGGCCCGGCCGGCAGCTGCTGGAGTCAGAGTCAGCGCCCCCTGAGCTGCTGGTGTTCAGACAGGGCA
>gene=chr11_556322-557322; species=papHam
TTCCGGGCTCCAGTGGTCAGGGTCTGTGCAGGGTTGGGGCGCCAGGAGTGGCTCGCCGTGCCTGGGTGAGTGGATTTTCTGCAGATCTAGAGAGAGCAGCGCTTTTGGGGAGGGGACCCTGGAATGGAGTGCCCACAGGACGTTCCCTGTGAGGCCAGAACAGGCCTGCAGCACCTGGGGACGCGGGGAGCAGGGCCAGGGTCAGATGGGGCAGGAAAGGTGGTTGGACCTTGGGGGCTGGAGGACCTCCTTTAGGGCTCTGGGTGATATCACAGCTCTGAGGGGGCAAAGGATGGCTGAAGGGT-ACCGGGGGAGACCTGCCCCACTGCACCTTCCAGGTCCCTGCTGGAGCTCCTGGCCTGCACCAGCGCCTGCTTGGAGGAGGCGCGGTGGTCCCGGGGTGGGTGCCCTACCACCGGCACGAGGGAAGGCAGCCCCGGCCGGCAGCTGCTGGAGTCGGAGTCAGCGCCCCCTGAGCTGCTGGTGTTCAGACAGGGCA
>gene=chr11_556322-557322; species=ponAbe
TTCCGGGCTCCAGTGGTCGGGGTCTGTGCAGGGCTGGGGCGACAGGACCGGATCGCCGTGCCTGGGTGAGTGGGTTTTCTGGAGATCTAGAGAGAGCAGCGCTTTTGGGGAGGGGACCCTCCAATGGGGTGCCCACAGGATGTTCCCTGTGAGGCCAGAACAGGCCTGCAGCGCCTGGCGGGGCGGGGAGCAGGGCCAGCGTCAGATGGGGCAGGAAAGGTGGCTGGACCTTGGGGGCTGGAGGACCACCTCCAGGGCTCTGAGTGAGATCACAGCTCTGAGGGGGTGGAGGGTGGGTAAAAGATAACCAGGGGAGACCGGCCCCACTGCACCTTCTGAGTCCCTGCTGTGGCTCCCGGCCTGCACCAGCGCCTGCTCGGAGGAAGCGCGGTGGTCCCGGGGCGTGTGCCCTATCGCCTGCACGAGGGAAGGCAGGCCTGGCCGGCAGATGCTGGAGTCGGAGTCAGCGCCCCCTGAGCTGCTGGTGTTCAGACAGGGCA
>gene=chr11_556322-557322; species=rheMac
TTCCGGGCTCCAATGGTCAGGGTCTGTGCAGGGTTGGGGCGCCAGGAGTGGCCCGCCGTGCCTGGGTGAGTGGATTTTCTGCAGATCTAGAGAGAGCAGCGCTTTTGGGGAGGGGACCCTGGAATGGAGTGCCCACAGGACGTTCCCTGTGAGGCCAGAACAGGCCTGCAGCACCTGGGGGCGCGGGGAGCAGGGCCAGGGTCAGATGGGGCAGGAAAGGTGGTTGGACCTTGGGGGCTGGAGGACCTCCTTTAGGGCTCTGGGTGATATCACAGCTCTGAGGGGGCAAAGGATGGCTGAAGGGT-ACCGGGGGAGACCTGCCCCACTGCACCTTCCAGGTCCCTGCTGGAGCTCCTGGCCTGCACCAGCGCCTGCTTGGAGGAAGCGCGGTGGTCCCGGGGTGGGTGCCCTACCACCTGCACGAGGGAAGGCAGGCCCGGCCGGCAGCTGCTGGAGTCGGAGTCAACGCCCCCTGAGCTGCTGGTGTTCAGACAGGGCA
>gene=chr11_789244-790244; species=hg19
GAGTCCTCGCCCAGCCCAAGGCTGTGCTGTCTCTGTGGGCAGAGGGTTCCTGGCGTTAAACAGGGTGGGCACATGCTGCACTTGGCCCGCGGGTCAGGGCGGAGGACAGGGTTCTGGGCTGTGGGAAAGGCGGTGCCCAGATTCTCAATGACCGAGGCAGAGGTGGGAAGGGCCCTGGGGGCCCAGCCGCCCTGAACCTGAGTGGGTCTTGCCCCAAAGCCCCAGAGGCCGCCTGTCTGCCTCTCCCAGGGAAGGATGAGAAATGCCCTCCAGACCTGCAGAGAAAGGGAGGCACGTTCCCCACCCCCCGCCAGGTGCATTGACCACACTGAAGGTCACCCGAAGGTCACAGCATGATGAGGGCGTCTCCAGAAGAGGCCCAGCTGCTGCCACCTCCCAGGGAAGCCCAGCCGTCCCTTCACCCCTGCAGTTCTCGGGGGGCTCAGCTGCTGGGCATCAAGTTTGCAAAGAGCAGGTGGTCTGCCCCCCCAACCTCGCTA
>gene=chr11_789244-790244; species=bosTau
GAGCCCTTTCTGACCCTGAGGTCATTCTGCCTCTGGGGGCAGGGAGTCCCTGGGGTGAGCCTGGGCAG-------------------GCAGGGCCAGGCAGAGACTAGGCGCTCTGGGCAGTAGGGAAGGCCTGGCCCTGATCCTGA--GTCAG-----GCGTGGGGCAGGGGGCTGGTGGCCTCGCCTCTCTGGACCC--ATCTTCCCT-CTCGGGA---GTGGAC-CCTGCTGTCCACAGCTCCT-GGGATGC-TGAGAACTCGCACCTGCGCCTGCAGGGGGAGGGAGCCCGGGTC-----CCCTGGCCATGCACAGTGA-CACAATGAAGGTCGCCTGAAGGTCACGGCGGGACGGGGGTGTCCTGGGGAGG---------ACTGACACCTCCAGGGAA--CCCAAGA-GCCCCTCACCCCTGTCATTCTGGA-GGGCCCCGCTGCTGGGCATCAAGTTCTCAAAGGGCTGGTGGTCCACCCCCCAGACCTGGTTA
>gene=chr11_789244-790244; species=calJac
GAGTCCTTGCCAAGCCCAAGGCCGTGCTGTCTCTGTGGGCAGA-------CAGCATGAAACAGGGTGGGCACAGGCTGCATCTGGCCCGAGGGTCAGGGTGGAGGACGGGGTTCTGGGCGGTGGGAAAGGCGGTGACCAGATTCTCCACGACCCAGGCAGAGCTGGGGAGAGCTCT-GGGGTCCAGCTGCCCTCAACCTGAGTGGGTCTTGCCCCAAAGCCTTAGAAGCCACCTGTCTGCCTCTCCCAGGAAAGGATGAGAAATCCCCTT--GACCTGCAGGGAAAGGGAGGCGCATTCCCCACCCCCCACCAGGTGCACTGACCACACTGAAGGTCACCCGAAGGTCACAGCGTGATGAGGGCGTCTCCGGGAGAGGCCCAGCTGCTGCCACTTTCCAGGGAAGCCCAGCCACCCGTTCACCCTGGCAGTTCTGGGGGG--CCAGCTGCTGGCCATCAAGTTTGCAAAGGGCAGGTGGTCTGCCCCCCCAACCTCGCTA
>gene=chr11_789244-790244; species=canFam
--------------------------------------------------------------------------------------------------------------------------------------------------------------------------------------------------------------------------------------------------------------------------------------------------------------------------------------------------------------------------------------------------------------------------------------------------------------------------------------------------------------------
>gene=chr11_789244-790244; species=equCab
GAGTCCTTCCTGGACCTGAGGCTGCGCTGCCTCTGGGGTCAGGGGGTCCCTGGCATGAGCCTGGGTGGGCACACGCTGTGTTGGTCATCTGGGCCAGGCAGAAGATGAGGGCCCTGGGCTGTAGAAAAGG-TGGGGCCCGATCCTCAATGTCCA-----GGGGTGGGGGGGGGACTGGGC---------------GCCTGAGTCGTCCTT-CTCTGAAGACCTAGACA-CACCTGTCTGCCTCTCCCC-------------ATCCCCACTCCCACCCACAAGGAGAGGGAGCCGTGTTTCCCA-CTCTGGCCAGACACACTAACCACACCGAAGGTCGCCTGAAGGTCACAGCATGAT-GGGGTGTCCTGGGGAGAGGCCTAGCTGCTGCCCCTTCCCAGGAAGCTGCAACA-GCCCCTCACCCGAGCTGTTCTGGAGGGGCCCAGCTGCCAGGTGTCAAGATGGCAAAGGGCAGGTGGTCTGCCCCGCACACCCAGTTA
>gene=chr11_789244-790244; species=gorGor
GAGTCCTTGCCCAGCCCAAGCCTGTGCTGTCTCTGTGGGCAGAGGGTTCCTGGCGTTAAACAGGGTGGGCACATGCTGCGCTTGGCCCGCGGGTCAGGGCGGAGGACAGGGTTCTGGGCTGTGGGAAAGGCGGTGCCCAGATTCTCAATGACCGAGGCAGAGGTGGGAAGGGCCCTGGGGGCCCAGCCGCCCTGAACCTGAGTGGGTCTTGCCCCAAAGCCTCAGAGGCCGCCTGTCTGCCTCTCCCAGGGAAGGATGAGAAATGCCCTCCAGACCTGCAGAGAAAGGGAGGCACGTTCCCCACCCCCCGCCGGGAGCACTGACCACACTGAAGGTCACCCGAAGGTCACAGCCTGATGAGGGCGTCTCCAGAAGAGGCCCAGCTGCTGCCACCTCCCAGGGAAGCCCAGCCGTCCCTTCACCCCTGCAGTTCTCGGGGGGCTCAGCTGCTGGGCATCAAGTTTGCAAAGAGCAGGTGGTCTGCCCCCCCAACCTCGCTA
>gene=chr11_789244-790244; species=panTro
GAGTCCTCGCCCAGCCCAGGGCTGTGCTGTCTCTGTGGGCAGAGGGTTCCTGGCGTTAAACAGGGTGGGCACATGCTGCACTTGGCCCGTGGGTCAGGGCGGAGGACAGGGTTCTGGGCTGTGGGAAAGGCGGTGCCCAGATTCTCAATGACCGAGGCAGAGGTGGGAAGGGCCCTGGGGGCCCAGCCGCCCTGAACGTGAGTGGGTCTTGCCCCAAAGCCCCAGAGGCCGCCTGTCTGCCTCTCCCAGGGAAGGATGAGAAATGCCCTCCAGACCTGCAGAGAAAGGGAGGCACGTTCCCCACCCCCCGCCAGGTGCACTGACCACACTGAAGGTCACCCGAAGGTCACAGCGTGATGAGGGCGTCTCCAGAAGAGGCCCAGCTGCTGCCACCTCCCAGGGAAGCCCAGCCGTCCCTTCACCCCTGCAGTTCTCGGGGGGCTCAGCTGCTGGGCATCAAGTTTGCAAAGAGCAGGTGGTCTGCCCCCCCAACCTCGCTA
>gene=chr11_789244-790244; species=papHam
GAGTCCTTGCGGAGCCCAAGGCTGTGCTGTCTCTGTGGGCAGAGGGTTCCTGGCATTAAACAGGGTGGACACATGCTGCTCTTGGCCGGCGAGTCAGGGTGGAGGACAGGGCTCTGGGCTGTGGGAAAGGCCGTGCCCAGATTCTCAATGACTCAGGCACAGGTGGGAAGAGCCCTGGGGGCCCAGCCGCCCTGAACCTGAGTGGTTCTTGCCCCAAAGCCTCAGAGGCTGCCTGTCTACCTCTCCCAGGGAAGGATGAGAAATCCCCC---AACCTTCAGAGAAAGGGAGGCGCGTTTCCCA-CCCCCGCTAGGTGCACTGACCACACTGAAGGTCACCCGAAGGTCACAGCGTGATGAGGGTGTCTCCAGGAGAGGCCCAGCCGCTGCCACCTCTCAGGGAAGCCCAGCCGCCCCCTCACCCCTGCAGCTCTGGGGGGGCCCAGATGCTGGGCATCAAGTTTGCAAAGAGCAGGTGGTCTG-CCCCCCAACCTCGCTA
>gene=chr11_789244-790244; species=ponAbe
GAGTCCTTGCCGAGCCCAAGGCTGTGCTGTCTCTGTGGGCAGAGGGTTCCTGGCATTAAAAAGGGTGGGCACATGCTGCACTTGTCCCGCGGGTCAGGATGGACGACAGGGTTCTGGGCTGTGGGAAAGGCGGTGCCCAGATTCTCAATGACCGAGGCAGAGGTGGGAAGGGCCCTGGGGGCCCAGCCGCCCTGAACCTGAGTGGGTCTTGCCCCAAAGCCTCAGAGGCCGCCTGTCTGCCTCTCCTAGGGAAGGATGAGAAATGCCCCCCAGACCTGCAGAGAAAGGGAGGCGCGTTCCCCACCCCCCGCCAGGTGCACTGACTACACTGAAGGTCACCCGAAGGTCACAGCGTGATGAGGGCGTCTCCAGGAGAGGCCCAGCTGCTGCCACCTCCCAGGGAAGCCCAGCCGCCCCTTCACCCCCGCAGTTCTGGGGGGCCTCAGCTGCTGGACATCAAGTTTGCAAAGAGCAGGTGGTCTGCCCCCCCAATCTCGCTA
>gene=chr11_789244-790244; species=rheMac
GAGTCCTTGAGGAGCCCAAGGCCGTGCTGTCTCTGTGGGCAGAGGGTTCCTGGCATTAAACAGGGTGGACACACGCTGCTCTTGGCCGGCGAGTCAGGGTGGAGGACAGGGCTCTGGGCTGTGGGAAAGGCCATGCCCAGATTCTCAATGACTCAGGCAGAGGTGGGAAGAGCCCTGGGGGCCCAGCCGCCCTGAACCTGAGTGGTTCTTGCCCCAAAGCCTCAGAGGCCGCCTGTCTACCTCTCCCAGGGAAGGGTGAGAAATGCCCC---AACCTTCAGAGAAAGGGAGGCGCGTTTCCCA-CCCTCGCTAGGTGCACTGACCACACTGAAGGTCACCCGAAGGTCACAGCGTGATGAGGGTGTCTCCAGGAGAGGCCCAGCCGCTGCCACCTCTCCGGGAAGCCCAGCCGCCCCCTCACCCCTGCAGCTCTGGGGGGGCCCAGCTGCTGGGCATCAAGTTTGCAAAGAGCAGGTGGTCTG-CCCCCCAACCTCGCTA
>gene=chr11_1549128-1550128; species=hg19
CCAGCTCCCCCGGCCCCCGGCTCTCCCTGGCCCTCTGGGCTGGCTCGCAGTGTACCTGTCCTCTGCCCCTCTGCAGGCCAGGGGAGTCGTGGAGACACTGCCTCGGGCTCCAGCACTTCCCATCGTTTCCGCCTGGGCTTTTACTTTTCTCTTTAAGAACAAGCTCTAAAATCTTAACACTCAAGATTAATACCCTTAAAGAGAACCCATGCCAGTCATAAGAAAACTGGACCAGTTCAAGACAAAGTAGGCAAAGACCAAGCAGATAATGGCATGGCCCACCGTGCATAGAAGCATCGGCCATATCAGCCCTCCTGCAGTAAACACGGACTAAACCTTGGCACCGCTCTCTGCCTGTCAACGTGGCAAAGATCTTCTTCAGAAAAGACCAACACAAGTGGCGGGCACCGACCTGTGGAAACACCAGCACTGGCACCACGCTCCCTTCCCAGGGACTTGGGAAGCATCACACAACCTGGGAACGTCCCCATTCCCACCGG
>gene=chr11_1549128-1550128; species=bosTau
CTGGCTCCCTCGG--CCTGGCACACGCGGGGTCCCTGCTCGGGCTCCCGCCGCACC--CCCTCTCCTCGGCAGCAGTTGGGC-GGGCCAGGGACACACTTAGCTGGGAGCTAGCACCTCCCA--GTTCCTGTCTCTGCTCCTCCCTGTCTCTTTAAGAATAAGTCCTGTCATCCTAACACTTGGGATCGATCCCCTTA--------------------------------------------------------------------------------------------------------------------------------------------------------------------------------------------------------------------------------------------------------------------------------------------------------------
>gene=chr11_1549128-1550128; species=calJac
CCAGCTCCCCCGGCCCCTGGCACTCCCTGG-------------CTCCTGGTACACCTGTTCTCTGCCCCTCTGCGGCCCAGGGGAGTCGTGGAGA------CTCCGGCTCCAGCACTTCCCACAGTTTCTACCTGGGCTTTTACCTGTCTCTTTAAGAACAAGCTCGAAAATCTTAACACTCAAGATTAATATCCTTAAAGAGAACTCATGCCAGTCATAAGAAAACAGGATCAATTCAAGACAAAATAGCCAAACACCGAGCAGATGATTGCACAGCCCACCGTGTACAGAAGTGTGGGTTACACCAGCCCTCCCGGAGGAAATGTGCACTAAGCA-GGGCACTGCTCTCGGCCTGTAAACGTGACAAACATCTTCTTCAGTAAAGACACACGCGAGTTGCGGGCACTGACCTGTGGAAACACCAGCACTGGCCCCACACTCCCTTCGCAGGGACTCG----------CACAGCCTGGGAACGT-CCAGTCCCCACCGA
>gene=chr11_1549128-1550128; species=canFam
ACAGCTACCTCTGCTCCTGGCACACCCGGCTTCTCTGCTGAG--TCCCGGGGCATGTGCACTCTCTCAGCTAGTGGGGGGGTGGGGA--GGGAGGTACTTCGGCTGGTCCTAACACCTCCCC--TACTTTGATCTTGCTCT----TTTTCCTTTAAGAGCAAACTCTAAAATCTTAATACTTGGGATTAATACCCTTATACAGAACTCAGGCCAGTCATAAGAAAGCTAGACCACT----------GCACACAAAGCGCAGACAGATGACCGCTGGGGCC-CAACGCTCAAGAACATCAGCT---TCAGCCCTCCTCAAGGATTCGAGCACTAA------CCACCCTTCTTTACTT---AATACAGCAAAGATTCTTTTCAT--AAGAGTACCGCAAGAGGCAAGCGCATGCCTGCGGGAAGACCCTCCCAGGCCCTGCTCTCCCTTCCCAAGGAAATGCCGGGTATGGCAAAACAAGGAGAAACCCAAACATCCTGCCA
>gene=chr11_1549128-1550128; species=equCab
--------------------------------------------------------------------------------------------------------------------------------------------------------------------------------------------------------------------------------------------------------------------------------------------------------------------------------------------------------------------------------------------------------------------------------------------------------------------------------------------------------------------
>gene=chr11_1549128-1550128; species=gorGor
CCA--------------------------------------------------------------------------------------------------------------------------------------------------------------------------------------------------------------------------------------------------------------------------------------------------------------------------------------------------------------------------------------------------------------------------------------------------------CCTTCCCAGGGACTCGGGAAGCATCACACAGCCTGGGAACGTCCCCATTCCCACCGG
>gene=chr11_1549128-1550128; species=panTro
CCAGCTCCCCCGGCCCCCAGCTCTCCCTGGCCCTCTGGGCTGGCTCGCAGTGTACCTGTCCTCTGCCCCTCTGCAGGCCAGGGGAGTCGTGGAGACACTGCCTCAGGCTCCAGCACTTCCCATCGTTTCCGCCTGGGCTTTTACTTGTCTCTTTAAGAACAAGCTCTAAAATCTTAACACTCAAGATTAATACCCTTAAAGAGAACCCATGCCAGTCATAAGAAAACTGGACCAGTTCAAGACAAAGTAGGCAAAGACCAAGCAGATAATGGCATGGCCCACCGTGCATAGAAGCATCGGCCATATCAGCCCTCCTGCAGGAAACACGGACTAAACCTTGGCACCGCTCTCTGCCTGTCAACGTGGCAAAGATCTTCTTTAGAAAAGACCAACACAAGTGGCGGGCACCGACCTGTGGAAACACCAGCACTGGCCCCACGCTCCCTTCCCAGGGACTCGGGAAGCATCACACAGCCTGGGAACGTCCCCATTCCCACCGG
>gene=chr11_1549128-1550128; species=papHam
CCA----------------GCTCTCCCTGGCCCTCTGGTCTGACGCCCAGCGTACCTGTCCTCTGCCCTTCTGCAGCCCAGGGCAGTTGCGGAGACACTGCCGCAGGCTCCAGCACTT-CCATCATTTCCGCCTGGGCTTTTACCCGTCTCTTCAAGAACAAGCTCTAAAATCTTAACACTCAAGATTAATACCCTTAAAGAGAACCCATGCCAGTCATAAGAAAACTGGACCAGTTCAAGACAAAGTAGGCAAAGACCAAGCAGATGATGGCATGGCCCACTGTGCACAGAAGCGTCAGCCACACCAGCCCTCCCACAGGAAACACAGGCTAAACCCTGGCACCACTCTCCGCCTGTCAACGTGGCAAAGATCTTCTTCAGAAAAGACCAACACGAGTGGTGGGCACCGACCTGTGGAAACACCAGCACTGACCCCACGATCTCTTTGCAGGGGCTCAGGAAGCATCACACAGCCTGGGAACATCCCCATTCCCACCGG
>gene=chr11_1549128-1550128; species=ponAbe
CCAGCTCCCCCAGCCCCCGGCTCTCCCTGGCCCTCTGGTCTGGCTTCCAGTGTACCTGTCCTCTGCCCCTCTGCAGCCCAGGGGAGTCGTGGAGATACTGCCTCAGGCTCCAGCACTTCCCATCATTTCTGCTTGGGCTTTTACTTGTCTCTTTAGGAACAAGCTCTAAAATCTTAACACTCAAGATTAATACCCTTAAAGAGAACCCATGCCAGTCATAAGAAAACTGGACCAGTTCAAGACAAAGTAGGCAAAGACCAAGCAGATAATGGCATGGCCCACTGTGCACAGAAGCATCGGCCATACCAGCCCTCCTGCAGGAAACACGGACTAAACCTTGGCACCGCTCTCTGCCTGTCAACGTGGCAAAGATCTTCTTCAGAAAAGACCAACACAAGTGGCGGGCACCGACCTGTGGAAACACCAGCACTGGCCCCACGCTCCCTTCCCAGGGACTCAGGAAGCATCACACAGCCTGGGAACGTCCCCATTCCCACCGG
>gene=chr11_1549128-1550128; species=rheMac
CCAGCTCCTTTGGGCCCCAGGTCTCCCTGGCCCTCTGGTCTGACGCCCAGCGTACCTGTCCTCTGCCCTTCTGCA-----------------------------------------------------------------------------------------------------------------------------------------------------------------------------------------------------------------------------------------------------------------------------------------------------------------------------------------------------------------------------------------------------------------------------------------
>gene=chr11_1555067-1556067; species=hg19
CTTCCAGGGCTGCCCGCTGGAGATACAGCAGACCTGGGCCAGCCGGCTTCTCTGCTCACACCTCCGCATGTGCTGCTGCTTCTTCCTGGGCCACCTCCTTCCTCCTTccctcttggaaaagcccttcatacctgctctaaccgagccccctgcttttggccgcactcacccactcctcaattctcctgctgcctggggcccttctctaccagcctgacagctctaggaaagcgggaatggctgtgtctccatctctggacctccgccccagcacagagcctggtacacggcagCCCATGAACTCAGGAATCTGGGGCCCCCGGCTGAGGAACAGGCCCAGCTCACTGTCCTAAAAGTCACAGTCACAAACCGCGGATCAGTGGTGGAAGGAGAGTGGCAGATGCAcatctccccaggacggaattgcacttggtgatgaagaggacggagctgcagacacacgcaacgccatggatggacgttcgcaacactgcgccgca
>gene=chr11_1555067-1556067; species=bosTau
CGCCCAGGCCCACCCGCCGcac--------------gcccctgctgctcctgccccggtgcctttgcacgggccattcctcctcccagggacatgtcttccctctctcctacttggaaagctcctatgcaccctccca-------------------agccacct--gcctggccctcggcgcccccag------------------gccagcctGAC---------ACAGTACAGAC--TCTCTTCTCCATCTCATGG-----------GCTCAGGGCCTGGCCCATGCCAGACGGTGAAC-CAGGGCCTGGAGGTCTCC--CGGTGGGAAGCGTCCGGCACACTGGCTGAAAAGGCTGGGTCACAACCAGCGGAACAGGTGTCCATGAAAGGCGATACACGCGAGTCTCCACACCACGGATTACCACTCGGCAAC-AGAGGGAC-----AGCCGAGACCAGCAACAGCACGGAGGACGTC-CACGGCA--GGGCTGCG
>gene=chr11_1555067-1556067; species=calJac
-----------------------------------------------------------------------------------------------------------------------------------------------------------------------------------------------------------------------------------AAAGCGGGCATGGCTGTGTCTCCATCTCCCAACCTTCACCGCAGCACAGAGCCTGGTACACAGCAGCCCATGGATTCAGG----------------------AAGAGGCCCAGCTCACTGTCCTAAAAGCCGTGGTCACAAACCGCGGATCATCGGTGGAAAGAGAGTGGTGGGTGCACATCTCCACAGGACGGAATCCCGCGTGGTGGTGAAGAGGATGGCACTGCAGACAC--GCACCAACACGGACGGACGTTAACAGCACTGAGCTCCA
>gene=chr11_1555067-1556067; species=canFam
TTCTGAGGGCCAGCTGGAGGAC--------------GCTTTTGCCACATATGCCTCCACACCTTTGCTCAGG------------CCTGGGTCACATCTTTCTTCTTTCTTACGTGGAAAATT-CTATGCATCTTCCCATATGAGCTCCCCTGCTCTGAGCCACCCTGGCCTGGGCTCCAGCTCCCCCTCTGTCCGAGGCCCTTCTGCGCCAGCCTGAG---------AAAGCAGAAACTGTGTCTTCTCCATCTTGGAA-----------GCACAGGGCCAGGCCCACAACAGACTGTGAAGTCAGGACCTGATGGTCCCCAGCTGAGAAAGTGGTCCAGCTCACTGTCCAAGAAGGCTGGGtcacaattggcaaaacagacaccaacagaaagcaaagcatgcatatctctatactgtggaatatcatctggcaaggaaaagggtttag-ggttgacacatgc-acagtctgaacacatttttaaaacattacactaaa
>gene=chr11_1555067-1556067; species=equCab
--------------------------------------------------------------------------------------------------------------------------------------------------------------------------------------------------------------------------------------------------------------------------------------------------------------------------------------------------------------------------------------------------------------------------------------------------------------------------------------------------------------------
>gene=chr11_1555067-1556067; species=gorGor
CTTCCAGGGCTGCCTGCTGGAGATACAGCGGACCTGGGCCAGCCGGCTTCTCTGCTCACACCTCCGCATGTGTTGCTGCCTCTTCCTGGGCCACCTCCTTCCTCCTTCCCTCTTGGAAAAGCCCTTCATACCTGCTCTAACCGAGCCCCCTGCTTTTGGCCGCACTCACCCACTCCTCAATTCTCCTGCTGCCTGGGGCCcttctctaccagcctgacagctctagaaaagcggaaatggctgtgtctccatctctggacctccgccccagcacagagcctggtacacggcagCCCATGAACTCAAGAATCTGGGGCCCCCGGCTGAGGAACAGGCCCAGCTCACTGTCCTAAAAGTCACAGTCACAAACCGCGGATCAGTGGTGGAAGGAGAGTGGCAGATGCACATCTCCCCAGGACTGAACTGCACTTGGTGatgaagaggacggagctgcagacacacgcaacgccatggatggacgttcgcaacactgcgccgcg
>gene=chr11_1555067-1556067; species=panTro
CTTCCAGGGCTGCCCGCTGGAGATACAGCGGACCTGGGCTGGCCGGCTTCTCTGCTCACACCTCCGCATGTGTTGCTGCCTCTTCCTGGGCCACCTCCTTCCTCCTTCCCTCTTGGAAAAGCCCTTCATACCTGCTCTAACCGAGCCCCCTGCTTTTGGCCGCACTCACCCACTCCTCAATTCTCCTGCTGCCTGGGGCCcttctctaccagcctgacagctctaggaaagcgggaatggctgtgtctccatctctggacctccgccccagcacagagcctggtacacggcagCCCATGAACTCAGGAATCTGGGGCCCCCGGCTGAGGAACAGGCCCAGCTCACTGTCCTAAAAGTCACAGTCACAAACCACGGATCAGTGGTGGAAGGAGAGTGGCAGATGCAcatctccccaggatggaattgcacttggtgatgaagaggacggagctgcagacacacgcaaagccatggatggacgttcgcaacactgcaccgcg
>gene=chr11_1555067-1556067; species=papHam
CTTCCAGGGCTGCCTGCTGGAGATACAGACGCCCTGGGCCA--CGGCTTCTCTGCTCATGCCTCTGCATGTGCTGCTGCCTCTTCCTGGGCCACCTCCTTCCTCCTTTCCTCTTGGAAAAGCCCCTCATACCTGCTCTAACTGAGCCCCCTGCTTTCGGCTGCACTCACCCA---CTCaattctcctgctgcctgtggcccttctctaccagcctaagagctctaggaaagcgggaatggctgtgtctccatctctggaccttcaacccatcccagagcctggtacaccgcagCCCACGAACTCAGGAACCTGGGGCCCCCGGCTGAGGAAGAGGCCCAGCTCACTGTCCTAAAAGTCACGGTCACAaactgtggatcagtggtggaaggagaatggcaggtgcacatctccacaggacggaatcgcacttggtgatgaagagcacggagctgcaggcacgtgcaacgccacggatggacgttcgcaacactgcaccgcg
>gene=chr11_1555067-1556067; species=ponAbe
CTTCTAGGGCTGCCCACTGGAGATACAGCGGACCTGGGCCAGCCAGCTTCTCCACTCACACCTCCACATGTGCTGCTGCCTCTTCCTGGGCCACCTCCTTCCTCTTTCCCTCTTGGAAAAGCCCTTCACACCTGCTCTAACCGAGCCCCCTGCTTTTGGCCGCACTCACCCACTCCTCAATTTTCCTCCTGCCTGGGGCCcttctctaccagcctgacagctctaggaaagcgggaatggctatgtctccatctctggacctctgccccagcacagagcctggtacacggcagCCCATGAACTCAGGAACCTGGGGCCCCCGGCTGAGGAACAGGCCCAGCTCACTGTCCTAAAAGTCACGGACACAAACCGCAGATCAGTGGTGGAAGGAGAGTGGCAGATGCAcatctccccaggacggaattgcacttggtgatgaagaggatggagctgcagacacacgcaacaccatggatggacgtttgcaacactgcgccgcg
>gene=chr11_1555067-1556067; species=rheMac
CTTCCAGGGCTGCCTGCTGGAGATACAGAGGCCCTGGGCCA---CGCATCTCTGCTCATGCCTCTGCATGTGCTGCTGCCTCTTCCTGGGCCACCTCCTTCCTCCTTTCCTCTTGGAAAAGCCCTTCATACCTGCTCTAACTGAGCCCCCTGCTTTCGGCTGCACTCATCCA---CTCAATTCTCCTGCTGCCTGTGGCCcttctctaccagcctgagagctctaggaaagcgggaatggctgtgtctccatctctggaccttcaacccatcacagagcctggtacaccgcagCCCACGAACTCAGGAACCTGGGGCCCCCGGCTGAGGAAGAGGCTCAGCTCACTGTCCTAAAAGTCACGGTCACAAACCGTGGATCAGTGGTGGAAGGAGAGTGGCAGGTGCAcatctccacaggacggaatcgcacttggtgatgaagagcacggagctgcagacacatgcaacgccatggatggacgttcgcaacactgcaccgcg
>gene=chr11_1928008-1929008; species=hg19
ctggagacccccagctctgtctcatcagctcagggactctgtgggctccacctcaactcccgcttcccgcactgaggcctggaaacccaccagaaagtgcatgggcagcgagaggcccctgaggccaattcccagcccgggaagcactgttgtgcacggcccacgtgtgggatcttgagagccattgtgttgtgtattttgtctgttctgtgttgctgtttggttgtttcattgtcctgtgtattttgtctgttctgtgttgctgtttggttgtttcaggcaggaagataaatccagtccctgctaccccatctcagccaggagtggaaatctgccttttaattttGGTGGACATGTTTGGATAGACAGAAACTTGAAATGGTGAAGTGGTGAAATGGGCTGAGCTGCCCTTTTCTTCCATCATGTTTCCACTGTTCTAAAGCTGGAAACATTGTTCCCCAGCATGAAAGCAGATAAGTGTGCAGCACACATCTCTCTAG
>gene=chr11_1928008-1929008; species=bosTau
ctgtggaccctcagctctttctcatcagttcaagggtcccactgggctccccccacttcccctt----------------------cctctaggaagcaagttgacaattctgagcctgaagt-ttgcttctcatcctagggaccgatgttcttaactgtctatgtttactgtcctgaaaaaaactgtttcgtgtattctgatgatgttgttt---------------------------------------------tct----ttgggttgctccaggcaggaggataaacgtggtccttgtttctccatcttgcccagaagcaaatgtctgccttttaatttggatgagcattttttgatataCAGAAAC--AAACCTTTTAAGCAATGAAATTTACTGAG----TCTTTTCTTCTACGATACTTTCATTGTTTGTAAGCTTAGAAAACTGTTGCC-AGGATGAAAGCAGATAAATA--------------------
>gene=chr11_1928008-1929008; species=calJac
-------------------------------------------------------------------------------------------------------------------------------------------------------------------------------------------------------------------------------------------------------------------------tttggttgtttcaagcaggaagagaaacccagtgtctgcgaccccgtctcagccaggagtggaaatcggccttttcattttggtggatgtgttTGGAAAGACAGAAACTTGAAATGTTGAAGTGGTGAAATGGGTCTGGCTGCCCTTTTCTTCCACGTGGCTGCCGCTGTTCTAGAGCTGGGGACACTGTTCCCCCACGTGGAAGCGGACGAGTGTGCACCACACATCTCTCTAG
>gene=chr11_1928008-1929008; species=canFam
----------------------------------------------cactccacaagtcctccttcctgcactggggcctgggaattctgtagaaagcaagctggcaattgtaggactcaaaaactgtttcctatccctgggaccactggttttcactgcctatgtccacagtcctgaaaaacatcgttttgtgtattttgtcctttcctttt---------------------------------------------ttt----ttgggttgtttaaggcaggaggataaatctggcccctgttactccatcttggctagaagtggatgtctGCCTTT------TGATAAACATTCtttgatagacagaaacttaaaatttccaagtaatgaaatttattgagcttttccttttttccctgatgcttccattgcttgtgagcttagaaaatttttctc-agcatgaaagcagacaaacatgcatct-acatttctct--
>gene=chr11_1928008-1929008; species=equCab
ccttagacccccagctctctttcctcaactcagggattctgttgggctcccctcagttccttcttcctgcgctgaggcctggaaagtctctaggaagcaaacagacaattgtaagactcaacgattgtttcccatcccggggaccattg---ttccctgcctatggccactgtcttgaaaaacattgtttcaggtattttacctgttttttgt---------------------------------------------ttt----ttaggttgtttcaggccggagaataaatctggtccctgttgccccatcttggccagaagtggatgtctcccttttaattgtgataaata-tttttgatacaCAGAAAAGTAAaattt-taaggaatggcatttagtgagctttcccttt---ccacgatgcttcctttgtttgtaagcttagaaaattttcccc-agcacgaaagcacataaatgtgca----------------
>gene=chr11_1928008-1929008; species=gorGor
--------------------------------------------------------------------------------------------------------------------------------------------------------------------------------------cattgtgttgtatattttgtctgttctgtgttgctgtttggttgtTTCattgtcttgtgtattttgtctgttctgtgttgctgtttggttgtttcaggcaggaagataaatccagtccctgctaccccatctcagccaggagtggaaatctgccttttaattttGGTGGACATGTTTGGATAGACAGAAACTTGAAATGGTGAAGTGGTGAAATGGGCTGAGCTGCCCTTTTCTTCCATCACGTTTCCGTTGTTCTAAAGCTGGAAACATTGTTCCCCAGCATGAAAGCACATGAGTGTGCAGCACACATCTCTCTAG
>gene=chr11_1928008-1929008; species=panTro
ctggagacccccagctctgtctcatcagctcagggactctgtgggctccacctcaactcccgcttcccacactgaggcctggaaacccactagaaagtgcatgggcagcgagaggcccctgaggccaattcccagcccgggaagcactgttgtgcacagcccacgtgtggggtcttgagagccattgtgttgtgtattttgtctgttctgtgttgctgtttggttgtttcattgtcttgtgtattttatctgttctgtgttgctgtttggttgtttcaggcaggaagataaatccagtccctgctaccccatctcagccaggagtggaaatctgccttttaattttGGTGGACATGTTTGGATAGACAGAAACTTGAAATGGTGAAGTGGTGAAATGGGCTGAGCTGCCCTTTTCTTCCATCATGTTTCCACTGTTCTAAAGCTGGAAACATTGTTCCCCAGCATGAAAGCAGATGAGTGTGCAGCACACATCTCTCTAG
>gene=chr11_1928008-1929008; species=papHam
ctggagacccccagctctgcctcatccgctcagggactctgtggcctccatctcaactcccacttcctgcactgaagcttggaaacccaccagaaactgcacaggcagcgagaggcccccaaggccagttcccagcccgggaagcacatttgtgcaccgcccacgtgtggggtcttgagagccattgtgttgtgtgttttgtcagttctgtg-------ttggttgtttcattgtcttgtgtattttgtctgttctgtgttgctgtttggttgtttcaggcaggaagataaatccagtccctgctaccccatctcaaccaggagtggaaatctgccttttaATGTTGGTGGACATGTTTGGGTAGACAGAAACTTGACATGGTGAAGTAGTGAAATGGGCCGAGCTGCCCTTTTCTTCCGTCATGTTTCCACTGTTCTAAAGCCCGAAACATTGTTCCCCAGCGTGAAAGCAGATGAGTGTGCACCACACATCTCTCTAG
>gene=chr11_1928008-1929008; species=ponAbe
ctggagacccccagctctgtctcatcagctcagggactctgtgggctccacctcaactcctgcttcctgcactgaggcctggaaacccaccagaaagcgcacgggcagcgagaggcccctgaggccaattcccagcccgggaagcactgttgtgcacggcccacgtgtggggtcttgagagccattgtgttgtgtattttgtctgttctgtgttgctgtttggttgtttCactgtcttgtgtattttgtctgttctgtgttgctgtttggttgttttaggcaggaagataaatccagtccctgctaccccatctcagccaggagtggaaatctgccttttaattttGGTGGACATGTTTGGATAGACAGAAACTTGAAATGGTGAAGTGGTGAAATGGACTGAGCTGCCCTTTTCTTCCATCATGTTTCCACTGTTCTAAAGCTGGAAACATTGTTCCCCAGCGTGAAAGCAGATGAGTGTGCACAACACATCTCTCTAG
>gene=chr11_1928008-1929008; species=rheMac
ctggagacccccagctctgcctcatccgctcagggactctgtggcctccatctcaactcccacttcctgcactgaagcttggaaacccaccagaaactgcacaggcagcgagaggcccccaaggccagttcccagcgtgggaagcacatttgtgcaccgcccacgtgtggggtcttgagagccattgtgttgtgtgttttgtctgttctgtgttgctgtttggttgtttcattgtcttgtgtattttgtctgttctgtgttgctgtttggttgtttcaggcaggaagataaatccagtctctgctaccccatctcagccaggagtggaaatctgccttttaATGTTGGTGGACATGTTTGGGTAGACAGAAACTTGACATGGTGAAGTAGTGAAATGGGCTGAGCTGCCCCTTTTTTCCATCGTGTTTCCACTGTTCTAAAGCCCGAAACATTGTTCCCCAGCGTGAAAGCAGATGAGTGTGCACCACGCATCTCTCTAG
>gene=chr11_2782322-2783322; species=hg19
gtatcaCTACCAGGAAAGGCCACTTGGCCCCATCCCAGGCCTCGCCCAAGACAGAGAGAGAGACACCACCCCCTGCAAAGGAGCAAGCCGGGCCCTTCTCTCTGAGACCACAGGGTGGACTGTGTTCAGCAGAAAAGCCAGGTAGCCAGCGCTGTCACCAGAGCAGTGGCTGACCCACAGCATGGCCTGGACAGAGCTGGGGGCCTGGGCTGGCACCCTCAGCCCTGGCTGCTTGCAGTCCCGGCCGGCTGTTTGCCTGTGAAGGCTCCGGCTGTGTTCTAGGGAGTTGGCAGGAGGGGAGGCCCGCAGCAGCTTCTAGCGGCCTGTGAAGCAGCCACGGGGCATGGCCCTCTGTGCAGAACAGGATCTGAGGAGCCCCGAGTGTTCTCACTGGATGTGGGGCCGCATCCAGACCTTGGCGGTCATGGCCACAGGCTCCCAAGGCCCTAAGTGACAGCCAGTGGTAGACCCTTCACGGTCAGGCACCTATGACTCCCCGT
>gene=chr11_2782322-2783322; species=bosTau
-----------------------------TGTCCTCAGGCCGAGCCCC-CCTGGAGAGAGGAGCAGGCCCTCTGAGAGAGGGGCCAGCCTGGCCCT-TCCGCGCAGACTGCAGCAT--CCTGTGTCTGGCAGGGAGGCCAGCC--ACGGGG-TGTCACC-GGTCAGGG-CCAGGCCACGGCA-GGCCTGAGTGGAGCTGG---CAGGGCCTGGGGTCCCCAGCCCTGGCCTTCCAGCAGCCTGGGGAGCTGCTTGGTTGCAAAGGCCACGGC-TCGTTCTGTGGACCTGGCAG-AGGGGAGCATGGTGGCAGCCTCCAGA----------GCAGTCACTGGGTGCGGTCCTTTGTGGGAAGTGGGATCCCCGAA---------------------CCTCACACTGCATCCGGGCCTGGC-----------------------------CAGTCACAGTCAGTGGGG--CCCTTCCTAGGGGGGCACCCGGGGACCCCCGC
>gene=chr11_2782322-2783322; species=calJac
CTGTCACTACCAGGAAAGGTCACTCGGCCCCTTCCCAGGCCTCACCCAGCACAGAGAGAGAGAGACCAC-CCCTCCAAAGGAGTAAACCGGGCCCTTCCCTC-----------------------------------------------------------------------------------------CAGAGCTGGGGGCCCAGCCCGGCACCCTCAGCCCTGGCTGC-CGCAGACCCGGCCGACTGTTTGCTTGTGAAGGCTCCAGCTGTGTTCCACGGAGCTGGCAGGAGGTGAGACCTGCAGCAGCTTCTAGCGGCCTGTGGAGCAGTCGCTGGGCACAGTCCTCTGTGCAGAGCAGGAT------------------------------------------------------------------------------------------------------------------------------TCCCCAT
>gene=chr11_2782322-2783322; species=canFam
--------------------------------------------------------------------------------------------------------------------------------------------------------------------------------------------------------------------------------------------------------------------------------------------------------------------------------------------------------------------------------------------------------------------------------------------------------------------------------------------------------------------
>gene=chr11_2782322-2783322; species=equCab
----------------------------------------------------------------------------------------------------------------------CGTGCATCCAGCGGAGAGGCCAGAA-GGCAGGGCTGTCGCCAGTGCAGTGGCCAGCCCACACCA-GGCCTGCGTGGAGCTGG---CTGGGCCTGGCACCCCCAGCCCTGGCTTTCAGTCAACCTGGCTGGCTACATGACTGCTGAGGCCATGGC-TTTGCCTGCGAAGCTGGCAG-AGATGAGGG-GGTGGCAGCTTCTAGAGGTCACTGGGGCGGTCACTGGGTGTGGTCCTCGGTGCAAAGTGGGATCTGAGAAGCCCTGAGCGATCTCACTGGGCCTGGGGCCATGTCCACGCCTCGG-----------------------------C---CATGGCCTGTGGGG-ACACTTTGTGGTGAGATG-CTGTGGACCCCCGC
>gene=chr11_2782322-2783322; species=gorGor
gtatcaCTACCAGGAAAGACCACTTGGCCCCATCCCAGGCCTCACCCAATACAGAGAGAGAGACACCACGCCCTGCAAAGGAGCAAGCCGGGCCCTTCTCTCT-AGACCACAGGGTCGACTGTGTTCAGCAGAAAAGCCAGGTAGCCAGCGCTGTCACCAGAGCAGTGGCTGACCCACACC-TGGCCTGGACAGAGCTGGGGGCCTGGCCTGGCACCCTCAGCCCTGGCTGCTTGCAGTCCCGGCCGGCTGTTTGCCTGTGAAGGCTCCGGCTGTGTTCTAGGGAGTTGGCAGGAGGGGAGGCCCGCAGCAGCTTCTAGCGGCCTGTGAAGCAGCCACGGGGCATGGCCCTCTGTGCAGAACAGGATCTGAGGAGCCCCGAGTGTTCTCACTGGATGTGGGGCCACATCCAGACCTTGGCGGTCATGGCCACAGGCTCCCAAGGCCCTAAGTGACAGCCAGTGGTAGACCCTTCACGGTCAGGCACCTATGACTCCCAGT
>gene=chr11_2782322-2783322; species=panTro
gtatcaCTACCAGGAAAGGCCACTTGGCCCCGTCCCAGGCCTCACCCAATACAGAGAGAGAGACACCACCCCCTGCAAAGGAGCAAGCCGGGCCCTTTTCTCTGAGACCACAGGGTCGACTGTGTTCAGCAGAAAAGCCAGGTAGCCAGCGCTGTCACCAGAGCAGTGGCTGACCCACACCGTGGCCTGGACAGAGCTGGGGGCCTGGCCTGGCACCGTCAGCCCTGGCTGCTTGCAGTCCCGGCCGGCTGTTTGCCTGTGAAGGCTCCGGCTGTGTTCTAGGGAGTTGGCAGGAGGGGAGGCCTGCAGCAGCTTCTAGCGGCCTGTGAAGCAGCCACGGGGCATGGCCCTCTGTGCAGAACAGGATCTGAGGAGCCCCGAGTGTTCTCACTGGATGTGGGGCCGCATCCAGACCTTGGCGGTCATGGCCACAGGCTCCCAAGGCCCTAAGTGACAGCCAGTGGTAGACCCTTCACGGTCAGGCACCTATGACTCCCCGT
>gene=chr11_2782322-2783322; species=papHam
gtatcaCTACCAGGAAAGGCCACTTGACCCCATCCCAGGCCTCACCCAGTACAGAGAGAGAGAGACCACCCCCTGCAAAGGAGCCAGCCAGGCCCTTCTCTCTGAGACCACAGGGTCGACTGTGTTCAGCAGGAAAGCCAGGTAGCCAGCGCTATCACCAGAGCAGTGGCTGACCCACACCATGGCCTGGGCAGAGCTAGGGGCCTGGCCTGGCACCGTCAGCCCTAGCTGCTTGCAGTCCTGGCCGATTGTTTGCCTGTGAAGGCTCCGACTGTGTTCTAGGAAGTTGGCAGGAGGGGAGGCCCGCAGCAGCTTCTAGCGGCCTGTGAAGCCGCCACTGGGCATGGCCCTCTGTGAAGAACAGGATCTGAGAAGTCCCGAGTGTTCTCACTGGATGTGGGGCCGCATCCAGACCTTGGC-GTCATGGCCACAGGCTCCCAAGGCCCCAAGTCACAGCCAGTGGGGGACTCTTCACAGTCAGACACCTATGGCTCCCCGT
>gene=chr11_2782322-2783322; species=ponAbe
gtatcaCTACCAGGAAAGGCCACTTGGCCCCATCCCAGGCCTTACCCAATACAGAGAGAGAG--ACCACCCCCTGCAAAGGAGCAAGCCGGGCCCTTCTCTCTGAGACCACAGGGTCGACTGTGTTCAGCAGGAAAGCCAGGTAGCCAGCGCTGTCACCAGAGCAGTGGCTGACCCACACTGTGGCCTGGACAAAGCTGGGGGCCTGGCCTGGCACCCTCAGCCCTGACTGCTTGCAGTCCCGGCCGGCTGTTTGCCTGTGAAGACTCCGGCTGTGTTCTAGGGAGCTGGCAGGAGGGGAGGCCCGCAGCAGCTTCTAGCGGCCTGTGAAGCAGCCGCGGGGCACGGCCCTCTGTGCAGAACAGCATCTGAGAAGCCCCGAGTGTTCTCACTGGATGTGGGGCCGCATCCAGACCTTGGCAGTCATGGCCACAGGCTCCCAAGGCCCTAAGTCACAGCCAGTGGGGGACCCTTCACAGTCAGGCACCTATGATTCCTCGT
>gene=chr11_2782322-2783322; species=rheMac
gtatcaCTACCAGGAAAGGCCACTTGACCCCATCCCAGGCCTCACCCAGTACAGAGAGAGAGAGACCACCCCCTGCAAAGGAGCCAGCCAGGCCCTTCTCTCTGAGACCACAGGGTCGACTGTGTTCAGCAGGAAAGCCAGGTAGCCAGCGCTGTCACCAGAGCAGTGGCTGACCCACACCGTGGCCTGGGCAGAGCTAGGGGCCTGGCCTGGCACCGTCAGCCCTAGCTGCTTGCAGTCCTGGCCGATTGTTTGCCTGTGAAGGCTCCGACTGTGTTCTAGGAAGTTGGCAGGAGGGGAGGCCCGCAGCAGCTTCTAGCGGCCTGTGAAGCCGCCACTGGGCACGGCCCTCTGTGAAGAACAGGATCTGAGAAGCCCCGAGTGTTCTCACTGGATGTGGGGCCGCATCCAGACCTTGGCAGTCATGGCCACAGGCTCCCAAGTCCCCAAGTCACAGCCAGTGGGGGACTCTTCACAGTCAGGTACCTATGGCTCCCCGT
>gene=chr11_2934322-2935322; species=hg19
CTTTAGGACCTTCTGGGGCACGCTGGAAGCCAGACGGCAGCTGCGTTAGGAGTGGCATGGCAAGATGTTCATTTTCAAACATGGTTCTAACTGCAGCATCCTGGAGCACGGATGACTTCTCTCAGCCCTGGGCTGGACATCCAGGGACGCTCTGGACAGCCCCCTGCCCCATCGTCTTGTGAGCTAGGTGTCCCACAAAGCCAGGTCCCAGCTGACCTAGCCTCAGCCCCACCTGTGGGTTCGCTCCTGGCAGCAGGATGACCTGGGCACATGCTGTCACCTTGTGCGTCCCCTTTCAGAGCCTCAGAGTAAGGTGAGGCTTGATGAGGGCTTGTCACCGTAGAACACACAGAAGCCCAGACTTCAGCAGAGGTTCCTGGAGACGCGATTGAAAGCCAACTCCACGCCCTGCTATCTGGGCAGCCTCAGGTGTGGGCTGCGGTTGGTGGGCAGGATGCAGGTGGGCTGCGCCCTGCAGGTCCAGAGGGGCCCCAGAACAG
>gene=chr11_2934322-2935322; species=bosTau
CTTCAGGGCCGTTTTCTGGCACTT-GAAGCCAGAGGGGGGCTGAGTCAGGGGTGG-CCCTTAAGGCATCCATTGTCAGACACAGTTCCACCCACAGTGCGGTGGC-CAGGGCGG-CTTCTCCAAGCT-CAGACCGGGTGGCTGGTGACTCCAGGAGGCCCCTCAT----------------AGCCAGGCTCCACCTGAAGCTGGG-CCCAGCTGACCCAGGC----CCCTCCAGGAGGGACAGGATGGGGTGGAGGGG-GGCCTTGGCGGGAGCGGTCC------------CCCCTGGGAGCCCTGGAGCTGATGGGGACT-CACGAGGAGTGGTCACCTCAGATCGGGCGGGAGTC-AGTG---TGCAGAG---CAGGTGGACAGGCCTCCCACC-----------CCAGGCCCTGAGATAAGGATGAGTGTCTGCTGACATT---TGACCAGTGCCCG-TGG---CAGCCGCGACCAGCCAGGCCGGTTCCAGAG---
>gene=chr11_2934322-2935322; species=calJac
----------------------------------------------------------------------------------------------------------------TGACTTGTCCCAGCCCTGGGCTGGATGT-CAGGGATGCTCTGGGCA-CCCCATGCCCCATCCTCTTGTGACCCAGGGGTCGCATGAAGCTAAGTCCCAGCTGACCCAGCCTC-GCCCCTCCCGTGGGTTCGCTCCTGGCAGCAGGATGACCTGGGCACCTGCTGTCA------------CCTCTCAGAGCCTCAGAGCAAGGTGAGGCTAGATGA-GGCTTGTCACTGGAGACCGTACAGGAG-CTAGAC--CAGCAGAGGTTCCTGGAGACGCCGCTGAAAGGCAGCTCCACTCCCTGCTGTCTGGGCAGC------------------------------ATGCAGGTGGGCTGGGTCCTGCAGGTCCAGAGGGGCCCCAGGACAG
>gene=chr11_2934322-2935322; species=canFam
ctttatcctttttttctgggccccagaagctagagggaggctgaatcaggagtggccccaca-gactttcattttcagacattgttctagtgacagtgtcatg------ggatgACTTCTCCAAGCTCCAGGCTGGACAGCCAATGACT-----------TTCAC----------------ATCCTTGTGTCACAGGAAGCTGGGTCCCAGCTGACCCAGTCT--GTCCCCCAGGTCGGATAGGAGAGGGCCGCGGGGCAGCACTGGTGTGAGTACTGT------------CACCTTGTGGTC--------------------------------------GGAGAGGACAAAAGC--GGTG---GGCAGATGGCCATGTTGGTGAACGGCAGGCC-----GCAGTCGCCGCCGTCCCACCAGCGCCA--TGGCCACTGTGGCC-----------GGTGGGCAG---CGCTCCAGGCTGGCCAGGCAGCCCCTGGGG---
>gene=chr11_2934322-2935322; species=equCab
CTTTAGGGTCTTTGTCTGAGATGTGGAAGCCAAAGGGAGGCTGAACGAGGAGTGGCCCCACATGACTTCTACTTTCAGACTTTGTTCTAGCCACAATGTCTCGAGGCGTGGATGAC--CTCCGAGCCCCAGGCTGGACATGCGGTGACTCTAGAGAGCATCTCAC----------------AGCCAGATGTTATGTGAAACTGGCTCTCAGCTGACCCAGCCT--GTCCCCCAGGCTGGACAGAGAGGGGCGGCCGGGGGACCTTGGTATGGACAGTCC------------CCTCTCGGGGCCTT-GAGCAGGTGGGATCTTCACAGGGAATTGTCACCCTGGAGCCGGCAGGAGCC-AGTA---GGCGGGTGGCCCCGTCGGCGAACCCTGGGCC-----GCGGCCGCCGCTGTTGGACCAGCACTG--CTTCCAGCGTGATTAGGGGACACGGGGTGGGCAG---GGATCCGGGACAGCCAGGCAGCCCCCAGTG---
>gene=chr11_2934322-2935322; species=gorGor
CTTTAGGACCTTCTGGGGCACCCTGGAAGCCAGAGGGCAGCTGCGTTAGGAGTGGCATGGCAAGATGTTCATTTTCAGACATGGTTCTAACTGCAGCATCCTGGAGCATGGATGACTTCTCTCAGCCCTGGGCTGGACATCCAGGGAC-CTCTGAACGGCCCCCTGCCCCATCCTTTTGTGAGCTAGGTGTCCCACAAAGCCAGGTCCCAGCTGACCTAGCCTCAACCCCACCTGTGGGTTCACTCCTGGCAGCAGGATGACCTGGGCACATGCTGTCACCTTGTGCGTCCCCTTTCAGAGCCTCAGAGTAAGGTGAGGCTTGATGAGGGCTTGTCACCGTAGAACACACAGAAGCCCAGACTTCAGCAGAGGTTCCTGGAGATGCGATTGAAAGCCAGCTCCACGCCCTGCTGTCTGGGCAGCCTCAGGTGTGGGCTGCGGTTGGTGGGCAGGATGCAGGTGGGCTGCGCCCTGCAGGTCCAGAGGGGCCCCAGAACAG
>gene=chr11_2934322-2935322; species=panTro
CTTTAGGACCTTCTGGGGCACCCTGGAAGCCAGAGGGCAGCTGCGTTAGGAGTGGCATGGCAAGATGTTCATTTTCAGACATGGTTCTAACTGCAGCATCCTGGAGCACGGATGACTTCTCTCAGCCCTGGGCTGGACATCCAGGGACGCTCTGGACGGCCCCCTGCCCCATCCTCTTGTGAGCTAGGTGTCCCACAAAGCCAGGTCCCAGCTGACCTAGCCTCAGCCCCACCTGTGGGTTCGCTCCTGGCAGCAAGATGACCTGGGCACATGCTGTCACCCTGTGCGTCCCCTTTCAGAGCCTCAGAGTAAGGTGAGGCTTGATGAGGGCTTGTCACCGTAGAACACACAGAAGCCCAGACTTCAGCAGAGGTTCCTGGAGATGCGATTGAAAGCCAGCTCCACGCCCTGCTGTCCGGGCAGCCTCAGGTGTGGGCTGCGGTTGGTGGGCAGGATGCAGGTGGACTGCGCCCTGCAGGTCCAGAGGGGCCCCAGAACAG
>gene=chr11_2934322-2935322; species=papHam
CTTTAGGACCTTCTGGGGCACCCTGGAAGCCAGAGGGCAACTGAGTTAGCAGTGGTGTGGCAAGATGTTCTTTTTGAAACATGGTTCTAACTGCAGCGTCCTGGGGCATGGGTGACTTCTCCCGGCCCTGGGCTGGACATCCAGGGACGCTCTGTACGCCCCCCTGCCCCGTCCTCTTATGAGCTAGGTGTCCCGTGAAGCCAGGTCCCAGCTGATCCAGCCTTGGCCCCACCTGTGGGTTTGCTCCTGGCAGCAGAATGACCTGGGCATATGTTGTTGCCTTGTGTGTCCCCTCTCAGAGCCTCAGAGCAAGGTGAGGCTTGATGAGGGCTTGTCACTGTAGACCACACAGGAGTCCAGACTTCACCAGAGGTTCCTGGAGACACGGCTGAAAGCCAGCTCCACCCCCTGCTGTCTGGGCAGCATCAGGTGTGGGCTGCGGTTGGTGGGCGGGATGCAGGTGGACTGGGCCCCGCAGGTCCAGAGGGGCCCCAGAACAG
>gene=chr11_2934322-2935322; species=ponAbe
CTTTAGGACCTTCTGGGGCACCCTGGAAGGCAGAGGGCAGCTGTGTTAGGAATGGCATGGCAAGATGTTCATTTTCAGACATGGTTCTAACTGCAGCATCCTGGAGCATGGATGACTTCTCTCAGCCCTGGGCTGGACATCCAGGGACGCTCTGGATGGCCCCCTGCCCCCTCCTCTTGTGAGCTAGGTGTCCCACGAAGCCAGGTCCCAGCTGACCTTGCCTCAGCCCCACCTGTGGGTTTGCTCCTGGCAGCAGGATGACCTGGGCACATGCTGTCACCTTGTGCGTCCCCTCTCAGAG-TTCAGAGTAAGGTGAGGCTTGATGAGGGCTTGTTACTGTAGACCACACAGAAGCCCAGACTTCAGCAGAGGTTCCTGGAGACGCGGCTGAAAGCCAGCTCCATGCCCTGCTGTCTGGGCAGCCTCAGGTGTGGGCTGTGGTT-GTGGGCAGGATGCAGGTGGGCCGGGCCCTGCAGGTCCAGAGGGGCCCCAGAACAG
>gene=chr11_2934322-2935322; species=rheMac
CTTTAGGACCTTCTGGGGCACCCTGGAAGCCTGAGGGCAATTGGGTTAGGAGTGGCATGGCAAGATGTTCTTTTTCAAACATGGTTCTAACTGCAGCATCCTGGGGCATGGGTGACTTCTCCCGGCCCTGGGCTGGACATCCAGGGATGCTCTGTACGCCCCCCTGCCCCGTCCTCTTATGAGCTAGGTGTCCCGTGAAGCCAGGTCCCAGCTGATCCAGCCTTGGCCCCACCTGTGGGTTTGCTCCTGGCAGCAGAATGACCTGGGCATATGTTGTCACCTTGTGTGTCCCCTCTCAGAGCCTCAGAGCAAGGTGAGGCTTGATGAGGGCTTGTTACTGTAGACCACACAGGAGTCCAGACTTCACCAGAGGTTCCTGGAGACACGGCTGAAAGCCAGCTCTACCCCCTGCTGTCTGGGCAGCGTCAGGTGTGGGCTGCGGTTGGTGGGCGGGATGCAGGTGGACTGGGCCCCGCAGGTCCAGAGGGGCCCCAGAACAG
>gene=chr11_2954244-2955244; species=hg19
GCTGGAGTAGGATGCGGGCACCTCTCCGAAACTCCCTGAGTGAGGTCACTTCCTTACGGTGACGAGGCCGGGCCCTCCAGGCACTTGCCCAACGAGCCTGGCCATCCTGCCAGCCTGTGAGGAAGCTGCGTGTCACAGGGCCCGGCCCAGTGCCTGGGGCTTGACACCACCCTCTTGTGGGAGGGGTTGCTCAGAGAGAGCCCTGCAGAAAGGCCCACTGCTCCTCAGTCAGGAAGGCCCACCCCTAGCTCCTCTCACCCCCTCCAGGAAGCCCTCTCAGATTGCCAGGGCGCACTCTAAGGCCTGCCTCCTGCCAACCACATACTGCTAGGCCATGGGTCTCCAAGCCTCCGCCCACCTGAGCCTGGGGAGGCTGGGGGAAGACCTAAGCTGCCTGGAGCTGCAGCACCTGAGCAGTGCACTGGTGCCACCTCACCTGAGCCCAACATGGCCCATGTGCCAGGGCCTGTGACTCAGGCTTGCCCTCTATCTGTCTCCTC
>gene=chr11_2954244-2955244; species=bosTau
GCCGGAGCGGAGCGAGGGCGCCTCTTCAAAACTCCCC--ATGAGGTCATTTCCCTGCGGTGACGAGGCCAGG-CCTCCAGGCTCCAGCACAACCAGCCTGGAAAAA--GGCAGCCTGTGAGGAAGCTGTGCGTCATGG----CAGCCCCGAGCCTGGGGCTCCCTGCCATGTTCTTGCGGGTGGCAGTGCTCAGGAACGG---------------CCCTGCTCCCCTGCCTGGAAGTCCCC-------CTCC----------TCCAGGAAGCCCTCTGGGATTGCC-AGGCATGACCTCAATCCGG-CTCTCACCAAGCACACA--------CTTGGGGTGTCACGGACTGCTC-------------CAGTGCGGGCCTGGAGGCCCAAGCTGCCTGGAGTTGCAGCATCAGAGAGATGGCCTGACACCAGGTCACCTGAGCCTGACACAGCCCATTGGCCATGGCCTGTGACTCAGGCCTGTCCTTAATCCTTCTCCTC
>gene=chr11_2954244-2955244; species=calJac
GCTGGGGCAAGATGCGGGCACCTCTCCGAAACTCCCCGAGTGAGGTCACTTCCTTGTGGTGACGAGGCCGGGCCCTCCAGGCACTTGCCCAACCAGCCTGGCCATCCTGCCAGCCTGTGAGGAAACTGTGTGTCACAGGGCCCGACTCAGTGCCTGGGGCTTGGCACCGCCCTCTTGTGGGCAGGGTTGCTCAGGGACAG-CCTGCGGAAGGGCCTACTGCTCTCCAGTTGGGAAGGCACACCCCTTGCTCCTCtcacctcctccaggaagccctctcagattaccagggcaaactctgaggcctgcctGCTGCCAACCACTTACTTCCAGGCCGTCGGTCTCCAAGCCTCCACCCATATGAGCCTGGGGAGGCCGGGGGATGACCCAGGCTGCCTGGAGCTGCAGTGCCTGAGCAGGGCACTGGTGCCACCTCACCTGAGCTCAACGTGGCCCTTGCGCCAGGGCCTCTGACTCAGGCCTGCCCTCGATCTGTCTCCTC
>gene=chr11_2954244-2955244; species=canFam
-CCCAGACACAATGAGGGCACCTCTCTCAAACGCCCCTCATGAGGTCATCCGCA------------------CCCTGGAGGCTCTTGCCCAACCAGCCTGGGAACA--GTGAGGCCGTGAGGAAGCCATGCGTCACAG---CCGGCCCAGTGCCCGGGGCTCGATACCACCCTCTTGTGGGAGGCGGTGCTCAGAACAGCCCCGGGGTGGGGCTCGCCACGTCCCCCGCCTGGGAGACTCT-------CTCCACTGGCCTCCTCCAGGAAGCCCCCTGGGATTGCCGGGGCATGCCCTAAGGCCTG-CTCCC-TGAGCTGTGTACTGCTGGGCTTCGGGTCCCCGGGATGGCTCCAGTGTGAACCTTAGGAGGGCAGGGGAGAGTCTCCCCCGCGTGGGCCCACAA-ACCAGGGAGGCGGCCTGATGCCACCTGACCTGAGTGTGCCATAGCCCATTGGCCGCCACCCGTGACTCAGGCCTGCCCTGGATCTGTATCCT-
>gene=chr11_2954244-2955244; species=equCab
GCTGGGGCAGAATGAGGGCGCCTCTTCGAAACTCCCTGCATGAGGTCATCTCCATACA--GGCCAAGCCCAGCCCCGCAGCCTGTTGCCCAACCAGCCCAGCAAAC--GGCAGCCC--GAGGAAGCTGTGCGTCACGG-------CTCCATGCCTGGGGCTCCATACCCTCCTCCTGCGGGCCGCCGTGTTCAGGCACGGCCCGGGGGAGGG--------GTCCCCTGCT------------------CACCTCTCTCCTCCTCCAGAAAGCCCTCTCAGATTTCCACGGCCTGTCCTTAGGCTGG-CTCCCCCCGGCTGCATACTGCTGGGCCCTGTGGCCCC---------------TGAGCCTGGGAAGGTGAGAG----GCCCAGGCTGTTTAGAGTCACAGCACCTGAGAGGGGGTCTGATGCCACCGGACTTGAGCCTGACATGGCCCATTGGCTACGTCTTGTGACTCAGGTCTGCCCTCCATCCATGTCCTT
>gene=chr11_2954244-2955244; species=gorGor
GCTGGGGTAGGATGCGGGCACCTCTCCGAAACTCCCTGAGTGAGGTCACTTCCTTATGGTGACGAGGCCGGGCCCTCCAGGCACTTGCCCAACAAGCCTGGCCATCCTGCCAGCCTGTGAGGAAGCTGCGTGTCACAGGGCCCGGCCCAGTGCCTGGGGCTTGACACCACCCTCTTGTGGGAGGGGCTGCTCAGAGAGAGCCCTGCAGAAAGGCCCACTGCTCCTCAGTCAGGAAGGCCCACCCTTAGCTCCTCTCACCCCCTCCAGGAAGCCCTCTCAGATTGCCAGGGCGCACTCTAAGGCCTGCCTCCTGCCAACCACATACTGCTAGGCCGTGGGTCTCCAAGCCTCCGCCCACCTGAGCCTGGGGAGGCTGGGGGAAGACCTAAGCTGCCTGGAGCTGCAGCACCTGAGCAGTGCACTGGTGCCACCTCACCTGAGCCCAACGTGGCCCATGTGCCAGGGCCTGTGACTCAGGCCTGCCCTCGATCTGTCTCCTC
>gene=chr11_2954244-2955244; species=panTro
GCTGGAGTAGGATGCGGGCACCTCTCTGAAACTCCCTGAGTGAGGTCACTTCCTTATGGTGACGAGGCCGGGCCCTCCAGGCACTTGCCCAACGAGCCTGGCCATCCTGCCAGCCTGTGAGGAAGCTGCGTGTCACAGGGCCTGGCCCAGTGCCTGGGGCTTGACACCACCCTCTTGTGGGAGGGGTTGCTCAGAGAGAGCCCTGCAGAAAGGCCCACTGCTCCACAGTCAGGAAGGCCCACCCCTAGCTCCTCTCACCCCCTCCAGGAAGCCCTCTCAGATTGCCAGGGTGCACTCTAAGGCCTGCCTCCTGCCAACCACATACTGCTAGGCCGTGGGTCTCCAAGCCTCCGCCCACCTGAGCCTGGGGAGGCTGGGGGAAGACCTAAGCTGCCTGGAGCTGCAGCACCTGAGCAGTGCACTGGTGCCACCTCACCTGAGCCCAACGTGGCCCATGTGCCAGGGCCTGTGACTCAGGCCTGCCCTCGATCTGTCTTCTC
>gene=chr11_2954244-2955244; species=papHam
GCTGGGGCAGGATGCGGGCACCTCTCCGAAACTCCCTGCGTGAGGTCACTTCCTTATGGTGACGAGGCCGGGCCCTCCAGGCACTTGCCCAACGAGCCTGGCCATCCTGCCAGCCTGTGAGGAAGCTGCGTGTCATAGGGCCCGGCCCAGTGCCTAGGGCTTGACACCACCCTCTTGTGGGAGGGGTTGCTCAGGGACAGCCCTGAAAAAAGGCCCTCTGCTCCTCAGTCAGGAAGGCCCACCCCTAGCTCCTCtcacctcctccaggaagccttctcagattgcc-------------aggcctGCCTCCTGCCAACCACATACTGCTAGGCTCTGGGTCTCCAAGCCTCCGCCCACCTGAGCCTGGGGAGGCTGGGGGAAGACCCAAGCTGCCTGGAGTTGCAGCACCTGAGCAGTGCACTGGTGCCACCTCACCTGAGCC---CGTGGCCCATGTGCCAGGGCCTGTGACTCAGGCCCGCCCTCGATCTGTCTCCTC
>gene=chr11_2954244-2955244; species=ponAbe
GCTGGGGTAGGAGGCAGGCACCTCTCCGAAACTCCCTGAGTGAGGTCACTTCCTTATGGTGACGAGGCCGGGCCCTCCAGGCACTTGCCCAACAAGCCTGGCCATCCTGCCAGCCTGTGAGGAAGCTGCGTGTCACAGGGCCCGGCCCAGTGCCTGGGGCTTGACATCACCCTCTTGTGGGAGGGGTTGCTCAGAGAGAGCCCTGCAGAAAAGCCCACTGCTCCTTAGTCAGGAAGGCCTACCCCTAGCTCCTCtcacctcctccaggaagccctctcagattgccagggcgcactcaaaggcctgcctcctgccaaccacatactgctaggctgtgggtCTCCAAGCCTCCGCCCACCTGGGCCTGGGGAGGCTGGGAGAAGACCCAAGCTGCCTGGAGCTGCAGCACCTGAGCAGTGCACTGGTGCCACCTCACCTGAGCCCAACGTGGCCCATGTACCAGGGCCTGTGACTCAGGCCTGCCCTTGCTCTGTCTCCTC
>gene=chr11_2954244-2955244; species=rheMac
GCTGGGGCAGGATGCGGGCACCTCTCCGAAACTCCCTGCGTGAGGTCACTTCCTTATGGTGACGAGGCCGGGCCCTCCAGGCACTTGCCCAACGAGCCTGGCCATCCTGCCAGCCTGTGAGGAAGCTGCGTGTCATAGGGCCCGGCCCAGTGCCTAGGGCTTGACACCACCCTCTTGTGGGAGGGGTTGCTCAGGGACAGCCCTGAAAAAAGGCCCTCTGCTCCTCAGTCAGGAAGGCCCACCCCTAGCTCCTCtcacctcctccaggaagccttctcagattgcc-------------aggcATGCCTCCTGCCAACCACATACTGCTAGGCTCTGGGTCTCCAAGCCTCTGCCCACCTGAGCCTGGGGAGGCTGGGGGAAGACCCAAGCTGCCTGGAGTTGCAGCACCTGAGCAGTGCACTGGTGCCACCTCACCTGAGCC---CGTGGCCCATGTGCCAGGGCCTGTGACTCAGGCCTGCCCTCGATCTGTCTCCTC
>gene=chr11_3129128-3130128; species=hg19
CCTGCCCCAGCAGGGACATGCCCTCCCTTCCTGCCCCCACATCCAGCTGCAGATTGTGTGGGGGCAGACATCGGGAACCCCTGAGGATTGAGGACTTCCCAAGGAGGCAGACCCGGCCTGGGGACAGGTGTGCCAGGGGAGGCAGCCCTGCAGAGGCACCTGGGGATGCTCACAGCACATCCCCACGCACCTCCACCACCCACATTGCTGACGAGGGGCTGGCATAAGTGACCCCTCCAGGTCACAAACCCAGAACACTCGGAACCAGCCTCCCACCCTGATGGCCACCCACAGGTTTCTGCAGGTGGAGTTAGGGAGGAGGGTCCTCCCTCACTGGGAAGCACTGGTCAGGGTGCCAGGGGCTCCTGCCAGCCTGGAGTCCAGGGAGGAGGGTGGGGAAGGCTGAGGAGGGGCTTGCACACCAGGGAGGAGACCTGCCTGAGGCCGCCCAGAGGCTCTGTGGGCAGCGGTGGAGCAGGGGCTGGTCGACAGCTAGGCGC
>gene=chr11_3129128-3130128; species=bosTau
ggttattcaacagaggactggtcacacgctaAGCAGGgtcgcttcagt---ca-tatttgactcttggtgcccc-----catgggtag-----accacctggatcctctgtccctt--gggttctcca-------agcaagaatactccaggcccttctccagggggacccagggaacccgc-----------------------------------------------------tccaggcgggttc------------cttacgagacgTGTACCCAGGCC-----CTGCAAGTTCCCACCTACGGAGTC-GGGGCCAGGGCCCTCCCAGATAGGGCAGGGCCCGTCTGCGG-CTGAGGGCTTTAGCAGGCCTGGAGCTCAGGGAGGAGGGTGGGTGAGGCTGGGGAGGGGCTGCTGAACCAAGGCTGAGG--------AGGCAGCTCCTGGGCCCTGGGAGGAGGTGGAGGATGG------------AGCCAGCCGC
>gene=chr11_3129128-3130128; species=calJac
CCAGACCCAGCAGGGACGTCCCCTCCCTTCCTGCACCCGCATCCAGCTGCAGATGCTGTGGGGGTGGACAT-GGGAACCCCTGGGGACTGAGGACTTCCCGAGCAGGCAGGTGCAGCCTGGGGACAGCTGTGCT-GGGGAGGCAGTCTTGCAGAGGTGCCTGGGGATGCTCACGGCACAGCCTCATCCACCTCCACCACCCACATGGCCGATGAGGGGCCGGTGTAAGTGACCCCTCCAGGTCACACT------------GGAGGCGGCCTCCCACCCTGATAGCCGCCCTCA-GTTTCTGCAGGTGTAGTCAGGGAGGAGGGTCCTCCCTCACTGGGAAGCAGAGGTCAGGGTGCTGGGAGCTCCCGAGAGCCTGAAGTCAAGGCAGGAGGGTGGGGAGGGCTGAGGA---GCTTGCACACCATGGAGGAGCCCTGCCTGAGGCTGCCCAGAGGGTCTGTGGACAGCAGTGGGGCAGGGGCCAGTCAACAGCTGGCCTC
>gene=chr11_3129128-3130128; species=canFam
CCTACCCTCCTGGAGGTCTG--------CCCAAAGTGGCCGTGTAGGAATGCG-TGG----GTGCGAGTGGCAAGGGCTCGTGGGCAGGGACAGAGGCCTAGCCGGTGAGCCCCCATCGAGAGACGTGTGCCGGAGGAAAG--TGCC---------CTTCAGAGGATGCTCACAACACTTCC-----------------------------------------------------TCAAGGTCACAAC------------TTAGCAAGAGCTCCACCTGGACA-----CCTGAGGCTTTTGCATA----------------------------------AGCGATAGTCAGGGGGCACAGGGCTCCCACTGGCCTGTGGCACAGGCAGGAGGGCAGGTGAGACTGGAGAGGGGCTGCTGACCGTGGCAGGCAGAC------TGGCAGACCAGGA----CAGGAGGTGGTGTGAGGCAG------------AGCCAGCCAA
>gene=chr11_3129128-3130128; species=equCab
CCCGTCCCAACAGAGATCCTACCATCCACCCAGAGAGGCCgtgtgcgtgtgcg-tgtgtgtgtgtgagtgtCAGGAGCACCTGAAGAGGGCCACGGACTTAGCAGGCAGGCCCTGATTCGGAGATGCATGTCCAGAGGAAGC-TGTCTCAGACAGGCCTCAAAGGATGCTCAC-ACACCCCC-----------------------------------------------------TCAAGGTCACATC------------CCAGCAAGACTTCCACCCAGACGC---CCCTCAGGTTCCCGCATATGGAGT--GGGGAGGGGACCCTCCCTGACGGAGCAGGAGTGGTCAGGGG--CGAGGGCTCCTGCTGGCCTGGAGCACAGGGAGGAGGGTGGGAGAGGCTGGGGAGGGGCTGCCAAGCCCAGGGAGCGTCC---------------------------------TGGTGGGCAG------------AGCCAGCTGC
>gene=chr11_3129128-3130128; species=gorGor
--------------------------------------------------------------------------------------------------------------------------------------------------------------------------------------------------------------------------------------------------------------------------------------------------------------------------------------------------------------------------------------------------------------------------------------------------------------------------------------------------------------------
>gene=chr11_3129128-3130128; species=panTro
CCTGCCCCAGCAGGGACATGCCCTCCCTTCCTGCCCCCACATCCAGCTGCAGATTGTGTGGGGGCAGACATCGGGAACCCCTGAGGATTGAGGACTTCCCAAGTAGGCAGACCCGGCCTGGGGACAGGTGTGCCAGGGGAGGCAGCCCTGCAGAGGCGCCTGGGGATGCTCACAGCACATCCCCACGCACCTCCACCACCCACATTGCTGACGAGGGGCTGGCATAAGTGACCCCTCCAGGTCACAAACCCAGAACACTCGGAACCAGCCTCCCACCCTGATGGCCACCCACAGGTTTCTGCAGGTGGAGTTAGGGAGGAGGGTCCTCCCTCACTGGGAAGCACTGGTCAGGGTGCCAGGGGCTCCTGCCGGCCTGGAGTCCAGGGAGGAGGGTGGGGAAGGCTGAGGAGGGGCTTGCACACCAGGGAGGAGACCTGCCTGAGGCCGCCCAGAGGCTCTGTGGGCAGCGGTGGAGCAGGGGCTGGTCGACAGCTGGGCGC
>gene=chr11_3129128-3130128; species=papHam
CCTGCCCCAGCAGGGACACGCCCTCTCTTCCCGCCCAGACATCCAGCTGCAGATTGTGTGGGGACAGACATCGGGAACCCCTGAGGATTGAGGACTCCCCGAGCAGGCAAGCCCAGCCTGGGGACAGGTGTGCCAGGGGAGGCAGTCCTACAGAGGTGCCTGGGGATGCTCACAGCACGTCCCCACCCATCTCCACCACCCACATTGCTGGCAAGAGGCCGGCGTAAGTGACCCCTCCAGGTCACAAACCCAGGGTA---GGAGCCAGCCTCCTACCCTGACAGCCACCCACAGGTTTCTGCAGGTGTAGTCAGGAAGGAGGGTCCTCTCTCACTGGGAAGCACTGGTGGGGGTCCCA--------------CCTGGAGTCCAGGGAGGAGGGTGGGGAAGTCTGAGGAGGGGTTTGCACACCAGGGAGGAGCCCTGCTGGAGGCCACCCAGAGGCTCTGTGGGTAGTGGCGGAGCAGAGGCCGGTCGACAGCTGGGCAC
>gene=chr11_3129128-3130128; species=ponAbe
CCTGCCCCAGCAGGGACATGCCCTCCCTTCCTGCCCTCACATCCAGCTGCAGATTGTGTGGAGGCAGACATCGGGAACCCCTGAGGATGGAGGACTTCCCGAGCAGGCAGACCCGGCCTAGGGACAGGTATGCCAGGGGAGGCAGCCCTGCAGAGGCACCTGGGGATGCTCACAGCACGTCCCCACACACCTCCACCACCCACATCGCTGACGAGGGGCCGGCGTAAGTGACCCCTGCAGGTCACAAACCCAGAACACTCGGAACCAGCCTCCCACCCTG----------ACAGGTTTCTGCAGGTGGAGTCAGGGAGGAGGGTCCTCCCTCACTGGGAAGCACTGGTCAGGGTGCCGGGAGCTCTTGCCGGCCTGGAGTCCAGGGAGGAGGGTGGAGAAGGCTGAGGAGGGGCTTGCACACCAGGGAGGAGCCCTGTCTGAGGCCGCCCAGAGGCTCTGTGGGCAGCGGTGGAGCGGGAGCCAGTCGACAGCTGGGCGC
>gene=chr11_3129128-3130128; species=rheMac
CCTGCCCCAGCAGGGACACGCCCTCTCTTCCCACCCCGACATCCAGCTGCAGATTGTGTGGGGACAGACATCGGGAACCCCTGAAGATTGAGGACTTCCCAAGCAGGCAAGCCCGGCCTGGGGACAGGTGTGCCAGGGGAGGCAGCCCTACAGAGGTGCCTGGGGATGCTCACAGCACGTCCCCACCCACCTCCACCACCCACATTGCTGACAAGAGGCCGGCGTAAGTGACCCCTCCAGGTCACAAACCCAGGGTA---GGAGCCAGCCTCCT----------------ACAGGTTTCTGCAGGTGGAGTCAGGGAGGAGGGTCCTCCCTCACTGGGAAGCACTGGTGGGGGTCCCA--------------CCTGGAGTCCAGGGAGGAGGGTGGGGAAGTCTGAGGAGGGGTTTGCACACCAGGGAGGAGCCCTGCTGGAGGCCACCCAGAGGCTCTGTGGGTAGTGGCGGAGCAGAGGCCGGTCGACAGCTGGGCAC
>gene=chr11_4656229-4657229; species=hg19
ACATTGAAGATGTGGAAATATTTCGGGTCCAATAGGACTTATGTATGCAAAAAGGGAGGTAAAATGGTTGGAGATGGAGATGGAGAGTTGCACTGAGATGGCTTATGGAGTTCCTATGAGTTGGGTTCAGGAGTGTGTTCATTCTACAGGCAATGGGGAATTCAACTGTTCATTCTAAAGGCAATGgagaattgccatgaactgatatgtgtttggaagatcacactggccacagcatagacaacagattggtagggaagttcttctgtgagtctgaccagtgaacaagttattctgatgatctaggcaaaagactgtcttggcttggaatgaagaaaaggcaaaaaagatggagaaagataatcagactcacaaaatagatatctagtagataaaatgaacagaacttggtgactgattggatgtggttggagaggaaggtgagagagagatggggagaaggcagggatgatgatttctaaatttttgacatggccaac
>gene=chr11_4656229-4657229; species=bosTau
ACTTTGAAGCAGGGGGCCAATTTCAATGTGTCTGGGACTTG-GCACTCAGACAGGGAGTTAGAGTGATTAAAGATG-GAATGGAAAAGTGCACAGAGATGGCACATGAAAGCTTTAATAGCTATATT--------------------ATGAAGTGTGAATTTAAACTTCCTATTCTAAAATCAATGGgaagatgttatgaactgatatgtgtttggaagatcacactg--------gtggacaatgaattgatggcaaagatattctatgaggctggcaggtaaacaaatgattctgatgatctaggc-agagattatcttggttagg----------aggcaaaagacatggacaaaaagaatctgattcaca----agatttccaggaagtaaattaaagagaacttggtgactgattggatgggatcagaga--gaggt----aagagagagtgagaaggcagagatgatggattctaggttcctggctgaggcagc
>gene=chr11_4656229-4657229; species=calJac
ACTTTGAAAAGGTGGAAATACTTTGTTGCCAATAGGACTTATGTATGCACAAAGGAAGGTAAAATAATTGGAGATGAGGATGGAGAGCTGCACTGAGATGGTTCATGGAGTTCCTATGAGCTGGGCTAA-----GTGttcattctgaaggcaatggggagttcagctgttttttctgaaagcaatggggaattgctgtgaactgatttgtggttggaagatcacactggccacagcagagacaatagattggtaggaaagttcttcggtgagtctgaccagtgaacaagtgattctgatgatctaggcaaaagattgccttggcttggaatgaagaaaaggcaaaaaagatggagaaatgcaaacatattaataagatagatatctagtagatacaat-aagagaacttggtgactgattggatgtgtttggggaggaaggtgagagagaga-ggggagaaggtagggatgatgacttctaag-ttttgacatgcccaac
>gene=chr11_4656229-4657229; species=canFam
ACATTGGAGTGATGACATAATTTCAGTGCATCTGGGACTTG-GTAGGCAAAAATGGAGATAGAGTAGTTGGAGATGGAGATGGTGAGGTGCACTGAGATGG--CATGG---------------------------------------TGGCATTATGAACTTCATCTTTGCATTCTAATCTCAATGGAAAGGCGCTACAGAGtgattcatgtttggaagatcgtgctagccacagtgtggacagt-aattggtaggaaagatcttaagtggagttggtcagtg--aaagttattctgatcatcaaggtgagagattatcatggcttgaactggactgaaggcaaaggagatggagaaagatcatctgtttcata----agctctcctgaaagtaaa---atgaggacttggtaaatgattgtatgtggctagagagggaggtgagagagagagagagagaaagcagagattatgacttctaggtctttggcttgggtaac
>gene=chr11_4656229-4657229; species=equCab
ACGTTGAAGCAGTGAGATAATTTAGGAGCCTCGGG-------GCATGCAAAAAGGGAGGTAGGATGGTTGTAAATGGGGATGGAGAGGTGCACTGAGATGCCTCATGG-AGGCTTATGAGCTGGGTT--------------------AGGGAGTGTGAACTTCAACCTTTCATTCTAAAGTCGATGGGAAAATGCTACGGActgatttgtgtttggaagatcacactggccacagtgtgg------agttggtaggaaagatcttca-tgaggctgaccagtgaacaagttattctgatgatctagtcaagagattatcttggtttggactggagtaaaggcaaaggagatggagaaaaataatctggttcacg----agatatccag-gagtaaa---ataaaggccttgtaactgattggatgtggttggagagggaggt--gagagaaagagggagaa---------------------------ggtttgggtgac
>gene=chr11_4656229-4657229; species=gorGor
acactgaagatgtggaaatattttgggtccaataggactta-gtatgcaaaaagggaggtaaaatggttggagatggagatggagagttgcactgagatggcttatggagttcctatgagttgggttcaggagtgtgttcattctacaggcaatggggaattcaacggttcattctaaaggcaatggagaattgccatgaactgatttgtgtttggaagatcacactggccacagcatagacaacagattggtagggaagttcttctgtgagtctgaccagtgaacaagttattctgatgatctaggcaaaagactgtcttggcttggaatgaagaa-aggcaaaaaagatggagaaagata-tcagactcacaaaatagatatctagtagataaaataaacagaacttggtgactgattggatgtggttggagaggaaggtgagagagagatggggagaaggcagggatgatgacttctaaatttttgacatggccaac
>gene=chr11_4656229-4657229; species=panTro
ACATTGAAGATGTGGAAATATTTTGGGTCCAATAGGACTTATGTATGCAAAAAGGGAGGTAAAATGGTTGGAGATGGAGATGGAGAGTTGCACTGAGATGGCTTATGGAGTTCCTATGAGTTGGGTTCAGGAGTGTGTTCATTCTACAGGCAATGGGGAATTCAACTGTTCATTCTAAAGGCAATGgagaattgccatgaactgatttgtgtttggaagatcacactggccacagcatagacaacagattggtagggaaattcttctgtgagtctgaccagtgaacaagttattctgatgatctaggcaaaagactgtcttggcttggaatgaagaaaaggcaaaaaagatggagaaagataatcagactcacaaaatagatatctagtagataaaatgaacagaacttggcgactgattggatgtggttggagaggaaggtgagagagagatggggagaaggcagggatgatgacttctgaatttttgacatggccaac
>gene=chr11_4656229-4657229; species=papHam
acattgaagatatggaaatattttgggtccaataggacttatgtatgcaaaaagggaggtaaaatggttggagatggggatggagaattgcactgagatggtttatggagttcctattagctgggttcaggagtgtgttcattctacaggcaatggggaattcaactgttcattctaaaggcaatggagaattgccatgaactgatttgtgtttggaagatcacactggccacagcacagacaacagattggtaggaaagttcttcagtgagtctgaccagtgaacaagttattctgatgatctaggcaaaagattgtcttggcttggaatgaagaaaaggtgaaaaagatggagaaagataatcagattcacaaaatagatatctagtagataaaataaagagaacttggtgac----tggatgtggttggggaggaaggtgagagagagatggggagaaggcagggatgatgacttctaaatttttgacatggccaac
>gene=chr11_4656229-4657229; species=ponAbe
--------------------------------------------------------------------------------------------------------------------------------------------------------------------------CATTCTAAAGGCAATGgagaatttccatgaactgagttgtgtttggaaaatcacactggccacagcatagacaacagattggtaggaaagttcttcagtgagtctgaccagtgaacaagttattctgatgatctaggcaaaagattgtcttggcttggaatgcagaaaaggcaaaaaagatggggaaagataatcagactcacaaaatagatatctagtagataaaataaagagaactcggtgactgattggatgtggttggagaggaaggtgagagagagatggggagaaggcagggatgatgacttctaaatttttgacatggccaac
>gene=chr11_4656229-4657229; species=rheMac
ACATTGAAGATATGGAAATATTTTGGGTCCAATAGGACTTATGTATGCAAAAAGGGAGGTAAAATGGTTGGAGATGGGGATGGAGAATTGCACTGAGATGGTTTATGGAGTTCCTATTAGCTGGGTTCAGGAGTGTGTTCATTCTACAGGCAATGGGGAATTCAACTGTTCATTCTAAAGGCAATGgagaatcgccatgaactgatttgtgtttggaagatcacactggccacagcacagacaacagattggtaggaaagttcttcagtgagtctgaccagtgaacaagttattctgataatctaggcaaaagactgtcttggcttggaatgaagaaaaggcgaaaaagatggagaaagataatcagattcacaaaatagatatctagtagataaaataaagagaacttggtgac----tggatgtggttggggaggaaggtgagagagagatggggagaaggcagggatgatgacttctaaatttttgacatggccaac
>gene=chr11_5265322-5266322; species=hg19
AACTGGGTTTTATTACTGTGTTTTTTAATCCATTTAGTAGTCAGTGTACTTATCTGAACAAAGGAGATTTCCTCTGAATCATTGAACAATAGTCCATGTCAAATCCTACATATCTACAAAATTATGCCAGAACATCTAATAGTGTTGGGGGAGAAGTGTGCTGCTCTGTTCAAGCAAGAGGATAGGAGATTCCGTGGCCCGTGCTGGGCATTAGGTCATTTGTGTCTGGCACAGGCTTGATCTATAGTCTAATGCTGTGTTTAACTTGTCTTTATATCTAATCAGGCAAAGACATTCTTCACTGACAATATTCCACAGGCTGCTGCACGTGTCTCATGTGCTGCACGTCTCATGCGTCTCAAACAAGCAATTTCAGGAATAGACAGGGCACACTTCCACCGGCAGAGAGAAGAACAGTTTATTTTATATTCTTAAGGCTTACTGTCCTCATACTTAGAGGTTCAGGATGCTGGTTTGTGTGTTACCCCTGAGATAAATCC
>gene=chr11_5265322-5266322; species=bosTau
AATTGAACATCACCCCTTTGTTACTGAGTTCTATCAGTAATATGTGTACTTGTCTGAATA-ATTTTTTTCACTCTGATTATATGGA-AAGTGTCTCTAGCCAGGA-CATGTATCTATGCATTCATATCAGAGAATACAT-AATGTTGGGAAAT--AGGTGCTTCTATGTTTAATGAAGAGAGTATATGACCTCTTGGCAATGGTACTGGATGAACTGAGTTGTCTCATGT----GCTGGGTCCACACTC-CTGGCCGAGTGTGACTTTTCTTCATATCTAATCAGTCAGAGGCAATCATCAATGACAGTACTCCACACACCACTGCCTGTGATCTAAGGTACTTTGTTCTCATGCATC-CAAATAAGCATTTACAAGATTGTCAAAGGCACATTTCTAGTGGGAGAGGGAATGACAT--------TTTATTTCAGAATTTATTGCTCCCACATTTTGACCTCCAGAAAGCTG----GTTTGTTCTCCCTGAGATCACTCT
>gene=chr11_5265322-5266322; species=calJac
AACTGGGTTTTATTTTGGTGTTTTT-AATCCATTTAGTAGTCAGTGTACTTATCTGAGCAAAGGAGATTTCCTCTGAATCACTGAACAATAATTCATGTCCAATTCTACGTATCTACAGAACTTTGCCAGCGCATATAGTAGTGTTGGGGGAGAAGGGTGCTGCTCTGT----------------AAGAATCCATGGCCATCCACGGACATCAGGTCACTTGCGTCTGGCATGTGCTTGATCTACAGTCTAATGCTGTGTTTGACTTGTCTTCATATCTAATCAGACAGAGACATTCTTCACTGACAATATTCCACAGGCTGCCACCTGTGTCTCACATGCTGCACGTCTCATGCATCTCAAACAAGCCATTTCAAGAATAGACAGGGCACACTTCCACCGGGAGAGAGAATAACAGTTTCTTTTATATTCTTAAAACTTATTGTCCTCCTACTTACAGGTTCAGGATGCTAGTTTGTGTGTTCCCCCTGACATAAACCC
>gene=chr11_5265322-5266322; species=canFam
------CTATTACTCAATCATTGTTGAGTTTTATTAA-AATAAATATACTTGCTTAAGTACATTTTTTTCACCCTGATTACATGG--CAGTGTCTCTGGCCAATACCAGGTATCCACTCATTTGTTTCAGA-AACTCAC-AGTATTGGGAAAA-------ATTACATATTTAATGGAAAGAATATT---TGCTGTGGCAATAGCTGCCAATTAAGGCAGTTGTCTCTGGC-TTTGTTGTACCCAAACTC-CCTTCT-TGTTCAAATATTCTTAATATCTAATGAGGCACAGACAATCTTCACTGACAGTATTCCA-ACACTACTGTTTATATCCTAAGGTACTTTGGTCTCATGCATCTCCAACAAGTATTTATAGATCAAGACAAGTCACACTTCTG--GAGAGAGGAAATGG-CTATTTTATTTTTCTCTCAGAGTTTATTGCTCCCACATTTTGAGCTCTAGGAAGCTAGTTTATTTGTTCTCCCTAGGACCAATC-
>gene=chr11_5265322-5266322; species=equCab
AATTGAGCATTGCTTCATTATTGTTGGGTTCTGTTGATAATACATGCACATGTCTAATCAAATTATTTTCATTCTGACTATATGGACAAGAGTCTCTGGCCAATATCAAGTATCTACTCATTTGTGTCAAAGAATACAC-AGTATTGGGGAAAATAGCCATTCTTGGGTTCAATGAAGAGTATGCT-----------------------------------------AGC--------------CACTC-CTTGCTATGTTCAATTTTTCCTCAGGTCTAAT------CAGACAATCTTCACTAACAGTATTCCACACACTATTGCCTGTGACCTAAGTCACTTTAGTCTCAGGCATTTCAAACAAGCATGTACAGGACTAGACAGCACACACTTCCAATGGGAGAGGGAATGGTCTTTTATATTTTTCTCTCAGAGTGTATTGTTCCTGCATTTTGAGCTCCAGGAAGCTGTTTTCTTTCTTCTCCCAGATATCCATTT
>gene=chr11_5265322-5266322; species=gorGor
AACTGGGTTTTATTACTGTGTTTTTTAATCCATTTAGTAGTCAGTGTACTTATCTGAACAAAGGAGA-TTCCTCTGAATCATTGAACAATAGTCCATGTCAAATCCTACATATCTACAAAATTATGCCAGAACATCTAATAGTGTTGGGGGAGAAGTGTGCTGCTCTGTTCAAGCAAGAGGATAGGAGATTCCATGGCCC-TGCTGGGCATTAGGTCATTTGTGTCTGGCACAGGCTTGAGCTATAGTCTAA-GCTGTGTTTAACTTGTCTTTATATCTAATCAGGCAGAGACATTCTTCACTGACAATATTCCACAGGCTGCTGCACGTGTCTCATGTGCTGCACGTCTCATGCGTCTCAAAC-AGCAATTTC-GGAATAGACAGGGCGCACTTGCACCGGCAGAGAGAATAACAGTTTATTTTATATTCTTAAGGCTTACTGTCCTCATACTTAGAGGTTCAGGATGCTGGTTTGTGTGTTACCCCTGAGATAAATCC
>gene=chr11_5265322-5266322; species=panTro
AACTGGGTTTTATTACTGTGTTTTTTAATCCATTTAGTAGTCAGTGTACTTATCTGAACAAAAGAGATTTCCTCTGAATCGTTGAACAATAGTCCATGTCAAATCCTACATATCTACAAAATTATGCCAGAACATCTAATAGTGTTGGGGGAGAAGTGTGCTGCTCTGTTCAAGCAAGAGGATAGGAGATTCCATGGCCCGTGCTGGGCATTAGGTCATTTGTGTCTGGCACAGGCTTGATCTATAGTCTAATGCTGTGTTTAACTTGTCTTTATATCTAATCAGGCAGAGACATTCTTCACTGACAATATTCCACAGGCGGCTGCACGTGTCTCATGTGCTGCACGTCTCACGCGTCTCAAACAAGCAATTTCAGGAATAGACAGGGCACACTTCCACCGGCAGAGAGAAGAACAGTTTATTTTATATTCTTAAGGCTTACTGTCCTCATACTTAGAGGTTCAGGACGCTGGTTTGTGTGTTACCCCTGAGATAAATCC
>gene=chr11_5265322-5266322; species=papHam
AACTGGGTTTTATTACCATGTATTTAAATCCATTTTGTAGTCAGTGTACTTATCTGAACAAAGGAGATTTCCTCTGAATCACTCAACAATAGTCCATGTCAAATTCCACATATCTGCAAAATTATGCCAGAGCATCTAATAGTGTTGGGGTAGAAGGGTGCTCCTCTGTTCAAGCAAGAGTATAGAAGATTCCGTGGCCCGTGCTGGGCATTAGGTCATTTGTGTCCGGCACAGGCTTGATCTACAGTCTAATGCTGTGTTTAACTTGTCTTTATATCTAATCAGGCAGAGACATTCTTCACTCCCAATATTCCACAGACTGCTGCACATGTCTCAGGTGCTGCACGTCTCATGCGTCTCAAACAAGCAATTTCAGGAATAGACAGGGCACGCTTCCACCAGCAGAGAGAATAACATTTTATTTTATATTCTTAAGGCTTATTGCCCTCATACTTAGAGGTTTGGGATGCTAGTTTGTGTGTTCCCCCTGAAATAAATCC
>gene=chr11_5265322-5266322; species=ponAbe
AACTGGGTTTTATTACCGAGTTTTTTAATCCATTTAGTAGTCAGTGTACTTATCTGAACAAAGGAGATTTCCTCTGAATCACTGAACAACAGTCCATGTCAAATCCTACATATCTACAAAATTATGCGAGAACATCTAATAGTGTTGGGGGAGAAGTGTGCTGCTCTGTTCAAGCAAGAGGATAGAAGATTCCATGGCCCGTGCTGGGCATTAGGTCATTTGTGTCTGGCACGGGCTTGATCTACAGTCTAATGCTGTGTTAAACTTGTCTTTATATCTAATCAGGCAGAGACATTCTTCACTGACAATATTCCACAGGCTGCTGCACGTGTCTCATGTGCTGCACATCTCATGCATCTCAAACAAGCAATTTCAGGAATAGACAGGGCACACTTCCACCGGCAGAGAGAATCACAGTTTATTTTATATTCTTAAGGCTTATTGTCTTCATACTTAGAGGTTCAGGATGCTGGTTTGTGTGCTACCCCTGAGATAAATCC
>gene=chr11_5265322-5266322; species=rheMac
AACTGGGTTTTATTACCATGTTTTTAAATCCATTTTGTAGTCAGTGTACTTATCTGAGCAAAGGAGATTTCCTCTGAATCACTCAACAATAGTCCATGTCAAATTCCACATATCTGCAAAATTATGCCAGAGCATCTAATAGTGTTGGGGTAGAAGGGTGCTGCTGTGTTCAAGCAAGAGTATAGAAGATTCCGTGGCCCGTGCTGGGCATTAGGCCATTTGTGTCTGGCACAGGCTTGATCTACAGTCTAATGCTGTGTTTAACTTGTCTTTATATCTAATCAGGCAGAGACATTCTTCACTGCCAATATTCCACAGACTGCTGCATGTGTCTCAGGTGCTGCACGTCTCATGCGTCTCAAACAAGCAATTTCAGGAATAGACAGGGCACGCTTCCACCGGCAGAGAGAATAACACTTTATTTTATATTCTTAAGGCTTATTGCCCTCATACTTAGAGGTTTGGGATGCTAGTTTGTGTGTTCCCCCTGAAATAAATGC
>gene=chr11_5786229-5787229; species=hg19
TGTCGACCGCTACGATATCCATCAATCATCACTGAATCTTTTGTTTTCAAAGCAAACGGGTTCATGGCACTGAGAAACAGCCTGTGTCTCATCTCAGTGCCTCTGTTGGCTGCCCAGAGGCATTACTGCTCCCAGAATCAAATTGAGCACTGTCTTTGTTCTAACCTTGGAGTCACTAGCCTATCTTGTGATGATCGAAGAATCAATAGCATTAACCAGGTCCTTTTGGCTTGGACACTCATGGGAAGTGACCTGGGTTTGATTATTTTATCATATGCTCTAATACTTTACTCTGTCCTGAAGCTGAACTCTCCAGAAGCTGCATCCAAGGCCTTAAGTACCTGCACCTCCCACCTCATCTTAATCCTTTTCTTCTACACAGTCATCATTGTGATTTCCATTACTCGTAGTACAGGAATGAGAGTTCCCCTTATTCCAGTTCTACTTAATGTGCTACACAATGTCATTCCCCCTGCCCTGAACCCCATGGTATATGCACT
>gene=chr11_5786229-5787229; species=bosTau
TGTCGACCTCTACGCTATCCATCGATAATTACTGGCTCCTTTGTGGTCAAAGCAACTGTGTTCATGGCGCTCAGAAATAGCCTGACTACTATCCCAATTCCTGTGTTTGCAGCTCAGAGACAGTACTGCTCAAAGAACCAGATTGAGCACTGTCTTTGCTCAAATCTTGGAGTCACTAGCCTATCTTGTGATGATAAGACAGTCAAGAGTATCTACCAGCTACTTCTGGCATGGACACTCATGGGAAGTGATTTGGGTTTGATTATTTTATCATATGCCTTGATACTTCAATCTGTATTGAAGTTGAACTCAGCAGAAGCTGCATCCAAGGCCTTAAGTACCTGCACTTCCCACCTCATCCTAATTCTTTTCTTCTACACAGTCATTATTGTCATTTCTATCACCCACAGTGCAGCAATGACAGTTCCCCTCATCCCAGTTCTACTCAATGTACTCCATAATGTTATTCCTCCTGCCCTCAATCCCATGGTCTATGCACT
>gene=chr11_5786229-5787229; species=calJac
--------------------------------------------------------------------------------------------------------------------------------------------------------------------------------------------------------------------------------------------------------------------------------------------------------------------------------------------------------------------------------------------------------------------------------------------------------------------------------------------------------------------
>gene=chr11_5786229-5787229; species=canFam
TGCCAACCACTACGTTATCCATCAATAGTTACTGATTCTTTTGTCGTCAAGGCAACTGTGTTCATGGCACTCAGAAACAGTCTGGCCACCATCCCAGTGCCAGTGTTGGCTGCTCAGAGGCACTACTGTTCCAAGAACCAAATTGAGCATTGCCTATGCTCTAATCTTGGAGTCACTAGGTTATCCTGTGATGACAGGACAATCAACAGCATCTACCAGGTTCTTTTGGCCTGGACACTGATGGGGAGTGACCTGGGTTTGATTTTCTTATCATATGCTTTGATACTTCACTCAGTGCTGAAGCTGAATTCAGCAGAAGCTGCATCCAAAGCCCTAAGTACCTGTACTTCTCACCTCATTCTAATCCTGTTCTTCTACTCAGTTATTATAGTCATTTCCATCACCCACAGTGCAACAATGACTCTTCCTCTCATCCCAGTTCTGCTTAATGTACTACATAATGTTATTCCTCCTGCCCTTAACCCTATGGTATATGCACT
>gene=chr11_5786229-5787229; species=equCab
TGCAGACCCCTACACTACCCAACAATAATTACTGAATCATTTGTCATCAAAGCAACTGTGTTCATGGCACTCAGGAACAGCCTGACTACCATCCCAGTGCCTGTATTTGCTGCTCAGAGACACTACTGCTCACAGAACCAAATTGAGCACTGTCTGTGCTCTAATCTTGGAGTCACTAGCCTATCTTGTGATGACAGGACAGTGAAGAGTATCTACCAGCTTCTTCTGGCCTGGACACTCATGGGAAGTGATCTGGGTTTGATTATTTTGTCATACGCTTTGATACTTCATTCTGTGCTGAAGCTGAACTCAGCAGAAGCTGCATCCAAGGCCCTAAGTACATGCACATCCCACCTCATCCTAATCCTTTTCTTCTACACAGTCATCATTGTCATTTCCATCACCCACAGTGCAGCAATGACAGTTCCCCTTGTCCCAGTTCTCCTCAATGTTCTACACAATGTCATTCCTCCTGCCCTCAACCCCATGGTGTACGCACT
>gene=chr11_5786229-5787229; species=gorGor
TGTCGACCGCT-CGATATCCATCAATCATCACTGAATCTTTTGTTTTCAAAGCAACTGGGTTCATGGCACTGAGAAACAGCCTGTGTCTCATCTCAGTG-CTGTGTTGGCTGCCCAGAGGCATTACTGCTCCCAGAATCAAATTGAGCACTGTCTTTGTTCTAACCTTGGAGTCACTAGCCTATCTTGTGATGATCGAAGAATCAATAGCCTTAACCAGGTCCTTTTGGCTTGGACACTCATGGGAAGTGACCTGGGTTTGATTATTTTATCATATGCTTTAATACTTCACTCTGTCC-GAAGCTGAACTCTCCAGAAGCTGCATCCAAGGCCTTAAGTACCTGCA-CTCCCACCTCATCTTAATCCTTTTCTTCTACACAGTCATCATTGTGATTTCCATTACTCATAGTACAGGAATGAGAGTTCCCCTTATTCCAGTTCTACTTAATGTGCTACACAATGTCATTCCCCCTGCCCTGAACCCCATGGTATATGCACT
>gene=chr11_5786229-5787229; species=panTro
TGTCAACCGCTACGATATCCATCAATCGTCACTGAATCTTTTGTTTTCAAAGCAACTGGGTTCATGGCACTGAGAAACAGCCTGTGTCTCATCTCAGTGCCTGTGTTGGCTGCCCAGAGGCATTACTGCTCCCAGAATCAAATTGAGCACTGTCTTTGTTCTAACCTTGGAGTCACTAGCCTATCTTGTGATGATCGAAAAATCAATAGCATTAACCAGGTCCTTCTGGCTTGGACACTCATGGGAAGTGACCTGGGTTTGATTATTTTATCATATGCTTTAATACTTCACTCTGTCCTGAAGCTGAACTCTCCAGAAGCTGCATCCAAGGCCTTAAGTACCTGCACCTCCCACCTCATCTTAATCCTTTTCTTCTACACAGTCATCATTGTGATTTCCATTACTCATAGTACAGGAATGAGAGTTCCCCTTATTCCAGTTCTACTCAATGTGCTACACAATGTCATTCCCCCTGCCCTGAACCCCATGGTGTATGCACT
>gene=chr11_5786229-5787229; species=papHam
TGTCAACCACTCCGGTATCCATCAGTCATCACTGAATCTTTTGTATTCAAAGCAACTGTGTTCATGGCACTGAGAAACAGCTTGAGTCTCATCTCAGTGTCTGTGTTGGCTGCCCAGAGGCATTACTGCTCCCGGAATCAAATTGAGCACTGTCTTTGTTCTAACCTTGGAGTCACTAGCCTATCTTGTGATGATCAAAAAATCAATAGCATTAACCAGGTCCTTCTGGCTTGGACACTCATGGGAAGCGACCTGGGTTTGATTATTTTATCATATGCTTTAATACTTCACTCTGTCCTGAAGCTGAATTCTCCAGAAACTGCATCCAAGGCCTTAAGTACCTGCACTTCCCACCTCATCTTAATCCTTTTCTTCTACACAGTCATCATTGTGATTTCCATTAGTCATAGTACAGGAATGAAAGTTCCCCTTATTCCAGTTCTACTCAATGTGCTACACAATGTCATTCCCCCTGCCCTGAACCCCATGGTGTATGCACT
>gene=chr11_5786229-5787229; species=ponAbe
TGTCGACCACTACGATATCCATCAATTGTCACTGAATCTGTTGTATTCAAAGCAACTGGGTTCATGGCACTGAGAAACAGCCTGTGTCTCATCTCAGTGCCTGTGTTGGCTGCCCAGAGGCATTACTGCTCCCAGAATCAAATTGAGCACTGTCTTTGATCTAACCTTGGAGTCACTAGCCTATCTTGTGATGGTTGAAAAATCAATAGCATTAACCAGGTCCTTCTGGCTTGGACACTCATGGGAAGGGACCTGGGTTTGATTATTTTATCATATGCTTTAATACTTCACACGGTCCTGAAGCTGAACTCTCCAGAAGCTGCATCCAAGGCATTAAGTACCGGCACCTCCCACCTCATCTTAATCCTTTTCTTCTACACAGTCATCATCGTGATTTCCATTACTCATAGTACAGGAATGAGAGTTCCCCTTATTCCAGTTCTACTCAATGTGTTACACAATGTCACTCCCCCTGCCCTGAACCCCATGGTATATGCACT
>gene=chr11_5786229-5787229; species=rheMac
TGTCAACCACTCCGGTATTCATCAGTCATCACTGAATCTTTTGTATTCAAAGCAACTGTGTTCATGGCACTGAGAAACAGCTTGAGTCTCATCTCAGTGTCTGTGTTGGCTGCCCAGAGGCATTACTGCTCCCGGAATCAAATTGAGCACTGTCTTTGTTCTAACCTTGGAGTCACTAGCCTATCTTGTGATGATCAAAAAATCAATAGCATTAACCAGGTCCTTCTGGCTTGGACACTCATGGGAAGCGACCTGGGTTTGATTATTTTATCATATGCTTTAATACTTCACTCTGTCCTGAAGCTGAATTCTCCAGAAACTGCATCCAAGGCCTTAAGTACCTGCACTTCCCACCTCATCTTAATCCTTTTCTTCTACACAGTCATCATTGTGATTTCCATTAGTCATAGTACAGGAATGAAAGTTCCCCTTATTCCAGTTCTACTCAATGTGCTACACAATGTCATTCCCCCTGCCCTGAATCCCATGGTGTATGCACT
>gene=chr11_6131244-6132244; species=hg19
AGATCTGTTGAATTATGTGTATCAAAGAAAATACCTGGACCATGGTCTGAATAATGACCTCAGGAAGTTTGCACATGAGTCCACCTTGGAAAACAACTTCTTAGGAAATAGCACAAGGACTAAAGCAACATCAGAAACCATCAGCTCATCTCACCAGAGTAATGCATGCTGGGCAGCATAACAGAGCTGCAGGGGGAAGTCATCTGTGTGCGGGACAGGACTTCTTAAGAGTTATGCTTGGAAACTTACCCAAAAAGAGACTATCAACTTCCTCCAAAAGAATTGGCTGCTTCATTCTTTCTTGACAGTGATTCAAATGGAAGCAACTGATCATCTAATAAGAGGAGGCAAGAGAGAGACAATTACAGAAAGGATTTTAACTTAACTCAACCTCCCATGGTTTGTTACCCTGAAGGATCAGagtaataacatctaatcctgcagagttcttcacagtttgcaaaatactttcccacagtggattgagtaatttcacataa
>gene=chr11_6131244-6132244; species=bosTau
TGGTCTGCTGACTCATTTGTATCAAAGAAAATACCTAGACCACAGTCTAGAAAAAGACCTCAGGAAGTATGCATGTGAGTCCACCTTGGAAAACAGCCTCTTGGAAGACAGCACTGGGCCTGAAACAACATCAGAAACTGTGAGCTCACCCCACCAGGGAAGTAGCTGCTGGGCAGCACAGCAGACCTGCA---GGCAGTCATCCACATCTGAGACAGGCCATCCTAAGAGTTACCCCTAGAAACTTACCCAAGCAAAGGCTACAAACTTCCTCCAAAAGGAATTCCTACTTCA-CTTTGTTGGACAGTGATTCAGATGAAAGCA-------------------------------------------------------------------------------------------------------------------------------------------------------------------------------
>gene=chr11_6131244-6132244; species=calJac
TAATCTGTTGAATTCTGTGTATCAAAGAAAATACCTGGACCATGGTCTGAATAATGACCTCAGGAAGTTTGCACATGAGTCCACCTTAAAAAACAACTTTTTGGGAGATAGCACAAGGACTAAAGCAATGTCAGAAACCATCAGCTCATCCCGCCAGGGTAATGGATGCTGGGCAGCATAACAGAGCTGCAGGGGGAAGTCATCCATTTGCAGGACAGAACATCTTAACAGTCATGCTTGGAAAC--ACCTGAGAAGAGACTATCAGCTTCCTCCAACAGAATTGGCTGCTTCGCCCTTTCTTGATAGTGATTCAAATGGAAGCAATTGATCATCTAATAAGAAGAGGCAAGAGAAAGACAATCACAGAAAGGATTTTAACTTAACTAAACCTCCCATGGTTTTCAACCCTGAAGGTTCAGagtaataacatctaatcctgcaaagttcttcatagtttgcaaaatactttcccatgatagatggactaatgtcacatag
>gene=chr11_6131244-6132244; species=canFam
TAGTCTGCTGA--CCTATGTATC-----AAATACCTGGACCATGGTATGAAGAATGACTTCAGAAAGTTTTCA--CAAGTCCACCTTGAAGAATAACTTCTTAGATGACAAC-TCAGGACTGAAGCAAT-------ACCATGAGTTCATCCTACCAGGGAAGTGAGCATGGGGCAGCATAGCAGATGTGCA---AGAAGTCATCCATATGTGGAATGAGCCATCCTAAGAGTAACGATTGGAAATTTACCCATGCAGAGACTATAAACTTTCTCCAAAAGGAGCTATTACCTCACCCTTGACCAACAATGATTCAGATTGAAGCT----ATCCTCCAGTAAGAGAAGGTATGCAAGAGTCACT----GAAAGGGCTTCAACTTAAGCCAACCTCCACTG-TTT-GTAACCCAAAAGAGTAGAGTAAAAACAGCTAGTCTTGAAGAGTTCTTTACAGTTTGCAGAACACTCTCCCAAAATGGATCAACTAATTtcattcag
>gene=chr11_6131244-6132244; species=equCab
--------------------------------------------------------------------------------------------------------------------------------------------------------------------------------------------------------------------------------------------------------------------------------------------------------------------------------------------------------------------------------------------------------------------------------------------------------------------------------------------------------------------
>gene=chr11_6131244-6132244; species=gorGor
AGATCTGTTGAATTCTGTGTATCAAAGAAAACACCTGGACCATGGTCTGAATAATGACCTCAGGAAGTTTGCACATGAGTCCACCTTGGAAAACAACTTCTGAGGAAATAGCACAATGACTAAAGCAACATCAGAAACCATCAGCTCATCTTACCAGAGTAATGGATGCTGGGCAGCATAACAGAGCTGCAGGGGGAAGTCATCTGTGTGCGGGACAGGACTTCTTAAGAGTTATGCTTGGAAACTTACCCAAAAAGAGACTATCAACTTCCTCCAAAAGAGTTGGCTGCTTCATTCTTTCTTGACAGTGATTCAAATGGAAGCAACTGATCATC---------------------------------------------------------------------------------------------------------------------------------------------------------------------
>gene=chr11_6131244-6132244; species=panTro
AGATCTGTTGAATTCTGTGTATCAAAGAAAATACCTGGACCATGGTCTGAATAATGACCTCAGGAAGTTTGCACATGAGTCCACCTTGGAAAACAACTTCTTAGGAAATAGCACAAGGACTAAAGCAACATCAGAAACCATCAGCTCATCTCACCAGAGTAATGGATGCTGGGCAGCATAACAGAGCTGCAGGGGGAAGTCATCTGTGTGCAGGACAGGACTTCTTAAGAGTTATGCTTGGAAACTTACCCAAAAAGAGACTATCAACTTCctccaaaagaattggctgcttcattctttcttgacagtgattcaaatggaagcaactgatcatCTAATAAGACGAGGCAAGAGAGAGACAATTACAGAAAGGATTTTAACTTAACTCAACCTCCCATGATTTTTTACCCTGAAGGATCAGAGTAATAACATCTAATCCTGCAGAGTTCTTCACAGTTTGCAAAATACTTTCCCACAGTGGATTGAGTAATTtcacataa
>gene=chr11_6131244-6132244; species=papHam
AGATCTGTTGAATTCTGTGTATCGAAGAAAATACCTGGACCATGGTCTGAATAATGACCTCAGAAAGTTTGTATATGAGTCCACCTTGGAAAACAACTTCTTAGGAAATAGCACAAGGACTAAAGCAACATCAGAAACCATCAGCTCATCTCACCAGAGTAGTGGATGCTGGGCAGCACAACAGAGCTGCCGGGGGAAGTCATCTGTGTGTGGAACAGGACATCTTAAGAGTTATGCTTGAAAACTTACCCAAAAAGAGACTATCAACTTCCTCCAAAAGAATTGGTTGCTTCACCCTTTCTTGACAAGGATTCAAATGGAAGAAATTGATCCTCTAACAAGAAGAAGCAAGAGAGAGACAATTACAGAAAGGATTTTAACTTAACTCAACCTCCCATGGTTT-TTACCCTGAAGGATCAGGGtaataacatctaatcctgcagagttcttcacagtttgcaaaatactttcccacagtggactgagcaatttcatgtaa
>gene=chr11_6131244-6132244; species=ponAbe
AGATCTGTTGAATTCTGTGTATCAAAGAGAATACCTGGACCATGGTCTGAATAATGACCTCAGGAAGTTTGCACATGAGTCCACCTTGGAAAACAACTTCTTAGGAAATAGCACAAGCACTAAAGCAACAACAGAAACCATCAGCTCATCTCATCAGAGTAATGGATGCTGGGCAGCATAACAGAGCTGCAGGGGGAAGTCATCTGTGTGCGGGACAGGACTTCTTAAGAGTTACGCTTGGAAACTTACCCAAAAAGAGACTATCAGCTTCCTCCAAAAGAAATGGCTGCTTCACTCTTTCTTGACAGTGATTCAAATGGAAGCAATTGAT-ACCTAATAAGAAGAGGCAAGAGAGAGACAATTAGAGAAAGGATTTT--------------------------------------------------------------------------------------------------------------------------
>gene=chr11_6131244-6132244; species=rheMac
AGATCTGTTGAATTCTGTGTATCAAAGAGAATACCTGGACTGTGGTCTGAATAATGACCTCAGAAAGTTTGTATATGAGTCCACCTTGGAAAACAACTTCTTAGGAAATAGCACAAGGACTAAAGCAACATCAGAAACCATCAGCTCATCTCACCAGAGTAGTGGATGCTGGGCAGCACAACAGAGCTGCCGGGGGAAGTCATCTGTGTGTGGAACAGGACATCTTAAGAGTTATGTTTGAAAACTTACCCAAAAAGAGACTATCAACTTCCTCCAAAAGAATTGGCTGCTTCACCCTTTCTTGACAAGGATTCAAATGGAAGAAATTGATCCTCTAACAAGAAGAAGCAAGAGAGAAACAATTACAGAAAGGATTTTAACTTAACTCAACCTCCCATGGTTT-TTACCCTGAAGGATCAGGGtaataacatctaatcctgcagagttcttcacagtttgcaaaatactttcccaca-tggactgagcaatttcatgtaa
>gene=chr11_6589067-6590067; species=hg19
AACTGGCTGCCAAGTATCAGCAGGTTTGAACCTAGTTTCTTGGCCACAGAGTGACCAGGCTCCTGTGGGCTGGGGCATGGGGGACCCCCTCCAAGCATTTTCATGGATCTTTCTGTACTACGTAGGGACTTTGGGGATCATGGTAGCATTAGTTTGGGTCCCTCGGGTCACCCTAGGATCACTTTGAGTCATGCTGCCATCTCTTTTTTGGTCCCCAGGGGCAGAAGCAACTGCAGGTGATAGCCCTGGGCTCTGAAGCCTGGGACCCAGTCTCAGTTGTGGTCAGCACTCTATCCCAGGCTATGTATGAGGGGCACTGGCTGGTGCTGGACAACTGTCATCTGATGCCCCATTGGCCGAAAGAGCTGCTACAGCTCTTGCTGGAACTGTTAGGCAGAGCCAAGGGTGAGTTTATTGCCTAGATTGGCTTCCAGGATCCTATCCTACACTTGGGCCTTAGCTTGAAATCTCAGGCCTCATGGCCAGTGACCTAGCACCAA
>gene=chr11_6589067-6590067; species=bosTau
AGCTGGCTGCCAGACATAAACAGGTTTGAGCCCAGCCTCTGGGCCACAGAGTGACGGGGCTCTTA-GGGCTGGGTGGT-ACCCCCCTGCTCCCAGCATTC-------TCTTTCTGGATTACTCAGGGACTTT--GGGTCACTGTGGCATTACTCTGGGTCCTCTGGGTCATCCTAGGATCTCTTTGAGTTACTCTGCCATTTTGTTGTTTGTCTCCAGGGAAAGAAGCATCTGAAGGTGATAGCTCTGGGCTCTGAAACCTGGGACCCAGTCTCCATCGTGATCAGCTCTCTCCACAAGGCTATGCTCAGGGGGGAATGGCTGGTGCTGGAGAACTGTCATCttatgcctcactggccaaaagagctgttgcagcccttgctgggactgttggatggaGCCAAGGGTGGGTTTGCTGTCTAGAGTGGCTTCTAGGACTTTATCCTGAACTTGGGCCTGAGCTTGAACT--TGGGTCTCATGGTCTATCCCCTCA------
>gene=chr11_6589067-6590067; species=calJac
AACTGGCTGCCAAGCATCAGCAGGTTTGAACCTAGTCTCTTGGCCACAGAGGGACCAGGCTTCTATGGGCTGGGGCGT-GGGGACCCCCTCCAAGCATTTTCATGGATCTTTCTGTACTACTCAGGGCTTTTTGGGATAATGGTAGCATTCATTTGGGTCCCTCAGGTCACCCTAGGGTCACTTTGAGTCACACTGCCCTCTCTTTTTTGGTCCCCAGGGGCAGAAGCATCTGCAGGTGATAGCCCTGGGCTCTGAAACCTGGGACCCGGTCTCGGTTGTGGTCAGCACTGTATACCAGGCTATGTGTGAGGGGAACTGGCTGGTGCTGGACAACTGTCATCTGATGCCCCATTGGCCAAAAGAGCTGCTTCAGCTCTTGCTGGAACTGTTAGGCAGAGCCAGGGGTGAGTGTATTGCCTAGATTGGCTTCCAGGATCCTATCCTACATTTAGGCCTTTGCTTGAAATCTCAGGCCTCTTGGCCAGTGACTTAGCACCAA
>gene=chr11_6589067-6590067; species=canFam
GGCTGGCTGCCAAGCATGAGCAGGTTTGAGCCTAGTCTCGTGGCCACGGAGATACCAGATCCCTGTGGGCTAAGGTGT-GGTGCCCTTCCCCCAGCATTCTCATAGATCTTTCTGGCTTACTTAGGG-CTTTTGGGGTCATTGTGCCATTATGTTGGGTCCTCTGGGTCACCCTAGGATCACACTAAGTT-CTCTGCTACCTCTCTGTTGGTCTTCAGGGGCAGAAGCATCTGGAGGTGATTGCCCTGGGCTCTGAAGCCTGGGACCCGGTCTCAGTAGTGGTCAGCACTCTCTGCCAGGCCATGCATAAAGGGCACTGGCTGGTGCTGGAGAACTGTCATCTGATGCCTCACTGGCCGAAGGAGCTGCTACAGCCCTTGCTGGGGCTGTTGGATGGAGCCAGGGGTGCGTTTGCTATCCAAAGCGGCTTCTATGA--CTGTCTGGTAC-TGGGCCTGAGCTTGAACTCTCAGGCCTCATGGCTGATCTCCTCACTCCAA
>gene=chr11_6589067-6590067; species=equCab
AACTGGCTGCCGAGCATAAGCAGGTTTGAGCCTAGCCTCTTG--------------------------------ATAT-GGGGACCCCCTCCCAGCATTCTCCTAGATCTTTCTGGGTTACTCAGGGACTTTT-GGGTCATTGATGCATTACTCTGGGTCCCTTGGGTCACCCTAGGATCACTTTGAGTTACTCCGCCATCTCTCTGTTGGTCTCCAGGGGCAGAGGCATCTGGAGGTGATAGCCCTGGGCTCTGAAGCCTGGGACCCAGTCTCAGTTGTGGTCAGCACTCTCCACCAGGCTATGCACAAAGGACACTGGCTGGTGCTGGAGAACTGTCATCTGCTGCGTCACTGGCCGAAAGAGCTGCTACAGCCCTTGCTGGGGCTATTGGATGGCGCCAAGGGTGGGTTTGCTGCCTAGAGAGGCTTCTAGGACCCTATCCTACACTTGGGCCTGGGCTTGAACTCTCAGGCCTTGTGGCTGGTTCCC-AGCTCCAA
>gene=chr11_6589067-6590067; species=gorGor
AACTGGCTGCCAAGTATCAGCAGGTTTGAACCTAGTTTCTTGGCCACAGAGTGACCAGGCTCCTGTGGGCTGGGGCGTGGGGGACCCCCTCCAAGCATTTTCATGGATCTTTCTGTACTACTTAGGGACTTTGGGGATCATGGTAGCATTAGTTTGGGTCCCTCGGGTCACCCTAGGATCACTTTGAGTCATGCTGCCCTCTCTTTTTTGGTCCCCAGGGGCAGAAGCAACTGCAGGTGATAGCCCTGGGCTCTGAAGCCTGGGACCCAGTCTCAGTTGTGGTCAGCACTCTATCCCAGGCTATGTATGAGGGGCACTGGCTGGTGCTGGACAACTGTCATCTGATGCCCCATTGGCCGAAACAGCTGCTACAGCTCTTGCTGGAACTGTTAGGCAGAGCCAAGGGTGAGTTTATTGCCTAGATTGGCTTCCAGGATCCTATCCTACACTTGGGCCTTAGCTTGAAATCTCAGGCCTCATGGCCAGTGACCTAGCACCAA
>gene=chr11_6589067-6590067; species=panTro
AACTGGCTGCCAAGTATCAGCAGGTTTGAACCTAGTTGCTTGGCCACAGAGTGACCAGGCTCCTGTGGGCTGGGGCATGGGGGACCCCCTCCAAGCATTTTCATGGATCTTTCTGTACTACGTAGGGACTTTGGGGATCATGGTAGCATTAGTTTGGGTCCCTCGGGTCACCCTAGGATCACTTTGAGTCATGCTGCCCTCTCTTTTTTGGTCCCCAGGGGCAGAAGCAACTGCAGGTGATAGCCCTGGGCTCTGAAGCCTGGGACCCAGTCTCAGTTGTGGTCAGCACTCTATCCCAGGCTATGTATGAGGGGCACTGGCTGGTGCTGGACAACTGTCATCTGATGCCCCATTGGCCGAAAGAGCTGCTACAGCTCTTGCTGGAACTGTTAGGCAGAGCCAAGGGTGAGTTTATTGCCTAGATTGGCTTCCAGGATCCTATCCTACACTTGGGCCTTAGCTTGAAATCTCAGGCCTCATGGCCAGTGACCTAGCACCAA
>gene=chr11_6589067-6590067; species=papHam
ATCTGGCTGCCAAGTATCAGCAGGTTTGAACCTAGTCTTTTGGTCACAGAGTGACAAGGTTCCTGTAGGCTGGGGTGT-GGGGACCCCCTCTAAGCATTTTCATGGATCTTTCTGTACTACTTAGGGACTTTTGGGATAATGGTAGCATTAGTTTGGGTCCCTCAGGTCACCCTAGGATCACTTTGAGTCATGCCGCCATCTCTTTTTTGGTCCCCAGGGGCAGAAGCATCTGCAGGTGATAGCCCTGGGCTCTGAAGTCTGGGACCCGGTCTCAGTTGTGGTCAGCACTCTATCCCAGGCTATGTATGAGGGGCACTGGCTGGTGCTGGACAACTGTCATCTGATGCCCCATTGGCCGAAAGAGCTGCTACAGCTCTTGCTGGAACTGTTAGGCAGAGCCAAAGGTGAGTTTATTGCCTAGATTGGCTGCCAGGATCCTATCCTACACTTGGGCCTTAGCTTGAAATCTCAGGACTCATGGCCAGTGACCTAGCACCAA
>gene=chr11_6589067-6590067; species=ponAbe
AACTGGCTGCCAAGTATCAGCAGGTTTGAACCTAGTTTCTTGGCCACAGAGTGACCCGGCTCCTTTGGGCTGGGGCGTGGGGGACCCCCTCCAAGCATTTTCATGGATCTTTCTGTACTACTCAGGGACTTTTGGGATCATAGTAGCATTAGTTTGGGTCCCTCGGGTCACCCTAGGATCACTTTGAGTCATGCTGCCATCTCTTTTTTGGTCCCCAGGGGCAGAAGCAACTGCAGGTGATAGCCCTGGGCTCTGAAGCCTGGGACCCAGTCTCAGTTGTGGTCAGCACTCTATCCCAGGCTATGTATGAGGGGCACTGGCTGGTGCTGGACAACTGTCATCTGATGCCCCATTGGCCAAAAGAGCTGCTACAGCTCTTGCTGGAACTGTTAGGCAGAGCCAAGGGTGAGTTTATTGCCTAGATTGGCTTCCAGGATCCTATCCGACACTTGGGCCTTAGCTTGAAATCTCGGGCCTCATGGCCAGTGACCTAGCACCAA
>gene=chr11_6589067-6590067; species=rheMac
ATCTGGCTGCCAAGTATCAGCAGGTTTGAACCTAGTCTTTTGGTCACAGAGTGACCAGGTTCCTGTAGGCTGGGGCGT-GGGGACCTCCTCTAAGCATTTTCATGGATCTTTCTGTTCTATTTAGGGACTTTTGGGATAATGGTAGCATTAGTTTGGGTCCCTCAGGTCACCCTAGGATCACTTTGAGTCATGCCGCCATCTCTTTTTTGGTCCCCAGGGGCAGAAGCATCTGCAGGTGATAGCCCTGGGCTCTGAAGTCTGGGACCCGGTCTCAGTTGTGGTCAGCACTCTATCCCAGGCTATGTATGAGGGGCACTGGCTGGTGCTGGACAACTGTCATCTGATGCCCCATTGGCCGAAAGAGCTGCTACAGCTCTTGCTGGAACTGTTAGGCAGAGCCAAAGGTGAGTTTATTGCCTAGATTGGCTGCCAGGATCCTATCCTACACTTGGGCCTTAGCTTGAAATCTCAGGACTGATGGCCAGTGACCTAGCACCAA
>gene=chr11_6856421-6857421; species=hg19
AAATGAGACCTAAGGAATATGTTGTATTCATATTGCATATCTTTCTAAAAACCCAGGTGTTGCCTTTATTATATTTTTTCTGATTAtggttttgaatgcagactctgccttttactgcccatgtaaacaagttaccaaattctttaactaacaaattacataatgtatctaaagttcagttcatcgagtggcaataaggggagaataataatagcgtctagattggacagttattgtaagaaGAATGTGAAAAAGGAAAAAGTAACATACGTAGCATAATTCTATTATATATTAGGCAAATGCTTCCAACTTGAGGTCataatttttatttttattattaCTGCTTTTATTACTGCTATATAATATGTGTAGCTCATTTTAGAATGCTTGAAAACCCAGAAAGCAAAATTAAGGAGATAGTCCCATCTCTCTTCCTACCACTTCAAAGTGACTATTCCTAAAAATTTGCATATTGCTATGCACATATTGATGAGTTTGGA
>gene=chr11_6856421-6857421; species=bosTau
AGGTGAGACCTAAAATGTATTCTGTGTTCAAAACGTAGTCCTTGTTCAAAACTT--GTGTTGCTTTTACTAT--TTTTTTTCATTATGATTCTAATTGCAGGAcctgcgttttcctg-ctgtgcaaacaatttaccaaactccttaactaggaaagtacttaacctctccaaacttcagttcatccattagtaacatagggaggataataatagcatcaaaatcagacagttgttgtg-gagCAGACTACTAA---AGAAGTAAAAATAC-TAGCATAATTCTATTATATATTCAGCAAATA---GTAA---ACAGTCATCATTTTCATTTTTACCATTATTGC-tttgttgctgttatataacaaacgtagctcactgttgagtgcttgaataatcagaaaataaaattaggaagt--aactcattcctttccccaccacttaaaggtgatttttgct-aaaactggcatattctttttttcttatttacaaagttgga
>gene=chr11_6856421-6857421; species=calJac
AAATGAGACCTGAAGAATATGCTGTATTCATATTGCATACCTTGTT-AAAATCCAGGTGTTGCTTTTGTTAT-TTTTTTCTGATTAtggttttgaatgcagactctgtcttttcctgcccatgtaaacaaattaccaaattctt----taacgaattacataatgtatctaaacttcaattcatcaagtggcaacaaagggaggataataattgcatctagatcagacagttattgttagaagaatttgaaaaagggaaaagtaacacacatagcataattcttTTATGTATTAAGCAAATATTACCAACATGAGGTCataatttttatttttattattGCTGCTTTTATTGCTGCTATATAATATGTGTAGCTCATTGTAGAATGCTTGAAAACCCAGAAAGTAAAATTAAGGAGATAGTCCCATCTCTCTTCCTACCACTTGAAAGTGACTATTGATAAAAATTTGCAAATTGCTATGCACATATTTATGAGTTTGAA
>gene=chr11_6856421-6857421; species=canFam
AGGTAAGACCTAAGAACTGTTCTGTATTTGTATTGTGTGTCTTGCTGAAAATCCAACTGTTGCTTTTATTGTAATTTTTCTGATTGTGGCTCTGTGCTTAATTTCCACCC-------------------AATTACAAAGTTTCCTAACTACAaaatta-ttaatctttttaaatttacattttctcatctctgatataagatggataatgatggtatttaaatcata-----gttgtaaaaagtaaatgagagaa-tgaatgtaaagcacAAAGTATGAATCTATTAGATGCTCAGTCAACATTTCCGAATTATTATCAACACTTTCATTTGT------AATGTttttattgctattatatgacaaatgtaaatcactgtagaaaatttagaaatacaagaaataaaaatataaatg---------ctcacttcttaccagttgaagtagataactttt-aaattttgcatataccTAGGCCTATATTTACAAAATTAGA
>gene=chr11_6856421-6857421; species=equCab
agataagacctaagaaataTTCTGTATTCATACTGTATGTCTTGCTGAAAACCCGAGTGTTACTTGTACTATACTTTTTCTGATTATggttctaagtgcaggctctgccttttactgcccatgctagcaagttaccaaatttcttaactagcaaattacttcacctctctaaacttcagttcatccattggcaatttagggaggataaaaatagcatctgaatcaaac---agttgtgagaagaatatgaaaaaaattaaagtaaaatacaaggcacaattctattatgtattcagtaaatACTACCAAC--ATAGTCTTCATTTTCATTTTTATCATTAATGCttttattgctgctctaaaattaatgtagctcacaccagaatgtttgggaaaccagaaaatgaaattagagaagtaatcccaactcttttcctatcacttaaaggtgattattgctaaaattttgcatattctcgtgcatgtatttaagaagttgga
>gene=chr11_6856421-6857421; species=gorGor
--------------------------------------------------------------------------------------------------------------------------------------------------------------------------------------------------------------------------------------------------------------------------------------------------------------------------------------------------------------------------------------------------------------------------------------------------------------------------------------------------------------------
>gene=chr11_6856421-6857421; species=panTro
AAATGAGACCTAAGGAATATGTTGTATTCATATCGCATATCTTTCTAAAAACCCAGGTGTTGCTTTTATTATATTTTTTCTGATTAtggttttgaatgcagactctgccttttactgcccatgtaaacaagttaccaaatcctttaactaacaaattacataatgtatctaaagttcagttcatcgagtggcaataaggggagaataataatagcgtctagatcggacagttattgtaagaagaatgtgaaaaaggaaaaagtaacatacgtagcataattctattatatattaggcAAATGCTTCCAACTTGAGGTCATAATTTTTATTCTTATTATTACTGCTTTTATTACTGCTATATAATATGTGTAGCTCATTTTAGAATGCTTGAAAACCCAGAAAGCAAAATTAAGGAGATAGTCCCATCTCTCTTCCTACCACTTCAAAGTGACTATTCCTAAAAATTTGCATATTGCTATGCACATATTGATGAGTTTGGA
>gene=chr11_6856421-6857421; species=papHam
AAATGAGACCTAAGGAATATGTTGTATTCATATTGCATATCTTGCTAAAAATCCAGGTGTTGCTTTTATTATATTTTTTCTGATTAtggttttcaatgcagactctgccttttactgcccatgtaaacaagttatcaaattctt----taacaaattacataatgtatctaaacttcagttcattgggtggcaataaggggaggaaaataatacggtctagatcacacaattatcgtaagaaGAATGTGAAAAAGGAAAAAGTAACATATATAACATAATTCTATTATGTATTAGGCAAATGCTACCAACATGAAGTCataatttttatttttattattaCTGCttttattactgctatataatatgtgtagctcattgtagaatgcttgaaaccccaggaagcaaaattaaggagatagtcccatctctcttcctaccacttcaaagtgactattgctaaaaatttgcatattgctatgcacatattgatgagtttgga
>gene=chr11_6856421-6857421; species=ponAbe
AAATGAGACCTAAGGAATATGTTGTATTCATATTGCATATCTTGCTAAAAACCCAGGTGTTGCTTTTATTATATTTTTTCTGATTAtggttttgaatgcagactctgccttttactgcccatgtaaagaagttaccgaattctttaactaacaaattacataatatatctaaattttagttcatcgagtggcaataaggggagagtaatgatagcgtctagatcagacagttattgtaagaaGAATGTGAAAAAGGAAAAAGTAACATACATAGCATAATTCTATTATATATTAGGCAAATGCTTCCAACTTGAGGTCataatttttattttta------------ttattaCTGCTATATAATATGTGTAGCTCATTTTAGAATGCTTGAAAACCCAGAAAGCAAAATTAAGGAGATAGTCCCATCTCTCTTCCTACCACTTGAAAGTGACTATTGCTAAAAATTTGTATATTGCTATGCACATATTGATGAGTTTGGA
>gene=chr11_6856421-6857421; species=rheMac
AAATGAGACCTAAGGAATATGTTGTATTCATATTGCATACCTTGCTAAAAATCCAGGTGTTGCTTTTATTATGTTTTTTCTGATTAtggttttcaatgcagactctgccttttactgcccatgtaaacaagttatcaaattctt----taaaaaattacataatgtatctaaacttcagttcattgggtggcaataaggggaagataataatacggtctagatcacacaattatcgtaaaaaGAATGTGAAAAAGGAAAAAGTAACATATATAACATAATTCTATTATGTATTAGGCAAATGCTACCAACATGAAGTCataatttttatttttattattaCTGCTTTTATTACTGCTATATAATATGTGTAGCTCATTGTAGAATGCTTGAAACCCCAGGAAGCAAACTTAAGGAGATAGTCCCATCTCTCTTCCTACCACTTGAAAGTGACTATTGCTAAAAATTTGCATATTGCTATGCACATATTGATGAGTTTGGA
>gene=chr11_9235128-9236128; species=hg19
CAAGAGTGATGAAATTCTTTCCTCTGCGAATGCATACGTCTAAGTTAATATGCTATCCTTTGCATATTGGCATTCTGGGATATACTAAAATTGATACTACTGGTGACCAACCACGGTCATCAACTGAGTGTCGTCCATGCTATAATCAGTTTATTTCCCACACTAAAAGATGGCACTGTATCTTTCCTGTTATAAACACTTGTGAAATAGACTGCCCAATAGCATAGTACTGCTACCAACTCACACTTCTATTTTTTGTGCATGTTGAGAGCCAGGTTGTTTTGTCTTCAACTCTCTGGCTGCTCCAGCATTTCAATTCTCCCTATCTTCCACATAATTTCTGAACCCCTATACAAATCAGAGGGCATCACCTGTCTGATGGCAGGGCACAATGTAGGAAGGGAAGAGATTACACATTTCTAATTAAATGAGAATTAACCTTATCATTACTTTTATTAATAGATGACTTTCATTACTATCAGCACTTTTTAAATAGAGAC
>gene=chr11_9235128-9236128; species=bosTau
CAAGAGTGATGAAATTTTTTccctTAGGAATGGATATAATCAGATGATTATGCTATCTTTTGCATAATGACAACTTGGGATGTCCTAGAACTGATCCTGTTAGTG----ACACTGGTCACCAATTCAGTGCTACTCATGCTATAATCAATTTCTTTCCTGCATTAAAAGATTTCACTATATTTTTCCTGTTATAAACATTTCTGAAATTGACTGC--------------------CCAACTCA-ATTTAGATTTTCAGTGTATGTTGAAAACCAACT-ATTGTATCTTCGATTCACTTCCTGCCCCAGCATTTCAATTTTCCTTGTCTTCTAGATAATTTCTCAACTTGTGCAGGAATCAGAGATCACCTTCTGTC---CAACAGGGCACAATGTAGAAAGAGAAGGAAATGCAAATTTCTAACTA------AATTAACC-TGTTATTACTTT------TAGATGACCTTCATTACTATCAGCACTTTTTAAATAGAGAC
>gene=chr11_9235128-9236128; species=calJac
CAAAAATGATGAATTTTTTTCCTCTGCAAATGCATACTTCTAGGTTA----GCTATCCTTTGCAT-TTGGCATTCTGGGATATCCTAAAATTGATACTATTGG--------------CATCAACTGAGTGTCATCCACACTATAATCAGTTTATTTCCCACACTACAAGATGTCACTGTATCTTTCCTGTTATAAACACTCATGAAATAGACTGCCCAACAGCATAGTATTGCTACCAACTCACATTTTCATTTTTTGTTCATATTGAGAGCCAGCTTGTTTTGTCTTCAACTCTCTGGCTGCTCCAGCATTTCAATTATCCCTATCTTCCACATAATTTCTGAAGCCCTATACAAATGAGAGGGCATCACCTATCTGACAGTAGGACACAATGTAGAAAGGGAAGAGATTATACATTTCTAAGTAAATGAGAATTAACCTTATAATTACGTTTATTAATAGATTACTTTCATTATTATCAGCACTTTTCAAATAGAGAC
>gene=chr11_9235128-9236128; species=canFam
CAAAAATGTTAATTTTTTTTCCTCTGGGAATGCATATAACCAGATTATTATGCCATCATTTGTATACTGGCATTCTGGGATGTCCTAAAACTTATCCTGTTGGTG----ACACTGGTGACCAATTCAGGGCCACTCATGCCATGGTCAGTTTACTTCTTGCACTAAAAGATGTCACTGCATTTTTCCTGTTAATAACATT-CTGAAACAGGCTGCCCATCAAAA------TACTAACAACTCACACTTCTGTTTCTGGGGTCTATTGAAAACCAGCTTGTTTCACCTTCAATTCACTTGCTGCCTCAGCATTTCAATTCTCCTTGTCTTTCAGATCATTTCTGAAGTCTTATATAAATCAGAGATCATTTCCTGCCTGACAATGGAGCACAGTGCAATAAAAGAAAGGAATGCAAATTTCTAACTAAACAAAAATTAACCTTGCTACTCCTTT------TAGATGACTTTCATTACTATTGGCACTTTAAAAAAAGAAGt
>gene=chr11_9235128-9236128; species=equCab
CATAAGTGATGGAATTTATTCCTCTGGGAATGGATACAACCAGGTTATTATGCTATCCTCTGCATACTGGCATTCTGGGATGTCCTAGAATTGATCCTGTTGGTG----ACACTGGTCACCAATTCAATGCCACTTATGCTATAATCAGTTT--------------ATTATACCACTGTATCTTTCCTGTTACAAACATTCCTGAAACAGACTGCCCATCAGAACAGTATTACTACCAACTCACACT--TATTTTTGGTGCAAGTTGAAAACCAGCTTGTTTTATCTTCAACTTGCTTGCTGCCCCAGCATTTCAATACTCCTTGTCTTCCAGATAATTTCTGAACCTCCGTACAAATCAGAGGTCATCCCCTGTCTGACGATGGGGCACAGTGTAGTAAGATAACAGAACACAAATTTCTAACTAAATGAGCATTAACCTTGCTATTATTTT------TAGAAGACCTTCATTACCATCAACACTTTCTAAATAGAGAC
>gene=chr11_9235128-9236128; species=gorGor
--------------------------------------------------------------------------------TATACTAAAATTGATACTATTGGTG----ACCACGGTCATCAACTGAGTGTCATCCATGCTATAATCAGTTTATTCTCCACACTAAAAGATGGCACTGTATCTTTCCTGTTATAAACACTTGTGAAATAGACTGCCCAATAGCATAGTACTGCTACCAACTCACACTTCTATTTTTTGTGCATGTTGAGAGCCAGGTTGTTTTGTCTTCAACTCTCTGGCTGCTCCAGCATTTCAATTCTCCCTATCTTCCACATAATTTCTGAACCCCTATACAAATCAGAGGGCATCACCTGTCTGATGGTAGGGCACAATGTAGGAAGGGAAGAGATTACACATTTCTAATTAAATGAGAATTAACCTTATCATTACTTTTATTAATAGATGGCTTTCATTACTATCAGCACTTTTTAAATAGAGAC
>gene=chr11_9235128-9236128; species=panTro
CAAGAGTGATGAAATTCTTTCCTCTGCGAATGCATACGTCTAAGTTAATATGATATCCTTTGCATATTGGCATTCTGGGATATACTAAAATTGATACTACTGGTGACCAACCACGGTCATCAACTGAGTGTCATCCATGCTATAATCAGTTTATTTCCCACACTAAAAGATGGCACTGTATCTTTCCTGTTATAAACACTTGTGAAATAGACTGCCCAATAGCATAGTACTGCTACCAACTCACACTTCTATTTTTTGTGCATGTTGAGAGCCAGGTTGTTTTGTCTTCAACTCTCTGGCTGCTCCAGCATTTCAATTCTCCCTATCTTCCACATAATTTCTGAACCCCTATACAAATCAGAGGGCATCACCTGTCTGATGGTAGGGCACAATGTAGGAAGGGAAGAGATTACACATTTCTAATTAAATGAGAATTAACCTTATCATTACTTTTATTAATAGATGACTTTCATTACTATCAGCACTTTTTAAATAGAGAC
>gene=chr11_9235128-9236128; species=papHam
CAAGAATGATGAAATTCTTTCCTCTGTGAATGCATATGTCTAAGTTAATATGCTATCCTTTGCATAGTGGCATTCTGGGATATCCTAAAATTGATACTATTGGTG----ACCATGGTCATCAACTGAGTGTCATCCATGCTATAATCAGTTTATTTCCCACACTAAAAGATGGCACTGTATCTTTCCTGTTATAAACACTTGTGAAATAGACTGCCCAGCAGCATAGCACTGCTATCAACTCACACTTCTATTTTTTGTACATGTTGAGAGCTAGGTTGTTTTGTCTTCAACTCTCTGGCTGCTCCAGCATTTCAATTCTCCCTATCTTCTACATAATTTCTGAACCCCTACACAAATCAGAGGGCATCACCTGTCTGATGGTAGGGCACAATGTAGGAAGGGAAGAGATTACACATTTCTAATTAAATGAGAATTAACCTTATGATTACTTTTACTAATAGATGACATTCATTAGTATCAGCTCTTTTTAAATAGAGAC
>gene=chr11_9235128-9236128; species=ponAbe
CAAGAGTGATGAAATTCTTTCCTCTGCGAATGCATATGTCTAAGTTACTATGCTATCCTTTGCATACTGGCATTCTGGGATATCCTAAAA-TGATACTATTGGTG----ACCATGGTCATCAACTGAGTGTCATCCATGCTATAATCAGTTTATTTCCCACACTAAAAGATGGCACTGTATCTTTCCTGTTATAAACACTTGTGAAATAGACTGCCCAACAGCATGGTACTGCTACCAACTCACACTTCTACTTTTTGTGCATGTTGAGAGCTAGGTTGTTTTGTCTTCAACTCTCTGGCTGCTCCAGCATTTCAATTCTCCCTATCTTCCACACAATTTCTGAACCCCTATATAAATCAGAGGGCATCACCTGTCTGATGGTGGGGCACAATGTAGGAAGGGAAGAGATTACACATTTCTAATTAAATGAGAGTTAACCTTATGATTACTTTTATTAATAGATGACTTTCATTACTATCAGCACTTTTTAAATAGAGAC
>gene=chr11_9235128-9236128; species=rheMac
CAAGAATGATGAAATTCTTTCCTCTGTGAATGCATATGTCTAAGTTAATATGCTATCCTTTGCATAGTGGCATTCTGGGATATCCTAAAATTGATACTATTGGTG----ACCATGGTCATCAACTGAGTGTCATCCATGCTATAATCAGTTTATTTCCCACACTAAAAGATGGCACTGTATCTTTCCTGTTATAAACACTTGTGAAATAGACTGCCCAGCAGCATAGCACTGCTACCAACTCACACTTCTATTTTTTGTACATGTTGAGAGCTAGGTCGTTTTCTCTTCAACTCTCTGGCTGCTCCAGCATTTCAATTCTCTCTATCTTCTACATAATTTCTGAACCCCTATACAAATCAGAGGGCATCACCTGTCTGATGGTGGGGCACAATGTAGGAAGGGAAGAGATTACACATTTCTAATTAAATGAGAATTAACCTTATGATTACTTTTACTAATAGATGACATTCATTAGTATCAGCTCTTTTTAAATAGAGAC
>gene=chr11_10726128-10727128; species=hg19
aggaggtgatagtataagacttcaacaagtcagtaacatccataatacaagctatgtgaaagtgGTGTGCAAGCTCTGTTGTTGTGCTTACATGAGGTGTTGTTAGTAGAACTATTCTATAAGGAAGAACACAGTCAGTACCATGGATGGGCAGTAGTTAGGGATCACTGAGCTTGAACCAAGTGCTGCAGGAGCTCCGAGGAAGAAGTGGAGCATTGGGAAGATTTGCTTTCTAGTTGACATTTGAGGCAGTTATTAAGTCCAAACAGGTCAAGGTTTCAAAGGATGGAGAGTGGGTCAGGGAGGGTCTTCTTCCCAGGTAAAGAAGTAGTACATGCCTAGGTATGGCGAAGTGTTCAGGAATGCAGTAGTAGGGGTTCTGTTTTGGGGCTGGCTGAGTAggtcagataatgaaggagccttaaaccccaggcttgggagtttgaacttacttttatgtgggctgggagccccaggaagtttctaagccgagaaagtgt
>gene=chr11_10726128-10727128; species=bosTau
aggagcttatggGATAAGATGCAAGAAGGTAAGTAACATCTGTGATACAAGGTGTGTGAAAGTGGTTTACAAACTCTCTCTGTGTGCTTACAT-AGGCATTA-GAGTAAAACTGTTCTGTAAGGAAGAATGTGGTTAGCACCATGGATGGGCT--------GGGCTGCTGAACTTGAACCAAGAGCTGCAGATGCTCCAAGGAAGAAGCGGGACATGAGGAAGGTTTGA-TTCTAGTGGGCATTTGAGGCAGTCA-GGTGTCCAAACAGGTCAAGGTTTCAAGATGTGAAGAGTGGGTCAGGGAGAT---TGTTCCTAGAGGAATAAGTGGTGTGGGTCTAAGTGGAGAAGCGTGCTCAGGAATGCAGTGGCAGGGCTTCTGTCATGGAGCTGACTGAGTTGTTcagactatgaaggaaccttgaagcccaggctt--gagtttggacttaactccatgtggattgggagccccaggaggtttctaagcagGACTAGTGT
>gene=chr11_10726128-10727128; species=calJac
aggagctgatagtataAGACTCCAACAAGTCAGTAACACCCATAACACAAGGTGTGTGAAAGTGGGGTACATGCTCTGTTGGTGTGCTTATATGAG----------------TATTCTGTAAGGAAGAACACAGTCAGTACCATGGGTGGGCAGTAGTCAGGGGTCATTGAGCTTGAACGAAATGGTACAGGAGCTCTGAGGAATAAGTGGAGCATTGGGAAGATTTGCTTTCTAGTTGGCATTTGAGGCAGTTA-TAAGTCCAAACAAGTCAAGGTTTCGAAGGGTGGAAAGTGGGTCAGGGAGGGTCTTCTTCCTAGGGGAAGAGGTAGTACATGCCTAGGTATGGTGAAGTGTTCAGGAATGCAGTAGCAGGGGCTCTGTTTTGGGGCTGGCTGAGTAGGTGTGATTATGAAGAAGCCTTAAACCCCAGGCTTGGTAGTTTCAACTTCCTTTTATGTGGGCTGGGAGCCCCAGGAAGTTTCTAAGCAGAGAAAGTAT
>gene=chr11_10726128-10727128; species=canFam
AGGAGCTGATGGTATAAGACTCGAGAAAGGAAGTAACACTTGTGATAGAAGGTATGTGAAAGTGGTTTGCAAACTCTGTTCGTACACTTGCACAAGATGTTATTAGTAAAACTGTTCTATAAGGGAGAACATGGGTGGG--CTAGGGTGGG------------GTCTTTGAACTTAAGCCAAGCGCTGCAGGTATTCCAAGGAAGAAGTGGGGCTTCATGAAGGTTTGCTTTCTAGTTGGCATTTGAGGCAGTCA-AGGTTTTAAG-AGGTCAAAGTTTCAAGAGATAGAGAGT-GGTTAGGGAGGG---TGTTCCCAGAGGAAGAAGTAGTGTGGGCCTAAGCACAGCAGTGTGCTCAAGAACACAGGGGCAGCAGCTCCATCATGCAGCTGGCTGAATAGGTTAGACTCAGAAGGAGCCATAAGCCCCAGGCTTCAGAGTTTGAATCTACCTGTATGATGGCTGGGAGCCCCAGGGGGTTTCTAAGCAGGGATAGTAT
>gene=chr11_10726128-10727128; species=equCab
--------------------------------------------------------------------------------------------------------------------------------------------------------------------------------------------------------------------------------------------------------------------------------------------------------------------------------------------------------------------------------------------------------------------------------------------------------------------------------------------------------------------
>gene=chr11_10726128-10727128; species=gorGor
-------------------CTTCAACAAGTCAGTAACATCCATAATACAAGCTATGTGAAAGTGGTGTGCAAGCTCTGTTGCTGTGCTTACATGAGGTGTTGTTAGTAGAACTATTCTATAAGGAAGAACACAGTCAGTACCGTGGATGGGCAGTAGTTAGGGATCACTGAGCTTGAACCAAGTGCTGCAGGAGCTCCGAGGAAGAAGTGGAGCATTGGGAAGATGTGCTTTCTAGTTGACATTTGAGGCAGTTATTAAGTCCAAACAGGTCAAGGTTTCAAAGGATGGAGAGTGGGTCAGGGAGGGTCTTCTTCCCAGGTAAAGAAGTAGTACATGCCTAGGTATGGCGAAGTGTTCAGGAATGCAG-AGTAGGGGTTCTGTTTTGGGGCTGGCTGAGTAggtcagataatgaaggagccttaaaccccaggcttgggagtttgaacttacttttatgtgggctgggagccccaggaagtttctaagcagagaaagtgt
>gene=chr11_10726128-10727128; species=panTro
aggaggtgatagtataagacttcaacaagtcagtaacatccataatacaagctatgtgaaagtggtgTGCAAGCTCTGTTGTTGTGCTTACATGAGGTGTTCTTAGTAGAACTATTCTATAAGGAAGAACACAGTCAGTACCGTGGATGGGCAGTAGTTAGGGATCACTGAGCTTGAACCAAGTGCTGCAGGAGCTCCGAGGAAGAAGTGGAGCATTGGGAAGATTTGCTTTCTAGTTGACATTTGAGGCAGTTATTAAGTCCAAACAGGTCAAGGTTTCAAAGGATGGAGAGTGGGTCAGGGAGGGTCTTCTTCCCAGGTAAAGAAGTAGTACATGCCTAGGTATGGCGAAGTGTTCAGGAATGCAGTAGTAGGGCTTCTGTTTTGGGGCTGGCTGAGTAggtcagataatgaaggagccttaaaccccaggcttgggagtttgaacttacttttatgtgggctgggagccccaggaagtttctaagcagagaaagtgt
>gene=chr11_10726128-10727128; species=papHam
aggagctgatagtataagactccaccaagtcaggaacatccataatacaagctatgtgaaagtggtatGCAAGCTCTGTTGGTGTGCTCACATGAGGTGTTGTTAGTAAAACTATTCTATAAGGAAGAATACAGTCAGTACCATGGGTGGGCAGTAGTTGGGGGTCATTGAGCTTGAATCAAGTGCTGCAGGAGCTCTGAGGAGGAAGTGGAGCATTGGGAAGATTTGCTTTCTTGTTGACATTTGAGGCAGTTATTAAGTCCAAATAGGTAAAGGTTTCAAAGGATGGAGAGTGGGTCAGGGAGGGTCTTCTTCCTAGGGAAAGAAGTAGTACATGCCTAGGTATGGCGAAGTGTTCAGGAATGCAGTAGTAGGGGTTCTGTTTTGGGGCTGGCTGAGTAGGTCAGATAATGAA-GAGCCTTAAACCCCAGGCTTGGGTGTTCGAACTTACTTTTATGTGGGCTGTGAGCCCCAGGAAGTTTCTGAGCAGAGAAAGTGT
>gene=chr11_10726128-10727128; species=ponAbe
aggagctgatagtataagacttcaacaagtcagtaacatccataatataagctatgtgaaagtgGTGTGCAAGCTCTGTTGGTGTGCTTACATGAGGTGTTGTTAGTAAAACTATTCTATAAGGAAGAACACAGTCAGTACCATGGATGGGCAGGAGTTAGGGATCACTGAGCTTGAACCAAGTGCTGCAGGAGCTCCGAGGAAGAAGTGGAGCATTGGGAAGATTTGCTTTCTAGTTGACATTTGAGGCAATTATTAAGTCCAAACAGGTCAAGGTTTCAAAGGATGGAGTGTGGGTCAGGGAGGGTCTTCTTCCCAGGGAAAGAAGTAGTGCATGCCTAGGTATGgcgaagtgttcaggaatgcagtagtaggggttctgttttggggctgactgagtaggtcagataatgaaggagccttaaaccccaggcttgggagtttgaacttacttttatgtgggctgggagccccaggaagtttctaagcagagaaagtgt
>gene=chr11_10726128-10727128; species=rheMac
aggagctgatagtATAAGACTCCACCAAGTCAGGAACATCCATAATACAAGCTATGTGAAAGTGGTGTGCAAGCTCTGTTGGTGTGCTCATATGAGGTGTTGTTAGTAAAACTATTCTATAAGGAAGAATACAGTCAGTACCATGGGTGGGCAGTAGTTGGGGGTCATTGAGCTTGAATCAAGTACTGCAGGAGCTCTGAGGAGGAAGTGGAGCACTGGGAAGATTTGCTTTCTTGTTGACATTTGAGGCAGTTATTAAGTCCAAATAGGTAAAGGTTTCAAAGGATGGAGAGTGGGTCAGGGAGGGTCTTCTTCCTAGGGAAAGAAGTAGTACATGCCTAGGTATGGCGAAGTGTTCAGGAATGCAGTAGTAGGGGTTCTGTTTTGGGGCTGGCTGAGTAggtcagataatgaa-gagccttaaaccccaggcttgggtgttcgaacttacttttatgtgggctgggagccccaggaagtttctgagcagagaaagtgt
>gene=chr11_11461128-11462128; species=hg19
cagtgtctccactagactataagctgtacaaggttagggccgtgtctgctttgctcatcaggtatccctaatactgggtatgaagttcagcacagagtagaaattcagaatgCACCTGGTGATGGGCTGAGTGAACACATGAATAAATGAACAGCAGAAAGAATTCAGGTCCATAAGGGCTCTGTGGATGGGAATTCTACCATGACCTGATGGGAATGGAATCACTGAGTTGTACATTTACTCCCTGCCTGACTGCAGCAATAAGACTAGATCATCCCACAAGCCAAAGGGGTGAAGAACAGGATGATGGAGGCAGGGTGGGGATACTAAATATATCCAGGACTTCAGAGATTTGGCAAGACACTACATCTGTCCCAGATATGGAAGAGACAATGGACATCTGCGAACTGGGAGTTCTGCAATGCAGGAGAAATCGGCCAGACCTGCATCTAAGAGCAGAATTTGGTGCAAGAATTGCTGATGAGTAAACTGCTAAGTAT
>gene=chr11_11461128-11462128; species=bosTau
cagtatttccactagactataagctgcatgagatcaagaccacatctgctttgctcaccagcccccccccgtgcctcacgcagcacccagcacagagaacaaactcaggaagcacccaggatctggctgaatgaaCAACTGAACAAACGAACAGTAGAATGAATGCAGGCCCAGGAAAAGCCCGCGGGTGGGACTTCCACCACAGTCTAACAGAAT-GGAATCCTGGAGTTGGACATTTACTCCCTGCCCAACCACAACCACAAGCCCAGATCATCCAATAAGCCAGAGGGGT------------CATGGAGGCAATGG---GATATTTAGTGTAGCCAGGGCTTCAGGGTCCTGGTAGGATG-CATGTCTGGCTCAGATGTGGAAGAGATAGTGG----------AC-AGAAGTTCTACAAGGCAAGGGAAATGGGCCAG-CCTC-ATCTCAGAAGAGTGTCTGACACCAGAATGAC-AACAGGTAAAATTCTAAGTAG
>gene=chr11_11461128-11462128; species=calJac
cagtgtctccactagactataagctgcacaaggtcagggccctgtctgctttgctcatcaggtatctctagtattgagtgtgctgttcagcatagagcagacattcagaaagcacctggtgacgggctgaacgaatACACAAGTAAATGAATGACAGAAAGCACTCAGGTCCATGAGGGCTCTGTGGGTGAGAATTCCACTCTGACATGAT--GAATGGAATCACTGAGTTGTACATTTATTCCCTGCCTGACTACAGCAAGAAGACTAGACCATCCCACAAGCCAAAGGGGTGAAGAACAGGATGATGGAGGCAGGGTGGGGATACTAAGTATATCCAGGACGTTAGAGACTTGGCAAGACTCTACATCTGGCCCAGATGTGGAAGAGACAATGGACATGTACGAATCAGGAGTTCTGCAATGCAAGAGAAACAGGCCAGGCCTGCATCTAAGAGCAGAATTTGGCCCAAGAATTGCTGACAAGC-AACTACTAAGTAC
>gene=chr11_11461128-11462128; species=canFam
CAGTGTCTCCGCTAGACAGTAAACTGCACGAGGTCAAGAGCACATCCACTTTACTCACCGGGTATCCCTGAAACTCC------------------------------GGAATCACTGGGGGTCTGGCTGAACGAACAAATGAATAAATAAACAGCAGAACTAATTCAAGCCCATGAAAGCCCTGTGGGTGGGAATTCCAGCATGCCCCGACAGAACAGGAATCACTGAGCTAAAAAATCACTATAAACCTGCTTAAAACAACAGAAACGAATTATCTTACAAG------------------GGTAAATGGAGCCAGGGT---GG------GGATATCCAAGGCTTCGGGGACCTGGCGAGACACCACGTCTGGCTCACCTAGGGGAGAGA-AGTGGACGCCTAAGAACTGGAAGCTCTGCAAGGCAGGAGATATAGGCCCA-TCTG-ATA--------------------GAAACCA--GACAGGTAAACTCCCAAGCAG
>gene=chr11_11461128-11462128; species=equCab
cagtgtctccactagactataaaccacacgagggcaggaccacaactgctctgctcactggg------------ccc----agtgaccagcacagagcagaaacgcagaaatcactgggggttgggctgaatgaaaaaatGAATGACTAAGCAGGAGAATGAGTTCAGGCCCAGGAAATCTCTGTGGG-GGGAATTCCCCTGTGACCTGATGGAACAGGAAGTAACGAGTTGAGCATTTCCGGCCTGACCGA--------------------------------------------------------------------------------------------------------------------------------------------------------------------------------------------------------------------------------------------------------
>gene=chr11_11461128-11462128; species=gorGor
cagtgtctccactagactataagctgtacaaggttagggccgtgtctgctttgctcatcaggtatccctgatactgggtatgaagttcagcacagagtagaaattcagaatgCACCTGGTGATGGGCTGAGTGAACACATGAATAAATGAACAGCAGAAAGAATTCAGGTCCATGAGGGCTCTGTGGATGGGAATTCTACCATGACCTGATGGGAATGGAATCACTGAGTTGTACATTTACTCCCTGCCTGACTGCAGCAATAAGACTAGATCATCCCACAAGCCAAAGGGGTGAAGAACAGGATGATGGAGGCAGGGTGGGGATACTAAGTATATCCAGGACTTCAGAGATTTGGCAAGACACTACATCTGTCCCAGATATGGAAGAGACAATGGACATCTGTGAACTGGGAGTTCTGCAA-GCAGGAGAAATCGGCCAGACCTGCATCTAAGAGCAGAATTTGGTGCAGGAATTGCTGATGAGTAAACTGCTAAGTAT
>gene=chr11_11461128-11462128; species=panTro
CAGTGTctccactagactataagctgtacaagcttagggccgtgtctgctttgctcatcaggtatccctaatactgggtatgaagttcagcacagagtagaaattcagaatgCACCTGGTGATGGGCTGAGTAAACACATGAATAAATGAACAGCAGAAAGAATTCAGGTCCATGAGGGCTCTGTGGATGGGAATTCTACCATGACCTGATGGGAATGGAATCACTGAGTTGTACATTTACTCCCTGCCTGACTGCAGCAATAAGACTAGATCATCCCACAAGCCAAAGGGGTGAAGAACAGGATGATGGAGGCAGGGTGGGGATACTAAGTATATCCAGGACTTCAGAGATTTGGCAAGACACTACATCTGTCCCAGATATGGAAGAGACAATGGACATCTGCGAACTGGGAGTTCTGCAATGCAGGAGAAATCGGCCAGACCTGCATCTAAGAGCAGAATTTGGTGCAAGAATTGCTGATGAGTAAACTGCTAAGTAT
>gene=chr11_11461128-11462128; species=papHam
cagtgtctccactagactataagctgcacaaagttagggccatgtctgccttgctcatcaggtatccctaatactgggtatgaagttccgcatagagtagaaatttagaatgcacctggtgatgggctgaatgaaCACATGAACATATGAACAGTAGAAAGAATTCAGGTCCATAAGGGCTCTGTGGATGGGAATTCCACCATGACCCGATGGGAATGGAATCACTGAGTCATACATTTA-TCCCTGCCTGACTGCAGCAAGAAGACTAGATCATCCTACAAGTCAAAGGGGTGAAGAACAGGATAATGGAGGCAAAGTGGGGATACTAAGTATATCTAGGACTTCAGAGACTTGGCAAGACACTCCATCTGGCCCAGATATGGAAGAGACAATGGACATCTGCAAACCGGGAGTTCTGCAGTGCAAGAGAAATCGGGCAGGCCTGCATCTAAGAGCAGAATTTGGTGCAGGAATTGCTGATGAGTAAACTGCTAAGTAC
>gene=chr11_11461128-11462128; species=ponAbe
cagtgtctccactagattataagctgcacaaggttagggccgtgtctgctttgctcatcaggtatccctaataccgggtatgaagttcagcatagagtagaaattcagaatgCACCTGGTGATGGGCTGA-TGAACACATGAATAAATGAACAGCAGAAAGAATTCAGGTCCATAAGTGCTCTGTGGATGGGAATTCCACCATGACCTGATGGGAATGGAATCACTGAGTTGTACATTTACTCCCTGCCTGACTGCAGCAATAAGACTAGATCATCCCACAAGCCAAAGGGGTGAAGAACAGGATGATGGAGGCAGGGTGGGGATACTAAGTATATCCAGGACTTCAGAGATTTGGCAAGACACTACATCTGGCCCAGATATGGAAGAGACAATGGACATCTGCGAACTGGGAGTTCTGCGATGCAAGAGAAATCGGCCAGGCCTGCATCTAAGAGCAGAATTGGGTGCAGGAATTGCTGATGAGTAAACTGCTAAGTAT
>gene=chr11_11461128-11462128; species=rheMac
cagtgtctccactagactataagctgcacaaagttagggccatgtctgccttgctcatcaggtatccctaatactgggtatgaagttccgcatagagtagaaatttagaatgcacctggtgatgggctgaatgaaCACATGAACATATGAACAGTAGAAAGAATTCAGGTCCATAAGGGCTCTGTGGATGGGAATTCCACCATGACCTGATGGGAATGGAATCACTGAGTCATACATTTA-TCCCTGCCTGACTGCAGCAAGAAGACTAGATCATCCCACAAGTCAAAGGGGTGAAGAACAGGATAATGGAGGCAAGGTGGGGATACTAAGTATATCCAGGACTTCAGAGACTTGGCAAGACACTCCATCTGGCCCAGATATGGAAGAGACAATGGACATCTACAAACCGGGAGTTCTGCAATGCAAGAGTAATCGGGCAGGCCTGCATCTAAGAGCAGAATTTGGTGCAGGAATTGCTGATGAGTAAACTGCTAAGTAC
>gene=chr11_12679229-12680229; species=hg19
caataaaggaccttaggctccacggactcatcccctaccttgtatgatgttgtcatctagtattttaattctaggccaggattcctccacaaactggacattatttcttaaattttataccatgtttgtttagagtttgtgacatatttacaaatatatttgttcatcattccttcAAAaattcattcaatctatcatccagttcactaattctatcttcagtggtataacctgactttcttcaaatgggatttgtattttcaataattaaatttttatttttgagaatttctatgtgaacttttctcaattctgcctggttattccatgctaatactttaagctggtcttatatttatttaactatattgtattagtcagttcagactgccgtaacaaacaccatagactggcttaaaacaacatacgtttattttctcacagcatgaaggctggaattctaagatcagggtgccagcattgctgggtttgtgatgagg
>gene=chr11_12679229-12680229; species=bosTau
--atcaagaatcttaagacacatgaacttatcccctactttatatgataccattgtctattattttaattct-----tttattcctctacaaacaggacact--aaacaaatttttataaaatatttgtttagagtttgt------------------------------------------------------------------------------------------------------------------------------------------------------------------------------------------------------------------------------------------------------------------------------------------------------------------------------------------------------------------------
>gene=chr11_12679229-12680229; species=calJac
caatcaaggaccctaggctccac-aactcatctcctaccttcggtgatgttgttgtctagtattttagttctaggccaggattcctccacaaactggacattatttttttacttttataccagatttgtttagagcttgtgacatatttacaaatatatttgttcatcatttcatcAAAaattcattcaatctatcatccagttcactaattctattttcagtggtataacttgactttcttcaaatgggttttgtattttcaataactaaatttttatttttaagaatttctatgtgaacttttctcaattctgccttgttattctatgctcatattttaagctcgtcttatatttatttaattaTATtgtattagtcagttcaggttgccataacaaacacagtagactggcttaaaacaacatacatttattttctcacagcccaaagcctggaattctaagatcagggtgccagcattgctgggtttgtgataagg
>gene=chr11_12679229-12680229; species=canFam
CCATcaaggatcttagggtgcgtgaactcaa-ccctgccttatagggtatggttgtccagtgttttaattgta-gccagtgttcctccat-agctggacattattttttaaattttatgcaatatttgcttagagttactggcatatttttaa----gtatgttcatca--------ttagttcattcaatttccatatgggttcatttttccctttggctgaggtaaagcccaatttccttctgtgaatatctgtg---------aataatctctcatatttg----tatctgtttaaacttttttcc-----------ttatttctaacacattcttgaaatatataatatatatatttaattATATtgtattaggtaactcaggctgccataacaaataccatagac-----ttaaacaacagacctttatttcctcacagcctggaggctagaagtctgaaacctggatgccaggacagtagggttcctggtgaga
>gene=chr11_12679229-12680229; species=equCab
----------------------------------------------------------------------------------------------------------------------------------------------catattttcaactcttcatattccaca--------taaattcattcaatctgtccttgagttcactaattctatcttcagtggtagaatct-attttcagtggtggatttttgaacttccaactaataaaattttgattttgagaatttctgcatgaacttttctcagttctgcccagttattccatgctcatatttttGGCTTGTCTTATATTTATGTAAACATGTTGTATTAGTCAGCTCaggctg-----------------------------------------------------------------gaagtctgagatcaggataccgtcatggtcgggttcccggtaaga
>gene=chr11_12679229-12680229; species=gorGor
caataaaggaccctaggctccacggactcatcccctaccttgtatgatgttgtcgtctagtattttaattctaggccaggattcctccacaaactggacattatttcttaaattttataccatgtttgtttagagtttgtgacatatttacaaatatatttgttcatcgttccttcAAAaattaattcaatctatcatccagttcactaattctatcttcaggggtataacctgactttcttcaaatgggttttgtattttcaataattaaatttttatttttgagaatttctatgtgaacttttctcaattctgtctggttattccatgctaatactttaagctggtcttatatttatttaactatattgtattagtcagttcagactgttgtagcaaacactatagactggcttaaaacaacatacgtttattttctcacagcatgaaggctggaattctaagatcagggtgccagcattgctgggtttgtgatgagg
>gene=chr11_12679229-12680229; species=panTro
caataaaggaccctaggctccacggactcatcccctaccttgtatgatgttgtcgtctagtattttaattctaggccaggattcctccacaaactggacattatttcttaaattttataccatgtttgtttagagtttgtgacatatttacaaatatatttgttcatcattccttcAAAaattcattcaatctatcatccagttcactaattctatcttcagtggtataacctgactttcttcaaatgggttttgtattttcaataattaaatttttatttttaagaatttctatgtgaacttttctcaattctgcctggttattccatgctaatactttaagctggtcttatatttatttaattatattgtattagtcagttcagactgctgtaacaaacaccatagactggcttaaaacaacatacgtttattttctcacagcacaaaggctggaattctaagatcagggtgccagcattgctgggtttgtgatgagg
>gene=chr11_12679229-12680229; species=papHam
caataaaggaccctaggctccatggactcatcccctaccttgtgtaatgttgtcgtctagtattttaattctaggccaggattcctccacaaactggacattattttttacattttataccatgtttgtttagagtttgtgacatatttacaaatatatttgttcatcattccttcAAAAA----ttcaatctatcatccacttcactaattatatcttcagtggtataacctgactttcttcaaatgggttttgtattttcaataattaaatttttatttttaagaatttctatgtgaacttttctcaattctgcctggttattccatgctcatactttaagctagtcttatatttatttaattatattgtattagtcagttcagactgccgtaacaaacaccatagactggctcaaaacaacatacatatattttcccacagcccgaaggctggaattctaagatcagggtgccagcattgctgggtttgtgatgagg
>gene=chr11_12679229-12680229; species=ponAbe
caataaaggaccctaggctccacggactcatcccctaccttgtatgatgttgtcatctagtattttaattttaggccaggattcctccacaaactggacattatttcttaaattttataccatgtttgtttagagtttgtgacatatttacaaatatatttgttcatcattccttcAAAaattccttcaatctatcatccagttcactaattctatcttcagtggtataacctgactttcttcaaatgggttttgtattttcaataattaaatttttatttttaagaatttctatgtgaacttttctcaattctgcctggttattccatgctcatactttAAGCTGGTCTTATAATTAT--------------ttagtcagttcagactgccataagaaacaccatagactggcttaaaacaacatacgtttattttctcacagcccgaaggctggaattctaagatcagggtgccagcattgctgggtttgtgatgagg
>gene=chr11_12679229-12680229; species=rheMac
caataaaggaccctaggctccatggactcatcccctaccttgtgtaatgttgtcgtctagtattttaattctaggccaggattcctccacaaactggacattattttttacattttataccatgtttgtttagagtttgtgacatatttacaaatatatttgttcatcattccttcAAAAA----ttcaatctatcatccacttcactaattatatcttcagtggtataacctgactttcttcaaatgggttttgtattttcaa------------------tgggaatt-----------gtatttcaattctgcctggttattccatgctcatactttaagttagtcttatatttatttaattatattgtattagtcagttcagactgccgtaacaaacaccatagactggctcaaaacaacatacatatattttcccagagcccgaaggctggaattctaagatcagggtgccagcattgctgggtttgtgatgagg
>gene=chr11_13266128-13267128; species=hg19
CAAGTCTGCTTGACTATGAACTCTTCaataagagctgacatttaccccatgcccaccgtgccaggcgctgcttgctgtaagtgcaagacatggattatatcactagttctcatgacgaacgtttcctagtaaggaccatcattaccctgattttgcagataaaaacccgaggcataggaaagtttattagtttatccacagtcatacagcaagtggcagatctgggattcaaacccaggcaggttgacattaaagtccacactcttaaacaataGGAGGGCAAAGTCTGTATGGTTCTCAGGGACAAATGCCTCATCTCTTGCACAAGGCAGCCCCTCACAATAAAGTGGCATTGACTGTTTGCTGAGGAGACAGACTTGCCTGGTCTTCTTTCTTTTCTTCTATTTCAGAACATCTATTCCCCTCCCTTCCATTTCATCATTCAATTTAACCAGAAAAAAAGATAACATACAAAGTTgtctattatgtgccaggtgctg
>gene=chr11_13266128-13267128; species=bosTau
CAAGTTTGCTTGATAGTGAGCTCTGTaataatagctgaactttgtcccatgctcatcatgccagccactaggc----caagtgctccacaaggactttttcattcaatctcatgacaaacctttatatttagggatcatcgctgccctagttttacagataaaaccccaaggtatgga-aagttaagtcgcttgcctccaatcacgcagaaagtctcaggcctggcattacagcc-----tgtttggctccaaagcccacagtctaaagcaatagAAGGGCAAAGACTGGGTGGTTATCAGGGCCCAGTTCCTACCCCCTTGTACAGAGAAG-CCCCCATAATAGAGAGGTATTGACTGTTTGCTGAGGAGTCAGATTTGGTCGGTCTTATTTCCTGTCTTCTATTTTAGAATACCTGTTCCCCTCCCTTCCGTTTCATCATTTAATTCAACT--aaaaaaaaaTCACAtatggagttgtctatcatgtgctgggcactg
>gene=chr11_13266128-13267128; species=calJac
CAAGCCTACTTGACTATGAGCTCCTCaataagagctgacatttaccccatgcccactgtgccaggcgctgcttgctgtaagtgctagacatggattataccactagttctcatgagaaacctttcctagtaaggaccatcgttaccccgattttgcagttaaaaacccaaggcatagtaaaattaagtagtttatccacggttatacagcaagtggcagatctgggattcaaacccacgcaggttgacattaaagtccacactct--AATAATAGGCAGGCAAAGTCTGTATAGTTCTCAGGGACAAATGCCTCATCCTTTGCACAAGGCAGCCCCTCACAATAAAGGCATGTTGACTGTTTGCTAAGGAGACAGACTTGCCTGGTCTTCTTTCTTTTCTTCTATTTCAGACCATCTATTCCCCTCCCTCCCATTTCAtcgttcaattt------ttaaaaaaatcacatacagagttgtctattatgtgccaggtgctg
>gene=chr11_13266128-13267128; species=canFam
CAAGCTTGCTTGACTGTGAGCTCTCTACtaaaagctgacatttaccccatgctcactatgccagacactgctc----gaagtgctagacgaggactttttcatttgttctcatgacaaaactggatga-taaagtccatcgttaccccag------agatgaaaacccaagatggatttaagttaggtcacttgcctaagattacacagcgagtgagagacctggctttcaaacccaga-gggttggctccaaggcctgcactcttcagcaatatGAGGGCAAAGTCTGGATTGTTCTCAGGTCCCAATCCCCAGCCCCGGAGACAAGGAAGCTCCTCACTATGAAGTGGTGTTGACTGTTGGCCAAGAAGGCAGATTTAGTGGGTCTTACTTCCCCTCTTCTATTTCGGAATACTTATTC-----CCTTCCATTTCATCACTTAACTGAAA----AAAAAAAATCACATATGCAGTTGTTTATCATTCACTGGGCACTG
>gene=chr11_13266128-13267128; species=equCab
CAAGCTTGCTTGACTGTGAGCTCTTTGacagtagctgacatttatcccgtgctcgctatgccaggcactgctc----taagcatgagacgaggattttctcattcattctcaggacaaacctttgcgattaaggatcatcgttaccctggttttacagatgaaaatccgaggtacagtaaagttaaatcgcttgtctatggtcacacagtaagtggcagacttggcattccagcc-----tggttggctccaatacccacac-cttaggcaataaGA--GCAGAAGCTGGGTGGTTC-CAGGGCCCATTCCCCAGCCCCTGCCACTAAAGAGCTCCTGACAATACTGGGGTGTGGACTGCTTGCTGAGGAGCCAGATTTGGTTGGTCTTTTTTCCTATCTTCTATTTTAGAACACCTATTCCCCTCTCTTCCATTTCATCATTCAACTTAAC---TAAAAAAGATCACATATGGAGTTGTCTGTCGTGTGCTGAACACTG
>gene=chr11_13266128-13267128; species=gorGor
CAAGTCTGCTTGACTATGAACTCTTCaataagagctgacatttaccccatgcccaccgtgccaggcgctgcttgctgtaagtgcaagacatggattatatcactagttctcatgacaaacgtttcctagtaaggaccatcattaccctgattttgcagataaacacccgaggcataggaaagtttattagtttatccccagtcatacagcaagtggcagatctgggattgaaacccaggcaggttgacattaaagtccacactcttaaacaataGGAGGGCAAAGTCTGTATGGTTCTCAGGGACAAATGCCTCATCTCTTGCACAAGGCAGCCCCTCACAATAAAGTGGCATTGACTGTTTGCTGAGGAGACAGACTTGCCTGGTCTTCTTTCTTTTCTTCTATTTCAGAACATCTATTCCCTTCCCTTCCATTTCATCATTCAATTTAACCAGAAAAAAAGATAACATACAAAGTTGTCTATTATGTGCCAGGTGCT-
>gene=chr11_13266128-13267128; species=panTro
CAAGTCTGCTTGACTATGAACTCTTCaataagagctgacatttaccccatgcccaccttgccaggcgctgcttgctgtaagtgcaagacatggattatatcactagttctcatgacaaacgtttcctagtaaggaccatcattaccctgattttgcagataaaaacccgaggcataggaaagtttattagtttatccacagtcatacagcaagtggcagatctgggattcaaacccaggcaggttgacattaaagtccacactcttaaacaataGGAAGGCAAAGTCTGTATGGTTCTCAGGGACAAATGCCTCATCTCTTGCACAAGGCAGCCCCTCACAATAAAGTGGCATTGACTGTTTGCTGAGGAGACAGACTTGCCTGGTCTTCTTTCTTTTCTTCTATTTCAGAACATCTATTCCCCTCCCTTCCATTTCATCATTCAATTTAACCAGAAAAAAAGATAACATACAAAGTTgtctattatgtgccaggtgctg
>gene=chr11_13266128-13267128; species=papHam
-------------------------------------------------------------------CTGCTtgctgtaagtgcaagacatggattatattactagttgtcatgataaacttttcctagtaagaaccatcattaccctgattttgcagataaaaacccaaggcataggaaagttaagtagtttatccatggtcatacagcaagtggcagatctgggattcaaacccaggcaggttgacattaaagtccacactcttaaacaACAGGAGGGCAAAGTCTCTGTGGTTCTCAGGGACAAATGCCTCATCTCTTGCATAAGGCAGCCCCTCACAATAAAGTGGTGTTGACTGTTTGCTGAGGAGACAGACTTGCCTGGTCTTCTTTCTTTTCTCCTATTTCAGAACATCTATTCCCCTCCTTTCCATTTCATCATTCAATTTAACCAGAAAAAAA-ATCACATACAGAGTTgtctattatgtgccaggtgcta
>gene=chr11_13266128-13267128; species=ponAbe
CAAGCCTGCTTGACTATGAACTCTTCaacaagagctgaaatttatcccatgcccactgtgccaggcgctgcttgctgtaagtgcaagacatggattatatcactagttctcatgacaaacgtttcctagtaaggaccatcattaccctgattttgcagataaaaacccaaggcat-ggaaagttgagtagtttatccacagtcatacagcaagtggcagatctgggattcaaacccaggcaggttgacattaaagtccacactcttaaacaataGGAGGGCAAAGTCTGTATGGTTCTCAGGGACAAATGCCTCATCTCTTGCATAAGGCAGCCCCTCACAATAAAGTGGCATTGACTGTTTGCTGAGGAGACAGACTTGCCTGGTCTTCTTTCTTTTCTTCTATTTCAGAACATCTATTCCCCTCCCTTCCATTTCATCATTCAATTTAATCAGAAAAAAAGATACCATACAAAGTTgtctattatgtgccaggtgctg
>gene=chr11_13266128-13267128; species=rheMac
CAAGCTTGCTTGAC--TGAGCTCTTTaataagagctgacatttaccccatgcccaccgtgtcaggcgctgcttgctgtaagtgcaagacatggattatatcactagttgtcatgataaacttttcctagtaagaaccatcattaccctgattttgcagataaaaacccaaggcataggaaagttaagtagtttatccatggtcatacagcaagtggcagatctgggattcaaacccaggcaggttgacattaaagtccacactcttaagcaataGGAGGGCAAAGTCTCTGTGGTTCTCAGGGACAAATGCCTCATCTCTTGCACAAGGCAGCCCCTCACAATAAAGTGGTGTTGACTGTTTGCTGAGGAGACAGACTTGCCTGGTCTTCTTTCTTTTCTTCTATTTCAGAACATCTATTCCCCTCCCTTCCATTTCATCATTCAATTTAACCAGAAAaaaa-atcacatacagagttgtctattatgtgccaggtgcta
>gene=chr11_13275128-13276128; species=hg19
ctggaatgcaagtgccatcagttttggtgcatgctgtatcctcagAAGGAATGAATGAATAAATgaaagggggggtcaaagagacaccagcatttccaatctggatagatgggaggccagcagagctgccatgaaccaggataggaaacacaaaagaagaaagaattttgaaaagaaagatgaagtctgtttctaacatttacagttgtagtgccagctggacatcccatgggagaatcctaggaggtagctgggaaaggactggaattctggtgggcactggggctcaggaatcaatcataaagagcaattattcagccatgacactggctgGCCAAAAGCATAGACAACCCATCTATGAGTGCATTCGAAATGAGGAAGCAGGCAGGGAAAGAGAGGTTTTTCATTATCCACTCATTGCTCTTGGgaataaatcccaaaccctctccatgttccctacaagaccacacataatctagcccattgtccgtggctctgac
>gene=chr11_13275128-13276128; species=bosTau
ctaggatgctagttccttcagtttgagtccctgctatatcctcagcatcAGCGTACAAGTaaataaagggggaagtcaaggagacaccagtatttccagtctgggttaatagtaggagc---------ccactgaccaagataggaaatacaggagaaggaaggagtctgaaaagaaaaatgaattcagtttccaaaattta-acctgcagtatcagaaagagaccccagtatataatctaagat--tatgtgggaaaaggctgggattcaggaggatattaggattcaggaattaaccacagagaatcattactcagctatgagtctgaatggcca--agagcagaagacacatctgtgagcacacccaaaatgaggaaacaggcagaggaagagAGG-TTttcattagctgtcccttgttcttgggagtaaatcccaaaccctcttcatgt--cctgcaagaccttgctcaatatgtccctctctttacagctcctac
>gene=chr11_13275128-13276128; species=calJac
--------------------------------------------------------------------------------------------------------------------------------------------------------------------------------------------------------------------------------------------------------------------------------------------------------------------------------------------------------------------------------------------------------------------------------------------------------------------------------------------------------------------
>gene=chr11_13275128-13276128; species=canFam
atagaacgcaagtttcaCCAG---TGGTCCCTGGTGTATCCTCGGAATAAATAAATGAGTAAATAAAGGGGGCAGTCAAGGAGAAACACATGTATCCAATCTGGGAAAATGGGGCTCCAGGGGAACTGCTATTGATCAAGATGGAAAATACATAAGAAGGAAGGATTCTGGAAAGGAAAAAGAGGTCAG-CTCCAACATTTACATACATGGAACCAGCAAGATACCCTAGTA-ATAACCCTAGGAGGTAGCTGGGAAAGGACTAGAATTCAGGAGGGCATTAGGATTCAAGAATAAGCCATAGAGAGTGATTACTTAGCCATAAGACTGAATGGCCAAGAAGGCAGAAGACCCACCTATGAGGGGATCCAAGGTGGGGGAACAAGCAGGGGAAGGGAGG-TTGTC-Atagctgcccattgaccttgggagtaaatctcaaggcctctccatgca-tccataagaccctgcatgacccggttctttgttcatgattttgac
>gene=chr11_13275128-13276128; species=equCab
ATAGACTGCAAGTTTCATCAG-TTTAGTTCCTGCTGTATCCTCAGAATAAATGAATGGGTaaataaatggggaagtcaaggaaacaccagcatttccaatctgggaaaatgggagcca-gtggagatgccattgaccaagaaggaaaatacaggagaaggaagga---tgaaaaggaagatggggtcagtttccaacatttatgtctgagatactagcaagaaaccccagtagataatcctaataggtagctaggaaaaaga------tcaggatggtactagcattcaggaatcaacctttgagattgattacacagccatgagacttaatggccaagtgggcagaagatccatctacgagcacatccaaaatgaggaaacaggcaggggaagagAGG-TTTTCGaaagccgcccagtgctccttggagtaaatcccaaaccctgtccatgt--cccacaagaccctgtgtgacct-gctgtctgctcacgactctggc
>gene=chr11_13275128-13276128; species=gorGor
ctagaatgcaagtgccatcagttttggtccatgctgtatcctcagAAGGAATGAATGAATAAATgaaagggggagtcaaagagacaccagcatttccaatctggatagatgggaggccagcagagctgccatgaaccaggataggaaacacaaaagaagaaagaattttgaaaagaaaaatgaagtctgtttctaacatttacagttgtagtgccagctggacatcccatgggagaatcctagtaggtagctgggaaaggactggaattctggTGGGCACTGGGGCTCAGGAATCAATCATAAAGAGCAATTATTCAGCCACGACACTGGCTGGCCAAAAGCATAGACAACCCGTCTATGAGTGCATTCGAAATGAGGAAGCAGGCAGGGAAAGAGAGGTTTTTCAATATCCACTCATTGCTCTTGGgaataaatcccaaaccctctccatgttccctacaagaccacacataatctagcccattgtccgtggctctgac
>gene=chr11_13275128-13276128; species=panTro
ctagaatgcaagtgtcatcagttttggtgcatgctgtatcctcagAAGGAATGAATGAATAAATgaaagggggggtcaaagagacaccagcatttccaatctggatagatgggaggccagcagagctgccatgaaccaggacaggaaacacaaaagaagaaagaattttgaaaagaaagatgaagtctgtttctaacatttacagttgtagtgccagctggacatcccatgggagaatcctagtaggtagctgggaaaggactggaattctggTGGGCATTGGGGCTTAGAAATCA----------------------------------------------------------------------------------------------------------------------------------------aatcccaagccctctccatgttccgtacaaggccacacataatctagcccattgtcggtggctctgac
>gene=chr11_13275128-13276128; species=papHam
ctagaatgctagtgccatcagttttggtccatgctgtatcctcagAAGGAATGAATGAATAAACgaaagggggagtcaaagagacactagcatttccaatctggatagatgggaggccagcagagctgccatgaaccaggatgggaaacacaaaaggagaaagaattttgaaaagaaagatgaagtctgtttctaacatttactattgcaatgccagctggacataccatgggagaatcctagtaggtagctaggaaaggactagaattctggtttgcattggggctcaggaatcaatcataaagagcatttattcagccatgacactggctgGACAAAAGCGTAGACAACCCATCTATGAGTGTGTTCAAAATGAGGAAGCAGGCAGGGAAAGACAGGTTTttcagtatccactcattgctcttgggaataaatcccaaaccctctccatgttccctacaagatcacacataatctggcccattgtccgtggctctgac
>gene=chr11_13275128-13276128; species=ponAbe
ctagaatgcaagtgccatcagttttggtccatgctgtatcctcagAAGGAATGAATGAATAAATgaaagagggagtcaaagagacaccagcatttccaatctggatagatgggaggccagcagagctgccatgaaccaggataggaaacacaaaaggagaaagaattttgaaaagaaagatgaagtctgcttctaacatttacagttgcagtgccagctggacatcccatgggagaatcctagtaggtagctggGAAAGGACTAGAATTCTGGTGGGCACTGGGGCTCAGGAATCAACCATAATGAGCAATTATTCAGCCATGACACTGGCTGGCCAAAAGCATAGACAACCCATCTATGAGTGCATTCGAAATGAGGAAGCAGTCAGGGAAGGAGAAGTTTTTCAATATACACTCATTGCTCTTGGgaataaatcccaaaccctctccatgttccctacaagaccacacataatctagcccattgtccgtggctctgac
>gene=chr11_13275128-13276128; species=rheMac
ctagaatgctagtgccatcagttttggtccatgctgtatcctcagAAGGAATGAATGAATAAACgaaagggggagtcaaagagacactagcatttccagtctggatagatgggaggccagcagagctgccatgaaccaggatgggaaacacaaaaggagaaagaattttgaaaagaaagatgaagtctgtttctaacatttactattgcaataccagctggacataccatgggagaatcctagtaggtagctaggaaaggactagaattctggtttgcattggggctcaggaatcaatcataaagagcatttattcagccatgacactggctgGACAAAAGCGTAGACAATCCATCTATGAGTGTGTTCAAAATGAGGAAGCAGGCAGGGAAAGACAGGTTTttcaatatccactcattgctcttgggaataaatcccaaaccctctccatgttccctacaagatcacacataatctggcccgttgtccgtggctctgac
>gene=chr11_17225322-17226322; species=hg19
ttaggggaaaaaaataatgtaaaatctcCTACCTATGTGACTCCCATTTTTGGCTCACATATTTCTCATGTACAGCACTGCTTTATATATGTAGTCGAATCCTGAataaggaaaatggataccagaagtattaagcagtttgctcaatatctcaccgcttgatagaagcagagcagggcctagaacctgatcacgtttatccatcctgcccttaTGAATAGAAGGAATTAATCATTTAAGACTCAACTTGAGCATCCTCTTCCTCCTCAAACCCCCTCATTCCTTTTCCATCTCCCAGCCCAGGTGACCATATCCTATTTAGCCTGCCCTTATAATTATACTGTTATAAAATGTACGTTGTCTTCCAAATGGATGAGAAATTCTTGAGAGCAAGCACTGTCTCATTCATTTTTCTTATCCCTGGGAACCTTTGAAGTACCAGGCACTCTTTCAGGCCCTCCGGCACTCTCAGAGCTTTGAGAGGGTTAATTTTTAGCCCT
>gene=chr11_17225322-17226322; species=bosTau
ttacc-----aaaaaaatgtaaaataccttaCCTACGTGGCTCTCATTTA--------ATATTTCTACTAAACAGCAGTGATTTAG--ATGTAGTCAACTCTCACATGAAAGAACAAGATACCAGAGGTATTAAACA-------------------GCTTGGTAGTATCTCGGCAGGGTCTGGAAGCTGATAACGTCTAACT----TTCCCTCATTAATAAAAAGAattaatcctttaatactcaatttgagcacctccatcctcatcagatgcactcattctctctccatctctcaagccaggtgatcatatcattcttagtatgccattatatccatactgttataatttgt--gttgtctcccaaatgg---agaacttattgaggacaagtactatctcattcgtttttc-tattcct-agaaccactgctgtaccaggca-ccctgtaggccctcTGGAAACC--AGATCTTCCATAAAATGGACTTTTAGCCTT
>gene=chr11_17225322-17226322; species=calJac
ttagggg-aaaaaataatgtaaaatatcCTACCTATGTGACTCCCATTTGTGGCTCACATATTTCTAATGTACAGCACTGCTTTATATATGTAGTCGAATCTTGAataaggaaaatggataccagaagtattaagcagttttctcaacatctcactgcttgatagaagcagagcagggccta-aacctgatcactttaatccATCCCGCCCTTATGAATAGACAGAATTAATCTTTTAAGACTCAACTTGAGCATCACCTTCTTTCTCAAACCCACTCATTCCCTTTCCACATCCCAGCCCAGGTGACCACATCCTTTTTAGCCTGCCCttataattatactgttataaaatgtgtgttctcttccaaatggatgagaactttttgacagcaagcactgtctcattcatttttcttatccctggGAACCTTTGTAGTGCCAGGCACCCCTGCAGGCCCTCTGGCACTCTCAGAGTTTT--GAGTGTTAATTTTTAGCCCT
>gene=chr11_17225322-17226322; species=canFam
ttatcaaaaaaaaaaaaagtaaaatatcttACATATGTGGTTCTCATTTA--------GTATTTCTACTGGACAGC----ATTTAG--ATATA---AACTCTCAAATAAAAAAAATGGATACCAGAG----TAAGCCTCTTAGTTAGCGTCTCACTGCTTGGTAGTATCACAGCAAGGTCTAGAACCTGATCACCTTTATCC-----ACTCTCATTAA-GGAAGAAATTAATCCGTTAAGACTCAACTTGAGCATCACCTTCC---TCAGATCCACTCATTCCCCTTCT-----CCAGCCCATGTGATCACATTCTTTTCAGTATGCCCTTATAAACATACTGTCATAATCTGT------------------------------------------GTGTCTCATT--TTTTTC-TATCCCT-CAAACCACTGCAGTGCCAGGCATCCTTGCAGGCCCTCTGAAAACA--AAATCTTTCAGAAGGTTAATGCTTAGCCCT
>gene=chr11_17225322-17226322; species=equCab
ttacc-----aaaaaaatgtgaagtatcttacatatgtggctctcattta--------atatttctactggacagcactgATTTAG--ATGTAGTCAACTCTCGAATAAAA--AATGGATACCAGAGGTATTACACATCTTGTTTAATATCTCACTGCTTGGTACTACCACAGCAGGGTCTAGAACCTGATCACCTTTATCC----CACCCTTATTAACAGAAGGAattcatcctttaagactcaacttaagcatcatcttcctcatcagatgcactcattccctctctctctcccagcccaggtaatcacatcttttttagtatgcccttataaccacactgttaaaatttgtgtgctgt-ccccagatgg---agaccttcttgaggacaagcagtgcctcattcatttttc-tattccg-ggaacaagtgcagtg-caggcagctttgtaggccctctgaaaaCA--AGATCTTTCAGAGGGTCAATTTTTAGCCCT
>gene=chr11_17225322-17226322; species=gorGor
-------------------------------------------------------------------ATGTACAGCACTGCTTTATATATGTAGTCGAATCCTGAataaggaaaatggataccagaagtattaagcagtttgctcaatatctcactgcttgatagaagcagagcagggcctagaacctgatcacgtttatccatcctgcccttaTGAATAGAAGGAATTAATCATTTAAGACTCAACTTGAGCATCCTCTTCCTCCTCAAACCCACTCATTCCTTTTCCATCTCCCAGCCCAGGTGACCATATCCTATTTAGCCTGCCCttataattatactgttataaaatgtatgttgtcttccaaatggatgagaacttcttgagagcaagcactgtctca-tcatttttcttatccctggGAACCTTTGAAGTACCAGGCACTCTTTCAGGCCCTCCGGCACTCTCAGAGCTTTGAGAGGGTTAATTTTTAGCCCT
>gene=chr11_17225322-17226322; species=panTro
ttaggggaaaaaaagaatgtaaaatctcCTACCTATGTGACTCCCATTTTTGGCTCACATATTTCTCATGTACAGCACTGCTTTATATATGTAGTCGAATCCTGAataaggaaaatggataccagaagtattaagcagtttgcttaatatctcactgcttgatagaagcagagcagggcctagaacctgatcacgtttatccatcctgcccttaTGAATAGAAGGAATTAATCATTTAAGACTCAACTTGAGCATCCTCTTCCTCCTCAAACCCCCTCATTCCTTTTCCATCTCCCAGCCCAGGTGACCATATCCTATTTAGCCTGCCCTTATAATTATACTGTTATAAAATGTACGTTGTCTTCCAAATGGATGAGAACTTCTTGAGAGCAAGCACTGTCTCATTCATTTTTCTTATCCCTGGGAACCTTTGAAGTACCAGGCACTCTTTCAGGCCCTCCGGCACTCTCAGAGCTTTGAGAGGGTTAATTTTTAGCCCT
>gene=chr11_17225322-17226322; species=papHam
ttaggagaaaaaaataatgtaaaatctcCTACCTATGTGACTCCCATTTTTGGCTCACATATTTCTAATGTACA-----GCTTTATATATGTAGTCAAATCCTGAataaggaaaatggataccagaagtattaagcagtttgctcaatatctcactgcttgatagaagcagagcagggcctagaacctgatcacttttatccatcctgcccttaTGAATAGAAGGAATTAATCATTTAAGACTCAACTTGAGCATCCTCTTCCTCCTCAAACCCACTCATTCCTTTTCCATATCCTAGCCCAGGTGACCATATCCTATTTAGCCTGCCCTTATAATTATACTGTTATAAAATGTATGTTGTCTTCCAAATGGATGAGGACTTCTTGAGATCAAGCACTGTC----TCATTTTTCTTATCCCTGGGAACTTTTGAAGTGCCAGGCACTCCTTCAGGCCCTCCAGCACTCTCAGAGCTTTCAGAGGGTTATTTTTTAGCCCT
>gene=chr11_17225322-17226322; species=ponAbe
tcaggggaaaaaaataatgtaaaatctcCTACCTATGTGACTCCCATTTTTGGCTCACATATTTCTAATGTACAGCACTGCTTTATATATGTAGTCGAATCCTGAataaggaaaatggataccagaagtattaagcagtttgctcaatatctcactgcttgatagaagcagagcagggcctagaacctgatcacgtttatccatcctgcccttaTGAATAGTAGGAATTAATCATTTAAGACTCAACTTGAGCAGCCTCTTCCTCCTCAAACCCACTCGTTCCTTTTCCATCTCCCAGCCCAGGTGACCAAATCCTATTTAGCCTGCCCTTATAATTATACTGTTACAACATGTATGTTGTCTTCCAAATGGATGAGAACTTCTTGACAGCAAGCACTGTGTCATTCATTTTTCTTATCCCTGGGAACCTTTCAAATACCAGTCACTCTTTCAGGCCCTCCGGCACTCTCAGAGCTTTGAGAGGGTTAATTTTTAGCCCT
>gene=chr11_17225322-17226322; species=rheMac
ttaggagaaaaaaataatgtaaaatctcCTACCTATGTGACTCCCATTTTTGGCTCACATATTTCTAATGTACA-----GCTTTATATATGTAGTTGAATCCTGAataaggaaaatggataccagaagtattaagcagtttgctcaatatctcactgcttgatagaagcaaagcagggcctagaacctgatcacttttATCCATCCTGCCCTTATGAATAGAAGGAATTAATCATTTAAGACTCAACTTGAGCATCCTCTTCCTCCTCAAACCCACTCATTCCTTTTCCATATCCTAGCCCAGGTGACCATATCCTATTTAGCCTGCCCTTATAATTATACTGTTATAAAACGTATGTTGTCTTCCAAATGGATGAGGACTTCTTGAGATCAAGCACTGTC----TCATTTTTCTTATCCCTGGGAACCTTTGAAGTGCCAGGCACTCCTTCAGGCCCTCCAGCACTCTCAGAGCTTTCAGAGGGTTATTTTTTAGCCCT
>gene=chr11_20411229-20412229; species=hg19
GATTTTATAGTTTTTCAGACCCTTTTCTGTACGAGTTTAATATGGCGAATCACACAGCAACATCTTGTGGAAATGGAGTTTTTTTGACAAGCGGTCCTTGAGAAAAGATGAATAAGTCACTCTTCTAGACAAGATTCACTGTATTTAAGCTTATATTAGCTTTTCAACTAAAAACAAAAACAGACTTGGCATGTGATTACATTTTTACATTTTATGTGATTACATATTAGATTTAGGGAGAGCAAGTGTAGATGTAGGACTTGAAAAAGGACGCAGGTCATTTGAAAAAAGACAATCAGCTCAAAGCATGACATGAACTTCACAGCCTACGAGACTGAGTTTTATACAAAGTTCGGTAGAGACTGGAAAAAGAGTGATGAAGTTAAGATTAATATGCAAAATACTCAGGTGATGTTTCTATTGAAACTTTTATTTAAACACACTTGCCTTACAATTAAGGCCTTCCACTTTAAATGGATGTAGAAGAGCTATACTACAAT
>gene=chr11_20411229-20412229; species=bosTau
--TTCCACAT---------CTCTTTTCTATACAAGTCTAATACAGTGAAACATATAGTAACAGTTTATGAAAATAAGGTGTTTTTGGCAAGTGGCTTTTGAGGAAAGATTAATAAGTCATTCTTCTAGATAAGAGTCACTGTTTTTAAGCTTAAATTGGCTTCACAGCTAAAAGGAAAAAAACCCTTGGCACGTGATTGCATTGTAA--CATTTT-------GATGTTAGAATTAGGGAGAACAAGGGTAAAGGTGGACTTGGGAAAAGGAGGCAGATCTTTCATAAAGAGACAACCGGCTCAGAGCGTAACGTAGACTTCAGGGCACAGAAGATTGGGTTTCATAAGGAGTTCGAGAGAGTATGGAATAGGAGTGGTAAACTTAAGG-TGGTAG-CCAGAGGTTCAGATGATGATTCTGTTCTAACTTGGATCTg------------------------------------------------------------tgct
>gene=chr11_20411229-20412229; species=calJac
GATATTATAGTTTTCCAGACCCTTTTCTGTACAAGTCTAATATGGTGAATCATACAGCAACATCTTATGGAAATGGAGTTTTT-TGACAAGTGGTCCTTGAGGAAAT-------AATTACTCTTCTAGACAAGAGTCACTATATTTAAGCTTATATTAGCTTTACAACTAAATGGAAAAACAGGCTTGGCATGTGATTACATTTTTACATTTTATGTGATTACATATTAGAATTAGGGAGAGCAAGCATAGAGATAGAATTTGAAAAAGGAGGTAGGTCATTTGAAAAAAGA----CAGCTCAAAGCATGACATGAATTTCACGGCCTGTGAGACTGCGTTTTGTACAAAGTTTGGTAGACACTGGAAAAAGAGTAATGAA--------------GCAAAACATTCAGGTGCTGTTTCTATTGAAACTTTTATTTAAACAAACTTGCCTTACAATTAAGGCCTTCCACTTTAAATGGATATAGAAGAGCTACACTACAA-
>gene=chr11_20411229-20412229; species=canFam
CACTTTGTATTCTTCAAGA---TTTCCTACACAAGTTCAATAGAGTGAAAAATGT---ACCAACCTATC-CTATGAAAT------------TGGCCATTGGAAGAGAACTTTTAAGTCACTCTTCTAGATAAGATTTGCTGTACTTAAGCTTATATTGACTTTACAGCTAAAAGGAAAAACAACTTTGGCACGTGATTGCATTTTTA--CATATTAGAATTA----------------AGAGCAAGGATAGAGTCGGAGTCCGGGAAAGAAGGTGGGTCGTGTGGAAAAAGGCAACTAGGTCAAAGCATAACATGAACTTCAGGGCATACAAGGTTGAGTTTGGTA-----------AGAGTCTAGAAAAGGAGTGCTGAAGTTAAGG-TGGTGAACAAAATATCTA---GATGATTCTTTTGAAACTTGCATTCGAGCATACTTCCCTTATAATTCAAG---TCTGCCTTAAATGGATG---AAGAGCTACAGTACACT
>gene=chr11_20411229-20412229; species=equCab
-----TATATTTTTCCAGACCTTTTTCTATACAAGTCCAATATAATGAAACATATAGCAACAATGTGTCACAATGGAGTTTTTTGGACAAGTGGCCTTTAAGGAGAGATTTAT-----ATTCTTCTAGATAAGGTTTACTGTATTAAAGCTTATATAGGCTTCACAACTTAAAGGAAAAAAACCCTTGGCATGTGATTGTATTTTTA--CATATTAGAATTATAGATTAGAATT----AGAGCAAGGATAGAGGTGGACTTTGGAAAAGGAGGTGGGTCATATGAAAAAAGTCAATCAGG-CAAAGCATAACATGAACTTCAAGTCATAGAAGGTTGAGTTTGATAAGGAGTTTGAGAGAGTATGTAGACGGAGTGATGAAGTTAAGG-TGGTAAGCAGAATATTTA---GATGATTCTTTTGAATCTTGCGTTTAGACATACTTACCTTACAATTAAAGCCTTCCACTTTAAATGAATAAAGAAGAGCTGCACTACACT
>gene=chr11_20411229-20412229; species=gorGor
------------------------------------------------------------------------------------TGACAAGTGGTCCTTGAGAAAAGATGAATAAGTCACTCTTCTAGACAAGATTCACTGTATTTAAGCTTATATTAGCTTTTCAACTAAAAACAAAAACAGACTTGGCATGTGATTACATTTTTACATTTTATGTGATTACATATTAGATTTAGGGAGAGCAAGTGTAGATGTAGGACTTGAAAAAGGAGGCAGGTCATTTGAAAAAAGACAATCAGCTCAAAGCATGACATGAACTTCACAGCCTACGAGACTGAGTTTTATACAAAGTTTGGTAGAGACTGGAAAAAGAGTGATGAAGTTAAGGTTGATATGCAAAATACTCAGGTGATGTTTCTATTGAAACTTTTATTTAAACACACTTGCCTTACAATTAAGGCCTTCCAGTTTAAATGGATGTAGAAGAGCTATACTACAAT
>gene=chr11_20411229-20412229; species=panTro
GATTTTATAGTTTTTCAGACCCTTTTCTGTACGAGTTTAATATGGCGAATCACACAGCAACATCTTGTGGAAATGGAGTTTTTTTGACAAGCGGTCCTTGAGAAAAGATGAATAAGTCACTCTTCTAGACAAGATTCACTGTATTTAAGCTTATATTAGCTTTTCAACTAAAAACAAAAACAGACTTGGCATGTGATTACATTTTTACATTTTATGTGATTACATATTAGATTTAGGGAGAGCAAGTGTAGATGTAGGTCTTGAAAAAGGG-GCAGGTCATTTGAAAAAAGACAATCAGCTCAAAGCATGACATGAACTTCACAGCCTACGAGACTGAGTTTTATACAAAGTTTGGTAGAGACTGGAAAAAGAGTGATGAAGTTAAGGTTAATATGCAAAATACTCAGGTGATGTTTCTATTGAAACTTTTATTTAAACACACTTGCCTTACAATTAAGGCCTTCCACTTTAAATGGATGTAGAAGAGCTATACTACAAT
>gene=chr11_20411229-20412229; species=papHam
GATTTTATAGTTTTTCAGACCCTTTTCTGTATGAGTTTAATATGGCAAATC----------ATCTTGTGGAAATGGAGTTTTTTTGACAAGCAGTCCTTGAGAAAAGATGAATAAGTCACTCTTCTAGACAAGATTCACTATATTTAAGCTTATATTAGCTTTTCAACTAAAAACAAAAACAGATTTGGCATGTGATTACATTTTTACATTTTATGTGATTACATATTAGATTTAGGGAGAGCAAGTGTAGGTGTAGGACTTGAAAAAGGAGGCAGTTCATTTGAAAAAAGACAATCAGCTCGAAGAATGACATGAACTTCACAGCCTATGAGACTGAGTTTTATACAAAGTTTGGTAGAGACTGGAA--CAAGTGATGAAGTTTAGGTTAATATGCGAAGTACTCAGGTGATGTTTCTATTGAAACTTTTATTTAAACACACTTGCCTTACGATTAAGGACTTCCACTTTAAATGGATATAGAAGAGCTATACTACAAT
>gene=chr11_20411229-20412229; species=ponAbe
GATTTTATAGTTTTTCAGACCCTCTTCTGTACGAGTTTAATATGGCGAATCATACAGCAACATCTTGTGAAAATGGAGATTTTTTGACAAGTGGTCCTTGAGAAAAGATGAATAAGTCACTCTTCTAGACAAGATTCACTATATTTAAACTTATATTAGCTTTTCAACTAAAAACAAAAACAGACTTGGCATGTGATTACATTTTTACATTTTATGTGATTACATATTAGATTTAGGGAGAGCAAGTTTAGATGTAGGACTTGAAAAAGGAGGCAGGTCATTGAAAAAAAGACAATCAGCTCAAAGCATGACATGAACTTCACAGCCTACGAGACTGAGTTTTATAGAAAATTGGGTAGAGACTGGAAGAAGAGTGATGAAGTTAAGGTTAATATGCGAAATACTCAGGTGATGTTTCTGTTGAAACTTTTATTTAAATGCACTTGCCTTACAATTAAGGCCTTCCACTTTAAATGGATGTAGAAGAGCTATACTACAAT
>gene=chr11_20411229-20412229; species=rheMac
GATTTTATAGTTTTTCAGACCCTTTTCTGTATGAGTTTAATATGGCAAATC----------ATCTTGTGGAAATGGAGTTTTTTTGACAAGCAGTCCTTGAGAAAAGATGAATAAGTCACTCTTCTAGACAAGATTCACTATATTTAAGCTTATATTAGCTTTTCAACTAAAAACAAAAACAGATTTGGCATGTGATTACATTTTTACATTTTATGTGATTACATATTAGATTTAGGGAGAGCAAGTGTAGGTGTAGGACTTGAAAAAGGAGGCAGTTCATTTGAAAAAAGACAATCAGCTTGAAGAATGACATGAACTTCACAGCCTATGAGACTGAGTTTTATACAAAGTTTGGTAGAGACTGGAA--AAAGTGATGAAGTTAAGGTTAATATGCAAAGTACTCAGGTGATGTTTCTATTGAAACTTTTATTTAAACACACTTGACTTACGATTAAGGACTTCCACTTTAAATGGATATAGAAGAGCTATACTACAAT
>gene=chr11_21255229-21256229; species=hg19
TTACCTGACATGAAGGTTAGGCTTATCAGCAGCAGAGTGTTTATCTGCTTTCCCAGTCCTGCATTAATGCCAAAACAGAAAGTGAGCTTTCACTAGGCAGTTGTCAATATGCAGCTGATAGACTATGTCTTCTCTCTTATCTGTCATTAGCTCTGGATAGGATGTGGTGATCTTTGAAAGCATTCTTGTCTTAATGACTGATAATAttaacatttatttataaaacatacagtgagtgtgaattctgtgtctgggcaccaaaagagcaaaaataaataagacaagtccccagggatttcaccatttagtgttggggaaagattttaacaaattcttccaacccaACGGAACATTTACAAAATGGTATTATCTCGCGTGAAAGAGGCTTGAAAAGAATTACCCAAAATACAGAGCTATGTGTAAAGCATAtgcattagttaggattcctttggttgcaagtaatagaaatccactggcaaactggctatgtaacttgcaga
>gene=chr11_21255229-21256229; species=bosTau
TAACCAGACGTAAAGGTTGGGGTTGTCTGTGGAAGAGTATTTATCTGCTTCCACCCTCCGGCATTAAC-CTAGAACT-GAAGGTAGATTTAAGCAGGCAGCTGTTGATAAATTGCTGATAGTCTAAGCCTTTTCTCTTGTCTGTCATTAGGGCTGGATAAGATCTGATGATGCTTGAAAGCATTCTTGTCTTAATGACTGATAATATTGACACTGGTTTCATAAACATACAGTGAGTGTGAATTCTGTGTCTGG-------AGGAGCAAGAGCAAATAAAACAAGGTTCAGAGAGATCTGCCGTTCAGTTTGGGAAGGGGATTTGACCAAATGCTTCCAAACCAGTTGAACATTTACAAAATGGTACTGTCTCGTGTGGAAGAGGCTTATAAAGAATTACTCAAAATACAGAGCTGTGTGGAAGACATATGT----GTTAGGACTCCACTGACTGCAGGTCAGAGAAATCTCCTGGAggactggct-tgtaatttgcaca
>gene=chr11_21255229-21256229; species=calJac
TTACCTGACATGAGGGTTAGGCTTATCTGCAGCAGAGTGTTTATCTGCTTTCCCAGTCCTGCATTAATGCCAAAACAGAAAGTGAGCTTTAACTAGGCAGTTGTCAACATGTAGCCAATAAACTAAGTCTTTTCTCTTATCTGTCATTAGCTGTGGATAGGTCGTGGTGATCTTTGAAAGCATTCTTTTCTTAATGACTGATAa-------------------aatatacagtaagtatgaattctgtgtctgggtaccaaaagagcaaaaaccaataagacaaggtcccagggatttcaccatttagtgttggagaaagatttgaacaaatttttccaacccaaCAGGATATTTACAAAATGGTATTATCTCATGTGAAATAGGCTTATAAAGAATTACTGAAAATACAGAGCTATGCGAAAAGCATAtgcactagttaggattcctttggttgcaagtaatagaaatccactgggaaactggcgatgtaatttgcaga
>gene=chr11_21255229-21256229; species=canFam
CAATCTGACATGCAAGTCGAGGTTGTCTATGGG--AGTGTTTATCTGCGTTCCTACTCCCACATTAAC-CTGGA-CCTGAGGTGGGCTT----TGGGTAGCTGCCAGGTAGTAGGTAACTGACAGGGCCTTCCCTCTTGTTTGTCTTTAGGGCTGGATAAGATATGATGATCCTTTAGAACATTCTTGTCTTAATGACTAATAATATTGAcattctttt-acaaacatacattaagggggagttctgtgtctgg-------aagagcaaaagcaaataagacaaggtcactggaggctcaccatttagtatggggaaaagatttgaacagatgcttcccacccagtgtagcTTTTACAAAATGGTATTATGT-----GAAAAAGGCTTAAAAAGAATTATTCAAAACACAGAG-CACGCGAAAGGCATGTGTTTTAATTAGGACTCCTTTGGTTGCAAGTAGGAAAAATCTGCTGGCAGCCTGGCTATGTAATTGTCAGA
>gene=chr11_21255229-21256229; species=equCab
CAGCCTGACCTGAGGGCTGAGGTCATCT-CAGG--AGTTTTTGTCTGCTTTCCTGGT-CTGCACTCAC-CTGGAGCCAGAGGTGGGCTTTCCCTAGGCAGCTGTCC-ATAGCAGCCCACAGGCTAAGCCTTCTCTCTTGTCTGTCATTATAGCTGGATAAGATGCGATGATCCTCGAAAGCATTCTTGTTTTAATGACTGATAATACTGACATTTATTT-----------------------------------------------------------------------------------------------------TTTTGAGCAAATGCTTCAACCCCCATAGAACATTTACAGAATGGTATTATCTTGTTGGAAAGAGGCTTACAAAGAATTACTCAAAGTATAGAGCCATGTGAAAGGCA-------GGGGTAGGACTCCTTTGGTTGCAAGTGAGAGAAATGCACTGGTagacttgctatgtaatttgcaga
>gene=chr11_21255229-21256229; species=gorGor
TTACCTGACAGGAAGGTTAGGCTTAGCAGCAGCACAGTGTTTATCTGCTTTCCCAGTCCTGCATTAATGCCAAAACAGAAAGTGAGCTTTCACTAGGCAGTTGTCAATATGCAGCTGATAGACTATGTCTTCTCTCTTATCTGTCATTAGCTCTGGATAGGATGTGGTGATCTTTGAAAGCATTCTTGTCTTAATGACTGATAATAttaacatttatttatagaacatacagtgagtgtgaattctgtgtctgggcaccaaaagagcaagaataaataagacaagtccccagggatttcaccattttgtgttggagaaagattttaacaaattcttccaacccaACAGAACATTTACAAAATGGTATTATCTCGCGTGAAAGAGGCTTAAAAAGAATTACCCAAAATACAGAGCTATGTGTAAAGCATAtgcattagttaggattcctttggttgcaagtaatagaaatccactggcaaactggctatgtaacttgcaga
>gene=chr11_21255229-21256229; species=panTro
TTACCTGACGTGAAGGTTAGGCTTATCAGCAGCAGAGTGTTTATCTGCTTTCCCAGTCCTGCATTAATGCCAAAACAGAAAGTGAGCTTTCACTAGGCAGTTGTCAATATGCAGCTGATAGACTATGTCTTCTCTCTTATCTGTCATTAGCTCTGGATAGGATGTGGTGATCTTCGAAAGCATTCTTGTCTTCATGACTGATAATATTAACATTTATTTATAAAACATACAGTGAGTGTGAATTCTGTGTCTGGGCACCAAAAGAGCAAAAATAAATAAGACAAGTCCCCAGGGATTTCACCATTTAGTGTTGGAGAAAGATTTTAACAAATTCTTCCAACCCAACGGAACATTTACAAAATGGTATTATCTCGCGTGAAAGAGGCTTAAAAAGAATTACCCAAAATACAGAGCTATGTGTAAAGCATAtgcgttagttaggattcctttggttgcaagtaatagaaatccactggcaaactggctatgtaacttgcaga
>gene=chr11_21255229-21256229; species=papHam
TTACCTGACACGAAGGTTAGTCTTATCAGCTGCAGAGCGTTTATCTGCTTTCCCAGTCCTGCATTAATGCCAACACAGAAAGTGAGCTTTAACGAGGCAGTTGTCAATATGCAGCTGATAGACT--GTCTTCTCTCTTACCTGTCATTAGTTCTGGATAGAATGTGGTGATCTTTGAAAGCATTCTTGTCTTAATGGCTGATAATATTGAcatttatttataaaacattcagtgagtgtgaattctgtgtctgggtaccaaaagagcaaaatcaagtaagacaaggccctggggatttcaccatttagtgttggagaaagaTTTGAACAAATTCTTCCAACCCGACAGAACATTTACACAATGGTATTATCTTGTGTGAAAGGGGATTGTAAAGAATTACTCAAAATACAGAGCTATGCGAAAG-CATAtgcattagttaggattcctttggttgcaagtaatagaaatccactggcaaactggctctgtaatttgcaga
>gene=chr11_21255229-21256229; species=ponAbe
TTACCTGACATGAAGGTTAGGCTTATCAGCAGCAGGGTGTTTATCTGCTTTCCCAGTCCTGCATTAATGCCAAAACAGAAAGTGAGCTTTAACTAGGCAGTTGTCAATATGCAGCTGATAGACTAAGTCTTCTCTCTTATCTGTCATTAGCTCTGGATGGGATGTGGTGATCTTTGAAAGCATTCTTGTCTTAATGACTGATAATAttaacatttatttataaaacatacagtgagtgtgaattctgtgtctgggcaccaaaagagcaaaaataaataagacaagtccccagggatttcaccatttagtgttggagaaagattttaacaaattcttccaacccaACACAACATTTACAAAATGGTATTATCTTGTGTGAAAGAGGCTTATAAAGAATTACCCAAAATACAGAGCTATGTGTAAAG---------------------------------------------------------------------------
>gene=chr11_21255229-21256229; species=rheMac
TTACCTGACATGAAGGTTAGTCTTATCAGCTGCAGAGCGTTTATCTGCTTTCCCAGTCCTGCATTAATGCCAACACAGAAAGTGAGCTTTAACGAGGCAGTTGTCAATATGCAGCTGATAGACTAAGTCTTCTCTCTTACCTGTCATTAGTTCTGGATAGAATGTGGTGATCTTTGAAAGCATTCTTGTCTTAATGGCTGATAATATTGACATTTATTTATAAAACATTCAGTGAGTGTGAATTCTGTGTCTGGGTACCAAAAGAGCAAAATCAAGTAAGACAAGGCCCTGGGGATTTCACCATTTAGTGTTGGAGAAAGATTTGAACAAATTCTTCCAACCCAACAGAACATTTACAAAATGGTATTATCTTGTGTGAAAGGGGATTGTAAAGAATT-CTCAAAATACAGAGCTATGCGAAAAGCATAtgcattagttaggattcctttggttgcaagtaatagaaatccactggcaaactggctctgtaatttgcaga
>gene=chr11_22447229-22448229; species=hg19
TCCCCACCATTCAATGTCCTCATGCTAGTCTAAATGTCTAAAGTCACCTCCCATGAGGTGCCTCCTTGTTGCCTGATCTCTTGGAATGACATTATATTTGCTAAATTTGTTCAACATACATCAAAACTAGTGCCCTGATACTTTTTCCTGGTAAACCCACTGTTAAAAAGACATGAGATATGAAATCCTTTACAGCTCAGATATTTGCATTTTGACAGGAGTCGAATATCAATTAGATCTTATTATGTTTTAAACAATGGAAACCAACTCTAGCTGATTTTGTGTGTGTGAGACAGAGaactttattgagatataactcctgtaccaaataattcatctgtttaaagtgtgcaattttgcatttttttgtaccttcacagaggtgcaaacataaccatgatcaattttagaaTGTGGTTAACTTTTTTAAAAGGGGGAATATGTTGGAAGGATTCAGGAATGTCAAGAAAGGACCGAAAGCCCAAAGAACCAGGCTTGAA
>gene=chr11_22447229-22448229; species=bosTau
TCCCCATCATTCAACGTCCTTGGGCTAATCTGGACATCTAAAATC-TCTCCTATGTGGTAGCTCCTGGTTTCCTGCCCCCTCAGAATAAGACTGTATTTGCCAGACTTATTCAACCCTCATTAAAACTAGTGCCCCATTCATTTTTCTTGGTGAATTCACTGTTAAAGGAACTTGAGATGTGTGATCCTTTACAGCTTAAATATTTTCATCCTGACAGGAAA---ATATCAATTAGTTCTTATTATGTATCAAGCAGTAGAAACCAACTCTGGCTGACTTT------acaaa---aagggttttattgaaatgcaagtcatgtacaaaataacctacccattcacagtgcatggttcaatg-tttttggtatattcacagat--tcaaccatcaccacaatcaattttagaatttggcttact----taAAAAGAAAACCATACTAGAAAAATTTGAGAATGCCACAAAATGATG-----------GGATCAGGCTTGGA
>gene=chr11_22447229-22448229; species=calJac
TCCCCGCCATTCAATGTCCTCATGCTAGTCTAAACATCTAAAATCACCTCCCATATGGTGCCTCCTTGTTGCCTGATCTCCTGGAATGGCACTATATTTACTACATTAGTTCAACATACATCAAAACTACTGCCATGATACATTTTTCTGGTAAATGCACTGTTAAAAA-ACATGAGATATGAAATCCTTTATAGCTTAGATGTTTGCATTTTGACAGGAGTCAAATAACAATTAGATCTTATTATGTTTTAAACAGTGGACGCCTACTCTGGCTGATTGTGTGTGTGAGAGAGAGAGAATtttattgggatataactcctgtaccaaataatttatctgtttaaagtacacaattccacggtttttagtacattcacagaggtgcaaccat-gctatgatcaatttgagaatatGGTTAACTTTCTGTTAAAGGGGAATATGTTGGAAGGATTTAGGAATGTCAAGAAAGGATGGAAATCCCAAAGAGCCAGGCTTGAA
>gene=chr11_22447229-22448229; species=canFam
TCCCAAC-ATTCAATGCCCCTGTGCCAATCTGAACATCTAAAATC-TCCCCCATGTGTTGCTTTATTATTGCCTGCCCTCTTGGAATAGCACTGTATTTGTTAGACTTGTTCAACTCCTATCAAAACTAGCG-CCCATTATTTTTTCTTGGTAAACTTAATGTTAAAGAG-ATTGAAATGTGTAATCCTTTATAGCTTAGATATTTGCATTTTGACAGGAGGATTGTATCAGTTAAATTTTGCCATATTTCAAGCAGTGGAAACCAACTATGGCTAACTTT-------------------------------------------------------------------------------------------------------------------------------------TGGATAACTTTTTTAGAAAAGAGAATATATTAGAACGATTTAGGGATGCCAAGAAATGATG-----------AAACCAGACTTGGA
>gene=chr11_22447229-22448229; species=equCab
CCCCCACTGTTCAATGCCTT-GTGCTGGTCTGAACATCTAAAATC-TCTCCCACGTGGTGCCTCCTTGTTGGCTGCCCTCTCGGAATAGCACTGTATTTGCTAGGCTTGTTCAAGCCCCATCAAAACTAATGCCCCATTACTTTTTCTTGGTAAACTCACTGTTAAAGAGACTTGAGATGTGCAATACTTTCTGGC-TAGATACCTGCATTTTGACAGGAGGAATATATCAGTTAGATCTGGTTATGTTTCAAGCAATGAAAGCCAACCCTGGCAGATTTT-------------taagagctttattggaatataattcatatagcaattaatttacccatgtaaattgcttgatttaacagtttttagcatattcacagat--gcaaacaccaccacaatcaattctagaaTCTGGCTTACTTTTTCAAAAAGGAGACTGCATTAGAAGGATTTGGGAATGCCAAGAAATGGTG-----------GAACTA----CGGA
>gene=chr11_22447229-22448229; species=gorGor
TCCCCACCATTCAATGTCCTCATGCTAGTCTAAATGTCTAAAGTCACCTCCCATGAGGTTCCTCCTTGTTGCCTGATCTCTAGGAATGACATTATATTTGCTAAATTTGTTCAACATACATGAAAACTAGTGCCCTGATACTTTTTCCTGGTAAACCCACTGTTAAAAAGACATGAGATATGAAATCCTTTACAGCTCAGATATTTGCATTTTGAAAGGAGTCAAATATCAATTAGATCTTATTACGTTTTAAACAATGGAAACCAACTCTAGCTGATTTTGTGTGTGTGAGAGAGAGaactt-attgagatataactcctgtaccaaataattcatctgtttaaagtgtgcaattttgcattttttggtaccttcacagaggtgcaaacataaccatgatcaattttagaaTGTGGTTAACTTTTTTAAAAGGGGGAATATGTTGGAAGGATTCAGGAATGTCAAGAAGGGACGGAAAGCCCAAAGAACCAGTCTTGAA
>gene=chr11_22447229-22448229; species=panTro
TCCCCACCATTCAATGTCCTCATGCTAGTCTAAATGTCTAAAGTCACCTCCCATGAGGTGCCTCCTTGTTGCCTGATCTCTTGGAATGACATTATATTTGCTAAATTTGTTCAACATACATCAAAACTAGTGCCCTGATACTTTTTCCTGGTAAACCCACTGTTAAAAAGACATGAGATATGAAATCCTTTACAGCTCAGATATTTGCATTTTGACAGGAGTCGAAtatcaattagatcttattatgttttaaacaatggaaaccaactctagctgatttTGTGTGTGTGAGAGAGAGaactttattgagatataactcctgtaccaaataattcatctgtttaaagtgtgcaattttgcatttttttgtaccttcacagaggtgcaaacataaccatgatcaattttagaaTGTGGTTAACTTTTTTAAAAGGGGGAATATGTTGGAAGGATTCAGGAATGTCAAGAAAGGACGGAAAGCCCAAAGAACCAGGCTTGAA
>gene=chr11_22447229-22448229; species=papHam
TCCCCACCATTCAATGTCCTCATGCTAGTCTAAATGTCTAAAATCACCTCCCATTAGGTGCCTCCTTGTTGCCTGATCTCTTGGAATGACACTGTATTTGCTAAATTTGTTCAACACACATCAAAACTAGTGCCTTGATACTTTTTCCTGGTAAACCCACTGTTAAAAAGACGTGAGATATGAAATCCTTTACGG-TCAGATATTTGTATTTTGACAGGAGTCAAATGTCAGTTAGATCTTATTATGTTTTAAACAATGGAATCCAACTCT--CTGATTTTGTGTGTGTGTGAAGGAGAATtttattgagatataactcctgtaccaaataattcatctgtttaaagtgtgcaattctgtgttttttagtaccttcacagaggtgcaaacataaccatgatcaattttagaaTGTGGTTAACTTTTTCAAAAGGGGGAATATTTTAGAAGGATTCAGGAATGTCAAGAAAGGATGGAAAGCCCAAAGGACCAGTCTTGAA
>gene=chr11_22447229-22448229; species=ponAbe
TCCCCACCATTCAATGTCCTCATGTTAGTCTAAATGTCTAAA--------------------------------------------------------------------------------------------------------------------------------------------------------------------------------------------------------------------------------------------------------------------------------------------------------------------------------------------------------------------------------------------------------------------------------------------------------------------------
>gene=chr11_22447229-22448229; species=rheMac
TCCCCACCATTCAATGTCCTCATGCTAGTCTAAATGTCTAAAATCACCTCCCATGAGGTGCCTCCTTGTTGCCTGATCTCTTGGAATGACACTGTATTTGCTAAATTTGTTCAACACACATCAAAACTAGTGCCTTGATACTTTTTCCTGGTAAACCCACTGTTAAAAAGACATGAGATATGAAATCCTTTACAG-TTAGATATTTGTATTTTGACAGGAGTCAAATGTCAGTTAGATCTTATTATGTTTTAAACAATGGAATCCAACTCTCTCTGATTTTGTGTGTGTGTGAAGGAGAATtttattgagatataactcctgtaccaaataattcatctgtttaaagtgtgcaattctgtgttttttagtaccttcacagaggtgcaaacataaccatgatcaattttagaaTGTGGTTAACTTTTTCAAAAGGGGGAATATTTTAGAAGGATTCAGGAATGTCAAGAAAGGATGGAAAGCCCAAAGGACCAGTCTTGAA
>gene=chr11_22493322-22494322; species=hg19
GTATGCTCATGCTTAGTCTGTGTTTAAATACACTAAGTAAAGTACAATATTTAAGCAGCTATGTTAAGATGTTGTAGCAAGATAGAATGATTATTTGAAATAACCACATATTAGATGTGCAGGGCAGTGGGGGAAAGGAAGTACTCTGGTGAGTGCTTTAACCCTGCACTTCATGGTGAATATTTAAATGTACTTTTCCTCCCTAGAGGTGAGCTGTTGTTCCAAAGCCAGAATCATAAACTGCCTGCCAGATTTCTCTCACAGTTAAATTGCAtttgggccatatagtggtttttaaaaattgaaatgctttctatcacttagaaaaaagaaaatttcacatgcagttctaggtgtttcctttcaatgaaaaattcagagaagtcagcagcataggccagcttttcacagggcagtagttttctggagctgtgtgttagttcatcttctctagataggctgagcattctccatggtgtctactgtgcctgctttattca
>gene=chr11_22493322-22494322; species=bosTau
GCAGGTTTGTGCTTGATCCGTGATTAAACATACCTGGTGCAGTAGAATATTTAAGGACCTGTGCTGAGATGATTTAGCAAGATACAATGATGATAGGAAATA-ACAAGCATTCGAAGAGTGGGGCAGGGGAGGAAGGGAACTACCC--AGAGTTGTTTTAACCTTGCACTTCATTGTGAAGATTTAAATGCACCGTTCCTCCTC--AGGTGAGCTGTTGTGCTAAGATGCGGACTAAAAACTGTTTGCCCTGTTCCTCCCGCGGCTAGGTTGTGTTTGGCTTACGGAATATGAACAAAATAATGAAATGTTCTCTATCGTTCAGATGTAAGAAAATTTCACCTACAGTTCTGGATATCTTATTTGTAAGAAAAAAACAGAGTTGTTGGCAGCATAAGGCAGCTTTGTACATAACAGTA---GT-TAGAGCTGTGCAGTAGCCTGTCTCCCTTAGGTGGGCTGAGTACTCTCTGTGGTGCCTACTGGGCCTGCTTTACTCA
>gene=chr11_22493322-22494322; species=calJac
GTATGAACATCCTTGGTCTGTATTTAAATACACTAAGTGAAGTCGAATACATAAGCAGCTATGTTAAGATG--ATAGCAAGATAGAATGATTATTGGAAATCACCAAGTATTAGATGTGCAGGACAGTGGGGAAACGAAACTACTCCAGTTATTGCTTTAACTCTCCACTTCATGGTGAATATTCAATTGCACTTCTCCTCCCT--AGGTGAGCTGTTGTTCCAGAGCCACGATCATAAACTGTCTGCCAGATTTCTCTCACAGTTAAATTGCAtttggcccatatagtggt-tttaaaaattgaaatgctttctgtcactta-aaaaaagaaaatttcacatgcagttctagatgttttctttcaatggaaaaattagagaagtcagcagcatggtccagctttttacaggaaagtagttgtctggagctctgtggtagtctatcttctctagataggctgagtgttctttatggtttcaactgtgccttcttttttca
>gene=chr11_22493322-22494322; species=canFam
GTAGGATCATGCTTGGCCCGTGTTTAAATGCACCAAGTGGAGAGGAACGTTTAAGCAACTGGGCCGAGATCTTTTAGCAAGATAAAATGAGGGTCTGGAATAACCAAGTGGTTGATGTCGAGGGCAGCAGAGGAGAGAGACGACCTGGACGGTCG-TGTCACCCTGCACTTCATTGTCAGCACTTAAAGGCGTGTTTCCTTTCC--AGGTGAGGTGCTGTTCCAAAGCCATCATGACCAACTCTTTGCCAAGTGCTTCCCACAGCTAGTTTGTGTTCGACACGTAGAGTATAAAAAT-CAAACAAAATATCCTGTACCACTTAAAACTAAAAAAA-TTCACACACAGTCCTGGATGTCTTCTCTGAATTAAAACCTCAGAGGAAGAGGCAGCGCAAGCCAGC-TTTCACATGGCAGTGGTTGGCTGGAGCTGTGTGG-----CCGCCTCTTTCGCTGGGCTGAGTGTGCCCTGTGGTGCCCTCGGGCCCTGCTTTGTTCA
>gene=chr11_22493322-22494322; species=equCab
GTAGGATCATGCTTGGTCTGGGTTTAAATAGGCCAAGCGAAGTGTAATATTTCAGT-ATGGTGCTGAGATGATTTGGCAAGATAGAATGACGGCTGTGAAGAACCAAGCATCAGACGTGGAGGGCGG--GGAGAGAGGGTCTGCCCCGATGGCTGCTCTGACCCTGCAGTGCACTGTGAACACCTCAGTGCACCTTCCGTCCCC--AGGTGAGCGGTTGTTCTAAAGCCAGGATCACAAGCTCTTTACCAGGTTCCTCCTACGGCCAGgttgtgtttggcccatatcatgtaaaattaaaaatgaaatactctctatcatttaaaactaagagaa-ttcgcatacaattctggatgtcttccttgaattagaaaaccagactagttggcagcataagccagcttttcacacggcagtaattgtctggagtggtgtggtggcctctcctctttagatgggctaagtgttctccatggtgccccccgggccggctttgttca
>gene=chr11_22493322-22494322; species=gorGor
--------------------------------------------------------------------------------------------------------------------------------------------------------------------------------------------------------------------------------------------------------------------------------------------------------------------------------------------------------------------------------------------------------------------------------------------------------------------------------------------------------------------
>gene=chr11_22493322-22494322; species=panTro
GTATGCTCATGCTTAGTCTGTGTTTAAATACACTAAGTAAAGTACAATATTTAAGCAGCTATGTTAAGATGTTTTAGCAAGATAGAATGATTATTTGAAATAACCACATATTAGATGTGCAGGGCAGTGGGGGAAAGGAAGTACTCCGGTGAGTGCTTTAACCCTGCACTTCATGGTGAATATTTAAATGTACTTTTCCTCCCTAGAGGTGAGCTGTTGTTCCAAAGCCAGAATCATAAACTGCCTGCCAGATTTCTCTCACAGTTAAATTGCAtttggtccatatagtggtttttaaaaattgaaatgctttctatcacttagaaaaaagaaaatttcacatgcagttctaggtgtttcctttcaatgaaaaattcagagaagtcagcagcataggccagcttttcacagggcagtagttttctggagctgtgtgttagttcatcttctctagataggctaagcattctccatggtgtctactgtgcctgctttattca
>gene=chr11_22493322-22494322; species=papHam
GTATGATCATGCTTAGTCTGTGTTTAAACACACTAAGTAAAGTGCAATATTTAAGCAGCTATGTTAAGATGTTTTAGCAAGATAGAATGATTATTTGAAATAACCATGTATTCGACGTGCAGGGCAGTGGGGAAAAGGAACTACTCCAGTGAGTGCTTTAATCCTGCACTTCTTGGTGAATATTTAAATACACTTTTCCTCCCTAGAGGTGAGCTGTTGTCCCAAAGCCAGAATCATAAActgcctgccagatttaactcacagttaaattgcatttggtccatatagttgtgttttaaaattgaaatgcttgctatcacttagaaaaaagaaaatttcacatacagttctaagtgtttcctttcaatgaaaaattcagagaagtcagcagcatgggccagctttttgcagggcagtagttttctggaactgtgtgttagtctgtcttctctagataggttgagtgttctccatggtgtctactgtgcctgccttattca
>gene=chr11_22493322-22494322; species=ponAbe
GTATGCTCATGCTTAGTCTGTGTTTAAATACACTAAGTAAAGTACAATATTTAAGCAGCTATGTTAAGATGTTTTAGCAAGATAGAATGATTATTTGAAATAACCACGTATTAGATGTGCAGGGCAGTGGGAGAAAGGAAGTACTCCAGTGAGTGCTTTAACCCTGCACTTCATGGTGAATATTTAAATGTACTTTTCCTCCCTAGAGGTGAGCTGCTGTTCCAAAGCCAGAATCATAAACTGCCTGCCAGA-TTCTCTcacagttaaattccatttggtccatatagtggtctttaaaaactgaagtgctttctatcacttagaaaaaagaaaatttcacatgcagttctaggtgtttcctttcagtgaaaaattcagagaagtcatcagcataggccagcttttcacaaggcagtagttttctggagctgtgtgttagttcatcttctctagataggctgagcattctccatggtgtctactgtgcctgctttattca
>gene=chr11_22493322-22494322; species=rheMac
GTATGATCATGCTTAGTCTGTGTTTAAACACACTAAGTAAAGTGCAATATTTAAGCAGCTATGTTAAGATGTTTTAGCAAGATAGAATGATTATTTGAAATAACCACGTATTCGACGTGCAGGGCAGTGGGGAAAAGGAACTATTCCAGTGAGTGCTTTAATCCTGCACTTCTTGGTGAATATTTAAATACACTTTTCCTCCCTAGAGGTGAGCTGTTGTCCCAAAGCCGGAATCATAAActgcctgccagatttaactcacagttaaattgcatttggtccatatagttgtgttttaaaattgaaatgcttgctatcacttagaaaaaagaaaatttcacatgcagttctaggtgtttcctttcaatgaaaaattcagagaagtcagcagcatgggccagcttttcgcagggcagtagttttctggaactgtgtgttagtctgtcttctctagataggttgagtgttctccatggtgtctactgtgcctgccttattca
>gene=chr11_24612229-24613229; species=hg19
GTCCGTGTTGCAATATTTTCATTTGGAAACATCCAAGTGGGTAAAAAGCAAGTTCATCAGGAAGATCACACACCAGTTGAAGGGCAGAGCCATGCCCTTGGGTGGGAGAGCACTTGAGCCCAGGAGGTTGAGGTTACAGTGAGACTCTGGTCCACCCAAGACCAAAGCTCAAGCTCTTCTCATATCCCACCGCTGATGCCTTTCTGAAGTCAAGGATTATGTATTCATAGTTTTAGATAACAGTGGATTCAATTACCTTCTACTTCTCTAACTTCTGAAGTTATGATATCATAGTTATAATTGCTTTTTCTCTGCATTCCTTTGGGCAGACAAATACAAATATGTTGTGGTAGCAGAAAACTGCAGTAAGAATAGCCTTTAGAGTCAACTTTGCTCAAAGTCTGACTTTGCCTGTTAATATGCTTCTTGAAGCAGAATAAATGTGAAAACTTTaaaacctagggcctggtcacagtttcagatcaattgtacgaccttga
>gene=chr11_24612229-24613229; species=bosTau
ggaatcactgccccatttt-gtgtgaggaaaccaaaatggagaaaagatgactacttgaaaaagatatcatgctaagtgaagggcagaatcttgcttc-------------------------------------------atatccaagtcactccaagtacaaagcccaac-tctttgcatgacc-tctactgctgcccttctgGTTTTAG------AATAGTGATCGTTTTGATTATCAGTTAACTCAGCTGCATCCTACCCATCTCATTTCTAGAGTCCAGATATTTTAGTTATAACTGCTGTTCTTCTGCATTCCTTTGGAGAGATGAATAGGATTAAACGGTGGTAGTGGGGAATCGAGGTAAGAGTGGACCTCAGATCTGACTTTGTTCAAATTCTGACCTTGCCTTTTGATTGGCTCCATGAAGTAGATAAGATGTGGAATCTCTTAAATCCAGAGCATGACTGGAGCTTCACATCagttgtgtgatcttga
>gene=chr11_24612229-24613229; species=calJac
gtcactattgtactattttcatatggaaaaatccaagtggataaaaaacaagttctttagcaagatcacacaccaattgaagggcagagccatgc-------------------------------------------attagacccaggtcaacccaagtccaaagctgaagctcttctaatatcccatcactgatgtctttctgAAGTCAAGGATTAGGTATTGATAGTTTTGGGTATCAGTGAATTCAATTACCTTCTACTTCTCTAACTTCTGAAGCT---ATATCTTGGTTATAATTGTTTTTTCTCAGCATTCCTTTGGGCAGACAAATGCAAATGTG-TGTTGTAGCAGAAAACTGCAGTGAGAATGGCCTTCAGAGTCAACTTTGCTCAAAGTCTGCCTTTGCTTTTTTATTTGCTTCTTGAAGCAGAATAAATGTGAAATCTTTAaaacctagagcctggccacagtttcagatcggttttatgatcttga
>gene=chr11_24612229-24613229; species=canFam
ggcatcattaccttattttcatgtggagaaaccaaaatggagaaaaggtaattgcttga-caagatcacacatcaagtaatggggagaatcatgcttc-------------------------------------------agacccaggccaacccaagtacaaagatcaac-tctttccatatcc-agtactgttgcctttcCAGTTTTAA------TACATCGATAGTTTTGGGTATTAGTGGATTCAATTACCGTCTACTTCTCTAATTTCTAGAATCCAGATATCTTAGTCACAGTTGCTG---TTCTACATCCATTTGA--AGATAAAC------AAACTGTGGGAGTGGGAGATTGCAGTAAGAACAGACTTCAGAGTTGCCATCATTCAGATTCTGATTTTGCTCTTTAATTTGTTCCGTGAAGC----------TGGAATCTCTCGAATCCACGCGACGACTGTACCTTGAGTTCAGTCCTATGATGCTGA
>gene=chr11_24612229-24613229; species=equCab
ggcatcattgccctgtttttgtgtagggaaaccaaaatggagaaaacgtaagtacttgaccaagattacacactaagtgaagggcagaatcatgcttc-------------------------------------------agactcaggtcagcacaagtgtagagctcaac-tctttccatatcc-actgccgctgtctttctgGTTTCAA------TATATTGATGATTTTTGATATCAGTAGATTCAATTACCTTCTACTTCTCCAATTTCTGGAGTGCAGATAGTTTAGTCACAATTGCTGTTCTTCTGCATTCCTCTGGAGAGATAAATAGAAATAAACTGTGGTAGTGGGAAATTGCAGTAAGAATGGACTTCAGAGTTGACTTCGTTCAAATTCTGATTTTGCCTTTTAATTTGCTCCATGAAGCGGATAAGATGTGGAATTTCTAAAACCCATAGCATGGctgcagcttgagatcaattgtatgaccctga
>gene=chr11_24612229-24613229; species=gorGor
GTCCGTGTTGCAATATTTTCATTTGGAAACATCCAAGTGGGTAAAAAGCAAGTTCATCAGGAAGATCACACACCAGTTGAAGGGCAGAGCCATGCCCTTGGGTGGGAGAGCACTTGAGCCCAGGAGGTTGAGATTACAGTGAGACTCTGGTCCACCCAAGACCAAAGCTCAAGCTCTTCTCATATCCCACCGCTGATGCCTTTCTGAAGTCAAGGATTATGTATTCATAGTTTTGGATAACGGTGGATTCAATTACTTTCTACTTCTCTAACTTCTGAAGTTATGATATCATAGTTATAATTGCTTTTTCTCTGCATTCCTTTGGGCAGGCAAATACAAATATGTTGTGGTAGCAGAAAACTGCAGTAAGAATGGCCTTTAGAGTCAACTTTGCTCAAAGTCTGACTTTGCCTGTTAATTTGCTTCTTGAAGCAGAATAAATGTGAAAACTTTAaaacctagagcctggtcacagtttcagatcaattttacgaccttga
>gene=chr11_24612229-24613229; species=panTro
GTCCGTGTTGCAATATTTTCATTTGGAAACATCCAAGTGGGTAAAAAGCAAGTTCATCAGGAAGATCACACACCAGTTGAAGGGCAGAGCCATGCCCTTGGGTGGGAGAGCACTTGAGCCCAGGAGGTTGAGGTTACAGTGAGACTCTGGTCCACCCAAGACCAAAGCTCAAGCTCTTCTCATATCCCACCGCTGATGCCTTTCTGAAGTCAAGGATTATGTATTCATAGTTTTGGATAACGGTGGATTCAATTACCTTCTACTTCTCTAACTTCTGAAGTTATGATATCATAGTTATAATTGCTTTTTCTCTGAATTCCTTTGGGCAGACAAATACAAATAGGTTGTGGTAGCAGAAAACTGCAGTAAGAATAGCCTTTAGAGTCAACTTTGCTCAAAGTCTGACTTTGCCTGTTAATTTGCTTCTTGAAGCAGAATAAATGTGAAAACTTTAaaacctagagcctggtcacagtttcagatcaattgtacgaccttga
>gene=chr11_24612229-24613229; species=papHam
GTCAGTGTTGCAATATTTTCATGTGGAAACATCCAAGTGGGTAAAAAACAAGTTCATTAGGAAGATCACACACCAGTTGAAGGGCAGAGCCATGCCCTTGGGTgggagatcacttgagcccaggaggttgaggttacagtgagACCCTAGTCCACCCAACACCAAAGGTCAAGCTCTCCTCATATCCCACCACTGATGCCTTTTGGAAGTCAAGGATTGTGTATTGATAGTTTTGGATAACAGTGGATTCAATTATCTTCTACTTCTCTAACTTCTGAAGTTATTATATCATAGTTATAATTGCTTTTTCTCTGCATTCCTTTGGGCAGACAAATACAAATATCTTATGGTAGCAGAAAGCTGCAGTGAGAATGGCCTTCAGAGTCAACTTTGCTCAAAGTCTGACTTTGCCTGTTAATTTACTCCTTGAAGCAGAATAAATGTGAAATCTTTaaaacctagagcctgggcacagtttcagatcaattttatgaccttga
>gene=chr11_24612229-24613229; species=ponAbe
GTCAGTGTTGCAATATTTTCATGTGGAAACATCCAAGTGGGTAAAAAGCAAGTTCATTAGGAATGTCACACACCAGTTGAAGGGCAGAGACATGCCCTTGGGTGGGAGAGCACTTGAGCCCAGGAAGTTGAGGTTACAGTGAGACTCTGGTCCACCCAAGACCAAAGCTCAAGTTCTTCCCATATCCCACCACAGAAGACTTCCTGAAGTCAAGGATTATGTATTCATAGTTTTGGATAACAGTGGATTCAATTACCTTCTACTTCTCTAACTTCTGAAGTTATGATATCACAGTTATAATTGCTTTTTCTCTGTATTCCTTTGGGCAGACAAATGCAAATATTCTATGGTAGCAGAAAACGGCAGTAAGAATGGCCTTTAGAGTCAACTTTGCTCAAAGTCTGACTTTGCCTGTTAATTTGCTTATTGAAGCAGAATAAATGTGAAATCTTTAaaacctagagcctggccacagtttcagatcagttttattaccttga
>gene=chr11_24612229-24613229; species=rheMac
GTCAGTGTTGCAATATTTTCATGTGGAAACATCCAAGTGGATAAAAAACAAGTTCCTTAGGAAGATCACACACCAGTTGAAGGGCAGAGCCATGCCCTTGggtgggagatcacttgagcccaggaggttgaagttacagtgagACCCTAGTCCACCCAACACCAAAGGTCAAGCTCTCCTCATATCCCACCACTGATGCCTTTTGGAAGTCAAGGATTGTGTATTGATAGTTTTGGATAACAGTGGATTCAATTATCTTCTACTTCTCTAACTTCTGAAGTTATTATATCATGGTTATAATTGCTTTTTCCCTGCATTCCTTTGGGCAGACAAATACAAATATCTTATGGTAGCAGAAAGCTGCAGTGAGAATGGCCTTCAGAGTCAACTTTGCTCAAAGTCTGACTTTGCCTGTTAATTTACTTCTTGAAGCAGAATAAATGTGAAATCTTTAaaacctagagcctggccacagtttcagatcaattttacgaccttga
>gene=chr11_29117322-29118322; species=hg19
caatagcaaagacatggagtcaacctagggggtccatccatggtgtattggataaagaaaatgtggtacatatataccatggaatactatgcaaccataaaaaagaatgaaatcatgtcatttgcagtaacatagatgcagctggaggccatcatcctaagcaaattaaggcaggaacagaaagtcaaataccatatggttttgcttataagtgggagctaaacactgggtacatacgaacacgaaatgggaacaatagacactagagactttaaaagaggggagagaaggagaggctaaagggctgagaaactacctattgggtattatggtcattacctgggtgacaggatcaatcataccccaaacctgtgacatcatacaatatccccatgtaacaaacccactgaatctaaaataaaagttaaataaataaaTAAAATACTTAGAAATACACTTTTAAAAAACTAAATGTGTGGCTTATCCAAATTACACAATGC
>gene=chr11_29117322-29118322; species=bosTau
--------------------------------------------------------------------------------------------------------------------------------------------------------------------------------------------------------------------------------------------------------------------------------------------------------------------------------------------------------------------------------------------------------------------------------------------------------------------------------------------------------------------
>gene=chr11_29117322-29118322; species=calJac
caatagcaaagacatggagtcaacctggat-gtctatccatggtggattggataaagaaaatgtgatacatatat--catggaatactatacagccataaa-aataatgaaatcatgtcctttgca-caacatagatgtagctggaggccattatcctaagccaattaaggcatgaacagaaagccaaatgccatatggttttgcttataagtgggagctaaacactgggtacatacaaaaacaaaatgggaacaatagacacaggggactttaaaaaaagggagagaaggagaggcgaaagggatgaaaaactacctattgggtattatggtcattacctgggttacaggatcaa-aataccccaaacctgtggcatcatataatgtctccatgtaataaacatactgaatctaaaataaaagttaaataaataaataaaatacttagaaatatgtttttaaaaaaCCAAATCTGTGGTTTATCAAAA-TATACAATGC
>gene=chr11_29117322-29118322; species=canFam
------------------------------------------------------------------------------------------------------------------------------------------------------------------------------------------------------------------------------------------------------------------------------------------------------------------------------------------------------------------------------------------------------------------------------------------------------------------------------------------TGTGACCT--CAAAATTACAAACAGC
>gene=chr11_29117322-29118322; species=equCab
-----------------------------------------------------------------------------------------------------------------------------------------------------------------------------------------------------------------------------------------------------------------------------------------------------------------------------------------------------------------------------------------------------------------------------------------------------------------------------------------------------------------tgc
>gene=chr11_29117322-29118322; species=gorGor
caatagcaaagacatggagtcaacctaggtggtccatccatggtggattggataaagaaaatgtggtacatatataccatggaatactatgcaaccataaaaaagaatgaaatcatgtcatttgcagtaacatagatgcagctggaggccatcatcctaagcaaattaaggcaggaacagaaagtcaaataccatatggttttgcttataagtgggagctaaacactgggtacatatgaacacaaaatgggaacaatagacactagagactttaaaagaggggagagaaggagagg-gaaagggctgagaaactaccttttgggtattatggtcattacctgggtgacaggatcaatcataccccaaacctgtgacatcatacaatatccccatgtaacaaacccactgaatctaaaataaaagttaaataaataaaTAAAATACTTAGAAATACATTTTTAAAAAACTAAATGTGTGGCTTATCCAAATTACACAATGC
>gene=chr11_29117322-29118322; species=panTro
caatagcaaagacatggagtcaacctaggtggtccatccatgatggattggataaagaaaatgtggtacatatataccatggaatactatgcaacca-aaaaaagaatgaaatcatgtcatttgcagtaacatagatgcagctggaggccatcatcctaagcaaattaaggcaggaacagaaagtcaaataccatatggttttgcttataagtgggagctaaacactggttacatacgaacacaaaatgggaacaatagacactagagactttaaaagaggggagagaaggagaggcgaaagggctgagaaactacctattgggtattatggtcattacctgggtgacaggatcaatcataccccaaacctgtgacatcatacaatatccccatgtaacaaacccactgaatctaaaataaaagttaaataaataaaTAAAATACTTAGAAATACATTTTTAAAAAACTAAATGTGTGGCTTATCCAAATTACACAATGC
>gene=chr11_29117322-29118322; species=papHam
cagtagtaaagacttggggtcaacctaggtggtccatccatggtggattggataaagaaaatgtgatacatatataccatggaatactacacagccataaacaagaatgaaatcatgtcatttacagtaacatagatacagctagaggccattatcctaagcaaattaaggcaggaacagaaagtcaaataccatatggttttgcttataagtgggagctaaacactgggtacattcaaacacaaaatgggaacaatagacactggaggctttaaaagaggtgagagaaggagaggcaaaagggctgagaaactgtctattgggtattatggtcattacctgggtgataagataaatcataccccaaacctgtgacatcatacaatacaaccatgtaacaaacccactgaatctaaaacaaaagttaaataaataaaTAAAATACTTAGAAATACATTTTTTAAAAAAcaaatgtgtggctaatcaaaattacacaatgc
>gene=chr11_29117322-29118322; species=ponAbe
caatagcaaagacatggagtcaacctaggtggtccatccatgatggattggataaagaaaatgtggtacgtatataccatggaatactatgcaaccataaaaaagaatgaaatcatgtcatttgcagtaacatagatgcagctggaggccatcatcctaagcaaatgaaggcaggaacagaaagtcaaataccatatggttttgcttgtaagtgggagctaaacactgggtacatacgaacacaaaatgggaacaatagacactagagactttaaaagaggggagagaaggagaggcaaaagggctgagaaactacctattgggtattatggtcattacctgggtgacaggatcaatcataccccaaacctgtgacgtcatacaatatccccatgtaacaaacccactgaatctaaaataaaagttaaataaataaaTAAAATACTTAGAAATACATTTTTAAAAAACTAAATATGTGGCTTATCAAAATTACACAATGC
>gene=chr11_29117322-29118322; species=rheMac
cagtagtaaagacttggggtcaacctaggcggtccatccatggtggattggataaagaaaatgtgatacatatataccatggaatactacacagccataaacaagaatgaaattatgtcatttacagtaacatagatacagctggaggccattatcctaagcaaattaaggcaggaacagaaagtcaaataccatatggttttgcttataagtgggagctaaacactgggtacattcaaacacaaaatgggaacaatagacactggaggctttaaaagaggtgagagaaggagaggcaaaagggctgagaaactgtctattgggtattatggtcattacctgggtgacaagataaatcataccccaaacctgtgacatcatacaatacccccatgtaacaaacccactgaatctaaaataaaagttaaataaataaaTAAAATACTTAGAAATACATTTTTTAAAAAACAAATGTGTGGCTGATCAAAATTACACAATGC
>gene=chr11_29275322-29276322; species=hg19
aaacCACTAAGCCGGTAAAATTAATTTGAAACCTATCTAGTAGTATATCTATTTTAGGAAGAAGACTATTGTCAGTCTTGATTATAGAGCTATATTTTTGTAACCTATGGAAAATTGACCTTTACCAATCAATGTTGTTATAAGAATTACTAAGAGATCTCAAAAAACCTAGACTATCTTTCTCATTCTTTCTGGTATTATTTAATGTTTTTCTATTGGATCCATAATGTTATAATCAAATTATATTATAATAAAGTCAGTCAGATGTTGTCTGATATGTATAAAGTATATCTGTGAAGTAAAGCCAAGATACAACTCTAACCAAGAAATATCCTCAACCAACGATTTTCTCATGAATAATACAAGGCAAATATTCTCAGCTTTGTGCCCTTCTTTACTGATAGCTTTAGCATGGCACGTGGATTTATATTACATAAATGCATAGGGACTGGTCAAGACCCATAACAAAATGCTAGGAAGTCTAGAAAACTTCCTCTTAT
>gene=chr11_29275322-29276322; species=bosTau
-------TAAACCACCAAAATCAATTTGAAGAGCATATAGTAGTACATATATT------------TTAGTATCAGACTTGATTATAGAATtaaatttttGTAACCCATGCAACATCTCT-TTTATCAGCCA--------------ATTACTATGAATGCCTTAAAAACCTGGAGTACCTTTTTCATGCTTTCTAA-ATTATCTAATGTTTTGCTACTAGCTCTATAGTGTAATAATCAGGTTGGACTATGATAGAGTCAAATAAATTTCATCTGGCATGTTTGAACAGTATCTGTGAGGGTAAGCCAAGATATAACTCTCACCAAGAAATA---TCAACTAGCCATTTTGCCCTGAATAATACAAAATAAATGTTCT----CTTGTG---TTCTTTTCTGATAGCTTTAGTGTGGCAAATGGACTCATATTAAATGGATGTGTAGGGACTGATCAAAAGTCATATCTTAATACTAGATG---------------------
>gene=chr11_29275322-29276322; species=calJac
AAACCACTAAGCCAGTAAAATCCATTTGAATCCTATCTAGTAGTTTATCTATTTTAGGCAGAGGATTATTATCAGGCTTGATTATAGAATTATATTTTTGTAACCTATGAAAAATTGACCTTTACTAGCCAATTTTATAATCATAATTACTAAGAGATCCCAAAATACTTAGACTGTCTTTCTCACTC--TCTAGTATTATTTAATGTT----TATAGGATCCATAAAGTAATAATTACATTATAT-----TAGAGTCAAACGCATGTTGTCTGATATGTACAAAGCATGCATGTGAAGTAAAGCCCAGATATAATTCTAAC--AAAAATATCCTTAATCAACCACTTTCCCACGAATAATGCAAGGCAAATTTTCTCAGCTTTGTGTCTTTCTCTACTGATAGCTTTAGCATGGCACATGGATTCCTATTAGATAAATGCATAGGGACTGGTCAAGAGCCAT-ACAAAATGCTAGAAAGTCTAGAGAACCTCCTCTTAA
>gene=chr11_29275322-29276322; species=canFam
----------ACCTATAAAATCAATTTGAAGAGTATCTAGTAGTATGTCTATTTTAGGCAAAGGAGTAGTATCAGACTTGATTATAGAATTAAATTTGTGTGACCTACACAAAATCTATTTTTACCAGCCAATTTTATA--TAGGATTACTATGAGATCCAAAAAAAACTGAGCTATCTTTTTCACTCTTGGCGATACCATCTAATGTTTTGCTACTGGTTCCATAATGCAGTAATCAACTTGGATTATGATATGGTCAAATAAATTTCATTTGCTATGTTTGAAAAATATCCGTGAAGCTAAACCCAGAAATAATTCTCACCAA--AAAGTCCTCATTTAAGCACATTTCCT--AGGAATCTTCCACAGATTCTT-CAGCTTTGTAT--CTTCTTTCAGATAGCTTCAGCATGGCACATGGACTCATATCAGATCAATGCATAGGGATTGACCAAGAGCCATATCTTAATGCTAAATG---------------------
>gene=chr11_29275322-29276322; species=equCab
-------TAAATCAATAAAATCAGTTTGGAACAGATCTTGTAGTACATCTATTTAAGGCAGAGGATTAGTATCAGGCTTGATTATAGAATTAAATTTGTGTAACCTATGCAAAATCTAACTTAATGAGCCAATTTTATAGTGAGGATTTCTATCAGTTCCCAGAAAACCTGGACTATCTTTTCCATTCTTTCTGATATTACCAAATGTCTTGCCACTGGCTCTTTCACGTAATAATCAAATTGGATTATTATACAGTCAAATGGATTTCATCTGGTATATTTAAAGAAGACCTGTGAAGTTAAACCCAGATATACCTCTCACCAACGAATGTCCTCAACTAACCATTTTCCCCTGAATAATATAAAACAAATGTTCTCAGCCTTGTGTCCCTTTTTCCTGACAGTTTTAGCATGGCACATGGACACAGATTAGATGAATTCATAGGGATTGACCAAGAGCCGTATCTTAATGCTAGATG---------------------
>gene=chr11_29275322-29276322; species=gorGor
aAACCACTAAGCCAGTAAAATCAGTTTGAAACCTATCTAGTAGTATATCTATTTTAGGCAGAAGACTATTGTCAGTCTTGATTATAGAGCTATATTTTTGTAACCTATGCAAAATTGACCTTTACCAATCAATGTTGTTATAAGAATTACTAAGAGATCTCAAAAAACCTAGACTATCTTTCTCATTCTTTCTGGTATTATTTAATGTTTTTCTATTGGATCCATAATGTAATAATCAAATT-TATTATAATAAAGTCAGTCAGATGTTGTCTGATATGTATAAAGTATATCTGTGAAGTAAAGCCAAGATATAACTCTAACAAAGAAATATCCTCAACCAACGATTTTCCCATGAATAATACAAGGCAAATATTCTCAGCTTTGTGCCCTT----------AGCTTTAGCATGGCACATGGATTTATATTACATAAATGCATAGGGACTGGTCAAGACCCATAACAAAATGCTAGGAAGTCTAGAAAACTTCCTCTTAT
>gene=chr11_29275322-29276322; species=panTro
AAACCACTAAGCCGGTAAAATTAATTTGAAACCTATCTAGTAGTATATCTATTTTAGGCAGAAGACTATTGTCAGTCTTGATTATAGAGCTATATTTTTGTAATCTATGCAAAATTGACCTTTACCAATCAATGTTGTTATAAGAATTACTAAGAGATCTCAAAAAACCTAGACTATCTTTCTCATTCTTTCTGGTATTATTTAATGTTTTTATATTGGATCCATAATGTTATAATCAAATTATATTATAATAAAGTCAGTCAGATGTTGTCTGATATGTATAAAGTATATCTGTGAAGTAAAGCCAAGATACAACTCTAACCAAGAAATATCCTCAACCAACGATTTTCCCATGAATAATACAAGGCAAATATTCTCAGCTTTGTGCCCTTCTTTACTGATAGCTTTAGCATGGCACATGGATTTATATTACATAAATGCATAGGGACTGGTCAAGACCCATAACAAAATGCTAGGAAGTCTAGAAAACTTCCTCTTAT
>gene=chr11_29275322-29276322; species=papHam
AAACCACTAATCCAGTAAAATCAATTTGAAACTTATCTAGTAGTGTATCTATTTTAGGCAGAGGATTATTGTCAGTCTTGATTATAGAACTATATTTTTGTAACCTATGCAAAATTGACCTTTACTAATCAATGTTATTATAAGAATTACTATGAGATCCCAAAAAACCTAAACTATCTTTTGCACTCTTTCTGGTA----TTAATGTTTTTCTATTGAATCCATAATGTAATAATCAAATAATATAATAATACAGTCAATCAGATATTGTCTGATATGTATAAAGCATATCTGTGAAGTAAAGCCAAGATATAACTCTAACCAAGAAATATCCTCAACCAATGATTTTCCCATGAATAATACAAGGCAAATATTCTCAGCTTTGGGCTCGTCTTTACTGATAGCTTTAGCATGGCACATGGATTTATATTAGATAAATGCATAGGGACTGGTCAAGACCC----------------------AGAAAACCTCCTCTTGT
>gene=chr11_29275322-29276322; species=ponAbe
AAACCACTAAGCCAGTAAAATCAATTTGAAACCTATCTAGTAGTATATCTATTTTAGGCTGAAGACTATTTTTAGTCTTGATTATAGAGCTATATTTTTGTAACCTACGCAAAATTGACCTTTACCAATCAATGTTGTTATAAGAATTACTAAGAGATCCCAAAAAACCTAGACTATCTTTCTCACTCTTTCTGGTATTATTTAATGTTTTTCTATTGGATCCATAATGTAATAATCAAATTATATTATAATAAAGTCAATCAGATGTTGTCTGATATGTATAAAGTATATCTGTGAAGTAAAGCCAAGATATAACTCTAACCAAGAAATATCCTCAACCAATGATTTTCCCATGAATAATACAAGGCAAATATTCTCAGCTTTGTGCCCTTCTTTACTGATAGCTTTAGCATGGCACATGGATTTATATTACATAAATGCATAGGGACTGGTCAAGACCCATAACAAAATGCTTGGAAGTCTAGAAAACCTCCTCTTAT
>gene=chr11_29275322-29276322; species=rheMac
AAACCACTAATCCAGTAAAATCAATTTGAAACCTATCTAGTAGTGTATCTATTTTAGGCAGAGGATTATTGTCAGTCTTGATTATAGAACTATATTTTTGTAACCTATGCAAAATTGACCTTTACTAATCAATGTTATTATAAGAATTACTATGAGATCCCAAAAAACCTAGACTATCTTTTGCACTCTTTCTGGTA----TTAATGCTTTTCTATTGAATCCATAATGTAATAATCAAATAATATCATAATAGAGTCAATCAGATGTTGTCTGATATGTATAAAGCATATCTGTGAAGTAAAGCCAAGATATAACTCTAACCAAGAAATATCCTCAACCAATGATTTTCCCATGAATAATACAAGGCAAATATTCTCAGCTTTGGGCTCGTCTTTACTGATAGCTTTAGCATGGCACATGGATTTATATTAGATAAATGCATAGGGACTGGTCAAGACCC----------------------AGAAAACCTCCTCTTAT
>gene=chr12_175324-176324; species=hg19
caggattctTGTGTTCCAGGGAATCCCCTGGCAGAATAGATTGCTGCGAGCAAAAGAGGCGAGTGTGGCCCCTCCTCAGCAGGTCTCTAGATGAACCCCAGCCTCTGGAAGGCCTGGACCTGGGAAAAAAGAATTCGCGTCCCTTCAGGGCCCCACGCCTTCCTGTCCTCCAGCACATTTCTCTTTCTTGGCCCCACcttccctttttctgcttcctctctgctggcctctccccttctcttcctttcttttctgtttctcttctcctACAGGTCCCACCGCACCTTCCCAGTATCGCTGCTTCCCCTTCGCCTACTTCCCAGTCTGGCCAGTCAGATTCACCGTCCTTCTCGGGTCGCCTGCGTTATCTTGCTTTCCTCCCACGCCCCGACAGAGGCTCCCTCTCGCTGGCCTCCTCCCTCTCCTCTCTGCCCTGCAGGCAGCAGAGCCTTCGCTGACGCCAAGAGGCAGCGAGGTGGGGAGGCGAGGAGTTGGGGAGG
>gene=chr12_175324-176324; species=bosTau
CATGACCCTCCTGTTCCAGGGGATTCCCCAGCAGAATAGATTGCCGAGCACACAAGAGGCAAGGGTGGCCTCTGCTCGGAAGGTCTTTAAATGACCCTCACCCCCTGGGATGACTGGACACAGG-AAAAAGAACGAGTGACCTGTCAGA---------CTTCCTCTTTCTCG-TACATTTCTGTCTCTTTTCGCCA-----------------------------TCCTCTCCCTGCTTCCTCTTTCCTTGTCTGCTTCTGTTCTCCTCCCGGTCCCACCTCACT-----------------TCCACCTCGCCGGCTATGCCTTCTTGCCAG----ATTCATCATCCATCCCGGGCCCCCTCCGTTATCCTGAG------CCTCTACCC---------GCTCTCTCATTCGCCTCTCTCCGCCCCTGACAGCCCTGCAGGAAGCCGAGACTCC-------TCACGAAGCCTGGAGGTGGGAGGGGG--------------
>gene=chr12_175324-176324; species=calJac
CAGAATCCTTGTGTTCCAGGGAACTCCCCCGCAGAATAGATTACTGCGAGCAAAAGCGGTGAGTGTGGCCTCTCCTCCGCAGGTATCTAGATGGACCCCAGCCCCTGGAAGGGCTGGACCTGGG--AAAAGAATTCGCGCCCCTTCAGGGCCCCACGccttcctctcctccagctcatttctctttctttatcccaccttccctttttctgcttcctctccgccagcctctccccttctcttcctttcttttctgcttctcttCGCCTGTAGGTCCCACCGCACCTTCCCAGGATCGATTCTTCCCCTTCGCCTACTTCCCGTTCTGACCAGTCA-ATTCACCGTCCTTCTCGGGTCGCCTGCGTT-TCCTGCTTcccccccacgccccgccgcAGGCTCCCTCTCTCTGGCCTCCTCCTTCTCCTCTCTGCCCTGCAGGCAGCAGAGCCTCCTATGACGCCAAGTAGCAGGGAGGTGGGGAGACGCGGGGTTGGGGAGG
>gene=chr12_175324-176324; species=canFam
tacgatcctTGTGTCCCAGGGAATTCCCCAGCAGAATAGATGGTTGAGTACGAAAGAGGCAAGGGGGGCCCCTCCTCAGAAGGTCTTTAGATGACCCATAACCTCTGGGATAGCTGGACATAGG-AAAAAGGTTCTGTGACCTTTCAGAGTtccatttctctctccttt----tgccaccttctgtctctcacccccgcccaccccgcgcgccctctcc----cagcccctttcctctccctcttcccgtacctgcttctcttctcctacccgtcccatcgcactcccccAGTGCAGCAGTGTCCACCCCACCGCTTTCCTTTTCTCGCCAG----ATTTAT------------GTCTCCT----------GCT------CCCCTACCC---------ACTCCCTCGTTTGTCTCCCTTTTCTCCGGTCAGCCCTGCAGGAAGCCGAGACTCC-------TCACGAAGCCCGGAGGTGGGAGGGTG--------------
>gene=chr12_175324-176324; species=equCab
TACGATCCTTGTGTTCCGGGGACTTTCCCAGCAGAATAGATTGTTGAGTACAAAAGA-GCAAATGTGGCCTCTCCTCAGAAGGTCTTTAGACGACGCCCAGCTTCTG---------------GG-AAAAAGAATTCGTGACCTTTCAGAGTCCCATGACTTCCTCTTCT----TAC-------------------------------------------------ATACATTTC----------------------------TCTCCTACCCGTCCCACCGCACTTTCCCAGTATCACTACTTCCGCCTCGCCGCTTTCTCTTTCTCGCTAG----ATTTACTGGCCATCTCGGGTCTCCTCCGTTATCCCGCT------CCCTTACCC---------TCTCTTTCACTCGCCTCCTTCCTTTCCTGTCAGCCCTGCAGGATGCCGA-ACTCC-------TCACCAAGCCTAGAGGTGGGCGGGCG--------------
>gene=chr12_175324-176324; species=gorGor
CCGGATTCTTGTGTTCCAGGGAATCCCCTGGCAGAATAGATTGCTGCGAGCAAAAGAGGCGAGTGTGGCCCCTCCTCAGCAGGTCTCTAGATGAACCCCAGCCTCTGGAAGGCCTGGACCTGGGAAAAAAGAATTCGCGTCCCTTCAGGGCCCCACGccttcctctcctccagcacatttctctttcttggccccaccttccctttttctgctccctctctgct-gcctctccccttctcttcctttcttttctgtttctcttctcctACAGGTCCCACCGCACCTTCCCAGTATCGCTGCTTCCCCTTCGCCTACTTCCCAGTCTGGCCAGTCAGATTCGCCGTCCTTCTCGGGTCGCCTGCGTTATCTTGCTTTCCTCCCACGCCCCGACAGAGGCTCCCTCTCGCTGGCCTCCTCCCTCTCCTCTCTTCCCTGCAGGCAGCAGAGCCTTCGATGACGCCAAGAGGCAGGGAGGTGGGGAGGCGAGGAGTAGGGGAGG
>gene=chr12_175324-176324; species=panTro
CAGGATTCTTGTGTTCCAGGGAATCCCCTGCCTTTATAGATTGCTGCGAGCAAAAGAGGCGGGTGTGGCCCCTCTTCAGCAGGTCTCTAGATGAACCCCAGCCTCTGGAAGGCCTGGACCTGGGAAAAAAGAATTCGCGTCCCTTCAGGGCCCCACGccttcctctcctccagcacatttctctttcttggccccaccttccctttttctgctccctctctgctggcctctccccttctcttcctttcttttctgtttctcttctcctACAGGTCCCACCGCACCTTCCCAGTATCGCTGCTTCCCCTTCGCCTACTTCCCAGTCTGGCCAGTCAGATTCACCGTCCTTCTCGGGTCGCCTGCGTTATCTTGCTTTCCTCCCACGCCCCGACAGAGGCTCCCTCTCGCTGGCCTCCTCCCTCTCCTCTCTGCCCTGCAGGCAGCAGAGCCTTCGATGACGCCAAGAGGCAGGGAGGTGGGGAGGCGAGGAGTTGGGGAGG
>gene=chr12_175324-176324; species=papHam
caggatccttgggttccaAGGAATTCCCCCGCAGAATAGATTGCTGCGAGCAAAAGAGGCGAGGGTCGCCTCTCCTCAGCGGGTATGTAGATGAACCCCAGCCGCTGGAAGGCCTGGTCCTGGGCAAAAAGAATTCCCCTCCCTTCAGGGCCCCACACCTTCCTCTCCTCCAGCACATttctc-ttctttgctccactttccctttttctgcttcctctctgacagcctctccccttctcttcc----------gtttctcttctcctACAGGTCCCACCGCACCTTCCCAGTATCGCTGCTTCCCCTTCGCCTACTTTCCAGTCTGGCCAGTCAGATTCACCGTCCTTTTCGGGTCGCCTGCGTTATCTTGCTTTCCTCCCACGCCCCGACACAGGCTCCCTGTCGCTGGCCTCCTCCCTCTCCTCTCTGCCCTGCAGGCAGCAGAGCCTCCTATGACGCCAAGAGGCAGGGAGGTGGGGAGGCGAGGAGCTGGGGAGG
>gene=chr12_175324-176324; species=ponAbe
cagaattctTGTGTTCCAGGGAATCCCCCGGCAGAATAGATGGCTGCGAGCAAAAGAGGCGAGTGTGGCCCCTCCTCAGCAGGTCTCTAGATGAACCCCAGCCTCTGGAAGGCCTGGACCTGGGGAAAAAGAATTCGCGTCCCTTCAGGGCCCCACGCCTtcctctcctccagcacatttctctttcttggccccaccttccctttttctgcttcctctctgctagcctctccccttctcttcctttcttttctgtttctcttctcctACAGGTCCCACCGCACCTTCCCAGTATCGCTGCTTCCCCTTCGCCTACTTCTCAGTCTGGCCAGTCAGATTCACCGTCCTTCTCGGGTCGCCTGCGTTATCTTGCTTTCCTCCCACGCCCCGACACAGGCTCCCTCTCGCTGGCCTCCTCCCTCTCCTCTCTGCCCTGCAGGCAGCAGAGCCTTCTATGACGCCAAGAGGCAGGGAGGTGGGGTGGCGAGGAGTTGGGGAGG
>gene=chr12_175324-176324; species=rheMac
--------------------------------------------------------------------------------------------------------------------------------------------------------------------------------------------------------------------------------------------------------------------------------------------------------------------------------------------------------------------------------------------------------------------------------------------------------------------------------------------------------------------
>gene=chr12_441170-442170; species=hg19
AAATTCTCAAAGAAAAAAACATTACTCTCAACGAGCTACGAGTTTCTTAAACTGATACAATTTTTACAATTTAGAGAATTTGTTTTATTCTTGTATCGTAAATAGTGGCAAAGAATAGAATTTCCTACTACTTTTGGATAATTTTTTGGAACTAACTAAATTAACTCACATGGCATATGAGACATCCCCAATGAGATGTCCCCAAAATCAGTTTTCCTGAAATCTCACTTTGTTTTACAATAATACTGTATGTCTCTTGAAAAGTCTCAGATTCTGGtataaatttattatttaaaaaCAAAGTAACATTATAAATGTTAAACTACTTTCTCTTTAAGGTTATGATGAATATTTGATTATCTATAGTAAACTTGTTAAATTTATACTTTATCAGGCATTAGCTTGAATTTGAGAAACATCTTCAAACTTAGGTTGAAAAGTGAAAAAGGTATTTGCAGTATATTTTTATTTCATTATCTCATGTATTAAAAGCTAAGAAA
>gene=chr12_441170-442170; species=bosTau
AAATTTTCAAGG-AGAAAACATTCCTCTCACTGAGCTACTAGTTTCCTAACTTGATGACAGTTTTACAATTAAGAGAATCCCTTT-ATTCCTACGGTGTACATAGTGGGAAAGGATG-AATTTCA--CTGTTTTTGGTCATTTTTTTGGAACTAACTG-ATCAGGTCCTATGCCATACAAGA--------------G---CCTCAAATCAGTTTTCCTG-AATCTCCTG--GTTTTATGATAATAC--TATGTCTTTTGAAAAGTCCAAGATTTT-GTACAAATTAACTCTTTAAAGACAAGATAACATTACTATCGCCGATCTCCTTTCTCATTAAGGTT---ATAACTATTTGACTATATGAAGCAAAC--ACTGAATTTATACTTTATCAAATATCAATTTAAATGTAATAATCATTTTCAAAACTAGATTTAAAAGTAGAAAAGGTGTTCATTG--TGTCTTTACTTCATTATCTCATGAAAAAAAGGCTATAAAA
>gene=chr12_441170-442170; species=calJac
AAATTCTCAAAG-AAAAAACATTACTCTCAATGAGTTACAAGTTTCCTAAATTGATACAATTTTTACAATTAAG-----TTATTTTATTCTTGTATCATAAATAGTGGCAAAGAATAGAATTTCTTACAACTTTTGGATAATTTTTGGGAACTAACTAAATTAACACACATAGC--ATGAGACATCCCCAACGAGATGTCCCGAAAATCAGTTTTCCTG-AATCTCACTTTATTTTACAATAATACTATATGTCTCTTCAAAAGTCTG--ATTCTGGTATAAATTTCTTCTTTAAAAACAAAGTAACATTATAAATGTTAATCTACTTTCTCTTTAAGGTTATAATGAATATTTGATTATCTACCGTAAACTTATTAAATTTATACTTTATCAGGTATTAGCCTGAATTTGAGAAACATCTTCAAAATTAGGTTGAAAAGTGAAAAAGGTATTTGCAGTATATTTTTATTTCATTATCTCATGTATTAAAAGCTAAGAAA
>gene=chr12_441170-442170; species=canFam
AAATTCTCAAAG-ACAAAACATTACTCTCACTGGGCTACTGGTTTCTGAACTTAATACAATTTTTACAATTAAGAGAATTCCTTTTATCCTTCTGTTGTCAATAACA--AAAAGATGGAATTTCCTCCTATTCTTGGATAATTTTTTGGAATTAACTA-ATTAATTAGCACATTTTATGAGA--------------TATCCCCAAAATCAGTTTTCCTG-AATCCCACTTATTTTTATGGTAATACTATATGTCTTTAGAAAAGTCCCAGATGCTAGTATAAATTCACCACATAAAGACAAATTAACAGTACTATTACTAAACTACTTTCTCATTAAGGTTGTGATGAATATTTGACCGTATACACCAAATGTACTAAATATAAACTTT-----GTAGTGGCTTAAATTTAATGATCATTGTCATAACTAATTTGAAAAGTAAAAAAGGT--------------------------------------------------
>gene=chr12_441170-442170; species=equCab
AAATTCTCAAAG-AAAAAATGTTA--TCCCCCAAGCTACTAGTTTCCTAACTTGATAAAA--TTTACAATTACGAGAATTCCTTTTATTCTTGTGTTGAAAACAGTGTTTAAAGATGGAATTTTCTCCTACTTTTGTATAATTTTTTGGAAGTAATTA-ATTAGCTCATATATAATATGAGA--------------TATCCCAAAAATCAGTTTTCCTG-AATCTCACT--GTTTTATGATACTACTATATGTCTTTTGAAAACTCCCAGATTCTAGTATAAATTC----TTTAAAGACAAAGTAACACTACTATTACTAATCTACTTTCTCATTAAGGTTATGAGGACTATTTGACTACATACAGCAAACTTATTAAATTTACACTTTATCAAGTGT--GCTTAACTCTAATAGTCATTCCCAAAACAAGACTGAAAAGCAGAAAAAGTACTTGCAGTATGTTTTTACTTCATTATCTCACGAAAAAAAAACCATGCAA
>gene=chr12_441170-442170; species=gorGor
-------------------------------------------------------------------------------------------------------------------------------------------------------------------------------------------------------------------------------------------------------------------------------------------------CTTTAAAAACAAAGTAACATTATAAATGTTAATCTACTTTCTCTTTAACGTTATGATGAATATTTGATTATCTATAGTAAACTTGTTAAATTTATACTTTATCAGGCATTAGCTTGAATCTGAGAAACATCTTCAAACTTAGGTTGAAAAGTGAAAAAGGTATTTGCAGTAT---------TCATTATCTCATGTATTAAAAGCTAAGAAA
>gene=chr12_441170-442170; species=panTro
AAATTCTCAAAGAAAAAAACATTACTCTCAACGAGCTACAAGTTTCTTAAACTGATACAATTTTTACAATTTAGAGAATTTGTTTTATTCTTGTATCATAAATAGTGGCAAAGAATAGAATTTCCTACTACTTTTGGATAATTTTTTGGAACTAACTAAATTAACTCACATGGCATATGAGACATCCCCAATGAGATGTCCCCAAAATCAGTTTTCCTGAAATCTCACTTTGTTTTACAATAATACTGTATGTCTCTTGAAAAGTCTCAGATTCTGGTATAAATTTATTCTTTAAAAACAAAGTAACATTATAAATGTTAATCTACTTTCTCTTTAAGGTTATGATGAATATTTGATTATCTATAGTAAACTTGTTAAATTTATACTTTATCAGGCATTAGCTTGAATTTGAGAAACATCTTCAAACTTAGGTTGAAAAGTGAAAAAGGTATTTGCAGTATATTTTTATTTCATTATCTCATGTATTAAAAGCTAAGAAA
>gene=chr12_441170-442170; species=papHam
AAATTCTCAAAA---AAAAAATTACTCTCAATGAGCTACGAGTTTCTTAAACTGATACAATTTTTACAATTAAAAGAATTTGTTTTATTCTTGTATCATAAATAGTGGCAAAGAATAGACCTTCCTGCTACTTTTGGATAGTTTTTTGGAACTAACTA----AACTCAAATAGCACATGAGACATCCCCAATGAGATGTCCCCAAAATCAGTTTTCTTGAAATCTCACTTTGTTTTACAATAATACTATATGTCTCCTGAAAAGTCTCAGATTCTGGTATAAATTTATTACTTAAAAACAAAGTAACTTTATAAATGTTAATCTACTTTCTCTTTAAAGTTATGATGAATATTTGATTATCTATAGTAAACCTGTTAAATTTATACTTTATCAGGCATTAGCTTGAATTTGAGAAACATCTTCAAACTTAGGTTCAAAAGTGAAAAAGGCATTTGCAGTATATTTTTATTTCATTATCTCATGTATTAAAAGCTAAGAAA
>gene=chr12_441170-442170; species=ponAbe
AAATTCTCAAAG-AAAAAACATTACTCTCAATGAGCTACGAGTTTCTTAAACTGATACAATTTTTACAATTTAGAGAATTTCTTTTATTCTTGTATCGTAAATAGTGGCAAAGAATTGAACTTCCTACTACTTTTGGATAATTTTTTGGAACTAACTAAATTAACTCACATAGCATATGAGACATCCCCAATGAGATGTCCCCAAAATCAGTTTTCCTGAAATCTCACTTTGTTTTACAATAATACTATATGTCTCTTGAAAAGTCTCAGATTCTGGTATAAATTTACTCTTTAAAAACAAAGTAACATTATAAATGTTAATCTACTTTCTCTTTAAGGTTATGATGAATATTTGATTATCTATAGTAAACTTGCTAAATTCATACTTTATCAGGCATTAGCTTGAATTTGAGAAACATCTTCAAACTTAGGTTGAAAAGTGAAAAAGGTATTTGCGGTATATTTTTATTTCATTATCTCATGTATTAAAAGCTAAGAAA
>gene=chr12_441170-442170; species=rheMac
AAATTCTCAAAAAAAAAAAAATTACTCTCAATGAGCTACGAGTTTCTTAAACTGATACAATTTTTACAATCAAAAGAATTTCTTTTATTCTTGTATCATAAATAGTGGCAAAGAATAGAATTTCCTACTACTTTTGGATAGTTTTTTGGAACTAACTA----AACTCACATAGCACATGAGACATCCCCAATAAGATGTCCCCAAAATCAGTTTTCTTGAAATCTCACTTTGTTTTACAATAATACTGTATGTCTCCTGAAAAGTCTCAGATTCTGGTATAAATTTATTACTTAAAAACAAAGTAACTTTATAAATGTTAATCTACTTTCTCTTTAAGGTTATGATGAATATTTGATTATCTATAGTAAACCTGTTAAATTTATACTTTATCAGGCATTAGCTTGAATTTGAGAAACATCTTCAAACTTAGGTTCAAAAGTGAAAAAGGCATTTGCAGTATATTTTTATTTCATTATCTCATGTATTAAAAGCTAAGAAA
>gene=chr12_557396-558396; species=hg19
GAAGAGTGAGAGGTGTTTCTAAGTAAGATGCTGGGGGAATGAGCGCTGGTACTGACGGGTGCAGTAAAAGCAGATGAGTTGGTATAATAACTCTAAAGGGGCAAGTACCctgttttcacagaggaaataaagttaaaccctccactgaaagtgagatagggtatagatgtgatggggagcttgaggagaaagtgaatgttggaaaGATTGGAGGGAGCTGACAAGAGACAAGTGATAGACTCATTAGGAGTAGCTCTTGATGGACGATTTATTGAGTTGAACTGCCTGCCAGGGAGAAAATGCCTAGAATCGCAGCAAGTCATAGTCTGCTTCATCTGCCCTTCTAACTTCCTAAGTAGGTAAGGGCACAGAGCCAAAAAAGATCTAGAATAGGCAGACCAGCAGAAAAAAAGGCAGGTGAAGAGATAGAGCTGGAAGGAGGGTTTGGCTGCAAAGTGAAGGGAGGCCTTGCAAAGAAAACATTTTGAAAGGGGGCTTTA
>gene=chr12_557396-558396; species=bosTau
GAGGGATGGGGGGTGTTTGTGAGGAAGGCACTGCTGGGGTAGGAGCTGGTGCTGATGGAAGCAATCAGAGCAGAGAAGTGGATG-----ACTGTTAGGGTGTGGCTGCCTAATTCTCATATAGGAAATAAAATCAAAGCCCTCACCGAGAGTGAGAAGGGGCATGGATGTGACAGGGAGCTT---GAGAATGAGACTACTGGGAAGACAAGAAGGAG-GGAGGA-GGGCGAGTGATAGAGTTGTTAGGGGTAGGTCTTGATGTGGACCA--TTGAGCTGAGTTGACAGCCAATAGGAAAATGCCTCAGATGACAGCAAATCA--GTCAGCTTCCCTCTCCCCTCCAGCTTCCAAAG--ATTAAGGGCACAGAGCCCAGA-GGATC-AGACTAGGCAGACCAGCAGAACAGAAGGCAGGTGAGGAGATGGAGCTACAGGGAGGGCTTGGCTGCCAAGCAAAGGGAGGCACAGCAAGGAAAGTGTTTGGGAA------TTAA
>gene=chr12_557396-558396; species=calJac
AAAGAGTGAGAGGGGTTGCTAAGTAAGAGGCTGGGG----GAGCGCTTGTACTGATGGGTGCAGTAAGAGCATATGAGTTAGCATAAAAACTCTAA--GGGTAGCTACCCTGTTTTCAGAGAGGAAATAAAGTCAAGTCCTCCACTGAAAGTGAGATAGGGCGTTGATGTGACAAGGAGCTT---GAGAAAGCGAACGCCGGAAAGATTGAAGGGAGCTGGCAGGGGACGAATGATAGAGTTGTCAGGAGTAGGTCTTGATGAAGGATTTATTGAGTTGAACTGCCTGCCAGGGAAAAAGTGTCTAGGATCGCAGCAAGTCACAGTTTGCTTCATCTGCCCTTCTAACTCCCTAAGTAGGTAAGGGCATGGAGCCAAACA-GAGCTAGAATAGACAGAGCAGCAGGAAAAAAGGCAGGTGAAGAGATAGAGCTGGAAGGAGGGTTTGGCTGCGAAGTGAAGGGAGGCCCTGCAAAGAAAACGTTTGGGAAGGGCGTTTGA
>gene=chr12_557396-558396; species=canFam
GATGAGTGGGGGATATTTGTAA-TAAGATGTTGGAGGAATGAGAGCCAGACCCAATGGCAGTAGACAGAGCAGATGAGTAGATA-----ATCCTAAAGGGTtgattgcctccttttcacagaagaaagaaaataaaggccttcactgagagtgggatggagcactgctgtgatagagagctt---gagaaagggaaTGTTGGGAAGATGAGAG-----TGGTGAGGGACAAGTGATAGAACCATTAGGAGAAGGTC---TTGATGGATTTAGTGAGTTGAATGGACTGCCAATGAAAAAATGTCTAGGATTCCAGCAAGTCACAGTCTGCATCATGGGCCCTCCTAACTTCCCAAGTAGGTAAGAGCACAGAACCAAAT-GGATCTAGAACAGGTCGACAAGCAGGAGGAAGGCTGGG----------------------GGGTTTGGCTGCCAAGTGAAGGGAGACACTACAAAGAAAGTATGTCAAAGTGTTTT-TTA
>gene=chr12_557396-558396; species=equCab
GAGGAATGAGGGATGTTTGTAAGTAAGATGCTGGAGGAGTGAGAGCTGGTACTGATGGAGGCAATAAAAGTAGATAAGTAGATA-----ACTCTGAAGGGGAgactgcctccttttcatggaggaaataaaatcaaggccatgactgaaagtgagatggggcattgatgagatggggagctt---gagaaagggaaagttggaaAGAACGGCGGGAG-TGCTGAGGGGCAAGTGACAGAATTGGTAGGAGTAGGTCAGAGTGAAGGATTCATTGAGTTGAACTGACTGCCACTGAAAAAACGTCTAGGATTGCAGCAAGCCACCGTCCGCTTCGTGTGCCCTCCTAACTTCCCAGCTAGCTGAGGGCACAGAGCCAAAT-GGATCTCTAACA-GCAAACCAGCAGGGAAAAAGACAGGTGAAGAGGTGGAGCTGGAGAGAGGGGTTGGCTACCAAGTGAAGGGAGGCACTGCAAAGAAAATGTTTTGAAA-GTTTT-TTT
>gene=chr12_557396-558396; species=gorGor
GAAGAGTGAGAGGTGTTTCTAAGTAAGATGCTGGGGGAATGAGCGCTGGTACTGACGGGTGCAGTAAAAGCAGATGAGTTGGTATAATAACTCTAAAGGGGTAACTACCCTGTTTTCACAGAGGAAATAAAGTTAAACCCTCCACTGAAAGTGAGATAGGGTATAGATGTGATGGGGAGCTT---GAGAAAGTGAATGTTGGAAAGATTGGAGGGAGCTGACAAGAGACAAGTGATAGACTTGTTAGGAGTAGGACTTGATGGAC-ATTTATTGAGTTGAACTGCCTGCCAGGGAGAAAATGTCTAGAATCGCAGCAAGTCATAGTCTGCTTCATCTGCC-TTCTAACTTCCTAAGTAGGTAAGGGCACAGAGCCAAAAAAGATCTAGAATAGGCAGACCAGCAGAAAAAAAGGCAGGTGAAGAGATAGAGCTGGAAGGAGGGTTTGGCTGCAAAGTGAAGGGAGGCCTTGCAAAGAAAACATTTTGAAAGGGGGCTTTA
>gene=chr12_557396-558396; species=panTro
GAAGAGTGAGAGGTGTTTCTAAGTAAGATGCTGGGGGAATGAGCGCTGGTACTGACGGGTGCAGTAAAAGCAGATGAGTTGGTATAATCACTCTAAAGGGGCAACTACCctgttttcacagaggaaataaagttaaaccctccactgaaagtgagatagggtatagatgtgatggggagcttgaggagaaagtgaatgttggaaaGATTGGAGGGAGCTGACAAGAGACAAGTGATAGACTCGTTAGGAGTAGCTCTTGATGGACGATTTATTGAGTTGAACTGCCTGCCAGGGAGAAAATGCCTAGAATCGCAGCAAGTCATAGTCTGCTTCATCTGCC-TTCTAACTTCCTAAGTAGGTAAGGGCACAGAGCCAAAGAAGATCTAGAATAGGCAGATCAGCAGAAAAAAAGGCAGGTGAAGAGAGAGAGCTGGAAGGAGGGTTTGGCTGCAAAGTGAAGGGAGGCCTTGCAAAGAAAACATTTTGAAAGGGGGCTTTA
>gene=chr12_557396-558396; species=papHam
gaagagagagaggtgttgctagGTAAGACGCCGGGGGAATGAGCGCTGGTACTGATGGGCGCAGGAAGAGCAGATGAGCTGGTATAATAACTCTAAAGGGGTAACTACCCTGTTTTCACGGAGGAACTAAAGTTAAACCCTCCCCTGAAAATGAAATAGGGCACTGACGTGACGGGGAGCATGAGGAGAAAGTGAATGCTGGAAAGATTGGAGGGAGCTGACAAGAGACAAGGGATAGAGTTGTTAGGAGTAAGTCTTGATGAAGGATTTATTGAGTTGAACCGCCTGCCAGGGAGAAAATGTCTAGAACCGCAGCTAGTCACAGTCTGCTTCCTCTGCCCTTCTAACTTCCTAAGTCGGTAAGGGCACAGAGCCAAAAAAGACCTAGAATAGGGAGACCAGCAGAAAAAAAGG-AGGTGAAGAGACAGAACTGGAAGGAGGCTTTGGCTGCAAAGTGAAGGGAGGCCCTGCAAAGACAACATTTTGAAAGGCAGTTTTA
>gene=chr12_557396-558396; species=ponAbe
GAAGACTGAGAGGTGTTGCTAAGTAAGAAGCTGGGGGAATGAGCGCTGGTACTGATGGGTGCAGTAAGAGTGGATGAGTTGGTATAATAACTCTAAAGGGGTAACTACCCTGTTTTCACAGAGGAAATAAAGTTAAACCCTCCACTGAAAGCGAGATAGGGCATTGATGTGATGGGGAGCTTGAGGAGAAAGTGAATGTTGGAAAGATTGGAGGGAGCTGACAAGAGACAAGTAATAGAGTTGTTAGGAGTAGGTCTTGATGAAGGATTTATTGAGTTGAACTGCCTGCCAGAGAGAAAATATCTAGAATCGCAGCAAGTCATAGTCTGCTTCATCTGCCCTTCTAACCTCCTAAGTAGGTAAGGGCACAGAGCCAAAAAAGATCTAGAATAGGCAGACCAGCAGAAAAAAAGGCAGGTGAAGAGACAGAGCTGGAAGAAGGGTTTGGCTGCAAAGTGAAGGGAGGCCTTGCAAAGAAAACATTTTTAAAGGGGGCTTTA
>gene=chr12_557396-558396; species=rheMac
---------------------------------------------------------------------------------------------------------------------------------------------------------------------------------------------------------------------------------------------------------------------------------------------------------------------------------------------------------------------------------------------------------------CAGCAGAAAAAAAGG-AGGTGAAGAGACAGAACTGGAAGGAGGCTTTGGCTGCAAAGTGAAGGGAGGCCCTGCAAAGACAACATTTTGAAAGGGGGTTTTA
>gene=chr12_1688169-1689169; species=hg19
ctactcgagaggctgaggtgggagaatcgcttgaggggagtgggaggttgcagtgagccgagatcgcaccattgcactccagtctcggtgatagggtgagactccatttaaaaaaaaaaaaaaaTGTAGTTATCAATTTTTTGTTTTTGACCAAAAGTATTTCAGGAACTTTGAAGAAAGGACCTGAAAATTATTACTCAGGCTGGTATTTAGTTTGCTGACTTTTAACTCTCAGAGCTGAACAGTCTAATCCTTGATCATTCCAGAGTGAGTTTAGGAATTTGTAGTCATTTCCTTTTTACTGGGTATTTGCATACATCACTAACCAGCTGGGATTAGAATGAGCAGTCTCTCGATGCTGAAATGGAATGATGAGAACTCAGGGCCAGCCTGAAATGTTCATCCTCATCGATTAATCCTTAATGAACACTCATGCATAGATGACATCAAAGAAGGTCCTTTGCAATGTACAGGGAAGACAAACCAGCTTCCATAGTGTA
>gene=chr12_1688169-1689169; species=bosTau
--------------------------------------------------------------------------------------------------------------------AAGT----AGTA--------GTGT-TGTTTTTGACCAAAGTCATTTCAGCGACTTTGAAGAAAGGATCTGAAAATGATCACTCAGCCTGGTATTTATTTTGCTGACCTCTACCTCTCAGAGCCGAACAGCCTAATCCTTGACCATCCCAGGGTGAGTTTAGGAATTTGCGATCGTGTCCTTTTGACTGGGGATCTGCATACATCACTAACCAGCT-GGTCAGGGATGAG--GTTTCTCTAGGCTGAAATAGAAGGATGAAAACAGAGGGCCAACTGGAGATGCTCATCTTCAGCAGTTAATCTGTAAGGAATATTCCTGTACAAATGACGTCAGAAAAGGTCCTTCCCAGTGCACAGGGAGGGCACATCCCCTTCCGTAGCGTT
>gene=chr12_1688169-1689169; species=calJac
ctactccggaggctgaggtgggagaattgcttgaaaggaggtggaagttgcagtgagccaagatcgcgccattgcactccagcctaggtaacagagcgacactccatttaaaaaaaaaaaaaaaTGTAGTTATCAATTTTTTGTTGTTGACCAAAAGTATTTCAGGAACTTTGAAAAAACGACCTGAAAATTATTACTCGGGCTGGTATTTAGTTTGCTGATTTTTAACTCTCAGAGCTG---------ACCCTTGATCATTCCAGGGTGAGTTTAGGAATTTGTAGTCATTTCCTTTTTAC----TATTTGTATACATCACTAACCAGCTGGGATTAGAATGAGCAGTCTCTTGATGCTGAAACAGAATGATGAGAACGCAGGGCTGGCCTGAAATGTTCATCCTCATTGATTAATCCTTAATGAACACTCATGCACAGATGACATCA---AAGGTCCTTTGCAATTTACAGGGAAGCCAGACC-CCTTCCAT------
>gene=chr12_1688169-1689169; species=canFam
----------------------------------------------------------------------------------------------------------------------------------------GTTTCGTTTTTTGACCAAAGACATTTTAGGGACTTTGAAGAAAGGACCTGAGAATTATTACTCAGCCTGGCATTTATTTTGCTGACTTCTAACTTTCAGCACTGGACAGCCTAATCCTTGATCATCCCAGAATGAGTTTAGGAGTTTGTAATAATTTCCTTTTTACTGGGTATTTGCATACATCACTAACCAGCTCGGTTAAGGATGAGCAGTCTCTCTGTGCTGAAACAGAATGAGGAGAATGGAGGGCCAACCTGAAACGTTCAT--TTATTGATTAGTCCTTAACGAGCATTTATGTATCAACG-------------------ACAATATACAGAGGAGACAA-CTCCCTTCCATAGTGTA
>gene=chr12_1688169-1689169; species=equCab
----------------------------------------------------------------------------------------------------------------------------tgta--------gtttttgtttttgACCAAAGGTATTTTAGGAACTTGGGAGAAAGGACCTGGAAATTGTTAGTCAGCTGAGTATTTATTTTGCTGACTTCTAACTTTCAGAGCTGAACAGCCTAATCCTTGATCATCCCAGAATGAGTTTAGGAATTTGTGATCATTTCCATTTTACT-GGTATTTGCATACATCACCAACCAGCTAGGTTAAGGATGAGTGGTCTCTCTATGGTGAAATAGAACGATGAGAACTTAGGGCCAAGCTGAAATGTTCATCGTTATCAATTAATTCTTACTGAACATTCATGTATAAATGACATCAAAGAAGGTCCTTCACAACATACAGAGAAGACAAATCCCTTTCTGTAGTGTA
>gene=chr12_1688169-1689169; species=gorGor
ctactcaagaggctgaggtgggagaatcgcttgaggggagg-ggaggttgcagtgagccgagatcgcaccattgcactccagtctcggtgatagggtgagactccatttcaaaaaaaaaaaaaaTGTAGTTATCAATTTTTTGTTTTTGACCAAAAGTATTTCAGGAACTTTGAAGAAAGGACCTGAAAATTATTACTCCGGCTGGTATTTAGTTTGCTGACTTTTAACTGTCAGAGCTGAACAGTCTAATCCTTGATCATTCCAGAGTGAGTTTAGGAATTTGTAGTCATTTCCTTTTTACTGGGTGTTTGCATACATCACTAACCAGCTGGGATTAGAATGAGCAGTCTCTCGATGCTG-AATAGAATGATGAGAACTCAGGGCCAGCCTGAAATGTTCATCCTCATCGATTAATCCTTAATGAACACTCATGCATAGATGACATCAAAGAAGTTCCTTTGCAATGTACAGGGAAGACAAACCAGCTTCCATAGTGTA
>gene=chr12_1688169-1689169; species=panTro
ctactcgagaggctgaggtgggagaatcgcctgaggggag-gggaggttgcag----------------cattgcactccagtctcggtgacagggtgagactccatttcaaaaaaaaaaaaaaTGTAGTTATCAATTTTTTGTTTTTGACCAAAAGTATTTCAGGAACTTTGAAGAAAGGACCTGAAAATTATTACTCAGGCTGGTATTTAGTTTGCTGACTTTTAACTCTCAGAGCTGAACAGTCTAATCCTTGATCATTCCAGAGTGAGTTTAGGAATTTGTAGTCATTTCCTTTTTACTGGGTATTTGCATACATCACTAACCAGCTGGGATTAGAATGAGCAGTCTCTCGATGCTGAAATGGAATGATGAGAACTCAGGGCCAGCCTGAAATGTTCATCCTCATCGATTAATCCTTAATGAACACTCATGCATAGATGACATCAAAGAAGGTCCTTTGCAATGTACAGGGAAGACAAACCAGCTTCCATAGTGTA
>gene=chr12_1688169-1689169; species=papHam
ctactcgggaggctgaggcgggagaatcgcttgaggggagggggaggttgcattgggcagagatcgcgccattgcactccagcctcggcgacaggatgagactccatttcaaaaaaaaaa-----GTAGTTATCAATTTTTTGCTTTTGACCAAAAGTATTTCAGGAACTTTGAAGAAAGGACCTGAAAATTATTACTCAGGCTGGTATTTAGTTTGCTGACTTTTAACTCTCAGAGCTCAACAGTCTAATCCTTGATCATTCCAGAGTGAGTTTAGGAATTTGTAGTCATTTCCTTTTCACTAGGTATTTGCATACATCACTAACCAGCTGGGATTAGAATGAGCAATCTCTTGATGCTGAAACAGAATGATGAGAACTCAGGG-CAGCTTGAAATGTTCGTCCTCATCGATTAATCCTTAATGAACCCTCATGCATGGATGACATCAAAGAAGGTCCTTTGCAATGTGCA-GGAAGACAAACCGCCTTCCGTCGTGTA
>gene=chr12_1688169-1689169; species=ponAbe
ctactcaagaggctgaggcaggagaattgcttgaggggagggggaggttgcagtgagccgagatcgcaccattgcactccagcctcggtgacagggtgagactccatttcaaaaaaaaaaaaaaTGTAGTTATCAATTTTTTGTTTTTGACCAAAAGTATTTCAGGAACTTTGAAGAAAGGACCTGAAAATTATTACTCAGGCTGGTATTTAGTTTGCTGACTTTTAACTCTCAGAGCTGAACAGTCTAATCCTTGATCATTCCAGAGTGAGTTTAGGAATTTGTAGTCATTTCCTTTTTACTGGGTATTTGCATACATCACTAACCAGCTGGGATTAGAATGAGCAGTCTGTCGATGCTGAAATAGAATGATGAGAACTCAGGGCCAGCCTGAAATGTTCATTCTCATCAATTAATCCTTAATGAACACTCATGCATAGATGACATCAAAGAAGGTCCTTTGCAACGTACAGGGAAGACAAACCGGCTTCCATAGTGTA
>gene=chr12_1688169-1689169; species=rheMac
ctactcgggaggctgaggcgggagaatcgcttgaggggagggggaggttgcattgggcagagatcgcgccattgcactccagcctcggcgacaggatgagactccatttcaaaaaaaaaaaa---GTAGTTATCAATTTTTTGTTTTTGACCAAAAGTATTTCAGGAACTTTGAAGAAAGGACCTGAAAATTATTACTCAGGCTGGTATTTAGTTTGCTGACTTTTAACTCTCAGAGCTCAACAGTCTAATCCTTGATCATTCCAGAGTGAGTTTAGGAATTTGTAGTCATTTCCTTTTCACTAGGTATTTGCATACATCACTAACCAGCTGGGATTAGAATGAGCAATCTCTTGATGCTGAAACAGAATGATGAGAACTCAGGG-CAGCTTGAAATGTTCGTCCTCATCGATTAATCCTTAATGAACCCTCATGCATGGATGACATCAAAGAAGGTCCTTTGCAATGTGCA-GGAAGACAAACCGCCTTCCGTCGTGTA
>gene=chr12_2044169-2045169; species=hg19
GCATCCGATGGGTGGCGGCCATCCACACACAGGCTGGGCGCTGCACCGCCGGGCAGAGCTCCTTGTCCTTTCAGGACCCGTTATCTCAAGATTTCCTATCAAGCCACAGTTTCCCAGCCTCTGTGCATGCTGGGAAACCTCTGtctatgcaggagggaataaaatctaaggaacaagtgaccctggagaagtgctatgggcagaaaatataacaacaccaaaaataattttggaccgacttatgacggagccgtaagtggcgataagaaaagctgggacacacctgacccgtgaggctgatgggggaagGGCCAGTTTTGCCTGGCACATCCCACAGGGCTGCCATCCAACGTAGAAAACGCCAGTGTGGAGCATGCGCGGCTCTGGCCCAAAGCAACCATTGCAAGGTTCCTACGACTGACACCACAGAAAATCCTTTCCCCTTGATACTTATCTGGGTGGCGAAAGAGACAGGAGGTGGTGggactagaacccagagc
>gene=chr12_2044169-2045169; species=bosTau
--------------------------------------------------------------------------------------------------------------------------------------------------------------------------------------------------------------------------------------------------------------------------------------------------------------------------------------------------------------------------------------------------------------------------------------------------------------------------------------------------------------------
>gene=chr12_2044169-2045169; species=calJac
gcatctgatgggTAGTGGTCATTCACACACAGGCTGGGCACTCCACAGCTGGGCAGAACCCCCTGTCCCTTCAGGACCCGTTATCTCAAGATTTCCTATCCAGCCACAGTTTCCCAGTCTCTGTGCATGCTGGGAAACC----TCTACACAGGAGGGAGTAAAACCTACGGAACTCGTGACCCTGGAGAAGTGCTATGGGCAGAAAATAT---AACATCAAAAATAATTCTGGACAGATTTATGATGGAGCCGTAAGTGGCAATAAGAAAAGCTGGGACACACTTGACCCGTGAGGCTGATGGGGGAAGGGCCAGCTCTGCCTGGTACATCCCAGAGGGCTGCCGTCCAGAGGAGAAAATGCTGCCGTGGAGCACACACGGCACTGGCCTGAAGCAGCCATTGCAAGGTTTCTACGATAAACACGATAGAAAATCATTTCCCCTTGACACTCACCTGGGTGGAGAAAG----AGGAGATGGTGggactagaactcagagc
>gene=chr12_2044169-2045169; species=canFam
[truncated: 2,672,352 more chars]
