# Supplementary material for: Combining phylogenetic footprinting with motif models incorporating intra-motif dependencies
Source: BMC Bioinformatics. 2017 Mar 1;18:141. doi: 10.1186/s12859-017-1495-1 (PMC5333389; doi:10.1186/s12859-017-1495-1)
Supplement: Supplementary file 2 — Sequence data. This archive contains data files of alignments of the ChIP-seq positive regions and negative control regions for each of the 35 TFs in FASTA format. (ZIP 83763.2 kb) [file 12859_2017_1495_MOESM2_ESM.zip › SP2/SP2_(SC-643)_pos.txt]

>gene=chr20_3869823-3870009; species=hg19
TTCTCTTCCTCCGCGGAACCCGGATCCCCTCCTCCACCACCCTCTCCCCGCCCCGTCACGATAGCCTCTCATTGGACGGAGGCACGGTCAATCCTCCTCGAGTTAGGGAGCCGACTGGACGCGAGGCCTTTGGGCCGTCCCCAGCCTCGTCGGATTGGCTTCCTGCGCGTTGGCGCAACGGAAGAG
>gene=chr20_3869823-3870009; species=bosTau
TCCA---CCTCCGCCCAGCCAGGATCCCCTCCCCCGCCGTCCTCTCTCCGCCCCGTCCTGGGAGCTTTTCATTGGACGGAGGCGCGGTCGATTCGCCTCGAGTAAGAGAGCCGATTGGACAGGAGGCCGTCGGGCCGCCCCCAACCAGCTTGGATTGGCTTGCTTCGCGTTGGCGCAACGGAAGAG
>gene=chr20_3869823-3870009; species=calJac
TTCTACTCCTCCGCGGAACCCGGATCCCCTCCTCCAACAGCTTCT-CCCGCCCAGTCACGGGAGCCTCTGATTGGACAGGGATACGGTCAATCCTCATCTAGTTAGGGAGCCGATTGGACGCGAGGCCTTCGGGCCGCCTCCAGCCTCGTCGGATTGGCTTCCTGCGCGTTGGCGCAACGGAAGAG
>gene=chr20_3869823-3870009; species=canFam
-TCT---CAGCGGCCGAGCGCGGATCCCCTCCCCCGCCGCTCTCCCCCCGCCCCGGCCCGGGAGCCTTTCATTGGACGGAGGCGCGGTCGATCCGCCTCGAGGGAGGGAGACGATTGGGCGCGAGGCCGTCGTGCCGCCCCCGGCCTATGCGGATTGGCTTGCTGCGCGTTGGCGCAACGGAAGAG
>gene=chr20_3869823-3870009; species=equCab
TTCT---CCTCCGCCGAGCACGGATCCCCTCCCCCGCCACTCTCCCACCGCCCCGGCTTGGGAGCCTCTCATTGGACGGAGGGGCGGTCGATCCGCCTCGAGTCCGGTAGCTGATTGGACACCAGGCCTTCGGGCCGCCCCCGGCCTGCTTGGATTGGCTTGCTGCGCGTTGGCGCGACGGAAGAG
>gene=chr20_3869823-3870009; species=gorGor
TTCTCTTCCTCCGCGGAACCCGGATCCCCTCCTCCACCACCCTCTCCCCGCCCCGTCACGATAGCCTCTCATTGGACGGAGGCACGGTCAATCCTCCTCGAGTTAGGGAGCCGACTGGACGCGAGGCCTTTGGGCCGTCCCCAGCCTCGTCGGATTGGCTTCCTGCGCGTTGGCGCAACGGAAGAG
>gene=chr20_3869823-3870009; species=panTro
TTCTCTTCCTCCGCGGAACCCGGATCCCCTCCTCCACCACCCTCTCCCCGCCCCGTCACGATAGCCTCTCATTGGACGGAGGCACGGTCAATCCTCGTCGAGTTAGGGAGCCGACTGGACGCGAGGCCTTTGGGCCGTCCCCAGCCTCGTCGGATTGGCTTCCCGCGCGTTGGCGCAACGGAAGAG
>gene=chr20_3869823-3870009; species=papHam
TTCTCCTCCTCCGCGGAAGCAGGATCCCCTCCTCCACTACCCTCTCCCCGCCCCGTCATGGGAGCCTCTCATTGGACGGGGGCATGGTCAATCCTCCTCGAGTTAGGGAGTCGATTGGACGCGAGGCCTTCGGGCCGCCCCCAGCCTCGTCGGATTGGCTTCCTGCGCGTTGGCGCAACGGAAGAG
>gene=chr20_3869823-3870009; species=ponAbe
TTCTCTTCCTCCGCGGAACCCGGATCCCCTCCTCCACCACCCTCTCCCCGTCCCGTCACGGGAGCCTCTCATTGGACGGAGGCACAGTCAATCCTCCTCGAGTTAGGGAGCCGACTGGACGCGAGGCCTACGGGCCGTCCCCAGCCTCGTCGGATTGGCTTCCTGCGCGTTGGCGCAACGGAAGAG
>gene=chr20_3869823-3870009; species=rheMac
TTCTCCTCCTCCGCGGAACCAGGATCCCCTCCTCCACCACCCTCTCCCCGCCCCGTCACGGGAGCCTCTCATTGGGCGGGGGCATGGTCAATCCTCCTCGAGTTGGGGAGTCTATTGGACGCGAGGCCTTCGGGCCGCCCCCAGCCTCGTCGGATTGGCTTCCTGCGCGTTGGCGCAACGGAAGAG
>gene=chr20_30311365-30311588; species=hg19
CAACCGCCCTCCCCCGGGGGCGCCCCCTAGACCTTCCTGAGAGGAGGGGCCTCGCCCCCGGCGGTCCGCCCCAGCGCAGCCAATCAGCGAGCCCAGCCGGCACGGAAGCGGGACGGCGAAGGCTCCTATTGGGCGCAACGGCTGTCACGCACAGGGGAGGCGGCGCTCTCACCTGCGAGCCCCGCGAGCCGTGGGGGGCCACATCCCCCTTCATCGGCCCGGT
>gene=chr20_30311365-30311588; species=bosTau
CAACCGCTCTCCCTCAGGGGCGCCCCCTAGACCTTTCTGGGAGGTGGGGTCTcgcccccggcggcccgccccggcgTAGCCAATCAATGAGCCCAGGTAGCACGGAAGCAGAACGGCGAGGGCTCCCATTGGGCGCAGCGCCTGCCACGCACAGGAGAGGCGGCGCTCTCACCTGCGAGCCCCGCGAGCCGTGGGGGGCCACATCCCCCTTCATCGGCCAGGT
>gene=chr20_30311365-30311588; species=calJac
--ACCGCCCTCCCCCAGGGGCCCCCCCTAG-CCTTCCTGGGAGGAGGGGTCTCACCCCCGGCGG-CCGCCCCAGTGCAGACAATCAGCGAAACCCTGCTGCAAGGAAGCGAAACGGTGAAGGCTCCCATTGGGCGTAGCGGCTGTCACGCACAGGGGAGGCGGCGCTCTCACCTTCGAGCCCCGCGAGCCGTGGGGGACCACATCCCCCTTGGTCGGGCTGGT
>gene=chr20_30311365-30311588; species=canFam
CAACTGCTCTCCCTCAGGGGCGCCCCCTAGCCCTTTCAGGGAGGAGGGGTCTcgcccccggcggcccgccccggcgcAGCCAATCAGCGAGCCCAGTCGGCACACAAGCGGGACGGCGAGGGCTCCCATTGGGCGCCGCGCCTGCCACGCACAGGGGAGGCGGCGCTCTCACCTGCGAGCCCCGCGAGCCGTGGGGGGCCACATCCCCCTTCGTCGGCCAGGT
>gene=chr20_30311365-30311588; species=equCab
CAACCGCTCTCCCTCAGGGGCGCCCCCTAGACCTTTCTGGGAGGAGGGGTCTCGCCCCCGGCGGCCCGCCCAGGCGGAGCCAATCAGCGAGCCCAGACGGCACAGAAGCGGAACGGC-AGGGCTCCCATTGGGCGCACCGCCTGCCACGCACAGGGGAGGCGGCGCTCTCACCTGCGAGCCCCGCCAGCCGTGGGGGGCCACATCCCCCTTCATCGGCCAAGT
>gene=chr20_30311365-30311588; species=gorGor
CAACCGCCCTCCCCCG-GGGCGCCCCCTAGACCTTTCTGAGAGGAGGGGCCTCGCCCCCGGCGCTCCGCCCCAGCGCAGCCAATCAGCGAGCCCAGCCGGCACGGAAGCGGGACGGCGAAGGCTCCTATTGGGCGCAACGGCTGTCACGCACAGGGGAGGCGGCGCTCTCACCTGCGAGCCCCGCGAGCCGTAGGGGGCCACATCCCCCTTCATCGGCCCGGT
>gene=chr20_30311365-30311588; species=panTro
CAACCGCCCTCCCCCGGGGGCGCCCCCTAGACCTTTCTGAGAGGAGGGGCCTCGCCCCCGGCGGTCCGCCCCAGCGCAGCCAATCAGCGAGCCCAGCCGGCACGGAAGCGGGACGGCGAAGGCTCCTATTGGGCGCAACGGCTGTCACGCACAGGGGAGGCGGCGCTCTCACCTGCGAGCCCCGCGAGCCGTGGGGGGCCACATCCCCCTTCATCGGCCCGGT
>gene=chr20_30311365-30311588; species=papHam
CAACCGCCCTCCCCCGGGGGCGCCCCCTAGACCTTTCTAGGAGGAGGGGCCTCGCCCCCGGCGGTCCTCCCCAGCGCCGCCAATGAGCGAGCCTAGCCGGCACGGAAGCGGGACGGCGAAGGCTCCTATTGGGCGCAGCGGCTGTCAGGCACAGGGGAGGCGGCGCTCTCACCTGTGAGCCCCGCGAGCCGTGGGGGGCCACATCCCCCTTCATCGGCCGGGT
>gene=chr20_30311365-30311588; species=ponAbe
CAACCGCCCTCCCCCGGGGGCGCCCCCTAGACCTTTCTGAGAGGTGGGGCCTCGCCCCCGGCGGTCCGCCCCAGCGCAGCCAATCAGCGAGCCCAGCCGGCACGGAAGCGGGACGGCGAAGGCTCCTATTGGACGCAGCGGCTGTCACGCACAGGGGAGGCGGCGCTCTCACCTGCGAGCCCCGCGAGCCGTGGGGGGCCACATCCCCCTTCGTCGGCCCGGT
>gene=chr20_30311365-30311588; species=rheMac
CAACCGCCCTCCCCCGGGGGCGCCCCCTAGACCTTTCTAGGAGGAGGGGCCTCGCCCCCGGCGGTCCTCCCCAGCGCCGCCAATCAGCGAGCCTAGCCGGCACGGAAGCGGGACGGCGAAGGCTCCTATTGGGCGCAGCGGCTGTCAGGCACAGGGGAGGCGGCGCTCTCACCTGTGAGCCCCGCGAGCCGTGGGGGGCCACATCCCCCTTCATCGGCCCGGT
>gene=chr20_33872499-33872801; species=hg19
CCTCCCAGGTTCCCCTCACACCAGCTTACCAAGTAACCAGTAACAAGCTCCGCACGCGGCGACTGTACCTTGGACTCCCTAAAAAGGTTTCCGTTTCCACTTCCGTCCAGGGAGACTTCCGGGAGAGCCCGGCGCTCCCCGCCACGCATCCAGCCCCTCTACCTCCGGCCTCCGGCGGACTCTATGGTCGCGAGCGGTCTGGGCGCGACCCCGCCTGGCCCCACGCCTAGCCTGCTCGCGTTCATTCATTCATTATTCATTCAGGAGCTTTTTAGGAGCTGTCATCGACCTAGACCTCCGGC
>gene=chr20_33872499-33872801; species=bosTau
CCTTCCGGTGTCCAGCCACAACCGCTCACCAGGTAAAC----GCAACCTCCACACGAGGCAACAAC-CCTCCTCTCCCCTCTGTAGGTTTCCGTTTCCGCCTCCACCCTAGGGGATTTCCGACAGAGCGAGGCGCACGCCTCCACGCATGCGGCTACTCTAGCTCCAACCCCGCGCGGACTCTATGGTTGTAAGTGATCCGGTCCAGACCCCTCCTGGCCCCGCCTCCAGAAAGCTCTCATTCACTCTTTTATCATTCATTCAGGAGCTTTGTAGGAGGAACAACAGACAGAGACTTGT-GC
>gene=chr20_33872499-33872801; species=calJac
----CCAGGCTCCCGTCACACCAGCTCACCAAATAACC----GCAAGCTCGACACGCGACGACTGAACCTCAGACTCCCTAGAAAGGTTTCCGTTTCCACTTCCGCCCGGGGAGACTTCCGGGAGAGCTC-------------ACGCATGCGGCCCTCCTACGTCCGGTCTCCGGC-----------------------------CGACCCCGCCTGGCCCCACCCCCAGCCCGCTCGCGTTCTCTTATTCATTATTTATTCAGGAGCGTTTTAGGAGCTGTCATCGACCTAGACCTCTGGC
>gene=chr20_33872499-33872801; species=canFam
CCTTCCGGCGTCCCTCCACACCAGCTCGCCAGCCGAC-----GCAGCCCCCGCACGCGGCTACAGCTTCGGCTCGGTCCTGAGCAGGTTTCCGTTTCCGCCTCCGCCCAGGGAGACTTCCGGGAGAGCTCGGCGCCC-CGGCCACGCAGGCGGCCACCGTAGCCCCACCCCCAGGAGGACTCGAAGGTCTCGAGCGGTCGGGTCGGGACCCCACCTGGCCCCGCCCCAAGCACGCTCTCATTCATCCATCCCTCGTTCATTCAGGAGCTTTTTCGGAGATACAACTGACCGAGACCTGTGGC
>gene=chr20_33872499-33872801; species=equCab
CCTTTCGGGCTCCTTCCACACGGGCTCACCAAATAACC----GCTACCTCCTCACGCGGCAAGACCTCCCTCTCTGCCTGAGGTAGGTTTCCGTTTCCGCCTCCGCTCCGGGAGACTTCCGGAAGAGCATGGCGCACGCCGCCACGCATGCGGTCACTCTAGCTCCAGCCCCGGGATGACTCTATGGTTGCAAACGGACTCGTCGCAACCCCGCCTGGCCCGCCCCCCTTCATGCTTGCAGTGCATCATTTATCATTCACTCGGGACGTTTTCAG---------------GAGACCTGTGGC
>gene=chr20_33872499-33872801; species=gorGor
CCTCCCAGGTTCCCCTCACACCAGCTCACCAAGTAACCAGTAACAAGCTCCGCACGCGGCGACGGTACCTTGGACTCCCTAAAAAGGTTTCCGTTTCCACTTCCGTCCAGGGAGACTTCCGGGAGAGCCCGGCGCTCCCCGCTGCGCATCCAGCCCCTCTACCTCCGGCCTCCGGCGGACTCTATGGT------------------------------------------------------------------------------------------------------------------
>gene=chr20_33872499-33872801; species=panTro
CCTCCCAGGTTCCCCTCACACCAGCTTACCAAGTAACCAGTAACAAGCTGCGCACGCGGCGACTGTACCTTGAACTCCCTAAAAGG-TTCCCGTTTCCACTTCC-TCCAGGGAGACTTCCGGGAGAGCCCG---------------------------------------------------------CGCGAGCGGTCTGGGCGCGACCCCACCTGGCCCCACCCCTAGCCTGCTCGCGTTCATTCATTCATATTTCATTCAGGAGCT-----------GTCATCGACATAGACCTCCGGC
>gene=chr20_33872499-33872801; species=papHam
CCTCCCAGACT-CCCTCACACCAGCTCACCAACTATCC----ACAAGCTCCGCACGCGGCGACTGTACCTTGGACTCTCTAAAAAGGTTTCCGTTTCCACTTCCGCCCAGGGAGACTTCCGGGAGAGCCTGGCACGCCCCGCCACGCATCCAGCCCCTCTACCTTCGGCCTCCGGGGGACTCTATGGTCGCGAGAAGTCTGGGCGCGACCCCGCCTGGCCCCATCCCCAGCCTGCTCGCGCTCATTCATTCATTATTCATTCAGAAGCTTTTTAGGAGCTGTCATCGACCTAGACCTCCGGC
>gene=chr20_33872499-33872801; species=ponAbe
CCTCCCAGGTTCCCCTCACACCAGCTCACCAAGTAACCAATAACAAGCTCCGCACGCGGCGACTGTACCTTGGACTCCCTAAAAAGGTTTCCGTTTCCACTTCCGTCCAGGGAGACTTCCGGGAGAGCCCGGCCCTCCCCGCCACGCATCCAGCCCCTCTACCTCCAGCCTCCGGCGGACTCTATGGTCGCGAGCGGTCTGGGCGCGACCCCGCCTGGCCCCACCTCTAGCCTGCTCGCGTTCATTCATTCATTATTCATTCAGGAGCTTTTTAGGAGCTGTCATCGACCTAGACCTCCGGC
>gene=chr20_33872499-33872801; species=rheMac
CCTCCCAGACT-CCCTCACACCAGCTCACCAACTATCC----ACTAGCTCCGCACGCGACGACTGTACCTTGGACTCCCTAAAAAGGTTTCCGTTTCCACTTCCGCCCAGGGAGACTTCCGGGAGAGCCTGGCACGCCCCGCCACGCATCCAGCCCCTCTACCTTCGGCCTCCGGGGGACTCTATGGTCGCGAGAAGTCTGGGCGCGACCCCGCCTGGCCCCACCCCCAGCCTGCTCGCGCTCATTCATTCATTATTCattccgaagctttttaggagctgtcatcgacctagacctccggc
>gene=chr20_37063900-37064208; species=hg19
GTCTGCAGATTTCGAGAGATGGGGTGCGGTGGCGTGCGATggcgaaggacggcgagggacggcgaaggacTGAGGCCACACGACAAGGAAGCTACGCTCGTTTCGCGCCGGCGGAAATACAGACGAGAGCGCGAGCTGCGGCCTAGAGCGGTAGGAACCGACGCGAGCAGTCCTGCAGCGTCCCCTGGCGGAGCGGAGGCTCAACGCCAGACTCTGGAGGACTTGGGATAATTTTCGAAAACTATCTGGAAGTTTAGAAGTAAACTTCTCCCACTTGCTTTGCTTTTCTGTTTGTTCTGAAGATGTTC
>gene=chr20_37063900-37064208; species=bosTau
GTCCGCGGATGCGTGCAGATGGCGC-----------------------------GGGATCCACGACGAACCGTGGACAAAGAGGTAAGAACCACCTCACGCACAGCGACGGCGGAAATGCAGTTGAA-GCGGGGCTTGCGGCCTAGAGCGAGTGGATCCCGCGCAACCGGTTTTGCAGCGCCCTCTTGTGGAGCGGA-GTCCAAGTTCTGCGTCTGCGTGACTGGG--TAATTTCCAGAAGCAGCCCGGAATTTTGGCAGTAACGTTTCCTCACCTGCTCTGCTTTTCTTTGTGTTCTG-------TT
>gene=chr20_37063900-37064208; species=calJac
GTCTGCAGATTTCGAGAGATGGCGTGCGGTGGCTTGCGAT----------AGCGCGGGACAGCGAAGGACCGCGACCACAAGACCAGGAAACTACACTCGTTTTGCGCAGGCGGAAATACAGATGAGAGCGCGAACCGCGGCCTAGAGCGGGTTGAACCGACGCAAGCAGCCCTGCAGCGTCCCCTGGCGAAGCGGA-GCTCAACTTCAAACTCCGGAGGACTTGGGATGATTTCCGAAAGCAGTGTAGAAGTTTAGAAGTAAACTTCCCTCACTTGCTTTGCTATTCTGTTTGTTCTGAAGATGTTC
>gene=chr20_37063900-37064208; species=canFam
GCCTGAGGATTGCGGCAGACGGA---------C-----------------CCGGGTGGCCCGGGACCG----ACGCGA----GCCGCGAGGCTCCTCCCGCCCGGCGCCCGCCGAAAGGCAGCGGGA-GCGCGGGCTGCGGCCTAGAGCGGGCGGATCCCGCGCGCGCGGTCCTGTCGCGCCCCCTGGTGGCGGGGA-GGTCGAATTCTGACTCCGTGGGGCTTGCGATAATTTTCAAGAACAGCCTGAAATTTTGGAAATAACATTCTCTCACTTATATTGCTTTTCTCTTTAT--TG-------TT
>gene=chr20_37063900-37064208; species=equCab
GTCTGAAGATTTTGGGGGGATGGTGCCGAAGAC-----------------CGCGAAACCGCGCCAGAGGAGGCCGCCATAGAACAGGAAACCGCTTCGCGCTCAGCGCCGGCGGAAATGCAGCCGAG-GCGCGACCTGCGGCCTAGAGCGGGCGGCTCCCGCACGCGTAGTCCTGCGGCGGCCCCTGGCGGAATGGA-GGTCAAATTCGTTCTCTGGAAGAC--GGAATGATTTGCGAAAGCAGTCTGGACTTTGGGAAATAACATTCCCTCACTT-TTTTGCTTTTCTGTTTGTTCTG-------TT
>gene=chr20_37063900-37064208; species=gorGor
GTCTGCAGATTTCGAGAGATGGGATGCGGTGGCGTGCGATGGCGAAGGACGGCGAGTGACGGCGAAGGACTGAGGCCACACGACAAGGAAGCTACGCTCGTTTCCCGCTGGCGGAAATACAGACGAGAGCGCGAGCTGCGACCTAGAGCGGTAGGAACCGACGCGAGCCGTCCTGCAGCGTCCTCTGGCGGAGCGGAGGCTCAACTCCAGACTCTGGAGGACTTGGGATAATTTTCGAAAACTGTCTGGAAGTTTAGAAGTAATCTTCTCCCACTTGCTTTGCTTTTCTGTTTGTTCTGAAGATGTTC
>gene=chr20_37063900-37064208; species=panTro
GTCTGCAGATTTCGAGAGATGGGGTGCGGTGGCGTGCGATggcgaaggacggcgagggacggcgaaggacCGAGGCCACACGACAAGGAAGCTACGCTCGTTTCGCGCCGGCGGAAATACAGACGAGAGCGCGAGCTGCGGCCTAGAGCGGTAGGAACCGACGCGAGCAGTCCTGCAGCGTCCCCTGGCGGAGCGGAGGCTCAACGCCAGACTCTGGAGGACTTGGGATAATTTTCAAAAACTATCTGGAAGTTTAGAAGTAATCTTCTCCCACTTGCTTTGCTTTTCTGTTTGTTCTGAAGATGTTC
>gene=chr20_37063900-37064208; species=papHam
GTCTGCAGATTTCGAGCGATGGGGTGCGGTGGCTTGTGATGCTGTGTGATAGCGAGGGACGGCGAAAGACCGAGGCCACACGACTAGCAAGCTACACTGGTTTCGCGCCGGCGGAAATACAGATGAGAGCGCGAACTGCGGCCTAGAGCGCAAGGAACCGACGCGAGCAGCCCTGCAGCGTCCTCTGGCGGAGCGGA-GCTCAACTCCAGACTCTGGAGGACTTGGGATAAATTTCGAAAACAGCCT---------GATGTAATCTTCTCCCTCTTGCTTTGCTTTTCTGTTTGTTCTGAAGATGTTC
>gene=chr20_37063900-37064208; species=ponAbe
GTCTACAGATTTCGAGAGAAGGGgtgcggtggcgtgcgatggcgAGGGACGGCGAGACACGGCGAAAGACTGAGGCCACAAGACAAGGAAGCTACCCTCATTTCGCGCCAGCGGAAATACAGATGAGAGCGCGAGCTGCGGCCTAGAGCGGAAGGAA-CGACGCAAGCAGCCCTGCAGCGTCCCCTGGCGGAGCGGAGGCTCAACTCCAGACTCCGGAGGACTTCGGATAATTTTCGAAAACTATCTGGAAGGTTAGAAGTAATCTTCTCCCACTTGCTTTGCTTTTCTGTTTGTTCTGAAGATGTTC
>gene=chr20_37063900-37064208; species=rheMac
GTCTGCAGATTTCGAGCGATGGAGTGCGGTGGCTtgtgatggtgtgtgatAGCGAGGGACGGCGAAAGACCGAGGCCACACGACTAGCAAGCTACACTGGTTTCGCGCCGGCGGAAATACAGATGAGAGCGCGAACTGCGGCCTAGAGCGGAAGGAACCGACGCGAGCAGCCCTGCAGCGTCCTCTGGCGGAGCGGA-GTTCAACTCCAGACTCTGGAGGACTTGGGATAAATTTCGAAAACAGCCTGGAAGTTTAGAAGTAATCTTCTCCCACTTGCTTTGCTTTTCTGTTTGTTCTGAAGATGTTC
>gene=chr20_37075122-37075416; species=hg19
AAATATTTTCTGGGTAAATGGATGGGTGAGTGAACTCATGAAGGGATGCTCCATTAGATGAACGCTTGGATAAAGGGCGTTAGTGGAGGGACAGAATTGCAGCTCCGTCCTCCCAGGGGGCGCTGCAGGCACGTCTGCTTGGGCAGGGGCCCGGCGGAAGCGCCGCTCTAGGCTGCAGCCGCGCCCCCAGCCGTATTTCCGCGGGCGCTGAGCACTAGAGAGAGCGTCTTGTGGCTGCGGCCTGCCCCTCAGCCTCCTCCGCGCGGTTACCCCTGTACCCGCCGCCATCCGTCC
>gene=chr20_37075122-37075416; species=bosTau
-----------------------------------------------------------------------GAATGGAATATTTGGCGGGTC--AGTTTCAACTCCGATCCACTAGGGGGCGCGAAGAGACTGCTAGCGCGGGGTCCATCCGGGGATT--CGCCGCTCTAGGCCCTAGCTCGTCTCTCAACTGCAGTTCCGCCAGCGCCCGACGATGGAGGGTGGGTCCTG--------AACCGTCCAGCATCTTC--TCACGTCGTCCAGTTTGA-CCTGCAGCCGACATTCC
>gene=chr20_37075122-37075416; species=calJac
--------------------GACAGGTGGGTGAACTCATGAAGGGATGCTCCTTTATATGAATGCTTGG--AAAGGGCTTTAGTAAAGGGACATAATTGCAGCTCCGTCCGGACAGGGGGCGCTGCATGCACGTCTG-----------------------------------------------------------------------------------------------------------------------------------------------GCCGCCATCCGTCC
>gene=chr20_37075122-37075416; species=canFam
aaatattttccggatgaatggacggatgggtgcaaagatgtagggatgCTT-------------------------GCGGTCCGGGCCGCTC-GATTTGCACCTCCTATGCACGAGGGGGCGCGAACAGCCCGC--GCGCGGGTGCAGCTCC-GCAGA--CGCGGCTCTCGGCCGCAGCCCGCGCTGCAGGTGCCTTTCGGCCGGCGCTGGGTGGTGGAGGGTGT-CCCTGCGGCTGCGAGCCGGGCCGCAGCGTC--TCCTCCTGTCCCCGCCG----------CGACGGTCC
>gene=chr20_37075122-37075416; species=equCab
AAACGTTTTCtggataaagggatggatggatgggaagatggagggatgttt-------------------------ggatACTTGGCAAGTCAGATTTTCAGCTCCGATCCTCTAGGGGGCGCAAAGGGACTGCATGCGCAGGTTCGGCCCAGGGAGA--CACGGCTCTCCGCCGCAGCCTGAGCGCCAGCCGCATTTCCTCCGGCGCAGGGCGGTGGGGGCCGTGTCCTGATCTTGTGAACCATCCCGCAGCTTC--TCGCGCCGTCCCTTCTGA-CCCGTCGCCGACAGTTC
>gene=chr20_37075122-37075416; species=gorGor
AAATATTTTCTGGGTAAATGGATGGGCGAGTGAACTCATGAAGGGATGCTCCATTAGATGAACGCTTGGATAAAGGGCGTTAGTGGAGGGACAGAATTGCAGCTCCGTCCTCCCAGGGGGCGCTGCAGGCACGTCTGCGTGGGCAGGGGCCCGGCGGAAGCGCCGCTCTAGGCTGCAGCCGCGCCCCCAGCCGTATTTCCGCGGGCGCTGAGCACTAGAGAGAGCGTCTTGTGGCTGCGGCCTGCCCCTCAGCCTCCTCCGCGCGGTTACCCCTGTACCC--------------
>gene=chr20_37075122-37075416; species=panTro
AAATATTTTCTGGGTAAATGGATGGGTGAGTGAACTCATGAAGGGATGCTCCATTAGATGAACGCTTGGATAAAGGGCGTTAGTGGAGGGACAGAATTGTAGCTCCGTCCTCCCAGGGGGCGCTGCAGGCACGTCTGCTTGGGCAGGGGCCCGGCGGAAGCGCCGCTCTAGGCTGCAGCCGCGCCCCCAGCCGTATTTCCGCGGGCGCTGAGCACCGGAGAGAGCGTCTTGTGGCTGCGGCCTGCCCCTCAGCCTCCTCCGCGCGGTTACCCCTGTACCCGCCGCCATCCGTCC
>gene=chr20_37075122-37075416; species=papHam
AAATATTTTCTGGGTAAATGGATGGGTGGGTGAACTCATGAAGGGATGCTCCTTTAGATGAACGCTTGGATAAAGGGCGTTAGTAGAGGGACAGAATTGCAGCTCCGTCCGGCCAGGGGGCGCTGCAGGCACGTCTGCGCAGGTAGGGGCCCGGCGGAAGCGCCGCTCTAGGCTGCAGCCGCGCCCCCGACCGTATTTCCGCTGGCGCAGAGCACCAGAGAGGGGATCTTGTGGTTGCAGACTGCTCTTCGCCCCCCTCCGCGAGGTTACCCCTGTACTCGCCGCCATCCATCC
>gene=chr20_37075122-37075416; species=ponAbe
AAATATTTTCTGGGTAAATGGGTGGGTGAGTGAACTCATGAAGGGATGCTCCTTTAGATGAACGCTTGGATAAAGGGCGTTAGTGGAGGGATAGAATTGCAGCTCCGTCCTGCCAGGGGGCGCTGCAGGCACGTCTGCGCAGGTAGGGGCCCGGCGGAAGCGCCGCTCTAGACTGCAGCCGCGCCCCCAGCCGTATTTCCGCGGGCGCTGAGCACTGGAGAGAGCGTCTTGTGGCTGCGGCCTGCACCTCAGCTTCCTCCGCACGGTTATCCCTGTACCCGCCGCCATCCATCC
>gene=chr20_37075122-37075416; species=rheMac
AAATATTTTCTGGGTAAATGGATGGGTGGGTGAACTCATGAAGGGATGCTCCTTTAGATGAACGCTTGGATAAAGGGCGTTAGTAGAGGGACAGAATTGCAGCTCCGTCCGGCCAGGGGGCGCTGCAGGCACGTCTGCGCAGGTAGGGGCCCGGCGGAAGCGCCGCTCTAGGCTGCAGCCGCGCCCCCAGCCGTATTTCCGCTGGCGCAGAGCACCAGAGAGAGAGTCTTGTGGTTGCAGACTGCTCTTCGCCCCCCTCCGCGAGGTTACCCCTGTACTCGCCGCCATCCATCC
>gene=chr20_43991760-43991947; species=hg19
GCCCCGCCCCTCCGCTGCTTTCCCCGGAAACGTTTCTTTCCTACGCAGCCGCTCCTGCCGCCGTGGTCGCTGGAGCTTTGCCTCTCTAGGCCGGCAGCGCCTCTCCTCCATGGTCCTGTCTGTCAGCGCTGTTTTGGGAGCCCGCCGGTGAGGCCGGGCCACGCTCAGACACTTCGATCGTCGAGTC
>gene=chr20_43991760-43991947; species=bosTau
GCCCCGCCCCTCCA-------CCCCGGAAACGCTTCCTTCCTACGCAGCCGCTACACCCGCTGCAGCCGGTGGACCTTTGCCTCTCTAGGCCAGTAGGGCCTCTCCTCCATGGTCCTGACTGTCAGCACCGTTTCGGTAGCTAGTCGGTGCGGCTGGGCCGCGCTCGGACGCTTCGATCCTCGAGAC
>gene=chr20_43991760-43991947; species=calJac
GCCCTGCCCCTCCGCTGTTTTCCCCGGAAACGCTTCTTTCCTACGCGGCCGCTCCAGCAGCTGCGGTAGCTGGCATTTTGCCTCTCTAGGCCAGCAGCGCCTCTCCTCCATGGTCTTGTCTGTCGGCGCTGTTTTGGTAGCCCACGGGTGAGGCCGGGCCATACTCAGAGACTTCGATCGTC--GTC
>gene=chr20_43991760-43991947; species=canFam
GCCCCGCCCCTCCACCGCCATCCCCGGAAACGCTTCTTTCCTACGCCGTCGCGGCTGGAGCCGTGGTCGCTGGATCTTTGCCTCTCTAGGCCGCTAGGGCTTCTCCTCCATGGTCCCGTCTGTCGGCGCTGTCTTGGGGGCTAGCAGGTGAGGCTGGGCCGCACTCGGACGCTTCGACCCTCGAGTC
>gene=chr20_43991760-43991947; species=equCab
GCCCCGCCCCTCCACCGCCGTCCCCGGAAACGCTTCCCTCCTAC---------GCTGCAGCTGCCGTCGCTGGCGCTTTGCCTCTCTAGGCCGGCAGGGCTTCTCCTCCATGGTCGTGTCTGTCAGCCGTGTTTCGGAGGCCAGCAGGTGAGGGTGGGCCGCCCTCGGACGCTTCGATCCTCGAGTC
>gene=chr20_43991760-43991947; species=gorGor
GCCCCGCCCCTCCGCTGCTTTCCCCGGAAACGTTTCTTTCCTACGCAGCCGCTCCTGCCGCTGTGGTCGCTGGAGCTTTGCCTCTCTAGGCCGGCAGCGCCTCTCCTCCAT-GTCCTGTCTGTCAGCGCTGTTTTG-GAGCC-GCCGGTGAGGCCGGGCCACGCTTAGACACTTCGATCGTCGAGTC
>gene=chr20_43991760-43991947; species=panTro
GCCCCGCCCCTCCGCTGCTTTCCCCGGAAACGTTTCTTTCCTACGCAGCCGCTCCTGCCGCTGTGGTCGCTGGAGCTTTGCCTCTCTAGGCCGGCAGCGCCTCTCCTCCATGGTCCTGTCTGTCAGCGCTGTTTTGGGAGCCCGCCAGTGAGGCCGGGCCACGCTCAGACACTTCGATCGTCGAGTC
>gene=chr20_43991760-43991947; species=papHam
GCCCCGCCCCTCCGCAGCTTTCCCCGGAAACGCTTCTTTCCTACGGAGTCGCTCCCGCCGCTGCGGTCGCTGGAGCTTTGCCTCTCTAGGCCGGCAGCGCTTCTCCTCCATGGTCATGTCTGTCAGCGCTGTTTTGGGAGCCAGCGGGTGAGGCCGGGCCACGCTCGAACACTTCGATCGTCGAGTC
>gene=chr20_43991760-43991947; species=ponAbe
GCCCCGCCCCTCCGCTGCTTTCCCCGGAAACGTTTCTTTCCTACGCAGCCGCTCCTGCCGCTGTGGTCGCTGGAGCTTTGCCTCTCTAGGCCGGCAGCGCCTCTCCTCCATGGTCCTGTCTGTCAGCGCTGTTTTGGGAGCCCGCCGGTGAGGCCGGGCCACGCTCGGACACTTCGATCGTCGAGTC
>gene=chr20_43991760-43991947; species=rheMac
GCCCCGCCCCTCCGCAGCTTTCCCCGGAAACGCTTCTTTCCTACGGAGTCGCTCCCGCCGCTGCGGTCGCTGGAGCTTTGCCTCTCTAGGCCGGCAGCGCCTCTCCTCCATGGTCATGTCTGTCAGCGCTGTTTTGGGAGCCAGCGGGTGAGGCTGGGCCACGCTCGAACACTTCGATCGTCGAGTC
>gene=chr20_44441027-44441287; species=hg19
AATGGTTAGCGTTTTCCAACGGCCACCAATTCGCTACGGATTCGTTAGTTAATGGCAGCATCATCTACCAATCGGTTGTCAGAAGCGGGATTCTGCCGCCCAATAGCGGTGCGCCAGTGGGTAGGTCTAGCAGTGGCGCAGCAATAGAGCGCTCCGGAGCGTCTCATTGGCTGGATCAAACCCAAGCGAGCCATTGATTGGTCGACGCCCCCAGAGGGTTACAATTCAAACGCGGGCGGGCGGGCCCGCAGTCCTGCAGT
>gene=chr20_44441027-44441287; species=bosTau
AATGGTTGGCGTTTTCCAAAGGCGACCAATCTATTACAGGTTCGTTAATCAATGACAGCCTCTTCTGCCAATCGCCAGTGAGAAGCCCGATTCCGTCGCCCAATAGTGGTACGCTGGTAGA-GGGTCTAGCGGTTGCGCGATGACATAGCACTCTGGAGTGCCCCATTGGCTGGATCAAACCCAAGCGAGCCACTGATTGGTTAACGCTGCCGGAGGGTTACAATTCAAACGCGGGCGGGCGGGCCCGCAGCCCTGCAGT
>gene=chr20_44441027-44441287; species=calJac
AATGGTCAGCGTTTTCCAAAGGTTTCCAATGTGCTACGGATTCGTTAGTTAATGGCAGCCTCGTCTACCAATCGACTGTCAGAAGCGGGATCCTGCCGCCCAATACTGGTGCGCCGGTGGGTAGGTCTAGTAGTGACGCAGCGACAGAGCGCTCCGGCGCGTCCCATTGGCTGGATCAAACCCAAGCGAGCCACTGATTGGCCGATGCCCACAGAGGGTTACAATTCAAACGCAGGCGGGCGGGCCCGCAGCCCTGCAGT
>gene=chr20_44441027-44441287; species=canFam
AATGGTCGGCGTTTTCCAAAGGCCACCACTCCGCCGCGGAGTCGTTAGTTAATGACAGCCTCTTCTGCCAATCGCCCTTCAGAAGCAGGTTCCCGCCGCCCAATAGTGCTGCGCCGGGGGGCGGGCCTAGCAGTTGCGCGGTGACAGAGCGCCCCGGCGCGCCCCATTGGCTGGATCAAACCCAAGCGAGCCGCTGATTGGCCGGTGCTGCCGGAGGGTTACGATTCAAAcgcgggcgggcggg-ccccggccccgcAGT
>gene=chr20_44441027-44441287; species=equCab
AATGGTCGGCGTTTTCCAAAGGCCACCAATCCGCTACACACTGGTTGGTTAATGGCGGCCTCTCCTGCCAATCGCCCCTCAGAAGCAGAATCCCGTCGCCCAATAGCGATGCGCTGGTGGGTGGGTCTAGCAGTTGCGCGGTGACAGGGCGCTCTGGCGCGCCCCATTGGCTGGATCAAACCCAAGCGGCCCTCTGATTGGCCAGCGCTGCCGGAGAGTTACAATTCAAACGCGGGCGGCCGGGCCCCCAGCCCTGCAGT
>gene=chr20_44441027-44441287; species=gorGor
AATGGTTAGCGTTTTCCAAAGGCCACCAATTCGCTACGGATTCGTTA-TTAATGGCAGCATCGTCTACCAATCGGTTGTCAGAAGCGGGATCCTGCCGCCCAATAGCGGCGCGCCAGTGGGTAGGTCTAGCAGTGGAGCAGCAATAGAGCGCTCCGGAGCGTCCCATTGGCTGGATCAAACCCAAGCGAGCCACTGATTGGTCGACGCCCCCAGAGGGTTACAATTCAAACGCGGGCGGGCGGGCCCGCAGTCCTGCAGT
>gene=chr20_44441027-44441287; species=panTro
AATGGTTAGCGTTTTCCAA-GGCCACCAATTCGCTACGGATTCGTTAGTTAATGGCAGCATCGTCTACCAATCGGTTGTCAGAAGCGGGATCCTGCCGCCCAATAGCGGTGCGCCAGTGGGTAGGTCTAGCAGTGGCGCAGCAATAGAGCGCTCCGGAGCGTCCCATTGGCTGGATCAAACCCAAGCGAGCCATTGATTGGTCGACGCCCCCAGAGGGTTACAATTCAAACGCGGGCGGGCGGGCCCGCAGTCCTGCAGT
>gene=chr20_44441027-44441287; species=papHam
AATGGTTAGCGTTTTCCAAAGGCCACCAATCCGCTACGGATTCGTTAGGTAATGGCAGC-CCGTCTACCAATCGGCTGTCAGAAGCGAGATCCTGCCGCCCAATAGTGGTGCGCCGGTGGGTAGGTCTAGCAGTGGAGCAGCGACAGAGCGCTCCGGCGCGTCCCATTGGCTGGATCAAACCCAAGCGAGTCACTGATTGGTCGACGCCCCCAGAGGGTTACAATTCAAACGCGGGCGGGCGGGCCCGCAGCCCTGCAGT
>gene=chr20_44441027-44441287; species=ponAbe
AATGGTTAGCGTTTTCCAAAGGCCACCAATCCGCTATGGATTCGTTGGTTAATGGCAGCCTCGTCTGCCAATCGGCTGTCAGAAGC-GGATCCTGCCGCCCAATAGCGGTGCGCCAGTGGGTAGGTCTAGCAGTGGCGCAGCAACAGAGCGCTCCGGACCGTCCCATTGGCTGGATCAAACCCAAGCGAGCCACTGATTGGTCGACGCCTCCAGAGGGTTACAATTCAAACGCGGGCGGGCGGGCCTGCAGCCCTGCAGT
>gene=chr20_44441027-44441287; species=rheMac
AATGGTTAGCGTTTTCCAAAGGCCACCAATCCGCTACGGATTCGTTAGTTAATGGCAGC-CCGTCTACCAATCGGCTGTCAGAAGC-GAATCCTGCCGCCCAATAGTGGTGCGCCGGTGGGTAGGTCTAGCAGTGGAGCAGCGACAGAGCGCTCCGGCGCGTCCCATTGGCTGGATCAAACCCAAGCGAGTCACTGATTGGTCGACGCCCCCAGAGGGTTACAATTCAAACGCGGGCGGGCGGGCCCGCAGCCCTGCAGT
>gene=chr20_44485957-44486291; species=hg19
GTTCAATGCTGCAGGCCCTGCACACCCGCTCCGCGGAAGACGCGGAGACATACACAGAACCTGACTCTTCCGGCAGATTGCCCTAGTAACCGGAAGTCTCCTGCAGACCCCGGGAAGGAGGAATCTAGGTTATGATTGGTCAGGACTCCTGTCAGTCCGCTGGTGGCTGTGGCCCTCTTTCTCTAGCAATTGGAGAAAATGAATGCCAATCTGCGAATCCTGTGTGTGACTGGATATGTCGCTGAGGAGGCGGAACCTCGGGACTGGATAATATGGACTGAGTGTCATTTCCCCTGTCAGATAGCAAATACACCCCCTTCCTCTTGTAACCCGG
>gene=chr20_44485957-44486291; species=bosTau
GTTCACCGCTGCCGGCACGGG-CGCTCGCTGGGGGGCACACGCGGACACCTGAACAGAACGCGCAGCCTCGGGAGGA-CGCTTAAATAACCGGAAGTCTCCCTCAGGCCATAAGAAAGAAGGATCCTCTTTGTGATTGGTCGGTGCTCCTGTCAGTCTTCGGATGGGCGCGCCCATCTCTCTCTTGCAATTGAGGAAAATG-------------------------------------------------------------------------------------------------------------------------------------
>gene=chr20_44485957-44486291; species=calJac
GTTCAATGTTGCCGGCCCTGCACACCCGCTGCGCGGAACACGCGAAGACATACACAGAACCTGGCGCTTCCGGCAAACTGCTTTAGTAACCGGAATTCTCCTGCAGATCACTGGAAGGTGGAATCTAGGTTATGATTGGGCAGAACTCCTGTCAGTCTTCTGGTGGGTGTGGCCCTCTTTCTCTAACAATTGGAGAAAATGAATGCCAGTCTGCTTATCCTGTGTGTGACTGGATGTGCCGGTGAGGGGGCGGAACCTCGGGACTAGATAATAAGGACTGAGTGTCATTTCCCCTGTCTGATAGCAAAGACACCCCCTTCCTCTTGTAATGCGG
>gene=chr20_44485957-44486291; species=canFam
GTTCACGGCGGCCAGCCAGAA-CACCCGCTGAG-CGGACACGAGGAGACCCGCACTGAACGCCGACCTTCCGGCAGCTTGCTCCAGTAACAGGAAATCGCCTCAAGGCCCCAAGAAAGAGGGGTCCAAGTTATGATTGGTCGGCCCTCCTGTCAGTCTTCGCGAGAGGCGGGCTAGCTTTCTCTAGCGATTGGAGAAAATGAGTGCCAGTCTGGGAATACCGTGTGTGATTGGATGTAACTGTGAGGGGGCGGAACCCAG-GGCTGAATAATAAGAGCTGAGCGTCATTTCCCCTGTGAGAAAGCAAAGACGCCCCCAGACCCCTA-AGCCCTC
>gene=chr20_44485957-44486291; species=equCab
GATCACTGCTGCCAGCCGGGG-CACTCGCTGGACCTGACACGCCTAGACTCATACGGAGCGCGCAGCTTCCGGCAGATTGCCTGAGTAACCGGAAATCCCCTGCGGACCCTGAGAAAACGGGAGGCAGATTATGATTGGTCGGTGGTCCTGTCAGTCTTC-----AGGC-------CTTTCTCTAACGATTGGAAAAAATGAATGCCAGTCTGGGAATCCCATATGTGATTGAATGCGATAGTAAGGGGGCGGAGCCCTG-GGACTGATGATAAGGGTTGACTGCCATCTCCCCTGTCAGACAGCAAAGACGCCCCCAGTCCCTTGTAAACCTC
>gene=chr20_44485957-44486291; species=gorGor
GTTCAA-GCCGCAGGCCGT-CACACCCGCTTCGCGGAAGACGCGGAGACACACACAGAACCTGACTCTTCCGGCAGATTGCCCTAGTAACCGGAAGTCTCCTGCAGACCCCGGGAAGGCGGAATCTAGGTTATGATTGGTCAGGACTCCTGTCAGTCCGCTGGTGGC-GTGGCCCTCTTTCTCTAGCAATTGGAGAAAATGAATGCCAATCTGCGAATCCTGTGTGTGACTGGATATGTCGCTGAGGAGGCGGAACCTCGGGACTGGATAATATGGACTGAGTGTCATTTCCCCTGTCAGATAGCAAATACACCC-CTTCCTCTTGTAACCCGG
>gene=chr20_44485957-44486291; species=panTro
GTTCAATGCTGCAGGCCCTGCACACCCGCTCCGCGGAAGACGCGGAGACATACACAGAACCCGACTCTTCCGGCAGATTGCCCTAGTAACCGGAAGTCTCCTGCAGACCCCGGGAAGGAGGAATCTAGGTTATGATTGGTCAGAACTCCTGTCAGTCCGCTGGTGGCTGTGGCCCTCTTTCTCTAGCAATTGGAGAAAATGAATGCCAATCTGCGAATCCTGTGTGTGACTGGATATGTCGCTGAGGAGGCGGAACCTCGGGACTGGATAATATGGACTGAGTGTCATTTCCCCTGTCAGATAGCAAATACACCCCCTTCCTCTGGTAACCGGG
>gene=chr20_44485957-44486291; species=papHam
GCTCAAGGCTGCCGGCCCTGAACACCCGCTCCGCGAAAGACGCGGAAACATACACTGAACCTGACGCTTCCGGTAGATTGCCTTAGTAACCGGAAGTCTCCTGCAGACCCCGGGAAGGCGGAACCTAGGTTATGATTGGTCAAGACTCCTGTCAGTCCGCTGGTGGCTGTAGCCCTTTTTCTCTAGCAATTGGAGACAATGAATGCCAATCTGCGAATCCTGTGTGTGACTGGATATGTCGCTGAGGGGGCGGAACCTCGGGACTGGATAATATGGACTGAGTGTCATTTCCCCTGTCAGATAGCAAATACACCCCCTTCCTCTTGTAACCCGG
>gene=chr20_44485957-44486291; species=ponAbe
GTTCAATGCTGCGGGCCCTGCACACCCGCCCCGCGGAAGACGCGGAGACATACACAGAACTTGACTCTTCCGGCAGATCGCCCTAGTAACCGGAAGTCTCCTCCAGACCGCGGGAAGGCGGAATCTAGGTTGTGATTGGTCAGGACACCTGTCAGTCTGCTGGTGGCTGTGGCCCTCTTTCTCTAGCAATTGGAGAAAATGAATGCCAATCTGCGAATCCTGTGTGTGACTGGATATATCGCTGAGGGGGCGGAACCTCGGGACTGGATAATATGGACTGAGTGTCATTTCCCCTGTCAGATAGCAAATACACCCCCTTCCTCTTGTAACCGGG
>gene=chr20_44485957-44486291; species=rheMac
GCTCAAGGATGCCGGCCCTGAACACCCGCTCCGCGGAAGACGCGGAAACATACACTGAACCTGACGCTTCCGGTAGATTGCCCTAGTAACCGGAAGTCTCCTGCGGACCCCGGGAAGGCGGAACCTAGGTTATGATTGGTCAAGACTCCTGTCAGTCCGCTGGTGGCTGTAGCCCTTTTTCTCTAGCAATTGGAGACAATGAATGCCAATCTGCGAATCCTGTGTGTGACTGGATATGTCGCTGAGGGGGCGGAACCTCGAGACTGGATAATATGGACTGAGTGTCATTTCCCCCGTCAGATAGCAAATACACCCCCTTCCTCTTGTAACCCGG
>gene=chr20_44509628-44509879; species=hg19
TGAAGGGAAGCCCCGGAGCTCCAGCTTCAAGGCTCAGCTCTCCCAGATGCAAGTATCTTTACCTCCAGCCAGCTCCTTGTAACCCTGGCAACACGGCCCGCCCGCGAATCGTCACGCTACGATTGGTCCGTGGTGCTAAAGCCTGAAAGCGAATTCCTCAGACATTGGTCCGAGTCACTGCGATGCTGACGCTGTGGTTGGTGAGTTTGGATGTCAGTCAGAGTCGGAGGCAGGGTCAAATAGGGAGAAAT
>gene=chr20_44509628-44509879; species=bosTau
AGATGTGTGGTTCCGCAGTTTCAGCTTCAGGGTTCAGCTCCAAAGGATGCTAGTGTCTTCACCGCCAGCCAGCCCCTCGTAACCCTGGTAACAGCGCCCGCCCACAAGTTACCGGGCTATGATTGGTCGT-TGCCACAAAGTCCTAAAGCGAATTCCTCAGGCATTGGCCTGAGTCACGG-GAAGCTGGCACCGCGGTTGGTGAGCCTAGAGGTCAGTCAGAGTCAGAGGCAGGGTCAAATAGGGAGAAAT
>gene=chr20_44509628-44509879; species=calJac
AGGAGAGGGGCTGCAGAGCTCCAGCCTCAAAGATCAGCTCTCCCAGACGCAAGTATCGTTACCGCCAGCCAGCCCCTCGTAACCCTGGCAATAC-----------AAATCATCGCGCTACAATTGGTCCGTAGCACTAAAACCTGAAAGCGAATTCCTCAGACATTGGCCCGAGTCACTGCGATGCTGATGCCGTGGTTGGTGAGTTTGGAGGTCAGTCAGAGTCGGAGGCAGGGTCAAATAGAGAGAAAT
>gene=chr20_44509628-44509879; species=canFam
--ACGCGGGGCTGCGGAGTTCCAGCCTCCCGGCTCCGCTCTCTAGGATCCCGGTGTCCTCGCCGCCAGCCAGCCCCTCGTAACCCTGGGAACAGCGCCCGCCCACAGATCGCCGGGCTACGATTGGTCTA-GGCCCCAAAGGCCGAACGCGAACTCTTCAGGCATTGGCCCGAGTCTCGGCGAAGCTGGCGCCGCGGTTGGTGAGCCTAGAGGTCAGTCAGAGTCAGAGCCAGGGTCAAATAGGGAGAAAT
>gene=chr20_44509628-44509879; species=equCab
GGAATCCAGGCTCGAGAGTTCCTGTCTCAGGGCTCAGCTGGCAGGAACAAGAGCGTCCTCACCGCCAGCCAGCCCCTCGTAGCCCTGGTAACGG--CTCTGCCACGAGTCGCCAGGCTGCGATTGGTCCG-TGCGCCAAAGGCCGAACACGAACTCCTCAGGCGTTGGCCCGAGTCACGG-GAAGC-GGCGCCGCGGCTGGTGATCCTAGAGGTCAGTCACAGTCAGAGGCAGGGTCAAATAGGGAGAAAT
>gene=chr20_44509628-44509879; species=gorGor
TGAAGGGAGGCCCCGGAGCTCCAGCTTCAAGGCTCAGCTTTCCCAGATGCAAGTATCTTTACCTCCAGCCAGCGCCTTGTAACCCTGGCAACACGGCCCGCCCGTGAATCGTCACGCTACGATTGGTCCGTGGCGCTAAAGCCTGAAAGCGAATTCCTCAGACATTGGTCCGAGTCACTGCGATGCTGACGCTGTGGTTGGTGAGTTTGGATGTCAGTCAGAGTTGGAGGCAGGGTCAAATAGGGAGAAAT
>gene=chr20_44509628-44509879; species=panTro
TGAAGGGAGGCCCCGGAGCTCCAGCTTCAAGGCTCAGCTCTCCCAGATCCAAGTATCTTTACCTCCAGCCAGCTCCTTGTAACCCTGGCAACACGGCCCGCCCGCGAATCGTCACGCTACGATTGGTCCGTGGCGCTAAAGCCTGAAAGCGAATTCCTCAGACATTGGTCCGAGTCACTGCGATGCTGACGCTGTGGTTGGTGAGTTTGGATGTCAGTCAGAGTCGGAGGCAGGGTCAAATAGGGAGAAAT
>gene=chr20_44509628-44509879; species=papHam
TGAAGGGAGGCCCCAGAGCTCCAGCTTCAAGGCTCGGCTCTCCCAGATGCAAGTATC------------------CTTGTAACCCTGGCAACACTGCCCGCCCGCGAATCCTCGCGCTACGATTGGTCCATGGTGCTAAAGCCTGAAAGTGAATTCCTCAGACATTGGCCCGAGTCACTGCGATGCTGACACCGTGGTTGGTGAGTTTGGATGTCAGTCAGAGTCGGAGGCAGGGTCAAATAGGGAGAAAT
>gene=chr20_44509628-44509879; species=ponAbe
TGAAGGGAGGCCCCAGAGCTCCAGCTTCAAGGCTCAGCTCTCGCAGATGCAAGTATCTTTACCTCCAGCCAGCTCCTTGTAACCCTGGCAACACGGCCCGCCCGCGAATCGTCACGCTACGATTGGTCCGTGGCGCTAAAGCCTGAAAGCGAATTCCTCAGACATTGGTCCGAGTCACTGTGATGCTGACGCTGTGGTTGGTAAGTTTGGATGTCAGTCAGAGTCGGAGGCAGGGTCAAATAGGGAGAAAT
>gene=chr20_44509628-44509879; species=rheMac
TGAAGGGAGGCCCCAGAGCTCCAGCTTCAAGGCTCGGCTCTCCCAGATGCAAGTATCGTTACCGCCGCCGAGCCCCTTGTAACCCTGGCAACACTGCCCGCCCGCGAATCCTCGCGCTACGATTGGTCCATGGCGCTAAAGCCTGAAAGTGAATTCCTCAGACATTGGCCTGAGTCACTGCGATGCTGGCACCGTGGTTGGTGAGTTTGGATGTCAGTCAGAGTCGGAGGAAGGGTCAAATAGGGAGAAAT
>gene=chr20_61557721-61558024; species=hg19
GCTCCCGAGGGCGGCCCAAGCGGCGGCCGGCTCTTCTACCCGGCGCCCGGGACGCCACTTACCGCAGGCCGCAGGCCTCTAGGGTCTCGCAGCCATTTCCCCGAACGCCGCGGAGTGGGCGGACGGCCACCGAGATGGCGCGGGGCTAGAgcggcgcccccgcgcggcgggcggAGGACGAGACCGGCCACCGAGACGCTGCGGGGCTAGAGCGGAGCCCGGGCTGCGAAGCCCGGCCCCGGACTGCGCGCATGCGCCCGTCTTTCATACCTGCACTCCGGACGCGCCCTTCGGGTCTGCACT
>gene=chr20_61557721-61558024; species=bosTau
tcccacgcg---gtccc--gcgggcggccgcccctacgcccagcgccccggccgccACTCACCGTGGGCCGCAAGCCTCCAGGGTTTCGCAGCCATTTCCCCGAGCGCCGCAGAGTGGGCGGGCGGCCACCGAGACGC--GTGAGGTAGAGGGGC-CGCCCGCGCTCTCAGTGGAAGAC---GCTGGCCACCGAGACGCCG-GGGG-TAGACGGGCCGCCGCAACCCGAGCAgcgccccggcgcggcgggcggAAGCC----------------GGCCCAGGCCCA------------GCCCT
>gene=chr20_61557721-61558024; species=calJac
gctcccgagggcggcccAAGCGGCGGCCAGCTCCTCTACCCGGCGCACGGGACGCCACTTA-------CCGCAGGCCTCTAGGGTCCCGCAGCCACTTCCCCGAACGCCGCGGAATGGGCGGCCGGCCACCGAGACGGCTTGGGGCTAGAGCGGCGCCCCCGCACGGCGGGCGGAGGACGAGGCAGGCCACCGAGACGCTGCGAGGCTAGAGCGGCGCCCGGGCTGGGAAGCCCGGCCCCGCACTGCGCGCATGCGCCCGCCTTCCCTGCCGGCACTCCGGGAGCGCCCTTCGGATGTGCACC
>gene=chr20_61557721-61558024; species=canFam
gcccccgcgtgcgcccc--gcggagcccgcccccccccGGCGGC----CGGGCGCCACTCACCGCGGGTCGCAGGCCTCCGGGGTCCCGCAGCCATTTCCCCGAGCTCCGCGGGGCGGGAGGGCGGCCACCGAGACGC---GGGGCTAGAgcggc-cggccgcgccccgagcGGAGGAG----------------------------------------------------------------------------------------------------------------------------
>gene=chr20_61557721-61558024; species=equCab
CCCCCCGAATGCGGCCG--GCGGCAGTCGGCCCCTCCGCCCGGC-------GCCCCACTCACCACGGGGCGCAGGCCTCTAGGGTCTCGCAGCCATTTCCCCGAGCGCCACGGGACAGGCGGGCGGCCACCGAGACAT--GGGGGCTAGAGGGGC-CGCCCGCGCTCCGAGCGGAAGCG-GAGCCAGCCACCGAGACACCG-GGTGCTAGAGAggcccccgcgccccgagcggcgcccccgcgTGGCGAGCGAACG---GAGGTCAGGCTCCGCGCCTTGCGCGCATGC---------GCCCT
>gene=chr20_61557721-61558024; species=gorGor
GCTCCCGAGGGCGGCCCAAGCGGCGGGCGGCTCTTCTACCCGGCGCCCGGGACGCCACTTACCGCAGGCCGCAGGCCTCTAGGGTCTCGCAGCCATTTCCCCGAACGCCGCGGAGTGGGCGGACGGCCACCGAGATGGCGCGGGGCTAGAgcggcgcccccgcgcggcgggcggAGGACGAGACCGGCCACCGAGACGCTGCGGGGCTAGAGCGGAGCCCGGGCTGCGAAGCCCAGCCCCGGACTGCGCGCATGCGCCCGTCTTTCATACCTGCACTCCGGACGCGCCCTTCGGGTCTGCACT
>gene=chr20_61557721-61558024; species=panTro
GCTCCCAAGGGCTGCCCAAGCGGCGGCCGGCTCTTCTACCCGGCGCCCGGGACGCCACTTACCGCAGGCCGCAGGCCTCTAGGGTCTCGCAGCCATTTCCCCGAACGCCGCGGAGTGGGCGGACGGCCACCGAGATGGCGCGGGGCTAGAgcggcgcccccgcgcggcgggcggAGGACGAGACCGGCCACCGAGACGCTGCGGGGCTAGAGCGGAGCCCGGGCTGCGAAGCCCGGCCCCGGACTGCGCGCATGCGCCCGTCTTTCATACCTGCACTCCGGACGCGCCCTTCGGGTCTGCACT
>gene=chr20_61557721-61558024; species=papHam
GCTCCCAAGGGCGGCCCAAGAGGCAGCCGGCTCCTCTACCCGGCGCCCGGGACGCCACTTACCGCAGGCCGCAGGCCTGTAGGGTCTCGCAGCCATTTCCCCGAACGCCGCGGAGTGGGCGGCCGGCCACCGAGACGGCGCGGGGCTAGAGCGGCGCCCCCGCGCGGCAGGCGGAGGACGAGGCCGGCCACCGAGACGCTGCGGGGCTAGAGCGGCGCCCAGGCTGGGAAGCCTAACCCCGTACTGCGCGCATGCGCCCGTCTTCCCTACCTGCACTTCGGGTGCGTCCTTTGGGTCTGCACT
>gene=chr20_61557721-61558024; species=ponAbe
GCTCCCGAGGGCGGCCCAAGCGGCGGCCGGCTCTTCTACCGGGCGCCCGGGACGCCACTTACCGCAGGCCGCAGGCCTCTAGGGTCTCGCAGCCATTTCCCCGAACGCCGCGGAGTGGGCGGCCGGCCACCGAGATAGCGCGGGGCTAGAgcggcgcccccgcgcggcgggcggAGGACGAGACCGGCCACCGAGACGCTGCGGGGCTAGAGCGGCGCCCGGGCTGGGAAGCCCGGCCCCGGACTGCGCGCATGCGCCCGTCTTCCATACCTGCACTCCGGACGCGCACTTCGGGTCTGCACT
>gene=chr20_61557721-61558024; species=rheMac
GCTCCCAAGGGCGGCCCAAGAGGCAGCCGGCTCCTCTACCCGGCGCCCGGGACGCCACTTACCGCAGGCCGCAGGCCTGTAGGGTCTCGCAGCCATTTCCCCGAACGCCGCGGAGTGGGCGGCCGGCCACCGAGACGGCGCGGGGCTAGAGCGGCGCCCCCGCGCGGCAGGCGGAGGACGAGGCCGGCCACCGAGACGCTGCGGGGCTAGAGCGGCGCCCAGGCTGGGAAGCCTAACCCCGTACTGCGCGCATGCGCCCGCCTTCCCTACCTGCACTTCGGGTGCGTCCTTTGGGTCTGCACT
>gene=chr10_5931905-5932236; species=hg19
GCCCCTCGACCGCCGCTGCTCCGCGGGGACTCGGGGAGCTCGAAGGAACTCTGGGAAAGTTTCCCGCTCCGCCCCGGCCCGAGCGGAAGCGCGGATGGGGCGTGGCCCGGTAGCTGTGGCCGCGCCCCCACCGATTGCGCATTTCGATTGGCGTTAGTGGCCGTCCGTCAGCACGCCCCCTCCGGTCTCGCGTCCCGATTGGTCGCGGGGGCCGTCAGTCCGGCTCCGGCGGCGGGCGCTTCCCGGGGCTGCGGCGGGGCGGAGCTCGCGGAGGAAGTCGGCGGGCGTCTCGGGCTCCAGGTCCCGGCCAGAGGAGGAGCTCGCTGCCGGG
>gene=chr10_5931905-5932236; species=bosTau
ccccgcgggccgcggcccctcc-----GAGTCCCTAAGCTCGGAGGAACTCTGGGAAAGTTATGCTCGCCCCTTCCACCCTGGCGGAAGCGCAGAGGGGGCGGGGCCTGCTAGCTGTAGC----------GCGGTTGAGCGTCCCGATTGGCCGCCGCAGCAGTCCGTCAGTGCA-CCCTTCCTCTTGCGTGCTTCAATTGGTCGGGGATGCATTCCGTC-AGCGTCGGCGGCGGGCTCTTCGCGGCCCTGCGGCGGGGCGGAGCTGGTGGAGGAAGTCCACGGCCTGCAGGGGCTCCCACTGCCCCTGGGAAGC----------------
>gene=chr10_5931905-5932236; species=calJac
GCCCCTTGACGGCCGCAGCTCCGCGGGGACCCGGGGAGCTCGAAGGAACTCTGGGAAAGTTTCTCGCTCCTCCCCTGCCCGAGCGGAAGCGCAGATGGGGCGTGGCTCGATA-CAGTGGACTCGCCTCCACCAATTGCGCATTTCTATTGGCCATAGGGACCGTCCGTCAGCACCCCCCCTCCGGTCTCGAGTTCCGATTGGCCATGGGGGCCGTCTGTCCGGCTCCGGCGGCGGGCGCTTCCCGGGGCTGCGGCGGGGCGGAGCTCGCGGAGGAAGTCAGCGGCCGTCTCGGGTTCCTAGTCCCGACCAGAGGAGGAGCTCGCTGCCGGG
>gene=chr10_5931905-5932236; species=canFam
gcccc---------------cg-----gggcTCGGGAGCTCGGAGGAACTCTGGGAAAGTTTC-CTCGCCGCCTCGGCCCCGGCGGAAGCGCGGACGGGGCGGGGCCT-TCGGCGGCCGCCGCGCCCCCTGGGGAGGCGCGTTCCTATTGGCCGCCGCGGCCGTCCGTCAGCACGCCCCCTCCGCCTGC-CGCTCCGATTGGACGCGCGGGCGGTCCGTC-AGCCCCGGCGGCGGGCTCTTCCCGGGGCTGCGGCGGGGCGGGGCTGGCGGAGGAAGTCGGCGGCCTGCTCGGGCTGG-----------------------CGCTGCCTGG
>gene=chr10_5931905-5932236; species=equCab
---------------------------------------------------------------------------------------------------------------------------------------------------------------------------------------------------------------------------------------------------------------------------------------------------------------------------------CGCTGCCTAG
>gene=chr10_5931905-5932236; species=gorGor
GCCCCTCGACAGCCGCCGCTCCGCGGGGACTCGGGGAGCTCGAAGGAACTCTGGGAAAGTTTCCCGCTCCGCCCCGGCCCGAGCGGAAGCGCGGATGGGGCGTGGCCCGGTAGCTGTGGCCGCGCCCCCACCGGTTGCGCATTTCGATTGGCGTTAGTGGCCGTCCGTCAGCACGCCCCCTCCGGTCTCGCGTCCCGATTGGTCGCGGGGGCCGTCTGTCCGGCTCCGGCGGCGGGCGCTTCCCGGGGCTGCGGCGGGGCGGAGCTCGCGGAGGAAGTCGGCGGTCGTCTCGGGCTCCAGGTCCCGGCCAGAGGAGGAGCTCGCTGTCGGG
>gene=chr10_5931905-5932236; species=panTro
gccccTCGACAGCTGCCGCTCCGCGGGGACTCGGGGAGCTCGAAGGAACTCTGGGAAAGTTTCCCGCTCCGCCCCGGCCCGAGCGGAAGCGCGGATGGGGCGTGGCCCGGTAGCTGTGGCCGCGCCCCCACCGATTGCGCATTTCGATTGGCGTTAGTGGCCGTCCGTCAGCACGCCCCCTCCTGTCTCGCGTTCCGATTGGTCATGGGGGCCGTCTGTCCGGCTCCGGCGGCGGGCGCTTCCCGGGGCTGCGGCGGGGCGGAGCTCGCGGAGGAAGTCGGCGGGCGTCTCGGGCTCCAGGTCCCGGCCAGAGGAGGAGCTCGCTGCCGGG
>gene=chr10_5931905-5932236; species=papHam
GCCCTTCGACAGCCGCGACTCCGCGGGAACCCGGGCAGCTCGAAGGAACTCTGGGAAAGTTTCCCGCTCAGCCCCGGCCCGAGCGGAAGCGCAGATGGGGCGTGGCCCGGTAGCAGTGGCCGCGCCCCCATCGATTGCGCATTTCGATTGGTCTTAGGGGCCGTCCGTCAGCACGCCCCCTCCGGTCTCGTGTCCCGATTGGTCACAATGGCCGTCTGTCTGGCTCCGGCGGCGGGCGCTTCCCGGGGCTGCGACGGGGCGGAGCTCGCGGAGGAAGTCGGCGGGCGTCTCGGGTTCCAGGTCCCGGCCAGAGGAGGAGCTAGCTGCTGGG
>gene=chr10_5931905-5932236; species=ponAbe
GCCCCTCGACAGCCGCCGCTCCGCGAGGACTCGGAGAGCTCGAAGGAACTCTGGGAAAGTTTCCCGCTCCGCCCCGGCCCGAGCGGAAGCGCAGATGGGGCGTGGCCCGGTGGCTGTGGCCGCGCCCCCAC-------------CGATTGGCGTTAGTGGCCGTCTGTCAGCACGCCCCCTCCGGTCTCGCGTTCCGATTGGTCACGGGAGCCGTCAGTCTGGCTCCGGCGGCGGGCGCTTCCCGGGGCTTCGGCGGGGCGGAGCTCGCGGAGGAAGTCGGCGGGCGTCTCGGGCTCCAGGTCCCGGCCAGAGGAGGAGCTCGCTGCCGGG
>gene=chr10_5931905-5932236; species=rheMac
GCCCTTCGACAGCCGCGACTCCGCG-GGACCCAGGCAGCTCGAAGAAACTCTGGGAAAGTTTCCCGCTCCGCCCCGGCCCGAGCGGAAGCGCAGATGGGGCGTGGCCCGGTAGCAGTGGCCGCGCCCCCATCGATTGCGCATTTCGATTGGCCTTAGGGGCCGTCTGTCAGCACGCCCCCTCCGGTCTCGTGTCCCGATTGGTCACAATGGCCGTCTGTCTGGCTCCGGCGGCGGGCGCTTCCCGGGACTGCGGCGGGGCGGAGCTCGCGGAGGAAGTCGGCGGGCGTCTCGGGTTCCAGGTCCCGGCCAGAGGAGGAGCTAGCTGCTGGG
>gene=chr10_13628747-13629032; species=hg19
TTTGGAACTCAACTAGCAGGTGCAGAGAGTACTACAAAGACCCGGGTTTCCGTCCACGTTCACGTAAACCTCCCTACGAGGGGAAACTACAGGCGCGCTGCCGGAGGGCGCCGCCAGTGGGCACTCACGCACAGCTGCTTTGGCCACCACAGGCGCCCCGGGCCACTCTCTTCCCTCATCTCTCTCATCCCAGCTTCCGCCGGAAGCGGCTCCTGTCAGTTGTTCTCAGGTGTTTGGGCTTGTTGTTCCGTATACTCAGTGGGTTCGCGGCCGCCGGCCCAGTGA
>gene=chr10_13628747-13629032; species=bosTau
TTTGCAACTGAAATAGTTGACATAGGTATA--------GACTCGTATTT---TCCATGTTTGTTCGTA--TTTCCGC-----GAAACTATAGGCACGCTGTCGGAGAGGGCCGCCAGGGGGCGCCGGCCCTCAGCGACTACGTAAATAATAGGAGCCCTGGAGCGCTCTTTCCCCTCCTCTCGCTTACCTCAGCTTCCGCCGGAAGCCGCC-CTGTCAGTTGTTCTCCGGTGTTTGGGCTGGT-------TGTGTGTAGTAGGTTAGTGGCGGCTGGCTGGGTGA
>gene=chr10_13628747-13629032; species=calJac
TTTGGAACTGAATTAGCAGGTGCAGAGGGTATTATTAAGACCCAGGTTTCAGTCCACGTTCACATAAACCTAT-----AGGGAAAACTGCAGGCACACTGCCGGAGGGCGCCGCCAGGTGGCACTCACGCACAGCTGCTTTGGCCACCACAGACGCCCCGGGGCGCTCTCTTCCCTCCTCTCGCTCATCCCAGCTTCCGCCGGAAGCGGCCCTTGTCTGTTGTTCTCAGGTGTTTGGGCTTGTTGGGCTGTATATTCAGTAGGTTTGCGGCCGCCGGCCCAGTAG
>gene=chr10_13628747-13629032; species=canFam
TCTGCTCCTGAACTAGCAGGTACAAGCAGG--------CGCTCCTGTTCCAGCCTCCTGTGAGGGGCA--GCTCTACT--AGTGAA--GCAGGCGCGCTGCCGGAGGATGCCGCCAGGGGGCGCGCGTCCACAGCCGCTTCGCCAGCCGCAGGGGCCCCGGGGCGCTCCCTCCGCTCCTCTCGCTCACGTCGGCTTCCGCCGGAAGCGGCTGCCGTCAGG---CGTCGGGGGTGCGAGCT----------TGGCGGGGGTGGGTCG-----------------GC
>gene=chr10_13628747-13629032; species=equCab
TTTGGACCTAAACTAGGAGGTACAAGCAGG--------GACTCCTGTTTTAGTCCAACTTCATTTGTA--TCTCTACT--AGGAAACTACAGGCGCGCTGCCGGAGGGCGCCGCCAGGAGGCGCTAATCCCCAGCGGCTGCGTCAACAGCAGGCGCCCCGGAGCGCTGTCTTCCCTCCTCTCGCTCACCCCAGCTTCCGCCGGAAGCGGCCGCTGTCAGT---CCTCCGGTGTTTGGACT----------TGTTTATAGTGGGTTGGCCGCGCCTGGCTGGGCGA
>gene=chr10_13628747-13629032; species=gorGor
TTTGGAACTGAACTAGCAG-TGCAGAGAGTACTATAAAGACCCGGGTTTCCGTGCACGTTCACGTAAACCTCTCTACGAGGGGAAACTGCAGGCGCGCTGCCGGAGGGCGCCGCCAGTGGGCACTCACGCACAGCTGCTTTGGCCACCACAGGCGCCCCGGGGCACTCTCTTCCCTCATCTCTCTCATCCCAGCTTCCGCCGGAAGCGGCCCCTATCAGTTGTTCTCAGGTGTTTGGGCTTGTTGTTCCGTATACTCAGTGGGTTCGCGGCCGCCGGCCCAGTGA
>gene=chr10_13628747-13629032; species=panTro
TTTGGAACTGAACTAGCAGGTGCAGAGAGTACTATAAAGACCCGGGTTTCCGTGCACGTTCACGTAAACCTCTCTACAAGGGGAAACTACAGGCGCGCTGCCGGAGGGCGCCGCCAGTGGCCACTCACGCACAGCTGCTTTGGCCACCACAGGCGCCCCGGGCCACTCTCTTCCCTCATCTCTCTCATCCCAGCTTCCGCCGGAAGCGGCCCCTGTCAGTTGTTCTCAGGTGTTTGGGCTTGTTGTTCCGTATACTCAGTGGGTTCGCGGCCGCCGGCCCAGTGA
>gene=chr10_13628747-13629032; species=papHam
TTTGGAACGGAACTAGCAGGTGCAGAGGGTACTATTAAGACCCGGGTTTCAGTCCACGTTCACGTAAACCTCTCTACGAGGGCAAACTACAGGCGCCCTGCCGGAGGGCGCCGCCAGGGGGCACTCACACACAGCTGCTTTGGCCACCACAGGCGCCCCGGGGCGCTCTCTTCCCTCCTCTCGCTCATCCCAACTTCCGCCGGAAGCGGC-CCTGTCAGTTGTTTTCAGGTGTTTGGGATTGTTGTACTGTATACTGAGTGGGTTCGCGGCCGCCGGCCGAGTGA
>gene=chr10_13628747-13629032; species=ponAbe
TTTGGAACTGAACTAGCAGGTGCAGAGAGTACTATAAAGACCCGAGTTTCCGTCCACGTTCACGTAAACCTCTCTACGAGGGGAAACTACAGGCGTGCTGCCGGAGGGCGCCGCCAGTGGGCACTCACGCACAGCTGCTTTGGCCACCACAGGCGCCCCGGGGCACTCTCTTCCCTCATCTCTCTCATCCCAGCTTCCGCCGGAAGCGGCCCCTGTCAGTTGTTCACAGGTGTTTGGGCTTGTTGTTCCGTATACTCAGTGGGTTCGCGGCCGCCGGCCGAGTGA
>gene=chr10_13628747-13629032; species=rheMac
TTTGGAACGGAACTAGCAGGTCCAGAGGGTACTATTAAGACCCGGGTTTCAGTCCACGTTCACGTAAACCTCTCTACGAGGGCAAACTACAGGCGCCCTGCCGGAGGGCGCCGCCAGGGGGCACTCACACACAGCTGCTTTGGCCACCACAGGCGCCCCGGGGCGCTCTCTTCCCTCCTCTCGCTCATCCCAACTTCCGCCGGAAGCGGC-CCTGTCAGTTGTTTTCAGGTGTTTGGGCTTGTTGTACTGTATACTCAGTGGGTTCGCGGCCGCCGGCCGAGTGA
>gene=chr10_71211075-71211294; species=hg19
CATCCCTTCTTGGTCCCCTCTAGGGCCCAGGGCAGCAGCCCCGCCCCTGGCCCGCCCCCTCCCAGACGCTAGGCAGCCGCGGCCTCCCATTGGCCGCCAGGGCTGGCAGGCTTCCCGGCTGGGGCTGTGATTGCCGCGCTCCAGTGTCAGTCCCGGAGAGAACGCCGGTGGCGGGGCTGGTAGCCCGGCAGCCGCAGGTGGGGCCACGAGCGCTGGCTG
>gene=chr10_71211075-71211294; species=bosTau
CCTGCCTT---GGCCTCCTCT-GGGTCCAGGGCCTCCGCCCCGCCCCAGGCCCGCCCCCTCCCCG----------------AGCGCCCATTGGCCTCTGGGGCTGGTTGG-TCCCGGGCCGGAGCTGTGATTGCAGCTCGCCGGTGTCAGTCCTCGAGCGAGCGCCGGTGGCGGGGCCGGCGGTCCGGCAGCCGCAGGTGGGGCTGCGGGCAGCG----
>gene=chr10_71211075-71211294; species=calJac
cctcccTCCTGGGTCCCCTCTCGGGCCCAGGGCAGTAGCCCCGCCCCTGACCCGCCCCCTGCTAGAGGCTGGGCCGCCGTGGCATCCCATTGGCCGCCGGTGCTGGCAGGCTCCCCGGCTGGGGCCGTGATTGCCGCGCGCCAGTGTCAGTCCCGGAGAGAACGGCGGTGGCGGGGCTGGTAGCCCGGCAGCCGCAGGTGGGGCCTCGGGCGCTGGCGG
>gene=chr10_71211075-71211294; species=canFam
cctcccct---cgcctccggc-gggtcccgggccgc-gccccgccccctgcccgccccctgcccgGGGCTGGGCCGCGGCTCGCGCCCATTGGCCGCCGA-GCCGGCTGG-TCCCGG-CCGGGGCTGTGATTGCGGCCAGCCCATGTCAGTCCCGGAgcgggcgcgggcggcggggcgcgccggctggcggccgcAGGTGGGGCTGCTCGCGGCG----
>gene=chr10_71211075-71211294; species=equCab
CCTCTCTT---CGCCTCCAGT-GGGTCCCGGGTCGCAgccccgcccccggcccgcccccTCCCAGAGGCTGGGCTGCTGCTCATGCGCATTGGCCGCCGGTGCTGGCTGG-TCCCGGCCCGGCGCTGTGATTGCAGCTCGCAGATGTCAGTCGCCGAGCGAGCGCCGGTGGCGGGGCGGGCCGGCAGGCAGCCGCAGGTGGGGCTGTTCACAGCT----
>gene=chr10_71211075-71211294; species=gorGor
CATCCCTTCTTGGTCCCCTCTAGGGCCCAGGGCAGCAGCCCCGCCCCTGGCCCGCCCCCTCCCAGAGGCTGGGCCGCCGCGGCCTCCCATTGGCCGCCAGGGCTGGCAGGCTTCCCGGCTGGGGCTGTGATTGCCGCGCTCCAGTGTCAGTCCC-GAGAGAACGCCGGTGGCGGGGCTGGTAGCCCGGCAGCCGCAGGTGGGGCCACGAGCGCTGGCTG
>gene=chr10_71211075-71211294; species=panTro
CATCCCTTCTTGGTCCCCTCTAGGGCCCAGGGCAGCAGCCCCGCCCCTGGCCCGCCCCCTCCCAGAGGCTGGGCCGCCGCGGCCTCCCATTGGCCGCCAGGGCTGGCAGGCTTCCCGGCTGGGGCTGTGATTGCCGTGCTCCAGTGTCAGTCCCGGAGAGAACGCCGGTGGCGGGGCTGGTAGCCCGGCAGCCGCAGGTGGGGCCACCAGCGCTGGCTG
>gene=chr10_71211075-71211294; species=papHam
CATCCCTTCTTGGTCCCCTCTAAGGCCCAGGGCAGCAGCTCCGCCCCTGGCCCGCCCCCTCCCAGAGGCTGGGCCGCCGCGGCCTCCCATTGGCCGCCAGGGCTGGCAGGCTTCCCGGCTGGGGCTGTGATTGCCGCGCGCCAGTGTCAGTCCCGGAGAGAACGCCGGTGGCGGGGCTCGTAGCCGGGCAGCCGCAGGTGGGGCCTCGAGCTCTGGCTG
>gene=chr10_71211075-71211294; species=ponAbe
TATCCCTTCTTGGTCCCCTCTAGGGCCCAGGGCAGCAGCCCCGCCCCTGGCCCG-CCCCTCCCAGAGGCTGGGCCGCCGCGGCCTCCTATTGGCCGCCAGGGCTGGCAGGCTTCCCGGCTGGGGCTGTGATTGCCGAGCGCCAGTGTCAGTCCCGGAGAGAACGCCGGTGGCGGGGCGGGTAGCCCGGCAGCCGCAGGTGGGGCCACGAGCGCTGGCTG
>gene=chr10_71211075-71211294; species=rheMac
CATCCCTTCTTGGTCCCCTCTAGGGCCCAGGGCAGCAGCTCCGCCCCTGGCCCGCCCCCTCCCAGAGGCTGGGCCGCCGCGGCCTCCCATTGGCCGCCAGGGCTGGCAGGCTTCCCGGCTGGGGCTGTGATTGCCGCGCGCCAGTGTCAGTCCCGGAGAGAACGCCGGTGGCGGGGCTAGTAGCCTGGCAGCCGCAGGTGGGGCCTCGAGCTCTGGCTG
>gene=chr10_96161989-96162238; species=hg19
ATAAATGAAATACATCAAGTGAATTTTTGCTAAGCGAGCAATACCCGCGCTTCGGTAAGAACTGTCACGCTTAGAGCGGGCCAACCAGCTTCCACCATCCAGATGGCGGATCCTAGATTGGCAGCCTGCGTCTCTCTAGCTACCGTCTCTATGGTTCGGGGAATCTCCAGGTCGGGGCTTGACCGGTCCGACTTTTGCGCGTGCGCGAGTCCTGGCGCGTGCCCGCCCTCAAGCAACTGTCCGACCCAG
>gene=chr10_96161989-96162238; species=bosTau
---GATATAGCACATCAAGTGAATTTTTGCTAAGGGAGCCATACCCGTGCTTCCCTAATGGCCGTCCTGTTTGGAGTGGGCCAACCAGCCTCCACTGTCCAGAGGGCTGATCCCAGATTGCCGGAGCGAGTCTCTCTAGCTACCGTCTCTATGGTTCGCGGAATCTCCAGGTCGGAGTTTGACCGGTCTGGCTTTTGCGCGTGCGCGAGCCCAGGCGCGTGCCCGCCCTCCTGCAACTGCCCGA--TTT
>gene=chr10_96161989-96162238; species=calJac
ATAAATGAAATACATCAAGTGAATTTTTGTTAAGCGAGCAATTCCCGCGCTTCTGTAAGAACTGTCAGGCTTGGAGCGGGCCAACCAACCTCCAACATCCAGATGGCGGATCCTAGATTGGCAGCCTGCGTCTCTCTAGCTACCGTCTCTATGGTTCGGGGAATCTCCAGGTCGGGGCTTGACCGGTCCGGCTTTTGCGCGTGCGCGAGTCCTAGCGCGTGCCCGCCCTCCCGCAACTGTCTGACCCTG
>gene=chr10_96161989-96162238; species=canFam
ATAAACTAAGTACGTCGAGGGACTTTTTGCTAAGGGAGGCAAGCCGGCGCCTCGGTAAGCACGGTCACGCTCGGAGCGAGCCAACCGGACTCCACCGTCCGGATGGCGGACCCCAGATTGGCGGAGCCGGCCCCTCTAGCTCCCGTCTCTATGGTTCGCGGGATCTCCAGGTCGGGGTTTGGCCCGGCCGGCGTTTGCGCGTGCGCGAGCTCCTGCGCGTGCCCGCCCTCCCGCAACTGCCCGA--CCC
>gene=chr10_96161989-96162238; species=equCab
ATAAATTAAGCACTTCAAGCGAATATTTGCTAAGTGAGCCATACCCGTGCTTCCGTAAGAATTGTCATGCTCGGAATGGACCAACCAGCCTCCACCATCCAGAT-GTAAATCCCAGATTGGCGGAGCCGGTCTCTCTAGCTACTGTCTCTATGGTTCGCGGAATCGCCCGGCCGCGGCTTGAACCGTTCGGCTTTTGCGCGTGCGCGAGCACAGGCGCGTGCCCGCCTTCCTCGCACTGCCCGA-----
>gene=chr10_96161989-96162238; species=gorGor
---------------------------------------------------------------------------------------------------------------------------------------------------------------------------------------------------------------------------------------------------------
>gene=chr10_96161989-96162238; species=panTro
ATAAATGAAATACATCAAGTGAATTTTTGCTAAGCGAGCAATACCCGCGCTTCGGTAAGAACTGTCACGCTTAGAGCGGGCCAACCAGCTTCCACCATCCAGATGGCGGATCCTAGATTGGCAGCCTGCGTCTCTCTAGCTACCGTCTCTATGGTTCGGGGAATCTCCAGGTCGGGGCTTGACGGGTCCGACTTTTGCGCGTGCGCGAGTCCTGGCGCGTGCCCGCCCTCAAGCAACTGTCCGACCCCG
>gene=chr10_96161989-96162238; species=papHam
ATAAATGAAATACATCCAGTGAATTTTTGCTAAGCGAGCAATACCCGCGCTTCGGTAAGAACTGTCACTCTTGGAGCGGGCCAACCAGCCTCCACCATCCAGATGGCTGATCCTAGATTGGCAGCCTGCGTCTCTCTAGCTACCGTCTCTATGGTTCGGGGAATCTCCAGGTTGGGGCTTGACCGGTCCGACTTTTGCGCGTGCGCGAGTCCTGGCGCGTGCCCGCCCTCCCGCAACTGTCTGACCCCG
>gene=chr10_96161989-96162238; species=ponAbe
ATAAATGAAATACATCAAGTGAATTTTTGCTAAGCGAGCAATACCCGCGCTTGGGTAAGAACTGTCACGCTTAGAGCTGGCCAACCAGCTTCCACCATCCAGATGGCGGATCCTAGATTGGCAGCCTGCGTCTCTCTAGCTACCGTCTCTATGGTTCGGGGAATCTCCAGGTCGGGGCTTGACCGGTCCGACTTTTGCGCGTGCGCGAGTCCTGGCGCGTGCCCGCCCTCAAGCAACTGTCCGACCCGG
>gene=chr10_96161989-96162238; species=rheMac
ATAAATGAAATACATCAAGTGAATTTTTGCTAAGCGAGCAATACCCGCGCTTCGGTAAGAACTGTCACTCTTGGAGCGGGCCAACCAGCCTCTACCATCCAGATGGCTGATCCTAGATTGGCAGCCTGCGTCTCTCTAGCTACCGTCTCTATGGTTCGGGGAATCTCCAGGTTGGGGCTTGACCGGTCCGACTTTTGCGCGTGCGCGAGTCCTGGCGCGTGCCCGCCCTCCCGCAACTGTCTGACCCCG
>gene=chr10_99052369-99052575; species=hg19
TGCCTCAGTCGCCATCTTCGTCAGCAAACTTCTTTCACCGCCCCACCTTACGTCCCGCCCCCACATATTTGGATTGGCTAATATGTTTTCACCTCTTCCGTGCGATTGGATGACTCGACCGCCCCTCCTCAACCTGAACCGTTTAATATATTATTGGTCTATTCAAATGACTAACCGTCATTGGTCGTTCCCAGCCCTGGCGGAAA
>gene=chr10_99052369-99052575; species=bosTau
CGCCTCAGTCGCCATCTTAGTCAGCAAACTTCTTTCACCGCCCCAACTCTGGCCCCGCCCTCATGCCTTTCGATTGGCTAAAGTCTTACTTCCTTTTTTATACGATTGGCTAACTTGCCCGCCCCTCCTCAACCCGAATAACTTCATACATTATTGGTCTGTTCAAATAACTAACCGTCATTAGTGGCCCCCTGTCGTGGCGGAAA
>gene=chr10_99052369-99052575; species=calJac
TGCCTCAGTCGCCATCTTCGTCAGCAAACTTCTTTCACCGCCCC-CCTTAGGTCCCGCCCCCACATCTTTGGATTGGCTAATATGTTTCCACCTCTTCCGTGCGGTTGGATGACTCGACCGCCCCTCCTCAACCTGAACCGTTTAATATATTATTGGTCTATTCAAATGACTAACCATCATTGGTCGTTCCCAGCCCTGGCGAAAA
>gene=chr10_99052369-99052575; species=canFam
CGCCTCAGTCGCCATCTTAGTCAGCAAACTTCTTTCACAGCTCCATCTCCGGCCCCGCCCCCACGCCTTTGGATTGGCTAAGGTGTTTCCCCCTCTTCCATGCGATTGGGTGG--------------------CTAAACAGTTCCATGTATCATTGGTCTATTCAAATAACCAACGGTTATTGGTCACCCCCAGCCGGGGCGG---
>gene=chr10_99052369-99052575; species=equCab
CGCCTCAGTCGCCATCTTAGTCAGCAAACTTCTTTCACCGCCCCCT-TCAGGCCCCGCCCCCACGCCTTTGGATTGGCCAAGGTATTTCCCGTTCTTCCATGCGATTGGACAGCTTGACTGCCCCGCCCAAACCTGAACAGTTTCATATCTTATTGGTCTATTCAAATAACTAACCGTCATTGGT-GACCACAGACCTAGCGGAAA
>gene=chr10_99052369-99052575; species=gorGor
-----------CCATCTTCGTCAGCAAACTTCTTTCACCGCCCCACCTTAGGTCCCGCCCCCACATATTTGGATTGGCTAATGTGTTTTCACCTCTTCCGTGCGATTGGATGACTCGACCGCCCCTCCTCAACCTGAACCGTTTAATATATTATTGGTCTATTCAAATGACTAACCGTCATTGGTCGTTCCCAGCCCTGGCGGAAA
>gene=chr10_99052369-99052575; species=panTro
TGCCTCAGTCGCCATCTTGGTCAGCAAACTTCTTTCACCGCCCCACCTTAGGTCCCGCCCCCACATATTTGGATTGGCTAATATGTTTTCACCTCTTCCGTGCGATTGGATGACTCGACCGCCCCTCCTCAACCTGAACCGTTTAATATATTATTGGTCTATTCAAATGACTAACCGTCATTGGTCGTTCCCAGCCCTGGCGGAAA
>gene=chr10_99052369-99052575; species=papHam
TGCCTCAGTCGCCATCTTCGTCAGCAAACTTCTTTCACCGCCCCACTTTA-GTCCCGCCCCCGCATATTTGGATTGGCTAATATGTTTTCACCTCTTCCGTGCGATTGGATGACTCGACCGCCCCTCCTCAACCTGAACCGTTTAATATGTTATTGGTCTATTCAAATGACTAACCGTCATTGGTCGTTCCCAGCTCTGGCGGAAA
>gene=chr10_99052369-99052575; species=ponAbe
TGCCTCAGTCGCCATCTTCGTCAGCAAACGACTTTCACCGCCCCACCTTAGGTCCCGCCCCCACATATTTGGATTGGCTAATATGTTTTCACCTCTTCCGTGCGATTGGATGACTCGACCGCCCCTCCTCAACCTGAACCGTTTACTATATTATTGGTCTATTCAAATGACTAACCGTCATTGGTCGTTCCCGGCCCTGGCGGAAA
>gene=chr10_99052369-99052575; species=rheMac
TGCCTCAGTCGCCATCTTCGTCAGCAAACTTCTGTCACCGCCCCACC-TAGGTCCCGCCCCCACATATTTGGATTGGCTAATATGTTTTCACCTCTTCCGTGCGATTGGATGACTCGACCGCCCCTCCTCAACCTGAACCGTTTAATGTGTTATTGGTCTATTCAAATGGCTAACCGTCATTGGTCGTTCCCAGCTCTGGCGGAAA
>gene=chr10_102295431-102295701; species=hg19
GCAACTTTTTTTGTGTTTTGCTCTACCAGGTCGTCCCTATTCCGTGGGACTAGTGTCTAGCCCCATTTCTTCAGCAGTGGAGCCTAGGATGTAGAGCTGCATACTACCATTAGGAGGCGCACCCTCAGGCCTCGGCTCCGCGTTCTTTATGTCTCTGGACCGCTCTCTCTCGCAGCTCATCTCTATGGTTTCCGTTGGGTGTGTGGTTTTTTTGTTTTTTTTTTTTTGGGGTCCGGAATAGGCGGAGCTTCCGGTTCCGGTGGGGGCCGT
>gene=chr10_102295431-102295701; species=bosTau
GCAATATATTTTATGAACTGGTTAGCCCGATTACCCGTGCTCAGTGAAGTAATTGTCTAGTCCTAGGTCTAC---------------AGTGTAGAGCTATCGGTTACCATTAGGAGGCACTCCCCAAGGGCTCGGGCCGGCGTTCTTAGTGTCTCTGGGCCGCTCACTCTTGCCGCCTATCTCTATGGTTTCCGTTGTA--------------------------TTTTTCTCCGGAATAGGCGCAGCTTCCGCTTCCGGT-GGGGCCGT
>gene=chr10_102295431-102295701; species=calJac
GCAGCTTTTTTTGTGTTTTGCTTTACCAGATCATCCCTATTCTGTGGGACGAGTGTCTAGCCCCCTTCTTTCAGGAGTGGAGCCTAGAATGCAGAGCTGCATGTTACCATTAGGAAGCGCTCCCTCAAAACGTGGCTCCGCGTTCTTTTTGTTTCTGGACCGCTCTCTCTCGCAGCTCATCTCTATGATTTCCG-------------------------------------TCCGGAATAGGCGGAGCTTCCGGTTCCGGCGGGGGCCGT
>gene=chr10_102295431-102295701; species=canFam
GCAGCGTATTTGGGGGATTCGTTAACCAGATCA--GTGAGTGAGTGGGTCTAACTTCTTGCCCCAAGTCTTCACCGGCGGAGCTCAGAGTGTAAAGCTGTCGGTCACCTCCAGGGGGAGCTCCCCCACGC-CGGGTTCCGCGTTCTTTGTGTCTCTGGACTGCTCTCGCGCGCAGTCCATCTCTATGGTTTCCGTTGTG---------------------------TTTTACCCGGAACAGGCGGGGCTTCCGGTTCCGGT-GGGGCTGT
>gene=chr10_102295431-102295701; species=equCab
GCAGCGTATTTTGTGGATTGGTTAACCGGATCACCTCTATTCAGTGGGACTAAAGGGGAGCCGCCGGTCTTCAAGGGCAGAGCCTAGGGTGTCGAGCCTCAGGTCACCATTAGAAGGAGCTCCCCCAAGCGTCGGCTCCGCGTTCTTAGCGTCTCTGGACCGTTCTCTTGCGCAGCCCTTCTCTATGGTTTTCGTTGTG-----------------------TTTTTTTTCTCCGGAATAGGCGGAGCTTCCGGTTCCGGT-GGGGCCGT
>gene=chr10_102295431-102295701; species=gorGor
GCAACTTTTTTTGTGTTTTGCTCTACCAGGTCATCCCTATTCCGTGGGACTAGTGTCTAGCCCCATTTCTTCAGCAGTGGAGCCTAGGATGTAGAGCTGCATACTACCATTAGGAGGCGCACCCTCAGGCCTCGGCTCCGCGTTCTTTATGTCTCTGGACCGCTCTCTCTCGCAGCTCATCTCTATGGTTTCCGTTGTGTGTATGGTTTTTTTTT-----------TTTGGTCCGGAATAGGCGGAGCTTCCGGTTCCGGTGGGGGCCGT
>gene=chr10_102295431-102295701; species=panTro
GCAACTTTTTTTGTGTTTTGCTCTACCAGGTCATCCCTATTCCATGGGACTAGTGTCTAGCCCCATTTCTTCAGCAGTAGAGCCTAGGATGTAGAGCTGCATACTATCATTAGGAGGCGCACCCTCAGGCCTCGGCTCCGCGTTCTTTATGTCTCTGGACCGCTCTCTCTCGCAGCTCATCTCTATGGTTTCCGTtgtgtgtgt-----------TTTTTTTTTTTTTTTGTCCGGAATAGGCGGAGCTTCCGGTTCcggtgggggccgg
>gene=chr10_102295431-102295701; species=papHam
GCAACTTTTTTTGTGTTTTGCTCTACCAGGTCATCCCTATTCCGTGGGACTAGTGTCTAGCCCCATTTCTTCAGCAGTGGAGCCTACGATGTAGAGCTGCATGTTACCATTAGGAGGCGCACCCTCAGGCCTCGGCTCCGCGTTCTTTATGTCTCTGGACCGCTCTCTCTCGCAGCCCATCTCTATGGTTTCCGTTGTGTGTGTGTGtttttttatttaattttttttCCGTCCGGAATAGGCGGAGCTTCCGGTTCCGGCGGGGGCCGT
>gene=chr10_102295431-102295701; species=ponAbe
GCAACTTTTTTTGTGTTTTGCTCTACCAGGTCATCCCTATTCCGTGGGACTAGTGTCTAG----------TCAACAGTGGAGCCTAGGATGTAGAGCTGCATGTTACCATTAGGAGGCGCACCCTCAGGCCTCGGCTCCGCTTTCTTTATGTCTCTGGACCGCTCTCTCTCGCAGCTCATCTCTATGGTTTCCGTTGTGTGTGGGGGAGT---------TCTTTTTTTTGGTCCGGAATAGGCGGAGCTTCCGGTTCCGGTGGGGGCCGT
>gene=chr10_102295431-102295701; species=rheMac
GCAACTTTTTTTGTGTTTTGCTCTATCAGGTCATCCCTATTCCGTGGGACTAGTGTCTAGCCCCATTTCTTCAGCAGTGGAGCCTACGATGTAGAGCTGCATGTTACCATTAGGAGGCGCACCCTCAGGCCTCGGCTCCGCGTTCTTTATGTCTCTGGACCGCTCTCTCTCGCAGCTCATCTCTATGGTTTCCGTTGTGTGTGTGttttttttttttaaatttttttCCCGTCCGGAATAGGCGGAACTTCCGGTTCCGGCGGGGGCCGT
>gene=chr10_104005095-104005312; species=hg19
ATCCGTTGGTTGTCCCCTAACATACCCTTTCTTTCCCTTGTAATCGCGCTTCTTTAGGCACTACCCGCCTCCTGAAGCCAATTTCCTTTATTCGATTGGATAGTCGGAATGCTACTTTTCACGGTGCAAAGCTATGATTGGCTGCGCGCGGCAGGGCTCGCGCAGTTACCAGGCAGCGGGCTAGACTGAGGCTAGTTACCACGTCAGTGAGCTGACA
>gene=chr10_104005095-104005312; species=bosTau
ATCCGTTGGTTGTCCCCT-GCCTATCTTTTTTTTCCCTTGTAATCTCGCCTCTTTAGGCACTACCCGCCTCCCGACGCCAATTTCCTTCCTTCGATTGGGTAACCGAAATGCCATTTTTCACGATGCGAAGCTATGATTGGCTATGAGCGGCAGGGCTCGTGCAGATACCAGGCAGCGGGCTAGACTGAGGCTAGTTACCACGTCAGTGAGCTGACA
>gene=chr10_104005095-104005312; species=calJac
ATCCGTTGGTTGTCCCCT-ACCTACCCTTTC----CCTTGTAATCTCGCCTCTTTAGGCACTACCCGCCTCCTGAAGCCAATTTCCTTTATTCGATTGGAGAGTCGGAATGCTACTTTTCACGGTGCAAAGCTATGATTGGCTGCATCTGGCAAGATTCGTGCAGTTACCAGGCAGCGGGCTAGACTGAGGCTAGTTACCACGTCAGTGAGCTGACA
>gene=chr10_104005095-104005312; species=canFam
ATCCGTTGGTTGTCCCCT-ACCTACCCTTTTTTTCCCTTGTAATCTCGCCTCCTTAGGCTGTACCTGCCCCCCTCAGCCAGCTTCCT-TCTCTGATTGGGTATACGGAATGCCACTTCTCACGACACAAAGCTATGATTGGCTGTGCGCGCCAGGGCTCGCGCAGTTACCAGGCAGCGGGCTAGACTGAGGCTAGTTACCACGTCAGTGAGCTGACA
>gene=chr10_104005095-104005312; species=equCab
ATCTGTTGGTTGTTCCCT-GTCTACCCTTTGTTT-CCTTGCAATCTCGCCTCTTCAGGCACTACCCGCCTCCCGAAGCCAACTTCCTGTCTTCGATTGGATAGCTGGAATGCCACTTTTCACGATGCAAAGCTATGATTGGCTCTGCATG-CAGGGCTCGCGCAGTTACCAGGCAGCGGGCTAGACTGAGGCTAGTTACCACGTCAGTGAGCTGACA
>gene=chr10_104005095-104005312; species=gorGor
ATCCGTTGGTTGTCCCCTAACATACCCTTTC------------------------------------------------------------------------------------------------------------------------------TCGCGCAGTTACCAGGCAGCGGGCTAGACTGAGGCTAGTTACCACGTCAGTGAGCTGACA
>gene=chr10_104005095-104005312; species=panTro
ATCCGTTGGTTGTCCCCTAACATACCCTTTCTTTCCCTTGTAATCTCGCCTCTTTAGGCACTACCCGCCTCCTGAAGCCAATTTCCTTTACTCGATTGGATAGTCGGAATGCTACTTTTCACGGTGCAAAGCTATGATTGGCTGCGCGCGGCAGGGCTCGCGCAGTTACCAGGCAGCGGGCTAGACTGAGGCTAGTTACCACGTCAGTGAGCTGACA
>gene=chr10_104005095-104005312; species=papHam
ATGCGTTGGTTGTCCCCTAACCTACCCTTTCTTTCCCTAGTAATCTCGCCTCTTGCGGCACTACCCGCCTCCTGAAGCCAATTTCCTTTATTCGATTGGATAGTCGGAATGCTACTTTTCATGGAGCAAAGCTATGATTGGCTGCATGCGGCAAGGCTCGCGCAGTTACCAGGCAGCGGGCTAGACTGAGGCTAGTTACCACGTCAGTGAGCTGACA
>gene=chr10_104005095-104005312; species=ponAbe
ATCCGTTGGTTGTCCCCTAACCTACCCTTTCTTTCCCTTGTAATCTCGCCTCTTTAGGCACTACCCGCCTCCTGAAGCCAATTTCCTTTATTCGATTGGATAGTCGGAATGCTACTTTTCACGGTGCAAAGCTATGATTGGCTGCACGCGGCAGGGCTCGCGCAGTTACCAGGCAGCGGGCTAGACTGAGGCTAGTTACCACGTCAGTGAGCTGACA
>gene=chr10_104005095-104005312; species=rheMac
ATGCGTTGGTTGTCCCCTAACCTACCCTTTCTTTCCCTAGTAATCTCGCCTCTTGAGGCACTACCCGCCTCCTGAAGCCAATTTCCTTTATTCGATTGGATAGTCGGAATGCTACTTTTCATGGAGCAAAGCTATGATTGGCTGCATGCGGCAAGGCTCGCGCAGTTACCAGGCAGCGGGCTAGACTGAGGCTAGTTACCACGTCAGTGAGCTGACA
>gene=chr10_104261841-104262143; species=hg19
GGCCCCACCACCCAGAGTCCCGGAAGCCAATCCCCACAGCCCTGGAGCACTGCCCCGCCCCTTCAAGAGGGAAAACAATATGGCGGCAAGGAAGAATGGCAGGGGCGTGAGCCAATCACCGCAGAGGCCTAGCCTCATCCGGCAAGGCTAAGAGGCGGTATCATTGGCTAAGATGGACAGCCAGAGCAACCAATAGAGCGATCGGAAATGGGGGAGAGGGCGGGCGACGGGAATCTCACACAGCGGTTAAGGCCCCTAGAGCCAAGGGCCCAAGGACTGGCTTGGACTATAACTCTTTCCTT
>gene=chr10_104261841-104262143; species=bosTau
GCCCCCTCCACTGGAAGTCCCCGAAACCAATCACAACAGCCCTCGTGCACCGCACCG-CCCTTAGAGAGGGGAAACACTATGGCGGCCCGGAAGAACGGCAGGGGAACGAGCCAATCACTGCAGAAGGCTGCCTTCATCCGGCAAGGCCCAGAGGCGGGGTCAGCGGTCAAGATGGACAGCCAGAGCAGCCAATAGAGTTATCGAACACTGGGGAGGGG-CGGGCGCCGGG-GGCTCAGAGAGCGGTTAAGGCCCCTCGAGTCAAGGGCCCAAGGACCTGCTAGGACTATAACCCTTCCCTT
>gene=chr10_104261841-104262143; species=calJac
GGCCCCACCACCCGGAGTCCCAGAAGCCAATCCCCAAAACCCTGGAGCACTGCCCCGCCCCTTGGAGAGGGAAAACAATATGGCGGCCAGAAAGAACGACAGGGGCGAGAGCCAATCACCGCAGAGGCCTAGCCTCATCCGGCTAGTCCCAGAGGCGGGATCACCGGCCAAGATGGACAGCCAGAGCAGCCAATAGAGCGATCGGA--------GGAGGGCGGGCGACAGG-CTCTCACACAGCGGTTAAGGCCCCTACAGCCAAGGGCCCAAGGACTGGCTTGGACTATAACCCTTTTCTT
>gene=chr10_104261841-104262143; species=canFam
GGCCTCTCCACTGGGCGCTCCCGAAGCCAATCCCCGCAGCTCTCGTACACCTGCCCACCGCTCAGACAGAGGAAACACTATGGCGGCCCGGAAGAACGGCAGGGGCGCAAGCCAATCACTACGGAGGGCTGCCCTCATCCGGCAAGGCCCAGAGGCGGGGTCATCGGTCAAGACGGACAGCCGGGGCAACCAATAGAGTTATTGGAAACTGGGGAGGGGGCGGACGCCGGG-CGCTCACAGAGCTGTTAAGGCCCCTCGAGGCAGGGG-CCAAGGACCAGCTCGGACTACAGCCCTTCCCTT
>gene=chr10_104261841-104262143; species=equCab
GGCCCCAACACTGGGAAACCCCGAAGCCAATCCCCACAGCCCTCGTGCACCGCCCCGCCCCTTAAAGAGAGGAAACACTATGGCCGCCTGAAAGAACGGCAGGGGCGTGAGCCAATCACTGCAGAGGGCTGCCCTCATCCGGCAAGGCCCAGAGGCGGGGTCACCGGTCAAGATGGACAGCTACAGCAGCCAATAGAGTTATCGGAAACTGGGGAGGGGATGGGCGCCGGG-CGCTCAC--AGCGGTTAAGGCCCCTCAAGCCAAGGGCCCAAGAACTGGCCCGGACTACAGCTTTTCCCTT
>gene=chr10_104261841-104262143; species=gorGor
GGCCCCACCACCCAGAGTCCCGGAAGCCAATCCCCACAGCCCTGGAACACTGCCCCGCCCCTTCAAGAGAGAAAACAATATGGCGGCAAGGAAGAATGGCAGGGGCGTGAGCCAATCACCGCAGAGGCCTAGCCTCATCCGGCAAGGCTAAGAGGCGGTATCATTGGCTAAGATGGACAGCCAGAGCAACCAATAGAGCGATCGGAAACGGGGGAGAGGGCGGGCGACGGGAATCTCACACAGCAGTTAAGGCCCCTAGAGCCAAGGGCCCAAGGACTGGCTTGGACTGTAACCCTTTCCTT
>gene=chr10_104261841-104262143; species=panTro
GGCCCCACCACCCAGAGTCCTGGAAGCCAATCCCCACAGCCCTGGAGCACTGCCCCGCCCCTTCAAGAGGGAAAACAATATGGCGGCAAGGAAGAATGGCAGGGGCGTGAGCCAATCACCGCAGAGGCCTAGCCTCATCCGGCAAGGCTAAGAGGCGGTATCATTGGCTAAGATGGACAGCCAGAGCAACCAATAGAGCGATCGGAAACGGGGGAGAGGGCGGGCGACGGGAATCTCACACAGCGGTTAAGGCCCCTAGAGCCAAGGGCCCAAGGACTGGCTTGGACTATAACTCTTTCCTT
>gene=chr10_104261841-104262143; species=papHam
GGCCCCACCACCCAGAGTTCCGGAAGCCAATCCCCACAGCCCTGGAGCACTGCCCCGCCCCTTCAAGAGGGGAAACAATATGGCGGCCAGGAAGAACGGCAGGGGCGCGAGCCAATCACCGCAGAGGCCTAGCCTCATCCGGCAAGGCCCAGAGGCGGGATCACTGGCCAAGATGGACAGCCAGAGCAGCCAATAGGGCGATCGGAAAAGGGTGAGAGGGCGGGCAACAGG-CTCTCACACAGCGGTTAAGGCCCCTAGAGCCAAGGGCCCAAGGACCGGCTTGGACTAT--CTCTTTCCTC
>gene=chr10_104261841-104262143; species=ponAbe
GGCCCCACCACCCAGAGTCCCGGAAGCCAATCCCCACAGCCCTGGAGCACTGCCCCGCCCCTTCAAGAGGGAAAACAATATGGCGGCCAGGAAGAACGGCAGGGGCGTGAGCCAATCACCGCAGAGGCCTAGCCTCATCCGGCAAGGCTAAGAGGCGGTATCATTGGCCAAGATGGATAGCCAGAGCAACCAATAGAGCGATCGGAAACGGAGGAGAGGGCGGGCGACGGG-CTCTCACACAGCGGTTAAGGCCCCTAGAGCCAAGGGCCCAAGAACTGGCTTGGACTATAACTCTTTCCTT
>gene=chr10_104261841-104262143; species=rheMac
GGCCCCACCACCCAGAGTTCCGGAAGCCAATCCCCACAGCCCTGGAGCACTGCCCCGCCCCTTCAAGAGGGGAAACAATATGGAGGCCAGGAAGAACGGCAGGGGCGCGAGCCAATCACCGCAGAGGCCTAGCCTCATCCGGCAAGGCCCAGAGGCGGGATCACTGGCCAAGATGGACAGCCAGAGCAGCCAATAGGGCGATCGGAAAAGGGTGAGAGGGCGGGCAACAGG-CTCTCACACAGCGGTTAAGGCCCCTAGAGCCAAGGGCCCAAGGACCGGCTTGGACTAT--CTCTTTCCTC
>gene=chr10_112678937-112679139; species=hg19
GGAAAAAAATCTACGTCACCCTGGAAACAGGAAGCCAGGAATCTCCTTTTGCCATTATCAGTTATGGCCGCCTTAGCTTCAACAGTAACTTCCGATCGGGGAGTTGTCACTCTACCCTGCTGGAGGCTTACTCTGTAGCCCGGCTAGCCAGAGGCGCCCAGTGGGCGGGAGACGGCGTAGAGGAACTGAGGAAAGGACAAGG
>gene=chr10_112678937-112679139; species=bosTau
GG---GAAAACTACGTCACACAGGAGACGGGAGGCCAGGAAACTCCCGTTGCCATTATCAGTTATGGCTGCCTTAGCGTCAACAGTAACTTCCGCTTGA-GAGTTGTCACTCTACCCTGCTGGAGGCTCTCTCTGTGGCCCAGCTAGCCAGCGGCGCCCAGTGGGCGGGAGAGGGCGTCCAGGAGCAGAGAAAAGGAAAAGG
>gene=chr10_112678937-112679139; species=calJac
GGAAAAAAATCTACGTCACCCTGGAAACAGGAAGCCAGAAAACTCCTGTTGCCATTATCACTTATGGCCACCTTAGCTTCAAGAATAACTTCCGGTCGGGGAGTCGTCACTCTACCCTGCTGGAGGCTTACTCTGTAGCCCGGCTAGCCAGCGGCGCCCAGTGGGCGGGAGACGGCGTAGAGGAGCTGAGTAAAGGAAAAGG
>gene=chr10_112678937-112679139; species=canFam
GG---GAAAACTACGTCACACTGGAGACGGGAGGCCAGGAAACT-CCG-TGCCATTATCCGTCATGGCTGCCTTAGCTTCAACAGTAACTTCCGATTGG-GAGTCGTCCCTCTACCCTGCTGGAGGCTCCCTCGGTGGCTCGGCCGGCCAGCGGCGCCCAGTGGGCGCGAGAGGGCGTAGAG--------------------
>gene=chr10_112678937-112679139; species=equCab
----------------------------------------------------------------------------------------------------------------------------------------------------------------------------------------------------------
>gene=chr10_112678937-112679139; species=gorGor
GGAAAAAAATCTACGTCACCCTGGAAACAGGAAGCCAGGAATCTCCTTTTGCCATTATCAGTTATGG---------------------------------------------------------------------------------------------------------------------------------------
>gene=chr10_112678937-112679139; species=panTro
GGAAAAAAATCTACGTCACCCTGGAAACAGGAAGCCAGGAATCTCCTTTTGCCATTATCAGTTATGGCCGCCTTAGCTTCAACAGTAACTTCCGATCGGGGAGTTGTCACTCTACCCTGCCGGAGGCTTACTCTGTAGCCCGGCTAGCCAGCGGCGCCCAGTGGGCGGGAGACGGCGTAGAGGAACTGAGGAAAGGACAAGG
>gene=chr10_112678937-112679139; species=papHam
GGAAAAAAATCTACGTCACCCTGGAAACAGGAAGCCAGGAAACTCCTGTTGCCATTATCAGTTATGGCCGCCTTAGCTTCAACAGTAACTTCCGATCGGAGAGTTGTCACTCTACCCTGCAGGAGGCTTACTCTGTAGCCCGGCTAGCCAGCGGCGCCCAGTGGGCGGGAGACGGCGTAGAGGAACTGAGGAAAGGAAAAGG
>gene=chr10_112678937-112679139; species=ponAbe
GGAAAAAAATCTACGTCACCCTGGAAACAGGAAGCCAGGAATCTCCTTTTGCCATTATCAGTTATGGCCGCCTTAGCTTCAACAGTAACTTCCGATCGGGGAGTTCTCACTCTACCCTGCCGGAGGCTTACTCTGTAGCCCGGCTAGCCAGCGGCGCCCAGTGGGCGGGAGACGGCGTAGAGGAACTGAGGAAAGGACAAGG
>gene=chr10_112678937-112679139; species=rheMac
GGAAAAAAATCTACGTCACCCTGGAAACAGGAAGCCAGGAAACTCCTGTTGCCATTATCAGTTATGGCCGCCTTAGCTTCAACAGTAACTTCCGATCGGAGAGTTGTCACTCTACCCTGCAGGAGGCTTACTCTGTAGCCCGGCTAGCCAGCGGCGCCCAGTGGGCGGGAGACGGCGTAGAGGAACTGAGGAAAGGAAAAGG
>gene=chr11_6624704-6625044; species=hg19
CCTCGGCCCACTCAGGCTCTTCGAACATGAGGGTCGGGAGGGCAGGGTCGCCGAGTCCCCGCTCTTCTCCACGTGCACAGCGCTCCTCTGGAAGTCGGAGCGCTCAGACCTGCCAGAACCGACCCGGAAACCAAAGCGTGACAGCCAGGGGTTGCTAGAGCGGCCGGCGCGGCGCAGCGAACCATCGAGTTTAGCCAGGCGCGGCTAGAAGGGCAGGGAGGCGGTGGGAGGGGAGGGACGGAGGCCCGCGCTGCCCAAGAGCGCCAcgggcggggcggggccggcggcgggctgcgggcgcggccggACGGGAGTTCCCCGGAGAAGGATCCTGCAGCCC
>gene=chr11_6624704-6625044; species=bosTau
CCTCGGCCCACTCCGGCTCCTCGAACATGGGGCTGGGGAGCGCAAGGTTGCGGGATCCACGCGCTTCTCCACGTGCAGACAGCGTCTCTAGCAATCAGACCTCTCAGAGACGCCGGAACAGGGCAGGAAACCAAAGAGTGAGAGCTGA-AGTGGCTAGAGCAGCCGGCGCAGTGCCGAAAACCATCGAGTTTAAACACTGGTGGCTAGAAGGGCAGAAAGGCGGGAGGGGCTGGGAGAAGGAGGCCCGCGCTGGCCTAGAGGGCCAg-----gggcggggccgg------gcggcgggcgcggccggACGGGAGTTCCCCGGAGAAGGCTCCTCTAGCCC
>gene=chr11_6624704-6625044; species=calJac
CCTCGGCCCACTCAGGCTCTTCGAACATCAGGGTCGGGAGAGCAGGGTCGCGGAGTCCCCGCTCTTCTCCACGTGCAGAGCGCCTCCCTAGGAATCCGAGGGCTCAGACTAGCCAGAACGGAGCCGGAAACCAAAGCATGACAGCCGAGGGCGGCTAGAGCTGCAGGCGCGGCGCAGCGAACCATCGAGTTTAGCCATTCGCGGCTAGAAGGGCAGGGAGGCGGCGGGAGGGGAGGGACGGAGGCCCTTGCAGCTCAA---------GAGCTGGGCGGGGCTGGCTGCTGGCGGCGGGCGCGGCCGGACGGGAGTTCCCCGGAGAAGGAGCCTGCTGCCC
>gene=chr11_6624704-6625044; species=canFam
CGTCGGCCCACTCTGGCTCCTCAAACATGCGGGTGGGGTGGGGGAGGCCGCGGGGTCCACACGCCTCTGCACGTGCAGGACGCGTCTCCAGCCCTCGGAGCGCGCG-AACCGCCGGAACCGCGCCGGAGACCAAAGAGTGAGAGTCTG-CGGGGCTAGAGCGGCCGGAGCGGCGCCGGAAACCATCGAGTTTA-GCGCTGCT-GCTAGAAGGGCAgggaggcgggagggggagggagggggggaCCCGCGCTGGCCGAGAGGGCCAg-----gggcggggctgc------gcggcgggcgcggccAGACGGGAGTTCCCCGAAGAAGGCTCCTCCAGCCC
>gene=chr11_6624704-6625044; species=equCab
CCTCGGCCCACTCCGGCTCCTCGAACATGCGGGTGGGGAGTGCGAGGACGCGACGACCACGCACCTCTCCACGCGCAGAGCCCGTCTCCAGGAATCACAAGGCGCAGAACCGTCAGAACGCAGCCGGAAACCAAGGAGTGATAGCGAC-GGCGGCTAGAGCGGCCGGCGGAGTGCCGAAAACCATCGAGTTCAGACACTGGTGGCTAGAAGGGCAGGGAGGAGGGCGG--------GAAGGAGGCTCGCGCTGACCGAGAGAGCGAG-----GGGCGGGGCCGA------ACGGCGGGCGCGGCCGGACCGGA---CCCCGGAGAAGGATCCTCCAGCCC
>gene=chr11_6624704-6625044; species=gorGor
CCTCGGCCCACTCAGGCTCTTCGAACATGAGGGTCGGGAGGGCAGGGTCGCCGAGTCCCCGCTCTTCTCCACGTGCACAGCGCTCCTCTGGAAGTCGGAGCGCTCAGACCTGCCAGAACCGACCCGGAAACCAAAGCGTCACAGCCAGGGGTTGCTAGAGCGGCCGGCGCGGCGCAGCGAACCATCGAGTTTAGCCAGGCGCGGCTAGAAGGGCAGGGAGGCGGTGGGAGGGGAGGGACGGAGGCCCGCGCTGCCCAAGAGCGCCAcgggcggggcggggccggcggcgggctgcgggcgcggccggACGGGAGTTCCCCGGAGAAGGATCCTGCAGCCC
>gene=chr11_6624704-6625044; species=panTro
CCTCGGCCCACTCAGGCTCTTCGAACATGAGGGTCGGGAGGGCAGGGTCGCCGAGTCCCCGCTCTTCTCCACGTGCACAGCGCTCCTCTGGAAGTCGGAGCGCTCAGACCTGCCAGAACCGACCCGGAAACCAAAGCGTGACGGCCAGGGGTTGCTAGAGCGGCCGGCGCGGCGCAGCGAACCATCGAGTTTAGCCAGGCGCGGCTAGAAGGGCAGGGAGGCGGTGGGAGGGGAGGGACGGAGGCCCGCGCTGCCCAAGAGCGCCACgggcggggcggggccggcggcgggCTGCGGGCGCGGCCGGACGGGAGTTCCCCGGAGAAGGATCCTGCAGCCC
>gene=chr11_6624704-6625044; species=papHam
CCGAGGCCCACTCAGGCTCTTCGAACATGAGGGACCGGAGGGCAGGGTCGCGGAGTCCCCGATCTTCTCCACGTGCAGAGTTCTTCTCTGGGAGTCGCAGCGCTCAGACCCGCCGGAACGGAGCCGGAAACCAAAGCGTGACAGCCAGGGGTTGCTAGAGCGGCCGGCGCAGCGCAGCGAACCATCGAGTTCAGCCAGCCGCGGCTAGAAGGGCACGGAGGCGGTGGGAGGGGAAGGACGGAGGCCCGCGCTGCCCAAGAGCACCAggggcggggcggggccggcgtcgggctgcgggcgcggccggACGGGAGTTCCCCGGAGAAGGAGCCTGCAGCCC
>gene=chr11_6624704-6625044; species=ponAbe
CCTCGGCCCACTCAGGCTCTTCGAACATGAAGGTCGGGAGGGCAGGGTCGCGGAGTACCCGCTTTTCTCCACGTGCACAGCGCTCCTCTGGAAGTCGGAGCGCTCAGACCCGCCAGAACCGAGCCGGAAACCAAAGCGTGACAGCCAGGGGTTGCTAGAGCGGCCGGCGCGGCGCAGCGAACCATCGAGTTTAGCCAGCCGCGGCTAGAAGGGCAGGGAGGCGGTGGGAGGGGAGGGACGGAGGCCCGCGCTGCCCAAGAGCGCCAcgggcggggcggggccggcggcgggttgcgggcgcggccggACGGGAGTTCCCCGGAGAAGGAGCCTGCAGCCC
>gene=chr11_6624704-6625044; species=rheMac
CCGAGGCCCACTCAGGCTCTTCGAACATGAGGGACCGGAGGGCAGGGTCGCGGAGTCCCCGATCTTCTCCACGTGCAGAGCTCTTCTCTGGGAGTCGCAGCGCTCAGACCCGCCAGAACGGAGCCGGAAACCAAAGCGTGACAGCCAGGGGTTGCTAGAGCGGCCGGCGCAGCGCAGCGAACCATCGAGTTCAGCCAGCCGCGG----------------------------------------------------------------------------------------------------------------------------------------
>gene=chr11_9482225-9482640; species=hg19
CGCTACAAAATGGCGCCTCCCGCTGGGGCCCCAGAATCGGTATGACTCGCTAGTCAGTGAGGCGGGGTCCGTCTGGGATAAGCGGTTATGTCAACCAGTCAGACACAGGAGCTTTGATTCTGCACTTTGCGCGAGCCACTCAGGGGCGGGCTGTAAAGTCAGGCTTGGCTGACGTCAGTTGAGTGGGCGCGGCTAGGGCGGTTTTCTTTCGCGTCGACCAAACGTGGGCCAATGGAAAACCGGAAGCGTCCTGTGAGTGATGTAATGACAGCCCAATGGAAGCTGGGGGCGGGCCTCAGACACACTATGCGGGTTGCGGGGCCTGGGGGCCGGACGGCTGTTTCCTGTCCTGGTGCATGGTGGTCGGACGAAGGAATTGTTGGAAAATTTTCTCGGAGGTTCGTATATAAATGTG
>gene=chr11_9482225-9482640; species=bosTau
CGCTACAAAATGGCGCCTCCTGCTGGGGCCCCAGAATAGGTATAATTCACTTGTCAGAAAGGCGTTGTCGCGCTGGGATGAGCGGTTCTGTCAACCAGTCAGAAGCAGGAACTTTGGTTCCGCACTTTGGGTAAGCCACTCAGTCGCTGGCTGTAAGGCCAGGCGAGGCTGACGTCAGGTAAGGGGGCGTGGATAAGGCCGTCTTCTTTCGCGTCGCCTTAATTTGAGCCAATGGCAGGCAGGAAGCGTCTAGTGAGTGACGTAATGACAGCCCAATGGAGGCTGGGGGCGGGCCTCAGAGCTACTATGCGGGTTGCGGGGCCTGGGGGCCGGGCGGCTGTTTCCTGTCCTGGTGCATGGTGGTCGGACGAAGGAATTGTTGGAAAATTTTCTCGGAGGTTCGTATATAAATGTG
>gene=chr11_9482225-9482640; species=calJac
CGCTACAAAATGGCGCCTCCCGCTGGAGCCCCAGAATCGGTATAACTCATTTGTCAGTGAGGCGGTGTCGGTCCGGGATGAGCAGTTTTGTCAACCAGTCAAACACAGGAGCTTTGATTCTGCCTTTCGCGCGAGCCACTCAGGGGCGGGCTGTATAGCCAGGCTTGGCAAACGTAAGATGAGGGGACGCCACTAGGGAGGTTTTCTTTCACGTTGACGAAACTTGGGCCAATGGAAAGCATGAAGCCTCCCTTGAGTGATGTAATTACAGCCCAATGGAAGCTGGGGGCGGGCCTCAGACAGACTATGCGGGTTGCGGGGCCTGGGGGCCGGACGGCTGTTTCCTGTCCTGGTGCATGGTGGTCGGACGAAGGAATTGTTGGAAAATTTTCTCGGAGGTTCGTATATAAATGTG
>gene=chr11_9482225-9482640; species=canFam
CGCTACAAAATGGCGTCTCCCGCTGGGGCCCCAGAATCGGCATAAATCACTTGTCAGCGAGGCGGTAACAGCCTAGGACGAGCGGTCCTGCCAACCAGTCAGACACAGACGCTTTGATTCCGCACCTTGCACAAGCCATTCAGGCGCTGGATGCAAGGCCGGACGAGGCCAACGTCAGAAAAGGGGGCGTGAACGAGGCGGTCCCCTTTCGCGTCGCCTAAATTTGAGCCAATGGCAAGCAAGGAGCGTCTCGTGAGTGGCGTAAGGACCGCCCAATGGAGGCTGGGGGCGGACCTCAGACTCGCTATGCGGGTTGCGGGGCCTGGGGGCCGGGCGGCTGTTTCCTGTCCTGGTGCATGGTGGTCGGACGAAGGAATTGTTGGAAAATTTTCTCGGAGGTTCGTATATAAATGTG
>gene=chr11_9482225-9482640; species=equCab
GGCTACAAAATGGCGCCTCCCGCTGGGGCCCCAGAATCAGCATAATTCACTTGTCAGCCAGGCGGTGTCGGTCTGGGATGAGCGGTTCTGCCGACCAGTCAGACACAGCAACTTTGATTCCGCACTTAGCGCAAGCCACTCAGGCACCGGCCGTAAGGCCAGGCGAGGCTGACGTTTGAAGAGGGGGCGTGGATAAGGCGGTCTCCTCTCGCGTGGCCTAAATTTGAACCAATGGCAAGCAGGAAGTGGCCGGTGAGTGACGTCATGACAGCCCAATGGAAGCTGGGGGCGGGCTTCAGACTCGGTATGCGGGTTGCGGGGCCTGGGGGCCGGGCGGCTGTTTCCTGTCCTGGTGCATGGTGGTCGGACGAAGGAATTGTTGGAAAA-TTTCTCGGAGGTTCGTATATAAATGTG
>gene=chr11_9482225-9482640; species=gorGor
-------------------------------------------------------------------------------------------------------------------------------------------------------------------------------------------------------------------------------------------------------------------------------------------------------------------------------------------------------------------------------------------------------------------------------
>gene=chr11_9482225-9482640; species=panTro
CGCTACAAAATGGCGCCTCCCGCTGGGGCCCCAGAATCGGTATGACTCGCTAGTCAGTGAGGCGGGGTCCGTCTGGGATAAGCGGTTATGTCAACCAGTCAGACACAGGAGCTTTGATTCTGCACTTTGCGCGAGCCACTCAGGGGCGGGCTGTAAAGTCAGGCTTGGCTGACGTCAGTTGAGGGGGCGCGGCTAGGGCGGTTTTCTTTCGCGTCGACCAAACGTGGGCCAATGGAAAACCGGAAGCGTCCTGTGAGTGATGTAATGACAGCCCAATGGAAGCTGGGGGCGGGCCTCAGACACACTATGCGGGTTGCGGGGCCTGGGGGCCGGACGGCTGTTTCCTGTCCTGGTGCATGGTGGTCGGACGAAGGAATTGTTGGAAAATTTTCTCGGAGGTTCGTATATAAATGTG
>gene=chr11_9482225-9482640; species=papHam
CGCTACAAAATGGCGCCTCCCGCTGGGGCCCCAGAATCGGTGTAACTCACTAGTCAGTGAGGCGGTGTCCGTCTGGGATGAGCGGTTCTGTCAACCAGTCAGACACAGGAGTTTTGACTCTGCACTTTGCGCGAGCCACTCAGGGGCGGGCTGTAAAGTCAGGCTTGGCTGACGTCAGATGAGGGGGCGCGGCTAGGGCGGTTTTCTTTTGCGTCGACTAAACGTGGGCCAATGGAAAACCGGAAGCATCCTGTGAGTGATGTAATGACAGCCCAATGGAAGCTGGGGGCGGGCCTCAGACACACTATGCGGGTTGCGGGGCCTGGGGGCCGGACGGCTGTTTCCTGTCCTGGTGCATGGTGGTCGGACGAAGGAATTGTTGGAAAATTTTCTCGGAGGTTCGTATATAAATGTG
>gene=chr11_9482225-9482640; species=ponAbe
CGCTACAAAATGGCGCCTCCCGCTGGGGCCCCAGAATCGGTATAACTCGCTAGTCAGTGAGGCGGGTTCCGTCTGGGATAAGCGGTTCTGTCAACCAGTCAGACACAGGAGCTTTGATTCTGCACTTTGCGCGAGCCACTCAGGGGCGGGCTGTAAAGTCAGGCTTGGCTGGCGTCAGTTGAGGGGGCGCGGCTAGGGCGGTTTTCTTTCGCGTCGACCAAACGTGGGCCAATGGAAAACCGGAAGCGTCCTGTGAGTGATGTAATGACAGCCCAATGGAAGCTGGGGGCGGGCCTCAGACACACTATGCGGGTTGCGGGGCCTGGGGGCCGGACGGCTGTTTCCTGTCCTGGTGCATGGTGGTCGGACGAAGGAATTGTTGGAAAATTTTCTCGGAGGTTCGTATATAAATGTG
>gene=chr11_9482225-9482640; species=rheMac
CGCTAAAAAATGGCGCCTCCCGCTGGGGCCCCAGAATCGGTGTAACTCACTAGTCAGTGAGGCGGTGTCCGTCTGGGATGAGCGGTTCTGTCAACCAGTCAGACACAGGAGTTTTGACTCTGCACTTTGCGCGAGCCACTCAGGGGCGGGCTGTAAAGTCAGGCTTGGATGACGTCAGATGAGGGGGCGCTGCTAGGGCGGTTTTCTTTTGCGTCGACTAAACGTGGGCCAATGGAAAACCGGAAGCATCCTGTGAGTGATGTAATGACAGCCCAATGGAAGCTGGGGGCGGGCCTCAGACACACTATGCGGGTTGCGGGGCCTGGGGGCCGGACGGCTGTTTCCTGTCCTGGTGCATGGTGGTCGGACGAAGGAATTGTTGGAAAATTTTCTCGGAGGTTCGTATATAAATGTG
>gene=chr11_17298128-17298321; species=hg19
CTCACCGCCCGCCTCCAGGCTCCCCGGCGCGGCCTTGTCCCTGCTCCCGCCAATCGGCGTCGTCAGCAATCGCGAACCGGACCAATCAGCGGCCGCAGAGTGTGGGAACTGTCGCCATGGCAGCCAGGAGGCGGGCGCGCGCGGCGGGAGGAGGGGCAGAGCGGAGCGGTGGGCCGGGGGCTGGAGGACAGGT
>gene=chr11_17298128-17298321; species=bosTau
CACACCGCCCGCCTCCTAGCCCTCCGGCGCGGCCTGGTCTCCGCCCTAGCCAATCGGCGCCTTCCACTCTCCC-GGTGGGACCAATCAGCGGCTGCGGGGACCCGG-GCTGTCGCCATGGCAGCAAGGAGGCGGGAGCGCGCCGTGGGTAGAACTACAGTGCAGAGCCGGCGGCTGGGGGCTTTAAGGCCAGC
>gene=chr11_17298128-17298321; species=calJac
CCCATCGCCCGCCTCCAGGTTCGCTGGCGTGGCCTCGTCCCCGCTCCCGCCAATCGGCGTCCTC-GCGATCCCGAGCCGGACCAATCAGCGGCCGTGGGGGCTGGGAACTGTCGCCATGGCAGCCAGGAGGCGGGCGCGCGCGGCGGGAGGAGGGGCAGAGTGGAACGGTGGGCTAGGGGCCCGAGCACAGGT
>gene=chr11_17298128-17298321; species=canFam
CACGCCGCCGGTCTCTCCGCCAGCGGGCGCGGCCTCGTCTGCGCCCCCGCCAATCGGCAACGCCCGAGGTGCT-CCGAGGGCCAATCAGCGGCGGCGGGGGGCGGG-ACTGTCGCCACGGCAGCGGAGAGGCGGGAGCGCGCGGGCCGCGGAGGCGCGGAGCGCAACCGCGGGCGGGGGGCTGGAAGGCGGGT
>gene=chr11_17298128-17298321; species=equCab
CACGCTGCCCGCCTCCCCGCCGGCCCGCACCGCCTCGCCTCCGCCCGCGCCAATCAGCGCCTTCCGCGATTCG-CGTCGGGCCAATCAGCGGCTGCGGGGGCCGGG-TCTGTCGCCAT-GCAGCGAGGGGGCGAGAGCGCGCGGTCCGCGGAGGCTTAGAGCAAAGCCGCGGGCGGGGGGCTGGAAGACAGGT
>gene=chr11_17298128-17298321; species=gorGor
CCCACCGCCCGCCTCCAGGCTCCCCGGCGCGGCCTTGTCCCTGCTCCCGCCAATCGGCGTCGTCAGCAATCGCGAACCGGACCAATCAGCGGCCGCAGGGTGTGGGAACTGTCGCCATGGCAGCCAGGAGGCGGGCGCGCGCGGCGGGAGGAGGGGCAGAGCGGAGCGGTGGGACGGGGGCTGGAGGACAGGT
>gene=chr11_17298128-17298321; species=panTro
CCCACCGCCCGCCTCCAGGCTCCCCGGCGCGGCCTTGTCCCTGCTCCCGCCAATCGGCGTCGTCAGCAATCGCGAACCGGACCAATCAGCGGCCGCAGGGTGTGGGAACTGTCGCCATGGCAGCCAGGAGGCGGGCGCGCGCGGCGGGAGGAGGGGCAGAGCGGAGCGGTGGGCCGGGGGCTGGAGGACAGGT
>gene=chr11_17298128-17298321; species=papHam
CCCACCGCCCGCCTCCAGGCTCCACGGAACGGCCGTGTCCCTGCTCCCGCCAATCGGCGTCGTCAGCAATCCCGAACCGGACCAATCAGCGGCCTCAGGGTGTGGGAACTGTCGCCATGGCAGCCAGGAGGCGGGCTCGCGCGGCGGGAGGC-GGGCAGAGCGGAGCGGTGGGCTGGGGGCTGGAGGAGAGGT
>gene=chr11_17298128-17298321; species=ponAbe
CCCACCGCCCGCCTCCAGGCTCCCCGGCGCGGCCTTGTCCCTGCTCCCGCCAATCGGCGTCGTCAGCAATCGCGAACCGGACCAATCAGCGGCCGCAGGGTGTGGGAACTGTCGCCATGGCAGCCAGGAGGCGGGCACGCGCGGCGGGAGGAGGGGCAGAGCGGAGCTGTGGGCTGGGGGCTGGAGGACAGGT
>gene=chr11_17298128-17298321; species=rheMac
CCCACCGCCCGCCTCCAGGCTCCACGGAGCGGCCGTGTCCCTGCTCCCGCCAATCGGCGTCGTCAGCAATCCCGAACCGGACCAATCAGCGGCCTCAGGGTGTGGGAACTGTCGCCATGGCAGCCAGGAGGCGGGCTCGCGCGGCGGGAGGC-GGGCAGAGCGGAGCGGTGGGCTAGGGGCTGGAGGACAGGT
>gene=chr11_22647337-22647552; species=hg19
GCTGCAGAAGGGATTCCATGAGGTGCGCGAAGGCCCTACTTCCGCTTTCACCTTGGAGACGGCGACTCTCTGCGTACTGATTGGAACATCCGCGAAATGATACGCCTCTCTGCAATGCTATTGGTCGAAATGCATGTCAATCTCCCAGCGTCTTTATCCGTGTTCCTTGACTCTGGGCAACTTAAAAGCCCTAATACTTTTACTTTCGCCACACA
>gene=chr11_22647337-22647552; species=bosTau
GCTCCAGGAGTGAGTCCATGGGGCGCCGCAGGGCTTTACTTCCGTCTTCACCGTGGCGACGGAGA--CTCTGCGTGCTGATTGGTGCGTCGGTCAAATGATACGCCTCTCTGCAATGCTATTGGGTAAAATGCCTGTCAATCTCACAGCGGCCTTACCCGGGTACCTGAAATCCGGGAAATTTAAGAGGCCTGT--------ATTTCACCATGGA
>gene=chr11_22647337-22647552; species=calJac
GCTGCAGTAGGGATTCCATGAGGTGCTGGGAGGCCCTACTTCCGCTTTCGACTTGGAGACGGCGACTCTCTGCGTACTGATTGGGACATCCGTGAAATGATACGCCTTTCTGCAATGCTATTGGTCGAAGTATATGTCAATCTCACAGAAGCTTTTTCCGGATTTCTTGACTCTGGGCAACTTAAAAGCCTCGATACTTTTACTTTCGTTACCCA
>gene=chr11_22647337-22647552; species=canFam
GCTGCAGCAGCGACTCCATGCGGCGcg-------cttgcttccgcgtccgccccgggcacgccgcgcccccgcgcgccgATTGGGGCGCCCGCGGAAGGCTCCGCCCCCCTCCGGCGCTATTGGGCCAGCCTCCTGCCAATCGCAC-GGGGCTTCATCCGGGCACCTGGGCCCTTGAAGGCGGGAG--GCCCGCCGCTCTTAAGGGGGCCGCCGC
>gene=chr11_22647337-22647552; species=equCab
GCTGCAGAAGCGACTCCATGGGGCGCGC--CGGCCTTACTTCCGCCTCCACCTGGGAGACGGCGACTCTCTGCGTGCCGATTGGAGCGTCCGCGAAATGATACGCCTCGCTGCAAGGCTATTGGCCAAAGTTCCTGTCAATCTGGCAGCAGCTTTATCCGGGTACCTTGACTCCGGGAAATTTAAACGGCTCCAAGGTTCCATTTTAGCCCCCGA
>gene=chr11_22647337-22647552; species=gorGor
GCTGCAGAAGGGATTCCATGAGGTGCGCGAAGGCCCTATTTCCGCTTTCACCTTGGAGACGGCGACTCTCTGCGTACTGATTGGGACATCCGTGAAATGATACGCCTCTCTGCAATGCTATTGGTCGAAATGCATGTCAATCTCCCAGCGTCTTTCTCCGTGTTCCTTGACTCTGGGCAACTTAAAAGCCCCAATACTTTTACTTTCGCCACACA
>gene=chr11_22647337-22647552; species=panTro
GCTGCAGAAGGGATTCCATGAGGTGCGCGAAGGCCCTACTTCCGCTTTCACCTTGGAGACGGCGACTCTCTGCGTACTGATTGGGACATCCGTGAAATGATACGCCTCTCTGAAATGCTATTGGTCGAAATGCATGTCAATCTCCCAGCGTCTTTATCCGTGTTCCTTGACTCTGGGCAACTTAAAAGCCCTAATACTTTTACTTTCGCCACACA
>gene=chr11_22647337-22647552; species=papHam
GCTGCAGGAGGGATTCCATGACGTGCGCGAAGGCCCTACTTCCGCTTTCACCTTGGAGACAGCGATTCTCTGTGTACTGATTGGGACATCCGTGAAATGATACGCCTTTCTGCAATGCTATTGGTCGAAATGCATGTCAATCTCCTGGCGTCTTTTTCCGTATTCCTCGA--CTGGGCAACTTAAAAGCCTTAATACTTTTACTTTCGCCACACA
>gene=chr11_22647337-22647552; species=ponAbe
GCTGCAGAAGGGATTCCATGAGGTCCGCGAAGGCCCTACTTCCGCTTTCACCTTGGAGACGGCGACTCTCTGCGTACTGATTGGGACATCCGTGAAATGATACGCCTCTCTGCAATGCTATTGGTCGAAGTGCATGTCAATCTCCCGGCGCCTTTATCCGTGTTCCTTGACTCTGGGCAACTTAAAAGCCCTAATACTCCTACTTTCGCCACACA
>gene=chr11_22647337-22647552; species=rheMac
GCTGCAGGAGGGATTCCATGAGGTGCGCGAAGGCCCTATTTCCGCTTTCACCTTGGAGACAGCGACTCTCTGTGTACTGATTGGGACATCCGTGAAATGATACGCCTTTCTGCAATGCTATTGGTCGAAATGCATGTCAATCTCCTGGCGTCTTTATCCGTGTTCCTCGA--CTGGGCAACTTAAAAGCCTTAATACTTTTACTTTCGCCACACA
>gene=chr11_30344394-30344813; species=hg19
AATACGATCCAATTTAGTGGAAACTGTGTCTTGTAAGAGATGGCCCCCAGGGACCTCCCACATCCCTAACCTCTCGGAGGACTGCAAAAGACAGCATCTGAAGCACCTCTTGCCTCGCCTTGAATCATTTGCCACTTCACACCGCCCCGCCCCTTCCGTCCCCGGAGGCGGCCAGCCTCGTGTCCGCTCTAGGCTTCTCCCGGACGTCTCTTTGTGGTGGCGTTGAGCTCCTCTAGCCCGCGCTTGCCGTCCTCTCAGTGGTAGCGCGGGGACTGGCTGGGAAGCGGTCGGTCGAGTGTGGCCTGTGTGGACTCGCATCTTGCCCGAAGCCGGGCGGAGGAGAGCTCAAGCTAAGGTGGAAGGGGAACGGGGGAGGCCCTGGAGAGGAGTGGGAGAGTGGAGACAGGCCCCTGGGTGGC
>gene=chr11_30344394-30344813; species=bosTau
AACACAACTCAAGTTAGCGGAACTTGCATCTTGGTAAAGTTGA-CCCTAGGCA-----CAATTCCCTAATGT---CAAGAAAAAAAAACGTCAGCATCTGAAGCAACTATTGCCTCACCTTGAATCATTCGCCAATTCATGCCGCCCCGCCCTTTCCGCC-CCGGAGGCCGCCAAGCTCTGTTCCCCTCTAGACTTCTTCAGGGCCTCTCTTTATGGTAGCGCTGAGCCTCTCTAGC-CTCCCTCGCCGTTCTCTCGGTGGTAACTCCAGGAAGTGTTGAAAAG-CGCGTACCCAGGACATTCTCAGAGGCGGCGGTTATGGTGCGCACTGGGTCGGTGGAGAGCTCGAGCTAAGGTACAGGGGATAGAGGGGAGGGTCTGGGGCGT-----------GGAGACGCGTTCCTGGGTGGG
>gene=chr11_30344394-30344813; species=calJac
AATACAATCCAATTTAGTGGGAACTGTGTCTTGTAAGAGACGGCCCCCAAGGACCTCCCAAATCCCCAACCTATAGGAGGACTGCAAAAAACAGCATCTGAAGCAACTCTTGCCTCGCCTTGAGTCATTTACCAGTTCACGCTGCCCCGCCCCTTCCGCCCCCGGAGGCCGCCAGTCTCGGGTTCGCTCTAGGCTTCTCCTGGCCATCTCTCTGTGGTGGCGCTGAGCCTCTCTAGCCCGGTCTTGCCGTCCTTTCAGTGGTAGCGCGGGGAAAGGCTGGCAAGCCGGCTGGCGAGCGAGGCTTGTACCGACGCAGATCCTGCCC--CGCCGGGCGGAGGAGAGCTCAAGCTAAGGTGGAAGGAGAGTGGGGGAGGCCCTGGGAAGGAGCGGGAGAGTTGAGATGGGCCCCTGGGTGGC
>gene=chr11_30344394-30344813; species=canFam
GACACGATGTAAGTCAGCGGAACCTGAGTCTCGCAAGAAAGGG-CCTCACGGAGCTCCCAACGCCCTCACCTC--GGGGGACAGCAAACAGCAGCGTCGGAAGCAGCCATTGCTTCCCCGGGCGTCTTCCGCCAATCAACGCCGCCCCGCCCCTTCCGCC-CGGGAGGCGGCCCGGCTTGGGT-CGCTCTAGGCCGCTCCTGGGCGTCTCTTTATGGTACGGCTGAGGCTCTCTAGCCCGCGCCCGCCGTCCTCTCAGTGGTAGCGCGGGCAAGAGAGGAAGAGCTGGCGGCCGAGTGGGCTCTCGGCGAATGCGGGTGCAGCCGGAGCTCC-GCAGAGGACGGTACGAGCTGAGGTACAAGGGCCCGCGGGGAGGCTCTGGGGAGG-GCGCGGGTGTGGAGACAGGGCCGTGG--GGG
>gene=chr11_30344394-30344813; species=equCab
-----------------------------------------------------------------------------------------------------------------------------------------------------------------------------------------------------------------------------------------------------------------------------------------------------------------------------------------------------------------------------------------------------------------------------------
>gene=chr11_30344394-30344813; species=gorGor
------------------------------------------------------------------------------------------------------------------------------------------------------------------------------------------------------------------------------------------------------------------------------------------------------------------------------------------------------------------------AGGGGAGCGGGGGAGGCCCTGGAGAGGAGTGGGAGAGTGGAGACGGGCCCCTGGGTGGC
>gene=chr11_30344394-30344813; species=panTro
AATACGATCCAATTTAGTGGAAACTGTGTCTTGTAAGAGATGGCCCCCAGGGACCTCCCACATCCCTAACCTCTCGGAGGACTGCAAAAGACAGCATCTGAAGCACCTCTTGCCTCGCCTTGAATCATTTGCCACTTCACGCCGCCCCGCCCCTTCCGTCCCCGGAGGCCGCCAGCCTCGTGTCCGCTCTAGGCTTCTCCCGGACGTCTCTTTGTGGTGGCGTTGAGCTCCTCTAGCCCGCGCTTGCCGTCCTCTCAGTGGTAGCGCGGGGACTGGCTGGGAAGCGGTCGGTCGAGTGTGGCCTGTGTGGACTCGCATCTTGCCCGAAGCCGGGCGGAGAAGAGATCAAGCTAAGGTGGAAGGGGAGCGGGGGAGGCCCTGGAGAGGAGTGGGAGAGTGGAGACGGGCCCCTGGGTGGC
>gene=chr11_30344394-30344813; species=papHam
AATACAATCCAATTTAGTGGGAACTGTGTCTTGTAAGAGATGGCCCCCAGGGACCTCCCATATCCCTAACCTCTCGGAGGACTGCAAAACACAGCATCTGAAGCAACTCTTGCCTCGCCTTGAATCATTTGCCACTTCACTCCCCCCCGCCCCTTCCGTCCCCGGAGGCCGCCAGATTCGTGTCCGCTCTAGGCTTCTCCCGGACGTCTCTTTGTGGTGGCGTTGAGCTCCTCTAGCCCGCGCTTGCCGTCCTCTCAGTGGTAGCGCGGGGACTGGCTGGGAAGCGGGCGGTCGAGTGTGTCCTGTGTGGACGCGGATCCTGCCCGAAGCGGGGCGGAGGAGAGCAGAAGCTAAGGTGGAAGGGGAGCGGGGGAGGCCCTGGGGAGGAGCGGGAGAGTGGAGACGGGCCCCTGAGTGGC
>gene=chr11_30344394-30344813; species=ponAbe
AATACGATCCAATTTAGTGGAAACTGTGTCTTGTAAGAGATGGCCCCCAGGGACCTCCCAAATCCCTAACCTCTCGGAGGACCGCAAAAGACAGCATCTGAAGCAACTCTTGCCTCGCGTTGAATCATTTGCCACTTCACGCCGCCCCGCCCCTTCCGTCCCCGGAGGCCGCCAAACTCGTGTCCGCTCTAGGCTTCTCCCGGACGTCTCTTTGTGGTGGTGTTGAGCTCCTCTAGCCCGCGCTTGCCGTCCTCTCAGTGGTAGCGCGGGGACTGGCTGGGAAGCGGTCGGTCGAGTGTGGCCTGTGTGGATGCGCATCTTGCCCGAAGCCGAGCGGAGGAGAGCTCAAGCTAAGGTGGAAGGGGAGCGGGGGAGGCCCTGGGGAGGAGTGGGAGAGTGGAGACGGGCCCCTGGGTGGC
>gene=chr11_30344394-30344813; species=rheMac
AATACAATCCAATTTAATGGGAACTGTGTCTTGTAAGAGATGGCCCCCAGGGACCTCCCATATCCCTAACCTCTCGGAGGACTGCAAAACACAGCTTCTGAAGCAACTCTTGCCTCGCCTTGAATCATTTGCCACTTCACTCCGCCCCGCCCCTTCCGTCCCCGGAGGCCGCCAGATTTGTGTCCGCTCTAGGCTTCTCCCGGACGTCTCTTTGTGGTGGCGTTGAGCTCCTCTAGCCCGCGCTTGCCGTCCTCTCAGTGGTAGCGCGGGGACTGGCTGGGAAGCGGGAGGTCGAGTGTGTCCTGTGTGGACGCGGATCCTGCCCGAAGCCGGGCGGAGGAGAGCTGAAGCTAAGGTGGAAGGGGAGCGGGGGAGGCCCTGGGGAGGAGCGGGAGAGTGCAGACGGGCCCCTGAGTGGC
>gene=chr11_57298159-57298575; species=hg19
GGAGACCCCAACTTCTGACAAATACTATAACGTTACCCGCCTCCCGAGAGGCTCCAGCGGAAGCACGTGGGTTACTTCCGGGAGGAAAGTCCCGCCTCTTCTTTGATTCAAACTCGCTTCCGGAATTAAATACCAACGAGACGGCGCCGGGAACTCGGCGATCATAGAGAGGGAGCGGCTGGCGCCGGGCGAAGAGGAAGGCGACTTGCCAGTGCTAGAGAGGACACCAAAGTACCATAGAAGCTTGGGCGGGGTGCAGAGCGTCTGCAGCCCGATCAGAATTCAAGTCCTTTGGGATGTCACCGAGCGGCTTCAGTTTATTGGTTCTGTAGGAAGAGGCGTGGCGACAGACACCTGTGAACCTCACCCCCGTTCCAGACAGCCGACTCCTGTGCGCAAATCAGGCGTGGAGAAGG
>gene=chr11_57298159-57298575; species=bosTau
GGGGCCCCTGACGTCGGGCACAGGCCACAAACTCACCGCGCGCGCGGAGGGGCAGGGCGGAAGCACGTGGGGCGCGGCC-GGCGGGAAGTCCCGCCTCCCTTCCGCTCAGGCCGCGCTTCCGGAGTGAAGAccccgccgggcggcgccgggAAATCCGCCACCATAGAGAGGGAGTGGCTGGCTCCCGTCGGAGGTGAGGGAGTCCTCCAGGTGCTAGAGAGGACTGCAGGGTACCATAGAGGCTGCGGCGGGCCGTAGAGCGCCCGCAG--CAGGTAGAGTTAGGGTCCCTGGGGATGGC--GGAGCGGCTTGAGTTTATCGGTTCTGTCAGAGGGGGCAGGGGTACCGAGCTCGGTGAACCTCACCCTCCCCCCGGAGGGCTGACGTCGGAGTGCAGGTCTGATGCAGAGAAGG
>gene=chr11_57298159-57298575; species=calJac
GGAGAC--------CTTACAAATACTATAACGTTACCTGCCTCCCAAGAGGCTCCAGCGGAAGCACGTGGATTACTTCCGGGAGAGAAGTCCCGCCTCTTCTTGGCTCCAAACTCGCTTCCGGAATGAAATACCAACGAGACGGCTCCGGGAACTCGGCGATCTTACAAAGGGAGCGAGCGGCGCCGGGCGAAGAGGAAGGCGATTTGCCAGTGCTAGAGGGGACGCCAAAGTACCATAGAGGCTTGGGCTGGGTGCAGAGCGCCTGCGGCCCGATCAGAATTCAAGTC--TCAGGTTGTCACCGAGAGTTTTCAGTTTATTGGTTCTGTAGGAAGAGGTGTGGCGACAGATATCAGTGAACCTCACCCCCGTCCGGGACAGC-----------CACAAATCAGGCGTGGAGACGG
>gene=chr11_57298159-57298575; species=canFam
GGTGTCCTCAACTTCGCGCAAACGCTAGACAGCCGCCGCACGCCCAGGAGGCTAAGGCGGAAGCACGTGGGTCACTTCCGGGAGGGAAGTCCCGCCTCCCCTTTGAT-CGGACTCGCTTCCGGAGTGAAGCCCCTACGAGGCGGCGCGGGGAAATCGGCTACCATAGAGA-GGAGCCGCCGGCCGTGCC------CGAAGGCGACTTGCAAGGGCTAGAGGGGACGCCAAAATACCATAGAGGCTTGGGCGCAGTGCAGAGCGCCTGCAGCCTGGC--GGTGCCGTCCCCAGGGTTTCGGC--GGAGAGGTCACAGTGCGACTGT-CTGTAGGCGGGCGCCGGAGGGCGGGGCTCCGCGAAGCTTGGCCGCCCCCCGAGGCTCG-ACGGCGGGTCACAGACCCGGCGCGGAGAAGG
>gene=chr11_57298159-57298575; species=equCab
GGTGTCCCCAACTTCAGGCAAACACTAGAAACTCACCAAGGCCCTCAAAGGCTAAAGCGGAAGCACGTGGGTCACTTCCGAGA-GGAAGTCCCGCCTCTGCTTTGATCCAGACCCGCTTCCGGAATCAAGTGCCAACGATCCGGCGCTGGGAAATCCGCTACCATAGAGACGGAGCGGCCGGCCCTGACCGAGGGCGAGGGCGACTTGGAAATGCTAGAGGGGACGCCAAAACACCATAGAGGCTTGGGCGGGGTGCAGAGTGCCTGCA-----------TGTCGAGTC----GGCTGGGC--GGAGAGGTTTGAGTTTATTGGTCCTGAAGGAAGGGGCAGGGTGACGGAGTTCCCCGAACCTCGCCCTCCTCCCGGAGAGTG-ACGCCTGAGCACAAATTAGGCGTGGAGAAGG
>gene=chr11_57298159-57298575; species=gorGor
GGAGACCCCAACTTCTGACAAATACTATAACATTACCCGCCTCTCGAGAGGCTCCAGCGGAAGCACGTGGGTTACTTCCGGGAGGAAAGTCCCGCCTCTTCTTTGATTCAAACTCGCTTCCGGAATTAAATACCAACGAGACGGCGCCGGGAACTCGGCGATCATAGAGAGGGAGCGGCTGGCGCCGGGCGAAGAGGAAGGCGACTTGCCAGTGCTAGAGAGGACACCAAAGTACCATAGAGGCTTGGGCGGGGTGCAGAGCGTCTGCAGCCCGATCAGAATTCAAGTCCTTTGGGATGTCACCGAGCGGCTTCAGTTTATTGGTTCTGTAGGAAGAGGCGTGGCGACAGACACCTGTGAACCTCACCCCGGTTCCAGACAGCCGACTCCTGAGCGCAAATCAGGCGTGGAGAAGG
>gene=chr11_57298159-57298575; species=panTro
GGAGACCCCAACTTCTGACAAATACTATAACGTTACCCGCCTCCCGAGAGGCTCCAGCGGAAGCACGTGAGTTACTTCCGGGAGGAAAGTCCCGCCTCTTCTTTGATTCAAACTCGCTTCCGGAATTAAATACCAACGAGACGGCGCCGGGAACTCGGCGATCATAGAGAGGGAGCGGCTGGCGCCGGGCGAAGAGGAAGGCGACTTGCCAGTGCTAGAGAGGACACCAAAGTACCATAGAGGCTTGGGCGGGGTGCAGAGCGTCTGCAACCCGATCAGAATTCAAGTCCTTTGGGATGTCCCCGAGCGGCTTCAGTTTATTGGTTCTGTAGGAAGAGGCGTGGCGACAGACACCTGTGAACCTCACCCCCGTTCCAGACAGCCGACTCCTGAGCGCAAATCAGGCGTGGAGAAGG
>gene=chr11_57298159-57298575; species=papHam
GGAGACCCCAACTTCTGACAAAAACTATAACGTTACCCGCCTCTCCAGAGGCTCCAGCGGAAGCACGTGGGTTACTTCCGGGAGGGAAGTCCCGCCTCTCCTTTGATTCAACCTCGCTTCCGGAACTAAATACCAACGAGACGGCGCCGGGAACTCGGCGATCCTAGAGAGGGAGCGGCCGGCGCCGGGCGAAGAGGAAGGCGACTTGCCAGTGCTAGAGGGGACGCCAAAGTACCATAGAGGCTTGGGCGGGGTGCAGAGCGTCTGCAGCCCGCTTACAATTCAAGTCCCTTGGGATGTCACAGAGCCGCTTCAGTTTATTGGTTCTGTAGGAAGAGGCGTGGCGACAGATATCAGTGAACCTCATCCCAGTTCCGGACAGCCGACTCCTGAGCGTAAATCAGGCGTGGAGAAGG
>gene=chr11_57298159-57298575; species=ponAbe
GGAGACCCCAACTTCTGACAAATACTATAACGTTACCCGCCTCCCGAGAGGCTCCAGCGGAAGCACGTGGGTTACTCCCGAGAGGAAAGTCCCGCCTCTTCTTTGATTCAAACTCGCTTCCGGAATTAAATACCAACGAGACGGCGCCGGGAACTCGGCGATCATAGGGAGGGAGGGGCTGGCGCCGGGCGAAGAGGAAGGCGACTTGCGAGTGCTAGAGGGGACGCCAAAGTACCATAGAGGCTTGGGCGGGGTGCAGAGCGTCTGCAGCCCGTTCAGAATTCAAGTCCTTTGAGATGTCACCCAGCGGCTTCAGTTTATTGGTTCTGTAGGAAGAGGCGTGGCGACAGATACCTGTGAACCTCAACCCCGTTCCGGACAGCCGACTCCTGAGCGCAAATCAGGCGTGGAGAAGG
>gene=chr11_57298159-57298575; species=rheMac
GGAGACCCCAACTTCTGACAAAAACTATAACGTTACCCGCCTCTCCAGAGGCTCCAGCGGAAGCACGTGGGTTACTTCCGGGAGGGAAGTCCCGCCTCTCCTTTGATTCAAACTCGCTTCCGGAACTAAATACCAACGAGACGGCGCCGGGAACTCGGCGATCCTAGAGAGGGAGCGGCCGGCGCCGGGCGAAGAGGAAGGCGACTTGCCAGTGCTAGAGGGGACGCCAAAGTACCATAGAGGCTTGGGCGGGGCGCAGAGCGTCTGCAGCCCGCTTACAATTCAAGTCCCTTGGGATGTCACAGAGCCGCTTCAGTTTATTGGTTCTGTAGGAAGAGGCGTGGCGACAGATATCAGTGAACCTCATCCCAGTTCCGGACAGCCGACTCCTGAGCGTAAATCAGGCGTGGAGAAGG
>gene=chr11_59383217-59383641; species=hg19
CCGCATCAGCCACCGCCGCGCAGCGTCCCCGCCCCGCCCGGCCAGCCGCGGGGAGGAGGGCTCGGCCGCCGGGAAGAAGGACGTCGATTGGTGCCGCTGAGTGTCACTTGAGGAAGACCCCGCGGATATTGGCATTTCTCTCGGGCCTGTCATTCTACAGCGCCCAGTGAGAGCCTGGGGTGGGACGCGTCCGCCAGACCCACCTTTGATTGGTTCAGATAAAGGCCAATCAGACTTTTGGGGAAGCTCATTGGTGCTTTCCTGAAGTTTCCAGCGCTCAGGGAGGACGGGAGAATGCGGAATGCCCGGCCAATCTGATCGCCGATTGGCTGCTGTTTCCGCCATTCATTTCAGTTTATGCGCCTGTCACTGCCACGTCACCCCCTCCCATCGCTCTTCTCATCATCCTTTTCCGCCCTCATGG
>gene=chr11_59383217-59383641; species=bosTau
GCGCCTCAGCCGCCGCCGCGCAGCGTCCCCGCCCCGCCAGGCCGGCCACGGGGAGGA--------------------AGAAAGTCGATTGGTACCTCCGAGTGTCACTTGCGCAGGGCCCCTAGGCCATTGGCATTTCTCTGGGACCTGTCATGCCACAGCGCCCAGTGAGCGTCCGAGGAGGGACGCTTCCGCCAGGCCCGCCGCCGATTGGTGCAGGTGAAGGCCAATCAGACTCAGGTC-AAGCTCATTGGCGCTTTCCCGAAGTCTCCGGCGCTCGGGGAGGACTCGAGAATGCAGACCGCCCAGCCCGTGTAGCTGTCGATTGGCCAATATTTCTGCCACTCA-TTCACAATGTGCACTCGTCACCGCCACGTCACCTCCTCCCATGAGTCGTCTCCGCGGCCTCTTCCGCCCTTACGG
>gene=chr11_59383217-59383641; species=calJac
GCGCATCAGCCACCGCTGCGCAGCGTCCCCGCCCCGCCAGGCCAGCCGCGGGGAGGAGGGCTCGGCCGCCGGGAAGGAGGACGTCGATTGGTGCCGCTGAATGTCACTTGCGGAAGACCCCGAGGACATTGGCATTTCTCTCGGGCCTGTCATTCTACAGCGCCCAGTGAGAGCCTGGGGTGGGACGCGTCCGCCAGACCCACCGTTGATTGGTTGGGATAAAAGCCAATCAGACATATGAAGAAGCTCATTGGTGCTTTTCTGAAGTTTCCAGCGCTCAGGGAGGACGGGAGAATGCGGGGTACCCGACCAATCTCATCACCGATTGGCGGATGTTTCCGCCACTCATTTCAGTTTATGCTCCTGTCACTGCCACGTCACCCCCTCCCATCGCTCTTCTCATCATCCTTTTCCGCCCTTAAGG
>gene=chr11_59383217-59383641; species=canFam
GCGCATCAGCCGCGGCCGCACCGCGTCCCCGCCCCGCCAGGCCCGCCGT-GGGAGGAGGGCTCGGCCGCCGGGAAGGAGGCAGCCGATTGGCGCCGCGGAGCGTCACTTGCGGAGGGCCCCCAGGACATTGGCACTTCTCTCGGGCCTGTCAGCGCACGCCGCCCAGTCAGAGCCCGGGGTGGGACGCGCCCTCCAGGCGCGCCGCTGATTGGCTTCGGCGAAGGCCAATCAGACTCGCGTGCGAGCCCATTGGTGCTTTCCCGCAGT---------------------CGAGACCGCAGAGTGTCCGGCCAATTCGGTCACCCATTGGCCAGGGCTTCCGCCACTCATTTCAGTTTGTGACCCCGTCACTGCCACGTCACCCCCTCCCGTCGCTCTGCGCTGCGTCCTGTTCCGCCCTTACGG
>gene=chr11_59383217-59383641; species=equCab
GCGCATCAgccgcggccgcgcagcgtccccgccccgccaggcccgccgcggggAGGAGGGCTCGGCGGCCAGGAAGAAAGGAGTCAATTGGCGCAGTGGAGTGTCACTTGCAGGAGACCCCTAGGACATTGGCATTTCTCTCGGGCCTGTCATTCCACACCGCCCAGTGAGAGTCCGGGGTGGGACGCGTCTGCCAGCCATGCCGTCGATTGGTTCAGATGAAGGCCAATCAGACTCACGTACAAGCCCATTGGTACTTTCCCGAAGGTCCCCGCGCTCAGGGAAGACTCGAGAATGCAGAGTGCCCGGCCAGTTTGGTCGCCGATTGGCTAGTATTTCCGCCATTCATTTCAGTTTATGATCCCGTCACTGCCACGTCACCCCCTCCCAGCTCCCTTCGCATCCTCCTCTTCCGCCCTGACGG
>gene=chr11_59383217-59383641; species=gorGor
CCGCATCAGCCACCGCCGCGCAGCGTCCCCGCCCCGCCCGGCCAGCCGCGGGGAGGAGGGCTCGGCTGCCGGGAAGAAGGACGTCGATTGGTTCCGCTGACTGTCACTTGAGGAAGACCCCGCGGACATTGGCATTTCTCTCGGGCCTGTCATTCTACAGCGCCCAGTGAGAGCCTGGGGTGGGACGCGTCCGCCAGACCCACTGTTGATTGGTTCAGATAAAGGCCAATCAGACTTTTGGGGAAGCTCATTGGTGCTTTCCTGAAGTTTCCAGCGCTCAGGGAGGACGGGAGAATGCGGAATGCCCGGCCAATCTGATCGCCGATTGGCTGGTGTTTCCGCCATTCATTTCAGTTTATGCTCCTGTCACTGCCACGTCACCCCCTCCCATCACTCTTCTCATCATCCTTTTCCGCTCTTATGG
>gene=chr11_59383217-59383641; species=panTro
CCGCATCAGCCACCGCCGCGCAGCGTCCCCGCCCCGCCCGGCCAGCCGCGGGGAGGAGGGCTCGGCCGCCGGGAAGAAGGACGTCGATTGGTGCCGCTGAGTGTCACTTGAGGAAGACCCCGCGGATATTGGCATTTCTCTCGGGCCTGTCATTCTACAGCGCCCAGTGAGAGCCTGGGGTGGGACGCGTCCGCCAGACCCACCTTTGATTGGTTCAGATAAAGGCCAATCAGACTTTTGGGGAAGCTCATTGGTGCTTTCCTGAAGTTTCCAGCGCTCAGGGAGGACGGGAGAATGCGGAATGCCCGGCCAATCTGATCGCCGATTGGCTGCTGTTTCCGCCATTCATTTCAGTTTATGCGCCTGTCACTGCCACGTCACCCCCTCCCATCACTCTTCTCATCATCCTTTTCCGCCCTCATGG
>gene=chr11_59383217-59383641; species=papHam
CCGCATCAGCCACCGCCGCGCAGCGTCCCCGCCCCGCCAGGCGAGCCGCGGGGAGGAGGGCTCGATCGCCGGGAAGAAGGACGTCGATTGGTGCCGCTGAGTGTCACTTGAGGAAGACCCCGCGGACATTGGCATTTCTCTCGGGCCTGTCATTCTACAGCGCCCAGTGAGAGCTTGGGGTGGGACGCGTCCTCCTGGCCCACCGTCGATTGGTTCAGATAAAGGCCAATCAGACATATGAAGAAGTTCATTGGTGCTTTCCTGAAGTTTCCAGCGCTCAGGGAGGACGGGAGAATGCGGGGTGCCCGGCCAATCTGTTCGCCGATTGGCTGGTGTTTCCGCCACTCATTTCAGTTTATGCTCCTGTCACTGCCACGTCACCCCCTCCCATCACTCTTCTCATCATCCTTTTCCGCCCTTATGG
>gene=chr11_59383217-59383641; species=ponAbe
CCGCATCAGCCACCGCCGCGCAGCGTccccgccccgcccggccagccgcggggAGGAGGGCTCGGCCGCCGGGAAGAAGGAGGTCGATTGGTGCCGCTGAGTGTCACTTGAGGAAGACCCCGCGGACATTGGCATTTCTCTCGGGCCTGTCATTCTACAGCGCCCAGTGAGAGCCTGGGGTGGGACGCGTCCGCCAGACCCACCGTTGATTGGTTCAGATAAAGGCCAATCAGACTTTTGGGGAAGCTCATTGGTGCTTTCCTGAAGTTTCCAGCGCTCAGGGAGGACGGGAGAATGCGGAATGCCCGGCCAATCTGATCGCCGATTGGCTGATGTTTCCGCCATTCATTTCAGTTTATGCTCCTGTCACTGCCACGTCACCCCCTCCCATCGCTCTTCTCATCATCCTTTTCCGCCCTTATGG
>gene=chr11_59383217-59383641; species=rheMac
CCGCATCAGCCACCGCCGCGCAGCGTCCCCGCCCCGCCAGGCGAGCCGCGGGGAGGAGGGCTCGACCGCCGGGAAGAAGGACGTCGATTGGTGCCGCTGAGTGTCACTTGAGGAAGACCCCGCGGACATTGGCATTTCTCTCGGGCCTGTCATTCTACAGCGCCCAGTGAGAGCTTGGGGTGGGACGCGTCCTCCTGGCCCACCGTCGATTGGTTCAGATAAAGGCCAATCAGACATATGAAGAAGTTCATTGGTGCTTTCCTGAAGTTTCCAGGGCTCAGGGAGGACGGGAGAATGCGGGGTGCCCGGCCAATCTGATCGCCGATTGGCTGGTGTTTCCGCCACTCATTTCAGTTTATGCTCCTGTCACTGCCACGTCACCCCCTCCCATCACTCTTCTCGTCATCCTTTTCCGCCCTTATGG
>gene=chr11_62438946-62439332; species=hg19
AATCCCACCCCGGAATTGAGGACACAGGGTCCCCGCGCTCAGCCCTTGGTGCCAGCACTTCTTGGACACCTCAACCCCCTCAGCTAAACCTGAGATCCAAGCGCTCCGGATTCCAAACGTTTCCTCGAGCAGGTCCTCTCTAGCCGGCCGCTTATCTATGGTTTCTGCTATAGGGCGCTCTAGCCTGCGCCAAGGGGTAGTGAGACCGCGCGGCAACAGCTTGCGGCTGCGGGGAGCTCCCGTGGGCGCTCCGCTGGCTGTGCAGGCGGCCATGGATTCCTTGCGGAAAATGCTGATCTCAGTCGCAATGCTGGGCGCAGGGGCTGGCGTGGGCTACGCGCTCCTCGTTATCGTGACCCCGGGAGAGCGGCGGAAGCAGGAAATGC
>gene=chr11_62438946-62439332; species=bosTau
AATCCTACTCGGGATTTCATGACAAGGGG-TCCCACCCTCAGCCCTGGGTCCCAACACCTCTTACGTG-CTCAACCTTCTCAGCTAAACTTAAGACCTAGACGCTTCAGATTCGAAACATTTCTCCGATTAGGTCCTCTCTAGCCGGGCCCGTCTCTATGGTCTCTTGTGTGGGGCGCTCTAGCCTGCGC-AG-----ATTAAGTCGTCGCGGCGGCCCGGATGGGCTACTGGAGGCTCCAGAGGTCCTCTCGCTGGTTGCGCTGTCGACCATGACGACCCTGCGCAAGCTGCTGCTCGTGGGCGCACTGCTGGGCGCCGGGGCTGGCGTGGGCACCGCGCTTTTTGCCCTTGTGACCCCGGGTGAGGAGCGGAAGCAGGCGATGC
>gene=chr11_62438946-62439332; species=calJac
AATCCTACTCTGAAATTGAGGACACAAGGTCCCCGCGCTCAGCCGTTGGTGCCAGCACCTCTT-CACACCTCAACGCCCTCAGCTAAACCTGAGACCCAGGCGCTCTGGATTCTAAATGTTTCCTTGAGCAGGTCCTCTCTATCCCGCCGCTTCTCTATGGTTTCCGCTATCGGGCGCTCTAGCCTGCGCAGGCGGGCAGTGAGACGGCGCGGCGGCGGCTCGCAGCTGCGGGGGACTCCGGGGGGCACCCTGCTGGCTGCGCAGGCGGCCATGCAGTCCTTGAGGAAAATGCTGATCACGGTCGCAGTGCTGGGCGCAGGGGCTGGCGTGGGCTCCGCACTCTTTGTTATCGTGACCCCGAGAGGGCAGCGGAAGCAGGAGATGC
>gene=chr11_62438946-62439332; species=canFam
AGCCCCCCGTCTGACTTCATGACAAGGGG-TGCAGAGCTCG--CCCCGACGCCAACGC-CCCCCCACA-CTCAACCTTCGCCGCTAAATCTAAGGTCC--CGGCGCTGCAGTCTAGGCGTGGCGCGGGT--CGCCCTCTCTAGCC--CACCCGCTCTATGGTCGTCCCCGCAGGCCGCTCTAGCCTGCGC-G-GGGGCGGTGAGACG----------CCTCCTAGGCCGCGGGAGGCCGCAGGGGGTGCTTCGCTGGGCGCGCG---GGCCATGGAGACCTTGCGCAGATCGCTGATCGTGGGGGCCCTTCTGGGAGCGGGGGCTGGCGTGGGCTCCGCACTCTTTGTCCTCGTGAGCCCGGGAGAGCAGCAGAAGCAGGCGATGC
>gene=chr11_62438946-62439332; species=equCab
AATGCCACTCCAGGTTTC---ACAATGGG-CACCGCTATCGGCCCTCAGTGTCAACACTTCTTACAGG-CTCAACCTTCTCACCTTAACTTAAAACCCAGCAGCTCCAGAGTCTAAACGTTTCGCAGGTGAGGCCCTCTCTAGCCGGCCCCTTCTCTATGGTTTTCTCTGTGGGTCGCTCTAGCCCGCGC-ACGGGGCAGCGAGACGGCTGGGCTACCTTTCTAGGCTGCGGAGGACTCCGGAGGGCGCCTCGCTGGTGGCGGGGTCGGTCATGGGGACCGTGCGCAAAGCGCTGATCGTGGGCGCAGTGCTGGGCGCTGGGGCTGGTGTGGGCTCCGCGCTCTTTGTCCTCGTGACCCCGGGAGAGCAGCAGAAGCAGGCGATGC
>gene=chr11_62438946-62439332; species=gorGor
AATCCCACCCCGGAATTGAGGACACAGGGTCCGCGCGCTCAGCCCTTGGTGCCAGCACTTCTTGGACACCTCAACCCCCTCAGCTAAACCTGAGATCCAGGCGCTCCGGATTCTAAACGTTTCCTCGAGCAGGTCCTCTCTAGCCGGCCGCTTATCTATGGTTTCTGCTATAGGGCGCTCTAGCCTGCGCCAAGGGGTAGTGAGACCGCGCGGCAACAGCTTGCGGCTGCGGGGAGCTCCCGTGGGCGCTCCGCTGGCTGTGCAGGCGGCCATGGATTCCTTGCGGAAAATGCTGATCTCAGTCGCAATGCTGGGCGCAGGGGCTGGCGTGGGCTACGCGCTCCTCGTTATCGTGACCCCGGGAGAGCGGCGGAAGCAGGAAATGC
>gene=chr11_62438946-62439332; species=panTro
AATCCCACCCCGGAATTGAGGACACAGGGTCCCCGCGCTCAGCCCTTGGTGCCAGCACTTCTTGGACACCTCAACCCCCTCAGCTAAACCTGAGATCCAAGCGCTCCGGATTCCAAACGTTTCCTCGAGCAGGTCCTCTCTAGCCGGCCGCTTATCTATGGTTTCTGCTATAGGGCGCTCTAGCCTGCGCCAAGGGGTAGTGAGACCGCGCGGCAACAGCTTGCGGCTGCGGGGAGCTCCCGTGGGCTCTCCGCTGGCTGTGCAGGCGGCCATGGATTCCTTGCGGAAAATGCTGATCTCAGTCGCAATGCTGGGCGCAGGGGCTGGCGTGGGCTACGCGCTCCTCGTTATCGTGACCCCGGGAGAGCGGCGGAAGCAGGAAATGC
>gene=chr11_62438946-62439332; species=papHam
AATCCCACCCCGGAACTGAGGACACAGGGTGCCCACGCTCAGCCCTTGGCGCCAGCACTTCTTGGACACCTCAACCCCCTCAGCTAAACCTGAGATCCCGGCGCTCCGGATTCTAAACGTTTCCTTGAGCGGGTCCTCTCTAGCCGGCCGTTTATCTATGGTTTCTGCTATAGGGCGCTCTAGCCTGCGCGAAGGGGCAGTGAGACCGCCCGGGTACGGCTCGCGGCTGCGGTGAACTCCGGTGGGCGCCCTGCTGGTTGTGCAGGCGGCCATGGAGTTCTTGCGGAAAACGCTGATCACAGTCGCAGTGCTGGGCGCAGGGGCTGGCGTGGGCTTCGCGCTCCTTGCTATCGTGACCCCCGGAGAGCAGCGGAAGCAGGAAATGC
>gene=chr11_62438946-62439332; species=ponAbe
AATCCCACCCCGGAATTGAGGACACAGGGTCACCGCGCTCAGCCCTTGGTGCCAGCACTTCTTGGACACCTCAACCCCCTCAGCTAAACCTGAGATCCAGGCGCTCCGGATTCTAAA-GTTTCCCTGAGCAGGTCCTCTCTAGCCGGCCGCTTATCTATGGTTTCTGCTATAGGGCGCTCTAGCCTGCGCCAAGGGGTAGTGAGACCGCGCGGCAACAGCTTGTGGCTGCGGGGAACTCTGGTGGGCGCTCCGCTGGCTGTGCAGGCGGCCATGGATTCCTTGCGGAAAATGCTGATCTCAGTCGCATTGCTGGGCGCAGGGGCTGGCGTGGGCTACGCGCTCCTGGTTATTGTGACCCCGGGAGAGCGGCGGAAGCAGGAAATGC
>gene=chr11_62438946-62439332; species=rheMac
AATCCCACCCCGGAACTGAGGACACAGGGTGCCCACGCTCAGCCCTTGGCGCCAGCACTTCTTGGACACCTCAACCCCCTCAGCTAAACCTGAGATCCCGGCGCTCCAGATTCTAAACGTTTCCTTGAGCGGGTCCTCTCTAGCCGGCCGTTTATCTATGGTTTCTGCTATAGGGCGCTCTAGCCTGCGCGAAGGGGCAGTGAGACCGCGCGGGTACGGCTCGCGGCTGCGGTGAACTCCGGTGGGCGCCCTGCTGGTTGTGCAGGCGGCCATGGAGTCCTTGCGGAAAATGCTGATCACAGTCGCAGTGCTGGGCGCAGGGGCTGGCGTGGGCTTCGCGCTCCTTGCTATCGTGACCCCCGGAGAGCAGCGGAAGCAGGAAATGC
>gene=chr11_62521589-62521836; species=hg19
GCTGATACCTCACCCACCACCGAGCAGCCACAGGGCGAGCTCCGCCCCTTCCCACCTTCTCAGCTTTAATTGGCTTAAGATTGCCCTCCCCTGTCACGGATTGGTCCGCTCTCCACTAACCATCCTCCCTCTAACTGCCGTCTACAATTGGGTGCTCGCCGCCATCGCTTTTGCAGTCAGGCGTTGGATTGGGTGACGCTCCTGTCCTCAACTTTTCCTCTTCGTCCCGCCTTCCTTGCCTCCGAGC
>gene=chr11_62521589-62521836; species=bosTau
GCTGA-CCCTCACCCACCAACGAGCAGCCACCGGGAGAGCTCCGCCCCTTCCCGCCTTCTTAGTTTTAATTGGCTCAAATTTGTCTTCCCTCGTCTCGGATTAGTTCACTCTCTACTAACCAGCCCCCCTCAGGGCGGTGTCTCCAAGTGGATGCTGGTGGCCGTCGCTCAGGCAGCTAGGCGCCCGATTGGTTAGCGCTCCTGTCCTAAACTTTTTCTTCTCGTCCCGCCTTCTTTGCCTCGGAGC
>gene=chr11_62521589-62521836; species=calJac
GCTGATCCCTCACCCACCACCGAGCAGCCACCAAGAGAGCTCCGCCCCTTCCCACCTTCTCATTTTTAATTGGCTTAAGATCGCCCTCCCCTGTCACGGATTGGTCCGCTGTCCACTAACCATTCTCCCCCCAACCGCGGTCTCCAATTGGGTGCTCGCCGCCATCGCTTTTACAGTCAGGCGCCGCATTGGGTGGCGCTCCTGTCCTCAACTTTTCCTCCTCGTCCCGCCTTCCTTGCCTCCGAAC
>gene=chr11_62521589-62521836; species=canFam
GCAGATCCCTCACCCACCAGCGAACCACCACC-GGCGGACTCCGCCCCTTCCCACCTTCTCAGTTTCAATTGGCTCCAATCGGCCTTCCCTCCGCACGGATTGGCTCGCTGTCCGCT--------------------GCGTCTGCGAGGGGGCGCTAGTGGCCGTTGCTCAGGCAGCGAGGCGCAGGATTGGAGGGCGCTCCTGTCCTAAACTTTTCCTCCTCGTCCCGCCTTCTTTGCCCCAGAGA
>gene=chr11_62521589-62521836; species=equCab
GCTGATCCTT-ACCCACCACCGATCAGCCACCAAGCGAGCTCCGCCCCTTCCCACCTTCTCAGTTTTAATTGGTTCAAGTTTGCCGTCCCCCGTCCCGGATTGGTCCACTGCCCAGTAATCATCCCCCCTCTGAGCGGCGTCC-CCAGTGGGTGCTCGTGGCCGTCGCTCAGGCAGCTAGGCGTCGGATTGGTTGGCACTCCTGTCCTAAACTTTTCCTCCTCGTCCCGCCTTCTTTGCCTCAGAGC
>gene=chr11_62521589-62521836; species=gorGor
GCTGATACCTCACCCACCACCAAGCAGCCACAGGGCGAGCTCCGCCCCTTCCCACCTTCTCAGCTTTAACTGGCTTAAGATTGCCCTCCCCTGTCACGGATTGGTCCGCTCTCCACTAACCGTCCTCCCTCTAACTGCCGTCTACAATTGGGTGCTCGCCGCCATCGCTTTTACAGTCAGGCGCTGGATTGGGTGGCGCTCCTGTCCTCAACTTTTCCTTTTCGTCCCGCCTTCCTTGCCTCCGAGC
>gene=chr11_62521589-62521836; species=panTro
GCTGATACCTCACCCACCACCGAGCAGCCACAGGGCGAGCTCCGCCCCTTCCCACCTTCTCAGCTTTAATTGGTTTAAGATTGCCCTCCCCTGTCACGGATTGGTCCGCTCTCCACTAACCATCCTCCCTCTAACTGCCGTCTACAATTGGGTGCTCGCCGCCATCGCTTTTGCAGTCAGGCGCTGGATTGGGTGGCGCTCCTGTCCTCAACTTTTCCTCTTCGTCCCGCCTTCCTTGCCTCCGAGC
>gene=chr11_62521589-62521836; species=papHam
GCTGATCCCTCACCCACCACCGAGCAGCCACAGGGCGAGCTCCGCCCCTTCCCACCTTCTCAGTTTTAATTGGCTTAAAATTGCCCTCCCCTGTCACGGATTGGTCCACTTTCCACTAACCAGCCTCCTTCTAACGGCCATCTGCAATTGGGTGCTCGCCGCCATCGCTTTTACAGTCAGGCGTTGGATTGGGTGGCGGTTCTGTCCTCAACTTTTCCTCCTTGTCCCGCCTTCCTTGCTTCCGAGC
>gene=chr11_62521589-62521836; species=ponAbe
GCTGATCCCTCTCCCACCACCGAGCAGCCACAGGGCGAGCTCCGCCCCTTCCCACCTTCTCAGTTTTAATTGGCTTAAGATTGCCCTCCCCTGTCACGGATTGGTCCGCTCTCCACTAACCATCCTCCCTCTAACTGCCGTCTGCAATTGGGTGCTCGCCGCCATCGCTTTTACAGTCAGGCGCTGGATTGGGTGGCGCTCCTGTCCTCAACTTTTCCTCCTCGTCCCGCCTTCCTTGCCTCCGAGC
>gene=chr11_62521589-62521836; species=rheMac
GCTGATCCCTCACCCACCACCGAACAGCCACAGGGCGAGCTCCGCCCCTTCCCACCTTCTCAGTTTTAATTGGCTTAAAATTGCCCTCCCCTGTCACGGATTGGTCCGCTTTCCACTAACCAGCCTCCCTCTAACGGCCATCTGCAATTGGGTGCTCGCCGCCATCGCGTTTACAGTCAGGCGTTGGATTGGGTGGCGCTTCTGTCCTCAACTTTTCCTCCTTGTCCCGCCTTCCTTGCTTCCGAGC
>gene=chr11_62599103-62599378; species=hg19
GCCAGTGACGGACCTCCAAAGACTGACACACTTCGGTGGGCGGAGGGGGAAAACCTCTGGGTGTTTATTTGAAACAGGAAGTCCCACCCCCCGCCCAAGGTCCGCCTTCTGGAAGACTTCAACCACTCATTAGCTAAGGCCGACGTCTCTCTCAACAGAGGCTTTCCTGATTGGACGGCAAGGAATTCGCTCACCCGGAGCCGGGCCGGCAGGACTTGCCCGCTCGCCCCTGATTCCCTTCCCCCCGCCAGTCGTCGCCCCCGTAAAACCACTGC
>gene=chr11_62599103-62599378; species=bosTau
AACGGTGACGGACCACCTCAGAGGGACACACGTCGGTGGGCGGAGGGGGG-AATCTCTAGGTGTTTATTTGAAGCAGGAAGTCCCACCCT-CGCCCAAGTCCCACCTTCTGGAAGTCTGCAAACACTGATTAGCTAACGCCGACGTCCTTCTTAA-AGGGGCTTTTCTGATTGGACAGCGAGGTATTCGCTCACTCCGAGCCGGGCCGGCAGGACTTGCCCGCTTGTCCCTGGTTCCCTTCCCCCAGCCCGGCGCCGTCCCCGGAAAG-AACGGC
>gene=chr11_62599103-62599378; species=calJac
GCGGGTGACGGACCTCCAGAGAGGGACACACTTCGGTGGGCGGAGGGGC-AAACCTCTGGGTGTTTATTTGAAACAGGAAGTCCCACCCCCCGCCCAAGGTCCGCCTTCTGGAAGACTTCAATCACTCATTAGCTAAGGCCGACGTCTCTCTCAACAGAGGCTTTCCTAATTGGACGGCAAGGAATTCGCTCACCGGGAGCCGGGCCGGCAGGACTTGCCCGCTCGCCCCTGGTTCCCTTCCCCCCGCCAGTCGTCGCCCCCGTAAAACCACTAC
>gene=chr11_62599103-62599378; species=canFam
AACGGTGACCGGCCTCCTGAGGGGGACACACTTCGGTAGGCGGAGGGGGGAAATCTCTGGGTGTTTATTTGAAACAGGAAGTTCCTCCCC-CGCCCAAGTCCCGCCTCCTGGGGGACTGCAACCAGTGATTGGCTAATGCCGACGTCTTTCTCAACAGGGGCTTTCCTGATTGGACGGCGAAGTATTCCCTCACCCCGAGCCCGGCCGGCAAGACTAGCCCGCTCGCCCCAGGTTCCCTTCCCCCTTCACGTCACCGCCCCCGGAAAGCCGCTGC
>gene=chr11_62599103-62599378; species=equCab
AACGGTGACGGACCTCCTGAGGTGGACACACTTCGGTGGGCGGAGGGGGG-AACCTCTAGGTGTTTATTTGAAACAGGAAGTCCCACCCC-CGCCAAAATCCCGCCTTCTGGAGGATTGCAGCCGCTGATTAGCTAATGCTGACGTCTTTCTCAACAGGGGTCTTCCTGATTGGACAGCGAGGTATTCGCTCACCCCGAGCTAGGCCGGCTGGACTTACCCGCTTGCCCCTGGTTCCCTTCCCCCCGCCCGTCGCCGCCCCCAGCAAGCCGCTGC
>gene=chr11_62599103-62599378; species=gorGor
GCCAGTGACGGACCTCCAAAGACTGACACACTTCGGTGGGCGGAGGGGGAAAACCTCGGGGTGTTTATTTGAAACAGGAAGTCCCACCCCCCGCCCAAGGTCCGCCTTCTGGAAGACTTCGACCACTCATTAGCTAAGGCCGACGTCTCTCTCAACAGAGGCTTTCCTGATTGGACGGCAAGGAATTCGCTCACCCGGAGCCGGGCCGGCAGGACTTGCCCGCTCGCCCCTGATGCCCTTCCCCCCGCCAGTCGTCGCCCCCGTAAAACCACTGC
>gene=chr11_62599103-62599378; species=panTro
GCCAGTGACGGACCTCCAAAGACTGACACACTTCGGTGGGCGGAGGGGGAAAACCTCTGGGTGTTTATTTGAAACAGGAAGTCCCACCCCCCGCCCAAGGTCCGCCTTCTGGAAGACTTCAACCACTCATTAGCTAAGGCCGACGTCTCTCTCAACAGAGGCTTTCCTGATTGGACGGCAAGGAATTCGCTCACCCGGAGCCGGGCCGGCAGGACTTGCCCGCTCGCCCCT---------CCCCCCGCCAGTGGTCGCCCCAGAGAAACCACTGC
>gene=chr11_62599103-62599378; species=papHam
GCCGGTGACGGACCTCCAAAGACTGACACACTTCGGTGGGCGGAGGGGG-AAACCTCTGGGTGTTTATTTGAAACAGGAAGTCC---------------------------------------------------------------------------------CCTGATTGGACGGCAAGGAATTCGCTCACCAGGAGCCGGGCCGGCAGGACTTGCCTGCTTGCCCCTGGTTCCCTTCCCCCTGCCAGTCGTCGCCCCTGTAAAACCACTGC
>gene=chr11_62599103-62599378; species=ponAbe
GCCGGTGACGGACCTCCAAAGACCGACACACTTCGGTGGGCGGAGGGGG-AAACCTCTGGGTGTTTATTTGAAACAGGAAGTCCCACCCCCCGCCCAAGGTCCGCCTTCTGGAAGACTTCAACCACTCATTAGCTAAGGCCGACGTCTCTCTCAACAGAGGCTTTCCTGATTGGACGGCAAGGAATTCGCTCGCCCGGAGCCGGGCCGGCAGGACTTGCCCGCTCGCCC--GATTCCCTTCCCCCCGTCAGTCGTCGCCCCCGTAAAACCACTGC
>gene=chr11_62599103-62599378; species=rheMac
GCCGGTGACGGACCTCCAAAGACTGACACACTTCGGTGGGCGGAGGGGG-AAACCTCTGGGTGTTTATTTGAAACAGGAAGTCCCACCCCCCGCCCAAGGTCCGCCTTCTGGAAGACTTCAACCACTCATTAGCTAATGCCGACGTCTCTCTCAACAGAGGCTTTCCTGATTGGACGGCAAGGAATTCGCTCACCAGGAGCCGGGCCGGCAGGACTTGCCTGCTTGCCCCTGGTTCCCTTCCCCCTGCCAGTCGTCGCCCCTGTAAAACCACTGC
>gene=chr11_63953105-63953720; species=hg19
GGAAAGCAACCCAGAGGCCCCGCAGCCGCCGGCGACACAGCTACAGACCCCGACTGCAGCCGGTACTCCCATATATCAGGGGCGGGGCGAAACCCGGCCTTTTGAAGGGCAGCGATTTAAACCAATCAGCGCAAAGAGTTGGCAACCCTCCGCCCAATTGGAATCGCTCTCATTCTGAAGGCGGTTCCGACATGGAGTCCGGCAGCCCAATGGGAGAGGTGGAAATTTCCAGAACGATCAGAACCAATGGGCGCGGCCAGCGCGGCTACGATTGGCAGTGCAAAAGACCAATCCGTGTCGCAGAAGTTCGCTCCTCCCTCCATTCGTGGAGCCTGAGATGGGTGGGTTTATAGAGGAGCGCCCAATCCTGAGGTGCGGGGGAGGCAGGGTTGAGGGAATTACTCCCCGCTGTCCAATGAGAAGGAAGTGGAGATGATGGGCTGGACCTCAAGCCAATAGTAGAGCAGCACAGACATTCCCCCTAGAAGAACTCGACCAGTGAGCAGGCGAGGAAGGGGCGGGAGCCGGGGTCCCGGTAGCTTCTAGTAGGTTCCAGAAGGCGGCGCGTGCGGTTGGGAACGCGGAGCGGACGGATTCGATTCAACGGGGTTCCGG
>gene=chr11_63953105-63953720; species=bosTau
--------------------------------AACGACCACTGCAGAGCGTGTCTGTGGCTCAGACTCCCATAACCCACCGCTGCTGTAAAACCCTACTCTTTGAAGGGCAGCAATTTAAACCTATCAGAACAAAGTGTCTGCAACTTACCGACCAATTGAAATTTTTT-AAATCTGAAGGCGGTGCTGTCACGGAGTCTGTCAGCCCAATGGGAGAGGTGGAAATTTCCAGAAAGAATAGGACCAATGGGCGCGGCCAGCGCGGCCATGATTGGCGGGCTAAGTGACCAATCGGTGTCGCAGAGGTCCGCCCCTCCCTCCAATCATAGAGTACATGATGGGTGGGCTTTCAGAGCAACGTCCAGTCTCGAAACGCGGGGGAGGCAGGACT----------CTCCCCACTGTCCAATGAGAAAGAAGCAAAGATGATGGGCTAGACTTCAAGCCAATGGGAGGAAACCATAGAAA-GCCCCCTAGAGGGAAGCGACCAGTGAGCCGGCGAGGAAGAGGCGGGATCTGGGGTCCCGGCAGCTTCTAGTAGGTTCCAGAAGGCGGCGCGTGCGGTTGGGAACGCGGAGCCGACGGAGTCTATTCAACGGGGTTCCGG
>gene=chr11_63953105-63953720; species=calJac
GAAAGG------------------GCCGCCGGAGCCACAG-TGTAG--CCTGCCTGCGGCCGGGGCTGCCATACTCTACGGGCAGGGCAAAACCCGGCCTTTTGAAGGACAGCAGCTTAAGCCAATTAGCGCAAAGGGTTGGCAACCCTCTACCCAATTGGAATTTCTCTCATTTTAAAGGCGGTTCCTACATGGAGTCCGGCAGCCCAATGGGAGAGGTGGAAATTTCCAGAACGAACAGGACCAATGGGCGCGGCCAGCGGGGCCACGATTGGCAAAGCAAAAAACCAATCCGTGTCGCAG-AGTCCGCTCCTCCCTCCATTCGTGGAGCCTGAGATGGGTGGGTTTATGGAGGAGAGACCAATCCTGAGGTGCGGGGGAGGAAGGGTTGCGGGAATTACTCCCTGCTGTCCAATGAAAGGGAAGCAGAGATGATGGGCTGAACCTCAAGCCAATAATAAAGCGTCACAGAGA-GCCCCCTAGAAGAACTCGACCAGTGAGCAGGAGAGGAAGGGGCGGGAGACGGGGTCCCGGCAGCTTCTAGTAGGTTCCAGAAGGCGGCGCGTGCGGTTGGTAACGCGGAGCGGACGGATTCGATTCAACGAGATTCCGG
>gene=chr11_63953105-63953720; species=canFam
GGAGTGGGTCGTCGGGGGCTCGCGGGCACCGCAGCTACGGCTGCAGAAAGCGACCGCTCTTCGGACTCCCATAAACCACCGCAGCGGCGAAACTCCACCCTTTGAAGGATGGCCTTTTAGACCTATCAGCGCGAAGCCGGGGCGACTCTCCGCCCAATCGAATTCTTTTTTGACCTGAAGGCGGTGCCCTCACGGAGCCCGTCAGCCCAATGGGAGAGGTGGAAATTTCCAGAAAGAACGGGACCAATGGGCGCGGCCAGCGGGGCCACGATTGGCGGACCAAGCGACCAATCCCTGTAGCAGAAGTTCGCCCCTCCCTCCAATCATAGAGCTTTGGGCAGGCGGGCTTACCGGGAAGAGTCCAATCCGGAGGCGCGAGGGAGGCAGGGCTGAGGGGATTACTCTCAACTGCCCAATGACAGAGGAGCAAGGATGATGGGCTAGACTTCAAGCCAATAGTAGGGAAGCACTGAAA-GCCCCCTCGGGGAGCTCAACCAATGAGCAGGCGAGGAAGGGGTGGGATCCGGGGTCCCGGCAGCTTCTAGTAGGTTCCAGAAGGCGGCGCGTGCGGTTGGGAACGCGGAGCGGACGGAGTCGATTCAACGGGGTTCCGG
>gene=chr11_63953105-63953720; species=equCab
GGGACGCGACCCATGGGCCCCGCAGCCGCCGGAGCCCGAGCGGCAGAG-GCTTCTGGGGCTCAGACGCCCAGAAACCACCGCAGCGGTG-AACCCCACCCTTTGACGGACAGCCCCTTGAACCTATCAGCGCCAAGTGTGGGCAACTCTCCGCCCAATTGAAATTTTTTTTAATCTGAAGGAGGTTCGTTCATGG-GTCCGTCAGCCCAATGGGAGAGGTGGAAATTTCCAGAAAGAACAGGACCAATGGGCGCGGCCAGCTCGGCCATAATTGGCGGACCGAGTGACCAATCCCTGTCGCAGAAGTCCGCTCCTCCCTCCAATCGTA-------GGATGGGAGGGATTGTCGGCGAGAGACCAATCCTGAGGCGCGGGGAAGGCAGGGCAGAGGGGATTACTCCCCGCGGTCCAATGAGAGAGAAGCAAAGATGATAGGCTAGACTTCAGACCAATAGTAGAGAAGCAGAGACA-GCCCCCAAGGGGAGCGCGACCAGTGAGCAGGCGAGGAAGGGGCGGGATCCGGGCTCCCGGCAGCTTCTAGTAGGTTCCAGGAGGCGGCGCGTGCAGTTGGGAACG-AGAGCAGGAGGGG-CGATTC-------------
>gene=chr11_63953105-63953720; species=gorGor
GGAAAGCAACCCACAGGCCCCGCAGCCGCCGGCGACACAGCTACAGACCCCGACTGCAGCCGGTACTCCCATATACCACGGGCGGGGCGAAACTCGGCCTTTTGAAGGGCAGCGATTTAAACCAATCAGCGCAAAGAGTTGGCAACCCTCCGCCCAATTGGAATCGCTCTCATTCTGAAGGCGGTGCCGACATGGAGTCCGGCAGCCCAATGGGAGAGGTGGAAATTTCCAGAACGATCAGAACCAATGGGCGCGGCCAGCGCGGCTACGATTGGCAGTGCAAAAGACCAATCCGTGTCGCAGAAGTTCGCTCCTCCCTCCATTCGTGGAGCCTGAGATGGGTGGGTTTATAGAGGAGCGCCCAATCCTGAGGTGCGGGGGAGGCAGGGTTGAGGGAATTACTCCCCGCTGTCCAATGAGAGGGAAGTGGAGATGATGGGCTGGACCTCAAGCCAATAGTAGAGCAGCACAGACATTCCCCCTAGAAGAACTCGACCAGTGAGCAGGCGAGGAAGGGGCGGGAGCCGGGGTCCCGGCAGCTTCTAGTAGGTTCCAGAAGGCGGCGCGTGCGGTTGGGAACGCGGAGCGGACGGATTCGATTCAACGGGGTTCCGG
>gene=chr11_63953105-63953720; species=panTro
GGAAAGCAACCCAGAAGCCCCGCAGCCGCCGACGACACAGCTACAGACCCCGACTGCAGCCGGTACTCCCATATACCACGGGCGGGGCGAAACCCGGCCTTTTGAAGGGCAGCGATTTAAACCAATCAGCGCAAAGAGTTGGCAACCCTCCGCCCAATTGGAATCGCTCTCATTCTGAAGGCGGTTCCGACATGGAGTCCGGCAGCCCAATGGGAGAGGTGGAAATTTCCAGAACGATCAGAACCAATGGGCGCGGCCAGCGCGGCTACGATTGGCAGTGCAAAAGACCAATCCGTGTCGCAGAAGTTCGCTCCTCCCTCCATTCGTGGAGCCTGAGATGGGTGGGTTTATAGAGGAGCGCCCAATCCTGAGGTGCGGGGGAGGCAGGGTTGAGGGAATTACTCCCCGCTGTCCAATGAGAAGGAAGTGGAGATGATGGGCTGGACCTCAAGCCAATAGTAGAGCAGCAAAGACATTCCCCCTAGAAGAACTCGACCAGTGAGCAGGCGAGGAAGGGGCGGGAGCCGGGGTCCCGGCAGCTTCTAGTAGGTTCCAGAAGGCGGCGCGTGCGGTTGGGAACGCGGAGCGGACGGATTCGATTCAACGGGGTTCCGG
>gene=chr11_63953105-63953720; species=papHam
GGAAAGTAACCCAGAGGGACCGCAGCCGCCGGAGACAGGGCTACAGTACCGGACTACGGCCGGGACTGCCATATGCCACGGGCGGGGCGAAACCCGGCCTTTTGAAAGGCAGCGATTTAAACCAATCAGCGCAAAGGGTTGGCAACCCTCCGCCCAATTGGAATCGCTCTCATTCTGAAGGCGGTTACGACATGGAGTCCGGCAGCCCAATGGGAGAGGTGGAAATTTCCAGAACGAACGGAACCAATGGGCGCGGCCAGCGCGGCTACGATTGGCAGAGCAAAAGACCAATCTGTGTCGCAGAAGTCCGCTCCTCCCTCCGTTCGTGCAGCCTGAGATGGGTGGGTTTATAGAGCGGCGTCCAATCCTGAGGTGCGGGGGAGGCAGGGTTGAGGGAAT----------TGTCCAATGAGAGGGAAGTGGAGATGATGGGCTGGACCTCAAGCCAGTAGTAGAACAGCACAGAGA-GCCCCCTAGAAGTACTCGACCAGTGAGCAGGCGAGGAAGGGGCGGGAGCCGGGGTCCCGGCAGCTTCTAGTAGGTTCCAGAAGGCGGCGCGTGCGGTTCGGATCGCGGAGCGGACGGATTCGATTCAACGGGGTTCCGG
>gene=chr11_63953105-63953720; species=ponAbe
GGAAAGCAACCCAGAGACCTCCCAGCCGCCGGAGACACAGCTACTGACCCCAACTGCAGCCGGTACTCGCATATGCCACGGGCGGGGCGAAACCCGGCCTTTTGAAGGGCAGCGATTTAAACCAATCAGCGCAAAGAGTTGGCAACCCTCCGCCCAATTGGAATCGCTCTCATTCTGAAGGCGGTTCCGACATGGAGTCCGGCAGCCCAATGGGAGAGGTGGAAATTTCCAGAACGATCAGAACCAATGGGCGCGGCCAGCGCGGCTACGATTGACAGTGCAAAAGACCAATCCGTGTCGCAGAAGTCCGCTCCTCCCTCCATTCGTGGAGCCTCAGATGGGTGGGATTATAGAGGAGAGCCCAATCCTGAGGTGCGGGGGAGGCAGGGTTGAGGGAATTACTCCCCGCTGTCCAATGAGAGGGAAGTGGAGATGATGGGCTGGACCTCAAGCCAATAGTAGAGCAGCACAGAGATTCCCCCTGGAAGAACTCGACCAGTGAGCAGGCGAGGAAGGGGCGGGAGCCGGGGTCCCGGCAGCTTCTAGTAAGTTCCAGAAGGCGGCGCGTGCGGTTGGGAACGCGGAGCGGACGGATTCGATTCAACGGGGTTCCGG
>gene=chr11_63953105-63953720; species=rheMac
GGAAAGTAACCCACAGGCACCGCAGCCGCCGGAGACACGGCTACAGTACCGGACTACGGCCGGGACTGCCATATGCCACGGGCGGGGCGAAACCCGGCCTTTTGAAAGGCAGCGATTTAAACCAATCAGCGCAAAGGGTTGGCAACCCTCCGCCCAATTGGAATCGCTCTCATTCTGAAGGCGGTTCCGACTTGGAGTCCGGCAGCCCAATGGGAGAGGTGGAAATTTCCAGAACGAACGGAACCAATGGGCGCGGCCAGCGCGGCTACGATTGGCAGAGCAAAAGACCAATCTGTGTCGCAGAAGTCCGCTCCTCCCTCCGTTCGTGCAGCCTGAGATGGGTGGGTTTATAGAGCGGCGTCCAATCCTGAGGTGCGGGGGAGGCAGGGTTGAGGGAATCACTCCCCGCTGTCCAATGAGAGGGAAGTGGAGATGATGGGCTGGACCTCAAGCCAGTAGTAGAACAGCACAGAGA-GCCCCCTAGAAGTACTCGACCAGTGAGCAGGCGAGGAAGGGGCGGGAGCCGGGGTCCCGGCAGCTTCTAGTAGGTTCCAGAAGGCGGCGCGTGCGGTTGGGATCGCGGAGCGGACGGATTCGATTCAACGGGGTTCCGG
>gene=chr11_65382910-65383090; species=hg19
GTAGTGCAGAACTCTCGCTGCTACTAGGGGAGTCCACGCCTCCACCTTTTCCCCGCCTCCTGTAACTCATTGGAAGAGCTGTGCGCCAATTACTTTGCCGTTACCCAATGGCTACTCAACTGTCTCTTTGGTTCCGCCCAGTCGTCTACCCTGGGTTGGCAACGCCTGGGTCTACGCATG
>gene=chr11_65382910-65383090; species=bosTau
GTAGCGCCGAACTGTAGCTTTAGTCAGGCAGGTCCACGCCTCCATCTTTTCCCCGCCTCTTGTAACTCACTGGGAGAATTTTGCGCCAATTACTCCGCCGTTACTCGATGGCCACTCAACTATCCCTTGGGTTCCGCCCAGTCGTCTCCGCTAGGCTGGCAACTTTCAGGTGTGCGCATG
>gene=chr11_65382910-65383090; species=calJac
GTAGTGCACCACTCTCGCTGCAACTAGGGGAGTCCACGCCTCCACCTTTTCCCCGT---------CTCATTGGGAGAGCTGTGCGCCAATTAGTTTGCCATTACCCAATGGCTACTCAACTATCCCTTTGGTTCCGCCCAGTCGTCGCCCCTAGTTTGGCAACACCTAAGTCTGTGCATG
>gene=chr11_65382910-65383090; species=canFam
GTGGTGCACAACTATCGCAGTAGCCCGAGAAGTCCACGCCTCC---TTTGCTCCACCTCCTGTAACTCACTGAGAGAGTTTTGTGCCAATTATCCCGCCATTACTCAGTGGCCACTCAACTATCCCTTCGGTTCCGCCCAGGGGTGTCCGCTGGGTGGACAACGCCTGGGCGTGCGCATG
>gene=chr11_65382910-65383090; species=equCab
GCGGCGGAGAGCTCTCGCCCTACCCTGGGGAGTCCACGCCTCCATCTTTTCCCCGCCTCCTGTAACTCACTGGGAGAGCTTTACGCCAGTTACGCCGCCGTTACCCAATGGCCACCCAACTATCCCTTCGGTTCCGCCCGGGGGTCTCCGCGAGCTTGGCGCTGCCTAGGTGTGCGCATG
>gene=chr11_65382910-65383090; species=gorGor
GTAGTGCAGAACTCTCGCTGCTACTAGGGGAGTCCACGCCTCCACCTTTTCCCCGCCTCCTGTAACTCATTGGAAGAGCTGTGCGCCAATTACTTTGCCATTACCCAATGGCTACTCAACTGTCTCTTTGGTTCCGCCCAGTCGTCTACCCTGGGTTGGCAACGCCTGGGTCTACGCATG
>gene=chr11_65382910-65383090; species=panTro
GTAGTGCAGAACTCTCGCTGCTACTAGGGGAGTCCACGCCTCCACCTTTTCCCCGCCTCCTGTAACTCATTGGAAGAGCTGTGCGCCAATTACATTGCCGTTACCCAATGGCTACTCAACTGTCTCTTTGGTTCCGCCCAGTCGTCTACCCTGGGTTGGCAACGCCTGGGTCTACGCATG
>gene=chr11_65382910-65383090; species=papHam
GTAGTGCAGAACACTCGCTGCAACTAGGGGATTCCACGCCTCCATCTTTTCCCCGTCTCCTGTAACTCATTGGAAGAGCTGTGCGCCAATTACTTTGCCGTTACCCAATGGCTACTCAACTGTCTCTTTGGTTCCGCCCAGTCGTCTACCCTGGGTTGGCGACGCCTGGGTCTACGCATG
>gene=chr11_65382910-65383090; species=ponAbe
GTAGCGCAGCACTCTCGCTGCTACTAGGGGAGTCCACGCCTCCACATTTTCCCCGCCTCCTGTAACTCATTGGAAGAGCTGTGCACCAATTACTTTGCCGTTACCCAATGGCTACTCAACTGTCTCTTTGGTTCCGCCCAGTCGTCTACCCTCGGTTGGCAACCCCTGGGTCTACGCATG
>gene=chr11_65382910-65383090; species=rheMac
GTAGTGCAGAACACTCGCTGCAACTAGGGGATTCCACGCCTCCATCTTTTCCCCGTCTCCTGTAACTCATTGGAAGAGCTGTGCGCCAATTACTTTGCCGTTACCCAATGGCTACTCAACTGTCTCTTTGGTTCCGCCCAGTCGTCTACCCTGGGTTGGCGACGCCTGGGTGTACGCATG
>gene=chr11_66405953-66406142; species=hg19
GCGAGGTTGGTGCCCATTGGCTTTCGCATAAAAGCTCCGAGGTTACAGACGTTTCCACCTCTTGCCGGCCTCTTAGGTAATTGGCGTCCGTGGTAACCAATCAGGAAGAGGATCTGAGGGAACGCCGGCCTTTTACTTTCTTGAGTGGCCAATCCGGTTGTAGGCTCACCTCCCCCTTCTACTCAGAGC
>gene=chr11_66405953-66406142; species=bosTau
ATGAGGGTGTTGCTCATTGGCTTTCGCGTAAACGCTCCGAGGTTACTGACGTTTCCACCTCTTCCCGGC--CTCAGGTAATTGGCGTTCGTGATAACCAATCAGGAAGAGCATCTACAGGAACGCCTGCCTTTTATTTTGTTGAACGGCCAATCCGGTGGTAGGTTCTCCTCCCCTCTCTACCCAGAGC
>gene=chr11_66405953-66406142; species=calJac
GCGAGGTTGATGCCCATTGGCTTTCGCATAAAAGCTCAAGGGTTACTGACGTTTCAACCTCTTCCCGGCCTCTCAGGTGATTGGCGTCCGTGATAACCAATCAGGAAGAGGATCTGCGGGAACGCCTGCCCTTCCCTTTATTGAGTGGCCAATCCGGTTGTAGACTCGCCTCCCCCCTCTACCCAGAGC
>gene=chr11_66405953-66406142; species=canFam
GCGAGATAGGCGCTCATTGGCATTCGTATAAAAGCTCCGGGGTTACTGACGTTTCCACCTCTTCCCGGCCTCTCAGGTAATTGGCGTTGGTGGTAACCAATCAGGAAGAGGATCTGCGGGAACGCCTGCCTTTAACTTAACTGAGCAGCCAATCCGGTGGTACACTCACCTCCCC-TTCTACCCAGAGC
>gene=chr11_66405953-66406142; species=equCab
TCGAGATTGCTGCTCATTGGCATTCGCGTGAAAGCTCTGGGGTTACTGACGTTTCCACCTCTTCCCGGC--CTCAGGTAATTGGCGTTCGTGGTAACCAATCAAGAAGAGGATCTGCGGGAACGCCTGCCTTTTACTTTTTTGAGCGGCCAATCCGATGGTAGGTTCACCTCCCC-CTCTACCCAGAGC
>gene=chr11_66405953-66406142; species=gorGor
GCGAGGTTGGTGCCCATTGGCTTTCGCATAAAAGCTCCGAGGTTACAGACGTTTCCACCTCTTGCCGGCCTCTTAGGTAATTGGCGTCCGTGGTAACCAATCAGGAAGAGGATCTGCGGGATCGCCGGCCTTTTA-TTTTTTGAGTGGCCAATCCGGTTGTAGGCTCACCTCCCCCTTCTACCCAGAGC
>gene=chr11_66405953-66406142; species=panTro
GCGAGGTTGGTGCCCATTGGCTTTCGCATAAAAGCTCCGAGGTTACAGACGTTTCCACCTCTTGCCGGCCTCTTAGGTAATTGGCGTCCGTGGTAACCAATCAGGAAGAGGATCTGCGGGAACGCCGGCCTTTTACTTTCTTGAGTGGCCAATCCGGTTGTAGGCTCACCTCCCCCTTCTAC-CAGAGC
>gene=chr11_66405953-66406142; species=papHam
GCGAGGTTGGTGCTCATTGGCTTTCGTATAAAAGCTCCGAGGTTACAGACGTTTCCACCTCTTGCCGGCCTCTCAGGTAATAGGCGTCCGTGGTAACCAATCAGGAAGAGGATCTGCGGGACCGCCGGCCTTTTACTTTATTGAGTGGCCAATCCGGTTGTAGGCTCACCTCCCCCCTCTACCCAGAGC
>gene=chr11_66405953-66406142; species=ponAbe
GCGAGGTTGGTGCCCATTGGCTTTCGCATAAAAGCTCCGAGGTTACAGACGTTTCCACCTCTTGCCGGCCTCTTAGGTAATTGGCGTCCGTGGTAACCAATCAGGAAGAGGATCTGCGGGAACGCCGGCCTTTTACTTTCTTGAGTGGCCAATCCGGTTGTAGTCTCACCTCCCCCCTCTACCCAGAGC
>gene=chr11_66405953-66406142; species=rheMac
GCGAAGTTGGTGCTCATTGGCTTTGGTATAAAAGCTCCGAGGTTACAGACGTTTCCACCTCTTGCCGGCCTCTCAGGTAATAGGCGTCCGTGGTAACCAATCAGGAAGAGGATCTGCGGGACCGCCGGCCTTTTACTTTATTGAGTGGCCAATCCGGTTGTAGGCTCACCTCCCCCCTCTACCCAGAGC
>gene=chr11_67275659-67275896; species=hg19
AATAGAGGTCTGGCCGGAAGGGCGAGCGGGCACGAATGCTCCCTCACTCCCGATTGGTGCGCGAAGATGTCACTCGAGCCTCCTTATTGGCCGAGACCTGCCCCAGCAGGTCGCAACCGCCGCCGATTGGCCTCCGCCTTCCGGACCTCGCACCTGTCTGCTCCGGATTGGGCGGTGGCCACCGCCCTCCGCAATTGGCGAGTTCGCGGCCCGGGCCGGCGCGCTCTCAATCCGATT
>gene=chr11_67275659-67275896; species=bosTau
AATAGAGCTCGGGCCGGAAGGGCGGGCGGGCACGAACGATCCTTCACTCCCGATTGGCGCGTGGAGATGTCACTCGGCCCTCCTCATAGGCAGAGACCGGCCCCAACAGGCCGCAACCGCTGCTGATTGGCCTCCGCCTTCCGGACCTCGCACCTGTCTGCTTCGGATTGGGCGGTGGCCGACACCCTCCACAATTGGAGAGTTcgcggcccgggccggcgcgcTTTCAATCCGATT
>gene=chr11_67275659-67275896; species=calJac
AATAGAGGTCTGGCCGGAAGGGCGAGCGGGCTCGAATGCTCCCTCACTCCCGATTGGCGCCTGAAGATGTCACTCGAGCCTCCTTATTGGACGAGACCTGCCCCAGCAGGTCGCAACCGCCACCGATTGGTCTCCGCCTTCCGGACCTCGCACCTGTCTGCTCCGGATTGGGCGGTGGCTGCCGCCCTCTGCAATTGGCGAGTTCGCCGCCCGGGCCGGCGCGCTCTCAATCCGATT
>gene=chr11_67275659-67275896; species=canFam
AATAGAGCTCAGGCCGGAAGGGCGGGCGGGCACGAACGCTCTCTCACTCCCGATTGGTGTGCGCGGATGTCACTCGGGCCTCCTCATTGGCAGAGATCGGCCCCAACAGGCCGCAACCGCTGCTGATTGGTCTCCGCCTTTCGGACCTCGCACCTGTCTGCTCCGGATTGGGCGGTAGCTGACGCCCTACGCAATTGGCGAGTTCGGGGTCCGGGCCGGCGCGCTCTCAATCCGATT
>gene=chr11_67275659-67275896; species=equCab
AATAGAGCTCAGGCCGGAAGGGCGGGCGGCCACGAACGTTCCCTCACTCCCTATTGGCTCGCGGCGATGTCACTCGGGCCTCCTCATTGGCCGAGACCTGCCCCGGCAGGGCGGCACCGCTGCTGATTGGTCTCCGCTTTCCGGAACTCGCACCTGTCTGCT-CGGATTGGGCGG-GGCCGACGCCCCTCGCAAATGGCGAGTTCG-------------------------------
>gene=chr11_67275659-67275896; species=gorGor
AATAGAGGTCTGGCCGGAAGGGCGAGCGGGCACGAATGCTCCCTCACTCCCGATTGGTGCGCGAAGATGTCACTCGAGCCTCCTTATTGGCCGAGACCTGCCCCAGCAGGTCGCAACCGCCGCCGATTGGCCTCCGCCTTCCGGACCTCGCACCTGTCTGCTCCGGATTGGGCGGTGGCCACCGCCCTCCGCAATTGGCGAGTTCGCGGCCCGGGCCGGCGCGCTCTCAATCCGATT
>gene=chr11_67275659-67275896; species=panTro
AATAGAGGTCTGGCCGGAAGGGCGAGCGGGCACGAATGCTCCCTCACTCCCGATTGGTGCGCGAAGATGTCACTCGAGCCTCCTTATTGGCCGAGACCTGCCCCAGCAGGTCGCAACCGCCGCCGATTGGCCTCCGCCTTCCGGACCTCGCACCTGTCTGCTCCGGATTGGGCGGTGGCCACCGCCCTCCGCAATTGGCGAGTTCGCGGCCCGGGCCGGCGCGCTCTCAATCCGATT
>gene=chr11_67275659-67275896; species=papHam
AATAGAGGTCTGGCCGGAAGGGCGAGCGGGCACGAATGCTCCCTCACTCCCGATTGGTGGGCGAAGATGTCACTCGAGCCTCCTTATTGGCCGAGACCTGCCCCAGCAGGTCGCAACCGCCGCCGATTGGCCTCCGCCTTCCGGACCTCGCACCTGTCTGCTCCGGATTGGGCGGTGGCCACCGCCCTCCGCAATTGGCGAGTTCGCGGCCCGGGCCGGCGCGCTTTCAATCCGATT
>gene=chr11_67275659-67275896; species=ponAbe
AATAGAGGTCTGGCCGGAAGGGCGAGCGGGCACGAATGCTCCCTCACTCCCGATTGGTGCGCGAAGATGTCACTCGAGCCTCCTTATTGGCCGAGACCTGCCCCAGCAGGTCGCAACCGCCGCCGATTGGCCTCCGCCTTCCGGACCTCGCACCTGTCTGCTCCGGATTGGGCGGTGGCCACCGCCCTCCGCAATTGGCGAGTTCGCGGCCCGGGCCGGCGCGCTCTCAATCCGATT
>gene=chr11_67275659-67275896; species=rheMac
AATAGAGGTCTGGCCGGAAGGGCGAGCGGGCACGAATGCTCCCTCACTCCCGATTGGTGGGCGAAGATGTCACTCGAGCCTCCTTATTGGCCGAGACCTGCCCCAGCAGGTCGCAACCGCCGCCGATTGGCCTCCGCCTTCCGGACCTCGCACCTGTCTGCTCCGGATTGGGCGGTGGCCACCGCCCTCCGCAATTGGCGAGTTCGCGGCCCGGGCCGGCGCGCTTTCAATCCGATT
>gene=chr11_75526031-75526298; species=hg19
AATTAGACTGGGAAAAAAAGAAGCAACGCCCCAGGTTTCACCCCGGCTTGACAGACGCAATTGAGGCCATCCTTGAGTCCCTCCGCCCCCAAGTCCAGTAATGCCAGCGATGGACAGACCTTCTACCCAATAGCACGCCCCTTTTCTGCCGTTGGGTCCCGCCCCCTTGAGGGCTAAGCCAATGAGCGCTCCGGGTCTCAGCGGGGTGGAGGGGTTGCACTGCGGTAATATGGCTCTTCCTTAGCcagcggcggcaacggcggcagc
>gene=chr11_75526031-75526298; species=bosTau
AATTAGACTGGGGAAAAAAGAAGCAACGCCCTAGGTTTCACCCCGGTTTGACAGACGCAATTTAGGCCATCCCTGGGTCCCTCCGCCCCC-TGTCTATTTCTGCTGGCGACGGACAAATCTTCTGCCCAATAGCGCGTCCTCTTTTTGTCGTTTGGTCCCGCCCCCATGGAAGCTGAACCAATAGGCAATCCAGGTCTCAGC-GGGTGGTGGGGTTGCACTGCAGTAATATGGCTCTTCCTTAGCCAGCGGCGGCGGC---------
>gene=chr11_75526031-75526298; species=calJac
AATTAGACTGGGAAAAAAAGAAGAAACGCCCCAGGTTTCACTCTTGCTTGACAGACGCAATTGAGGCCATCCTCGAGTCCCTCCGCCCCCTAGTCCAGTCAGGCCGGCGATGGACAGACCTTCTACCCAATAGCACGTCCGTTTTTTGCCGCTGGGTACCTCCCCCTTGAGAGCTAAGCCAATGAGCGCACCGGGTCTCGGCGGGGTGGAGGGGTTGCACTGCGGTAATATGGCTTTTCCTTAGCCAGCGGCGGCGGCAGCG-----
>gene=chr11_75526031-75526298; species=canFam
AATTAGACTGGGAAGAAAAGAAGCAACGCCCCAGGTTTCACCCCGGCTTGACAGACGCGATTTAGGCCATCCCCGGGTGCCTCCGCCCCG-AGCCCATTCCGGCCGGTGACGGACAGACGTTCCACCCAATAGCACGTCCGGTGTGCGTCGCCGGGTCCCGCCCCCGTGGCCGCCGAGCCAATGAGCAGGCCGGGTCTCGGCGGGGTGGTGGGGTTGCACTGCGGTAACATGGCTCTTCCTTAGCCAGCGGCGGTGGC---------
>gene=chr11_75526031-75526298; species=equCab
AATTAGACTAGGAAAAAAAGAAGCAACGCCCCAGGTTTCA-CCAGGCTTGACAGACGCAATTTAGGCCATCCCCCGGTCCCTCCGCCCCC-AGCCCGTTCCGGCCGCCGATGGACAGGCCTTCTACCCAATAGCGTGCCCGTTCCCTGTGGCTGGGTCCCGCCCCCGTGGGAGCTGAACCAATGAGCGAGCCAGGTCTCGGCGGGGCGGTGGGGTTGCACTGCGGTAATATGGCTCTTCCTTAGCCAGCGGCGGCGG----------
>gene=chr11_75526031-75526298; species=gorGor
AATTAGACTGGGAAAAAAAGAAGCAACGCCCCAGGTTT-ACTCCGGCTTGACAGACGCAATTGAGGCCATCCTTGAGTCCCTCCGCCCCCAAGTCCAGTAATGCCAGCGATGGACAGGCCTTCTACCCAATAGCACGCCCCATTTCTGCCGTTGGGTCCCGCCTCCTTGAGGGCTAAGCCAATGAGCGCTCCGGGTCTCGGCGGGGTGGAGGGGTTGCACTGCGGTAATATGGCTCTTCCTTAGCcagcggcggcagcggcggcagc
>gene=chr11_75526031-75526298; species=panTro
AATTAGACTGGGAAAAAAAGAAGCAACGCCCCAGGTTTCACTCCGGCTTGACAGACGCAATTGAGGCCATCCTTGAGTCCCTCCGCCCCCAAGTCCAGTAATGCCAGCGATGGACAGACCTTCTACCCAATAGCACGCCCCTTTTCTGCCGTTGGGTCCCGCCTCCTTGAGGGCTAAGCCAATGAGCGCTCCGGGTCTCGGCGGGGTGGAGGGGTTGCACTGCGGTAATATGGCTCTTCCTTAGCCAGCGGCGGCAACGGCGGCA--
>gene=chr11_75526031-75526298; species=papHam
AATTAGACTGGGAAAAAAAGAAGCAACGCCCCGGGTTTCATTCCGGCTTGACAGACGCAATTGAGGCCATCCTCGAGTCCCTCCGCCCCCAAGTTCAGTACGGCCAGCGATGGACAGACCTTCTACCCAATAGCACGCCCCTTTTCTGCCGTTGGGTCCCGCC-CCTTGAGGGCTAAGCCAATGAGCGCGCCGGATCTCGGC-GGGTGGAGGGGTTGCACTGCGGTAATATGGCTCTTCCTTAGCCAgcggcggcggcg--------
>gene=chr11_75526031-75526298; species=ponAbe
AATTAGACTGGGAAAAAAAGAAGCAACGCCCCAGGTTTCACCCCGGCTTGACAGACGCAATTGAGGCCATCCTTGAGTCCCTCCGCCCCCAAGTCCTGTAATGCCAGCGATGGACAGACCTTCTACCCAATAGCACGCCCCTTTTCTGCCGTTGGGTCCCGCCCCCTTGAGGGCTAAGCCAATGAGCGCTCCGGGTCTCGGCGGGGTGGAGGGGTTGCACTGCGGTAATATGGCTCTTCCTTAGCCAgcggcggcagcagcggca--
>gene=chr11_75526031-75526298; species=rheMac
AATTAGACTGGGAAAAAAAGAAGCAACGCCCCGGGTTTCATTCCGGCTTGACAGACGCAATTGAGGCCATCCTCGAGTCCCTCCGCCCCCAAGTTCAGTACGGCCAGCGATGGACAGACCTTCTACCCAATAGCACGCCCCTTTTCTGCCGTTGGGTCCCGCC-CCTTGAGGGCTAAGCCAATGAGCGCGCCGGATCTCGGC-GGGTGGAGGGGTTGCACTGCGGTAATATGGCTCTTCCTTAGCCAGCGGCGGCAGCG--------
>gene=chr11_105892942-105893204; species=hg19
CCCACGGTCGCCCCAAGGGGGGTAGGAAAAAAGATGCTTCATTGATCCCCCGCCCACTAACTGGGCCCGCCCATCTCCCGCCACCCCAATGGCTCATATGGCTGCCGCTCATTTGATGAGTCTCATCCATTGGTTAGAATGGTGTAGCCATTCTGGCTGAGAGCCCGCCCTAGGCCTGGCCTCACAATGGGAATCAAGTCCCAAACCGGTTCCGGGTTAGTGCCCTGGAATTCCGCCCCCTCGTGATTCACCTCCCTGTCTG
>gene=chr11_105892942-105893204; species=bosTau
CCCGCCGTCGCCTCGGGGGGGGGTGGCAAACAGAGGCTTTATCAATTCCCCGCCCACGGAC-TCGGCCCGCCCCT-GCCTCTA-CCCATTGGCTGCCGCGGCCGCCGCTCGTCTAACGAGGCTCGCCCGTTGGCCCGGAGAACGCTGCCGTTCTGGCTGAGGGCCCGCCCGGGTCC-GGCCTCACAATGGAAAGCGCGTCCCAAGCC-GTTCCGGGTTAGTGCCCTG--ACTCCGCCCCC-CGTGACTCGCCTCCCGCCG-G
>gene=chr11_105892942-105893204; species=calJac
CCCACGATCGCCCCTGAGGGGGTAGGTAAAAAGAAGCTTCATTGATTCCCCTCCCACTAACTTCGCCCGCCCATCTTCTGCCA-CCCATTGGCTAATGTGGCTGCCGTTCATTTGACGAAGCTCATCCATTGGACGGAAGGGTGTTGCCATTCCGGCTGAGAGCCCGCCCCAGGCCAAGCCTCACAATGGGAATCGAGTCCCAAACCGGTTCCGGGTTAGTGCCCTGGAGTTCCGCCCCCTCGTGATTCACCTCCCTCTCTG
>gene=chr11_105892942-105893204; species=canFam
CGCCCGATCGCCTCTAAGGGGGAAAAAAAAAAGATCCCTCATGGGTGCCCCGCCCACCGCTTTCGCCCGCCCCCCTGCCGCCG-CCCATTGGCTAGCGCGGATGCCACTCGTTCGAAGCGGCGCACCCATTGGCCCGGAGTGTATTGCCATTCTGACTGAGGGCCCGCCCCAGGTCTGGCCTCACAATGGGAATCGAGTCCCCAACCGGTTCCGGGTTAGTGCCCTGGAATTCCGCCCCCTTGCGATTCGCCTCCCGCTCTG
>gene=chr11_105892942-105893204; species=equCab
CG-CCGGTCGCCCGTAAGTGGGTAGGAAAAAAGATGCTTCGTTGATTCCCCGCCCACCGACTTTGCCCGCCCCCCTGCCGGCA-GCCATTGGCTAGCGCGGCTGCCGCTCGTTTGATGCGGCTCGTCCATTGGCCTGGAGGTTATTGCCATTCTGGCTGAGAGCCCGCCCCAGGTCTGGCCTCACAATGGGAATCGAGTCCCAAACCGGTTCCGGGTTAGTGCCCTGGAATTCCGCCCCCTTGTGATTCGCCTCCCGCTCTG
>gene=chr11_105892942-105893204; species=gorGor
CCCACGGTCGCCCCAAGGGGGGTAGGAAAAAAGATGCTTCATTGATCCCCCGCCCACTAACTGCGCCCGCCCATCTCCCGCCACCCCATTGGCTCATATGGCTGCCGCTCATTT-ATGAGGCTGATCCATTGGTTAGAATAGTGTAGCCATTCTGGCTGAGAGCCCGCCCCAGGCCTGGCCTCACAATGGGAATCAAGTCCCAAACCGGTTCCGGGTTAGTGCCCTGGAATTCCGCCCCCTCGTGATTCACCTCCCTGTCTG
>gene=chr11_105892942-105893204; species=panTro
CCCACTGTCGCCCCAAGGGGGGTAGGAAAAAAGATGCTTCATTGATCCCCCGCCCACTAACTGCGCCCGCCCATCTCCCGCCACCCCATTGGCTCATATGGCTGCCGCTCATTTGATGAGGCTCATCCACTGGTTAGAATGGTGAAGCCATTCTGGCTGAGAGCCCGCCCCAGGCCTGGCCTCACAATGGGAATCAAGTCCCAAACCGGTTCCGGGTTAGTGCCCTGGAATTCCGCCCCCTCGTGATTCACCTCCCTGTCTG
>gene=chr11_105892942-105893204; species=papHam
CCCACCGTCGCCCCAAGGGGGGTTGGAAAAAAGATGCTTCATTGATACCCCGCCCACTGACTGCGCCCGCCCATCTCCTGCCA-TCCATTGGCTGATGTGGCTGCCGCTCATTTGGTAAGGCTCATCCATTGGCTAGAAGGATGTTGCCATTCTGGCTGAGAGCCCGCCCCAGGCCTGGCCTCACAATGGGAATCAAGTCCCAAACCGGTTCCGGGTTAGTGCCCTGGAATTCCGCCCCCTCGTAATTCACCTCCCTCTCTG
>gene=chr11_105892942-105893204; species=ponAbe
CCCACGGTCGCCCCAAGGGGGGTAGGAAAAAAGATCCTTCATTGATCCCCCGCCCACTAACTGCGCCCGCCCATCTCCTGCCA-CCCATTGGCTGATGTGGCTGCCGCTCATTTGATGAGGCTCATCCATTGGTTACAATAGTGTTGCCATTCTGGCTGAGAGCCCGCCCCAGGCCTGGCCTCACAATGGGAATCAAGTCCAAAACCGGTTCCGGGTTAGTGCCCTGGAATTCCGCCCCCTCGTGATTCGCCTCCCTGTCTG
>gene=chr11_105892942-105893204; species=rheMac
CCCACCGTCGCCCCAAGGGGGGTTGGAAAAAAGATGCTTCATTGATACCCCGCCCACTGACTGCGCCCGCCCATCTCCTGCCA-CCCATTGGCTGATGTGGCTGCCGCTCATTTGGTAAGGCTCATCCATTGGTTAGAAGGATGTTGCCATTCTGGCTGAGAGCCCGCCCCAGGCCTGGCCTCACAATGGGAATCAAGTCCCAAACCGGTTCCGGGTTAGTGCCCTGGAATTCCGCCCCCTCGTGATTCACCTCCCTCTCTG
>gene=chr11_107798825-107799052; species=hg19
GGACTTCCAAAATCAGAGCCCTAATCTGACCAACCCGCCCTGACGCCTGTAAGAAAACGACTCTCACTTTTCATTGGCTGACCCTCCCGGAGTTGAGACCTTGCTTCATTTTCCTTGGTTGTTGCTGCTGTCACGTCTTCCCGCCACGCCCACTTTCCTGCCGGCGCCCAGTGAGCGTTGAGGGAGAGTGATTTGCAGCCGGTCAGGGGCGGGAGTTCGCGGCAGCA
>gene=chr11_107798825-107799052; species=bosTau
----TTCAAAAATCAGAGCCGAAATCTGACGAGCCCGCCCTGACGCCTGTAAGAAAATGATTTTCACTTTTCATTGGCTGACCCTCCCAGAATTGAGACCTTGTTTCATTTTCATTGGTCATTGCTGCTGTCACGTCCTTTCACCACACCCA---------AAGCGCCCAGTGAGCTTTGGGGAAAACTGATTTACAGA-GGTCGGGGGCGGGAATTCGCGGCAGCT
>gene=chr11_107798825-107799052; species=calJac
GGACTTCCAAAAGCAAAGCCCTAATCTGACGAGCCCGCCCTGACGCCTATAAGAAAATGACTCTCACTTTTCATTGGCTGACCCTCCGGGAGTTCAGACCTTGCTTCATTTTCCTTGGTTGTTGCTGGTGTCACGTCTTCTGGCCACGCCCACTTTCCGGCCGGCGACCAGTGAGCGTTGAGCGATAGTGATTTGCAGTCGGTCAGGGGCGGGGGTTCGCGGCAGAA
>gene=chr11_107798825-107799052; species=canFam
CGACTCGCACGCGCCCCGCCAC--TCTGGCCAGCCCG-CCCCACGCCCGCAGGAAAACGACTCTCACTTTTCATTGGCTGAGCCTCGCGGAGGGGAACCCTTCCTTCATTGTCATTGGCTGCCGCTGCCGTCACGTCCCCTCGCCACACCCACCTTCCCGGCGGCGCCCAGGGAGCGTCGGGGGAGAGAGAGTTCCCGG-GGGCGGGGCCGGGAGT-CGCGGCATCC
>gene=chr11_107798825-107799052; species=equCab
CCACTTCCAAAATCAGAGCAGG--TCCGACGAGCCCGCCCTGACGCCTGTAAGAAAACGATTCTCACTTTTCATTGGCTGACCCTCTCAGAGGTGAGCCCTTGCTTCATTTTCATTGGTTGTTGCTGCCGTCACGTCCTTTCACCACACCCGCTTTCCCGTCCGCGCCCAGTGAGCTTTGGGAGAGAGTGATTTACGGA-GGTCGGGGGCGGGAGTCCGTGGCCGCC
>gene=chr11_107798825-107799052; species=gorGor
GGACTTCCAAAATCAGAGCCCTAATCTGACCAACCCGCCCTGACGCCTGTAAGAAAACGACTCTCACTTTTCATTGGCTGACCCTCCCGGAGTTGAGACCTTGCTTCATTTTCCTTGGTTGTTGCTGCTGTCACGTCTTCCCCCCACGCCCACTTTCCTGCCGGCGCCCAGTGAGCGTTGAGGGAGAGTGATTTGCAGCCGGTCAGGGGCGGGAGTTCGCGGCAGCA
>gene=chr11_107798825-107799052; species=panTro
GGACTTCCAAAATCAGAGCCCTAATCTGACCAACCCGCCCTTACGCCCGTAAGAAAACGACTCTCACTTTTCATTGGCTGACCCTCCCGGAGTTGAGACCTTGCTTCATTTTCCTTGGTTGTTGCTGCTATCACGTCTTCCCGCCACGCCCACTTTCCTGCCGGCGCCCAGTGAGCGTTGAGGGAGAGTGATTTGCAGCCGGTCAGGGGCGGGAGTTCGCGGCAGCA
>gene=chr11_107798825-107799052; species=papHam
GGACTTCCAAAATCAAAGCCCTAATCTGACGAACCCGCCCTGACGCCTGTAAGAAAACGACTCTCACTTTTCATTGGCTGACCCTCCCGGAGTTGAGACCTTGCTTCATTTTCCTTGGTTGTTGCTGCTGTCACGTCTTCTCGCCGCGCCCACTTTCCTCCCGGTGCCCAGTGAGCGTTGAGGGAGAATGATTTGCAGCCGGTCAGGGGCGGGAGTTCGCGGCAGCA
>gene=chr11_107798825-107799052; species=ponAbe
GGACTTCCAAAATCAGAGCCCTAATCTGACCAACCCGCCCTGACGCTTGTAAGAAAACGACTCTCACTTTTCATTGGCTGACCCTCCCGGAGTTGAGACCTTGCTTCATTTTCCTTGGTTGTTGCTGCTGTCACGTCTTCTCGCCACGCCCACTTTCCTGCCGGCGCCCAGTGAGCATTGAGGGAGAGTGATTTGCAGCCGGTCAGGGGCGGGAGTTCGCGGCAGCA
>gene=chr11_107798825-107799052; species=rheMac
GGACTTCCAAAATCAGAGCCCTAATCTGACGAACCCGCCCTGACGACTGTAAGAAAACGACTCTCACTTTTCATTGGCTGACCCTCCCGGAGTTGAGACCTTGCTTCATTTTCCTTGGTTGTTGCTGCCGTCACGTCTTGTCGCCGCGCCCACTTTCCTCCCGGTGCCCAGTGAGCGTTGAGGGAGAATGATTTGCAGCCGGTCAGGGGCGGGAGTTCGCGGCAGCA
>gene=chr11_123612309-123612525; species=hg19
TCCCGACCGAAACAGCGCCGCCGGATCCGAGCCGCGCGGGGCCTAGCGGGTCGGAACACGTGGGGCCTTTGCGCCCGGAACCGGAAGCGATCGCTCGCCCCGCCTTCTCGCCGAGTAGGAGCCTTTCTAGGCTGTGGGAGGTTTGATCCTCTCTATGCGCCCTCCGCGGGTTGCGGCTCAGTGCTCCCCAAGGACCCAGTGCGAAGAAGCCTCGGA
>gene=chr11_123612309-123612525; species=bosTau
TCCCGGCAGAGGCAGTGCCGCCGGATCCGAGCCGCGCGGGGCCCGGCGGGTCGGAACACGTGGGGCCTTTGCGCCCGGAACCGGAAACTGCCCTTCGCCCCGCCTCCTTGCCGCCCAGGGGCCTTTCTAGGCGCTGGGAGGATTGCTTGTTTCTCTGTGCCCCTCGTTCTAGGAGGCCTCTTGTTCACCCGGGATCCCG-ATTCAAGGGCGT----
>gene=chr11_123612309-123612525; species=calJac
TCCCGATCGAAACAGCGCCGCCGGATCCGAGCCGCGCGGGGCCTAGCGGGTCGGAACACGTGGGGCCTTTGCGCCCGGAACCGGAAGAGAACGCTAGCCCCGCCTTCTCGCCGCGCTGGAGCCTTTCTAGGCTGTGGGAGGTTTGGTCCTCTC----CGCTCTCCGCGGGTTGCGGTTCGGTGTTCGCCAAAGACCCAGTGCAAAGAAGCTTTGGA
>gene=chr11_123612309-123612525; species=canFam
TCCCGGCCGAAGCAGCGCCGCCGGATCCGAGCCGCGCGGGGCCTGGCGGGTCGGAACACGTGGGGCCTTTGCGCCCGGAACCGGAAGCTGCGCTTCGCCCCGCCTCCTCGCGGCGCTGGGGCCCTTCTAGGCGCCGGGAGGTTTGGTC-TCTCGGTGCGCCCGGCGCGGGTGGAGACTGCGAGCTCCGCGGGGACCCGG--GCGGGGAGCCTGGGG
>gene=chr11_123612309-123612525; species=equCab
TCCCGGCCGAAAAAGCGCCGCCGGATTCGAACCGCG-GGGCCCTGGCGGGTCGGAACACGTGGGGCCTTTTCGCCCGGAAGCGGAAGCTGCCCTTGGCTCCGCCTCCTCGTCGCGCTGGAGCCTTTCTAGGCTTTGGGAGGTTTGTTC-TCTCTATGTGCCCAGCGGGGGTTTGGGCTCCGTGCCCTAGGATGACTCGG-TGCGAAAAGCCGGGTG
>gene=chr11_123612309-123612525; species=gorGor
TCCCGACCGAAACAGCGCCGCCGGATCCGAGCCGCGCGGGGCCTAGCGGGTCGGAACACGTGGGGCCTTTGCGCCCGGAACCGGAAGCGATCGCTCGCCCCGCCTTCTCGCCGAGCTGGAGCCTTTCTAGGCAGTGGGAGGTTTGGTCCTCTCTATGCGCCCTCCGCGGGTTACGGCTCAGTGCTCCCCAAGGACCCAGTGCGAAGAAGCCTCGGA
>gene=chr11_123612309-123612525; species=panTro
TCCCGACCGAAACAGCGCCGCCGGATCCGAGCCGCGCGGGGCCTAGCAGGTCGGAACACGTGGGGCCTTTGCGCCCGGAACCGGAAGCGATCGCTCGCCCCGCCTTCTCGCCGAGCTGGAGCCTTTCTAGGCTGTGGGAGGTTTGATCCTCTCTATGCGCCCTCCGCGGGTTGCGGCTCAGTGCTCCCCAAGGACCCAGTGCGAAGAAGCCTCGGA
>gene=chr11_123612309-123612525; species=papHam
TCCCGACCGAAATAGCGCCGCCGGATCCGAGCCGCGCGGGGCCTAGCGGGTCGGAACACGTGGGGCCTTTGCGTCCGGAACCGGAAGCGATCGCTCGCCCCGCCTTCTTGCCGCGCTGGAGCCTTTCTAGGCTGTGGGAGGTTTGGTCCTCTCTATGCGCCCTCCGCGGGCTGCGGCTCCGTGCTCCCAGAGCACCCAGTGCGAAGAAGCCTCGGA
>gene=chr11_123612309-123612525; species=ponAbe
TCCCGACCGAAACAGCGCCGCCGGATCCGAGCCGCGCGGGGCCTAGCGGGTCGGAACACGTGGGGCCTTTGCGCCCGGAACCGGAAGCGATCGCTCGCCCCGCCTTCTCGCCGAGCTGGAGCCTTTCTAGGCTGTGGGAGGTTTGGTCCTCTCTATGCGCCCTCCGCGGGTTGCGGCTCAGTGCTCCCCAAGGACCCAGTGCGAGGAAGCCTAGGA
>gene=chr11_123612309-123612525; species=rheMac
TCCCGACCGAAATAGCGCCGCCGGATCCGAGCCGCGCGGGGCCTAGCGGGTCGGAACACGTGGGGCCTTTGCGTCCGGAACCGGAAGCGATCGCTCGCCCCGCCTTCTTGCCGCGCTGGAGCCTTTCTAGGCTGTGGGAGGTTTGGTCCTCTCTATGCGCCCTCCGCGGGCTGCGGTTTCGTGCTCCCCAAGGACCCAGTGCGAAGAAGCCTCGGA
>gene=chr11_125462466-125462802; species=hg19
ACGTCACTCCTCGGCCCTCAACCAAACTGCTTGGGGCACGTTCTTTCCGCGCTCTTGACTCCTACGCGCCGGCCTATGACAGCTCGGCGGGAGCATACAGACCTGCCTCTAGACTGCTAAGTGATAGCTGTAATGACCAATTAAAAACTTGAATCGCGGCCCGGTTTACGCCTCCGGATTTGACAGACAGTTCCGAGACCCTATCGCTCTCCAGAAGCGTCCTATTGGCCTGGAGCCAGCCAACGGGGGAGCGGTCCGGGAGGCGGACCCGGCTCCTGCCAGGGTTGGGTGCGCCGCTGAACGGATGGCTGAGGGAGCCCCGCGGATCGTTTAGGA
>gene=chr11_125462466-125462802; species=bosTau
ACGTCACTGCTCGTCCCTCAACCAAACTGCTCCGAGCGTGTTCTTTTCGTGCTCGGG-CTCTCAAGAGCCGGCCTATCACGGCTGGGCAGTTGGACGAAGTCCCGCCTTCCTGGTACTAAGTGATATCTGTATTTTCCAGTTAAAACATGGGAGAGCGGCTGCGTTCACGCCTCCGAGTCTGACAGACAGTTCCAGAACCCTATCGCTCTCTTCAAGTGTCGAATTGTACCTGAACTAGCCAAT-GGGGAGCAGTCCGGGAGGCGGACCCGG-CGCTGCCAGGGTTGGGTGCACCGTTGAACAGATGGCAGAGGGAGGCGAGCGGATTCCTGAGGA
>gene=chr11_125462466-125462802; species=calJac
ACGTCACTCCTCGGCCCTCAACCAAACTGCTTGGGGCATGTTCTTTCCGCGCTCCTGACTCCGATGCGCCGGCCTATGATAGCCCGGCAGGAGCACACAGACCCGCCTCTAGAATGCTAAATGATAGCTGTAATGACCAATTAACAACTGGATTTACTGCTTGGTTTACGCCTCCTCCTTTGACAGACAGTTCCGCGATCCTATCGCTCTCCCGAAGCGTCGTATTGGCCGGGAGCCAGCCAACGGGGAGGCGGTCCGGGAGGCGGATCCGTTTGCTGCCAGGGTTGGGTGCGTCGCTGAACGGATGGCCGAGGGAGCCCAGCGGATCGCTTAGTA
>gene=chr11_125462466-125462802; species=canFam
ACGTCACTGCTCGGCTCTCAACCAAACTGCCCCGAGCACGTTCTTTCCGCGCTCTCG-CTCTCACGACCGGGCCTATCACAGCTCAGCGGGAGCGCAGAGTCCCGCCTCCCGGGTGCCAACTGACAGCCGTCCTGCCCAATGAAGACGTGGGAGCGCGGCCTCGTCCACGCCTCCGACGCCGACAGACAGCCACGCCATCCTATCGCTCTCTCGAAGCGCGGCATCGAGCCTGACTCAGCCAAT-GGGGAGCGGGCCAGGAGGCGGACCGGGCCGCTGCCGGGGTTGGGTGCGCCGCTGAACGGATGGCAGAGGGAGCCGAGCGGATTCCTGGGGA
>gene=chr11_125462466-125462802; species=equCab
ACGTCACTCCTCCGCCGTCAACCAAACTGCTCCTAGCACGTTCTTTCCGCGCTCTTG-CGCTCACGAGCGGGCCTATCACAGCTCGGCGGGAGCACGAAGTCCCGCCTCCAGGCTGCTAAGTGATATCTGTATCGCCCAGTTAAGAAGTGGGAGCGCGGCTTTGTCCACGCCTCAGGATCTGACAGACAGTCCCGCAATCCTATCGCTCTCTAGATGTGTCGTCTCGGTCCTGAGCCAGCCAAT-GGGGAGCGGTCCGGGAGGCGGACCCGGCCGTTGCCAAGGTTGGGTGCGCCACTGAGCGGATGGCAGAGGGAGCCGAGCGGATTCGTGAGGA
>gene=chr11_125462466-125462802; species=gorGor
------------------------------------------------------------------------------------------------------------------------------------------------------------------------------------------------------------------------------------------------------------------------------------------------------------------------------------------------
>gene=chr11_125462466-125462802; species=panTro
ACGTCACTCCTCGGCCCTCAACCAAACTGCTTGGGGCACGTTCTTTCCGCGCTCTTGACTCCTACGCGCCGGCCTATGACAGCTCGGCGGGAGCATACAGACCCGCCTCTAGACTGCTAAGTGATAGCTGTAAAGACCAATTAAAAACTGGAATCGCGGCCCGGTTTACGCCTCCGGACTTGACAGACAGTTCCGGGATCCTATCGCTCTCCAGAAGCGTCCTAGTGGCCTGGAGCCAGCCAACGGGGGAGCGGTCCGGGAGGCGGACCCGGCTCCTGCCAGGGTTGGGTGCGCCGCTGAACGGATGGCTGAGGGAGCCCCGCGGATCGTTTAGAA
>gene=chr11_125462466-125462802; species=papHam
ACGTCACTCCTCGGCCCTCAACCAAACTGCTTGGGGCACGTTCTTTCCGCGCTCTTGACTCCTACGCGCCGGCCTATGACAGCTCGGCGGGAGCACGCAGACACGCCTCTAGACTGCTAAGCGATAGCTGTAATGACCAATTAAAAACTGGAATCGCGGTTCGGTTTACGCCTCCGAGTTTGACAGACAGTTCCCAGATCCTATCGCTCTCCCGAAGCGTCGAATTGGCCTGGAGCCAGCCAACGGGGGAGCGGTCGGGGAGGCGGACCCGGCTGCTGCCAGGGTTGGGTGCGCCGCTGAACGGATGGCCAAGGGAGCCCAGCGGATCGCCTAGGA
>gene=chr11_125462466-125462802; species=ponAbe
ACGTCACTCCTCGGCCCTCAACCAAACTGCTTGGGGGGCGTTCTTTCCGCGCTCTTGACTCCTATGCGGCGGCCTATGACAGCTCGGCGGGAGCATACAGACCCGCCTCTAGACTGCTAAGTGATAGCTGTAATGACCAATTAACAACTGGAATCGCGGTCCGGTTTACGCCTTCGGATTTGACAGACAGTTCCGCGATCCTATCGCTCTCTCGAAGCGTCCTATTGGCCTGGAGCCAGCCAACGGGGGAGCGGTCCGGGAGGCGGACCCGGCTGCTGCCAGGGTTGGGTGCGCCGCTGAACGGATGGCTGAGGGAGCCCCGCGGATCGTTTAGGA
>gene=chr11_125462466-125462802; species=rheMac
ACGTCACTCCTCGGCCCTCAACCAAACTGCTTGGGGCACGTTCTTGCCGCGCTCTTGACTCCTACGCGCCGGCCTATGACAGCTCGGCGGGAGCACGCAGACACGCCTCTAGACTGCTAAGCGATAGCTGTAATGACCAATTAAAAACTGGAATCGCGGTTCGGTTTACGCCTCCGAGTTTGACAGACAGTTCCCAGATCCTATCGCTCTCCCGAAGCGTCGAATTGGCCTGGAGCCAGCCAACGGGGGAGCGGTCGGGGAGGCGGACCCGGCTGCTGCCAGGGTTGGGTGCGCCGCTGAACGGATGGCAGAGGGAGCCCAGCGGATCGCCTAGGA
>gene=chr21_30397233-30397351; species=hg19
GTACTGCGATCTCATTGGCTGCATGTTCTGTCAGTTCCAGAAGCTGGCCAATGAGATGCCGCTGCTGGCGGCCTTCTCGACCCCGTGGACCCAGAGGTTCCCCCGTGGGATCGGAGCA
>gene=chr21_30397233-30397351; species=bosTau
GTACCGCGTTCTCATTGGCCTCACGTCCTGTCAGTTCCAGGAGCTGACCAATGAGTTGTCGGTGCTGGCGCCCTCCTCGACCCAGTGGACCCCGAGGTTCCCCCGTGGGTGCGGAGCA
>gene=chr21_30397233-30397351; species=calJac
GTACTGCGATCTCATTGGCTGCACGTCCTGTCAGTTCCAGGAGCTGGCAAATGAGATGCCGCTGCTGGCG--CTTCTCGACCCCGTGGACCCCGAGCTTCCCCCGTGGGATCGGAGCT
>gene=chr21_30397233-30397351; species=canFam
GTACCGCGTTCTCATTGGCTTCATGTCCTGTCTGTTCCAGGAGCTGGCCAATGAGTTGTCGGTGCTGGCGCCCTGTTCGACCCC--GGACCCCCAGGCTCCCCCGTGGGTGCGGAGCA
>gene=chr21_30397233-30397351; species=equCab
GTACCGCGTTCTCATTGGCTTCCTGTCCTGTCAGTTCCAGGAGCTGGCCAATGAGTTGTCGGTGCTGGCGCCCTTCTCGACGCCGTGGACGCCGCGGTTCCCCCGTGGGTGCGGAGCA
>gene=chr21_30397233-30397351; species=gorGor
GTACTGCGATCTCATTGGCTGCATCTCCTGTCAGTTCCAGAAGCTGGCCAATGAGATGCCGCTGCTGGCGGCCTTCTCGACCCCGTGGACCCCGAGGTTTCCCCGTGGGATCGGAGCA
>gene=chr21_30397233-30397351; species=panTro
GTACTGCGATCTCATTGGCTGCATGTCCTGTCAGTTCCAGAAGCTGGCCAATGAGATGCCGCTGCTGGCGGCCTTCTCGACCCCGTGGACCCCGAGGTTCCCCCGTGGGATCTGAGCA
>gene=chr21_30397233-30397351; species=papHam
GTACTGCGATCTCATTGGCTGCGTGTCTTGTCAGTTCCAGAAGCTGGCCAATGAGATGCTGCTGCTGGCGCCCTTCTCGACCCCGTGGACCCCGGGGTTCCCCGGTGGGATCGGAGCA
>gene=chr21_30397233-30397351; species=ponAbe
GTACTGCGATCTCATTGGCTGCATGTCCTGTCAGTTCCAGAAGCTGGCCAATGAGATGCCGCTGCTGGCGGCCTTCTCGACCCCGTGGACCCCGAGGTTCCCCCGTGGGATCGGAGCA
>gene=chr21_30397233-30397351; species=rheMac
GTACTGCGATCTCATTGGCTGCGTGTCTTGTCAGTTCCAGAAGCTGGCCAATGAGATGCTGCTGCTGGCGCCCTTCTCGACCCCGTGGACCCCGGGGTTCCCCGGTGGGATCGGAGCA
>gene=chr21_34144278-34144540; species=hg19
gagagcgagagagagagagagagCCCCACACCTCTCGCGAGAGCGTCGGCTCTTTGCATCGCTCTCTGTCGGAGTGGAGTACTATTAGCATGGAACTCTGGTGTTGTTTGACAGGTCACAAAGAGGATCATAGAGATGAGAAGAAAGAGTAGGCTCTGTTGTCCCTCAGACGGCGCTGCTGCAGTGCGTCTTCGCACTTACGCGGAGCGGTAATGTGAGGAAGCCTCCCGCCAAACAGATGAGGGAGGAGGAGGAGGGGAGA
>gene=chr21_34144278-34144540; species=bosTau
----------------GAGAGAACTCCTCCCCTCTCGCGAGAACGTCAGT--TTTGTTTTGTCCCCTGTCGGCCCGGAGGACTATTGGAACGGAACTCTGGAGCCGTCCGGCCGGTCACAAAGAGAATCATAGAGACGAGAGGAAAGAG----------------TCAGCCCCGGGTGCTGCAGTGCGTCTCCTCA-TGACG-----TAGTCACGCGAGGAAACCTCCCGACAAGCGCTGg------gtgaaggaggaggaa
>gene=chr21_34144278-34144540; species=calJac
-------AGAGAGAGCGAGCGAGCCCCACGCTTATCACGAGAGCGCCAGCTCTTTGTATCGCCCTCTGTCCTTGTGGAGGACTATTAGCATGGAATTCCGGTGTTGTTTGAGAGGTCACAAAGAGGATCATAGAGATGAGAAGAAAGAGTAGGCCCTGTTGTCCCTCAGACCGTGTTGCTGCAGTGCGTCTTCGCACTTCCGCGGAGCGGTCGTGCGTGGAAACCTCCCGCCACGCGGATGAAGGAGGGGGAGAAAGGGAGG
>gene=chr21_34144278-34144540; species=canFam
-------------AG---GAGAGCCCCGCGCCTCTCGCGAGAGCGCCAGCTGGTCGCAGTGTCCTCTGCCGGCGTGGAGGACCGTGGGCGCGGAACTCTGGCGCCGTCCGACGGGTCACAGAGAGGATCATAGAGACGAGAGGACCGGGTAAGCTCGGTCTTCCCGCGGCCCCCGCTGCTACACAGCGTCTTCGCACTTACGCAGAG-------------------------------------------------------
>gene=chr21_34144278-34144540; species=equCab
-------------------------------------------------------------------------------------------------------------------------------------------------------------------------------------------------------------------------------------------------------GACGGGGAGGAG---
>gene=chr21_34144278-34144540; species=gorGor
gagagagagagagagagagagagCCCCACACCTCTCGCGAGAGCGTCGGCTCTTTGCATCGCTCTCTGTCGGAGTGGAGTACTATTAGCATGGAACTCTGGTGTTGTTTGACAGGTCACAAAGAGGATCATAGAGATGAGAAGAAAGAGTAGGCTCTGTTGTCCCTCAGACGGCGCTGCTGCAGTGCGTCTTCGCACTTACGCGGAGCGGTAATGTGAGGAAGCCTCCCGCCAAACAGATGAGGGAGGAGGAGGAGGGGAGA
>gene=chr21_34144278-34144540; species=panTro
------gagagagagagagagagCCCCACACCTCTCGCGAGAGCGTCGGCTCTTTGCATCGCTCTCTGTCGGAGTGGAGTACTATTAGCATGGAACTCTGGTGTTGTTTGACAGGTCACAAAGAGGATCATAGAGATGAGAAGAAAGAGTAGGCTCTGTTGTCCCTCAGACGGCGCTGCTGCAGTGCGTCTTCGCACTTACGCGGAGCGGTAATGTGAGGAAGCCTCCCGCCAAACAGTAGAGGGAGGAGGAGGAGGGGAGA
>gene=chr21_34144278-34144540; species=papHam
gggagcgagagagagcgagcgagCCGCACACCTCTCGCGAGAGCGTCGGCTCTTTGCATCTCCCTCTGTCGGATTGGAGGACTATTAGCATGGAACTCCGGTGTTGTTTGACAGGTCACAAAGAGGATCATAGAGATGAGAAAAAAGAGTAGGCTCTGTTGTCCCTCAGACTGCGCTGCTGCAGTGCGTCTTCGCACTTACGCGGAGCGGTTGGGTGAGGAATCCTCCGGCCAAGC-------------GGAGGAGGGGAGG
>gene=chr21_34144278-34144540; species=ponAbe
------gagagagtgagagagagCCCCACACCTCTCGCGAGAGCGTCGGCTCTTTGCATCGCCCTCTGTTGGAGTGGAGTACTATTAGCATGGAACTCTGGTGTTGTTTGACAGGTCACAAAGAGGATCATAGAGATGAGAAGAAAGAGTAGGCTCTGTTGTCCCTCAGACGGAGCTGCTGCAGTGCGACTTCGCACTTAGGCGGAGCGGTAGTGTGAGGAAGCCTCCCGCCAAACAGACGAGAGAGGAAGAGGAGGGGAGG
>gene=chr21_34144278-34144540; species=rheMac
gggagcgagagagagcgagcgagCCGCACACCTCTCGCGAGAGCGTCGGCTCTTTGCATCTCCCTCTGTCGGATTGGAGGACTATTAGCTTGGAACTCCGGTGTTGTTTGACAGGTCACAAAGAGGATCATAGAGATGAGAAAAAAGAGTAGGCTCTGTTGTCCCTCAGACTGCGCTGCTGCAGTGCGTCTTCGCACTTACGCGGAGCGGTTGGTTGAGGAATCCTCCGGCCAAGC-------------GGAGGAGGGGAGG
>gene=chr12_6960411-6960627; species=hg19
ACAACAGCTCGTGGCTCAACTCCCGAAGTTACCAGTTTCAAACTTCCCGCCACGCCCCCTGCCCTGACCCTATTGGCTGAGCCGACGTAGTTCCCATAGGCCCTCCACGTAAGACCCGCCTCGAGCCAAAGGAAGCTGTTGGTCTGGGAGAACGTCTATCATGGTGACTGTAGGTGTCAATGGACTGATGCTAGGCTTGCCCAGGGGTGACGCCTC
>gene=chr12_6960411-6960627; species=bosTau
AAAGTGGCTCAATCCTTAACTCCCGAAGCT--GAGTTTCAAACTTCCCGCCACG-CCCCTGCCCCGACCCTATTGGCTGAATCGATGCCGCTCCTATAGGCCGTCCCTGTGAGTCCCGCCTCCAA-TGAAGGAAGCCATCGGGCTGCCTGAACGTCTATCATGGGT-CCGTGG-GGCCAATAGGCAGCGGCTTGAGTCGCC--GGGGTGACGCCTC
>gene=chr12_6960411-6960627; species=calJac
ACAACAGCTCGTGGCTCAACTCCCAAGGTTACAAGTTTCAAACTTCCCGCCACGCCCCCTGCCCTGATCCTACTGGCTCAGCCGACGTAGCTCTCATAGGCCCTCCACGTAAGACCCGCCCCCACCC--AGGAAGCTATTGGTCTGGGAGAACGTCTATCATGGTGACTGTAGGGGTCAATTGACTGACGCGGAACTTGCCCAGGGGTGACGCCTC
>gene=chr12_6960411-6960627; species=canFam
ACAAGAACTGGAGCCTCAACTCCCGACGCC--GAGTTTCAAACCTCCCGCCACGCCCCCTGCCTTGATTCCATTGGTGGAGCCGCCGCAGCTCCTATAGG-CCCGTGTGTGAGACCCGCCTCCAG-CGCAGCGAGTCATTGGGCCCGGACGACGTCTATCAGGA-GGCCGTGG-GGCCAATGAGCGGCGGCTCGGCTTGC-CGGGGCGGACGCCTC
>gene=chr12_6960411-6960627; species=equCab
ACAGCCACTCAAGCCTTAACCCCGGAAGCT--GAGTTTCAAACCTCCCGCCACG-CCCCTGCCTTGACCCTATTGGTTGAGCCGACGCAGCTCCCATAGGCCCGCTATGTGAGACCCACCTCCAG-TGGAGAAAGTCATTGGGCTGAGAGGACGTCTGTCACGGGGACCATGG-GGCCAATGGGCAGCGGCTTGGCTTGCCCGGGGGTGACGCCCC
>gene=chr12_6960411-6960627; species=gorGor
ACAACAGCTCGTGGCTCAACTCCCGAAGTTACCAGTTTCAAACTTCCCGCCACGCCCCCTGCCCTGACCCTATTGGCTGAGCCGACGTAGATCCCATAGGCCCTCCACGTAAGACCCGCCTCGAGCCAAAGGAAGCTGTTGGTCTGGGAGAACGTCTATCATGGTGACTGTGGGTGTCAATGGACTGATGGTAGGCTTGCCCAGGGGTGACGCCTC
>gene=chr12_6960411-6960627; species=panTro
ACAACAGCTCGTGGCTCAACTCCCGAAGTTACCAGTTTCAAACTTCCCGCCACGCCCCCTGCCCTGACCCTATTGGCTGAGCCGACGTAGTTCCCATAGGCCCTCCACGTAAGACCCGCCTCGAGCCAAAGGAAGCTGTTGGTCTGGGAGAACGTCTATCATGGTGACTGTGGGTGTCAATGGACTGATGCTAGGCTTGCCCAGGGGTGACGCCTC
>gene=chr12_6960411-6960627; species=papHam
ACAACAGCTCGTGGCGCAACTCCCGAAGTTACCAGTTTCAAACTTCCCGCCACGCCCCCTGCCCTGACCCTATTGGCTGAGCCGACGTAGAT-CCATAGGCCCTCCACGTAAGACCCGCCTCGAGCCAAAGGAAGCTGTTGGTCTGGGAGAACGTCTATCATGGTGACTGTGGGGGTCAATGGACTGATGCTAGGCTTGCCCAGAGGTGACGCCTC
>gene=chr12_6960411-6960627; species=ponAbe
ACAACAGCTCGTGGCTGAACTCCCGAAGTTACCAGTTTCAAACTTCCCGCCACGCCCCCTGCCCTGACCCTATTGGCTGAGCCGACGT-GATTCCATAGGCCCTCCACGTAAGACCCGCCTCGAGCCAAAGGAAGCTGTTGGTCTGGGAGAACGTCTATCATGGTGACTGTGGATGTCAATGGACTGATGCTAGGCTTGCCCAGGGGTGATGCCTC
>gene=chr12_6960411-6960627; species=rheMac
ACAACAGCTCGTGGCGCAACTCCCGAAGTTACCAGTTTCAAACTTCCCGCCACGCCCCCTGCCCTGACCCTATTGGCTGAGCCGACGTAGAT-CCATAGGCCCTCCACGTAAGACCCGCCTCGAGCCAAAGGAAGCTGTTGGTCTGGGAGAACGTCTATCATGGTGACTGTGGGGGTCAATGGACTGATGCTAGGCTTGCCCAGAGGTGACGCCTC
>gene=chr12_14927099-14927327; species=hg19
GCTAAATTCATCTGGGTCCCCAAAGACTGAGCCGGCTGGCCTCGTTATTTATGTGAGCGGCTATGTAAATGAGGATTCGGAGATTGCTCTATTGATTGGAGAGAGCTGGAGGAGGCGGTCTCTCTTCCAGAGCGCTAGTTGGGAGCGGAGCCTGCCTGTCATTGGTCACCAGAGCCAATGGAAAGGGGCTGCCGCGCGGCCGTAAAGAGTTTGTAGAGGCAGTTCGGG
>gene=chr12_14927099-14927327; species=bosTau
GCCAAATTCAACCGAACCCCCAACCGCGGAGCAAGCGCACTA-GATATTCATATGAGCGGTTATGTAAATGAGGATTAGCAGTTTGCTCTTTTGATTGGAGAGAGTTGGAGAAGGCCGTCCTTCTGCCAGCGTGCTAATTGGGAGCAGAGCCTGCCTGTCATTGGTCACTGGAGCCAATGGGAAGGCGCTGCCTAGTGTCAGCAAAGTGTTGGTAGAGGCAGTTCCGG
>gene=chr12_14927099-14927327; species=calJac
ACTAAATTCAACTGGGTTACCAGATGCAGAACGGGCTGGCCAAGTTATTTATGTGAGCGGCTATGTAAATGAGGATTCCGGGATTGCGCTATTGATTGGAGAGAGGTGAAGGAGGCCGTCTCTCTCCTAGAGCGATAATTGGGAGAGGAGCCTGCCTGTCATTGGTCACCAGAGCCAATGAGAAGGGGCTGCCGCGCGGCAGCAAAGAGTTTGTCAAGGCTGTGCGGG
>gene=chr12_14927099-14927327; species=canFam
GGTGAAGTCAACGGAGGCTCCGGATGCGGGGCGCTGGGGCCCGGGCATTCATAGGAGAGGCTTTGTAAATGAGGGCTGGGAGTTTGCTCCTTTGACTGGACAGAGCTGGAGAAGGAGGTGCCTCTGCCCGAGCGCTGGTTGGGAGCGGAGCCTGCTTGTCATTGGTC-CCAGAGCCAATGGGAAGGCGCTGCCCAGTGTCAGCAAAG---TGGCAGAGGCAGTTCCGG
>gene=chr12_14927099-14927327; species=equCab
AATAAATTCAACGTAGCCACCAAACGCGTAACAGTCGGG-CTGAGTATTCATAAGAGCGGTTATGTAAATGAGGACTAGGAGTCTGCTCTTTTAATTGGATAGAGCTGGAGAAGGCGGTCCCTCTGCCCGCGCGCTCTTTGGTCGCGGAGCCTGCCTGTCATTGGTCGTCGGAGCCAATGGGAGGGCGCTGCCTAGTATCAGCAAAGTGTTGGTAGAGGCGGTTCGGG
>gene=chr12_14927099-14927327; species=gorGor
------------------------------------------------------------------------------------------------------------------------------------------------------------------------------------------------------------------------------------
>gene=chr12_14927099-14927327; species=panTro
GCTAAATTCATCTGGGTCCCCAAAGACTGAGCCGGCTGGCCTCGTTATTTATGTGAGCGGCTATGTAAATGACGATTCGGAGATTGCTCTATTGATTGGAGAGAGCAGGAGGAGGCGGTCTCTCTTCCAGAGCGCTAGTTGGGAGCGGAGCCTGCCTGTCATTGGTCACCAGAGCCAATGGAAAGGGGCTGCCGCGCGGCCGTAAAGAGTTTGTAGAGGCAGTTCGGG
>gene=chr12_14927099-14927327; species=papHam
GCTAAATTCATCTGGGTCCCCAAACGCCGAGCGGGCTGGCCTCGGTATTTATGTGAGCGGCTATATAAATGAGGATTCGGAGCTTGCTCTATTGATTGGAGAGAGCTGGAGGAGGCGGTCTCTCTTCCAGAGCGCTAGTTGGGAGCGGCGCCTGCCTGTCATTGGTCACCAGAGCCAATGGGAAGGGGCTGCCCCGCGGCCGCAAAGAGTTTGTAGAGGCAGTTCGGA
>gene=chr12_14927099-14927327; species=ponAbe
GCTAAATTCATCTGGGTCCCCAAACACTGAGTGGGCTGGCCTCGGTATTTATGTGAGCGGCTATGTAAATGAGGGTTCGGAGATTGCTCTATTGATTGGAGAGAGCTGGAGGAGGCGGTCTCTCTTCCAGAGCGCTAGTTGGGAGCGGAGCCTGGCTGTCATTGGTCACTAGAGCCAATGGAAAGGGGCTGCCGCGCGGCCGTAAAGAGTTTGTAGAGGCAGTTCGGG
>gene=chr12_14927099-14927327; species=rheMac
GCTAAATTCATCTGGGTCCCCAAACGCGGAGCGGGCTGGCCTGGGTATTTATGTGAGCGGCTATATAAATGAGGATTCGGAGCTTGCTCTATTGATTGGAGAGAGCTGGAGGAGGCGGTCTCTCTTCCAGAGCGCTAGTTGGGAGCGGCGCCTGCCTGTCATTGATCACCAGAGCCAATGGGAAGGGGCTGCCTCGCGGCCGCAAAGAGTTTGTAGAGGCAGTTCGGA
>gene=chr12_14956389-14956661; species=hg19
CTACCGCCATCTTGAAACCTCGCGCCCCTCCGCACTCCTCACGTCATTTCCCATTCCTCTGTCCCGCCTTCTCTTAGCGCCGCTTGACCCTGGAACCATAGAGAATACCCAAGAATTCCAGGACCAGAGTCTCTTCCGGTTCCATACAATACTCAATTGGTTGGTTGTCGGCTAAGAGCCCGCCTCATTGCGCTCATCTAGTACAATAGGAATTAGAAGAAGATAGCTGCTAACTGAGTGGCTGACGGTCCTGTCTCTCGAGTTGGAGGCAT
>gene=chr12_14956389-14956661; species=bosTau
CCACCGCCATCTTGAAACCTCGCGCCCCTCCGCCACCCCTACGTCACTTC---------CGAGCCGAAGA-TCTCCGCGTTTCTTCGCCCTGGAACCATAGAGAGTAAC--AGAGCTGCAGGACCAGAGTCTCTTCCGCC-CAATACAGTACCGAATTGGTTGGTTATCGGCTAAGAGCCCGCTCCACGACACTTGTCTAGCCCAATAAGAGTGTG-AAAATGAAGCGGCTATATATTTGGCTGACTGTTCTACTTCTCCGGCCACAGGCGT
>gene=chr12_14956389-14956661; species=calJac
CTACCGCCATCTTGAAACCTCGCGCCCCTCCGCAATCCTTACGTCATTTCCCATTCCTCCGTCCAGCCTTCTCTCTGCGTAGCTCAGTCCCGGAACCATAGAGAATACCCGAGAA-TCCAGGACCAGAGTCGCTTCCGGCTCCATACAATACCCAATTGGTTGGTTATCGGCTAAGAGCCCGCCTCACTGGGAGTATCTAGTACAATAGGAATTAGAAGACGAAAGCTGCTATCTGATTGGTTGACGATCCTGC--CTCGAGTTGGAGGCGT
>gene=chr12_14956389-14956661; species=canFam
CCACCGCCATCTTGAAACCTCGCGCCCCTCCGCCATCCTTACGTCACTTCCTATTCCTAAGGACCCAGGA-TCTTAGCGTTTCTTGGCCCTGGCACCATAGAGACGAACCAAGACCCCCAGGACCAGAGTCTCTTCCGCTCCACATC-ATACCGTATTGGTTGATTCAGTGCTAAGGGCCCGCCCCATGACACTTCTTTAGACCAATAGA---AAGAAAAACCTAGCGGATAGGTGATTGGCTGACTACTTTGCCTCTCCGACC-GAGAAGA
>gene=chr12_14956389-14956661; species=equCab
CCACCGCCATCTTGAAACCTCGCGCTCCTCCGCCATCCCTACGTCACTTCCTATTCCTACGGGCCACGGA-TCTTAGCGTTTCTCCGCCCTGCAACCATAGAGAGTAACCAAGAACTCCAGGGCCAGAGTCTCTTCCGCTCCAACACAATGCTGAATTGGTTGGTTGTCGGCTAAAAGCCCGCCTCATGACACTCCCCTAGCTCAATAGGAATAAGAAAAACGAAGCTGATATATGATTGGCTGACTGCCTTGCCTCTCGGGCCTGAGGCAT
>gene=chr12_14956389-14956661; species=gorGor
--------------------------------------------------------------------------------------------------------------------------------------------------------------------------------------------------------------------------------------------------------------------------------
>gene=chr12_14956389-14956661; species=panTro
CTACCGCCATCTTGAAACCTCGCGCCCCTCCGCACTCCTCACGTCATTTCCCATTCCTCTGTCCCGCCTTCTCTTAGCGCCGCTTGGCCCTGGAACCATAGAGAATACCCAAGAATTCCAGGACCAGAGTCTCTTCCGGTTCCATACAATACTCAATTGGTTGGTTGTCGGCTAAGAGCCCGCCTCATTGCGCTCATCTAGTACAATAGGAATTAGAAGAAGATAGCTGCTAACTGAGTGGCTGACGGTCCTGCCTCTCGAGTTGGAGGCAT
>gene=chr12_14956389-14956661; species=papHam
CTACCGCCATCTTGAAACCTCGCGCCCCTCCGCAATCCTTACGTCATTTCCCATTCCTCTGTCCCGCTGTCTCTTAGCGCAGCTGGGCCCTAGAACCATAGAGAATACTCAAGAATTCCAGGACCAGAGTCTCTTCCGGTCCCATACAATACTTCATTGGTTGGTTGTCGGCTAAGAGCCCGCCTCATTGCGCTCATCTAGTACAATAGGAATTGAAAGAAGATAGCTGCTATCTGATTGGCTGACGGTCCTGTCTCTCAAGTTGGAGGCAT
>gene=chr12_14956389-14956661; species=ponAbe
CTACCGCCATCTTGAAACCTCGCGCCCCTCCGCAATCCTTACGTCATTTCCCATTCCTCTGTCCCGCCTTCTCTTAGCGCCGCTCGGCCCTGGAACCATAGAGAATACCCAAGTATTCCAGGACCAGAGTCTCTTCCGGTTCCGTACAATACTCAATTGGTTGGCTGTCGGCTAAGAGCCCGCCTCATTGCGCTCATCTAGTACAATAGGAATTAGAAGAAGATAGCTGCTATCTGAGTGGCTGACGGTCCTGCCTCTCGAGTTGGAGGCAT
>gene=chr12_14956389-14956661; species=rheMac
CTACCGCCATCTTGAAACCTCGCGCCCCTCCGCAATCCTTACGTCATTTCCCATTCCTCTGTCCCGCTGTCTCTTAGCGCAGCTCGGCCCTAGAACCATAGAGAATACTCAAGAATTCCAGGACCAGAGTCTCTTCCGGTCCCATACAATACTCCATTGGTTGGTTGTCGGCTAAGAGCCCGCCTCATTGCGCTCATCTAGTACAATAGGAATTGAAAGAAGATAGCTGCTATCTGATTGGCTGACGGTCCTGTCTCTCAAGTTGGAGGCGT
>gene=chr12_27676889-27677093; species=hg19
GGCAGCATTTTCTTCCATCCACCCACTTCCAGCCCTAGTCTGGCTCAGCGAGGAATGCATAAAATTAGTGGACTCCTCTGAGTGACGTTCCCCGGCTCCAATCAgcgggcgcgcaggcgcccccggccccgccccACTGCTGACTCTCTTTGGCTGATTCCTGCAGGGAGGGAGGAGAGAAGGGCGGCAGTGGGAGGGGGAGGT
>gene=chr12_27676889-27677093; species=bosTau
GGCAGCA--TTTTTCCATCCACCCACTTCCAGCCCGCGCCGGGCTCAGAGAGGAATGTGTAAAATTAGTGGGCTCCTCTGAGTGACAGTCCGAGGGCCCAATCAGCGCGAACCGCGGCGC----GCCGACACCCCTCCGCGCGTTCTCTATGGCTCTTTCCCGCGGGGAGGGAGGTGGGA-GGGC--ACGAGGGAGGGGA-GGT
>gene=chr12_27676889-27677093; species=calJac
GGCAACATTTTCTTCCATCCACCCACTTCCAGCCCTAGTCTGGCTCGGCGAGGAATGTATAAAATTAGTGCACTCCTCTGAGTGACGTTCCCCGAGTCCAATCATCGGGCGCGTAGGCACCTCCGGCCCCGCCCCCCTGCTGACTCTCTTTGGCTGATTCCTGCAGGGAGGGAGGAGAGAAGGGCGGCAGTGGGAGGGGGAGGT
>gene=chr12_27676889-27677093; species=canFam
GGCAGCAtttttttccacccaccCACTCCCAGCCCCAGGCTGGCTCCGCGAGGAATGTATAGAG-CAGGCGACTCCTCTGAGTGACGGCCGCGGCGCCCAATCAgcgggcgcgcgggcgcggccggccccgcccccTTACGCACGCTCTTTGGCTAATTCCCGCAGGGAGGGAGGAGAG--AGGCGGAGGTGGGAGGGGGAGGT
>gene=chr12_27676889-27677093; species=equCab
GGCAGCATTTTTTCCTATCCAGCCACTTCCAGCCCCAGTCTCGCTCAGCGAGGAATGTATAAAATTAGTTGACTCCTCTGAGTGACTTTCCCCGGGCCCAATCAGCTGGAGCCCGGGCGCGGCCGACCCCACCCCCTTGCGAACGCTCTTTGGCTAATTCCTGCAGGGAGGGAGGAGAGA-AGGCGGCAGTGGGAGGGGGAGGT
>gene=chr12_27676889-27677093; species=gorGor
GGCAGCATTTTCTTCCATCCACCCACTTCCAGCCCTAGTCTGGCTCAGCGAGGAATGTATAAAATTAGTGGACTCCTCTGAGTGACGTTCCCCGGCTCCAATCAGC-GGCGCGCAGGC-CCTCCGGCCCCGCCCCACTGCTGACTCTCTTTGGCTGATTCCTGCAGGGAGGGAGGAGAGAAGGGCGGCAGTGGGAGGGGGAGGT
>gene=chr12_27676889-27677093; species=panTro
GGCAGCATTTTCTTCCATCCACCCACTTCCAGCCCTAGTCTGGCTCAGCGAGGAATGTATAAAATTAGTGGACTCCTCTGAGTGACGTTCCCCGGCTCCAATCAgcgggcgcgcaggcgcccccggccccgccccACTGCTGACTCTCTTTGGCTGATTCCTGCAGGGAGGGAGGAGAGAAGGGCGGCAGTGGGAGGGGGAGGT
>gene=chr12_27676889-27677093; species=papHam
GGCAGCATTTTCTTCCATCCACCCACTTCCAGCCCTAGTCTGGCTCAGCGAGGAATGTATAAAATTAGTGGACTCCTCTGAGTGACGTTCCCCGGCTCCAATCAGCGGGCGCGCAGGCGCCTCCGGCTCCGCCCCACTGCTGACTCTCTTTGGCTGATTCCTGCAGGGAGGGAGGAGAGAAGGGCGGCAGTGGGAGGGGGAGGT
>gene=chr12_27676889-27677093; species=ponAbe
GGCAGCATTTTCTTCCATCCACCCACTTCCAGCCCTAGTCTGGCTCAGCGAGGAATGTATAAAATTAGTGGACTCCTCTGAGTGACGTTCCCCGGCTCCAATCAGCGGGCGCTCAGGCGCCTCTGGCCCCGCCCCACTGCTGACTCTCTTTGGCTGATTCCTGCAGGGAGGGAGGAGAGAAGGGCGGCAGTGGGAGGGGGAGGT
>gene=chr12_27676889-27677093; species=rheMac
GGCAGCATTTTCTTCCATCCACCCACTTTCAGCCCTAGTCTGGCTCAGCGAGGAATGTATAAAATTAGTGGACTCCTCTGAGTGACGTTCCCCGGCTCCAATCAGCGGGCGCGCAGGCGCCTCCGGCTCCGCCCCACTGCTGACTCTCTTTGGCTGATTCCTGCAGGGAGGGAGGAGAGAAGGGCGGCAGTGGGAGGGGGAGGT
>gene=chr12_49297741-49297964; species=hg19
aataaataaataaataaataaataaaATGCACTGAGGAGACAGATTTTTGAGAGTTAAAAGGACCCTCTCAAAAACCGACCGCGGTCCTCCACTGGGTAGGGGGCGCTCCAAGACAGGGACTCTTCTAGCCTGTTGCCTCTCCATGTTAGCGATATCCTCGTTGCTAGGAGACTAGACGCGTCTTACAGTGGGAGAGCTCAGCCTCACTGATAGCCGGGGATC
>gene=chr12_49297741-49297964; species=bosTau
-----------------------AATATTCATTGAGGAGG----------------A-AACGACCCTCTCAGAAACTGACTGAGGTCCTCCAGCGAGCAGAGGGCGCTCCAAGACCGGGCTTCTCTTAGCTGCT-ACAGCGCCATCTTAGTGAGATCTCCGTTGCTAGGAGACGAGAAGCGTCCTTTGGCTTGGGAACCCTGCCACACCGCTCTCCCAAGTTT
>gene=chr12_49297741-49297964; species=calJac
-------------------------------CTGGGGAGACAGATTTTTGGGAGGTAAAAGGACCCTCCCCAAAACCGACCGCGGTCCTCCATTGGGTAGGGGGCGCTCCAAGACAGGAACTCTTCTAGCCCGTCGCCTCTCCATATTAGCGAGATCCTCGTTGCTAGGAGACTAGACGCCTCTTTCCGCTGGAGCGCGCAGCCTCATAGATAGCCGGG---C
>gene=chr12_49297741-49297964; species=canFam
--------------------------------------------------------------ACGCTCTCCAAAACTGAGTGCGGTCCTCCGGGCAGCAGAGGGCGCCCCAAGCCAGGGCTCCTCCCAGCCGGCCACAGCGCTAGCTTAGCGACATCCCCGTTGCTAGGAGACGAGACGCGTCTTTTGGCTCCAGACCCCAGCCTCGTCGCTATCTCAGGCGC
>gene=chr12_49297741-49297964; species=equCab
AACAAACAAAAAGTGGTTTTAA-AAGGTTCAGTGAGGAGGCGGGATTTTAAGAGGTG-----ACCCTCTCAAAAACTGACTGCCGTCCTCCAGCCGGCAGAGGGCGCTCCAAGCCGAGGCCCCTCCTAGCCTCACACAGCGCCATCTTAGCGAGATCCCCGTTGCTAGGAGACGAGATGCGTCTTTAGGCTTGAAAGCTCTACCTCATTGCTATCTCAGGCTC
>gene=chr12_49297741-49297964; species=gorGor
-------------------------------------------------------------------------------------------------------------------------------------TTGCCTCTCCATGTTAGCGAGATCCTCGTTGCTAGGAGACTAGACGCGTCTTACCGTGGGAGAGCTCAGCCTCACTGATAGCCGGGGATC
>gene=chr12_49297741-49297964; species=panTro
aataaataaataaataaataaataaaATGCACTGAGGAGACAGGTTTTTGAGAGTTAAAAAGACCCTCTCAAAAACCGACCGCGGTCCTCCACTGGGTAGGGGGCGCTCCAAGACAGGGACTCTTCCAGCCTGTTGCCTCTCCATGTTAGCGAGATCCTCGTTGCTAGGAGACTAGACGCGTCTTACTGTGGGAGAGCTCAGCCTCACTGATAGCCGGGGATC
>gene=chr12_49297741-49297964; species=papHam
-----------aaaaaaaaaaaaaaaaTGCACTGAGGAGACAGGTTTTTGAGAGGTAAAAGGACCCTCTCAAAAATCGACCGCGGTCCTCCACTGGGTAGGGGGCGCTCCAAGACATGGACTCTTCTAGCCG-TTGCCTCTCTATATTAGCGAGATCCTCGTTGCTAGGAGACTAGACGCGTCTTACCGTGGGAGAGCTCAGCCTCACTGATAGTCCGGGGTC
>gene=chr12_49297741-49297964; species=ponAbe
aataaataaataaataaataaataaaATGCACCGAGGAGACAAGTTTTTGAGAGTTAAAAGGACCCTCTCAAAAACCGACCGCGGTCCTCCACTGGGTAGGGGGCGCTCCAAGACAGGGACTCTTCTAGCCCGTTGCCTCTCCATATTAGCGAGATCCTCGTTGCTAGGAGACTAGACGCGTCTTACCGTGGGAGAGCTCAGCCTCACTGATAGCCGGGGGTC
>gene=chr12_49297741-49297964; species=rheMac
---aaaaaaaaaaaaaaaaaaaaaaaaaGCACTGAGGAGACAGGTTTTTGAGAGGTAAAAGGACCCTCTCAAAAATCGACCGCGGTCCTCCACTGGGTAGGGGGCGCTCCAAGACATGGACTCTTCTAGCCG-TTGCCTCTCTATATTAGCGAGATCCTCGTTGCTAGGAGACTAGACGCGTCTTACCGTGGGAGAGCTCAGCCTCACTGATAGTCCGGGGTC
>gene=chr12_50478756-50479077; species=hg19
ggaaaGTTAACGCCATGCGCCAAGATGAAGCTATTACTCCAAGCCCCTCTTCATCAGAgggctcgagttggggttgagactggggctgaggctgtggTCCGTCCCCCTTTCCAGGTCCTTGTCTTCCTCCCGTCGGCCTGGGGGCGCCCGCTCACGCGGCCTCTCTATTGCAGAGCTCTTCTCTATGGTTTTCCCTCCCGGACCGTGAAGGCGGGAGGGCGTGGCCAGCACGCCTTTTCCGCTAGTCGCCCCGCTCTATCCCATAGTCTCGCTGCCCTGAGCCTCCCGTgccggccggccggccgggggaacaggcgggcg
>gene=chr12_50478756-50479077; species=bosTau
GGAAAGTTAACGCACTGCGCCAAGATAAAGCATTTACTCCATCACCCTC---------G------------CGTA-------GGGATGGTGCAGTG----GTCCCCCTTTCCAGGTCCTTGTCTCCCT-CCGTCGGCCTGGGGGCGCCCTTTCGCACGGCTTCTCTATCCCAGAGCTCTTCTCGATGGTTTTCCCTCCCGGATCGTGAAGGCTGGAGGGAGTGGTCA-CACGCCTTTTCCCCTAGTCGCCCCCCTCTAGCCCACAGTCTCGCTGCCCTGAGCCTCCcgggccggcgggccggccgggcggacaggagggcg
>gene=chr12_50478756-50479077; species=calJac
ggaaagttaatgccatgcgtcaaaat--agctattactCCAAGCCCCTCTTCATCAGAGGGCTAGAGTCAGGGTTGAGAC--GGGCTGAGGCTGTG----GTCCCCCTTTCCATGTCCTTGTCTTCCTCCCGTCGGCTTGGGGGCGCCCGCTCACGGGGCTTTTCTATCCCAGAGCTCTTCTCTATGGTTTTCCCTCCCGGACCGTGAAGGCGGGAGGGCGTGGCCAGCACGCCTTTTCCGCTAGTCGCCCC-CTCTAGCCCACAGTCTCGCTGCCCTGAGCCTCCCGTGCCGGCCGGCCGGCCGGGGGAACAGGCGGGAG
>gene=chr12_50478756-50479077; species=canFam
GGAAAGTTGACCTCCTGAGCCTGCACG-CGCAGGTCCCCCATCCCCGCGGTCCTCAAAG------------C--------------------------------------CCGGGGCCTCGGCGTCCTCCCGTCGGCCTGGGGGCGCCCGCTCACGCGGCCTCTCTATCCCGCAGTTCTTCTCGATGGCCTCCGCTCCCGGACCGCGAAGACGGGAGGGAGTGGACAACACGCCTTTTCCGCTGGACACCCCCCTCTAGCTCGCAAACACGCTGCCCCTAGCCTcccgccccggccggccgtccgggcgtccgggcggtcg
>gene=chr12_50478756-50479077; species=equCab
ggaa-----acgcacggcgcgaagatgaagcagttactCCATCACCCTCCTCATCAGAG----------------------------------------------------------------------------------------------------------------------------------------------------------------------------------------------------------------------------------------------------------------------
>gene=chr12_50478756-50479077; species=gorGor
GGAAAGTTAACGGCATGCGCCAAGATGAAGCTATTACTCCAAGCCCCTCTTCATCAGAgggctcgagttggggttgagactggggctgtggctgtggTCCGTCCCCCTTTCCAGGTCCTTGTCTTCCTCCCGTCGGCCTGGGGGCGCCCGCTCACGGGGCCTCTCTATTGCAGAGCTCTTCTCTATGGTTTTCCCTCCCGGACCGTGAAGGCGGGAGGGCGTGGCCAGCACGCCTTTTCCGCTAGTCGCCCCGCTCTAGCCCATAGTCTCGCTGCCCTGAGCCTCCCGTgccggccggccggccgggggaacaggcgggcg
>gene=chr12_50478756-50479077; species=panTro
gtaaagttaacgccatgcgccaagatgaagctattactCCAAGCCCCTCTTCATCAGAgggctcgagttggggttgagactggggctgaggctgtggTCCGTCCCCCTTTCCAGGTCCTTGTCTTCCTCCCGTCGGCCTGGGGGCGCCCGCTCACGCGGCCTCTCTATTGCAGAGCTCTTCTCTATGGTTTTCCCTCCCGGACCGTGAAGGCGGGAGGGCGTGGCCAGCACGCCTTTTCCGCTAGTCGCCCCGCTCTAGCCCGTAGTCTCGCTGCCCTGAGCCTCCCGTgccggccggccggccgggggaacaggcgggcg
>gene=chr12_50478756-50479077; species=papHam
gggaagttaatgccatgcgccaagatgaagctattactCCAAGCACCTCTTCATCAGCGGGCTGGAGTCGGGGTTGAGAC--GGGCTGAGGCTGTGGTCCGTCCCCCTTTCCAGGTCCTTGTCTACCTCCCGTCGGCCTGGGGGCGCCCGCTCACGGGGCCTCTCTATCCCAGAGTTCTTCTCTATGGTTTTCCCTCCAGGACCGTGAAGGCGGGAGGGCGTGGCCAGCACGCCTTTTCCGCTAGTCGCTCCTCTCTAGGCGACAGTCTCGCTGCCCTGAGCCTCCCGTGCCGGCCAGCCGGCCGGGGGAACAggcgggcg
>gene=chr12_50478756-50479077; species=ponAbe
ggaaagttaatgccatgcgccaagatgaagctattactCCAAGCCCCTCTTCATCAGAGGTCTCGAGTCGGGGTTGAGACTGGGGCTGAGGCTGTGGTCCGTCCCCCTTTCCAGGTCCTTGTCTTCCTCCCGTCGGCCTGGGGGCGCCCGCTCACAGGGCCTCTCTATCGCAGAGCTCTTCTCTATGGTTTTCCCTCCCGGACCGTGAAGGCGGGAGGGCGTGGCCAGCACGCCTTTTCCGCTAGTCGCCCCGCTCTAGCCCATAGTCTCGCTGCCCTGAGCCTCCCGTgccggccggccggccgggggaacaggcgggcg
>gene=chr12_50478756-50479077; species=rheMac
gggaagttaatgccatgcgccaagatgaagctattactCCAAGCACCTCATCATCAGCgggctggagtcggggttgagactggggctgaggctgtggTCCGTCCCCCTTTCCAGGTCCTTGTCTACCTCCCGTCGGCCTGGGGGCGCCCGCTCACGGGGCCTCTCTATCCCAGAGTTCTTCTCTATGGTTTTCCCTCCAGGACCGTGAAGGCGGGAGGGCGTGGCCAGCACGCCTTTTCCGCTACTCGCTCCTCTCTAGGCGACAGTCTCGCTGCCCTGAGCCTCCCGTGCCGGCCAGCCGGCCGGGGGAACAGGCGGGCG
>gene=chr12_51632922-51633112; species=hg19
GTTTGGAGCTGCGGGCTCGGGTGGTGGGGGGGCTTGACATGATGGGCATCCGCAGGAGCAAATAGAGCGCTAGCGCAGGCATTCGCGTAGGCCAATGGAGAGCCGGCGGAGGCGGGGCGCCGCGCTCCGGAACCCCCAGCGGGGCCGAACTTAACTACTGAATTGCTGGAGTTGGTTCGTGGGCCGGGGC
>gene=chr12_51632922-51633112; species=bosTau
GTTTGGAGCTGCGGACTCG------GGGGAGGTTTGTCGTGATAAGCGTCTGTAGGAGCAAATGGGGAGCTGGAGGCGAGATTTGGGTAGGCCAATGGAGAACTGGCAGAGGCGGGGCGCCGCGCTCCGGAACCACAGGCAGGCCTGGGCTTAACTAGTCAAGTGCC-G--CTGGTGGGCGGGCCAGGGC
>gene=chr12_51632922-51633112; species=calJac
GTTTGGAACTGCGGGCTCGGGTGGTGGGGGGGCTTGACATGATGGGCATCCACAGGAGCAAATAGAGCCTTAGCGCAGGCATTCGCATAGGCCAATGGAGAGCCGGCGGAGGCGGGGCGCCGCGCTTCGAACCCCCCGGCAGGGCCAAACTTAACTAGTGAGTTGCTGGAGTTAGTGTGGGGGCCGGGGC
>gene=chr12_51632922-51633112; species=canFam
GTTTGGAGCTGCGGGCTCG------GGGGAGGCTTGTCATGATGGGCATCTGAGGGAGCAAATGGGGAGCTAGAGCAGGGATGCGGGTCGGCCAATggcgcgccggcgggggcggggcTTCGCGCTCCGGAACCAGAGGCCGGCGCGGGCTTAACCAGTgcggcgccgg----ggcgggcgggcccgggc
>gene=chr12_51632922-51633112; species=equCab
GTTTGGAGCTGCGGGCTCG------GGGGAGGCTTGTCACGATAGGCATCTGCAGGAGCAAATGGGGAGCTAGAGCAGGGATTTGGGTAGGCCAATGGAGAGCCGGCGGAGGCGGGGCACCGCGCTCCGGAACCACAGGCAGGCCCGGGCTTAACTGGTGAGGTGCCGG--TTGGTGGGCGGGCCCGGGC
>gene=chr12_51632922-51633112; species=gorGor
GTTTGGAGCTGCGGGCTCGGGTGGTGGGGGGGCTTGACATGATGGGCATCCGCAGGAGCAAATAGAGCGCTAGCGCAGGCATTCGCGTAGGCCAATGGAGAGCCGGCGGAGGCGGGGCGCCGGGCTCCGGAACCCCCGGCAGGGCCGAACTTAACTACTGAATTGCTGGAGTTGGTTCGTGGGCCGGGGC
>gene=chr12_51632922-51633112; species=panTro
GTTTGGAGCTGCGGGCTCGGGTGGTGGGGGGGCTTGACATGATGGGCATCCGCAGGAGCAAATAGAGCGCTAGCGCAGGCATTCGCGTAGGCCAATGGAGAGCCGGCGGAGGCGGGGCGCCGCGCAACGGAACCCCCGGCGGGGCCGAACTTAACTACTGAATTGCTGGAGTTGGTTCGTGGGCCGGGGC
>gene=chr12_51632922-51633112; species=papHam
GTTTGGAGCTGCGGGCTCGGGTGGTGGGGGGGCTTGACATGATGGGCATCCGCAGGAGCAAATAGAGCGCTAGCGCAGGCATTCGCGTAGGCCAATGGAGAGCCGGCGGAGGCGGGGCGCCTCGCTCCGGAACCCCCGGCGGGGCCGAACTTAACTAGTGAGTTGCTGGAGTAGGCGCGTGGGCCGGGGC
>gene=chr12_51632922-51633112; species=ponAbe
GTTTGAAGCTGCGGGCTCGGGTGGTGGGGGGGCTTGACATGATGGGCATCCGCAGGAGCAAATAGAGCGCTAGCGCAGGCATTCGCGTAGGCCAATGGCGAGCCGGCGGAGGCGGGGCGCCGCGCTCCGGAACCCCCGGCAGGGCCGAACTTAACTAGTGAATTGCTGGAGTTGGTTCGTGGGCCGGGGC
>gene=chr12_51632922-51633112; species=rheMac
GTTTGGAGCTGCGGGCTCG---GGTGGGGGGGCTTGACATGATGGGCATCCGCAGGAGCAAATAGAGCGCTAGCGCAGGCATTCGCATAGGCCAATGGAGAGCCGGCGGAGGCGGGGCGCCGCGCTCCGGAACCCCCGGCGGGGCCGAACTTAACTAGTGAGTTGCTGGAGTAGGCGCGTGGGCCGGGGC
>gene=chr12_52463277-52463620; species=hg19
TCCAGGACCTCTCTCTACGGGGTACGCCCCTCATCTTGCGGTGATCAGTGTTCCTTCCAGACCTCTCAGTCCGGACTGAGTTGGGCACCGCGTCAGCGTCTCCCGGCCAGGCTCGCCGCCGATGACTCCGCTCGGCCTAGGGAGGCGGCCGAGAGCCCGTAGGGCTCCTCCTTCCCTCCAGTCTCTATGGCGGAAGTGAGTTGTACGGGCCGAAACACCACAGCGTTCTCGGTGGTGGGCTGAATGGACTCGTCCACATGAGGGGGATCTTCATCACCATCAACTCTTAAAATCCGAGACATAACCACGAAAGGAGCAGCCCCCAGATCAGAGAGCAACGCAT
>gene=chr12_52463277-52463620; species=bosTau
TCCAGGGCACCTCTCCAAATGCCATGTCCCTCATCTTA-GGGGATTGGTACCTCTTCCAGTCCTCTGAGACCA----GAATTGGGGACCACGTCTCGGTCCCAGGGG-TGGC-CTCTGCCGATGACTCTTCTCCGTCTAGGGAGGCAGCACAGAGCTCGTCAGGTCCCTCCTTCCCTCTCATCTCTATGGCGGAAGTGAGTTGTTCCAGCCGAAACACAACAACATCCTCGGTGGTGGGTTAAATGGACTCGTCCAAACGAGGGGGATACTTCTTACCATCAAATTTTAAAATCCGAGACATAATCCAGAAGAAAGCAATATTCAAAATATAGAGCACCATGA
>gene=chr12_52463277-52463620; species=calJac
---AGGACCTCTCTCTACGGGGTATGCCCCTCATCTTGTGGAGATCGGTGCCCTTTCCAGGCCTCTCAGTCTGGACTGAGTTGGGCA-CATGTCTGCGTTCACGGGCCGGGCACGCAGCCGATGACTCCGCTCGGCCTAGGGAGGCGGCGGAGAGCCCATCCGGCTCCTCCTTCCCTCCCGTCTCTATGGCGGAAGTGAGTTGTGCCGGCCGAAACACCACTGCGTTCTCAGAGGTGGGCTGAATGGACTCGTCCATATGAGGGGGATCTTCCTCACCATCAAATCTTAGAATCCGAGAAAGAACCACGAAAGGAGTAGCCTCCAGATCAGAGAGCAACGCAT
>gene=chr12_52463277-52463620; species=canFam
tcccgcccgcctcc--------------------------------GACGGCCCG---AGGGCTCCG-------------------------------------------------CGCCGATGACTCCGCTCGGCCTCTGGGGGCGACCGAGAGCCCG-CGGTCcccgcctcccgcctcaTCTCTATGGCAGAAGTG-------------------------------------------------------------------------------------------------------------------------------------------------
>gene=chr12_52463277-52463620; species=equCab
TCCAAATAGCATGC-------------CCTTCTTCTTG-GGGGATCGGTGCCCCTTCCAGGCCTCTGAGCCCA----GAGTTGGAGTCCACGATTCTGTCCCAGGGGCCGGCTCGCTGCCGATGACTCCTCTCAGCCTGGGGAGGCAGCACAGAGCCCATCAGGCCTCTCCTTCCCTCTCGTCTCTATGGCGGAAGTGAGTTGTTCCAGCCGAAATACAACAACATGCTCGGTGGTGAGGGGAATGGACTCGTCCAAATGGGGGGGATACTTCTCTCCGTCAGATCTTAAAATCCGAGAGAT-ATCAAGAAAAAGGTAGCTTGAAAATCCTAGAGCATCATGT
>gene=chr12_52463277-52463620; species=gorGor
TCCAGGACCTCTCTCTACGGGGTACGCCCCTCATCTTGCGGTGATCAGTGTTCCTTCCAGACCTCTCAGTCCGGACTGAGTTGGGCACCGCGTCAGCGTCTCCCGGCCAGGCTCGCCGCCGATGACTCCGCTCGGCCTAGGGAGGCGGCCGAGAGCCCGTAGGGCTCCTCCTTCCCTCCAGTCTCTATGGCGGAAGTGAGTTGTACGTGCCGAAACACCACAGCGTTCTCGGTGGTGGGCTGAATGGACTCGTCCACATGAGGGGGATCTTCATCACCATCAACTCTTAAAATCCGAGATATAACCACGAAAGGAGCAGCCCCCAGATCAGAGAGCAACGCAT
>gene=chr12_52463277-52463620; species=panTro
TCCAGGACCTCTCTCTACGGGGTACGCCCCTCATCTTGCGGTGATCAGTGTTCCTTCCAGACCTCTCAGTCCGGACTGAGTTGGGCACCGCGTCAGCGTCTCCCGGCCAGGCTCGCCGCCGATGACTCCGCTCGGCCTAGGGAGGCGGCCGAGAGCCCGTAGGGCTCCTCCTTCCCTCCAGTCTCTATGGCGGAAGTGAGTTGTACGGGCCGAAACACCACAGCGTTCTCGGTGGTGGGCTGAATGGACTCGTCCACATGAGGGGGATCTTCATCACCATCAACTCTTAAAATCCGAGACATAACCACGAAAGGAGCAGCCCCCAGATCAGAGAGCAACGCAT
>gene=chr12_52463277-52463620; species=papHam
TCCAGGACCTCTCCCTACGGGGTATGCCCCTCATCTTGTGGGGATCGGTGCTGCTTCCAGGCCTCTCAGTCCGGACTGAGTTGGGCACCCTGTCTGCGTCCCCGGGCCGGGCTCGCAGCCAATGACTCCGCTCGGCCTAGGGAGGCGGCCGAGAGCCCATCGGGCTCCTCCTTCTCTCTAGTCTCTATGGCGGAAGTGAGTTGTCCCAGCCGAAACACCACAGCGTTCTAGCTGGTGGGTTGAATGGACTCGTCCACATAAGGGGGATCATCATCACCATCAAATCTTAAAATCCAAGACATAACCACGAAAAGAGCAGCCCCCAGAT-AGAGAGCAACACAT
>gene=chr12_52463277-52463620; species=ponAbe
TCCAGGACCTCTCTCTACGAGGTACGCCCCTCATCTTGTGGGCATCAGTGCTCCTTCCAGGCCTCTCAGTCCGGACTGAGTTGGGCACCGCGTCAGCGTCCCGCGGCCGGGCTCGCCGCCGATGACTCCGCTC-GCCTAGGGAGGCGGCCGAGAGCCCATAGGGCTCCTCCTTCACTCCAGTCTCTATGGCGGAAGTGAGTTGTCCCGGCCGAAACACCACAGCGTTCTCGGTGGTGGGCTGAATGGACTCGTCCACATCAGGGGGATCTTCATCACCATCAACTCTTAAAATCCGAGACATAACCACGAAAGGAGCAGCCCCCAGATCAGAGAGCAACGCAT
>gene=chr12_52463277-52463620; species=rheMac
TCCAGGACCTCTCCCTACGGGGTATGCCCCTCATCTTGTGGGGATCGGTGCTCCTTCCAGGCCTCTCAGTCCGGACTGAGTTGGGCACCCTGTCTGCGTCCCCGGGCCGGGCTCGCAGCCAATGACTCCGCTCGGCCTAGGGAGGCGGCCGAGAGCCCATCGGGCTCCTCCTTCTCTCTAGTCTCTATGGCGGAAGTGAGTTGTCCCAGCCGAAACACCACAGCGTTCTCGGTGGTGGGTTGAATGGACTCGTCCACATAAGGGGGATCATCATCACCATCAAATCTTAAAATCCAAGACATAACCACGAAAAGAGCAGCCCCCAGAT-AGAGAGCAACACAT
>gene=chr12_53473141-53473370; species=hg19
CAAGCTCTTCGGCCGCCGCCACCACACACATCCGGGTCCCCGCCTTTCCTTCACTCCTAGAGGCCCGCCCCGTCCCCCATCTAAGCCAATCAGCAACGGCCTCTGACGACGGGCACCTGCAGGAGCCAATCGGAAGGCGCAGGCAGGGTGTGGGGCGCGGCCCGGTGCCCTGGGTACCCAGCTCAGGGCCCCGGTCTGGTCAACCCGGCTGTTGCTGGGGTGAGCGAAG
>gene=chr12_53473141-53473370; species=bosTau
CTAGCTCTTCGGCCGCCGCCACCACACACATCCGGGTCCCCGCCCTTCCTACGCTCCCCGAGACCCGCCCCTTTGCCCACTCTGGCCAATCTGCAGCGGCCGAGGACGACAGGCACCTTCAGGAGCCAATCGAAGGACGCA-GCCGGACC--GGGCGCGGCCCGGTGAACCGGGTACCTAGCGCCGGG-TA-GGGCTGGTAAACCCGGGTGTCGAGAGGGTGGTAGGCG
>gene=chr12_53473141-53473370; species=calJac
CAAGCTCTTCGGCCGCCGCCACCACACACATCCGGGTCCCCGCCTTTCCTTCGCCCCTCGAGGCCCGCCCCGCCCCCCACCTAAACCAATCAGCAACGGCCTCTGACGACGGGCAGCTGCAGGAGCCAGTCGGAGGGCGGAGGCAGGGTGTGGGGCGCTGCCCGGTGCCCCGGGTACCTAGTGCGGGG-CCGGGTCTAGTAAGCCTGGCTGTCGATGGGGTGAGCAGAT
>gene=chr12_53473141-53473370; species=canFam
CTAGCTGCTCGGCCGCCGCCACCACACACATCCGGGTCCCCGCCCTTCCTACGCGCACCGAGGCCCGCCCCCCC--------------------------------------------------------------ccgcgggcggggtc--gggcgcggcccgcggagccgggcgcc-agcgcgggg-caggggccggcgaggccggg-ttc-ggaggctgggaggcg
>gene=chr12_53473141-53473370; species=equCab
CTAGCTCTTCGGCCGCCGCCACCACACACATCCGGGTCCCCGCCCTTCCTACGCTCCTCGAGGCCCGCCCCCCGCCCACCGGCTGCCATTCCGAAGCG-CCTAGGACGACAGGCACCTGCAGGGAGCAGCGGAAGGACGCAGGCCGG-TC--GGGCGCGGCCCGGTGAACCGAGTACCTAGCGCGGGG-CAGGGGCTTGTGAGCCCGAGTGTG-AGGAGGCGGGAGGCG
>gene=chr12_53473141-53473370; species=gorGor
CAAGCTCTTCGGCCGCCGCCACCACACACATCCGGGTCCCCGCCTTTCCTTCACTCCTAGAGGCCCGCCCCGTCCCCCATCTAAGCCAATCAGCAACTGCCTCTGACGACGGGCACCTGCAGGAGCCAATCGGAGGGCGCAGGCAGGGTGTGGGGCGCGGCCCGGTGCCCTGGGTACCCAGCTCAGGGCCCCGGTCTGGTCAACCCGGCTGTTGCTGGGGTGAGCGAAG
>gene=chr12_53473141-53473370; species=panTro
CAAGCTCTTCGGCCGCCGCCACCACACACATCCGGGTCCCCGCCTTTCCTTCACTCCTAGAGGCCCGCCCCGTCCCCCATCTAAGCCAATCAGCAACGGTCTCTGACGACGGGCACCTGCAGGAGCCAATCGGAGGGCGCAGGCAGGGTGTGGGGCGCAGCCCGGTGCCCTGGGTACCCAGCTCAGGGCCCCGGTCTGGTCAACCCGGCTGTTGCTGGGGTGAGCGAAG
>gene=chr12_53473141-53473370; species=papHam
CAAGCTCTTCGGCCGCCGCCGCCACACACATCCGGGTCCCCGCCTTTCCTTCACTCCTCGAGGCCCGCCCCGTCCCCCACCTAAGCCAATCAGTAACGGCCTCTGACG---------------------------------------------------------------------------------------------------------GCTGGGGTGAGCCAAG
>gene=chr12_53473141-53473370; species=ponAbe
CAAGCTCTTCGGCCGCCGCCACCACACACATCCGGGTCCCCGCCTTTCCTTCACTCCTAGAGGCCCGCCTCGTCCCCCATGTAAGCCAATCAGCAACGGCCTCTGACGATGGGCGTCTGCAGGAGCCAATCGGAGGGCGCAGGCAGGGTGTGGGGCGCGGCTCGGTGCCCTGGGTACCCAGCTCAGGGCCCCGGTCAGGTCAACCCGGCTGTCGCTGGGGTGAGCGAGG
>gene=chr12_53473141-53473370; species=rheMac
-------------------------------------------------------------------------------------------------------------------------------------------------------------------------------------------------------------------------------------
>gene=chr12_53689117-53689433; species=hg19
TTGTAGGCAGGAGTCCTGTTTGCTGCTACTTTACAATACTAGGCTTAAGACATTTTATGAAATGAACTCACACAACAGTCTCTGAGAGGCTCAAGCCCCTCCTTCCCTTCCGGGACGGAGGATCATAGAGCTGTCTGGCGCAGCGAGGCCTCCCGGCGCCACCGAGACGCGCAGAGGACGGCTAGAGCGTTGCTCGCCGAGAGACTTCCTCTTCGTTAAGTCGGCCTTCCCAACATGGCGCAGTCTATTAACATCACGGAGCTGAATCTGCCGCAGCTAGAAATGCTCAAGAACCAGCTGGACCAGGTGGGGACGG
>gene=chr12_53689117-53689433; species=bosTau
TTGAGCATAAGGATCCTGTTTGTTAGAACTTGATTATGCGAGGTTTGGGACATTTTGTGAAAAGAAAACGCCGCAG--CCCCACCCCACGCCCAGCCTTTCCCTCTCTTCCGGGTTGAAGGACCATAGAGATGTCTAGCGCTGCGAGGCCTCCAGGCGCCATCGAGATACGCAGAAGACGGCTAGAGCGTTGCTCTCCCGGGGGTTTCCGCTTCATA-AGCCCTCCTTCCCAACATGGCGCAGTCAGTTAACATCACCGAGCTGAATCTGCCGCAGCTAGAAATGCTCAAGAACCAACTGGACCAGGTGGGAACAG
>gene=chr12_53689117-53689433; species=calJac
TTGTGGGCTGGAGTCCTGTTTGCCGCAACTTTACCGTGCTAGGGTTAGAATGTTTTATGAAACGAAAGCACAGCTCAGCCTCTGACCGGTTCAAGCCCCCCCTTCCCTTCCGGGACGGAGAATCATAGAGCAGCCTGGCGCAGCTAGGCCTCCTGGCGCCATAGAGACGCGCAGAGGACTGCTAGAGCGTTGCTCGCCAAGGGACTTCCTTTTCGTT-AGTCCTCCTTCCCAACATGGCGCAGTCGATTAACATCACGGAGCTGAATCTGCCGCAGCTAGAAATGCTCAAAAACCAGCTGGACCAGGTGG-GACGA
>gene=chr12_53689117-53689433; species=canFam
------GCCGGGGTCCTGTCGGGC-CCGCGTCACGGCGCCGGGCCGCGGAGGTCCCGCGAGAACGGCGCGCGCTCC--C-C--------ccgcggccccgcctcccgcgc-------gggggccACAGAGACG-GCGGCGCAGCGCGGCCTCGGCGCGCCATAGAGAGGCGCAGGCGGCGGCTAGAGC-------------CCGCTTCCGCCCCGCC-GGTCCTCCTTCCCGACATGGCGCAGTCGGTTAACATCACGGAGCTGAACCTGCCGCAGCTAGAGATGCTCAAGAACCAGCTGGACCAGGTGCGGACGG
>gene=chr12_53689117-53689433; species=equCab
TGGAGGGCAGGACTCCTGTTTGCCACAACTTCACTACGCTGGGTTCGGGATGTTTTACCAAGAGAACGCACCGCTC--TCG--------GCCCCACCCCGCTTCCAGGAC-------GGGGACCATAGAGATGTCTGGTGCAGTGAGGCCTCCCGGCGCCATCGAGATGCGCAGAGAACGGCTAGAGCGCTGCTCGCTGAGCGGCTTCCGCTTCGTT-AGTCCTCCTTCCTAACATGGCGCAGTCGGTTAACATCACCGAGCTGAACCTGCCGCAGCTAGAAATGCTCAAGAACCAGCTGGACCAGGTGGGGACGG
>gene=chr12_53689117-53689433; species=gorGor
TTGTAGGCAGGAGTCCTGTTTGCTGCTAGTTTACAGTACTAGGCTTAAGACATTTTATGAAATGAACTCACAGAACAGTCTCTGAGAGGCTCAAGCCCCTCCTTCCCTTCCGGGACGGAGGATCATAGAGCTGTCTGGCGCAGCGAGGCCTCCCGGCGCCACCGAGACGCGCAGAGGACGGCTAGAGCGTTGCTCGCCGAGAGACTTCCTCTTCGTTAAGTCGTCCTTCCCAACATGGCGCAGTCTATTAACATCACGGAG-TGAATCTGCCGCAGCTAGAAATGCTCAAGAACCAGCTGGACCAGGTGGGGACGG
>gene=chr12_53689117-53689433; species=panTro
TTGTAGGCAGGAGTCCTGTTTGCTGCTACTTTACAGTACTAGGCTTAAGTCATTTTATGAAATGAACTCACAGAACAGTCTCTGAGAGGCTCAAGCCCCTCCTTCCCTTCCGGGACGGAGGATCATAGAGCTGTCTGGCGCAGCGAGGCCTCCCGGCGCCACCGAGACGCGCAGAGGACGGCTAGAGCGTTGCTCGCCGAGAGACTTCCTCTTCGTTAAGTCGTCCTTCCCAACATGGCGCAGTCTATTAACATCACGGAGCTGAATCTGCCGCAGCTAGAAATGCTCAAGAACCAGCTGGACCAGGTGGGGACGG
>gene=chr12_53689117-53689433; species=papHam
CTATGGGCAGGAGTCCTGTTTGCTGCTACTTTACTGTACTAGGCTTAGACTATTTTATGAAAATAACTCACAGATCAGCCTCTGAGAAGTTCAAGCCCCTCCTTCCCTTCCGGGACGGAGGATCATAGAGCTATATGGCGCAGCGAGGCCTCCTGGCGCCATCGAGACGCGCAGAGGACGGCTAGAGCGTTGCTCGCCAAGAGACTTCCTCTTCGTT-AGTCCTCCTTCCCAACATGGCGCAGTCTATTAACATCACGGAGCTGAATCTGCCGCAGCTAGAAATGCTCAAGAACCAGCTGGACCAGGTAGTGACGG
>gene=chr12_53689117-53689433; species=ponAbe
TTGTGGGCAGGAGTCCTGTTTGCTGCTACTTTACTGTACTAGGCTTAGGATATTTTATGAAAAGAACTCACAGAACAGTCTCTGAGAGGCTCAAGCCCCTCCTTCCCTTCCGGGACGGAGGATCATAGAGCTGTCTGGCGCAGCGAGGCCTCCTGGCGCCATCGAGACGCCCAGAGGACGGCTAGAGCGTTATTCGCCGAGGGACTTCCTCTTCGTTAAGTCCTCCTTCCCAACATGGCGCAGTCTATTAACATCACGGAGCTGAATCTGCCGCAGCTAGAAATGCTCAAGAACCAGCTGGACCAGGTGGGGACGG
>gene=chr12_53689117-53689433; species=rheMac
CTATGGGCAGGAGTCCTGTTTGCTGCTACTTTACTGTACTAGGCTTAGAATATTTTATGAAAATAACTGACAGATCAGCCTCTGAGAAATTCAAGCCCCTCCTTCCCTTCCGGGACGGAGGATCATAGAGCTGTATGGCGCAGCGAGGCCTCCTGGCGCCATCGAGACGCGCAGAGGACGGCTAGAGCGTTGCTCGCCGAGGGACTTCCTCTTCGTT-AGTCCTCCTTCCCAACATGGCGCAGTCTATTAACATCACGGAGCTGAATCTGCCGCAGCTAGAAATGCTCAAGAACCAGCTGGACCAGGTAGTGACGG
>gene=chr12_53773300-53773975; species=hg19
GCCCATTGGCTAACTAGGAGGCGGTGCCAGGCCTACTTCGTCCCCTCATTGGATTGAATAACTGAGGGAGCCGCCAATTCTCCTCTGCCACTCCAAGTTTCCGCCCTCAGTTAATTCGGCGTTTAATTGGCTTTTAGTTCACGTCAATATGCGTCCTTTCCTGTCTCTTTTCAGTCTAACTCCAATCATAACGTTCCTGGCTGCCCGCCTGATTTCTGATTGGTTTTAATCAGCTTCATCCTCTCCTATTCCTGCCTACTTCTTACCTCTCCGCCCACTAGGATTTTGCCCAAGCATATCCCGGATTCTGGTTGGCCGTTGTTCTGTCATTCCTATCAAAGCTTTGCCTATCCCTACGTCTCAGGGAGCCCGCCTGCCGGTTGACTGGTTTCCTTCCAAGCCAATCATCTCCAGCTCCCGCCCATCTTCACTTCCTGCATCCTTCATTGGCTTTTAACACTGAGAGGGCGGTCTTTTTAGGCGGACACCAGGCACGCAACTTAGTCTCACACGCCTTGGAGAGCAAGCGAGTCTTGCCATTGGATAATTCCACCGTCTTTCTTCTGCAAGTCCCTCCTTTCCCCCTCCCTCATTGGGCGGGGCAGCAGAGAAGGGGCGGGGCCTAGGTTGGGCTTGTGGCGCGCTGCTCCCTCCTCCTTACCCCCCCCTCCCTGT
>gene=chr12_53773300-53773975; species=bosTau
GCCCATCGGCCAAGA-GGCGGTGGTGGCTGACTTTCCCCGCCACCTCATTGGACCGAACGACTGAGGCAGAGGCCAATTCTCCTCTGCCACTCCAGGTTCTTGCCCTC--CTCACGCGGCGCTCAATTGGCTTTTA-TACATGTCAATTTGCGTCCTATCGCGTCTCTTTTCAGTGTTAATCCAATCATAACTTTCCTGGCTGCCCGCCTGATTTCTGATTGGTTTTGATCTGCTTCATCCTATCCCATTCCTGTCTACTTCTTAC--CTCCTCCCACTAGGACTTTGCCCAGGCACGTCCAAGCTTCTGGTTGGCTGTTGTTCTGTCATTCCAATGAAAGCTCTTCCAATCCCTACTAATCACGGAGCCCGCCTGGCAGTTGACTGGCTTCTTCCCAAGCCCATCATCTTTAGTTCCTGCCCACCTTCACTTCCTGCCTCTTTCATTGGCCTCTAAAACTGAGAGGCAGATCTTTTGGGGCGGACACCACGCACGCAACTTTGTCTTACACGCCTTAGAGAGCAAGCGAGCCTTAGCATTGGGCAATCTGCCCGTCTTTCTTCTGCAAGTCCCTCCTTTCTCCCTCCCTCATTGGGCGGGGCAGCAGTAAAGGGGCGGGGCCTAGGCCGGGCTTGTGGCGCGCTGCTCCCTCCTCCTTACCCCCCCCTCCCTGT
>gene=chr12_53773300-53773975; species=calJac
TCCCATTGGCCAACTAGGAGGCGGTGCCAGGCTTACTTCGTCTCCTCATTGGATTGAATAACTGAGGGAGCAGCCAATTCTCCTCTGCCGCTCCAAGTTTCCGCCCTC--TTAATTCGGCGTTTAATTGGCTTTTAGTTCACGTCAATATGCGTCCTTTCCTGTCTCTTTTCAGTCTTAATCCAATCATAACTTCCCTGGCTGCCCGCCTGATTTCTGATTGGTTTTAATCAGCTTCATCCTATTATATTCCTGCCTACTTCTTACCTCTCCTCCCACTAGGATTTTGCCCAAGCACATCCCGGACTCTGGTTGGCCGTTGTTCTGTCATTCCTATCAAAGTTTTCCCTATCCCTACGTCTCAGGGAGCCCGCCTGCCGGTTGACTGGTTTTTTTTGAAGCCAATCACTTTCAGTTCCCGCCCATCTTCACTTCCTGCATCTTTCATTGGCTTTTAATACTGAGAGGACAGTCTTTTTGGGCGGACACCAGGCACGCAACTTAGTCATACACGCCTTAGAGAGCAAGCTTTTCTTGCCATTGGATTATCTCACCGTCTTTCTTCTGCAAGTCCCTCCTTTCCCCCTCCCTCATTGGGCGGGGCAGCAGCGAAGGGGCGGAGCCTAGGTTGGGCTTGTGGCGCGCTGCTCCCTCCTCCTTACCCCCCCCTCCCTGT
>gene=chr12_53773300-53773975; species=canFam
GCCCATTGGCCCCCCTGGGGGCGGGGCCTGGCCCCCTTCGCCGCCTCATTGGGCGGACCGACTGAGGGAGACGCCGCTTCTCCTCGGCCACCCCAAAGTCCCGCCCCC--TGCATTCGGCGTTCAATTGGCTTCTCGTTCACGTCAATTTGCGTCCCCGCTTGTCTTGTCTCAGCGTTGGCCCAATCCTAACTTTCCTGGCTGCCCGCCTGATTTCTGATTGGCTGTGGTCGGCTTCATCCTATCCCATTTCGGCCTGCTTCTTAC--CCCCTCCCACCGGGGCTTTGCCCAGGCATGTCCGGGCTTCTGGTTGGCCGATGTTCTGTCATTCCAACCTAAGCTCTCCCTATCCCCACCGTTCAGGGAGCCCGCCTGGCGGTTGACTGGCTCCCTCCCAAGCCTGTCATCACTAGCTCCCGCCCACCCCCACTTCCTGCGCCTTTCATTGGGCCTTAAAACTGAGAGGGCGGCCTCCCTGGGCGGACACCAGGCTCGCAACTTTGTCCTACACGCCTTAGAGAGCCAGTGAGCCTTGCCATTGGATGACCCACGCGTCTTTCTTCCGCAAGTCCCGCCTTTCTCCCTCCCTCATTGGGCGGGGCAGCAGCGAAGGGGCGGGGCCTAGGCCGGGCTTGTGGCGCGCTGCTCCCTCCTCCTTACCCCCCCCTCCCTGT
>gene=chr12_53773300-53773975; species=equCab
GCCCATTGGCCAGGTTTGAGGCGGTGCCTGGCTTCCTTCGCCGCCTCATTGGGCTGAGTGACTGAAGGAGACGCCAATTCTCCTCTGCCACTCCAAGGTCCCGCCCCC--TTCAGTTCACGTTTAATTGGCTTTTGCTTCACGTCAATTTGCGTCCTATCTTGTCTCTTTTCAGCGTTAATCCAATCATAACTTCCCTGGCTGCCCGCCTGATTTCTGATTGGTTTTGATCAGGTTCATCCTATCCCATTCCTGCCTACTTCTTACCTCTCCTCCCACTAGGA-CTTGCCCAGGCATGT----------------------------------------------------------------------------------------------------------------------------------------------------------------------------------------------------------------------------------------------------------------------------------------------------------------------------------------------------------------------------------------
>gene=chr12_53773300-53773975; species=gorGor
-------------------------------------------------------------------------------------TGCCACTCCAAGTTTCCGCCCTCAGTTAATTCGGCGTTTAATTGGCTTTTAGTTCACGTCAATATGCGTCCTTTCCTGTCTCTTTTCAGTCTAATTCCAATCATAATGTTCCTGGCTGCCCGCCTGATTTCTGATTGGCTTTAATCAGCTTCATCCTATCCTATTCCTGCCTACTTCTTACCTCTCCGCCCACTAGGATTTTGCCCAAGCATACCCCGGATTCTGGTTGGCCGTTGTTCTGTCATTCCTATCAAAGCCTTGCCTATCCCTACGTCTCAGGGAGCCCGCCTGCCGGTTGACTGGTTTCCTTCCAAGCCAATCATCTCCAGCTCCCGCCCATCTTCACTTCCTGCATCCTTCATTGGCTTTTAACACTGAGAGGGCGGTCTTTTTGGGCAGACACCAGGCACGCAACTTAGTCTTACACGCCTTAGAGAGCAAGCGAGTCTTGCCATTGGATAATTTCACCGTCTTTCTTCTGCAAGTCCCTCCTTTCCCCCTCCCTCATTGGGCGGGGCAGCAGAGAAGGGGCGGGGCCTAGGTTGGGCTTGTGGCGCGCTGCTCCCTCCTCCTTA--------TCCCTGT
>gene=chr12_53773300-53773975; species=panTro
GCCCATTGGCTAACTAGGAGGCGGTGCCAGGCCTACTTCGTCCCCTCATTGGATTGAATAACTGAGGGAGCCGCCAATTCTCCTCTGCCACTCCAAGTTTCCGCCCTCAGTTAATTCGGCGTTTAATTGGCTTTTAGTTCACGTCAATATGCGTCCTTTCCTGTCTCTTTTCAGTCTAACTCCAATCATAACGTTCCTGGCTGCCCGCCTGATTTCTGATTGGTTTTAATCAGCTTCATCCTCTCCTATTCCTGCCTACTTCTTACCTCTCCGCCCACTAGGATTTTGCCCAAGCATATCCCGGATTCTGGTTGGCCGTTGTTCTGTCATTCCTATCAAAGCTTTGCCTATCCCTACGTCTCAGGGAGCCCGCCTGCCGGTTGACTGGTTTCCTTCCAAGCCAATCATCTCCAGCTCCCGCCCATCTTCACTTCCTGCATCCTTCATTGGCTTTTAACACTGAGAGGGCGGTCTTTTTGGGCGGACACCAGGCACGCAACTTAGTCTTACACGCCTTAGAGAGCAAGCGAGTCTTGCCATTGGACAATTTCACCGTCTTTCTTCTGCAAGTCCCTCCTTTCCCCCTCCCTCATTGGGCGGGGCAGCAGAGAAGGGGCGGGGCCTAGGTTGGGCTTGTGGCGCGCTGCTCCCTCCTCCTTACCCCCCCCTCCCTGT
>gene=chr12_53773300-53773975; species=papHam
GCCCATTGGCCAACTAGGAGGCGGTGCCAGGCTTACTTCGTTCCCTCATTGGATTGAATAACTGAGGGAGCCGCCAATTCTCCTCTGCCACTCCAAGTTTCCGCCCTC--TTAATCCGGCGTTTAATTGGCTTTTAATTCACGTCAATATGCGTCCTTTCCTGTCTTTTTTCAGCCTTAATCCAATCATAACTTTCCTGGCTGCCCGCCTGATTTCTGATTGGTTTTAATCAGCTTCAGCCTATCCTATTCCTGTCTACTTCTTACCTCTCCTCCCACTAGGATTTTGCCGAAGCATATCCCGGATTCTAGTTGGCCGTTGTTCTGTCATTCCTATCAAAGCTTTCCCTATCCCAACGTCTCAGGGAGCCCGCCTGCCGGTTGACTGGTTTCCTTCCAAGCCAATAATCCCCAGCTCCCGCCCATCTTCACTTCCTGCATCCTTCATTGGCTTTTAACACCGAGAGGGCTGTCTTTTTGGGCGGACACCAGGCACGCAACTTAGTCTTACACGCCTTAGAGAGCAAGCGAGTCTTGCCATTGGAAAACCTCACCGTCTTTCTTCTCCAAGTCCCACCTTTCCCCCTCCCTCATTGGGCGGGGCAGCAGAGAAGGGGCGGGGCATAGGTTGGGCTTGTGGCGCGCTGCTCCCTCCTCCTCACCCCCCCCTCCCTGT
>gene=chr12_53773300-53773975; species=ponAbe
GCCCATT-GCTAACTAGGA-GCGGTGCCAGGCCTATTTCGTCCCCTCATTGGATTGAATAACTGA-GGAGCCGCC-ATTCTCCTCTGCCACTCCAAGTTTCCGCCCTC---------------------------------------------------------------------------------------------------------------------------------------------------------------------------------------------------------------------------------------------------------------------------------------------------------------------------------------------------------------------------------------------------------------------------------------------------------------------------------------------------------------------------------------------------------------------------------------
>gene=chr12_53773300-53773975; species=rheMac
GCCCATTGGCCAACTAGGAGGCGGTGCCAGGCTTACTTCGTTCCCTCATTGGATTGAATAACTTAGGGAGCCGCCAATTCTCCTCTGCCACTCCAAGTTTCCGCCCTC--TTAATCTGGCGTTTAATTGGCTTTTAATTCACGTCAATATGCGTCCTTTCCTGTCTTTTTTCAGTCTTAATCCAATCATAACTTTCCTGGCTGCCCGCCTGATTTCTGATTGGTTTTAATCAGCTTCAGCCTATCCTATTCCTGTCTACTTCTTACCTCTCCTCCCACTAGGATTTTGCCCAAGCATATCCCGGATTCTAGTTGGCCGTTGTTCTGTCATTCCTATCAAAGCTTTCCCTATCCCAATGTCTCAGGGAGCCCGCCTGCCGGTTGACTGGTTTCCTTCCAAGCCAATAATCCCCAGCTCCCGCCCATCTTCACTTCCTGCATCCTTCATTGGCTTTTAACACTGAGAGGGCTGTCTTTTTGGGCGGACACCAGGCACGCAACTTATTCTTACACGCCTTAGAGAGCAAGCGAGTCTTGCCATTGGAAAACCTCACCGTCTTTCTTCTGCAAGTCCCACCTTTCCCCCTCCCTCATTGGGCGGGGCAGCAGAGAAGGGGCGGGGCATAGGTTGGGCTGGTGGCGCGCTGCTCCCTCCTCCTCACCCCCCCCTCCCTGT
>gene=chr12_53845532-53845923; species=hg19
TTCATCCTTTCTCTTTCCACCCATCCCTTTTTCCTCCTCTCCACTTCTTGATGCATGGCGACTGCTCCCTCTCCGCACTAACATCTGAACTTTCCAGCCAGTCCACTAGGGGCCACTGGTTTCCTTTCTGCCCCCACGCTCCCTCTCTATCGCAATTCGTCGCTTGCTAGCAGCCGTTGTCTCGCTGGTGCCTACGCTGTCAAAGGAGCCGCTCTAGGCTTTTGGGAGGCCGTCTGCATTGCGTGGGGAAGGCTTGGACGACGCAATCGCCTCGCCGGCCCCCGGGGTGGTTAGCGCTTCCGGGGTCGAAGGGTGCGCGGGGTTGAAAGCAGGCCGCTCCGCCCCGTCCCCCTCCCAGACCAGCAGAGGCAGCAGCCGGAGCAGCCGCAGC
>gene=chr12_53845532-53845923; species=bosTau
GTCCC---GTCTCTTCTCACACATCCCATTTTC---CTGTCTGGT---TTATCCATGGCGATTGCACTCTCTCCGCACTTACGTCTGGGCTTTCGAACCAGCCCGCTAGGGGACACTAGTTTCCTCCCTGCCCCCACACTGCCGCTCTATCATGCTTCGCCATTTGCTACCGGTTGTTCTCTCGCTGGTGCCAACGCTGTCCACGGAGCCGCTCTAGGCTGTTGGGAGGCCGTCCGCATTGCGTGGGGAAGGTTTGGACGACGCAGTCGCCTCGCCGGCCCCCGGGGCGGTTAGCGCTTCCGGGGTCGGAGGGTGCGCGGGGTTGAAAGCGGGCCGCTCCGCCCCGTCCCCCTCCCAGACCAGCAGAGGCAGCAGCCGGAGCAGCCGCAGC
>gene=chr12_53845532-53845923; species=calJac
TTCATCCTTTCTCTTTCCACCCATTCCTTTTTCCTCCTCTCC-CTTCTTGATCCATGGCGACTGCTCCCTCTCCACACTAACGCCTGAACTTTCCAGCCAGTCCGCTAGGGGCCACTGGTTTCCTTCCCGCTCCCACGCTCCCTCTCTATAGCAGTTCGCCGTTTGCTAGCAGCCATTGTCTCGCTGGTGCTGACGCTATCCAAGGAGCCGCTCTAGGCTTTCGGGAGGCCGTCTGCATTGCGTGGGGAAGCTTTGGACGAAGCAATTGCCTCGCCGGTCCCCGGGGCGGTTAGCGCTTCCGGGGTCGAAGGGTGCGCGGGGTTGAAAGCAGGCCGCTCCGCCCCGTCCCCCTCCCAGACCAGCAGAGGCAGCAGCCGGAGCAGCCGCAGC
>gene=chr12_53845532-53845923; species=canFam
TTCCCCTC--TTCTTCTCACTCATCCCTTTTCC---CTCTGGTCTCCTTTATCCATGGCGCCTGCACTCTCTCCGCACTCAGGCCTGGGCTTTCCGGTCGGGCCGCTAGGGGCCGCTAGCGTCCTCCTG-TCCGCGCGCTGCCGCTCTATCCCACTCGGCCGCCGGCTACCAGGCGTCGTCTCGCTGGTGCCGACGCTGTCCACGGAGCCGCTCTAGGCTGCCCGGAGGCCGTGCGCATTGTGTGGGGAAGGTCTGGACGACGCAGTCGCCTCGCCGGCCCCCGGGGCGGTTAGCGCTTCCGGGGTCGGAGGGTGCGCGGGGTTGAAAGCGGGCCGCTCCGCCCCGTCCCCCTCCCAGACCAGCAGAGGCAGCAGCCGGAGCAGCCGCAGC
>gene=chr12_53845532-53845923; species=equCab
TTCCCCTCTTTTCTCCTCATCCATCCCTTTTTC---CTCTTGTCTCCTTTATCCATGGCGACTGCACTCTCTCCGCACTTACACCTGGGCTTTCCAACCAGCCCGCTAGGGGCCACTAGTTTCCTCCCTGCCCCCATACTGCCGCTCTATCATCCGTCGCCCTCCGCTACCAGCTGTTGTCTCGCTGGTGCCGACGATGTCCGTGGAGCCGCTCTAGGCTGTTGGGAGGCCGTCCGCATTGCGTGGGGATAGTTCGGACGACGCGTTCGCCTCGCAGGCCCCCGGGGCGGTTAGCGCTTCCGGGGTCGGAGGGTGCGCGGGGTTGAAAGCGGG-CGCTCCGCCCCGTCCCCCCTCCCAGACAGCAGAGGCAGCAGCCGGAGCAG-------
>gene=chr12_53845532-53845923; species=gorGor
-------------------------------------------------------------------------------------------------------------------------------------------------------------------------------------------------------------------------------------------------------------------------------------------------------------------------------------------------------------------------------------------------------
>gene=chr12_53845532-53845923; species=panTro
TTCATCCTTTCTCTTTCCACCCATCCCTTTTTCCTCCTCTCCACTTCTTGATGCATGGCGACTGCTCCCTCTCCGCACTAACATCTGAACTTTCCAGCCAGTCCACTAGGGGCCACTGGTTTCCTTTCCGCCCCCACGCTCCCTCTCTATCGCAATTCGTCGCTTGCCAGCAGCCGTTGTCTCGCTGGTGCCTACGCTGTCAAAGGAGCCGCTCTAGGCTTTTGGGAGGCAGTCTGCATTGCGTGGGGAAGGCTTGGACGACGCAATCGCCTCGCCGGCCCCCGGGGTGGTTAGCGCTTCCGGGGTCGAAGGGTGCGCGGGGTTGAAAGCAGGCCGCTCCGCCCCGTCCCCCTCCCAGACCAGCAGAGGCAGCAGCCGGAGCAGCCGCAGC
>gene=chr12_53845532-53845923; species=papHam
TTCATCCTTTCTCTTTCCACCCAT-CCTTTTCTCTACTCTCCACTTCTTGATCCATGGCGACTGCTCCGTCTCCGCACTAACGCCTGAACTTTCCAGTCAGTCCACTAGGGGCCACTGGTTTCCTTCCCGCCCCCACGCTTCCTCTCTATCGCAGTTCGCCGCTTGCTAGCAGCCGTTGTCTCGCTGGTGCTTACGCTGTCCAAGGAGCCACTCTAGGCTTTTGGGAGGCCGTCTGCATTGCGTGGGGAAGGTTTGGACGACGCAATCGCCTCGCCGGCCCCCGGGGCGGTTAGCGCTTCCGGGGTCGAAGGGTGCGCGGGGTTGAAAGCAGGCCGCTCCGCCCCGTCCCCCTCCCAGACCAGCAGAGGCAGCAGCCGGAGCAGCCGCAGC
>gene=chr12_53845532-53845923; species=ponAbe
TTCATCCTTTCTCTTTCTACCCATCCCTTTTTCCTCCTCTCCACTTCTTGATCCATGGCGACTGCTCCGTCTCCGCACTAACACCTGAACTTTCCAGCCAGTCCACTAGGGGCCACTGGTTTCCTTTCCGCCCCCACGCTACCTCTCTATCGCAATTCCTCGCTTGCTAGCAGCCGTTGTCTCGCTGGTGCCTACGCTGTCAAAGGAGCCGCTCTAGGCTTTTGGGAGGCCGTCTGCATTGCGTGGGGAAGGCTTGGACGACGCAATCGCCTCGCCGGCCCCCGGGGCGGTTAGCGCTTCCGGGGTCGAAGGGTGCGCGGGGTTGAAAGCAGGCCGCTCCGCCCCGTCCCCCTCCCAGACCAGCAGAGGCAGCAGCCGGAGCAGCCGCAGC
>gene=chr12_53845532-53845923; species=rheMac
TTCATCCTTTCTCTTTCCACCCAT-CCTTTTCTCTACTCTCCACTTCTTGATCCATGGCGACTGCTCCGTCTCCGCACTAACGCCTGAACTTTCCAGTCAGTCCACTAGGGGCCACTGGTTTCCTTCCCGCCCCCACGCTTCCTCTCTATCGCAGTTCGCCGCTTGCTAGCAGCCGTTGTCTCGCTGGTGCTTACGCTGTCCAAGGAGCCACTCTAGGCTTTTGGGAGGCCGTCTGCATTGCGTGGGGAAGGTTTGGACGACGCAATCGCCTCGCCGGCCCCCGGGGCGGTTAGCGCTTCCGGGGTCGAAGGGTGCGCGGGGTTGAAAGCAGGCCGCTCCGCCCCGTCCCCCTCCCAGACCAGCAGAGGCAGCAGCCGGAGCAGCCGCAGC
>gene=chr12_54019760-54019961; species=hg19
TCTGGCCCCGCCTTCCCCCCAAAGGAAGGAGGCGGGAGTAGGGAGAGAAGGGCGGCGCTCGGCAACGTAAAAGCGATCTCCCATTAGCGCTCATCGCCGCCAATCGAGGCTTCCTTCTCTCCCATTGGTCGGCTTTGGCCTATGCCCCACCCTCTTCCTCAGACAGGGCCCGGCCACCGCCTCAGCGCCCCCGTCCAACAC
>gene=chr12_54019760-54019961; species=bosTau
TCTGGCCCCGCCTTCCCCCCAAAGGAAGGAGGCGGGAGGAGGGAAAGAGGGGCGTCACTCCGCAAGGTAAAGATGACCTCTCATTAGTATTTGTGGCCGCCAATCGTAGCTTCCTTCTTTCTTATTGGTCGGCGTTAGTCCATGCCCCACCCTCTTCCTCAGACAGGGCCCGGCCACCGCCTCAGCGCCCCCGTCCAACAC
>gene=chr12_54019760-54019961; species=calJac
TCTGGCCCCGCCTTCCCCCCCAAGGAAGGAGGCGGGAGTAGAGAGAAGAGGGCGGTGCTCGGCAAGGAAAAAGCGATCTCTCATTAGCGCTCATTGCCGCCAATCGAGGTTTCCTTCTCCCCCATTGGTCAGCTTTGGCCTATGCCCCACCCTCTTCCTCAGACAGGGCCCGGCCACCGCCTCAGCGCCCCCGTCCAACAC
>gene=chr12_54019760-54019961; species=canFam
TCTGGCCCCGCCTTCCCCCCAGAGGAAGGAGGCGGTAGGAGGGAAAGAGGGGCGGCACTCCGCGAGGTAAAGGCGACCTCTCATTAGCCTCCGTCGCCGCCAATCGTAGCTTCCTCCGCTCCCATTGGTCGGCGTGAGTCCATGCCCCACCCACTTCCTCAGACAGGGCCCGGCCGCCGCCTCAGCGCCCCCGTCCAACAC
>gene=chr12_54019760-54019961; species=equCab
TCTGGCCCCGCCTTCCCCCCAAAGGAAGGAGGCGGGAGGAGGGAAGGAGGGGCGGCACTCCGCAAGGTAAAGACGACCTCCCATTAGTGCTCATCGCCGCCAATCGTAGCTTCCTTCTCTCTTATTGGTCGACGTTAGTCCATGCCCCACCCTCTTCCTCAGACAGGGCCCGGCCACCGCCTCAGCGCCCCCGTCCAACAC
>gene=chr12_54019760-54019961; species=gorGor
TCTGGCCCCGCCTTCCCCCCAAAGGAAGGAGGCGGGAGTAGGGAGAGAAGGGCGGCGCTCGGCAACGTAAAAGCGATCTCCAATTAGCGCTCATCGCCGCCAATCGAGGCTTCCTTCTCTCCCATTGGTCGGCTTTGGCCTATGCCCCACCCTCTTCCTCAGACAGGGCCCGGCCACCGCCTCAGCGCCCCCGTCCAACAC
>gene=chr12_54019760-54019961; species=panTro
TCTGGCCCCGCCTTCCCCCCAAAGGAAGGAGGCGGGAGTAGGGAGAGAAGGGCGGCGCTCGGCAACGTAAAAGCGATCTCCCATTAGCGCTCATCGCCGCCAATCGAGGCTTCCTTCTCTCCCATTGGTCGGCTTTGGCCTATGCCCCACCCTCTTCCTCAGACAGGGCCCGGCCACCGCCTCAGCGCCCCCGTCCAACAC
>gene=chr12_54019760-54019961; species=papHam
TCTGGCCCCGCCTTCCCCCCAAAGGAAGGAGGCGGGAGTAGGGAAAGAGGGGCGGCACTCGGCAAGGAAAAAGCGATCTCCCATTAGCGCTCATCGCCGCCAATCGAGGCTTCCTTCTCTCCTATTGGTCGGCTTTGGCCTATGCCCCACCCTCTTCCTCAGACAGGGCCCGGCCACCGCCTCAGCGCCCCCGTCCAATAC
>gene=chr12_54019760-54019961; species=ponAbe
TCCGGCCCCGCCTTCCCCCCAAAGGAAGGAGGCGGGAGTAGGGAGAGAAGGGCGGCGCTCGGCAACATAAAAGCGATCTCCCATTAGCGCTCATTGCCGCCGATCGAGGCTTCCTTCTCTCCCATTGGCCGGCTTTGGCCTACGCCCCACCCTCTTCCTCAGACAGGGCCCGGCCACCGCCTCAGCGCCCCCGTCCAACAC
>gene=chr12_54019760-54019961; species=rheMac
TCTGGCCCCGCCTTCCCCCCAAAGGAAGGAGGCGGGAGTAGGGAAAGAGGGGCGGCACTCGGCAAGGAAAAAGCGATCTCCCATTAGCGCTCATCGCCGCCAATCGAGGCTTCCTTCTCTCCTATTGGTCGGCTTTGGCCTATGCCCCACCCTCTTCCTCAGACAGGGCCCGGCCACCGCCTCAGCGCCCCCGTCCAATAC
>gene=chr12_54674301-54674524; species=hg19
ATAACATTACTCGGGAACCAATGGACTCCAAGGGGTGGAGACGGCGTAGAACGACCGAAGGAATGACGTTACACAGCAATGTGGCACCACAGGCCAATAGCAGGGGGAAGCGATTTCAAGTATCCAATCAGAGCTGTTCCAGGGCGGAGTCTACCAATGCCGAAAGCGAGGAGGCGGGGTAAAAAAGAGAGGGCGAAGGTAGGCTGGCAGATACGTTCGTCAG
>gene=chr12_54674301-54674524; species=bosTau
ATAATATTACTCGAGAGCCAATAGACCCCGAGGGGTGGAGACTGCGTAGAACGCCCAAATGGATGACGTTACACAGCAATGCAACACCAGAGACCAATGGTAGGGGAAAGCTGTTTCAAATATCCAATCAGAGCTATTCGGGGGCGGAGTCTACCAATGCCGAAAGCGCGGAGGCGGGATAAAAAAGGGAGGCCGAAGGTAGGCTGGCAGATACATTCGTGAG
>gene=chr12_54674301-54674524; species=calJac
ATAATATTACTCGGGAACCAATGAACTCCAAGGGGTGGAGAGGGCGTAGACCGCCCAAAGGAATGACGTTACACAGCAGTGTGGCACCACAGGCCAATAGTAGGGGGAAGAGATTTCACACATCCAATCAGAACTGTTCAAGGGCGGAGTGTACCAATGCTGAAAGGGAGGAGGCGGGGTAAAAAAGAAAGGCCGAAGGTAGGCTGGCAGATACGTTCGTCAG
>gene=chr12_54674301-54674524; species=canFam
ATAATATTACCCGGGAACCAATAGACCTGAAGGGGCGGAGCCTGCGTAGAACGCCCAAGCGGATGACGTTGCGCAGCAGTGCGGGGCTATAGACCAATAGCAGGGGGAGGCTATCGCAAACATCCAATCAGAGACGCTCAGGGGCGGAGTCTACCAATGCCTAAAGCGAGGAGGCGGGATAAAAAAGCGAGGCCGAAGGTAGGCTGGCAGATACGTTCGTTAG
>gene=chr12_54674301-54674524; species=equCab
ATAATATTACTCGGGAACCAATGGCCCCCAAGGGGTGGAGCCTGCGTAGAACGCCCAAACGGATGACGTCAGACAGCAGTGCGGAACCGCAGACCAATAGTAGGAGA-AGCTGTTTCAAATATCCAATCAGAGCTGCCCAGGGGCGGAGTCTACCAATGCCGAAAGCGAGGAGGCGGGATAAAAAAGCGAGGCCGAAGGTAGGCTGGCAGATACGTTCGTTAG
>gene=chr12_54674301-54674524; species=gorGor
ATAACATTACTCGGGAACCAATGGACTCCAAGGGGTGGAGACGGCGTAGAACGACCGAAGG-ATGACGTTACACAGCAATGTGGCACCACAGGCCAATAGCAGGGGGAAGCGATTTCAAGTATCCAATCAGAGCTGTTCCAGGGCGGAGTCTACCAATGCCGAAAGCGAGGAGGCGGGGTAAAAAAGAGAGGGCGAAGGTAGGCTGGCAGATACGTTCGTCAG
>gene=chr12_54674301-54674524; species=panTro
ATAACATTACTCGGGAACCAATGGACTCCAAGGGGTGGAGACGGCGTAGAACGACCGAAGGAATGACGTTACACAGCAATGTGGCACCACAGGCCAATAGCAGGGGGAAGCGATTTCAAGTATCCAATCAGAGCTGTTCCAGGGCGGAGTCTACCAATGCCGAAAGCGAGGAGGCGGGGTAAAAAAGAGAGGGCGAAGGTAGGCTGGCAGATACGTTCGTCTA
>gene=chr12_54674301-54674524; species=papHam
ATAATATTACTCGAGAACCAATTGACTCCAAGGGGTGGAGAC-GCGTAGAACGCCCAAAGGAATGACGTTACACAGCAATGTGGCACCACAGGCCAATAGCAAGGGGAAGCGATTTCAAATGTCCAATCAGAGCTGTTCCAGGGCGGAGTCTACCAATGCCGAAAGCGAGGAGGCGGGGTAAAAAAGAGAGGCCGAAGGTAGGCTGGCAGATACGTTCGTCAG
>gene=chr12_54674301-54674524; species=ponAbe
-----------------------------------------------------------------------------------------------------------------------------------------------------------------------------GCGGGATAAAAAAGAGAGGGCGAAGGTAGGCTGGCAGATACGTTCGTCAC
>gene=chr12_54674301-54674524; species=rheMac
GTAATATTACTCGAGAACCAATTGACTCCAAGGGGTGGAGAC-GCGTAGAACGCCCAAAGGAATGACGTTACACAGCAATGTGGCACCACAGGCCAATAGCAAGGGGAAGCGATTTCAAATGTCCAATCAGAGCTGTTCTAGGGCGGAGTCTACCAATGCCGAAAGCGAGGAGGCGGGGTAAAAAAGAGAGGCCGAAGGTAGGCTGGCAGATACGTTCGTCAG
>gene=chr12_54718672-54718877; species=hg19
CTGTTCCCCATGGAAACAACCCCGCCCCACTAACCCTCCCGCCCCAATGAGTCGTGAGGTTTTGGCGTTTTATTGAGTATTCAAGCTGACAATCAAACACCTGAGCCTTCTGGTTGGACACTTTGCTTCCGGTAAGCAAGCTAGTACAATAATTGGCCAATAAAGCAAGCCTTACCCAATGATCCTTATCCTAGGCGGGGCCTAA
>gene=chr12_54718672-54718877; species=bosTau
CTGTTCCCCATGGAAACAACCCCGCCCCTCTGACCTTCCCGCTCCATTCAGCCGTGAGGTTTTGTCGTTTTATTGAATGTTTAAACTGACAATCAAATACCTGCGCCTTCTGGCTGGACACCTTGCTTCCGCTAAGCAAACTGGTACACTGATTGGCCAATAAAAATTTGGGCGTCCAATAACCTTCATTCTAGGCGGGATCTAA
>gene=chr12_54718672-54718877; species=calJac
CTGTTCCCCATGGAAACAACCCCGCCCCACTGACCCTCCCTCCCCAATCAGTCGTGAGGTTTTGCCATTTTATTGAGTATTGAGGCTGTCAATCAAAAATTTGCGCCTTCTGGTTGGACAATTTGCTTCCGCTAAGCAAACTATTAC-GTAATTGGTCAATAGAGTTAGCTTTACCCAATGATCCTTGTTCTAGGCGGGGCCTAA
>gene=chr12_54718672-54718877; species=canFam
CCGCTCCCCATGGAAACAACCCCGCCCC-CTGACCCTCCCGCCCCCTCCAGCCGTGACGTTGTGGCGTTCTACTGAGTGTTTAGACTGGCAGTCAAACGCCCGCGCCTTCTGGTTGGACAGTCCGCTTCCGCTCAGCAAGCGAGCGCTCTGATTGGCCAGCGGGCAGGACACCATCCAATAGTCCTCGCCCTGGGCGGGGCCTAG
>gene=chr12_54718672-54718877; species=equCab
CTGTTCCCCATGGAAACAACCCCGCCCCACTGACCCTCCCGCCCCATTCAGTCTTAAGATTTTGGCGTTTTATTGAGTGTTTAAACTGACAATCAAATACTTGCGCCTTCTGGTTGGGCTCCATGCTGCCGCTAAGCAGCCTAGTATTCTGATTGGTCAAGAAAGATCTGGTAGTCCAATAACCCTCATCCTAGGCGGGGTCTCA
>gene=chr12_54718672-54718877; species=gorGor
CTGTTCCCCATGGAAACAACCCCG-CCCACTGACCCTCCCGCCCCAATGAGTCGTGAGGTTTTGGCGTTTTATTGAGTATTCAAGCTGACAATCAAACACCTGCGCCTTCTGGTTGGACACCTTGCTTCCGGTAAGCAAGCTAGTACAATAATTGGCCAATAAAGCAAGCCTTACCCAATGATCCTTATCCTAGGCGGGGCCTAA
>gene=chr12_54718672-54718877; species=panTro
CTGTTCCCCATGGAAACAACCCCGCCCCACTAACCCTCCCGCCCCAATGAGTCGTGAGGTTTTGGCGTTTTATTGAGTATTCAAGCTGACAATC-AACACCTGAGCCTTCTGGTTGGACACTTTGCTTC----------------------------------------------------------------------------
>gene=chr12_54718672-54718877; species=papHam
CCGTTCCCCATGGAAACAACCCCGCCCCACCGACCCTCCCGCCCTAATAAGTCGTGAGGTTTTGGCGTTTTATTGAGTATTCAAACTGACAATCAAACACCTGTGCCTTCTGGTTGGATACTCCGCTTCCGGTAAGCAACTTAGTACAATAATTGGTCAACAGAGCAAGTCTTACCCAATGATCCTTATCCTAGGTAGGGCCTAA
>gene=chr12_54718672-54718877; species=ponAbe
CTGTTCCCCATGGAAACAACCCCGCCCCACTGACCCTCCCGCCCCAATGAGTCGTGAGGTTTTGGCATTTTATTGAGTATTCAAGCTGACAATCAAACACCTGTGCCTTCTGGTTGGACACTTTGCTTCCGGTAAGCAAGCTAGTACAATAATTGGCCAATAAAGCTAGCCTTACCCAATGATCCTTATCCTAGGCGGGGCCTAA
>gene=chr12_54718672-54718877; species=rheMac
-------------------------------------------------------------------------------------------------------------------------------------------------------------------------------------------------------------
>gene=chr12_56211623-56211901; species=hg19
CAATAGCTGACGTCGCTCTCACTTCTCTAGGCAGCTTGCCCCACCTCTTTCAAAAGGTGGAACTGGGAGAGGGGCGGGCACTGTATCTTGCGAACGACAGAAATGGCAACCAACTGTGCTTCTGCATTACAGACCACCAACCAATGGGTGGTGGCAGCGCTGATTCTGTTCCTCCAATAGGAAAGGGGCAGAAGGAGAGGCGTTACTTCCTGGAGACTTCAGGTGTGGTAGCCGGCGCCGCGCCCATAGCCGGACGGGGATCTGAGCTGGCAGGTAGG
>gene=chr12_56211623-56211901; species=bosTau
CAATAGCTGGCGTGGCCCTCGCTCCTCCAAGCGGCTTTCCCCACCTCTCTCAAAAGGTGGGACCTGGAGAAGGGCGGGTTCGGCACCTTCCGAACGACGGAAATAGTGACCAATTGTGCGTCCCCGTGGCGGATCGCCAGCCAATGAGTGGTGGCGGCGCTGACCTTGCTCCACCAATAGGGAGAGCGCAGATGGG-CGGGGCTGCTTCCTGGAGACCGCAGGTGTAGAAGCAAGCGCCGCACCCCTACCGGGACGGGCTTCCGAGCTGGCAGGTAGG
>gene=chr12_56211623-56211901; species=calJac
CAATAGCTGACGTC--CCTCATGTCTCTCGGCAGCTTTCCCCACCTCTTTCAAAAGGGGGGACAGAGAGAGGGGCGGGCACT-TATTTTACGAACGACAGAAATGGCAACCAATTGTGCGTCTGCATCACATATCACCAAC----------------CGCTGATTATGTTCCTCCAATAGGGAAGGGGCAGACGGAGAGGAGTCACTTCCTGGAGACTTCAGATGTGGTAGCCGGCGCCTCGCCCATAAGCAGACAGGGATCTGAGCTGGCAGGTAGG
>gene=chr12_56211623-56211901; species=canFam
CCAGAGCGGACGTCGCGCTCGCCGGGCC-GGCGGCTTCCCCCGGCTCTCTCCGAAGGCGGGGC-GGGGGAGGGGCGGGCCCTGCGCGGTCCGAACGGCGGAAACGGCGGCCAATCGCGCGGCCCCGTCGCAAACTGCCAGCCAATGGGTGGCGGCAGCGCTGACCGCGTTCCACCAATAGGGGGAGGGCGGCTGGGCGGGGGTGGCTTCCTGGAGACCGCAGGTGTGGGAGCGGACGCCGCGCCTCGAGTGGGACCCGCTGGGGAGCC-GCAGGTAGG
>gene=chr12_56211623-56211901; species=equCab
CAACAGCTGGCGTCGCTCTCACTCCTCTAAGCAGCTCTCCCCACCTCTCTCAGAAGGTGGGACAGAGAGAAGGGCGGGTTCTGCACCTTCCGAACGACGGAAGTGGCGGCCAATTGTGCGTCTCCATCGGAGACCGCCAGCCAATGGGTGGCGGCAGCGCTGATTCTGCTCCACCAATCGGGACAGCGCAGATAGACAAGGGCTGCTTCCTGGAGACCACAGGTGTGAAAGCGAGCGCCGCGCCCCAGGCTGGAAGGGCTTCTGACCTGGCAGGTAGG
>gene=chr12_56211623-56211901; species=gorGor
CAATCGCTGACGTCGCTCTCACTTCTCTCGGCAACTTTCCCCACCTCTTTCAAAAGGTGGAACTGGGAGAGGGGCGGGCACTGTATCTTGCGAACGACAGAAATGGCAACCAACTGTGCTTCTGCATTACAGACCACCAACCAACGGGTGGTGGCAGCGCTGATTCTGTTCCTCCAATAGGAAAGGGGCAGAGGGAGAGGCGTTACTTCCTGGAGACTTCAGGTGTGGTAGCCGGCGCCGCGCCCATAGCCGGACGGGGATCTGAGCTGGCAGGTAGG
>gene=chr12_56211623-56211901; species=panTro
CAATAACTGACGTCGCTCTCACTTCTCTAGGCAGCTTGCCCCACCTCTTTCAAAAGGTGGAACTGGGAGAGGGGCGGGCACTGTATCTTGCGAACGACAGAAATGGCAACCAACTGTGCTTCTGCATTACAGACCACCAACCAATGGGTGGTGGCAGCGCTGATTCCGTTCCTCCAATAGGAAAGGGGCAGAGGGAGAGGCGTTACTTCCTGGAGACTTCAGGTGTGGTAGCCGGCGCCGCGCCCATAGCCGGACGGGGATCTGAGCTGGCAGGTAGG
>gene=chr12_56211623-56211901; species=papHam
CAATAGCTGACGTCGTTCTCACTTCTCTAGGCAGCTTTCCCCACCTCTTTCAAAAGGTGGAACAGGGAAAGGGGCGGGCACTGTATCTTGCGAACGACAGAAATGGCAACCAACTGTGCATCTGCATTACAGATCACCAACCAATGGGTGGTGGCAGCGCTGATTGTGTTCCTCCAATAGGAAAGGGGCAGACGGGGAGGCGTTACTTCCTGGAGACTTCAGGTGTGGTAGCCGGCGCTGCGCCCATAGCCGGACGGGGATCTGAGCTGGCAGGTAGG
>gene=chr12_56211623-56211901; species=ponAbe
CAATAGCTGTCGTCGCTCTCACTTCTCTCGGCAGCTTTCCCCACCTCTTTCAAAAGGTGGAACAGGGAGAGGGGCGGGCACTGTATCTGGCGAACGACAGAAATGGCAACCAACGGTGCGTCTGCATTACA-ACCACCAACCAATGGGTGGTGGCAGCGCTGATTCTGTTCCTCCAATAGGAAAGGGGCAGAAGGGGAGGCGTTACTTCCTGGAGACTTCAGGTGTGGTAGCCGGCGCCGCGCCCATAGCCGGACGGGGTTCTGAGCTGGCAGGTAGG
>gene=chr12_56211623-56211901; species=rheMac
CAATAGCTGACGTCGTTCTCACTTCTCTAGGCAGCTTTCCCCACCTCTTTCAAAAGGTGGAACAGGGAAAGGGGCGGGCACTGTATCTTGCGAACGACAGAAATGGCAACCAACTGTGCATCTGCATTACAGATCACCAACCAATGGGTGGTGGCAGCGCTGATTGTGTTCCTCCAATAGGAAAGGGGCAGACGGGGAGGCGTTACTTCCTGGAGACTTCAGGTGTGGTAGCCGGCGCTGCGCCCATAGCCGGACGGGGATCTGAGTTGGCAGGTAGG
>gene=chr12_56367403-56367838; species=hg19
CGGCCTTCCTAAGGCTTCCTTCAACCCCTCCTTGCCTGCCAGTCAAGTACCGTATTTTCGCAGTACTGGTTAAAGTTTCACTTTGACCCGCCTCCATCACTCACCTGATTAGATGTTTATGAGTCAAAAGGCGGGGTCATGGGGTGTCGAGATTTTATTGGTGGATACATACGCCTGTCGGCAGTGTACCGCCCCCTGTCTTCAGGAGCTTGCTCTTTAATGGCTCCTTACCTCGTCCATCTTCGAGGTTTCTCCCTCGCTATTGGCTTGTGGCCCCGCCTGTCGCGTCCCTTGCTCGTACTTGTTGGTGACAGCGCCCAAAGAGACTCGCCTTTCTCCAGAGGATTGGTGGATGAGTGCACATATAGCCCACCCTCGAAGGTAGGCGGGTAATCGAGCTATTGGCTGGAGCCCCGCCCCAGGGCGAGGAGGAGA
>gene=chr12_56367403-56367838; species=bosTau
CGGCGTTCCTAAGGCCTCTTTCAACCCCGCCTTGCCTGCCATTCAAGTCCCGACTTTTCTCAGTACTGGTTGAAGTTTCACTTTGGCCCGCCTCCATCGCTCACCTGATTAGATGTTTATAAGTTAAAAGGCGGGGTCATGGGGCATCGAGATTTTATTGGTTAAAGTATACGCCTATCAATGGGGTGCCGCCCCCTACCTTGAAGAGTTCGCCCTTTAGTGGCTCCTCACCTCGTCCATCTTCAAGGTTTCCCTCACTGTATTGGTCTGGAGTCTCGCCTATCCAGTCCTTTTCTCGTACTCGTTGGTGACAGCGCCGAAAGAGTCCCGCCTTTCTCCAGAGGATTGGCGGATTAGCACGCAGAGAGCCCACCCTTGATGGTAGGCGGGTAGTCGTGCAATTGGCTGGGGCCCCGCCCCagggcgaggaggagg
>gene=chr12_56367403-56367838; species=calJac
CGGCCTTCCTAAGGCTTTCTTCAACCCCTCCTTG-CTGCCAGTCAAATCCCGTATTTTCGCAGTAGTGGTTAAAGTTTCGCTTTGACCCGCCTCCATCACTCACCTGATTAGATGTTTATGAGTCAAAAGGC-GGGTCATGGGGTGTCGGGATTTTACCGGTGGATACATGCGCCTGTCGGCAGTGTGCCGCCCCCTGTCTTCAGGAGCTTGCTTTTTAATGGCTCCTTACCTCGTCTATCTTCGAGGCTTCTCCCTCGCTATTGGTTGGTGGCCCCGCCTGTCGAGTCCCTTGCTTGTACTTGTATTTGACAGCACCCAAAGAGACCCGCCTTTCTCCAGAGGATTGGTGGATGAGTGCACATATAGCCCACCCTCGATGGTAGGCGGGTAATCGAGCTATTGGCTGGAGCCCCGCCCCAGGGCGAGGAGGAGA
>gene=chr12_56367403-56367838; species=canFam
CAGCCTCCCCGGGGCTTCTTTCCACGCCGCCTTGCCTGCCATTCCGGTTCCGAATCTTCCCAGTACTGGTTAAAGCTTCCCTTTGACCCGCCTCCGCCACTCACCTGATTAGATGTTTATGAGTCAGAAGGCGGGGTCATGGGGTGTCGAGACGCTATTGGTTGGCGTGTCCGCCTGTCATCAGTGCACCGCCCCCTGTCTCAGAGAGCTCGCTCTTTAGTGGCTCCTCACCTCGTCCATCTTCAACGTCTCCGTCTCCGTACTGGCCCGGGGCCCCGCCTGTCCAGTCCGTCGCTCGTCCTCATTGGTGGCAGCGCCGGAAGAGGCCCGCCTTCCTCCAGAGGATTGGCGGATTAGTGCGCGCATGTCCCACCCCCGCTGGTAGGCGGGTAATCGTGCTACTGGCTGGGGCCCCGCCCCaggacgaggaggagg
>gene=chr12_56367403-56367838; species=equCab
CGGCCTGCCTAAGGCTTCTTTCAATCCCGCCTTGCCTGCCACTCAAGTCCCGAATTTTCGCAGTACTGGTTAAAGTTTCCCTTTGACCCGCCTCCATTACTCACCTGATTAGATGTTTATGAGTCAAAAGGCGGGGTCATGGGGTGTCGAGATTTTATTGGTTTATATATACGCCTGTCAACAGTGTACCGCCCCCTCTCTCGGGGAGCTCGCTCTTTAATGGCTCCTCATCCCGTCCATCTTCAAGGGTTCCCTCTCCTTATTGGTCTGTGGCCCCGCCTGTCGAGTCCCTTGCTAGTATTCGTTGGTGACAGCTCCGAAAGAGACCCGCCTTTCTTCACAGGATTGGCGGATTAGGGTTCATGTAGCCCACCCTTGGTGGTAGGCGGGTAATCGTGCTATTGGCTGGGGCCCCGCC-CAGGGCGAGGGGGAGG
>gene=chr12_56367403-56367838; species=gorGor
CGGCCTTCCTAAGGCTTCCTTCAACCCCTCCTTGCCTGCCAGTCAAGTACCGTATTTTCGCAGTACTGGTTAAAGTTTCACTTTGACCCGCCTCCATCACTCACCTGATTAGATGTTTATGAGTCAAAAGGCGGGGTCATGGGGTGTCGAGATTTTATTGGTGGATACATACGCCTGTCGGCAGTGTACCGCCCCCTGTCTTCAGGAGCTTGCTCTTTAATGGCTCCTTACCTCGTCCATCTTCGAGGTTTCTCCCTCGCTATTGGTTTGTGGCCCCGCCTGTCGAGTCCCTTGCTCGTACTTGTTGGTGACAGCGCCCAAAGAGACTCGCCTTTCTCCAGAGGATTGGTGGATGAGTGCACATATAGCCCACCCTCGAAGGTAGGCGGGTAATCGAGCTATTGGCTGGAGCCCCGCCCCAGGGCGAGGAGGAGA
>gene=chr12_56367403-56367838; species=panTro
CGGCCTTCCTAAGGCTTCCTTCAACCCCTCCTTGCCTGCCAGTCAAGTACCGTATTTTCGCAGTACTGGTTAAAGTTTCACTTTGACCCGCCTCCATCACTCACCTGATTAGATGTTTATGAGTCAAAAGGCGGGGTCATGGGGTGTCGAGATTTTATTGGTGGATACATACGCCTGTCGGCAGTGTACCGCCCCCTGTCTTCAGGAGCTTGCTCTTTAATGGCTCCTTACCTCGTCCATCTTCGAGGTTTCTCCCTCGCTATTGGCTTGTGGCCCCGCCTGTCGAGTCCCTTGCTCGTACTTGTTGGTGACAGCGCCCAAAGAGACTCGCCTTTCTCCAGAGGATTGGTGGATGCGTGCACATATAGCCCACCCTCGAAGGTAGGCGGGTAATCGAGCTATTGGCTGGAGCCCCGCCCCAGGGCGAGGAGGAGA
>gene=chr12_56367403-56367838; species=papHam
CGGCCTTCCTAAGGCTCCCGTCAACCCCTCCTTGCCTGCCAGTCAAGTCCCGTATTTTCGTAGTACTGGTTAAAGTTTCACTTTGACCCGCCTCCATCACTCACCTGATTAGATGTTTATGAGTCAAAAGGCGGGGTCATGGGGTGTCGAGATTTTATTGGTGGATACATACGCCTGTCGGCACTGTACCGCCCCCTGTCTTCAGGAGCTTGCTCTTTAATGGCTCCTTACCTCGTCCATCTTCGAGGTTTCTCCCTTGCTATTGGTTTGTGGCCCCGCCTGTCGAGTCCCTTGCTCGTACTTGTTGGTGACAGCGCCCAAAGAGACCCGCCTTTCTCCAGAGGATTGGTGGATGGGTGCACATATAGCCCACCCCCGATGGTAGGCGGGTAATCGAGCTATTGGCTGGAGCCCCGCCCCAGGGCGAGGAGGAGA
>gene=chr12_56367403-56367838; species=ponAbe
CGGCCTTCCTAAGGCTTCCTTCAACCCCTCCTTACCTGCCAGTCAAGTCCCGTATTTTCGCAGTACTGGTTAAAGTTTCACTTTGACCCGCCTCCATCACTCACCTGATTAGATGTTTATGAGTCAAAAGGCGGGGTCATGGGGTGTCGAGATTTTATTGGTGGATATATACGCCTGTCGGCAGTGTGCCGCCCCCTGTCTTCAGGAGCTTGCTCTTTAATGGCTCCTTACCTCGTCCATCTTCGAGGTTTCTCCCTCGCTATTGGTTTGTGGCCCCGCCTGTCGAGTCCCTTGCTCGTACTTGTTGGTGACAGCGCCCAAAGAGACTAGCCTTTCTCCAGAGGATTGGTGGATGAGTGCACATATAGCCCACCCTCGAAGGTAGGCGGGTAATCGAGCTATTGGCTGGAGCCCCGCCCCAGGGCGAGGAGGAGA
>gene=chr12_56367403-56367838; species=rheMac
CGGCCTTCCTAAGGCTTCTGTCAACCCCTC---GCCTGCCAGTCAAGTCCCGTATTTTCGTAGTACTGGTTAAAGTTTCACTTTGACCCGCCTCCTTCACTCACCTGATTAGATGTTTATGAGTCAAAAGGCGGGGTCATGGGGTGTCGAGATTTTATTGGTGGATACATACGCCTGTCGGCACTGTACCGCCCCCTGTCTTCAGGAGCTTGCTCTTTAATGGCTCCTTACCTCGTCCATCTTCGAGGTTTCTCCCTTGCTATTGGTTTGTGGCCCCGCCTGTCGAGTCCCTTGCTCGTACTTGTTGGTGACAGCGCCCAAAGAGACCCGCCTTTCTCCAGAGGATTGGTGGATGAGTGCACATATAGCCCACCCCCGATGGTAGGCGGGTACTCGAGCTATTGGCTGGAGCCCCGCCCCAGGGCGAGGAGGAGA
>gene=chr12_56511863-56512119; species=hg19
ACTACCGCTTAGACCATGTCGTGCCTTTGGGTTGGGTTGCCATAGTGACACGCAAAGCGTGCTGGGAACGCCCTGCGGCATGTCGCACGCGTACTTCATACACCATAGAGTATGGTTCCGGGTCTGCTGGCTAGAGCGTCACTTCTTCCGCAGGAAGCGGAAGAGCGATCGGGTAGGCGGCTCTTTGTCGAAGCTAGAGGACCGGCAGGCGGCAGCAGCAACTACGGCGGCGGCGGCAGGTGAGGGAGGCGGGAGA
>gene=chr12_56511863-56512119; species=bosTau
AATTCCGCTTTACGT----TTTGCCATTGGGTCGGGTTGCCATGGTGACACGCAAAGCTTGCTGGGAACTTCCTGCTGCTAGTCGCGCAAGTATTTCGCACACCACAGAGTGTGGTTCCGGGTCTGGTAGCTAGAGCGTCATTTCTTCCGCAGGAAGCGGAAGGGCGGTAGGGTAGGCGGCTCTTTGTCGAAGCTAGAGGACCGGCAGGCGGCAGCAGCAACTACGGCGGCGGCGGCAGGTGAGGGAGGCGGGAGA
>gene=chr12_56511863-56512119; species=calJac
AATACCGCTT-------------------GGTTGGGTTGCTATGGTGACACGCAAAGCGTGCTGGGAACTTCCTGCGATATGTCGCACGCCTACTTCGTACACCATAGAGTATGGTTCCGGGTCTGGTGGCTAGAGCGTCACTTCTTCCGCAGGAAGCGGAAGAGCGTTCGGGTGGGCGGCTCTTTGTCGAAGCTAGAGGACCGGCAGGCGGCAGCAGCAACTACGGCGGCGGCGGCAGGTGAGGGAGGCGGGAGA
>gene=chr12_56511863-56512119; species=canFam
ACTTAAGTTCTGCCC-TACTGTGTTGTTGGCCTGGGTTGCTATGGTGACACGCAAGGCTTGCTGGGAACTTCCTGCGGCGACCCGCTCAAGTACTCTGCACACCATAGAG--TAGTTCCGGGTCTGGTGGCTAGAGCGTCGCTTCTTCCGCAGGAAGCGGAAGGGCGAGAGGGTAGGCGGCTCTTTGTCGAAGCTAGAGGACCGGCAGGCGGCAGCAGCAACTACGGCGGCGGCGGCAGGTGAGGGAGGCGGGAGA
>gene=chr12_56511863-56512119; species=equCab
AGCTAAGTTT--CTC-TGCTGTGCTGTTGGGTCGGGTTGCCATGGTGACACGCAAAGCTTGCTGGGAGCTTCCTGCGGCTAGGCGCGCAAGTACTCCGCACACCATAGAGTATAGTTCCGGGTTTGGTGGCTAGCGCGACACTTCTTCCGCAGGAAGCGGAAGGGCGATAGGGTAGGCGGCTCTTTGTCGAAGCTAGAGGACCGGCAGGCGGCAGCAGCAACTACGGCGGCGGCGGCAGGTGAGGGAGGCGGGAGG
>gene=chr12_56511863-56512119; species=gorGor
ACTACCGCTTAGACCATGTCGTGCCTTTGGATTGGGTTGCCATGGTGACACGCAAAGCGTGCTGGGAACGTCCTGCGGCATGTCGCACGCGTACTTCATACACCATAGAGTATGGTTCCGGGTCTGGTGGCTAGAGCGTCACTTCTTCCGCAGGAAGCGGAAGAGCGATCGGGTAGGCGGCTCTTTGTCGAAGCTAGAGGACCGGCAGGCGGCAGCAGCAACTACGGCGGCGGCGGCAGGTGAGGGAGGCGGGAGA
>gene=chr12_56511863-56512119; species=panTro
ACTACCGCTTAGACCATGTCGTGCCTTTGGGTTGGGTTGCCATGGTGACACGCAAAGCGTGCTGGGAACGTCCTGCGGCATGTCGCACGCGTACTTCATACACCATAGAGTATGGTTCCGGGTCTGGTGGCTAGAGCGTCGCTTCTTCCGCAGGAAGCGGAAGAGCGATCGGGTAGGCGGCTCTTTGTCGAAGCTAGAGGACCGGCAGGCGGCAGCAGCAACTACGGCGGCGGCGGCAGGTGAGGGAGGCGGGAGA
>gene=chr12_56511863-56512119; species=papHam
ACTACTGCTTAGCCTGCGTCGCGCCTTTGGGTTAGGTTGCCATGGTGACACGCAAAGCGTGGTGGGAACTTCCTGCGGCATGTCGCACGCCTACTTTGTACACCATAGAGTATGGTTCCGGGTCTGGTGGCTAGAGCGTCACTTCTTCCGCAGGAAGCGGAAGAGCGATCGGGTGGGCGGCTCTTTGTCGAAGCTAGAGGACCGGCAGGCGGCAGCAGCAACTACGGCGGCGGCGGCAGGTGAGGGAGGCGGGAGA
>gene=chr12_56511863-56512119; species=ponAbe
ACTACCGCTTCGACCACGTCGTCCCTTTGGGTTGGGTTGCCATGGTGACACGCAAAGCGTGCTGGGAACTTCCTGCGGCG-ATCGCACGCGTACTTCGTACACCACAGAGTATAGTTCCGGGTCTGGGGGCTAGAGCGTCACTTCTTCCGCAGGAAGCGGAAGAGCGATCGGGTAGGCGGCTCTTTGTCGAAGCTAGAGGACCGGCAGGCGGCAGCAGCAACTACGGCGGCGGCGGCAGGTGAGGGAGGCGGGAGA
>gene=chr12_56511863-56512119; species=rheMac
ACTACAGCTTAGACTACGTCTCGCCTTTGGGTTAGGTTGCCATGGTGACACGCAAAGCGTGGTGGGAACTTCCTGCGGCATGTCGCACGCCTACTTTGTACACCATAGAGTATGGTTCCGGGTCTGGTGGCTAGAGCGTCACTTCTTCCGCAGGAAGCGGAAGAGCGATCGGGTGGGCGGCTCTTTGTCGAAGCTAGAGGACCGGCAGGCGGCAGCAGCAACTACGGCGGCGGCGGCAGGTGAGGGAGGCGGGAGA
>gene=chr12_57039730-57040097; species=hg19
CCCACAAACCCCAACATGGCGTAGTCCGGGTGGAGACTGAAGGCTGCAGCAACCGCAGCCGCCTGCTCTCCTGCCGTTGAGGCGAGGCCTACGCTGCAGTAGGCAGGTCCATTGGGTGAACTGGCTGCTCATCATTCTCTGTGCTGCTTCTACAGGTTAATACACGCTGATCTTCTCATCCATTGGTCAAAACTGGTGCTAATCTGAAACTCCTTTTTTTATTGGACAGTGTGAGGTTAGAGGGCGTCACTCTGAGCCTCAAAACTTAATTGGATCATAGCGACGTCCGTTGGACAGGGTAATCAGAGGAACTACGTTTAGGAAAGGGGCCGAGTTCCTGTTGAAAGTGCGTGGCCTGTCTTTGCCT
>gene=chr12_57039730-57040097; species=bosTau
CCCACAAGTCCCAACATGGCGGAGCCCGGGTGGAGACTGAGCGCTGCAGCGGT-CTGGCCTCCAACTGCC-AGCAGTTGAGGCGAGACCCACTCTGCAGTAGGCACGGCCATTGGGTAATTTTTCTGCTTATCACTCTGGGCGCTGCTGCTATAGGCCAATAGTCTCTCATCTTCTCAATCATTGGCCAAAATTCGTGCTAATCTGAATTCC-TTTTCTTATTGGACAATGACTGGCTC-GGTGCAACCCTCAGAACTTTGAAACATAATTGGACAACAGGGATGTCAGTCGGAGAGAGCTCTTGGAGGAACTGCGTTTGGGAAAGGGGCCGAGTTCCTG--GGAAGCAGGTGGGCTGTCTTTGGCT
>gene=chr12_57039730-57040097; species=calJac
CCCACAAGTCCCAACATGGCGGAGTCCGGGTGGAGACTGAGCGCTGCCGCAAACCCCGCCGCCTGCTTCCCTGCAGATGGGGCGAGGCCTACGCTGCTGCAGGCAGACCCATTGGGTGAGTTGGCTGCTCGTCATTCTCAGTGCTGCTTCTATAGGTTAATACACGCTCATCTTCTCATCCATTGGTCAAAACTAGTGCTAATCTGAAACTCCTTTTTTTATTGGACAGTGTGAGGTTAAAGGGCGACACTCTGAGCCTCTAAACCTAATTGGATCATAGCGACGTCAGTTGGAGCGAGTATTCTGGGGAACTACCTTTAGGAAAGGGGCCTAGTTCCTGTTGAAAGAGCGTACGCTGTCTTTGCCT
>gene=chr12_57039730-57040097; species=canFam
CCCACAAAGCCCAACATGGCGGAGCCCGGGTGGAGACTGAGCGCCGCAGCGGTGCGGGCAGCCGACTCCC---CCGTTGGGGCGGGGCCCACTCTGCAGTAAGCACGGCCATTGGATGAATTTGCTGAACATCACTCTCAGTGCTGCTCCTATAGGTTAATAATCTCTGATGTTTTCAACCATTGGTCAAAATCGGTGCCAATCTGAATTCCTTGTTTTCATTGGGCAATATCAGGTTA-GGT-CCACCCTCGGAACCTCGAGATATAATTGGATAACAAAGATGCCAGTTAGAGAGCGTTCTTGGCGGAACTACGTTC-TGACCGGGGCCGAGTTCCTG--TGAAGCACGCGGGCTGTCTTTGGCT
>gene=chr12_57039730-57040097; species=equCab
CCCACAAGCCCCAACATGGCGGAGTCCGGGTGGAGACTGAGCCCCGCAGCGGTCCCGGC-GCCAACTCGCCTGCAGTTGGGAGGAGGCCTGCTCTGCAGTAGGCACGTCCATTGGATGAATTTGCTGCCCATCACTCTCAACGCTGCTCCTATAGGCTGACAATCTCTCATCTCCTCAACCATTGGCCAAAATTGGTGCTAATCTGAATTCCTA--TTTTATTGGACATTGTCGGGCTA-GGTGCAACCCTCAGAGCCTCGAAACATAATTGGATAACAGGGATGTCAGTTGGAGGCAATACTTGGCGGAACTACGTTTAGGAAAGGGGCTGAGTTCCTG--GGAAGCACGTGGGCTGTCTTTGGCT
>gene=chr12_57039730-57040097; species=gorGor
CCCACAAGCCCCAACATGGCGTAGTCCGGGTGGAGACTGAAGGCTGCAGCAACCGCAGCCGCCTGCTCTCCTGCCGTTGAGGCGAGGCCTACGCTGCAGTAGGCAGGTCCATTGGGTGAACTGGCTGCTCATCATTCTCTGTGCTGCTTCTACAGGTTAATACACGCTGATCTTCTCATCCATTGGTCAAAACTGGTGCTAATCTGAAATTCCTTTTTTTATTGGACAGTGTGAGGTTAGAGGGCGTCACTCTGAGCCTCAAAACTTAATTGGATCATAGCGACGTCCGTTGGACAGGGTAATCAGAGGAACTACGTTTAGGAAAGGGGCCGAGTTCCTGTTGAAAGTGCGTGGCCTGTCTTTGCCT
>gene=chr12_57039730-57040097; species=panTro
CCCACAAGCCCCAACATGGCGTAGTCCGGGTGGAGACTGAAGGCTGCAGCAACCGCAGCCGCCTGCTCTCCTGCCGTTGAGGCGAGGCCTACGCTGCAGTAGGCAGGTCCATTGGGTGAACTGGCTGCTCATCATTCTCTGTGCTGCTTCTACAGGTTAATACACGCTGATCTTCTCATCCATTGGTCAAAACTGGTGCTAATCTGAAACTCCTTTTTTTATTGGACAATGTGAGGTTAGAGGGCGTCACTCTGAGCCTCAAAACTTAATTGGATCATAGCGACGTCCGTTGGACAGGGTAATCAGAGGAACTACGTTTAGGAAAGGGGCCGAGTTCCTGTTGAAAGTGCGTGGCCTGTCTTTGCCT
>gene=chr12_57039730-57040097; species=papHam
CCCACAAGACCCAACATGGCGGAGTCCGGGTGGAGACTGATCGCTGCAGCAACCCCCGCCGCCTGCTCTCCTGCAGTTCGGGCGAGGCCTACGCTGCTGTAGGCAGGTCCATTGGGTAAATTGGCTGCTCATCATTCTCAGTGCTGCTTCTACAGGTGAATACACGCTCATCTTCTCATCCATTGGTCAAAACTGGTGCTAATCTGAAACTCC-TTTTTTATTGGACAGTGTGAGGTT--AGGGCGACACTCTGAGCCTCGAAATCTAATTGGATCATAGAGACGTCAATTGGAGAGGGTAATCAGAGGAACTGCGTTTAGGAAAGGGGCCGAGTTCCTGTTGAAAGTGCGTGGGCTGTCTTTGCCT
>gene=chr12_57039730-57040097; species=ponAbe
CCCACAAGCCCCAACATGGCGTAGTCCGGGTGGAGACTGAAGGCTGCGGCAACCGTAGCCGCCTGCTCTCCTGCAGTTGAGGCGAGGCCTACGCTGCAGTAGGCAGGTCCATTGGGTGAATTGGCTGCTCATCATTCTCTGTGCTGCTTCTACAGGTTAATACACGCTGATCTTCTCATCCATTGGTCAAAACTGGTGCTAATCTGAAACTCCTTTTTTTATTGGACAATGTGAGGTTAGAGGGCGTCACTCTGAGCCTCGAAACTTAATTGGATCATAGCGACGTCCATTGGACAGGGTAATCAGAGGAACTACGTTGAGGAAAGGGGCCGAGTTCCTGTTGAAAGTGCGTGGCCGGTCTTTGCCT
>gene=chr12_57039730-57040097; species=rheMac
CCCACAAGACCCAACATGGCGGAGTCCGGGTGGAGACTGATTGCTGCAGCAACCCCCGCCGCCTGCTCTCCTGCAGTTGGGGCGAGGCCTACGCTGCTGTAGGCAGGTCCATTGGGTAAATTGGCTGCTCATCATTCTCAGTGCTGCTTCTACAGGTTAATACACGCTCATCTTCTCATCCATTGGTCAAAACTGGTGCTAATCTGAAACTCCTTTTTTTATTGGACAGTGTGAGGTTAGAGGGCGACACTCTGAGTCTCGAAATCTAATTGGATCATAGAGACGTCAATTGGAGAGGGTAATCAGAGGAACTACGTTTAGGAAAGGGGCCGAGTTCCTGTTGAAAGTGCGTGGGCTGTCTTTGCCT
>gene=chr12_57472532-57472750; species=hg19
GCCTCAAGCCACCTCCTCCTCACGTGCCTTACCCCAGCAACTAACTCCGAACGGGCAACGACAGCAGCCTATCCTCTACGAAACCCGCCCCTATCAACCAATGGGATGGGCAGGGCTTCGAGCACCCAGCCCTCCAAGGGCCCTATGAGTCCCGCCCCTTAGCAACTGAAGAGAGAGGGCGGGAAAAGCAGCTTTCAGCCTATTGGAAAATGGGTTCT
>gene=chr12_57472532-57472750; species=bosTau
--------------------------------------------------------------------------------------------------------------------------------------------------------------------------------------------------------------------------
>gene=chr12_57472532-57472750; species=calJac
GCCTCAAGCCGCCGCCTCCCCACATGCCTTACCCCAGCAACTGACCCTGAACTGGCAGCGCCAGCAGCCTATCCTCTACGAGACCTGCCCCTACCAACCAATTGGATGGGTAAAGCTTCTAGC--------CCTCAAGGGCCCTACGAGTCCCGCCCCTTAGCAACTGAAGAGAGAAGGCGGGAAAAGAAGCTTTCAGCCTATTAGAAAATGGGTTCT
>gene=chr12_57472532-57472750; species=canFam
GCCTCACGCCGCCGCCTCCTCACGTGCCTCTCCCCAGCAACTAA-CCGGAACAGGCAGGGCCAGCAGCCTATCCGCTGCAAGACCTGCCCCGCGCGACCAATCGCATGGGCGGAGCCGCGAGC-CCCGGGCCTCGACGAACTCCA--AACCCCGCCTCCTAGCAACTGCGGCGAGAGGGCGGGAACAGGAGCTTTCAGCCTATTAGAGACAGAGCCCT
>gene=chr12_57472532-57472750; species=equCab
GCCTCAAGCCGCCGCCTCCTCACGTGCCTCTCCCCAGCAACTAACCCCGAACAGGCAGGGCCGGCAGCCTATCCGCTACAAGACCCGCCCCCTACAACCAATCGGATGGGCGGGACTTCGAGCACTCAGTCCTTCACGGACACTA--AATCCCGCCTCTTAGCAACTGACGCGAGAGGGCGGGAGAAGCAGGTTTCAGCCTATTAGAAGGCGGGATCT
>gene=chr12_57472532-57472750; species=gorGor
GCCTCAAGCCACCTCCTCCTCACGTGCCTTAGCCCAGCAACTAACTCCGAACGGGCAGCGACAGCAGCCTATCCTCTACGAAACCCGCCCCTATCAACCAATGGGATGGGCAGGGCTTCGAGCACCCAGCCCTCCAAGGGCCCTATGAGTCCCGCCCCTTAGCAACTGAAGAGAGAGGGCGGGAAAAGCAGCTTTCAGCCTATTGGAAAATGGGTTCT
>gene=chr12_57472532-57472750; species=panTro
GCCTCAAGCCACCTCCTCCTCACGTGCCTTACCCCAGCAACTAACTCCGAACGGGCAACGACAGCAGCCTATCCTCTACGAAACCCGCCCCTATCAACCAATGGGATGGGCAGGGCTTCGAGCACCCAGCCCTCCAAGGGCCCTATGAGTCCCGCCCCTTAGCAACTGAAGAGAGAGGGCGGGAAAAGCAGCTTTCAGCCTATTGGAAAATGGGTTCT
>gene=chr12_57472532-57472750; species=papHam
GCCTCAAGCCGCCTCCTCCTCACGTGCCTTACCCCAGCAACTAACTCTGAACGGGCAGCACCAGCAGCCTATCCTCTACGAAACCCGCCCCTATCAACCAATCGGATGGGCAGAACTTCGAGCACCCGGCTCTCCAAGGGTCCTACGAGTCCCGCCCCTTAGCAACTGAAGAGAGAGGGCGGGAAAAGCAGCTGTCAGCCTATTAGAAAATGGGTTCT
>gene=chr12_57472532-57472750; species=ponAbe
GCCTCAAGCCACCTCCTCCTCACGTGCCTTACCCCAGCAACTAACTCCGAACGGGCAGCGACAGCAGCCTATCCTCTACGAAACCCGCCCCTATCAACCAATGGGACGGGCAAGGCTTCGAACACCCCGCCCTCCAAGGGCCCTACGAGTCCCGCCCCTTAGCAACTGAAGAGAGAGGGCGGGAAAAGCAGCTTTCAGCCTATTAGAAAATGGGTTCT
>gene=chr12_57472532-57472750; species=rheMac
GCCTCAAGCCGCCTCCTCCTCACGTGCCTTACCCCAGCAACTAACTCTGAACGGGCAGCACCAGCAGCCTATCCTCTACGAAACCCGCCCCTATCAACCAATCGGATGGGCAGAGCTTCGAGCACCCGGCTCTCCAAGGGTCCTACGAGTCCCGCCCCTTAGCAACTGAAGAGAGAGGGCGGGAAAAGCAGCTGTCAGCCTATTAGAAAATGGGTTCT
>gene=chr12_57881543-57881791; species=hg19
atcacttgaaccctggaggcagaggttgcagcgagccaagaccgtgccactgcacttcagcccaggtgacagagggagacgccctctcacaaaaaaaaaaaaaaaaaaaaaaaaGTGCAGTCTAGCCCGCATCTGCGGCCTCTTCATCTCGATGATAGTCTTTTCCTGTGTCTTAGCGTTGCATGATGGGAGAAATAGTCTACTTTCCGGTAGCGGTGCCAGGGCAGTGGCCTAATACGGAACTCCAT
>gene=chr12_57881543-57881791; species=bosTau
-------------------------------------------------------------------------------------------------------------------------------CGCATCTAAGGCCTCTCCATCTCTATGACACTCCTTTCCTGTTTTCTAGTGTTGCATGATGGGAGAAACAGTCAGCTTTCCGGGAGCCAGGCCAGGGGGACGGCTTCATTCGGGACTCCAT
>gene=chr12_57881543-57881791; species=calJac
atcgcttgaattcaggaggcggaggttgcagtgagcccaggtcacgccactgcacttcagcctgggtgacagagacacac---------caaaaaaaaaaaaaaaaaaaaaaaaGTGCGCTCTAGCCCGCATCTGCGGCCTCTTCGTCTCTATGGTAGTCTTTTCCTGTGTCCTAGTGTTGCATGATGGGAGAAATAGTCTACCTTCCGGGAGCAGTGCCGGGGCAGTGGCTTAACACGGAACTCCAT
>gene=chr12_57881543-57881791; species=canFam
-------------------------------------------------------------------------------------------------------------------------------AGCCTCTGCGGCCTCTCCATCTCTGTGATACTCTGGGCCTGTTTCCTTGTGTTGCATGATGGGAGATGTAGTCTAATTTCCAAGAACGGTGCCCCGGGCTTGGCCGAGGTCGGAACTCCAT
>gene=chr12_57881543-57881791; species=equCab
-------------------------------------------------------------------------------------------------------------------------------TGCAACTGCGGCCTCCCCGTCTCTATGATAGCCTTTTCCTGTTTCCTAGTGTTGCATGATGGGAGAAGGAGTCGGCTTCCTGGGAGCGCTGCGCCAGGAACGGCCTAAGTCAGAACTTCAC
>gene=chr12_57881543-57881791; species=gorGor
atcacttgaaccctggaggcagaggttgcagcgagccaagaccatgccactgcacttcagcccgggtgacagaggtagacgccctctcacaaaaaaaaaaaaaaaaaaaaaaaaGTGCACTCTAGCCCGCATCTGCGGCCTCTTCATCTCGATGATAGTCTTTTCCTGTGTCCTAGCGTTGCATGATGGGAGAAATAGTCTACTTTCCGGTAGCGGTGCCCTGGCAGTGGCCTAATACGGAACTCTAT
>gene=chr12_57881543-57881791; species=panTro
atcacttgaaccctggaggcagaggttgcagtgagccaagaccgtgccactgcacttcagcccgggtgacagag------------------------------------------------------------------------------------------------------------------------------------------------------------------------------
>gene=chr12_57881543-57881791; species=papHam
-------gaacccagtaggcagaggttgcagtgagccaagatcgtgccactgcacttcagcctaggtgacagaaggagac-----------------------------------------------CGCATCTGCGGCCTCTTCATCTCGATGATAGTCTTTTCCTATGTCCTAGTGTTGCATGATGGGAGAAATAGTCTACCTTCCGGTAGCGGTGCCCGGGCAGTGGCCTAACACGGGACTCCAT
>gene=chr12_57881543-57881791; species=ponAbe
atcgcttgaaccctggaggcagaggttgcagtgagccaagatcgtgccactgcacttcagcacgggtgacagagggagacgccctctcacaaaaaaaaaaaaaaaaaaaaaaaaGTGCACTCTAGCCCGCATCTGCGGCCTCTTCATCTCGATGATAGTCTTTTCCTGTGTCCTAGTGTTGCATGATGGGAGAAATAGTCTACTTTCCGGTAGCGGTGCCAGGGCAATGAACTAATATGGAACTCCAT
>gene=chr12_57881543-57881791; species=rheMac
-------gaacccagcaggcagaggttgcagtgagccaagatcgtgccactgcacttcagcctaggtgacagaaggagac-----------------------------------------------CGCATCTGCGGCCTCTTCATCTCGATGATAGTCTTTTCCTATGTCCCAGTGTTGCATGATGGGAGAAATAGTCTACCTTCCGGTAGCGGTGCCCGGGCAGTGGCCTAACACGGGACTCCAT
>gene=chr12_112563130-112563365; species=hg19
CTCAGCTTCGTGCCTCTGGTTCCAGATGTGCAGGGGCCAGGGCTTCCAGGGACACGCCCCCGTGGGCCTCCAGGGAGCCAATCGACGCGCAGAAGGCGGGGCCCTGGGAGCGACAACGGTGTTATCCAATGGGCCGACAGCTGGAGCCGCCCCTGGCCAATGGGCGCGCTCCTCCGCGATGGGCGGAAGTGGTGAGGCAGCTCTGAGGGCCGTTGTTCAGTGCGGGGTCTGACAG
>gene=chr12_112563130-112563365; species=bosTau
CTCAGGTCTCTGCTGCTCCTTCCAGATGTGCAGGGGTTGGGACTCCTAGGAACACGCCCCCGCGGAGCCCTGCGGAGCCAATCGGCACGCAGAAGGAGGGGCTCTGAGAACGACAACGGTGCCGTCCAATGGACAGAGAGTCGGGTCCGCTCCTGGCCAATGGGCGCGCTCCTCCGTGACGGTCGGAAGTGGTGAGGCGGCTTCGGGGGCCGTTGTTCAGCGCGGGGGCTCACCG
>gene=chr12_112563130-112563365; species=calJac
CTGAGCTCCCAGCCTCAGGTTCCAGATGTGCAGGGGCCAGGGCTTTCAGGGACACGCCCCC-TGGGCCTCTGGGGAACCAATTGACGCGCAGCAGGCGGGGCCCTGGGAGCGACAATAGTGTTATCCAATGGAACGAGAGCCGGAGCCGCCCCTGGCCAATGGGCGCGCTCCTCCGCGATGGGCGGAAGTGGTGAGGCAGCTCTGGGGGCCGTTGTTCGGTGCTGGGGCTGACAG
>gene=chr12_112563130-112563365; species=canFam
CTCAGAGCCCCGTTGCCCAACCCAGATGTGCAGGGGCCGAGACTTCCAGGGATTCACGCCCGTGAAGCTCTGAGGAGCCAATCAGCACGCAGGAGGCGGGGCCCCGGGAGCGACAGCGGTGCCATCCAATGGGCTGATAGATGGGGTCGCCCCTGGCCAATGGGCGCGCTCCTCCTCGACGGTCGGAAGTGGGGAGGCGGCTCTGGGGGCCGTTGTTCGGCGCGGGGGCTGCGTG
>gene=chr12_112563130-112563365; species=equCab
-------------------------------------------------------------------------------------------------------------------------------------------------------------------------------------------------------------------------------------------
>gene=chr12_112563130-112563365; species=gorGor
CTCAGCTTCGTGCCTCTGGTTCCAGATGTGCACGGGCCAGGGCTTCCAGGGACACGCCCCCGTGGGCCTCCAGGGAGCAAATCGAC-----------------------------------------------------------------------------------------------------------------------------------------------------
>gene=chr12_112563130-112563365; species=panTro
CTCAGCTTCGTGCCTCTGGTTCCAGATGTGCAGGGGCCAGGGCTTCCAGGGACACGCCCCCGTGGGCCTCCAGGGAGCCAATCGACGCGCAGAAGGCGGGGCCCTGGGAGCGACAACGGTGTTATCCAATGGGCCGACAGCTGGAGCCGCCCCTGGCCAATGGGCGCGCTCCTCCGCGATGGGCGGAAGTGGTGAGGCAGCTCTGAGGGCCGTTGTTCAGTGCGGGGTCTGACAG
>gene=chr12_112563130-112563365; species=papHam
CTCAGCTCCGTGCCTCTGGTTCCAGATGTGCAGGGGCCAGGGCTTCCAGGGACACGCCCCCGTGGGCCTCCGGGGAGCCAATCGACGCGCAGAAGGCGGGGCCCTGGGAGCGACAACGGTGTTATCCAATGGGTCGACAGCTGGAGCAGCCCCTGGCCAATGGGAGCGCTCCTCCGCGATGGGCGGAAGTGGTGAGGCAGCTCTGAGGGCCGTTGTTCAGTGCGGGGTCTGACAG
>gene=chr12_112563130-112563365; species=ponAbe
CTCAGCTCCGTGCCTTTGGTTCCAGATGTGCAGGGGCCAGGGCTTCCAGGGACACGCCCCCGTGGGCCTCCAGGGAGCCAATCGACGCGCAGAAGGCGGGGTCCCGGGAGCGACAACGATGTTATCCAATGGGCCGACAGCTGGAGCCGCCCCTGGCCAATGGGCGCGCTCCTCCGCGATGGGCGGAAGTGGTGAGGCAGCTCTGAGGGCCGTTGTTCAGTGCGGGGTCTGACAG
>gene=chr12_112563130-112563365; species=rheMac
CTCAGCTCCGTGCCTCTGGTTCCAGATGTGCAGGGGCCAGGGCTTCCAGGGACACGCCCCCGTGGGCCTCCGGGGAGCCAATCGACGCGCAGAAGGCGGGGCCCTGGGAGCGACAACGGTGTTATCCAATGGGTCGACAGCTGGAGCAGCCCCTGGCCAATGGGAGCGCTCCTCCGCGATGGGCGGAAGTGGTGAGGCAGCTCTGAGGGCCGTTGTTCAGTGCGGGGTCTGACAG
>gene=chr12_119882361-119882563; species=hg19
ttcccttgaattgtctaataaGCTGAAGTTTGTTATCCCACAGAAAGTTGGCGCTGTgtcctccactgccattgcttctcatggccacaaggtggcgctgtacaaaaacaggtcctccaaggtcttagagaccacgctgGCCACTCTTCTCTGACATCTCGCTGATCCACACCATCATCGctctcagaacccagagcgtttg
>gene=chr12_119882361-119882563; species=bosTau
CCCCCTTGAATTGTCTAATAAAT--AACTTTCTTGttcc---gaaagttgatgct----cttccacaaccattgctgctcacagccacaaggtgtcgctatcg-agaacaggtcctccaTGATCTTACAGACCATACTGGCCGTTCTTC-CTGACATCTCACTGATGCACACCATCATagctctcaaatcccatcgggtctg
>gene=chr12_119882361-119882563; species=calJac
tttccttgaattgtctaataaac-------------------gaaagttggtgctttgtcctccaccgccattgcttttcatggccacaaggtgtcgccatag-aaaacacgtccttcaaagtcTTGGAGACCACGCTGGCCACTCTTCTCCGACACCTCCCTGATCCACACCACCAACGTTCTCAGAACCCACAGAGTTTG
>gene=chr12_119882361-119882563; species=canFam
CTCCCTTGGATGGTCTACTAAACAGAGGTTTACTGTTGC---GAGAGCTAATGCT-----CACTGCTGCTATTGCTTCTTACTACCACAAGGTGTCTCTGTAG-AGTATGGGTCCTCCAAGATCTCCCAGACCATACTGGCCATTCTTTGCTCATATCTCATTGATCC-CACCATCATAGCTCTCAAAACCCATAGGATTTC
>gene=chr12_119882361-119882563; species=equCab
cctccttgaactgtctaataaacagaggctgactgttcc---gaaagtgggcacttactcttccactgccattgcttctcactgccaccaggtgtcgctgtag-agaacaggtcctccaaaatccTACAGACCAGGCTGGGGGGTCTTCACT-ACATCTCGCTGATCCACACCACCATagctctcaaaacccacggggtttg
>gene=chr12_119882361-119882563; species=gorGor
ttcccttgaattgtctaataagctgaagtttgttatcccacagaaagttggcgctgtgtcctccactgccattgcttctcacggccacaaggtggcgctgtacaaaaacaggtcctccaaggtcttagagaccacgctgGCCACTCTTCTCTGACATCTCGCTGATCCACACCATCATCGCTCTCAGAACCCAGAGCGTTTG
>gene=chr12_119882361-119882563; species=panTro
TTCCCTTGAATTGTCTAATAAGCTGAAGTTTGTTATCCCACAGAAAGTTGGCGCTGTGTCCTCCACTGCCATTGCTTCTCACGGCCACAAGGTGGCGCTGTACAAAAACAGGTCCTCCAAGGTCTTAGAGACCACGCTGGCCACTCTTCTCTGACATCTCGCTGATCCACACCATCATCGCTCTCAGAACCCAGAGCGTTTG
>gene=chr12_119882361-119882563; species=papHam
ttcccttgaattgtctaataagccGAATTTTGCTGTCCCACAGAAAGTTGGCGCTGTgtcctccactgccattgcttctcagggccacaaggtgtcgctgtac-aaaacaggtcctccatggtcttagagacctcCCTGGCCACTCTTCTCTGACATCTCGCTGATCCACACCATCATTGctttcagaacgcagagcgtttg
>gene=chr12_119882361-119882563; species=ponAbe
ttcccttgaattgtctaacaagctgaattttgttatcccacagaaagttggcgctgggtcctccactgccattacttctcactgccacaaggtggcgctgtacaaaaacaggtcctccaaggtcttagagaccacgctgGCCACTCTTCTCTGACATCTCGCTGATCCGCACCATCATCactctcagaaaccagagcgtttg
>gene=chr12_119882361-119882563; species=rheMac
TTCCCTTGAATTGTCTAATAAGCCGAATTTTGCTGTCCCACAGAAAGTTGGCGCTGTGTCCTCCACTGCCATTGCTTCTCAGGGCCACAAGGTGTCGCTGTAC-AAAACAGGTCCTCCATGGTCTTAGAGACCTCCCTGGCCACTCTTCTCTGACATCTCGCTGATCCACACCATCATCGCTTTCAGAACGCAGAGCGTTTG
>gene=chr12_120638884-120639099; species=hg19
CCTTCCACGAGGACGCCTGGCGAGAGAAGGGCCTCGCGCCCGCGCGTGCCTTTTATAATGCGAACAAAGTAGCCAATCAGAAACCGCGGATAGCGCTCCTGTCTATTGGCTGCGCCATCGCCCGTCAGACAAAGCTGAACGAATACAGGCAACCATTGGATAATATCGCTGCCACTCCAGCCAACGGAAAGCCGCCTTTAAGTAGGGTCGCGAAG
>gene=chr12_120638884-120639099; species=bosTau
CCTCACACGAGGACGCCTGGCGAGAGGAGGGCCGCGCGCCGGCGGGTATCTTTTAT-AGATGAGCGAAGCAGCCAATCAGAAGCCACGGGCAGAGCCCCCGCCTATTGGCTGAGCCAACGTCTGTCTGAAGAAATCGGATAGATGCAGGCAGCCATTGGGTGGCATCCCTGCCATTCCAACCATCAGGAAGCTGTTTTTAAAGGCGGTAGTTAAG
>gene=chr12_120638884-120639099; species=calJac
CCTTCCACGAGGACGCCTGGCGAGAGAAGGGCCGCAGGCTAGAGCGTTCATTTTAT-ATGCGAACAAAGTAGCCAATCAGAAACCGCGGATAACGCCCCCACTTATTGGCTGCGACATCGCTCGTTCGACAAAGCCGAACGAATACAAGCAGCCATTGGATAATATTGCTGCCACTTCAGTTAACGG-AAGCCGCCTTTAAGTAGGATCGTGAAG
>gene=chr12_120638884-120639099; species=canFam
CCTCCCACGAGGACGCCTGGAGAGAGGAGGGCCGCGCGCCGGCGCACACCTTTTAT-ATGTGAGCCGAGCGGCCAATCAAAAGACCCAGACAGTCTCCCCACCCCTTAGCTGCGCCGACGTCTGCCTGGTGACGCCACCCTGAGGTCGGCAGCCATTGGACGATGGTGCTGCCACTCTAGACAACGGGAAGCCGCCTTTAAACCAAGCGGTTAAG
>gene=chr12_120638884-120639099; species=equCab
CCTCTCACGAGGACGCCTGGCAAAAGGAGTACCGCCCGCCGGCGAGTACCTTTTAT-CTGTGAACGAAGCCACCAATCAGAAGCCGCGGACGGCACCCCTGCCTATTGGCTGCGCGAACGCCTGTCAGGTGAAGCAGAACTGACCTAGGCAGCCATTGGGTGATATCGCTGCCACTCCAGCCAACGGGAAGCCGTCTCTAAATTAGGTATTTAAG
>gene=chr12_120638884-120639099; species=gorGor
-----------------------------------------------------------------------------------------------------------------------------------------------------------------------------------------------------------------------
>gene=chr12_120638884-120639099; species=panTro
CCTTCCACGAGGACGCCTGGCGAGAGAAGGGCCTCGCGCCCGCGCGTGCCTTTTAT-ATGCGAACAAAGTAGCCAATCAGAAACCGCGGATAGCGCTCCTGTCTATTGGCTGCGCCATCGCCCATCCGACAAAGCTGAACGAATACAGGCAACCATTGGATAATATCGCTGCCACTCCAGCCAACGGAAAGCCGCCTTTAAGTAGGGTCGCGAAG
>gene=chr12_120638884-120639099; species=papHam
CCTTCCACGAGGACGCCTGGCGAGAGAAGGGCCTCGCGCCCGCGCGTGCGTTTTAT-ATACGAACAAAATAGCCAATCAGAAACCGCGGATAGCGCTCCTGTCTATTGGCTGAGCCATCGCCCGTCCGACAAAGCTGAACGAACACAGGCAACCATTGGATAATGTCGCTGCCACTCGAACCAACGGAAAGCCGCCTTTAAGTAGGGTAGTGAAG
>gene=chr12_120638884-120639099; species=ponAbe
CCTTCCACGAGGACGCCTGGCGAGAGAAAGGACTCGCGCCCGCGCGTGCATTTTAT-ATGCAAACAAAGTAGCCAATCAGAAACCGCGTATAGCGCGCCTATCTATTGGCTGCGCCATCGCCCGTCCGACAAAGCTGAACGAACACAGGCAACCATTGGATAATATCGCTGCCACTCCAGCCAACGGAAAGCCGCTTTTAAGTAGGGTCGCGAAG
>gene=chr12_120638884-120639099; species=rheMac
CCTTCCACGAGGACGCCTGGCGAGAGAAGGGCCTCGCGCCCGTGCGTGCGTTTTAT-ATACGAACAAAATAGCCAATCAGAAACCGCGGATAGCGCTCCTGTCTATTGGCTGAGCCATCGCCCGTCCGACAAAGCTGAACGAACACAGGCAACCATTGGATAATGTCGCTGCCACTCGAACCAACGGAAAGCCGCCTTAAAGTAGGGTAGTGAAG
>gene=chr12_122028159-122028333; species=hg19
gaaaaaaaaaaaaaaaaaTTGCCTCTTTGGATTGATGGACAAGTACTTTAACCAATGGAAATAAAAATCTAAGCATTACTTCATCATACTCAATTGTGATTGGTTGACGATCCCCGAGGGAGGGCTCAGAGGGCTGGCAATTAACCCTTTCAGGGAAAATCAGGCCTTTTGCAT
>gene=chr12_122028159-122028333; species=bosTau
------------------TTGCATCTTTGGATTTATGGACAAGCATGTTAACCAATGGAAATCAAAATTCTGGCATTACTTCATCATGCTAAATTGTCATTGGCTGCCAATCGCTGAGGGCTGGACCGCCGGGCTGGCAGTTAACCCTTTCAGGGACAATCATGCCCTTTACAT
>gene=chr12_122028159-122028333; species=calJac
--aaaaaaaaaaaaaaaa------CTCTGGATTGATGG-------CACTAACCAATGAACATAAAAATCCAAGCATTACTTCATCATACTCAATTGTCATTGGTTGATTATCCCTGAGGGAGGGCTTAGTGGGCTGGCAGTTAACCCTTTCAGGGAAAACCAGGCCTTTCGAAT
>gene=chr12_122028159-122028333; species=canFam
------------------TTCCATCTTTCGATTGATGGACAAGTGCACTAACCAATGAAAATCAGAGCCCAGGCATTACTTCACCACGCTAGACTGTCATTGGCCGCCAATCCCTGAGGGCCGGACAGCAGGGCTGGCAGTTAACCATTTCAGGGACGATTCTGCCCTT-----
>gene=chr12_122028159-122028333; species=equCab
------------------TTGCATCTTTGGATTGATGGACAAGTGTGTGAACCAATGGAAATCAAAATCCAAGCATTACTTCATCATGCAAAATTGTCATTGGTTGCCAAGCCCCAAGGGCCGGACAGCAGGGCTGGCAGTTAACCCTTTCAGGGACAATCATGCCCTTTATAT
>gene=chr12_122028159-122028333; species=gorGor
-AAAAAAGAAAAAAAAAATTGCCTCTTTGGATTGATGGACAAGTACTTTAACCAATGGAAATAAAAATCTAAGCATTACTTCATCATGCTCAATTGTGATTGGTCGACGATCCCCGAGGGAGGGCTCAGAGGGCTGGCAGTTAACCCTTTCAGGGAAAATCAGGCCTTTTGCAT
>gene=chr12_122028159-122028333; species=panTro
gaaaaAAAAAAAA-----TTGCCTCTTTGGATTGATGGACAAGTACTTTAACCAATGGAAATAGAAATCTAAGCATTACTTCATCATGCTCAATTGTGATTGGTTGACGATCCCCGAGGGAGGGCTCAGAGGGCTGGCAGTTAACCCTTTCAGGGAAAATCAGCCCTTTTGCAT
>gene=chr12_122028159-122028333; species=papHam
-----aaaaagaaAAAAATTGTCTATTTGGATTGATGGACAAGCACTTTAACCAATGGAAATAAAAATCCAAGCATTACTTCATCATGCTCAATTGTCATTGGTTGACAATCCCCGAGGGAGGGCTCAGAGGGCTGGCAGTTAACCCTTTCAGGGAAAATCAGGCCTTTTGCAT
>gene=chr12_122028159-122028333; species=ponAbe
--aaaaaaaaaaaaaaaaTTGCCTCTTTGGATTGATGGACAATTATGTTAACCAATGGAAATAAAAATCTAAGCATTACTTCATCATGCTCAATTGTGATTGGTTGACCATCCCCGAGGGAGGGCTCAGAGGGCTGGCAGTTAACCCTTTCAGGGAAAATCAGGCCTTTTGCAT
>gene=chr12_122028159-122028333; species=rheMac
g----aaaaaGAAAAAAATTGTCTATTTGGATTGATGGACAAGCACTTTAACCAATGGAAATAAAAATCCAAGCATTACTTCATCATGCTCAATTGTCATTGGTTGACAATCCCCGAGGGAGGGCTCAGAGGGCTGGCAGTTAACCCTTTCAGGGAAAATCAGGCCTTTTGCAT
>gene=chr22_20104634-20104854; species=hg19
CCGGGTCTCAGGCTTGGGGCTGTAccgcccgcccgccaggggcccgcgccggccgcTCGCTTCGCCAGCCACTCTTAGTCCGCCAGCGCGTGCGGCGGAGGCCGAGCGTCTCTATGATCCTGGCTTCTGGCAACGTCATCGTCACGCGCCGGATCCAACCCCCAACCACTTTAGCCAGCTCTAGAGGCGCGCGTGGCCGGGACGGAAGTGCGCGCGGGTG
>gene=chr22_20104634-20104854; species=bosTau
ccgggcctcggccacgc-gctgcgccgcccgc--------------------ctgctccccgggcccgccgccctccgccagccggcgTGCTCAGGGCAGGAGGGGCGTCTCTGTCGTCCCCGCTTCCGGCGACGTCATCACCACGCGCA-GTTCGACCCCGCAGTC-----CTCTAGCTCCAggggcgcgcgcggccggggcggAAGTGCGCGCGAGGG
>gene=chr22_20104634-20104854; species=calJac
CCGAGTCTCAGGCTTGGGGCTGCACCGCCCGCCCGCCAGGGGCCCGCGCTGGCCGCTCGCTTCGCCCGCTACTCTTAGTCCGCCAGAGCGTGCCGCGGAGGCCACGCATCTCTATGATCCTGGCTTCCGGCAACATCATCGCCACGCGCCGGCTCCAACCCCCAACCACTTTAGCCAGCTCTAGAGCCGCGCGTGGCCGGGACGGAAGTGCGCGCGGGGG
>gene=chr22_20104634-20104854; species=canFam
TCGCGTCCCCGACGTGG-GGTACGCCGCCCGCCCGCCAGGGGCCCGTGCCGGCCGCTCGCCTGGTTGGCCGCTCTCCGTGAGCCAGCGCGTGCCGCCGAGGCCGCGCGTCTCTATCATCTCGACTTCCGGTGATGTCATCGCCACGCGCCAGCTCGGATCCCCTGGC-CCTTAGCGAGCCCGAGGGGCGCGCGCCACCGGGGCGGAAGTGCGCGCGAGGG
>gene=chr22_20104634-20104854; species=equCab
----------------------------------------------------------------------------------------------------------------------------------------------------------------------------------------------------------------------------
>gene=chr22_20104634-20104854; species=gorGor
CCGGGTCTCAGGCTTGGGGCTGTAccgcccgcccgccaggggcccgcgccggccgcTAGCTTCGCCAGCCACTCTTAGTCGGCCAGC-------------------------------------------------------------------------------------------------------------------------------------
>gene=chr22_20104634-20104854; species=panTro
CCGGGTCTCAGGCTTGGGGCTGTAccgcccgcccgccaggggcccgcgccggccgcTCGCTTCGCTAGCCACTCTTAGTCCGCCAGCGCGTGCGGCGGAGGCCGAGCGTCTCTATGATCCTGGCTTCTGGCAACGTCATCGTCACGCGCCGGATCCAACCCCCAACCACTTTAGCCAGCTCTAGCGGCGCGCGTGGCCGGGACGGAAGTGCGCGCGGGGG
>gene=chr22_20104634-20104854; species=papHam
CCTGGTCTCAGGCTTGGGGCTGCAccgcccgcccgccaggggcccgcgccggccgcACGCTTCGCCAGCCACTCTTAGTCCGCCAGCGCGTGCCGCGGAGGCCGAGCGTCTCTATGATCCTGACTTCCGGCAACATCATAGCCACGCGCCGG-------CTCCAACCACTTTAGCCAGCTGTTGGGGCGCGCGTGGCCGGGACGGAAGTGCGCGCAGGGG
>gene=chr22_20104634-20104854; species=ponAbe
CCGGGTCTCAGGCTTGGGGCTGTACCGCCCGCCCGCCAGGGGCCCGCGCCAGCCGCTCGCTTCGCCAGCCACTCTTAGTCCGCCAGCGCGTGCGGCGGAGGCCGAGCGTCTCTATGATCCTCGCTTCTGGCAACGTCATCGTCGCGCGCCGGATCCAACCCCCAACCACTTTAGCCAGCTCTGGCGGCGCGCGTGGCCAGGACGGAAATGCGCGCGGGGG
>gene=chr22_20104634-20104854; species=rheMac
CCTGGTCTCAGGCTTCGGGCTGCAccgcccgcccgccaggggcccgcgccggccgcACGCTTCGCCAGCCACTCTTAGTCCGCCAGCGCGTGCCGCGGAGGCCGAGCGTCTCTATGATCCTGACTTCCTGCAACATCATAGCCACGCGCCGG-------CTCCAACCACTTTAGCCAGCTCTTGGGGCGCGCGTGGCCGGGACGGAAGTGCGCGCAGGGG
>gene=chr22_29999246-29999432; species=hg19
GCAGAGGTCCGCCGCCTCAACCAGTCTTGTTAGAGTAGGCACAAAAGCATTCAGAGTGACTGCCACTGTAGCCACTCAACGCCGAGCCTAGGCCTGCTTTTTTTGCAGTTAGAGTGAAACTTTCCATTGGTGGAGTCACCCCAAAGGAGGCGGGACGGAGCGGGAAAGTCCTGCCTACCTTGGCCT
>gene=chr22_29999246-29999432; species=bosTau
GCGGGGCTCAGACACCTCAACCAGTCTTGCTAGAATAGGCACAAAAGCGTTCGGAGTGACTGCCACCGCAGCCACTCAACGGCGAGCCCAGGCCCGTGCCT---CCAGTTAGATCTGAACTTCCGATTGGTGAAGTGGGGCTGAAGAGGGTGGGACACCGCAGGAAAGTCCCGTCTCCTTAGGAGC
>gene=chr22_29999246-29999432; species=calJac
GCGGAGGTCCGCTGCCTCAACCAGTCTTGCTAGAGTAGGCACAAAAACGTTCCGAGTGACTGCCACTGTAGCCACTCAACGCCTAGCC-AGGCCTGCTTTT---GCAGTTAGACTGAAACTTTCCATTGGTAGAGTCACCTCGACGGAGGCGGGACGGAGCGGGGAAATCCTGCCTACCTTTGCCT
>gene=chr22_29999246-29999432; species=canFam
GCCGGGCTCCGCTGCCTCAACCAATCTTGCTAGAGTAGGCACAAAAGCGTTCGGAGTGACTGCCACTCTGGCCACTCAACGCCGAGCCCAGGCCCGCGCCT---CCAATCACGGCGGAACTTCCGATTGGTGGAGTCCCTCTGAAGTAGGGTGGACTGGCAGGAAAAGTCCCGCCTCCCTGG-GGT
>gene=chr22_29999246-29999432; species=equCab
GCCGGGCTTCGCCACCTCAACCAGTCTTGCTAGAGTAGGCACAAAAGCGTTCGGAGTGACTGCCGCTATAGCCACTCAGCGCTGAGCCCATGCCCACATCT---CCACTTGGGGCAGAACTTCCAATTGGTGAAGTCGTTCTGAAGAAGGCGGGACGGACAGGGAAAGTCCCGCCTCCCTCGG---
>gene=chr22_29999246-29999432; species=gorGor
GCAGAGGTCGGCCGCCTCAACCAGTCTTGTTAGAGTAGGCACAAAAGCATTCGGAGTGACTGCCACTGTAGCCACTCAACGCCGAGCCCAGGCCTGCTTTTTTTGCAGTTAGAGTGAAACTTTCCATTGGTGGAGTCACCCCAAAGGAGGCGGGACGGAGCGGGAAAGTCCTGCCTACCTTGGCCT
>gene=chr22_29999246-29999432; species=panTro
GCAGAGGTCCGCCGCCTCAACCAGTCTTGTTAGAGTAGGCACAAAAGCATTCGGAGTGACTGCCACTGTAGCCACTCAACGCCGAGCCCAGGCCTGCTTTTTT-GCAGTTAGAGTGAAACTTTCCATTGGTGGAGTCTCCCCAAAGGAGGCGGGACGGAGCGGGAAAGTCCTGCCTACCTTGGCCT
>gene=chr22_29999246-29999432; species=papHam
GCGGAGCTCCGCCGCCTCAACCAGTCTTGTTAGAGT-GGCACAAAAGCGTTCGGAGTGACTGCCACTGTAGCCACTCAATGCCGAGCCCAGGCCTGCTTTT---GCGGTTAGAGTGAAACTTTCCATTGGTGGAGTCACCCCGAAGGAGGCGGGACGGAGGGGGAAAGTCCTGCCTACCTTGGTCT
>gene=chr22_29999246-29999432; species=ponAbe
GCAGAGGTCCGCCGCCTCAACCAGTCTTGTTAGAGTAGGTACAAAAGCGTTCGGAGTGACTGCCACTGTAGCCACTCAACGCCGAGCCCAGGCCCGCTTTT---GCGGTTAGAGTGAAACTTTCCATTGGTGAAGTCACCCCAAAGGAGGCGGGACGGACCGGGAAAGTCCTGCCTACCTTGGCCT
>gene=chr22_29999246-29999432; species=rheMac
GCGGAGGTCCGCCGCCTCAACCAGTCTTGTTAGAGT-GGCACAAAAGCGTTCGGAGTGACTGCCACTGTAGCCACTCAACGCCGAGCCCAGGCCTGCTTTTTTTGCGGTTAGAGTGAAACTTTCCATTGGTGGAGTCACCCCGAAGGAGGCGGGACGGAGGGGGAAAGTCCTGCCTACCTTGGTCT
>gene=chr22_32145963-32146218; species=hg19
GTCCCGGCCTCTTACCCTGAGACCTCCTCCGCGGCCCGCGCTTGCCCAGCCAGCTCAGCCCCTGCAGCTGCAGCCCCGTCGTCGCCAGGTCTACCTGAGCCTACGGAGCCGACAGAGGCCGGGGGCGCTCCGGCCGCCGCCACCTCTTCGTCTCTATGGTCCCCCTGCACTTCCTCATCCGGGGCCCGAGCCAGCCATGCGGACTCGCCCAAATCCCGCCCCCGCACCGCGCGCGCGCACTCCAAGGGAAGGCTC
>gene=chr22_32145963-32146218; species=bosTau
GCCCCAGCCTCTTACCCTGAGGCCTGCTCCGCGGCCCGCGCTCGCCCCTCCAGCCCGGCCTCTGCTGCCGCAACCCCGTAGCCGCCGAATCTACCTGAGCCAGCCGAGCCGAGAGAGCCCGGGGGCGCTCCGGCCACCACAGCCTCTTCGTCTCTATGGTCGCCCTGCACTTCCTCATCCGGGGCCCGAGCCTGCCATGCGGACTCGCCCAAGTCCCGCCCCCGCACTGCGCGCGCGCACCCTTGAG-GCGGCTC
>gene=chr22_32145963-32146218; species=calJac
GCCCCGGCCTCTTACCCTGAGGCCCGTTCCGCGGCCCGCGCTTGCCCCGC-----CAGCCTCTGCAGCTGCAGCCCAGTCGTCGCCAAGTCTACCTGAGCCTACCGAGCCAACAGAGCCCGAGGGCGCTCCGGCCGCCACCGCCTCTTCGTCTCTATGGTTCCCCTGCACTTCCTCATCCGGGGCCCGAGCCAGCCATGTGGACTCGCCCAAGTCCCGCCCCCGCA-CGCGCGCGCGCACACCAAGGGGAGGCTC
>gene=chr22_32145963-32146218; species=canFam
GCCCCGGCCTCTTACCCTGGGGCCTGCTCCGCGGCCCGCGCTCGCCCCGCCAGCCCGGCCTCTGCAGCCGCAGCCCCGTCGCCGCCAAAGCTACCTGAGCCTACCGAGCCGAGAGAGCCCGGGGGCGCTCCAGCCGCCACCGCCTCTTCGTCTCTATGGTCACCCCGCACTTCCTCATCCGGGGCCCGAGCAAGCCATGCGGGCTCGCCCAAGTCCCGCCCCCGAGCGGCGCGCGCGCAATCCGAGGGGCGGCTC
>gene=chr22_32145963-32146218; species=equCab
CTCCCGGCCTCTTACCCTGAGGCCTGCTCCGCGGCCCGCGCTCGCCCCTCCAGCCCAGCCTCTGCAGCCGCAGCCCCGTCGCCGCCAGGTCTACCTGAGCCTACCGAGCCGAGAGAGCCCGGGGGCGCTCCGGCCGTCGCCGCCTCTCCGTCTCTATGGTCCTCCCGCACTTCCTCATCCGGGGCCCAAGCCAGCCATGCGGGCTGGCCCAAGTCCCGCCCCCGCACAGCGCGCGCGCACTCCTAGGGGCGGTGC
>gene=chr22_32145963-32146218; species=gorGor
GTCCCGGCCTCTTACCCTGAGACCTCCTCCGCGGCCCGCGCTTGCCCAGCCAGCTCAGCCCCTGCAGCTGCAGCCCCGTCGTCGCCAGGTCTACCTGAGCCTACGGAGCCGACAGAGGCCGGGGGCGCTCCGGCCGCCGCCAcctcttcgtctctatggtccccctgcacttcctcatccggggcccgagccagccatgcggactcgcccaaatcccgcccccgcaccgcgcgcgcgcactccaagggaaggctc
>gene=chr22_32145963-32146218; species=panTro
GTCCCGGCCTCTTACCCTGAGACCTCCTCCGCGGCCCGCGCTTGCCCAGCCAGCTCAGCCCCTGCAGCTGCAGCCCCGTCGTCGCCAGGTCTACCTGAGCCTACGGAGCCGACAGAGGCCGGGGGCGCTCCGGCCGCCGCCACCTCTTCGTCTCTATGGTCCCCCTGCACTTCCTCATCCGGGGCCCGAGCCAGCCATGCGGACTCGCCCAAATCCCGCCCCCGCACCGCGCGCGCGCACTCCAAGGGAAGGCTC
>gene=chr22_32145963-32146218; species=papHam
GTCCCGGCCTCTTACCCTGAGACCTGCTCCGCGGCCCGCGCTTGCCCAGCCAGCTCAGCCTCTGCAGCTGCAGCCCAGTCGTCGCCAAGTCTACCTGAGCCTACGGAGCCGACAGAGCCCGGTGGCGCTCCGGCCGCCGCCACCTCTTCGTCTCTATGGTCCCCCTGCACTTCCTCATCCGGGGCCCGAGCCAGCCATGCGGACTCGCCCAAATCCCGCCCCCGCACCGCGCGCGCGCACTCCAAGGGGAGGCTC
>gene=chr22_32145963-32146218; species=ponAbe
GTCCCGGTCTCTTACCCTGAGACCTCCTCCGCGGCCCGCGCTTGCCCAGCCAGCTCAGCCCCTGCAGCTGCAGCCCCGTCGTCGCCAGGTCTACCTGAGCCTACGGAGCCGACAGAGGCCGGGGGCGCTCCGGCCGCGGCCACCTCTTCGTCTCTATGGTCCCCCTGCACTTCCTCATCCGGGGCCCGAGCCAGCCATGCGGACTCGCCCAAATCCCGCCCCCGCACCGCGCGCGCGCACTCCAAGGGGAGGCTC
>gene=chr22_32145963-32146218; species=rheMac
GTCCCGGCCTCTTACCCTGAGACCTGCTCCGCGGCCCGCGCTTGCCCAGCCAGCTCAGCCTCTGCAGCTGCAGCCCAGTCGTCGCCAAGTCTACCTGAGCCTACGGAGCCGACAGAGCCCGGGGACGCTCCGGCCGCCGCCACCTCTTCGTCTCTATGGTCCCCCTGCACTTCCTCATCCGGGGCCCGAGCCAGCCATGCGGACTCGCCCAAATCCCGCCCCCGCACCGCGCGCGCGCACTCCAAGGGGAGGCTC
>gene=chr22_36784061-36784334; species=hg19
TCGGAGCCGCGGGACCATTCCCAGCCGGGAGCCGGCTCCGGGGCGGAGCCTGGGGCACAATCCCGCCCCCTTCCTGCTACACCCACTGCAGGCCGCGCCTGGCCTTGATGGGCAGACGTATTGGCCTGTGGAAAGGGGGTGGGCGGAGCCTCTGCGGCCAGATGGGTGGGGATTCAACATCCTCTTTCCGCCCCACCTCCACCCGCTCCACCTTCCCCCGCGCTTCCTAGGCGGGAGCCCCGCCCTCTAGGGCGGGTCCAACGGACAGCCAGG
>gene=chr22_36784061-36784334; species=bosTau
TCTCAG-AGCGCGCCCACTCCGAGCCCAGCGCCGGCTGCGGGGCGGAGCCTGAAAGACGAGCCCGCCCCCGAGCTGTCTCACCCACTCCAACCAGCTGCTGGTCATGATGAACAGACAGCTTGACCTGTGGAAAGCAGT-GGGTGGAGCCTATAGGCCCAGAGGGGTGGGAATACGTTCTCCCCATCCGCCCCCATCTCCACCCCCTCCACCTTCCCCCGCTCTTCTTAGGCGGGAGCCCCGCCCCCTAGGGCGGGCGCAACGAACCGCCAGG
>gene=chr22_36784061-36784334; species=calJac
TCGCAGCCGCGGGCCCATTCCCAGCCGGGAGCCGGCTCCGGGGCGGAGCCTGGGGAACAATTCCGCCCCCTTCCTGCCTCACCCACTGCAGACCGCGCCTGATCTTGATGGGCGGACATATTGGCCTTTGGGAAGGGGGTGGGCGGAGCCTCTGCGGCCAGAGGGGTGGAGATTCA---TCCTCTTTCGCCCCCACCTTCGCCCGCTCCACTTTCCCCCGCGCTTCCTAGGCGGGAGCCCCGCCCTCTGGGGCGGGTCCAACGGACAGCCCAG
>gene=chr22_36784061-36784334; species=canFam
-----------------------------------------------------------------------------------------------------------------------------------------------------------------------------------------------CCCACCTCCACCCGCTCCACCTTCCTCCGCGCTTCCTAGGCGGGAGCCCCGCCCCCTGGGGCGGGCCCGACGGACAGCCCGG
>gene=chr22_36784061-36784334; species=equCab
------------------------------------------------------AGATGACCCCGCCCCCCTGTTATATTCTCCACGCGG-------CCTCGTCTTGATGGACAGATGT----GCCTAAAGAAAAG----GGGCGGAGCTCTGGGGGCCAGAGTGGTGGGGATTTACCCTCCCCATCCGCCACCACCTTCGCCCTCTCCACCTTCCCCCGCGCTGCCTAAGCGGGAGGCCCGCCCCCCAGGGCGGGCCCAACGAACAGCCAGG
>gene=chr22_36784061-36784334; species=gorGor
------------------------------------------------------gcACAATCCCGCCCCCTTCCTGCTACACCCACTGCAGGCCGCGCCTGGCCTTGATGGGCAGACATGTTGGCCTGTGGAAAGGGGGTGGGCGGAGCCTCTGCGGCCAGATGGGTGGGGATTCAACCTCCTCTTTCGGCCCCACCTCCACCCGCTCCACCTTCCCCCGCGCTTCCTAGGCGGGAGCCCCGCCCTCTAGGGCGGGTCCAACGGACAGCCAGG
>gene=chr22_36784061-36784334; species=panTro
TCGGAGCCGCGGGCCCATTCCCAGCCGGGAGCCGGCTCCGGGGCGGAGCCTGGGGCACAATCCCGCCCCCTTCCTGCTACACCCACTGCAGGCCGCACCTGGCCTTGATGGGCAGACGTATTGGCCTGTGGAAAGGGGGTGGGCGGAGCCTCTGCGGCCAGATGGGTGGGGATTCAACCTCCTCTTTCCGCCCCACCTCCACCCGCTCCACCTTCCCCCGCGCTTCCTAGGCGGGAGCCCCGCCCTCTAGGGCGGGTCCAACGGACAGCCAGG
>gene=chr22_36784061-36784334; species=papHam
TCGGAGTCGCGGGCCCATTCCCAGCCCGGAGCCGGCTCCGGGGCGGAGCCTG--GCACAATCCCGCCCCCTTCCTGCTTCACCCACTGCAGGCCGCGCCTGGCTTTGATGGGCAGACGTGTTGGCCTCTGGAAAGGGAGTGGGCGGAGCCTCTGCGGCCAGATGGGTGGGGATTCATCCTCCTCTTTCGCCCCCACCTCCACCCGCTCCACCTTCCTC--CGCTTCCTAGGCGGGAGCCCCGCCCTCTAGGGCGGGTCCAACGGACAGCCAGG
>gene=chr22_36784061-36784334; species=ponAbe
TCGGAGCCCCAGGCCCATTCCCAGCCGGGAGCCGGCTCCGGGGCGGAGTCTG--GCACAGTCCCGCCCGCTTCCTGCTTCACCCACTGCAGACCGCGCCTGGCCTTGATGGGCAGACATGTTGGCCTGTGGAAAGGGGGTGGGCGGAGCCTCTGCGGCCAGATGGGTGGGGATTCATCCTCCTCTTTCGCCCCCACCTCCACCCGCTCCACCTTCCCCCGCGCTTCCTAGGCGGGAGCCCCGCCCTCTAGGGCGGGTGCAACGGACAGCCAGG
>gene=chr22_36784061-36784334; species=rheMac
TCGGAGTCGCGGGCCCATTCCCAGCCCGGAGCCGGCTCCGGGGCGGAGCCTG--GCACAATCCCGCCCCCTTCCTGCTTCACCCACTGCAGGCCGCGCCTGGCTTTGATGGGCAGACGTGTTGGCCTCTGGAAAGGGAGTGGGCGGAGCCTCTGCGGCCAGATGGGTGGGGATTCATCCTCCTCTTTCGCCCCCACCTCCACCCGCTCCACCTTCCTC--CGCTTCCTAGGCGGGAGCCCCGCCCTCTAGGGCGGGTCCAACGGACAGCCAGG
>gene=chr22_37172118-37172578; species=hg19
AGTACCGGGCCGGATGCACTCTCCAAGCAACCATAGCCCACCTGCCCCGCCTCCTCCTCCTCCTCGCTGACCCTCGATTGGTTGCCGCCAAAAGCTCCCACCCTCAAGGTCTCACAAAAATCCAATGGGAGTAGAGAGCTGGGATAACAGCCTTTTCTTGAGATGCAATTCGTAGAGTTATCAGTTCTTCAAGTTCAGTCTGCTTGACGAGTGGTTGTAATTGACGTCAACCAGCTTTATATCCCGCCCCCGCTGCGCCTGAGAGTCCCGAGATAAAGAAGCCTCCACGTCAAGCAGTCAGAAGCGGTGACAAGAGAAGCTTTCTGATTGGTCAGAGTCTGGCTTGACCCATCTTCGGGAGGAATAGGGATTCGCCACTCCCGCTGTCCTTCTAGAAGTGGGTTCGCCTACAATGGGGCAGGTTGGGCTCTAGGCGGTCTGGAGCGGCGCCTGCGCAGTG
>gene=chr22_37172118-37172578; species=bosTau
AGCCCCACTGTGGCTGTGATGTCCGAGCAACCACCGCCCGCCTGCCCCGCCTCCTCCTCCTCCTTGCTGGCCATCGATTGGCTGCCATCAAAAATCCCACCCC--CAGGGCTCACGGAGA-CCAGTGAGAGAAGGGGGCAGGGCTAACAGCCTTTCCCCCCCAGATAATTCGTAGCAGCAACTGCTCTTCAAGTTTATCTCGCTTGACTAATAATTGCAGAAGATGTCAATCATTTCCGCCTCCCGCCCCCTCACGGCTTGAAAGTTCAGGGAAAAGC-AGCTCC-ACCTTGTATATCCAGAAGCGGCGATAAAACAAGCTTTCTGATTGGTCAGAGGCTGGCTAGGCCTATCTTTGGGAGGAATGGTGAATCGCCGTACCCTCCGCCCTTCTGGAAGTGGGTTCGCCCATGAGGGGGCCGATCGCGAGCGCGGGAGAC--GAGCGGCGCTGGCGCACTG
>gene=chr22_37172118-37172578; species=calJac
AGTACCCGGCCAAACGCACACTCCAGGCAACCATAACCCACCTGCCCCG---CCTCCCCCTCCTCGCTGACTCTCGATTGGTTGTCGCCAATAGCTCCCACCCTCGAGGGCTTGCAAAGACCCAATGGGAGTAGAGGGTGGGGACAATAGCCTTTTCTTGAGACACAATTCGTGAAGTTATTTGTTCTTCAAGTTCATTCTGCTGGACAAGTGGTTGTAAATGACGTCAGTCAGCTTTATATCCCGCCCCTACGGCGCCATAGAGTCCCGAGGTAAAGAAGTCTTCACGTCAGGCTGACAGAAGCGGT---AAGAGAAGCTTTCTGACTGGTCGGAGGCTGGCTAGGCCCGTCTTCGGGAGGAATGGGGATTCGCCACTCCCGCTGTCCTTCTGGAAGTGGGTTCGCCTACCAGGGGGCAGGTCCGGCTCTAGGCGTTCTGGGGCGACGCCAGCGCGGTG
>gene=chr22_37172118-37172578; species=canFam
AGCGCCCCGCCACTCCCGCTCAC-------CCCCCGCCCGCCCGCCCCTCCTCCTCCCCCTCCTCGCCGAACCGCGATTGGCTGCCACAAAAAGCTCCCACCC---AGGGCTCTCGGAGG-CCAATGGGAGGAGGGGGCGGGGCTAACAGCCCTCCTTTGACAGACAGTTT-CAGTGGTACTTGCGCCTCAAGCTCATCCCGCTTGGCGAATGGTCACAGGAGATGTCAATCATTACCACCTCCCGCCCCCGCGCCGCCGGAAAGTTGGCGAACTTGA-AGCTCC-ATCTCCT-TGGCCAGAAGCGGTGATAAGAGAAGCTTTCTGATTGGTCAGAGGTTGGATCGGACCATCTGCGGGAGGAAGGGGGATTCGCCGCTCCCCCCGCTCTTCCCGAAGTGAGTTCGCCCACGAGGGGGCCGGTCCGGCGCGCGGGAGTTTGCAGCGGCGCCTGCGCAGT-
>gene=chr22_37172118-37172578; species=equCab
AGCACCGCGCCAGCCTCGCTCGCCAGGCAACCATCGCCC-CCTGCCCCGCCTCCTCCTCTTCCTCCCTGGCCATCGATTGGCTGCCGCCAAGAGCTCCCGCCC--AAAGGTTCGCGAAGG-CCAGTGGGAGGAGGGGGCGGGACTAGCATCCCTTTCCTGTGAGACAATTCGTAGCGACATCTGCTCCTCAAGCTTAACCCGCTTGGCGAATGGTTGAAAGAGATGTCAATCATTTCCACCTCCCGCACCCGCACCGCCGGAAAGTTCAGGGAAAAGA-A-CTcc-acctcgtgtggccagaggcagtgataaaagaagctttctgattggccagaggctggctcagcccatctctgggaggaatggggattagcctcacccCCCGCCCTTCTGGAAATGGGTTCGCCCACGA---GGCCCCTC-GGCGCGCGCGAGTCTGCAGCGGCGCCTGCGCAGTA
>gene=chr22_37172118-37172578; species=gorGor
AGTAC-GTGCCGAATGCACTCTCCAAGCAACCATAGCCCACCTGCCCCGCCTCCTCCTCCTCCTCGCTGACCCTCGATTGGTTGCCTCCAAAAGCTCCCACCCTCAAGGTCTCATAAAAATCCAATGGGAGTAGAGAGCTGGGATAACAGCCTTTTCTTGAGATGCAATTCGTAGAGTTATCAGTTCTTCAAGTTCAGTCTGCTTGACGAGTGGTTGTAATTGACGTCAACCAGCTTTATATCCCGCCCCCGCTGCGCCTGAGAGTCCCGAGATACAGAAGCCTCCACGTCAAGCAGTCAGAAGGGGTGACAAGAGAAGCTTTCTGATTGGTCAGAGTCTGGCTTGACCCATCTTCGGGAGAAATAGGGATTCGCCACTCCCGCTGTCCTTCTAGAAGTGGGTTCGCCTACAATGGGGCAGGTTGGGCTCTAGGCGGTCTGGAGCGGCGCCTGCGCAGTG
>gene=chr22_37172118-37172578; species=panTro
AGTACCGGGCCGAATGCACTCTCCAAGCAACCATAGCCCACCTGCCCCGCCTCCTCCTCCTCCTCGCTGACCCTCGATTGGTTGCCGCCAAAAGCTCCCACCCTCAAGGTCTCACAAAAATCCAATGGGAGTAGAGAGCTGGGATAACAGCCTTTTCTTGAGATGCAATTCGTAGAGTTATCAGTTCTTCAAGTTCAGTCTGCTTGACGAGTGGTTGTAATTGACGTCAACCAGCTTTATATCCCGCCCCCGCTGAGCCTGAGAGTCCCGAGATAAAGAAGCCTCCACGTCAAGCAGTCAGAAGCGGTGACAAGAGAAGCTTTCTGATTGGTCAGAGTCTGGCTTGACCCATCTTCGGGAGGAATAGGGATTCGCCACTCCCGCTGTCCTTCTAGAAGTGGGTTCGCCTACAATGGGGCAGGTTGGGCTCTAGGCGGTCTGGAGCGGCGCCTGCGCAGTG
>gene=chr22_37172118-37172578; species=papHam
AGTACAGCACCTAACGCACTCTCTAGGTAACCATAGCCCACCTGCCCCG---CCTCCTCCTCCTCGCTGACCCTCGATTGGCTGCCGCCAAAAGCTCGCACCTTCGAGGGCTC-CAAAAACCCAATGGGAGTAAGGAGTTGGGATAACAGCCTTTTCTTGAGATGCAACTCGTAGGATTATCTGTTCTTCAAGTTCATTGTGCTTGACGAGTGGTTGCTATTGACGTCAGTCAGCTTTATATCCCGCCCCCGCTGCGCCCCAGAGTCCCGAGATAAAGAAGCCTCCACGTCAAGCAGCCAGAAGCGGTGATAAAAGAAGCTTTCTGATTGGTCAGAGCCTGGCTTGACCCGTCTTCGGGTTGGATGGGGATTCGCCACTCCCGCTGTCCTTCTAGAAGTGGGTTGGCCTACAATGGGGCAGGTTGGGCGCTAGACAGTCTGGAGTGGCGCCTGCGCAGTG
>gene=chr22_37172118-37172578; species=ponAbe
AGTACCGGGACGAATGCACTCTCCAGGCAACCATAGCCCACCTGCCCCGCCTCCTCCTCCTCCTCGCTGACCCTCGATTGGTTGCCGCCAAAAGCTCCCACCCTCAAGGGCTCTCAAAAATCCAATGGGAGTAGAGAGCTGGGATAACAGCCTTTTCTTGAGATGCAATTCGTAGAGTTATCAGTTCTTCAAGTTCAGTCTGCTTGACGAGTGGTTATAATTGGCGTCAATCAGCTTCATATCCCGCCCCCGCTGCGCCTGAGAGTCCCGAGATAAAGAAGCCTCCACGTCAAGCAGTCCGAAGCGGTGACAAGAGAAGCTTTCTGATTGGTCAGAGTCTGGCTTGACCCATCTTCGGGAGGAATAGGGATTCGCCACTCCAGCTGTCCTTCTAGAAGTGGGTTCG-CTACAATGGGGCAGGTTGGGCTCTAGGCGGTCTGGAGCGGCGCCTGCGCAGTG
>gene=chr22_37172118-37172578; species=rheMac
AGTACAGCACCTAATGCACTCTCTAGGTAACCATAGCCCACCTGCCCCG---CCTCCTCCTCCTCGCTGACCCTCGATTGGCTGCCGCCAAAAGCTCTCACCCTCGAGGGCTC-CAAAAACCCAATGGGAGTAAGGAGTTGGGATAACAGCCTTTTCTTGAGATGCAACTCGTAGGATTATCTGTTCTTCAAGTTCATTCTGCTTGACGAGTGGTTGCTATTGACGTCAGTCAGCTTTATATCCCGCCCCCGCTGCGCCCCAGAGTCCCGAGATAAAGAAGCCTCCACGTCAAGCAGCCAGAAGCGGTGATAAAAGAAGCTTTCTGATTGGTTAGAGTCTGGCTTGACCCGTCTTCGGGTTGAATGGGGATTCGCCACTCCCGCTGTCCTTCTAGAAGTGGGTTCGCCTACAATGGGGCAGGTTGGGCGCCAGACAGTCTGGAGTGGCGCCTGCGCAGTG
>gene=chr22_38004579-38004816; species=hg19
TGGGGTTTCCATGGTGCTGCCCTTAGCCTGCAGTATCTCCACTTCCTCTCCCGCCTGAGCGCCGGGAACGGAAAAGCAGGCGGCCGGTCCCAGCTGCGACGTAGACGCCGCGTGGGGGTGGGGTTGGGCGAGTAGGTGACGCTCTAGGCGAGCTCGTTGGCCTCTCTATGGTGCCGAGCGCGCCCGTTCGGACGTTGCCCCTTTAATCGGCAGAGGGCGGTGCCCAGGAGGTCCCGC
>gene=chr22_38004579-38004816; species=bosTau
CAGGGTTTCCATGGTGCAGCCCACAGTCCCGAGTCCCTCGGCTTTCTCTTGTTTCCGAGCGCTCTGAAC---AAGGCAGGAGGCGAGTCGCTCTCGCGACATTAACGCCGCTT---GGAGGGGTTGGAAGAACAGATGACGCTCTAGGCAAGCCCGTCTTCATGTCTATGGTGCCGAGCTCGTCGGGACGGACGTTGCCCCTTTAATCGGCGGAGGGCGGTGCCAAGGAGGTCCCGC
>gene=chr22_38004579-38004816; species=calJac
TGGGGTTTCCATGGTGCTGCCCTTAGCCTCCAGTCTCTCCGCTTCCTCTGCCGCCTGAGCGCCGAGAACGGGAAGGCAGGCGGCCGGTCCCAGCCACAACAGAGACGCCGCTTGAGGGAGGGGTTAGGCAAGTAGGTGACGCTCTAGGCGAGCTCGTAGACCTCTCTATGGTGCCGAGCGCGCCCGT---------------------GGCGGAGGGCGGTGCCCAGGAGGTCCCGC
>gene=chr22_38004579-38004816; species=canFam
TGGGGTTTCCATGGTGCCCCTCTCGGCCCCCAGTCCCTCCGCTTCCTCTCCCGCCTGAGCGCCGGGAACGGGAAGGCAGGGGTCGAGTCCCGCCCGCGACGTAGACACCACCTGGGGGAGGAGTCGGGAGAGCGAGTGACCCTCTAGGCCAGCTCGTTCGCGTCTCTATGGTGCCGAGCGCGTCTGGGCGGACGTTGCCCCTTTAATCGGCGGAGGGCGGTGCCGAGGAGGTCCCGC
>gene=chr22_38004579-38004816; species=equCab
TGGGGTTTCCATGGTGCCGTGCTCAGCCCCTAGTCCCTCCGCTTCCTCTCCCGCCTGAGCGCCGGGAACGAGAAGACAGGCGGCGGGTCCCGCCCGCGACGTAGACGCGGCT-GGGGGAGGGGCGGGGAGAGCAGGTGACGCTCTGGGCGAGCTCGTTCGCGTCTCGATGGTGCCGAGCGCCTCGGGGCGGACGTTGCCCCTTTAATCGGCGGAGGGCGGTGCCGCGGAGGTCCCGC
>gene=chr22_38004579-38004816; species=gorGor
TGGGGTTTCCATGGTGCTGCCCTTAGCCTCCAGTATCTCCGCTTCCTCTCCCGCCTGAGCGCCGGGAACGGAAAAGCAGGCGGCCGGTCCCAGCTGCGACGTAGACGCCGCGTAGGGGAGGGGTTGGGCGAGTAGGTGACGCTCTAGGCGAGCTCGTTGGCCCCTCTATGGTGCCGAGCGCGCCCGTTCGGACGTTGCCCCTTTAATCGGCAGAGGGCGGTGCCCAGGAGGTCCCGC
>gene=chr22_38004579-38004816; species=panTro
TGGGGTTTC-ATGGTGCTGCCCTTAGCCTGCAGTATCTCCGCTTCCTCTCCCGCCTGAGCGCCGGGAACGGAAAAGCAGGCGGCCGGCCCCAGCTGCGACGTATACGCCGCGTGGGGGTGGGGTTGGGCGAGTAGGTGACGCTCTAGGCGAGCTCGTTGGCCTCTCTATGGTGCCGAGCGCGCCCGTTCGGACGTTGCCCCTTTAATCGGCAGAGGGCGGTGCCCAGGAGGTCCCGC
>gene=chr22_38004579-38004816; species=papHam
TGGAGTTTCCATGGTGCTGCCCTTACCCTCCAGTCTCTCCGCTTCCCCTCCCGCCTGAGCGCCGGGAACGGAAAGGCAGGCGGCTGGTCCCAGCCGCGACGTAGACACCGCTTGGGGGAGGGGCTGGGCGAGTACGCGACGCTCTAGGCGACCTCGTTGGCCTCTCTATGATGCCAAGCGCGCCCGTGCGGACGTTGCCCCTTTAATCGACAGAGGGCGGTGCCCAGGAGGTCCCGC
>gene=chr22_38004579-38004816; species=ponAbe
TGGGGTTTCCATGGTGCTGCCCTTAGCCTCCAGTATCTCCGCTTCCTCTCCCGCCTGAGCGCCGGGAACGGAAAAGCAGGCGGCCGGTCCCAGCTGCGACGTAGACACCGCCTGGGGAAGGGGTTGGGCGAGTAGGTGACGCTCTAGGCGAGCTCGTTGGCCTCTCTATGGTGCCGAGCGCGCCCGTTCGGACGTTGCCCCTTTAATCGGCAGAGGGCGGTGCCCAGGAGGTCCCGC
>gene=chr22_38004579-38004816; species=rheMac
TGGAGTTTCCATGGTGCTGCCCTTACCCTCCAGTCTCTCCGCTTCCCCTCCCGCCTGAGCGCCGGGAACGGAAAGGCAGGCGGCTGGTCCCAGCCGCGACGTAGACACCGCTTGGGGAAGGGGCTGGGCGAGTACGTGACGCTCTAGGCGACCTCGTTGGCCTCTCTATGGTGCCAAGCGCGCCCGTGCGGACGTTGCCCCTTTAATCGACAGAGGGCGGTGCCCAGGAGGTCCCGC
>gene=chr22_38054308-38054538; species=hg19
AGGGGGCAATGAGATTCGACCCAAAGGCAGTTCATTTAACATCTGTTTTTCTCCCAGCAACCAGCTCGCCTAAGCTTCTGATTGGCTGGAGGGCACGGGGCCTTTCGCTTCGCGTTTTGTTTGTAGATTCTTATTGGTTAAGAAGAGCGTCAGTCTCCCACCGCGTAAGAGTGTAGTCGGCGTTGAAACTCGGCGGCGACTGGTCCAGCAGAACCAGGGACGGGGAGAAG
>gene=chr22_38054308-38054538; species=bosTau
GGAAGGCAGTGAGATTTGACCCAAAGATAACATCTCTAATATTTGTTTTCCTCCTAGCAACCATCTGTCTTAAGTTTGTGATTGGCTGGGGAACGAGGAAC-----GGGCCTTGTTTCATTCGTAACTCCTTATTGGTCAAAAAG---GTCAGTCCCTC-CCCGGCAGGCCG----------CTGAAGCTCTGCGGCTACTGGTCCAGAGGAGCTGGAGGCGGGACAAAG
>gene=chr22_38054308-38054538; species=calJac
AGAGGGCAATGAAAATTGACCCAAAGGCAGTTCATTTGGCATCTGTTTTTCTCCTAGCAACCAGCTCTCCTAAGCTTCTGATTGGCTGGAGGGCCCGGGGCCTTTCGCCTCGCGTTTTATTTCTAGATTCTTATTGGTTAAGAAGAGCGTCAGTCTCCCACCCCATAAGAGAGTAATCGACGTTGAAACTCAGCGGCGACTGGCTCAGCAAAGCCAGGGATGGGGAGAAA
>gene=chr22_38054308-38054538; species=canFam
AGAGGGCAACGAGGTTTGACCCAAAGGCGGCAAGTCGAGCATCTGTTTTCCTCCTAGCAACCAGCCCTCCTCAGCTCCTGATTGGCTGCGGAACGCAAGGCTGTTCGCTCCAGATTTTCTCCGTAACTCTTTACTGGCCGAGAAGAACGTCAGGCCGTCC---TCTCATTGGCTAGTCAGGGCTAGAACTCATTGGCTAGTAGCTCCGCAGGGCTAGGGCAGCGGTGCAG
>gene=chr22_38054308-38054538; species=equCab
AAAGTTCAGGAAGATTTTCTCCACAGACGACCTCTCTAAGACCTGTTTCCCTCCTACCACCAAATTCTACTAATTGTCTTGTTGAGTGAGGAGC----------------------------------------------------------------------------------------------------------------------------------------
>gene=chr22_38054308-38054538; species=gorGor
AGGGGGCAATGAGATTTGACCCAAAGGCAGTTCATTTAACATCTGTTTTTCTCCCAGCAACCAGCTCGCCTAAGCTTCTGATTGGCTGGAGGGGGCGGGGCCTTTCGCTTCGCGTTTTGTTTGTAGATTCTTATTGGTTAAGAAGAGCGTCAGTCTCCCACCCCGTAAGAGTGTAGTCGGCGTTGAAACTCGGCGGCGACTGGTCCAGCAGAACCAGGGACGGGGAGAGG
>gene=chr22_38054308-38054538; species=panTro
AGGGGGCAATGAGATTTGACCCAAAGGCAGTTCATTTAACATCTGTTTTTCTCCCAGCAACCAGCTCGCCTAAGCTTCTGATTGGCTGGAGGGAGCGGGGCCTTTCGCTTCGCGTTTTGTTTGTAGATTCTTATTGGTTAAGAAGAGCGTCAGTCTCCCACCCCGTAAGAGTGTAGTTGGCGTTGAAACTCGGCGGCGACTGGTCCAGCAGAACCAGGGACGGGGAGAAG
>gene=chr22_38054308-38054538; species=papHam
AGAGGGC-ATGAGATTTGACCCAAAGGCAGTTCATTTAGCATCTGCTTTTCTCCTAGCAACCAGCTCGCCTAAGCTTCTGATTGGCTGGA-GGCGCGGAGCC-TTCGCTTCGCGTTTTGTTTGTAGATTCTTATTGATTAAGAAGAGCGTCAGTCTCCCATCCCGTAAGAGTGTAGTCCGCGTTGAAACTCGGTGGCGACTGGCCCAGCAGAACCAGGGACGGGGAGAGG
>gene=chr22_38054308-38054538; species=ponAbe
AGAGGGCAATGAGATTTGACCCAAAGACAGTTCATTTAGCATCTGTTTTTCTCCTAGCAACCAGCTCGCCTAAGCTTCTGATTGGCTGGAGGGCGCGGGGCCTTTCGCTCCGCGTTTTGTTTGTAGATTCCTATTGGTTAAGAAGAGCGTCAGTCTCCCACCCCGTAAGCCTGTAGTCCGCATTGAAACTCGGCGGCGACTGGTCCAGCAGAACCGGGGACGGGAAGAAG
>gene=chr22_38054308-38054538; species=rheMac
-------------------------------------------------------------------------------------------------------------------------------------------------AGCGTCAGTCTCCCATCCCGTAAGAGTGTAGTCCGCGTTGAAACTCGGCGGCGACTGGCCCAGCAGAACCAGGGACGGGGAGAGG
>gene=chr22_38240422-38240616; species=hg19
CCTTCCAGCTTAAACCGGTCCCAAAACCAATCGGAAAGGGAGGGCACAGTACAAGCAGGATAATTGGACAGGGTTTCCGGCAACGTGACTGACAGACATTGTAACCAATTACAAACTTGAAGTGACCTTGGCTTTCGCTGTACGTCGCTACCGGAGCCAGTAAAACAGCATTTCAGACGCtttttttttgcgac
>gene=chr22_38240422-38240616; species=bosTau
CCTTCC---------------------------------AA----GTAG------------ACCTGGTT------TCCGGCAGTATGACTGATGGGTATAAGGACCAATCGAAAATTTGAGCTGCTCAATCCCCTCGCCTGACTTCCCTACCGGAGCCAATAAAATAGC-TTTAAGACATTTTT----------
>gene=chr22_38240422-38240616; species=calJac
CCTTCCAACTTAAACCCCTCCCAAAACCAATCGGAAAGGGAGGGCATAGTACCAGCAAGATATAGCGACAGGGCTTCCGGCAACGTGGCTGGCAGACGTGGTAACCAATCAAAAACTTGAAGTGCCCAGGTAGCTCGCCGTACGTCGCTACCTGAGCCAATAAAACAGCATTTCAAGCtttttttttttgagtc
>gene=chr22_38240422-38240616; species=canFam
---------------------------------------AGGGGCGTGGTTCGGGCGAGAGAATTGGTT------TCCGGCGGCGTAATTGACGGACAGAACAACCAATCGCAAATATTAACCGCCCACG-CCCTCACCGTACGTCGCCACCGGAGCCAATAAAACAGC-TTTAGGACA---------------
>gene=chr22_38240422-38240616; species=equCab
CCTTCCAGCCGAATCC-------CCTCCC------------GGTCACCGT-AGGGCAAAAGGATTGGCT------TCCGGCAGCGTGACTGACGGACATAAGAACCAATCACCAATTTGAGATGCCCACG-TCCTCGCTGTACGTAACTACTGGAGCCAATAAAAAAGC-------------------------
>gene=chr22_38240422-38240616; species=gorGor
CCTTCCAGCTTAAACCGGTCCCAAAACCAATCGGAAAGGGAGGGCACAGTACAAGCAGGATAAT-GGACAGGGTTTCCGGCAACGTGACTGACAGACATTGTAACCAATTACAAACTTGAAGTGACCTTG-CTTTCGCTGTACGTCGCTACCGGAGCCAGTAAAACAGCATTTCAGACGttttttttttgcgac
>gene=chr22_38240422-38240616; species=panTro
CCTTCCAGCTTAAACCGGTCCCAAAACCAATCGGAAAGGGAGGGCACAGTACAAGCAGGATAATTGGACAGGGTTTCCGGCAACGTGACTGACAGACATTGTAACCAATTACAAACTTGAAGTAACCTTGGCTTTCGCTGTACGTCGCTACGGGAGCCAGAAAAACAGCATTTCAGACGttttttttttgggac
>gene=chr22_38240422-38240616; species=papHam
CCTTCCAGCTTAAACCCCTCCCAAAACCAATCGGAAAGGGAGGGCACAGTATAAGCAGGATAATTGGACAGGATTTCCGGCAACGTGACTGACAGACATAATAACCAATCATAAACTTAAAGTGACTTTGGCTTTCGCGGTACGTCGCTACCGGAGCCCGTAAAATGGGATTTCAGACAttttttttttg----
>gene=chr22_38240422-38240616; species=ponAbe
CCTTCCAGCTTAAAACCGTCCCAAAACCAATCGGAAAGGGAGGGCACAGTACAAGCAGGATAATTGGACAGGGTTTCCGGCAACGTGACTGACAGACACAATAACCAATCACAAACTTGAAGTGACCTTGGCTTTCGCTGTACGTCGCTACCGGAGCCAATACAACAGCATTTCAGACAttttttttttgcgac
>gene=chr22_38240422-38240616; species=rheMac
--------------------------------------------------------------------------------------------------------------------------------------------------------------------------------------------------
>gene=chr22_39077798-39077994; species=hg19
taatgcccgccgaagCCCCGACGCCCGGATAAGGCCAGGGCTGCCGGACCCGCTGCGGGCACTGGAGGACCCGGGGCTAGAGGGCGCCGCTCTCGCCCGGCTCGCGCCTCGGCTCCCGGAAAAGCAGCTCTGTCCGCCGTTCGGCTGCGCTCACCTCCTTTCCGCTTCCGGTGTCCCCTACAGTCATGGCTGCCGC
>gene=chr22_39077798-39077994; species=bosTau
----------------------------------------------------------------------------CCAGACGGCGGCGCTCTTCCCCAGTCCGAGCTCCGGCTCCCGGAAGAGCGGCTCTATCCGCCGCCGTGCTGCACTCGCTTCTTTTTCGCTTCCGGTGCCCCCCACAGCCATGGCTGCCGC
>gene=chr22_39077798-39077994; species=calJac
TAATGCCCACTGAAGCCCGGACGCCCGGGTAAGGCCAAGGCTGCCGGACCGGCTGCGGGCGCTGGAGGACCCGGGGCTAGAGGGCGCCGCTCTCTCCTGGCTCGCGCCTCGACTCCCGGAAGAGCGATTCTGTCCGCCGTTCGGCTGCGCTCGCCTCTTTTCCGCTTCCGGTGTACTTTACAGCCATGGCTGCCGC
>gene=chr22_39077798-39077994; species=canFam
----------------------------------------------------------------------------CCAGAAGGTGTCGCTC-TCCCCAGCACCGCCTCCGGCTCCCGGAAGAGCCGCTCTGCCCGCCAGGGGGCT-CACTCGTCTCTCTTCCGCTTCCGGTGTTCCCCGCAGCCATGGCCGCCGC
>gene=chr22_39077798-39077994; species=equCab
tc-------aagcaGTCTCGGCCC-----------------CGCCGACTTGGCTGAAGGC-GGGGAGGACGG-----CAGAGGGCGTCGCTCTCCCCGAGCCTGGCCTCAGGCTACCGGAAGGGCAGCTCTGTCCGCCGGCGGGCTGCACTCGTCTCTCTTCCGTTTCCGCTGTCCCCTACAGTCATGGCTGCCGC
>gene=chr22_39077798-39077994; species=gorGor
taatacccgccgaaTCCCCGACGCCCGGATAAGGCCTGGGCTGCCGGACCAGCTTGGGGCACTGGAGGACCCGGGGCTAGAGGGCGCCGCTCTCGCCCGGCTCGCGCCTCGGCTCCCGGAAAAGCAGCTCTGTCCGCCGTTCGGCTGCGCTCACCTCCTTTCCGCTTCCGGTGTCCCCTACAGTCAT-GCTGCCGC
>gene=chr22_39077798-39077994; species=panTro
taatgcccgccgaagCCCCGACGCCCGGATAAGGCCAGGGCTGCCGGACCAGCTGCGGGCACTGGAGGACCCTGGGCTAGAGGGCGCCACTCTCGCCCGGCTCGCGCCTCGGCTCCCGGAAAAGCAGCTCTGTCCGCCGTTCGGCTGCGCTCACCTCCTTTCCGCTTCCGGTGTCCCCTACAGTCATGGCTGCCGC
>gene=chr22_39077798-39077994; species=papHam
taatgcccgctgaagCCCCAACGCCCGGGTAAGGCCAGGTCTGCCCGACCGACTG-GGGCACTGGAGGACCCGGGGCTAGAGGGCGCCGCTCTCTCCCGGCTCGCGCCTCGGTTCCCGGAAAAGTAGCTCCGTCCGTCGTTCGGCTGCGCTTACCTCCTTTCCGCTTCCGGTGTCCCCTACAGTCATGGCTGCCGC
>gene=chr22_39077798-39077994; species=ponAbe
taatgcccgctgaagCCCCGACGCCCGGGTAAGGCCAGGGCTGCCGGACCAGCTGCGGGCACTGGAGGACCCGGGGCTAGAGGGCGCCGCTCTCTCCCGGCTCGCGCCTCGGCTCCCGGAAAAGCAGCTCTGTCCGCCGTTCGGCTGCGCTCACCTCCTTTCCGCTTCCGGTGTCCCCTACAGTCATGGCTGCCGC
>gene=chr22_39077798-39077994; species=rheMac
taatgcccgctgaagCCCCAACGCCCGGGTAAGGCCAGGGCGGCCGGACCGACTG-GGGCACTGGAGGACCCGGGGCTAGAGGGCGCCGCTCTCTCCCGGCTCGCGCCTCGGTTCCCGGAAAAGTAGCTCCGTCCGTCGTTCGGCTGCGCTCACCTCCTTTCCGCTTCCGGTGTCCCCTACAGTCATGGCTGCCGC
>gene=chr22_39101510-39101713; species=hg19
AAGATTTGCAGGCTTAGTACCGCCTCTGGAAACAAGGAGAGTGAAGGGGCGTTGACGAGTAACGTTGTTTGTATTTCTCTCCTCATTGGATGGCTGCTGTGTCAGTCAGACACTTCTCTGCTTCCGTTGGCGGGAAGGCTTCAGGCGGGTAGCGGGGACTCGGTACTGCCCCCTCCCAAGCTGGGAGCAGGGCGCGTGACGTC
>gene=chr22_39101510-39101713; species=bosTau
AGGATTTGGAAGCTGAGCACCGCCTCTGAAATCTTGGGGAGTGATGGG-CGGTAAGGGTAAACGCGGTGTGAATTTCTCTCCTTATTGGTTGGCTGATGTGTCAGTCGTACACCGCTCTGCTCCCATTGGCGGGAAGACTCCAGGCCGGTAGCGTGGACACTGTACTGCCCACTTGAAAGCTACGATCCAGGCGCGTGACGTC
>gene=chr22_39101510-39101713; species=calJac
AAGATTTGCAGGCTTAGCACCGCCTCTGGAAACAAGG-GAGTGAAGGGGCGTTGACGAGTAAC---GTTCGTATTTCTCTTCTCATTGGATGAATCCTGTGTCAGTCATGCTCTGCTCTGCTCCCGTTGGCGGGAAGGCTTCAGGCGGGTAGCGAGGACTCGGTACTGCTCCCTCCCAAGCTGGGAGCGGGGCGCTTGACGTC
>gene=chr22_39101510-39101713; species=canFam
AAGATTTGGAAACTGAACACTGCCTATGGAAAGGAGGGAAGTAAGGGG-CGGTGAGGGTAAACGTTGTGTGTATTTCCCCACTCATTGGATGGCTGCCGTGTCAGTCAAACCCTGCCCAGCTCTCGTTGGCTGGAAGGCTCCGGGCAGGTAGCGTGGCCGCGGTGCTGCCCCCTCCCGAGCTGCGAACGAGGCGTGTGACGTC
>gene=chr22_39101510-39101713; species=equCab
ACGATTTGGAAGCTGAGCACCGCCTCTGG-AAGTCGGAGAGTGAGGGG-CGGTGAGGACAAACGTCACGTGTGTTTCTCTCCTCATTGGATGACTGCTGTGTCAGTCATACTCTGCTCTGCTCCGGTTGGCGGGAAGGCTCTAGGCGGGTAGCGTGGCCGCGGTGCTGCCCCCTCCCGAGCCGCGATCCAAGCGCGTGACGTC
>gene=chr22_39101510-39101713; species=gorGor
AAGATTTGCAGGCTTAGTACCGCCTCTGGAAACAAGGAGAGTGAAGGGGCGTTGACGAGTAACGTTGTTTGTATGTCTCTCCTCATTGGATGGCTGCTGTGTCAGTCACACTCTTCTCTGCTCCCGTTGGCGGGAAGGCTTCAGGCGGGTAGCGGGGACTCGGTACTGCCCCCTCCCAAGCTGGGAGCAGGGCGCGTGACGTC
>gene=chr22_39101510-39101713; species=panTro
AAGATTTGCAGGCTTAGTACCGCCTCTGGAAACAAGGAGCGTGAAGGGGCGTTGACGAGTAACGTTGTTTGTATTTCTCTCCTCATTGGATGGCTGCTGTGTCAGTCACACTCTTCTCTGCTCCCGTTGGCGGGAAGGCTTCAGGCGGGTAGCGGGGACTCGGTACTGCCCCCTCCCAAGCTGGGAGCAGGGCGCGTGATGTC
>gene=chr22_39101510-39101713; species=papHam
ACGATTTGCAGGCTCAGCGCCGCCTCTGGAAACAAGGAGAGTGAAGGGGCGTTGACAAGTAACGTTGTTTGTATTTCTCTCCTCATTGGATGGCTGTTGTGTCAGTCATACTCTTCTCTGCTCCCGTTGGCGGGAAGGCTTCAGGCGGGTAGCGGGGACTCGGTACTGCCCCCTCCCAAGCTGGGAGCAGGGCGCGTGACGTC
>gene=chr22_39101510-39101713; species=ponAbe
AAGATTTGCAGGCTTAGCACCGCCTCTGGAAACAAGGAGAGTGAAGGGGCGTTGACGAGTAGCGTTGTTTGTATTTCTCTCCTCATTGGATGGCTGCTGTGTCAGTCACACTCTTCTCTGCTCCCGTTGGCGGGAGGGCTTCAGGCGGGTAGCGGGGACTCGGTACTGCCCCCTCCCAAGCTGGGAGCAGGGCGCGTGACGTC
>gene=chr22_39101510-39101713; species=rheMac
ACGATTTGCAGGCTCAGCACCGCCTCTGGAAACAAGGAGAGTGAAGGGGCGTTGACAAGTAACGTTGTTTGTATTTCTCTCCTCATTGGATGGCTGTTGTGTCAGTCATACTCTTCTCTGCTCCCGTTGGCGGGAAGGCTTCAGGCGGGTAGCGGGGACTCGGTATTGCCCCCTCCCAAGCTGGGAGCAGGGCGCGTGACGTC
>gene=chr22_40440579-40440847; species=hg19
GTCCCCACATGATTGGCTCAGGCAGCTCAGCCAATCCTAGCTCGTTAAACGGGAAGCACTTAACCAATGAGGGGCGAAGGCAGCAACGAGGAATTGGAGGGGCGGAACGACAGCTTGACGGGCACAAAAGCCAGCCAGTGAGAGCCGGAAGCATCCTCCCTGCGGCCAATGGAGTGGGGCTCTGGGCGGGCCCCCGAGTGTTTGTGTTGTGGTTTTGGGGGAGGGATGCGGAGGGGAAAGTTTGTTTATTTTGTTTTTAGTTTTTGGG
>gene=chr22_40440579-40440847; species=bosTau
GTCCCCGAATGATTGGCGCAGGGAGCTCAGCCAATCCTAGCTCGTCAAACGGAACGCATTTGACCAATGAGGGGCGGCGGCTGCGGCGAGGCATTGGAGGGGCGGAACGGCAGCTTGACGGGCACAAAAGCCAGCCAGTGAGGGCCGGCAGCATCCTCCCTGCGGCCAATGGAGTGGGACTCTGGGCGGGGCCCCGAGTGTTTGTGTTGTGGTTTTGGGGGAGGGAGGCGGAGGGGAAAGTTTGTTTATTTTGTTTT-AGTTTCTGGG
>gene=chr22_40440579-40440847; species=calJac
GTCCCCGCATGATTGGCGCAGGCAGCTCAGCCAATCCTAACTCGTTAAACGGGAAGCACTTAACCAATGAGGGGCGAAAGCAGCAACGAGGAATTGGAGGGGCGGACCAACAGTTTGACGGGCACAAAAGTCAGCCAGTGAGCGCCGGAAGCATCCTCCTTGCGGCCAATGGAGTGGGGCTCTGGGCGGGCCCCCGAGTGTTTGTGTTGTGGTTTCGGGGGAGGGATGCGGAGGGGAAAGTTTGTTTATTTTGTTTTTAGTTTCTGGG
>gene=chr22_40440579-40440847; species=canFam
GTCCCCGAATGATTGGCGCAGGCGGCTCAGCCAATCCTAGCTCGTCAAACGGGAAGCGCTTGGCCAATGAGGGGCGACGGCAGCGGCGAGGACTCGGAGGGGCGGAACAGCAGCTTGATGGGCACAAGCGCCAGCCAGTGAGAGCCGGAAGCATCCTCCCTGCGGCCAATGGAGTGGGGCTCTGGGCGGGCCCCCGAGTGTTTGTGTTGTGGTTTTGGGGGAGGGAGGCGGAGGGGAAAGTTTGTTTATTTTGTTTT-AGTTTCTGGG
>gene=chr22_40440579-40440847; species=equCab
GTCCCCTAGTGATTGGCGCAGGCAGCTCAGCCAATCCTAGCTCGTCAAACGGGAAGCACTTAGCCAATGAGGGGCGACGGCAGCGGCGAGGAATTGGAGGGGCGGAACAGCAGCTTGACAGGCACAAAAGCCAGCCAGTGAGAGCCGGAAGCATCCTCCCTGCGGCCAATGGAGTGGGGCTCTGGGCGGGCCCCCGAGTGTTTGTGTTGTGGTTTTGGGGGAGGGAGGCGGAGGGGAAAGTTTGTTTATTTTGTTTT--AGTTCTGGG
>gene=chr22_40440579-40440847; species=gorGor
GTCCCCACATGATTGGCTCAGGCAGCTCAGCCAATCCTAGCTCGTTAAACGGGAAGCACTTAACCAATGAGGGGCGAAGGCAGCAACGAGGAATTGGAGGGGCGGAACGACAGCTTGACGGGCACAAAAGCCA---------------------------------------------------------------------------------------------------------------------------------------
>gene=chr22_40440579-40440847; species=panTro
GTCCCCACATGATTGGCTCAGGCAGCTCAGCCAATCCTAGCTCGTTAAACGGGAAGCACTTAACCAATGAGGGGCGAAGGCAGCAACGAGGAATTGGAGGGGCGGAACGACAGCTTGACGGGCACAAAAGTCAGCCAGTGAGAGCCGGAAGCATCCTCCCTGCGGCCAATGGAGTGGGGCTCTGGGCGGGCCCCCGAGTGTTTGTGTTGTGGTTTTGGGGGAGGGATGCGGAGGGGAAAGTTTGTTTATTTTGTTTTTAGTTTTTGGG
>gene=chr22_40440579-40440847; species=papHam
GTCCCCGCATGATTGGCTCAGGCAGCTCAGCCAATCCTAGCTCGTTAAACGGGAAGCACTTAACCAATGAGGGGCTAAGGCAGCAACGAGGAATTGGAGGGGCGGAACGACAGCTTGACGGGCACAAAAGCCAGCCAGTGAGAGCCGGAAGCATCCTCCCTGCGGCCAATGGAGTGGGGCTCTGGGCGGGCCCCCGAGTGTTTGTGTTGTGGTTTTGGGGGAGGGATGCGGAGGGGAAAGTTTGTTTATTTTGTTTTTAGTTTCTGGG
>gene=chr22_40440579-40440847; species=ponAbe
GTCCCCGCATGATTGGCTCAGGCAGCTCAGCCACTCCTAGCTCGTTAAACGGGAAGCACTTAACCAATGAGGGGCGAAGGCAGCAACGAGGAATTGGAGGGGCGGAACGACAGCTTGACGGGCACAAAAGCCAGCCAGTGAGAGCCGGAAGCATCCTCCCTGCGGCCAATGGAGTGGGGCTCTGGGCGGGCCCCCGAGTGTTTGTGTTGTGGTTTTGGGGGAGGGATGCGGAGGGGAAAGTTTGTTTATTTTGTTTTTAGTTTCTGGG
>gene=chr22_40440579-40440847; species=rheMac
GTCCCCGCATGATTGGCTCAGGCAGCTCAGCCAATCCTAGCTCGTTAAACGGGAAGCACTTAACCAATGAGGGGCTAAGGCAGCAACGAGGAATTGGAGGGGCGGAACGACAGCTTGACGGGCACAAAAGCCAGCCAGTGAGAGCCGGAAGCATCCTCCCTGCGGCCAATGGAGTGGGGCTCTGGGCGGGCCCCCGAGTGATTGTGTTGAGGTT------------------------------------------------------
>gene=chr22_42342731-42342935; species=hg19
CCGGCCTCTCCAGGAGGCCAGACCCCCAGACGCGGGAAAACCAATTCCAGGCGCGGGAACTCGCCAATCAGAAGCTGGGAAAGGGTCCGCCGAGCACCTATTGGTGGGTGCGTCCCTCAACCTCAGAGAGCGGCTACTCCAATTGGTTCAGAGCATGGCTCTCCGCCTATTCCCCGCCCCCGCCACGGTAGCGCGCGCTGGCTT
>gene=chr22_42342731-42342935; species=bosTau
CCGGTTTCTACCGGAGGCCTGACACGGATACAGGGGGAAACCGCGTCTTAGGCCTGCA-TCCGCCAATCGGAAACTCAGAAA---------GAGCACTTATTGGTGGAGACATCCCACGGCGTAAGAGGGCAGGAACTCTGATTGATTCAGAGAGAGGCTCTCCGCCCACCA--CACTCCCGCCGGAGCAGCCCGGGCC-----
>gene=chr22_42342731-42342935; species=calJac
CTGGCCTCACCAGGAGTCCAGGCACCTAGATGCGGAACGAGCAACTCCAGGCGTGGAAACCCGCCAATCAGAGGCTGGAAAAGGGTCCGCTGCGCACCTATTGGTGGATGCGTCTCTCAACCTCAGAGAGTGGCTACTCCCATTGGTTCAGATCATGGCTCTCCGCCTATTCCCCGCCCCCACCACAATGGCTCGCGCTGGCTT
>gene=chr22_42342731-42342935; species=canFam
ccGCCTGCAACGCAGGCCCGGACTCGG-------------------------------------CAATCAGAAACCGGGAAAGAGCCCGCCGCGCGCCTATTGGTGGATACGTCCTCCAGCCTTAGAAGGCGGCTGTTCCGATTGGTTCAGAGTGTGGCTACCCGCCCACCA--CGCCCCAGGCCGAAAAGCGCGCGCC-----
>gene=chr22_42342731-42342935; species=equCab
CCGGCTTCTCCGGGAGGTCAGACCCTGCGACCGGAGGAAACCAAGTGCCCGCCCGGCGCCCAGCCAATCAGGAACCAGGAAAGAGCCCGCCGCGCACCTATTGGTGGGGGCGTCTCTTAGCCTAAGAGAGCGCCTACT------------------------------------------------------------------
>gene=chr22_42342731-42342935; species=gorGor
CCGGCCTCTCCAGGAGGCCAGACCCCCAGACGCGGGAAAA-CAATTCCAGGCGCGGGAACTCGCCAATCAGAAGCTGGGAAAGGGTCCGCCGAGCACCTATTGGTGGGTGCGTCCCTCAACCTCAGAGAACGGCTACTCCAATTGGTTCAGAGCATGGCTCTCCGCCTATTCCCCGCCCCCGCCACGGTAGCGCGCGCTGGCTT
>gene=chr22_42342731-42342935; species=panTro
CCGGCCTCTCCAGGAGGCCAGACCCCCAGACGCGGGAAAACCAATTCCAGGCGCGGGAACTCGCCAATCAGAAGCTGGGAAAGGGTCCGCCGAGCACCTATTGGTGGGTGCGTCCCTCAACCTCAGAGAGCGGCTACTCCAATTGGTTCAGAGCATGGCTCTCCGCCTATTCCCCGCCCCCGCCACGGTAGCGCGCGCTGGCTT
>gene=chr22_42342731-42342935; species=papHam
CCGGCCTCTCCAGGAAGCCAGACCCCCAGACGCGGAAAAACCAAATCCAGGCGCGGGAACCCGCTAATCAGAAGATGGG-AAGGGCCCGCCGAGCACCTATTGGTGGGTGCGTCTCTCAACCTTAGAGAGCGGCTACTCCGATTGGTTCAGAGCGTGGCTCTCCGCCTTTTCCCCG-TCCCGCTACGGTAGCGCTCGCTGGCTC
>gene=chr22_42342731-42342935; species=ponAbe
CCGGCCTCTCCAGGAGGCCAGACCCCCAGACGCGGGAAAACCAATTCCAGGCGCTGGAACTCGCCAATCAGAAGCTGGGAAAGAGTCCGCCGAGCACCTATTGGTGGGTGCGTCCCTCAACCTCAGAGAGCGGCTACTCCAATTGGTTCAGAGCATGGCTCTCTGCCTATTCCCCGCCCCCGCCACGGTAGCGCGCGCTGGCTT
>gene=chr22_42342731-42342935; species=rheMac
CCAGCCTCTCCAGGAAGCCAGACCCCCAGACGCGGAAAAACCAAATCCAGGCGCGGGAACCCGCTAATCAGAAGATGGG-AAGGGCCCGCCGAGCACCTATTGGTGAGTGCGTCTCTCAACCTTAGAGAGCGGCTACTCCGATTGGTTCAAAGCGTGGCTCTCCGCCTTTTCCCCG-TCCCGCTACGGTAGCGCTCACTGGCTC
>gene=chr13_20532666-20532888; species=hg19
tggaacggcagggccgggggAGTGGCCCGCACCTGACGGACAGCCCTTCGGACCACCCTACCGAGGGGGGGCCCTGAAGGACGGCCGTCGGAGCCAATGGGCGTGCCCGAAGCGCTCCGGCCAGCCTTCCCCGTCAGCCAATGAgcgcgcggagggcggggcctccccgggctcggccgcgccgccgccTCCTCCGCCTCCTCCTCCTCACCAGCGCTAAAG
>gene=chr13_20532666-20532888; species=bosTau
TGCAATGGAGGCGC-GGGGGTGTGGCCTACGGCTGACGGACAGGGCATCGGACCACCCCCTCGGAGGGGG-TCCTGAAGGAAGGCGGACGCAGCCAGTGGGCGTCCCCGAGGCGCCCAG-CCCGCCCTTCCCGGCCGCCAGTGAGGGCGCAGCGGGCAGGGCCT-GCCGGGTCGGGCCGCGCCG---------CCGCCTCCGCCTCCTCACCAGCGCTAATG
>gene=chr13_20532666-20532888; species=calJac
tggaacggcagggccgggggtgtggCGTGCGCCTGACGGACAGCCCTTCGGACCACCCCACCTAGGGGGGGTCCTGAATGACAGACGTCATAGCCAATGGGC------------------------------------------------------------------------------------------------------------------------
>gene=chr13_20532666-20532888; species=canFam
tggAACGGCAACGCCGGGGGCGTGGCCCGCGCCTGACGGACAGCCCTTCGGACCACCCCCCCGAGGGGGG-TCCTGAAGGACAGCAGAGGGGGCCAATgggcgcgcccgaggcgccccggcccgccctccccgccggccAATGAGGGCGCGGAGGGCGGAGCCTCCCCGGGCTCGGCCGCGCCACCGCCTCCTCCGCCTCCTCCTCCTCACCAGCGCTAAAC
>gene=chr13_20532666-20532888; species=equCab
TGGAATAGAAACGCCGGGGGCGTGGCCTGCGCCTGACGGACAGCCTCTCGGACCACCCCTCC-AGGGGGG-TCCTGAAGGAGGGCAGAGATAGCCAATGGACGCGCCCGAGGCGCCCCGTCCCGCCCTCCCCTCCAGCCAATGGGGGCGCGGAGGAcggggcctcgccgggctcggccgcgccgccgccgccTCCGCCTCCTCCTCCTCACCAGCGCTAAAC
>gene=chr13_20532666-20532888; species=gorGor
GGGGA----AGGGCCGGGGGAGTGGCCCGCACCTGACGGACCGCC----GCACCACCCTACCGAGGGGGGGCCCTGAAGGACGGCCGTCGGAGCCAATGGGCGTGCCCGAGGCGCTCCGGCCCGCCTTCCCCGTCAGCCAATGAGCGCGCGGAGGGCGGGGCCTCCCCAGGCTCGGCCGCGCCGCCGCCTCCTCCGCCTCCTCCTCCTCACCAGCGCTAAAG
>gene=chr13_20532666-20532888; species=panTro
TGGAACGGCAGGGCCGGGGGAGTGGCCCGCACCTGACGGACAGCCCTTCGGACCACCCTACCGAGGGGGGGCCCTGAAGGACGGCCGTCGGAGCCAATGGGCGTGCCCGAGGCGCTCCGGCCAGCCTTCCCCGTCAGCCAATGAgcgcgcggagggcggggcctccccgggctcggccgcgccgccgccTCCTCCGCCTCCTCCTCCTCACCAGCGCTAAAG
>gene=chr13_20532666-20532888; species=papHam
tggaacggcagggccgggggAGTGGCCCGCACCTGACGGACAGCCCTTCGGACCACC--------------CCCTGAAGGACTGCCATCGGAGCCAATGGGCAAGCCCGAGGCGCTCCGGCCCGCCTCCCCCGTTAGCCAATGAgcgcgcggagggcggggcctccccgggctcggccgcgccgccgccTCCTCCGCCTCCTCCTCCTCACCAGCGCTAAAG
>gene=chr13_20532666-20532888; species=ponAbe
tggaacggcagggccgggggagtggccggCACCTGACGGACAGCCCTTCGGACCACCCTACCGAGGGGGGGCCCTGAAGGACGGCCGTCGGAGCCAATGGGCGTGCCCGAGGCGCTCCGGCCCGCCTTCCCCGCCAGCCAATGAGCGCGCGGAGGGCGGGGCCTCCCCGGGCTCGGCCGCACCGCCGCCTCCTCCGCCTCCACCTCCTCACCAGCGCTAAAG
>gene=chr13_20532666-20532888; species=rheMac
tggaacggcagggccgggggAGTGGCCCGCACCTGACGGACAGCCCTTCGGACCACCCCACCGAGGGGGGGCCCTGAAGGACTGCCGTTGGAGCCAATGGGCAAGCCCGAGGCGCTCCGGCCCGCCTCCCCCGTCAGCCAATGAgcgcgcggagggcggggcctccccgggctcggccgcgccgccgccTCCTCCGCCTCCTCCTCCTCACCAGCGCTAAAG
>gene=chr13_73632934-73633146; species=hg19
CGCCCTGCGCGCGAAGCTCGTGGCCCGAGAGGGGTGCGGTCGGGCCGACGGAGGCGGGGCCCTGGCTGCCTCTCTCCCTGCTCATAGGCTGGCCGCTCAGGCCTGGCCGGCCTCGGGGCCTCGGGATTCGCGGCGGCGCTGCCAATCAGGCGATCGGGCCCCGCCCCCCCGGAGTTGGGTGAAATAGAGGCGGGCGTCAAGTGTCAGTAGTC
>gene=chr13_73632934-73633146; species=bosTau
CGCCCTGCGCGCGAAGCTCGTGGCCCGAAAGGGGTGCGGTCCGCCTGGCGGAGGCGGGGCTCTGAGCGAGCTTCTCCCTTTTCATAGGCTAGCCGCTCAGGCCCGGCCAGCTTCGGGGCCCCGAGATTTGTCGGAGCGCTGCCAGTCTGGCCGGCTGGCCCCGCCTCCCCGGAGTTGGGTAAAATAGAGGCGGGCGTCAAGTGTCAGTAGTC
>gene=chr13_73632934-73633146; species=calJac
GGCCCTGCGCGCGAAGCTCGTGGCCGGAGAGGGGTGCGGTCGGGCCGGTGGAGGCGGGGCCCCGGCTGCCTCTCTCCCT-TTCATAGGCTGGTCGCTTCTGCCTGGCCGGCCTCGGAGCCTCAGGATTCGTGGCGGCACTGCCAATCAGGCGAGCGGGCCCCGCCCTCCTGGAGTTGGGTGAAATAGAGGCGGGCGTCAAGTGTCAGTAGTC
>gene=chr13_73632934-73633146; species=canFam
CGCCCTGCGCGCGAAGCTCGTGGCCCGAG-GGGGCG-GGTCAgcgcggcgggggcggggccc-gcgTGAGCCTCTCCCTCCTCATAGGCTGCGCCCTCCGGCCCGGCCGGCCTCGGGGCACCGGGATTCGCTGCGGCGCTGCCAGTCAGGCCGGCGGGCCCCGCCCACCCGGAGTTGGGTAAAATAGAGGCGGGCGTCAAGTGTCAGTAGTC
>gene=chr13_73632934-73633146; species=equCab
CGCCCTGAGCGCGAAGCTCGCGCCCCAAGAGGGGTGCGGTCGGCCCGGCGGAGGCGGGGCCCTGGGCGAACTTCTCCCTCCTCATAGGCTAGCCACTCCGGCCCGGCCGGCCTTGGCGCCTCGCGATTGGTCACGGCGCTGCCAGTCTGGCTGCCGGGCCCCGCCCACCCGGAGTTGGGTAAAATACAGGCGGGCGTCAAGTGTCAGTAGTC
>gene=chr13_73632934-73633146; species=gorGor
CGCCCTGCGCGCGAAGCTCGTGGCCCGAGAGGGGTGCGGTCGGGCCGACGGAGGCGGGGCCCTGGCTGCCTCTCTCCCTGCTCATAGGCTGGCCGCTCAGGCCTGGCCGGCCTCGGGGCCTCGGGATTCGCGGCGGCGCTGCCAATCAGGCGAGCGGGCCCCGCCCCCCCGGAGTTGGGTGAAATAGAGGCGGGCGTCAAGTGTCAGTAGTC
>gene=chr13_73632934-73633146; species=panTro
CGCCCTGCGCGCGAAGCTCGTGGCCCGAGAGGGGTGCGGTCGGGCCGACGGAGGCGGGGCCCTGGCTGCCTCTCTCCCTGCTCATAGGCTGGCCGCTCAGGCCTGGCCGGCCTCGGGGCCTCGGGATTCGCGGCGGCGCTGCCAATCAGGCGAGCGGGCCCCGCCCCCCCGGAGTTGGGTGAAATAGAGGCGAGCGTCAAGTGTCAGTAGTC
>gene=chr13_73632934-73633146; species=papHam
CGCCCTGCGCGCGAAGCTCGTGGCCCGAGAGGGGTGCGGTCGGGCCGGCGGAGGCGGGGCCCTGGCTGCCTCTCTCCCTGCTCATAGGCTGGTCGCTCAGGCCCGGCCGGCCTTGAGGCCTCGGGATTCGCGGCGGCGCTGCCAATCAGGCGAGCGGGCCCCGCCCCCCCGGAGTTGGGTGAAATAGAGGCGGGCGTCAAGTGTCAGTAGTC
>gene=chr13_73632934-73633146; species=ponAbe
CGCCCTGCGCGCGAAGCTCGTGGCCCGAGAGGGGTGCGGTCGGGCCGGCGGAGGCGGGGCCCTGGCTGCCTCTTTCCCTGCTCATAGGCTGGCCGCTCAGGCCTGGCCGGCCTCGGGGCCTCGCGATTCGCGGCAGCGTTGCCAATCAGGCAAGCGGGCCACGCCCCCCCGGAGTTGGGTGAAATAGAGGCGGGCGTCAAGTGTCAGTAGTC
>gene=chr13_73632934-73633146; species=rheMac
CGCCCTGCGCGCGAAGCTCGTGGCCCGAGAGGGGTGCGGTCGGGCCGGCGGAGGCGGGGCCCTGGCTGCCTCTCTCCCTGCTCATAGGCTGGCCGCTCAGGCCCGGCCGGCCTTGAGGCCTCGGGATTCGCGGCGGCGCTGCCAATCAGGCGAGCGGGCCCCGCCCCCCCGGAGTTGGGTGAAATAGAGGCGGGCGTCAAGTGTCAGTAGTC
>gene=chr13_111365420-111365625; species=hg19
CTTCCTTCCGCCTCCCGGAGGACTTGGGTTTCTAGTAGTAAGAGTCCGGGGGGCATTACTCACGGTCTCCCCGCCTCCTCTTCATCGTGATTGGGCTGTCAAAGTGATGTTGGCAAGTAGATTGGCTACTGCGGTTGCCAGTTCTGTTTCGGGCCCTACTTATACTGCTCTGTGGGGCGGGGACGAAGAGTCAGGGGCTGAGGAG
>gene=chr13_111365420-111365625; species=bosTau
CCGCCCG----CCCCGAGAGGACGCGGGTTTCCAGTAGTGAG-------------------------------------------------------------------------------------------------------------------------------------------------------------------
>gene=chr13_111365420-111365625; species=calJac
CTTCCTTCCGCCTCCCAGAGGACTTGGGTTTCTAGTAGTAAGAATCCGGGGGGCGTTACCTATGGTCTCCCCGCCTCTTCTTCGTCCTGATTGGGCTGTCAAA-TGAGGGTCGCAAGTGGATTGGCTACCGCGGTTGCCAGTTGTATTTCAGGCCGTACTTATACAGCGCTGTGGGGCGGGGACGGAGAGTCAGGGGCTGAGAAA
>gene=chr13_111365420-111365625; species=canFam
TCTCTCCCCGCCCCCC-CGGGACGCGGGTTTCTCCTAGTAGGAGCCCGGGAGGAGTTATCCGCGCTCGCCCCGC--CCCCTCCGCCTTGATTGGCGCGCCGAGGTGGGGGCGACCAGGGGATTGGGCCTCGGCCTTGCCAG-TCCGCTTCGGGCCTTACTTATgccccgcggggcggcggggcggcAGAGTGAGGGGTTGGTGCG
>gene=chr13_111365420-111365625; species=equCab
-------------------------------------------------------------------------------------------------------------------------------------------------------------------------------------------------------------
>gene=chr13_111365420-111365625; species=gorGor
CTTCCTTCCGCCTCCTGGAGGACTTGGGTTTCTAGTAGTAAGAGTCCGGGGGGCATTACTCACGGTCTCCCCGCCTCCTCTTCATCGTGATTGGGCTGTCAAAGTGATGTTGGCAAGTAGATTGGCTACTGCGGTTGCCAGTTCTGTTTCGGGCCCTACTTATACCGCGCTGTGGGGCGGGGACG----GTCAGGGGCTGAGGAG
>gene=chr13_111365420-111365625; species=panTro
CTTCCTTCCGCCTCCCGGAGGACTTGGGTTTCTAGTAGTAAGAGTCCGGGGGGCATTACTCACGGTCTCCCCGCCTCCTCTTCATCGTGATTGGGCTGTCAAAGTGATGTTGGCAAGTAGATTGGCTACTGCCGTTGCCAGTTCTGTTTCGGGCCCTACTTATACTGCGCTGTGGGGCGGGGACGAAGAGTCAGGGGCTGAGGAG
>gene=chr13_111365420-111365625; species=papHam
CTTCCTTCCGCCTCCCGGAGGACTT-GGTTTCTAGTAGTAAGAGTCCGGGGGGCATTACTCACGGTCTCCCCGCCTCCTCTTCATCTTGATTGGGCTGTCAAAGTGAGGTTGGCAAGTGGATTGGCTACTGTGGTTGCCAGTTCTGTTTCGGGCCATACTTATACCGCGCTGTGGGGCGGGGACGAAGAGTCAGGGGCTGAGGAG
>gene=chr13_111365420-111365625; species=ponAbe
GTTCCTTCCGCCTCCCGGAGGACTTCGGTTTCTAGTAGTAAGAGTCCGGGAGGTATTACTCACGGTCTCCCCGCCTCCTCTTCATCGTGATTGGGCTGTCAAAGTGAGGTTGGCAAGTAGATTGGCTACTGCGGTTGCCAATTGTGTTTCGGGCCCTACTTATACCGCGCTGTGGGGCGGGGACGAAGAATCAGGGGTTGAAGAG
>gene=chr13_111365420-111365625; species=rheMac
CTTCCTTCCGCCTCCCGGAGGACTTGGGTTTCTAGTAGTAAGAGTCCGGGGGGCATTACTCACGGTCTCCCCGCCTCCTCTTCATCTTGATTGGGCTGTCAAAGTGAGGTTGGCAAGTGGATTGGCTACTGTGGTTGCCAGTTCTGTTTCGGGCCATACTTATACCGCGCTGTGGGGCGGGGACGAAGAGTCAGGGGCTGAGGAG
>gene=chr5_32313193-32313476; species=hg19
CATCACGTCAGGAGAGTTTGACCCGCCGAGATTCACCACCTTCCTGCGGCAGAGCCCGCCCTCATGCTTTCTCTGATTGGCCCGAGGCGCTGCCGGCCGAACCCCGCTCCCAACCCATTCTTGAGTGCACTTGGAGAGATGTTTCCTCCAACCAATCCAGAGAGCGTTCTCTCCGGACTTTCCAACGATTGGATGGCGAGGATAAAACCGTCGTCCAATGATCCTGCAGTCACCAAGTTGTCGTTAGCAGGGGTTCACGGCAGTCGTTTTCTTCCGTTTGCTT
>gene=chr5_32313193-32313476; species=bosTau
CGTCGCGACAGGAGGATCTGACCTTC--AGATAGGCTCCCCTTTTGCGGCCAAGCCCGCCCCT-TGCGTTCTCTGATTGGCCAAAAGCTCTGCCGGCCGCG-CCCACGCCAAGCCCCTCCTTGAATGAACCTGGAGGGATGTTTTCTCTGACCAATCC--AGAGCGTTCTCTCCAGATTCCCCGGCGATTGGATAGCAAGAATGTCGCCGTCGCCCAGTGATCCAGCAGTCACTAAGTTGT---GAGCGTTGGTTCACTGCAGT-----TCTCTTTCCTC---
>gene=chr5_32313193-32313476; species=calJac
A--TACGGC-GGAGGGTCTGACTCGCCGAGATTCACCACCTTCCTGCGGCACAGCCCGCCCTCATGCTTTCTCTGATTGGCCAGAGGCGTTGCCGGCTGAA------------CCCCTTCTTGAACGAACCTGGAGAGATGTTTCCTCTAACCAATCCAGACAGCGTTCTCTCCGGACTTTTCGACGATTGGAT-----GGATGTCACCGTCGTCCAATGATCCTGCAGTCACCAAGTTGTCGTGAGCTGTGGTTCACCGCAGTCATTTTCTTCCTTTTGCTT
>gene=chr5_32313193-32313476; species=canFam
CGCCGCCGCAGGCGCGTCGCACCTTCGGGGATTGGCTCC-------GGGCAAAGCCCGCCCC--CGCGCCCTCTGATTGGGCAGGCGCGCCGCCGGCCTAG-CCCGCGCCGAGCTACCTCTTGAATGAACCGGGAGAGAGGTTTCC-CGGGCCAATCCCGAGAGCGCTCCCTCCGGACTCCGCGGCGGTTGG-CGGCAGGGGCGGCGCTGCGGGCCAATGATGCTGCGGTCGCTGAGCTGC---GAGCCGCGGTGCCCGGCCGTTCTCCTCTCCTCGTTG---
>gene=chr5_32313193-32313476; species=equCab
CGTCGCGACCGGCCGGTTTGTCCTTCCGAGATAGGCTCCCCTCTTGCGGCAAAGCCCGCCCCT-TGCGTTCTCTGATTGGCCAGAAGCGCTGCCGGCCGAG-CCCGCGCCAAACCCCTTCTTGAACGAACGTGGAGAGATGGTTCTTCTGACCAATCCAGAGAGCGTTCTTTCCGGACTCCCCGGCGATTGGATAGCAAGAATGTCACCGTCGTCCAATGATCCTGCGGTCACTAAGTTGT---GAGCAGT-GTTCCTTGT----------------------
>gene=chr5_32313193-32313476; species=gorGor
CATCACGTCAGGAGAGTTTGACCCGCCGAGATTCACCACTTTCCTGCGGCAGAGCCCGCCCTCATCCTTTCTCTGATTGGCCCGAGGCGCTGCCGGCCGAAACCAGCTCCCAACCCATTCTTTAGTGCACTTGGAGAGATGTTTCCTCCAACCAATCCAGAGAGCGTTCTCTCCGGACTTTCCAACGATTGGATGGCAAGGATAAAACCGTCGTCCAATGATCCTGCAGTCATCAAGTTGTCGTTAGCAGTGGTTCACGGCAGTCGTTTTCTTCCCTTTGCTT
>gene=chr5_32313193-32313476; species=panTro
CATCACGTCAGGAGAGTTGGACCCGCCGAGATTCACCACCTTCCTGCGGCAGAGCCCGCCCTCATGCTTTCTCTGATTGGCCCGAGGCGCTGCCGGCCGAACCCCGCTCCCAACCCATTCTTGAGTGCACTTGGAGAGATGTTTCCTCCAACCAATCCAGAGAGCGTTCTCTCCGGACTTTCCAACGATTGGATGGCGAGGATAAAACCGTCGTCCAATGATCCTGCAGTCACCAAGTTGTCGTTAGCAGTGGTTCACGGCAGTCGTTTTCTTCCCTTTGCTT
>gene=chr5_32313193-32313476; species=papHam
C-TCCCG-CAGGAGGGTCTGACCCGCGGAGATTCACCACCTTCCTGCGGCAAAGCCCGCCCTCATGCTTTCTCTGACTGGCCAGAGGCGTTGCCGGCCGAACCCCACGCCCAACCCCTTCTTGAGTGAGTTTGGAGAGATGTTTCCTCTAACCAATCCAGAGAGGTTTCTCTCCGGACTTTCCGACGATTGGGTGGCGAGGATATAACCGTCGTCCAATGATCGTGCAGTCACCAAGTTGTCGTTAGCAGTGGTTCACGGCAGTCGTTTTCTTCCTCTTGCTT
>gene=chr5_32313193-32313476; species=ponAbe
CATCACGGCAGGAGAGTTTGACCCGCCGAGATTCACCGCCTTCCTGCGTCAAAGCCCGCCCTCATGCTGTCTCTGATTGGCCCGAGGCGTTGCCGGCCGAAACCCGCTCCCAACCCATTCTTGAGTGCACTTGGAGAGATGTTTCCTCCAACCAATCCAGAGAGCGTTCTCTCCGGACTTTCCAACGATTGGATGGCGAGGATAAAACCGTCGTCCAATGATCCTGCAGTCACCAAGTTGTAGTTAACAGTGGTTCACGGCAGTCGTTTTCTTCTTTTTGCTT
>gene=chr5_32313193-32313476; species=rheMac
C-TCCCG-CAGGAGGGTCTGACCCGCCGAGATTCACCACCTTCCTGCGGCAAAGCCCGCCCTCATGCTGTCTCTGACTGGCCAGAGGCGTTGCCGGCCGAACCCCGCGCCCAACCCCTTCTTGAGTGAGTTTGGAGAGATGTTTCCTCTAACCAATCCAGAGAGGTTTATCTCCGGACTTTCCGGCGATTGGATGGCGAGGATATAACCGTCGTCCAATGATCGTGCAGTCACCAAGTTGTCGTTAGCAGTGTTTCACGGCAGTCGTTTTCTGCCTTTTGCTT
>gene=chr5_34915586-34915897; species=hg19
CTCCGAGGAACCGCGGAGGAAGTGAAGCCAGTCCCGCCACTCTTCAGACCGGCCCTCCACCTCGGCCACCGTCACCACAGAGCTGAAGGAGGCCTAGAGAGCCGCGCGTGCCGCGCCACCGAGACCGGAAGGAGGCGGCACAGACCTGGAGGACGACCGCGGAGCTGAGCGCTTAGAGCCGCCGAACCATAGAGATCGGAAATAGGAGCGAGCGGCAGCGCCGGAAAGGAGGCCAAGAGCGCGGGCGGCGAGGCAAGATGGCGGCAACCAAGAGGAAACGGCGTGGAGGCTTTGCAGTTCAGGCGAAGAAG
>gene=chr5_34915586-34915897; species=bosTau
-TCTAGAAAACTGCGGAAGAAGTGGAACGGCTCCCGCCACTCTTCAGATTTGCCGGTCACCTCGGCCACCGTCACCACAGAGATAGAAGAGGCCTAGAGAGCCGACCGGGCCGTACCATAAAGACGGGAAAGAGGCACCATAGAGC---TGCAGGACTGTGGAGC-------TGGGGGC--CGGGACCATAGAGACGGGAAGGCGGAGCGAGCGGCAGAGCCGGAAGGAAGGCCCAGAGCGAAGGCG-CGGAGCAAGATGGCAGCGACCAAGAGGAAACGGCGTGGAGGCCTGGCGGTTCAGGCGAAAAAG
>gene=chr5_34915586-34915897; species=calJac
CTCCGAAAAACCGCGGAAGAAGGGAAGCGGGTCCCGACACTTTTCAGCTCGGCCCTCCACCTCGGCCACCGTCACCATGGAGCGGAACGAATCCTAGAGAGCCAAGCGTGCAGCGCCTCCAAGACCGGAAGCAGGCACCACCGAGCTGGAGGACGACCGCTGAACCGAGCGCTTAGAGCCGCCGAACCATAGAGATCGGAAAAGGGTGCGAGCGGCAACACCGGAAAGAAGGCCAAGAGCGCAGGCGGCGAGACAAGATGGCGGCAACCAAGAGGAAACGGCGTGGAGGCTTGGCAGTTCAGGCGAAGAAA
>gene=chr5_34915586-34915897; species=canFam
ctccgggcagccggggAGGAAAC-GCTCGGCTCCCGCCGCTCTTCAGACCCGACGGCCACCTCGGCCACCGTCACCACAGAGCTGGAGGCGGCCTAGAGCGCCGCGCCTGTCCTAC--CGGAGACCGGAAGAGCCTACCACCGCGCCG--GGGGGACTACGGGGCCCGGCG--------CAAAGCACCATAGAGATCGGAAAGGGGAGCGAGCGGCCGCGCCGGAAGGAAAGCCGAGACCGAAGGCGACCGGGCAAGATGGCGGCGGCCAAGAGGAAGCGGCGTGGAGGCCTGGCGGTTCAGGCCAAGAGA
>gene=chr5_34915586-34915897; species=equCab
-TCCGGGAAAACCAGGAGGAAGTGGAGCGGCTCCCGCCACTCTTCGGACCAGCAAGCCACCTCGGCCACCGTCACCACAAAGCTCCCGA-GGCCTAGAGAGCCGAGCGTACACTACCACAGAGACCGGAAAGAGGCACCATAGAGCTGAAGGATGACCACAGAGCC-GGCG--------CACGCTACCATAGAGATCGGAAAGGGGAGCGAGCGGCTGAGCCGGAAGGAAGGCCGAGAGCGAAGGCGGCAAGGCAAGATGGCGGCGATCAAGAGGAAACGGCGTGGAGGCTTGGCGGTTCAGGCGAAGAAA
>gene=chr5_34915586-34915897; species=gorGor
CTCCGAGGAATCGCGGAGGAAGTGAAGCCTATCCCGCCACTCTTCAGACCGGCCCTCCACCTCGGCCACCGTCACCACAGAGCTGAAGGAGGCCTAGAGAG-CGCGCGTGCCGCGCCACCGAGACCGGAA-GAGGCGGCACAGACCTGGAGGACGACCGCGGAGCTGAGCGCTTAGAGCCGCCGAACCATAGAGATCGGAAATAGGAGCGAGCGGCAGCGCCGGAAAGGAGGCCAAGAGCGCG-GCGGCGAGGCAAGATGGCGGCAACCAAGAGGAAACGGCGTGGAGGCTTTGCAGTTCAGGCGAAGAAG
>gene=chr5_34915586-34915897; species=panTro
CTCCGAGGAATCGCGGAGGAAGTGAAGCCAGTCCCGCCACTCTTCAGACCGGCCCTCCACCTCGGCCACCGTCACCACAGAGCTGAAGGAGGCCTAGAGAGCCGCGCGTGCCGCGCCACCGAGACCG----------------------------------------------------------------------------------------------------------------------------------------------------------------------------------------
>gene=chr5_34915586-34915897; species=papHam
CTCTGAGAAATCGCGTAGAAAGTGGAGCCGGTCCCGCCACTCTTCAGACCTGCCCTCCACTTCCGCCACCGTCACCACAGAGCTGAAGGAGGCCTAGAGAGCCGCGCGTGCAGCGCCGCTGAGACCGGAAGGAGACACCGCAGACCTGGAGGACAACCGCGTAGCTGAGCGCTTAGAGCCACCGAACCATAGAGATCGGAAAGAGGAGCGAGAGGCAACGCCGGAAAACAGGCCAAGAGCGCAGGCAGTAAGGCAAGATGGCGGCAACCAAGAGGAAACGGCGTGGAGGCTTGGCAGTGCAGGCGAAGAAG
>gene=chr5_34915586-34915897; species=ponAbe
CTCCGAGAAATCGCGGAGAAAGTGAAGCCAGTCCCGCCACTCTTCAGACGGGCCCTCCACCTCAGCCACCGTCACCACAGAGCTGAAGGAGGCCTAGAGAGCCGCGCGTGCCGCG---CCGAGACCGGAAGGA---------------------------GGAGCTGAGCGCTTAGAGCCGCAGAACCATAGAGATCGGAAATAGGAGCGAGCGGCAGCGCCGGAAAGGAGGCCAAGAGCGCGGGCGGCGAGGCAAGATGGCGGCAACCAAGAGGAAACGGCGTGGAGGTTTTGCAGTTCAGGCGAAGAAG
>gene=chr5_34915586-34915897; species=rheMac
CTCTGAGAAATCGCGTAGGAAGTGGAGCCGGTCCCGCCACTCTTCAGACCTGCCCTCCACTTCCGCCACCGTCACCACAGAGCTGAAGGAGGCCTAGAGAGCCGCGCGTGCAGCGCCACTGAGACCGGAAGGAGACACCGCAGACCTGGAGGACAACCGCGTAGCTGAGCGCTTAGAGCCACCGAACCATAGAGATCGGAAAGAGGAGCGAGAGGCAACGCCGGAAAACAGGCCAAGAGCGCAGGCAGTAAGGCAAGATGGCGGCAACCAAGAGGAAACGGCGTGGAGGCTTGGCAGTGCAGGCGAAGAAG
>gene=chr5_108063821-108064113; species=hg19
AGCCTGCTGGAACCCCGCTCCTCGCTGCAGACGCCGTTCCGCCTGAGGACAGTACTCGGGCATGGGGAGTCAGGTGCCCGCCACAGGAACGCAAGAGACCGCGCCGGACCAGCGAAAAAGCTCCATGCTCTCCTGGTTTTCCAACCCGACGCCGCGGCCTGCGGCCACTCTAGGACGCCGGAGGGTCCTCCTCTCAGTGGTTGGGGCTGGGCCGCCCTGCGCCGGGAGCCGCCCACCTTCGGGCTGGGCCGGGCCTGGCCAGAGTCTGGGCTAAGCGCAGGGCCTGCATGAA
>gene=chr5_108063821-108064113; species=bosTau
AACAG-GCGGAACCCGACTCCTC--AGAGGGAGCCGCCCCGCCTGGGCGTCGCCACCTGACGAGAGGACTCGGGGCCAGCGTCCCCGAGCGAAAGACCGCCGCTCAGACCCGCGAGACTAGCCCCA----------GACCCCGGCCCAGCGCCGCTGCCCGCGGCCGCTCTAGGACGCCGGAGGCACCGCCGCTCTGTGGTTGGGGCCGGGCCGACCCCCGCCGGGA-CCGCCCACTTTCGGGCGTGTGTCGACCCGGCT-----GTGCGCGAGACACAGGCCCGGGCTAAT
>gene=chr5_108063821-108064113; species=calJac
AGCAGGCTGGAACCCCGCTCCTCGCCACAGACGCCGTTCTGCCAGAGGGCCGCACTC-AGCGTAGGGAATCAGGTGAGGGCTCCTGGAACGCAGGAGACCGCGCGGGACCGCAAAAGCGGCCTCAGGCACTCGGTGTTCTCCAACCCGGCCCCGCGGCCTGCGGCCGCTCTAGGACACCAAA-GGTCCTCTTCTCGGTGGTTGGGACTGGGCCGCCCCGCGGCGGGAGCAGCCTACCTCTGGGCTGGGCGGGGCCTGGCCGGAGT---------------------------
>gene=chr5_108063821-108064113; species=canFam
-------------------------------------------------------------------------------------------------------------------------------------------------------------------------CTGGGGGACCGGGGGCTGCCCACCTGGGGGGAGGGGAGGGGGCCGCCCAGCACCGGGGGCCGCCCACCTT-------GGCCTGGCCGGAGT-----cccggcg-----ctggccccg--ccgc
>gene=chr5_108063821-108064113; species=equCab
GGCAGGCGGTGGTCCCGCGCCTC--GAGGGAAGCCGCTCCGCCTGAAGGCCGCACCCCGGCGGGGAGACTCGGGTTTCACTCCCCGGAACGCACGAGGCTCCCCGGGAC--------CCCGCTCCG----------ACTC-CCGCCAGGCGCCGCTCCCCGTGGCCGCTCTAGGACGCTGGAGGCGCGTCCTCTCGGTGCAGGGGC-TGGGCGACCC---GCGGGGAGCCGGCCTCCTTTGGGCCGGGCCTGGCCGG-GT-----CCGGGCAAGTT-CAGGCCCGG--GGTT
>gene=chr5_108063821-108064113; species=gorGor
AGCCTGCTGGAACCCCGCTCCTCGCTGCAGACGCCGTTCCGCCTGAGGACAGTACTCGGGCATGGGGAGTCAGGTGCCCGCTACAGGAACGCAAGAGACCGCGCGGGACCAGCGACACAGCTCCATGCTATCCTGGTTTTCCAACCCGACGCCGCGGCCAGCGGCCACTCTAGGACGCCGGAGGGTCCTCCTCTCAGTGGTTGGGGCTGGGCCGCCCTGCGCCGGGAGCCGCCCACCTTCGGGCTGGGCCGGGCCTGGCCAGAGTCTGGGCTAAGCGCAGGCCCTGCATGAA
>gene=chr5_108063821-108064113; species=panTro
AGCCTGCTGGAACCCCGCTCCTCGCTGCAGACGCCGTTCCGCCTGAGGACAGTACTCGGGCATGGGGAGTCAGGTGCCCGCTACAGGAACGCAAGAGACCGCGCGGTACCAGCGAAACAGCTCCATGCTCTCCTGGTTTTCCAACCCGACGCCGCGGCCTGCGGCCACTCTAGGACGCCGGAGGGTCCTCCTCTCAGTGGTTGGGGCTGGGCCGCCCTGCGCCGGGAGCCGCCCACCTTCGGGCTGGGCCGGGCCTGGCCAGAGTCTGGGCTAAGCGCAGGCCCTGCAGGAA
>gene=chr5_108063821-108064113; species=papHam
AGCCGGCTGGAACCCCGCTGCTCGCTGCAGACGCCGTTCCGCCTAAGGACAGTACTCGGGCGTGGGGAGTCAGGTGTCCGCTACTGGAACGCAGGAGACGGCGCGGGACCAGCGAAGCGGCTCCAAACACTCCGAGTTCTCCATCCCGACGCCGCGGCCTGTGGCCGCTCTAGGGCGCCGGA-GGTCCTCCTCTCCGTGGTTGGGGCGGGGCCGCCCCCGACCCGGAGCCGCCCACCTTTGCGCTGGGCCGGGCCCGGCCCAAGTCTGGGAGAGGCGCAGGCCCCGCCTGAA
>gene=chr5_108063821-108064113; species=ponAbe
AGCCGGCTGGAACCCCGCTCCTCGCTGCAGACGCCGTTCCGCCTGAGGACAGTACTCGGGAATGGGGAGTCAGCTGCCAGCTACAGGAACGCAAGAGACCGCGCGGGACCAGCGAAGCGGCTCCTTGCATTCCAGGTTCTCCAATCCGACGCCGCGGCCTGCGGCCACTCTAGGGCGCTGGAGGGTTCTCCTCTCAGTGGTTGGGGCTGGGCCGCCCCGCGCCGGGAGCCGCCCACCTTCGGGCTGGGCCGGGCCTGGCCAGAGTCTAGGCTAAGCGCAGGACCTGCATGAA
>gene=chr5_108063821-108064113; species=rheMac
AGCCGGCTGGAACCCCGCTGCTCGCTGCAGACGCCGTTCCGCCTAAGGACAGTACTCGGGCGTGGGGAGTCAGGTGTCCGCTACTGGACCGCAGGAGACGGCGCGGGACCAGCGAAGCGGCTCCAAACACTCCGAGTTCTCCATCCCGACGCCGCGGCCTGTGGCCGCTCTAGGGCGCCGGA-GGTCCTCCTCTCCGTGATTGGGGCTGGGCCGCCCCCGACCCGGAGCCGCCCACCTTTGCGCTGGGCCGGGCCTGGCCCAAGTCTGGGAGAGACGCAGGCCCTGCCTGAA
>gene=chr5_133747525-133747771; species=hg19
GCCGCCTCGCCACCGACCATGGTGCCCGCCGCAGCCGAGGACCGGATAGCCCGCCGCCTTCCCGACGCGCACTGCGCCACCGCCTGCCGGCCAGAGGGGCCCCATCAGCGCACGACTGCTCCAGAAGACCAACCTGGAGCGCCCTCGCCCGGAGCGGCGGCCTGCGGGGGCACAGAGCGGCTCCTGGCTCCTCAGACCGCCGCAGCCCGTGGCTCCTGCCCTGGGTCTACCCAGGGCTACAAGGGT
>gene=chr5_133747525-133747771; species=bosTau
GCCGCCTCGCCACCCACCATGGCGCCCTCCACCGCTAAGGGCCGGACCGCCCACTGCCTTCCCGACATGCACTGCGCCACCTCTCTGCGGCTAGAGGAGCACCGGCGGCGCGCGACTGCGCAGGAGGATTGGTCTGGAGCGCCCTCGGCGGGCGCGGCGGCCT----CATCC---AGCCCGAACCGGCACCTCAGACT--TGCAGC-CGGCGCCTCTGGAGTGGCTCTACCTCAGGCCTCAAGGGC
>gene=chr5_133747525-133747771; species=calJac
GCCGCCTCGCCACCGACCATGGTGCCAGCCACAGCCCAGGACCGGATAGCCCGCCGCCTTCCCGACGAGCACTGCGCCACCGCCTGCCGGCCAGAAGGGCCCTGTCAGCGCACGACTGCTACAGAAGACCAACCTGGAGCGCCCTCGCCCGGAGCGGCGGCTTATGGGGGCACAGAGTGGCTCCTGGCTCATCAGATTACCGCAGCCCGTGGCGCCTGCCCTGGGTCTACCCAAGGCTGCAAGGGC
>gene=chr5_133747525-133747771; species=canFam
GCTGCCTCGCCACCCACCATggcgcccgccgccgccgagggccgcgccgcccgccgccTTCCCGACTCGCACCGCGCCGCCTCCGCGCCGCTAGAGGGACCCCGGCGGCGCGCGACTGCTCCGGAGGACCGGCCTGGAGCGCCCTCCGCGGGACCGGCGGCCT----CGCC---------GGCTCGCCCGCTCAGACCTCCCCAGCCTGCGGCGCCTGGCGTGCATCTTCTGCGGTAGGCA-GGCC
>gene=chr5_133747525-133747771; species=equCab
GCCGCCTCGCCACCTACCATAGCGCCCTCAGCCGCCGAGGGCCGCACTGCCCGCCGCCTTCCCGACTCGCACTGCGCCATCTCCCGGCGGCTAGAGGGGCGCGGGCGGCGCGCGACTGCTCCGGAAGACCGGCCTGGAGCGCCCTCGCCTGGAGCGGCGGCCC----AGCC---------CAACCGCCCTCACGAACCTCCGCAGCGGACGGCGTCTGGCTTGGGTCTACC-CAGGCCGCAGGGGC
>gene=chr5_133747525-133747771; species=gorGor
GCCGCCTCGCCACCGACCATGGTGCCCGCCGCAGCCGAGGACCGGATAGCCCGCCGCCTTCCCGACGCGCACTGCGCCACCGCCTGCCGGCCAGAGGGG-CCCGTTAGCGCACGACTGCTCCAGAAGACCAACCTGGAGCGCCCTCGCCCGGAGCGGCGGCCTGCGGGGGCACAGAGCGGCTCCTGGCTCCTCAGACCGCCGCAGCCCGTGGCTCCTGCCCTGGGTCTAC-CAGGGATACAAGGGT
>gene=chr5_133747525-133747771; species=panTro
GCCGCCTCGCCACCGACCATGGTGCCCGCCGCAGCCGAGGACCGGATAGCCCGCCGCCTTCCCGACGCGCACTGCGCCACCGCCTGCCGGCCAGAGGGGCCCCGTCAGCGCACGACTGCTCCAGAAGACCAACCTGGAGCGCCCTCGCCCGGAGCGGCGGCCTGCGGGGGCACAGAGCGGCTCCTGGCTCCTCAGACCGCCGCAGCCCGTGGCTCCTGCCCTGGGTCTACCCAGGGCTACAAGGGT
>gene=chr5_133747525-133747771; species=papHam
GCCGCCTCGCCACCGACCATGGTGCCCGCCGCAGCCGAAGACCGGATAGCCCGCCGCCTTCCCGTCGCGCACTGCGCCACCACCTGCCAGCCAGAGGGGCCCCGTCAGCGCACGACTGCTCCAGAAGACCAGCCTGGAGCGCCCTCGCCCGGAGCGGCGGCCTGCGGGGGCACAGAGCGGCTCCTGGCTCCTCAGACCGCCGCAGCCCGCGGCGCATGCCCTG----------GGGCTGCAAGGGC
>gene=chr5_133747525-133747771; species=ponAbe
GCCGCCTCGCCACCGACCATGGTGCCCGCCGCAGCCGAGGACCGGATAGCCCGCCGCCTTCCCGACGCGCACTGCGCCACCGCCTGCCGGCCAGAGGGGCCCCGTCAGCGCACGACTGCTCCAGAAGACCAACCTGGAGCGCCCTCGCCCGGAGCGGCGGCCTGTGGGGGCACAGAGCGGCTCCTGGCTCCTCAGACCGCCGCAGCCCGTGGCGCCCGCCCTGGGTCTACCCAGGGCTACTAGCGC
>gene=chr5_133747525-133747771; species=rheMac
GCCGCCTCGCCACCGACCATGGTGCCCGCTGCAGCCGAAGACCGGATAGCCCGCCGCCTTCCCGTCGCGCACTGCGCCACCACCTGCCAGCCAGAGGGGCCCCGTCAGCGCACGACTGCTCCAGAAGACCAGCCTGGAGCGCCCTCGCCCGGAGCGGCGGCCTGCGGGGGCACAGAGCGGCTCCTGGCTCCTCAGACCGCCGCAGCCCGCGGCGCATGCCCTGGGTCTACCCAGGGCTGCAAGGGC
>gene=chr5_139780955-139781466; species=hg19
CATCACTTCAGCAGTCATTTTATTCAGAAGTGGAAATTTCCCGGCCCTTTCCCGTCACCTCAGATGAGGGCGGGATCAATGGTACTCCCACAGGCCAATTGTACCACGCGACGTCCCGCGACAAAGTGACCGACACTTTATGGCGCCAATGAATTCTCCCATTGTTCGGGGTCACTATGACTGACCACAAGGCCAACTAATCCACTTTAAGGTCGTGACGCGATAGTCAGGCGGGTTGGCCAATAGACATAGGAAAAGAGCGGAAGTCAGCTGGTGAAGAGTGGGAGGCGGGTGTTCGCAACCGCCTAGGCCTGCGCGGGTCAACGCAGCTTGGCGGCTGCGAGCCAGCGAGCGGCGCGTGACGAAGAGCCTGAGCGACGGGTCACTTTGGCCAATGATCTGCAGCCGCCAGGGTATTGCAGCCAGTGGCGAGTCGAGGGGGCGGGAGGCAGCAGGTTAGGCAGTGAGAAGTTAGTGGCGCTGCTGGGACGGGGGAAAGGAGACGCTTCTT
>gene=chr5_139780955-139781466; species=bosTau
CGTCACTGCAGCCGTCATTTTAATCAAGAGTGGAAATTCCCCAACCCTTTCCCGTCACCTCAGATGGGGGCGGGATGAATGGTATCCTTACTGACCAATTGTACCACGCGACGTCCTGTGACAAAGTGACCGACACTTTATGTCGCCAATGAAGTTTCCCATTGTCTGGGGTCACTGTGACTGACCACAAGGCCAACTAATCCACTTTAAGGTCGTGAGGCGATAGTCAGAGAGACTGGCCAATAGACATAGAAAAAGACCGGAAGTCGGCGCGTGGGGAATAGGAGGCGGGTGTTCGCAACCGCCTAGGCCTGCGCTGGTCAACGCAGCTTGAGGGCCTCGAGCCAGCGAACAGCGCGTGACGAAGAGCCTGAGCGACGGGTCACTTTGACCAATGATCTGCAGCCGCTGGGGAGCTGCAGCCAGTGGCGAGTGTGCGGGGCGGGAGGCAGCAGGTTAGGCAGTGAGAAGTTAGTGGCGCTGCTGGGACGGGGGGAAGGAGACGCTTCTT
>gene=chr5_139780955-139781466; species=calJac
CGTCACTTCAGCAGTCATTTTATTCAGAAGTGGAAATTTCCCGGCCCTTTCCCGTCACCTCAGATGAGGGCGGGATAAATGGTACTCTCACTGACCAATTGTACCGCGCGACGTCCCGCGACGAAGTGACCGACAC-TTATGGCGCCAATGAATTCTCCCATTGTTTGGGGTCACTGTGACTGATCACAAGGCCAACTAATCCACTTTAAGGTCGTGACGTGATAATCAGAGGGTTTGGCCAATAGACATAGGAAAAGACCGGAAGTCGGCTCGTGAGGGGTGGGAGGCGGGTGTTAGCAACCGCCTAGGCCTGCGCGGGTCAACGCAGCTTGGCGGCAGCGAGCCAGCGAGCGGCGCGTGACGAAGAGCCTGAGCGACGGGTCACTTTGGCCAATGATCTGCAGCCGTCAGGAAGTTGCAGCCAGTGGCGAGTCGAGGGGGCGGGAGGCAGCAGGTTAGGCAGTGAGAAGTTAGTGGCGCTGCTGGGACGGGGTAAAGGAGACGCTTCTT
>gene=chr5_139780955-139781466; species=canFam
CGTCACCTCTGCCGTAATGTTAATCACAAGTGGAAATTCCCCAACCCTTTCCCGTCACCTCAGATGGGGGCGGGAAGAATGGTACTATTGCGGGCCAATTGTACCACGCGACGTCCTGTGACAAAGTGATCGACGCTTTATGGCGCCAATGAAGCCTCTCATTGTCATGGGTCACCGTGACTGACCACAAGACGAACTAATCCACTTTAAGGTCGTGACGCGATAGTTAGGGACGTTGACCAATAGACGTAGAAAAAGACCGGAAGTCGGCGCGTGGGGTCTGGGAGGCGGGTGTTCACAACCGCCTAGGCCTGCGCGGGTCAACGCAGCTTGGGGGCCGCGAGCCAGCAAGCGGCGCGTGACGAAGAGCCTGAGCGACGGGTCACCTTGGCCAATGATCTGCAGCCGCTGGGGGGCTACAGCCAGTGGCGAGTGTGGGGGGCGGGAGGCAGCAGGTTAGGCAGTGAGAAGTTAGTGGCGCTGCTGGGACGGGGGGAAGGAGAAGCTTCTT
>gene=chr5_139780955-139781466; species=equCab
CATCAGCTCAGCCGTCATTTTAATCAGAAGTGGAAATTCCCCAACCCTTTCCCGTCACCTCAGACGGGGGCGGGATAAATGGTATTCTTACCGGCCAATCGTACCGCGCGACGTCCTGTGACAAAGTGACCGACACTTTATGGCGCCAATGAAGTCTCCCATTGTCAGGGGTCGCTATGAGTGACCACAAGGCCAACTAATCCACTTTAAGGTCGTGACGCGACAGTCTGAGAGCTTGACCAATAGACGTAGAAAGAGACCGGAAGTTGGCGCGTGGGGAGTAGGAGGCGGGTGTTCACAACCGCCTAGGCCTGCGCGGGTCAACGCAGCTTGGGGGCCGCGAGCCAGCGAGCGGCGCGTGACGAAGAGCCTGAGCGACGGGTCACCTTGTCCAATGATCTGCGGCCGCTGGGGAGCTGCAGCCAGTGGCGAGTGTCGGGGGCGGGAGGCAGCAGGTTAGGCAGTGAGAAGTTAGTGGCGCTGCTGGGACGGGGGGAAGGAGACGCTTCTT
>gene=chr5_139780955-139781466; species=gorGor
CATCACTTCAGCAGTCATTTTATTCAGAAGTGGAAATTTCCCGGCCCTTTCCCGTCACCTCAGATGAGGGCGGGATCAATGGTACTCCCACAGGCCAATTGTACCACGCGACGTCCCGCGACAAAGTGACCGACACTTTATGGCGCCAATGAATTCTCCCATTGTTCGGGGTCACTATGACTGACCACAAGGCCAACTAATCCACTTTAAGGTCGTGACGCGATAGTCAGGCGGGTTGGCCAATAGACATAGGAAAAGAGCGGAAGTCAGCTGGTGAAGAGTGGGAGGCGGGTGTTCGCAACCGCCTAGGCCTGCGCGGGTCAACGCAGCTTGGCGGCTGCGAGCCAGCGAGCAGCGCGTGACGAAGAGCCTGAGCGACGGGCCACTTTGGCCAATGATCTGCAGCCGCCAGGGTATTGCAGCCAGTGGCGAGTCGAGGGGGCGGGAGGCAGCAGGTTAGGCAGTGAGAAGTTAGTGGCGCTGCTGGGACGGGGGAAAGGAGACGCTTCTT
>gene=chr5_139780955-139781466; species=panTro
CATCACTTCAGCAGTCATTTTATTCAGAAGTGGAAATTTCCCGGCCCTTTCCCGTCACCTCAGATGAGGGCGGGATCAATGGTACTCCCACAGGCCAATTGTACCACGCGACGTCCCGCGACAAAGTGACCGACACTTTATGGCGCCAATGAATTCTCCCATTGTTCGGGGTCACTATGACTGACCACAAGGCCAACTAATCCACTTTAAGGTCGTGACGCGATAGTCAGGCGGGTTGGCCAATAGACATAGGAAAAGAGCGGAAGTCAGCTGGTGAAGAGTGGGAGGCGGGTGTTCGCAACCGCCTAGGCCTGCGCGGGTCAACGCAGCTTGGCGGCTGCGAGCCAGCGAGCGGCGCGTGACGAAGAGCGTGAGCGACGGGTCACTTTGGCCAATGATCTGCAGCCGCCAGGGTATTGCAGCCAGTGGCGAGTCGAGGGGGCGGGAGGCAGCAGGTTAGGCAGTGAGAAGTTAGTGGCGCTGCTGGGACGGGGGAAAGGAGAAGCTTCTT
>gene=chr5_139780955-139781466; species=papHam
CATCACTTCAGCAGTCATTTTATTCAGAAGTGGAAATTTCCCGGCCCTTTCCCGTCACCTCAGATGAGGGCGGGATGAATGGTACTCTCACAGGCCAATTGTACCACGCGACGTCCCGCGACAAAGTGACCGACACTTTATGGCGCCAATGAGTTCTCCCATTGTTTGGGGTCACTATGACTGACCACAAGGCCAACTAATCCACTTTAAGGTCGTGATGTGATAGTCAGACGGGTTGGCCAATAGACATAGAAAGAGACCGGAAGTCAGCTCGTGAAGGGTGGGAGGCGGGTGTTCGCAACCGCCCAGGCCTGCGCGGGTCAACGCAGCTTGGCGGCTGCGAGCCAGCAAGCGGCGCGTGACGAAGAGCCTGAGCGACGGGTCACTTTGGCCAATGATCTGCAGCCGCCAGGGTATTGCAGCCAGTGGCGAGTCTCGGGGGCGGGAGGCAGCAGGTTAGGCAGTGAGAAGTTAGTGGCGCTGCTGGGACGGGGGAAAGGAGACGCTTCTT
>gene=chr5_139780955-139781466; species=ponAbe
CATCACTTCAGCAGTCATTTTATTCAGAAGTGGAAATTTCCCGGCCTTTTCCCGTCACCTCAGATGAGGGCGGGATCAATGGTACTCTCACAGGCCAATTGTACCACGCGACGTCCCGCGACAAAGTGACCGACACTTTATGGCGCCAATGAATTCTCCCATTGTTCGGGGTCACTATGACTGACCACAAGGCCAACTAATCCACTTTAAGGTCGTGACGCGATAGTCAGACGGGTTGGCCAATAGACATAGGAAAAGACCGGAAGTCAGCTGGTGAAGGGTGGGAGGCGGGTGTTCGCAACCGCCTAGGCCTGCGCGGGTCAACGCAGCTTGGCGGCTGCGAGCCAGCGAGCGGCGCGTGACGAAGAGCCTGAGCGACGGGTCACTTTGGCCAATGATCTGCAGCCGCCAGGGTATTGCAGCCAGTGGCGAGTCGAGGGGGCGGGAGGCAGCAGGTTAGGCAGTGAGAAGTTAGTGGCGCTGCTGGGACGGGGGGAAGGAGACGCTTCTT
>gene=chr5_139780955-139781466; species=rheMac
CATCACTTCAGCAGTCATTTTATTCAGAAGTGGAAATTTCCCGGCCCTTTCCCGTCACCTCAGATGAGGGCGGGATGAATGGTACTCTCACAGGCCAATTGTACCACGCGACGTCCCGCGACAAAGTGACCGACACTTTATGGCGCCAATGAGTTCTCCCATTGTTTGGGGTCACTATGACTGACCACAAGGCCAACTAATCCACTTTAAGGTCGTGATGCGATAGTCAGACGGGTTGGCCAATAGACATAGAAAGAGACCGGAAGTCAGCTCGTGAAGGGTGGGAGGCGGGTGTTCGCAACCGCCCAGGCCTGCGCGGGTCAACGCAGCTTGGCGGCTGCGAGCCAGCAAGCGGCGCGTGACGAAGAGCCTGAGCGACGGGTCACTTTGGCCAATGATCTGCAGCCGCCAGGGTATTGCAGCCAGTGGCGAGTCTCGGGGGCGGGAGGCAGCAGGTTAGGCAGTGAGAAGTTAGTGGCGCTGCTGGGACGGGGGAAAGGAGACGCTTCTT
>gene=chr5_145582936-145583225; species=hg19
AGCACCTTTTCCAAGATACCATCTTGCACCAGGAGTTCACTTAAGCTCTCCACCTACCTTGCTATATCTCTCCTCCCTGACTGGGTACCGCCTGCCGGCGGGGCGAGCGAGCCTTTTCATTGGTCTTGCCCTCAGGGCCCCCTCTCTCTTACTGGTTCTCAGGCCTGCCACTCGGCACTGTCTCCCGCCCACCTCAGCCTTCGGGCTAGGTTGAGTGAGGGCTCTTGGGTTAGTTCCTGTTAGGCCCCGGCCGGGGGAGTAGGTTGAAGTCTCCTAAGATGCCCGGTGG
>gene=chr5_145582936-145583225; species=bosTau
AGCACCTTCTCTAAGATACCATCTTGCACCAGGAGTTCACGTAAGCTCTCTACCTACCTTGCTAAATCCCTCCTCATTTACTGGGTACGACCGGCGGGCGGGCCGAACGAGCCTTTTCATTGGCTTTGCGCGCA-GGCCCTCTCTTTCCTATTGGTTCCAGCGCTCGCCACTCGACGCTATCTCCCCCCCTCCTGTGCCGTCGGGCTAGGTTGAGCGAGGGCTCTTGGGTTAGTTCCTGTTAGGCCCCGGCCGGGGGAGTAGATTGAAGTCCTCTAAGATGCCCGGTGG
>gene=chr5_145582936-145583225; species=calJac
AGCACC-TTTCCAAGATACCATCTTGCACCAGGAGTTCACTTAAGCTCTCCACCTACCTTGCCATATCTCTCCTCCCTGACTGGGTACGGCCCGCCGGCGGGGCGAGCGAGCCTTTTCATTGGTCTTA-CCTCAGAGCCCTCTCTCTCTTATTGGTTATCAGGCCTGCCACTCGACACTGTTTCCCGCCCACCTCGGCCTTCGGGCTAGGTTGAGCGAGGGCTCTTGGGTTAGTTCCTGTTAGGCCCGGGCCGGGGGAGTAGGTTGAAGTATCCTAAGATGCCGGGTGG
>gene=chr5_145582936-145583225; species=canFam
AGCACCTTCTCCAAGATACCATCTTGCACCAGGAGTTCACGTAAGCTCTCCACCTACCTTGCTGCATCCCTCCTCCCTAACTGGGTACGGCCGGCCGGCGGGGCGAGCGAGCCTTGTCATTGGCTCTGCGCGCACGGCCCTCTTGCTTCTATTGGTTCTTGCGCCCGCCACTCGGCGCTATCTCCCGCCCGCCTGAGCCGTCGGGCTAGGTTGAGTGAGGGCTCTTGGGTTAGTTCCTGTTAGGCCCCGGCCGGGGGAGTAGGTTGAAGTCTCCTAAGATGCCCGGTGG
>gene=chr5_145582936-145583225; species=equCab
AGCACCTTCTCCAAGATACCATCTTGCACCAGGAGTTCACGTAAGCTCTCCACCTACCTTGCTATATCCCTTCTCCATAACTGGGTACGACCGGCCGGCGGGGCAAGCGAGCCTTTTCATTGG-TTTGCGCGCACGGCCCTCTCTCTTCTATTGGCTCCTGCGCCCGCCACTTGGCGCTATCTCCCGCCCGCCCGAGCCGTCGTGCTAGGTTGAGTGAGGGCTCTTGGGTTAGGTTCCTGTAGGCCCCGGCTTGGGGAGTAGGTTGAAGTCTCCTAAGATGCTCGGTGG
>gene=chr5_145582936-145583225; species=gorGor
AGCACCTTTTCCAAGATACCATCTTGCACCAGGAGTTCACTTAAGCTCTCCACCTACCTTGCTATACCTCTCCTCCCTGATTGGGTACGGCCTGCCGGCGGGGCGAGCGAGCCTTTTCATTGGTCTTGCCCTCAGGGCCCCCTCTCTCTTACTGGTTCTCAGGCCTGCCACTCGGCACTGTCTCCCGCCCACCTCAGCCTTCGCGCTAGGTTGAGTGAGGGCTCTTGGGTTAGTTCCTGTTAGGCCCCGGCCGGGGGAGTAGGTTGAAGTCTCCTAAGATGCCCGGTGG
>gene=chr5_145582936-145583225; species=panTro
AGCACCTTTTCCAAGATACCATCTTGCACCAGGAGTTCACTTAAGCTCTCCACCTACCTTGCTATATCTCTCCTCCCTGACTGGGTACGGCCTGCCGGCGGGGCGAGCGAGCCTTTTCATTGGTCTTGCCCTCAGGGCTCCCTCTCTCTTACTGGTTCTCAGGCCTGCCACTCGGCACTGTCTCCCGCCCACCTCAGCCTTCGGGCTAGGTTGAGTGAGGGCTCTTGGGTTAGTTCCTGTTAGGCCCCGGCCGGAGGAGTAGGTTGAAGTCTCCTAAGATGCCCGGTGG
>gene=chr5_145582936-145583225; species=papHam
AGCACCTTTTCCAAGATACCATCTTGCACCAGGAGTTCACGTAAGCTCTCCACCTACCTTGCTATATCTCTCCTCCCTGACTGGGTACGGCCTGCCGGCGGGGCGAGCGAGCCTTTTCATTGGTCTTGCCCTCAGGGCCCTCTCTCTCTTATTGGTTCTTAGGCCTGCCACTCGGCACTGTCTCCCGCCCACCTCAACCTTCGGGCTAGGTTGAGTGAGGGCTCTTGGGTTAGTTCCTGTTAGGCCCCGGCCGGGGGAGTAGGTTGAAGTCTCCTAAGATGCCCGGTGG
>gene=chr5_145582936-145583225; species=ponAbe
AGCACCTTTTCCAAGATACCATCTTGCACCAGGAGTTCACTTAAGCTCTCCACCTACCTTGCTATATCTCTCCTCCCTGACTGGGTACGGCCTGCCGGCGGGGCGAGCGAGCCTTTTCATTGGTCTTGCCCTCACAGCCCTCTCTCTCTTATTGGTTCTCAGGCCTGCCACTCGGCACTGTCTCCCGCCCACCTCAGCCTTCGGGCTAGGGTGAGTGAGGGCTCTTGGGTTAGTTCCTGTTAGGCCCCGGCCGGGGGAGTAGGTTGAAGTCTCCTAAGATGCCCGGTGG
>gene=chr5_145582936-145583225; species=rheMac
AGCACCTTTTCCAAGATACCATCTTGCACCAGGAGTTCACGTAAGCTCTCCACCTACCTTGCTATATCTCTCCTCCCTGACTGGGTACGGCCTGCCGGCGGGGCGAGCGAGCCTTTTCATTGGTCTTGCCCTCAGGGCCCTCTCTCTCTTATTGGTTCTCAGGCCTGCCACTCGGCACTGTCTCCCGCCCACCTCAACCTTCGGGCTAGGTTGAGTGAGGGCTCTTGGGTTAGTTCCTGTTAGGCCCCGGCCGGGGGAGTAGGTTGAAGTCTCCTAAGATGCCCGGTGG
>gene=chr5_145826636-145826975; species=hg19
GCGAGAGGGCGCCGGCGGTTCCTCACTGCTAAAATCTCATTTCCCATAAAGCCCCCGAGTCACCAATCAACTGGCTGTCTTCATACCGCTTTCAAAGTCGGCGGGCGCCTTGCCCAATAGCAAAGAACATATCGCCCCCATTTCGAAGATTGATGGAAAGTTTGACCAACCGCATCTCAGACTTCTGCTGTCTCCGCCTCTCTCGTTGGGGATTGACGATTTTTCTAGCCAATAGGAGACGTCGGGTCGGCGGGTGGATGAACGCGGCCCTCTGTAATGGCGGAGCGTGGCGGGGACGGGGGCGAGAGTGAACGATTCAACCCGGGGGAGCTCAGGTAA
>gene=chr5_145826636-145826975; species=bosTau
TCGAGAGGGCGCCGGCGGCTCCTCGTTGCTAGTGTCTCGTTTCCCATAAAGCCTCTGAGCGACCAATCAACTGACTGTCTCCATACCGCTTTTAAAGTCGGCGGGCCCTTTCACCAATAATAAGGCAGACACCACCCTCAGCTCGGCGATTGATGGAGAGTTTGACAAATCACCTCATAAGTCTCCGCTATCTCCGCCTTTCTCTCACGGGATTGACGATCCACCCGACCAATAGGGGACGCCCAGTCGGCGGGTGGATGAAAGCGGCTCTCTGTAATGGCGGAGCGTGGTGGGGACGGGGGAGACGGTGAGCGATTCAACCCCGGGGAGCTCAGGTAA
>gene=chr5_145826636-145826975; species=calJac
GCGAGAGGGCACCGGCGGTTCCTCGCTGCTAAAATCTCATTTCCCATAAAGCCCCCGAGCCACCAATCAACTAGCTGTCTTCATACCGCTTTCAAAGTCGGCGGGCCCCTTGCCCAGTAGCAAAAAAGATATCGCCCTCATCTCGAAGATTGATGGGAAGATTGACCAATTATGTCCCAGATCCCTGTTATCACCGCCTCTCTCGTTAGGGATTGACGATTTTTCTAGCCAATAGGGGACGCCGGGTCGGCGGGTGGATGAACGCGGCTCTCTGTAATGGCGGAGCGTGGTGGGGACGGGGGCGACGGTGAGCGATTCAACCCGGGGGAGCTCAGGTAA
>gene=chr5_145826636-145826975; species=canFam
GCGAGAGGGCGCCGGCGGTTCCTCGTCGCGCCCGTCTCATTTCCCATAAAGCCTCCGAGTGACCAATCACCTGGCTGTCTGGATACCGCTTTCAAAGTCGGCGGGCCCGTCCGCCAATCGTGAGGCGGGTACCGCCCTCAGCCCGAGGATTGATGGGAAGCTGCACCAATCAGCTCACGGATCTCTGCGCTCTCCGCCTCGCTCGCACGGGATTGACGACGCGTCCGGCCAATAGGGGACGCTCAGTCGGCGGGTGGATGAACGCGGCCCTCTGTAATGGCGGAGCGTGGCGGGGACGGGGGGGACGGTGAGCGATTCAACCCGGGGGAGCTCAGGTAA
>gene=chr5_145826636-145826975; species=equCab
GCGAGAGGGCGCCGGCCGTTCCTCGTGGCTAAAGTCTCATTTCCCATAAAGCCTCCGAGCGACCAATCAACTGGCTGTCTCCATACCGCTTTCAAAGTCGGCGGGCCCTTTCACCAATAGTGAGGCAGATAC---CCTCAGGTCAAGGATTGATGGAAAGCTTTACCAATCATCTCATAGGTCTCCGCTATCTCCGCCTCTCTCGCACGAGATTGACGATTCGTCCGACCAATAGGGGACGCCGGGTCGGCGGGTGGATAAACGCGGCCCTCTGTAATGGCGGAGCGTGGTGGGGACGGGGGGGACGGTGAGCGATTCAATCCGGGGGAGCTAAGGTAA
>gene=chr5_145826636-145826975; species=gorGor
GCGAGAGGGCGCCGGCGGTTCCTCACTGCTAAAATCTCATTTCCCATAAAGCCCCCGAGTCACCAATCAACTGGCTGTCTTCATACCGCTTTCAAAGTCGGCGGGCGCCTTGCCCAATAGCAAAGAACATACCACCCCCATTTCGAAGATTGATGGAAAGTTCGACCAACCGCATCTCAGACTTCTACTGTCTCCGCCTCTCTCGTTGGGGATTGACGATTTTTCTAGCCAATAGGAGACGCCGGGTCGGCGGGTGGATGAACGCGGCCCTCTGTAATGGCGGAGCGTGGCGGGGACGGGGGCGAGAGTGAACGATTCAACCCGGGGGAGCTCAGGTAA
>gene=chr5_145826636-145826975; species=panTro
GCGAGAGGGCGCCGGCGGCTCCTCACTGCTAAAATCTCATTTCCCATAAAGCCCCCGAGTCACCAATCAACTGGCTGTCTTCATACCGCTTTCAAAGTCGGCGGGCGCCTTGCCCAATAGCAAAGAACATACCGCCCCCATTTCGAAGATTGATGGAAAGTTTGACCAACCGCATCTCAGACTTCTGCTGTCTCCGCCTCTCTCATTGGGGATTGACGATTTTTCTAGCCAATAGGAGACGCCGGGTCGGCGGGTGGATGAACACGGCCCTCTGTAATGGCGGAGCGTGGCGGGGACGGGGGCGAGAGTGAACGATTCAACCCGGGGGAGCTCAGGTAA
>gene=chr5_145826636-145826975; species=papHam
GCGAGAGGGCGCCGGCGGTTCCTCACTGCTAAAATCACATTTCCCATAAAGCCCCCGAGCCACCAATCAACTGGCTGTCTTCATACCGCTTTCAAAGTCGGCGGGCCCCTTGCCCAATAGCAAGGAAGGTACCGCCACCATCTCGAAGATTGATGGAAATATTAACCAACCACATCTCAGGCCTCTGCTATCTCCTCCTCTCTTGTTGGGGATTGACGATTTTTCTAGCCAATAAGGGACGCTGGGTCGGCGGGTGGATGAACGCGGCCCTCTGTAATGGCGGAGCGTGGCGGGGACGGGGGCGACGGTGAGCGATTCAACCCGGGGGAGCTCAGGTAA
>gene=chr5_145826636-145826975; species=ponAbe
GCGAGAGGGCGCTGGCGGTTCCTCACTGCTAAAATCTCATTTCCCATAAAGCCCCCGAGTCACCAATCAACTGGCTGTCTTCATACCGCTTTCAAAGTCGGCGGGCCCCTTGCCTAATAGCAAAGAACATACCGCCCCCATTTCGAAGATTGATGGAAAGTTTGACCAACCGCATCTCAGACTTCTGCTGTCTCCGCCTCTCTCGTTGGGGATTGACGATTTTTCTAGCCAATAGGGGACGCCGGGTCGGCGGGTGGATGAACGCGGCCCTCTGTAATGGCGGAGCGTGGCGGGGACGGGGGCGACAGTGAACGATTCAACCCGGGGGAGCTCAGGTAA
>gene=chr5_145826636-145826975; species=rheMac
GCGAGAGGGCGCCGGCGGTTCCTCACTGCTAAAATCACATTTCCCATAAAGCCCCCGAGCCACCAATCAACTGGCTGTCTTCATACCGCTTTCAAAGTCGGCGGGCCCCTTGCCCAATAGCAAGGAAGGTACCGCCCCCATCTCGAAGATTGATGGAAATATTAACCAACCACATCTCAGGCCTCTGCTATCTCCTCCTCTCTTGTTGGGGATTGACGATTTTTCTAGCCAATAAGGGACGCTGGGTCGGCGGGTGGATGAACGCGGCCCTCTGTAATGGCGGAGCGTGGCGGGGACGGGGGCGACGGTGAGCGATTCAACCCGGGGGAGCTCAGGTAA
>gene=chr5_150138203-150138362; species=hg19
GCTCTAGAACCAGAAGATCCGCTCAGTCCCACCCGAGGCTGCTCCTCCTTTCCAAGTGACAGATTAGAAGCAAATTAAATCGCAGGCAAACCCGAGTGACGGAAGACATAACCAATCAGTAAGGAAGGAAAATAGCTCCAGCCTTCCGGTGGCAGTGAC
>gene=chr5_150138203-150138362; species=bosTau
GCGCTGGA-ACAGAAAGGCCGCTCAGCCCCACCCAAGGCCGCTCCTCCTTTCCAAGTGACAAATTATAAGCAAATTAAATCACAGACAAAACTGAGTGACGGAAGACAAAGCCAATCAGCATGCTACGAAAAT-------------TAGTCGCGGTGAC
>gene=chr5_150138203-150138362; species=calJac
GCTCTGGAACCAGAAGATCCGCTCAGCTCCACCCGAAGCTGCTCCTCCTTGCCAAGTGACAAATTATAAGCAAATTAAACCTCAGGCAAAGCCGAGTGACGGAAGACATAGCCAATCAGTGAGGAAGGAAAATAGCTCCAGCCCGCCGGTGGCAGTGAC
>gene=chr5_150138203-150138362; species=canFam
GCCCTAGAACCAAAAGATCCGCTCAGCCCCACCCAAGGCCTCTCCTTCTTTCCAAATGACAAATTAGAAGCAAGTTAAATCGCAAGCAAATCTGAGTGACGGAAGACACAGCCAATCGGCAAGCTAGGAAAAT-------------CAGTCGCGGTGAC
>gene=chr5_150138203-150138362; species=equCab
GCTCTAGAACCAGAAGATCCCCTCAGCCCCACCCAAGGCCGCTCCTCCTTTCCAAGAAACAAATTATAAGCAAATTAAATCGCAGGCAAATCTGAGTGACGGAATACATAGCCAATCAGGAAACTAGAAAAAC-------------CTGTCGCGGTGAC
>gene=chr5_150138203-150138362; species=gorGor
GTTCTAGAACCAGAAGATCCGCTCAGTCCCACCCGAGGCTGCTCCTCCTTTCCAAGTGACAGATTAGAAGCAAATTAAATCGCAGGCAAACCCGAGTGACGGAAGACATAACCAATCAGTAAGGAAGGAAAATAGCTCCAGCCTTCCGGTGGCAGTGAC
>gene=chr5_150138203-150138362; species=panTro
GCTCTAGAACCAGAAGATCCGCTCAGTCCCACCCGAGGCTGCTCCTCCTTTCCAAGTGACAGATTAGAAGCAAATTAAATCGCAGGCAAACCCGAGTGACGGAAGACATAACCAATCAGTAAGGAAGGAAAACAGCTCCAGCCTTCCGGTGGCAGTGAC
>gene=chr5_150138203-150138362; species=papHam
GCTCTAGAACCAGAAGATCCTCTCAGCCCCACCCGAGGCTGCTCCTCCTTTCCAAGTGACAGATTATAAGCAAATCAAATCGCAGGCAAAGCCGAGTGACGGAAGACATAACCAATCAGTAAGGAAGGAAAATAGCCCCAGCCCGCCGGTGGCAGTGAC
>gene=chr5_150138203-150138362; species=ponAbe
GCTCTGGAACCAGAAGATCCGCTCAGTCCCACCCGAGGCTGCTCCTCCTTTCCAAGTGACAGATTAGAAGCAAATTAAATCGCAGGCAAACCCGAGTGACGGAAGACAAAACCAATCAGTAAGGAAGGAAAATAACTCCAGCCTGCCGGTAGCAGTGAC
>gene=chr5_150138203-150138362; species=rheMac
GCTCTAGAACCAGAAGATCCTCTCAGCCCCACCTGAGGCTGCTCCTCCTTTCCAAGTGACAGATTATAAGCAAATCAAATCGCAGGCAAAGCCGAGTGACGGAAGACATAACCAATCAGTAAGGAAGGAAAATAGCTCCAGCCCGCCGGTGGCAGTGAC
>gene=chr5_151151067-151151525; species=hg19
TGTCTTGGCCTCTCGGACGCCCGCCTCCTAGTTGCTAGGGGTTTACTTCCCCAAAGTACACGGGCCCCACCTTGTGGCGCAACCGCTCCTGCATGGAAAACGGATCTCCGCCCAGGGGAAGACGTGTTAACGAATAAGAGCAGCCCCACACATTTATTGGCTACTTTGAGTATCAGTCAAAGAACTGCTCACTCGCCTTTCTATTGTACTTTTCGGTTATTGGTCTCTCTTAGTGCCGATCTGTTACTAGGGAAACGAGATCCTCACAGTCTCATAGGCAGGAGTCAAAGCCAATCAAGAGCCACGCCTTCATCCCCGAGTCAGTGCCCAATTACTGTTCGAAGAGCCCTGAGGACGCGGTCGGGATTGGTCATCCCGTCGCCCGACCTGGCCGCAACAAGTTAGGGTGAGTGGCAGTTATATAGACCGGCGGCGGAGCACGCGTGTGTGCGGACGCA
>gene=chr5_151151067-151151525; species=bosTau
TTCCTTGGCCATCCTGGCGCCCACCTCCTAGTTGCTTGGGGTTTACTTCCCCAAAGTACACGGGCCCCACCTTGTGGAGCAACCGCTCCTGCAGGGAGAACTGATCTCCGCCCAGGGGAAGAAGTTTTAACGAATGGGAGCGGCCCCACATATTTATTGGCTACAATGGACATCGATCAAAGAACTTCCCTCCCTCCTTCACACCGTACCCTTCACTTATTGGCCTCTCTCAATGCCAATTCGTTACTAGGGAAACGAGCTCTTCACAGTCTCATAGGCATGAGTTAAAGCCAATCAAGAGCCACGCCTTCATCCTG-AGTAAGTACCCAATTGCTGCTCGAAAAGCCCAGAGGACGCAGTCGGGATTGGCCACCAGCCTGGCCGACCTGGCCGCAACAAGTTAGGCTGAGTCACCGTTATATAGCCCGGCGACGGAGCACGCGTGTGTGCGGACGCA
>gene=chr5_151151067-151151525; species=calJac
TTTCTTGGCCTCTCGGGCGCCCGCCTTCTAGTTGCTTGGGGTTTACTTCCCCAAAGTACACGGGCCCCACCTTGTGGAGCAACCGCTCCTGCATGGAAAACGGATCTCCGCCCAGGG-AAGACGCGTTAACGAATAAGAGCAGTCATTTCCATTTATTGGCTATTTTGGGTATCAGTCAAAGACCTGCTCGCCCGCTTTTCCACTATACTTTTCGGTTATTGGTCTCTCTTAACGCCAATCTGTTACTAGGGAAACGAGATCCTCAGAATCTCATAGGCATTAGTGAAAGCCAATCAAGAGCTACGCCTTCATCCCG-ACTCAGTACCCAATTGCTGTTCGAAGAGCGCGGAGGACGCGGTCGGGATTGGTCATTTCCTCGCCCAACCTGGCCGCAACAAGTTAGGGTGAGTGGCAGTTATATACACCGGCGGCGGAGCACGCGTGTGTGCGGACGCA
>gene=chr5_151151067-151151525; species=canFam
TCCCTTGGCCTCCCCGGCGCCCACCTCCTAGCTGCTTGGGGTTTACTTCCCCAAAGTACACGGGCCCCACCTTGTGGAGCAACCGCTCCTGCACGGACAACGGATCTCCGCCCAGGGGAACACATCTTGACGAATGGGAGCGGCCCCACGCATTCATTGGCTGCTCTGGACATCACTCAAAGGACTCCCCGCCCTCCTTTCGA-CGTCCCGCGAAGTGATTGGCCGCCCTCCGTGCCAATCCGTTACTAGGGAAACGAGATCCTCAGAGTCTCATAGGCAGGAGTCAAAGCCAATCAAGAGCCACGCCTTCACCCCG-AGTCAGTGCCCAATCGCTGCTCGAAGAGCGCAGAGGACGCAGTTGGGATTGGTCAGCCGGCTGCTCGACCTGGCCGCAGCAAGTTAGGCTGAGGCACGGTTATATAGACCGGCGACGGAGCACGCGTGTGTGCGGACGCA
>gene=chr5_151151067-151151525; species=equCab
TCCCTTGGCCTCCCTGGCGCCCACCTCCTAGTTGCTTGGGGTTTACTTCCCCAAAGTACACGGGCCCCACCTTGTGGAGCAACCGCTCCTGCCTGGAAAACGGTTCTCCGCCCAGGGGAACGCGTTTTAACGAATGGGAGCGGTCCCACGTATTTATTGGCTGCCATGGGTATCGGTCAAAGAATCTCCCACCCTCCTTTCCA-CGTACGTTTAAGTAATTGGTCACTGTCAGTGCCAATCCGTTACTAGGGAAACGAGATCCTCACAGTCTCATAGGCATAAGTCAAAGCCAATCAAGAGCCACGCCTTCATCCTG-AGTCAGTACCCAATTGCTGCTCGAAGAGCTCAGAGGACGCAGTCGGGATTGGTCACCAGCCTGCCCGACCTGGCCGCAACAAGATAGGTTGAGT-GCACTTATATACTCCGGCGACGGAGCACGCGTGTGTGCGGACGCA
>gene=chr5_151151067-151151525; species=gorGor
TGTCTTGGCCTCTCGGACGCCCGCCTCCTAGTTGCTAGGGGTTTACTTCCCCAAAGTACACGGGCCCCACCTTGTGGCGCAACCGCTCCTGCATGGAAAACGGATCTCCGCCCAGGGGAAGACGTGTTAACGAATAAGAGCAGCCCCACACATTTATTGGCTACTTTGAGTATCAGTCAAAGAACTGCTCACTCGCCTTTCTATTG------------------------------------------------------------------------------------------------------------------------------------------------------------------------------------------------------------------------------------------------------------
>gene=chr5_151151067-151151525; species=panTro
TGTCTTGGCCTCTCGGACGCCCGCCTCCTAGTTGCTAGGGGTTTACTTCCCCAAAGTACACGGGCCCCACCTTGTGGCGCAACCGCTCCTGCATGGAAAACGGATCTCCGCCCAGGGGAAGACGTGTTAACGAATAAGAGCAGCCCCACACATTTATTGGCTACTTTGAGTATCAGTCAAAGAACTGCTCACTCGCCTTTCTATTGTACTTTTCGGTTATTGGTCTCTCTTAGTGCCGATCTGTTACTAGGGAAACGAGATCCTCACAGTCTCATAGGCATGAGTCAAAGCCAATCAAGAGCCACGCCTTCATCCCCGAGTCAGTGCCCAATTACTGTTCGAAGAGCCTGGAGGATGCGGTCGGGATTGGTCATCCGGTCGCCCGACCTGGCCGCAACAAGTTAGGGTGAGTGGCAGTTATATAGACCGGCGGCGGAGCACGCGTGTGTGCGGGCGCA
>gene=chr5_151151067-151151525; species=papHam
TGTCTTGGCCTCTCGGGCGCCCGCCTCCTAGTTGCTAGGGGTTTACTTCCCCAAAGTACACGGGCCCCACCTTGTGGCGCAACCGCTCCTGCATGGAAAACGGATCTCCGCCCAGGGGAAGA-----------------------------ATTTATTGGCTACTCTGGGTATCAGTCAAAGAACTGCTCACCCGCCTTTCTATTGTACTTTTCGGTTATTGGTCTCTCTTAGTGCCGATCTGTTACTAGGGAAACGAGATCCTCACAGTCTCATAGGCATGAGTCAAAGCCAATCAAGAGCCACGCCTTCATCCCC-AGTAAGTGCCCAATTGCTGTTCGAAGAGCCCGGAGGACGCGGTCGGGATTGGTCATCCCGTCGCCCGACCTGGCCGTAACAAGTTAGGGTGAGTGGCAGCTATATAAACCGGCGGCGGAGCACGCGTGTGTGCGGACGCA
>gene=chr5_151151067-151151525; species=ponAbe
TGTCTTGGTCTCTCGGGCGCCCGCCTCCTAGTTGCTAGGGGTTTACTTCCCCAAAGTACACGGGCCCCACCTTGTGGCGCAACCGCTCCTGCATGGAAAACGGATCTCCGCCCAGGGCAAGGCGTGTTAACGAATAAGAGCAGCCCCGCATATTTATTGGCTACTTTGAGTATCAGTCAAAGAACTGCTTGCTCGCCTTTCTATTGTACTTTTCGGTTATTGGTCTCTCTTAGTGCCGATCTGTTACTAGGGAAACGAGATCCTCACAGTCTCATAGGTATGAGTCAAAGCCAATCAAGAGCCACGCCTTCATCCGCGAGTCAGTGCCCAATTGCTGTTCGAAGAGCCCGGAGGACGCGGTCGGGATTGGTCATCCCGTCGGCCGACCTGGCCGCAACAAGTTAGGGTGAGTGGCAGTTATATAGACCGGCGGCGGAGCACGCGTGTGTGCGGACGCA
>gene=chr5_151151067-151151525; species=rheMac
TGTCTTGGCCTCTCGGGCGCCCGCCTCCTAGTTGCTAGGGGTTTACTTCCCCAAAGTACACGGGCCCCACCTTGTGGCGCAACCGCTCCTGCATGGAAAACGGATCTCCGCCCAGGGGAAGACGTGTTAACGAATAAGAGCAGCTCCGCATATTTATTGGCTACTCTGGGTATCAGTCAAAGAACTGCTCACCCGCCTTTCTATTGTACTTTTCGGTTATTGGTCTCTCTTAGTGCCGATCTGTTACTAGGGAAACGAGATCCTCACAGTCTCATAGGCATGAGTCAAAGCCAATCAAGAGCCACGCCTTCATCCCC-AGTAAGTGCCCAATTGCTGTTCGAAGAGCCCGGAGGACGCGGTCGGGATTGGTCATCCCGTCGCCCGACCTGGCCGCAACAAGTTAGGGTGAGTGGCAGCTATATAGACCGGCGGCGGAGCACGCGTGTGTGCGGACGCA
>gene=chr5_154237969-154238285; species=hg19
GCTTCCCGCGACCTCACAGGCAGAGCGAACACGCACGGAGTCGCAGGGGCGCGCAAAGGGGGAGGAGCGGGCGTGACCAGGCGCGCGCGCGCGTCTGGAGTGACTCTAGAGAGCAGGCGAGTCGGGCGGATCGGGTGGGTAGAGTGGTGCCGTCCGGTTGTTTGGTGGGAGGCACGTAAGACCGCTCTGGGCACGGGGGCGCTCACCTCACTGGCTCGTTCGGTTCTAGGAGCAGATCCGGGGTAGAGGGAAAAGAGCTCCGGGCCAGGGGCTGCCGTCGCCGCCGTCGGGGagtcagcccgccagcccgccagct
>gene=chr5_154237969-154238285; species=bosTau
G-CTCCCGCGAGGCCACAGGTTGGGCGAACACGCACAGGATCGCCGGGGCGCGCAGAAAGGGAGGGGCAGGCGGAGTCAG--GCGCGCGCGCGCTAGGAGGGACGCGAAAGGACAGGCGAGTCGGGCGGATCGGCTGGATAGAGCGGTGCGGCCGGGTTGTTTGGAGGA-GGTGCGTAAAGCCGCTCTGGGCCCGGGGGCGCCCATCTCACTGGGCCGCTCGGTTCTAGGACCCGATCCGGGGCAGGGGGAGGAGAACACCAGGTCAAGG---ACAGTCGCCGCTCCCGGGACGTCCTCCCGCCAGCCCCT-----
>gene=chr5_154237969-154238285; species=calJac
GCTTCCCGCGAGCTCACTGGCAGAGCGAACACGCACGGAGTCTCAGGGGCGCGCAAAGGGGGAGGAGCGGGCATGACTAG--GCGCGCGCGCGTTTGCAGTGACTCTAGAGAGCAGGCGAGTCGGGCGGATCGACTGGGTAGAGTGGTGACGTCCCGTTGTTTGGTGGAAGGTACGTAAGGCCGCTCTGGGCACGGGGGCGCCCATCTCACTGGTTCGTTCGGTTCTAGGAGCGGATCCGGGGTAGAGGGAGGAGAGCTTTGGGTCAGGGACCGCCGCCGCCGCCGTCGGGGATTCGGCCCGCCAGTTCGC-----
>gene=chr5_154237969-154238285; species=canFam
G-CCCC----------CGGGCTGGGCGGACACGCACGGAGGCGCCGGGGCGCGCAGAAGGGGAGGGGCAGGCACGACCAG--GCGCGCGCGCGTCTGCAGTGACGCTAAGGGACAGGCGAGTCGGGAGGATCCAGTGGGTAGAGTGGTCCGGCCTGGCGTTTTGGTGGGCCGTGCGTAAGGCCGCTCTGGGCCCGAAGGAGCACCTCTCATTGGCCCGCTCGGTTCCCGGAGCAGATCCGGGGCAGGAGGA---GAGCGCCGGGTCAGGG---gccgccgccgcTCCCGGGGGATCTGCCCGCCAGCCCGC-----
>gene=chr5_154237969-154238285; species=equCab
G-CTCCCGCCAGCTCAACTGCCGGGAGAACACGCACGGAATCGCCGGGGCGCGCAGAAGGGGAGGAGCGGGCGTGATCAG--GCGCGCGCGCGT-TGGAGTGACGCGAAGGGACCGGCGAGCTGGGGCGATC--GGTGGTAGAG-AGTAGGGCCAGATTGTTTGGTGGGCTGTGCGTAA-GCCGCTCTGGGCACGAGGGCACCCATCTCGTTGGCCCGCTTGGTGCTAGGAGCAGATCCGGGGCAGAAGGAGGGGGGCGCTGGGTCAGGG---GCTGCTGCCGCTGCTGGGGAGTTCGCCCGCAAGCCCGC-----
>gene=chr5_154237969-154238285; species=gorGor
GCTTCCCGCGACCTCACAGGCAGAGCGAACACGCACGGAGTCGCAGGGGCGCGCAAAAGGGGAGGAGCGGGCGTGACCAG--GCGCGCGCGCGTCTGGAGTGACTCTAGAGAGCAGGCGAGTCGGGCGGATCGGGTGGGGAGAGTGGTGCCGTCCGGTTGTTTGGTGGGAGGCACGTAAGACCGCTCTGGGCACGGGGGCGCTCACCTCACTGGCTCGTTCGGTTCTAGGAGCAGATCCGGGGTAGAGGGAAGAGAGCTCCGGGCCAGGGgctgccgtcgccgccgtcgGGGagtcagcccgccagcccgc-----
>gene=chr5_154237969-154238285; species=panTro
GCTTCCCGCGACCTCACAGGCAGAGCGAACACGCACGGAGTCGCAGGGGCGCGCAAAGGGGGAGGAGCGGGCGGGACCAGGCGCGCGCGCGCGTCTGGAGTGA--CTAGAGAGCAGGCGAGTCGGGCGGATCGGGTGGGTAGAGTGGTGCCGTCCGGTTGTTTGGTGGGAGGCACGTAAGACCGCTCTGGGCACGGGGGCGCTCACCTCACTGGCTCGTTCGGTTCTAGGAGCAGATCCGGGGTAGAGGGAAAAGAGCTCCGGGCCAGGGGCTGCCGTCGCCGCCGTCGGGGagtcagcccgccagcccgccagct
>gene=chr5_154237969-154238285; species=papHam
GCTTCCCGCGATCTCACGGGCGGAGCGAACACGCACGTAGTTGCAGGGGCGCGCAAAGGGGGAGGAGCGGGCGTGACCAG--GCGCGCGCGCGTCTGGAGCGACTCTAGAGAGCAGGCGAGTCGGGCGGATCGGGTGGGTAGAGTGGTGCCGTCCGGTTGTTTGGTGGGAGGTACGTAAGGCCGCTCTGGGCACGTGGGCGCCCATTTCACTGGCTCGTTCGGTTCTAGGAGCAGATCCGGGGTAGAGGGAAGAGAGCTCCGGGTCAGGGGCTGTCGCCGCCGCCGTCCGGGAGTCAGCCCGCCAGCCCGC-----
>gene=chr5_154237969-154238285; species=ponAbe
GCTTCCCGCGAGCTCACGGGCAGAGTGAACACGCACGGAGTCGCAGGGGCGCGCAAAGGGGGTGGAGCGGGCGTGACCAG--GCGCGCGCGCGTCTGGAGTGACTCTAGAGAGCAGGCGAGTCGGGCGGATCGGGTGGGTAGAGTGGTGCCGTCCGGTTGTTTGGTGGGAGGCACGTAAGACCGCTCTGGGCACGGGGGCGCTCATCTCACTGGCTCGTTCGGTTCTAGGAGCTGATCCCGGGTAGAGAGAAGAGAGCTCCGGGTCAGGGGCTGTCGCCGCCGCCGTCGGGGagtcagcccgccagcccgccagct
>gene=chr5_154237969-154238285; species=rheMac
GCTTCCCGCGAGCTCACGGGCGGAGCGAACACGCACAGAGTCGCAGGGGCGCGCAAAGGGGGAGGAGCAGGCGTGACCAG--GCGCGCGCGCGTGTGGAGTGACTCTAGAGAGCAGGCGAGTCGGGCGGATCGGGTGGGTAGAGTGGTGCCGTCCGGTTGTTTGGTGGGAGGTACGTAAGGCCGCTCTGGGCACGTGGGCGCCCATTTCACTGGCTCGTTCGGTTCTAGGAGCAGATCCGGGGTAGAGGGAAGAGAGCTCCGGGTCAGGGGCTGTCGCCGCCGCCGTCCGGGAGTCAGCCCGCCAGCCCGC-----
>gene=chr5_157158233-157158523; species=hg19
aaaCCTCGTGAGACTGATTTGCCGCAGGACGGGAGGAGGAAGAAGCAAGCGTGGAAGGTGCTAACGGAGGAACCTAAACCTCCATCCTCTTTGCCTGGGAGGTTAAGAACTACAGGGAGAGGCGAGAGAGACTATGACTGCCCTACGGCTAGAGTAGCCGCGAAGAGAACACTTCCGGGGCGGGGCTATCTGGCCCTTTCCTTTCCGCGTGTAGAATGTGGGGCGCCTGTAAAGTTAAGGTTCACGATTCCTTGGCCACCATTTCCATCACTCTGAGACGGTACCTGAGA
>gene=chr5_157158233-157158523; species=bosTau
-AATTTCGTGAGAATGACTTGTTGCAGACCGAGAGGACATATGGACAATTAAGAATAGTGCTAAGGGAAGACTGGAACCCTCCTTCCAGGCCCGGAAGTCAATTACAAACTACAAGGAGAGGCAAGCGAGATGCTGGCCTCCCTATGGCTAGAGCGACCACGAAAAGACAACTTCCGGGGCGGAGCTCTCTGTTCCTTTCCCTACCTTGGGGGAAATGTGGGCTGCTGGCGCATTGAAAGTTCGCGATTGCTTGGCTGCTACTTCCGTCACTCTGAGACGGTGCTTGAAA
>gene=chr5_157158233-157158523; species=calJac
AAACCTCGTGAGAGTGATGTGCGGCTGGACGGGAGGAGGAAGAAGCAAGCGTGGGCGGTGCTAAAGGAGGAACCGAAACCTCCATCCTCTTCCCTC-GGAGGTTAAGAACTACAGGGAGAGGCGAGGGAGACTACGACCGCCCTACGGCTAGAGCGGCCACGAAGAAAACACTTCCGGGGTGGGGCTATCTGGTTCTTTCCCTTCCGCGTGGGGAATGTGGACCGCCTGTAAAGTTAAGGTTCACGATTCCTTGGCCATCACTTCCATCATTCTAAGACGGTGCCTGAGA
>gene=chr5_157158233-157158523; species=canFam
CGACTTTGT-AGACTGACTTGCCGCCCGA-CGCGGGTGAAAAGCAGCAGCGCGCGGGCCGC-GAAGGCGAGGACGCCCCCTCCCTCCCGGCTCGGAAGGGGGTCACGCACCACGAG--GAGGCGAGACGGCCGCCGGCCTCCCCACGCCTAGAGCGGCCCCGAGGAGGCAACTTCCGGGGCGGGGCTCTCCGGCGCCTCACCTTCCGCGGGGCGAATGTGGGCCTCTCGCAAAGCGAAAGCTCGTGACTGCTGGGCCGCCACTTCCGTCACGCTGAGACGGTGTTTGAAG
>gene=chr5_157158233-157158523; species=equCab
AAGCTTCCTCAGAGTGATCTATTCCAAGACCAGAGGAGAAAGGCGGAAGC-CGAG-------GAAGCCAGAAAGGTAACCTCCTCCCTGGTCCGGGCGTGGGTTAAGGACTACAAGGAGAGGCGAGAGAGCTGGGGACCTCCCTGCGGCTAGAGCGGCCACGAAGGGAAAACTTCCGGGGCGGGGCTTCCGGCTGCTTTCCCTTCCGCGGGGTGGATGTGGGCTACTTGCAACGTGAAGGTTCGCGATTGCTTAGCCGCCGCTTCCGTCACTCTGAGACGGTGCCTGAAA
>gene=chr5_157158233-157158523; species=gorGor
aaaCCTCGTAAGACTGATTTGCCGCAGGACGGGAGAAGGAAGAAGCAAGCGTGGGAGGTGCTAACGGA-GAACCTAAACCTCCATCCTCTTCCCCTGGGAGGTTAAAAACTACAGGGAGAGGCGAGAGAGACTATGACCGCCCTACGGCTAGAGTAGCCGCGAAGAGAACACTTCCGGGGCGGGGCTATCTGGCCCTTTCCTTTCCGCGTGTAGAATGTGGGGAGCGTGTAAAGTTAAGGTTCACGATTCCTTGGCCACCACTTCCATCACTCTGAGACGGTACCTGAGA
>gene=chr5_157158233-157158523; species=panTro
aaaCCTCGTGAGACTGATTTGCCGCAGGACGGAAGGAGTAAGAAGCATGCGTGGGAGGCGCTAACGGAGGAACCTAAACCTCCATCCTCTTTCCCTGGGAGGTTAAGAACTACAGGGAGAGGCGAGAGAGACTATGACCGCCCTACGGCTAGAGTAGCCGCGAAGAGAACACTTCCGGGGCGGGGCTATCTGGCCCTTTCCTTTCCGCGTGTAGAATGTGGGGCGCCTGTAAAGTTAAGGTTCACGATTCCTTGGCCACCACTTCCATCACTCTGAGACGGTACCTGAGA
>gene=chr5_157158233-157158523; species=papHam
aaaCCTCGTGAGAGTGATTTGCCGCAGGAAGGGAGGAGGAAGAAGCAGGCGTGGGAAGTGCTAAACGAGGAACCTAAACCTTCATCCTCTTCCCCCGGGAGGTTAAGAACTACAGGGAGAGGCGAGAGAGACTATGACCGCCCTACGGCTAGAGCGGCCGCGAAGAGAACACTTCCGGGGCGGGGCTATCTGGCTCTTTCCCTTCCGCGTGGAGAATGTGGGCCGCCTGTAAAGTTAAGGTTCACGATTACTTGGCCACCACTTCCATCACTCTGAGACAGTGCCTGAGA
>gene=chr5_157158233-157158523; species=ponAbe
aaaCCTCGTGAGAGTCATTTGCCGCAGGACGGGAGGAGGAAGAAGCAAGCATGGGAGGTGCTAACGGAGGAACCTAAACCTCCATCCTCTTCCCCCGGGAGGTTAAGAACTACAGGGAGAGGCGAGAGAGACTATGACCGCCCTACGGCTAGAGCAGCCGCAAAGAGAACACTTCCGGGGCGGGGCTATCTGGCCCTTTCCCTTCCGCATGGAGAATGTGGGGCGCCTGTAAAGTTAAGGTTCACGATTCCTTGGCCACCACTTCCATCACTCTGAGACGGTACCTGAGA
>gene=chr5_157158233-157158523; species=rheMac
aaaCCTCGTGAGAGTGATTTGCCGCAGGAAGGGAGGAGGAAGAAGCAGGCGTGGGAGGTGCTAAAGGAGGAACCTAAACCTCCATCCTCTTCCCCCGGGAGGTTAAGAACTACAGGGAGAGGCGAGAGAGACTATGACCGCCCTACGGCTAGAGCGGCCGCGAAGAGAACACTTCCGGGGCGGGGCTATCTGGCTCTTTCCCTTCCGCGTGGAGAATGTGGGCCGCCTGTAAAGTTAAGGTTCACGATTACTTGGCCACCACTTCCATCACTCTGAGACGGTGCCTGAGA
>gene=chr5_172484098-172484319; species=hg19
CTCCCGGGATTTGTTTATATGTCTTCTCAAAGCAGCTTGAAGCGGCTGAGGGGCGGAGCCCTCAGAGCTGAGTGGCAGGCTCTGGCGTCCAATGGAGCGGGCGGATGGAGACTTCTGCACCAATGGGCGTGGGGGAGGCGGTGCCGCGGGGGGGCCACTAATTGGTTAGGCTGTGCCGGAGGTGGGCCGGGCGGGGCAGCCATGTTAGATGGGAGGGGACC
>gene=chr5_172484098-172484319; species=bosTau
CTCCCGGGATTTGTTTATATGTCTTCTCAAAGCAGCTTGAAGCGGCTTGGAGGCGGAGCTTTCGGCGCAGAGTGGCAGACGCTGCCATCCAATGGAGCAGGCAGACGGAGGCTGACGCGCCAATGGGCTTGGGGGAGGCGGTGCCCC-----CCCCCCCATTT-GTTAGGCTGTGTCGGGGGTGGGCCGGGTGGGGCGGCCATGTTAGATGGGAGGGGACC
>gene=chr5_172484098-172484319; species=calJac
CTCCCGGGATTTGTTTATATGTCTTCTCAAAGCAGCTTGAAGCGGCTTAGGGGCGGAGCCCTCAGAGCTGAGTGGCAGGCTCTGCTGTCCAATGAAGCAGGCGGACGGAGACCACTGCACCAATGGGCTCGGGGGAGGCGGTGCCGTGGCTG--CCCCCA----GTTAGGCTGTGCCGGAGGTGGGCCGGGCGGGGCGGCCATGTTAGATGGGAGGGGACC
>gene=chr5_172484098-172484319; species=canFam
CT-CCGGGATTTGTTTATATGTCTTCTCAAAGCAGCTTGAAGCGGCTCGTAGGCGGAGCCCTCAGCGCGGAGTGGCAGGCCGTGGCGCCCAATGGCGCAGGCGGGCCGAGGCTGCCGTGCCAATGGCCGCGGGGGAGGCGGTGCCGC-----GGCCCCCAATTGGTTAGGCTGTGCCGGGGGTGGGCCGGGCGAGGCGGCCATGTTAGATGGGAGGGGACC
>gene=chr5_172484098-172484319; species=equCab
CTCCCGGGATTTGTTTATATGTCTTCTCAAAGCAGCTTGAAGCGGCTCGTAGGCGGAGCCCTCGGAGCGGAGTGGCAGGCGATGCTGCCCAATGGGGCAGGCTGGCGGAGGCTGCCACGCCAATGGACGTGGGGGAGGCGGTGCCGC-----GCCCCC-AATTGGTTAGGCTGTGCCGGGGGTGGGCCGGGTGGGGCGGCCATGTTAGATGGGAGGGGACC
>gene=chr5_172484098-172484319; species=gorGor
CTCCCGGGATTTGTTTATATGTCTTCTCAAAGCAGCTTGAAGCGGCTGAGGGGCGGAGCCCTCAGAGCTGAGTGGCAGACTCTGGCGTCCAATGGAGCGGGCGGATGGAGACTACTGCACCAATGGGCGTGGGGGAGGCGGTGCCGCGGGGG--CCACTAATTGGTTAGGCTGTGCCGGAGGGGGGC-GGGGGGGGCAGCCATGTTAGATGGGAGGGGACC
>gene=chr5_172484098-172484319; species=panTro
CTCCCGGGATTTGTTTATATGTCTTCTCACAGCAGCTTGAAGCGGCTGAGGGGCGGAGCCCTCAGAGCTGAGTGGCAGGCTCTGGCGTCCAATGGAGCGGGCGGATGGAGACTTCTGCACCAATGGGCGTGGGGGAGGCGGTGCCGCGGGGG--CCACTAATTGGTTAGGCTGTGCCGGAGGTGGGCCGGGCGGGGCAGCCATGTTAGATGGGAGGGGACC
>gene=chr5_172484098-172484319; species=papHam
CTCCCGGGATTTGTTTATATGTCTTCTCAAAGCAGCTTGAAGCGGCTCAGGGGCGGAGCCCTCGGAGCTGAGTGGCAGGCTCTGGCGTCCAATGGACCGGGCTGATGGAGACTTCTGCACCAATGGGCGTGGGGGAGGCGGTGCCGC--GGG--CCACCACCTTGTTAGGCTGTGCCGGAGGTGGGCCGGGCGGGGCGGCCATGTTAGATGGGAGGGGACC
>gene=chr5_172484098-172484319; species=ponAbe
CTCCCGGGATTTGTTTATAAATTTTTTCAAAGTAGCTTGAAGCGGCTCGGGGGCGGAGCCCTCAGAGCTGAGTGGCAGGCTCTGGCGTTTTATTTAGCGGGCGGATGGAGACTTCTGCACCAATGGGCG--------------------GGG--CCACTAATAGGTTAGGCTGTGCCGGAGGTGG------------------------------------
>gene=chr5_172484098-172484319; species=rheMac
CTCCCGGGATTTGTTTATATGTCTTCTCAAAGCAGCTTGAAGCGGCTCAGGGGCGGAGCCCTCGGAGCTGAGTGGCAGGCTCTGGTGTCCAATGGACCGGGCCGGTGGAGACTTCTGCACCAATGGGCGTGGGGGAGGCGGTGCCGC--GGG--CCACCAACTTGTTAGGCTGTGCCGGAGGTGGGCCGGGCGGGGCGGCCATGTTAGATGGGAGGGGACC
>gene=chr5_176853241-176853366; species=hg19
AAAGCCGTCTGCGAGCCAAAGGCCGCCGGGCCACACCTTCAGGCGACGACCCAATCAAAATGCAGTACTTGAGATGACGGACGTCTTCTTCACCCAATCACATATTCGGCCTCCTGGGCGTGCCC
>gene=chr5_176853241-176853366; species=bosTau
GAAACCAG-GGTGAACCAAAGGGA------CCACACCCACACCTAGTGGTCCAATCAGAGTGCAGTGCTGAGAATGACTGAC-CTTCGTTCATCCAATGAAATACCCGATGTCCGGGGCGTGATC
>gene=chr5_176853241-176853366; species=calJac
AAAGCCATCTGCGAGCCAAAGGCTGCCGGACCACACCTTCAGGCGGTGGCCCAATCAAAATGCATTATTTGAGATGACGGACATTTTCTTCACCCAATCACACATTTGATTTCCTGGGCGTGCCC
>gene=chr5_176853241-176853366; species=canFam
AAAGCCAA-GGATAGTCA-AGGGACCCGGGTCACACCCTCCTCTGATGGCCCAATTGGAGTGCAGCGATTAGAATGACTGACGCTCCTTTGACCCAATCAAACATCCGGCTTCCGGGGCGTGACC
>gene=chr5_176853241-176853366; species=equCab
AAAGCCTA-GGCGAACTAAAGGGACCCGGTCCACACCCTTATCTGATGGCCCCATCAGAGTGCATTGCTGAGAATGACTGACGCTTGCATAATCCAATCAAACATCCGGGATCCAGGGCGTGACC
>gene=chr5_176853241-176853366; species=gorGor
AAAACCATCTGCGAGCCAAAAGCTGCCGGGCCACACCTTCAGGCGACGATCCAATCAAGATGCAGTACTTGAGATGACGGACGTCTTCTTCACCCAATCACATATTCGGCCTCCTGGGCGTGCCC
>gene=chr5_176853241-176853366; species=panTro
AAAGCCATCTGCGAGCCAAAGGCTGCCGGGCCACACCTTCAGGCGACGACCCAATCAAAATGCAGTACTTGAGATGACGGACGTCTTCTTCACCCAATCACATATTCGGCCTCCTGGGCGTGCCC
>gene=chr5_176853241-176853366; species=papHam
AAAGCCATCTGCGAGCTAAAGGCTGCCGGGCCACACCTTCAGGCGATGGCCCAATCAAAATGCAGTACTTAAGACGACGGACGTCTTCTTCACCCAATCACACATTCGGCCTCCTGGGCGTGCCC
>gene=chr5_176853241-176853366; species=ponAbe
AAAGCCATCTGCGAGCCAAAGGCTGCCGGGCCACACCTTCAGGCGACGGCCCAATCAAAATGCAGTACTTCAGATGACGGACGTCTTCTTCACCCAATCACATATTCGGCCTCCTGGGCGTGCCC
>gene=chr5_176853241-176853366; species=rheMac
AAAGCCATCTGCGAGCTAAAGGCTGCCGGGCCACACCTTCAGGCGATGGCCCAATCAAAATGCAGTACTTAAGATGACGGACGTCTTCTTCACCCAATCACACATTCGGCCTCCTGGGCGTGCCC
>gene=chr5_179125733-179125942; species=hg19
CTCACCTCCCGCCCAACCAACAGCCACTTCCTGCCTCACTCCCGGCCAATCTTCACACTCCACGAAGAATAGCCGTAGGGGGCGTATGGGACGGTGCGTAGAGCGATGCCCACGCCGGCCAACCGGATGTCGGGGCTTGCGCGGGAGGGCGGGACTTGGCGCCGGCTGTGGCTACTCAGGGGCCAGGGGCGGGCACAGGGCCGGGCTTC
>gene=chr5_179125733-179125942; species=bosTau
-----------------------------------------------------------------------------------------------------------------------------------------------------------------------------------------------------------------
>gene=chr5_179125733-179125942; species=calJac
CTCACCTCCCGCCCAACCAACAGCAACTTCCTGCCTCACTCCCGGCCAATCCTCACACTCCACGAAGAATAGCGGTAGGGGGTGTACGGGAAGGTACGTAGAGCGATGCCCACGCCAGCCAACTGGATGTAGGGGCTTGCGCGGGAGGGCGGGACTTGGCGCCGGCTGTGGCTACTCAGGGGCTAGGGGCGGACGCAGGGCCGGGCTTC
>gene=chr5_179125733-179125942; species=canFam
CTTTCCT-CCGCCCAACCAGCAGCCACTTCCTGCCTCTGCTCCGGCCAATCCTTACACTCCACGAAGAATAGCCCTAGGGGGCGTGTGGGAAGGTGCCTAGAGCGATGTCTCCCTCGACCAATCAGCTCCCGGAGCTGGCGCGGGGGAGCGGGACTTGGCGCTGGCCCTGGCTACTCAGGAGCGAGGGGCGGACGCAGGGCTGGGCTTC
>gene=chr5_179125733-179125942; species=equCab
TTTCCTG-CAGCCCAACAAAGATCCACTTTCTGTCTCGTCCCCAGCAAATCATCAACCTTCACAAGAAAAAGCCCTAGGGGGC------------------------------------------------------------------------------------------------------------------------------
>gene=chr5_179125733-179125942; species=gorGor
CTCACCTCCCGCCCAACCAACAGCCACTTCCTGCCTCACTCCCGGCCAATCTTCACACTCCACGAAGAATAGCCGTAGGGGGCGTATGGGACGGTGCATAGAGCGATGCCCACGCCGGCCAACCGGATGTCGGGGCTTGCGCGGGAGGGCGGGACTTGGCGCCGGCTGTGGCTACTCAGGGGCCAGGGGCGGGCACAGGGCCGGGCTTC
>gene=chr5_179125733-179125942; species=panTro
CTCACCTCCCGCCCAACCAACAGCCACTTCCTGCCTCACTCCCGGCCAATCTTCACACTCCACGAAGAATAGCCGTAGGGGGCGTATGGGACGGTGCGCAGAGCGATGCCCACGCCGGCCAACCGGATGTCGGGGCTTGCGCGGGAGGGCGGGACTTGGCGCCGGCTGTGGCTACTCAGGGGCCAGGGGCGGGCACAGGGCCGGGCTTC
>gene=chr5_179125733-179125942; species=papHam
CTCACCTCCTGCCCAACCAACAGCCACTTCCTGCCTCACTCCCGACCAATCGTCACACTCCACGAAGAATAGCCGTAGGGGGCGTATGGGACGGTGCGTAGAGCGATGCCCACGCCGGCCAACCGGATGTCGGGGCTTGCGCGGGTGGGCGGGACTTGGCGCCGGCTGTGGCTACTGAGGGTCCAGGGGCGGGCGCAGGGCCGGGCTTA
>gene=chr5_179125733-179125942; species=ponAbe
CTCACCTCCCGCCCAACCAACAGCCACTTCCTGCCTCACTCCCGGCCAATCTTCACACTCCACGAAGAATAGCCGTAGGGGGTGTATGGCACGGTGCGTAGAGCGATGTCCACGCCGGCCAACCGGATGTCGGGGCTTGCGCGGGAGGGCGGGACTTGGCGCCGGCTGTGGCTACTCAGGGGCCAGGGGCGGGCACGGGGCCGGGCTTC
>gene=chr5_179125733-179125942; species=rheMac
CTCACCTCCCGCCCAACCAACAGCCACTTCCTGCCTCACTCCCGACCAATCGTCACACTCCACGAAGAATAGCCGTAGGGGGCGTATGGGACGGTGCGTAGAGCGATGCCCACGCCGGCCAACCGGATGTCGGGGCTTGCGCGGGTGGGCGGGACTTGGCGCCGGCTGTGGCTACTGAGGGGCCAGGGGCGGGCGCAGGGCCGGGCTTA
>gene=chr5_180650110-180650711; species=hg19
CGCCGACTACAGTTGGGGAAGGGTGGGGCGTCTGCTGCCCTAACCCGCGAAGCGCTTTCTCAGGCCCCGCCCCCGGTCCGACCCGGACGACCCTCTGAGTCCTCCACAACGAAGTCGTCTGCCTAGAAGGGCCGGAAGTACTTCAGGGCGCGCCGCGGACCCACCCCCTCGCTTCCGGCATCGGCTGTGGGGAGTACCGGCTGCAGTCGGCTGTGCCGGGAGGGTAGGATGGCGTCTGGCCGATGCGGTGATAGCACCGAAAGCAGACGGCCGCCAGGCGCTCCCCCTACCCCCCGAAGTTTCTCCCCAGCGGCGGGGGATGGGGGTAGGCGGTTCCTCTGTTCTTTCTGCGTTCCCCGCGGCCTCTTACCACAGAGACGCGGGCCTCCACCGTCCTAGCCCTCCCGCCCTGTTCTCTAGTGCGGACTAGAGCGTCTCCTCGCCATTTCCTGTCGCCCTGGGGCCCCGCGGGGAAAAAGGGGGAGTAGCAGGACAGCGGAGGGAAGTCGCGAGCTTAGGTGGTGTGTAGACGCCGGAAGTGTTGGGAAGGAGGCCGGAAGCTAGGGGCGGGGCCAGGAAGTGAGGAGGGGCGGGGGTTTAT
>gene=chr5_180650110-180650711; species=bosTau
TGCCAACTACAGCGGGGAGTATGGGAAGGGTCTCCGGTCCC-ATCTCCACCGTACTTCTACAGACCCCGCCCCCTAGTCAGTCGGACCGACTCTCGGAGTCTTCAACAACAAAGTCCTTCGCCTAGATGGGCCGGAAGTACTTCAGGGTTCTCACCGACACCGCCCTTCCATTTCCGGCATCGGCCTTGGGGAGTTCCTGCTGCAGTTCTCCGTGTCCGGTCGGTAGGATGGCGCCGGGCCGATACGGTCATAGCAACGAGAGTAGACGGGTGCCAAGCCCTTCCAAGGTCCCCCGAAATTTATCCCCAGTGGCGGGCGATGGGGGAGGCCGGGCTTTCAGTTTCGTCTGCGTTCCCCACTCCCTCGCATTACAGAGTCGTACGCCTCCGTCCTTCTAGGCCTCCCTCCCTGTTCCTGAGTGCCTGCTAGAGCGTCGCCTCACCGTTTCCTGTCATCTGGGGACCCGGGGGGGGAGAAAGGGGCGTAGCGTGACCTAGGAAGGAGCTCGCGATCTTGGATGGTTAGCA-GCACCGGAAGTGTTAGGGT--AAGCCGGAAGTGAGGGGCGGAGCCAGGAAGTGAGGAGGGGCGGGGGTTTAT
>gene=chr5_180650110-180650711; species=calJac
TGCAGAATACAGTT--GGAAGGGTGGGGCGACTGCATCCCA-ACCCTCGCCGCGCTTTCTCAGGCCCCGCCCCCAGTCAGACCCGGACGATCCTCTGAGTCCTCCACCACAAAGTCGTCTGCCTAGAAGGGCCGGAAGTACGTCAGAGCGCTCCGCGGACCCACCCCTTCGCTTCCGGCATCGGTTGTTGGGAGTACCGGCAGCAGTCGACTGTGCCGGGTGGGTAGGATGGCGCCAGGCCGATGCTGTCATAGCACCGAAGGCAGACGGCCACCAAGCGCTCCCTCCTCCCCCAGAAGTTTCTCCCCAGCGGCCGGGGATGGGGGTAGGCGGTTCCTCTGTTCTCTCTGCTTTCGCCCTGGCCCCGCACCACAGAGACGTGGGCCTCCACCGTCCTAGCCCTCCCGCCCTGTTCTCGAATGCGGGCTAGAGCGTCTCCTCGCCGTTTCCTGTCGTCCTGGGGCCCCAGGGGGAAAAAGGGGGAGTAGCACGACAGCGGAGGAAAGTCGCGAACTTAGGTGGTGTGTCGACGCCGGAAGTGTTTGGAAGGAGGCCGGAAGCTAGGGGCGGGGCCAGGAAGTGAGGAGGGGCGGGGGTTTAT
>gene=chr5_180650110-180650711; species=canFam
TGCCAGCCACAGTGAGGAGGACGGAGAAGGTCTCGGGTCTc--------------------gggccccggcccccggcccGTCGGAGGAA--CTCCGAGTTGCCAACAACAAAGTCCTCGGCCTAGAAGGGCCGGAAGTACTTGAGGGCGCTCAGCGGAGCCGCCCCTCCGCTTCCGGCATCGGCTGTGGGGAGGCCCTGGTGCAGTCCTCCGTGTTCGGTTAGTAGGATGGCGCCAGGCCGACGCGGTCATAGTACCGAGGGCGGACGGCCGCTAAGCGCTCCCATCCTCCCCCAAAGTTTATCCCTAGTGGCGAGGGATGGGGGAGGCCGGTTCTTCCGGGTCGTCCGCGTTCCCTGCTCCTTCCTATTACAGAGATGTGGGCCTCCATCGTTCTAGCTCTCCTGCCCTGTTCCCGTGTGCCTGCTAGAGCGTCTCCTCGTCGTTTCCTGTCGCCCAGAGGCCCGGGAGGAAAGAAGGGGGCGTAGCGCTACCACGGAGGGACCTTGCGAGCTTGGGCGACGCTCAGGCACCGGAAGTGTTGGCAGGGAGGCCGGAAGTGAGGGGAGGAGCCAGGAAGTGAGGAGGGGCGGGGGCTTAT
>gene=chr5_180650110-180650711; species=equCab
CGCCCACTAGAGCGGGAAGGA--GGGAAGTTTCTCGGCCCC---------------------------GCCCCCTGACCCGTCCGGGGGACGCTCTGAGTCCTCGACAACAAAGTCCTC-CCCTGGAAGGGCCGGAAGTACTTCAGGGAGCTCACGGGGACCGCCCCTCCGCTTCCGGCATGGGCTGCGGGGAGTCGCTGTTGCAGGTCTCCGTGTCCGGTCGGTAGGATGGCGCGGGGCCGATGCGGTCATAGCACCGAGAGCGGACGGCCGCCAAGCGCTTCCACCGTCTCCCGAAGTTTGTCCCCAGTGGCAGGGGATGGGGGAGGCCGGTCCTTCTGTTTCGCCTGCGTTCCCCGCTCCCCCGCATCACAGAGACGTGGGCCTCCATCGTTCTAGCCCTCCGGCCCTGTTCCCGAGTGCCTGCTAGAGCGTCTCCTCGCCGCTTCCTGTCGCCCACGGTCCCGGAGGGGGAAAAGGGGGCGTAGCGCGACCGCGGAGGGAACCCGCGAGCTTGGTGGCTTTGCAAGCGCCGGAAGTGTTGGGAGGGAGGCCGGAAGTGAGGGGCGGACCCAGGAAGTGGGGAGGGGGGGGGGTTTAT
>gene=chr5_180650110-180650711; species=gorGor
CGCCGACTACAGTTGGGGAAGGGTGGGGCGTCTGCTGCCCTAACCCGCGAAGCGCTTTCTCAGGCCCCGCCCCCGGTCCGACCCGGACGACCCTCTGAGTCCTCCACAACAAAGTCGTCTGCCTAGAAGGGCCGGAAGTACTTCAGGGCGCACCGCGGACCCACCCCCTCGCTTCCGGCATCGGCTGTGGGGAGTACCGGCTGCAGTCGGCTGTGCCAGGAGGGTAGGATGGCGTCTGGCCGATGCGGTGATAGCACCGAAAGCAGACGGCCGCCAAGCGCTCCCCCCACCCCCCGAAGTTTCTCCCCAGCGGCGGGGGATGGGGGTAGGCGGTTCCTCTGTTCTTTCTGCGTTCCCCGCGGCCCCTTACCACAGAGACGCGGGCCTCCACCGTCCTAGCCCTCCCGCCCTGTTCTCTAGTGCGGACTAGAGCGTCTCCTCGCCATTTCCTGTCGCCCTGGGGCCCCGCGGGGAAAAAGGGGGAGTAGCAGGACAGCGGAGGGAAGTCGCGAGCTTAGGTGGTGTGTAGACGCCGGAAGTGTTGGGAAGGAGGCCGGAAGCTAGGGGCGGGGCCAGGAAGTGAGGAGGGGCGGGGGTTTAT
>gene=chr5_180650110-180650711; species=panTro
CGCCGACTACAGTTGGGGAAGGGTGGGGCGTCTGCTGCCCTAACCCGCGAAGCGCTTTCTCAGGCCCCGCCCCCGGTCCGACCCGGACGACCCTCTGAGTCCTCCACAACAAAGTCGTCTGCCTAGAAGGGCCGGAAGTACTCCAGGGCGCGCCGCGGACCCACCCCCTCGCTTCCGGCATCGGCTGTGGGGAGTACCGGCTGCAGTCGGCTGTGCCGGGAGGGTAGGATGGCGTCTGGCCGATGCGGTGATAGCACCGAAAGCAGACGGCCGCCAAGCGCTCCCCCCACCCCCCGAAGTTTCTCCCCAGCGGCGGGGGATGGGGGTAGGCGGTTCCTCTGTTCTTTCTGCGTTCCCCGCGGCCCCTTACCACAGAGACGCGGGCCTCCACCGTCCTAGCCCTCCCGCCCTGTTCTCTAGTGCGGACTAGAGCGTCTCCTCGCCATTTCCTGTCGCCCTGGGGCCCCGCCGGGAAAAAGGGGGAGTAGCAGGACAGCGGAGGGAAGTCGCGAGCTTAGGTGGTGTGTAGACGCCGGAAGTGTTGGGAAGGAGGCCGGAAGCTAGGGGCGGGGCCAGGAAGTGAGGAGGGGCGGGGG-TTAT
>gene=chr5_180650110-180650711; species=papHam
CGCCGACTACAGTTGGGGAAGGGTTGGGCGTCTGCGGCCCG-ATCGGCCGAGCGCTTTCTCAGGCCCCGCCCCCGGTCCGAGCCGTACGACCCTCTGAGTCCTCCACAACAAAGTCTTCTGCCTAGAAGGGCCGGAAGTACTTCAGGGCGCTCCGCGGACCCACCCCTTCGCTTCCGGCATTGGCGGTGCGGCGTACCGGCTGCAGTCGGCTGTGTCGGGAGGGTAGGATGGCGCCTGGCCGATGCGGTCATAGCACCGAAAGCAGACGGCCACCAAGCGCTCCCCCCACCCCCCGAAGTTTCTCCCCAGCGGCGGGGGATGGGGGTAGGCGGTTCCTCTGTTCTTTCTGCGTTCGCCGTGGTCCCGCACCACAGAGACGTGGGCCTCCACCGTCCTAGCCCTACCGCCCTGTTCTGTAGTGCGGGCTAGAGCGTCTCCTTGCCATTTCCTGTCGCCCTGGGGCCCCGCGGGGAAAAAGGGGGAGTAGCACGAGAGCGGAGGGAAGTCGAGAGCTTAGGTGGTGTGTAGACGCCGGAAGTATTGGGAAGGAGGCCGGAAGCTAGGGGCGGGGCCAGGAAGTGAGGAGGGGCGGGGGTTTAT
>gene=chr5_180650110-180650711; species=ponAbe
CGCCGACTACAGTTGGGGAAGGGTGGGGCGTCTGCGGCCCT-ACCCGCTAAGCGCTTTCTCAGGCCCCGCCCCCGGTCCGACCCGGACGACCCTCTGAGTCCTCCACAACAAAGTCGTCTGCCTAGAAGGGCCGGAAGTACTTCAGGGCGCGCCGCGGACCCACCCCCTGGCTTCCGGCATCGGCTGTGGGGAGTATCGGCTGCAGTCGGATGTGTCGGGAGGGTAGGATGGCGCCTGGCCGATGCGGTGATAGCACCGAAAGCAGCCGGCCGCCAAGCGCTCCCCCCACCCCCCGAAGTTTCTCCCCAGCGGTGGGGGATGGGGGTAGGCGGTTCCTCTGTTCTTTCTGCGTTCCCCGCGGCCCCGCACCACAGAGACGTGGGCCTCCACCGTCCTAGCCCTCCCGCCCTGTTCTCTAGTGCAGACTAGAGCGTCTCCTCGCCATTTCCTGTCGCCCTGGGGCCCCGCGGGGAAAAAGGGGGAGTAG-AGGACAGTAGAGGGAAGTCGCGAGCTTGGGTGGTGTGTAGACGCCGGAAGTGTTGGGAAGAAGGCCGGAAGCTAGGGGCGGGGCCAGGAAGTGAGGGGGGGCGGGGGTTTAT
>gene=chr5_180650110-180650711; species=rheMac
CGCCGACTACAGTTGGGGAAGGGTTGGGCGTCTGCGGCCCG-ATCGGCCAAGCGCTTTCTCAGGCCCCGCCCCCGGTCCGAGCCGTACGACCCTCTGAGTCCTCCACAACAAAGTCTTCTGCCTAGAAGGGCCGGAAGTACTTCAGGGCGCTCCGCGGACCCACCCCCTCGCTTCCGGCATTGGCGGTGCGGCGTACCGGCTGCAGTCGGCTGTGTCGGGAGGGTAGGATGGCGCCTGGCCGATGCGGTCATAGCACCGAAAGCAGACGGCCACCAAGCGCTCCCCCCACCCCCCGAAGTTTCTCCCCAGCGGCGGGGGATGGGGGTAGGCGGTTCCTCTGTTCTTTCTGCGTTCGCCGCGGTCCCGCACCACAGAGACGTGGGCCTCCACCGTCCTAGCCCTACCGCCCTGTTCTGTAGTGCGGGCTAGAGCGTCTCCTTGCCATTTCCTGTCGCCCTGGGGCCCCGCGGGGGAAAAAGGGGAGTAGCACGACAGCGGAGGGAAGTCGAGAGCTTAGGTGGTGTGTAGACGCCGGAAGTATTGGGAAGGAGGCCGGAAGCTAGGGGCGGGGCCAGGAAGTGAGGAGGGGCGGGGGTTTAT
>gene=chr6_28092230-28092480; species=hg19
GCAGATCCCGCAATCCCATCAATACGAGGCGTAAAAGCCGGGTCCTCCACTGGCTAGGGCCGAGGAGGCAAGCACTCAAGCTGCCACAGAGGCGAAGCTTCCTAGAGCGGCCCGGAAGTGCCCGGCTGAAGCGGCCGGGCGCCGATTGGTGTCTTTGAGTCTAGTCTTTGTTCGGGGCTGTCCAAAGGACGCTAGCTGTTGCACCTGTTCCTCCCTGCGCGTAAGGTGAGTGTCTCCCGGCTCCCAGGTG
>gene=chr6_28092230-28092480; species=bosTau
GCCAGCGCTGAAGTCCCATAAATCAAATGTTCACAAGTGGGGTCCTCCGCGAGCTAGAACTGA--------------CTAGCTCCACCGAGGCGAGGCTTCCTAGAGCGGCCCGGAAGTGCCTGGCTGAAGCAGCGGAGCGTCGATTGGTCAGTCAG-------TCCTTGTTCG-TGCCGCCCCAAAGACGCTAGCTGT----------TCTCCAAGC--GTGAGGTGAGTCTCTCCCGGCTCCT-----
>gene=chr6_28092230-28092480; species=calJac
GCAGGCCCCGCAATCCCATCAGTAGCAGGTGCACAAGCCGGGTCCTCCAGTGGCC-GGGCTGAGGAGGCAAGCCCCCAAACTGCCACAGAGGCGTAGCTTCCTAGAGCGGCCCGGAAGTGCCCGGCTGCAGCGGCC-GGCTCCGATTGGTGTCTTTGAGACTAGTCTTTGTTCGGGGCTGTCCAAAGGACGCTAGCTGTCGCACCTGT---TCCCTGCACGCAAGGTGAGTGTCTCCCAGCTCCCAGGTG
>gene=chr6_28092230-28092480; species=canFam
-CGCCCCCCGCAAGCGCGCCGGT---GTACGTGGCTGCCGGGTCCTCCGTGGGCGGGGCCGGA---AGGGAG-CCGGGCGCCACCAACGAGGCGCGGCTTCCTAGAGCGG-CCGGAAGTGCCGAG--GCCGCGGCGGGGCGCC--CTGGTCGG-CGGAGTCCGGTCTTTGTTCC-GGTGGCCGAGGGGGGCC--GCCGTGGCGCTTGCGTCCGTGCGCGCGTCAGGTGAGTCGGCCGTGTCTCCTGGGCA
>gene=chr6_28092230-28092480; species=equCab
GCGGGCCCCGCAACCCCATCAGTTAAACGCACAGGAACCAGGTCCTCCACCCGCTAGGGCTGA---GGGAAGCCCGGCCGCCGCCACCGAGGCGAGGCTTCCTAGAGTGGCCCGGAAGTGCCCGGCTGCAGGGGCAGGGCGCCGATTGGTCGGTTTGAGTCGAGCCTTTTGTTT-GGTGGCCCAAAGGACTCTAGCTTTCGCACCTGTTCCTCTCCGCTTGTGAGGTGAGTCTCTCCCCCATGCTGGGTG
>gene=chr6_28092230-28092480; species=gorGor
GCAGATCCCGCAGTCCCATCAATACGGGGCGTAAAAGCCTGGTCCTCCACTGGCTAGGGCCGAGGAGGCAAGCCCTGAAGCTGCCACAGAGGCGAAGCTTCCTAGAGCGGCCCGGAAGTGCCCGGCTGAAGCGGCCGGGCGCCGATTGGTGTCTTTGAGTCTAGTCTTTGTTCGGGGCTGTCCAAAGGACGCTAGCTGTTGCACCTGTTCCTCCCTGCGCGTAAGGTGAGTGTCTCCCGGCTCCCAGGTG
>gene=chr6_28092230-28092480; species=panTro
GCAGATCCCGCAGTCCCATCAATACGAGGCGTAAAAGCCGGGTCCTCCACTGGCTAGGGCCGAGGAGGCAAGCCCTGAAGCTGCCACAGAGGCGAAGCTTCCTAGAGCGGCCCGGAAGTGCCCGGCTGAAGCGGCCGGGCGCCGATTGGTGTCTTTGAGTCTAGTCTTTGTTCGGGGCTGTCCAAAGGACGCTAGCTGTTGCACCTGTTCCTCCCTGCGCGTAAGGTGAGTGTCTCCCGGCTCCCAGGTG
>gene=chr6_28092230-28092480; species=papHam
GCAGGCCCCGCAATCCCATCAATACGAGGTGTAGAACCCCGGTCCTCCACTGCCTAGGGCTGAGGCGGCAAGCCCTAAAGCTGCCACAGAGGCGAAGCTTCCTAGAGCGGCCCGGAAGTGCCCGGCTGAAGCGGCCGGGCGCTGATTGGTGTCTTTGAGTCTAGTCTTTGTTCGGGGCTGTCCAAAGGACGCTAGCTATTGCACCTGTTCCTCCCTGTGCGTAAGGTGAGTGTCTCCCGGCTCCCAGGTG
>gene=chr6_28092230-28092480; species=ponAbe
GCAGGTCCCGCAGTCCCACCAATATGAGGCGTAGAAGCCGGGTCCTCCACTGGCTAAGGCCGAGGAGGCAAGCCCTGAAGCTGCCACAGAGGCGAAGCTTCCTAGAGCGGCCCGGAAGTGCCCGGCTGAAGCGGCCGGGCGCCGATTGGTGTCTCTGAGTCTAGTCTTTGTTCGGGGCTGTCCAAAGGACGCTAGCTGTTGCACCTGTTCCTCCCTGCGCGTAAGGTGAGTGTCTCCCGGCTCCCAGGTG
>gene=chr6_28092230-28092480; species=rheMac
GCAGGCCCCGCAATCCCATCAATACGAGGTGTAGAACCCGGGTCCTCCACTGCCTAGGGCTGAGGAGGCAAGCCCTAAAGCTGCCACAGAGGCGAAGCTTCCTAGAGCGGCCCGGAAGTGCCCGGCTGAAGCGGCCGGGCGCTGATTGGTGTCTTTGAGTCTAGTCTTTGTTCGGGGCTGTCCAAAGGACGCTAGCTATTGCACCTGTTCCTCCCCGCGCGTAAGGTGAGTGTCTCCCGGCTCCCAGGTG
>gene=chr6_28109472-28109813; species=hg19
TTCACTGCCCCAGCGACAGCGCAAGCCTGAGGCACGCAGACGCGGGAGGAACCCGAGGCACAGCACACAGCAGGTGAGGGGCGTGGTACTCCGGTACCCTCAGTCGGCCGACCATAGAGCTTGTAGACCTCCAGGACTCCTAGAGAGCTTCCGGAAGTGCCTTTGGGGCAAGATGCGTGCTGGCCGGTGTTGTGCCTCCGCAGATTTAGAAGTTAGTGGCCGGAGGGGCCTGGTCCGAGTACAGCTTTCATCGCCTTTACTCCCCGACCTTCCTTCGAGTCTGTTTATCCGTTGCAGCCTCCCTTCCCCACGACGGGGCGCCTCTGCAACTCACAGTGAGT
>gene=chr6_28109472-28109813; species=bosTau
TTCCCGGGCCTTAGAGCCGCGCGCTCCTGCGACGCGTAGACGCAAAAAGACAGCGAGGCCTAGCGTTCG-GTTGTGAGGGGCGTGGTGC-CCAGTTGGCTCATTGGTCCGACCATAGAGCTTTCAGACCTCCAGGATTCCTAGAGAGCTCCCGGAAGTGGCT-TGGGGCAACATGCATGTTGGCCGGCGGTGTGCCTCTTCACGTCTGGAAGTTAGGGGCTGGAGGGTCCTGGGCCGGCTGCTGCTTTCGCACCTTCTTCTTGCAGCCGTTCCTGTGGGTCTGTCCACCGTTTGTAGCATC-CTTCCCCACCGCGGGCCGCCCCTGGAACTCACGGTGAGT
>gene=chr6_28109472-28109813; species=calJac
TCCGCTGCCCCAGCGACTGCGCAACCCTGAGGCAGGCAGACGCGAGAGGAACCCTAGGCCCAGCACGCCGCAGGTGAGGGGCGTGGTACTCTGGTACCCTCAGTTGTCCGACCATAGAGCTTTTAGACCTCCAGGACTCCTAGAGAGCTTCCGGAAGTGCCTTTGGGGCAAGATGCGTGCTGGCCGGTGTGGTGCCTCCGCTGATTTGGAAGTTAGTGGCCGGAGGGGCA-GGTCCGAGTACGATTTTT----------CTCCCCGACCTTCTTCCCCGTCTGTTTCTCTTTTGCAGCCCCCCTTCCCCACGCCGGGCCGCCTCTGCAACTCACAGTGAGT
>gene=chr6_28109472-28109813; species=canFam
----------------------------------------CCCCGGAG-------------AGCTGGGG-CCCGCGGAGGGATGCGCGC--GCGTCGCTCAGGCCGACCGACCATAGAGCTTCGAGGCCTCCAGCGTTCCTAGAGAGCTTCCGGAAGTGCCT-CCGGACAAGATGCGCGTTGGGCTATGTTGTGCCTCCGCGGGTCTGGAAGTTAG-GGCTGCAGGGCCGTGGCCCGGCGACAGCTGTCTCCCGGTTTTCTCCCCGCCTTTCCCCCTGGTCCGTCCGGCCTATGCAGCCCGCCTTTCCCGTCCCGTGCGGCCCCTGGAGCTCGTGGTGAGT
>gene=chr6_28109472-28109813; species=equCab
TTCATGGGCCCTGTAGTCGTGCAACCCTGCGGCGCGCACACACTGGAGGAATCCGGCGCACACCTACCG-CCTAAGAGGGGCGTAGCCCCTCCGTCCCCGCTGTCGGCCGACCATAGAGCTTTCAGACCTCCAGGATTCCTAGAGAGCTTCCGGAAGTGCCTGTGGGGCAAGATGCGTGTTGGCCGGTGTTGTGCCGCCGCAGGTTTGGAAGTTAGGGGCTGGAGGGGCCTGGCCCGATTACAGCTTTCGACCCGTTTTCTCCCCGCCCTTCCT-CAGGTGCGCCCACCCTTGCCAGTCTCCCTTCCCCACCCTGGGCAGCCCCTGGAACTCACGGTGAGT
>gene=chr6_28109472-28109813; species=gorGor
-----------------------------------------------------------------------------------------------------------------------------------------------------------------------------------------------------------------------------------------------------------------------------------------------------------------------------------------------------
>gene=chr6_28109472-28109813; species=panTro
TTCACTGCCCCAGCGACAGCGCAAGCCTGAGGCACGCAGACGCGGGAGGAACCCGAGGCACAGCACACAGCAGGTGAGGGGCGTGGTACTCCGGTACCCTCAGTCGGCCGACCATAGAGCTTGTAGACCTCCAGGACTCCTAGAGAGCTTCCGGAAGTGCCTTTGGGGCAAGATGCGTGCTGGCCGGTGTTGTGCCTCCGCAGATTTAGAAGTTAGTGGCCGGAGGGGCCTGGTCCGAGTACAGCTTTCATCGCCTTTACTCCCCGACCTTCCTTCGGGTCTGTTTATCCGTTGCAGCCTCCCTTCCCCAAGACGGGGCGCCTCTGCAACTCACAGTGAGT
>gene=chr6_28109472-28109813; species=papHam
TTCACTGCCCCAGCGACGG-GGAAGCCTGAGGCACGCAGAT-------GAACCTGAGGCACAGCACACAGCAGGTGAGGGGCGTGGTACTCCTGTACCCGCAGTCGGCAGACCATAGAGCTTTTAGACCTCCAGGACTCCTAGAGAGCTTCCGGAAGTGCCTTTGGGGCAAGATGCGTGCTGGACGGTGTTGTGCCTCCGCAGATTTGGAAGTTAGTGGCCGGAGGGCCCTGGTCGGAGTACAGTTTTCATCGCCTTTACTTCCTGACCTTTTTCCGGGTGTGTTTATCCGTTGCAGCGTACCTTCCCCCCGCCGGGGCGCCTCTGCAACTCACAGTGAGT
>gene=chr6_28109472-28109813; species=ponAbe
TTCACTGCCCCAGCGACCGCGCAAGCCTGAGGCACGCAGACGCGGGAGGAACCCGAGGCACAGCACACAGCAGGTGAGGGGCGTGGTACTCCGGTACCCTCAGTCGGCCGACCATAGAGCTTTTAGACCTCCAGGACTCCTAGAGAGCTTCCGGAAGTGCCTTTGGGGCAAGATGCGTGCTGGCCGGTGTTGTGCCTCCGCAGATTTGGAAGTTAGTGGCCAGAGGGGCCTGGTCCGAGTACAGTTTTCATCGCCTTTACTCCCCGACCTTGCTCCGGGTCGGCTTATCCGTTGTAACCTCCCTTCCCCACGACGGGGCGCCTCTGCAACTCACAGTGAGT
>gene=chr6_28109472-28109813; species=rheMac
TTCACTGCCCCAGCGACGG-GGAAGCCTGAGGCACGCAGAC-------GAACCCGAGGCACAGCACACAGCAGGTGAGGGGCGTGGTACTCCTGTACCCGCAGTCGGCAGACCATAGAGCTTTTAGACCTCCAGGACTCCTAGAGAGCTTCCGGAAGTGCCTTTGGGGCAAGATGCGTGCTGGACGGTGTTGTGCCTCCGCAGATTTGGAAGTTAGTGGCCGGAGGGCCCTGGTTGGAGTACAGTTTTCATCTCCTTTACTTCCCGACCTTTCTCCGGGTGTGTTTATCCGTTGCAGCGTACCTTCCCCCCGCCGGGGCGCCTCTGCAACTCACAGTGAGT
>gene=chr6_28192884-28193173; species=hg19
ccacacacgtatgacattctgattatgtgattcactgctgaaaaagaactggacgccAGGAAATTGGGGGTTGAGTCCGAAGCAAGGTGAACGCCGGACATCGAGACATGGAATCCTAGACCGGCCCGGAAGTGCCTCTGCTCCGTCCGCCTTCGAGGAGAGGTCGGCATCTTTGTTCCCTGCCCGGCCATTGTTCGTGCCGCGCTTCTAGCAACGCCGGGCCGGTAACCCCCTCTCCCTCCTTGCGCGTTCCGGGTCTCGTGAGTTGGCTGTGGGGACCGGGAATGGA
>gene=chr6_28192884-28193173; species=bosTau
ccacacacgtatggaattctgattatgtgattcaccattgataccaca-tggatgccAGGAAATTGGG--ctgagttcCAGGTGAGGCGGAGGTAGGA-AATGAGACTCGGAATCCTAGACCGA-CCGGAAGTGCCTGTGCGCAGTGGGCCC--CGAGGTGGGCTGGCTTC----TTCCCCGCCGGGCTGCTGTTCCCGGCGTGCTCCTCCCAGTGCTGGGGCGGGACACCCCACCACCCCCTCGCCTTTTCCAGGTCTGCAGAGACGGTCTGGAGAACCTGGGTG---
>gene=chr6_28192884-28193173; species=calJac
CC-CACACTTAAGACCCTCTGATTCTGTGATTCGC-GCCAAGGAAGACCTGGACGCCAGGAAAATGGGGGTGGAGCCAGAGGTGACGTGGACGCCGGACATCGAGACGCGGAGGCCTAGACCGGCCCGGAAGTGCGTCTGGCAGGTCCGCGCTCCAGGAGGGGTCGGCGTC----TTTCCCGCCAGGCCATTGTTCGTGCGGAGCTCCTAGCAACGCCGGACCGGTAACCCCCGCTCGCTCCTCGCGCCTTCCGGGTCTCGTGAGTTGGCCGTGGGGACCGGGAATGGA
>gene=chr6_28192884-28193173; species=canFam
GCGCCTGCGCACGACTTTCCCACCGCGTGCCCCGCTG---------------------------------------------------GGGAGCGGGA-GGCGAGACGCGGGAGCCTAGAGCGGCCCGGAAGTGCCTCTGCCCCGAGCGCCCCGCGCGGCGGG-AGGCCTC----CTCTCTGC--GGCCCCTTTTTCCGGC---CTCATCC-------------------------GGCTCC-----------------GGTGAGTCAGCGCTGAGCAGCCGGG-----
>gene=chr6_28192884-28193173; species=equCab
ccacacatgtatgaaattctgatcacgtgactcactgctgaaaaaGAACTGTATACCAGGAAATTGGGGG-----GCCCAGGTGAGGCGGAGGTAGGA-AACGAGACAAGGAATCCTAGACCGG-CCGGAAGTGCCTCTGCTTGGTGGGCCCCGCGCGGCGGGCAGGCGTC----TTCCGGGC--GGGCCATTGTCCGGGCGCGCTCGTTCCCACGCCCAGGCAATAG-CGCCA--GGCTCCTCGCCGTTTGCAGGTCTCGTGAGTCCGCCCCTGGAACCTACGGT---
>gene=chr6_28192884-28193173; species=gorGor
ccacacacgtatgacattctggttatgtgattcactgctgaaaaagaattggacgccAGGAAATTGGGGGTTGAGTCCGAAGCAAGGTGAACGCCGGACATCGAGACATGGAATCCTAGACCGGCCCGGAAGTGCCTCTACTCCGTCCGCCTTCGAGGAGAGGTCGGCATCTTTCTTCCCTGCCCGGCCATTGTTCGTGCCGCGCTTCTAGCAACGCTGGGCCGGTAACCCCCTCTCCCTCCTTGCGCGTTCCGGGTCTCGTGAGTTGGCTGTGGGGACCGGGAATGGA
>gene=chr6_28192884-28193173; species=panTro
CCACACACGTATGACATTCTGGTTATGTGATTCACTGCTGAAAAAGAACTGGACGCCAGGAAATTGGGGGTTGAGTCCGAAGCAAGGTGAACGCCGGACATCGAGACATGGAATCCTAGACCGGCCCGGAAGTGCCTCTGCTCCGTCCGCCTTCGAGGAGAGGTCGGCATCTTTCTTCCCTGCCCGGCCATTGTTCGTGCCGCGCTTCTAGCAACGCCGGGCCGGTAACCCCCTCTCCCTCCTTGCGCGTTCCGGGTCTCGTGAGTTGGCTGTGAGGACCGGGAATGGA
>gene=chr6_28192884-28193173; species=papHam
ccatacacgtatgacattctgtttatgtgattcactgctgaaaaagaactggacgccAGGAAATTAGGGGTTGAGTCCGAGGCAAGGTGGACGCCGGACAACGAGACACGGAATCCTAGACCGGCCCGGAAGTGCCTCTGCT-CGTCCGCCTTCGAGGAGGGGTGGGCATC----TTCCCCGCCCGACTATTGTTCGTGCAGCGCGCCTAGCAACCCCGGGCGGGTAACCCCCTTTCCCTCCTCGCGCGTTCCGGGTCTCGTGAGTTGGCTGTGGGAGCCGGGAATGGA
>gene=chr6_28192884-28193173; species=ponAbe
ccacacacgtatgacattctggttatgtgattcactgctgaaaaagaactggacgccAGGAAATTGGGGGTTGAGTCCGAAGCAAGGCGAACGCCGGACATCGAGACATGGACTCCTAGACCGGCCCGGAAGTGCCTCCGCTCCGTCCGCCTTAGAGGAGAGGTCGGCATCTTTCTTCCCCGCCCGGCCATTGTTCGTGCAGCGCTTCTAGCAACGCCGGGCCGGTAACCCCCTCTCCCTCCTTGCGCGTTCCGGGTCTCGTGAGTTGGCTGTGGGCACCGGGAATGGA
>gene=chr6_28192884-28193173; species=rheMac
CCATACACGTATGACATTCTGTTTATGTGA-TCACTGCTGAAAAAGAACCGGACGCCAGGAAATTAGGGGTTGAGCCCGAGGCAAGGTGGACGCCGGACAACGAGACACGGAATCCTAGACCGGCCCGGAAGTGCCTCTGCT-CGTCCGCCTTCGAGGAGGGGTGGGCATC----TTCCCCGCCCTACCATTGTTCGTGCAGCGCGCCTAGCAACCCCGGGCCGGTAACCCCCTCTCCCTCCTCGCGCGTTCCGGGTCTCGTGAGTTGGCTGTGGGGGCCGGGAATGGA
>gene=chr6_28219950-28220259; species=hg19
TCTGCACCCCACTCTGAATCCCACAGTAAGTATCACCAAAGGATGTCTTTGGGAGTGAAAGTGATCACTCTCCAGACATAGGAGGGAAGTTGAGGCTGGGGCACAGGAAGTCTCGATGGGAACTAAGGCCACTTCCTGGGCGCTCTAGGAAGCTTCTCTCGGTGGTTGTCTCCGAATTAACCCATTAGCTACCCTGTCCTTACCTCCACGCAAGGGAAGGCAGTTAAGGGATAGAGAAGGAAAGGATGACAGACCTTGGATCATAAGAAATAGGACTGAGCCTTTAAATCCTGGAAGGATGCCGCTGCG
>gene=chr6_28219950-28220259; species=bosTau
TCTGCACCTCACCCTGAATCCCACAATAAGTATCCCCAAA-GATGTCTTGGT-----GCAATGAACAGCCTCCAGATGCTGGAGAAGAATTGAGAGTGGGGCACAGGAAGCCCAAGTGGGAATCAATACCACTTCCCGGGCCCTCTAGGAAGAGCCTCTCGGTGGTTGTCCCCGAGTTAACCCATTAGCAACCATGCCCTTACCTC----CAAGTGAA-GCAGTTAGGGGA--GGAGAAAGCAGGATGACAGGCTCTGAATCATGAGAAATAAGACTAGATCTTTCGATCGTGTAAGGATGCTGTTGTG
>gene=chr6_28219950-28220259; species=calJac
TCTGCACCCCACTGTGAATCCCACAGTAAGTATC-CCAGAGGATGTCTTCGGGGGTGGAAGTGATCACTCTCCAGACGCGGGAGAGAAGTTGACGCTGGGGCACAGGAAGCCTCGGTGGGAACCAAGGCGACTTCCTGGGCTCTCTAGGAAGCTCCTCTCGGTGGTTGTCTCCGAATTAACCCATTAGCTACCCTGTCCCTACCTCCACACAAGGGAAGGCAGTTAAGGGAAAGAGAAGGAAAGGATGACAGACTCTGGATCATAACAAATAGGATTGATTCTTTAAATCCAGGAAGGATGCCGCTGTG
>gene=chr6_28219950-28220259; species=canFam
CGGGGGCCCAGCCTCCGA--CTTCAACAGGTAGCC-------GTCCCCTCCCG----GGAGCG------CGCCGAAGCCGGACGGAAGCCGGAAGCCGGGG-ACCGGAAGTC-----GGGGACTCTCGCCCCTTCCCCGGCTCT-TAGGACGCGACTCTC-GCGGTAG-CCCCGAGTTAACCCTTCCGCTGTCAGGCCCGT-----CGCAGGTAGGGC-GCACCCAGGGCAAGAGGGACTAAGGGGCGGCTGGCTACGGA---CAGGAAATAAGAGCTCACCTCCAGATGCCCCG--------------
>gene=chr6_28219950-28220259; species=equCab
TCTGCACCCCACCCCGAAATCCACAATAAGTATCCTCAAAGGATGTCCTAGTG---AAGAGTGAATACCCACCAAATGCGGGAGAAAAATTGAGGTTGGGGCACAGGAAGCCTCGGTGGGAATCAGTGCCACTTCCTGGGCTCTCTAGGAATCGCCTCTCGGTGGTTGTCCCCGAGTTAACACGTTAGCTACCATGTCCTTGCCTCCGCTCGTGGGAG-GCGGATAAGGGAAGGACAAAGAAAGGACGACAGGCTCTGCATCATAAGAAATAAGGCTAAATCTTTAAATCCCGTA-GGATGCTGGTACT
>gene=chr6_28219950-28220259; species=gorGor
TCTGCACCCCACTCTGAATCCCACAGTAAGTATCGCCAAAGGATGTCTTTGGGAGTGAAAGTGATCACTCTCCAGACATAGGAGGGAAGTTGAGGCTGGGGCACAGGAAGCCTCGATGGGAACTAAGGCCACTTCCTGGGCTCTCTAGGAAGCTTCTCTCGGTGGTTGTCTCCGAATTAACCCATTAGCTACCCTGTCCTTACCTCCACGCAAGGGAAGGCAGTTAAGGGATAGAGAAGGAAAGGATGACAGACCTTGGATCATAAGAAATAGGACTGAGCCTTTAAATCCTGGAAGGATGCCGCTGTG
>gene=chr6_28219950-28220259; species=panTro
TCTGCACCCCACTCTGAATCCCACAGTAAGTATCACCAAAGGATGTCTTTGGGAGTGAAAGTGATCACTCTCCAGACGTAGGAGGGAAGTTGAGGCTGGGGCACAGGAAGCCTCGATGGGAACTAAGGCCACTTCCTGGGCTCTCTAGGAAGCTTCTCTCGGTGGTTGTCTCCGAATTAACCCATTAGCTACCCTGTCCTTACCTCCACGCAAGGGAAGGCAGTTAAGGGATAGAGAAGGAAAGGATGACAGACCTTGGATCATAAGAAATAGGACTGAGCCTTTAAATCCTGGAAGGATGCCGCTGTG
>gene=chr6_28219950-28220259; species=papHam
TCTGCACTTCACTCTGAATCCCACAGTAAGTATCCCCAAAGGATGTC--TGGAAGTGAAAGTGATCACTCTCCAGACACAGGAGGGAAGTTGAGGCTGGAGCACAGGAAGCCTCGCTGGCAACTAAGGCAACTTCCTGGGCTCTCTAGGAAGCTTCTCTCAGTGGTTGTCTCCGAGTTAACCCTTTAGCTACCCTGTCCTTACCACCACACAAGGGAAGGCAGTTAAGGGAAAGAGAAGGAAAGGATGACATACACTGGATCATAAGAAATAGGACTGAGCCTTTAAATCCTGGAAGGATGCCGCTGTG
>gene=chr6_28219950-28220259; species=ponAbe
TCTGCACCCCACTCTGAATCCCACAGTAAGTATCACCAAAGGATGTCTTTGGGAGTGAACGTGATCACTCTCCAGACATAGGAGGGAAGTTGAGGCTGGGGCACAGGAAACCTCGATAGGAACTAAGGCCACTTCCTGGGCTCTCTAGGAAGCTTCTCTCGGTGGTTGTCTCCGAATTAACCCATTAGCTACCCTGTCCTTACCTCCACGCAAGGGAAGGCAGTTGAGGGAAAGAGAAGGAAAGGATGACAGACCTTGGATCATAAGAAATAGGACTGAGCCTTTAAATCCTGGAAGGATGCCGCTGTG
>gene=chr6_28219950-28220259; species=rheMac
TCTGCACTTCACTCTGAATCCCACAGTAAGTATCCCCAAAGGATGTC--TGGAAGTGAAAGTGATCACTCTCCAGACACAGGAGGGAAGTTGAGGCTGGAGCACAGGAAGCCTCGCTGGCAACTAAGGCAACTTCCTGGGCTCTCTAGGAAGCTTCTCTCAGTGGTTGTCTCCGAGTTAACCCTTTAGCTACCCTGTCCTTACCACCACACAAGGGAAGGCAGTTAAGGGAAAGAAAAGGAAAGGATGACGTACCTGGGATCATAAGAAATAGGACTGAGCCTTTAAATCCTGGAAGGATGCTGTTGTG
>gene=chr6_28234755-28235128; species=hg19
aaaaaaaaacCCCAACAATCTTAGCTCACAACGAAATGACCCTCCCAGCCGTCCTCAGCAGGCAGCACCCATGTTAGTCTCCTTCTGCGATGCCTAAGCGGCAGCACCATCGAGCCAAGGTCCTCCAGCGTTCCTAGAGCGGAGAAGAAAGCGCTCCGAAGAGCTAGAGCTGACACTCGGCGATGAGCTAAGACGCTGTTTCAGAGCGTTTGGGTCCTCTGAGGCCCCTTGACCAGGTGAGCGGACCCTGGAGCTGGGCCCCGGGCTGGGGCGGAACTGCGGCCTAGGGGCCTAGGGAGCAGCTGCTTCCCGGCGGGTGCAGAGAATCTTCCCTCGACCGAGGGGGCGGGGTCCGTAGCGGAGGTGTCGGCCC
>gene=chr6_28234755-28235128; species=bosTau
--------------------TAAAAACACACCTGGACGCCCCTCCCAGCCTCGCTCAACCAACTAGCCTGAATTTGGCCTCCTCTTGGGAGGCGGGAGCAG-GAGGCCATCGAGCCGCAGTCCTCCAGTATTCCTAGAGC-GACCGTCAAGTGCGCCGCGGAGCGAGAGCGGCCGCCCAGTAAAGAGCTAACAAGCTGCTTGAAAGCTTTTGGCTTTCCCGTGGGTCCTTGGAGGGGTGAGTG------GTGATTGTGCTCCATTTTGGGGAGTAACTGCGGCCCGGGG--CTGGGAAGCAGCTGATTTCCTGGAGGTGCGGAGAAGCCTTACCCCATGGAGGAGACTTG-GCGAGGACGGAGATGTTAATCT
>gene=chr6_28234755-28235128; species=calJac
-AAGAAA--AACCAACAATTTCAGCTCACAAGGAAATGACCCTACCAACCATCCTCAGCCGGCTGGACGCAAGTCAGCCCTTTTCTGCGAGGCCTAAGCGGCGGCACCATCGAGCCTCGGTCCTCCAGCGTTCCTAGAGCGGAGAAGAAAGTGCTCCGAAGAGCTAGAGCTGACCCTCGGCGATGCGCTGAGACGCTGTTTCAGAGCGTTTGGCGTTTCTGCGGCCCCTTGGCCAGGTAGGCGGACC------------------------------------------------------------------------------------------------------------------------------
>gene=chr6_28234755-28235128; species=canFam
--------------------CGGGT--------GCTCGCCCCTGCAcgccgcgct---gcggcccggcggAGCCGCCCTCCCTGCCGC-GCGCCGGAACCA-GGCACCATTGAGCTGCGGTCCTCTCGGCCGCCTAGAGCGGAGGCGACGGGGCGCGGGCGAGTGGGCGTTGCCGCTGGACTAGGAGCCGAGTAGGTGCGGGAGCCCGTCTGGCTCTCCTGC-AGCCAGGTGTGGGGTGCTCG------GTGTGTGCGCTCTGGCGA-GGAAGGCCCTGCAGCCCGGGG--CTGGGGAGCCGCTGCTCTCC---GGGTGCAGGGAGCC-TTCTGCGACCGA-gggcc---ggccagggc--------------
>gene=chr6_28234755-28235128; species=equCab
--------------------TAAGCTC-AAGCAGCACGCCCGTCCCAGCCTCGCTT-GGTGCCCCGGCTGAGTCGGGCCGCCTCTGAG-AGGCAGAAGCAG-GAGACCATGGAGCCGCGGTCCTCCGGCGTTCCTAGAGCGGAGAGCACAGTGCGCTGCGGAGCGAGAGCTCCCCCTCGGC---GATCTATGACGGTGCTCGAGAGCGC-TGGCTCCGCTGCGGGTCCTGGGCAGGGTGAGTG------GTGACTGTGCTTCGGCTTGGGGAGGAATTGCGGCCAAGGC--GCTGGGAGCGGCTCATTCCCTGGGGGCACAGAGAAATCTTCTGCGACAGATGGGCCCTAGTCCGGGGTGGAGGTGTCAATCC
>gene=chr6_28234755-28235128; species=gorGor
aaaaaaacccCCCAACAATCTTAGCTCACAACGAAATGACCCTCCCAGCCGTCCTCAGCAGGCAGCACCCATGTTAGTCTCCTTCTGCGATGCCTAAGCGGCAGCACCATCGAGCCAAGGTCCTCCAGCGTTCCTAGAGCGGAGAAGAAAGCGCTCCGAAGAGCTAGAGCTGACACTCGGCGATGAGCTAAGACGGTGTTTCAGAGCGTTTGGGTCCTCTGAGGCCCCTTGGCCAGGTGAGCGGACCCTGGAGCTGGGCCCCGGGCTAGGGCGGAACTGCGGCCTAGGGGCCTAGGGAGCAGCTGCTTCCCGGCGGGTGCAGAGAACCTTCCCTCGACGGAGGGGGCGGGGTCCGTAGCGGAGGTGTCGGCCC
>gene=chr6_28234755-28235128; species=panTro
aaaaaaaaaCCCCAACAATCTTAGCTCACAACGAAATGACCCTCCCAGCCGTCCTCAGCAGGCAGCACCCATGTTAGTCTCCTTCTGCGATGCCTAAGCGGCAGCACCATCGAGCCAAGGTCCTCCAGCGTTCCTAGAGCGGAGAAGAAAGCGCTCCGAAGAGCTAGAGCTGACACTCGGCGATGAGCTAAGACGGTGTTTCGGAGCGTTTGGGTCCTCTGAGGCCCCTTGGCCAGGTGAGCGGACCCTGGAGCTGGGCCCCGGGCTGGGGCGGAACTGCGGCCTAGGGGCCTAGGGAGCAGCTGCTTCCCGGCGGGTGCAGAGAATCTTCCCTCGACCGAGGGGGCGGGGTCCGTAGCGGAGGTGTCGGCCC
>gene=chr6_28234755-28235128; species=papHam
AAAAAAAGAACCCTACAATCTCAGCTCACAACGAAATGACCCTCCCAGCTATGCTCAGCAGGCGGTACCCATGTTAGTCTCCTTCGGCTATGCCTGAGCAGTGGCACCATCGAGCCACGGTCCTCCAGCTTTCCTAGAGCGGAGAAAAAGGTGCTCCGAAGAGCTAGAGCTGACCCTCGGTGGTGCGCTAAGATGGTGGTTCAGAGCGTTTGGCTCCTCTGAGGCCTCTTGGCCAGGTGAGCGGACCCTGGAGCTGGGCCCCGGGCTGGGGCGGAACCGAGGCTTAGGGGCCTAGGGAGCAGCTGGTTCCCCGCAGGTGCAGAGAACCTTCCCTCGACCGAGGGGGCGGGGTTCGTAGCAGAGATGTCCGCCC
>gene=chr6_28234755-28235128; species=ponAbe
aaacaaaaaacCCAACAATCTCAGCTCACAACGAAATGACCCTCCCAGCCATCCTCAGCAGGCGGTACCCATGTTAGTCTCCTTCTGCGATGCCTAAGCGGCAGCACCATCGAGCCACGGTCCTCCAGCGTTCCTAGAGCGGAAAAGAAAGCGCTCCGAAGAGCTAGAGCTGACACTCAGCGATGAGCTAAGACGGTGTTTCAGAGCGTTTGGCTCCTCTGAGGCCCCTTGGCCAGGTGAGGGGACCCTGGAGCTGGGCCCCGGGCTGGGGCGGAACTGTAGCCTAGGGGCCTAGGGAGCAGCTGCTTCCCGGCGGGTGCAGAGAACCGTCCCTCGACCGAGGGGGTGGGGTCCGTAGCGGAGGTATCGGTCC
>gene=chr6_28234755-28235128; species=rheMac
AAAAAAAA-ACCCAACAATCTCAGCTCGCAACGAAATGACCCTCCCAGCTATGCTCAGCAGGCGGTACCCATGTTAGTCTCCTTTGGCTATGCCTGAGCAGTGGCACCATCGAGCCACGGTCCTCCAGCTTTCCTAGAGCGGAGAAAAAGGTGCTCCGAAGAGCTAGAGCTGACCCTCGGTGATGCGCTAAGATGGTGTTTCAGAGCGTTTGGCTCCTCTGAGGCCCCTTGGCCAGGTGAGCGGACCCTGGAGCTGGGCCCCGGGCTGGGGCGGAACTGAGGCTTAGGGGCCTAGGGAGCAGCTGGTTCCCCGCAGGTGCAGAGAACCTTCTCTCGACCGAGGGGGTGGGGTTCGTAGCAGAGATGTCCGCCC
>gene=chr6_28249170-28249451; species=hg19
CTTGCACCGTCCGAATGGGCCTGGGGTCCGGCGGCGGAGAGTGACCTGGGCGGGGCAGGAGGTGGCAGCGGGGGTCCTCCCGGCTCACCAGAGAGACGAGCGGCCGTGCTCCTAGAGAGGCAGGGAACCCGCCAGACTCCGCCACTCCGCTGCGGGCGCGGCGCAGGGAGAAGCTTTTGTACCCGCCCAGCTGCTGGAGGCGCCGGCAGCGCCCGCCAGACCCGCCAGCCCAGCGGCCCGGGCTCTGGGGAAACCGGCGCTCCCGACAGGGGAGCACCGGG
>gene=chr6_28249170-28249451; species=bosTau
TTGGGGATATCCGGATGGGTCGGAGACTATGCTACTGAGCCTG-------TTGGGCT----GTGGCAGCTGGAGTCTTCCAGGCGCACCAGAGAGATGTGCGGCCGCGTTCCTAGAGAGA-----------CGCAGAGCCGG--CTCGGCCGCGCCCGGGACGGCAGGAAG----------------------TGGGGG-----------------------C------ACG--CCCACGGACTGGAG------------------------AG---CTGC
>gene=chr6_28249170-28249451; species=calJac
CTCGGGCCGTTCGGACGGGCCTGGGGTCGGGCAGCGGAGCGCGACCTGGCCGGGGCGGGAGGTGGCAGCGGGGGTCCTCCCTGCTCACCAGAGAGACGAGCGGTCGTGTTCCTAAAGAGG-----------------------------------------------------------------------------------------------------------------------------------------------------------------
>gene=chr6_28249170-28249451; species=canFam
CTCTGGGCTTCGCGCCGCGCCTGCG-------------------------CGGGGTG----GTGGCGGCGGG------------------------------------ATCCTAGAGAGG------------CAAAAGCCCCG-CTCGGCTGCCGGCGGGTCGG-------------------------GCTCTG-----------------------------------CG--GCTTC--------G------------------------GGAGCCTG-
>gene=chr6_28249170-28249451; species=equCab
CTTGGGTCGTCCGGATGGGCCTGGGGTCTGGCGGCTGAGAGTCCTGAGTCAGGAGGG----GTGGCGGCAGGGGTCCGCCCGGGGCACCAGAGAGACGCGCGGCCGCGTTCCTAGAGAGG-----------CCGGACGCCGGGACTCGGCTG-CGGCGGAGAGG-AGAAAGCCTctccctccgcccccggctgcggggagcgcgggcgagtcccggtggcccc------ccg--ggcTCCGACTGTGG------------------------AGAGCCCGG
>gene=chr6_28249170-28249451; species=gorGor
CTTGCACCGTCCGAATGGGCCTGGGGTCCGGCGGCGGAGAGCGACCTGGGCGGGGCGGGAGCTGGCAGCGGGGGTCCTCCCGGCTCACCAGAGAGACGAGCGGCCGTGCTCCTAGAGAGGCAGGGAACCCGCCAGAC-CCGCCACTCCGCTGCGGGTGCGGCGCAGGGAGAAGCTTTTGTGCCCGCCCAGCTGCTGGAGGCGCCGGCAGCGCCCGCCAGACCCGCCAGCCCAGCGGCCCGGGCTCTGGGGAAACCGGCGCTCCCGACAGGGGAGCACCGGG
>gene=chr6_28249170-28249451; species=panTro
CTTGCACCGTCCGAATGGGCCTGGGGTCCGGCGGCGGAGAGTGACCTGGGCGGGGCGGGAGGTGGCAGCGGGGGTCCTCCCGGCTCACCAGAGAGACGAGCGGCCGTGCTCCTAGAGAGGCAGGGAACCCGCCAGAATCCGCCACTCCGCTGCGGGCGCGGCGCAGGGAGAAGCTTTTGTACCCGCCCAGCTGCTGGAGGCGCCGGCAGAGCCCGCCAGACCCGCCAGCCCAGCGGCCCGGGCTCTGGGGAAACCGGCGCTCCCGACAGGGGAGCACCGGG
>gene=chr6_28249170-28249451; species=papHam
CTTGCACCGTCCGGATGGGCCTGAGGTCCGGCAGCGGAGAGCGACCTGGGCAGGGCGGGAGGTGGCAGTGGGGGTCCTCCTGGATCACCAGAGAGACGAGCGGCCGTGGTCCTAGAGAGGCAAGGAACCCGCCAGACTCCGCCGCTCGGCTGCGGGCGCGGCGAGTGGAGAAGCTTTTGTGCCGGCCCAGCTGCCGGAGGCGCCGGCGACACCCATCAGCCCCGCCAGCCCGACGGCCTGGGCTCTGGGGAAACCGGCGCTCTCGACTGGGCAGCCCCGGG
>gene=chr6_28249170-28249451; species=ponAbe
CTTGCACCGTCCGAATGGGCCTGGGGTCGGGCGGCGGAGAGCGACCTGGGCGGGGCGGGAGGTGGCAGCGGGGGTCCTCCCGGCTCACCAGAGAGACGAGCGGCCGTGCTCCTAGAGAGGCAGGGAACCCGCCAGACTCCGCCACTCGGCTGCGGGCGCGGCGTGGGGAGAAGCTTTTGTGCCGGCCCAGCTGCTGGAGGCGCCGGCAACAcccgccagccccgccagcccAGCGGCTCGGGCTCTGGGGAAACCGGCGCTCCCGACAGGGGAGCACCGGG
>gene=chr6_28249170-28249451; species=rheMac
CTTGCACCGTCCGGATGGGCCTGAGGTCCGGCAGCGGAGAGCGACCTGGGCGGGGCGGGAGGTGGCAGTGGGGGTCCTCCCGGATCACCAGAGAGACGAGCGGCCGTGCTCCTAGAGAGGCAAGGAACCCGCCAGACTCCGCCACTCGGCTGCGGGCGCGGCGAGTGGAGAAGCTTTTGTGCCGGCCCAGCTGCCGGAGGCGCCGGCGACACCCATCAGCCCCGCCAGCCCGACGGCTTGGGCTCTGGGGAAACCGGCGCTCTCGACTGGGCAGCCCCGGG
>gene=chr6_28351092-28351346; species=hg19
GGCCCAACCTCACCAGAGACACTGAAAGGCCGGAGCGCACGAATCTGAAACCACCCGCCTCCAAAGGTCCGTCACAAAGGCCAGAAAGGTCGGTACTTTCACGTGCCGCTGCCGTCAACGGCTGTCTCAGCATTCAGCTTCTCTAGGATTCTGGAGGCTTTCTCCTCTCTGTGGTTGCCCGGCCGAACCCCGCCCCAGCTGAGCAGCGCAAGTTCCAGCTGAGCAGTCAGGTAACCCCAGGGGCCCATGCTCCC
>gene=chr6_28351092-28351346; species=bosTau
CACTGAACTTCAGCAGAGTCCCCAAAGGGCCAGAGTCTAGGAATCGGTGACCACACCCCT--------ACAACACAGAGGCCAAAA-AACTCGCAGTTCTAAGC-CTTCAGCAATCAACGGCTGGCTTACCCTTCAGCTTCTCTAGGAACCTGGAGGTTCTCTC----CTATGGTTGCCTGGCAGCACCCCGCCCCTGCTGAGCAGCACAGGTTTGGGCAGCTGGGTTGGGTAACTCCAGTGGGCTGCGCTCTG
>gene=chr6_28351092-28351346; species=calJac
AGCCCGACCTCAGCAGAGACAATGAAGGGCTGGAGGGCAGGAACCTGAGGCCAACCGCCTCCAAAGGTTCATCACAAAGGCCGGGAATTTCGGTACTTTCAGGTCCCGCCGCCGTCCACGGCAGGCTCAGCATTCGGCTTCTCTAGGATTCCGGAGGCTTTCTCCTCTCTGTGGTTGCCCGGCCGTACCC--------------------AGCCCCAGCTGAGCAGTCAGGTAACCCCAGGGACCCAGGCTCCC
>gene=chr6_28351092-28351346; species=canFam
GACACACTCCCACC-------------------GTGCC-----TCCTC------CCTCCTGCACAAGCGCGCC----CGGGTCCCGGCCCTCGCACTT-------------------CCGGCTG---CACCGTG-GACTCCTCTAGGAACCTGGAGGCTTCCCCCTCTCGGTGATTGCCTGGCCG--CCCCG-CCCTGCCAAGCATCCCC-------GCGGCACGGGCAGATGA----GGGGGCCCACCCTCCC
>gene=chr6_28351092-28351346; species=equCab
GACCCAACCTCACCGGAGT-TCTGATGGGCCGGATGCCACGAACCCACA---ACCCGCCTCCACACGCACGCCACAACGACTGTAAGAGCTCGCAGTTTTAAGC-CTGCA-CTATCACCAGCCGCCTCACCGTTCGGGTTCTCTAGGAATCTGGAGGGTTTCTCCTCTCTGTGGTCGCCTGACAGTACCCCGCCCCCGCTGAACGGCGCCGGCTCGGGCTGCGCCGTCAGGTAACTTCAGGGGCCTAAACTCTG
>gene=chr6_28351092-28351346; species=gorGor
GGCCCAACCTCACCAGAGACACTGAAAGGCCGGAGTGCACGAACCTGAGACCACCCGCCTCCAAAGGTCCGTCACAAAGGCCAGAAAGGTCGGTACTTTCACGTGCCGCTGCCGTCAACGGCTGTCTCAGCACTCAGCTTCTCTAGGATTCTGGAGGCTTTCTCCTCTCTGTGGTTGCCCGGCCGAACCCCGCCCCAGCTGAGCAGCGCGAGTTCCAGCTGAGCAGTCAGGTAACCCAAAGGGCCCATGCTCCC
>gene=chr6_28351092-28351346; species=panTro
GGCCCAACCTCACCAGAGACACTGAAAGGCCGGAGCGCACGAACCTGAGACTACCCGCCTCCAAAGGTCCGTCACAAAGGCCAGAAAGGTCGGTACTTTCACGTGCCGCTGCCGTCAACGGCTGTCTCAGCATTCAGCTTCTCTAGGATTCTGGAGGCTTTCTCCTCTCTGTGGTTGCCCGGCCGAACCCCGCCCCAGCTGAGCAGCGCGAGTTCCAGCTGAGCAGTCAGGTAACCCCAGGGGCCCATGCTCCC
>gene=chr6_28351092-28351346; species=papHam
GGCCCAACTTCACCAGAGACACTGAAAGGCCAGAGTGCACGAACCTGGGACCACCCCACTCCAAAGGTCCGTCACAAAGGTCAGAAAGGTCGGTACTTTCGTGTCCCGCCGCCGTCAACGGCTGTCTCAGCATTCAGCTTCTCTAGGATTCTGGAGGCTTTCTCCTCTCTGTGGTTGCCTGGCCGAACCCCGCGCCAGCTCAGGAGCGCGAGTTCCAGCTGAGCAGTCAGGTAAGCCCGGGGGCCCATGGTCCC
>gene=chr6_28351092-28351346; species=ponAbe
GGCCCAACCTCACCAGAGACACTGAACGGCCGGAGTGCACGAACCTGACACCACCCGCCTCCAAAGGTCCGTCACAAAGGCCAGAAAGGTCGGTATTTTCACGTGCCGCTGCCGTCAACGGCTGTCTCAGCATTCAGCTTCTCTAGGATTCTGGAGGCTT-----TCTCTGTGGTTGCCCGGCCGAACCCCGCCCCAGCTGAGCAGCGCGAGTTCCAGCTGAGCAGTCAGGTAACCCCAGGGGCCCATGCTTCC
>gene=chr6_28351092-28351346; species=rheMac
GGCCCAACTTCACCAGAGACACTTAAAGGCCAGAGTGCACGAACCTGGGACCACCCCACTCCAAAGGTCCGTCACAAAGGTCAGAAAGGTCGGTACTTTCGTGTCCCGCCGCCGTCAACGGCTGTCTCAGCATTCAGCTTCTCTAGGATTCTGGAGGCTTTCTCCTCTCTGTGGTTGCCCGACCGAACCCCGCGCCAGCTCAGGAGCGCGAGTTCCAGCTGAGCAGTCAGGTAAGCCCGGGGGCCCATGCTCCC
>gene=chr6_28367428-28367711; species=hg19
CTCACCTGCGGCCCCCAGGGCCAGAAGAGAACTCCCTCCTACGGAGCGAAGGCAAGAGGCCTCGAACCCTTTTGGGACCCGGAACCCATCAAAAGTGACCCACAAAGGCCGGAAGCGGCCACGGGGGGTCTAAGAACCAGCCCGCGCGGGGCGCACTTCCGCGGCCGCTCTAGGAAGGGAGCGAAAGGGGCTTTCAACTCGGTAGTGTTTCCGCGCGTCTACGTGAGAGGAAGGTTGATGGCTTTCAGGCCCGCTGGTAAATGGAACGGGTTTATCTTCTCCT
>gene=chr6_28367428-28367711; species=bosTau
CTCAACCGCAGCCCCAGGGGCCAGCAGAAGTTTCCCTCCC-GGATTCAAGGGGGTGAAGTCTCTAACGATTTCCGAA-CCGGAACCCACCAAGAGCGACCCACAAAGGCCGGAAGCGGCCAA---------------GGAGTACGGAGCATCTCACTTCCGCCGCCACTCTAGGAAG-------AGTGAGCTTGCTACTCGGTAGTTCTCCCGTGCACTCTCGAGAGGTGA--ACGGAGGATTCACAGGCCCGCAGTTTGAC--GATAGTTTTCGCTTCTGCT
>gene=chr6_28367428-28367711; species=calJac
CTCACCTGCGGCCGCCGGCGCCAGCACAGGACTCCCTCCTAGCGAGCGAAGGGCGGAGGCTTCCAACCCTTTCCGGAAGCGGAACCCATCAAAAGTGATCCACAAAGGCCGGAAgcggccgcgggggg-----------------ggggggcgcACTTCCGCAGTCGCTCCCGGAAGGGGGCCGGAGGGGCTTTCGCCTCAGTAGTGTTTCCGCGCGCCCTCGCTAGAGCGAAGCTGAGCGCTCTCAGGCCCGCGGGTAAGAGGTATGGGTTTATCTCCTCCT
>gene=chr6_28367428-28367711; species=canFam
CTCACGCGCGGCGGGCAGGGC---CAGAGCACTCACCCCCGCGGCCCGAAGGCCCGCGGCCTAGAATAGGCCCGGAG--CGGGAACAGCCGACAGCGCCCCACAAAGGCCGGAAGCG--AGC---------------GAGGTCCGCGAGCACGCACTTCCGCTACAGCCGCAGGTGGGCGGGCG---------------------------------------------------------------------------------------------------
>gene=chr6_28367428-28367711; species=equCab
CTCACCCGCGGCCCCCGGGCC-AGCAGAGGATTCCCTCCC-CGGGGCTCCGGGCTGAGGCCTCCAACACCTTCGGAAGCCAGGACCTAACAAGAACGACCCACAAAGGCCGAAAGCT--CGC---------------CGGGTCGGCGCGGGCGCACTTCCGGCGCTGCTCTAGGAAGGGGGAGGGAGGGGCTCTCAACTCGGTAGTTCTCCCGCGCGCCCCCGCGAGAGGA--GCTGAGGAGTGTCAGGCCGGCGGTTCCACGGAACAGTCTTCTGTTCTCCT
>gene=chr6_28367428-28367711; species=gorGor
CTCACCTGCGGCCCCCAGGGCCAAAAGAGAACTCCCTCCTACGAAGCGAAGGCAAGAGGCCTCGAACCCTTTTGGGACCCGGAACCCATCAAAAGTGACCCACAAAGGCCGGAAGCGGCCAC-GGGGGTCTAAGAACCAGCCCGCGCGGGGCACACTTCCGCGGCCGCTCTAGGAAGGGAGCGAAAGGGGCTTTCAACTCGGTAGTGTTTCCGCGCGTCTACGTGAGAGGAAGGCTGATGGCTTTCAGGCCCGCGGGTAAATGGAACGGGTTTATCTTCTCCT
>gene=chr6_28367428-28367711; species=panTro
CTCACCTGCGGCCCCCAGGGCCAGAAGAGAACTCTCTCCTACGGAGCGAAGGCAAGAGGCCTCGAACCCTTTTGGGACCCGGAACCGATCAAAAGTGACCCATAAAGACCGGAAGCGGCCACGGGGGGTCTAAGAACCAGCCCGCGCGGGGCGCACTTCCGCGGCCGCTCTAGGAAGGGAGCGAAAGGGGCTTTCAACTCGGTAGTGTTTCCGCGCGTCTACGTGAGAGGAAGGCTGATGGCTTTCAGGCCGGCGGGTAAATGGAACGGGTTTATCTTCTCCT
>gene=chr6_28367428-28367711; species=papHam
CTCACCTGCGGCCCCCCGGGCCAGAAGAGAACTCCCCCCT--------------AAAGGCCTCGAACCCTTTTGGGACCCGGAACCCATCAAAAGTGACCCAAAAAGGCCGGAAGCGGCCACGGGAGGGCTGAGAACCAACCCGCGTGGGGCGCACTTCCGCGGCCGCTCTAGGAAGGGGGCGAAAGGGGCTTTCAACTCGGTAGTGTTTCCGCGCGTCTACGTGAGAGGAAGGATGATGGCTCTCAGACCTGCGAGTAAACGGAACGGGTTTATCTTCTCCT
>gene=chr6_28367428-28367711; species=ponAbe
CTCACCTGCGGCCCCCAGGGCCAGAAGAGAACTCCCTCCTACGGAGCGAAGGCAAGAGGCCTCGAACCCTTTTGGGACCCGGAACCCATCAAAAGTGACCCACAAAGCCCGGAAGCGGCCACGGGGGTGCTAAGAACCAGCCCGCGCGGGGCGCACTTCCGCGGCCGCTCTAGGAAGGGGGCGAAAGGGGCTTTCAACTCGGTAGTGTTTCCGCGCGTCTACGTGGGAGGAAAGCTGAAGGCATTCAGGCCCGCGGGTAAATGGAACGGGTTTATCTTCTCCT
>gene=chr6_28367428-28367711; species=rheMac
CTCACCTGCGGCCCCCCAGGCCAGAAGAGAACTCCCCCCT--------------AAAGGCCTCGAACCCTTTTGGGACCCGGAACCCATCAAAAGTGACCCACAAAGGCCGGAAGCGGCCACGGGAGGGCTGAGAACCAACCCGCGTGGGGCGCACTTCCGCGGCCGCTCTAGGAAGGGGGCGAAAGGGGCTTTCAACTCGGTAGTGTTTCCGCGCGTCTACGTGAGAGGAAGGATGATGGCTCTCAGACCCGCGGGTAAACGGAACGGGTTTATCTTCTCCT
>gene=chr6_28411174-28411439; species=hg19
CCGAGGCATCCGTGAGAGGAGATGCCACCTAGCGCAGATCACATCTGCTCTGAATCCTTGACAACCGCAGCCCAAAGAATGATAAACTACAAAGGCCGGAAATGCGTCACCGCGGCCCGCTCTCCGCGAAACAGCGGTTCCGGCTGTGTTCCTTCTAGGAAGGCCGGAGGTTTCCACACCTCTGTGGTCGTCACTCTGAATCCCGTCTGTAGTCTTAAGTGAGATACTAGGTGACACATTGTCTTCCACGCGGCAATATAATAAC
>gene=chr6_28411174-28411439; species=bosTau
CCG-GGCAGCCGCGG--------------------------CACCACCTTCGAATCCTTGACAATCTCAGCCTGGATAACGATAAACTACAAAGGCCGGAAGTGCGTCACACCG--CGGCTCTCAGGG----------------TGTGTTCCTTCTAGTAAGCCCGGAGGTTTTCACACCTCTGTGGTCGCTGCTCTGAATCCCCT-GCTAGGCGT-AGGGAGGCGCTGGCTTTCATAGTCTCTTTCAAGGGGCGGGGTAATAAT
>gene=chr6_28411174-28411439; species=calJac
GCGAGGCATCTGCGAGAGGAGACGCCACCTAGCGCAGGTCACGACGCCTCTGAATCCCCGACAGCAGCAGCCCGGAG---GAGACGCGACAAAGGCCGGAAGTGCGTCACCGCGGC-----------------------------------------------------------------------------------------------------------------------------------------------------
>gene=chr6_28411174-28411439; species=canFam
CCG-AGCATCCGTGGGAGGAGAGGCCG-TCGG-CCAGACCGCTCCACCTCCGAGTCCTTGACAACCGCAGCCCACGCAGCCAACGG---GGCAGCCCGGAAGTGCTTCCCGCAC--CCGCCTCCCA--GGACAGCAGTTCCGGCCGCGTTCGCTCTAGCAAGCTCGGAGGCCTC-GCGCCTCTGTGATCGCCT--CTGAGTCTCCTCCCCAGGTGG-AGTGAGGGCCTGGGTGGCACGGAGCCCCCCAGGCGGGAATGTAGTAAC
>gene=chr6_28411174-28411439; species=equCab
CCG-GGCATCCGCGGGAGGAGAGGCCACCCAGCCCGGATCGCACCACCTCTGAGTCCTTGACAACCGCAGCCCAGAGACTGATAAACGACAAAGGCCGGAAGTGCGTCACAGGG--CCGCTCTCCAGGAGGCAGCAGTTCTAGCCGCGTTCCTTCTAGTAAGCCCGGAGGTTTCTACGCCTCTGTGGTCTCCTCGCTGAATCTCCCTC------------GAGGGGCTAAGGGGCATGTTCTCTTGGGGGCGGGAATATAATAAC
>gene=chr6_28411174-28411439; species=gorGor
CCGAAGCATCCGTGAGAGGAGATGCCACCTAGCGCAGATCATATCGGCTCTGAATCCTTGACAACCGCAGCCCAAAGAATGATAAACTACAAAGGCCGGAAATGCGTCACCGCGGCCCGCTCTCCGCGGAACAGCGGTTCCGGCTATGTTCCTTCTAGGAAGGCCGGAGGTTCCCACACCTCTGTGGTCGTCACGCTGAATCCCGTCTGTAGTCTT-AGTGAGATACTAGGTGACACATTGTCTTCCACGCGGCAATATAATAAC
>gene=chr6_28411174-28411439; species=panTro
CCGAGGAATCCGTGAGAGGAGATGCCACCTGGCGCAGATCACACCGGCTCTGAATCCTTGACAACCGCAGCCCAAAGAATGATAAACTACAAAGGCCGGAAATGCGTCACCGCGGCCCGCTCTCCGCGGAACAGCGGTTCCGGCTGTGTTCCTTCTAGGAAGGCCGGAGGTTTCCACACCTCTGTGGTCGTCACTCTGAATCCCGTCTGTAGTCTTAAGTGAGATACTAGGTGACACATTGTCTTCCACGCGGCAATATAATAAC
>gene=chr6_28411174-28411439; species=papHam
CCGAGGCATCCGTGAAAGGAGATGCCACCTAGCGCAGATCATACCGGCTCTGAATCCTTGACAACCGCAGTCCAAAGAATGATAAACCACAAAGGCCGGAAATGCGTCACCGCGGCCGGCTCCCCGCAGAACTGTGGTTCTGGCTGTGTTCCTTCTAGGAAGGCCGGAGGTTTCCACACCTCTGTGGTCGTCACGCTGAATCCCGTCTGTAGTCTT-AGTGAGATGCTAGGTGGCACATTGTCTTCCAGGGGGCAATATAATAAC
>gene=chr6_28411174-28411439; species=ponAbe
CCGAGGCATCCGTGAGAGGAGATGCCACCTAGCGCAGATCACATCGGCTCTGAATCCTTGACAACCGCAGCCCAAAGAATGATAAACTACAAAGGCCGGAAATGCGTCACCGCGGCCCGCTCTACGCGGAACAGCGGTTCTGGCTGTGTTCCTTCTAGGAATGCCGGAGGTTTCCACACCTCTGTGGTCGTCACGCTGAATCCCGTCTATAGTGTT-AGTGAGATGCTAGGTGGCACACTGTCTTCCAGGGGGCAATATAATAAC
>gene=chr6_28411174-28411439; species=rheMac
CCGAGGCATCCGTGAAAGGAGATGCCACCTAGCGCAGATCATACCGGCTCTGAATCCTTGACAACCGCAGTCCAAAGAATGATAAACCACAAAGGCCGGAAATGCGTCACCGCGGCCGGCTCCCCGCAGAACTGTGGTTCTGGCTGTGTTCCTTCTAGGAAGGCCGGAGGTTTCCACACCTCTGTGGTCGTCACGCTGAATCCCGTCTGTAGTCTT-AGCGAGATGCTAGGTGGCACATTGTCTTCCAGGGGGCAATATAATAAC
>gene=chr6_28555006-28555224; species=hg19
CCAGACTAGTGGGTCGAGGGAAACACTCTACAGCTCAGGTGGAGGTTCCGCAGACACACCCGCAGCTGTGCCCGTAGGTTCCGGCCGGGCCCGGTGAGCCACGCTCACTTCCGGTCCGCTCTAGGATTCCAGGTGGTGCCGTCTTCTCACTGGTTGTGCAAACACCTACGGTACCAGTAATTCTGGGGAGGCAAGTACTCTGGAAACGACGGAGAATT
>gene=chr6_28555006-28555224; species=bosTau
AGTGAGAAGTGGGCAACAGGCGACACTCC-CGGGCGAGGCGGTGGCTCGTCTCACACACCCGCCTCGACCCCAGCTCGTTCCAGCCAGGCCCCGGGAGCTGCGCTCACTTCCGGTCCGCTCTAGGATTCCAGGTGGTGCAACCAGCTCGGTGGTCGTGGTAAATC-----CGAACGGTGAACATGAGGTCACAAGTGCTCTGTAAATTGTAGAGACTT
>gene=chr6_28555006-28555224; species=calJac
CAGGACTAGTGGGTCCGAAGACACACTGTACAGCTCAGCTGGCGGTTCCGCAGACACACCCGCAGCTGCGTCCGCAGGTTCCGGCTGGGCCCGGTGAGCCACGCTCACTTCCGGTCCGCTCTAGGATTCCAGGTGGTGCGGTCTTCTCGCTGGTCGCGGTCACACCTACGGAACCAGTCGCCTTGGGGAGGCAGGTGCTCCGGAAACCGCGGGGAATT
>gene=chr6_28555006-28555224; species=canFam
----cgcagcaggcccagcgccaccctcc-cggccggcggcgctccaccctcgccgtccccgcag-----cccgcgcgtccccgccgg--ccggg--------cgcACTTCCGGTCCGCACTTCCGGTCTGGGCG-------CACTTCCG------------GTC-----GCTCTAGCCCGC---GGGCGGTGCGAGCTCTGGTAGCGGC--------
>gene=chr6_28555006-28555224; species=equCab
---GCAAAGCCGGACAAGCG-----------GGCCGAGGGTACCGCTCCCTTGACACACCCGCCGCGGCCCCAGCACGTTCCCTCCAGGCCCGGGAAGCTGCCCTCACTTCCGGTCCGCTCTAGGATTCCAGGCGGTGCAATCATCTCTGTGGTTGTGGTAAAGC-----GGACTGGTCAAC---GTGCGGCGAGTGCTCTGTAAACTGTAGAAACTT
>gene=chr6_28555006-28555224; species=gorGor
-----------------GGGAAACACTCTACAGCTCAGGTGGAGGTTCCGCAGACACACCCGCAGCTGTGCCCGTAGGTTCCGGCCGG----GGTGAGCCACGCTCACTTCCGGTTCGCTCTAGGATTCCAGGTGGTGCCGTCTTCTCACTGGTTGTGCAAACACCTACGGTACCAGTAATTCTGGGGAGGCAAGTACTCTGGAAACGACGGAGAATT
>gene=chr6_28555006-28555224; species=panTro
CCAGACTAGTGGGTCGAGGGAAACACTCTACAGCTCAGGTGGAGGTTCCGCAGACACACCCGCAGCTGTGCCCGTAGGTTCCGGCCGGGCCCGGTGAGCCACGCTCACTTCCGGTCCGCTCTAGGATTCCAGGTGGTGCCGTCTTCTCACTGGTTGTGCAAACACCTACGGTACCAGTAATTCTGGGGAGGCAAGTACTCTGGAAACGACGGAGAATT
>gene=chr6_28555006-28555224; species=papHam
ACGGACTAGTGGGTCGAGGGAAACACTCCACAGCTCAGGTGGCGGTTCCGCGGACACACCCGCAGCTGTGCCCGTAGGTTCCGGCCGGGCCCGGTGAGCCACGCTCACTTCCGGTCCGCTCTAGGATTCCAGGTGGTGCAGTCTTCTCACTGGTTGTGCAAACACCTACGGTACCAGTAATTCTGGAGAGGCAAGTACTCTGGAAACTACGGAGAATT
>gene=chr6_28555006-28555224; species=ponAbe
CCAGACTAGTGGGTCGAGGGAAACACTCTACAGCTCAGGTGAAGGTTCCGCAGACACACCCGCAGCTGTGCCCGTAGGTTCCGGCCGGGCCCGGTGAGCCACGCTCACTTCCGGTCCGCTCTAGGATTCCAGGTGGTGCAGTCTTCTCACTGGTTGTGCAAACACCTACGGTACCAGTCATTCTGGGGAGGCAAGTACTCTGGAAACTACGGAGAATT
>gene=chr6_28555006-28555224; species=rheMac
TCGGACTAGTGGGTCGAGGGAAACACTCCACGGCTCAGGTGGCGGTTCCGCGGACACACCCGCAGCTGTGCCCGTAGGTTCCGGCCGGGCCCGGTGAGCCACGCTCACTTCCGGTCCGCTCTAGGATTCCAGGTGGTGCAGTCTTCTCACTGGTTGTGCAAACACCTACGGTACCAGTAATTCTGGAGAGGCAAGTACTCTGGAAACCACGGAGAATT
>gene=chr6_30685228-30685592; species=hg19
CGGTAATTGAAGGCCGCCGTGCGCCAACAGAATAATGCACGTCGATTGGGCAGCTCCAAGGGACAACCCACTACCGCTTGCCCGCCCACCACCCACTTCCCGCGCAGTTCCAAACCGCGACCAGAGAGTCTGGCGCCAGCTGCCGGCAACGGATAGAGGGGCTGTGTCATAGACGTCCGACGTGTCTGGTAAGGCCAGAGCGCCTTTCCTCGGTCCTCCTAGACATGGTGTCCGCTGACTCATGAGAAATGAAAGTGGGTTGCGCGTTGCAGTCGTGGCTGGAGGCTGCAGTTTGGAGAACAGCCCGTAGGCGTGGCAGTTCACTCCTGTTGCATTGGAATTTCATTTCCTTTTGATTTGGTTT
>gene=chr6_30685228-30685592; species=bosTau
CGGTAATCGGAAGCCG-CGGAGGCGCACTGAATGGCGCACTTCGATTGGGCAGCTCCAAAGGACAACCCACTGCGGTTT-------CACCACCCACTTCCCGCGTATTTCCAAGTTGCGACCACAGAGTCTGGA------TGCCAGCAGCGGATAGAGGGGCT-TATCACAGTCGTCGTAAGCATGTAGTGCGGCCAGAGCG--CCTTCTCGGTCCTCCCAGAAATGGTGTCCGCTGACTCATGAGAAATATAA--GGGTTGCGGGCTGCAGTCGTGGCTGAAGACTTCAGTTTGGAGAATAGCCCGTAGGCGTGGCGCTTGA---CCACTACAATGGAAGTTCATTTCCTTTTGATTTAACTC
>gene=chr6_30685228-30685592; species=calJac
CGGTAATTGAGGGCCGCTGTGCGCCCACAGAGTAGTGCGCCTCGATTGGGCAGCTCCAAGGGACAACCCACTCCCGCTTGCCCGCCTACCACCCACTTCCCGCGCTGTTCCAAACCGAGACCAGAGAGTCTGGCGCCAGCTGCCGGCAACGGATAGAGGGGCTGTGCCATAGACGTCTGATGTGTCTGGCACGGCCAGAGCGCCCTTCCTCGGTCCTCCTAGACATGGTGACCGCTGACTCATGAGAAATGAAAGTGGGTTGCGGGTTGCAGTCGTGGCTGGAGGCTGCAGCTTGGAGAACAGCCCGTAGGCGTGGCATTTTACTCCTGTTGCAATGGAATTTCATTTCCTTTTGATTTGGTTT
>gene=chr6_30685228-30685592; species=canFam
CGGTCACCCGAGGCTGCCGTGCGCGCACTGAATGGCGCGCCGCGATTGGGCAGCTCCAAGGCACAGCGCGGCACCGCCGCACCACGCACCGCCCACTTCCCGCGCAGTTCCGAACCGCGACCACAGAGTCTGGC------TCCCGTCGGTGGATAGAGGGGCC-GGCCACAGTCGTCGGAGGCGTCGGCCGCGGCCAGAGAGCC-TTCCTCGGTCCTCCCAGACATGGAGTCCGCTGACTCAGGAGAAATGGAAATGAGCTGCGGGTTGCAGTCGTGGCCGGAGGCTGCAGGTTGGAGAACTGCCCGTAGGCGTGCCGCTTGAATCTCATCACAGTGGGAATTCATTTCCTTTTGAATTGGCTT
>gene=chr6_30685228-30685592; species=equCab
CGGCAATCAGAGGCCGTCCTGCGCGCACAGAATCGCGCACCCCGATTGGGCAGCTCCAAGGGACAACCCACTACGACTTCACCACCCAAGGCCCACTTCCCGCGCAGTTCCAAACCGCGACCACAGAGTCTGGC------TGCCGGAGGCAGATAGAGGGGCT-TACCATAGTCGTCGGATGCGTCTGGTGCGGCCAGAGCGCCCTTCCTCAGTCCTCCCAGACATGGTGTCCGCTGACTCATGAGAAATAAAAATGGGTTGCGGGTTGCAGTCGTGGCCGGAGGCTGCAGTTTGGAGAACTGCCCGTAGGCGTGGCGCTTGACTACCATTGCAATGAAAGTTCATTTCTTTTTGATTTGGTTT
>gene=chr6_30685228-30685592; species=gorGor
CGGTAATTGAAGGCCGCCGTGCGCCAACAGAATAATGCACGTCGATTGGGCAGCTCCAAGGGACAACCCACTACCGCTTGCCCGCCCACCACCCACTTCCCGCGCAGTTCCAAACCGCGACCAGAGAGTCTGGCGCCAGCTGCCGGCAACGGATAGAGGGGCTGTGTCATAGACGTCCGACGTGTCTGGTACGGCCAGAGCGCCTTTCCTCGGTCCTCCTAGACATGGTGTCCGCTGACTCATGAGAAATGAAAGTGGGTTGCGCGTTGCAGTCGTGGCTGGAGGCTGCAGTTTGGAGAACAGCCCGTAGGCGTGGCATTTCACTCCTGTTGCATTGGAATTTCATTTCCTTTTGATTTGGTTT
>gene=chr6_30685228-30685592; species=panTro
CGGTAATTGAAGGCCGCCGTGCGCCAACAGAATAATGCACGTCGATTGGGCAGCTCCTAGGGACAACCCACTACCGCTTGCCCGCCCACCACCCACTTCCCGCGCAGTTCCAAACCGCGACCAGAGAGTCTGGCGCCAGCTGCCGGCAACGGATAGAGGGGCTGTGTCATAGACGTCCGACGTGTCTGGTACGGCCAGAGCGCCTTTCCTCGGTCCTCCTAGACATGGTGTCCGCTGACTCATGAGAAATGAAAGTGGGTTGCGCGTTGCAGTCGTGGCTGGAGGCTGCAGTTTGGAGAACAGCCCGTAGGCGTGGCATTTCACTCCTGTTGCATTGGAATTTCATTTCCTTTTGATTTGGTTT
>gene=chr6_30685228-30685592; species=papHam
CGGTAATTGAAGGCCGCGGTGCGCCAACAGAATAATGCACGTCGATTGGGCAGCTCCAAGGGACAACCCAGTACCGCTTGCCCGCCCACCACCCACTTCCCGCGCAGTTCCAAACCGCTACCAGAGAGTCTGGCGCCAGCTGCCGGCGATGGATAGAGGGGCTCTGCCATAGACGTCCGACGTGTCCGGTACGGCCAGAGCGCCTTTCCTCGGTCCTCCCAGACATGGTGTCCGCTGACTCATGAGAAATGAAAGTGA-------GTTGCAGTCGTGGCTGGGGGCTGCAGTTTGGAGAACAGCCCGTAGGCGTGGCATTTCACTCCTGTTGCAGTGGAATTTTATTTCCTTTTGATTTGGTTT
>gene=chr6_30685228-30685592; species=ponAbe
CGGTAATTGAAGGCCGCCCTGCGCCAACAGAATAATGCACGTCGATT-GGCCGCTCCAAGGGACAACCCACTACCGCTTGCCCGCCCACCACCCACTTCCCGCGCAGTTCCAAACCGCGACCAGAGAGTCTGGCGCCAGCTGCCGGCAACGGATAGAGGGGCTGTGTCATAGACGTCCGCCGTGTCTCGTACGGCCAGAGCGCCTTTCCTCGGTCCTCCCAGACATGGTGTCCGCTGACTCATGAGAAATGAAAGTGGGTTGCGCGTTGCAGTCGTGGCTGGAGGCTGCAGTTTGGAGAACAGCCCGTAGGCGTGGCATTTCACTCCTGTTGCATTGGAATTTCATTTCCTTTTGATTTGGTTT
>gene=chr6_30685228-30685592; species=rheMac
CGGTAATTGAAGGCCGCGGTGTGCCAACAGAATAATGCACGTCGATTGGGCAGCTCCAAGGGACAACCCACTACCGCTTGCCCGCCCACCACCCACTTCCCGCGCAGTTCCAAACCGCGACCAGAGAGTCTGGCGCCAGCTGCCGGCGATGGATAGAGGGGCTCTGCCATAGACGTCCGACGTGTCCGGTACGGCCAGAGCGCCTTTCCTCGGTCCTCCCAGACATGGTGTCCGCTGACTCACGAGAAATGAAAGTGG-------GTTGCAGTCGTGGCTGGGGGCTGCAGTTTGGAG-TCAGCCCGTAGGCGTGGCATTTCACTCCTGTTGCAGTGGAATTTCATTTCCTTTTGATTTGGTTT
>gene=chr6_41747587-41747905; species=hg19
tccCGGGTCCCGCTGCAGCAGCCGCCGCCCGCCCGGAGCTAAGGCCTccccgccccgccccgccccgcGGCCGCGGGGTCGGAGGTCACCGGCAGCACCAACGAGACGCTGCGGGCTGGCGGACCCGAGCGGGGGCGACCGGCACGCAGCCTAGAAGGTCCCTTTGGAGGACTTTGCAGTCGGGAGCAGTGAGCATGCGCAGACGCCAGAGGGCGCTCCTGGCCAGGGGCTGAGCAAGCCCGGAGGGGACAGGGCGGAGCCTGCGGCGGAGGCGGGGCGCGGAGGCGGGGCTGAGGACACCAAAGTTGGGGGTGGTCC
>gene=chr6_41747587-41747905; species=bosTau
TCCCGGGTCCCACTGCAGCAGCCGCCGCCCGCCCGGAGCTAAGGCCTCC----------CCACCCGGCAGCGGCGGGGTCGGAGGTCACCGGCTGCACCAACGAGACGCTGCGGGCAGGCGGACCCGATCGGGGGCGACCGGCGCGCAGCCTAGAAGGTCCCTTTGGAGGACTTTGCAGCAGCGAGCAGGGAGCATGCGCAGACACCAGAGGGCGCTCCGGGCCAGCGGCAGAGCTCGCCTAgcggggacggggcggagcctggggtgggggcggggc---agggcggggctgagg------------gAACCACTCC
>gene=chr6_41747587-41747905; species=calJac
tccCGGGTGCCGCTGCAGCAGCCGCCGCCCGCCCGGAGCTAAGGTCTccccgccccgccccgc-----cgccgcggggTCGGAGGTCACCGGCAGCACCAACGAGACGCTGCAGGCGGGCGGACCCGAGCGGGGGCGACCGGCGTGCAGCCTAGAAGGTCCCTTTGGAGGACTTTGCTGTCGGGAAAAGGGAGCATGCGCAGACGCCAGAGGGCGCTGCTGGCCAGGGACTGAGCAAGCCCGGAGGAGACAGGGCGGAGCCTGCGCCGGGGGCGGGGCGCAGAAGTGGTGCTGGGGGAACCAAAGTTTAGGGTGCTCG
>gene=chr6_41747587-41747905; species=canFam
tccCGGGTCCCGCTGCAGCAGCCGCCGCCCGCCCGGAGCTAAGGCCTccccgccccgccccgccccgcGGCCGCGGGGTCGGAGGTCACCGGCAGCACCAACGAGACGCTGCGGGCGGGCGGACCCGATCGGGGGCGACCAGCGCGCAGCCTAGAAGGTCCCCTTGGAGGACTAAGCAGTCGGGAGCGGGGAGCATGCGCAGACGCCAGAGGGCGCTTCGGG------------------------------------------------------------------------------------------------
>gene=chr6_41747587-41747905; species=equCab
----------------------------------------------------------------------------------------------------------------------------------------------------------------------------TTTGCAGTCGGGAGCAGGGAGCCTGCGCAGACGCCAGAGGGCGCTCCTGGCCAGCGGCTGGGCGAGCCTgg-------------cggggcggggcggggcggagccgcgggggcggggcCGAGGGGACCAGAGGTGGACCCATGCC
>gene=chr6_41747587-41747905; species=gorGor
tcccgggtcccgctgcagcaaccgccgcccgcccgcagctaaggcctccccgccccgccccgc-----GGCCGCGGGGTCGGAGGTCACCGGCAGCACCAGCGAGACGCTGCGGGTGGGCGGACCCGAGCGGGTGCGACCGGCACGCAGCCTAGAAGGTCCCTTTGGAGGACTTTGCAGTCGGGAGCAGTGAGCATGTGCAGACGCCAGAGGGCGCTCCTGGCCAGGGGCTGAGCAAGCCCggaggggacagggcggagcctgcggcggaggcggggcgcggaggcggggctgaggacgCCAAAGTTGGGGGTGCTCC
>gene=chr6_41747587-41747905; species=panTro
tcccgggtcccgctgcagcagccgccgcccgcccggagctaaggcctccccgtcccgccccgc-----GGCCGCGGGGTCGGAGGTCACCGGCAGCACCAACGAGACGCTGCGGGCGGGCGGACCCGAGCGGGGGCGACCGGCACGCAGCCTAGAAGGTCCCTTTGGAGGACTTTGCAGTCGGGAGCAGTGAGCATGCGCAGACGCCAGAGGGCGCTCCTGGCCAGGGGCTGAGCAAGCCCGGAGGGGACAGGGCGGAGCCTGCGGCGGAGGCGGGGCGCGGAGGCGGGGCTGAGGACACCAAAGTTGGGGGTGCTCC
>gene=chr6_41747587-41747905; species=papHam
tcccgggtcccgctgcagcagccgccgcccgcccagagctaaggcctccccgccccgccccgc-----GGCCGCGGGGTCGGAGGTCACCGGCAGCACCAACGAGACGCTGCGGGCGGGCGGACCCGAGCGGGGGCGACCGGCACGCAGCCTAGAAGGTCCCTTTGGAGGACTTTGCAGTCGGGAGCAGTGAGCATGCGCAGACGCCAGAGGGCGCTCCTGGCCAGGGGCTGAGAAAGCCcggggggggaagggcggagcctgcggcggaggcggggcgcagaggcggggctgaggacACCAAAGTTGGGGGTGCTGC
>gene=chr6_41747587-41747905; species=ponAbe
tcccgggtcccgctgcagcagccgccgcccgcccggagctaaggcctccccgccccgccccgc-----GGCCGCGGGGTCGGAGGTCACCGGCAGCACCAACGAGACGCTGCGGGCGGGCGGACCCGAGCGGGGGCGACCGGCATGCAGCCTAGAAGGTCCCTTTGGAGGACTTTGCAGTCGGGAGCAGTGAGCATGCGCAGACGCCAGAGGGCGCTCCTGGCCAGGGGCTGAGCAAGCCCGGAGGGGACAGGGCGGAGCCTGCGGCGGAGGCGGGGCGCAGAGGCGGGGCTGAGGACACCAAAGTTGGGGGTGCTCC
>gene=chr6_41747587-41747905; species=rheMac
tccCGGGTCCCGCTGCAGCAGCCGCCGCCCGCCCAGAGCTAAGGCCTccccgccccgccccgccccgcGGCCGCGGGGTCGGAGGTCACCGGCAGCACCAACGAGACGCTGCGGGCGGGCGGACCCGAGCGGGGGCGACCGGCACGCAGCCTAGAAGGTCCCTTTGGAGGACTTTGCAGTCGGGAGCAGTGAGCATGCGCAGACGCTAGAGGGCGCTC----------------------------------------------------------------------------------------------------
>gene=chr6_42185482-42185823; species=hg19
AAACTTAAAAGCAACTATCCCGGTCAGCCCTCCTAGTCTCCCTAGCCAATCCAGTACCTGCCAGAGGCGCCGGCACACAGCACCGAACGCTGTCCGCGCCGCCATCTTGCCGGTCCCGACCTCTCAGGATTGCTTCCGGGGTTACAGCGGCGTCCTCAGACCATAGAGTTCCGCAAAAGAAGAGAGTACATCCTCATGTTCCGGCGCTGGAACAACCATAGAGACATGAACCTGTGCTTTTTGGGGGCGGGACAGTTGGCTGGCCAGGCTGGTTTGGCTCCGGCCAGTGTCTGGATAGTTACCAAGCCCTATTAATGTTTTCACCTTTAAATTGTTGTGTG
>gene=chr6_42185482-42185823; species=bosTau
AGACGTAATGGTAACTGTCCCTGTTAGGCCGCCTAATCCGCGTAGCGCGCTCCTTACCTGCCAGAGACGCCGGCCCAGGGCCCCAAACACCGCTCGCACCGCCATCTTGCCG-TTCCCGCTCCCCAGGATCGCTTCCGGGGTCACAGAGGCGTCCTCTGACCATAGAGTTCCGCAGAAGGAGAGAGTGTATCCTTGTGTTCCGGCACAGGAACAACCATAGAGACGTGATTCCACGCTCTCTTAGA--------GTAACCTGGCTACCGCCTTCTAGCTTCAGCTTGTATCTAGGTAGTTACCGAGTTCC-TCAGCGCTTTCCTCTTGAAATCGT------
>gene=chr6_42185482-42185823; species=calJac
A-----------AACTATCGCGGTCAGCCTTCCTAGTCTCCCTAACCCACCCGGTACCTGCCAGAAGCGCTGGCACACGACCCCGAACGCGGTTCGCGCCGCCATCTTGCCGCTCCCGACCTCTCAGGATTCCTTCCGGGGTTACAGTGGCGTTCTCGGACCATAGAGTTCCGCAAAAGGAGAGAGTACATCCTCATGTTCCGACGCTGGAGCAACCATAGAGACACGATCCCGTGCCTTTCG-GGGCTGGAATGTTGGCTGGCCAGGCCGGTGTTGATTCGGCCGGTGACTGTATAGTTACCAAGCCCCATTAATATT-----CTTTAAATTGTTGTGTG
>gene=chr6_42185482-42185823; species=canFam
AGAATTCGTGGCTGCTG-TCCTGTCAGCCGGCTTAGCACCCCCAGCCCGCCAGGTACCTGCCACAGACGCCGGCACATGGAGCCCAGCGCTGCCCGCGCCGCCATCTTGCCG-TCTCGGCCTCCCAAGACCGCTTCCGGGGTCACAGCCGCGGCCTCCGACCATAGAGTTCCGCATAAGGAGAGAGTGTAGCCTAGAGTTCCGGCGCAGAAATAACCATAGAGACTTGATTCTACGCTTTTTGAGGGTGGGAGTGTGGCCTGGCCGGCCGGGTCTTGCTTCAGCCCC-GTCTCCATAGTTACCAAG-----------------------------------
>gene=chr6_42185482-42185823; species=equCab
AGAATTAGTGGCAACCGTCCCTGTTGCCCCGCCTAGTCCCCCCAGCTCGCCGAGTACCTGCCAGAGTCGCCGGCAAACCGCGCCAAGCACTGCTCGCGCCGCCATCTTGCCG-TCCCCGCCTCCCAGGATCGCTTCCGGGGTCACAGCGGCGTCCTCAGACCATGGAGTTCCGCAGAAGGAGAGAGTATATCCCTGTGTTCCGGCACAGGAACAACCATAGAGACGTGACTTCGTGCTTTTGTTGGGTGGTCGGG-------------------TGGCGTCCGT---------------------------------------------------------
>gene=chr6_42185482-42185823; species=gorGor
AAACTTAAAAGCAACTATCCCGGTCAGCCCTCCTAGTCTCCCTAGCCCATCCAGTACCTGCCAGAGGCGCCGGCACATAGCCTCGAACGCTGTCCGCGCCGCCATCTTGCCGGTCCCGACCTCTCAGGATTGCTTCCGGGGTTACAGCGGCGTCCTCAGACCATAGAGTTCCGCAAAA-AAGAGAGTACATCCTCATGTTCCGGCGCTGGAACAACCATAGAGACATGATCCTGTGCTTTTTGGGGGCGGGACAGTTGGCTGGCCAGGCTGGTTTTGCTCCGGCCAGTGTCTGGATAGTTACCAAGCCCTATTAATGTTTTCACCTTTAAATTGTTGTGTG
>gene=chr6_42185482-42185823; species=panTro
AAACTTAAAAGCAACTATCCCGGTCAGCCCTCCTAGTCTCCCTAGCCAATCCAGTACCTGCCAGAGGCGCCGGCACACAGCCCCGAACGCTGTCCGCGCCGCCATCTTGCCGGTCCCGACCTCTCAGGATTGCTTCCGGGGTTACAGCGGCGTCCTCAGACCATAGAGTTCCGCAAAAGAAGAGAGTACATCCTCATGTTCCGGCGCCGGAACAACCATAGAGACATGATCCTGTGCTTTTTGGGGGCGGGACAGTTGGCTGGCCAGGCTGGTTTTGCTCCGGCCAGTGTCTGGATAGTTACCGAGCCCTATTAATGTTTTCACCTTTAAATTGTTGTGTG
>gene=chr6_42185482-42185823; species=papHam
AAACTTAAAGGCAACTATCCCGGTCAGCCCTCCTAGTCTCCCTAGCCCATCCAGTACCTGCCAGAGGCGCCGGCACACGGCCCCGAACACTGTCCGCGCCGCCATCTTATCGGTCCCGACCTCTCAGGATTGCTTCCGGGGTTACAGCGGCGTCCTCAGACCATAGAGTTCCGCAAAAGGAGAGAGTACATCCTCATGTTCCGCGGCTGAAACAACCATAGAGACACGATCCTGTGCTTTTTGAGGGCGGGACAGTTGGCAGGCGAGGCCAGCCTTGTTCTGGGCAGTGTCTGGATAGTTACCAAGCCCCATTAATGTTTTCACCTTTAAATTGTTGTGTG
>gene=chr6_42185482-42185823; species=ponAbe
AAACTTAAAAGCAACTATCCCGATCAGCCCTCCTAGTCTCCCTAGCCCACCCAGTACCTGCCAGAGACGCCGGCACACAGCCCCGAACGCTGTCCGCGCCGCCATCTTGCCGGTCCCGACCTCTCAGGATTGCTTCCGGGGTTACAGCGGCGTCCTCAGACCATAGAGTTCCGCAAAAGAAGAGAGTACATCCTTATGTTCCGACGGTGGAACAACCATAGAGACACAATCCTGTGCTTTTTGGGGGCGGGACAGTTGGCTGGCCAGGCTGGTTTTGCTCCGGCCAGTGTCCGGATAGTTACCAAGCCCTATTAACGTTTTCATCTTTAAATTGTTGTGTG
>gene=chr6_42185482-42185823; species=rheMac
AAACTTAAAGGCAACTATCCCGGTCAGCTCTCCTAGTCTCCCTAGCCCATCCAGTACCTGCCAGAGGCGCCGGCACACGGCCCCGAACGCTGTCCGCGCCGCCATCTTGTCGGTCCCGACCTCTCAGTATTGCTTCCGGGGTTACAGCGGCGTCCTCAGACCATAGAGTTCCGCAAAAGGAGAGAGTACATCCTCCTGTTCAGACGCTGGAACAACCATAGAGACACGATCCTGTGCTTTTTGAGGGCGGGACAGTTGGCTGGCGAGGCAAGCCTTGCTCTGGGCAGTGCCTGGATAGTTACCAAGCCCCATTAATATTTTCACCTTTAAATTGTTGTGTG
>gene=chr6_42847449-42847664; species=hg19
CTGGGTTTTGAAAATAACACAGGCTCTAAAAACCCTAAGAAGCGGTGCAACTTTTGGCAGGAATCGGGGTTAGCGGGACCTCAAGGGCTCACTGCGGCTAAGTGAACGCTGACTGGTCCTCCAGCGTGAGCTAGAACAGACGTCTCTATGGTCAAGTAAACAGAGCGTGTGCTGTCTTCCCCATGTGGTGGGGTTGCGCATGATCAGTAGCTGCA
>gene=chr6_42847449-42847664; species=bosTau
CTGGATTCTGAAGATGACACGGCTCC-GAAAAGCTTC-CAAGAAGTGTAACTTTTGGCGGGAATCAAGGCTAGCAAAACCTCAGCGGTTTACTACTACTAAGACGGCCCGGGCC-------TGCCTTGAGCTAGAGTAGACGTCTCTATGGTTGAGTAAACAGAGAGGCGTCTCTCGGCCCTACGGGGTGGAACTGCGCATGAGTAGTAGCTGCA
>gene=chr6_42847449-42847664; species=calJac
CTGAGTTTTGAAAATGACACAGGCTCTAAAAAGCTTG-GAAGCCCTGCAACTTTTGGCAGGAATTATGGTTAGCAGGACCTCAGCGGCTCACTGTTATTAAATGGAAGCTGGGTGGTCCTCCAGCCTGAGCTAGAACAGACGTCTCTATGGTCAAGTAAACAGCGCGAGTGCTGTTTTCCCCACGTGGTGGGGTTGCGCATGATCAGTAGCTGCT
>gene=chr6_42847449-42847664; species=canFam
C-GGCTTATGAAGATGACACGGATCCTAAAGTGCTTG-G--------CAACTTTCGGCCGGAATCTGTGTTAG--------CGGCAGCTAACGGC------------GCCAGCTGGGCGGTCTCCGAGGGCTAGAAGACCCATCTCTATGGTCAAGCAAACAGAGCGG-TCCTCTCTCCCCCACGTGGTGGGGCTGCGCATGAGCAGTAGCCGCT
>gene=chr6_42847449-42847664; species=equCab
CTGGATTTTGAAGATGATACAGGTTCTGAAATGCTTG-GAAGCAGTGCAGCTTTT-GTAGGGATCAGGGTTAACAAAACCTCAGCGGTTCACTGCTGCTAAGAGGCTGCGGGCTCGTCCGCGGCCGTGAGCTAGATTAGACATCTCTATGGTCAAATAAACAGAGCGGTTCCTCTCGGCCCCACGGGGTGGAGCTGCGCATGAGCGGTAGCCGCA
>gene=chr6_42847449-42847664; species=gorGor
CTGGGTTTTGAAAATAACACAGGCTCTAAAAACCCTA-GAAGCGGTGCAACTTTTGGCAGGAATC-GGGTTAGC-GGACCTCAAGGGCTCACTGCGGCTAAGTGAACGCTGACTGGTCCTCCACTGTGAGCTAGAATAGACGTCTCTATGGTCAAGTAAACAGAGCG-GTGCTGTCTTCCCCATGTGGTGGGGTTGCGCATGATCAGTAGCTGCA
>gene=chr6_42847449-42847664; species=panTro
CTGGGTTTTGAAAATAACACAGGCTCTAAAAACCCTA-GAAGCGGTGCAACTTTTGGCAGGAATCGGGGTTAGCGGGACCTCAAGGGCTCACTGCGGCTAAGTGAACGCTGACTGGTCCTCCAGCGTGAGCTAGAACAGACGTCTCTATGGTCAAGTAAACAGAGCGTGTGCTGTCTTCACCATGTGGTGGGGTTGCGCATGATCAGTAGCTGCA
>gene=chr6_42847449-42847664; species=papHam
CTGGGTTTTGAAAATGATACAGGCTCTAAAAACCCTG-GAAGCGCTGCAACTTTTGGCAGGAATCGGGGTTAGCAGGACCTCAGCGGCTCACTGCGGCCAAGTGAACGCTGACTGGTCCTCCAGCGTGAGTTAGAACAGACATCTCTATGGTCAAGGAAACAGAGCGAGTGCTGTCTTCCCCATGTGTTGGGGTTGCGCATGATCAGTAGCTGCA
>gene=chr6_42847449-42847664; species=ponAbe
CTGGGTTTTGAAAATAACACAGGCTCTAAAAACCCTGGAAGGCGGTGCAACTTTTGGCAGGAATCGGGGTTAGCGGGACCTTCAAGGCTCACTGCGGCTAAGTGAACGCTGACTGGTCCTCCAGCGTGAGCTAGAACAGACGTCTCTATGGTCAAGTAGATAGAGCGTGTGCTGTCTTCCCCGTGTGGTGGGGTTGCGCATGATCAGTAGCTGCA
>gene=chr6_42847449-42847664; species=rheMac
CTGGGTTTTGAAAATGATACAGGCTCTAAAAACCCTG-GAAGCGCTGCAACTTTTGGCAGGAATCGGGGTTAGCAGGACCTCAGCGGCTCACTGCGGCTAAGTGAACGCTGACTGGTCCTCCAGCGTGAGTTAGAACAGACATCTCTATGGTCAAGGAAACAGAGCGAGTGCTGTCTTCCGCATGTGTTGGGGTTGCGCATGATCAGTAGCTGCA
>gene=chr6_44280970-44281242; species=hg19
GAGCGGCCGATGGCTGAGGCCCCGCCATGCGGGCGACCTTCGAATGGCCCGCCGCAGCCTCCGGGCTGCAGCTGCCACTGACGCTGCCATCGTAGCTCCGGGCAGTGACTTTACGTGGTCAAAGAGTGACGAGGGAAGGAAGCCAGGCGTTTCCTACAGCGGCCCCTGGCGGTAGGAGGACTCAGGGGGCGGCCTCTGCCGCCGGGGTGGAAGCGATCGATTGGGTCGCTGGcagagtctagcacagcgcccggcacatagtaggctcttaa
>gene=chr6_44280970-44281242; species=bosTau
GAGCGCCCGA------AGGCCCCGCCATGAGGGCGACCTTCGAATGGCCCGCCGAAGTCGCCCAGCTGCGGCTGCCACCGACGCGGCCATCTTAACTGGGGGCAAT-ACTTCACGAGGTCAAAGGGTATCG--GAGAGGAGACCCGGCGTTTCCTACAGCGACCCCTGGCGGCAGGAGGACTCAAGA--CCGCTTCTGGCTCCAG-GTAGAAG----TG------------------------------------accttGTAGGCCCTTAA
>gene=chr6_44280970-44281242; species=calJac
GAGCGGCCGATGGCTGGGGCTCTGCCATGTGGGCGACCTTCGAATGGCCCGCCGCAGCCTCCGGGTTGCAGCTGCCACCGATGCCGCCATCTTAGCTCCGGGCAGTGACTTTACAGGGTCAAAGAGTGACAAGGGAAGGAAGCCAGGCGTTTCCTACAGCGGCCCCTGGCGGTAGGAGGACTCTGGGGGCAGCCTCTGCCGCCTGGGTGGAAG----AGATTGGGTCGCTAGCAGAgtctagcacagcgcctggcacatagtaggctcttaa
>gene=chr6_44280970-44281242; species=canFam
GAGCGGCCGGCGGCTGGGGCCCCCCCACAGGGGCGACCTTCGAATGGCCCGCCGCAGTCCCCCGGCGGCCGCTGCCATCGACGCCGCCATCTTAACTCGGGGCAGTGACTTCACGGGGTCAAAGGACACCG-GGGAAGGAAGCCGCGCGCTTTTTACAGCGGCCCCTGGCGGTAGGAGGACTCGAGG--CAACCTCTGGCTCCTGGGTGGAAG----TGGCAGGA------GTAGGAGctagcacagctgcccggatgtagtaggcccttaa
>gene=chr6_44280970-44281242; species=equCab
GAGCGGCCGGCGGCTGGGGCCCCGCCACGGGGGCGTCCTCCAAATGGCCCGCC------------CGGCTGCAGCCACCGGCGCCGCCATGTTAACTCGGGGCAGCGACTTCACGGGGTCAAAGGGGACTG-GGGAAGGAAGCCGGGCGTTTCCTACAGCGGCCCCTGGCGATGGGAGGACTCAAGG--CGGCTT-----------GGGAAGG----GG-----------------acctagctctgcggcctggacatagtaggcgcttaa
>gene=chr6_44280970-44281242; species=gorGor
GAGCGGCCGATGGCTGAGGCCCCGCCATGCGGGCGACCTTCGAATGGCCCGCCGCAGCCTCCGGGCTGTAGCTGCCACTGACGCTGCCATCGTAGCTCCGGGCAGTGAC--TACGGGGTCAAAGAGTGACGAGGGAAGGAAGCCAGGCGTTTCCTACAGCGGCCCCTGGCGGTAGGAGGACTCAGGGGGCGGCCTCTGCCGCCGGGGTGGAAGCGAACGATTGGGTCGCTGGcagagtctagcacagcgcctggcacatagtaggctcttag
>gene=chr6_44280970-44281242; species=panTro
GAGCGGCCGATGGCTGAGGCCCCGCCATGAGGGCGACCTTCGAATGGCCCGCCGCAGCCTCCGGGCTGCAGCTGCCACTGACGCTGCCATCGTAGCTCCGGGCAGTGACTTTACCGGGTCAAAGAGTGACGAGGGAAGGAAGCCAGGCGTTTCCTACAGCGGCCCCTGGCGGTAGGAGGACTCAGGGGGCGGCCTCTGCCGCCGGGGTGGAAGCGATCGATTGGGTCGCTGGcagagtctagcacagcgcctggcacatagtaggctcttaa
>gene=chr6_44280970-44281242; species=papHam
GAGCGGCCGATGGCTGGGGCCCCGCCATGCGGGCGACCTTCGAATGGCCCGCCGCAGCCGCCGGGCTGCAGCTGCCAACGACGCTGCCATCTTAGCTCCGGGCAGTGACTTTACGGGGTCAAAGAGTGACGAGGGAAGGAAGCCAGGCGTTTCCTACAGCGGCCCCTGGCTGTAGGAGGACTCAGGGGGCGG-CTCTGCCGCCGGTGTGGAAGTAATCGATTGGGTCGCTGGCAGAATctagcacagcgcctggcacatagtaggtttttaa
>gene=chr6_44280970-44281242; species=ponAbe
GAGCGGCCGATGGCTGGGGCCCCGCCATGCGGGCGACCTTCGAATGGCCCGCCGCAGCCGCCGGGCTGCAGCTGCCACTGACGCTGCCATCGTAGCTCCGGGCAGTGACTTTACGGGGTCAAAGAGTGACGAGGGAAGGAAGCCAGGCGTTTCCTACAGCGGCCCCTGGCGGTAGGAGGACTCAGGGGGCGGCCTCTGCCGCCGGGGTGGAAGCGATCGACTGGGTCGCTGGAAGAgtctagcacagtgcctggcgcatagtaggctcttaa
>gene=chr6_44280970-44281242; species=rheMac
GAGCAGCCGATGGCTGGGGCCCCGCCATGCGAGCGACCTTCGAATGGCCCGCCGCAGCCGCCGGGCTGCAGCTGCCACCAACGCTGCCATCTTAGCTCCGGGCAGTGACTTTACGGGGTCAAAGAGTGACGAGGCAAGGAAGCCAGGCGTTTCCTACAGCGGCCCCTGGCTGTAGGAGGACTCAGGGGGCGG-CTCTGCCGCCGGTGTGGAAGTAATCGATTGGGTCGCTGGCAGAATctagcacagcgcctggcacatagtaggtttttaa
>gene=chr6_75953440-75953829; species=hg19
TCCGCAGCATCTTGGCTGTTACTGACCAGCAACCGCCACAACTGAACACCACCAACGAAAATGGCCACGCCGGAACCGGAACTACCTCCGAGTCTTGCGTATGCATTCACGAACTTAAATCTTTCCGGGCCGAAGAGAGGCTTGCGCTCCTAACCATAGAGAGCAAAAGAAAAACTAGAGCGGCAGTACGGCTCTATCCGCTCTAGCCGGCTCGCCGTCTCAGTCCCGTGATCTCGTTCCTGACCTTTTCGATGTTCAGTAGGCTGGTCCCTGGAGCTAAGGCTGGGGAAAAAGCAAACGATTTATGAGACGAATGTAATAAGCTTAGATGAAGTCAATGTGAGACCAGGCTATCAAAGAAAACTAGTGTCTGTTTTGAGCGAGAAGGC
>gene=chr6_75953440-75953829; species=bosTau
TCCGTAGCATCTTGGCTGTTACTACCCACCAACCGCGACAACTGACCACCAGCAACGAGAACCCCCACGCTGGAACCGGAACTACCGTCTGGCCTTGCGCAAGCGCCT-GGAACCCAAATAGTTCCGGGCGGAGGCGGGGCCGGCGCTCCTAACCATAGAGAGCAAAAGAAAAGAGAGGGCGGCCCGCTGGCTGAGGCCGCTCTAGGCGACTGGCTGTCTCTGCGCCTCGGCCTCTTCCTTGAGC------------GGCAGAATGG-TCCAGGAGCTGAGGCT-GGGGAGACACAGACGACTTTTGAGACCAGAG----TAGCTTAGATAAAATTAATATGAGGCCAGGCTATGAAAGAAAATTAGTTTGTATTTTGAACAAGAAGCC
>gene=chr6_75953440-75953829; species=calJac
TCCGCAGCATCTTGGCTGTTACTGACCACCAACCGCGACAACTGAACACCAGGAATGAAAATCGCCACGCCGGAACCGGAACTACCTCCAAGTCTTGCGTAAGCATTCAGGAACCTAAATCTCTCCGGGCGGAAGAGAGGC-TGCACTTCTAACCATCGAGAGCAAAAGAAAAACTAGAGTGACAGTACGG-TCTAGACGCTCTAGCCAACTCGCCGTCTCTGTCCCGTG---TCTCTCCAGACCTTTTTGAGATTCGGTGGGATGCTCCCCGGAGCTAAGACTGGGGAAAAGGCAAACGATTTGTGAGGCGAGTGTAATAAGCTTAGATGAAGTCAGTGTGAAACCAGGCTATCAAAGAAAATTAGTGTCTGTTTTGTGCGAGAAGGC
>gene=chr6_75953440-75953829; species=canFam
TCCGCAGCATCTTGGCTGTTACTACCCACCAACTGCAACAACTGACCACCAAGAACGAAAGTCCCCGCACCGGAACCGGAAATACCTCTGGCCCTCGCGCCAGCGTCAGGGGACAGAAACATTTCCGGGCGGAGGAGGGGCTTGAGCTTCTAACCATAGAGAGCGCAAGATAAGCGAGAGCGGCCTTACAGCCGTGGCCGCTCTAGGAGACTGGGCGCTTCTGTCCCTTCATCTCGTTCCTAACC------------TGGCCGATGCCCCCTGAAGCTGAGGCC--GGGAGAAGCAAACGACTTGTGAGACCAGAG----TAGCTTGGATGAAATTAACGCGAGACCAAGCTATCGTAGAAAATTAG--TGTATTTGGAACGAGGAGGC
>gene=chr6_75953440-75953829; species=equCab
TCCGCATGCACGTAGCCGTGACTGCCCGCCAACTGCGACCCCCAAATACTTGGAACCAATATCACAGCCCGGGAACTGGAACTATCTCGGGGCCCTGCG--------------------------------------------------------------------------------------------------------------------------------------------------------------------------------------------------------------------------------------------------------------------------------------------------
>gene=chr6_75953440-75953829; species=gorGor
TCCGCAGCATCTTGGGTGTTACTGACCAGCAACCGCCACAACTGAACACCAGCAACGAAAATGGCCACGCCGGAACCGGAACTACCTCCGAGTCTTGCGTAAGCATTCACGAACTTAAATCTTTCCGGGCCGAAGAGAGGCTTGCGCTCCTAACCATAGAGAGCAAAAGAAAAACTAGAGCGGCAGTACGGCCCTATCCGCTCTAGCCGGCTCGCCGTCTCAGTCCCGTGATCTCGTTCCTGACCTTTTCGATGTTCAGTAGACTGGTCCCTGGAGCTAAGGCTGGG-AAAAAGCAAACGATTTATGAGACGAATGTAATAAGCTTAGGTGAAGTCAATATGAGACCAGGCTATCAAAGAAAACTAGTGTCTGTTTTGAGCGAGAAGGC
>gene=chr6_75953440-75953829; species=panTro
TCCGCAGCATCTTGGCTGTTACTGACCAGCAACCGCCACAACTGAACACCACCAACGAAAATGGCCACGCCGGAACCGGAACTACCTCCGAGTCTTGCGTATGCATTCACGAACTTAAATCTTTCCGGGCCGAAGAGAGGCTTGCGCTCCTAACCATAGAGAGCAAAAGAAAAACTAGAGCGGCAGTACGGCTCTACCCGCTCTAGCCGGCTCGCCGTCTCAGTCCCGTGATCTCGTTCCTGACCTTTTCGATGTTCAGTAGGCTGGTCCCTGGAGCTAAGGCTGGGGAAAAAGCAAACGATTTATGAGACGAATGTAATAAGCTTAGATGAAGTCAATGTGAGACCAGGCTATCAAAGAAAACTAGTGTCTGTTTTGAGCGAGAAGGC
>gene=chr6_75953440-75953829; species=papHam
TCCGCAGCATCTTGGCTGTTACTGACCAGCAACCGCCGCAACTTAACACCAGCAACGAAAATGGCCACGCCGGAACCGGAACTACCTCCGAGACTTGCGTAAGCATTCAGGAACGTAAATCTCGCGGGGCCGAAGAGAGGCCTGCGCTCCTAACCATAGAGAGCAAAAGAAAAACTAGAGCGGCAGTACGGCCCTATCCGCTCTAGCCGGCTCGCCGTCTCAATCTGGTGAGCTCGTTCCTGACGTTTTCGAGGTTCAGTCGGCTGGTCGCTGGAGCTAAGGCTGGGGAAAAGGCAAACGATTTGTGAGATGAATGTAATAAGCTTAGATGAAGTCAGTGTGGGACCAGGGTATCAAAGAAAGCTAGTGTCTGTTTTGAGCGAGAAGGC
>gene=chr6_75953440-75953829; species=ponAbe
TCCGCAGCATCTTGGCTGTTACTGACCAGCAACCGCCACAACTGAACACCAGCAACGAAAATGGCCACGCCGGAACCGGAACTACCTCCGAGTCTTGCGTAAGCATTCACGAACATAAATCTTTCCGGGCCGAAGAGAGGCTTGCGCTCCTAACCATAGAGAGCAAAAGAAAACCTAGAGCGGCAGTACGGCTCTATCCGCTCTAGCCGGCTCGCCGTCTCAGTCCCGTGATCTCGTTCCTGACCTTTTCGATGTTCAGTAGGCTGGTCCCTGGAGCTAAGGCTGGGGAAAAAGCAAACGATTTATGAGACGAATGTAATAAGCTTAGATGAAGTCAATGTGAGACCAGGCTATCAAAGAAAACTAGTGTCTGTTTTGAGCAAGAAGGC
>gene=chr6_75953440-75953829; species=rheMac
TCCGCAGCATCTTGGCTGTTACTGACCAGCAACCGCCGCAACTTAACACCAGCAACGAAAATGGCCACGCCGGAACCGGAACTACCTCCGAGACTTGCGTAAGCATTCAGGAACGAAAATCTTGCGGGGCCGAAGAGAGGCCTGCGCTCCTAATCATAGAGAGCAAAAGAAAAACTAGAGCGGCAGTACGGCCCTATCCGCTCTAGCCGGCTCGCCGTCTCAGTCTGGTGAGCTCGTTCCTGACGTTTTC-----------GGCTGGTCGCTGGAGCTAAGGCTGGGGAAAAGACAAACGATTTGTGAGATGAATGTAATAAGCTTAGATGAAGTCAGTGTGGGACCAGGCTATCAAAGAAAGCTAGTGTCTGTTTTGAGCGAGAAGGC
>gene=chr6_88182411-88182683; species=hg19
ACGCTCCCTTCACTCAACTTCCTTAGCTGGCGGGGAGACGCAGTTTACAGAACTACCTCCCCAACCGAATTTCACACACCTGTCACCTAGGACGCGGCCGGGAAGGCCTCCCTTCGATCCGCGTTCTCCCCATTTTGGGGTGTAGCTTGGATTCCTGAGCCCAGTTTTAGTGCGTGGCCGACCGGGAGGCCGGCGAGGCGCTCTAGGCCGAGCGGCTTCGTCTCTATGACCACAAGGGGCGGTCCCCGGTGTCCTGCGCGGGGGCGCGGAGG
>gene=chr6_88182411-88182683; species=bosTau
ACGCTCTCGCGACTCAGCCTCGTTAGCCGGCCGGGAGTTGTAGTTTACAAAAGAACGTGTGGAACCAAGTTTTACTCCCTTGTCAACAGAAACTGGGCGGTATCGGTCTCTTCTCCCTCC-GGGTCCGCCC-TTTTCTGCAGCGG-TCGAATTCGTGAACCTAGTCCAGGTGCTTGGCTGGGCGGGAGGCCGGCGGGGCGCTCTAGGCCCCGCGGTTTAGTCTCTATGACTCCGGGAGGCGGTCCCGGGTGCCCTG----ACGGAGCGGAGG
>gene=chr6_88182411-88182683; species=calJac
ACGCTCCCTTGATTCCACTTCCTTGGCCGACGGAGAGCCGCAGTTTACAGAACCACTTCCCCGACCGAGTTTCACACAGCTCTCACCTAGGAGGCGGCCAGGAACGCCTTCCCTGGATCCTTGTTCTCCCCATTTTGGGGTGTAGCTCGGATTCCTGAGCCCATTTTCAACGCTTGGCCGTCCGGGAGGCCGGCCAGGCGCTCTAGGCCGAGCGGCTTCGTCTCTATGACTACAAGGGGCGGTCCCCGGTGTCCTGCTCGGGGGCACAGAGG
>gene=chr6_88182411-88182683; species=canFam
ACGCTCCCTTGACTCGGCTTCCTTAGCCGGCCGGGAGATCTAGTTTACAGAACGACGCTTGGACTCGGCTTTTACGCGCTCGTCGGCAAGGA---------------CTCTCCTCCATCC-GGGTCTTCCCATTTTCGGGGGTAGCTCGGAGCGCTGAGCCTAATCTTGGTGTCAGACTGGGCAGGAGGCCGCCGGGGCGCTCTAGGCCGAGGGATTTCGTCTCTATGATCACAGGAGGCGGTCTCGGGTGTCCCGAGGAGGGGCGCGGAGG
>gene=chr6_88182411-88182683; species=equCab
GCGCTCCCTTGACTCGGCTTCCTCAGCAGGTCGGGAGGTGTAGTTTACAGAACAACGTTTCCAACCGGTTTTTACGCACTTGTCAGCAAGGGTCGGGTCGTAGAAACCTCTCCTCTATTC-TGGTCTTCCCATTTTTGGGAGTAGCTCGGAATTCCAA------------------------------------------------------------------------------------------------------------------
>gene=chr6_88182411-88182683; species=gorGor
ACGCTCCCTTCACTCAACTTCCTTAGCCGGCGGGGAGCCGCAGTTTACAGAACTACCTCCCCAACCGAATTTCACACACCTATCACCTAGGACGCGGCCGGGAAGGCCTCCCTTCGATCCGCGTTCTCCCCATTTTGGGGTGTAGCTTGGATTCCTGAGCCCAGTTTTAGTGCGTGGCCGACCGGGAGGCCGGCGAGGCGCTCTAGGCCGAGCGGCTTCGTCTCTATGACCACAAGGGGCGGTCCCCGGTGTCCTGCGCGGGGGCGCGGAGG
>gene=chr6_88182411-88182683; species=panTro
ACGCTCCCTTCACTCAACTTCCTTAGCCGGCGGGGAGCCGCAGTTTACAGATCTACCTCCCCAACCGAATTTCACACACCTGTCACCTAGGACGCGGCCGGGAAGGCCTCCCTTCGATCCGCGTTCTCCCCATTTTGGGGTGTAGCTTGGATTCCTGAGCCCAGTTTTAGCGCGTGGCCGACCGGGAGGCCGGCGAGGCGCTCTAGGCCGAGCGGCTTCGTCTCTATGACCACAAGGGGCGGTCCCCGGTGTCCTGCGCGGGGGCGCGGAGG
>gene=chr6_88182411-88182683; species=papHam
GCGCTCCCTTCACTC---------AGCCGGCGGGGAGCCGCAGTTTACAGAACCACCTCCCCAACCGAATTTCACACACTTATCACTTAGGACGCGGCCGGGAAGGCCTCCCTTCGATCCGCGTTCTCCCCATTTTGGGGTGTAGCTCAGATTCCTGAAACCAGTTTTAGCGCGTGGCCGACCGGGAGGCCGGCGAGGCGCTCTAGGCCGAGCGGCTTCGTCTCTATGACCACAAGGGGCGGTCCCTGGTGTCCTGCGCTGGGGCGCGGAAG
>gene=chr6_88182411-88182683; species=ponAbe
ACGCTCCCTTCACTCAACTTCCTTAGCCGGCGGGGAGCCGCAGTTTACAGGACCACCTTCCCAACCGAATTTCACACACCTGTCACCTAGGACGCAGCAGGGAAGGCCGCCCTTCGATCCGCGTTCTCCCCATTTTGGGGTGTAGCTTGGATTCCTGAGCCCAGTTTTAGTGCGTGGCCGATCGGGAGGCCGGCGAGGCGCTCTAGGCCGAGCGGCTTCGTCTCTATGACCACAAGGGGCGGTCCCTGGTGTCCTGCGCGGGGGCGCGGAGG
>gene=chr6_88182411-88182683; species=rheMac
GCGCTCCCTTCACTC---------AGCCGGCGGGGAGCCGCAGTTTACAGAACCACCTCCCCAACCGAATTTCACACACCTGTCACTTAGGACGCGGCCGGGAAGGCCTCCCTTCGATCCGCGTTCTCCCCATTTTGGGGTGTAGTTCAGATTCCTGAAACCAGTTTTAGCGCGTGGCCGACCGGGAGGCCGGCGAGGCGCTCTAGGCCGAGCGGCTTCGTCTCTATGACCACAAGGGGCGGTCCCTGGTGTCCTGCGCTGGGGCGCGGAAG
>gene=chr6_100912793-100912983; species=hg19
GCTTAAGGGTTTAGCTTCAACTTCACTCCGGGGCCGCCTCTCTCCCGCCCTCCCTCAATGCCACTCACAAGCCCCCTCGCCTCCCATTGGCCTGGCGCGGCCAGGGGCGAGGCGCTCATTGGCCAATAGGGCTGAGTGACACGAGTCGGCCCCGAGCCGCCCTCCGCGCGCCCAGGCTCCGGGCTCTGAA
>gene=chr6_100912793-100912983; species=bosTau
GTTTAAG-GTTTAGCTTCAACTTCACTCCAGGGCTCCCTCTCTCCCGCCCTCTCTTAATGCCACTCAC-AACCTCCTCGTTTCTGATTGGCTCGGTGCGTCTCGGGGTGCGACGCTCATTGGCCAACAGGCCTGAGTGACGCGTGCACGACCCGAGCCTCCCCCAGCGCGCCCCGGCTCTCCGCAAGCCG
>gene=chr6_100912793-100912983; species=calJac
GCTTAAGGATTTAGCTTCAACTTCACTCCCGAGCCGCCTCTCTCCCG-CCTCCCTCAATGCCACTCACCAGCCTCCTCGCCTCCCATTGGCCTGGCGCGGCCCGGGGCGAGGCGCTCATTGGCCAATAGGGCTGAGTGACGCGAGTCGGCCCCGCACCGCCTCCCGCTCGCCCAGGCTCGGGGCTCTGGA
>gene=chr6_100912793-100912983; species=canFam
GCTCTGG-GTTTAGCTTCAACTTCACTCCCGGGCTCCCTCTCTCCCGCCCTCCCTTAATGCCACTCACACGCTTCCTCGCCTCCGATTGGCTCGGCGCGCCCCGGGGAGAGGCGCTCATTGGCCGGCCGGGCTGAGTGACGCGAGCACGCCCCGCCCCGCCCCCTGC--------GCTCCCTGCTCGCCG
>gene=chr6_100912793-100912983; species=equCab
GCTTAGG----------------------------------------CCCTCCCTTGATGCCACTCACAAACCTCTTCGCTTCCGATTGGCCGGCCGC-CCCCGAAGGCGCGCGCTCATTGCCGGGCCGGGCTGAGTGAcgcgcgcacgccccgcgccgccctccgcgcggccccgcTCTCGGCTGGCCC
>gene=chr6_100912793-100912983; species=gorGor
GCTTAAGGGTTTAGCTTCAACTTCACTCCCGGGCCGCCTCTCTCCCGCCCTCCCTCAATGCCACTCACAAGCCTCCTAGCCTCCCATTGGCCTGGCGCGGCCAAGGGCGAGGCGCTCATTGGCCAATAGGGCTGAGTGACACGAGTCGGCCCCGAGCCGCCCTCCGCGCGCCCAGGCTCCGGGCTCTGAA
>gene=chr6_100912793-100912983; species=panTro
GCTTAAGGGTTTAGCTTCAACTTCACTCCCGGGCCGCCTCTCTCCCGCCCTCCCTCAATGCCACTCACAAGCCTCCTAGCCTCCCATTGGCCTGGCGCGGCCAGGGGCGAGGCGCTCATTGGCCAATAGGGCTGAGTGACACGAGTCGGCCCCGAGCCGCCCTCCGCGCGCCCAGGCTCCGGGCTCTGAA
>gene=chr6_100912793-100912983; species=papHam
GCTTAAGGGTTTAGCTTCAACTTCACTCCCGGGCCGCCTCTCTCCCGCCCTCCCTCAATGCCACTCACAAGCCTTCTAGCCTCCCATTGGCCTGGCCCGGCCAGGGGCGAGGCGCTTATTGGCCAACAGGGATGAGTGACACGAGTCGGCCCCGCGCCGCCCTCCGCGCGTCCAGGCTCAGGGGTCTGGA
>gene=chr6_100912793-100912983; species=ponAbe
GCTTAAGGGTTTAGCTTCAACTTCACTCCCGGGCCGCCTCTCTCCCGCCCTCCCTCAATGCCACTCACAAGCCTCCTAGCCTCCCATTGGCCTGGCGCGGCCAAGGGCGAGGCGCTCATTGGCCAATACGGCTGAGTGACACGAGTCGGCCCCGAGCCGCCC-CCGCGCGCCCAGGCTCCGGGCTCTGAA
>gene=chr6_100912793-100912983; species=rheMac
GCTTAAGGGTTTAGCTTCAACTTCACTCCCGGGCCGCCTCTCTCCCGCCCTCCCTCAATGCCACTCAAAACCCTTCTAGCCTCCCATTGGCCTGGCCTGGCCAGGGGCGAGGCGCTCATTGGCCAACAGGGATGAGTGACACGAGTCGGCCCCGCGCCGCCCTCCGCGCGTCCAGGCTCCGGGGTCTGGA
>gene=chr6_110012291-110012496; species=hg19
AATAGACTCAATTAATCCGTCGACTTTTTCTCCGCCCATGTTTTCCTCCAATCCTTACCAAAGATGGTGCCCTTCGCTTCCTCTCTCGGCAGCACGCAGGTCCCGGGAGCCTCTACCCGACCTCTCTATGATACGTCCTCCAGCCCCGCTCCCGACGTGAGGGGCGGGGCTTGCCTGGAGGCGGGGCGCAGGGATCCGGAAACAC
>gene=chr6_110012291-110012496; species=bosTau
AGGAAATTCAACTAAATCGGCAACGTCTTCCCCTCCCACGTTTCCTC-CTGCCAGCATCAAATATGGCGCTCTTTGCTTCCTCCCCCGGCAGCACGCAGGTTCTGGAAA--GCTACACCACCTCTCTTTGGTAAATCCTCCAGCCCCGCCCCCG-CGCGTGGGGCGGGGCTTGCCTGGAGGTGGGGCGTAGGGATCCGGAAACAC
>gene=chr6_110012291-110012496; species=calJac
----------ATTAACCTGTCGACTTTTTCTCCGCCCACGTTTTCCTCCGGTCCTTACCAAAGATGGCGCCCTTCGCTTCCTCTCTCCACAGCACGCAGGTCCTGGAAGCCTCTACCCGACTTGTCTGTGGTACGTCCTCCAGCCCTGCTCCCGCCGTGAGGGGCGGGGCTTGCCTGGAGGCGGGGCGCCGGGATCCGGAAACAG
>gene=chr6_110012291-110012496; species=canFam
AAGAGCCTACGCTAACCGCGGGACCTTAACCCCGCCCACTTTCCCCC-CCGCCCGCATCCAAAATGGCGCCCTTGGCTTCCGGCCTCGGCAGCACGCAGGCTCCGGGAGCCTCTTCACGCCCTCTCTATGGTAGATCCTCCAGCCCCGCCCCCGACGTGCGGGGCGGGGCTTGGCTGGAGGTGGGGAGCGGGGATCCGGAAGCAC
>gene=chr6_110012291-110012496; species=equCab
AAAAGACTAACCTAACCAGGAAACTTTTCCTCCGCCCACTTTTTCTG-CTGCCCGCACCAAAGATGGCATCATCCGCTTCCTCCCTTAGCAGCAAGCAGGTTCCGGGAGCCTCTACACGACCTCTCTATGGTACATCCTCCAGCTCCGCCCCCGACGTCCGGGGCGGGGCTTGCTTGGAGGTGGGGTTCAGGGATCCGGAAACAC
>gene=chr6_110012291-110012496; species=gorGor
AATAGACTCAATTAATCCGTCGACTTTTTCTCCGCCCATGTTTTCCTCCAGTCCTTACCAAAGATGGTGCCCTTCGCTTCCTCTCTCGGCAGCACGCAGGTCCCGGGAGCCTCTACCCGACCTCTCTATGATACGTCCTCCAGCCCCGCTCCCGCCGTGAGGGGCGGGGCTTGCCTGG-GGCGGGGCGCAGGGATCCGGAAACAC
>gene=chr6_110012291-110012496; species=panTro
AATAGACTCAATTAATCCGTCGACTTTTTCTCCGCCCATGTTTTCCTCCAGTCCTTACCAAAGATGGTTCCCTTCGCTTCCTCTCTTGGCAGCACGCAGGTCCCGGGAGCCTCTACCCCACCTCTTTATGATACGTCCTCCAGCCCCTCTCCCGCCGTGAGGGGCGGGGCTTTCCTGGAGGCGGGGCGCAGGGATCCGGAAACAC
>gene=chr6_110012291-110012496; species=papHam
AATAGACTCTACTAATCCGTCGACTTTTTCTCCGCCCACGTTTTCCTCCTGCCCTTACCAAAGATGGCGCCCTTCGCTTCCTCTCTTGGCAGCACGCAGGTCCCGGGAGCCTCTATCCGACCTCTCTATGATACGTCCTCCAGCCCCGCTCCTGCCGTGAGGGGCGGAGCTTGCTTGGAAGCGGGGCGCAGGAATCCGGAAACAC
>gene=chr6_110012291-110012496; species=ponAbe
AATAGACTCAATTAATCCGTCGACTTTTTCTCCGCCCATGTTTTTCTCCAGTCCTTACCAAAGATGGCGCCCTTCGCTTCCTCTCTCGGCAGCACGCAGGTCCCGGGAGCCTCTACCCGACCTCTCTATGATACGTCCTCCAGCCCCGCTCCCGCCGTGAGGGGCGGGGCTTGCCTGGAGGCGGGGCGCAGGGATCCGGAAACAC
>gene=chr6_110012291-110012496; species=rheMac
AATACACTCTACTAATCCGTCGACTTTTTCTCCGCCCACGTTTTCCTCCTGTCCTTACCAAAGATGGCGCCCTTCGCTTCCTCTCTTGGCAGCACGCAGGTCCCGGGAGCCTCTATCCGACCTCTCTATGATACGTCCTCCAGCCCCGCTCCTGCCGTGAGGGGCGGAGCTTGCTTGGAAGCGGGGCGCAGGAATCCGGAAACAC
>gene=chr6_112194629-112194838; species=hg19
CTCGCTGCTACTCTTGCTGATGCTCTGCCCCTCCAGCTCCGGAGGGGAGCGAGGAGGGGGCGGGGCGCGCCTCGAGAGTGACAGGCCCGGCTGCCCTATCAAAGAGCCCCTTGGGAGCTGCGAGCCGCAACCATTGGCGCCTGGGGCGTGGGCGGGACGGCAGTAGGTGGGGCCGCCGAGTGGGTTGAGCGTTACTGTGGCAGCGGGCA
>gene=chr6_112194629-112194838; species=bosTau
CTCCGAGCTACTCGCGCTGATGCTCCA--CCTCCAGCCCCAGCGGGGAGTGAGGGAG-GGCGGGAGGCCCCGCTAGAGTGGCAGGCTCCACTGTCCAATCAACGAGCCCCTCGGGAGCAGCGGGTGGCGACCATTGGTGAT-GGAGCGGGGGCGGGGCGGCGATGGGTGGGGCCACCGAGTGGGCAGAGAGTTCCCGTGGCATTGGGCA
>gene=chr6_112194629-112194838; species=calJac
CTCGCTGCTACTCTCGCTGATGCTCGGCCCCTCCAGCTCCGGAGGGGAGCGAGGAGGAGGCGGGGCGCGCCCCGAGAGTGGCAGGCCCCGCTGCCCTATCAAAGAGCCCCTTGGGAGCTGCGGGCCGCAACCATTGGCGCCTGGGGCGTGGGCGGGACGGCAGTGGGTGGGGCCGCAGAGTGGGTTGAGCGTTACTGTGGCAGCGGGCA
>gene=chr6_112194629-112194838; species=canFam
---------------------------------------------------------------GACGCGCGCGGAGACTGGCAGGCCGCGCCGCCTCTTTATC--ACGCGTGCGGAgctgcggccggcggccattggtgcc-ggggcgggggcggggccgcggcgggcggggccgccgagtgggcggggCGTTACTGTGGCAGCAGGCG
>gene=chr6_112194629-112194838; species=equCab
CTTGCAGCTACTCACGCCGTTGTACCG--CCCCCAGCCCCAAAGAGGAACAAGGAGGAGGCGGGA-GCGAACAAAGAGTTGCAAGCTCCCCTGCCCTTTCAACGGGCCCCTCAGAAGCTGTGGGCGTCGACCATTGGTGTC-GGGACGGGGGCGGGGCTGCGATGGGTGGGGCCACCGAGTGGGTCGAGCGTTACTGTGGCAGCGGGCA
>gene=chr6_112194629-112194838; species=gorGor
CTCGCTGCTACTCTTGCTGATGCTCTGCCCCTCCAGCTCCGGAGGGGAGCGAGGAGGGGGCGGGGCGCGCCTCGAGAGTGACAGGCCCGGCTGCCCTATCAAAGAGCCCCTTCGGAGCTGCGGGCCGCAACCATTGGCGCCTGGGGC-TAGGCGGGACGGCAGTGGGTGGGGCCGCCGAGTGGGTTGAGCGTTACTGTGGCAGCGGGCA
>gene=chr6_112194629-112194838; species=panTro
CTCGCTGCTACTCTTGCTGACGCTCTGCCCCTCCAGCTCCGGAGGGGAGGGAGGAGGGGGCGGGGCGCGCCTCGAGAGTGACAGGCCCGGCTGCCCTATCAAAGAGCCCCTTGGGAGCTGCGGGCCGCAACCATTGGCGCCTGGGGCGTGGGCGGGACGGCAGTGGGTGGGGCCGCCGAGTGGGTTGAGCGTTACTGTGGCAGCGGGCA
>gene=chr6_112194629-112194838; species=papHam
CTCGCTGCTACTCTTGCTGATGCTCGGCCCCTCCAGCTCCGGAGGGGAGCGAGGAGGGGGCGGGGTGCTCCCCGAGAGTGACAGGCCCCGCTGCCCTATCAAGGAGCCCCTTGGGAGCTGCGGGCCTCAACCATTGGCGCCTGAGGCGTGGGCGGGACGGCAGTGGGTGGGGCCGCCGAGTGGGTTGAGCGTTACTGTGGCAGCGGGCA
>gene=chr6_112194629-112194838; species=ponAbe
CTCGCTGCTACTCTTGCTGATGCTCGGCCCCTCCAGCTCCTGAGGGGAGCGAGGAGGGGGCGGGGCGCGCCCCGAGAGTGACAGGCCCGGCTGCCCTATCAAAGAGCCCCTTGGGAGCTGCGGGCCGCAACCATTGGCGCCTGGGGCGTGGGCAGGACGGCAGTGGGTGGGGCCGCCGAGTGGGTTGAGCGTTACTGTGGCAGCGGGCA
>gene=chr6_112194629-112194838; species=rheMac
-----------------------------------------------------------------------------------------------------------------------------------------------------------------------------------------------------------------
>gene=chr6_134274069-134274473; species=hg19
GTTCTTAAACAAAAAAGTCTAGTCCGATGCCCATTAGCGCCGCCCCCATCCCACCTCTTACCTCCCACCGAGCCCAGCGGGTGGGCAGGAGGGGCCTGATTTGGGGACCAGGAAGGAGGAAGGAAGGGTGGGGGCGGGGGACGGGGAAAGTGACTGGAGCAGTGAGAGCCGGAAATGAGTGGCTAGCGAGGCACCCAGGAGCGCCCTGTCCGGCGGCGCTCTAGCCCTCGCGCACTGTCTCTATGCTCCCCAGCGTCTAGTCTATTTATTGTCGCGGGGAAGCTGCGGCCGCCTCGCACCCGGAACAACAAAGCAAGGAAGACGGAGTCCGAGCCTCGGGGGCTCCTAGCAACGGGCCGGGGCGGGAGTTCCATGGAGACTGGGGAGCGCGCCCGTCTCATCCT
>gene=chr6_134274069-134274473; species=bosTau
GTTCTCAAGCAAAACAGTCTAGCCTATT--CCACACTTTTCCCCACTA-------------GCCCCACCTCGTCAAGCCCTTAGGCAGGCCGGGCC-GACCCGGACACCAGGAAGGAGGAAGGGAAAGTGGAGGAAAGGGCGGGGGAAAGTGACGGGAGCAGTGAGAGCCGGATATGACTGGCTAGCGAGGAACCCAGCAGGGCCCTGTCCGGCGGCGCTCTAGCCGCCGCGCGTTGTCTCTATGCTCCCCCGCGTCTGGTCTATTTATTGTCGCGGGGAAGCAGCGGCCGCCCTGTACCCGGAACAACAAAGCACGAAAGACGGAGCCCGAGCCTTGGGGGCTCCTAGCAACCGGCCGGGGCGGGAGTTCCATGGAGACTGGGGAGCGCGCTCGCCTCATCAT
>gene=chr6_134274069-134274473; species=calJac
GTTCTT----AAAAGAGTCTAGCCCGATGCTCACTAGCACCGCCCCCACTCCACCACTCACCCCTCGCCGCGCCCAACGGGTGAGCAGGAGGGACCTGACTTGGGGACCAGGAAAGAGGAAGGAAGCGTGAGGGGGGGGGGCGGGGAAAGTGACGGGAGCAGTGAGAGCCGGAAATGAGTGGCTAGCGAGGCACCCGGGAGCTCCTTGTCCGGTGACGCTCTAGCCTCCGTGCGTTGTCTCTATGTTCCTCCGCTTCTGGTCTATTTATTGTCGCGGAGAAGCGGCGGCCGCCTCGCACCCGGAACAACAAAGCCGGGAAGACGGAGTCCGAGCCTCGGGGGCTCCTAGCAACGGGCCGGGGCGGGAGTTCCATGGAGACTGGGGAGCGCGCCCGTCTCATCCT
>gene=chr6_134274069-134274473; species=canFam
GTCCTCAAGCaaaaaaATGTAGCCCAGTCGCCGTCCCTGCCCCCCATT-------------CCCGGACGTCGCCAAG-CCAAGAGCGGGAGGGGCCCGCCTCCGGGACCAGGAAGGAGGAAGGGAAAGTGGGGAAAGGGGCGGGGGGAAATGACGGGAGCAGTGAGAGCCGGAAATGAGTGGCTAGCGAGGAACCCAGGGGCATCCAGCCCGGCGGCGCTCTAGCCTCCGCGCGCTGTCTCTATGCCCCCCTGCGTCGGGTCTATTTATTGTCGCGGGGAAGAAGCGGCAGCCCAGTACCCGGAACAACAAAGCACGAAAGACGGAGCCCGAGCCTCGGGGGCTCCTAGCAACGGGCCGGGGCGGGAGTTCCATGGAGACTGGGGAGCGCGCTCGCCTCATCAT
>gene=chr6_134274069-134274473; species=equCab
ATTCTGCAGCCAAAAAGTCTGGCCCAAGAGTCCGCCCCGCCCCC----------------------ACCCCGCCGAGCGCGCGGGCAGGACGCGCC--CCACCGGGACC-GGAAGTAGGCCGGGAAAACGGGGGAAGGGGCGGG------CCAAGGGAGCAGCGAGAGCCGGAAGTGGGCGGCCAGCGCGGAG-CCGGGGACGGCCGGCCTGGCGGCGCTCTAGCCCCCGCG--CTGTCTCTATGCCCCGCCGCGTCTCGTCTATTTATTGTCGCGGGGAAGCGGCGGTCGCCGGGGACCCGGAACAACAAAGCTCGAAGCCCGCAGCTCGAGCCGCGGGGCCTCCTAGCAACGGGCCGGGCGGGAGTTTCCATGGAGACTGGGGAGCGAGCCCGCATCATCAT
>gene=chr6_134274069-134274473; species=gorGor
gttcttaaacaaaaaagtCTAGTCCGATGCCCATTAGCGCCGCCCCCATCCCACCTCTTACCTCCCAGCGCGCCCAGCGGGTGGGCAGGAGGGGCCTGATTTGGGGACCAGGAAGGAGGAAGGAAGGGTGGGGGCGGGGGACGGGGAAAGTGACGGGAGCAGTGAGAGCCGGAAATGAGTGGCTAGCGAGGCACCCAGGAGCGCCCTGTCCGGCGGCGCTCTAGCCCACGCGCACTGTCTCTATGCTCCCCAGCGTCT-GTCTATTTATTGTCGCGGGGAAGCTGCGGCCGCCTCGCACCCGGAACAACAAAGCAAGGAAGACGGAGTCCGAGCCTCGGGGGCTCCTAGCAACGGGCCGGGGCGGGAGTTCCATGGAGACTGGGGAGCGCGCCCGTCTCATCCT
>gene=chr6_134274069-134274473; species=panTro
gttcttaaacaaaaaagtCTAGTCCGATGCCCATTAGCGCCGCCCCCATCCCACCTCTTACCTCCCACCGAGTCCAGCGGGTGGGCAGGAGGGGCCTGATTTGGGGACCAGGAAGGAGGAAGGAAGGGTGGGGGCGGGGGACGGGGAAAGTGACGGGAGCAGTGAGAGCCGGAAATGAGTGGCTAGCGAGGCACCCAGGAGCGCCCTGTCCGGCGGCGCTCTAGCCCACGCGCACTGTCTCTATGCTCCCCAGCGTCTAGTCTATTTATTGTCGCGGGGAAGCTGCGGCCGCCTCGCACCCGGAACAACAAAGCAAGGAAGACGGAGTCCGAGCCTCGGGGGCTCCTAGCAACGGGCCGGGGCGGGAGTTCCATGGAGACTGGGGAGCGCGCCCGTCTCATCCT
>gene=chr6_134274069-134274473; species=papHam
gttcttaaataaaaaagtctAGTCCGATGCCCATTAGCACCGCCCCCATCCCACCTCTCACCCTACGCCGCGCCCAGCGGGTGGGCAGGAGCGGCCTGATTTGGGGACCAGGAAGGAGGAAGGAAGGTTGGGGGCGGGGGACGGGGAAAGTGACGGGAGCAGTGAGAGCCGGAAATGAATGGCTAGCGAGGCACCAAGGAGCGCCCTGTCCGGCGGCGCTCTAGCCCACGCGCGCTGTCTCTATGCTACCCAGCGTCTCGTCTATTTATTGTCGCGGGGAAGCGGCGGCCGCCTCGCACCCGGAACAACAAAGCAAGGAAGACGGAGTCCGAGCCTCGGGGGCTCCTAGCAACGGGCCGGGGCGGGAGTTCCATGGAGACTGGGGAGCGCGCCCGTCTCATCCT
>gene=chr6_134274069-134274473; species=ponAbe
GTTCTTAAACAAAAAAGTCTAGTCCGATGCCCATTAGCGCCGCCCCCATCCCACCTCTTACCCCACACCGCGCCCAGCGGGTGGGCAGGAGGAGCCTGATTTGGGGACCAGGAAGGAGGAAGGAAGGGTGGGGGCGGGGGACGGGGAAAGTGACGGGAGCAGTGAGAGCCGGAAATGAGTGGCTAGCGAGGCACCCAGGAGAGCCCTGTCCGGCGGCGCTCTAGCCCACGCGCACTGTCTCTATGCTCCCCGGCGTCTAGTCTATTTATTGTCGCGGGGAAGCGGGGGCCGCCTCGCACCCGGAACAACAAAGCGAGGAAGACGGAGTCCGAGCCTCGGGGGCTCCTAGCAACGGGCCGGGGCGGGAGTTCCATGGAGACTGGGGAGCGCGCCCGTCTCATCCT
>gene=chr6_134274069-134274473; species=rheMac
GTTCTTAAACAAAAAAGTCTAGTCCGATGCCCATTAGCACCGCCCCCATCCCACCTCTCACCCCACGCCGCGCCCAGCGGGTGGGCAGGAGCGGCCTGATTTGGGGACCAGGAAGGAGGAAGGAAGGGTGCGGGCGGGGGACGGGGAAAGTGACGGGAGCAGTGAGAGCCGGAAATGAGTGGCTAGCGAGGCACCCAGGAGCGCCCTGTCCGGCGGCGCTCTAGCCCACGCGCGCTGTCTCTATGCTACCCAGCGTCTCGTCTATTTATTGTCGCGGGGAAGCGGCGGCCGCCTCGCACCCGGAACAACAAAGCAAGGAAGACGGAGTCCGAGCCTCGGGGGCTCCTAGCAACGGGCCGGGGCGGGAGTTCCATGGAGACTGGGGAGCGCGCCCGTCTCATCCT
>gene=chr6_170862318-170862534; species=hg19
AGAGGACAACATCGCACGGCTGCGCCTGCGGATCCGACACTTGCTGTCTCACGGCGAGATGGCTGCCTTGACCGGACGTTACGCCACTTCCGGCTTCTCCTGAAGTTCGCTCCCGGCCTCTCTATCTCACGCTAGTCGTTGCTCCTGGAGGGCTGCACGGCGGCTTGTCCCTTTGGTAGTTGAATCCCGCCCATTCCAAAAAGCGCTGACAGGGAT
>gene=chr6_170862318-170862534; species=bosTau
GGAGGACAACATTCCGTGGCT-------------CCGCTCCTGCTGTCTCACGGCAAGATGGCTGCCTCGACCGGAAATTGTGCCGCTTCCGGTTT--CGCGGCGCT-GCCTCCGGCCGCTCTATCTCACGCCAGTCGTTGCTCCTGGAGGCCAGAGCCGTCGCCTTCC-AGTCGGTAGCC-ATTGCCGGTTCCTCGTAGAGA-CCTGGCAGTGAG
>gene=chr6_170862318-170862534; species=calJac
AGAGGACAACATCTCACTGAAGCGCCCGCAACTCCGACTCCTGCTGCCTCACGGCGAGATGGCCGCCCTGACCGGACGTTACGCCACTTCCGGCTT-TCCTGTAACTCGCTCCCGGCCTCTCTATCTCGCACTAGTCGTTGCTCCTGGAGGGCTGCTCTGCCGCTAGTCCCTTTCATAGTTGGGTCCTGCCCATTACCAGAAA----------GAT
>gene=chr6_170862318-170862534; species=canFam
GGTCGACAGCATCGCG--GCGG------------CGGCGGCTGCTGTCTCACGGCGAGATGGCG--C-CGGCCGGAAGTCCCgctgcttccggctt-cggcGGCGCG-CCTTCCGGCCGCTCTGTCTCGCGCCTGTCGTTGCTCCTCTGGATAGCCG-------------------------GGCGCCCCCTATTCCGAGGAG-GCCGATCGTTGT
>gene=chr6_170862318-170862534; species=equCab
GGAGGACAGCATCGCGCGGCG-------------CGGCTCCTGCTGTCTCACGGCGAGATGGCGGCC-CCGCCGGAAGCGGCGCCACTTCCGGCTT-CCGCGGCGCT-CCCTCCGGCCGCTCTATCTCGCACC-CTCGTTGCTCCTGGAGGTTAGCGCCCCCGCTTGGC-GTGTCGGTACC-GGCGCCCCCCGTAGCAAGAAA-GCTGACGGATGT
>gene=chr6_170862318-170862534; species=gorGor
AGAGGACAACATCGCACGGCTGCGCCCGCGGATCCGACACTTGCTGTCTCACGGCGAGATGGCTGCCTTGACCGGACGTTACGCCACTTCCGGCTTCTCCTGAAGTTCGCTCCCGGCCTCTCTATCTCGCGCTAGTCGTTGCTCCTGGAGGGCTGCACGGCCGCTTGTCCCTTTGGTAGTTGAATCCCGCCCATTCCAAAAAGCGCTGACAGAGAT
>gene=chr6_170862318-170862534; species=panTro
AGAGGACAACATCGCACGGCTGCGCCTGCGGATCCGACACTTGCTGTCTCACGGCGAGATGGCTGCCTTGACCGGACGTTACGCCACTTCCGGCTTCTCCTGAAGTTCGCTCCCGGCCTCTCTATCTCGCGCTAGTCGTTGCTCCTGGAGGGCTGCACGGCGGCTTGTCCCTTTGGTAGTTGAATCCCGCCCATTCCAAAAAGCGCTGACAGAGAT
>gene=chr6_170862318-170862534; species=papHam
GGAAGACAACATCGCACGGCTCCGCCCGCCGCTCCAACACCTGCTGTCTCACGGCGAGATGGCGGCCTTGACCGGACGTTACGCCACTTCCGGATTCTCCTGAAGTTCGCTCCCGGCCTCTCTATCTTGCGCTAGTCGTTGCTCCTGGAGGGCTGCAGGGCGGCTTGTCCCTTTGGTAGTTGGGTCCCGCCCATTCCAAAAAA-GCTGACAGAAAA
>gene=chr6_170862318-170862534; species=ponAbe
AGAGGACAACATCGCACGGCTGCGCCTGCGGATCCGACACCTGCTGTCTCACGGCGAGATGGCTGCCTTGACCGGACGTTACGCCACTTCCGGTTTCTCCTGCAGTTCGCTCCCGCCCTCTCTATCTCGCGCTAGTCGTTGCTCTTGGAGGGCTGCACGGCTGCTTGTCCCTTTGGTAGTTGAGTCCCGCCCATTCCAAAAAGCGCTGACAGAGAT
>gene=chr6_170862318-170862534; species=rheMac
GGAGGACAACATCGCACGGCTGCGCCTGCAGCTCCGACACCTGCTGTCTCACGGCGAGATGGCTGCCTTGACCGGACGTTACGCCACTTCCGGCTTCTCCTGAAGTTCGCTCCCGGCCTCTCTATCTTGCGCTAGTCGTTGCTCCTGGAGGGCTGCAGGGCGGCCTGTCCCTTTGGTAGTTGGGTCCCGCCCATTCCAAAAAA-GCTGACAGAAAA
>gene=chr7_5013405-5013643; species=hg19
CCCATACCCTTTTCAGCTCTGGGGAGATGGTGGCTCCTGTGGGGTCGGGGATTGGGGGTCTCCGTTCCTTTCATCCTCCAGCCTCGTGGGGGAGTCAAGTCTCCGTAGGCGGAGAGCCCGGATGCAGGCGCGGCTAGGCTGCCCTCTCTATGGTGAGCCCCCCGGTCCCTCCTCCGCAGCACCCGGAGTGCCTCTATGGTTCTTCCTGTCGTTAGTCGGGAGGGGGCGCTGTACGCGC
>gene=chr7_5013405-5013643; species=bosTau
----------------------------------------------------------------------------------------------------------------------------------------------------------------------------------------------------------------------------------------------
>gene=chr7_5013405-5013643; species=calJac
CCCATACCCTTTTCAGCTCTGGGGAGATGGCGGCTCCTGTGTGGTCCGGGAT-GGGGGTCTCCGTTCCTTCCATCTTCCCGCCTCGTGGGGGAGTCAAGTCTCCGCAGGCGGAGAGCCCGGATGCAAGCGCGGCTAGGCGGCCCTCTCTATGGTGAGCCCCCGGGTCCCTCCGCCCCAGCACCCCGCGTGCCTCTATGGTTCTTCCTGTCCTTAGTCGGGAGGGGGCGCTGTGCGCAG
>gene=chr7_5013405-5013643; species=canFam
TCCCCACTCTTTTCATCCCTAGGGAGACGGCGACACTTTGAGGTTGGGGGAA-GGGCCCCTCAGTTTCCTTCGCCCTCCCACCTCGTGGGGGAGTCAAGACTCAGTGGGCGGTGAGCG--------------GCCAGACGTCCCTCTCTATGGTTACTCTCCAGGCCCCTCCTCCCTAGCACCCGGCGTGCCTCTATGGTTCTTCCTGTCATTAGTCGGGAGGGGGCGCTGTGCGCAG
>gene=chr7_5013405-5013643; species=equCab
CCCACGCCCTTTTCCACTCCAGGGAGACGGTGACACCTAGGGGTTCAGGGGG------CCTCCGCTGCTTTCGTCCTCCCGCCTAGTGGGGGAGTCAAGACTCAGTGGGCGGTGAGCGGGGGTGGAAGAGCCGACGGGCGCCCCTCTCTATGGTGAGTCCCCAGGCTCCTCCTCCC-AGCACCCGGCGTGCCTCTATGGTTCTTCCTGTCATTAGTCGGGAGGGGGCGCTGTGCGCAG
>gene=chr7_5013405-5013643; species=gorGor
CCCATACCCTTTTCAGCTCTGGGGAGATGGTGGCTCCTGTGGGGTCGGGGATTGGGGGTCTCCGTTCCTTTCATCCTCCAGCCTCGTGG-GGAGTCAAGTCTCCGCAG-CGGAGAGCCCGGAT-CAGGCGCGGCTAGGCGGCCCTCTCTATGGTGAGCCCCCGGGTCCCTCCTCCGCAG-ACCCGGAGTGCCTCTATGGTTCTTCCTGT-CTTAGTCGGGAGGGGGCGCTGTGCGC--
>gene=chr7_5013405-5013643; species=panTro
CCCATACCCTTTTCAGCTCTGGGGAGATGGTGGCTCCTGTGGGGTCGGGGATTGGGGGTCTCCGTTCCTTTCATCCTCCAGCCTCGTGGGGGAGTCAAGTCTCCGCAGGCGGAGAGCCCGGATGCAGGCGCGGCTAGGCGGCCCTCTCTATGGTGAGCCCCCCGGTCCCTCCTCCGCAGCACCCGGAGGGCCTCTATGGTTCTTCCTGTCGTTAGTCGGAAGGGGGCGCTGTGCGC--
>gene=chr7_5013405-5013643; species=papHam
-----------------------------------------------------GGGGGTCTCCGTTCCTTTCATCCTTCCGCCTCGT-------------------------------------------------------------------------------------------------------------------------------------------------------
>gene=chr7_5013405-5013643; species=ponAbe
CCCATACCCTTTTCTGCTCTGAGGAGATGGTGGCTCCTGTGGGGTCGGGGATTGGGGGTCTCCGTTCCTTTCATCCTCCCGCCTCGTGGGGGAGTCAAGTCTCCGCAGGCGGAGAGAACGGATGCAGGCGCGACTAGGCGGCCCTCTCTATGGTGAGCCCCTGGGTCCCTCCTCCGCAACACCCCGAGTGCCTCTATGGTTCTTCCTGTCCTTAGTCGGGAGGGGGCGCTGT------
>gene=chr7_5013405-5013643; species=rheMac
CCCATACCCTTTTAAGCTCTGGGGAGACGGCGGCTCCTGTGGGTTCTGGGAT-GGGGGTCTCCGTTCCTTTCATCCTTCCGCCTCGTGGGGGAGTCAAGGCTCCGCAAGCGGAGAGCCCGGATGCAGGCGCGGCTAGGCGGCCCTCTCTATGGTGAGCCCCCGGGTCGCTCCTCCACAGCACCCGTAGTGCCTCTATGGTTCTTCCTGTCCTTAGTCGGGAGGGGGCGCTGTGCGCAG
>gene=chr7_5821274-5821578; species=hg19
ACTCCTTCCGGCCCTGCCGCGGCGTCACCTCGCGCCTGCGCACAGCGCCCCCTCCCGACTAAGGACAGGAAGAACCATAGAGGCACTCCGGGTACTGCGGAGGAGGGACCGGGGGGCTCACCATAGAGAGGGCCGCCTAGTCGCGCCTGCATCCGGGCTCTCCGCCTGCGGAGACTTGACTCCCCCACGAGGCAGGAGGGTGAAAGGAAAGGAGACCCCCATATCCGACCCCACAAGGAGCCACCATCTCCCCAGAGCTGAAAAGGGTATGGGGCAGGTGGTTGTGGATGTTTACTCGATATCT
>gene=chr7_5821274-5821578; species=bosTau
cCTCCTTCCGGCCTTGCTGAGGCGTCACCGCGCGCCTGCGCACAGCGCCCCCTCCCGACTAATGACAGGAAGAACCATAGAGGCACGCAGGGGGCTAGGGAGGAGGGGTCTGGGGAAAGACCATAGAGAGGGACTCCTGTCCTTCGTCC-----CGGCTCGGCGTGGGCTGAGTCTTGACTTCGCCACTAGGCGGGAGGACGAAAGGAG-------------------CCCCGTGAAGTGTCACTATCACTCTGGGGCAGCTCCAGGACGTGAACGGATGACCGTGGAAATCTCCTGGATCTGC
>gene=chr7_5821274-5821578; species=calJac
ACTCCTTCCGGCCCTGCCGCGGCGTCACCACGCGCCTGCGCACAGCGCCGCCTCCCGACTAAAGACAGGAAGAACCATAGAGGCACGCCGGGTGCTGGGGAGGAGGGACTCGGGGGCTCACCATAGAGAGGGCCGCCTAGAAGCCCTTGCATCCGGGCTCTCCGCCTGCGGAGACTTGACTCCTCCACGAGGCGGGAGGACGGAAGGAACGGAGACCCCCATCCCCGACCCCACAGGGAGCCGCCATCTCCCCAGAGCTGAAAAGGGTATGGGGCACGCGGTTCTGG------ACTCGTTATCT
>gene=chr7_5821274-5821578; species=canFam
actccttccggccccgccgcGACTTCACCCCGCGCCTGCGCACAGCGCCCCCTCCCGACTAATGACAGGAAGAACCATAGAGGCACGCCGGGTGCTAGGGAGGAGGGGCCTGGAGAAAGACCATAGAGAGGGACGTCTGG--------------CCGCTCACCGCCCACTGAGTCTTGACTCCCCCACGAGGTGGGAGGGCGAAGGAAACTGAGGTTCCC----CCAACCTCAGGAAGTGTCGCTGTCTCCCTAGGGATGAAAAGAGTGGGGGACAGATGCCCATGGAAAGCTATTGGATATGC
>gene=chr7_5821274-5821578; species=equCab
GCTCCTCCTGAGCTGGCCGAGCCTCATCCTTGCGCCTGCGCACAGCGCCCCCTCCCGACTAATGACAGGAAGAACCATAGAGGCACGCCGGGTGCT-GGGAGGAGGAGCCTGGGGACCGACCATAGAGAGGGGCGCCCGTCGGCTCTTCCACCCCCGCTCACCGCCCACTGAGTCTTGACTCCCCCACTAGGCGGGAGGACGAAAGCAGCGGAGGCCCCC----TGAACCCCTTGAGGTGTCACTGTCTCCCTGGAGTGGAAAAGGGCGTGGGGCAGGTGGCCGTGGAAATC---TGGATAGGC
>gene=chr7_5821274-5821578; species=gorGor
ACTCCTTCCGGCCCTGCCGCGGC-----------------------------------------------------------------------------------------------------------------------------------------------------------------------------------------------------------------------------------------------------------------------------------------
>gene=chr7_5821274-5821578; species=panTro
ACTCCTTCCGGCCCTGCCGCGGCGTCACCTCGCGCCTGCGCACAGCGCCCCCTCCCGACTAAGGACAGGAAGAACCATAGAGGCACTCCGGGTACTGCGGAGGAGGGACCCGGGGGCTCACCATAGAGAGGGCCGCCTAGCCGCGCCTGCATCCGGGCTCTCCGCCTGCAGAGACTTGACTCCCCCACGAGGCAGGAGGATGAAAGGAAAGGAGACCCCTATATCCGACCCCACAAGAAGCCACCATCTCTCCAGAGCTGAAAAGGGTATGGGGCAGGTGGTTGTGGATGTTTACTCGATATCT
>gene=chr7_5821274-5821578; species=papHam
ACTCCTTCCGGTCCTGCCGCGGCGTCACCTCGCTCCGGCGCACAGCGCCCCCTCCCGACTAAGGACAGGAAGAACCATAGAGGCACTACGGGTGCTGTGGAGGAGCGACCCGGGGGCTCACCATAGAGAGGGCCGCCTAGCCGCGCCTGCATCCGGGCTCTCCGCCTGCGGAGCCTTGACT----------------------------------CCCCCATCCCGGAACCCAC-AGGAGCCGCCGTCTCCCCAGAGCTTAAAAGGGTACGGGGCAGGTGGTTGTGGACGTTTACTCGATATCT
>gene=chr7_5821274-5821578; species=ponAbe
ACTCCTTCCGGCCCTGCCGCGGCGTCACCTCGCGCCTGCGCACAGCGCCCCCTCCCGACTAAGGACAGGAAGAACCATAGAGGCACTCCGGGTGCTGCGGAGGAGGGACCTGGGGGCTCACCATAGAGAGGGCCGCCTAGCCGCGCCTGCATCCGGGCTCTCTGCCTGTGGAGACTTGACTCCCCCACGAGGCGGGAGGATGAAAGGATCGGAGACCCCCATATCCGACCCCACAAGGAGCCACTATCTTCCCAGAGCTGAAAAGGGTATGGGGCAGGTGGTTGTGGATGTTTACTCGCTATCT
>gene=chr7_5821274-5821578; species=rheMac
ACTCCTTCCGGTCCTGCCGCGGCGTCACCTCGCGCCTGCGCACAGCGCCCCCTCCCGACTAAGGACAGGAAGAACCATAGAGGCACTCCGGGTGCTGTGGAGGAGGGACCCGGGGGCTCACCACAGAGAGGGCCGCCTAGCCGCGCCTGCATCCGGGCTCTCCGCCTGCGGAGACTTGACTCCCCCACGAGGCGGAAGGATGAAAGGAACGGAGACCCCCATCCCGGACCCCAC-AGGAGCCGCCATCTCCCTAGAGCTTAAAAGGGTATGGGGTAGGTGGTTGTGGACGTTTACTCGATATCT
>gene=chr7_8008217-8008422; species=hg19
CCCACCTCACGCTGCCACCCCTCACGCCCCGCCTTCAAAGTAGGAGGCACCATTGTCATTGGACACTGCTTCTCTCACTCCTATTCCAGAACCAATCACTCGAGTTCTAGTGGGGAGCGCCTAAGCCAATGGAAATGCTCGCTGCGGCAGCTGCCGGGTCCTGGGCGCTGGGAGGCGGTGCCGGGGGCGGGGTGCGGCTGGGGCG
>gene=chr7_8008217-8008422; species=bosTau
CCCTCCTCCCTCTTCCACCCCTTATATCCCGCCTCCAGAGTAGGACAC-CCACTTTCATTGGCAGATACTCCTCTCACTCCTATCCTGAAACCAATCACTACAGCGTTGGTGGAGAAGGACGGAGCCAATGGGAATGCTCGTTGCGGCAGCTGCCGGTCC-CGAGCGCCGGGAGGCGGTGCCGGGGGCGGGGTACGGCT--TAGG
>gene=chr7_8008217-8008422; species=calJac
CCCTCCTCACGCTGCCACCCCTCACG-CCCGCCCTCAAAGTAGGAGGTACCATTTTCATTGGATATTGCTTCTGTCACTCCTACTCCAGAACCAATCATTCGAGTTTTGATGGGGAGCGACTAAGCCAATGGAAATGCTCGCTACAGCCCCTGCCGGGTCCCGAGCGCCGGGAGGCGGTGCCGGGGGCGGGGTGCGGCTGGGGCG
>gene=chr7_8008217-8008422; species=canFam
CCCTCCCCACGCCTCTACTCCGTACGCCCCGCCCCCAAGGTAGCATGCACCACTCTCATTGGTCACGGCTCCCCTCACTCCTACGCCGCGGCCAACCACTCGAGAGCTGGTGGAGCGCGGCGGAGCCAATGGGAGTGCTCGTTgcggccgctgccgggtc-cgggcgccgggaggcggtgccgggggcggggcgcgggT--GGGG
>gene=chr7_8008217-8008422; species=equCab
CCCTCCTCACTCTTCG-------ACGCCCCGCCCCCAAAGTAGGACGCGCCACTTTCATTGGCAGATGCTCCTCTCACTCCTATTCCGAAACCAATCATTAGAGTTCTGCTGGAGAGCCGCGGAGCCAATGG-----------GCGGCAGCTGCCGGGTC--------------------CCAGGGGCGGGGTGCGGATG-GGGG
>gene=chr7_8008217-8008422; species=gorGor
CCCACCTCACGCTGCCACACCTCACGCCCCGCCTTCAAAGTAGGAGGCACCATTGTCATTGGACACTGCTTCTCTCACTCCTATTCCAGAACCAATCACTCGAGTTCTGGTGGGGAGCGCCTAAGCCAATGGAAATGCTCGCTGCGGCAGCTGCCGGGTCCTGGGCGCTGGGAGGCGGTGCCGGGGGCGGGGTGCGGCTGGGGCG
>gene=chr7_8008217-8008422; species=panTro
CCCACCCCACGCCGCCACCCCTCACGCCCCGCCTTCAAAGTAGGAGGCACCATTGTCATTGGACACTGCTTCGCTCACTCCTACTCCAGAACCAATCACTCGAGTTCTGGTGGGGAGCGCCTAAGCCAATGGAAATGCTCGCTGCGGCAGCTGCCGGGTCCTGGGCGCTGGGAGGCGGTGCCGGGGGCGGGGTGCGGCTGGGGCG
>gene=chr7_8008217-8008422; species=papHam
CCCACCTCACGCTGCCACCCCTCACGCCCCACCTTCAAAGTAGGAGACACCATTGTCATTGGACACTCCTTCTCTCACTCCTATTCCAGAACCAATCACTCGAGTTCTGGTGGGGAGCCCCTAAGCCAATGGAAATGCTCGTTGCGGCAGCTGCCGGGTCCTGAGCGCTGGGAGGCGGTGCCGGGGGCGGGGTGCGGCTGGGGCG
>gene=chr7_8008217-8008422; species=ponAbe
CCCACCTCACGCTGCCACCTCTCACTCCCCGCCTTCAAAGTAGGAGGCACCATTGTCATTGGACACTGCTTCTCTCACTCCTATTCCAGAACCAATCACTCGAGTTCTGGTGGGGAGCGCCTAAGCCAATGGAAGTGCTCGCTGCGGCAGCTGCCGGGTCCTGGGCGCTGGGAGGTGGTGCCGGGGGCGGGGTGCGGCTGGGGCG
>gene=chr7_8008217-8008422; species=rheMac
CCCACCTCACGCTGCCACCCCTCACGCCCCACCTTCAAAGTAGGAGACACCATTGTCATTGGACACTCCTTCTCTCACTCCTATTCCAGAACCAATCACTCGAGTTCTGGTGGGGAGCCCCTAAGCCAATGGAAATGCTCGTTGCGGCAGCTGCCGGGTCCTGAGCGCTGGGAGGCGGTGCCGGGGGCGGGGTGCGGCTGGGGCG
>gene=chr7_12727068-12727243; species=hg19
GGTGGACCGAGAGAGAGCTCAGCTCCGCCGCGCTGGGAGCGGCAGTTACCCTCACCAATTAGGGAGCGGGGGCGGGAGTTGCATGGCTTCCCTGATGCGGGTGACCAATGGGATTTGGGATCATGAGTGGACCGGGAGGAGTGGGCGTGGTCGGAGTCTGAGTCCAAGGTTTCTC
>gene=chr7_12727068-12727243; species=bosTau
TTTGGTCCGAGGGAGAGCCCGACTGCGCCGCGCTGGGAACGGCAGTTACTCTCACCAATTAGGGCGCGGGGGTGGGCGTGGCGTGGACGCGCTGACGCAGATGACCAATGGGATTCGGGCTAGGGGGTGGGCCGTGAGGGGTGGGCGTGGTCCGAGTCTGGAACCAAGGTTTCTA
>gene=chr7_12727068-12727243; species=calJac
GGTGGACCAAGAAAGCGCCCGACTCCTCTGCGCTGGGAGCGGCAGTTACCCTCACCAATTAGGGAGCGGGGGCGGGAGTTGAATGGCTGCTCTGATGCGGGTGACCAATGGGATTTGGAATTATGGGTGGACCGGGAGGAGTGGGCCTGGTCTGAGTCTGAGTCCAGGGTTTCTA
>gene=chr7_12727068-12727243; species=canFam
GGTGGACCGGGAGAGAACCCGGCTCGGCCGCGCCGGGAGCGGCAGTTGCTCTAGCCAATGGGGGCGCGGGGGCGGGCTTCTCGGGGACGCGCCGTCGCGGCTGGCCAATGGCATTCGGGCTCATGGGTGGGCCGTGAGGAGTGGGCGTGGCCAGCGT--GAGTCTCCGGGTTCTA
>gene=chr7_12727068-12727243; species=equCab
GTTGCTCCAAGGGAGAGCCCAGCTCGGCCTCGCTGGGAGCGGAGGTTACTCTCGCCAATTAGGGCGCAGGGGCGGG-GCAGCAGGGACGCGCTGATGCGGGTGACCAATGGGATTTGGCCTCAGGGGTGGGCCGTGAGGGGTGGGCGTGGCCAGAGTCTGAAGCCGCGCTCTCTA
>gene=chr7_12727068-12727243; species=gorGor
GGTGGACCGAGAGAGAGCTCAGCTCCGCCGCGCTGGGAGCGGCAGTTACCCTCACCAATTAGGGAGCGGGGGCGGGAGTTGCATGGCTACC-TGATGCGGGTGACCAATGGGATTTGGGATCATGAGTGGACC-GGAGGAGTGGGCGTGGTCGGAGTCTGAGTCCAACGTTTCTA
>gene=chr7_12727068-12727243; species=panTro
GGTGGACCGAGAGAGAGCTCAGCTCCGCCGCGCTGGGAGCGGCAGTTACCCTCACCAATTAGGGAGCGGGGGCGGGAGTTGCATGGCTACCCTGATGCGGGTGACCAATGGGATTTGGGATCATGAGTGGACCGGGAGGAGTGGGCGTGGTCGGAGTCTGAGTCCGACGTTTCTA
>gene=chr7_12727068-12727243; species=papHam
GGTGGACCGAGAGAGAGCCCAGCTCCGCCGTGCTGGGAGCGGCAGTTACCCTCACCAATTACGGAGCGGGGGCGGGAGTTGCATGGCTACCCTGATGCGGGTGACCAATGGGATTTGGGATCATGGGTGGACCGGGAGGAGTGGGCGTGGTCGGAGTCTGAGTCCAAGGTTTCTA
>gene=chr7_12727068-12727243; species=ponAbe
GGTGGACC--GAGAGAGCTCAGCTCCGCCGCGCTGGGAGCGGCAGTTACCCTCACCAATGAGGAAGCAGGGGCGGGAGTTGCATGGCTACCCTGATGCGGGTGACCAATGGGATTTGGGATCATGAGTGGACCGGGAGGAGTGGGCGTGGTCGGAGTCTGAGTCCAAGGTTTCTA
>gene=chr7_12727068-12727243; species=rheMac
GGTGGACCGAGAGAGAGCCCAGCTCCGCCGTGCTGGGAGTGGCAGTTACCCTCACCAATTACGGAGCGGGGGCGGGAGTTGCATGGCTACCCTGATGCGGGTGACCAATGGGATTTGGGATCATGGGTGGACCGGGAGGAGTGGGCGTGGTCGGAGTCTGAGTCCAAGGTTTCTA
>gene=chr7_23053695-23053946; species=hg19
CTCTCACTGACTGACAACCCAGCCGGGAGAGCCACCACTGCCGCCAGCCTCTCTGACAGGCACGACCAGGGACCCGTCCTCAAGCAGCCAACCACCACCGCCCCACGCCAGTTCAGCCTATCGCCGTCCTCCGGGGCGGGATCAGAACAACTTCTCCACCAATGAGAATCTTCTTCTGCTGGGCCTGGGGCGGAGCCATGAGGCGCCTTGAGTGGGCGTGGTCTGAGCAATGGGCGTGATCCGGGCGTCCG
>gene=chr7_23053695-23053946; species=bosTau
CGCTCACTGACTGACAACCCAGTCCCGAGCGCCGCCACAGCCGCCAGCTACTCTGACGGGCAAGACCAGGGACCCGTCCCCAGGCAGCCAACCACCACCGCCCCACGCCAGCTCGGCGTATCGCCGCTCGCTGGGGCGGGATCAGAGCAACTTCTGCACCAATGAAGATCTTCTTTTGCTAGGCCCGGGGCGGGGCCATGAGGAGACTTGG-TGGGCGTGGTCTGAGCGATAGACGTGGTCGGCGTCCCCA
>gene=chr7_23053695-23053946; species=calJac
CTCTCACTGACTGACAACCCTGCTGGGAGTGCCGCCACTACCGCCAGCCTCTCTGACAGGCACCACCAGGGACCCGTCCTCAGGCAGCCAACCACCACCGCCCCACGCCGGTTCAGCCTATCGCCGTCCTCCGGGGCGGGATCAGAACAACTTCTCCACCAATGAGAGTC---TTCTGCTGCGCCTGGGGCGGAGCCATGAGGCGCCTTGGGTGGGCGTGGCCTGAGAAATGGGCGTGATCGGAGCGCCTG
>gene=chr7_23053695-23053946; species=canFam
CGCTCACTGACTGACAACCCAGCCCCGAGAGCCGCCGCTGCCGCCAGCCGCTCTGACAGGCACCGCTAGGGACCCGTCCCCGGGCAGCCAACCACCACCGCCCCACTCCGGTGCGGCCTATCGCCGTGCTCCGGGGCGGGACCCGAGCAACTTCTTCACCAATAGGAATCTTCCTCTGCTACGCCTGGGGCGGAGCCATGAGGCGGCTTCGGTGGGCGTGGCCCGGTCACGGGGCGTGGTC-GGGCGCCAA
>gene=chr7_23053695-23053946; species=equCab
CGTTCACTGACTGACAAGCCAGCCCCGAGAGCCGCCACTGCCGCCAACCACTCTGACAGGCACGACCGGGGACCGGTCGCCAGGCAGCCAACCGCCACCGCCCCACGCCAGTTCGGCCTATCGCCGTGCCCCAGGGCGGGACCAGAACAACTTCTCCACCAATGAGAATCTTCCTCTGCTAGGCCTGAGGCAGAGCCGTGCTGCGCCCTCGGTGGGCGTGGTCTGAGCAATGGGCGTGGTCGGGGCGCCCA
>gene=chr7_23053695-23053946; species=gorGor
CTCTCACTGACTGACAACCCAGCCCCGAGAGCCACCACTGCCGCCAGGCTCTCTGACAGGCACGACCAGGGACCCGTCCTCAAGCAGCCAACCACCACCAACCCACGCCAGTTCAGCCTATCGCCGTCCTCCGGGGCGGGATCAGAACAACTTCTCCACCAATGAGAATCTTCTTCTGCCGGGCCTGGGGCGGAGCCATGAGGCGACTTGAGTGGGCGTGGTCTGAGCAATGGGCGTGATCCGGGCGTCCG
>gene=chr7_23053695-23053946; species=panTro
CTCTCACTGACTGACAACCCAGCCCGGAGAGCCACCACTGCCGCCAACCTCTCTGACAGGCACGACCAGGGACCCGTCCTCAAGCAGCCAACCACCACCGCCCCACGCCAGTTCAGCCTATCGCCGTCCTCCGGGGCGGGATCAGAACAACTTCTCCACCAATGAGAATCTTCTTCTGCTGGGCCTGGGGCGGAGCCATGAGGCGCCTTGAGTGGGCGTGGTCTGAGCAATGGGCGTGATCCGGGCGTCAG
>gene=chr7_23053695-23053946; species=papHam
CTCTCACTGACTGACAACCCAGCCCGGAGAGCCGCCACTGCCGCCAGCCTCTCTGACAGGCACGACCAGGGACCCGTCCTGAAGCAGCCAACCACCACCGCCCCACGCCGATTCAGCCTATCGCCGTCCTCCGGGGCGGGATCAGAACAACTTCTCCACCAATGAGAATCTTCTTCTGCTGGGCCTGGGGCGGAGCTCTGAGGCGACTTGAGTGGGCGTGGTCTGAGCAATGGGCGTGATCCGGG-GCCCG
>gene=chr7_23053695-23053946; species=ponAbe
CTCTCACTGACTGACAACCCAGCCCGGAGAGCCACCACTGCCGCCAGCCTCTCTGACAGGCACGACCAGGGACCCGTCCTCAAGCAGCCAACCACCACCGCCCCACGCCAGTTCAGCCTATCGCCGTCCTCCGGGGCGGGATCAGAACAACTTCTCCGCCAATGAGAATCTTATTCTGCTGGGCGTGGGGCGGAGCCATGAGGCGACTTGAGTGGGCGTGGTCTGAGCAATGGGCGTGATCCGGTCGTCCG
>gene=chr7_23053695-23053946; species=rheMac
CTCTCACTGACTGACAACCCAGCCCGGAGAGCCGCCACTGCCGCCAGCCTCTCTGACAGGCACGACCAGGGACCCGTCCTCAAGCAGCCAACCACCACCGCCCCACGCCGATTCAGCCTATCGCAGTCCTCCGGGGCGGGATCAGAACAACTTCTCCACCAATGAGAATCTTCTTCTGCTGGGCCTGGGGCGGAGCTCTGAGGAGACTTGAGTGGGCGTGGTCTGAGCAATGGGCGTGATCCGGG-GCCCG
>gene=chr7_27702539-27702765; species=hg19
GGGCGGGTGCCCACGCGCGAGGGAAGGAGCGCGGAGCCGAGAGGAGCGGCCTGACGCGGCAGGGCCTGTCAATCCCTTTACGGACAGGGAAGCAGACCAATCAGAATTCCCAGGTCCGCAGCTGTGCGAAGGACCAATAAGAGGCCTTTTTGAACAGTGACGCCAGGCGCCCTGGCGCTGCCCCCAAGCTCGTGCCTCATTTACAGCCTGCGGGCGGGAGTCTCCT
>gene=chr7_27702539-27702765; species=bosTau
AggcgggCACCTACCCAGGAGGGGAGGAGCACGGAGCCGAGAGGCGTGGCCCGGCGGGACAAGCGCCGTCAATCACCTTACAGACAGGGAAAGAGATCAATCAGAAATCCCAGGTCCTCTGTGAACC-----ACCAATAGGAGGGC-----------GCATACCT----CCATGACCCCGCCCCCAAGTTCCTCCCTTATTTACGGACTGCGGGTTGGAATCTC--
>gene=chr7_27702539-27702765; species=calJac
GGGCGGGCGCCCACGCGCAAGGAAGGGAGCGCGGCTCCTAGAGGAGCGACCTGACGCGGTAGGGACCGTCAATCCCCTTACGGACAGGAAAACAGACCAATCAGAATTCCAAGGTCCGCGGCTGCGCGAAGCACCAATAAGAGGCCTTTTTCAACAGCGACATCAGGCGCCCTGGCTCCTCCCCCAAGCTCGTGCCTCCTTTATAGCCTGCGGGCGGGAGTTTCCT
>gene=chr7_27702539-27702765; species=canFam
GGGCGAGCTCCCACCGAC----------------------GAGGCGCGGCCCGGCGAGACCCGGGTCGTCAGTGCCCTGACGGATGGGCGACGCGACCAATCAGGATGCTCGTGTC---CGCTAACC-----GCCAATGGGAAGCCTTTCCGAGCCCCCCCATGCAGCGCTCTGGCCCCGCCCCCGAGCTCCGCCCCCGTCCACCGACTGCTGGCGGGAGTCCGCT
>gene=chr7_27702539-27702765; species=equCab
GGGCGGGCACCCACCTGCGAGGGGAGGAGCGCGGCGCCGAGAGGCGCGGCCCTGAGGGACAAGGTCCGTCAATCCCCTTACGGACAGGGGAGTGGACCCATCAGGATTCCCAGATCCTCCGCGAATC-----ACCAATAGGAGGCCTTTTCGGACCTCTACGTCAGGCGC-ATGGCCCTGCCCCCAAGCTCCGCCGTTGTGCACAGTCTGCGGGCGGGAG---CCT
>gene=chr7_27702539-27702765; species=gorGor
GGGCGGGTGCCCACGCGCAAGAGAAGGAGCGCGGAGCCGAGAGGAGCGGCCTGACGCGGCAGGGCCTGTCAATCCCTTTACGGACAGGGAAGCAGACCAATCAGA-TTCCCAGGTCCGCAGCTGTGCGAAGGACCAATAAGAGGCCTTTTTGAACAGTGACGTCAGGCGCCCTGGCGCTGCCCCCAAGCTCGTGCCTCATTTACAGCCTGAGGGCGGGAGTCTCCT
>gene=chr7_27702539-27702765; species=panTro
--------GCCCACGCGCGAGGGAAGGAGTGCGGAGCG-AGAGGAGCGGCCTGACGCGGCAGGGCCTGTCAATCCCTTTACGGACAGGGAAGCAGACCAATCAGAATTCCCAGGTCCGCAGCTGTGCGAAGGACCAATAAGAGGCCTTTTTGAACAGTGACGTCAGGCGCCCTGGCGCTGCCCCCAAGCTCGTGCCTCATTTACAGCCTGCGGGCGGGAGTCTCCT
>gene=chr7_27702539-27702765; species=papHam
GGGCGGGTGCCCACGCGCGAGAGAAGGAGCGCGG--------------------------------------------------------------------------------------------------ACCAATAAGAGGTCTTTTTGAACAGTGGCGTCAGGCGCCCTGGCTCTGCCCCCAAGCTCGTGCCTCGTTTACAGCCTGCGGGCGGGAGTCTCCT
>gene=chr7_27702539-27702765; species=ponAbe
GGGCGGGTGACCACGCGCCAGGGAAGGAGCGCGGAGCCTAGAGGAGCGGCCTGACGCGGCAGGGCCTGTCAATCCCTTTACGGACAGGGAAACAGACCAATCAGAATTCCCAGGTCCGCAGCTGTGCGAAGGACCAATAAGAGGCCTTTTTGAACAGTGACGTCAGGAGCCCTGGCGCTGCCCCCAAGCTCGTGCCTCGTTTACAGCCTGCGGGTGGGACTCTCCT
>gene=chr7_27702539-27702765; species=rheMac
GGGCGGGTGCCCACGCGCGAGAGAAGGAGCGCGGAGCCGAGAGGAGCGGCCTGACGCGGCAGAGCCTGTCAATCCCCTTACGGACAGGGAAACAGACCAATCAGAACTCCCAGATCCGCCGCTGCGCGAAGGACCAATAAGAGGTCTTTTTGAACAGTGGCGTCAGGCGCCCTGGCTCTGCCCCCAAGCTCGTGCCTCATTTACAGCCTGCGGGCGGGAGTCTGCT
>gene=chr7_30066286-30066518; species=hg19
AGGGTCACGAACCTACCTTTAAAGAGTTAAGCCCAAATGCCGGCCTGACTGGCTCTTATAACGCGGCCGCCTGGGAATAGCAGCCTCCCATTGGCTATTGGTGCTGTCCTTCAGGCAGCTCTCAAGCCAATGACGCTGCAACGATGGAATTTACAGCCCGGTAGAGCCGGGCAGCTGCCAAGCGGCGGATCATCCCTTGTGGTCCTAGAGCCCGGTGGATTTCAGCATTCAA
>gene=chr7_30066286-30066518; species=bosTau
CGCTTTGCGAACTCACCTCTAAAGAGTTAAGCCCAACCCCTGCCCTGACTGGCTCTTACAACGCTGGCTCCTGGAAAG-ACGGCCTCCCATTGGCTTGTGATTCTGTCCCTCAGGAGTCTCTCAAGCCAATGGTGTCACAATATTGCAATTTGCAGTTCCGCTGAG--GGGAGGTAGCGCAGAAGCAAACCACCCGGAGTGGTCCTGAAGGCCCGGGGATTACAGAATTCCA
>gene=chr7_30066286-30066518; species=calJac
CGGGGCCCGAACCCACCTTTAAAGAGTTAAGCTCAAATG--GAACCGACAGGCTCTTATAACGCTGCAGCCTGGGAAGCACGGCCTCCCATTGGCTTTGCATGCTGCCCTTCAGGCAGCCCTCAAGCCAATGACGCTGCAACGATGGAATTTACAGCCCGGTCGAGCCGGGCAGCTGCCAAGAGGCGGATCATCCGGTGTGGTCCTAGAGCCTGGAGGATTTCAGAATTTAA
>gene=chr7_30066286-30066518; species=canFam
CGCCTTGCAAACCCACCTCTAAGGAGTTAAACCCCAACCCGGGTCTGACTGGCTCCCGCAGCTGGGCCGCCGGGGAAGGACGGCTTCCCATTGGCTGGCGGTGCTGTCCGCT-GGAGCCGCGCAAGCCAATGATGCTGCAACAATG------ACAgcggggcggagccggggc-cggtccggctgcgacccccggggcgTGGTCCTAGAGCCCGTCGGGTTAGAGAAAGCCG
>gene=chr7_30066286-30066518; species=equCab
CGCACTACGAACTCGCCTCTAAAGAGTTAAGCCCAAACCC-AGCCTGACTGGCTCTGACACGC-GACTGCCTGAGAAGGACGGCCTCCCATTGGCTTTCGGTGCTGTCCGTCAGGCGCCTCTCAAGCCAATCACGCTGCAACAATATAATTCACAGCCCGACCCAGCGGGGCAGTGGCCCCGCGGCGAACCACCCGGAATGGTCCTAGAGCGCCGCGGGTTAAAGAATTCCA
>gene=chr7_30066286-30066518; species=gorGor
AGGGTCACGAACCTACCTTTAAAGAGTTAAGCCCAAATGCGGGCCTGACTGGCTCTTATAACGCGGCCGCCTGGGAATAGCAGCCTCCCATTGGCTATTGGTGCTGTCCTTCAGGCAGCTCTCAAGCCAATGACGCTGCAACGATGGAATTTGCAGCCCGGTAGAGCCGGGCAGCTGCCAAGCGGTGGATCATCCCTTGTGGTCCTAGAGCCCGGCGGATTTCAGCATTCAA
>gene=chr7_30066286-30066518; species=panTro
AGGGTCACGAACCTACCTTTAAAGAGTTAAGCCCAAATGCGGGCCTGACTGGCTCTTATAACGCGGCCGCCTGGGAATAGCAGCCTCCCATTGGCTATTGGTGCTGTCCTTCAGGCAGCTCTCAAGCCAATGACGCTGCAACGATGGAATTTACAGCCCGGTAGAGCCGGGCAGCTGCCAAGCGGCGGATCATCCCTTGTGGTCCTAGAGCCCGGCGGATTTCAGCATTCAA
>gene=chr7_30066286-30066518; species=papHam
GGGGGCGCGAACCCACCTTTGAAGAGTTAAGCCCAAATGAGGGCCTGATTGGTTCTTATGACGTGGCCG-CTGGGAATAGCGGCCTTCCATTGGCTATTGGTGCTGTCCTTCAGGAAGCTCTCAAGCCAATGACGCTGCAACGATGGAATTTACAGCCCGGTTGAGCCGGGCAGCTGCCAAGCGGCGGATCATCCAGTGTGGTCCTAGAGCCCGGGGGTTTTCAGAATTCAA
>gene=chr7_30066286-30066518; species=ponAbe
CGGGTCACGAACCTACCTTTAAAGAGTTAAGCCCAAATGCGGGCCTGACTGGCTCTTATAACGCGGCCGCCTGGGAATAGCGGCCTCCCATTGGCTGTTGGTGCTGTCCTTCAGGCAGCTCTCAAGCCAATGACACTGCAACAATGGAATTTACAGCCCGGTAGAGCCGGGCAGCTGCCAAGCGGCGCATCATCCCGTGTGGTCCTAGAGCCCGGCGGATTTCAGAATTCAA
>gene=chr7_30066286-30066518; species=rheMac
GGGGGCGCGAACCCACCTTTAAAGAGTTAAGCCCAAATGAGGGCCTGATTGGCTCTTATGACGTGGCCGCCTGGGAATAGCGGCCTTCCATTGGCTGTTGGTGCTGTCCTTCAGGAAGCTCTCAAGCCAATGACGCTGCAACGATGGAATTTACAGCCCGGTTGAGCCGGGCAGCTGCCAAGCGGCGGATCATCCAGTGTGGTCCTAGAGCCCGGGGGTTTTCAGAATTCAA
>gene=chr7_38217672-38217838; species=hg19
CTACAGGCAGACCGGCTCGCCCTCTCCCTCCTTCCCGCGTCGTTTACTGGTCAGTAGAAGATTGACATGTCATCTGGCCAATAGGTTGGCTCCTCTATGGAGGCACTCAGGAACCAGTCGGGTCTTTGGTCCCTCGAGCGAGATGCGAGCTGTGTGCGTCGACGTC
>gene=chr7_38217672-38217838; species=bosTau
CTCAGGGCCGGCCGGACCGCCC-CTCGCTCCTTCCCGCAACGCTTACTGGACAGTATATGACTGACAGAGTCACTCACCAATCGCC--GCTCTGCTATAGGGGCTCTCTGGCCCTTACCGGGTCTTTGGTCCCTGGGGCGAGATGCGACCTCTGTGCGTCGACGTC
>gene=chr7_38217672-38217838; species=calJac
[truncated: 960,112 more chars]
