# Supplementary material for: Combining phylogenetic footprinting with motif models incorporating intra-motif dependencies
Source: BMC Bioinformatics. 2017 Mar 1;18:141. doi: 10.1186/s12859-017-1495-1 (PMC5333389; doi:10.1186/s12859-017-1495-1)
Supplement: Supplementary file 2 — Sequence data. This archive contains data files of alignments of the ChIP-seq positive regions and negative control regions for each of the 35 TFs in FASTA format. (ZIP 83763.2 kb) [file 12859_2017_1495_MOESM2_ESM.zip › SP4/SP4_(V-20)_neg.txt]

>gene=chr20_122454-123454; species=hg19
ctaggagcacccagccttggtagagcagCATAATTTCTTCCTGTAATTCTTTCTCTCCAAATTGCCATACACTTCAGCAGAGTTTGCAACTTCTCTTCTAAGTCTTTATCCTTCCCCCAAGGCATGCCTAGCACAGGACTCTTGAACAGTGATGCCTCAATTAGAGTTGCTAGCCAATAGATTGAAGCTATGTTGGCACAATATCCTACATCCTCCCGATCTACTGGCTGAGCCCAACCCCACCTAAGAAGGACAATAAAGATCTGTGTTCAGAGTCATACTGAATAGAGACTTCTGGACTCTATAGAACCCACTGCCTCCTGATGAAGTCCCTACTGTTCACCCTTGCAGTTTTTATGCTCCTGGCCCAATTGGTCTCAGGTAAACAGAATCTTGGGGAAGAAGAAACACTGGCCTGGAACAGGGTCCTGCACATGGAGTCCCTGTTTCTAAGTGGTCTGTGGAAATGGGGTCTGGCTTCTCACTGGGAGCAGGGCTGA
>gene=chr20_122454-123454; species=bosTau
AGAGGGGTACCCAGCCTTAGGGTATCTGCGTAAATTCTTCCTGT--GTCTTTCTCTCC----TGTCACACATTTCAGCAGCGAGTGCACCTTCTCTTCTGAGTCTTTCTCTTTCCCCCAAGGCATGCCTAGAACAGGACTCTTGAATAGTGATGCCTCAATTAGAGCTGCTGGCCAATGGACTGAGGTTATGTTGGCACAATATCCTATATCCTTCTGGTACACTGGTTGAGCCCAACCCCACCTTGGGAGGACAATTAAGACCCGTGTTCAGAGTCACACTATATAGAGTGTTCTGGATTCCATAGCACCCACTGCCTACTGATGAAGTCTCTATTGTTCACTCTTATACTCTTTATCCTTCTGGTCCAGTTGGTCTCAGGTAAATTGAATCTTGGGGAAGTAGAAATGTTAGTCTGAACCAGGGTCCTGCATGTGGAGTCCCTATTACCAAAC-ATCCATGGGAGT-GAGGCAGGGCTTCCACTGGGAGGTGGGCTGA
>gene=chr20_122454-123454; species=calJac
CTATGAGTACCCAGCCGTGGTAGAGCAGCATACATTCTTTCTGTAATTCTTTCTCTCCAAATTGCCATACATTTCAGTAGGGGTTGCAACTTCTATTCTAAGACTTTATTCTTCCCCCAAGGCATGCCCAGCACAGGACTCCTGAACAGTGATGCCTCAGTTAGAGTTGCTGGCCAATAGACTGAAGTTATGTTGGCACATTATCCTATATCCTCCCAGTTTTCTGGCTGAGCCCAACCCCAACTAAGAAGGACAGTAAAAATCTGTGTTCAGAGACATACTGAATAGAGACTTCTGGACTCTATAGAACCCACTGCCTCCTGATGAAGTCCTTACTGTTCACCCTTGCAGTTTTTATGCTCCTGGCCCAATTGGTCTCAGGTAAATAGAATCTCGGGG-AGAAAAAACACTGTCCTAGAACAGGGTCCTGCACAAGGAGTCCCTATTTCTAAGTGGTCTGTGGAAGTGGGGTCTGGTTTCTCACTGGGACCAGGGCTGA
>gene=chr20_122454-123454; species=canFam
ATAGGAGTACCCAGCCTTGGGGGAGCAGTATAAATTCTTCTTGT--GTTTTTCTCTCCAGATTGTCATACACTTCAGTGGACGTTGCACCTAGTCTTCTAAGTCCTTCTCTTTCCCTCAAGGCATGCCTAGAATAGGGCTCTTGAATAGTGATGCCTCAATTAGAGCGAGTGGTCAATGGACTGAAGTTATGTTGGCACAGTATCCTATATCCTACTGGTCTACTGGTTGAGCCCAACCCTATCTAGGGAGGACAATAAAGACCTGTGTGC--AGTCACACTGAATAGAGAGTTCTGGACTCCATAGA-------ACCTA-CGATGAAGTCCCTATTGTTCACTCTTTCAAGCTTCATGCTCCTGACCCAGTTGGTCTCAGGTAAACAGAATCTTGGGG--GTAAAAATGTTAGCCCAGAACAGGGTCCTAGATATGAAATTCCTATTAGCAAAC-ATCCATGGGAGTAGGGGCAGGATTCTTGCTGGGAGGGGGGCTAA
>gene=chr20_122454-123454; species=equCab
ataggggtacccagccttggaagagcagcataaattcttcttgT--GTCTTTCTCTCCAAATTACCATACACTTAAGCAGGACTT-CACCT-TTCTTCCAAGTCTTTCTCTTTCGCCCAAGGCATGCCTAGAACAGGGTTCTTGAATAGTGATGCCTCAATTAGAGCTGCTGGCCAATGGACTGAAGTTGTGTTGGCACAGTATCCTATCTCCTTCTGGTCCACTGGCTGAGCCCAACCCAACCTA-GGAGGCCCATAAAGACCTGTGTTCAGAGTCACACTGAAAAGAGAATTCTGGACTCCGTAGACTCCACCACCTA-CTATGAAGTCCCTATTGCTCACCCTTGCCCTCTTCATGCTCCAGGCCCAGTTGATCTCAGGTAATCAGAATCTTGGGGAAGAAGAAACATTGGCCTTGCACAAGGTCCTGCACATGAAGTCCCTATTAGCAAAC-ATCCATGGGAGT-GGGACAGGGCTGTCACTGGGAGACAGGCTGA
>gene=chr20_122454-123454; species=gorGor
ctaggagtacccagccttggtagagcagCATAATTTC-TCCTGTAATTCTTTCTCTCCAAATTGCCATACACTTCAGCAGAGTCTGCAACTTCTCTTCTAAGTCTTTATCCTTCCCCCAAGGCATGCCTAGCACAGGACTCTTGAACAGTGATGCCTCAATTAGAGTTGCTAGCCAATAGATTGAAGCTATGTTGGCACAATATCCTACATCCTCCCGATCTACTGGCTGAGCCCAACCCCACCTAAGAAGGACAATAAAGATCTGTGTTCAAAGTCATACTGAATAGAGACTTCTGGACTCTATAGAACCCACTGCCTCCTGATGAAGTCCCTACTGTTCACCCTTGCAGTTTTTATGCTCCTGGCCCAATTGGTCTCAGGTAAACAGAATCTTGGGGAAGAAGAAACACTGGCCTAGAACAGGGTCCTGCACATGGAGTCCCTATTTCTAAGTGGTCTGTGGAAATGGGGTCTGGCTTCTCACTGGGAGCAGGGCTGA
>gene=chr20_122454-123454; species=panTro
CTAGGAGTACCCAGCCTTGGTAGAGCAGCATAATTTCTTCCTGTAATTCTTTCTCTCCAAATTGCCATACACTTCAGCAGAGTTTGCAACTTCTCTTCTAAGTCTTTATCCTTCCCCCAAGGCATGCCTAGCACAGGACTCTTGAACAGTGATGCCTCAATTAGAGTTGCTAGCCAATAGATTGAAGCTATGTTGGCACAATATCCTACATCCTCCCGATCTACTGGCTGAGCCCAACCCCACCTAAGAAGGACAATAAAGATCTGTGTTCAGAGTCATACTGGAGAGAGACTTCTGGACTCTATAGAACCCACTGCCTCCTGATGAAGTCCCTACTGTTCACCCTTGCAGTTTTTATGCTCCTGGCCCAATTGGTCTCAGGTAAACAGAATCTTGGGGAAGAAGAAACACTGGCCTAGAACAGGGTCCTGCACATGGAGTCCCTATTTCTAAGTGGTCTGTGGAAATGGGGTCTGGCTTCTCACTGGGAGCAGGGCTGA
>gene=chr20_122454-123454; species=papHam
CTAGGAGTACCCAGCCTTGGTAGAGCAGCATGATTTCTTCCTGTAATTCTTTCTCTCCAAATTGCCATACACTTCAGCAGAGTTTGCAACTTCTCTTCTAAGTCTTTATCCTTCCCCCAAGGCATGCCTAGCACAGGACTCTTGAACAGTGATGCCTCAATTAGAGTTGCTGGCCAATAGATCGAAGCTGTGTTGGCACAATATCCTACATCCTCCCAATCTACTGGCTGAGCCCAACCCCACCTAAGAAGGACAATAAAGATCTGTGTTCAGAGTCATACTGAATAGAGACTTCTGGACTCTATAGAACCCACTGCCTCCTGATGAAGTCCCTACTGTTCACCCTTGCAGTTTTTATGCTCCTGGCGCAATTGGTCTCAGGTAAACAGAATCTTGGGGAAGAAGAAACACTGGCCTAGAACAGGGTCCTGCACATGGAGTCCCTATTTCTAAGTGGTCTGTGGAAATGGGATCTGGCTTCTCACTGGGAGCAGGGCTGA
>gene=chr20_122454-123454; species=ponAbe
CTAGGAGTACCCAGCCTTGGTAGAGCAGCATAATTTCTTCCTGTAATTCTTTCTCTCCAAATTGCCATACACTTCAGCAGAGTTTGCAACTTCTCTTCTAAGTCTTTATCCTTCCCCCAAGGCATGCCTAGCACAGGACTCTTGAACAGTGATGCCTCAATTAGAGTTGCTGGCCAATAGATTGAAGCTATGTTGGCACAATATCCTACATCCTCCCAATCTACTGGCTGAGCCCAACCCCACCTAAGAAGGACAATAAAGATCTGTGTTCAGCGTCATACTGAATAGAGACTTCTGGACTCTATAGAACCCACTGCCTCCTGATGAAGTCCCTACTGTTCACCCTTGCAGTTTTTATGCTTCTGGCTCAACTGGTCTCAGGTAAACAGAATCTTGGGGAAGAAGAAACACTGGCCTAGAACAGGGTCCTGCACATGGAGTCCCTATTTCTAAGTGGTCTGTGGAAATGGGGTCTGGCTTCTCACTGGGAGCAGGGCTGA
>gene=chr20_122454-123454; species=rheMac
CTAGGAGTACCCAGCCTTGGTAGAGCAGCATGATTTCTTCCTGTAATTCTTTCTCTCCAAATTGCCATACACTTCAGCAGAGTTTGCAACTTCTCTTCTAAGTCTTTATCCTTCCCCCAAGGCATGCCTAGCACAGGACTCTTGAACAGTGATGCCTCAATTAGAGTTGCTGGCCAATAGATCGAAGCTGTGTTGGCACAATATCCTACATCCTCCCAATCTACTGGCTGAGCCCAACCCCACCTAAGAAAGACAATAAAGATCTGTGTTCAGAGTCATACTGAATAGAGACTTCTGGACTCTATAGAACCCACTGCCTCCTGATGAAGTCCCTACTGTTCACCCTTGCAGTTTTTATGCTCCTGGCCCAATTGGTCTCAGGTAAACAGAATCTTGGGGAAGAAGAAACACTGGCCTAGAACAGGGTCCTGCACATGGAGTCCCTATTTCTAAGTGGTCTGTGGAAATGGGGTCTGGCTTCTCACTGGGAGCAGGGCTGA
>gene=chr20_403019-404019; species=hg19
caaactcctgggcttaagcgatcattcatcctcagccccccAGACATTTTTCAAGAGCTTTGTCCATGTGGGGTGTTGAGACCCCAAGCAGAAAAAGAATTGAGGGGAGTAGCTAGTCAAGAAACCACATCTATGAAGGAaggacagcagagttgttaagaatcagggactcggctgggcgtggcagctcacacctgtaatcccagcactttgggaggatgaagtgggcagattgcttgaacccatgagttccagaccaacctgggcaacatggcaaaaaatattcaaaaaatagccaggcgcgggggcatgcgcctgtagtcctagctacttgggtggggtctgggatgagtgggctgaggtgggaggattgcttgagcctaggaagtaaggttgcagtgagctgtgattgtgccactgcactccagcctgggcaacagagtgagaccttgcctcaaaaaaagaaaaaaaaaattagtcagggaactctggagcctggt
>gene=chr20_403019-404019; species=bosTau
TGGGTTCC---------------------------------GGACATTTGTCAAGAGCCTTCTCTGTGTGGGATGCTGGCGGCCCAAGTAGGATAGAAATTGGGGGAAATAGCTAGTAAAGAAATCACCCTTGTGAGGAAAAGACAGCAGAGAAGTTAACAA--------------------------------------------------------------------------------------------------------------------------------------------------------------------------------------------------------------------------------------------------------------------------------------------------------------------------------------------------
>gene=chr20_403019-404019; species=calJac
caaactcctgggcttacctgatcatccaacctccgccctccagaCATTTTTCAAGGGCTTTGTCCTTGTAGGGTGCTGAGACCCCAATCAGAAAAAGATTTGAGGGGAGTAGCTAGTCAAGGAGCCACATTTATGAAGCAAAGacagcagagttgttaagagtcagcgacttggccaggcatggcagctcacacctctaatcccagtactttgggaagctgaggtgggcagattgcttgaattcaca-----cagaccagcctgggcaacatggcaaaacagatttaaaaaatagcggggtgtggaggcatgcgcctgtagtcccagctacttggggggggtcgagggggaatgggctaagatgggaggatcgcttgagcctgggaggtgagcctgcagtgagctgcagttgtgccaccgcactcta-cctgagcaacagagtgagaccttgcctcaaaaaaagaaaacaaaa-----cggggggactctggagcctggt
>gene=chr20_403019-404019; species=canFam
--------------------------------------------------TCTGGAGC--CTTCTGCGGGGGATGCTGGGGG-CCGAGCAGGATGGGACTCGGGGGAAGTAGCTGATATAGAAACCAGTGTTGTGAAGGAAAGACAGCAGAGCCCTTAAGAGTGGGGGC---------------------------------------------------------------------------------------------------------------------------------------------------------------------------------------------------------------------------------------------------------------------------------------------------------------------------AACTCTGGGGCC-ACT
>gene=chr20_403019-404019; species=equCab
CAGACAGG---------------------------------AGACAC---TAGAGAGC--TCTCTATGTGGAATGCTTGGGC-CCAAGCAGAGCGGGAACTGGAGGAAGCAGCTAGTAAAGAAACCACCTCTACGAAGGGAAGacagcagaggggttaagagtaggaga-------------------------------------------------------------------------------------------------------------------------------------------------------------------------------------------------------------------------------------------------------------------------------------------------------------------------------------------
>gene=chr20_403019-404019; species=gorGor
caaactcctgggcttaagcgatcattcatcctcagccccccagaCATTTTTCAAGAGCTTTGTCCATGTGGG--------------------------------------------------------------------------------------------------------------------------------------------------------------------------------------------------------------------------------------------------------------------------------------------------------------------------------------------------------------------------------------------------------------------------------------------
>gene=chr20_403019-404019; species=panTro
caaactcctgggcttaagcgatcattcatcctcagccccccagaCATTTTTCAAGAGCTTTGTCCATGTGGGGTGTTGAGACCCCAAGCAGAAAAAGAATTGAGGGGAGTAGCTAGTCAAGAAACCACATCTATGAAGGAaggacagcagagttgttaagagtcagggactccgctgggtgtggcagctcacacctgtaatcccagcactttgggaggatgaagtgggcagattgcttgaacccatgagttccagaccaacctgggcaacatggcaaaaaatattcaaaaaatacccaggcgtgggggcatgcgcctgtagtcctagctacttgggtggggtctgggatgagtgggctgaggtgggaggattgcttgagcctaggaagtaaggttgcagtgagctgtgattgtgccactgcaccccagcctgggcaacagagtgagaccttgcctcaaaaaaagaaaaaaaaa---aattaggaaactctggagcctggt
>gene=chr20_403019-404019; species=papHam
caaactcctgggcttaagtgatcatccatcctcggccccccagaCATTTTTCAAGAGATTTGTCTATGTGGGGTGCTGAGACCCCAAGCAGAGAAAGAATTGAGGGGAGTAGCTAGTCAAGAAACCACATCTATGAAGGAAAGacagcagagttgttaagagtcagggactcggctgggcgtggcagctcacacctgtaatcccagcactttgggaggccaaggtgggcagattgcttgaacccatgagctccagaccagcctgggcaacatggcaaaaaatattcaaaaaatagccagtcgcaggggcatgcgcctgtagtcctagctactcaggtggggtcaggagtgagtgggctgaggtgggaggattgcttgagcctgggaggtagggttacggtgagctgtgattgtgccactacactccagcctgggcaacagagtgagaccttgcctcaaaaaaagaaaaaaaaa--tagtcggggaactctggagcctggt
>gene=chr20_403019-404019; species=ponAbe
caaactcctgggcttgagcgattattcatcttcagccccccagaCATTTTTCAAGAGCTTTGTCCATGTGGGGTGTTGAGACCCCAAGCAGAAAAAGAATTGAGGGGAGTAGCTAGTCAAGAAACCACATCTATGAAGGAaggacagcagagttgttaagagtcagggactcggctgggcgtggcagctcacacctgtaatcccagcactttgggaggacaaggtgggaagattgcttgaacccatgagttccagaccagcctgggcaacatggcaaaaaatattcaaaaaacagccaggcgcgggggcatgcgcctgtagtcctagctacttgggcggggtctgggatgagtgggctgaggtgggaggattgcttgagcctaggaagtaaggttgcagtgagctgtgattgtgccactgcactccagcctgggcgacagagtgagaccttgcctcaaaaaaagaaaaaaaaaattagtcggggaactctggagcctggt
>gene=chr20_403019-404019; species=rheMac
caaactcctgggcttaagcgatcatccatccttggccccccagaCATTTTTCAAGAGATTTGTCTATGTGGGGTGCTGAGACCCCAAGCAGAGAAAGAATTGAGGGGAGTAGCTAGTCAAGAAACCACATCTATGAAGGAAAGACAGCAGAGTTGTTAAGAGTCAGGGACTTggctcggcgtggcagctcacacctgtaatcccagcactttgggaggccaaggtgggcagattgcttgaacccatgagctccagaccagcctgggcaacgtggcaaaaaatattcaaaaaatagccagtcgcgagggcgtgcgcctgtagtcctagctactcgggcggggtcaggagtgagtgggctgaggtgggaggattgcttgagcctgggaggtaaggttacggtgagctgtgattgtgccactacactccagcctgggcaacagagtgagaccttgcctcaaaaaaagaaaaaaaaa--TAGTCGGGGAACTCTGGAGCCTGGT
>gene=chr20_460276-461276; species=hg19
GGGGAAAAGCAGGGAGACTGCAGCATCTAAGTCTACTAAATTGGCCAGGATCATTCCTTAGTCTTCAGATACCTATTTATCAGGGTCTCATTAAATAAAGTTACTTGTCATGTTAGTTCAGTCTGGCCTGTGGCTTGTAATTATAGCTGCAAACTCAAGGGCAAAGTTCTTAGGATTTTGAGATGCTCTTTATGCAACAATACTTCCATTTACTTtgtgtgtgtgtgtgtgtgtgtgtgggtgggtgggtgtgtgtgtgtAGGGAGAGAAAGGGGGCAATGGAGTGGAGagtggaactacaatttattaagcacctattattacaagccaagtagggtgttaaatattttcctcgtgccattccattcaatactcTTCGATCCTGAGGGAAAACGAACCCACTTAAAAAAAAAAACAAAAGGTTTTAATGAGGATTGCATAAGACATGCAAGGTCACCAGGGAGTTTACATGCAAGTGGGGAGATACAAAATAATACAAC
>gene=chr20_460276-461276; species=bosTau
---GGAAAGCAGGGATATTGTGGCATCTAAGTCTTCTATATTGGTCAGGATCATTGCTCAGCCTTCAGCCACTTATTCACCAAAGGCTCATTAAATA-AAAATTTTGTCATGTTAATCCAGTCTGGCCTATAGCTTATAATTACAGCTGCAAACCTAAGAACAAGGTTCTTCTGATCTTAAGAT----CTTATTCAACAATACTCCCATTAACTTATTG----------------------------------TATGTGAGGGAGGAGGAAGGT-GAACTAGAGTGTAGGatggaattactatttattgagcacctactattgtggggtcaacacggtgccaagcattttccctgtgacactccactga----tcttcaattctgagggatattactacactcata----------atgagg---atgcacggatttagtaaaacatacaaggtcaTCAGGGAGTTTACATGCAGGTTGGGAGAGAGACA--AAAATAAC
>gene=chr20_460276-461276; species=calJac
GGTGAAAGGCAGGGAGACTGCAGGATCTAAGTCTACTAAATTGGCCAGGATCATGTCTTAACCTTCAGATACCTGTTTAGCAGGGTCTCAT----TAAAGTTACTTGTCATGTTAGTTCAGTCTGGCCTGGGGCTCATAATTATAACTACAAACTCAAGGGCAAAGTTCTTAAGATTTTGAGATGTTCTTTATGCAACAATACTTCCATTTACtgtgtgtatgtgtgtgtgtgtctgt--------------------gtAGGGAGAGAAAGGTGGCAACGGGGTAGAGagtggaactacaatttattaagcgcctattattacaagccaagtagggtgttaagcatttcccttgtgctattccattcaatactc-tcaaTCCTGAGGGAAAATGAACCCACTTTAAAAGCAAAACAAAAGGTGTTAATGAGGATTGCATAAGACATGCAAGGTCATCAGGGAGTTTACATGCAAGT-GGGAGACACAAAATAATACAAC
>gene=chr20_460276-461276; species=canFam
GGTGGAAAGCAGGGCTGC--TAGCATCTTAGTCTACTAAATTGGTAAGGATCACTGCTTCATCTTCAGCTACTTATTCACCACGGGTTCATTAAATACATTTTCTT---AGGTTAATTCAGCCTGGTCCATGGCTTATAATTACAGCTGCAAACTTAAGGGCAAGTCT-TTCTGATCCTGAGATGGTCTTTATGCAGTAATACTTCCATTACTTACTTGTGTATGTGT-------------------------TGGGGTGGGGTGGGGGAAGGTGGAAGTGGAGCAGAGGatggaattactattgactgagcatctgtta---tgagcctggtatggtgctaagcattctccttgtgctactctaTTCAATCCTCTACAATCCTGAGGGATATTGGCATACTTTTT-------TAAAGAAGGTTTTTATGAGAATTTAGTTAG-----------CA---GGGACTTCACGTGTAGGTGGGAAGA--AACAATAATACAAC
>gene=chr20_460276-461276; species=equCab
GGTAGAAAGCAGGGATATTCCAGCATCTAATTCTATTAAATTGGTCAAGATCATTGCTTAGCCTTCAGTCACTTATTCACCAAGGGCTCATTAAATATATTTTCTTGTCATGTTAATTCAGTCTGGCCTGTGGCTTATAGTTAGAGCAACAAACCTAAGGGCAAGGTTCTTCTGGTCTTGAAATGCTCTTTAGGCAAGAATACTTCCATTAACTTATTG----------------------------------TGTGGGGGGGTGGT----GGAGGAAGTGCAGTGGAGGatgggattaccatttactgagcaactatta---tgagcctcgcatggtgctaagcgctttccttgtggtactccattcaatcctcttgaatcctgagggatattggcccacttttt--------acaaaAGGTTTTTATGAGGATTTAGTAAG----ACAAGGTCATCAGGGAGTTTACATGCAGGTAGGGAGACAAACAAAACAATAAT
>gene=chr20_460276-461276; species=gorGor
GGGGAAAAGCAGGGAGACTGCAGCATCTAAGTCTACTAAATTGGCCAGGATCATTCCTTAGTCTTC-GATACCTATTTATCAGGGTCTCATTAAATAAAGTTACTTGTCATGTTAGTTCAGTCTGGCCTGTGGCTTGTAATTATAGCTGCAAACTCAAGGGCAAAGTTCTTAGGATTTTGAGATGCTCTTTATGCAACAATACTTCCATTTACTTtgtgtgtgtgtgtgtgtgtgtgtgtgtgtgtgtgtgtgtgtgtgtgGAGACAAAAGGGGGGCAATGGAGTGGAGagtggaactacaatttattaagcacctattattacaagccaagtagggtgttaaatattttcctcgtgccattccattcaatactcttcgatcctgagggataACGAAC------------------------------------------------------------------------------------------------------
>gene=chr20_460276-461276; species=panTro
GGGGAAAAGCAGGGAGACTGCAGCATCTAAGTCTACTAAATTGGCCAGGATCATTCCTCAGTCTTCAGATACCTATTTATCAGGGTCTCATTAAATAAAGTTACTTGTCATGTTAGTTCAGTCTGGCCTGTGGCTTGTAATTATAGCTGCAAACTCAAGGGCAAAGTTCTTAGGATTTTGAGATGCTCTTTATGCAACAATACTTCCATTTACTTtgtgtgtgtgtgtgtgtgtgtgtgtgtgtgtgtgtgtgtgtgtgtAGGGAGAGAAAGGGGGCAATGGAGTGGAGagtggaactacaatttattaagcacctattattacaagccaagtagggtgttaaatattttcctcgtgccattccattcaatactcTTCGATCCTGAGGGAAAACGAACCCACTTAAAAAACAAAACAAAAGGTTTTAATGAGGATTGCATAAGACATGCAAGGTCACCAGGGAGTTTACATGCAAGTGGGGAGATACAAAATAATACAAC
>gene=chr20_460276-461276; species=papHam
AGGGAAAAGCAGGGAGACTGAAGCATCTAAGTCTACTAAATTGGCCAGGATCATTCCTTAGCCTTCAGATACCTATTTATCAGGGTCTC-TTAAATAAAGTTACTTCTCATGTTAGTTCAGTCTGGCCTGTGGCTTGTAATTACAGCTGCAAACTCAAGGACAAAGTTCTTATGATTTTGAGATGCTCTTTATGCTACAATACTTTCTTTTACTTtgtgtgtgtgtgtgtgtgtgtgt----gtgtgtgtgtgtgtgtgtAGGGAGAGTAAGGTGGCAATGGAGTGGAGagtggaactacaatttattaagcacctattattacaagccaagtggggtgttgagcatttttcttgtgccattctattcaatactcTTCGATCCTGAGGGAAAATGAACCTACTTAAaagacaaaacaaaaGGTTTTAATGAGGATTGCATAAGACATGCAAGGTCACCAGGGAGTTTACATGCAAGTGGGGAGACACAAAATAATACAAC
>gene=chr20_460276-461276; species=ponAbe
GGGGAAAAGCAGGGAGACTGCAGCATCTAAGTCTACTAAATTGGCCAGGATCATTCCTTAGTCTTCAGATACCTATTTATCAGGGTCTCATTAAATAAAGTTACTTGTCATGTTAGTTCAGCCTGGCCTGTG-------------GCTGCAAACTCAAGGGCAAAGTTCTTAGGATTTTGAGATGCTCTTTATGCAACAATACTTCCATTTACTCtgtgtgtatgtgtgtgtgtgtgt-----------tgtgtgtgtgtgGAGAGAAAAGGGGGGCAATGGAGTGGAGagtggaactacaatttattaagcacctattattacaagccaagtagggtgttaagcattttcctcgtgccattccattcaatactcTTCGATCCTGAGGGAAAACGAACCCACTTAAAAAACAAAACAAAAGGTTTTAATGAGGATTGCATAAGACATGCAAGGTCACCAGGGAGTTTACATGCAAGTGGGGAGACACAAAATAATACAAC
>gene=chr20_460276-461276; species=rheMac
AGGGAAAAGCAGGGAGACTGAAGCATCTAAGTCTACT----------------------AGCCTTCAGATACCTATTTATCAGGGTCTC-TTAAATAAACTTGCTTCTCATGTTAGTTCAGTCTGGCCTGTGGCTTGTAATTACAGCTGCAAACTCAAGGACAAAGTTCTTATGATTTTGAGATGCTCTTTATGCAACAATACTTTCTTTTACTTtgtgtgtgtgtgtgtgtgtgtgt----------gtgtgtgtgtgtAGGGAGAGTAAGATGGCAATGGAGTGGAGagtggaactacaatttattaagcacctattattacaagccaagtggggtgttgagcatttttcttgtgccattctattcaatactcTTCGATCCTGAGGGAAAATGAACCTACTTAAaaaacaaaacaaaaGGTTTTAATGAGGATTGCATAAGACATGCAAGGTCACCAGGGAGTTTACATGCAAGTGGGGAGACACAAAATAATACAAC
>gene=chr20_815300-816300; species=hg19
ttgtaggtggggaaacggaggttctaagaagttaagccccttttcgaagtcacagtcagacaatgcagtggttagctcctagtccctctggcttcaATCTTAGAATCCTTGACACACAGAATCATGCATTTTGAGAGTCTTCAATCTCTTCATAAGGGAGTTACATATCCTCTCTCCTCTGGAGCCTGCCCCTGGCTTTGGGGGACAGGATCTCCGAGGACTCAGAAAGAAAACAAGGCTTTCTTTTATTCTTTCAACAAATATTATTTATTGACTTCATAAGCCCTGCTCTGGTTCTTGCATGTTTTGGTTTTTTTACTTATTAGCAAATGTATCATCTTCTCCCACTGTGATGcaaggcaggggctgaggcaattgagccagtgcaaaatttagggatgcccaaaacctcagtaatcaagaCTGAAACTAACGTTCATGGACCATTTGTGTGTTCTGCAGGCAGGAGGTTAACTCACACAGCCTTCATGAAGTGCAGT
>gene=chr20_815300-816300; species=bosTau
ttgtaggtgggcaaactgaagttttaagaagttaagccccttgcccaaaccacagtcagacaactctggggctggttcccgatctgtctggcttcCATCTTAGAATCCTAGACACTCAGAATTGTAGCATCTGGGAGTCTAGAATCTCTTCA-AGGGGAATTATTTATCCTCTCTCCTCCAAACCAGTCTCCTGGC-TTTAGGGAGAAGAGCTCTGGAAATTCAGAAAGAAAACAAG-----TCTTCATTCTTTCAACAAATA---TTTACTCATGTTATATGTTCTG-------CCTTG--TGTCCTATAAT-----CTTATTAGCGAGTTTATTATCTTCCCGGACTGGAATGTGATGCAGGGGCtgaggtaaatgagCCAGTGTGAAACTGAGGGGTGCCCAAAACCCTAGGAATCAAAACTAATGCTAACATTTATTGATCATTTGTGTGTTCTGCTGGTGGGAGATCAA----------CTCCATGGATCACAGT
>gene=chr20_815300-816300; species=calJac
ttgtaggtcggaaaactgaggttctaagaagttatgccccttgtcgaagtcacagtcagacaatgcagtggttggcccctagtccctctggcttcaatcttagaatccttgacactctgaatcatacATTTTGAGAGTCTTGAATCTCTTCACAAGGGAGTTACTTATCCTGTCTCCTCTGGAGCCTCCTCCTGGC-TCTGGGGACAGGAGCTCAGAGGACTCAGAAAGAAAATAAGACTTTCTTTTATACTTTCAACAAATATTATTTATTGACTTCATAAGCCCTGctcttcttcttgcatgttgtattttttttacttattagtacatttattatcttccactaatgtgaTGcaaggcaggggctgaggcagttgagccagtgcaaaatttagggatgcccaaaacctcagtaatcaacaCTGAAACTAACATTTATGGACCATTTGTGTGTTGTGCAGGCAGGAGGTGAACTCACACAGCCCTCAGTGAGTGCTGT
>gene=chr20_815300-816300; species=canFam
---------------------------------------------------------------------------------------------------------------------------------------------------------------------------------------------------------------------CTGGGAACTCAGAAAGAAAATAAGTCTTTC-----------------------------------------------------------TGTCCTCTGAT-----CTTATTAGGG-AGTTGATATCTTCTTCCACTGGAATGTGATAGGGGGGCTG-----------CCCGGGCAAAATTGAGGGGTGCCAAAACCTCTA---ATCAAGACTAAAGCTAACAGTTATTAACTATTCGCGTGTTCTGCTGGTAG-AGATCAACTCACATGGCCTCTATGGAACACAGT
>gene=chr20_815300-816300; species=equCab
ctgtaggtggggaaactgaggttt----aagataagccccttgccaaagtcacggtcaggcaactctggagctggctcccggtccgtctggcttcaaTCTTAGAATCCCCGGCACTCAGAATCATGGCCGTGGAGAGTCTTGAATTTCTCCA-AAGGGAGTTGCTTATTCTCTCTCTTCTGCACCCTCCTCCTGGC-TCTGGGGAGAGGAGCTCTGGGCACTCAGAGAGAAAAGGAGTCTTTCATTCATTCCTTCAACAAATA---TTTATTGACTTCATATACCCTGCCCTcccctg----tgtcctataat-----cttattagtaggtttattatcttccctgactgggatgtGTCGTAggggctgaggtgagcgagccagcacaaaattgagggtgcccgtaacctccgt--aaCTACACTCAAGCTAACGTTTATGGACCATTTGTGTGTTCTGCTGGTGGGAGATCCACCCGGATGGCCTCCATGGAGCACAGG
>gene=chr20_815300-816300; species=gorGor
ttgtaggtggggaaacggagcttctaagaagttaagccccttttcgaagtcacaGTCGGACAATGCAGTGGTTAGCTCCTAGTCCCTCTGGCTTCAATCTTAGAATCCTTGACACACAGAATCATGCATTTTGAGAGCCTTGAATCTCTTCATAAGGGAGTTCCATATCCTCTCTCCTCTGGAGCCTCCCCCTGGC----------------------------------------------------------------------------------------------------------------------------------------------------------------------------------------------------------------------------------------------------------------------------------------------------------------
>gene=chr20_815300-816300; species=panTro
ttgtaggtggggaaacggaggttctaagaagttaagccccttttcgaagtcacagtcagacaatgcagtggttagctcctagtccctctggcttcAATCTTAGAATCCTTGACACACAGAATCATGCATTTTGAGAGTCTTGAATCTCTTCATAAGGGAGTTACATATCCTCTCTCCTCTGGAGCCTGCCCCTGGCTTTGGGGGACAGGATCTCCGAGGACTCAGAAAGAAAACAAGGCTTTCCTTTATTCTTTCAACAAATATTATTTATTGACTTCATAAGCCCTGCTCTGGTTCTTGCATGTTTTGGTTTTTTTACTTATTGGCAAATTTATCATCTTCTCCCACTGTGATGcaaggcaggggctgaggcaattgagccagtgcaaaatttagggatgcccaaaacctcagtaatcaagaCTGAAACTAACGTTCATGGACCATTTGTGTGTTCTGCAGGCAGGAGGTTAACTCACACAGCCTTCATGAAGTGCAGT
>gene=chr20_815300-816300; species=papHam
ttgtaggtggggaaactgaggttctaagaagttaagcctcttgttgaagTCCCAGTCAGACAATGCAGTGGTTAGC------TCCCTCTGGCTTCAATCTTAGAATCCTTGACACTCAGAGTCATGCATTTTGAGAGTCTTGAATCTCTGCATAAGGGAGTTACATATCTCCTCTCCTCTGGAGCCTCCCCCTGGC-TTTGGGGACAGGATCTCCGAACACTC----AGAAAACAAGCCTTTCCTTTATTCTTTCAACAAATA----TTATTGACTTCATAAGCCTTGCTCTTGTTCTTGCAtgttttgttttttttacttattagcaaatttatcaccttcttccACTGTGATGcaaggcaggggctgaggcaattgagccagtgcaaaatttagggatgccctgaacctcagtaatcaagaCTGAAACTAATGTTCATGGACCATTTGTGTGTTCTGCAGGCAGGAGGTTAACTCACACAGCCTTCATGAAGCACAGT
>gene=chr20_815300-816300; species=ponAbe
ttgtaggtggggaaactgaggttctaagaagttaagccccttttcgaagtcacagtcagacaatgcagtggttagctcctagtccctctggcttcaatcttagaatccttaacACACAGAATCATGCATTTTGAGAGTCTTGAATCTCTTCATAAGGGAGTTACATATCCTCTCTCCTCTGGAGCCTCCCCCTGGCTTTGGGGGACAGGATCTCCGAGGACTCAGAAAGAAAACAAGCCTTTCCTTTATTCTTTCAACAAATATTATTTATTGACTTCATAAGCCCTGCTCTGGTTCTTGCAtgttttgttttttttacttattagcaaatttattatcttctcccACTGTGATGcaaggcaggggctgaggcaattgagccagtgcaaaatttagggatgcccaaaacctcc-taatcaagaCTGAAACTAACGTTCATGGACCATTTGTGTGTTCTGCAGGCAGGAGGTTAACTCACACAGCCTTCATGAAGTGCAGT
>gene=chr20_815300-816300; species=rheMac
ttgtaggtggggaaactgaggttctaagaagttaagcctcttgtcgaagtcccagtcagacaatgcagtggttagctcctggtccctctggcttcAATCTTAGAATCCTTGACACCCAGAGTCATGCATTTTGAGAGTCTTGAATCTCTTCATAAGGGAGTTACATATCTCCTCTCCTCTGGAGCCTCCCCCTGGC-TTTGGGGACAGGATCTCCGAACACTC----AGAAAACAAGCCTTTCCTTTATTCTTTCAACAAATA----TTATTGACTTCATAAGCCTTGCTCTTGTTCTTGCATGTTTTGTTTTTTTTACTTATTAGCAAATTTATCACCTTCTCCCACTGTGATGcaaggcaggggctgaggcaattgagccagtgcaaaatttagggatgccctgaacctcagtaatcaagaCTGAAACTAATGTTCATGGACCATTTGTATGTTCTGCAGGCAGGAGGTTAACTCACACAGCCTTCATGAAGCACAGT
>gene=chr20_987276-988276; species=hg19
ccatctctataactgtttttacataaatattgtataatggagtcatgcagtatgcatctttttgagatttggctttcttcactcagcacaatttgtttggagattcattttagttttgcatgtattagttatttgctttttactgctgagtagtattccaccgtatgaatgtaatatagtttgtttaaccattcacccactgaaggacatttgggtattttctagtttttcattattaagaataaaggtgccatgctcacttgtgtataggtttctgtgtatcctctttggtgaaatgtctgtgcatatctttcacacattttaaattggatttttacattactattgtgttttaagagttctatgtatatattctatatagaagttctttgttggttacgtgatttgcaaaGCGTGAGATTTATGTCAAGGTTCATTTTGTATTTTTGtttatttttttatgtttttgtttgtttatttttatgttcgtttttaatttt
>gene=chr20_987276-988276; species=bosTau
----------------------------------taatggaatcgtgcggtatgtgtctttttgaga-ctggctttcttcacttagtataatttgctt-gagatttatcgaggttttgcatgtgttaatag-ctgctttttactgctgagcagtattccatgatatggatgttttatattttgcttagccattcatccatctaaagacacttgaatagtttccagttttgggttaataagtataaagctactatggacatttgtgtacaagtttctgcctatcttctttagc-aaatgtctatgaatgtcatttgccca-ttttaattggattttctta--attgttggattttaagaattc------tttatactat--------------------------------------------------------------------------------------------------------------------------
>gene=chr20_987276-988276; species=calJac
ccatctctataattgtttttacataaatattatataatggagtcatgcagtatgtatctttttgaga-ctgtcttccttcactcagcacaatttccttggagattcattttagttttgcatgtattagttatttgctttttactgct---tagtattatatggtatgaatgtaatatagtttgcttagccattcattcactgaaggacatttgggtattttccagtttttcattattaagaataaaggtaccatgttcacttgtgtgtaggcttctatgtatcctctttggtgaaatggctgtgcacatctttcacacattttaaattggatttttaaa-----attgtgttttaagagttc--tatgtatattctagatagacgttctttgttggttaggtgatttgcaaaGTGTGAGGTTTATGTCAAAGTTCATTTtgtatt----tttatttttttatgcttatggttgttcatttttatgttcatttttcacttt
>gene=chr20_987276-988276; species=canFam
-------------tgttgttacacagataatatataatagaatcatgtag-atgtgtccttttgagg-ttggctttttttatttggcataattt-ctt-gagatttgtccaagttttgcatg-attaacag-ttgcgttttcctgctgagtagtattccatggtacgaatgtactagagtttctttagccattcattcattgaaagacagttagataatttccattttgaggttattaagtacaaagctactatggatatttgtgtacgagtt-----------------------------------------------------------------------------------------------------------------------------------------------------------------------------------------------------------------------------------
>gene=chr20_987276-988276; species=equCab
ccatttctataattgttgctacacagatattctgtgatggaatc-------atgtgtccttttgaga-ttggctttctttgctcagcatactttcctt-gagattggtccaaattttgcatgtatgaatag-ttgctttttactgctgagtaggattccatggtatggatgtactgtagtttgtttagccattcacccattgaaagacatttggataatttctagtttttggttattaacaataaagctactatggacatttgtgtacaagtttctgcatagtgtctttggcaaaatgtctg--cctgtcttttgcacatttttaattggatatttttgttactgttgcagtttaaaacttc------tttattcta-ccagaaatcctgtgttggatatgtgatttgcta----------------atattttc-tcctcttcttctatttttttctttatatagttcgacattt------gagtccataatctatttt
>gene=chr20_987276-988276; species=gorGor
--------------------------------------------------------------------------------------------------------------------------------------------------------------------------------------------------------------------------------------------------------------------------------------------------------------------------------------------------------------------------------------------------------------------------------------------------------------------------------------------------------------------
>gene=chr20_987276-988276; species=panTro
ccatctctataactgtttttacataaatattgtataatggagtcatgcagtatgcatctttttgagatttggctttcttcacttagcacaatttgtttggagattcattttagttttgcatgtattagttatttgctttttactgctgagtagtattccaccatatgaatgtaatatagtttgtttaaccattcacccactgagggacatttgggtattttctagtttttcattattaagaataaaggtgccatgctcacttgtgtataggtttctgtgtatcctctttggtgaaatgtctgtgcatatctttcacacattttaaattggatttttacattactattgtgttttaagagttctatgtatatatactatatagaagttctttgttggttacgtgatttgcaaaGTGTGAGGTTTATGTCAAGGTTCAttttgtatttttgtttatttttttatgtttatgtttgtttatttttatgttcgtttttaatttt
>gene=chr20_987276-988276; species=papHam
ccatctctataattgttttcgcataaatattgtataatggaatcatgcagtatgtgtctttttgaga-ttggctttcttcactcagcacaatttgtttggagattcattttagttttgcatttattagttatttgctttatactgctgagtagtattctgcagtatgaatgtaatatagtttgtttagccattcacccactgaaggacacttgggtattttccagtttttcattattaagagtaaaggtgccatgctcacttgggtataggtttttgtgtatcctctttggtgaaatgtctgtgcatatctttcacacattttaaattggatttttaaatcactattgtgttttaagagttc--tatgtatattctagatagaagttctttgttggttacgtgatttgcaaaGTGTGAGGTTTATGTCAAGATTCATTTTGTATTTTTGTTTATTTttttatgtttatgtttgttt------atgttcatttttaatttt
>gene=chr20_987276-988276; species=ponAbe
ccatctctataactgtttttacataaatattgtataatggagtcatgcagtatgtatctttttgaga-ttggctttcttcactcagcacaatttgtttggagattcattttagttttgcatgtattagttatttgctttttactgctgagtagtattccacagtatgaatgtaatgtagtttgtttagccattcacccactgaaggacatttgggtattttctagtttttcatcattaagaataaaggtgccatgctcacttgtgtataggtttctgtgtatcctctttggtgaaatgtctgtgcatatctttcacacattttaaattggatttttacattactattgtgttttaagagttctatgtatatattctagatagaagttctttgttggttatgtgatttgcaaaGTGTGAGGTTTATGTCAAGGTTCAttttgtatttttgtttatttttttatgtttatgtttgtttatttttatgttcatttttaacttt
>gene=chr20_987276-988276; species=rheMac
ccatctctataattgttttcacataaatattgtataatggaatcatgcagtatgtgtctttttgaga-ctggctttcttcactcagcacaatctgcgtggagattcattttagttttgcatgtattagttatttgcttttcactgctgagtagtattccgcagtatgaatgtaatatagtttgtttagccattcacccactgaaggacatttgggtattttccagtttttcattattaagagtaaaggtgccatgctcacttgggtataggtttttgtgtatcctttttggtgaaatgtctgtgcatatctttcacacattttaaattggatttttaaatcactattgtgttttaagagttc--tgtgtatattctagatagtagttctttgttggttacgtgatttgcaaaGTGTGAGGTTTATGTCAAGGTTCATTTTGTATTTTTGtttatttttttatgtttatgttt----------atgttcatttttaatttt
>gene=chr20_1077276-1078276; species=hg19
tccctccccttccctgccccaaatagcaacctctctcatgacttctaacaccatggactcattttacctgttttttcactttatgtacatggaatcatgcagtacagtacagtattgtgtctggcttctttcattgaaaattataattgtgaaattcatccatgttgttgcatgaattagaagctcatttatttttgttgctctttagttttctatatatgagtaaaccacaatttatttattcattttactggcaatgtactttaacatttttcccagtttggggcttttgtagaattctatgaacactttgtatttgtcttctggtgcacatgggtactcatttatattaggcataaacctaggagtagaattgatagtccacagggtatgcatatatttggctttattagatactatcaattttccaaagctgctgtaccaatgtaaagtaagatgtataaaagtttcacttgccctacattcttgtttatacttgg
>gene=chr20_1077276-1078276; species=bosTau
cattctcccttccctgatccaaacagtatccttcatcataacttcaaacaacatggatttgctttgcctgg-tttatattt---atacacagaatcatgcagtacgtatc--tattgtgtctgtcttctttcactaaaaattatg-ttgtgagactcatccatcttgtcacataaagtaaaaac-tattcatttttatagccctttagctttctat-tacaaacataccacaatttatatattcattccactggccacggacgtt-gaatcattcccagtttggggctattacagaattatacaaaccctttttgtatactttctggtgctcatttggactaatttctatagggtataaacctgagagtgaaattgctgg-ccataaggtgtgcatatatctggcttA-tgagacactgtcagttttcaaaagtggctgtactgatttaaaccaatatgtg--aaagtttcagtcgttccacacccttgtctgtacttgg
>gene=chr20_1077276-1078276; species=calJac
tccctccccttccctgccccaaatagcaacctctatcatgacttctaacaccagggtctcattttgcctgtttttgcactttatgtacatggaattatacagtacgtatc--tattgtgtctggcttctttcattgaaaattgtaattgtgaaattcatccatgttgttgcatgaagtagaagctcatttatttttattgctctttagttttctat-tatgagtaaaccacaagttatttatttattttactggcaatgtactttagcattattccaagtctggggctttggtaaaagtctgtgaacactttgtatttgtcttctggtgcacataggtactcatttatgttagctataaacctaggagtagaactgctaggccacagggtttgcatatattgtgccttattagatactatcaattttccaaagttgctgtgccaacgtaaagcaagatgtataaaagtttcagttgtcttacattcttgtctacacttgg
>gene=chr20_1077276-1078276; species=canFam
--------------------------------------------------------------------------------------------------------------------------------------------------------------------------------------------------------------------------------------------------------------------------------------------------------------------------------------------------------------------------------------------------------------------------------------------------------------------------------------------------------------------
>gene=chr20_1077276-1078276; species=equCab
cattcccc-ctccctcctccaaaaagcagcccccatcataacttccaaaaccatggattagctttgcctggttttaagcttgatgtacatggaatcatacagcatgtgtc--tactgtgtctggcttctttcattcaaaattatgcttgtgggattcatccatcttgtcacatgaattaggaactcgcttatttttattgttctttagttttctgtgtacgaatataccacaatttattcattcatcccactggcgatggacgtttgaactgttcccagtttggggctatgacagaattctatgaacactttgtatatatcttctggccctcatgcggactaatttctattgggtataaccctaggagtggaattgctgg-ccatacggtgtgcatacatttggcttt-ctagacactgtcagttttccaaagtatctgtaccaatttaagccaagatgcctagaaggttcagttgctccatatccttgtctgcatgtgg
>gene=chr20_1077276-1078276; species=gorGor
tccctccccttccctgccccaaatagcaacctctctcatgacttctaacaccatggactcattttgcctgtttttgcactttatgtacatggaatcatgcagtacagtacagtattgtgtctggcttctttcattgaaaattataattgtgaaattcatccatgttgttg------------------------------------------------------------------------------------------------------------------------------------------------------------------------------------------------------------------------------------------------------------------------------------------------------------------------------------------
>gene=chr20_1077276-1078276; species=panTro
tccctccccttccctgccccaaatagcaacctctctcatgacttctaacaccatggactcattttgcctgttttagcactttatgtacatggaatcatgcagtacagtacagtattgtgtctggcttctttcattgaaaattataattgtgaaattcatccatgttgttgcatgaagtagaagctcatttatttttgttgctctttagttttctatatatgagtaaaccacaatttatttattcattttactggcaatgtactttaacatttttcccagtttggggcttttgtagaattctatgaacactttgtatttgtcttctggtgcacatgggtactcatttatattaggcataaacctaggagtagaattgatagtccacagggtatgcatatatttggctttattagatactatcaattttccaaagctgctgtaccaatgtaaagtaagatgtataaaagtttcacttgccctacattcttgtttatacttgg
>gene=chr20_1077276-1078276; species=papHam
tgcctccccttccctgccccaaatagcaacctgtctcatgaattctaacaccatggactcattttgcctgtttttgcactttatgtacatggaatcatgcagtacagtacagtattgtgtctggtttctttcattgaaaattataattgtgaaattcatccatattgttacacaaagtagaagctcatttatttttgttgctctttagttttctatatatgagtaaaccacaatttatttgttcatttaactggcaatgtattttaatattattcccagtttggggcttttgtagaattctatgaacactttgtatttgtcttctggtgcacataggtactcatttatgttaggcataaacctaggagtagaattgatagtccacacggtatgcatatatttggctttattagatactatcaattctccaacactgctgtaccaatgtaaagtaagatgtataaaagcttcagttgccctacattcttgtttatacttgg
>gene=chr20_1077276-1078276; species=ponAbe
tccctccccttccctgccccaaatagcaacctctctcatgacttctaacaccatggactcattttgcctgtttttgcactttatgtacatggaatcatgcagtacactacagtattgtgtctggcttctttcattgaaaattataattgtgaaattcatccatgttgttgcatgaagtagaagcacgtttatttttgttgctctttagttttctatatatgagtaaaccacaatttatttattcattttactggcaatgtattttaacattattcccagcttgaggcttttgtagaattctatgaacactttgtatttgccttctggtgcacataggtactcatttatattaggcataaacctaggagtagaattgatagtccacaggatatgcatatatttggctttattagatactatcaattttccaaagctgctgtaccaatgtaaagtaagatgtataaaaatttcagttgccctacattcttgtttatacttgg
>gene=chr20_1077276-1078276; species=rheMac
tccctccccttccctgccccaaatagcaacctctttcatgaattctaacaccatggactcattttgcctgtttttgcactttatgtacgtggaatcatgcagtacagtacagtattgtgtctggtttctttcactgaaaattataattgtgaaattcatccatattgttacacaaagtagaagctcatttatttttgttgctctttagttttctatatatgagtaaaccacaatttatttgttcatttaactggcaatgtattttaatattattcccagtttggggcttttgtagaattctatgaacactttgtatttgtcttctggtgcacataggtactcatttatgttaggcataaacctaggagtagaattgatagtccacagggtatgcatatatttggctttattagatactatcaattctccaacactgctgtaccaatgtaaagtaagatgtataaaagcttcagttgccctatattcttgtttatacttgg
>gene=chr20_1599019-1600019; species=hg19
ctccactgactgaggtaggggacaatgaatggacaagttcctccctctgcctgagtctttgtttggaaataggggataatagttgcagctttcacacagggatgttgtgaggattagtggagctaaaacaggcaaaatgctaataactgtgtctacatggtaggaagagctcaatTGTTAAACTCTTACTGCTGTCATTTGGGTACAGTGTATGTGTGAGAAAAATAATTTGAAAAGTGAGACCCCTGCCCTCTAGGGCCTGTGAGGTGACATCACAGCAGGGCCCAGTGGGGAATTGAGAGGCTGCTGTGCCCAGCCCTGTGGTTCTGGGGTCAGCTCCATGGCCTGAGAAGGGATCAGGACAGGTAACTTGTCTGGGAGCTGTGAGCAGGGTTCTCCCAGGCTGCACCAGGAAAGGCCCTCCAATCCTGCCTGTCTTGGGAAGGGGAAAGAAATTATCCATGGGAAATTTAAGAGAACCAAAGGAGGTTGTAGTACCt
>gene=chr20_1599019-1600019; species=bosTau
ctccactgctttagataggtgaca----ttggacaagttactctg--tgcttatttctccatttac-aattgga-------gtaatagttatcacacagggatgttgtgagggttagttaagtaaatatgcacaaagct-------------------------------------------------------------------------------------------------------------------------------------------------------------------------------------------------------------------------------------------------------------------------------------------------------------------------------------------------------------------------
>gene=chr20_1599019-1600019; species=calJac
--------------------------------------------------------------------------------------------------------------------------------------------------------------------------------------------------------------------------------------------------------------------------------------------------------------------------------------------------------------------------------------------------------------------------------------------------------------------------------------------------------------------
>gene=chr20_1599019-1600019; species=canFam
ggccactgacttaaataagtgata----ttgggcctgctgctcttcctgcctggttccccatctgt-gatcagg----acagtctgagctaccaggca-gggcattgtgaggattagatcaacgaacacacacaaC----------------------------------------------------------------------------------------------------------------------------------------------------------------------------------------------------------------------------------------------------------------------------------------------------------------------------------------------------------------------------
>gene=chr20_1599019-1600019; species=equCab
ctccactgcattaggtaggtgaca----ttgagcaagttactctctctgcctgtttccccatctgtaaatcagggataatagtcatagctatcacacacatttgttgtgaag-tcaaccaagttaacacacacaaagttct-----------------------------------------------------------------------------------------------------------------------------------------------------------------------------------------------------------------------------------------------------------------------------------------------------------------------------------------------------------------------
>gene=chr20_1599019-1600019; species=gorGor
ctccactgactgaggtaggggacaatgaatggacaagttcctccctctgcctgactctttgtttggaaataggggataatagttgcagctttcacacagggatgttgtgaggattagtggagctaaaacaggcaaaatgctaataactgtgtct-------------agctcaATTGTTAAACTCTTACTGCTATCATTTGGGTACAGTGTATGTGTGAGAAAAATAATTTGAAAAGTGAGACCCCTGCCCTCTAGGGCCTGTGAGGTGACATCACAGCAGGGCCCAGTGGGGAATTGAGAGGCTGCTGTGCCCAGCCCTGTGGTTCTGGGGTCAGCTCCATGGCCTGAGAAGGGATCAGGACAGGTAACTTGTCTGGGAGCTGTGAGCAGGGTTCTCCCAGGCTGCACCAGGAAAGGCCCTCCAATCCTGCCTGTCTTGGGAAGGGGAAAGAAATTATCCATGGGAAATTTAAGAGAACCAAAGGAGGTTGTAGTACCt
>gene=chr20_1599019-1600019; species=panTro
ctccactgactgaggtaggcaacaatgaatggacaagtgactccctctgcccggctccttgtttggaaagaggggataatagttgtagcttacacacagggatgttgtgaggatcagtggagataaaacaggcaaaatgataataactgtgtctacatggtaggaagagctcaatTGTTAAACTCTTACTGCTGTCATTTGGGTACAGTGTATGTGTAAGAAAAATAATTTGAAAAGTGAGACCCCTGCCCTCTAGGGCCTGTGAGGTGACATCACAGCAGGGCCCAGTGGGGAATTGAGGGGCTGCTGTGCCCAGCCCTGTGGTTCTGGGGTCAGC----------------------------------------------------AGGGCTCTCCCAA-CTGCACCAGGAAAGGCTCTACAGTCCTGCCTGTCTTGGGAAGGGGAAAGAAATTATCCATAGGACAGTTAAGAGAACCAAGGGAGGTTGCAGTACCt
>gene=chr20_1599019-1600019; species=papHam
ctccactgactgaggtagaagacaatgaatggagaagttcttccctctccttgactccttgtttgcaaataggggataatagttgttgctttcacacagggatgttgtgaggattagtggagttaaaacgggcaaaatgctaataactgtgtctacatggtaggaagagctcaatTGTTAAACTCTTACTGCTATCATTTGTGTACAGTGTATGTGTGAGAAAAATAATTTGAAAAGTGAGATCCCTGCCCTCTAGGGCCTGTTAGGTGATATCACATTAGGGTCCAGTGGGGAACTGAGAGGCTGCTGTGCCCAGCCCTCTGGTTCTGGGGTCGGCTCCATGGCCTGAGAAGGGATCAGGACACGCAACTTGCCTGGATGCAGTGAGCAGGGCTCTCCCAGGCTGCACAAGGAAAGGGCCTCCAATCCTGTCTGTCTTGGGAAGGGGAAAGAAATTATCCATGGGAAAGTTAAGAGAACCAAGGGAGGTTGTAGTACCt
>gene=chr20_1599019-1600019; species=ponAbe
ctccactgactgaggtaggggacaatgagtggacaagttcctccctctgcctgactctttgtttggaaataggggataatagttgcagctttcacacagggatgttgtgaggattagtggagctaaaacaggcaaaatgctaataactgtgtctacatggtaggaagagctcaatGGTTAAACTCTTACTGCTATCATTTGGGTACAGTGTATGTGTGAGAAAAATAATTTGAAAAGTGAGACCCCTGCCCTCTAGGGCCTGTGAGGTGACATCACAACAGGGCCCAGTGGGGAACTGAGAGGCTGCTGTGCCCAGCCCTGTGGTTCTGGGGTCAGCTCCATGGCCTGAGAAGGGATCAGGACAGGTAACTTGCCTGGGAGCTGTGAGCAGGGCTCTCCCAGGCTGCACCAGGAAAGGCCCTCCAATCCTGCCTGTCCTGGGAAGGGGAAAGAAATTATCCATGGGAAATTTAAGAGAACCAAAGGAGGTTGTAGTACCt
>gene=chr20_1599019-1600019; species=rheMac
ctccacagactgaggtagaagacaatgaatggagaagttcttccctccacttgactccttgtttgcaaataggggataagagttgtagctttcacacagggatgttgtgaggattagtggagataaagcaggcaaactgctaataactgtgtctacatggtaggaagagctcaatTGTTAAACTCTTACTGCTACCATTTGGGTACAGTGTATGTGTGAGAAAAATAATTTGAAAAGTGAGACCCCTGCCCTCTAGGGCCTGTGAGGTGACATCACAGAAGGGCCCAGTGGGGAACTGAGAGGCTGCTGTGCCCAGCCCTCTGGTTCTGGGGTCGGCTCCATGGCCTGAGAAGCGATCAGGACAGGTAACTTGCCTGGGAGCTGTGAGCAGGGCTCTCCCAGGCTGCACCAGGAAAGGCCCTCCAATCCTGCCTGTCTTGGGAAGGCGAAAGAAATTATCCATGGGAAA-TTAAGAGAACCAAGGGAGGTTGTAGTATCt
>gene=chr20_1664066-1665066; species=hg19
gatctcaccattgcactccagcctggacaacaagggtgaaacaccgtctcaaaaaaaaaaaagaagtagagactagagtggtggttaccaggggcaggggagggggtgtagttgggagatactggtcaaaggatacaacattttagtttagataagagaaataagtttaagagatgtattgtacgatatgatttctagagtgaataacatgaattgtattgttgaaaattgctaagagagcagagtttataagttctcaccacaaaaagtgatatacatgtaaggtaatgcataggttaattagctcaaattaatcatgtacacatattttataatatgttgtacatgataagtatatatgcttttctcaaacaaaaataaaaTACATTTCTTTTCTGAGACATTTCATTGCAAATAAAAAGATAACAATAAATGTGAAATCTTATGTACATGTATGTACACTTATAGTCACTtatacacacatatatatatgtatacat
>gene=chr20_1664066-1665066; species=bosTau
--------------------------------------------------------------------------------------------------------------------------------------------------------------------------------------------------------------------------------------------------------------------------------------------------------------------------------------------------------------------------------------------AAACTAATTATCTGTCTATGTCATTTCATCATGGGAAAA---ATAAGGAA----GTGAAATCTCATT----TCTGAGAACACTT------CCTCATACCCA----------TACATAAAC
>gene=chr20_1664066-1665066; species=calJac
--------------------------------------------------------------------------------------------------------------------------------------------------------------------------------------------------------------------------------------------------------------------------------------------------------------------------------------------------------------------------------------------------------------------------------------------------------------------------------------------------------------------
>gene=chr20_1664066-1665066; species=canFam
---------------------------------------------------------------------------------------------------------------------------------------------------------------------------------------------------------------------------------------------------------------------------------------------------------------------------------------------------------------------------------------------------------------------------------------------------------------cacacccacctat------------acatgtacacacacacccccacacacac
>gene=chr20_1664066-1665066; species=equCab
-------------------------------------------------------------------------------------------------------------------------------------------------------------------------------------------------------------------------------------------------------------------------------------------------------------------------------------------------------------------------------------------------------------------------------------------------------------------TGTGTGTACACTT------CCTcacacaca------cctgtacacacac
>gene=chr20_1664066-1665066; species=gorGor
gatctcaccgttgcactccagcctggacaacaagggtgaaactccgtctcaaaaaaaaaaaaaaagtagagactagagtggtggttaccaggggcaggggagggggtgtagttgggagatactggtcaaaggctacaacattttagtttagataagagaaataagtttaagagatgtattgtacgatatgatttctagagtgaataacatgaattgtattgttgaaaattgctaagagagcagagtttataagttctcaccacataaagtgatatacatgtaaggtaatgcataggttaattagctcaaattaatcatgtacacatattttataatatgttgtacatgataagtatatatgcttttttcaaacaaaaataaaaTACATTTCTTTTCTGAAACATTTCATTGCAAATAAAAAGATAACAATAAATGTGAAATCTTATGTACATGTATGTACACTTATAGTCACTtatacacacatatatatatgtatacat
>gene=chr20_1664066-1665066; species=panTro
gatctcaccattgcactccagcctggacaacaagggtgaaactccatctcaaaaaaaaaaaagaagtacagactagagtggtggttaccaggggcaggggagggggtgtagttgggagatactggtcaaaggatacaacattttagtttagataagagaaataagtttaagagatgtattgtacgatatgatttctagagtgaataacatgaattgtattgttgaaaattgctaagagagcagagtttataagttctcaccacaaaaagtgatatacatgtaaggtaatgcataggttaattagctcaaattaatcatgtacacatatcttataatatgttgtacatgataagtatatatgcttttttcaaacaaaaataaaaTACATTTCTTTTCTGAAAAATTTCATTGCAAATAAAAAGATAACAAT----GTGAAATCTTATGTACATGTATGTACACTTATAGTCACTtatacacacatatatatatgtatacat
>gene=chr20_1664066-1665066; species=papHam
gatctcaccattacactccagcctgggcaacaagagtgaaactctgtctttaaaaaaaaaaagaagtagagagtagagtggtggttaccaggggcaggggagtgggtgtagttgggagatactggtcaaaggatacaacattttagcttagataagagaaataagtttaagagatgtattgtacaatatggtttctagagtgaataacatgaattgcattgttgaaaattgctaagagagcaaagttcacaagttctcactataaaaagtgatatatatgtatggtaatgtatatgttaattagctcaaattagtcatgtacacatattttataatatgctgtacatgataagtacatatgcttttttcaaataaaaataa-----aTTTCTTTTCTGAAAAATTTCATTGCAAATAAAAAGACAATGATAAAAGTGAAATCTTATGTACATGTATGTACACTTATAGTCACTtatacacacatgtgtatatatatacat
>gene=chr20_1664066-1665066; species=ponAbe
gatctcaccattgcactccagcctgggcaacaacagtgaaactccgtctcaaaaaaaaaa--gaagtagagagtagagtggtggttaccaggggcaggggagggggtgtagttgggagatactgatcaaaggatacaacattttagtttagataagagaaataagtttaagagatgtattgtacaatatggtttctagagtgaataacatgaattgcattgttgaaaattgctaagagagcagagtttataagttctcaccacaaaaagtgatatatatgtaaggtaatgcataatttaattagctcaaattagtcatgtacacatattttatagtatgttgtacatgataagtatacatgcttttttcaaacaaaaataaaaTACATTTCTTTTCTGAAAAATTTCATTGCAAATAAAAAGATAACGAT---------ATCTtatgtacgtgtatgtacacttatagtcacttatacacacatgtatatatgtatacat
>gene=chr20_1664066-1665066; species=rheMac
gatctcaccattacactccagcctgggcaacaagagtgaaactctgtcttaaaaaaaaaaaagaagtagagagtagagtggtggttaccaggggcaggggagtgggtgtagttgggagatactggtcaaaggatacaacattttagctcagataagagaaataagtttaagagatgtattgtacaatatggtttctagagtgaataacatgaattgcattgttgaaaattgctaagagagcagagttcataagttcttactataaaaagtgatatatatgtatggcaatgtatatgttaattagctcaaattagtcatgtacacatattttattatatgctgtacatgataagtacatatgcttttttcaaataaaaataa-----aCTTCTTTTCTGAAAAATTTCATTGCAAATAAAAAGACAATGATAAAAGTGAAATCTTATGTACATGTATGTACACTTATAGTCACTtatacacacatgtgtatatatatacat
>gene=chr20_1895066-1896066; species=hg19
gtgtccccacttagaatacaggctcatgttgcaggtttgttgtgagggtcaaatgagatgatacatgcactatactgatctcacagcctgCTTCTGGTGTGCATCCAGTCAATGAACGTCATTGATAAACACTTGAGGAAACACAGAGGATCACGTAAGGATGAAAAAATGACTGCTTTGTGCTCCTTTCCAGGAGTGGCGGGTGAGGAGGAGCTGCAGGTGATTCAGCCTGACAAGTCCGTGTTGGTTGCAGCTGGAGAGACAGCCACTCTGCGCTGCACTGCGACCTCTCTGATCCCTGTGGGGCCCATCCAGTGGTTCAGAGGAGCTGGACCAGGCCGGGAATTAATCTACAATCAAAAAGAAGGCCACTTCCCCCGGGTAACAACTGTTTCAGACCTCACAAAGAGAAACAACATGGACTTTTCCATCCGCATCGGTAACATCACCCCAGCAGATGCCGGCACCTACTACTGTGTGAAGTTCCGGAAAGGGAGCCC
>gene=chr20_1895066-1896066; species=bosTau
gtttcctcctttgtaatagggtctcaagttacaggttcgttgtgagggtcacatgtgat-atatgtgcagtggactgagttcaaggccagctcatgctatg--ctcagtcactgaaagctGTTGATAAACACTTGAGAAAACCTACAGGATCACGTGAGGATGAATAAATAACTGCTTTGTGTCTTCCTCCAGGAGCGGCAGGTGAGGGGGAGCTGCAGGTGATTCAGCCTGAGAGGTCAGTGTCAGTTGCAGCAGGAGAGACGGCCACTCTGCAGTGCACCGTGACCTCCCTGAGCCCCGTGGGGCCCATCAAGTGGTTCAGGGGAACTGGGCCAGGTCGGGAGTTAATCTACAGTCAAAAAGAAGCTCCTTTCCCCAGAGTAACAAGTGTTGCAGATGCCACAAAGAGAAACAACACGGACTTTTCCATCCGCATCAGTAACATCACCCCAGCAGACACTGGTGTCTACTACTGTGTGAAGTTCCGGAAAGGAGAACG
>gene=chr20_1895066-1896066; species=calJac
gtgtccccacttagaatacaggttcatgttgcaggtttcttgtgaggattaagtgagataatatacacagtgtgctgagtttaaggcctgctcctggtgtgcacccagttaatgaaagTCATTGATAAACACTTGAGGAA--GCAGAGAATCATGTAAGCCTAAAAAAATCACTGCTTTGTGCTCCTTT-CAGGAGTGGCAGGTGAGGAGGAGCTGCAGGTGGTGCAGCCTGAGAAGTCCGTGTCGGTCGCAGCTGGAGAGACGGCCACTCTGCACTGCACTGTGACCTCCCTGGTCCCCGTGGGGCCCATCCAGTGGTTCAGAGGAGCCGGACCAGGCCGGGAATTAATCTATAATCAAAAAGAAGGCCAATTCCCCCGGGTAACAGCTGTCGCAGACCAGACAAAGAGAAACAACATGGACCATTCCATCCGCATCAGTAACATCACCCCAGCAGATGCCGGCACCTACTACTGTGTGAAGTTCCGGAAAGCGAGCCC
>gene=chr20_1895066-1896066; species=canFam
--TTACTGGGTTTTGATAGGGTCTCACGTCACAGACTCATTG-----------TGCCGT-GTACATGCAACATGCTGAG-TCAAGGCCTGCTCACGGTGTACTCAACGT--------GCTGTGGATCAACCCTTGAGGAAACATGCAGGATCAAATAAGGATGGATAAATGACTACTTTGT-TTCCCCTCCAGGTGTGGCAGGTGAGGCAGAGCTGCAGGTGATCCAGCCTGAGAAGTCAGTGTCTGTCGCAGCTGGAGAGACAGCTACTCTGCGCTGCACCCTGACCTCCCTGATCCCCGTTGGGAAGGTTGAGTGGTTCAGGGGGACCGGGCCAGGCCGGGAGTTGATCTTCCATTTCAAAGGAGGCCACTTCCCCCGAGTAACAAATGTTTCAGACTCTACAAAGAGGAACAACACGGATTTTTCCATCCGCATCAGTAACATCACCCCAGCAGACACGGGAACCTACTACTGTGTGAAGTTCCAGAAAGGAAACCC
>gene=chr20_1895066-1896066; species=equCab
g-ttcctcatttctgata---tctcacattacgggctcattgtgagggttatatgcagt-gtccatgcagtgtgctgagctcaaggccggctcatggtgtgcactcagtcagtgaaagTGGTTGATAGACACTTGAGAAAACATACAGGATCACTTAAAGATGAATAAACAACTGTTTTGTGTTTGCTTCCAGCAGCGGCAGGTGAG---GAGCTGCAGGTGAATCAGCCTGACAAGTCAGTGTCCGTTGCAGCTGGAGAGACGGCCACTCTGCGCTGCACACTGACCTCCCTGCACCCAGTGGGTCCCATCCAGTGGTTCAGGGGGACAGGGCCAGGCCGAGAGTTAATCTTCAGTTTCAAAGGAGGCCACTTCCCCCGAGTAACAAATGTTTCAGACAACACAGAGAGAAACACCATGGACTTTTCCATCCGCATCAGAAACATCACCCCAGCAGACACTGGTATCTACTACTGCGTGAAGTTCCGGAAAGGGAGTCC
>gene=chr20_1895066-1896066; species=gorGor
gtgtccccacttagaatacaggctcatgttgcaggtttgttgtgagggttaaatgagatgatacatgcagtatactgacctcacagcctgcttctggtgtgcatccagtcaatgAACGTCATTGATAAACACTTGAGGAAACACAGAGGATCACGTAAGGATGAAAAAATGATTGCATTGTGCTCCTTTCCAGGAGTGGCGGGTGAGGAGGAGCTGCAGGTGATTCAGCCTGAGAAGTCCGTGTTGGTTGCAGCTGGAGAGACGGCCACTCTGCGCTGCACTGCGACCTCTCTGATCCCTGTGGGGCCCATCCAGTGGTTCAGAGGAGCTGGACCAAGCCGGGAATTAATCTACAATCAAAAAGAAGGCCACTT-CCC-GGGTAACAACTGTTTCAGACCTCACAAAGAGAAACAACATGGACTTTTCCATCCGCATCGGTAACATCACCCCAGCAGATGCCGGCACCTACTACTGTGTGAAGTTCCGGAAAGGGAGCCC
>gene=chr20_1895066-1896066; species=panTro
gtgtccccacttagaatataggctcatgttgcaggtttgttgtgagggttaagtgagataatacatgcaatatactgacctcacagcctgctcctggtgtgcaccctgtcaatgacagTCACTGATAAACACTTGAGGAAACACAGAGGATCACATAAGGATGAAAAAATGACTGCTTTGTGCTCCTTTCCAGGAGTGGCGGGTGAGGAGGAGCTGCAGGTGATTCAGCCTGACAAGTCCGTGTTGGTTGCAGCTGGAGAGACGGCCACTCTGCACTGCACTGCGACCTCTCTGATCCCTGTGGGGCCCATCCAGTGGTTCAGAGGAGCTGGACCAAGCCGCGAATTAATCTACAATCAAAAAGAAGGCCACTTCCCCCGGGTAACAACTGTTTCAGACCTCACAAAGAGAAACAACATGGACTTTTCCATCCGCATCAGTAACATCACCCCAGCAGATGCCGGCACCTACTACTGTGTGAAGTTCCGGAAAGGGAGCCC
>gene=chr20_1895066-1896066; species=papHam
gtgtccccacttagaatataggctcatgttgcaggtttgttgtgagggttaaatgagataatacacgcagtatactgacctcacagcctgCTCCTGGTGTGCACCCTGTCGATGAAAGTCATTAATAAACACTTGAGGCAACACAGAGGATCATGTAAGGATAAAAAAATGACGGCTTTGTGCTCCTTTCCAGGAGTGTTGGGTGAGGAGGAGCTGCAGGTGATTCAGCCTGAGAAGTCCGTGTCAGTCACAGCTGGAGAGTCGGCCACTCTGATCTGCACTGCGACCTCCCTGATCCCTGTGGGGCCCATCCAGTGGTTCAGAGGAGTTGGACCAGGCCGGGAATTAATCTACAGTCAGAAAGAAGGCCACTTTCCCCGGGTAACACCTGTTTCAGACCCCACAAAGAGAAACAACACGGACTTTTCCATCCGCATCAGTAACATCACCCCAGCAGATGCCGGCACCTACTACTGTGTGAAGTTCCGGAAAGGGAGCCC
>gene=chr20_1895066-1896066; species=ponAbe
gtgtccccacttagaatacaggctcatgttgcaagtttgttgtgagggttaaatgagataatacatgcaatatactgacctcacagcctgttcctggtatgcatccagtcaatgaaagTCACTGATAAACACTTGAGGAAACACAGAGGATCATGCAAGGATAAAAAAGTGACTGCTTTGTGCTCCTTTCCAGGAGTGGCGGGTGAGGAGGAGCTGCAGGTGATTCAGCCTGAGAAGTCTGTGTCGGTTGCAGCTGGAGAGTCGGCCACTCTGCACTGCACTGTGACCTCCCTGAACCCTGTGGGGCCCATCCAGTGGTTCAGAGGAGCTGGACCCGGCCGGGAATTAATCTACCATCAGAAAGAAGGCCACTTCCCCCGGGTAACAACTATTTCAGACCTCACAAAGCGAAACAACATGGACTTTTCCATCCGCATCAGTAACATCACCCCAGAAGATGCCGGTACCTACTACTGTGTGAAATTCCGGAAAGGGAGCCC
>gene=chr20_1895066-1896066; species=rheMac
--------------------------------------------------------------------------------------------------------------------------------------------------------------------------------------------------------------------------------------------------------------------------------------------------------------------------------------------------------------------------------------------------------------------------------------------------------------------------------------------------------------------
>gene=chr20_2296052-2297052; species=hg19
gaacagacctttgtgcaatcatcaagttggcaagtggcaaggtggggcttgtaacctcagtgtctccttCTCtcttttaacttttattatggaaaagttcagacctacataaaagtagagagaaaagcataatgaactcctgtgtctgcatcacaagcttcagcaattacctcttcaaggctggtgtcatttcatctgcgaccctctctttcacagatgatttgataaatcttagacattacacatttgtcataatttcacctgtaaatatttccaagtgtgtccctaaaagacaaTGgaactcaggtctcgatttctagtccagtgatctttccaggctgcCTCTTGGTTGTGTCACTTAGATTAGAACCTTAAATtgaataaatgaatgagtaaactaacaaatgaacaaatagctgaatgaatgaaagaaAAGAAATACTCTATCTTTATTCTTTCCAAGAAGAAGTTAGTTGCTAAAGTTCTAAAGTGATCTTTTT
>gene=chr20_2296052-2297052; species=bosTau
------------------------agttggcaaggatcaaacccagcattgcaaggcagattataaccac-cTCTTTTAACttttattatagaaaagttcagacattcacaaaagtagaggaaaaagtaaagtgaacttctgtatgcctgtcaccggcttcatta--tacctacccaaggccagtcttgtttcatttgtg-tccccttctccatggattatgtgataaattccagatatcaca---------tcattttgtccctaaatatttcaataggagtctctaaaagactaAGAGATTCAGGTCTCGATTTCTAGCCTAGTGCTCTTTTCA---------------------------------------------------------------------------------TGAATGGATGGATGAAAAGCGGAAGTCCATCTTTATTCTTTTCAAGAATAAGTTAGTTGCTAAAGTTTTAAAGTGATCTTTTT
>gene=chr20_2296052-2297052; species=calJac
gaatggacctttgtgcaatcatcaagttggcaagtgtccaggtggggtttgtaacctcggtgtctccttcTCtcttttaacttttattatggaaaagttcagacctatataaaagtagagagaaaagcataatgaactcctgtgtacccatcgcaaacttcaacaattaccccttcagggccagtgtcatttcatctccggccctctctttcacagataatttgagaaagcttagacagtacacatttgtcatcatttcacctgtaaatatttccaggtatgtccctaaaagacaaTGGAACTCAAGTCTCGATTTCTCATCCAGCGATCTTTTCAGGCTGCCTCTTGGTTGTGTCACTTACACTAGAACCGTAaactgaatgaatgaatgagtaaactaacaaatgaacgagtagctgaaggaatgaaagaaAAGAAACACTCTATCTTTATTCTTTCCAAGAAGAAGTTAGTTGCTGAAGTTCTAAAGTGATCTTTTT
>gene=chr20_2296052-2297052; species=canFam
gaactgacctgcccacagtcacccagctgacaagtgacaaagttgggcttatacc-ctggtttctctT---CTCTTGTAACTTTTATTGTGGAAAAGCTCAGACCTTCacaaaaatagaggaaacagtacaacgaactcccaggtacccaccatcagcttttgtgatcacct-ccttaggccagtctggtttcagctctgaccccctcctttacagattatttgataaatcccagacattaaa---------tcacttcatctataaatattacaatatgtgtctctaaaagacaaTGgaactcaggtctcgattcctaattcggtgctctgttcacactgcatcctgctTGTACTACTTATAAGAGAATCATCAGTtgaatgaatgagtgagtgaa------------------------tgaatgaatgaaAAGCAGTATTCCATCTTTATATGTTCC---AAGAAGTTAGCAGCTAAAGTTCTAAAGGCACCTTTTT
>gene=chr20_2296052-2297052; species=equCab
acattgacttgcccgcagtcacagagctgacaagcgtcaaggctgggCGTGTCAT-CAGGTTTCTCCTTC-CCCTtttaacttttattatggcaaagttcagaccttcaccaaaggaaaaggaaaag------gaactcctctgtacccatcaccagcttcagggcttccccactcaaggccggtcttgtttcatctctgatcccctccttcacaggttatttgataaatcccagaccttata---------gcatctcatccacaaatatttgaatacgtgtctctaaaagacaaTGTGacccaggtcccgatttctagtccagtgctcttttcacactgcattgTGGTTGCATTATTTATACAAGAATCATAAGTCGAATGAATGAATGAACAAA------------------------TG---------AAAGCAACATTCCATCTTTATTCTTTCCAAGAAGAAAGTAGTTGCTAAAGTTCTTAAGTGATCttttt
>gene=chr20_2296052-2297052; species=gorGor
gaacagacctttgtgca-tcatcaagttggcaagtggcaaggtggggcttgtaacctcagtgtctcctCCTgtcttttaacttttattatggaaaagttcagacctacataaaagtagagagaaaagcataatgaactcctgtgtctgcatcacaagcttcagcaattacctcttcaaggctggtgccatttcatctgcgaccctctctttcacagatgatttgacaaatcttagacattacacatttgtcataatttcacctgtaaatatttccaagtgtgtccctaaaagacaaTGgaactcaggtctcgatttctagtccagtgatctttccaggctgcCTCTTGGTTGTGTCACTTAGATTAGAACCTTAAATtgaataaatgaa-gagtaaactaacaaatgaacaaatagctgaatgaatgaaagaaAAGAAATACTCTATCTTTATTCTTTCCAAGAAGAAGTTAGTTGCTAAAGTTCTAAAGTGATCTTTTT
>gene=chr20_2296052-2297052; species=panTro
gaacagacctttgtgcaatcatcaagctggcaagtggcaaggtggggcttgtaacctcagtgtctccttctCtcttttaacttttattatggaaaagttcagacctacataaaagtagagagaaaagcataatgaactcctgtgtctgcatcacaagcttcagcaattacctcttcaaggctggtgtcatttcatctgcgaccctctctttcacagatgatttgataaatcttagacattacacatttgtcataatttcacctgtaaatatttccaagtgtgtccctaaaagacaaTGGAACTCAGGTCTCAATTTCTAGTCCAGTGATCTTTCCAGGCTGCCTCTTGGTTGTGTCACTTAGATTAGAACCTTAAATtgaataaatgaatgagtaaactaacaaatgaacaaatagctgaatgaatgaaagaaAAGGAATACTCTATCTTTATTCTTTCCAAGAGGAAGTTAGTTGCTGAAGTTCTAAAGTGATCTTTTT
>gene=chr20_2296052-2297052; species=papHam
gaacagacctttgtgcgatcatcaagttggcaagtggcaaggtggggcttgtaaccTTGCTGTATCCTTTTCtcttttaacttttattgtggaaaagttcagacctatataaaagtagagagaaaagcataatgaactcctgtgtatgcatctcaagcttcaacaattaccccttcaaggccggtgtcatttcatctctgaccctctctttcacagatgatttgataaatcttagacattacacatttgtcatcatttcacctgtaaatatttccaggtgtgtccctaaaagacaaTGgaactcaggtctcgatttctagtccagtgatcttttcaggctgcCTCTTGGTTGTGTCACTTAGATAAGAACCTTAAATtgaataaa-gaacgagtaaactaacaaacgaacaaatagctgaatgaatgaaagaaAAGGAATACTCTATCTTTATTCTTTCCAAGAAGAAGTTAGTTGCTGAAGTTCTAAAGTGACTTTCTG
>gene=chr20_2296052-2297052; species=ponAbe
gaacagacctttgtgcaatcatcaagttggcaagtggcaaggtggggcttgtaacctcggtgtctccttctCtcttttaacttttattatggaaaagttcagacctatataaaagtagagagaaaagcataatgaactcctgtgtatgcatcacaagcttcagcaattacctcttcaaggctggtgtcatttcatctgtgaccctctctttcacagatgatttgatgaatcttagacattacacatttgtcatcatttcacctgtaaatatttccaagtgtgtccctaaaagacaaTGgaactcaggtctcgatttctagtccagtaatctttccaggctgcCTCTTGGTTGTGTCACTTAGATTAGAACCTTAAATTTaataaatgaatgagtaaactaacaaatgaacaaatagctgaatgaatgaaagaaAAGAAATACTCTATCTTTATTCTTTCCAAGAAGAAGTTAGTTGCTAAAGTTCTAAAGTGATCTTTTT
>gene=chr20_2296052-2297052; species=rheMac
gaacagacctttgtgcaatcatcaagttggcaagtggcaaagtggggcttgtaacctcgctgtctCCTTTTCtcttttaacttttattgtggaaaagttcagacctatataaaagtagagagaaaagcataatgaactcctgtgtatgcatctcaagcttcaacaattaccccttcaaggctggtgtcatttcatctctgaccctctctttcacacatgatttgataaatcttagacattacacatttgtcatcatttcacctgtaaatatttccaggtgtgtccctaaaagacaaTGGAGCTCAGGTCTCGATTTCTAGTCCAGTGATCTTTTCAGGCTGCCTCTTGGTTGTGTCACTTAGATAAGAACCTTAAATtgaataaatgaacgagtaaactaacaaacgaacaaatagctgaatgaatgaaagaaAAGGAATACTCTATCTTTATTCTTTCCAAGAAGAAGTTAGCTGCTGAAGTTCTAAAGTGACTTTCTG
>gene=chr20_2544019-2545019; species=hg19
TTAGGCcagtgctgctgagcaccagagctttctgcaatgatggaaatcagtcaaaatctgcactgtgtaacatatagccactaccacgtgtggttactgagtgcttaaaacagattagtgtaaccgaaaaactgatttttttgttttagcttttatttaaacttaaatttatgtatagcatagtgactataattaataacaatatattggatacctgaaaattgctaagaatagattataagtgttctcaccacatacaagaaacaagtatgggaggtaatgcgtatgttaattaactcgatttgacaattcataatgtatgcatatatcaaaacagcatgtacaccataaatatatacaatttatttttaagagacagagtcttgctctgtcacccacgctggagtccagtccaccattttaactcactgtggccttgaattcctgggctcaagtgatccgcctgccacaacctctccagtggctgggactacaggcat
>gene=chr20_2544019-2545019; species=bosTau
------cag---tgctgaccaacagaactttctgagataatggaaatg-ttctaactctatgccaa-tagagt--agccaccatcacatgtagctagtaagcacttagaaaa---tagcgcaactgagaaactgaattttttattttaactt--atttaaacttaggt--------------------------------------------------------------------------------------------------------------------------------------------------------------------------------------------------------------------------------------------------------------------------------------------------------------------------------------------
>gene=chr20_2544019-2545019; species=calJac
TCAGGCCAGTGCTgctgaccaccagaaccttctgcaatgatggaaaccattctaaatttgcac----tagcacatagccactacca-gtgtggttactgaatacttaaaacaaattagtgcaactgaaactctgatttttttgttttaacttttatttaaacttaaatttCtgcacagcatagtgacta----taataacaatgtattagatacctgaaaattgctaagaatagatgataagtattcttaccaca-----------------------------------------------------------------------------------------------------------------------------------------------------------------------------------------------------------------------------------------------------
>gene=chr20_2544019-2545019; species=canFam
------cag---tactgaccaacagaactttgggggatgatgggaatg-ctctaaatctgcactaa-tagt------------ccctatgtggctagtaagcactcgaaaagtgtgagtgtgactaagaaactaaattttttgttttatttt--at-------tgtat--------------------------------------------------------------------------------------------------------------------------------------------------------------------------------------------------------------------------------------------------------------------------------------------------------------------------------------------
>gene=chr20_2544019-2545019; species=equCab
------caa---cgatgaccaac--aactttctgggatgatggaaatg-ctctaaatctgcactatctaatgcatagccactggcatacgtggctagtgagttcttgagaagtattggtgtgactgagaaactgaatttttcgttttaattt--atttagatttaaattcacatgtgg--cggtggctacagt-------------------------------------------------------------------------------------------------------------------------------------------------------------------------------------------------------------------------------------------------------------------------------------------------------------------
>gene=chr20_2544019-2545019; species=gorGor
TTAGGCcagtgctgctgagcaccagagctttctgcaatgatggaaatcagtctaaatctgcactatgtaacatatagccactaccacgtgtggct-ctgagtgcttaaaacagattagtgtaaccgaaaaactgatttttttgttttagcttttatttaaacttaaatttatgtatagcatagtgactataattaataacaatatattggatacctgaaaattgctaagaatagattataagtgttctcaccacatataagaaacaagtatgggaggtaatgcgtatgttaattaact--atttaacaattcataatgtatacatatatcaaaacatcatgtacaccataaatatatacaatttatttttaagagacagagtcttgctctgtcacccac-ctggagtccagtccaccattttaactcactgtggccttgaattcctgggctcaagggatccgcctgccacaacctctccagtagctgggactacaggcat
>gene=chr20_2544019-2545019; species=panTro
TTAGGCcagtgctgctgagcaccagacctttctgcaatgatggaaatttgtctaaatctgcactgtgtaacatatagccactaccacgtgtggttactgagtgcttaaaacagattagtgtaactgaaaaactgatttttttgttttagcttttatttaaacttaaatttatgtatagcatagtgactataattaataacaatatattggatacctgaaaattgctaagaatagattataagtgttctcaccacatacaagaaacaagtatgggaggtaatgcgtatgttaattaactcgatttaacaattcataatgtatacatatatcaaaacatcatgtacaccataaatatatacaatttatttttaagagacagagtcttgctctgtcacccacgctggagtccagtccaccattttaactcactgtggccttgaattcctgggctcaagtgatccgcctgccacaacctctccagtggctgggactacaggcat
>gene=chr20_2544019-2545019; species=papHam
TTAGGCCAGTGCTGCTGAGCGCCagagctttctgcaatgatggaaatcagtctaaatctgcactgtgtaacacatagcctctaccacatgtggttactgagtgcttagaacagattagtgtaactgaaaaactgatttttttgttttagcttttatttaaacttaaatttatgtatagcatagtgacta----taataacaatgtattggatacctgaaaattactaagaatagattataagtgttctcaccacatacaagaaataagtatgggaggcaatgcatatgttaattagcttgatttagcaattcataatgtatacatatatcaaaatatcatgaacaccataaatata----------------------------------------cacgctggagtccagtccaccatgttagctcactgtggccttgaatttctgggctcaagtgatcctcctgccacaacctctccagtagctgggactatgggcat
>gene=chr20_2544019-2545019; species=ponAbe
TTAGGCcagtgctgctgagcaccagagctttctgcaatgacggaaatcagcctaaatctgcactgtgtaacacacagccactaccacatgtggttactgagtgcttaaaacagattagtgtaactgaaaaactgatttttttgttttagcttttatttaaacttaaatttatatatagcatagtgactataattaataacaatatattagacacctgaaaattgctaagaatagattataagtgttctcaccacatacaagaaacaagtatgggagataatgcatatgttaattagttcgatttaacaattcataatgtatatatatatcaaaacatcatatacaccataaatatatacaatttatgtttaagagacagagtcttgctctgtcacccacgctggagtccagtccaccgtgttaactcactgtggccttgaattcctgggctcaagtgatccgcctgccacagcatctccagtagctgggactacaggcat
>gene=chr20_2544019-2545019; species=rheMac
TTAGGCcagtgctgctgagcaccagagctttctgcaatgatggaaatcagtctaaatctgcactctgtaacacatagcctctaccacgtgtggttactgagtgcttaaaacagattagtgtaactgaaaaactgatgtttttgttttagcttttatttaaacttaaatctatgtatagcatagtgacta----taataacaatgtattcgatacctgaaaattactaagaatagattataagtgttctcaccacatacaagaaataagtatgggaggcaatgcatatgttaattagcttgatttagcaattcataatgtatacatatatcaaaatatcatgtataccataaatatacacaatttttttttaagagacagagtcttgctctgtcacccacactggagtccagtccaccatgttagctcactgtggccttgaatttctgggctcaagtgatcctcctgccacaatctctccagtagctgggactatgggcat
>gene=chr20_3084052-3085052; species=hg19
tttattaAAGCTTTTGAATGCAAAGGTTTTTAACATGCATGGATGGCCTTCAAGGTCTCCATAATCTCCTTGATAAAATCATGCATGTGTAAAGCACTTGCTTCTGGGCCCATAGGCTGGACACAGCTGGCCCCTCCACAGAGGGTGACATGGCTCCTCAGCCCTGCAAAGATTGGCTCTGGGTGCCCAGGCTGCCTGCTGGTGGGGCTGGAATTCTTTTCATATTTTTTCAGGGGatctttggactagaatcctagatgtaggatggctgggtagaagggtacatgcatacgtgactcagccagatattgccacattccccgccaaagattgtaccctttgtattctgagcattagtatatgacagctcctgtttacctgaagtctcacctacagattgtgaccaaacatggagatttttgccaatctgctaagcaagaagtagtttttcatggtcctctttatttcatcatattatgagtgaggctgaacattgttta
>gene=chr20_3084052-3085052; species=bosTau
CTTTCTAAGACTTTTGAAGGCAAAGTTTGTTTTCATACGTGGGTGGGCTTCACAGTCTCTGTAACCTCTTAGAAAGAATCCTGTGTGTATAAACCACTTGTTCCTGGACCTACCTCCTGTA-ACTGCTGTCCCCTCCACAGGGGG-AATGTGGCTCT-AAGCCCACA-GGGATCAGTCCTGGCTGCTCAGGCTGCCTGTGGATGGGGCTGGAATTCTCTTCATTTTTTGCCAAGGAatctttgggctggaatcctataggtgggatggcggggtcagagggatcatgtgtttgtagctttgttagcta--------tttccctccacacagaatattgcttgcattcccac--------------agc-----------------ctcaatagcagattgtggtcaaattttgagatttgtgttaatctactaaacaagaaatggtatttcagtcttttctaaatttcatcatattatgagcaaggttgagcatctttta
>gene=chr20_3084052-3085052; species=calJac
--------------TGAATGCAAAAGTTTTTAACATGCAT-CATGGCCTCCAAGGTCTCCATAATCTCCTTGATAAAGTAATGCATGTATAAAACTCTTGCTTCTGAGCCCATAGGCTGGACACAGCTGGCTCCTGCATGGAGGGCAATATGGCTCTTCAGCCTCTCAAAGATCAGCTCTGGGTGCCCAGGTTGCCTGCTGCTGGGGCTGGAATTCTTTTCATATTTTTCCAGGGGatctttggaccagaatcctaggtgtaggatggctgggcagaagggtacatacatatatgacttgcccagatattgccacattccctgccaaagattgta------gtcttctcaccgatagtgtatgacag--cccattaacccacagtcttgcctacaaattttgacaaaacatggagatttttgccaatctgctaagcaagaagtggtat-ttctagtcctctttatttcatcatattatgagcaaggttgaacattgtttg
>gene=chr20_3084052-3085052; species=canFam
CTTAAAAAATTTTTTTAATGCAAAATTTTTTTAAACACAAATTTGGCCTTCAGAGTCTCCATAACCTCCTTGATCTGATCATGTGCGTGTAAACCACTTGTTCCTGGGCCCAGCTTCCCGATACAGCTGGCCCCTCCCTGGGGGGCGACGTAGCTCCTCTGCTCCCAAGGGACCTGCACCCGCTGCTCAGGTTGCTTGCTGGTGAGGCCAAGATTCTTTTTCTGTTTTG-CAGAGAATCTTTGAGCTAGAATCCTGGGAGTGGGACGGCTTGGTCAGAGGGTCCACGAACATGTAAC--TGCTAGAAACTGTCACGTTGCCCTCCACAGAG-------CTTG-----CCAC---CGGTGCATGACAGCACCTG------------CCCACCGGCAGACTGTGGCCTGACTCTGA-----GTGCCGATCTGCTAGACAAGAGATGGTATTTTAGGCTTGCTTTCATTTTACCATATCATGAGCAAGGTTGAGCATCTTTCA
>gene=chr20_3084052-3085052; species=equCab
ctttttTAAACTTTTGAACGCGAAATTTCTTAATACACATGGATGGCTTTCCAATTCTCCATAATCT---TGATAAAATCATGTATGTGTAAACCCCTTGTTCCAGGGCCCATCTTCTGGACACAGCTGGCCCCTCCACAGGCGGCAATATGGCTCCTGAGCTCCCCAAGGACCAGCACTGGCTGCTCAGGCTGCTGGCTGGTGGGGCCAGAATTCTTTTTGTTTTACGCCACAGAGtctttgggctgcagtcctgtaagtgggatggctgggtcagagggtacatgcatttgtgactttgctagatattgtcacattcccctccatggagtgtcccccttgcattcccactggcagtgtgtgacagtacctgttaatctacaatttcaccagcagattgtggccaaattttgagatttgtgtcaatttgctaaacaagaaatggtatttcga----gtcattatttcatcatattatgagcaaggttgagtatctttta
>gene=chr20_3084052-3085052; species=gorGor
tttattaAAGCTTTTGAATGCAAAGGTTTTTAACATGCATGGATGGCCTTCAAGGTCTCCATAATCTCCTTGATAAAATCATGCATGTGTAAAGCACTTGCTTCTGGGCCCATAGGCTGGACACAGCTGGCCCCTCCACAGAGGGTGACATGGCTCCTCAGCCCTGCAAAGATTGGCTCTGGGTGCCCAGGCTGCCTGCTGGTGGGGCTGGaattcttttcatattttttcaggggatctttggactagaatcctagatgtaggatggctgggtagaagggtacatgcatacgtgacttagccagatattgccacattccccgccaaagattgtaccctttgtattctgagcattagtatatgacagctcctgtttacctgaagtctcacctacagattgtgaccaaacatggagatttttgccaatctgctaagcaagaagtagtTT----------------------------------------------------
>gene=chr20_3084052-3085052; species=panTro
tttattaAAGCTTTTGAATGCAAAGGTTTTTAACATGCATGGATGGCCTTCAAGGTCTCCATAATCTCCTTGATAAAATCATGCATGTGTAAAGCACTTGCTTCTGGGCCCATAGGCTGGACACAGCTGGCGCCTCCACAGAAGGTGACATGGCTCCTCAGCCCTGCAAAGATTGGCTCTGGGTGCCCAGGCTGCCTGCTGGTGGGGCTGGAATTCTTTTCATATTTTTTCAGGGGatctttggactagaatcctacatgtaggatggctgggtagaagggtacatgcatacgtgactcagccagatattgccacattccccgccaaagattgtaccctttgtattctgagcattagtatatgacagctcctgtttacctgaagtctcacctacagattgcgaccaaacatggagatttttgccaatctgctaagcaagaagtagtttttcacggtcctctttatttcatcatattatgagtgaggctgaacattgttta
>gene=chr20_3084052-3085052; species=papHam
tttattaACACTTTTGAATGCAAAAGTTTTTAACATGCATGGATGGCCTCCAAGGTCTCTATAATCTCCTTTATAAAATCATGCATGTGTAAAGCACTTGCTTCTGGGCCCATAGGCTGGACACAGCTGGCGCCTCCACGGAGGGCGGCATGGCTCCTCAGCCCCGTAAAGATCAGCTCTGGGTGCCCAGGCTGCCTGCTGGTGGGGCTAGAATTCTTTTCATATTTTTCCAGGGGatctttggactagaatcctagatgtaggatggctgggtagaagggtacatgcatacgtgacttgcccaggtactgccacattccccgccaaagactgtatcctttgtattttcagcagtagtatatgacagctcccgttaacccaaactctcacctacagattgtgaccaaacatggagattttcgccagtctgctaagcaagaagtggcatttcatggtcctctttatttcatcatattatgagcgaggctggacattgttta
>gene=chr20_3084052-3085052; species=ponAbe
tttattaAAACTTTTGAATGCAAAGGTTTTTAACATGCATGGATGGCCTCCAAGGTCTCCATAATCTCCTTGATAAAATCATGCATGTGTAAAGCACTTGCTTCTGGG-CCATAGGCTGGACACAGCTGGCCCCTCCACAGAGGGTGACATGGCTCCTCAGCCCTGCAAAGATCGGCTCTGGGTGCCCAGGCTGCCTGCTGGTGGGGCTGGAATTCTTTTCATATTTTTTCAGGGGatctttggactagaatcctagatgtaggacggctgggtagaaggatacatgcatacatgacttagccagatattgccacattccccgccaaagattgtaccctttgtattctgagcattagtatatgacagctcctgttaacccaaagtctcacccacagattgtgaccaaacatggagatttttgccaatctgctaagcaagaagtggtttttcatggtcctctttatttcatcatattatgagtgaggctgaacattgttta
>gene=chr20_3084052-3085052; species=rheMac
TTTATTAACACTTTTGAATGCAAAAGTTTTTAACATGCATGGATGGCCTCCAAGGTCTCTATAATCTCCTTTATAAAATCATGCATGTGTAAAGCACTTGCTTCTGGGCCCATAGGCTGGACACAGCTGGCGCCTCCACGGAGGGCGGCATGGCTCCTCAGCCCCGTAAAGATCAGCTCTGGGTGCCCAGGCTGCCTGCTGGTGGGGCTAGAATTCTTTTCATATTTTTCCAGGGGatctttggactagactcctagatgtaggatggctgggtagaagggtacttgcatacgtgacttgcccaggtactgccacattccccggcaaagactgtatcctttgtattttcagcagtagtatatgacagctcccgttaacccaaagtctcacctacagattgtgaccaaacatggagattttcgccaatctgctaagcaagaagtggcatttcatggtcctctttatttcatcatattatgagcgaggctggacattgttta
>gene=chr20_3441462-3442462; species=hg19
aacccaagaaatctggggcttattaagtctaaaacagccagtccagcttccaaacAAGTCAGCCAAGCCCAGGTTGTGTATCTAACTTGTGAAAAACAGGTCACCTGGAGGGGACACTGTCTGAGAGCCACCTCACATCTACATGGAGATGGCGCAAAGGAATGTTGCCAGTtgtggcaaccgtgaaaattcatcgttcagctctcctgccgtggggagcggagttgactggcagccccagctgctccccctccgggtcccccactgcgtttgtgctactgcaggctgattcctgcaagatgctgctgctctgacagacaactctggctccaggactccccactggcctgggagagccttcattgaaactgcactgacatctgacactcttcttaaccaatcttttcttcccgctttccttcacagctgtcagatttttattcctgtctgaatcctctcttgccatttcctgtttgcttccgctttatccttcacagaca
>gene=chr20_3441462-3442462; species=bosTau
tacccaagggacctagggtttattcagtcttaagtggccagtctagctttcaaacAAGTCAG---------AGTTGTTCATCCAACTTGTGAAAACTAGGATGTCTAGAGAGGACACTGATTGAGAGCCATCCCACATCTCCAGGCAGGTGGCACAAGGGAATACTGTCAGCtgtgaaggtcgtgaaaatacagtgcttggagctcctgctgtgtggcgtgtaactg----gcag-cccagctgcca-tgttctggctccaccaccgccctggtgctagtggagtcctcatactatgagattcgactactccaatcagcacctttgccttcagcactccccatcggaccagacaaggcttgcttgcaactgc-ctgcagtctgagactcttcttaaccaacccttccttccccc-ttccttcacagctgtcagagttttattccagtctgaatcctctcttgccttgtcttgcttccttgcttgttatccttcacaggtg
>gene=chr20_3441462-3442462; species=calJac
AAtccaagaactctggggcttattcagtctaaaacagtcagtccagtttctaaaTAAGTCAGCCAAGCCAGGGTTGTGCAT-TAACTTATGAAAAGCAGGTTACCTGGAAGGGACACTGTCTGAGAGCCACCCCACAACTGCACGGAGATGGTGTAAAGGAATGTTGGCGGTtgtggcaactgtgaaaattcattgttcggctctcctgctgc-gggagcggagttgactggcagccccagctgctccccctcc-cgtcctgcactgcatttgtgctaacgcaggctgattccggcaagatgctgctgctctcacagacaactctggctccaggactccccactggcctgggagagacttcattgaaattgcactgaggtctgacactcttcttaaccaatcttttcttcctgctttccttcacagctgtcagatttttattcctgtctgaatcctctcttgccatttcctgtttccttcccctttattcttcacagacg
>gene=chr20_3441462-3442462; species=canFam
TACCCAAAAAACCTGGGGCTTATT--GTCTATAGTGGCCACTCCAACTTCC-AACAAGTCAGCTAGGCCAGGGTTGTACAGTTAACTTGTGAAAAGTAAGGCATCTAGAGAGGACAT---TTGAGAGCTGTCCCACATCCCCAGGGAGGTGATGCAAAGAAATACTGCCAGGtgttggggccaagaaaatgcattgctcagacctcctactgtggggaatgtaattgactagaag-cccagctgctg-----------------------ctgtgctgatgaaggccctttcctgagacatgcggctactccaactggcaactttggcaccagcactccccttcaacctggacaagtctttctcagaactgcgtcacactctgagactcttcttaacggatctttccttccccctttccctcacagttgtcaggtttttctttccgtctgaatcttcttttgccttttcctctttatttcctctttatccctctcagatg
>gene=chr20_3441462-3442462; species=equCab
ttcccaagaaacctggggctcatttagagtgaagtggccagtccagcttccaaacAAGTCAGCCAAGCCAGGAGTGTGCATCTAACTTGTGAAAAGTAAGACGTCTAGAGAGGATACTGATTGAGAGCCATCCCACATCTCCA-AGAGGTTGTGCGAAGGAATATTGCCAGGtgtggcagccatgacaatgcatttctccgatctcctgctgtggggagcttaattgactagcag-tccatctgctgtccctctggctccaccaccacatttgtgctaatgcaagcccattcctgcagga-gcggctcctccaaccagcaactttggctccaggactccgcatcggcctgga-aaatctttcttggaactgtgctgcagtctgagactcttcttaaccaatcttgccttccccttttccttcatggatgtcagatttttattctggtctgaattctctcctgtcttttcctgcttccttcctctttatccttcacagaca
>gene=chr20_3441462-3442462; species=gorGor
aacccaagaaatctggggcttattaagtctaaaacagccagtccagcttccaaacAAGTCAGCCAAGCCCAGGTTGTGTATCTAACTTGTGAAAAACAGGTCACCTGGAGGGGACACTGTCTGAGAGCCACCTCACATCTACATGGAGATGGCACAAAGGAATGTTGCCAGTtgtggcaaccgtgaaaattcactgttcagctctcctgctgtggggagcggagttgactggcagacccagctgctccccctccgggtcccccactgcgtttgtgctactgcaggctgattcctgcaagatactgctgctctgacagacaactctggctccaggactccccactggcctgggagagccttcattgaaactgcactgagatctgacactcttcttaaccaatcttttcttcccgctttccttcacagctgtcagatttttattcctgtctgaatcctctcttgccatttcctgtttgcttccgctttatccttcacagaca
>gene=chr20_3441462-3442462; species=panTro
AACCCAAGAAATCTGGGGCTTATTAAGTCTAAAACAGCCAGTCCAGCTTCCAAACGAGTCAGCCAAGCCCAGGTTGTGTATCTAACTTGTGAAAAACAGGTCACCTGGAGGGGACACTGTCTGAGAGCCACCTCACATCTACATGGAGATGGCACAAAGGAATGTTGCCAGTtgtggcaaccgtgaaaattcattgttcagctctcctgctgtggggagcggagttgactggcagacccagctgctccccctccgggtcccccactgcgtttgtgctactgcaggctgattcctgcaagatactgctgctctgacagacaactctggctccaggactccccactggcctgggagagccttcattgaaactgcactgagatctgacactcttcttaaccaatcttttcttcccgctttccttcacagctgtcagatttttattcctgtctgaatcctctcttgccatttcctgtttgcttccgctttatccttcacagaca
>gene=chr20_3441462-3442462; species=papHam
aacccaagaaatctggggcttattcagtctaaaacagccagttcagcttccaaacGAGTCAGCCAAGCCAGGGTTGTGCATCTAACTTGTGAAAAACAGGTCACCTGGAGCGGACACTGTCTGAGAGCCACCCCACATCTACATGGAGATGGCACAAAGGAATGTTGCCAGCtgtggcaaccgtgaaaattcattgttcagctctcctgctgtggggagcggagttgactggcagccccagctgctccccctccgggtcccccactgcatttgtgctaatgcaggctgattcctacaagatgctgctgctctgacagacaactctggctccaggactccccactggcctgggagacccttcattgaaactgcactgagatctgacacccttcttaaccaatcttttcttcccactttccttcacagctgtcagatttttattcctgtctgaatcctctcttgccatttcctgtttccttcccctttatccttcacagacg
>gene=chr20_3441462-3442462; species=ponAbe
aacccaagaaatctggggcttattcagtctaaaacggccagtccagcttccaaacGAGTCAGCCAAGCCTGGATTGTGTATCTAACTTGTAAAAAACAGGCCACCTGGAGGGGACACTGTCTGAGAACCACCTCACATCTACATGGAGATGGTGCAAAGGGATGTTGCCAGTtgtggcaaccgtgaaaattcattgttcagctctcctgctgtggggagcggagttgactggcagccccagctgctccccctccgggtcccccactgcatttgtgctaatgcaggctgattcctgcaagatgctgctgctctgacagacaactctggctccaggactccccactggcctgggagggccttcattgaaactgcactgagatctgacactcttcttaaccaatcttttcttcctgctttccttcacagctgtcagatttttattcctgtctgaatcctctcttgccatttcctgtttgcttcccctttatccttcacagacg
>gene=chr20_3441462-3442462; species=rheMac
AACCCAAGAAATCTGGGGCTTATTCAGTTGAAAACAGCCAGTTCAGCTTCCAAACGAGTCAGCCAAGCCAGGGTTGTGCATCTAACTTGTGAAAAACAGGTCACCTGGAGCGGACACTGTCTGAGAGCCACCCCACATCTACATGGAGATGGCACAAAGGAATGTTGCCAGCtgtggcaaccgtgaaaattcattgttcagctctcctgctgtggggagcggagttgactggcagccccagctgctccccctccgggtcccccactgcatttgtgctaatgcaggctgattcctacaagatgctgctgctctgacagacaactctggctccaggactccccactggcctgggagacccttcattgaaactgcactgagatctgacacccttcttaaccaatcttttcttcccactttccttcacagctgtcagatttttattcctgtctgaatcctctcttgccatttcctgtttccttcccctttatccttcacagacg
>gene=chr20_3515452-3516452; species=hg19
CCTGTTGGTTTTAATATTTTTCTGTCTTCTTTTTTAATGTATGCAATAAGTATTTGTTTCATCTAAATTTATGCAATCTGAATATAACTAGTCATTTTCTACTGGTTATAGTGTTTGTTAATGTACCCATTATGtttaatttgtattatattaagaattaagaaatattaatatatgaaaatatataaaatatataaaaatatatgaaattaatataGCAGACTTAAGTTTTCTTTCTTGATTTAAATTACAGACTAACTGGATCTTCTGGGTTTGTGACAGATGGACCTGGAAATTATAAATACAAAACGAAGTGCACGTGGCTCATTGAAGGACAGTAAGTAGAAATGGCTGACTTAATTTTTGTTTTTTTAGCATAGAAGTCAGTGTGACATTAGTTTTCCCACAAGTAAAATTAACAATCTGTAGCATAAAGTTCTTAAAACATTACTTGATAACCTTTCATTTGACAAGTGAATTTTATCTTAGCCTTCATTAAT
>gene=chr20_3515452-3516452; species=bosTau
CCTTTTGGTTTTCATATGTTTGTATCCCCTTTTCTTAAGTATATGACTAGATTTTGTTTCATCCAGATTTGTGTAATCTGAATATAACCAGTCATTTTCTTTTGGCCATAATATGTATCAGTGTACCC----------ACTTGGATTGTATTGAGAATTAAGAAG----GATAT------------------------AATACATTAAAT---TTTTATGAGTTTGA----CTTTATTT------AATTACAGACTAACTGGATCTTCTGGATTTATAACAGATGGACCTGGAAATTATAAATATAAAACAAAATGCACATGGCTCATTGAAGGACAGTAAGTAATAATGAC-------TTTTTTTCTTTTTTAAGATAGAGCTCATTGTGAGATTACTTTTCCAACAAGTAAAATTAACAGTCTATATCA------ACTTAAAATATTATTTGATAAACTTTTCTTTCACAAGTGAA-----gctgaagctccaat--t
>gene=chr20_3515452-3516452; species=calJac
CCTGTTGGTTTTAATATTTTTCTATCTTCTTTTTGTATATGTGTGATAAG--TTCATTTCATCTAAATTTATGCAAACTGAATATAACTAGTCATTTTCCACTGGTTATAGTCTGGGTTAATGTACCCATTATGTTTAATTTGTATTGTATTAAGAATTAAGaaatattaatatatgaaaatatataacatatataaaGATATATGGAATTGATATTGTAGACCTAAGTTTTCTTTTTTAATTTAAATTACAGACTAACTGGATCTTCTGGGTTTGTAACAGATGGACCTGGAAATTATAAATATAAAACGAAGTGCACATGGCTCATTGAAGGACAGTAAGTAGTAATAGCTGACTTAATTTTTGTTT-TTTAGATTAGAGGTCAGTGTGACATTACTTTTCCTACAAGTCAAATTAATAATCTGTAACATAAAGTACTTAAAACATTATTTGATATTTTTTCATTTGACAAGTGAATTTTATCTTAGTCTTCATTAAT
>gene=chr20_3515452-3516452; species=canFam
ACTCTTGGTTTTAATG--TTTGTATCCCCCTTTTCTAAGTATATGGCAAATAGTCTTTTCACTCAGATTTGTATAATTTGAGTATAACCAGTGATTTTCTTCTGGTTA-----TGTATTAATGTACCTATTATGCTTAACTTGCATTGTATTGGGAATTAA---A----GATAT-------------------------ATATGTGAAAT---TTTGATGGACTTA--ATTTTTTTTTA--TTTGCATTACAGACTAACTGGATCTTCTGGGTTTGTAACAGATGGCCCTGGAAATTATAAATATAAAACGAAGTGCACATGGCTTATTGAAGGACAGTAAGTAGTAATAGCTGGTTTG--TTTTTTTTCTTCTG-----AGCTCAGTGTGGCATTTTGTTTTTTACAAGTAAAATTAACATTC--TAACATAAAGTACTTAAAATATTGTTTGATAAC--TTCATCTAATAAGTGAGTTTTATCTTAATCTTCATTAAT
>gene=chr20_3515452-3516452; species=equCab
ccTGTCGGTTTTAATATATTTGTATCTTCTTTTCTTAAGTGTGT---ATGTCTTTGTTTCATCCAGATTTGTGTAATCTGAATATAACCAGTTA---TCTTCTGGTTGTAGTATGCATTAATGTACCCACTATGCTTAACTTGGATTGTATTGAGAATTAAAGAA----GATAT-------------------------ATATATGAAAT---TTTGATGGATTTAAGATTTTTTTTGT--TTTGTATTACAGACTAACTGGATCTTCTGGGTTTGTAACAGATGGACCTGGAAATTATAAATATAAGACGAAGTGCACATGGCTCATTGAAGGACAGTAAGTAGTAATGGCTAATTTATTTTTATTTCTTTTAGGATACAGCTCAGTGTGGCATTACTTTTCTTACAAGTAAAATTAACAATCTGTAGCATAGAGTGCTTGACGtatt---------------------------------------------------
>gene=chr20_3515452-3516452; species=gorGor
----------------------------------------ATGCGATAAGTATTTGTTTCATCTAAATTTATGCAATCTGAATATAACTAGTTATTTTCTACTGGTTATAGTGTGTG---ATGTACCCATTATGtttaatttgtattatattaagaattaagaaatattaatatatgaaaatatataaa--atataaaaaaatatgaaattaatataGCAGACTTAAGTTTTCTTTCTTGATTTAAATTACAGACTAACTGGATCTTCTGGGTTTGTAACAGATGGACCTGGAAATTATAAATATAAAACGAAGTGCACGTGGCTCATTGAAGGACAGTAAGTAGAAATGGCTGACTTAATTTTTGTTTTTTTAGCATAGAAGTCAGTGTGACATTAGTTTTCCCACAAGTAAAATTAACAAACTGTAGCATAAAGTTCTTAAAACATTACTTGATAACCTTTCATTTGACAAGTGAATTTTATCTTAGCCTTCATTAAT
>gene=chr20_3515452-3516452; species=panTro
CCTGTTGGTTTTAATATTTTTCTGTCTTCTTTTTTAATGTATGTGATAAGTATTTGTTTCATCTAAATTTATGCAATCTGAATATAACTAGTCATTTTCTACTGGTTATAGTGTGTGTTAATGTACCCATTATGtttaatttgtattatattaagaattaagaaatattaatatatgaaaatatataaaatatataaaaatatatgaaattaatataGCAGACTTAAGTTTTCTTTCTTGATTTAAATTACAGACTAACTGGATCTTCTGGGTTTGTAACAGATGGACCTGGAAATTATAAATATAAAACGAAGTGCACGTGGCTCATTGAAGGACAGTAAGTAGAAATGGCTGACTTAATTTTTGTTTCTTTAGCATAGAAGTCAGTGTGACATTAGTTTTCCCACAAGTAAAATTAACAATCTGTAGCATAAAGTTCTTAAAACATTACTTGATAACCTTTCATTTGACAAGTGAATTTTATCTTAGCCTTCATTAAT
>gene=chr20_3515452-3516452; species=papHam
CCTGTTGCTTTTTATATTTTGCTGTCTTCTTTTTTCATGTATGTGATAAGTATTTGTTTCATCTAAATTTATGCAATCTGAATATAACTAGTCATTTTCTACTGGTTACAGTATGTGTTAATGTGCCCATTATGtttaatttgtattatattaagaatttaaaaatactaatatattaaaatatataaa---------aatatatgaaattaatatCATAGACTTAAGTTTTCTTTTTTGATTTAAATTACAGACTAACTGGATCTTCTGGGTTTGTAACAGATGGACCTGGAAATTATAAATATAAAACGAAGTGCACCTGGCTCATTGAAGGACAGTAAGTAGAAATGGCTGACTTAATTTTTGTTTTTTTAGCATAGAGGTCAGTGTGGCATTAGTTTTCCCACAAATAAAATTAACGATCTGTAGCATAAAGTACTTAAAACATTACTTGATAACCTTTCATTTGACAAGTGAATTTTATCTTAGCCTTCATTAAT
>gene=chr20_3515452-3516452; species=ponAbe
CCTGTTGGTTTTAACATTTTTCTG---TCTTTTTTAATGTATGTGATAAGTATTTGTTTCATCTAAATTTATGCAACCTGAATATAACTAGTCATTTTCTACTGGTTATAGTATGTGTTAATGTACCCATTATGtttaatttgtattatattaagaattaagaaatattaatatatgaaaatatataaaatacataaaaatatatgaaattaatataGCAGACTTAAGTTTTCTTTCTTGATTTAAATTACAGACTAACTGGATCTTCTGGGTTTGTAACAGATGGACCTGGAAATTATAAATATAAAACGAAGTGCACATGGCTCATTGAAGGACAGTAAGTAGAAATGGCTGACTTAATTTTTGTTTTTTTAGCATAGAAGTCAGTGTGACATTAGTTTTCCCACAAATAAAATTAACAATCTGTAAC--AAAGTTGTTAAAACATTACTTGATAACCTTTCATTTGACAAGTGAATTTTATCTTAGCCTTCATTAAT
>gene=chr20_3515452-3516452; species=rheMac
CCTGTTGCTTTTCATATTTTGCTGTCTTCTTTTTTCATGTATGTGATAAGTATTTGTTTCATCTAAATTTATGCAATCTGAATATAACTAGTCATTTTCTACTGGTTACAGTATGTGTTAATGTGCCCATTATGTTTAATTTGTATTATATTAGGaatttaaaaatactaatatatgaaaatatataaa---------aatatatgaaattaatatCATAGACTTAAGTTTTCTTTTTTGATTTAAATTACAGACTAACTGGATCTTCTGGGTTTGTAACAGATGGACCTGGAAATTATAAATATAAAACGAAGTGCACCTGGCTCATTGAAGGACAGTAAGTAGAAATGGCTGACTTAATTTTTGTTTTCTTAGCATAGAGGTCAGTGTGGCATTAGTTTTCCCACAAATAAAATTAACGATCTGTAGCATAAAGTACTTAAAACATTACTTGATAACCTTTCATTTGACAAGTGAATTTTATCTTAGCCTTCATTAAT
>gene=chr20_3674140-3675140; species=hg19
CCCTCCCCTGCTGCACTTTCTCCTGAAATTCCCTGTTTAGTTTTATCCACTGGGCATACTTGTAAAATTTGGTGTTTATAAAAGGTTCTCCTAAGAAACTCAAGTCTGGAGTCCACCATCGTTAGGAAGGGTGGGAATGGGGACTATTCCCGTGCCCCCAGGCTTCTAGAACCCTGTCCCACCTCCTCTCCTCTTTTAAAGGacacacacacacacacacacacacacacacacacacacacacTGACCTTGAGCGTCGAAGTCAGCTGAGGCCGAGGCCTGGCCCAGGGTGTTGGAGGCCTCACAGATATAGACACCCTCATCCTCCAGCATAGCCCCGTGGATCTCCAGACGCAGTGTGTTGGGGGCCACAGCCACATGCAGCCTGGGAGAGCTGCCTTCGGGTCCCCCCACACCTTGTAGGGTGGAGGCCACAAGGCGATCCCCGTGGAGCAGCCGCAGCTGGGCCGGAGGGTCACTGTCCACACGGCACAGGAGGA
>gene=chr20_3674140-3675140; species=bosTau
AAAAGCCCTGCTGTGGTTTCTCCTGAGTGACC-TGATGAGTTTTATCCCCTGGGCATCCATGTAAAATTCTGT-TTTAAAAAAGGTTCTTCAGTGAAAACCAAGTTTGGAGATTGCTGCCCTTAAGAAGAGTGGGAGTGC--ACTGTCC-TGTGCTCCTGGGCTTCCAGAACCTTCTCCAACCTCCTCTTCTCTTAAAAGA--GCCACCTA----------CACGCACACTCACACCCCCATTCTGACCTTGGGCATCAAAGGTGGCTGAGGCCAAGGCCTGGCCTAGGGCGTTGGTGGCCTCGCAGGTATAGACGCCTTCATCCTCCAGCACTGCATTGTGAATCTCCAGGCGCAGCGTGTTGGGGGCCACAGCCACCTGTAGCCGGGGAGAGCTCCCCGCAAGCTCCCCCACTCCTTGCAGGGTAGAGGTCACGAGGCGGTCCCCGTGAAGCAGTCGTAGCTGGGCTGGAGGGTCACTGTTCACACGGCACAGGAGGA
>gene=chr20_3674140-3675140; species=calJac
CCCTCCCTTGCTGCACTTTCCCCTGAAATTCCCTGTTTAGTTTTATCCACTGGGCACGCATGTAAAATCTGGTGTTTAAAAAAGGTTCTTGTGTGAAACTTAAGTCTGGAGTCAACCACCCTTAGGAAGGGTGGGAATGGGGACTATTCCTACTCTCCCAGGCTTCTAGAACCCTCTCCCACCTACTCTCCTTTTTTAAAGGAGacacacacacgcgcgcgcgcacacacacacacacacacacTGACCCTGAGCATTAAAGTCAGCAGAGGCCGAGACCTGGCCTAGGGTGTTGGAGGCCTCACAGGTGTAGACACCCTCATCCTCCAGCATTGCCTCGTGGATCTCCAGGCGCAGTGTGTTGGGGGCTGCAGCCACCTGCAGCCTGGGAGAACCACCTGCAGGTCCCCCCATGCCTTGTAGGGTGGAGGCCACGAGGCGGTCCCCATGGAGCAGCCGCAGCTGGGCTGGAGGGTCGCTGTTCACACGGCACAGGATGA
>gene=chr20_3674140-3675140; species=canFam
CCCTGCCCTGTGGTATTTTCTCCTGAATACCT-TGATTAGCTTTATCACTTGGACATCGAGGAAATCATCTGG-TTTAAAA-AGGCTCTTTCATGAAAGCCAAGTCTGGAGTCTACTGCCCTTAAGGAAGCTGGGAATGGA-ACAGTCC---TGCGCCTGGGCTTCC-GGATGCTCTCCAGCctcctctcctcTTAAAGGA--GCCACCCA----------TGCACACACTCACACTCTGACACTGACCCTGGGCATCGAAGGTGGCAGAGGCTGAGGCCTGGCCCAAGGTATTGTTGGCCTGGCAGGTGTAGACGCCCTCATCCTCCAACACTACATCATGGATCTCCAAGCGAAGTGTGTTGCGGGCCACAGTCACCTGCAGCCGGGGAGAGCTACTTGCAAGCTCCCCCACACCTTGTAGGGTGGAGGCCATGAGGTGGTGCCCGTGGAGCAGTCGTAGGTGAGCTGGAGGGTCACTCTTCACACGGCACAGGAGGA
>gene=chr20_3674140-3675140; species=equCab
CCCTGAGCTGCTGTGGCTTCTCCTGAGAGCCC-TGATTAGTTTTATCCACTGAGCATCCATGTGAAATTCTGT-TTTAAAAAAGGCTCTTCAATGAAACCCAAGTCTGGCGATGACTGCCGTTAAGAAGGGTGGGAATGGAGACGGTCCTTAGACTCCTGGGCTTCCAGAACCCTCTCCAACCTCCTCTCCTCTTAAAGGA--GCCACCCA----------CGCATACACTGACAGCCCCACACTGACCCTGGGCATCGAAGTTGGCTGAGGCCAAGACCTGGCCCAGGGCGTTGGTGGCCTCACAGGTGTAGACACCTTCATCCTCCAGCACTGCGTTGTGGATCTCCAGTCGCAGCGTGTTGGGGGCCACAGCCACCTGTAGCCGGGGAGAGCTGCCTGCAAGTTCCTCCACACCTCCTAGGGTGGAGGCCACGAGGCGGTCCCCATGGAGCAATCGTAACTGGGCCGGAGGGTCGCTGTTCACACGGCACAGGAGGA
>gene=chr20_3674140-3675140; species=gorGor
CCCTCCCCTGCTGCACTTTCTCCTGAAATTCCCTGTTTAGTTTTATCCACTGGGCATACTTGTAAAATTTGGTGTTTATAAAAGGTTCTCCCAAGAAACTCAAGTCTGGAGTCCACCATCGTTAGGAAGGGTG-GAACGGGGACTATTCCCATGCCCCCAGGCTTCTAGAACCCTGTCCCACCTCCTCTCCTCTTTTAAAGGacacacacacacacacacacacacacacacacacacacacACTGACCTTGAGCGTGGAAGTCAGCTGAGGCCGAGGCCTGGCCCAGGGTGTTGGAGGCCTCACAGATATAGACACCCTCATCCTCCAGCATAGCCCCGTGGATCTCCAGACGCAGTGTGTTGGGGGCCACAGCCAC-TGCAGCCTGGGAGAGCTGCCTTCGGGTCCTCCCACACCTTGTAGGGTGGAGGCCACAAGGCGGTCCCCGTGGAGCAGCCGCAGCTGGGCCGGAGGGTCACTGTCCACACGGCACAGGAGGA
>gene=chr20_3674140-3675140; species=panTro
CCCTCCCCTGCTGCACTTTCTCCTGAAATTCCCTGTTTAGTTTCATCCACTGGGCATACTTGTAAAATTTGGTGTTTATAAAAGGTTCTCCCAAGAAACTCAAGTCTGGAGTCCACCACCATTAGGAAGGGTGGGAATGGGGACTATTCCCGTGCCCCCAGGCTTCTAGAACCCTGTCCCACCTCCTCTCCTCTTTTAAAGG----------------AGacacacacacacacacacacacacTGACCTTGAGCGTCGAAGTCAGCTGAGGCCGAGGCCTGGCCCAGGGTGTTGGAGGCCTCACAGATATAGACACCCTCATCCTCCAGCATTGCCCCGTGGATCTCCAGACGCAGTGTGTTGGGGGCCACAGCCACCTGCAGCCTGGGAGAGCTGCCTTCGGGTCCCCCCACACCTCGTAGGGTGGAGGCCACAAGGCGGTCCCCGTGGAGCAGCCGCAGCTGGGCCGGAGGGTCACTGTCCACACGGCACAGGAGGA
>gene=chr20_3674140-3675140; species=papHam
CCCTCCCCTGCTGCACTTTCTCCTGAAATTCCCTCTTTAGTTCTATCCACTGGGCATGCATGTAAAATTTGGTGTTTAAAAAAGGTTCTCCCATGAAACTCAAGTCTGGAGTCCACCACCGTTAGGAAGGGTGGGAATGGGGATTATTCCTACGCCTCCAGGCTTCTAGAACCCTGTCCCACCTCCTCTCCTCTTTTAAAGAAGac------------atacacacacacacacacacacacacaGACCTTGAGCGTCGAAGTCAGCTGAGGCCGAGGCCTGGCCCAGGGTGTTGGAGGCCTCACAGGTGTAGACACCCTCATCCTCCAGCATCGCCCCATGGATCTCCAGACGCAGTGTGTTGGGGGCCACAGCCACCTGCAACCTGGGAGAGCTGCTTTCAGGTCCCCCCACACCTTGTAGGGTGGAGGCCACGAGGCGGTCCCCATGGAGCAGCCGCAGCTGGGCCGGAGGGTCACTGTCGACACGGCACAGGAGGA
>gene=chr20_3674140-3675140; species=ponAbe
CCCTCCCCTGCTGCACTTTCTCCTGAAATTCCCTGTTTAGTTTTATCCACTGGGCATACTTGTAAAAGTTGGTGTTTAAAACAGGTTCTCCCAAGAAACTCAAGTCTGGAGTCCACCACCCTTAGGAAGGGTGGGAATGGGGACTATTCCCATGCCCCCAGGCTTCTAGAACCCTGTCCCACCTCCTCTCCTCTTTTAAAGGAACcacacacacgcacacacacacacacacacacacacacacaGACCTTGAGCGTCGAAGTCAGCTGAGGCCGAGGCCTGGCCCAGGGTGTTGGAGGCCTCACAGGTATAGACACCCTCATCCTCCAGCATTGCCCCGTGGATCTCCAGACGCAGCGTGTTGGGGGCCACAGCCACCTGCAGCCTGGGAGAGCTGCCTTCGGGTCCCCCCACACCTTGTAGGGTGGAGGCCACAAGGTGGTCCCCGTGGAGCAGCCGCAGCTGGGCCGGAGGGTCACTGTCCACACGGCACAGGAGGA
>gene=chr20_3674140-3675140; species=rheMac
CCCTTCCCTGCTGCACTTTCTCCTGAAATTCCCTCTTTAGTTCTATCCACTGGGCATGCATGTAAAATTTGGTGTTTAAAAAAGGTTCTCCCATGAAACTCAAGTCTGGAGTCCACCACTATTAGGAAGGGTGGGAATGAGGATTATTCCTACGCCTCCAGGCTTCTAGAACCCTGTCCCACCTCCTCTCCTCTTTTAAAGAAGacacacaca--cacacacacacacacacacacacacacacaGACCTTGAGCATCGAAGTCAGCTGAGGCCGAGGCCTGGCCCAGGGTGTTGGAGGCCTCACAGGTGTAGACACCCTCATCCTCCAGCATCGCCCCATGGATCTCCAGACGCAGTGTGTTGGGGGCCACAGCCGCCTGCAACCTGGGAGAGCTGCTTTCAGGTCCCCCCACACCTTGTAGGGTGGAGGCCACAAGGCGGTCCCCATGGAGCAGCCGCAGCTGGGCCGGAGGGTCACTGTCGACACGGCACAGGAGGA
>gene=chr20_3750140-3751140; species=hg19
GGTGTGGGCTCTCTCAAACACAAACTGGCTGCTAACTGCACAGCCCGGGGTTATTTCCGAATTGTCAACtcctttcagcaaacatttactgaatgtatctgatgagtaagttattgtgctaggctctgtggaGTGGAAGGCACTCACAGTTTAGTGTAGGAGGGACACCACACACAAAGAACTGTGGTCTCCTGTCCTTGCCAAATGTTCCTCACACTCCCAGGCATCGGGCAGTCTGGCCCACTGGGAGGAGCTGAAATACAGAGCTGCCCATGCCTAGGGATACTACATGCTCTCAGGGAAGGCCAAAGATGGTTCTGGAAAGCCTCCAGGAGAAAATTAGACTCTTTGTGTCAGGAGGAAGTCAGGGCAGGAGTTACCTGGCTGCCCCATCACTGCCCAATGTGTCTGTGTTACCACACGAGTAGTGCCCAGGCTCTGGGGCTTCCTGTGCGGAGGGCCTTACCAAAGATAGATGGCTCTGCAAGGGAAACCACAGG
>gene=chr20_3750140-3751140; species=bosTau
GGTATGGACTCTTTCAGATACAGACTAACAACTAACTGT----------ATTATTTCTTTTTTGTCCCCTCCTttcaacaactatttactaagtgtaggtgatgagcaagttactgtgcaaggctctg--gaattaaagGCACTTACAGTTTAGGGTGGGAGAT--AAAAGACAAAAAGAACTGTGATCTCCTGTCCCTGCCAAACATTCCTCCCATTCCCAGGCACTGGGCAGTCTGGCCAGTTGGGAGGACCTGCAGTACAGAGCTTTCCATGCCTGGGGATATTATAGGCTCCCAGGGAAGGCCCCAGATGGTTCCAGAAAGCCTCCAGGAGGAAATGAGACTCTTCATGCCAGGAAGAAGTCAGGGTAGAAGGTACCCAACTGCCCCCGCAAAGTCCAACA-GCCTGTGT----------------------------------------------------------------------TAGGGTGAGCCACAAG
>gene=chr20_3750140-3751140; species=calJac
GGTGTGGGCTCACTTAAACACAAACTAGCTGCTAACTGCACAGCCCGGGGTTATTTCCGAATTGTCAACTCCTTTCAGCAAACATTTACTGAATGCATCTGATGAGTAAGTTATCGTGTGAGGCTCTGTGGAGTGGAAGACACTCACAGTTTAGTGTAGGAGGGACACCACACACAAAGAGCTGTGGTCTCCTGTCCTTGCCAAATGTTCCTCACACTCCCAGGCACTGGGCATTCTGGCCCACTGAGTGGAGCTGAAATACAGAGCTGCCCATGCCTGGGGATACTACATGCTCTCAGAGAAGGCCAAAGATGGTTCTAGAAAGCCTCCAGGAGAAAATGAGACTCTTCATGTCAGGAGACAGTCAGGACAGAAGTTACGTGGCTGCCCCATCACTGCCCAATGTGTCTGTGTCATCACGCAAGTGGCGCCCAGGCTCTGGGGCTTCCTGTGCAGACGGCCTTACCAAAGCTAGATCGCTCTGCAAGGGAA---ACAGG
>gene=chr20_3750140-3751140; species=canFam
-----------------ACAGAGACTAGCTGCTTACTGGGCACCCTGGGGCCATTTCCTACCTGTCAACTCCTTTAAACAAATATTTACTAAGTGGGTATGATAAACAAATTA----------CTCTG--GAGTTAGAGACACTCACAGCTCAGGATGGGAGGTATACCACACAAAG--AGTTGTGGTTTCTTGTCCCTGCCAAACACGTTTCACACTCCTGGGTGTTGGGCAGTCTAGCCAATTGGAAGGACCTCTAATACAGAGCTATCCATGCCTGGGGATACTACAGGCTCTCAGGGAAGGTCCCAGATGGTTCTGGAGAGCTTCCAGGAGAAAATGTGATTCTTTGTGCTGGGAGGAAGCTAGATTAGAAGGTACATGGCTGCCCCATTGCAGCTCAATGGGTCTG--CTAATATCAGATTGATGCCCAGGCCCTGGGACTTCCTGTGCAGAGGGCCTTAACAGAGC----------TTTGAGGGAAGCCACAGG
>gene=chr20_3750140-3751140; species=equCab
--TGTGGGCTTTTTCAAACACAGACTAGCTGCTAACTGTGCACCGTGGGGCTATTTCCTAATTGTCAACtcctttcaacaaatatttactaagtgtatatgatgaacaagttactgtactagaccctg--gagttaaagACACTCGCAGTTTAGGGTGGGAGGTACACCACACAGAAAGAACTGTGGTCCCCTGTCCCTGCCAAACACTCCTTGCACTCCCAGGTGCTGGGCAACCTAACCAACTGGGAAGACCTGCAATACAGAGCTGCCGGTGCCTGGGGATACTACAGGCTCCCAGGGAAGGCCCCTGATGGTTCTGGAAAACCTCCAGGAGGAAATTAAACTCTTCATACCAGGAAGAAGTCAGAGTAAAAGGTACATGGCTGCCCCATCACAGCCCAATGGGCCTGTGTCAACATCAGAGTGGTCCCCAGGCCCTGGGACTTCCTGAGCAAAAGGCCTTCCCAGAGCTAGATGGCTGTTTGAGGGAATCCCCAGG
>gene=chr20_3750140-3751140; species=gorGor
GGTGTGGGCTCTCTCAAACACAAACTGGCTGCTAACTGCACAG-CCGGGGTTATTTCCGAATTGTCAACtcctttcagcaaacatttactgaatgtatctgatgagtaagttattgtgctaggctctgtggaGTGGAAGGCACTCACAGTTTAGTGTAGGAGGGACACCACACACAAAGAACTGTGGTCTCCTGTCCTTGCCAAATGTTCCTCACACTCCCAGGCATCGGGCAGTCTGGCCCACTGGGAGGAGCTGAAATACAGAGCTGCCCATGCCTAGGGATACTACATGCTCTCAGGGAAGGCCAAAAATGGTTCTGGAAAGCCTCCAGGAGAAAATTAGACTCTTTGTGTCAGGAGGAAGTCAGGGCAGGAGTTACCTGGCTGCCCCATCACTGCCCAATGTGTCTGTGTTACCACACGAGTAGTGCCCAGGCTCTGGGGCTTCCTGTGCGGAGGGCCTTACCAAAGTTAGATGGCTCTGCAAGGGAAACCACAGG
>gene=chr20_3750140-3751140; species=panTro
----------------------------------------------------------------------------------catttactgaaccc-tctgatgagtaagttattgtgctaggctctgtggaGTGCACTGCACTCACAGTTTAGTGTAGGAGGGACACCACACACAAAGAACTGTGGTCTCCTGTCCTTGCCAAATGTTCCTCACACTCCCAGGCATCAGGCAGTCTGGCCCACTGGGAGGAGCTGAAATACAGAGCTGCCCATGCCTAGGGATACTACATGCTCTCAGGGAAGGCCAAAGATGGTTCTGGAAAGCCTCCAGGAGAAAATTAGACTCTTTGTGTCAGGAGGAAGTCAGGGCAGGAGTTACCTGGCTGCCCCATCACTGCCCAATGTGTCTGTGTTACCACACGAGTAGTGCCCAGGCTCTGGGGCTTCCTGTGCGGAGGGCCTTACCAAAGTTAGATGGCTCTGCAAGGGAAACCACAGG
>gene=chr20_3750140-3751140; species=papHam
GGTGTGGGCTCTCTCAAACACAAACTAGCTGCTAACTGCACAGCCCGGGGTTATTTCCGAATTGTCAACtcctttcagcaaacatttactgaatgtgtctgatgagtaagttattgtgctaggctctgtggaGTGGAAGGCACTCACAGTTTAGTGTAGGAGGGACACCACACACAAAGAACTGTGGTCTCCTGTCCTTGCCAAATGTTCCTCACACTCCCAGGCATTGGGCAGTCTGGCCAACTGGGAGGAGTTGAAATACAGACCTGCCCGTGCCTGGGGATACTACATGCTCTCAGGGAAAGCCAAAGATGGTTCTGGAAAGCCTCCAGGAGAAAATGAGACTCTTCATGTCAGGAGGAAGTCAGGGCAGGAGTTACATGGCTGCCCCATCACTGCCCAATGTGTCTGTTTTACCATACGAGTGGTGCCCAGGCTCTGGGGCTTCCTGTGCAGAGGGCCTTACCAAAGTTAGATGGTTCTGCAAGGGAAACCACAGG
>gene=chr20_3750140-3751140; species=ponAbe
GGTGTGGGCTCTCTC-AACAC-AACTAGCTGCT-ACTGCACAGTCCGGGGTTA-TTCCGAATTGTCTACTCCTTTCAGCAA-----------------------------------------------------------------------------------------------------------------------------------------------------------------------------------------------------------------------------------------------------------------------------------------------------------------------------------------------------------------------------------------------------------------------------------
>gene=chr20_3750140-3751140; species=rheMac
GGTGTGGGCTCTCTCAAACACAAACTAGCTGCTAACTGCACAGCCCGGGGTTATTTCCGAATTGTCAACtcctttcagcaaacatttactgaatgtgtctgatgagtaagttattgtgctaggctctgtggagtggaaggcactcacagtTTAGTGTAGGAGGGACACCACACACAAAGAACTGTGGTCTCCTGTCCTTGCCAAATGTTCCTCACACTCCCAGGCATTGGGCAGTCTGGCCAACTGGGAGGAGTTGAAATACAGACCTGCCCGTGCCTGGGGATACTACATGCTCTCAGGGAAAGCCAAAGATGGTTCTGGAAAGCCTCCAGGAGAAAATGAGACTCTTCATGTCAGGAGGAAGTCAGGGCAGGAGTTACATGGCTGCCCCATCACTGCCCAATGTGTCTGTTTTACCACACGAGTGGTGCCCAGGCTCTGGGGCTTCCTGTGCAGAGGGCCTTACCAAAGTTAGATGGTTCTGCAAGGGAAACCACAGG
>gene=chr20_4487052-4488052; species=hg19
ggggaataggaaattactgcttcatgggtacagagtctctgtttggggtgatgaaaaatttttggaaataatggtggtcatatctacatgtaacattgtaggtatgattaatgccactaaattgaatgcttaaaaatggttaaaatagcaaattttatgtgataaatatcttactaaaataataaaATGAAGAAAAATAATCAACTGATCTACAGTTGAACTTCAGAATATATATATGATTCAATATACTCTCAACTTGCTTTCAGAGAGAATCAAATAGGTTCTTCCTGAGTCGAGAGAAGGGGAATGAAGATTATAGGGGTCCTTGCTGGAAACCAGATTTTTCTCTCTTCTGCCCCAACACATGGCTTCCAACATTTAGGTGTCTGACTTTGCTGTAGACTATTTTAAAATGACAGACTTGTGTAAGGAAATGAAAGAATGCAATTAAATCTGATGACGAGTGTGCTATTTAAATCTCCTTAATAGGAAATCTTCTG
>gene=chr20_4487052-4488052; species=bosTau
--------------------------------------------------------------------------------------------------------------------------------------------------------------------------------------------------------------------------------------------------------------------------------------------------------------------------------------------------------------------------------------------------------------------------------------------------------------------------------------------------------------------
>gene=chr20_4487052-4488052; species=calJac
ggaaaataggaaattactgctttatggatacagagtttccgtttagggtgatgaaaaa--tttggaaatagtggtagtcatatatatatataacattgtagatatgattaatgccactaaattgcatgcttaaaaatgattaaaatagcaaattttatgttataaatatcttaccaaaatagtaaaATGAAGAAAAATAATCAACTCATCTATAATTGAGCTTCAAAAAATATATATGATTCAATATACTCTCAACTTGCTTTCAGAGAGAATCAAATAGGCTCTTCCTGAGTCAAG---AGGAGAATG--------AGGAGTCCTTGCTAGAAACCAGATTTTCCTTTCTTCTGCCCCAAGACATGGCTTCCAACATTTAGGCGTCTGATGTTGCTGTGGACTATTTTAAAATGACAGGCTTGTGTAAGGAAATCAAAGAATGCAATTAAATTTGTTGAGGAGTGTGCTATTTAAATCTTCTTAATAGGAAATCTGCTG
>gene=chr20_4487052-4488052; species=canFam
gggaaatgggaaattattgtttaatgattacag--tttctgcttaggatgacaaaaaa-ttttggagatagtggtggtcatggcaataaa--acattgacaacgtgattaatgccacttaaagatg---gttaa---------aatggcaagttt--tgttatatttattttaccagaatga----------aaaaTTAATCAAAGGATCCATGATTGAACCTCACACACACACAACAATTTAATATATTCTCAACTTGCCTTCAGAGAGAGTTAAATAGGTTCTTCTTGGGTCAAGAGAAGTGGAATGATGATTACAAGGTCCTCTTGTAGGAAGCAGAT-TTTCCATCTTCTGTCCCAGGACATGGTTTCCAACATTTAGGTGTCTACCTTTGCCATAAATTGTTTAAAGCTGATAGTCTAGCATAAGGAGACAGAAGAATGTAATTAAATCTGATGAGGAGTGTATAATTTAAATCCCTTTAATAGAAAATCTGGTG
>gene=chr20_4487052-4488052; species=equCab
gggaaatgggacattattacttaatagttacagactttctctttgggatggtgaaaaa-ttttggaaatagtagtggtgatggttacaaa--atattgggaatgtgattaatgccactgaattttacacttaaa---------aatggcaagttttatgtattatatattttaccaaaattaaaaTCGA-ACAAAAAAAATCGAATGATCCACACTTGAACTTCAAAAGAAAAAAATGATTTAATATTGTCTCGACTTGCCATCAGAAAAAATCAAATAGGCTCTTTTTGAGTCGACAGAAGAGGAATGAGGATCATAAGGCCCTCTTCTAGAAACCAGGTCTTCCCCTTTTCTGCCCCAAGACACGGTTTTCAACATTTAGGTGTCTACTTTTGCAGTTGAC--TTTAAAAATGTCAGACTTGCGTAGGGAAAGGGAAGAATGTAATTAAATCTGGTGAGGAGTGTGTTATTTAAATCCCTTTAATAGGAACTCTGGTG
>gene=chr20_4487052-4488052; species=gorGor
ggggaataggaaattactgctttatggg-a-ag-gtttctgtttggggtgatgaaaaatttttggaaataatggtggtcatatctacatataacattgtagatatgattaatgccactaaattgaatgcttaaaaatggttaaaatggcaaattttatgttataaatatcttactaaaataataaaATGAAGAAAAATAATCAACTGATCTACAATTGAACTTCAAAATATATATATGATTCAATATACTCTCAACTTGCTTTCAGAGAGAATCAAATAGGTTCTTCCTGAGTTGAGAGAAGGAGAATGAAGATTATAGGGGTCCTTGCTAGAAACCAGATTTTTCTCTCTTCTGCCCCAACACATGGCTTCCAACATTTAGGTGTCTGACTTTGCTGTAGACTATTTTAAAATGACAGACTTGTGTAAGGAAATGAAAGAATGCAATTAAATCTGATGACGAGTGTGCTATTTAAATCTCCTTAATAGGAAATCTTCTG
>gene=chr20_4487052-4488052; species=panTro
ggggaataggaaattactgctttatgggtacagagtttctgtttggggtgatgaaaaatttttggaaataatggtggtcatatctacatataacattgtagatatgattaatgccactaaattgaatgcttaaaa-tggttaaaatagcaaattttatgttataaatatcttactaaaataataaaATGAAGAAAAATAATGAACTGATCTACAATTGAACTTCAATATATATATATGATTCAATATACTCTCAACTTGCTTTCAGAGAGAATCAAATAGGTTCTTCCTGAGTCGAGAGAAGGGGAATGAAGATTATAGGGGTCCTTGCTGGAAACCAGATTTTTCTCTCTTCTGCCCCAACACATGGCTTCCAACATTTAGGTGTCTGACTTTGCTGTAGACTATTTTAAAATGACAGACTTGTGTAAGGAAATGAAAGAATGCAATTAAATCTGATGACGAGCGTGCTATTTAAATCTCCTTAATAGGAAATCTTCTG
>gene=chr20_4487052-4488052; species=papHam
ggggaataggaaattactgctttatgggtacagagtttctgtttggggtgatgaaaaaattttggaaatagtggtggtcatatctacatataacattgtagatatgattaataccactaaattgtatgcttaaatatggttaaaatagcaaattttatgttataaatatcttaccaaaataataaaATGAAGAAAAATGATCAACTGATCTACAATTGTACTTCGAAACATATATATAATTCAATATACTCTCAACTTGCTTTCAGAAAGAATCAAATAGGTTCTTCCTGAGTCAAGGGAAGGGGAATGAAGATTATAGGAGTCCTTGCTAGAAACCAGATTTTCCTCTCTTCTGCCCCAAGACATGGCTTCCAATATTTAGGTGTCTGACTTTGCTGTAGACTATTTTAAAATAACAAACTTGTGTAAAGAAATGAAAGAATGCAATTAAATCTGATGAGAAGTGTGCTGTTTAAATCTCCTTAATAGGAAATCTGCTG
>gene=chr20_4487052-4488052; species=ponAbe
ggggaataggaaattactgctttatggatacagagtttctgtttggggtgatgaaaaattttttgaaataatggtggtcatatctacatataacattgtagatatgattaatgccactaaattgaatgcttaaaaatggttaaaatagcaaattttatgttataaatatcttactaaaataataaaATGAAGAAAAATAATCAACTGATCTACAATTGAACTTCAAAAAATATATGTGATTTAATATACTCTCAACTTGCTTTCAGAGAGAATCAAATAGGTTCTTCCTGAGTCAAGAGAAGGGGAATGAAGATTATAGGGGTCCTTGCTAGAAACCAGATTTTCCTCCCTTCTGCCCCAACATATGGCTTCCAACATTTAGGTGTCTGACTTTGCTGTAGACTATTTTAAAATGACAGACTTGTGTAAGGAAATGAAAGAATGCAATTAAATCTAACGACGAGTGTGCTATTTAAATCTCCTTAATAGGAAATCTTCTG
>gene=chr20_4487052-4488052; species=rheMac
ggggaataggaaattactgctttatgggtacagagtttctgtttggggtgatgaaaaa-ttttggaaatagtggtggtcgtatctacatataacattgtagatatgattaatgccactaaattgtatgcttaaatatggttaaaatagcaaattttatgttataaatatcttaccaaaataataaaATGAAGAAAAATGATCAACTGATCTACAATTGTACTTCGAAACATATATATAATTCAATATACTCTCAACTTGCTTTCAGAAAGAATCAAATAGGTTCTTCCTGAGTCAAGGGAAGGGGAATGAAGATTATAGGGGTCCTTGCTAGAAACCAGATTTTCCTCTCTTCTGCCCCAAGACATGGCTTCCAACATTTAGGTGTCTGACTTTGCTGTAGACTATTTTAAAATAACAAACTTGTGTAAAGAAATGAAAGAATGCAATTAAATCTGATGAGAAGTGTGCTATTTAAATCTCCTTAATAGGAAATCTGCTG
>gene=chr20_4681452-4682452; species=hg19
GGTCAGTGTGCAAAGAAAAGAACTGCTTGCATTTCTTTATTTCTGTCTCATAATTGTCAAAAACCAGAATTAGGTCAAGTTCATAGTTTCTGTAATTGGCTTTTGAATCAAAGAATAGGGAGACAATCTAAAAAATATCTTAGGTTGGAGATGACAGAAATATGATTGATTTGAAGTGGAAAAAGAAATTCTGTTAATGTTAATTAAAGTAAAATTATTCCCTGAATTGTTTGATATTGTCACCTAGCAGATATGTATTACTTTTCTGCAATGTTATTATTGGCTTGCACTTTGTGAGTATTCTATGtaaaaatatatatgtatataaaatatatattGCATAGGACAGACTTAGGAGTTTTGTTTAGAGCAGTTAACATCTGAAGTGTCTAATGCATTAACTTTTGTAAGGTACTGAATACTTAATATGTGGGAAACCCTTTTGCGTGGTCCTTAGGCTTACAATGTGCACTGAATCGTTTCATGTAAGAATCCAAAGT
>gene=chr20_4681452-4682452; species=bosTau
GAATAGTGTACAAAGAAAAGAAATATGTGCATTTCTTTATTGCTAT--CATAATTGTCAAAAAACAAAATTAGGTCC-----TTGGTTTCTGAAATTAACTTTTGAATC----AACAGGGAGGCATTT-AAGAAATATCTTAAATTAGAGACAGTAGAAATCTGATACATTCAGAGTGGAAAAAGAAATTCTATTACGATTAAG-AAGGTAAAATTATTTCCTGGGTTGTTCAGTATTGTCACCTAGCAGATAGACACTATTGTTCTGCACTG---TTATTGGCTTGCACTTTGT-GGTATCCTATGTAAAA---------------ATACATATATTGCATATGACAGACTTAAGAATTTCTGTTAGAGCAATTAACATCTGAACTATCTAATGCATTACCTTTTGTAAGGTACTGAAT-------ACTTAGGAAACTCTTCCGTGTTGTCCTTAGCCTTACAGCGTGCACTGAATAGTTTTGTATAAGAATCCAGAGT
>gene=chr20_4681452-4682452; species=calJac
GGTCCATGTACAGGGAACAGAACTGCTTGCACTTCTTTATCTCTGTCTCATAATTGTCAAAAACCAGAGTTAGGTCAAGTTCATAGTTTCTGTAATTGGCTTTTGAATCAAAGAATAGGGAGACAATCTAAAAAATATCTTAGGTTGGAGATGACAGAAATATGATTGATTTGAAGTGGAAAAAGAAATTCTGTTAACGGTAATTAAGGTAAAATTATTCCCTGAGCTGTTTGATATTGTCACCTAGCAGATATGTATTACTCTTCTGCAATG---TTATTGGCTTGCACTTTGTGAGTATTTGATGTAAAAATATATATGTACATAAAATATA----GCATAGGACAGACTTGGGAATTTTGTTTAGAGCAGTTAACATCTGAAGTGTCTAATGCATTAACTTTTCTAAGGTACTAAATACTTAATATGTGGGAAACCCTTTTGCGTGGTCCTTAGGCTTACAATGTGCACCGAATCGTTTTATATAAGAATCCAAAGT
>gene=chr20_4681452-4682452; species=canFam
GATTCGTAGACAA-------AAATGATCTCACTTCATCTTTGCTGTCTCATAATTGTCAAAAATCAGAATTATGTTAAGTC-CTAGTTTCTATAATCAGTTTTTGAATCAAAGGAT-GGAAGGCCATCCCAAAAATATCTTAGGTCAGAGATGACAGAAAT---ATCCACTCAGAGTGGAAAAAG-AATTCTGTTATTGTTAAGTAAGGTGAAATTATTGTCTAGATCGTTCAATATCATCACCTAGCAGATAAAT-TTAGCATTCTGCAATG---TTCCTGGCTTGCACT----GGGCATTTAATGTAAAAAGTTAT-----TAT-ATATATATATTGTGTATGACAAACTTAGAAATTTCAGTTAGAGGGGTTAACATCTGATACATCTAATGCA-CACCTTTTGTAAGGTACTAAATACTTAATATGTAGAAAACCC-TTTGCGTGGTCCTCAGGCTTAC-GTGTTCATTGAATAGTTTTGTATGAAGATCCAACAT
>gene=chr20_4681452-4682452; species=equCab
GACTAGTGTACAAAGAAAAGAAATGCTTGCATTTCTTCATTGCTGTCTCATGATCATCAAAAACCAGAATTAGATTCAGTCTTTAGTTTCTGTAATTGGCTTTTGAGTCAAAGAATAGGGGAGGAATCAAAAAAAAATCTTAGGTTGGAGATGACAGAAATATGATCCACTTAGGGGGGAAA--A-AGTTTTGTTACTGTTAAGTAAAGTAAAATTATTCCCTGGAT-GTTCAATATTGTCACCTCGCAGATATATATTACTATTCTGCAATG---TTATTGGCTTGCACTGTGCAGGTATTCTATGGaaaaa----------tat-atatatatattGCATATGACAAACCTAGACATTTTGGTTAGAGCAGTTAACATCTGAAGTATCTAATGCGTTACCTTTTGTAAGGTACTAAATACCTGATTTGTGGGAAACCCTTTTTCGTGGTCCTTAGGCTTACAGCGTGCACTGAATAGTTTTGTATGAAGATCCAAAGT
>gene=chr20_4681452-4682452; species=gorGor
GGTCAGTGTGCAAAGAAAAGAACTGCTTGCATTTCTTTATTTCTGTCTCATAATTGTCAAAAACCAGAATTAGGTCAAGTTCATAGTTTCTGTAATTGGCTTTTGAATCAAAGAATAGGGAGACAATCTAAAAAATATCTTAGGTTGGAGATGACAGAAATATGATTGATTTGAAGTGGAAAAAGAAATTCTGTTAATGTTAATTAAAGTAAAATTATTCCCTGAATTGTTTGATATTGTCACCTAGCAGATATGT-TTACTTTTCTGCAATGTTATTATTGGCTTGCACTTTGTGAGTATTCTGTGtaaaaatatatatgtatataaaatatatattGCATAGGACAGACTTAGGAGTTTTGTTTAGAGCAGTTAACGTCTGAAGTGTCTAATGCATTAACTTTTGTAAGGTACTGAATACTTAATATGTGGGAAACCCTTTTGCGTGGTCCTTAGGCTTACAATGTGCACTGAATCGTTTCATATAAGAATCCAAAGT
>gene=chr20_4681452-4682452; species=panTro
GGTCAGCGTGCAAAGAAAAGAACTGCTTGCATTTCTTCATTTCTGTCTCATAATTGTCAAAAACCAGAATTAGGTCAAGTTCATAGTTTCTGTAATTGGCTTTTGAATCAAAGAATAGGGAGACAATCTAAAAAATATCTTAGGTTGGAGATGACAGAAATATGATTGATTTGAAGTGGAAAAAGAAATTCTGTTAATGTTAATTAAAGTAAAATTATTCCCTGAATTGTTTGATATTGTCACCTAGCAGATATGTATTACTTTTCTGCAATGTTATTATTGGCTTGCACTTTGTGAGTATTCTATGtaaaaatatatatgtatataaaatatatattGCATAGGACAGACTTAGGAGTTTTGTTTAGAGCAGTTAACATCTGAAGTGTCTAATGCATTAACTTTTGTAAGGTACTGAATACTTAATATGTGGGAAACCCTTTTGCGTGGTCCTTAGGCTTACAATGTGCACTGAATCGTTTCATATAAGAATCCAAAGT
>gene=chr20_4681452-4682452; species=papHam
GGTCAGTGTGCAAAGAAAAGAACTGCTTGCATTTCTTTATTTCTGTCTCATAATTGTCAAAAACCAGAATTAGGTCAAGTTCATAGCTTCTGTAATTGGCTTTTGAATCAAAGAATAGGGAGACAATCTAAAAAATATCTTACGTTGGAGATGACAGAAATATGATTGATTTGAAGTGGAAAAAGAAATTCTGTTAACATTAATTAAAGTAAAATTATTCCCTGAATTGTTTGATATTGTCACCTAGCAGATATGTATTACTTTTCTGCAATGTTATTATTGGCTTGCACTTTGTGAGTATTCTATGtaaaaatatatatgtatataaaatatatattGCATAGTACAGATTTAGGAGTTTTGTTTAGAGCAGTTAACATCTGAAGTGTCTAATGCATTAACTTTTGTAAGGTACTGAATACTTAATATGTGGGAAACCCTTTTGCGTGGTCCTTAGGCTTACAATGTGCACTGAATCGTTTTGTATAAGAATCCAAAGC
>gene=chr20_4681452-4682452; species=ponAbe
GGTCAGTGTGCAAAGAAAAGAACTGCTTGCATTTCTTTATTTCTGTCTCATAATTGTCAAAAACCAGAATTAGGTCAAGTTCATAGTTTCTGTAATTGGCTTTTGAATCAAAGAATAGGGAGACAATCTAAAAAATATCTTAGGTTGGAGATGACAGAAATATGATTGAGTTGAAGTGGGAAAAGAAATTCTGTTAACGTTCATTAAAGTAAAATTATTCCCTGAATTGTTTGATATTGTCACCTAGCAGATATGTATTACTTTTCTGCAATGTTATTATTGGCTTGCACTTTGTGAGTATTCTATGtaaaaatatatatgtatataaaatatatattGCATAGGACAGACTTAGGAGTTTTGTTTAGCACAGTTAACATCTGAAGTGTCTAATGCATTAACTTTTCTAAGGTACTGAATACTTAATATGTGGGAAACCCTTTTGTGTGGTCCTTAGGCTTACGATGTGCACTGAATCGTTTCATATAAGAATCCAAAGT
>gene=chr20_4681452-4682452; species=rheMac
GGTCAGTGTGCAAAGAAAAGAACTGCTTGCATTTCTTTATTTCTGTCTCATAATTGTCAAAAACCAGAATTAGGTCAAGTTCATAGCTTCTGTAATTGGCTTTTGAATCAAAGAATAGGGAGACAATCTAAAAAATATCTTACGTTGGAGATGACAGAAATATGATTGATTTGAAGTGGAAAAAGAAATTCTATTAACATTAATTAAAGTAAAATTATTCCCTGAATTGTTTGATATTGTCATCTAGCAGATACGTATTACTTTTCTGCAATGTTATTATTGGCTTGCACTTTGTGAGTATTCTATGtaaaaatatatatgtatataaaatatatattGCATAGGACAGATTTAGGAGTTTTGTTTAGAGCAGTTAACATCTGAAGTGTCTAATGCATTAACTTTTGTAAGGTACTGAATACTTAATATGTGGGAAGCCCTTTTGCGTGGTCCTTAGGCTTACAATGTGCACTGAATCGTTTTGTATAAGAATCCAAAGT
>gene=chr20_4772140-4773140; species=hg19
TTCCCATGGCATATGTCTATCCTTGTATGTGTATAAATATACAATACTGACATTAATCACAAGTAGGTTAATCTGCTCTTATTAAAATATATTTAATCCACGTAATATAAAAAAGATTTTGCAAACtgacaatatctatgaaaattaaaaatgcatatggccttaaacccagaaagtccacttgaaagaatcctacacgctgacaaatgtgtgacgtgacacatgtataaggccgccgactgcaaactcgtttgtcatagcagaggctgaaaatgacttaaatgtctaccagtagggagtgattacataaattatcctttttccatacagtgaaagaatgcagagctgtaaagaataaggaagttctttacaaatgtatatggaaacattcccccagataaactgataaataaaaactgggatctgcacaatgctaccacttgtataactaggggaagaaaagaaactaCATCCAAccaggcgcggtggctcatgcctat
>gene=chr20_4772140-4773140; species=bosTau
------------------------------------------------------------------------------------------------------------TTGCAAGATATTATGAACtgataatatctatcaaaattacaaatgcacacagcctcagacctagaaacttaatttgaaagaattctacac----acaaatgtgtgaaatgagacatgtacaaggatattgtctacacttttgtct--------aaggactagaaatgacttaaatgtttatcaataggaagtgatta------------tttattcatacaattaaatactgcagagctgtaaagaatgcagaggttcttt-----------------------------------------------------------------------------------------------------------------------------------
>gene=chr20_4772140-4773140; species=calJac
TTCCCATGGCATATTTCTAT-CTTGTATGTATATAAATATAAAATATTGACATTAATCATAAGCAGGTTAA-----TCTTATTAAAATATATTTAATCCATGTTATCTATAAAAGATTTTGCAAACTGACAATATCCATGAAAAT-----------------TTAAacccagaaattccacttgaaagaatcatatgtgctgacgaatgtgtgacgtgacacatgtgtaaggctaccgactgcaaac----ttgtcagagcagagactgaaaatgacttaactgtctaccaaaaaggagtgatgacatacattatcctttttccatacaatgaaataatgtagagctgtaaagaataaggaagttctttataaatttgtaaggaaaagtt-ctccagataaaccgatcaatgaaagc--aaatgtgcaaaatgctaccacctgcagaaatagggaaagaaaagagactaCTTCTgaccaggcacagtggctcatgcctat
>gene=chr20_4772140-4773140; species=canFam
--------------------------------------------------------------------------------------------------------------GCAAAATACTGCAGACTGACag-------caaaattacaaatgcacattgcctcaggcccagaaattccacttgaaagaatcctatacactgacaaatgtgtgaaatgacacgtgtccagagccactaacagcaacctggtttgtcacagcaaaggctgaa-atgactccaacgtccatcagtaaggagCGAGTC-----------------------------------------------------------------------------------------------AACT----AACAGAAACGGAGATGTGCAAAATGCTACCGCTTGTGCAGAAAGGGGAGGAGAAGAAACGACCTCCAAC-----------------------
>gene=chr20_4772140-4773140; species=equCab
-----------------------------------------------------------------------------------------------------------------------TGCAAACtgacaatatctatcaaaattacaaatgcacatagcctcagacccaaaaattccacttgagagaaccctacacactgacaaatgtgtggaatgacacatgtgcaagggcactgatggcaaccttgtttatcacagcaaagactggaaatgacttaaatatctaccaagagggagtgatta----aattatcacgtttccataccatagaacactgcagagctgtaaagaatgtggaaggttcttacagatttgtatggaacaatc-ctcaagacaaact----aatagaaacagggatatgcaaaatgctactacttatataaaaagagggagaaaagaaaTGACACCCA-------------------------
>gene=chr20_4772140-4773140; species=gorGor
TTCCCATGGCATATGTCTATTCTTGTATGTGTATAAATATAAAATATTGACATTAATCACAAGTAGGTTAATCTGCTCTTATTAAAATATATTTAATCCATGTAATATAAAAAAGATTTTGCAAACtgacagtatctatgaaaattaaaaatgcatatggccttaaacccagaaattccacttgaaagaatcctacacgctgacaaatgtgtgac-tgacacatgtataaggccgccaactgcaaactcgtttgtcatagcagaggctgaaaatgacttaaatgtctaccaatagggagtgattacataaattatcctttttccatacagtgaaagaatgcagagctgtaaagaaTA-----------------------------------------------------------------------------------------------------------------------------------------------
>gene=chr20_4772140-4773140; species=panTro
TTCCCATGGCATATTTCTATCCTTGTATGTGTATAAATATAAAATATTGACATTAATCACAAGTAGGTTAATCTGCTCTTATTAAAATACATTTAATCCATGTAACATAAAAAAGATTTTGCAAACTGA-aatatctatgaaaattaaaaatgcatatggccttaaacccagaaattccacttgaaagactcctacacgctgacaaatgtgtgacatgacacatgtataag-------actgcaaactcgtttgtcatagcagaggctgaaaatgacttaaatgtctaccaatagggagtgattacataaattatcctttttccatacagtgaaagaatgcagagctgtaaagaataaggaagttctttacaaatgtatatggaaacattcccccagataaactgattaataaaaactgggatctgcacaatgctaccacttgtataactaggggaagaaaagaaactaCATCCAAccaggcgcggtggctcatgcctat
>gene=chr20_4772140-4773140; species=papHam
TTCCCATGGCATATTTCTATCCTTGTATGTGTATAAATATAAAATATTGACATTAATCACAAGTAGGTTAATTTGCTCTTATTAAAATATATTTAATCCATGTAATATAAAAAAGATTTTGCAAACtgacaatatctatgaaaattaaaaatgcacatgacctt------agaaattccacttgaaagaattctacatgctgacaaatgtgtgacataacacaagtataaggccactgactgcaaacttatttgtcatagcagaggctgaaaatgacttaaatgtctaccaatagggagtgattacataaattatcctttttccatacaatgaaataatgcagagctgtaaagaataaggaagttctttacaaatttatatggaaaaatt-ccccagataaactg----ataaAAACTGGGATCTGCACAATGCTTCCACTTGTATAACTAGGGGAAGAAAAGAAACTGCATCCgaccaggcgtggtggctcatgcctat
>gene=chr20_4772140-4773140; species=ponAbe
TTCCCAAGGCATATTTCTATCCTTGTATGTGTATAAATATAAAATATTGACATTAATCACAAGTAGGTTAATCTGCTCTTATTAAAATATATTTAATCCATGTAATATAAAAAAGATTTTGCAAACtgacaatatctatgaaaattaaaaatgcatatggccttaaacccagaaattccacttgaaagaatcctacacgctgacaaatgtgtgacatgacacatgtatagg-ccaccgattgcaaacttgtttgtcatagcagaggctgaaaatgatttaaatgtctaccaatagggagtgattatataaattatcctttttccatacaatgaaataatgcagagctgtaaagaataaggaagttctttacaaatttatatggaaaaattcccccagataaactgttaaataaaaactggggtctgcacaatgctaccacttgtataactaggagaagaaaagaaaCTACAACCAAccaggcgtggtgactcatgcctat
>gene=chr20_4772140-4773140; species=rheMac
TTCCCATGGCATATTTCTATCCTTGTATGTGTATAAATATAAAATATTGACATTAATCACAAGTAGGTTAATCTGCTCTTATTAAAATATATTTAATCCATGTAATATAAAAAAGATTTTGCAAACtgacaatatctatgaaaattaaaaatgcatatgacctta-----agaaattccacttgaaagaattctacacgctgacaaatgtgtgacatgacacatgtataaggccaccgactgcaaacttatttgtcatagcagaggctgaaaatgacttaaatgtctaccaatagggagtgattacataaattatcctttttccatacaatgaaataatgcagagctgtaaagaataaggaagttctttacaaatttatatggaaaaatt-ccccagataacccgataaataaaaactgggatctgcacaatgctaccacttgtataactaggggaagaaaagaaaatGCATCCgaccaggcgtggtggctcatgcctat
>gene=chr20_4859052-4860052; species=hg19
ttcagtggtttctgacgttttaaatgtgtcaatagtaaaatctatctttctctttctcttttcaatatctgctttaagaaagatctcccctcccttaggattaaaaacttatttaggttttcttctagcacttttatggttattttgtatatttaagtctttaattcaactgaaatacaatttgatataaattaggagtctaactttttcccaaaaataattagtttttcctacataatttgtccattccccactggtttcaaatatgactgccatctatactaaatatttatttttctttgattctgtttctgttcttcttactctgctctgccaatgtctacccctgtcccaggaccacagtattatttatgaagttgtggaatGTATTTAATTCCTCTACAGGCAAGTCACCATCCCCTCtcctctctgatctttttggtatgggtccacattattttactttcttgttttataaattgactagcacatctagaata
>gene=chr20_4859052-4860052; species=bosTau
ATCAATGGTTTTTGATGCTTTAAATTAATCAGTGGTAAA----ACCAATCTT--TCTCTTTTCC-TATCTGCCTT-------ATCTAGCCTATT--------------TAATATAGGTTTCCTTATAGCCCTTTCATGATTATTTTCTACATTTGAGTCTTTAATTCAACTGAAATGTAATTTGATATAAATCAGAAATCTAACTTTTTCCCAAAAATTA-------TTTTTACACAGTT----CATTCTCCACTGATTTCAAG---------CATCTGTA-TAAGTATTAATTTTTTATTGGCCATGTTTCTATCCTTTATGTTCTACTCTATCAATGTCTA-CCCTGTCCCAGA-TCACAG-------TATTAAGTCCTAGAATGTGCTTAATTATCGTAAGGGCAAGTCATCAAGCCCTT--CTCCCTA----TTCCTGCATTGATCCATATTATTTTACT---TTGTCTTATTTACTGGCTAGCACATTCAA---A
>gene=chr20_4859052-4860052; species=calJac
ttcagtgttttttgatgttttaaatgcatcaagagtaaaatctatcaacctt--tctcttttcaatatcttctttaagaaagatcttcgttcccttaggattacatagttatttaggttttcttctagcac-tttaaggttattttgtatatttaagtctttaatataactgaaatataatttggtat---ttaagagtct----ttttccccaaaataattagtttttcctacacaatttgtCCATTCCCCGCTGGTTTCAAATATGACTGCCATCTATACCAAATATTTATTTTTCCAT--------TTCCACCCTTCTTACGCTGCTCTACCAATGTCTATCCCCGTCCCAGGACCACAGTATTATTTATGAAGCTGTGGAATGTGTTTAATTCCTCTGCAGGAAAGTCACCAACCCCTTTCCTCTCTGATGTTTGTGGTATGGATCTACAttattttactttcttgttttataccttgactagcatatatagaaca
>gene=chr20_4859052-4860052; species=canFam
ttcagtgggttttgatgttttaaatgcatcagtagtaaaatctatcaatctt----tctcttcattatctgctttaagaaagatccaccccatcctgt--ttaaatatttatgtaggttttctt-gggcacatttattgttactttctatacttcagtctttaattcaatttaaatgtaatttgatataaactaggaatataaactctttccaaaaattactagtttttcttaagtaattcttctattcccccctgatttccagtatgactgccatctacactaaatattaatttcttcttggttctgtttctatccctcccattctgctc------tgtcta-tcctgtcccaggaccacaGCGCTG-TTATTAGGTTCTGAAATGTATTTAATTCTTATAGGAG--AGTTATCGTTCCCTT--TTCTCTGACCTTTCTGGGAATGACCCACATTACTTCATTT-----TCTTATTCAAGGATTTGGACATCCAGAACA
>gene=chr20_4859052-4860052; species=equCab
ttcagtggtttttgatgtttcaaatacatcagaaataacatctatcaatctt--tctctcttcaatatcag--------aagatcttccctgtctta---ttaaatgtttatgtaggttttcttctagcacttttatggttattttctatatttaagtctttaatttaattgaaatgtaatttgacataaactagaaatct-aactttttccaaaaa-------tttttcctacacaattcttccattcctcattgatttcaaatatgactgccatcgatactaaacgtgaattttttcttggttctatttctgtccctcctgttctgctctaccaatgccta-gcctgtcccaggaccacagtattg-ttactaagctttggagcctatttCATTCTTGTAAGGGCAAGTCACCATTCCCTT--CTCCCTAGTCTTTCTGGTATTGATTCATAttattttattttcttgtcttatgcattggttagcacatccagaatg
>gene=chr20_4859052-4860052; species=gorGor
TTCAGTGGTTTTTGACGTTTTAAATGTGTCAATAGTAAAATC--TCTTTCTCTTTCTCTTTTCAATATCTGCtttaagaaagatcttccctcccttaggattaaaaacttatttaggttttcttctagcacttttatggttattttgtatatttaagtctttaattcaactgaaatacaatttgatataaattaggagtctaactttttcccaaaagtaattagtttttcctacataatttgtccattccccactggtttcaaatgtgactgccatctatactaaatatttatttttctttaattctgtttctgttcttcttactctgctctgccaatgtctacccctgtcccaggaccacagtattatttatgaagctGTGGAATGTATTTAATTCCTCTACAGGCAAGTCACCATCCCCTCTCCTCTCTGATctttttggtatggatccacattattttactttcttgttttataaactgactagcacatctagaata
>gene=chr20_4859052-4860052; species=panTro
TTCAGTGGTTTTTGACGTTTTAAATGTGTCAATAGTAAAATCTATGTTTCTCTTTCTCTTTTCAATATCTGCTTTAAGAAAGATCTCCCCTCCCTTAGGATTAAAAACTTATTtaggttttcttctagcacttttatggttattttgtacatttaagtctttaattcaactgaaatacaatttgatataaATTAGGAGTCT----TTTTCCCAAAAATAATTAGTTTTTCCTACATAATTTGTCCATTCCCCACTGGTTTCAAACATGACTGCCATCTATACTAAATATTTGTTTTCCTTTGATTCTGTTTCTGTTCTTCTTACTCTGCTCTGCCAATGTCTACCCCTGTCCCAGGACCACAGTATTATTTACGAAGCTGTGGAATGTATTTAATTCCTCTACAGGCAAGTCACCATCCCCTCtcctctctgatctttttggtatgggtccacattattttactttcttgttttgtaaattgactagcacatctagaata
>gene=chr20_4859052-4860052; species=papHam
TTCAGTGCTTTTTGATGTTTTAAATGTGTCAGTAGTAAAAtctttctttctc--tctcttttcagtatctgctttaagaaagatctttcctcccttaggattaaatacttatttaggttttcttctagcacttttatggttattttatatatttaagtctttagttcaactgaaatataatttgatataaattaggagtctaactttttcccaaaaa----tagtttttcctacacaatttgtCCATTCCCTACTGGTTTCAAATATGACCGTCATCTATACTAAATACTTATTTTTCTTTGA------TTCTGTTCTTCTTACTCTGCTCTACCGATGTCTATCCCTGTCCCAGGACCACCATATTATTTATGAAGCTGTGGAATGTATTTAATTCCTCTACAGGCAAGTCACCATCCCCTCTCCTCTCTGATCTTTTTGGTATGGATCCACAttattttactttcttgttttatacattgactagcacatctagaata
>gene=chr20_4859052-4860052; species=ponAbe
ttcagtggtttttgatgttttaaatgtgtcaacagtaaaatctatctttctctttctcttttcaatatctgctttaagaaagatcttccctcccttaggattaaaaacttatttaggttttcttctagcacttttgtggttattttgtatatttaagtctttaattcaactgaaatacaatttgatataaattaggagtctaactttttcccaaaaataattagtttttcctacataatttgtccattccccactggtttcaaatatgactgccatctatactaaatatttatttttctttgattctgtttctgttcttcttactctgctctgccaatgtctacccctgtcccaggaccacagtattatttaTGATGCTGTGGAATGTATGTAATTCCTCTACAGGCAAGTCACCACCCCCTCTCCTCTCTGATctttttggtatggatccacattattttactttcttgttttatacactgactagcacatctagaata
>gene=chr20_4859052-4860052; species=rheMac
ttcagtgctttttgatgttttaaatgtgtcagtagtaaaatctttctttctc--tctctcttcaatatctgctttaagaaagatcttccctcccttaggattaaatacttatttaggttttcttctagcacttttgtggttattttatatatttaagtc-ttagttcaactgaaatataatttgatataaattaggagtctaacttTTTCCCAAAA--AGTTAGTTTTTCCTACACAATTTGTCCATTCCCTACTGGTTTCAAATATGACTGTCATCTATACTAAATACTTATTTTTCTTTGA------TTCTGTTCTTCTTACTCTGCTCTACCGATGCCTATCCCTGTCCCAGGACCACCATATTATTTATGAAGCTGTGGAATGTATTTAATTCCTCTACAGGCAAGTCACCATCCCCTCTCCTCTCTGATCTTTTTGGTATGGATCCACAttattttactttcttgttttatacattgactagcacatctagaata
>gene=chr20_5047462-5048462; species=hg19
TCACAGGCAGGAGGGTGTTCATCCCCTCACTCACCTGTTTCCAGTCTCTGGCCCCCACCCCTGGGGTCCTCAGCTGCCAATCCACATACATCCAAGCCCCTGTTTAAGCTTTTAATTGCTCCCACTGACTTCAAAATGAAGCAATATTCCAccgtcttagcttgggtttacgtaaaagtagatttcaggtatggatagtttctttggaaaggactccaagtagtggagaagtgagaaacggcgcagggcggaaagccaaggaaaggtgcattgaagtgcagatgatcactgcgggcaccaggctcagtcctgcagggatcctctgcagagctgggtaaaagatgcttcagaattatccggtgaggggggaaaacaggtgggcagttactcactgattcctggcactcattggttgagggttgtcctcaggaaaataaagccccagtatgtccaggctactctacacaggctgagcaagtctcagtggtgctggagaaacc
>gene=chr20_5047462-5048462; species=bosTau
TCCTGGATAGGAGTGTCTTCATCTCCTGACTGAC-TGTTT-CCATCTCTTGGCCATGCCTCTAGGGCCCCCAG-TGCCAACTCTCATGCAACTAAGCCCTTGTTTGAACTTCCAGGTGCACCCGATGAC-----------------CTCCAACGTCTTAGTGTGAATCCCAACAAAGGTAGGATCTAGGTATGAGCAGTT----TGGAAGTGATTGCAAGAAGTGGGGAAGTGATACA--TGGAAAGAAGGAAATCTA--------------------------------------------------------------------------------------------------------------------------------------------------------------------------------------------------------------------------------------------------
>gene=chr20_5047462-5048462; species=calJac
TCACAGACATGAGTGTGTTCATTTCCCCACTCAGCTGTTTC--ATCTCCGG-CCCCACCTCTGGAGTCCTCAGCTGCCAATCCACACACATCCAA-CCACCGTTCAAGTTTCTAATTGCTCCCACTTACTTCAAAATGAAGCAATGTTCCActgtctcagcttgggtttatgtaaaagtagattccaggtatgggtag----tttggaaaggatttcaagtagtggagaagtgagaac--aggcagggtggaaagccagggaagggtgcattgaagtacagattattgctgggggcaccaggctc-gtactggtgagaccttctgcagagctgagt---agatgcttcagaattatctggtgaggtgggaaagcaggtgggcagttacccactgattcctggcactcattggttgagagttgtccttggggaactaaagccccagtctgtccagactactcaacacaggctaagcaagcttcagtggtgctagggaaACC
>gene=chr20_5047462-5048462; species=canFam
------ACACAAGTGTGCTCATCGCCCCCGTGAC-TGTTTGCAATCTCTGCCCCCGACC---AGGGTCCCCAGCTGCCAACCCCTACGGATCTGAGGCCCGGTTTCAGGGGCTAGGTGCTCCCGCTGACCTC-ACATGAAGCAATATTTGAGCGTCTTCCCTCGAGTTCCAACAGAGGTAGAGTCTGGGTACTCATAGTTTG----GAAGTGATCCCAAGCAGTGGGGACGCGATGCG--GC-AAGGAAGGAAATCCA--------------------------------------------------------------------------------------------------------------------------------------------------------------------------------------------------------------------------------------------------
>gene=chr20_5047462-5048462; species=equCab
TCACAGACATAAGCATGATCAGCTCCCCAGTGAC-TGTTTCTAATCTCCTGCCCCCACCTCTGGGATCCCCAGCTGCCACCCCATACACATCTGGGCCCCTGTTTAAG--TCTAGGTGCTCCCATTGAC-----------------TTCCGGTgtcttagtctgagttcctataaaagtagactctgggtatgggtagcttgttt-ggaggggttccaagaagaggggaagtgagaca--gggaagggtggaagtcca--------------------------------------------------------------------------------------------------------------------------------------------------------------------------------------------------------------------------------------------------
>gene=chr20_5047462-5048462; species=gorGor
TCACAGACAGGAGGGTGTTCCTCCCCTCACTCACCTGTTTCCAGTCTCTGGCCCCCCACCCCTGGGTCCTCAGCTGCCAATCCACATACATCCAAGCCCCTGTTTAAGCTTTTAATTGCTCCCACTGACTTCAAAATGAAGCAATATTTCACCGTCTTAGCTTgggtttatgtaaaagtagatttcaggtttg---------tttggaaaggactccaagtagtggagaagtgagaaacggcgcagggcggaaagccaaggaaaggtgcattgaagtgcagatgatcactgcgggcaccagactcagtcctgcagggatcctctgcagagttgggtaaaagatgcttcagaattatccggtgaggggggaaaacaggtgggcagttactcactgattcctggcactcattggttgagggttgtcctcaggaaaataaagccccagtatgtccaggctactctacacgggctgagcaagtttcagtggtgctggagaaaCC
>gene=chr20_5047462-5048462; species=panTro
TCACAGGCAGGAGGGTGTTCATCCCCTCACTCACCTGTTTCCAGTCTCTGGCCCCCACCCCTGGGGTCCTCAGCTGCCAATCCATATACATCCAAGCCCCTGTTTAAGCTTTTAATTGCTCCCAGTGACTTCAAAATGAAGCAATATTCCACCgtcttagcttgggtttacgtaaaagtagatttcaggtatggatagtttctttggaaaggactccaagtagtggagaagtgagaaacggcgcagggcggaaagccaaggaaaggtgcattgaagtgcagatgatcactgcgggcaccaggctcgctcctgcagggatcctctgcagagccgggtaaaagatgcttcagaattatccggtgaggggggaaaacaggtgggcagttactcacggattcctggcactcattggttgagggttgtcctcaggaaaataaagccccagtatgtccaggctactctacacgggctgagcaagtttcagtggtgctggagaaacc
>gene=chr20_5047462-5048462; species=papHam
TCACAGACATGAGGGTGTTCATCCCCCGACTCATCTGTTTCCAGTCTCTGGTCCCCACCCCTGGGGTCCTCAGCTGCCAATCCACATACATCCATATCCCTCTTTAAGGTTTTAATTGATCCCACTGACTTCAAAATGAAGCAATATTTCACCACCTTAGCTTGGGTTTATGTAAAAGTAGATATCAggtatgggtagtttgtttggaaaggattccaagtagtggagaagtgagaaa--gggcagggtggaaagccaagaaaaggtgcactgaagtgcatattatcaccgcgggcaccaggctcagtcctgcagggaccctctgcagagttgggtagaagatgcttcagaattatccggtgaggggggaaaacaggtgggcagttacccacggattcctggcactcactggttgagggttgtcctcaggaaaataaagccccagtatgtccaggctactctacacgggctgagcaagcttcagtggtgctggagaaacc
>gene=chr20_5047462-5048462; species=ponAbe
TCACAGACAAGAGGGTGTTCATCCCCTCACTCACCTGTTTCCAGTGTCTGGCCCCCACCCCTGGGGTCGTCAGCTGCCAATCCACATACATCCAAGCCCCTGTTTAAGCTTTTGATTGCTCCCACTGACTTCAAAATGAAGCAATATTCCAccgtcttagcttgggtttatgtaaaagtagatttcaggtatggatagtttgtttgggaaggattccaagtagtggagcagtgagaaacggcgcagggcttaaagccaaggaaaggtgcatcgaagtgcagatgatcactgcgggcaccaggctcagtcctgcagggatcctctgcagagttgggtaaaagatgcttcagaattatccggtgaggggggaaaacaggtgggcagttactcactgattcctggcactcattggttgaaggttgtcctcaggaaaataaagccccagtatgtccaggctactctacacgggctgagcaagcttcagtggtgctggagaaacc
>gene=chr20_5047462-5048462; species=rheMac
TCACAGACATGAGGGTGTTCATCCCCCGACTCATCTGTTTCCAGTCTCTGGTCCCCACCCCTGGGGTCCTCAGCTGCCAATCCACATACATCTAAATCCCTCTTTAAGGTTTTAATTGATCCCACTGACTTCAAAATGAAGCAATATTTCACCATCTTAGCTTGGGTTTATGTAAAAGTAGATTTCAGGTATGGGTAGTTTGTTTGGAAAGGATTCCAAGTagtggagaagtgagaaa--gggcagggtggaaagccaagaaaaggtgcactgaagtgcatattatcacggcgggtaccaggctcagtcctgcagggaccctctgcagagttgggtagaagatgcttcagaattatctggtgaggggggaaaacaggtgggcagttacccacggattcctggcactcactggttgagggttgtcctcaggaaaataaagtcccagtatgtccaggctactctacacgggctgagcaagcttcagtggtgctggagaaacc
>gene=chr20_5205052-5206052; species=hg19
gcctcccaaagtgttgggattacaggcgtgagccaccatacccggcAGGAAGAAATATTCTTGAACAGAGCTCTCCTATGGCTAGAGGATGTAATTATGTATGTTGATTGAACAGCAGTCAGGACCTAGCCTGTCTGGATCTGAATGACGCAAAACCTGATGGCAGAGCCAGAAGCCAGAATGATATGACCAGTCGACCTTGTCCCCATGGACAGTCGTGGGATGCAGCCATGGTGTTCCTGCGTGTGGAGCTTCTTGCTTTTACAGCCCTTCGTGTTGGGTTGTCTCATTTATAGAGACATACAACGTCAGTGCTGGAAGGACCTTTTGCCACTCCTCCAACAGATACTCGTTATGCCCTATGCtgggttgaattgtattccccaaaaagataagttgaagtcctaccccctggaaccttagactgtgaccttatttgaaaatagggtcattgcagctgtaataggtatgaggtcatactagagtaggggagccctact
>gene=chr20_5205052-5206052; species=bosTau
--------------------------------------------------------------------------------------------------------------------------------------------------------------------------------------------------------------------------------------------------------------------------------------------------------------------------------------------------------------------------------------------------------------------------------------------------------------------------------------------------------------------
>gene=chr20_5205052-5206052; species=calJac
gcctcccaaactgctaggattacaggtgtaagccaccacacccagccAGAAGAAATATTCTTAAATAGAGCTCTCCTGTGGCTAGAGGATGTAACTATATACATTGATTGAACAGTAGTCAGGACCCAGCCCGTCTGGGTCTGAGTGAAGCAAAACCTGATGGCAGAGCCAGAAGCCAGAATGATATTACCAGTCGACCTTGTCCCGATGGACAGTCGTGGGACGCAGCCATAGTTCTCCTGCAAGTGTAACTTCTAGCTTTCACAGCATTTCACGTTGGGTTGTCTCATTTATGGAGACAGAGAATGCCAGTGCTGGGAGTACCTTTTGTCACTCCTCCAACAGATACTTCTTATGCCCTATGCtgggttgaattgtattctccaaagagataagttaaagtcctaccacctggaaccttagactgtgaccttatttgaaaatagggtcattgcagctgtaattaggatgaggtcataccagagtaggggagccctatt
>gene=chr20_5205052-5206052; species=canFam
----------------------------------------------GGGAGGAAATATCCCTGCATGGAGCACTCCTCTGGCTAGAGAGTGCAGTTACACATTTTGATTTAACAGCAGCCAGAACCCAGTCTGGCTAGATCCCAATaaagCCAAATCTGGTGACAGAGCCAGAGATCACAATGACATCTCTGGTTGACATAACCCGTACCAACTGTAACAAATCATAGTCATTGTGCTCTCCCATGTGTAGCTTCTTGCTTTGACAACACTTCCCATAGT-TCATCTCATTTCTCGATACATAAGACGTTAGTGCTCAGAGGGTCTGCAGTTATTCCTCTAACA---ACTATTTAGACTCtgtgatggattggattgtgtccccc--aaagatatgttgaagtcataacccctggaacctcagaagatggccttacctggaaatagggtctttgcagatgtaattagggtgaagtaacactgaaatagatgggccctaat
>gene=chr20_5205052-5206052; species=equCab
-------------------------------------------ggtgggaggaaatctccttgaacagagcactccggtggctagaggatgcGAGTCCACATTTGGATTTAACAGTAGCCAGAACCCAGCCTGTTTGGGTCCAAATGGAGTCAAATCTGACGGCAGAGCCAGATGTCAGAATGATATCTCCAGTTGACTTTGTCTGCACCAACGGTCCCAAGGCATAGCCACTGGGCTCTCACATGTGTAGCTTCTTGCTCTGACAGCATTTCACATCGT-TCATCTCATTTATAGACATATAGGACTTTAGAACTGGG---------AGTCATTCCTCTGACA---ACTATTTAGACTCtgtgataggttgaattgtgtccctc--aaagatatattgaagtcccaacctctggcacctcagtagatgaccttacttggaaatagggtctttgcagatgtaattaggatgaggtcatactggaacaggtgggctctaat
>gene=chr20_5205052-5206052; species=gorGor
gcctcccaaagtgttgggattacaggcgtgagccaccatacccggcAGGAAGAAATATTCTTGAACAGAGCTCTCCTATGGCTAGAGGATGTAATTATGTATGTTGATTCAACAGCAGTTGGGACCTAGCCTGTCTGGATCTGAATGACGCAAAACCTGATGGCAGAGCCAGAAGCCAGAATGATATGACCAGTCGACCTTGTCCCCATGGACAGTCGTGGGATGCAGCCATGGTGTTCCTGCATGTGGAGCTTCTTGCTTTTACAGCCCTTCACGTTGGGTTGTCTCATTTATACAGACATACAATGTCAGTGCTGGAAGGACCTTTTGCCACTCCTCCAACAGATACTCGTTATGCCCTATGCtgggttgaattgtattccccaaaaagataagttgaagtcctaccccctggaaccttagactgtgaccttatttgaaaatagggtcattgcagctgtaataggtatgaggtcatactagagtaggggagccctact
>gene=chr20_5205052-5206052; species=panTro
gcctcccaaagtgttgggattacaggcgtgagccaccatacccggcAGGAAGAAATATTCTTGAACAGAGCTCTCCTATGGCTAGAGGATGTAATTATGTATGTTGATTGAACAGCAGTCAGGACCTAGCCTGTCTGGATCTGAATGACGCAAAACCTGATGGCAGAGCCAGAAGCCAGAATGATATGACCAGTCGACCTTGTCCCCATGGACAGTCGTAGGATGCAGCCATGGTGTTCCTGCATGTGTAGCTTCTTGCTTTTACAGCCCTTCACGTTGGGTTGTCTCATTTATAGAGACATACAACGTCAGTGCTGGAAGGACCTTTTGCCACTCCTCCAACAGGTACTCGTTATGCCCTATGCtgggttgaattgtattccccaaaaagataagttgaagtcctaccccctggaaccttagactgtgaccttatttgaaaatagggtcattgcagctgtaataggtatgaggtcatactagagtaggggagccctact
>gene=chr20_5205052-5206052; species=papHam
gcctcccaaagtgctgggattacaggcgtgagccaccatacccggctggaagaaatattcttgaacagagctttcctatggatagaGGATGTAATGATGTCTGTTGATTGAACAGCAGTCAGGACCTAGACTGTCTGGATCTGAATGACGCAAAACCTGATGGCAGAGCCAGAAGCCAGAATGGTATTACCAGTCGACCTTTCTCCCATGGACAGTCGTGGGATGCAGCCGTGGTGTTCCTGCATGTGCAGCTTCTTGCTTTTACAGCACTTCACGTTGGGTTGTCTCATTTATAGAGACATACAACGCCAGTGCTGGGAGGACCTTTTGCCACTTCTCCAACAGATA--------------------------------------------------------------------------------------------------------------------------------------------------------
>gene=chr20_5205052-5206052; species=ponAbe
gcctcccagagtgctgggattacaggcgtgagccaccatacccggccGGAAGAAATATTCTTGAACAGAGCTCTCCTATGGCTAGAGGATGTAATTATGTCTGTTGACTGAACAGCAGTCAGGACCTAGCCTGTCTGGATCTGAATGATGCAAAACCTGATGGCAGAGCCAGAAGCCAGAATGATATGACCAGTCGACCTTGTCCCCATGGACAGTCATGGGATGCAGCCATGGTGTTCCTGCATGTGTAGCTTCTTGCTTTTACAGCCCTTCACGTTGGGTTGTCTCATTTATAGAGACACACAATGCCAGTGCTGGAAGGACCTTTTGCCACTCCTCCAACAGATACTCGTTATGCCCTATGCtgggttgaattgtattccccaaaaagataagttgaagtcctatcccctggaaccttagactgtgaccttatttgaaaataggatcattgcagctgtaataagtatgaggtcatactagagtaggggagccctact
>gene=chr20_5205052-5206052; species=rheMac
gcctcccaaagtgctgggattacaggcgtgagcccccatacccggccGGAAGAAATATTCTTGAACAGAGCTTTCCTATGGCTAGAGGATGTAATTATGTCTGTTGATTGAACAGCAGTCAGGACCTAGCCTGTCTGGATCTGAATGATGCAAAACCTGATGGCAGAGCCAGAAGCCAGAATGGTATTACCAGTCGACCTTTTTCCCGTGGACAATCGTGGGATGCAGCCATGGTGTTCCTGCATGTGCAGCTTCTTGCTTTTACAGCACTTCACGTTGGGTTGTCTCATTTATAGAGACATAGAACGCTAGTGCTGGGAGGACCTTTTGCCACTTCTCCAACAGATA--------------------------------------------------------------------------------------------------------------------------------------------------------
>gene=chr20_6320462-6321462; species=hg19
TTATATTATTCAGAAAACGCTAATGACTGTGCATAAATAAAGCTTATCCTCTATTTTTAATCATCTGGTCCTTAAACATGTAAATCATCTTCAGCTTCCCAGTTATAGCTCATGGATCAGTTTCTGGTATAATCTATATCATTCCTTGGTGACCTTTCTCCCCTCATTTTCTGCATGTATATATCTTGTGGTTAGGCATCAGAAGGCTGTATCTTATTTAAGTATCTGAATGTATCATCAGGCTTATAAAAATGGTTGATATTGTAGAGTTCAGAGATTCAGAGCTAGATGCTTATCTGAAAGCATTTCCAAACCTATCTGGTACTGGCCTGAACCAGATTCTGTTCTGTTTGGAATAGAAATTTTACAGTATTTCATTTTTTTCCAGATAGGAAACAATAATGAGTGTAGCTTATTGAAGTATTTTCTTAACATTATAGCTTTTTTACTGATGAAAGAATATGAGATTATATAATCTTTGTTATTTATCTTCAAAACTC
>gene=chr20_6320462-6321462; species=bosTau
TTACATCATTCAGGAAATGCTGATGAATGAGTCTAAATTAAGCTCA-CCTTTGTTTCTAATTATCTGATTTTTAAAAATATAAATCATCTTCAATTTCCCAATTTTACCTCTTAAGTCAATTTCTG-TATGATCTATGTCATTTCTTGGTGACTTTTCT-----CATTTTCTG--------TATCTTGTGTTCAGGCTTCAGGAGGCTACATCT--------TATATGAATGTATCAACAAGCTCATAACAATGGTTGAAATTGTTAAGGTCAGAGATTCAGGTCTAGCTACTTACCTAAAAACTTACCCATACTTACCTAGTACTGTCCTCA-----------------TTGGAAGAGAAGTTTTATAACATTTCTTCTT--ACTGGGTAACAAACAATGATGAGAACAGCTTGTTAGG-TATTTTCTTAACATTATAGTTTTTTTAGTGAT---AGACTATAAGGTTATGCAATCTATATTATTTATTTTCATGACTC
>gene=chr20_6320462-6321462; species=calJac
TTATATTATTTAGAAAATGCTAATGACTGTGCATAAATAAAGCTTACCCTCTGTTTTTAATCGTCTGGTTCTTAAACATGTAAACCATCGTTAGCTTCCTAATTATACCTCATGGATCAGTTTCTGGTATAATCTATGTCACTCCTTGGTAACCTTTC-CCCTTCATTTTCTACATGTATATATCTTGTGGTTAGGCATCAGAAGGCTGTATCTTACTTATGTATCTGAATGTATCAACAGGCTTATAAAAATGTTTGATATTGCAGAGTTCAGAGATGGAGAGTTAGATGCTTATCTGAAAGCATTTCCAAAACGATCCGGTACTGGCCTGAACCAGATTCTGTTCTGTTTAGAACAGAAATTTTTCGGTATTTCATTTTTTTTCAGATAGGAAACAATAATGAGGATAGTTTATTGAAGTATTTTCTTAACATTATAGCTTTTTTAGTGATAAAAGAATATGAGATTATGTAATCTTTGTTATTTATCTTCAAAACTG
>gene=chr20_6320462-6321462; species=canFam
TTAAATTGTTTAGGAAGTGCCAATGAATGTGCATAAATAACA----CCCTAAATTTCTAATCATCCAGTCTTTAAAAATACAAACCGTTTTCAACTTTCCAGTTATACCTTATGGATCAGGTCCTGCCATGATCTATGTCATCTCTTGATGACTTTTTGCCCTTTATTTTCTGCATGTATATATCTTGTGTTTAGGCATCAGGAAGTCATATCTTATTTGAGTATCTGGGTATATTGACAGGCTCATAAAAATGGTTGAAGTTGTTAGGTTCAGAGATTCAGATCTATATGTTTATCTGTAAACTTATTCAAATCTATCTAATACTAGCCTAA---------------TTTTGGAAG-----------------------------AGATAGGAAACAATAATGAGGACAGCTTGTTGAGTTTTTTTTTTAACATAACAGTTTTTTTAGTGATAAAAGAATATAAGGGTATGCAATCTTT-TTATTTATCTTTCAAACTC
>gene=chr20_6320462-6321462; species=equCab
TTACATTATTCAGGAAATGCTAGTGAATGTGCATAAATAAAT-TTGCCCTCTATTTCTAATCATCCGGTCTTTAAAAATATAAACCATCTTCAACTTTTCAATCCAAACTCATGGGTCAGTTTCTGTAATGATCTGTGTCATTTCTTGGTGAC-TTTTTCTTCTTATTTTCTGCATCTATGTATCTTGTGTGCAAGCATCAGGAGACCGTATTTTATTTGAGTATCTGAATGTAGCAACAACCTCACAAAAATGGTTGAAATGATTAAGTTT-GAGATTCAGACCTAGATGCTTATCTGAAAACTAACCCAAACCTATCTTGTACTGGCTTAA---------------TTTTGGAAGAGAAATTTTACAATGTTTCTTTTT--TCCAGATAGGGAACAATAATGAGGACAGTTTGTTGATGTATTTTCTTAGTATGA-AGCTTTTTTAGTGAGGAAAGAATATAAGGGTATGCAATCTTTATTATTTATCTTTAAAATTC
>gene=chr20_6320462-6321462; species=gorGor
--------------------------------------------------------------------------------------------------------------------------------------------------------------------------------------------------------------------------------------------------------------------------------------------------------------------------------------------------------------------------------------------------------------------------------------------------------------------------------------------------------------------
>gene=chr20_6320462-6321462; species=panTro
TTATATTATTCAGAAAATGCTAATGACTGTGCATAAATAAAGCTTATCCTCTATTTTTAATCATCTGGTCCTTAAACATGTAAATCATCTTCAGCTTCCCAGTTATAGCTCATGGATCAGTTTCTGGTATAATCTATATCATTCCTTGGTGACCTTTCTCCCCTCATTTTCTGCATATATATATCTTGTGGTTAGGCATCAGAAGGCTGTATCTTATTTAAGTATCTGAATGTATCAACAGGCTTATAAAAATGGTTGATATTGTAGAGTTCAGAGATTCAGAGCCAGATGCTTATCTGAAAGCATTTCCAAACCTATCTGGTACTGGCCTGAACCAGATTCTGTTCTGTTTGGAATAGAAATTTTACAGTATTTCATTTTTTTCCAGATAGGAAACAATAATGAGTGTAGCTTATTGAAGTATTTTCTTAACATTATAGCTTTTTTACTGATGAAAGAATATGAGATTATATAATCTTTGTTATTTATCTTCAAAACTC
>gene=chr20_6320462-6321462; species=papHam
TTATATTATTCAGAAAATGCTAATGACTGTGCATCAATAAAGCTTACCGTCTATTTTTAATCATCTGGTCCTTAAACATGTAAATCATCTTCAGCTTCCCAATTATACTTCATGGATCAGTTTCTGGTATAATCTGTGTCGCTCCTTGGTGACCTTTC-CCCCTCATTTTCTGTGTGTATATATCTTGTGGTTAGGCATCAGAAGGCTGTATCTTATTTAAGTATCGGAATGTATCAACAGGCTTATAAAAATGGTTGATATTGTAGAGTTCAGAGATTCAGAGCTAGATGCTTATCTGAAAGCGTTTCCAAACCTATCTGGTACTGGCCTGAACCAGATTCAGTTCTGGTTGGAACAGAAATGTTACAGTATTTCATTTTTGTCCGGATAGGAAACAATAATGAGTGGAGTTTATTAAAGTATTTTCTTAACATTATAGCTTTTTTACTGATGAAACAATATGAGATTATATAATCTTTGTTATTTATCTTCAAAACTC
>gene=chr20_6320462-6321462; species=ponAbe
TTATATTATTCAGAAAATGCTAATGACTGTGCATAAATAAAGCTTATCCTCTATTTTTAATCATCTGGTCCTTAAACATGTAAATCATCTCCAGCTTCCCAGTTATAGCTCATGGATCAGTTTCTAGTATAATCTATATCATTCCTTGGTGACCTTTCCCCCCTCATTTTCTGCATGTATATATCTTGTGGTTAGGCATCAGAAGGCTGTATCTTATTTAAGTATCTGAATGTATCAACAGGCTTATAAAAATGGTTGATATTGTAGAGTTCAGAGATTCAGAGCTAGATGCTTATCTGAAAGTATTTCCAAACCTATCTGGTACTGGCCTGAACCAGATTCTGTTCTGTTTGGAATAGAAATTTTATAGTATTTCATTTTTTTCCAGATAGGAAACAATAATGAGTGTAGCTTATTGAAGTATTTTCTAAACATTATAGCTTTTTTACTGATGAAAGAATATGAGATTATATAATCTTTGTTATTTATCTTCAAA--TA
>gene=chr20_6320462-6321462; species=rheMac
-------------------------------------------------TCTATTTTTAATCATCTGGTCCTTAAACATGTAAATCATCTTCAGCTTCCCAATTATACTTCATGGATCAGTTTCTGGTATAATCTGTGTCACTCCTTGGTGACCTTTC-CCCCTCATTTTCTGTGTGTATATATCTTGTGGTTAGGCATCAGAAGGCTGTATCTTATTTAAGTATCGGAATGTATCAACAGGCTTATAAAAATGGTTGATATTGTAGAGTTCAGAGATTCAGAGCTAGATGCTTATCTGAAAGCGTTTCCAAACCTATCTGGTACTGGCCTGAACCAGATTCAGTTCTGGTTGGAACAGAAATGTTACAGTATTTCATTTTTGTCCGGATAGGAAACAATAATGAGTGGAGTTTATTAAAGTATTTTCTTAACATTATAGCTTTTTTACTGATGAAACAATATGAGATTATATAATCTTTGTTATTTATCTTCAAAACTC
>gene=chr20_9033140-9034140; species=hg19
TCAAGGTGATTTCCCTTAGGATGGTGATGCATTGTTTCTTGGGGTGATGTCCAGCATAGTTTTGCCTCTGCCCCACCGAGGACCTTGTGGAGAGCAGCAGCCAAGTCTCCCTTTGTCCTCAGCCCCATTTCTGGGTTGGGCATCATATAGCCTGAAGTAGCTACTGGGTTTGCTTCCTTTTCTATCCTTTGTGCTTCTTCATGCGTGGAAATTGCTGAAGCCCTTTTGTATGCCCTCTAAGAGTCTCAGAGCACTGAGATACGGTGAAGATTGCCCACATCTTCTTACCAGCATGCAACACCACAGTCCCTTCCTGCCTGGCTCCTCTCCCCAACCCACCACAAGTTCCTGTCATTGATAATGATCTCCACGTGAGAAGCAGGCATTATACTTTATGTCCTGAGACATAAGACAGAGTTACTTTCAGTAACTCTGCAGCTACATCTCAAGCTCTCCCAAGAACTTCCTTCCCCTGCTCCCTCATTCAAGCTCCAGTTAGC
>gene=chr20_9033140-9034140; species=bosTau
------------------------------------------------------------------------------------------------------------------------------------------------------------------------------------------------------------------------------------------------------------------------------------------------------------------------------------------------------------------------------TCCACCTGAGAAGCAGGCATTGAACTTAATGTT---------------------CATTCAGTAACTGTG-GACTACATCTCAAGCTTTCCCAAGAACTTATTCCTC--------------AAGTCCTACTTAGC
>gene=chr20_9033140-9034140; species=calJac
TCAGGCTGATTTCCCTAAGGATGGTGATGGATTGTTTCTTGGGGTGATGTTCAGCATAGCTTTGCCTCTGCCCCACCGAGGACCTTGTGGAGAGCAGCAGCCAAGTGTCCCTTTGTCCTCAGCCCCATCTCTGGGTTGGGCATCACAAAGCCTGAAGTAGCTACTCAGTTTGCTTCCTTTTCTAGTCTTTGTGCTTCTTCATGCATGGAAATTGCTGAAGCCCGTTTGTATGCCCCCTAAGGGTCTCAGGGCACTGAGATATGGTGAAGATCACCCACATCTTCTTACTGGCATGCAACACCACAGTCCCTTCCTGACTGGCTCCTCTCCCCAACCCACCTCAAGTTTCTGCCATCGATAACGATCTCCATGTGAGAAGCAGGCATTACACTTCATGTC---------------------CATTCAGTAACTCTGCAGCTTCATCTCAAGCTCTCCCAATAACTTCCTTCCCCTGTTTCCTCATTTAAGCTCCAGTTAGC
>gene=chr20_9033140-9034140; species=canFam
------------------------------------------------------------------------------------------------------------------------------------------------------------------------------------------------------------------------------TTTTGTTGTGCCCTCTAAGAGTCTCAGAGGA-TGGAGTATGCTGAAGATTGCCCCCATTTTCTTATCACTGTACTACACTACAGTCCTTTCCTACCTGGCTCCCTTCCC---TGCACATTAGGTTCTTGTCACAGATATCTATCTCCACATGAGAAGCAGGAAATACGCTTAATATC---------------------CATTCAGTAACTCCAGAGCTATATCTCAAG-------------TTCTCCCCC--------------AAACTCTAGTTAAG
>gene=chr20_9033140-9034140; species=equCab
---------TCTCCACTAGGATGGAGGTGCATTGTTTCCTGGG-TGATATTCATCATCCTTCTGCCTCTGCCCCAATAAGGACCCCTTGGAGAGTAGCAGCCAAATCTCCCTTTGTCCTCAGCTGC-TCACTCAGTTGGGCATTGCAATGCTTGAAGTGGCCAC-TGGTTGGCTTCCTTTTCTCTCCTTCACGCTTCTTCATGTATGGATAGTGCTGAGGCCATTTTGTGTGCCCTCTAAGAGTCTCAGAGAA-TGGCATATGGTGCAGATTG----------CTTACCAGTGTACTACACCACAGTCCCTTCTTATTTAGCTCCCTTCCC----GTCATCCAAGTTCTTACCATTGTTCTCTATCTCCATGTGAGGGGC----AACACGCTTAATATT---------------------CATTCAGTGACTCTGGGGCTACATCTCAAGTCCTCCCAAGAACCTCCACCCC--------------AAG-CCCACTTAGC
>gene=chr20_9033140-9034140; species=gorGor
TCAAGGTGATTTCCCTTAGGATGGTGATGC--------------------------------------------------------------------------------------CCTCAGCCCCATCTCTGGGTTGGGCATCATATAGCCTGAAGTAGCTACTGGGTTTGCTTCCTTTTCTATCCTTTGTGCTTCTTCATGCATGGAAATTGCTGAAGCCCTTTTGTATGCCCTCTAAGAGTCTCAGAGCACTGAGATACGGTAAAGATTGCCCACATCTTCTTACCAGCATGCAACACCACAGTCCCTTCCTGCCTAGCTCCTCTCCCCAACCCACCACAAGTTCCTGTCATTGATAATGATCTCCACGTGAGAAGCAGGCATTATACTTTATGTCCTGAGACATAAGACAGAGTTACTTTCAGTAACTCTGCAGCTACATCTCAAGCTCTCCCAAGAACTTCCTTCCCCTGCTCCCTCATTCAAGCTCCAGTTAGC
>gene=chr20_9033140-9034140; species=panTro
TCAAGGTGATTTCCCTTAGGATGGTGATGCATTGTTTCTTGGGGTGATGTCCAGCATAGTTTTGCCTCTGCCCCACCGAGGACCTTGTGGAGAGCAGCAGCCAAGTCTCCCTTTGTCCTCAGCCCCATCTCTGGGTTGGGCATCATATAGCCTGAAGTAGCTACTGGGTTTGCTTCCTTTTCTATCCTTTGTGCTTCTTCATGCATGGAAATTGCTGAAGCCCTTTTGTATGCCCTCTAAGAGTCTCAGAGCACTGAGATACGGTAAAGATTGCCCACATCTTCTTACCAGCATGCAACACCATAGTCCCTTCCTGCCTGGCTCCTCTCCCCAACCCACCACAAGTTCCTGTCATTGATAATGATCTCCACGTGAGAAGCAGGCATTATACTTTATGTCCTGAGACATAAGACAGAGTTACTTTCAGTAACTCTGCAGCTACATCTCAAGCTCTCCCAAGAACTTCCTTCCCCTGCTCCCTCATTCAAGCTCCAGTTAGC
>gene=chr20_9033140-9034140; species=papHam
TCAAGGTGATTTCCCTTAGGATGGTGGTGCATTGTTTATTGGGGTGATGTCCAGCATAGTTTTGCCTCTGCCCCACCGAGGACCTTGTGAAGAGCAGCAACCAAGTCTCCCTTTGTCCTCAGCCCCATCTCTGAGTTGGGCATCATATAGCCTGAAGCAGCTACTGGGTTTTCTTCCTTCTCTATCCTTTGCGTTTCTTCATGCATGGAAATTGCTGAAGCCCTTTTGTGTTCCCTCTAAGGGTCTCAGAGCACTGAGATAGCGTGAAGATTGCCCACATCTTCTTACTAGCATGCCACACCACAGTCCCTTCCTGCCTGGCTCCT-TTCCCAACCAACCTCAAGTTCCTGTGGTTGATAATGATCTCCACGTGAGAAGCAAGCATTACACTTCATGTC---------------------CAGTCAGTAACTCTGCAGTTACATCTCAAGCTCTCCCAAGAACTTCCTTCCCCTGCTCCCTCATTCAAGCTCCAGTTAGC
>gene=chr20_9033140-9034140; species=ponAbe
TCAAGGTGATTTCCCTTAGGATGGTGATGCATTGTTTCTTGGGGTGATGTCCAGCGTAGTTTTGCCTCTGCCCCACTGAGGACCTTGTGGAGAGCAGCAGCCAAGTCTCCCTTTGTCTTCAGCCCCATCTCTGGGTTGGGCATCATATAGCCTGAAGTAGCTACTGGGTTTGCTTCCTTTTCTATCTTTTGTGCTTCTTCACGCATGGAAATTGCTGAAGCCCTTTTGTATGCCCTCTAAGAGTCTCAGAGCACTGAGATACGGGGAAGATTGCCCACATCTTCTTACCAGCATGCAACACCACAGTCCCTTCCTGCCTGGCTCCTCTCCCCAACCCACCACAAGTTCCTGTCATTGATAATGATCTCCACGTGAGAAGCAGGCATTACATTTTATGTC---------------------CTTTCAGTAACTCTGCAGCTACATCTCAAGCTCTCCCAAGAACTTCCTTCCCCTGCTCTCTCATTCAAGCTCCAGTTAGC
>gene=chr20_9033140-9034140; species=rheMac
TCAAGGTGATTTCCCTTAGGATGGTGATGCATTGTTTATTGCGGTGATGTCCAGCATAGTTTTGCCTCTGCCCCACCGAGGACCTTGTGAAGAGCAGCAACCAAGTCTCCCTTTTTCCTCAGCCCCATCTCTGAGTTGGGCATCATATAGCCCGAAGCAGCTACTGGGTTTTCTTCCTTCTCTATCCTTTGCGTTTCTTCATGCATGGAAATTGCTGAAGCCCTTTTGTGTTCCCTCTAAGGGTCTCAGAGCACTGAGATAGAGTGAAGATTGCCCACATCTTCTTACCAGCATGCCACACCACAGTCCCTTGCTGCCTGGCTCCTCTCCCCAACCCACCTCAAGTTCCTGTCATTGATAATGATCTCCACGTGAGAAGCAAGCATTACACTTCATGTC---------------------CAGTCAGTAACTCTGCAGCTACATCTCAAGCTCTCCCAAGAACTTCCTTCCCCTGCTCCCTCATTCAAGCTCCAGTTAGC
>gene=chr20_9760462-9761462; species=hg19
GCTAGGCTCCCAACTCTCAATAACAACATTTCTTTAAAAAATCTCCCATGAAGCTATTGACATCACCAGACACATTTTCTGCATGCTTTGGAGACTAGGGGTCCAAGGACCAAAAATAACTTTTCTAGATTTGTGGTAAGAAGGTAGCTCTAAGTGAGCTTTTATTAGCATGGGGCAAAATTAGATAAAAAATACACAATAAATAACACTTCTAGAACCCTTTTCACCTCTGGTTTATTTCTGTGAAAGACTAAATCAGAGGAAGAAAATGATAGCTAAAATCAGAAATAAATATGACATAATAGGGTGCAATTTGGAAAGTTAGGCCAAAATTTACCAAGGAAAAAATGTCTCATCTTTTGCTTCTTGAGCTTTGATTTTTCAAAGCAAAGTTTATTCATTCTTTTACTAACTCCATTTCTAGTTTGAATCTAAAATCATATTTTCTTAATCAAAAGCAAAATGTTATCCATGTCTTGGAAGATGCTGAGATGTTTATA
>gene=chr20_9760462-9761462; species=bosTau
ACTAGACCTTCAACTCTCAACATA------TGTA-AGAAAATCTCTCATGAGGCTACTGATATAACCAGGCACATTTTCTGCCTGGCCTGGAGATCGAACATCGAAATACTAACAGTGACTTTTCTGGACTTGTGGGGAACAGGTAGGTCCTAGTGAGTTTCTATTATCAGGGGGTGAAATCAGATTTAAAA------------ATCTCTTCTACAACCCTTGTCATCTCTGGTTCACTTTCCCAAAACACTAAATCAGATCAGGAAAATTATAT-------CAGAGAGAAATAGGAC---ACAGGGTACAATTTAGAA----AGGCCAATATTTACTCAAG--AAAATTGCTAACCTTATCCTTCTTCAGCTCTGATATG-GAAAGTAAAGCATATTCATTCTGCCACTAACTTTACATTCAATTTGAATTGAAAATGAT--------AATCAAAAGCAAAATGTTATCCAGATCCTGGGAGAGGCTGAGATGTCCATG
>gene=chr20_9760462-9761462; species=calJac
GCTAGACTCCCAACTCTCAATAACAACATTTCTTAAAAAAATCTCCCATGAAGCTACTGACATCACCAGACACATTGTCTATGTGCTCTGGAGACAAGGAGTTCAACTACCAAAAATGACTTTTCGAGATTTGTGGGAACTAGGTGGCTCTAAACGAGCTTTTATTTGCATGGGGCAAAA-TAAATGAA-----------AAATGACACTTCCAGAACCCTTTTCACCTCCAGTTTATTT----GAAAGACTAAATCCAAGGAAGAAAATGATAGCGAATATCAGAAAGTAATATGACATAATAGGGTGCAGTTTAGAAAGTTAGGCCAAAACATACCAAGGAAAAAATGGCTCATCTTTTGCTCCTTGAGCTTTAATTTT-CAAAGCAAAGTTTATTCATTCTTTTACTAACT-CATTTCCAGTTTGAATACAAAATCATATTTTCTTAATCAAAAGCAAAATGTTATCTATGGCTTGGAAGATGCTGAGATGTTTACA
>gene=chr20_9760462-9761462; species=canFam
ACTAAACTTCCAACTCTCAAGAGCAACATTTCTA-AGAGAATCTCTCGTGGAGCTACTGAGATCACCAGGCATGTTTTCTGCAAGGTCTGGAGTCCAGG----------CCAAAAATGAATTCTCTAGGCTCATGGGGAAGAGGCAGCGCCTAGTGAGTTGCTATTAGTATGGGACAAAATCA---GTGAAATACACATTAAATAACTTTTTCAGAACTCTCTTCACCTCTGGTTCATTTTCCTCAAACACTGAATCATATCAGGAAAGTCATAGATAGAA-CAGAAAGAAGTAGGATATAACAGGGTGCAATTTAGAAAGTTAGGTTAATATTTGCCAAAA--AAAAAAAGTCACTTCATGCTTCTTCAGCTTTGATATT-CAAAGCAACATTTACTTATTCTGCTACTAACTCTATTTCCAGTTTGAATATAA---AATATTCTCTCAGTCAAAAGC-AAATGTTATCTAGGTCCTAGAGGATGCTGAGACATTTATG
>gene=chr20_9760462-9761462; species=equCab
ACTAAACTTCTAACTCCCAACAGCAAGATCTGTA-AGAGAATCTCTCATGGAGCTACTAATATCACCAGGCACATTTTCTGCATGGTCTGGAGACTAAGTGTGAAAATACTAAAGATGACTTTTCCAGACTTGTAGGAAAAAGGTAGCAC---------------------GAGGCAAAATCAGATGAAAAATACACATTAAATAACTCTTCTAGAACCCTTTTCACCTCTGGTTCATTTTCTTCAAACACTAAGTCATATCAGGAAAATTATAGGTAAAATCAGAAAGAAACAGGACATAATAAGGTGCAATTTAGAAAGTTAGGCCAATATTTACCCAAG--AGAATAGTTCTCCTTATGCTTCTCCAGCTCTGACATT-CGAAGCAAAGTTTATTCATTCTGCCACTAACTCTGTTTCCAGTTTCAATCTAAAATAATATTTTCTCAACCAAAAGCAAAATGTCATCTAGGTCCTGGAGGCTGCTGAGATGTTTATG
>gene=chr20_9760462-9761462; species=gorGor
-----------------------------------aaaAAATCTCCCATGAAGGTATTGACATCACCAGACACATTTTCTGCATGCTTTGGAGACTAGGGGTCCAAGGACCAAAAATAACTTTTCTAGATTTGTGGTAAGAAGGTAGTTCTAAGTGAGCTTTTATTAGCATGGGGCAAAATTAGATAAGAAATACACAATAAATAACACTTCTAGAACCCTTTTCACCTCTGGTTTATTTCTGTGAAAGACTAAATCAGAGGAAGAAAATGATAGCTAAAATCAGAAATAAATATGACATAATAGGGTGCAATTTGGAAAGTTAGGCCAAAATTTACCAAGGAAAAAATGCCTCATCTTTTGCTTCTTGAGCTTTGATTTT-CAAAGCAAAGTTTATTCATTCTTTTACTAACTCCATTTCTAGTTTGAATCTAAAATCATATTTTCTTAATCAAAAGCAAAATGTTATCCATGTCTTGGAAGATGCTGAGATGTTTATA
>gene=chr20_9760462-9761462; species=panTro
GCTAGGCTCCCAACTCTCAATAACAACATTTCTTTAAAAAATCTCCCATGAAGCTATTGACATCACCAGACACATTTTCTGCATGCTTTGGAGCCTAGGGGTCCAAGGACCAAAAATAACTTTTCTAGATTTGTGGTAAGAAGGTAGCTCTAAGTGAGCTTTTATTAGCATGGGGCAAAATTAGATAAAAAATACACAATAAATAACACTTCTAGAACCCTTTTCACCTCTGGTTTATTTCTGTGAAAGACTAAATCAGAGGAAGAAAATGATAGCTAAAATCAGAAATAAATATGACATAATAGGGTGCAATTTGGAAAGTTAGGCCAAAATTTACCAAGGAAAAAATGGCTCATCTTTTGCTTCTTGAGCTTTGATTTT-CAAAGCAAAGTTTATTCATTCTTTTACTAACTCCATTTCTAGTTTGAATCTAAAATCATATTTTCTTAATCAAAAGCAAAATGTTATCCATGTCTTGGAAGATGCTGAGATGTTTATA
>gene=chr20_9760462-9761462; species=papHam
GCTAGATTCCCAACTCTCAATAACAACATTTCTTTAAAAAATCTCCCATGAAGCTACTGACATCACTAGACACATTTTCTGCATGCTCTGGAGACTAGGGGTCCAAGGACCAAAAATAACTTTTCTAGATTTGTGGTAAGAAGGTAGCTCTAAGTGAGCTTTTATTAACATGGGGCAAAATTAGATGAAAAATACACAATAAATAACACTTCTAGAACCCTTTTCACCTCTGGTTTATTTGTGTGAAAGACTAAATCAGAGGAAGAAAATGATAGCTAAAATCAGAAATAAATATGACATAATAGGGTGCAATTTAGAAAGTTAGGCCAAAATTTACTAAGGAAAAAACGGCTCATCTTTTGCTTCTTAAGCTTTCATTTT-CAAAGCAAAGttTATTCATTCTTTTACTAACTCCATTTCTAGTTTGAATCT-AAATCATATTTTCTTAATCAAAAGCAAAATGTTATCCATGTCTTGGAAGATGCTGAGATGTTTATA
>gene=chr20_9760462-9761462; species=ponAbe
GCTAGGCTCCCAACTCTCAATAACAACATTTCTTTAAAAAATCTCCCATGAAGTTATTGACATCACCAGACACATTTTCTGCATGCTTTGGAGACTAGGGGTCCAAGGACCAAAAATAAC-TTTCTAGATTTGTGGTAAGAAGGTAGCTCTAAGTGAGCTTTTATTAGCATGGGGCAAAATTAGATAAAAAATACCTAATAAATAACACTTCTAGAACCATTTTCACCTCTGGTTTATTTCTGTGAAAGACTACATCAGAGGAAGAAAATGATAGCTAAAATCAGAAATAAATATGACATAATAGGGTGCAATTTGG-AAGTTAGGCCAGAATTTACCAAGGAAAAAATCGCTCATCTTTTGCTTCTTGAGCTTTGATTTT-CAAAGCAAAGTTTATTCATTCTTTTACTAACTCCATTTCTAGTTTGAATCTAAAATCATATTTTCTTAATCAAAAGCAAAATGTTATCCATGTCTTGGAAGATGCTGAGATGTTTATA
>gene=chr20_9760462-9761462; species=rheMac
GCTAGATTCCCAACTCTCAATAACAACATTTCTTTAAAAAATCTCCCATGAAGCTACTGACATCACTAGACACATTTTCTGCATGCTCTGGAGACTAGGGGTCCAAGGACCAAAAATAACTTTTCTAGATTTGTGGTAAGAAGGTAGCTCTAAGTGAGCTTTTATTAACATGGGGCAAAATTAGATGAAAAATACACAATAAATAACACTTCTAGAACCCTTTTCACCTCTGGTTTATTTGTGTGAAAGACTAAATCAGAGGAAGAAAATGATAGCTAAAATCAGAAATAAATATGACATAATAGGGTGCAATTTAGAAAGTTAGGCCAAAATTTACTAAGGAAAAAACGGCTCATCTTTTGCTTCTTGAGCTTTCATTTT-CAAAGCAAAGTTTATTCATTCTTTTGCTAACTCCATTTCTAGTTTGAATCT-AAATCATATTTTCTTAATCAAAAGCAAAATGTTATCCATGTCTTGGAAGATGCTGAGATGTTTATA
>gene=chr20_10392462-10393462; species=hg19
CATTCTAGTTACAAAATTACTTTCTAAATATAACATGATTTAAAAGTTTTGTCAATTGAGGCTGAAGAATTTTGTGTAAAGTATGAAAGACCTTAGGATTATGGGGATGTTAGACTTCTCAATAACCTGTAAAATATTTGGGGGTTAGATGATATAGTACATTAGGGGGCTGAAAATACATAGAAAATGGCTATAATCACTGCATTTTTAGTATGTGAACAATACAGGATCTTTTCCAGAAACCTTTGCTGCCAGAAATGATACTGACACATGCTGGGTCAATTTTTCAAGATGTTAACAGTGACACAAACCAAAAATATCTCTGCTCAAAAAAGTGTGATTTATTAACTGTAAGAGGCAAAAGCAAAGAGTGATTTTTACCTGTCATTTTAGTCAGGGGTTCCATCAGAGTCACTCCAATTCTGTCTATGGCAATAATACGATGCATATTGAGAAACTGCTTCAAAGATGGATGTATAACTTTTTGGCACAGGACAAGA
>gene=chr20_10392462-10393462; species=bosTau
-----------CAAAGTGACT-------------------TAAGAGCTTTGTAAACTCAAGTAGAAGAAATCTGTTTAGATTATG--AGACTTTATGACTGTAAGAATGTTAGCTTTCTCGATAATCTGTTGAATGTTTGGGGGTTAAATGGCACAGTACA-TTTGGGGCTGAAAATACCTACAGAATAGTCATCATCACTCAATTTTTAGTAAGTGAACAATACAGGATCTTTTTCAGAAACCTTTGCTGCCAGAAATGATACACACACACACTGTGAGAATTGTTCAATATGTTAACA---CAACACACCAAGAATATCTTTGTCCAAGGAAGTGTGATTTATTAACTATAAAGGGCAAAAACTGAGAGTGCTTTTTACCTGTCACTTTACTCAGGGGTTCCATCAGAGACACGCCAATTCTGTCTACAGCAATAACATGATGAGTTCTGAGAAACTGTTTCAAAGATGGGTGTATAACTTTTTGACACAAGACAAGA
>gene=chr20_10392462-10393462; species=calJac
CATTCTAGTTACAAAAATACTTTCTAAATATAACATGATTTGAAAGTTTTGTCAATT-AAGCTGAAGAATTTTGTGTGAAGTATGAAAGACCTTAGGATTATGAAGATGTTAGACTTCTCAATAACCTGTGAAATATTTGGGGGTTAGACAATATAGTACATTTGGGGGCTGAAAATACATACGAAATGGCCATAATCACTGCATTTTTAGTATATGAACAATACAGGATCTTTGCCAGAAACCTTTGCTGCCAGAAATGATACCGACACATGT------AACTTTTCATGATTTTAACACTGACACAAACCAAAAATATCTCTGCTCAAAAAAGTGTGATTTATTAACTGTAAAAGGCAAAAGCCAAGAGTGATTTTTACCTGTCATTTTAGTCAGGGGTTCCATCAGAGTCACTCCAATTCTGTCTATGGCAATAACACGATGCATATTGAGAAACTGCTTCAAAGACGGATGTATTACTTTTTGGCAGAGGACAAGA
>gene=chr20_10392462-10393462; species=canFam
TATTTTAGCTATAAAATTACCTTCTGAATATAATG-----GAAGAGGTTTGTAAATTCAAGTAGAAGAATTTTGTGTAAAGTATTAAAGACCTTAGGATTGTGAAGCTGTTAAACTTCTCCATA--TTCTAAGGTATTTGGGAGATAGATAACGTAG-CCTTTTTGGGATTGAAAATACCTA-GAAATTGCCATAATCACTCAATTTTTAGAAAATGAACATTATAGGATGTTTTTGAGAAACCTTTTCTGGCAGAAACGAT----ACACATGCTGTGAGAACTTTTCAAGATGTTAACAGTGACACACATCAAGAAGGTCTCCGCTCAAAAAAGGGTCATTTATTAACTGTAAGGAGCAAAAGCTGAAGGTGCTTTTTACCTGTCACTTTACTCAGGGGTTCCATCAGAGCTACTCCAACTCGGTCTATGGCAATGACACGATGCATACTGAGAAACTGTTTCAAAGACGGGTGTATAACTTTCTGACACACAACAAGA
>gene=chr20_10392462-10393462; species=equCab
TATTCTGGTTGCAAAATTACCTTCTGAATACAATGTGATTTAAGAAATTTGAAAACTCAAGTAGAAGAATTTTG----AAGTGTAAAAGACTTTATGATTATGAGGATGTTAGACTTATTAAT---CTGTAAAATATTTGGGGGATAGATGAAGCAGTACATTTGGGGGCTGAAAATAAATA-AAAATAGCTATAATCATTCCATTTTTAACAAGTAAACAATACAGGATCTTTTTCAGAAACCTTTGCTACTAGAAATGAT----ACACATGCTA-AAGAATTTTTCAAGATGTTAACAGTGGCACATACCCTCAATCTCTCTGCTCAAAAAAGTGTGA--CATTAACTGTAAGGGGCAAGAGCTCAGAGTGCTTTTTACCTGTCACTTTACTCAAGGGTTCCATCAGAGCCACTCCAACTCTGTCTATGGCAATAACATGATGCATACTGAGAAACTGTTTCAAAGATGGGTGTATAACTTTTTGGCACATAACAAGA
>gene=chr20_10392462-10393462; species=gorGor
CATTCTAGTTACAAAATTACTTTCTAAATATAACATGATTTAAAAGTTTTGTCAATTGAGGCTGAAGAATTTTGTGTAAAGTATGAAAGACCTTAGGATTATGGGGATGTTAGACTTCTCAATAACCTGTAAAATATTTGGGGGTTAGATGATATAGTACATTAGGGGGCTGAAAATACATAGAAAATGGCTATAATCACTGCATTTTTAGTATGTGAACAATACAGGATCTTTTCCAGAAACCTTTGCTGCCAGAAATGATACTGACACATGCTGGGTCAATTTTTCAAGATGTTAACAGTGACACAAACCAAAAATATCTCTGCTCAAAAAAGTGTGATTTATTAACTGTAAGAGGCAAAAGCCAAGAGTGATTTTTACCTGTCATTTTAGTCAGGGGTTCCATCAGAGTCACTCCAATTCTGTCTATGGCAATAATACGATGCATATTGAGAAACTGCTTCAAAGATGGATGTATAACTTTTTGGCACAGG------
>gene=chr20_10392462-10393462; species=panTro
CATTCTAGTTACAAAATTACTTTCTAAATATAACATGATTTAAAAGTTTTGTCAATTGAGGCTGAAGAATTTTGTGTAAAGTATGAAAGACCTTAGGATTATGGGGATGTTAGACTTCTCAATAACCTGTAAAATATTTGGGGGTTAGATGATATAGTACATTAGGGGGCTGAAAATACATAGAAAATGGCTATAATCACTGCATTTTTAGTATGTGAACAATACAGGATCTTTTCCAGAAAACTTTGCTGCCAGAAATGGTACTGACACATGCTGGGTCAATTTTTCAAGATGTTAACAGTGACACAAACCAAAAATATCTCTGCTCAAGAAAGTGTGATTTATTAACTGTAAGAGGCAAAAGCCAAGAGTGATTTTTACCTGTCATTTTAGTCAGGGGTTCCATCAGAGTCACTCCAATTCTGTCTATGGCAATAATACGATGCATATTGAGAAACTGCTTCAAAGATGGATGTATAACTTTTTGGCACAGGACAAGA
>gene=chr20_10392462-10393462; species=papHam
CATTCTAGTTACAAAATCATTTTCTAAATATAACATGATTTAAGAGTTTTGTGAATTGAGGCTGAAGAATTTTGTGCAAAGTATGAAAGACCTTAGGATTATGAGGATGTTAGACTTTTCAATAACCTGTAAAATATTGGGGGGTCAGAT--------------------------------GAAAATGGCTATAATCACTGCATTTTTAGTATGTGAACAATACAGGATCTTTTTCAGAAACCTCTGATGCCAGAAATGATACTGACACATGCTGTGTCAATTTTTCAAGATGTTAACAGTGACACAAACCAAAAATATCTCTGCTCAAAAAAGTGTGATTTATTAACTGTAAGGGGCAAAA-CCAAGAGTGAGTTTTACCTGTCATTTTAGTCAGGGGTTCCATCAGAGTCACTCCAATTCTGTCTACGGCAATAACACGATGCATATTGAGAAACTGCTTCAAAGATGGATGTATAACTTTTTGGCACAGGACAAGA
>gene=chr20_10392462-10393462; species=ponAbe
CATTCTAGTTACAAAATCACTTTCTAAACATAACGTGATTTAAAAGTTTTGTCAATTGAGGCTGAAGAATTTTGTGTAAAGTATGAAAGACCTTAGGATTATGGGGATGTTAGACTTCTCAACAACCTGTAAAATATTTGGGGGTTAGATGATATAGTACATTAGGGGGCTGAAAATACATAGAAAATGGCTATAATCACTGCATTTTTAGTATGTGAACAACACAGGATCTTTTCCAGAAACCTTTGCTGCCAGAAATGATACTGACACATGCTGTGTCAATTTTTCAAGATGTTAACAGTGACACAAACCAAAAATATCTCTGCTCAAAAAAGTGTGATTTATTAACTGTAAGGGGCAAAAGCCAAGAGTGATTTTTACCTGTCATTTTAGTCAGGGGTTCCATCAGAGTCACTCCAATTCTGTCTATGGCAATAATACGATGCATATTGAGAAACTGCTTCAAAGATGGATGTATAACTTTTTGGCACAGGACAAGA
>gene=chr20_10392462-10393462; species=rheMac
CATTCTAGTTACAAAATCATTTTCTAAATATAACATGATTTAAGAGTTTTGTGAATTGAGGCTGAAGAATTTTGTGCAAAGTATGAAAGACCTTAGGATTATGAGGATGTTAGACTTTTCAATAACCTGTAAAATATTGGGGGGTCAGAT--------------------------------GAAAATGGCTATAATCACTGCATTTTTAGTATGTGAACAATACAGGATCTTTTTCAGAAACCTCTGATGCCAGAAATGATACTGACACATGCTGTGTCAATTTTTCAAGATGTTAACAGTGACACAAACCAAAAATATCTCTGCTCAAAAAAGTGTGATTTATTAACTGTAAGGGGCAAAA-CCAAGAGTGAGTTTTACCTGTCATTTTAGTCAGGGGTTCCATCAGAGTCACTCCAATTCTGTCTACGGCAATAACACGATGCATATTGAGAAACTGCTTCAAAGATGGATGTATAACTTTTTGGCACAGGACAAGA
>gene=chr20_10518140-10519140; species=hg19
TTTGGCCCGAAGAGTATCACAGATAAAAGCTAGCTACCATACTCGTTTGGATTATTAGGATCTAAAGACATGATGTTGATCTTTTTATGCTGGATCAGTTTGATATTTACAGTTCAGTTGATTCATGTAATTTTTCTAGGAATTGAATAGCAACAAGAAATACATCTAATATCATGATCTCCTTATGACATTAATAATACATGAGAAGAATCTTTAAGTTTTACCCTTATGCAAATGCCCCATGCAAATTACCCAAAATAAAAATGGTTAGGTAACAAGGTCTCTCAAGAGAAAGGACAACATGATCATTTAGATTTTGACAAAAGTAATGAGATAGCCTATTTTTTAGATGTTGTCTGTTCACAATTCCTGAATTTATTTTTTAATTCCTTTCTCCCTGCCTCCATCCCTTCTTTCATTGATTTAGGCCCTGTTAAAAGCTAACAGTGATATAAGAATGCTTTATAGAGCTGGGGTAGTTTGTCAGCTGGCCAGGTGAT
>gene=chr20_10518140-10519140; species=bosTau
TTTGACCTTGAGAGTGTCCCCAGTCCAAGCTAGCTACCCTCCTTGTTTTGGTTACTAGGATCTAAACACATAATGTTGATCTTTTTAAGCTGGATCAGTTTGATGTTTGCAGTTC-GTTGATCAGTATAATTTTTCTAGGAAGTTAATAATGACAAGACATACATCAAATATCATGATCTCAGTATGATATTAATGATGCATGAGACGACT-CTTCAGGTCCA-CCCTGTGCTGAGACCCCCCACAGACTGCCCCGAATAAAAATGGTCAGACAAC--TGTCTTTCCCACGAATGGTCAGT--TACCATTTAGATTTTTACAAAAGTAGTGACATAGTCGATTCTAAAAATGTTATCTGT--------------------TCAGAATTCCTGCATTTATTTTTTCATTCATTCATTCCTTGGTTTAGGCCTTTTTTGAGGTTAGTAGTAACACACAAATGCTTTATAGAGTGGAGGTAATCTGTCAGTTGGCCTTGTGAT
>gene=chr20_10518140-10519140; species=calJac
TTTGGCCTGAAGGATATCAGAGATAAAAGCTA-CTACCATACTTGTTTGGGTTAGTAGGATCTAAAGACATGATGTTGATCTTTTTAAGCTGGATCAGTTTGATATTTACGGTTCAGTTGATCCATATAATTTTTCTGGGAATTGACTAGCAACAGGAAATACATCTAATATCATTATCTCCTTTTGACATTAATACTACATGAGAAGAATCCTTAAGTTTTACCCCTTTGCAAATACCCCAT-CAAATTACCCAAAATAAAAATGGTTAGGTAGCAAAGTCTCTCAAGAGAAGGGACAACATGATCATTCAAATTTCTACAAAAGTAATGAGATAGCCCATTTTTAAAATGTTATCTGTTCACAATTCCTGCATTTATTTTTTAATTCCTTGCTCCCTGCCTCCATCCCATCCTTCATTGGTTTAGGCTCTATTAAAAGCTAACAGTGATATAAGAATGCTTTATAGAGCTGGGGTAGGTTGTCAGCTGGCCAGGTGAT
>gene=chr20_10518140-10519140; species=canFam
TTTGATCTGAAGAGTACCACAAATAAAAGCTAGCTACTGTACTCGCTTTGGTTA-TAAAATCTAAACACATAGAGTTGATCTTTTTAAGCTGGACCAATTTGATATTTACAGTTCTATTGATCAATGTAATTTTTTTAGAAATTCAGGAGTCATAGGACAGACATCTAATATCATGATCTCATAATGATATTAATGATGTGTGAGAAAAGTCCTTAAGTTTCACCCCTATGCAAAGACCCTATGCAGATTGCCCCAAATAAAAATGGTTAGATAAC--AGTCTCTCAAGAGAATGAGCAATACT--CATTTCGATTTTTATAAAAATCAGGGTGTAGTCTATTTCTAAAA---TATCTGT--------------------TCAAAATTCCTGCATTTATTCTTTCTTTCATTCATTTATCAGTTTAGACCTTGTTAAAAGTTAATAGTGATATAAGAATGCTTCATAGAGTGAGGGTAGTCTGTCAGTTGGCCAGGTGAT
>gene=chr20_10518140-10519140; species=equCab
TTTGACCTGAAGAATATCACAGA-----------TACTGTACTAGCTTTTGTTATTAGGATTTAAACGCATA-ACTTGATCTTTTTAAGCTGGATCAATTTGATATTTACAGTTCTGTTGGTCAGTGTAATTTTTGTCGGAATTTAATAGTCACAGGACATATATCTAGTATCATGATCTC---ATTATATTAATGATGCATGAGAAAACTCC-TAAGTTCTGCCCCTATGTAAAGACCCTATGCAAATTGGCCCAAATAAAAATGGTTA---AAC--TGTCTCTCAAGAGAAAGGGCAGCACTATCATTTAGATTTTTACAAAAGTAATGGTATAATTTATTTCTAAAATGTTATCTGT--------------------TC-AAATTCCTGCGTTTATTCTTTCATTCCTTCCTTCATTGTTTTAGCCTTTGTTAAAAGTTAACAGTGATGTAAGAATGCTTTATAGAGTGGGAGTAGTCTGTCAGTTGGCCAGGTGAT
>gene=chr20_10518140-10519140; species=gorGor
TTTGGCCCGAAGAGTATCACAGATAAAAGCTAGCTACCATACTCGTTTGGATTATTAGGATCTAAAGACATGATGTTGATCTTTTTATGCTGGATCAGTTTGATATTTACAGTTCAGTTGATTCATGTAATTTTTCTAGGAATTGAATAGCAACAAGAAATACATCTAATATCATGATCTCCTTATGACATTAATAATACATGAGAAGAATCT-TAAGTTTTACCCTTATGCAAATGCCCCATGCAAATTACCCAAAATAAAAATGGTTGGGTAACAAGGTCTCTCAAGAGAAAGGACAACATGATCATTTAGATTTTGACAAAAGTAATGAGATAGCCTATTTTTTAGATGTTGTCTGTTCACAATTCCTGAATTTATTTTTTAATTCCTTTCTCCCTGCCTCCATCCCTTCTTTCATTGATTTAGGCCCTGTTAAAAGCTAACAGTGATATAAGAAT-CTTTATAGAGCTGGGGTAGTTTGTCAGCTGGCCAGGTGAT
>gene=chr20_10518140-10519140; species=panTro
TTTGGCCCAAAGAGTATCACAGATAAAAGCTAGCTACCATACTCGTTTGGATTATTAGGATCTAAAGACATGATGTTGATCTTTTTATGCTGGATCAGTTTGATATTTACAGTTCAGTTGATTCATGTAATTTTTCTAGGAATTGAATAGCAACAAGAAATACATCTAATATCATGATCTCCTTATGACATTAATAATACATGAGAAGAATCTTTAAGTTTTACCCTTATGCAAATGCCCCATGCAAATTACCCAAAATAAAAATGGTTAGGTAACAAGGTCTCTCAAGAGAAAGAACAACATGATCATTTAGATTTTGACAAAAGTAATGAGATAGCCTATTTTTTAGATGTTGTCTGTTCACAATTCCTGAATTTATTTTTTAATTCCTTTCTCCCTGCCTCCATCCCTTCTTTCATTGATTTAGGCCCTGTTAAAAGCTAACAGTGATATAAGAATGCTTTATAGAGCTGGGGTAGTTTGTCAGCTGGCCAGGTGAT
>gene=chr20_10518140-10519140; species=papHam
TTTGGCCCGAAGAGTATCACAGATAAAAGCTAGCCACCATACTCGTTTGGA-TATTAGGATCTAAAGACATAATGTTAATCTTTTTAAGCTGGATCAATTTGATATTTACCATTCAGTTGATTCATGTAATTTTTCTAGGAATTGAATAGCAACAGGAAATACATCTAATATCATGACCTCCTTATGACATTAATAATACATGAGAAGAATCTTAACGTTTTACCCCTATGCGAATACCCCATACAAATTACCCAAAATAAAAATGGTTAGGTAACAAGGTCTCTCAAGAGAAGGGACAACATGATCATTTAGATTTTGACAAAAGTAATGAGATAGCCTATTTTTAAGATGTTATCTGTTCACAATTCCTGAATTTATTTTTTAATTCCTTTCTCCTTGCCTTCATCTCTTCCTTCATTGGTTTAGGCCCTGTTAAAAGCTAACAGTGTTGTAAGAATGCTTTATAGAGCTGGGGTAGTTTGTCAGCTGGCCAGGTGAT
>gene=chr20_10518140-10519140; species=ponAbe
TTTGGCCCGAAGAGTATCACAGATAAAAGCTAGCTACCATACTTGTTTGGATTATTAGGATCTAAAGACATGATGTTGATCTTTTTATGCTGGATCAGTTTGATATTTACAGTTCAGTTGATTCATGTAATTTTTCTAGGAATTGAATAGCAACAGGAAATACATCTAATATCATGATCTCCTTATGACATTAATAATACATGAGAAGAATCTTTAAGTTTTACTCCTATGCAAATACCCCATGCAAATTACCCAAAATAAAAATGGTTAGGTAACAAGGTCTCTCAAGAGAAGGGACAACATGATCATTTAGATTTTGACAAAAGTAATGAGATAGCCTATTTTTTAAATGTTGTCTGTTCACAATTCCTGAATTTATTTTTTAATTCCTTTCTCCCTGCCTCCATCCCTTCTTTCATTGGTTTAGGCCCTGTTAAAAGCTAACAGTGATATAAGAATGCTTTATAGAGCTGGGGTAGTTTGTCAGCTGGCCAGGTGAT
>gene=chr20_10518140-10519140; species=rheMac
TTTGGCCCGAAGAGTATCACAGATAAAAGCTAGCTACCATACTCGTTTGGA-TATTAGGATCTAAAGACATAATGTTAATCTTTTTAAGCTGGATCAATTTGATATTTACCATTCAGTTGATTCATGTAATTTTTCTAGGAATTGAATAGCAACAGGAAATACATCTAATATCATGACCTCCTTATGACATTAATAATACATGAGAAGAATCTTAACGTTTTACCCCTATGCGAATACCCCATACAAATTACCCAAAATAAAAATGGTTAGGTAACAAGGTCTCTCAAGAGAAGGGACAACATGATCATTTAGATTTTGACAAAAGTAATGAGATAGCCTATTTTTAAAATGTTATCTGTTCACAATTCCTG-ATTTATTTTTTAATTCCTTTCTCCTTGCCTTCATCTCTTCCTTCATTGGTTTAGGCCCTGTTAAAAGCTAACAGTGATGTAAGAATGCTTTACAGAGCTGGGGTAGTTTGTCAGCTGGCCAGGTGAT
>gene=chr20_10818140-10819140; species=hg19
TTCCTCTGTCCCAAACACTTCATGTATTATCAAAGACAGTTTTACCATTCATGTGATTCCTAGTCTCCAGACTGAAGTTATGTTTCCAACCTTTAAAAAATCTGATATTCTTCTTTTAAACATTTTGTTATTTATCTCATTGAATGATTGTCATTTTTGTGGTACTGGACTGCAATCAATCCACATGATTTGGCTCTACCACAGGGCTGGAGGTGTAGTGGTGTGGAGGTTCAAAGAATCTGTTAGTCTGCACATATTTTTGCCTTAATCATGGACCATCTCAGTTACTAAGGGCCTGGGATTCTGCTGCCAATGGCTGAAGCACAAAAGGGTGGAACTTTCACAAACCCTGTGCCCTGGGTTAGGTTTTTAACTTTGACTGAGGTTCCTTGCTGCTATGAGAACCTACCATTGCTTTATTTATTTATTTGATTGGTTCACTGAAAAAATTATTtacaatacaattctctttttggtatgcaattctatgaattttgata
>gene=chr20_10818140-10819140; species=bosTau
TTCCCCTGCT-CAGATGCTTCATGTACAGTCAAAGACAGTTCTACTGTCCATGTGACTCCTAATCTCCGGCTGGATATTATATTTCTATCCTTT-AAAAATCTGATATTTTGCTTTTAAAAATTTTGTTATTTATCTCATTGAATGATTGTCATTTTTGTGGTACTGGACTGCAATCAATCCACATGATTTGGCTCTGTCATAGAGTTGGAGGTGTAGTCTCATGGAGGTTCAAAGAATCTGTTAGTCTGCACATATTTTTGCTTTAATCATGGACTGTCTCAGTTTCTGAGGGCCCAGAATGCTGCTGCCAATGGCTGAGGCACAGGAGGGTGGAATTTTCA--GTCCCGGTACTCTGGGTTTGGTTTTCAACTCTGACTGAGGTTCTGTGCTGCTGTtagaatctaccattac----cttt---------ttcatttactt-aaaaaatgcatgcagcaaaattgtctttctggtgcataattctatgaattt-gaca
>gene=chr20_10818140-10819140; species=calJac
TTCCTCTGTCCTAAACGCTTCATATATTAGCAAAGACAGTTTTACCATTCATGTGATTCCTAGTCTCCAGACTGAAATTATGTTTCCAACCTTTAAAAAGTCTGATATTCTTCTTTTAAACATTTTGTTATTTATCTCATTGAATGATTGTCATTTTTGTGGTACTGGACTGCAATCAATCCACATGATTTGGCTCTACCACAGGGCTGGAGGTGTAGTGTTGTGGAGGTTCAAAGAATCTGTTAGTCTGCACAT-TTTTTGCCTTAATCATGGACCATCTCAGTTACTAAGGGGCTGGGATTCTGCTGCCAATGGCTGAAGCACAAAAGGGTGGAACTTTCACAAACCCTGTGCCCTGAGTTAGGTTTTTAACTTTG----AGGTTCCTTGCTGCTATAGGAACCTACCATTGCTTTATTTGTTTATTTGATTGGTTTGCTGAAAAAATTATTCataataaaattctatttttggtgtgcaattctatgaattttgat-
>gene=chr20_10818140-10819140; species=canFam
TTCCTCTA-TCCAAATGCTTCATGTACAATAAAAGACAGTCTTA-CATCCATGTGACTCTGAGTCTCCGGGTGGATGTTATGTTTCCATCCTTTAAAAAATCTGATATTCTGCCTTTAAAATTTTTGTTATTTATCTCATTGAATGATTGTCATTTTTGTGGTACTGGACTGCAATCAATCCACATGATTTGGCTCTGTCATAGAGTTGGAGGTGTAGTCTCATGGAGGTTCAAAGAATCTGTTAGTCTGCAAATATTTTTGCTTTAATCATGGACCGTCTCAGTTACTAAGGGCCTGGAATGCTGCTGCCAATGGCTGAAGCAcaagagagtggaa-tttta--gtctcagtaccatggatttggttttcgactttgactgaggttccttactgctgtcagagtctaccatttc----ctct-----ttgATTGGTTCACTTTAAAAAAtacatacaaccacattctctttttgacatataagg-tatgaatttggaca
>gene=chr20_10818140-10819140; species=equCab
TTCCTTTACTCCAAATGCTTCATGTACGATGAAAGACAGTTTTACCATCCATGTGACTCCTAGTCTCCGGGCGGATGTTATGTTTCCATCCTTTAAAAAATCTGATATTCTGCTTTTAAAAATTTTGTTATTTATCTCATTGAATGACTGTCATTTTTGCGGTCCTGGACGGCAATCAGTCCACATGATTTGGCTCTGTCATAGAGTTGGAGGTGTAGTCTCAGGGAGGTTCAAAGAATCTGTTAGTCTGCAAATATTTTTGCTTTAATCATGGATCGTCTCAGTTACTAAAGGCCTGGGATGCTGCTGCCAATGGTTGAAGCATAAGAGGGTGGAACTTTCA--GTCCCAGTGGCCCGGGTTTGGTTTTCAACTTTGACTAAGGTTCCTTGCTGCTGTCAGACCTT----TTTT----tttt-----ttaattggttcatttaaagaaatacatacagcaaaattctctttttggtgtacaattctataaattttgaca
>gene=chr20_10818140-10819140; species=gorGor
TTCCTCTGTCCCAAACACTTCATGTATTATCAAAGACAGTTTTACCATTCATGTGATTCCTAGTCTCCAGACTGAAGTTATGTTTCCAACCTTTAAAAAATCTGATATTCTTCTTTTAAACATTTTGTTATTTATCTCATTGAATGATTGTCATTTTTGTGGTACTGGACTGCAATCAATCCACATGATTTGGCTCTACCACAGGGCTGGAGGTGTAGTGGTGTGGAGGTTCAAAGAATCTGTTAGTCTGCACATATTTTTGCCTTAATCATGGACCATCTCAGTTACTAAGGGCCTGGGATTCTGCTGCCAATGGCTGAAGCACAAAAGGGTGGAACTTTCACAAACCCTGTGCCCTGGGTTAGGTTTTTAACTTTGACTGAGGTTCCTTGCTGCTATGGGAACCTACCATTGCTTTATTTATTTATTTGATTGGTTCACTGAAAAAATTATTtacaatacaattctctttttggtatgcaattatatgaattttgata
>gene=chr20_10818140-10819140; species=panTro
TTCCTCTGTCCCAAACACTTCATGTATTATCAAAGACAGTTTTACCATTCATGTGATTCCTAGTCTCCAGACTGAAGTTATGTTTCCAACCTTTAAAAAATCTGATATTCTTCTTTTAAACATTTTGTTATTTATCTCATTGAATGATTGTCATTTTTGTGGTACTGGACTGCAATCAATCCACATGATTTGGCTCTACCACAGGGCTGGAGGTGTAGTGGTGTGGAGGTTCAAAGAATCTGTTAGTCTGCACATATTTTTGCCTTAATCATGGACCATCTCAGTTACTAAGGGCCTGGGATTCTGCTGCCAATGGCTGAAGCACAAAAGGGTGGAACTTTCACAAACCCTGTGCCCTGGGTTAGGTTTTTAACTTTGACTGAGGTTCCTTGCTGCTATGGGAACCTACCATTGCTTTATTTATTTATTTGATTGGTTCACTGAAAAAAttatttacaatacaattctctttttggtatgcaattctatgaattttgata
>gene=chr20_10818140-10819140; species=papHam
TTCCTCTGTCCCAAACACTTCATGTATTATCAAAGACAGTTTTGCCATTCATGTGATTCCTAGTCTCCAGACTCAAGTTATGTTTCCAACCTTTAAAAAATCTGATATTCTTCTTTTAAACATTTTGTTATTTATCTCATTGAATGATCGTCATTTTTGTGGTACTGGACTGCGATCAATCCACATGATTTGGCTCTACCGCAGGGCTGGAGGTGTAGTGGTGTGGAGGTTCAAATAATCTGTTAGTCTGCACATATTTTTGCCTTAATCATGGACCATCTCAGTTACCAAAGGCCTGGGATTCTGCTGCCAATGGCTGAAGCACAAAAGGGCGGAACTTTC---AACCTCGTGCCCTGGGTTGGGTTTTTAACTTTGACTGAGGTTCCTTGCTGCTATGGGAACCTACCATTGCTTTCTTTGTTTATTTGATTGGTTCATTGACAAAATTATTtacaataaaattctcttttgggtatgcaattctatgaattttgata
>gene=chr20_10818140-10819140; species=ponAbe
TTCCTCTGTCCCAAACACTTCATGTAT--TCAAAGACAGTTTTACCATTCATGTGATTCCTAGTCTCCAGACTGAAGTTATGTTTCCAACCTTTAAAAAATCTGATA---TTCTTTTAAACATTTTGTTATTTATCTCATTGAATGATTGTCATTTTTGTGGTACTGGACTGCAATCAATCCACATGATTTGGCTCTACCATAGGGCTGGAGGTGTAGTGGTGTGGAGGTTCAAAGAATCTGTTAGTCTGCACATATTTTTGCCTTAATCATGGACAATCTCAGTTACTAAGGGCCTGGGATTCTGCTGCCAATGGCTGAAGCACAAAACGGTGGAACTTTCACAAACCCTGTGCCCTGGGTTAGGTTTTTAACTTTGACTGAGGTTCCTTGCTGCTATGGGAACCTACCATTGCTTTATTTATTTATTTGATTGGTTCACTGAAAAAATTATTtacaatacaattctctttttggtatgcaattctatgaatcttgata
>gene=chr20_10818140-10819140; species=rheMac
TTCCTCTGTCCCAAACACTTCATGTATTATCAAAGACAGTTTTGCCATTCATGTGATTCCTAGTCTCCAGACTCAAGTTATGTTTCCAACCTTTAAAAAATCTGATATTCTTCTTTTAAACATTTTGTTATTTATCTCATTGAATGATCGTCATTTTTGTGGTACTGGACTGCAATCAATCCACATGATTTGGCTCTACCGCAGGGCTGGAGGTGTAGTGGTGTGGAGGTTCAAATAATCTGTTAGTCTGCACATATTTTTGCCTTAATCATGGACCATCTCAGTTACTAAAGGCCTGGGATTCTGCTGCCAATGGCTGAAGCATAAAAGGGTGGAACTTTC---AACCTCGTGCCCTGGGTTGGGTTTTTAACTTTCACC-AGGTTCCTTGCTGCTATGGGAACCTACCATTGCTTTCTTTGTTTATTTGATTGGttcattgaaaaaattatttacaataaaattctcttttgggtatgcaattctatgaattttgata
>gene=chr20_11099140-11100140; species=hg19
TTTATCATTAATATCTTTATTTTTCATAGTACATATTTTTACAGAATGACATTCCTGCATTTAGCCAGAACAAAACAATTCAGTTAATTTTGAATATTACTCATGCTTACATGGAAAAGGATGAAAATATTCTACTGGAAAACAAGAGACAATTCATCTTACTTGCACCTGGAATCTTCTGTGAATCACAGAAAAATATTAACTTGACTCATATATAAGGATTTCCTCTCTATTAAATAAAACATGACTTATCTCTATACCTTTTCAGTCTTGTTAGAGAGTAAGAGAGTTTATTTTTTCCCAATGTCTTCCCTAAATGAAGTTTTAAAAATGTATTCTAATGTCCAGCATGACGTAATATTAAGTATTGAGTCATAaatcaagacaccagcgttagagtttcaacttggccatggatttgtttgtggttttaggtctaatcacgtaatttttataggcatcagtgttttcaccttgaagaatctgcagaggactgaata
>gene=chr20_11099140-11100140; species=bosTau
TTTGTCATTATTATTTTTATTTTTTATAATACATATTTATATATGATGACAATCCTGCATTTAGCCAGAAAAAA--AATTTAGTTAATCTTATATATTACTCATGCTTAAGTGGAAAAGAATGAAAATCCTCT--TTCAAAATAAGAGACAACTCATTTTTCTTGCACCTGAAGTCTGATATGAATCAAAGAAAAATTGTAATTTGACTTATATGTGAGCAGTTCCTCTGTATTAA-------ATGACTTATCTCTATATCTTTTCAGTACTATCTCCAAATGATATAATTAATTTACCCAAATTTTTTTATCTATGTGTAGTTTAAAAAATTTATTGTAATACCCAGAAAGACGTAACACTAAGTGCTGAATTATAAATCAAGAGACCAGAACTGGGGCTGTAACTTGGCCAGAGATTTGCTTGTTGGTTTAGGTCTAATC-------------AGGTGTCAGTACCAGCACATGAAGGAATCTATCGGGGGCTGAATA
>gene=chr20_11099140-11100140; species=calJac
TTAATCATTAATATCTTTCTTTTTCATAGTACATGTTTTTATAGAAGAGCATTCATGCATTTATCCTGAACAAAACAA-TCAGTTAATTTTGAATATTACTCATGTTTACATGGAAAAGAATGAAAATATTCTACTGAAAAACAAGGGACAGTTCATCTCACTTGCACCTGGAATCTTATGTGAATCACAGAAAAATATTAACTTGACTCATGTATGAGGATTTCCTCTCTATTAAATGAAAAATGACTTATTTCTATACCTTTTCAGTCATGTTACTGAGTATGAGAGTTTATTTTTCCCCAATGTCTTCTCTAAATGAAATTTTAAAAATGTATTCTAATGTCcagcatgatgtaatattaagtgttgagtcacaaatccagagaccagccttaaggtttcaacttggccatggatttgcttgtggttttgggtataatcacataatttttatgggggtcagtatcttcactttgaaGAATCTGCAGAGGACTGAATA
>gene=chr20_11099140-11100140; species=canFam
TTTATCATTGttatttt----tttaataatatgtatttatataaGATGACACTCCTGCATTTAGCCAGATTAAA--AATTCAATCAATTTTGAATATTACTTATCTTGAAATGGAAATAATGAA-AATGCCTTCTTAGAAAATAAG----AGTTCATTTTACTTGCTCCTGGAGTCTTATATGAATCATAGAAAAATATTAATTTGACTCATACACAAGGATTTTTTCTGTATTAAATGAGAAATGACTTAACTCTATA---TTACAGTCTTATTACCAAGTATTATAGTTAATTTTTTTCCTAATTTTTTTCTAAATGAAG-TTTGAAAATTCATTCCAATGTCCAGCATAATATAATATTGCACTGTGATATA-Aaattgagagaccaacattggagctccatcttggccatggatttgcttgtggttttagatctaatcaagtaatctccttaggtgacagtatctgcacctgaagaaatcaacagcgggttgaata
>gene=chr20_11099140-11100140; species=equCab
TTTATCATTATTAATTTTACTTTTTATATTACATATCTACATAAGATGAC-CTTCTGTATTTAGCAAGAACAAA--AATTCAGTTAATTTTGAATACTACTCATATTTAAGTAGAAAAGAATGA-AGTGCTTTACTGGAAAATAAGAAACAATTCCTCTTACTTGCACCCGGAGTCTTACATGAATCATAGAAAAATATTAATTTGACTCATATATAAGGATTTCCTCTGTATTCAATGAGAAATGACTTATTTCTATACTTTTTCAGTCTTGTCATCAAGTATGATGGTTTATTTTTCCCTAATTTTTTCTCTAAATGAAGTTTTAAAAATTGATCCTGATGTCCAACGTGATGTAATATTGAGTGATGAGTTATAAAGCAAGAGACCAGAGCTGGGACTCCAGCTTGACCATGGATTTGCTCAAGGTTTTAGGTCTAATGGAGTAGTCTCTTTAGGTGTCAGTATCTGTACCTAGAAGAATCTACAGGGCATTGAATA
>gene=chr20_11099140-11100140; species=gorGor
TTTATCATTAATATCTTTATTTTTCATAGTACATATTTTTACAGAATGACGTTCCTGCATTTAGCCAGAACAAAACAATTCAGTTAATTTTGAATATTACTCATGCTTACATGGAAAAGGATGAAAATATTCTACTGGAAAACAAGAGACAATTCATCTTACTTGCACCTGGAATCTTCTGTGAATCATAGAAAAATATTAACTTGACTCATATATAAGGATTTCCTCTCTATTAAATAAAACACGACTTATCTCTATACCTTTTCAGTCTTGTTAGAGAGTAAGAGAGTTTATTTTTCCCCAATGTCTTCCCTAAATGAAGTTTTAAAAATGTATTCTAATGTCcagcatgacgtaatat-aagtattgagtcataaatcaagacaccagcgttagagtttcaacttggccatggatttgtttgtggttttaggtctaatcacgtaatttttataggcatcagtgttttcaccttgaagaatctgcaggggactgaata
>gene=chr20_11099140-11100140; species=panTro
TTTATCATTAATATCTTTATTTTTCATAGTACATATTTTTACAGAATGACATTCCTGCATTTAGCCAGAACAAAACAATTCAGTTAATTTTGAATATTACTCATGCTTACATGGAAAAGGATGAAAATATTCTACTGGAAAACAAGAGACAATTCATCTTACTTGCACCTGGAATCTTCTGTGAATCATAGAAAAATATTAACTTGACTCATATATAAGGATTTCCTCTCTATTAAATAAAACATGACTTATCTCTATACCTTTTCAGTCTTGTTAGAGAGTAAGAGTG-TTATTTTTCCCCAATGTCTTCCCTAAATGAAGTTTTAAAAATGTATTCTAATGTCcagcatgatgtaatattaagtattgagtcataaatcaagacaccagcgttagagtttcaacttggccatggatttgtttgtggttttaggtctaatcatgtaatttttataggcatcagtgttttcaccttgaagaatctgcaggggactgaata
>gene=chr20_11099140-11100140; species=papHam
TTTATCATTAATATCTTTACTTTTCATAGTACATATTTTTATAGAATTACATTCCTGCATTTAGCCAGAACAAAACAGTTCAGTTAATTTTGAATATTACTCATGTTTACATGGAAAAGAATGAAAATATTCTACTGGAAAACAAGAGACAACTCATCTTACTTGCACCTGGAATCTTCTGTGAATCATGGAAAAATATTAACTTGACTCATATATAAGGATTTCCTCTCTATTAAATAAAAAATGACTTATCTCTATACCTTTTCAGACTTGTTACCGAGTGTGAGAGTTTATTTTTCCCCAATGTCTTCTCTAAATGAAGTTTTAAAAATGTATTCTAATGTCCAGCATGATGTAA-------TATTGAGTCATAaatcaagagaccagcgttagggtttcaacttggccatggatttgcttgtggttttaggtctaatcacataatttttataggcatcagtatcttcacctggaagaATCTGCAGGGAACTGAGTA
>gene=chr20_11099140-11100140; species=ponAbe
TTTATCATTAATATCTTTATTTTTCATAGTACATATTTTTATAGAATGACATTCCTGCATTTAGCCAGAACAAAACAATTCAGTTACTTTTGAATATTACTCATGCTTACATGGAAAAGAATGAAAATATTCTACTGGAAAACAAGAGACAATTCATCTTACTTGCACCTGGAATCTTCTGTGAATCATAGAAAAATATTAACTTGACTCATATATAAGGATTTCCTCTCTATTAAATAAAAAATGACTTATCTCTATACCTTTTCAGTCTTGTTACAGAGTATGAGAGTTTATTTTTCCCCAATGTCTTCTCTAAATGAAGTTTTAAAAGTGTATTCTAATGTCcagcatgatgtaatattaagtattgagtcataaatcaagacaccagcgttagagtttcaacttggccatggatttgctgtgtgttttaggtctaatcacataatttttataggcatcagtatcttcaccttgaagaatctgcaggggactgaata
>gene=chr20_11099140-11100140; species=rheMac
TTTATCATTAATATCTTTACTTTTCATAGTACATATTTTTACAGAATTACATTCCTGCATTTAGCCAGAACAAAACAGTTCAGTTAATTTTGAATATTACTCATGTTTACATAGAAAAGAATGAAAATATTCTACTGGAAAACAAGAGACAATTCATCTTACTTGCATCTGGAATCTTCTGTGAATCATGGAAAAATATTAACTTGACTCATATATAAGGATTTCCTCTCTATTAAATAAAAAATGACTTATCTCTATACCTTTTCAGTCTTGTTACCGAGTGTGATAGTTTATTTTTCCCCAATGTCTTCTCTAAATGAAGTTTTAAAAATGTATTCTAACGTCCAGCATgatgtaa-------tattgagtcataaatcaagagaccagcgttagggtttcaacttggccatggatttgcttgtggttttaggtctaatcacataatttttataggcgtcagtatcttcacctggaagaatctgcagggaactgagta
>gene=chr20_11240140-11241140; species=hg19
cagttccagatctgccttttaacagcttcaattgtgggtcaactaattcaacttgctaggcctcaaacttctcttctataaaatgggaacaaactgttctgagaactaaatgcagcaatgtgtgtaaagcttttagcctagtccttTATGGTTTCACAAGTTGATGAGACTGAATCACAAGATAAAAGATTGTATCTACTTCTTGCTATCTCACTTGGAGATGAAGTACAGTGTGTAAATTACCATACTAAATGAAAGAAATAAGATAGACTGTACTTACAGTCACAATTTTTATTTCTGCCTATTGTTTGTTGCATTGTTTTCAGGGGAGAACAGTTTTAATGAGAACCAGTAACCCTAAAAATAAAAATAAAGAGGACAAGAGTCCTTAGTTCATTTATGGTTAGTGTTTACATATTCCCATGAGGGCGGGATTGCAGTCTGCTTCATTAAATCAACAAAGTTTGGGGCAagcagtgtgctgaagccagcctgtacct
>gene=chr20_11240140-11241140; species=bosTau
aagttctggctctgctttttaacaactataatcttaagaagattaattaaacttgctaagcttcaaactcctcttctgtaaaatgggaagaaactgttgtgagaactaaatgagaa--aatgcctgaaacttttagcatgatgcc-tTTGTTTTCGTTCACAGATAAGTC--AGTCACAAGAGAACAGATTATATCTACTTGTTATTATCACACTTGGAGATGAAATACAGCATATAAGTTACCAAACTGGATGGAAGGGATGAGATGAACCATATTTGCAACCCAAATTTTTATTTCTGTCTATTGTTTGCTGTATCTTTTTCAGGGAAGAATA---------AGAACCAGTGACTTTGTGAATAAAAGTGAAGAAGCCAAGACTCC----TTTATGGATAGCCAATATTTACATATTCCCAGGAGGACAATATTGCAGGTTACTGAACTAAGTCAACAAAATTTGGAGCAAGGggtgtgctgaagccagcctgaactt
>gene=chr20_11240140-11241140; species=calJac
aagttctagatctgccttttaacagctacagttgtgggtcaattaattcaacttgctgggcctcaaacttctcttctataaaatgggagcaagttgttctgataattaaatgcagtgatgtgtttaaagtttttaccatagtgcctTATGCTTTCACAAGTTGATGAGACTGAATCACAAGATAAAAGATCATATCTACTTCTTGCTGTCTCACTTGGAGATGAAGTACAGTGTGTAAATTACCATACT-----AAAGAAATAAGATAGACTGTTTTTACAGCCACAGTTTTTATTTCTGCCTATTGTTTGTTGCATGGTTTTCAGAGGAGAACAGTTTTAATAAGGACCAGCAATTTTAAGAATAAAAATAAAGAGGCCAAGAGTCCTCAGTTCATTGGTGGTTAGTGTTTACATATTCCCATAAGGGCAGCATTGCAGGCTGCTTCATTAAGTCAACAAAGTTTGGGGCAagcagtgtgctgaggccagcctgtacct
>gene=chr20_11240140-11241140; species=canFam
aaattctagctttgctttttaacagctgcaatcttgg------taattaaacttgcaaaacttcaaactcctcttctttataatgggaataaactgtcgtcagaactaaatgagaa--cat--atgaagcttttagtattgcgcc-tATGCTTTCACTCCTTGGTAAGA-TTAGTCACAAGAGAAGAGATCCCATCTACTCCTTGTTATCACACTTAGAGCTGAGGTGTGGCATGTAAATCACAAAACTGGATGGAAGGAATGAGATGGAC--TGTCTACAACCACAGTTTTAACTTCTATCTATTGTTTATTGCATCTTTTTTAGGGAAGAAAAATTTTAATGAGGGCCAGTAACTTTATGAATAAAAACCAAGAGGCCAAGAGTCCTCAGCTTATATGTGGTTTGTGTTTACATATTCCCATGAGGGCTGCACTGCAGGTCACTTAATTAAATCAACAAAGTCTGGAGCAGATggcgtgctgaagccagtctatacct
>gene=chr20_11240140-11241140; species=equCab
cagttctggctttgctctttaaccactacaatcctgggtagattaattaaacttgccaaacctcaaactcctcttctgtaaagtgggactaaactattgtgagaactaaatgaaat--aatgggtgaagcttttagcata-------atcctttcactcaTTTATAAGACCTGGTCACAAGAGAAAAGATGACGTCTACTTCTTGTTATCACACTCGGAGATGTGGTGTGGCACGTAAATCACCAAACTGGATGGAAGGGACGGAATGGACTGTGTTTACAACCACAGTTTTTACTTCTGCCTA---TTTGTTGCATCCTTTTCAGAGAAGAGCAGATACACTGAGGGCCAGTAACTTTATGAATAACAACAAAGAGGCCAAGAGTCCTTAATTTATTTATGGTTAGAGTTTATGTATTCTCATGAGGGCGTCATTGCAGGTTACGTAATGAAGTCAACAACGTTTGGGGCAGGTggggtgctgaagcgaggctggaact
>gene=chr20_11240140-11241140; species=gorGor
aagttccagatctgccttttaacagcttcaattgtgggtcaagtaattcaacttgctaggcctcaaacttctcttctataaaatgggaacaaactgttctgagaactaaatgcagcaatgtgtgtaaagcttttagcctagtccttTATGCTTTCACAAGTTGATGAGACTGAATCACAAGATAAAAGATCGTATCTACTTCTTGCTATCTCACTTGGAGATGAAGTACAGTGTGTAAATTACCATACTAAATGAAAGAAATAAGATAGACTGTACTTACAGTCACAATTTTTATTTCTGCCTATTGTTTGTTGCATTGTTTTCAGGGGAGAACAGTTTTAATGAGAACCAGTAACCCTAAGAATAAAAATAAAGAGGACAAGAGTCCTTAGTTCATTTATGGTTAGTGTTTACATATTCCCATGAGGGCGGGATTGCAGGCTGCTTCGTTAAATCAAC--AGTTTGGGGCAagcagtgtgctgaagccagcctgtacct
>gene=chr20_11240140-11241140; species=panTro
aagttccagatctgccttttaacagcttcaattgtgggtcaactcattcaacttgctaggcctcaaacttctcttctataaaatgggaacaaactgttctgagaactaaatgcagcaatgtgtgtaaagcttttagcctagtccttTATGCTTTCACAAGTTGATGAGACTGAATCACAAGATAAAAGATCGTATCTACTTCTTGCTATCTCACTTGGAGATGAAGTACGGTGTGTAAATTACCATACTAAATGAAAGAAATAAGATAGACTGTACTTACAGTCACAATTTTTATTTCTGCCTATTGTTTGTTGCATTGTTTTCAGGGGAGAACAGTTTTAATGAGAACCAGTAACCTTAAGAATAAAAATAAAGAGGACAAGAGTCCTTAGTTCATTTATGGTTAGTGTTTACATATTCCCATGAGGGCGGGATTGCAGGCTGCTTCATTAAATCAACAAAGTTTGGGGCAagcagtgtgctgaagccagcctgtacct
>gene=chr20_11240140-11241140; species=papHam
gagttctagatctgcattttaacagctccaattgtgggtcaactaattcaacttgctaggcctcaaacttctcttctataaaatgggaacaaactgttctgagaactaaatgcagcagtgtgtgtaaagcttttagcatagtccctTATGCTTTCACAAGTTGATGAGACTTAATCACAAGATAAAAGATCATATTCACTTCTTGCTATCTCACTTGGAGATGAAGTACACTGTGTAAATTACCATACTAAATAAAAGAAATAAGATAGACTGTACTTACAGCCACAATTTTTATTTCTGACTATTGTTTGTTGCATTGTTTTCAGGGGAGAACAGTTTTAATGAGAACCAGTAACCTTAAGAATAAAAATAAAGAGGCCAAGAGTCCTTAGTTCATTTATGGTTAGTGTTTACATATTCCCATGAGGGCGGGATTGCAGGCTGCTTCATTAAGTCAACAAAGTTTGGGGCAagcagtgtgctgaagccagcctgtacct
>gene=chr20_11240140-11241140; species=ponAbe
aagttccagatccaccttttaacagcttcaagtgtgggtcaactaattcaacttgctaggcctcaaacttctcttctgtagaatgggaacaaactgttctgagaactaaatgcagcaatgtgtgtaaagcttttagcctagtccttTATGCTTTTACAAGTTGATGAGACTGACTCACAAGATAAAAGATCATATCTACTTCTTGCTATCTCACTTGGAGATGAAGTACAGTGTGTAAATTACCATACTAAATGAAAGAAATAAGATAGACTGTACTTACAGTCACAATTTTTATTTCTGCCTATTGTTTGTTGCA------TCAGAGGAGAACAGTTTTAATGAGAACCAGTAACCTTAAGAATAAAAATAAAGAAGCCAAGAGTCCTTAGTTCATTTACGGTTCGTGTGTACATATTCCCATGAGGGCGGGATTGCAGGCTGCTTCATTAAATCAACAAAGTTTGGGGCAagcagtgtgctgaagccagcctgtacct
>gene=chr20_11240140-11241140; species=rheMac
aagttccaggtctgccttttaacagctccaattgtgggtcaactaattcaacttgctaggcctcaaacttctgttctataaaatgggaacaaactgttctgagaactaaatgcagcagtgtgtataaagcttttagcatagtccctTATGCTTTCACAAGTTGATGAGACTTAATCACAAGATAAAAGATCATATGCACTTCTTGCTATCTCACTTGGAGATGAAGTACACTGTGTAAATTACCATACTAAATGAAAGAAATAAGATAGACTGTACTTACAGCCACAATTTTTATTTCTGACTATTGTTGGTTGCATTGTTTTCAGGGGAGAACAGTTTTAATGAGAACCAGTAACCTTAAGAATAAAAATAAAGAGGCCAAGAGTCCTTAGTTCATTTATGGTTAGTGTTTACATATTCCCATGAGGGCGGGATTGCAGGCTGCTTCATTAAGTCAACAAAGTTTGGGGCAagcagtgtgctgaagccagcctgtacct
>gene=chr20_12742140-12743140; species=hg19
aagtcttactatttcaaaactcatgctcaatctactgcTAACCTGTAGTCGTCTAGCTTTAATTTATAATATACaataaaaccttacctggaactctaataagtaaaccagataaaataaaagaggctctggttgaattgggaggagaaagcctggagcttgactacttagattccttccccttttcccaaccctctctgtagcagcccccagtgctctgcTCTGTAGCACTGGGGGTGGCTACAGAGAGGCTCTGTAGGAAACCCTATAGTTGGCCTTCTGTTGGGGCTCTTCCCAGCAACATCTTGCTCCATAAACACAAGCACCTGTATGCATATCAGGGGTCAGTCACAAACTCGGATGCTTACAGGTGCCCCAAACACAATCCTGCTGCACCTTTGGAGTGATGGAAGTTTCTTTTCATTCCCTAGCCATGAGTTTTAAAGTTATTGGTCTCTCAACCAATGGGGTTTTTTTAATTGAATTTTAATTTCTGAATC
>gene=chr20_12742140-12743140; species=bosTau
aagtattttggttctcaaatccatgctcagtctactacTAACTTTTAG-GTTCTAGCTTTAATTTAGAGCACAAAATGAAAATTTTCCTGGAGCCCTAACAT--------GATAAAAAGGAGGTGGTTCTGGTTGAACTGAGAAGAGAAAACGCAGAACTTTATTACTGAGATCCCTTCCCCATCCCCCA-CCCTCTCTGCAGAAG-CTTCAA----------------------TG-TTTCATGGGAAGCATTTG-TGCAAGCTCCCTGTTA-------------------T--CAGCAACATCC-CCACCATAAACGTGAGCTTACTTCTGTGTATCAGCAA----TCCCAGACTCAGAGGCCTGGAGGTGCTCCCAACACAATCCCACCACAACTGTA-----ACAGAAGTTTCTTTTTCTCCTCCTACCATGAGTTTTAAAGTCATAAGTCTTTA-ATCAATGTGGTATTTCTCTTTGGGTTTTAATTTCTGATTC
>gene=chr20_12742140-12743140; species=calJac
aagtcttactgttgcaaaactcatgctcAAACTACTACTAACCTATAGTTGTCTAACTTTAATTTAGAATATACaataaaaacttacctggaaccctaataagtaaaacagacaaaagaaaagaggctctggttgaattgggaggagaaagcctggagccAGACAATTTAGATTCCTTCTCTCTTTCCCAACCCTCTCCATAGGAGCCCCTGG-------------------------TGCTACAGAGAGCCTCTGTAGGAAGCCCTATAGTTGGCCTTCTTTTGGGGCTCTTCCTAGCAACATCTTTCTCCATAAACACAAGCATCTGTATGTATATC-GGGGTGAGTCACAAACTCAGAGGCTTACTGTGCCCTCCAACACAGTCCTGCAGCACCTTCGGAGTGATGGAAGTTTCTTTACGTTCCCTAGCCACGAGCTTTAAAGTTATAGATCTCTGAACCAATGCGGTATTTTTTATTGAATTTTAATTTCTGAATC
>gene=chr20_12742140-12743140; species=canFam
aagtcttttgattctgaaacctgtgcccAACCTACCACTAACCTATTGTTTTCTGGCTTTACTTTGTAGCAAACAATGAAAATTTACCTGGACCCCTGAGATGTTAGGGAGATAAAAGAGGAGTAT-TTTTGTTGAATTGGGAGTGGAAAGCCTGGAGCCATACTGC--AGATTCCTTCCCCATTTCCCAGTCCTCTCTGCAACAGCCCCACA----------------------GGGATTAATGGAAAGACTCTG-TCAAAGCCCTGTGTTA-------------------TTGCAGCAACACCTCCCACCATAAACATGAGCATCCTCATCCATGTCAGGGA----TGACACA------------TAGATACTCCCAAGTCGACCTCACTGCACCTTCAAAA-AATGGAACTTTCTTTTCCTCCCCCTGCCATGAGCCTTAAAGTCATAAATCTCTG-AATAATGGGGCATTTAATATTTAATTGTAATTTCTGCATC
>gene=chr20_12742140-12743140; species=equCab
aagtcttttggttctaaaacccgtgctctaattactactaacctgtagtgtTGTAGCTTTAATTTATAGCACTCAATGAAAATTTACCTGGAGCCCTAATATGTAAAGCAGATAATGTCCAACTAT-CTGAATCGAATTGGGAGGAGAAAGCCTGGAACATTACCACTGAGATTCCTTCCCCATCTCCCAGCCCTCTCTGCAGCAGTCCCAGG----------------------TAATTTTATGGAAGGGCTCTG-TGGATCCTCTGTGTTA-------------------TTGCGGCAACACCC-CCAGCAAAAAGATGAGCATCCTTATGCATAGCAAAGG----GAGCACACTCAGCTGCTTCTAGATGCTCCCAACACAACCCTGCTGGACCTTTGAAG-AATGGAAGT----TTTTCTCCCCCTGCCGTGAGCTTTATCGTCACAGGTCTCTG-AGCAATGTGGTAT------TTTTATTTTAATTTCTGAATC
>gene=chr20_12742140-12743140; species=gorGor
-------ACTGTTTCAAAACTCATGCTCAATCTACTGCTAACCTGTAGTTGTCTAGCTTTAACTTATAATATACaataaaaccttacctggaactctaataagtaaaccggataaaataaaagaggctctggttgaattgggaggagaaagcctggagcttgcctacttagattccttccccttttcccaaccctctctgtagcagcccccagtgctctgcTCTGTAGCACTGGGAGCTGCTACAGAGAGGCTCTGTAGGAAACCCTATAGTTGGCCTTCTGTTGGGGCTCTTCCCAGCAACATCTTGCTCCATAAACACAAGCACCTGTATGCATATCAGGGGTCAGTCACAAACTCGGATGCTTACAGGTGCCCCAAACACAATCCTGCTGCACATTTGGAGTGATGGAAGTTTCTTTTCATTCCCTAGCCATGAGTTTTAAAGTTATTGGTCTCTCAACCAATGGGGTTTTTTTAATTGAATTTTAATTTCTGAATC
>gene=chr20_12742140-12743140; species=panTro
aagtcttactgtttcaaaactcacgctcaatctactgcTAACCTGTAGTTGTCTAGCTTTAATTTATAATATACAATAAAACCTTACCTGGAACTCTAATAAGTAAACCAGATAAAATAAAAGAGGCTCTGGTTGAATTGGGAGGAGAAAGCCTGGAGCTTGACTACTTAGATTCCTTCCCCTTTTCCCAACCCTCTCTGTAGCAGCCCCCAGTGCCCTGCTCTGTAGCACTGGGGGCTGCTACAGAGAGGCTCTGTAGGAAACCCTACAGTTGGCCTTCTGTTGGGGCTCTTCCCAGCAACATCTTGCTCCATAAACACAAGCACCTGTATGCATATCAGGGGTCAGTCACAAACTCGGATGCTTACAGGTGCCCCAAACACAATCCTGCTGCACATTTGGAGTGATGGAAGTTTCTTTTCATTCCCTAGCCATGAGTTTTAAAGTTATTGGTCTCTCAACCAATGGGGTTTTTTTAATTGAATTTTAATTTCTGAATC
>gene=chr20_12742140-12743140; species=papHam
aagtcttactgtttcaaaagtcatgctcaatcta---cAAACCTATAGTTGTCTAGCTTTAATTTATAATATACaataaaaacttacccggaaccccaataagtaaagcagataaaagaaatgaggctctggttgaattgggaagagaaagcctggagcttgactatttagattccttccccttttcccagccctctccgtatcagcccccag-----tgctctgtagcacTGCGAGGTGCTACAGAGACGCTCTGTAGGAAACCCTATAGTTGGCCTTCTGTTGGGGCTCTTCCCAGCAACATCTTGCTCCATAAACAGAAGCATCTGTATGCATATCAGGGGTCAGTCACAAACTCGGATGCTTACAGGTGCCCCAAACACAATCCTGCTGCACCTTTGGAGTGATGGAAGATTTTTTTCATTCCCTAGCCATGAGTTTTAAAGTTATTGGTCTCTCAACCAATGGGTTTTTTCTTATTGAATTTTAATTTCTGAATC
>gene=chr20_12742140-12743140; species=ponAbe
aagtcttactgtttcaaaactcatgctcaatctactgcTAACCTGTAGTTGTCTAGCTTTAATTTATAATATACaataaaaacttacctggaactctaataagtaaaccagataaaataaaagaggctctggttgaattgggaggagaaaacctggagcttggctacttagattccttccccttttcccaaccctctctgtagcagcctccagtgctctgcTCTGTAGCACTGGGGGCTGCTACAGAGAGGCTCTGTAGGAAACCCTATAGTTGGCCTTCTGTTGGGGCTCTTCCCAGCAACATCTTGCTCCATAAACACAAGCACCTGTATGCATATCAGGGGTCAGTCACAAACTCAGATGCTTACAGGTGCCCCAAACACAATCCTGCTGCACCTTTGGAGTGATGGAAGTTTCTTTTCATTCCCTAGCCATGAGTTTTAAAGTTGTTGGTCTCTCAACCAATGGGGTTTTTTTTATTGAATTTTAATTTCTGAATC
>gene=chr20_12742140-12743140; species=rheMac
aagtcttactgtttcaaaagccatgctcaatcta---cAAACCTAGAGTTGTCTAGCTTTAATTTATAAAATACAATAAAAACTTACCTGGAACCCCAATAAGTGAAGCAGATGAAAGAAATGAGGCTCTGGTTGAATTGGGAAGAGAAAGCCTGGAGCTTGACTATTTAGATTCCTTCCCCTTTTCCCAACCCTCTACGTATCAGCCCCCAG-----TGCTCTGTAGCACTGCAAGGTGCTACAGAGACGCTCTGTAGGAAACCCTATAGTTGGCCTTCTGTTGGGGCTCTTCCCAGCAACATCTTGCTCCATAAACAGAAGCATCTGTATGCATATCAGGGGTCAGTCACAAACTCGGATGCTTACAGGTGCCCCAAACACAATCATGCTGCACCTTTGGAGTGATGGAAGTTTTTTTTCATTCCCTAGCCATGAGTTTTAAAGTTATTGGTCTCTCAACCAATGGGGTTTTTCTTATTGAATTTTAATTTCTGAATC
>gene=chr20_14636140-14637140; species=hg19
GGTCTTGGTGTTAAAATTTACCTGACCTGACTCTTCTCAAATGTCTCTCTTTACAAATTCCAGTAACTTTATTGCTAAGCTATAAGAGGAATTTTTTAGCTTATTTTTGCTTTGAGTCTGTTTTTAACTTTCTACAAATAATTTAATATCCCTTCTCTTTGCCTTTTCTTAATGAAGCAGCATTTCTATGTGTCTCCTTTCAGGGATGTATGTAAATGTAGCTATATTGTTGATAGATTAACATAATAATCAAATAGAAATTAACTTCCTGTGATTCATCAGTAAAACTCTATGGACCTACTTTTACTCAAAATTGTTGCTGTCAAGCATTTCAGGTATGAGTTAATTGGCTTTCTAGAAAATGATAGAGGCTATCCTAAATCTCAAAGCTCAATGATATCTTTTTATTTTCTGAGATGCCATTTGTCACCATAGCTTATTATACATGGGCTGATTCTCACTCCCTGGAAATAGAAATGAAGAAAGGAGCTGTAGGGTCC
>gene=chr20_14636140-14637140; species=bosTau
GCTCTGGGTGCTAAAATTTACCTGTC-----TCTTCTCAAATGTCATTGTTTACAGATTCCAGTAACATTATCACTAAATTATAATGGGGATTT---AGTTTC-TTTTG-CTTGAGTCTGCTTTTACCTTT--ACACATATTTCAATATTCCTTCTCTTCTCTTCCTCCTAAAGAAGAAACATTTTTATGTGTTAACTTTCAGGGTTGTATGTAAATGCAGCTATTGTGTTGATAAAGTAACATAATAATCAAGTAGAAATTAAGCTCCTGTGATTAATCAGTACAACTCTATTGACCTGCTTTCATTCAAAATTCTTGTTGCTGACCATTTTTGCTATGAGTAAATTAGTTTTCTGTGACATGATAGAGGCCGTCCCAGATCCCAGAGGTCTATAATAGCTTTTTATTCTCTGTGAAGCCATTTGTCACTGCTACTTGATACACAGGGGCTGATTCTCAATCCCTGGAAAGagagctg----aaggaactttaggatca
>gene=chr20_14636140-14637140; species=calJac
GGTCTTGGTGTTCAAATTTACCTGACCTGACTCTTCTCAAATGTCTCTCTTTACAAATTCCAGTAACTTTATTTCTAAGCTATAAGAGGAATTTTTTAGCTTATTTTCACGTAGAGTCTGTTTTTACCTCTCTACAAATAATTTAATATCCCTTCTGTTTGCCTTTTCTTAATGAAGCAGCATTTCTATGTGTCTCCTTTCAGGGatatat-----------tatatTGTTGATAGGTTAACATAATGATCAAATAGAAATTAACTTCCTATGATTCATCAGTAAAACTCTATGGACCTACTTTTACTCAAAATGGTTGCTGTCAAGCATTTTAGTTATGAGTTCATTGACTTTCTAGAAAATGATAGAGGCTATCCTAAGTCCCAAAGCTCAATGATATCTTTTTATTTTCTGAGAAGCCATTTGTCACCATAGCTTATTACACATGGGCTGATGCTCACTCCCCGGAAATAGAAACAAAGAAAGGAGCTGTAGGGTCC
>gene=chr20_14636140-14637140; species=canFam
GGTCTGGGGTTTAAAATTT----------ACTCTTCTCAAAAGTCATTCTTCACAAATTCCAGTAACATTATTACTGAGTTATAAAATG--TTT---AGTTTATTTTTGCCTTAAGTCTGCTTTAACCTTCTCACA-GTATCTTAGTATTCCTTCTTTT---TCCTTCCTAATGAAGCAACA-TTCTTTTTGTTAACTTACAGGGGTTTATGTAAAGGTAGC--TATTGTTGATAAATTAACATAAAGATCAAGTAGAAATTAACCCCCTGTGATTAATCAATAAAACTCTATTGACATGCTTTCACTCAAAATTGTTGTTGCTGAACAGTTTAGCTATGAGTTAATTGGCTTTCTATGAAATGATAGAGACTGTTTTAAATCCCAGAGATCTGTGATATCTTTTCATTTTCTGAGAAGCCATTTG---------------ACACAGGGCCTGATTCTCACTCCCTGGAAAcagagtt-------ggagtttcaggatca
>gene=chr20_14636140-14637140; species=equCab
AGTCTGGGTGTTAAAATTT-----GCCTGTCTCTTCTCAAATTCCATTCTTTATAAATTCCAGT-ACATTATTACTAAGTTATAAGAGG--AAT---TATTTTTTTTTACCTT------------------TTACACATATTTTAATATTCCTTCTCTTCTCTTCCTCTTAATGAAGCAGCATTTCTATGTGTTAACTTTCAGGGCTATTTGTAAATGCAGTTATATTGTTGATAAGTTAACATAATAATGAGGTAGAAATTAACCCACTATGATTAATCAATAAAACTCTATTGATCTGCTTTCACTCAAAATTGTTGTTACTGAACATTTTAGCTATGAGTTAATTGGCTTTCCATGAAATGATGGAAACTGTCCTAAATGCTGAAGGTCTATGATGTCTTATCATTTTCTGAGAAGCCAATTGTCACTGTTGCTTAATCCATGTGGGCTGATTCTCACTCCCTGGAAAcagagttg----taggggatttaggatca
>gene=chr20_14636140-14637140; species=gorGor
GGTCTTGGTGTTAAAATTTACCTGATCTGACTCTTCTCAAATGTCTCTCTTTACAAATTCCAGTAACTTTATTGCTAAGCTATAAGAGGATTTTTTTAGCTTATTTTTGCTTTGAGTCTGT------------ACAAATAATTTAATATCCCTTCTCTTTGCCTTTTCTT-ATGAAGCAGCATTTCTATGTGTCTCCTTTCAGGGATCTATGTAAATGT-----------------------------------------------------------------------------------------------------------------------------------------------------------------------------------------------------------------------------------------------------------------------------------------
>gene=chr20_14636140-14637140; species=panTro
GGTCTTGGTGTTAAAATTTACCTGACCTGACTCTTCTCAAATGTCTCTC--TACAAATTCCAGTAACTTTATTGCTAAGCTATAAGAGGAATTTTTTAGCTTATTTTTGCTTTGAGTCTGTTTTTAACTTTCTACAAATAATTTAATATCCCTTCTCTTTGCCTTTTCTTAATGAAGCAGCATTTCTATGTGTCTCCTTTCAGGGATATATGTAAATGTAGCTATATTGTTGATAGATTAACATAATAATCAAATAGAAATTAACTTCCTGTGATTCATCAATAAAACTCTATGGACCTACTTTTACTCAAAATTGTTGCTGTCAAGCATTTCAGGTATGAGTTAATTGGCTTTCTAGAAAATGATAGAGGCTATCCTAAATCTCAAAGCTCAATGATATCTTTTTATTTTCTGAGATGCCATTTGTCACCATGGCTTATTATACATGGGCTGATTCTCACTCCCTGGAAATAGAAATGAAGAAAGGAGCTGTAGGGTCC
>gene=chr20_14636140-14637140; species=papHam
GGTCTTAGTGTTAAAATGTACCTGACCTGACTCTTCTCAAATGTCTCTCTTTACAGATTCCAGTAACTTTATTGCTATGCTATAAGATGAtttttttaGCTTATTTTTGCTTTGAGTCTGTTTTTAACTTTCTACAAATAATTTAATATCCCTTCTCTTTGCCTCTTGTTAATGAAGCAGCATTTCTATGTGTCTCCTTTCAGGGATATATGTACATGTGGCTATATTGATGACCGATTAACATAATGATCAAATAGAAATTAAGTTCCTGTGATTTGTCAGTAAAACTTTATGGACCTGCTTTTACTCAAAATTGTTGCTGTCAAGCATTTTAGGTATGAGTTAATTTGCTTTCTAG--------------------AAGTCCCAAAGCTCAATGATACCTTTTTATCTTCTGAGATGCCATTTGTCACCATGGCTTATTATACATGGGCTGATTCTCACCCCCTGGAAATAGAAATGAAGAAAGGGCCTGTAGGGTCC
>gene=chr20_14636140-14637140; species=ponAbe
GGTCTTGGTGTTAAAATTTACCGGACCTGACTCTTCTCAAATGTCTCTCTTTACAAATTCCAGTAACTTTATTGCTAAGCTATAAAAGGAATTTTTTAGCTTATTTTTGCTTTGAGTCTGTTTTTAACATTCTACAAATAATTTAATATCCCTTCTCTTTGCCTTTTCTTAATGAAGCAGCATTTCTATGTGTCTCCTTTCAGGGATATATGTAAATGTAGCTATATTGTTGATAGATTAACATAATAATCAAATAGAAATTAACTTCCTGTGATTCATCAATAAAACTCTATGGACCTGCTTGTACTCAAAATTGTTGCTGTCAAGCATTTTAGGTATGAGTTAATTGGCTTTCTAGAAAATGATAGAGGCTATCCTAAATCTCAAAGCTCAATGATATCTTTTTATTTTCTGAGATGCCATTTGTCACCATGGCTTATTATACATGGCCTGATTCTCACTCCCTGGAAATAGAAGTGAAGAAAGGAGCTGTAGGGTac
>gene=chr20_14636140-14637140; species=rheMac
GGTCTTAGTGTTAAAATGTACCTGACCTGACTCTTCTCAAATGTCTCTCTTTACAGATTCCAGTAACTTTATTGCTATGCTATAAGAGGAtttttttaGCTTATTTTTGCTTTGAGTCTGTTTTTAACTTTCTACAAATAATTTAATATCCCTTCTCTTTGCCTCTTGTTAATGAAGCAGCATTTCTATGTGTCTCCTTTCAGGGATATATGTACATGTGGCTATATTGATGACAGATTAACATAATGATCAAATAGAAATTAACTTCCTGTGATTTGTCAGTAAAACTTTATGGACCTGCTTTTACTCAAAATTGTTGCTGTCAAGCATTTTAGGTATGAGTTAATTTGCTTTCTAG--------------------AAATCCCAAAGCTCAATGATACCTTTTTATCTTCTGAGACGCCATTTGTCACCATGGCTTATTATACATGGGCTGATTCTCACTCCCTGAAAATAGAAATGAAgaaaggggctgtaggatcc
>gene=chr10_278235-279235; species=hg19
CAGAAATCTCCTTGAACAGACCTGGGACAGAATGTGCAATGTCCTGTTGATTTCTTTTGTGAAATACCAAGTCTCTAAATTATAACTGGAAAGTCTTGGAAAGAAAACCCTCAAGTTTTTCAAATGTGAAAGCATCTTACAGCAAATGTTTTGTTCCTACAAATCATTGGGAGGGATTTTGGTTCTGTCGAGAGTCCTCTTTTTTGTTTGTGTCAGTTCAGCGAGAAAGCTCCTCAGCCTGTGAATCTGGGAGCAGCTTCTGTCGGCCTCTGTGGCCTTCCCTTGGGTAGTGTGAGGCCCATCACAGAGCAGTGCTTGAGAAGGGCTTCATGGTGTCCGGAATAGATCCCTCATTTATCACCAAAAAGGTGGGTGGGGCAACAAGTAGATAAAAGGAACATGGAAGCTTTCAACAAAATAATCTCCTTTGACTGTGAAATTCCGTTTGGTCAGTCCTTCTATACAGCCCAAATCATTGACGTTTCTAACTGTAATAACTG
>gene=chr10_278235-279235; species=bosTau
CAGAAGTCTTAGGGTGCAGCCCT-GGACAGA-ACTGT-GTGTGCTGTTGATGTCTTTTGTGAAATACCAGATCTTTAAATTATAACCAGAAAGTGTTACAAAGCAAGCCAAAGAATTTAGCAAATGTGAAAAC-----ACGAGAAATGTTCTGTCCCTACAGCTTGTTCTAAGAGGCTGTGCACATGTTC-TGGTCTTCTCTTTTACTTGCCTGCCTTCTCGGAGCAAGCTCCTCAGCC-GCGTGTGTGGGAATGGG--CCCCCAG-CTCCTGAATAC-ACCAGGAGCAGCATGAGGTCC-CCAGAGTGTTCAC----------CTTGCCCTGCATCTTCAGTAAATCCCGTATTTGTCCCCGAAAAG-TGTATTGGGCAGCAAGTAAAACCAAGTAACACAGAGGCTTTCAGCAAAATGATCCTCCTTTGACATGAAACTTGTTCTGTTGACTC---CTATACAGCAAGAGTCAGTGAAGCTTCC-AGTATGTAAAGTG
>gene=chr10_278235-279235; species=calJac
CCAAAATCACAT---ACAGCCCTGGGTCAGAATGTGCAATGT-------------------------CAAATCTCTAAGTGATAACTA----------GAAAGAAAACCCACAGGTTTATCAAACGTGAAAGCATCTTACAGCAAATGTTTTGTTCCTACAAATCACTGGGAGAGATTTTGGTTCTGTTGAGAGTCTTCTC-----TTTGTGTCAGTTCACCGAGAAAGCCCCTCAGCCTGTGAATCTGGGAGCAGCTTCTGTCAGCCCCTGTGGCCTTCCCTTGGGTGGTGTGAGACCCATCACAGAGCAGTGCTTGAGAAGGGCTTCATGTTGTCTGGAATAGATACCCCACTTATCACCAAAAAGGTGGATGGGGCAACAAATAAAAAAATGGAACATGGAAGCTTTCAACAAAATAATCTCCTTTGACTGCGAAATTCCTTTTGGTCAGTCCTTCTCTACAGCCCAAATCATTGAAGTTTCTAACTATTAAAAACA
>gene=chr10_278235-279235; species=canFam
CACAAGTCATATGGTGCCATCCT---ACAGAGGCTGCAATGCTCCATTCATTTCTTCAGTGAAATATTAAACCTCTAAATTAAAACAGGGAAGTGTCAGAAAGCAAGCTCACAAGATGAGCAAGTGCGGAAGCATCTTGTGGCAAATATTTTGTCTCTTAGAGCTGTGGGGAGAGG--CCGCGTGCGCTCAGGGT-CTCTCTCTTGTTGGCGTGAGCGCCCCCAGCGAGCCCCACGGCCTGCAGGTGTGGGAACAGGTCCTGCCA--CCCCCGGGGGT-GCCCAGGGCAGATGAGGCCCA--------------------------------------------------------------------------------------------------------------------------------------------------------------------------------------------------------
>gene=chr10_278235-279235; species=equCab
CACCAGTCTCATGGTGCAGCCCTAGGATAGACGCTGCAGTGCTCTGTTGA--TCTTCCGTGAAATGCTGAATCTCTAGATCATCACTGGAAAGTGTCAGAAAGAAAGCCCCCAAGTTTAGCAAACATGAAAGTGTCTTGCAGCAAATGTTTTGTCCCTACAAATTATTGAGAGAGATTTTGCATGTGTTCAGGGTCCTCTCTTTTGTTTGCTTCAGTTTGCTAAGGGAGCTCCTCGTCCGGGGCATCTGGGAACAGGCCCTACCGGCCTCCTGGACAT-GCCTGGAGCAGCAGGAGGTCC-CCTGAGTGTTTGT----------CTTGCCCCACATCTTCAGTAAGTCCCATATTTGTCACCGAAAAG-TGTATTGGGCAGCAAGTGAAAACAAGTAACATGGAGGCTTTCAAAAAAATAATCCTCTTTGGCTCTGAAACTCCTTTTGGTGAGTC--TCTATATAGCCCAAATCATTGAAGTTTCT-CATACAGTAACTG
>gene=chr10_278235-279235; species=gorGor
--------------------------------------------------------------------------------------------------------------------------------------------------------------------------------------------------------------------------------------------------------------------------------------------------------------------------------------------------------------------------------------------------------------------------------------------------------------------------------------------------------------------
>gene=chr10_278235-279235; species=panTro
CAGAAATCTCCTTGAACAGCCCTGGGACAGAATGTGCAATGTCCTGTTGATTTCTTTTGTGAAATACCAAGTCTCTAAATTATAACTGGAAAGTCTTGGAAAGAAAACCCTCAAGTTTTTCAAATGTGAAAGCATCTTACAGCAAATGTTTTGTTCCTACAAAGCATTGGGAGGGATTTTGGTTCTGTCGAGAGTCCTCTTTTTTATGTGTGTCAGTTCAGCGAGAAAGCTCCTCAGCCTGTGAATCTGGGAGCAGCTTCTGTCGGCCTCTGTGGCCTTCCCTTGGGTAGTGTGAGGCCCATCACAGAGCAGTGCTTGAGAAGGGCTTCATGGTGTCCGGAATAGATCCCTCATTTATCACCAAAAAGGTGGGTGGGGCAACAAGTAGATAAAAGGAACACGGAAGCTTTCAACAAAATAATCTCCTTTGACTGTGAAATTCCGTTTGGTCAGTCCTTCTATACAGCCCAAATCATTGACGTTTCTAACTGTACTAACTG
>gene=chr10_278235-279235; species=papHam
CAGAAATCTCCTTGTACAGCCCTGGGACAGAATGTGCAATGTCCTGTTGATTTCTTTTGTGAAATGCCAAGTCTCTAAATTATAACTAGAAAGTCTTAGAAAGAAAACCCTCAAGTTTATCAAATGTGAAAGCATCTTACAGCAAATGTTTTGTTCCTACAAATCACTGGGAGGGATTTTGGTTCTGTCGAGAGTCCTCTTTTTTGTTTGTGTCAGTTCACCGAGAAAGCGCCTCAGCCTGTGAATCTGGGAGCAGTTTCTGTCAGCCTCTGTGGCCTTCCCTTGGGTGGTGTGAGGCCCATCACAGAGCAGTGCTTGAGAAGGGCTTCATGGTGTCTGGAATAGATTCCTCATTTATCACCGAAAAGGTGGGT-GGGCAACAAGTAAATAAAAGGAACATAGAAGCTTTCAACAAAATAATCTCCTTTGACTGTGAAATTCCTTTTAGTCAATCCTTCTATACAGCCCAAATCATTGAAGTTTCTAACTATAATAACTG
>gene=chr10_278235-279235; species=ponAbe
CAGAAATCTCCTTGTACAGCCCTGGGACAGAATGTGCAATGTCCTGTTGATTTCTTTTGTGAAATACCAAGTCTCTAAATTATAACTGGAAAGTCTTGGAAAGAAAACCCTCAAGTTTATCAAATGTGAAAGCATCTTACAGCAAATGTTTTGTTCCTGCAAATCACTGGGAGGGATTTTGGTTCTGTCAAGAGTCCTCTTTTTTGTTTGTGTCAGTTCACCGAGAAAGCTCCTCAGCCTGTGAATCTGGGAGCAGCTTCTGTCAGCCTCTGTGGCCTTCCCTTGGGTAGTGTGAGGCCCATCACAGAGCAGTGCTTGAGAAGCGCTTCATGGTGTCTGGAATAGATCCCTCATTTATCACCAAAAAGGTGGATGGGGCAACAAGTAAATAAAAGGAACATAGAAGCTTTCAACAAAATAATCTCCTTTGACTGTGAAATTCCTTTTGGTAGGTCCTTCTATACAGCCCAAATCATTGACGTTTCTAACTATGTTAACTG
>gene=chr10_278235-279235; species=rheMac
CAGAAATCTCCTTGGACAGCCCTGGGACAGAGTGTGCAATGTCCTGTTGATTTCTTTTGTGAAATGCCAAGTCTCTAAATTATAACTAGAAAGTCTTGGAAAGAAAACCCTCAAGTTTATCAAATGTGAAAGCATCTTACAGCAAATGTTTTGTTCCTACAAATCACTGGGAGGGATTTTGCTTCTGTCGAGAGTCCTCTTGTTTGTTTGTGTCAGTTCACCGAGAAAGCGCCTCAGCCTGTGAATCTGGGAGCAGTTTCTGTCAGCCTCTGTGGCCTTCCCTGGGGTGGTGTGAGGCCCATCACAGAGCAGTGCTTGAGAAGGGCTTCATGGTGTCTGGAATAGATTCCTCATTTATCACCGAAAAGGTGGGT-GGGCAACAAGTAAATAAAAGGAACATAGAAGCTTTCAACAAAATAATCTCCTTTGACTGTGAAATTCCTTTTAGTCAGTCCTTCTATACAGCCCAAATCATTGAAGTTTCTAACTATAATAACTG
>gene=chr10_362106-363106; species=hg19
gtaaagattaaataacatttacccccagaaaAGAATTTACAAGCCTATGGGCAGGATCCGGATGCTGGGCCTGAACACTGACACTGGATGTCTTCTATGCTTCACGGCGAGAGATCTGCTTTCCAAACAGTAGGAGACCTTCCACCCACTTTAGGTAACTGGGTGATTCTCTCTTCAGTCTCACCCCCAGCTTCCTCTATTCCACTGCCACACTCCCAGCCTTTGGAAGGCAAATACGTTACACATGGTGAAGGGCAAGGGCGCTGCAGAGGGATGTGCTATGCCCTCATCCCACCTCCATTGTTGAAGTGTGAGTGGAGTTCCCACGGTGATTTGGGCTGCCCTGGAGGGTAGCCAGGGCTCTGCTGGGTGATCCAGGCCACCCTCGAGCGGGAGCCAGCGGCTTTCCTGCTCACCTCCCAGCCCTCAGGAGCCCCTGCCTTTTGCACACTAAAGGTTCAGAGTGCCTCAGAGAAAATGCATCCACTTTTAGGACTCCC
>gene=chr10_362106-363106; species=bosTau
--------------------------------------------------------------------------------------------------------------------------------------------------------------------------------------------------------------------------------------------------------------------------------------------------------------------------------------------------------------------------------------------------------------------------------------------------------------------------------------------------------------------
>gene=chr10_362106-363106; species=calJac
GTAAAGATTAAATAACATTTACCCCC-----AGAATTTACAAGCCAGTGGGCAGGATCTGGACACTGGGCCTGAGCACTGACACTAGATGTCTTCTATGCTTTACGGCGAGAGATTGGCTCTCCAAACAGTGGGAGACTTCTCACCTACTGTAGGTAACTGGGTGATTCTCTCTTC------------------------TCCTCAGTCTCACCTCCAGCCTTTGGAAGGCAAATATGTCACATATGGTGAAGGGCAAGGATGTTGCAGAGGGATGTGCTATACCCTCATCCCACCTCCATTGTTGAAGTGTGAGTGGAGTGCCCACAGTGATCCGGGCTGTCCTGGAG----------------------------------------------------------------------ccagcCCTCAGGAGCCCCTGCTTTTTGCACACTAAACGTCCTGAGTGCCTCAGAGAAAATGGATCCACTTTTAGGGCTCCC
>gene=chr10_362106-363106; species=canFam
------------------------------------------------------------------------------------------------------------------------------------------------------------GACAAGGCGGTCCTCCCTTCAGCCTCAC-TGCAGCCTTCTCCCTCCCAGAG-CCAATGCCCAGCCTGTGG-AGGCCAACATGCAGCACGTGGTGAAGGCCCAGGGGCCTG-GGACACACGTGCTCAGCTCTTGCCCCACCTCTGTCCCTGGGGCGCAAGGGG---------GGCCACCTGGGGCTGCCTGGAA------------------------------------------GGAGCCACCCAGCATTCCTGGTCTCTGCTCAGCCCTAAGCA-CCTCTGCCTTCTACCCACTGATG---CCCAGTCCCTCGGAGGGAATGGTTTCTCCTCCAGGGCCCCC
>gene=chr10_362106-363106; species=equCab
gtggagattgaaaaacacccaccccctgaaaaaggttcaCACAGCTGTGGGCAGGACCAGGACTTTGGATCTG-----AGACTCTGGATCTCTCTTATGCGTTACAGCTGGAGACTCACTTTCCAAACCATGGGAGATCT-TTTTCTGCTTCATGAGACTAGTTGGTGCTCTCTTCAGTCTCAC-CTCAGCTTTCTCCATTCTGCTGCCCAATTCCCAGCCTTTCGAAGGCAAACATACTGCCCC---------CCAAGAGGCCTG-AGAGAGAGGTGCTCAGTTCCCGTC---CTCCTGTCTTTTGAGTGTGATGGT--AGCACTTGGTGATCCGGGACTGCTGGAGA------------------------------------------GGGGCTG-TCAGCTTCCCTGCTCTTCTTTCAGCTCTCAGTA-CCTCCGCCTTCCCTTCACTGAAGG--CCCAGTTCCTCAGAGGAAATGTCTTCTCTTCCAGGGCCCCC
>gene=chr10_362106-363106; species=gorGor
gtaaagattaaatagcatttacccccagaaaAGAAAGTACAAGCCTATGGGCAGGATCCGGATGCTGGGCCTGAACACTGACACTGGATGTCTTCTATGCTTCACGGCGAGAGATCTGCTTTCCAAACAGTAGGAGACCTTCCACCCACTTTAGGTAACTGGGTGATTCTCTCTTCAGTCTCACCCCCAGCTTCCTCTATTCCACTG-CACACTCCCAGCCTTTGGAAGGCAAATACATTACACATGCTGAAGGGCAAGGGCACTGAAGAGGAATGTGCTATGCCCTCATCCCACCTCCGTTGTTGAAGTGTGAGTGGAGTTCCCACGGTGATTTGGGCTGCCCTGGAGGGTAGCCAGGGCTCTGCTGGGTGATCCAGGCCACCCTCGAGGGGCAGCCAG-GGCTTTCCTGCTCACCTCCCAGCCCTCAGGAGCCCCTGCCTTTTGCACACTAAAGGTTCAGAGTGCCTCAGAGAAAATGGATCCACTTTTAGGACTCCC
>gene=chr10_362106-363106; species=panTro
gtaaagattaaataacatttacccccagaaaAGAATTTACAAGCCTTTGGGCAGGATCCGGATGCTGGGCCTGAACACTGACACTGGATGTCTTCTATGCTTCACGGCGAGAGATCTGCTTTCCAAACAGTAGGAGACCTTCCACCCACTTTAGGTAACTGGGTGATTCTCTCTTCAGTCTCACCCCCAGCTTCCTCTATTCCACTGCCACACTCCCAGCCTTTGGAAGGCAAATACATTACACATGGTGAAGGGCAAGGGTGCTGCAGAGGGATGTGCTATGCCCTCATCCCACCTCCATTGTTGAAGTGTGAGTGGAGTTCCCACGGTGATTTGGGCTGCCCTGGAGGGTAGCCAGGGCTCTGCTGGGTGATCCAGGCCACCCTCGAGGGGGAGCCAGCGGCTTTCCTGCTCACCTCCCAGCCGTCAGGAGCCCCTGCCTTTTGCACACTAAAGGTTCAGAGTGCCTCAAAGAAAATGGATCCACTTTTAGGACTCCC
>gene=chr10_362106-363106; species=papHam
gtaaatattaaataacatttatccccagaaaAGAATTTACAAGTCTATGGGCAGGACCCGGATGCTGGGCCTG-ACACTGACCCTGGAAGTCTTCTATGCTTCACGGCGAG-GACCTGCTTTCCAAACGGCGGGAGAC--TCCGCCCACTTCAGGTAACTGGGTGATTCTCTCTTCAGTCTCACCCCCAGCTTCTTCTATTCCACTGCCACACCCCCAGCCTTTGGAAGGCAAATATATTACACATGGTGAAGGGCAAGGGCGCTGCAGAGGGATGTGCTATGCCCTCATCCCACCTCCGTTGTTGAAGCATGAGTGGAGTTCCCACAGTGATCTGGGCCACCCTGGAGGGTAGCCAGGGTTCTGCTGGGTGATCCGGGCCGCCCTGGAGGGGTAGCCAG-GGCTCTGTGGCTCACCTCCCAGCCCTCAGGAGCCCCTGCCTTTTGCACACTAAAGGTCCAGAGTGCCTCAGAGAAAATGGATCCACTTTTAGGGCTCCC
>gene=chr10_362106-363106; species=ponAbe
gtaaagattaaataacatttacccccagaaaAGAATTTACAAGCCTATGGGCAGGATCTGGATGCTGGACCTGAACACTGACACTGGGTGTCTTCTATGCTTCACGGCGAGAGATCTGCTTTCCAAATGGTAGGAGACCTTCCACCCACTTTAGGTAAATGGGTGATTCTCTCTTCAGTCTCACCCCCAGCTTCCTCTATTCCACTGCCACACCCCCAGCCTTTGGAAGGCAAATACATTACACGTGGTGAAGGGCAAGGGTGCTGCAGAGGGATGTGCTGTGCCCTCATCCCACCTCCACTGTTGAAGTGTGAGTGGAGTTCCCACAGTGATCTGGGCTGCCCTGGAGGGTAGCCAGGGCTCTGCTGGGTGATCCAGGCCACCCTCGAGGGGGAGCCAGCAGCTTTCCTGCTCACCTCCAAGCCCTCAGGAGCCCCTGCCTTTTGCACACTAAAGGTCCAGAGTGCCTCAGAGGAAATGGATCCACTTTTAGGACTCCC
>gene=chr10_362106-363106; species=rheMac
GTAAATATTAAATAACATTTATCCCCAGAAAAGAATTTACAAGTCTATGGGCAGGACCCGGATGCTGGGCCCG-ACACTGACCCTGGAAGTCGTCTATGCTTCACGGCGAG-GACCTGCTTTCCAAACGGCAGGAGAC--TCCGCCCACTTCAGGTAACTGGGTGATTCTCTCTTCAGTCTCACCCCCAGCTTCTTCTATTCCACTGCCACACCCCCAACCTTTGGAAGGCAAATATATTACACATGGTGAAGGGCAAGGGCGCTGCAGAGGGATGTGCTATGCCCTCATCTCACTTCCGTTGTTGAAGCGTGAGTGGAGTTCCCACAgtgatctgggccaccctggagggtagccagggctctgctgggtgatccgggccgccctggagggggagccag-ggctctgTTGCTCACCTCCCAGCCCTCAGGAGCCCCTGCCTTTTGCACACTAAAGGTCCAGAGTGCCTCAGAGAAAATGGATCCACTTTTAGGGCTCCC
>gene=chr10_384484-385484; species=hg19
ACCAAGACACACTCCCCACCCTGCTACACTCTTAGGAGCACAGCCTGAGGTCGAGGCGTCCTCAAATTTACACCCCCAGGGCCTCTTCTGCCTGATTCTCTTCCCAGACCTGCTGAACTGCATGGGAAAGGGAAGTCATTATTATTTTTAACTTATGTATTAGTCATTGTGGATCTAGGACCCAAGTGCTTTTTTTGTTTTTTAAAAGCAAGTCCATTGGGATCTGTTTCTATAGAGATTTTTTTCTTTTTTAATGGGAAGATTCATGGCTATATTTATTTTGACTGTTGCAAGGGCAATCAACAGAATACTGTGATCTTGTGACTTCTGAGTTAGTAACATTTTGCAGGAAAGATGCTTGTCAAATTTCATCGCAACCTGGACAAACCCTTAAAGAGTGTATTGTTATTGTGGGTTCACACGGAGAACTTACTTTCCCTGCAACAAACATCTTCTCTCTGGTTTCCATGGGGAGCCAGGCTTGGTAAGCCTGCAGGCAG
>gene=chr10_384484-385484; species=bosTau
--------------------------------------------------------------------------------------------------------------------------------------------------------------------------------------------------------------------------------------------------------------------------------------------------------------------------------------------------------------------------------------------------------------------------------------------------------------------------------------------------------------------
>gene=chr10_384484-385484; species=calJac
ACCAAGATGCCCTCCCTACCCTGCTGCGCTCTTAGAGGTACACCCCTAGGACAAGGCCTCCTCAAAT------------------TTCTGCCAAATTCTCTTTCCAGATCTGCTGAACTGCATGGGAAAGTGAAGTCATTATTAT-TTTAACTTCTGTATTAGTCATTGTCCATCTAGGACCCAAGTGCTTTTTCTTTTTTTTTTAAGCAAGTCCAATGGGATCTGTTTCTATAGAGGATTTT---TTTTTTAATGGAAAGGTTTATGGCTATATTTATTTGTACAGCTGCAAGGGCAACCAACAAAGTACTGTGATCTTGTGACTTCTGAGTTATTAATATTTTTCAGGAAAGATGCTTGTTAAAGTTCATCACAACATGGACAAGCCCTTAAAGAGTCTATTGTAATTGTTGGTTCACACAGAGAACTTACTTTCCCTGCCACAAACACTTTCCCTCTGATTTTCATGGGGAGCCAGGCTTGGTGAGCCTGCAGGCAG
>gene=chr10_384484-385484; species=canFam
-------------------------------------------------------------------------------------------------------------------------------------------------------------------------------------------------------------AAGCAGGTCTGTTTGGATCTGTGTCTACAGAGGA-------CTTCAGAAGCAAGACGTT--GAGGTATCTTCATTTTTAGTGCCGCAGGCGCAATCCAGAGAATGCTGTAATTTCATGACTTCTAAAAG------AATTTGAAG-----ATGTTCATTAGGGCTCCTTATAA---------GCCATTCAAGAGCCGACTGCA-CC-----CACACGT----AACCTCCTTTCCCATCAGT-CGCTCTGTCCGTGTCACAAGCATG-------AGGCTCCACAAGCCAGAGGGGGG
>gene=chr10_384484-385484; species=equCab
----------------------------------------------------------------------------------------------------------------------------------------------------------------------------------------------GTTTTTTTTTTCTTA--AGAAGTCCATTGGGATCTGTTTCTATAGAGGC-------TTTCAGAACAAAGAGGTTTGTATTTATGTTTATTTGTAGTGTT------GTAATCAAC--AACACTGCGATCTCCTGACTTCTGAATG------AATTTGTAGGACAGACGTTCACTAAGGTTTGCTGTAACCTGCACAACCCTTTAAAGAGCCCATGGCT-GTAGTGATGCACATTAAGAACTTACTTTCCCTTCACCAAGCACCTTCTCTGCTGATTTTGTGGGG--TCAGGCTCGGTGAGCCTGCAGACAT
>gene=chr10_384484-385484; species=gorGor
ACCAAGACACACTCCCCACCCTGCTACACTCTTAGGAGCACAGCCTGAAGTCAAGGCCTCCTCAAATTTACACCCCCAGGGCCTCTTCTGCCTGATTCTCTTCCCAGACCTGCTGAACTGCATGGGAAAGGGAAGCCATCATTATTGTTAACTTACGTATTAGTCATTGTGGATCTAGGACCCAAGTGCTTTTTTT-GTTTTTTAAAGCAAGTCCATTGGGATCTGTTTCTATAGAGATTTTTTTCTTTTTTAATGGGAAGATTCATGGCTATATTTATTTTGACTGTTGCAAGGGCAATCAACAGAATACTGTGATCTTGTAACTTCTGAGTTAATAATATTTTGCAGGAAAGATGCTTGTTAAAGTTCATCGCAACCTGGACAAACCCTTAAAGAGTGTATTGTTATTGTGGGTTCACATGGAGAACTTACTTTCCCTGACACAAACATCTTCTCTCTGGTTTCCATGGGGAGCCAGGCTTGGTAAGCCTGCCGGCAG
>gene=chr10_384484-385484; species=panTro
ACCAAGACACACTCCCCACCCTGCTACACTCTTAG---CACAGCCTGAGGTCGAGGCCTCCTCAAATTTACACCCCCAGGGCCTCTTCTGCCCGATTCTCTTCCCAGACCTGCTGAACTGCATGGGAAAGGGAAGTCATTGTTATTTTTAACTTATGTATTAGTCGTTGTGGATCTAGGACCCAAGTGCTTTTTTTTGTTTTTTAAAGCAAGTCCATTGGGATCTGTTTCTATAGAGATTTTTTTCTTTTTTAATGGGAAGATTCATGGCTATATTTATTTTGACTGTTGCAAGGGCAATCAACAGAATACTGTGATCTTGTGACTTCTGAGTTAGTAACATTTTGCAGGAAAGATGCTTGTTAAATTTCATTGCAACCTGGACAAACCCTTAAAGAGTCTATTGTTATTGTGGGTTCACATGGAGAACTTACTTTCCCTGCCACAAACATCTTCTCTCTGGTTTCCATGGGGAGCCAGGCTTGGTAAGCCTGCAGGCAG
>gene=chr10_384484-385484; species=papHam
---AAGACGCCCTCCCCACCCTGCTGCGCTCGTAGGAGCACAGCCCGAGGACCAGG---CCTCGAATGTGACACCCCAGGGCCTCTTCTGCCCGATCCTCTTCCCAGACCTGCTGAACTGCATGGGAAAGGGAAGTCATTGTTATTTTTAACTTCTGTATTAGTCATTGTGTATCTAGGACCCAAGTGATTTTTTT-GTTTTTTAAAGCACGTCCATTGGGA--TGTTTCTATAGAGAATTTTTTTCTTTTTAATGGAAAGGTTTATGGCTATGTTT------ACTGTTGCAAGGGCCATCGACAGAATACTGCAATATTGTGACTTCTGAGTTATTAATATTTTGCAGGAAAGATGCTTGTTAAAGTTTACTGCAACCTGGACAATCCCTTAACGAGTCTATTGTTATCGTGGGTTCACATCAAAAACTTACTTTCCCTGCCACAAACACCGTCTCTCTGGTTTCCACGGGGAGCCAGGCATGGTGAG-CTGCAGGCAG
>gene=chr10_384484-385484; species=ponAbe
ACCAAGACACGCTCCCCACCCTACTACACTCTTAGGAGCACAGCCTGAGGACGAGACCTCCTCAAATTTACAGCCCCAGGGCCTCTTCTGCCTGATTCTCTTCCCAGACCTGCTGAACTGCGTGGGAAAGGGAAGTCATTATTATTTCTAACTTATGTATTAGTCATTGTGCATCTAGGACCCAAGTGCTTTTTTC-GTTTTTTAAAGCAAGTCCATTGGGATCTGTTTCTATAGAGATTT-----TTTTTTAATGGAAAGGTTTATGGCTATATTTATTT--ACTGTTGCAAGGGCAATCAACGGAATACTGTGATCTCATGACTTCTGAGTTATTAATATTTTGCAGGAAAGATGTTTGTTAAAGTTCATCACAACCTGGACAAACCCTTAAAGAGTCTATTGTTATTGTGGGTTCACATTGAGAACTTACTTTCCCTGCCACAAACACCTTCTCTCTGGTTTCCATGGGGAGCCAGGCTTGGTAAGCCTGCAGACAG
>gene=chr10_384484-385484; species=rheMac
ACCAAGACGTCCTCCCCACCCTGCTGCGCTCGTAGGAGCACAGCCCGAGGACGAGG---CCTCAAATGTGACACCCCAGGGCCTCTTCTGCCCAATCCTCTTCCCAGACCTGCTGAACTGCATGGGAAAGGGAAGTCATTGTTATGTTTAACTTCTGTATTAGTCATTGTGCATCTAGGATCCAAGTGATTTTTTT-GTTTTTTAAAGCAAGTCCATTGGGATCTGTTTCTATAGAGAATTTTTT-CTTTTTAATGGAAAGGTTTATGGCTATATTT------ACTGTTGCAAGGACCATCAACAGAATACTGTGATCTTGTGACTTCTGAGTT----ATATTTTGCAGGAAAGATGCTTGTTAAAGTTCACTGCAACCTGGACAATCCCTTAACGAGTCTATTGTTATCGTGGGTTCACATCGAAAACTTACTTTCCCTGCCACAAACACCGTCTCTCTGGTTTCCACGGGGAGCCAGGCGTGGTGAGCCTGCAAGCAG
>gene=chr10_398484-399484; species=hg19
CACGTGACACTGTTCCTCAGCCTTGCTCCCCAGGAATCCTAATGCAGCCTCTACCCCAGGAGAAATGCCAGTAACTTTTGCTTGCACTTTCCATTTTCCCATGAACTCCGTGTTAAGAATGTGATGCATTCTCGGCGAGTGTCCCATAAAGCAACAACCATTCACCGCAGGTGACAGTCGTCATTCTCTGGCATCCTCATCAACATTCACTGGGGTTTCCGTCCTGAAACCCACCAGCTAAGAAGAAGGTTCTAGGTAAAACCATTTCATCAGAGAAATGAGGGCTGGCTTTTCCCCCACAGAAGTGCTGGGAGGCAGCATGACCGGAGGGGCACACAGGGAAACACAAAGAGTCTGCCCTTGTCTAAGGACACACATTCACTGTCAGTTTCTGTAAACTTGGGACCATTTTAACGTTTCACATTAAATCAAACAACTTGGGGGAAAAAAAACCCAAGAAGAAAAAGCCAAACTAAATTTATATTTTAAAATTCTAAAGA
>gene=chr10_398484-399484; species=bosTau
CACAGGACACAGGCTCCCACA-CCATGCAACATCACTTGCCATGGGGCCTTCACCTCAGGAGAAA---AGCTAGTTTTCAATCACGCATTTCATTTTCCAAAGCGCTCACTGTGACAA--ATAAAAC-----------------------------GCCATTTACTTCAGGT--CAGTGGTTA---GCTGGCATCCTCATCAACATTAGGTGGGTTTTCAGTACAGAAAC---CCACCGCATAAGAAGGTTCTAGGAAAAGGTACATCACAG--AAAATTAGGGCTGACTTTCT-GTGAAAGAGGTTTTGGCTGGTATCATAACAAAACGGCAATGCAGGATGATCC-ACCACCCAGTTGCTATCTGAAGCAAC-GATTCAGTGTGGGTAACTGTAAACATGGCACAACTGCAAAGTTTTACATTAAATTAAATAATGACAAGTAAAAACATACTCAGAAGAAAAAGCCAAAAATGATTCACATTTT---------AAAA
>gene=chr10_398484-399484; species=calJac
--------------------------------------------------------------------------------------------------------------------------------------------------------------------------------------------------------------------------------------------------------------------------------------------------------------------------------------------------------------------------------------------------------------------------------------------------------------------------------------------------------------------
>gene=chr10_398484-399484; species=canFam
--------------------------------------------------------------------------------------------------------------------------------------------------------------------------------------------------------------------------------------------------AGGAAGAGCCTGGGAAAAACTGCCTCACCGCAGAAATCAGGGCTGACCTCCC-CTCACGGACGTTTTGGGGGGAATCACGATGGAAGGG-AGTGCGGGGTGG-CT-GCCACCCAACCCCTGCCC-ACGCAACAA-------------GGCTGTGAACTGTGCATCACTTTGAAGTTTTATATTGAACTAA---GCAGTGAGTGAAAAAATA-TGAGAAGAAAAAAACAAGTTGAATTTAGAGTTTAAAATTCTAAGTA
>gene=chr10_398484-399484; species=equCab
CACGGGACACAGGTCCCCAGATCTGTTCATCACCACTCATTCTGTGGCTTTCATTTCCGGAGAAATACCACTGATTTTCAGTTACACATTTCATTTTCCAAAGTGCTCGCTGTTAAGAACATGAAATGTTACAGGTGAGGGGTCCATGAAGTAGTAGCCATTTACCTCGGGT--CAGTGGTTA---CCTGGCATCCTCATCTGCACTAGCTGAGGTTTCCATATAGAAACCCACTGCCTAAGAAGAAGGCTCTAGTAAAAACTA--TCACCAGAGAAATCAGGGCTGACTTTTT-CTAAAAGAAGTCATGGGTGGTATCATGACAGAATGGCAATGCACGCTAATCC-ACCATCCAATCCCCATCCAAAGCAACAAATTCAGTGTCAGTGACTGTAAATTTGGCACCATTTTAAAGTTTTACATTTAAATAA----TGACAACTGAAAAAATATTGAGAAG------TCAAATAGGATGCATATTTTAATACTCTAAAGA
>gene=chr10_398484-399484; species=gorGor
CACGTGACACTGTTCCTCAGCCTTGCTCCCCAGGAATCCTAATGCAA-CTCTACCCCAGGAGAAATGCCACTAAGTGTTGCTTGCACTTTCCATTTTCCCATGAACTC-GTGTTAAGAATGTGATGCATTCTCGGCGAGTGTCCCATAAAGCAACAACCATTCACCGCAGGTGACAGTCGTCATTCTCTGGCATCCCCATCAACATTCACTGGGGTTTCCGTCCTGAAACCCACCAGCTAAGAAGAAGGTTCTAGGTAAAACCATTTCATCAGAGAAATGAGGGCTGGCTTTTCCCCCACAGAAGTGCTGGGAGGCAGCATGACCGGAGGGGCACACAGGGAAACA--AAGAGTCTGCCCTTGTCTAAGGAGACACATTCAGTGTCAGTTTCTGTAAACTTGGGACCATTTTAACGTTTCACA-GAAATCTAACAACTTGGGG-AAAAAAAACCCAAGAATAAAAAGCCAAACtaaatttatattttaaaattttaaaGA
>gene=chr10_398484-399484; species=panTro
CACGTGACACTGTTCCTCAGCCTTGCTCCCCAGGAATCCTAATGCAGCCCCTACCCCAGGAGAAATGCCAGTAACTTTTGCTTGCACTTTCCATTTTCCCATGAACTCCGTGTTAAGAATGTGATGCATTCTCGGCGAGTGTCCCATAAAGCAACAACCATTCACCGCAGGTGACAGTCGTCATTCTCTGGCATCCTCATCAACATTCACTGGGGTTTCCGTCCTGAAACCCACCAGCTAAGAAGAAGGTTCTAGGTAAAACCATTTCATCAGAGAAATGAGGGCTGGCTTTTCCCCCACAGAAGTGCTGGGAGGCAGCATGACCGGAGGGACACACAGGGAAACA--AAGAGTCTGCCCTCGTCTAAGGAGACACATTCACTGTCAGTTTCTGTAAACTTGGGACCATTTTAACGTTTCACATTAAATCAAACAACTTGGGGAAAAAAAAACCCAAGAAGAAAAAGCCAAACTAAATTTATATTTTAAAATTCTAAAGA
>gene=chr10_398484-399484; species=papHam
-----------------------------------------------CGTCTACCTCAGGAGAAATGCCACTGGCTTTGGCTTGCACTTTCCA--TTCCCACATACTCGATGTT---AACGTGATGCATTCTCGGCGAGTGTCCCATAAAGCAACAGCCATTCACCGCAGGTA--AGTCATCATTCTCTGGCATCCTCATCAACATTCACTGGGGTTTCCGTCCTGAAACCCACCAG-----------------------------------------------------------------------------------------------------------------------------------------------------------------------------------------------------------------------------------------------------------------------
>gene=chr10_398484-399484; species=ponAbe
CACGTGACACTGTTCCTCAGCCTCGCTCCCCAGGAATCCTAATGCAGCCTCTACCCCAGGAGAAATGCCACCAACTTTTGCTTGCACTTTCCATTTTCCCACGAACTCGGTGTTAAGAATGTGATGCATTCTTGGCGAGTGTCCCATAAAGCAACGACTATTCACCACAGGTAACAGTCGTCATTCTCTGGCATCCTCATCAACATTCACTGGGGTTTCCGTCCTGAAACCCACCAGCTAAGAAGAAGGTTCTAGGTAAAATCATCTCATCAGAGAAATGAGGGCTGGCTTTTCCCCCACAGAAGTGCTGGGAGGCAGCATGACCAAAGGGGCACACAGGGAAACA--AAGAGTCTGCCCTTGTCTAAGGAGACACATTCGGTGTCAGTTTCTGTAAACTTGGGACCATTTTAACGTTTCACATTAAATCAAATAACTTGGGAAAAAAA---------AATAAAAAGCCAAACTAAATTTATAATTTAAAATTCTAAAGA
>gene=chr10_398484-399484; species=rheMac
CACGCGACACTGTT-CTTAGCCTCACTCCCCAGGAATCCTAATGCAGCGTCTACCTCAGGAGAAATGCCACTGGCTTTGGCTTGCACTTTCCA--TTCCCACATACTCGATGTTAAGAACGTGATGCATTCTCGGCGAGCGTCCCATAAAGCAACAGCCATTCACCGCAGGTA--AGTCATCATTCTCTGGCATCCTCATCAACATTCACTGGGGTTTCCGTCCTGAAACCCACCAG-----------------------------------------------------------------------------------------------------------------------------------------------------------------------------------------------------------------------------------------------------------------------
>gene=chr10_591331-592331; species=hg19
gcacacacataagagaaacccatgaggacacagagaagacgccgtctacacagaatggggtgaggacccggaggatcgaaccctgcctgcaccttgaccccaggcttccagcctccagaacaaaggaaataagatgctgtttaagcctcacagtctgcggtgtctgttacggtacccagcagactgacaaaatgggtctcacagtatcgactcttacactggatccattttgagctatttttttgtgtagggtgagggagggtgcagtccatccttttccatgtggatatccagttgtcccagcaccactAAGTTGCGAAAGGAAAAAAGTAAAGCAACCCCTTACAACCTTTCTCCATCAACAGATTAGAAGGTACACTGAAGAATCATGGACAATTTGTTGTCGGTTTAAGCcggtggttttcaaacttttgggtctcaggaaccctttacagtttattaaagatcacaaaaagctttCTCATGAggccgggcatggt
>gene=chr10_591331-592331; species=bosTau
--------------------------------------------------------------------------------------------------------------------------------------------------------------------------------------------------------------------------------------------------------------------------------------------------------------------------------------------------------------------------------------------------------------------------------------------------------------------------------------------------------------------
>gene=chr10_591331-592331; species=calJac
gcacacacataagagaaacttgcagaggcacagagaagacaccatctacacagcatggggtgaggccccggaggatccaaccctgcccacaccttgacc--------ccagcctccagaacaaaggaaagaagattctgtttaagccgcacagtccgtggtgtttgtcatggaacccagcagactgaCCGAATGGgtcccacagtgtcggctcttacgctggatccgttttgcgccac-tttttgtatagggtgagggagggtccagtccatccctttccatgtggatatccagttgtcccagcaccactgaaTTGTGAAAGG-AAAAAGTAAAGCAACCCCTTACGCCA--------------GACTAGAAGATATACTGAAGAATTATAAACAATTTGTTGTCGGTTTAAGCcagtggttttcaaacttttgtgtctcaggaaccctctgcactttactaaagatcacaaaaagctatgtcatgaggctgggaacagt
>gene=chr10_591331-592331; species=canFam
acacacgcagaggaacggcacgcggggacacggaggggacggcgtctgcacacccaggacggaggcctcggggacatatgccctgcccac--------------------------------------------------------------------------------------------------------------------------------------------------------------------------------------------------------------------------------------------------------------------------------------------------------------------------------------------------------------------------------------------------------------------------
>gene=chr10_591331-592331; species=equCab
--------------------------------------------------------------------------------------------------------------------------------------------------------------------------------------------------------------------------------------------------------------------------------------------------------------------CCAAGTTGTGAAAGGAAAA-----AAGTAATCCCTTCAACCATTTCTCCAGTAGCAGATTAGAAGATATAGT--AGAGTAGTGGA-AACTTGATATCTGTCTAAGCcagtggttttcaaactt-tgggtcccaggaactctttgcactttattgaagatcacaaaaagctt---------------------
>gene=chr10_591331-592331; species=gorGor
gcacacacataagagaaacccatgaggacacagagaagacgcc-tctacacagaatggggtgaggccccggaggatcgaaccctgcctgcaccttgaccccaggcttccagcctccagaacaaaggcaataagat---------gcctcacggtctgcggtgtctgttacggtacccagcagactGACAGAATGGgtctcacagtatcgactcttacactggatccattttgagccatttttttgtgtagggtgagggagggtccagtccatccttt-ccatgtggatatccagttgtcccagcaccactaagttgcaaaagaAAAAAAGTAAAGCAACCCCTTACATCCTTTCTCCAGCAACAGATGAGAAGGTACACTGAAGAATCATGGACAATTTGTTGTCGGTTTAAGCcggtggttttcaaacttttgggtctcaggaaccctttacagtttattaaagatcacagaaagctttCTCATGAggccgggcatggt
>gene=chr10_591331-592331; species=panTro
gcacacacataagagaaacccatgaggacacagagaagacgccgtctacacagaatggggtgaggacccggaggatcgaaccctgcctgcaccttgaccccaggcttccagcctccagaacaaaggaaataagatgctgtttaagcctcacagtctgcggtatctgttacggtacccagcagactgacagaatgggtctcacagtatcgactcttacactggatccattttgagccatttttgtgtgtagggtgagggagggtgcagtccatccttttccatgtggatatccagttgtcccagcaccactAAGTTGCGAAAGGAAAAAAGTAAAGCAACCCCTTACAACCTTTCTCCATCAACAGATTAGAAGGTACACTGAAGAATCATGGACAATTTGTTGTCGGTTTAAGCcggtggttttcaaacttttgggtctcaggaaccctttacagtttattaaagatcacaaaaagctttCTCATGAggccgggcatggt
>gene=chr10_591331-592331; species=papHam
ccatacacataagagaaacctgtgaagacacagagaagacacggtctacacagcatggggtgaggccccacagaatccaaccctgcccgcaccttgatcccaggcttccagtctccaggaaaaaggaaacaagatgctatctaagtcgcacggtctgtggtgtccgttatggtacccagcagactgacaGAATgggtctcacag--tcagctcctacgttggatccatgttgagc----tttgcttgtacagtgaggaagggtccagtccgtccttttccatgtagatacccagttgtcccggcaccattGAGTTGTGAAAGGAAAAAAGTAAAGCAACCCTTGCCGTCCCTTCTCCATCAACAGATTAGAAGATACACTGAAGAATCGTGGACAATT--TTGTCAGTTTAAGCcagtggttttcaaacttttgggtctcaggaaccctttgcactttattaaagatcacaaaaagctttCTCATCAggccgggagtggt
>gene=chr10_591331-592331; species=ponAbe
-------------------ccatgaggacacagagaagatgacat-tacacagca-ggggggagg-cccggaggatccagccctgcccgca-cttgaccccagg-ttccagcctccagaacaaa-gaaataagatgctgtttaagcctcacggtctgtggtgtctgttacggtaccaagcagacAG--AGAACGGgtctcacagtatcggctcttatgctggatccattttgagccttttttttgtgtagggtgagggagggtccagtccatccttttccatgtggatatccagttgtcccagcaccaGTAAGTTGTGAAAGGAAAAAAGTAAAGCAACCCCTTACTTCCTTTCTCCAGCAACAGATTAGAAGGTACACTGAAGAATCATGGACAATTTGTTGTCAGTTTAAGCcagttgttttccaacttttgggtctcaggaaccc-ttgcactttattaaagatcacaaaaaggtttCTCATGAggccgggcatggt
>gene=chr10_591331-592331; species=rheMac
gcatgcacataagagaaatccgtgaggacacacagaagacgccatctacacagcatggggtgaggccccagagaatccaaccctgcccgcaccttgaccccaggcttccagcctccagaacaaaggaaacaagatgccatttaagccgcacggtctgtggtgtccgttatggtacccagcagactgacagaatgggtctcacag--tcggctcctatgctggatccattttgagc----tttgtgtgtagggtgaggaagggtctagtccatccttttccatgtagatacccagttgtcccagcaccattGAGTTGTGAAAGGAAAAAAGTAAAGCAA-CCCTTACGTCCTTTCTCTATCAATAGATTAGAAGATACACTTAAGAATCGTGGACAATT--TTGTCACTTTAAGCcagtggttttcaaacttttgggtctcaggaacactttgcgctttattaaagatcacaaaaagctttCTCATGAgaccgggagtggt
>gene=chr10_785282-786282; species=hg19
tgtgtgtgtctgtgtttgtgtgtctgtgcatgtatgtgtctgtgtgtgttgtgtgtgcatgtgCACATGAGCACATGGGAGAAGTCTAACGGGGTTAACTTCTAACTGATCGCATGTGTCAGTGTCACATGGTGGAAGGACGGGAGAACTGGAGCATCTCACTTGTCACTTTACACTTTTTATATTTTTTGAATTTATTTTATGCTGAGGATTTATTACTTATTTCCATTAGTTGTTATTTTTATTGTGATaaaatacacgtaacaggccaggcatggtggctcatgactgtaatcccagcactttgggaggccaaggagggcaaatcacctgaggtcaggagttcaagaccagcctggccaacatggtgaaaccccatctctactaaaaatacaaaaattaactgggtgtgctgatgcatgcctgtaacctgagctacttgggaggctgaggaaggagaatcacttgaacctgggaggtggaggttgcactaagtcgag
>gene=chr10_785282-786282; species=bosTau
--------------------------------------------------------------------------------------------------------------------------------------------------------------------------------------------------------------------------------------------------------------------------------------------------------------------------------------------------------------------------------------------------------------------------------------------------------------------------------------------------------------------
>gene=chr10_785282-786282; species=calJac
-------------------------------------------------tgtgtgtgcatgtgCATAGGAGCACCCAGGAGAAGTCTGAAGGGGTTCACGTCTAACTGATCACGAGTGCTAGTGAGACACAGCGAAAGGATGGGAGAACTGGAGCATCTCACTTGTCACTTTACACTTTTTATATTGTTTGAATTTATTTTACACTGAGGATTTATTACTTATTTCCATTAGTTTTTCTTTTTATTGTGATAAAATACATATAACAggccaggcatggtggctcatgcctataatcccagcacttttggaggctgaggtgggcagatcatccgaggtcaggagttcaagaccagcccggccagtatggccaaaccccatctctactaaaaatacaaaaattagctgggcatggtagctcatgcctgtaatcgcagctactcgggaggttgagacaggagaatcacttgaacc----------------------------
>gene=chr10_785282-786282; species=canFam
--------------------------------------------------------------------------------------------------------------------------------------------------------------------------------------------------------------------------------------------------------------------------------------------------------------------------------------------------------------------------------------------------------------------------------------------------------------------------------------------------------------------
>gene=chr10_785282-786282; species=equCab
--------------------------------------------------------------------------------------------------------------------------------------------------------------------------------------------------------------------------------------------------------------------------------------------------------------------------------------------------------------------------------------------------------------------------------------------------------------------------------------------------------------------
>gene=chr10_785282-786282; species=gorGor
tgtgtgtgtctgtgtttgtgtgtctgtgca-gtatgtgtc--tgtgtgttgtgtgtgcatgtgCACATGAGCACATGGGAGAAGTCTAACGGGGTTAACTTCTAACTGATCGCACGTGTCAGTGTCACATGGTGGAAGGACAGGAGAACTGGAGCATCTCACTTGTCACTTTACACTTTTTATATTTTTTGAATTTATTT------------------------------------------------------------------------------------------------------------------------------------------------------------------------------------------------------------------------------------------------------------------------------------------------------------
>gene=chr10_785282-786282; species=panTro
tgtgtgtgtctgtgtttgtgtgtctgtgcatgtatgtgtctgtgtgtgttgtgtgtgCATGTGCACATGAGCACATGGGAGAAGTCTAACGGGGTTAACTTCTAACTGATCGCACGTGTCAGTGTCACATGGTGGAAGGACAGGAGAACTGGAGCATCTCACTTGTCACTTTACACTTTTTATATTTTTTGAATTTATTTTATGCTGAGGATTTATTACTTATTTCCATTAGTTGTTATTTTTATTGTGATAAAATACACATAACAggccaggcgtggtggctcatgactgtaatcccagcactttgggaggccaaggagggcaaatcacctgaggtcaggagttcaagaccagcctggccaacatggtgaaaccccatctctactgaaaatacaaaaattaactgggcgtgctgatgcatgcctgtaacctgagctactcgggaggctgaggcaggagaatcacttgaacctgggaggtggaggttgcactaagtcgag
>gene=chr10_785282-786282; species=papHam
tgtgtctgtgtgtgtctgtgtgtctgtgcatgtatg------tgtgtgttgtgtgtgcatgtgCACATGAGCACATGGGAGAAGTCTGA-AGTGTTAACTTCTAACTGATCACGCATGTCA-TGTCACATGGTGAAAGGATGGGAGAACTGCAGCATCTCACTTGTCACTTTACACTTGCTATATTGTTTGAATTTATTTTATGCTGAGGATTTATTACTTATTTCCATTGGTTGTTATTTTTATTGTGATAAAATACACATAACAggacaggtgtggtggctcatgactgtaatcctagcactttgggaggccaaggagggcagatcacctgaggtcaggagtttgacaccagcctggccaacatggcaaaaccccatctctactaaaaatacaaaaattaactgggtgtgctgatgcatgcctgtaacctgagctactcgggaggctgaggcaagagaatcacttgaacccgggaggtggaggttgcactaagttgag
>gene=chr10_785282-786282; species=ponAbe
----tatgtctgtgtttgtgtgtctgtgcatgtatgtgtctgtgtgtgttgtgtgtgcatgtgCACATGAGCACACAGGAGAAGTCTAAAGGGGTTAACTTCTAACTGATCGCACATGTCAGTGTCATATGGTGGAAGGACGGGAGAACTGGAGCACCTCACTTGTCACTTTACACtttttatatttttttaatttattttatGCTGAGGATTTATTACTTATTTCCATTAGTTGTTATTTTTATTGTGATaaaatacacataacaggccaggcgtggtggctcatgactgtaatcccagcactttgagaggccaaggagggcagatcacctgaggtcaggagttcgagaccagcctggccaacatggtaaaaccccatctctactaaaaatacaaaaattaagtgggcgtgctgatgcatgcctgtaacctgagctactcgggaggctgaggcaggagaatcacttgaacctgggaggtggaggttgcactaagtcgag
>gene=chr10_785282-786282; species=rheMac
tgtgtctgtgtgtgtctgtgtgtctgtgcatgtatg------tgtgtgttgtgtgtgcatgtgCACATGAGCACATGGGAGAAGTCTGA-AGTGTTAACTTCTAACTGATCACGCATGTCA-TGTCACATGGTGAAAGGATGGGAGAACTGCAGCATCTCACTTGTCACTTTACACTTTCTATATTGTTTGAATTTATTTTATGCTGAGGATTTATTACTTATTTCCATTGGTTGTTATTTTTATTGTGATAAAATACACATAACAggccaggtgtggtggctcatgactgtaatcctagcactttgggaggccaaggagggcagatcacctgaggtcaggagtttgagaccagcctggccaacatggc-aaaccccatctctactaaaaatacaaaaattaactgggtgtgctgatgcatgcctgtaacctgagctactcgggaggctgaggcaagagaatcatttgaacccgggaggtggaggttgcactaagttgag
>gene=chr10_1496467-1497467; species=hg19
tacttagtgccaccgacctatacactcaaaagtggatcagagggtacattttgtgttatgtatattttaccataatttaaaaaaAGAACAGAAAAAAGAAGACCCTTGCTGAGCTTTACAAGCAACTCAGTCTTGTCTTCAAATATTCTTCATGAATTGAGATGGTGCCAGGTTGCTGTTTAATACCAACAAGCGACAGAGGAAATTCTAAATAAGTTTAGTCACGTTGTAGAAATTTGCTTACGAAACACGAGACTGGAATCAAACTCCTTTAGGGCTTTTCCCCCTCAGTGGAAAGAGTGGATACCTTGTCACTGAACAACGTGATTTTCCCAGGTACAGTTTATTTACAGGCAAAGCCACATCCTGCTTACACTTATGAATAGTTGGCAGCTGGCTTTAGTGAGGATGGATTGCAGGTGAGAGGAGGAACTTTGTTAAGGACCAGATGCTTCCCTGTTCTTTTGCCAGGTGCAAATCAAGCGCCACCTGGAAGAAAT
>gene=chr10_1496467-1497467; species=bosTau
---------------------------GTaagtggttaagatgggaca--ttacgttacgtgtattttataacaat----aaaga------aaGAGATGAGA------CCAAGATTCATGAGCAATTCCATCCTGTCTCCTAAAGCTCTGCAGGAATTCAGTCCACCCCGT------ATTTCATATCAACCAGCAGCAGAGGAAGCTCTCCGTGATTTCAGTCACAT--CA-AACTTTCCTGACAAAACTCAGCCCTGGAGTCAAGG-CTTCAACTGCTTTTTT-CCTCTGTGAAAAGAGTGGCTCCACTGTCCCTGAACTACGTGATTTTCGCAGGTACAGTTTATTTACAAGCAGC--TATGTGCTGCTGCTGTGTGTGTGCATCC-ACAGACGTCC---GTGAGGAGGGACTGCAGCTGAGAGGAGGTGGTTTGTCAAGGACCAGATGCCTCCGTGTTCTT-TGCCAGATGAAAGTCAGGTGCCACCTGGGAGAAGT
>gene=chr10_1496467-1497467; species=calJac
tacttaatgccactgaaccagacactcaaaaatggatcagagggtaaattctgtattatatatatttcaccacaa-tt-aaaaaaaAAAAGAAAAAAGAAGACCCTTGCTGAGCTTTACAAGCCGTTCCTTCTTGTCTTCAAATACTCTTCATGAATTGAG-TGGTACCAGATTGCTGTTTAATATTGATAAGTGAAGGAGGACATTCTAAATGAGTTTAGTCACAGCGTAGAAATTTGCTTACAAAACCCGAGACTGGACTCAAACTCCTTTAGGGC--TTCCCCCTCAATGGAGGGAGTGGAGACCTTGTCACTGAACAATG---CTGTCCCCGGTGCAGTTTATTTAC-GGCAGTGCCACGTCCTGCTTACACATATGAGTAGTAGGCAGCTGGCTTTAGGGAGGACGGATTGCAGGTGAGAGGAGGTGCTTTGTTAAGGACCAGATGCTTTCCTGTTCTTTTGCCAGGTGCAAATCAAGCACCACCTGGAAGAAAT
>gene=chr10_1496467-1497467; species=canFam
tacttaaggccagggaaccgtgtgcctaaagatggtaatgggtg-----tctacgttatgtgtgtcttaccacattTT-GAAAGA------AGAAAAGAAGACCC-GGCCAAGCTTTAAGAG-AATTCCCGCCTGTCCCCTGAGATTCTGCAGGAACTGAGACCGGGCCTTGTTGCTGTTCGACATCAGCCGGCGGTGGACGCAGGTCTACATGAGTTCACTCCCACCGAGGAAAACTGCTTACAAAA-------CTGGAATCCGATCCATCCAAGGCTTTTCACCCTCCGGGGAAAGGATGAGT-CGCCGTCGCCGAGCTACGTGATTTTCACGGGCACCGTGCACTTGCAAGTGGCTCCAAGTCCCGCCTGCAAGGCCTG---------CGCGGTGG---GCAGATGCGGGCCGC-GGTGAG--GAGGAGGTTGGTCGTGGCGCGGCCGC--CCCAGTCCGCTCGCCAGATGCGGATGGAACGCCACCCGGAAGGAGT
>gene=chr10_1496467-1497467; species=equCab
cgctcaatgccactgaactgcacacgtaaaaatggttaagaggataaattttacgttatgtgtattataccacaatta-aaaaaA------AGAAAAGAAGACCCTGGCTGAGCTTTAAGAGCAATTCCTTCTTGTCTTCTTGTAATCTGCAGGAATTCAGACTGTGCCATGTTGCTGTTTAATATCCATCGGCTACCGAGGAAGTTCTAAATGAGTCTAATCACATGGCAGAAATTTGCTTACAAAGCCCAGGACTGGAATTGAATTCCTCAAAGGCTTTCCCCCCGCCGTGGAAAGAGCGAATACATTGTCACTGAACTCTGTGATTTTCTCGGGTAC--TTTATTTACAAGCAACTCTATGTCCTGCCTACAGGTACAAGTA-TCAACAGCTGTTG---GTTAGCGAGGCCTGCAGGTGAGA-AAGGCGATTTGTTAAGGAGCAGATGCTTCCCTGTTCTTTCGCCAGATGCAAATCAACCGCCACCTGGAAGGAGC
>gene=chr10_1496467-1497467; species=gorGor
tacttagtgccac-aacctatacactcaaaagtggatcagagggtacattttgtgttatgtatattttaccataatttaaaaaaaGAACAGAAAAAAGAAGACCCTTGCTGAGCTTTACAAGCAACTCAGCCTTGTCTTCAAATATTCTTCATGAATTGAGATGGTGCCAGGTTGCTGTTTAATACAAACAAGCAACAGAGGAAATTCTAAATAAGTTTAGTCACGTTGTAGAAATTTGCTTACGAAACACGAGACTGGAATCAAACTCCTTTAGGGCTTTTTCCCCTCAGTGGAAAGAGTGGATACCTTGCCGCTGAACAACGTGATTTTCCCAGGTACAGTTTATTTACAGGCAACGCCACGTCCTGCTTACACTTATGAATAGTTGGCAGCTGGCTTTAGTGAGGATGGATTGCAGGTGAGAGGAGGCGCTTTGTTAAGGACCAGATGCTTCCCTGTTCTTTTGCCAGGTGCAAATCAAGCACCACCTGGAAGAAAC
>gene=chr10_1496467-1497467; species=panTro
tacttagtgccaccgacctatacactcaaaagtggatcagagggtatattttgtggtatgtatattttaccacaatttaaaaaaaGAACAGAAAAAAGAAGACCCTTGCTGAGCTTTACAAGCAACTCAGTCTTGCCTTCAAATATTCTTCATGAATTGAGATGGTGCCAGGTTGCTGTTTAATACCAACAGGCGACAGAGGAAATTCTAAATAAGTTTAGTCACGTTGTAGAAATTTGCTTACGAAACACGAGATTGGAATCAAACTCCTTTAGGGCTTTTTCCCCTCAGTGGAAAGAGTGGATACCTTGTCACTGAACAACGTGATTTTCCCAGGTACAGTTTATTTACAGGCAACGCCACATCCTGCTTACACTTATGAATAGTTGGCAGCTGGCTTTAGTGAGGATGGATTGCAGGTGAGAGAAGGCGCTTTGTTAAGGACCAGATGCTTCCCTGTTCTTTTGCCAGGTGCAAATCAAGCACCACCTGGAAGAAAT
>gene=chr10_1496467-1497467; species=papHam
tacttaatgccactgacctatatactcaaaaatggatcagagggtacattttgtgttatgtatattttaccataattt-aaaaaaGAACAGAAAACAGAAGACCCTTGCCGAGCTTTACAAGCAACTCAGTCTTGTCTTCAAATATTCTTCATGAATTGAGATGGTGCCAGGTTGCTGTTTAATACCAACAAGCGAGAGAGGAAATTCCAAATAAGTTTAGTCACGTTGTAGAAATTTGCTTACAAAACACGAGACTGGAATCAAACTGTTTTAGGGCCTTTTCCCCTCAATGGAGAGGGTGGATACCTTGTCACTGAACAACGTGATTTTCCCAGGTACAGTTGATTTACAGGCAACGCCATGTCCTGCTTACACATATGAGTAGTCAGCAGCTGGCTTTAGGGAGGACGGATTGCAGGTGAGAGGAGGTGCTTTGTTAACGACCAGATGCTTCCCTGTTCTTTTGCCAGGTGCAAATTAAGCACCACCTGGAAGAAAT
>gene=chr10_1496467-1497467; species=ponAbe
tacttagtgccactgacctatacactcaaaagtggatcagagggtacattttgtgttatgtatattttaccataatttaaaaAAAGAACAGAAAAAAGAAGACCCTTGCCGAGCTTTACAAGCAACTCCATCTTGTTCTTAAATATTCTTCATAAATTGAGATGGTGCCAGGTTGCTGTTTAATACCAACAAGTGACAGAGGAAATTCTAAATAAGTTTAGTCACGTCGCAGAAATTTGCTTACGAAACACGAGACTGGAATCAAACTCCTTTAGGGCTTTTTCCCCTCAGTGGAAAGAGTGGATACCTTGTCACTGAACAACGTGATTTTCCCAGGTACAGTTTATTTACAGGAAACGCCACATCCTGCTTACACTTATGAATAGTTGGCAGCTGGCTTTAGGGAGGATGGATTGCAGGTGAGAGGAGGCGCTTTGTTAAGGACCAGATGCTGCCCTGTTCTTTTGCCAGGTGCAAATCAAGCACCACCTGGAAGAAAT
>gene=chr10_1496467-1497467; species=rheMac
tacttaatgccactgacctatatactaaaaagtggatcagagggtacattttgtgttatgtatattttaccataattt-aaaaaGGAACAGAAAACAGAAGACCCTTGCCGAGCTTTACAAGCAACTCAGTCTTGTCTTCAAATATTCTTCATGAATTGAGATGGTGCCAGGTTGCTGTTTAATACCAACAAGCGACAGAGGAAATTCTAAATAAGTTTAGTCACGTTGTAGAAATTTGCTTACAAAACACGAGACTGGAATCAAACTCTTTTAGGGCCTTTTCCCCTCAATGGAGAGAGTGGATACCTTGTCACTGAACAACGTGATTTTCCCAGGTACAGTTTATTTACAGGCAACGCCATGTCCTGCTTACACATATGAGTAGTCAGCAGCTGGCTTTAGGGAGGACGGATTGCAGGTGAGAGGAGGTGATTTGTTAACGACCAGATGCTTCCCTGTTCTTTTGCCAGGTGCAAATCAAGCACCACCTGGAAGAAAC
>gene=chr10_1525324-1526324; species=hg19
TCTATCCCAGAGTATTATTTTTCTGGTCTTTCAGTGGTGCTCTTTACCTGATAATACCCAGAAAGTCAGTTTGATTATTATGTGATGCCAACAAAAGTGTTTGAAAATGACGAAGCAACTAATGATTTAGCATTTACAGGTTTAAAAAGACAGCACCTGCAGGAGAGACTGTAATACGACGTTGTTTAGTCAAGTTAGTGTTGAGCTTGCCATAACCATTTCAACTTTCAAAGTATTTACGAATCAACAGTGCTGGAATTATCCCTCCAGTTTCAAATATGACACGGAAGTAACTTAAATGAAAAATTCCTTTCTTATTCCGCCATGCGCCAGGGGATTTTTCTTCCCCTGAATGAAAGTGTCAGCATCTCATTTATTAACAATGCAGATACACATCAAAGCCACTATTGAATCTGTCTCTCCCCATTGACTTTGCCTTCCTATTTCTACACCCTATACTTCTTGTTCAACGAATTGTTCTTGATGTGACGTCTTCACAA
>gene=chr10_1525324-1526324; species=bosTau
CCCACCCTGAGATGCTGCTTTTCTGATCTCTGAATGGTATGCTTTACAGGGTAACAGCCAGAAAGTCATTTTGACTGTTACGTGATACCAATA-AATCTTTAAAAAGTGAC-------GCCTT-----CCAAACAGAACAAAGGAGAAGCTGGCATCACTGTGACCTGCGGTGACTCGATGCCATCCAAGTTGGGCGGAGCGGAGCTTGTTCCAACAGGCCCGGTG--CACTGAGTTTACGGTTGGACGCCATGGGAAGTGCTC-TCCCGTCTCAGCCACGATGCAGAAGTAACAT-GATGGGAACACGTCTTC-CCTCCCTCTGGGTACCCG----TCCGCCTCCTCCTGATCAGAGGAG-----CTCTCAGCT-CTGACGACATAT-CGCACATCACGGCCGCTCCAGA-TCTGTCTCCGC---GTTACTCTGCCTGCCTGTTTCCACACCCAGTATTTCTCGTTTAACAAATTGTTCTTGATGTGATGTGTTCACAA
>gene=chr10_1525324-1526324; species=calJac
TCCATCCTAGAGTACTATTTTTCTGGCCTCTCAGCAGTGCTCTTTACCTGATAATAGCCAGAAACTCAGT----TTATTATGTGATGCCAACAAAAGTCTTTGAAAATGA-------------GATTTAGCATTTGCAGGTTTAAAAAGACAGCACCTACATGAGAGACTGTAATACGATGTCGTTTAATCAAGTTAGTGTTGAGCTTGTTATAACCGTTTTGGCTTTCAAAGTATTTATAGATCAGCAGTGGTAGAATTACCCCTCCGGTCTCCACTATGACGTGG-AGTAACTTAAATGAAAACACCCTTTCCTTTCCCCCAGTGCACCATGGGATTTTTCTTCCCCTGAATGAGGGCATCATCGTCTCATTTATTAACAATGCTGATACACATCAAAGCCGCTATTGAATCTGTCTCTCCCCGTTTACTTCGCCTTCCTATTTCTACATCCTATATTTCTTGTTTAACGAATTGTTCTTGATGTGACGTCTTCACAA
>gene=chr10_1525324-1526324; species=canFam
CCCGACAGGAGATGCTGTCGATGCCATGGCTCAGGGGTGTT-------------TACCCAGAAAGTCAGT----CTGTTATGTGATGCCAACGG-----------------------------GGGGCAGCAAGGAGGCGTTTAAGGGGGCGGCGAGGTCA----CTGGGGT---CGGCTGCCGTCTAATGAAGTTCGAGCTGA-------GCCACTGCCTGGGCTTTCCCCGCACCCTCAAGCTGGCGGTG-TGGGAACCCGCCCCCAGCTTCGTGTGGGACACGGAAGTGACTGAAGCGAGAGCATCCCTTCTCCATCTACGG--CGTCCGGGGATTTTTTATTAACTGAATGCAAGAGATCGCCTATCCTTTATTAGCGACGCAGACAC--ATCGGAGCTACTCTTGGATCTGTCCTTCCCCACTTTG----CCGTCCCGTGTCCACCCCCACTATTTCCTGCTTAACAAACTGTCCTCGATGTGACGTGTCCGCAA
>gene=chr10_1525324-1526324; species=equCab
TCCATCAGAAGACATCATTTTTTTGTTCTCTCAATGGTGCT-TTTCCATGATAACATCCAGAAAGTCAGTTTGACCGTTACGTGATGTCAACAAAATTCTT-AAAAATGGC-------CCTTT---TTAGCATTCTTGTGTTTCAGACGGTAGAAAATACAAGAGCTACTGTA-ACTGATGTCCCTTCCTCAAGTTAGAGCTGAGCTTTTTATGAACATTTCAACTTTCACTGTATTTACAAACCCATGGGGTTGGAATTGCTGCTCCAGTTTCAAATATGACATGGAGGGAACTTAAATGAAAACATCCCTTCCTACTCCCTTGGATGTCAGAGAT-TCTTCTTGTACAGAACGAGAGAGTCCTCCTCTCGTTTATTGACGACACAGATGCACATGGAAGCCACTCCTGG-TCTGGATCTCCCCGTTTATTTTGGCTTCCTATTCCTACACCCTATATTTCTTGTTTAACAAATTGCTCTTGATGTGACGTATTCACAA
>gene=chr10_1525324-1526324; species=gorGor
TCTATCCCAGAGTATTATTTTTCTGGTCTTTCAGTGGTGCTCTTTACCTGATAATACCCAGAAAGTCAGTTTGATTATTATGTGATGCCAACAAAA-TGTTTGAAAATGACGAAGCAACTAATGATTTAGCATTTACAGGTTTAAAAAGACAGCACCTACAGGA-AGACTGTAATACGACGTTGTTTAATCAAGTTAGTGTTGAGCTTGTTATAACCGTTTCAACTTTGAAAGTATTTACGAATCAACAGTGCCGGAATTATCCCTCCAGTTTCAAATATGACACGGAAGTAACTTAAATGAAAACATCCTTTCTTATTCCGCCATGCGCCAGGGGATTTTTCTTCCCCTGAATGAAAGTGTCAGCATCTCATTTATTAACAATGCAGATACACATCAAAGCCACTACTGAATCTGTCTCTC-CCATTTACTTTGCCTTCCTATTTCTACACCCTATATTTCTTGTTCAACGAATTGTTCTTGATGTGACGTCTTCACAA
>gene=chr10_1525324-1526324; species=panTro
TGTATCCCAGAGTATTATTTTTCTGGTCTTTCAGTGGTGCTCTTTACCTGATAATACCCAGAAAGTCAGTTTGATTATTATGTGATGCCAACGAAAGTGTTTGAAAATGACGAAGCAACTAATGATTTAGCATTTACAGATTTAAAAAGGCAGCACCTACAGGAGAGACTGTAATACGACATTGTTTAATCAAGTTAGTGTTGAGCTTGTTATAACCGTTTCGATTTTCAAAGTATTTACGAATCAACAGTGCTGGAATTATCCCTCCAGTTTCAAATATGACACGGAAGTAACTTAAATGAAAACATCCTTTCTTATTCCGCCATGCGCCAGGGGATTTTTCTTCCCCTGAATGAAAGTGTCAGCATCTCATTTATTAACAATGCAGATACACATCAAAGCCACTATTGAATCTGTCTCTCCCCATTTACTTTGCCTTCCTATTTCTACACCCTATATTTCTTGTTCAACGAATTGTTCTTGATGTGACGTCTTCACAA
>gene=chr10_1525324-1526324; species=papHam
TCTATCCCAGAGTATTATTTTTCTGGTCTCTCAGTGGTGCTCTTTACCTGATAATATCCAGAAAGTCAGTTTGATTGTTACGTGATGCCAACAAAAGTGTTTGAAAATGACGAAGC-------GATTTAGCATTTACAGGTTTAAAAAGACAGCACCTACAGGAGAGGCTGTAATACGACGTTGTTTAATCAAGTTAGTGTTGAGCTTGTTGTAACCGTTTCGACTTTTAAAGTATTTACAAATCAACAGTGCTGGAATTACCCCTCCAGTTTCAAATATGACACGGAAGTAACTTAAATGAAAACATCCTTTCTTATTCCGCGGTGCGCCAGGGGATTTGTCTTCTCCTGAAGGGAAGTGTCAGCATCTCATTTATTAACAATGCAGATACACATCAAAGCCACTATTGAATCTGTCTCTCCCCATTTACTTTGCCTTCCTATTTCTACACCCTATATTTCTTGTTTAACGAATTGTTCTTGATGTGACGTCTTCACAA
>gene=chr10_1525324-1526324; species=ponAbe
TCTATCCCAGAGTATTATTTTTCTGGTCTTTCAGTGGTGCTCTTTACCTGATAATACCCAGAAAGTCAGTTTGATTATTACGTGATGCCAACAAAAGTGTTTGAAAATGATGAAGCAACTAATGATTTAGCATTTACAGGTTTAAAAAGACAGCACCTACAGGAGAGACTGTAATATGACACTGTTTAATCAAGTTAGTGTTGAGCTTGTTATAACTGTTTCGACTTTCAAAGTATTTACAAATCAACAGTGCTGGAATTATCCCTCCAGTTTCAAATATGACATGGAAGTAACTTAAATGAAAACATCCTTTCTTATTCCGCCATGCGCCAGGGGATTTTTCTTCCCCTGAATGAAAGTGTCAGCATCTCATTTATTAACAATGCAGATACACATCAAAGCCACTATTGAATCTGTCTCTCCCCATTTACTTTGCCTTCCTATTTCTACACCCTATATTTCTTGTTCAACGAATTGTTCTTGATGTGACGTCTTCACAA
>gene=chr10_1525324-1526324; species=rheMac
TCTATCCCAGAGTATTATTTTTCTTTTCTCTCAGTGGTGCTCTTTACCTGATAATATCCAGAAAGTCAGTTTGATTGTTACGTGATGCCAAC--AAGTGTTTGAAAATGACAAAGC-------GATTTAGCATTTACAGGTTTAAAAAGACAGCACCTACATGAGAGACTGTAATACGACGTTGTTTAATCAAGTTAGTGTTGAGCTTGTTGTAACCGTTTCAACTTTTAAAGTATTTACAAATCAACAGTGCTGGAATTACCCCTCCAGTTTCAAATATGACACGGAAGTAACTTAAATGAAAACATCCCTTCTTATTCCGCGGTGCACTAGGGGATTTTTCTTCCCCTGAATGAAAGTGTCAGCGTCTCATTTATTAACAATGCAGATACACATCAAAGCCACTATTGAATCTGTCTCTCCCCATTTACTTTGCCTTCCTATTTCTACACCCTATATTTCTTGTTTAACGAATTGTTCTTGATGTGACGTCTTCACAA
>gene=chr10_1729055-1730055; species=hg19
TCTCCTCCCTGCCTAAGTAAAGGAAGAGTTTCCTGAATTGTGAGTCATCTCGTAAATATGGCCACTATTTGCATATTCTTACACAGCTATCTTTGGGACTTGATTGGATCTCAAAGCTAACATAATAATAAAGCTGCGATCCAAAATTCTCAGACTTAAACTTTGGCACCACCAAGACAGCCTCATTATTCTCTTTGATTGATTTTATAAGAGATTAAAGTTATGCATTAGATTCAAAAATAAATTTTTAATAGTGCAAACGCattaaattatttaaataatcatatttttttCTGCAAAAAAAAAAAATTGAGGACAAGGATTTTCCTGCCAAGAGTATAAAGACCCCCGGGTCCAAGGCTGGAGACAGCTCAGCCGTGAATTGTGATGAGGATTCAGGGCCGGGCAGGAGGGGGCTCAGGTGCCACAGGAGTCACACCCTTGCTGGCCGGGGGGGAAAACCACCCACCATGTGCCTCCACTCCTTTCCAGATTAATGA
>gene=chr10_1729055-1730055; species=bosTau
--------------------------------------------------------------------------------------------------------------------------------------------------------------------------------------------------------------------------------------------------------------------------------------------------------------------------------------------------------------------------------------------------------------------------------------------------------------------------------------------------------------------
>gene=chr10_1729055-1730055; species=calJac
TCTCCTCCATGCCTAAGTAGAGGAAGAGTTTCCTGAATTTTGAGTCATCTCTTAAATATAACCACTGTTTGCCTATTCTTCTACAGCTATCTTTGGGACTTGATTGGATCCCAAAGCTAACAGAATAATAAAGC-----------GCTATCAGACTTAAACTCTGGCACCACCAA-ACAGCCTCATCATTCTCTTCAAGTGATTTTATAAGAGATTGAAGCTATGCATTTCATTCAAAAATGAATTTTTAACAATATAAATGCattaaattatttaaataatcatatatttttCTCTGAAAATAA----TTGAGAAC-AGGATTTTCCTGCCAAGAGTGTAAGGATCCCTGGGTGCAAAGCTGGTGACAGCCCAGCCCTGGGTTGTGATGGGGACG-AGGGACTGGCAG--GGGGGCTCAGGTGCCACAGGAGTCTCACCCTGGCTGA--GGGGGAAAACGCCACCCACCCAGTGCTTCCACG-TTTTCCAGATTAACGA
>gene=chr10_1729055-1730055; species=canFam
TTTCCT-----CCCCCAAAAGTAGAAAGTTTCCTGAATACCGAGTTATCTACGAAGC---------ATCTGCATGTTCTTACACAGCTCCCTGTGGTGC------------------TCACACAGTAGTAAAGCTGCTCATAGAAACTCTCAGGTTTAAAATCCGGTGCTGCAGACACCCCCTCACCCTTCTCCTTGATTGATCTCATGAGACAG---------------GGTTCTAAAGTAGATTCATAAGGACAAATACGCGCTAGATTATTTAAATATCAATACCTCTTTCTGTAAAAGAGCGT--TTTGCAACGACGATGTTCCCGCCAAGCCCTTAAAGACT--TGGGCCGATGGCTGGAAGCGGCCGACTCACGGGTCCTGACGGGGAACCTGGG-------GACCCCG--GCAGGTG--------------------------------------------CCATTTGCCACCACTG-GCCCCAGATGAAGGA
>gene=chr10_1729055-1730055; species=equCab
------------------------------------------------------------------------------------------------------------------------------------------agCTAAAATTCTCAGATTTAAAATTTGGTGCTACGAAAACACCCATATCCTTCTCCTTGATTGATTTTATAAGACAGCAAAGTTGTACATTTGATTCtaaaataaatttataataataaaCATGCATTAAACTATTTAAATAATGGCATCTCTCTTTGTACAAGAATAT--TTTGTGACAAGGATGCTCCAGATAAGGGTTTAAAGACTC-TGGGTCTCAGGCTGGAGGCAGCCAGGTCA-GGGTTGAGCCGGGGAACCTGGG-------AGCT-----GCCCGTGT------GTCTAGACACATGGCGTT------TAGAAGCCACCCCCCATCCACCTCCACTGTTTTCCAGATTAATGA
>gene=chr10_1729055-1730055; species=gorGor
TCTCCTCCCTGCCT-----AAGGAAGAGTTTCCTGAATTGTGAGTTGTCTCGTAAATATGGCCACTATTTGCATATTCTTACACAGCTATCTTTGGGACTTGATTGGATCTCAAAGCTAACATAATAATAAAGCTGCGATCCAAAATTGTCAGACTTAAACTTTGGCACCACCAAGACAGCCTCATTATTCTCTTTGATTGATTTTATAAGAGATTAAAGTTATGCATTAGACTCAAAAATAAATTTTTAATAGTGCAAATGCATTAAATTATTTAAATAATCATATTTTGTTCTGCAAAAAAAAA---TTGAGGACAAGGATTTTCCTGCCAAGAGTATAAAGACCCCGGGGTCCAAGGCTGGGGACAGCTCAGCCATGAATTGTGATGAGGACTCAGGGCCGGGCAGGAGGGGGCTCAGGTGCCACAGGAGTCACACCCTTGCCGG-GGGGTGGGGAAGCCACCCACCATGTGCCTCCACTCCTTTCCAGATTAATGA
>gene=chr10_1729055-1730055; species=panTro
TCTCCTCCCTGCCTAAGTAAAGGAAGAGTTTCCTGAATTGTGAGTCATCTCGTAAATATGGCCACTATTTGCATATTCTTACACAGCTATCTTTGGGACTTGATTGGATCTCAAAGCTAACATAATAATAAAGCTGCGATCCAAAATTCTCAGACTTAAACTTTGGCACCACCAAGACAGCCTCATTATTCTCTTTGATTGATTTTATAAGAGATTAAAGTTATGCATTAGATTCAAAAATAAATTTTTAATAGTGCAAATGCattaaattttttaaattatcatatttttttCTGCAAAAAAAAAA--TTGAGGACAAGGATTTTCCTGCCAAGAGTATAAAGACCCCCGGGTCCAAGGCTGGGGATAGCTCAGCTGTGAATTGTGATGAGGACTCAGGGCCGGGCAGGAGGGGGCTCGGGTGCCACAGGAGTCACACCCTTGCTGG-----GGGGGACGCCATCCACCATGTGCCTCCACTCCTTTCCAGATTAATGA
>gene=chr10_1729055-1730055; species=papHam
TCTCCTCCTTGCCTAAGTAAAGAAAGAGTTTCCCTAATTTCGAGTCATCTCGTAAATATGACCATTATTTGCATATTCTTACACAGCTATCTTTGGGACTTGATTGGATCCCAAAGCTAACATAATAATAAAGCTG-GATCCTAAATTCTCAGACCTAAACTTTGGCACCACCAAGACAGCCTCATTATTCTCTTTGATTGATTTTATAAGAGATTAAAGTTATGCATTAGATTCAAAAATAAATTTTCAGTAGTACAAATGCattaaattatttaaataatcatatttt-ttCTGCCAAAAAAAA---TTGAGGACAACGATTTTTCTGCCAAGAGTATAAAGACCCCTGTGTCCAAGGCTGGGGTCAGCTCAGCCGTGAGTTGTGATGGGGACTTGGGGCCGGGCAGGAGGGGGCTCAGGTGCCACAGGAGTCACGCCCTTGCTGA-GGGGGGGAAAAGCTACCCACCCTGTGCCTCCACTCCTTTCCAGATTAATGA
>gene=chr10_1729055-1730055; species=ponAbe
TCTCCTCCCTGCCTAAGTAAAGGAAGAGTTTCCTGAATTGTGAGTCATCTTGTAAATATGGCCACTA-TTGCATATTCTTACACAGCTATCTTTGGGACTTGATTGGATCTCAAAGCTAACATAGTAATAAAGCTGTGATCCAAAATTCTCAGACTTCAACTTTGGCACCACTAAGACAGCCTCGTTATTCTCTTTGATTAATTTTATAAGAGATTAAAGTTATGCATTAGATTCaaaaataaatttttaatagtacaaatgcattaaattatttaaataatcatatttttttCTGCAAAAAAAAAAAATTGAGGACAAGGATTTTCCTGCCAAGAGTATAAAGACCCCCGGCTCCAAGGCTGGGGACGGCTCAGCCGTGAATTGTGATGAGGACTCAGGGCCAGGCAGGAGGGGGCTCAGGTGCCACAGGAGTCACACCCTTGCTGA-GGGGGGGAAAATCCACCCAACCTGGGTCTTCACTCCTTCCCAGATTAATGA
>gene=chr10_1729055-1730055; species=rheMac
TCTCCTCCTTGCCTAAGTAAAGAAAGAGTTTCCCTAATTTCGAGTCATCTCGTAAATATGACCATTATTTGCATATTCTTACACAGCTATCTTTGGGACTTGATTGGATCCCAAAGCTAACATAATAATAAAGCTG-GATCCTAAATTCTCAGACCTAAACTTTGGCACCACCAAGACAGCCTCATTATTCTCTTTGATTGATTTTATAAGAGATTAAAGTTATGCATTAGATTCAAAAATAAATTTTCAATAGTAGAAATGCattaaattatttaaataatcatatttt-ttCTGCCAAAAAAAA---TTGA-GACAATGATTTTTCTGCCAAGAGTATAAAGACCCCTGTGTCCAAGGCTGGGGTCAGCTCAGCCGTGAGTTGTGATGGGGACTTGGGGCCAGGCAGGAGGGGGCTCAGGTGCCACAGGAGTCACGCCCTTGCTGA-GGGGGGGAAAAGCTACCCACCCTGTGCCTCCACTCCTTTCCAGATTAATGA
>gene=chr10_1833109-1834109; species=hg19
TCAGGCAGGACAAGCTGCTGAGGCCAAACTGACTGATCAACAGACAGCACATCATACAAGTTTTCTCACCAAAAAGCTGTTAGGGAGGAATAGACAGGGGTGCGCCAGGGGGCTGAGGACAGGGAATGTGCTGCTCTTTCCCTGCAGCCACCGCCACCTCCTGTGGCAGCTGCAGAGTAGAGAGGTGATCACTCAGCCCGGGAGGGGCAAGCTTTTTCTTCAGCATCTTTTCCATGTTCTTGGAACTCATGCAATTCAAAGGAAAAATAATGAATATGAAAGACAATATGGAAACACCTTCAGGATAAGTGGCAGAGTGGAGAGCTCTCAGCAGAATGCAAAATGCCTCTTTTAGTAAGAAAACCATATGAGCTCACAGCCCCTTCATAGGCACTCAGTAAGATTTTCAGAAAATTTACAATGGCTGTGATTCTCTGCATATTTATTTAAAATATGATTAAATACATTTCCTACGCATTATTAAAAGGCTGCATTGAAAC
>gene=chr10_1833109-1834109; species=bosTau
CTAGCTGTGGC-AACAGCTGAGGCCAAAATGCCTGACTAGCAGACAGTAATTCATACAATTTTTCCAACTTAAAGACCTTTAGTGAGCAGCAT------GTGCA-TAAGGGACCAAGGACCCAGAAGGTGCCGCTCTCTGCTGGGACAGCCCTCC-TCA-CGGCTGCAGTGGC-------AGCGGTGGCTATTGAGCTT------GACAAACTGTTTCTTCAATTTTTTTTTTTCGTTTTTAGAACCTAGGAAATTCTAGGGGAAAATGATAAATTTGAAAGGTCATATGGAAGCACATTTGGGACGAGTGTCAGAA-GGGCAGCCCT-----------------------------------------------------CCTTTGCTGGTGCTCAGCAAGATTTGCACACTACTTACAAGGG-TGTGATATTCTCCCAATTTACTTAAAATACAATTTAACACATCTCCTG-----TGTTAAAATAGTGTGCTGGAAA
>gene=chr10_1833109-1834109; species=calJac
TCAGCCAGGACAAGCTACTGAGGCCAAACTGACTGATCAACAGACAGGAGATCATACAAGTTTTCTCACCAAAAAGCTGCTAGGGAGGAATAGACAGG-GTGTGGCAGAGGGCTGAGGACAGGGAATATG-----------------CCACCGCCACC-CCTGCAGCAGGTGCAGAGTGGAGAGGTGATCACTCAGCCAGGGAGGGGCAAGCTTTTTCTTCAGCATTTTTTCCATGTTCTTGGAACTCATGAAATTCAAGGGAAGAATAATGAATATGAAAGACAATATGGAAACACCTTCAGGATAAGTGGCAGAGTGGAGAGCTCTCAGCAGAATGCAAAATGCCTCTTTTAGCAAGAAAACCATATGAATGCACAGCCCCTTTACAGGCACTCAGTAAGGTTTTCAGATAATTTACAATGGCTGTGGTTCTCTACATATTTACTTAAAATATAATTCAATACATTTCCTAGACATTATTAAAAGGCTGCATTGAAAT
>gene=chr10_1833109-1834109; species=canFam
-----------------------------------------------------------------------------------------------------------------------------------------------------------------------------------------TGGTTACTCAGCCC------AGCAAGC---TTCTTCAA--TTTTCTTAGTGTTTCTGGAACTCCTATAATTCTAGGGACAAATGGTAAATTCAAGAGGCGATATGGAAAGATATTGAGGACAAGTGGCAGAATGCACACTTCC-------AGAACGGAGGCTGTAGT-CGCAAGAAGACCACGGAGAGGCGCATC-CCTTCGCCGGCACCAAGCTAGAGCTTCGGAGCATAT-TGACGGTTGTGATCATCTACGAATTCATCTAACGTGTGACTTGACACGTCTCCTGTACGGTACTAAGATGTGGCGTTGGAAC
>gene=chr10_1833109-1834109; species=equCab
tcaaccagcac-agcagctgaggtcaaaatgcctcaacaacagatagtaagtcacacaacttttccaaccaaaggacttttagggagaaatat------gttcaccaatggactacggatgcagaatgtacttttttttcttgtagctcattgccgtcacctgagacagctgcagaccagagcggtgattactcagctc------ggccagcTCTTTCTTTAACGCTTTCTCAGTGTTTCTGGAACTTGTACAATTCTAGGGAAAAATGATGCATTTGAAAGGTGACACGGAAACACATTCAGGACAACTGACAGAGTGAACAACACT-------GGATATGATGCTAGAATGCACAAGGAAACATC-TGAAGGTGCATC-CCTTT-TTGGCACCTGGCCAGATTTTCAGACAGTTTATAATGGTTGCAGTATTTTACCAATTTATTCAAAATATAATTTAACACGTCTCCTGGATGTTATTAAAATGCGGTATTGAATT
>gene=chr10_1833109-1834109; species=gorGor
TCAGGCAGGACAAGCTGCTGAGGCCAAACTGACTGATCAACAGAGAGCACATCATACAAGTTTTCTCACCAAAAAGCTGTTAGGGAGGAATAGACAGGGGTGCGCCAGGGGGCTGAGGACAGGGAATGTGCTGCTCTTTCCCTGCAGCCACCACCACCTCCTGTGGCAGCTGCAGAGTAGAGAGGTGATCACTCAGCCCGGGAGCGGCAAGCTTTTTCTTCAGCATCTTTTCCATGTTCTTGGAACTCATGCAATTCAAAGGAAAAATAATGAATATGAAAGACAATATGGAAACACCTTCAGGATAAGTGGCAGAGTGGAGAGCTCTCAGCAGAATGCAAAATGCCTCTTTTAGTAAGAAAACCATATGAGCTCACAGCCCCTTCATAGGCACTCAGTAAGATTTTCAGAAAATTTACAATGGCTGTGATTCTCTGCATATTTATTTAAAATATGATTAAATACACTTCCTACACATTATTAAAAGGCTGCATTGAAAC
>gene=chr10_1833109-1834109; species=panTro
TCAGGCAGGACAAGCTGCTAAGGCCAAACTGACTGATCAACAGACAGCACATCATACAAGTTTTCTCACCAAAAAGCTGTTAGGGAGGAATAGACAGGAGTGTGCCAGGGGGCTGAGGAAAGGGAATGTGCTGCTCTTTCCCTGCAGCCACCGCCACCTCCTGTGGCAGCTGCAGAGTAGAGAGGTGATCACTCAGCCCGGGAGGGGCAAGCTTTTTCTTCAGCATCTTTTCCATGTTCTTGGAACTCATGCAATTCAAAGGAAAAATAATGAATATGAAAGACAATATGGAAACACCTTCAGGATAAGTGGCAGAGTGGAGAGCTCTCAGCAGAATGCAAAATGCCTCTTTTAGTAAGAAAACCATATGAGCTCACAGCCCCTTCATAGGCACTCAGTAAGATTTTCAGAAAATTTACAATGGCTGTGATTCTCTGCATATTTATTTAAAATATGATTAAATACATTTCCTACACATTATTAAAAGGCTGCATTGAAAT
>gene=chr10_1833109-1834109; species=papHam
TCAGGCAGGAAAAGCTGCTGAGGCCAAACTGACTGATCAACAGACAGCACATCATACAAGTTTTCTCACCAAAAAGTTGTTAGGGAGGAACAGACAGGCGTGCGCC-GGGGGCTGACGACAGGAAATGTGCTGCTCTTTCCCTGTATCCACCGCCATCCTCTGCGGCAGCTGCGGAGTAGAGAGGTGATCACTCAGCCAGGGAGGGGCAAGCTTTTTCTTCAGCAACTTCTCCATGTTCTTGGAACTCATGCAATTCAAAGGAAAAATAATGAATATGAAAGACAATATGGAAACACCTTCAGGATAAATGGCAGAGTGGAGAGCTCTCAACATAATGCAAAATGCCTCTTTTAGCAAGAAAACCATATGAGCTCACAGCCCCTTTGTAGGCACTCAGTAAGATTTTCAGAAAATTTATAATGGCTGTGATTCTCTACATATTTATTTAAAATATGATTAAATACATTTCCTACACATTATTAAAAGGCTGCATTGAAAT
>gene=chr10_1833109-1834109; species=ponAbe
--------------------------------------------------------------------------------------------------------------------------------------------------------------------------------------------------------------------------------------------------------------------------------------------------------------------------------------------------------------------------------------------------------------------------------------------------------------------------------------------------------------------
>gene=chr10_1833109-1834109; species=rheMac
TCAGGCAGGACAAGCTGCTGAGGCCAAACTGACTGATCAACAGACAGCACATCATACAAGTTTTCTCACCAAAAAGCTGTTAGGGAGGAACAGACAGGCGTGCGCC-GGGGGCTGACGACAGGAAATGTGCTGCTCTTTCCCTGTATCCACCGCCACCCTCTGCGGCCGCTGCGGAGTAGAGAGGTGATCACTCAGCCGGGGAGGGGCAAGCTTTTTCTTCAGCAACTTCTCCATATTCTTGGAACTCATGCAATTCAAAGGAAAAATAATGAATATGAAAGACAATATGGAAACACCTTCAGGATAAATGGCAGAGTGGAGAGCTCTCAACAGAATGCAACATGCCTCTTTTAGCAAGAAAACCATATGAGCTCACAGCCCCTTTGTAGGCACTCAGTAAGATTTTCAGAAAATTTATAATGGCTGTGATTCTCTACATATTTATTTAAAATATGATTAAATACATTTCCTACACATTATTAAAAGGCTGCATTGAAAT
>gene=chr10_2424109-2425109; species=hg19
CCTCTGACTGCGGGGTGCACACTTCCTTCCTTCCTACTCTCACCTCCTCCCTCAAGATTAAGGTACCCCTCACCTTCTAACTGTGTGTTTTGCCATACTCTCCAACATGCATATGGAACTCATTTTTAACTAAAGACATCTTATATCACCTCAAAGAAAATTTACATTAAATATCCACTTATAATCTTCCTGAAGAGTCTGTTGGTTTGAACTGCAATGCTGTTTGAGTAAAACTTTTGAAAGCTTGATAATAATTGATTGCTCAAGATAGTAGTGGCTGCCATATCACCCCCACATCAGTGGGCTGCCATGGAGCTCAGGTTTGTCCACAGTTGTTCCAGCCAAAAATACACCTTAAATCACTGAACACATGTCACTAATGAGGTCAGATGGTTATCTGGCACTGCAATGCCTCAGACCCAATGTACCCACTCAGATTATTAAAGTGCCCCATCTAAAATGCTTTAACCTCTTATTTGAAGCAATAAGAAAAAATGGGT
>gene=chr10_2424109-2425109; species=bosTau
ttctccggcaagaagagtgggttgcta-----------ttcccttc-----------tccaggggatcttcctc----acctaggga-ttgaacctagtctcctgca-------------------tttcaggacactt----gaccacctgaacaacca--------aagaaTTACCTCATCATCTTCCTGAGAAATCTGTTAACTAGAGCT---GCA-TGTTTTAGTAA-----TT-AAAAATAGTTACTAAGAGGTTGTTCAGGGTAACAGTGGCTGTCAT----------------------------GAGCTCAGTCTTATCCCT-CATTTTCCAACTACAAATATATCTCAAATAACTG--AAAACTCTATTAACACAGTTATGTGGTCACCCTTA-TTGTGTGATCCAGGGTCAGATTTACCTATTGGAATTATTAAATTGTGACATCT-AAATACTTTAACCACTTG-TTGTGCCAGTAAGAAAAATTGGGA
>gene=chr10_2424109-2425109; species=calJac
CCTCCGACTGCAGAGCGCACGCTGCCTTCCTTTCTGCTCTCAC-TGTTCCCTCAGGATAACGGCACCCCTCATCTCCT---------CTTTGCCATACTCTCCAACGTGCATATGGAACTCGTTTTTAATTAGAGACACCTTCTATCACCTTAAAGAAAACTTACATTAAATACCCACTTACGATCTTCCCAAAGGGTCTGTTGGTTTGAACCACAATGTTGTGTGAGTAAGACTTTTGAAGGCTTGGTAATACATGATTGCTCAAGGTAGTAGAGGCTGCCATATCGCCCCCACATTGGTGCGCTGCCTTGGAGCTCAGGTTTGCCCACAGTTGTTCCAGCCAAAAATATACCTTAAATCACTGTGCAAATGTCACTAACGCGGTCAGATGGTCATCTGGCACTACAGTGTCTTGGGCCTAATGTACCTGCTCAGATGATTAAA-TGCTCCGTCAAAAATGCTTTAACAACTTATTTGAAGCAATAAGAAAACATTGAT
>gene=chr10_2424109-2425109; species=canFam
TCTCTGAGTGTGAGGCACATCTACCTTTTCTTTCTACCTTCACTGCCTGTCTCAAAATCAAGGTAATCACCCACCTGTAACTATGCT-TTTG-------CCTTTACCTGCATGTAAAAGTGTCTTTTCTACCCAAAGG--ACATTTA-----------------CATTAAACATCCACTCACTATCTTCCAGAGAAGTCTGTTGATTAGAATT---GTACTATCTAAGTAA-----TTTAAAAATAGGTAATAAGTGATTGTTCAAAATAACAGTGACTCTCACACCACAGCGGTGGTTGATG----------GACTCAGTGTTATCCATTGGTTTTCTAGCCACAA--------------------------------------------------------TTGTGTTACCTAGGATCCAGTTTACCTGCCAAAATGATCAGAGCACGACATCTGAAATGCCTTCACCACTTATTAGAACCCGTGAGAAGAATTTGGA
>gene=chr10_2424109-2425109; species=equCab
TCTTTGAGGATGAGGCACAAGTACCCTGTCTTTCCATCTTCACTGCCTCTCTCGAAATCAAGGTAATCATCACCCTGTAACTATGTT-TTTACCATATTCCTTAACCTGTATATGGAACTAAGTTTTTGTTAAAAATG--TCACCTAACCCTGAAGAA----TGTATTAACTATCCACTCTCTATCTTCTTGAGAAATCTGTTGATTAGAACT---GTA-TGTTTAAGTAA-----TTAAAAAATAGATCATAAGTGATTATTCAAAGTAACAGTGA-TATTATATCACAGCTGTGTCTGAGT----------GGCTC----TCATCCATAGTTTTTCCAGCTACAAATACACCTTAAATCGCTGAAAAAAAAATATTAATGCAGTAATATTGTCATCCATT-CTGTGTTACACTGGGTCGCATTTACCTACTGAAACTATTAAAACATGACTTCTAAAATGCTTTAACCACTTATTTCAGCCAGTAAGAAAAATTTGGA
>gene=chr10_2424109-2425109; species=gorGor
CTTCTGACTGCAGGGTGCACACTTCCTTCCTTCCTACTCTCACCTCCTCCCTCAAGATTAAGGTACCCCTCACCTTCTAACTGTGTGTTTTGCCATACCCTCCAACATGCATATGGAACTCATTTTTAACTAAAGACATCTTATATCACCTCAAAGAAAATTTACATTAAATATCCACTTATAATCTTCCTGAAGAGTCTGTTGGTTTGAACTGCAATGCTGTTTGAATAAAACCTTTGAAAGCTTGATAATAAGTGATTGCTCAAGATAGTAGTGGCTGCCATATCACCCCCACATCAGTGGGCTGCCATGGAGCTCAGGTTTGTCCACAGTTGTTCCAGCCAAAAATATACCTTAAATCACTGAACACATGTCACTAATGAGGTCAGATGGTCATCTGGCACTGTAATGCCTCAGACCCAATGTACCCACTCACATTATTAAAGTTCCCCATCTAAAATGCTTTAACCTCTTATTTGAAGCAATAAGAAAAAATTGGT
>gene=chr10_2424109-2425109; species=panTro
CCTCTGACTGTGGGGTGCACACTTCCTTCATTCCTACTCTCAGCTCCTCCCTCAAGATTAAGGTACCCCTCACCTTCTAACTGTGTGTTTTGCCATACTCTCCAACATGCATATGGAACTCATTTTTAACTAAAGACATCTTATATCACCTAAAAGAAAATTTACATTAAATATCCACTTATAATCTTCCTGAAGAGTCTGTTAGTTTGAACTGCAATGCTGTTTGAGTAAAACTTTTGAAAGCTTGATAATAAGTGATTGCTCAAGATAGTAGTGGCTGCCATATCACCCCCCCATCAGTGGGCTGCCATGGAGCTCAGGTGTGTCCACAGTTGTTCCAGCCAAAAATATACCTTAAATCACTGAACACATGTCACTAATGAGGTCAGATGGTCATCTGGCACTGCAATGCCTCAGACCCAATGTACCCACTCAGATTATTAAAGTGCTCCATCTAAAATGCTTTAACCTCTTATTTGAAGCAATAAGAAAAAATTGGT
>gene=chr10_2424109-2425109; species=papHam
CCTCCGACTGCAGAGTATGTGCTTCCTTCCTTCCTGCTCTCACTTCCTCCCTCAAGATGAAGGCACCCCTCACATCCTAACAGTGTGTTTTGCCATATTCTCCAACATGCATGTGGAACTCGTTTTTAACTAAAGACATCTTATATCACCTTAAAGAAAATTTACATTAAATATCCACTTACAATCTTCCTGAAGAGTCTGTTGGTTTGAACTGCAATGCTGTTTGAGTAAAACTTTTGAAGGCTTGATAATAAGTGATTGCTCAAGTTAGTAGTGGCTGCCATATCACCCGCATATCGGTGGGCTGCCATGGAGTTCAGGTTTGTCCACAGTTGATCCAGCCGAAAATATACCTTAAATCACTGAACACGTGTCACT-CTGAGGTCAGGTGGTCATCTGGCACGGCAATGCCTGAGGCCTAATGTACCCACTCAGATTATTAAAGTGCCCCATCTAAAATGCTTTAACCACTTATTTAAGGCAATAAGGAAAAACTGGT
>gene=chr10_2424109-2425109; species=ponAbe
CCTCTGACTGCCGGGTGCACACTTCCTTACTT-CTGCTCTCACCTCCTCCCTCAAGATTAAGGCACCCCTCACCTTCTAACTGTGTGGTTTGCCATACCCTCCAACATGCATATGGAACTCGTTTTTAACTAAAGAGATCTTATACCACCTTAAAGAAAGTTTACATTAAATATCCACTTACAATCTTCCTGAAGAGTCTGTTGGCTTGAACTGCAATGTTGTTTGAGTAAAACTTTTGAAAACTTGATAATAAGTGATTGCTCAAGACAGTAGTGGCTGCCATATCACCCCCACATCAGTGGGCTGCCATGGAGCTCAGGTTTGCCCACAGTTGTTCCAGCCAAAAATATACCTTAAATCACTGAACACGTGTCACTAATGAGGTCAGATGGTCATCTGGCACTGCAATGCCTCAGGCCTAATGCACCCACTCAGATTATTAAAGTGC-CCATCTAAAATGCTTCAACCACTTATTTGAAGCAATAAGAAAAAATTGGT
>gene=chr10_2424109-2425109; species=rheMac
CCTCTGACTGCGGGCTATGTGCTTTCTTCCTTCCTGCTCTCACTTCCTCCCTCAAGATGAAGGCACCCCTCACATCCTAACAGTGTGTTTTGCCATATTCTCCAACATGCGTGTGGAACTCGTTTTTAACTAAAGACATCTTATATCACCTTAAAGAAAATTTACATTAAATATCCACTTA-AATCTTCCTGAAGAGTCTGTTGGTTTGAACCACAATGCTGTTTGAGTAAAACTTTTGAAAGCTTGATAATAAGTCATTGCTTAAGTTAGTAGTGGCTGCCATATCACCTGCATATCGGTGGGATGCCATGGAGTTCAGGTTTGTCCACAGTTAATCCAGCCGAAAATATACCTTAAATCACTGAACACGTGTCACT-CTGAGGTCAGGTGGTCATCTGGCACGGCAATGCCTGAGGCCTAATGTACCCACTCAGATTATTAAAGTGCCCCATCTAAAATGCTTTAACCACTTATTTGAAGCAATAAGGAAAAACTGGT
>gene=chr10_3079336-3080336; species=hg19
aaccatcatttaaaaggtagtttgttactttcagtgtctaagaggagggtgtacaccaagcctggcaggagggtacctggggaggcaccacggtaggtcaggaggcagaaggggttggggagaaacatgggccagagcctcccttgtggtttccctgggaaggaatggagaggcagagtgacaggcttggggttggctgatttgaatcagttcagaggctccggacacggtagctatccctgcttgtctggcacctggcattggggtgcagggcaggtggatggcagccttggagcataagagcccagtgaaagagatggttgggggtattgcctctggattggttggtttgcatccgaaaggtgagttgtttggtctccaggaatgagtaaccctgggaggggtgttcctccagagtccacagaccccaagatgtcaaagcatcaCAATAAGAAGGTGCATTTAATACAAGAAGGATGAGCACATGAGCTGGCATCTAT
>gene=chr10_3079336-3080336; species=bosTau
cattgtccttgac-agacggtttgctcctcatggctccagaggagg-ggcccctgccacaccatgc----aggctctgagggggggccaagagcgggtggggaggcagagggagta---ggggtacataggtaagagc--------------ctgcagtggaa-------gggcacg----tagatttaggattgg-tactttgaataatttctgtgggttccgggggaaa----gaggctggttgtcagatgcctggcccc-gtaattaaggcagggggagagaga-ccaggcatataaaag-ctcaagaaagaggcggtttgcagggtgggctctgagttgattggtttgcatacaaaaggcaagtccttcagtgtccaggga-cagtacccctggggtggtcagttcctacaggaccctaaggccccagatgtcaacggatcaggaaAAAAAGGCTTGTTTAACACACTAAGAAAGAGTGTCTGAATCAATGCCGTT
>gene=chr10_3079336-3080336; species=calJac
aaccatcattgaaaaggtggtttg----------------------------------agcctggcatg-gggtacctg------------agtgggtcaggaggcagaaggggtaggggggaagcagggcccagagcctctattgtggtttccatgggaaggaacggtgaggcagggtgacaggcttcaggttggctggcttgaatcagtttggaaggtctggacacagtagccatccctagttgcctgatacctgcccctgaggtgcacggctggtatatggcatccctggagtgcgaaagcccagtgaaagaggaggttgggggcattgcctctggattggttggtttgcatctgaaagatgagttgtttgctctccaggaatgagtaaccctgggaggggtgtccctctagggtccacagaccccaagatgtc-aagcatcaCAATAAAGTGGTGCATTTGGAAC----AGGGTGAAAACATGAGCTGGCATCTAT
>gene=chr10_3079336-3080336; species=canFam
gactgtctttgaagagatggt-------ttactgcggcggggtgggtggggtaacccatgcctcac----aggcccagcgggaagcatcagggtgga-cgggaggcagtgagagccat-ggggaatgtgggcagcagctcttaccgtgctttcaccagaaggaacccaagaggcctg----caagggtagggctggctcgtttgagcaatgtcggtgggttcggggagg--agctgtgcccagcgggtggtcgactggccctgagggcggagggctagggacagtggcccagga-tgtaacag-gtaacaaaggag----------ggcgggg----gtcccggtgggtttgcttccaaaaggcaagtccctcgcgctgtgggggcggctaa--ctgcaggggccggcctgtc---gcc----agaccccaaaagtcaaagcatcaGCATCAAACCACACGTTTACCCCACTAGGGCAGCGCACAGCAGCCAGGGCCTGC
>gene=chr10_3079336-3080336; species=equCab
gactgtcattgcaaagatggcttgttcgtcacagttcccagaggaggagggcacgccataccacgc----aaggccactgggaaggaccagggccgg-caggaggcagagggagcaagaggagaatgtggacgagagcctttgctgtccttcctcaggaagga--tggtgaggcagg----tgGGGGAGGGGCTG----ATGTCAGCTATCCCGGGAGGTGAGGGGGGAGGGGCTGATGTCAGCTATCCCAC-ACCTGCCCTGGGAGGTGAG-----GGGGGAGGGGC------------------------------------------------tggatgggttggtttgcacacgaaagacaagtcctttactgtctaggaactggtaac-ctgggaggggcagttcctccaggccaagaaggccccagatgtcaaaatatcagaagagaaagacacgtttaatgcaATAAGGAAGAGCGTAGGAGCTGACCCCCAT
>gene=chr10_3079336-3080336; species=gorGor
---------------------------------------------------------------------------------------------------------------------------------------------------------------aaggaatggagacacagagtgacaggcttggggttggctgatttgaatcaattcagaggctccggacacagtagctatccctacttgtctggcacctggcattggggtgcagggcaggtggatggcagccctggagcataagagcccagtgaaagagatggttgggggtattgcctctggattggttggtttgcatctgaaaggtgaattgtttgctctccaggaatgagtaaccctgggaggggtgttcctccagagtccacagaccccaagatgtcaaagcatcaCAATAAGAAGGTGCATTTAATAGAAGAAGGATGAGCACATGAGCTGGCACCTAT
>gene=chr10_3079336-3080336; species=panTro
aaccatcatttaaaaggtagtttgttactttcagtgtctaagaggagggtgtacaccaagcttggcatgagggtacctggggaggcaccagggtaggtcaggaggcagaaggggttggggagaaacatgggccagagcctcccttgt-gtttccctggg-aggaaccgagaggcacagtgaca-gcttggggttggctgatttgaatca-ttCAGAATCTCCAGACACATTAGCTATCC---------------------------------------------------------------------------------------------------------------------------------------------------------------------------------------------------------------------------------------------------------------------
>gene=chr10_3079336-3080336; species=papHam
aaccatcatttaaaaggtggcttgttactttcagtgtccaagaggagggtgcacaccaagcctggcatgagggcacctggggaggcaccagggtgggtcaggaggcagaacgggttggggggaaacatgggctggagcctcccttgtggtttccctgggaagaaacggagaggcagagtgacgggcttggggttggctgatttgaatcagtttggagactctggacacactagctatccctagttgtctggcaccgggcactggggtgcagggcaggtgggtcgcagccctggagtgtaagag-ccagtgaaagaggtggttggcggtattgcctctgaattggttggtttgcatctgaaaggtgagttgtttgctctccaggagtgagtaaccctgggaggggtgtccttccagggtccacagaccccaagatgttaaagcatcacaataaaaaggtgcatttaatacaGGAAGGACGAGCACATGAGCTGGTGTCTAT
>gene=chr10_3079336-3080336; species=ponAbe
aaccatcatttaaaagatagtttgttactttcagtgtccaagaggagggtgtacacctagcctggcatgggggtacctgggcaggcaccagggtgggtcaggaggcagaaggagttggggggaaacatgggccagagcctcccttgtggtttccctgggaaggaacggagaggcagagtaacaggcttggggctggctgatttgaatcagttcggaggctctggacacagtagctatccctagttgtctggcacctggcgctggggtgcagggcaggtggatggcagccctggagcataagggcccagtgaaagagatggttgggggtattgcctctggactggttggtttgcatctgaaaggtgagttgtttgctctccaggaatgagtaaccctggaaggggtgttcctccagagtccacagaacccaagatgtcaaagcctcaCAATAAGAAGGTGCATTTAATACAAGAAGGACGAGCACATGACCTGGCATCTAT
>gene=chr10_3079336-3080336; species=rheMac
aaccatcatttaaaaggtggcttgttactttcagtgtccaagaggaaggtgcacaccaagcctggtatgagggcacctggggaagcactagggtgggtcaggaggcagaaggggttgggggaaaacgtgggctggagcctcccttgtggtttccctgggaagaaacggagaggcagagtgacgggcttgggggtggctggtttgaatctgtttggagactctggacacagtagctatccctagttgtctggcaccgggcactggggtgcagggcaggtgggtggcggccctggagtgtaagag-ccagtgaaagaggtggttggcggtattgcctctgaattggttggtttgcatctgaaaggtgagttgtttgctctccaggagtgagtaaccctgggaggggtgtccttccagggtccacagaccccaagatgttaaagcatcacaataaaaaggtgcatttaatacaAGAAGGACGAGCACATGAGCTGGCATCTAT
>gene=chr10_3248331-3249331; species=hg19
TCTCCAGGTGGGCCCTTTCTTCAGAAATTCCAGCACAAGGAAATCCAGCTATTCCTCCCTAAGACAGATGTTGATCGACTCTTTACTGCTTTCAACTCTGGGGTCATGTTCTACTAAAAGTTTTATGAAAACAACAAAGAAAATATTAGAACTCCTTTGAGAGAAAAAAAGGAATGTACAAGCCAAGGATGAATGAGGGGTGAGAGAGGCTCACTGCAGAAGAAAAAAGACTCTAGAAGAAGTATTTCATAAATCCCCCGTGGATCATAAATCCACATCTGTGTGGCTACCATATGTGTCAGGGATGAAATAGAAGCTGGTTCTTTGACTCCTGTCTTGCATATGGGATTATGCAATGGATGTATTGTTTTGCCCCTAACATTCTGGGCACATGTTACTGGTGGTGTTTGATACAATGTCCAGTTAAACAAGTTTGTTTTCTGCTGTGATGCTAGTGGGCGGGTGGAGGGAGGCGGTCATGGCAATCAACCAATGGGTAG
>gene=chr10_3248331-3249331; species=bosTau
TCTCCAAGTGGACCCCTTCACTGGAAAGCCCAGCACAGGGAGGCTCAGTCATCACT-CTTAAGATAGCTGCTGACGAGCTCTTTACTTCTCTCAAATCTGGGCTTAC--TCTACAGAAAATATTATGAAACCAAAAGAGGGGATAC-AGAACTCCTTTCAAAGAAAA-----------CAAGCCAAAGATAAATGAGGACTGCAATA-ACTTAGTGAAGAATAAAAAATATGGAAAAAGAAATATTTAATACATGCCAAATCAATCATGAACCCACGTCTGCATGACTGCCGTGAGGACCGGACAGA--TTAGAAGCT--------------TGTACGTCATGT-GGATCAGGCAGTTCCCGCAGTGC-----------------------------CT-GTGATG--AGAGACACAGCGCA-TTGAACCCGTCTGCTTCCTGCCGTGGCTCTAAAGG--------GGGAT---CTTTGTGGCGACGGCTAAGCAGACAG
>gene=chr10_3248331-3249331; species=calJac
TCTCCAGGTGGACCCCTTCTTCAGAAATTCCAGCCCAGGGAAATCCAGTCATTCCTCCCTAAGACAGTTGTTGATCGACTCTTTACTGCTTTTATCTCTGGGGTCATGTTCTACTGAAAGTATTATGAAAACAACAAAGGAAATATGAGAACTCCTTTGCGAGAGAAAA-GGAATGTGCAAGCCAAGGATGAATGAGGCGTGAGAGAGGCTCAGC-CAGAAGAAAAAATCCTCTAGAGGAAGTATTTCATACATCCCCAGCGGGTCATAAATCCACATCCAAGTGGCCA-CGTATGTGTCAGGGATGAACGAGAAGC------------------------------------------------------------------------------------------------------CCAGTTAAGCTAGTTTGTTTTCTGCTGTGATGCTAGGGGCCGGGGG---------TGTCACAGCAACCAATCGATGGGTAG
>gene=chr10_3248331-3249331; species=canFam
TCTCCCATTGGACCCCTCCGTTGGAAATCCCAGCA-GGAGAAGCCTAGTCATTTCTCCCTAAGACTCATGTCAATGAGCTCTTTACCCCTTTCAAGTCTGGGGTCCCA-TCTATGGAAAGTATCACGGAAACAGAAGAGGCAATATGAGAACTCCTTTGGGGGAAAACA-GGAATGTGCAAGACAAAGATTAATGAGGATCGAGAC--ACTTGCTAAGGAAATGAACAGAT--AAGGAGAAATATTGAATGCATCTCAAATGGATCATGACTCCACATTGATGCGACGGCCATATGAATCAGATATGACTTAGACGATGCTTCTCTATATCCCGCACTGCACGTGGGATCATGCAGATCGCGGGCTGATTCGCTTCCGACACTTGGGCCATGTGCTGCT-GTGATCTTAGGCACACGGCCCAGCTGCACCGGTTTGCTCTGTGCTGGGA-TCTAGAGG------------------------------------------
>gene=chr10_3248331-3249331; species=equCab
TCTCCAAGTAGACCCCTCCACTGGAAACCCCAGCA-GACGGAG-----------------AAGCCAGACGTCGACTGGTTCATTACTGCTTTCAGGTCTAGGGTCACG-TCTACTGAAAATATTATCAAAATGGAAGAGTGAGTATCAGGACTCATTTGAAAGAAAACA-GGAATGTACAAGCCAGAGTTGAATGAAGACTGAGAG--GCTTGCTGAAGAAGAAAAAACACAGAAGAAGAAACATTTAATAAATCCCAAATCAATCATGAGTCCACGTCTGTGTGATGGCCATATGGATCAGACGTGACTTGGAAGCCGGTTCTTTGAATCCTGTCCTGCACATGGGATCATGCAATTCACATA-TGCTTTGCTTTGAATACTGTGGCCACATCTTCTT-GTGATACGAGATCCAAGGCCCAGTTGAATTGGTTTGCTCTCTGCTGTGATCCTGAAGG--------AGGAA---TGTCATGGCAACAGATCAAGGGACAG
>gene=chr10_3248331-3249331; species=gorGor
--------------------------------------------------------------------------------------------------------------------------------------------------------------------------------------------------------------------------------------------------------------------------------------------------------------------------------------------------------------------------------------------------------------------------------------------------------------------------------------------------------------------
>gene=chr10_3248331-3249331; species=panTro
TCTCCAGGTGGGCCCTTTCTTCAGAAATTCCAGCACAAGGAAATCCAGCTATTCCTCCCTAAGACAGATGTTGATCGACCCTTTACTGCTTTCAACTCTGGGGTCATGTTCTACTAAAAGTTTTATGAAAACAACAAAGAAAATATTAGAACTCCTTTGAGAGAAAAAA-GGAATGTACAAGCCAAGGATGAATGAGAGGTGAGAGAGGCTCACTGCAGAAGAAAAAAGACTCTAGAAGAAGTATTTCCTAAATCCCCCGTGGATCATAAATCCACATCTGTGTGGCTACCATATGTGTCAGGGATGAAATAGAAGCTTGTTCTTTGACTCCTGTCCTGCATATGGGATTATGCAATGGATGTATTGTTTTGCCCCTATCAGTCTGGGCACATGTTACTG-TGGTATTCGATACAATGTCCAGTTAAACAAGTTTGTTTTCTGCTGTGATGCTAGTGGGCGGGTGGAGGGAGGCGGTCATGGCAACCAACCAATGGGTAG
>gene=chr10_3248331-3249331; species=papHam
TCTCCAGGCGGGCCCTTTCTTCAGAAATTTCAGCACAGGGAAATCCAGCCATTCCTCCCTAAGACAGATGTTGATCGACTCTTTACTGCTTTCAACTCTGGGGTCATGTTCTACTGAAAGTTTTGTGAAAGCAATAAAGAAAATATTAGAACTCCTTTGAGAGAAAAAA-GGAATGTACAAGCCAAGGATGAATGAGGGGTGACAGAGGCTCACTGCAGAAGAAAAAAGACTCTAGAAGAAGTGGATCATAAATCCCCAGTGGATCATAAATCCACATCTGTGTGGCTACCATATGTGTCAGGGATGAAACAGAAGCTGGTTCTTTGAATCCTGTCCTGCATATGGGATTATGCAATTTGTGTATTGTTTTGCTCCTAACACTCTGGCCACATCTTACTG-TGGTGTTCGATATAATGTCCAGTCAAACAAATTTGTTTTCTGCTGTGATGCTTGGGG----------------TGTCATGGCAACCAACCAATGGGTGG
>gene=chr10_3248331-3249331; species=ponAbe
TCTCCAGGTGGGCCCTTTCTTCAGAAATTCCAGCACAAGGAAATCCAGCTATTCCTCCCTAA-ACAGATGTTGATCGACTCTTTACTGCTTTCAACTCTGGGGTCATGTTCTACT-AAAGTTTTATGAAAACCACAAAG-AAATATTA-AACTCCTTTGAGAGAGAAAAAGGAATGTACAAGCCAAGGATAAATGAG-GGTGAGAGAGGCTCACTGCAGA--GAAAAAGACTCTAGAAGAAGTATTTCC--AAATCCTCACGGATCATAAATCCACATCTGTGTGGCTACCATATGTGTCAGGGATGAAATAGAAGCTGGTTCTTTGAATCCTGTCCTGCATATGGGATTATGCAATGTATGTATTGTTTTGCTCCTAACACTCCGGCCACATGTTACTG-TGGTGTTCAATACAATGTCCAGTTAAACAAGTTTGTTTTCTGCTGTGATGCTAGGGGGCGGGTGGAGGGAGGCGGTCATGGCAACCAACCAATGGGTAG
>gene=chr10_3248331-3249331; species=rheMac
tctccaggCGGGCCCTTTCTTCAGAAATTCCAGCACAGGGAAATCCAGCCATTCCTCCCTAAGACAGATGTTGATCGACTCTTTACTGCTTTCAACTCTGGGGTCATGTTCTACTGAAAGTTTTGTGAAAACAATAAAGAAAATATTAGAACTCCTTTGAGAGAAAAAAAGGAATGTACAAGCCAAGGATGAATGAGGGGTGACAGAGGCTCACTGTAGAAGAAAAAAGACTCTAGAAGAAGTGGATCATAAATCCCCAGTGGATCGTAAATCCACATCTGTGTGGCTACCATATGTGTCAGGGATGAAACAGAAGCTGGTTTTTTGAATCCTGTCCTGCATATGGGATTATGCAATTTGTGTATTGTTTTGCTCCTAACACTCTGGCCACATCTTACTG-TGGTGTTCGATATAATGTCCAGTCAAACAAGTTTGTTTTCCACTGTGATACTTGGGG----------------TGTCATGGCAACCAACCAATGGATAG
>gene=chr10_3274106-3275106; species=hg19
gaaattttagagacggtctagctcagatgctctgcaggagacgaaactgagacccagagagctggggtcgcacgtccaGTCCTCGTGGTGCCCACGGAGGCCCAGAGTGTGGGAATCCTCCTGCAGCAATTCCGGCTCGTGGTCTAGTGATGTTCCCATCTCCCAGCTCCTACGGGAGGAAGTAAAATGAGGTGTTCATGAATTTCCCTTTTCTCCTGTGAATATGCTCTCAGGCTACAAGATTCTCTTGGTTTTCTAAAGGTTATGTTGATAAGTGTCTCTTTTTCAACATTTTAATTTGCATGTATATATGTGTATATATATGAATCTTAATCCATGGCTAGGCTCCTAAAGACAGCAGTTTTCTGTCAACAATATTTAAATAAACTCAAGCAGCTTCTACTCTCCCTCTATATGACAGAAATGCATTAAAAATCTTTGTATTATGGCATTTTGCATTCATATATTCAGTAGCAATAACAATTTTCCTTCACAGACAC
>gene=chr10_3274106-3275106; species=bosTau
----------------------------------------------------------------------------------------------------------------------------------------------TCGAGGCCTGTGCCCACGCCCTGGCTCCTGCATATTGAAGCCAAGCGAGGCCTTCA--GTCCTCCCTTTTCTCCCACACATCTGCTCCCAGGGGCCAAAAGTCCCTGGGTTTTCTAAGGGCTATGTTGACAAGTGTCTCTTTTTCACCATTTTAGTTTAT------------AAATACATGTGAATCATCATCCGTGCCGAGGC--ATGAAGGCAGCCGTTTTCTGT---CAACATCTAAATAAATCCAACTAACTTCAATTCTTCTTCCATATGACAGAAATGCATTGCAAATCTTTATGTTACGGTATTTTGCATTCATATATTCCATAGCAATAACAATTTTCCTTCGTGAAGGC
>gene=chr10_3274106-3275106; species=calJac
GCAATATGAGAGATGGTCTAGCTCAGATGCTCTGCAG-----------GAGATTGGGAGAGCTGGAGCCACACGTCCAGTCCCCAAGGTGCCCATGCAGG-CCGGAATGTGGGAATCCTCATGCAGCCATCCCGGCTCGTGGCCTGGTGACATTCCCACCT-CCAGCTCCTGCAGGAGGAAGTAAGATGAGGTGTTCATGCATTTCCCTTTTCTCCCATGAATATGCTCTCA------------------GTTTTCTGAAGGTTATGTTGACAAGCGTCTCTTTTTCAACATTTTAATTTGCATGTATATATGTG----TATATTACTCTTAATCCATGGCTAGGCTTCTAGAGACAGCAGTTTTCTGTCAACAACATTTAAATCAATGCAAACAGCTTCCACTCTCCTTCTACATGACAGAAATGCATTAAAGATCTTTGTATTATGGCA-TTTGCATTTATATGTTCAGTAGCAATAACAATTTTCCTTCACAGACAC
>gene=chr10_3274106-3275106; species=canFam
GGATGAAAGACG---TCCCAGCTCAGGCGCTTCCCCGGAGAGGGGACGGAGGCTGGT---GCTTGGGCACCATGGTGC----------TGCCCTTGGA--ATCTGGGCCATG----------------CTCTCGGCTCCCATTCTGGTGACCTTCTTGCCTCACAGTTCCTGCAAA-GGAAGAGCTATGAGGCACTCACGATCCTGCCTTTTCTCTTGTGGACATGCT-CCAGGTTACAAAATTCTCCTGGTTTTTGAAAGGTCCTGTCAACACATGTCTCTTCTCCACCCTTTGAGCGTA----------------TCTACACGAATCGTAATCCATGACTAGAC--GTGAAGGCC-CTGTTTCCCGTCAACAACATTTACATAAATTCAAGTACATTTCATTCTTCCCCCATATAACAGAAACGCATCGTAAATCTTTACGTGGTGGTGTTTTGTATTCATATATTCCGTGGCAATAACACTTTTCCTCTGGAGAGGC
>gene=chr10_3274106-3275106; species=equCab
GAAGCATCAGCG---TTCCAGCTCACACCCCTCCCCGGGGAGGAAACCGAGGCCCACAGCGGTGGGGCACT------------------------------CGTGGCCTTTG----------------CTCCCAGTTCCTGGTCTAGTGGCATCCCCATGT--CAGCTCCTGCAGA-TGCAGC-ATGTGACGTGTTCACACCCCCGCCTCCCCCCTCCCGCACCTGCT-CTAGGTGACAGGAGTCTTCCG-TTTTTGAAGGGTTGTGTTGACGAGTGCCCCTGCT-CACCGTGGGAGATTAT-------------AGTATACATGGCTCTT-ATCCACGCCGAGGC--ACGAGGACAGCGCTTTCCTGTCAACACTGGTTACATCCATTCAAGTAACTTCTATTCTTCCTCCTTGAGACACAGATGCAACACAAGTCTTTACGTTCCCGCCTTTCGCATATGTCTATTCCGTAGCAGTAACAATTTTCCCTCGTGGAGGT
>gene=chr10_3274106-3275106; species=gorGor
gaaattttagagacggtctagctcagatgctctgcaggagacgaaactgagacccagagagctggggtcgcacgtccaGTCCTCGTGGTGCCCATGGAGGCCCAGAATGTGGGAATCCTTCTGCAGCAATTCTGGCTCGTGGTCTAGTGACGTTCCCATCTCCCAGCTCCTGCGGGAGGAAGTAAAATGAGGTGTTCATGAATCTCCCTTTTCTCCTGTGAATATGCTCTCAGGCTACAAGATTCTCTTGGTTTTCTAAAGGTTATGTTGATAAGTGTCTCTTTTTCAACATTTTAATTTGCATGTATATATGTGTATATATATGAATCTTAATCCATGGCTAGGCTCCTAAAGACAGCAGTTTTCTGTCAACAATATTTAAATAAACTCAAGCAGCTTCTACTCTCCCTCTATATGACAGAAATGCATTTAAAATCTTTGTATTATGGCATTTTGCATTCATATATTCAGTAGCAATAACAATTTTCCTTCACAGACAC
>gene=chr10_3274106-3275106; species=panTro
gaaattttagagacggtctagctcagatgctctgcaggagacgaaactgagacccagagagctggggtCGCACATCCAGTCCTCGTGGTGCCCACGGAGGCCCAGAGTGTGGGAATCCTTCTGCAGCAATTCCGGCTCGTGGTCTAGTGACGTTCCCATCTCCCAGCTCCTACGGGAGGAAGTAAAATGAGGTGTTCATGAATTTCCCTTTTCTCCTGTGAATATGCTCTCAGGCTACAAGATTCTCTTGGTTTTCTAAAGGTTATGTTGATAAGTGTCTCTTTTTCAACATTTTAATTTGCATGTATATATGTGTATATATATGAATCTTAATCCATGGCTAGGCTCCTAAAGACAGCAGTTTTCTGTCAACAATATTTAAATAAACTCAAGCAGCTTCTACTCTCCCTCTATATGACAGAAATGCATTAAAAATCTTTGTATTATGGCATTTTGCATTCATATATTCAGTAGCAATAACAATTTTCCTTCACAGACAC
>gene=chr10_3274106-3275106; species=papHam
gaaatattagagacggtctagctcagatgctctgcgggagacgaaactgagatccagagagctggggtcacatgtccaG-CCTCATGGTGCCCACGGAGCCCCGAAGTGTGGGAATCTTCCTACAGCAATTCCGGCTCATGGTTTGGTGACATTCCTGTCTCCCAGCTCCTGCGGGAGGAAGTAAAATGAAGTGTTCATGAATTTCCCTTTTTTCCTGTGAATATGCTCTTGGGCTACAAGATTCTCTTGGTTTTCTGAAGGTTATGTTGATAAGTGTCTCTTTTTCAACATTTTAATTTGCATGTATATATGTGTATATATATGAATCTTAATCCATGGCTAGGCTCCTCAAGACAGCAGTTTTCTGTCAACAATATTTAAATAAACTCAAGCAGCTTCTACTCTCCCTCTATATGACAGAAATGCATTAAAAATCTTTGTGTTATGGCATTTTGCATTCATATATTCAGCAGCAATAACAATTTTCCTTCACAGACAC
>gene=chr10_3274106-3275106; species=ponAbe
gaaattttagagacggtctagctcagatgctctgcaggagacgaaactgagacccagagagctggggtcacacgtccaGTCCTCGTGGTGCCCACGGAGGCCCAGAGTGTGGGAATCCTCCTGCAGCAATTCCGGCTCGTGGTCT-GTGACATTCCCATCTCCCAGCTCCTGCGGGAGGAAGTAAAATGAGGTGTTCATGAATTTCCCTTTTCTTCTGTGAATATGCTCTCAGGCTACAAGATTCTCTTGGTTTTCTAAAGGTTATGTTGATAAGTGTCTCTTCTTCAACATTTTAATTTGCATGTATATATGTGTATATATATGAATCTTAATCCATGGCTAGGCTCCTAAAGACAGCAGTTTTCTGTCAACAATATTTAAATAAACTCAAGCAGCTTCTACTCTCCCTCTATATGACAGAAATGCATCAAAAATCTTTGTATTATGGCATTTTGCATTCATATATTCAGTAGCAATAACAATTTTCCTTCACAGACAC
>gene=chr10_3274106-3275106; species=rheMac
gaaatattagagacggtctagctcagatgctctgcgggagacgaaactgagatccagagagctggggtcacatgtccaG-CCTCATGGTGCCCATGGAGCCCCGAAGTGTGGGAATCTTCCTACAGCAATTCCGGCTCATGGTTTGGTGACATTGCTGTCTCCCAGCTCCTGCGGGAGGAAGTAAAATGAAGTGTTCGTGAATTTCCCTTTCCTCCTGTGAATATGCTCTTGGGCTACAAGATTCTCTTGGTTTTCTGAAGGTTATGTTGATAAGTGTCTCTTTTTCAACATTTTAATTTGCATGTATATATGTGTATATATATGAATCTTAATCCATGGCTAGGCTCCTCAAGACAGCAGTTTTCTGTCAACAATATTTAAATAAACTCAAGCAGCTTCTACTCTCCCTCTATATGACAGAAATGCATTAAAAATCTTTGTGTTATGGCATTTTGCATTCATATATTCAGCAGCAATAACAATTTTCCTTCACAGACAC
>gene=chr10_3488234-3489234; species=hg19
GAAAGAGGAGGGAAATCAATGCAGGACGACCCCTTCCCCTGTCTGCAGAGATCCTGGGCTAATGGGCCTCTAGATGTGGGCATTTTGGGCTTTtaggggagtaaaaattgcttcctcttacccttctaggtcctgtggctagtttaagaatttgattgatacaagataggttaacaaggggaaacaattttaatgatgtacatatgcatggaaatcccacaaaaataggagactgaaagaagcagccacatgagtgggatttatctatgaccctgagccacagatgtgcatgggggttgggggcttccaggggagtgggaggggcaaattatggttgggcgagagggggtttccggtgaagaaaggttgcctggtgacgcagattaagagtttctcaggtgcttaaagttgtctgagagcggttctcttcctggtatatataccttaactactgtgaatttcctttataaatgtaaattttctttacaaaaggggaagtt
>gene=chr10_3488234-3489234; species=bosTau
GCAGCAGCA-GAGGACTTGTTCAGAAGGA-CTGATCCTGCATCTGCAGAGATCCCTG----ATAGTGGTCAGGTCA-GGACACTTTGG----------------------------------------------------------------------------------------------------------------------------------------------------------------------------------------------------------------------------------------------------------------------------------------------------------------------------------------------------------------------------------------------------------------------------
>gene=chr10_3488234-3489234; species=calJac
GGTAGAGGAGGGAGATCAATGCAGAGAGACCGGTTCCCCTGTCTGCAGAGATCCTGGGCTAATGGGGCTCCAGATGTGGGCAGTTTGGGATTTTAGGGGAGTAAACATTGCTTCCTCTTACCATTCTAAGTCCTGTTGCTAGTTTAAGAATT------------------------------------------------------------------------------------------------------------------------------------------------------------------------------------------------------------------------------------------------------------------------------------------------------------------------------------------------------------
>gene=chr10_3488234-3489234; species=canFam
GAAGCCACGGATGGGCCCCAATAGAAGGACCCAACCCCATATCTGCAGGTCCCTTGG------GGCCATCTAGAAAGGGGCTGTTCG-----------------------------------------------------------------------------------------------------------------------------------------------------------------------------------------------------------------------------------------------------------------------------------------------------------------------------------------------------------------------------------------------------------------------------
>gene=chr10_3488234-3489234; species=equCab
GAAGGAGTGGGAGGGCCTCTGCAGAACATCCCATGCCTGCATCCTCAGACATCCCTG----ATAGGGATGCAGACATGGGCCATGTGGG---------------------------------------------------------------------------------------------------------------------------------------------------------------------------------------------------------------------------------------------------------------------------------------------------------------------------------------------------------------------------------------------------------------------------
>gene=chr10_3488234-3489234; species=gorGor
GAAAGAGGAGGGAAATCAATGCAGGACGACCCCTTCCCCTGTCTGCAGAGATCCTGGGCTAATGGGGCTCTAGATGTGCGCATTTTGGGCTTTtaggggagtaaaaattgcttcctcttaccattctaggtcctgtggctagtttaagaattagattgatacaagataggttaacaaggggaaacaattttaatgatgtacatatgcatggaaatcccacaaaaataggagactgaaagaagcagccacatgattgggatttatctatgaccctgagccacagatgtgcatgggggttgggggcttccaggggagtgggaggggcaaattatgggagggtgagagggggtttctggtgaagaaaggttgcctggtgacgcagat-aagagtttctcaggtgctcaaagttgtctcagagcggttctcttcctggtatatataccttaactactgtgaatttcctttataaatgtaaatttcctttacaaaaggggaagtt
>gene=chr10_3488234-3489234; species=panTro
GAAAGAGGAGGGAAATCAATGCAGGACGACCCCTTCCCCTGTCTGCAGAGATCCTGGGCTAATGGGGCTCTAGATGTGGGCATTTTGGGCTTTtaggggagtaaaaattgcttcctcttacccttctaggtcctgtggctagtttaagaattagattgatacaagataggttaacaaggggaaacaattttaatgatgtacatatgcatggaaatcccacaaaaataggagactgaaagaagcagccacatgattgggatttatctatgaccctgagccacagatgtgcatgggggttgggggcttccaggggagtgggaggggcaaattatgggagggtgagagggggtttccggtgaagaaaggttgcctggtgacgcagat-aagagtttctcaggtgctcaaagttgtctcagagcggttctcttcctggtatatataccttaactactgtgaatttcctttataaatgtaaatttcctttacaaaaggggaaatt
>gene=chr10_3488234-3489234; species=papHam
GAAAGAGGAGGGAAATCAATGCAGGACGACCCCTTCCCCTGTCTGCAGAGATCCTGGGCTAATGGGGCTCTAGATGCGGGCAGTTTGGGCTTTtaggggagtaaaaattgcttctttttaccattctaggtcctgtggctagtttaagaattagatggatataaaataggttagcaaagggaaacaattttaatgatgaacatatgcatggacatcccataaaaataggagacagaaagaagcagccacatgattgggatttatctatgaccctgagccacagatgcggatggggtttgagggcttccg-gggagtggcaggggcgaattatgggggggtgagaggggatttccggtgaagaaaggttgcctggtgatgcagat-aagagtctctcaggtactcaaagtggtctcagagcagttctcttcctggtacatatacctcagctactgggaatttcctttataaatgtaaatttcctttacaaaaggggaagtt
>gene=chr10_3488234-3489234; species=ponAbe
GGAAGAGGAGGGAAATCAATGCAGGATGACCTCTTCCCCTGTCTGCAGAGATCCTGGGCTAATGGGGCTCTAGATGTGGGCATTTTGGGCTTTtaggggagtaaaaattgtttcctcttaccattctaggtcctgtggctagtttaagaattagattgatacaagatacgttaacaaggggaaacaattttaatgatgtacatatgcatggaaatcccacaaaaataggagactgaaagaagcagccacatgattgggatttatctatgaccctgagctacagatgtgcatgggggttaggggcttccaggggagcgggaggggcaaattatggaagggtgagagggggtttccggtgaagaaaggttgcctggtgatgcagat-aagagtttctcaggtgctcaaagttgtctcagagcggttctcttcccggtacatatactttaactactgtgaatttcctttataaatgtaaatttcctttacaaaaggggaagtt
>gene=chr10_3488234-3489234; species=rheMac
GAAAGAGGAGGGAAATCAATGCAGGACGACCCCTTCCCCTGTCTGCAGAGATCCTGGGCTAATGGGGCTCTAGATGTGGGCAGTTTGGGCTTTTAGGGGAGTAAAAATTGCTTCTTCTTACCATTCTAGGTCCTGTGGCTAGTTTAATAATTAGATGGATATAAAATAGGTTAACAAGGGGAAACAATTTTAATGATGAACATATGCATGGACATCCCACAAAAATAGGAGACAGAAAGAAGCAGCCACATGATTGGGATTTATCTATGACCCTGAGCCACAGATGCAGATGGGGATTGAGGGCTTCCa-gggagtggcaggggcgaattatgggggggtgagaggggatttccggtgaagaaaggttgcctggtgatgcagat-aagagtctctcaggtgctcaaagtggtctcagagcagttctcttcctggtacatatacctcagctactgggaatttcctttataaatgtaaatttcctttacaaaaggggaagtt
>gene=chr10_3542206-3543206; species=hg19
TGGGATTCAGAAGACAAAAGACATGATTCAAAACCCTGCCCCTTGCTCTTGACGGGCGATCCCTGCCCAGCCCTGAAAAGTCTCCCTGTTGTCCTGGCCCCTGTCCCAAAGCTGTGGCAATAACATGCACTCAAAGACGTGTTTGCTGGAAGAAGACATGTGAAGCATGAATGGAATTTTGCCTTGGCGATAACGTTGAATGTGCTGTTCTGCGATCCTGTACCAATAGGGCACCAGGCCCGCTCTGAAGTCCGCTAATGGCAATCCCCCTTTGTTCCCTCAGGGACACACAAAGCCACTGTTCCCATAGCAACCCTGCCAAGTGATGTCAGAAACCAGGGTTCGGCCTTGAAGGCTACAACACAAGTGCGGTGTTGACCAGCTAGCAATGACGACAACCCCGAAGACAGCGCCGTGCCTCCAGCAACAGAAATCAGCAGTGCACGTGTGTGCACACACTGTGTCTTGTTTTATGCTTAAAAATTGTGAATAATCCATTT
>gene=chr10_3542206-3543206; species=bosTau
TGGGATTGAGAAGATAAAAGCCATAATTCTAAACTCTGCTACTTGCTTTTGACTGGTGG-TCCTTCTCAACCCGGGAAAGCTTCACTTCTGTTCTAGCCTGTGTCCCAAGGTTGCTGTAATAACATGGACCGAAAGAGCGGTTTGCTAGAAGAGGACATGTAAAATATGAACGGAATTTTGC-----CGATAACATTTAATATGCTGTTCCACAATCATTTACCAACAGGGAACCAAGCCTACTCTGAAGTCCTCAAATGGAAATGACCCTTTGTTCCCTCAGGGACACACAAAGCCACTGTTTCCATAGCAACACTGTCATGTGACATCAGAAATCAGGGCTAGGCCTTGAATGATAAAACAAAAGAG-AGTGTTGGCTAGCTGGCAAGGAAAA---CATGGGAGACAGTGCCATGCCGCCATT---AAAAGGAGGCAGTGTACGCATATGTATATACTGTGTATTTTTTTATTCTTGAGAACTGCAGAAAATCTATTT
>gene=chr10_3542206-3543206; species=calJac
TGGGATTCAGAAGACAAAAGGCACAGTTTAAAACCCTGTCCCTTGGTCTTGACGGGCGATCCTGGCCCAGCCATGAAAAGTCTCCATGTTGCTCTGGCCCCTGTCCCAAGGCTGTGGCAATACCGTGTACTCAACGGCATG-TTGCTGGAAGCAGATACTTGAAGCATGAGTGGAATTCTGCCTTGCCAATAAC--TGAATATGCTGTTCTGCCATCCTGTACCAACAGGGCACCAAGCCCGCTCTGAAGTCCGCTAACGGCAACCTCCCTTTGTTCCCTCAGGGACACACAAAGTCACTGTTCCCATAGCAACCCTGCCAAGTGATGTCAGAAACCAGGGTTAGGCCTTGAAGGCTAGCATGCAAGTGC--TGTTGGCTAGCTCGCAAGGACAGCAACC---------------TGCCTCCACCAACAGAAAGCAGCCCCGCACATGCGTTCACGCACGGTGTCTTGTTGTGTGCCTAAGAATGGTGAGTGATCCATTT
>gene=chr10_3542206-3543206; species=canFam
TGGAGTTCCAAAGACAAAAGCCAGGATTCAAAATCCTGCTACCTGCTTTTGAAAGGTGA--GCTTCCAAACCTTGCAAAACCTCGTTTT---------TTGTGTGCCAGG---GTTGTAATGTCATGTATTGAAAGAAGGATTTACTGGAACAGGACTTGTAAAGGATGAATGGAATTTTGC-----TGATAATATTTAATATGCTGTGCCACAACCACTTACTAACAGGGGACCAGGTTTGCTCTGAAATCCTCACATGGAACCCACCCTTTGTTTCCTCAGGGACACACAAAGCCACCGTTCCCATAGCAACACTGTCTTGTGATGTCAGAAATCAGGGCTAGGCCTTGAATGATAAAACAAA--AG-CATGTTGGCTAGCTAGCAAGGAAAGCGTGGTGAAAGATGGTG-CTAGGCTCCAAT---GAGAGGAAGCACTGCGTCTGTACCTACATACCATGTATTGTTTTATACTTGAGGTTTGTAAATAATCCA-TT
>gene=chr10_3542206-3543206; species=equCab
TGGGATGAAGAAGACGAAAACCATAATTCAAAATCTTGCTACATGTTTCTGACCAGTGAGCCTTCCTGGACCCTGCAAAGCCTCACTTTGGTCCCAGCCTGTGTCCTGAGGTTGTTGTAACAACACGTACTGAAAGAAGTGTTTGCCGGAGGAGGATGTGTAAACTATGAATGGAATTTTGC-----CGATAACATTTAATATGCTGTTCCACACTCATTTACCAACAGGGATCCAAGGCTGCTCTGAAGTCCTCACATGGAAATCAGCCTTTGTTCCCTCAGGGGCACGCAAGGCCACGGTTCCCCTAGCAACTGGGTCACGTGATGTCAGAAATCCGGGCTAGGCCTTGAATGATAAAACAAAAGAG-CTTGTTGGCTAGCCAGACAGGAAAGCATCGTGGAAGACAGT--CATGTCTCCAATAAAAAAAGGAGGCAGTGCGTACATATGTACATACCATGTATTTTCTTAAGCTTGAGAGTTGTAAATAATACGCTT
>gene=chr10_3542206-3543206; species=gorGor
------------------------------------------------------------------------------------------------------------------------------------------------------------------------------------------------------------------------------------------------------------------------------------------------------------------------------------------------------------TTGAAGGCTACAACACAAGTGCGGTGTTGACCAGCTAGCAATGACGACAACCCCGAAGACAGCGCCGTGCCTCCAGCAACAGAAATCGGCAGTGCACGTGTGTGCACACACTGTGTCTTGTTTTATGCTTAAAAATTGTGAATAATCCATTT
>gene=chr10_3542206-3543206; species=panTro
TGGGATTCAGAAGACAAAAGACATGATTCAAAACCCTGCCCCTTGCTCTTGACGGGCGATCCCTGCCTAGCCCTGAAAAGTCTCCCTGTTGTCCTGGCCCCAGTCCCAAGGCTGTGGCAATAACATGCACTCAAAGACGTGTTTGCTGGAAGAAGACATGTGAAGCATGAATGGAATTTTGCCTTGGCGATAACGTCGAATGTGCTGTTCTGCGATCCTGTACCAATAGGGCACCAGGCCCGCTCTGAAGTCCGCTAATGGCAATCCCCCTTTGTTCCCTCAGGGACACACAAAGCCACTGTTCCCATAGCAACCCTGCCAAGTGATGTCAGAAACCAGGGTTCGGCCTTGAAGGCTACAACACAAGTGCGGTGTTGACCAGCTAGCAATGACGACAA-CCCGAAGACAGCGCCGTGCCTCCAGCAACAGAAATCAGCAATGCACATGTGTGCACACACTGTGTCTTGTTTTATGCTTAAAAATTGTGAATAATCCATTT
>gene=chr10_3542206-3543206; species=papHam
TGGGATTCAGAAGACAAAAGACATGATTCAAAACCCTGCCCCTTGCTCTTGACGGGCGATCCCTGCCCAGCCCTGAAAAGTCTCGCTGTTGTCCTGGCCCCTGTCCCAAGGCTGTGGCAATAACATGCACT-AAAGACGTGTTTGCTGGAAGAAGACATGTGGAGTATGCATGGAATTTCGCCTTGGCCATAACGTTGAATGTGCTGTTCTGCAATCCTGTACCAATAGGGCACCAGGCCCGCTCTGAAGTCCGCTAATGGCAATCCCCCTTTGTTCCCTCAGGGACACACAAAGTCACTGTTCCCATAGCAACCCTGCCAAGTAATGTCAGAAACCAGGGTTAGGCCTTGAAGGCTACAACACAAGTGCAGTGTTGACTAGCTAGCAAGGACGACAGCCCCAAAGATAGCGCC-CGCGTCCAGCAACAGAAAGCAGCAGTGCACGTGTGTGCACACACTGTGTCTTGTTTTATGCTTAAAAATTGTGAATAATCCATTT
>gene=chr10_3542206-3543206; species=ponAbe
TGGGATTCAGAAGACAAAAGACACGATTCAAAACCCTGCCCCTTGCTCTTGACGGGCGATCCCTGCCCAGCCCTGAAAAGTCTCCCTGTTGTTCTGGCCCCTGTCCCAAGGCTGTGGCAATAACATGCACTCAAAGATGTGTTTGCTGGAAGAAGACATGTGAAGCGTGAATGGAATTTTGCCTTGGCGATAACGTTGAATGTGCTGTTCTGCAATCCTGTACCAATAGGGCACCAGGCCCGCTCTGAAGTCCGCTAATGGCAATCCCCCTTTGTTCCCTCA-GGACACACAAAGCCACTGTTCCCATAGCAACCCTGCCAAGTGATGTCAGAAACCAGGGTTCGGCCTTGAAGGCTACAACACAAGTGTGGTGTTGACGAGCTAGCAATGACGACAGCCCCGAAGACAGCGCCGTGCCTCCAGCAACAGAAATCAGCAGTGCACGTGTGTGCACACACTGTGTCTTGTTTTATGCTTAAAAATTGTGAATAATCCATTT
>gene=chr10_3542206-3543206; species=rheMac
TGGGATTCAGAAGACAAAAGACATGATTCAAAACCCTGCCCCTTGCTCTTGACGGGCGATCCCTGCCCAGCCCTGAAAAGTCTCGCTGTTGTCCTGGCCCCTGTCCCAAGGCTGTGGCAATAACATGCACT-AAAGACGTGTTTGCTGGAAGAAGACATGTGGAGTATGCATGGAATTTTGCCTTGGCCATAACGTTGAATATGCTGTTCTGCAATCCTGTACCAATAGGGCACCAGGCCCGCTCTGAAGTCCGCTAATGGCAATCCCCCTTTGTTCCCTCAGGGACACACAAAGTCACTGTTCCCATAGCAACCCTGCCAAGTAATGTCAGAAACCAGGGTTAGGCCTTGAAGGCTACAACACAAGTGCAGTGTTGACTAGCTAGCAAGGACGACAGCCCCAAAGATAGTGCC-CGCGTCCAGCAACAGAAAGCAGCAGTGCACGTGTGTGCACACACTGTGTCTTgttttatgcttaaaaattgtgaataatcaattt
>gene=chr10_3657106-3658106; species=hg19
TAGTCCACTGGGCTTATCACAGACACCATCTTTCTTCTGTGCTTCCAATTATGCCATGTTGTCATTTGCCAAGATATGGGCTCCAATCTTAGCCTAGGGTTTCACCAGCCAAAAAGAAGAATGTGTTTCACAAAGAATCTAAGAAATTTCAGATGACCGCCAAGTACAGCAAGTCCAAGTATCAGGATACACAGTTCAGGGGTAAGACAAACATCTCTTTTTCTATAATTAAGTTTAATTTATATTCAGAGTCCCAGTTCCACTAATGGTAGAAACCACTTCCAGACCCAAATCATGACATTGTTGAAGTTTCCTGTAACTTAGATGCAATGTGAGGGCAGGTATTTGGCTTTAACTTCCAATATAAGACAGATATAACACTATGTAGAAATTATCAGAAAAATATCTATTTTATTCTATTGGCATGTAGTCACTACACAAGGTGTTTTAAAACCAAATGAAGGTTGGGAATGAAAGAAGCTCTATAACAACCAATTTCC
>gene=chr10_3657106-3658106; species=bosTau
--------------------------------------------------------------------------------------------------------------------------------------------------------------------------------------------------------------------------------------------------------------------------------------------------------------------------------------------------------------------------------------------------------------------------------------------------------------------------------------------------------------------
>gene=chr10_3657106-3658106; species=calJac
-------------------------------------------TCCAACTGTGCCATCTTTTCATTTGCCTTGATATGGGCTCCAATTCTATCCTAGGGTTT-------CAAAAAGAAGAATGTGTTGCACAAAGAATCTGAGAAATTTCAGATGACCCCCAAGCACAGCAAGTCTAAGTATCAGGATACACAGTTAAGGGGTAAGACAAATGTCTCTTTTTCTATAATTAAGATTAATTTATATTCAGAGTCCCAGTTCCACTCATGGTAGAAACCACTCCCGGCCCCAAAGTATGACAGTGTTAAAGTTTCCTGTGACTTAGATGCAATGTGAGGGCAGGTATTTGGCTTTAACTTCCAATATAAGACAGACATAACACTATGCAGAGAATATCAGAAAAAAATCTATTTTATTCTGTTGGCATATAGTCACTACAGAAGGTGTTTTAAAAGCAAACAAAG---------GAGAGGAGCTCTAATACAACTAATTTCC
>gene=chr10_3657106-3658106; species=canFam
TAGTCCCTC------------------ATTTTTCTTCTGTGTCCCTGGTTATGC-AAGCGGTCATCTGTCTAAATACTGACTCTAATTCTAGTCCAAGTTTTCATTAGCTACGGACCAACATG-GTTCCAAAAAGAACCAGAGAGATCCCAGG-------TGA-CA---------TGAGTAATAGGCCATTAAATTCAGGCATGGGGGAAATTTATTTTTCCCTGAAATTAAGTTTAGTTTCTGTTTAGAGTCCCTGCTCCTTCAGAGATGGAAACCACCTCCAGCCTCGACTCATAGCATGCCCTAGGACTCCTATGACCTAGACGCAATGTGAGGGAAGGCATTCAG---CAATCTCTACTATAAGTCAGATAAAACTCTCCTGGAGA------GGAAGAGAAATTTTTCCATTCTATTGACATGTAGTGACTACTTGAGATATTTTTAAACAAAATGGGGATTAGACATGGGGGCGGTTCTGTCAA-GCTAATTCCC
>gene=chr10_3657106-3658106; species=equCab
----------------------------------------------------------------------------------------------------------------------------------------------------------------------------------------------------------------------------------------------------------------------------------------------------------------------------------------------------------------------------------------------------------------------------------------------------------------------------------------------------------ATTAATTTCC
>gene=chr10_3657106-3658106; species=gorGor
--------------------------------------------------------------------------------------------CCTAGGGTTTCACCAGCCAAAAAGAAGAATGTGTTTCACAAAGAATCTAAGAAATTTCAGATGACCGCCAAGTACagcaagtccaagtatcaggatacacagttcaggggtaagacaaacatctctttttctataattaagtttaatttatattcagagtcccagttccactaatggtagaaaCCACTCCCAGACCCAAATCATGACATTGTTAAAGTTTCCTGTAACTTAGATGCAATGTGAGGGCAGGTATTTGGCTTTAACTTCCAATATAAGACAGATATAACACTATGTAGAAATTATCAGAAAAATATCTATTTTATTCTATTGGCATGTAGTCACTACACAAGGTGTTTTAAAACCAAATGAAGGTTGGGAATGAAAGAAGCTCTATAACAACCAA--TCC
>gene=chr10_3657106-3658106; species=panTro
TAGTCCGCTGGGCTTATCACAGACACCATCTTTCTTCTGTGCTTCCAACTATGCCATGTTGTCATTTGCCAAGATATGGGCTCCAATCCTAGCCTAGGGTTTCACCAGCCAAAAAGAAGAATGTGTTTCACAAAGAATCTAAGAAATTTCAGATGACCGCCAAGTACCGCAAATCCAAGTATCAGGATACACAGTTCAGGGGTAAGACAAACATCTCTTTTTCTATAATTAAGTTTAATTTATATTCAGAGTCCCAGTTCCACTAATGGTAGAAACCACTCCCAGACCCAAATCATGACATTGTTAAAGTTTCCTGTAACTTAGATGCAATGTGAGGGCAGGTATTTGGCTTTAACTTCCAATATAAGACAGATATAACACTATGTAGAAATTATCAGAAAAATATCTATTTTATTCTATTGTCATGTAGTCACTACACAAGGTGTTTTAAAACCAAATGAAGGTTGGGAATGAAAGAAGCTCTATAACAACCAATTTCC
>gene=chr10_3657106-3658106; species=papHam
TAGTCCACCGGTCTTATTACAGACAGCATCTTTCTTCTGTGCTTC----TGTACCATGTTGTAATTTGCCATGATATGGGCTCCAATCCTAGCCTAGGGTTTCACCAGTCAAAAAGAAGAATGTGTTTCACAAAGAATCTAAGAAATTTCAGATGACCCCCAAGTACAGCAAGTCCAAGTATCAAGATACACAGTTGAGGGGTAAGACAAACATCTCTTTTTCTATAATTAAGTTTAATTTATATTCAGAGTCCCAGTTCCACTAATGGTAGAAACCACTACCAGCCCCAAATCATGATGTTGTTAAAGTTTCCTGTAACTTAGATGCAATGTGAGGGTAAGTATTTGGCTTTAACTTCCAATATAAGACAGATATAACACTATGTAGAAAATATCAGAAAAAAATCTATTTTATTCTATTGGCATGTAGTCACTAAACAAGGTGTTTTAAAACCAAATGAAGGTTGGGAATGAGAGGAGCTCTGTAATAACAAATTTCC
>gene=chr10_3657106-3658106; species=ponAbe
TAGTCCACTGGGCTTATCACAGACACCATCTTTCTTCTGGGCTTCTAACTGTGCCATGTTGTCATTTGCCAAGATATGGGCTCCAATCCTAGCCTAGGGTTTCACCAGCCAAAAAGAAGAATGTGTTTCACAAAGAATCTAAGAAATTACGGATGACTGCCAAGTACAGCAAGTCCAAGTATCAGGATACACGGTTCAGGGTTAAGACAAACATCTCTTTTTCTATAATTAAGTTTAATTTATATTCAGAGTCCCAGTTCCACTAATGGTAGAAATCACTCCCAGCCCCAAATCATGACATTGTTAACGTTTCCTGTAACTTAGGTGCAATGCAAGGGCAGGTATTTGGCTTTAACTTCCAGTATAAGACAGATATAACACTATGTAGAAATTATAAGAAAAATATCTATTTTATTCTATTGGCATGTAGTCACTACACAAGATGTTTCAAAACCAAATGAAGGTTGGGAATGAGAGAAGCTCTATAACAACCAATTTCC
>gene=chr10_3657106-3658106; species=rheMac
TAGTCCACTGGTCTTATTACAGACAGCATCTTTCTTCTGTGCTTC----TGTACCATGTTGTAATTTGCCATGATATGGGCTCTAATCCTAGCCTAGGGTGTCACCAGCCAAAAAGAAGAATGTGTTTCACAAAGAATCTAAGAAATTTCAGATGACCCCCAAGTACAGCAAGTCCAAGTATCAAGATACACAGTTCAGGGGTAAGACAAACATCTCTTTTTCTATAATTAAGTTTAATTTATATTCAGAGTCCCAGTTCCACTAATGGTAGAAACCACTACCAGCCCCAAATCATGACGTTGTTAAAGTTTCCTGTAACTTAGATGCAATGTGAGGGTAAGTATTTGGCTTTAACTTCCAATATAAGACAGATATAACACTATGTAGAAAATATCAGAAAAAAATCTATTGTATTCTATTGGCATGTAGTCACTACACAAGGTGTTTTAAAACCAAATGAAGGTTGGGAATGAGAGGAGCTCTATAACAACGAATTTCC
>gene=chr10_3694345-3695345; species=hg19
TCTGAGTCTCTAATTTTAATCTACTCTGCGAAAGACACTGGCTGTGAGCACAGGACACCAAATAGGTGGTTGTAGCGTGGCTATTCTTCGGTAAGCTTTGCTTGCTGCTTTCTTGGCTCACATTTTTTCCAAAGTAGGGTAaatattaaataataatacaatgtaatattataatgtaatatataatatatatttaataatataataATTAAAGACTTTGCTTTAAACCTCTTTCCTTTAACATTCTGGGCACCTGATGGCTATGTATGAATAAATCTAAATGGTGACGGTGCCTACACAAAAACGTTCACACAGAAGAGGAGATAAGATCACGGGAAGATGAAAACAAGACTTGCTTCGATAAACGGCACTCCAGATACGGTTTGGCACTGTTAGATGACTCGGCTCCCCAGCCCCATCCAGACAGCTGCACGGGCTCCGGGGCAGTGAGCTCCGCTTTCCTCTGCAACATCGCTTCACCACAGCAGCGATGTTTTCAG
>gene=chr10_3694345-3695345; species=bosTau
------------------------------------------------------------------------------------------------------------------------------------------------------------------------------------------------------------ACAATTAAGGGATTTGGTTTCAACTTCTTTCCTTTTATATTTTGTGAGTCTGAAAGCTATAAACGAATAAACTGAAATGGTAACAATGTCCACAGAAAAAAATTCACTAAAAAAAAAAGATGACATCG-AGGAAGGTGAGAGCAACAGCTGTCACCATAAACTGCTCTTCAGGTGCTGTCTGGGGCTGCCATGTGATACCAGTC---AGTACCTTCCAAGTCGCTATGAGGGAC--GCTGCAGTGAGTTACATTTTCCTCTGAAATATTGCTTTACTACTACAGTGGTATTTACAG
>gene=chr10_3694345-3695345; species=calJac
TCTGAG-----------------------------------CTGTGAGCACAGAA-GTCAGGCAGGCGGTTGTAGCGTGGCTGTTCCTCAGTAAGCTTTGCTTGCTGCTTTCTTGGTTCACATCTTTTCC-AAGTAGAGTCaatattaaataataatacaatataatactataacataaaataCAGTATATATTTAATGACATAGTAATTAAAGACTTTGCTGTAAGCCTCTTTCCTTTCGCATTCTGTGCACCTGATGGCTATGCAGGTATAAGTCTAA-TGGTGACAGCTCCTACACAAAAACGTT-ATGCAGAAGAGTAGGTGACATCACGGGAAGATGAAAGCAAGACTTGCTTCAATAAATGGCACTCCAGATTCGGCTTGGCAGTGTCAGATGACCCGGCTCC-CAGCCCCATCCAGACAGGGGCGCGGGCTTGGGGGCAGTGAGCGCTGCTTT-CTCCGCAGCATTTCTTCACTGCAGCAGCGAGGCTTTCAG
>gene=chr10_3694345-3695345; species=canFam
-----------AAGTTCAGTCCATCCTGGGATAGCCA---------AGGGCAGAAAGTCAAGCAGGTAGATGTAACACCACGGCTCTTAACAGAGCTTTGCCTGTGGCTTCCCTGA-------------AAATATAGGAAATATCA--------------------------------------------------------------TTAAGGGCTTTGGTTTAAACCTCTTTCCTTTTATGTTTCACAAGTCTGAAAACTACATAGGAATAAAACAAAATGGTGACAATATCCACaataaaaaatTCACAAAAAGGAGTAGATACCATCT-TGGAAGGCTAAAATGACATTTATGACAAT--------CTCCAGGTCGCTCTTGGAGCTAATATAGGACT--GTCCTCAGGTACCACCCAAA----T-GGAGGAGGAAGTTGCAGTGCTTTAAGTTTTCCTCTGAAATATCATCTCACTACTACGATGATGTTTGCAG
>gene=chr10_3694345-3695345; species=equCab
-------------TTTTAATCTCCTCTGGGAAAGAAA---------AGCCTAGGAAGTCAAGCAGGTAGTTGCAATACTGCTATTCTTAATCAAGCGTTGCCTGCTGCTTTTCTGGCTTATAATTTCCCCAAAGTAGGAAATGTAATG--------------------------------------------------------------AAGGGCTTTGCTTTAAACTTCTTTCCTTTTACATTCTGTGAGCCTGAAAACCATATATGAATAAACCTAAATGGCAGCAACGTCCACAATAAAAAGTTCCCAAAACT-------TATTTTCG-TGGAAGGTGGAAATGAGATTTGCTACAATAAGCTGCACCCCGGGTACTGTCTGGAGCTGTTATAAGACTCCATTCTCAAG-ACGGTCCACACTGCT-GGGGGAGTAGGATGCAGTGAGGTACGTTTTCCTCTGAAATATTCCTTCCCCTCTACGATGATGTTTGCAA
>gene=chr10_3694345-3695345; species=gorGor
TCTGAGTCTC----------------------------------------------------------------------------------------------------------------------------------------------------------------------------------tatatttaataatataataattaaaGACTTTGCTTTAAACCTCTTTCCCTTAACATTCTGGGCACCTGATGGCTATGTATGAATAAATCTAAATGGTGACGGTGTCTACACAAAAACGTTCACACAGAAGAGGAGATAAGATCACGGGAAGATGAAAACAAGACTTGCTTCGATAAACGGCACTCCAGATACGGTTTGGCACTGTTAGATGACTCGGCTCCCCAGCCCCATCCAGACAGCTGCACGGGCTCCGGGGCAGTGAGCTCCGCTTTCCTCTGCAACATCGCTTCACCACAGCAGCGATGTTTTCAG
>gene=chr10_3694345-3695345; species=panTro
TCTGAGTCTCTAATTTTAATCTACTCTGCAAAAGACACTGGCTGTGAGCACAGGACACCAAATAGGTGGTTGTAGCGTGGCTATTCTTCGGTAAGCTTTGCTTGCTGCTTTCTTGGCTCACATTTTTTCCAAAGTAGGGTAAATATTAAATAataatacaatataatattataatgtaatatataatatatatttaataatataataATTAAAGCCTTTGCTTTAAACCTCTTTCCTTTAACATTCTGGGCACCTGATGGCTATGTATGAATAAATCTAAATGGTGACGGTGTCTACACAAAAACGTTCACACAGAAGAGGAGATAAGATCACGGGGAGATGAAAACAAGACTTGCTTCGATAAACGGCACTCCAGATACGGTTTGGCACTGTTAGATGACTCGGCTCCCCAGCCCCATCCAGACAGCTGCACGGGCTCCGGGGCAGTGAGCTCCGCTTTCCTCTGCAACTTCGCTTCACCACAGCAGCGATGTTTTCAG
>gene=chr10_3694345-3695345; species=papHam
TCTGAGTCTCTAATTTTAATCTACTCTGCAAAAGACACTGGCTGTGAGCACAGGACGCCAAGCAGGTGGTTGTAGCATGGTTATTCATCGGTAAGCTTTGCTTGCTGCTTTCTTGGCTCACATTTTTTCCAAAGTAGGGTAaatattaaataatgataaaatataatattataatgtaatatatattatatacttaataatataataATTAAAGACCTTACTTTAAACCTCTTTCCTTTCATATTCTGTGCACTTGATGGCTATATATGAATAAATCTAAATGGTGGTGGTGCCTACACAAAAACGTTGACACAGAGGAGTAGATAAAATCACGGGAAGACAAAAACAAGACTTACTTCGATAAACGGCGCTCCAGATACGGTTTGGCACTGTTAGATGACTCGGCTCCCCTGCCCCATCCAGACAGCTGCGCAGGCTCCGGGGCAGTGAGCTCCGCTTTCCTCTGCAACATCACTTCACCACAGCAGTGATGTTTTCAG
>gene=chr10_3694345-3695345; species=ponAbe
tctgagtctctaatttTAATCTACTCTGCAACAGGCACTGGCTGTGAGCACAGGATGCCAAGCAGGTGGTTGTAGCGTGGCTATTCTTTGGTAAGCTTTTCTTGCTGCTTTCTTGGCTCACATTTTTTCCAAAGTAGGGTAAATATTAAATAataatacaatataatattataatgtaatatatattataTATTTAACGATATAATAATTAAAGACTTTGCTTTAAATCTCTTTCCTTTAACATCCTGTGCACCTG----------ATGAATAAATCTAAGTGGTGACGGTGCCTACACAAAAACGTTGACACACAAGAGTAGATAAGGTCACGGGAAGATGAAAACAAGACTTGCTTCAATAAACGACACTCCAGATACAGTTTGGCACTGTTAGATGACTCGCCTCCCCAGCCCCATCCAGACAGCTGCACGGGCTCCGGGGTAGTGAGCTCCGCCTTCCTTTGCAACATCGCTTCACCACAGCAGGGATGTTTTCAG
>gene=chr10_3694345-3695345; species=rheMac
tctgagtctCTAATTTTAATCTACTCTGCAAAAGACACTGGCTGTGAGCACAGGACGCCAAGCAGGTGGTTGTAGCATGGTTATTCTTCGGTAAGCTTTGCTTGCTGCTTTCTTGGCTCACATTTTTTCCAAAGTAGGGTAaatattaaataatgataaaatataatattataatgtaatatatattatatacttaataatataataATTAAAGACCTTACTTTAAACCTCTTTCCTTTCATATTCTGTGCACTTGATGGCTATATATGAATAAATCTAAATGGTGGTGGTGCCTACACAAAAACGTTGACACAGAGGAGTAGATAAGATCACGGGAAGACAAAAACAAGACTTACTTCGATAAACGGCACTCCAGATACGGTTTGGCACTGTTGGATGACTCGGCTCCCCTGCCCCATCCAGACAGCTGCGCAGGCTCCGGGGCAGTGAGCTCCACTTTCCTCTGCAACATCACTTCACCACAGCAGCGATGTTTTCAG
>gene=chr10_4632106-4633106; species=hg19
agatacatggccctcaaacctacagttttaacgaatggtccaaatgtttctaatgcATGTACCACCGTGATTAAATACCACACGGAATAATTATGTTTTCTTTATGATGAGTTCCTTTGTCCTATCTGAGAGTTTGTTTTGATACCAGATGTGAGTATGCCTCAAGGATGTGGAAAATACAGGTTGAGGCAGTGGCTTTTATTTTTACTGTGTTTTGTTTTGGGTTTTTTTTTTTATTCTTGGTAACAATTTTCTGATAACAGCAGGTAATATTTTAGTTCATTTTCTTTGGTAGTCAAAAATAAGAAGTGAtggttaaacatgaattctggagctaggctacttcaatttgaatcaaagttgcccaaaaactggttttagtacctccaaaaagttaagttactttctcatttgaaagtaattttatcatttgaaaaatcaatctaataatacatgcttcacagaattatagagaatgaaatgaAACTAATCATAGTTAG
>gene=chr10_4632106-4633106; species=bosTau
--------------------------------------------------------------------------------------------------------------------------------------------------------------------------------------------------------------------------------------------------------------------------------------------------------------------------------------------------------------------------------------------------------------------------------------------------------------------------------------------------------------------
>gene=chr10_4632106-4633106; species=calJac
agatacatggccc-aaaacctacagttttaacaaatggtccaaatgtttctaatgtatgtaccaccatggttaaatgccacACTGAATAATTATG-TTTCTTTATG-TGAGTTCCTTTGTCCTACCTGAGAGTTTATTTTGATACCAGATGTGAATATGACTGAAGGATGTGGAAAATACAGGTTGAAACAGTGGCTTTTATTTTTACTCGGTTTTGGTTTGGGTTTTTTTATTTATTTTTGCAAACAATTTTCTGATAACAGTAGGTAATTTTTTAGTTCATTTTCTTTGGTAGTCAAAAATAAGAAGCGATGCTTAAACATGAATTCTGG------------------------------------------------------------------------------------------------------------------------------------------------------------------------
>gene=chr10_4632106-4633106; species=canFam
agacatgtgatccagcagtctgcagttttaaagaacattccaggtgattctaatgcatgTACAATCATCATTAAATTTGACACTAGGAAATTATGGGCTCTGTA------------GTgccttatcttagagtatattttgatatcagatgtgaacacaa-------------------caactttcaggaatggaa---------------------------------------------------------------------------------------------------------------------------------------------------------------------------------------------------------------------------------------------------------------------------------------------------------------
>gene=chr10_4632106-4633106; species=equCab
agatatgtggcccagaaatctgcagttttaacaaatatttcagatgtttctaatgcATGTACCACCATTTTTAAATTT-ACACTAGAGAATTGTGCGCTCTCTAGACTGAGTTCATTTGCCTTGTCTGAGAGTATATTTTGATACCAGAAGAGACTATgc-------------------caattttcagaaatggaa---------------------------------------------------------------------------------------------------------------------------------------------------------------------------------------------------------------------------------------------------------------------------------------------------------------
>gene=chr10_4632106-4633106; species=gorGor
-----------------------------------------------------------------------------------------------------------------------------------------------------------------------------------------------------------------------------------------------------------------------------------------------------------------------------------------------------------------------------------------------------------------------------------------------TGAAAAATCAATCTAATAATACATACTTCACAGAATTATAGAGAATGAAATGAAACTAATCA----TAG
>gene=chr10_4632106-4633106; species=panTro
agatccatggccctcaaacctacaattttaacgaatggtctaaatgtttctaatgcATGTACCACCATGATTAAATACCACACGGAATAATTATGTTTTCTTTATGATGAGTTCCTTTGTCCTATCTGAGAGTTTGTTTTGATACCAGATGCGAGTATGCCTCAAGGATGTGGAAAATACAGGTTGAGGCAGTGGCtttta-ttttactgtgttttgttttgggtttttttttttattttTGGTAACAATTTTCTGATGACAGCAAGTAATATTTTAGTTCATTTTCTTTGGTAGTCAAAAATAAGAAGTGAtggttaaacatgaattctggagctaggctacttcaatttgaatcaaagttgcccaaaaactggttttagtacctccaaaaagttaagttactttctcatttgaaagtaattttatcatttgaaaaatcaatctaataatacatacttcacagaattatagagaatgaaatgaAACTAATCATAGTTAG
>gene=chr10_4632106-4633106; species=papHam
agatacacggcccccaaacctaccgttttaacaaacggtccaaatgtttctaacgcATGTACCACTGTGATTAAATATCACATGGAATAATTATGTTTTCTTTATGATGAGTTCCTTTGTCCTATCTGAGAGTTTGTTTTAATACCAGATATGAATATGCCTCGAGGATGTGGAAAATACAGGTTGAGGCAATGACTTTTATTTTCACTGtgttttttt----gtttgtttgtttgtttttAGTAACAATTTTCTGATAACAGCAGGTAAGATTTTAGTTCATTTTCTTTGGTAGTCAAAAATAAGAAGTGAtggttaaacatgaattctggagctaggctacttcaatttgaatcaaagctgccccaaaactggttttagtacctccaaaaagttaagtaactttctcctttgaaagtaattttctcattagaaaaatgagtctaatagtgcatacttcacagaattatacagaatgaaatgaAACTAATCATAGTTAG
>gene=chr10_4632106-4633106; species=ponAbe
agatacatggccctcaaacatacagttttaacaaatggtccaaatgtttctaatgcatgtaccaccatgattaaataccacACAGAATAATTATGCTTTCTTTATGATGAGTTCCTTTGTCCTATCTGAGAGTTTGTTTTGATACCAGATGTGAATATGCCTCAAGGATGTGGAAAATACAGGTTGAGGCAGTGGCTTTTATTTTTACTGTGTTTTGTTTTGGGTTTTTTTTTTTATTTTTGGTAACAATTTTCTGATAACAGCAGGTAATATTTTAGTTCATTTTCTTTGGTAGTCAAAAATAAGAAGTGAtggttaaacacgaattctggagctaggctacttcaatttgaatcaaagctgcccaaaaactggttttagtacctccaaaaagttaagttactttctcatttgaaagtaattttctcatttgaaaagtgagtctaatagtacatacttcacagaattatagagaatgaaatgaAACTAATCACAGTTAG
>gene=chr10_4632106-4633106; species=rheMac
agatacacggcccccaaacctacagttttaacaaacggtccaaatgtttctaacgcATGTACCACTGTGATTAAATATCACATGGAATAATTATGTTTTCTTTATGATGAGTTCCTTTGTCCTATCTGAGAGTTTGTTTTAATACCAGATATGAATATGCCTTGAGGATGTGGAAAATACAGGTTGAGGCAATGACTTTTATTTTCACTGtgttttttt----gtttttttgtttgtttttGGTAACAATTTTCTGATAACAGCAGGTAAGATTTTAGTTCATTTTCTTTGGTAGTCAAAAATAAGAAGTGAtggttaaacatgaattctggagctaggctacttcaatttgaatcaaagctgccccaaaactggttttagtacctccaaaaagttaagtaactttctcctttgaaagtaattttctcattagaaaaatgagtctaatagtgcatacttcacagaattatagagaatgaaatgaaactaatcatagttag
>gene=chr10_4651331-4652331; species=hg19
GATTAATGACTCTGTTAGCTACATGATACAATTTTAAAAGAATAAGCCCAAACCACTTAACTAAAATAAATAAGGTTTTTTGTTCATTAACATTAACATAGTATGGTCATAAACTGCCCAATTCCTAAATCACTCTTTATTTCCACTTGGCTTAAAATTATTTTTGCCTATTTAATTTATTATTAGGGAAATTAAACACACACACATTTTTTTCTTGAGCACTCATAATTTGAGATTCATTATGATCACTAAGCAAAAAGTTTACTTATTCAGTCATCATTGCAATGCAACTTAAAAGTCACAACAATCCCAATATAAAAATGTAACTTCATGTAATATCAAAAGACATGTTTTGTTTTATCTTAACAATTATAGTTAATTTCCCTGCAGAGTAGATCTCCAGGACTGTCAACAGAATCCCCAAGGACATAGTCATTGGCAGTGGTGGATGCAAAACACACATTAAGATTAATTGCAGAAGCTCTGTCTAAACAGAATGT
>gene=chr10_4651331-4652331; species=bosTau
GATTAATGACACTGTTAGCTCCATGATAAAATTCGAAAAGAATAAGCAGAACCCACTTAACTAAAACTTATAAGACTTTTTGTTAATTAACAGTGACATATTAAGGTCATAAGCTCCCCAGTTGCAAAATCACCCTTTATTTCTATCTGGCTTAAAATTCGTTGCACCACTTTCATTTATTATTAAGGAAACTAAACACACACACATTTTTCTTTTGAGAACTGATAATTTGGGATT---TATGTACACTAAGTTAAAAATGTACTTAGATAGTCATTACAACAATAAAATTTTAAAATCACAATATTTCC--aaTAAAAATATAATTCCACATCATATCAAAAGACATATTTTATATGTTATTGACAATTGCAATTAGTTTCCTATTGTTCTAAATCCCCAGAAGCTTG-ACAA--------AAA-------TGCTGGAGGAGGTGGAGGCAAGGGGCatattttaattt-------------ttattCAAGTTTAGTT
>gene=chr10_4651331-4652331; species=calJac
GGTTAATGTCTCTGTTAGCTACATGataaaattttttaaaaataaaCACAAACCACTTGACTAAAATAAATACGATTTTTTGTTAATTAACATTAACATAATATGGTTCTAAACTGCCCGATTCCTAAATCACTCCTTGTTTCCACTTGGCTTAAAATTATTTTTGCCTATTTAATTTATTATTAAGGAAATTAAACACAAACACATTCTTTTCTTGAGAACCCATAATTTGAGACTCATTATGGTCACTAAGCAAAAACTTTACTTATTCAGTCATCATTGCAATGCAACTTAAATGTCACAACAGTCTCAATGTAAAAATTTAACTTCAGGTAATATCAAAAGACATGTTTTGTTT-ATTTTACCAATTATAGTTAATTTCCCTATGTACTAGATCTCCAGGATTGTCGACAGAATCCCCAGGAACACAGGCATTGGTGGTGGTGGATGCAAAAGACACATTGAGATGAATTGCATAAGTTCTGTCTATACAGAGTAT
>gene=chr10_4651331-4652331; species=canFam
GATTAATGACACTGTTAGCTACATGATAAAATTTGAAAAGAATAAGCACAAACCAATTAACTAAAATAAACAAAATTTTTTGTTAATTAACCGTGACATATTAAGGTAATATGTT----AATTCCCAAATCACCCTTTATTTCCATCTGGCTTAAAATTCTTTTCACCTGTTTGACTTATTATTAAGGAAATTT-acacacacacaATTTTCTCTTGGGAACTCATAATTTGGGATT---TATGGCCACTCTGTAAAATATTTTCTTATACAGTCATAATGGCAATGCAATTTAAAAGTCACAACA-----CTTATAAAAATATACATCCATGTAATATCAAAAGACATATTTTATTTGATC-TAACAATTA-AGTTAGTTGTGTATTATCCTAGACCCCCAGAATCTTC-TCAGCATCTTCAAGAGCCTGGTCACTGGTGGTGGCGGATGCAAAGGGTGCACTTTGCTCATGTGCTCAAATCCTGCCTCTACTGCAGGT
>gene=chr10_4651331-4652331; species=equCab
GATCAATGGCACTGTTAGCTACATGATAAAATTTGAAAAGCATAAGCAAAAATCACTTAACTAAAACAAACAAGAATTTTTGTTAATTAACAGCGACATATTGAGGTCATATGCTGTCCAATTCCCAAATCACCTTTTATTTCCATCTAGTTTAAAATTCTTTTTATCCATTTAATTTATAATCAAGAAAATT------AAACATAATATTCTTTTGGGAATTCATAACTTGAGATT---TAAGGACACTAGGCAAAAAAATTATTTATACAGTCATTACAGCAGTGCAGCTTAAAAGTAACAACATTCAGCTTATAAAAATGTAATTCCAGGTAGTATCAAAAGACATATTTTATTTG----------------TTAGGTTTGTGTTATTCTAGATCCTCAAAATCTTC-ATAGCCCCCCCAACAGCAGAATCACTGGTGATGGTGGACGCAAAAGGCACACTCTGATCTATCGCTTAAGTTCTCCCTCAACCTCACGT
>gene=chr10_4651331-4652331; species=gorGor
-------------------------------------------------------------------------------------------------------------------------------------------------------------------------------------------------------------------------------------------------------------------------------------------------ACTTAAAAGTCACAACA-TCCCAATATAAAAACGTAACTTCATGTAATATCAAAAGACATGTTTTGTTTTATCTTAACAATTATAGTTAATTTCCCTGTAGAGTAGATCTCCAGGATTGTCAATGGAATCCCCAAGGACACAGTCATTGGCAGTGGTGGATGCAAAACAAACATTAAGATTAATTGCAGAAGCTCTGTCTAAACAGAATGT
>gene=chr10_4651331-4652331; species=panTro
GATTAATGACTCTGTTAGCTACATGATACAATTTTAAAAGAATAAGCCCAAACCACTTAACTAAAATAAATAAGGTTTTTTGTTCATTAACATTAACATAGTATGGTCATAAACTGCCCAATTCCTAAATCACTCTTTATTTCCACTTGGCTTAAAATTATTTTTGCCTATTTAATTTATTATTAAGGAAATTAAACACACACACATTTTTTT-TTGAGCACTCATAATTTGAGATTCATTATGATCACTAAGCAAAAAGTTTATTTATTCAGTCATCATTACAATGCAACTTAAAAGTCACAACAATCCCAATATAAAAACGTAACTTCATGTAATATCAAAAGACATGTTTTGTTTCATCTTAACAATTATAGTTAATTTCCCTGCAGAGTAGATCTCCAGGATTGTCAACAGAATCCCCAAGGACACAGTCATTGGCAGTGGTAGATGCAAAACACACATTAAGATTAATTGCAGAAGCTCTGTCTAAACAGAATGT
>gene=chr10_4651331-4652331; species=papHam
GATTAATGACTCTGTTAGCTACATGATACAATTTTAAAAGAACAAGCCCAAACCACTTAACTAAAGTAAATAAGGATTTTTGTTCATTAGCATTAACATAGTATGGTCATAAACTGCCCAATTCCTAAATCACTC--TACTTCCACTTGGCTTAAAATTATTTTTGCCTATTTAATTTATTATTAAGGAAATTAGACACACACAC-TTTTTTTCTTGAGCACTCATAATTTTAGATTCATTCTGGTCACTAAGCAAAAAGTTTACTTATTCAGTCATCATTGCAATGCAACTTAAAAGTCACAACAATCCCAATATAAAAATGTAACTCCATGTAATATCAAAAGACATGTTTTGTTTTATCTTAACAATTATAGTCAATTTCCCTGGATAGTAGATCTCCAGGATTGTCAACAGAATCCCCAAGGACACAGTCGTTGGTGGTGGTGGATGCAAACCACACATTAAGATTAATTGCATAAGCTCTGTCTAAACAGAATGT
>gene=chr10_4651331-4652331; species=ponAbe
GATTAATGACTCTGTTAGCTACATGATAAAATTTTAAAAGAATAAGCCCAAACCACTTAACTAAAATAAATAA-GTTTTTTGTTCATTAACATTAACATAGTATGGTCATAAACTGCCCAATTCCTAAATCACTCTTTATTTCCACTTGGCTTAAAATTATTTTTGCCTATTTAATTTATTATTAAGGAAATTAAGCACACACACATTTTTTTCTTGAGCACTCATAATTTTAGATTCATTATGATCACTAAGCAAAAAGTTTACTTATTCAGTCATCATTGCAATGCAACTTAAAAGTCACAACAATCCCAATATAAAA----------ATGTAATATCAAAAGATATGTTTTGTTTTATCTTAACAATTATAGTTAATTTCCCTGTAGAGCAGATCTCCAGGATTGTCAACAGAATCCCCAAGGACACAGTCATTGGCGGTGGTGGATGCAAAACACACATTAAGATTAATTGCATAAGCTCTGTCTAAACAGAATGT
>gene=chr10_4651331-4652331; species=rheMac
GATTAATGACTCTGTTAGCTACATGATACAATTTTAAAAGAACAAGCCCAAACCACTTAACTAAAGTAAATAAGGTTTTTTGTTCATTAGCATTAACATAGTATGGTCATAAACTGCCCAATTCCTAAATCACTC--TACTTCCACTTGGCTTAAAATTATTTTTGCCTATTTAATTTATTATTAAGGAAATTAGACACACACAT-TTTTTTTCTTGAGCACTCATAATTTGAGATTCATTCTGGTCACTAAGCAAAAAGTTTACTTATTCAGTCATCATTGCAATGCAACTTAAAAGTCACAACAATCCCAATATAAAAATGTAACTCCATGTAATATCAAAAGACATGTTTTGTTTTATCTTAACAATTATAGTTAATTTCCCTGTATAGCAGATCTCCAGGATGGTCAACAGAATCCCCAAGGACACAGTCATTGGTGGTGGTGGATGCAAACCACATATTAAGATTAATTGCATAAGCTCTGTCTAAACAGAATGT
>gene=chr10_4850037-4851037; species=hg19
tcgctttgcaaacatttttagaatAATTCACATCCTTTCTCATCCAGTGCCATTGTCTTCTGCCTGAAATATTTGCAATGCCACATTAGTCATTTCCTCCAATCTTATCCCCACTTGAATCCACTTGAGTCCCGGCACCATCCATCCAAAGTAGAATATCAATCATCCCTCTTTCTTAGCTTTCTAAAGACCCCTTTCATCTCTAAGTGTATAAATTCCTCAGCATATTAAAAATGGATCTCTAGCAAAAGCCTGCAGCTTCATCTCTTCTTTTTCCTGAAATATTGTGGTCTACAAAAGCTACATTTCTTGTCTTTCTGTGACTCTACTGTATTGCTCACACTATTTCTTTTCCTGGATTTTTTTTATACCATATTTATTATGAAGACATATTTTCATCATTTTTTATGTCTCCACTCAGGCACCCTCTCATTCTCCAAGAAAAGGCTATTTTCCTCTTTTGTGTATACCATAATGGGCAGTTCAGATACCTATTATAT
>gene=chr10_4850037-4851037; species=bosTau
------------------------------------------------------------------------------------------------------------------------------------------------------------------------CTCTTTCTTAGCCTTTTAAAGGCTCATTCAAATGCTGAGTATATAAATTCTTCAGCACATTAAAAATGGATCTCTACCAAAAGCCTCCAGCATCATCTCCACTTTTTCCGTGAAAATCATGGCCTACAGAAGCCAGACTGCTTGTGCTTCTGTGACTCAACTGCATTGCCCACACTATAGCTTTTACTGTA-ACTTTCT--ACCATACTTACTATCAAGACAGCATTTT-------TCTAT--TCCTAATCACACATCCTCTCATTCTCTAGGGAGAGACACTTTTCCTCATTCACTTGTTTCATCATAGGTAATTCAGGTATTTACCATAT
>gene=chr10_4850037-4851037; species=calJac
tcgctttgcaaacatttttagaatAATTCACATCCTTTCTCATCCAGTGCCATTGTCTTCTGCCTGAAATATCTGCAATGCCACATTAGTCATTTCCTCCAATCTCATCCCCACTTGAATCCACTTGAGTCCTGGCACCATCCATCCAAAGTAGAATATCAATCATGGCTCTTTCTTAGCTTTCCAAAGACCCCGTTCATCTCTAACTGTATAAATTCCTCAGCATATTAAAAATGGAACTCTGGCAAAAGCCTGCAGCTTCATCTCTTCTTTTTCCTGAAATATTGTGGTCAACAAGGGCCAAATTT-TTGTATTTCTGTGACTCTACCATATTGTTCGCACTATGTCTTTTCCTGGA-ATTTTTTTTACCATATTTATTATGAAGACATCTTTTCATCATATTTTATGTATCCACTCAGGCAACCTCTCATTCTCTAAGAAAAGGCTATTTTCCTCTTTTATGTGTACTATAATAGGTAGTTCAGATACCTAGTATAT
>gene=chr10_4850037-4851037; species=canFam
TTCCTTCACGAAAATGTTTAGGATCATTCAAATCCCTCA--AATCAGTGTCATCTTCTCTTGCCTGAAAGATGTGCAATGCTCTATTAGTTATTCCCTCTAGCCCCGGCCC--CTCGAATCCATTCTCGCAT-----TCACCTATCCAATCTGTGATACCGTTCATGCCTCCTTCTCAACTTTGTAGACGCCCATTCCAGCCCTAAGCATGTAACCCCTTTGGCACGCTAAAAATGGGTCCGTACCATCAGCCTCTAGTTTCATCTCTTCTTTTTCCTGGAAAATCATGACCTACAAAAGCCAAACTGCTTCTATTTTTGTGACTCTACTGCATTGCTCACACTTTTTCTTTTCCTGGA-TTTTTTTGGACTATTTTCATTATGAAAACATCCTTTTTTTTTTTTTTTTATTTCTACTCAGATAGCCTCTAATTTTCTAGGCAGAGACAACTTTCCTCATTCACTCATATTATAACAGGTAACTCATACATTTACTATAT
>gene=chr10_4850037-4851037; species=equCab
ttcctctgcaaatatatttaaaataattcaaatcttttt--aaccagtgtcatcatcttttgtctgaaatacttgcaacattatattagttacttcctctagtcttagctccacttgaatccaccctctccccaccaccatcgatccaaaatataataTTCTTCACGTTTCTTTTTTAACCTTTTGAAGACCCATTTCAACTATAAGTATATAAATTCTTTAGCATGTTAAAAATGGGTCTCTATCATAAGACTGTAGCTTCATCTCCTCTTTTTCCTGGAAAATCATGGCCTACAAAAGCCAAACTGCTTGTATTTCTGTGATTT--CTTCATTGTTCACACTATTTCTTTTCCTGGA-ATTTTATTCAGCATTTTCATTAAGAAGATA-CCTTTACattttttttatatCTCCACTCAGGCAGCCTCTCATTCTCTACGCAAAGGCAACTTTATCCATTTATTTATATCATAATATGTAATTCAGATATTTATTATAC
>gene=chr10_4850037-4851037; species=gorGor
tcgctttgcaaacattttTAGAATAATTCACATCCTTTCTCATCCAGTGCCATTGTCTTCTGCCTGAAATATTTGCAATGCCACATTAGTCATTTCCTCCAATCTTATCCCCACTTGAATCCACTTGAGTCCCGGCACCATCCATCCAAAGTAGAATATCAATCATCCCTCTTTCTTAGCTTTCTAAAGACCTCTTTCATCTCTAAGTGTATAAATTCCTCAGCATATTAAAAATGGATAT-TAGCAAAAGCCTGCGGCTTCATCTCTTCTTTTTCCTGAAATATTGTGGTCTACAAAAGCCACATTTCTTGTCTTTCTGTGACTCTACTGTATTGCTCACACTATTTCTTTTCTTGGA-TTTTTTTATACCATATTTATTATGAAGACATATTTTCATCATTTTTTATGTCTCCACTCAGGCACCCTCTCATTCTCCAAGAAAAGGCTATTTTCCTCTTTTATGTATGCCATAATGGGCAGTTCAGATACCTATTATAT
>gene=chr10_4850037-4851037; species=panTro
tcgctttgcaaacatttttagaatAATTCACATCCTTTCTCATCCAGTGCCATTGTCTTCTGCCTGAAATATTTGCAATGCCACATTAGTCATTTCCTCCAATCTTATCCCCACTTGAATCCACTTGAGTCCCAGCACCATCCATCCAAAGTAGAATATCAATCATCCCTCTTTCTTAGCTTTCTAAAGACCCCTTTCATCTCTAAGTGTATAAATTCCTCAGCATATTAAAAATGGATCTCTAGCAAAAGCCTGCGGCTTCATCTCTTCTTTTTCCTGAAATATTGTGGTCTACAAAAGCTACATTTCTTGTCTTTCTGTGACTCTACTGTATTGCTCACACTATTTCTTTTCCTGGATTTTTTTTATGCCATATTTATTATGAAGACATATTTTCATCATTTTTTATGTCTCCACTCAGGCACCCTCTCATTCTCCAAGAAAAGGCTATTTTCCTCTTTTATGTATACCATAATGGGCAGTTCAGATACCTATTATAT
>gene=chr10_4850037-4851037; species=papHam
ttgctttgcaaacattttTAGAATAATTCACATCCCTTCTCATCCAGTGCCATTGTCTTCTGCCTGAAATATTTGCAATGCCACATTAGTCATTTCCTCCAATCTTATCCTCACTTGAATCCACTTGAGTTCCAGCACCATCCATCC-AAGTAGAATATCAATCATGGCTCTTTCTTAGCTTTCTAAAGACCCCTTTCATCTCTAAGTGTATAAATTCCTCAGCATATTAAAAATGGATCTCTAGCAAAAGCCTGTGGCTTCATCTCTTCTTTTTCCTGAAATACCGTGGTCCACAAAAGCCATATTTCTTGTATTTCTGTGACTCTACTGTATTGCTCACACTATTTCTTTTCCTGGA-TTTTTTTGTACCATATTTATTATGGAGACATCTTTTCATCATTTTTTATGTCTCCACTCAGGCAACCTCTCAGTCTCCAAGAAAAGGCTATTTTCCTCTTTTATGTATAACATAATAGGCAGCTCAGATACCTATTATAT
>gene=chr10_4850037-4851037; species=ponAbe
tcgctttgcaaacatttttagaatAATTCACATCCTTTCTCATCCAGTGCCATTGTCTTCTGCCTGAAATATTTGCAATGCCACATTAGTCATTTCCTCCAATCTTATTCCCACTTGAATCCACTTGAGTCCCGGCACCATCCATCCAAAGTAGAATATCAATCATGGCTCTTTCTTAGCTTTCTAAAGACCCCTTTCATCTCTAAGTGTATAAATTCCTCAGCATATTAAAAATGGATCTCTAGCAAAAGCCTGCAGCTTCATCTCTTCTTTTTCCTGAAATATTGTGGTCTACAAAAGCCACATTTCTTGTATTTCTGCGACTCTACTGTATTGCTTACACTATTTCTTTTCCTGGAATTTTTTTGTACCATATTTATTATGAAGACATCTTTTCATCATTTTTTATGTCTCCACTCAGGCACCCTCTCATTCT-CAAGAAAAGGCTATTTTCCTCTTTTATGTATACCATAATGGGCAGTTCAGATACCTATTATAT
>gene=chr10_4850037-4851037; species=rheMac
ttgctttgcaaacattttTAGAATAATTCACATCCCTTCTCATCCAGTGCCATTGTCTTCTGCCTGAAATATTTGCAATGCCACATTAGTCATTTCCTCCAATCTTATCCTCACTTGAATCCACTTGAGTCCCGGCACCATCCATCCAAAGTAGAATATCAATCATGGCTCTTTCTTAGCTTTCTAAAGACCCCTTTCATCTCTAAGTGTATAAATTCCTCAGCATATTAAAAATGGATCTCTAGCAAAAGCCTGCGGCTTCATCTCTTCTTTTTCCTGAAATACCGTGGTCCACAAAAGCCATATTTCTTGTATTTCTGTGACTCTACTGTGTTGCTCACACTATTTCTTTTCCTGGATATTTTTTGTACCATATTTATTATGAAGACATCTTTTCATCATTTTTTATGTCTCCACTCAGGCAACCTCTCAGTCTCCAAGAAAAGGCTATTTTCCTCTTTTATGTATAACATAATAGGCAGCTCAGATACCTATTATAT
>gene=chr10_5195236-5196236; species=hg19
attggctcacagttctgcaggctgtgtaggatgcatggctgggtaagcgtcaggaaacttacagtcatggtggaaggcaagggggagcagacgcgtcttcatgtggccagagcagcaggaagagagtgaaggggagatgctacacatttttaaacaaccagatttcatgagaactcactatcaccagaacagcaagggtaaagaccgcccctatgatccaataacctcccaccagatccctcctccaatactggagattatcattgacatgatatttgtgtggggacacagatccaaaccatatcaGACATGTTGTTTAGAAAAATCATGAAGGAAAATGCATCAAATGATAAGTATTCTGTAAGGAAAGAATTACAGGTCTTCTTTTGTATTTTTTATTTTTCTAAAATTTATGGGTATTACTTTAATAATCAGGAAAAACAAACATCTTCTTGTTAAAGTCTTCATTTCATAAAATAAAGAAAGGCAAGCAACCTGCA
>gene=chr10_5195236-5196236; species=bosTau
--------------------------------------------------------------------------------------------------------------------------------------------------------------------------------------------------------------------------------------------------------------------------------------------------------------------------------------------------------ATAGATCAACTATTTTTGACAAAGGAAAAGGCAGGTTTCCTT---TCTCTTTTGCTTTCCAA------------ATTATTTTG-TTATCACAAAAAACTAGAATTCATATTTT-AAGTCTTTATTTCATAA----AAAAATTTTAAACAGGCTAAA
>gene=chr10_5195236-5196236; species=calJac
--------------------------------------------------------------------------------------------------------------------------------------------------------------------------------------------------------------------------------------------------------------------------------------------------------------------------------------------------------------------------------------------------------------------------------------------------------------------------------------------------------------------
>gene=chr10_5195236-5196236; species=canFam
-------------------------------------------------------------------------------------------------------------------------------------------------------------------------------------------------------------------------------------------------------------------------------------------------------------------------TGTATAGGAAAATCAAGAAGGAAAACGCACCAAAAGTTAAGTATTTTTAAATGAGCTAATTATGGGTTTCCTT---TGTC-TTTATTTCCCAATGTTTTTTATGTATTATTTTGATTATCAGGAAAAACCAACATGTTTATTTTGAAGTCTTTAtttctttctttAAAGAAAGG--AGCAGCCTGAA
>gene=chr10_5195236-5196236; species=equCab
tttg------------------------------atggcttgggaa----------------------------------------------------------------------------------------------------------aataattatatcttaaggaa-------------agaaaagca-----------------tacaatctgt--------------------------gtattgaaggttat--------ttctatttgtaaataaacacacaccccaatcacaccccaca-tttctataggaaaatcatgaaagaaaatgcaccaaaagttcaagatttttaaatggattaattat--gtttactt---tcccttttatttttcaagtttttGTATGTGTTATTTTAATAATCAAGAAAAGCAAACATACTTATTTTTAAGTCTTTATTTCATAAATTAAAGAAATGGAAGCACCCTGAA
>gene=chr10_5195236-5196236; species=gorGor
--------------------------------------------------------------------------------------------------------------------------------------------------------------------------------------------------------------------------------------------------------------------------------------------------------------------------------------------------------AAATGATAAGTATTCTGTAAGGAAAGAATTACAGGTCTTTTTTTGTATTTTTTGTTTTTCTAAAATTTATGGGTATTACTTTAATAATCAGG-AAAACAAACATCTTCTTGTTAAAGTCTTCATTTCATAAAATAAAGAAAGGCAAGCAACCTGCA
>gene=chr10_5195236-5196236; species=panTro
attggctcacagttctgcaggctgtgtaggatgcctggctgggtaagcgtcaggaaacttacagtcatggtggaaggcaagggggaggagacgggtcttcatgtggccagagcagcaggaagagagtgaaggggagatgctacacatttttaaacaaccagatttcatgagaactcactatcaccagaacagcaagggtaaagaccgcccctatgatccaataacctcccaccagatccctcctccaatactggggattatcattgacatgatatttgtgtggggacacagatccaaaccatatcaGACATGTTGTTTAGAAAAATCATGAAGGAAAATGCATCAAATGATAAGTATTCTGTAAGGAAAGAATTACAGGTCTTTTTTTGTATTTTTTATTTTTCTAAAATTTATGGGTATTACTTTAATGATCAGGAAAAACAAACATCTTCTTGTTAAAGTCTTCATTTCATAAAATAAAGAAAGGCAAGCAACCTGCA
>gene=chr10_5195236-5196236; species=papHam
attggctcacagttctgcaggctgtgtaggatgcatggctgggtaagcgtcaggaaacttacagccatggtggaaggcaaggggaaggagacacgtcttcatgtggccagagcaggaggaagagagtgaaggggagatgccacacatctttaaacaaccagatttcatgagaactcactatcaccagaacagcaagggtgaagactatccctatgatccaatcacctcccaccagatccttcttccaatactgaaaattaccattgacataatatttgggtggggacacagatccaaaccatatcaGACCTTTTGTTTAGAAAAATCATGAAGGAAAATGCACCAAATGATAAGTATCCTGTAATGAAAGAACTACAGATCttctt---tatttttcattttttaaaaatttatGGGTATTACTTT----ATCAGGAAAAACAAGCATCTTCCTGTTAAAGTCTTCATTTCATA----AAAGACAGGCAAGCAACCTGCA
>gene=chr10_5195236-5196236; species=ponAbe
attggctcacagttctgcaggctgtgtaggatgcatggctgggtaagtgtcaggaaacttacagtcacagtggaaggcaagggggaggagacacgtcttcacgtggccagagcagcaggaagagagtgaaggggagatgctacacatttttaaacaaccagacttcatgagaactccctatcaccagaacagcaagggtaaagactgcccctatgatccaataacctcccaccagatccctcctccaatactggggattatcattgac---atatttgggtggggacacagatccaaaccatatcaGACATTTTGTTTAGAAAAATCATGAAGGAAAATGCACCAAACCATAAGTATTCTGTAAGGAAAgaattacaggtcttcttttttatttttctttttttttaaatttatgggtattactttaataatcaggaaaaacaaACATCTTCTTGTTAAAGTCTTCATTTCATAAAATAAAGAAAGGCAAGCAACCTGCA
>gene=chr10_5195236-5196236; species=rheMac
attggctcacagttctgcaggctgtgtaggatgcatggctgggtaagcatcaggaaacttacagccatggtggaaggcaaggggaaggagacacgtcttcatgtggccagagcaggaggaagagagtgaaggggagatgctacacatctttaaacaaccagatttcatgagaactcactatcaccagaacagcaagggtgaagactatccctatgattcaatcacctcccaccagatccttcttccaatactgaagattaccattgacataatatttgggtggggacacagatccaaaccatatcaGACCTTTTGTTTAGAAAAATCATGAAGGAAAATGTACCAAATGATAAGTATCCTGTAACGAAAGAACTACAGATCTTCTT---TATTCTTCTTTTTTAAAAAATTTATGGGTATTACTTT----ATCAGGAAAAACAAACATCTTCCTGTTAAAGTCTTCATTTCATA----AAAGAAAGGCAAGCAACCTGCA
>gene=chr10_5356037-5357037; species=hg19
ctatgttgtctcaaattgaggcaaggggctggcacttcagatgtctgcaccagcagtcattggcagtgaaccacgccagaagggtgaatagtgaccttgggtggggctgtttcctgcccagtgaggGGCCCAGCTGTGAACCATCCTGCCATCCTGAGAATCTCTAGAACTATAAACAAAATTCATCAAGCCACACTGATGGCCACATCCTTTCCCCTTAAATGATGTGGGGGCATACTCCCTCTCCCTTGAGCTACACCTTCTCCCCATGCCCTTAGAACATTCAAATGAGTAAAGGGAAAGAGTTTTCCTATTAACATATCCCTCCAGACAAATGAGAACTCAGATCATCTGACCTAATGCTTCACATTTGCTGAGAGTTTAATTAGCCAGAAGAGCACCTATTGCCTCATTAACCCTCTAACTGTGGGCCATTAGCAGTTAGAAAAGCAAACACAGCAGCTGAACAAAGCAAATACACGCTGGCCATCGCTAAGGTT
>gene=chr10_5356037-5357037; species=bosTau
--------------------------------------------------------------------------------------------------------------------------------------------------------------------------------------------------------------------------------------------------------------------------------------------------------------------------------------------------------------------------------------------------------------------------------------------------------------------------------------------------------------------
>gene=chr10_5356037-5357037; species=calJac
---------------------------------------------------------------------------------------------------------------------------------------------------------------------agaaCTATAAACAAAAC-CATCAATCCACACTGCTGGCCGAATTCTTTCCCCCTAAATGATGTAGGGGCATGTACCCTCTCCCGTGAGCTACACCTTTTCCCCACGCCCTTAAAACACTCAAATGAGT--AGGGAAAGAGTTCTCCTACTAACATATCCCTCCAGGTAAATGAAAACTCAGGTCATCTTACCTAATGCTTCACGTTCACTGAGAGTTTAATTAGCCAGAAGAGCACCTATTGCCTCATTAACCCT----CTGTGGGCCATTAGCAGCTAGAAGAGCAAACACAGCAGCTGGACAAAGCAA--ACACGCTCGTCATCGCTGAAGTT
>gene=chr10_5356037-5357037; species=canFam
ggaagctgtcccacgttgaggcggggggctgggactttgtcttctggcatcagcaatccctgattgtgagtaactccccacagggg--ctgcaatcttgggtgaggaggtttcttgtcaaagaaggtgcacagctgtgaaccatcctgacaTGCCAAGAGTTTCTAGAACTATAGACAAAAT-CATCAAGCTAAA-----------------------TAAACATGGTAAGTGTATACATTG-CTTTGAAA---------GCTCTCCCAAG-CCTTAGAAAATTCAAATGAGC--AGGG-------TTGCATAGTAGCCTATCCCT-CAGACAGATGAGGACTTAATGAACCTGATCTAATGCTCCATCT-------GAGTGTAATTGCCCAGAAGAACTTCTATTGCCTCATTAACTCTCTGACCA-T------TAACAGTTAGAAAAGCAAATAC-TCAGCTGGGCAAGGCAAATACACTCTAGCCATTGC-AAGGGT
>gene=chr10_5356037-5357037; species=equCab
gtgagttgagccaaattgaggc-tggtgctgggcctttacatgcctgcatcagcaatcattggcagtgagtcacccctggcagggc--gggcaaccttgggtgaggcag-tgcttgcccaacgggggacacagctgTGAACCTTCCTGCCAT-CTCAGAATTTCTAGAACCATAGACAAAAG-CATTAAGCCCCA----TGGCCAAGCACTCTCCCTTTCCACATCATAAGAGCATACATCG-GTCCCAGG--------CTTACCCCTACACCCTCAGAAAACTCAGGTGAGT--AGGG-------TTGCCTACTAGCATTTCCCTCTGGGCAAATGAGGACTC----AGCCTGATCTAATGCTTCACCTTCACTGAGAGTTTAATTACCCAGAAGAGCATCTCTTGCCTCATTAACCCTCTGACTG-TGTCCA-TTTCAGTTAGAAAAGGAAACACAGCAGCTGGACAAGGCAAACACAATCTAGCCACTGC-AGGGGT
>gene=chr10_5356037-5357037; species=gorGor
-------------------------------------------------------------------------------------------------------------------------------------------------------------------------------------------------------TGGCCACATC-TTTCCCCTTAAATGATGTGGGGGCATACTCCCTCTCCCATGAGCTACACCTTCTCCCCATGCCCTTAGAACATTCAAATGAGTAAAGGGAAAGAGTTTTCCTATTAACATATCCCTCCAGACAAATGAGAACTCAGATCATCTGACCTAATGCTTCACATTTGCTGAGAGTTTAATTAGCCAGAAGAGCACCTATTGCCTCATTAACCCTCTAACTGTGGGCCATTAGCAGTTAGAAAAGCAAACACAGCAGCTGAACAAAGCAAATACACGCTGGCCACCGCTAAGGTT
>gene=chr10_5356037-5357037; species=panTro
ctatgttgtctcaaattgaggcaaggggctggcacttcagatgtctgcaccagcagtcactggcagtgaaccacgccagaagggtgaatagtgatcttgggtggggctgtttcctgcccagtgaggggcccagccgtgaaccatCCTGCCATCCTGAGAATCTCTAGAACTATAAACAAAATTCATCAAGCCACACTGATGGCCACATCCTTTCCCCTTAAATGATGTGGGGGCATACTCCCTCTCCCATGAGCTACACCTTCTCCCCATGCCCTTAGAACATTCAAATGAGTAAAGGGAAAGAGTTTTCCTATTAACATATCCCTCCAGACAAATGAGAACTCAGATCATCTGACCTAATGCTTCACATTTGCTGAGAGTTTAATTAGCCAGAAGAGCACCTATTGCCTCATTAACCCTCTAACTGTGGGCCATTAGCAGTTAGAAAAGCAAACACAGCAGCTGAACAAAGCAAATACACGCTGGCCATCGCTAAGGTT
>gene=chr10_5356037-5357037; species=papHam
ctatgttgtctcaaattgaggcaaggggctggcacttcagatgcctgcatcagcagtcattggcagtgaaccaccccagagacgtggatagtgaccttgggtgaggctgtttcctGCCCAATGAGGGGCCCAGCTGTGAACCATCCTGCCATCCTGAGAATCTCTAGAACTATAAACAAAACTCATCAAGCCACATTGATGGCCACATCCTTTCCCCTTAAATGATGTGGGCGCATACTCCCTCTCCCATGAGCTACACCTTCTCCCCGTGCCCTTAGAATATTCAAATGAGTAAAGGGAAAGAGTTTTCCTGTTAACATATCCCTCCGGACAAATGAGAACTCAGATCATCTGACCTAATGCTTCACATTTGCTGAGAGTTTAATTAGCCAGAAGAGCACCTATTGCCTCATTAACCCTCTAACTGTGGGCCATTAGCAGTTAGAAAAGCAAACACAGCAGCTGAACAAAGCAAATACACGCTGGCCATTGCTAAGGCT
>gene=chr10_5356037-5357037; species=ponAbe
ctatgttgtctcaaattgaggcaaggggctggcacttcagatgcctgcatcagcagccattggcagtgaaccaccccagaagggtgaatagtgaccttgggtgaggctgtttcttgcccagtgagaggcccagctgtgaaccatCCTGCCATCCTGAGAATCTCTAGAACTATAAACAAAACTCATCAAGCCACACCGATGGCCACATCCTTTCCCCCTAAATGATGTGGGAGCATACTCCCTCTCCCATGAGTTACACCTTCTCTCCATGCCCTTAGAACATTCAAATGAGTAAAGGGAAAGAGTCTTCCTGTTAACATATCCCTCCAGACAAATGAGAACTCAGATCATCTGACCTAATGCTTCACATTTGCTGAGAGTTTAATTATCCAGAAGAGCACCTATTGCCTCATTAACCCTCTAACTGTGGGCCATTAGCAGTTAGAAAAGCAAACACAGCAACTGAACAAAGCAAATACACGCTGGCCATCGTGAAGGTT
>gene=chr10_5356037-5357037; species=rheMac
ctatgttgtctcaaattgaggcaaggggctggcacttcagatgcctgcttcagcagtcattggcagtgaaccaccccagagacgtggatagtgaccttgggtgaggctgtttcctgcccaatgaggggcccagctgtgaaccatCCTGCCATCCTGAGAATCTCTAGAACTAT-AACAAAACTCATCAAGCCACATTGATGGCCACATCCTTTCCCCTTAAATGATGTGGGGACAAACTCCCTCTCCCACGAGCTACACCTTCTCCCCATGCCCTTAGAATATTCAAATGAGTAAAGGGAAAGAGTTTTCCTATTAACATATCCCTCCGGACAAATGAGAACTCAGATCATCTGACCTAATGCTTCACATTTGCTGAGAGTTTAATTAGCCAGAAGAGCACCTATTGCCTCATTAACCCTCTAACTGTGGGCCATTAGCAGTTAGAAAAGCAAACACAGCAGCTGAACAAAGCAAATACACGCTGGCCATTGCTAAGGTT
>gene=chr10_5358367-5359367; species=hg19
cacacacaaagccaaagggaaaaggaaagataaatttgactatgttagaatttaaaacttccgttttataatagaggcccaaaataaagttaaaagtcaagagatagtccaggaggaatattacaaatatctaatgaagaactcgtagccgtacaagataaagaacttctcaaatcaatacaaaaagacaaaaaaagttaaaaattgacaaaaggcaagcaatttaaagaagagaaaatgaaaatattcaactagaatgtgaaaagtagattagcctcacttgtgaccagggaaatgccaattaaagtaaaatgaaacacttcatactcacccacctggcaaactgttcatgtttgatgacatggggaatatggacctcgtacattcacaaccagctggcgaaagtaaaaatgggtacaatcacattgaacagcaaagcagcaaaatctattgaagctaaaTTCCCAAATTCTCACTTTCCTGTTTAAGCAAATGAATAA
>gene=chr10_5358367-5359367; species=bosTau
--------------------------------------------------------------------------------------------------------------------------------------------------------------------------------------------------------------------------------------------------------------------------------------------------------------------------------------------------------------------------------------------------------------------------------------------------------------------------------------------------------------------
>gene=chr10_5358367-5359367; species=calJac
----------------------------------------------------------------------------------------------------------------------------------------------------------------------------------------------------------------------------------------------------------------------------------------------------------------------------------------------------------------------------------------------------------------------------------------------------------------------------------------------------------aaataaataa
>gene=chr10_5358367-5359367; species=canFam
aaaaaaaaaaagctaaaggagaaagattggtaaatgcaaccacatcagaatttaaaactcttattta----tag--------tagcaagtt-aaaatacagggacaaaccaggagaattattgcaaatatctagcaaacgacttagagccataAAAGataaagaattcctaaaagtaatacaaagggattataaaaatagggaaagggcaaagggctagcaatttgaagaagtagaaacaaaaatgtccaatcaacatagcaaaagttgatcaac-----ttgtgattggggaaatgccaattaatgcgaaataaaatacttcacacacagcagcttggcaaaatGTTAATATTTCATG---------------------------------------------------------------------------------------------------------------------------------------------
>gene=chr10_5358367-5359367; species=equCab
-----------------------------------------------------------------------tagagacagcaaagaaagtt-aaagtCAGAGGACAAACCAGGAGAAATTTTACAAATAAGTAGCAAAAGACTTAGAGCCATAAAAGATAAGGAAGCCCTAAA--TCATGTCGAAAGACTATAAA---TGGAGACGGACAAAGGGCAAGCAATTCAAAGA---GAAAGCAAGAATGTCCCA-----------------------------TC-----TGTGGAAA-----------GTGAA-----------------------------------------------------------------------CATTCACAACCAACTAGTGAAAGTGCAACTGGATACAATCACACTGAAGGGGAAATTAGTAAAATCTACTGATGCTAAGTTCCCAAATTTTCACTTTCATGTTTAAGCAATTGAATAA
>gene=chr10_5358367-5359367; species=gorGor
-------------------------------------------------------------------------------------------------------------------------------------------------------------------------------------------------------------TGACAAAAGGcaagcaatttaaagaagaggaaatgaaaatattcaactagcgtgtgaaaagtagattaacctcacttgtgaccagggaaatgccaattaaagtaaaatgaaacacttcatactcatccacctggcaaactgttcatgtttgatgacatggggaatatggacct-gtacattcacaaccagctggcgaaagtaaaaatgggtacaatcacattgaacagcaaagcagcaaaatctattgaagctaaaTTCCCAAATTCTCACTTTCCTGTTTAAGCAAATGAATAA
>gene=chr10_5358367-5359367; species=panTro
cacacacaaagccaaagggaaaaggaaagataaatttgactatattagaatttaaaacttccgttttataatagaggcccaaaataaagttaaaagtcaagagatagtccaggaggaatattacaaatatctaatgaagaactcgtagccgtacaagataaagaacttctaaaatcaatacaaaaagacaaaaaaagttaaaaattgacaaaaggcaagcaacttaaagaagaggaaatgaaaatattcaactagcatgtgaaaagtagattaacctcacttgtgaccagggaaatgccaattaaagtaaaatgaaacacttcatactcatccacctggcaaactgctcatgtttgatgacatggggaatatggacctcgtacattcacaaccagctggtgaaagtaaaaatgggtacaatcacactgaacagcaaagcagcaaaatctattgaagttaaaTTCCCAAATTCTCACTTTCCTGTTTAAGCAAATGAATAA
>gene=chr10_5358367-5359367; species=papHam
cacacacaaagccaaagggaaaaggaatgataaatttgactatattagaatttaaaatttctgttttataatagaggcccaaaataaagttaaaattcaagagatagtccaggaggaatgttacaaatatctaatgaagaactcgtagccatgcaagataaagaacttctaaaatcaatataaaaagacaaaaaaaattaaaagttgacaaagggcaagcaattcaaagaagaggaaataaaaatactcaattaacatgtgaaaagtagatcaacctcacttgtgaccagggaaatgccagttaaagtaaaatgaaacacttcatactcatctacctggcaaaatgttcatgtttgatgacatggagaacgtggacctcgtacattcacaactagctggtgaaagtaaaaatgggtaccatcacactgaacagcaaagcagcaaaatctattgaagctgaaTTCCCAAATTCTCACTTTCCTCTTTAAGCAAATGAATAA
>gene=chr10_5358367-5359367; species=ponAbe
cacacacaaagccaaagggaaaaggaatgataaatttgactatattcgaatttaaaacttctgttttataatagaggcccaaaataaagttaaaagtcaagtgatagtccaggaggaatattacaaatatctaatgaagaactcgtagccatacaagataaagaacttctaaaatcaatacaaaaagacaaaaa-----aaaaattgacaaaaggcaagcaatttaaagaagaggaaatgaaaatattcaactagcatgtgaaaagtagatcaacatcactcgtgaccagggaaatgccaattaaagtaaaatgaaacacttcatactcatccacctagcaaactgttcatgtttgatgacatggggaacatggacctcgtacattcacaaccagctggcgaaagtaaaaatgggtacaatcacattgaacagcaaagcagcaaaatctattgaagctaaaTTCCCAAATTCTCACTTTCCTGTTTAACCAAATGAATAA
>gene=chr10_5358367-5359367; species=rheMac
cacacacaaagccaaagggaaaaggaatgataaatttgactatattaggatttaaaacttctgttttataatagaggcccaaaataaggttaaaattcaagagatagtccaggaggaatattacaaatatctaatgaagaactcatagccatgcaagataaagaacttctaaaatcaatacaaaaagacaaaaaaaattaaaaattgacaaagggcaagcaattcaaagaagaggaaatgcaactattcaattaacatgtgaaaggtagatcaacctcacttgtgaccagggaaatgccaattaaagtaaaatgaaacacttcatactcatctacctggcaaaatgttcatgtttgatgacatggggaatgtggacctcatacattcacaaccagctggcgaaagtaaagatgggtgccatcacactgaacagcaaagcagcaaaatctattgaagctagattcccaaattctCACTTTCCTGTTTAAGCAAATGAATAA
>gene=chr10_5521345-5522345; species=hg19
tggctctgagaagggtctgctgtctccttTTCTGTTTCCCTCACAAGCCCTGAAATCCCTCAGACACCATCAGTGGCACATAGCAAAATTCTGGCAAACCCTTGGAGATCTCTGTGGTCCATTTCAAAGCTACTATTTTCACTATTCTTCTGTTTCTTTCTCCCCTCTCCTCCCCAGATGCCTTAGCTACTTCCCCGTGATAATTACAACACACCCACAAATACAATCCTCTGGTCTAAAAGTACCTGCTTAAAAAGACTTTTTATTTTCCAGCGCCCGCCCACAGCAAGGCACCAGGGTTGTGTTTTGGGAGAGATAAGGGGCTCTGTTTCCAACATCCCTCCCCACAGGCCCTGACAGATACCACGGTGGTTCCTGATAGGAAATCCCCTCTGCCTCATGGAAAACCCAGAGAAGGAAGCCGAGTGGCCTGGGTAGACTAGGCAGCCTCCACCCGAAGCTACAGAAATAAAAACAGCCCATCTTCTCGGGGCCCCAGG
>gene=chr10_5521345-5522345; species=bosTau
CCCCTCGGGGGGAGGCCAGCTCTCTCCGGCTATCTCT---GGTTAAGTCCTCACACCCCTCGGGCACCATCAGG---------CCAAACTTTGGTCAGCA-tcaaagactccatgcttccactgcagggggacaagttcaaccactgTTCTGTTTCTTTCTCCCCTCTC--------TT-----------TCCCCCATAAAAATCATAATGTACACGTAAGTACAATCCTCTGGTCCGAAAGTATGTGCTGAAAAAGTCTCTTTCTTCGCCAGCACCAGCCCACAGCCAGACACCAGCAT--TGTCCGGGGAGCAATAAT-GGCTGTGTTTCCAGCATCCCTGCCCACTGGCCCTGACAGATACCGCAGTGGTTCCTGCCAGGAAATTCC--CTGCCACGT-GAAAACCCAGAGGAGGAAGCGGAGCCCC----ATGGACCTCTCAGGCTCCACCCAGAGTTGCAGGAGTAAAACAAGCCCATCATCTCGGG--CCCGGG
>gene=chr10_5521345-5522345; species=calJac
TGGCTCTGAGCGGGCTCTGCTGTGTCCTCTTCTGTTT-CATTGCAAGCCC-AAGATCCCTCAGTTCCCATCACTGGCACACAGCAGAA-ACTGGCCAACACTTGGAGGTCTCTGT-GTCCATTTCAAGGCTACTATTTTCACTATTCTTCTGCCTCTTTCTTCCCTCTCCTTCCCAGATGCCTTAGCTACTTCCCCGTGATAATTACAGCACACTCACAAATACAATCCCCTGGTCTCAAAGCATCTGCTTCAAAAGACTTTTCATTTTCCAGTGCCCGCCCACAGCAAGGCACCAGGGTTGTGTTTTGGGAGAGATAAGGGGCTCTGTTTCCAATGTCCCTCCCCACAGGTCCTGACAGATACCGCAGTGGTTCCCGACAGGAAATCCCCTCTGCCTCATGGAAAACCCAGAGAAGGAAGCGGAGCGGCCTGGGTGGGCTGGGCAGCCTCCTCCCAAAGCAACAGAACTGAAAAGAGCCCATGGACTCGGGGTCCCAGG
>gene=chr10_5521345-5522345; species=canFam
----TTCGAGGGGGGGCTGCTCTCTCTCGTTGTGTTT----------------------------------------------------------------TCAGAGACGTTTGGGGTCCCTTCCAGAGCGACCAGTGGAACTATTT---TTTTTGTTTCTCCCCCTCCACCCCCAGCCGGTCGCTGTAACCCCCCGTGAGGATCACAACACACGCAGGAGCACAATCCTGGGCTGTGAATGGGCACGCCTCGAAAGACttttttcctttttttGCCAGCCCATGGCAAGGGCCCGGCAC--GGTCAGGGGAGAGATAAGGGGCTGTGTTTCCAGCACTTGT-CCCACTGGCCCTGAGAGATACCCCAGTGGTTCCTGATAGGAAATCCCCTTTGCCTCATGGAAAACCCAGAGAGGGAAGCGGAGCAGCCCCTGCGGTGGGTTCAGGCTCCACCCAGAGCTGCA-----------------------------------
>gene=chr10_5521345-5522345; species=equCab
tgcctccgagGGAGGTCTGCCCTCTCC-------TCT---GTCTATGTCCTAAAATCCCTCGGGTGCCATTGGTGGAGCAGACCCAAACTTTGTCCAACC-TCA-AGATCTCTGGGATCCAGTT--------------CAATTACTG---TGTTTCTTTCTCCCCCCTCCTTCCCAGCTGCTTTTTATAACCCCCTGTAATGATCATAACATACACACAAATACAATCCTCTG-------------CACTTAAAAAGACTTTTTTTTGGCTCCCACCAGCCCACAGCAAGGGACCAGCAT--TGTTTCGGGAGAGATAACAGGCTCTGTTTCCAATGTCCCTCCCCACTGGCCCTGACAGATACCTCGGTGGTTCCTGACAGGAAATCCCCTTTGCCTCATGGAAAACCCAGACAAGGAAGCAGAGCAGCCCCCATGGACTGTTCAGGCTCCACCCAGCGTTGTAGAAGTAAAAAAGGTCCATCATCTCAGG--CCGGGG
>gene=chr10_5521345-5522345; species=gorGor
tggctctgagaagggtctgctgtctccttTTCTGTTTCCCTCACAAGCCCTGAAATCCCGCAGACACCATCAGTGGCACATAGCACAATTCTGGCAAACCCTTGGA-ATCTCTGTGGTCCATTTCAAAGCTACTATTTTCACTATACTTCTGTTTCTTTCTCCCCTCTCCTCCCCAGATGCCTTAGCTACTTCCCCGTGATAATTACAACACACCCACAAATACAATCCTCTGGTCTAAAAGTACCTGCTTAAAAAGACTTTTTATTTTCCAGCGCCCGCCCACAGCAAGGCACCAGGGTTGTGTTTTGGGAGAGATAAGGGGCTCTGTTTCCAACATCCCTCCCCACAGGCCCTGACAGATACCACGGTGGTTCCTGATAGGAAATCCCCTCTGCCTCATGGAAAACCCAGAGAAGGAAGCCGAGTGGCCTGGGTAGACTAGGCAGCCTCCACCCGAAGCTACAGAAATAAAAAGAGCCCATCTTCTTGGGGCCCCAGG
>gene=chr10_5521345-5522345; species=panTro
tggctctgagaagggtctgctgtctccttTTCTGTTTCCCTCACAAGCCCTGAAATCCCTCAGACACCATCAGTGGCACATAGCAAAATTCTGGCAAACCCTTGGAGATCTCTGTGGTCCATTTCAAAGCTACTATTTTCACTATTCTTCTGTTTCTTTCTCCCCTCTCCTCCCCAGATGCCTTAGCTACTTCCCCATGATAATTACAACACACCCACAGATACAATCCTCTGGTCTAAAAGTACCTGCTGAAAAAGACTTTTTATTTTCCAGCGCCCGCCCACAGCAAGGCACCAGGGTTGTGTTTTGGGAGAGATAAGGGGCTCTGTTTCCAACATCCCTCCCCACAGGCCCTGACAGATACCACGATGGTTCCTGATAGGAAATCCCCTCTGCCTCATGGAAAACCCAGAGAAGGAAGCCGAGTGGCCTGGGTAGACTAGGCAGCCTCCACCCGAAGCTACAGAAATAAAAACAGCCCATCTTCTCGGGGCCCCAGG
>gene=chr10_5521345-5522345; species=papHam
tggctctgagagaggtctgctgtctccttTTCTGTTTCCATTGCAAGCCCTGAAATCCCTCAGACACCATCAG-AGCACACAGCAAAATTCTGGCAAACCCTTGGAGACCTGTGTGGTCCATTTCGAGGCTACTATTTTCACTTTTCTTCTGTTTCTTTCTCCCATCTTCTCCCCAGATGCCTTACCTACTTCCCCGCGATAATTACAACACACCTGCAAACACAATCCTCTGGTCTAAAAGTACCTGCTCAAAAAGACTTTTTATTTTCCAGAGCCCG-CCACAGCAAGGCACCAGGGTTATGTTTTGGGTGAGATAAGGGGCTCTGTTTCCAACAGCCCTCCCCACAGGCCCTGACCGATACCACGCTGGTTCCTGATAGGAAATCCCCTCTGCCTCATGGAAAACCCAGAGAAGGAAGCCGAGCGGCCTGGGTGGGCTGGGCAGCCTCCACCTGAAGCTACAGAAATAAAAAGAGCCCGTCTTCTCGGGGCCCCAGG
>gene=chr10_5521345-5522345; species=ponAbe
tggctctgagagaggtctgctgtctccttTTCTGTTTCCATCGCAAGCCTTGAAATCCCTCAGACACCGTCAGTGGCACATAGCAAAATTCTGGCAAAGCCTTGGAGATCTCTGTAGTCCATTTCAAGGCTACTATTCTCACTATTCTTCTGTTTCTTTCTCCCCTCTCCTCCCCAGATGCCTTAGCTACTTCCCCACGATAATTACAACACACCCACAAATACAATCCTCTGGTCTAAAAGTACCTGCTTAAAAAGACTTTTTATTTTCCAGCACCTGCCCACAGCAAGGCACCAGGGTTGTGTTTTGGGAGAGATAAGGGGCTCTGTTTCCAACATCCCTCCCCACAGGCCCTGACAGACACCACGGTGGTTCCTGATAGGAAATCCCCTCTGCCTCATGGAAAACCCAGAGAAGGAAGCCGAGTGGCCTGGGTGGACTGGGCAGCCTCCACCCGAAGCTACAGAAATAAAAAGAGCCCATCTTCTCAGGGCCCCAGG
>gene=chr10_5521345-5522345; species=rheMac
----------------------------------------------------------------------------------------------------------------------------------------------TATTCTTCTGTTTCTTTCTCCCGTCTTCTCCCCAGATGCCTTAGCTACTTCCCCGCGATAATTACAACACACCTGCAATAACAATCCTCTGGTCTAAAAGTACCTGCTTTAAAAGACTTTTTATTTTCCAGAGCCCG-CCACAGCAAGGCACCAGGGTTGTGTTCTGGGTGAGATAAGGGGCTCTGTTTCCAACAGCCCGCCCCACAGGCCCTGACAGATACCGCGGTGGTTCCTGATGGGAAATCCCCGCTGCCTCATGGAAAACCCAGAGAAGGAAGCCGAGCGGCCTGGGTGGGCTGGGCAGCCTCCACCTGAAGCTATAGAAATAAAAAGAGCCCCTCTTCTCAGGGCCCCAGG
>gene=chr10_6069336-6070336; species=hg19
TAACCAACAAGGGACTAAGCAAAAGCAATTTAAATGGGCTCCATGGGCCAGAAATTACAGTGGAACAGGCAACATAAGTGCTCAATAAATGCTGGTAATCTCATGATAAggcaagagcagcagcatggtgggaaggagaaagatgggtttctaacttctagctccagcagcttacaagctacatagttttattattttacttctctaaggctcagcttcgtgctgtaataattattattttattgatttaatgattatagcaaataatatactaaggtaacttgaagaaagcctggaaaataacaggtatggaatagatggtagttctgttCCTTTCCTTTTTCTCACTGTCCAGAAGAAGAGAAtggtaattcagatagagactggactgaagtttaccttAACCTTTAACTCCTGCAAAAGTTTGTCTCTCTGTACTTCTCATATCACTGGTACCATTTGTTGGCACTTATTATGGATCAACACCAACCAATATTTTA
>gene=chr10_6069336-6070336; species=bosTau
TAACCCAGAAGGGACTAAACAACAGCAATTTGAATG-GCCGAGCGGGCCAGCAGTTGCAGAGGAACCTGTAACATAA---------------------------------------------------------------------------------------------------------------------------------------------------------------------------------------------------------------------------------------------------------------------------------------------------------------------------------------------------------------------------------------------------------------------------------------
>gene=chr10_6069336-6070336; species=calJac
TAACCAACAAGGAACTAAGCAAAAGCAATTTGAATGGGCTTCATGGGCCAGAAATTACAGTGGAACAGGCAACATGAGCACTCAATAAATTTTGGTAATCCC---ATAAGGCAAGAGCGGCAGCGTGGTGGGAAGGGGAAAGATGCATttctaacttctggctccagcagcttacaagctacatagttttattgctttacttctctaaggctcagcttcatgttgtaataattattattttattgacttaatgattacaggaaataatatactaaggtaacttgcagaaagcccagaaaataataggcatggaatagatggtagttGCGTTCCTTTCCTTTTTCTCACTGTCCAGAAAAAGAGAAtggtaattcagatagagactggactgaagtttaccttAACCTCTAACTCCTGC----------------------------------------------------------------------------------
>gene=chr10_6069336-6070336; species=canFam
TGACCAGGAAGGAACTAAATAGAAATAATTTGAATG-GCTCAAAGGGCCAGTGACTGTAAAGGAATATGTAACATATATACTCCATAAATACTGGTAATCT-ATAATAAGGCAATAAAGGTAGCATGGTGGAAAGGAGAAAAAtgggcttctagatcctagctctaccagcttactaggtatatagtgtcattcctttacttacctgagtt----ccacttggcataatcat---catttttattgtttaaagattgtatgaaataacattcaaaggtaacttgcagagcaccccatacttaatagacacagaatagatgCCTGTTCTTCTTCCTTCCTTTTTTCCTCTGTTCAGGAAAGGAGAATGGTACCTCAGATGGAGGCTGGGCTGAATTTTACCTTCAACCTTACCTTCTGCAAAAGGTCATCTCTCTCTACAGTCCATATCCTCAGTACCACTCACTGGTACTTGT---ATATCAGTACCCACCTATGTTTTA
>gene=chr10_6069336-6070336; species=equCab
TAACCAAGAAGGGACTAAG-AAAAGCAATTTGAATG-GCTCAGCGGGCCTGCAGTTGTAGAGCAACATGTAACGTCAGCACTCAGTAAATTCTGGTCGTGTGATAATAGG--cagaaaggcagcatggcggaaaggaggaagatggttttctaaatcctagcactgccagcttactagctatatggctttgttgttttatttatcaaacacttggcttcctggcataataat---tattttactaatttaaagattatatgaaatagcatactaagATA--------AGCACCTGGcacataataggt------------------------------------------------------------------------------------------------------------------------------------------------------------------------------------------------
>gene=chr10_6069336-6070336; species=gorGor
--------------------------------------------------------------------------------------------------------------------------------------------------------------------------------------------------------------------------------------------------------------------------------------------------------------------------------------------------------------------------------------------------------------------------------------------------------------------------------------------------------------------
>gene=chr10_6069336-6070336; species=panTro
TAACCAACAAGGGACTAAGCAAAAGCAATTTAAATGGGCTCCATGGGCCAGAAATTACAGTGGAACAGGCAACATAAGTGCTCAATAAATGCTGGTAATCTCATGATAAGGCAAGAGCAGCagcatggtgggaaggagaaagatgggtttctaacttctagctccagcagcttacaagctacatagttttattattttacttctctaaggctcagcttcGTGCTGtaataattattattttattgatttaataattataGCAAATAATATACTAAGGTAACTTGAAGAAAGCCTGGAAAATAACAGGTATGGAATAGATGGTAGTTCTGTTCCTTTCCTTTTTCTCACTGTCCAGAAGAAGAGAATGGTAATTCAGATAGAGACTGGACTGAAGTTTACCTTAACCTTTAACTCCTGCAAAAGTTTGTCTCTCTGTACTTCTCATATCACTGGTACCATTTGTTGGCACTTATTATGGATCAACACCAACCAATATTTTA
>gene=chr10_6069336-6070336; species=papHam
TAACCAACAAGGGACTAAGCAAAAGCAATTTAAATGGGCTCCATGGGCTAGAAATTACGGTGGAACAGGCAATGTAAGTGCTCAATAAATTCTGAGAATCTCATGATAAGGCAAGAGCAGCAGCATGGTGGGAAGGAGAAAGATGGGTTTCTAACTTCTAGCTCCAGCAGTTTACAAGCTACATAGTTTTATTGTTTTACTTCTCTAAGGCTCAGTTTTGTGGTGTAATAATAATTATTTTATTGATTTAATGATTACAGCAAATAATATACTAAGGTAACTTGATGAAAGCCCAGAAAATAACAGAGGTGGAATAGATGGTAGTTCTGTTCCTTTCCTTTTTTTCACTGTCCAGAAAAAGAGAATGGTAATTCAGATAGAGACTGGACTGACGTTTACTTTAACCTTTAACTCCTGCAAAAGATTGTCTCTCTGTACTTCTCATATCACTGGTACCATTTGTTGGCACTTATTATAGATCAACACCAACCAATATTTTA
>gene=chr10_6069336-6070336; species=ponAbe
TAACCAACAAGGGACTAAGCAAAAGCAATTTAAATGAGCTCCATGGGCCAGAAATTACAGTGGAACAGGCAACATAAGCACTCAATAACTGCTGGTAATCTCATGATAAGGCAagagcagcagcgtggtgaaagggagaaagatgggtttctaacttctagctccagcagcttacaagctacatagttttattattttacttctctaaggctcagcttcgtggtgtaataattattattttattgatttaatgattatagcaaataatatactaaggtaacttgaagaaagcccggaaaataacaggtatggaatagatggtagttctGTTCCTTTCCTTTTTCTCACTGTCCGGAAGAAGAGAAtggtaattcagatagagactggactgaagtttaccttAACTTTTAACTCCTGCAAAAGTTTGTCTCTCTGTACTTCTCGTATCACTGGTACCATTTGTTGGCACTTATTATAGATCACCACCAACCAATATTTTA
>gene=chr10_6069336-6070336; species=rheMac
TAACCAACAAGGGACTAAGCAAAAGCAATTTAAATGGGCTCCATGGGCTAGAAATTACGGTGGAACAGGCAACGTAAGTGCTCACTAAATTCTGGTAATCTCATGATAAGGCAAGAGCAGCAGCATGGTGGGAAGGAGAAAGATGGGTTTCTAACTTCTAGCTCCAGCAGTTTACAAGCTACATAGTTTTATTGTTTTACTTCTCTAAGGCTCAGTTTTGTGGTGTAATAATAATTATTTTATTGATTTAATGATTACAGCAAATAATATAATAAGGTAACTTGATGAAAGCCCAGAAAATAACAGAGGTGGAATAGATGGTAGTTCTGTTCCTTTCCTTTTTTTCACTGTCCAGAAAAAGAGAATGGTAATTCAGATAGAGACTGGACTGACGTTTACTTTAACCTTTAACTCCCGCAAAAGATTGTCTCTCTGTACTTCTCATATCACTGGTACCATTTGTTGGCACTTATTATAGATCAACACCAACCAATATTTCA
>gene=chr10_6164234-6165234; species=hg19
ggcatgagccaccgtgcctggccaggggatgatctctttctagaaattcatatccttcaattctggaaatgtttctcatgatagttctttgataactgaccctccttccttcactgtatttctctttctgggacttttactagtcagtgtatttctgggttggtctctctcttttctcttttattGGCAACCCTGATCTAAGGAACTAAGGTATAGAGGTGGTTGAGTCCTGACCAGAGCCGTGAGGGTCTAGATTTATGTAAATGATGGAGCCATACACGTTACTTTATTTATAGCAAGATATTGTAAAGATTTTGAAATGTCATTTATATGAAATGTCAAGATTATTAAATTCGTAgttcactgtaacctcaaactcctgggctcaagcaatcctcccacctcagcctccaaagtagctgggactacaggcacatcccaccatgcccagctaatttttgtattttttgtagagacggggtttcaccatgttgcctagc
>gene=chr10_6164234-6165234; species=bosTau
--------------------------------------------------------------------------------------------------------------------------------------------------------------------------------------------------------------------------------------------------------------------------------------------------------------------------------------------------------------------------------------------------------------------------------------------------------------------------------------------------------------------
>gene=chr10_6164234-6165234; species=calJac
---------------------------------------------------------------------------------------------------------------------------------------------------------------------------------------------------------------------------------------------------------------------------------------------------------------------------------------------------------------------------------------------------------------------------------------------------------------------------------ttttgtagagacagggtttcaccatgtttcccagg
>gene=chr10_6164234-6165234; species=canFam
--------------------------------------------------------------------------------------------------------------------------------------------------------------------------------------------------------------------------------------------------------------------------------------------------------------------------------------------------------------------------------------------------------------------------------------------------------------------------------------------------------------------
>gene=chr10_6164234-6165234; species=equCab
-------------------------------------------gaattcatatcct--------ggaaatttttaatgtaatatttctttgataatttccttccctttcttcattgta--actctttctggagctttcattagtcagtttgcttctggattggtctt--tcttttctctcttatttGCTGCTCTGACCTAAGACAATAAGATACAGAAGTGGTTGAGTCCTGATCGGAGCCTCAAGAGTCTAGATGTATCTAAATTATGGAGCTTCCTGTGTTGCTTTATGTAAAGTGACACATTCTAAATATTTT---------T------------------------------------------------------------------------------------------------------------------------------------------------------------------------------
>gene=chr10_6164234-6165234; species=gorGor
ggcatgagccaccgtgcctggccAGGGgatgaactctttctagaaattcatatccttcaattctggaaatgtttctcataatagttctttgataactgaccctccttccttcactgtatttctctttctgggacttttactagtcagtgtatttctgggttggtctctctcttttctcttttATTGGCAACCCTGATCTAAGGAACTAAGGTATAGAGGTGGTTGAGTCCTGACCAGAGCCGTGAGGGTCTAGATTTATGTAAATGATGGAGCCGTACACGTTACTTTATTTATAGCAAGATATTGTAAAGATTTTGAAATGTTATTTATATGAAATGTCAAGATTATTAAATtcatagttcactgtaatctcaaactcctgggctcaagcaatcctcccacctcagcctccaaagtagctgggactacaggcacatcccaccatgcccagctaatttttgtattttttgtagagacagggtttcaccatgttgcctagc
>gene=chr10_6164234-6165234; species=panTro
ggcatgagccaccgtgcctggccaggggatgaactctttctagaaattcatatccttcaattctggaaatgtttctcataatagttctttgataactgaccctccttccttcactgtatttctctttctgggacttttactagtcagtgtatttctgggttggtctctctcttttctcttttattGGCAACCCTGATCTAAGGAACTAAGGTATAGAGGTGGTTGAGTCCTGACCAGAGCCGTGAGGATCTAGATTTATGTAAATGATGGAGCCGTACACGTTACTTTATTTATAGCAAGATATTGTAAAGATTTTGAAATGTCATTGATATGAAATGTCAAGATTATTAAATtcatagttcactgtaacctcaaactcctgggctcaagcaatcctcccacctcagcctccaaagtagctgggactacaggcacatcccaccatacccagctaatttttgtattttttgtagagacggggtttcaccatgttgcctagc
>gene=chr10_6164234-6165234; species=papHam
ggcataagccactgtgcctggccaggggatgaactctttctagaaactcgaatccttcgattctgcaaatgtttctcataatatttctttaataatttaccccccttccttcactgtatttctctttctgggacttttactagtcagtttctttttgggttggtctctctcttttctcttttattGGCCACCCTGATCTAAGACACTAAAGTGTAGAGGTGGTTGAGTCCTGACCAGAGCCTTAAGGGTCTAGATTTATGTAAATGATGGAGCTGTACACGTTACTTTATTTATAGCAAGATATTGTAAAGATTTTGAAAT----------------GTCAAGATTATTAAATtcatagttcactgtaacctcgaactcctgggctcaagcaatcctcccacctcggcctccagagtagctgggactacaggcacatcccaccatgcccagctaattcttgtattttttgtagagacagggtttcaccatgttgcctagg
>gene=chr10_6164234-6165234; species=ponAbe
ggcatgagccactgtgcctggccaggggatggactctttctagaaactcatatccttcaattctggaaatgtttctcataatagttctttgataattgaccttccttccttcactgtatttctctttctgggacttttactagtcagtgtatttctgggttggtctctctcttttctcttttattGGCAACCCTGATCTAAGGCACTAAGGTATAGAGGTGGTTGAGTCCTGACCACAGCCATGAGGGTCTAGATTTATGTAAATGATGGAGCTGTACACATTACTTTATTTATAGCAAGATATTGTAAAGATTTTGAAATGTCATTTATATGAA--GTCAAGATTATTAAATtcatagttcactgtaacctcaaactcctgggctcaagcgatcctcccacctcagcctccaaagtagctgggactacaggcacatcccaccatgcccagctaatttttgtattttttgtagagatggggtttcaccatgttgcctagc
>gene=chr10_6164234-6165234; species=rheMac
ggcataagccactgtgcctggccaggggatgaactctttctagaaactcgaatccttcgattctggaaatgtttctcataatatttctttaataatttaccccccttccttcactgtatttctctttctgggacttttactagtcagtttctttttgggttggtctctctcttttctcttttattGGCCACCCTGATCTAAGGCACTAAAGTGTAGAGGTGGTTGAGTCCTGACCAGAGCCTTAAGGGTCTAGATTTATGTAAATGATGGAGCTATACACGTTACTTTATTTATAGCAAGATAGTGTAAAGATTTTGAAAT----------------GTCAAGATTATTAAATtcatagttcactgtaacctcgaactcctgggctcaagcaatcctcccacctcagcctccagagtagctgggactacaggcacatcccaccatgcccagctaatttttgtattttttgtagagacaggttttcaccatgttgcctagg
>gene=chr10_6564236-6565236; species=hg19
TCTTAGAGGCTCACTATTTTCAGCTTTAAGTGTGATCTCATTTGTCTTTTGTGTGTAGCTTCGATGCAGGTACATGATCAAGTATAATTGCTCAGTGCTTTAGGTCACACGCTATTATGTACTGAACTGAGAATTCTGGTCTTTTGATTCTCTGGACACTGACTCACCTATTTAGCTAGGCTGATTCACCCTCCACAATTCAAACTCCCAGAATGCGTTTATAGAGATGCTGAGGATGTCCACATAACTGAACCTGATGGGGACAAATTCCATATAAATAGAAAGCAATAGAAGTATAATATACTCTCATCAATTGAAAAAAATATCAAGCATTCTCTTCCTCAGTAGCAAATGAAATAAGAAATAGCAAACTTCTTCATTTAATAAAATGTTTGGACAGCATTTGTATTACTATAATTTAGTGGGAGATGGCTCAGTGTTGGGGGAGAGTCTCACAGAATTAAAATAACAATAGTCATCACTTGTATCAAAACCTCTCA
>gene=chr10_6564236-6565236; species=bosTau
TCTTACAG-CTCAATGTTTTCCCCTTTAACTACAATCTCATTCCTCTTGGGCAGGT---------------AGATGGGCAAGTCTCACTGCTCAGAGCTTGAGGTCATATGCCGTTAAGTATCAAATGGAGAATTCTGGTCTCTTGACTGCCT-GGTGCTGCCTGACCTACTTACCTAAACTGACTCACCCGCCACAATTCAAACCCACCAAATACTTTCATGGTGACCTGAAGGATTGCCACATAACGAAAGCAGCTGGGGGGAAAGTCCAT-GGAATAGGAAGCGGGAGAAGTTCTCTAAATGCTCATCAGCAAAAAC--ATGTTGAGACTTCACTTCCTCTGCAGCAAGTCAAGTAAGAACGAGCATACTTCTTTATTTTACAAA---TCTGGACAGCAGTTGTATTGCTATAATTTAGCTGGTGGAGCCTTAAGGACAGGGGAGAATCTCACAGAAAC------------------------ACCAAAA-CTTTAG
>gene=chr10_6564236-6565236; species=calJac
TCTTACAGGCTCACTATTT----------GAATGATCTCATTTGTCTTTGGTAAGTAGCTTTGATGCACGTACATGATTGAGTCTAATTGCTTAGTGCTTTAGGTCGCACACTGCTGAGTACTGAACTGAGATTTCTGGTCTTTTGATTCTC-------------ACCTATTTATCTAGGCTGATTCACCCTCCACAATTCAAATCCCCAGAATGCTTTTAGAGTGATGCTGAGGATGTCCATATAACTGAACCTGATGGGGACAGATTCCATAGAAATAGAAAGCTATAGAAG--TAATATACTCTCATCAACTGAAAAAA----------------------------------------------------------------------------------------------------------------------------------------------------------------------------------
>gene=chr10_6564236-6565236; species=canFam
TCTTATGA-CTCAATGTTTTCACCTTTAAGTGTGATCTCATTTGTCTTTAGCAAGTAGCTATGATGCGGGTAGATGGCCAAGTTTAATTGCTCAGCATTTAAGGTCATACACCATTAAGTGCTGTACTGAGAATTCTGA--TCTTGACTCCCTTGGTGCTGACTCACCCACTTACCCAGACTGACTCACCTACCACAATTCAAAT-TGCCAAATGCTTTCACAGTAATGTTCAGGATTGCCACATAACAAAAGCTGAAGAAGAGAAGTTCCATAGAAATAGAAAGCAACACAAGTTCTATAAACTCTCATCGGCTAAAAA--ATACCAAGACTTCTCTTTCTCCGCAGCAAGTGAAGTAAGAATGAGCATACTTCTTTATTTAAAAAA---TGTGGACAGCATTTGTATTGTGATAATTTAGCAGGAGGTTTCTCAGTGACAGGGGAGGGTCTTACAGAAAT------------------------ATCAACACCTCGAA
>gene=chr10_6564236-6565236; species=equCab
TCTTAGGAGCTCGGTGTTTTCACC-GTAAGCGTGATCTCATCTGTCTTTAGCAGGT---------------AGATGGTTGAGGATCATTGCTCAGCGCATAAGGTCACACACTTTTAAGCACTGAACCAAGAAGTCTGGTCTCTTGACTCCCTGGGCACTGACTCATCTATTTACCTCCACCGACTCCCCCGCCACAATTGAAAC-TGCCAAACACTTGCACAGTGATGTCAAGGATGGCCACACAACAAAACCTGATGGGGAAGAAGTCCACAGTCATAGAGAGCAACAGGAGTGCCACGCAGTCTCATCAGCTGAAAA--ATATCAAGAATTCTCTTCCTCTGCAGCCAAGGAAGTAAGAACGAGCCTACTTCTTTATTTAAAAAA---TCTAGACAGCACTTGTATTGCTATAATTTAGTTGGAGATGTCTCCGTGACAGGGGAGAGTGTCCCAGAAATAAAATAACGA--GTCATCGCTC-CATCAAAACCTCTGA
>gene=chr10_6564236-6565236; species=gorGor
TCTTACAGGCTCACTATTTTCAGCTTTAAGTGTGATCTCATTTGTCTTTTGTGTGTAGCTTCGATGCAGGTACATGATCAAGTATAATTGCTCAGTGCTTTAGGTCACACGCTATTATGTACTGAACTGAGAATTCTAGTCTTTTGATTCTCTGGACACTGACTCACCTATTTAGCTAGGCTGATTCACCCTCCACAATTCAACCCCCTAGAATGCGTTTATAGAGATGCTGAGGATGTCCACATAACTGAACCTGATGGGGACAAATTCCATATAAATAGAAAGCAATAGAAGTATAATATACTCTCATCAATTGAAAAAAATATCAAGAATTCTCTTCCTCAGTAGCAAATGAAATAAGAAATAGCAAACTTCTTCATTTAATAAAATGTTTGGATAGCATTTGTATTACTATAATTTAGTGGGAGATGGCTCAGTGTTGGGGGAGAGTCTCACAGAA-TAAAATAACAATAGTCATCACTTGTATCAAAACCTCTCA
>gene=chr10_6564236-6565236; species=panTro
TCTTAGAGGCTCACTATTTTCAGCTTTAAGTGTGATCTCATTTGTCTTTTGTGTGTAGCTTCGATGCAGGTACATGATCAAGTATAATTGCTCAGTGCTTTAGGTCACACGCTATTATGTACTGAACTGAGAATTCTGGTCTTTTGATTCTCTGGACACTGACTCACCTATTTAGCTAGGCTGATTCACCCTCCACAATTCAAACCCCCAGAATGCGTTTATAGAGATGCTGAGGATGTCCACATAACTGAACCTGATGGGGACAAATTCCATATAAACAGAAAGCAACAGAAGTATAATATACTCTCATCAATTGAAAAAAATATCAAGAATTATCTTCCTCAGTAGCAAATGAAATAAGAAATAGCAAACTTCTTCATTTAATAAAATGTTTGGATAGCATTTGTATTACTATAATTTAGTGGGAGATGGCTCAGTATTGGGGGAGAGTCTCACAGAATTAAAATAACAATAGTCATCACTTGTATCAAAACCTCTCA
>gene=chr10_6564236-6565236; species=papHam
TCTTACAGGCTCACTATTTTCAGCTTTAAGTGTGATCTCATTTGTCTTTTGTGTGTAGCTTTGATACAGGTACATGATCA-----------------CTTTAGGTCCCACGCTATTGAGTCCCGAACTGAGAATTCTGGTCTTTTGATTCTCTGGGCACTGACTGCCCTATTTAGCTAGGCTGATTCACCCTCCACAATTCAAACCCCCAGAATGTTTTCATAGAGATGCCGAGGATGTCCACATAACTGAACGTGATGGGGAGAAATTCCATATAAATAGAAAGCAATAGAAGTATAATATACTCTCATCAACTG--AAAAATATCAAGAATTCTCTTCCTCAGTAGCAAATGAAATAAGAAATAGCCAACTTCTTCATGTAATAAAACGTTTGGACAGCATTTGTATTACTGTAATTTAGTGGGAGGTGGTTCAGTGTTGGGGGAGAGTCTCaCAGAAGTAAAATAACACTAGTCATCACTTGTATCAAAACCTCTCA
>gene=chr10_6564236-6565236; species=ponAbe
TCTTACAGGCTCACTATTTTCAGCTTTAAGTGTGATCTCATTTGTCTTTTGTGTGTAGCTTTGATGCAGGTTCATGATCAAGTATAATTGCTCAGGGCTTTAGGTCGTACACTATTATGTACTGAACTGAGAATTCTGGTCTTTTGATTCTCTGGACACTGACTCACCTATTTAGCTAGGCTGATTCACCCTCCACAATTCAAACCCCCAGTATGCTTTTATAGAGATGCTGAGGATGTCCACATAACTGAACCTGATGGGGACAAATTCCATGTAAATAGAAAGCAATAGAAGTATAACATACTCTCATCAACTGAAAAAAATATCAAA-----TCTTCCTCAGTAGCAAATGAAACAAGAAATAGCAAACTTCTTCATTTAATAAAATGTTTGGACAGCATTTGTATTACTATAATTTAGTGACAGAT-GCTCAGTGTTGGGGGAGAGTCTCACAGAATTAAAATAACAGTAGTCATCACTTGTATCAAAACCTCTCA
>gene=chr10_6564236-6565236; species=rheMac
TCTTACAGGCTCACTATTTTCAGCTTTAAGTGTGATCTCATTTGTCTTTTGTGTGTAGCTTTGATGCAGGTACATGATCAAGTATAATTGCTCTGTGCTTTAGGTCCCACGCTATTGAGTCCTGAACTGAGAATTCTGGTCTTTTGATTCTCTGGGCACTGACTGCCCAATTTAGCTAGGCTGATTCACCCTCCACAATTCAAACCCCCAGAATGTTTTCATAGAGATGCCAAGGATGTCCACATAACTGAACCTGATGGGGAGAAATTCCATATAAATAGAAAGCAATAGAAGTATAATATACTCTCATCAACTG--AAAAATATCAAGAATTCTCTTCCTCAGTAGCAAATGAAATAAGAAATAGCCAACTTCTTCATGTAATAAAATGTTTGGACAGCATTTGTATTACTGTAATTTAGTGGGAGGTGGTTCAGTGTTGGGGGACAGTCTCACAGAAGTAAAATAACACTAGTCATCACTTGTATCAAAACCTCTCA
>gene=chr10_7477467-7478467; species=hg19
GGCACCTACCATGGCCCTAAGCCTAGAGGAAGAGTTGGAGGAGGAAACCTTCGGTTAGAATTACCATGGGAGGATTCAACTAGTATATGTTTTCTGTGCTCTGTGGGATATAATTTTAAAAGCATGAGTTTTGGAATCAGAAAGGCTTTTATTTATATGTTAATTAGCTAGCTAACTAATCCGAACACATGAATTCAAGATTTGCATTCTGGCTCCAAAACTAGCTATGTGGCCTTGGCAActttctttctttctttctttctttttttttttcATTTTTGCCTCTGAGTTTCACTTTCCCTGCTGAGCTGTAGAGGTGTCATCTTGGTCATTCTGGAGGCTGAGAACGGGCAAGCAGCAGTGGGCCTTGCAGGGCAGCTCCCACTGAGGAGACAGGGTGGACCAGATGGAGGGGGGTGGGGGAGGGCAGCAGGTGATATCAAGATGGAGTTTGAGATGAAAGAAGGATGAGTGGAGCAATCTGAGAAGAGTTCATTGTA
>gene=chr10_7477467-7478467; species=bosTau
--------------------------------------------------------------------------------------------------------------------------------------------------------------------------------------------------------------------------------------------------------------------------------------------------------------------------------------------------------------------------------------------------------------------------------------------------------------------------------------------------------------------
>gene=chr10_7477467-7478467; species=calJac
AGCAACTACAATGGCCCTAAGCCTAGAGGAAGAGTTGAAGGAAGGAACCTTGGGTCAGAATCACCATGGGAGGATTCAATCAGTACAAGTTTTCTGTGCTTTGTGGGATATAATTTTAAAAGCATGGGTTTTGGAATCAGAACGGCTTTTATTTATATGTTAATTAGCTAGCTAACTAATCCAAACACATGAATTCAAGATTTGCATTCTGGCTCCAAAACTAGCTATATGGCCTTGGCAACTTTCTTTC---------TTCTTCTTTTTAA-------TGCCTCTGAGTTTCCCTTTTCCTGCTGAGCTGTAGAGGCGCCATCTTGGTCATTCTCAAGGCTGAGAACAGGCAAGCAGCAGTGGA---TGCAGGGCAGCTCCCAGTTAGGAGACAGGGTGGACCAGCTGGGGGGGGGAGTGGGAGGGCAGCAGGTGAAATCGAGATGGAGTTTGAGACGACAGAAGGATGAGTGGGGCAATCTGAGAAGAGCTCA-----
>gene=chr10_7477467-7478467; species=canFam
AGCACCTGCTATGGCCCCAAGCATGTGTGAAAGGTCGGAAGCGGAGGCCCTGGGCTGGAATTATCAT-AGGAG-----ACAAGAATATGTCATCTGTGCTCTCTGGGGTACAATTTTAAAAGTATGAATTTTGAGATAAGAAAGGCTTGTATTTATGTGTCAGTTAAGCTGTC-----------AAACATGAATTCAAggttccgatgttggctcc-aaatgagccatgttgcctt----------------------ttttttttttttaa-------ttcctctgagtatttctcacctgactgggttgtAGAGGCGTTTTCCAGGTCATTTTCAAGGCTGATAAAGTGCCGGCAGCAGTAGGACTTGCAG-GCAGCTCCTGGTTGGGAGAGGAGGG--CCTGGCTGGAGTGTCGGATGAAGAGG---CAGGTAAAATCAGAATAAAATTTAGGATGAGTGACAGGTGTGATGGAGAATCTGAGAAGAGCCAGTCATG
>gene=chr10_7477467-7478467; species=equCab
TGCACCCACCATGGCCCCAAGCA-ATAGGAAGAGTGGGAGATGAGAG--CTTGGCTAGAATTATCAC-AGAAGTTTCAACCGGGATATGTCATC-ATGCTCTGTGGGGTGAAGTTTCAAAATCATGAATCTGGGGATAAGAAAGACTTATATTTATACATCAACTAAGTAATTAATTTGTC-AAGCAcaggaattcaaggttcagattctggctccaaaactaactatgttgcctt-------------------------ttttttttaaa-------ctcttctgagtatttatt-----------------------------------tttcagggctgAGAAAGAGCAGGTAGCCGTGGGACCTGCAGGGCAACTCCTGGTTAGGAGAAGTAGA--CACAAATGGAGTGTGGGATGAGGAGG---CAGGTAAAACCACAATAAGATTCAGGATGAGGGAAGGATGGGGTGGAAAATCTGAGAAGAGCCAATTGTG
>gene=chr10_7477467-7478467; species=gorGor
----------------------------------------------------GGTTAGAATTACCATGGGAGGATTCAACTAGTATACGTTTTCTGTGCTCTGTGGGATATAATTTTAAAAGCATGA-TTTTGGAATCAGAAAGGCTTTTATTTATATGTTAATTAGCTAGCTAACTAATCCGAACACATGAATTCAAGATTTGCATTCTGGCTCCAAAACTAGCTATGTGGCCTTGGCAActttctttctttctttctttctttttt-----c-ttt-tGCCTCTGAGTTTCACTTTCCCTGCTGAGCTGTAGAGGTGTCCTCTT-GTCATTCTGGAGGCTGAGAATGGGCAAGCAGCAGTGGGCCTTGCAGGGCAGCTCCCACTGAGGAGACACGGTGGACCAGGTGGAGGGGGCTGGGGGAGGGCAGCAGGTGATATCAAGATGGAGTTTGAGATGAAAGAAGGATGAGTGGAGCAATCTGAGAAGAGTTCATTGTA
>gene=chr10_7477467-7478467; species=panTro
GGCACCTACCATGGCCCTAAGCCTAGAGGAAGAGTTGGAGGAGGAAACCTTCGGTTCGAATTACCATGGGAGGATTCAACTAGTATATGTTTTCTGTGCTCTGTGGGATATAATTTTAAAAGCATGAGTTTTGGAATCAGAAAGGCTTTTATTTATATGTTAATTAGCTAGCTAACTAATCCGAACACATGAATTCAAGATTTGCATTCTGGCTCCAAAACTAGCTATGTGGCCTTGGTAActttctttctttctttctttctttctttttt-cATTTTTGCCTCTGAGTTTCACTTTCCCTGCTGAGCTGTAGAGGTGTCATCTTGGTCATTCTGGAGGCTGAGAACAGGCAAGCAGCAGTGGGCCTTGCAGGGCAGCTCCCACTGAGGAGACAGGGTGGACCAGGTGGAGGGGGGTGGGGGAGGGCAGCAGGTGATATCAAGATGGAGTTTGAGATGAAAGAAGGATGAGTGGAGCAATCCGAGAAGAGTTCATTGTA
>gene=chr10_7477467-7478467; species=papHam
GGCACCCACCATGGCCCTAAGCCTAGAGGAAGAGCTGGAGGAGGAAACCTTCGATTAGAATTACCATGGGAGGATTCAACCAGTACATGTTTTCTGTGCTCTGTGGGATATGATTTTAAAAGCATGAGTTTTGGAATCAGAAAGGCTTTTATTTATATGTTAATTAGCTAGCTAACTAATCCGAACACATGAATTCAAGATTTGCATTCTGGCTCCAAAACTAGCTATGTGGCCTTGGCAActttctttctttctttaattttttttttttt---tttCCGCCTCTGAGTTTCACTTTCCCTGCTGAGCTGTAGAGGTGTCATCTTGGTCATTCTCAAGGCTGAGAACAGGCAAGTAGCAGTGGGACTTGCAGGGCAGCTTCTAGTTAGGAGACAGTGTGGGCCAGGTGGAGGGGGATGGGGGAGGGCAGCAGGTGAAATCAAGATGAAGTTTGAGATGAAAGAAGGATGAGTGGAGCAATCTAAGAAGAGTTCATTGTA
>gene=chr10_7477467-7478467; species=ponAbe
AGCACCTACCATGGCCCTAAGCCTAGAGGAAGAGTTGGAGGAGGAAACCTTCGGTTAGAATTACCATGGGAGGATTCAACCAGTATACGTTTTCTGTGCTCTGTGGGATATAATTTCAAAAGCATGAGTTTTGGAATCAGAAAGGCTTTTATTTATATGTTAATTAGCTAGCTAACTAATCCGAACACATGAATTCAAGATTTGCATTCTGGCTCCAAAATTAGCTATGTGGCCTTGGCAACtttcttcctttctttaattttttttttttt-tatttttGCCTCTGAGTTTCACTTTCCCTGCTGAGCTGTAGAGGTGTCATCTTGGTCATTCTGGAGGCTGAGAACGGGCAAGTAGCAGTGGGCCTTGCAGGGCAGCTCCCACTTAGGAGACAGGCTGGACCAGGTGGAGGGGGGTGGGGGAGGGCAGCACGTGAAATCAAGGTGGAGTCTGAGATGAAAGAAGGATGAGTGGAGCAATCTGAGAAGAGTTCATTGTA
>gene=chr10_7477467-7478467; species=rheMac
GGCACCCACCATGGCCCTAAGCCTAAAGGAAGAGCTGGAGGAGGAAACCTTCGATTAGAATTACCATGGGAGGATTCAACCAGTACATGTTTTCTGTGCTCTGTGGGATATGATTTTAAAAGCATGAGTTTTGGAATCAGAAAGGCTTTTATTTATATGTTAATTAGCTAGCTAACTAATCCGAACACATGAATTCAAGATTTGCATTCTGGCTCCAAAACTAGCTATGTGGCCTTGGCAACTTTCTTTCTTTCTTTAATTTTTTTTTTTTT-C-----CGCCTCTGAGTTTCACTTTCCCT-------------GGTGTCATCTTGGTCATTCTCAAGGCTGAGAACAGGCAAGTAGCAGTGGGACTTGCAGGGCAGCTTCTAGTTAGGAGACAGTGTGAGCCAGGTGGAGGGGGATGGGGGAGGGCAGCAGGTGAAATCAAGATGAAGTTTGAGATGAAAGAAGGATGAGTGGAGCAATCT-----GAGTTCATTGTA
>gene=chr10_7589467-7590467; species=hg19
TAGTGAACTGAAGTGTCTCCAAAAGGGTTCCTGAAAACAGAACAAAGTTGCCCAGCCAGGCACGCAGGCCAGGGCAGGAAACTGGCCTTGGGGCCACCTCCGCTCAGGATGGGGTGGAGGCAAACAGACTTGTGCGTCATCCTTCACAAAGAAGGTTCTCTCAGATATTTGGATTTCCTTGAGGAGCCCTCAAAGCAATAAAATAATATGTCCTTCAGACTGAGAACACTGACCGTGTCTGCAAGGCAGAGTGGGGCGCCGCATGAGGTCTGCATCTCAGAGGCTCCAGGCAGGAGTCTGGCTCTACTTGTTTTTCAGAGTATTCTCTGGGAGGCACACACCTTTCCCATTTTCTGGTGTGCCCAGCAATAGGACGTCGTGTTATCTTTCCTGAGGGTCGGACAGACGTTCGCTTGTGAGGGTAGGATCCTGCTCCCTTCATAGTAAGCAGAAAATCCAGTCATATTGCACTATGGGGGCCCAATCTTTTTCTACTTTGG
>gene=chr10_7589467-7590467; species=bosTau
---------------------------------------------------------------------------------------------------------------------------------------------------------------------------------------------------------------------------------------------------------------------------------------------------------------------------------------------------------------------------------------GTCACCTCGTCTTTCTTGAGGGTCAGAGAGACATTCATAGGAGAGGACAGGATCC-CTCCCCTTTGTCACAACCAAAAAATCCAATAATACAGGACTATGGAGACCCAATCTTTTTCTATTTTGG
>gene=chr10_7589467-7590467; species=calJac
TGGTCAACAGAAGTGTCTCCAAAAGGGTTTCTGAAAGCAGAATGGAGTCACCCAGCCAGGCACGCAGGCCGGGGCAGGAAATTGGCCTTGGAGCCCCCTCAGCTCAGGATGGGGTGGAGGCAAACAGGATTGTGCATCATCCTTCATAAAGAAGGTTCTCTCGGAGATTTGGATTTCCTCAAGGAGCCCTCAAAGCAATAAAATGGTACGTCCTTTCGACTGAGAACCCTGGCCGAGTCTGCGAGGCAGAGGGCGG-CCGGCAGGACGTCTGCATCTCAGAGGCTCCAGGCAGGTGTTTGGCTCTGCTTGTTTTTCAGGGTATTCTCTGGAAGGCACACA-------------------TTCCCAGCAACCGGATGTCTTATTGTCTTTCCTGAGGGTCGGACAGACGTTCACCTGTGAGGGTGGGACCCTGCTCCCTTCGTAGTAGGCAGAAAATCCAGTCATACCGCACCCCGGGGACCCAATCTTTTTCTGTTTTGG
>gene=chr10_7589467-7590467; species=canFam
TTGTCACCATAAGTGGGCTTAGAAGGA-TTCTGAGAACAAAATGGAGTAGGACAGCCAGGCTCGTGGGTCAGTACAGAAAACTGGTCTCTGAGCCTCCTCTGTTCAGGATGGGACAGAGGCCAACAGAACCCCGTGTCACCCTTGGCAGAGGAAGTTCTCTCAAGGTTTGAGATTTCCCCAAGGAACCCATAAAGCAATAAAGTAATCTGTCCCTTGAGTGAGAACCAC---ATGTGTT-------CAGAGTGTGC-ATCGCGTGAGGCTTGCACCTCACATGTCCCACACTGGAGTTCTGCTTTGTTTATT-TTCAAAGTATTCTCCTTGGGGCATAGATCTCGCTTGTTTTCT----CGCTTCTCCACAGGCC----GTTGGTCTTTCTCCAGGGTCAGATAGACATTCACTGGCGAGCACAAGA----AATCTCATCAT-----------------ATAA---AAAATTGCTGGGCCCCCATCTTTTTCTATGTTGG
>gene=chr10_7589467-7590467; species=equCab
TTGTCCATGTGAGTGCGTCTAAAAGCGTTTCTGAGAACAAAATGGAGAAG--CAGCCAGGC-CGCGGGGCAGGGCAGGAAACTGGCCTTGGATCT-CCTCAGCTCAGGATGGGGTGGAGGCCAACAGGATTGTGTGTAGTCTTTGACAAAGGAAGTTCTCTCAAAGATTTGGATCCCCCCAAGGAACCCGTAAAGCCATAAAGCATTGTATCCTTTAAGTGAGAACCCCCAAACGTGTC-------CACAGAGTGC-ACCGCCTGAGGCACACACCTCAGCTACTCCA-ACTGGAGTTTCGCTTTGCTTGTTCTTCAAAGTATTCTCCTCGGGGCACA-ATCTATCCTGTTTTATG-------TGGCCTGGAAAT----CTTGGTCTTTCCTGAGGGTTAGATAGACATCCACCGGCCAGGGCAGGATCCCACTCCCTTTGTCACAAGCA------CCAATAAT-TAGGACTATTAGGACTCAATCTTTTTCTATTTTGG
>gene=chr10_7589467-7590467; species=gorGor
TAGTGAACTGAAGTGTCTCCAAAAGGGTTCCTGAAAACAGAACAAAGTTGCCCAGCCAGGCACGCAGGCCAGGGCAGGAAACTGGCCTTGGGGCCACCTCCGCTCAGGATGGGGTGGAGGCAAACAGACTTGTGCGTCATCCTTCACAAAGAAGGTTCTCTCAGATATTTGGATTTCCTCGAGGAGCCCTCAAAGCAATAAAATAATATGTCCTGCAGACTGAGAACACTGACCGTGTCTGCAAGGCAGAGGGGGGCGCCGCATGAGGTCTGCATCTCAGAGGCTCCAGGCAGGAGTCTGGCTCTACTTGTTTTTCAGAGTATTCTCTGGGAGGCACACACCTTTCCCATTTTCTGGTGTGCCCGGCAATAGGACGTCGTGTTGTCTTTCCTGAGGGTCGGACAGACGTTCACTTGTGAGGGTAGGATCCTGCTCCCGTCGTAGTAAGCAGAAAATCCAGTCATATTGCACTAGGGGGGCCCAATCTTTTTCTACTTTGG
>gene=chr10_7589467-7590467; species=panTro
TAGTGAACTGAAGTGTCTCCAAAAGGGTTCCTGAAAACAGATCAAAGTTGCCCAGCCAGGCATGCAGGCCAGGGCAGGAAACTGGCCTTGGGGCCACCTCCGCTCAGGATGGGGTGGAGGCAAACAGACTTGTGCGTCATCCTTCACAAAGAAGGTTCTCTCAGATATTTGGATTTCCTCGAGGAGCCCTCAAAGCAATAAAATAATATGTCCTTCAGACTGAGAACACTGACCGTGTCTGCAAGGCAGAGGGGGGCGCCGCATGAGGTCTGCATCTCAGAGGCTCCAGGCAGGAGTCTGGCTCTACTTGTTTTTCAGAGTATTCTCTGGGAGGCACACACCTTTCCCATTTTCTGGTGTGCCCGGCAATAGGACGTCGTGTTGTCTTTCCTGAGGGTCGGACAGACGTTCGCTTGTGAGGGTAGGATCCTGCTCCCTTCGTAGTAAGCAGAAAATCCAGTCATATTGCACTATGGGGGCCCAATCTTTTTCTACTTTGG
>gene=chr10_7589467-7590467; species=papHam
TGGTCAACTGAAGTGTCTCCAAAAGGGTTCCTGAAAACAGTACAGAGTTGCCCAGCCAGGCACGCAGGCCGGGGCAGGAAACTGGCCTTGGATCCACCTCCACTCAGGATGGGGTGGAGGCAAACAGAATTGTGCGTCATCCTTCACAAAGAAGGTTCTCTCAGAGATCTGGATTTCCTCAAGGAGCCCTCAGAGCAATAAAATAATATGTCCTTCGGACTGAGAACACTGACTGTGTCTGCAAGGCAGAGGGTGG-GCCGCACGAGGTCTGCATCTCCGAGGCTCCAGGCAGAGGTCTGGCCCTACTTGTTTTTCGGAGTGTTCTCTGGGAGGCACATACCTTTCCCATTTTCTGGTGTGACTGGCAATAGAACATCGTGTTGTCTTTCCTGAGGATCAGACAGACATTCGCTTGTGAGGATAGGATCCTGCTCCCTTCGTAGTAAGCAGAAAATCCATTCATATTGCACTATGGAGGCCCAGTCTTTTTCTATTTTGG
>gene=chr10_7589467-7590467; species=ponAbe
TAGTCAACTGAAATGTCTCCAAAAGGGTTCCTGAAAACAGAACAAAGTTGCCCAGCCAGGCACGCAGGCCAGGGCAGGAAACTGGCCTTGGGGCCACCTCCGCTCAGGATGGGGTGGAGGCAAACAGAATTGTGCGTCATCCTTCACCAAGAAGGTTCTCTCAGAGATTTGGATTTCCTCAAGGAGCCCTCAAAGCAATAAAATAATATGTCCTTCAGACTGAGAACACTGACCGTGTCTGCAAGGCAGAGGGTGG-GCCGCACGAGGTCTGCATCTCAGAGGTTCCAGGCAGGAGTCTGGCTCTACTTGTTTTTCAGAGTATTCTCTGGGAGGCACACACCTTTCCCAGTTTCTGGTGTGTCTGGCAATAGGACGTTGTGTTGTCTTTCCTGAGGGTCGGACAGACGTTGGCTTGTGAGGGTAGGATCCTGCTCCCTTTGTAGTAAGCAGAAAATCCAGTCATATTGCACTATGGGGGCCCAATCTTTTTCTACTTTGG
>gene=chr10_7589467-7590467; species=rheMac
TGGTCAACTGAAGTGTCTCCAAAAGGGTTCCTGAAAACAGTACAGAGTTGCCCAGCCAGGCATGCATGCCGGGGCAGGAAACTGGCCTTGGAACCACCTCCACTCAGGATGGGGTGGAGGCAAACAGAATTGTGCGTCATCCTTCACAAAGAAGGTTCTCTCAGAGATCTGGATTTCCTCAAGGAGCCCTCAGAGCAATAAAATAATATGTCCTTCAGACTGAGAACACTGACTGTGTCTGCAAGGCAGAGGGTGG-GCCGCACGAGGTCTGCATCTCCGAGGCTCCAGGCAGGAGTCTGGCCCTACTTGTTTTTCGGAGTGTTCTCTGGGAGGCACATACCTTTCCCATTTTCTGGTGTGACTGGCAATAGAACATCGTGTTGTCTTTCCTGAGGATCAGACAGACATTCGCTTGTGAGGGTAGGATCCTGCTCCCTTCGTAGTAAGCAGAAAATCCATTCATATTGCACTATGGAGGCCCAGTCTTTTTCTATTTTGG
>gene=chr10_7667336-7668336; species=hg19
CCAGCTCTAAGTTCTGCAAAGGCAGTGACAACATCTTAGACGTCTGTAGATTCCAGGAACCTTGCACAGCGCCAGAAACATGTGAGAGTTCACGTCCAGCTTGCGGAACACTGAGGATGAAAATGATGAAATGCATTAGTGCATAGCTGGGCAGATGGACAGAGCAGCCCTTCAAGGGAACTGATGTTTCTCTTCCCGAAAGTGTTCAGGGGGtgtggcagatgctcttggtgatctgcatcacatcccccggcccacctctggttcagccacagctgcgatggcccaggtcatacatgctgacaacatccacctcCCACAGCAAGCCAAGGCAGCAGGAAAAAGGAAGAAAAAGAGTGAAGCCTCACAGTAAAGAGGAGGTGTCTCACCGGTATTGGGCTACAGAGAAAAGCCAAAGCCTCTGTGCCACACTCTTGGGTTGACCGTGCCACGCTCTTGGGTTGACCGAGCCACAGCCAACGTCAAAACAAACAAGATAA
>gene=chr10_7667336-7668336; species=bosTau
CCCACTCTAAGTTCTTCAAGGGCCATGACAAGGCCGTGGACATC-----GTAGCA------CAGAGCAGG------AACACGTGAGGACTCACTGTGAGCTCTTGGAACGTTTAACGTGGACACGGCTCAACAGGTCAGCACATACTCGGGCAGGTGGACGGAGGGGCCCTTCAAGAGGACCATC----------TTGAAAGTGTTTTGAGGGTGTGGCAG-TGCTCTAGTCAAATCATGGCACATGC----TTccacctctggttcagtcacacctgtggcagacagttccatttgcccggacaacacccacctcGTATAGCAAACTAACACAGCAGGGAAAAGGAAGAAGCAGAGTGAGGCATCCTGAAGAAGAGGAGGATGCTTACAAGTATTAAGTGAA--AGAA-AGGTCACCCTCCCGGGTGGC---------------CCATCCTGTTCACAGCCCCACCCAGCTACAGCCGAT----GACCAGACGAGATAG
>gene=chr10_7667336-7668336; species=calJac
CCAACTCCAAGTTCTGCAAAGGCAGTGACAACATCTTAGACATCTGTAGATCTGAGGAATCTCACACAGCGCCAGAAAC--GTGAGAGTTCACTTCAAGCTTGCCAGACATAGAGGATGAAAATGACTAAACGTATTAGCACACAGCTGGGCAGGTGGGCAGAG-AACCCTTCAAGGGAACTGATGTTTCTCTTCCCGAAAGCATTCG-GGGGtgtggcagatgcttttggtgattggcatcatatcctccaacccacctgtggttcagccccagctgtggtggtccacgccatacacactgagagcatccacctcCCACAGCACACCAAGGTAGCAGGGAAAAGGAAGAAAAAGAGTGAAGCCCCAAAGCAAAAAGGAGGTGGCTCACCAGTATTGGGCCAGAGAGAAAAGCCAAAACCTCTGTGCCAT----------------------GCTCTTGGGTTGACCGAACCACAGCTGATGTCAAAACAAACAAGATAA
>gene=chr10_7667336-7668336; species=canFam
ccaactaaaagttcttcaagggcagtgacaatgtcttagacacctttgggttccaggcatctagcacagtgccaggaatgtgtgacagctcaagacaagcttgttgaaCATTTAACATGGAGATGATTCAACATGTTGGCACATAGTTGGACAGACCAAGAAGTGAACCCTTCAAGAGGATCATC----------TTCAGAGTGTTT----GGTGTGGCAGATACTCTCAGTAACCTACATCATGTGCCATGACACATCTCTGGTCCAGCCACAGCTAT-GTGGACAGTGCCATAGGCCTGGACAACATCCACCTCGTACACCAAACTGAGACAGCAGGAGAAAGGAAGAGATAGAGTGGGGTCTCCCTGAGAAGAGTCAGTTGCTCACCAATGTCAAGTTAAACAGAA-AGGCCACCCTCCTGGGTGTC---------------CCATCCTGCTCACAGCCAGACTGAACTACAGCTCATGTCAGAACAAACAAGATAA
>gene=chr10_7667336-7668336; species=equCab
TCAACTCTTAGCTCTTCAAAGGCAGTGAGAATGCCTTAGACATCTTCAGATTTCAGGCATCCCACACAGTGCCAAGAACATGTGACAACT-----CAAGCATGTTGGACGTGTAACATGGAAATGACTAAACACTTCAGCACATAGTTGGGGAGATGGAGAGAGGAGCCTTCCAAGAGTCTCATC----------CTGAAAGAATTTTGGGGGtgtggcagatgctcttggtaagccatgtcacgtgccctgccccacgtctggttcagcctcagctatggtggacagtgccatAACCCTGGACAACACCCCCTTTACAC-----ACTAAGACAGCAGGAAAAACAAGGAAACAAAGAGGGGTGTGAGAGAGAAGAGTACATTGCTGACCAAGGTCAAGTCAAAGTAAA-AGGCCACCCTCCAGGGTCTC---------------CCATCCGGTTCATAGCCTGACCAAATTACAGCCGATGTCAGAAGAAACAAGATAA
>gene=chr10_7667336-7668336; species=gorGor
-------------------------------------------------------------------------------------------------------------------------------------------------------------------------------------------------------------------------------------------------------------------------------------------------------------------------------------------------------------------------------------------------------------------------------------------------------------GTGCCACACTCTTGGGTTGACCGAGCCACAGCCAACGTCAAAACAAACAAGATAA
>gene=chr10_7667336-7668336; species=panTro
CCAactctaagttctgcaaaggcagtgacaacatcttagacgtctgtagattccaggaaccttgcacagtgccagaaacatgtgagagttcaCGTCCAGCTTGCGGAACACTGAGGATGAAAATGATGAAATGCATTAGTGCATAGCTGGGCAGATGGACAGAGCAGCCCTTCAAGGGAACTGATGTTTCTCTTCCCGAAAGTGTTCAGGGGGTGTGGCAGATGCTCTTGGTGATCTGCATCACATCCCCCGGCCCACCTCTGGTTCAGCCACAGCTGCGATGGCCCAGGTCATACACGCTGACAACATCCACCACCCACAGCAAGCCAAGGCAGCAGGAAAAAGGAAGAAAAAGAGTGAAGCCTCACAGTAAAGAGGAGGAGTCTCACCGGTATTGGGCTACAGAGAAAAGCCAAAGCCTCTGTGCCACA----------------------CTCTTGGGTTGACCGAGCCACAGCCAACGTCAAAACAAACAAGATAA
>gene=chr10_7667336-7668336; species=papHam
CCAATTCTAAGTTCTGCAAAGGCAGCGACAACATCTTAGACGTCTGTAGATTCCAGGAACCTCGCACAGCGCCAGAAACATGTGAGAGTTCACTTCCAGCTTGCGGAACGTTGAGGATGAAAATGATGAAACGCATTAGCACGTAGCTGGGCAGATGGAGGGAGGAGCGCTTCAAGGGAACTGATGTTTCTCTTCCCGAAAGGGTTCA-GGGGTGTGCCCgatgctcttggtgatctgcatcacgtcccccgacccacctctggttcagccacagctgtggtggCCCGGGTCATACACACTGACAACATCCACCTCCCACAGCAAGCCAAGGCAGCAGGAAAAAGGAAGAAAAGGAGTGAAACCTCACAGTAAAGAGGAGGTGGCTCACCGGTATTGGGCTACAGAGAAAAGCCAAAGCCTCC----------------------GTGCCATACTCTTGGGTTGACCGAGCCACAGCCAACATCAAAA----CAAGATAA
>gene=chr10_7667336-7668336; species=ponAbe
CCAACTCTAAGTTCTGCAAAGGCAGTGACAACATCTTAGACGTCTGTAGATTTCAGGAACCTCGCACAGCACCAAAAACATGTGAGAGTTCACGTCCAGCTTGTGGAACATTGAGGATGAAAATGATGAAATGCATTAGCGCGTAGCTGGGCAGATGGACAGAGGAGCCCTTCAAGGGAACTGATGTTTCTCTTCCCGAAAGTGTTCAGGGGGtgtggctgatgctcttggtgatctgcatcacatcccccggcccatctctggttcagccacagctgcggtggCCCAGGTCATACACACTGACAACATCCACCTCCCACAGCAAGCCAAGGCAGCAGGAAAAAGGAAGAAAAAGAGTGAAGCCTCACAGTAAAGAGGAGGTGTCTCACCGGTATTGAGCTACAGAGAAAAGCCAAAGCCTCTGTGCCACACTCTTGGGTTGACC----------------------GAGCCACAGCCAACGTCAAAACAAGCAAGATAA
>gene=chr10_7667336-7668336; species=rheMac
--------------------------------------------------------------------------------------------------------------------------------------------------------------------------------------------------------------------------------------------------------------------------------------------------------------------------------------------------------------------------------------------------------------------------------------------------------------------------------------------------------------------
>gene=chr10_7924037-7925037; species=hg19
ATAAATTTCAAGATGTTTTCTTATTCAAATTTTGGAAGGTTTTATCTAATCTGTGGCTTAGTGCAGAGATCATCTTATTGGAGACCGTCAAGCATCAATCTTAGCATGTTAGATTTGGAAGTTTTGGTCAATCTAACGTGTATTCCTCATTTACAACATGTTTGTGCAAGACATACATATACTTCACAGTCCTTGCCTCTGAGAAGTCAGTCTCTCAATAggatcttagaggtcatccagtccatctacctcattttataacagaggaaaTAATTGTTACAGGGATGAGAAAAGGAATCTTCAGAAGTAAGAAATGAGAGGGAGAAGTTTGGTCGTTAAAAAAAAGAATGTGTTACAATTAAACCTAGGATGATGGAAAGCCCTTGAAAGGTTTTAGGGAAATAACATTGTAAccacaggaaaagacacgtaggtttattggatgaaaattactcaggggtatacttggactcaacataaggaagaattctccaacagtc
>gene=chr10_7924037-7925037; species=bosTau
AAACATTTAAAGGTGTTTTTGTATTCAGCTTTTGAAAAATTAGATACAGT---TGGCGTTGTGCAGAGATCTACTTCCTGGAGCCAACCAACCATTGGTCTCAGCGTGTTGCGTTTGATGGT-TTTTCTGGTCCAATGTGCATCACAC-TTAACCACATGTCAGTGCCAGGC------ACACTGcatagcccttg-ctctaagaaatcagtcttgtgataggaTCTGACA---CATCTAATCCATCTACTTCATTTTGTAATAGAAGAAATAATTATTAAGAGACAG---AAAAAAATCTTCAGAAGCAAGAAATGAGAGTAAGAAGTTTGGTCTTTG----------CATGGTACCATTAAACCTAAGATGGTAGAAAGCCTTTGAAATGATTTAGGGGAAAAAGATtgtaaccacagggaaaggcacgtaggtttgaggggtgaaaaatacccggggatagactgtgcctcagtgtaaggaggaattgtctaacaggc
>gene=chr10_7924037-7925037; species=calJac
ATAAGCGTCAAGATGTTTTCTTATTCGAATTTTGGAAGATTTTATCTGATCGGTGACATAGTGCAGAGACCATCTTACTGGAGACTGTCAAGCGTCAGTCTTAGCGTGTTGGATTTGGGAGTACCGGTCAGTCCAATGTGTACTCCTCATTTACACCGTGTTTATGCAAGACGTACACATACTGCACGCTCCTTGCCTCTGAGAATTCAGTCTCTCACTGGGATCCTAGAGGTCATCCAGTCTGTCTACCTCGTTTTATAACCGAGGAAATAATTGTTCCAGGGATGAGAAAAGGAATCTTCAGAAGTAAGAAATGAGAGGGAGAAGTTTGGTCCTTAAGAAAAAGGATGTGTTACAATTAACCCTAGGATGATGGAAAGCCTTTGAAAGGTTTGAGGGAAATAACATTGTAAccacaggaaaagacacgtaggtttgatggacgaaaactactcg--ggcgtccttggactcaacataaggaagaactctccaactgtc
>gene=chr10_7924037-7925037; species=canFam
AGAAACTTAAAGGCATTTTCTTATTTGGATTTTGGGAGGTTATATATAATCTGTGGCATAGTGCAGAGATCTGCTTATTGGAGGCAAAGAATCATGGATCTTAGCATATTAGATTTGGCGGT-TTCATCAGTTCAACCTGAATTCCTCATTTACAA--TGTTAATGTTGGCCCTACAGTTACCCCACAGCCCTTGCCTCTAATAAACCAGTCCAGTGTTAggatctcagaggcca-ctagtccatatactttattttatagcagaggagacAATTATTAAGGGGATGAGGAATGGCATCTTGAAGAGCAAGAAATGAGAGTGAGAAGTTTGGCCTTTGAAAAAG-GAACATGTTACCATTAAATCTAGGATGACAGAAAACTTTTGAAGAGATTTAGGGAAGTAACATTCTGACCACAta-----------agatttgatagatgaaaaatacacaggggtagatttggactccatgtaaggaagaattctctaacaacc
>gene=chr10_7924037-7925037; species=equCab
AGAAGTTTAAAGATGTTTTCTTATTGAGATTTTGGAAAGGTATGTGTACTCTGTAGCATTGTGCAGAGATCTGCTTATTGGAGGCAGAGAAACAGTCATCTT--CATGTTAGATTTGGAAGT-TTGGTCAGTCCAACATGTATTCCTCGTTTACGA--TG----TGTTG----TACAAATACTCTGTGCTCCTTGCCTCTAAGAAACCAGTCTCGTGCTAggatcttagaggccagctagtccatctacttcattttatagaggaagagaTAGTTATTAAGAGGATGAGAAGTGGAATCTTCAGAAGCAAGAAGTGAGAGAGAGAAGTTTGGTCTTTAAAAAAA-GAATGTATTACAATTAAACCTAAGATGGTAGACAGCCTTTGAAGGGATTTAGAGAAATAAGATTGTAACCACAGGAAAAGTCACAtaggtttgatagatgaaaaatacacaggaatagatttcgactcaatatgaggaagacttttctaatcatc
>gene=chr10_7924037-7925037; species=gorGor
ATAAATTTCAAGATGTTTTCTTATTCAAATTTTGGAAGGTTTTATCTAATCTGTGGCTTAGTGCAGAGATCATCTTATTGGAGACCGTCAAGCATCAATCTTAGCATGTTAGATTTGGAAGTTTTGGCCAATCTAACGTGTATTCCTCATTTACAACAT-TTTATGCAAGACATACATATACTTCACAGTCCTTGCCTCTGAGAAGTCAGTCTCTCAATAggatcttagaggtcatccagtccatctacctcattttataacagaggaaaTAATTGTTACAGGGATGAGAAAAGGAATCTTCAGAAGTAAGAAATGAGAGGGAGAAGTTTGGTCGTTAAAAAAAAGAATGTGTTACAATTAAACCTAGGATGATGGAAAGCCCTTGAAAGGCTTTAGAGAAATAACATTGTAAccacaggaaaagacacgtaggtttattggatgaaaattactcaggggtatacttgaactcaacataaggaagaattctccaacagtc
>gene=chr10_7924037-7925037; species=panTro
ATAAATTTCAAGATGTTTTCTTATTCAAATTTTGGAAGGTTTTATCTAATCTGTGGCTTAGTGCAGAGATCATCTTATTGGAGACCGTCAAGCATCAATCTTAGCATGTTAGATTTGGAAGTTTTGGTCAATCTAACGTGTATTCCTCATTTACAACATGTTTGTGCAAGACATACATATACTTCACAGTCCTTGCCTCTGAGAAGTCAGTCTCTCAATAggatcttagaggtcatccagtccatctacctcattttataacagaggaaaTAATTGTTACAGGGATGAGAAAAGGAATCTTCAGAAGTAAGAAATGAGAGGGAGAAGTTTGGTCGTTAAAAAAAAGAATGTGTTACAATTAAACCTAGGATGATGGAAAGCCCTTGAAAGGTTTTAGGGAAATAACATTGTAAccacaggaaaagacacgtaggtttattggatgaaaattactcaggggtataattggactcaacataaggaagaattctccaacagtc
>gene=chr10_7924037-7925037; species=papHam
ATAAATTTCAAGATGTTTTCTTATTCAAATTTTGGAAGGTTTTATCTAATCTGTTGCTTAGTGCAGAGATCATCTTATTGGAGACCGCCAAGCATCAATCTTAGCATGTTAGATTTGGAAGTTTTGGTCAATCCAACGTGTATTCCTCACTTACAACGTGTGTGTGCAAGTCATACATATACTTCACAGTCCTTGCCTCTGAGAACTCAGTCTCTCAGTgggatcttagagggcatccagtccatctgcctcattttataaccgaggaaaTAATTGTTACAGGGATGAGAAAAGGAATTTTCAGAGGTAAGAAATGAGAGGGAGAAGTTTAGTCCTTAAAAAAAAGAATGTGTTACAATTAAACCTAGGAGGATGGAACGCCTTTGAAAGGTTTTAGGGAAATAACGTTGCAAccacaggaaaagacacataggtttgatggatgaaaattactcaggggtatatttggactcaacataaggcagaattctccaccagtc
>gene=chr10_7924037-7925037; species=ponAbe
ATAAATTTCAAGATGTTTTCTTATTCAAATTTTGGAAGGTTTTATCTAATCTGTGGCTTAGTGCAGAGATCATCTTATTGGAGACCGTCAAGCATCAATCTTAGCATGTTAGATTTGGAACTTTTGGTCAATCTAACGTGTATTCCTCATTTACAGCATGTTTGTGCAAGACATACATATACTTCACAGTCCTTGCCTCTGAGAACTCAGTCTCTCAGTAggatcttagaggtcatccagtccatctacttcattttataacagaggaaaTAATTGTTACAGGGATGAGAAAAGGAATCTTCAGAAGTAAGAAATGAGAGGGAGAAGTTTGGTCGTTAAAAAAAAGAATGTGTTACAATTAAACCTAGGATGATGGAAAGCCCTTGAAAGGTTTTAGGGAAATAACATTGTAACCACAGGAAAAGACACGTAGGTTTATTGGAGAAAAATTACTCAGGGGTATACTTGGACTCAACATAAGGAAGAAATTTCCAACAGTC
>gene=chr10_7924037-7925037; species=rheMac
ATAAATTTCAAGATGTTTTCTTATTCAAATTTTGGAAGGTTTTATCTAATCTGTGGCTTAGTGCAGAGATCATCTTATTGGAGACCGCCAAGCATCAATCTTAGCATGTTAGATTTGGAAGTTTTGGTCAATCCAACGTGTATTCCTCACTGACAACATGTGTGTGCAAGTCATACATATACTTCACAGTCCTTGCCTCTGAGAACTCAGTCTCTCAGTAggatcttagagggcatccagtccatctacctcattttataaccgaggaaaTAATTGTTACAGGGATGAGAAAAGGAATTTTCAGAAGTAAGAAATGAGAGGGAGAAGTTTAGTCCTTAAAAAAAAGAATGTGTTACAATTAAACCTAGGAGGATGGAAAGCCTTTGAAAGGTTTTAGGGAAATAACGTTGCAAccacaggaaaagacacataggtttgatggatgaaaattactcaggggtatatttggactcaacgtaaggcagaagtctccaacagtc
>gene=chr10_8371336-8372336; species=hg19
GTGATTATGAAATAATTGCTACTTTTTCAACATCTTCAAATTTCTAGGGCAGTTGTCAGGTAAAGTTCCCAAATTTGATCACTCTAAAAATTTAGACCTCAGGTTGGCTATTTCTGGCTTTGCTTCTTTCTGTAGGATTCTTTGAAGAGTCTCCTGGTTCAGTAATTGTCTTTGAACTAGGAAAGTACAGAAAACTTTGGAAGGACTTTTTTGGGCAAATAGGAGCTTCATTTTTTACCATATCTTTAAGGATATATTCAATCAATATTCATGCAAAGGGAAAGATGAAATTGTTTTCTTTGGGACTCTGATTGCCTCTGGCCAGGCTAGCAAAGATTGGCAGGCTTGCAGAATTTGGGACAATAAAACCTACCACTTCTTGAGCAATTCATATACTCCCTCTGGGAACTTCACTTACAAAGATGGTGAATGGTGGTTTCTGGTCTCTGACTCCCCTCTCGCTGTATTTCCTTGCTGATCAATTTATATCGCTCCAAGAG
>gene=chr10_8371336-8372336; species=bosTau
GTGATTGTGGAATAATTGCTAATTTTTCAACATCTTCGAGTTTCTAGGGCAGTTGTCAGGAAAAGTTCTTAAATTTGATGGCTCTAAAAACTGAAGTGTCAGAAGAGCTATTTCTAGCTTCATTTCCTTCTATAGGATTCTGTGAAGAGTCTGTAAGTTCAATGACTGTCTTTGAACTAGGAAAGTGGAACGATCTTGGGAGATGCTTTTACCTATAAATGTGAGCTTCA-TT-TAACCATAGCTTTAGGGATATATTCAATCAATATTAATGCAAAGGAAAAGATGGAATCATTTTCTTTGGGTGTCTGATTGCCTCTGGCCAGGCTGGCAAACTTTGGAAGGATCGAAGAAGCTGGAACAGTAAAAGATACCACTTCTTGAACACTTAATTTACTCCCTTATGTTCTCTTTTTTACAGTGAGGGGAAATAATGGTTTCTGGCCCCCGATGGCTCT-TTTATGTATTCCTTTGGCAA-TAACATCTACAACTCTAAGAC
>gene=chr10_8371336-8372336; species=calJac
GTGATTGTGGAGTAATTGCTACTTTTTCAACATCTTCAATTTTCTAGGGCAgttgtcagggaaagttcccaaatttgatcactctaaaaatttagacctcaggttggctatttctggctttgctttgttctgTAGGATTCTTTGAAGAGTCTGCTGGTTCAAT-ATTGTCTTTGAACTAGGAAAGTACAGAAAACTTTGGAAGGAC-TTTTCTGGCAAATAGTAGCTTCA-TTTTTACCATATCTTTAAGGAAATATTCAATCAATATTCATACAAAGG-AAAGATGAAATTATTCTCTTTGGAATTCTGATTGCTTCTGGCCAGGCTAGCAAAGACTGGCAGGCTTGCGGAATTGGGGGCAATAAAACCTACTACTTCTTGAGCAATTAACACACTCCCTCTGGTTACCTCACTTACAAAGATGGTGAGCGGTGGTTTCTGGTCTCTGACTCCCCTCTAACTGTATTTCCTTGCCCATCAATTTATATCTCTCCAGGAG
>gene=chr10_8371336-8372336; species=canFam
ATTTTTGTGGGATAATTGCTAATTTTTCAGCATCTCCAAGTTTCTGGGGCAGTTGTCAGGCAAAGTTCCCAAATGTGATCCCTGTAAAAACTGAGACATCAAGGGAGTTATTTCTAGCTTCATTGCCTTCTATAGGATTCTATGGGGAGTC----TGTTCAATAATGGTCTTTGAACTAGGAAAGTAGAACAAAGTTTGGAGTGGCTTTTGCCTAGAAATGTGAGCTTCA-TT-TGACCATATCTTTAAGGATATTTTCCTTCGATAGCCCTGCAAAGGAAAAGATGAAATCATTTTCTTTGAGAATCTGATTGTCCCCAGACAGGCTAGTGAAGACTGGAAGAGTTGACGGTGTTAGGACAATAagagctaccacttcttgagcccttaatatactcccatacattgtcttatttacaacgagagggaatgatGGTTTATGGCCC--GATTCCTCTCTCCCTGTATTTCCATGGCAGTCAACTAACACCTCTCCAAGAC
>gene=chr10_8371336-8372336; species=equCab
CTGATTGTGGAACAATTGCTAATTTTTCAACATCTTCACGTTTCTAGGGCAGCTGTCAGGTAAAGTTTCCAAATTTGATCACTCTAAAAATTTGGACGTCAGGGGAGTTATTTCTAGCTTTGTTTCCTTCTATAGGATTCTATGAGGAGTTGGTGGGTTCAATAATTGTCTCTCAACTAGGAAAGTAGAGGAAACTTTGGAAGGGCTTTTGCCTATAAATGTGAGCTTCA-TT-TGACCATATCTTTAAGGATATATTCAATCAATATCCATGCAAAGGAAAAAATGGAATTGTTTTCTTTGGGAGTCTGGTTGCCTCTGGCCAGGCTAGTGAAGGTTGGCAGAACTGAATAAGTTGGaacaataaaagctaccactccttgagcacttaatatactctcttacattgtcttgtttacaatgagggggaatgatG--TTCTGGTCCCTGATTCCTCTCGTGCTGTATTTCCTTGGCTATCAACTTATACCTCTTCAAGAG
>gene=chr10_8371336-8372336; species=gorGor
GTGATTATGGAATAATTGCTACTTTTTCAACATCTTCAAATTTCTAGGGCAGTTGTCAGGTAAACTTCCCAAATTTGATCACTCTAAAAATTTAGACCTCAGGTTGGCTATTTCTGGCTTTGCTTCGTTCTGTAGGATTCTTTGAAGAGTCTCCTGGTTCAGTAATTATCTTTGAACTAGGAAAGTACAGAAAACTTTGGAAGGACTTTTTTGGGCAAATAGGAGCTTCATTTTTTACC-TATCTTTAAGGATCTATTCAATCAATATTCATGCAAAGGGAAATATGAAATTGTTTTCTTTGGGACTCTGATTGCCTCTGGCAAGGCTAGCAAAGATTGGCAGGCTTGCGGAATTTGGGACAATAAAACCTACCACTTCTTGAGCAATTCATATACTCCCTCTGGGAACTTCACTTACAAAGATGGTGAATGGTGGTTTCTGGTCTCTGACTCCCCTCTCGCTATATTTCCTTGCTGATCAATTTATATC-CTCCAAGAG
>gene=chr10_8371336-8372336; species=panTro
GTGATTATGGAATAATTGCTACTTTTTCAACATCTTCAAATTTCTAGGGCAGTTGTCAGGTAAAGTTCCCAAATTTGATCACTCTAAAAATTTAGACCTCAGGTTGGCTATTTCTGGCTTTGCTTCGTTCTGTAGGATTCTTTGAAGAGTCTCCTGGTTCAGTAATTGTCTTTGAACTAGGAAAGTACAGAAAACTTTGGAAGGACATTTTTGGGCAAATAGGAGCTTCATTTTTTACCATATCTTTAAGGATATATTCAATCAATATTCATGCAAAGGGAAAGATGAAATTGTTTTCTTTGGGACTCTGATTGCCTCTGGCCAGGCTAGCAAAGATTGGCAGGCTTGCGGAATTTGGGACAATAAAACCTACCACTTCTTGAGCAATTCATATACTCCCTCTGGGAACTTCACTTACAAAGATGGTGAATGGTGGTTTCTGGTCTCTGACTCCCCTCTCGCTGTATTTCCTTGCTGATCAATTTATATCGCTCCAAGAG
>gene=chr10_8371336-8372336; species=papHam
GTGATTATGGAATAATTGCTACTTTTTCAACATCTTCAAATTTCTAGGGCAGTTGTCAGGTAAAGTTCCCAAATTTGACCCCTCTAAAAATTTAGACCTCAGGTTGTCTATTTTTGGCTTTGCTTCGTTCTGTAGGATTCTTTGAAGAGTCTCCTGGTTCAGTAATTGTCTTTGAACTAAGAAAGTACAGAAAACTTTGGAAGGAC-TTTTTGGGCTAATAGGAGCTTCA-TTTTTACCATATCTTTAAGGATATATTCTATCAATATTCATGCAAAGG-AAAGATGAAACTGTTTTCTTTGGGGTTCTGATCGCCTCTGGCCAGGCTAGCAAAGATTGGCAGGCTTGTGGAATTTGGGACAATAAAACCTACCACTTCTTGAGCAGTGAATATACTCCCTCTGGGAACTGCACTTACGAAAATGGTGAATGGTGGTTTCTGGTCTCTGACTTCCCTCTCACTGTATTTCCTCGCTGATCAATTTATATCTCTCCAAGAG
>gene=chr10_8371336-8372336; species=ponAbe
GTGATTATGGAATAATTGCTACTTTTTCAACATCTTCAAATTTCTAGGGCAGTTGTCAGGTAAAGTTCCCAAATTTGATTACTCTGAAAATTTAGACCTCAGGTTGGCTATTTCTGGCTTTGCTTCATTCTATAGGATTCTTTGAAGAGTCTCCTGGTTTAGTAATTGCCTTTGAACTAGGAAAGCACAGAAAACTTTGGAAGGACTTTTTTGGGCAAGTAGGAGCTTCATTTTTTACCATGTCTTTAAGGATATAGTCAATCAATATTCATGCAAAGGAAAAGATGAAATTGTTTTCTTTGGGATTCTGATTGCCTCTGGCCAGGCTAGCAAAGATTGGCAGGCTTGCAGAATTTGGGACAATAAAACGTACCACTTCTTGAGCAATTAATATACTCCCTCTGGGAACTTCACTTACAAAGATGGTGAATGGTGGTTTCTGGTCTCTGACTCTCCTCTCACTGTATTTCCTTGCTGATCAATTTATAGCTCTCCAAGAG
>gene=chr10_8371336-8372336; species=rheMac
GTGATTATGGAATAATTGTTACTTTTTCAACATCTTCAAATTTCTAGGGCAGTTGTCAGGTAAAGTTCCCAAATTTGACCCCTCTAAAAATTTAGACCTCAGGTTGTCTATTTTTGGCTTTGCTTCGTTCTGCAGGATTCTTTGAAGAGTCTCCTGGTTCAGTAATTGTCTTTGAACTGAGAAAGTACAGAAAACTTTGGAAGGAC-TTTTTGGGCTAATAGGAGCTTCA-TTTTTACCATATCTTTAAAGATATATTCTATCAATATTCATGCAAAGG-AAAGATGAAACTGTTTTCTTTGGGATTCTGATCGCCTCTGGCCAGGCTGGCAAAGATTGGCAGGCTTGTGGCATTCGGGACAATAAAACCTACCACTTCTTGAGCAGTGAATATACTCCCTCTGGGAACTTCACTTACGAAGATGGTGAATGGTGGTTTCTGGTCTCTGACTCCCCTCTCACTGTATTTCCTTGCCGATCAATTTGTATCTCTCCAAGAG
>gene=chr10_8467234-8468234; species=hg19
GTTTTATGAACTAACCTATTTGTGGTATGAATTTGATTGAATAGACAGAAAAATTAGATCTTGATCTAAGGAGGGGAGAAAATTTAATCTAAAGAACAGTAACTAAAGAAGAAGTTGGTACATAGGAAATAAATGTGTTAGAAATCATGACAAGGAGGGTTTAAGATTTTTTTTTTTGGAGTAACTAGAGTGGAAAAAACACAAAGAAAAGTGTCTGTGATGTCTCCTGATACCTGGTGCCATTTTTCTGTAAtttttttgcttttgtttttgagatggagtcttgctctgttgcctaggctggagtgcagtggtgctggcgcaatctcagctcaccacaacctccacttcccaggttcaagttgttctcctgcctcaacctcctgagtagctgggactacaggcacgtgccaccatgcccggctaatttttgtatttttagtagagacagggtttcactatgttgggcaggctggtctcaaactcctgacctcatgatc
>gene=chr10_8467234-8468234; species=bosTau
tttattaaaataaaCCCATTAGTTACGTAAATTTGATTGAATGGATGTAGAAACTAGATCTTGACCTAAGGAAGAG--ACATTTTAATATCAAGAACAGGAACT-AAGAGGAAGGTGGTACTTAAGAAACAAACATATTAGAAGACATGGTGAAGAAAATTAAAAGATGTTTTTTCCTGAGTAAGTAGAGTGGAAAAA-CATAAAGA------TCTGTGATATTTCCCATGACCTGGTGTCCTTTGTCTGTA------CT------------------------------------------------------------------------------------------------------------------------------------------------------------------------------------------------------------------------------------------------
>gene=chr10_8467234-8468234; species=calJac
GTTATATGAACTAACTTATTTGTTGTATAAATTTGATTGAATGGACAGAAAAATGAGATCTTGATCTAAGGAGGGGAGAAAATTTAATCTAAAGAACAGTAACTAAAGAAGATGCTGGTACCTAGGAAATGCATGTGTTAGAAATCATGACAAGA----GTTGAGATTTTTTTTTCCAGAG----TAGAGTGGAAAAAACACAAAGAAAACTATATGTGATGTTTCCTGATACCTGGTGCCTTTTCTCTGTA--------------------taaacagaatcccactctgttacccaggctggagtgcagtggcat------gatctcggttcaccacaacc------tcccaagttcaagagattctcctgcttcagtctcctgagtagctggggcaacaagtgtgtgccaccatgcccagctaa-ttttgtatttttagtagagatggggtttcaccacattgaccaggctggtctcaaactgctgaccttgtgatc
>gene=chr10_8467234-8468234; species=canFam
TTTTTTTAGACAAATCCATTTGTGATGAGGATTTGATTGAAGGAACAC-AAAATTAGATCTTGATCTAAGGAGGAGAGAAAATTTAATATAGAGAGA---ACCTAAAGAGGAAGTAGACACTTAGGATACAAATACATTAGAAGACATGGCAAGGAGAATTTAAAAGATTATTTTTCAGAGTAACGAATGTAAAAAAAGCACAA---------TCTATGAT-TTTCCTATTACCTGGTGTCATTTTTCTTTA--------------------------------------------------------------------------------------------------------------------------------------------------------------------------------------------------------------------------------------------------------
>gene=chr10_8467234-8468234; species=equCab
GTTTTTTAGAAAGACCCAGTTGTCATGCAAATTTGATTGGACGGACATAAAAACCAGATCTTGATCTCAGGAGGAGAGAAAATTTAATATAGTGAATGGGAACCAGAGAAGAAGCAGCTTCTTAGGAAAGAAATACACTAGAAGACATGGTCAAAAGAATTTAAAATA-TCTTTTTCAGAGTAGCTAGAGTGGAAAAAGCATGA-GAAAAG--TCTGTGAT-TTTCCTATTAGCTAATATCATTTTTCTGTG------CTGTT---------------------------------------------------------------------------------------------------------------------------------------------------------------------------------------------------------------------------------------------
>gene=chr10_8467234-8468234; species=gorGor
GTTTTATGAACTAACCTATTTGTGGTATGAATTTGATTGAATAGACAGAAAAATGAGATCTTGATCTAAGGAGGGGAGAAAATTTAATCTAAAGAACAGTAACTAAAGAAGAAGTTGGCACATACGAAATAAAGGTGTTAGAAATCATGACAAGGAGGATTTAAGATTTTTTTTTTTGGAGTAACTAGAGTGGAAAAAACACAAAGAAAAGTATCTGTGATGTCTCCTGATACCTGGTGCCATTTTTCTGT-ACttttttgcttttgtttttgagatggagtcttgctctgttgcctaggctggagtgcagtggtgctggcgcaatctcagctcaccacaacctccacttccaaggttcaagttgttctcctgcctcaacctcctgagtagctgggactacaggcgcatgccaccatgcc--------------------------------------------------------------------------------
>gene=chr10_8467234-8468234; species=panTro
GTTTTATGAACTAACCTATTTGTGGTATGAATTTGATTGAATAGACAGAAAAATTAGATCTTGATCTAAGGAGGGGAGAAAATTTAATCTAAAGAACAGTAACTAAAGAAGAAGTTGGTACATAGGAAATAAATGTGTTAGAAATCATGACAAGGAGGGTTTAAGATTTTTTTTTTTGGAGTAACTAGAGTGGAAAAAACACAAAGAAAAGTGTCTGTGATGTCTCCTGATACCTGGTGCCATTTTTCTGTAAtttttttgcttttgtttttgagatggagtcttgctctgttgcctaggctggagtgcagtggtgctggcacaatctcagctcaccacaacctccacttcccaggttcaagttgttctcctgcctcaacctcctcagtagctgggactacaggcacgtgccaccatgcccggctaatttttgtatttttagtagagacagggtttcactatgttgggcaggctggtctcaaactcctgacctcgtgatc
>gene=chr10_8467234-8468234; species=papHam
GTTTTATGAACTAACCTATTTGCGGTATGAATTTGATTGAATGGACAGAAAAATGAGATCTTGATCTACAGAGGGGAGAAAACTTAATCTAAAGAACAGTAACTAAAGAAGAAGTTGGTACCTAGGAAATAAATGTGTTAGAAATCATGACAAGT-GGATTTAGGATTTTTTTTTTTAGAGTAACTAGAGTGGAAAAAACACAAAGAAAACTATCTGTGATGTCTTCTAATACCTGGTGCCAtttttctgtactttctttgtttttgtttctgagatggagtctcgctctgttgcccaggc----------------------aatctcggctcaccacaacctccacttcccagtgtcaagtgattctcctgcctcaaccttctgagtagctgggactacaggcgtgcgccaccatgcccggctaatttttgtatttttagtagagacagggtttcactatgttggccaggctggtctcgaactcctgaccttgtgatc
>gene=chr10_8467234-8468234; species=ponAbe
GCTTTATGAACTAACCTATTTGTGGTATGAATTTGATCGAATGGACAGAAAAATGAGATCCTGATCTAAAGAGGGGAGAAAATTTAATCTAAAGAACAGTAACTAAAGAAGAAGTTGGTACCTAGGAAATAAATGTGTTAGAAATAATGACAAGGAGGATTTAAGA--TTTTTTTTTGGAGTAACTAGAGTGGAAAAAACACAAAGAAAACTATCTGTCATGTCTCCTGACACCTGGTGCCAtttttctgtactttttttgtttttgtttctgagatggagtcttggtctgttgcccaggctggagtgcagtggtgctggcgcaatctcagctcaccacaacctccacttcccaggttcaagttgttctcctgcctcaacctcctgagtagctgggactacaggtgcgtgccaccacgcctggctaatttttgtatttttaatagagacagggtttcactatgttgggcaggctggtctcgaactcctgacctcttgatc
>gene=chr10_8467234-8468234; species=rheMac
GTTTTATGAACTAACCTATTTGCGGTATGAATTTGATTGAATGGACAGAAAAATGAGATCTTGATCTACGGAGGGGAGAAAACTTAATCTAAAGAACAGTAACTAAAGAAGAAGTTGGTACCTAGGAAATAAATGTGTTAGAAACCATGACAAGT-GGATTTAGGATTTTTTTTTTTAGAGTAACTAGAGTGGAAAAAACACAAAGAAAACTATCTGTGATATCTTCTAATACCTGGTGCCAtttttctgtactttctttgtttttgtttctgagatggagtctcgctctgttgcccaggccagagtgcagtggtg------taatctcggctcaccacaacctccacttcccagtgtcaagtgattctcctgcctcaacctcctgagtagctgggactacaggcgtgcgccaccatgcctggctaatttttttatttttagtagagacagggtttcactatgttggccaggctggtctcgaactcctgacctcgtgatc
>gene=chr10_8679037-8680037; species=hg19
aataatctggagtgctgagaggtattatttaagaccctttatctcaccctctagcagggagatgagcttgcatctgtatcaagtagagttggtcattagctcaggcagaagacacaggagagtccctgttttgcaggccaTGGTGTCTGCTCCTAGAGCCTCTAACTGAACTCACAATTGTTAAGATTCCCTCATGGACTCTCCGGGAAAATTTATTTGTCATCGTATGCTGACAAGTTCTTACCCCAAAGCAATTAAGCGCTGGGGAGAAATTTCATGTTGCTGGGAGAAAACATACTGTGTGGCCTGGAGGCCTCAGAATATTTCCATAAACAGCAGATGTTTGATTTCTGTTGCAATGATTCATGAAGCCAGACTTGCTTTCATGATAAGAATTTGAATGAGGAGGAGGCAAACTTTTACTTCTATCAAAGAAATGAGTAGTGTCCGTAAGATAGAAGTTTATGCATACATTAGTGATGAGGCCCTGATGTAGTTGA
>gene=chr10_8679037-8680037; species=bosTau
aataatacggagtggtgaaaagcattatttgaggacttttttc--ctgttttaacaggaagaggagcttgcccttgcaacacgtaggatcagtggtcaccctaggcagaaggctgaag---------------gcagtctctgcagcc-tactCCTTTCCTGTC-CTGAACTCACAATTTTAAACCCCACCCCACGGACTCAAC-CAGAAAATTGTTTGTCTTTGTTTGGGTACAAGGTCTTACCCTATAGCACTCAAACTCTGGGGAGAAATTTTAGGTTGCTGGAAGAAAGCATAGTCTGAAATCTGAAGTGCTCAGAATATTTCCAC---------------GATGCCTGCCAGGCTGATTCATAAAGGCAAACTCACTCCAATTACAAAGGTTTGAATAAAGACGAGGAAAACTTTTACTCTGAACAAAGACATGATTCACACCCATAAGACAGCAGTTGACGCATTCGTGAATGGTTAGTCTATGATCTGGTTGA
>gene=chr10_8679037-8680037; species=calJac
aataatctgaagtgctgaggggcattatttaaggccccttatctcacccttta------------gccttcacctttaccaagtagaattgttcattagctcaggcagaagatgcaggagagtccctgtcttacaggccacagtatctgctcctagagtctcTAACTGAACTCACAATTGTTAAGATTCTCCCATGGATTCTCTGGGGAAATGTATTTGTCATCCTATGCTGACAAGTTCTTACCCCATAGCAATTAAGCGCTGGGGAGAAATTTCGTGCTGCTGGGAGAAAACATACTGTGTGGCCTGGAGGCCTCAGGATATTTCCATAAACAGCAGATGCTTGATTTCTGCTGCACTGATTCACGAAGCCAGACTTACTCTCACGATAAGCATTTGAATGAAGAGAAGGCAAACTTTTATTTCAATCAAAGAAATGATTAGTGTCCATAAGACAGACGTTTATGCATGCTTCAGTGACGAGGTCCTGATCTAGTTGA
>gene=chr10_8679037-8680037; species=canFam
aataatctggagtgatgaaaggcgctatttgaggccttttacctgccccgttagcaagaagataagctagcacttgtcacgaatagaatttttgaccacctcaggcagaaaacacaggacattccctgtctt---------------------------------cTGAACTCACAATTTTTAAA--TCCCCTGAGGACACTCC-TGGGAACTTATTT-------------------GTCTTATCCCACAGCCATTAACTTCTGGGGAGAAATTTCAGATTGCTG------------------------GACATCTCAGGATATCTGCACAAAGACCAGATGGGTGATACTTATTGCACTGACTCATAAAGGCAAACTCACTCTCATT---ATAACTTGATTGAGAGCAAGGTGGACTTTTACTCTCAACGAAGAAATGATTCATGTCTACAAACTAGCAAGTTATGCATTCATTAATGGTTAGTGCACGAACTAGTCAA
>gene=chr10_8679037-8680037; species=equCab
----atctagagggctcaagggcattgtttgaggccttttaccttccccattagcaggaaggtgaagttgcacttgtaac--acagaattcatgatcagttcaggcaaaacacacaggacagttcctgtctc-caggccactgcctctgttccctgggtctc---ctgaaCTAACAATTCTTA-----------AGG---TTCC-TAGAAATTCAGTTTTCATCATATGTATACAAGGTCTTATCCTAAAGC----AATTTCTGGGGAGAAATTTCAGGTTGCTGAGAGAAGACATAGTGTGAAACCCAGAGGCCTCAAAATATTTTTACAA-----------------------ACAAAGATTCATAAAGGCAAATGCCCTCGCATTATAATAACTTGAGTGAGGACAAAGCAAACTTTTCCTCTGAACAAAGGAATTATTTGTGCCCGTAAGATAGCGGTTTATGAATTCATTAATGGTTAACCCATGACCTAGTGGA
>gene=chr10_8679037-8680037; species=gorGor
aataatctggagtgctgagaggtattatttaagaccctttatctcac-ctctagcagggagatgagcttgcatctgtatcaagtagagttggtcattagctcaggcagaagacacaggagagtccctgttttgcaggccaTGGTGCCTGCTCCTAGAGCCTCTAACTGAACTCACAATTGTTAAGATTCCCACATGGACTCTCCGGGGAAATTTATTTGTCATCGTATGCTGACAAGTTCTTACCCCACAGCAATTAAGCGCTGGGGAGAAATTTCATGTTGCTGGGAGAAAACATACTGTGTGGCCTGGAGGCCTCAGAATATTTCCATAAACAGCAGATGTTTGATTTCTGTTGCAATGATTCATGAAGCCAGACTTGCTTTCATGATAAGAATTTGAATGAGGAGGAGGCAAACTTTTACTTCAATCAAAGAAATGAGTAGTGTCCGTAAGATAGAAGTTTATGCATACATTAGTGATGGGGCCCTGATCTAGTTGA
>gene=chr10_8679037-8680037; species=panTro
aataatctggagtgctgagaggtattatttaagaccctttatctcaccctctagcagggagatgagcttgcatctgtatcaagtagagttggtcattagctcaggcagaagacacaggagagtccctgttttgcaggccaTGGTGTCTGCTCCTAGAGCCTCTAACTGAACTCACAATTGTTAAGATTCCCTCATGGACTCTCCGGGAAAATTTATTTGTCATCGTATGCTGACAAGTTCTTACCCCACAGCAATTAAGCGCTGGGGAGAAATTTCATGTTGCTGGGAGAAAACATACTGTGTGGCCTGGAGGCCTCAGAATATTTCCATAAACAGCAGATGTTTGATTTCTGTTGCAATGATTCATGAAGCCAGGCTTGCTTTCATGATAAGAATTTGAATGAGGAGGAGGCAAACTTTTACTTCAATCAAAGAAATGAGTAGTGTCCGTAAGATAGAAGTTTATGCATACATTAGTGATGAGGCCCTGATGTAGTTGA
>gene=chr10_8679037-8680037; species=papHam
aataatctggagtgctgagaggtattatgtgaggccctttatctcaccctctagcggggagatgcgcttgcatctgtatcaagtagagttggtcataagctcaggcagaagacacaggagagtccctgttttgcaggccacagtatctgctcCAAGAGCCTCTAACTGAACTCACAATTGTTAAGAT--------------TCCGGGGAAATTTATTTGTCATTGTTTGCTGACAAGTTCTTACCCCACAGCAATTAAGTGCTGGGGAGAAATTTCATGTTGCTGGGAGAAAACATACTGTGTGGCCTGGAGGCCTCAGAATATTTCCATAAACAGCAGATGTTTGATTCCTGCTGCAGTGATTCATGAAGCCAGACTTGCTCTCATGATAAGAATTTGAAT---GAGAAGTCAAACTTTTACTTCAATCAAAGAAATGATTAGTATCCATAAGATAGAAGTTTATGCATGCATTAGTGATGAGGCCCTGATCTAGTTGA
>gene=chr10_8679037-8680037; species=ponAbe
aataatctggagtgctgagaggtattatttaagaccctttatctcaccctctagcagggagacgagcttgcatctatatcaagtagagttggtcattagctcaggcagaagacacaggagagtccctgttttgcaggccacagtatctgctcCTAGAGCCTCTAACTGAACTCACAATTGTTAAGATTCCCTCATGGACTCTCCGGGGAAATTTATTTGTCATCGTATGCTGACAAGTTCTTACCCCACAGCAATTAAGCGCTGGGGAGAAATTTCATGTTGCTGGGAGAAAACATACTGTGTGGCCTGGAGGCCTCAGAATATTTCCATAAACAGCAGATGTTTGATTTCTGTTGCAATGATTCATGAAGCCAGACTTGCTCTCATGATAAGAATTTGAATGAGGAGGAGGCAAACTTTTACTTCAATCAAAGAAATGATTAGTGTCCATAAGATAGAAGTTTATGCATACATTAGTGATGAGGACCTGATCTAGTTGA
>gene=chr10_8679037-8680037; species=rheMac
aataatctggagtgctgagaggtattatgtgaggccctttatctcagcctgtagcggggagatgcgcttgcatctgtgtcaagtagagttggtcataagctcaggcagaacacacaggagactccctgttttgcaggccacagtatctgctcCGAGAGCCTCTAACTGAACTCGCAATTGTTAAGATTCCCCCATGGACTCTCCGGGGAAATTTATTTGTCATCGTTTGCTGACAAGTTCTTACCCCATAGCAATTAAGTGCTGGGGAGAAATTTCATGTTGCTGGGAGAAAACATACTGTGTGGCCTGGAGGCCTCAGAATATTTCCATAAACAGCAGATGTTTGATTCCTGCTGCAGTGATTCATGAAGCCAGACTTGCTCTCATGATAAGAATTTGAAT---GAGAAGTCAAACTTTTACTTCAATCAAAGAAATGATTAGTGTCCATAAGATAGAAGTTTATGCATGCATTAGTGATGAGGCCCTGATCTAGTTGA
>gene=chr10_8858037-8859037; species=hg19
CCATCAAGTGCAAGTCAAATGGTCCTAAAATAACAACCAGGTTTCCCACTTACTGCATTCAGGCTGCAAAATGCTATTGAGACACTTCTTTCTCCTTCATATTCACTTTAACCTGCTGTTTTTGGAATCACATGGTGCTGGGAAAACTGAATACTAGAGTTTAAAATCCCCCTTCTCCTTACAGCAGGCACAATAGCCCATTTGTCCAGGGCTGTCACACACAGAGGCCCTCATGCTGCCTTGTGAGTTCAGTGAGGGCAGGTGGGACCTCTTCCTCCCAATGGATAGAGAACCAATGTCACCACATCAAGGTGAATACTCATACTGTGTTCCTTTTCTTGGAAACAATTATGACGTGAGGAGAACAGGGATGGTTGAGGCTTTAATTGCACCAGGAAATTTGTACGATGCAAGGGAAAAAGAATAAGTATTGGGCCTTTGGGGTTTTTAAAAAAATTATTGATATTGGTAGTTGTAGGAGTTTGAAAAATTTTGTGAAA
>gene=chr10_8858037-8859037; species=bosTau
CCATCATGTGCAAATCAAATGGTGGTAAAAGAACAC-CCTCTTTC-------CTGCGTTCAGGCTGTATACTGTTGTTGAGAGACTTCTTTTCCTTTCATATTCATTTCATCCTGCTTTCTTCTGGATAATGT-GTGCTGGCAACATTGTGTTTTATAGTCTGAAGCTTTCTTTCTCATTATAGTAGATATACTAGTGCGTTCTGCAGACATGTTGCTCTCCAAAAGTACTCACACTGCCTTCTGAGTTGAGTGAGGCT-G---------------------GGCAGGAGACTCAGCTTTACCACATCA----AGAAATTTGCACTGTGTACGCATTGGCTGGAGCAATTATGACATGGGAAGGGAGGGTGAAACTCAGACTTTAATTATTCCAGAGGATTTGCAGGATTCAGAGGAAAGGTCACAGCTACTGAGCTTTTGGGATTTTATAAACATGTCTAGATTTTGGCACTTGTAGGAG---GAAATGTTTCACAAAG
>gene=chr10_8858037-8859037; species=calJac
CCATTAAGTGCAAGTCAAATGGTCCTAAAATAACACCCCTGTTTCCCACTTACCGCGTTCAGGCTGCAGAATGCTATTGAGACGCTTCTTTATCCTTCATACTCACTTTAACCTGATGTCTTCGGAATCATATGTTGTTGGAAAAACCGAATACTACAGTTTGAAACATCCTTTTCCCTTATGGCAGGCACAATAGCCCATTCGTCCAGCGCTGTGGCACACAGAGGCCCTCATGCTGCCTTGTGAGTTCAGTGAGGGCAGGTGGGACCTCTTTCTCCCAATGGACAGAGAACCAATGTCACAACATCAAGTTGCATACTCATACTGTGTTCCTTTTCTCTGAAACAATTATGATGTGAGGAGAACAGGGATGGTTGAGGTTTTAATTGCACCAGGGAATTTGTAGGATGCAAGAGAAAAAGAGTAAGTATTAGGTGTTTGGGGTTTTATAAAAATTTATTGATATCGGTAGTTGTAGGAATTTGAAACATTTTGTGAAA
>gene=chr10_8858037-8859037; species=canFam
CCATCAAGTGCAATTCCGAGGGTGGTAGGATAACACCCATATTTCCCACCCACTGCTCTGAGCCTACATACTGCTATTGAGAGACGC---TTCCCTTCATATTCATTGCA-------TTCTTCTGAATACCAT-GTGCTGGGAGCACTGGCTACTGCAGTTTGAAACATGCCTTCTCGTGATATGAGGTGCAGTAGCCCATTCTGCAGATATGCTTCTCCCCAAAAGTATGTGTGCTGCCTTTTGAGTTCAGTGTGGGCAGGTAGATGGCCTTTCTCCCTATGGACAGAGAACCAACATTACCACATCAAGCCAGATATTCGTACTGCA-TCACATTTGCTGAAACAATTATGATATGAAG---AGGGAGGAGGTTGAGGCCTTAATCATAACAGAGGATTTG-GGTGTGCCAGAGAAAGGTCACAGCTATTGGGCCTTCTGGATTTTATAAAAATGTCGGGGTTTTGATGGTTGTAGGAG---GACAAGTTCCACCAAC
>gene=chr10_8858037-8859037; species=equCab
CCATCAAGTGTCAATCAAATGGTGGTAACATAACACCCCTTTTTCCTACTCACTGCATGCAGGTTGCACTGTGCCACTGAGAGACTTCT-TTTCCCTCATATTCATTTAAACCTGGTTTCTTCTGGATAACATCCTTCTGGGAACACTGGGTACCACAGTTTGAAACACTCTTTCTTGTTTTATTAGGTGTGGTAG-CCATTCTGCTGACATGCTTCTCTC-AAAAGTACTCATGCTTCCTTTTGAGTTCAGTGGGGGC-TGTAGATACCCTTTCTCCCAATAGACAGAGAATCAGCCTTACCACTCAAAGCCAGATATTCACGCTGTGTTCACATTCACGGGAACAGTTATGATGTGAGGAAGGAGGGCAAGCTTGAGACTTTAATTGTACCAGAGGATTTGCAGAATACAAGGGAAAGTTCAAAACTACAGGGTCTTTCGGATTTTAAAAAATTTTCTAGATTT---TGGTAGTTGGAG---GAAAAGTTTTACAAAG
>gene=chr10_8858037-8859037; species=gorGor
CCATCAAGTGCAAGTCAAATGGTCCTAAAATAACACCCAGGTTTCCCACTTACTGCATTCAGGCTGCAAAATGCTATTGAGACACTTCTTTCTCCTTCATATTCACTTTAACCTGCTGTCTTTGGAATCACATGGTGCTGAGAAAACTGAATACTACAGTTTAAAATCCCCCTTCTCCTTACAGCAGGCACAATAGCCCATTTGTCCAGGGCTGTCACACACAGAGGCCCTCATGCTGCCTTATGAGTTCAGTGAGGGGAGTTGGGACCTCTTCCTCCCAATGGATAGAGAACCAATGTCACCACATCAAGGTGAATACTCATACTGTGTTCCTTTTCTCAGAAACAATTATGACGTGAGGAGAACAGGGGTGGTTGAGGCTTTAATTGCACCAGGGAATTTGTATGATGCAAGGGAAAAAGAATAAGTATTGGGCCTTTGGGGTTTTTAAAAAATTTATTGATATTGGTAGTTATAGGAGTTTGAAAAATTTTGTGAAA
>gene=chr10_8858037-8859037; species=panTro
CCATCAAGTGCAAGTCAAATGGTCCTAAAATAACACCCAGGTTTCCCACTTACTGCATTCAGGCTGCAAAATGCTATTGAGACACTTCTTTCTCCTTCATATTCACTTTAACCTGCTGTCTTTGGAATCACATGGTGCTGGGAAAACTGAATAATACAGTTTAAAATCCCCCTTCTCCTTACAGCAGGCACAATAGCCCATTTGTCCAGGGCTGTCACACACAGAGGCCCTCATGCTGCCTTATGAGTTCAGTGAGGGGAGGTGGGACCTCTTCCTCCCAATGGATAGAGAACCAATGTCACCACATCAAGGTGAATACTCATACTGTGTTCCTTTTCTCAGAAACAATTATGACGTGAGGAGAACAGGGATGGTTGAGGCTTTAATTGCACCAGGGAATTTGTACGATGCAAGGGAAAAAGAATAAGTATTGGGCCTTTGGGGTTTTTTAAAAATTTATTGATATTGGTAGTTGTAGGAGTTTGAAAAATTTTGTGAAA
>gene=chr10_8858037-8859037; species=papHam
CCATCAAGTGCAAGTCAAATGGTCCTAAAATAACACCCCAGTTTCCCACTTACTGCATTCAGGCTGCAAAATGCAATTGAGACACTTCTTTCTCCTTCATATTCACTTTAACCTGCTGTCTTTGGAATCACATAGTGCTGGGAAAACTGAATACCACGGTTTGGAAAACCCCTTCTCCTTACAGCAGGCACGATAGCCCATTTGTCCAGTGCTGTGGCACACAGAGGCCCTCATGTTGCCTTGTGAATTCAGTGAGGGCAGGTGGGACCTCTTTCTCCCAATGGACAGAGAACCAATGTCACCGCATCAAGGTGAATACTCATACTGTGTTCCTTTCCTCGGAAACAATTATGATGTGAGGAGAACAGGGACGATTGAGGCTTTAATTGCACCAGGGAATTTGTAGGATGCAAGGGAAAAAGAATAAGTATTGGATCTTTGGGGTTTTATAAAAATTTATTGATATTGGTAGTTGTAGGAGTTTGAAAACTTTTGTCAAA
>gene=chr10_8858037-8859037; species=ponAbe
CCATCAAGTGCAAGTCGAATGGTCCTAAAATAACACCCAGGTTTCCCACTTACTGCATTCAGGCTGCAAAATGCTATTGAGACACTTCTTTCTCCTTCATATTCACTTTAACCTGCTGTCTTTGGAATCACATGGTGCTGGGAAAACTGAATACTACAGTTTGAAATCCCCCTTCTCCTTACAGCAGGCACAATAGCCCATTTGTCCAGGGCTGTCACACACAGAGGCCCTCATGCTGCCTTGTGAGTTCAGTGAGGGCAGGTGGGACCTCTTCCTCCCAATGGACACAGAACCAATGTCACCACATCAAGGTGAATACTCATACTGTGTTCCTTTTCTCGGAAACAATTATGACGTGAGGAGAACAGGGATGGCTGAGGCTTTAATTGCAGCAGGGAATTTTCATGATGAAAGGGAAAAAGAATAAGTATTGGGTCTTTGGGGTTTTTTAAAAATTTATTGATATTGGTAGTTGCAGGAGTTTGAAAAATTTTGTGAAA
>gene=chr10_8858037-8859037; species=rheMac
CCATCAAGTGCAAGTCAAATGGTCCTAAAATAACACTCCGGTTTCCCACTTACTGCATTCAGGCTGCAAAATGCACTTGAGACACTTCTTTCTCCTTCATATTCACTTTAACCTGCTGTCTTTGGAATCACATGGTGCTGGGAAAACTGAATACCACGGTTTGGAAAACCCCTTCTCCTTAGAGCAGGCACAATAGCCCATTTGTCCAGTGCTGTGGCACCCAGAGGCCCTCATGTTGCCTTGTGAATTCAGTGAGGGCAGGTGGGACCTCTTTCTCCCAATGGACAGAGAACCAATGTCACCGCATCAAGGTGAATGCTCATACTGTGTTCCTCTCCTCGGAAACAATTATGATGTGAGGAGAACAGGGACGATTGAGGCTTTAATTGCACCAGGGAATTTGTAGGATGCAAGGGAAAAAGAACAAGTATTGGATCTTTGGGGTTTTATAAAAATGTATTGATACTGGTAGTTGTAGGAGTTTGAAAACTTTTGTCAAA
>gene=chr10_10689234-10690234; species=hg19
TTTACATGGTGCCTCCGTGGACAGCACTTTTCTCACTTTTCCTCTGTGACGTGATGGAGCATATCCCCGGGCCTTGGAGAAATAGTCCCCAAAATCAGGCAAGAAAAAATATTTCAAGGCTTGCTTTCTTTTAAAACTTTGTGTGTATTTTTATCTTCCATGATAAACATCATCATTTACAGTTTTAAAATGTTTTAATGGGCTTACCACTAAATAAACCTGCTATTCCAAAAAGATTCCATGGGCCTGTCATCGCAGTTTAGAAAACACTAGTTTGCCATTTAACTGAATCCTGGGCACTGCTCTGTGAAAGAGGTGAGCTGCTTAGGACCAATCCATTGTTACGGGAGAGAAAAGCACCTGCATTTTGATCCACTTCCTTCAGACCCTGAATTagtgatagagttaggattcaactacagatgtttttaactccaaacttcatgTACAAATTTACTTACCCTTCAAGAAATTTCCAGTTGTGCTATCCTCAGGATATA
>gene=chr10_10689234-10690234; species=bosTau
TTCACACAGTTCCTGCATCAACAGCATGTCTCATATGTCTACCACCCCTCAACACAGAGTGAGTGTT--GGGCTTGGGAATACAGACCCCAAAGAGAAACAAGATAAAATATTTTATATCTTGCTTTACTTTAAGACTTGGTGTGACTTTCTATCTCCCACAATAAACCATCTTGTTTTCTATTT------------------TCACCATTTAGTGAAAGTGCCA-----AAAAGACCCCATGAGCCTGTAATATCAGTTTGAAAAACACTAGAACATCA-TTGAAAAGatccccatcattattct-gtaaagaggtgacacatttgttattaattcattgttagaaaagaaaaaatcgatctcagcttgaatcacttccccaggtcacag-attagtgacag-accagaatttaaaccctgatata-ttaattccaaacctcatgTAAAAATGTCTTTGCCCCTCAAGAAATTTCCATCTTCACTGGCCTAATGATATA
>gene=chr10_10689234-10690234; species=calJac
TTTACACAGTGCCCCTGTGGACAGTACTTTTCACGCTTTCCCTCTGTGACGTAACGGAGCATATCCCTATGCCTTGGAGAAATAGTCCCCCAAACCAGGCAAGAAAAAATATTTGAAGTCTTGCTTTCTTTAAAAACTTCATGCATATTTTTGTCTTCCATAATTAACATCCTTATTCACTGTTTTAAAGTGTTTTAATGGGCTTACCACTAAGTAAACCTGCTATTCCAAAAAGATTCCATGGG-CTGCAGTCACAGTTTAGAAAACACCAGGATGACGTCTAAATAAATCCCGGTCACTGCTCTGTGCAAGAGGTGAGCTGCTTAGGACCAGCCCATGGTTATGGGAGAGAAAATTACCTGCATCTTAATTCACTTCCCTCAGACACAGAATTAGTGATGGGGTTAGGATTCGACTACAGGTGTT------------------------------TTACCCTTCCAGAAACTTTCAGCTGTGCTACCCTCAAGACATG
>gene=chr10_10689234-10690234; species=canFam
TTTGCCCAGTGCCTCCATAAACAGCACTTCTCAGATTTTTCCTTCCTGATACCCTGGAGTGGATCCCTAGGGCATGAGGACACAGCTCCAAAAGGCAGGCAGGATAAAGTATTTTAAGTCTTGCTTTATTTTAAAATTTCACTGA--CTGTTATCTCCCATGATAAGCCTACTCATTTTCTATTTCAAAGTGTTATAGATTACTCACCATGGAGTAAAAATACTAGTCCACGGTGATCCCATGAGTCTATGACACTAGTTTGAAAAATGCAGGAATGTCGTTGAacttgatccttttcactgctctgtgaaagaggtgagacatttctttttaattcattgtgataggagagaaaactgatctcagcttgattcacttccctccgtcacag-attagtgacag-gccagtactcaaacccaaatgct-ttaagccc-aacctcatgTGAAAATTTCTTTGCTCCTCAAGAAGCTTCCAGCTGCACTGGCTTAATGATAGA
>gene=chr10_10689234-10690234; species=equCab
TTTACCCAGTGCCTCCATAAAcagtac-tctcaaacttttccttcctgggacagtggagtatatccttagggtgtggggatatagccccaaaaggcaggcagggtaaaatatttt--gtcttgcagtattttaaaacttcatgtgacttttcatcttccatgatTAACTTTCTTACTTTCTATTTTAAAATGTTTTAAATTACTCAGCATCAAGTAAAAATGCTAGTCCAAAAAGATCCCATGGGTCTACAATACCAGTTTG-AAAACATTAGAATGTCATTGAacttgatccttttcactactcagtgaa--aggtgagacatttgttattaattcattgttatgggagagaaag-tgatctcagcttgattcacttccctgggtcacag-attagtgacag-gccaggattcagacccaaaagtg-ttaactctaaatctcatgTAAAAATTTCTTTGCCCTTTGAGAAGCTTCCAGGCTCCCTAACCTAATGATATA
>gene=chr10_10689234-10690234; species=gorGor
TTTACATGGTGCCTCCGTGGACAGCACTTTTCTAACTTTTCCTCTGTAACGTGATGCAGCATATCCCC-GGCCTTGGAGAAATAGTCCCCAAAATCAGGCAAGAAAAAATATTTCAAGGCTTGCTTTCTTTTAAAACTTTGTGTGTATTTTTGTCTTCCATGATAAACATCATCATTTACAGTTTTAAAATGTTTTAATGGGCTTACCACTAAATAAACCTGCTATTCCAAAAAGATTCCATGGGCCTGTCATCGcagtttagaaaacactagtttgccatttaactgaatcctggtcactgctctgtgaaagaggtgagctgcttaggaccaatccattgttatggaagagaaaagcacctgcattttgatccacttccttcagacactgaattagtgatagagttaggattcaactacagatgtgtttaactccaaacttcatgTACAAATTTATTTACCCTTCAAGAAATTTCCAGTTGTGCTATCCTCAGGATATA
>gene=chr10_10689234-10690234; species=panTro
TTTACATGGTGCCTCCGTGGACAGCACTTTTCTAACTTTTCCTCTGTAACGTGATGGAGCATATCCCCGGGCCTTGGAGAAACAGTCCCCAAAATCAGGCAAGAAAAAATATTTCAAGGCTTGCTTTCTTTTAAAAGTTTGTGTGTATTTTTGTCTTCCATGATAAACATCATCACTGACAGTTTTAAAATGTTTTAATGGGCTTACCACTAAATAAACCTGCTATTCCAAAAAGATTCCATGGGCCTGTCATCGCAGTTTAGAAAACACTAGTTTGCCATTTAACTGAATCCTGGTCACTGCTCTGTGAAAGAGGTGAGCTGCTTAGGACCAATCCATTGTTATGGGAGAGAAAAGCACCTGCATTTTGATCCACTTCCTtcagacattgaattagtgatagagttaggatacaactacagatgtgtttaactccaaacttcatgTACAAATTTATTTACCCTTCAAGAAATTTCCAGTTGTGCTATCCTCAGGATATA
>gene=chr10_10689234-10690234; species=papHam
TTTATACGGTGCCTCCGTGGACAGTACTTTTCAGACTTTTCCTTTGTGACGTGATGGAGCATATCCCTGGGCCTTGGAGAAATAGTCCCCAACATCAGGCAAGAAAAAATATTTTAAGTCTTGCTTTCTTTTAAAACTTCGTGTGTATTTTTGTCTTCCATGATAAACATCATCATTTACAGTTTTAAAATGTTTTAATGGGCTTACCACTAAATAAACCTGCTATTCCAAAAAGATTCCATGGGCCTGTCATTGCAGTTTAGAAAACACTAGTTTGCCATTTAACTGAATCCTAGTCACTGCTCTGTGAA---------CTGCTTAGGACCAATCCATCGTTATGG--TATCAAGATACCTGCATCTTGATCCACTTCCTtcagacactgaattagtgatggggttaggattcagctacgggtatgtttaactccaaacttcatgTACACATTTTTTTACCCTTCAAGAAATTTCCAGCTGTGCTATCCTCAGGATATA
>gene=chr10_10689234-10690234; species=ponAbe
TTTACATGGTGCCTCTGTGGACAGCACTTTTCAAACTTTTCCTCTGTGACATGATGGAGCATATCCCCGGGCCTTGGAGAAATAGTCCCCAAAATCAGGCAAGAAAAAATA-------------TTTCTTTTAAAACTTTGTGTGCATTTTTGTCTTCCATGATAAACATCATCATTTACGGTTTCAAAATGTTTTAATGGCCTTACCACTAAATAAACCTGCTATTCCAAAAAGATTCCATGGGCCTGTCATCGCAGTTTAGAAAACACTAGTTTGCCATTTAACTGAATCATGGTCACTGCTCTGTGAAAGAGGTGAGCTGCTTAGGACCAATCCATTGTTATGGGAGAGAAAAGTACCTGCATCTTGATCCACTTCCTtcagacactgaattagtgatggagttagaattcaactacagatgtgtttaactccaaacttcatgTACAAATTTTTTTACCCTTCAAGAAATTTCCAGTTGTGCTATCCTCAGGGTATA
>gene=chr10_10689234-10690234; species=rheMac
TTTATACGGTGCATCCGTGGACAGCACTTTTCAGACTTTTCCTTTGTGACGTGATGGAGCATAGCCCTGGGCCTTGGAGAAATAGTCCCCAAAATCAGGCAAGAAAAAATATTTTAAGTCTTGCTTTCTTTTAAAACTTTGTGTGTATTTTTGTCTTCCATGATAAACATCATCATTTACAGTTTTAAAATGTTTTAATGGGCTTACCACTAAATAAACCTGCTATTCCAAAAAGATTCCATGGGCCTGTCATTGCAGTTTAGAAAACACTAGTTTGCCATTTAACTGAATCCTAGTCACTGCTCTGTGAA---------CTGCTTAGGACCAATCCATCGTTATGG--TATCAAGATACCTGCATCTTGATCCACTTCCTtcagacactgaattagtgatggggttaggattcagctacgggtgtgtttaactccaaacttcatgTACACATTTTTTTACCCTTCAAGAAATTTCCAGCTGTGCTATCCTCAGGATATA
>gene=chr10_10822234-10823234; species=hg19
cagcctcccaagtagctgggattacaggcgcctgctaccgtgcccagctaatttttgtatttttaatagagacagggtttcaccatgttggccaggatggtctccatctcttgaccttgccatccacctgctttggcttcccaaagtgctgggattacaggcatgagccactgcgcccggcAAACAGGGAAACACTTAAGCCAAGGGGCTTATATAATCCCAGCCTGTGGTATTTGCAGGGGTTTGTATTTGACATCATTGTCTAGAATCCCACTCATCAGCACAACTCTAATTAACATGCCAATGAGTATTAAGTTGGGGTTACTACAGACTGAGCAACTACTTCACTTGGGGCTCAGCAGGTTTCAAAAAGCAACATGCCTCATTGATAAAACATTCTACTCTTTTTGAGTCATCACAGAAATGCTCAGAAAGCAAATAATTCCACAAAGAAAGCACGTTGTGAAAATGAACCCACTTACCAAAAAAAAGGTAGTCTT
>gene=chr10_10822234-10823234; species=bosTau
-------------------------------------------------------------------------------------------------------------------------------------------------------------------------------------------GGAAACACTTAAGCCAAGGAACTCAGGCATCTAAGGGCTCCAGGATTTACAAGAGTTTCTATCTGACACTGTTAACTAGAACCCTACACATCAACACAGCTCTAAGTCACTTGTCAATGGTCACGAAGTTGGGATTATTACAGACGGAGGAACTGTTCCACGTGGGGGTCTGCATGTTTCAAGAAGCAACACGCCTTTTTGATCCTACATTCTACTCTTCCTGAGTCAAAACAGAAACACTAAGGAATCAAGTGAATCCATCCTAAAAGCATTTTTGGGAACATGACCCACTTACC--AAAAATGCCAGTCT-
>gene=chr10_10822234-10823234; species=calJac
cagcctcctgagtagctgggactataggcacacaccaccatgcccagctgatatttgtattttaagtagagatggggtttcaccatgttggccaggatggtctccaactcttgaccttgtgatccacctgcctcggcctcccaaagtgctgggattacaggcgtgagccaccgtgcccggccAAC--------------------GAGCTTATATAGTCACAGCCTTCGGTATTTGCAGGGGTTTGTATTTGGCATCATTTTCTAGAATCCT---CATCAGCACAATGCTAATTAACATGCCAATGAGTATTAAGTTGGGGTTAT-------TGAGACACTACTTCACTTGGGGCTCAGCATGTTTCAAAAAGCAACATGCCGTGTTGATAAAGCATCATACTCTTCCTGAGTCATCACAGAAATGCTAAGAAAGCAAATAATCCTGCAAAGAAAGCATGTTGTGAAAATCAACTCACCAAAAAAAAATAAGGTAGTGTT
>gene=chr10_10822234-10823234; species=canFam
-------------------------------------------------------------------------------------------------------------------------------------------------------------------------------------------GGAAATACTTAAGCCAAGGAGCTCAAACATCTGTGGCCTCTAGGGTATGCAAGGGTTTCTGTATGACACCATTATCTAGAATCCTACACATCAGTACAACTCTGATT-ATCTGTCAATGTGTGTTAAATTGGGGTTGGTATAGACCGAGTAAC--TTTCATTGGGGGCTTAGTATATTTCAAGAACCAATATGCCTTGTTGAAAGAACAGTCTACTCTTC-TGAGTCATCACAAAAACACTAAGAAATCAAGCCATTTCATCAAAAAAGCGTTTTGTGAAAATGAACCCACTCACT------GAGAGAGTCTT
>gene=chr10_10822234-10823234; species=equCab
--------------------------------------------------------------------------------------------------------------------------------------------------------------------------------------------------------------------------------------------------------------------------AACTCTGCTTTTCAACACAATTGTAATTAACTTGTCGATGGGTATTAAGTTGAGGTTATTACAGACTGAGTAACTGTTCCACTTGAGGCTCAGCAGGTTTCAAGAAGCAACATGCCCTGTTGATAAGA-ATTCTACTCTTCTTGAGTGATAACAGAAACACTAAGAgggCAAGCAACCTCATCAAGAAAGCATTTTGTGAAAAGGAACCCTCTTACCA----------------
>gene=chr10_10822234-10823234; species=gorGor
cagcctcccaagtagctgggattacaggcgcctgctaccacgcccagctaatttttgtatttttaatagagacagggtttcaccatgttggccaggatggtctccatctcttgaccttgtgatccacctgctttggcttcccaaagtgctgggattacaggcaagagccactgcgccc-gcAAACAGGGAAACACTTAAGCCAAGGGGCTTATATAATCCCAGCCTCTGGTATTTGCAGGGGTTTGTATTTGACATCATTGTCTAGAATCCTACTCATTAGCACAACTCTAATTAACATGCCAATGAGTATTAAGTTGGGGTTACTACAGACTGAGCAACTACTTCACTTGGGGCTCAGCAGGTTTCAAAAAGCAACATGCCTCATTGATAAAACATTCTACTCTTTTTGAGTCATCACAGAAATGCTCAGAAAGCAAATAATTCCACAAAGAAAGCACATTGTGAAAATGAACCCACTTACCAAAAAAAAGGTAGTCTT
>gene=chr10_10822234-10823234; species=panTro
cagcctcccaagtagctgggattacaggcgcctgctaccacgcccagctaatttttgtatttttaatagagacagggtttcaccatgttggccaggatggtctccatctcttgaccttgccatccacctgctttggcttcccaaagtgctgggattacaggcatgagccactgcgcccggcAAACAGGGAAACACTTAAGCCAAGGGGCTTATATAATCCCAGCCTCTGGTATTTGCAGGGGTTTGTATTTGACATCATTGTCTAGAATCCTACTCATCAGCACAACTCTAATTAATATGCCAATGAGTATTAAGTTGGGGTTACTACAGACTGAGCAACTACTTCACTTGGGGCTCAGCAGGTTTCAAAAAGCAACATGCCTCATTGATAAAACATTCTACTCTTTTTGAGTCATCACAGAAATGCTCAGAAAGCAAATAATTCCACAAAGAAAGCACGTTGTGAAAATGAACCCACTTACCAAAAAAAAGGTAGTCTT
>gene=chr10_10822234-10823234; species=papHam
cagcctcccgagtagctgggattacaggcacctaccaccatgcccagctaattgttgtgtttttagtagagacggggtttcaccatgttgtccaggatggtctcgattgcttgaccttgtgatccacctgccttggcctcccaaagtgctgggattacaggcgtgagccaccgcgcctggcAAACAGGGAACCACTTAAGCCAAGGGGCTTGTATAGTTACAGCCTCTGGTATTTGCAGGGGTTTGTATTTGACATCATTGTCTAGAATCCTACACATCAGCACAACTCTAATTAACATGCCAATGAGTATTAAGTTGGGTTTATTACAGACTGAGCAACTACTTCACTTGGGGCTCGGTGGGTTTCAAAAAGCAACATGCCTTGTTGATAAAACATTCTACTGTTTTTAAGTCATCACAGAAATGCTAAGAAAGCAAATAATTGCACAAAGAAAGCACGTTGTAAAAATGAACCCACTTACCAACAAAGCAGTAGTCTT
>gene=chr10_10822234-10823234; species=ponAbe
cagcctcccaagtagctgggattacaggcgcctgctaccgtgcccagctaatttttgtatttttactagagacggggtttcaccatgttggccaggctggtctccatctcttgaccttgcgatctacctgctttggcttcccaaagtgctgggattacaggcgtgagccactgcgcccggcAAACAGGGAAACACTTAAGCCAAGGGGCTTATATAATCTCAGCCTCTGGTATTTGCAGGGGTTTATATTTGACATCATTTTCTAGAATTCTACTCATCATCACAACTCTAATTAACATGCCAATGAGTGTTAAGTTGGGGTTACTACAGACTGAGCAACTACTTCACTTGGGGCTCAGCAGGTATCAAAAAGCAGCATGCCTCATTGATAAAACATTCTACTCTTTTTGAGTCATCACAGAAATGCTCAGGAAGCGAATAATTCCACAAAGAAAGCAAGTTGTGAAAATGAACCCACTTACCAAAAAAAAGGTAGTCTT
>gene=chr10_10822234-10823234; species=rheMac
cagcctcccgagtagctgggattacaggcacctgccaccacggccagctaatttttgtatttttagtagagacaggtttttaccacgttgtccaggatggtctcaattgcttgaccttgtgattcacctgccttggcctcccaaagtgctgggattacaggcataagccactgtgcctggcAAACAGGGAAACACTTAAGCCAAGGGGCTTGTATAGTTACAGCCTCTGGTATTTGCAGGGGTTTGTATTTGACATCATTGTCTAGAATCCTACACATCAGCACAACTCTAATTAACATGCCAATGAGTATTAAGTTGGGTTTATTACAGACTGAGCAACTACTTCACTTGGGGCTCAGTGGGTTTTAAAAAGCAACATGCCTTGTTGATAAAACATTCTACTCTTTTTAAGTCATCACAGAAATGCTAAAAGAGCAAATAATTGCACAAAGAAAGCACATTGTAAAAATGAACCCACTTACCAACAAAGCAGTAGTCTT
>gene=chr10_12184234-12185234; species=hg19
ctccaccttggcccctagttgtggcaaccaaaaatgtctctagatattgccaaatgtcttgggtgggggctaaaatcacccctagtttagaactgctAttttatatttagttttatgacataagtacttcttccatgttattacagattgagtaagcataatttttagtggccatgtaatattccattgtggatatCATCTTCAGTCTTACATTGAGAAGAGTGACCTTGGCTGTCTTTAGTATATAGAGCTTTGCAAAATCATTCTACGACCAGGCAGGTATAATATTCCATAATCTACTGGTGGGAGTGttttttaaattgtggtaaaagtatagaaaatatgccatcttcatcatttttagatgtgcagtttagtaacattaggaatgttcacattgttgtaccaccacactccataaGCGATGTATTTACTAGTGAATGCACCAAGTGATGATttgttgtttttatttttattttcactttctggttcttttaatt
>gene=chr10_12184234-12185234; species=bosTau
-----------cttcaagttgggacaaccaaaattgtcttcctagattcccagatatccc--ctgggggactaagttgccccaggttgagaaccactCTTTTCTACTTATTACCACAACATAAACACATCCT-GATACTAATATAAGCTTCAT-AGTATAATTTTTAATGGCTGC-----ATTCTACTGTGTATACTGTCTTCAGTCTTACATTT-GGAGCATGGCTTTGGCTGTCATTTGTACCCATAGCTTTGCAAAATTATTCTGTGACTTGGTAGTTAT---ATCCTATACTTTAAGGATAAGAA--TTTCTTTAATTGC----AAAAAACATGAAATTTATCATCTTAACCatttt-----------------------------------------------------------------------------------------------------g-------------------------ttgccatttgtt
>gene=chr10_12184234-12185234; species=calJac
ctccacctccgctccaagttgtgacaaccaaaaatgtctccagatattgccagatgtcttgtagaggagctaaaattaccccaggttgagaactgctATTTTATATTTAGTTTTATGACATAAGTACTTCTTCCATGTTAACACAGATTT-TTCAGCATCATTTTTAGTGGCCATGTAATATTCCATGGTGTATCTCATCTTCAGTCTTACATTGAGAAGAGTGACATTGGCCGTCTTTAGTACATAGAGCTTTGCAAAATGATTCTGTGACTAGGCAGGTATCGTATTCCATAATCCACTGGTCGGAGTGttttttaaattgtggtaaaaatacataaaatatgccagcttaaccgtttttagatgtacagttcagtagcagtaggaatgctcacgttgttgtaccacggccctccataacCAGTGTATTTACTAGTGAATGCACTAGGTAATGACTTG---------TTTTTATTTTTGCTTTCTGGTTCTTTTTGTA
>gene=chr10_12184234-12185234; species=canFam
-----------------gttgtaacaaccaaaaatgtcttcgggtattgccaggtggctg--ctgaggggtggaattgccccaggttgagaaccacAGTATCATACTTAGTGTTAAA-CATAAGCACTTCTT-TATGCTGTTACAAGATTCTT---TATAATTTTCAGTGGCTGCGTAAtattcatctatctatctaatcCTCAGACTTATATTT-GGAGTGTGGCTGTCATTGGT-----TGCCCTTAGCTTAGCAAAATTTTTCTATGACTGGGTAGATAT---ATCCTATTACTTACTGATAGGGG--TCtttttaattctaa--aaaaaaaatgaaatctaccatcttagctatttttaagcataaatttcagtagtgatatgtgtattcatgctattgtgcaacaaa---tcAT-CCTGATATGTTTACTAGTAATTGCTA----TAGTGATTTCTA--------------------------------------
>gene=chr10_12184234-12185234; species=equCab
-----------cctcaagctgtgacagccaaaaatgtcttcagatattgccaaatgtacc--ccgggggacaacactgccccaggttgagaaccactgttttatacttaatgttacagtgtaagcacttcct-cgtgctattacaggcttcgtaagtataatttttactgtctgcgtaatattccaccatatATC--ATCTTCAGTCTTATATTT-GGAGTGTGACCTTGGCTGTCATTAGTACCCATAGCTTTGCAAAATTATTCTCCGACTAGGTAGATAT---ATCCTATAATCTGCTGATAGGAG--tttttttaattgtaa--aaaaaacataaaatttagcatc-------tttttaagtgtccagttgagtagt--taagtacatgcac---attgtgcaataaatctccaT-ACTGATATATTTACTAGTGCATGCTGTAAATAATGATTTCTG--------------------------------------
>gene=chr10_12184234-12185234; species=gorGor
--------------------------------------------------------------------------------------------------------------------------------------------------------------------------------------------------------------------------------------------------------------------------------------------------------------------------------------------------------------------------------------------------------------------------------------------------------------------------------------------------------------------
>gene=chr10_12184234-12185234; species=panTro
ctccaccttggccccaagttgtgacaaccaaaaatgtctctagatattgccaaatgtcttgggtgggggctaaaatcaccgctagtttagaactgctAttttatatttagttttatgacataagtacttcctccatgttattacagattgagtaagcataatttttagtggccatgtaatattccattgtggatatCATCTTCAGTCTTACATTGAGAACAGTGACCTTGGCTGGCTTTAGTACATAGAGCTTTGCAAAATCATTCTATGACCAGGCAGGTATAATATTCCATAATCTACTGGTGGGAGTGttttttaaattgtggtaaaagtatagaaaatatgccatcttcatcatttttagatgtgcagtttagtaacattaggaatattcacattgttgtaccaccacactccataaGCGATGTATTTACTAGTGAATGCACCAAGTCATGATTGGttgtttttatttttattttcactttctggttcttttaatt
>gene=chr10_12184234-12185234; species=papHam
ctccacctcgaccccaagttgtgacaaccaaaaatgtctctagatattgccaaatgtcttgggtgggggctaaaatcaccccaggttgagaactgctATTTTATATTTAGTTTTATGACGTAAGTACTTCTTCCATGTTAATACAGATTTAGTAAGCATAATTTTTAGTGGCCCTGTAATATTCCACTGTGGATATCATCTTCAGTCTTACATTGAGAAGAGTGACCTTGGCTGTCTTTAGTACATAGAGCTTTGCAAAATTATTCTATGACTAGGCAGGTATAATATTCCATAATCTACTGGTGGGAGTGttttttaaatcgtggtaaaagtatataaaatatgacatcttaaccatttttagatgtacagtttagtaacattaggaatattcacattgttgtaccacaacactccataacCGATGTATTTACTAGTGAATGCACTAAGTAATGATttgttgtttttatttttattttcactttctggttcttttaatt
>gene=chr10_12184234-12185234; species=ponAbe
ctccacctcggccccaagttgtgacaaccaaaaatgtctctagatactgccaagggtcttggggtggggctaaaatcacccctggttgagaactgctgttttatatttagttttatgacataagtacttcttccatgttgttacagattgagtaagcataatttttagtggccatgtaatattccattgtGGCTA-----GTCAGTCTTACACTGAGAAGAGTGACCTTGGCTGTCTTTAGTATATGGAGCTTTGCAAAATTATTCTATGACCAGGCAGGTATAATATTCCATAATCTACTGGTGGGAGTGttttttaaattgtggtaaaagtatagaaaatatgccatcttaaccatttttagatgtacagtttagtaacattaggaatattcacattgttgcaccaccacactccataactGATGTATTTACTAGTGAATACACTAAGTAATGATttgttgtttttatttttattttcactttctggttcttttaatt
>gene=chr10_12184234-12185234; species=rheMac
ctccacctcgaccccaagttgtgacaaccaaaaatgtctctagatattgccaaatgtcttgggtgggggctaaaatcaccccaggttgagaactgctATTTTATATTTAGTTTTATGACGTAAATACTTCTTCCAGATTATTACAGATTTAGTAAGCATAATTTTTAGTGGCCCTGTAATATTCCACTGTGGATATCATCTTCAGTCTTACATTGAGAAGAGTGACCTTGGCTGTCTTTAGTACACAGAGCTTTGCAAAATTATTCTATGACTAGGCAGGTATAATATTCCATAATCTACTGGTGGGAGTGttttttaaatcgtggtaaaagtatataaaatatgacatcttaaccatttttagatgtacagtttagtaacattaggaatattcacattgttgtaccacaacactccataacCGATGTATTTACTAGTGAATGCACTAAGTAATGATATGttgtttttatttttattttcactttctggttcttttaatt
>gene=chr10_12843037-12844037; species=hg19
cttccatccacccatccatccattcaccaatccattcatctttctgttatctatctgtctatccattcatccatccttccatccatctatctatctacctatttatccatctcatctgtctatcttcatatctatatctatcttcattatcattatctgtcatctatctctatcaacctatcatctatctatatctatccatcacctgtctgtatatctatGTGTGTTTTATGTGTCATACATATTAGGACATGGAATACATGACATATGTTCcaatatttatataaagtgggtgttgttatccccattcactgaataaactggactcagagtgggtgactcatttccccagtgtcactcacacagttcctgatggagctaggctctgcacctgtgtctcctttcctctgaCTTCCTGGCTGAGGAAGACTTGCCACACAAGGAAAAAGTCGCCCTTTTTCCTTGAAAAAATCACTTCTATTCTCCTTCATGGCCTTTTC
>gene=chr10_12843037-12844037; species=bosTau
--------------------------------------------------------------------------------------------------------------------------------------------------------------------------------------------------------------------------------TGTGTTATATGTAATATAGATTATTATACAATGTGTGTGATATATGttataatatctctataatgtgggtcctattttcgttattttcaaaagaacttggactgggagacaatacataatttccccaaagtcactctaccaggccttgttggagccagaatttgaatctgtgtctttatctctctgaatcccaggctGAGGAAGCCACACCACGAAATGAAAGCGGA-----------TTTGCAAAGTCACCCACCTTCATCTTCA-CGCTCTTCC
>gene=chr10_12843037-12844037; species=calJac
-----------------------------------------------------------------------------------------------------------------------------------ctatctctgtcttcattatcatta----tcatctatctatatcgatctatcacctatccatatctatccatcacctgtctgtatatc---acctgtcttatgtgtcatacatattagcatatagaataaatgacatatattccaatatttatataaaatgggtgttgttatccccattcacagaataaactcaactcggagagggtaagtagcttcccca--gtcact--cacagttcctgctggaggcaggctctgcacctgtgtctcctttcctcTGGCTCCCTGCCTGAGGAAGACCTTCCACACA--------GTCACCCTTTTTTCTTGAAGAAATCACTTCTATTCTC---CGTGGCCTTTTC
>gene=chr10_12843037-12844037; species=canFam
----------------------------------------------------------------------------------------------------------------------------------------------------------------------------TCTACCTGTTACCTGT--AGGTTTCTTTGTCCC---TCTATCCATATGCATGTGTCTCATAAATAACACCTATTGTTATATAGT-TATGTGTTATACAT-GTCATGTCTGTCTACggtgggcactattatcctcatttccagaagaagctagccttaaagaggatatgtcatttccccaaggtcactcaacctgtacttgtcggagccgagattcgaatctgtgtctttatttctctaaatctcaggctGAGGAAACCACACCATGAAACGAGCACACAGCAAACGTTCCCTTGAAAAGCCACATCTGTTCTCCTTCAGAGCTCTTTT
>gene=chr10_12843037-12844037; species=equCab
----------------------------------------------------------------------------------------------------------------------------------------------------------------------------------------------------------------TCTATGTATATGTATGTGTGTTATATATAATGTATATTATCATATGGTATATACTGTATACAT--TAATAGATctataaggtgggcattattatcctcattttcaga----------ctcagagagagtatataacttctccaaggccactcagccactgcttgttggattcaggatgtgaatctgtgtc--tgtttctctaaatcccaggctGAGAAGCCCACCCCCCACACCGAAAGCTCAACAAACCTTTGCTTGAAAAATCACTTCTCTTCTCCTTCAGAGTCCTTTC
>gene=chr10_12843037-12844037; species=gorGor
cttccatccacccatccatccattcaCCAatccattcatctttctattatctatctgtctatccattcatccatccttccatccatctatctatctacctatttatccatctcatctgtctatcttcctatctatatctatcttcattatcattatctatcatctat-tctatcaatctatcatctatcta----tATCCATCACCTGTCTGTATATCTATGTGTGTTTTATGTGTCATACATATTAGGACATGGAATACATGACATATGTTCcaatatttatataaagtgggtgttgttatccccattcacagaataaactggactcattgtgggtgactcatttccccagtgtcactcacacagttcctgatggagctaggctctgcacctgtgtctcctttcctcTGACTTCCT-----------------------------------------------------------------------------------
>gene=chr10_12843037-12844037; species=panTro
cttccatccacccatccatccatTCACCAATCCATTCATCTTTCTGT----TatctgtctatccattcatccatccttccatccatctatctatctatctatttatccatctcatctgtctatcttcctatctatatctatcttcattatcattatctgtcatctatctctatcaatctatcatctatctatatctatccatcacctgtctgtatatctatGTGTGTTTTATGTGTCATACATATTAGGACATAGAATACATGACATATGTTCcaatatttatataaagtggatgtcgttatccccattcacagaataaactggactcagagtgggtgactcatttccccagtgtcactcacacagttcctgatggagctaggctctgcacctgtgtctcctttcctctgaCTTCCTGGCTGAGGAAGACTTGCCACACAAGGAAAAAGTCACCCTATTGCCTTGAAAAAATCATTTCTATTCTCCTTCATGGCCTTTTC
>gene=chr10_12843037-12844037; species=papHam
--tccgtccacccatccatccattcatgaatccattcatctatctgt----catctgtctatccattcatccatccttccat------------ctatctatccatccatctcat----ctatcTTCctatctatatctatcttcattatcattatctatcatctgtctcta-----------tctgtctatatctatccatcacctgtctgtatatc--tgtgtgttttatatatcATACATATTAGCATATGGAATACATGACATATGTTCcaatatttatataaggtgggtgttgttatccccattcacagaataaactgaactcagtgagggtgactttttttcccagtgtcactcacacagttcctgatggagccaggctccacacctgtgtctcctttcctctgaCTTGCTGGCTGAGGAAAACTTTCCACACAAGGAAAAAGTCGCCCTTTTTCCTTGAAAAAATCACTTCTATTCTCCTTCATGGCCTTTTC
>gene=chr10_12843037-12844037; species=ponAbe
catccatccacccatccatccatTCACCAATCCGTTCA----TCTGTCAtctatctgtctatccattcatccatccttccatccatctatctatccatctatttatccatctcat-tgtctatcttcctacctatatctatcttcattatcattatctatcatctatctctatcaatctgtcatctatctgtatctatccatcacctgtctgtatatctatGTGTGTTTTATGTGTCATACATATTAGGACATGGAATACGTGACATATGTTTcaatatttatataaagtgggtgttgttatccccattcacagaataaaccggactcagagtgggtgactcatttccccagtgtcactcacacagttcctgatggaactaggctctgcacctgtgtctcctttcctctgaCTTCCTGGCTGAGGAAGACTTGCCACACAAGGAAAAAGTCACCCTTTTTCCTTTATAAAATCACTTCTGTTCTCCTTCATGGCCTTTTC
>gene=chr10_12843037-12844037; species=rheMac
--tccatccacccatccatccattcatgaatccattcatctatctgtcatctatctgtctatccattcatccatccttccat------------ctatctatccatccatctcat----ctatcTTCctatctatatctatcttcattatcattatctatcatctgtc---------------tctatctatatctatccatcacctgtctgtatatc--tgtgtgttttatatatcATACATATTAGCATATGGAATACATGATATATGTTCcaatatttatataaggtgggtgttgttatccccattcacagaataaactgaactcagtgagggtgactttttttcccagtgtcactcacacagttcctgatggagccaggctccacacctgtgtctcctttcctctgaCTTGCTGGCTGAGGAAAACTTTCCACACAAGGGAAAAGTCGCCCTTTTTCCTTGAAAAAATCACTTCTATTCTCCTTCATGGCCTTTTC
>gene=chr10_13313037-13314037; species=hg19
CTCGGTGCACCTGTGTTGCAGTGGACACAGTGTTTGGGGCTATCTTCTTCCTTTTTGTAACCTGATCTTGCTTTGGGGCAATCTCGTTTCCTCTGATGTGTGATTTGGGGGGAGGTGGTGGCATATTCTCACCCATATTCCCTCTCCCCACCTCTGCGGCCACCAGGAGGCAGCATGTGGCTCTCACTGCCTGAAAGAGCCTGTCCCCGGTGCTTTGACTACGAATCAGGAGGCCCAGGGACAGGGGTGGGGGTAGAGGTCATCTTATCCCCAAAGCCACTGGCCTAGCCTGCCCCTTTGTGCTGTGCCCTGCCCCCCAGCGCCACTCATAGCACGTCCCCGAGCCCCAGAGAGCCTGCTGACACCATCTGTTTTCTGTTTCTCACGGTCAAGGGCAGTTTCTGTTTCTCACGGTCAAGGGCAGTTTCTGTTGCTCGCAACCGAGATTCTGACTGCTACTGATAGGTACATTTAAATGGAATCCATGAAAATATCATCTC
>gene=chr10_13313037-13314037; species=bosTau
---------------------------------------------------------------------------------------------------------------------------------------------CTGTCTCTATCTCTGCAGCCACCAGCAGGTGCCACATTACTCACGTTACCC---AGAACTTGTCCCCAGGTC-TTGGCTCCAGAGCAAGGGCCTCAGGGTCAGGAGTGGGGGTGAGGGTCAAGTCATAGCTTTGGCCACTGGCCCAATCTGCCCTTCCCATGTGTCT-CAGACCCGAAGA----------GCA------------------------------------------------------------------------------------------------------------------ttgatggATACTGATATTTATATTTAAGTGAAGTCTGTGATTATATCGTCTC
>gene=chr10_13313037-13314037; species=calJac
-------------------------------------------------------------------------------------------------------------------------------------------------------------------------------------------------------------------------------------------------------------------------------------------------------------------------CTCCCAGCACCACTCATAGCACGTCCCTGAGCCCCAGAGAGCCTGCTGACACCATCTGT--------------------------TTCCTGTTTCTCATGATCAAGGGCAGTTTCTGTTGTTTGCAACCAATATTCTGACTGCTACAGATAAGTACATTTAAATGGAATCCATGAAAATATCATCTC
>gene=chr10_13313037-13314037; species=canFam
---------------TTACAGCAGATGTGACAC-TTTGTCCGTATTCTTTCTTTTGGCAACTGGATCTTGCTTTGCGGCAGCCCCAGCCCCAAAG---TGTGGTCTTAGGATACGTGGTAACATCCTAAAACCCATGTCTTATGTGTCCACCACTGCAACAGCCAGTC-ATGGCATGTGACTCACACTCCCC---AGAACCTGTCCCTAGGGCTTTGACTCCAAAGCAGGGGCTCCAAGTTCAAGGGCTAGGGGGAGGCTCAAGCCACTGTGCTGGTCTCTTGTCCACTGCATACCTGGCACCTGGCACCTACCTGCCAGCCACAC----AGCAGTTCCCTAAGCCCTGGAAAGCCTGCTAACATGATTTGA--------------------------TTCCTGTCTCCCATGgttagggtcagtttctgttgtttgcaaccaagattctgatggatacTAATGTGTACACTTAAGTAGAGTCCTTCAGTAC-TTATCTC
>gene=chr10_13313037-13314037; species=equCab
--------------------------------------------------------------------------------------------------------------------------------------------------------------------------------------------------------------------------------------------------------------------------------------------------------------------------------------------------------------------------------------------------------------------------------------------------------------------------------------------------------------------
>gene=chr10_13313037-13314037; species=gorGor
CTCGGTGCACCTGTGTTGCAGTGGACACAGCGTTTGGGGCTATCTTCTTCCTTTTTGTAACCTGATCTTGCTTTGGGGCAATCTCGTTTCCTCTGATGTGTGATTTGGGGGGAGGTGGTGGCATATTCTCACCCATATTCCCTCTCCCCACCTCTGCGGCCACCAGGAGGCAGCATGTGGCTCTCACTGCCTGAAAGAGCCTGTCCCCGGTGCTTTGACTCCAAATCAGGAGGGCCAGGGACAGGGGTGGGGGTAGAGGTCATCTCATCCCCAAAGCCAATGGCCTAGCCTGCCCCTTTGTGCAGTGCTCTGCCCCCCAGCGCCACTCATAGCACGTCCCCGAGCCCCAGAGAGCCTGCTGACACCATCTGT--------------------------TTTCTGTTTCTCACGGCCAAGGGCAGTTTCTGTTGCTCGCAACCGAGATTCTGACTGCTACTGATAGGTACATTTAAATGGAATCCATGAAAATATCATCTC
>gene=chr10_13313037-13314037; species=panTro
CTCGGTGCACCTGTGTTGCAGTGGACACAGCATTTGGGGCTATCTTCTTCCTTTTTGTAACCTGATCTTGCTTTGGGGCAATCTCGTTTCCTCTGATGTGTGATTTGGGGGGAGGTGGTGGCATATTCTCACCCATATTCCCTCTCCCCACCTCTGCGGCCACCAGGAGGCAGCATGTGGCTCTCACTGCCTGAAAGAGCCTGTCCCCGGTGCTTTGACTACAAATCAGGAGGCCCAGGGACAGGGGTGGGGGTAGAGGTCATCTCATCCCCAAAGCCACTGGCCTAGCTTGCCCCTTTGTGCTGTGCCCTGCCCCCCAGCACCACTCATAGCACGTCCCCGAGCCCCAGAGAGCCTGCTGACACCATCTGT--------------------------TTTCTGTTTCTCACGGTCAAGGGCAGTTTCTGTTGCTCGCAACCGAGATTCTGACTGCTGCTGATAGGTACATTTAAATGGAATCCATGAAAATATCATCTC
>gene=chr10_13313037-13314037; species=papHam
-------------------------------------------------------------------------------------------------------------------------------------------CCCTCTCCCCACCTCTGCCACCACCAGCAGGCAGCACGTGGCTCACACTGCCTGAAAGAGCCTGTCCCCGGTGCTTTGCCTCCAAATCAGGAGCCCCAGGGACAGGGGTGGGGGTAGAGGTCATCTCATCCCCAAAGCCACTGGCCTAGCCTGCCCCTTTGTGCTGTGCCCTGGCCCCCAATGCCACACATAGCACGTCCCTGAGCCCCAGAGAGCCTACTGATACCATCTGT--------------------------CTTCTCTTTCTGCCTGTCAAGGGCAGTTTCTGTTGTTTGCAACCGAGATTCTGACTGCTACCGATAGGTACATTTAAATGGAATCCTTGAAAATACCATCTC
>gene=chr10_13313037-13314037; species=ponAbe
CTCGGTGCACCTGTGTTGCAGTGGACACGGCGTCTGGGGCTATCTTCTTCCTTTTTGTAA-CTGATCTTGCTTTGGGGCAATCTCGTTTCCTCTGATATGTGATTTGGGGGGAGGTGGTGGCATATTCTCACCCATATTCCCTCTCCCCACCTCTGCGGCCACCAGGAGGCAGCATGTGGCTCTCACTGCCTGAAAGAGCCTGTCCCCAGTGCTTTGACTCCAAATCAGGAGCCCCAGGGACAGGGGTGGGGGTAGAGGTCATCTCATCCCCAAAGCCACTGGCCTAGCCTGCCCCTTTGTGTTGTGC-----CCCCCAGCGCTACTCACAGCACGTCCCCGAGCCCCAGAGAGCCTGCTGACACCATCTGT--------------------------TTTCTGTTTCTCACGGTCAAGGGCAGTTTCTGTTGTTCGCAACCGAGACTCTGACTGCTACTGATAGGTACATTTAAATGGAATCCATGAAAATATCGTCTC
>gene=chr10_13313037-13314037; species=rheMac
CTCGGTGCACCTGTGTTGCGGTGGACATGGCATCTGGGGCTATCTTCTTCCTATTTGTAACCTGATCTTGCTTTGGGGCGATCTCGTTTCCTCTGACGTGTGATTTTGGGGGAGGTGGTGGCATATTCTCACCCATATTCCCTCTCCCCACCTCTGCCGCCACCAGCAGGCAGCACGTGGCTCACACTGCCTGAAAGAGCCTGTCCCCGGTGCTTTGCCTCCAAATCAGGAGCCCCAGGGACAGGGGTGGGGGTAGAGGTCATCTCATCCCCAAAGCCACTGGCCTAGCCTGCCGCTTTGTGCTGTGCCCTGGCCCCCAGTGCCACACATAGCACGTCCCTGAGCCCCAGAGAGCCTGCTGATACCATCTGT--------------------------TTTCTCTTTCTCCCTGTCAAGGGCAGTTTCTGTTGTTTGCAACCGAGATTCTGACTGCTACCGATAGGTGCATTTAAATGGAATCCTTGAAAATACCATCTC
>gene=chr10_14962037-14963037; species=hg19
GCAATTAAATGCAACCCGGTTGATGTTTATCTTATTGTTACATCAGTAGACTAAGGTAAAACTTAGATCTTTGCTCTTGGAATGCAAAAAAAGCAGGTCCCTATCCTGAAAACCTATGAATACAGTGACATCCTCTGGCATTCGGGATACAATATAACTAGCTGCTTCTCCTGCCCTGTTCAGTAGGGTTTACTTATATCTCACAGGAATCTCCACAAATTTATCTTGTCATTCTAGGTCCTTAGGCTGAAAGCTAAGACAAAGTGGAGATAAAATACAAAAAGGCAGAGAAATAAGATTTGAAGACGTCCTACCCCTTTCGAAGGCCTCACTGCCAACTGCCTCCTCCTGGCAGATTCCGGGAAGCCTTTAGGATGATCTACAACATACCATTTGAACAGGGCCATGAGGTGCCCAACCTGAAACTTCTTTACAGCCACCCCCATTTTACGTCCTCACCCCTGTTCCCACAGCTGTTCTCTGGATCCATCCCCTTCAAC
>gene=chr10_14962037-14963037; species=bosTau
GCATTT--AAACAACCTCGTAGACCTCCATCTAATTGTA--------GGGGAG-AGCAAAACTTTTCTCTTTGTTCTTGCACTGC-AGAAAAGCGGGT-CTT----------------TATAGAGGAACACCTTCTGGCATTCAGG---------------------------------------------------------------------------------------------------------------------------------------------------------------------------------------------CAACAGCTTCCTTCTG-CAGAT-CCCAGAAGCCTTGAGGATTATGTAGAACACACTGCTTGAAGAAAGCCGATGTGCCCCTAACTAG-------------------CCTGTTCCACATCCTTGCTCCCACTTCCAAAACTATTCTCTAGGTCCATCCCATTCAAC
>gene=chr10_14962037-14963037; species=calJac
GCACTTAAATGCAACCTGGTAGATGCTTATCTTACTGTTATATTAGTAGACTAAAGCAAAACTTAGATCTTTGCTCCTGCATTGC-AAAAAAGCAGGTCTCTATCCTGAAAACCTGTTAATACAGTGACATCCTTTGGCGTTTGGGATACAGTATAACTACCTGCTCCCCTTCCCTGTTTCAGTAGGGCTTACTCATATTTCACAGAAATGTCCACAGATTTATCTCATCATTCCAGGTCCTTAGGCTGAAAACTAAGACAC-----AAACTAAATGCAAAAAGGCAGAGAAATAAGATTTGAAGGTGTCCTACCCCTTTCGAAGACCTCACTGCCAACTGCCTCCTCCTGGCAGATTCCTGGAAGCCTTTAGGATGATCTACAACATACCATATGAACAGGGCCATGAAGTGCCCAACCTGAGACTTATTTACAGCCACCCTCATTTTATATCCTCACCCCTGTTCCCACAGCTGTTCTTTGGATCCAT-CCCTTCAGC
>gene=chr10_14962037-14963037; species=canFam
------GAATACAACCTGTTATACAGCTATCTAGTCGTA--------GA-GGAAGGCAAAACTCCTGTATTTGCTCTTGCACTGC-AGAAAAGCAGGT-CCTATTCTACAAG---AGTAAGACAGTGACACCTTCTGGCTTTCAGAATACA-TCTAGCTGGCTGCTTACTGGTCCCTGTTTAAT-AGGCTTCCTGATCTCTTCGAAGAATCTCACAAATCTTATCTCT---CTCTAC------AGGCTGAAAGCTAAGGCACGGTGATGATAAAATACAAAAGGGCACAGAAAAAG------------ACTTGA------GGAGGGCCTCACTGCCAAATGGTTCCTTGGGCCAGAT-CCCAGCAGCCTTTAGGATTATACATAACATATCTGTTGTATAAAGCCATCGTGTTCCCAGCAAGAAACGTATTTATAGCCAT-TCCATCCTACACCCTTGCCCCAATTCCCAAAACTAGTCTCTGCATCCATC---------
>gene=chr10_14962037-14963037; species=equCab
[truncated: 6,131,805 more chars]
