# Supplementary material for: Combining phylogenetic footprinting with motif models incorporating intra-motif dependencies
Source: BMC Bioinformatics. 2017 Mar 1;18:141. doi: 10.1186/s12859-017-1495-1 (PMC5333389; doi:10.1186/s12859-017-1495-1)
Supplement: Supplementary file 2 — Sequence data. This archive contains data files of alignments of the ChIP-seq positive regions and negative control regions for each of the 35 TFs in FASTA format. (ZIP 83763.2 kb) [file 12859_2017_1495_MOESM2_ESM.zip › SP4/SP4_(V-20)_pos.txt]

>gene=chr20_1098886-1099496; species=hg19
tgggttgtgaagattaaataaatgaatacaagtaaagcgtttagaataatgtggacggtagcaagcacGGCGAACGTGTTAACGATTATTAAGAATGTATTTTAGCCACATTTCCCAGCCCCTTCCCCGGCCTAGCATACCCCATTTTGTGGATGGGAAGTCTGCCTCTCAGCAAGGTGGCCTCTTGGAGGACGCTGTGCCCGCGTCAGGCGATCCTGTCGACTGCCGCCAAGACCCGGCTTCCGGCTTTGAGGGGCCACGCCCCGCTCGCACTCCCTGGCGGAACCTTTCAGTGCTGCGCTCGCGTTGCCAACCCGGCGCGCCTCACGCAGTTGCGCCCGCTGTTGGGACTACTTCCGGCTTCCCCGCCCCGCCCCGTCCCCGGGCGTCTCCATTTTGGTCTCAGGTGTGGACTCGGCAAGAACCAGCGCAAGAGGGAAGCAGAGTTATAGCTACCCCGGCCGCGGAGCCGGCTCACTGCACTACCCCCGCCCCCTTCTTTCCTCCAGACGCCGAAGTCGCGGGCGCTCATGGCGGGCCTGGAGGTACTGTTCGCATCGGCAGCGCCGGCCATCACCTGCAGGCAGGACGCGCTCGTCTGCTTCTTGCA
>gene=chr20_1098886-1099496; species=bosTau
---------------------------------------------------------------------------GTGCCGGCTATTACTACGAAAATGTTTTAATCTTATTTCGTAATCTCTTCTCT-TACAAGCATACCCTATTTTGCA-----GAAGTCTGACTCAAACAAAGGTAGTCTCTTCAACGATGCCACACCTACGTGTAGCACATCTACCACCTACAGAGAAGATGAAGATCCCAACTTTGAAGGACCTCGCCCCA--TGCTCTGCCTGACGGAACCTTTAAGAGTCTTCCTTCTGTTTCCAGCCGGGCGCTCTC-GCGCGGTAGCGCGGGAGTTGGAAGTTACTTCCGG-------GCCACACCCCGCCTCTGGGCGTCTCCATTTTGGTCGCGGGTTGACATTAGACCACTACCTGCGGAGTAGCGGAGAGGAGTCAGCAGTGTTGTGAGGGCCCTGTCGGCTCACCGCACTTTCTTCCTCCCTTCCTCCGCCC-----GCAGAAGCCAGGGTCGCCCATGGCTGGCTTGGAGGTACTGTTCGCGTCGGCGGCGCCGGCCATCACCTGCGCGCAGGACGCGCTTGTCTGCTTCCTGCA
>gene=chr20_1098886-1099496; species=calJac
------------------------------------------------------------------------------------------aagaaTGTATTTTGGCCATATTTGCCAGCCCCTTCCCGGGCCTAGCTTACCCCATTTTGCGGATGGGAATTCTGGTTCACAGCAAGGTGACCTCTTGGAG------------------------------------------------------------------------CCCGCGCGCGCTCCCTGGCGGAACCTTTCAGCGATGTGCTCGCGTTGCCAGCCCGGCGCGCCTCACGCAG--------------------------------------------------------------------------------------------------------------------------------------------------------------------------------------------------------------------------------------------------------------------------------------
>gene=chr20_1098886-1099496; species=canFam
caggtcgtgatgattaaattaatgagtacaaggaagccatttagaatgaggcggcccggaggaagcaccgcatacgtgcaggctattattACGAATATATGTTGCCCATATTTCGTCAACTCTTCCCC-CACCAGCAGGCCTCACTCTGCGGATGGGTCGTCCGGCTCAGAACCAGGTGGTCT--------------------GGGGCGG--TCCCTCCCGGCTACCGGGGAAAGGGAGACTCCCGCCTTAAAGGACCACGCcccG--CGAGATGCCTAGCAGAACCTTTAAGTGCCGCGCTCCGGTTTCCAGCCGGC-GCGCTC-GCGCTGCTGAGCCGGCGCTCGGAGCTACTTccgg-------gccgcgctccgcccccgggcggcTCCATTTTGGCCGCAGGTGGAGACTAGGCCTGGGCGGGCGGAGTCTCGGGGGGGCGTCCTCGGCAATCGCGGGGCCGAGTGGGCTCACGGCACCGTCTCCTCTCCTT----CGCCC-----GCAGAAACCGGGGGCGAGCATGGCGGGCTTGGAGGTCCTGTTCGCGTCGGTGGCGCCGGCCATCACCTCCGCACAGGACGCGCTCGTCTGCTTTCTGCA
>gene=chr20_1098886-1099496; species=equCab
caggtcgtgagaattaaataaatgactacac-tatagcatttagaacaacgtgacacgtagcaagcactgcataagtcccaactattatGATCAATATGCTTTAGCCATATTTCATA-------------ACCAGCATATTCCAGTCTGCAAACGGCAAGTCTGGCTCAGAACAAGGTGGTCGTCTCGAAGACGCAACA----CGCGCAGCAGTCCTCCTATCTCCTGGGGAAAGTGCGATTCCGGCTTTGAACGGCCGCGTCCCT--TGCGCTGCCTGTCGGAACCTTTAAGCGCGGTGCTCGGGTTTCCGGCCGGGCGCGCTC--CTCAGCTGCGCCACCGCTTGGAATTACTTCCGG-------ACCGCGCCCCACCCCTGGGCGTCTCCATTTTGGCGGCTGGTGGAGGCGCGGCCAGGACGAGTTGGGTAGCTGAGGGGAGGCTTCAGTACGCTGAAGGCCGA-TCGGCTCACTGCCGTCTCTCCCTTCCTTCCTCCGCCC-----GCAGAGGCCGGGGGCGCGCATGGCGGGCTTGGAGGTGCTGTTCGCGTCGGCGGCGCCGGCCATCACCTGCGCGCAGGACGCGCTCGTCTGCTTCCTGCA
>gene=chr20_1098886-1099496; species=gorGor
tgggttgtcaagattaaataaatgaatacaagtaaaacatttagaataatgtggacggtagcaagcactgcgaacgtgttaacgattattAAGAATGTATTTTAGCCACATTTCCCAGCCCCTTCCCCGGCCTAGCATACCCCATTTTGTGGATGGGAAGTCTGCCTCTCAGCAAGGTGGCCTCTTGGAGGACGCTGTGCCCGCGTCAGGCGACCCTGTCGACTGCTGCGAAGACCCGGCTTCCGGCTTTGAGGGGCCTCGCCCCGCTCGCACTCCCTGGCGGAACCTTTTAGTGCTGCGCTCGCGTTGCCAGCCCGGCGCGCCTCACGCAGTTGCGCCCGCTGGGGGGACTACTTCCGGCTTCCCCGCCCCGCCCCGTCCCCGGGCGTCTCCATTTTGGTCTCAGGTGTGGACTCGGCAAGAACCAGCGCAAGAGGGAAGCGGAGTTATAGCTACCCCGGCCGCGGAGCCGGCTGACTGCACTACCCCCGCCCCCTTCTTTCCTCCAGACGCCGAAGTCGCGGGCGCTCATGGCGGGCCTGGAGGTACTGTTCGCATCGGCAGCGCCGGCCATCACCTGCACGCAGGACGCGCTCGTCTGCTTCTTGCA
>gene=chr20_1098886-1099496; species=panTro
tgggttgtgaagattaaataaatgaatacaagtaaagcatttagaataatgtggacggtagcaagcacggcgaacgtgttaacgattattaAGAATGTATTTTAGCCACATTTCCCAGCCCCTTCCCCGGCCTAGCATACCCCATTTTGTGGATGGGAAGTCTGCCTCTCAGCAAGGTGGCCTCTTGGAGGACGCTGTGCCCGCGTCAGGCGATCCTGTCGACTGCGGCGAAGACCCGGCTTCCGGCTTTGAggggccccgccccgcTCGCACTCCCTGGCGGAACCTTTTAGTGCTGCGCTCGCGTTGCCAGCCCGGCGCGCCTCACGCAGTTGCGCCCGCTGTTGGGACTACTTCCGGCTTCCCCGCCCCGCCCCGTCCCCGGGCGTCTCCATTTTGGTCTCAGGTGTGGACTCGGCAAGAACCAGCGCAAGAGGGAAGCGGAGTTATAGCTACCCCGGCCGCGGAGCCGGCTCACTGCACTACCCCCGCCCCCTTCTTTCCTCCAGACGCCGAAGTCGCGGGCGCTCATGGCGGGCCTGGAGGTACTGTTCGCATCGGCAGCGCCGGCCATCACCTGCACGCAGGACGCGCTCGTCTGCTTCTTGCA
>gene=chr20_1098886-1099496; species=papHam
tgggttgtgaagattaaataaatgaatacaagtaaagtatttagaataatgtggccggtagtaagcactgcgtacgtattaacgattattAAGAATGTATTTTAGCCACATTTCCCAGCCCCTTCCCCGGCCTAGCATAACTCATTTTGTGCATGGGAAGTCGGGCTCTCAGCAAGGTGGCCTCTTGGAGGGCGCTGTGCCTGCGTGAAGCGATCCTGTCGGCCGCGGCGAAGACCCAGGTTCCGGCTTTGAGGGGCCACGCCCCG--CGCGGTCCCTGGCGGAACCTTTTAGTTCTGCGCTCGCGTTGCCAGCCCGGCGCGCCTCACGCAGTTGCGCCCGCTCCTGGGGCTACTTCCGGCGgccccgccccgccccgccccCGGGCGTCTCCATCTCGGTCTCAGGTGTAGACTCTGCCAGAGCTAGCGCAGGAGTCAAGCGGAGTTATAGCTACCCGGGCCGCGGAGCTGGCTCTCTGCACTACCCCCTCCCCCTTCTCTCCTCCAGACGCCGAAGTCGCTGGCGCTCATGGCGGGCCTGGAGGTACTGTTCGCATCGGCAGCGCCGGCCATCACCTGCACGCAGGACGCGCTCGTCTGCTTCTTGCA
>gene=chr20_1098886-1099496; species=ponAbe
tgggttgtgaagattaaatagatgaatacaagtaaagcatttagaataatgtggacggtagcaagcactgcgtacgtgttaaagattattAAGAATGTATTTTAGCCACATTTCCCAGCCCCTTCCCCGGCCTAGCATACCCCATTCTGTGGATGGGAAGTCTGGCTCTCAGCAAGGTGGCCTCTTGGAGGACGCTGTGCCCGCGTCAAGCGATCCTGTCGGTTGCGGCGAAGACCCGGGTTCCGGCTTTGAGGGGCCACGCCCCGTTCGCACTCTCTGGCGGAACCTTTTAGTGCCGCGCTCGCGTTGCCAGGCC-GCGCGCCTCACGCAGTTGCGCCCGCTGTTGGGACTACTTCCGGCTTccccgccccgccccgcccccgggcgTCTCCATTTTGGTCTCAGGTGTGGACTCGGCAAGAACCAGCGCGACAGGGAAGCAGAGTTATAGCTACCCTGGCCGCGGAGCCGGCTCACTGCACTACCCCCGCCGCCTTCTTTCCTCCAGACGCCGAAGTCGCGGGCGCTCATGGCGGGCCTGGAGGTACTGTTCGCATCGGCAGCGCCGGCCATCACCTGCACGCAGGACGCGCTCGTCTGCTTCTTGCA
>gene=chr20_1098886-1099496; species=rheMac
tgggttgtgaagattaaataaatgaatataagtaaagcattcagaataatgtggccggtagtaagcactgcgtacgtattaacgattattAAGAATGTATTTTAGCCACATTTCCCAGCCCCTTCCCCGGCCTAGCATAACCCATTTTGTGCATGGGAAGTCTGGCTTTCAGCAAGGTGGCCTCTTGGAGGGCGCTGTGCTTGCGTGAAGCGATCCTGTCGGCCGCGGCGAAGACCCAGGTTCCGGCTTTGAGGGGCCTCGCCCCG--CGCGGTCCCTGGCGGAACCTTTTAGTTCTGCGCTCGCGTTGCCAGCCCGGCGCGCCTCACGCAGTTGCGCCCGCTCCTGGGGCTACTTCCGGCGgccccgccccgccccgccccCGGGCGTCTCCATCTTGGTCTCAGGTGTAGACTCTGCCAGAGCTAGCGCAGGAGTGAAGCGGAGTTATAGCTACCCCGGCCGCGGAGCTGGCTCACTGCACTACCCCCTCCCCCTTCTCTCCTCCAGACGCCGAAGTCGCTGGCGCTCATGGCGGGCCTGGAGGTACTGTTCGCATCGGCAGCGCCGGCCATCACCTGCACGCAGGACGCGCTCGTCTGCTTCTTGCA
>gene=chr20_2451159-2451769; species=hg19
ATGCCTAGCCGAACCGCCAAGGTCCTGGTCTTTCCCGCCCAGACCGAGCGGCCTCGGCCCAGGCCTTCACCGCCCTAAGTGGCTCCAACCCACGGCTTCCTCCCCGATCAGTCGCGGTTCCCACTCCACAACAGACTCGGAAGCTCCCGCGCCGCCAGCCTGTGCCCTCCTTACCATGGTGGCGGTTCTGATGGCTCTGATACCCGCCGGATTCGCCTCCTCAGAGGCCTAGCCTCTCTCCCACAGCCGATTTCCCGCCGCCGCTACCGGAAATGCAGCACCACGTAAAATGCGGTCGGGTAGAAACCTACTTCCGGTCCAGCTCACTAGCCCTGGAGTTCCGGCCCCGGAGCGGAGCTTCTGCCGAGCAGAGGCGGGGCCTGGGGACTGGGCGTTAACATCCGGCTTTGACGTAAGGAGAGCCTTAAGTTCCTGTTTGGACACCTTCCTAGCTTAAATCCGTACTGAGAGCTGCTCTGTGTCACACTCATTTCTCTTCACCCCGCCTTTcccattaacctctcggtcctcatttcccatcaccctccccggctctctcctctacagtcactattcttgcttttccctccactggctggacgtgctcctt
>gene=chr20_2451159-2451769; species=bosTau
CGCCCCCACCGAGGGACGACGGTGTGAGTCTTTCCTACCCAGACGGAGGCGCCGAGGCCCGGGCCTTCACC-CCCTGAGGGG--CCAACCCATGACCTCCTTCCCGGTTAATCACGATCCCCACCCCCCAAGAGACTCAGGAGCTCCCGTGCTGCTGGTCTGCG-CCT-CTCACCATGGTGGCGGTTCTGATGGCTCGGATTCCCGCCGGATTCGCCTCCTCGGAGGCCTAGAAGCCCGCGAGTAACTCGCTTCCCGCCGCCGCTACCGGAAATACAACCGCGGGCAAAATGGGGTCGGGTAGAAAGCTGCTTCCGGTCCGGAG-----GCCCTTGAGTTCCGGCCGAGGCGCTGAGTTTGAGCTTAGAGCAGGGCGGAGCTTTGGGCGGTGCT---------A------------------TCTTCGGATCCTCTTTGGACAGTTTCCTAGCTTCAGTCCGTAC-TAGAGCTGCTCCTCTTCACCCTCACTACCCATTCCCGCGTCCCAGcccgttaactttcggtcctcatctcccggcacttatcccggctctcttgtctacagccacagtccctgcttttccgtgaacttactcgacctgcttctg
>gene=chr20_2451159-2451769; species=calJac
ATGCCTAACCTAACCGCCAAGGTCTGGGTCTTTCCCGCCCAGACCGAGCGGCCTCGGCCCAGGCCTTCACCGCCGTAAGTGACTCCAACCCATAGCTTCCTCCCCAGTCAGTCGCAGTTCCCACTGCACAACAGACTCGAAAGCTCCCGCGCCGCCAGCCTGTGCCCTCCTCACCATGGTGGCGGTTCTGATGGCTCCGATTCCCGCTGGATTCGCCTCTACAGAGGCCTAGACGCTCGCCTGCAGCCGATTTCCCGCCGCTGCTACCGGAAATGCAGCAACACGTAAAATACGGTCGGGTAGAAATCTACTTCCGGTCCGGACAG---GCCCTAGAGTTCCGGCCTTGGAGCTGAGCTTGGGTCGAGCAGGGGCGGGGCCTGAGGACCGGGCGTTAACATCCAGCTTTGAACTAAGGAGAGCCTTAAGTTCCTGTTTGGACACCCTCCTAGCTTAAATCCGTACTCAGGGCTGCTCTGTGTCATACTGatctctcttcaccctaccctt-------------------------cccattaccctccccggctctctcccctgcagccactgtctttgcttttccctccactggcttgacgtgctcctg
>gene=chr20_2451159-2451769; species=canFam
C----CCGTCCAAAGGCCACGGTCCGAGTCTCCCCCGCCCAGACGCGGCGGCTGCGGCCCCGGCCTTCGCCGCCATGAGCCG--CCAACCCACGACCTCCT-CCCGACCGGCCGCGGTGCCCACTCCACGACAGACTCGGAAGTTCCCGCGCAGCCGGCCTGCC-CGT-CTCACCATGGTGGCGGTTCTGATGGCTCCGATTCCCGCCGGATTGCCCTCAGCAGAGGCCTAGACGCCCGCTACTACACAGCTTCCCGCCGCCGCTACCGGAAGTGCGGCCGCGGATAAAATGGGGTCGGGT-AAAAACTACTTCCGGCCCGGCG-----GCTCTTGAGTTCCGGCCAAAACGCCGACCTGGAGCCTAGAGCCCGCGGGAGTTTGGGGCGGGGCT---------AACGTCAAA---CAACATTTCCGGGGATGTTA----GTCACCTCCCTAGCTTCAATCGGTTC-CGGAGCTG-------------------------CGCACGCCCCTccccattacctctgggtctccaggtcccaccgctctccccggc-ctgtcct--------------------tttctgtgaacttgctggacgagctcctg
>gene=chr20_2451159-2451769; species=equCab
C----CCGCCGAACGGCCAAGGTCCGGCTCTTCCCAACCGGGACCGAGCGGCCGTGGCCCGGGCCTTCACCGCCATGAGCCG--CCAACCCACGGCCTGCTCCCCGACCAGTCGCGGTCCCCACTCCACAAAAGACTCGGAAGCTCCCGCGCGGCCGGCCTGCG-CCT-CTTACCATGGTGGCGGTTCTGATGGCTCCGATTCCCGCCGGATTCGCCTCCACAGAGGCCTAACCGCCTGCCAGTA-GCAGCTTCCCGCCGCCGCTACCGGAAACGCGGCTGCCGGTAAAACCTGGTCCGGTGGAAAGCTGCTTCCGGTCCGGCT-----GCTCTTGAGTTCCGGCCCAGACGCGGAGCTGGAGCCCAAAGCGGGGCGGGGCTTGGGTCGACGCT---------AACGTCTAA---CTGAACT--CTGAGAGGCTC----GACGCCTTCCTAGTTTCAGTCCTTAC-ACGAGCTGCTCTTCCTCAC--------CCTCGTCCCGCGCCCCGGcccacta-ctctcggtcctctcatctc-ccactcccccgggctctctcctctacagccact-cccctgcctttccgtgaacttgctcg-cgtgctcctg
>gene=chr20_2451159-2451769; species=gorGor
ATGCCTAGCGGAACCGCCAAGGTCCTGGTCTTTCCCGCCCAGACCGAGCGGCCTCGGCCCAGGCCTCCACCGCCCTAAGTGGCTCCAACCCACGGCTTCCTCCCCGATCAGTCGCGGTTCCCACTCCACAACAGACTCGGAAGCTCCCGCGCCGCCAGCCTGTGCCCTCCTTACCATGGTGGCGGTTCTGATGGCTCTGATACCCGCCGGATTCGCCTCCTCAGAGGCCTAGCCTCTCTCCCACAGCCGATTTCCCGCCGCCGCTACCGGAAATGCAGCACCACGTAAAATGCGGTCGGGTAGAAACCTACTTCCGGTCCAGCTCA--------------------------------------------------------------------------------------------------------------------------------------------------------------------------------------------------------------------------------------------------------------------------------------------
>gene=chr20_2451159-2451769; species=panTro
ATGCCTAGCCGAACCGCCAAGGTCCTGCTCTTTCCCGCCCAGACCGAGCGGCCTCGGCCCAGGCCTTCACCGCCCTAAGCGGCTCCAACCCACGGCTTCCTCCCCGATCAGTCGCGGTTCCCACTCCACAACAGACTCGGAAGCTCCCGCGCCGCCAGCCTGTGCCCTCCTTACCATGGTGGCGGTTCTGATGGCTCTGATACCCGCCGGATTCGCCTCCTCAGAGACCTAGCCTCTCTCCCACAGCCGATTTCCCGCCGCCGCTACCGGAAATGCAGCACCACGTAAAATGCGGTCGGGTAGAAACCTACTTCCGGCCCAGCTCAGTAGCCCTGGAGTTCCGGCCCCGGAGCGGAGCTTCTGCCGAGCAGAGGCGGGGCCTGGGGACTGGGCGTTAACATCCGGCTTTGACGTAAGGAGAGCCTTAAGTTCCTGTTTGGACACCTTCCTAGCTTAAATCCGTACTCAGAGCTGCTCTGTGTCACACTCATTTCTCTTCACCCCGCCtttcccattaacctctcggtcctcatttcccatcaccctccccggctctctcctctacagtcactattcttgcttttccctccactggctggacgcgctcctt
>gene=chr20_2451159-2451769; species=papHam
ATGCCTAGCCGAACCGCCAAGGTCCTGGTCTTTCCCGCCCAGACCGAGCGGCCAAGGCCCAGGCCTTCACCGCCGTAAGTAGCTCTAACCCACGGCTTCCTTCCCGATCAGTCGCGGTTCCCACTCCACAACAGACTCGGAAGTTCCCGCGCCGCCAGCCTGTGCCCTCCTCACCATGGTGGCGGTTGTGATGGCTCTGATCCCCGCCGGATTCGCCTCCACAGAGGCCTAGCCTCTCTCCCGCAGCCGATTTCCCGCCGCCGCTACCGGAAATGCAGCAGCACGTAAAATGCGGTCGGCTGGAAATCTACTTCCGGTCCGGACA----GCTCTAGAGTTCCGGCCCCAGAGCGGAGCTTGTGCCGAGCAGGGGCGGGGCCTGGGGACTGGGCGTTAACATCCCGCTTTGAAGTAAGGAGAGCCTTAAGTTCCTGTTTGGACACCTTCCTAGCTTAAATCCGTACTCAGGGCTGCTCTGTGTCACACTCATTTCTCTTCGCCCCACCTTTcccattacactctcagtcctcatttcccatcaccctccccggctgtctcctctacagccactattcttgcttttccctccactggccggacgtgctcc-t
>gene=chr20_2451159-2451769; species=ponAbe
ATGCCTAGCCGAACCGCCAAGGTCCTGGTCTTTCCCGCCCAGACCGGGCGGCCTCGGCCCAGGCCTTCACCGCCTTAAGTGGCTCCAACCCACGACTTCCTCCCCGACCAGTCGCGGTTCCCACTCCACAACAGACTCGGAAGCTCCCGCGCCGCCAGCCTGTGCCCTCCTTACCATGGTGGCGGTTCTGATGGCTCTGATCCCCGCCGGATTCGCCTCCTCAGAGGCCTAGCCTCTTTCCCTCAGCCGATTTCCCGCCGCCGCTACCGGAAATGCAGCAGCACGTAAAATGCGGTCCGGTAGAAATCTACTTCCGGTCCAGCTCAGTAGCCCTAGAGTTCCGGCCCCGGAGCGGAGCTTGTGCTGAGCAGAGGCGGGGCCTGGGGACTGGGCGTTAACATCCCGCTTTGAAGTAAGGAGAGCCTTAAGTTCCTGTTTGGACACCTTCCTAGCTTAAATCTGTACTCAGGGCTGCTCTGTGTCACACTCGTCTCTCTTCACCCCGCCTTTcccattaccttctcggtcctcatttcccatcaccctccccggctctctcctctacagtcactattcttgcttttccctccactggctggacgggctcc-t
>gene=chr20_2451159-2451769; species=rheMac
ATGCCTAGCCGAACCGCCAAGGTCCTGGTCTTTCCCGCCCAGACCGAGCGGCCAAGGCCCAGGCCTTCACCGCCGTAAGTAGCTCTAACCCACGGCTTCCTCCCCGATCAGTCGCGGTTCCCACTCCACAACAGACTCGGAAGTTCCCGCGCCGCCCGCCTGTGCCCTCCTCACCATGGTGGCGGTTCTGATGGCTCTGATCCCCGCCGGATTCGCCTCCACAGAGGCCTAGTCTCTCTCCCGCAGCCGATTTCCCGCCGCCGCTACCGGAAATGCAACAGCACGTAAAATGCGGTCGGCTGGAAATCTACTTCCGGT-CAGGACA---GCTCTAGAGTTCCGGCCCCAGAGCGGAGCTTGTGCCGAGCAGGGGCGGGGCCTGGGGACTGGGCGTTAACATCCCGCTTTGAAGTAAGGAGAGCCTTAAGTTCCTGTTTGGACACCTTCCTAGCTTAAATCCGTACTCAGGGCTGCTCTGTGTCACACTCATTTCTCTTCGCCTCACCtttcccattacattctcggtcctcatttcccatcaccctccccggctgtctcctctacagccactattcttgcttttccctccactggccggacgtgctcc-t
>gene=chr20_3800809-3801419; species=hg19
CCGGAGCCTCCTAAGGCCGCAGGCGACGCGCCCCGCCCTCCGGGGACAACTAGGCCCCGGCCTTTTCCGCAGACTCCGCGCTCCGAgccgcggcgccccctcgcggccgccggggTCGGCAGCCTGGGGCTCCGCTGATCTAGGGCAACGAGCGGGGGACGCTTCGAGCCCGCAGCGAGAGTGACCAGCATGGTCCCTGCCGGCAGCTCGGGGCCGGAGGGTTTTGACTGCAAGGCCAGCCCACGCCGAGGGTCCAAGCATCGGGATATGCCGCCAGCACCTGGCTGCTGCAGCACCGCGCTGGACATGAGCGCTCCGCCCAACCCGACGGCGTCAGCTGGCGCGCGCGCCCGCGACCGACGTGCGCAGGCGCCCACGGGCCGCGCAGCCGCCATTGCTCTCCTGCCACGGAGGGGAGCGCTTGGTGGCAGTCCGCGGGCCCGGACGGAAGGCTGAGGCGACGCCTCGACGACAGCGGACCGGAGCTGCAGGGGCAACACATTCAGGGCGGGGTGCCCCATTTAGGCCTGGCTGACCGGAGTAAGAAACTACAACCCCCGAAGTGCCTTGCGCCTCAAGGTTACGGAGGCAGTGACGTAAGCTGTCTTGA
>gene=chr20_3800809-3801419; species=bosTau
--------------------------------CCGCCCGCCCTGCAC-CTTCAGACCCTGCCTCTTCCGGAAGCGCCACAAGCCGGGTCGCTAcgcccccgcgcggccgccggggAAAATGGCCTGGAACTCGGCTGGTGCAGGACTACCAGT-GGGAACCTCGCATACTCAGTCGGTGAGTGACCAGCATAGGCCGCACAGTGAACTTGGGACTA-AGGGTCTTT-CCATGCGAGT----------------------------------CGCCCACACCCCGCCCTCGGAGCACATCTCCGGAAATGAG-ACCTCGCCCACCCTGAGAATGTCACCTCGGACGCGCGCCCGCTACTGACGTGCGCAGGCGCCCCGGTGCCGCGCAGCCGCCATTTTGCCCCTTTACCCGAGGACTTGGCCCGTTAGAAGTTTGCAGGCACGAAAGGAAAGGTGAGACCACGCCTTGAGGACAGCGGCCCGGGGTTGCGGTG----CACACTCAGTCCGCCCCACCCCCCACACAGTTGGTTAGCTGGGGCAAGCAACTACAGCCCCCCAGATGCACTGCGCCTCGGGGTTGCGCGGAC--------------------
>gene=chr20_3800809-3801419; species=calJac
CCCGAGCCACCTAAGGCCGCAGATGACGCGCCTCGCCCTCCGGGGACAACCAGGCCCCGGCCTCTTCCGCAGACTCCGCGCTCCGGGCCGCGGCGCCCCCTCGCGGCCACCGGGGTCGGCAGGCTGGGGCTCAGTTGGTCTAAGGATTCGAGC-GGGGACGCTTCGGGCCCGCACGAGAAGTGACCAGCATGGTCCCCGCCGGCAGCTCGGGGCCGGAGGGTTTCAGGCGCGAGGCCAACCCAAACCCAGGGTTCAAGAGTCAGCACACGCCGCCTGCGCCTGGCTCCCGCAGCGCCGTCCTGGACGTAACC------------CCGATAGCGTCAGC-GGCGCGCGCGCCCGCGACCGACGTGCGCAGGCGCCCACTGGCTGCG-AGCCGCCATTGCTCTCCTGCCGCTGAAGGGAGAGTTTGTTAGCAGTCGGCGAGCCTGGACGGAAGGCGGAGGCGACGCCTCAACGACAGCGGCCCGGAGTTGCAGGAGCAACACACTTAGGGCGGGGTGCCCTGTTTAGGCCTGGCTGACCGGAGTAAGAAACTACAACCCCCGAAGTGCATTGCGCCGCAGGGTTGCGGAGCCAGTGACGTAAGCTGTCTTGA
>gene=chr20_3800809-3801419; species=canFam
-----------------------------------------------------------------------------------------------------------------------------------------------------------------------------------------------------------------------------------------------------------------------------------------------------------------------ccgcccGCCGACCCTACGCGCGTCAC--CGGGCGCGCGCCCGCGACCGCTGTGCGCAGGCGCCTAGG--------AGCCGCCATTGCACTCCAGCTGCCAAGGGAGCGGCCTGTCGGAAGTCCTCGGGCAGGTAAGGAAGGGTGAGACGACGCCTGGAGGACAGCGGCCCGGGGCTGAAGGGACAGCACTCTCGGGGCAGGGTGCCTCGCTTAGGTGTGTTTGACTGGAGCAAGGAACTACAATCCCCCAAATGCACTGCACTGCAGGCTTGCGCGGGCAGTGACGTGAAGGTT-TTGG
>gene=chr20_3800809-3801419; species=equCab
---AAGCCGCACCAGGCCGCAGGGGCCGC---CACCCCGCCAGCGGTGACCCCCCTCCGGCTTCTTCGGGGAGGT-CAcgcgccgggccgcggcgccccctcgcggccgctggcggcggTGGCCTGGGGCTCAGTGGATCCATGGCTTCGAGT-GCGAACCCTGTGTACCCGGGCGGCGAATGACCGGTGTGGGCCCCGCCCGTAGCTGGAAGCAG-ACGGACTTCGCGACGAAAGTCGCCGCTCCC-GGTGTGCAGAAGTCGCAGGAC--CACCCCCGCCC-CCACCCGGATCAGCGCTAGGGACGTGAGCcgcccgccg-----gcgcgcgtcatcgcgcgcgcgcgcccgcggctggcgtgcgcagacgcCCAGGGGTCGCGCAGCCGCCCTCGCTCCCGTGCTGCCAAGGAAGTGGGTTGTTACAAGTCGGCGGTCCGGGAAGGAAGGGTGAGGCAACATCCTGAGGACAGCGGACCGGACCG-CAGGG-CGGCACAGTGAGTGCGGAGTGCTCTGCGTAGGCCTGGGTGACTGGAGCAAGGAACTACGAACCCCCAAATGCACTGCGCCGCTGAGTTGCGCGGGCAGTGACGTAAAGGTTCTTGG
>gene=chr20_3800809-3801419; species=gorGor
CCGGAGCCTCCTAAGGCCGCAGGCTACGCACCCCGCCCTCCGGGGACAACTAGGCCCCGGCCTTTTCCGCAGACTCCGCGCTCCGAgccgcggcgccccctcgcggccgccggggTCGGCAGCCTGGGGCTCCGCTGATCTAGGGCAACGACCGGGGGACGCTTCGAGCCCGCAGCGAGAGTGAC------------------CAGCTCGGCGCCGGAGGGTTTTGACTGCAAGGCCAGCCCACGCCGAGGGTCCAAGAATCGGAATATGCCGCCGGCACTTGGCTGCTGCAGCACCGCGCTGGACGTGAGCGCTCCGCCCAACCCGATGGCGTCAGCTGGCGCGCGCGCCCGCGACCGGCGTGCGCAGGCGCCCACCGGCCGCGCAGCCGCCATTGCTCTCCTGCCACGGAGGGGAGCGCTTGTTGGCAGTCCGCGGGCCCGGACGGAAGGCTGAGGCGACGCCTCGACGACAGCGGACCGGAGCTGCAGGGGCAACACATTCAGGGCGGGGTGCCCCATTTAGGCCTGGCTGACCGGAGTAAGAAACTACAAGCCCCGAAGTGCATTGCGCCTCAAGGTTACGGAGGCAGTGACGTAAGCTGTCTTGA
>gene=chr20_3800809-3801419; species=panTro
CCGGAGCCTCCTAAGGCCGCAGGCGACGCGCCCCGCCCTCCGGGGACAACTAGGCCCCGGCCTTTTCCGCAGACTCCGTGCTCCGAgccgcggcgccccctcgcggccgccggggTCGGCAGCCTGGAGCTCCGCTGGTCTAGGGCAACGAGCGGGGGACGCTTCGAGCCCGCAGCGAGAGTGACCAGCATGGTCCCTGCCGGCAGCTCGGGGCCGGAGGGTTTTGACTGCAAGGCCAGCCCACGCCGAGGGTCCAAGCATCGGGATATGCCGCCCGCACCTGGCCGTTGCAACAACGCGCTGGACGTGAGCGCTCCGCCCAACCCGATGGCGTCAGCTGGCGCGCGCGCCCGCGACCGACGTGCGCAGGCGCCCACGGGCCGCGCAGCCGCCATTGCTCTCCTGCCACGGAGGGGAGCGCTTGTTGGCAGTCCGCGGGCCCGGACGGAAGGCTGAGGCGACGCCTCGACGACAGCGGACCGGAGCTGCAGGGGCAACACATTCAGGGCGGGGTGCCCCATTTAGGCCTGGCTGACTGGAGTAAGAAACTACAACCCCCGAAGTGCATTGCGCCTCAAGGTTACGGAGGCAGTGATGTAAGCTGTCTTGA
>gene=chr20_3800809-3801419; species=papHam
CCCGAGCCTCCTAAGGCCTCAGGCCAAGCACCCCTCCTTCGGGGGACAACCAGGCCCCGGCCTTTTCCACGGACTCCGCGCTCCGGGTCGCAGCGCCCCCTCGCGGTCGCCGAAGTCGGCAGCCTGGGGCTCGGCTGGTCTAGGGCTTCGAGC-GGGAACGCTTCGAGCCCGCAGCGGGAGTGACGAGCATAGTTTCTGCCGGCAGCTTGGGGAAAGAGGGTTTCTGCTGCGAGGCCAGCCCACGGCGAGGGTCCAAGCATCAGGAGATGCAGCCGGCACCTGGCTCCCACAGCACCGCCCTGGACATGAGCACTGCGCCCAATCCGA-GGCGTCAGCTGGCGCGCGCGCCCGCGATCGACGTGCGCAGGCGCCCACAGGCCGCGCAGCCGCCATTGCTCTCCTGTCACCGAAGGGAGTGTTTGTTGGCAGTCCGCGGGCCCGGAAGGAAGGGTGAGGCGACGCCTCGACGACAGCGGACCGGAGCTGCAGGGGCAACACACTCAGGGCGGGGTG-CCCATTTAGGCCTGGCTGACTGGAATAAGAAACTACAACCCCCGAAGTGCATTGCGCCTCAGGGTTACGGAGGCAGTGTTGTAAGCTATCTTGA
>gene=chr20_3800809-3801419; species=ponAbe
CCCGAGCCTCCTAAGGCCGCAGGCGACGCGCCCCGCCCTCCGGGGACAACTAGGCCCCGGCCTTTTCCGCAGACTCCGCGCTCCGAgccgcggcgccccctcgcggccgccggggTCGGCAGCCTGGGGCTCGGCTGATCTAGAGCAACGAGCGGGGGACGCTTCGAGCCCGCAACGAGAATGACCAGCATGGTCCCTGCCAGCAGCTCGGAGCCGGAGGGTTTTGACTGCGAGGCCAGCCCACGCCGAGGAGCCAGGCATCGGGAGACACCGCCCGCAACTCGCTGCCGCAGCACCACGCTGGACGTGAGCGCTCCGCCCAACCCGACGGCGTCAGCTGGCGTGCGCGCCCGCGATCGACGCGCGCAGGCGCCCACGGGCCGCGCAGTCGCCATTGCTCTCCTGCCACCGAGGGGAGCGTTTGTTGGCAGTCCGTGGGCCCGGACGGAAGGCTGAGGCGACGCCTCGACGACAGCAGACCGGAGCTGCAGGGGCAACACATTCAGGGCGGGGTGCCCCATTTAGGCCTGGCTGACCGGAATAAGAAACTACAACCCCCGAAGTGCATTGCGCCTCAGGGTTAAGGAGGCAGTGACGTAAGCTGTCTTGA
>gene=chr20_3800809-3801419; species=rheMac
CCCGAGCCTCCTAAGGCCGCAGGCCACGCGCCCCTCCCTCCGGGGACAACCAGGCCCCGGCCTTTTCCGCGGACTCCGCGCTCCGGGCCGCAGCGCCCCCTCGCGGTCGCTGGGGTCGGCAGCCTGGGGCTCGGCTGGTCTAGGGCTTCGAGC-GGGAACGCTTTGAGCCCGCAACAGGAGTGACGAGCATGATTTCTGCCGGCAGCTTGGGGAAAGAGGGTTTCTGCTGCGAGGCCAGCCCACTCCGAGGGTCCAAGCATCGGAAGATGCAGCCGGCACCTGGCTCCCACAGCACCGCCCTGGACGTGAGCGCTCCGCCCAACCCGATGGCGTCAGCTGGCGGGCGCGCCCGCGACCGACGTGCGCAGGCGCCTACAGGCCGCGCAGCCGCCATTGCTCTCCTGCCACCGAAGGGAGTGCTTGTTGGCAGTCCGCGGGCCCGGAAGGAAGGGTGAGGCGACGCCTCGACGACAGCGGACCGGAGCTGCAGGGGCAACACACTCAGGGCGGGGTGCCCCATTTAGGCCTGGCTGACCGGAATAAGAAACTACAACCCCCGAAGTGCATTGCGCCGCAGGGTTACGGAGGCAGTGTCGTAAGCTATCTTGA
>gene=chr20_18447700-18448132; species=hg19
GCCCACTGGGTGCTGGGCAGATGATTGGTGGAGACTCAGCTTCTTAGCAACTAGACCGGCCCCTGCCGCTCCGCAGGGAGCCTGGTACCCGCCTGGAGTTCCTTTCCCAGTGCTTTCCCATAGGCATCTAAGAATATTCCTTCACAGAGTTGCCAAGTGCTAAAAGTTGGTTTCCCAACTCAGAATGAAGGAACCAGGCTTGTGCGTCCGATGGGCATTGACATTCTGGAAAACAAGAATAAGAAGCTGTAGCGGCGCCTGTAAGTGGGCCGGAGCAGGCGCAGCTTGGCCACCTCCCGCCGAAAGGCAAGGAAGGACCGGCTGCGACACGAGGAAGAAGGCCCCTCGGCCTCAGCAGAGCGCTATCCTCCACTGGTTCCCCGGGTTCCCCGGCTTGCTACCGGGCTGCTCCGTGCATCTTTCCCCCCAGGC
>gene=chr20_18447700-18448132; species=bosTau
GCCACC--GGAGCTGGGCAGGTGATTGGC-AGGAACCCGCTTCCTAGCAACTAGCTCCG-CCCTGCGGTTGGCCCGGAGACAGAGCGGCCGCAGAGCGCTCCTTTC--TCAGCCTAACCGTAGGCGTCCGAGAACTTGCCTTCACAGAGTTGGAAAGCGCTACAAGGTGGCCTCCCAACTCAAAACGAG--AACCAGGCTTGTTCGTGCGACAGTCTCTGATTTTCTGAAATACCAGAACGAGAAAATATCAGAGCGCGCGAGCGTGAAGCGGCGCAGGCGCGACTTGGCCACCTCTAGGCGACCGGCAAAGAAGGACCGCCTGCGACCTGAGGAAGAAAGACCCTTGCGCCCCCCCGAGCGCTGTC-TTTACCCGCGCTGGC-TTCCCTCGGCTCGCAGTCCGGCCGCCCGGAAGGTCTCTTCCCCCAAGG
>gene=chr20_18447700-18448132; species=calJac
GCCCACTGGGAGCAGGGCAGATGATTAGCGGAAACGCAGCATCTTAGCAACTAGCCCCGCCCCTGCCTCGCCGCAGGGAGACTGGTACCCGCCTGGAGGTCCTTTCCCAGGGCTTTCCAATAGGCATCTAAGAATATTCCTTCACAGAGTTGCAAAGTGCTAAAAGTTGGCTTCCCAACTCAGAATGAAGGAAACAAGCTTGTGCGTCCTATGGGCATTGACATTCTGGAAAACAAGAATAAGAACCTGTAACGGCGCCTATAAGTAGGAAGGAGCAGGCGCGGCTTGGCCACCTCCCACCGAAAGGCAAGGAAGGACCGGCTGCGACACGAGGAAGAAGGCCCCTTGCTCTTGGCCGAGCGCTTTCCTCTACTGATTCCCCGGGTTCTCCGGCTTGCTAGTGGGCTGCTCAGTGCGTCTTTTCCCGCAGAC
>gene=chr20_18447700-18448132; species=canFam
GCCCAC-GAGAGCCAAGCAGGTGATTGGC-GGAAGCCGACTTCCTAGCAACCAgccccgcccctgccgccgggcccgcggg--ggTACCAGCCTCGAGCGCCTT--CCGGGGCTTCCCTGCAGGCCCCTGAGAATATGCCTTCACAGAGTCGGGAAGTGCTCGGAGGTGGCGTCCCGACGCAGAGGGAGCGAGCCAGGCTCGTTTGTCCGACAGGCACTGACATTC-AACAAACACGGATAA---GGCGTAG-GGCGCGGGCGGAGGAGGCG-ATCAGGCGCGGCTTGGCCGCCTCAAGCCGACGCACAAGTAAGGGCCGGCTGCCACGTGGGAAAGAAGGCCCCCTGC-GCGAGCC-GGCGC---CGTTCCCGCGTTTCCTCAGCTTCCCGGCCGGCTGTCCGGCGACCCCAAGCGTCTCTGCCCCC-AGG
>gene=chr20_18447700-18448132; species=equCab
-----------------------------------------------------------------------------------------------------------------------------------------------------------------------------------------------AATCAGGCCGTGTCGTTTGACAAGCATTGACATTCTGAAAATCAAGAAAAA---GAAGTAGCGGCGCGGGTGAGCAAGGCGTTTCAGGCGCGGCTGGGGCAACTAAAGGCGACAGACAAGGAAGGACCTGCTGCGACAAGAGGAAGAAGGCCCGTAGC-CCGGGCCAGGTGCTGTC-TTCGCGAGTGCCCTG-CTTCCCCGGCTCGCTCTCTGGCCAGTCCCTGCGTCTC-----------
>gene=chr20_18447700-18448132; species=gorGor
GCCCACTGGGTGCTGGGCAGATGATTGGTGGAAACTCAGCTTCTTAGCAACTAGACCGGCCCCTGCCGCTCCGCAGGGAGCCTGGTACCCGCCTGGAGTTCCTTTCCCAGTGCTTTCCCATAGGCATCTAAGAATATTCCTTCACAGAGTTGCCAAGTGCTAAAAGTTGGTTTCCCAACTCAGAATGAAGGAACCAGGCTTGTGCGTCCGATGGGCATTGACATTCTGGAAAACAAGAATAAGAAGCTGTAGCGGCGCCTGTAAGTGGGCCGGAGCAGGCGCGGCTTGGCCACC-CCC-CCGAAAGGCAAGGAAGGAC-GGCTGCGACACGAGGAAGAAGGCCCCTCGCCCTCGGCAGAGCGCTATCCTCCACTGGTTCCCCGGGTTCCCCGGCTTGCTACCGGGCTGCTCCGTGCATCTTTCCCCCCAGGC
>gene=chr20_18447700-18448132; species=panTro
GCCCACTGGGTGCTGGGCAGATGATTGGTGGAAACTCAGCTTCTTAGCAACTAGACCGGCCCCTGCCGCTCCGCAGGGAGCCTGGTACCCGCCTGGAGTTCCTTTCCCAGTGCTTTCCCATAGGCATCTAAGAATATTCCTTCACAGAGTTGCCAAGTGCTAAAAGTTGGTTTCCCAACTCAGAATGAAGGAACCAGGCTTGTGCGTCCGATGGGCATTGACATTCTGGAAAACAAGAATAAGAAGCTGTAGCGGCGCCTGTAAGTGGGCCGGAGCAGGCGCGGCTTGGCCACCTCCCGCCGAAAGGCAAGGAAGGACCGGCTGCGACACGAGGAAGAAGGCCCCTCGCCCTCAGCAGAGCGCTATCCTCCCCTGGTTCCCCGGGTTCCCTGGCTTGCTATCGGGCTGCTCCGTGCGTCTTTCCCCCCAGGC
>gene=chr20_18447700-18448132; species=papHam
GCCCACTGGGAGCTGGGCAGATGATTGGCGGCAAGGCAGCTTCTTAGCAACTAGCCCCGCCCCTGCCGCCCCGAAGGGAGCCTGGTACCTGCCTTGAGCTCCTTTCCTAGGGCTTTCCCATAGGCATCTAAGAATATTCCTTTACAGAGTTGCAAAGTGCTAAAAGTTGGCTTCCCAACTCAGAATGAAGGAACCAAGCTTGTGCGTCCGATGGGCATTGACATTCTGAAAAACAAGGATAAGAAGCTGTAGCGGCGCCTGTAAGTGGACCGGAGCAGGCGCGACTTGGCCACCTCCCGCCGAAAGGCAAGGAAGGACC-GCTGCGACACGAGGAAAAAAGCCCCTAGTTCTCCGCTAAGCGCTATCCTCCACTGGTCCCCAGGGTTCTCCCGCTTGCTACCGGGCCGCTCTGTGCATCTTT-CCCCCAGGC
>gene=chr20_18447700-18448132; species=ponAbe
GCCCACTGGGAGCTGGGCAGATGATTGGTGGAAACTCAGCTTCTTAGCAACTAGACCGGCCCCTGCCGCTCCGCGGGGAGCCTGGTACCCGCCTGGAGTTCCTTTCCCAGTGCTTTCCCTTAGGCATCTAAGAATATTCCTTCACAGAGTTGCCAAGTGCTAAAAGTTGGTTTCCCAACTCAGAATGAAGGAACCGGGCTTGTGCGTCCGATGGGCATTGACATTCTGGAAAACAAGAATAAGAAGCTGTAGCGGCGCCTGTAAGTGGGCTGGAGCAGGCGCGGCTTGGCCACCTCCCGCCGAAAGGCAAGGAAGGACCGGCTGCGACACGAGGAAGAAGGCCCCTCGCCCTCGGCGGAGCGCTATCTTCCACTGGTTTTCCAGGTTCCCCGGCTTGCTACCGGGCTGCTCCGTGCATCTTTCCCCCCAGGC
>gene=chr20_18447700-18448132; species=rheMac
GCCCACTTGGAGCTGGGCAGATGATTGGCGGCAAGGCAGCTTCTTAGCAACTAGCCCCGCCCCTGCCGCCCCGCCGGGAGCCTGGAACCCGCCTTGAGCTCCTTTCCCTGGGCTTTCCCATAGGCATCTAAGAATATTCCTTTACAGAGTTGCAAAGTGCTAAAAGTTGGCTTCCCAACTCAGAATGAAGGAACCAAGCTTGTGCGTCCGAAGGGCATTGACATTCTGAAAAACAAGGATAAGAAGCTGTAGCGGCGCCTGTAAGTGGACCGGAGCAGGCGCGACTTGGCCACCTCCAGCCGAAAAGCAAGGAAGGACC-GCTGCGACACGAGGAAAAAAGCCCCTCGTTCTCCGCTAAGCGCTATCCTTCACTGGTTCCCAGGGTTCTCCCGCTTGCTACCCGGCCGCTCCGTGCATCTTT-CCCCCAGGC
>gene=chr20_23331037-23331647; species=hg19
TTTAACTGAAATCACTCCAATACAGGCGCATGCGGGACGAGGGGAAAGCATCTCACCCGACCCCACACACCTTCCCCTCCCTCTCCAGCCTAGCGGCCTCCGCTCAGCGGAAAAAAAAGCAGACGCTACTCCCCGCTCTAGGTGCGGGACCTAAGAGGTTTGGCCCAATCAGGCATCCCACCTAACCAGACGGGCCGGAGTCTGTGGCCCGGTTGGACCAACGAAAACTCTAGGGCGGATTTGCCGGGATTTCTGGGAAAGTGACACTCCCGGAAGCTACCGCCTCTTATAAGCCACACATGGGCGGAGTTAGCCTTCCGGCCCGCAGTCCCACTGGCTGACTTCGCTGCCCGTCACGGGAATGCGGGAGAGGGCGGCGCCGGGGCGCTCGCGTCTGCGTGGAGACCGGCTGGCCGCGCGCGGGAAGCCGCGGAACTGCGCCGGAAAGTCCCCCGGCTCTGGGGCCCCGGTGACCCAGAGTAAGCCTCCAAGAAGGAGGAGGAGGAGAGAAAGGCGGCTCTTCCCGTGCCCCTACCAGAGGCTTCGGTGGGCCCACCTTGTGACCTCCGCGGCCGGCCCCTCAGTGGAACTGCGTCCCACGCGGGGGGCG
>gene=chr20_23331037-23331647; species=bosTau
-------------------------------------------------------------------------------------------------------------------------------------------------GGGACCTGCGAGACTTCGTCCAATCAGAGACCTCACCTAACC--TCGGGCCGGCGTCT---------ATAGACCAATGAAGACTCGAGCG---------CGCGGCTTCTGGGAACATGCCTCTCACGGAAGCTGCCCTACCCCT---GCCACACTTAGGCGGGGCTAGCCTTAC-GTTGGCCGCCCCACTGGCTGAAACGGCTGTCCGTCACGGGGCGGG----AAGGGC------CGGGCGCTCGAGTCTGCGCGTTGC-TCGCTGGCCGCGCGCGGGAACCCGCA-GA-------GG------CGCTGGCTGG------------ACCCGGCAGGTCC----TCGGAGGTAGCGGTGCGACGGAG-GCGGCTCTTCCCGGGCCCCCTTGCGGAGCCTCGGCTGGCCCGGCCTACGGTCAC----------------GGGGGGCTCCGCGT--------AGCCG
>gene=chr20_23331037-23331647; species=calJac
TTTAACTGAAATCACTCCAATACAGGCGCATGCGGGACGAGGGGAAAGCTCCTCACCAGACCCCGCCCACCTTTCCCTCCCTCTTCCGCCAAGCGTCCACCACGCCGCAGAAAGAAAAGCGAACGCCCCTCCCGGCTCCAGGGGCGAGACCTGAGAGATTTGGCCCAATCAGGGATTCCACCTAACCAGACGGGCCAGAGTCTGTGACCCGGTTGGACCAATGAAAACTCGAGGGCGGATTCGCCAGGGTTTCTGGGAAAGTGATGCTCCCGGAAACTACCGCCTCCTTTCCGCAACATGTGGGCGGAGTTAGCCTTCCAGCCCGCAGTCCCACTGGCTGACTTCGCTGCCCGTCACGGGAAGGCGGGAGAGGGCGGGCC-GGGACGCTCGCGTCTGCGCGGAGCCGGGCTGGCCGCGCGCGGGAAGCCGCGGAACTGCGCCGGAAAGTCCCCCGGTTCTGGGCCCCGGGTGACCCAAACTAAGCCTCCAAGAAGGAAAAGGAGGAGAGAAAGGCAGCTCTTCCCGTGACCCTGCCTGAGGCCTCCGTGGGCGCACTGCGTGACCTCCGCGGCCGGCCCCTTCGTGGAGCTGCGGCCCACGCGGGGGTCG
>gene=chr20_23331037-23331647; species=canFam
------TAGAATTTCCCCGACGCAGGTGAATGGAGGTCATAGGGCAAGAACCTGAGGTCGCCGCACAGATCCTCCCCATCCTCTCCAGTCCGGCGGCCTCCA--CTGCGGGGACA-CACCTCTC-CCGGTTCTTGCTCCGGGGGCGGGACCTGGGATATTTCATCCAATCAAGAAACCCACGTGACCAATCGGACCGGGTCCTATGC-CTAGTTAAGCCAATGAAAACCCGACCGCTGATTTTCTGTGGCTTCTGGGAAAGCGCCTCTCCCGGAAGCCACCGTGTCCTTTGCGCCACACCTGGGCGGGGCCAGCCTCCAGGTCCTCCGTCCGGTTGGCTGACACAGCTGCCTGTCAAGCGGAGGCGGGAGGGGGCGGAGCCCGGGCACCGGCGTCTGCGCAgcgcggggcgggccgcgcgcgggAGGCTGCG-GAGGGCGGCGAGGCGGCTGCGGGTCCCGGGGTCTCGACGACCCTGGTGGGTC----CGGGAAGAAGGGTGGCAG---AGGGCGGCGCT-CCCGGCCCTCCCTGC-CAGCCTGGGCAGGCCCGCCCTGCGACCTCC---------------GTGGAgccgggggcc-------gtgcg
>gene=chr20_23331037-23331647; species=equCab
TTTCACTAG------TCTAAGACAGGTGAGTGGGGCACGTGGGACAGGACCCTCAGCGGGACT-GCTCACCTCCGCCTTCCTCTCTCGCCAAGCAGCCTCCACGCCGCTGAGAAA-GAGCGGAC-TC-CCCCCAGCTCCGGGGGCGGGACTTGAGAGCCTTCATCCAACCAGGGATCCCACCTAACCAATTGGG-CGGATCCTGTGATCCGGTTGGACCAATGAAAACTTGAGCATAG-TATGCCGTGGCTTCTGGGAAGGCGCGTCACCCGGAAACCACTTCCTCCCTTCAGCCACACCTGGGCGGAGTTAACCTCCCAGGCCGCCGTCCCACTGGCTGTCACAGCTGCCCGTCACGGAGAGTGGGAGGTGGGCGGGGCC-------------------------------------------------------------------------------------------------------------------------------------------------------------------------------------------------------------------------------------
>gene=chr20_23331037-23331647; species=gorGor
TTTAACTGAAATCACTCCAATACAGGCGCATGCGGGACGAGGGGAAAGCATCTCACCCGACCCCACACACCTTCCCCTCCCTCTCCAGCCTAGCGGCCTCCGCGCAGCGGAAAAAAAAGCAGACGCTACTCCCCGCTCTAGGTGCGGGACCTAAGAGGTTTGGCCCAATCAGGCATCCCACCTAACCAGACGGGCCGGAGTCTGTGGCCCGGTTGGACCAACGAAAACTCTAGGGCGGATTTGCCGGGATTTCTGGGAAAGTGACACTCCCGGAAGCTACCGCCTCTTATAAGCCACACATGGGCGGAGTTAGCCTTCCGGCCCGCAGTCCCACTGGCTGACTTCTCTGCCCGTCACGGGAATGCGGGAGAGGGCGGCGCC-------------------------------------------------------------------------------------------------------------------------------------------------------------------------------------------------------------------------------------
>gene=chr20_23331037-23331647; species=panTro
TTTAACTGAAATCACTCCAATACAAGCGCATGCGGGACGAGGGGAAAGCATCTCACCCGACCCCACACACCTTCCCCTCCCTCTCCAGCCTAGCGGCCTCCGCGCAGCGGAAAAAAAAgcagacgctactccccgctctaggtgcgggacctaagaggtttggcccaatcaggcatcccacctaaccagacgggccggagtctgtggcccggttggaccaacgaaaactctagggctgatttgccgggatttctgggaaagtgacactcccGGAAGCTACCGCCTCTTATAAGCCACACATGGGCGGAGTTAGCCTTCCGGCCCGCAGTCCTACTGGCTGACTTCGCTGCCCGTCACGGGAATGCGGGAGAGGGCGGTGCCGGGGCGCTCGCGTCTGCGCGGAGACCGGCTGGCCGCGCGCGGGAAGCCGCGGAACTGCGCCGGAAAGTCCCCCGGTTCTGGGGCCCCGGTGACCCAGAGTAAGCCTCCAAGAAGGAGGAGGAGGGGAGAAAGGCGGCTCTTCCCGTGCCCCTACCAGAGGCTTCGGTGGGCCCACCTTGTGACCTCCGCGGCCGGCCCCTCAGTGGAACTGCGGCCCACGCGGGGGGCG
>gene=chr20_23331037-23331647; species=papHam
TTTAGCTGAAATCACTCCAATACAAGGGCATGCCGGACTAGGTGAAAGCACTTCACCCAACCCCACACAACGTCCCCTCCCTCTCCAGCCAAGCGGCCTCCGCGCAGCGGAAAGAAAAACGAG-----------GATCTAGGGGCGGGACCTGAGAGGTTTGGCCCAATCAGGGATCCCACCTAACCAGACGGGCCGGGGTCTGTGACCCTGTTGGACCAATAAAAACTCGACGGCGGATTTGCCGGGGTTTCTGGGACGGTGACACTCCCGGAAGCTACCACCTCTTATAAGCCACACACGGGCGGAGATAGCCTTCCGGCTCGCAGTCCCACTGGCTAACCTCGCTGCCCGTCACGGGAATGCGAGAGGGGGCGGGGCCGGAGCGCTCGCGTCTGCGCGGAGTCCGGCTAGCAGCGCGCGGGAAGCCGCGGAACTGCGCCGGAAAGTCCCCAGGCTGTGGGGCCCCGGTGACCCAGAGTAAGCCTCCAAGAAGGAAGAGGAGGGAAGAAAGGCGGCTCTTCCCGTGCCCCTACCCGAGGCCTCGGTGGGCCCACCCTGTGACCTCCGCGGCCGGCCCCTCGGTGGAGCTGCGGCCCGCGCGGGGGGCA
>gene=chr20_23331037-23331647; species=ponAbe
TTTAACTGAAATCACTCCAATACAGGCGCATGCGGGACAAGGGGAAAGCATCTCACCCGACCCCACAAACCTTCCCCTCCCTCTCCAGACAAGCGGCTTCCGCGCACCGGAAAAAAAAGCAGACGCCACTCCCAGCTCTAGGTGCGAGACCTGAGAGGTTTGGCCCAATCAGGCATCCCACCTAACCAGACGGGCCGG-GTCTGTGACCCGGTTGGACCAACGAAAACTCTACGGCGGATTTGCCGGGATTTCTGGGAAAGTGACACTCCCGGAAGCTACCGCCTCTTATAAGCCACACATGGGCGGAGTTAGCCTTCCGGCTCGCAGTCCCACTGACTGACTTCGCTGCCCGTCACGGGAATGGGGGAGAGGGCGGGGCCGGGGCGCTCGCGTCTGCGCGGAGCCCGGCTGGCCGCGCGCGGGAAGCCGCGGAACTGCGCCGCAAAGTCCCCCGGCTCTGGGGCCCCGGTGATCCAGAGTAAGCCTCCAAGAAGGAAGAGGAGGGGAGAAAGGCGTCTCTTCCCGTACCCCTACCCGAGGCTTCGGTGGACCCACCTTGTGACCTCCGCGGCCAGCCCCTCAGTGGAACTgcggcccgcgcggggggcg
>gene=chr20_23331037-23331647; species=rheMac
TTTAACTGAAATCACTCCAATACAAGGGCATGCGGGACTAGGTGAAAGCACTTCACCCAACCCCACACAACGTCCCCTCCCTCTCCAGCCAAGCGGCCTCCTCGCAGCGGAAAGAACAGCGAG-----------GATCTAGGGGCGGGACCTGAGAGGTTTGGCCCAATCAGGGATCCCACCTAACCAGACGGGCCGGGGTCTGTGACCCTGTTGGGCCAATAAAAACTCGACGGCGGATTTGCCGGGGTTTCTGGGAAGGTGACACTCCCGGAAGCTACCACCTCTTATAAGCCACACACGGGCGGAGATAGCCTTCCGGCTCGCAGTCCCACTGGCTAACCTCGCTGCCCGTCACGGGAATGCGAGAGGGGGCGGGGCCGGAGCGCTCGCGTCTGCGCGGAGTCCGGCTAGCAGCGCGCGGGAAGCCGCGGAACTGCGCCGGAAAGTCCCCAGGCTGTGGGGCCCCGGTGACCCAGAGTAAGCCTCCAAGAAGGAAGAGGAGGGAAGAAAGGCGGCTCTTCCCGTGCCCCTACCCGAGGCCTCGGTGGGCCCACCCTGTGACCTCCGCGGCCGGCCCCTCGGTGGAGCTGCGGCCCGCGCGGGGGGCA
>gene=chr20_30160516-30161126; species=hg19
AGAAGTGGTCAAACGCCGCTTGCCGCGACTTGAAACTGCTGAATAAATGGATAATGTCAAGCGCTATGGCTTAGGGCAGTAGTACCTCCGGTTCCTACGATCGTGTCTGGGGTCCCTGAGGAGCAAGGCAAGAGTCGGCCATTCAGGAGGTCAGAGTTCAGCTGTTCTTGCACAAGCAGGGAAGCTGAGTCACCCCAAACACGGGCAAGACTAGCGGTGGTATCAAATGGCTATCAGGGGCGGGGCCTCAGGGGCCTGCCCCTGCCTCCCCGCCCTGCGTTTGGATTCCCTCCAGCATTCCGGGCCAGGGCGCGGGAGGCGGAGGCCGAGGAGAGGACGGGAGGAGGCTGCATCCTGCCCTGGTGCGTCAGGAAGGGCCGAGCGAGCGGGAAGGAAAGCACCACCCCCCACCCCCGCCGCGGCCACACCTGGGTTCTCCAggcgggcaggggggcccccgggccggcgccTGGCTCCAGCAAGTCTgggccgcctccccgcgccgccccgcgggggccgccAGATGGGCTGCCCGCCCGCCAGCTCAGCGACGCAGGCAGGAAACGCCGGCCGGGCTGCCAGGAACGCGCGCAGGGGAgggggcgggccc
>gene=chr20_30160516-30161126; species=bosTau
ACA---GGTCAAGCGCGGGCTTCCCGGACTTTAAATGGCTGAACGAATGGAT---GTCAATGATCATGTCACGCAGAAGAGGTGCCTCCCGCTCCCACAATCCTGTCTGGGGACCCTGAGTGGCAAGGTAGGATCCG--GACCC----GGTCAGAGTTCAGCCGTTCTCGCACAAATGGGAAAACGGAGTCTC-----------GCCAGACTTGCCAAGGT---GAGTGGAGACCAGAGGCGGGGCTGCTGCTCCCTGC--------GCTCTCCCACCGCTAGCGTTCCCTCCCCG-TTCCAGGCCAGGTCGTGGGAGGCGGAGGTTGGGGA----------GGAGGCAGCATCCTGCCCGGGTGCGTCAGGAAGGGCC----GAGCGGGAAGGAAGGCACCA-CCCCCACCCCCGCCGCGGCCACACCTGGGCTCTCCAGGCGGGCATGGGGGC--CCAGGCCGGCGCCTGGCTCCAGCGAGTCTGGGCCGCCTCCCC----------GTGGGGGCCGCCAGATgggccggccgcccgcc----cAGCTACGCGGGCAGGAAACGCCGCCAAGGCTGCCAGGAAGGCGGGCGAGCGGTGGGGCGGGCCC
>gene=chr20_30160516-30161126; species=calJac
AGAAGGGTTAAAACGCCGCTTGCCGCGACTTGCAACGGCTGCATAAATGGGTACTGTCAGGCGCTATGGCTTAGGGCAGTAGTGCCTCCGGTTCCGACGATCGTGTCTGGGGTCCCTGAGGAGCAAAGCAAGAGTCTGCCATGCAGGAGATCAGAGTTCGTCTGTTCTTGCACAACCAGGGAAGCTGAGTCACCCCAAACACGGGCAAGACTTGCGGTGGTCGCAAGTGGCTATCAGGAGCGAGGCCGCAGGGGCCCGTCCCCGCCCCCCCGCCCCGCGTTTGGATTCCCTCCAGGATTCCGGCCCAGGGCGCGGGAGGCGGAGGCCGCGGAGGGGGCGGCGGGAGGCTGCATCCTGCTGTGGTGCGTCAGGAAGGGCCGAGCGAGCGGGAAGGAAAGCACCA-CCCCCACCCCCGCCGCGGCCACACCTGGGTTCTCCAggcgggcgggggggtgcccgggccggcgccTGGCTCCAGCAAGTCTgggccgcctccccgtgccgccccgcgggggccgccAGATGGGCCGCCCGCCCGCC----TAGCTACGCAGGCAGGAAACGCCGGCCGGGCTGCCAGGAACGCGCGCGAGGGAGGAGGCAGGCCC
>gene=chr20_30160516-30161126; species=canFam
ACA---GGCC-AGCGCCC-TCTCGCGCACGTGAACCGGCTGAATAAGTGAAT---GTCAACACTGGGGTCAG-------GGGTGCCTC---CCTCCGTAGTCCTGTCTGGGGGCCCTGAGAGGCATGGCGAAAGCTC----------------------------------------------------------------------------------------------------------------------------------GCTTTCCCACCACCGGGATTCCCTCCGCGATTCCAGGCCGGGTCTTGGGAGGT----------------------GGAGGCTGCATCCTGCCCGGGTGCGTCAGGAAGGGCC----GAGCGGGAAGGAAGGCCCCA-CCCCCACCCCCGCCGCGGCCACAGATGGGTTCTCAAG-------------------------------------------------------------------------------------------------------------------------------------------------------------------------
>gene=chr20_30160516-30161126; species=equCab
ACA---AGCCAAGCGCCCGCCCCGGAGACTTGAAATGGCTGAATAAACGGAT---GTCAACGATAATGTCAAGCAGGAGAGGTGTATATGGCTCCCGCAGCCCTGTCTGGG-----TGAGACCCAAGG-------------------AGGTCAGAGTCCTGCTGTCCTGCCACAAGTTGGGAAACAGAGTTCACCCAAAAAGG-GCAAGACTAGCCGGGGT---GAGTGGATACCAGAGATGGGGCTGCTGCGCCCTGC--------GCTCTCCCGCGGCTAGGCTTCCCGCCGCGATTGCAGGCCGGGTCGCGGGAGGCGGAGGCTGCGGAGGGGGCGGGAGGAGGCTGCATCCTGCCCGGGTGCGTCAGGAAGGGCC----GAGCGGGAAGGAAGGCCCCA-CCCCCACCCCCGGCGCGGCCACACCTGGGCTCTCCGGGCAGGCAGGGGGGC--CCAGGCCGGCGCCTGGCTCCAGCGAGTCTGGGCCGCCTCCTCGCGCCGCCCCGT-GGGGCCGCCAGATGGGCCTGCCGCCCGCC----CAGCGACGCAGGCAGGAAACGCCGCCGGGGCTGCCAGGAAcgcggccaggcggcggggcggACCA
>gene=chr20_30160516-30161126; species=gorGor
----------------------------------------------------------------------------------------------------------------------------------------------------------------------------------------------------------------------------------------------------------------------------------------------------------------------------------------------------------------------------------------------------------------------------------------------------------------------------------------------------------------------------------------------------------------------------------------------------------------------------------
>gene=chr20_30160516-30161126; species=panTro
AGAAGTGGTCAAACGCCGCTTGCCGCGACTTGAAACTGCTGAATAAATGGATAATGTCAAGCGCTATGGCTTAGGGCAGTAGTACCTCCGGTTCCTACGATCGTGTCTGGGGTCCCTGAGGAGCAAGGCAAGAGTCGGCCATCCAGGAGGTCAGAGTTCAGCTGTTCTTGCACAAGCAGGGAAGCTGAGTCACCCCAAACACGGGCAAGACTAGCGGTGGTATCAAATGGCTATCAGGGGCGGGGCCTCAGGGGCCTGCCCCTGCCTCCCCGCCCCGCGTTTGGATTCCCTCCAGCATTCCGGGCCAGGGCGCGGGAGGCGGAGGCCGAGGAGAGGACGGGAGGAGGCTGCATCCTGCCCTGGTGCGTCAGGAAGGGCCGAGCGAGCGGGAAGGAAAGCACCACCCCCCACCCCCGCCGCGGCCACACCTGGGTTCTCCAggcgggcaggggggcccccgggccggcgccTGGCTCCAGCAAGTCTgggccgcctccccgcgccgccccgcgggggccgccAGATGGGCTGCCCGCCCGCCAGCTTAGCGACGCAGGCAGGAAACGCCGGCCGGGCTGCCAGGAACGCGCGCAGGGGAGGGGGCGGG---
>gene=chr20_30160516-30161126; species=papHam
AGAAGTGGTCAAACGCCGCTTGCCGCGACTTGAAACCGCTGAATAAATGGATAATGTCAAACGCTATGGCTTACAGCAGTAGTGACTCCGGTTCCTACGATCGTGTCTGGGGTCCCTGAGGAGTAAGGTAAAAGTCGGCCATCCAGGAGGTCAGAGTTCAGCTGTTCTTGCACAAGCAGGGAAGCTGGGTCACCCCAAACACGGTCAAGACTTGCGGTGGTATCAAATGGCTATCAGGGGCGGGTCCACAGGGGCCTGCCCCGGCCTCCCCGCCCCGCGTTTGGATTCCCTCCAGGATTCCGGGCCAGGGCGCGGGAGGCGGAGGCCGAGGAGAGGACGGGAGGAGGCTGCATCCTGCCCTCGTGCGTCAGGAAGAGCCGAGCGAGCGGGAAGGAAAGCACCACCCCCCACCCCCGCCGCGGCCACACCTGGGTTCTCCAGGCGGGCAGGGGGGCCCCCGGGCAGGCGCCTGGCTCCAGCAAGTCTgggccgcctccccgcgccgccccgcgggggccgccAGATGGGCTGCCCACCCGCC----CGGCGACGCAGGCAGGAAACGCCGGCCGGGCTGCCAGGAACGCGCTCAGGGGAGGGGACGGGCCT
>gene=chr20_30160516-30161126; species=ponAbe
AGAAGTGGTCAAACGCCGCTTGCCGCGACTTCAAACTGCTGAATAAATGGATAATGTCAAGCGCTATGGCTTAGGGCAGTAGTGCCTCCGGTTCCTACGATCGTGTCTGGGATCCCTGAAGAGCAAGGCAAGAGTCGGCCATCCAGGAGGTCAGAGTTCAGCTGTTCTTGCACAAGCAGGGAAGCTGAGTCACCCCAAACACGGGCAAGACTTGCGGTGGTATCAAATGGCTATCAGGGGCGGGGCCTCAGGGACCTGCCCCTGCCTCCCCGCCCCGCGTTTGGATTCCCTCCAGCATTCCGGGCCAGCGCGCGGGAGGCGGAGGCCGAGGAGAGGACGGGAGGAGGCTGCATCCTGCCCTGGTGCGTCAGGAAGGGCCGAGCGAGCGGGAAGGAAAGCACCACCCCCCACCCCCGCCGCGGCCACACCTGGGTTCTCCAggcgggcaggggggcccccgggccggcgccTGGCTCCAGCAAGTCTgggccgcctccccgcgccgccccgcgggggccgccAGATGGGCTGCCCGCCCGCC----CAGCGACGCAGGCAGGAAACGCCGGCCGGGCTGCCAGGAACGCGCGCAGGGGAgggggcgggccc
>gene=chr20_30160516-30161126; species=rheMac
AGAAGTGGTCAAACGCCGCTTGCCGCGACTTGAAACCGCTGAATAAATGGATAATGTCAAGCGCTATGGCTTACAGCAGTAGTGACTCCGGTTCCTACGATCGTGTCTGGGGTCCCTGAGGAGCAAGGTAAAAGTCGGCCATCCAGGAGGTCAGAGTTCAGCTGTTCTTGCACAAGCAGGGAAGCTGGGTCACCCCAAACACGGTCAAGACTTGCGGTGGTATCAAATGGCTATCAGGGGCGGGGCCTCAGGGGCCTGCCCCGGCCTCCCCGCCCCGCGTTTGGATTCCCTCCAGGATTCCGGGCCAGGGCGCGGGAGGCGGAGGCCGAGGAGAGGACGGGAGGAGGCTGCATCCTGCCCTCGTGCGTCAGGAAGAGCCGAGCGAGCGGGAAGGAAAGCACCAGCCCCCACCCCCGCCGCGGCCACACCTGGGTTCTCCAGGCGGGCAGGGGGGCCCCCGGGCAGGCGCCTGGCTCCAGCAAGTCTgggccgcctccccgcgccgccccgcgggggccgccAGATGGACTGCCCGCCCGCC----CAGCGACGCAGGCAGGAAACGCCGGCCGGGCTGCCAGGAACGCGCTCAGGGGAGGGGACGGGCCT
>gene=chr20_30539607-30540217; species=hg19
TCACTGCGACCCCGCGCGCTTTCCCACGGCGCCGGCCGCCAGGCCCCAGCGCCGCGGAGGGGCCTCTCACCTGCCGCTTGTCCGCCAGCACCTCCTCGGCGAGCTCCTCCACTTCTACAAGGTACCGCAGCACTCGCTCTGCCTCGGGTGATAGCATAGCGCCCACCAACTCCGCTTGCGGCTCTCGCGCGACCCCGGGATCTCCGCTTCGACTCCCGCTGCGCACGCGCCGCTCTCTAGGTGCTTCCGGCGCGCCTGCGCAGTTAAAAGAACGGTGGTGCGCAGGCTCTAACACTAGTGCGCCAGCCGGCTGCGAGAGGCGGGGCCTAGCTTTGGGGGCGGGGCTGGAGCGCCCTCTGCAGGCTCAGAGAGCTCAGTCCTCGGGCTGCCTCTGACCCGTTACTCCCTCGGTTCatgcttcttgagcacttattatgtgccaagcagttttatgtgcttaggatgcagcagtgaacacaacaaaatccctgccctcatggaacttcatcctagtgggaaacaccgacaattaatggcaaaacaattatataccgtggcaggtagtgattaggatctgggaaatatTATTCTTCCCCTGGCTAAGAAACAC
>gene=chr20_30539607-30540217; species=bosTau
TCACAGCGAGCCTGGGCGCTGCTCCA-GGAGCTCG----CAGGCCCCAACCCCGCGGACAGGCCTCCTACCTGCCGTTTGTCCGCCAGCACCTCCTCGGCGAGCTCCTCCACCTCCACCAGGTACCGCAGCACCCGTTCCGCCTCGGGCGACAGCATGATGCCTGCCAGTCACGACTCCGCTACGCCGCCC-TACCGCCGGCTCCACTGCAGCTCCGTCCGCGCACGCGCCGCTCTCACAGGGCTTCCGGCACGCATGCGCAGTTAAAAGAACGGAGGCTCGCAGGCTCCAAAGCTCGCGCAA-AAGCGGACGCGAGAGGCGGGGCCTAGC-TTGGGGGCGGGGCTGGAGCGCCCCCTGCAGGTCCAAACCTCTTAACCCGC-----------------------CCTCCTTTA-TAGTTCTTAACC--------TGCCCTCGCCAgttttatgcgctgaggatgcggaagtgaacaaaacgaagtccctgccctcgcgcaacttcat-ctagtgggtaacataaacaattgatcacaaaacaattatataccatggcaggcagtgata-gggcttgagaaa-ATCATTCTTCCCCTGCCTGAGGAGCAC
>gene=chr20_30539607-30540217; species=calJac
TCCCCGCAACCCCGTGCGCTTTCCGACGGCGCTAGCCTCCTGGCCCCAGCGCCGCAGACGGGCCTCTCACCTGCCGCTTGTCCGCCAGCACCTCTTCAGCGAGCTCCTCCACCTCTACCAAGTACCGCAGTACTCGCTCAGCCTCGGGTGACAGCATAGCGCCCACCAACTCCACCTACGACTCTCGCGCGACCCCTGGGTAGCCACTGCGGCTTCCGCTGTGCATGCGCCGCTCTCACGGGACTTCCGGAGCGCCTGCGCATTTAAAAGAACTGTGGCGCGCAGGCTCTAACGCACGTGCGTCAG-CGGCCGTGAGAGGCGGGGTCTAGCTTTGGGGGCGGGGCTGGAGCGCCCTCTGCAGGCTCAGAGAGCTCAGTCCGCGGGCAGCCACTGACCCCTTCCTCCCTCGGTTCatatttcttgagcacttactatgagccaagcagttttagggacttgggatgcagcagtgaacaccacaaaatctctgccctcatggaacttcatcctagtggtaaacaccgacaattaatggcaaaacagttatatagaatggcacgtcgtgatTATGGCCTGGGAAATATCATTCTTCCCCTGTCTAAGAAACAC
>gene=chr20_30539607-30540217; species=canFam
CAGC-----Gcccgcgcgcggccctacggcgccagccgccaggccccgg-gccgcggAGGAGCCTCCCACCTGCCGCTTGTCCGCCAGCACCGCCTCGGCGAGCTCCTCCACCTCCACCAGGTACCGCAGCACCCGCTCCGCTTCGGGGGACAGCATGGGGCCCGCCAGCTCCGACTCAGCCCGGACCG-GGGAGCGCCAACGCCGGTAGGGCTTCGGCTGCGCAAGCGC----CGGCCAGGCCTTCCGGCGCGCACGCGCAATTAAAAGAAGAGTGGTGCGCAGGCGCTAACACCCGGGCGCCCTGGGGACGCGAGAGGCGGGGCCTAGCCTTGGGGGCGGGGCTGGAGCGCCCCCTGCAGACTCAGAGGGCGTGGGCCGCGGGCTGCCTCTTAATGCTCCTGCCTCCCTTTC-tgtttcttgagcacctgctaggtgccaggcagttttaggttctgagggtgccacagtgaacaaaacacagtccctgtcctcatgcaacttcatcctaatgggaaacactgacaatttatgacaaaacaattatatactatggcaggcagtgataagtgtttgagtaa-aTCATTCTTCCCCTGCTTAAGGAATAC
>gene=chr20_30539607-30540217; species=equCab
TCGCTGCGAGCCCGCGCGCGTCCCTACGGCGCTCGCCGCCAGGCCCCAGCGCCGCGGACGGGCCTCCCACCTGCCGCTTGTCCGCCAGCACCTCCTCGGCGAGCTCCTCCACCTCCACCAGGTACTGCAGCACCCGCTCCGCCTCGGGGGACAGCATGGTGCCCACCAGCTCCGACTCGCTCCAG-----GGCAACGCCACTCCTTCTCCGGCTCCGCCTGCGCAGGCGCCGCTAGGACAGGCCTTGCGCCGCGCATGCGCAATTAAAAGAACGGTGGCGCGCAGGCTCCAACGCACGCGCGTCAGCCGGACGCAAGAGGCGGGACCTAG-CTTGGGGGCGAGGCTGGAGCGCCCCCTGCAGGCCTAGAGAGCTCGGTCCGAAGGCTGCCGCT---TGCGTCTCACTCCCTTCG-tgtttcttgagcacctgccacgtgccaggcatttttaggtgctgagaatggaacagtgagcaaaacaaagtccctgtcctcatgcaacttcatcctagtggcaaaacccgacaattaaggacaaaacaattatacactatggcaggcagccaga-gagcttgagaag-atcaTTCTTCCCCtgtttgaggaacgc
>gene=chr20_30539607-30540217; species=gorGor
TCATTGCGACCCCGCGCGCTTTCCCACGGCGCCGGCCGCCAGGCCCCAGCGCCGCGGAGGGGCCTCTCACCTGCCGCTTGTCCGCCAGCACCTCCTCAGCGAGCTCCTCCACCTCTACAAGGTACCGCAGCACTCGCTCTGCCTCGGGTGATAGCATAGCGCCCACCAACTCCGCTTGCGGTTCTCGCGCTACCCCGGGGTCTCCGCTTCGACTCCCGCTGCGCACGCGCCGCTCTCTAGGTGCTTCCGGCGCGCCTGCGCAGTTAAAAGAATGGTGG-GCGCAGGCTCTAACACTCGTGCGCCCGCCGGCTGCGAGAGGCGGGGCCTAGCTTTGGGGGCGGGGCTGGAGCGCCCTCTGCAGGCTCAGAGAGCTCAGTCCTCGG-CTGCCTCTGACCCGTTACTCCCTCGGTTCatgcttcttgagcacttactatgtgccaagcagttttacgtgcttaggatgcagcagtgaacacaacaaaatccctgccctcatggaacttcatcctagtgggaaacaccgacaattaatggcaaaacaattatataccgtggcaggtagtgattaggatctgggaaaTATTATTCTTCCCCTGGCTAAGAAACAC
>gene=chr20_30539607-30540217; species=panTro
TCACTGCGACCCCGCGCGCTTTCCCACGGCGCCGGCCGCCAGACCCCAGCGCCGCGGAGGGGCCTCTCACCTGCCGCTTGTCCGCCAGCACCTCCTCGGCGAGCTCCTCCACCTCTACAAGGTACTGCAGCACTCGCTCTGCCTCGGGTGATAGCATAGCGCCCACCAACTCCGCTTGCGGCTCTCGCGCGACCCCGGGATCTCCGCTTCGACTCCCGCTGCGCACGCGCCGCTCTCTGGCTGCTTCCGGCGCGCCTGCGCAGTTAAAAGAACGGTGGTGCGCAGGCTCTAACACTAGTGCGCCAGCCGGCTGCGAGAGGCGGGGCCTAGCTTTGGGGGCGGGGCTGGAGCGCCCTCTGCAGGCTCAGAGAGCTCAGTCCTCGGGCTACCTCTGACCCGTTACTCCCTTGGTTCatgcttgttgagcacttactatgtgccaagcagttttatgtgcttaggatgcagcagtgaacacaacaaaatccctgccctcatggaacttcatcctagtgggaaacaccgacaattaatggcaaaacaattatataccgtggcaggtagtgattagGATCTGGGAAATATTATTCTTCCCCTGGCTAAGAAACAC
>gene=chr20_30539607-30540217; species=papHam
TCTCCGCGACCCCGCGGGCTTTCCGACGGCGCCGGCCGTCAGGCCCCAGCGCCGCGGACGGGCCTCTCACCTGCCGCTTGTCCGCCAGCACCTCCTCGGCGAGCTCCTCCACCTCTACCAGGTACCGCAGCACTCGCTCCGCCTCGGGCGATAGCATACCGCCCACCAACTCCTCCTACGGCTGTCGTGCGACCCCGGGGTCTCCGTTTCGACTCCCGCTGCGCATGCGCCGCTCTCAAGGGGCTTCCGGCGCGCCTGCGCAGTTAAAAGAACGGTGGTGCGCAGGCTCCAACGCTCGTGCGCCAGCCGGCTGCGAGAGGCGGGGCCTAGCTTTGGGGACGGGGCTGGAGCGCCCTCTGCAGGCTCAGAGAGTTCAGTCCGTGGGTTGTCTCTGACC-------CCGTCTGTTCatacttcttgagcgcttaccatgtgccaaccagttttaggtgcttaggatgcagcagtgaacacaacaaaatccttgccttcatggaacttcattccagtgggaaacaccgacaattaa---------------------tggcaggtagtgatCAGGACCTGGGAAATATGATTCTTCCCCTGGCTAAGAAACCC
>gene=chr20_30539607-30540217; species=ponAbe
TCACCGCGACCCCGTGGGCTTTCCGACGGCGCCGGCCGCCAGGCCCCAGCACCGCGGAGGGGCCTCTCACCTGCCGCTTGTCCGCCAGCACCTCTTCAGCGAGCTCCTCCACCTCTACAAGGTACCGCAGCACTCGCTCTGCCTCGGGTGATAGCATAGCGCCCACCAACCCCGCTTACGGCTCTCGCGCGACCTCGGGGTCTCCGCTTCGACTCCCGCTGCGCATGCGCCGCTCTCTAGGTGCTTCCGGCGCGCCTGCGCAGTTAAAAGAACGGTGGTGCGCAGGCTCCAACGCTCGTGCGACGGCCGGCTGCGAGAGGCGGGGCCTAGCTTTGGGAGCGGGGCTGGAGCGCCCTCTACAGGCTCAGAGAGCTCAGTCCTCGGGCTGCCTCTGACCCGTTACTCCCTCGGTTCatgcttcttcagcacttactatgtgccaagcagttttacgtgcttaggatgcagcagtgaacacaacaaaatccctgccttcatggaacttcatcctagtgggaaacaccgacaattaatggcaaaacacttatataccgtggcaggtagtgactaggatctgggaaatatTATTCTTCCCCTGGCTAAGAAACAC
>gene=chr20_30539607-30540217; species=rheMac
TCTCCGCGACCCCGCGGGCTTTCCGACGGCGCCGGCCGCCAGGCCCCAGCGCCGCGGACGGGCCTCTCACCTGCCGCTTGTCCGCCAGCACCTCCTCGGCGAGCTCCTCCACCTCTACCAGGTACCGCAGCACTCGCTCCGCCTCGGGCGAGAGCATACCGCCCACCAACTCCTCCTGCGGCTGTCGTGCGACCCCGGGGTCTCCGTTTAGACTCCCGCTGCGCATGCGCCGCTCTCAAGGGGCTTCCGGCGCGCCTGCGCAGTTAAAAGAACGGTGGTGCGCAGGCTCCAACGCTCGTGCGCCAGCCGGCTGCGAGAGGCGGGGCCTAGCTTTGGGGGCGGGGCTGGAGCGCCCTCTGCAGGCTCAGAGAGTTCAGTCCGTGGGTTGTCTCTGAAC-------CCCTCGGTTCacacttcttgagcgcttactatgtgccaaccagttttaggtgcttaggatgcagcagtgagcacaacaaaatccttgccttcatggaacttcattccagtgggaaacaccgacaattaa---------------------TGGCAGGTAGTGATCAGGACCTGGGAAATATGATTCTTCCCCTGGCTAAGAAACAC
>gene=chr20_30945581-30946191; species=hg19
TTTTTGTCTCATTATTATGTGGCAGTGAGTCATTTAGAGGTGACCAAAAGGGAAAGTCCTGCCTCTCGTCCCCTACGAGAAGTGTAGGTAAGAACCGTTTAGGCGAGGAGAAGCACGAAGTGGGAACTGCGAGTCGAGCTCCCCATCCTCACTCCCCACCCGCACCCGCCAGGAGGTCCTGAAGCAAAAAGCACCGAAGGGGTTAAGGGTGGCCGGGGGAGCCCAGCCACCGCCCCTTCCCAGCATCGCCTCCCAGAATCCCGCAGGCCCCCAGCCAGTTCTCGCACCTCGCGAGACTCCACCCAGCCCCTTCCCCGAACAGCGACCCGTCCCCGTTCCTAGCTGAGGTCGGTGCTAGGCGGAGGACGCGAGAGGGAGAGCGGAAGGGGGCCGCCGGGCACGCCGGGAAGTGTGGTCCACGCGCTTCACGCGGCCATATTCTTCCGGAGCGGGGGAGGCCAGAGAGGCCGTTGGGACTACGACTCCCAGGCGCCCTTTCGGTTTGTTTTTGTTCAAAAAAAAAAAACCCCACACTCCCCCTCCTCACTCTTCACACACACTCACACACACCCACGGCAGACACGCACGCACCCGGGCGCCGAAGGGAAAG
>gene=chr20_30945581-30946191; species=bosTau
CTTCTGTCTCATTATTATGCGGCGGTGAGTCATTTAGGGAGGACCAAAAGGGAAAGTCCTGTGTCTAGTCACCTACAAGAAGTGTCAGTGAGAACAGCTTAGGCGGAGAGGGGGA-AAAGTGGGCGCTGGGAGTCGAGCTACCAGTTCTCTATTCCCACCCTTAGCCGCGCGTCGGCCCGAAGACGAGACGCGCCGAAGGGGTTAAACATAGCTGAGGGCAGCCGGCCACCGCCCCTTCCCAGCATCACCTCCCACAATGCCTCGGGCCCCCAACCAGTTCCCGCACCTCGCGAGACT-CGCCCAGCCCCTTCCCCGAACGACTGCCCGTCCC---TTCCTACCGAGCTCTGCGCGGGGAGGAGGAAAGGAG-GGGAGGGCGGAAAAG-GACGCGGGGCACGTCGGGAAGTGTGGTCCAAGAGTTTCCTGCAGCCATATTCTTCCGGAGCGGGGGAGGCCAGAGAGGCAGCCGGGACTACGACTCCCAGCCGCCCTTTCGGTTTGTTTTTGTTCAAAAAAAAAAAACCCCACACTCCCCCTCCTCACTCTTCACACACACTCACACACACCCACGGCAGACACGCATACACCCGGGCGCCGAGGGGAAAG
>gene=chr20_30945581-30946191; species=calJac
TTTTTGTCTCATTATTATGCGTCAGTGAGTCACTTAGAGAGGACTAAAAGGG-AAGTCCTGCCTCTCGTCACCTACGAGAAGGGTAGGTTAGAACCGTCTAGGA---GAGAAGCACGAAGTGAGAGCTGCGAGTCGAGCTCCCCATCCTGGCTCCCCACCCGCACCTGCCCGGAGGTCCCGAAGCAAAAAGCAGCGAAGGGGTTAAGAGCGAACGGGGGAGCCCAGCCACCGCCCCTTCCCAGCATCGCCTCCCAGAATCCCCCAGGCCCCCAGCCAGTTCCCGCACCTCGCGAGACTCCACCCAACCCCTTCCCCGAACAGCGACCCGTCCCCGTTCTTAGCTGAGGTCGGAGCTAGGCGGAGGACGGGAGGGAAAAAGCGGAA-AGGGCCGCGGGGCAAGCCGGGAAGTGTGGTCTACGCGCTGCACGCGGACATACTCTTCCGGAGCGGGGAAGGCCAGAGAGGCCGCCGGGACTACGACTCCCAGCCGCCCTTTCGGTTTGTTTTTGTTCAAAAAA--AAAAACCCATTATCCCCCTCCTCACTCTTCACACACACTCAAACACACCCTTTGCAGACACGCACGCACCCGGTCGCCGAAGGGAAAG
>gene=chr20_30945581-30946191; species=canFam
TCATTGTCTCATTATTATGCAGCAGTGAGTCATTCAGGGAGGACCAAAAGGGAAAGTCCTGTCTCTTGTCATCTTTGTGAAGTGCTGGTGAGAACCGTTTGGGCAGGGAGGGGCATAAAGCGGGCACTGGGAGTCGAGCTAGCAGTACCCCATCTCCACCCTTAACCGCCCAGCTGCAGGGAGGCGAGGAGCGCCGAAAGAGTTAAGTGTGGC-TGGGGAGTCCAGCCACCGCCCCTTCCCAGCATCGCCTCCCAGAATGCCTCGGGCTCGCAGCCAGTTCCCGCACCTCGCGAGACTCCGCCCAGTCTCTTCCCCGAACGACCGCCCGTCCC---TTTTTACCGAGCTCTGCGCGAGGCGGAGGAAGGTAG-GGGAGGGCGGAAAAG-GCCGCGAGGCACGCCGGGAAGTGTGGTCCAACCGTTTCATGCAGCCATATTCTTCCGGAGCGGGGGAGGCCAGAGAGGCAGCCGGGACTACGATTCCCAGTTGCCCTTTCGGTTTGTTTTTGTTCAAAAAAAAAAAAACCCACACTCCCCCTCCTCACTCTTcacacacactcacacacacccacggcagacacgcacacacCCGGGCGCCGAAGGGAAAG
>gene=chr20_30945581-30946191; species=equCab
TTTTTGTCTCATTATTATGCGGCAGTGAGTCACTTAGGGAGGACCAAAAGGGAAAGTCCTGTCTCTTGTCACCTACGAGAAATGTCGGGAAGAACCGCTTAGGCGAGGCGAGGTACACAGTGGGCGCTGAGAGCCGAGCTACCGGTTCTCGATCCCAACCCTTACCCGCCCGGCGGCCCCGAGGCGAGGAGCGGGCGAAGGGTTAAATCGGGC-GGGGGAGCCCAGCCACCCCCCTTTCCCAGC------------------------------------------------------------------------------------------------------------------------------------------------------------------------------------------------------------------------------------------------------------------------------------------------------------------------------------------------------------------------------
>gene=chr20_30945581-30946191; species=gorGor
TTTTTGTCTCATTATTATGTGGCAGTGAGTCATTTAGAGGTGACCAAAAGGGAAAGTCCTGCCTCTCGTCCCCTACGAGAAGTGTAGGTGAGAACCGTTTAGGCGAGGAGAAGCACGAAGTGGTAACTGCGAGTCGAGCTCCCCATCCTCACTCCCCACCCGCACCCGCCCGGAGGTCCTGAAGCAAAAAGCACCGAAGGGGTTAAGGGTGGCCGGGCGAGCCCAGCCACCGCCCCTTCCCAGCATCGCCTCCCAGAATCCCGCAGGCCCCCAGCCAGTTCTCGCACCTCGCGAGACTCCACGCAGCCCCTTCCCCGAACAGCGACCCGTCCC-GTTCCTAGCTGAGGTCGGTGCTAGGCGGAGGACGCGAGAGGGAGAGCGGAAGGGGGCCGCCGGGCACGCCGGGAAGTGTGGTCCACGCGCTTGACGCGGCCATATTCTTCCGGAGCGGGGGAGGCCAGAGAGGCCGTTGGGACTACGACTCCCAGGCGCCCTTTCGGTTTGTTTTTGTTCAAAAAAAAAAAACCCCACACTCCCCCTCCTCACTCTTCACACACACTCACACACACCCACGGCAGACACGCACGCACCCGGGCGCCGAAGGGAAAG
>gene=chr20_30945581-30946191; species=panTro
TTTTTGTCTCATTATTATGTGGCAGTGAGTCATTTAGAGGTGACCAAAAGGGAAAGTCCTGCCTCTCGTCCCCTACGAGAAGTGTAGGTGAGAACCGTTTAGGCGAGGAGAAGCACGAAGTGGGAACTGCGAGTCTAGCTCCCCATCCTCACTCCCCACCCGCACCCGCCAGGAGGTCCTGAAGCAAAAAGCACCGAAGGGGTTAAGGGTGGCCGGGGGAGCCCAGCCACCGCCCCTTCCCAGCATCGCCTCCCAGAATCCCGCAGGCCCCCAGCCAGTTCTCGCACCTCGCGAGACTCCACCCAGCCCCTTCCCCGAACAGCGACCCGTCCCCGTTCCTAGCTGAGGTCGGTGCTAGGCGGAGGACGCGAGAGGGAGAGCGGAAGGGGGCCGCCGGGCACGCCGGGAAGTGTGGTCCACGCGCTTCACGCGGCCATATTCTTCCGGAGCGGGGGAGGCCAGAGAGGCCGTTGGGACTACGACTCCCAGGCGCCCTTTCGGTTTGTTTTTGTTCAAAAAAAAAAAACCCCACACTCCCCCTCCTCACTCTtcacacacactcacacacacccacggcagacacgcacgcacCCGGGCGCCGAAGGGAAAG
>gene=chr20_30945581-30946191; species=papHam
TTTCTGTCTCATTATTATGTGGCAGTGAGTCATTTAGGGGGGACCTAAAGGGAAAGTCCTGCCTCTCGTCCCCTACGAGAAGTATAGGTGAGAACCATTTAGGCGAGGAGAAGCACGAAGTGGGAGCTGCGAGTCGAGCTCCCCATCTTCACTTCCCACCCGCACCCGCCCGGAGGTCCTGAGGCAAAAAGCACCTAAGGGGTTAAGGGCGGCCGGGGTAGCCCAGCCACCGCCCCTTCCCAGCATCGCCTCCCAGAATCCCTCAGGCACCCAGCCAGTTCCCGCACCTCGCGAGACTCTACCCAGCCCCTTCCCCGAACAGCGATGCGTCCCCGTTCCTAGCTGAGGTCGGTGCTAGGCGGAGGACGCCAGAGGGAGAGCGGAAGGGGGCCGCGGGGCACGCCGGGAAGTGTGGTCCACGCCCTTCACACGGCCATATTCTTCCGGAGCGGGGGAGGCCAGAGAGGCCGCTGGGACTACGACTCCCAGCCGTCCTTTCGGTTTGTTTTTGTTCAAAAAAAAAAAACCCCACACTCCCCCTCCTCACTCTTcacacacactcacacacacccacggcagacacgcacacacCCGGGCGCCGAAGGGAAAG
>gene=chr20_30945581-30946191; species=ponAbe
TTTTTGTCTCATTATTATGTGGCAGTGAGTCATTCAGAGGGGACCAAAAGGGAAAGTCCTGCCTCTCGTCCCCTACGAAAAGTGTAGGTGAGAACCGTTTAGGCGAGGAGAAGCACGAAGTGGGAACTGCGAGTCGAGCTCCCCATCCTCACTCCCCACACGCACCCGCCCGGAGGTCCTGAAGCAAAAAGCACCGAAGGGGTTAAGGGTGGCCGGGGGAGCCCAGCCACCGCCCCTTCCCAGCATCGCCTCCCAGAATCCCGCAGGCCCCCAGCCAGTTCTCGCACCTCGCGAGACTCCACCCAGCCCCTTCCCCGAACAGCGATCCGTCCCCGTTCCTAGCTGAGGTCGGTGCTGGGCGGAGGACGCGAGAGGGAGAGCGGAAGGGGGCCGCCGGGCACGCTGGGAAGTGTGGTCCACGTGCTTCACGCGGTCATATTCTTCCGGAGCGGGGGAGGCCAGAGAGGCCG--------------------------------------------------AAAAAACCCCACACTCCCCCTCCTCACTCTTCACACACACTCACACACACCCACGGCAGACACGCACGCACCCGGGCGCCGAAGGGAAAG
>gene=chr20_30945581-30946191; species=rheMac
TTTCTGTCTCATTATTATGTGGCAGTGAGTCATTTAGGGGGGACCTAAAGGGAAAGTCCTGCCTCTCGTCCCCTACGAGAAGTATAGGTGAAAACCATTTAGGC---GAGAAGCACGAAGTGGGAGCTGCGAGTCGAGCTCCCCATCTTCACTTCCCACCCGCACCCGCCCGGAGGTCCTGAGGCAAAAAGCACCTAAGGGGTTAAGGGCGGCCGGGGGAGCCCAGCCACCGCCCCTTCCCAGCATCGCCTCCCAGAATCCCTCAGGTACCCAGCCAGTTCCCGCACCTCGCGAGACTCTACCCAGCCCCTTCCCCGAACAGCGATGCGTCCCCGTTCCTAACTCAGGTCGGTGCTAGGCGGAGGACGCCAGAGGGAGAGCGGAAGGGGGCCGCGGGGCACGCCGGGAAGTGTGGTCCACGCCCTTCACACGGCCATATTCTTCCGGAGCGGGGGAGGCCAGACAGGCCGCTGGGACTACGACTCCCAGCCGTCCTTTCGGTTTGTTTTTGTTCAAAAAAAAAAAACCCCACACTCCCCCTCCTCACTCTT-----------------------------------------------------------
>gene=chr20_33999511-34000121; species=hg19
ATAAAGGCCAGATGTCAGTCTTCCCCTTCTCGAAAGATGGGGGAGCTAAGGTCAAAACGGGGTAGGAAGAGGTCGGAAGCTGCCTCAGTTTCCCCACGGAAAAGCGGCCACTCAGCCTAGCTATAACACAGGCTTCCCTCCTGCGATTCCTTCCAATTCCTCCCGCCCTGCCTTGTCGAACTCCAACCCGGGACCCAGAGAGCTACCGTAGAAAATTACTCCTTCACTCACAAGGACTCGCACCAGCAACGCCATGTTCCTCAATAACCATTTCCGGGTGAAGAGTGAGTTTCCGGTGTCCCCTTTTCTACGTCCTCCTTTTGCCGGCGAAAGACTGGCAAGGGGGGCGCAGGCGCAAAGAGGTCGCTACGCGCACGCGCTGTTGTTTTCTCGGCTGTGCACCAGGCTGTCGTGCCCGGGCACGCTCTCCCTGCTGTCTCCCCCACTACACGTAACAGTGGTTCAAATCCTTCCCCCACGCCTGTCTCCTTGACCCCAGACCTCGGGGCTTCTCATATCCCTCTCTTTATTCCCCACCTAACCCAGCCTCACTCCTCAGCCCCTCCTTCCCAAACTCCACCCCAACACTTTTCAATGGAGGTTGAAAAGA
>gene=chr20_33999511-34000121; species=bosTau
ATTTAGGTCTGAAGTCACTCTCTCCCTTCTCCAAAGATGAGGAAGACACGGGAAAATCGAGGTCGGGGGA-GTGGGAAGCTGCCTCAGTTTCCCCGCAGAAAGGCGGCCGAGTAGCCCCGCTACCGCACACACTCCGCTCCTGCACTTCCGTCCAGTTGTTCCCGTCCCGCCCTCTCCAACTCCAACCCGGGAGTCGGCGGGCGACCGCACATAATTACTCCTTCACTCACAAGGACTCGCACCAGCAACGCCATGTTTCTCGACAACCATTTCCGGGTGAAGGATGGGCTTCCGGAATCTCCTCCGCTAGGTTGTCTTTTCGCCTGTTGGTGCCCGGCAACCGCAGCGCAGGCGCACAGAGGCCACTGGGCGCACGAGCGCGCGCTTTCCCCGCTGTGCACGAGAAGGTAGGGCCCGGGCGCGCGCCTCCCACTCTGTCCGGTCAGGAGCGTCACAGAGGCCCGAGTTGTTCCGCAACACCAGTCTCTGTGACATCTG-CCTC-GGGCTTTTCGTAGCTTTCTCCTTAA--CCCGCCTGAC----------TCCTCAGAACCTCTTTCCCAGACTCTGTCCCCACTCTTTTCACCAGCGGTTGGAAATT
>gene=chr20_33999511-34000121; species=calJac
ATAAAGGACAGATGTCACTCTTCCCTTCCTCGAAGGAGCGGCGAGCTAAGGTCCAAACGGGGTGGGAAGAGGTAGGAAGCTGCCTCAGTTTCCCCAAGGAAAAGCAGCCACGCAGCCTAGCTACAACACAGG-TTCCCTCCTGCACTTCCTTCCCATTCCTCCCGCCCTGCCTTGTCGAACTCCAACCCGGGACCCAGAGGGCTACCGTAGAAAATGACTCCTTCACTCACAAGGACTCGCACCAGCAACGCCATGTTCCTCAATAACCACTTCCGGGTGAAGAGTGAGCTTCCGGTGTCCCCTTTTCTACGTCCTCCTTTTGCTGGCGAACGACGGACAGGAAGAGCGCAGGCGCAGAGAG---------------------------------------------------------------------------------------------------------------------------------------------------------------------------------------------------------------------TCCACCCCAGCACTTTTCAATGGAGGCTGAAAAGA
>gene=chr20_33999511-34000121; species=canFam
ACTTTGGTCCGATGTCACTCTCTCCCTCCCCCAAAGCGGGGGAAGCCACGGCCGAAGAGAAGTAGGGGGAAGTGGGACGCTGCCTCAGTTTCCCCGCAGAGAGGCGGCCAAGCAGCCTCGCTGCCACACAAGCTCCCCCCCTGCACTTTGCTCCAGTTTCTCCCGTCCTGCCCTCTCCGACTCCAACCCTGAGGCCGGC-GGCGACCGCAACAAATGATTCCTTCACTCACAAGGACTCGCACCAGCAACGCCATGTTCCTCTACAACCATTTCCGGGTAAAGGGTGGCCTTCCGGAGTCCCCTGGACTCTGTCGTCCTTTCGCCGGCGGGTGCCGGGCAACGGCGGCGCAGGCGTACAGAGGCCGCCGCGCTCACGAGCGCGCGCTTCCCCTGCTGTGCGCGAGGCTGCCTGGCCCCGGCGCGCGCCTGCCGTTCTCTCCTTCCCCGCACGTCACAGACGCTCGAGTGCGTCCGCAGCACCTGTCTCCTTGACCCGAGGTCTC-GGGCTTGTCAGAGCTCTCCCTAC----CCCGCTTCACGCAGCCTCACTCCTCAGAGCCTCCTACCCGCCCTCCCCCCCCATC-TTGTCACTGGGAGTTGAAAGAA
>gene=chr20_33999511-34000121; species=equCab
ATTTAGGTCCGATGTCACTCACCCCCTCCTCCAAA---GGGGAAGCCACGGCCAAACCGAGGAAGGGGGAGGTGGGAAGCTGCCTCAGTTT-CCCGCAGAGAGGCGGCCGCGCAGCCTCGCTACCGCACAGGCTCCCCTCCTGCGCTTTCCTCCAGTTTCTCCCGCCCCGCCCTGTCCCACGCCAACCCCAGGGCCGGCGGGCGACCGCAGAAAATTACTCCTTCACTCACAAGGACTCGGACCAGCAACGCCATGTTCCTCAACAACCATTTCCGGGTGAACGGTGAGCTTCCGGAGTCCCCTTCACTAGGTTGTCCTTTAGCCGGCGTGTGCCCGGCAACGGCGGCGCAGGCGTACAGAGGCCAGTGAGCGCACGAGCGCGCGCTTTTCCCGCTGTGCGCGAGGCTGCCGCGCGGGCGCGCGCGCCTCCCGCTCTCTTCCTCCCACCGCGTCACAGAGGCTCAAGCGCTTCCGCAACACTAGGCCCTTTGACCTCTGGCGTC-GGGCTTTGCATTGCCCTCTCCTTAACGCCCGCTTCACCCAGCCTCTCTCCTCAGCGCCTCCTTTCCGGACTCTATTGCCACCATTTTCACTGGGTGTTGAAATGA
>gene=chr20_33999511-34000121; species=gorGor
ATAAAGGCCAGATGTCAGTCTTCCCCTTCTCGAAAGATGGGGGAGCTAAGGTCAAAACGGGGTAGGAAGAGGTAGGAAGCTGCCTCAGTTTCCCCACGGAAAAGCGGCCACGCTGCCTAGCTATAACACAGGCTTCCCTCCTGCGATTCCTTCCAATTCCTCCCGCCCTGCCTTGTCGAACTCCAACC-GGGACCCAGAGAGCTACCGTAGAAAATTACTCCTTCACTCACAAGGACTCGCACCAGCAACGCCATGTTCCTCAATAACCATTTCCGGGTGAAGAGTGAGCTTCCGGTGTCCCCTTTTCT-CGTCCTTCTTTTGCCGGCGAAAGACTGGCAAGGGGGGCGCAGGCGCAAAGAGGTCGCTACGCGCACGCGCTGTTGTTTTCTCGGCTGTGCACCAGGCTGTCGTGCCCGGGCACGCTCTCCCTGCTGTCTCCCCCACTACACGTCACAGTGGTTCAAATCTTTCCCCCACGCCTGTCTCCTTGACCTCAGACCTCGGGGCTTCTCATATCCCTCTCTTTATTCCCCACCTAACCCAGCCTCACTCCTCAGCCCCTCCTTCCCAAACTCCACCCCAACACTTTTCAATGGAGGTTGAAAAGA
>gene=chr20_33999511-34000121; species=panTro
ATAAAGGCCAGATGTCAGTCTTCCCCTTCTCGAAAGATGGGGGAGCTAAGGTCAAAACGGGGTAGGAAGAGGTAGGAAGCTGCCTCAGTTTCCCCACGGAAAAGCGGCCACTCAGCCTAGCTATAACACAGGCTTCCCTCCTGCGATTCCTTCCAATTCCTCCCGCCCTGCCTTGTCGAACTCCAACCCGGGACCCAGAGAGCTACCGTAGAAAATTACTCCTTCACTCACAAGGACTCGCACCAGCAACGCCATGTTTCTCAATAACCATTTCCGGGTGAAGAGTGAGCTTCCGGTGTCCCCTTTTCTACGTCCTCCTTTTGCCGGCGAAAGACTGGCAAGGGGGGCGCAGGCGCAAAGAGGTCGCTACGCGCACGCGCTGTTGTTTTCTCGGCTGTGCACCAGGCTGTCGTGCCCGGGCACGCTCTCCTTGCTGTCTACCCCACTACACGTAACAGTGGTTCAGATCCTTCCCCAACGCCTGTCTCCTTGACCCCAGACCTCGGGGCTTCTCATATCCCTCTCTTTATTCCCCACCTAACCCAGCCTCACTCCTCAGCCCCTCCTTCCCAAACTCCACCCCAACACTTTTCAATGGAGGTTGAAAAGA
>gene=chr20_33999511-34000121; species=papHam
ATAAAGGCCAGATGTCACTCTTCCCCTCCTCGAAAGATAGGGGAGCTAAGGTCAAAACGGGGTAGGAAGAGGTAGGAAGCTGCCTCAGTTTCCCCACGGAAAAGCGGCCTCGCAGCCTAGCTATAACACAGGCTCCCCTCCTGCAATTCCTTCCAATCCCTCACGCCCTGCCCTGTCGAACTCCAACCCGGGACCCAGAGGGCTACCGTAGAAAATTACTCCTTCACTCACAAGGACTCGCACCAGCAACGCCATGTTCTTCAATAACCATTTCCGGGTGAAGAGTGAGCTTCCGGTGTCCCCTTTTCTATGTCCTCCTTTTGCCTGCGAAAGACTGGCACGGACGACGCAGGCGCAGAGAGGCCGCTAAGCGCACGCGCGCTTGCTTTCTCGGCTGTGCATGAGGCTGTCATTCCCGGGCACGCGCTCCCTGCTGTCTTCCTCACTACACGTCAGAGTAGCTCAAATCCTTCTTCCATGCCCATCTTCTTGACC-CAGACCTC-GGGCTTTTCATACCCCTCTCTTTATTCCCCACCTAACCCAGCCCCACTCCTCAGCTCTTCCTTCCCAGACTCCATCCCAACACTCTTCAATGAGGGTTTAAAAGA
>gene=chr20_33999511-34000121; species=ponAbe
ATAAAGGCCAGATGTCACTCTTCCCCTTCTCGAAAGATGGGGGAGCTAAGGTCAAAACGGGGTAGGAAGAGGTAGGAAGCTGCCTCAGTTTACCCACGGAAAAGCGGCCATGCAGCCTAGCTATAACACAGGCTCCCCTCCTGCAGTTCCTTCCAATTCCTCCCGCCCTGCCTTGTCGAACTCCAACCCGGGACCCAGAGAGCTACCGTAGAAAATTACTCCTTCACTCACAAGGACTCGCACCAGCAACGCCATGTTCCTCAATAACCATTTCCGGGTGAAGAGTGAGCTTCCGGTGTCCCCTTTTCTACGTCCTCCTTTTGCCGGCGAAAGACTGGCAAGGGcggcgcaggcgcagagaggcCGCTACGCGCACGCGCGCTTGCTTTCTCAGCTGTGCACCCGGCTGTCGTGCCCGGGCACGCGCTCCCTGCTGTCTCCCCCACTACACGTCACAGTGGCTCAAATCCTTCCCCCACGCCTGTCTCCTTGACCCCAGACCTCGGGGCTTTTCATATCCCTCTCTTTATTCCCCACCTAACCCAGCCTCACTCCTCAGCCCCTCCTTCCCAAACTCCACCCCAACACTTTTCAATGGAGGTTGAAAAGA
>gene=chr20_33999511-34000121; species=rheMac
ATAAAGGCCAGATGTCACTCTTCCCCTCCTCGAAAGATAGGGGAGCTAAGGTCAAAACGGGGTAGGAAGAGGTAGGAAGCTGCCTCAGTTTCCCCACGGAAAAGCGGCCACGCAGCCTAGCTATAACACAGGCTCCCCTCCTGCAATTCCTTCCAATCCCTCACGCCCTGCCTTGTCGAACTCCAACCCGGGACCCAGAGGGCTACCGTAGAAAATTACTCCTTCACTCACAAGGACTCGCACCAGCAACGCCATGTTCTTCAATAACCATTTCCGGGTGAAGAGTGAGCTTCCGGTGTCCCCTTTTCTACGTCCTCCTTTTGCCTGCGAAAGACTGGCACGGAAGACGCAGGCGCAGAGAGGCCGCTAAGCGCACGCGCGCTTGCTTTCTCGGCTGTGCATGAGGCTGTCATTCCCGGGCACGCGCTCCCTGCTGTCTTCCTCGCTACACGTCAGAGTAGCTCAAATCCTTCTCCCATACCCGTCTTCTTGACC-CAGACCTC-GGGCTTTTCATACCCCTCTCTTTATTCCCCACCTAACCCAGCCCCACTCCTCAGCTCTTCCTTCCCAGACTCCATCCCAACACTTTTCAATGGGGGTTTAAAAGA
>gene=chr20_34129467-34130077; species=hg19
tacactcgaaaaaccactgTTCCAGGATATTCCAAGATGTTCCAAGAGTCTTAAACACCTGGTGCAGTTCCGAGCACAAGGCACACGAACGGTGCTATTAGCGTTTCTAACCCCGCAGAGAACTCCTCGCACCCCAGTCCTCAAAATCCCGCCCCGGACAGCGGAGGCCCGGGCAGTAGCTTCCAGACCCAATTGCCCGCGCAAGGGGGCGTGGCAGCATCGTTGGGCGGGGCCGCCTGTAAGAGAACGCGGCTAAAGGTGGGGCCAAGCGTGCGGTTTGCTGCGCCTGCGTGAGGAAAAAGAGGGGGGCGTGGCTCCAGGCCGGAAGAGGGAGTCTGTAGGGGCGGGCCGGCTGGCGTCCCCTTTCCGGCCGGTCCCCATGGAGGCGCTGGGGAAGCTGAAGCAGTTCGATGCCTACCCCAAGACTTTGGAGGACTTCCGGGTCAAGACCTGCGGGGGCGCCACCGGTAGGCCGCAGCGGGGCCGGGGTCGCGTGGAGGGGGGCGTCCTAGAGCTTAGCCCGGGCTCCTGGACTCTGACTGGCCTGCCGGTGTCTGAGGGAGCGGATTCGAGGCCATTCTGACCCTCGCCCCTTGTCCTGCAGTGACCA
>gene=chr20_34129467-34130077; species=bosTau
gacactgtgaaaaccactgTTCTAGGAG----------GTTCCAAGAGTCTGAAACTCGAGGTGCAGCTCCGGGCACAAGGCAAGCGAATGCTGCTATTACTGTGTCTAT-CCGGTGGAGTCTTCCAGGCACTCTGCTCCACA--------------------------------------------------------------CCATTCCAGC-GCACAGGTGGGCGGGGCGGCCTGAGTGAGAACGCAG-CAGGGGTGGGGCCAAGCGTGGGCATTGCTGCGCCTGCGTGCG---AAAAGAGGGGGCGTGGCTCCGGGCCGGAAGCGGGAGGCTGCCGGGGCGGGCCCTCTGGCTTCCCCTTTCCGGCTGGTCCCCATGGAGGCGCTGGGGAAGCTGAAGCAGTTCGATGCCTATCCCAAGACTCTGGAGGACTTCCGGGTCAAGACCTGCGGGGGCGCCACGGGTAGGGCGTGGCGGGGTCGGGGTCGCGGGGAGTGGGGTGTCCTGGAGGTTGGCCGGGGCGCTTGGAACCTGTCCGGCCTGCCGGGGGCAGAGGGAGAGGGACAGAGGCCATTCTGACCCTCGCTCCCTGCCCTGCAGTGACCA
>gene=chr20_34129467-34130077; species=calJac
tacactcgaaaaaccactgTTCCAAGATATTCCACGATGTTCCAAGGGTCTTAAACACTGGGCGCAGTTCCTGGCATAAGGCACAAGAACAGTGCTATTAGCGTTTCTAA-CCCGTGGAGATCT---------------CGCAAACGCCCCTCCCAGACCGCGGCAGTCGGGGCAGTAGCTTCCAGACCCAAATGCCCTCGCAAGGGGGCGTGGCAGCATCCGTGGGTGGGGCCGCCTGTAAGAGAA-GCGGCTGCAAGGGCTGCCAAGCGTGTGCTTTGCTGCGCCTGCGTGAGG--AAAGCAGGGGGCGTGGCTCCAGGCCGGAAGCGGGAGTTTGTAGGGGCGGGCCGGCTGGCGTCCCCTTTCCGGCCGGTCCCCATGGAGGCGTTGGGGAAGCTGAAGCAGTTCGATGCCTACCCCAAGACTCTGGAGGACTTCCGGGTCAAGACCTGTGGGGGCGCCACGGGTAGGCCGCGGCGGGGCCGGGGTCGCAGGGATGGGGGTGTTCTAGTGCTCGGCTCGGGCTCCTGGACTCTGACCGGCCTGCCGGTGTTTGAGGGAGCGGCTTCGAGGCCATTCTGACCATCGCCCCCTGTCCTGCAGTGACCA
>gene=chr20_34129467-34130077; species=canFam
gacactttgaaaggcgctgTTCTGGGAGGTTCCAAGTTGTTCCAAGAGTCTGAAACTCTTGGCGCAGCTCCCAGGTCAAGGCAAGCGAATGCTGCTACTACTATTTCTGC-CCCGCAGA-CTCTCCGGGCA-CCGGGTCCACAAGGACAGAACCCACC--GCGG-----------------------------------------ACGCCGCAGC-ACACTGGTGGGCGGGGCGGCTCCGGGCCGACGGCGAGCGGGGGTGGGGCCAAGCGTGCGCGTTGCTGCGCCTGCGTGC-----GGGCGGGGGGCGTGGCTCCGGGCCGGAAGCAGGAGGCTGCAGGGGCGGGCCGGCTGGCGTCCCCTTTCCGGCTGGTCCCCATGGAGGCGCTGGGGAAGCTCAAGCAGTTCGATGCCTACCCCAAGACTCTGGAGGACTTCCGGGTCAAGACCTGCGGGGGCGCCACGGGTAGGCCGCGGCGGGGCCGGGGTCGCGGGGACAGAGGTGTCCGAGAGGCTGGCCGGGACTCCCGGCCCCAGCTCGGCCTATGGGGGGCTGAGAGAGT-GAGCAGAGGCCCTTCTGACCCTCGCTCCCTTCCCTGCAGTGACCA
>gene=chr20_34129467-34130077; species=equCab
gacactttgacaaccattgTTCCAGGAA----------ATTCCGGGAGTCTGAAACTCTCGGTGCAGTTCCAAGCGCAAGGCAAGCGAAGCCTGTTATTACTGTGTCTAC-CCCGAGGAGCCCTCCGCTCGCCCTGGTTCACAAGGACTCTTCCCCGCTGGCGG---------------------------------------------CACAGC-Acgcc-gcgggcggggcggcgcgAGCGAGAACTCGGGTG-GGGTGGGGCCAGACGCGCGCGCCGACGCGCATGCGTGC-----GGGAAGGGGGCGTGGCTCCAGGCCGGAAGCGGTAGGTTGCAGGGGCCGGCCGGTT-GCGTCCCCTTTCCGGCTGGTCCCCATGGAGGCTCTGGGGAAGCTGAAGCAGTTCGATGCCTACCCTAAGACTCTGGAGGACTTCCGGGTCAAGACCTGCGGGGGCGCCACCGGTAGGCCGCGGCGGGGCCCGGGTCATGGGGAGAGGGGGGTCCTAGAACTTGGCCGAGGCGCCTGGACCCTGC-CGGCCTGCCGGGGGCTGAGGGAGCGGAACCGAGGCCATTCTGACCCTCGCTCCCTGCCCTGCAGTGACTA
>gene=chr20_34129467-34130077; species=gorGor
----------------------------------------------------------------------------------------------------------------------------------------------------------------------------------------------------------------------------------------------------------------------------------------------------------------------------------------------------------------------------------------------------------------------------------------------------------------------------------------------------------------------------------------------------------------------------------------------------------------------------------
>gene=chr20_34129467-34130077; species=panTro
tacactcgaaaaaccactgTTCCAGGATATTCCAAGATGTTCCAAGAGTCTTAAACACCTGGTGCAGTTCCGAGCACAAGGCACACGAACGGTGCTATTAGCGTTTCTAACCCCGCAGAGAACTCCTCGCACCCCGGTCCTCAAAAACCCGCCCCGGACAGCGGGGGCCCGGGCAGTAGCTTCCAAACTCAATTACCCGCGCAAGGGGGCGTGGCAGCATCGTTGGGCGGGGCCGCCTGTAAGAGAACGCGGCTAAAGGTGGGGCCAAGCGTGCGGTTTGCTGCGCCTGCGTGAAGAAAAAGGGGGGGGCGTGGCTCCAGGCCGGAAGAGGGAGTCTGTAGGGGCGGGCCGGCTGGCGTCCCCTTTCCGGCCGGTCCCCATGGAGGCGCTGGGGAAGCTGAAGCAGTTCGATGCCTACCCCAAGACTTTGGAGGACTTCCGGGTCAAGACCTGCGGGGGCGCCACCGGTAGGCCGCAGCGGGGCCGGGGTCGCGTGGAGGGGGGCGTCCTAGAGCTTAGCCCGGGCTCCTGGACTCTGACTGGCCTGCCGGTGTCTGAGGGAGCGGATTCGAGGCCATTCTGACCCTCGCCCCTTGTCCTGCAGTGACCA
>gene=chr20_34129467-34130077; species=papHam
tacactcgaaaaactactgTTCCAGTATATTTCAAGATGTTCCAAGAGTCTGAAACACTTGGCGCAGTTCCGAGCACAAGGCACACGAACGGTGCTATTGGCGTTTCTAACCCCGCAGAGAACTCCTCGCACCCCGGTCCTCAGAAGTCCACCCCGGACAGCAGAGGCCCGGGCAGTAGCGTCCAGACCCAATTGCCCGCGCAAGGGGGCGTGACAGCATTGGTGGGCGGGGCCGCCGGTAAGAGAACGCGGCTAAAGGTGGGGCCAAGGGTGCGGCTTGCTGCGCCTGCGTGAGGAAAAAGAGGGGGGCGTGGCTCCAGGCCGGAAGAGGGAATCTGTAGGGGCGGGCCGGCTGGCGTCCCCTTTCCGGCCGGTCCCCATGGAGGCGCTGGGGAAGCTGAAGCAGTTCGATGCCTACCCCAAGACTTTGGAGGACTTCCGGGTCAAGACCTGCGGGGGCGCCACGGGTAGGCCGCGGCGAGGCCGGGGTCGCGGGGAGGGGGGCGTCCTAGAGCTTGACCCGGGCTCCTGGACTCTGACTGGCCTGCCGGTGTCTAAGGGAGCGGATTCGAGGCCATTCTGAACCTCGCCCCTTGTCCTGCAGTGACCA
>gene=chr20_34129467-34130077; species=ponAbe
tacactcgaaaaaccactgTTCCAGGATATTCCAAGATGTTCCAAGAGTCTTAAACACCTGGCGCAGTTCCGAGCACAAGGCACACGAACGGTGCTATTAGCGTTTCTAACCCCGCAGAGAACTCCTCGCACCCGGGTCCTCAAAAACCCGCCTGGGACAGCGGAGGCCCGGGCGGTAGCTTCCAGACCCAATTGCCCGCGCAAGGGGGCGTGGCAGCATCGGTGGGCGGGGCCTCCTGTAAGAGCACGCGGCTAAAGGTGGGGCCAAGCGTGCGGTTTGCTGCGCCTGCGTCAGGAAAAAAGAGGGGGCGTGGCTCCAGGCCGGAAGAGGGAGTCTGTAGGGGCGGGCCGGCTGGCGTCCTCTTTCCGGCCGGTCCCCATGGAGGCGCTGGGGAAGCTGAAGCAGTTCGATGCCTACCCCAAGACTTTGGAGGACTTCCGGGTCAAGACCTGCGGGGGCGCCACGGGTAggccgcggcggggccggggtcgcggggaggggggcgTCCTAGAGCTTGGCCTGGGCTGCTGGACTCTGATTGGCCTGCCGGTGTCTGAGGGAGCGGATTCGAGGCCATTCTGACCCTCGCCCCTTGTCCTGCAGTGACCA
>gene=chr20_34129467-34130077; species=rheMac
tacactcgaaaaactactgTTCCAGTATATTTCAAGATGTTCCAAGAGTCTTAAACACTTGGCGCAGTTCCGAGCACAAGGCACACGAACGGTGCTATTAGCGTTTCTAACCCCGCAGAGAACTCCTCGCACCCCGGTCCTCAGAAGCCCACCCCGGACAGCGGAGGCCCGGGCAGTAGCGTCCAGACCCAATTGCCCGCGCAAGGGGGCGTGACAGCATTGGTGGGTGGGGCCGCCGGTAAGAGAACGCGGCTAAAGGTGGGGCCAAGGGTGCGGCTTGCTGCGCCTGCGTGAGGAAAAAGAGGGGGGCGTGGCTCCAGGCCGGAAGAGGGAATCTGTAGGGGCGGGCCGGCTGGCGTCCCCTTTCCGGCCGGTCCCCATGGAGGCGCTGGGGAAGCTGAAGCAGTTCGATGCCTACCCCAAGACTTTGGAGGACTTCCGGGTCAAGACCTGCGGGGGTGCCACGGGTAGGCCGCGGCGAGGCCGGGGTCGCGGGGAGGGGGGCGTCCTAGAGCTTGACCCGGGCTCCTGGACTCTGACTGGCCTGCCGGTGTCTAAGGGAGCGGATTCGAGGCCATTCTGACCCTCGCCCCTTGTCCTGCAGTGACCA
>gene=chr20_34329999-34330609; species=hg19
ATATCGGGTTCCAAGGACGGCTAGGCCCGAGAGAATCTAAAAAAAACAATGGAATTAGAGAAGCCCACGCGGGAGAGCAGGACGGCGGCTTCGGCAGCTCAGGATCCACCCCTGCGACAGCGTCGACAAGCTCCCTGAAATGGCGGCCGCTGCTTCCCTGTACTCACATTCACCAGCACACATACACACACACAAACACACGGGGCCTCACAGAGCCCTCAGCACGGGCTCTCGCGAGAAGCTGCCCCAAGCTCCAAATTTGAGCGGCCGAAGTATCGCGAGACCTAAGTATGGCTCCGGCGACCGTAGCCCAATCTCGCGCAATGATTGCGCCACAGATATTCCCATCCCCCATTCAGTGAGGCGCCTTTCACTCCCCCTCCGCGTAAGCACCCAAATCTCGCGAGACAGAGCGGGTCTCTAGGGCAAAGACAGTTGGTAGGCTGCCTGTCAATCTTTCAGAGAGCTCTTCGCTGAGTGGAGCTCAGCGGTCACCTCCCCCTCGTGGCGCCTCCTCACGGCCATCTGAAGATTCCTCCGGCACAGCCGATCGCCCCCGCTCCGGCCTCCCACACAGATGGCTGTCAAGGTCGCCATAAGGCAACCTAGT
>gene=chr20_34329999-34330609; species=bosTau
ATTTCGGGCTCAGAGAGCGGACAGGCCCAAGCGAATCTAAAAGAGACAATGGGATTAGAGGAGCCCGCGCGGGAGTTCAGGACGGCGGCTTCGGCAGCTCAGGATCCACCCCTGCGACAGTGTCGGCAAGCTCTCTGAAATGGCGGCCGCAGCTTCCCCGCACTCACAGTCACCAacacacatacacacacacaaacacacGGGGCCTCACAGAGCCCTCAGCACGGGCTCTCGCGAGAAGCACCTCCTAATTCCAGTCCGGAGCAGCGGAAATATCGCGAGATTTAAGCATCGCCCCAGCGACTATGGCCCAATCTCGCGCAATGATTGCGCCACAGATATTCCCATCCCCCACTCAGAAAGGCGCCTTTGAGTCCATACCCAGATCAGCGTCCACATCTCGCGAGATCGCGCAACCTGCTAGCGCAAAGACAGTTGGTACACGTACTGTCAATCTTCCAGAAAACTCATCACTGAGTGGAGTTCAGTGGTCGCCGCCTCCTCGTGGCACCGCCCCAGAGCTATCAGAAGGTTTCT------GAGATGACGGCTGC-CCCCGGGCCTCCCACCCAGGTGTCTGTCAAGGTCGCCGTAAACCAATCTAGT
>gene=chr20_34329999-34330609; species=calJac
ATATCGGGCTCCGAGGACGGCTAGGCCCAAGCGAATCTAAAAAACACAATGGAATTAGAGAAGCCCACGCGGGAGAGCAGGACGGCGGCTTCGGCAGCTCAGGATCCACCCCTGCGACAGCGTCGGCAAGCTCCCTGAAATGGCGGCCGCAGCTTCCCTGTACTCACATTCACCAGCACACAT--ACACACACAAACACACGGGGCCTCACAGAGCCCTCAGCACGGGCTCTCGCGAGAAGCTGCCCCACGCTCCAAATCGGAGCGGCCAAAGTATCGCGAGATCTCAATAAGGCCCCAGCGACCGTAGCCCAATCTCGCGCAATGATTGCGCCATAGACATTCCCATCCCCCATTCAGAGGGGCGCCTTTCACTACCCCGT-GCATAAGCACCCTAATCTCGCGAGACGGCGCGGGTCTCTAGGGCAAAGACAGTTGGTGGACTGCCTGTCAATCTTTCAGAGCGCTCCTAGCTGAGTGGAGTTCTGCGGTGGCCGCCCTTCGGTAACGCCTCCTCACGGCCATCTGAAGATTCC-CCGGCACAGCCGACCGCCTCCGCTCTGGCCTCCCAC-CGGATGGCGGTCAAGGTCGCCATAAGGCAACCTAGT
>gene=chr20_34329999-34330609; species=canFam
ATTTCGGGCTCCGAGGGCGGATAGGCCCGAGCGAATCTAAAAGAAACAATGGGATTAGAGGAGCCCGCGCGGAAGTTCAGGACGGCGGCTTCGGCAGCTCAGGATCCACCCCTGCGACAGCTTCGGCAAGCTCTGTGAAATGGCGGCCGCTGCTTCCTCGTACTCACATCCACCAacacacatacacacacacaaacacacGGGGCCTCACAGAGCTCCCAGCACGGGCTCTCGCGAGAAGCTGTCCCTAGTTCCAGACCGGAGCAGCCAAAATATCGCGAGACGTAAGCACGGCCCCAGCGACCATGGCCCAATCTCGCGCAATGATTGCGCCACAGATATTCCCATCCCCCACTTAGAGCGGCGCCTTTGACACCCTCTCCACATAGACGTCCGTATCTCGCGAGACCGCGCAAGAAGCTAGAGCAAAGACAGTTGGTACACTTCCCGTCAATCTTTCTAAAAACTGAACGCTGAGTGGAGCTCGGTGGTTTCCTCCTCCTTGTGGCGCCTCCTCACAGCTATCTGAAGGTTTCTCTCCCAGAGCTGACCGCCGCTCCCCGGGCCTCCCACCCTGGTGTCTGTCAAGGTCGCCATAAAGCAATTT-GT
>gene=chr20_34329999-34330609; species=equCab
ATTTCGGGCTCCAAGGGCGGATAGGCCCGAGCGAATCTAAAAGAAACAATGGGATTAGAAGAGCCCGCGGGGAAGTGCAGGAC-GCGGCTTCGGCAGCTCAGGATCCACCCCGGCGACAGCGTCGGCAAGCTCTCTGAAATGGCGGCCGCTGCTTCCCCGTACTCACATTCACCAacacacatacacacacacaaacacacGGGGCCTCACCGAGCCCTCAGCACGGGCTCTCGCGAGAAGCTGCCCCTTGTTCCAGACTGGAGTAGCCGAAATATCGCGAGATCTAAGTATGGCCCCAGCGACCATGGCCCAATCTCGCGCAATGATTGCGCCACAGATATTCCCATCCCCCACACAGAGAGGCGCCTTTGACTCCCCCCCCAGATAGGCGTCCATATCTCGCGAGATCGCGCAAGTTGCTAGAGCAAAGACAGTTGGTACAGTTCCTGTCAATCTTTTAGGAAACTCAACGCTGAGTGGAGGTCGGTGGTCACCACCTCCTCGTGGCGCCTTCTCATAGCTATCTGAAGGTTTCCCCCTCACAACGGACCACCCATCCACGGGCCTCCTACCCAGTTGTCTGTCAAGGTCGCCATAAGACAATCTAAT
>gene=chr20_34329999-34330609; species=gorGor
ATATCGGGTTCCAAGGACGGCTAGGCCCGAGAGAATCTAAAAAAAACAATGGAATTAGAGAAGCCCACGCGGGAGAGCAGGACGGCGGCTTCGGCAGCTCAGGATCCACCCCTGCGACAGCGTCGACAAGCTCCCTGAAATGGCGGCCGCTGCTTCCCTGTACTCACATTCACCAGCACACATACACACACACAAACACACGGGGCCTCACAGAGCCCTCAGCACGGGCTCTCGCGAGAAGCTGCCCCAAGCTCCAAAGCTGAGCGGCCGAAGTATCGCGAGACCTAAGTATGGCTCCGGCGACCGTAGCCCAATCTCGCGCAATGATTGCGCCATAGATATTCCCATCCCCCATTCAGTGAGGCGCCTTTCACTCCCTCTCCGCGTAAGCACCCAAATCTCGCGAGACAGAGCGGGTCTCTAGGGCAAAGACAGTTGGTAGGCTGCCTGTCAATCTTTCAGAGAGCTCCTCGCTGAGTGGAGCTCAGCGGTCACCTCCCCCTCGTGGCGCCTCCTCACGGCCATCTGAAGATTCCTCCCGCACAGCCGATCGCCCCCGCTCCGGCCTCCCACACAGATGGCTGTCAAGGTCGCCATAAGGCAACCTAGT
>gene=chr20_34329999-34330609; species=panTro
ATATCGGGTTGCAAGGACGGCTAGGCCCGAGAGAATCTAAAAAAAACAATGGAATTAGAGAAGCCCACGCGGGAGAGCAGGACGGCGGCTTCGGCAGCTCAGGATCCACCCCTGCGACAGCGTCGACAAGCTCCCTGAAATGGCGGCCGCTGCTTCCCTGTACTCACATTCACCAGCACACATACACACACACAAACACACGGGGCCTCACAGAGCCCTCAGCACGGGCTCTCGCGAGAAGCTGCCCCAAGCTCCAAATCTGAGCGGCCGAAGTATCGCGAGACCTAAGTATGGCTCCGGCGACCGTAGCCCAATCTCGCGCAATGATTGCGCCACAGATATTCCCATCCCCCATTCAGCGAGGCGCCTTTCACTCCCCCTCCGCGTAAGCACCCAAATCTCGCGAGACAGAGCGGGTCTCTAGGGCAAAGACAGTTGGTAGGCTGCCTGTCAATCTTTCAGAGAGCTCCTCGCTGAGTGGAGCTCAGCGGTCACCTCCCCCTCGTGGCGCCTCCTCACGGCCATCTGACGATTCCTTCGGCACAGCCGATCGCCCCCGCTCCGGCCTCCCACACAGATGGCTGTCAAGGTCGCCATAAGGCAACCTAGT
>gene=chr20_34329999-34330609; species=papHam
ATATCGGGCTCCGAGGACGGCTAGGCCCGAGCGAATCTAAAAAAAACAATGGAATTAGAGAAGCCCACGCGGGAGAGCAGGACGGCGGCTTCGGCAGCTCAGGATCCACCCCTGCGACAGTGACGGCAAGCTCCCCGAAATGGCGGCCGCTGCTTCCCTGTACTCACATTCACCAGCACACATACACACACACAAACACACGGGGCCTCACAGAGCCCTCAGCACGGGCTCTCGCGAGAAGCTGCCCCAAGCAGCAAATCGGAGAGGCCGAAGTATCGCGAGATCTAAGTATAGCTCCAGCGACTGTAGCCCAATCTCGCGCAATGATTGCGCCATAGACAGTCCCATCCCCCATTCGGAGAGGCGCCTTTCACTCCCACTTCGCGTAAGCACCTAAATCTCGCGAGACAGAGTGGGTTTCTAGGGTAAAGACAGTTGGTAGGCTACCTGTCAATCTTTCAGAGAACTCCTCGCTGAGTGGAGCTCCGCGGTCGCCTCCCCCTCGTGGCGCCTCTTCACGGCCATCTGAAGATTCCCCCAGCACAGCCGACCGCCCC--CTCCGGCCTCC----CGGATGGCTGTCAAGGTCGCCATAAGGCAACCTAGT
>gene=chr20_34329999-34330609; species=ponAbe
ATATCGGGCTCCAAGGACGGCTAGGCCCGAGCGAATCTAAAAAAAA-AATGGAATTAGAGAAGCCCACGCGGGAGAGCAGGACGGCGGCTTCGGCAGCTCAGGATCCACCCCTGCGACAGCGTCGACAAGCTCCCTGAAATGGCGGCCGCTGCTTCCCTGTACTCACATTCACCAGCACACATACACACACACAAACACACGGGGCCTCACAGAGCCCTCAGCACGGGCTCTCGCGAGAAGCTGCCCCAAGCTCCAAATCTGAGCGGCCGAAGTATCGCGAGATCGAAGTATAGCTGCAGCGGCTGTAGCCCAATCTCGCGCAATGATTGCGCCATAGACATTCCCATCCCCCATTCAGAGAGGGGCCTTTCACTCCCCCTTCGCATAAGCACCCAAATCTCGCGAGACAGAGC-GGTCTCTAGGGCAAAGACAGTTGGTAGGCTGCCTGTCAATCTTTCAGAGAGCTCCTCGCTGAGTGGAGCTCAGCGGTCACCTCCCCCTCGTGGCGCCTCCTCATGACCATCTGAAGATTCCTCCGGCACAGCGGATCGCCCCCGCTCCGGCCTCCCACACAGATAGCTGTCAAGGTCGCCATAAGGCAACCTAGT
>gene=chr20_34329999-34330609; species=rheMac
ATATCGGGCTCCGAGGACGGCTAGGCCCGAGCGAATCTAAAAAAAACAATGGAATTAGAGAAGCCCACGCGGGAGAGCAGGACGGCGGCTTCGGCAGCTCAGGATCCACCCCTGCGACAGTGACGGCAAGCTCCCCGAAATGGCGGCCGCTGCTTCCCTGTACTCACATTCACCAGCACACATACACACACACAAACACACGGGGCCTCACAGAGCCCTCAGCACGGGCTCTCGCGAGAAGCTGCCCCAAGCAGCAAATCGGAGAGGCCGAAGTATCGCGAGATCTAAGTATAGCTCCAGCGACTGTAGCCCAATCTCGCGCAATGATTGCGCCATAGACAGTCCCATCCCCCATTCAGAGAGGCGCCTTTCACTCCCACTTCGCGTAAGCACCTAAATCTCGCGAGACAGAGTGGGTCTCTAGGGTAAAGACAGTTGGTAGGCTACCTGTCAATCTTTCAGAGAACTCCTCGCTGAGTGGAGCTCCGCGGTCGCCTCCCCCTCGTGGCGCCTCTTCACGGCCATCTGAAGATTCCCCCAGCACAGCCGACCGCCCC--CTCCGGCCTCC----CGGATGGCTGTCAAGGTCGCCATAAGGCAACCTAGT
>gene=chr20_36156210-36156622; species=hg19
GGcgccgccgccactgtcgccgtctgccgcagcctgcctccacctcagctcgccaccgacgccgcAGGAAGCCGGGGAGACGCCCCCTTAGTCTTCTAGTCGAGCCGGCCGAGGACCCATCCTGGGATCGGGCTGTCTACCGCAAACGCCTGATCACAAGGTCCGAAGTGGGGGCTCATCCTCGCCCCATTTCCCGTAAATATCAGCCACAGACCACCTTTGAGGACTTTGTATGCACTTTTACAAAACTCTGGGAGCCCCGAGATCTTCAAGCCCGAATAATTTTTATCAGGCGCAGTGTGGACAGCCCCGAAGCGCGGCCGGGTCCCCTCATGCATATGCAGCAGATTGTGATCCTTACTCCGTGAGCGCTGGGCGGGCCGGGTTGTGTTCATGTTGGTGAACCCGCTTC
>gene=chr20_36156210-36156622; species=bosTau
GGCGCCGCGGCCACTGTCGCCTTCTGCCGCGACCCTCTTCCACCTCAGCTCGCCACCGACGCCGCAGGAAGCCGGGGAGCCGCCCCCTTCGTCTTCTAGTCGAGCCGGTCGAGGACCTCTCCTGGAATCGGGCTGCCTACATCAGACGCCTGATCAAGCGACCTAAATTGGGC--TCGCCCTGGCCTCATACGCTCTTAACATTTG-CATAGATGACATTTGAAGG-TTTTTATTAGTGTGTGCCGAAATCTGCGGGCTCTGGACGCTTCAAATCCGAAGAGTTTTTATCAGGCGCATCCTGAACAGCCCCGAGTCACAGTTTGGTCCCCTCATGCATATGCAGTAGATTGTGATCTTTACACTCAGGGAGCGGAGGGGGTGTACCCTAGTCTCCGTAGGTGAGCACTTACA
>gene=chr20_36156210-36156622; species=calJac
GGcgtcgccgccactgtcgccgtctgccgcagcctgcctccacctcagctcgccaccgacgccgcAGGAAGCTGGGGAGACGCCCCCTTCGTCTTCTAGTT-AACAGGCCGAGGACCCATCCTGGGATCGGGCTGTCTACCGCAGACGCCTGATCACACGGTCGGAAGAAGGGCCTTACCCTCGATCCATCGCCCCTCAGTATCCCCCACAGACTACCTTTGAGAGCTTTGTATGGACTTTTACAAGAATGCGGGGGCGCCGAGGTCCTCAAACCCGAATAATTTTTGTCAGGCGCAGTGTGGATGGCCCCAAAGCGCGGCCCGGTCCCCTCATGCATATGCAGCGGATTGTGATCTTTACTCCGTGAGCGCGGGGCGGGCTGGGCTGCGATCTTGTGGGTGAGCCCGCTTC
>gene=chr20_36156210-36156622; species=canFam
GGcgccgccgccactgtcgccctctgccgcagccagcctccacctcagctcgccaccgacgccgcAGGAAGCCGGGGAGACGCCCCCTTCGTCTTCTAGTGGAGCAGGCCGAGGACCCCTTCGGGTGTCGGGCTGCCTCTGGCAGACGCCTGATCATAAAGCACAATTTGGGG--TCGTCCTCTCCCGATG-TCCCCCAATGTGCGCCTCAGACGGCCTTTGAAAATTTTCTGTGCGTGTGTGAGTAACTCAGGGGACTCGCAAGTCTTCAAGCCTGAAGAATTTTTATCAGGCGCGCCCCGGACAGCCCAGCACCACGGCATGGTCCCCTCATGCATATGCAGCAGATTGTGATCCTCGCTCGCTGAGCGCCGAGGGGGCGTACCTTAGGCTCCGTAGGTGAGCTCGGGAT
>gene=chr20_36156210-36156622; species=equCab
GGcgccgccgccactgtcgccctctgccgcagcctgcctccacctcagctcgccaccgacgccgcAGGAAGCCGGGGTGACGCCCCCTTCGTCTTCTAGTCGAGCCGGCCGAGGACCCCTCCTGGGATTGGGCTGCCTAAGGCAGAAGCCTGATCATATGACCCAAATTGGAG--TATCTCTCCTCCAACGTCCCTTCAATATCCGTGCCAGATGACCTTTGAAGACTTTATGCGTATGTGTGCAGAACTCTGGGGGCTCCGAAGTCTTCAAGTCCGAAGAATTTTTATCAGGCGCAGCCTGGGCAGTCCCACATCAAGGCATGGTCCCCTCATGCATATGCAGCAGATTGTGATCTTTACTCCCTGAGCGCCCAGGGGGCGTACCTCAGTCCTTATAGGTAAGCTCTGGTC
>gene=chr20_36156210-36156622; species=gorGor
----------------------------------------------------------------------------------------------------------------------------------------------------------------------------------------------------------------------------------------------------------------------------------------------------------------------------------------------------------------------------------------------------------------------------
>gene=chr20_36156210-36156622; species=panTro
GGcgccgccgccactgtcgccgtctgccgcagcctgcctccacctcagctcgccaccgacgccgcAGGAAGCCAGGGAGACGCCCCCTTAGTCTTCTAGTCGAGCCGGCCGAGGACCCATCCTGGGATCGGGCTGTCTACCGCAAACGCCTGATCACACGGCCCGAAGAGGGGGCTCACCCTCGCCCCATTTCCCGTAAATATCCGCCACAGACCACCTTTGAGGACTTTGTGCGCACTTTTACAAAACTCTGGGAGCCCCGAGGTCCTCAAGCCCGAATAATTTTTATCAGGCGCAGTGTGGACAGCCCCGAAGCGCGGCCGGGTGTCCTCATGCATATGCAGCAGATTGTGATCCTTACTCCGTGAGCGCGGGGCGGGCCGGGTTGTGTTCCTGTTGGTGAACCCGCTTC
>gene=chr20_36156210-36156622; species=papHam
GGcgccgccgccactgtcgccgtctgccgcagcctgcctccacctcagctcgccacggacgccgcAGGAAGCCGGGGAGACGCCCCCTTCGTCTTCTAGTGGAGCCGGCCGAGGACCCATCCTGGAATCGGGCTGCCTACCACAGACGCCTGATCACACGGCCCGAAGAGGGGGCTCACCCTCGCCCCATCTCCCCTAAATATCAGCCACAGGCCACATTTGAGTCCTTTGTACGCACTTTTACAAAATTCTGGGAGCGCCGAAGTCCTCAAGCCCTAATAATTTTTATCAGGCGCAGTGTGGACAGCCCCGAAGCGCGGCCGGGTCCCCTCATGCATATGCAGCAAATTGTGATCTTTACTTCGTGAGCGCGGGGCGGGCCGGGATGTGTTCCTCTGGGTGAACCCGCTTA
>gene=chr20_36156210-36156622; species=ponAbe
GGcgccgccgccactgtcgccgtgtgccgcagcctgcctccacctcagctcgccaccgacgccgcAGGAAGCCGGGGAGACGCCCCCTTAGTCTTCTAGTCGAGCCGGCCGAGGACCCATCCTGGGATCGGGCTGTCTACCGCAGACGCCTGATCATACGGCCCGAAGAAGGGGCTCACCCTCGCCCCATTTCCCTTAAATATCCGCCACAGACCACCTTTGAGGACTTTGTACGCATTTTTACAAAACTCTGGG-GCGCCGAGGTCCTCAAGCCCGAATAATTTTTATCAGGCGAGGTGTGGACAGCCCCGAAGCGCGGCC-TGTCCCCTCATGCATATGCAGCAGATTGTGATCTTTACTCCGTGAGCGCGGGGCGGGCCGGGTTGTGTTCCTGTTGGTGAACCCGCTTC
>gene=chr20_36156210-36156622; species=rheMac
GGcgccgccgccactgtcgccgtctgccgcagcctgcctccacctcagctcgccacggacgccgcAGGAAGCCGGGGAGACGCCCCCTTCGTCTTCTAGTGGAGCCGGCCGAGGACCCATCCTGGAATCGGGCTGCCTACCACAGACGCCTGATCACACGGCCCGAAGAGGGGGCTCACCCTCGCCCCATCTCCCCTAAATATCAGCCACAGGCCACCTTTGAGTCCTTTGTACGCACTTTTACAAAATTCTGGGAGCGCCGAGGTCCTCAAGCCCTAATAATTTTTATCAGGCGCAGTGTGGACAGCCCCGAAGCGCTGCCGGGTCCCCTCATGCATATGCAGCAAATTGTGATCTTTACTTCGTGAGCGCGGGGCGGGCCGGGTTGTGTTCATCTGGGTGAACCCGCTTA
>gene=chr20_44519726-44520166; species=hg19
CTGACTCCCTTCCCCGAGCCTCTGCCCGGGGGTCCTAGCGCCGCTTTCTCAGCCATCCCGCCTACAACTTAGCCGTCCACAACAGGATCATCTGATCGCGTGCGCCCGGGCTACGATCTGCGAGGCCCGCGGACCTTGACCCGGCATTGACCGCCACCGCCCCCCAGGTCCGTAGGGACCAAAGAAGGGGCGGGAGGAAGACTGTCACGTGGCGCCGGAGTTCACGTGACTCGTACACATGACTTCCAGTCCCCGGGCGCCTCCTGGAGAGCAAGGACGCGGGGGAGCAGAGGTGAGCTGGCACCGGAGGCTGGAGGGGATCCCCGAGCCCGGGATCGGTGCGCGGCAGAGGAGGCTCGCGGGTGGGAGCTGGCGCTGGGGCCGGGGCTTCCCTCGCGGAGGCGCCGCCAGCAACTCCCCGGGGGCTGCTGCACGGAAGC
>gene=chr20_44519726-44520166; species=bosTau
CCGACTCCCTTCCCCGAGGCTCTGCCCAGGGGTCCTAGCGCCGCTAGCTCGGCCATCCCGCC--AGTCCCGGCCTTCCACGCTTGGGTCATCTGACCGCCGGCGCCCGGGATGCGACCTGCCGAACCCGCTGACCTTCGCCGAGGTGGAACCTCCGCCGTGTACCCCT---ATAGAGGCCAGAAA-GGGGCAGGAGGCGGCCCGTCACGTGACGCCGGGGCACACGTGACTCGTACACATGACTTCCCGTCGCCGGGCATCTCCAGGAGAGCGAGGACGCGAGGGAGCGGAGGTGAGAGGGATCCGGAGGCTGGAAGCGATCCCGGAGGCTCCGACCCGGGCGGGGCGGAGGAGGCACGCGGGTGGGAGCTGGGGCAAGGCAGGGG-CTTCCCTGGAGGGTGCGCCGCCAGCTCCCCGCCAGGGGCGGCCG---------
>gene=chr20_44519726-44520166; species=calJac
GTGGCTCCCTTCCCGGAGCTTCTGCCCGGGGGTCCTAGCGCCGCTCACTCAGTCATCCCGCCTAGAACTTGGCCGTCCACACCAGGATCATCTAATCGCGTGCGCCCGGGCTACGACCCGCGAAGCCCGCAGACCTTGACCCGGCATTGACCTCCACCGCCCCCCA-GCCCGTAGGCACCGAAGTAGGGGCGGGGGGAAGACTGTCACGTGGCGCCGGAGCTCACGTGACTCGTACACATGATCTGCAGTTCCCGGGCGCCTCCAGGAGAGGAAGGACGCGGGGGAGCAGAGGTGAGCTGGCACTGGAGGCTGCAGGGGTTCCCCGAGCCCGGGATCGGTGCGCGGCGGAGGAGGCTCGCGGGTGGGAGCTGGCGCTGGGGCCGGGGTTTCCCTCGCGGAGGCGCCCTCAGCTCCTTCCCGGGGACTGCGGCGCAGAAGC
>gene=chr20_44519726-44520166; species=canFam
CCGACTGCCTTCCCCGAGGCTCTGCCCGGGGGTCCTAGCGCCGCTGGCTCAGCCATCCCGCC--GATCGTGGCCGCCCGCATCTGGGTCATCTGATGGCTGGCGCGCGCGAGGCGACCTGGGAGGCCCGCGGGCTCTGACCCCGCGCGG-CCGCAGCCGGCCCCGGGTCCCCGGGGGACCGGAGA-GGCGCCGGAGGGCGACCGTCACGTGACGCCGGCGCCCACGTGACCCCTTCACATGACCTTCCGCGGCCGGGCCCCTCCTGGAGAGCAAGGACGCGGGGGAGACGAGGTGAGGGCGCCCCGGAGGCTGGAGGGGACC-------------------CGCGGCGGTG------CGCGGGTGGGCGCCGGGGCCGGGCAGGGGACTCCCGTCGCCGC--CGCCTCCAGCTCCTCCGCGGGG-CGGCCACGCGGAAGC
>gene=chr20_44519726-44520166; species=equCab
CCGATTCCCTTACTCTAGGCTCTGCCCGGGGGTCCTAGCGCCGCTTGCTCAACAATCCTGCC--GATCCTGGCCGCTCACACCTGGGTCATCGGGTCGCGAGCGCCCGGGATACGACCTGAGAGGTCCGCGGACCCTGACCCAGCGTGGATCGCCGCCGCCCTCCAATCCCCCAGAGACCAGAGG-AGGGGCCGAGGAAGACTGTCATGTGATGCCAGAGCACACGTGACTCGTACACATGACCTTTCATCGCCGGGCACCTCCTGGAGAGCACAGACGC-GGGGAGCAGAGGTGAGGAGACTCCGGAGGCTGGGAGCGATCGCGAAGCCCCCGCGCGGCACACGGCGGAGGAGGCTCGCGGGTGGGAGGTGGGGCTGGGACCTGGGCTTCCCTCGCCGATGCGCCGCCAGCTCCTCCCCGGGGATGGCTGCACGGAAGC
>gene=chr20_44519726-44520166; species=gorGor
CTGACTCCCTTCCCCGAGCCTCTGCCCGGGGGTCCTAGCGCCGCTTGCTCAGCCATCCCGCCTACAACTTAGCCGTCCACACCAGGATCATCTGATCGCGTGCGCCCGGGCTACGATCCGCGAGGCCCGCGGACCTTGACCCGGCATTGACCGCCACCGCCCCCCAGGTCCGTAGGGACCAAAGAAGGGGCGGGAGGAAGACTGTCACGTGGCGCCGGAGTTCACGTGACTCGTACACATGACTTCCAGTCCCCGGGCGCCTCCTGGAGAGCAAGGACGCGGGGGAGCAGAGGTGAGCTGGCACCGGAGGCTGGAGGGGATCCGCGAGCCCGGGATCGGTGCGCGGCAGAGGAGGCTCGCGGGTGGGAGCTGGCGCTGGGGCCAGGACTTCCCTCGCGGAGGCGCCGCCAGCTCCTCCCCGGGGGCTGCTGCACGGAAGC
>gene=chr20_44519726-44520166; species=panTro
CTGACTCCCTTCCCCGAGCCTCTGCCCGGGGGTCCTAGCGCCGCTTGCTCAGCCATCCCGCCTACAACTTAGCCGTCCACACCAGGATCATCTGATCGCGTGCGCCCGGGCTACGATCCGCGAGGCCCGCGGACCTTGACCCGGCATTGACCGCCACCGCCCCCCAGGTCCGTAGGGACCAAAGAAGGGGCGGGAGGAAGACTGTCACGTGGCGCCGGAGTTCACGTGACTCGTACACATGACTTCCAGTCCCCGGGCGCCTCCTGGAGAGCAAGGACGCGGGGGAACAGAGGTGAGCTGGCACCGGAGGCTGGAGGGGATCCCCGAGCCCGGGATCGGTGCGCGGCAGAGGAGGCTCGCGGGTGGGAGCTGGCGCTGGGGCCGGGGCTTCCCTCGCGGAGGCGCCGCCAGCTCCTCCCCGGGGGCTGCTGCACGGAAGC
>gene=chr20_44519726-44520166; species=papHam
CTGCCTCCCTTCCCCGAGCCTCTGCCCGGGGGTCCTAGCGCCGCTTGCTCAGCCATCCCTCCTAGAACTTGGCCATCCACACCCGGATCATCTGATCGCGTGCGCCCGGGCTACGATCCGCGAGGCCCGCGGACCTTGACCCGGCATTGACCGCCACCGCCCCCCAGGCCGGTAGGGACCAAAGAAGGGGCGGGGGGAAGACTGTCACGTGGCGCCGGAGTTCACGTGACTCGTACACATGACTTCCAGTCCCCGGGCGCCTCCTGGAGAGCAAGGACACTGGGGAGCAGAGGTGAGCTGGCACCGGAGGCTGGAGGGGATCCCCGAGCCCGGGATCGGTGCGCGGTAGAGGAGGCTTGAGGGTGGGAGCTGGCGCTGGGGCCGGGGCTTCCCTCGCGGAGGCGCCGCCAGCTCCTCCCCGGGTGCTGCTTCACGGAAGC
>gene=chr20_44519726-44520166; species=ponAbe
CTGACTCCCTTCCCCGAGCCTCTGCCCGGGGGTCCTAGCGCCGCTTGCTCAGCCATCCCGCCTACAACTTGGCCGTCCACACCAGGATCATCTGATCGCGTGCGCCCGGGCTACGATCCGCGAGGTCCGCGGACCTTGACCCGGCATTGACCGCCACCGCCCCCCAGGTCCGTAGGGACCAAAGAAGGGGCGGGAGGAAGACTGTCACGTGGCGCCTGAGTTCACGTGACTCGTACACATGACTTCCAGTCCCCGGGCGCCTCCAGGAGAGCAAGGACGCGGGGGAGCAGAGGTGAGCTGGCACCGGAGGCTGGAGGGGATCCCCGAGCCCGGGATCGGTGCGCGGCAGAGAAGGCTCGGGGGTGGGAGCTGGCGCTGGGGCCGGGGCTTCCCTCGCAGAGGCGCCGCCAGCTCCGCCTCGGGGGCTGCTGCACGGAAGC
>gene=chr20_44519726-44520166; species=rheMac
CTGCCTCCCTTCCCCGAGCCTCTGCCCGGGGGTCCTAGCGCCGCTTGCTCAGCCATCCCTCCTAGAACTTGGCCATCCACACCCGGATCATCTGATCACGTGCGCCCGGGCTACGATCCGCGAGGCCCGCGGACCTTGACCCGGCAATGACCGCCACCGCCCCCCAGGCCGGTAGGGACCAAAGAAGGGGCGGGAGGAAGACTGTCACGTGGCGCCGGAGTTCACGTGACTCGTACACATGACTTCCAGTCCCCGGGCGCCTCCTGGAGAGCAAGGACACGGGGGAGCAGAGGTGAGCTGGCACCGGAGGCTGGAGGGGATCCCCGAGCCCGGGATCGGTGCGCGGTAGAGGAAGCTTGAGGGTGGGAGCTGGCGCTGGGGCCGGGGCTTCCCTCGCGGAGGCGCCGCCAGCTCCTCCCCGGGTGCTGCTTCACGGAAGC
>gene=chr20_44563146-44563446; species=hg19
CCTACAAAGCTGTCTCCCCTTCCTCAGCGCCACAAGGAACAGCAGGGACGGATGGGAAGAAGGGGAGGGGGCCGAAAGCAAGCTGGGTGCGAGGAGCCAGCCGACCCTGCCACACTCAAGATGGCGGCGCGGCCGCGGCGAGGTCCCTCAGAGGCGGTACCAGCGCATGCGCAGCGCGGAGTCCCGGCCCGGGACACAAGATGGCGGCAGCGGCGCTGGGGAGGGCGAGGCGGAGGCGGCAAAACGGGCGGTCGAGCAGAACGTGTAGCCGCGTCCCCTCCAGTCCGCTCCGGGCAGGTA
>gene=chr20_44563146-44563446; species=bosTau
CCTGCAAAGCTGCCTCCCGTCCCTTAGACCCGTTTGGAACAGCAGGGAAGGACAGGGAGAAAGGGAGGGGGCCCAAAGCAAGCGGGGTCTAAGGAGCCGGCCGGTCCTGCCACACTCAAGATGGCGGCGCGGCAGCGGCGAAGTCCCTCAGAGGCGGTACCAGCGCATGCGCAGCGCGGAGTCCCGGCCCGGGACACAAGATGGCGGCAGCGGCGTTGGGGAGGGCGAGGCGGAGGCGGCAAAACGGGCGGTCGAGCAGAACGTGTAACCGCGTCCCCTCGAGTCCGCTGCGGGCAGGTA
>gene=chr20_44563146-44563446; species=calJac
CCTACAAAACTGTCTCCCCCTCCCCAGTGCCCCAAGGAACAGCAGGGACGGATGAGAGGAAGGGGAGGGGGCCGAAAGCAAGCTAGGTGCTAAAAGACAGCCGACCCTGACACACTCAAGATGGCGGCGAGGCCGTGGCAAGGTCCCTCAAAGGCGGTACCAGCGCATGCGCAGCGCGGAGTCCCGGCCCGGGACACAAGATGGCGGCAGCGGCGCTGGGGAGGGCGAGGCGGAGGCGGCAAAACGGGCGGTCGAGCAGAACGTGTAGCCGCGTCCCCTCGAATCCGCTCCAGGCAGGTA
>gene=chr20_44563146-44563446; species=canFam
CCCGCGGGGCTGCCGTGCCCTCTTGAGACCCGCATGGGACAACAGGGAAGGACAGGAGGAAGGGGAGGGGGCCAAAACCCAGCAGGGTCTGTGGAGTCGGCCGGTCCTGCCACACTCAAGATGGCGGCGCGGCAGCGGCGAGGTCCCTCAGAGGCGGTACCAGCGCATGCGCAGCGCGGAGTCCCGGCCCGGGACACAAGATGGCGGCAGCGGCGCTGGGGAGGGCGAGGCGGAGGCGGCAAAACGGGAGGTCGAGCAGAACGTGTAGCCGCGTCCCCTCGAGTCCGCTCCGGGCAGGTA
>gene=chr20_44563146-44563446; species=equCab
CCCGCAAAACTGCCTTCCCCTTCTTAGACCCGCATGGGACAACAGGAAAGGACTGGGAGCAGGAGTGGGGGCCAAAAGCAAGCATAATCTTGGAGAGCTGTCGGTCTTGCCACACTCAAGATGGCGACGCGGCAGCG-------------------------------------------------------------------------------------------------------------------------------------------------------------------
>gene=chr20_44563146-44563446; species=gorGor
CCTACAAAGCTGTCTCCCCTTCCTCAGCGCCACAAGGAACAGCCGGGACGGATGGGAAGAAGGGGAGGGGGCCGAAAGCAAGCTGGGTGCGAGGAGCCAGCCGACCCTGCCACACTCAAGATGGCGGCGCGGCCGCGGCGAGGTCCCTCAGAGGCGGTACCAGCGCATGCGCAGCGCGGAGTCCCGGCCCGGGACACAAGATGGCGGCAGCGGCGCTGGGGAGGGCGAGGCGGAGGCGGCAAAACGGGCGGTCGAGCAGAACGTGTAGCCGCGTCCCCTCCAGTCCGCTCCGGGCAGGTA
>gene=chr20_44563146-44563446; species=panTro
CCTACAAAGCTGTCTCCCCTTGCTCAGCGCCACAAGGAACAGCAGGGACGGATGGGAAGAAGGGGAGGGGGCCGAAAGCAAGCTGGGTGCGAGGAGCCAGCCGACCCTGCCACACTCAAGATGGCGGCGCGGCCGCGGCGAGGTCCCTCAGAGGCGGTACCAGCGCATGCGCAGCGCGGAGTCCCGGCCCGGGACACAAGATGGCGGCAGCGGCGCTGGGGAGGGCGAGGCGGAGGCGGCAAAACGGGCGGTCGAGCAGAACGTGTAGCCGCGTCCCCTCCAGTCCGCTCCAGGCAGGTA
>gene=chr20_44563146-44563446; species=papHam
CCTACAAAGCTCTCTCCCCCTCCTCAGCGCCACAAGGCACAGCAGGGACGGATGGGAAGAAGGGGAGGGGGCCGAAAGCAAGCTGGGTGCGAGGAGCCAGCCGATCCTGCCACACTCAAGATGGCGGCACGGCCGTGGCGAGGTCCCTCAGAGGCGGTACCAGCGCATGCGCAGCGCGGAGTCCCGGCCCGGGACACAAGATGGCGGCAGCGGCGCTGGGGAGGGCGAGGCGGAGGCGGCAAAACGGGCGGTCGAGCAGAACGTGTAGCCGCGTCCCCTCGAGTCCGCTCCGGGCAGGTA
>gene=chr20_44563146-44563446; species=ponAbe
----------------------------------------------------------------------------------------------------------------------------------------------------------------------------------GAGTACCGGCCCGGGACACAAGATGTCAGAAGCGGCGCT-GGGAGGGCGAGGC-GAGGCGGCAAAACGGGCGGTCGAGCAGAACGTGTAGCCGCATCCCCTCGAGTCCGCTCCGGGCAGGTA
>gene=chr20_44563146-44563446; species=rheMac
CCTACAAAGCTCTCTCCCCCTCCTCAGCGCCACAAGGCACAGCAGGGACGGATGGGAAGAAGGGGAGGGGGCCGAAAGCAAGCTGGGTGCGAGGAGCCAGCCGATCCTGCCACACTCAAGATGGCGGCACGGCCGTGGCGAGGTCCCTCAGAGGCGGTACCAGCGCATGCGCAGTGCGGAGTCCCGGCCCGGGACACAAGATGGCGGCAGCGGCGCTGGGGAGGGCGAGGCGGAGGCGGCAAAACGGGCGGTCGAGCAGAACGTGTAGCCGCGTCCCCTCGAGTCCGCTCCGGGCAGGTA
>gene=chr20_44600389-44600948; species=hg19
GGCCCAGTGGTTCAGCCCTTCGGCCCCCGCGTCCCCCCGGGTTGCAGGGCCGGTGGTACAGCCCGCTGGCCCCCTGGGTCAGTGGTTCGCTCCCCCCCGGTTCCCCTGCGGAGGCGGCTGACAGCGACGGTCTCGGGGCCTGGCGATTTGGGGCTGTCCCCGGCGCTGCCTGTGCTCCAGGCCCGACGCCATCTTGTGGTGGCGCCGGGTTTCCGCTCAGGCAAGTGCGAGAGCGACTAAAGGGCCTGGGACCCCGGGGCCCTGTTCGGACAGCCCCGCCGGCCTGGGACCTCGCCTCCGGGTATCCCCGCAGTGTGACCTCACTCCACGGCAGGGTACGGTGGGGCCGCCTAACTCTACCCGAAGCTCACCCGAGGCTTTCGTAGCCACGTTCCTCTCTGACTCCGGCATCGACGAGGTCGCCATCCTCTTTCCTCCGCTGCGGAGGAACCCATCGGCCTATTGTAGGCCGGAACTACTTCCCCCGCTGGCCCCGGGAAAGACACATTTTCAGTGTTCCGGAAGGTCGCTCCGAGGCCTCAAAACCATAATCGGGTCT
>gene=chr20_44600389-44600948; species=bosTau
GCCTCAGTGGTTCAGCCCTCCGG-CCCCGAGTCCCCCCGGG-TGGAGGGTCGGTGGTACCGCCCGCAGGCCCCCAGGGTCAGTGGCTTGCTCCCCCTCGGAGCCCAGGCGGAGGGGGCTGACAGAGACGGTTCCGGGGCCTGGCGACTAGGGGCTGTCCCCGGCGCTGCCTGAGCTCCAGGCCCGACGCCATCTTGTGGCGGCGCCGGGTTTCCGCTCAGGCAAGTGCGAGAGCGACTAAAGGGCCTGGGACCCCGGGGCCCTGTTCGGACAGCCCCGCCGGCCCGGGACCTCGCCGCCGGGTCTCCCCGCAGTGTGGCCCCGCTTCCTAGCAGGGTGCGGTGTGGCGACCTGACTCTCCCCGAAGCTCACCTGACGCTTTCGTAGCGGTGTTCCTCTCCGACTCCGGCATCGACGAGGTCGCCATCCTCTTCCCCCCGCGGCGGAGGGACCCATCGACCTCCCTGAGGCCGGGACTACTTCCTACGCCGGGCCGGAGAAAGACAGGCTTCCAATGTTCTGGAAGGTAGCCCCGAGGCCTGAAAATCATAATAGAGTCG
>gene=chr20_44600389-44600948; species=calJac
GGCTCAGCAGTTCAGCCCTTCGGCCCCCGCGTCCCTCCGGG-TGCAGGGTCTGTGGTACAGCCCGCTGGCCCCCTGGGTCAGTGGTTCGCTCCCCCACGGTTCCCCTGCGGAGGGGGCTGACAGCGACGGTCTCGGGGCTTGGCGACTCGGGGCTGTCCCCGGCGCTGCCTGTGCTCCAGGCCCGACGCCATCTTGCGGCCACACCGAATTTCCGCTCAGGCAAGTGCGAGAGCGACTAAAGGGCCTGGGACCCCGGGGCCCTGTTCGGACAGCCCCGCCGGCCAGGGACCTCGCCTCCGGGTATCACCGCAGTGTGACCTCACTCTACGGCTGGGTACGGTGGTGCTGCCTGACTCTACCCGAAGCTCACCCGAGGCTTTCGTAGTCACGTTCCTCTTTGACTCCGGCATCGACGAGGTCGCCATTCTCTTTCCCCCACTGCGGAGGAACCCATCGGCCTACTGTAGGCCGGAACTACTTCCCCTGCTGGTCCCGGGAAAGATACCGTTTCAGTGTTCCGAAAGGTCGCTCCGAGGCCTCAAAGCCATAATCGGGTCC
>gene=chr20_44600389-44600948; species=canFam
GGCTCGGCGGCTCAGCCCTTCGG-CCCCGAGTCCCCCCGGG-CGCAGGGTCGGTGGTACAGCCCGCAGGCCCCCCGGGTCAGTGGCTCGCTCCCCCTCGGCTCCCATGCGGAGGGGGCTGACAGCGACGGTCCCGGGGCCTGGCGACTCGGGGCTGTCCCCGGCGCTGCCTGCGCTCCAGGCCCGACGCCATCTTGCGGCGGCGCCGGGTTTCCGCTCAGGCAAGTGCGAGAGCGACTAAAGGGCCTGGGACCCCGGGGCCCTGTTCGGACAGCCCCGCCGGCCCGGGAGCTCGCCGCCGGCTCTCTCCGCAGCGTGGCCCCACTTCGCGGCCGCGTGCAGTGGGGCGATCTGACTGTACCCGATGCTCACCCGACGCTTTCGTCGCCGCGCGCCTCTCCGACTCCGGCATCGACGAGGTCGCCATCCTCTTCCCCCCTCTGCGGAGGGACCCGTCGGCCCACCGTAGGCCGGGACTACTTCCTACGCCGACCCGGAGAAAGACAACTTTCCGGCGTGTCAGAAGGTCCTCCTGAGGCCTCAGAACCATGGTCCAGTCC
>gene=chr20_44600389-44600948; species=equCab
AACTCAGTGGTTCAGCCCTTAGGCCCCCGAGTCCCCCCGGG-TGCAGGGTCGGTGGTACAGCCCACAGGCCCCCTGGGTCAGTGGCTCGCTCCCCCTCGGTTCCCCTGCGGAGGGGGCTGACAGCGACGGTCCCGGGGCCTGGCGACTCGGGGCTGTCCCCGGCGCTGCCTGCGCTCCAGGCCCGACGCCATCTTGTGGCGGCG-CGGGTTTCCGCTCAGGCAAGTGCGAGAGCGACTAAAGGGCCTGGGACCCCGGGGCCCTGTTCGGACAGCCCCGCCGGCCCGGGACCTCGCTGCCGGGTATCCCCGCAGTGTGGCCCCACTTCACGTCAGGGTGCAGTGGGGCGACGCGAGTCTACCCGACGCTCACCTGACGCTTTCGTAGCCGCGTTCCTCTCCGACTCCGGCATCGACGAGGTCGCCATCCTCTTTCCCCTGCTGCGGAGGGACCCATCGGCTTACCGTAGTCCGGAACTACTTCCTACGCCGACTCGGAGAAAGACAGGTTTCCAATGTA-CGGAAGGTCGCCCCGAGGCCTCAAAACCATAATCGAGTCC
>gene=chr20_44600389-44600948; species=gorGor
GGCCCAGTGGTTCAGCTCTTCGGCCCCCACGTCCCCCCGGGTTGCAGGGTCGGTGGTACAGCCCGCTGGCCCCCTGGGTCAGTGGTTCGCTCCCCCCCGGTTCCCCTGCGGAGGGGGCTGACAGCGACGGTCTCGGGGCCTGGCGACTTGGGGCTGTCCCCGGCGCTGCCTGTGCTCCAGGCCCGACGCCATCTTGTGGTGGCGCCGGGTTTCCGCTCAGGCAAGTGCGAGAGCGACTAAAGGGCCTGGGACCCCGGGGCCCTGTTCGGACAGCCCCGCCGGCCTGAGACCTCGTCTCCGGGTATCCCCGCAGTGTGACCTCACTCCACGGCAGGGTACGGTGGGGCCGCCTGACTCTACCCGAAGCTCACCCGAGGCTTTCGTAGCCACTTTCCTCTCTGACTCCGGCATCGACGAGGTCGCCATCCTCTTTCCTCCGCTGCGGAGGAACCCATCGGCCTATTGTAGGCCGGAACTACTTCCCCCGCTGGCCCCGGGAAAGACACATTTTCGGTGTTCCGGAAGGTCGCTCTGAGACCTCAAAACCATAATCGGGTCT
>gene=chr20_44600389-44600948; species=panTro
GGCCCAGTGGTTCAGCCCTTCGGCCCCCGCGTCCCCCCGGGTTGCAGGGTCGGTGGTACAGCCCGCTGGCCCCCTGGGTCAGTGGTTCGCTCCCCCCCGGTTCCCCTGCGGAGGGGGCTGACAGCGACGGTCTCGGGGCCTGGCGATTTGGGGCTGTCCCCGGCGCTGCCTGTGCTCCAGGCCCGACGCCATCTTGTGGTGGCGCCGGGTTTCCGCTCAGGCAAGTGCGAGAGCGACTAAAGGGCCTGGGACCCCGGGGCCCTGTTCGGACAGCCCCGCCGGCCTGGGACCTCGCCTCCGGGTATCCCCGCAGTGTGACCTCACTCCACGGCAGGGTACGGTGGGGCCGCCTGACTCTACCCGAAGCTCACCCGAGGCTTTCGTAGCCACGTTCCTCTCTGACTCCGGCATCGACGAGGTCGCCATCCTCTTTCCTCCGCTGCGGAGGAACCCATCGGCCTATTGTAGGCCGGAACTACTTCCCCCGCTGGCCCCGGGAAAGACACATTTTCAGTGTTCCGGAAGGTCGCTCCGAGGCCTCAAAACCATAATCGGGTCT
>gene=chr20_44600389-44600948; species=papHam
GGCTCCGTGGTTCAGCCCTTCAGCCCCCGCGTCCCCCCGGGTTGCAGGGTCGGTGGTACAGCCCGCTGGCCCCCTGGGTCAGTGGTTCGCTCCCCCCGGGTTCCCCTGTGGAGGGGGCTGACAGCGACGGTCTCGGGGCCTGGCGACTTGGGGCTGTCCCCGGCGCTGCCTGTGCTCCAGGCCCGACGCCATCTTGTGGTGGCGCCGGGTTTCCGCTCAGGCAAGTGCGAGAGCGACTAAAGGGCCTGGGACCCCGGGGCCCTGTTCGGACAGCCCCGCCGGCCCGGGAACTCGCCTCCGGGTAACCTCGCAGTGTGACCTCACTCCACGGCAGGGTACGGTGGGGCCGCCTGACTCTACCCGAAGCTCACCTGAGGCTTTCGTAGCCACGTTCCTCTCTGACTCCGGCATCGACGAGGTCGCCATCCTCTTTCCCCCGCTGCGGAGGAACCCATCGGCCTATTGTAGGCCGGAACTACTTCTCCCGCTGGCCCCGGGAAAGACACATTTTCAGTGTTCCGGAAGGTCGCTCCGAGGCCTCAAAACCATAATCGGGTCT
>gene=chr20_44600389-44600948; species=ponAbe
GGCTCAGTGGTTCAGCCCTTCGGCCCCCGCGTCCCCCCGGGTTGCAGGGTCGGTGGTACAGCCCTCTGGCCCCCTGGGTCAGTGGTTCGCTCCCCCCCGGTTCCCCTGCGGAGGGGGCTGACAGCGACGGTCTCGGGGCCTGGCGACTTGGGGCTGTCCCCGGCGCTGCCTGTGCTCCAGGCCCGACGCCATCTTGTGGTGGCGCCGGGTTTCCGCTCAGGCAAGTGCGAGAGCGACTAAAGGGCCTGGGACCCCGGGGCCCTGTTCGGACAGCCCCGCCGGCCTGGGACCTTGCCTCCGGGTATCCCCGCAGTGTGACCTCACTCCACGGCAGGGTACGGTGGGGCCGCCTGACTCTACCCGAAGCTCACCCGAGGCTTTTGTAGCCACGTTCCTCTCTGACTCCGGCATCGACGAGGTCGCCATCCTCTTTCCTCTGCTGCGGAGGAACCCATCGGACTATTGTAGGCCGGAACTACTTCCCCCGCTGGCCCCGGGAAAGACACATTTTCAGTGTTCCGGAAGGTCGCTCCGAGGCGTCAGAACCATAATCGGGTCT
>gene=chr20_44600389-44600948; species=rheMac
GGCTCCGTGGTTCAGCCCTTCAGCCCCCGCGTCCCCCCGGGTTGCAGGGTCGGTGGTACAGCCCGCTGGCCCCCTGGGTCAGTGGTTCGCTCCCCCCGGGTTCCCCTGTGGAGGGGGCTGACAGCGACGGTCTCGGGGCCTGGCGACTGGGGGCTGTCCCCGGCGCTGCCTGTGCTCCAGGCCCGACGCCATCTTGTGGTGGCGCCCGGTTTCCGCTCAGGCAAGTGCGAGAGCGACTAAAGGGCCTGGGACCCCGGGCCCCTGTTCGGACAGCCCCGCCGGCCCGGGAACTCGCCTCCGGGTAACCTCGCAGTGTGACCTCACTCCACGGCAGGGTACGGTGGGGCCGCCTGACTCTACCCGAAGCTCACCTGAGGCTTTTGTAGCCACGTTCCTCTCTGACTCCGGCATCGACGAGGTCGCCATCCTCTTTCCCCCGCTGCGGAGGAACCCATCGGCCTATTGTAGGCCGGAACTACTTCTCCCGCTGGCCCCGGGAAAAACACATTTTCAGTGTTCCGGAAGGTCGCTCCGAGGCCTCAGAACCATAATCGGGTCT
>gene=chr20_44600389-44600928; species=hg19
GGCCCAGTGGTTCAGCCCTTCGGCCCCCGCGTCCCCCCGGGTTGCAGGGCCGGTGGTACAGCCCGCTGGCCCCCTGGGTCAGTGGTTCGCTCCCCCCCGGTTCCCCTGCGGAGGCGGCTGACAGCGACGGTCTCGGGGCCTGGCGATTTGGGGCTGTCCCCGGCGCTGCCTGTGCTCCAGGCCCGACGCCATCTTGTGGTGGCGCCGGGTTTCCGCTCAGGCAAGTGCGAGAGCGACTAAAGGGCCTGGGACCCCGGGGCCCTGTTCGGACAGCCCCGCCGGCCTGGGACCTCGCCTCCGGGTATCCCCGCAGTGTGACCTCACTCCACGGCAGGGTACGGTGGGGCCGCCTAACTCTACCCGAAGCTCACCCGAGGCTTTCGTAGCCACGTTCCTCTCTGACTCCGGCATCGACGAGGTCGCCATCCTCTTTCCTCCGCTGCGGAGGAACCCATCGGCCTATTGTAGGCCGGAACTACTTCCCCCGCTGGCCCCGGGAAAGACACATTTTCAGTGTTCCGGAAGGTCGCTCCGAGGCC
>gene=chr20_44600389-44600928; species=bosTau
GCCTCAGTGGTTCAGCCCTCCGG-CCCCGAGTCCCCCCGGG-TGGAGGGTCGGTGGTACCGCCCGCAGGCCCCCAGGGTCAGTGGCTTGCTCCCCCTCGGAGCCCAGGCGGAGGGGGCTGACAGAGACGGTTCCGGGGCCTGGCGACTAGGGGCTGTCCCCGGCGCTGCCTGAGCTCCAGGCCCGACGCCATCTTGTGGCGGCGCCGGGTTTCCGCTCAGGCAAGTGCGAGAGCGACTAAAGGGCCTGGGACCCCGGGGCCCTGTTCGGACAGCCCCGCCGGCCCGGGACCTCGCCGCCGGGTCTCCCCGCAGTGTGGCCCCGCTTCCTAGCAGGGTGCGGTGTGGCGACCTGACTCTCCCCGAAGCTCACCTGACGCTTTCGTAGCGGTGTTCCTCTCCGACTCCGGCATCGACGAGGTCGCCATCCTCTTCCCCCCGCGGCGGAGGGACCCATCGACCTCCCTGAGGCCGGGACTACTTCCTACGCCGGGCCGGAGAAAGACAGGCTTCCAATGTTCTGGAAGGTAGCCCCGAGGCC
>gene=chr20_44600389-44600928; species=calJac
GGCTCAGCAGTTCAGCCCTTCGGCCCCCGCGTCCCTCCGGG-TGCAGGGTCTGTGGTACAGCCCGCTGGCCCCCTGGGTCAGTGGTTCGCTCCCCCACGGTTCCCCTGCGGAGGGGGCTGACAGCGACGGTCTCGGGGCTTGGCGACTCGGGGCTGTCCCCGGCGCTGCCTGTGCTCCAGGCCCGACGCCATCTTGCGGCCACACCGAATTTCCGCTCAGGCAAGTGCGAGAGCGACTAAAGGGCCTGGGACCCCGGGGCCCTGTTCGGACAGCCCCGCCGGCCAGGGACCTCGCCTCCGGGTATCACCGCAGTGTGACCTCACTCTACGGCTGGGTACGGTGGTGCTGCCTGACTCTACCCGAAGCTCACCCGAGGCTTTCGTAGTCACGTTCCTCTTTGACTCCGGCATCGACGAGGTCGCCATTCTCTTTCCCCCACTGCGGAGGAACCCATCGGCCTACTGTAGGCCGGAACTACTTCCCCTGCTGGTCCCGGGAAAGATACCGTTTCAGTGTTCCGAAAGGTCGCTCCGAGGCC
>gene=chr20_44600389-44600928; species=canFam
GGCTCGGCGGCTCAGCCCTTCGG-CCCCGAGTCCCCCCGGG-CGCAGGGTCGGTGGTACAGCCCGCAGGCCCCCCGGGTCAGTGGCTCGCTCCCCCTCGGCTCCCATGCGGAGGGGGCTGACAGCGACGGTCCCGGGGCCTGGCGACTCGGGGCTGTCCCCGGCGCTGCCTGCGCTCCAGGCCCGACGCCATCTTGCGGCGGCGCCGGGTTTCCGCTCAGGCAAGTGCGAGAGCGACTAAAGGGCCTGGGACCCCGGGGCCCTGTTCGGACAGCCCCGCCGGCCCGGGAGCTCGCCGCCGGCTCTCTCCGCAGCGTGGCCCCACTTCGCGGCCGCGTGCAGTGGGGCGATCTGACTGTACCCGATGCTCACCCGACGCTTTCGTCGCCGCGCGCCTCTCCGACTCCGGCATCGACGAGGTCGCCATCCTCTTCCCCCCTCTGCGGAGGGACCCGTCGGCCCACCGTAGGCCGGGACTACTTCCTACGCCGACCCGGAGAAAGACAACTTTCCGGCGTGTCAGAAGGTCCTCCTGAGGCC
>gene=chr20_44600389-44600928; species=equCab
AACTCAGTGGTTCAGCCCTTAGGCCCCCGAGTCCCCCCGGG-TGCAGGGTCGGTGGTACAGCCCACAGGCCCCCTGGGTCAGTGGCTCGCTCCCCCTCGGTTCCCCTGCGGAGGGGGCTGACAGCGACGGTCCCGGGGCCTGGCGACTCGGGGCTGTCCCCGGCGCTGCCTGCGCTCCAGGCCCGACGCCATCTTGTGGCGGCG-CGGGTTTCCGCTCAGGCAAGTGCGAGAGCGACTAAAGGGCCTGGGACCCCGGGGCCCTGTTCGGACAGCCCCGCCGGCCCGGGACCTCGCTGCCGGGTATCCCCGCAGTGTGGCCCCACTTCACGTCAGGGTGCAGTGGGGCGACGCGAGTCTACCCGACGCTCACCTGACGCTTTCGTAGCCGCGTTCCTCTCCGACTCCGGCATCGACGAGGTCGCCATCCTCTTTCCCCTGCTGCGGAGGGACCCATCGGCTTACCGTAGTCCGGAACTACTTCCTACGCCGACTCGGAGAAAGACAGGTTTCCAATGTA-CGGAAGGTCGCCCCGAGGCC
>gene=chr20_44600389-44600928; species=gorGor
GGCCCAGTGGTTCAGCTCTTCGGCCCCCACGTCCCCCCGGGTTGCAGGGTCGGTGGTACAGCCCGCTGGCCCCCTGGGTCAGTGGTTCGCTCCCCCCCGGTTCCCCTGCGGAGGGGGCTGACAGCGACGGTCTCGGGGCCTGGCGACTTGGGGCTGTCCCCGGCGCTGCCTGTGCTCCAGGCCCGACGCCATCTTGTGGTGGCGCCGGGTTTCCGCTCAGGCAAGTGCGAGAGCGACTAAAGGGCCTGGGACCCCGGGGCCCTGTTCGGACAGCCCCGCCGGCCTGAGACCTCGTCTCCGGGTATCCCCGCAGTGTGACCTCACTCCACGGCAGGGTACGGTGGGGCCGCCTGACTCTACCCGAAGCTCACCCGAGGCTTTCGTAGCCACTTTCCTCTCTGACTCCGGCATCGACGAGGTCGCCATCCTCTTTCCTCCGCTGCGGAGGAACCCATCGGCCTATTGTAGGCCGGAACTACTTCCCCCGCTGGCCCCGGGAAAGACACATTTTCGGTGTTCCGGAAGGTCGCTCTGAGACC
>gene=chr20_44600389-44600928; species=panTro
GGCCCAGTGGTTCAGCCCTTCGGCCCCCGCGTCCCCCCGGGTTGCAGGGTCGGTGGTACAGCCCGCTGGCCCCCTGGGTCAGTGGTTCGCTCCCCCCCGGTTCCCCTGCGGAGGGGGCTGACAGCGACGGTCTCGGGGCCTGGCGATTTGGGGCTGTCCCCGGCGCTGCCTGTGCTCCAGGCCCGACGCCATCTTGTGGTGGCGCCGGGTTTCCGCTCAGGCAAGTGCGAGAGCGACTAAAGGGCCTGGGACCCCGGGGCCCTGTTCGGACAGCCCCGCCGGCCTGGGACCTCGCCTCCGGGTATCCCCGCAGTGTGACCTCACTCCACGGCAGGGTACGGTGGGGCCGCCTGACTCTACCCGAAGCTCACCCGAGGCTTTCGTAGCCACGTTCCTCTCTGACTCCGGCATCGACGAGGTCGCCATCCTCTTTCCTCCGCTGCGGAGGAACCCATCGGCCTATTGTAGGCCGGAACTACTTCCCCCGCTGGCCCCGGGAAAGACACATTTTCAGTGTTCCGGAAGGTCGCTCCGAGGCC
>gene=chr20_44600389-44600928; species=papHam
GGCTCCGTGGTTCAGCCCTTCAGCCCCCGCGTCCCCCCGGGTTGCAGGGTCGGTGGTACAGCCCGCTGGCCCCCTGGGTCAGTGGTTCGCTCCCCCCGGGTTCCCCTGTGGAGGGGGCTGACAGCGACGGTCTCGGGGCCTGGCGACTTGGGGCTGTCCCCGGCGCTGCCTGTGCTCCAGGCCCGACGCCATCTTGTGGTGGCGCCGGGTTTCCGCTCAGGCAAGTGCGAGAGCGACTAAAGGGCCTGGGACCCCGGGGCCCTGTTCGGACAGCCCCGCCGGCCCGGGAACTCGCCTCCGGGTAACCTCGCAGTGTGACCTCACTCCACGGCAGGGTACGGTGGGGCCGCCTGACTCTACCCGAAGCTCACCTGAGGCTTTCGTAGCCACGTTCCTCTCTGACTCCGGCATCGACGAGGTCGCCATCCTCTTTCCCCCGCTGCGGAGGAACCCATCGGCCTATTGTAGGCCGGAACTACTTCTCCCGCTGGCCCCGGGAAAGACACATTTTCAGTGTTCCGGAAGGTCGCTCCGAGGCC
>gene=chr20_44600389-44600928; species=ponAbe
GGCTCAGTGGTTCAGCCCTTCGGCCCCCGCGTCCCCCCGGGTTGCAGGGTCGGTGGTACAGCCCTCTGGCCCCCTGGGTCAGTGGTTCGCTCCCCCCCGGTTCCCCTGCGGAGGGGGCTGACAGCGACGGTCTCGGGGCCTGGCGACTTGGGGCTGTCCCCGGCGCTGCCTGTGCTCCAGGCCCGACGCCATCTTGTGGTGGCGCCGGGTTTCCGCTCAGGCAAGTGCGAGAGCGACTAAAGGGCCTGGGACCCCGGGGCCCTGTTCGGACAGCCCCGCCGGCCTGGGACCTTGCCTCCGGGTATCCCCGCAGTGTGACCTCACTCCACGGCAGGGTACGGTGGGGCCGCCTGACTCTACCCGAAGCTCACCCGAGGCTTTTGTAGCCACGTTCCTCTCTGACTCCGGCATCGACGAGGTCGCCATCCTCTTTCCTCTGCTGCGGAGGAACCCATCGGACTATTGTAGGCCGGAACTACTTCCCCCGCTGGCCCCGGGAAAGACACATTTTCAGTGTTCCGGAAGGTCGCTCCGAGGCG
>gene=chr20_44600389-44600928; species=rheMac
GGCTCCGTGGTTCAGCCCTTCAGCCCCCGCGTCCCCCCGGGTTGCAGGGTCGGTGGTACAGCCCGCTGGCCCCCTGGGTCAGTGGTTCGCTCCCCCCGGGTTCCCCTGTGGAGGGGGCTGACAGCGACGGTCTCGGGGCCTGGCGACTGGGGGCTGTCCCCGGCGCTGCCTGTGCTCCAGGCCCGACGCCATCTTGTGGTGGCGCCCGGTTTCCGCTCAGGCAAGTGCGAGAGCGACTAAAGGGCCTGGGACCCCGGGCCCCTGTTCGGACAGCCCCGCCGGCCCGGGAACTCGCCTCCGGGTAACCTCGCAGTGTGACCTCACTCCACGGCAGGGTACGGTGGGGCCGCCTGACTCTACCCGAAGCTCACCTGAGGCTTTTGTAGCCACGTTCCTCTCTGACTCCGGCATCGACGAGGTCGCCATCCTCTTTCCCCCGCTGCGGAGGAACCCATCGGCCTATTGTAGGCCGGAACTACTTCTCCCGCTGGCCCCGGGAAAAACACATTTTCAGTGTTCCGGAAGGTCGCTCCGAGGCC
>gene=chr20_48552514-48553124; species=hg19
aggctgaggtgggaggatcgcttgaaccccggtggtcgaggctgcagggagccatgatcgcgcgcgccactgaacaccagcctgggcgacaaagcaagaccttgtcccaaaatagattaaataaataaataaataaatttaaggaaaaaGCAACTTGATTCGAAGATAAATAGTGATAGTGCAAGTGGTGCCGAACTAACGATAAATTTGGAAAACAGCGGCCCACGCGCAGAGCCCGTCCCAATTCTGGCAGCCTTTGGATTTGGCTTCCACGTTTTCCAGATTTCCCTCGGCCTCTAGCTCGCTTGCGTCAGAGGGGCCCCGAGGGGCGGCCCACCCGCTAGCCCCGCCCCCAACCGCTCACCGCCCCGCGAGCCCCGCCCCCTCGGCCTCCTCCTCATCGGCCGCCGTTGCGCGGCGCAGAGCGGCAGCAAGATGGCGGCGCAACAGCGGGACTGCGGGGGTGCTGCGCAGCTGGCGGGGCCGGCGGCGGAGGCTGACCCCCTAGGACGCTTCACGTGTCCCGTGTGCTTAGAGGTGTACGAGAAGCCGGTACAGGTGCCCTGCGGACACGTGTAAGCGGCGAGCCCGGGCCTGGTCGGGGGGCGCT
>gene=chr20_48552514-48553124; species=bosTau
-----------------------------------------------------------------------------------------------------------------------------------------------------------------------------------------------------------AATTTTGGGCAAAAGTGGCTGAAGCACAAACCCTCCTCCACTCATACCAGTCTCTGGATCCGG-ATCTACACTTT-----------------------TCCCTAGCGTCCGAGGGGCCAGGAGGCGTGGCCCGCCCGCTGACCCCGCCCCCAA-------------CCCGACACACGTTCCA--CG--GCCTCCTCCTCGGCCGCTGAGGCGCGGCGGTCCGCGGCAGCAAGATGGCGGCGCAGGCGCAGGCCCGTGATGGTGGTGCGCAGCTGGCAGGACCTGCGGCGGAGGCCGACCCCCTGGGCCGCTTCACGTGTCCCGTGTGCCTGGAGGTGTACGAGAAGCCGGTGCAGGTGCCCTGCGGACACGTGTAAGTGGCGGGTTGGGGCCCGATCGGGTGGTGCC
>gene=chr20_48552514-48553124; species=calJac
aggctgaggtgggagtattgcttgaatcccgaaagtcgaggctgcagggagctgcgat----cgtgccactgaactccagcctgggcgacaaagcaagaccttgtctcaaaatagat----taaataaataaaTAAATTTAAGGAAAAAGCAA--TGATTTGAAGAGAACTAGTGATAGTGCAAGTGGTGCCGAACTAATGATACATTTGGAAAACAGCGGTCCACGCGCAAAGACCGTCACAAATCTGGCAGCCTTTGGATTTGGCTTCCACGTTTTCCAGATTGCCTTCGGCCTCTAGGTCGCTCAGGTCAGAGGGGCCGGGAGGCGCGGCCCACCCACGAGccccgcccccaacagcgccccgccccgcgagccccgcccccTCGGCCTACTCCTCCTCAGCCGCCGTTGCGCGGCTCTTG--AGCAGCAAAATGGCGGCGCAACAGCAGTGCCGGGAGGGTACTGCGCAGCTGGCGGGGTCGGCGGCGGAGGCTGACCCCCTGGGCCGCTTCACGTGTCCCGTATGCTTAGAGGTGTACGAGAAGCCGGTACAGGTGCCCTGCGGACACGTGTAAGCGGCGAACCCGGGCCTGGTAGGGGGGCGCC
>gene=chr20_48552514-48553124; species=canFam
-----------------------------------------------------------------------------------------------------------------------------------------------------GCAACTCGATGTGGGGTGAAAAAGTAACAG-----------------TAATGA-AAATTGAGGAAACAGCCGTTGAAACACAAAGCCTGTTCCAATTCTGCAGGTGTCTGGATCTGACTTCCACATTTTCCAGATTTCCCGCGGCCTCGCCCTCCCGTCCGTCGGGGGGGGCAGGGGGCGTGGCCCGCCCACAAGCCCC-TCCCCAGCCGCGCGTC---CCATCAGCCCCGCCCCG--GGGCTCCTCCTTCTCGGCCGCCGTTGCGCCGCTCGGCGCGGCAGCAAGATGGCGGCGCAACAGCAGGAACGTGAGGGTTGTGCGCAACGGGCTGGGCCCGCAGCGGAGTCCGACCCGCTGGGCCGCTTCACGTGTCCCGTGTGCTTAGAAGTGTACGAGAAGCCCGTGCAAGTGCCCTGCGGTCACGTGTAAGCGGCGAGCCAGGGCCTGGTCGGGGGGTGC-
>gene=chr20_48552514-48553124; species=equCab
-------------------------------------------------------------------------------------------------------------------------------------taagcttaaagacagagcaagtcgatttgaagagaaaaagtaatagtgcaAATATTAAGTAACTAAAGA-AAATATGGGAAACAGTGGCCGAAGGACAGAGCCCATTCTAATTCTGCCAGGCTCGGGATCTGGCTTCCACATTTTCCAGATTTCCTTCGGCCTAG----------------------------------------------------------------------CCAGTAGCCCCGCCCCC---------------------------------------------------------------------------------------------------------------------------------------------------------------------------------------------------------------------------------
>gene=chr20_48552514-48553124; species=gorGor
----------------------------------------------------------------------------------------------------------------------------------------------------------------------------------------------------------------------------------------------------------------------------------------------------------------------------------------------------------------------------------------------------------------------------------------------------------------------------------------------------------------------------------------------------------------------------------------------------------------------------------
>gene=chr20_48552514-48553124; species=panTro
aggctgaggtgggaggatcgcttgaaccccggtggtcgaggctgcagggagccatgatcgtgcgcgccactgaacaccagcctggacgacaaagcaagaccttgtcccaaaatagattaaataaataaataaataaatttaaggaaaaaGCAACTTGATTCGAAGATAAATAGTGATAGTGCCAGTGGTGCCGAACTAACGATAAATTTGGAAAACAGCGGCCCACGCGCAGAGCCCGTCCCAATTCTGGCAGCCTTTGGATTTGGCTTCCACGTTTTCCAGATTTCCCTCGGCCTCTAGCTCGCTTGCGTCAGAGGGGCCCCGAGGGGCGGCCCACCCGCTAGCCCCGCCCCCAACCGCTCACCGCCCCGCGAGCCCCGCCCCCTCGGCCTCCTCCTCATCGGCCGCCGTTGCGCGGCGCAGAGCGGCAGCAAGATGGCGGCGCAACAGCGGGACTGCGGGGGTGCTGCGCAGCTGGCGGGGCCGGCGGCGGAGGCTGACCCCCTAGGACGCTTCACGTGTCCCGTGTGCTTAGAGGTGTACGAGAAGCCGGTACAGGTGCCCTGCGGACACGTGTAAGCGGCGAGCCCGGGCCTGGTCGGGGGGCGCT
>gene=chr20_48552514-48553124; species=papHam
aggctgaggtgggaggatcgcttgaaccccggaggtcgaggccgcagggagccatgat----cgctccactgaacaccagcctgggcgacaaaacaagaccttttcccaaaatagattaaataaataaataaataaatttaaggaaaaaGCAATTTGATTCGAAAATAAATAGTGATAGTGCAAGTGGTGCCGAACTAACGATAAATTTGGAAAACAGCGGCCCACGCGCAGAGCCCGTCCCAATTCTGGCAGCCTTTGGATTTGGCTTCCACGTTTTCCAGATTTCCCTCGGCCTCCAGCTCGCTTGGGTCAGAGGGGCCCC-AGGGGCGGCCCACCCACGAGCCCCGCCCCCAACCGCTCAccgccccgcgagccccgcccccTTGGCCTACTCCTCATCGGCCGCCGTTGCGCGGCGCAGAGCGGCAGCAAGATGGCGGCGCAACAGCAAGACGGCGGGGGAGCTGCGCAGCTGGCGGGGCCGGCGGCGGAGGCTGATCCCCTAGGCCGCTTCACGTGTCCCGTGTGCTTAGAGGTGTACGAGAAGCCGGTACAGGTGCCCTGCGGACACGTGTAAGCGGCGAGCCCGGGCCTGGTCGGGAGGCACT
>gene=chr20_48552514-48553124; species=ponAbe
aggctgaggtgggaggatcgcttgaaccccggaggtcgaggctgcagggaaccatgat----cgcgccactgaacatcagcgtgggcgacaaagcaagaccttgtcccaaaatagattaaataaataaataaataaatttaaggaaaaaGCAACTTGATTCGAAGATAAATAGTGATACTGCAAGTAGTGCCGAACTAACGATAAATTTGGAAAACAGCGGCCCACGCGCAGAGCCCGTCCCAATTCTGGCAGCCTTTGGATTTGGCTTCCACGTTTTCCAGATTTCCCTCTGCCTCTAGCTCGCTTGCATCAgaggggccccgaggggcGGCCCACCCACGAGCCCCGCCCCCAACCGCTCACCCCCCCGCGAGCCCCGCCCCCTAGGCCTCCTCCTCATCGGCCGCCGTTGCGCGGCGCAGAGCGGCAGCAAGATGGCGGCGCAACAGCAGGATGGCGGGGGTGCTGCGCAGCTGGCGGGGCCGGCGGCGGAGGTTGACCCCCTAGGACGCTTCACGTGTCCCGTGTGCTTAGAGGTGTACGAGAAGCCGGTACAGGTGCCCTGCGGACACGTGTAAGCGGCGAGCCCGGGCCTGGTCGGGGGGCGCT
>gene=chr20_48552514-48553124; species=rheMac
aggctgaggtgggaggatcgcttgaaccctggaggtcgaggccgcagggagccatgat----cgctccactgaacaccagcctgggcgacaaaacaagaccttttcccaAAATAGATTAAATAAATAAATAAATAAATttaaggaaaaaGCAATTTGATTCGAAGATAAATAGTGATAGTGCAAGTGGTGCCGAACTAACGATAAATTTGGAAAACAGCGGCCCACGCGCAGAGCCCGTCCCAATTCTGGCAGCCTTTGGATCTGGCTTCCACGTTTTCCAGATTTCCCTCGGCCTCCAGCTCGCTTGGGTCAGAGGGGCCCC-AGGGGCCGCCCACCCACGAGCCCCGCCCCCAACCGCTCAccgccccgcgagccccgcccccTTGGCCTACTCCTCATCGGCCGCCGTTGCGCGGCGCAGAGCGGCAGCAAGATGGCGGCGCAACAGCAAGACGGCGGGGGAGCTGCGCAGCTGGCGGGGCCGGCGGCGGAGGCTGATCCCCTAGGCCGCTTCACGTGTCCCGTGTGCTTAGAGGTGTACGAGAAGCCGGTACAGGTGCCCTGCGGACACGTGTAAGCGGCGAGCCCGGGCCTGGTCGGGAGGCACT
>gene=chr20_49546033-49546643; species=hg19
AAGGCGCTGTGAAGCACATCCTGTTCTAGCTCGGGGGCCCTTCCCCCCTCTGCAGCCTTACCCAGTGCAGAGAATGCGCCCCCTACTGACTCCAACACTCATCGCCTTTAGCCGACTTGGCTGCGGTGCATTTTGGGTGGGGGCTGGTATTTTCTCCATGGCCATAAACCAGAAGCAACAATGCAGATTTCTAAAGAAACTGTATCAAGCTATCCAAGAGATTTTTTTTTTTTTCATTCTGAAGGTTCAAGATACAGGCACAAGAAGCATCAGGGATGGGAACTGGGTGTGTGGGGATGGACATCATTAACATGACAAACACAGAAACAGTTTGGTTCTTTTTCCCTCCTAAGCCTTTGTCTGTGAAATGGGGTTATGGCAAGAAGTGTCCAGAGTAACTGGTAAATTCAAGAAGATTAAGAAGACTTCGTGTGTGGGGGGTGTGTGTGTGTGGCTAAAAAGGATATCAGACCTAGAGTCTTGGTCTTGGGCAGAAGAGGAAGAGAAGCAATCGCGCCTTTTCCAGCAGACAGGGATCAAGGTTGGGGGGGAGGGGAAGGCAGGCAGGCCTCCCAGAGGAAAGAAGAGGTGAATACGAGTGTGTTCACAA
>gene=chr20_49546033-49546643; species=bosTau
AAGGCGCTGTGAAGCTCATCCTGCTCTAGCTCTGGGGCCCTTCCCCCCTCTGCAGCCTTACCCAGTGCAGGGAATGCGCCCCCTACTGACTCCAACACTCATCGCCTTTAGCCGACTTGGCTGCGGTGCATTTTGGGTGGGGGCTGGTATTTTCTTCATGGCCATAAACCAGAAGCAACAATGCAGATTTATAAAGAAACTCTATCAAGCTACCCAGGAGATTTTTTTTTCTTTCGTTTTGAAGGTTCAAGACATTGGCACAAGAAGCATGAGGGAAAGGGCTTGGGTCTGTGGGGATGGACAGCATTAAAATGGCAAACACAGAAACAGTTTGGTTCTTTTTCCCTCCTAAGCCTTTGTCTGAGAAATGGGGTTATGGCAAGAACTGTCCAGAGGAACGGGGAAATGCAAGAACATCAAGAAGACTCAGTGT-GGTA-------TGTGTGTGGCTGAAAAGAATATTAGGTCTTAGCGCTTGGACTTGGGCAGAAGAGGAAGAGAGGTAATCGCGCCTTTTCCAGCAGACAGGCATCCAGATTTGGGGGGAGGGGAGGGCAGGGAGGCAGTCCAGAGGAAGAAAGATGTGAATAAATGGGTGCTCAAAG
>gene=chr20_49546033-49546643; species=calJac
AAGGCGCTGTGAAGCACATCCTGTTCTAGCTCGGGGGCCCTTCCCCCCTCTGCAGCCTTACCCAGTGCAGAGAATGCGCCCCCTACTGACTCCAACACTCATCGCCTTTAGCCGACTTGGCTGCGGTGCATTTTGGGTGGGGGCTGGTATTTTCTCCATGGCCATAAACCAGAAGCAACAATGCAGATTTCTAAAGAAACTGTATCAAGCTATCCAAGAGATTATTTTCCTTTCCATTCTGAAGGTTCAAGACACAGGCACAAGAAGCATCAGGGATGGGAACTGGGTGTGTGGGGATGGAGAGCATTAACATGGCAAACACAGAAACAGTTTGGTTCTTTTTCCCTCCTAAGCCTTTGTCTGTAAAATGGGGTTATGGCAAGAAGTGTCCAGAGAAACTGGTGAATGCAAAAACATTAAGAAGACTTCGCGTGTGTGGGGGGGGGGTGTGTGGCTAAAAAGG-TATCAGACCTAGAGTCTT-GCCTTGGGCAGAAGAGGAAGAGAAGCAATCGCGCCTTTTCCAGCAGACAGGGATCAAGGTTGGGGGGGAGGGGAAGGCAGGCAAGCAGCCCAGAGGAAAGAAGAGGTGAATA-GAAGGTGCTCCCAA
>gene=chr20_49546033-49546643; species=canFam
AAGGCGCTGTGAAGCACATCCTGTTCTAGCTCTGGGGCCCTTCCCCCCTCTGCAGCCTTACCCAGTGCAGGGAATGCGCCCCCTACTGACTCCAACACTCATCGCCTTTAGCCGACTTGGCTGCGGTGCATTTTGGGTGGGGGCTGGTATTTTCTTCATGGCCATAAACCAGAAGCAACAATGCAGATTTATAAAGAAACTGTATCAAGCCACTCAGGAGATTtttttgtttttcattttGAAGGTTCAAGACACTGGTACGAGAAGCATCAGGAATAGGAATTGGGTGTGTGGGGATGGACAGCATTAAAATGGCAAACACAGAAACAGTTTGGTTCTTTTTCCCTCCTAAGCCTTTGTCTGAGAAATGGGGTTATAGCAAGAACTGCCCAGAGGAATTGGTGAATGCAAGAACATCAAGAAGACTTAGTGTGGGTC-------CATGTGTGGCTAAAAAGGATATTAGACCTTAGCGCCTGATCTTGGGCAGAAGAGGAAGAGAAGCAATCGCGCCTTTTCCAGCAGACAGGCATCCAGGTTGAGGGGGAGGGGAGGGCAGGCAGGCAGCCCAGAGGAAAG-AGAGGTGAATAAAAGGGTGCTCAAAG
>gene=chr20_49546033-49546643; species=equCab
AAGGCGCTGTGCAGCACATCCTGCCCTAGCTCC--GGCCCTTCCCCCTTCTGCAGCCTTACCCAGCGCAGGGAACGCGCCCCCTACTGACTCCGACGCTCATCGCCTTTAGCCGACTTGGCTGCGGTGCATTTTGGGTGGGGGCTGGTATTTTCTTCATGGCCATAAACCAGAAGCAACAATGCAGGTTTATAAAGAAACTGTACCAAGCTACCCAGGAGGGTTTTTT---TTTCGTTTTGAAGGTGCACTG--GAGGCAGGAGAAGCATCAGGGATA-GAGCTGGGCGTGTGGGGATGGACA-CATTAAAATGGCAAACACAGAAACAGTTGGGTTCTTTTCCCCTCCT-GGCCTTTGTCTGGGAAACGGGGCTGTGGCAAGGACCGTCCAGGGGAAGTGGCGGATGCAAGAGCATCAAGAAGACCTAGCGCGGGTG-------TGCGTGCGGCTGAAAAGGCTGGGAGACCTCAGCGCCCG-TCTGGGGCAGAAGAGGAAGAGCGGCGATCGCGCCTTTTCCAGCAGACGGGCATCCAGG----GGGGGAGG--------GGCGGGCGGCCC---GGAGAG-AGGCGGCGATCAAAAGGTGCTCGAGC
>gene=chr20_49546033-49546643; species=gorGor
-----------------------------------------------------------------------------------------------------------------------------------------------------------------------------------------------------------------------------------------------------------------------------------------------------------------------------------------------------------------------------------------------------------TAACTGGTAAATTCAAGAAGATTAAGAAGACTTCGTGTGTGG-GTGTGTGTGTGTGTGGCTAAAAAGGATATCAGACCTAGAGTCTTGGTCTTGGGCAGAAGAGGAAGAGAAGCAATCGCGCCTTTTCCAGCAGACAGGGATCAAGGTTGGGGGGGAGGGGAAGGCAGGCAGGCCTCCCAGAGGAAAGAAGAGGTGAATACGAGGGTGTTCACAA
>gene=chr20_49546033-49546643; species=panTro
AAGGCGCTGTGAAGCACATCCTGTTCTAGCTCGGGGGCCCTTCCCCCCTCTGCAGCCTTACCCAGTGCAGAGAATGCGCCCCCTACTGACTCCAACACTCATCGCCTTTAGCCGACTTGGCTGCGGTGCATTTTGGGTGGGGGCTGGTATTTTCTCCATGGCCATAAACCAGAAGCAACAATGCAGATTTCTAAAGAAACTGTATCAAGCTATCCAAGAGATTTTTTTTTTTTTCATTCTGAAGGTTCAAGATACAGGCACAAGAAGCATCAGGGATGGGAACTGGGTGTGTGGGGATGGACATCATTAACATGACAAACACAGAAACAGTTTGGCTCTTTTTCCCTCCTAAGCCTTTGTCTGTGAAATGGGGTTATGGCAAGAAGTGTCCAGAGTAACTGGTAAATTCAAGAAGATTAAGAAGACTTCGTGTGTGGGGTGTGTGTGTGTGTGGCTAAAAAGGATATCAGACCTAGAGTCTTGGTCTTGGGCAGAAGAGGAAGAGAAGCAATCGCGCCTTTTCCAGCAGACAGGGATCAAGGTTGGGGGGGAGGGGAAGGCAGGCAGGCCTCCCAGAGGAAAGAAGAGGTGAATACGAGGGTGTTCACAA
>gene=chr20_49546033-49546643; species=papHam
AAGGCGCTGTGAAGCACATCCTGTTCTAGCTCGGGGGCCCTTCCCCCCTCTGCAGCCTTACCCAGTGCAGAGAATGCGCCCCCTACTGACTCCAACACTCATCGCCTTTAGCCGACTTGGCTGCGGTGCATTTTGGGTGGGGGCTGGTATTTTCTCCATGGCCATAAACCAGAAGCAACAATGCAGATTTCTAAAGAAACTGTATCAAGCTATCCAAGAGATTTTTTTTTTTTTCATTCTGAAGGTTCAAGATATAGGCACAAGAAGCATCAGGGATGGGAACTGGGTGTGTGGGGATGGACATCATTAACATGGCAAACACTGAAACAGTTTGGTTCTTTTTCCCTCCTAAGCCTTTGTCTGTGAAATGGGGTTATGGCAAGAAGTGTCCAGAGGAATTGGTAAATGCAAGATGATTAAGAAGAC-TCGTGGGTGTGTGGGGGGTGTGTGTGGCTAAAAAGGATATCAGATCTACAGTCTTGGTCTTGGGCAGAAGAGGAAGAGAAGCAATCGCGCCTTTTCCAGCAGACAGGGATCAAGGTTGGGGGGGAGGGGAAGGCAGGCAGGCCGCCCAGAGGAAAGAAGAGGTGAATACGAGGGTGTTCACAA
>gene=chr20_49546033-49546643; species=ponAbe
AAGGCGCTGTGAAGCACATCCTGTTCTAGCTCGGGGGCCCTTCCCCCCTCTGCAGCCTTACCCAGTGCAGAGAATGCGCCCCCTACTGACTCCAACACTCATCGCCTTTAGCCGACTTGGCTGCGGTGCATTTTGGGTGGGGGCTGGTATTTTCTCCATGGCCATAAACCAGAAGCAACAATGCAGATTTCTAAAGAAACTGTATCAAGCTATCCAAGAGA-TTTTTTTCTTTTCATTCTGAAGGTTCAAGATACAGACACAAGAAGCATCAGGGATGGGAACTGGGTGTGTGGAGATGGACATCATTAACATGACAAACACAGAAACAGTTTGGTTCTTTTTCCCTCCTAAGCCTTTGTCTGCGAAATGGGGTTATGGCAAGAAGTGTCCAGAGGAACTGGTAAATGCAAGAAGATTAAGAAGACTTCGTGTGTGGG--GGGTGTGTGTGTGGCTAAAAAGGATATCAGACCTAGAGTCTTGGTCTTGGGCAGAAGAGGAAGAGAAGCAATGGGGCCTTTTCCAGCAGACAGGGATCAAGGTTGCCGCGAAAGGGAAGGCAGGCAGGCCGCCCAGAAGAAAGAAGAGGTGAATACGAGGGTGTTCACAA
>gene=chr20_49546033-49546643; species=rheMac
AAGGCGCTGTGAAGCACATCCTGTTCTAGCTCGGGGGCCCTTCCCCCCTCTGCAGCCTTACCCAGTGCAGAGAATGCGCCCCCTACTGACTCCAACACTCATCGCCTTTAGCCGACTTGGCTGCGGTGCATTTTGGGTGGGGGCTGGTATTTTCTCCATGGCCATAAACCAGAAGCAACAATGCAGATTTCTAAAGAAACTGTATCAAGCTATCCAAGAGATTTTTTTTTTTTTCATTCTGAAGGTTCAAGATACAGGCACAAGAAGCATCAGGGATGGGAACTGGGTGTGTGGGGATGGACATCATTAACATGGCAAACACTGAAACAGTTTGTTTCTTTTTCCCTCCTAAGCCTTTGTCTGTGAAATGGGGTTATGGCAAGAAGTGTCCAGAGGAATTGGTAAATGCAAGAAGATTAAGAAGAC-TCGTGGGTGTGTGGGGGGTGTGTGTGGCTAAAAAGGATATCAGACCTACAGTCTTGGTCTTGGGCAGAAGAGGAAGAGAAGCAATCGCGCCTTTTCCAGCAGACAGGGATCAAGGTTGGGGGGGAGGGGAAGGCAGGCAGGCC----------------------------------------
>gene=chr20_49548039-49548649; species=hg19
CAGTGGGGACAGCACCCCTAACCCCCTTTTCCCCAGGGGGGGTTCCTCTTACTCCCACCCCTGCTTGCACCTAACTTTTCCTGAGGGAGGGTGCTCTCAGCACCCCCACCCCCGCTTGAGGGAAATTATATAATCCCCACTGAGGGGGGAGCTCTCGCGAGAACCAGGCGGATTTGCCATTGACCCACTAGGAGGCGCCGCGGATAATGGCCGCAGTGCGCTCCCGGGGCCCGTGTGCTCGGCGGGCGCCTTCCTCTGGCCGCAGCGCCGGCGGCGGAGGCAGAAGCAGCGGGCCGCAGCACGCCCAGCACTCAGTCAGGTGGCCGTGCTGGGGATCCCTGCGCGGGCCCAGCTGGGCCTGGACTACATCTGGCGGGAGGGGTGTGCGGGGCGGCCTGGGGCGGCTCCACGTGCTCAGATGCCCGCGCTTCCACGGCTGAGAAGCGGCGGGAAGGCGCCGGGACACCTGGCCGGTCGCCCCTGACGCCTCCTGCCTTAAATGAGGTGTGAGGGCCTCGTGCTTCACACAGCGACTTGAGATGAGACACAACCCCATGGATGCCTTAGCCCTTCCTGGTGGGGTATTCGGTGCAGAGGGGCCGAGATTTTA
>gene=chr20_49548039-49548649; species=bosTau
CAGTGG------------------------------------------TCACTTCCATATGTGCCTGCACGTAACTTTTTCTGAGGGAGGGTGGCATCAGCACCCCTATCCCCGCCTCAGGGAAATTATATAATCCCCACTGA-GGGGGAGCTCTCGCGAGAACCAAAAGGATTTGCCATTGACCCACTAGGAGGCGCCGCGGATAATGGCCGCAGTGCGCTTCCATGGCCCTTGTGCACGGCGGGCGCCTTCCTCTGGTCACAGCGCCGACGGCGGAGGTACAAGCAGCGGGCCGCAGCACGCCCTGCACTCAGTCAGGTGGCCGTGCTGGGGATCCCTGCGCGGGCCCGGCTGGGCCTGGACTACATCTGGCGGGAGGGGCGTGT-GGGCAGCCCCG--CGGCTCCACGTGCTGGGAAGCCCG--CGTCCGGGGCTC---GGCAGAAGGAA-GCCTA-GGACACCTGGCCGGCCATGCCCGACACTTCCTGCCTTAGAGGAGGCGTGAGGGCCTCGTGCTTCACACACCGACCAGAGATGCGACCCAAC-TCATGGGTGCTTGACCCCTTGCGGGTGGGGTGTTCAGTGGACAGGC-CTGCATTTTAC
>gene=chr20_49548039-49548649; species=calJac
CAGTGGGGACAGTACCCCTAACCCCCTTTCCCCCAG-GGAGGCCCCTCTTACTCCCACCTGTGCTTGCACCTAACTTTTCCTGAGGGAGGGTGCTCTCAGAACCCCCACCCCCGCCTGAGGGAAATTATATAATCCCCACTGGTGGGGGAACTCTCGCGAGAACCAGGAGGATTTACCATTGACCCACTAGGAGGCGCCGTGGATAATGGCCGCAGTGCGCTCCCAGGGCCCGGGTGCTCAGCGGGCGCCTTCCTCTGGCCGCAGCGCCGGCGGCGGAGGCAGAAGCAGCGGGCCGCAGCACGCCCAGCACTCAGTCAGGTGGCCGTGCTGGGGATCCCTGCGCGGGCCCAGCTGGGCCTGGACTACATCTGGCGGGAGGGGTGTGCAGGGCGGCCCGGGGCGGCTCCACGTGCTCAGAGGCCCGCGCTTCCACGCCTGAGAAGCGGTGGAAAGGCGCCGGAACACCTGGCCGGTCGCGTCTGATGTCTCCTGCCTTAAATGAGGTGTGAGGGCCTCGTGCTTCACACAGTGACTTGGGATGAGACACAACCCCAAGGATGCC-TGCCCCTTCCTGG-GGGGTATTCGGTGCAGAGGGGTCGAGATTTTA
>gene=chr20_49548039-49548649; species=canFam
CAGTGGGGACAGCACCCCTTCCCCCCTTGTCCCCCAGGGACCACTCTCTCACTCCCACCTGGGCTTGCACCTAACTTTTTGGGAGGGAGGGTGGCACCAGCA------CCCCCACCTGAGGGAAATTATATAATCCCCACTGA-GGGGGAGCTCTCGCGAGAACCAAGAGGATTTGCCATTGACCCACTAGGAGGCGCCGCGGATAATGGCCGCAGTGCGCTTCCAAGGCCCGTGTGCACGGCGGGCGCCTTCCTCTGGCCGCAGCGCCGGCGGCGGAGGCACCAGCAGCGGGCCGCAGCACGCCCTGCACTCAGTCAGGTGGCCGTGCCGGGGATCCCTGCGCGGGCCCAGCTGGGCCTGGACTACATCTGGCGGGAGGGGCGTGT-GGGCAGCCCGG--CGGCTCCACGTGCTGGGAGGCCTGCGCGTCACGGGcggggcGGTAGCGGGAG-GGGCAGGGGCACCTGGCCGCTCGAGCGCGATGCCTCCTGCCTTAAAAGAGGTGTGAGGGCCTCGTGCTTCACACACCGCCTGGAGACGGGACACGAGCCCACGGAGCCCCGGTTCCTTCCCGGC-GGGTGCCTAGTGGCCAGGGGCT---------
>gene=chr20_49548039-49548649; species=equCab
CGGCGGGGACGGTATCCCTTCCCCCCCTGTCCTCCAGGGACAACTCTCTTACTCCCACCTGTGCCTGCACCTAACTTTTCCTGAGGGAGGGTGGCACCAGCACCCCCGCCCCCGCCTGGGGGAAATTATATAATCCCCACTGA-GGGGGAGCTCTCGCGAGAACCAAGCGGATTTGCCATTGACCCACTAGGAGGCGCCGCGGATAATGGCCGCAGTGCGCTTCCAGGGCCCGTGTGCACGGCGGGCGCCTTCCTCTGGCCGCAGCGCCGGCGGCGGAGGCACAAGCAGCGGGCCGCAGCACGCCCTGCACTCAGTCAGGTGGCCGTGCCGGGGATCCCTGCGC-GGCCCCGCTGCGCCTGGACTACATCTGGCGGGAGGGGCGTGA-GGGCCGCCC-G--CGGCTCCACGTGCT-GCAGGCCCGTTCGGCGCCGGCGG---------CGGAA-GGGCA-GGACACCTGGCCGGCCGGGC-CGACACCTCCTGCTTCGGACGAGGTGTGAGGGCCTCGTGCTTCACACAGCGCC-GGAGATGAGGCACGGCCCCACGGAGGC---GACCCTTCCCGGA-GGCTGCGCGGCGGACAGGGGCT---------
>gene=chr20_49548039-49548649; species=gorGor
---------------------------------------------------------------------------------------------------------------------------------------------------------------------------------------------------------------------------------------------------------------------------------------------------------------------------------------------------------------------------------------------------------------------------------GATGCCCGCGCTTCCACGGCTGAGAAGCGACGGGAAGGCGCCGGGACACCTGGCCGGTCGCCCCTGATGCCTCCTGCCTTAAATGAGGTGTGAGGGCCTCGTGCTTCACACAGCGACTTGAGATGAGACACAACCCCATGGATGCCTTAGCCTTTCCTGGTGGGGTATTCGGTGCAGAGGGGCCGAGATTTTA
>gene=chr20_49548039-49548649; species=panTro
CAGTGGGGACAGCACCCCTAACCCCCTTTTCCCCAGCGGGGGTTCCTCTTACTCCCACCCCTGCTTGCACCTAACTTTTCCTGAGGGAGGGTGCTCTCACCACCCCCACCCCCACTTGAGGGAAATTATATAATCCCCACTGAGGGGGGAGCTCTCGCGAGAACCAGGCGGATTTGCCATTGACCCACTAGGAGGCGCCGCGGATAATGGCCGCAGTGCGCTCCCGGGGCCCGTGTGCTCGGCGGGCGCCTTCCTCTGGCCGCAGCGCCGGCGGCGGAGGCAGAAGCAGCGGGCCGCAGCACGCCCAGCACTCAGTCAGGTGGCCGTGCTGGGGATCCCTGCGCGGGCCCAGCTGGGCCTGGACTACATCTGGCGGGAGGGGTGTGCGGGGCGGCCTGGGGCGGCTCCACGTGCTCAGATGCCCGCGCTTCCACGGCTGAGAAGCGGCCGGAAGGCGCCGGGACACCTGGCCGGTCGCCCCTGACGCCTCCTGCCTTAAATGAGGTGTGAGGGCCTCGTGCTTCACACAGCGACTTGAGATGAGACACAACCCCATGGATGCCTTAGCCCTTCCTGGTGGGGTATTCGGTGCAGAGGGGCCGAGATTTTA
>gene=chr20_49548039-49548649; species=papHam
CAGTGGAGACAGCACCCCTAACCCCTTTTTCCCCAGTGGGGGTTCCTCTCACTCCCACCTGTGCTTGCACCTAACTTTTCCTGAGGGAGGGTGCTCCCAGCACCCCCACCCCCGCCTGAGGGAAATTATATAATCCCCACTGAGGGGGGAGCTCTCGCGAGAACCAGGCGGATTTGCCATTGACCCACTAGGAGGCGCCGCGGATAATGGCCGCAGTGCGCTCCCGGGGCCCGTGTGCTTGGCGGGCGCCTTCCTCTGGCCGCAGCGCCGGCGGCGGAGGCAGAAGCAGCGGGCCGCAGCACGCCCAGCACTCAGTCAGGTGGCCGTGCTGGGGATCCCTGCGCGGGCCCAGCTGGGCCTGGACTACATCTGGCGGGAGGGGTGTGCGGGGCGGCCTGGGGCGGCTCCACGTGCTCAGATGCCCGCGCTTCCACGGCTGAGAAGCGGCGGGAAGGCGCCGGGACACCTGGCCGGTCGCCCCTGACGCCTCCTTCCTTAAATGAGGTGTGAGGGCCTCGTGCTTCACACAGCGACTTGAGATGAGACACAACCCCATGGATGCCTTAGCCCTTCCTAGTGGGGTATTCGGTGCAGAGGGGCCGAGATTTTA
>gene=chr20_49548039-49548649; species=ponAbe
CAGTGGGGACAGCACCCC-AACCCCCTTTTCCCCAG-GGGGGTTCCTCTTACTCCCACCCCTGCTTGCACCTAACTTTTCCTGAGGGAGGGTGCTCTCAGCACCCCCACCCCCGCCTGAGGGAAATTATATAATCCCCACTGAGGGGGGAGCTCTCGCGAGAACCAGGCGGATTTGCCATTGACCCACTAGGAGGCGCCGCGGATAATGGCCGCAGTGCGCTCCCGGGGCCCGTGTGCTCGGCGGGCGCCTTCCTCTGGCCGCAGCGCCGGCGGCGGAGGCAGAAGCAGCGGGCCGCAGCACGCCCAGCACTCAGTCAGGTGGCCGTGCTGGGGATCCCTGCGCGGGCCCAGCTGGGCCTGGACTACATCTGGCGGGAGGGGTGTGCGGGGCGGCCTGGGGCGGCTCCACGTGCTCAGATGCCCGCGCTTCCACGGCTGAGAAGCGGCGGGAAGGCGCCGGGACACCTGGCCGGTCGCCACTGACGCCTCCTGCCTTAAATGAGGTGTGAGGGCCTCGTGCTTCACACAGCGACTTGAGATGAGACACAACCCCATGGATGCCTTAGCCCTTCCTGGTGGGGTATTCGGTGCAGACAGGCCAAGATTTTA
>gene=chr20_49548039-49548649; species=rheMac
CAGTGGAGACAGCACCCC-AACCCCTTTCTCCCCGGGGGGGGTTCCTCTCACTCCCACCTGTGCTTGCACCTAACTTTTCCTCAGGGAGTGTGCTCCCAGCACCCCCACCCCCGCCTGAGGGAAATTATATAATCCCCACTGAGGGGGGAGCTCTCGCGAGAACCAGGCGGATTTGCCATTGACCCACTAGGAGGCGCCGCAGATAATGGCCGCAGTGCGCTCCCGGGGCCCGTGTGCTTGGCGGGCGCCTTCCTCTGGCCGCAGCGCCGGCGGCGGAGGCAGAAGCAGCGGGCCGCAGCACGCCCAGCACTCAGTCAGGTGGCCGTGCTGGGGATCCCTGCGCGGGCCCAGCTGGGCCTGGACTACATCTGGCGGGAGGGGTGTGCGGGGCGGCCTGGGGCGGCTCCACGTGCTCAGATGCCCGCGCTTCCACGGCTGAGAAGCGGCGGGAAGGCGCCGGGACACCTGGCCGGTCGCCCCTGACGCCTCCTTCCTTAAATGAGGTGTGAGGGCCTCGTGCTTCACACAGCGACTGGAGATGAGACACAACCCCATGGATGCCTTAGCCCTTCCTAGTGGGGTATTCGGTGCAGAGGGGCCGAGATTTTA
>gene=chr20_62573392-62574002; species=hg19
agaggcgtgacagcggcagggaaaggggcggggccgggaatggggtgtggcagggcagaaaagaggcgtgacagcggcagggaaaggggcggggccgggaatggggtgtggcagggcagAAAAGAGGCGTGACAGCGGCAGGGAAAGgggcggggccgggaatggggtgtggcagggcagaaaagaggcgtgacagcggcagggaaaggggcggggccgggaatggggtgtggcagggcagaaaagaggcgtgacagcggcagggaaaggggcggggccggaaatggggtgtggcagggcagaaaagaggcgtgacagcggcagggaaaggggcggggcaggAGCAGGAAAGAGGGCCTAGCGGGAGCAGCGGGGCAAGGGGCTACGGGAAGGCGGGTCACACAGCAGCACCACGGAGCACACTGCTCACATATCCCAACGTAGCTTCCTCTGCTTGCCAGGTGAAGAGCATGTTCAGGGAGGGAACAAGGCAGGAAACGGGGGTTTACAGAGAGAAGGAAGAGAACAAAGAGAAGGCTGCTTAGTTGGGGAGCAGGGCGTTCCCCGCAGGCCTGAGGAGGAGTGTGGGCGGTCAGGCCCCCAGCCCTGC
>gene=chr20_62573392-62574002; species=bosTau
------------------------------------------------------------------------------------------------------------------------------------------------------------------------------------------------------------------------------------------------------------------------------------------------------------------------------------------------------------------------------------------------------gggcggggcACACAGCACCACCAGAG--CACTCTGCTCACAGATCCCAGCGCAGCTTCCTCTGCCCGCCAGGTGAAGAGGTAGGTCAGGGAGGGAACAAGGCAGGAAACCAGGGTTTACAAAGAGGAA-AAGAAGAGAGAGAGAAGACCACTTAGC-GGC-AGCACCGTGGTCCCCGCAGGACTG-----GGGAAGAGCAGG------------------
>gene=chr20_62573392-62574002; species=calJac
----------------------------------------------------------------------------------------------------------------------------------------------------------------------------------------------------------------------------------------------------------------------------------------------------ggcagggcagaaaaggggcgtgacagccgcagggaagggggcggggcaggagcaggaaat---------------gggtggggcaaggggctatgggaaggcggggcaCACAGCAGCACCACAGAGCACTCTGCTCACATATCCCAACGTAGCTTCCTCTGCTTGCCAGGTGAAGAGCATGTTCAGGGAGGGAACAAGGCAGGAAAC-GGGGTTTACAAAGAGAAAGGAGAGAACAAAGAGAATGCTGCTTAGTTGGGGAACAGGGCATTCCCTGCAGGCCTAAAGAGGAGGGTGGGCGGCCACACCCCCAGCCCTGC
>gene=chr20_62573392-62574002; species=canFam
--------------------gggagaggcggggcggagcc-ggggagaggcggagCAGGA----------------------------------------------------------------------------------------------------------------------------------------------------------------------------------------------------------------------------------------------------------------------------------------------------------------------------------------------------------------------------------------------AGCTTCCTCTACTCGCCAGGTGAAGAGTGTGTTCAGGGAGGGAACAGGGCAGGAAACAGGAGTTTTCAAAGAGGAG-GAAAAGAAGAGAAAAAGTCCATTTAGCAAGG-G----AGCGGTCCCGGCGGGCCTGAGGGTAGAAGAGGCAGGTGGCG----GGGCGGCAG
>gene=chr20_62573392-62574002; species=equCab
-----------------------------aggagggggat-ggggggtgg-------------------gggaggcgcctggggagggac----atgggag-gtgcc----cggggggg-----------------aaaagtagaagggacggg-------------ggccgcaggattgatgagg--------------------------------ggccgtgggaggggcctgggagggaaagtag-----------------aagggacggggccggc----aggaggggcgggg-----------------------------------------------------aggagagggg----------------------------------aGCGCACAGCACCACCAGAGCGCACTCTGCTCACATATCCCAGCGCAGCTTCCTCTGCTCGCCAGGTGAAGAGTAAGTTCAGGGAGGGAACAGGGCAGGAAACAAAGGTTTAC-AAGACGAA-AAGAAAAAGAGAAAAAGACCATTTAGCAGGG-G----AGCAGTTCCTGGGGGCCTGAGGAAGAGGGAGGCAGGTGGC-----CAGTGGCAG
>gene=chr20_62573392-62574002; species=gorGor
------------------------------------------------------------------------------------------------------------------------------------------------------------------------------------------------------------------------------------------------------------------------------------------aatggggtgtggcagggcagaaaagaggcgtgacagtggcagggaaaggggcggggcaggagcaggAAAGAGGGCCTGGCGGGAGCAGCGGGGCAAGGGGCTACGGGAAGGCGGGTCACACAGCAGCACCACGGAGCACACTGCTCACATATCCCAACGTAGCTTCCTCTGCTTGCCAGGTGAAGAGCATGTTCAGGGAGGGAACAAGGCAGGAAACGGGGGTTTACAGAGAGAAGGAAGAGAACAAAGAGAAGGCCGCTTAGTTGGGGAGCAGGGCGTTCCCCGCAGGCCTGAGGAGG-GTGTGGGCGGCCAGGCCCCCAGCCCTGC
>gene=chr20_62573392-62574002; species=panTro
----------------------------------------------------------------------------------------------------------------------------------------------------------------------------------------------------------------------------------------------------------------------------------------------------------------------------------------------------------------------------------------------------------------------------------------------------------------------------------------------------------------------------------------------------------------------------------------------------------------------------------
>gene=chr20_62573392-62574002; species=papHam
------------------gggaaaggggcggggtagggaa-gaggtatggcagggcagaaaagaggcatgacacgggcaGGGAAAGgggcggggtagggaa-gaggtatggcagggcagaaaagaggcatgacacgggcagggaga--ggcagggccgggaatggggtgtggcaggacaggaaaggggcgtgacacgggcaggg--agaggcagggccgggaatggggtgtggcaggacaggaaaggggcgtgacacgggcaggg--agaggcagggccgggAATGGGGTGTGGCAGGGCAGAAAAGAGGCGTGAC--TGGCAGGGAAAGGGGCGGGGCAGGAGCA-------------------------GGGACAAGGGGCTACAGGAAGGCGGGGCACACAGCAGCACCACAGAGCACTCTGCTCACATATCCCAACGTAGCTTCCTCTGCTTGCCAGGTGAAGAGCATGTTCAGGGAGGGAACAGGGCAGGAAACGGGGGTTTACA-AGAGAAGGAAGAGAACAAAGAGAAGGCTGCTTAGTTGGGGAGCAGGGCGTTCCCCGCAGGCCTGAGGAGGAGTGTGGGCGGCCAGGTCCCCAGCCCTGC
>gene=chr20_62573392-62574002; species=ponAbe
----------------------------------------------------------------------------------------------------------------------------------------ggcagggaaataggcggggcagggaa-ggggtatggcggggcagaaaagaggcgtgacacgggcagggaaaggggcggggccgggaatggggtgtggcagggcagaaaagaggcgtgacagtggcagggaaaggggcggggcagga--------------gggcagaaaagaggcgtgacagcggcagggaaaggggcggggCAGGAGCA-GAAAGAGGGCCTAGCAGGAGCAGCGGGGCAAGGGGCTACGGGAAGGCGGGTCACACAGCAGCACCACGGAGCACACTGCTCACATATCCCAACGTAGCTTCCTCTGCTTGCCAGGTGAAGAGCATGTTCAGGGAGGGAACAAGGCAGGAAACGGGGGTTTACAGAGAGAAGGAAGAGAACAAAGAGAAGGCTGCTTAGTTGGGGAGCAGGGCGTTCCCCGCAGGCCTGAGGAGGAGTGTGGGCGGCCAGGCCCCCAGCCCTGC
>gene=chr20_62573392-62574002; species=rheMac
-------------------------------------------------------------------------------gggaaaggggcggggtagggaa-gaggtatggcagggcagaaaagaggcgtgacacgggcagggaga--ggcagggccgggaatgggctgtggcaggacaggaaaggggcgtgacacgggcaggg--agaggcagggccgggaatgggctgtggcagggcaggaaaggggcgtgacacgggcaggg--agaggcagggccgggaatgggctgtggcagggcaggaaaggggcgtgac--tggcagggaaaggggcggggcaggagca-------------------------gggacaagggGCTACAGGAAGGCGGGGCACACAGCAGCACCACAGAGCACTCTGCTCACATATCCCAACGGAGCTTCCTCTGCTTGCCAGGTGAAGAGCATGTTCAGGGAGGGAACAGGGCAGGAAACGGGGGTTTACA-AGAGAAGGAAGAGAACAAAGAGAAGGCTGCTTAGTTGGGGAGCAGGGCGTTCCCCGCAGGCCTGAGGAGGAGTGTGGGCGGCCAGGTCCCCAGCCCTGC
>gene=chr10_5931907-5932236; species=hg19
CCCTCGACCGCCGCTGCTCCGCGGGGACTCGGGGAGCTCGAAGGAACTCTGGGAAAGTTTCCCGCTCCGCCCCGGCCCGAGCGGAAGCGCGGATGGGGCGTGGCCCGGTAGCTGTGGCCGCGCCCCCACCGATTGCGCATTTCGATTGGCGTTAGTGGCCGTCCGTCAGCACGCCCCCTCCGGTCTCGCGTCCCGATTGGTCGCGGGGGCCGTCAGTCCGGCTCCGGCGGCGGGCGCTTCCCGGGGCTGCGGCGGGGCGGAGCTCGCGGAGGAAGTCGGCGGGCGTCTCGGGCTCCAGGTCCCGGCCAGAGGAGGAGCTCGCTGCCGGG
>gene=chr10_5931907-5932236; species=bosTau
ccgcgggccgcggcccctcc-----GAGTCCCTAAGCTCGGAGGAACTCTGGGAAAGTTATGCTCGCCCCTTCCACCCTGGCGGAAGCGCAGAGGGGGCGGGGCCTGCTAGCTGTAGC----------GCGGTTGAGCGTCCCGATTGGCCGCCGCAGCAGTCCGTCAGTGCA-CCCTTCCTCTTGCGTGCTTCAATTGGTCGGGGATGCATTCCGTC-AGCGTCGGCGGCGGGCTCTTCGCGGCCCTGCGGCGGGGCGGAGCTGGTGGAGGAAGTCCACGGCCTGCAGGGGCTCCCACTGCCCCTGGGAAGC----------------
>gene=chr10_5931907-5932236; species=calJac
CCCTTGACGGCCGCAGCTCCGCGGGGACCCGGGGAGCTCGAAGGAACTCTGGGAAAGTTTCTCGCTCCTCCCCTGCCCGAGCGGAAGCGCAGATGGGGCGTGGCTCGATA-CAGTGGACTCGCCTCCACCAATTGCGCATTTCTATTGGCCATAGGGACCGTCCGTCAGCACCCCCCCTCCGGTCTCGAGTTCCGATTGGCCATGGGGGCCGTCTGTCCGGCTCCGGCGGCGGGCGCTTCCCGGGGCTGCGGCGGGGCGGAGCTCGCGGAGGAAGTCAGCGGCCGTCTCGGGTTCCTAGTCCCGACCAGAGGAGGAGCTCGCTGCCGGG
>gene=chr10_5931907-5932236; species=canFam
ccc---------------cg-----gggcTCGGGAGCTCGGAGGAACTCTGGGAAAGTTTC-CTCGCCGCCTCGGCCCCGGCGGAAGCGCGGACGGGGCGGGGCCT-TCGGCGGCCGCCGCGCCCCCTGGGGAGGCGCGTTCCTATTGGCCGCCGCGGCCGTCCGTCAGCACGCCCCCTCCGCCTGC-CGCTCCGATTGGACGCGCGGGCGGTCCGTC-AGCCCCGGCGGCGGGCTCTTCCCGGGGCTGCGGCGGGGCGGGGCTGGCGGAGGAAGTCGGCGGCCTGCTCGGGCTGG-----------------------CGCTGCCTGG
>gene=chr10_5931907-5932236; species=equCab
-------------------------------------------------------------------------------------------------------------------------------------------------------------------------------------------------------------------------------------------------------------------------------------------------------------------------------CGCTGCCTAG
>gene=chr10_5931907-5932236; species=gorGor
CCCTCGACAGCCGCCGCTCCGCGGGGACTCGGGGAGCTCGAAGGAACTCTGGGAAAGTTTCCCGCTCCGCCCCGGCCCGAGCGGAAGCGCGGATGGGGCGTGGCCCGGTAGCTGTGGCCGCGCCCCCACCGGTTGCGCATTTCGATTGGCGTTAGTGGCCGTCCGTCAGCACGCCCCCTCCGGTCTCGCGTCCCGATTGGTCGCGGGGGCCGTCTGTCCGGCTCCGGCGGCGGGCGCTTCCCGGGGCTGCGGCGGGGCGGAGCTCGCGGAGGAAGTCGGCGGTCGTCTCGGGCTCCAGGTCCCGGCCAGAGGAGGAGCTCGCTGTCGGG
>gene=chr10_5931907-5932236; species=panTro
cccTCGACAGCTGCCGCTCCGCGGGGACTCGGGGAGCTCGAAGGAACTCTGGGAAAGTTTCCCGCTCCGCCCCGGCCCGAGCGGAAGCGCGGATGGGGCGTGGCCCGGTAGCTGTGGCCGCGCCCCCACCGATTGCGCATTTCGATTGGCGTTAGTGGCCGTCCGTCAGCACGCCCCCTCCTGTCTCGCGTTCCGATTGGTCATGGGGGCCGTCTGTCCGGCTCCGGCGGCGGGCGCTTCCCGGGGCTGCGGCGGGGCGGAGCTCGCGGAGGAAGTCGGCGGGCGTCTCGGGCTCCAGGTCCCGGCCAGAGGAGGAGCTCGCTGCCGGG
>gene=chr10_5931907-5932236; species=papHam
CCTTCGACAGCCGCGACTCCGCGGGAACCCGGGCAGCTCGAAGGAACTCTGGGAAAGTTTCCCGCTCAGCCCCGGCCCGAGCGGAAGCGCAGATGGGGCGTGGCCCGGTAGCAGTGGCCGCGCCCCCATCGATTGCGCATTTCGATTGGTCTTAGGGGCCGTCCGTCAGCACGCCCCCTCCGGTCTCGTGTCCCGATTGGTCACAATGGCCGTCTGTCTGGCTCCGGCGGCGGGCGCTTCCCGGGGCTGCGACGGGGCGGAGCTCGCGGAGGAAGTCGGCGGGCGTCTCGGGTTCCAGGTCCCGGCCAGAGGAGGAGCTAGCTGCTGGG
>gene=chr10_5931907-5932236; species=ponAbe
CCCTCGACAGCCGCCGCTCCGCGAGGACTCGGAGAGCTCGAAGGAACTCTGGGAAAGTTTCCCGCTCCGCCCCGGCCCGAGCGGAAGCGCAGATGGGGCGTGGCCCGGTGGCTGTGGCCGCGCCCCCAC-------------CGATTGGCGTTAGTGGCCGTCTGTCAGCACGCCCCCTCCGGTCTCGCGTTCCGATTGGTCACGGGAGCCGTCAGTCTGGCTCCGGCGGCGGGCGCTTCCCGGGGCTTCGGCGGGGCGGAGCTCGCGGAGGAAGTCGGCGGGCGTCTCGGGCTCCAGGTCCCGGCCAGAGGAGGAGCTCGCTGCCGGG
>gene=chr10_5931907-5932236; species=rheMac
CCTTCGACAGCCGCGACTCCGCG-GGACCCAGGCAGCTCGAAGAAACTCTGGGAAAGTTTCCCGCTCCGCCCCGGCCCGAGCGGAAGCGCAGATGGGGCGTGGCCCGGTAGCAGTGGCCGCGCCCCCATCGATTGCGCATTTCGATTGGCCTTAGGGGCCGTCTGTCAGCACGCCCCCTCCGGTCTCGTGTCCCGATTGGTCACAATGGCCGTCTGTCTGGCTCCGGCGGCGGGCGCTTCCCGGGACTGCGGCGGGGCGGAGCTCGCGGAGGAAGTCGGCGGGCGTCTCGGGTTCCAGGTCCCGGCCAGAGGAGGAGCTAGCTGCTGGG
>gene=chr10_6244574-6245184; species=hg19
CACAGTTGAGGTGAGGGGCCGGAATTAGTCGGGGAAGCTGTGCCAGACGTCCCGAGGGGACAACGGGACGAGGGGATAACAGCAGCCAGGACCCTTCAGCAGGGCTGGGCGCGCTCCAGGCCCGGGGCAGGGCGGCGGGAGCTGGTGCACCGCCGTCGCCGGCCCGCAGGGGGAGCTCGCAGGCTGCTTCCCGGCTCGCCCACCCTCCTCCCCACGTGGAAGGGGGCTGGGACCCAAGGAATGCGGCCCGCCCCGAGGCTGACGTACGCGTCTGCGGCCAGCCCGGACTCTTTAAAAGCCGGCGGTGCGCGGGGCATCCCAGCCAAGCCGGAGAGGAGGCGAGCAGCAGGGCCTGGTGGCGAGAGCGCGGCTGTCACTGCGCCCGAGCATCCCAGAGCTTTCCGAGCGGACGAGCCGGCCGTGCCGGGCATCCCCAGCCTCGCTACCCTCGCAGCACACGTCGAGCCCCGCACAGGCGAGGGTCCGGAACTTAGCCCAAAGCACGTTTCCCCTGGCAGCGCAGGAAAcgcccggccgcgcgccggcgcacgccccccTCTCCTCCTTTGTTCCGGGGGTCGGCGGCCGCTCTCCTGCCAGCGTCGGGATC
>gene=chr10_6244574-6245184; species=bosTau
CACAGCTGCAGTG----------GTTATTCTGGGAAGCTGTGCGGGGCGTTTTTAGGGGATGACAGGA--GGAGGCTCACGA--AGTGGCACCTTCAGCCAGGGCTTGGCGTTATCTG---------A--------------------GTCGGCGTCGCCGGTCTGCAGGGGGCGCCAGCA-----------GGCTGGGCCACT-CTCCTTCCACGTGAAAGGGGGCTGGAACCCGAGGAATGCGCCCCGCCCCAGGGCTGACGTGTGTGTGGCTG------------TCTTAAAAGCCGGGCGGCGCGCTGGGCAT-CCAGCAGAGCCGGAGAGGAGGCCAGCGGGCGAGCACCGC-ACGGGACCGTGGCTGTCACTGCGCCGGAGCATCCCAG-----------------------CCCCG-CGGGCCTCCCCAGCCCCGCGTCCCTCGCAGCGCTTGGGGAGCCTTGCCCAGGCGAGCGCCCGTGATTTAGCACAAAGCACGTTTCCAAAAGCCGC-------------------GCTTTCGCGCACGCACCCTCGCCCCCCTTTGTTTCGGGGGTCGCCGGCCGCTCTCCTCCCCAAGTCTGAATC
>gene=chr10_6244574-6245184; species=calJac
CACCGTTGCGGCGAGGGACCGGAATTATTCGGAGAAGCTGTGCCCGACGTCCAGAGGGGACCACGGGACGCAGAGATAACAGGAGCCAGGA-CCTTCAGCAGGGCTGGGCGCGCTCCAGGCCCGGGGCTGGGCGGCAGGAGCTGGCGCACCGCCGTCGCCGGCCCGCAGGGGGAGCCCGCCGGCCGCCTCCGGGTTCGCGGATTCTCCTCCCCACGTGGAAGGGGGCTGGGACCCAAGGAATGCGGCCCGCCCCGAGGCTGACGTGCGCGTCTGCGGCCCGCCCGTACTCTTTAAAAGCCGGCGGTGCGCGGGGTATCCCAGCAGTGCCGGAGGGGAGGCGAGCGTCAGGGCCTGGTGGCCGGAGCGCGGCTGTCACTGCGCCCGAGCATCCTCGAGCTTCCCAAGCGGAAGAGCCGGTCGTGCCGGGCATCCCCAGCCCCGCGTCCCTCGCAGCGCACGTCGAGCCCCGCACGGGCGAGCGTCCGGGACTTAGCCCAAAGCACGTTTCCCCCGGCAGCTCAGGGAACGCCCAGCCGCGCGCCGGCGCACGCCCCCTTCTCCTCCTTTGTTCCGAGGGTCGGCGGTCGCTCTCC-GCC-GAGTCGGAATC
>gene=chr10_6244574-6245184; species=canFam
CGCTGCTGCGGGG----------ATGCTCCTGGGCAGCCGCGCCAGGCATCTTTAGGGGACGGGAGGG--GCAGGCTCAG-------AGGGCCTCCCGCCGGAGCCGTGCGTCCGCCC---------CGGGACCGCAGGA-----------------GCCCACCTGCAgggggcgcccgcaggccgccggcgggccTGCCCACC-----CCCCACGTGAAAGAGGGCTGGAACCCGAAGAATGCGCCCCGCCCCGAGGCTGACGTGTGC---------CGGCCCCGACTCTTAAAAGCCCGGCGCAGCGCGCGGAGTCCTAGCAGAGCTGGAGAGGCGGCGAGCGGGTGC-GCGGGCGCCGGGACCGCGGCTGTCAGCGCGCCCGAGCATCCCGGG--CTCCCGCGTAGAcgcgcccgccccg-cggGcagccccagccccccggccccgGCGGCGCGCGTGGAGCCTCACCCGGGCGAGCGTTCGTCATTTAGCACAAAGCACGTTTCCAAAAGCGGCGCACGG-------------GCTCCCGCGCACCCCCACCCCCTCCCCTTTGTTTCGGGGGTCGGCGGCCGCGCTCCTCCCCACGCCGGACTC
>gene=chr10_6244574-6245184; species=equCab
CACCGTTGAGATG----------ATTATTCTGGGAAGCTGTGCCTGTCGTCTCTAGGGGATGATAAGA--GTTGGCTCAG-------A-GACCTTCAGCAAGGGCTCGGCGTTAGGAG---------AAGGACTGCAGGAGTAGGCGCGCTGCTGTCGCCGGCCTGCAGGGGGCGCCCCCAGGCCATCTCCTGGCTTGCCCACCCCTCTCCCCACGTGCAAGGGGGCTGAAACCCGAGGAATGCGCCCCGCCCCGAGGCTGACGTGTGCGTCGCTG--TCGCCGCGACTCTTAAAAGCACGGCGGAGCGCGGGGCATCCTAGCAGAGCTGGAGAGGAGGCAGCGGGAGGA-GAGGGCGGCGGGACCGTGGCTGTCACTGCGCCCGAGCATCCCGGTGCTTCCCGAGTGGACGAGCCCGCCTTG-CGGGCAGCCCCAGCCTTCTGTCCCTCGCAGCGCGCGTGCAGCTTCACCCGGGCGAGCGTTCGTGATTTAGCACAAAGCACGTTTCCCAAAGCAGCGCTAGGGCGCCCGGGCCGCGCTCCCGCGTACGCACCCCCTCTGCCCTTTGTTTCGGGGGTCGACCGCTGCTTTCCTCCCCAAGTCTGAATC
>gene=chr10_6244574-6245184; species=gorGor
CACAGTTGAGGTGAGGGGCCGGAATTAGTCGGGGAAGCTGTGCCAGACGTCCCGAGGGGACAACGGGACG-GGGGATAACAGCAGCCAGGACCCTTCAGCAGGGCTGGGCGCGCTCCAGGCCCGGGGCAGGGCGGCAGGAGCTGGTGCACCGCCGTCGCCGGCCCGCAGGGGGAGCTCGCAGGCTGCCTCCCGGCTCGCCCACCCTCCTCCCCACGTGGAAGGGGGCTGGGACCCAAGGAATGCGGCCCGCCCCGAGGCTGACGTACACGTCTGCGGCCAGCCCGGACTCTTTAAAAGCCGGCGGTGCGCGGGGCATCCCAGCCAAGCCGGAGAGGAGGCGAGCGGCAGGGCCTGGTGGCGAGAGCGCGGCTGTCACTGCGCCCGAGCATCCCAGAGCTTTCCGAGCGGACGAGCCGGCCGTGCCGGGCATCCCCAGCCTCGCTACCCTCGCAGCACACGTCGAGCCCCGCACAGGCGAGGGTCCGGAACTTAGCCCAAAGCACGTTTCCCCTGGCAGCGCAGGAAAcgcccggccgcgcgccggcgcacgccccccTCTCCTCCTTTGTTCCGGGGGTCGGCGGCCGCTCTCCTGCCAGCGTCGGGATC
>gene=chr10_6244574-6245184; species=panTro
CACAGTTGAGGTGAGGGGCCGGAATTAGTCGGGGAAGCTGTGCCAGACGTCTCGAGGGGACAACGGGACGAGGGGATAACAGCAGCCAGGACCCTTCAGCAGGGCTGGGCGCGCTCCAGGCCCGGGGCAGGGCGGCAGGAGCTGGTGCACCGCCGTCGCCGGCCCGCAGGGGGAGCTCGCAGGCTACCTCCTGGCTCGCCCACCCTCCTCCCCACGTGGAAGGGGGCTGGGACCCAAGGAATGCGGCCCGCCCCGAGGCTGACGTACGCGTCTGCGGCCAGCCCGGACTCTTTAAAAGCCGGCGTTGCGCGGGGCATCCCAGCCAAGCCGGAGAGGAGGCGAGCGGCAGGGCCTGGTGCCGAGAGCGCGGCTGTCACTGCGCCCGAGCATCCCAGAGCTTTCCGAGCGGACAAGCCGGCCGTGCCGGGCATCCCCAGCCTCGCTACCCTCGCAGCACACGTCGAGCCCCGCACAGGCGAGGGTCCGGAACTTAGCCCAAAGCACGTTTCCCCTGGCAGCGCAGGAAAcgcccggccgcgcgccggcgcacgccccccTCTCCTCCTTTGTTCCGGGGGTCGGCGGCCGCTCTCCTGCCAGCGTCGGGATC
>gene=chr10_6244574-6245184; species=papHam
CACAGTTGAGTTGAGGGGCCGAAATTATTCGGGGAAGCTGCGCCAGACGTCCCGAAGGGACAATGGGACGAGGGGATAACAGCAGCCAGGA-CCTTCAGCAGGGCT-----------------------GGGCGGCAGGAGCTGGTGCGCCGCCGTCGCCGGCCCGCAGGGGGAGCCCGCAGGCCGCCTCCCGGCTCGCCCACCCTCCTCCCCACGTGGAAGGGGGCTGGGACCCAAGGAATGCGGCCCGCCCCGAGGCTGACGTGCGCGTCTGCGGCCAGCCCGGATTCTTTAAAAGCCGGCGGTGCGTGGGGCATCCCAGCCGAGCCGGAGAGGAGGCGAGCGGCAGGGCCTGGTGGCGGGAGTGCGGCTGTCACTGCGCCCGAGCATCCCAGAGCTTTCCGAGCGGACGAGCCGGCGGTGCCAGGCATCCCCAGCCTCGCACCCCTCGCAGCACACGTCGAGCCCCGCACCGGCAAGGGTCCAGAACTTAGCCCAAAGCACGTTTCCCCTGGCAGCGCAGGGAAcgcccggccgcgcgccggcgcacgccccccTCTCCTCCTTTGTTCCGGGGGTCGGCGGCCGCTCTCCTGCCAGCGTCGGGATC
>gene=chr10_6244574-6245184; species=ponAbe
CACAGTTGAGGTGAGGGGCCGGAATTAGTCGGGGAAGCCGTGCCAGACGTCCCGAGGGGATAACAGGACAAGGGGATAACAGCAGCCAGGACCCTTCAGCAGGGCTGGGCGCGCTCCAAGCCCGGGGCAGGGCGGCAGGAGCTGGTGCACCGCCGCCGCCGGCCCGCAGGGGGAGCTCGCAGGCTGCCTCCCGGCTCGCCCACCCTCCTCCCCAAGTGGAAGGGGGCTGGGACCCAAGGAATGCGGCCCGCCCCTAGGCTGACGTGCGCGTCTGCGGCCAGCCCGGACTCTTTAAAAGCCGGCGGTGCGCGGGGCATCCCAGCCAAGCCGGAGAGGAGGCGAGCGGCAGGCCCTGGTGGCGAGAGCGCGGCTGTCACTGCGCCCGAGCATCCCAGAGCTTTCCGAGCGGACGAGCCGGCCGTGCCGGGCATCCCCAGCCTCGCTACCCTCGCAGCACACGTCGAGCCCCGCACGGGCGAGCGTCCGCAACTTAGCCCAGAGCACGTTTCCCCTGGCAGCGCAGGAAAcgcccggccgcgcgccggcgcacgccccccTCTCCTCCTTTGTTCCGGGGGTCGGCGGCCGCTCTCCTGCCGGCGTCGGGATC
>gene=chr10_6244574-6245184; species=rheMac
CACAGTTGAGTTGGGGGGCCGAAATTATTCGGGGAAGCTGCGCCAGACGTCCCGAAGGGACAACGGGACGAGGGGATAACAGCAGCCAGGA-CCTTCAGCAGGGCT-----------------------GGGCGGCAGGAGCTGGTGCGCCGCCGTCGCCGGCCCGCAGGGGGAGCCCGCAGGCCGCCTCCCGGCTCGCCCACCCTCCTCCCCACGTGGAAGGGGGCTGGGACCCAAGGAATGCGGCCCGCCCCGAGGCTGACGTGCGCGTCTGCGGCCAGCCCGGATTCTTTAAAAGCCGGCGGTGCGTGGGGCATCCCAGCCGAGCCGGAGAGAAGGCGAACGGCAGGGCCTGGTGGCGGGAGTGCGGCTGTCACTGCGCCCGAGCATCCCAGAGCTTTCCGAGCGGACGAGCCGGCGGTGCCGGGCATCCCCAGCCTCGCACCCCTCGCAGCACACGTCGAGCCCCGCACCGGCAAGGGTCCGGAACTTAGCCCAAAGCACGTTTCCCCTGGCAGCGCATGGAAcgcccggccgcgcgccggcgcacgccccccTCTCCTCCTTTGTTCCGGGGGTCGGCGGCCGCTCTCCTGCCAGCGTCGGGATC
>gene=chr10_12084847-12085249; species=hg19
AGGGCCCGCCTTCCCTCAGCTCCCCCTCCTCCCTCCGCCCGCCAGCCCTCCCGCCCGCCACTCACCAGCGCGGCCGGGCTGAGAGTGGGGGCGGGGCGGAAGGAGGCGAGAGGGAAAAGGCCATCCGCGCGACTGCCCGATTAAAAACAGTCCTGATCGTCTTCCCTGCGGCATGCCGATGCCCTCAGCTTGACTCTGGGGTGGCGGGTCCGGGGCAAAGGCTCATATGAGTGCCATTCACTTAACAGCTCTTTCAAATTCCCCAGTCGATGAGAAGAGCGAATTTTTCAGACTGGCAATACGTAAGGTAGCCACTACCAGCACCTCAAACCAGGGCCCCAGCGGAGGGGTGGAGTGTTCCGAGGACCCGAGGCAGGAAGTGGATTGGTCGCCAGGAAAGGG
>gene=chr10_12084847-12085249; species=bosTau
AGGGCCCGCCTTCCCTCACCTCCCCCTCCTCCCTCCGCCCGCCGGCCCTCCCGTCCGCCACTCACCAGCGCGGCCAGGCTGCGAGTGGGGGCGGGGCGGAGGACGGCGGAAAGGAAGCAGCTGTCCGCACTATTGCCAGGTCGAAAACAGTCCGGGCCTTCCGC----CGGCATTCCCTCGCTCTTAGCTTAGCTCCGGGGCGAAGGATCGCGAGTGAATGCTCAGATAGGTGCCACACACACAGCGGCGGCTTCAAGCTGCCCACTAAAGGGGAGGAGCTAATTTTTCAGACAGGCAATTCGCAGGGCAGCCATAACCTGCACCTCCAGCCAGGGCCTCAGCGGAGGGGAGGAGTATTCAGAGGCCCGGAGGCAGGAAGTGGATTGGTCGCCAGGAAAGGG
>gene=chr10_12084847-12085249; species=calJac
AGGGCCCGCCTTCCCTCAGCTCCCCCTCCTCCCTCCGCCCGCCGGCCCTCCCGCCCTCCACTCACCAGCGCGGCCGGGCTGCGAGTGGGGGCGGGGCGGAGGGAGGCGAGAGGGAAAAGGCGGTCCACGCGACTGCCCGATTAGAAACAGTCTGGGTTGCCCTTCCAGCAGCATGCCGATGCCCTCAGCTTGACTCTGGGGTGGTGGGTCCGCGGCAAAGGCTCATAGAGGTGCTACCCACTTAATGACCCATCCAAATTCCCCACTCGATGAGAAGTGCGAATTTTTCAGACAGGCAATGTGTAGGGCGGCCGATACCAGCACCTCAAGCCAGGGCCCCAGCGGAGGGGTGGAGTGTTCCTAGGACCAGAGGCAGGAAGTGGATTGGTCGCCAGGAAAGGG
>gene=chr10_12084847-12085249; species=canFam
AGGgcccgccttccctccgctccccctcctccctccgcccgccggccctcccgcccgccactcaccagcgcggccgGGCTGCGAGTGGGGGCGGGGCGGAGGGAGGAGGAAAAGGGAAAGCTGTCCGGCCACGTGCCCGATCCAAAGCCGTCCGCGTCTTCCTC----CGGCGTTTCGACGCGCTGAGCTTCACTCCTGG--CGCGGACCGCGACCACACGCTCAGACAGCTGCCGCACACACAGCGGCTTGCTCGGATCGTCCGCCAGGCCACAGGAGCGAGATTTCCAGACAGGCAGTGAGCAGGGCAGCCACAACCAGCGCCTCCAGCCAGGTCCCCGGCGGAGGGGCGGAGCGTTCCAAGGCCCCAAGGCAGGAAGTGGATTGGTCGCCAGGAAAGGG
>gene=chr10_12084847-12085249; species=equCab
AGGGCCCGCCTTCCCTCAGCTCCCCCTCCTCCCTccgcccgccggcccgcccgcccgccACTCACCAGCGCGGCCGGGCAGCGAGTGGGGGCGGGGCGGAGGGAGGTGGAAAGGAAGAAGCTGTCCGCGCGATTGCCAGATCGAGAACAGTCCGGGTCGCCCCC----TGGCATATCGATGCCCCGAGCTTAGCTCTGGGGTAGCGG-TCGCTAGAGAAGGTTCAGGTAGGCGCCGTACACTTAGTGGCTGGTTCAAATTGCTCAGTCGATGAGAGGAGAGAATTTTTCAGACAGGCAAATAGTAGGGCAGCCACAACCAGCCCCTCAAGCCAGGGCCCCAGCAGAGAGGAGGAGTGTTCCGAGGACCGAAGGCAGGAAGTGGATTGGTCGCCAGGAAAGGG
>gene=chr10_12084847-12085249; species=gorGor
agggcccgccttccctcagctccccctcctccctccgccc-ccggccctcccgcccgccACTCACCAGCGCGGCCGGGCTGAGGGTGGGGGCGGGGCGGAAGGAGGCGAGAGGGAAAAGGCCATCCGTGCGACTGCCCGATTAAAAACAGTCCTGATCGTCTTCCCTGCGGCATGCCGATGCCCTCAGCTTGACTCTGGGGTGGCGGGTCCGGGGAAAAGGCTCATATGAGTGCCACTCACTTAACGGCTCTTTCAAATTCCCCAGTTGATGAGAAGAGCGAATTTTTCAGACAGGCAATGCGTAAGGTAGCCACTATCAGCACCTCAAACCAGGGCCCCAGCGGAGGGGTGGAGTGTTCCGAGGACCCGAGGCAGGAAGTGGATTGGTCGCCAGGAAAGGG
>gene=chr10_12084847-12085249; species=panTro
AGGGCCCGCCTTCCCTCAGCTCCCCCTCCTCCCTCCGCCCGCCAGCCCTCCCGCCCGCCACTCACCAGCGCGGCCGGGCTGAGAGTGGGGGCGGGGCGGAAGGAGGCGAGAGGGAAAAGGCCATCCGCGCGACTGCCCGATTAAAAACAGTCCTGATCGTCTTCCCTGCGGCATGCCGATGCCCTCAGCTTGACTCTGGGGTGGCGGGTCCGGGGCAAAGGCTCATATGAGTGCCACTCACTTAACGGCT------------CCAGTCGATGAGAAGAGCGAATTTTTCAGACAGGCAATGCGTAAGGTAGCCACTACCAGCACCTCAAACCAGGGCCCCAGCGGAGGGGTGGAGTGTTCCGAGGACCCGAGGCAGGAAGTGGATTGGTCGCCAGGAAAGGG
>gene=chr10_12084847-12085249; species=papHam
AGGGCCCGCCTTCCCTTAGCTCCCCCTCCTCCCTCCGCCCGCCGGCCCTCCCGCCCGCCACTCACCAGCGCGGCCGGGCTGAGAGTGGGGGCGGGGCGGAAGGAGGCGAGCGGGAAAAGGCCGTCCGCGCGACTGCCCGATTAAAAACAGTCCTGATCGCCCTCCCCGCGGCATGCCGATGCCCTCAGCTTGACTCTGGGGTGGCGGGTCCGAGGCAAAGGCTCATATAAGTGCCACCCACTTAATGGCTCTTCCAAATTCCCCAGTCGATGAGAAGAGCGAATTTTTCAGACAGGTAATGCGTAAGGTAGCCACTACCAGCACCTCAAGCCAGGGCCCCAGCGGAGAGGTGGAGTGTTCCGAGGACCCGAGGCAGGAAGTGGATTGGTCGCCAGGAAAGGG
>gene=chr10_12084847-12085249; species=ponAbe
AGGGCCCGCCTTCCCTCAGCTCCCCCTCCTCCCTCCGCCCGCCGGCCCTCCCGCCCGCCACTCACCAGCGCGGCCGGGCTGAGAGTGGGGGCGGGGCGGAAGGAGGCGAGAGGGAAAAGGCCGTCCACGCGACTGCCCGATTAAAAACAGTCCTGATCGTCTTCCCCGCTGCATGACGATGCCCTCGGCTTGACTCTGGGGTGGCGGATCCGGGGCAAAGGCTCATGTGAGTGCCACCCACTTAACGGTTCTTCCAAATTCTCCAGTCTATGAGAAGAGCGAATTTTTCAGACAGGCAATGCGTAAGGTAGCCACTACCAGTACCTCAAATCAGGGCCACAGCGGAGGGGTGGAGTGTTCCGAGGACCCGAGGCAGGAAGTGGATTGGTCGCCAGGAAAGGG
>gene=chr10_12084847-12085249; species=rheMac
AGGGCCCGCCTTCCCTTAGCTCCCCCTCCTCCCTCCGCCCGCCGGCCCTCCCGCCCGCCACTCACCAGCGCGGCCGGGCTGAGAGTGGGGGCGGGGCGGAAGGAGGCGAGAGGGAAAAGGCCGTCCGCGCGACTGCCCGATTAAAAACAGTCCTGATCGCCCTCCCCGCGGCATGCCGATGCCCTCAGCTTGACTCTGGGGTGGCGGGTCCGAGGCAAAGGCTCATATAAGTGCCACCCACTTAATGGCTCTTCCAAATTCCCCAGTCGATGAGAAGAGCGAATTTTTCAGACAGGTAATGCGTAAGGTAGCCACTACCAGCACCTCAAGCCAGGGCCCCAGCGGAGAGGTGGAGTGTTCCGAGGACCCGAGGCAGGAAGTGGATTGGTCGCCAGGAAAGGG
>gene=chr10_14227246-14227856; species=hg19
CCGGAAACTATTTGCATAAGACTCTTGCTTCCTGAGAGATCCCAGCAGAAGGATGTAGAGATAGAGTCTTTCATTTTTTCATTTAGTTCTAGATATCCATAGTGAGAGATCTGTGTGTCTAAACCCTAAAATCTGTAGAATGTGCATGAAAAAATCTACCACCCTAAGCGTAAGGAGAGCTAGTACAGATGAGGATGTCGTGGCAGAAATTAGTACAAAAAACATTACAACATTTTGTAATTTTTCTAACTTCAAGTATTTTTTGGAGGTTTGTTGTAGAACTATGGAAACTTGAAACATAAAGCAAGACTATTTAAAGGTTCAATCTCGTCTTGTAAGAAAGAGAAACAGGTAGAGAGACAGAAAGGGGATATATACTTCATGGTCAGAGAGCTGCAGGGGCGGTTGTTAGCTGTGCAGATGAGCAGAAGAGAGGATAGCAGCAGCTCAACAGTGGCACCTTCAGTAGTTCTAGAGAGAAGGGATGGCAACAGCAGTAGACCAGGCTAGTACCAGCCAAAGCAACAGATACGTACAATCCAGACTAGTCCTGGGCGGAATAGGGTAGACAGGGCAGGGCCCAGTGGAGACAGCCATGGCCAGGTTTCCC
>gene=chr10_14227246-14227856; species=bosTau
CCACACACCAATTGCCTAAGGTTCTTGCTTCCTGGGAAACCTTAGAAGTAGGATTCAGAGACGGATTCTT---------------------------------------------------------------------------------------------------------------------------------------------------------------------------------------------------------------------------------------------------------------------------------------------------------------------------------------------------------GAGCAGTGGCAGTGG-------TAGCAGCTTCAG---ATGGGCA-CTTCAGTCGTTCGAGAAGGACATCATGGTAGCAGAGACAGAGAAGGCTCATACCAGCCAAAACCACTGGGAAGGGTAATCCAGACTAATCATGGAAGGTATGGGGCTGATTGGGCTGGAGCCAGCAGAAGCAGCAGTGGTCAGGCTCTGT
>gene=chr10_14227246-14227856; species=calJac
CCGGAAACTATTTGCATAAGACTCTTGCTTCCTGAGAGATCCCAGCAGAAGGATTTA-AGATAGAGTCTTTCATTTTTTCATGTAGTTCTAGATATCCACAGTGAGAGATCTATGTGCCTAAATTCCAACATCTGTAGAGTGCTTGTGAAAAACTGTACCACCCTAAGAGAAAGGAGACCTACTACAGATGAG---------------------------------------------------------------------------------------------------------------------------------------------------------------------------------------------------------------------------------------------------------------------------------------------------------------------------------------------------------------------------------------------------------------------------------
>gene=chr10_14227246-14227856; species=canFam
CTAGATGTCATTTATGTGAGGCTCTTGCTTCCTGGGAGACGCTCAAAGA--GTTTTAGAGATGGATTC--------TCTCCTTTAGTCCTAGACATCCGCAT-GAGAGATATTTGTGACTTAA---CAACATCTGTAGGGTGTTCTTGGAAAGAGGTACCACCCTAAGTGAAAGGAGAGGTACTGAAGATCAGTATATTGCAACAGAGGCAGATTCCAAAATCCTTGCCACTGTGTGCAGTCTTCCCAAT---------CCTCTTGAGGTTAGGATAAG-TCCACC-------AAAGC--AGAACTAGATCA-CTAAAACCTCATAGGCTTATTGTAAAAAAA------AGGCTCAATGAAGGA--------ATATCACCCA-GGGTAAGAAACTG--AGGATAGCAGT------TACGAGTGGCAGCAGCAGGAGTTAGCAGGCATGC---AGTGGCATCTACAGCAGTTCTAGAGGGAGATGATGGTGGCAAAGGTAGAGAAGGGTGGTACTAGTCAAAACAACAGGGAAGTGTCATCCAGACTAGTCTTGGAAGGCGT-GGGCTGACTGAGCTAGACTCAGCAGAAGCAGGAGTCGCCAGGTTCTGC
>gene=chr10_14227246-14227856; species=equCab
CCAAACACCATTTGCATAAGGCTCATGCTTCCTGGGAGACCCTAGAAGAAGAATTTAGAGATCGATTCTTTCGTT-TTTCATTTAGTCCTAGACATCCACAG-GAGAGATGTTTGTGACTTAACTTCAACATCTGTAGGGTCTTCTTGGAAAGAGGTACCACCCCAACCGAAAGGAGAGATGCTGAAGGTTAGACCATTGCAGCAGAGGCAGACTCCAAACCCCTTGCCATATTGTGCAGTCTTCCCGAT---------CCTCTTGAGGTTAAGCTAAG-CTCACC-------ATAGCAGAGAACTAGATCA--TAAAATCTCAAAGACGTATTATAAAAAAAAAA-CTAGGCTCAATGAGGCA--------ATGTGCTCCA-GGATAAGAAGCTGCAGGGACAGTAGT------TGGTAGTGGCAGCAGTATGAGTTGGCAGCCATGT---AGTGGCATCTTCAGCAATTCTAGAGGGACGTGATGGTGGCTGCAATAGAGAAGGCTGGTACCAGCCAAAACAACAGGGAAGTGTAATCCAGACTAGTCTTGGAAGCTGTGGGGCTGACTGGGCTGGAGTCAGCAGAAGCAGCAATGTCCAGGTTCCGT
>gene=chr10_14227246-14227856; species=gorGor
CCGGAAACTATTTGCATAAGACTCTTGCTTCCTGAGAGATCCCAGCAGAAGGATGTAGAGATAGAGTCTTTCATTTTTTCATTTAGTTCTAGATATCCATAGTGAG-GAT-TGTGTGTCTAA-CCCCAAAATCTGTAGAATGTGCGTGAAAAAATCTACCACCCTAAGCGAAAGGAGAGCTAGTACAGATGAGGATGTCGTGGCAGAAACT-CTACAAACAACATAAAAAAATTTTGTAGTTTTCCTAATTCCAA-T-T-TTTTGGAGGTTTGTTGTAGAACTATGGGAA-TTGAAACATACAACAAGATCATTTGAAAGTTCAACTTTGTCTTGTAAAAAAGAGAGGTAGGTATGAAGACAGGAAGTGG--ATATAGTTCATTGCTGGCGAGCTGCAGGGGCAATCGTTAGTTTT-CAGATGAGCAGAACGGAGGATAGCAGCGGCTCGAAAGTGGCAC-TTCAGTAGTTCTAGAGAGAAGGG-TGGCAGCAGCAGTAGACCCGGCTAGTACCAACCAAAGCAACAGAGAAGTACAATCCAGACT----------------------------------------------------------------
>gene=chr10_14227246-14227856; species=panTro
CTGGAAACTATTTGCATAAGACTCTTGCTTCCTGAGAGATCCCAGCAGAAGGATGTAGAGATAGAGTCTTTCATTTTTTCATTTAGTTCTAGATATCCATAGTGAGAGATCTGTGTGTCTAAACCCCAAAATCTGTAGAATGTGCATGAAAAAATCTACCACCCTAAGCG-AAGGAGAGCTAGTACAGATGAGGATATCATGGCAGAAAGTAGTACAAAGAGCATTAGAAAATTTTGTAATTTTCCAAATCCCAAATATTTTTTGGAGGTTTGTTGTAGAACTATGGAAACATGAAACGTACAACAAGATTA-TCAAAGGTTCAACCTCATCTTCTAAGAGAGAGAAACAGATAGAGAG-------GGG---ATATACTTCATGGTTGGAGAGCTGCAGGGGCAGTCGTTAGCTTTGCAGATGAGCAGAAGAGAGGATAGCAGCAGCTCGAGAGTGGCACCTTCAGCAGTTCTAGAGAGAAGGGATGGCAGCAGCAGTAGACCAGGCTAGTACCAGCCAAAGCAACAGAGAAGTACAATCCAGACTAGTCCTGGGGGGAATGGGGTAGACAGGGCAGGGCCCAGTGGAGGCAGCCATGGCCAGGTTTCCT
>gene=chr10_14227246-14227856; species=papHam
CCGGAAACTATTTGCATAAGACTGTTGCTTCCTGAGAGATCCCAGCAGAAGGATGTAGAGATGGAGTCTTTCATTTTTTCATTTTGTTCTAGATACTCACAGTGAGAGATCTGTGTGCCTAAACCCCAACATCAGTAGAATGCCTGTGAAAAAATCTACCACCATAAGCGAAAGGAGAGCTACTACAGATGAAAAGAGTGTGGCAGAGAGCAATA------------------------------------------AATTTTTGGAGGTTTGTGTTAGAGCTATGGAA---------------------------------------------------------------------------------------------TGGTTAGGGAGCTGCAGGGACAGTTGTTAGCCTTACAGATAAGCAGAAGAGAAGATAGCAGCAGCTGGAGAGTGGCATCTTTAGCAGTTCTAGAGGGAAGGGCTGGCAGCAGCAGTAGAGAAGGCTAGAACCAGTCAAAGCAACAGAGAAGTGCAATCCAGACTAGTCC-AGGGGGAATGGGGTAGACAGCGCAGGGCCCAGCAGAAGCAGCCATGGCCAGGTTTTCT
>gene=chr10_14227246-14227856; species=ponAbe
CCGGAAACTATTTGCATAAGACTCTTGCTTCCTGAGAGATCCCAGCAGAAGGATGTAGAGATAGAGTCTTTCATTTTTTCATTTAGTTCTAGATATCCACAGTGAGAGATCTGTGTGCCTAAATCCCAACATCTGTAGAATGCTCATGAAAAAATCTACCACCCTAAGTGCAAGG---------------------------------------------------------------------------------------------------------------------------------------------------------------------------------------------------------------TGGTTACAGAACTGCAAGGACAATCGTTAGCTTTACAGATGAGCAGAAGAGGAGATAGCAGCAGCTCGAGAGTGGCATCTTAAGCAGTTCTACAGGGAAGGGATGGCAGCTGTAGTAGACCTGGTTAGTATCAGCCAAAGCAACAGAGAAGTACAATCCTAACTAGTCCTGGGGGGAATGGGGTAGGCAGGGCAGGGCCCAGTGGAGGCAGCCATGGCCAGGTTTCCT
>gene=chr10_14227246-14227856; species=rheMac
CCGGAAACTATTTGCATAAGACTGTTGCTTCCTGAGAGATCCCAGCAGAAGGATGTAGAGATGGAGTCTTTCATTTTTTCATTTTGTTCTAGATACTCACAGTGAGAGATCTGTGTGCCTAAACCCCAACATCAGTAGAATGCCTGTGAAAAAATCTACCACCATAAGCGAAAGGAGAGCTACTACAGATGAAAAGAGTGTGGCAGAGGGCAATATAACAATTTGAGGGAAATCCCATAGTTTTCCCAATT-CAAGT-----------------------------------------------------------------------------------------------------------------------------TGGTTAGGGAGCTGCAGGGACAGTTGTTAGCCTTATAGATAAGCAGAAGAGAAGATAGCAGCAGCGGGAGAGTGGCATCTTCAGCAGTTCTAGAGGGAAGGGATGGCAGCAGCAGTAGAGAAGGCTAGAACCAGTCAAAGCAACAGAGAAGTGCAATCCAGACTAGTCC-AGGGGGAATGGGGTAGACAGCGCAGGGCCCAGCAGAAGCAGCCATGGCCAGGTTTTCT
>gene=chr10_17685824-17686232; species=hg19
GAGAGAGCGAGAGGAAAAAAGGCGCACAGCTCGACCCGAACTCAACCTGCTTTCTTTCTCCTGGCTCTCCCAGTCACTCCTGGGGTTGTTAGTAGGCTTCAGCACGCCTGAAGGACCCCGTCCTACGGAGACTCCTAGCCAAGGGAAAAGCAGAAAACACAAGAACTAATTCCACTCTTATGTGTGACTAATTAAAAGAGGAGTCAGGCAGAGGGGACTCCCTGTTCAGCCTTTACCGATGGGGCAGGCTCGGGGCAGCTTTGAGACAGGCAGCGCCAAGGTCGCCCAGATTCCCGACAAGCTCCGCGCGGGGGCTTCCTCGGCTCCTTGCTGTTGCCGCCGCCGCAGCTGCTGCCGCGGTTGGTGGGGTTGGGTGAGAGGAGGAGCTGTCGCGGACCCTGTAGAGTC
>gene=chr10_17685824-17686232; species=bosTau
AACGG--CACGGGGGAAAAGAGGGTTTCTCTCTACCCAGACGCGACCCCTTTTCTTTCTGCTCAACCTCTGATTCACGCTTGAGCTCGTTAGTCGTCTTTGGCACGCCTGGAGGACCCCGTCCTCCGGAGGCTCAGGACCAAGGCCAAGTCAGGAAAGACAGGCATCCCTGCCACTGTTCCCTGGGGCCAGTCA-AAGGGGGTCCGGGCGGAGGGGGCTCGGGGTTGGGCCGGTTTCTGCGGGGCAAGTTCGGGGCAGGTTCTGGACAGGCGAATCCCAGGGCACCCAGATTCCCGACAGGCTCCGCGCCGGGGCCTTCAAGGCTCCTCGCTCTTgccgccgcc---gccgccgccgcGGTTGCTGCGGGTCGGGGAGAGCTGGGGTTGTCGCGGGCCGCGGAGAGTC
>gene=chr10_17685824-17686232; species=calJac
GAGAGAGCGAGAGGAAAAAAGGGGCACGGCTCGACCCAAACTCAAGCGGCTTGCTGTCTGCTGGGTCTCCCAGTCACTCCTGGGGTTGTTAGTAGGCTTCAGCACGCCTGAAGGACCCCGTCTCCCGGGGACTACTAGCCAAGGGAAAAGCAAAAAACACAATAACTAATTCCGCTCTTTTGTGTGACTAATCAAAAGAGAATTCAGGCAGAGGGGACTCCTTGTTTATCCTTTATCGACGAGGCAGGCTCCGGGCAGCTTTGGAACAGGCAGCGCCGAGGTCGCCCAGATTCCCGACACGCCCCGCGCGAAGGCTTTCTCGGCTCCTTGCTGTTgccgccgccgtcgctcccgccgcGATTGCTGCGGGTGGGTGAGaggagtagctgtcgcagaccgtgtagagtc
>gene=chr10_17685824-17686232; species=canFam
CACGG--CGGG-GCGAGCACGGGGTCTCGCTCAACGCTCACGCGATCCTCTTTCTTTCTCAG---CCTCTGATTCACTccggggctcggggggcggccccggcgcgccTGAAGGACCCCGTCCTCCGGAGACTCCCGGCCGAAGCGAAGGCAGAAGACGCAGGCGTCGCTCCCACTCTCCGGGACAACCGATCGCAAGGGGAGTCAGGCAGAGGGGGCGCTTGGCGGGGCCGGCTTCGG-GGGGCCCGTTCCGGGCAGCTTCTGAGCAGGCAGCGCCGAGGTCGCCCCGGTTCCCGACAGGCTCCGCGCGAGGGGCTTGTCTGcgcctcgctgttgccgccgccgccgccgccgccgcGGTTGCTGGGGGTCTGTGAGAGGTGGGGCTGTCGCCACCCCTGTGGAGTC
>gene=chr10_17685824-17686232; species=equCab
GACGG--GGAG-GTGAAGAGGGGGTTTCGCTCAACCCAAACGCGACCCTCCTTCTTTCTCCTGTCTCTCTGATTCACTCCTGGGATCGCTAGTCGGCTTCGGTGCGCCTGGAGGACCCCGTCCTCCGGAGATTCCTGGCCAAGGCAAAAGCAGGAAACGCAGCCATTCCTCCCACTTTCCTGTATGACTAATCAAAAGACGAGCCAGGCAGGGGGGGAGCTTCGTGGTGCCTGTTTTGGCGGGGAAGGTTCTGGGCCGGTTCTGGGCAGGCAGCGCCGAGGTCGCCTAGATTCCCGACAGGCTCCACTCG-GGGGCTTTTCGGCTCCTTGCTGTTgccgccgccgcagccgctaccgcGGTTGCTGGGGGTCCGGGAGAGGAGCAGCTGTCGCGGCTCTTGTAGGGTC
>gene=chr10_17685824-17686232; species=gorGor
------------------------------------------------------------------------------------------------------------------------TCCTCCGGAGACTCCTAGCCAAGGGAAAAGCAGAAAACACAAGAACTAATTCCACTCTTATGTGTGACTAATTAAAAGAG-AGTCAGGCAGAGGGGACTCCCTGTTCAGCCTTTACCGATGGGGCAGGCTCGGGGCAGCTTTGAGACAGGCAGCGCCAAGGTCGCCCAGATTCCCGACAAGCTCCGCGCGGGGGCTTCCTCGGCTCCTTGCTGTTGCCGCCGCCGCCGCTGCTGCCGCGGTTGGTGGGGTTGGGTGAGAGGAGGAGCTGTCGCGGACTCTGTAGAGTC
>gene=chr10_17685824-17686232; species=panTro
GAGAGAGCGAGAGGGAAAAAGGGACACAGCTCGACCCGAACTCAACCTGCTTTCTTTCTCCTGGGTCTCCCAGTCACTCCTGGGGTTGTTAGTAGGCTTCAGCACGCCTGAAGGACCCCGTCCTCCGGAGACTCCTAGCCAAGGGAAAAGCAGAAAACACAAGAGCTAATTCCACTCTTATGTGTGACTAATTAAAAGAGGAGTCAGGCAGAGGGCACTCCCTGTTCAGCCTTTACCGATGGGGCAGGCTCGGGGCAGCTTTGAGACAGGCAGCGCCAAGGTCGCCCAGATTCCCGAAAAGCTCCGCGCGGGGGCTTCCTCGGCTCCTTGCTGTTGCCGCCGCCGCAGCTGCTGCCGCGGTTGGTGGGGTTGGGTGAGAGGAGGAGCTGTCGCGGACCCTGTAGAGTC
>gene=chr10_17685824-17686232; species=papHam
GAGAGAGCGAGAGGAAAAAAGGGGCACGCCTCTACCCAAACTCAACCCGCTTTCTTTCTCCTGGGTCTCCGAGTCACTCTGGGGGTTGTTAGTAGGCTTCAGCACGCCTGAAGGACCCTGTCTTCCGGAGACTCCTAGCTAAGGGAAAAGCAGGAAACACAAGAACTAATCCCACTCTTCTGTGTGACTAACTAAAAGAGGAGTCAGGCAGAGGGGACTACCTGTTCAGCCTTTACTGATGGGGCAGGCTCGGGGCACCTTTGGGACAGGCAGTGCCGAGGTCGCCCAGATTCCCGACAAGCTCCGCGCGGGGGCTTTCTCGGCTCAGTGCTGTTgccgccgccgccgccgctgcGGTGGTTGCTGGGGTTGGGTGAGAGGAGGAGCTGTCGCGGACCCTGTAGAGTC
>gene=chr10_17685824-17686232; species=ponAbe
GAGAGAGCGAAAGGAAAAAAGGGACACAGCTCGACCCCAACTCAACTTGCTTTCTTTCTCCTGGGTCTCCCAGTCACTCTTGGGGTTGTTAGTAGGCTTCAGCACGCCTGAAGGACCCCGTCCTCCGGAGACTCCTAGCCAAGGGAAAAGCAGAAAACACAACAACTATTTACACTCTTGTGTGTCACTAATTAAAAGAGGAGTCAGGCAGAGGGGACTCCCTGTTCAGCCTTTACCGACGGGGCAGGCTCGGGGCAGCTTTGTGACAGGCAGCGCCGAGGTCGCCCAGATTCCCGACAAGCTTCGCGC-GGGGCTTCCTCGGCTCCTTGCTGTTgccgccgccgccgctgctgccgcGGTTGCTGGGGTTGGGTGAGAGGAGGAGCTGTCGCGGACCCTATAGAGTC
>gene=chr10_17685824-17686232; species=rheMac
GAGAGAGCGAGAGGAAAAAAGGGGCACGCCTCTACCCAAACTCAACCTGTTTTCTTTCTCCTGGGTCTCCCAGTCACTCCGGGGGTTGTTAGTAGGCTTCAGCACGCCTGAAGGACCCCGTCTTCCGGAGACTCCTAGCTAAGGGAAAAGCAGGAAACACAAGAACTAATCCCACTCTTCTGTGTGACTAATTAAAAGAGGAGTCAGGCAGAGGGGACTACCTGTTCAGCCTTTACTGATGGGGCAGGCTCGGGGCACCTTTGGGACAGGCAGTGCCGAGGTCGCCCAGATTCCCGACAAGCTCCGCGCGGGGGCTTTCTCGGCTCAGTGCTGTTGCCGCCACCGCCGCTGCTGGGGTGGTTGCTGGGGTTGGGTGAGAGGAGGAGCTGTCGCGGACCCTGTAGAGTC
>gene=chr10_27389342-27389572; species=hg19
CTGGCCGCAGCCTCCCAAAGGAAACTCCGCGGTTTCCAATCTCTCCCTCCGGGTTACCAAGCAAGCGATCCCGCTAGACACAAGTGCGCATGCGCACCTCAGATGGCAAGGTCCACGCGCGTGCGCACGAAGGCCCAGTGGTCAAGTGTGCTCCATGCGCATGTGCAAGGCCCAGACCTCGCAAATCTCGGCGACTGGGACGAGCCCTGCGTTCCTGTCAAACAAATGTC
>gene=chr10_27389342-27389572; species=bosTau
CCCACCACAACCTCCCAGGGGAAGCTCAATGGTTTGGAATCTTTCATCCCAGAATGATCGTTG----ACACCTAGAAACACAT-TGCCCATGTGCAC----------------------------------GACTCGTCGGGCCATACTG-CCAGTGCGCATGTGCTAGGCCCGGAGGC--CAAA--TCTGAGATTGTGGGCGGTG-TAGGCACATTTCAATC----AAC
>gene=chr10_27389342-27389572; species=calJac
TTAGCCGCAGATTCCACACGGAAACTCCGCGGTTTCCAATCTCTCCCTCCGGGTTACCAAGCTAGCGGTGCCGCCAGACACAAGTGCGCCTGCGCGCTTCGGACAGCCGGGTCCCTGCGCTTGCGCAGGAAGGCCCGGTGGGCCAGGTTGCTCCGTGCGCATGTGCAAGG-CCAATCCTCGCAAATCTCGGTGACGGGGACTAGCTCTGCGTTCCAGTCAAACAAATGTC
>gene=chr10_27389342-27389572; species=canFam
CTCGCGGCAACGTCCCAGACTGAGCACCGGGGTCCAAAATCTCTCTCTGCAGAACAAATGTAA----ATGCAGCTAAACACAAATGCGCCTGCGCACCTCAGAAACTGGCGTCACT-CGCCTGCTCACAAGGAGCCCATGGCCAAGAGTGCCCAAAGCGCATGTGCGAGGCCCAAGCCTCTCAAATCTCCGCGGCT--GAGCTGGG-T-GGTTCCCCTCAAAC----GTT
>gene=chr10_27389342-27389572; species=equCab
CCCGCCACAACATCCCAGACCAAACTCTGCGGTTGAGAATCTCTCAGCGCAGACCAACCGTAA----ATGTCGCTAAACACAAGCGCGCATGTGCACCTTCGAAGATGCCGTTACTGCGCGTGCGCACAGAGACCCAGGGGCCCAGGGTGCCCAGAGCGCACGTGCGAGGCCTAGGTGGTTC-AATCTCGGCGATTGTGGGCAGCG-G-GTTCGCTTACAGTC----TTC
>gene=chr10_27389342-27389572; species=gorGor
CTGGCCGCAGCCTCCCAAAGGAAACTCCGCGGTTTCCAATCTCTCCCTCCGGGTTACCAAGCAAGCGATCCCGCTAGACACAAGTGCACATGCGCACCTCAGACGGCAAGGTCCACGCGCGTGCGCACGAAGGCCCAGTGGCCAAGTGTGCTCCGTGCGCATGTGCAAGGCCCAGACCTCGCAAATCTCGGCGACTGGGACGAGCCCTGCGTTCCTGTCAAACAAATGTC
>gene=chr10_27389342-27389572; species=panTro
CTGGCCGCAGCCTCCCAAAGGAAACTCCGCGGTTTCCAATCTCTCCCTCCGGGTTACCAAGCAAGCGATCCCGCTAGACACAAGTGCGCATGCGCACCTCAGACGGCAAGGTCCACGCGCGTGCGCACGAAGGCCCAGTGGCCAAGTGTGCTCCGTGCGCATGTGCAAGGCCCAGACCTCGCAAATCTCGGCGACTGGGACGAGCCCTGCGTTCCTGTCAAACAAATGTC
>gene=chr10_27389342-27389572; species=papHam
CTGGCCGCGGCGTCCCAGAGGAAACTCCGCGGTTTCCAATCTTTCCCTCCGGGTTACCAAGCAAGCGAAGCCGCTAGACACAAGTGCGCATGCGCGCCTCGGACTGCAAGGTCCATGCGCGTGCGCTGGAAGGCCCAGTGGCCCAGGGTGCTCCGTGCGCATGTGCAAGGCCCAGGCCTCGCAAATCTCGGAGGCTGGAAGCAGCCCTGCGTTGCTGTCAAACAAATGTC
>gene=chr10_27389342-27389572; species=ponAbe
GTGGCCGCAGCCTCCCAAAGGAAACTCCGCGGTTTCCAATCTCTCCCTCCGGGTTACCAAGCAAGCGATCCCGCTAGACACAAGTGCGCATGCACGCCTCAGAAGGCAAGGTCCATGCGCGTGCGCACGAAGGCCCAGTGGCCAAGGGTGCTCCGTGCGCATGTGCAAGGCCCAGGCCTCGCAAATCTCGGCGACTGGGACGAGCCCTGCGTTCCTGTCAAACAAATGTC
>gene=chr10_27389342-27389572; species=rheMac
CTGGCCGCGGCCTCCCAGAGGAAACTCCGCGGTTTCCAATCTTTCCCTCCGGGTTACCAAGCAAGCGAAGCCGCTAGACACAAGTGCGCATGCGCGCCTCGGACTGCAAGGTCCATGCGCGTGCGCTGGAAGACCCAGTGGCCCAGGGTGCTCCGTGCGCATGTGCAAGGCCCAGGCCTCGCAAATCTCGGAGGCTGGGAGCAGCCCTGCGTTGCTGTCAAATAAATGTC
>gene=chr10_28591941-28592099; species=hg19
CACGAGCCCAGTGGGAGCCCGGCCCCCGCCTCCAGCCCGGCTAGTAACCAACACGGCCCCCACCCTCGGAGGGGCGGGACCGCGGTTGGAGGGGCGGGGCGGGGCTGCACCGCCCGCGGGTAAGAGGGGCCTGCTGATAGGCTGCGAAGGCGATAGGC
>gene=chr10_28591941-28592099; species=bosTau
CTGGAGC----CGGGAACCCGGCCCCCCACTCCAGCC--GCGAGTCACAGCCTTggcccccgccagcggaggggcggagccgcggccggaggggcggggcgggAAA-CTCCGCCCACGGATAAAAGGCGCCTGATGATTGGTTGCGATAGGAGTGGGT
>gene=chr10_28591941-28592099; species=calJac
CTCGAGCCCAGTGGGAGCCCGGCCTCCGCCTCCGGCCCGGCGAGTAACCTCTACAGCCCCTACCCTCGGAGGGGCAGGGCCGCGGCTGGAGAggcggggcggggccgcaccccccgcgggTAAGAGGCGCCTGCTGATAGGCTGCGAAGGCGGCGGGC
>gene=chr10_28591941-28592099; species=canFam
CACGAGCCCGGCGGGAGCCCGGCCCCCACCTCCAGGGCCGGGAGTAACCGACTCGGCCCCCTCCcgcggcggggcggggccgcggccggaggggcggggcgaggaggCTCCGCCCGCGGGTAAAAGGCGCCTGCTGATAGGCTGCGATAGAG------
>gene=chr10_28591941-28592099; species=equCab
CACGGGCCCAGCGTG-GTCCGGGTACAACCTGCAGCTCAGGGAGTAACCGATTCGGGGCCCTCCCTCGAAGGGGCGTGGCCACGGCCGGAGGGGCGGGGTGGGGCGGCAACGCCTGCGGGTAAGAGGCGCCTTCTGATAGGCTGCGATAGGGCTAGGC
>gene=chr10_28591941-28592099; species=gorGor
CACGAGCCCAGTGAGAGCCGGGCCCCCGCCTCCAGCCCGGCTAGTAACCAACACGGCCCCTACCCTCCGAGGGGCGGGACCGCGGTTGGAGGGGCGGGGCGGGGCTGCACCGCCCGCGGGTAAGAGGGGCCTGCTGATGGGCTGCGAAGGCGATAGGC
>gene=chr10_28591941-28592099; species=panTro
CACGATCCCAGTGGGAGCCCGGCCCCCGCCTCCAGCCCGGCTAGTAACCAACACGGCCCCCACCCTCGGAGGGGCGGGACCGCGGTTGGAGGGGCGGGGCGGGGCTGCACCGCCCGCGGGTAAGAGGGGCCTGCTGATAGGCTGCGAAGGCGATAGGC
>gene=chr10_28591941-28592099; species=papHam
CACGAGCCCAGTGGGAGCCCGGCCCCCGCCTCCAGCCCTGCTAGTAACCAACACGGCCCCCACCCTCGTGGGGGCGGGGCCGACGCTGGAGGGGCGGGGCGGAGCCGCACCGCCCGCGGGTAAGAGAGGCCTGCTGATAGGCTGCGAAGGCGGTAGGC
>gene=chr10_28591941-28592099; species=ponAbe
CACGAGCCCAGTGGGAGCCCGGCCCCCGCCTCCAGCCCGGCTAGTAACCAACACGGCCCCCACCCTCGGAGGGGCGGGACCGCGGCTGGAGGGGCGGGGCGGGGCTGCACCGCCCGCGGGTAAGAGAGGACTGCTGATAGGCTGCGAAGGCGGTAGGC
>gene=chr10_28591941-28592099; species=rheMac
CACGAGCCCAGTGGGAGCCCGGCCCCCGCCTCCAGCCCTGCTAGTAACCAACACGGCCCCCACCCTCGGGGGGGCGGGGCCGACGCTGGAGGGGCGGGGCGGAGCCGCACCGCCCGCGGGTAAGAGGGGCCTGCTGATAGGCTGCGAAGGCGGTAGGC
>gene=chr10_46090174-46090540; species=hg19
CGCGGCGTGGGGGACTCCGATCCTAGAGGCCGCAGGAGTTACCTCAGGTGGGCTCTGAGCTGGCGGCGCTACCGCCCTGGCCCGCCTCGAGCATGCCCGAGACGTGGACGCAGCAAGGCCGCACCTCCCCCAGCGCGTCGCCTGTTTACACCCTACGCCCCTCCGCGGGAGGACACCGAGTGGCAGGTCACGTGACGCGGGCGTCACGTGTCCGGCCGAGTTGGGTGGAGGCGTTGCCCCGGCGACTGCAGCGCGCTGGGGGCGGGCTGCAGCGGGTGCCGCCGCGCGGCCTTTCTGTGCTTCCACCCCTTCGCAGTGCCCAGGCGACAACCCACTGGGCTTGGAACCGAAAAGACTTCCCCAGCT
>gene=chr10_46090174-46090540; species=bosTau
CGCGGCG------------GGCCGGAAGGCCGCAGGAGTTACCTCAAGTGGGCGCTGAGCTCGCGGCAGGGCCGCCCCCGCCGGCCTGGAGCATGCCGGAGACGCGGACGCAGCAGAGCTGCAGCTCGGCCACCGCAGCGCCTGTTTACA-------CCCCTCCGCGGGAGGACGCCGACCGGCCCGTCACGTGACGCACACGTCACGTGCTCGCCCGGGGTGGGCGGAGGCGTTGCCC-AGCGACGACGGCGCTCTAGGGGCGGGCGGCGGCG------ACGGCAGGGTCCCTCAGCGCTCCCCCATCACCTGCGTCC--AGTCGACGAACGACGCGTCCTGGCGAGGAAAAGTCT---CCACCA
>gene=chr10_46090174-46090540; species=calJac
CGCGGCATGGGAGACGCCAGTCCTAGAGACCACTGGAGTTACCTCAGGTGGGCTCCGAGCTGGCGGCGCGACCGCCCCAGCCTGCCTTGAGCATGCCTGAAACGCGGACGCCGCAGGGCCGCACCTCCGCCAGCGCGTCGCTTGTTTACA-------CTCCTCCGCGGGAGGACGCCGACTGGCAGGTCACGTGACGCGAGCGTCCCTTGTCCGCCAGGGTTGGGCGGAGGCGTTGCCCTGGCGACGACGGCGCGCTGGGGGCGGGCTGCAGCGGGTGCGGCTGCGCGGCCCATCTGTGCTTCCACCCTTTCGCTGTGCGGAGGCGAGAACCCACCCGGCTTGGAACGGAAGAGACTTCCCCAGCT
>gene=chr10_46090174-46090540; species=canFam
------G------------GGTCCCGAGGCCGCAGGAGTTACCTCAGGTGGGCGCTGAGCTCCCGGATGGGCCGACCCGGCCCGCCCGAAGCATGCCGGACACCAGGACGCCGCAGGGCCGCAGCTCCGCCGCCACCGGGCCTGTTTACA-------CCCCCGGGCGGGAGGACGCC-ACCGTCTCCTCACGTGACACGTGCGTCACGTGTCCTCCCGGGG-GGGCGAGGGTGTTGCCG-GGCAACGAcggcgcgccaggggcg---ggccgcg------gcggcgcgATCCTTCCCCGGCCCCggcggtcggg-g-gcggagacgggggcggacgggggcggtcgggggcgggCCTCC--CTCCG
>gene=chr10_46090174-46090540; species=equCab
-------------------------------------------------------------------------------------------------------------------------------------------------------------------------------------------------------------------------------------------------------------------------------------------------------------------------------------------------------------------------CCCCG
>gene=chr10_46090174-46090540; species=gorGor
CGCGGCGTGGGGGACTCCGATCCTAGAGGCCGCAGGAGTTACCTCAGGTGGGCTCTGAGCTGGCGGCGCCACTCCCCTGGCCCGCCTCGAGCATGCCCGAGACGCGGACGCAGCAGGGCCGCACCTCCCCCAGCGCGTCGCCTGTTTACACCCTACGCCCCTCCGCGGGAGGACGCCGACTGGCAGGTCACGTGACGCGGGCGTCATGTGTCCGGCCGAGTTGGGTGGAGGCGTTGCCCCGGCGACTGCAGCGCGCTGGGGGCGGGCTGCAGCGGGTGCCGCCGCGCGGCCTTTCTGTGCTTCCACCCCTTCGCAGTGCCCAGGCGACAACCCACTGGGCTTGGAACC-AAAAGACTTCCCCAGCT
>gene=chr10_46090174-46090540; species=panTro
CGCGGCGTGGGGGACTCCGATCCTAGAGGCTGCAGGAGTTACCTCAGGTGGGCTCTGAGCTGGCGGCGCTACCGCCCTGGCCCGCCTCGAGCATGCCCGAGACGCGGACGCAGCAGGACCGCACCTCCCCCAGCGCGTCGCCTGTTTACA--------CCCTCCGCGGGAGGACGCCGACTGGCAGGTCACGTGACGCTGGCGTCACGTGTCCGGCCGAGTTGGGTGGAGGCGTTGCCCCGGCGACTGCAGCGCGCTGGGGGCGGGCTGCAGCGGGTGCCGCCGCGC-GCCTTTCTGTGCTTCCACCCCTTCGCAGTGCCCAGGCGAGAACCCACTGGGCTTGGAACCGAAAAGACTTCCCCAGCT
>gene=chr10_46090174-46090540; species=papHam
AGCGGCGTGGAAGAGT-GGATCCTAGAAGCCCCAAGAGTTACCTCAGGTGGGCTCTGAGCTGGCGGCGCAACCGCCCCGGCCCTCCTCCAGCATACCCGAGACGCGGACGCAGCAGGTCCGAACATCCGCCAGCGCGTTGCCTGTTTACACCCTACGCCCCTCCGCGTGAGGACGCCGACTGGCAGGTCACGTGACGCGGGCGTCACGTGTCCGGCCGGGTTGGGTGGAGGCGTTCCCCGGGTGGCCACAGCGCGCTGGGGGCCGGCT---------------GCGCGACACCTCTGTGCTTCCACCCCTTCGCTGTGCCCAGGCGAGGACCCACCAGGCTTGGAACCG--AAGACTTCCCCAGCT
>gene=chr10_46090174-46090540; species=ponAbe
cgcggcgTGGGGGACTCCGATCCTAGAAGCCGCAGGAGTTACCTCAGGTGGGCGCTAAGCTGGCGGCGCGACCGCCCTGGCCCGCCTCGAGCATGCCCGAGACGCCGACGCAGCAGGGCCGCACCTCCGCCAGCGCGTCGCCTGTTTACACCCTACGCCCCTCCGCGGGAGGACGCCAACTGGTAGGTCACGTGACGCGGGCGTCACGTGCCCGGCCGAGTTGGGTGGAGGCGTTGCCCCGGCGACGACAGCGCGCTGGGGGCGGGCTGCAGCGGGTGCCGCGGCGCGGCCCTGCTGTGCTTGCACCCCTTCGCTGTGCCCAGGCGAGAACCCACTGGGCTTGGAACCGAAAAGACTTCCCCAGCT
>gene=chr10_46090174-46090540; species=rheMac
AGCGGCGTGGAGGAGT-GGATCCTAGAAGCCCCAAGAGTTACCTCAGGTGGGCTCTGAGCTGGCGGCGCAACCGCCCCGGCCCTCCTCCAGCATGCCCGAGACGCGGACGTAGCAGGGCCGAACCTCCGCCAGCGCGTTGCCTGTTTACACCCTACGCCCCTCCGCGTGAGGACGCCGACTGGCAGGTCACGTGACGCGGGCGTCACGTGTCCGGCCGGGTTGGGTGGAGGCGTTCCCCGGGTGGCCACAGCGCGCTGGGGGCCGGCTGCTGCGGGTGCGGCTGCGCGACACCTCTGTGCTTCCACCCCTTCGCTGTGCCCAGGCGAGGACCCACCAGGCTTGGAACCG--AAGACTTCCCCAGCT
>gene=chr10_46222509-46222819; species=hg19
TCCTGGCGTCAGCCCCTATCCTCCAGCTTCCTCCGCCCCAACCTAGGGTAGAACCCCAAACTCCAGTCCCAGTCCACTTCCGCAGCTTCCTCCCCTCAGCATCGCAGGTCGGATCACGTGCGGGTTCTGTCACGTGACATCAGGTCACGTGAGGCCGGTCACGCCCCGGGCAGCTTGGCTGGGGCTAGGCTTCCGGGGCTCTGCGGTCCTCGGCCTGTGCTGGCAGCCTCGGAGCCCACCGAGCCGGGCGGCTGGGATGGTGAGGGCGGCGGGCCGGAGAGGGGCCGGCCTGGGCTGGGGCCGCCGTCCC
>gene=chr10_46222509-46222819; species=bosTau
CCCTGGCTTCCGC--------------------------------------------------CACCCGCAGCCAGCTGGCGCAGCCTCCCTTCGGCGGCGCCCCACATCCGGTCACGTGAGGGGCAGGTCACGGGCGCTCTGGTCACGTGAGGCTGGTCACGTGCCGGGCCGCACTGCTGGGGCTAGGCTTCCGGAGACTTTGGGGGCTCGGCGGGTGCGGGCGGCTTCGGAGCCCACCAAACTGCACAGCCGGGATGGTGAGGGCGGCGCTCT-----GGGTTGGGGCTGGGCCGCGTCCGCCGCCT-
>gene=chr10_46222509-46222819; species=calJac
CTCTGGCGTCGACCCGGCTCGTGGAGTTCCCCCCGTCCCAACCCAGCCGAGAACCCCAGACTCCAGTCC-AGTTCCCGTCCGTAGCTTGCTCGCTGCAGCAGCGCAGATTGGATCACGTGTGGGCGCTGTCACGTGACACGATGTCACGTGAGGC-GGTCGC-TCCCGAGCCGCT------GGGCTGGGCTTCGGGGCCTCTGCGGTCCT-GACGCGC-----TGGCCTCGGAGCCCACCGAGCCTGGAGGCTGGGATGGTAAGGGCAGCGGGCCGGAGAGGGAACGGCCTGAGCTGGGGCCGCCGTTCC
>gene=chr10_46222509-46222819; species=canFam
CCCTAGCGTCGTCACCCTTCCCG---CC---CCCACCTTAGCCCAGCGCAAGCCGCCTGA--CACTCCCTAGCTGGTGGCCGCCTCTTTTTTCCGGCGCCA-TGCACATCCGGTCACGTGTG---------------AGCCCAGTCACGTGAGGCCGGTCACGTGCCGCCCCGCAGGGCTCGGACTCGGCTTCCGCAGACCTGCGGGCCTCGGCGGGTGGGGGCTGCCTCGGAGCCTGCCGGACTGCACGACCGGGATGGTGAGGGCGGcgggcc-----ggggcggggccgggcaggagctggCGCCT-
>gene=chr10_46222509-46222819; species=equCab
CCCTGGCGTTGGCACCGTTCCTTCCTCCTCCCCCGCCCCAGCCCAGCCCAGGCCGCCTAACTTCGGCCGCAGCGGGCA-GCGCAGCTTCCTTTGGGCGGTGCCGCACGGCGGGTCACGTGCA---------------GGCCAGGTCACGTGAGCCAGGTCACGTGCCGGGCGGCGCGGCTGGGGCTCGGCTTCCAGAGACTGGTGGGCGTCGGCGGGGGCTGGCGGGCCAGGAGCCAGCGCGCCTGCACGG-TGGGATGGTGAGGACGGCGGCCC-----GGG--GTGGCCATGGCGGGGCCGCCGCCT-
>gene=chr10_46222509-46222819; species=gorGor
TCCTGGCGTCAGCCCTTCTCCTCCAGCTTCCTCCGCCCCAACCTAGCGTACAACCCCAAACTCCAGTCCCAGTCCACTTCGGCAGGTTCCTCCCCTCAGCATCGCAGGTCGGATCACGTGCGGGTCCTGTCACGTGACATCAGGTCACGTGAGGCCGGTCACGCCCCGGGCAGCTTGGCTGGGGCTAGGCTTCCGGGGCTCTGCAGTCCTCGGCGTGTGCTGGCAGCCTCGGAGCCCACCGAGCCGGGCGGCTGGGATGGTGAGGGCGGCGGGCCGGAGAGGGGCCGGCCTGGGCTGGGGCCGCCGTCCC
>gene=chr10_46222509-46222819; species=panTro
TCCTGGCGTCAGCCCCTCTCCTCCAGCTTCCTCCGCCCCAACCTAGCGTAGAACCCCAAACTCCAGTCCCAGTCCACTTCCGCAGCTTCCTCCCCTCAGCATCGCAGGTCGGATCACGTGCGGGTCCTGTCACATGACATCAGGTCACGTGAGGCAGGTCACGCCCCGGGCAGCTTGGCTGGGGCTAGGCTTCCGGGGCTCTGCAGTCCTCGGCGTGTGCTGGCAGCCTTGGAGCCCACCGAGCCAGGCGGCTGGGATGGTGAGGGCGGCGGGCCGGAGAGGGGCCGGCCTGGGCTGGGGCCGCCGTCCC
>gene=chr10_46222509-46222819; species=papHam
TCCTGGCGTCTTCCCCTCTCCTCCAGCTTCCTCCGCCCCAACCTAGCGTAGAACCCCAAACTCCAGCCCCAGTCCACTTCCGCAGCTTCATCTCCTCAGCATCGCAGGTCGGATCACGTGCGGGCTCTGTCACGTGACATCAGGTCACGTGAGGCCGGTCACGCCCCGGGCAACTTGGCTGGGGCTGGGCTTCCGGGGCTCTGCGGTCCTCTGCGCGTGCGGGTGGCCTCAGAGCCCAccgagccgggcggctgggatggtgagggctgcgggccggagaggggccggcctgggctgggGTCGCCGTCCG
>gene=chr10_46222509-46222819; species=ponAbe
TCCTGGCGTCAGCCCCTCTCCTCCAGCTTCCTCCGCCCCAACCTAGCGTAGAACCCCAAACTCCAGTCCGAGTCCACTTCCGCAGCTTCCTCCCCTCAGCATCGCAGGTGGGATCACGTGCGGGCCCCGTCACGTGACATCAGGTCACGTGAGGCCGGTCACGCCCCGGGCACCTTGGCTGGGGCTAGGCTTCCGGGGCTCTGCCGTCCTCGGCGTGTGCTGGCAGCCTCGGAGCCCACCGAGCCGGGCGGCTGGGACGGTGAGGGCGGCGGGCCGGAGAGGGGCCAGCCTGGGCTGGGGCCGCCGTCCT
>gene=chr10_46222509-46222819; species=rheMac
TCCTGGCGTCTTCCCCTCTCCTCCAGCTTCCTCCGCCCCAACCTAGCGAAGAACCCCAAACTCCAGCCCCAGTCCACTTCCGCAGCTTCATCTCCTCAGCATCGCAGGTCGGATCACGTGCAGGCTCTGTCACGTGACATTGGGTCACGTGAGGCCGGTCACGCCCCGGGCAACTTGGCTGGGGCTGGGCTTCCGGGGCTCTGCGGTCCTCTGCGCTTGCGGGTGGCCTCGGAGCCCAccgagccgggcggctgggatggtgagggctgcgggctggagaggggccggcctgggctgggGTCGCCGTCCG
>gene=chr10_60028555-60029165; species=hg19
CAAGCCCCGAGCAAGAAAAACTGGGGTCAAATCTTAGGTATCTGATTAAAGTAAGTGTCCTATTAACACCTGTTTCTGCCCCCAGAAGCCCACACACCTGGAAGAGACGTAAAATCTGGCCTGGATTCCCTAATCCCAGGGCCCTGCCCCTCGGCTTCAGGGCCCCGCCCCTCGGCTTCAGGGCCCCGCCCCTCGGCGTTGCGCAAACTCTGTTGCTACCTAAGTCTTTTCCTCCTCCCACCTCCCGTAGCTGTCAAAATCCGGAGTCCAGACTTCCTTATGGCCAGGACAGCTCCACGCATGCTCAGCACCTACCAGGGTCGAGCTCACACACGTGCCTACGACCCGCCGCGGCGCCTGCGCGGTAGCATCGCGGAGTCGGTGCTTTAGTACGCCGCTGGCACCTTTACTCTCGCCGGCCGCGCGAACCCGTTTGAGCTCGGTATCCTAGTGCACACGCCTTGCAAGCGACGGCGCCATGAGTCTGACTTCCAGTTCCAGCGTACGAGGTGAAGTGGGGCCTGGGAGCGGGTGAGGCTGGTGAGGCTCAGCGGTTGCCGCGCCCGCAGTTCGACTGGGTTGTTTTACCACTGCCCTACGCGCCCGCCGG
>gene=chr10_60028555-60029165; species=bosTau
-CCAGACTAAGCAAGAAATTTGGGAGTGAAATCTTGGATATCCGTCTATGGCAAGTGTTATATCAGCACATATATTTGCCCTCGTAAATC----CACCTGGGAGAGACATAAAACCTGGCCCGGACTCTCTATTCCAAAGGTAGGTCCGCTGGGCTCCAGGACCAA-----------------------ACCTCAGGATTGCGCAAACTCAGTTGCTACCTTGGTCTCTTCCTCCTCCCTCCTCCTGTGGCTGTCAAATTCCGTACTCAACACTTCCTAAAGGTCGGGTAAGCTCCGCGCATGCTCAGTATCAGCCCGGGTGCTTAATACACACGTGCTGACGGACAGTCGCGGCGCCTGCGCGGTAGCTGCCTGGAGTCAGTGCCTTAGGACGCCTGTCGCACCTTGACTCCTGCTGTCCGCGCGAGCCGGTTTGTGCTCACTGTCCT-GTGCACAC-CCTTGCAAGCATCGGCGCCATGAGTATGAC------TTCCAGCGTACGAGGTGAAGTGGGGCATGGGAGTGGGTGCCGCTGGCGGTGCGCACTGGTTGCAGCTTACTCAGCACCTCCGGACTG--ATACAGCTGCCGTGCGTTCCCGCCAG
>gene=chr10_60028555-60029165; species=calJac
CAAGCCCTGAGCAAGAAAAACTGGGGTCAAATCTTAGGTATCTGATTAAAGTAAGCGTCCTACTAATACTCGTCTCTGCCCGGAGAAGCCCACACACCTGAAAGAGACGTAAAATCTGGCCTGGATTTCCTATTCCCAGGACCCTGTCCCTCCGCTTCAGGGCCCCGCCCCTCGGC---------------------GTTGCGCAAACTCAGTTGCTACCTAAGTATTTTCC---CCTCCGCTCCTGTGGCTGTCAAAATCCGTAGTCCAGACTTCCTTAAAGCCAGCATAGCTCCACGCATGCTCAGCACCTACCGGGGTCGAGCTCACACACGTGCTTACGGCTGGCTGCGGCGCCTGCGCGGTAGCAGCGCGGAGTCGGTGCTTTAGTACGCTGCTGGCACCTTGACTCTCGCCAGCTGCGCGAACCCGTTTGTGCCCGGTATCCTAGTGCACACGCCTTGCAAGCGACGGCGCCATGAGTCTGACTTCCAGTTCCAGCGTACGAGGTGAAGTGGGGCTTGGGAGCGGGTGAGGCTGGTGAGGCGCAGCAGTTGCGGCTCCCGCATCTCGGCTGGGTTGTTTTACCCCTGCTCTACGCGCCCGCCGA
>gene=chr10_60028555-60029165; species=canFam
-CCGAACTGAGCAAGAAAGCTGTGGATAAAATCTTAGATACCTGATTATGTCAAGTGTTATATCAGCACCTGT-TTTACCCTTAGAAACCTGCACTCCTGGGAGAGACTTAAAATCTGGCCTAGAATCTCTATTCTCAAAGCGCTG-CCCCAGGTTCCAAGACTCC-----------------------GCCTTACGATTGCGCATACTCAGTTGCTACCTGGGTCTCTTCCTCCTCCCCACTTTTGCGGCTGTCAAAATCCAGTCTCAAGACTTCTTTAAGA-CGGGGCAGCTCCGCGCATGCTCAGCATCAGCTGGGGT--GCAATACACACGTGCTTACGGCCAGCCGCGGCGCCTGCGCCGTAGCGGCCTGGAGTCGGTGGCGTAGGACGTTTCTCGCACCTTGACTCCGGCCCTCCGCGAGAGCCTGTTTGTGCTTAGTGTCCT-GTGCACACACCTTGCAAGCGACGGCGCCATGACTCTGAC------TTCCAGCGTACGAGGTGAAGTGGGGCCTGGGAGCGGGTGAGGCTGGAGGTGCGCACCGGTTGCAGCTTCCTCAGCTCCTCTGGGATG--TTACCGTTGCCCTGCGAGCCCGTCAG
>gene=chr10_60028555-60029165; species=equCab
-CTGGACCGAGCAAGAAAATTGTGGGTAAAATCTTAGATATCTGTTTACGCCAAGTGTTACACCAGCACCTGTCTCTGCCCTGAGAAACCCGCACACCTGGAAGAGATGTAAAATCTGGCCTGGACTACGTATTCCCAAGGCCCTG-CCCCAGG-----------------------------------GCCTCAGGATTGCGCAAACTCAGTTGCTACCTAGGTCTCTTCCTCCTCCCCGCTCCTGCTGCTGTCAAAATCCGGACTCAAGACTTCCCTAAATCCGGGGCAGATCCGCGCATGCTCAACATCTACTTGGGTGGATAATACACACGTGCT----------CTCGGCGCCTGCGCCGTAGCAGCCTGGAGTAGGTGCCTTAGGCCGCCTGTCGCACCTTGACTCCTGCTGTCCGTGCGAGCCCGTTTGTGGTCTGTGTCCT-GTGCACACGCCTGGCAAGCGACGGCGCCATGAGTCTGAC------TTCCAGCGTAAAAGGTGAAGTAGGGCCTGGGAGCGGGGGA------CGGTGCGCCCCGGTTGCAGCTTCTTCAGCT--TCTGGGCTG--CTACCGCTGCCCTGCGCGCCCGCCGG
>gene=chr10_60028555-60029165; species=gorGor
CAAGCCCCGAGCAAGAAAAACTGGGGTCAAATCTTAGGTAT------------------CTATTAACACCTGTTTCTGCCCCCAGAAGCCCACACACCTGGAAGAGACGTAAAATCTGGCCTGGATTCCCTAATCCCAGGGCCCTGCCCCTCGGCTTCAGGGCCCCGCCCCTCGGC---------------------GTTGCGCAAACTCTGTTGCTACCTAAGTCTTTTCCTCATCCCCCCTCCCGTAGCTGTCAAAATCCGGAGTCCAGACTTCCTTAAGGCCAGGACAGCTCCACGCATGCTCAGCACCTACCAGGGTCGAGCTCACACACGTGCTTACGACCCGCCGCGGCGCCTGCGCGGTAGCAGCGCGGAGTCGGTGCTTTAGTACGCCGCTGGCACCTTTACTCTCGCCGGCCGCGCGAACCCGTTTGAGCTCGGTATCCTAGTGCACACGC-TTGCAAGCGACGGCGCCATGAGTCTGACTTCCAGTTCCAGCGTACGAGGTGAAGTGGGGCCTGGGAGCGGGTGAGGCTGGTGAGGCTTAGCGGTTGCCGCGCCCGCAGTTCGACGGGGTTGTTTTACCACTGCCCTACGCGCCCGCCGG
>gene=chr10_60028555-60029165; species=panTro
CAAGCCCCGAGCAAGAAAAACTGGGGTCAAATCTTAGGTATCTGATTAAAGTAAGTGTCCTATTAACACCTGTTTCTGCCCCCAGAAGCCCACACACCTGGAAGAGACGTAAAATCTGGCCTGGATTCCCTAATCCCAGGGCCCTGCCCCTCGGCTTCAGGGCCCCGCCCCTCGGC---------------------GTTGCGCAAACTCTGTTGCTACCTAAGTCTTTTCCTCCTCCCACCTCCCGTAGCTGTCAAAATCCGGAGTCCAGACTTCCTTAAGGCCAGGACAGCTCCACGCATGCTCAGCACCTACCAGGGTCGAGCTCACACACGTGCTTACGACCCGCCGCGGCGCCTGCGCAGTAGCAGCGCGGAGTCGGTGCTTTAGTACGCCGCTGGCACCTTTACTCTCGCCGGCCGCGCGAACCCGTTTGAGCTCGGTATCCTAGTGCGCACGCCTTGCAAGCGACGGCGCCATGAGTCTGACTTCCAGTTCCAGCGTACGAGGTGAAGTGGGGCCTGGGAGCGGGTGAGGCTGGTGAGGCTCAGCGGTTGCCGCGCCCGCAGTTCGACTGGGTTGTTTTACCACTGCCCTACGCGCCCGCCGG
>gene=chr10_60028555-60029165; species=papHam
CAAGCCTCGAGCAAGAAAAACTGGGGTCAAATCTTAGGTATCTGAATAAAGTAACTGTCCTATTAACACCTGTCTCTGTCGCCAGACGCCCACACACCTGGAAGAGACGTAAAATCTGGCCTGGATTCCCTAATCCCAGGGCCCTGCCCCTCCGCTTCAGGGCCCCGCCCCTCGGC---------------------GTTGCGCAAACTCCGTTGCTACCTAAGTCTTTTCCTCCTCCCAGCTCCCGTGGCTGTCAAAATCCGGAGTCCAGACTTCCTTAAGGCCAGGACAGCTCCACGCATGCTCAGCACCTACCAGGGTCGAGCTCACACACGTGCTCACGACCCGCCGCGGCGCCTGCGCGGTAGCAGCGCGGAGTCGGTGCCTTAGTACGGCACTGGCACCTTTAGTCTCGCCGGCCGCGCGAACCCGTTTGTGCTCGGTATCCTAGTGCACACGCCTTGCAAGCGACGTCGCCATGAGTCTGACTTCCAGTTCCAGCGTACGAGGTGAAGTGGGGCCTGGGAGCGGGTGAGGCTGGTGAGGCTCACCGGTTGCTGCGCCCGCAGCTCAGCTGGGTTGTTTTACCGCTGCCCTACACGCCCGCCGG
>gene=chr10_60028555-60029165; species=ponAbe
CAAGCACCGAGCAAGAAAAACTGGGGTCAAATCTTAGGTATCTGATTAAAGTAAGTGTCCTATTAACACCTGTTTCTGCCCCCCGAAGCCCACACACCTGGAAGAGACGTAAAATCTGGCCTGGATTCCCTAATCCCGGGGCCCTGTCCCTCGGCTTCAGGGCCCCGCCCCTCGGC---------------------GTTGCGCAAACTCTGTTGCTACCTAAGTCTTTTCCTCCTCCCCGCTCCCGTAGCTGTCAAAATCCGGAGTCCAGACTTCCTTACCGCCAGGACAGCTCCACGCATGCTCAGCACCTACCAGGGTCGAGCTCACACACGTGCTTACGACCCGCCGCGGCGCCTGCGCGGTAGCAGCGCGGAGTCGGTGCTTTAGTACGCCGCTGGCACCTTTACTCTCGCCGGCCGCGCAAACCCGTTTGTGCTCGGTATCCTAGTGCACACGTCTTGCAAGCGACGGCGCCATGAGTCTGACTTCCAGTTCCAGCGTACGAGGTGAAGTGGGGCCTGGGAGCGGGTGAGGCTGGTGAGGCTCAGCGGTTGCCGCGCCCGCAGTTCGACTGGATTGTTTTACTACTGCCCTACGCGCCCGCCGG
>gene=chr10_60028555-60029165; species=rheMac
CAAGCCTCGAGCAAGAAAAACTGGGGTCAAATCTTAGGTATCTGATTAAAGTAAGTGTCCTATTAACACCTGTCTCTGTCCCCACAAGCCCACACACCTGGAAGAGACGTAAAATCTGGCCTGGATTCCCTAATCCCAGGGCCCTGCCCCTCCGCTTCAGGGCCCCGCCCCTCGGC---------------------GTTGCGCAAACTCCGTTGCTACCTAAGTCTTTTCCTCCTCCCCGCTCCCGTGGCTGTCAAAATCCGGAGTCCAGACTTCCTTAAGGCCAGGACAGCTCCACGCATGCTCAGCACCTACCAGGGTCGAGCTCACACACGTGCTTACGACCCGCCGCGGCGCCTGCGCGGTAGCAGCGCGGAGTCGGTGCCTTAGTACCGCACTGGCACCTTTAGTCTCGCCGGCCGCGCGAACCCGTTTGTGCTCGGTATCCTAGTGCACACGCCTTGCAAGCGACGGCGCCATGAGTCTGACTTCCAGTTCCAGCGTACGAGGTGAAGTGGGGCCTGGGAGCGGGTGAGGCTGGTGAGGCTCACCGGTTGCTGCGCCCGCAGCTCAGCTGGGTTGTTTTACCGCTGCCCTACACGCCCGCCGG
>gene=chr10_70359838-70360448; species=hg19
GCAGCCCAACAGCTGAGCCTACACTGTCCTCACATAACCTCCCTGCCTTAAATATCGCCAATATTTAGCCTTGCCTTATAAAGTAAAAATGCACAATACCTTCCAGAGTTTCAGCAAGCCCAAATGCCCCCCTAGGCTCAGTTATGTCTCCTGTACATTGGAGGCAGAGCAGCGCACCCCTCCCCCATGCAGACCTGCCCTCGGAACCGCCAAGAGGTTACTAATCAGGAAGGCTCTACCATCGATCCAATGGTGGTGACCTGGGGGATTTGTGTGCATTGTTTTTGTTGAAGCCTCCTGTGATTTCGGCGCGACCAGATCCTCTGCAGCGAACTCCATGTCGCAGCTTGTGGCTGCCTGTGTCCTGTGGTGAGAGCCGAGCCGCACAGGAGATCCTTTGTCTAGGAAGGGCTAGGCTGAGAAGATCACTTTGGAGTTGCTAAGCTCTGCATTGCCATTGGCTGCACTCTTTGTGGGGCTGTTTTTGCAAAAGGCATGCCCAGCACGTCTACAGTGCTGGCAGGCCAGGGCTGCCTTTAAACACCATGATAATAATACCAAAAAGCAGTTTGCAGAACTGTTCCACTGTAGAGGCTTCCTCTGCAGAAGC
>gene=chr10_70359838-70360448; species=bosTau
GCAGCCCAACAGCTGAGCCTACAGTGTCCTCACATAACCTCCCTGCCTTAAATATCGCCAATATTTAGCCTTGCCTTATAAAGTAAAAATGCACAATACCTTCCAGAGTTTCAGCAAGCCCAAATGCCCCCCTCAGCTCAGTTATATCTCCTGTATGTTGGAGGCAGGGCCATGCACCCCCCCCCCCCGCAGACCTGCCCTCGGAGCCGCCAAGAGGTTACTAATCAGGGAGACTCCGCCATCGATCCGATGGTGGAGACCT-GGGGATTTGTGTGCATTGTTTTTGCTGAAGCCTCCTGTGATTTCGGCGGGACCAGATCCTCTGCAGCGAACTCCATGTCGCAGCTTGTGGCTGCCTGTGTCCTGTGGTGAGAGCGGAGCCGCACAGGAGATCCTTTGTCTAGGAAG-GCTAGGCAGAGAAGATCACTTTGGAGTTGCTAAGCTCTGCATTGCCATTGGCTGCACTCTTTGTGGGGCTGTTTTTGCAAAAGGCATGCCCAGCACGTCTACAGTGCTGGCAGGCCAGGGCTGCCTTTAAACACCATGATAATAATACCAAAAAGCAGTTTGCAGAACTGTTCCACTGTAGAGGCTTCCTCTGCAGAAGC
>gene=chr10_70359838-70360448; species=calJac
GCAGCCCAACAGCTGAGCCTACACTGTCCTCACATAACCTCCCTGCCTTAAATATCGCCAATATTTAGCCTTGCCTTATAAAGTAAAAATGCACAATACCTTCCAGAGTTTCAGGAAGCCCAAATGCCCCCC-AGGCTCGGTTATGTCTCCTGTACATTGGAGGCAGAGCAGCGTACCCCTCCCCCATGGAGACCTGCCCTCGGAGCCGCCAAGAGGTTACTAATCAGGGAGGCTCTGCCATCGATCCAATGGTGGTGACCTGGGGGATTTGTGTGCATTGTTTTTGCTGAAGCCTCCTGTGATTTCGGCGCGACCAGATCCTCTACAGCGAACTCCATGTCGCAGCTTGTGGCTGCCTGTGTCCTGTGGTGAGAGCCGAGCCGCACAGGAGATCCTTTGTCTAGGAAGGGCTAGGCTGAGAAGATCACTTTGGAGTTGCTAAGCTCTGCATTGCCATTGGCTGCACTCTTTGTGGGGCTGTTTTTGCAAAAGGCATGCCCAGCACGTCTACAGTGCTGGCAGGCCAGGGCTGCCTTTAAACACCATGATAATAATACCAAAAAGCAGTTTGCAGAACTGTTCCACTGTAGAGGCTTCCTCTGCAGAAGC
>gene=chr10_70359838-70360448; species=canFam
GCAGCCCAACAGCTGAGCCTACACTGTCCTCACATAACCTCCCTGCCTTAAATATCGCCAATATTTAGCCTTGCCTTATAAAGTAAAAATGCACAATACCTTCCAGAGTTTCAGCAAGCCCAAATGCCCCCCTCGGCTCGGTTATATCTCCTGTACGTTGGAGGCAGAGCCGCGCACCCCTCCCCCCCGCAGACCTGCCCTCGGAGCCGCCAAGAGGTTACTAATCAGGGAGCCTCCGCCATCGATCCGATGGCGGAGACCTGGGGGATTTGTGTGCATTGTTTTTGCTGAAGCCTCCTGTGATTTCGGCGCGACCAGATCCTCTGCAGCGCACTCCATGTCGCAGCTTGTGGCTGCCTGTGTCCTGTGGTGAGAGCGGAGCCGCACAGGAGATCCTTTGTCTAGGAAG-GCTA-GCAGAGAAGATCACTTTGGAGTTGCTAAGCTCTGCATTGCCATTGGCTGCACTCTTTGTGGGGCTGTTTTTGCAAAAGGCATGCCCAGCACGTCTACAGTGCTGGCAGGCCAGGGCTGCCTTTAAACACCATGATAATAATACCAAAAAGCAGTTTGCAGAACTGTTCCACTGTAGAGGCTTCCTCTGCAGAAGC
>gene=chr10_70359838-70360448; species=equCab
GCAGCCCAACAGCTGAGCCTACACTGTCCTCACATAACCTCCCTGCCTTAAATATCGCCAATATTTAGCCTTGCCTTATAAAGTAAAAATGCACAATACCTTCCAGAGTTTCAGCAAGCCCAAATGCCCCCCTCGGCTCAGTTATATCTCCTGTACGTTGAAGGCAGGG-CGCTCACCCCTCCCCCCCGCAGACCTGCCCTCGGAGCCGCCAAGAGGTTACTAATCAGGGAGTCTCCGCCATCGATCCGATGGCGGAGACCTGGGGGATTTGTGTGCATTGTTTTTGCTGAAGCCTCCTGTGATTTCGGCGCGACCAGATCCTCTGCATCGAACTCCATGTCGCAGCTTGTGGCTGCCTGTGTCCTGTGGTGAGAGCGGAGCCGCACAGGAGATCCTTTGTCTAGGAAG-GCTAGGCAGAGAAGATCACTTTGGAGTTGCTAAGCTCTGCATTGCCATTGGCTGCACTCTTTGTGGGGCTGTTTTTGCAAAAGGCATGCCCAGCACGTCTACAGTGCTGGCAGGCCAGGGCTGCCTTTAAACACCATGATAATAATACCAAAAAGCAGTTTGCAGAACTGTTCCACTGTAGAGGCTTCCTCTGCAGAAGC
>gene=chr10_70359838-70360448; species=gorGor
GCAGCCCAACAGCTGAGCCTACACTGTCCTCACATAACCTCCCTGCCTTAAATATCGCCAATATTTAGCCTTGCCTTATAAAGTAAAAATGCACAATACCTTCCAGAGTTTCAGCAAGCCCAAATGCCCCCCTAGGCTCAGTTATGTCTCCTGTACATTGGAGGCAGAGCAGCGCACCCCTCCCCCATGCAGACCTGCCCTCGGAACCGCCAAGAGGTTACTAATCAGGAAGGCTCTACCATCGATCCAATGGTGGTGACCTGGGGGATTTGTGTGCATTGTTTTTGCTGAAGCCTCCTGTGATTTCGGCGCGACCAGATCCTCTGCAGCGAACTCCATGTCGCAGCTTGTGGCTGCCTGTGTCCTGTGGTGAGAGCCGAGCCGCACAGGAGATCCTTTGTCTAGGAAGGGCTAGGCTGAGAAGATCACTTTGGAGTTGCTAAGCTCTGCATTGCCATTGGCTGCACTCTTTGTGGGGCTGTTTTTGCAAAAGGCATGCCCAGCACGTCTACAGTGCTGGCAGGCCAGGGCTGCCTTTAAACACCATGATAATAATACCAAAAAGCAGTTTGCAGAACTGTTCCACTGTAGAGGCTTCCTCTGCAGAAGC
>gene=chr10_70359838-70360448; species=panTro
GCAGCCCAACAGCTGAGCCTACACTGTCCTCACATAACCTCCCTGCCTTAAATATCGCCAATATTTAGCCTTGCCTTATAAAGTAAAAATGCACAATACCTTCCAGAGTTTCAGCAAGCCCAAATGCCCCCCTAGGCTCAGTTATGTCTCCTGTACATTGGAGGCAGAGCAGCGCACCCCTCCCCCATGCAGACCTGCCCTCGGAACCGCCAAGAGGTTACTAATCAGGAAGGCTCTACCATCGATCCAATGGTGGTGACCTGGGGGATTTGTGTGCATTGTTTTTGCTGAAGCCTCCTGTGATTTCGGCGCGACCAGATCCTCTGCAGCGAACTCCATGTCGCAGCTTGTGGCTGCCTGTGTCCTGTGGTGAGAGCCGAGCCGCACAGGAGATCCTTTGTCTAGGAAGGGCTAGGCTGAGAAGATCACTTTGGAGTTGCTAAGCTCTGCATTGCCATTGGCTGCACTCTTTGTGGGGCTGTTTTTGCAAAAGGCATGCCCAGCACGTCTACAGTGCTGGCAGGCCAGGGCTGCCTTTAAACACCATGATAATAATACCAAAAAGCAGTTTGCAGAACTGTTCCACTGTAGAGGCTTCCTCTGCAGAAGC
>gene=chr10_70359838-70360448; species=papHam
GCAGCCCAACAGCTGAGCCTACACTGTCCTCACATAACCTCCCTGCCTTAAATATCGCCAATATTTAGCCTTGCCTTATAAAGTAAAAATGCACAATACCTTCCAGAGTTTCAACAAGCCCAAATGGCCCCCTAGGCTCAGTTATGTCTCCTGTACATTGGAGGCACAGCAGCGCACCCCTCCCCCATGCAGACCTGCTCTCGGAGCCGCCAAGAGGTTACTAATCAGGAAGGCTCTGCCATCGATCCAATGGTGGTGACCTGGGGGATTTGTGTGCATTGTTTTTGCTGAAGCCTCCTGTGATTTCGGCGCGACCAGATCCTCTGCAGCGAACTCCATGTCGCAGCTTGTGGCTGCCTGTGTCCTGTGGTGAGAGCCGAGCCGCACAGGAGATCCTTTGTCTAGGAAGGGCTAGGCTGAGAAGATCACTTTGGAGTTGCTAAGCTCTGCATTGCCATTGGCTGCACTCTTTGTGGGGCTGTTTTTGCAAAAGGCATGCCCAGCACGTCTACAGTGCTGGCAGGCCAGGGCTGCCTTTAAACACCATGATAATAATACCAAAAAGCAGTTTGCAGAACTGTTCCACTGTAGAGGCTTCCTCTGCAGAAGC
>gene=chr10_70359838-70360448; species=ponAbe
GCAGCCCAACAGCTGAGCCTACACTGTCCTCACATAACCTCCCTGCCTTAAATATCGCCAATATTTAGCCTTGCCTTATAAAGTAAAAATGCACAATACCTTCCAGAGTTTCAGCAAGCCCAAATGCCCCCCTAGGCTCAGTTATGTCTCCTGTACATTGGAGGCAGAGCAGCGCACCCCTCCCCCATGCAGACCTGCCCTCGGAGCCGCCAAGAGGTTACTAATCAGGAAGGCTCTGCCATCGATCCAGTGGTGGTGACCTGGGGGATTTGTGTGCATTGTTTTTGCTGAAGCCTCCTGTGATTTCGGCGCGACCAGATCCTCTGCAGCGAACTCCATGTCGCAGCTTGTGGCTGCCTGTGTCCTGTGGTGAGAGCCGAGCCGCACAGGAGATCCTTTGTCTAGGAAGGGCTAGGCTGAGAAGATCACTTTGGAGTTGCTAAGCTCTGCATTGCCATTGGCTGCACTCTTTGTGGGGCTGTTTTTGCAAAAGGCATGCCCAGCACGTCTACAGTGCTGGCAGGCCAGGGCTGCCTTTAAACACCATGATAATAATACCAAAAAGCAGTTTGCAGAACTGTTCCACTGTAGAGGCTTCCTCTGCAGAAGC
>gene=chr10_70359838-70360448; species=rheMac
GCAGCCCAACAGCTGAGCCTACACTGTCCTCACATAACCTCCCTGCCTTAAATATCGCCAATATTTAGCCTTGCCTTATAAAGTAAAAATGCACAATACCTTCCAGAGTTTCAGCAAGCCCAAATGCCCCCCTAGGCTCAGTTATGTCTCCTGTACATTGGAGGCACAGCAGCGCACCCCTCCCCCATGCAGACCTGCTCTCGGAGCCGCCAAGAGGTTACTAATCAGGAAGGCTCTGCCATCGATCCAATGGTGGTGACCTGGGGGATTTGTGTGCATTGTTTTTGCTGAAGCCTCCTGTGATTTCGGCGCGACCAGATCCTCTGCAGCGAACTCCATGTCGCAGCTTGTGGCTGCCTGTGTCCTGTGGTGAGAGCCGAGCCGCACAGGAGATCCTTTGTCTAGGAAGGGCTAGGCTGAGAAGATCACTTTGGAGTTGCTAAGCTCTGCATTGCCATTGGCTGCACTCTTTGTGGGGCTGTTTTTGCAAAAGGCATGCCCAGCACGTCTACAGTGCTGGCAGGCCAGGGCTGCCTTTAAACACCATGATAATAATACCAAAAAGCAGTTTGCAGAACTGTTCCACTGTAGAGGCTTCCTCTGCAGAAGC
>gene=chr10_70939597-70940092; species=hg19
TGTTTGAGTCCGCAAGACATACTCGTACCCTGAGCATTCGCAGTTGCTGCTCCACCACCCATTCTCTCACTGCTCACCCACGTGCTTCTGGACACTTGCTTACCAAAGTACTAGTTTGCATCACGTGACACGACTAGCAGGCCCCCTCCGCTCATGTATGACATCCCAAAGATGCCTGATTATTTTCCCTTCTTTAGGGAAAGGTGGTCCCAATCACCAACAAAACAGAGAAAGAGAACGAGAATTATCTCTAGTGGTTTTGCCTGCTAATCTTCTTTTTCCCTGAAAGAACACCCTCACGGCACGGCGTTTTCCTTAACGGTCAGGCGTTTTCCCGGGCAGCTTACCTGCTCGGCCTGGGTCTTTCTGGACAGCAGGCGCTGGAGGTGCGCGTCACTGTCCGCCGCCGTGTCCGCGGCTGCGCCAGACAGTGTAGAACCTGCGGCCTCGATGTCCTTCTCCCGTGCCCTATTGTGGGCTCGGCTCCCGGCGGGG
>gene=chr10_70939597-70940092; species=bosTau
AGTTCCAATCCGCAAGGAACGCTGGCGC-TACATCCTAGGCACCCGCATCTCCACCAGTGGCACCCACACAGCTCACCCACGTGGTT-TGAACACTTACCC----CAGGGCCAGCTTGCATCACGTGACACACTTCACCGGCCCCCGTCTCTCATCTGTGACATCCCAAAGGTGCCTGATTATTTT-----CTTTAAAGAAAGCTGTCGCCAATCTCCGATAAA--AGAAAACAAGGACAGGAACGATCTTTTCTGATTTTCACTTCGAAGTTTTTACTCCCCTTTATGAGCAATTTTCCGGCTCTGCTTTTTCCTTATTGATCGGGCCTCTTCTTGGGCAGCTCCCCTGC----TCTGGGTCTTTGAGAGCTTCAGGCACTGGCGCCGCGCGTCACTGTCCGCCGCCGCGTCCCCGGCTGCCCCGCCTCCTTTGGAGCCTGCAGTCTCGATGTCCTTACCGCGTGCCCTGTTGTGGGCTCGGCTCCCCGCGGGG
>gene=chr10_70939597-70940092; species=calJac
TGTTTGAGTCCGCAAGACACACTAGTATCCTGAGTCTTGGCAGTTCCTTCTCCATCATCCATTCCCTCACTGCTAACCCCAGTGCTTCTGGACACGTGCTTGCCAAGGGACTAGTTTGCATCACGTGACACAACTAGCAGGCCCCTTCCGCTCATCTATGACATTCCAAAGATGCCTGATTATTTTCCATTCTTCTGGGAAAGCTGGTCCCAGTCGCCAACAAAACAGACAAAGAGAACGAAAATGATCTCTTGTCGTTTTCTCCGCTAAGCTTTTTCTTCCCTGAAAGAACACCCTTACGGCAGGGCTTTTTCCTTATCGATCGGGCGTTTTCTCGGGCAGCTCACCTGCTCGGCCTGGGACTTTCCGGACAGCAGGCGCTGGAGGTGTGCGTCACTGTCCGTCGCCGTGTCCGCAGCAGCGCCAGCCGCTGTAGAACCTGCGGCCTCGATGTCCTTCCCCCGTGCCCTACTGTGGGCTCGGCTCTCCGCGGGG
>gene=chr10_70939597-70940092; species=canFam
CGTGAGGGTCGGCGGGCCGCGCTGGTGCCCGCAGCACGCACACCCGCCACCCCGCCAGCCCGGCCCGCACCGCGCACCCACGTGCTTCTGGGCTCGCGCTCTC--CAGGCCTGGTTCGCGTCACGTGACACGGCTCGCAGG-CCCCTCCCGGGACCTGTGACATTTCGATGGTGCCTGATTATTTTCTTTTCTTTGGAGAAAGCTGA-CCCAATCAATAATGAAAAAGAGAACGAGAACAAGAACTCTATTCTATCTTTTTTATTTCTAAGCTCTTCCTCTTCTTTATGAACGATCTCGCGACAGTACCTTTTCTTTATCGATCGGGCTTTATCCTGGGCAGCTCCCCGGCTCGGTCTGGGTCTTTCTGGACAGGAGGCGCTGGCGGGGCACGTCATTGTCCACCGCCAAGGT-CTGGCGGCCCAGCCTCCTTTAGGGCCCGTGGCCTCGATGTCCTTCCCCAGTGCCCTGTTGTGGGCTCGGCTcccggcgggg
>gene=chr10_70939597-70940092; species=equCab
TGTCCCAGTCCGCAAACCACACCGGTGCCCACAGCACACGCACGCTTTCCTCCATCAGTCCGCCCCGCACTGCTGACCCACGTGCTTCTGAACACGCGCTCAC--CAGGGCCAGCTTGCGTCACGTAACACAGCTCGCAGG-CCCCGCCTCTTGTCTGTGACATCCCAAAGGTGCCTGATTGCTTTCTTTTCTTTAGAGAAAGCTGGCCCCAATCTCAAGTGAAAGAGAGA--GAGAACAAGAACCATCTTTTTCGGTTTTCATTTCTAAGCTTTTCTTTCCCTTTCAGAGCAATCTTACGGCACTACTTTTTCCTTACTGATCGGCCGTTTTTCTGGGCAGCTACCCTGCTCGGTCTGGGTCTTTCCAGACAGTAGGCGCCGGCGATGTGCGTCACTGTCCACCGCCGTGTCGCCGGCTGCCCAGCCTCCTGTAGGGCCTGCGGCCTCGATGTCCTTCCCCCGTGCCCTGTTGTGGGCTCGGCTCCCGGCGGGG
>gene=chr10_70939597-70940092; species=gorGor
TGTCTGAGTTCG-AAGACATACTCGTACCCTGAGCATTCGCAGTTGCTGCTCCACCACCCATTCTCTCACTGCTCACCCACGTGCTTCTGGACACTTGCTCACCAAAGTACTAGTTTGCATCACGTGACACGACTAGCAGGCCCCCTCCGCTCATGTATGACATCCCAAAGATGCCTGATTATTTTCCCTTCTTTAGGGAAAGCTGGTCCCAATCACCAACAAAACAGAGAAAGGGAACGAGAATTATCTCCAGTGGTTTTCCCTGCTAATCTTCTTCTTCCCTGAAAGAACACCCTCACGGCACGGCGTTTTCCTTAGCGGTCAGGCGTTTTCCCGGGCAGCTTACCTGCTCGGCCTGGGTCTTTCTGGACAGTAGGCGCTGGAGGTGCGCGTCACTGTCCGCCGCCGTGTCCGCGGCTGCGCCGGACAGTGTAGAACCTGCGGCCTCGATGTCCTTCTCCCGTGCCTTATTGTGGGCTCGGCTCCCGGCGGGG
>gene=chr10_70939597-70940092; species=panTro
TGTTTGAATCCGCAAGACATACTCGTACCCTGAGCATTCGCAGTTGCTGCTCCACCACCCATTCTCTCACTGCTCACCCACGTGCTTCTGGACACTTGCTTACCAAAGTACTAGTTTGCATCACGTGACACGACTAGCAGGCCCCCTTCGCTCATGTATGACATCCCAAAGATGCCTGATTATTTCCCCTTCTTTAGGGAAAGCTGGTCCCAATCACCAACAAAACAGAGAAAGAGAACGAGAATTATCTCTAGTGGTTTTGCCTGCTAATCTTCTTTTTCCCTGAAAGAACACCCTCACGGCACGGCGTTTTCCTTAACGGTCAGGCGTTTTCCCGGGCAGCTTACCTGCTCGGCCTGGGTCTTTCTGGACAGCAGGCGCTGGAGGTGCGCGTCACTGTCCGCCGCCGTGTCCGCGGCTGCGTCAGACAGTGTAGAACCTGCGGCCTCGATGTCCTTCTCCCGTGCCCTATTGTGGGCTCGGCTCCCGGCGGGG
>gene=chr10_70939597-70940092; species=papHam
TGTTTGAGTCCGCAAGACACACTCGAACCCTGAGCATTCGCAGTTGCTGTTCCACCATCCATTCTCTCACTGCTCACCCACGTGCTTCTAGACACCGGCTTACCAAAGGACTAGTTTGCATCACGCGACACGACTAGCAGGCCCCCTCCGCTCATCTATGACATCCC-AAGATGCCTGATTATTTTCCCTTCTTTAGGGAAAGCTGGTCCCAATCACCAACAAAACAGAGAAACAGAACGAGAATTATGTCTAGCGGTTTTCTCTGCTAAGCTTCTTCTTCCCTGAAAGAACACCGTTACCGCACGGCTTTTTCCTTAACGGTCAGGCATTTTCCCGGGCAGCTTACCTGCTCGGTCCGGGTCTTTCTGGGCAGCAGGCGCTGGAGGTGCGCGTCACTCTCTGCCGCCGTATCCGCGGCTGCGCCGGCGCCTGTAGAACTTGCAGCCTCGATGTCCTTCTCCCGTGCCCTATTGTGGGCTCGGCTCCCAGCAGGG
>gene=chr10_70939597-70940092; species=ponAbe
TGTTTGAGTCCGCAAGACACACTCGTACTCTGAGCATTCGCAGTCACTGCTCCACCAACCACTCTCTCACTGCTCACCCACGTGCTTCTGGACACTTGCTTACCAAAGTACTAGTTTGCATCACGTGACACGACTAACAGGCCCCCTCCGCTCATCTATGACATCCCAAAGATGCCTGATTATTTTCCCTTCTTTAGGGAAAGCTGGTCCCAATCACCAACAAAATAGAGAAAGAGAACGAGAATTATCTCTAGTGGTTTTCCCTGCTAATCTTCCTCTTCCCTGAAAGAACACCCTTACGGCACGGCTTTTTCCTTAACAATCAGGCGTTTTCCCGGGCAGCTTACCTGCTCGGCCTGGGTCTTTCTGGACAGCAGGTGCTGGAGGTGCGCGTCACTGTCCGCCGCAGTGTCCGCGGCTGCGCCGGACCCTGTAGAACCTGCGGCCTCGATGTCCTTCTCCCGTGCCCTATTGTGGGCTCGGCTCCCGGCGGGG
>gene=chr10_70939597-70940092; species=rheMac
TGTTTGAGTCTGCAAGACACACTCGAACCCTGAGCATTCGCAGTTGCTGCTCCACCATCCATTCTCTCACTGCTCACCCACGTGCTTCTAGACACCGGCTTACCAAAGGACTAGTTTGCATCACGCGACACGACTAGCAGGCCCCCTCCGCTCATCTATGACATCCC-AAGATGCCTGATTATTTTCCCTTCTTTAGGGAAAGCTGGTCCCAATCACCAACAAAACAGAGAAACAGAACGAGAATTATGTCTAGCGGTTTTCTCTGCTAAGCTTCTTCTTCCCTGAAAGAACACCGTTACCGCACGGCTTTTTCCTTAACGGTCAGGCATTTTCCCGGGCAGCTTACCTGCTCGGTCCGGGTCTTTCTGGACAGCAGGCGCTGGAGGTGCGCGTCACTTTCTGCCGCCGTATCCGCGGCTGTGCCGGCGCCTGTAGAACTTGCGGCCTCGATGTCCTTCTCCCGTGCCCTATTGTGGGCTCGGCTCCCAGCAGGG
>gene=chr10_74114311-74114921; species=hg19
GTCCCGGCCGCCCGAGTCTCCAGACGGCTCGCATCCCGCAGAGGAACAAGAGGGAAAAACTACGCCTCCCAGCAGCCACCGCGCGCCTCAGTGCGCAGGCGTAGCCGCGCCTCGCCACCCCTCCCCCTCCCCCAACTGCTCCCGTCGGTCCGTTCCCGTGTTCCCCCCATCAGTTCTAATGTCCCCAGTCTCTCCGGCACCTCACACTCACCGCGAACTCGCGGCGTCGGATACAGCCGCTGTGCCTTCTCCAGGAAGCGGAGCGCCCGGTCGGGCTGGTTGCTCTGGATGGCCTTGAGGGCGATGCTGATACAGCGCTCAGCTTCATCCTTGTTGGATTCCATGGCGGAACCAGAACGCGGAACCAGGGAGGGGGAGGCCGGGCGAGCGAAGGGCTGCGCCACCCGCCGGCGCGTCGCGGGCAGCCGGGCGCGGAGTGATGACATCCACCCTCCGCCCCTCCTTTCCCGAGTTTTGAGCGAGGGTGGAAGTGCTACCGTATGTCTTCTAAGAAAGGGACGGCTGGTGTAGGTGTCAATAATGGTGCACGCCCAGATTCCATGTTCCGGAGGTCTTAGAGTTGAGTATGCGccaaccctctaatcttccg
>gene=chr10_74114311-74114921; species=bosTau
GTCACCGTTGCCCCTGTCACCAAGTGTCCAGTATCCCGGAGAGAGGTGGGCGCCAAAGACTACACCTCCCGAAGGCCACCGCGCGTCTCAGTGCGCATGCGTAGCCGCGCCTCGCCACCCCTCCCCCTCCTCCAACTGCTCCCGTCGGTCCGTTCCCGTATTCCCCCCATCGGTTCTTATGTCCCCTGTGTCTCCGGCATCTTACACTCACCGTGAACTCGCGGCGTCGGGTACAGCCGCTGCGCCTTCTCCAGAAAGCGGAGCGCTCGGTCCGGCTGGTTGCTCTGGATGGCCTTAAGGGCGATGCTAATACAGCGCTCGGCTTCATCCTTGTTGGATTCCATGGCGGAACCAGAGCGCGGAACCAGGGAGGGGGAGGCCGGGGGAGCGAAGGGCTGCGCCAGCAGCCGGCGCGTCTAGGGCAGGCGGTCGCAGGGTGATGACATAAACCCTCCGCCCCTCCTTCCCTGAGGTTTGAGCGAGGGCGGAAGCGCTACCGTATGTCTTCTAAGAGGGGGACGTCTAGAtcagatcaggctcagtacgccaggcctcactccgcatc-cagccatctca-----tcctctg---------------------
>gene=chr10_74114311-74114921; species=calJac
GTGCCGGCCTCCCAAGTCTCCAGGCTGTCCACAACCCGCAGAGGAGCGCGAAGGAAAGACTACGCCTCCCAGCAGCCACCACGCGCCTCAGTGCGCCGGCGTAGCCGCGCCTCGCCACCCCTCCCC--CCGCCAACTGCTCCAGTCGGTCCGTTCCCGTATTCGCCCCATCAGTTCTAATGTTCCCAGTCTGTCCGGCACCTCACACTCACCGCGAACTCGCGGCGTCGGGTACAGCCGCTGTGCCTTCTCCAGGAAGCGGAGCGCCCGGTCGGGCTGGTTGCTCTGGATGGCCTTGAGGGCGATGCTGATACAGCGCTCGGCTTCATCCTTGTTGGATTCCATGGCGGAACCAGAGCGTGGAACCAGGGAGGGGGAGGCCGGGCGAGCGAAGAGCTGCGCCACCCGCCGGTGCGTCGCGGGAAGGCGGGCGCGTAGTGATGACATCCACCCTCCGCCCCTCCTTTCCTGAGATTTGAGCGAGGGTGGAAGCACTACCGTATGTCTTCTAAGAAAGGGACGGCTGGCTTAAGTGTCAAAAATGGTGCACGCCCATATTTCACGTTCCGAAGGTCTTAGAGTTGAGTATGC--------------------
>gene=chr10_74114311-74114921; species=canFam
GTCGCGGCCGCCCCTGTCATCAGGTGTCCCGCGTCCCGGAGAGGCGTGGGAATCAAAGACTACACCTCCCAGCGGCCCCCGCGCGTCTCAGTGCGCACGCGTAGCCGCGCCTAGCTCCCCTCCCCCCTCCTCCAACTGGTCCCCTCGGTCCGTTCCCGTATTCCCCCCATCAGTTCTAATGTCCCCTGCCTCTCCGGCTCTTCACACTCACCGCGGACTCGCGGCGTCGGGTACAGCCGCTGCGCCTTCTCCAGGAAGCGGAGCGCCCGGTCGGGCTGGTTGCTCTGGATGGCCTTGAGGGCGATGCTAATACAGCGCTCGGCTTCATCCTTGTTGGATTCCATGGCGGAACCAGAGCGCGGAACCAGGGAGGGGGAGGCCGGGCGAGCGGAGGGCTGCGCCAGCCGCCGGCACGTCTCGGGCA-GCGGGCGCAGG-TGATGACACAAACCCCCCGCCCCTCCTTTCCCGAGAGTTGAGCGAGGGCGGAAGTGCTACCGTATGTCTCCTAAGAGGGGCGCGGCTAGGAGAGGTATTGCCGAGGGTGCGTGCCCACATCCTATGC--TGGGGCCCCTGAAGTGGAATGTGC---------------TTGCG
>gene=chr10_74114311-74114921; species=equCab
ATCGTGGTCGCCCCTGTCGTCAGGCGTCCAGCATTCCGGAGGGGCGTGGGAGCGAAAGACTACACCTCCCAGCGACCACCGCGCGTCTCAGTGCGCAGGCGTAGCCGCGCCTCGCCACCCCTCCCCCTCCTTCAACTGCTCCCGTCGGTCCGTTCCCGTATTCCCCCCATCAGTTCCAACGTCCCTTGTCTCTCCGGCACCTCACACTCACTGCGAACTCGCTGCGTCGGGTACAGCCGTTGCGCCTTCTCCAAGAAGCGGAGCGCCCGCTCGGGCTGGCTGCTCTGGATGGCCTTGAGGGCGATGCTAATACAGCGCTCGGCTTCATCTTTGTTGGATTCCATGGCGGAACCAGAGCGCGGAACCAGGGAGGGGGAGGCCGGGCGAGCGAAGGGCTGCGCCAGCGGCCGGCGCGTCGCGGGCAGGCGGGCGCAGAATGATGACATAAACCCTTCGCCCCTCCTTTTCTGAGATTCGAGCGAGGGCGGAAGCGCTACCGTATGTCTTCGAAGACGGGGACGTATAAGAGAGGTGTTATAAGGGGTGCATGCCCACATTCCATATT-CGGAGGTCTTAAAGTTGAGTATGC---------------TTGCA
>gene=chr10_74114311-74114921; species=gorGor
GTCCCGGCCGCCCGAGTCTCCAGACGGCTCGCATCCCGCAGAGGAACACGAGGGAAAAACTACGCCTCCCAGCAGCCACCGCACGCCTCAGTGCGCAGGCGTAGCCGCGCCTCGCCACCCCTCCCCCTCCCCCAACTGCTCCCGTCGGTCCGTTCCCGTGTTCCCCCCATCAGTTCTAATGTCCCCAGTCTCTCCGGCATCTCACACTCACCGCGAACTCGCGGCGTCGGATACAGCCGCTGTGCTTTCTCCAGGAAGCGGAGCGCCCGGTCGGGCTGGTTGCTCTGGATGGCCTTGAGGGCGATGCTGATACAGCGCTCAGCTTCATCCTTGTTGGATTCCATGGCGGAACCAGAGCGCGGAACCAGGGAGGGGGAGGCCGGGCGAGCGAAGGGCTGCGCCACCCGCCGGCGCGTCGCGGGCAGCCAGGCGCGGAGTGATGACATCCACCCTCCGCCCCTCCTTTCCCGAGTTTTGAGCGAGGGTGGAAGCGCTACCGTATGTCTTCTAAGAAAGGAACGGCTGG-GTAGGTGTCAATAATGGTGCACGCCCAGATTCCATGTTCCGGAGGTCTTAGAGTTGAGTATGCGccaaccctctaatcttccc
>gene=chr10_74114311-74114921; species=panTro
GTCCCGGCCGCCCGAGTCTCCAGACGGCTCGCATCCCGCAGAGGAACAAGAGGGAAAAACTACGCCTCCCAGCAGCCACCGCGCGCCTCAGTGCGCAGGCGTAGCCGCGCCTCGCCACCCCTCCCCCTCCCCCAACTGCTCCCGTCGGTCCGTTCCCGTGTTCCCCCCATCAGTTCTAATGTCCCCAGTCTCTCCGGCACCTCACACTCACCGCGAACTCGCGGCGTCGGATACAGCCGCTGTGCCTTCTCCAGGAAGCGGAGCGCCCGGTCGGGCTGGTTGCTCTGGATGGCCTTGAGGGCGATGCTGATACAGCGCTCAGCTTCATCCTTGTTGGATTCCATGGCGGAACCAGAGCGCGGAACCAGGGAGGGGGAGGCCGGGCGAGCGAAGGGCTGCGCCACCCGCCGGCGCGTCGCGGGCAGCCGGGCGCGGAGTGATGACATCCACTCTCCGCCCCTCCTTTCCCGAGTTTTGAGCGAGGGTGGAAGTGCTACCGTATGTCTTCTAAGAAAGGGACGGCTGGTGTAGGTGTCAATAATGGTGCACGCCCAGATTCCATGTTCCGgaggtcttagagttgagtatgcgccaaccctctaatcttccc
>gene=chr10_74114311-74114921; species=papHam
GTCTCGGGCGCCCGAGTCTCCAGATGGCTCGCATCCCGCAGAGGAGCGCGAGGGAAAAACTACGCCTCCCAGCAGCCACCGCGCGCCTCAGTGCGCAGGCGTAGCCGCGCCTCGCCACCCCTCCCCCTCCTCCAACTGCTCCAGTCGGTCCGTTCCCGTGTTCCCCCCATCAGTTCTAATGTCCCCAGTCTCTCCGACACCTCACACTCACCGCGAACTCGCGGCGTCGGGTACAGCCGCTGTGCCTTCTCCAGGAAGCGGAGCGCCCGGTCGGGCTGGTTGCTCTGGATGGCCTTGAGGGCGATGCTGATACAGCGCTCAGCTTCATCCTTGTTGGATTCCATGGCGGAACCAGAGCGCGGAACCAGGGAGGGGGAGGCCGGGCGAGCGAAGGGCTGCGCCACCCGCCGGCGCGTCGCGGGCAGGCGGGCGCGGAGTGATGACATTCACCCTCCGCCCCTCCTTTCCCGAGATTTGAGCGAGGGTGGAGGCGCTACCGTATGTTTTCTAAGAAAGGGACGGCTGTCTTAGGTGTCAATAATGGTGCATGCCCAGATTCCATGTTCCGgaggtcttagagttgagtatgcaccaaccctctaatctttcc
>gene=chr10_74114311-74114921; species=ponAbe
GTCCCGGCCGCCCGAATCTCCAGACGGCTCGCATCCCGCAGAGGAGCGCGAAGGAAAAACTACGCCTCCCAGCAGCCACCGCGCGCCTCAGTGCGCAGGCGTAGCCGCGCCTCGCCACCCCTCCCCCTCCTCCAACTGCTCCCGTCGGTCCGTTCCCGTGTTCCCCCCATCAGTTCTAATGTCCCTAGTCTCTCCGGCACCTCACACTCACCGCGAACTCGCGGCGTCGGATACAGCCGCTGTGCCTTCTCCAGGAAGCGGAGCGCCCGGTCGGGCTGGTTGCTCTGGATGGCCTTGAGGGCGATGCTGATACAGCGCTCAGCTTCATCCTTGTTGGATTCCATGGCGGAACCAGAGCGCAGAACCAGGGAGGGGGACGCCGGGCGAGCGAAGGGCTGCGCCACCGGCCGGCGCGTCGCGGGCAGCCGGGCGCGGAGTGATGACATCCACCCTCCGCCCCTCCTTTCCCGAGTTTTGAGCGAGGGTGGAAGCGCTACCGTATGTCTTCTAAGAAAGGGACGGCTGGCGTAGGTGTCAATAATGGTGCACGCCCAGATTCCATGTTCCGgaggtcttagagttgagtatgctccaaccctctaatcttccc
>gene=chr10_74114311-74114921; species=rheMac
GTCCCGGGCGCCCGAGTCTCCAGATGGCTCGCATCCCGCAGAGGAGCGCGAGGGAAAAACTACGCCTCCCAGCAGCCACCGCGCGCCTCAGTGCGCAGGCGTAGCCGCGCCTCGCCACCCCTCCCCCTCCTCCAACTGCTCCAGTCGGTCCGTTCCCGTGTTCCCCCCATCAGTTCTAATGTCCCCAGTCTCTCCGACACCTCACACTCACCGCGAACTCGCGGCGTCGGGTACAGCCGCTGTGCCTTCTCCAGGAAGCGGAGCGCCCGGTCGGGCTGGTTGCTCTGGATGGCCTTGAGGGCGATGCTGATACAGCGCTCAGCTTCATCCTTGTTGGATTCCATGGCGGAACCAGAGCGCGGAACCAGGGAGGGGGAGGCCGGGCGAGCGAAGGGCTGCGCCACCCGCCGGCGCGTCGCGGGCAGGCGGGCGCGGAGTGATGACATTCACCCTCCGCCCCTCCTTTCCCGAGATTTGAGCGAGGGTGGAGGCGCTACCGTATGTTTTCTAAGAAAGGGACGGCTGGCTTAGGTGTCAATAATGGTGCATGCCCAGATTCCATCTTCCGgaggtcttagagttgagtatgcaccaaccctctaatctttcc
>gene=chr10_74451517-74452127; species=hg19
CAACTTAGAACACTCACTTAGAACTCAACTTCGAACAAAGCTTTTCACAAATATCTATATCCCCCGTTACTCTTATCATAGCTCTATTGTTGGTGAAGATTAGCCGAACTGAACATGCCATCTCTATTGCTGTTATTTTCACGGGTTTGGGTGTCAATTATGGGTTCCCTAGAATTTGCCCGTAATTGACTATGTCCCACTATAGGTAACTCTGGAAGGGACTGGCAGCTTCCAGTGTGGTTCTCCCGCCTGTCGATTGGACCTTGCAGGAAGCCCCGCCTCATCAACTCAGTCAAGGGCTTTAGTTGGCCCGGCGTCGGTGAGTGGCGGGTCTTAGCTCCGCCCTGGCCGTCCGCTGCGCTGCCTGGGTCGGCGCCGTTTCCAGTTGAGAGATGGCGGCCGCCGCAGGTAGATCGCTCCTGCTGCTCCTCTCCTCTCGGggcggcggcggcgggggcgccggcggctgcggGGCGCTGACTGCCGGCTGCTTCCCTGGGCTGGGCGTCAGCCGCCACCGGCAGCAGCAGCACCACCGGACGGTGAGCGAGCGCGCCCGGAGGCTCCGGGGAGGGCGGGGCGGCGCTGGCGTGTGGGAGCCGCCGGCGGG
>gene=chr10_74451517-74452127; species=bosTau
CAACTTAAAACACTCAC------------GAACTACAGAGCTTTGCACAAATATCCATTTCCCCAGTTACACTTATTATAGCTGTATCCTTGATGAAGATTAGCCGAATCGAATACGCTATCTCTACTGCTGCTATCCTGTGGGGTTTGGATGCCAATTACCCGTTCCCTAGAATTTGCCCGTAATTGACTATGCCCCACAATAGGTAACTCTGGAATAGACAGGCAGTCTCTAGTGTGGTTCTGCTGCCTGTCGATTGGACCTTGCACGAAGCCCCGCCTCATCAACTCAGTCCAGGGCGGCAGTTGGGCCGGCGCCGGTGAGTGGC-GGCCTTAGCTCCGCCCCGGCCGTCCGCTGCGCTGCCTGGGTCGGCGCCGTTTACAGTTGAGAGATGGCGGCCGCCGCAGGTAGATCGCTCCTGCTGCTCCTCTCCTcccggggtggcggcggcgggggcgccggcggcTGCGGAGCGCTGACTGCGGGCTGCTTCCCTGCTCTGGGCGTCAGCCGCCACCGGCAGCAGCAGCACCACCGGACGGTGAGCGAGCGCGCCCGGCGGCTCCGGGGAGGGCGGGGCGGTGCTGGTGTGTGGGAGCCGCCGGCAGG
>gene=chr10_74451517-74452127; species=calJac
CAACTTAGAACACTCACTCAGAACTCA-----GAACAAAGCTTTTCACAAACATCTATTTCCCCCGTTACCCTTATCATAGCTCTATCGTTGGTGAAGATTAGCCTAACTGAACATGCCATCTCTATTGCTGTTATTTTCACGGGCTTGGGTGCCAATTACCGGTTCCCTAGAATTTGCTCGTAATTGACTATGTCCCACTATAGGTAACTCTGGAAGTGACAGGCAGCTACCAATGTGGTTCTCCCGCCTGTCGATTGGGCCTTGCAGGAAGCCCCGCCTCATCAACTCAGTCAAGGGCGGCAGTTGGCTCGGTGTCGATGAGTGGCGGGTTTTAGCTCCGCCCCGGCCGTCCGCTGCGCTGCCTGGGTCGGCGCCGTTTCCAGTTGAGAGATGGCGGCCGCCGCAGGTAGATCGCTCCTGCTGCTCCTCTCCTCTcgg---ggcggctgcgggggcgccggcggctgcggggcgcTGACTGCCGGCTGCTTCCCCGGGCTGGGCGTCAGCCGCCACCGGCAGCAGCAGCACCACCGGACGGTGAGCAGGCGCGCCCGGAGGCTCCGGGGAGGGCGGGGCGGCGCTGGCGTGTGGGAGCCGCTGGCGGG
>gene=chr10_74451517-74452127; species=canFam
CAACTTAGAACACTCCC------------AAAGTGCAAAGCTTAGCACGAATAT--GACCCCCCAGTCACCCTTATCGCAGCTCTATCCTTGGAGAGGATTAGCCGAACCCAACATGCCCTCTCTACAGCTGCCGTGCCGAGGGGCTCCGGTGCCGATTACGGGTTCCTTAGAATTTGCCCGTAATTGACTAGGTCCCACAATAGGTAACTCTGGAAGTGACAGGCAGCCTCAAGTGTGGTTCTCCCGCCTGTCGATTGGGCCTTGCAGGAAGCCCCGCCTCCTCCACTCAGCCGCGGGCGGCGGTTGGCCCGGCGCCGCTGAGTGACGGGCCTTAGCTCCGCCCCGGCCGTCCGCTGCGCTGCCTGGGTCGGCGCCGTTTCCAGTTGAGAGATGGCGGCCGCCGCAGGTAGATCGCTCCTGCTGCTCCTCTCCTcccgg---ggcggcggcgggggcgccggcggcTGCGGAGCGCTGACTGCCGGCTGCTTCCCGGGGCTGGGCGTCAGCCGCCACCGGCAGCAGCAGCACCACCGGACGGTGAGCGAgcgcgcccggcggctccggggagggcggggcggcgctggcgtgtgggagccgccggcggg
>gene=chr10_74451517-74452127; species=equCab
CAACTTAGAACACTCAC------------GAAGTACAAAGCTTTGCACAAATATCTATTTTTCCAGTTACCCGTATCGAAGCTCTATCCTTGGCGAAGATTAGCCGAATCGAATAT-CCATCTGTGTTCCTGCTATTCTGAGGGTCTCGGGTGCCAATTACCGGTTCCCTAGAATTTGCCCGTAATTGACTACGTCCCACAATAGGTAACTCTGGAAGTGACAGGCAGCCTCAAGTGTGGGTCTCCCGCCTATCGATTGGGCTTTGCAGGAAGCCCCACCTCATCAACTCAGTTAAGGGCGGCAGTTGGTCCGGCGCCGGTGAGTGGCGGGTCTTAGCTCCGCCCCGGCCGTCCGCTGCGCTGCCTGGGTCGGCGCCGTTTCCAGTTGAGAGATGGCGGCCGCCGCAGGTAGATCGCTCCTGCTGCTCCTCTCTTcccgg---ggcggcggcgggggcgcgggcggcTGCGGAGCGCTGACTGCCGGCTGCTTCCCCGGGCTGGGCGTCAGCCGCCACCGGCAGCAGCAGCAGCACCGGACGGTGAGCGAGCGCGCCCGGCGTTTCCGGGGAGAGCGGGGCGGCGCTGCCTTGGGGGAGCCCCGGGCCGA
>gene=chr10_74451517-74452127; species=gorGor
----------------------------------------------------------------------------------------------------------------------------------------------------------------------------------------------------------------------------------------------------------------------------------------------------------------------------------------------------------------------------------------------------------------------------------------------------------------------------------------------------------------------------------------------------------------------------------------------------------------------------------
>gene=chr10_74451517-74452127; species=panTro
CAACTTAGAACATTCACTTAGAACTCAACTTCGAACAAAGCTTTTCACAAATATCTATATCCCCTGTTACTCTTATCATAGCTGTATTGTTGGTGAAGATTAGCCGAACTTAACATGCCATCTCTATTGCTGTTATTTTCACGGGTTTGGGTGTCAATTACGGGTTCCCTAGAATTTGCCCGTAATTGACTATGTCCCACTATAGGTAACTCTGGAAGGGACTGGCAGCTTCCAGTGTGGTTCTCCCGCCTGTCGATTGGACCTTGCAGGAAGCCCCGCCTCATCAACTCAGTCAAGGGCTTTAGTTGGCCCGGCGTCGGTGAATGGCGGGTCTTAGCTCCGCCCTGGCCGTCCGCTGCGCTGCCTGGGTCGGCGCCGTTTCCAGTTGAGAGATGGCGGCCGCCGCAGGTAGATCGCTCCTGCTGCTCCTCTCCTCTCGGggcggcggcggcgggggcgccggcggctgcggGGCGCTGACTGCCGGCTGCTTCCCTGGGCTGGGCGTCAGCCGCCACCGGCAGCAGCAGCACCACCGGACGGTGAGCGAGCGCGCCCGGAGGCTCCGGGGAGGGCGGGGCGGCGCTGGCGTGTGAGAGCCGCCGGCGGG
>gene=chr10_74451517-74452127; species=papHam
CAACTTAGAACACTGACTTAGAACTCTACTTAGAACAAAGCTTTTCACAAATATCTATATCCCCCGTTACCCTTATCATAGTTCTACCGTTGGTGAAGATTAGCTGAACCGAACATGCCATCTCTATTGCTGTTATTTTCACGGGCTTGGGTGCCAATTACCGGTTCCCTAGAATTTGCCCGTAATTGACTATGTCCCACTATAGGTAACTCTGGAAGTGACAGGCAGTTTCCAATGTGGTTCTCCCGCCTGTCGATTGGGCCTTGCAGGAAGCCCCGCCTCATCAACTCAGTCAAGGGCGTTAGTTGGCTCGGTGTCGGTGAGTGGCGGATCTTAGCTCCGCCCCGACCGTCCGCTGCGCTGCCTGGGTCGGCGCCGTTTCCAGTTGAGAGATGGCGGCCGCCGCAGGTAGATCGCTCCTGCTGCTCCTCTCCTCTCGGGGCTgcggcggcgggggcgccggcggctgcggggcgcTGACTGCCGGCTGCTTCCCTGGGCTGGGCGTCAGCCGCCACCGGCAGCAGCAGCACCACCGGACGGTGAGCGAGCGCGCCCGGAGGCTCCGGGGAGGGCGGGGCGGCGCTGGCGTGTGGGAGCCGCCGGCGGG
>gene=chr10_74451517-74452127; species=ponAbe
CAACTTAGAACACTCACTTAGAACTCAACTTCGAACAAAGCTTTTCACAAATATCTATATCCCCCGTTACTCTTATCGTAGCTCTATTGTTGGTGAAGA-TAGCCGAACTGAACATGCCATCTCTATTGCTGTTATTTTCACGGGTTTGGGTGCCAATTACCGGTTCCCTAGAATTTGCCCGTAATTGACTATGTCCCACTATAGGTAACTCTGGAAGTGACTGGCAGCTTCCAATGTGGTTCTCCCGCCTGTCGATTGGACCTTGCAGGAAGCCCCGCCTCATCAACTCAGTCAAGGGCTTTAGTTGGCCCGGCGTCGGTGAGTGGCGGGTCTTAGCTCCGCCCCGGCCGTCCGCTGCGCTGCCTGGGTCGGCGCCGTTTCCAGTTGAGAGATGGCGGCCGCCGCAGGTAGATCGCTCATGCTGCTCCTCTCCTCTCGGggcggcggcggcgggggcgccggcggctgcggGGCGCTGACTGCCGGCTGCTTCCCTGGGCTGGGCGTCAGCTGCCACCGGCAGCAGCAGCACCACCGGACGGTGAGCGAGCGCGCCCGGAGGCTCCGGGGAGGGCGGGGCGGCGCTGGCGTGTGGGAGCCGCCGGCGGG
>gene=chr10_74451517-74452127; species=rheMac
CAACTTAGAACACTGACTTAGAACTCA-----GAACAAAGCTTTTCACAAATATCTATATCCCCCGTTACCCTTATCATAGTTCTACCGTTGGTGAAGATTAGCTGAACCGAACATGCCATCTCTATTGCTGTTATTTTCACGGGCTTGGGTGCCAATTACCGGTTCCCTAGAATTTGCCCGTAATTGACTATGTCCCACTATAGGTAACTCTGGAAGTGACAGGCAGTTTCCAATGTGGTTCTCCCGCCTGTCGATTGGGCCTTGCAGGAAGCCCCGCCTCATCAACTCAGTCAAGGGCGTTAGTTGGCTCGGCGTCGGTGAGTGGCGGATCTTA----------------------------------------------------------------------------------------------------------------------------------------------------------------------------------------------------------------------------------------------------------------------------------
>gene=chr10_75006648-75007258; species=hg19
ATAAAGATCAGAAGGCGCCAAGCGGAGCTCAGCGCGCTCCCCCGGGGCGGGGCCCGGTAGCCAAAAGGCTAGGGGGAGGCCCGCGCAGCCGGTCGGCTTCGGGGCGGGACCCTGCATACCTGGAAGCGGCGGGTGGCGTCCTCCTTGTCGCCCTCACCCACCCGGTCCGGGTGTACCTGCAGGGACACCTTGTGGTAGCCTCGTCGGACCTCGCCGTCGGAGGCCTCGCGTCGCACGCCCAGCACCCGGTAAAGGTCGGCGGTGCCGAACACTTCCTCGCAAAGGTCCAGCAGCCCCATGCCGGGCGGAGATACGACCCCGGAGGAAGCAGCCGCTCCCAGCTGCGCCGGGTACAACCCAGGACTGCTTCTTTTTCGCGCCCAAAAAGCCCAGGGCGCCTGCGTCACAAGCACTGAAGGGGCGTGGCCACGCCGCGCATCCGCGCTTTACGGCGGCCGCAAAATGAGGTGTGGCGAGTCAGGCGCGGGCCCGGGTAAGTAACGCCGGCATGTGGAGTCACAGTCCCCGGCCGCGCGCAGGAGCTAGGTCTTCAGGGAAGTGATGTTGCTCGGGTCTCTCCTCCCCTTGCTCTGGAAATCTGGCGTCCGTC
>gene=chr10_75006648-75007258; species=bosTau
ATAAAGATTAGAAAACGCCAGGCCGGGCTCGGCTCACTCTACCCCGA-GAGGCAGGGCGGTCATAAGACG-GAGGGAAGCCCG-------GGCGGCC-GTGGA-TAGAGTCTAGCGCACCTGGAAGCGGCGGGTGGCGTCTTCTTTGTCGCCCTCGCCCACCCGATCCGGGTGCACCTGCAGGGACACCTTGTGATAGCCGCGTCGGATCTCGCCGTCTGAGGCCTCGCGCCGCACGCCCAATACTTGGTAAAGGTCGGCGGTGCCGAATAGTTCTTCGCACAGTTCCAGAAGCCCCATGGTCGGCAGCGGGGCGGGCTCAGCGAAAACACCTGAC-CCAGCCACACTAAGTACAGCTCAAGAGCGCTACCTTTTCCCGCGCAAAAAGCCCGAGGCGCTAGCGTCACAAGCGCCGGAGAGGCGGGGTCACGC-----CGCCGCACTTTACGGCCGTTGAGGATGGGGGCGTGGCCAAAC--GGGACTGTCAG----GATTGAGGCGGTGAG---------------TCTCCCATCACCGCAATC--TCCTTCCA---AGTTCTCTGAGCTCCGGACGTCCTCCCCTTACTCTGAAAACCTCATCCCTACC
>gene=chr10_75006648-75007258; species=calJac
--CAAGATCAGGAGGCGCAAAGACCAGTTCAGTGCGCTCCCCCGGG-CAGGGCCCGGTAGCCAAAAGGCG--GAGGCGGCCCGGGTGGCCCGTCGGCCTCGGGGCGGGATCCTGCATACCTGGAAGCGACGAGTGGCGTCCTCCTTGTCGCCCTCGCCCACCCGGTCGGGGTGCACCTGCAGGGACACCTTGTGGTAGCCTCGTCGGACCTCGCCGTCGGAGGCCTCACGTCGCACGCCCAGCACCCGGTAAAGGTCGGCGGTGCCGAACACTTCCTCGCAAAGCTCCAGCAGCCCCATGCCAGGGGGAGATAGGGCCTGGGAGAAAGCAGCTGCTCCCAACAGCGCCGGGTACCACTCAGGGTTGCTTCTTTTTCCCGCTCAAAAAGCCTAGGGCGCCTGCGTCACAAGCGCTGAAGGGGCGTGGCCACGCCGCGCAGCC--ACTTTACGGCGGCCGCAAAATGGGGCGTGGCAAGGCGGG--------CAGGTGAGT-----CGGCGGGCGGAGTCGAAATTACTGGCCGCGCGCAGGAGCCAGGAGTTCTGGGAAGAGATGTTGCTCGGGTCCCTCCTCCCCTTGCTCTAGAAATCTGGCGTCCGTC
>gene=chr10_75006648-75007258; species=canFam
ATAAAGATTAGAAAACACCA--------------------------------------GGCCAGGAGATC-GAGAGAAATCCA-------GGCAGCCAGCGGAGCCGGGGCTCGCGTACCTGGAAGCGGCGGGTGGCGTCCTCTTTGTCGTCGTCGCCGACCCGGTCCGGGTGCACCTGCAGGGACACTTTGTGGTAGCCCCGTCGGACCTCACCGTCCGAGGCCTCGCGCCGCACGCCCAACACTCGGTACAGGTCGGCGGTGCCAAACACTTCCTCGCACAGCTCCAGCAACCCCATGGCCGGCA--GCCGCAACCTCCGCG-------------------ACACTGGGTACAGCTTCAGACTGCCTCCTTTTCCCGCGCAAAAAACCGGGAGTGACTGCGTCACAAGCGCCGGAAGGGCGTGGCCACGA-----CGTCGCACTTTACGGCAGCTGCAAGTGGGGGCGTGGCCAGAACTT-------------------AACCGAAGGTCGGAGCGGCGGGCGCT-----CGCGTGTTGGG--------TAGCGGCTGC------------ACCCTCCTCCCCTT----AAGAAATCTGGCGATTATC
>gene=chr10_75006648-75007258; species=equCab
ATAAAGATTAGAAAACTCCAGATTGGGTTTAGCGCACTCCACCGGGGCAGGGCCGGGCGCCCAGAAGACG-GAGAGAAGCCCG-------GCCGTTCGGTGGTGCGGGGACTCGCGTACCTGGAAGCGACGGGTGGCGTCCTCCTTGTCGCCGTCGCCGACCCGGTCCGGGTGCACCTGAAGGGAACACCTGTGGTATCCGCGTCGGACCTCGCCGTCCCGAAGCTCGCGTCGCACG-CCAACACCCGGTAAAGGTCGGCGGTGCCGAACACTTCCTCGCACAGTTCCAGCAGCCCCATGGTCGGCAGAGGGGCGGCCGGGGAA-AAGCTGCCTGCCCCAAAAGCACCGGCTAGAGCTGCGCGCCGCTTCCTTTTCCCGCGTAGACAGCCCAGGGCGCC--AGTCACAAGCGCGGGAAGGGCGGGGCGAAGG-----CGCTGCGCTTTACGGCGGCTGCAAAATGGGGCGCGGCCAGCCCTGCGTAGGCGTG----GA--AGGCAGCGGGGCGGAGCGGCGGCCCCTCTCCCAGCGCGGGAAGC--TCTTCCTGCGGCGAC-------------CTCTCCTCCACTCAGTCCGGAAATCCGGCGCCCGTC
>gene=chr10_75006648-75007258; species=gorGor
ATAAAGATCAGAAGGCGCCAAGCGGAGCTCAGCGCGCTCCCCCGGGGCGGGGCCCGGTAGCCAAAAGGCTAGAGGGAGGCCCGC-CAGCCGGTCGGCTTCGGGGCGGGACCCTGCATACCTGGAAGCGGCGGGTGGCGTCCTCCTTGTCGCCCTCGCCCACCCGGTCCGGGTGTACCTGGAGGGACACCTTGTGGTAGCCTCGTCGGACCTCGCCGTCGGAGGCCTCGCGTCGTACGCCCAGCACCCGGTAAAGGTCGGCGGTGCCGAACACTTCCTCGCAAAGGTCCAGCAGCCCCATGCCGGGCGGAGATACGGCCCCGGAGGAAGCAGCTGCTCCCAGCTGCGCCGGGTACAACCCGGGTCTGCTGCTTTTTCGCGCCCAAAAAGCCCAGGGCGCCTGCGTCACAAACACTGAAGGGGCGTGGCCACGCCGCGCATCCGTGCTTTACGGCGGCCGCAAAACGAGGTGTGGCGAGTCAGGCTCGGGCCCGGGTAAATAACGCCGGCATGTGGAGTCACAGTCCCCGGCCGCGCGCAGGAGCTAGGTCTTCAGGGAAGTGATGTTGCTCGGGTTTCTCCTCCCCTTGCTCTGGAAATCTGGCGTCCGTT
>gene=chr10_75006648-75007258; species=panTro
ATAAAGATCAGAAGGCGCCAAGCGGAGCTCAGCGCGCTCCCCCGGGGCGGGGCCCGGTAGCCAAAAGGCTAGGGGGAGGCCCG-------------------------------------------------------------------------------------------------------------------------------------------------------------------------------------------------------------------------------------------------------------------------------------------------------------------------------------------------------------------------------------------------------------------------GGTAAGTAACGCCGGCATGTGGAGTCACAGTCCCCGGCCGCGCGCAGGAGCTAGGTCTTCAGAGAAGTGATGTTGCTCGGGTCTCTCCTCCCCTTGCTCTGGAAATCTGGCGTCCGTC
>gene=chr10_75006648-75007258; species=papHam
ATAAAGATCAGAAGGCGCCAAGCGGAGCTCAGCGCGCTCCCCCGGGACGGGGCCCGGCGGCCAAAAGGCT--GGGGACATCCTGGCGGCCCGTCGGCCTCGGGGCGTGTCCCTGCATACCTGGAAGCGACGGGTGGCGTCCTCTTTGTCGCCCTCGCCCACCCGGTCCGGGTGTACCTGCAGGGACACCTTGTGGTAGCCTCGTCGGACCTCGCCGTCGGAAGCCTGGCGTCGCACACCCAGCACCCGGTAAAGGTCGGCGGTGCCGAACACTTCCTCGCAAAGCTCCAGCAGCCCCATGCCGGGCAGGGATACGACCTCAGAGGAAGCAGCTGCCGCCAACCGTGCCGGGTACAACCCAGGACTGCTTCTTTTTCCCGCCCAAAATGCCCAGGGCGCCTGCGTCACAAGCACTGAAGGGGCGTGACCACCCCGCGCATCCGCGCTTTACGGCGGCCGCAAAACGAGCCGTGACGAGGCAGGCGCGGGCCCGAGTAAATAACACTGGCGCGTGGAGTCGGAGTCCCCGGCCGCGCGCAGGAGCCAGGTCTTCAAGGAAGTGATGTTCCTCGGTTCTCTCCTCCCCTTGCTCTGGAAATCTGGCGTCCGTC
>gene=chr10_75006648-75007258; species=ponAbe
ATAAAGATCAGAAGGTGCCAAGTGGAGCTCAGCGCGCTCCCCCGGGGCGGGGCCCGATGGCCAAAAGGCT--GGGGAGGCCGGCGCAGCCAGTCGGCATCGGGGCGGGACCCTGCATACCTGGAAGCGGCGGGTGGCGTCCTCCTTGTCGCCCTCGCCCACCCGGTCCGGGTGTACCTGCAGGGACACCTTGTGGTAACCTCGTCGGACCTCGCCGTCGGAGGCCTCGCGTCGCACGCCCAGCACCCGGTAAAGGTCGGCGGTGCCGAACACTTCCTCGCAAAGGTCCAGCAGCCCCATGCCGGGCGGGGATACGGCCCCGGAGGAAGCAGCTGCTCCCGGCCGCGCCGGGTACAACCCAGGACTGCTTCTTTTTCCCGCCCAAAAAGCACAGGGCGCCTGCGTCACCAGCAGTGAAGGGGCGTGGCCACGCCGCGCATCCGCGCTTTACGGCGGCCGCAAAACGAGGTGTGGCGAGGCAGGCGCGGGCCCGGGTGAGTAACACCGGTATGTGGAGTCACAGTCCCCGGCCGCGCGCAGGAGCTAGGTCTTCAGGGAAGTGATGTTGGTCGGGTCTCTCCTCCCCTTGCTCTGGAAATCTGGCGTCCGTC
>gene=chr10_75006648-75007258; species=rheMac
ATAAAGATCAGAAGGCGCCAAGCGGAGCTCAGCGCGCTCCCCCGGGACGGGGCCCGGCGGCCAAAAGGCT--GGGGACATCCTGGCGGCCCGTCGGCCTCGGGGCGTGACCCCGCATACCTGGAAGCGACGGGTGGCGTCCTCTTTGTCGCCCTCGCCCACCCGGTCCGGGTGTACCTGCAGGGACACCTTGTGGTAGCCTCGTCGGACCTCGCCGTCGGAAGCCTCGCGTCGCACACCCAGCACCCGGTAAAGGTCGGCGGTGCCGAACACTTCCTCGCAAAGCTCCAGCAGCCCCATGCCGGGCAGGGATACGACCTCAGAGGAAGCAGCTGCTGCCAACCGTGCCGGGTACAACCCAGGACTGCTTCTTTTTCCCGCCCAAAATGCCCAGGGCGCCTGCGTCACAAGCACTGAAGGGGCGTGACCACCCCGCGCATCCGCGCTTTACGGCGGCCGCAAAACGAGCCGTGACGAGGCAGGCGCGGGCCCGAGTAAATAACACTGGCGCGTGGAGTCGGAGTCCCCGGCCGCGCGCAGGAGCCAGGTCTTCAAGGAAGTGATGTTGCTCGGTTCTCTCCTCCCCTTGCTCTGGAAATCTGGCGTCCGTC
>gene=chr10_75910474-75910916; species=hg19
TGTCCCCAGTCCACAGATTTCCCGCCCCTCACACTCACCCCAACACCTGTGCCAGTCAGTGATTCGGCGCCGGATCCTCTCCTACCGAAGCTGGAGAAGCCGAGAAGGCCGCGAGGACCCGCAGCTGGAGTGCCCAGGAAATTGCCTGATTAACAGCTTCAAAGACACCGACTCTGTCTACCGTATTAGAAATTTTAAATATGCAGGAAGACCGTAAATGAGAGGAAAGACGTCTCTTGAGGCTTAGTATCTAAATCTTCTACATAATCCAGGGCCTAGAAAAATGGTGGGTTTCTCTCCATCTAGATTCAGGCGGTCATCTGCTGCCTAACGCAGTCTGGGGTCCCTCATGGTAGGGGAGGCGGGGTCAGGAATGGGCGGGGCATTCGCTGTTGGTGCCGACGGATAGAGCCAATGATTGTGGATGACAGCGGCACAGAAT
>gene=chr10_75910474-75910916; species=bosTau
TGTCCCCTGTCCGTAGACCCCCCGCCCCTCACACTCACCCCGGCTCCTGGGCCTGTCAGTGATTAGACGCGGGGTCCTCTCCGACCGAAGCTGAGACAGCTGAGAAAGCCGTGAGGACCCGCAGTTGGGATGCCCAGTAGATTGCCTGACTAACAGCGTCAATATAACCA---------ATAGTTTTAGGAAGAGTAAACGAGCGGGAAGACGCTGAATGAG----AAGACGTCTTTTGAATTTTAGGATAT-CATCTTCTGAATCATCCAG-GTCTAGAAGAATGAGAGCTTTCACCTCTTTTGGACTCAGGCGCTCATCTGCAGCCTAAACCAGTCTGGGGTTCCCTGGAGTCGAGCGCGCGGGGTCTGGAAGA-GCTGTGTACTAGCCAATGGGTAAGGCAGGTAGGGCCAAAGACTAGGGCTGGGAGAGGCACAAACT
>gene=chr10_75910474-75910916; species=calJac
TACCCCCAGTCCACGGATTTCCCGCCCCTCACACTCACCCCGACACCAGTGCCAGTCAGTGATTCGGCGCCGGGTCCTCTACGACCCAAGCTGAGGAAGCAGAGAAGGCCGCGAGGACCCGCAGCTGTAGTGGCCAGGTGATCGCCTGATTCACAGCTTCAAAGACACCGAGTCTGTCTACCATATTAGAAAGATTAAATATGCAGGAAGACCTTAACTGAGAGGAAAGACGCCTCTTGAGGCTTAGCATCTAAATCTTCTACATCATCCAGGGTCTAGAAAAATAGCAGGTTTCTCACCATCTAGATTCAGGCGCTCTTCTGCGGCCTAACTCAGTCTGGGGTCCCCTACGGTGGCGGAGGCGGGGTCAGGAGTGGGCGGGGCATTCGCTGTCGGGGCCGAGAAATAGAGCCAATGGTTGTGGATGAAAGTCGCACAGAAT
>gene=chr10_75910474-75910916; species=canFam
TGTTCCCTGTCCGCAGACTCCCCGCCCCCCACACTCACCCCGACACCTGGGCCAGCCAGTGATTCGGCGCCAGGTCCACTCCGACCAAGGCTGAGGCAGCTGAAGAGGCCGCGAGGACCC-GAGCTGGGCTGCCCAGTAGATTGCCTGACTGACAGCTTCAAAGTAACCAACTGGGGCTACGGTATCGGAAAGATTACACGAGCAGAAAGACGTTGGATGAGAAGAAAGGTGTCTCCTGAGGTTTAGGATCTAAATCTTCTCGATCACTCAGAACCCGGAAGAAAGGAGGGTTTCGCACCATGTGGACTCAGGCGCTCGGACGCAGCCTAACTCAGTCTGGGGTCCCCCACTATCGGGTGGGCGGGGCCAGAAAGAGGCT----------------------------GGGCCAATGGCTGTGGGAGGGAGAGCCGCGGAGC
>gene=chr10_75910474-75910916; species=equCab
TGTCCCCTGTCCGCAGTCTCCCCGCCCCTCACACTCACCCCAAGACCTGGGCCTGTCAGTGATTCGGCGCCGGGTCCTCTCCGACGGAGGCTGAGGCAGCTGAGAAGGCCGTGAGGACCCGCAGTTGGAGTGCCCAGTAGATTGCCTTACCGACAGCTTGAAAGAAACCACCTCGCTCTACAGTGCTGAAAAGATTAAATAAGCGGGAAGACGATGATTGAGAAGAAAGATGTCTCTAGAGGTTTAAGATCTAAATCTTCTAGATCACCCAGAATCTAGAGGAATTGGGGATTTCTCACCATTTGGACTCAGGCGCTCATGCGCAGCCTAACTCAGTCTGGGGTCTCCTACAGTCGGGTGGGCGGGATCAGGAAGGGGCTATGTTTTAGCCAATGAGTGCGGCGGGTAGAGCCAGGGGCTGTGTGTGGGAGAGGCACCGACT
>gene=chr10_75910474-75910916; species=gorGor
TGTCCCCAGTCCACAGATTTCCCGCCCCTCACACTCACCCCAACACCTGCGCCAGTCAGTGATTCGGCGCCGGGTCCTCTCCGACCGAAGCTGGAGAAGCCGAGAAGGCCGCGAGGACCCGCAGCTGGAGTGCCCAGGAAATTGCCTGATTAACAGCTTCAAAGACACCGACTCTGTCTACCGTATTAGAAATTTTAAATATGCAGGAAGACGGTAAATGAGAGGAAAGACGTCTCTTGAGGCTTAGTATCTAAATCTTCTACATCATCCAGGGCCTAGAAAAATGGTGGGTTTCTCTCCATCTAGATTCAGGCGGTCATCTGCTGCCTAACGCAGTCTGGGGTCCCTCATGGTAGGGGAGGCGGGGTCAGGAATGGGCGGGGCATTCGCTGTTGGTGCCGAGAGATAGAGCCAATGATTGTGGATGTCCGCGGCGCAGAAT
>gene=chr10_75910474-75910916; species=panTro
TGTCCCCAGTCCACAGATTTCCCGCCCCTCACACTCACCCCAACACCTGTGCCAGTCAGTGATTCGGCGCCGGGTCCTCTCCTACCGAAGCTGGAGAAGCCGAGAAGGCCGCGAGGACCCGCAGCTGGAGTGCCCAGGAAATTGCCTGATTAACAGCTTCAAAGACACCGACTCTGTCTACCGTATTAGAAATTTTAAATATGCAGGAAGACCGTAAATGAGAGGAAAGACGTCTCTTGAGGCTTAGTATCTAAATCTTCTACATAATCCGGGGCCTAGAAAAATGGTGGGTTTCTGTCCATCTAGATTCAGGCGGTCATCTGCTGCCTAACGCAGTCTGGGGTCCCTCATGGTAGGGGAGGCGGGGTCAGGAATGGGCGGGGCATTCGCTGTTGGTGCCGAGGGATAGAGCCAATGATTGTGGATGACAGCGGCACAGAAT
>gene=chr10_75910474-75910916; species=papHam
TGTCCCCAATCCACATATTTCCCGCCCCTCACACTCACCCCGACACCTGTGCCAGTCAGTGATTCGGCGCCGGGTCCTCTCCGACCGAAGCTGAGGAAGCTGAGAAGGCCGCGAGGACCCGCAGCCGGAGTGCCCAGGAGATTGCCTGATTAACAGCTTCAAAGACACCGACTCTGTCTACCATATTAGAAAGATTAAGTATGCCGGAAGACCGTAAATGAGAGGAAAGACGTCTGTTGAGGTTTAGTATCTAAATCTTCTACATCATCCAGGACCTAGAAAAATGGTAGGTTTCTCACCATCTAGATTCAGGCGGTTATCCGCGGCCTAACTCAGTCTGGGGTCCCATATGGCAGGGGAGGCGGGGTCAAGAATGGGCGGGGCATTCGCTGTCGGTGGTGAGGAATAGAGCCAATGATTGTGGATGACAGCGGCACAGAAT
>gene=chr10_75910474-75910916; species=ponAbe
TGTCCCCAGTCCACAGATTTCCCGCCCCTCACACTCACCCCGACACCTGTGCCAGTCAGTGATTCGGCGCCGGGTCCTCTCCGACCGAAGCTGGAGAAGCCGAGAAGGCCGCGAGGACCCGCAGCTGGAGTGCCCAGGAGATTGCCTGATTAACAGCTTCAAAGACACCGACTCTGTCTACCATATTAGAAATATTAAATATGCAGGAAGACCGTAAATAAGAGGAAAGACGTCTCTTGAGGCTTAGTATCTAAATCTTCTACATCATCCAGGGCCTAGAAAAATGGTGGGTTTCTCACCATATAGATTCAGGCGGTCATCTGCTGCCTAACTCAGTCTGGGGTCCCTTATGGTCGGGGAGGCGGGGTCAGGAATGGGCGGGGCATTCGATGTTGGTGCCGAGGGATAGAGCCAATGATTGTGGATGACAGCGGCACAGAAT
>gene=chr10_75910474-75910916; species=rheMac
TGTCCCCAATCCACATATTTCCCGCCCCTCACACTCACCCCGACACCTGTGCCAGTCAGTGATTCGGCGCCGGGTCCTCTCCGACCGAAGCTGAGGAAGCTGAGAAGGCCGCGAGGACCCGCAGCCGGAGTGCCCAGGAGATTGCCTGATTAACAGCTTCAAAGACACCGACTATGTCTACCATATTAGAAAGATTAAATATGCCGGAAGACCGTAAATGAGAGGAAAGACGTCTGTTGAGGTTTAGTATCTAAATATTCTACATCATCCAGGACCTAGAAAAATGGTAGGTTTCTCACCATCTAGATTCAGGCGGTTATCCGCGGCCTAACTCAGTCTGGGGTCCCATATGGCGGGGGAGGCGGGGTCAGGAATGGGCGGGGCATTCGCTGTCGGTGGTGAGGAATAGAGCCAATGATTGTGGATGACAGCGGCACAGAAT
>gene=chr10_75910474-75910906; species=hg19
TGTCCCCAGTCCACAGATTTCCCGCCCCTCACACTCACCCCAACACCTGTGCCAGTCAGTGATTCGGCGCCGGATCCTCTCCTACCGAAGCTGGAGAAGCCGAGAAGGCCGCGAGGACCCGCAGCTGGAGTGCCCAGGAAATTGCCTGATTAACAGCTTCAAAGACACCGACTCTGTCTACCGTATTAGAAATTTTAAATATGCAGGAAGACCGTAAATGAGAGGAAAGACGTCTCTTGAGGCTTAGTATCTAAATCTTCTACATAATCCAGGGCCTAGAAAAATGGTGGGTTTCTCTCCATCTAGATTCAGGCGGTCATCTGCTGCCTAACGCAGTCTGGGGTCCCTCATGGTAGGGGAGGCGGGGTCAGGAATGGGCGGGGCATTCGCTGTTGGTGCCGACGGATAGAGCCAATGATTGTGGATGACAGC
>gene=chr10_75910474-75910906; species=bosTau
TGTCCCCTGTCCGTAGACCCCCCGCCCCTCACACTCACCCCGGCTCCTGGGCCTGTCAGTGATTAGACGCGGGGTCCTCTCCGACCGAAGCTGAGACAGCTGAGAAAGCCGTGAGGACCCGCAGTTGGGATGCCCAGTAGATTGCCTGACTAACAGCGTCAATATAACCA---------ATAGTTTTAGGAAGAGTAAACGAGCGGGAAGACGCTGAATGAG----AAGACGTCTTTTGAATTTTAGGATAT-CATCTTCTGAATCATCCAG-GTCTAGAAGAATGAGAGCTTTCACCTCTTTTGGACTCAGGCGCTCATCTGCAGCCTAAACCAGTCTGGGGTTCCCTGGAGTCGAGCGCGCGGGGTCTGGAAGA-GCTGTGTACTAGCCAATGGGTAAGGCAGGTAGGGCCAAAGACTAGGGCTGGGAGA
>gene=chr10_75910474-75910906; species=calJac
TACCCCCAGTCCACGGATTTCCCGCCCCTCACACTCACCCCGACACCAGTGCCAGTCAGTGATTCGGCGCCGGGTCCTCTACGACCCAAGCTGAGGAAGCAGAGAAGGCCGCGAGGACCCGCAGCTGTAGTGGCCAGGTGATCGCCTGATTCACAGCTTCAAAGACACCGAGTCTGTCTACCATATTAGAAAGATTAAATATGCAGGAAGACCTTAACTGAGAGGAAAGACGCCTCTTGAGGCTTAGCATCTAAATCTTCTACATCATCCAGGGTCTAGAAAAATAGCAGGTTTCTCACCATCTAGATTCAGGCGCTCTTCTGCGGCCTAACTCAGTCTGGGGTCCCCTACGGTGGCGGAGGCGGGGTCAGGAGTGGGCGGGGCATTCGCTGTCGGGGCCGAGAAATAGAGCCAATGGTTGTGGATGAAAGT
>gene=chr10_75910474-75910906; species=canFam
TGTTCCCTGTCCGCAGACTCCCCGCCCCCCACACTCACCCCGACACCTGGGCCAGCCAGTGATTCGGCGCCAGGTCCACTCCGACCAAGGCTGAGGCAGCTGAAGAGGCCGCGAGGACCC-GAGCTGGGCTGCCCAGTAGATTGCCTGACTGACAGCTTCAAAGTAACCAACTGGGGCTACGGTATCGGAAAGATTACACGAGCAGAAAGACGTTGGATGAGAAGAAAGGTGTCTCCTGAGGTTTAGGATCTAAATCTTCTCGATCACTCAGAACCCGGAAGAAAGGAGGGTTTCGCACCATGTGGACTCAGGCGCTCGGACGCAGCCTAACTCAGTCTGGGGTCCCCCACTATCGGGTGGGCGGGGCCAGAAAGAGGCT----------------------------GGGCCAATGGCTGTGGGAGGGAGA
>gene=chr10_75910474-75910906; species=equCab
TGTCCCCTGTCCGCAGTCTCCCCGCCCCTCACACTCACCCCAAGACCTGGGCCTGTCAGTGATTCGGCGCCGGGTCCTCTCCGACGGAGGCTGAGGCAGCTGAGAAGGCCGTGAGGACCCGCAGTTGGAGTGCCCAGTAGATTGCCTTACCGACAGCTTGAAAGAAACCACCTCGCTCTACAGTGCTGAAAAGATTAAATAAGCGGGAAGACGATGATTGAGAAGAAAGATGTCTCTAGAGGTTTAAGATCTAAATCTTCTAGATCACCCAGAATCTAGAGGAATTGGGGATTTCTCACCATTTGGACTCAGGCGCTCATGCGCAGCCTAACTCAGTCTGGGGTCTCCTACAGTCGGGTGGGCGGGATCAGGAAGGGGCTATGTTTTAGCCAATGAGTGCGGCGGGTAGAGCCAGGGGCTGTGTGTGGGAGA
>gene=chr10_75910474-75910906; species=gorGor
TGTCCCCAGTCCACAGATTTCCCGCCCCTCACACTCACCCCAACACCTGCGCCAGTCAGTGATTCGGCGCCGGGTCCTCTCCGACCGAAGCTGGAGAAGCCGAGAAGGCCGCGAGGACCCGCAGCTGGAGTGCCCAGGAAATTGCCTGATTAACAGCTTCAAAGACACCGACTCTGTCTACCGTATTAGAAATTTTAAATATGCAGGAAGACGGTAAATGAGAGGAAAGACGTCTCTTGAGGCTTAGTATCTAAATCTTCTACATCATCCAGGGCCTAGAAAAATGGTGGGTTTCTCTCCATCTAGATTCAGGCGGTCATCTGCTGCCTAACGCAGTCTGGGGTCCCTCATGGTAGGGGAGGCGGGGTCAGGAATGGGCGGGGCATTCGCTGTTGGTGCCGAGAGATAGAGCCAATGATTGTGGATGTCCGC
>gene=chr10_75910474-75910906; species=panTro
TGTCCCCAGTCCACAGATTTCCCGCCCCTCACACTCACCCCAACACCTGTGCCAGTCAGTGATTCGGCGCCGGGTCCTCTCCTACCGAAGCTGGAGAAGCCGAGAAGGCCGCGAGGACCCGCAGCTGGAGTGCCCAGGAAATTGCCTGATTAACAGCTTCAAAGACACCGACTCTGTCTACCGTATTAGAAATTTTAAATATGCAGGAAGACCGTAAATGAGAGGAAAGACGTCTCTTGAGGCTTAGTATCTAAATCTTCTACATAATCCGGGGCCTAGAAAAATGGTGGGTTTCTGTCCATCTAGATTCAGGCGGTCATCTGCTGCCTAACGCAGTCTGGGGTCCCTCATGGTAGGGGAGGCGGGGTCAGGAATGGGCGGGGCATTCGCTGTTGGTGCCGAGGGATAGAGCCAATGATTGTGGATGACAGC
>gene=chr10_75910474-75910906; species=papHam
TGTCCCCAATCCACATATTTCCCGCCCCTCACACTCACCCCGACACCTGTGCCAGTCAGTGATTCGGCGCCGGGTCCTCTCCGACCGAAGCTGAGGAAGCTGAGAAGGCCGCGAGGACCCGCAGCCGGAGTGCCCAGGAGATTGCCTGATTAACAGCTTCAAAGACACCGACTCTGTCTACCATATTAGAAAGATTAAGTATGCCGGAAGACCGTAAATGAGAGGAAAGACGTCTGTTGAGGTTTAGTATCTAAATCTTCTACATCATCCAGGACCTAGAAAAATGGTAGGTTTCTCACCATCTAGATTCAGGCGGTTATCCGCGGCCTAACTCAGTCTGGGGTCCCATATGGCAGGGGAGGCGGGGTCAAGAATGGGCGGGGCATTCGCTGTCGGTGGTGAGGAATAGAGCCAATGATTGTGGATGACAGC
>gene=chr10_75910474-75910906; species=ponAbe
TGTCCCCAGTCCACAGATTTCCCGCCCCTCACACTCACCCCGACACCTGTGCCAGTCAGTGATTCGGCGCCGGGTCCTCTCCGACCGAAGCTGGAGAAGCCGAGAAGGCCGCGAGGACCCGCAGCTGGAGTGCCCAGGAGATTGCCTGATTAACAGCTTCAAAGACACCGACTCTGTCTACCATATTAGAAATATTAAATATGCAGGAAGACCGTAAATAAGAGGAAAGACGTCTCTTGAGGCTTAGTATCTAAATCTTCTACATCATCCAGGGCCTAGAAAAATGGTGGGTTTCTCACCATATAGATTCAGGCGGTCATCTGCTGCCTAACTCAGTCTGGGGTCCCTTATGGTCGGGGAGGCGGGGTCAGGAATGGGCGGGGCATTCGATGTTGGTGCCGAGGGATAGAGCCAATGATTGTGGATGACAGC
>gene=chr10_75910474-75910906; species=rheMac
TGTCCCCAATCCACATATTTCCCGCCCCTCACACTCACCCCGACACCTGTGCCAGTCAGTGATTCGGCGCCGGGTCCTCTCCGACCGAAGCTGAGGAAGCTGAGAAGGCCGCGAGGACCCGCAGCCGGAGTGCCCAGGAGATTGCCTGATTAACAGCTTCAAAGACACCGACTATGTCTACCATATTAGAAAGATTAAATATGCCGGAAGACCGTAAATGAGAGGAAAGACGTCTGTTGAGGTTTAGTATCTAAATATTCTACATCATCCAGGACCTAGAAAAATGGTAGGTTTCTCACCATCTAGATTCAGGCGGTTATCCGCGGCCTAACTCAGTCTGGGGTCCCATATGGCGGGGGAGGCGGGGTCAGGAATGGGCGGGGCATTCGCTGTCGGTGGTGAGGAATAGAGCCAATGATTGTGGATGACAGC
>gene=chr10_76970239-76970638; species=hg19
CGACGCCCCGCCCCGTCCGTGACGCGTTCGCGCGGGGCCTCCGCCCCATCCCCCTCCCAGGCGGTCCCCAGCGCGCTGCCTCCGCCGTTCCCCGCCCCCTCGCCTCTGAGGCTGCCCGGATAGCTGCCTGATCCAAGGCCCAGCAGCTTCTGCCTTCCGGATCCCCACCGACGGACGGAGGCAGCCCACCTGCAGGACCGGGGCGCTGTCGGTCCACGTGGCCGCTCTGGAGCAGGTTGGAGTTGGCAGCGGGCTGCGCTGCAGGGACAGGCGCGGCGGACAGCCCCGGGGGCAGCGGCGGGGTCCTGTCTGGGAGAGGACAGGGTTGCGGCGGGCGGAACGGTGTCTCCTTCACTTCGCCCTCCAGCTGCTGGAGCTGCAGCCCGACCGCGAGCGTGC
>gene=chr10_76970239-76970638; species=bosTau
TGACGCCCCGCCCTGCCCGTGACGTGCGCGCGCGGGGCCTCCACCCCATCCCCCGC-CGCGCGTTACCCCCCGCGCTGCCTCCGCCGTTCCCCGCCCCCTCGACTCTGGGGCTGCCCTCGTCGCTGCCTGACCCAAGGTCCGGCAGCTTTTACTTTTCCGGCCCCCGCTGAGGGACCGAGGCGGCCCACCCCAGGGGAACGGGTGCGCTCGGGACGCGTGGTCGTTTCGGAGCAGGTTGGAGTGAGCAGGGGGCGGCGCTGCGGGGACAGGCGCGGCGGGCAGCCCCAGGGGCAGCGGCAGGGTCCTGGCGGGGGGAGGACAGGGTTGCGGCGGGCGGAACGGTGTCTCCTTCACTTCGCCCTCCAGCCGCGGCAGCTGCAGCCCGACGCCGAGCGAAC
>gene=chr10_76970239-76970638; species=calJac
CGACGCCCCGCCCTGTCCGTGACGAGCTCGTACGGGGCCTCCGCCCCATCCCCCTCCCGCGCGGGCCCCAGCGCTCTGCCTCTGCCGTTCCCCGCCCCATCGCCTCTGAGGCTGCCCTAATAGCTGCCTGATCCAAGGCCCAGCAGCGTCTGCTTTCCTGACCCCCGCCGACGGACAGAGGCAGGCCACTTGCAGGAACGGTGCGCTCTCGGTCCACGTGGCCGCTCCGGAGCAGGTTGGAGTGGGCAGCAGGCGGCGCTGCGGGGACAGGCGCGGCGGACAGCCCCGGGGACAGCGGCGGGGTCCTGGCTGGGAGAGGACAGGGTTGCGGCGGGCGGAACGGTGTCTCCTTCACTTCGCCCTCCAGCCGCTGCAGCTGTAGCTCGACCGCGAACTTGC
>gene=chr10_76970239-76970638; species=canFam
TGACGCCCCACCCCGCCCGCGAGGA--GCGCGCGGGgcctccgccccaccccccgaacgcgcagtccctcccgcgccgccgccgccgttccccggcccctcgcccctggggctgccctcgtcgctgccTGACCCGAAGTCGGGAAGTTTCTGCCTTTCCGGCCCCCGCCGACGGCGACCAGCAGCCCACCCCGGGGGCAGGGCGGACTCCGGTCCTCGCGGGCATCCTGAAGCAGGTCGAGGTGGGCGGCGAGAGGCGTTgcgggggccggcgcggcggacacccgcgggggcctcggccgggtcctggcgggggggggACAGGGTTGCGGCGGGCGGAACGGTGTCTCCTTCACTTCGCCCTCCAGCCGGGGTAGCTGCAGCCCGACCCTGAGCGAGC
>gene=chr10_76970239-76970638; species=equCab
TGAcgccccgccccgcccGTGACGAGCGCGCGCGGGGCCTCCGCCCCATCCCCCTCTCGCGCTGTCCTAGCCGCGTTGCCTCTGCCGTTCCCCGCCCCCTCGTCTTTGGGGCTGCCTTCATCACTGCCTGACCCGAGGTCCAGCAGCTTCTGCTTTTCCGGCCCCCGCTGACGAGCGGAGGCAGTCCACCCCGGGGGCGGGGGTGCCCTCGGTCCACGAGGTCGTTCCGGAGCGGGTTGGAGTGGGAAGCGGGTGGCGCTGCGGGGACAGGCGCGGCGGACAGCCCCGGGTGCAGCGGCGGGGTCCTGGCGGGGAGAGGACAGGGTTGCGGCGGGCGGAACGGTGTCTCCTTCACTTCGCCCTCCAGCCGCCGCAGCTGCAGCCTGACACGGAGCCAGC
>gene=chr10_76970239-76970638; species=gorGor
CGACGCCCCGCCCCGTCCGTGACGCGTTCGCGCGGGGCCTCCGCCCCATCCCCCTCCCAGGCGGTCCCCAGCGCGCTGCCTCCGCCGTTCCCCGCCCCCTCGCCTCTAAGGCTGCCCGGATAGCTGCCTGATCCAAGGCCCAGCAGCTTCTGCCTTCC-GATCCCCACCGACGGACGGAGGCAGCCCACTTGCAGGACCGGGGTGCTGTCGGTCTACGTGGCCGCTCTGGAGCAGGTTGGAGTTGGCAGCGGGCTGCGCTGCAGGGACAGGCGCGGCGGACAGCCCCGGGGGCAGCGGCGGGGTCCTGTCTGGGAGAGGACAGGGTTGCGGCGGGCGGAACGGTGTCTCCTTCACTTCGCCCTCCAGCTGCTGCAGCTGCAGCCGGACCGCGAGCGTGC
>gene=chr10_76970239-76970638; species=panTro
CGACGCCCCGCCCCGTCCGTGACGCGTTCGCGCGGGGCCTCCGCCCCATCCCCCTCCCAGGCGGTCCCCAGCGCGCTGCCTCCGCCGTTCCCAGCCCCCTCGCCTCTGAGGCTGCCCGGATAACTGCCTGATCCAAGGCCCAGCAGC-TCTGCCTTCCCGATCCCCACCGACGGACGGA-GCAGCCCA-CTGCA------------------------------------------------------------------------ACAGGCGCGGCGGACAGCCCCGGGGGCAGCGGCGGGGTCCTGTCTGGGAGAGGACAGGGTTGCGGCGGGCGGAACGGTGTCTCCTTCACTTCGCCCTCCAGCTGCTGCAGCTGCAGCCCGACCGCGAGCGTGC
>gene=chr10_76970239-76970638; species=papHam
CGACGCCCCGCCCCGTCCGTGACGCGTTCGCGCGGGGCCTCCGCCCCATCCCCCTCCCGGGCGGGCGGCAGCGCGCTGCCTTCGCCGTTCCCCGCCCCCTCGCCTCTGAGGCTGCCCGGATAGCTGCCTGATTCAAGGCCCAGCAGCTTCTGCCTTCCCGATCCCCATCGACGGACCGAGGCAGCCCACCTGCAGGACCGTGGCGCTGTCGGTCCACGTGGCCGCTCCGGAGCAGGTTGGAGTTGGCAGCGGGCTGCGCTGCGGGCACAGGCGCGGCGGACAGCCCCGGGGGCAGCGGCGGGGTCCTGGTTGGGAGAGGACAGGGTTGCGGCGGGCGGAACGGTGTCTCCTTCACTTCGCCCTCCAGCCGCTGCAGCTGCAGCCTGACCGTGAGCGTGA
>gene=chr10_76970239-76970638; species=ponAbe
CGACGCCCCGCCCCGTCCGTGACGCGTTCGCGCGGGGCCTCCGCCCCATCCCCCTCCCGGGCGGTCCCCAGCGCGCTGCCTCCGCCGTTCCCCGCCCCCTCGCCTCTGAGGCTGCCCGGATAGCTGCCTGATCCAAGGCCCAGCAGCTTCTGCCTTCCCGATCCCCACCGACGGACGGAAGCAGCCCACCTGCAGGGCCGGGGCGCTGTCGGTCCACGTGGCCTCTCTGGAGCAGGCTGGAGTTGGCAGCGGGCTGCGCTGCGAGGACAGGCGCGGCGGACAGCCCCGGGGGCAGCGGCGGGGTCCTGGCTGGGAGAGGACAGGGTTGCGGCGGGCGGAACGGTGTCTCCTTCACTTCGCCCTCCAGCCGCTGCAGCTGCAGCCCGACCGCGAGCGTGC
>gene=chr10_76970239-76970638; species=rheMac
CGACGCCCCGCCCCGTCCGTGACGCGTTCGCGCGGGGCCTCCGCCCCATCCCCCTCCCGGGCGGGCGGCAGCGCGCTGCCTTCGCCGTTCCCCGCCCCCTCGCCTCTGAGGCTGCCCGGATAGCTGCCTGATTCAAGGCCCAGCAGCTTCTGCCTTCCCGATCCCCATCGACGGACCGAGGCAGCCCACCTGCAGGACCGTGGCGCTGTCGGTCCACGTGGCCGCTCCGGAGCAGGTTGGAGTTGGCAGCGGGCTGCGCTGCGGGCACAGGCGCGGCGGACAGCCCCGGGGGCAGCGGCGGGGTCCTGGCTGGGAGAGGACAGGGTTGCGGCGGGCGGAACGGTGTCTCCTTCACTTCGCCCTCCAGCCGCTGCAGCTGCAGCCGGACAGTGAGCGTGA
>gene=chr10_79793203-79793813; species=hg19
ACTTGAAATAACAAAGGTTTTAGAGTCAGGGTTTCTGCAGTTTCCCTAGCCATATAACGAGGAGACTGTTAGAGAGGATATCCTAAAATGCTTTCCAAGTTTACCCACCTCTAACTCGGAAGAAGGCAATTTAAACTAATTTGGTTTACCGGAATTCAAATACGTACAATTCAACATAATGAATTGAACTGAAATTGAACACCTGCTTGCGTAAACCTAGTCGGCTCGAGTTGTTCTGGTTCTGGATTGGTCAGTCTAGAGTTCCAGGGGTGTGGCCAAAAGTCTGTGAGGCGGGGCCGTAGGCAGCCTAAATCAGGCATCGGCGCGGTCAGCCTCGTGGCGCGCCCACGCCCCCACGCCGGCTCTTCCCGGGGTCCTTCCGTGCGCGTTGATATGATTGGCCGGCGAATCGTGGTTCTCTTTTCCTCCTTGGCTGTCTGAAGATAGATCGCCATCATGGTGAGTCTCCCTGGGCCCGTGCAGTCATCTGCCGCGTATCCGAGCCATCCGTGGTCCCTGGGTCCCAGTACTTGAGCTATAGGCACGCGAAGCCCGGTTGCTCTTCTCTGGCCGTTTCTGTCAGAGGATGGTTGTCGAGGGGCTCGGGGCT
>gene=chr10_79793203-79793813; species=bosTau
ACTTGAAATAACAAAGGTTTT-GAGTCAG---TTCTGcagtttccccagaggtaaaatgaggaggctggtcgaggggaccgccaaggatgccttccagctttaccaACCGCTAATGCGGGTGGAGGGGATTTAAC-TTTTCTGCTTTAACTTAATTTAAGTCCAGACAGTCCAAAATAATGAATCGAAGTG-----GAACATGTGCTAGCATAAACCTGCTCCGTCTAAACTGTGTACCCTCGGGATTGGCTAGTTCC-CGTTCGGGGGGTGTGGCGAAAGACCAGAGAGATCAGATCTTAAACACTTTCAAACAGGCATTGGCGACGGCGGCCTCACGGTCCGGCCACGCCCCCACGTCGGCGCCGTCCGGGGACCTTCTGTGAGCGTTGATATGATTGGCCGGGGAAGTTTAGCCCTCTTTTCCTCCCTGGCTGCTTGAAGATCAGCCGCCATCATGGTGAGTCTCTCCGAACCCGTGCATCCATCCGCCGCATATCTGAGCCATCCTCCGTCCCCTGGTTCTGACATTGGCGTTACACCCACCCATAGCCCCGTTACTCTTCCATGGCCGAGTCTGACGCAGACCTGTTGCCGAGGGCCTGGGAGCC
>gene=chr10_79793203-79793813; species=calJac
ACTTGCAATAACAAAGGTTTTAAAGTCAGGGTTCCTGcagtttctctagctgtatagcgaggaggctgctccagaggatattctaaaatgttttccaggtttACCCACCTCTAACTCCGAAGAAGGCAAT-TAAACTAATTTGGTTTATCGCAATTCAAGTACGTGCAATTCAACCTAATGAACTGAACCGAA------------------------------------------------------------------------------------------------------------------------------------------------------------------------------------------------------------------------------------------------------------------------------------------------------------CGTATCTGAGCCATCCTTGGTCCCTGGGTCCCAATATCTGATCTATAGGCACGCGAAGCCCCGTTGCTCTTGTCTGGCCGTTTCTGTCGGAGGATGGTTGTCGAGGGCCTCGGGGCT
>gene=chr10_79793203-79793813; species=canFam
ATTTGAAACAACCAA-GTTTT-GAG-CTGGGTTCCCGCAGTTTCCTGCGCTATAACAAGAGGACGCTGGGCGCCAGGATCTCCCGCGACGGCTTCCAGCTTTACGAACCTTTCACTCTCACTGAGACGATTTAAGCTGTTTCGCTTTACCGTAATCCAAGTACCGTAAATTCAAGACCATGCATCAAACTAAAATTGAAGATGCGCTTGCG--------------------------GCGGTCAAGTCGGCCG----AAGAGCCAGGGGGCGGG----------------------CCTCGGGCACTTTTAGTCCGGCAccggcggggccacccccgcgggccggccacgcccccacgccggcggcgcTCGGGGTCCTTCCGTACGCATTGATATGATTGGACGGCGCCTGGCGGCTCTCTTTTCCTCCCCGGCTGCTTGAAGCTCGGCCGCCATCATGGTGAGTCTCCACAGACCCGTGCCGCCATCCGGCGGGTATCCGAGCCATCCTTGGTCCCCGGGTCCTGCCGTGGCTGCCACGGCCGCCCGAAGCCCCGTCGCCCGTTTCCGGCTGTGTCTGACGGACGCTGGTCGCCGGGAGCCCCGGAGCC
>gene=chr10_79793203-79793813; species=equCab
ACTTGAAACGACAAA-------------GGGTTTCTGcagtttgcccagttgcaaagtgagga-gctggtggaggggatctcctaagacgccttccagctttaccaatctctaactcGGATAGAGGTAATTTAAACTATTTCGGCTTACCAGAATTTAAGTACGGACAATTCAGTATAATGAATTGAACTGAAACTAAAGTCGTGCTTCCATAAAC-CTAGCTGTCCCAGCTGTGC-GCC-TCCCATTGGCCAGTCTAGAACCGCGGGGACGTGGCCCAGGATCAACGAGT-GGGGCCATGGGGACTTTCAATCCGGCATTGGCGCGGTCGACCTCGCGATTCAACCACGCCCCCACGCCGGGGCCGCCCGGGGTCCTTCCGTGCGCGTTGATATGATTGGCCGGCGAATAGTAGTCCTCTTTTCCTTCCCGGCTGCTTGAGCATCCACGGCCATCATGGTGAGTCTCCCTTTTCTGCTGTGGTCATCGGCTGCGTATCGGAGCCATCCTTCGTGTCCCGATCCCGCCATCTGCGCTACGGCCGCCTGAAACTCAGTAGCTTATCCCTGGCTGTGTCTGCCGGCGGCCGGTTGCCGAGCGCCCTAGAGCC
>gene=chr10_79793203-79793813; species=gorGor
ACTTGAAATAACAAAGGTTTTAGAGTCAGGGTTTCTGCAGTTTCCCTAGCCGTATAACGAGGAGACTGTTAGAAAGGATATCCTAAGATGCTTTCCAAGTTTACCCACCTCTAACTCGGAAGAAGGCAATTTAAACTAATTTGGTTTACCGGAATTCAAGTACGTACAATTCAACATAATGAATTGAACTGAAATTGAACACCTGCTTGCGTAAACCTAGTCTGCTCGAGTTGTTCTGGTTCCGGATTGGCCAGTCTAGAGTTCCAGGGGTGTGGCCAAAGGTCTGTGAGGCGGGGCCGTAGGCAGCCTAAATCAGGCATCGGCTCGGTCAGCCTCGTGGCGCGACCACGCCCCCACGCCGGCGCTTCCCGGGGTCCTTCCGTGCGCGTTGATATGATTGGCCGGCGAATCGTCGCTCTCTTTTCCTCCTTGGCTGTCTGAAGACAGATCGCCATCATGGTGAGTCTCCCTGGGCCCGTGCAGTCATCTGCCGCGTATCTGAGCCATCCGTGGTCCGCGGGTCCCAGTACTTGAGCTATAGGCACGCGAAGCCCGGTTGCTCTTCTCTGGCCGTTTCTGTCAGAGGATGGTTGTCGAGGGGCTCGGGGCT
>gene=chr10_79793203-79793813; species=panTro
ACTTGAAATAACAAAGGTTTTAGAGTCAGGGTTTCTGCAGTTTCCCTAGCCATATAACGAGGAGACTGTTAGAGAGGATATCCTAAAATGCTTTCCAAGTTTACCCACCTCTAACTCGGAAGAAGGCAATTTAAACTAATTTGGTTTACCGGAATTCAAATACGTACAATTCAACATAATAAATTGAACTGAAATTGAACACCTGCTTGCGTAAACCTAGTCGGCTCGAGTTGTTCTGGTTCTGGATTGGTCAGTCTAGAGTTCCAGGGGTGTGGCCAAAAGTCTGTGAGGCGGGGCCGTAGGCAGCCTAAATCAGGCATCGGCGCGGTCAGCCTCGTGGCGCGCCCACGCCCCCACGCCGGCTCTTCCCGGGGTCCTTCCGTGCGCGTTGATATGATTGGCCGGCGAATCGTGGTTCTCTTTTCCTCTTTGGCTGTCTGAAGATAGATCGCCATCATGGTGAGTCTCCCTGGGCCCGTGCAGTCATCTGCCGCGTATCCGAGCCATCCGTGGTCCCCGGGTCCCAGTACTTGAGCTATAGGCACGCGAAGCCCGGTTGCTCTTCTCTGGCCGTTTCTGTCAGAGGATGGTTGTCGAGGGGCTCGGGGCT
>gene=chr10_79793203-79793813; species=papHam
ACTTGAAATAACAAAGGTTTTAGAGTCAGGGTTTCTGCAGCTTCCCTAGCTGTATAAAGAGTAGACTGTTAGAGAGGATATCCTAAGATGCCTTCCAAGTTTACCCACCGCTAACTCGGAAGAAGGCAATGTAAACTAATTTGGTTTACCGGAATTCAAATACGTACAATTCAACATAATAAATTGAACTGAAATTGAACACCTGCTTGCGTAAACCTAGTCGGCTCCAGTTGTTCTGCCTGCGGATTGGCCAGTCTAGAGTTCCAGGGGTGTGGCCAAAGGTCTGTGAGGCGGGGCCGTAGGCAGCTTCAATTAGGCATCGCCGCGGTCAGCCTCGCGGCGCGGCCACGCCCCCACGCCGGCGCTTCCCGGGGTCCTTCCGTGCGCGTTGATATGATTGGCCGGCGAATAGTGGCTCTCTTTTCCTCCCTGACTGTCCGGAGATAGGCAGCCATCATGGTGAGTCTCCCCGGGCCGGTGCAGTCATCTGCTGCGTATCCGAGCCATCCTTCGTCCCCGGGTCCCAGTATCTGAGCTATAGGCGCGCGAAGGCCGGTTGCTCTTCTCTGGCCGTTTCTGTCGGAGGATGGTTGTCGAGAGGCTCGGGGCT
>gene=chr10_79793203-79793813; species=ponAbe
ACTTGAAATAACAAAGGTTTTAGAGTCAGGGTTTCTGcagtttccctagctgtataacgaggagactgttagagaggatatcctaagatgctttccaagtttACCCACCTCTAACTCGGAAGAAGGCAATTTAAACTAATTTGGTTTACCGGAATTCAAGTACGTACAATTCAACATAATGAATTGAACTGAAATTGAACACCTGCTTGCGTAAACCTAGTCGGCTCGAGTTGTTCTGGCTCCGGATTGGCCAGTCTAGAGTTCCAGGGGTGTGGCCAAAGGTCTGTGAGGCGGGGCCGTAGGCAGCCTAAATCAGGCATCGCCGCGGTCAGCCTCGTGGCGCGGCCACGCCCCCACGCCGGCGCTTCCCGGGGTCCTTCCGTGCGCGTTGATATGATTGGCCGGCGAATTGTGGCTCTCTTTTCCTCCTTGGCTGTCTGAAGATAGATCGCCATCATGGTGAGTCTCCCTGGGCTCGTGCAGTCATCTGCCGGGTATCCGAGCCATCCGTGGTCCCCGGGTCCCAGTACTTCAGCTATAGGCACGCGAAGCCCGGTTGCTCTTCTCTGGCCATTTCTGTCGGAGGATGGTTGTCGAGGGGCTCGGGGCT
>gene=chr10_79793203-79793813; species=rheMac
ACTTGAAATAACAAAGGTTTTAGAGTCAGGGTTTCTGcagcttccctagctgtataaagaggagactgttagagaggatatcctaagatgccttccaagtttACCCACCGCTAACTCGGAAGAAGGCAATTTAAACTAATTTGGTTTACCGGAATTCAAATACGTACAATTCAACATAATAAATTGAACTGAAATTGAACACCTGCTTGCGTAAACCTATTCGGCTCCAGTTGTTCTGCCTGCGGATTGGCCAGTCTAGAGTTCCAGGGGTGTGGCCAAAGGTCTGTGAGGCGGGGCCGTAGGCAGCTTCAATCAGGCATCGCCGCGGTCAGCCTCGCGGCGCGGCCACGCCCCCACGCCGGCGCTTCCCGGGGTCCTTCCGTGCGCGTTGATATGATTGGCCGGCGAATAGTGGCTCTCTTTTCCTCCCTGACTGTCCGGAGATAGGCAGCCATCATGGTGAGTCTCCCCGGGCCGGTGCAGTCATCTGCTGCGTATCCGAGCCATCCTTCGTCCCCGGGTCCCAGTATCTGAGCTATAGGCGCGCGAAGGCCGGTTGCTCTTCTCTGGCCGTTTCTGTCGGAGGATGGTTGTCGAGAGGCTTGGGGCT
>gene=chr10_89622026-89622330; species=hg19
AGTTCCCCAACTAGGGACACACGTGACCTCCTTCGGAAAGTAGTTCCGACTGTGGCCCGTGTATCCTTCCACCTCCTTTTGAACCCTCCTAGGTCTCCTCGCCCCGCCCACTCGCTGGGCTGCAGCTTCCTACCGTTCCGTACTTTCCACTCAACCCGGTAACCCCAAACGTGCACGGTCCGGCCGGGGCGCGCGGAGCCTGGCCCCGGGCGATCCATCCTGCCGGGTTTTCACGGCGGCCAAGGGGGGGCGGGGCTAGGTGGTCTCTGAGAACCGAGCTTGACTCCGACGCCGCGAACCGACC
>gene=chr10_89622026-89622330; species=bosTau
AGTTCCCCAACTAGAAGTACACGTGACCTCCTCCTGAAAGTAGTTCCGACTGTGGCCCGCGTATCCCTCCACCTCCTTTTGAACC---------GTCCTCGCTCCGCCCACTC--GGGGCTGCAGCTTCCTACAATCACGTACTTCGCCCTCCCGCCTGCAACAGGCGGCGCGCACTCCCCAGCTAGGGAACGCAGAACCTGGCTCCGGGCGATTCACCCAGCGAGGTTTTCACAGCGGTCCAAAAGGGGCGGGTCGAGG-AGCCTCTAAGGATCGAGCTTGAATTGGAAGCGGTGAACCCAGC
>gene=chr10_89622026-89622330; species=calJac
AGTTCCCCAACTAGGAACACACGTGACCTCCTTCGAAAAGTAGTTCCGACTGTGGCCCGTGTATCCTTCCACCTCCTTTTGAACCCTCCTAGGTCTCCTCGCTCCGCCCACTAGCTGGGCTGCAGCTTCTTACCGTTCCGTACTTTCCACGCGGCCCGGTAACCCCGAACGTGCACGGTCCGGCCGGGGCGCGTGGATCCTCGCCCCGGGCGATCCATCCTGCCGGGTTTTCACGGCGGCCAAGGAGGGGCGGAGCTAGGTGGTCTCTAAGGACCCAGCTAGAGTCCGACGCGGCGAACTGAGT
>gene=chr10_89622026-89622330; species=canFam
----------------------------------------------------------------------------------------------------------------------------------------------------------------------------------------------------------------------------------------------------------------------------------------------------------------
>gene=chr10_89622026-89622330; species=equCab
AGTTCCCCAACTAGGAACACACGTGACCGCCTCCTGAAAGTAGTTCCGACTGTGGCCCGTGTATCCCTCCACCTCCCTTTGAACCCTCCTAGGTCTCCTCGCCCCGCCCACTC--GGGGCTGCAGCTTCCTACCGCCCCGGACTTCACGCTCGGGCCAGGAACCCCCGGCGTGCGCGGCCCGGCTGGCGAGCGCGGAACCTGTCCCCGGGCGATCCACCCAGCCAGGTTTTCTCAGCGGCCCAAAAGGGGCGGGGCGAGGTTGCCTCTGGGGACCGAGCTTGAGTTCGGAGCGGTGAACCCAAC
>gene=chr10_89622026-89622330; species=gorGor
AGTTCCCCAACTAGGGACACACGTGACCTTCTTCGAAAAGTAGTTCCGACTGTGGCCCGTGTATCCTTCCACCTCCTTTTGAACCCTCCTAGGTCTCCTCGCCCCGCCCACTCGCTGGGCTGCAGCTTCCTACCGTTCCGTACTTTCCACTCAACCCGGTAACCCCAAACGTGCACGGTCCGGCCGGGGCGCGCGGAGCCTGGCCCCGGGCGATCCATCCTGCCGGGTTTTCACGGCGGCCAAGGGGAGGCGGGGCTAGGTGGTCTCTGAGAACCGAGCTTGACTCCGACGCCGCGAACCGACC
>gene=chr10_89622026-89622330; species=panTro
AGTTCCCCAACTAGGGACACACGTGACCTCCTTCGGAAAGTAGTTCCGACTGTGGCCCGTGTATCCTTCCACCTCCTTTTGAACCCTCCTAGGTCTCCTCGCCCCGCCCACTCGCTGGGCTGCAGCTTCCTACCGTTCCGTACTTTCCACTCAACCCGGTAACCCCAAACGTGCACGGTCCGGCCGGGGCGCGCGGAGCCTGGCCCCGGGCGATCCATCCTGCCGGGTTTTCACGGCGGCCAAGGGGGGGCGGGGCTAGGTGGTCTCTGAGAACCGAGCTTGACTCCGACGCCGCGAACCGACC
>gene=chr10_89622026-89622330; species=papHam
AGTTCCCCAACTAGGAACACACGTGACCTCCTTCGGAAAGTAGTTCCGACTGTGGCCCGTGTATCCTTCCACCCCCTTTTGAACCCTCCTAGGTCTCCTTGCCCCGCCCACTCGCTGGGCTGCAGCTTCCTACCGTTCCGTACTTTCCACTCAACCTGGTAACCCCGAACGTGCATGGTCTGGCCGGGGCGCGTGGAGCCTGGCCCCGGGCGATCCATCCCGCCGGGTTTTCACGGAGGCCAAGGGGGGGCGGGGCTAGGTGGTCTCTAAGAACCGAGCTTGAGTCCGACGCGGCGAACCGACT
>gene=chr10_89622026-89622330; species=ponAbe
AGTTCCCCAACTAGGGACACACGTGACCTCCTTCGGGAAGTAGTTCCGACTGTGGCCCGTGTATCCTTCCACCTCCTTTTGAACCCTCCTAGGTCTCCTCGCCCCGCCCACTCGCTGGGCTGCAGCTTCCTACCGTTCCGTACTTTCCACTCAACCCGGTAACCCCAAACGTGCACGGTCCGGCCGGG--GCGCGGAGCCTGGCCCCGGGCGATCCATCCTGCCGGGTTTTCACGGCGGCCAAGGGGGGGCGGGGCTAGGTGGTCTCTTAGAACCGAGCTTGACTCCGACGCCGCGAACCGACT
>gene=chr10_89622026-89622330; species=rheMac
AGTTCCCCAACTAGGAACACACGTGACCTCCTTCGGAAAGTAGTTCCGACTGTGGCCCGTGTATCCTTCCACCCCCTTTTGAACCCTCCTAGGTCTCCTTGCCCCGCCCACTCGCTGGGCTGCAGCTTCCTACCGTTCCGTACTTTCCACTCAACCTGGTAACCCCGAACGTGCATGGTCTGGCCGGGGCGCGTGGAGCCTGGCCCCGGGCGATCCATCCCGCCGGGTTTTCACGGAGGCCAAGGGGGGGCGGGGCTAGGTGGTCTCTAAGAACCGAGCTTGAGTCCGACGCGGCGAACCGACT
>gene=chr10_97416264-97416874; species=hg19
GCGCTCACGCCCCTCGCGCTTGAGCCTGGGCGCGCAACAGCTTCCGCAGAGACGCGGGCGCCTAGCCATCCCCGCCGCTCGCCGCGTACCTTCCTCACCACCGCCGCCTTCGCCCCCTGGCACTACCGCGGGTCCGCACTCCACGCCGGGCTGATTCCGGCGCTCGCTCACTCTCTTTTTTCTTCCGTCCACGTCCCGCACGATGACGTTACGTCAGTGGCGTAAGAGTAAACCTGGGCAGCCGGCCCTACGCTGTTGACGTGGGGCGAGGGCCTGTCCTGGAGCTGCGGCGCGGCAATGGCGTAGGCCCCTTTCGAGAATCAAGCCAGCGCTCCACGTGGCGGGCCAGCCCACCAGGCCCCGGCAGCCTGGAAGAGGCGGGACTCGAGTTCAGGGGGAACGCCCACGTCCCGGGAGGGGACAGGGGCCGGAGACAGGGGCGAAGACACCTTCGAAACGCCGCCCCACTGGGCCTTCCAGGGAGGTAGAAGAGGTGCCTGGCACCCTCAGCTGCTGGTAGATTTCATAAGGTGTGTTTGTCAATGTTAACCATTTATATCCCGGGCACACCTCGGAAATAGGTTGGATCAACTTACATATGTTTGTTACT
>gene=chr10_97416264-97416874; species=bosTau
GTGCGCACTTCCCTTGCCT-CAGCCCGGGTGCCGCCTCAGCCCTCACGCAGGCTCCGGCGCCTCGCCATCCCCGCCACCGTCCCCATACCTGCCTCGCCTCAGCCGCTGGCACCACCCGGC------------CCGCACTCCACTCCA-CGCGTCTCTCGGGCCGGCTTACTCCCCTTTTTCTTCCGTCCACGTCCCGCAAGATGACGTTACGTCAGCAGCGCTGGAGTAAACCCAGGCCGCAAGGACTCCGCTGTTGACGCGAGGCGGCTGGCTGACCCCGAGCTGCGCTGCGGCAATGGCGTAGGTGCGTTTGGAGAATCGGGCCCGCGCTCCACGTGGCGAGCCCCGCCGCTGAGGCCC-GCAGACGCCAGGGGGCGGAGCTCGAGTACTGTGTGAACGTCCGCGTCCCAGCGGCAGACCGGGGCCACGG----------------------AGAGTCG-CCCCTCGGACCTTCCCGGGAGGCAGAAAGGACGCCTGGATTCCTCAGCTGCTGGTAGATCCCATACGATGTGTTTGCCAGTATTGATCAT-TGTATCTCAGCCACACCTCGGAAATAGATTGGATCAGT-TGCA------CG-----
>gene=chr10_97416264-97416874; species=calJac
GCGCTCACCCCCCACGCGCTTGAGCCTGGGCGAGTATCAGCCTTCGCAGAAACGCGGGCGCCTAGCCATCCCCGCCGCTCGCCGCCTACCTGCCTCACCGCCA----------CGCGGGGC-CAGCCGCGGGTCCGCATTCCACGCCGGGCGGATTCCGGCGCCAGCTCACTCTCTTTTTCCTTCCGTACACGTCCAGCACGATGACGTTACGTCAGTGGCGTAAGAGTAAACCTGAGCAGCTAGGCCTACGCTGTTGACGTAGGGCGAGGGCCTGGCCCGGAGTTGCGGCGCTGCAATGCCGTAGGCACCTTCCGAGAATCCGGCCCGTGCTCCACGTGGCGGGCCCGCCCATCAGGCCTCTGC----------AGGCGGGGCTCAAGTTCAAGGGGAACGTCCACGTCCCAGGAGGGGACTGGGGC------------CGAAGACAACTTCCAAACGCCGCCCCAGCTGGCCTTCCAGGGAGGTAGAAGAGGTGCCTGGCACCCTCAGCTGTTGGTAGATTTCAGAAGATGTGTTTGTCAGTGTTAACCATTTATGT-CTGGGCACACCTCGGAAATAGGTTGGATCAACTTACATACATTAGTTACT
>gene=chr10_97416264-97416874; species=canFam
gc-cgagccctcaccccct-cgGCCCT-----CGCCCACACCCCCTCGCAggcgccggcgccccctca-ccccgccgcgggccgCGTACCTGCTGCA-cgccgccgccggcgccgccgggT------------CCGCGCTCCACGCCGCGCAGAGCCGGGCGCGGGCTTACTCCCCTTTTTCTTCCGTCCACGTCCCGCAAGAGACGGTTACGTCAGGGGCGCGGGAGTCAACGCAGGCCGCGGGGCCTCCGCCGCTGACGTGGGGCGAAGGGCCGAGCCGGAGCCACGCTGCGGCAACAGCGTAGGCGCCGT-GGAGAATCCGGGCTGCGCTCCACGTggcggcccccgccgcccgggccc----gacgccgggaggcggggctcgcagctcggcgc-acgtcctcgccgcg---------------------------------------ccaggggccggccgcgcgggcTTCCCGGGGAGGCGGGGCCTCCGCCTGGCTCCCGGAGCTGCTGGTGGACGCCGCGAG----GGCGGTCGGTGTGGAGCGT-CGTAGCCCAGGCGCGCCTCCGAAATAGGTGGGAGCAACTTGCA------CATACCT
>gene=chr10_97416264-97416874; species=equCab
GCACCAGCGCC--CCATCC-CGGCCAT--------------------------GCCTGCTCCCCGCCATCCCCGCCGCTAGCCGCGTACCTGCTTCACCGCCGCCGCCCGCGCCGCCTTGC------------CCACACTCCACGCCG-GCTGATTCTAGCGCCGGCTTGCTCGCCTTTTTCTTCCGTCCACGTCCCGCAAGATGACGTTACGTCAGCGGCGTTGGAGT-AACCCAGGCCGCGGGGCCTCCGCTGTTGACGTGGGGCGAGGAGTCGGCCCGGAGCTGCGCCGCGGCAACTGCGTAGGCGCCTTCCGAGAATCCCGTCTGCGCTCCACGTggcgggccccgccgcccaggcccggcaggcgcc-ggaggccgggcTCGATCTCCGGGATAACGTCCACGTCCCGGGAGGGGACGGGGGCCAAAGAAAGT------------GTCCAAGAGCCGCTCGGTCGGGCCTTCCAGGGAGGCAGTAAAGATGCTTGGAGCCCTCAGCTGCTGGTAGATTCCATAAG--GTGTTTGTCAGTGTTGATTAT--ATATCCCAGGCCCCCCTCGGAAATAGGTTGGATCGATTTACA------CA-----
>gene=chr10_97416264-97416874; species=gorGor
GCGCTCACGCCCCTCGCGCTTGAGCCTGGGCGCGCAACAGCTTCCGCAGAGACGCGGGCACCTAGCC-TCCCCGCCGCTCGCCGCGTACCTTCCTCACCACCGCCGCCTTCGCCGCCTGGCACTACCGCGGGTCCGCACTCCACGCCGGGCTGATTCCGG------------------------------------------------------------------------------------------------------------------------------------------------------------------------------------------------------------------------------------------------------------------------------------------------------------------------------------------------------------------------------------------------------------------------------------------------------------------
>gene=chr10_97416264-97416874; species=panTro
GCGCTCACGCCCCTCGCCCTTGAGCCTGGGCGCGCAACAGCTTCCGCAGAGACGCGGGCGCCTAGCCATCCCCGCCGCTCGCCGCGTACCTGCCTCACCACCGCCGCCTTCGCCGCCTGGCACTACCGCGGGTCCGCACTCCACGCCGGGCTGATTCCGGCGCTCGCTCACTCTCTTTTTTCTTCCGTCCACGTCCCGCACGATGACGTTACGTCAGTGGCGTAAGAGTAAACCTGGGCAGCCGGCCCTACGCTGTTGACGTGGGGCGAGGGCCTGTCCTGGAGCTGCGGCGCGGCAATGGCGTAGGCCCCTTTCGAGAATCAGGCCAGCGCTCCACGTGGCGGGCCAGCCCACCAGGCCCCGGCAGCCTGGAAGAGGCGGGACTCGAGTTCAGGGGGAACGCCCACGTCCCGGGAGGGGACAGGGGCCGGAGACAGGGGCGAAGACACCTTCGAAACGCCGCCCCACTGGGCCTTCCAGGAAGGTAGAAGAGGTGCCTGGCACCCTCAGCTTCTGGTAGATTTCATAAGGTGCGTTTGTCAATGTTAACCATTTATATCCCG----------GGAAATAGGTTGGATCAACTTACATATGTTAGTTACT
>gene=chr10_97416264-97416874; species=papHam
ACGCTCACGCCCCTTGCGCTTGAGCCTGGACGCGCATCAGCTTCCGCAGAGACTAGGGCGCCTAGCCGTCCCCGCCGCTCGCAGCGTACCTGCCTCACCACCGCCGC---AGCCGCCGGGCACTGCCAGGGGTCCGCACTCCACGCCGGGCTGATTCCGGCGCTCGCTCGCTCTCTTTTTTCTTCCGTCCACGTCCCGCACGATGACGTTACGTCAGTCGCGTAAAAGTAAACCTGGGCAGCCGGGCCTACGCTGTTGACGTCGGGCGAGGGCCTGCCCTGGAGCTGCGGCGCGGCAACGGCGTAGGCCCCTTTCGAGAATCAGGCCCGCGGTCCACGTGGCTGGCCCGCCCACTAGGCCCCGGCTAGCTGGAGGAGGCGGGACTCGAGTTC-GGGGGAACGCCCACGTCCTGGGAGGGGACATGGGCCGGGGACAGGGGCGAAGACAGCTTCCAAATGCCGCCCCAGCGGGCCTTCCAGGGAGGTAGAAGAGGTGCCTGGCATCCTCAGCTGCTGGTAGATTTCATAAGGTGTGTTTGTCAGTGTTAACCA--TATATGCCGGACACACCTCGGAAATAGGTTGGATCAACTTACTTACGTTAGTTACT
>gene=chr10_97416264-97416874; species=ponAbe
-----------CCTAGCGCTTCAGCCTGGGCGCGCATCAGTTTCCGCAAAGACGCGGGCGCCTAGCCATCCCCGCCGCTTGCCGCGTACCTGCCTCAccgccgccgccgccgccgccAGGCACTACCGCGGGTCCGCACTCCACGCCGGGCTGATTCCGGCGCTCGCTCACTCTCTTTTTTCTTCCGTCCACGTCTCGCACGATGACGTTACGTCAGTGGCGTAAGAGTAAACCTGGGCAGCCGGGCCTACGCTGTTGACGTGGGGAGAGCGCCTTGCCTGGAGCTGCGGCGCGGCAATGGCGTAGGCACCTTTCGAGAATCAGGCCCGCGCTCCACGTGGCGGGCCAGCCCACCAGGCCGCGGCAGGCTGGAGGAGGCGGGACTTGAGTTCAGGGGGAACGCCCACGTCCCGGGAGGGGACAGGGGCCGGAGACAGGGGCGTAGACAGCTTCCAAACGCCGCCCCAGCAGGCCTTCCAGGGAGGTAGAAGAGGTGCCTGGCACCCTCAGCTGCTGGTAGATTTCATAAGGTGTGTTTGTCATTGTTAACCATTTATATCCTGGGCGCACCTCGGAAATAGGTTGGATCAACTTACATACATTAGTTACT
>gene=chr10_97416264-97416874; species=rheMac
GCGCTCACGCCCCTCGCGCTAGAGCCTGGACGCGCATCAGCTTCCGCAGAGACTAGGGCGCCTAGCCATCCCCGCCGCTCGCTGCGTACCTGCCTCACCACCGCCGC---AGCCGCCGGGCACTGCCACGGGTCCGCACTCTACGCCGGGCTGATTCCAGCGCTCGCTCGCTCTCTTTTTTTTTCCGTCCACGTCCCGC------ACGTTACGTCAGTGGCGTAAAAGTAAACCTGGGCAGCTGGGCCTACGCTGTTGACGTCGGGCGAGGGCCTGGCCTGGAGCTGCGGCGCGGCAATGGCGTAGGCCCCTTTCGAGAATTAGGCCCGCGGTCCACGTGGCTGGCCCGCCCACTAGGCCCCCGCTAGCTCGAGGAGGCGGGACTCGAGTTCAGGGGGAACGCCCACGTCCTGGGAGGGGACATGGGCCGAGGACAGGGGCGAAGACAGCTTCCAAATGCCGCCCCAGCGGGCCTTCCAGGGAGGTAGAAGAGGTGCCTGGCATCCTCAGCTGCTGGTAGATTTCATAAGGTGTGTTTGTCAGTGTTAACCA--TATATGCCGGGCACACCTCGGAAATAGGTTGGATCAACTTACTTACGTTAGTTACT
>gene=chr10_99446903-99447513; species=hg19
CAAACTGGTCCGGGCCACTTGGGTCACAGCCGCGGTTCCCGGGAGAAAGCGCTCCCTAGCCCCGGAACAGCCAATCCTCGGCCCTAGCCAGGTATGAGCTCCCAGGCGAGCCTTCCAAACCCAAGGCGGAGTTCCGTGCGCCAATCATCGGTGGGAGACAGGGAGGGGGCGTGTCCATCCCCGCCCCCCGCCTCCGCTGGCCTCGAAAGCGGAGTGCGAAGCTTCCTCAAACCTAATCGGCGGCGGAGCGGCGGTGAGGGGGCGTGTCTGCCCGGGCCCTGCCCACCGCCCTCTccgcccccgcgcggcgcccgaggcgcccccTTCATTGACGTCAGTCCCCAGGGCCAGCGCGGTTTTGCTGGCGCGGGAGCTGGGCGGGGCTGCATTCCTGCCCCAGGGTGCGGCGAAAGCTGGCCCTGCCGGGTACACGTGACGGATGCCCCTTCTCCTGGGCCCGAGGCCAGCGCGCGCGGCACTGACTGCCTTGCAGCGCGTGGCCCTCTGCAGATCCTCAGACTCTGCCGCTCAAGTCCCCTCCCAGCCCACCGTTTGGCTCCGGCTTTGAGGGAGAGGAGggggcagtctgctggagtcagaccttgggctt
>gene=chr10_99446903-99447513; species=bosTau
-----------GGGCCACCTCGGTCGCAGCCGCGGCTCCCGG-AGAAAGCGCTCCCCAGCCCCGGAACAGCCAATCCTCAGCC-GAGCCAGGTGAGAGCTCCCG-GCGAGCC-TCCAAAATCAACGCGGAGACACGTGAGCCAATCGGCGGCCGTAAAGAGGCGAGGGGCGTGCCCGGCTCCGCCCCCTTTCTCCACTGGCCTGGAAATCAGAGTGCGAAAGGGCCCCAGGTCCAATTAGCGGCGGAGCAGCAGCAA-GGGGCGTGCCCTCCC-AGCCCTTCCCTCCGCCCATGCCACCCTCGCACTGCGCCGGAGGTGCCCCTTTCATTGACGTCAGTCCTCCAGGAGAGCGCGGTTTTGCTGGCTCCGGAGTGGGGCGGGGCCGCATTCCTGCCCCGGGGTGCGGCGACGGCTGGCCCTGCCGGGTACACGTGACGGATGCCCCCTGCTCTGGACCCGAGGCCTGTGCGCGCGGCGCCGTGTTCCTTGCTGCGTGTGGCCCTCTGCAAAC-----AGACTTGCAGC--AACTCTACT------CCACTTTCTGGCTCCAGCTTTGAGGGAGGAGAAGGGACAGTTTGCGGTAGTCAGACCTTTGGTTT
>gene=chr10_99446903-99447513; species=calJac
CAAGCTGGTCCGAGCAACTTGGGTCACAGCAGCAGCTCCCGGGAGAAAGCGCTTTCCAGCCCCGGAACCGCCAATCCTCGCCCGGAGCCAGGCGTGAGCTCCCAAGCGAGCCTTCCAAACCCAAGGCGGAGCTCCGTGCGCCAATCAGCGGCGGGAGAC-GGGAGGGGGCGTGTCAATccccgc-ccccgcccccgccggccTGGAAAGCCGAGTGCGAGGCTTCCACGAACCTAATCAGAAGCGTAGCGGCGGCGGGGTGGCGTGTCTGCTCGGGCTCTGCCCACCGCCCTAGAAGTTCTCTCGCGGCGCCCGAGGCGCCCCTTTTATTGACGTCAGTGCCCGTGGCCTGCGCGGTTTTGCTGGCGCGGGAGCCGGGCGGGGCTGCATTCCTGCCCCAGGGTGCGGCGGCCGCTGGCCCTGTAGGGTACACGTGACGGATGCCTCTTCTCCCGGGCCCGAGGCCAGCGAGCGCGGCGCCGACAGCCTTGCAGCGCGTGGCCTTCT-CAGATCCTCAGACTCTGCCGCTCAACTCCCCTCCCAGCCCACTGTTTGGCTCTGGCTTTGAGGGAGAGGAaggggcagtctgatgcagtcagaccttgggctt
>gene=chr10_99446903-99447513; species=canFam
-----------GGGCCACCTGGGTCACAGCCGCGACT-CGGG-AGAGAGCGCTCCCCGGCCGGGGAGGAGCCAATCCTCGGCG-GAGCCCGGCGAGAGCTCGGGGGCGAGCC-CCCAGAACCAACGCGGAGACTCGTGGGCCAATCAGCAGCAGCGGAGGCGCGAggggcgcgccgggccccgccccttccccccgccggccTCGGAGCCC-AGCGCGAAGGTTCCCCGGGCCCAATCAGCCGCGGCGCAGCGGCGA-GGGGCGTGTccgccggggcccctccgcc--ccctggccgccctagcgcggcgcc-gaggcgcccccTTCATTGACGTCAGCACCCGGGGAGAGCGGGGTTTCGCTGGCGCGGGAGCGGGGCGGGGCCGCATTCCAGCCTCGGGGTGCGGCGGCCGCGGGCCCTG-CGGGTACACGTGACGCGTG-CCCCTcccccgggcctg--------------ggcgccgcgctcccggccgcgggTGG-CCTCTGCAGAC-----GGACCCGCAGT-----TCGTCTC----------TTCTGGCTCCAGCTCTGAGGGAAAGGAAGAGAGAGtgagc------------gtgggctc
>gene=chr10_99446903-99447513; species=equCab
-----------GGGCCACCTAGGTCACAGCCGTGGCTCCCGG-AGAGAGCGCT--TCAGCCCCGGAACAGCCAATCCTCGGCC-GAGCCTGGTGTGAGCTCCAGCGCGAGCC-TCCAAAATCAACTCGGAGACTCGCAGGCCAATCAGCGGCGGCAGAGGGGCGAGGGGCGTGCCCTGCTCCGCCCCCTTCCTCCGCAGGCCTCGAAACCCGAGTGCGAGGCTTCCTCGGGTCCAATC-----------AGCGGCGA-GGGGCGTGTCC-CCCCGGCCCCTCCCTCCGCCCCGGCGGCCCTAGCGCCTCGCCGGAGGCGCCCCCTTCATTGACGTCAGTCCCCGGGGAGAGCGCGGTTTTGCTGGCGCGGGAGCGGGGCGGGGCCGCATTCCTGCCCAGGGGTGCGGCGGCGGCTGGCCCTGCAGGGTACACGTGACGGATGCCCCCTCCCCTGGGCCCAAGGCCAGTGCGCGCAGCGCTGAATTCTTTGCAGCGTGTGGCCCTCTGCAAGT-----AGACCTCCATC-----TCACCTCCCAGACCACTTTCTGACTCCAGCTTTGAGGGAGCGGAAAGGACTGTCtgcg-----------gtggactt
>gene=chr10_99446903-99447513; species=gorGor
CAAACTGGTCCGGGCCACTTGGGTCACAGCCGCGGTTCCCGGGAGAAAGCGCTCCCTAGCCCCGGAACAGCCAATCCTCGGCCCGAGCCGGGTATGAGCTCCCAGGCGAGCCTTCCAAACCCAAGGCGGAGTTCCGTGCGCCAATCATCGGTGGGAGACAGGGAGGGGGCGTGTCCATCCCCGCCCCCCGCCTCCGCTGGCCTCGAAAGCCGAGTGCGAAGCTTCCTCGAACCTAATCGGCGGCGGAGCGGCGGTGAGGGGGCGTGTCTgcccgggccctgcccaccgccctccccgcccccgcgcggcgcccgAGGCGACCCCTTCATTGACGTCAGTCCCCAGGGCCAGCGC-GTTTTGCTGGCGCGGGAGCTGGGCGGGGCTGCATTCCTGCCCCAGGGTGCGGCGAAAGCTGGCCCTGCCGGGTACACGTGACGGATGCCCCTTCTCCTGGGCCCGAGGCCAGCGCGCGCGGCACTGACTGCCTTGCAGCGCGTGGCCCTCTGCAGATCCTCAGA--CTGCCGCTCAACTTCCCTCCCAGCCCACCGTTTGGCTCCGGCTTTGAGGGAGAGGAGggggcagtctgctgcagtcagaccttgggctt
>gene=chr10_99446903-99447513; species=panTro
CAAACTGGTCCGGGCCACTTGGGTCACAGCCGCGGTTCCCGGGAGAAAGCGCTCCCTAGCCCCGGAACAGCCAATCCTCGGCCCGAGCCGGGTATGAGCTCCCAGGCGAGCCTTCCAAACCCAAGGCGGAGTTCCGTGCGCCAATCATCGGTGGGAGACAGGGAGGGGGCGTGTCCATCCCCGCCCCCCGCCTCCGCTGGCCTCGAAAGGCGAGTGCGAAGCTTCCTCGAACCTAATCGGCGGCGGAGCGGCGGTGAGGGGGCGTGTCTGCCCGGGCCCTGCCCACCGCCCTCTccgcccccgcgcggcgcccgaggcgcccccTTCATTGACGTCAGTCCCCAGGGCCAGCGCGGTTTTGCTGGCGCGAGAGCTGGGCGGGGCTGCATTCCTGCCCCAGGGTGCGGCGAAAGCTGGCCCTGCCGGGTACACGTGACGGATGCCCCTTCTCCTGGGCCCGAGGCCAGCGCGCGCGGCACTGACCGCCTTGCAGCGCGTGGCCCTCTGCAGATCCTCAGACTCTGCCGCTCAACTCCCCTCCCAGCCCACCGTTTGGCTCCGGCTTTGAGGGAGAGGAGggggcagtctgctggagtcagaccttgggctt
>gene=chr10_99446903-99447513; species=papHam
CAAACTGGTCCAGACCACCTGGGTCACAGCCGCGGTTCCCGGGAGAAAGCGCTCCCCAGCCCCGGAACAGCCAATCCTCGGCCCGAGCCGGGTGTGAGCTCTCAGGCGAGCCTTCCAAACCCAAGGCGGAGTTCCGTGCGCCAATCATAGACGGGAGACAGGGAGGGGGCGTGTCCATCTCCGTCCCCCGCCTCCGCTGGCCTCGAAAGCAGAGTGCGAAGCTTCCTCGAACCTAATCAGCGGCGGAGCGGCGGCGAGGGGGCGTGTCCACCCGGGCCCTGCCCACCGCCCTCGCCGCCCTAGCGCGGCGCCGGAGGCGCCCCCTTCTTTGACGTCAGTCCCCAGGGCCAGCGCGGTTTTgccggcgcg-gcgccgggcggggcTGCATTCCTGCCCCAGGGTGCGGCGGCAGCTGTCCCTGTAGGGTACACGTGACGG-TGCCCCTTCTCCTGGGCCCAAGGCCAGCGCGCACGGCACCGACTGACTTACGGCGCGTGGCCCTCTGCAGATCCACAGATTCTGCCTTTCAACTTCCCTCCCAGCCCACCGTTTGGCTCCGGCTTT---GGAGAGGAaggggcagtctgctgcagtccgaccttgggcgt
>gene=chr10_99446903-99447513; species=ponAbe
CAAACTGGTCCGGGCCACTTGGGTCACAGCCGCGGTTCCCGGGAGAAAGCGCTCCCTAGCCCCGGAACAGCCAATCCTCGGCCCGAGTCGGGTGTGAGCTCCCAGGCGAGCCTTCCAAACCCAAGGCGGAGTTCCGTGCGCCAATCATCGGCGGGAGACAGGGAGGGGGCGTGTCCATCCCCGCCCCCCGCCTCCGAGGGCCTCGAAAGCCGAGTGCGAAGCTTCCTCGAACCTAATCGGTGGCGGAGCGGCGGTGAGGGGGCGTGTCTGCCCGGGCCCTGCCCACCGCCCTCTCCGCCCTCGCGCGGCGCCGGAGGCGCCCCCTTCATTGACGTCAGTCCCCAGGGCCAGCGCGGTTTTGCTGGCGCGGGAGCTGGGCGGGGCTGCATTCCTGGCCCAGGGTGCGGCGAAAGCTGGCCCTGCCGGGTACACGTGATGGATGCCCCTTCTCCTGGGCCCGAGGCCAGCGCGCGCGGCACCGACTGCCTTGCAGCGCGTGGCCCTCTGCAGATCGTCAGACTCTGCCGCTCAACTCCCCTCCTAGCCCACCGTTTGGCTCCGGCTTTGAGGGAGAGGAGggggcagtctgctgcagtcagaccttgggctt
>gene=chr10_99446903-99447513; species=rheMac
CAAACTGGTCCAGACCACCTGGGTCACAGCCGCGGTTCCCGGGAGAAAGCGCTCCCCAGCCCCGGAACAGCCAATCCTCGGCCCGAGCCGGGTGTGAGCTCCCAGGCTAGCCTTCCAAACCCAAGGCGGAGTTCCGTGCGCCAATCATAGGCGGGAGACAGGGAGGGGGCGTGTCCATCTCCGCCCCCCGCCTCCGCTGGCCTCGAAAGCAGAGCGCGAAGCTTCCTCGAACCTAATCAGCGGCGGAGCGGCGGCGAGGGGGCGTGTCCACCCGGGCCCTGCCCACCGCCCTCGCCGCCCTAGCGCGGCGCCGGAGGCGCCCCCTTCCTTGACGTCAGTCCCTAGGGCCAGCGTGGTTTTgccggcgcg-gcgccgggcggggcAGCATTCCTGCCCCGGGGTGCGGCGGCAGCTGTCCCTGTAGGGTACACGTGACAG-TGCCCCTTCTCCTGGGCCCAAGGCCAGCGCGCACGGCACCGACTGCCTTACGGCGCGTGGCCCTCTGCAGATCCTCAGATTCTGCCTTTCAACTTCCCTCCCAGCCCACCGTTTGGCTCCGGCTTT---GGAGAGGAaggggcagtctgctgcagtccgaccttgggctt
>gene=chr10_103542925-103543535; species=hg19
AGCCCTCCGCCCACACCCACGCCTTGAAACCCTCCGCATTCCCGCCTCACATCCCTACCTCTTACCGCCCCAGTACCACCCTCAGCCTCTCCCTTCACTAATACCGAAGAAAAAACTGTCCATAGTGACCGGGGCCGGGACCCGTAGGCCCCCGACACCCCCGGCCCGCGTTCGGCTCTCCTGACTCAAAAACGCTAAGGCAGCTGCAGTACCGGCGGCCATGCTGTAAGAGCCTTCTTCAAACTCCGCCCCCGACACGCACAAAGCCGGGGACCCTCGGCCAGTTCCGGCCCCGCCCATTAAAGGAGACGCACAGTCCTGGAAAAGAAAAGGCGCCGAGACCCCGCAGCCCTACCCGGAGCCCGCAGCTTCTGCTCATATTTTATCAAGACCGAAGAGAAAGGAAGTAACATCACAGAAGAATGGATTTGGGGTTTATGTTAACATCCTTGCTCATTTCCACGACCATGAGGGTGTCCACTTCCCCAAGCTCCTCGCTCTGTGTCGGAAGAGTGTCTCCCACTCTTCCAACCCAGGGTAAGCTTTCGTTAAAGGAGTTATAGATATAAAAATGTAAACCCTTCTTACTCCTCCCAGCAAAGGTGGGGTT
>gene=chr10_103542925-103543535; species=bosTau
--TCCTCCGCCCCCACCCACGTCGTGCACATGTCTGCATTCCCGTTCCTCAGCCCTGCTT----CTGCCCCAGCACCACCCTCAGCCTCTCCTTTCTTCAATACCGAAAAAGAAACTGTCCATGGTGACCGGGGCCGGGACTTGCAGACTGCCTACCCCCCCAGCTCGGACTCGGCTCTCCTGATCCAAAAACGTCAAGGCGGCCGCTGCGCCAGCTGCCATGCTGCTAGGACCTTCTGCG-GCTCCGCCTCCGACACGTACAAAGCCTGAGACTCGCAGC-GGCTCCGGCCCCGCCTATTAAAGGAGACGCTGGC--------GAGGCAGGGCT--------------cgtgtcccggagcctcaaacctc-------------------------------------ACATCGCAAAAGCATCAGCTTGGCGTTAATGTTAACGTCTTTGCTCACTTCAAGAACCAAGAGGGTGTCCATTTCCTCTAGTTCTGTACTCCACGTG--------ATCCTC---TCACCCACCCCAGGTTAAGCTTTCATTAAA---------TACATGAAAAT-GCAACCTTCCCAA-TTCTCCCAGCAAAGGCGAGATA
>gene=chr10_103542925-103543535; species=calJac
AGCTCTCCGCCCACACCCACGCCGTGCAACCCTCCGCATTCCCGCC-----------------------CCAGTACCACCCTCAGCCTCTCCCTTTCCCAATACCGAAGAAAAAACTGTCCATAGTGACCGGGGCCGGGACTCGCGGGCTCCCGAGACCCCCGGCCCGCGTTCGGCTCTCCTGACTCAAAAACGCTAAGGCATCTGCAGTGCCGGCGGCCATGCTGTAAGGGCCTTCTTCCAACTCCGCCCCCGACACGCACAAAGCCGGGGACCCTCGGTCAGTTCCGGCCCCGCCCATTAAAGGAGACGCTCAGTCCTGAAAGAGAAAATGAACCGAGACCCTGCAGTCCTAACCGGAGCCCGCAGCTTCTGCTCA-ATTGTGTCAAGACTGAAGAGAAATGAATTAACATCACAGAAAAATGGATTTGAGATTGATGTTAACATCCTTGCTCATTTCCGCTACCATGAGGGCGTTCACTTCCCTAGG------------------------------CACTCTTCCAACCCAGGCTAAGCTTTCGTTAAAGGCGGTACAGATAGAAAAATGTAAACCCTTCTAACTCCCCGCAGCAAAGGCGGGGTT
>gene=chr10_103542925-103543535; species=canFam
-----TCCGCCCCCACCCACGTCGTGTTCCCATCTGCATTCCTGTTC---AGCCCTGCCCCTGGCCGCCCCAGCACCACCCTCATGCCCTCTTTTCCTCAATACCGAAGAAAAAACTGTCCATAGTGACCGGAGCCGGGACCCGCAGACCCCCGACTCCCCCGGCCCGGACTCGGCTCTCCTGACTCAGGAACGCCAAAgcggccgcggcgccggcggccATGCTGCAAGGGCCGTCTGGGAGCTCCGCCCCCGACACGTACAGAGCGGGGAGCTCGCGGCGGGTTCCGGCCCCGCCCATTAAAGGAGCCGCTGG-GCTTGAGGGAGGCGAGGCT---------------TCGCCTGGGAGCTCGCGGCCCCCGGTCAGACT----TAGGACTGCA-GGAAAGTA----ACAGCA-------GTGGATTT---TTTCATGTTAATATCCTT----ATTTCCATGACTACGGTGGTGTCCATTTTCTCTAGCTCTTCGCAGCCTCTG------CTGTCTCC-AC--------TCCAGGGTAAGCGTTCGTCAAAG----------TAGAAAAGTGGAATCCCTTCCAA-CACCCCTCGTAAAGGCGAATTT
>gene=chr10_103542925-103543535; species=equCab
--CCCTCCGCCCCTACCTAAGTCATGCACCTATCTGCATTCCTGTACCTTAGCCCTACCTCTTACCGTCCCCGCACCACCCTCATTCCCTCCTTTCTTCAATACCGAAAAAAAAACTGTCCATCGTGACCGGAGCTGGGGCCCGCAGAcccccgcccgccccggcgcgggcTCGGCTCTCCTGACTCAAGAAGGCCAAggcggcggcggcgccggcggccATGCTGCAAGGGCCGTCCGGGAACTCCGCCCCCGACACGTACGAAGCGACGGACTCTCGGCCGGTTCCGA-CCCGCCTATTAAAGGAGACGTTCGCGACAAAGGGAGACGGGGCT---------------TCGTCCAGGAGCCCGCGGCCTCTGCTCAGACCT---CCAGACCGCAGAGGACGTA----ACATCACAGAAGCATGGATTTGGGATTTATGTAAACGTCCTTGCTCATTGCCATGACCACGAGGGCGTCCATTTTCTCTCGTTCCTCTTACCCTCTAGT--GTATGTATCC-ACATTCACAACCCAGGGTAAGCTTTCATTAAAG-GAGACTGGATATAAAAATGGGAACGCTTCCAA-CTGCCCCAGCAAAGGC--ATTT
>gene=chr10_103542925-103543535; species=gorGor
--------------------------------------------------------------------------------------------------------------------------------------------------------------------------------------------------------------------------------------------------------------------------------------------------------------------------------------------------------------------------------------------------------------------------------------------------------------------------------------------------------------------------------------------------------------CTTTCGTTAAAGGAGGTATAGATACAAAAATGTAAACCCTTCTTACTCCTCCCAGCAAAGGTGGGGTT
>gene=chr10_103542925-103543535; species=panTro
AGCCCTCCGCCCACACCCACGCCGTGAAACCCTCCGCATTCCCGCCTCACATCCCTACCTCTTACCGCCCTAGTACCACCCTCAGCCTCTCCCTTCACTAATACCGAAGAAAAAACTGTCCATAGTGACCGGGGCCGGGACCCGTAGGCCCCCGACACCCCCGGCCCGCGTTCGGCTCTCCTGACTCAAAAACGCTAAGGCAGCTGCAGTACCGGCGGCCATGCTGTAAGGGCCTTCTTCAAACTCCGCCCCCGACACGCACAAAGCCGGGGACCCTCGGCCAGTTCCGGCCCCGCCCATTAAAGGAGACGCACAGTCCTGGAAAAGAAAAGGCGCCGAGACCCCGCAGCCCTACCCGGAGCCCGCAGCTTCTGCTCATATTTTATCAAGACCGAAGAGAAAGGAAGTAACATCACAGAAGAATGGATTTGGGGTTTATGTTAACATCCTTGCTCATTTCCACGACCATGAGGGTGTCCACTTCCCCAAGCTCCTCGCTCTGTGTCGGAAG--TGTCTCCCACTCTTCCAACCCAGGGTAAGCTTTCGTTAAAGGAGTTATAGATACAAAAATGTAAACCCTTCTTACTCCTCCCAGCAAAGGTGGGGTT
>gene=chr10_103542925-103543535; species=papHam
AGCCCTCCGCCCACACCCACGCCGTGAAACCCTCCGCATT-CCGCCTCTCATCCCTACCTCTTACCGCCCCAGTACCACCCTCAGCCTCTCCCTTCCCCAATACCGAAGAAAAAACTGTCCATAGTGACTGGGGCTGGGACCCGCAGGCCCCCGACACCCCCGGCCCGCGTTCGGCTCTCCTGACTCAAAAACGCCAAGGCAGCTGCAGTGCCGGCGGCCATGCTGCAAGGGCCTTCTCCAAACTCCGCCCCCGACACGCACAAAGCCGGGGACCCTCGGCCAGTTCCGGCCCCGCCCATTAAAGGAGACGCTCAGTCCCGAAAGAGAAAAGGCACCGAGACCCCGCAGCCCTACCCGGAGCCCGCAGCTTCTGCTCATATTGTATCAAGACCGAAGAGAAAGGAAGTAACATCACAGAAGAACGGATTTGGGATTTATGTTGACATCCTTGCTCATTTCCACGACTATGAGGGTGTCCACTTCCCCAAGCTCCTCGCTCTGTGTCGGAGGAGTGTCTCCCACTCTTCCAACCCAGGGTAAACTTTCGTTAAAGGAGGTATAGATATAAAA--GTTAACCCTTCTTACTCCTCCCAGCAAAGGTGGGGTT
>gene=chr10_103542925-103543535; species=ponAbe
AGCCCTCCGCCCACACCCACGCCGTGAAAGCCTCCGCATTCCCGCCTCACATCCCTACCTCTTACCGCACCAGTACCACCCTCAGCCTCTCCCTTCCCTAATACCGAAGAAAAAACTGTCCATAGTGACCGGGGCCGGGACCCGTAGGCCCCCGACACCCCCGGCCCGCGTTCGGCTCTCCTGACTCAAAAACGCTAAGGCAGCTGCAGTGCCGGCGGCCATACTGCAAGGGCCTTCTTCAAACTCCGCCCCCGACACGCACAAAGCCGGGGACCCTCGGCCAGTTCCTGCCCCGCCCATTAAAGGAGACGCTCAGTTCTGGAAAAGAAAAGGCGCCGAGACCCCGCAGCCCTACCCGGAGCCCGCAGCTTCTGCTCATATTGTATCAATACCGAAGAGAAAGGAAGTAACATCGCAGAAGAATGGATTTGGGATTTATGTTAACATCCTTGCTCATTTCCACGACCATGAGGGTGTCCACTTCCCCAGGCTCCTCGCTCTGTGTCGGAAGAGTGTCTCCCACTCTTCCAACCCAGGGTAAGCTTTCGTTAAAGGAGGTATAGATACAAAAATATAAACCCTTCTTACTCCTCCCAGCAAAAGTGGGGTT
>gene=chr10_103542925-103543535; species=rheMac
AGCCCTCCGCCCACACCCACGCCGTGAAACCCTCCGCATT-CCGCCTCTCATCCCTACCTCTTACCGCCCCAGTACCACCCTCAGCCTCTCCCTTCCCCAATACCGAAGAAAAAACTGTCCATAGTGACTGGGGCTGAGACCCGCAGGCCCCCGACACCCCCGGCCCGCGTTCGGCTCTCCTGACTCAAAAACGCTAAGGCAGCTGCTGTGCCGGCGGCCATGCTGCAAGGGCCTTCTCCAAACTCCGCCCCCGACACGCACAAAGCTGGGGACCCTCGGCCAGTTCCGGCCCCGCCCATTAAAGGAGACGCTCAGTCCCGAAAGAGAAAAGGCACCGAGACCCCACAGCCCTACCCGGAGCCCGCAGCTTCTGCTCGTATTGTATCAAGACCGAAGAGAAAGGAAGTAACATCACAGAAGAACGGATTTGGGATTTATGTTAACATCCTTGCTCATTTCCACGACTACGAGGGTGTCCACTTCCCCAAGCTCCTCGCTCTGTGTTGGAGGAGTGTCTCCCACTCTTCCAACCCAGGGTAAGCTTTCGTTAAAGGAGGTATAGATATAAAA--GTTAACTCTTCTTACTCCTCCCAGCAAAGGTGGGGTT
>gene=chr10_103577969-103578579; species=hg19
CGGCGCGAGCCCTTTGTCAGCCGCAGCCTCGGCTTTAAGCTGGGGCGCCAGAAGCCTAAGCGGAGAGCGAGGCTGTGACCTCTCGTTCCCTGGAAGAAGACGGCCAAGGGTCCTGTCCTCGTTCTCTGCCTCTGCTGCCCTCCCGATAATCTTAGGTCTTCCGCTGTTTCCCCTCCAAGCCCCGAGCTCTCCCTCTGCTGCTGCCTCCACCGCCCGCTTCCTGTTTATCCGCACTGCGCTTGCGCTGCAGACCGGCTCAGACCGGTCCCCTCCGCCCGGCTCCCCCGCCTTCTTTGGGGCTAGCCTATTAAGCTTCTTTAGGTAGGGGGAAATAGAACAGGAGACGCGAAAAGCAGAAGGTAATGAAGGCAGTGGAATGTACCATTTCTGCTTGCCACCCTCCGAAACAAGCCTGGCACCCTGGGACGGACGGACCATTACCCGCCCCGAAGGAGGGGAGTATGGGAGGAGGCTGCCGCCGGTTGGGGCAATAGGGAGAAGGGGGGAAGGTGAAAAGGAGAGGTGTTTATTCTCTCAGTGCGCAGGCGCGGAGCCGCGGCCTCTCGTTCTTAAAGAGATAGGAAAGAACTGACCTACTTTCTATGGAGAT
>gene=chr10_103577969-103578579; species=bosTau
CGGCGCGAGCCCTTTGTCAGCCGCTGCCTCAGC-CTAAGCTGGGGAGCCGGAAGCCTA-----AAATCGAGTCCACGACGTATCGTTCTTTGGAGACAGATGGCCAAGGCTCTTTTTCTCCTTCTCAGCTTCTGTTGACCTTCCGATAATCCTAGTTCTCCCGCTGCCTCCTCCCGCTGCCCCTGGGTCTC-CTCTGCTGCTGCCTCTACCGCCCGCTTCCTGTTTATCCGCACTGCGCCTGCGCCGGAGACCGGCTCAGACCGGTCCCTTCAGCCCGGCTCCCCCTCCTTCTTTTGAGCCAGTCTATTGAGCTTCATTCGGTAGGGGGGAGCAGAACAAAAGCCGCGAAAAGCGGAATGTAACGAAGGCAGTGGAATGTACCATTTATGCTCGCCACCCTCCAGAACGAGCCAGACTCCCAA----GAACAGACCATTAACCAACCCGGAGAAGGGGAAAATGGGAGGAGGCTGGAGCGGGTTGGGGCAATAGGCATG--GGGAGTGGGTGAAAAAAAGAGGTGTTTACTCTCTTAATGCGCAGGCGCGGAAACCAAGCCTCTGGTTCTTAAAGAGCTGGGAAGAAACTGACCTACTTTCTATTGAGAT
>gene=chr10_103577969-103578579; species=calJac
CGGCGTGAGCCCTTTGTCAGCCGCTGCCTCAGCTTTAAGCTGGGGCGCAAGAAGCCTAAGCGGAGAGCGAGGCCGTGACCTCTCGTTCCCTGGAAGAAGACGGCTAAGGGTCCTGTCCTCGTTCTCAGCCTCTGCTGCCCTCCCAACAATTTTAGTTCTC---CTGTTCCCCCTCGAAGCTCCGAGCTCTC-CTCCACCGCCACCTCCACCGCCCGCTTCCTGTTTATCCGCACTGCGCTTGCGCTGCAGACCGGCTCAGACCGGTCCCCTCCGCCCGGCTCCCCCGCCTTCTTTGGGGCCAGCCTATTAAGCTTCTTTCGGTAGGGGGAAATAGAACAGGAAACGCGAAAAGCGGAAAGTAATGAAGGCAGTGGAGCGTACCATTTCTGCTTGCCACCCTCCGGAACAAGCCTAGCTCCCTG----GGACGGACCATTACCCCACCTGAAGGAGGGGAGTACAGGAGGAGGCTGCGGCCGCCTGGGGCTTTAGGGAGAAGGGGGGAAGGTGAAAAGGAGAGGCGTTTACGCTTTCAGTGCGCAGGCGCGGAACCGTGGCCTCGCGTTCTTAAAGCGATAGGAAAGAACTGACCTATTTTCTATGGAGAT
>gene=chr10_103577969-103578579; species=canFam
CGGCGCGAGCCCTTTGTCAGCCGCTGCCTCAGC-CTAAGCTGGGGAGCTGGAAGCCTAAGTGGAGAGCGAGGCCACGACCTCTCGTCCCCTGGAGGCAGATAGCCAAACCTCCTTT--CTGTTCGCAGACTCTGCTG-CCTCCGGATAATCTTAGTTCTTCTGCTGTTTCCCCTCGAAACCCCTAGGTCTC-CTCCACCGCTGCCTCCACCGCCCGCTTCCTGTTTATCCGCACTGCGCCTGCGCCAGAGACCGGCTCAGACCGGTCGCCTCAGCCCGACTCCCCCTCCTTCTTTTGGGCCAGCCTATTGAGCTTCATTTGGTAGGGGGAACTAGAACAGGGGACGAGAAAAGCGGGAGGTAATGAAGGCGACGGGATGTACTATTTATGCTTGCCACCCTCTAAAACGAGCCGGGAGCTCTG----GAACGAACCATCACCCCTCCGGAAGAAGGGGAGTATGGGAGGAGGCTGCAGCAGGTTGGGGCACTGGGGAT-----GGGGGGGTGAAAAAGAGAGGTGTTTACTCTCTCAATGCGCAGGCGCGGAAACGAAGCCTCTAGTTCTTAAAGCGAGAGGAAGAAACTGACCTATTTTCTATTGAGAT
>gene=chr10_103577969-103578579; species=equCab
TGGAGCGAGCCCTTTGTCAGCCTCTGCCTTAGC-CTAAGCTGGGGAGCTGGAAGCCTAAGCGGAGAGCGAGG------GCTCTCAGTACCCGGAGGCAGATGGCCAAGGCCTCTTCTCTGGTTCTCAGACTCTGTTGCCCTCCCAAGAATC--AGTTGTCTCGCTGTTTCCTGCCGAAGCCCCTAGCTCTC-TTCTATCGCTGCCTCTACCGCCCGCTTCCTGTTTATCCGCACTGCGCCTGCGCCGGAGACCGGCTCAGACCGGTCCCCTCAGCCCGGCTCCCCCTCCTTCTTCTGGGCTAGCCTATTGAGCTTCATTCGGTAGGGGGAATTAGAACAGGAGCCGCGAAAAGCGGAAGGTAATGAAGGCAATGGAATGTACCATTTATGCTCGCCACCCTCCTGAACAAGCCAAATGCCCTG----GAACGGACCATTACTCCACCCGAAGAAGGGGAGTATGGGAGGAGGCGGCAGCCGACTGGGGCTATAGGGCTA--GGGGGAGGGTGAAAAAGAGAGGCGTTTTCTCTCTCAAAGCGCAGGCGCGGAAACGAAGCCCCTAGTTCTTAAAGAGATAGAAAGAACCTGACCTACTTTCTATTGAGGT
>gene=chr10_103577969-103578579; species=gorGor
CGGCGCGAGCCCTTTGTCAGCCGCAACCTCAGCTTTAAGCTGGGGCGCCAGAAGCCTAAGCGGAGAGCGAGGCTGTGACCTCTCGTTCCCTGGAAGAAGACGGCCAAGGGTCCTGTCCTCGTTCTCTGCCTCTGCTGCCCTCCCGATAATCTTAGGTCTTCCGCTGTTTCCCCTCCAAGCCCCGAGCTCTCCCTCTGCTGCTGCTTCCACCGCCCGCTTCCTGTTTATCCGCACTGCGCTTGCGCTGCAGACCGGCTCAGACCGGTCCCCTCCGCCCGGCTCCCCCGCCTTCTTTGGGGCTAGCCTATTAAGCTTCTTTAGGTAGGGGGAAATAGAACAGGAGACGCGAAAAGCAGAAGGTAATGAAGGCAGTGGAATGCACCATTTCTGCTTGCCACCCTCCGAAACAAGCCTGGCACCCCG----GGACGAACCATTACCCGCCCCGAAGGAGGGGAGTATGGGAGGAGGCTGCGGCCGGTTGGGGCAATAGGGAGAAGGGGGGAAGGTGAAAAGGAGAGGTGTTTATTCTCTCAGTGCGCAGGCGCGGAGCCGCGGCCTCTCGTTCTTAAAGAGATAGGAAAGAACTGACCTACTTTCTATGGAGAT
>gene=chr10_103577969-103578579; species=panTro
CGGCGCGAGCCCTTTGTCAGCCGCAGCCTCAGCTTTAAGCTGGGGCGCCAGAAGCCTAAGGAGAGAGCGAGGCTGTGACCTCTCGTTCCCTGGAAGAAGACGGCCAAGGGTCCTGTCCTCGTTCTCTGCCTCTGCTGCCCTCCCGATAATCTTAGGTCTTCCGCTGTTTCCCCTCCAAGCCCCGAGCTCTGCCTCTGCTGCTGCCTCCACCGCCCGCTTCCTGTTTATCCGCACTGCGCTTGCGCTGCAGACCGGCTCAGACCGGTCCCCTCCGCCCGGCTCCCCCGCCTTCTTTGGGGCTAGCCTATTAAGCTTCTTTAGGTAGGGGGAAATAGAACAGGAGACGCGAAAAGCAGAAGGTAATGAAGGCAGTGGAATGTACCATTTCTGCTTGCCACCCTCCGAAACAAGCCTGGCACCCTG----GGACAGACCATTACCCGCCCCGAAGGAGGGGAATATGGGAGGAGGCTGCGGCCGGTTGGGGCAATAGGGAGAAGGGGGGAAGGTGAAA-----AGGTGTTTATTCTCTCAGTGCGCAGGCGCGGAGCCGCGGCCTCTCGTTCTTAAAGAGATAGGAAAGAACTGACCTACTTTCTATGGAGAT
>gene=chr10_103577969-103578579; species=papHam
CGGCGCGAGTCCTTTGTCAGCCGCAGCCTCAGCTTTAAGCTGGGGCGCCAGAAGCCTAAGCGGAGAGCGAGGCTGTGACCTCTCGTTCGCTGGAAGAAGACGGCCAAGGCTCCCGTCCTCGTTCTCAGCCTCTGCTGCCCTCCAGTTAATCTTAGTTCTTCTGCTGTTTCCCCCCGAAGCCCCGAGCT----CTCTGCTGCTGCCTCCACCGCCCGCTTCCTGTTTATCCGCACTGCGCTTGCGCTGCAGACCGGCTCAGACCGGTCCCCTCCGCCCGGCTCCCCCGCCTTTTTTGGGGCTAGCCTATTAAGCTCCTCTAGGTAGGGGGAAATAGAACAGGAGACGCGAAAAGCAGAAGGTAATGAAGGCAGTGGAATGTACCATTTCTGCTTGCCACCCTCCGGAACAAGCCTGACACCCTG----GGACGGACCATTACCCGGCCCGAAGGAGGGGCGTATGGGAGGAGGCTGCGGCCGGTTGAGGCAATAGGGAGAAGGGGGGAAGGTGAAAAGGAGAGGTGTTTACTCTCTCAGTGCGCAGGCGCGGAACCGCGGCTTCTCGTTCTTAAAGAGATAGGAAAGAACTGACCTACTTTCTATGGAGAT
>gene=chr10_103577969-103578579; species=ponAbe
CGGCGCGAGCCCTTTGTCAGCAGCAGCCTCAGCTTTAAGCTGGGGCGCCAGAAGCCTAAGCGGAGAGCGAGGCTGTGACCTCTCGTTCCCTGGAAGAAGACGGTCAAGGGTCCTGTCCTCGTTCTCTGCCTCTGCTGCCCTCCCGATAATCTTAGGTCTTCCGCCGTTTCCCCTCGAAGCCCCGAGCTCTCCCTCTACTGCTGCCTCCACCGCCCGCTTCCTGTTTATCCGCACTGCGCTTGCGCTGCAGACCGGCTCAGACCGGTCCCCTCCGCCCGGCTCCCCCGCCTTCTTTGGGGCTAGCCTATTAAGCTTCTTTAGGTAGGGGGAAATAGAACAGGAGACGCGAAAAGCAGAAGGTAATGAAGGCAGTGGAATGTACCATTTCTGCTTGCCACCCTCCGAAACAAGCCTGGCACCCTG----GGACGGACCATTACCCGCCCCGAAGGAGGGGAGTATGGGAGGAGGCTGCGGCCGGTTGGGGCAATAGGGAGAACGGGGGAAGGTGAAAAAGAGAGGCGTTTACTCTCTCAGTGCGCAGGCGCGGAGCCGCTGCCTCTCGTTCTTAAAGAGATAGGAAAGAACTGACCTACTTTCTATGGAGAT
>gene=chr10_103577969-103578579; species=rheMac
CGGCGCGAGCCCTTTGTCAGCCGCAGCCTCAGCTTTAAGCTGGGGCGCCGGAAGCCTAAGCGGAGAGCGAGGCTGTGACTTCTCGTTCGCTGGAAGAAGACGGCCAAGGCTCCCGTCCTCGTTCTCAGCCTCTGCTGCCCTCCAGTTAATCTCAGTTCTTCTGCTGTTTCCCCCCGAAGCCCCGAGCT----CTCTGCTGCTGCCTCCACCGCCGGCTTCCTGTTTATCCGCACTGCGCTTGCGCTGCAGACCGGCTCAGACCGGTCCCCTCCGCCCGGCTCCCCCGCCTTTTTTGGGGCTAGCCTATTAAGCTCCTCTAGGTAGGGGGAAATAGAACAGGAGACGCGAAAAGCAGAAGGTAATGAAGGCAGTGGAATGTACCATTTCTGCTTGCCACCCTCCGGAACAAGCCTGACACCCTG----GAACGGACCATTACCCGGCCCGAAGGAGGGGCGTATGGGAGGAGGCTGCGGCCGGTTGGGGCAATAGGGAGAAGGGGGGAAGGTGAAAAGGAGAGGTGTTTACTCTCTCAGTGCGCAGGCGCGGAACCGCAGCTTCTCGTTCTTAAAGAGATAGGAAGGAACTGACCTACTTT-TATGGAGAT
>gene=chr10_103911757-103912367; species=hg19
TGTTCGAGCCCGCTTGTCCACTCATTACTCTGGAATCCGAGTCCCAGCAGGGGCGCGGGAAACCGCTGCTCTGAGAAAAGGTACCTCCCCCAGAAAGACTGCGCGGGAAGTCCCGAGTTTTCCCGCCACGCCGAGGGCGTGATCCCTGACGTCAGAGCTCCGCCTCCACAAGCTGGCGGCCGGTGGGCTCCGCCCTTAACCAAGATGGCGATACGCGTGGGACCGGAAAGAGTTTATAGATTTCCCGTCTACCCTACCTCTGAGGTGAAGGTGGGACTGCCCTGTGGAGCCCACCCTTTCCGTTATGCGCCCGCGCGGCGCAATGACGTAACACAGGCCCGCCCACTGCCCCTGTTGGGTTCCTGAGTCGTGCTGCGTCGACAACGGTAGTGACGCGTATTGCCTGGAGGATGGCGGACGCCGGCATTCGCCGCGTGGTTCCCAGCGACCTGTATCCCCTCGTGCTCGGCTTCCTGCGCGATAACCAACTCTCAGAGGTGGCCAATAAGTTCGCCAAAGCGACAGGAGCTGTGAGTTCCGGGCTTGGGGCGGGGACCGGGCTGAGATGACCACAAGGCTTCAGGCCCTGACGTGCTTAGGTTTCCAGGTG
>gene=chr10_103911757-103912367; species=bosTau
AGCTCAGGCCCGCCGACCCACGCCTGA--CTGATACCTGAATGCTA---GCGGCGCGGGTAACTGCTGCA-TGAG-AAAGGTGGCTCCAGAAGGCAGAAGGCGCGGGAAGTCTGAAGCTTTCCCGCCGCACCAAGGGCGTGACCTCTGACGTCAGGGCTCCGCCTTCACAAAGCA--GAACGGCGGGCTCCGCCCTT--CCAAGATGGCGACACTCGTGGGACCGGAAAGCGTTCATGGATTTCGCCTTTACCCTGTCTCCGA-----------------------GA-GCCGCCCCTTCCGGCGTGC-CCCGCGCGGCGCGAGGACGTTGCCGGGATCCTCCCCTAGCCCCTTCCGGTTTCTTGAGTCGTG-TGCGTCCGCGACGGTAGTGACGCGTATTACCTGGAGGATGGCGGACGCCGGCTTACGCCGCGTGGTTCCCAGCGACCTGTATCCCCTCGTGCTCGGCTTTCTGCGAGATAACCAGCTCTCGAGCGTGGCCAATAAATTCGTCAAGGCAACAGGCGCTGTGAGTGCGGGGCTTGGATCATGGGCTGGGGTGGGATCACCACAGGGCTGCGGGCCCTGACATGCTTAGGTCTGCAGGTA
>gene=chr10_103911757-103912367; species=calJac
TGTTAGAGCCCGCTTGTCCACTCATTACTCTGGAATCCGAATCCTGGCAGGGGCGCGGGAAACCGCTGCTCTGAGAAAAGGTACCTCCCCCAGAAAGACAGCGCGGGAAGTCCCAAGTTTTCCCGCCACGCCGAGGGCGTGACCTCTGACGTCAGAGCCCCGCCTCTACAAACCGGCGGCTGGTGGGCTCCGCCCTTGACCAAGATGGCGATACGCGTGGGACCGGAAAGAGCTTTTAGATTTCCCGTCTACCCTACCTCTGAAGCGGAGGTGGGACTGCCCTGTGGAGCCCACCCTTTCCGCTATGCGACCGCGCGGCGCAATGACGT-AATCAGGCCCTCCCACTGCCCCTGTTGGGTTCCTGAGTCGTGCTGCGTCGACAACGGTAGTGACGCGTTTTGCCCGGAGCATGGCGGACGCCGGCTTGCGCCGCGTGGTTCCCAGCGACCTGTATCCCCTCGTCCTCGGCTTCCTGCGCGATAACCAACTCTCGGAGGTGGCCAATAAGTTCGCCAAAGCGACGGGAGCTGTGAGTCCCGGGCTTGGGACGGGAAGCGGGCTGGG-----CACAAGGCTTTAGGCCCTGACGTGCTTGGGTTTCCAGGTG
>gene=chr10_103911757-103912367; species=canFam
AGCTCAA-CCTGCCAGTCCACT--CTACTCTGGAATGCGAATCCCAGCTGCG----------CTGCCCCT-TGAAAAAAGGTGGCTCTAGCAGAA--AGGGCGCGGGAAGCCTGAAGTTTTCCCGCCACGGCCAAGGCGTGGCCCGTGACGTCAGTGCTCCGCC-TCACAAGCTGACGGACGGAGGGCTCCGCCCTT-ACCAAGATGGCGACACTTGTGGCACCGGAAAGCGCT--CAAATTTCGCCTGGATCCTGCCACCAAA----CGGAGGAACTGCCTTGTGGA-GCCGCCCCTTCCGCTGTGCGCCCGCGCAGTGCGATGACGTCACATGGGTCCGCCCT-ACCCCTGCCCGAGTTCCTGAATAGTG-CGCGTCGGCAACCGTAGTGACGCGTATTGCCCAGAGGATGGCGGACGCCGGTTTGCGCCGCGTGGTTCCCAGTGACCTGTATCCCCTCGTGCTCGGCTTTCTGCGCGATAACCAGCTCCCGGAGGTGGCCAATAAATTCGCCAAGGCAACAGGCGCTGTGAGTG-CGGGCTTCGGGCAAGGGCTGGGGTGGGATGACTACAGGGCTTCGGGCCCTGACAGGTTTAGGTTTCCGGGTA
>gene=chr10_103911757-103912367; species=equCab
ACTTCGAGCCCGCCAGTCCACTGATTACTCTGGAATCTGAATCCCAGCCGTGACGCTGGAAACCACTGCT-TGAGAAAAGGCGCTTCCAGCGGGAAGAGGGCGCGGGAAATCTGGAGTTTTCCCGCCACGCCGAGGGTGTGACCTCTGACGTCAGGGCTCCGCCTTCACAAGGTGGCGACCAGCCGGCTCCGCCCTC-ACCAAGATGGCGACACTCGTGGGACCGGAAAGAGCTTATAGATTTCGCCTTGACCCTGCCTCCGAGGTGGGGGCGGGACCGCCCTGTGGA-GCCTCCCTTTCCGCTGTGCGCCCGCGCGGCGCGATGGCGTCACGCAGGCCCGCCCC-CACCCCTCCGGAGTTTCTGAGTTGGG-TGCGACGGAAACGGTAGTGACGCGTATTGCCCGGAGGATGGCGGACGCCGGCTTGCGCCGCGTGGTTCCCAGCGACCTGTATCCCCTCGTGCTCGGCTTTTTGCGGGATAACCAGCTCTCGGAGGTGGCCAATAAGTTCGCCAAGGCAACAGGCGCTGTGAGTTCCGGGCGTGGGGCATGGGCTGCGGTGGGATGACCGCAGGGCTCTGGGCCCTAACATGCTTAGGTTTGCGGGTA
>gene=chr10_103911757-103912367; species=gorGor
TGTTCGAGCCCGCTTGTCCACTCATTACTCTGGAATCCGAGTCCCAGCAGGGGCGCGGGAAACCGCTGCTCTGAGAAAAGGTACCTCCCCCAGAAAGACAGCGCGGGAAGTCCCGAGTTTTCCCGCCACGCCGAGGGCGTGATCCCTGACGTCAGAGCTCCGCCTCCACAAGCTGGCGGCCGGTGGGCTCCGCCCTTAACCAAGATGGCGATACGCGTGGGACCGGAAAGAGTTTATAGATTTCCGGTCTACCCTACCTCTGAGGTGAAGGTGGGACTGCCCTGTGGAGCCCACCCTTTCCGTTATGCGCCCGCGCGGCGCAATGACGTAACACAGGCCCGCCCACTGCCCCTGTTGGGTTCCTGAGTCGTGCTGCGTCGACAACGGTAGTGACGCGTATTGTCTGGAGGATGGCGGACGCCGGCATTCGCCGCGTGGTTCCCAGCGACCTGTATCCCCTCGTGCTCGGCTTCCTGCGCGATAACCAACTCTCAGAGGTGGCCAATAAGTTCGCCAAAGCGACAGGAGCTGTGAGTTCCGGGCTTGGGGCGGGGACCGGGCTGAGATGACCACAAGGCTTCAGGCCCTGACGTGCTTAGGTTTCCAGGTG
>gene=chr10_103911757-103912367; species=panTro
TGTTCGAGCCCGCTTGTCCACTCATTACTCTGGAATCCGAGTCCCAGCAGGGGCGCGGGAAACCGCTGCTCTGAGAAAAGGTACCTCCCCCAGAAAGACAGCGCGGGAAGTCCCGAGTTTTCCCGCCACGCCGAGGGCGTGATCCCTGACGTCAGAGCTCCGCCTCCACAAGCTGGCGGCCGGTGGGCTCCGCCCTTAACCAAGATGGCGATACGCGTGGGACCGGAAAGAGTTTATAGATTTCCCGTCTACCCTACCTCTGAGGTGAAGGTGGGACTGCCCTGTGGAGCCCACCCTTTCCGTTATGCGCCCGCGCGGCGCAATGACGTAACACAGGCCCGCCCACTGCCCCTGTTGGGTTCCTGAGTCGTGCTGCGTCGACAACGGTAGTGACGCGTATTGCCTGGAGGATGGCGGACGCCGGCATTCGCCGCGTGGTTCCCAGCGACCTGTATCCCCTCGTGCTCGGCTTCCTGCGCGATAACCAACTCTCAGAGGTGGCCAATAAGTTCGCCAAAGCGACAGGAGCTGTGAGTTCCGGGCTTGGGGCGGGGACCGGGCTGAGATGACCACAAGGCTTCAGGCCCTGACGTGCTTAGGATTCCAGGTG
>gene=chr10_103911757-103912367; species=papHam
TGTTCGAGCCCGCTTGTCCACTCATTACTCTGGAATCCGAATCCCAGCAGGGGCGCGGGAAACCGCTGCTCTGAGAAAAGGTACCTCCCCCAGAAAGACAGCGCGGGAAGTCCCGAG-TTTCCCGCCACGCCGAGGGCGTGACCCTTGACGTCAGAGCTCCACCTCCACAAACTGGCGGCCAGTGGGCTCCGCCCTTAACCAAGATGGCGATACACGTGGGACCGGAAAGAGTTTATAGATTTCCCGTCTACCCTACCTC--AGGTGGAGGTGGGACTGTCCTGTGGAGCCCGCCCTTTCCGCTATGCGCCCGCGCGGCGCAATGACGT-ACACGGGCCCGCCCACTGCCCCTGTTGGGTTCCTGAGTCGTGCTGCGTCGACAACGGTAGTGACGCGTATTACCCGGAGGATGGCGGACGCCGGCTTGCGCCGCGTGGTTCCCAGCGACCTGTATCCCCTCGTGCTCGGCTTCCTGCGCGATAACCAACTCTCGGAGGTGGCCAATAAGTTCGCCAAAGCGACAGGAGCTGTGAGTTCCGGGCTTGGGGTGGGGACCGGGCTGAGATGACCACAAAGCTTCAGGCCCTGACGTGCTTAGGTTTCCAGGTG
>gene=chr10_103911757-103912367; species=ponAbe
TGTTCGAGCCTGCTTGTCCACTCATTACTCCGGAATCCGAGTCCCAGCAGGGGCGCGGGAAACCGCTGCTCTGAGAAAAGGTACCTCCCCCAGAAAGACAGCCCGGGAAGTTCCGAGTTTTCCCGCCACGCCGAGGGCGTGACCCCTGACGTCAGAGCTCCGCCTCCAGAAGCTGGCGTCCGGTGGGCTCCTCCGTTAACCAAGATGGCGATACGCGTGGGACCGGAAAGAGTTTATAGATTTCCTGTGTACCCTACCTCTGAGGTGAAGGTGGGACTGCCCTGTGGAGCCCACCCTTTCCGTTATGCGCCCGCGCGGCGCAATGACGT--CACAGGCCCGCCCACTGCCCCTGTTGGGTTCCTGAGTCGTGCTGCGTCTGCAACGGTAGTGACGCGTATTGCCCGGAGGATGGCGGACGCCGGCATTCGCCGCGTGGTTCCCAGCGACCTGTATCCTCTCGTGCTCGGCTTCCTGCGCGATAACCAACTCTCAGAGGTGGCCAATAAGTTCGCCAAAGCGACAGGAGCTGTGAGTTCCGGGCTTGGGGCGGGGACCGGGCTGAGATGACCACAAGGCTTCAGGCCCTATCGTGCTTAGGTTTCCAGGTG
>gene=chr10_103911757-103912367; species=rheMac
TGTTCGAGCCCGCTTGTCCACTCATTACTCTGGAATCCGAATCCCAGCAGGGGCGCGGGAAACCGCTGCTCTGAGAAAAGGTACCTCCCCCAGAAAGACAGCGCGGGAAGTCCCGAG-TTTCCCGCCACGCCGAGGGCGTGACCCTTGACGTCAGAGCTCCACCTCCACAAACTGGCGGCCAGTGGGCTCCGCCCTTAACCAAGATGGCGATACACGTGGGACCGGAAAGAGTTTATAGATTTCCCGTCTACCCTACCTCTGAGGTGGAGGTGGGACTGTCCTGTGGAGCCCGCCCTTTCCGCTATGCGCCCGCGCGGCGCAATGACGT-ACACGGGCCCGCCCACTGCCCCTGTTGGGTTCCTGAGTCGTGCTGCGTCGACAACGGTAGTGACGCGTATTGCCCGGAGGATGGCGGACGCCGGCTTGCGCCGCGTGGTTCCTAGCGACCTGTATCCCCTCGTGCTCGGCTTCCTCCGCGATAACCAACTCTCGGAGGTGGCCAATAAGTTCGCCAAAGCGACAGGAGCTGTGAGTTCCGGGCTTGGCGTGGGGACCGGGCTGAGATGACCACAAAGCTTCAGGCCCTGACGTGCTTAGGTTTCCAGGTG
>gene=chr10_104155064-104155674; species=hg19
GGCTGTTCGAAGGGGAGGCCGTCCGACAGCAGGAATGTCCCCCCAAAAGCCCCCGGGGTTTATCAGCCGTGGCCTCCCTCCTGGCAGAAAATCCCAAGGTTGCTCCAGACCGGGGGAGGGGAGCGGGAGGCGGACTTGGCCCCAGACTGCCAGCCTCCTCCCGGCCGTGAAAGACCCTCCTGTTCCCTGCCCTGGAGGGAGGAGGGGGCTTAACCCCCACCGGGGCTTCCCGGATTCTCCTAGACCTCTGCCCGCTGAAAAGCAGCGGGAGCCCGTAGACTGTCGAGGGCCTCCCGCCCCTCCCGTCGCGAGGGCGGGGCCAGTGGCGTCATTTCCAGGCCCGCCCCCTCCGGCCCCGCCTCCCCTTGGTATTTTCGGGACTTTCCTAAGCTGCTCTAACTTTCCTGCCCCTTCCCCGGCCAAGCCCAACTCCGGATCTCGCTCTCCACCGGATCTCACCCGCCACACCCGGACAGGCGGCTGGAGGAGGTCGGACCCTCCCCCAAATCTGGGCCCCCATCTCCCGCCCACCCCCATTTAGATCTGACCCCCTCCCCCACGCCACTCCTCCCAACTTTAGGCGGGCGTCTAAAATTCTGGGAAGCAGAAC
>gene=chr10_104155064-104155674; species=bosTau
GGCC-TTCGGGGAGGAGGCCTTCCTACAGCAGGAATGTCCCCCCAAAACCCCCCGGGGTGAATCAGCCGTGGCCTCCCTGAGGGTAGAAAATCCCAAGGTTGCTCCAGGACGGGGGAAGGGGGAGAGGAG-GGGCCGGGCCCCGGACTAGGAGCTTCCTCC-GGCCTAGAAAGACCC-CCAGTCCCCGGCCCTGGAGAGAGGAGGGGCCCCCAACCCCGCGGGGCCTTCCCTGGGTCTGATTGCCCTCTGCTTGCAGAGACGCTGCCGGCGCCCTCTGGCCAGCGAGGACCTCACGCCCCTCCCGCC-AGGGGGCGTGGCCAGTGGCGTCATTTCCAGGCCCGCCCCC-CTGGCCCCTCCTCCCCCTGGTATTTTCGGGACTTTCCTAAGCTGTTCTAACTTTCCTGCCCCTTCCCCGGCCCAGCCCAGCTCCGGATCTCGCCCTCCACCGGATCCTGCCCGCCACACCCGGACGGGTAGCTGGAGGAGATCGGACCCTCCCCTAAATTTGGGCCCCCCTCTCCCCCCAACTCCCGTCCTGATCTGTCTCCCTACACC-CGCCACTCCTCCCCACCTAAGGCGGGCGCCTGAAACTCTGGGAAACAGAAC
>gene=chr10_104155064-104155674; species=calJac
GGCAGTTCGAAGAGG-----------CCTCAGGAATGTCCCCCCAAAAGCCCCCGGGGTTTATCA------GCCTCCCTCATGACAGAAAATCCCAAGGTTGCTCCAGACCATGGGAGGGGAGCGGGAAGCGGACTTGGCCCCAGACTGCCAGCCTCCCCA-GGCTGTGAAGGACCCTCCTGTTCCCTTTCCTGGAGGGAGGAGGGAGCTTAACTCCCACTGGAGCTTCCTGGATTCTCCTCGCCCTCTGCCCCCAGCTCTTCAGCGGGCACCAACTGACCGGCGAGGACCTCTAGCCCCTCCCGTCGTGAGGGCGGGGAAAGTGGCGTCATTTCCAGGCCCGCCCCCTCCGGCCCCGCCTCCCCCTGGTATTTTCGGGACTTTCCTAAGCTGCTCTAACTTTCCTGCCCCTTCCCCGGCCAAGCCCAACTCCGGATCTCACTCTCCACCGGATCTCACCCGCCACACCCGGACAGGCGTCTGGAGGAGATCGGACCCTCCCCCAAATCTGGGCCCCCATCTTCCGCCCACCCCCACTTAGATCTGACCCCCTCCCCTCCACCACTCCTCCCAACTTTAGGCTGGCGCCTAAAATTCTGGGAAGCAGAAC
>gene=chr10_104155064-104155674; species=canFam
GGCC-TTCGGAAAGGAGGCCTTCCTACAGCAGGAATGTCCCCCCAAAAGCCCCC-GGGTGAATCAGCCGTGGCCTCCCTCAGGGTAGAAAATCCCAAGGTTGCTCCAGGACAGGGGGAGGGGGCGGGAGGCGGGCCTCGCCCCGACCTAAGAGCGTCCCCC-ACCTTTGAAAGGCCCTCCAGCCCCCTGCCCTGGGACGAGGAAGGGGCCCAATCACCAGGGGCGCCTCCCTGGGTCTGGCTGCCCTCTGCCCTCAGAGCCGCTGC--AAGCTCGGAggccgccgccgacctcgcgcccctcccgccgcgggggcggggccAGTGGCGTCATTTCCAGGCCCGCCCCCTCCGGACCCGCCTCCCCCTGGAATTTTCGGGACTTTCCTAAGCTGTTCTAACTTTCCTGCCGCTTCCCCGGCCCAGCCCAGCTCCGGATCTCGCGCTCTGCCGGATCTCGCCCGCCACACCCGGACGGGTGGCTGGAAGAGATCAGACCCTCCCCCAAATCTGGGGCCCACTCGCCCCCCC-CTCGTGTCCTGATCTGTCTCCCTCCCAC-CCCCCCCCCCCCCCACCTAAGGCGGGCGCCTGAAACTCTGGGAAACAGAAC
>gene=chr10_104155064-104155674; species=equCab
GGCC-TTCGGGGAGGAGGCCTTCCTGCAACAGGAATGTCCCCCCAAAAGCCCCCGGGGTGAATCAGCCGTGGCCTCCCTCGGGGTAGAAAATCCCAAGGTTGCTCCAGGACGGGGGATGGG-------GGCAGGTCTGGCCCCGGACTGGGAGCCTCCCCA-GGCCTTAAAAGACCCTCCGGTCCCCTG-CCTGGAGGGAGGAGGGGGCTCAGTTTCCACGGGGGCTTCCCTGGGTCTGGCTGCCCTCTGCCCGCCGAAAGACTACCGGCGCCCGCAGGCCAAAGACGACCTCGCGCCCCTCCCGCCGCGGGGGCGTGGCCAGTGGCGTCATTTCCAGGCCCGCCTCCTCCGGCCCCGCCTCCCCCTGGTATTTTCGGGACTTTCCTAAGCTGTTCTAACTTTCCTGCCCCTTCCCCGGCCCAGCCCAGCCCCGGATCTCGCCCTCCACCGGATCTCGCCCGCCACACCCGGACGGGTGGCTGGAGGAGATCGGACCCTCCCCCAAATCTGGACCTCCCTTTCTCCCCCACTCTGGTCCTCATCTGTCTCTCTCCCCC-CGCCACTCCCCCCGACCTAAGGCGGGCGCCTGAAACTCTGGGAAACAGAAC
>gene=chr10_104155064-104155674; species=gorGor
GGCTGTTCGAAGGGGAGGCCGTCCGACAGCAGGAATGTCCCCCCAAAAGCCCCCGGGGTTTATCAGCCGTGGCCTCCCTCCTGGCAGAAAATCCCAAGGTTGCTCCAGACCGGGGGAGGGGAGCGGGAGGCGGACTTGACCCCAGACTGCCAGCCTCCTCCCGGCCGTGAAAGACCCTCCTGTTCCCTGCCCTGGAGGGAGGAGGGGGCTTAACCCCCACCGGGGCTTCCCGGATTCTCCTAGCCCTCTGCCCGCTGAAAAGCAGCCGGAGCCCGTAGACTGGCGAGG-CCTCCCGCCCCTCCCGTCGCGAGGGCGGGGCCAGTGGCGTCATTTCCAGGCCCGCCCCCTCCGGCCCCGCCTCCCCTTGGTATTTTCGGGACTTTCCTAAGCTGCTCTAACTTTCCTGCCCCTTCCCCGGCCAAGCCCAACTCCGGATCTCGCTCTCCACCGGATCCCCCCCGCCACACCCGGACAGGCGGCTGGAGGAGGTCGGACCCTCCCCCAAATCTGGGCCCCCATCTCCCGCCCACCCCCATTTAGATCTGACCCCCTCCCCCACGCCACTCCTCCCAACTTTAGGCGGGCGTCTAAAATTCTGGGAAGCAGAAC
>gene=chr10_104155064-104155674; species=panTro
GGCTGTTCGAAGGGGAGGCCGTCCGACAGCAGGAATGTCCCCCCAAAAGCCCCCGGGGTTTATCAGCCGTGGCCTCCCTCCTGGCAGAAAATCCCAAGGTTGCTCCAGACCGGGGGAGGGGAGCGGGAGGCGGACTTGGCCCCAGACTGCCAGCCTCCTCCCGGCCGTGAAAGACCCTCCTGTTCCCTGCCCTGGAGGGAGGAGGGGGCTTAACCCCCACCGGGGCTTCCCGGATATTCCTAGCCCTCTGCCCGCTGAAAAGCAGCGGGAGCCCGTAGACTGGCGAGGGCCTCCCGCCCCTCCCGTCGCGAGGGCGGGGCCAGTGGCGTCATTTCCAGGCCCGCCCCCTCCGGCCCCGCCTCCCCTTGGTATTTTCGGGACTTTCCTAAGCTGCTCTAACTTTCCTGCCCCTTCCCCGGCCAAGCCCAACTCCGGATCTCGCTCTCCACCGGATCTCACCCGCCACACCCGGACAGGCGGCTGGAGGAGGTCGGACCCTCCCCCAAATCTGGGCCCCCATCTCCCGCCCACCCCCATTTAGATCTGACCCCCTCCCCCACGCCACTCCTCCCAACTTTAGGCGGGCGTCTAAAATTCTGGGAAGCAGAAC
>gene=chr10_104155064-104155674; species=papHam
GGCTGTTCGAAGGGGAGGCCGTCAGACAGCAGGAATGTCCCCCCAAAAGCCCCCGGGGTTTATCAGCCGTGGCCTCCCTCCTGGCAGAAATTCCCAAGGTTGCTCCAGACCGGGGGAGGGGAGCGGGAGGCGGACTTGGCCCCAGACTGCCAACCTCCCCACGGCCGTGAGGGACCCTCCTGTTCCCTGCCCTGGAGGGAGGAGGGGGCTTAACCCCCACCGCGGCTCCCCGGATTCTCCTCTCCCTCTACCCGCTGAAAAGCAGCGGGAACCCGCAGACGGGTGAGGACCTCCCGCCCCTCCCGTCGTGAGGGCGGGGCCACTGGCGTCATTTCCAGGCCCGCCCCCTCCGGCCCCGCCTCCCCTTGGTATTTTCGGGACTTTCCTAAGCTGCTCTAACTTTCCTGCCCCTTCCCCGGCCAAGCCCAACTCCGGATCTCGCTCTCCACCGGATCTCACCCGCCACACCCGGACGGGCGGCTGGAGGAGGTCGGACCGTCCCCCAAATCTGGGCCCCCATCTCCCGCCCACCCCCATTTAGATCTGACCCCCTCCCCCACGCCACTCCTCCCAACTTTAGGCGGGCGCCTAAAATTCTGGGAAGCAGAAC
>gene=chr10_104155064-104155674; species=ponAbe
GGCTGTTCGAAGGGGAGGCCGTCCGACAGCAGGAATGTCCCCCCAAAAGCCCCCGGGGTTTATCAGCCGTGGCCTCCCTCCTAGCAGAAAATCCCAAGGTTGCTCCAGACCGGGGGAGGGGAGCGGGAGGCTGACTTGGCCCCAGACTGCCAGCCTCCTCCCGGCCGTGAAGGACCCTCCTGTTCCCTGCCCTGGAGGGAGGAGGGGGCTTAACCCCCACCGGGGCTTCCCTGATTCTCCTAGCCCTCTGCCCGCTGAAAAGCAGCGGGAGCCCGTAGACTGGCGAGGGCCTCCCGCCCCTCCCGTCGCGAGGGCGGGGCCAGTGGCGTCATTTCCAGGCCCGCCCCCTCCGGCCCCGCCTCCCCTTGGTATTTTCGGGACTTTCCTAAGCTGCTCTAACTTTCCTGCCCCTTCCCCGGCCAAGCCCAACTCCGGATCTCGCTCTCCACCGGATCTCACCCGCCACACCCGGACGGGCGGCTGGAGGAGGTCGGACCCTCCCCCAAATCTGGGCCCCCATCTCCCGCCCACCCCCATTTAGATCTGACCCCCTCCCCCACGCCACTCCTCCCAACTTTAGGCGGGCGCCTAAAATTCTGGGAAGCAGAAC
>gene=chr10_104155064-104155674; species=rheMac
GGCTGTTCGAAGGGGAGGCCATCAGACAGCAGGAATGTCCCCCCAAAAGCCCCC-GGGTTTATCAGCCGTGGCCTCCCTCCTGGCAGAAATTCCCAAGGTTGCTCCAGACCGGGGGAGGGGAGCGGGAGGCGGACTTGGCTCCAGACTGCCAACCTCCCCACGGCCGTGAGGGACCCTCCTGTTCCCTGCCCTGGAGGGAGGAGGGGGCTTAACCCCCACCGCGGCTCCCCTGACTCTCCTCTCCCTCTACCCGCTGAAAAGCAGCGGGAACCCGTAGACTGGCGAGGGCCTCCCGCCCCTCCCGTCGTGAGGGCGGGGCCACTGGCGTCATTTCCAGGCCCGCCCCCTCCGGCCCCGCCTCCCCTTGGTATTTTCGGGACTTTCCTAAGCTGCTCTAACTTTCCTGCCCCTTCCCCGGCCAAGCCCAACTCCGGATCTCGCTCTCCACCGGATCTCACCCGCCACACCCGGACGGGCGGCTGGAGGAGGTCGGACCGTCCCCCAAATCTGGGCCCCCATCTCCCGCCCACCCCCATTTAGATCTGACCCCCTCCCCCACGCCACTCCTCCCAACTTTAGGCGGGCGCCTAAAATTCTGGGAAGCAGAAC
>gene=chr10_104261674-104262284; species=hg19
TTTACCAACTTTGTAATTTATAATCACAGTAATAGCTGACATCCTACAGCGGTTTCTGGCACCAGATTCTCGGGCCCCACCCAGATCCACACCACCAAGCCGCAGCGCCGGCTGAGACCGAAGGAAAACTTAGCCGTTCTCCACCCGCGGGCGGGCACTCGCCTCTAGGCCCCACCACCCAGAGTCCCGGAAGCCAATCCCCACAGCCCTGGAGCACTGCCCCGCCCCTTCAAGAGGGAAAACAATATGGCGGCAAGGAAGAATGGCAGGGGCGTGAGCCAATCACCGCAGAGGCCTAGCCTCATCCGGCAAGGCTAAGAGGCGGTATCATTGGCTAAGATGGACAGCCAGAGCAACCAATAGAGCGATCGGAAATGGGGGAGAGGGCGGGCGACGGGAATCTCACACAGCGGTTAAGGCCCCTAGAGCCAAGGGCCCAAGGACTGGCTTGGACTATAACTCTTTCCTTTATCCACTCCAGAGTTCTCCATCCCACTTTTGCTGGCTGGCCGCCTTGCCTGCGGACTATGTGATAAGGGGAGGAAGGAGGCGGCGGTGGCTGAACGCGCCTGACAGGCCGGGCCAGTGACAAAGAGCCGGCGGCTCAGGC
>gene=chr10_104261674-104262284; species=bosTau
TTTATTACCGCTGTAATTTATAATCACAGAAATAACTGAAATTCTCAGGCCATTTCTGGCATCACACTCTCAGACCCCACCCGGATACA--CCGCCAAGCCGCCCTGCCGGCT-GGGACCGAAGGAAACTTAGCCCTGCTCCACCGCC------GCCCTATCCCGCTGCCCCCTCCACTGGAAGTCCCCGAAACCAATCACAACAGCCCTCGTGCACCGCACCG-CCCTTAGAGAGGGGAAACACTATGGCGGCCCGGAAGAACGGCAGGGGAACGAGCCAATCACTGCAGAAGGCTGCCTTCATCCGGCAAGGCCCAGAGGCGGGGTCAGCGGTCAAGATGGACAGCCAGAGCAGCCAATAGAGTTATCGAACACTGGGGAGGGG-CGGGCGCCGGG-GGCTCAGAGAGCGGTTAAGGCCCCTCGAGTCAAGGGCCCAAGGACCTGCTAGGACTATAACCCTTCCCTTTATCCATCCCAAGATTCTCCATCCCATAGTTGCTGGCCAGCCGCCCTATCTGCGGACTTCG-GGTCGAGGGAGGAGAGAGGCGGCGGCGGCTGAACCCGCCTGACAGGCCGGGCCAGTGACAAAGAACCGGCAGCCCAGAC
>gene=chr10_104261674-104262284; species=calJac
TTTATCAACTTTGTAATTTACAATCACAGTAATAGCCAATATCCTACAGCAGTTTCTGGCACCAGATTCTCGGGCCCCACCCATATCCACACCACCAAGCCGCCGCGCCGGCTGAGACAGAAGGAAAACTTAGCCTTTCTCCACCCGCAGGCGGGACCTCGCCGTTAGGCCCCACCACCCGGAGTCCCAGAAGCCAATCCCCAAAACCCTGGAGCACTGCCCCGCCCCTTGGAGAGGGAAAACAATATGGCGGCCAGAAAGAACGACAGGGGCGAGAGCCAATCACCGCAGAGGCCTAGCCTCATCCGGCTAGTCCCAGAGGCGGGATCACCGGCCAAGATGGACAGCCAGAGCAGCCAATAGAGCGATCGGA--------GGAGGGCGGGCGACAGG-CTCTCACACAGCGGTTAAGGCCCCTACAGCCAAGGGCCCAAGGACTGGCTTGGACTATAACCCTTTTCTTTATCCACTCCAGAGTTCTCCATCCCACTTTTGCTGGCTGGTCGCCTTGCTTGCAGACTA--TGATGAGGGGAGGAAGAAGGCGGCGGTGGCTGAACCCGCCTGACAGGCCGGGCCAGTGACAAAGAGCCGGCTGCTCAGGG
>gene=chr10_104261674-104262284; species=canFam
TTTATTAAC-------------ATCAGAGAAATAACTAAAATCCTATGGCAATTTCTGGCACCAGATTCCCGAGCCCCACCCATAGACA--CCACCAAGCCGCCTATCCGGCTGGGGACCGAAGGAAACTTAGCCCTTCTCCACCCGAGGGCGGGCCCCAGCCCGCAGGCCTCTCCACTGGGCGCTCCCGAAGCCAATCCCCGCAGCTCTCGTACACCTGCCCACCGCTCAGACAGAGGAAACACTATGGCGGCCCGGAAGAACGGCAGGGGCGCAAGCCAATCACTACGGAGGGCTGCCCTCATCCGGCAAGGCCCAGAGGCGGGGTCATCGGTCAAGACGGACAGCCGGGGCAACCAATAGAGTTATTGGAAACTGGGGAGGGGGCGGACGCCGGG-CGCTCACAGAGCTGTTAAGGCCCCTCGAGGCAGGGG-CCAAGGACCAGCTCGGACTACAGCCCTTCCCTTTATCCATCCCAAAGTTCTCCATCCCATGGTTGCTGGCCAGCCGCCCTGCCTGCGGACTACG-GGTGAGGGGAGGACGAAGGCGGCGGCGGCTAAACCCGCCTGACAGGCTGGGCCAGTGACAAAGAGCCGGTGGCTCAGGC
>gene=chr10_104261674-104262284; species=equCab
TTTATTAACGGTATAATTTATAATCACAGAAATAACCGAAATCCTATGGCCATTTTTGGCACCAGATTCTCGGGCCCCACCCAGATACA--CCGCCAAGTCTCGGA-CCGGCTGCGGACGGAGGGAAACTTATCCCTTCTGCATCCACGGGCCGGCCCTAGCCCACAGGCCCCAACACTGGGAAACCCCGAAGCCAATCCCCACAGCCCTCGTGCACCGCCCCGCCCCTTAAAGAGAGGAAACACTATGGCCGCCTGAAAGAACGGCAGGGGCGTGAGCCAATCACTGCAGAGGGCTGCCCTCATCCGGCAAGGCCCAGAGGCGGGGTCACCGGTCAAGATGGACAGCTACAGCAGCCAATAGAGTTATCGGAAACTGGGGAGGGGATGGGCGCCGGG-CGCTCAC--AGCGGTTAAGGCCCCTCAAGCCAAGGGCCCAAGAACTGGCCCGGACTACAGCTTTTCCCTTTACCCACCCCAAAGTTCTCCATCCCATGGTTGCTGGCCAGCCGCCCTGCCTGCATATTATG-GGTTGGGGGAGGGCGGAGGCGGCGGCGGCTGAACCCGCCTGACAGGCCGGGCCAGTGACAAAGAGCCGGCGGCCCAGGC
>gene=chr10_104261674-104262284; species=gorGor
TTTACCAACTTTGTAATTTATAATCACAGTAATAGCTGACATCCTACAGCAGTTTCTGGCACCAGATCCTCGGGCCCCACCCAGATCCACACCACCAAGCCGCAGCGCCGGCTGAGACCGAAGGAAGACTTAGCCATTCTCCACCCGCGGGCGGGCACTCGCCTTTAGGCCCCACCACCCAGAGTCCCGGAAGCCAATCCCCACAGCCCTGGAACACTGCCCCGCCCCTTCAAGAGAGAAAACAATATGGCGGCAAGGAAGAATGGCAGGGGCGTGAGCCAATCACCGCAGAGGCCTAGCCTCATCCGGCAAGGCTAAGAGGCGGTATCATTGGCTAAGATGGACAGCCAGAGCAACCAATAGAGCGATCGGAAACGGGGGAGAGGGCGGGCGACGGGAATCTCACACAGCAGTTAAGGCCCCTAGAGCCAAGGGCCCAAGGACTGGCTTGGACTGTAACCCTTTCCTTTATCCACTCCAGAGTTCTCCATCCCACTTTTGCTGGCTGGCCGCCTTGCCTGCGGACTATGTGATAAGGGGAGGAAGGAGGCGGCGG-GGCTGAACGCGCCTGACAGGCCGGGCCAGTGACAAAGAGCCGGCGGCTCAGGC
>gene=chr10_104261674-104262284; species=panTro
TTTACCAACTTTGTAATTTATAATCACAGTAATAGCTGACATCCTACAGCAGTTTCTGGCACCAGATTCTCGGGCCCCACCCAGATCCACACCACCAAGCCGCAGCGCCGGCTGAGACCGAAGGAAAACTTAGCCGTTCTCCACCCGCGGGCGGGCACTCGCCTTTAGGCCCCACCACCCAGAGTCCTGGAAGCCAATCCCCACAGCCCTGGAGCACTGCCCCGCCCCTTCAAGAGGGAAAACAATATGGCGGCAAGGAAGAATGGCAGGGGCGTGAGCCAATCACCGCAGAGGCCTAGCCTCATCCGGCAAGGCTAAGAGGCGGTATCATTGGCTAAGATGGACAGCCAGAGCAACCAATAGAGCGATCGGAAACGGGGGAGAGGGCGGGCGACGGGAATCTCACACAGCGGTTAAGGCCCCTAGAGCCAAGGGCCCAAGGACTGGCTTGGACTATAACTCTTTCCTTTATCCACTCCAGAGTTCTCCATCCCACTTTTGCTGGCTGGCCGCCTTGCCTGCGGACTATGTGATAAGGGGAGGAAGGAGGCGGCGGTGGCTGAACGCGCCTGACAGGCCGGGCCAGTGACAAAGAGCCGGCGGCTCAGGC
>gene=chr10_104261674-104262284; species=papHam
TTTATCAACTTTGTAATTTATAATCACAGTAATAGCTGACATCCTACAGTAGTTTCTGGCACCAGATTCTCGGGCCCCACCCAGATCCACACTACCAAGCTTCCCCGCCTGCTGAGACCGAAGGAAAACTTAGCCGTTCTCCACCCGCGGGCGGGCCCTCGCCTTTAGGCCCCACCACCCAGAGTTCCGGAAGCCAATCCCCACAGCCCTGGAGCACTGCCCCGCCCCTTCAAGAGGGGAAACAATATGGCGGCCAGGAAGAACGGCAGGGGCGCGAGCCAATCACCGCAGAGGCCTAGCCTCATCCGGCAAGGCCCAGAGGCGGGATCACTGGCCAAGATGGACAGCCAGAGCAGCCAATAGGGCGATCGGAAAAGGGTGAGAGGGCGGGCAACAGG-CTCTCACACAGCGGTTAAGGCCCCTAGAGCCAAGGGCCCAAGGACCGGCTTGGACTAT--CTCTTTCCTCTATCCACTCCAGAGTTCTCCATCCCACTTTTGCTGGCTGGCCGCCTTGCCTTCGGCCTATATGATAAGGGGAGGAAGGAGGCGGCGGTGGCTGAACGCGCCTGACAGGCCGGGCCAGTGACAAAGAGCCGGCGGCTCAGGC
>gene=chr10_104261674-104262284; species=ponAbe
TTTATCAACTTTGTAATTTATAATCACAGTAATAGCTGACATCCTACAGCAGTTTCTGGCACCAGATTCTCGGGCCCCACCCAGATCCATACCACCAAGCCGCAGCGCCGGCTGAGACCGAAGGAAAACTTAGCCATTCTCCACCCGCGGGCGGGCACTTGCCTTTAGGCCCCACCACCCAGAGTCCCGGAAGCCAATCCCCACAGCCCTGGAGCACTGCCCCGCCCCTTCAAGAGGGAAAACAATATGGCGGCCAGGAAGAACGGCAGGGGCGTGAGCCAATCACCGCAGAGGCCTAGCCTCATCCGGCAAGGCTAAGAGGCGGTATCATTGGCCAAGATGGATAGCCAGAGCAACCAATAGAGCGATCGGAAACGGAGGAGAGGGCGGGCGACGGG-CTCTCACACAGCGGTTAAGGCCCCTAGAGCCAAGGGCCCAAGAACTGGCTTGGACTATAACTCTTTCCTTTATCCACTCCAGAGTTCTCCATCCCACTTTCGCTGGCTGGCCGCCTTGCCTGCGGACTATGTGATAAGGGGAGGAAGGAGGCGGCTGTGGCTGAACGCGCCTGACAGGCCGGGCCAGTGACAAAGAGCCGGCGGCTCAGGC
>gene=chr10_104261674-104262284; species=rheMac
TTTATCAACTTTGTAATTTATAATCACAGTAATAGCTGACATCCTACAGTAGTTTCTGGCACCAGATTCTCCGGCCCCACCCAGATCCACACTACCAAGCCTCCCCGCCTGCTGAGACCGAAGGAAAACTTAGCCTTTCTCCACCCGCGGGCGGGCCCTCGCCTTTAGGCCCCACCACCCAGAGTTCCGGAAGCCAATCCCCACAGCCCTGGAGCACTGCCCCGCCCCTTCAAGAGGGGAAACAATATGGAGGCCAGGAAGAACGGCAGGGGCGCGAGCCAATCACCGCAGAGGCCTAGCCTCATCCGGCAAGGCCCAGAGGCGGGATCACTGGCCAAGATGGACAGCCAGAGCAGCCAATAGGGCGATCGGAAAAGGGTGAGAGGGCGGGCAACAGG-CTCTCACACAGCGGTTAAGGCCCCTAGAGCCAAGGGCCCAAGGACCGGCTTGGACTAT--CTCTTTCCTCTATCCACTCCAGAGTTCTCCATCCCACTTTTGCTGGCTGGCCGCCTTGCCTTCGGCCTATATGATAAGGGGAGGAAGGAGGCGGCGGTGGCTGAACGCGCCTGACAGGCCGGGCCAGTGACAAAGAGCCGGCGGCTCAGGC
>gene=chr10_104263341-104263951; species=hg19
GAAAACATTAGATTTATTATCATCTATTAATACTAACGCCCCATGGATGAATGAATCAATCCATTGTCAGATTTATGTTTAAATCCTAGTTAGCAGCGCGTCAGCAAAACAGTAACAAATCCTTTGTTGGCGCACTTCTCGCTGCTTTCGTGGGACCTTAGCACCTCAGAGGGTGCTCAGCATCTCTAAACTTGGGTTCCTCCTAACACTAGGGGGAGACCAAGAGCCTTGGGACACTCCCAACACAGGGAGGGGAGGCGGGGCCTATTGTCAAGTCACACCTTCCCTGCCTGTGACTGGCACAGACATTAGCCAATGGGTGCTTGGATAGGGTGCGCCGGCGCCCCGCCCCCCTTAGCGCCCCGCCGCCCCGAGGCACCCTCTGGCAGACTCGGCGGCGGCGACAGCCTGGGCGGACAGTGCGCCGTGCGCAGGCGCGGAGCTAGACCTCGCTGCAGCCCCCATCGCCTCGGGGAGTCTCACCCACCGAGTCCGCCCGCTGGCCCGTCAGTGCTCTCCCCGTCGTTTGCCCTCTCCAGTTCCCCCAGTGCCTGCCCTACGCACCCCGATGGCGGAGCTGCGGCCTAgcggcgcccccggccccaccgcg
>gene=chr10_104263341-104263951; species=bosTau
-------TA-----------------------TTAATGCTACATGGACGAAGGAAGCAATCCATTGTCACATTTATGTTTAAATCCTTCTGAGCACCGTGTTAGCATAACAGTGACATGCTTTTTGTCGGCGCACTTCCCAAAGCTTTCTTGGGTCCCTAGCACCTCAGAGGATGTCCTATCTCTATAATCCTGGGCTCCTCCTAACGCTAGGGGGAAGCGAAGAGCCTTGGAACACCCCCAACTCTGGGAGACGAGGAGGGACCTATTGTCAAGTCATGCCTTCCCTACCTGTGACTGGCACAGACATTAGCCAATGGA-ACCGGAATAgggcgcgccggcaccccgccccct-gagcgccccgcggccccgAGGCACCCTCTGGCCGTCTCCACCACGGCGACGGCCTGGGCGGACAGTGCGCCTTGCGCAGGCGCGGAGCTAGACCTCGCTGCAGCCCCCATCGCCTCCGGGAGTCGCACCCAAGGAGTTCGCCTGCTGGCGCGTCAGTGCTCTCCCCCTCGTCTGCCCTCCCCGGTCCCCCCAG----CACCCTACGCGCCCCGATGGCGGAGTTGCGGCCTAgcggcgcccccggccccaccgcg
>gene=chr10_104263341-104263951; species=calJac
GAAAAC---AGATTTATTACAATCTGTTAAAACTAACGCCCCATAGATGAATGAAACAATCCATTGTCAGATTTATATTTAAATCCTAGTTAGCAGAGCGTCAGCAAAACAGTAACAAACCCTTTGTTGGCGCACTTCTCGGTGCTTTCGTGGGACCCTAGCACCTCAGAGGGTGCTCAACATCTCTAAATTTGGGTTCCTCCTAACACTAGGGGGAGACCAAGAGCCTTGGAATATTCCCAACACAGGGAGGGAAGGCGGGGTCTATTGTCAACTCACGCCTTCCCCGCTTGTGACTGGCACAGACATTAGCCAATGGGTGCTTGGATAGGGCGCGCCGGCGCCCCGCCTTCCTGAGCGCCCCGCCGCCCCGAGGCACCCTCTGGCAGACTTAGCGGCGGCGACAGCCTGGGCGGACAGTGCGCCGTGCGCAGGCGCGGAGCTAGACCTCGCTGCAGCCCCCATCGCCTCGGGGAGTCTCACCCACCGAGTCCACCCGTTGGCCCGTCAGTGCTCTCCCC-TCGTCTGCCCTCCCTAGTTCCTCCAGTGCCTGCCCTACGCGCCCGGATGGCGGAGCTGCGGCCTAgcggcgcccctggccccaccgcg
>gene=chr10_104263341-104263951; species=canFam
-------TCAGATT---TATAATCTATTACAACTAAAGCCACATGGACGAATGAATCAATCCACTGTCAAATTTGTGCTTAAATTCTTGTTAGCAGGGTGTCAGCACAATAGCGACAAGTCGTTCGTCAGCGAGCTTCCCACAGCTTTCCTGGGACCCTAGCACCTGAG--GATGCCTCATTTCTATAAATCTGGGTTCCTCCTAACACTAGGGGGAGGCCAAGAGCCTTGGGACCCCCCCCACACACGGAGAGGAGGCGGGACCTATTGCCAAGTCACGCCTTCCCCATCTGTGACTGGCACAGACACTAGCCAATGGATACCGGGATAgggcgcgccggcgccccgcccccccgagcgctccgcggccccgAGGCACCCTCCGGCCGTCTCTGCGGCGGCTACGGCCTGGGCAGACGGTGCGCCGTGCGCAGGCGCGGAGCTAGACCTCGCTGCAGCCCCCATCGCCTGGGGGAGTCGCACCCACGGAGTCCGCCTGCTGGCGCGTCAGAGCTCTCCCCCTCGTCCACCCTCCCCGGTCCCCCCAG----CGCCCTACGCGCCCGGATGGCGGAGCTGCGGCCTAgcggcgcccccggccccgccgcg
>gene=chr10_104263341-104263951; species=equCab
-------TCAG----------ATCTATTAAAACGAATACCACATGGACGAATGAATCAATCTACTGTCAGATTTATGTTTAAATCCTTGTTAGCAGCGTATCAGTAGAACAGTGACAAGCCTTTTGTCGATGCACTTCCCCTGGCTTTCCTGAGACCCTAGCACCTCAG--AAGGATCCATCTCTGTAAATCTGGGTTCCTCCTAACACTAGGGGGAGGCCAAGAGCCTTGGGACAACCCAAACACAGGGAGAAGAGGCGGGACCTATGGTCAAGCCACGCCTTCCTCACTTGTGACTGGCACAGACACTAGCCAATGGATGTTGGGACAgggcgcgccggcgccccgcccccTTGAGCGCCCCGCGGCCCAGAGGCACCTTCTGGCCGTGTCTGCGGCGGCGACTGCCTGGGCGGACGGTGCGCCGTGCGCAGGCGCGGAGCTACACCTCGCTGCAGCCCCCATCGCTTCGGGGAGTCGCACCCACGGAGTCCGCCCGCTGGCGCATCAGTGCTCT-CGTCTCGTCCGCCTTCCCTGGTTCCCCCAG----CGCCCTACACGCCGCGATGGCGGAGCTGCGGCCTAGCGGcgcccccggccctgctgcg
>gene=chr10_104263341-104263951; species=gorGor
GAAAACATTAGATTTATTATCATCTATTAATACTAACGCCCCATGGATGAATGAATCAATCCATTGTCAGATTTATGTTTAAATCCTAGTTAGCAGCGCGTCAGCAAAACAGTAACAAATCCTTTGTTGGCGCACTTCTCGGTGCTTTCGTGGGACCTTAGCACCTTAGAGGGTGCTCAGCATCTCTAAACTTGGGTTCCTCCTAACACTAGGGGGAGACCAAGAGCCTTGGGACACTCCCAACACAGGGAGGGG-GGCGGGGCCTATTGTCAAGTCACACCTTCCCTGCCTGTGACTGGCACAGACATTAGCCAATGGGTGCTTGGATAgggcgcgccggcgccccgcccccctgagcgccccgccgccccgAGGCACCCTCTGGCAGACTCGGCGGCGGCGACAGCCTGGGCGGACAGTGCGCCGTGCGCAGGCGCGGAGCTAGACCTCGCTGCAGCCCCCATCGCCTCGGGGAGTCTCACCCGCCGAGTCCGCCCGCTGGCCCGTCAGTGCTCTCCCCGTCGTTTGCCCTCTCCAATTCCCCCAGTGCCTGCCCTACGCACCCCGATGGCGGAGCTGCGGCCTAgcggcgcccccggccccaccgcg
>gene=chr10_104263341-104263951; species=panTro
GAAAACATTAGATTTATTATCATCTATTAATACTAACGCCCCATGGATGAATGAATTAATCCATTGTCAGATTTATGTTTAAATCCTAGTTAGCAGCGCGTCAGCAAAACAGTAACAAATCCTTTGTTGGCGCACTTCTCGGTGCTTTCGTGGGACCTTAGCACCTCAGAGGGTGCTCAGCATCTCTAAACTTGGGTTCCTCCTAACACTAGGGGGAGACCAAGAGCCTTGGGACACTCCCAACACAGGGAGGGGAGGCGGGGCCTATTGTCAAGTCACACCTTCCCTGCCTGTGACTGGCACAGACATTAGCCAATGGGTGCTTGGATAgggcgcgccggcgccccgcccccctgagcgccccgccgccccgAGGCACCCTCTGGCAGACTCGGCGGCGGCGACAGCCTGGGCGGACAGTGCGCCGTGCGCAGGCGCGGAGCTAGACCTCGCTGCAGCCCCCATCGCCTCGGGGAGTCTCACCCACCGAGTCCGCCCGCTGGCCCGTCAGTGCTCTCCCCGTCGTTTGCCCTCTCCAGTTACCCCAGTGCCTGCCCTACGCACCCCGATGGCGGAGCTGCGGCCTAgcggcgcccccggccccaccgcg
>gene=chr10_104263341-104263951; species=papHam
GaaaatattagatttattataatctattaatattaaCGCCCCATGGATTAATGAATCAATCCATTGTCAGATTTATGTTTAAATCCTAGTTAGCAGCGCGTCAGCAAAACAGTAACAAATCCTTTGTTGGCGCACTTCTTGGTGCTTTCGTGGGACCCTAGCACCTCAGAGGGTGCTCAGCATCTCTAAACTTGGGTTCCTCCTAACACTAGGGGGAGACCAAGAGCCTTGGGACACTCCCAACACAGGGAGGGG-GGAGGGGCCTACTGTCAAGTCACGCCGTCTCTGCCTGTGACTAGCACAGACACTAGCCAATGGGTGCTCGGATAGGGCGCGCCGGCGCCCCGCCTTCCTGAGCGCCCCGCCGCCCCGAGGCACCCTCTGGCAGACTCAGCGGCGGCGACAGCCTGGGCGGACAGTGCGCCGTGCGCAGGCGCGGAGCTGGACCTCGCTGCAGCCCCCATCGCCTCGGGGAGTCTCACCCACCGAGTCCGCCCGCTGGCCCGTCAGTGCTCTCCCCCTCGTTTGCCCTCTCCAGTTCTCCCAGTGCCTGCCCTACGCGCCCCGATGGCGGAGCTGCGGCCTAGCGGCGCCCCCGGCCCCACCGCA
>gene=chr10_104263341-104263951; species=ponAbe
GAAAACATTAGATTTATTATCATCTATTAATACTAACGCCCCATGGATGAATGAATCAATCCATTGTCAGATTTATGTTTAAATCCTAGTTAGCAGCGCGTCAGCAAAACAGTAATAAATCCTTTGTTGGCGCACTTCTCGGTGCTTTCGTGGGACCCTAGCACCTCAGAGGGTGCTCAGCATCTCTAAACTTGGGTTCCTCCTAACACTAGGGGGAGACCAAGAGCCTTGGGACACTCCCAACACAGGGAGGGGAGGCGGGGCCTATTGTCAAGTCACGCCTTCCCTGCCTGTGGCTGGCACAGACATTAGCCAATGGGTGCTTGGATAgggcgcgccggcgccccgcccccctgagcgccccgccgccccgAGGCACCCTCTGGCAGACTCGGCGGCGGCTACAGCCTGGGCGGACGGTGCGCCGTGCGCAGGCGCGGAGCTAGACCTCGCTGCAGCCCCCATCGCCTCGGGGAGTCTCACCCACCGAGTCCGCCCGCTGGCCCGTCAGTGCTCTCCCCGTCGTTTGCCCTCTCCAGTTCCCCCAGTGCCTGCCCTACGCACCCCGATGGCGGAGCTGCGGCCTAgcggcgcccccggccccaccgcg
>gene=chr10_104263341-104263951; species=rheMac
GaaaatattagatttattataatctattaatattaaCGCCCCATGGATTAATGAATCAATCCATTGTCAGATTTATGTTTAAATCCTAGTTAGCAGCGCGTCAGCAAAACAGTAACAAATCCTTTGTTGGCGCACTTCTTGGTGCTTTCGTGGGACCCTAGCACCTCAGAGGGTGCTCAGCATCTCTAAACTTGGGTTCCTCCTAACACTAGGGGGAGACCAAGAGCCTTGGGACACTCCCAACACGGGGGGGAG-----GGGCCTATTGTCAAGTCACGCCGTCTCTGCCTGTGACTAGCACAGACACTAGCCAATGGGTGCTTGGATAGGGCGCGCCGGCGCCCCGCCTTCCTGAGCGCCCCGCCGCCCCGAGGCACCCTCTGGCAGACTCCGCGGCGGCGACAGCCTGGGCGGACAGTGCGCCGTGCGCAGGCGCGGAGCTGGACCTCGCTGCAGCCCCCATCGCCTCGGGGAGTCTCACCCACCGAGTCCGCCCGCTGGCCCGTCAGTGCTCTCCCCCTCGTTTGCCCTCTCCAGTTCTCCCAGGGCCTGCCCTACGCGCCCCGATGGCGGAGCTGCGGCCTAGCGGCGCCCCCGGCCCCACCGCA
>gene=chr10_105041422-105042032; species=hg19
CTAAATAGCCTCTTTCAATCAGACTGTGGGGCACTCACTACTGCCTCCCTGACCCAGGGCCCCCAAACGTGCTGAAATCCACAGCTCTGTCGTTCTTCTTCACCACTGCAGATGTTAGTGTGGCCATTCATTTCTCTTACTCCACCCGGCATCCTTCCAGCCACGGGCTGCGATGCTCAGACGAGCTAAGACGATGCTCAGCGTTTGTCTTAGCTCCTCCAGGAGAGACCCCAGCTGGAGCTGGGCGTGCCGCTCTCCGGTTCCCTCAGGCTAAGCCGGCAGCAGCTGCGTGGTTGGGGGAGGGGACAGACTGCAGCGCTCTGCTCAGATCTCGAGCTGGAGGCCATCTTTGGCAGGGCTTCTGAAGGGCAATGCAAGACACAGCCTGATGTGGGGAGGAGAGCACAAACAAAGAGACCAGACATTGAAGAGCAATCAATGGTCAGAACACAGCACACTTCCTTCTGAAAGGAGCAAAGTTGTGCTTTTCTCTACAGTGATCTGTAAAATAGATATATGAAATCTGCAACATAGAAGTTCAAGGAAATCTCATCTGTCTAGAACTCAGCTCCCCAACCACCTCTTATTCAGAAAACACAGCTGTGAAACA
>gene=chr10_105041422-105042032; species=bosTau
CTGAACAGCCTTCTTCAATCAGATGGTGCCGCACTCACTACTGTTCCCCTGGGTGAGGGCCCCTAAAAGTGATG-AACCCACAGCTCTGTTG-ACCTGCGCGCCACTGCAGATGTTCTGGTGGCCTGTTCTCTCTCTTACTCCAGTCCACATCCTTCGAGCCCCGAGG----------------------AGGATGCTCAGCACTCTGGTTAGCCATTCCAGGAGAGACCC---TTGGAA-TGGGAGTGCCTCTCTCCTGTTCCCTCAGTCTAAGTCAGCAGCTGCTGCGTGGTTGGGGGAGGGGGCAGACTGCAGCGCTTTGCTCAGATTTCCAGCTGGAGGCCATCTTTGGCAGGGCTTTTGAAGGGCAATGCAAG--ACTGCCTAGGGTGGGGAAGAAAGCGCAGACAAAGAGCCTAGATGTTGAAGAG----CAGGGGTCAGCAGTCAGCATAGTTTCTTCTAAAAAGAGCAAAGTCATGCTTATGTCTACACTGATCCATAAAATAGACCTGTGAAATGTGTGGCAGAAAAGTTCAAGGAAATCTCATCTATCTAGAACTCAGGTCCCCAGCAACCTCTCATTCAGAAA--ACAGCTGTGAAACA
>gene=chr10_105041422-105042032; species=calJac
CCAGATAGCCTCTTTCAGTCAGACTATGGGGCACTCACTACTGCCCCCCTGACCGAGGGCCCCCAAACGTGCTGAAATCCACAGCTCTGTCGTTCTTCTTCAACACTGCAGATGCTAGTGTGGCCAGTCCTTTCTCTTACTCCACCCGGCATCCTTCCAGCCATGGGC----------------------ACAACGCTCAGCATTTGTGTGAACTCCTCCAGGAGAGACCCCAGCTGGAGCTGGGCGTGCCGCTCTCGCGTTCCCTCAGGCTGAGCCGGCAGCCGCTGCGTGGTTGGGGGAGGGGACGGACTGCGGCTCTCTGCTCAGATCTCGAGCTGGAGGCCATCTTTGGCAGGGCTTTTGAAGGGCAATGCAAGACACAGCCTGATGTGGGGAGGAGAGCGCAAACAAAGAAACTGGACATTGAAGAGCAATCAATGGTCAGCACACAGCACAGTTGCTTCTGAAAGGAGCAAAGTCGTTCTATTGTCTACAGTGATCTGTAAAATAGACATGTGAAATCTGTAGCATAGAAGTTCAAGGAACTCTC----GTCTAGAACTCAGCTCCACAACCACCTCTTATTCAAAAAA-ACAGCTATGAAACA
>gene=chr10_105041422-105042032; species=canFam
CTGGATGGGCCCTTTCATTCAGACTGTGCTGCACTCACTACTACTGGCCTGCCTGAGGGCTCCTAAAAGTGATGAAATCCATAGCTTTGTGGTTCCTTTTCTCCACTGCAGATGCTTGTGTGGCCATGTTTTTCTCTTCCTCTGGCCTGCATCCTTCCAGCCCTTGGG----------------------AAGATGTTCAGCACTCATCTTAGCTACTCCAGGAGAGACCCCAGCTGGAACTGGGAGTGC--CTCTGCCATTCCCTCAGGCTAAGCCAGCAGCAGCTGCGTGGTTGGGGGAGGGGGCAGACTGCAGTGTTCTGCTCACATTTCCAGCTGGAGGCCATCTTTGGCAGGGCTTTTGAAGGGCAATGTGAG--ACAGTCTGGTGGGGGGAAGAGAGCACAAACAAAGGGACTAGACATTGAAGAG----CAATGGTCAGCAGTCAGCCCAATTCCTTCCAAAAGGAGCAAAGTCATGCTTTTGTCTACTCTGACCCATAAATTAGATGTGTGAAATGTGTAATGTAAACATTCAAAGAAATATCCTCTATCTAGAACTCAGCT-CCCAACAACCTCTTATTCAGCAAACACAGCTCTGAAACA
>gene=chr10_105041422-105042032; species=equCab
CTGGATGGCCTCTTTCAATGGGATTGTGCTGCTCTCACTACTGCTTGCCTGGGTGAGGGCCCCTAAAAACGATGAAATCCACAGCTTTGTTGTTGCTCTTCTCCACTTCAT-TCCTTGTGCAGCTAGTTCTTTCTGTTACGCCAGCCCGCATCCTTCCAGCCCT--------------------------AAGAAGCTCATCACTTGTCTCAGCTACTCCGGGAGAGACCCCAGCTGGAGCTGGGAGTGCCTCTCTCCCATCCCCTCAGGCTAAGCCAGGAGCAGCTGCGTGGTTGGGGGAGGGGGTGGACTGCAGTG--CTGCTCAGATTCCGAGCTGGAGGCCATCTTTGGCAGGGCTTTTGAAGGGCAATGCGAGACACAGCCTGGCGTGGGGAAGAGAGCGCAAACAAAGAGACTAGACGTTGAAGAG----CCATGGTCAGCAGTCAGCCCAATTCCTTCTAAAAGGCACAAAGTCATGCTTTTGTCTACTCTGATCCATAAAATAGACATGTGAAATGTGTAGTATCAAAGTTTAAGGAAATA---TCTGTCTAGAACTCAGCTCCCCAACAACCTCTTATTCAGAAAACATAGCCATGAAAGA
>gene=chr10_105041422-105042032; species=gorGor
CTAAATAGCCTCTTCCAATCAGACTGTGGGGCACTCACTACTGCCTCCCTGACCCAG-------------------------------------------------------------------------------------------------------------------------------------------------------------------------------------------------------------------------------------------------------------------------------------------------------------------------------------------------------------------------------------------------------------------------------------------------------------------------------------------------------------------------------------------------------------------------
>gene=chr10_105041422-105042032; species=panTro
CTAAATAGCCTCTTTCAATCAGACTGTGGGGCACTCACTACTGCCTCCCTGACCCAGGGCCCCCAAACGTGCTGAAATCCACAGCTCTGTCGTTGTTCTTCACCACTGCAGATGTTAGTGTGGCCAGTCATTTCTCTTACTCCACCCGGCATCCTTCCAGCCACGGGCTGCGATGCTCAGACGAGCTAAGACGACGCTCAGCGTTTGTCTTAGCTCCTCCAGGAGAGACCCCAGCTGGAGCTGGGCGTGCCGCTCTCCGGTTCCCTCAGGCTAAGCCGGCAGCAGCTGCGTGGTTGGGGGAGGGGACAGACTGCAGCGCTCTGCCCAGATCTCGAGCTGGAGGCCATCTTTGGCAGGGCTTCTGAAGGGCAATGCAAGACACAGCCTGATGTGGGGAGGAGAGCACAAACAAAGAGACCAGACATTGAAGAGCAATCAATGGTCAGAACACAGCACACTTCCTTCTGAAAGGAGCAAAGTTGTGCTTTTCTCTACAGTGATCTGTAAAATAGATATATGAAATCTGCAACATAGAAGTTCAAGGAAATCTCATCTGTCTAGAACTCAGCTCCCCAACCACCTCTTATTCAGAAAACACAGCTGTGAAACA
>gene=chr10_105041422-105042032; species=papHam
CTAAATAGCCTCTTTCAATCAGA-TGTGGGGCACTCACTACTGCCCCCCTGACCCAGGCCCCCCAAACGTGCTGAAATCCACAGCTCTGTCG---TTCTTCACCACTGCAGATGTTAGTGTGGCCAGTCATTTCTCTTACTTCACCCGGCATCCTTCCAACCATGGAC----------------------ACAATGCTCAGCGTTTGTCTTAGCTCCTCCAGGAGAGACCCCAGCTGAAGCTGGGCGTGCCGCTCTCCCGTTCCCTCAGGCTAAGCCGGCAGCAGCTGCGTGGTTGGGGGAGGGGACAGACTGCAGCGCTCTGCTCAGATCTCGAGCTGGAGGCCATCTTTGGCAGGGCTTCTGAAGGGCAATGCAAGACTCAGCCTGATGTGGGGAGGAGAGCGCAAACAAAGAGACCAGACATTGAAGAGCAATCAATGGTCAGCACACAGCACAGTTCCTTCTGAAAGGAGCAAAGTTGTGCTTTTCTCTACAGTGATCTGTAAAATAGATCTATGAAATCTGCAACCTAGAAGTTCAAGGAAATCTCATCTGTCTAGAGCTCAGCTCCCCAACCACCTCTTATTCAGAAAACACAGCTGTGAAACA
>gene=chr10_105041422-105042032; species=ponAbe
CTAAATAGCCTCTTTCAATCAGACTGTGGGGCACTCACTATTGCCTCCCTGACCCAGGCCCCCCAAACGTGCTGAAATCCACAGCTCTGTCGTTCTTCTTCACCACTGCAGATGTTAGTGTGGCCAGTCATTTCTCTTACTCCACCCGGCATCCTTCCAGCCACGGGCTGCGATGCTCAGACGAGCTAAGACGATGCTCAGCGTTTGTCTTAGCTCCTCCAGGAGAGACCCCAGCTGGAGCTGGGCGTGCCGCTCTCCCGTTTCCTCAGGCTAAGCCGGCAGCAGCTGCGTGGTTGGGGGAGGGGACAGACTGCAGCGCTCTGCTCAGATTCTGAGCTGGAGGCCATCTTTGGCAGGGCTTCTGAAGGGCAATGCAAGACACAGCCTGATGTGGGGAGGAGAGCGCAAACAAAGAGACCAGACATTGAAGAGCAATCAATGGTCAGAACACAGCACACTTCCTTCTGAAAGGAGCAAAGTTGTGCTTTTCTCTACAGTGATCTGTAAAATAGATATATGAAATCTGCAACATAGAAGTTCAAGGAAatctcatctgtctagaactcagctccccaaccacctcttattcagaaaacacagctgtgaaaca
>gene=chr10_105041422-105042032; species=rheMac
CTAAATAGCCTCTTTCAATCAGA-TGTGGGGCACTCACTACTGCCCCCCTGACCCAGGCCCCCCAAACGTGCTGAAATCCACAGCCCTGTCG---TTCTTCATCACTGCAGATGTTAGTGTGGCCAGTCATTTCTCTTACTTCACCCGGCATCCTTCCAACCATGGAC----------------------ACGATGCTCAGCGTTTGTCTTAGCTCCTCCAGGAGAGACCCCAGCTGAAGCTGGGCGTGCCGCTCTCCCGTTCCCTCAGGCTAAGCCGGCAGCAGCTGCGTGGTTGGGGGAGGGGACAGACTGCAGCGCTCTGCTCAGATCTCGAGCTGGAGGCCATCTTTGGCAGGGCTTCTGAAGGGCAATGCAAGACTCAGCCTGATGTGGGGAGGAGAGCGCAAACAAAGAGACCAGACATTGAAGAGCAATCAATGGTCAGCACACAGCACAGTTCCTTCTGAAAGGAGCAAAGTTGTGCTTTTCTCTACAGTGATCTGTAAAATAGATCTATGAAATCTGCAACCTAGAAGTTCAAGGAAATCTCATCTGTCTAGAGCTCAGCTCCCCAACCACCTCTTATTCAGAAAACACAGCTGTGAAACA
>gene=chr10_112064505-112065115; species=hg19
CTTGTGTGGGGCTGGGGGCGGGGCGGCGGGAAGGGGTCGGGGCAAATGAGCCCAGTGGTAGTGGCGGTGgcagcagcagcagtagcagtagcagGAAAATCACCGCGACGACAGCAAGGCGACCCGGTCTGAAAAGGAAGAACTCGGTCGGCGGCGAGGGGGAAGGGAGGAACGCCGGGCACTGGAAGGAGGAAAAGACAGAGACGGTGAAGTCTCGCGAGAAATACAAACTCTCGCGCGAGGTCGCTCGACTCACGTGACTCCGCGCGCCCTCTAGCCAGTCCCTGGCTGTCAGGGACACGAAGTAGGCGGGGCCTAGGAAGGAAATGGCGTAGCTGGGCTTCGCCAGGCGCGGAATGCAGGTTATCTTCCTGGAGTTCCGGcttggaatttattggaaatgcaaattctcaagccccaccccagacctcctgaatccagagactcttgttttaataagctcaccagatgataccaatgtccgctgacgtttgagaaccactgCTTTTCCGGGGCGGTGGTGGTGGGTGGCGGGGGGTGTTGGTGGgggctctctttacgttgccctggctggtctccagctcctgggctcaagctatcctcctgcatc
>gene=chr10_112064505-112065115; species=bosTau
CTTGTGTGGGGTTGGGAGAGTGGCGACGGGAAGGGGTAGTGGCAAATGAGCCcagcggt------ggcagcaacagcaacagcagcagcaacaAAAC--AGTCCGCGTCGACAACTAGTTAACCCGGGATAAAAACTCAGGTCTCAACCGGGAGTGAACTAGGGAGGACTAAAGCCGGG-ACTGGAAGGAGGTATAGA-AGAGGCGGTGAAGTCTCGCGAGAGGTTAAAAATCTCGCGAGATGTCTCTCTATTCACGTGATTCCTAGCGCCCTCTAGGCCTCCGATCAC-GTCAGGGACGTGAAGTgggcggggTTTCGGTAGGAAATGACGTA-CTGGGATGCGCCAGGCGCCGGATGTAGGTTGTCTTATCTTAGTTCCGGCTTGGA-----------------------------------------------------------------------------------------------------------------------------------------------------------------------------------------------------------------------------
>gene=chr10_112064505-112065115; species=calJac
CTTGTGTGGGGCTGGGGGCGGGGCGGCGGGAAGGGGTCGGGGCAAATGAGCCCAATGGTAGTGGCGGCGGCAGCAGCAGC------AGTAGCAGGAAAATATCCGCGGCGACAACAAGGCGACTCAGTCTGAAAAGGAAAAATTCGGTCGGTGGCGAGGGGGAGGGGAGGAAAGCCGGGCACTGGAAGGAGG--AAGACAGAAGTGCTGAAGTCTCGCGAGAAATACAAAAAATCGCGCGAGGTCGCTTGACTCACGTGACTCCGCGCGCCCGCTAGCCGGTCCCTGGCAGGTAGGGACGCAAAGTGGGCGGGGCCTAAGAAGGAAATGGCGTAGTTGGGCTGCGCCAGGCGCGGAATGTAGGTTATCTTCCTGGGGTTCCGGcttggaacttattggaaatgtg-actatcaagcctcgccccggacctcctgaatacagaccgtccg-tttcaacaagcccgccagttgatactgatgccagctgaagtttgggaaccactgCTTTTTAGG----------------------GGGTGT---TGGgggctctccttatgttgccctgggtggtctccaactcctgggctcaagcagttctcccgtatc
>gene=chr10_112064505-112065115; species=canFam
CTTGGGTGGGGCTGGGGGCAGGGC-GCAGGAGAGGGTCGGGGCAAAGGAGCCCAGTggtggtggcggcggcgacggcggcggcagcagcAAAAAAAA--TCTCCGCGGCAACAACAAGGCGACTCGGTCTGAAAAGGAAGAACTTGGTCAGCGACGAGGGGGAGGGG-AAAAAGCCGGGCACTAGAAGGAGGAAAAGACAGAA-CGATCAAGCCTCGCGAGAGGTTAAAAGCCTCGCGAGACGTCA-CCTCCTCACGTGATTCCCAGCTTTCTCTGCGCCGCCCCTCGC-GTTAGAGACGCGGAGTGGGCGGAGCTTCGAAAGGAAATGGCGTAGCTTGGCTGCGCCAGGCGCCGGATGTAGGTTGTCTCATCCTAATTTC------AAGT-TCttacgagcgcggagtctcagcgcccgccccagacttcctga-atcagaaatccgagttttaacaagcgctccaggtgataccagcgtccgctcaagcctcagagcca-------------------------------------------------------------------------------------------------------------
>gene=chr10_112064505-112065115; species=equCab
----------------------------------------------------------------------------------------------------------------------------------------------------------------------------------------------------------------------------------------------------------------------------------------------------------------------------------------------------------------------------------------------------------------------------------------------------------------------------------------------------------------------------------------------------------------------------------------------------------------------------------
>gene=chr10_112064505-112065115; species=gorGor
CTTGTGTG---CTGGGGGCGGGGCGGCGGGAAGGGGTCGGGGCAAATGAG--------------------------------------------------------------------------------------------------------------------------------------------------------------------------GAAATACAAACTCTCGCGCGAGGTCGCTCGACTCACGTGACTCCGCG-GCCCTCTAGCCAGTCCCTGGCTGTTAGGGACACGGAGTAGGCGGGGCCTAGGAAGGAAATGGCGTAGCTGGGCTTCGCCAGGCGCCGAATGTAGGTTATCTTCCTGGAGTTCCGGcttggaatttattggaaatgcaaattctc-agccccaccccagacc-cctgaatccagagactcttgttttaataagcccaccagatgataccaatgtccgctgacgtttgagaaccactgCTTTTCGGGGGCGGTGGTGGTGGGTGGGGGGAGGTGTTGGTGGgggctctctttacgttgccctggctggtctccagctcctgggctcaagctatcctcccgcatc
>gene=chr10_112064505-112065115; species=panTro
CTTGTGTGGGGCTGGGGGCGGGGCGGCGGGAAGGGGTCGGGGCAAATGAGCCCAGTGGTAGTGgcggcggcagcagcagcagtagcagtagcagGAAAATCACCGCGACGACAGCAAGGCGACCCGGTCTGAAAAGGAAGAACTCGGTCGGCGGCGAGGGGGAAGTGAGGAACGCCGGACACTGGAAGGAGGAAAAGACAGAGACGGTGAAGTCTCGCGAGAAATACAAACTCTCGCGCGAGGTCGCTCGACTCACGTGACTCCGCGCGCCCTCTAGCCAGTCCCTGGCTGTCAGGGACACGAAGTAGGCGGGGCCTAGGAAGGAAATGGCGTAGCTGGGCTTCGCCTGGCGCGGAATGTAGGTTACCTTCCTGGAGTTCCGGcttggaatttattggaaatgcaaattctcaagccccaccccagacctcctgaatccagagactcttgttttaataagcccaccagatgataccaatgtccgctgacgtttgagaaccactgCTTTTCCGGGGCGGCGGTGGTGGGTGGGGGTGGGTGTTGGTGGgggctctctttacgttgccctggctggtctccagctcctgggctcaagctatcctcctgcatc
>gene=chr10_112064505-112065115; species=papHam
CTTGTGTGGGGCTGGGGGCGGGGCAGCGGGAAGGGGTCGGGGCAAATAAGCCcagtggtagtggtggcggcagcagcagcagcaacagtagaagGAAAATCTCCGCGACGAC---AAGACGACTCGGTCTGAAAAGGAAGAACTCGGTCGGCGGCGAGGGGGGAGGGAGGAAAGCCGGGCACTGGAAGGAGGAAAAGACAGAGACGGTGAAGTCTCGCGAGAAATACAAACTCTCGCACGAGTTCGCTCGACTCACGTGACTCTGCGCGCCCTCTAGCCTGTCCCTGGCTGTTAGGGACGCAGAGTAGGCGGGGCCTAGGACGGATATGGCGTAGCTGGGCTGCGCCAGGCGCGGAATGTAGGTTATCTTCCTGGAGTTCCGGcttggaatttattggaaatgcaaattctcaagccccaccccagacctcctgaatccagagactctc-ttttaacaagcccaccggatgatagcaatgtctgctgacgtctgggaatcactgCTTTTCGGGAGCGGTGGTGGTGGGTTGGGTGGGGTGTTGGTGGgggctctccttatgttgccctggctggtctccaactcctgggctcaagcgatccccccgcatc
>gene=chr10_112064505-112065115; species=ponAbe
CTTGTGTGGGGCTGGGGGCGGGGCGGCGGGAAGGGGTCGGGGCAAATGAGCCCAGTGGTAGTGgcggcggcagcagcagcagtagcagtagcAGGAAAATCACCGCGACGACAGCAAGGCGACTCGGTCTGTAAAGGAAAAACTTGTTCAGCGGCGAGGGGGGAGGGAGGAAAGCCGGGGACTGGAAGGAGGAAAAGACAGAGACGGTGAAGTCTCGCGAGAAATCTAAACTCTCGCGCGAGGTCGCTCGACTCACGTGACTCCGCGGGCCCTCTAGCCTGTCCCTGGCTGTTAGGGACGCGAAGTAGGCGGGGCCTAGGAAGGAAATGGCGTAGCTGGGCTTCGCCAGGCGCGGAATGTAGGTTATCTTCCTGGAGTTCCGGctaggaattt-ttggaaatgcgaattctcaagccccaccccagacctcctgaatgcagagactcttgttttaataagcccaccagatgataccaatgtccgctgacgtttgagaaccactgCTTTTCGGGGGCGGTGGTGGTGGGTGGAGGGGGGTGTTGGTGGgggctctccttacgttgccctggctggtctccaactcctgggctcaagctgtcctcccgcatc
>gene=chr10_112064505-112065115; species=rheMac
CTTGTGTGGGGCTGGGGGCGGGGCAGCGGGAAGGGGTCGGGGCAAATAAGCCCAGTGGTAGTGGTGGCGGCAGCAGCAGC---AGCAGTAGAAGGAAAATCTCCGCGACGAC---GAGACGACTCGGTCTGAAAAGGAAGAACTCGGTCGGCGGCGAGGGGGGAGGGAGGAAAGCCGGGCACTGGAAGGAGGAAAAGACAGAGACGGTGAAGTCTCGCGAGAAATACAAACTCTCGCGCGAGTTCGCTCGACTCACGTGACTCTACGCGCCCTCTAGCCTGTCCCTGGCTGTTAGGGACGCAGAGTGGGCGGGGCCTAGGACGGATATGGCGTAGCTGGGCTGCGCCAGGCGCGGAATGTAGGTTATCTTCCTGGAGTTCCGGcttggaatttattggaaatgcaaattctcaagccccaccctagacctcctgaatccagcgactctc-ttttaacgagcccacc-gatgatagcaatgtctgctgacgtctgggaaccactgCTTTTCGGGAGCGGTGGTGGTGGGTTGGGGGGGGTGTTGGTGGgggctctccttatgttgccctggctggtctccaactcctgggctcaagcgatccccccgcatc
>gene=chr10_124713583-124714193; species=hg19
ACCGGCCCGGGTGAGGAGGAGGCTGTGGGTCAGGGCCCCGCCTGCAACATCCCAAGAAGAGGCCAGCGTGGGGCGGCGGGTGAGGCCCCCGTCCTCGGTCCGCGTCTCCATTCCGCCGCCTTCAGTCAGGCCAGCCCAGCCCCGGAACCTCTCTTCCAGTGCTTGAATTTCCGCCGGTACAGCGTGGAAATGGGCAGGCAAAGCGACTTCCGGCTCACTCCGCTTCAAGTACCCGCCGCTTCTTGCTTTGGTGGGGAGAGCAGGCACCAGAGACACGCATGCGCATGTGCCAGCTGGCCTCAGGCGCGGCGTTCAAAGTGTGCGGGGAGGAGGTCGAGAGCGGAGCATGCGCACTGGCAGACCCTTGCTCTTTCGCTGGAGACTATGCGCAGGCGCGGTGCACTGCGCGCCGGCACGAGGGTGTTTTCGACGTTGGCTGTGGGGAAACAGCAAGCGGCGTGGACGACCGTTGCTGAGCTGGTGTGGAACGTCTGTGATCAGGTAGGTGTAGTCTCGTCGCTCTACGCTGCGTGCAAGACCGACTCCTGACCTCGTTCTTTCCCAAGGGGACGCCAGGGCCTTTTCTGCTTCCATTCCGTCGGATCTGCAG
>gene=chr10_124713583-124714193; species=bosTau
ACCATCCGGGGTGAGACGGAGACTCTGGGCCAAGGCTCCGAACGCTGCATCCCAGGAAGAGGCCAGGGTCGGGCGCCGGGTCGGTGGCCCGTGTA------TGGTCTCCATTCGGCCACCTACGGAC----CAGGCCGGCTCCAGAACCTCTCTTATAGCTCTTTAATTTACGCCAG-ATCGAGGGAAGGTGAAGGAACAGGGCAACTTCCGGCTCGGCCCCCGGCAAACCTCGGCCGCAGTTCCCCGTTGTCTGGAGACCAGCTAAGGTAGACACGCACACGCG--CGCCGGCTGGATTTGGCAGCGGGGTTCAAAACGCGGTGGGATGAGCGCCAGATTAGAGCATGCGCCCTGACAG-CTCGTGGGCCACCCTCTGGG-CTATGCGCAGGCGCAGTGCGGTG-----------------------GACTTTGAGCTTAGAGAAATAGCAGGTAGTGGGGATGCCAGTGCCTCTTTGAAAGAGGAGAGTCCCTCCCAAGGTAAGTGTGGTGTCCTC-TTTCTAGAGACCTGAAGCACCTCCTCCCGCCCTCACTCTCTGGA--ACAGACCCTG---GCCTTTCCGCCTAGGGGGAGGGGGGACGGGGG
>gene=chr10_124713583-124714193; species=calJac
ACCGACTCGGGTG---ATGAGGCTGTGGGTCAGGGCCCCGCCTGCTGCATCCCAGGAAGAGGCCAGCGTGAGGCGGCGGGTGAGGCCCCAATCCTGGGTCCGCGTCTCCATTCCGCCGCCTCCAGTCAGGCTAGCCCACCCCCGGAACCTCTCTTTCAGTGCTTGAATTTCCGACGGTACAGCATGGAAGTGGGTAGGCAAGGCGACTTCCGGCTCACTCTGCTACAAATACCCGCGGCTTCTGGCTTAGGTAGGGAGGGTAAGCACCAGAGGCACGCATGCGCGTGTACCAGCTGAACTCTAGCAGCGCGTTCGAAGTATGCAGGGAAGCGGTCGAGAGTAGAGCATGCGCACTGGCAGCCCCTCGCTCTCCCGCTGGAGACTATGCGCAGGCGCGGTGCACTGCGCGCCGGCACGAGGGTGTTTTCGACGTTGGCTTTGGAAAAACAGCAGACGACGTGGACGACCGTTGCTGAGCTGGTGTGGAGCGTCTGTGGTCAGGTAGGTGTGGTCTTGTCTCCCCACGCGGCATGCGGAACCGACTCCTGACCTCGTTCTCTCCCGAGTGGACGCCAGGGCCTTTTCTGCTTCCACTCTGTCGGGTCTGCAG
>gene=chr10_124713583-124714193; species=canFam
----------------------------------------------------------------------------------------------------------------------------------------------------------------------------------------------------------------------------------------------------------------------------------------------------------------------------------------------------------------------------------------------------------------------------------------------------------------------------------------------------------------------------------------------------------------------------------------------------------------------------------
>gene=chr10_124713583-124714193; species=equCab
----------------------------------------------------------------------------------------------------------------------------------------------------------------------------------------------------------------------------------------CTGTCACTACTCGCTCCTGTTTGGAGAACCTCTACTAGAGACACGCATGCGCA--TGTCAGCAGGC-------------TTCCAAA-CCGGCGGGGCGAACTCAAGCGCGGAGCATGCGTACTGACGG-CGCTCGTTCTACAGCTGCAG-CTGTGCGCAGGCGCGGTGCGGTGCGCGCGGGACCGGGGGCGGTTTTGACGCTG-CTGCGGAGAAATAGCCGGCGGAGTGGCCGGCGGTTGCTGGACGAATGAGGAGAGTCGGAAGTCAGGAAGGTATGGTGTCGTC-CGCCACGTGACCTGCAG--------------------------------------------------------------------------
>gene=chr10_124713583-124714193; species=gorGor
ACCGGCCCGGGTGAGGAGGAGGCTGTGGGTCAGGGCCCCGCCTGCAACATCCCAAGAAGAGGCCAGCGTGGGGCGGCGGGTGAGGCCCCCGTCCTCGGTCCGCGTCTCCATTCCGCCGCCTTCAGTCAGGCCAGCCCAGCCCCGGAACCTCTCTTCCAGTGCTTGAATTTCCGCCGGTACAGCGTGGAAGTGGGCAGGCAAAGCGACTTCCGGCTCACTCCGCTTCAAGTACCCGCCGCTTCTTGCTTTGGTGGGGAGAGCAGGCACCAGAGACACGCATGCGCATGTGCCAGCTGGCCTCAGGCGCGGCGTTCAAAGTGTGCGGGTAGGAGGTCGAGAGCGGAGCATGCGCACTGGCAGACCCTTGCTCTTTCGCTGGAGACTATGCGCAGGCGCGGTGCACTGCGCGCCGGCACGAGGGTGTTTTCGACGTTGGCTGTGGGGAAACAGCGAGCGGCGTGGACGACCGTTGCTGAGCTGGTGTGGAACGTCTGTGATCAGGTAGGTGTAGTCTCGTCGCTCTACGCTGCGTGCAAGACCGACTCCTGACCTCATTCTTTCCCGAGGGGACGCCAGGGCCTTTTCTGCTTCCACTCCGTCGGATCTGCAG
>gene=chr10_124713583-124714193; species=panTro
ACCGGCCCGGGTGAGGAGGAGGCTGTGGGTCAGGACCCCGCCTGCAACATCCCAAGAAGAGGCCAGCCTGGGGCGGCGGGTGAGGCCCCCGTCCTCGGTCCGCGTCTCCATTCCGCCGCCTTCAGTCAGGCCAGCCCAGCCCCGGAACCTCTCTTCCAGTGCTTGAATTTCCGCCGGTACAGCGTGGAAGTGGGCAGGCAAAGCGACTTCCGGCTCACTCCGCTTCAAGTACCCGCCGCTTCTTGCTTTGGTGGGGAGAGCAGGCACCAGAGACACGCATGCGCCTGTGCCAGCCGGCCTCAGGCGCGGCGTTCAAAGTGTGCGGGGAGGAGGTCGAGAGCGGAGCATGCGCACTGGCAGACCCTTGCTCTTTCGCTGGAGACTATGCGCAGGCGCGGTGCACTGCGCGCCGGCACGAGGGTGTTTTCGACGTTGGTTGTGGGGAAACAGCAAGCGGCGTGGACGACCGTTGCTGAGCTGGTGTGGAACGTCTGTGATCAGGTAGGTGTAGTCTCGTCGCTCTACGCTGCGTGCAAGACCGACTCCTGACCTCGTTCTTTCCCGAGGGGACGCCAGGGCCTTTTCTGCTTCCACTCCGTCGGATCTGCAG
>gene=chr10_124713583-124714193; species=papHam
ACCGGCCCGGGTGAGAAGGAGGTTGTGGTTCAGGGCCCCGCCTGCAACATCCCAAGAAGAGGCCAGCGTGGGGCGGCGGGTGAGACCCCGGTCCTCGGTCCGTGTCTCCATTCTGCCGCCTTCAGTCAGGCCAGCCCAGCCCCGGAACCTCTCTTCCAGTGCTTGAATTTCCGCCGGTACAGCGTGAAAGTGGGC-GGCAAAGCGACTTCCGGCTCACTCCGCTTCAAGTACCGGCCACTTCTGGTTTTGGTAGGGAGAGCAGGCACCAGAGCCACGCATGCGCATGTGCCTGCTGGACTCAGGCGCGGCGCTCAAAGTGGGCGGGGAAGAGGTCGAGAGCGGAGCCTGTGGACTGGCAGACCCTCGCTCGCTCGCTGGAGACTATGCGCAGGCGCGGTGCACTGCGCACCGGCACTAGGGTGTTTTTGCCGTTGGCTGTGGAGAAACAGCAGGCGGTGTGGACTGCCGTTGCTTAGCTGGTGTGGAATGTCTGTGGTCAGGTAGGTGTGGTCTCGTCGCTCTACGCGGCGTGCAAGACCAACTCCTGACCTCGTTCTTTCCCGAGGGGACGCCAGGGCCTTTTCTGCCTCCGCTCCGTCGGGTCTGCAG
>gene=chr10_124713583-124714193; species=ponAbe
ACCGGCCCGGGTGAGGAGGAGGCTGTGGGTCAGGGCCCCGCCTGCAACATCCCAAGAAGAGGCCAGCGTGGGGCGGCGGGTGAGGCTCCCGTCCTCGGTCCGGGTCTCCATTCCGCCGCCTTCAGTCAGGCCAGGCCAGCCCCGGAACCTCTCTTCCAGTGCTTGAATTTCCGCCGGTACAGCGTGGAAGTGGGCAGGCAAAGCGACTTCCGGCTCACTCCGCTTCAAGTACCCGCCGCTTCTGGCTTTGGTGGGGAGAGCAGGCATCAGAGACACGCATGCGCATGTGCCAGCTGTACTCAGGCGCAGCTTTCAAA--GTGCGGGGAGGAGGTCGAGAGCGGAGCATGCGCACTGGCAGACCCTTGCTCTCCCTCTGGAGACTACGCGCAGGCGCGGTGCACTGAGCGCCGGCACGAGGGTGTTTTCGACGTTGGCAGTGGGGAAACAGTAAGCGGCGTGGATGACCGTTGCTGAGCTGGTGTGGAACGTCTGTAATCAGGTAGGTGTAGTCTCGTCGGTCTACGCTGCGTGCAAGACCGACTCCTGACCTCGTTCTTTCCCGAGGGGACTCCAGGGCGTTTTCTGCTTCCACTCCGTCGGGTCTGCAG
>gene=chr10_124713583-124714193; species=rheMac
ACCGGCCCGGGTGAGAAGGAGGTTGTGGGTCAGGGCCCCGCCTGCAACATCCCAAGAACAGGCCAGCGTGGGGCGGCGGGTGAGGCCCCGGTCCTCGGTCCGTGTCTCCATTCTGCCGCCTTCAGTCAGGCCAGCCCAGCCCCGGAACCTCTCTTCCAGTGCTTGAATTTCCGCCGGTACAACGTGAAAGTGGGC-TGCAAAGCGACTTCCGGCTCACTCCGCTTCAAGTACCGGCCACTTCTGGCTTTGGTTGGGAGAGCAGGCACCAGAGCTACGCATGCGCATGTGCCTGCTGGACTCAGGCGCGGCGCTCGTAGTGTGCGGGGAAGCGGGGGAGAGCGGAGCCTGTGGACTGGCAGACCctcgctcgctcgctGGAGACTATGCGCAGGCGCGGTGCACTGCGCGCCGGCACTAGGGTGTTTTTGCCGTTGGCTGTGGAGAAACAGCAGGCGGCGTGGACTGCCGTTGCTGAGCTGGTGTGGAATGTCTGTGGTCAGGTAGGTGTGGTCTCGTCGCTCTACGCGGCGTGCAAGACCGACTCCTGACCTCATTCTTTCCCGAGGGGACGCCAGGGCCTTTTCTGCCTCCGCTACGTCGGGTCTGCAG
>gene=chr10_125770425-125770677; species=hg19
GCAAGGAGATCAGGGAGAAGAGGCCTGCCGGCAAGGGCTGTCAGTCACCCCCACGCCCCGCCCTCTGGAGTGAGGCGAGGCCCTGGAACAGGCTGGCAGAGGTTGTCAGTCACCGCCACGCCCCGCCCTCTGGAGTGAGGAGAGGCCCTGGAAAAGGCCGGGAGGGGCTGTCAGTCACGCACACGCCCCGCCCTCTGGAGTGAGAGGCCCTGAAACAGAACAGCAAGGGCTGCGACCCCAACGCCCCGCCCT
>gene=chr10_125770425-125770677; species=bosTau
GCAGGGGTGT----------------------------------------------------------CGTGGGGGGAGGCCCAAGAACAAACCAGCA-------------GGTGCTGCCTCCCAAG------------------------------------AGTGCGGC-----------------------------------------------------------------CTCCACCCCCAGCCCG
>gene=chr10_125770425-125770677; species=calJac
GCAAGGAGATCA-TGAGGAGAGGCCTGCTGGCAGGGGCTGTCAGTCACCCCC--------------------------------------------------------------------------------------------------------------------------------------------------------------------------------------------ACACCCCGCCCT
>gene=chr10_125770425-125770677; species=canFam
GCAAGGTCGT-------------------------------------------------------------AGGGAGAGGCCCAGGAACAAGCCAGCC-------------ACCTCCACCCCCAGCCCTCTAG-----------------------------------------------------------------------------------------------------------------------
>gene=chr10_125770425-125770677; species=equCab
GCAAGGATATC--------------------------------------------------------------------------------------------------------------------------AGCAGGGAGAGACCCGGGAATGAGCCAGCAGGTGCTGCCA-------------------------------------------------CCTGAGGCTGCCACCGCCACCCCCAGCCCT
>gene=chr10_125770425-125770677; species=gorGor
GCAAGGAGATCAGTGAGAAGAGGCCTGCCGGCAAGGGCTGTCAGTCACC-CCACGCCCCGCCCTCTGGAGTGAGGCGAGGCCCTGGAACAGGCTGGCAGAGATTGTCAGTCACCGCCACGCCCCGCCCTCAGGAGTGAGGAGAGGCCCT-GAACAGGCCGGCAGGGGCTGTCAGTCACCCACACGCCCCGCCCTCTGGAGTGAGAGGCCCTGAAACAGAACAGCAGGGGCTGCGATCCCAACG-CCCGCCCT
>gene=chr10_125770425-125770677; species=panTro
GCAAGGAGATCAGCGAGCAGAGGCCTGCCGGCAAGGGCTGTCAGTCACCCCCACGCCCCGCCCTCTGGAGTGAGGCGAGGCCCTGGAACAGGCTGGCAGAGGTTGTCAGTCACCGCCACGCCCCGCCCTCTGGAGTGAGGAGAGGCCCTGGAAAAGGCCGGCAGGGGCTGTCAGTCACCCACACGCCCCGCCCTCTGGAGTGAGAGGCCCTGAAACAGAACAGCAGGGGCTGCGACCCCAACGCCCCGCCCT
>gene=chr10_125770425-125770677; species=papHam
GCAAGGAGATCAGTGAGGAGAGGTCTGCCGGCAGGGGCTGTCAGTCGCCCCCACGCCCCGCCCTCTGGAGTGAGGAGAGGCACTAGATCAGGCCGGCAGAGGTTGTCAGTCACCCCCACGTCCCGCCCTCTGGAGTGAGGAGAGGCCCTGGAACAGGCCGGCAGGGGCTGTCAGTCACCTCCACGCCCCGCCCTCTGGAGTG--AGGCCCTGAAACAGGTCGGCAGAGGTTGTTACCCTCACGCCCAGCCCT
>gene=chr10_125770425-125770677; species=ponAbe
GCA--GAGATCAGCGAGAAGAGGCCTCCCGGCAAGGGCTGTCAGTCACCCCCACGCCCCGCCCTCTGGAGTGAGGAGAGGACCTGGAACAGGCTGGCAGAGGTTGTCAGTCACCGCCACGCCCTGCCCTCTGGAGTGAGGAGAGGCCCTGG-ACAGGCCGGCAGGGGCTGTCAGTCACCCATACGCCCCGCCCTCTGGAGTGAGAGGCCCTGAAACAGAACAGCAGGGACTGCCATCCCCACGCTCCACTCT
>gene=chr10_125770425-125770677; species=rheMac
GCAAGGAGATCAGTGAGGAGAGGCCTgccggcaggggctgtcagtcgcccccacgccccgccctctggagtgaggagaggcactagatcaggccggcagaggttgtcagtcacccccacgccccgccctctggagtgaggagaggccctggaacaggccggcaggggctgtcagtcacctccacgccccgccctctggagtgagaggccctgaaacaggtcggcagaggttgtcaccctcacgcccagccct
>gene=chr10_134145325-134145935; species=hg19
TCAAGGCCGCGGGCGCGGAAAAACGGATGCTACCGTTGGCCGCGTGCGTGCGCAGGCGCACCACCCCCTGCCACCCCCGCGCAGGCGCACCACAACCCCCCCACCGCAAGCGCAACCCCCCGCCCCAGCGCAGGCGCACCACACCCCGCCCCCTCCCGGGCAGGCGCACCACACCCGACCCCCTGCCGCGCAGGGGCACCCACACCCCGCCCCCGCACGCAGGCACAAACCCCCACAACACGCACACCCCCGCGCGCAGGCGCACCACACCCCTCGCGCAGGCGCATCACAGACACACTCGCGCTCAGCGTGGCGCCTGCGGGATTCCGTACCGGCGTCTCCATGGCGACCGCGTTGGCTGGGTGGCCTCCATTGTCGGGCTGCTGCTCTCAGCGGCGGGGCTCGCCAGCGCTTCAGTGGGCGGGGACGCGGCAGGTGAGACGGGGCGGGTACGGCCAGCTCGCTGAGCCCTCGAGGCGGGCGGCGGCAGGAAGGTGGTGCCTCGGCCCGTCGTGCCCTGTCGCCTAGCTCCAGCCGCGATGCTGACCGCAAAGGCTGCCCTTCTGAGGCCTGGAATGTGAGGCCCAGAGCGTCGGACCCAACTCAGCCT
>gene=chr10_134145325-134145935; species=bosTau
-----------------------------------------------------------------------------------------------------------------------------------------------------------------------------------------------------------------------------GGCAGAATCCTTCCGCCCAGACCCGCGCCCGCGCGCAGGCGCACCAAGCGCCCCGCGCGCCCGCG-----GGCCGCCGTACATCCGGCTTGGAGACCGCGTGACCCCGTACC-GCGTCTCCATGGCGACCGCGT-GCGCCCGCCGCCTCCATTGTTCCGCTG-GGCCCTCCGCGCCC-------CCGGC--------------GGGC-----GGGTGAGCACGGGCTGT--GGGCCGGCACGGGGACCCATCGGGGGCCCCGGGTGATGGGTGGTGGGGCGCAggcccggagcgccccgcgcggcccgcccTGCCCAGGGCCCATCGGGAGAGGCTGGGGGCGCCGGTGATGAGAAGTGGGGTCCAGAGCG------------CGGCCC
>gene=chr10_134145325-134145935; species=calJac
--------GCGGGCACGGAAAAATGGATGCCGTCGTCGGCCGCGTGCGTGCGCAGGCGCACCAC-----------------------------------------------------------------------------------------------------------------------------------------------------------------------------------------CCGCGCGCAGGCGCACCACACCCC----------------------------------GCGTGGTGCCTGCGGGCTTCCGTACTGG-GTCTCCATGGCGACCGCGTGGGCCGGGCGGCCTCCATTGTCGGGCTGCTGCTCTCCGCTGCCGGGCTCGCATGCGCTCCAGTTGGCGGGTACCCGGAAGGTGAGGCGGGGCGGGGACGGCCGGCTCGCTGGGCCCTCCTAGGGGACGGCGGGAGGAAGGTGGTGCCTCGGCCCCTCGTGTCCTCTTGCGTAGCTCCTGCCCGGATGCTTCCGGCATAGGCTGCACCTCTCAGGCCTGGAATGTGAAGCCCAGAGCGTCGGATTCAACTCAGCCT
>gene=chr10_134145325-134145935; species=canFam
----------------------------------------------------------------------------------------------------------------------------------------------------------------------------------------------------------------------------------------------------------------------------------------------------------------------------------------------------------------------------------------------------------------------------------------------------------------------------------------------------------------------------------------------------------------------------------------------------------------------------------
>gene=chr10_134145325-134145935; species=equCab
-------------------------------------------------------------------------------------------------------------------------------------------------------------------------------------------------------------------------------------------------------CCCCGCGCGCAGGCGCACCACATTCTGCGGCTGCGCGCC--------------TTCCGCGGCTTGGAGCCTGCGGGGCCTCATATCGGCGTCTCCATGGCGGCCGCGTGGTCCCGGCGGCCTCCTTTGTTGGGTAGTCGCTCCTAGGGCCCGGGCGCAGCGGCG---------------GCGCCTCAGGTGAAACGGG------------------------------GGCGGGCTGCAGAAGGAAGGTGACGTCCCAGCCCCTCGTGCCGTGTCCCGCCGCCTCAGCCCCGGGCTGCCCCGCACAGGCTGCGC-CCCCAGGACTGCAACGTGAGGCCCAAAGCGCCGGGGCCACCCCAGCCT
>gene=chr10_134145325-134145935; species=gorGor
----------------------------------------------------------------------------------------------------------------------------------------------------CCCCCTCCCGGGCAGGCGCACCACACCCGACCCCCTGCCGCGCAGGGGCACCCACACCCCGCCCCCGCACGCAGGCACAAACCCCCACAACACGCACACCCCCGCGCGCAGGCGCACCACACCCCTCGCGCAGGCGCACCA-AGACACACTCGCGCGCAGCGTGGCGCCTGC-GGTTTCCGTACCGGCGTCTCCATGGCGACCGCGTTGGCTGGGTGGCCTCCATT-TCGGGCTGCTGCTCTCAGCGGCGGGGCTCGCCAGCGTTCCAGTGGGCGGGGGCGCGGCAGGTGAGACGGGGCGGGTACGGCCAGCTGGCTGAGCCCTCGAGGCGGGCGGCGGCAGGAAGGTGGTGCCTCGGCCCCTCCTGCCCTGTCGCCTAGCTCCAGCCGCGATGCTGACCGCAAAGGCTGCCCTCTTGAGGCCTGGAATGTGAGGCCCAGAGCGTCGGATCCAACTCAGCCT
>gene=chr10_134145325-134145935; species=panTro
TCAAGGCCGCTGGCGCGGAAAAACGGATGCTACCGTTGGCCGCGTGCGTGCGCAGGCGCACCACCCCCTGCCACCCCCGCGCA----------------------------------------------------------------------------------------------------------------------------------------CAGGCACAAACCCCCAAAACATGCACACCCCCGCGTGCAGGCGCACCACACCCCTCGCGCAGGGGCATCGCAGACACACTCGCGCGCAGCGTGGCGCCTGCGGGTTTCCGTACCGGCGTCTCCATGGCGACCGCGTTGGCTGGGCGGCCTCCATTGTCGGGCTGCTGCTCTCAGCGGCGGGGCTCGCCAGCGCTCCAGTGGGCGGGGGTGCGGCAGGTGAGACGGGGCGGGTACGGCCAGCTCGCTGAGCCCTCGAGGTGGGCGGCGGCAGGAAGGTGGTGCCTCGGCCCCTCGTGCCCTGTCGCCTAGCTCCAGCCGCGATGCTGACCGCAAAGGCTGCCCTTCTGAGGCCTGGAATGTGAGGCCCAGAGCGTCGGATCCAACTCAGCCT
>gene=chr10_134145325-134145935; species=papHam
-----------GGCGCGGAAAAACGGATGCTGCCGTTGGTCGCGTGCGTGCGCAGGCGCACCACACCCG--TGCCCCCGCGCAGGCGCACCACAACCTCCCCACCGCCGGCGCAA---------------------------------------------------------------------------------------------------------------------------------------------------------------------------------------------------------------------------------------------------------------------------------------------------------------------------------------------------------------------------------------------------------------------------------------------------------------------------------------------------------------
>gene=chr10_134145325-134145935; species=ponAbe
TCAAGGCCGCTGGCGCGGAAAAACGGATGCTGCCGTTGGCCGCGTGCGTGCGCAGGCGCACCAcccccgcccgcccccgcgcaggcgcaccacaaccccccccccgcaagcgca--cccccgcccccgcgcaggcgcaccacaacccgccccctcccgggcaggcgcaccacacccgactccctgccgcgcaggggcacccacaccccgcccccgcACGCAGGCACTAGCCCCCACAACACGCACAACCCCGCGCGCAGGCGCACC--------------------------ACAGACTCGCGCGCAGCGTGGCGCCTGCGGGTTTCCGTACCGGCGTCTCCATGGCGACCGCGTTGGCTGGGTGGCCTCCATTGTCGGGCTCTTGCTGTCAGCGGCGGGGCTCGCCAGCGCTCCAGTGGGCGGGGGCGCGGCAGGTGAGACGCGGCGGGTACGGCCAGCTCACTGAGCCCTCGAGGCGGGCGGCGGCAGGAAGGTGGTGCCTCGGCCCCTCGTGCCCTGTCGCCTAGCTCCAGCCGGGATGCTGACGGCAAAGGCTACACTCCTCAGGCCTGGAATGTGAGGCCCAGAGCGTCGGATCCAACTCAGCCT
>gene=chr10_134145325-134145935; species=rheMac
CCGCCGCAGTTGGCGCGGAAAAACGGATGCTGCCGTTGGTCGCGTGCGTGCGCAGGCGCACCACACCCG--TGCCCCCGCGCAGGCGCACCACAA--------------------------------------------------------------------------------------------------------------CCCGCCCCCGCAAACGGGCACAAACCGCCACAACAGGCACACCCCCGCGCGCAGGCGCAGCACACCCCTCGCGCAGGCGCACCACGGACACACCCACGCTCGGGTTGGCGCCTGCGGGCTTCGGTACCGGCGTCTCCATGGCGACCGCGTTGTCTGGGTGGCCTCCATTGTTGGGCTGCAGCTCTCGGCGGCGTGACTCGCCAGCGCTCCAGTGGGCCGGGGAGCGGCAGGTGAGACG-GGCGGGCACGGCCAGCTCCCTGGGCCCTCGAGGCGGGCGGTGGCAGGAAGGTGGTGCCGCGGCCCCTGGTGCCCTGACGCGTAGCTCCAGCCCCGATGCTGACGGCAAAGGCCACACTCCTCAGGCCTGGAATGTGAGGCCCAGAGCGTCGGATCCAACTCTGCCT
>gene=chr10_135207412-135208022; species=hg19
ATGAATGTTAATAAATCTGCGAATTACTTAAACCCACAAAACCCAGGAACCTCCCCGTCCCCCCGGGTCTCCTCGCAGTCCCGCCCCGACGCTCGACCCACCATTCGTCCCTCCCTCTGGGCCCGGGCCCCGCCCACTCCGGGCTTCGCCGGAGGCGGAGGCAACGTCGTGCGCACGCGCAGGCCGTGGTGCGGCCCCTTGGAGCGCCGGAAGCCCGCAGTGCCGGAGGCCCGCAGCGCCGGAACCTCAGAGGCGGGTCGCAGCGGCGCAGAGGAGGTCAGCTGCGGGAGCGTTTCCGGGGACGGTGCCGCCATGAGATTGACCCCGCGCGCGCTGTGCAGCGCCGCCCAGGCCGCCTGGCGGGAGAACTTCCCCCTGTGCGGTCGCGACGTGGCGCGCTGGTTCCCGGGCCACATGGCCAAGGGTGAGGCACGGCGGGGAGGGGCAAGGTCATGCCTACGGCCGCGGCGCCTCTGCTTCCCTCCCACCCCGGTTTCGGCCGTCGCCTGCTTCTCCCGGTCGTTCTGGGCTGGCCCCGCCCCTCCTCCCTTGTCTCCCCTCCTTCCCCGCTCTCACCCGCTCCCGGAGCCGCCGGGACCCCTTCCCCTGC
>gene=chr10_135207412-135208022; species=bosTau
ATGAA---------------------------CCTGAGAACTCCCGGAACTGCGCGGG--TGCGGCCCTGGCTCGTAGCCCCGCcccggcccccagccgctgct-----ccgtccc-tggtccccagccccgcccccg--gtccccggcccGCGCTAGAGGCAGCGTCGTGCGCATGCGCGGGCCGCGC--CGGCCGC-TGGAGCCCCGGAACCTTTGTGCGG----------------G------GTCGCACGGGCCCGGCGGATGGGTGGAGCGG-----------------TCCGTGGGACGCGGACCCATGAGGCTGTCTCCGCGGAGTCTCTGCGCCGCCGTGCGGGCGGCCTGGCGGGAGAGCTTCCCTCTGGAAGGTCGCGACGTGGCGCGCTGGTTTCCGGGCCACATGGCCAAGGGTGAGGCGCGGCGGGG--------------------------------------------------------------------------------------------------------------------------------------------------------------------------
>gene=chr10_135207412-135208022; species=calJac
ATGAA----AATAAATCTGCAAATTACCTAAA-------------------------------------------------------------------------------------------------------------------------GGCGGGGGCAACGTCGTGCGCACGCGCGGGCCGTGCCGCGGGATCCTGGAGAGCCGGAAGCCGGCAGAAC------------------------------------------------------------GCGGGAGAGTTTCCGTGGACTGCGCCGCCATGAGGCTGGCCCCGCGCGCGCTGTGCAGCGCCGCCCAGGCCGCCTGGCGGGAGAATTTCCCTGTGCTTGGTCGCGACGTGGCGCGGTGGTTCCCGGGCCACATGGCCAAAGGTGAGGCCCGGCGGGAAGGGGCAGGGT----------------------------CCCGCCCACCCCCGTTTCGGTCCTGGGCTGC----CCCGCTCGGCCTTGGCTGGCCCCGCCCCTCTGCCTCGGTTTCCCCTCCTTCCCCGCTTTCCGCGGCTCCCGGAGCCACCCGGGCCTCTTCCCCTGC
>gene=chr10_135207412-135208022; species=canFam
----------------------------------------------------------------------------------------------------------------------------------------------------------------------------------------------------------------------------------------------------------------------------------------------------------------------------------------------------------------------------------------------------------------------------------------------------------------------------------------------------------------------------------------------------------------------------------------------------------------------------------
>gene=chr10_135207412-135208022; species=equCab
ATGAATGTTAATGTATC--TGAATTCCTTAAACCTGAGAACTCCCTGGACTGCGCAGG--TCCCTGGTCGGCTCGTAGCCCCGCTCCGGCTCCCAGCCCGCGCCAGGCTCCGCCCC-CAACCCGGGGCACCGCCCCCT--AGGCTCCGCCCACGCCCCAGGCAGCGTCGTGCTCACGCGCAGGCCGCGCCTGGA-----------------ACGCCCGAGAGC----------------CGGAACGGC-TGGCCGGGTCGCGGGCTGGGCGGAGAGG-----------------TCCGTGGGAAACCGCGCCATGAGGCTGATCCCGCGCGCGCTGTGCGGCGCCGCTCGGACCGCCTGGGGGAAAGACCTCCCCTTGAACGCTCACCCGGGGTGAGGATGATTCCCGGGCCTCATCGCCAAAGATGAA-TCCGGCGGG---------------------------------------------------------------------------------------------------------------------------------------------------------------------------
>gene=chr10_135207412-135208022; species=gorGor
ATGAATGTTAATAAATCTGCGAATTACTTAAACCCACAAAACCCAGGAACCTC-CCGT-CCCCCGGGTCTCCTCGCAGTCCCGCCCCGACGCTCGACCCCCCATTCGTCCCTCCCTCTGGGCCCGGGCCCCGCCCACTCCGGGCTTCGCCGGGGGCGGAGGCAACGTCGTGCGCACGCGCAGGCCGTGCTGCGGCCCCTTGGAGCGCCGGAAGCCCGCAGTGGCGGAGGCCCGCAGCGCCGGAACCTCAGAGGCGGGTCGCAGCGGCGCAGAGGAGGTCAGCTGCGGGAGCGTTTCCGGGGACGGCGCCGCCATGAGACTGACCCCGCGCGCGCTGTGCAGCGCCGCCCAGGCCGCCTGGCGGGAGAACTTCCCCCTGTGCGGTCGCGACGTGGCGCGCTGGTTCCCGGGCCACATGGCCAAGGGTGAGGCACGGCGGGGAGGGGCAAGGTCATGCCTACGGCCGCGGCGCCTCTGCTTCCCTCCCACCCCAGTTTCGGCCGTCGCCTGCCTCTCCCGGTCGTCCTGGGCTGGCGCCGCCCCTCCTCCCTTGTCTCCCCTCCTTCCCCGGTCTCACCCGCTCCCGGAGCCGCCGGGACCCCTTCCCCTGC
>gene=chr10_135207412-135208022; species=panTro
ATGAATGTTAATAAATCTGCGAATTACTTAAACCCACAAAACCCAGGAACCTCCCCGTACCCCCGGGTCTCCTCGCAGTCCCGCCCCGACGCTCGACCCACCATTCGTCCCTCCCTCTGGGCCCGGGCCCCGCCCACTCCGGGCTTCGCCGGGGGCGGAGGCAACGTCGTGCGCACGCGCAGGCCGTGCTGCGGCCCCTTGGAGCGCCGGAAGCCCGCAGTGCCGGAGGCCCGCAGCGCCGGAACCTCAGAGGCGGGTCGCAGCGGCGCAGAGGAGGTCAGCTGCGGGAGCGTTTCCGGGGACGGCGCCGCCATGAGACTGACCCCGCGCGCGCTGTGCAGCGCCGCCCAGGCCGCCTGGCGGGAGAACTTCCCCCTGTGCGGTCGCGACGTGGCGCGCTGGTTCCCGGGCCACATGGCCAAGGGTGAGGCACGGCGGGGAGGGGCAAGGTCATGCCTACGGCCGCGGCGCCTCTGCTTCCCTCCCACCCCCGTTTCGGCCGTCGCCTGCCTCTCCCGGTCGTCCTGGGCTGGCGCCGCTCCTCCTCCCTTGTTTCCCCTCCTTCCCCGCTCTCACCCGCTCCCGGAGCCGCCGGGACCCCTTCCCCTGC
>gene=chr10_135207412-135208022; species=papHam
ATGAATGCT----AATCTGCGAATTTCTTAAACCCACGAGCCCC---GCCCCCCCGGGTCCCCGGGGTCTCCTCCTAGTCCCGCCCCGGCTCCCGGCCCACCATTCGCCCCTCCCCCTGGGCCCGGGGCCCGCCCACTCCAGGCTTCGCCAGGGGCGGAGGCGACGTCGTGCGCACGCGCGGGCCGTGCTGCGGGACCTTGGAGCGCCGGAA--------------------------------CCTGAGAGGCGGGTCGCGGCGGCGCGCAGGAGGTCGGCTGCGGGAGCGTTTCCGGGGACGGTGCTGCCATGACTCTGGCCCGGCGCGCGCTGTGCAGCACCGCCCAGGCCGCCTGGCGGGAGAACTTCCTACTGAGCGGCCGCGACGTGGCGCGCTGGTTCCCGGGCCACATGGCCAAGGGTGAGGCACGGCGGGGAGGGGCAAGGTCATGCCCACGGCCGCGGCGCCTGTGCTACCCTCCCACCGCCGTTTCGGCCGTCGCCTGTCTCTCCCGGTCGTCCCGGGCGGGCCCC-CCCTTCCTCCCTCGTCTCCCCTCCTTCCCCGGTCTCACCCGCTCCGGGAGCTGCCGAGACGCCTT---CTGC
>gene=chr10_135207412-135208022; species=ponAbe
ATGAATGTTAATAAATCTGCGAATTACTTAAACCCACAAAACCCAGGAACCCACCCCGTCCCCGGGGTTTCCTTGTAATCCCGCCGCGGCGCCCGGCCCACTATTCGTCCCTCCCTCTGGGCCCGGGCCCCGCCCACTCCGGGCTTCGCCGGGGGCGGAGGTAACGTCGTGCGCACGCGCGGGCCGTGCTGCGGGCCCAGGGAGCGCCGGAA----------------GCCCGCAGCGCCGGAACCTCAGCGGCGGGTCGCGGCGGCGCAGAGGAGGTCAGCCGCTGGAGCGTTTCCGGGGACGGCGCCGCCATGAGACTGACACCGCGCGCGCTGTGCAGCGCCGCCCAGGCCGCCTGGCGGGAGGACTTCCCCTTGCGCGGTCGCGACGTGGCGCGCTGGTTCCCGGGCCACATGGCCAAGGGTGAGGCACGGCGGGGAGGGGCAAGGTCATGCCCACGGCCGCGGCGCCTCTGCTTCCCTCCCACCCCCGTTTCGGCAGTCGCCTGCCTGTCCCGGTCGTCCTGGGCTGGCCCCGCCCCTTCTCCCTCGTCTCCCCTCCTTTCCCGGTCTCACCCGCTCCCGGAGCCGCCGGAACCCCTTCCCCTGC
>gene=chr10_135207412-135208022; species=rheMac
ATGAATGTT----AATCTGCGAATTTCTTAAACCCACGAGCCCC---GCCCCCCCGGGTCCCCGGAGTCTCCTCCTAGTCCCGCCCCGGCTCCCGGCCCACCATTCGCCCCTCCCCCTGGGCCCGGGGCCCGCCCACTCCAGGCTTCGCCAGGGGCGGAGGCGACGTCGTGCGCACGCGCGGGCCGTGCTGCGGGACCTTGGAGCGCCGGAA--------------------------------CCTGAGAGGCGGGTCGCGGCGGCGCACAGGAGGTCGGCTGCGGGAGCGTTTCCGGGGACGGTGCTGCCATGACACTGGCCCCGCGCGCGCTGTGCAGCACCGCCCAGGCCGCCTGGCGGGAGAACTTCCTACTGAGCGGCCGCGACGTGGCGCGCTGGTTCCCGGGCCACATGGCCAAGGGTGAGGCACGGCGGGGAGGGGCAAGGTCATGCCCACGGCTGCGGCGCCTGTGCTACCCTCCCACCGCCGTTTCGGCCGTCGCCTGTCTCTCCCGGTCGTCCTGGGCGGGCCCC-CCCTTCCTCCCTCGTCTCCCCTCCTTCCCCGGTCTCACCCGCTCCCGGAGCTGCCGAGACGCCTT---CTGC
>gene=chr11_695349-695644; species=hg19
CAGTCCGAATAGGTCCGAGTCCTCACGAGGGCTTCCGAGAGACTCGGCCCCTGCTCTCCTCACTGTCCTGACAGGCTGAGGCGGCTGTCGTCCCCGGCCGACAGGGCTGGACGGCTCTAGGCAGATTCTCGCCGGCGGCCGGCGCAATTCTGCCTCTCAGAGAGAGCTTAGTGCCGCGGGTTTCGCCCGTTCCCGCCGCCGGCGGAAGCCGAGTCAGCCCGAGGCCGAGCCGAGACGAGCCGAATGTCCCCGAGGCCGAATGCTCCCGAACGTCGGTTCTCCACCTCTTCCCTTC
>gene=chr11_695349-695644; species=bosTau
cagcccgaattggtccgagGCCGCCCGAGGGTTTCCGAGCGACTCCGCGCCCGTCCTTCTCCGCGCTCA-GGAGGC---CGCGCCGCGTGTCCTCAGCCGGCGAAGGCACCTACTGTGAAGCCGACTC-TGCCGGCCTCCGACGCGGCGCGGCCCGGCCTAGAAACTCTTGCGCCACCGGCTCCGCCCG-CCT---------AGGGAGCCGAGCCCGCCCGAGGAGGAGCCGAGAGGAGCCGAACGCTCCCGAGCCGGGATCCTCTCGCGTCTCGGCTCGCTTCCTCCTCCTGGC
>gene=chr11_695349-695644; species=calJac
CAGTCCGAGTAGGTCCGAATATGCACGAGGGTTTCCGAGAAGCTCGGC-CCAGCTCTCCTCACTGCCTA-AGAGGCTGAGGCGGCTGTCGTTCACGGCCGACTGGGCTGGACGGCTCTGGGCAGATTCGCGCTGGCGCTCGACGAAATTCGGCCTCTCAGACAGAGCCTAGCGCCGCAGGCTTCGCCCGTTCCGGTTGCCGGCGGgagccgagtcaacccgacaccgagccgagccgagccgaATGTCCCCGAACCCGAATGCTCCCGAACCTCGGCTCTCCGCCTCCTCCGTTC
>gene=chr11_695349-695644; species=canFam
cggtccgaggtggcccgagGCCGCACGAGGCCTTCCGAGCGGCCCCGCGCTATCCCGCCTCAGCGCCTC-GGAGGCCTGCGCGCCCCGTTTCCCCG--CAGCGCGGCCGCCGTCTGCGGGGCGGGATCTCGCCGGCCTCCGACGCAGCGCGGCCGGGCCCGGAGACCCTCTCG-CTCAGGCTCCGCCCG-CCCCGCCGCGAGCGGgagccgagtccgtccga-gcggagccgagcggagccgagcggccccgagcCGGGACCC---CGAGCCTCGGCTCTCCGCCTCCTCTTCTA
>gene=chr11_695349-695644; species=equCab
-------------------------------------------------------------------------------------------------------------------------------------------------------------------------------------------------------------------------------------------------------------------------------------------------------
>gene=chr11_695349-695644; species=gorGor
CAGTCCGAATAGGTCCGAGTCCGCACGAGGGCTTCCGAGAGACTCGGCCCCTGCTCTCCTCACTGTCTTGACAGGCTGAGGCGGCTGTCGTCCCCGGACGACAGGGCTGGACGGCTCTAGGCAGATTCTCGCCGGCGGCCGGCGCAATTCTGCCTCTCAGAGAGAGCTTAGTGCCGCGGGTTTCGCCCGTTCCCGCCGCCGGCGGAagccgagtcagaccgaggccgagccgagacgagccgaATGTGCCCGAGGCCGAATGTTCCCGAACGTCCGTTCGCCACCTCTTCCCTTC
>gene=chr11_695349-695644; species=panTro
CAGTCCGAATAGGTCCGAGTCCTCACGAGGGCTTCCGAGAGACTCGGCCCCTGCTCTCCTCACTGTCTTGACAGGCTGAGGCGGCTGTCGTCCCCGGCCGACAGGGCTGGACGGCTCTAGGCAGATTCTCGCCGGCGGCCGGCGCAATTCTGCCTCTCAGAGAGAGCTTAGTGCCGCGGGTTTCGCCCGTTCCCGCCGCCGCCGGAAGCCGAGTCAGCCCGAGGCCGAGCCGAGACGAGCCGAATGTCCCCGAGGCCGAATGCTCCCGAACGTCGGTTCTCCACCTCTTCCCTTC
>gene=chr11_695349-695644; species=papHam
CAGTCCGAATAGGTCCGAGTTCGCACGAGGGCTTCCGAGAGACTGAGCCCCGGTTCTCCTCACTGCCTA-ACAGGCTGAGACGGCTGTTGTCCCCGGCCGACAGGGCTGGACGGCTCTAGGCAGATTTTCGCCGGCGCCCGGCGCAATTCTGCCTCTCAGAGAGAGCTTAGTGCCGCGGGTTTCGCCCGTTCCCGCTGCCGGCGGgagccgagtcagcccgaggccgagccgagacgagccgaATGTCCCCGAGCCCGAATGCTCCCGAACCTCGGTTCTCCGCCTCCTCCCTTC
>gene=chr11_695349-695644; species=ponAbe
CAGTACGAATAGGTCCGAGTCCGCACGAGAGCTTCCGAGAGACTTGGCTCCGGCTCTCCTCACTGTCTT-ACAGGCTGAGGCGGCTGTCGTCCCCGGCCGACAGGGCTGGACGGCTCTAGGCAGATTCTCGCCGGCGCCCGGCGCAATTCCGCCTCTCAGAGACAGCTTAGTGCCGCGGGTTTCGCCCGTTCCCGCCGCCGGCGGgagccgagtcagcccgaggccgagccgagacgagccgaATGTCCCCGAGCCCGAATGCTCCCGAACCTCGGTTCGCCACCTCCTCCCTTC
>gene=chr11_695349-695644; species=rheMac
CAGTCCGAATAGGTCCGAGTCCGCACGAGGGCTTCCGAGAGACTGAGCCCCGGTTCTCCTCACTGCCTA-ACAGGCTGAGACGGCTGTTGTCCCCGGCCGACAGGGCTGGACGGCTCTAGGCAGATTTTCGCCGGCGCCTGGCTCAATTCTGCCTCTCAGAGAGAGCTTAGTGCCGCGGGTTTCGCCCGTTCCCGCTGCCGGCGGgagccgagtcagcccgaggccgagccgagacgagccgaatgtccccgagcccgaatgctcccGAACCTCGGTTCTCCGCCTCCTCCCTTC
>gene=chr11_695536-695858; species=hg19
CGTTCCCGCCGCCGGCGGAAGCCGAGTCAGCCCGAGGCCGAGCCGAGACGAGCCGAATGTCCCCGAGGCCGAATGCTCCCGAACGTCGGTTCTCCACCTCTTCCCTTCCGAAAGTGCCCGAGCGGTGCCGGACGGACTAATCGGGCCTCGGCCGTGGCTCGGACGTCCGCTCCCGAAACGCGGCGCGGTCGGGCCCCTTCGTCAGGAGACGCGAAAATGGCCGAAGGAGCGCGAGCGCGCGGGCCGAGAGGCTGCCGGGATCGCGACGGACCGGCGGGCGGGGCGGGTAAGATGGCGGCCCCGCGGCGAGGTGAGCTCGGGC
>gene=chr11_695536-695858; species=bosTau
CG-CCT---------AGGGAGCCGAGCCCGCCCGAGGAGGAGCCGAGAGGAGCCGAACGCTCCCGAGCCGGGATCCTCTCGCGTCTCGGCTCGCTTCCTCCTCCTGGCCGAAAGTGCCCGAGCGCTGTCGGACAGGCTAATCGGGCCTCGGCCACGGTTCGGA-ATCAAGTCCCGAAACGCGGCGCCGTCGAGCCCCTTCGGGAGCAGAAGCGAAAATGGCCGAAGGTATTCCGCGGTCCGCGCCGAGAGGCTGCCGGGATCGCGGCGGACcggcgggcggggcgggcAAGATGGCGGCCCCGCGGCGAGGTGAGGGC----
>gene=chr11_695536-695858; species=calJac
CGTTCCGGTTGCCGGCGGgagccgagtcaacccgacaccgagccgagccgagccgaATGTCCCCGAACCCGAATGCTCCCGAACCTCGGCTCTCCGCCTCCTCCGTTCCGAAAGTGCCCGAACGTTCCCGGACACACTAATCGGGCCTCGGCCGTGGCTCGGACGTCCGCT-CCGAAACGCGGCACGGTCGGGCCCCTTCGTCAGGAGACGCGAAAATGGGCCGATGAGCGCGAGCGCGC-AGCTCAGAGGCTGCCGGGATCGCGACGGACCGGCGGGCGGGGCGGCTAAGATGGCGGCCGCGCGGCGA-GTGAGCTCGGGC
>gene=chr11_695536-695858; species=canFam
CG-CCCCGCCGCGAGCGGgagccgagtccgtccga-gcggagccgagcggagccgagcggccccgagcCGGGACCC---CGAGCCTCGGCTCTCCGCCTCCTCTTCTACGGAGGCGCCCGAGCGCTGCCGGACGCGCTGAACGGGCCTCGGCCGCGGATCGGA-ATCGACTCCCGAAGCGCGGC-------AGCCCCTTCGCGAGCAGAGGCGAAAATGGCCGAAGGGTCGCGAAGGCGCGAGCCGAGAGGCTGTCGGGATcgcggcggaccggcgggcggggccggcAAGATGGCTGCCGCGCGGCGAGGTGAGGGCgggc
>gene=chr11_695536-695858; species=equCab
----------------------------------------------------------------------------------------------------------------------------------------------------------------------------------------------------------------------------------------------------------------------------------------------------------------------------------
>gene=chr11_695536-695858; species=gorGor
CGTTCCCGCCGCCGGCGGAagccgagtcagaccgaggccgagccgagacgagccgaATGTGCCCGAGGCCGAATGTTCCCGAACGTCCGTTCGCCACCTCTTCCCTTCCGAAAGTGCCCGAGCGGTGCCGGACGGACTAATCGGGCCTCGGCCGTGGCTCGGACGTCCGCTCCCGAAACGCGGCGCGGTCGGGCCCCTTCGTCAGGAGACGCGAAAATGGCCGAAGGAGCGCGAGCGCGCGGGCCGAGAGGCTGCCGGGATCGCGACGGACCGGCGGGCGGGGCGGGTAAGATGGCGGCCCCGCGGCGAGGTGAGCTCG-GC
>gene=chr11_695536-695858; species=panTro
CGTTCCCGCCGCCGCCGGAAGCCGAGTCAGCCCGAGGCCGAGCCGAGACGAGCCGAATGTCCCCGAGGCCGAATGCTCCCGAACGTCGGTTCTCCACCTCTTCCCTTCCGAAAGTGCCCGAGCGGTGCCGGACGGACTAATCGGGCCTCGGCCGTGGCTCGGACGTCCGCTCCCGAAACGCGGCGCGGTCGGGCCCCTTCGTCAGGAGACGCGAAAATGGCCGAAGGAGCGCGAGCGCGCGGGCCGAGAGGCTGCCGGGATCGCGACGGACCGGCGGGCGGGGCGGGTAAGATGGCGGCCCCGCGGCGAGGTGAGCTCGGGC
>gene=chr11_695536-695858; species=papHam
CGTTCCCGCTGCCGGCGGgagccgagtcagcccgaggccgagccgagacgagccgaATGTCCCCGAGCCCGAATGCTCCCGAACCTCGGTTCTCCGCCTCCTCCCTTCCGAAAGTGCCCGAGCGGTGCCGGACGGACTA---------CGGCCGTGGCTCGGACGTCCGCTCCCGAAACGCGGCGCGGTCGGGCCCCTTCGTCAGGAGACGCGAAAATGGCCGAAGGAGCGCGAGCGCGCGGGCCGAGAGGCTGCCGGGATCGCGACGGACCGGCGGGCGGGGCGGGTAAGATGGCGGCCGCGCGGCGAGGTGAGTTCGGGC
>gene=chr11_695536-695858; species=ponAbe
CGTTCCCGCCGCCGGCGGgagccgagtcagcccgaggccgagccgagacgagccgaATGTCCCCGAGCCCGAATGCTCCCGAACCTCGGTTCGCCACCTCCTCCCTTCCGAAAGTGCCCGAGCGGTGCCGGACGGACAAATCGGGCCTCGGCCGTGGCTCGGACGTCCGCTCCCGAAACGCGGCGCGGTCGGGCCCCTTCGTCAGGAGACGCGAAAATGGCCGAAGGAGCGCGAGCGCGCGGGCCGAGAGGATGCCGGGATCGCGACGGACCGGCGGGCGGGGCGGGTAAGATGGCGGCCGCGCGGCGAGGTGAGCTCAGGC
>gene=chr11_695536-695858; species=rheMac
CGTTCCCGCTGCCGGCGGgagccgagtcagcccgaggccgagccgagacgagccgaatgtccccgagcccgaatgctcccGAACCTCGGTTCTCCGCCTCCTCCCTTCCGAAAGTGCCCGAGCGGTGCCGGACGGACTA---------CGGCCGTGGCTCGGACGTCCGCTCCCGAAACGCGGCGCGGTCGGGCCCCTTCGTCAGGAGACGCGAAAATGGCCGAAGGAGCGCGAGCGCGCTGGCCGAGAGGCTGCCGGGATCGCGACGGACCGGCGGGCGGGGCGGGTAAGATGGCGGCCGCGCGGCGAGGTGAGCTCGGGC
>gene=chr11_3875941-3876551; species=hg19
TAAAGGGCTGAGAGCTTGAGGGCAGGTAGGAAAAAGGGCTGTGAGAGCTAAGGGAGGGCATCCCACTTAGCTTGGAGGGGAAGGGAGGCGGGGTCGGGAAAGCAGATGGCACCCTTTAGCCCAGACTCAAGGAATGTGTAGGGGAATTTTAGCTAGAGTGGTTTGGACATTTCATTTTGCTTTCTGGCATCATCATTTCCTCAGAAAACACTCGCAGGCCCCAGTGGCCCTCGTGGGCCTCCCCCGGGGCGGGTCTTAGCTTCACTCGGCAACCCTCTGCAAAAGAGCAGGCCCTCCCAGGAGCGCCGAGTCCTGTCTGCAGTTTGCTGATTTTCCCACCAGGGGCCGCTGCGCATGGGCGACGAAGCGCGCGGGTTCCCAAGCCGCAGAGAGGCGGAAGCCGATTGGTTGTCAGGCGAGGCGCGAGGGCGGAGCCTGGGAACTGGCCGGGAGTTGGGGGCTGGGAGCTCGCCCCCGGGCCGAGCCGGGTCAGGCTGTTGTCGCCTCAGGCAGCTCCTGGGAGGCTAACGTCGTGTCCTGGGCCTCTGTTTAGACAGCTCTAGAACTGAGGCGAGTGGAGCAGCACCAAGGCCCGGAGATCGGGGCAGGG
>gene=chr11_3875941-3876551; species=bosTau
CAGAGGGGAGGGGG-TAGGGGACGGGTAGGAAAACGGGCTGAGAGAGTTAAGGGAGGGCATCCTACTTAGCTTGGATGGCGGGAGGAGTGGGGTCAGGAAGGCAGATGGGGCCCTTTGGCCA----TTTAGGAATGTGTGGGGCCATTTTACCTATACAGGTTTGGACGCTTCGATTTGTTTTCTGGCAT---CATTCCTTCTGAAAACACTAGCAGGCCCCAATGA---------GTTTCCCCCGGGGCGGGTCCTCGCTCTATTCCTCAGCCCTCTGCAAAGGGGCAGGGCCTCCCAGGAGCT-CCGATCCGGGCCGCATAACCTAGCTTTGCCCACCAGGGGCCGCTGCACAGGGGTGACTAAGCGCGCGGGTTCCTAAGCTGCAGAGAGGCGGAAGCCGATTGGCTGCGGGGCGCGGCGAGGGGGCGGAGCCTGGATGCCGGCCGGGAGTAGGGGGCTGGGAACGCG-CCCCCGGCTGAACCGGGCCGGGTCGTTGTGGCCTCGGGCAGTAC-CCGGCGGCAGTCGTAGTGTCCAGGCCCTCTGCCCTGCCCGCTCTAGAGCTGAGGCGAGTGGATCGGCACCGAGGCCCGGAGAT-----CCGGG
>gene=chr11_3875941-3876551; species=calJac
TAAAGGGCTAGGAGCTTgagggcaggtaggaaaacgggctgtgagagctaagggagggcatcccacttagcttggaggggagaggaggcgtggtcaggaagacagatggcaccctttggctcagactcaaagaatgtgtagaggaattttagctagAGTGCTTTGGACATTTCATTTTGCTTTCTGACATCATAATTTCCTCTAAAAAAACTCGCAGGCCCCAGTGGTCCTAGTGGGCCTCCCCCGGGGCGCGTCCTAGCTTCCTTCCCCAACCCTCTGCAAAAGAGCAGGACCTCCAAGGAGCG-CAAGTCCTGCCTGCAGTTCGCCGATTCTCCCACCAGGGGCCGCTGCGCATGGGCGACAAAGAGCGCGGGTTCCTAAGCCGCAGAGAGGCGGAAGCCGATTGGTAGTCAGACGCGGCGGGAAGGCGGGGCCTGGGAACTGGCCGGGAGTTGGGGGCTGGGAGCTCGTCCCCGGGCCGAGGCGGGCCGGGCTGTTGTCGCCTCAGGTGGCTCCTGGGAGGCTACCGTTGTGTCCCGGGAGTCTGTTCAGACCGCTCTAGAGCTGAGGCGAGTGGAGCAGCACCACGGCCTGGAGATCGGGGCAGGG
>gene=chr11_3875941-3876551; species=canFam
CAAAGGGGAGGGGATTTGAGGGCAGGTAGGAAAATGAGCTGTGACAGTTAAGGGAGGGCATCCGACTTCCCTTGAATGAGGCGGAGGGGGCGGTCAGGAAGGCAGATGGAGTCCTTTAGCC--GACTTCAGTGGTGTGTGGGGCAATTTTAACTATAGTGTTTTGGACGTTTCATTTTGTTTTCTGGCAT---CATTTCCTCCCTAAACACTTGCAGTCCCTAAAGG---------GTTGCCTC-GGGGCGGATCCTAGCTTCACTCCCCAACCCTCTGCAAAGGGGCAGGGCCTCCCAGGAGCG-CGAGTCCCGCCTGCAGCACCCAGATTTGCCCGCCAGGGGCCGCTGCGCACGGGTGCCTAAGCGCGCAGGTTCCGAAACTGCAGCGAGGAGGAAGCTGATTGGCTGCGCGGCGCGGCGGGAGGGCGGAGCCTGAGAGCCGGCCGGGAGTGGGGGGCTGGGAGCGCG-CCcccggcccagcccggcccggcGGCGGTGGCTTCCCGCAGCCC----------------------------------------------------------------------------------------------
>gene=chr11_3875941-3876551; species=equCab
CAAAGGGGAGGGGAATTGAGGGCAGTTAGGAAAACGGGCTGTGACAGTT--GAGAGGGCATCCGACTTAGCTTGGACGAGGCGGGAGGAGGGGTCAGGAAGGCAGATGGTGCCCTTTAGCCGAGACTTAAGGGATATGTAGGGCAATTTTCCCTATAGTAGTTTGGATGTTTCATTTTGCTTTCTGGCAT---CA-TTCCTCTGAAAACACTCGC-----------------------------------------------------------------------------------------------------------------------------------------------------------------------------------------------------------------------------------------------------------------------------------------------------------------------------------------------------------------------------------------------------------
>gene=chr11_3875941-3876551; species=gorGor
TAAAGGGCTGAGAGCTTGAGGGCAGGTAGGGAAACGGGCTGTGAGAGCTAAGGGAGGGCATCCCACTTAGCTTGGAGGGGAAGGGAGGCGGGGTCAGGAAAGCAGATGGCACCCTTTAGCCCAGACTCAAGGAATGTGTAGGGGAATTTTAGCTAGAGTGGTTTGGACATTTCATTTTGCTTTCTGGCATCATCATTTCCTCAGAAAACACTCGCAGGCCCCAGTGGCCCTAGTGGGCCTCCCCCGGGGCGGGTCTTAGCTTCACTCCCCAACCCTCTGCAAAAGAGCAGGCCCTCCCAAGAGCGCCAAGTCCTGTCTGCAGTTTGCTGATTTTCCCACCAGGGGCCGCTGCGCATGGGCGACGAAGCGCGCGGGTTCCCAAGCCGCAGAGAGGCGGAAGCCGATTGGTTGTCAGGCGAGGCGCGAGGGCGGAGCCTGGGAACTGGCCGGGAGTTGGGGGCTGGGAGCTCGCCCCCGGGCCGAGCCGGGTCGGGCTGTTGTCGCCTCAGGCAGCTCCTGGGAGGCTAACGTTGTGTCCTGGGCCTCTGTTTAGACAGCTCTAGAACTGAGGCGAGTGGAGCAGCACCAAGGCCCGGAGATCGGGGCAGGG
>gene=chr11_3875941-3876551; species=panTro
TAAAGGGCTGAGAGCTTGAGGGCAGGTAGGAAAACGGGCTGTGAGAGCTAAGGGAGGGCATCCCACTTAGCTTGGAGGGGAAGGGAGGCGGGGTCAGGAAAGCAGATGGCACCCTTTAGCCCAGACTCAAGGAATGTGTAGGGGAATTTTAGCTTGAGTGGTTTGGACATTTCATTTTGCTTTCTGGCATCATCATTTCCTCAGAAAACACTCGCAGGCCCCAGTGGCCCTAGTGGGCCTCCCCCGGGGCGGGTCTTAGCTTCACTCCCCAGCCCTCTGCAAAAGAGCAGGCCCTCCCAGCAGCGCCAAGTCCTGTCTGCAGTTTGCTGATTTTCCCACCAGGGGCCGCTGCGCATGGGCGACGAAGCGCGCGGGTTCCCAAGCCGCAGAGAGGCGGAAGCCGATTGGTTGTCAGGCGAGGCGCGAGGGCGGAGCCTGGGAACTGGCCGGGAGTTGGGGGCTGGGAGCTCGCCCCCGGGCCGAGCCGGGTCGGGCTGTTGTCGCCTCAGGCAGCTCCTGGGAGGCTAACGTTGTGTCCTGGGCCTCTGTTTAGACAGCTCTAGAACTGAGGCGAGTGGAGCAGCACCAAGGCCCGGAGATCGGGGCAGGG
>gene=chr11_3875941-3876551; species=papHam
TAAAGGGCTGGGAGCTTGAGGGCAGGTAGGAAAACGGgctgtgagagctaagggagggcatcacacttagcttggaggggaggggaggtggggtcaggaaggcagatggcaccctttagcccagactcaaggaatgtgtaggggaattttagctagagtggTTTGGACATTTCATTTTGCTTTCTGGCATCATCATTTCCTCTGAAAACACTCGCAGGCCCCAGTGGCCCTAGTGGGCCTCCCCCGGGGCGGGTCTTAGCTTTACTCCCCAACCCTCTGCAAAAGAGCAGGCCCTCCCAGGATCG-CAAGTCCTGTCTGCAGTTCGCCGATGTTTCCACCAGGGGCCGCTGCGCACGGGCGACGAAGCGCGCGGGTTCCTGAGCCGCAGAGAGGCGGAAGTCGATTGGTTGTCAGGCGAGGCGGGAGGGCGGAGCCTGGGAACTGGCAGGGAGTTGGGGGCTGGGAGCTCGCCCCCTGGCCGAGCCGGGCTGGGCTGTTGTCGCCTCAGGCGGCTCCTGGGAGGCTAACGTTGTGTCCTGGGCCTCTGTTTAGACCGCTCTACAACTGAGGCGAGTGGAGCAGCACCACGGCCCGGAGATCGGGGCAGGG
>gene=chr11_3875941-3876551; species=ponAbe
TAAAGGGCTGAGAGCTTGAGGGCAGGTAGGAAAACGGGCTGTGAGAGCTAAGGGAGGGCATCCCACTTATCTTGGAGGGGAAGGGAGGCGGGGTCAGGAAAGCATATGGCACCCTTTGGCCCAGACTCAAGGAATGTGTAGGGGAATTTTAGCTCGAGTGGTTTGGACATTTCATTTTGCTTTCTGGCATCATCATTTCCTCAGAAAACACTCGCAGGCCCCAGTGGCCCTAGTGGGCCTCCCCCGGGGCGGGTCTTAGCTTCACTCCCCAACCCTCTGCAAAAGAGCAGGCTCTCCCAGGAGCG-CAAGTCCTGTCTGCAGTTCGCTGATTTTCTCACCAGGGGCCGCTGCGCATGGGCGACGAATTTCGCGGGTTCCCAAGCCTCAGAGAGGCGGAAGCCGATTGGTTGTCAGGCGAGGCGCGGGGGCGGAGCCTGGGAACTGGCCCGGAGTTGGGGGCTGGGAGCTCGCCCCCGGGCAGAGCCGGGTCGGACTGTTGTCGCCTCAGGCAGCTCCTGGGAGGCTAACGTTGTGTCCTGGGCCTCTGTTTAGACAGCTCTAGAACTGAGGCGAGTAGAGCAGCACTAAGGCCCGGAGATCGGGGCAGGG
>gene=chr11_3875941-3876551; species=rheMac
TAAAGGGCTGGGAGCTTGAGGGCAGGTAGGAAAACGGGCTGTGAGAGCTAAGGGAGGGCATCACACTTAGCTTGGAGGGGAGGGGAGGTGGGGTCAGGAAGGCAGATGGCACCCTTTAGCCCAGACTCAAGGAATGTGTAAGGGAATTTTAGCTAGAGTGGTTTGGACATTTCATTTTGCTTTCTGGCATCATCATTTCCTCTGAAAACACTCGCAGGCCCCAGTGGCCCTAGTGGGCCTCCCCCGGGGCGGGTCTTAGCTTTACTCCCCAACCCTCTGCAAAAGAGCAGGCCCTCCCAGGAGCG-CAAGTCCTGTCTGCAGTTCGCCGATGTTTCCACCAGGGGCCGCTGCGCACGGGCGACGAAGCGCGCGGGTTCCTGAGCCGCAGAGAGGCGGAAGTCGATTGGTTGTCAGGCGAGGCGGGAGGGCGGAGCCTGGGAACTGGCAGGGAGTTGGGGGCTGGGAGCTCGCCCCCTGGCCGAGCCGGCCTGGGCTGTTGTCGCCTCAGGCGGCTCCTGGGAGGCTAACGTTGTGTCCTGGGCCTCTGTTTAGACCGCTCTACAACTGAGGCGAGTGGAGCAGCACCACGGCCCGGAGATCGGGGCAGGG
>gene=chr11_6640542-6640825; species=hg19
TGTGTTCCCACCCTCCCAATGTGTGCTCCCTCCAACGTGATCCCTTTCTCCCGAGCCCTCTCAATTTCTCACCAGGCTTGGAGTCCCATTCTGCCCTTCCGCGGATCTGCTGTCATGTGACGGATCACATGAGCTCTATATTCCACCACCACTACCCCTCTGCCTAGTAACTAGTGACGGTACTGGCTCCTCCCTTGCATGGGTGGTCCCAAATGCTAGGCAAGGGTGGGGCCGCCACCCGGATTCTCCCCTCTGGCCAGTCAAGCACTGAGTAAGCCCAGGG
>gene=chr11_6640542-6640825; species=bosTau
--TGTTCCCACCCT-CCAACATAAACTCCCTCCAACGTGATTCCCTTCTCCCGGAGCCCCCCAGTTTCTCACCCGGATCGGGGTCCCATTCTGCCTTTCGGCTTGTCGGCTGTCATGTGACAGATCACATGAACCCTGTAGTCCTCCACC-ACCA-CCTCTGCCTAGGAACTAGTGACG-TGCTGGCCCCGCCCTCAAATGGGTGGTCCTGAATGCGGAGAAGGGGTGGGGCGGCCACTCAGATGCTCCCCTGTGGACTGTCAAACAC-GGGT----------
>gene=chr11_6640542-6640825; species=calJac
TGTATTCCCACCTTCCCAACATGTATTCCCTCCAACGTTATCCCTTTCTCCCAAGCCCTCTCAGTTTCTCACCAGGCTTGGAGTCCCATTCTGCCCTTCCGCAGGTCTACTGTCATGTGACAGATCACATGAGCCTTATATTCCACCACCGCCACCACTCCGCCTAGCAACTAGTGACGGTGCTGGCTCCTCCCTTGCATGGGTGGTCCTGAATGCTAGGCAAGGGTAGGGCTGCCACTCGGATTCTCCCCTCTGGCCAGCCAAGCAC----TAAGCCCAGGG
>gene=chr11_6640542-6640825; species=canFam
TGTATCCCCACCCT-CCAACA------------AACATAATCCCCTCCTCCCGGAGCCCCCTCATTTCTCACCAGGTTCGGAGTCTCATTTTGCCTTTCTGGAGATCCACTGTCATGTGACAGATCACATGAACCCTATGTTCCACCGCCA-CAC-CACCCGCCTGGAAACTACTGCCCATGCTGGCTCCTCCTTCAAGTGGGTGGTCCTAAGT----------------GCTGCCACCCAGATCCTTCCC--TGG--CGGTGAGCTC-GGATTAGTCCAGGG
>gene=chr11_6640542-6640825; species=equCab
TGCATTCCCGCCCT-CCAACA---ACTCCCTCCAATGTGATCCCCTTCTCCCGGGGCCCCCTAATCTCTCACCAGGCTCGGAGTCCCATTCCACCTTTCTGCAGATCTGCTGTCATGTGACGGATCACATGAGCCCTACATTCCAGCACCATCAC-CACCCCTCTAGAAACTAGTGACGTTGCTGGCTCCTCCCTCCACTGGGCGGTCCTGAATTCGGGGAACGGGTGGGGCTGCCACTCGAATTCTCTCCTGTGGCCCATCAAGCCC-GGGTAAGCCCAGGG
>gene=chr11_6640542-6640825; species=gorGor
TGTGTTCCCACCCTCCCAATGTGTGCTCCCTCCAACGTGATCCCTTTCTCCCGAGCCC-CTCGATTTCTCACCAGGCTTGGAGTCCCATTCTGCCCTTCCGCAGGTCTGCTGTCATGTGACGGATCACATGAGCTCTATATTCCATCACCACTACCCCTCTGCCTAGTAACTAGTGACGGTACTGGCTCCTCCCTTGCATGGGTGGTCCCGAATGCTAGGCAAGGGTGGGGCCGCCACTCGGATTCTCCCCTCTGGCCAGTCAAGCACTGAGTAAGCCCAGGG
>gene=chr11_6640542-6640825; species=panTro
TGTGTTCCCACCCTCCCAATGTGTGCTCCCTCCAACGTGATCCCTTTCTCCCGAGCCCTCTCGATTTCTCACCAGGCTTGGAGTCCCATTCTGCCCTTCCGCAGATCTGCTGTCATGTGACGGATCACATGAGCTCTATATTCCACCACCACTACCCCTCTGCCTAGTAACTAGTGACGGTACTGGCTCCTCCCTTGCATGGGTGGTCCCGAATGCTAGGCAAGGGTGGGGCCGCCACTCGGATTCTCCCCTCTGGCCAGTCAAGCACTGAGTAAGCCCAGGG
>gene=chr11_6640542-6640825; species=papHam
TGTGTTCCCACCCTCCCAATATGTGCTCCCCTCAACGTGATCCCTTTCTCCCCAGCCCTCTCAATTTCTCACCAGGCTTGGAGTCCCATTCTGCCCTTCCGCAGATCTGCTGTCATGTGACAGATCACATGAACCCTACAGTCCACCACCACTAACCCTCTGCCTAGTAACTAGTGACGGTGCTGGCTCCTCCCTTGCGTGGGTGGTCCTGAATGCTAGGCAAGGGTGGTGCTGCCACTCGGATTCTCCCCTCTGGCCAGTCAAGTGCTGAGTAAGCCCAGTG
>gene=chr11_6640542-6640825; species=ponAbe
TGTGTTCCCACCCTCCCAATGTGTGCTCCCTCCAACATGATCCCTTTCTCCCGAGCCCTCTCAATTTCTCACCAGGCTTGGAGTCCCATTCTGCCCTTCCGCAGATCTGCTGTCATGTGACGGATCACATGAGCTCTATATTCCACCATCACTACCCCTCCGCCTAGTAACTAGTGACGGTGCTGGCTCCTCCCTTGCATGGGTGGTCCTGAATGCTAGGCAAGGGTGGGGCCGCCACTCGGATTCTCCCCTCTGGCCAGTCAAGCACTGAGTAAGCCCAGGG
>gene=chr11_6640542-6640825; species=rheMac
TGTGTTCCCACCCTCCCAATGTATGCTCCCCCCAACGTGATCCCTTTCTCCCCAGCCCTCTCAATTTCTCACCAGGCTTGGAGTCCCATTCTGCCCTTCCGCAGATCTGCTGTCATGTGACAGATCACATGAACCCTATAGTCCACCACC---AACCCTCTGCCTAGTAACT---------------------------------------------------------------------------------------------------------------
>gene=chr11_9482190-9482800; species=hg19
CTCCCGGGTAATCACAAGGACCAGCCTCCCTCCCTCGCTACAAAATGGCGCCTCCCGCTGGGGCCCCAGAATCGGTATGACTCGCTAGTCAGTGAGGCGGGGTCCGTCTGGGATAAGCGGTTATGTCAACCAGTCAGACACAGGAGCTTTGATTCTGCACTTTGCGCGAGCCACTCAGGGGCGGGCTGTAAAGTCAGGCTTGGCTGACGTCAGTTGAGTGGGCGCGGCTAGGGCGGTTTTCTTTCGCGTCGACCAAACGTGGGCCAATGGAAAACCGGAAGCGTCCTGTGAGTGATGTAATGACAGCCCAATGGAAGCTGGGGGCGGGCCTCAGACACACTATGCGGGTTGCGGGGCCTGGGGGCCGGACGGCTGTTTCCTGTCCTGGTGCATGGTGGTCGGACGAAGGAATTGTTGGAAAATTTTCTCGGAGGTTCGTATATAAATGTGTTTTTACCCAGTGTGCATTATTCTCCGCCTGGCCGCCGCCCTCAGCGCGGCGGCGCGGGCCCGCTTGGGCCCGGGCTCCGGCTCCCGCTGCTCAGCCTCCGCCGCAGGCCTTGCCGATTTTATGGGCCGGCCGCGGTAGCGGCGTCTGGGCAGAAGCGGA
>gene=chr11_9482190-9482800; species=bosTau
CTCCCGGCTAGTCACAAGGACCAGCCTCCCTCCCTCGCTACAAAATGGCGCCTCCTGCTGGGGCCCCAGAATAGGTATAATTCACTTGTCAGAAAGGCGTTGTCGCGCTGGGATGAGCGGTTCTGTCAACCAGTCAGAAGCAGGAACTTTGGTTCCGCACTTTGGGTAAGCCACTCAGTCGCTGGCTGTAAGGCCAGGCGAGGCTGACGTCAGGTAAGGGGGCGTGGATAAGGCCGTCTTCTTTCGCGTCGCCTTAATTTGAGCCAATGGCAGGCAGGAAGCGTCTAGTGAGTGACGTAATGACAGCCCAATGGAGGCTGGGGGCGGGCCTCAGAGCTACTATGCGGGTTGCGGGGCCTGGGGGCCGGGCGGCTGTTTCCTGTCCTGGTGCATGGTGGTCGGACGAAGGAATTGTTGGAAAATTTTCTCGGAGGTTCGTATATAAATGTGTTTTTACCCAGTGTGCATTATTCTccgcccggccgccgccctcagcgcggcggcgcgggcccgcTTGGGCCCGGGCTCTGGCTCCGGCTGCTCAGCCTCCATCTCAGGCCTTGCCGATCCTACGGCCGG-TCGCGGTAGTTGCGTCTGGGCAGAAGCGGA
>gene=chr11_9482190-9482800; species=calJac
CTCCCGGGTAATCACAAGGACCAGCCTCCCTCCCTCGCTACAAAATGGCGCCTCCCGCTGGAGCCCCAGAATCGGTATAACTCATTTGTCAGTGAGGCGGTGTCGGTCCGGGATGAGCAGTTTTGTCAACCAGTCAAACACAGGAGCTTTGATTCTGCCTTTCGCGCGAGCCACTCAGGGGCGGGCTGTATAGCCAGGCTTGGCAAACGTAAGATGAGGGGACGCCACTAGGGAGGTTTTCTTTCACGTTGACGAAACTTGGGCCAATGGAAAGCATGAAGCCTCCCTTGAGTGATGTAATTACAGCCCAATGGAAGCTGGGGGCGGGCCTCAGACAGACTATGCGGGTTGCGGGGCCTGGGGGCCGGACGGCTGTTTCCTGTCCTGGTGCATGGTGGTCGGACGAAGGAATTGTTGGAAAATTTTCTCGGAGGTTCGTATATAAATGTGTTTTTACCCAGTGTGCATTATTCTCCGCCAGGCCGCCGCCCTCAGCGCGGCGGCGCGGGCCCGCTTGGGCCCGGGCTCCTGCTCCCACTGCTTAGCGTTCGCTGCCGGTCTTGCCGATTTTGCGGGCCGGCCGCTGTAGCGGCGCCTGGGCAGAAGCGGA
>gene=chr11_9482190-9482800; species=canFam
CTCCCGGCTAGTCACAAGGACCAACCTCCCTCCCTCGCTACAAAATGGCGTCTCCCGCTGGGGCCCCAGAATCGGCATAAATCACTTGTCAGCGAGGCGGTAACAGCCTAGGACGAGCGGTCCTGCCAACCAGTCAGACACAGACGCTTTGATTCCGCACCTTGCACAAGCCATTCAGGCGCTGGATGCAAGGCCGGACGAGGCCAACGTCAGAAAAGGGGGCGTGAACGAGGCGGTCCCCTTTCGCGTCGCCTAAATTTGAGCCAATGGCAAGCAAGGAGCGTCTCGTGAGTGGCGTAAGGACCGCCCAATGGAGGCTGGGGGCGGACCTCAGACTCGCTATGCGGGTTGCGGGGCCTGGGGGCCGGGCGGCTGTTTCCTGTCCTGGTGCATGGTGGTCGGACGAAGGAATTGTTGGAAAATTTTCTCGGAGGTTCGTATATAAATGTGTTTTTACCCAGTGTGCATTATTCTccgcccggccgccgccctcagcgcggcggcgcgggcccgctcgggcccgggcTCTGACTCCGGCTGCTCAGCCTTCGCCGCAGGCCCTGCCGATCCCACGGCCGG-CCTCGGTAGCGGCGCCTGGGCAGAAGCGGA
>gene=chr11_9482190-9482800; species=equCab
CTCCCGGCTAGTCACAAGGACCAGCCTCCCTCCCTGGCTACAAAATGGCGCCTCCCGCTGGGGCCCCAGAATCAGCATAATTCACTTGTCAGCCAGGCGGTGTCGGTCTGGGATGAGCGGTTCTGCCGACCAGTCAGACACAGCAACTTTGATTCCGCACTTAGCGCAAGCCACTCAGGCACCGGCCGTAAGGCCAGGCGAGGCTGACGTTTGAAGAGGGGGCGTGGATAAGGCGGTCTCCTCTCGCGTGGCCTAAATTTGAACCAATGGCAAGCAGGAAGTGGCCGGTGAGTGACGTCATGACAGCCCAATGGAAGCTGGGGGCGGGCTTCAGACTCGGTATGCGGGTTGCGGGGCCTGGGGGCCGGGCGGCTGTTTCCTGTCCTGGTGCATGGTGGTCGGACGAAGGAATTGTTGGAAAA-TTTCTCGGAGGTTCGTATATAAATGTGTTTT------------------------------------------------------------------------------------------------------------------------------------------------------------
>gene=chr11_9482190-9482800; species=gorGor
----------------------------------------------------------------------------------------------------------------------------------------------------------------------------------------------------------------------------------------------------------------------------------------------------------------------------------------------------------------------------------------------------------------------------------------------------------------------------------------------------------------------------------------------------------------------------------------------------------------------------------
>gene=chr11_9482190-9482800; species=panTro
CTCCCGGGTAATCACAAGGACCAGCCTCCCTCCCTCGCTACAAAATGGCGCCTCCCGCTGGGGCCCCAGAATCGGTATGACTCGCTAGTCAGTGAGGCGGGGTCCGTCTGGGATAAGCGGTTATGTCAACCAGTCAGACACAGGAGCTTTGATTCTGCACTTTGCGCGAGCCACTCAGGGGCGGGCTGTAAAGTCAGGCTTGGCTGACGTCAGTTGAGGGGGCGCGGCTAGGGCGGTTTTCTTTCGCGTCGACCAAACGTGGGCCAATGGAAAACCGGAAGCGTCCTGTGAGTGATGTAATGACAGCCCAATGGAAGCTGGGGGCGGGCCTCAGACACACTATGCGGGTTGCGGGGCCTGGGGGCCGGACGGCTGTTTCCTGTCCTGGTGCATGGTGGTCGGACGAAGGAATTGTTGGAAAATTTTCTCGGAGGTTCGTATATAAATGTGTTTTTACCCAGTGTGCATTATTCTccgcccggccgccgccctcagcgcggcggcgcgggcccgcTTGGGCCCGGGCTCCGGCTCCCGCTGCTCAGCCTCCGCCGCAGGCCTTGCCGATTTTATGGGCCGGCCGCGGTAGCGGCGTCTGGGCAGAAGCGGA
>gene=chr11_9482190-9482800; species=papHam
CTCCCGGGTAATCACAAGGACCAGCCTCCCTCCCTCGCTACAAAATGGCGCCTCCCGCTGGGGCCCCAGAATCGGTGTAACTCACTAGTCAGTGAGGCGGTGTCCGTCTGGGATGAGCGGTTCTGTCAACCAGTCAGACACAGGAGTTTTGACTCTGCACTTTGCGCGAGCCACTCAGGGGCGGGCTGTAAAGTCAGGCTTGGCTGACGTCAGATGAGGGGGCGCGGCTAGGGCGGTTTTCTTTTGCGTCGACTAAACGTGGGCCAATGGAAAACCGGAAGCATCCTGTGAGTGATGTAATGACAGCCCAATGGAAGCTGGGGGCGGGCCTCAGACACACTATGCGGGTTGCGGGGCCTGGGGGCCGGACGGCTGTTTCCTGTCCTGGTGCATGGTGGTCGGACGAAGGAATTGTTGGAAAATTTTCTCGGAGGTTCGTATATAAATGTGTTTTTACCCAGTGTGCATTATTCTccgcccggccgccgccctcagcgcggcggcgcgggcccgcTTGGGCCCGGGCTCCGGCTCCCGTTGCTCAGCCTCCGCCGCAGGCCTTGCCGATTCTATGGGCCGGCCGCAGTAGCGGCGTCTGGGCAGAAGCGGA
>gene=chr11_9482190-9482800; species=ponAbe
CTCCCGGGTAATCACAAGGACCAGCCTCCCTCCCTCGCTACAAAATGGCGCCTCCCGCTGGGGCCCCAGAATCGGTATAACTCGCTAGTCAGTGAGGCGGGTTCCGTCTGGGATAAGCGGTTCTGTCAACCAGTCAGACACAGGAGCTTTGATTCTGCACTTTGCGCGAGCCACTCAGGGGCGGGCTGTAAAGTCAGGCTTGGCTGGCGTCAGTTGAGGGGGCGCGGCTAGGGCGGTTTTCTTTCGCGTCGACCAAACGTGGGCCAATGGAAAACCGGAAGCGTCCTGTGAGTGATGTAATGACAGCCCAATGGAAGCTGGGGGCGGGCCTCAGACACACTATGCGGGTTGCGGGGCCTGGGGGCCGGACGGCTGTTTCCTGTCCTGGTGCATGGTGGTCGGACGAAGGAATTGTTGGAAAATTTTCTCGGAGGTTCGTATATAAATGTGTTTTTACCCAGTGTGCATTATTCTccgcccggccgccgccctcagcgcggcggcgcgggcccgcTTGGGCCCGGGCTCCGGCTCCCGCTGCTCAGCCTTCGCCGCAGGCCTTGCCGATTCTATGGGCCGGCCGCGGTAGCGGCGTCTGGGCAGAAGCGGA
>gene=chr11_9482190-9482800; species=rheMac
CTCCCGGGTAATCACAAGGACCAGCCTCCCTCCCTCGCTAAAAAATGGCGCCTCCCGCTGGGGCCCCAGAATCGGTGTAACTCACTAGTCAGTGAGGCGGTGTCCGTCTGGGATGAGCGGTTCTGTCAACCAGTCAGACACAGGAGTTTTGACTCTGCACTTTGCGCGAGCCACTCAGGGGCGGGCTGTAAAGTCAGGCTTGGATGACGTCAGATGAGGGGGCGCTGCTAGGGCGGTTTTCTTTTGCGTCGACTAAACGTGGGCCAATGGAAAACCGGAAGCATCCTGTGAGTGATGTAATGACAGCCCAATGGAAGCTGGGGGCGGGCCTCAGACACACTATGCGGGTTGCGGGGCCTGGGGGCCGGACGGCTGTTTCCTGTCCTGGTGCATGGTGGTCGGACGAAGGAATTGTTGGAAAATTTTCTCGGAGGTTCGTATATAAATGTGTTTTTACCCAGTGTGCATTATTCTccgcccggccgccgccctcagcgcggcggcgcgggcccgcTTGGGCCCGGGCTCCGGCTCCCGTTGCTCAGCCTCCGCCGCAGGCCTTGCCGATTCTATGGGCCGGCCGCAGTAGCGCCGTCTGGGCAGAAGCGGA
>gene=chr11_10329223-10329833; species=hg19
GGGTTGGCGAGCCTGGACTCTCGGGTTGCGCAACGGAGTCCTAGATTTATAGGGTTGCTCACAGAACCCGGCGCGAAAGCGAGCTTCGAAGAGTTGGGGTGGTCTCTGAGGCCTTCTAAGAGAGGCGTTCCCCCTGCCTGCCGCGGTTGTTAAAGTTCCAAGCCGCCCTAGCAATGCGTGGGGACACCTCCGGAAAACCCAGTAACCCCTAGTAACCCCGGGTCTGCCCGGGCCTGAGCGCCCGCGGGCCGCTGGCTCATGGGCGAGGCTGTAGCGCCCCCTGCAGGCAGCTGAGACAGGCCCAGCGCCGCCAAGCAGTACGTGCGGTTTAATAAGTTCTCCTACGTGGGAGTCAGCACACAGCCTTAATgaaagaggaaagaaagaaaaaaaaaaagagagaaagaaaCAGTTTGCAGATGCCAACCAGGGCCGTCCTCCTACACCCCCCAGACCTGCACCGCGGCTCCCTGTTCTGGGACAGTGACTCAGCGCCCACACGCTGCGCTGCGTGCAGCTGCCGGCTGGAGGCGGGCAGGACGGACGTGCCGGCGGAACCGTGAGCCTCCGACGGCCTGAGACCTTCATTGTTCCGCCTCCCCTAGCCGCT
>gene=chr11_10329223-10329833; species=bosTau
GGGGAGGTGAACTTGGACTCT-CGATTGCGCA--AGAGTCCCAGATTTATGGAGTCGGTCACGGAACCCCGCGTGAAAGCGCCCCTCGGAGAGTTGGGGTGGTCTCCGAGGCTTTCCAGCTGAGGAGTTTCCCCCTGTCACAGCGG-TGCTAAAGT--GGTGCGACTCCAGCAAAAAGTGCGAGCTCCTCCGGGAAG-TGCTCAGCCGCCAGTAACCCCAGTTCTCTCCCGGCCCGTGCCCCAGCGAGTCGCGGGCTCATAAGCGATGCTTCGGCGCCCCCAGCCGGCCGCCTCGACGTGCCAAGAGCCATCAGGAGGTACGTGCGGTTTAATAAGTCCTCCTACGTGGGAGTCAGCACACAGCCTTAATGAAAGAGGAAAGAAAA--------------------AAACAGTTCGCAGATGCCAACCAGGACCGCCCCCCC-------CCAGACCTGTACCGTGGCTCCCTGTTCTGGGACCGTGACTCAGCGCCCACACGCTGCGCCGCGTGCAGCTGCTGACCGGAGGCGGGCCGGACGGACGTGCCGCCGGAACCGTGCGCCTGCGACGGCCTGAGACCTTCATTGTTCCGCCTCTCCTTGCCGCT
>gene=chr11_10329223-10329833; species=calJac
AGGTTGGCGAGCCTGAACTCTCGGGTTGCGCAACAGAGTCCTAGATTTATAGGGTTACTCACAGAACCCTGCACGAAAGCGCGCTTGGAAGAGCTGGGGTGGTCTCCGAGACCTTCTAAGAGAGGCGTTCCTCCTGCCTGCCGCGGGTGTTAAAGTTCCAAGCCGCCCCAGCAATACGTGGAGACACCTCCAGAAGACCCAGTAACTCCCAGTAACCCCAGCTCTGACCGGGCCTGAGCGCCCGCGAGCCGCGGGCTCATGGGCGAGGCTGCGGCGCTCCCTGCCGGCAGCCGGAACCGGCCCAGCGCCGCCAAGCAGTACGTGCGATTTAATAAGTTCTCCTACGTGGGAGTCAGCACACAGCCTTAATGAAAGAGGAAAGAAAGAAAAAAAAA--------GAGAAACAGTTTGCAGATGCCAACCAGGGCCGTCCTCCTACACCCCCCAGACCTGCACCGCGGCTCCCTGTTCTGGGACAGTGACTCAGCGCCCACACGCTGCGCAGCGTGCAGCTGCCGGCTGGAGGCGGGCGGGACGGACGTGCCGCCGGAACCGTGAGCCTCCGACGGCCTGAGACCTTCATTGTTCCGCCTCCCCTCGCCGCT
>gene=chr11_10329223-10329833; species=canFam
GGGGAGGCGAGCCTGGA--CCGGGGTTGCGCAACAGAGCCCCAGATTTATGGAGAAGCTCGCGGAGCCCGGCGCAAAAGCGCGCCTCGGAGAGTTGGGGCGGTCTCCGAGGCCTTCTAAGTGAGGAGCTGCTCCAGGCTGCCGCGG-TGTTCAAGTTAGAAGCTACTCCAGCAAAATGTTCGCGCTGCTCGGGGAAT-CCGGCAGGCGCCAGGAACTGCAGCCGTCCGCCGGCCTGTGCCCTGGCGGGCGGCGGGCTCATCAGCGGGGCTGTGGCGCCCCCAGCCGGCCGCT-GGAGCGGCCCAGAGCCGTCAGGCAGTACGTGCGGTTTAATAAGTCCTCCTACGTGGGAGTCAGCACACAGCCTTAATGAGAGAGGAAAGAAAA--------------------AAACAGTCTGCAAATGCCAACCAGGGCCGG-CCCCC-------CCAGACCTGCACGGCGGCTCCCCGTTCTGGGACCGTGACTCAGCGCCCACACGCTGCGCAGCGTGCAGCTGCGGGCCGGAGGCGGGGACGAGGGACGTGCCGCCGGAATCGTGCGCCTCTGACGGCCTGAGACCTTCATTGTTCCGCCTCCCCTTGCCGCG
>gene=chr11_10329223-10329833; species=equCab
CGGGAGGCGAGCCTGGACTCTCGGCTTGCGCAACAGAG-CCTAGATTTATGGAGTTGCTCAGGGAGCCCTGCGCGAAAGCGCACCTCGGAGAGTTGGGGTGGTTTCCGAGGCCGCCTAAGCGAGGAGTTTCCCCGGGCTGCCGCGG-TGTTAAAGTTAGAAGCTACTCCAGCAAGATGTTGGGACTCCTCCGGGAAA-CCAACAGCCGCCAGAAACTCCGGTGCTCTCCCCGCCTGTGCCCCAGCGAGCCGGGGGCTCATAAGCGAGGCTGTGGCGCCCCCAGCCGGCCGCCTGGACGGGCCCAGAGCCATGAGGCCGTACGTGCGGTTTAATAAATCCTCCTACGTGGGAGTCAGCACATAGCCCTAATGAAAGAGGAAAGAAAA--------------------AAACAGTTTGCAGATGCCAACCAGGGCCACCCCCCC------ACCAGACCTGCACGGCGGCTCCCTGTTCTGGGACCGTGACTCAGCGCCCACACGCTGCGCAGCGTGCAGCTGCTGGCCGGAGGCGGGCAGGACGGACGTGCCGCCGGAACCGTGCGCCTCGGACGGCCTGAGACCTTCATTGttccacctccccttgctgct
>gene=chr11_10329223-10329833; species=gorGor
GGGTTGGCGAGCCTGGACTCTCGGGTTGCGCAACGGAGTCCTAGATTTATAGGGTTGCTCACAGAACCCTGCGCGAAAG-GCGCTTCGAAGAGTTGGGGTGGTCTCTGAGGCCTTCTAAGAGAGGCGTTCCCCCTGCCTGCCGCGGTTGTTAAAGTTCCAAGCCGCCCTAGCAATGCGTGGGGACACCTCCGGAAAACCCAGTAACCCCTAGTAACCCCGGGTCTGCCC-GGCCTGAGCGCCCGCGGGCCGCTGGCTCATGGGCGAGGCTGTAGCGCCCCCTGCAGGCAGCTGAGACAGGCCCAGCGCCGCCAAGCAGTACGTGCGGTTTAATAAGTTCTCCTACGTGGGAGTCAGCACACAGCCTTAATgaaagaggaaagaaagaaaaaaaaaaaaagagaaagaaaCAGTTTGCAGATGCCAACCAGGGCCGTCCTCCTACACCCCCCAGACCTGCACCGCGGCTCCCTGTTCTGGGACAGTGACTCAGCGCCCACACGCTGCGCTGCGTGCAGCTGCCGGCTGGAGGCGGGCAGGACGGACGTGCCGGCGGAACCGTGAGCCTCCGA-GGCCTGAGACCTTCATTGTTCCGCCTCCCCTAGCCGCT
>gene=chr11_10329223-10329833; species=panTro
GGGTTGGCGAGCCTGGACTCTCGGGTTGCGCAACGGAGTCCTAGATTTATAGGGTTGCTCACAGAACCCGGCGCGAAAGCGCGCTTCGAAGAGTTGGGGTGGTCTCTGAGGCCTTCTAAGAGAGGCGTTCCCCCTGCCTGCCGCGGTTGTTAAAGTTCCAAGCGGCCCTAGCAATGCGTGGGGACACCTCCGGAAAACCCAGTAACCCCTAGTAACCCCGGGTCTGCCCGGGCCTGAGCGCCCGCGGGCCGCTGGCTCATGGGCGAGGCTGTAGCGCCCCCTGCAGGCAGCTGAGACAGGCCCAGCGCCGCCAAGCAGTACGTGCGGTTTAATAAGTTCTCCTACGTGGGAGTCAGCACACAGCCTTAATgaaagaggaaagaaagaaaaaaaaaaagagagaaagaaaCAGTTTGCAGATGCCAACCAGGGCCGTCCTCCTACACCCCCCAGACCTGCACCGCGGCTCCCTGTTCTGGGACAGTGACTCAGCGCCCACACGCTGCGCTGCGTGCAGCTGCCGGCTGGAGGCGGGCAGGACGGACGTGCCGGCGGAACCGTGAGCCTCCGACGGCCTGAGACCTTCATTGTTCCGCCTCCCCTAGCCGCT
>gene=chr11_10329223-10329833; species=papHam
GGGTTGGCAAGCCTGGACTCTCGGGTTGCGCAACGGAGTCCTAGATTTATAGGGTTGCTCACAGAACCCTGCGCGAAAGCGCGCTTCGAAAAGTTGGGGTGGTCTCTGAGGCCTTCTAAGAGAGGCGTTCCCCCTGCCTGCCGCGGTTGTTAAAGTTCCAAGGCGCCCCAGCAATGCGTTGGGACACCTCCGGAAAAcccagtaacccccagtaaccccGGGTCTGCCCGGGCCTGAGCGCCCGCGAAGCGCGGGCTCATGGGCGAGGCTGTGGCGCCCCCTGCAGGCAGCTGAGACAGGCCCAGCGCCGCCAAGCAGTACGTGCGGTTTAATAAGTTCTGCTACGTGGGAGTCAGCACATAGCCTTAATGAAA---GAAAGAAAAAAAAAGAAAAA------AAGAAACAGTTTGCAGATGCCATCCAGGGCCGTCCCCCTACACCCCCCAGACCTGCACCGTGGCTCCCTGTTCTGGGACAGTGACTCAGCGCCCTCACGCTGCGCTGTGTGCAGCTGCCGGCTGGAGGCGGGCGGGACGGACGTGCCGCCGGAACCGTGAGCCTCCGACGGCCTGAGACCTTCATTGTTCCGCCTCCCCTAGCCGCT
>gene=chr11_10329223-10329833; species=ponAbe
GGGTTGGCGAGCCCGGACTCTCGGGTTGCGCAACGGAGTCCTAGATTTATAGGGTTGCTCACAGAACCCTGCGCGAAAGCGCGCTTCGAAGAGTTGGGGTGGTCTCTGAGGACTTCTAAGAGAGGCGTTCCCCCTGCCTGCCGCGGTTGTTAAAGTTCCAAGCCGCCCCAGCAATGCGTGGGGACACCTCCGGAAAACCCAGTAACCCCCAGTAACCCCGGGTCTGCCCGGGCCTGAGCGCCCGCGGGCCGCTGGCTCATGGGCGAGGCTGTAGCGCCCCCTGCAGGCATCTGAGACAGGCCCAGCGCCGCCAAGCAGTACGTGCGGTTTAATAAGTTCTCCTACGTGGGAGTCAGCACACAGCCTTAATgaaagaggaaagaaagaaaaaaaaaaaga----aagaaaCAGTTTGCAGATGCCAACCAGGGCCGTCCCCCTACACCCCCCAGACCTGCACCGCGGCTCCCTGTTCTGGGACAGTGACTCAGCGCCCACACGCTGCGCTGCGTGCAGCTGCCGGCTGGAGGCGGGCAGGACGGACGTGCCGCCGGAATCGTGAGCCTCCGACGGCCTGAGACCTTCATTGTTCCGCCTCCCCTAGCCGCt
>gene=chr11_10329223-10329833; species=rheMac
GGGTTGGCAAGCCTGGACTTTCGGGTTGCGCAACGGAGTCCTAGATTTATAGGGTTGCTCACAGAACCCTGCGCGAAAGCGCGCTTCGAAAAGTTGGGGTGGTCTCTGAGGCCTTCTAAGAGAGGCGTTCCCCCTGCCTGCCGCGGCTGTTAAAGTTCCAAGGCGCCCCAGCAATGCGTTGGGACACCTCCGGAAAAcccagtaacccccagtaaccccGTGTCTGCCCCGGCCTGAGCGCCCGCGAACCGCGGGCTCATGGGCGAGGCTGTGGCGCCCCCTGCAGGCAGCTGAGACAGGCCCAGCGCCGCCAAGCAGTACGTGCGGTTTAATAAGTTCTGCTACGTGGGAGTCAGCACATAGCCTTAATgaaa---gaaagaaaaaaaaaagaaaaa-----aagaaaCAGTTTGCAGATGCCATCCAGGGCCGTCCCCCTACACCCCCCAGACCTGCACCGTGGCTCCCTGTTCTGGGACAGTGACTCAGCGCCCACACGCTGCGCTGTGTGCAGCTGCCGGCTGGAGGCGGGCGGGACGGACGTGCCGCCGGAACCGTGAGCCTCCGACGGCCTGAGACCTTCATTGTTCCGCCTCCCCTAGCCGCT
>gene=chr11_17500960-17501570; species=hg19
TGGGATACTGTGGAGCAAGCGCAGAGAATAGAGTTATGCTTACTGGCAGGGGAAGATGTCCAAGACACAGACGCAGAGCGGTGTGTGGCATACAAAATCATTCATGTCTGTAACAGGGCTACGTCTGCCTCTGTCGGGGAGATGCTGGGTCTCTGGTGCTTCCCCACCTCTAGCCATGCCTTTTGTTTCTCTTGCTAGGGGCTGGAAGAAGGTCAGACTCTGAGAGCTTGCTTTGAGCAAGGGTACCCCGCTCTGAGAATTCCCAGCCATTCTCCTGGCAAAATGAAAACTAGGGCTGGATTTCCGGGATTGGATTCTCACACTCACCGGCTACTGGGTGGGTGTGGCCTCAGGCAGGGTGCAGTAAAGGGGCTGGTGCAGAGCTTCAGAAAAGTCCTTTCCAgatcccttgagccagggaggttaaggctgccgtgagccatgatcgggccactgcactccagcctgggcgacagagagagaccctgtctcaaaacaaaacaaaacaaaacaaacaaacaaaaAGTCCCTTCCAGCTCTGATGTTGTTCTGGCCTTAGTGCCTTTGTCTCTATCTGGCTGACTAGGAGTGCCAGTGTTCCAGTGACCAT
>gene=chr11_17500960-17501570; species=bosTau
tgggatactgcgaggcaaatacagaggatagggttatgtacagagatgtggaaagatgtccaaggcatagctatagagcAGTCTGTGTGGCATGAAACCATTTATTTCTGCAACGGAGCTGCA-ATGTCTCTATG-GGGAGGCACTGGATCTCAAG--CTTTTCCACCTCCAAAGATGTGGCTCGATTT----------------------------CATCAATAGCAGGCTTGAAGCAAGGGTATTCCCCTTTGAGAATTCTCAGCCTTCCTCAGAGTAGAATGAAAACCTGGGAGGGATTTCAC-AACTGGATTCTTGAGCTCAAGGGCCGCCAGCTGAA------CGGAGGCAGAGT---------------------------------------------------G-ACAGAGAAGG--------------------AACCTGGGTACAAGGCTTCAG---------------------------------------------------------AAAACTTCCTTCTAGCTGTGATGTCGTTCATCCTTTAGTGCC-----------CTGGC---TCAGGTGTGTCAG--------TAACCAC
>gene=chr11_17500960-17501570; species=calJac
TGGGATACTGTGGAGCAAGTGCAGAGAATAGAGTTAGGCTTACTGGCATGGGCAGATGTCCAAGACACAGATGCAGAGCAGTGTGTGGCACATAAAATCATTTATGTCTGTAACAGGACTACGCATGCTTCT-TTGGGGAGGTGCTGGGTCTCTGGTGCTTCCCCACCTCCATCGACGCCTCCTGTTTCTCTTGCTAGGGGCTGGAAGAAGGTCAGACTCTGGGAGCTTGCTCTGAGCTAGGGTACCTCCCTCTGCGAATTCCCAGCCATTCTCCTGGCAAAATGAAAACCAGGGCTGGATTTCAGAGACTGGATTCTCACTCTCAATGGCTACTGGGTGGGTGTGGCCTCAGCCAAAGTGCAGGAAAGGGACTGGTGCAGAGATTCGGAAAAGTCCTTTCCATatcccttgagccagcaaggttaaggctacagtgagccatgatcaggccactgtacttcagcctgggcaacagagagagaccctgtctcaaaaaaaaaaaaaaaaaaaaaaaaa-----aaaGTCCCTTCCAGCTCTAATGTCGTTCTGGCCTTAGTGCCTTTGTCTCT-TCTGGCTGACTAGGTGTGCCAGTGTTCCAATGACCAT
>gene=chr11_17500960-17501570; species=canFam
TGGAATACTGAGA---CGGTAC-----------------------ACATGAAAAGATGTCCAAGGCATAGATGTGGAGCAGCCGGTGTAGCATGAAACCATTTATTTCTAGAACAGAGCTACACATGTCTCTGTG-GGGAGGCGCTGGGTC-CATG--CTTTCCCACTTCCAAC--AGCTGCAAGCTTCTGATGCGG-GGACTCCAGGAGGAGTAGACCCCACAGAGCTGCTCTGAGCGCAGGTCTTCCCCTTCGAGGACGCCCAGCCTTTCTCCTGGCAAAATGGAAACCTGGGATGGATTTCAGAGACTGAATTCTTGCGCCCGCGCATTATTGGGTGGGTGTGGCCGCAGGCAGGGTTCAGGAAAAGCCTTGGCGAGAACCTTCCAAAAA-----------------------------------------------------------------------------------------------------------------------------------AGTACCTTCCAACCCCAATGTTATTCAGGCTATAGTGCC-CTGTCCTGGTCTTTCTAATCAAGTGTGTCAG--------TGGCCAT
>gene=chr11_17500960-17501570; species=equCab
tggaactctgtgaggcaagtgcagagaatagggttatatatagcgacatgaaaagatgtccaTGGCACAGCTGTGGAAGAGGCTGTGCTGCCTGAAACCGTTTGTTTCTACAACGGAGCCACACAATTCTCTGTG-GGGAGGCCCTGGGTCTGGGG--CTTTCCCACCCGCAGC-AACCCTCTCGCTGCCCCTGCA--GCACGCCGGGAGGACCGGGTCCCGCAG--CTGCCCCGCGCAAGGGGATTCTTCTTCGAGATTTCTCAGCCATCCCCCTGGCAGAACGAAAGCCTGGGATGGATTTCAGGGACTGGATTCTCGCGCTCGCG-GCCACTGCATGGGTGTGGCCTCAGAAAGGGTGCGGTGGAAGACTTGGCACAAAGCCTCAAAAAAGTCACCTCCAG----CTCGGTCATGCTAGG-----------------------CCCTGTCTTTATCTGGCT---------------------------------------------------------------------------TGGCGTCTATCTGACCAT-------CTGACATCATCTT-----GCTGGTGTGTCAG--------TAGATAT
>gene=chr11_17500960-17501570; species=gorGor
TGGGATACTGTGGAGCAAGCGCAGAGAATAGAGTTATGCTTACTGGCAGGGGAAGATATCCAAGACACAGACGCAGAGCGGTGTGTGGCATACAAAATCATTTATGTCTGTAACAGGGCTACGTCTGCCTCTGTGGGG-AGATGCTGGGTCTCTGGTGCTTCC-CACCTCTAGCGATGCCTTTTGTTTCTCTTGCTAGGGGCTGGAAGAAGGTCAGACTCTGAGAGCTTGCTTTGAGCGAGGGTACCCCGCTCTGAGAATTCCCAGCCATTCTCCTGGCAAAATGAAAAC-AGGGCTGGATTTCCGGGATTGGATTCTCACACTCACCGGCTACTGGGTGGGTGTGGCCTCAGGCAGGGTGCAGTAAAGGGGCTGGTGCAGAGCTTCA-AAAAGTCCTTTCCAGATCCCTTGAGCCAGGGAGG---------------------------------------------------------------------------------------------------AAAGTCCCTTCCAGCTCTGATGTTGTTCTGGCCTTAGTGCCTTTGTCTCTATCTGGCTGACTAGGAGTGCCAGTGTTCCAGTGACCAT
>gene=chr11_17500960-17501570; species=panTro
TGGGATACTGTGGAGCAAGCGCAGAGAATAGAGTTATGCTTACTGGCAGGGGAAGATGTCCAAGACACAGACGCAGAGCGGTGTGTGGCATACAAAATCATTTATGTGTGTAACAGGGCTACGTCTGCCTCTGTGGGGGAGATGCTGGGTCTCTGGTGCTTCCCCACCTCTAGCGATGCCTCTTGTTTCTCTTGCTAGGGGCTGAAAGAAGGTCAGACTCTGAGAGCTTGCTTTGAGCAAGGGTACCCCGCTCTGAGAATTCCCAGCCATTCTCCTGGCAAAATGAAAACTAGGGCTGGATTTCCGGGATTGGATTCTCACACTCACCGGCTACTGGGTGGGTGTGGCCTCAGGCAGGGTGCAGTAAAGGGGCTGGTGCAGAGCTTCAGAAAAGTCCTTTCCAgatcccttgagccagggaggttaaggctgcggtgagccatgatcgggccactgcactccagcctgggcgacagagagagaccctgtctcaaaacaaaacaaaacaaaacaaacaaacaaaaAGTCCCTTCCAGCTCTGATGTTGTTCTGGCTTTAGTGCCTTTGTCTCTATCTGGCTGACTAGGAGTGCCAGTGTTCCAGTGATCAT
>gene=chr11_17500960-17501570; species=papHam
TGGGATACTATGGAGCAAGCGCAGAGAATAGAGTTATGCTTACTGGCAGGGGAAGATGTCCAAGACACAGACGCAGAGCAGTGTGTCGCATACAAAATCATTTATGTCTGTAACAGGGTTACGCTTGCCTCTGTGGGGGAGGTGCTGGGTCTCTGGTGCTTCCCCACCTCCAGCGATGCCTCCTGCTTCTCTTGCTAGGGGCTGGAAGAAGGTCAGACTCTGGGAGCTTGCTTTGAGCAAGGGTACCCCCCTCTGAGAATTCCCAGCCATTCTCCTGGCAAAATGAAAACTAGGGCTGGATTTCCGGGATTGGATTCTCACACTCACCGGCTACTGGGTGGGTGTGGCCTCAGACAGGGTGTAGCAAAGGGACTGGCGCAGAGTTTCAGAAAAGTCCTTTCCAgatcccttgagccaggggggttaaggctgcaatgagacatgatcaggccactgccctccagcctgggcaacagagcgagaccctgtctcaagaaaaaaaaaaaaaaaa-----------aaTGTCCCTTCCAGCTCTGATGTTGTTCTGGCCTTAGTGCCTTTGTTTCTGTCTGGCTGACTAGGTGTGCCAGTGTCCCAGTGACCTT
>gene=chr11_17500960-17501570; species=ponAbe
TGGGATACTGTGGAGCAAGCGCAGAGAATAGAGTTATGCTTACTGGCAGGGGAAGATGTCCAAGACACAGACGCAGAGCAGTGTGCGGCATACAAAATCATTTATGTCTGTAACAGGGCTACGTCTGCCTCTGTGGGGGAGGTGCTGGGTGTCTGGTGCTTCCCCACCTCAAGTGCTGCCTCCTGTTTCTCTTGCTAGGGCCTGGAAGAAGGTCAGACTCTGACAGCTTGCTTCAAGCAAGGGTACCCCGCTCTGAGAATTCCCAGCCATTCTCCT-GCAAAATGAAAACTAGGGCTGGATTTCCGAGA-TGGATTCTCATACTCACTGGCTACTGGGTGGGTGTGGCCTCAGGCAGGGTGTAGTAAAGGGGCTGGCTCAGAGCTTCAGAAAAGTCCTTTCCAgatcccttgagccagggaggttaaggctgtggtgagccgtgatcgggccactgcactccagcctgggcgacagagagagaccctgtctcaaaaaaaaa----------------------aaGTCCCTTCCAGCTCTGATGTTGTTCTGGCCTTAGTGCCTTTGTCTCTATCTGGCTGACTAGGAGTGCCAGTGTTCCAGTGACCAT
>gene=chr11_17500960-17501570; species=rheMac
TGGGATACTATGGAGCAAGCGCAGAGAATAGAGTTATGCTTACTGGCAGGGGAAGATGTCCAAGACACAGACGCAGAGCAGTGTGTCGCATACAAAATCATTTATGTCTGTAACAGGGTTATGCTTGCCTCTGTGGGGGAGGTGCTGGGTCTCTGGTGCTTCCCCACCTCCAGCGATGCCTCCTGCTTCTCTTGCTAGGGGCTGGAAGAAGGTCAGACTCTGGGAGCTTGCTTTGAGCAAGGGTACCCCCCTCTGAGAATTCTCAGCCATTCTCCTGGCAAAATGAAAACAAGGGCTGGATTTCCGGGATTGGATTCTCACACTCACCGGCTACTGGGTGGGTGTGGCCTCAGACAGGGTGTAGTAAAGGGACTGGCGCAGAGCTTCAGAAAAGTCCTTTCCAgatcccttgagccagcggggttaaggctgcaatgagacatgatcaggccactgccctccagcctgggcaacagagcgagaccctgtctcaaaaaaaaaaaaaaaaaaa-----------aaTGTCCCTTCCAGCTCTGATGTTGTTCTGGCCTTAGTGCCTTTGTTTCTATCTGGCTGACTAGGTGTGCCAGTGTTCCAGTGACCTT
>gene=chr11_18127377-18127987; species=hg19
GGAGGATTCGCCAGAGGCGGAGCCCCGGTGCCTGGGGGATGTAGGGACACCCCACGCGTGGCGCGAGTTTCCACACCTGGATGAGTCCGCTGAGGACGCCGAAGAGCCAGTGTTTGCTGTAGACCGTGCTCCCTATGCAGTCTCCACCGGCCACCTCCTCCTCCTCCTCCTTGTCGCGACCCGGCGGCGGCGGCGAGGGGTTGCGGTCCATGACTTTGTCGCGTCCCGCGCTTGAAGGCCGTGCCGGAAGCTGCGGAGGAGACGACCGGCGCCCTAGTGCCAGAGCGCCCGGCGTACCCGGTGGGACTCCCCCTACAGCGCCATCTGCTGTTCGGAGCCTGGCCAGCTGCCAAGGCGGCTTGACCTCCCCCACCCCATCCTATCGAGGACCCTGGCACGAACATACTCATAATTATTTGTCACCCTCACTGAATCAGGTGTTCCATTTCTCCAGGAGCTCTTAGACTGATTGAAGAAGGAAGGGTGGGGAGCAGTGAGGAAGCCTCAGGAACAGATGTGAATCTCAAAGCTAGCGGACTTATTCTATTCGCCTTCTGATctatgttgcccaggctggtctcgaacttctggctcaagcaatccttctgcc
>gene=chr11_18127377-18127987; species=bosTau
GGAGGGGCTGCCAGAGGCGGGGCGGCC--ACCTGGGGAGAGTAGGGGGAGCCCACGCGAGGCGCGCGTTTCCGCACCTGGATGAGCCCGCTGAGGACGCCGAAGAGCCAGTGCTTGCTGTAGACCGTGCTACCTATGCAGTCCCCCCCGGCCGCGGCCTCCTCGTCCTC---GTCCCGACTCGGCGGCGGTGGCGACGGGTTGCGGTCCATGATTCGGCCGCCTCTGGCGCGCGGGAGCTCCTCCGGAAGCCGCGGAGGAGGCGAGAGACTACCAGGCGCCAGAAGGCCCAGCGC---------AGCTCCCGCCACAGCGCCCCCTGCTGCCCGGA----------GAGCCCAAATGTCTTGGTCT-TACCCCAGCGCTCTACCCAGGACCCCAGCGCTGTTATATTCATAGTTATTTGTCACCCTCCCTGGACCACATATTCCATCTCTCCAGGAGCTCTTAGCCTGATTGGAATGGCCAGGGTGTGGGGCAGGGAACAGGAATCCGCTACAGACGT-------GA-----------------------------------------------------------------------------------
>gene=chr11_18127377-18127987; species=calJac
GAAGGAGCCGCCAGAGATGGAACCCGGGT--------------------------GCATGGCGCGATTTTCCACACCTGGATGAGTCCGCTGAGGACGCCAAAGAGCCAGTGTTTGCTGTAGACCGTGCTCCCTATGCAGTCTCCCCCGGCGACCTCCTCCTCCTCCTT---GTTGCGACCCGGCGGCGGCGGCGAAGGGTTACGGTCCATGACTTGGCCGCGTTCCGCGCAATACGGCGGTGTCGGAAGCTGCAGAGGAGACTATCGGCGTCCTTGTGCCAGAGCGCCGGGTGCCGCCGGCGCGACTCCCCCTACAGCGCCGCCTGCTGTTCAGAGCCTGGCCAGCAGCCAAGATAGCATTACTTCCCCCACCCCATCCTAGTCAGGACCCATGCACGAACATACTC---ATTATTTGTCACCTTCACTGAATCGGGTGTTCCATTTCTCCAGGAACTCTTAGCCTGATTGAAGAAGGAAGGGTGGGGGGCAGGGAGGAAGCCTCAGGAACAGATGTGAATCTCAAAGCTAGCCGACCTATTCCATTCGCCTTCTG-----------------------------------------------------
>gene=chr11_18127377-18127987; species=canFam
-----------CAG-----GGGCGGGG----CG----------------GCCCCCGGGAGGAGCCACCGCCGGCACCTGGATGAGCCCGCTGAGGACCCCGAAGACCCAGTGCCTGCTGTAGACGGTGCTCCCTATGCAGTCCCCCCCGGCCACGTCCTCGTCGTCCTC---GTCGCGACGCGGCGGCGGCGGCGAAGGGTTGCGGTCCATGCCTCGGCCTCCGCCCGCCCGGAGGAGCCGCGCCGGAAGCGGCGGAGGAGGCGATCGGCCTCCAGGCGCCAGAgggccccgcgcgcccggcgcggctcccgccacagcgccccctgccgcccgga----------CTGCGCAGAGCC--------CCCCCCCCCCGCCCTTCCTGGGTCCCACGCCCAGCCGGCTCCAGAGCCATTTGTCACTCTCTCT------------------------------------------------------------------------------------------------------------------------------------------------------------------------------------
>gene=chr11_18127377-18127987; species=equCab
------------------------------------------------------------------------------------------------------------------------------------------------------------------------------------------------------------------------------------------------------------------------------------------------------------------------------------------------------------------------------CCCCCACCTCATCTAACCCAGGACCCTCACAGTGTCCTTTTCATAGTTATTTGTCACCCTCACTGGACCAGATATCCCATCTCTCCCGGAGCTCTTAGCCTGATTGGAAGGGTCGGGGGTGGGGGCAGGGAACAGGGATCTC------------------------------------------------------------------------------------------------------
>gene=chr11_18127377-18127987; species=gorGor
GGAGGATTCGCCAGAGGCGGAGCCCCGGTGCCTGGGGGATGCAGGGACAGCCCACGCGTGGCGCGAGTTTCCACACCTGGATGAGTCCGCTGAGGACGCCGAAGAGCCAGTGTTTGCTGTAGACCGTGCTCCCTATGCAGTCTCCACCGGCCACCTCCTCCTCCTCCTC---GTCGCGACCCGGCGGCGGCGGCGAGGGGTTGCGGTCCATGAC--TGTCGCGTCCCTCGCTTGAAGGCCGTGCCGGAAGCTGCGGAGGAGACGACCGGCGCCCTAGTGCCAGAG--------------------------------------------------------------------------------------------------------------------------------------------------------------------------------------------------------------------------------------------------AGCTAGCGGACTTATTCTATTCGCCTTCTGATctatgttgcccaggctggtctcgaacttctggctcaagcaatccttctgcc
>gene=chr11_18127377-18127987; species=panTro
GGAGGATTCGCCAGAGGCGGAGCCCCGGTGCCTGAGGGATGTAGGGACAGCTCACGCGTGGCGCGAGTTTCCACACCTGGATGAGTCCGCTGAGGACGCCGAAGAGCCAGTGTTTGCTGTAGACCGTGCTCCCTATGCAGTCTCCACCGGCCACCTCCTCCTCCTCCTCCTTGTCGCGACCCGGCGGCGGCGGCGAGGGGTTGCGGTCCATGACTTTGTCGCGTCCCGCGCTTGAAGGCCGTGCCGGAAGCTGCGGAGGAAACGACCGGCGCCCTAGTGCCAGAGCGCCCGGCGTACCCGGCGGGACTCCCCCTACAGCGCCCTCTGCTGTTCGGAGCCTGGCCAGCAGCCAAGGCGGCTTGACCTCCCCCACCCCA--CTATGCAGGACCCTGACACGAACATACTCATAATTATTTGTCACCCTCACTGAATCAGGTGTTCCATTTCTCCAGGAGCTCTTAGCCTGATTGAAGAAGGAAGGGTGGGGAGCAGTGAGGAAGCCTCAGGAACAGATGTGAATCTCAAAGCTAGCGGACTTATTCTATTCGCCTTCTGATctatgttgcccaggctggtctcgaacttctggctcaagcaatccttctgcc
>gene=chr11_18127377-18127987; species=papHam
GGAGGAGCCGCCAGAGGCG----------GCCTGGGGGATGTGGGGAGAGCCCACGCGTGACGCGAGTTTCCGCACCTGGATGAGTCCGCTGAGGACGCCGAAGAGCCAGTGTTTGCTGTAAACCGTGCTCCCTATGCAGTCTCCACCGGCCACCTCCTCCTCCTCCTG---GTCGCGACCCGGGGGCGGCGGCGAGGGGTTGCGATCCATGACTTTGCCGCGTCCCGCGCTCGAAGGCCGTGCCGGAAGCTGCGGAGGAGACGACCGGCACCCTAGTGCCAGAGCGCCCGGCGCACTCGGCGGGACTCCCCCTACAGCGCCCCCTGCTGTTCGGAGCTTGGCCAGCAGCCAAGATGGCTTGACCTCACCCACCCCATTCTACCCAGGACCCAGGCACGAATATACTGATAATTA-TTGTCACCCTCACTGAATCAGGGGTTCCATTTCTCCAGGAGCTCTTAGCCTGATTGAAGAAGGAAGGGTGGGG-GCAGGGAGGAAGCCTCAGGAACAGATGTGAATCTCAAAGCTAGCGAACTTATTCTATTCGCCTTCTG-----------------------------------------------------
>gene=chr11_18127377-18127987; species=ponAbe
GGAGGAGCCGCCAGAGGCGGAGCCCCGGTGCCTGGGGAATGTGGGGAGAGCCCACGCGTGCTGCCAGTTTCCACACCTGGATGAGTCCGCTGAGGACGCCGAAGAGCCAGTGTTTGCTGTAGACCGTGCTCCCTATGCAGTCTCCACCGGCCACCTCCTCCTTCTCCTCCTTGTCGCGACCCGTCAGCGGCGGCGAAGGGTTGCGGTCCATGACTTTGCCGCGTCCCGCGCTCTAGGGCCGTGCCGGAAGCTGCGGAGGAGACGACCGGCGCCCTAGTGCCAGAGCGCCGAGCGCACCCGGCGGGACTCCCCCTACAGCGCCCCCTGCTGTTCGGAGCCTGGCCAGCAGCCAATATGGCTTGACTTCCCCCACCCCATCCTACCCAGGACCCAGGCACGAACATACTCATAATTATTTGTCACCCCCACTGAATCAGGTGTTCCATTTCTCCAGGAGCTCTTAGCCTGATTGAAGAAGGAAGAGTGGGGAGCAGGGAGGAAGCCTCAGGACCAGATGTGAATCTCAAAGCTAGCGGACTTCTTCTATTCGCCTTCTGGTctatgttgcccaggctggtctcaaacatctggttcaaccgatccttctgcc
>gene=chr11_18127377-18127987; species=rheMac
GGAGGAGCCGCCAGAGGCGGAGCCCGGGTGCCTGGGGGATGTGGGAAGAGCCCACGCGTGGCGCGAGTTTCCACACCTGGATGAGTCCGCTGAGGACGCCGAAGAGCCAGTGTTTGCTGTAAACCGTGCTCCCTATGCAGTCTCCACCGGCCACCTCCTCCTCCTCCTG---GTCGCGACCCGGAGGCGGCGGCGAGGGGTTGCGATCCATGACTTTGCCGCGTCCCGCGCTCGAAGGCCGTGCCGGAAGCTGCGGAGGAGACGACGGGCACCCTAGTGCCAGAGCGCCCGGCGCACCCGGCGGGACTCCCCCTACAGCGCCCCCTGCTGTTCGGAGCTTGGCCAGCAGCCAAGATGGCTTGACCTCACCCACCCCATTCTACCCAGGACCCAGGCACGAATATACTCATAATTATTTGTCACCCTCACTGAATCAGGTGTTCCATTTCTCCAGGAGCTCTTAGCCTGATTGAAGAAGGAAGGGTGGGG-GCAGGGAGGAAGCCTCAGGAACAGATGTGAATCTGAAAGCTAGCGAACTTACTCTATTCGCCCTCT------------------------------------------------------
>gene=chr11_34937527-34938137; species=hg19
TTTCCAACGTTTGGCGCCCAGCTCCCGCCATCGGAGCGCCCCGCCCGAGACCACTGATCTCCTGGGGCCTCGCAGCCTTGCTTCCGAACGCCAAGGTCGCGGTGCGCCGGGGTAGCGAACGGCCAGGCCCGAAACCCCGCCCCGCAGCTAAACGCCCGGCCCGCTACCCTGCGCCCAGCTCCAGCCGCCGGGTCCCGCCTGGGCCTCTCCTCCTGGGAATACCGGGCACCGGTGGCCCCGCCCCTACCTGCGCGCCGCATCTCCGGGAACAACAGTCTCCCTCCCGAGCATCACAGCCAGACATGGCCCAGACCAGGGACCCGCGCGGCCTCCAATCTCCGCACGGCTTTGCGCGCGGCGCTTAGCCTGGGATACGGCAGCGAGGCCGCAAATGCAATCAGGCGGCGCTGAGGGCAgcccgggggcggggcgaacggggcgggggccggggTCTGGTAAGGCCCCGCCGGCTGAGATATCCAGCGGCGCACCTGACTTCCCGGGAGGCAAGGCCAACGTGGTTGGAGGCGGGGCTGGGTTGGGGGGCGGGGGTTCAAGTCTGAGAGACCTAAAGGCACCGCTAGCGTCTGGGGGCGTGGCCAACCATGCG
>gene=chr11_34937527-34938137; species=bosTau
TTTTCAACGTTTGGTGCCCAGCCCTCGCGGCCGAAAACCCCAGCGCTGAAACAAAGCTCGCCGCGTAGGCCGGGGCCTCAAGTCCACACGCGGGGGCGGCGGCACACGGTGGTCGCGTCCGGCCCGGCGCAAAGCCCCACCC----GGCCGGCGCCTCGCTTCCGCCGC--------------------------------CGCCTCGCCTCCTGGGAATAGAGGGCACCGACGGCCCCGCCCCTACCTGCGCGCGGCACTGCCGTAAGCAACAGTCTCCCTCTGGAGCGTGAGAGCCAGACATGGCCGGGACTAGCAGTACCCGCGCCTTGCCACCTTCGCACGGCTGTGCTCCTGGCGCTTCGCCTGGGCCAACGCAACGAGGCCCGAACTAAACTCAGGCGGCTCTGAGGGCAGCCTGGGGGCGGGGCGGACAAGATGAAGGGCGG-GTCTGAGAGGGCCTCTCT--------GACCCAACCGCGCAGCCGCCTGGCCGGGAGGCGGGGCCAACCAGGTTGGAGGCGGGGCTGGA---------A---CTC--GA---------CTCAGAGGCGC-GCTGGCCTCCGGGGGCGTGTCC--CCGGGTG
>gene=chr11_34937527-34938137; species=calJac
TTTCCAATGTTTGGCACCCAGCTCCTACTGTCGGAGCGCCCCGCTCGGGACCACGGATCTCCGGGGGC--CTCAGCCTCGCTGCCGAACCCGAAGGCTGCGGTGCATGCTGGTGGCTAACGGCCGGGGCCGAAGCCCCACCCC---GCCAGA-GCCCGGCCCGCTACCCCGCGCCCAGCTCTAGCAGCCGCGTCCCGACTGGGCCTCCCCTCTTCCGAATACCGGGCACCGACGGCCCCGCCCCTACCTGCGCGTCGCATCTCGGAGAACAACAGTCTCCCTCCCGAGCGTCACAGCCAGACATGGCCCAGATCAGGGACCCGCGCAGCCTCCAGTCTCCGCACAGCTTTGCGCGCGGCGCTTAGCCT-GGATCAGTCAGCTAGGCCGCAAATGCAATCAGGCGGCGCTGAGGGCAGCCCGGGGGCGGGGCGAACGGGGCTGGAGCCGGGGTCTGGTAAGGCCCCGCCGGCTGGGATATCCAGCGGCGCAGCCGACTGCTCGGGAGGTGTGGCCAATGCGATTGGAGGCGGGGCTAG---------------------------AGACCCAAAGGCACCGCTAGCGTCTCGGGGCGTGGTCAACGATGCG
>gene=chr11_34937527-34938137; species=canFam
------------------------------------------GCCTCTGG------------------GCCGCAGccccg----------------------------------------accccgcgccccgaccccgc------ggcccgcgcccgcctcccgccgccgcgcccacct--------------------gcgccgcacctgcccgcca-accccgcggccgcggccccgcccctacctgcgcgccgcacccgcGCGAGCCGCGGTCTCCCTCCGCAGCGTGGCAGCCCGACATGGCCCGGACGACGCGAGCCCGCGGCCTCCCAGCTTCGCGCGGCCTCGGGACCCGCGCTCGGTGCCACCTGCCGCGGGGAGGCCGCAACGGCAATCAGGCGGCGCCGAGGGCAGCCCGGGGGCGGGGCAGACACGGCGGAAGGCGG-GGCTCGGAGGGCCTCGCGGACCG-GACATCC----------------GGGCGGGGGGCGGGGCCAACGGGG-TGGGGGCGGGACTAGG---------GGGGCCTCGGCCTCTG--------CAGGCACCGCCGGAGCCCGGGGGCGTGGCCAACATGACA
>gene=chr11_34937527-34938137; species=equCab
----------------------------------------------------------------------------------------------------------------------------------------------------------------------------------------------------------------------------------------------------------------------------------------------------------------------------------------------------------------------------------------------------------------------------------------------------------------------------------------------------------------------------------------------------------------------------------------------------------------------------------
>gene=chr11_34937527-34938137; species=gorGor
-----------------------------------------------------------------------------------------------------------------------------------------------------------------------------------------------------------------------------------------------GCCCCTACCTGCGCGCCGCATCTCCGGGAACAACAGTCTCCCTCCCGAGCGTCACAGCCAGACATGGCCCAGACCAGGGACC------------------------------C-CGCGGCGATTAGCCTGGGATGCGGCAACGAGGCCGCAAATGCAATCAGGCGGCGCTGAGGGCAgcccgggggcggggcgaacggggcggggcccggggTCTGGTAAGGCCCCGCCGGCTGGGATATCCAGCGGCGCACCTGACTTCCCGGGAGGCATGGCCAACGTGGTTGGAGGCGGGGCTGG---G-GGGGTGGGGCTTCAAGTCTGAGAGACCTAAAGGCACCGCTAGCGTCTGGGGGCGTGGCCAACCATGCG
>gene=chr11_34937527-34938137; species=panTro
TTTCCAACGTTTGGCGCCCAGCTCCTGCCATCGGAGCGCCCCGCCCGAGACCACTGATCTCCTAGGGCCTCGCAGCCTTGCTTCCGAACGCGAAGGTCGCGGTGCGCCGGGGTAGCGAACGGCCAGGCCCGAAGCCCCGCCCCGCAGCCAAACGCCCGGCCCGCTACCCCGCGCCCAGCTCCAGCCGCCGGGTCCCGCCTGGGCCTCTCCTCCTGGGAATACCGGGCACCGGTGGCCCCGCCCCTACCTGCGCGCCGCATCTCCGGGAACAACAGTCTCCCTCCCGAGCGTCACAGCCAGACATGGCCCAGACCAGGGACCCGCGCGGCCTCCAATCTCCGCACGGCTTTGCGCGCGGCGCTCAGCCTGGGATGCGGCAGCGAGGCCGCAAATGCAATCAGGCGGCGCTGAGGGCAgcccgggggcggggcgaacggggcgggggccggggTCTGGTAAGGCCCCGCCGGCTGGGATATCCAGCGGCGCACCTGACTTCCCGGGAGGCAAGGCCAACGTGGTTGGAGGCGGGGCTGGGTTGGCGGGCGGGGCTTCAAGTCCGAGAGACCTAAAGGCACCGAGAGCGTCTGGGGGCGTGGCCAACCATGCG
>gene=chr11_34937527-34938137; species=papHam
TTTCCAATGTTTGGCGCCCAGCTCCCGCCGTCGGAGCGCCCCGCCCGGGACCACTGATCGCCTGGAGC--CGCAACCTTGCTTCCCAACGCGAAGGCCGCGGTGCTCCAGGGTCGCAAACTGCCCGGCCGGAAGCCCCGCCCCGCAGCCAAACGCCCGGCCCGCGACCCCGCGCCCAGCTCCCGCCGCCGGGTTCCGTCTGGGCCTCTATTCCTGGGAATAACCGGGACCGGTGACCCCGCCCCTACCTGCGCGCCGCATCTCCGGGAACAACAGTCTCCCTCCCGAGCGTCACAGCCAGACATGGCCTAGACCAGGGACCCACGCGGCCTCCAATCTCCGCACCGCTTCGCTCGCGGCGCTCAGCCTAGGTTGAGGCAGCAAGGCCGCAAATGCAATCAGGCGGCGCTGAGGGCAGCCCGGGGGCGGGGCGAACAGGGTGGG---CGGGGTCTGGTAAGGCCCCTCCGGCTGGGCTGTCCAGCAGCGCACCTGACTGCCCGGGAGGCGTGGCCAACGTGGTTGGAGGCGGGACTAGG---------AGGGCTTCAAATCTGAGAGACCTAAAGGCACCTCGATCGTCTGGGGGTGTGGCCAACCATGTG
>gene=chr11_34937527-34938137; species=ponAbe
TTTCCAACGTTTGGCGCCCAGCTCTCGCCATCGGAGCGCCCCGCCCGGGACCACTGATCTCCTGGTGCCGCGCAGCCTTGCTTCCGAACGCGAAGGTCGCGGTGCGCCGGGGTAGCGAACGGCCAGGCCCGAAGCCCCGCCCCACAGCCAAACGCCCGGCCCGCGACCCCGCGCCCAGCTCCAGCCGCCGGGTCCCGTCTGGGCCTCTTCTCCTGGGAATACCGGGCACCGGTGGCCCCGCCCCTACCTGCGCGCCGCATCTCCAGGAACAACAGTCTCCCTCCCGAGCGTCACAGCCAGACATGGCCCAGACCAGGGACCCGCGAGGCCTCCAATCTCCGCACGGCTTTACGCGCGGCGCTCAGCCTGGGATGAGGCAGCGAGGCCGCAAATGCAATCAGGCGGCGCTGAGGGCAGCCCGGGGGCGGGGCAAACGAGGCGGGGGCGGGCGTCTGGTAACGCCCCGCCGGCTGGGATATGCAGCGGCGCACTTGACTTCCCGGGAGGCATGGCCAACGTGGTTGGAGGCGGGGCTAGG---------AGGGCTTCAAGTCTGAGAGACCTAAAGGCACCGCGAGCGTCTGGGGGCGTGGCCAACCATGCG
>gene=chr11_34937527-34938137; species=rheMac
TTTCCAATGTTTGGCGCCCAGCTCCCGTCGTCGGAGCGCCCCGCCCGGGACCACTGATCGCCTGGGGC--CGCAGCCTTGTTTCCCAACGCGAAGGCCGCGGTGCTCCAGGGTCGCAAACTGCCCGGCCCGAAGCCCCGCCCCGCAGCCAAACGCCCGGCCCGCGACCCCGCGCCCAGCTCCCGCCGCCAGGTTCCGTCGGGGCCTCTACTCCTGGGAATAACCGGTACTGGTGACCCCGCCCCTACCTGCGCGCCGCATCTCCGGGAACAACAGTCTCCCTCCGGAGCGTCACAGCCAGACATGGCCTAGACCAGGGACCCACGCGGCCTCCAATCTCCGCACCACTTTACTCGCGGCGCTCAGCCTAGGTTGAGGCAGCAAGGCCGCAAATGCAATCAGGCGGCGCTGAGGGCAGCCCGGGGGCGGGGCGAACAGGGTGGG---CGGGGTCTTGTAAGGCCCCTCCAGCTGGGCTATCCAGCAGCGCACCTGACTGCCCGGGAGGCGTGGCCAACGTGGTTGGAGGCGGGACTAGG---------AGGGCTTCAAGTCTGAGAGACCTAAAGGCACCTCGATCGTCTGGGGGTGTGGCCAACCATGTG
>gene=chr11_36310822-36311142; species=hg19
accagggtcaatttgttcccaattcctgctccgtctAAAGTCTCGGAGACAAAGGGCCACCTCACGCTGTCCCCACCCCTTCGACTTACCTTGAGCAGGCTCTGGAGTGCTGCAAAATGCTCCGCTGTCAGGGCAGCCATCTTGCCGAAGTCACATGACCGTGGCACCCAGGGAAGCGAGGTCACGTGGCTGTCGCTGTTGTCGCGGGGCCTGCCGGGGGCTGTAGTCCTTCAGAGTGGGGGAAGGCGTTTCGGTTGTGGTGCTGCGGCAGTGAGCGCGGATCAAGACGGACGCGGCGGCTGGATGACTAAACCCCGAGA
>gene=chr11_36310822-36311142; species=bosTau
ATCAGGGTTGGTTTATTCTCAACTCCTGCTCTGTCCAAAGTCTTGGAGACAAAGGCCCGTCTTGCGCTGGCCCCAGCCCTCCCATTTACCTTCAGCAGGCTCTGGAGAGCTGCAAAGTTCTCCGCCGTCAGCGCGGCCATCTTCCCCGAGTCACGTGACCGAGGTAGGCGTAGAAGCGCGGTCACGTGGCTCCGATAGCCGCG-CAGGGCGTACCGGGAGTGGTAGTCCTTCTGGGTGG-GGGAGCGGCCTGAGTTgcggagcgagggggtggggag-gcgcc-----------------------gagcaGCCGGAGGA
>gene=chr11_36310822-36311142; species=calJac
accagggtcagtttgttcccaattcctgctccgtctAAAGTCTCGGAGACAAAGGGCCATCTCATGCTGTCCCCACCCCTTCGATTTACCTTGAGCAGGCTCTGAAGCGCTGCAAAATGCTCCGCTGTCAGGGCAGCCATCTTTCCGAAGTCACATGACCGCGGCACC-AGCGAAGCGACGTCATGTGGCGTTT---GTTGTCGCGGGGCCTGCCGGGGGCTGTAGTCCTTCAGGGTGGAGGAAGGTGTCTGGGTTTTGATGCTGTGGGAGTGAGCCGAGATCAAGACGGACGCGGCGGCTGGATTGCTAAACCCTGGGA
>gene=chr11_36310822-36311142; species=canFam
ATCACGCCCCGTTTGGCCCCAATTCCCGTTCCGTCCCAAGACCCGGGGCCGAGGCCTCACCTCG--------CCACGGTTTTACTTTACCTTCAGCAGGCTCTGGAGCGCGGCAAAACCCTCCGCTGTCAACGCGGCCATCTTCCACGAGTCACCTGACGGCGACACGCGGGGAGGC-TGGTCACGTGGCTCCGACG-CCGCCGCAGGGCATGCCGGGGGTTGTAGTCTTTCGGGGCGG---------------------------------------------------------------------------------
>gene=chr11_36310822-36311142; species=equCab
-----ggtcctcctaattccaattcctgctctgaccaAAGCCCCGGGGACAAAGGCCTGCCTCACGCTGACCCCACCTCTCCAGTTTACCTTCAGCAGGTTCTGGAGCGCTACAAAGCTCTCCGCCGTCAGCGCGGCCATCTTCCTCGCGTCACGTGACTGCAGC-CTCGGCGGCGCGCGGTCACGTGGCTCCGGCGTCTGCCGCGGGGATTGCCGGGAGCTGTAGTCTCTCAGGATGG-GGGCGCTGCCAGGGTCGTGTCGCTGCGGGGAGCGGAG-GACCG-AGTGGAGCGAGAGGGTGGGGTAGCTCAACCTCGGGA
>gene=chr11_36310822-36311142; species=gorGor
accagggtcaatttgttcccaattcctgctccgtctAAAGTCTCGGAGACAAAGGGCCACCTCACGCTGTCCCCACCCCTTCGACTTACCTTGAGCAGGCTCTGGAGTGCTGCAAAATGCTCCGCTGTCAGGGCAGCCATCTTCCCGAAGTCACATGATCGTGGCACC-AGCGAAGCGAGGTCACGTGGCTTTCGCTGTTGTCGCGGGGCCTGCCGGGGGCTGTAGTCCTTCAGAGTGGGGGAAGGCCTTTCGGTTGTGGTGCTGCGGCAGTGCGCGCGGATCAAGACGGACGCGGCGGCTGCATGGCTAAACCCCGGGA
>gene=chr11_36310822-36311142; species=panTro
accagggtcaatttgttcccaattcctgctccgtctaACGTCTCGGAGACAAAGGGCCACCTCACGCTGTCCCCACCCCTTCGACTTACCTTGAGCAGGTTCTGGAGTGCTGCAAAATGCTCCGCTGTCAGGGCAGCCATCTTCCCGAAGTCACATGACCGTGGCACCCAGCGAAGCGAGGTCACGTGGCTTTCGCTGTTGTCGCGGGGCCTGCCGGGGGCTGTAGTCCTTCAGAGTGGGGGAAGGCGTTTCGGTTGTGGTGCTGCGGCAGTGAGCGCGGATCAAGACGGACGCGGCGGCTGGATGACTAAACCCCGAGA
>gene=chr11_36310822-36311142; species=papHam
accagggtcaatttgttcccaattcctgctccgtctaAAGTCTCGGAGACAAAGGGCCACCTCACGCTGTCCCCACCCCTTCGATTTACCTTGAGCAGGCTCTGGAGCGCTGCAAAATGCTCCGCTGTCAGGGCAGCCATCTTCCCGAAGTCACATGACCGCGGCACCCAGTGAAGCGAGGTCACGTGGCTTTCGCTGCTGTCGCGGGGCCTGCCGGGGG--------CTTCAGGGTGGAGGAAGGCGTTTGGGTTGTAGTGCTGCGGCCGCGAGCGCGGATCCAGACGGACGCGGCGGCTGGATGGCTACACCCTGGGA
>gene=chr11_36310822-36311142; species=ponAbe
actagggtcaatttgtccccaattcctgctccgtctaAAGTCTCGGAGACAAAGAGCCACCTCACGCTGTCCCCACCCCTTCGATTTACCTTGAGCAGGCTCTGGAGTGCTGCAAAATGCTCCGCTGTCAGGGTAGCCATCTTCCCGAAGTCACATGACCGCGGCACCCAGCGAAGCGAGGTCACGTGGCTTTCGCTGTTGTCGCGGGGCCTGCCGGGGGCTGTAGTCCTTCAGAGTGGAGGAAGGCGTTTCGTTTGTGGTGCTGCGGCAGTGAGCGCGGATCAAGACGGACGCGGCGGCTGGATGGCTAAACCCCGGGA
>gene=chr11_36310822-36311142; species=rheMac
accagggtcaatttgttcccaattcctgctccgtctaAAGTCTCGGAGACAAAGGGCCACCTCACGCTGTCCCCACCCCTTCGATTTACCTTGAGTAGGCTCTGGAGCGCCGCAAAATGCTCCGCTGTCAGGGCAGCCATCTTCCCGAAGTCACATGACCACGGCACCCAGTGAAGCGAGGTCACGTGGCTTTCGCTGCTGTCGCGGGGCCTGCCGGGGG--------CTTCGGGGTGGAGGAAGGCGTTTCGGCTGTGGTGCT------------GCGGATCCAGACGGACGCGGCGGCTGGATGGCTAAACCCTAGGA
>gene=chr11_45868763-45868923; species=hg19
AGCCTGCGGACAGCCCCAGCCTGCGTCACTTGTCCGCATGCCAGCTCCACCCGGGCGGACCCACACATGGTAGGAACGTGAGGGGGCGGGCCTGTTCCGGCGCCTCTGGGCCAATCGCCAGGTGGAAGGCACTCAGCCAATGGCAGAGGGGCTCTGGGGC
>gene=chr11_45868763-45868923; species=bosTau
AC-----------------TGTGCGTCACCCATTCGCCCTCCGGCTCCCCTCCAGAGAGCCCACACATGGCGGGAACGTGATGGGGCGGGACAGGCCGGGAGCCTCAGAGCCAATCGCCCGGCGAGAGGCGCTCAGCCAATAGCAGAGGCGCTCCAGGGT
>gene=chr11_45868763-45868923; species=calJac
AGCCTGCG-----------------TCATTTGTCCGCCTGCCAGCTCCACCTAGGCGGACCCACACATGGTGGGAACGTGAGGGGGCGGACCTGTTCCGGCGCCTCTAGGCCAATCGCCGGGCGGGAGGCACTCAGCCAATGGTAAAGGGGCTCCGAAGC
>gene=chr11_45868763-45868923; species=canFam
GG-----------------CTTGCGTCACCAGCCCGCCCGCCGCCTCCTC-----TCCCCCAACACATGGTGGGAACGTGAGGGGGCGGACCGGGCTCCGCGTCGCTGGGCCAATCGCCCGGCGGGAGGCGCCCAGCCAATGGCAggggcgctccggggc
>gene=chr11_45868763-45868923; species=equCab
AG-----------------CCTGCGTCACCCGACCGCCCGCGGGCTCCTC-CTGGTCGCCCGACACATGGTGGGAACGTGAGGGGGCGGGTCGGACTCGGCGCCCCTAGGCCAATCGCCAGGCGGGA---------------------------------
>gene=chr11_45868763-45868923; species=gorGor
AGCCTGCG-----------------TCACTTGTCCGCATGCCAGCTCCACCCGGGCGGACCCACACATGGTAGGAACGTGAGGGGGCGGGCCTGTTCCGGCGCCTCTGGGCCAATCGCCGGGTGGGAGGCACTCAGCCAATGGCAGAGGGGCTCTGGGGC
>gene=chr11_45868763-45868923; species=panTro
AGCCTGCG-----------------TCACTTGTCGGCATGCCAGCTCCACCCGGGCGGACCCACACATGGTAGGAACGTGAGGGGGCGGGCCTGTTCCGGCGCCTCTGGGCCAATCGCCAGGTGGAAGGCTCTCAGCCAATGGCAGAGGGGCTCTGGGGC
>gene=chr11_45868763-45868923; species=papHam
---------------CCAGCCTGCGTCACTTGTCCGCCTACCAGCTCCACCCAGGCGGACCCACACATGGTAGGAACGTGAGGGGGCGGGCCTGTTCTGGCGTCTCTGGGCCAATCGCCGGGCGGGAGGCACTCAGCCAATGGCACAGGGGCTCTAAGGC
>gene=chr11_45868763-45868923; species=ponAbe
AGCCTGCG-----------------TCACTTGTCCGCTTGCCAGCTCCACCCGGGCGGACCCACACATGGTGGGAACGTGAGGGGGCGGGCCTGTTCCGGCGCCTCTGGGCCAATCGCCGGGCGGGAGGCACTCAGCCAATGGCAGAGGGGCCCTGGGGG
>gene=chr11_45868763-45868923; species=rheMac
---------------CCAGCCTGCGTCACTTGTCCGCCTGCCAGCTCCACCCAGGCGGACCCACACATGGTAGGAACGTGAGGGGGCGGGCCTGTTCTGGCGTCTCTGGGCCAATCGCCGGGCGGGAGGCACTCAGCCAATGGCACAGGAGCTCTAAGGC
>gene=chr11_47600219-47600829; species=hg19
CAATGTCCCCGCTCCACCTTGAGTCGTCTTGGAAACGGTCGCCAGGGAAACCGTTCTTCCCGCTCAGGCCCGCCCGCCCTCGTCAAAAGCTTGGCTCAGAGAGCGGGGGAGGGGTGTGTAGCGTAGAACCCAAAACGCCCGCCCCCTCCCCTCCTCTCACCCGCCTGGTTCTTCAGCGTCCTCGCCTTCTCTCTAGGCTCTGCCACAAGGAGCTAGGACCACGCTCACCTCACGATTTCCCTACCTGCCTGTCTCGCTTTCTCACCTGCGTTCCCTCCTTTCATCCCGGAGCCCGGAACCTCCGCTTCCGGCTCCACGTCCGCCCGGAAGAAGATCTGCTGCACACTTCCGTTTCCGGTCCGTGCCCTTGGGGCTCCGTGTCCTGCTGTCTTTCCGTCCGCTGCCTAGTCTGCATCTGAGTAACATGGCGGCGGCGGCGGTAGCCAGGCTGTGGTGGCGCGGGATCTTGGGGGCCTCGGCGCTGACCAGGGGTGAGCACGGGCAGCCAGCTGAGACCGGGGTCAGGCGCAGCGGCGTGCCCAGTGCAGAGAGCTCCTCAGGGCTCATCCCGCGCGTCTGTGCCTTTTATCTCCCTGTGCAGGGACTGGGC
>gene=chr11_47600219-47600829; species=bosTau
CAGTGTCCCCGCTCCACCTGGAGTCGCCCGGGAAACGGTCGCCAGGGAAACCGTTCCCCCTAGCCTGGCCCGCCGGCCCTCAGCAAAAGCTTAGCTCAGGGAGCGGGGGAGGGGTGTGGAATGTGGAACCCAGACCTCTCGTCCCTTCTTCTCCTCTCATCCGACTGGTTCTTTAGGATCCTTGCCTTCTCTCCAGCCTCTGTCACACCAAGCTAGGGCGGCATTCGCCTCACGGTCTCCCCACCTGCGGGCTTTGCTTTCTCACCTGCCTTCCCTCCTTTCATTCCGAAGCCC-GAACCTCTGCTTCTGGCCCCGCGTCCGCCCGGAAGAACGTCTGATGCACACTTCCGCTTC----------------------------------------------------GTGTACATCCGGGAAACATggcggcggcggcg---gcTCGGGGTTGTTGGCAGAGGCTCGTGGGGTCCGCGGCGCCGGCCATAGGTGACCATGGGCAGCCGGCTGAGGCCCGGGGCAGGAGCGGCGACGCGCCCAGCGGAAGGAGTCCCTCAGGCCTCATCCTGCGCCTCAGTGTC-TCTGTCTTCCCATGCAGTGGCCGGGA
>gene=chr11_47600219-47600829; species=calJac
---TGTCCCCGCTCCACCTAAAGTCGCCTGGGAAACGGTCGCCAGGGAAACCGTTCTTACTGCTCAGGCCCGCCAGCCCTCGTCAAAAGCTTGGCTCAGAGACCGGGGGAGGAGTGTGGAGCGTAGAACTTAGAAAGCCCGGCCCCTCCCATCCTCTCACCCGTCTGGTTCTTCAGCATCCTCGCCTTCTCTCCAGGCTCTGCCACACGGAGCTAGGACTACGCTCACCCCACGGTTCCCCTACCTGCCTGTCTCGCTTTCTCACCTGCGTTCCCTCCTTTCATCCCGGATCCCGGAACCTCTGCTTCCGGCTCCACGTCCGCCCGGAAGAAGATCTGCTGCACATTTCCGCTTCCGGTCCGTGCCCTTGCGGCTTCGTGTCCTGCGGTCTTGTCTTCCGCTGCCT----TGTGTCCGGGGAACATGGCGACGTTGGCA---ACCCGATTTTGGTGGCGCGGGATCGTGGGGGCCGCGGCGCTGACCAGAGGTGAGCAGGGGCAGCCAGCTGAGACCAGGGTCAGGAGCAGCGGCGCGCCCAGCGGAGAGAGCTCCTTAGGCCTCACCCCGTGCTTTTGTGCCTTTTATCTCCCTGTGCAGGGGCTGGGC
>gene=chr11_47600219-47600829; species=canFam
GGGCGTCCCGACTCCACCTAGAGTCGCCTAGGAGACGGTCGCTAGGGAAACCGTTCCTCCCGGCCATGCCCGCCGGCCGTCGTCAAAAGCTTACCTCAGGGAGCGGGGGAGGGGAGTGGAATGTAGAACCCAGAACCTCTACCCCTTGCCCTCCTCTCACCCGTCCGGTTCTTTAGAGTCCTCGCCTTCTCTCCAGCCTCTGCTACACCAAACTAGGACCACGTCCACCTCACGGTTTCCCCACCTGCCTGCCTCGGTTTCTCACCTGCCTTCCCTCCTTTCATTCCGAAGCCCGGAACCTCTGCTTCCGGCCCCGCGTCCGCCCGGAAGAAAATCAGACGCACACTTCCGCTTCCGGTCCGTGCCCTTGGGGCTCCGTGTCCTGTGGGTCTCGCCTTGGCTGCCTGGT-TGCATCTTG-AAGCATGGCGGCGGCGGCG---GCCAGGGGCTGGTGGCAGGGGATCAAGGGGTCCGTGGCGCTGGCCAGGGGTAAGCAGGGGCAGCTGGCTGAGGCCTGGGGCGGGAGCGGAGGCGCGCTTAGCGCAGGAAGCCCATCCAGCCTCACCTTGCGCTTCTGT-CTTTTTATCTTCCGGTGCAGTGGCCGGGC
>gene=chr11_47600219-47600829; species=equCab
CAGTGTCTCCGCCCCACCAAGAGTCGCCTGGGAAACGGTCGCCAGGGAAACCGTTCCCCACCCCCCTGCCCGCCGGCCCTCGTCAAAATCTCAGCTCAAGGAGCGGGGGAGGGGTGTGGAATGTGTAACCCAAAACCCTCGCCCCTTCCCCTCCTCTCACCCGTTC--------AGGATCCTCGCCTTCTCTCCAGCCTTTGCCACACCAAGCTAGGGCCACGCTCACCTCACGGTTTCCCCACCTGTCTGCTTCGCTTTCTCACCTGCGTTCTCTCCTTTCATTCCGAAGCCAGGAACCTCTGCTTCCGGCCCCGCGTCTGCCCGGAAGAAGATCGGATGCACCCTTCCGCTTCCGGTCCGTGCCCTTGGGGCTCCGTGTCCTGTGGGTCTTGCCTCGGCTGCCTGGTCTGCGTCCGGAGAACATGGCGGCGGCGGCG---GCTAGGGGCTGGTGGCGGGGGCTCGTGGGGACCGTGGCGCTGGCCAGGGGTGAGCAGGGGCAGCCGGCTGAGGCCTGGGGCAGCAGCAGCGGTGCGCCCAGCGCAGGGAGCCCCTGAGGCCTCACCCTGTGCTCCTGTGCCTTTTGTCTCCCCGTGCAGCGGCCAGGC
>gene=chr11_47600219-47600829; species=gorGor
----------------------------------------------------------------------------------------------------------------------------------------------------------------------------------------------------------------------------------------CGATTTCCCTACCTGCCTGTCTCGCTTTCTCACCTGCGTTCCCTCCTTTCATCCCGGAGCCCGGAACCTCCGCTTCCGGCTCCACGTCCGCCCGGAAGAAGATCTGCTGCACACTTCCGTTTCCGGTCCGTGCCCTTGGGGCTCCGTGTCCTGCTGTCTTTCCGTTCGCTGCCTAGTCTGCATCTGAGTAACATGGTGGCGGCGGTG---GCCAGGCTGTGGTGGCGCGGGCTCTTGGGGGCCTCGGCGCTGACCAGGGGTGAGCAGGGGCAGCCAGCTGAGACCGGGGTCAGGCGCAGCGGCGTGCCCAGTGCAGAGAGCTCCTCAGGGCTCATCCCGCGCGTCTGTGCCTTTTATCTCTCTGTGCAGGGGCTGGGC
>gene=chr11_47600219-47600829; species=panTro
CAATGTCCCCGCTCCACCTTGAGTCGTCTTGGAAACGGTCGCCAGGGAAACCGTTCTTCCCGCTCAGGCCCGCCCGCCCTCGTCAAAAGCTTGGCTCAGAGAGCGGGGGAGGGGTGTGTAGCGTAGAACCCAGAACGCCCGCCCCCTCCCCTCCTCTCACCCGCCTGGTTCTTCAGCGTCCTCGCCTTCTCTCTAGGCTCTGCCACACGGAGCTAGGACCACGCTCACCTCACGATTTCCCTACCTGCCTGTCTCGCTTTCTCACCTGCGTTCCCTCCTTTCATCCCGGAACCCGGAACCTCCGCTTCCGGCTCCACGTCCGCCCGGAAGAAGATCTGCTGCACACTTCCGTTTCCGGTCCGTGCCCTTGGGGCTCCGTGTCCTGCTGTCTTTCCGTCCGCTGCCTAGTCTGCATCTGAGTAACATGGCGGCGGCGGCGGTAGCCAGGCTGTGGTGGCGCGGGATCTTGGGGGCCTCGGCGCTGACCAGGGGTGAGCACGGGCAGCCAGCTGAGACCGGGGTCAGGCGCAGCGGCGTGCCCAGTGCAGAGAGCTCCTCAGGGCTCATCCCGCGCGTCTGTGCCTTTTATCTCCCTGTGCAGGGACTGGGC
>gene=chr11_47600219-47600829; species=papHam
TAATATCCCCGCTCCACCTGAAGTCGCCTGGGAAACCGTCGCCAGGGAAACCGTTCTTCCCACTCAGGCCCGCCCGCCCTCGTCAAAAGCTTGGCT--GAGAGCGGGGGAGGGGTGTGTAGTGCAGAACCCAGAACGCCCGCCCCCTCCCCTCCTCTCACCCGTCTGGTTCTTCAGCGTCCTCGCCTTCTCTCCAGGCTTTGCCACACGGAGTTAGGACCACGCTCACCTTACGGTTTCCCTACCTGCCTGTCTTGCTTTCTCACCTGCGTTCCCTCCTTTCATCCCGGAGCCCGGAACCTCTGCTTCCGGCTCCACGTCCGCCCGGAAGAAGATCTGCTACACACTTCCGCTTCCGGTCCGTGTCCTTGGGGCTCCGTCTCCTGCTGTCTTTCCGTCCGCTGCCTAGTCTGCGTCTGGGTAACATGGCGGCGGCAGCGGCAGCTAGGCTGTGGTGGCGTGGAATCGTGGGGGCCGCGGCGCTGACGAGGGGTGAG-AGGGGCAGCTAACTGAGACCGGGGTCAGGCGCCGCGGCGTGCCCAGTGCAGAGAGCTCTTCAGGCCTCACCCCGCGCGTCTGTGCCTTTTATCTCCCTGTGCAGGGGCTGGGC
>gene=chr11_47600219-47600829; species=ponAbe
CAATGTCCCCGCTCCACCTTGAGTTGTCTTGGAAACGGTCGCCAGGGAAACCGTTCTTCCCGCTCAGGCCCGCCCGCCCTCGTCAAAAGCTTGGCTCAGAGAGCGGGGGAGGGGTGTGTAGCGTAGAACCCAGAACGCCCGCCCCCTCCCCTCCTCTCACCCGCCTGGTTCTTCAGCGTCCTCGCCTTCTCTCTAGGCTCTGCCACGCGGAGCTAGGAGCACGCTCACCTCACGATTTCCCTACCTGCCTGTCTCGCTTTCTCACCTGCGTTACCTCCTTTCATCCCGGAGCCCGGAACCTCCGCTTCCGGCTCCACGTCCGCCCGGAAGAAGATCTGCTGCACACTTCCGCTTCCGGTCCGTGCCCTTGGGGCTCCGTGTCCTGCTGTCTTTCCGTCCGCTGCCTAGTCTGCGTCTGACTAACATggcggcggcggcggTAGCCAGGCTGTGGTGGCGCGGGATCTTGGGGGCCTCGGCGCTGACCAGGGGTGAGCAGGGGCAGCCAGCTGAGACCGGGGTCAGGCGCAGCGGCGTGCCCAGCGCAGAGAGCTCCTCAGGGCTCATCCCGCGCGTCTGTGCCTTTTATCTCCCTGTGCAGGGGCTGGGC
>gene=chr11_47600219-47600829; species=rheMac
CAATATCCCCGCTCCACCTGAAgtcgcctgggaaaccgtcgccagggaaaccgtTCTTCCCACTCAGGCTCGCCCGCCCTCGTCAAAAGCTTGGCT--GAGAGCGGGGGAGGGGTGTGTAGTGCAGAACCCAGAACGCCCGCCCCCTCCCCTCCTCTCACCCGTCTGGTTCTTCAGCGTCCTCGCCTTCTCTCCAGGCTTTGCCACACGGAGCTAGGACCACGCTCACCTTACGGTTTCCCTACCTGCCTGTCTCGCTTTCTCACCTGCGTTCCCTCCTTTCATCCCGGAGCCCGGAACCTCTGCTTCAGGCTCCACGTCCGCCCGGAAGAAGATCTGCTGCACACTTCCGCTTCCGGTCCGTGCCCTTGGGGCTCCGTCTCCTGCTGTCTTTCCGTCCGCTGCCTAGTCTGTGTCTGGGTAACATGGCGGCGGCAGCGACAGCTAGGCTGTGGTGGCGTGGAATCGTGGGGGCCGCGGCGCTGACGAGGGGTGAG-AGGGGCAGCTAGCTGAGACCGGGGTCAGGCGCAGCGGCGTGCCCAGTGCAGAGAGCTCTTCAGGCCTCACCCCGCGCGTCTGTGCCTTTTATCTCCCTGTGCAGGGGCTGGGC
>gene=chr11_57508531-57509141; species=hg19
TTTCACCAAATGCCGGGCATTGATCCCCAGGACTGGCAAGAGTTGGAGAAGTCTAGTTTCCATAAATCTAGAATAGCGGCCACATGTTGTTAGGTGGTGGGTTTACTCTGGGATTGGCCTGCGGTTGCCAGGGAGGAGAGTTTGGCGGCAGATGGTGGCACACAACATTTAGCGCCATGCAAAGGTACAGAAAAGATTGCGCGAAGCGAGGCTAGCAGTCGGACCTAGTCTCCGCCCCTTCCTGCTGTGTTCACCATCCCAGCGTCCCCTGTCCCCTCCACCCGAAGCGATGGGTGGTTCCGTCAGGCGCTTCCCGCACCTTCCCGCTCCCTGCTTGCAAAGTGGTTGTGCCCCAAGGTCCGCCTCCAGGCCACGTGGGTGCTGCGGGCCAAGCTTTCCCTTCCTTTGAGAGAGGTTTCCGCTGTAGGAGCAGAGCTTCCGGGCTGCGCTCTTCGTTGCCCAGTTTCCGCTCAGTGGTCGCGTCTCCGCCCCCCACCCACCAGTCCCGCTGCATTCTCGGCCGGGCTCTAGGCGCCATGGCTCCCCGCGGGAGGAAGCGTAAGGCTGAGGCCGCGGTGGTCGCCGTAGCCGAGAAGCGAGAGAAGCTGGC
>gene=chr11_57508531-57509141; species=bosTau
-CTCATCAGATGCTGCACACAGGTCCCCA-------------------------AGTTTACTTAACCCCA----------------GAATTAAGCTGTACACTCGGTCTGGGACTGATCCGTGGGTCCCAGGAGCGAAGTTTTGGGTAGCAGTCCTGATGGACACCGTTCAGCTCGCGCCGCGGTTACAGAAACGCCTGCGTGA----AGACTTGTTTTCACACCCG---------------------GCCCCC------AG----------C-----------------CAGGTGGTTGGGCGCGGCGCT--CCGCACCT-CCCCGCGTCTGCGCGCAGCGCGGCTTCGCCCG-CGGCCCGCCTCCAGACCACGTGTGCGCCCTGCGCCACGCTTGCCGCAGCTTAAG----AGGTTTCACGTCGGGAGCTGAGTTCCTGGGCTGCGGTTC------GCTGGCCT-------GTGCCCGCGGCTGTGCCCT--------------------GTCCCCAGCCGGGCCCCAGGCGCCATGGCGTCCCGCGGGAGGAAGCGGAAGGCCGAGGCGGCGCTGGCCGCTGCGGCCGAGAAGCGGGAGAAGCCGGC
>gene=chr11_57508531-57509141; species=calJac
TTTCACCAAATGCGCATCACTGATCCCCAGGATTGGCAAGACTTGGAGATCGCTGGTTTCCATAAGCCTTGAATAGGGGCCACACGTTGTTAGGTGG-GGGTTTAGTTTGGGATTGGTCCACGGATGCCAGGGAGGAGAGTTTGGCCGTGGATCATGGCACACACCATTTAGCAGAACGCAAAGGTAGAGAAAAGATTGCGTGAAGCAAGGCTTGCAGTCGGACCTTGTCTCCGACCTTTCCTGCTGTGTTCACCATTCCAGCATCCCTTGTCCCCTCGACCCGAAGTGATGGGTGGTTCCGTCGGGCGCTTCCAGTACCTCCCCGTTCCCTGGGTGTAAAGTGGTTGTGCCCTAAGGTCCACCTCCAGGCCACGTGGGCGCTGCGGGCCACGCTTTCCGCTCCT---AGGGGAGTTTCCGCTGTAGGAGCGGAGCTTCCGGGCTGCGCTCTTCACTGCCTGGTTCCCGCTCAGTGGTCGCGTCTCCGCCCCCTATCCACCAGGTCCGCTGCGTTCTCAGCCGGGCCCTAGGCGCCATGGCTCCCCGCGGGAGGAAGCGGAAGGCTGAGGCCGCGATGGTCGCCACGACCGAGAAGCGAGAGAAGCTGGC
>gene=chr11_57508531-57509141; species=canFam
------------CTGGGC-TTGGTCCCCAGAATCGGGGAGGGATGGG-AAGGCAAGTTTCTCTAATGCTAGAGTACTGACTTCACCGAGTTAGGCTGGGAGTTTGGTTTGGGATTGGTCCGCGGTTCCTACGGAGCAGAGTGGGGGTGGGACTTGTCTTGCACGCTTTTTACCCCGACGGAAGCTTACTAAAACGCCTGTGTGAAGCCAGGCTTCT-TTCAGACTTGTCCCCCGCC----GCCGCGGGGCCTCCCCCCCGCG---------CCCCCCCCGCCGCTGGC-GGAGGTGGTTGTGCCCAGGCAG--CCCCGCCTCCCCCCGCGCTGTGGGCGGAGTGGTTGTGCCCAGAGGCCCGCCTCCAGGCCGCGTGTGCGCC---GGCCACGCTCGGTGCGCCCCGGG--GGAGGCATTGTTCCGCCGGCGGGCTTTCTGGCCTGCGGTTT----------------------------------------------------------------TCAGCTCGGCTCCAGGCGCCATGGCTTCTCGCGGGAGGAAGCGGAAGGCCGAGGCGGCGGGGGTCGCGGCGGCGGAGAAACGGGAGAAGCCGGC
>gene=chr11_57508531-57509141; species=equCab
TTTCACCA----CTGCGCGTTGGTTCCCAGCACTGGGGAGAGTTGGGAAAGGCTGGTTTCCCTAATCCTA----------------GAGTTAGGTTGTGGACTTGGTTTGGGATTGGTCTGCAGGTCCCAGGGAGGAGGTTTTGGGCGGGGCC-GTAGCGCACAC-GGTTAGCTGGACGCGCGGTTACAGAAAAGCCATTGTGAAGCCAAGCCTGTAATCAGACGTAGTCCCCGCC----CCTGCTGGGTCCGCCCCTCGTG----------CCCCCGCGCT-----------ATGGTTTGGTCCGGTGCT--CCGTACCTCCCCCCAC-TTGCGTGCCGCGTAGCTGTGCCCGGAGGTCAGCCTCTAGACCACGTGTGCGCCCAGCGCCACGCTTTCTGC-CGCGCGG--AGAGGTTTTGTTCCGCCAGCGGAGTTTCTGGCCTGCGGTTT------CTCCGTGCCCGCTCAGTGGCCGCGTCTCCACCCTGTTCCCGCCCTGTCGGCTCGGTTCCCCGTCGGGCTCCAGGCGCCATGGCTTCCCGCGGGAGGAAGCGGAAGGCCGAGGCGGT---GGTCGCAGTGGCCGAGAAGCGAGAGAAGCTGAC
>gene=chr11_57508531-57509141; species=gorGor
TTTCACCAAATGCCGGGCATTGATCCCCAGGACTGGCAAGAGTTGGAGAAGTCTAGTTTCCATAAGTCTAGAATAGCAGCCACATGTTGTTAGGTGGTG-GTTTACTTTGGGATTGGCCTGCGGTTGCCAGGGAGGAGAGTTTGGCGGCGGATGGTGGCACACAACATTTAGCGCCACGCAAAGGTACAGAAAAGACTGCGCAAAGCGAGGCTAGCAGTCGGACCTAGTCTCCGCCCCTTCCTGCTGTGTTCACCATCCCAGCGTCCCCTGTCCCCTCCACCCGAAGGGA-GGATGGTTCCGTCAGGCGCTTCCCGCACCTCCCCGCTCCCTGCTTGCAAAGTGGTTGTGCCCCAAGGTCCGCCTCCAGGCCACGTGGGTGCTGC-GGCCAAGCTTTCCCTTCCTTGGAGAGAGGTTTCCGCTGTACGAGCGGAGCTTCCGGGCTGCGCTCCTCGCTGCCCAGTTTCCGCTCAGTGGTCGCGTCTCCGCCCCCCACCCA-CAGTCCCGCTGCATTCTCGGCCGGGCTCCAGGCGCCATGGCTCCTCGCGGGAGGAAGCGTAAGGCTGAGGCCGCGGTGGTCGCCGTAGCCGAGAAGCGAGAGAAGCTGGC
>gene=chr11_57508531-57509141; species=panTro
TTTCACCAAATGCCGGGCATTGATCCCCAGGACTGGCAAGAGTTGGAGAAGTCTAGTTTCCATAAATCTAGAATAGCGGCCACATGTTGTTAGGTGGTGGGTTTACTTTGGGATTGGCCTGCGGTTGCCAGGGAGGAGAGTTTGGCGGCAGATGGTGGCACACAACATTTAGCGCCATGCAAAGGTACAGAAAAGATTGCGCGAAGCGAGGCTAGCAGTCGGACCTAGTCTCCGCCCCTTCCTGCTGTGTTCACCATCCCAGCGTCCC--GTCCCCTCCACCCGAAGCGATGGGGGGTTCCGTCAGGCGCTTCCCGCACCTTCCCGCTCCCTGCTTGCAAAGTGGTTGTGCCCCAAGGTCCGCCTCCAGGCCACGTGGGTGCTGCGGGCCAAGCTTTCCCTTCCTTTGAGAGAGGTTTCCGCTGTAGGAGCAGAGCTTCCGGGCTGCGCTCTTCGTTGCCCAGTTTCCGCTCAGTGGTCGCGTCTCCGCCCCCCACCCACCAGTCCCGCTGCATTCTCGGCCGGGCTCTAGGCGCCATGTCTCCCCGCGGGAGGAAGCGTAAGGCTGAGGCCGCGGTGGTCGCCGTAGCCGAGAAGCGAGAGAAGCTGGC
>gene=chr11_57508531-57509141; species=papHam
TTTTACCAAAGGCCGGGCATTGATCCCCAGGATTGGCAAGAGTTGCAGAAGGCTAGTTTCCATAAGCCTAGAATAGGGGCCAC----TGTTAGGTGGTGGGTTTAGTTTGGGATTGGTTCGCAGTTGCCAGGAAGGAGAGTTTGGCGACAGATCGTTGCACACAACATGTAGCGCGACGCAAAGATACAGAAAAGACGGCGTGAAGCGAGGCTTGCAATAGGACCTTGTCTCCGCCCCTTCCTGCTGTGTTCACCTTCCCAGCATCCCCTGTCTCGTCGACCCGAAGCGATGGGTGGTTCCGTCAGGCGCTTCCCGCACCTCCCCTCTCCCTGCTTGCAAAGTGGTTGTGCCCCAAGGTCCGCCTCCAGGCCACGTGGGCGCTGCGGACCACGCTTTCCGTTCCTTGGGGAGAGGTTTCCGCTGTAGGAGGGTAGCTTCCGGGCTGCGGTCTTCGCAGCCCACTTCCAGTTCAGTGGTCGCGTCTTTGCACCCCACCCACCAGGCCCGCTGCATTCTCGGCCAGGTTCTAGGCGCCATGGCTCCCCGCGGTAGGAAGCGGAAGGCTGAGGCCGCCATGGTCGCCGCAGCCGAGAAGCAAGAGAAGCTGGC
>gene=chr11_57508531-57509141; species=ponAbe
TTTCACCAAATGCCGGGCATTGATCCCCAGGACTGGCAAGAGTTGGAGAAGGCTAGTTTCCATAAGTCTAGAATAGCGGCCACATGTTGTTAGGTGGTGGGTTTAGTTTGGGATTGGCCTGCGGTTGCCAGGGAGGAGAGTTTGGCGGCGGAGGGTGGCACACAACATTTAGCGCGACGCAAAGGTACAGAAAAGACTGCGCGAAGCGAGGCTAGCAGTCGGACCTAGTCTCCGCCCCTTCCTGCTGTGTTCACCATTCCAGCGTCCTCTGTCCCCGCGACCCGAAGCGATGGGTGGTTCCGTCAGGCGTTTCCCGCACCTCCCCGCTCCCTGCTTACAAAGTGGTTGTGCCCCAAGGTCCGCCTCCAGGCCACGTGGGTGCTGCGGGCCACGCTTTCCGTTCCTT--GGAGAGGTTTCCGCTGTAGGAGCGGAGCTTCCGGGCTGCGCTCTTCGCTGCCCAGTTCCCGCTCAGTGGTCACGTCTCCGCCCCCCACCCACCAGTCCCGCTGCATTCTCGGCCGGGCTCTAGGCGCCATGGCTCCCCGCGGGAGGAAGCGTAAGGCTGAGGCCGCGGTGGTCGCCGTAGCCGAGAAGCGAGAGAAGCTGAC
>gene=chr11_57508531-57509141; species=rheMac
TTTTACCAAAGGCCGGGCATTGATCCCCAGGATTGGCAAGAGTTGCAGAAGGCCAGTTTCCATAAGCCTAGAATAGGGGCCAC----TGTTAGGTGGTGGGTTTAGTTTGGGATTGGTTCGCAGTTGCCAGGGAGGAGAGTTTGGCGACGGATCGTTGCACACAACATGTAGCGCGACGCAAAGGTACAGAAAAGACGGCGCGAAGCGAGGCTTGCAATAGGACCTTGTCTCCGCCCCTTCCTGCTGTGTTCACCATCCCAGCGTCCCCTGTCTCGTCGACCCGAAGCGATGGGTGGTTCCGTCAGGCGCTTCCCGCACCTCCCCTCTCCCTGCTTGCAAAGTGGTTGTGCCCCAAGGTCCGCCTCCAGGCCACGTGGGCGCTGCGGACCACGCTTTCCGTTCCTTGGGGAGAGGTTTCCGCTGTAGGAGGGTAGCTTCCGGGCTGCGGTCTTCGCTGCCCACTTCCAGCTCAGTGGTCGCGTCTTTGCACCCCACCCACCAGGCCTGCTGCATTCTCGGCCAGGTTCTAGGCGCCATGGCTCCCCGCGGTAGGAAGCGGAAGGCTGAGGCCGCGATGGTCGCCGCAGCCGAGAAGCAAGAGAAGCTGGC
>gene=chr11_61334556-61335166; species=hg19
AGCTCCCAGAAAGGTTTCAGGACAGAGATAACTAGTGGGAATCCAGGGGCGGGAGAAATGGATagagagaccactgcggatctgaatcctgttctgtcacttccagttgtgtgacctcaggctactcactcaactctctggtcctaagcctcctggctggaatgcagggtctaagattccctctacgagatgccgttctatcatATTCAGGGGTATCATTTACACGGCAAATATTAGGATGGAGCCATTGAGCGCCCCGCCCCCCAGAGCTGTCCAAGGTGCTGAAACAGCTGTCGGCCACGCGGCTCCTTGTCCTTGGTGCTGAAACAGAACTCAGTCCTGGGGCTGCGCCCTCTTCCAGGTCGCCCTTTGCGCAGCTCCCAGCGAGCAGGATCCGAGAGACTGTGCATAGTGATTCCGCCTTCCTCTGCCAATGCCTCCCTGATCAACCCTCAGCTGAAGCTATGGCAGCACCCAGTGACCTCAAGAGCCCCCTTTCCTCGAGTTAGGTCCTCGGATGCTGAAGACCCCAGTCCTGACTCAGGACAAAAAGGGCCGCCCCGCGAACGTGGTAAATACCACGCCCCATTCCCTCCCGGGGGCCCGCCGC
>gene=chr11_61334556-61335166; species=bosTau
TGCTCCCAGAGATGTTCAAGGAGGGAT-TAACTCGCTGGGATCAAGGTGTCGGAGAGGTGGAtggagagagcactgtggatctgaatccagttctgccacccgtggctgtgtgatcttaggcaactaactcaactctctggccct--gtctccgcgttagaatatag-atctgagattccttcttggagctgttgtTCTTCCATATTCTGGGGTATTATTTGCACCACAAATACTTGGATGGATCCACGGAGCC-CGCTGCTCTGAACTCTGTCCGCGGTGCTTAAACAACGATCGGCA--CATCGCCTCTGTCCTTGGTGCTGAAACAGAAATCGGTCCCAGGGCCGCGCC-----------------------------------------------------AGCGTGGCGGTCCCATTTTCCTCTGCTAATTACTCCCTGATAAGTCCCAAGTTGAAGACCCAGCAGCGAGCAGCAACCCCAAGAACCCCCTTTCCT-GGATGAGGCCTGAAGATGCCAAGAACCCCAGTCCCTGCTCCTGATAAAAAGAGCTTCCCAGATAAT---GAAAATGCGGCATCCCCTTCCCTCAG-GGTCCCCACCAC
>gene=chr11_61334556-61335166; species=calJac
AGCTCTCAGAGAGGTTTCAGGACAGagataactagtgggaatctaggggcgggagagatggacagtgagaacactgaggatctgaatcctgttttgcgacccgcaattgtgtgaccttagactactcactcaactctctggtcctaagcctcctggctggaatgcagggtctgagattccctctacgaggtGTCGTTCTATCATATTC-GGGGTGTCATTTACATGGCAAATATTAGGATGGAGCCATCGAACGCCCGCCCTCCGAGAGCTGTCCACGGTGCTGAAACTGCTGTCAGCCACGCGGCTCC-TGTCCTTGGTGCTGAAACAGAACTCAGTCCTGGGGCTGCGCCCTCTTCCAGGCCTCCCTTTGCACAGCTCCCAGTGAGCAGGATCCGAGAGACCATGCATAGTGATTCCGCCTTCCTCAGCCAACGCCTCCCTGATCAACCCTCAGCTGAAGCTATGGCAGCAACCAGCGACCTCAAGAGCCCCCTTTCTCTGAGTTAGGTCCTCGGATGCTGAGGACCCCAGTCCTGATTCGGGACAAAGAGAACCGCCCCACGATGGTGGTAAATACCACGCCCCATTCCCTCCCGGGGGCCTGCTGC
>gene=chr11_61334556-61335166; species=canFam
TGCTCCCAGGGATGTTTAAGGAGGGAGAAAACTAGTGGAAATCCAGCTG-GGAAGAaatggttggagagagcactggggatctgaatccagttctgccatccgtgggcgtgtggccttaggcaacaaactcaactctctggtcctaagtctcctcgttagaacgtagtggctgagattccgtctgggaggtgccattctaccacattctGGGGTATCATTTGCACCATAATTGTTAGGAGGGAGCCCCCCAGAA-CA--GCCCTGGGATCTGTCCGTGGTGCTGAAACAAGTGCCAGCCG-CGATGCTCCTGTCCTTGGTGCTGAAATCCATTTTGGTCCTGGGACTGCTCCCTCCTCCAGGCCGACCTTTGCATTGTCCCTAACAAGCAGGAGCCAAAGGACTGAGCATAGTGATCCCACCTTCCTGTGCCAATTCCTCCCTGATCAGCCAGGACCTGAAGCTACGGTGGTGACCAGAGACTTCAAGAACTCTCTTTCCC-CCATGAGGTCCTCAGATGCCGAGGACCCAAGTCTCAACTCAGGACACAAAAAGCCTCCCCACTGAT---GTAAATTCCACCTTCCATTCCCTCAAGTGGGCGCGCCGA
>gene=chr11_61334556-61335166; species=equCab
TGCTCTCAGAGATGTTTAAGAAGGGAGATAACTAGTGGGAATCCAGGTGCgagagagatggatgaagacagcccc----atctgaatccagttctgccacccgtggctgtgtgaccctaggcaattaactcaactctc-actcctaagtctcctcgttagaa-acagtgtctgagattccctcttggaggtaccattctaCAGTATTCTGGGGTATCACTAGCGCCACAAATACTGGGAGAGAGCCGCTGAACG-CGCCGCCCTAAACTCTGTCCACGGTGCTGAAACAGCGCTCAGCCG-CGCCTCCTCTGTCCTTGGTGCTGAAACAGAATTCAGTGCCGGGACTGCGTCCTCCTTTAGGCCGCCCTGTGCATTGCCTCCGGCGAGCGGGATCCAAGCCACCAAGCATAGTGGTCCAAACTTCCTCTGCCAATTCCTCCCTGATCAGCCCCGAGCTGAAGCCACGGCAGCGACCAGTGACCTCAAGAGCTCCCCTTCCC-CAGTGAGGTCCTCAGATGCCGAGGATCCCAGTCCCAACTCGGGACAAAAAGAGCCTCCCCGCTAAC---GCAAATGCCACATTCCATTTCCTCAAAAGGACCAGCTGC
>gene=chr11_61334556-61335166; species=gorGor
AGCTCCCAGAAAGGTTTCAGGACAGAGATAACTAGTGGGAATCCAGGGGCGGGAGAAATGGATagagagaccactgcggatctgaatcctgttctgtcacttccagttgtgtgaccttaggctactcactcaactctctggtcctaagcctcctggctggaatgcagggtctaagattccctctacgagatgccattctatcatATTCAGGGGTATCATTTACACGGCAAATATTAGGATGGAGCCATTGAGAGCCCGCCCCTCCAGAGCTGTCCAAGGTGCTGAAACAGCTGTCGGCCACGCGGCTCCTTGTCCTTGGTGCTGAAACAGAACTCAGTCCTGGGGCTGCGCCCTCTTCCAGGTCGCCCTTTGCGCAGCTCCCAGCGAGCAGGATCCGAGAGACTGTGCATAGTGATTCCGCCTTCCTCTGCCAATGCCTCCCTGATCAACCCTCAGCTGAAGCTATGGCAGCAACCAGCGACCTCAAGAGCCCCCTTTCCTCGAGTTAGGTCCTCGGATGCTGAAGACCCCAGTCCTGACTCAGGACAAAAAGGGCCGCCCCGCGAACGTGGTAAATACCACGCCCCATTCCCTCCCGGGGGCCCGCCGC
>gene=chr11_61334556-61335166; species=panTro
AGCTCCCAGAAAGGTTTCAGGACAGAGATAActagtgggaatccaggggcgggagaaatggatagagagaccactgcggatctgaatcctgttctgtcacttccagttgtgtgacctcaggctactcactcaactctctggtcctaagcctcctggctggaatgcagggtctaagattccctctacgagatgccgttctatcatATTCAGGGGTATCATTTACACGGCAAATATTAGGATGGAGCCATTGAGCGCCCCCCCCCCCAGAGCTGTCCAAGGTGCTGAAACAGCTGTCGGCCATGCGGCTCCTTGTCCTTGGTGCTGAAACAGAACTCAGTCCTGGGGCTGCGCCCTCTTCCAGGTCGCCCTTTGCGCAGCTCCCAGCGAGCAGGATCCGAGAGACTGTGCATAGTGATTCCGCCTTCCTCTGCCAATGCCTCCCTGATCAACCCTCAGCTGAAGCTACGGCAGCACCCAGTGACCTCAAGAGCCCCCTTTCCTCGAGTTAGGTCCTCGGATGCTGAAGACCCCAGTCCTGACTCAGGACAAAAAGGGCCGCCCCGCGAACGTGGTAAATACCACGCCCCATTCCCTCCCGGGGGCCCGCCGC
>gene=chr11_61334556-61335166; species=papHam
AGCTCCCAGAGAGGCTTCAGGACAGAGATAACTAGTGGGAATCCAGgggcaggagagacggacagagagaccactgcggatctgaatcctgttctgtcacttccagttgtgtgaccttaggctactcactcaactctctggtcctaagcctcctGGCTGGAATGCAGGGTCTGAGAGTCCCTCCACGACATGCCGTTCTATCATATTCAGGGGTATCATTTACACGGCAAATATTAGGATGGAGCCATTGAGTGCCCGCCCCCCGAGAGCTGTCCGCGGTGCTGAAACAGCTGTCAGCCACGCGGCTCCTTGTCCTTGGTGCTGAAACAGAAGTCAGTCCTGGGGCTGCGCCCTCTTCCAGGTCGCCCTTTGCGCAGCTCCCAGTGAGCAGGATCCGAGAGACTGTGCATAGTGATTCCGCCTTCCTCTGCCAGTGCCTCCCTGATCAACCCTCAGCTGAAGCTACGGCAGCAACCAGCGA---CAAGAGCCCCCTTTCCTCGAGTTAGGTCCTCGGATGCTGAAGACCCCAGTCCTGACTCAGGACAAAAAGGGCCGCCCCACGAACGTGGTAAATATCACGCCCCATTCCCTCCC-GGGGCCCGCCGC
>gene=chr11_61334556-61335166; species=ponAbe
AGCTCCCAGAGAGGTTTCAGGACAGAGATAActagtgggaatccaggggcgggagaaatggatagagagaccactgcggatctgaatcctgttctgtcacttccagttgtgtgaccttaggctacccactcaactctctggtcctaagcctcctggctggaatgcagggtctaagattccctctacgagatgccgttctatcatATTCAGGGGTATCATTTACACGGCAAATATGAGGATGGAGCCACTGAGCGCCCGCCCCCCCCGAGCTTTCCAAGGTGCTGAAACAGCTGCCGGCCACGCGGCTCCTTGTCCTTGGTGCTGAAACAGAACTCAGTCCT-GGGCTGCGCCCTCTTCCAGGTCGCCCTTTGCTCAGCTCCCAGCGAGCAGGATCC--GAGACTTTGCATAGTGATTCCGCCTTCCTCTGCCAATGCCTGCCTGATCAACCCTCAGCTGAAGCTATGGCAGCAACCAGCGACCTCAAGAGCCCCCTTTCCTCGAGTTAGGTCCTCGGATGCTGAAGACCCCAGTCCTGACTCAGGACAAAAAGGGCCGCCCGGCGAACGTGGTAAATACCACGCCCCATTCCCTCCCGGGGGCCCGCCGC
>gene=chr11_61334556-61335166; species=rheMac
AGCTCCCAGAGAGGCTTCAGGACAGAGATAActagtgggaatccaggggcaggagagacggacagagagaccactgcggatctgaatcccgttctgtcacttccagttgtgtgaccttaggctactcactcaactctctggtcctaagcctcctggctggaatgcagggtctgagaGTCCCTCCACGACATGCCGTTCTATCATATTCAGGGGTATCATTTACACGGCAAATATTAGGATGGAGCCATTGAGTGTCCCGCCCCCGAGAGCTGTCCGCGGTGCTGAAACAGCTGTCGGCCACGCGGCTCCTTGTCCTTGGTGCTGAAACAGAAGTCAGTCCTGGGGCTGCGCCCTCTTCCAGGTCGCCCTTTGCGCAGCTCCCAGCGAGCAGGATCCGAGAGACTGTGCATAGTGATTCCGCCTTCCTCTGCCAGTGCCTCCCTGATCAACCCTCAGCTGAAGCTATGGCAGCAACCAGCGA---CAAGAGCCCCCTTTCCTCGAGTTAGGTCCTCGGATGCTGAAGACCCCAGTCCTGACTCAGGACAAAAAGGGCCGCCCCACGAACGTGGTAAATACCACGCCCCATTCCCTCCC-GGGGCCCGCCGC
>gene=chr11_61447509-61448119; species=hg19
AACCAGTTCTCCAGTGATCCTACTTCCTTTTTTCCCTCTCCCACGCTAAAACTGGTCACGAGGGACCTAAAGGAGGGGCAGGCACCCAGGCGGCTCCCTTCCCCGCACGCATCGCGGCCAGTCCAGCCCCTCCCGGCCGCCCACGGGACCCCAGCCGAGCCTGAGCCAGGCGCCCACCGCCCCCACGCGCAGGGCCGGCGCCCGCGGAAGACTCGGCTCTCCCTGGCCTCGACGCCGCTCCCCTCCCTGGCGCCAGGGGGCGCTGCCTCCCCACGACCGTCGCCATGGTCACCGCTGGCGGCGGAGAGGGGTTTACGTAAAGGACGCAGCGTcccccggggggcggaggcggccttcgcgccggcgccggcgcccTGCGGAAGCGGCGTTAGTGAATCGGGGCCTTGGGGAGCCCAGGATGGAGGTGGCGGTCGCGGCGGCGGGCCGAGCCCTGCGGCGGGCGGGAGGTAAggggggcctccggcgcggcgggccggtcctgggcgcgggcgcggtgcgagcggcgcggcgggcTGGGCAGTGTCCAGGGCGCGCGGTGGCCGGCCCGACGGGTCGGCGGGCGGAGTTGCAGCTGCCACGCGCGCCCGTG
>gene=chr11_61447509-61448119; species=bosTau
AACCAGTTCTCCAGTGATCCTACACGCTTTTTTTCCTCTCCCACGCTAAACCCGGTCACACGGGGCCTGCAGGAGGGGG----ACCCAGGCGGCTCCCTTCCCCGCATGCCGCGCGGCTGGTCGTGCCCCTCCCGGCCGCCCACGAAGCCCCAGCGGCGCAGAAGCCCGGAGCCCACCGCCCCCACGCGCCGGGCCCGAGCCCGCGAAAGACTCCGCTCCCTCTGGCCTCGGCGCCACTCCCCTCCCTGGCACCAGAGGGCGCTGCCACCCCACGGCCGTCGCCATGGTCACCGCTGGCGGCGGAGTGGGGTTTACGTAAAGGACGCAGCGTCCCCCGGGGGGCGGAGGTGGCCTTCGCGCCGGCGCCGGCGCCCTGCGGAAGCGGCGTTAGTGAATCGGGGCCTTGGGGAGCCCAGGATGGAGGTGGCGGTCGTGGCGGCGGGCCGAGCCCTGAGGCGGGCTGGAGGTAAAGGGGGAcgcgggcgcggccggccgggcccgggcTCGGGTGCGGTGAGAGCGGCGCGGCAG-CTGGGCAGTGTCCAGGGCGCGCGATGGCCCGCCCGACGGGTCCGCAGGCGGAGGTGCGGCTGCCGCGCGCGCCCGTG
>gene=chr11_61447509-61448119; species=calJac
AACCAGTTCTCCAGTGATCCTACTTGCTTTTTTCCCTCT-CCACGCT-AAACTAGTCACGA-GAACCTAAAAGAAG----AGCACCCAGGCAGCTCCCATTCCCGCACGCAACGCGCCCAGTCCAGCTCCTCCC----------------------------------------------------------------------------------------------------------------------------------------------------------------------------------------------------------------------------------------------------------GGCGTTAGTGAATCGGGGCCTTGAGGAGCCCAGGATGGAGGTGGCGGTCGCGGCGGCGGGCCGAGCCCTGCGGAGGGCGGGAGGTAAGGGGGGCCTTgggcgcggcgggccggcccggggcgcgggcgcggTGCAAGCGGTGCGGCGGGCTGGGCAGTGTTCAGGGCGCGCGGTGGCCGGCCCGACGGATCGGCTGGCGGAGTTGCAGCTGCCACGCGCGCCCGTG
>gene=chr11_61447509-61448119; species=canFam
AACCAGGTCTCCAGTGATCCTACTTGCTTTTTTACGTCTCCCACGCTGAAGCCGGTCACGCGGGGCCTGAAGGAGGTGG----Acccgggcg-ctcccctccccgcccgccgcgcggcgggtcc-gcccctccgggcgggcTGCAG-GCTTCAGCCGGGCCCGGCCAGAgcccccgccccgcccccgcgccgcccccgccccTGCAGCAGCCTCCG-CGGGCCCGGCCTCGGCGCGGCTCCCCTCCCTGGCACCAGGGGGCGCTGCCGCCCCACGCCCGTCGCCATGGCCACCGCTGGCGGCGCAGCGCGGTTTACGTAAAGGACGCAGCGT-ccccggggggcggaggcgggctgcgcgccggcgccggcgcccTGCGGAAGCGGCGTTAGTGAATCGGGGCCTCGGGGCGCCCAGGATGGAggcggcggcggcggcggcggGCCGAGCCCTgcggcgggcgggaggtaagggcggccgcgggcg---------gggc--gggcgcgggcgcgg---------------------------------ggCTCG------------------------TGGCTGAGCTGCGGCTGCCTCGAGCGCCCAAA
>gene=chr11_61447509-61448119; species=equCab
AACCAGTTCTCCAGTGATCCTCCTTGCTTTT-----------------------------------------------------------------------------------------------------------------------------------------------------------------------------------------------------------------------------------------------------------------------------------------------------------------------------------------------------------------------------------------------------------------------------------------------------------------------------------------------------------------------------------------------------------------------------------------CGCGCCCGTG
>gene=chr11_61447509-61448119; species=gorGor
----------------------------------------------------------------------------------------------------------------------------------------------------------------------------------------------------------------------------------------------------------------------------------------------------------------------------------------------------------------------------------------------------------------------------------------------------------------------------------------------------------------------------------------------------------------------------------------------------------------------------------
>gene=chr11_61447509-61448119; species=panTro
AACCAGTTCTCCAGTGATCCTACTTCCTTTTTTCCCTCTCCCACGCTAAAACTGGTCACGAGGGACCTAAAGGAGGGGCGGGCACCCAGGCGGCTCCCTTCCCCGCACGCAGCGCGGCCAGTCCAGCCCCTCCCGGCCGCCCACGGGGCCCCAGCCGAGCCTGAGCCAGGCGCCCACCGCCCCCACGCGCAGGGCCGGCGCCCGCGGAAGACTCGGCTCGCCCTGGCCTCGACGCCGCTCCCCTCCCTGGCGCCAGGGGGCGCTGCCTCCCCACGACCGTCGCCATGGTCACCGCTGGCGGCGGAGAGGGGTTTACGTAAAGGACGCAGCGTCCCCCGAGGGGCGGAGGCGGCCTTCGCGCCGGCGCCGGCGCCCTGCGGAAGCGGCGTTAGTGAATCGGGGCCTTGGGGAGCCCAGGATGGAGGTGGCGGTCGCGGCGGCGGGCCGAGCCCTGCGGCGGGCAGGAGGTAAggggggcctccggcgcggcgggccggtcctgggcgcgggcgcggtgcgagcggcgcggcgggcTGGGCAGTGTCCAGGGCGCGCGGTGGCCGGCCCGACGGGTCGGCGGGCGGAGTTGCAGCTGCCACGCGCGCCCGTG
>gene=chr11_61447509-61448119; species=papHam
AACCAGCTCTCCAGTGATCATACTTGCTTTTTTCCCTCTCCCACGCTAAAACTGGTCACGAGGGGCCTAAAGGAGGGGCAGGCACCCAGGCGGTTCCCTTCCCCCGACGCAGCGCGGCCACTCCAGCCCCTcccggccgcccacggggccccagccgcgcctgagccgggcgcccaccgcccccacgcgcagggcaggcgcccgcgg-AGGCTCGGCTCGCTCGGGCCTCGACGCCTCTCCCCTCCCTGGCGCCAGGGGGCGCTGCCGCCCCACGACCGTCGCCATGGTCACCGCTGGCGGCGGAGAGGGGTTTACGTAAAGGACGCAGCGTCCCCCGGG-----GAGGCGGACTTCGCGCCGGCGCCGGCGCCCTGCGGAAGCGGCGTTAGTGAATCGGGGCCTTGGGGAGCCCAGGATGGAGGTGGCGGTCGCGGCGGCGGGCCGAGCCCTGCGGCGGGCGGGAGGTAAggggggcctcccgcgcggcgggccggtcccgggcgcgggcgcggtgcgagcggcgcggcgggcTGGGCAGTGTCCAGGGCGCGCGGTGGCCGGCCCGACGGGTCGGCGGGCGGAGTTGCAGCTGCCACGCGCGCCCGTG
>gene=chr11_61447509-61448119; species=ponAbe
AACCAGTTCTCCAGTGATCCTACTTCCTTTTTTCCCTCTCCCACGCTAAAACTGGTCACGAGGGACCTAAAGGAGGGGCAGGCACCCAGGAGGCTCCCTTCCCCGCACGCAGCGCGGCCAGTCCAGCCCCTcccggccgcccacggggcccccgccgcgcctgagccgggcgcccaccgcccccacgcgcagggcctgcgcccgggAGAGACTCGGCTCTCTCGGGCCTCGACTCCGCTCCCCTTTCTGGCGCCAGGGGGCGCTGCCGCCCCACGACCGTCGCCATGGTCACCGCT--------------------------------------------------------------------------------------------------------------------------------------------------------------------------------------------------------------------------------------------------------------------------------------------------------------------------
>gene=chr11_61447509-61448119; species=rheMac
AACCAGCTCTCCAGTGATCATACTTGCTTTTTTCCCTCTCCCACGCTAAAACTGGTCACGAGGGGCCTAAAGGAGGGGCAGGCACCCAGGCGGTTCCCTTCCCCCGACGCAGCGCGGCCAGTCCAGCCCCTCCCGGCCGCCCACGGGGCCCCCGCCTTGCCTGAGCCGGGCGCCCACCGCCCCCACGCGCAGGGCAGGCGCCCGCGG-AGGCTCGGCTCGCTCGGGCCTCGACGCCTCTCCCCTCCCTGGCGCCAGGGGGCGCTGCCGCCCCACGACCGTCGCCATGGTCACCGCTGGCGGCGGAGAGGGGTTTACGTAAAGGACGCAGCGTCCCCCGGGGGGCGGAGGCGGACTTCGCGCCGGCGCCGGCGCCCTGCGGAAGCGGCGTTAGTGAATCGGGGCCTTGGGGAGCCCAGGATGGAGGTGGCGGTCGCGGCGGCGGGCCGAGCCCTGCGGCGGGCGGGAGGTAAggggggcctcccgcgcggcgggccggtcccgggcgcgggcgcggtgcgagcggcgcggcgggcTGGGCAGTGTCCAGGGCGCGCGGTGGCTGGCCCGACGGGTCGGCGGGCGGAGTTGCAGCTGCCACGCGCGCCCGTG
>gene=chr11_62358813-62359423; species=hg19
CGCCAGGATCAAAAGACGAAAGCCCGCAACCACCCCCGGGTCCCTCACTAGCCACCGCTTACGGTTGGCTGTAGTAACGTGGCAGAGGCAGCAGCGGAACCCCCCACGCGGCAGCGATTCGACATCCGAATCCACCGCCGCCATAGCGACTCTCCTGTACCGACAAAAACACAAGCACCTCTGCCACCACCGGAACCCACTTCGCCAAAGCTCAACGCGCTCGGAAGCAACTTCCGCCGATCCGATAGGAAGTGACATAAAGTCGTTCAATTGCGCGGACACACTCCTCCGGAAACCAAGCTCCTTCGACTCTGGGTTCCGTTTCTAGCCGCTGTCCAGTCCCCGCCCGTTTCAGGAAAAGCGGCGCGTTACGATGCTTATCTGCATGCGGTAAGCCGATTGGTGTGCTTTAAGCTGTTCAGACGTTGATTGGCCCAAAGCATCGTGAATATTCATGACAGCAGCCACAAAGGCCGGCGCCGGGTGGCATCTTGCGGCAGCTCCTTCACCCCGCAGTAGACACCCGTGCGTCTGTACCCTCGACCCTTATTTACCCGACGAATAAAGGCGGAGGATCGGCGGCTTCCAATTCTTTGCCCCACGGAGCCCA
>gene=chr11_62358813-62359423; species=bosTau
CACTAGGACCCAAAAACTA--------AACCG--CCC----CCCCGAGTAGCCACCGCTTACGGTTGGCTGTAGTGATGTGGCAGAGGCAGCAGCGGAAACCCCCACGAGGCAGCGGCTCGATATCTGAATCCACTGCAGCCATCGTGACTCTCCGGTACTAACAAA-ATGCAACCACCTCAGCCACGACCGGAACTCCCTCCTACAAATGGCAACGCTCTGGGAAGCAACTTCCGCCGGTCCAATAGGAAGTGACGT-GCCCGG-TCAATCGCGC-GGTACACGCCTGCTAAAACCGAGCTCTTTCGGCTCAGGGTTCCGAGTCCTGCCGGAGTTAGGTCTCTACCAGCTTTTG-GAAAACTGTC---CACGATGCTTATCTGCATGCGGTAAGCCAATTGGTGTGCTCTGAGCGGTTGAGACGTTGATTGGCCCCAAGAGCA-TGAATATTCACAA-GGCAGCCACA-AGGTCTGAGCCGGGTGCGGTTTCCTTGCTGCTCCTTCGAGGGGCAGTAGAGACCCATGGGGCTGTATCCTCAACCCCTATTtaCCTGGTAGATAAAGGCGG---------GTC-------------CTTC---AGGCCC-
>gene=chr11_62358813-62359423; species=calJac
CGCCAGGATCAAAAGACTAAAGCCCGTAACCA--CCCAGGTCCCTCACTAGCCACCGCTTACGGTTGGCTGTAGTAACGTGGCACAGGCAGCAGCGGAAACCCCCACGCGGCAGCGATTCGACATCCGAATCCACCGCCGCCATAGCGACTCTCCTGTACCGACAAATACACAAGCACCTCTGCCACCACCAGAACCCACTTCTCCAAAGCTCAACGCGCTCGGAAGTAACTTCCGCCCGTCCGATAGGAAGTGACAAAAAGTCTTCCAATTGCGCGGACAAACTCCTCCGGAAACCAAGCTCCAGCTACTCCGGGTTCCGTTTCTAGCCGGTGTCAAGTCCCCGCCCATTTTGGGAAAAGCCGCGCCTTACGATGCTTATCTGCATGCAGTAAGCCGATTGGTGTGCTCTAAACTGTTCAGACGCCGATTGGCCCAAAG-GGCGTAAATATTTATGACAGCAGCCACAAAGGCCGGCGCTGGGTGGTGTCTCGCGGCCCCTCCTTCTCCCAGCAGTAAACACTCGTGCTTCCTTACCTTCGACCCTTATTTGCCCGACGAATAAAGGCGGAGGATCGGCGGCTTTCAGTCCTTTGCCCCACGGAGCCCA
>gene=chr11_62358813-62359423; species=canFam
CGCTAGGACCCAAAGACGAAAACTCAC----------------------AACCACCGCTTACGGTTGGCTGTAGTAACGTGGCAGAGGCAACAGCGGAAGCCCCCACGAGGCAGCGACTGGACATCCGCATCCACCGCCGCCATCGCGACTCTCCC-----GACCGC-ACACCACCACTGCGGCCCCCACCGGAACTCACGCCTACAAATCGCAGAGCGCTTGGAAGCAACTTCCGCCAGGCGGATAGGAAGTGACGTAGCACGGACCAGTCGCGCAAACACGCTCCCCGGGAAAC--AGCTCCTTCGACTCAGGGTTCCGTTTCCACTCCGCGTTGTTTCTTCACCAGCTTCGGAGAAAGCCGCAAGTTTTGATACTTATCTGCATGCTGCAAGTCGATTGGTGAACTCTGAGTCATTCCGGCGGTGATTGGCCCAAGGTCTCATGAATATTTATGAGGGCGACTACAAAAGCCGGCGCC----GGT---TGCCTGCTGCTCCTTCAAGGGGCGCTAGGGA-CCGCGGCGCTCCACCCCCGAACCCAATTCACCTGGCGAGTAAAGGGGGAGGATGGGCCGA-------------CTTCACGAAGCTCA
>gene=chr11_62358813-62359423; species=equCab
CGCTAAGACCCAGAGACG-AAGCCCACAGCCA-CCCC----CCTTCTCTAGCCACCGCTTACGGTTGGCTGTAGTCACGTGGCAGAGGCAGCAGCGGAAACCCCCACGCGGCAGCGATTCGACATCCGAATCCACCGCTGCCATCGCGACTCTCCAGTACCAACAAA-ATGCAACCACTCCTGCCACCACAGGAATCGACTCCTACAAACCGTAACGCGCTCGGAAGCAACTTCCGCCAGTTCAATAGGAAGTGACGTAGCACCGGCCAATCGCGCGGGCACACTCCTCCGGAAACCAAGCTTCTTCGACTCAGGGTTCCGTTTCCAGACTGTGTTAA--CCTAACTGGCTTTAGGAAAAGCGGCCCATTACGATGCTTATCTGCATGCGGTAAGCCGATTGGTGTGCTCTGGACTGTTCAGGCGTTGATTGGCCGAAAGAATCGTGAATATTCATAACAGAAGCCACAAAGGCAGGCGCCGGTTGCCGCTTCCTCGCTGCTCCTTCAGGCGACAGGAGAGCCCTGCGCGGCTGTATCCTCAACCCTATATTACCTAGCGAATAAAGGCGGAGGATGAGCAGC-------------CTCTACGAAGCCCA
>gene=chr11_62358813-62359423; species=gorGor
CGCCAGGATCAAAAGACGAAAGCCCGCAACCACCCCCGGGTCCCTCACTAGCCACCGCTTACGGTTGGCTGTAGTAACGTGGCAGAGGCAGCAGCGGAACCCCCCACGCGGCAGCGATTCGACATCCGAATCCACCGCCGCCATAGCGACTCTCCTGTACCGACAAAAACACAAGCACCTCTGCCACCACCGGAACCCACTTCGCCAAAGCTCAACGCGCTCGGAAGCAACTTCCGCCGGTCCGATAGGAAGTGACATAAAGTCGTTCAATTGCGCGGACACACTCCTCCGGAAACCAAGCTCCTTCGACTCTGGGTTCCGTTTCTAGCCGCTGTCCAGTCCCCGCCCGTTTTAGGAAAAGCCGCGCGT-------------------------------------------------------------------------------------------------------------------------------------------------------------------------------------------------------------------------------------------------
>gene=chr11_62358813-62359423; species=panTro
CGCCAGGATCAAAAGACGAAAGCCCGCAACCACCCCCGGGTCCCTCACTAGCCACCGCTTACGGTTGGCTGTAGTAACGTGGCAGAGGCAGCAGCGGAACCCCCCACGCGGCAGCGATTCGACATCCGAATCCACCGCCGCCATAGCGACTCTCCTGTACCGACAAAAACACAAGCACCTCTGCCACCACCGGAACCCACTTCGCCAAAGCTCAACGCGCTCGGAAGCAACTTCCGCCGGTCCGATAGGAAGTGACATAAAGTCGTTCAATTGCGCGGACACACTCCTCCGGAAACCAAGCTCCTTCGACTCTGGGTTCCGTTTCTAGCCGCTGTCCAGTCCCCGCCCGTTTTAGGAAAAGCCGCGCGTTACGATGCTTATCTGCATGCGGTAAGCCGATTGGTGTGCTTTAAGCTGTTCAGACGTTGATTGGCCCAAAGCATCGTGAATATTCATGACAGCAGCCACAAAGGCCGGCGCCGGGTGGCATCTTGCGGCAGCTCCTTCACCCCGCAGTAGACACCCGTGCGTCTGTACCCTCGACCCTTATTTACCCGATGAATAAAGGCGGAGGATCGGCGGCTTCCAATTCTTTGCCCCACGGAGCCCA
>gene=chr11_62358813-62359423; species=papHam
TGCCAGGATCAAAAGACGAAAGCCCGCAACCA--CCCGGGTCCCTCACTAGCCACCGCTTACGGTTGGCTGTAGTAACGTGGCAGAGGCAGCAGCGGAAACCCCCACGCGGCAGCGATTCGACATCCGAATCCACCGCCGCCATAGCGACTCTCCTGTACCGACAAAAACACAAGCACCTCTGCCACGACCGGAACCCACTTCTCTGAAGCTCAACGCGCTCGGAAGCTACTTCCGCCGGTCCGATAGGAAGTGACAT-AAGTCGTCCAATTGCGCTGACACACTCCTCCGGAAACCAAGCTCCTTCGACTCCGGGTTCCGTTCCTAGCCGCTGTCGAGTCCCCGCCCGTTTTAGGAAAAGCCGCGCGTTACGATGCTTATCTGCATGCGGCAAGCCGATTGGTGTGCTTTAAGCTGTTCAGGCGTTGATTGGCCCAAAGCGTCGTGAATATTTATGACAGCAGCCACAAAGGCCGGCGCCGGGTAGCGTCTAGCTGCAGCTCCTTCACCCCGCAGTAGATACCCTTGTGTCTGTACCCTCGACCCTTATTTACCCGACGAATAAAGGCGGAGGATCGGCAGCTTCCAATCCTTTGCCCCACGGAGCCCA
>gene=chr11_62358813-62359423; species=ponAbe
CGCCAGGATCAAAAGACGAAAGCCCCCAACCACCCCCGGGTCCCTCACTAGCCACCGCTTACGGTTGGCTGTAGTAACGTGGCAGAGGCAGCAGCGGAACCCCCCACGCGGCAGCGATTCGACATCCGAATCCACCGCCGCCATAGCGACTCTCCTGTACCGACAAAAACACAAGCACCTCTGCCACTACCGGAACCCACTTCGCCAAAGCTCAACGCGCTCGGAAGCAACTTCCGCCGGTCCGATAGGAAGTGACATAAAGTCGTTCAATTGCGCAGAAACACTCCTCCGGAAACCAAGCTCCTTCGACTCTGGGTTCCGTTCCTAGCCGCTGTCCAGTGCCCGCCCGTTTTAGGAAAAGCCGCGCGTTACGATGCTTATCTGCATGCGGTAAGCCGATTGGTGTGCTTTAAGCTGTTCAGACGTTGATTGGCCCAAAGCATCGTGAATATTCATGACAGCAGCCACAAAGGCCGGCGCCGGGTGGCATCTTGCTGCAGCTCCTTCACCCCGCAGTAGACAGCCGTGCGTCTGTACCCTCGACCCTTATTTACGCGACGAATAAAGGCGGAGGATCGGCAGCTTCCAATCCTTTGCCCCACGGAGCCCA
>gene=chr11_62358813-62359423; species=rheMac
CGCCAGGATCAAAAGACGAAAGCCCGCAACCA--CCCGGGTCCCTCACTAGCCACCGCTTACGGTTGGCTGTAGTAACGTGGCAGAGGCAGCAGCGGAAACCCCCACGTGGCAGCGATTCGACATCCGAATCCACCGCCGCCATAGCGACTCTCCTGTACCGACAAAAACACAAGCACCTCTGCCACGACCGGAACCCACTTCTCTGAAGCTCAACGCGCTCGGAAGCTACTTCCGCCGGTCCGATAGGAAGTGACAT-AAGTCGTCCAATTGAGCGGACACACTCCTCCGGAAACCAAGCTCCTTCGACTCCGGGTTCCGTTCCTAGCCGCTGTCGAGTCCCCGCCCGTTTTAGGAAAAGCCGCGCGTTACGATGCTTATCTGCATGCGGCAAGCCGATTGGTGTGCTTTAAGCTGTTCAGGCGTTGATTGGCCCAAAGCGTCGTGAATATTTATGACAGCAGCCACAAAGGCCGGCGCCGGGTAGCGTCTAGCTGCAGCTCCTTCACCCCGCAGTAGATACCCTTGTGTCTGTACCCTCGACCCTTATTTACCCGACGAATAAAGGCAGAGGATCGGCGGCTTCCAATCCTTTGCCCCACGGAGCCCA
>gene=chr11_62432478-62433088; species=hg19
GGGCTCGCCGCGACCCGGGGCCCCTCCACCAGGCAGCCCCGGCCCCTCACTGATCCCATCTCGTGCGAGATAAAAGGGCTCAGGAACGCTTGAGGAAACAAAGTCGCGGCCCCCACACAGTCACCGTTCGGGGCCGGTTGATCTTTCCCCCCGGAGCTCCCATAGTCGCGATTCCACTCCAGTTCACGGTCCGTACTTCCGCTCAGCGCCGGATCCGCGGGGCTCCGCCCCGGCCTTCCGCGGGCCAATCGCAACTCGGGGGCGGGTCCTCGGGCTATATAAAGGAGCTCCGCGGTGCGGGAGGCCTTTCGGAGGGTGGTGAGCTAGTAAGTGTGGTTTTAGCTGTAGTAGCCAGATTGGGCGGCCGGGAGTGGTGGGGGTGCCGGGTGGAAGGCTCTGGGCGGGGTCTCAGGACCCTCCTTTTCTTGGCGGGGATCGGGCTTGTGGTGCCGCTCCCCGTAATGTACGGAGGAAGAGGGAAAGGGCTCTGGCCCCCTCGGCGTCATGTCTTCGGTGCTGGCGGCTTCCCATCCGCTGGTTCTATCCTCAAACGCCGGGACACCGGGAATCTCGGAGAAGGACAACCGAGATCCAGCTGGCTCCTCCATCG
>gene=chr11_62432478-62433088; species=bosTau
[truncated: 5,066,278 more chars]
