# Supplementary material for: Combining phylogenetic footprinting with motif models incorporating intra-motif dependencies
Source: BMC Bioinformatics. 2017 Mar 1;18:141. doi: 10.1186/s12859-017-1495-1 (PMC5333389; doi:10.1186/s12859-017-1495-1)
Supplement: Supplementary file 2 — Sequence data. This archive contains data files of alignments of the ChIP-seq positive regions and negative control regions for each of the 35 TFs in FASTA format. (ZIP 83763.2 kb) [file 12859_2017_1495_MOESM2_ESM.zip › SRF/SRF_neg.txt]

>gene=chr20_193445-194445; species=hg19
caccactccaagtactcccttgccagcatcctcaaatcccaataccatttttaaaattttttaaagaatttctgcacccacctgtgtgaaaagttcaacccccagatccttttaactgtttgtcttctccacagacaaattcaggctgatgagcagtgctggaaaaagtgcacagctgcgcagattagtggcacctgcattcatgatctccagttttcacaaagccctcaGCAGCAGCCACTTGGTTCCCTGTGTGCAGCGTTCAGTGGAaaactccatgagggcaagaacaatatctgcttttactcattattttaacccacttgaatgttaagctccatgatgacagggactttctgcggtatagattattaccggcccctaagacagtttctggcacataatagacgctcaataaatactcagtgaaggaataaaATAAATAGGAGGTTAAAATTAAGTGATCAACAGTAgtccagggtattaaagagactcccctt
>gene=chr20_193445-194445; species=bosTau
--------------------------------------------------------------------------------------------------------------------------------------------------------------------------------------------------------------------------------------------------------------------------------------------------------------------------------------------------------------------------------------------------------------------------------------------------------------------------------------------------------------------
>gene=chr20_193445-194445; species=calJac
catcacttcaagtacttccttgtcaacatcctcaaatcccaataccatgttttaaatttttgaaagaatttctgcacccacctgtgtgaaaagttcaacccccagatcctttgaactgtttgtcttctccacaaataaactcaggctgatgagtggtgctggaaaaatcgcacagctgtgcagacgagtggcacctgaattcatgatctccagtcttcacaaagccctcaGCAGCAGCCGCTTGTTTCCCTGTGTGCAGCGTTCATTGGAAAACTCCATGAGGGCAAGAACAAtatctg-------------tttgaacccacttgaatgttaaactccatcacggcagggactttctgtggtacagattactgccatcccctaagacagtttttggcacatagtagatgctcaataaatgaggaatgaatgaatgaaATGAACAGGAGGTAAAAATTAAGTGATCCATAGCAGTCCAGG--ATTTgaaagactctcctg
>gene=chr20_193445-194445; species=canFam
CATCACTTCAGTTGCTTTCTTGCCAACATCTTAAGAATCCAACATTATTATT-----------------TTCTGCACC----TGAGTGGAAAGTTCAA-CCCCAGATCCTTTTAAGTGTTTGCCTTCTCCACGAAAAAGCCCAACCTGATAAG-AATGCTGGGAAAATCACAAAGCTGTACAGATTAGTGGCATCTGAATTTGTCATTTTCAATCTTTATAGAGCCCTCAGCAGCAACTATTTGACTGC----------CATTCAACAGAAAGCTTGATGAAAGTAAAAGCAGTATCTGG---------TTATTTCAAAccactttaatg-taaactccatgatggtagtaactgcctgtggtata---tactgccagcccctgagacagtttctagaacatgatacatgttcaataaacatgtaatgaagaaattaaatGAATAAGAGCTTA-----AAGTGGTCAACAGTAGTCTAGGATG-TAAACAGACTTGCTTT
>gene=chr20_193445-194445; species=equCab
CATCACTTCAGCTACTCTCTTGTCAACATCTTAAAAGCCCAATGCTATTATT-----------------TTCTGCACTCATATATATGAAAAGTCCAA-ACCCAGATGCTTTGAAGTCTTTGCCTTCTCCACCAAAAAAAGCAGGCTGATGAGAAATTCTGAGAAAATCACACAAATGTGCGGATTAATGACATCTGAATTTGTTATTTCCCATCTTTACAGAGCCCCCAGCAGCAGCCATTTGATTCCTTGTATGCCTCAATCAACAGAAAGCTCAAAGAAGATAACAGAAATATCTGGTTTTGCTCATTATTTTAAACCACTTGAATG-TGagctgcaaga-------------------------------------------------------------------------------------------------------------------------------------------------------------
>gene=chr20_193445-194445; species=gorGor
------------------------------------------------------------------------------------------------------------------------------------------------------------------AAAAAGTGCACAGCTGTGCAGATTAGTGGCACCTGCATTCATGATCTCCAGTTTTCACAAAGCCCTCAGCAGCAGCCACTTGGTTCCCTGTGTGCAGCATTCAGTGGAaaactccatgagggcaagaacaatatctgcttttactcattattttaacccacttgaatgttaagctccatgatggcagggactttctgcggtatagattattaccagcccctaagacagtttctggcacataatagatgctcaataaatactcagtgaaggaataaaATAAATAGGAGGTTAAAATTAAGTGATCAACAGTAgtccagggtattaaagagactcccctt
>gene=chr20_193445-194445; species=panTro
----------------------------------------------------------------------------------------------------------------------------------------------------------------------------------------------------------ATGATCTCCAGTTTTCACAAAGCCCTCAGCAGCAGCCCTTCTGGTCCCTGTGTGCAGCGTTCAGTGGAAAACTCCACCCTTGAAAGAACAA-A-C-GC----AC-CA--A----AACccac--gaagg--aagc-cca-ga-gacagggactttctgcgg-atagattattaccagcccctaagacagtttctggcacataatagatgctcaataaatactcagtgaaggaataaaATAAATAGGAGGTTAAAATTAAGTGATCAACAGTAGTCCAGGGTATTAAAGAGACTCCCCTT
>gene=chr20_193445-194445; species=papHam
catcacttcaagcactcccttgtcagcatcctcaaatcccaataccatttttaaaa-tctttaaagaatttctgcacccacctgtgtgaaaatttcaa-ctccagatccttttaactgcttgtcttctccacagacaaatccaggctgatgagcagtgctggaaaaattgcacagctgtgcagattagtggcacctgaattcatgatctccagttttcacaaagccctcagcagcagccacccggTTCCCTGCATGCAGCATTCAGTGGAaaactccatgagggcaagaacagtatctgcttttattcattattttaacccacttgaatgttaagctccatgatggcagagactttctgtggtatagattattaccagcccctaagacagtttctggcacataatagatgctcaataaatattcggtgaaggaataaaATGAATAGGAGGTTAAAATTAAGTGATCAACCGTAgtccaggatattaaagagactctcctt
>gene=chr20_193445-194445; species=ponAbe
catcacttcaagtactcccttgtcagcatcctcaaatcccaataccatttttaaaattttttaaagaatttctgcacccacctgtgtgaaaagttcaa-ccccagatccttttaactg-ttgtcttctccacaaacaaattcaggctgatgagcagtgc-gaaaaaagggcacagctgtgcagattagtggcacctgaattcatgatctccagttttcacaaagccctcaGCAGCAGCCACTTGGTTCCCTGTGTGCAGCATTCAGTGGAaaactccatgagggcaagaacaatatctgcttttactcattattttaacccgcttgaatgttaagctccatgatggcagggactttctgtggtatagattattaccagcccctaagacagtttctggtatataatagatgctcaataaatactcagtgaaggaataaaATAAATAGGAGGTTAAAATTAAGTGATCAACAGTAgtccagggtattaaagagactcccctt
>gene=chr20_193445-194445; species=rheMac
catcacttcaagcactcccttgtcagcatcctcaaatcccaataccatttttaaaa-tctttaaagaatttctgcacccacctgtgtgaaaatttcaa-ctccagatccttttaactgcttgtcttctccacagacaaatccaggctgatgagcagtgctggaaaaattgcacagctgtgcagattagtggcacctgaattcatgatctccagttttcacaaagccctcagcagcagccacccggTTCCCTGCATGCAGCAttcagtggaaaactccatgagggcaagaacaatatctgcttttattcattattttaacccacttgaatgttaagctccatgatggcagagactttctgtggtatagattattaccagcccctaagacagtttctggcacataatagatgctcaattaatattcggtgaaggaataaaATGAATAGGAGGTTAAAATTAAGTGATCAACAGTAgtccaggatattaaagagactctcctt
>gene=chr20_281075-282075; species=hg19
AGCTGGTGATGCTAGGATGATCTGATCCTGAGAGTTAAACGTTCCCAGTATATTGACTCTGACTCAGTGATTTGAGGATATTTCCAGAGCTGATCTGGAGTTGGGACCTGGTAGGCTCTTGGGAATCCTGTCTTTCAGAGCCAGTTCAACCCCTCTCCTTGTCTCCCAAAGCAAGCAGACTCTCCCCTCCCTCCCATCCCTCTTTCCCGTCTTTGCCAGCGGTTTCCCTCCCTCTCACAGAGCTGGAGGCCAGGGGCCAGGAGAAAGCCTGCATTCACCATACTCTCCACTCCGTTCCTCAAAGCAGGCACTGTGCCAGGGAGCCTCCTTGAAGGAACCTTCCCTCTCCTGGCCCCATCCCCCCACTCTCCAGGAGGGAGGAGAGGAAGAAACTGTTTCCCTGCCCATCCCCCACAGGATCTGCTTCAAGGCCTCCTGCCTGGTGGCCCAGGGACAGCCAGGGGCTGGAGCTGAACAAACCTCCCCCAGCTTCCTTTCCT
>gene=chr20_281075-282075; species=bosTau
GTCTCGAGATGATGAGATGATCTGATCCTAAGAATT-AACATTCCCAGCGTATTGATTCTGACTCAGTGATTTGAGGGTATTTCCAGAGCTGATCTGGAGTTGAGGCCTGGATGGCTTTTGGGAATCATGAGTTTCCGAGCCAGCTCAGCCCTGCTCCTTGTCTCCCAAGGCAAACACActcttccctccctccccccacctct--tctactctgccactggtttccctccctc--GCAATGCGGGAGGCCTGAT---GGGTAAAAG-CTGCATTCATCGTA------------------------------------------------GAAGGAATCTTCCCTCTCTCTGCCCCTCCCCCCTA----ACTGGAGGGAGCAGAGGAACAAACTGTTTCCCTGCCCTCCCCCACCAGAATCTGCTCCGGGGCCTCCTGCCTGGCCGTCTCCGGACGGCCATGGGCTGGAACAGAACAAACCTCCCCCGACTTCCTCTCCT
>gene=chr20_281075-282075; species=calJac
AGCTGGAGATACTAGAATGATCTGATCCCAAGAGTT-AACGTTCCCGCAATATTGACTCTGACTCATTGATTTGAGAATATTTCCAGAGCTGATCTGCAGTTGGCACCTGGTAGGCTGTTGGGAATCCTGTCTTTCAGAGCCAGTTCAGCCCCTCACCTTGACTCCCAAAGCAAGCAGACCCTACCCTCCCTCCCATCCCTCTTTCCCTTCTTTGCCAGTAGTTTCCCTCCCTCTCACAGAGCTGGAGGCCAGGGGCCAGGAGAAAGCCTGCATTCACCATGTTCTCCACCCCGTTCCGCAAAGCAGGCACTGTGCCAAGGAGCCTCGTGGAAAGAACCGTCCCTCTCCTGGCCCCATCCCTGGACTCTCCAGGAGAGAGCAGAGGAAGAAACTGTTTCCCTGCCCATCCCCCACAGGATCTGCTTCAAGGCCTCCTGCCTGGCTGTTCAGGGACAGCCAAGGGTTGGAGCTGAACAAACCTCCCCCAGCTTCCTTTTCT
>gene=chr20_281075-282075; species=canFam
AGCTCGAGCCCTTAAAGTGATCCAATGCCAAGAACT-AAAGTTCTCAATGTCTTGATTCTAACTCAGTGATTTGAGGATATTTCCAGAGTTGATAAGGTGTTGAGGCCTGGTGGGCTCTTAGGAGCCCTGCCTGTCCACACCAGCTCAGCCC--CTCTTTGTCTCCCAAAGCATACAGAcccttccctcc---ccctcctctct--ccttctctgccGTGGGTTTCCCTCCTTC--CTGGAGCGGGAGGCT-------GGGAGAAAGCCTGCATTCATCATACCCGCC-----TTCCCTCCAAGCGGGCCCTGTGCCAAGGAGCCTCCTTGAAGGAATCTTCC--CTCTCTGCCCTCCCCCCTCACTCTCCTGCAGGGAGCAGAGGAAGAAACTAGTTCCCTGCCCATCCCCCACAGGATCTGCTCCAGGGCCTCCTGCCTGGCGGTCTGGGGACAGCCCTGGCCCGGAACGGAACAAACCTCCCCCAGCTTCCTCTCCT
>gene=chr20_281075-282075; species=equCab
AGCTCGAGATGTTCAGATGGCCTGATCCTAAGAATT-AAAGTTCCCAATATACTGATGTTGA--GAGTGATTTGAGGATATGTCCAGAGCTAATCTGCAACTGAGGCATGGTTGGCTCTTGGGAACCCTGCCTTT-TAGAGTGGCTCAGCCCCTCTCTTTGTCTCCCAAAGCAAACAGACCCCT---------CCCTCATCTCTTCCGTTCTCTGCCATGGGTGTCCCTTCCTC--GCAGGGCTGGAGGCTGGAGGCCGGGAGAAAGCCTGCATTCATCACGCTCCCCG----CCCCCTTCAAGTGGGCACTGTGCCAAGGAGCCTCCTTGAAGGAATCTTCCCTCTCTCTGCCCTT-CCCCCCACCCTCCAGGAGGGAGCAGAGGAAGAAACTGTTTCCCTGCCCATCCCCCACAGGATCTGCTTTAGGGCCTCCTGCCTGGCGGTCTGGGGACTGCCACGGGCTGGAGCGGAACAAACCTCCCCCAGCTTCCTCTCCT
>gene=chr20_281075-282075; species=gorGor
AGCTGGTGATGCTAGGATGATCTGATCCTGAGAGTTAAACGTTCCCAGTATATTG-CTCTGACTCAGTGATTTGAGGATATTTCCAGAGCTGATCTGGAGTTGGGACCTGGTAGGCTCTTGGGAATCCTGTCTTTCAGAGCCAGTTCAACCCCTCTCCTTGTCTCCCAAAGCAAGCAGACTCTCCCCTCCCTCCCATCCCTCTTTCCCGTCTTTGCCAGCGGTTTCCCTCCCTCTCACAGAGCTGGAGGCCAGGGGCCAGGAGAAAGCCTGCATTCACCATACTCTCCACTCCGTTCCTCAAAGCAGGCACTGTGCCAGGGAGCCTCCTTGAAGGAACCTTCCCTCTCCTGGCCCCATCCCCCCACTCTCCAGGAGGGAGGAGAGGAAGAAACTGTTTCCCTGCCCATCCCCCACAGGATCTGCTTCAAGGCCTCCTGCCTGGTGGCCCAGGGACAGCCAGGGGCTGGAGCTGAACAAACCTCCCCCAGCTTCCTTTCCT
>gene=chr20_281075-282075; species=panTro
--------------------------------------------------------------------------------------------------------------------------------------------------------------------------------------------------------------------------------------------------------------------------------------------------------------------------------------------------------------------------------------------------------------------------------------------------------------------------------------------------------------------
>gene=chr20_281075-282075; species=papHam
AGCTGGTGATGTTAGGATGATCTGATCCTAAGAGTTAAACATTCCCAGTATATTGACTCTGACTCAGTGATTTGAGGATATTTCCAGAGCTGATCTGGAGTTGGGACCTGGTAGGCTCTTGGGAATCCTGTCTTTCAGAGCCAGTTCAGCCCCTCTCCTTGTCTCCCAAAGCAAGCAGACTCTCCCCTCCCTTCCATCCCTCTTTCCCGTCTTTGCCAGCAGTTTCCCTCCGTCTCACAGAGCTGGAGGCCAGGGGCCAGGAGAAAGCCTGCATTCACCATGCTCTCCACCCCGTTCCTCAAAGCAGGCACTGTGCCAGGGAGCCTCCTAGAAGGAACCTTCCCTCTCCTGGCCCCATCCCCCCACTCTCCAGGAGGGAGCAGAGGAAGAAACTGTTTCCCTGCCCATCCCCCACAGGATTTGCTTCAAGGCCTCCTGCCTGGTGGCCCAGGGACAGCCAGGGACTGGAGCTGAACAAACTTCCCCCAGCTTCCTTTCCT
>gene=chr20_281075-282075; species=ponAbe
-------------------------------------------------------------------------------------------------------------------------------------------------------------------------------------------------------------------------------------------------------------------------------------------------------------------------------------------------------------------------------------------------------------------CCCATCCCCCACAGGATCTGCTTCAAGGCCTCCTGCCTGGTGGCCCACGAAAAAACAGGGGCTGGAGCTGAACAAACCTCCCCCAGCTTCTTTTCCT
>gene=chr20_281075-282075; species=rheMac
AGCTGGTGATGTTAGGATGATCTGATCGTAAGAGTTAAACATTCCCAGTATATTGACTCTGACTCAATGATTTGAGGATATTTCCAGAGCTGATCTGGAGTTGGGACCTGGTAGGCTCTTGGGAATCCTGTCTTTCAGAGCCAGTTCAGCCCCTCTCCTTGTCTCCCAAAGCAAGCAGACTCTCCCCTCCCTTCCATCCCTCTTTCCCGTCTTTGCCAGCAGTTTCCCTCCGTCTCACAGAGCTGGAGGCCAGGGGCCAGGAGAAAGCCTGCATTCACCATGCTCTCCACCCCGTTCCTCAAAGCAGGCACTGTGCCAGGGAGCCTCCTAGAAGGAACCTTCCCTCTCCTGGCCCCATCCCCCCACTCTCCAGGAGGGAGCAGAGGAAGAAACTGTTTCCCTGCCCATCCCCCACAGGATCTGCTTCAAGGCCTCCTGCCTGGTGGCCCAGGGACAGCCAGGGACTGGAGCTGAACAAACTTCCCCCAGCTTCCTTTCCT
>gene=chr20_335433-336433; species=hg19
TGTGCCTCACGCCCCCTCCTCATCCTGCACCCCTTCCATCCCACCTTCCCTTTCAATAAACAGCTGGGATGGATACTGACTTTGTTTCCTTTCTCCCTGGCCACTGGGGCGTGGGGAGGAGAAAGACACAGACTCAGgagcacctactgtgtgctgggcacgacccattatttctcattcgctcctcaggataacctgttgagaaaggaattattgtcttcttttttttttttttaagatgttgtctcgctctgtcgcccaggctggaatgcagtggggcgatcttggctcactgcaacctctgcctcctgggttcaaccaattctcctgcctcagcctcccaagtagctgatattacaggtgcacgccaccacgcctggctaatttttgtatttatagtggagacggggttttaccatgttggccaggctggtcttgaactcctgacctcaaatgatccgcctgcctcggcctcccaaagtgctgggattaccgggtga
>gene=chr20_335433-336433; species=bosTau
CCCCCATCTTTCACCCTCCCGG--CTCCACCCCCCACCCCCCGCCCCTCCTTTCAATAAACAGTTGACACGGATACTGACTTTGCTTCTCTTCTCCCTGACCACCAGGGGCCGGAAAGGGAGGAAGGAGACTtttatga-cacctactgtgtgctgggcaaggtccattatttctcattcgctcctcacaataatctttagagaaagtggttatcatcttt---------------------------------------------------------------------------------------------------------------------------------------------------------------------------------------------------------------------------------------------------------------------------------------
>gene=chr20_335433-336433; species=calJac
TGTGCCTCACACCCCCTCCTCATCCTGCACCCTTTCCATCCCACCTTCCCTTTCAATAAACAGCTGGGATGGATAGTGACTTTGTTTCCTTTCTCCCTGGCCACTGGGGCGTGGGGAGGAGAGACACAGACTGTTAGGggcacctgctgagggctgggcacgacccattatttctcattcgctcctcaggatcactggttaagaaagaaattattgtctttgtctctttttcttttagacgttgtctcgctctgttgcccaagctggaatgcagcggggagatctcggctcactgcaacctccaccttctgggttcaagcgattctcctgcctcagcctcccaagtagctggaactacaggcgcgctccatcacactctgcgaatttttgtatttttagtagagacggggttt---------------------------------------------------------------------------------------
>gene=chr20_335433-336433; species=canFam
TGTGCCCCATGCCCCTTCCCCATCCTGCACACCTTCAGTCTTACCTTCCCTTTCAATAAACAGCTGGGATGGATACTGACTTTGCTTCTTTTCTCCCT----A-CGTGCCACGAGTAGAGAGGAAAAAGACtattgggagctcccaccgtgtgctgggtacaatccactatttctcattagctcctcatgatcactctttgagaaaggg---------------------------------------------------------------------------------------------------------------------------------------------------------------------------------------------------------------------------------------------------------------------------------------------------
>gene=chr20_335433-336433; species=equCab
TGTGCACCCCG--------CCATCCTGCACCCCTTCCATCCCACCTCCCCCTTCAATAAAC-GCTGGGATGGGCGCTGACT--GCTTCTTTCCTCCCCGACT------GCAGGGGCACGAGGGGAGGAGCCTGttatcagctcctactgtgcgccgggcgcaatccgtcctttctcctttgttcctccggataactctttgagaagggg-ctaccttcgtt---------------------------------------------------------------------------------------------------------------------------------------------------------------------------------------------------------------------------------------------------------------------------------------
>gene=chr20_335433-336433; species=gorGor
TGTGCCTCACGCCC---CCTCATCCTGCACCCCTTCCATCCCACCTTCCCTTTCAATAAACAGCTGGGATGGATACTGACTTTGTTTCCTTTCTCCCTGGCCACTGGGGCGTGGGGAGGAGAAAGACACAGACTCAGGAGCACCTACTGTGTGCTGGGCACGACCCATTATTTCTCATTCGCTCCTCAGGATAAC-----------------------------------------------------------------------------------------------------------------------------------------------------------------------------------------------------------------------------------------------------------------------------------------------------------------
>gene=chr20_335433-336433; species=panTro
TGTGCCTCACGCCCCCTCCTCATCCTGCACCCCTTCCATCCCACCTTCCCTTTCAATAAACAGCTGGGATGGATACTGACTTTGTTTCCTTTCTCCCTGGCCACTGGGGCGTGGGGAAGAGAAAGACACAGACTCAGgagcacctactgtgtgctgggcacgacccattatttctcgttcgctcctcaggataacctgttgagataggaattattgtcttcttttttttttttttaagatgttgtctcgctctgtcgcccaggctggaatgcaggggggcgatctcggctcactgcaacctctgcctcctgggttcaaccaattctcctgcctcagcctcccaagtagctgatattacaggtgcacgccaccacgcctggctaatttttgtatttatagtggagacggggttttaccatgttggccaggctggtcttgaactcctggcctcaaatgatccgcctgcctcggcctcccaaagtgctgggattacagggtga
>gene=chr20_335433-336433; species=papHam
TGTGCCTCACACCCCCTCCTCATCCTGCACCCCTTCCATCCCACCTTCCCTTTCAATAAACAGCTGGGATGGATACTGACTTTGTTTCCTTTCTCCCTGGCCACTGGGGTGTGGGGAAGAGAAAGACAGACTCTTAGGAGCACCTACTGTGTGCTGGGCACGACCCATTATTTCTCATTTGCTCCTCAAAATAACCTGTTGAGAAAAGAA--------------------------------------------------------------------------------------------------------------------------------------------------------------------------------------------------------------------------------------------------------------------------------------------------
>gene=chr20_335433-336433; species=ponAbe
--------------------------------------------------------------------------------------------------------------------------------------------------------------------------------------------------------------------------------------------------------------------------------------------------------------------------------------------------------------------------------------------------------------------------------------------------------------------------------------------------------------------
>gene=chr20_335433-336433; species=rheMac
TGTGCCTCACACCCCCTCCTCATCCTGCACCCCTTCCATCCCACCTTCCCTTTCAATAAACAGCTGGGATGGATGCTGACTTTGTTTCCTTTCTCCCTGGCCACTGGGGTGTGGGGAGGAGAAAGACAGACTCTTAGGAGCACCTACTGTGTGCTGGGCACGACCCATTATTTCTCATTTGCTCCTCAAAATAACCTGTTGAGAAAAGAA--------------------------------------------------------------------------------------------------------------------------------------------------------------------------------------------------------------------------------------------------------------------------------------------------
>gene=chr20_422426-423426; species=hg19
AAACAGGCCAGTGAGTTATCCCCAGGACGGCTGAGGAGTGATGCCCGTCGTCTTGTGTTCCTCTCTACTGGTACCTGAGGTGGTGGGTAGATAATTTTTCTACCAGGGATGTTGCCAGCCTCTCGCCTACCACCAGCAGAAATGTGACCACAATGTCATGGTAGCCCTGGTAGTAGTGCAGCTGAGGGTTGCGCTCCAAGATGAGGAGGATGATGTCAATCAGTTCTTCCTGGAGCCCTTCTCTCTGTTCCTCTGGCATGCCTGGGGACAGGAACAGAGATGCCTTTGAACATACCAAGCAGCCTAGTTAACAAGGAGGTCGAAGAAGGCCAGCAATGAATTTTCAGAGAAAAAAGGAAAATGAATTACAAATAATTTGGCAACGCATATCAAGATCCACTGTTGATACCACCTGGCATACAGGAAAAGGCAGCTGCtagctttccagtaggggaagctgcagatgccaccctaaccaagttgctgcagttaatactgct
>gene=chr20_422426-423426; species=bosTau
AAGCGGGCTGAGGAGTTATTGCTGGGGGAACTG-----------------TCTTCTGCCCTTTTGCGCGGGTACCTGAGATGGTGGGTAGACAGCTTCTCTACTAGGGATGTTGCCAGCCTCTCGCCGAGCACCAGCAGAAACGTGACCACGATGTCGTGGTAGCCCTGGTAGTAGTGCAGCTGCGGGTTGCGCTCCAGGATGAGGAGGATGATGTCGATCAGCTCTTCCTGCAGCCCTTCTCTCTGTTCTTCTGGCATGCCTGGGGAGGGTAGTGGAGACGCACTTGAACAAGGCAAGCAGTCTAG-TAACATGGAGGTAGAAGACGGTAAGCTGTGGATATGCAGACAAACAAG----------TAA-AACAACTTGGCAACACAT-TCATGATCCATTGTTGATACCACCTGGCATGTAGGAAAGAACCACAGA---cctttcagttggggaacccgccaacaccatcttaaccaagtcagcacagggagtgatgcc
>gene=chr20_422426-423426; species=calJac
AAACAGGCCAATGAGTTATCCCCAGGAGGGCTGAGGAGTGAAGCCCACCTTCTCATGTTCCTCTACACTGGTACCTGAGGTGGTGGGTAGATAATTTTTCTACCAGGGATGTTGCCAGCCTCTCGCCTACCACCAGCAGAAACGTGACCACAATGTCATGGTAGCCCTGGTAGTAGTGCAGCTGAGGGTTGCGCTCCAAGATGAGGAGGATGATGTCAATCAGTTCTTCCTGGAGCCCTTCTCTCTGTTCTTCTGGCATCCCTGGGGACAGGAACAGAGAAGCCTTTTAACCTACCAAG-AGCCTAG-TAACAAGGAGGTCGAAGAAGGCTAGCAGTCAATTTTCAAAGAAAA---------------------------------------------------------------------------------------------------------------------------------------------------
>gene=chr20_422426-423426; species=canFam
AAATGGGCCAAGGAGTTAACCCCAGGGGGCTTGAGGAATGATACCCATCCTCTTATATTCCTCTGCACTGGTACCTGAGGTGGTGGGTAGACAATTTTTCTACCAAGGATGTTGTCAGCCTCTCGCCTACCACCAGCAGAAATGTGACCACAATGTCATGGTACCCCTGGTAGTAGTGCAGCTGAGGGTTGCGCTCCAAGATGAGGAGGATGATGTCGATCAGCTCTTCCTGGAGGCCCTCTCTCTGCTTCTCTGGCATGCCTGGGGAGGGAAAAA--GATGCACCGGAATACACTGAGCAGCCTGG-TAATGAGGAG----AGGA-AGACAGCTAAGGACTTGC----CAAA--AAAAAATGAATTATGAGCAATTTGGCAACGCATATTAAAATCCACCGTCGATACTATTTGGCACATAGGAAAGAGCCACGGa---ccttatagtgggggagactgcagatgccatcttaaccaggccgtcacagctgaccctgcc
>gene=chr20_422426-423426; species=equCab
AAACGGGCTCAGGAGTTATCCCCAGGGGGCTTGAGGAGTGTTACCCAGCCTCTTACGTTCCTCTGCACTGGTACCTGACGTGGTGAGTAGACAATTTTTCTACCAGGGATGTTGCCAGCCTCTTGCCTACCACCAGCAGAAACGTGACCACGATGTCATGGTAGCCCTGGTAGTAGTGCAGCTGAGGGTTGCGCTCCAAGACGAGGAGGATGATGTCAATCAGTTCTTCCTGGAGCCCTTCTCTCTGTCCTTCCGGCATGCCTGGGGCGGGGGGCAGAGATGCACTTGAACACGGCAAGCAGCCTAG-TAACAAGGAG----GTGA----CAGCAACACATTTTCAGAGAAAGAAAGAAAATAAATCACGAACACTTTGGTAACATTTATCAAGATCCGCCATTGACACCACCTAACACATTGGAAAGAGCCACAGA---ccttacagtggggggacccggagacaccgtcttaacgaagtcactacagttcacgttgcc
>gene=chr20_422426-423426; species=gorGor
AAACGGGCCAGTGAGTTATCCCCAGGACGGCTGAGGAGTGATGCCTGTCGTCTCATGTTCCTCTCTACTGGTACCTGAGGTGGTGGGTAGATAATTTTTCTACCAGGGATGTTGCCAGCCTCTCGCCTACCACCAGCAGAAATGTGACCACAATGTCATGGTAGCCCTGGTAGTAGTGCAGCTGAGGGTTGCGCTCCAAGATGAGGAGGATGATGTCAATCAGTTCTTCCTGGAGCCCTTCTCTCTGTTCCTCTGGCATGCCTGGGGACAGGAACAGAGATGCCTTTGAACATACCAAGCAGCCTAGTTAACAAGGAGGTCGAAGAAGGCCAGCAATGAATTTTCAGAGAAAAAAGGAAAATGAATTACAAATAATTTGGCAACGCATATCAAGATCCACTGTTGATACCACCTGGCATACAGGAAAAGGCAGCCGCtagctttccagtgggggaagccgcagacaccaccctaaccaagttgctgcagttaatactgct
>gene=chr20_422426-423426; species=panTro
AAACGGGCCAGTGAGTTATCCCCAGGACGGCTGAGGAGTGATGCCCGTCGTCTCGTGTTCCTCTCTACTGGTACCTGAGGTGGTGGGTAGATAATTTTTCTACCAGGGATGTTGCCAGCCTCTCGCCTACCACCAGCAGAAATGTGACCACAATGTCATGGTAGCCCTGGTAGTAGTGCAGCTGAGGGTTGCGCTCCAAGATGAGGAGGATGATGTCAATCAGTTCTTCCTGCAGCCCTTCTCTCTGTTCCTCTGGCATGCCTGGGGACGGGAGCAGAGATGCCTTTGAACATACCAAGCAGCCTAGTTAACAAGGAGGTCGAAGAAGGCCAGCAATGAATTTTCAGAGAAAAAAGGAAAATGAATTACAAATAATTTGGCAAGGCATATCAAGATCCACTGTTGATACCACCTGGCATACAGGAAAAGGCAGCCGCtagctttccagtggggcaagccgcagacaccaccctaaccaagttgctgcagttaatactgct
>gene=chr20_422426-423426; species=papHam
AAATGGGCCAATGAGTTATCCCCAGGATGGTTGAGGAGTGATGCCTGTCCTCTCACGTCCTTCTGTACTGGTACCTGAGGTGGTGGGTAGATAATTTTTCTACCAGGGATGTTGCCAGCCTCTCGCCTACCACCAGCAGAAATGTGACCACAATGTCATGGTAGCCCTGGTAGTAGTGCAGCTGAGGGTTGCGCTCCAAGATGAGGAGGATGATGTCAATCAGTTCTTCCTGGAGCCCTTCTCTCTGTTCTTCTGGCATGCCTGGGGACAGGAACAGAGATGCCTTTGAACATATCAAGCAGCCTAGTTAATAAGGAGGTCGAAGAAGGCCAGCAATGAATTTTCAGAGAAAAAAGGAAAATGAATTACAAATAATTTGGCAACGCATATCAGGATCCACTGTTGATACCACCTGGCATACAGGAAAAGGCAGCCGCtagctctccagtgggggaagccgcagacaccaccttaaccaagtcgctgcagttaatactgct
>gene=chr20_422426-423426; species=ponAbe
AAACGGGCCAGTGAGTTATCCCCAGGATGGCTGAGGAGTGATGCCCATCGTCTCATGTTCCTCTCTACTGGTACCTGAGGTGGTGGGTAGATAATTTTTCTACCAGGGATGTTGCCAGCCTCTCGCCTACCACCAGCAGAAATGTGACCACAATGTCATGGTAGCCCTGGTAGTAGTGCAGCTGAGGGTTGCGCTCCAAGATGAGGAGGATGATGTCAATCAGTTCTTCCTGGAGCCCTTCTCTCTGTTCCTCTGGCATGCCTGGGGACAGGAACAGAGATGCCTTTGAACATACCAAGCAGCCTAGTTAACAAGGAGGTCGAAGAAGGCCAGCAATGAATTTTCAGAGAAAAAAGGAAAATGAATTACAAATAATTTGGCAACACATATCAAGATCCACTGTTGATACCACCTGGCATACAGGAAAAGGCAGCCGCtagctttccagtgggggaagccgcagacaccaccttaaccaagttgctgcagttcatactgct
>gene=chr20_422426-423426; species=rheMac
AAATGGGCCAATGAGTTATCCCCAGGATGGCTGAGGAGTGATGCCTGTCCTCTCACGTCCTTCTGTACTGGTACCTGAGGTGGTGGGTAGATAATTTTTCTACCAGGGATGTTGCCAGCCTCTCGCCTACCACCAGCAGAAATGTGACCACAATGTCATGGTAGCCCTGGTAGTAGTGCAGCTGAGGGTTGCGCTCCAAGATGAGGAGGATGATGTCAATCAGTTCTTCCTGGAGCCCTTCTCTCTGTTCTTCTGGCATGCCTGGGGACAGGAACAGAGATGCCTTTGAACACACCAAGCAGCCTAGTTAATAAGGAGGTCGAAGAAGGCCAGCAATGAATTTTCAGAGAAAAAACGAAAATGAATTACAAATAATTTGGCAACGCATATCAGGATCCACTGTTGATACCACCTGGCacacaggaaaaggcagccgctagctctccagtgggggaagccgcagacaccaccttaaccaagtcgctgcagttaatactgct
>gene=chr20_425142-426142; species=hg19
ATTCACCACCTCTAGGCCAGGAGAAATTATTTTTGGTTCAGGCTTTCACAGTGGGGGTCTGAAAGTGACCAGTCAAGAAAAGGATGACTCAGCAAAAGGAGAGCTCTGAAGGTCCCTGAGGCGGCAGGGTCCAGCATATTAGGTCACATGGTATGACCTGGAACAGATACAGTCTTTCCAAATGTGGCAGGACCGGGAGAGCTTCTCACCAGGAGGGAACCGCCGCAATGACCGCCGGACGTCCAGCAACACTTGTTGGTAGTCCTTGCTCATCTGCCGTAGGTTCTTCCCTATTGAAGGAAAAGGCACGTTATTGCAGGAATGCCTGAGAAGCCAGACCAGAAGCAAAACATTCTGGGATGACACAAAAGGCCTAGAGGGCACATGTCAGCTTCTCCTGAAGAGGATGATATGACTCAAGATACAACATTTGGCAGGGAATCCCTAGTTTGGTTCCAAACATTATGTTTCCTGCAAGTCACAATGACCCTAAGAGAAGG
>gene=chr20_425142-426142; species=bosTau
ATTTACCACCTCTAAGCCAAGAGAAATTATTTTGGGCTcagGCCTTCACAGTGGGGTTCTGAATG-GA--AGTCAGTGAGAGAAGGACTCAGCAGACTGGGAGCACGACGGATCCCTAAGGAGGAAGGGTCCTGGATGT--GGCCATGTTCTGTG----AGGATGTAAAGGT----CTCGGG------AAGACCACCAGTGTGTCTCACCAGGCGGGAACCGCCGTAAAGACCGCCGGACGTCCAGGAGCACTTGTTGGTAGTCCTTGCTCATCTGTCGTAGGTTTTTCCCTATTGGAGGAGAAGAAACGTTATTGTAGGAATGTCTGGGAACCAACAGCAGGAGCAAGACATCCTGGCATGACACAAAAGGCCTGGAAGACATACTCAGGCTTTTCCTGAAGTG---GACATGACTCAAGATACAACATTTGGAGAGGAATCCCTGGTTTAGTTCCAAACATGCTGTTTTATGCAAGTCATGATGACCGTGAGAGGAGG
>gene=chr20_425142-426142; species=calJac
ATTCACCACCTCTAGGCCAGAAGAAATTATTTTTGGTTCAGGCTTTCACAGTGGGGGTCTGAAAGTGACCAGTCAACAAAAGGATGATTCAGCAAACGGAGAGTTCTGAAGGTCCCTGAGGAGGCAGGGTCCAGCATATTAGGACACGTGGTATGACCTGGGACAGATACAGTCTTTCCAAATGTGGCAAGACTGGGAGAGTCTCTCACCAGGAGGGAACCGCCGCAATGACCGCCGGACGTCCAACAACACTTGTTGGTAGTCCTTGCTCATCTGCCGTAGGTTCTTCCCTATTGAAGGAAAAGGAACGTTATTGCAGGAACACCTGAGAAGCCAGACCAGAAGCAAAACATTCTAGGATGACATGAAAGGTCTAGAGGACACATGTCAGCCTCCCCTGAAGAG---GATATGACTCAAGAAACAACATTTGGCAGGGAATCCCTAGTTTAGTTCCAAACATCATGTTTCATAAAAGTCACAATGACCCTAAGAGAAGG
>gene=chr20_425142-426142; species=canFam
ATTCACCACCTCTAGGCCAAGAGAAATTACTCTGGGCTCAGGCTTTCCCAGTGGGAGTCTGAACATGG--AGTCGGTAAGAGAACGTCCCAGCAGCCTGAGAGTACAAGGGGTCCCTGAGGGGGCAAGGTCCTG--TGCCAAGTCACAGCA---G----G-----------------TTGGGAGGGACAGAGCCAGGGAAGCGTCTCACCAGGTGGGAACCGCCTTAAAGATCGCCTGACGTCCAGCAGCACTTGCTGGTAGTCCTTGCTCACCTGCCGCAGGTTCTCCTCTGTGGGACAAAAAGGCACGTTATTGCAGGAACACCTGGGAAGCCAGACTGGGGCAAAAACATTCTGGTCTGACACCACAGGCCCAAAGGACCTACTTCAGCTTTTTCTGAAGAG---GACATGACACAAGAG--AACCTTTGGAGAGGAGTCCCTA-TTTAGTTCCAAACGTGCTATTTCATTTGAGTTACAGTGACCATGAGAGGAGG
>gene=chr20_425142-426142; species=equCab
ATTCATCACGTCTAGGCCAAGAGAGACTAGTTCTGGCTCAGGCTTTCGCAGTGAGGGTCTGAACACAA--AGTCAATAAAAGAATGACTCAGCAGACCAGGAATACAAAGGGTCCCTGAGGAGGCCGGGTCCTGCACGTTAGGTCACTG-G---G----GGAAA-----CTC----CCTGGGGGTGGCAAGACTGCCAGAGCTCCTCACCAGGAGGGAAGCGCCGTAAGGACCGCCTGACGTCCAGCAGCACCTGTTGGTAGTCCTTGCTCATCTGTCGTAGGTTCTGCTCTGTCAGAGGAAAAGAAACGTTATTGTAGGAACGTCTGGGAAACCAGGTTAGGAACAAAACATTCTGGTATGACACCAAAGGCATGGAGGACGTACTTCAGCTTGTCCCGAAGAT---GACATGACTCATGACTCAACATTTGGAGAGGAATCCCCGATTTAGTTCCAAACATGCTGTTTGATGCAAATCATGATGGCCGTAAGAGGAGG
>gene=chr20_425142-426142; species=gorGor
ATTCACCACCTCTAGGCCAGGAGAAATTATTTTTGGTTCAGGCTTTCACAGTGGGGGTCTGAAAGTGACCAGTCAAGAAAAGGATGACTCAGCAAAAGGAGAGCTCTGAAGGTCCCTGAGGAGGCAGGGTCCAGCATATTAGGTCACATGGTATGACCTGGAACAGATACAGTCTTTCCAAATGTGGCAGGACCGGGAGAGCTTCTCACCAGGAGGGAACCGCCGCAACGACCGCCGGACGTCCAGCAACACTTGTTGGTAGTCCTTGCTCATCTGCCGTAGGTTCTTCCCTATTGAAGGAAGAGGCACGTTATTGCAGGAATGCCTGAGAAGCCAGACCAGAGGCAAAACATTCTGGGATGACACAAAAGGCCTAGAGGGCACATGTCAGCTTCTCCTGAAGAGGATGATATGACTCAAGATACAACATTTGGCAGGGAATCCCTAGTTTAGTTCCAAACATTATGTTTCCTGCAAGTCACGATGACCCTAAGAGAAGG
>gene=chr20_425142-426142; species=panTro
ATTCACCACCTCTAGGCCGGGAGAAATTATTTTTGGTTCAGGCTTTCACAGTGGGGGTCTGAAAGTGACCAGTCAAGAAAAGGATGACTCAGCAAAAGGAGAGCTCTGAAGGTCCCTGAGGAGGCAGGGTCCAGCATATGAGGTCACATGGTAGGACCTGGAACAGATACAGTCTTTCCAAATGTGGCAGGACCGGGAGAGCTTCTCACCAGGAGGGAACCGCCGCAGCGACCGTCGGACGTCCAGCAACACTTGTTGGTAGTCCTTGCTCATCTGCCGTAGGTTCTTCCCTATTGAAGGAAAAGGCACGTTATTGCAGGAATGCCTGAGAAGCCAGACCAGAAGCAAAACATTCTGGGATGACACAAAAGGCCTAGAGGGCACATGTCAGCTTCTCCTGAAGAGGATGATATGACTCAAGATACAACATTTGGCAGGGAATCCCTAGTTTAGTTCCAAACATTATGTTTCCTGCAAGTCACAATGACCCTAAGAGAAGG
>gene=chr20_425142-426142; species=papHam
ATTCACCACCTCTAGGCCAGGAGAAATTATTTTTGGTTCAGGCTTTCACAGTGGGGGTCTGAAAGTGACCAGGCAACAAAAGGATGACTCAGCAAAAGGAGAGTTCTGAAGGTCCCTGAGGAGGCAGGGTCCAGCATACTAGGTCACATGGTATGACCTGGGACAGATACAGTCTTTCCAAATGTGGCAGGACCGCGAGAGCTTCTCACCAGGAGGGAACCGCCGCAATGACCGCCGGACGTCCAGCAACACTTGTTGGTAGTCCTTGCTCATCTGCCGTAGGTTCTTCCCTATTGAGGGAAAAGGAATGTTACTGCAGGAATGTCCAAGAAGCCAGACCAGAAGCAAAACATTCTAGGATGACGCAAAAGGCCTAGAGGACACATGTCAGCTTCTCCCAAAGAGTAGGATATGACTCAAGATACAACATTTGGCAGGGAATCCCTAGTTTAGTTCCAAACATTATGTTTCCTGCAAGTCACAATGACCCTAAGAGAAGG
>gene=chr20_425142-426142; species=ponAbe
ATCCACCACCTCTAGGCCAGGAGAAATTATTTTTAGTTCAGGCTTTCACAGTGGGGGTCTGAAAGTGACCAGTCAAGAAAAGGATGACTCAGCAAAAGGAGAGCTCTGAAGGTCCCTGAGGAGGCAGGGTCCAGCATATTAGGTCACATGGTATGACCTGGAACAGATACAGTCTTTCCAAATGTGGCAGGACCGGGAGAGCTCCTCACCAGGAGGAAACCGCCGCAACGACCGCCGGACGTCCAGCAACACTTGTTGGTAGTCCTTGCTCATCTGCCGTAGGTTCTTCCCTATTGAAGGAAAAGGAACGTTATTGCAGGAATGCCTGAGAAGCCAGACCAGAAGCAAAACATTCTGGGATGACACAAAAGGCCTAGAGGGCACATGTCAGCTTCTCCTCAAGAGGAGGATATGACTCAAGATACAACATTTGGCAGGGAATCCCTAGTTTAGTTCCAAACATTACGTTTCCTGCAAGTCACAATGACCCTAAGAGAAGG
>gene=chr20_425142-426142; species=rheMac
ATTCACCACCTCTAGGCCAGGAGAAATTATTTTTGGTTCAGGCTTTCACAGTGGGGGTCTGAAAGTGACCAGGCAACAAAAGGATGACTCAGCAAAAGGAGAGTTCTGAAGGTCCCTGAGGAGGCAGGGTCCAGCATACTAGGTCACATGGTATGACCTGGGACAGAT--AGTCTTTCCAAATGTGGCAGGACCGCGAGAGCTTCTCACCAGGAGGGAACCGCCGCAACGACCGCCGGACGTCCAGCAACACTTGTTGGTAGTCCTTGCTCATCTGCCGTAGGTTCTTCCCTATTGAGGGAAAAGGAACGTTACTGCAGGAATGTCCAAGAAGCCAGACCAGAAGCAAAACATTCTAGGATGACGCAAAAGGCCTAGAGGACACATGTCAGCTTCTCCCAAAGAGTAGGATATGACTCAAGATACAACATTTGGCAGGGAATCCCTAGTTTAGTTCCAAACATTATGTTTCCTGCAAGTCACAATGACCCTAAGAGAAGG
>gene=chr20_460043-461043; species=hg19
caccaaaaaagggcaaaaagggggcttggtctgtattggcaatggaaattcaacttgggtggtaggattatggatgtgttacagctttctttataattTGGTACATGCCTAAAATGTTTTACAATAACAATTTAAATCACCTGTGAAGAAAAGATTCAGAGAGGTTAACTGATCAAAAAAATCACACTGCCAGACAGAACTCTGTTAGAGGTAGACCACTTGCAGTAACATTACATTGCTTCTCTAATGGTTAAATTTAGCACAGAATCAAAGGAGAGCTATAAAGTCTAGGAAGTACTTATTTACATAGGATTGAGTCCAGAACATCTTGTGACACCATCTACATATGTTTTACTTGGAGAATAGTCTGAATTTCGTATTAcacgttgagcatttctaatttgaaaatacaaaatcctcaaaaatctgaaattttttaagcatcaacatgatgcctaaagtaaatgctatttggaatatttcaaatttcagattaggaa
>gene=chr20_460043-461043; species=bosTau
----------GGGC---AAAGGGGTTTCATTCGTATTGGTAATACAGACTTG--------GGTGCGTTCATGGGTATGTTACACCTT-CTTTACAACTTGGTACA--TCTAAAAAGTTTTACAATGATAATTTAAGTCATCTCTGAGGA-----TTCA-AGAAGTTTACTGATCT--AAAACTATACTGTAGTACTTAACTCTCGCAGAACCAGAGCATATGAAGTCCAACTAAGTTACTTCTTTGCTAGTTAAATTTACCACAGAATCACAGTAAGGTTATAAAATCTAGAAAGCACTTGTCTACATAAGTTTGACTCCAGAATACCCTGTGACACCCTCTGTATGTGTTCTACTTGGAGAACAGCCTGAATTTCACAT------------------------------------------------------------------------------------------------------------------------
>gene=chr20_460043-461043; species=calJac
aaccagaaaagggcagaaagggggcttggtctgtattggtaatgGAAAGTCAGTTTGGGTGGCAGGATTATGAATGTATTACAGCTTTCTTTAAAACTCAGTACATGGCTAAAATGTTTTACAATAGAAATTTAAATCACCTGTGAAGAAAAGATTCAGAGAAGTTAACCTGGTCAAAAAATCACACTGCCAGACAGAACTCTGCTAGAAGTAGGCCACTTGCAG-----TTACACTGCTTTTCTGATGGTTAAATTTAGCACAGAATCAAAGGAGAGCTATAAAGTGTAGGAAGTACTTATTTACATAGGACTGAGTCCAGAACATCTTGTGACACCCTTTACTTATGTCTCACTTGGAGAATAGTCTGAATTTCATATTAcatgttgaccattccaaatttgaaaatacaaaatcctcaaaaatctgaaatttgttggggatcaacatgatgctcgatgtaaatgctcattggagtatttcaaatttcacattaggaa
>gene=chr20_460043-461043; species=canFam
GATCAGGAAAGGGC--AAAGGGGGGGTCATCTATATTGGTAACACAGACTTAACCTGAGCAGTAGGCTCACAGGTGTGTTATAGCTT-CTTTATAAA-GGGCACAAGTCTAAAATGTT-------GACAA--TAAATCACCTGTAAAGA-----TTCAGAGAGGTTA----ACCC--CAAACCACACATCCAGACAGA---CTCTTAGAACCAGGACATTTGAAGTTCTACTAGGTTACTTCTCTGATGGTTCAATTTAGTGCAGAATGATAGTAAGG-TATAAAATCCACAAAGTAC-TAAATACATAAGATTAACTCCAGAGCATCCTGTGACACCCTCTATACATATTTTACTTGGAGAATAGTCTGAATTTCCTAT------------------------------------------------------------------------------------------------------------------------
>gene=chr20_460043-461043; species=equCab
gattaggaaagggc--aaaaggggcttcatctgtatcgataatACAGACTTAACTTGGAC----GGTTCATGGGTGTATTAGAGCTT-CCTGATAACTTGGTATATGTCTAAAATGTTTTACAAGAATAATTTAAATCAC-TGTGAaga-----ttcagagaggttaactgatcc--aacactgcacagccagacagaactctgttagaacc---ACATTTGCAGTTCTACTAGGTTGCTTCTCTGA---TTAAATTTA-CAGAGAATCACAGTAAGGTTATAAAATCTACAAACTACTTGTCTACATAAGATTGACCCCAGAACATCTTATGACACTCTCTATATATGTTCTATTTGGAGAAAAGTCTGAATTTCATATT-----------------------------------------------------------------------------------------------------------------------
>gene=chr20_460043-461043; species=gorGor
caccaaaaaagggcaaaaagggggcttggtctgtattggtaatggaaattcaacttgggtggtaggattatggatgtGTTACAGCTTTCTTTATAATCTGGTACATGCCTAAAATGTTTTACAATAACAATTTAAATCACCTGTGAAGAAAAGATTCAGAGAGGTTAACTGATCAAAAAAATCACACTGCCAGACAGAACTCTG----AGGTAGACCACTTGCAGTAACATTACACTGCTTCTCTAATGGTTAAATTTAGCACAGAATCAAAGGAGAGCTATAAAGTCTAGGAAGTACTTATTTACATAGGATTGAGTCCAGAACATCTTGTGACACCATCTACATATGTTTTACTTGGAGAATAGTCTGAATTTCGTATTAcacgttgagcatttctaatttgaaaatacaaaatcctcaaaaatctgaaattttttgagcatcaacatgatgcctaaaggaaatgctatttggaatatttcaaatttcagattaggaa
>gene=chr20_460043-461043; species=panTro
caccaaaaaagggcaaaatgggggcttggtctgtattggtaatggaaattcaacttgggtggtaggagtatggatgtgttacagctttctttataattTGGTACATGCCTAAAATGTTTTACAATAACAATTTAAATCACCTGTGAAGAAAAGATTCAGAGAGGTTAACTGATCAAAAAAATCACACTGCCAGACAGAACTCTG----AGGTAGACCACTTGCAGTAACATCACATTGCTTCTCTAATGGTTAAATTTAGCACAGAATCAAAGGAGAGCTATAAAGTCTAGGAAGTACTTATTTACATAGGATTGAGTCCAGAACATCTTGTGACACCATCTACATATGTTTTACTTGGAGAATAGTCTGAATTTCGTATTAcacgttgagcatttctaatttgaaaatacaaaatcctcaaaaatctgaaattttttgagcatcaacatgatgcctaaagtaaatgctatttggaatatttcaaatttcagattaggaa
>gene=chr20_460043-461043; species=papHam
caccaaaaaagggcaaaaggggggcgtggtctgtattggtaatggaaattcaacttgggtggtaggattatggatgtgttacagctttctttataatttGGTACATGCCTAGAATGTTTTACAATAACAATTTAAATCACCTGTGAAGAAAAGATTCAGCAAGGTTAACTGATCCAAAAAATCACATTGCCAGACAGAACTCTATTAGAGGTAGGCCACTTGCAGTAACATTACATTGCTTATCTGATGGTTAAATTTAGCACAGAATCAAAGGAGAGCTATAAAGTCTAGGAAGTACTTATTTACTTAGGATTGAGTCCAGAACATCTTGTGACACCTTCTACATATGTTTTACTTGGAGAATAGTCTGAATTTTCTATTAcaggttgagcattcctaatttgaaaatataaaatcctcaaaaatcttaaaatttttgagcatcaacatgatgcctaaagtaaatgctcattgaaatatttcaaatttcagattaggaa
>gene=chr20_460043-461043; species=ponAbe
caccaaaaaagggcaaaaagggggcttggtctgtattggtaatggaaattcaacttgggtggtaggattatgggtgtgttacagctttctttataattTGGTACATGCCTAAAATGTTTTACAATAACAATTTAAATCACCTGTGAAGAAAAGATTCAGAGAGGTTAACTGATCAAAAAAATCACACTGCCAGACAGAATTCTATTAGAGGTGGACCACTTGCAGTAACATTACATTGCTTCTCTGATGGTTAAATTTAGCACAGAATCAAAGGAGAGCAATAAAGTCTAGGAAGTACTTATTTACATAGGATTGAGTCCAGAACATCTTGTGACACCATCTACATATGTTTTACTTGGAGAATAGTCTGAATTTCATATTAcacgttgagcatttctaatttgaaaacacaaaatcctcaaaaatctgaaattttttgagcatcaacatgacgcctaaagtaaatgccatttggaatatttcaaatttcagattaggaa
>gene=chr20_460043-461043; species=rheMac
CAGCAAAAAAGGGCAAAAGGGGGGCGTGGTCTATATTGGTAATGGAAATTCAACTTGGGTGGTAGGATTATGGATGTGTTACAGCTTTCTTTATAATTTGGTACATGCCTAGAATGTTTtACAATAACAATTTAAATCACCTGTGAAGAAAAGATTCAGCGAGGTTAACTGATCCAAAAAATCACATTGCCAGACAGAACTCTATTAGAGGTAGGCCACTTGCAGTAACATTACATTGCTTATCTGATGGTTAAATTTAGCACAGAATCAAAGGAGAGCTATAAAGTCTAGGAAGTACTTATTTACTTAGGATTGAGTCCAGAACATCTTGTGACACCTTCTACATATGTTTTACTTGGAGAATAGTCTGAATTTTCTATTAcaggttgagcattcctaatttgaaaatataaaatcctcaaaaatcttaaaatttttgagcatcaacatgatgcctaaagtaaatgctcattggaatatttcaaatttcagattaggaa
>gene=chr20_515466-516466; species=hg19
tgtggtggctcatgagtgtaatctcagcactttgggaggctgagttaagaggactgcttgagcccaggagtttgagaccagcctgggcaacatggtgagaccttgtctctacaaaaaaAATTaacaactacccacaaagaaaaccctagctcaagatggcttcactggAAGGAAAAATGAACTGGTCAGGAAGACAGACAAATAGAAGCAAATAATGAAAGCATTTTATTTGACATTGATAACCTTCTCACAATAAATTATGTGGCAAAATACATGCTTGAATACTTAATTGCTAGGCAATAGTCTATTTTCATTTTTTCACAAAAGGTAGACAACTCCAAAGCAGATGGCCATTTGTAGCCATTCTATATAATCATAAATACACAAAACACTggccgggcgcggtggctcacgcctgtaaccccagcactttgggaggctgaggcgggtggatcacctgaggtcaggagtttgaggccagcgtggccaacatggcgaca
>gene=chr20_515466-516466; species=bosTau
-------------------------------------------------------------------------------------------------------------------------------------------------------------------------------------------------------------------------------------------------------------------------------------------------------------------------------------------------CCAAGGCAGATGGCTATTTGTATTCATTCTATAGAGTCACGAATATACAGAGGACT-----------------------------------------------------------------------------------------------------------
>gene=chr20_515466-516466; species=calJac
tgtggtgactcatgtctgtaatctcagcactttgggaggctgaggtaagaggactgcttgagtccaggagtttgagaccagcctgggcaacatggtaagaccttgcctctaaaaaaaaaattaaaaactacccataaagaaaaccccaggtcaagatggcttcaccgCAAGG-AAAATGAACTGGTCAGGAAGAGAGACAAATAGAAGCAAATAATGAAAACATTTTATTTGACATTGATAACCTTCTGACAATAAATTATATAGCAAAACACACATCTGAATACTTAACTGCTAGCCAATAGCATATTTTCAtttttttttttAAGGTAGACAACTCCAAAGCAGATGGTCATTTGTAGTCATTCCATATAATCATAAATACA-AAAACACTggccaggtgtggtggctcacacctgtaatcctggcactttgtgagg-tgaggccggcagaccacctgaggtcaggagtttgagaccagcctagccaacatggcgaaa
>gene=chr20_515466-516466; species=canFam
-------------------------------------------------------------------------------------------------------------------------------------------------------------------------------------------------------------------------------------------------------------------------------------------------------------------------------------------ACAACTCCAAAGCAGATGGTTATTTGTATTCAGTCTATATAGTCATAAATACATAGCATGTT-----------------------------------------------------------------------------------------------------------
>gene=chr20_515466-516466; species=equCab
--------------------------------------------------------------------------------------------------------------------------------------------------------------------------------------------------------------------------------------------------------------------------------------------------------------------------------------------CAACTCCAAGGCAGATGGCTATCTGTATTCATTCTACACAGTAATAAATACAGAGAACACT-----------------------------------------------------------------------------------------------------------
>gene=chr20_515466-516466; species=gorGor
tgtggtggctcatgagtgtaatctcagcactttgggaggctgagttaagaggactgcttgagcccaggagtttgagaccagcctgggcaacacggtgagaccttgtccctacaaaaaaaattaaaaactacccACAAAGAAAACCCTAGCTCAAGATGGCTTCAGTGG-AGGAAAAATGAACTGGTCAGGAAGACAGACAAATAGAAGCAAATAATGAAAGCATTTTATTTGACATTGATAAC---CTCACAATAAATTATGTGGCAAAATACATGTTTGAATACTTAATTGCTAGGCAATAGTCTATTTTCATTTTTTCACAAAAGGTAGACAACTCCAAAG-AGATGGCCATTTGTAGCCATTCTATATAATCATAAATACACAAAACACTggcccggcgcggtggctcacgcctgtaaccccagcactttgggaggctgaggcgggtggatcacctgaggtcaggagtttgagaccagcgtggccaacatggcaaca
>gene=chr20_515466-516466; species=panTro
tgtggtagctcatgagtgtaatctcagcactttgggaggctgagttaagaggactgcttgagcccaggagtttgagaccagcctgggcaacatggtgagaccctgtctctacaaaaaaAATTaacaactacccacaaagaaaaccctagctcaagatggcttcactggAAGGAAAAATGAACTGGTCAGGAAGACAGACAAATAGAAGCAAATAATGAAAGCATTTTATTTGACATTGATAACCTTCTCACAATAAATTATGTGGCAAAATACATGTTTGAATACTTAATTGCTAGGCAATAGTCTATTTTCATTTTTTCACAAAAGGTAGACAACTCCAAAGCAGATGGCCATTTGTAGCCATTCTATATAATCATAAATACACAAAACACTggccgggcgcggtggctcacgcctgtaactccagcactttgggaggctgaggcgggtgggtcacctgaggtcaggagtttgagaccagcgtggccaacatggcgaca
>gene=chr20_515466-516466; species=papHam
tgcggtggctcatga-------ctcagcacttcgggaggctgaggcaagaggactgcttgagcccaggagtttgagaccagcctgggcaacatgctgagacgttgtctctacaaaaaaattcaaaaactacccacaaagaaaaccctaggtcaagatagcttcactggAAGGAAAAATGAACTGGTCAGGAAGACAGACAAATAGAAGCAAATAATGAAAACATTTTATTTACCATTGATAACCTTCTTACAACAAATTATGTAGCAAAATACATGTTTGAATACTTAATTGCTAGGCAATAGTcTATTTTCATTTTTTTACAAAAGGTAGACAACTCCAAAGCAGATGGCCATTTGTAGCCATTCTATATAATCTTGAATACACAAAACACTggc------cagtggctcacgcctgtaaccccagcactctgggaggctgaggtgggtggatcacctgaggtcaggatttcgagaccagcgtggccaacacggcgaaa
>gene=chr20_515466-516466; species=ponAbe
tgcggtggctcatgagtgtaatctcagcactttgggaggctgaggtaagaggactgcttgagcccaggagtttgagaccagcctaggcaacatggtgagaccttgtctctacaaaaaaaattaaaaactacccacaaagaaaaccctagctcaagatggcttcactggAAGGAAAAATGAACTGGTCAGGAAGACAGACAAATAGAAGCAAATAATGAAAGCATTTTATTTGACATTGATAACCTTCTCACAATAAATTTTGTAGCAAAATACATGTTTGAATACTTAATTGCCAGGCAATAGTCTATTTTCATTTTTTTACAAAAGGTAGACAACTCCAAAGCAGTTGGCCATTTGTAGCCATTCTATATAATCATAAATACACAAAACACTggccgggcgcggtggctcacgcctgtaaccccagcactttgggaggt--gagtgggtggatcacctgaggtcaggagtttgagaccagcgtggctaacatggcgaca
>gene=chr20_515466-516466; species=rheMac
tgcggtggctcatgactgtaatctcagcacttcgggaggctgaggcaagaggactgcttgagcccaggagtttgagaccagcctgggcaacatggtgagacgttgtctctacaaaaaaattcaaaaactacccacaaagaaaaccctaggtcaagatagcttcactggAAGGAAAAATGAACTGGTCAGGAAGACAGACAAATAGAAGCAAATAATGAAAACATTTTATTTACCATTGATAACCTTCTTACAATAAATTATGTAGCAAAATACATGTTTGAATACTTAATTGCTAGGCAATAGTcTATTTTCATTTTTTTACAAAAGGTAGACAACTCCAAAGCAGATGGCCATTTGTAGCCATTCTATATAATCATGAATACACAAAACACTGGC------cagtggctcacgcctgtaaccccagcactctgagaggctgaggtgggtagatcacctgaggtcaggatttcgagaccagcgtggccaacacggcgaaa
>gene=chr20_649245-650245; species=hg19
agaggcacccctgtcatgtagggatatggggaggGCCCAGAAATACTTTGGAGATGTGCACATGTCACCTGGAAATGACTTTGGTTTTCCCTGCCCAAGAGTCTTGATATTTTAGACTGAAGGTCCAGAATCTGTCTTTTTAAAAATCGGTACTCAAAGGAGTGGTGAAAGGGAAATTTATGAGAACTAAGGTGCTGGGCCCTCTGCAGACACTGTCTCATTTAGCTGCCTGACCCCCTGCGGGGATGGAGGGGGATGTGTAACAAATACTGCTACTGCTACTGCTGGTGCTTCCAACTAGCACCAGCCTCCCTGTGAGCCAGACATTGCCCTGTGCCCAgaggcccagagaggggagaggatttgcccaaggtcactgagagggaggcggcaggtttgaaaccctccaaggcctgtgttttttccaaaacaccaGAGAGGGCATGGAGACTTGCTGGGGAAGAGATCTTCAATTGGTAGGGGAAGGGGTGGTGCGTTTC
>gene=chr20_649245-650245; species=bosTau
agagcccttccagtcgcatggggctatAAGGAAGGCTCAGAAACACTTAGGAGAAGTGTACA--TCACCCGAGAATGACTTTGATTTTCCCTGCTCAAGAGTTTTGATATTTTAGACTGAAGGTCCAGAA----T---TTAAAAAATTT--------------TTTGCAAGGGAATTTTATGAGAAATCAGGTGCTGGGCATTTCACAAACATTGTCTCTTCCAATTGTCTGACCCCCTGGGATAAGGTGGGGGATTCTCTGAGAAGCA---------CTGCT------GCTTCCAGCTACCAGTGCCCACCCCCTGTGCCAGGCACTGCACTAAGCCCAGAGGCCTGGAGAGGGCAGAGGACTTGCTCAAGGTCACT-AGGAGGA---GTAAGGCTTGAAATCCTCCAGAATCTGTGTTTTTTCCCAAACCCCTGAGCAGGCATGGAGACCTGTTGAGGGAAGGATTTTCAACTGGTGGGAGCAGGGGCAATGAGTTTC
>gene=chr20_649245-650245; species=calJac
agagccaccc-tgtcatgtagggatatgaggaggGCCCAGAAATACTTTGGAGATGTGTACATGTCACCTGGGAATCACTTTGCTTTTCCCTGCCCAAGAGCCTTGATATTTTAGACTGAAGGTCCAGAATCtttttttttttAAATCGGTACTCAAAGGAGTGGTAAAAAGGAAATTTATGAGAATTAAGGCGCTGGGCCCTCTGCAAACGCTGTCTCATTTAACTGCCTGA-CCTCTGGAGTGACGGACGGTGACCTGTAACAAATACTGCGACTGTTACTGCTGGTGCTTCCAACTGACACCAGCCTCCCTGTGAGCTAGACATCGCACTGTGCCCAgaggcccagagaggggaga-gatttgcccaaggtcactgagag---ggtggaaggtttgaaaccctccaagccctgtgttttttcTAAAACACCAGAGAGGGCATGGAGACTTGCTGGGGAAGGGATCTTGAGTTGGTGGGGGAAGGTGTT-------AC
>gene=chr20_649245-650245; species=canFam
agagccacccctgccacttggggctatgaggaAGGCCCAAAAATGCTTTGGAGATAAGCACATGTCCTCTGAGAATGACTTCGGTATTCTCTGCCTAAGAGTCTTGATACTTTAGATGGAAGGTCCTGAA----TAAATTAAAAGTCCTGCACCCAAAGGAGTGGTGGAAGGGAATTTTATGAAGATTAAGGTGCTAGGTGCTCCACCGACATGGTCTCCTCTGGCTATCTGGCCTCTTGGGGTGGGGTGGGGACATCTCTGGTAAGTACCACTACTACTACC------ACT----GCTTCCAGGAGCCTCCTCATGTGCCAGGCACTATGTTGAGCCCGgaggcccagagaggggaggaggtttgcccaaggtcact-cgcagga---gttaggcttgcaaccctccaaagcctgtgtttttcccaAAACATCCAAACTG-GATGGAGAC-TGCTGGGGTGGGAATGTTCAGTTGGTAGGGGAAGGGGCAGTGGGTTTC
>gene=chr20_649245-650245; species=equCab
agagccactcctgccacgtgaggctatggggaaggctcagaaacagtTTGGAGATGTGCACGTGTCACCTGAGAATGACT--GGTTTTCCCTGCCCAAGAGTCTTGATGTTTTAGATGGAAGCTGCCAAA----TA----AAAAATCCTGCACCCAGAGGAGTGGTGGAAGGGAATTTTATGAGAACGAAGGTGCTGGGCCCTCTGCAGACACTGTCTCACCCA-----CTGACGCCTTGGGGTAAGGTGGAGGCATCTCCACCAAGTCCTACTGCTGCTTCC----------------CTCCgagccctccccgtgtgccaggcactgcactaagcCCAGAGGGCTGGGGACGGGAGAGGATTGG-CCAAGGTCACT-AGGACGA---GTTAGGCTTGACACCCGCCAACGCCTGTGGTTTTTCCAAAACTCCTGAGCGGCCGTGGAGGTGTGCTGGGGGAGGGATTTCCAGGTGGTGGGGAGAGAGATGGTGGGTTTC
>gene=chr20_649245-650245; species=gorGor
agagccacccctgtcatgtagggatatggggaggGCCCAGAAATACTTTGGAGATGTGCACATGTCACCTGGAAATGACTTTGGTTTTCCCTGCCCAAGAGTCTTGATATTTTAGACTGAAGGTCCAGAATCTGTCTTTTTAAAAATCGGTACTCAAAGGAGTGGTGAAAGGGAAATTTATGAGAACTAAGGTGCTGGGGCCTCTGCAGACACTGTCTCATTTAGCTGCCTGACCCCCTGCGGGGATGGAGGGGGATGTGTAATAAATACTGCTACTGCTACTGCTGGTGCTTCCAACTAGCACCAGCCTCCCTGTGAGCCAGACATTGCCCTGTGCCCAGAGGCCCAGAGAGGGGAGAGGATTTGCCCAAGGTCACTGAGAGGGAGGCGGCAGGTTTGAAACCCTCC--------------------------------------------------------------------------------------------
>gene=chr20_649245-650245; species=panTro
agagccacccctgtcatgtagggatagggggaggGCCCAGAAATACTTTGGAGATGTGCACATGTCACCTGGAAATGACTTTGGTTTTCCCTGCCCAAGAGTCTTGATATTTTAGACTGAAGGTCCAGAATCTGTCTTTTTAAAAATCGGTACTCAAAGGAGTGGTGAAAGGGAAATTTATGAGAACTAAGGTGCTGGGCCCTCTGCAGACACTGTCTCATTTAGCTGCCTGACCCCCTGCGGGGATGGAGGGGGATGTGTAACAAATACTGCTACTGCTACTGCTGGTGCTTCCAACTAGCACCAGCCTCCCTGTGAGCCAGACATTGCCCTGTGCCCAgaggcccagagaggggagaggatttgcccaaggtcactgagagggaggcggcaggtttgaaaccctccaaggcctgtgttttttccaaaacaccaGAGAGGGCATGGAGACTTGCTGGGGAAGAGATCTTCAGTTGGTAGGGGAAGGGGTGGTGCGTTTC
>gene=chr20_649245-650245; species=papHam
agagccacccacgtcacgtagggatatggggaggGACCAGAAATACTTTGGAGATGTGCACATGTTTCCTGGGAATGACTTGGGTTTTCCCTGCCCAAGAGTCTTGAGATTTTAGGCTGAAGGTCCAGAATCTATCTTTTTAAAAATTAGTACTCAAAGGAGTCGTGAAAGGTAAATTTATGAGAATTAAGGTGCTGGGCCCTCTGCAGACACTGTCTCATTTAGCTACCTGACCCCCTGGGGGGATGGAGGGGCATGTGTAACAAATACTACTACTGTTACTGCTGGTGCTTCCAACTGACACCAGCCTCCCTGTAAGCCAGACATCGCCCTGTGCCCAgaggcccagaaaggggagaggatttgcccaaggtcactgagagggaggtggcaggtctgaaaccttccaaggcccgtgttttttccaaaacaccaGAGAGGGCATGGAGACTTGCTGGGGAAGAGATCTTCAATTGGTGGGGGGAGGGGTGGTG------
>gene=chr20_649245-650245; species=ponAbe
agagccacccctgttatgtagggatatggggaggGCCCAGAAATACTTTGGAGATGTGCACATGTCACCTGGAAATGACTTTGGTTTTCCCTGCCTAAGAGTCTTGATATTTTAGACTGAAGGTTCAGAATCTGTCTTTTTAAAAATCGGTACTCAAAGGAGTGGTGAAAGGGAAATTTATGAGAACTAAGGTGCTGGGCCCTCTGCAGACACTGTCTCATTTAGCTGCCTGACCCCCTGGGGGGATGGAGGGGCATGTGTAACAAATACTACTACTGCTACTGCTGGTGCTTCCAACTAGCACCAGCCTCCCTGTGAGCCAGACACTGCCCTGTGCCCAgaggcccagagaggggagaggatttgcccaaggtcactgagagggaggcggcaggtttgaaaccctccaaggcctgtgttttttccaaaacaccaGACAGGGCATGGAGACTTGCTGGGGAAGAGATCTTCAATTGGTGGGGGAAGGGGTGGTGGGTTTC
>gene=chr20_649245-650245; species=rheMac
agagccacccacgtcatgtagggatatggggaggGACCAGAAATACTTTGGAGATGTGCACATGTTTCCTGGGAATGACTTGGGTTTTCCCTGCCCAAGAGTCTTGAGATTTTAGGCTGAAGGTCCAGAATCTATCTTTTTAAAAATTAGTACTCAAAGGAGTCGTGAAAGGTAAATTTATGAGAATTAAGGTGCTGGGCCCTCTGCAGACACTGTCTCATTTAGCTACCTGACCCCCTGGGGGGATGGAGGGGCATGTGTAACAAATACTACTACTGTTACTGCTGGTGCTTCCAACTGACACCAGCCTCCCTGTAAGCCAGACATCGCCCTGTGCCCAgaggcccagaaaggggaggggatttgcccaaggtcactgagagggaggtggcaggtctgaaaccttccaaggcccgtgttttttccaaaacaccaGAGAGGGCATGGAGACTTGCTGGGGAAGAGATCTTCAATTGGTCGGGGGAGGGGTGGTG------
>gene=chr20_674093-675093; species=hg19
catgttgctcaggctggtctcgaactcctgaactcaggcaatctgcccaccttggcctcccaaagtgctgggaattcaggcatgagacatggcgcctggccccagactcttttgaacaagcagatctgtgaactaaccgggtgagaactcacttattaccaaggggatggtggtaaaccattcatgaggaatccgccccggtgatccaatacctcccgccaggcccacctccgacactgggaatcacatttcaacgtgagatttcagaagacacacatccaaaccgtatcaagcatacccagagattttccgtatcttaaggccatttatgccaaataacataagctgatcacaagagtaaacgccaccatattcacagcgcagggtattttacaggacatgtacacaggatggggaggactgggctgaaatcctggaggccatcttagaatctgcctatcataGTtgccggggttgagaaacaagaaagccagtgtggc
>gene=chr20_674093-675093; species=bosTau
-------------------------------------------------------------------------------------------------------------------------------------------------------------------------------------------------------------------------------------------------------------------------------------------------------------------------atcACACAGtcagctatgccatataacctaacctaatcatgggaatgaactccatcatagtcacagcccaggggattatgctggacaggcccacc------agggggttg----gaaatcttgggtgccatcttagaatcttcctgccaTGGTGG-GAG--ttgaggaacaaggaaaccagtggggc
>gene=chr20_674093-675093; species=calJac
catgttgcctaggctggactcgaactcctgagctcaggcaatctgcctatctcagcctcccaaactgctgggaatacaggcatgggccatggcacccggccccagactcttttgaacaaccagatctgtgaactaactgggtgagaactcacttattaccaa-gggatggtgccaaaccattcatgaggaatccaccctcaagatccaatacctcccaccaggcccgcttccaacactgggaatcacattccaacataagatttgagaagacacacacccaaaccatattaggcacatgcagagaatttctgtatcttaaggtcatttatgccaaataacataagctgatcacaggagttaacaccaccatattcacggctcacggtattttataggaaatgtacacctgagggggaggcctgggctgaaatcctgg-ggccatcttagaatctgcctaccataGTTAGGGGGGCTGAGAaacaagaaagctagtgtggc
>gene=chr20_674093-675093; species=canFam
--------------------------------------------------------------------------------------------------------------------------------------------------------------------------------------------------------------------------------------------------------------------------------------------------------------------------------------------------------------------------------------------------------------------------------------------------------------------------------------------------------------------
>gene=chr20_674093-675093; species=equCab
---------------------------------------------------------------------------------------------------------------------------------------------------------------------------------------------------------------------------------------------------------------------------------------------------------------------------------gcCCcctgtgccatatgac--aacctaataacgggagagaattccatcatcttcacactccaa------------aacatgtacaccgggtgggggggcctg----ggaaccttggaggctatcgtagaatctgcctgccataGtgg-ggggtttgaagcacaaggaagccagtgtggc
>gene=chr20_674093-675093; species=gorGor
catgttgcccagtctggtctcgaactcctgaactcaggcaatctgcccaccttggcctcccaaagtgctgggaattcaggcatgagacatggcgcctggccccagactcttttgaacaagcagatctgtgaactaactgggtgagaactcacttattaccaaggggctggtgctaaaccattcatgaggaatccgccccggtgatccaatacctcccaccaggcccacctccgacactgggaatcacatttcaacatgagatttcagaagacacacatccaaaccatatcaAGCATACCCAGAGATTTTCTGTATCTTAAGGCcatttatgccaaataacataagctgatcacaagagtaaacaccaccatattcacagctcagggtgttttacaggacatgtacacaggatggggaggactgggctgaaatcctggaggccatcttagaatctgcctatcaGAGTtgccggggttgagaaacaagaaagccagtgtggc
>gene=chr20_674093-675093; species=panTro
catgttgccctggctggtctcgaactcctgaactcaggcaatctgcccaccttggcctcccaaagtgctgggaattcaggcatgagacatggcacctggccccagactcttttgaacaagcagatctgtgaactaactgggtgagaactcacttattaccacagggctggtgctaaaccattcatgaggaatctgccccggtgatccagtacctcccaccaggcccacctccgacactggggatcacatttcaacatgagatttcagaagacacacatccaaaccatatcaagcatacccagagattttctgtatcttaaggccatcgatgccaaataacataagctgatcacaagagtaaacaccaccatattcacagctcagggtattttacaggacatgtacacaggatggggaggactgggctgaaatcctggaggccatcttagaatctgcctatcataGTtgccggggttgagaaacaagaaagccagtgtggc
>gene=chr20_674093-675093; species=papHam
catgttgcccaggctggtctcaaactcctgaactcaggcaatctgcccacctcggcctcccaaagtgttgtgagtacaggcatgagccatggcgcccggccccagactcttttgaatgagcagatctatgaactaactgggtgagaactcacttattaacaaggggatggtgctaaaccattcatgaggaatctgctctggtgatccaatacctcccaccaggcccacctccaacactgggaatcacatttcaacatgagattttaggagacacacatccaaatcatatcaggcatacccagagaatttctgtatcttaaggtcatttatgccaaataacataatctgatcacaagagtaaacaccaccatattcacaactcagggtattttacaggacatgtacacaggatggggaggactgggctgaaatactgggggccatcttagaatctgcctaccataGTtg-gggggttgagaaacaagacagccagtgtggc
>gene=chr20_674093-675093; species=ponAbe
catgttgcccaggctggtctcaaactcctgaactcaggcaatctgcccacctcggcctcccaaagtgctgggaattcaggcatgagacatggcgcctggccccagactctttggaacaagcagatctatgaactaactgggtgagaactcacttattaccaaggggctggtgctaaaccattcatgaggaatccgccccggtgatccaatacctcccaccaggcccacctccgacactgggaatcacatttcaacacgagatttcagaacacacacatccaaaccatatcaagcatacccagagattttctgtatcttaaggtcatttatgccaaataacataagctgatcacaagcgtaaacaccaccatattcacagctcaaggtattttataggacatctacacaggttggggaggactgggctgaaatcctggaggccatcttagaatctgcctatcataGTTGCGGGGGttgagaaacaagaaagccagtgtggc
>gene=chr20_674093-675093; species=rheMac
catgttgcccaggctggtctcgaacttctgaactcaggcaatctgcccacctcagcctcccaaagtgctgtgaatacaggcatgagccatggcgcccggccccagactcttttgaatgagcagatctatgaactaactgggtgagaactcccttattaacaaggggatggtgctaaaccattcatgaggaatctgccctggtgatccaatacctcccaccaggcccacctccaacactgggaatcacatttcaacatgagattttaggagacacacatccaaatcatatcaggcatacccagagaatttctgtatcttaaggtcatttatgccaaataacataacctgatcacaagagtaaacaccaccatattcacaactcagggtattttacaggacacgtacacaggatggggaggactgggctgaaatactgggggccatcttagaatctgcctaccataGTtg-gggggttgagaaacaagaaagccagtgtggc
>gene=chr20_803075-804075; species=hg19
gagccgcagaaggccagTGGAAGGTTCTGAGTGGGAAGAGGATGGGATAGGAGTTATATTCTGAAAGGTCCGCCTGTGCTGGGTGGAGGATGGGTGGGGACAGGCAGGAGCAGCCCAGGCTCTGATGCAGCCTCCAGGCAGAGATGGACCAGGGGAGCCCATTTCATATCCGGCCCCTGTGGAGGGTCTGAGGGTGTTGAGCAGACAGGCCCTGGCTTTGGAAGTCCTGGGTGTCTGGACCCGCCTGCCTGTGGGGCCCCAGCAGAGAGGAAGGGAGGCGGGGCTCCCAGTGCCTGTTGACTCATTTGCATCTGATTTGCATGTGAAGCAGAGAGTCAGGTTGAAAGCTGGGAAGGCCTGTGCCAGCCCTGGGTAGAGGGTCTTGGGTGTTAGTTCCCACAAAGACTCTGTCCCAGGCCATGACCTTCCTGTTCAGGAGGGGCTCTGCCTTCCCTTGCCTCCAACGCCCCTCTGGCCTGGCCCTGCCATCTGGGGCTGGG
>gene=chr20_803075-804075; species=bosTau
-----------------------------------------------------------------------------------------------------------------------------------------------------------------------------------------------------------------------------------------------------------------------------------------------------------------------------------------------TCAAGTTGAAAGCTGAAGAGTCCTGCACCAGCCTTGGGTGGAGGGTCTTGGGTGTTAAGTTCCACAAAGATTCTGCTCTGGGCCACGACCTTCCAGTTTGAGAGGGGCCTTACGCCCCC---------ACTGCACTCTGGCCTGGCTCTGCCATCTGGGGTTGGG
>gene=chr20_803075-804075; species=calJac
GAGCTGCAGAAGGCCAATGAAAGGTTCTGAGTGGGAAGAAGATGGGATGGGAGTTATATTCTGAAAGGTCTGCCTGTGCTGGCTGGAGGATGAGGGGGGACAGGCGGGAGCAGCCCAGGCTGTGAGGCAGCCTCCAGGCGGAGATGGACTAGGGGAGCCCATTTCATGCCCGGCCCCTGTGG-GGGCCTGAGGGTGTGGAGCAGACAGGCCCAGGCTTTGAGAGT-CTCCGTGTCTGGACCCACCTGCCTGTGGGCCCCAGGCAGAGAGGAAGGGAGGTAGGGGTCCCAGTGCCCGTTGACTCATTTGCATCTGATTTGCATGTGAATCGGGGAGTCAAGTTGAAAGCTGGGAAGGCCTGTGCCAG-CCTGGGTAGAGGGTTGTGGGTGTTAGTTCCCACAAAGGCTCTGCCCCAGGCCATGACCTTCCCGATCAGGAGGGGCCCTGCCTCCCCTTGCCTCCAATGCCCCTCCAGTCTGACCCTGCCATCTGGGGCTGAG
>gene=chr20_803075-804075; species=canFam
GAGTCCTCCAAGGCCAGTGGGAAGATGTGAGTGGGAAGAGGCTGGGATCTGATttatgttttaaaAGATTTCCCTGAGCTG-AGGGAGGGCAGGT-GGGGGAGGCAGGAGTGGCCCCTGGTCTGCCGCAGCCTCCAGGCAGAAATGGGTTAGCTGAGCCCCTTTCCAACCCATCTCTCATGAGCTGTCTGAGCATGTGTTGAGGATGGTCCTGGGCTCCCAGTGTCGTCGGTGTCTGGACCTGTGGGA---TGGGCCTGAACAAGAATGAAAGGGCAGTGGGGCTTG-----------GGCTCATTTGCATTTGATTTGCATGTGGAACTAAGG-TCAAGTTGAAAGCTGTAGAGGCCTATACCAGCCTCGGGTGTAGGGTCTCTGGTGCTATG-AAGACAAAGATTCTACTCCAGGCCATGACCTTGCAGTTCAGGCGGGGCCCTATTTCTCC---------ACCTGCCTCTGGCCTGACCCTGCCATCTGGGTTTGGA
>gene=chr20_803075-804075; species=equCab
-----------------------------------------------------TTATGTTTGAAAAGATCTCTCTGGGCTGTAGAGAGGATTGGATGGGGGAGACAGGAGTGGGCCAGAGTCTGAACCAGCGTCTGGGCAGAGACGGACTGGGTGAGCC----------------CTTGTGAGGAGTCTGAGGGTGTGCGGAGCATGGGCCTGGGCTCGAGGTGTCGTGGGTGTCTGGGCCGGCAGGTC--CGGCCCCCAGGCAGAGAGAAAGGGAGGCGGGGCTCCCGCAGCAG---GGCTCATTTGCATCTGATTTGCATGTGGAGTGGAGG-TCAAGTTGAAAGCTGGAAAGGCCTGCGCCAGCCTTGGGTGGAGGATCTTGGGTGTTAAGCTACACAAAGATTCTGCTCCAGGCCATGACCTTCCAGTTCAGGAGGGACTCTACTCCCCC---------GCCCCACTCCGGCCTGGCCCTGCCATCTGGGGTTGGG
>gene=chr20_803075-804075; species=gorGor
gagccgcagaaggccagTGGAAGGTTCTGAGTGGGAAGAGGATGGGATAGGAGTTATATTCTGAAAGGTCCGCCTGTGCTGGGTGGAGGATGGGTGGGGACAGGCAGGAGCAGCCCAGGCTCTGATGCAGCCTCCAGGCAGAGATGGACCAGGGAAGCCCATTTCATATCCGGCCCCTGTGGAG-GTCTGAGGGTGTTGAGCAGACAGGCCCCGGCTTTGGAAGTCCTGGGTGTCTGGACCCGCCTGCCTGTGGGCCCC--GCAGAGAGGAAGGGAGGCGGGGCTCCCAGTGCCTGTTGACTCATTTGCATCTGATTTGCATGTGAAGCAGAGAGTGAGGTTGAAAGCTGGGAAGGCCTGTGCCAGCCCTGGGTAGAGGGTCTTGGGTGTTAGTTCCCACAAAGACTCTGCCCCAGGCCATGACCTTCCTGTTCAGGAGGGGCTCTGCCTTCCCTTGCCTCCAACGCCCCTCCGGCCTGGCCCTGCCATCTGGGGCTGGG
>gene=chr20_803075-804075; species=panTro
GAGCCGCAgaaggccagtggaaggttctgagtgggaagaggatgggatcggagttatattctgaaaggtccgcctgtgctgggtggaggatgggtggggacaggcaggagcagcccaggctctgatgcagcctccaggcagagatgGACCAGGGGAGCCCATTTCATATCCGGCCCCTGCGGAGGGTCTGAGGGTGTTGAGCAGACAGGCCCCGGCTTTGGAAGTCCTGGGTGTCTGGACCAGCCCACCTGTGGGCCCCC-TCAGAGAGGAAGCGAGGCGGGGCTCCCACCACCAGTTGACTCACATGCATCTGATAAGCATCCGAAGCAGAGAGTCAGGTTGACAGCTCCGAAGGCCTGTGCCAGCCCTGGGTAGAGGGTCTTGGGTGTTAGTTCCCACAAAGACTGTGCCCCAGGCCTCGACCTTCCTA-ACAGGAGGGGCTCTGCCTTCCCTTGCC-----------------------------------------
>gene=chr20_803075-804075; species=papHam
gagccaCAGAAGGCCAGTTGAAGGTTCCGAGTGGGAAGAGGATGGGATAGCAGTTATATTCTGAAAGGTCCGCTTGTGCTGGGTGCAGGATGGGTGGGGACAGGTAGGAGCAGCCCAGGCTCTGATGCAGCCTCCAGGCACAGATGGACCAGGGGAGCCCATTTCCTGTCTGGCCCTTGTGGAGGGTCTGAGGGTGTGGAGCAGATAGGCCCCGGCTTTGGAAATCCTGGGTGTCTGGACCCACCTGCCTATGGGCCCTA-GTAGAGAGGAAGGGAGGCGGGGCTCCCAGTGCCTGTCCACTCATTTGCATCTGATTTGCATGTGAAGCAGAGAGTCAAGTTGAAAGCTGGAAAGGCCTGCGCCAGCCCTGGGTAGAGTATCTTGGGTGTTAGTTCCCACAAAGACTCTGCCCCAGGCCATGACCTTCCTGTTCAGGAGGGGCTCTGCCTTCCCTTGCCTCCAACGCCCCTCCGGCCTGGCCCTGCCATCTGGGGCTGGG
>gene=chr20_803075-804075; species=ponAbe
GAGCCACAGAAGGCCAGTGGAAGGTTCCGAGTGGGAAGAGGATGGGATAGGAGTTACATTCTGAAAGGTCCGCATGTACTGGATGGAGGATGGGTGGGGACAGGCAGGAGCAGCCCAGGCTCCGATGCAGCCTCCAGGCAGAGATGGACCAGGGGAGCCCATTTCATGTCCGGCCCCTGTGGAGGGTCTGATGGTGTTGAGCAGACAGGCCCCGGCGTTGGAAGTCCTGGGTGTCTGGACCCGCCTGCCTGTGGGCCCTA-GCAGAGAGGAAGGGAGGCGGGGCTCCCAGTGCCTGTTGACTCATTTGCATCTGATTTGCATGTGAAGCACAGAGTCAAGTTGAAAGCTGGGAAGGCCTGTGCCAGCCCTGGGTAGAGGGTCTTGGGTGTTAGTTCCCACAAAGACTCTGCCCCAGGCCATGACCTTCCTGTTCAGGAGGGGCTCTGCCTTCCCTTGCCTCCAACGCCCCTCCGGCCTGGCCCTGTCATCTGGGGCTGGG
>gene=chr20_803075-804075; species=rheMac
GAGCCACAGAAGGCCAGTTGAAGGTTCCGAGTGGGAAGAGGATGGGATAGCAGTTATATTCTGAAAGGTCCGCCTGTGCTGGGTGCAGGATGGGTGGGGACAGGTAGGAGCAGCCCAGGCGCTGATGCAGCCTCCAGGCACAGATGGACCAGGGGACCCCGTTTCCTGTCTGGCCCTTGTGGAGGGTCTGAGGGTGTGGAGCAGATAGGCCCCGGCTTTGGAAATCCTGGGTGTCTGGACCCGCCTGCCTATGGGCCCTA-GCAGAGAGGAAGGGAGGCGGGGCTCCCAGTGCCTGTCCACTCATTTGCATCCGATTTGCATGTGAAGCAGAGAGTCAAGTTGAAAGCTGGGAAGGCCTGCGCCAGTCCTGGGTAGAGGGTCTTGGGTGTTAGTTCCCACAAAGACTCTGCCCCAGGCCATGACCTTCCTGTTCAGGAGGGGCTCTGCCTTCCCTTGCCTCCAACGCCCCTCCGGCCTGGCCCTGCCATCTGGGGCTGGG
>gene=chr20_952423-953423; species=hg19
ggtctaaaactcctgggctcaagcaatcctcctgtctcagactcccaaagtgctgggattacaggcctgagccacagcgcccggctggaaccctgatattaagcggagtttatgtcctctaagactatatttcccaggccctttgcagctatatgtggtcatgtgcttatgccctgaccaatgggatatgagcgggcatgccctgtacagcCCCTTAGGAAACGCTGGCACTGTTCTCCTCCCATTTTCCCTTATGCCTGCAGGAGTGCAGGCTTAAGAGTGGAGCCATGGCAGATCCAGGAGGCAGAGGGATCTTATAGAAAGACAGCTtggcgtggctgtattaacccagggctgcccaccgccgagattctttcctggggaagggaggaaagcattgcccatcttgtttaggtcactgGGCCTTTCTGACGCACACATTGACTGATGATGTCGGGTTTTCCGCCATGCAAGGCAGCACAGAGTCATATCAGTggaga
>gene=chr20_952423-953423; species=bosTau
--------------------------------------------------------------------------------------------------------------------------------------------------------------------------------------------------------------------------------------------------------------------------------------------------------------------------------------------------------------------------------------------------------------------------------------------------------------------------------------------------------------------
>gene=chr20_952423-953423; species=calJac
aatctc-aactcctgggctcaagcagtcctcctgtctcagacttccaaaatgctgacattacaggcctgagccacagcgcccggccggaaccctgatattaagtggaatttatgtcttctaagactgcatttcccaggccctttgcagctatatgtggtcatgtgcctatgctctggccaatgctatgtgagcgggcataccctgcgcagccccttaggaaatacaggcactgttctcctctcatttcccctcccgcctgcgggattgcaggcttgagagtgtagccatcgcagatccaggaggcaga--GCTCTTACAGAAAGACAGCTTTGCGCGGCCTTATTAACCCAGGACTGCCCACTGCAGAGATTCTTTCCTGGGGAAGGGAGGAAAGCATTGCCCATCTTGTTTAGGTCACTGGGCCTTTCTGACGCACGTATTGACTGACGATGTTGGCTCTTCTGCCACGCAGGGT-GCACAGAGTCATGTCAGTGGAGA
>gene=chr20_952423-953423; species=canFam
------------------------------------------------------------------------------------------------------------------------aagactacatttcccagcccctttgc--------------------ctaagttttgaccagtaggcttcgagtgggagtgtcctgtgccacactcatggaagggca-gctctattctcctccccttcctc-ctctgcctgcaggattgtggacttggaggcCAAACCTGGGAGGATGCAGGGGGCAGAGGGACCTGGCAGT--GAGGCCGTGGCTTGGCCATGCTAACCCAGAGCTCTCTAC--TGCAGACTCCTGTATAGGTGAGGGAGGaaaatgataat--------------------------------aatataatGACTGATACTGTGGGGTCTTCAG-CTCGCAGGTAGGCACCGAGTGACATCAGTGGAGA
>gene=chr20_952423-953423; species=equCab
ggtccgaaagta------------------------------------------------------------------------------------------------------------aagactacatttcccaggccctttgcaactgaatgtggtcatgtgtataagttctggccaatgggctttaagtgggtgtgtcctgtgctacccccaaggaagcgcc-------TCTTCCTCCC------------GCCTGCGGGAGTGCGGGCTGGACAGCGGAGCCGTGGCAGGT-CAGATGGCGGAGGGAACTGGCACA--GACACCGTGGCGCGGCCGTGCTAACCCAGGACTGTCTTC--CT-AGACGGTTTTATAGGAGCGGGAGGAAAGTGT---GCCCCGTGTTTAGGCCACCAGGCCGTTCTGATACACATAATGACCGAGGCGGTCGGGTCTTCGGCCGCGCAG-----------GTGAGGTCAGTGGAGA
>gene=chr20_952423-953423; species=gorGor
ggtctaaaactcctgggctcaagcaatcctcctgtctcagattccgaaagtgctaggattacaggcctgagccacagcgcccggttgaaaccctgatattaagcggagtttatgttctctaagactacatttcccaggccctttgcagctatatgtggtcatgtgcttatgccctgaccaatgggatatgagcaggcatgccctttacagccccttaggaaacgctggcac-gttctcctcccattttcccttcctcctgcaggactgcaggcttaagagtggagccatggcAGATCCAGGAGGCAGAGGGATCTTATAGAAAGACAGCTtggcgtggctgtattaacccaggactgccca-cgccga-attctttcctggggaagggaggaaagcattgcacatcttgtttaggtcactgggcctttctgacacacacaT-GACTGATGATGTCGGGTCTTCCGCCATGCAAGGCAGCACAGAGTCATATCAGTGGAGA
>gene=chr20_952423-953423; species=panTro
ggtctaaaactcctgggctcaagcagtcctcctgtctcagactcccaaagtgctgggattacaggcctgagccacagcgcctggctggaaccctgatattaagcagagtgtatgtcctctaagactacatttcccaggccctttgcagctatatgtggtcatgtgcttatgccctgaccaatgggatatgagcgggcatgccctgtacagccccttagggaacgctggcactgttctcctcccattttcccttatgcctgcaggAGTGCAGGCTTAAGAGTGGAGCCATGGCAGATCCAGGAGGCAGAGGGATCTTATAGAAAgacagcttggcgtggctgtattaacccaggactgcccaccgccgagactctttcccggggaagggaggaaagcattgcccatcttgtttaggtcactgGGCCTTTCTGACGCACACACTGACTGATGATGTCGGGTCTTCCGCCATGCAAGGCAGCACAGAGTCATATCGGTGGAGA
>gene=chr20_952423-953423; species=papHam
ggtctcaaactcccgggctcaagcaatcctcctgtctgaggctcccaaagtgctgggattacaggcctgagccacagcgcctggccagaaccctgatattaagcggagtttacgtcctctaagactacatttcccaggccctttgcagctatatgtggtcatgtgcctatgctctgaccaatgggatgtgagcgggcatgccctgcgtagccccttgggaaatgctggcactgttctcctcccattttcccttccacctgcaggactgcaggcttgagagtggagccatggcAGATCCAGGAGGCAGAGGGATCTTACAGAAAGATAGCTTGGTGTGGCTGTATTAACCCAGGACTGCCCACCGCTGAGATTCTTTCCTGGGGAAGGAAGGAAAGCATTGCCCAT-TTGTTTAGGTCACTGGGCCTTTCTGACGCACACACTGACTGATGATGTCAGGTCTTCTGCCACGCAAGTCAGCACAGAGTCACATCAGTGGAga
>gene=chr20_952423-953423; species=ponAbe
ggtctaaaactcctgggctcaagcaatcctcctgtctcagactaccaaagtgctgggattacaggcctgagccacagtgcccggctggaaccctgatattaagcggagtttatgtcctctaagactacatttcccaggccctttgcagctatatgtggtcatgtgcttatgccctgaccaatgggatatgagcgggcatgccctgtgcagccccttaggaaatgCTGGCACTGTTCTCCTCCCATTTTCCCTTCTGCCTGCAGGACTGCAAGCTTGAGAGTGGAGCCATGGCAGATCCAGGAGGCAGAGGGATCTTACAGAAAGAGAGCTtggcgtggctgtattaacccaggactgcccaccgccgagattctttcctggggaagggaggaaagcattgcccatcttgtttaggtcactgggcctttctgacacacacaTTGACTGGTGATAT--------------TGCAAGGCAGCACAGAGTCATATCAGTggaga
>gene=chr20_952423-953423; species=rheMac
ggtctcaaactcccgggctcaagcaatcctcctgtctgaggctcccaaagtgctgggattacaggcctgagccacagcgcctggccagaaccctgatattaagcagagtttacgtcctctaagactacatttcccaggccctttgcagctatatgtggtcatgtgcctatgctctgaccaatgggatgtgagcgggcatgccctgcgtagccccttgggaaatgctggcactgttctcctcccattttcccttccacctgcaggactgcaggcttgagagtggagccatggcAGATCCAGGAGGCAGAGGGATCTTACAGAAAGATAGCTTGGTGTGGCTGTATTAACCCAGGACTGCCCACCGCTGAGATTCTTTCCTGGGGAAGGAAGGAAAGCATTGCCCAT-TTGTTTAGGTCACTGGGCCTTTCTGACGCACAC--TGACTGATGATGTCAGGTCTTCTGCCACGCAAGTCAGCACAGAGTCACATCAGTGGAGA
>gene=chr20_1023043-1024043; species=hg19
cccagggtctccaggcactgtgctgagggctctgtatcccgtctgtcaatttttcccaactctattatacagatggcaccactgaggctcagagaggtgaagggacttgcccaaggcctcatagtgcatcagaaacagtcaggactcagctcaagaaaaggccccaaagcaagcactcccaaccacatgatctaAGACCAGGGAACAAGGGGACAATGAGAGTGAGGGCAGGAAAAACGCTGGAAGATGTACCAGAGACTTAGCACTTGACTGATGGCATCTTTCCAGGCCAGTGCCCACCCCTCCTCTCCTGGCCTTCTCTTCCACCTCCCACCCTCCTGGGTTCCTGCACCATTTTCTCACTGGAGCTCCTGCCATGCCTGTTATCTTCTgttggttcttgggaaaagactctgagatggagattggcgtgcagtgggtttattggggagagtgctcaggagtaagaccaatgcaggagtgaggaaaacaggcctggg
>gene=chr20_1023043-1024043; species=bosTau
ctccctgttcccaggcactgtgctaagagctccagagtgcccttgttgattctccccagtcctattatgcagttggcaccactgaggcctgaagaagtgaaaggactttccccaaatcccacagagggtcagaagcagttgggactcaactcaagggagggccccaaagcccacacccccaaccacgtgATCAGTCACCAAGGAACAAGGGGGCCATGAAGACA-----AGGCAGAAGGTTAGAA--CATTCTAGAGACCCAGAACTGGACCATCAGGCTTTGCCCTGGCCAGGGCCCCACCCTCCTCTTCTGGCCTTCCTTTCCATCTCCCACCCTCCCAGGTTCCTGC-----------CTAGGAACCCCTGCCACAGCTA-CGCTTTCCACTGGTTC-------------CCAAGGTAAGTatcagtgtcc-aagagtttattcatgagagctctcaggataactacct-tgagacagcaaggaagacaggactggg
>gene=chr20_1023043-1024043; species=calJac
--------------------------------------------------------------------------------------------------------------------------------------------------------------------------------------------------------------------------------------------------------------------------------------------------------------------------------------------------------------------------------------------------------------------------------------------------------------------------------------------------------------------
>gene=chr20_1023043-1024043; species=canFam
CCCCTT---CGCAGACACTATGCTAAGAGCTCTCCAGCACCCTTGTTGATTCTTtccagccccattatatagttggtactactgaggccc-agaaagtgaagggactca--------tcca---------aggaacagtggggactcagctcaaggagaggcctcaaagccagcatccccaatcacgtgACCAATCACCACAGAACTAGGAGGGCTCAAAGACAAGGGCAAGAAGAAGGCAGGAA--TGTTCCAGAGATCTAGAACAGGGCCTCCCAGCTTTGTCCGGGCCGGTGTCCCAATCTCCTCTCCTGGCCTTCCTTTCCATCTTTCACCCTGCCGGGTTCCTACATCACCTTCCCTCTGGAACTTCAGCCATGCCTATTATCTTCTATTGGTTC-------------TTGAGATGGTAATCCGTG----------ttatttaggagtgctcttgggag-ggaaggagggaggaaatggaaaagacaggtctggg
>gene=chr20_1023043-1024043; species=equCab
CCCCGGGACCTCAGGCACCCTGC-AAGAGCTCTGCCGCACCCTCGTTGATTCTTCCT-Gccccattatacagttggcaccactgaggcccaagggggtcaagggacttacgctgggccccacagcgggtcagaaacagttgggactcaactcaagggagggtcccaaagccagca-ccccagccacgtgACCAGTCAGCA-------AGGGGGCCATGGAGACAAGGGCA-GAAGAAGGCTGGAA--TGTTCCAGAGA-CCAGGACTGGGCTACCCGGCTCTGCCCAGGCCAGGGCCACACCCCCCTCCT-----CTTCCAGCCACTCTTCTGCCCTCCCGGGTTCCCACACTGTTTTCCCACGGGGACTCCTGCCACGCCTGTTGTTCTCT-CTGATTC--------------TGCGATGGACGTTGGCT------------------GAGAGCTCTCAGGAT-AATACCTCTGAGGGAGTGGGGAGGTCAGGATGGAA
>gene=chr20_1023043-1024043; species=gorGor
CCCAGGGTCTccaggcactgtgctgagggctctgtatcccgtctgtcaatttttcccaactctgttatacagatggcaccactgaggctcagagaggtgaagggacttgcccaaggcctcatagtgcatcagaaacagtcaggactcagctcaagaaaaggccccaaagccagcactcCCAACCACATGATCTAAGACCAGGGAACAAGGGGACAATGAGAGTGAGGGCAGGAAAAACGCTGGAAGATGTACCAGAGACTTAGCACTTGACTGATGGCATCTTTCCAGGCCAGTGCCCACCCCTCCTCTCCTGGCCTTCTCTTCCACCTCCCACCCTCCTGGGTTCCTGCACCATTTTCTCACTGGAGCTCCTGCCATGCCTGTTATCTTCTgttggttcctgggaaaagactctgagatggagattggcgtgcagtgggtttattggggagagtgctcaggagtaagaccaatgcaggagtgaggaagacaggcctggg
>gene=chr20_1023043-1024043; species=panTro
cccagggtctccaggcactgtgctgagggctctgtatcccgtctgtcaatttttcccaactctattatacagatggcaccactgaggctcagagaggtgaagggacttgcccaaggcctcatagtgcatcagaaacagtcaggactcagctcaagaaaaggccccaaagccagcactcccaaccacatgatctaAGACCAGGGAACAAGGGGACAATGAGAGTGAGGGCAGGAAAAATGCTGGAAGATGTACCAGAGACTTAGCACTTGACTGATGGCATCTTTCCAGGCCAGTGCCCACCCCTCCTCTCCTGGCCTTCTCTTCCACCTCCCACCCTCCTGGGTTCCTGCACCATTTTCTCGCTGGAGCTCCTGCCATGCCTGTTATCTTCTgttggttcctgggaaaagactctgagatggagattggcgtgcagtgggtttattggggagagtgctcaggagtaagaccaatgcaggagtaaggaagacaggcctggg
>gene=chr20_1023043-1024043; species=papHam
CCCAGGGTCTCCAGGCACTGTGCTGAGGGCTCTGTATCACCTCTGTCGATTTTTTCCAGTTccattatacagatggcaccactgaggctcagagaggtgaagggacttgcccagcgcctcacagtgcatcagaaacagtcaggactcagctcaagaaaaggccccaaagccaacactcccaaccacatgatctaAGGCCAGGGAACAAGGGGACCACGAGAGTGAGGGCAGGAAAAACGCTGGAAGATGTACCAGAGACTTAGCACTTTACTGATGGCATCTTTCCAGGCCAGTGCCCACCCCTCCTCTCCTGGCCTTCTCTTCCACCTCCCACCCTCCTGGGTTCCTGCACCATTTTCTCACTGGCGCTTCTGCCATGCCTGTTATCTTCTgttggttcctgggaaaagattctgagatggagattggcatgcagtgggtttactggggagagtgctcaggagtaagaccaatgcaggagtgaggaagacaggcccggg
>gene=chr20_1023043-1024043; species=ponAbe
CCCAGGGTCTCCAGGCACTGTGCTGAGGGCTCTGTATCCCGTCTGTCGATTTTTCCCAActccattatacagatggcaccactgaggctcagagaggtgaagggacttgcccaaggcctcatagtgcatcagaaacagtcaggactcagctcaagaaaaggccccaaagccagcactcccaaccacatgatctaAAACCAGGGAACAAGGGGACCATGGGAGTGAGGGCAGGAAAAACGCTGGAAGATGTACCAGAGATTTAGCACTTGACTGATGGCATCTTTCCAGGCCAGTGCCCACCCCTCCTCTCCTGGCCTTCTCTTCCACCTCCCACCCTCCTGGGTTCCTGCACCATTTTCTCGCTGGAGCTCCTGCCATGCCTGTTATCTTCTgttggttcctgggaaaagtctctgagatggagattggcgtgcagtgggtttattggggagagtgctcaggagtaagaccaacgcaggagtgaggaagacaggcatggg
>gene=chr20_1023043-1024043; species=rheMac
CCCAGGGTCTCCAGGCACTGTGCTGAGGGCTCTGTATCACTTCTGTCGATTTTTTCCAGTTccattatacagatggcaccactgaggctcagagaggtgaagggacttgcccagcgcctcacagtgcatcagaaacagtcaggactcagctcaagaaaaggccccaaagccagtactcccaatcacatgatctaAGACCAGGGAACAAGGGGACCACGAGAGTGAGGGCAGGAAAAACGCTGGAAGATGTACCAGAGATTTAGCACTTTACTGATGGCATCTTTCCAGGCCAGTGCCCACCCCTGCTCTCCTGGCCTTCTCTTCCACTTCCCACCCTCCTGGGTTCCTGCACCATTTTCTCACTGGAGCTCCTGCCATGCCTGTTATCTTCTgttggttcctgggaaaagattctgagatggagattggcatgcagtgggcttactggggagagtgctcaggagtaagaccaatgcaggagtgaggaagacaggcccggg
>gene=chr20_1067075-1068075; species=hg19
CTTTAACAAAAGCAAAACTAAATTCTCATTAGCACATCACTCATTTCCATGTACATGAGCATCATCATAGGCATGAAAATGGCACCCTTGAGAGGAGGGGGAAGAAGATGCCTCCCCCTTCAGCCCCTTTATCAGAAGATCAAGCCCAGTGTGGGGAGGGGAGGTCAGTGGTCGTTCCTCCTATTCCAGGACAGAGGTGGCCAGCATTCCTAGCTGCCCTCTGCACTTCCTGACATTTGTGGTTTAATCAAGCCCCATTAATCCCTCCCTGTTTCAAAGCTCAGCACAGGAACCACAAACTCCCACAGCCTCTGACAGGAATCATGTGGCTAAAGCCAAGGGGAACTCTTTGAAAGGTAATTAGCATCTTTGAATTCAGGGCCCTTTGATTTTGCTTCCTGGCTTTAAACGATCACAGAACATTTTGCAGAAAAGGGGGAAAACATAAAGGCAGCAGCTACAGCCCCTTACACTGGGCCTTCTGCAGCCTTTCAAGTTGT
>gene=chr20_1067075-1068075; species=bosTau
CTTTAATGAAAGCAGAGCGAAATTCTTATTAGCATATCGGTCCTTTCCGTGTAAAGGACCGTCATCCTAAGCATGACAGTGGTACCCTTGAGTGTAGGGGGAAGAAGGTGCCTACCTCCTCAGCCCCTTTATCAGCAGCTCAAGTCCAGTCGGGGGAGGGGAGGTCAGTGACTATCC---CCCTCCCAGGATGGAGGTGGCCAGCATCCTGAGCTGCCCTCCACACTTCCTGACATTTGTGGTTTAATCAAGCCCCATTAATCCCTCCAAGTATCAAAGCCCAGCACAGGAACCACAAACTCCCACAGCCTCTGACGGGAATTGTGTGGCTAAAGCCAAGGGGAACTCTTTGAAAGGTAATTAGTGTCTTTGAATTCAGGGCCCTTTGATTTTGCTTCCTGGCTTTAAATGGTCACAGGAGATTTTGCAGC-AAGGAGGAAAACAAAAAAGCAGCAGCCAAAGCTCCTTGCACTGGGCCTTCTGCCTCCTCTCGGGTTGT
>gene=chr20_1067075-1068075; species=calJac
CTTTAACAAAAGCACAACTAAATTCTCACTAGCATATTGGTCATTTCCATGTACATGAGAGTCATCATAGGAATGAAAA-GGTACCCTTGAGAGGA-GGGGAAAAAGATGCCTCCACCTTCAGTCTCTTTATCAGAAGATCAAGCCCAGTGCGGCGAGGGGAGGTCAGTGATTGTTCCTCCTACTCCAGGATGGAGGTGGCCAGCATTCCTAGCTGCCCTCTGCACTTCCTGACATTTGTGGTTTAATCAAGCCCCATTAATCCCTCCCCGTTTCAAAGCTCAGCACAGGAACCGCAAACTCCCATAGTCTTTGACGGGAATCATGTGGCTAAAGCCAAGGGGAACTCTTTGAAAGGTAATTAGCGTCTTTGAATCCAGGACCCTTTGATTTTGCTTCCTGGCTTTAAACGATCACAGAACATTTTGTAGAAAAGGGAGAAAACACAAAGGCAGCAGCTAGAGCCCCTTACACTGGGCCTTCTGCGGCCTTTCATGTTGT
>gene=chr20_1067075-1068075; species=canFam
CTTAGACAAAAGCCAAACCAAATTCTCATGAGTGTGTCAGTCATTTGCATGTCAATGAGTGTCCT-GTAAGTCAGGAAGTGATACCCTTGATTGTAGGGGGA---AAATGCCTCC---CC---CATCTTTATCAGAAGTACAAGCCTAGT-GGGGGAGGGGAGGTCAGTGACTGTCGT--CCCTCTCAGGATGGAGGTGGCCAGCATTCCACACTGCCCTCTACACTTCCTGACATTTGTGGTTTAATCAAGCCCCATTAATCCCTCCCAGTTTCAAAGCCCAGCACAAGAACCACAAACTCCCACAGCCTCTGACGGGAATCGTGTGGCTAAAGCCAAGGGGAACTCTTTGAAAGGTAATTAGTGTCTTTGAATCCAGGGCCCTTTGATTTTGCTTCCTGGCTTTAAACGGTCACAGGAGATTTCGCAGC-ATGGGGGAAAACAAAAAGGCAACAGCAGGAGCCCCTTATGCTGGGCCTTCTGCTGCCTCCCAAGTGCC
>gene=chr20_1067075-1068075; species=equCab
CCTTAATGAAAGCAAAACGAAATTCTGGGGAGCA-GTCAGTCATTTCCATGTAAATGAGGGTCCC------CGAGAAAGTAGTA-CCTTGAGCGCAGGGGGA-GAAGATGCCTGCGCCCTTAGCTCCTTTATCAGAAGCTCAAGCCTAGT-GGGGGAGGGGAGGTCGGTGCCTGTCCC--CCCAGGACAGACAGAGGTGGCCGGGATTCCAAGCTGCCCTCCACACTTCCTGGCTTCTGCGGTTTAATCGAGCCCCATTAGTCCCTGCCAGTCTCAGAGCGCAGCGCAGGAACCGCAGACTCCCACGGCCTCTGCCGGGAACCGTGTGGCT-AAGCCAAGGGGAAGTCTTTGAAAGGTAATTAGTGTCTTTGAATCCAGGGCCCTTTGATTTTGCTTCCTGACTCTAAACGGTCACAGGAGATTTTGCAGC-AAGAGGGAAAGACCAAAGGCGGCAGGAAAAGCCCCTTCCCCTGGGCCTCCTGCCGCGTCTCAGGCCGA
>gene=chr20_1067075-1068075; species=gorGor
CTTTAACGAAAGCAAAACTAAATTCTCATTAGCACATCACTGATTTCCATGTACATGAGCATCATCATAGGCATGAAAATGACACCCTTGAGAGGAGGGGGAAGAAGATGCCTCCCCCTTCAGCCCCTTTATCAGAAGATCAAGCCCAGT-CGGG-AGGGGAGGTCAGTGGTCGTTCCTCCTACTCCAGGACAGAGGTGGCCAGCATTCCTAGCTGCCCTCTGCACTTCCTGACATTTGTGGTTTAATCAAGCCCCATTAATCCCTCCCTGTTTCAAAGCTCAGTACAGGAACCACAAACTCCCACAGCCTCTGACAGGAATCATGTGGCTAAAGCCAAGGGGAACTCTTTGAAAGGTAATTAGCATCTTTGAATTCAGGGCCCTTTGATTTTGCTTCCTGGCTTTAAACGATCACAGAACATTTTGCAGAAAAGGGGGAAAACATAAAGGCAGCAGCTACAGCCCCTTACACTGGGCCTTC-GCAGCCTTTCAAGTTGT
>gene=chr20_1067075-1068075; species=panTro
CTTTAACGAAAGCAAAACTAAATTCTCATTAGCACATCACTCATTTCCATGTACATAAGCATCATCATAGGCATGAAAATGGCACCCTTGAGAGGAGGGGGAAGAAGATGCCTCCCCCTTCAGCCCCTTTATCAGAAGATCAAGCCCAGTGCGGGGAGGGGAGGTCAGTGGTCGTTCCTCCTATTCCAGGACAGAGGTGGTCAGCATTCCTAGCTGCCCTCTGCACTTCCTGACATTTGTGGTTTAATCAAGCCCCATTCATCCCTCCCCGTTTCAAAGCTCAGCACAGGAACCACAAACTCCCACAGCCTCTGACAGGAATCATGTGGCTAAAGCCAAGGGGAACTCTTTGAAAGGTAATTAGCATCTTTGAATTCAGGGCCCTTTGATTTTGCTTCCTGGCTTTAAACGATCACAGAACATTTTGCAGAAAAGGGGGAAAACATAAAGGCAGCAGCTACAGCCCCTTACACTGGGCCTTCTGCAGCCTTTCAAGTTGT
>gene=chr20_1067075-1068075; species=papHam
CTTTAACGAAAGCAAAACTAAACTCTCATCAGCACATCAGTCATTTCCATGTACATGAGCGTCATCATAGGCATGAAAATGGCACCCTTGAGAGGAGGGGGAAGAAGATGCCTCCCCCTTCAGCCCCTTTATCAGAAGATCAAGCCCAGTGCGGGGAGGGGAGGTCAGTGATCGTTCCTTCTACTCCAGGACAGAGGTGGCCAGCATTCCTAGCTGCCCTCTGCACTTCCTGACATTTGTGGTTTAATCAAGCCCCATTAATCCCTCCCTGTTTCAAAGCTCAGCACAGGAACCACAAACTCCCACAGCCTTTGACAGGAATCATGTGGCTAAAGCCAAGGGGAATTCTTTGAAAGGTAATTAGCGTCTTTGAATTCAGGGCCCTTTGATTTTGCTTCCTGGCTTTAAACGGTCACAGAACATTTTGCAGAGAAGGGGTAAAACACAAAGGCAGCAGCTAGAGCCCCTTACACTGGGACATCTGCAGCCTTTCAAGTTGT
>gene=chr20_1067075-1068075; species=ponAbe
CTTTAATGAAAGCAAAACTAAATTCTCATTAGCACATCAGTCATTTCCATGTACATGAGCATCATCATAGGCATGAAAATGGCACCCTTGAGAGGAGGGGGAAGAAGATGCCTCTCCCTTCAGCCCCTTTATCAGAAGATCAAGCCCAGTGCAGGGAGGGGAGGTCAGTGATGGTTCCCCCTACTCCAGGACAGAGGTGGCCAGCATTCCTAGCTGCCCTCTGCACTTCCTGACATTTGTGGTTTAATCAAGCCCCATTAATCCCTCCCTGTTTCAAAGCTCAGCACAGGAACCACAAACTCCCACAGCCTCTGACAGGAATCATGTGGCTAAAGCCAAGGGGAACTCTTTGAAAGGTAATTAGCGTCTTTGAATTCAGGGCCCTTTGATTTTGCTTCCTGGCTTTAAACGATCACAGAACATTTTGCAGAAAAGGGGGAAAACACAAAGGCAGCAGCTAGAGCCCCTTACACTGGGCCTTCTGCAGCCTTTCAAGTTGT
>gene=chr20_1067075-1068075; species=rheMac
CTTTAACGAAAGCAAAACTAAACTCTCATCAGCACATCAGTCATTTCCATGTACATGAGCGTCATCATAGGCATGAAAATGGCACCCTTGAGAGGAGGGGGAAGAAGATGCCTCCCCCTTCAGCCCCTTTATCAGAAGATCAAGCCCAGTGCGGGGAGGGGAGGTCAGTGATCGTTCCTCCTATTCCAGGACAGAGGTGGCCAGCATTCCTAGCTGCCCTCTGCACTTCCTGACATTTGTGGTTTAATCAAGCCCCATTAATCCCTCCCTGTTTCAAAGCTCAGCACAGGAACCACAAACTCCCACAGCCTTTGACAGGAATCATGTGGCTAAAGCCAAGGGGAATTCTTTGAAAGGTAATTAGTGTCTTTGAATTCAGGGCCCTTTGATTTTGCTTCCTGGCTTTAAACGGTCACAGAACATTTTGCAGAAAAGGGGTAAAACACAAAGGCAGCAGCTAGAGCCCCTTACACTGGGACATCTGCAGCCTTTCAAGTTGT
>gene=chr20_1250433-1251433; species=hg19
agcatgcaggaaagagtaaattgtgagtcctagtttcaagaagctcatatctaacagagggagacagacacctaaacGTGTAGATATGAGAAAACATCTGGAAGCTATAAGACATACTGATATGTGTGTGATGGGGTGGGGGGACAGAGAGAGGGGAATGATCTTTCCTACTGAGTGGGTCAGGAAGGCTTTAGAGAGATGATGCCATTGTCATCTCTATTTTTGGCATTGAGCTTGTGaataataatttaataataataGTAAAGGGTTCTACTCGATTTAGAATGTTTCCAAACAGCCCTAAAGACTTGTTGGCTCCTGTCCTCATCAATCTAGAAGGTGGACATGGAGTCTAGGGGACTATCCAAGCTCACGCTGTAACACAATTTTGATGGAACTATCTGTTTGTCCCAGGTAGACCAGAACCTTTCCTGTCCTTAAAGCCTTCTAGAAGCAGGATTTTGAAATTCCTCTGACAAAGACTGTCTTGTGCCTATAAT
>gene=chr20_1250433-1251433; species=bosTau
aggatacagaaaagagtaagaggcgatccctaatttcaagaagctcacggctaatagaggaagacaactatctaagcCTGTGGGTATGGTGGACTATCTAGGAGCTGTGACA-ACACTGATGTGGATGTAAT--------GGGACAGGGAGAAAGGGATGGCCTTTCCTCCTC------TCAGGAAGACTTTAGAGAAATGATGCCA------------TTTTCTGCATTAAATTTGTGTATAA-----TAGTAATAATAATAA-ATGTTCTACCCAGATTAGGATGTTTCCAAGGAGTTT----------TTGACTCTTGCTG-CAGCAACCCAAAAAGTGGCCAC--AATCTGAGGGACCATCCCAACTCACTCTGTGGCTCAGTTCCAAAGGAGCCATCCATTTGTCTCAGGGGGCCTGGAATCCTCCCTGTCATCAGAGGCCTCTAGAAGCAGGACTCTGAGGCTCCTCTTGGAAAGCCTGTCTAGTGCCTATAAC
>gene=chr20_1250433-1251433; species=calJac
agcatacaagaaagagtaaatggcgagtcctagtttcaagaagctcatatctaacagagggagacagatgcctaaacatgtaggtatgagaaaacatctggaagctataagacatactgatatgtatgtgatggggtggggagacagagagaagggaatgatctttcctactgagtgggtcagggaggctttaaagagatgatgccatTGACATCTCTACTTTTGGCATTGAGTTTGTGAATGATAATTTAATAATAATAGTATAGGGTTCTATCCCATTTAGAATGTTTCCAAACAGCCCTAAAGACTTGTTGGCTCCTGTCCTCATCAGTCTAGAAGGTGGACACAGAGTCTGGGGGACCATCCAAGCTCACTCCGTGGCACAGTTTCGATGGAACAATCCATTTGTCCAAGGTAGACCAGAACTCTTCCTGTCCTCAGAGGCTTCTAGAAGCAGGTTTCTGAAATTCCTCTGAAAAAGACTGTCTCGTGCCTATAAC
>gene=chr20_1250433-1251433; species=canFam
ggggtacaggaaagagtaagaggtgatccctagttttaagaaactaatgtcta--agcaggagacaaacatctaaacatgtaggtatgacaaaccatccaggagctgtgatgcatactgatacaggtgtaat--------ggcagagagag-gagagatgatctttcctactcagtgggccaggaaggctttagagagatgacGCCATTGTCATGTCTGTTTTCTGAATTGAGTTTATGAATCA-----CCGTCATCATCATCA-----TCCACCCAGCTTAGGACACTTCCAAACTGTTCTAAAGATTTGTTGGCTTTCACCC-CAGCAACACAAAAAGTAGCCACAGAGTCTGAGGGACCATTCAAGCTCACTCTG--GCACAGCTCTAATGGAATAATCCATTTGtcccaggcggatgagaacctttcctgtctttagaggcttctagaggcaagactctgaaattcctcttggaaagcctatctaatgccagaacc
>gene=chr20_1250433-1251433; species=equCab
ggggtacaggaaggggtaagaggtgatcctcggtttcaagaagctcacagctgacagagggagacaaatatctcgacctgtagtgatgataaaccatctaggcgctgtgata-acactgacacaggcggaat--------gggac-ggggg-aagggatggtctttcccactcagtgggtcaggaaggcttcagcgcgatgatgccatcGTCATCTCTATTTTCCGCATTGAGTTTGTGAAA-------CAGTAATAATAATAAAATATTCTACCCAGTTTAGGACATTTCCAAACAGCTCTAAAGACTCATTGGCATTTG-CC-CAGCAATCCAAAAGGTGGCCACAGATTCTGGGGGACCACTCAGGCTTGCTCTGTAGCACGGGTCCGATGGAGCTATCCATTTGTCCCTGGTGGGCCAGAGCCTTTCCTGTCCTTGGAGGCTTCTAGAGGCAGGACTC--AAATTCCTCCTGGGAAGCCTGTCTAGTGCCTATACC
>gene=chr20_1250433-1251433; species=gorGor
AGCATGCAGGAAAGAGTAAATTGTGAGTCCTAGTTTCAAGAAGCTCATATCTAACAGAGGGAGACAGATACCTAAATGTGTAGATATGAGAAAACATCTGGAAGCTATAAGACATACTGATATGTGTGTGATGGGGTGGGGGGACAGAGAGAGGGGAATGATCTTTCCTACGGAGTGGGTCAGGAAGGCTTTTGAGAGATGATGCCATTGTCATCTCTATTTTTGGCATTGAGCTTGTGaataataatttaataataataGTAAAGGGTTCTACTCGATTTAGAATGTTTCCAAACAGCCCTAAAGACTTGTTGGCTCCTGTCCTCATCaatctagaaggtggacacggagtctaggggaccatccaagctcacgctgtaacacaattttgatggaactatctgtttgtcccaggtagaccagaacctttcctgtccttaaagccttctagaagcaggattttgaaattcctctgacaaagactgtcttgtgcctataat
>gene=chr20_1250433-1251433; species=panTro
agcatgcaggaaagagtaaattgtgagtcctagtttcaagaagctcatatctaacagagggagacagaTACCTAAACGTGTAGATATGAGAAAACATCTGGAAGCTATAAGACATACTGATATGTGTGTGATGGGGTGGGGGGACAGAGAGAGGGGAATGATCTTTCCTACTGAGTGGGTCAGGAAGGCTTTAGAGAGATGATGCCATTGTCATCTCTATTTTTGGCATTGAGCTTGTGaataataatttaataataataGTAAAGGGTTCTACTCGATTTAGAATGTTTCCAGACAGCCCTAAAGACTTGTTGGCTCCTGTCCTCATCAATCTAGAAGGTGGACACGGAGTCTAGGGGACCATCCAAGCTCACGCTGTAACACAATTTTGATGGAACTATCTGTTTGTCCCAGGTAGACCAGAACCTTTCCTGTCCTTAAAGCCTTCTAGAAGCAGGATTTTGAAATTCCTCTGACAAAGACTGTCTTGTGCCTGTAAT
>gene=chr20_1250433-1251433; species=papHam
TGCATGCAGGAAAGAGTAAATGGTGAGTCCTAGTTGCAGGAAGCTCATATCTAACAGAGGGAGACAGATACCTAAACATGCAGATATGAGAAAACATCTGGAAGCTATAAGACATACTGATATGTGTGTGATGG---GAGGGGACAGGGAGAGGGGAATGATCTTTCCTACTGAGTAGGTCAGGAAGGCTTTAGAGAGATGATGCCATTGTTATCTCTATTTTTGGCATTGAGCTTGTGaataataatttaataataataGTAAAGGGTTGTACTCGATTTAGAATGTTTCCAAACAGCCCTAAAGACTTATTGGCTCCTGTCCTCATCGATACACAAGGTGGACACAGAGTCTCGGGGACCATCCAAGCTCACTCTGTAGCACAGTTTCGATGGAACTCTCCATTTGTCCCAGGTAGACCAGAACCTTTCCTGTCCTTAGAGACTTCTAGAAGCAGGATTTTGAAATTCCTCTGACAAAGACTGTCTTGTGCCTATAAC
>gene=chr20_1250433-1251433; species=ponAbe
agcatgcaggaaagagtaaatggtgagtcctagtttcaagaagctcatatctaacagagggagacagatacctaaacatatagatatgagaaaacatctggaagctataagacatactgatatgtgtgtgatggggtggcgggacagagagaggggaaggatctttcctactgagtgggtcaggaaggctgtagagagatgatgccatTGTCATCTCTATTTTTGGCATTGAGCTTGTGaataataatttaataataataGTAAAGGGTTCTACTTGATTTAGAATGTTTCCAAACAGCCCTAAAGACTTGTTGGCTCCTGTCCTCATCGATCCAGAAGGTGGACATAGAGTCTGGGGGACCATCCAAGCTCACTCTGTAACACAATTTTGATGGAACTATCCGTTTGTCCCGGGTAGACCAGAACCTTTCCTGTCCTTAAAGGCTTCTAGAAGCAGGATTTTGAAATTCCCCTGACAAAGACTGTCTTGTGCCTATAAT
>gene=chr20_1250433-1251433; species=rheMac
--------------------------------------------------------------------------------------------------------------------------------------------------------------------------------------------------------------------------------------------------------------------------------------------------------------------------------------------------------------------------------------------------------------------------------------------------------------------------------------------------------------------
>gene=chr20_1489433-1490433; species=hg19
gaggtataactcacgcataaaaaatgtatagtttgaagatTCGAGTATGTTCACAGGGTTAAGATTCACTCGACTTTAGCGTGTAGAGGATTCTGACGCATCGTTATAAAACATGCCTGCTGGTGTCACTGCAGAGCTCTGGCAGTGCTGTTTTCACCAATGCCTTTCCTTCAGTATTGTATGTTTGACAGTGGCCAAATTAGGCAGCAGAAAAATGTGATGCATCTGCCTCATGGGAGGCTGTCACCGCAGAAACAGAGAGCAAATGCACCTTTAAGTTGCAAAAGCTGAGATCCAGATGGAAGATGCAAACGTTTGGAAAAATATGGGCTCTGCAGAGCCAGCCCCTTCCTCACCACTTACCCCTGACCCAACCTCCATCTTGATTACCTGAGGGGGCATTGCCCAGTTTGTGGGAGAGGGGAGGAGTGCTTGAGAGAACCAACATTGATGGGCCCCTGACAAGAGTACTACAACCTGCTCCCGCAAACCCCAGGTCA
>gene=chr20_1489433-1490433; species=bosTau
--------------------------------------------------------------------------------------------------------------------------------------------------------------------------------------------------------------------------------------------------------------------------------------------------------------------------------------------------------------------------------------------------------------------------------------------------------------------------------------------------------------------
>gene=chr20_1489433-1490433; species=calJac
GAGATATAACTCATGCATATAAAATGCATAGTTTGAAGACTTGAGTATATCCACAGGGTTGAGAGTCACTCGATTTTAGTGTGTAGAGGCTTCTGACGCATCGTTATAAAACATGCCTGCTGGTGTCACTGCAGAGCTCTGGCAGTGCAGTTTTCACCAATGCCTTTCCTTCAGTGTTGTACGTTTTACAGTGACCAAACTAGGCAGCAGAAAAATGTGATGCATCTGCCTTATGGGAGGCTGTCACTGTAGGAAAAGAGTGCAAATGCACCTTTAAGTTTCAAAAGCTGAGATCCAGATGAAAGATGCAAACGTTTGGAAAAAGATGAGCTCTGCAAAGCCAGTCCCTTCCTCACCACTTACCCCTGACCCAAGCTCCATCTTGATTACTTGAGGGGACATTGACCAGTTTGGGGAAGAGGGGAGGAGTGCTCGAGAGAACCAATACCAGTGGGCCCCTGACAAGAGTCCTACAACTTGCTCCCCCAAACCCTTGGTCA
>gene=chr20_1489433-1490433; species=canFam
-------------------------------------------------------------------------------tATGTATAAACTTCTGACATGTAGTCATAAAATGTGCCTGTTGGTGTCACTGCAGAGCTCTG-CAGCCCAGTTTTTACTGATGCCTTTCTCTCAATGTTCTGTACTTTATTATGGCCAAGTTGGGCA-CAGGTAAATGTAATGCATCGGTCTCAAGGGAGATTGTCATTGCAGAAATAGAGCATAAATTCATCTTTGAGTTTCCAAAGCTGAGCTCCAGATGAAAGATGTGAAAGTTTGGTAAAACACAGTTCCTGTAGAGGCAGTCTGTCCCT----CCTCCCATC--------CCCTTACACACAT----TTCTGAGACATTGCCCCATCTGTCGGGGAGAGGATGGGAGATGGAGGTAACAAACACTGGTGGGGTTCTGGGAAGGGTCCTGTGACCTGCTCCTCAAAACCACAGCTCC
>gene=chr20_1489433-1490433; species=equCab
gagatataattcacctatgtaaagtgcacaattcaatgatttgagtgtgttcctagggttgGGATGTGCTGGATTTTAG--TGTATGTACTTCTGACATGTAGCTGTATAACGTGCCTGTTGGTGTCACTGCAGGACTCTG-CTGTCCAGTTTTCACAGCTGCCTTCCTCTCAGTGTTGTGT--TTTCTTGTGACCAAATTAGGCAGCAGTTAAATGTAATGCGTCTGTCTCAAGGGAGACTGCCATTGCAGAAATGGGGGATAAATGCACCTTTGAGTTTCACAAGCTGAGAGCCGGATGAAAGACGCAAAAGTTTGGGAAAACACAGGTCCTGTAGAGGCAGCCCCTCCGT----CCTCCCTCC--------CCCACACTCCAGTTACCTTTTGAGACACTTTGGGATATGTGGGAGAGA-GAGGGGAACTGGAGGGAACCAACACTGGTGGGGTCCTGAGAAGGGTCCT--------------CAAACCCCAGGTCC
>gene=chr20_1489433-1490433; species=gorGor
GAGGTATAACTCACGCATAAAAAATGT-------------------------------------------------------------------------------------------------------------------------------------------------------------------------------------------------------------------------------------------------------------------------------------------------------------------------------------tCACCACTTACCCCTGACCCAACCTCCATCTTGATTACCTGAGGGGGCATTGCCCAGTTTGTGGGAGAGGGGAGGAGTGCTTGAGAGAACCAACATTGGTGGGCCCCTGACAAGAGTCCTACAACCTGCTCCCGCAAACCCCAGATCA
>gene=chr20_1489433-1490433; species=panTro
GAGGTGTAACTCATGCATAAAAAATGTATAGTTTGAAGATTCGAGTATGTTCACAGGGTTAAGATTCACTCGACTTTAGCGTGTAGAGGATTCTGACGCATCGTTATAAAACATGCCTGCTGGTGTCACTGCAGAGCTCTGGCAGTGCTGTTTTCACCAATGCCTTTCCTTCAGTATTGTATGTTTGACAGTGGCCAAATTAGGCAGCAGAAAAATGTGATGCATCTGCCTCATGGGAGGCTGTCACCGCAGAAACAGAGAGCAAATGCACCTTTAAGTTGCAAAACCTGAGATCCAGATGGAAGATGCAAACGTTTGGAAAAATATGGGCTCTGCAGAGCCAGCCCCTTCCTCACCACTTACCCCTGACCCAACCTCCATCTTGATTACCTGAGGGGGCATTGCCCAGTTTGTGGGAGAGGGGAGGAGTGCTTGAGAGAACCAACATTGGTAGGCCCCTGACAAGAGTCCTACAACATGCTCCCGCAAACCCCAGGTTA
>gene=chr20_1489433-1490433; species=papHam
GAGATATAACTTATGCATATAAAATGTATAGTTTGAAAATTCGAGTATATTTACAGGGTTGAGATTCACTGGACTTTAGCGTGTAGAGGCTTCTGACCCGTTGTTATAAAACATGCCTGCTGGTGTCACTGCAGAGCTCTGGCAGTGCAGTTTTCAACGATACCTT---TTCAGTATTGTATGTTTTTCAGTGACCAAATCAGGCAGCAGAAAAATGTGATGCATCTGCCTCATGGGAGGCTGTCACTGCAGAAACAGAGAGCAAATGCACCTTTAAGTTTTGAAAGCCGAGATCCAGATGGAAGATGCAGACGTTTGGAAAAATATGGGCTCTGCAGAGCCAGCCCCTTCCTCACCACTTACCCCTGACCCAGGCTCTGTCTTGACTACTTGAGGGGGCATTGCCCAGTTTGTGGGATAGGGGAGGAGTGCTCAAGAGAACCAGCACTGGTGGGCCCCTGACAAGAGTCCTACAACCTGCTCCCTCAAACCCCAGGTCA
>gene=chr20_1489433-1490433; species=ponAbe
GAGGTATAACTCACGCATACAAAATGTGTAGTTTGAAGATTCGAATATATTCACAGGGTTGAGGTTCACTTGACTTTAGCGTGTAGAGGATTCTGATGCATTGTTATAAAACATGCCTGCTGGTGTCACTGCAGAGCTCTGGCAGTGCAGTTTTCACCAATGGCTTTCCTTCAGTATTGTATGTTTGACAGTGGCCAAATTAGGCAGCAGAAAAATGTGATGCATCTGCCTCATGGGAGGCTGTCACCGCAGAAACAGAGAGCAAATGCACCTTTAAGTTTCAAAAGCTGAGATCCAGATGGAAGATGCAAACGTTTGGAAAAATATGGGCTCTGCAGAGCCAGCCCCTTCCTTACCACCTACCCCTGACCCAACCTCCATCTTGATTACCTGAGGGGGCATTGCCCAGTTTGTGGGAGAGGGGAGGAGTGCTTGAGAGAACCAACACTGGTGGGCCCCTGACAAGAGTCCTACAACCTGCTCCCACAAACCCCAGGTCA
>gene=chr20_1489433-1490433; species=rheMac
GAGATATAACTCATGCACATAAAATGTATAGTTTGAAAATTCGAGTATATTCACAGGGTTGAGATTCACTCGACTTTAGCGTGTAGAGGCTTCTGACCCATTGTTATAAAACATGCCTGCTGGTGTCACTGCAGAGCTCTGGCAGTGCAGTTTTCAATGATACCTT---TTCAGTATTGTATGTTTTTCAGTGACCAAATCAGACAGCAGAAAAATGTGATGCATCTGCCTCATGGGAGGCTGTCACTGCAGAAACAGAGAGCAAATGCACCTTTAAGTTTTGAAAGCTGAGATCCAGATGGAAGATGCAAACGTTTGGAAAAATATGGGCTCTGCAGAGCCAGCCCCTTCCTCACCACTTACCCCTGACCCAGCCTCTGTCTTGACTACTTGAGGGGGCATTGCCCAGTTTGTGGGATAGGGGAGGAGTGCTCAAGAGAACCAGCACTGGTGGGCCCCTGACAAGAGTCCTACAACCTGCTCCCTCAAACCCCAGGTCA
>gene=chr20_1558433-1559433; species=hg19
CACCACCACACCTGGCTGTTGCTCCAAGAATGGATAATGTAATTATTGAGTTATTGTCACACACCAGGGGACAAAGGAGGCCCACGCTGTACTCACCGCGCACAGACAGCTCAGTGCCTGCTCCAGACTTAAACTCCACGTCGTCAGGGCTCCCTTTCCGGAACTTCACACAGTAGTAGGTGCCGGCGTCTGCTGGGGTGATGTTACTGATGCTGATGGAAAAGTCCAGGTTGTTTCTCTTTGTGAGTTCTGAAACAGTTGTTACCCGTGGGAAGTGGCCTTCTTTCTGATTGTAGATTAATTCCCGGCCTGCTCCAGCTCCTCTAAACCACATGATGGGCCCCACAGGGATCAGGGACGTCATAGCACAGCGCAGAGTGGCCGACTCTCCAGCTGCAACTGATACGGACTTTTCAGGCTGAATCACCTGTAGCTCGTCCTCACCTGCCACTCCTGGAAAGGAGCACAAAGCAGTCATTTCTTCATCCTTACCTGATTCT
>gene=chr20_1558433-1559433; species=bosTau
CACTGTTGTACCGGTTTTTTGCTCAAAGAGTGAAGGGCATTCTTGTTGAC---TTGTCAGAGACTGGGAGATGAAGGACACCCTGGCCATACTCACCACTCACAGTGAGATGAGTGCCTGGTCCAGACTTAAACTCCACGTC---ACGTTCTCCTTTCTGGAACTTCACACAGTAGTAGACACCAGTGTCTGCTGGGGTGATGTTACTGATGCGGATGGAAAAGTCCATGTTGTTTCTCTTTGTGTAATCTGCAACATTTGTTACTCTGGGGAAGGGGACTTCTTTTTGACTGTAGATTAACTCCCGACCTGGCCCAGTTCCCCTGAACCACTTGATGGGCCCCACGGGGCTCAGGGAGGTCACGGTGCAGTGCAGAGTGGCTGTCTCTCCTGCTGTAACTGACACTGACCTCTCAGGCTGAATCACCTGCAGCTCCCCGTCACCTGCCGCTCCTGGAGGAAAACACAAAGCAGTTATTTATTCATCCTCATGTGATCCT
>gene=chr20_1558433-1559433; species=calJac
CACCAGCACACCTGGTCATGGCTCAAAGAACGGAGGGTGTTATTATTGGCTTATTGTCACAAACCAGGGGATGAAGGAGGCCCACGCTGTACTCACCCCGCACAGACAGCTCAGTGCCTGGTCCAGACTTCAACTCCACGTCAATAGGGCTCGCTTTCCGGAACTTCACACAGTAGTAGGTGCCGGCATCTGCTGGGGTGATGTTACTGATGCGGATGGAATGGTCCATGTTGTTTCTCTTTGTCTGGTCTGCGACATATGTTACCCGGGGGAATTGGCCTTCTTTTTGAGTATAGATTAATTCCCGGCCTGGTCCAGCTCCTCTGAACCACTGGATGGGCCCCACAGGGACCAGGGAGGTCACAGCGCAGTGCAGAGTGGCCGTCTCTCCAGCTGTGACCGACACGGATTTCTCAGGCTGAATCACCTGCAGCTCCTCCTCACCTGCCACTCCTG-AAAGGAGCACAAAACAGTCATGTATTTATCCTGACTTGATCTT
>gene=chr20_1558433-1559433; species=canFam
CACTACAACACCTGGCTGTTACTCAGACAATGGAGGGCATTCTTACTGAC---TTGTCACA-ACCAGGGGAAGAAGGATG-TCATGCCATACTCACCACTCACAGTGACCTGAGTGCCTGGTCCAGATTTGAACTCCACATC---GGGGTTTCCTTTCTGGCACTTTACACAATAGTAGGTTCCCGTGTCTGTTGGAGTGATGTTATTGATGCGGATGGAAAAGTCCATGTTGTTTCTCTTTGTGACATCTGAAAGATTTGTTATTCGGGGAAAGTGGCCTCCTTTGAAGCTGAAGATTAATTGTCGGCCTGGCCCTGTCCCCCTGAACCACTTAACCGTCCCAGTGGGGAGCATAGAGGTCAGGGTGCAGTGCAGAGTGGCAGTCTGTCCAGCTGCAACAGACACTGACTTCTCAGGCTGGATCACCTGTAGCTCCACCTCACCTGCCACATCTGGAGGGGAA-ACAAAGCAG-TATTTATCCATCCTTATGTGATCCT
>gene=chr20_1558433-1559433; species=equCab
CACTGCTACATCTGGTTGTTACTCAAAGAATGGAAGGCGTTATTACTGATTTGTTGTCACACACGAGGGGACAAAGGAGGCCCACTCTGTACTCACCACTCACGGTGAGCTGGGTGCCTGGTCCAGGCTTAAACTCCACGTC---AGGACTCCCCTTCCGGAACTTCACACAGTAGTAGACACCAGTGTCTGCTGGGGTGATACTACTGATGCGGTTGGAAAAATCCACGTTGTTTCTCTTTGTGTTGTCTGAAACATGTGTTACCCGGGAGAAGTGTCCTCCTTTGAAACTGTAGATTAACTCTCTGCCTGTCCCTGTCCCTCTGAACCACTCGACGGGCCCCACAGGGATCAAGGAGGTCAGGGTGCAATGCAGAGTGGCCGTCTCTCCAGCTGCGATGGACACTGACTTCTCAGGCTGAATCACCTGCAGCTCTTCCTCACCTGCCGCTGCTGGAGG-------AAAACAGCTGATTATTCATCCTTATGTGATCCT
>gene=chr20_1558433-1559433; species=gorGor
CACCACCACACCTGACTGTTGCTCTAAGAATGGATAATGTAATTATTGACTTATTGTCACACACCAGGGGACGAATGAGGCCCACGCTGTACTCACCACGCACAGACAGCTCAGTGCCTGCTCCAGACTTAAACTCCACGTCATAAGGGCTCCCTTTCCAGAACTTCACACAGTAGTAGGTGCCGGCATCTGCTGGGGTGATGTTACTGATGCGGATGGAAAAGTCCATGTTGTTTCTCTTTGTGGGGTCTGAAACAGTTGTTACCCGTGGGAAGTGGCCTTCTTTTTTATTGTAGATTAATTCCCGGCCTGGTCCAGCTCCTCTGAACCACTGGATGGGCCCCACAGGGATCAGGGAAGTCACATTACAGTGCAGAGTGGCCGACTCTCCAGCTGCAACTGATATGGACTTGTCAGGCTGAATCACCTGCAGCTCTTCCTCGCCAGCCACCCCTGGAAAGGAGCACAAAGCAGTCATTTTTTCATCCTTACGTGATCCT
>gene=chr20_1558433-1559433; species=panTro
CACCACCACACCTGGCTGTTGCTCCAAGAATGGATAATGTAATTATTGAGTTATTGTCACACACCAGGGGACGAAGGAGGCCCACGCTGTACTCACCACGCACAGACAGCTCAGTGCCTGCTCCAGACTTAAACTCCACGTCGTCGGGGCTCCCTTTCCGGAACTTCACACAGTAGTAGGTGCCGGCATCTGCTGGGGTGATGTTACTGATGCGGATGGAAAGGTCCATGTTGTTTCTCTTTGTGAGGTCTGAAACAGTTGTTACCCGGGGGAAGTGGCCTTCTTTTTGATTGTAGATTAATTCGCGGCTTGGTCCAGCTCCTCTGAACCACTGGGTGGGCCCCACAGGGATCAAGGAGGTCACAGTGCAGTGCAGAGTGGCCGTCTCTCCAGCTGCAACCAACACGGACTTCTCAGGCTGAATCACCTGTAGCTCGTCCTCACCTGCCACTCCTGGAAAGGAGCACAAAGCAGTCATTTTTTCATCCTTACCTGATTCT
>gene=chr20_1558433-1559433; species=papHam
CACCACCACACCTGATTGTTGCTCCAAGAATGGATAATGTAATTATTGACTGATTGT--CACACCAGGGGACGAATGAGGCCCGCACTGTACTCACCACGCACAGACAGCTCAGTGCCTGCTCCAGACTTCAACTCCACATT---GGGGCTCCCTTTCCGGAACTTCACACAGTAGTAGGTGCCGGCATCTGCTGGGGTGATGTTACTGATGCGGATGGAAAAGTCTATGTTGTTTCTCTTTGTGGGGTCTGAAACAGGTGTTACCCGGGGAAAGTGGCCTTCTTTCTGACCGTAGATTAATTCCCGGCCTGGTCCAACTCCTCTGAACCACTGGATGGGCCCCACAGGGATCAGGGAGGTCACAGTGCAGTTCAGAGTGGCCGACTCTCCAGCTGTGACTGACACGGACTTCTCAGGCTGAATCACCTGCAGCTCCTCCTCACCCAACACTCCTGAAAAGGAGCACAAAGCCGTCATTTTTTCATCCTTATGTGATCCT
>gene=chr20_1558433-1559433; species=ponAbe
CACCATCACACCTGATTGTTGCTCTAAGAATGGA-----TAATTATTGACTTATTGTCACACACTAGGGGATGAAGGAGGCCCACGCTGTACTCACCATGCACAGACAGCTCAGTTCCTGCTCCAGACTTAAACTCCACGTCCTCGGGGATCCCTTTCCGGAACTTCACACAGTAGTAGGTGCCGGCATCTGCTGGGGTGATGTTACTGATGCGGATGGAAAAGTCCATGTTGTTTCTCTTTGTGAGGTCTGAAACAGTTGTTACCCGGGAGAAGTGGCCTTCTTCTTGATTGTAGATTAATTCCCGGCCTGGTCCAGCTCCTCTGAACCACATGATGGGTCCCACAGGCATCAGGGATGTCATAGCACAGTGCAGAGTGGCTGACTCTCCAGCTGCAACCAACACGGACTTTTCAGGCTGAATCACCTGCAGCTCCTCCTCACCTGCCACTCCTGGAAAGGAGCACAAAGCAGTCATTTTTTCATCGTTACCTGATCCT
>gene=chr20_1558433-1559433; species=rheMac
CACCACCACACCTGATTGTTGCTCCAAGAATGGATAATGTAATTATTGACTTATTGTCACACACCAGGGGACGAAGGAGGCCCGCACTGTACTCACCACGCACAGACAGCTCAGTGCCTGCTCCAGACTTCAACTCCACATC---GGGGCTCCCTTTCCGGAACTTCACACAGTAGTAGGTGCCGGCATCTGCTGGGGTGATGCTACTGATGAGGATGGAAAAGTCCATGTTGTTTCTCTTTGTGGGGTCTGAAACAGGTGTTACCCGGGGAAAGTGCCCTTCTTGCAGATGGAAGATTAATTCCCGGCCTGGTCCAACTCCTCTGAACCACTGGATGGGACCCACAGGGATCAGGGAGGTCACAGTGCAGTTCAGAGTGGCTGACTCTCCAGCTGCAACTGATATGGACTTCTCAGGCTGAATCACCTGCAGCTCCTCCTCACACAACCTTCCTGGAAAGGAGCACAAAGCAGTCATTTTTTCATCCTTATGTGATCCT
>gene=chr20_1887429-1888429; species=hg19
aggaaacaggcttagagaaaagcaactttgccaagcaccgtgctacagacaagacataaaggtcatctggccccagaacctgagctctGGACAGTCTTAGCACCTTAGAAGTTTACCTACTGCATGGATGGGGCCACCAGAGTCTGCCCCTTCCCTGCAGGGATGTGGCACAGCACTGAGTTCTCAGAGCTACCCAGGGCAAGGGTGAAGGAGTGGGGACCCTGAGCCCCTGGGCCAGCTGTCAGCTTATTTACCAGGCCACACGCATCCCCATTTTTGGTGGCTTCAATGCAGGTAGCAGTTTCTATCACAGCACCTGGTTTGTCCCTGCCCAATGGGTGTATCCAGTGGTGCCGGCAGAATGTTCCCAGTGCTGGCCTGCTCTTCAGATGGGCAACCGAAACCATCCTTCAGGGCGCTAGGTTAGCCCAGTCCCAGGTCCTCCCCATCTCAGCTTCCTTACAGCCAGTGAgcatgttccaaggactctaccctgagtc
>gene=chr20_1887429-1888429; species=bosTau
agaaagtaagctttgagaaaagtgactctgctaagtaccccgctagGGCTGATATATGCA--TCTTCTGGCCCCAGCGCCCAAGCTTCAGACTGTCTTGGAACCTTAAGAGTTTACCTGCTACATGGAGGGGGATACCAGGGTCTGCCCTTTACCTGCA----TATGG-ACAGTGTCCAGTTCTCTGAGTCGCCTGGAGTGGCGATGGAGGAGAGAGTACCCTGATCCAGTGGGCCCCCTCCCGTATTATTCACAAGGCCATGTGTATCCTCATTTGTGCTTGTCCCAAGGCAGGTGCTAGTTTCCACAGCAGCATCTGGAGCATCTCCACCCAACA------------GGTACCAGTAGGCTGCTCCCAGTGATGGCCTGCTCTTTAGATG-GCAACTGAAGCCCTCCTTTAGGGTGCTAGG-TAGCTCAGTCCTGGGCTAACCCTTCCCCAGCGTGCTCACAGCTATTGAAtatgtcccaaggactctgccctggtcc
>gene=chr20_1887429-1888429; species=calJac
aggaaacaggcttagaggaaaacgactttgccgagcaccctgctagagacaagacaaacaggtcatctggccccagagcccaagctTCAGTCTGTCTTTTGACTTTAGAAGTTTACCTCCTGCATGGAAAGAGCCACCAGGGTCTGCCCCTTTTTTGCAAAGAGGTGGCACAGCACCGAGTTCTCAGAGCTACCCAGAGTGAGAGTGAAAGAGTGGGGACCCTGAGTCCCTGGGCCAGCCCTCAGCTTATTTACCAGGCCACATGCATCCCCACTTTTGGTGGCTTCAGTGCAGGTAGTAGTTTCCACCGCAGCACCTGGTTTGTCCTTGCCCAGTGGGTATATCCAGTGGTGCCAGCAGAATGCTCCCAGTGCTGGCCTACTCTTCAGATGTGCAACCAAAACCATCCTTCAGGGCACTGTGTTAGCACAGCCCCAGG----CCCCATGTCAGCTTCCTTACAGCCAGTGAGCATGTTCCAAGGACTCCACCCTGA---
>gene=chr20_1887429-1888429; species=canFam
agagagcaggctcagagaagagggactttgccaagacccccgctggggatgagacatacgggtcttctggccccagagccctgattctagactg--ctGGCCCTGCAGGGGTTCTCCTGCTGTGTGGAG-GGGGTGCCAGGGTCTGCGCACTCCCTGCAAGGATATGGTA-------CAGTGCCCAGAATTGCCTGGAGTCGGGGTGGAGGAGAAAGTA------------------ATGCAAATTTTATGGACGAGACCCTGTGCATCCCCATTTGTGCTGGCTCCAATGCAGCTGGTTGTGCCTGCCACGGCACCAGGATAG--CCTACCGGATGGCACCAGCCCATCCTGGCTATAGGCTGGTCCCGGCCATGCCCGGCTATCCCCATGGGCACCTGAAGCCATCCCCTGAAGTGCTCCTGAAGCCCAGTCCCGGGCTAGCCCCATCCTAGCTGGCTCAAGGCCGGCGAACATGTCCTAAGGACTCTGCCCTGgtcc
>gene=chr20_1887429-1888429; species=equCab
agaaagtaggcttggagaaaagtgactttgtcaagcaccccactagGGACAAGACATACA-GTCTTCTGGCTCCGGAACCC-GACTTTAGACTGTCTCAGCACCTTAGGAGTTTACCTGCTACCTGGAG-GGGCCACCAGGGTCTGCCCTCTCCCTGCAAGGCTATGGCACAGTGTCCAGTTCCCAGAGCTGCCTAAAG-CGGGGCAGAGGAGAGAGTACCCCAGGCGCTGGGCC--GCCCCCACCTTATTTGCAAGGCCACACGTGTCCCCTCTTTTGCTGGCTCCAGTGCAGGTGGTAGTTTCTACGGCAGCACCCGGGGCGTCCCCACCCAATGCCTTTATCCCCTGGTACCAGTAGACTGCTCCTG-TGATGGCCTGCTGTTCAGACGGATGACTGAAGCCATCCTTTAAGTTACCAGCTTAGCCCAGTTCCAGGCTAGCCGTATCCCAGCTTGCTCACAGCCAACCAGCATGTCCCAAGGACTCTGCCCTCATCC
>gene=chr20_1887429-1888429; species=gorGor
aggaaacaggcttagagaaaagcaactttgccaagcaccgtgctagagacaagacataaaggtcatccggccccagagcctgagctctGGACAGTCTTAGCACCTTAGAAGTTTACCTACTGCATGGAAGGGGCCACCAGAGTCTGCCCCTTCCCTGCAGGGATGTGGCACAGCACTGAGTTCTCAGAGCTACCCAGGGCAAGGGTGAAGGAGTGGGGACCCTGAGCCCCTGGGCCAGCTGTCAGCTTATTTACCAGGCCACACGCATCCCCATTTTTGGTGGCTTCAATGCAGGTAGCAGTTTCTATCACAGCACCTGGTTTGTCCCTGCCCAATGGGTGTACCCAGTGGTGCCGGCAGAATGTTCCCAGTGCTGGCCTGCTCTTCAGATGGGCAACCGAAACCATCCTTCAGGGCGCTAGGTTAGCCCAGTCCCAGGTCCTCCCCATCTCAGCTTCCTTACAGCTAGTGAgcatgttccaaggactctaccctgagtc
>gene=chr20_1887429-1888429; species=panTro
----AACAGGCTTAGAGAAAA-CAACTTTGCCTCGCTAAAGGCTACAGACAAGACATAAAGGTCATCCGGCCCCCCCTTCTGAGCTCTGGACAGTCTTAGCACCTTAGAAGTTTACCTACTGCATGGATGGGGCCACCAGAGTCTGCCCCTTCCCTGCAGGGATGTGGCACAGCACTGAGTTCTCAGAGCTACCCAGGGCAAGGGTGAAGGAGTGGGGACCCTGAGCCCCTGGGCCAGCTGTCAGCTTATTTACCAGGCCACACGCATCCCCATTTTTGGTGGCTTCAATGCAGGTAGCAGTTTCTGTCACAGCACCTGGTTTGTCCCTGCCCAATGGGTGTATCCAGTGGTGCTGGCAGAATGTTCCCAGTGCTGGCCTGCTCTTCAGATGGGCAACCGAAACCATCCTTCAGGGCGCTAGGTTAGCCCAGTCCCAGGTCCTCCCCATCTCAGCTTCCTTACAGCCAGTGAGCATGTTCCAAGGACTCTACCCTGAGTC
>gene=chr20_1887429-1888429; species=papHam
aggaaacaggcttagagaaaagtggctttgccaatcacctggctagagacaagacataaaggtcatccggtcccagagcccgagctcCGGACGGTCTTACCACCTT---AGTTTATCTACTGCATGGAAGGGGCCACCAGAGTCTGCCCCTTCCTTGCAGGGATATGGCACAGCACTGAGTTCTCAGAGCTACCCGGGGCAAGGGTGAAGGAGTGGGGACCCTGAG-CCCTGGGCCAGCCCTCAGCTCATTTACCAGGCCACATGCATCCCCATTTTTGGTGGCTTCAATGCAGGTAGCAGTTTCTACCGCAGCACCTGCTTTGTCCCTGCCCAACGGGTGTATCCAATGGTGCCGGCAGAATGCTCCCAGTGCTGGCCTGTTCTTCAGATGGGCAACCGAAACCATCCTTCAGGGCGCTAGGTCAGCCCAGTCCCAGGTCCTCCCCATCTCAGCTTCCTTATAGCCAGTGAGCATGTTCCATGGACTCTACCCTGagtc
>gene=chr20_1887429-1888429; species=ponAbe
aggaaacaggcttagagaaaagcaactttgccaagcactgtgctagaggcaagacataaaggtcatccggccccagagcccgagctctGGATGGTCTTAGCACCTTAGAAGTTTACCTACTGCATGGAAGGGGCCACCAGAGTCTGCCCCTTCCCTGCAGGGATGTGGCACAGCACTGAGTTCTCAGAGCTACCCAGGGCAAGGGTGAAGGAGTGGGGACCCTGAGCCCCTGGGCCAGCTGTCAGCTTATTTACCAGGCCACACACATCCCCATTTTTGGTGGCTTCAATGCAGGTAGCAGTTTCTATCACAGCGCCTGGTTTGTCCCTGCGCAATGGGTGTATCCAGTGGTGCTGGCAGAATGCTCCCAGTGCTGGCCTGCTCTTCAGATGGGCAACCAAAACCATCCTTCAGGGCGCTAGGTTAGCCCAGTCCCAGGTCCTCCTCATCTCAACTTCCTTACAGCCAGTGAgcatgttccaaggactctagcctgagtc
>gene=chr20_1887429-1888429; species=rheMac
aggaaacaggcttagagaaaagcgactttgccaatcaccctgctagagacaagacataaaggtcatccggtcccagagcccgagctcCGGACGGTCTTACCACCTT---AGTTTATCTACTGCATGGAAGGGGCCACCAGAGTCTGCCCCTTCCTTGCAGGGATATGGCACAGCACTGAGTTCTCAGAGCTACCCGGGGCAAGGGTGAAGGAGTGGGGACCCTGAGCCCCTGGGCCAGCCCTCAGCTCATTTACCAGGCCACATGCATCCCCATTTTTGGTGGCTTCAATGCAGGTAGCAGTTTCTACCGCAGCACCTGCTTTGTCCTTGCCCAACGGGTGTATCCAGTGGTGCCGGCAGAATGCTCCCAGTGCTGGCCTGTTCTTCAGATGGGCAACCGAAACCATCCTTCAGGGCGCTAGGTCAGCCCAGTCCCAGATCCTCCCCATCTCAGCTTCCTTATAGCCAGTGAGCATGTTCCATGGACTCTACCCTGAGTC
>gene=chr20_1897423-1898423; species=hg19
cccctttacagataaggactctgaggctcagagaggagacctgtgtggtgagccagtgggggagccaaggtttgatccccaccagcctgactcacagcccctgtctctgtaacactcagctatgctTGTCAAAGTGTGGAGAAATGCTCCACCCTACTCATTCCAAACTCTTGCAGTTCTATAGCAATAAGCATaggctgaggcaggagaatgcttgaacccaggagacggagattacagtgagccgagatcgcaccactgtactccagcctgggtgatagagcaagattctgtcttgaaagaaaaaacaaaacaaGTCCTATGGGAGTAGGAGGGACTGGCCCCCATCAGAAAGGTCCTGCAGATGTCTCATGATATGGGAACTTGTTCCTAAAGGACAGGTCTCAGCACATCACTGAGTAGCATCCATGGAGCAGAGTTGGGCCTCCTGCAGCCCAGCAGACCACGTGCCCACCTACTCACGGTGCTGAGGACTAAGG
>gene=chr20_1897423-1898423; species=bosTau
tccttttatagatgaggacaccgaggctcaaggaggggacatggctggtgagcaagtaggagagccaagatagaacccaaagcagtctgactcacaaccctgttctctgca-tacctcaccgtgctTGTCAAAGTGGGGAGA-AAATTCCAGCCTTGTCCTCTTAAAATCCTGCTGTTCTTCAGTATGAAGTATAA-GAGAGGCAGGACTACCTTTATAACCAATAGACAAATACTACAATATGTCATGA--------------------T--------------------TTTCCTAA-----AAAACAC-----------ACTTAAAAGCATCAGCTCCCCTTGGTGTGAT----------GTTGCCCCTTCAC-----------------------------CAGGGCCCTGAGGGGTGGTGTGGACAGAGCCCAGAGGGGCCGCTGCGACCCCAGCAGCAC-CAGGCACGCCCACTCCTGGCTCTGTGGACCGAGG
>gene=chr20_1897423-1898423; species=calJac
cccttttacagataaggactctgaggcccagagaggagacctgaGTGGTGAGCAGGTTGGGGAGC--------------------CTTGAACCACAGCCCCTATGTCTGTAACACCCAGCTGTACTTATCAAA--GTGGAGAAATGTTCCACCCTTCTCATTCC--ACTCTTGCAGTTCTATAGCAATGAGCATaggctgaggcaggagaatgtttgaacccagaaggcggagattttagtgagccgagatcgtgccactgcaccccagcctgggtaacaaagcaagactcagtttcaaaaaggaaaacaaaaaaaaTCCTATGGAAGTAGGAGGGGCCAGCCCCCATCAGAAAGGTCCTGCAGGTGTCTCATGATACAGGAACCTGTTCCTAAAGGACAGGTCTCAGCACATCACTGAGCAGCATCCATGGAGCAGAGTCGGGCCTCCTGCAGCCCAGCAGACCACATGCCCACCTACTCATGGTGCTGAGGACTAAGG
>gene=chr20_1897423-1898423; species=canFam
----------------------------------------------------------------------------------------------------------------------------------------------AATGCTATAACCCTCTCCT-TTAAAATCCTGCTGTTCTTCAGCAATATGCAT--------------------------------------------------------------------------------------------------------------------------GTCCTGTGTGGGGAGGTGGGCCATGCCCAGATCAGATAGA-CATGCCAACATCTCATGAAGTGTTAGCCTGTTCCTGGGGGAC--AGCTCCTCACATGTAACAGTGGCCTGGACAGAGCAGAGGGGCCCC--CACAATCCCAGCAATAC-TGGGCAC-CCCATTCCTGGCTCTGCAAACTGAGG
>gene=chr20_1897423-1898423; species=equCab
ctctttaacagaggaggacactgaggctcagagaggggacctgacc--tgagcaggcaggggagccaaggttgaacccccagcagcctgactcacagccctgctctgtag--caccccgctgtgcttGTCACAGTGTGGAGA-AAGCTCCAACCCTCTCC--TCAAAATCTCG-TGCT--------------------------------------------------------------------------------CTGTTCTTCAGCT----------------------------------------AAAAAGGCCTGTGTGGGAAGCAGGGTCAACCCCAGGTCGGACAGATCCTGCAGGTGTCTCATGATGGGCTAGCCTGTTACTAAAACACCGGGCTCAGCATACGTCAGAGAAGCCTGGGCAGAGCAGAGAGGGGCC--CGCACTCCCAGCAACAC-TGTGCAG-CCCGTTCCTGACTCTGCAGACTGAGG
>gene=chr20_1897423-1898423; species=gorGor
cccctttacagataaggactctgaggctcagagaggagacctgtgtggtgagccagtgggggagccaaggtttgatccccaccagcctgactcacagcccctgtctctgtaacactcagctatgctTGTCAAAGTGTGGAGAAATGCTCCACCCTTCTCATTCCAAACTCTTGCAGTTCTATAGCAATAAGCATaggctgaggcaggagaatgcttgaacccaggagacggagattacagtgagccgagatcgcaccactgtactccagcctgggtgacagagcaagattctgtctcgaaagaaaaaacaaaacaaGTCCTATGGGAGTAGGAGGGACTGGCCCCCATCAGAAAGGTCCTGCAGATGTCTCATGATATGGGAACTTGTTCCTAAAGGACAGGTCTCAGCACATCACTGAGTAGCATCCATGGAGCAGAGTTGGGCCTCCTGCAGCCCAGCAGACC-----------------------------------
>gene=chr20_1897423-1898423; species=panTro
cccctttacagataaggactctgaggcttagagaggagacctgtgtggtgagccagtgggggagccaaggtttgatccccaccagcctgactcacagcccctgtctctgtaacactcagctatgctTGTCAAAGTGTGGAGAAATGCTCCAGCCTTCTCATTGCAAACTCTTGCAGTTCTATAGCAATAAGCATaggctgaggcaggagaatgcctgaacccaggagacggagattacagtgagccaagatcgcgtcactgcactccagcctcggtgacagagcaaga--ctgtctgaaaagaaaaaacaaaacaaGTCCTATGGGAGTAGGAGGGACTGGCCCCCATCAGAAAGGTCCTGCAGATGTCTCATGATATGGGAACTTGTTCCTAAAGGACAGGTCTTAGCACATCACTGAGTAGCATCCATGGAGCAGAGTTGGGCATCCTACAGCCCAGCAGACCACGTGCCCACCTACTCACGGTGCTGAGGACTAAGG
>gene=chr20_1897423-1898423; species=papHam
cccttttacagatagggactctgaggctcagagaggagacctgtgtggtgagcaagtaggggagccaaagtttggtccccaccagcctgactcacagcccctgtctctgtaacactcagctgtgctTGTCAAAGTGTGGAAAAATGCTCCACCCTTCTCATTCCGAACTCTTGCAGTTCTATAGCAATAAGCATaggctgaggcaggagaatgcttgaacccaggaggtggagattacagtgagctgagattgtgccactgtactccagcctggatgacagagcaagattctgtctcaaaaaaaaaaacaaaacaaaTCCTATGGGAGTAGGCGGGACTGGCCCCCATCAGAAAGGTCCTGCAGATGTCTCATGATATGGGAACCTGTTCCTGAAGGACAGGTCTCTGCACATCACTGAGCAGCATTCATGGAGCAGAGTTGGGCCTCCTGCAGCCCAGCAGACCACATGCTCATCTACTCATGGTGCTGAGGACTAAGG
>gene=chr20_1897423-1898423; species=ponAbe
cccatttacagataaggactctgaggctcagagaggagacctgtgtggtgagccagtgggggagccaaggtttgatccccaccagcctgactcacagcacctgtctctgtaacactcagctatgctTGTCAAAGTGTGGAGAAATGCTCCACCCTTCTCATTCCAAACTCTTGCAGTTCTATAGCAATAAGCATaggctgaggcaggagaatgcctgaacccaggagacggagattatagtgagccgagatcgcgccactgaactccagcctgggtgacagagcaaga--ctgtctcaaaaaaaaaaacaaaacaaGTCCTATGGGAGTAGGAGGGACTGGCCCCCATCAGAAAGGTCCTGCAGGTGTCTCATGATATGGGAACCTGTTCCTAAAGGACGGGTCTCAGCACATCACTGAGCAGCATCCATGGAGCAGAGTTGGGCCTCCTGCAGCCCAGCAGACCACGTGCCCACCTACTCATGGTGCTGAGGACTAAGG
>gene=chr20_1897423-1898423; species=rheMac
cccttttacagatagggactctgaggctcagagaggagacctgtgtggtgagcaagtaggggagccaaagtttggtccccaccagcctgactcacagcccctgtctctgtaacactcagctgtgctTGTCAAAGTGTGGAGAAATGCTCCACCCTTCTCATTCCGAACTCTTGCAGTTCTATAGCAATAAGCATaggctgaggcaggagaatgcttgaacccaggaggtggagattacagtgagctgagattgtgccactgtactccagcctggatgacagagcaagattctgtctcaaaaaaaaaaacaaaacaaaTCCTATGGGAGTAGGAGGGACTGGCCCCCATCAGAAAGGTCCTGCAGATGTCTCATGATATGGGAACCTGTTACTGAAGGACAGGTCTCTGCACATCACTGAGCAGCATCCATGGAGCAGAGTTGGGCCTCCTGCAGCCCAGCAGACCACATGCTCATCTACTCATGGTGCTGAGGACTAAGG
>gene=chr20_2112309-2113309; species=hg19
ggccagagctccagtgctcatgatctccaTCGAGCTACCAAAGAGAGTTCATCTGAGCAAATCCATATGCACCGCACTGTCTCAGGGCCACCAGGAGCTCAGAAAAGGGAGCTGGCTTTTGCCAAAGAAGTAAGTGATGGCAAAGTAGAGGACACATGACTTAAGATGGACCTTGAAGAAAGAAGAACAGATTAGGATATTTGAAGCAGGGGCCATAGCACGTCCAAAGACAGAACACTGGAATTTGTGAAGAGTGCCTATCCCTGGGTGGGTTCACACAGAGGCTAGAGTAGAAAGCTAAATAGGGCTAAGTTGCCAAGAGCCTTGAATGCCAGCCTGAGGAGAATGAACTTCATCCTGCCAAAAAAGACAAGGGTGAGTGGGTGGTGGTGAGCAAGGCTGTATTTTAGGCAGGTGAGTCAGTAACAATGAGGGGAGAACTGTCAGTCCCCCAGGAGGGGAAGATGAATTGCCACACTGGCAGTACCTGTCTCCAAAAA
>gene=chr20_2112309-2113309; species=bosTau
GGCTACAGCTCGGGCATCCATGCCCTCCATCGAGCTTCCAAAGA-------------------TGTGGACACAGTGGTGTCTCGGTGCTCCCAGGAACTC--AGGACCATGCTGGCTTTTGTTGAAGAAGT-AGTGGCAACA----GTAGGATGTGTGACTTCAGGTGGCCCTTGGAGAGAGGAGAGCAGGCAA-GGTCTTCTGAGCAGAAG------TGTGAGCAAAGACAGACCACTGGGATCTGTAGAAGGAGCAGATCTTTGGGTTGGTCCATGCAGAGGCTCAAGTGGAGAGGAAAGTAACGCC-GTCTGCCAAGAGCCTTGAATGTTGGTCTAAGGAGAGTGAACCTCATCCTGC-AGAAAAGGTG--------------GTGGTGTGCACTGCTCGGGTTTTGACAGATGAGTCTGTCGCAGAGAT---------------------AGAGAGGGAGATGAGATGCTGCACCAAAAGTCCCTGTCTTCAGAAG
>gene=chr20_2112309-2113309; species=calJac
AGCCAGAGCTCCAGTGCTCATGCCCTCCATCACGCTACCTCAGAGAGGTCATCGGAGCAAGTCCATGTGTACCGCCCTGTCTCAGGGCCACCAGGAGCTCAGAGGGGGGAGCTGGCTTTTGCTGAAGAAGTAAGTGACGACAAAGTAGAGGACACATGACTTAAGATGGACCTTGAGGAAAGGAGAACAGGCGAGGATATTTTAAGCAGGGGACATAGCGCATCCAAAGACAGAACACAGGAATTTGTGAAGAGTACGTATCCCTGGGCGGGTTCACACACAGGCCACAGTAGAAAACTAAATAGGGCTAGGTTGCCAAGAGCCTTGAATGCCAGCCTGAGGAG---GAACTTCGTCCTACAAAAAAAGGCGAGGGAGAGTGGGTGGTGGTGAG-AAGGCTGTATTTTAGGCAGGTGAGTCAGTAACAATGAGGGAAGAACTGTCAGTCCCCCAGGGGAGGACGATGAGATGCCACAGTGGCAGTACATGTCTTCAGAAA
>gene=chr20_2112309-2113309; species=canFam
ggctagagccctggAGACCATGCTCTTCCATAGGCTTCTGAAGGTAGGTCACATTCGTACGTCTGCAGGTGCAGT----CCTCCATGCTCCCAGGAACTCAGTGGAGGGAGCTGGCTTTTGTTGAAG----AAGTAATGGCACCCTGTAGGACCTGTGACTTAAGATAACCCCTGAAGAAAGGAGGGCCGGCAAGGGTGGTGCAAGCAAGGAACAC-----------TGGCAGAACATTAGAATTTGTGTCAAGAGCAGATCTTTGGGTTGGGTCATGCAGAGA-TAAAGGGGAGAACGAAATAGCACTAAGTTGTCCAGAGCTTTGAATGTCAGCCTAAGGAGGGTAACTTTCACCCTGG-AAAGAAAGCG--------------GGTGTATACAAGGCCGTGGTTTTGGCAGATGAGCAGGTCACAGTGAGGCAAGAGCTATTGG-CTCCC-TGCGGGAGGGAAGAGATGCTACACCGACAGGGCCAGCCTTCAGAAG
>gene=chr20_2112309-2113309; species=equCab
GGCTAGAGCTCTGGTGCTCACGTTCTCCATCAAGCTTCTGAAGCTAGGTCACATCAGCGAGTCTGTAGGCACAGTACTGTCTCACTGCTCCCGGGAGCTCAGAGGAGGGAGCTGGCTTTTGTTGAAGAAGTAAGTAATGGTGACCTGTAGGACCTGTGACTTAAGATGGCCCTTGAAGAAAGGAAGGCAGATGAGAGTGTTCTAAGCAGGGGACACACTGTTCACAAAGGCAGAACACTGGAATTTGTGGAAAGAGCAGATCTTTGGGTTGCTTCACACAGAGGCTAAAGGGGAGAGCAAAATAGCACAGAGTTGCC----------------------AAGAGAGTGAACTTTATCCTGC-AAAAAAGATG--------------GTGGTGTACAAGGCTATATTTTTGGCAGGTGAATTGGTCACAGTGAGGGGAGAACTGTCAGCCCCTC-AGGAAAGAGGATGGGAGGCTCCTCCGACGGTACCAGTCTGAGGAAG
>gene=chr20_2112309-2113309; species=gorGor
ggccagagctccagtgctcgtgatctccaTCGAGCTACCAAAGAGAGTTCATCTGAGCAAGTCCATATGCACCGCACTGTCTCAGGGCCACCAGGAGCTCAGAAAAGGGAGCTGGCTTTTGCCAAAGAAGTAAGTGATGGCAAAGTAGAGGACACATGACTTAAGATGGACCTTGAAGAAAGAAGAACAGATTAGGATATTTGAAGCAGGGGCCATAGCACGTCCAAAGACAGAACACTGGAGTTTGTGGAGAGTGCCTATCCCTGGGTGGGTTCACACAGAGGCTAGAGTAGAAAGCTAAATAGGGCTACGTTGCCAAGAGCCTTGAATGCCAGCCTGAGGAGAATGAACTTCATCCTGCCAAAAAAGACAAGGGTGAGTGGGTGGTGGTGAGCAAGGCTGTATTTTAGGCAGGTGAGTCAGTAACAATGAGGGGAGAACTGTCAGTCCCCCAGGAGGGGAAGATGCGTTGCCACACCGGCAGTACATGTCTCCAGAAA
>gene=chr20_2112309-2113309; species=panTro
ggccagagctccagtgctcatgatctccaTCGAGCTACCAAAGAGAGTTCATCTGAGCAAGTCCATATGCACCGCACTGTCTCAGGGCCACCAGGAGCTCAGAAAAGGGAGCTGGCTTTTGCCAAAGAAGTAAGTGATGGCAAAGTAGAGGACACGTGACTTAAGATGGACCTTGAAGAAAGAAGAACAGATTAGGATATTTGAAGCAGGGGCCATAGCACGTCCAAAGACAGAACACTGGAATTTGTGGAGAGTGCCTATCCCTGGGTGGGTTCACACAGAGGCTAGAGTAGAAAGCTAAATAGGGCTAAGTTGCCAAGAGCCTTGAATGCCAGCCTGAGGAGAATGAACTTCATCCTGCCAAAAAAGACAAGGGTGAGTGGGTGGTGGTGAGCAAGGCTGTATTTTAGGCAGGTGAGTCAGTAACAATGAGGGGAGAACTGTCAGTCCCCCAGGAGGGGAAGATGAATTGCCACACTGGCAGTACATGTCTCCAGAAA
>gene=chr20_2112309-2113309; species=papHam
ggccagagctccagtgctcgtgctctccatcGAGCTACCAAAGAGAGGTCATCTGAGCAAGTCCATATGCACCACACTGTTTCAGGGTCACCAggagctcagaggagggagctggcttttgccgaagaagtaagtgatggcaaagtagaggacacgtgacttaagatggaccttgaagaaagacgaacagatgaggatatttgaagtaggggacatagcacgtccaaagacAGAACACTGGAATTTGTGGAGAGTGCCTATCCCTAGGTGTGTTCACACAGAGGCTAGAGTAGAAAGCTAAATATGGCTAAGTTGCCAAGAGCCTTGAATGCCAGCCCGAGGAGAATGAACTTCATCCTGCCAAAAAAGATGAGGGTGAGTGGGTAGTGGTGAGCAAGGCTATATTTTAGGCAGGTGAGTCAGTAACAATGAGGGGAGAACTGTCAGTCCCCCAGGAGGAGGAGATGAGATGCCACACCAGAAGCACGTGTCTTCAGAAA
>gene=chr20_2112309-2113309; species=ponAbe
ggccagagctccagtgctcatgctctcCATTGAGCTACCAAAGAGAGGTCATCTGAGCAAGTCCATATGCACCGCACTGTCTCAGGGCCACCAGGAACTCAGAGAAGGGAGCTGGCTTTTGCCAAAGAAGTAAGTGATGGCAAAGTAGAGGACACGTGACTTAAGATGGACCTTGAAGAAAGAAGAACAGATTAGCATATTTGAAGCAGGGGCCATAGCACGTCCAAAGACAGAATACTGGAATTTGTGGAGAGTGCCTGTCCCTGGGTGGGTTCACACAGAGGCTAGAGTAGAAAGGTAAATAGGGCTAAGTTGCCAAGAGCCTTGAATGCCAGCCTGAGGAGAATGAACTTCATCCTGCCAAAAAAGACAAGGGT--GTGGGTGGTGGTGAGCAAGGCTATATTTTAGGCAGGTGAGTCAGTAACAATGAGGGGAGAACTGTCAGTCCCCCAGGAGGGGAAGATGAGTTGCCACACCGGCAGTACATGTCTCCAGAAA
>gene=chr20_2112309-2113309; species=rheMac
ggccagagctccagtgctcatgctctccatcGAGCTACCAAAGAGAGGTCATCTGAGCAAGTCCATATGCACCACACTGTTTCAGGGTCACCAGGAGCTCAGAGGAGGGAGCTGGCTTTTGCCGAAGAAGTAAGTGATGGCAAAGTAGAGGACACGTGACTTAAGATGGACCTTGAAGAAAGACGAACAGATGAGGATATTTGAAGTAGGGGACGTAGCACGTCCAAAGACAGAACACTGGAATTTGTGGAGAGTGCCTATCCCTAGGTGTgttcacacagagGCTAGAGTAGAAAGCTAAATATGGCTAAGTTGCCAAGAGCCTTGAATGCCAGCCCGAGGAGAATGAACTTCATCCTGCCAAAAAAGATGAGGGTGAGTGGGTAGTGGTGAGCAAGGCTATATTTTAGGCAGGTGAGTCAGTAACAATGAGGGGAGAACTGTCAGTCCCCCAGGAGGAGGAGATGAGATGCCACACCAGCAGCACGTGTCTCCAGAAA
>gene=chr20_2259309-2260309; species=hg19
CTATCTGGGAGCCCATTCCAAACCAAGCTAACCCCTCTTCACTGTCACATATTTCATCAACCACAGGAGACCATAACCATGATGCTCCCATTTCCGGCAGCTACACATCTCCAGCCGGAGGGTAATGACTTAACACATTCCCAAAAGAATGGGGTTTCCAGATCTGTTATCATCATGGCCATCCTTTTGGCCAAGTTTCTGGACTGAAAGCTGGACTCCAGAGATACTCTGAACGGCAGAGGGCACTTCCTCTAGGATGGTTACTTAACACCCACCTCTGCCCTCAGAAAAATGCCCACTAAGTAAGGAGGAAGTGCAGGATGGAAGGATGGTCTCTGCTTTCAGGGACGGATGCTTGAGAACTGCTAGGGCCCATGTGCTGGGTTGTCAAGGCAACAGGCAGCACCATTTCAACACCTCCGCATTGTAGCTATGGGGCCTGGCCCTGGTCCATGCTGCAGCTGTAGGCCCAGCAGTGGGTGAGGGGCCATGCTCTCCAG
>gene=chr20_2259309-2260309; species=bosTau
ctacactggagctcattccaaacaaagacaatccctcttcaacatgac--agcctgtcagctgctgaagacCTTAATTGTGATACTTCTGTCTCATGCAGCCACTCAGCTCTAGTCAGAGGGGGCTCCCTGAACACATTCCAAGAAGAATTGGGTTTCCAGTCCCATTGTCATCATGGCTGTCCTCCTGTCCAAA-TTCAGAACTGA-AACTGGGCTCCAAAGATAGTCTGAACTGCAGCAGGCACTTTCTCTAGATTGGTTCCTCGTTGCCTACCTCCGACCTCAGAAAAATGCCCACTGAGAGGGGAGTGCGTGCAAGATGGAAGGATGGTCTCTGAGCTCAGGATTTAGAGCTTTAGAAATGGCACGGTTACTGTTCTGGGTTGTCACAGCAACAGGCAGCACCATGTCAATACCTCAGTGCTCTGGCATCAGTTCCTGTGCTG-GCCCCTGCTGTGGCTGTGGGCCCAAAAGAGGGTGAGGGGCCATGTTCTTCAG
>gene=chr20_2259309-2260309; species=calJac
ctccctgagagcccattccaaatcaaactaatccctcttcactctca---attttgtcaatcacagaagaccataaccatgctgctccca-cccctgcagctgcacatctccagccagagggtagtcgcttaaagcattcccagaagcatggggtttccagatctgtcattgtgctggccatccttctGGCCAAGTTTCTGGACTGAAAGTTGGACTC--AAGATAGTGTGAACTGCAGAGGGCACCTCCTCTAGGATTGTTATTTAACATCTACCTCTGCCCTCAGAAAAATGCCCACTAA-TGAGAAGGAAGTGCAGGATGGAAGGATGGTCTCTGCTCTCAGGGATGGACGCTGGAGAACTGCTAGGGCCCATGTGCTGGGTTGTCAAGGCAACAGGCAGCACCATTCC-ACACCTCCGCATCGCAGCTTCGGGGCCTGGCCTG-GTCCATGCTGCAGCTGTGGGCTCAGCAGTGGGTGAGGGACCGCGCTCTCCAG
>gene=chr20_2259309-2260309; species=canFam
ctatgttggagcccattccaaacaaagccaatccctctttaatgtgac--agcccatctgtt-ctgaagaccataatcatgatgcttctgtctcgtgaagctaaatgtctctagttagaaggtaattccttaaaacattccaataagaattgggtttctagacccattatcatcttggccatcatcctggCCAAATTT-AGCATTAATCGCTGAATACCAGAGTTAACCTGAACTACAGAGGACATTTCCTCTAGAATAATTACTTGACATCTACCTCTGAGCTCAGAAAAATGCATACTAAGCAGGGAAACAGTGTA-GATGGAAGGATGGTCTCTGATCTCAGAACTGGAAGCTTTAGAACTAGTGGCGTCACTGTTTTGGGTTGCCAAGGCAATCGGCAGCACCATGTCAATAGCTCAGCACT---GTATCAGGGCTTGCCTTG-GCTCAAGCTGTGGATGTGGGCCCAGCAGAGGG-GTGGGACCGCATTCTCCAG
>gene=chr20_2259309-2260309; species=equCab
ctacattgcagcccattgcacacaaagctaatccctcttcaatgtgac--ggcccgtcagctgctgcagagtgtaatccacatgcttctgtcccatgccactaagcatctccagtcagagggtggtccctcaaaacattccaggaagaattgggtttccagacccgttatcatcacagccatccgcctggccaaatttcagCATTGAAAGCTGGACTCCAGAGACTGTCTGACCTGCAGAGGGCACTTCCTCTAGGATGGTTACTTGACACCTACCTCTGACCTCAGAAAAATGCCCACTAAGTAGGGACGGATCGCAGGATGGGAGGGTGGCCTCTGATCTCAGGGCTGGGAGCTTTAGCAATGGTTGGGTCACTGTTCCGGGTTGTCCAGGCAACAGGCAGCACCATGTCAATACCTGAGTACTGTAGTACTAGGGCCTGCCCTG-GGCCACGCTGTGGCTGTGGGCCCAGCAGGAGG------------------CG
>gene=chr20_2259309-2260309; species=gorGor
CTATCTGGAAGCCCATTCCAAACCAAGCTAACCCCTCTTCACTGTCACATATTTCATCAACCACAGGAGACCATAACCATGATGCTCCCATTTCCGGCAGCTACACATCTCCAGCCAGAGGGTAATGACTTAACACATTCCCAAAAGAATGGGGTTTCCAGATCTGTTATCATCATGGCCATCCTTTTGGCCAAGTTTCTGGACTGAGAGCTGGACTCCAGAGATACTCTGAACTGCAGAGGGCACTTCCTCTAGGATGGTTACTTAACACCCACCTCTGCCCTCAGAAAAATGCCCACTAAGTAAGGAGGAAGTGCAGGATGGAAGGATGGTCTCTGCTTTCAGGGAC-GATGCTTGAGAACTGCTAGGGCCCATGTGCTGGGTTGTCAAGGCAACAGGCAGCACCATTTCAACACCTCGGCACTGTAGCTATGGGGCCTGGCCTG-GTCCATGCTGCAGCTGTAGGCCCAGCAGTGGGTGAGGGGCCATGCTCTCCAG
>gene=chr20_2259309-2260309; species=panTro
CTATCTGGGAGCCCATTCCAAACCAAGCTAACCCCTCTTCACTGTCACATATTTCATCAACCACAGGAGACCATAA-CATGATGCTCCCATTTCCAGCAGCTACACATCTCCAGCCAGAGGGTAATGACTTAACACATTCCCAAAAGAATGGGGTTTCCAGATCTGTTATCATCATGGCCATCCTTTTGGCCAAGTTTCTGGACTGAAAGCTGGACTCCAGAGATACTCTGAACGGCAGAGGGCACTTCCTCTAGGATGGTTACGTAACACCCACCTCTGCCCTCAGAAAAATGCCCACTAAGTAAGGAGGAAGTGCAGGATGGAAGGATGGTCTCTGCTTTCAGGGACGGATGCTTGAGAACTGCTAGGGCCCATGTGCTGGGTTGTCAAGGCAACAGGCAGCACCATTTTCACACCTCCCCATTGTAGCTATGGGGCCTGGCCCGGGTCCATGCTGCAGCTGTAGGCC-AGCAGTGGGTGAGGG-CCATGCTCTC-AG
>gene=chr20_2259309-2260309; species=papHam
ctacctaggagcccattcccaaccaaactaacccctcttcactgtcac--atttcatcaaccacagaagaccgtaaccgtgatgctcccgttccctgcagctacacatctccagccagagggtaatgacttaaaacattcccaaaataatggagtttccagatctgttatcatcatggccatccttctGACCAAATTTCTGGACTGAAAGCTGGACTCCAGAGATAGTCTGAACTGCAGAGGGCACTTCCTCTAGGATGGTTACTTAACACCCACGTCTGACCTCAGAAAAATGCCCACTAAGTGAGGAGGAAGTGCAGGATGGAAGGATGGTCTCTGCTGTCAGGGACAGATGCTTGAGAACTGCTAGGGCCCATGTGCTGGGTTGTCAAGGCAACAGGCAGCACAATTTCAACACCTCCGCATTGTAGCTATGGGGCCTGGCCCA-GTCCATGCTGCAGCTGTAGACCCAGCAGTGGGTGAGGGGCCACGCTCTCCAG
>gene=chr20_2259309-2260309; species=ponAbe
ctacctgggagcccattccaaaccaagctaacccctcttcactgtcac--atttcatcaaccacaggagaccataaccatgatgctcccgtttctggcagctacacatctccagccagagggtaatgacttaacacattcccaaaagaatggggtttccagatctgttatcttcatggccatccttttGGCCAAGTTTCTGGACTGAAAGCCGGACTCCAGAGATAGTCTGAACTGCAGAGGGCACTTCCTCTAGGATCGTTACTTAACACCCACCTCTGCCCTCAGAAAAATGCCCACTAAGTAAGGAGGAAGTGCAGGATGGAAGGATGGTCTCTGCTCTCAGGTTCGGATGCTTGAGAACTGCTAGGGCCCATGTGCTGGGTTGTCAAGGCAACAGGCAGCACCATTTCAACACCTCTGCATTGTAGCTATGGGGCCTGGCCTG-GTCCATGCTGCAGCTGTAGGCCCAGCAGTGGGTAAGGGGCCACGCTCTCCAA
>gene=chr20_2259309-2260309; species=rheMac
----------------------------------------------------------AACCACAGAAGACCGTAACCGTGATGCTCCCGTTCCCTGCAGCTACACATCTCCAGCCAGAGGGTAATGACTTAAAACCTTCCCAAAATAATGGAGTTTCCAGATCTGTTATCATCATGGCCATCCTTCTGACCAAATTTCTGGACTGAAAGCTGGACTCCAGAGATAGTCTGAACTGCAGAGGGCACTTCCTCTAGGATGGTTACTTAACACCCAGGTCTGCCCTCAGAAAAATGCCCACTAAGTGAGGAGGAAGTGCAGGATGGAAGGATGGTCTCTGCTGTCAGGGACAGATGCTTGAGAACTGCTAGGGCCCATGTGCTGGGTTGTCAAGGCAACAGGCAGCACAATTTCAACACCTCCGCATTGTAGCTGTGGGCCCTGGCCCG-GTCCATGCTGCAGCTGTAGACCCAGCAGTGGGTGAGGGGCCACGCTCTCCAG
>gene=chr20_2361075-2362075; species=hg19
CCTCAGTTTCTCCACAGTCCCATTCGCAACTCCGTGTTTCCAAGGTCTCTTGGCAGGAGCCACTCCCACAGTGAACCCCTCTAGGTGCAATTACAGGATGATTTTGTGTCTCGTGGGTGTCGCTGCTAGGGTGGAGGGCCACGCCTCCTCTTTTGAATTCTGACTTTCCTGCCTAGGAGTGTCCCAAGGTTTTCCTTGTTAAAATTGGTCTGGCTGGCTGCTGTGACGCGCCACACTGTCCTGACGGTGCACACACTGCTGTGTGGAGGAACAGAGGAGTCCAGCTGGCCTTCACATGGCAGGTAAGTGGGCAGAGCCTGGGGCCTTGGGACACCAGGGCTCATGAGGGGGGCTTCAAGAAACACGGGTCTGTGGGATGACGTTTGATCATCGATTGTTAGGATTTTACAGCTGGATAGTCCACCATGAACACATGAACTCTTCGTGTGGATTCATGAGGCCCAGGATGAAAAAGCCAGCTTTAAGCCACCCAGCAAGGC
>gene=chr20_2361075-2362075; species=bosTau
-----gttTCTTCACAGTCTGGCTCTCAACTTTGCATTTGGAA-GCCTCTTAGCTGGAGCCCCTCCCACACTGGACAATTCTAGGTGCAATTACTGGGTGATTAGGTGTCTCGTAGGTGTCACGGCTAGAGTGCAGGGCCACGCCTCCTTCT--GAGTTCTGACTGTCCTGCCTAGGAGTGTCCCAACACTTGCCTCGTTAACGTGGGTCTGGTTTGCTGCTCAAAAA-----CGCTGTTCTGACGGTTCACACACCACCAAGCAGAGGAAGCAAGGA-GTCGGGCAGCCCTGTCATGGCAGGTGAGTGGGCAGGGCCTGGGGCCTCAGGGCACCA-GGCCCATGAGAGGAACTTCGGGAAGCAGGTGTCTGTGGAAAGAAACTCGGTCACTGCTTCTTAGCACTGTGGTGTGGCCCAGTCC-----------ATGAGTTATTCCT-CATGTTCATAAGGCCAGAGACATAAGAGCCTGC-CCCGACCACCCAGCAAGCA
>gene=chr20_2361075-2362075; species=calJac
CCTCAATTTCTCCACAGTCCTGCTCCCAACTCCACGTTTCCAAGGTCTCTTGGCCAGAGCCACTCCCACGGTAAACCCCTCTAGGTGCAATTACCTGGTGATTCTGTGTCTCGTGGCTGTCACTGCTGGGGTGGAGGGCCACGCCTCCTCTTTTGAATTCTGACTTTCCTGCCTAGGAGTGTCCCAAGGTTTTCCTTGTTAAAATTGGTCTGGCTGCCTGCTGTGACACGCCACACCGTCCTGACGGTGCACACACCACTGTGTGGAGGAAGAG-GGAGTCCAGCTGGCCATCGCATGGCAGGTGAGTGGGCAGAGCCTGGGGCTTTGGGGAACCAGGATTCATGAGGGGGGCTTCAAGAAACAGGGATCTGTGGGATGATGTGTGATCCTTCATTGTCAGGATTTTATAGCTGGACAGTCCCCCATGAACACATGAACTCTTCATGTGTGCTCctgaggcccaggatgaaaaagccagccctagaccacccagcaagtc
>gene=chr20_2361075-2362075; species=canFam
CCTAAGTTTCTCCACAGCCCAGCTCCCAAATCTGTGCTAGGAAAGTCTCTTGGCCGAGGCCACTCCCACGATGGACCCCTCAAGGTGCAATTAGTGGGT-----------GATTAGGTGTCGCTGCCAGGGTGAAGGGCCACGCCTCCTCTA--GGATGCTGACTGTCTTGCCCAGCAGCACCCCGAGATCTGCCTCGTGAACTCGGGCCTGGCTGGCTGCTCCAACA-----CGCCGATCAGACGGTCCGCACACCCGCGCGCAGAGGAAGCAAGG--GCAGGCCTGCCCCGGCATGGCAGGTGAGTGGGCAGGGCCTGG-GCCCCGGGGCAC--CGGCCCCTGAGAGGAGCTTCAGGAAGGGGGGGTCGATGCAGTGGAACTTGAGAGTGGATCCCTAGGATTGCATTGCTGCACGATCC-----------ATGCACTGTTCCCTCATGTTCCTGAGACCAGAGATAAAAGAGCCATCCTGGGATGGCCCAGCAAGGC
>gene=chr20_2361075-2362075; species=equCab
CCTCGGTTTCTCCACAGCCCAGCTCTCAACTCTGCTTTTAGAAGGCTTCTTGGCTGGAGCCCCTCCCACGCTAGACCCTTCT-TCTGCAATTACTGGGTGATTAGGTGTCTGACAGGTGTC-CTGCTGGGGTGGA-GGCCACGCCTCCTCT---TGCTTCTGACTGTCCTGCCTAGGAGTGTCCCGAGGTTTGCCTTGTTA----GTGCCTGGCTGGCTGCTCCGACA-----CGCCATCCTGAAAGTCC-CGCACCACCGTGCAGAGGAAGCGAGGA-GCCGGCCGGCCCTGGCATGGCAGGTGAGTGGGCAGGGACTGG-GGCGTTGGGCACAATGGCTCCTAAGAGGAGCTTCAGGAAGGGGTTGTCTGTGGAATGAAGCTTGATCATCAATCCTTAggattttagggctgctcagtcc-----------atgagttgttccgtcatgttcatgagaccagagatgaaagagctggccccagagcacccagcaagtc
>gene=chr20_2361075-2362075; species=gorGor
CCTCAGTTTCTCCACAGTCCCACTCGCAACTCCATGTTTCCAAGGTCTCTTGGCAGGAGCCACTCCCACAGTGAACCCCTCTAGGTGCAATTACAGGATGATTTTGTGTCTCCTGGGTGTCGCTGCTAGGGTGGAGGGCCACGCCTCCTCTTTTGAATTCTGACTTTCCTGCCTAGGAGTGTCCCAAGGTTTTCCTTGTTAAAATTGGT--------------------------------TGACGGTGCACACACTGCTGTGTGGAGGAACAGAGGAGTCCGGCTGGCCTTCGCATGGCAGGTAAGTGGGCAGAGCCTGGGGCCTTGGGACACCAGGGCTCATGAGAGGGGCTTCAAGAA--ACGGGTCTGTGGGATGACGTTTGATCATCGA----TAGGATTTTACAGCTGGATAGTCCACCATGAACACAT-AACTCTTCGTGTGTATTCATGAGGCCCAGGATGAAAAAGCCAGCTTTAAGCCACC-GGCAAGCC
>gene=chr20_2361075-2362075; species=panTro
CCTCAGTTTCTCCACAGTCCCACTCGCAACTCCGTGTTTCCAAGGTCTCTTGGCAGGAGCCACTCCCACGGTGAACCCCTCTAGGTGCAATTACAGGATGATTTTGTGTCTCGTGGGTGGCGCTGCTAGGGTGGAGGGCCACGCCTCCTCTTTTGAATTCTGACTTTCCTGCCTAGGAGTGTCCCAAGGTTTTCCTTGTTAAAATTGGTCTGGCTGGCTGCTGTGATGTGCCACACTGTCCTGACGGTGCACACACTGCTGTGTGGAGGAACAGAGGAGTCCGGCTGGCCTTCGCATGGCAGGTAAGTGGGCAGAGCCTGGGGCCTTGGGACACCAGGGCTCATGAGAGGGGCTTCAAGAAACACGGGTCTGTGGGATGACGTTTGATCATCGATTGTTAGGATTTTACAGCTGGATAGTCCACCATGAACACATGAACTCTTCGTGTGGATTCATGAGGCCCAGGATGAAAAAGCCAGCTTTAAGCCACCCAGC-AGCC
>gene=chr20_2361075-2362075; species=papHam
CCTCAGTTTCTCCACAGTCCCACTCGCAACTCCATGTTTCCAAGGTCTCTTGGATGGAGCCACTTCCACAGTGAACCCCTCCAGGTGCAATTACAGGATGATTTTATGTCTCGTGGGTGTCACTGCTAGGGTGGAGGGCCACGCCTCCTCTTTTGAATTCTGACTTTCCGGCCTAGGAGTGTCCCGAGGTTTTCCTTGTTAAAATTGGTCTGGCTGGCTGCTGTGACATGCTACACTGCCCTGACGGTGCACACACCACCGTGGGGAGGAACAGAGGAGTCCAGCTGGCCATCGCATGGCAGGTGAGTGGGCAGAGCCTGGGGCCTTGGGGCACCAGGGCGTATGAGCGGGGCTTCAAGAAACACGGGTCTGTGGGATGACGTTTGATCATTGATTGTTAGGGTTTTATAGGTGGACGGCCCACCGTGAACACATGAACTCTTCATGTGTGTTCAtgaggcccaggatgaaaaaaccagccctaggccacccagcaagtc
>gene=chr20_2361075-2362075; species=ponAbe
CCTCAGTTTCTCCACAGTCCCACTCGCAACTTCATGTTTCCAAGGTCTCTTGGCTGGAGCCACTCCCACAGTGAACCCCTCTAGGTGCAATTACAGGATGATTTTGTGTCTCGTGGGTGTCGCTGCTAGGGTGGAGGGCCACGCCTCCTCTTTTGAATTCTGACTTTCCTGCCTAGGAGTGTCCCAAGGTTTTCCTTGTTAAAATTGGTCTGGCTGGCTGCTGTGACGCACCACACTGTCCTGACGGTGCACACACTACTGTGTGGAGGAACAGAGGAGTCCAGCTGGCCATTGCATGGCAGGTGAGTGGGCAGAGCCTGGGGCCTTGGGACACCAGGGCTCATGAGAGGGGCTTCAAGAAACACGGGTCTGTAGGACGACGTTTGATCATTGATTGTTAGGATTTTATAGCTGGACGGTTCACCATGAACACATGAACTCTTCGTGTGTGTTCATGAGGGCCAGGATGAAAAAGCCAGCTCTAGGCCACCCAGCAAGTC
>gene=chr20_2361075-2362075; species=rheMac
CCTCAGTTTCTCCACAGTCCCACTTGCAACTCCATGTTTCCAAGGTCTCTTGGATGGAGCCACTTCCACAGTGAACCCCTCCAGGTGCAATTACAGGATGATTTTGTGTCTCGTGGGTGTCACTGCTAGGGTGGAGGGCCACGCCTCCTCTTTTGAATTCTGACTTTCCGGCCTAGGAGTGTCCCAAGGTTTTCCTTGTTAAAATTGGTCTGGCTGGCTGCTGTGACATGCTACACTGCCCTGACGGTGCACACACCACTGTGGGGAGGAACAGAGGAGTCCAGCTGGCCATCGCATGGCAGGTGAGTGGGCAGAGCCTGGGGCCTTGGGGCACCAGGGCGTATGAGAGGGGCTTCAAGAAACACGGGTCTGTGGGATGACGTTTGATCATTGATTGTTAGGGTTTTATAGCTGGACGGCCCACCGTGAACACATGAACTCTTCATGTGTGTTCAtgaggcccaggatgaaaaaaccagccctaggccacccagcaagtc
>gene=chr20_2723075-2724075; species=hg19
TGCATTTCATTTGTAAGTCATGCTTGTATTTATGGTGTTTTCTTCCAGTAATCCTAATGGAAGCTTCTGCGACTTGGCCTTTCCCTTACTCCCTTTTCTGTGGGGTCTGGATTAGGAAGCCATGCCCTCCAAGAGCCTCATGGCCACAGTGGGATGGCACTGGGCACTGGTCCTGCAGTGGTCACCCTCCATGGGGATCCTCAGGTCAGAGAGGGCTGTGGACTTGGGCTCACTTTACTCCTCCCCACTCCCTGCCCCCTGCCCCCATCCTGGTCAGGAAAAACGGGCTTTCCTAGACTCCTTTTCAGCCCCATAGGGCCAGGAGTGGGGAGGGGTGCTCAGAGAACACCCCCAGGCTCATCCAAGCTTTAGAGGTGGGGGGTGGTTCCATGCTGACAAGCAGGGCTTCAAGCCCCTCAACAAAGTGCACATCCCTTCCTGCCTCAAGTCCCTACAGGGTGTCCCAGGCCCAGAACCTTGTCCTCACTTACCCAGCCCCT
>gene=chr20_2723075-2724075; species=bosTau
TGCATTATATTTGTAACTGATGTTTGTATTTATGGTGGTTTCTTCTAGTAATTCTAGTGGCAGCTTCTAGTACTTGACT---------------TTTCTGTGAG-----------------------------------------------------------GCACAGATCCTGCAATGCTCACCC-------------ACAAGTCAGCCAGCTCTGTGAGCTTGGCCCA------------------------------------TCCCAGCCAGAGAAGGGGAGCCTCCCCCAGCTCTCTTCCAGTTCCATGGG---GTGGAGGAGGGGAGATGCTCAGAAAGCACC--AGGACTCATCCAGGCTGGGGGGGTGGGGGATGCTTCCCTGGTGACAAGCAGGGTCTCAAGGCCCTCAACGAAGGGCACATGCCTTCCTGCCTTAGGTCCCTATAGGGTGACC------------------------------------
>gene=chr20_2723075-2724075; species=calJac
TGCATTTTATTTGTAAGTCACACTTGTATTTATGGTGTTTTCTTCCATTAATCCTAATGGAAGCTTCTGGGACTTGGCCTTTCCCTCACTCCCCTTTCTTTGGGGTCTGGATTAGGAAGCCATGCCCTCAGAGAGCCTCATGGCCACAGTGGGATGGTATTGGGCACTGGTCCTGTAGTGCTCACCCTCTGTGGGGATCCTCGGATCAGAGAGGGCTGTGGACTTGGGCTCACTTTGC-----CCCAC-CCCCGTTCCCTGCCCTCATCCTGGTCAGGAAAAAGGGGCTTTCCTCGACTCCATTTCAGCCCCATAGGGCCAGGAGTGGGGAGAGCTGCTCAGAGAACACCCCCAGACTCATCTAAACTTTAGAGGTAGGGGGTGGC--------------------------CCACTCAACAAAGTGCACTTCCCTTCCTGCCTCAAGTCCCTGCAGGGTGTCCCAGGCCCAGAACCTTGTCTTCACTTACCCAGGCCCT
>gene=chr20_2723075-2724075; species=canFam
TGTATTTCATTTGTAATTCATGCTTGTTTTTTTGGTATTTTCTTACAGTAAGTCTAATGGCAGGTCCTGGGACTTCACCTTTCTCTCGCTCCTCTTCCTGTGAGGCCTAGATGAGGAGA-CATGCCCTCTTAGAGCCTCATGGCCACGCAGGGATGGCTCTGGGCACAAGTCCTGCAATGCTCACTT-CCTTGGGGAGACTCAGGTCAGCCAGGGCTGTGCACTTAGCCTG------------------------------------GTTTTGC--------------TTCCCCAGAGCCCAAACTAGGCACATGGGCACTGGAGGCTTGAGGGCTGCTCAGAACCCGCC---AGGCTTACCCAAGTTTGGC---TGGTGGCTGCTTCCCAGCTGACCAGCAAGGCTTCAAGCCTTTCAACAAAGTACCCATC---TCCTGCCTCTGGTTCCTGTGGGAT------GTCCCAGAACTTGGTCCTCACTTACCCAGACCCC
>gene=chr20_2723075-2724075; species=equCab
TGCATTTTATCTGTAACCCTTGCTTATATTTATGGTGTTTTCTTCCAGTCATTCTAACAGCAACTCCTG------CACTTGACCCTTG----TCTTTCTATGAGGCCCAGATGAGGAGACCATGCCCCTAAAGAGCCTCATGACCACGTGGGGATGACGCTGGGCACAGGTCCTTCAATGCTCACCC-TCCTTGGGGGTCTCAGGTCAGCCGGGGCTATGGGCTTGGCCTC------------------------------------CTCTTGC-------------ATTCCCCAGGCTCCCTTCCAGCCCCATAGGCAACAGAGGTTGGGGTGCTGCTCACAACCCACCCCTCTGCTCATCCAGGCTTGG----TGGAGAGTGCTTCCCTGGTGACAAGCAGGACTTCAAGACCCTCAACAAAGTACACATCCCTTCTTACTTCAGGACCCTGTGGGGTGTCCAGGTCCCAGAATCTTGCCCTCACTTACTGAGACCCT
>gene=chr20_2723075-2724075; species=gorGor
TGCATTTTATTTGTAAGTCATGCTTGTATTTATGGTGTTTTCTTCCAGTAATCCTAATGGAGGCTTCTGGGACTTGGCCTTTCCCTTACTCCCTTTTCTGTGGGGTCTGGATTAGGAAGCCATGCCCTCCAAGAGCCTCATGGCCACAATGGGATGGCACTGGGCACTGGTCCTGCAGTGGTCACCCTCCATAGGGATCCTCAGGTCAGAGAGGGCTGTGGACTTGGGCTCACTTTACGCCCCCCCACTCCCTGCCCCCTGCCCCCATCCTGGTCAGGAAAAAGGGGCTTTCCTAGACTCCTTTTCAGCCCCATAGGGCCAGGAGTG-GGAGGGGTGCTCAGAGAACACCCCCAGGCTCATCCAAGCTTTAGAGGTG-GGGGTGGTTCCATGCTGACAAGCAGGGCTTCAAGCCCCTCAACAAAGTGCACATCCCTTCCTGCCTCAAGTCCCTACAGGGTGTCCCAGGCCCAGAACCTTGTCCTCACTTACCCAGCCCCT
>gene=chr20_2723075-2724075; species=panTro
TGCATTTTATTTGTAAGTCATGCTTGTATTTATGGTGTTTTCTTCCAGTAATCCTAATGGAAGCTTCTGGGACTTGGCCTTTCCCTTACTCCCTTTTCTGTGGGGTCTGGATTAGGAAGCCATGCCCTCCAAGAGCCTCATGGCCACAGTGGGATGGCACTGAGCACTGGTCCTGCAGTGGTCACCCTCCATGGGGATCCTCAGGTCAGAGAGGGCTGTGGACTTGGGCTCACTTTACTCCTCCCCACTCCCTGCCCCCTGCCCCCATCCTGGTCAGGAAAAAGGGGCTTTCCTAGACTCCTTTTCAGCCCCATAGGGCCAGGAGTGGGGAGGGGTGCTCAGAGAACACCCCCAGGCTCATTGAAGCTTTAGAGGTGGGGGGTGGTTCCATGCTGACAAGCAGGGCTTCAAGCCCCTCAACAAAGTGCACATCCCTTCCTGCCTCAAGTCCCTACAGGGTGTCCCAGGCCCAGAACCTTGTCCTCACTTACCCAGCCCCT
>gene=chr20_2723075-2724075; species=papHam
TGCATTTTATGTGTAAGTCATGCTTGTATTTATGGTGTTTTCTTCCAGTAATCCTAATGGAAACTTCTGGGACTTGGCCTTTCCTTTACTGCCCTTTCTGTGGGGTCTGGATTAGGAAGCCATGCCCTCAGAGAACTTCATGGCCACAGGGGGATGGCACTGGACACTGGTCCTGCAGTGCTTACCCTCCATGGGGATTCTCAGGTCAGAGAGGGCTATGGACTTGGGCTCACTTTGCTCCCCCCCACTCCCTGCCCCCTGCTCCCATCCTGGTCAGGAAAAAGGGGCTTTCCTAGACTCTCTTTCAGCCCCATAGGGCCAGGAGTGGGGAGGGCTGCTCAGAGAACACCCTCAGGCTCATCCAAGCTTTAGAGGTGGGGGGTGCTTCCATGGTGACAAGCAGGGCTTCAAGCCCCTCAACAAAGTTCACATCCCTTCCTGCCTCAAGTCCCTGCAGGGTGTCCCAGGCCCGGAACCTTGTCCTCACTTACCCAGCCCCT
>gene=chr20_2723075-2724075; species=ponAbe
TGCATTTTATTTGTAAGTCATGCTTGTGTTTATGGTGTTTTCTTCCAGTAAGCCTAATGGAAGCTTCTGGGACTTGGCCTTTCCCTTACTCCCTTTTCTGTGGGGTCTGGATTAGGAAGCCATGCCCTCCGAGAGCCTCATGGCCACAGTGGGATGGCACTGGGCACTGGTCCTGCAGTGGTCACCCTCCACAGGGATCCTCAGGTCAGAGAGGGCTGTGGACTTGGGCTCACTTTACTCCC-CCCACTCCCTGCCCCCTGCCCCCATCCTGGTCAGGAAAAAGGGGCTTTCCTAGACTCCTTTTCAGCCCCATAGGGCCAGGAGTGGTGAGGGCTGCTCAGAGAACACCCCCAGGCTCATCTGAGCTTTAGAGGTTGGGAGTGGTTCCATGGTGACAAGCAGAGCTTCAAGCCCCTCAGCAAAGTGCACATCCCTTCCTGCCTCAAGTCCCTACAGGGTGTCCCAGGCCCAGAACCTTGTCCTCACTTACCCAGCCCCT
>gene=chr20_2723075-2724075; species=rheMac
TGCATTTTATGTGTAAGTCATGCTTGTATTTATGGTGTTTTCTTCCAGTAATCCTAATGGAAACTTCTGGGATTTGGCCTTTCCTTTACTCCCCTTTCTGTGGGGTCTGGATTAGGAAGCCATGCCCTCAGAGAGCCTCATGGCCACAGGGGGATGGCACTGGACACTGGTCCTGCAGTGCTTACCCTCCATGGGGATTCTCAGGTCAGAGAGGGCTGTGGACTTGGGCTCACTTTGCTCCCCCCCACTCCCTGCCCCCTGCTCCCATCCTGGTCAGGAAAAAGGGGCTTTCCTAGACTCTCTTTCAGCCCCATAGGGCCAGGAGTGGGGAGGGCTGCTCAGAGAACACCCTCAGGCTCATCCAAGCTTTAGAGGTGGGGGGTGGTTCCATGGTGACAAGCAGGGCTTCAAGCCCCTCAACAAAGTTCACATCCCTTCCTGCCTCAAGTCCCTGCAGGGTGTCCCAGGCCCGGAACCTTGTCCTCACTTACCCAGCCCCT
>gene=chr20_2742429-2743429; species=hg19
AATAAATGCTATCAAATGACTAGGTCTTAGTTTAGCTCAGTCCTGAGGCCTTGCACACAAGTAGAATTGATTGGCTCATTGGCATTCATCCCTACAGAGCCTGGATATCCCAGGCAAGTGATGAAAATCCTAACCTTAGCTCCAATTCCTATGTGAATATTGGTCAGGGTGGGATCATTCGCCTGGAATGGAAGTtgtcttcatttcagttcccccagcagcagaccttgggacaggaggtgggtccagatggtttatttgggcaacaattgcagaacgcaccggtcaggggagcagggaggggaggcagcagaaagaaggaagcccaatacagagtgctactgagcacgctactactgtgggtttttctgaagcttaatcccagctgggagctctgggaggctataaaatgcatacctcaggaatttcgcacctgaggagtgaggcagctggggtacttatacactaattctcatcagtcagtggttagggcttctgga
>gene=chr20_2742429-2743429; species=bosTau
AACAAATGCTAGCATATAACCAGGTCCTATTCTAGCGCAGTCCTGAGGCTTTGTTGACAAGCAA----GACTGGTTCCCGAGGATTGACACCTGGAGGTGCTGGACGCAACAGGCCAGTGGTGAAAGTTCTAACCCT-------GTGCCTATGTTCATATTGGTTAGGGTGGCATCATGCACCTGGAATGGGGGTtgtcttcacgcagattcccccaggagcagagtgtgagacaagatttggtcttggagggtttatttggggcgtaatctcagggagcagtagtga-gagacagaggaagggaggcaggggaggcaaggaagcccaatactgtgtgtgtgtaagcaagtcacttctgtga-gttatctgaggcttagtcccaccagagaactctgggaaactgtgtaaaacacacctc--agatttcccacctgagggtc-aaggagcaag--------------------cgtcagtcagtggtcgaagcttctggg
>gene=chr20_2742429-2743429; species=calJac
--------------------------------------------------------------------------------------------------------------------------------------------------------------------------------------------------------------------------------------------------------------------------------------------------------------------------------------------------------------------------GTTTTTctgaagctgaatcccagctgggagctctgggaggctataaaatgcatgcctcagacattttgcacctgaggagtgaggcagctggggtact--tacaccaattctcatcagtcagtggttagggtttctggg
>gene=chr20_2742429-2743429; species=canFam
--------------------------------------------------------------------------------------------------------------------------------------------------------------------------------------------------------------------------------------------------------------------------------------------------------------------------------------------------------------------------------------------------------------------------------------------------------------------------------------------------------------------
>gene=chr20_2742429-2743429; species=equCab
AATAAATGCTATCAGATAACCAGGTCTTAGTTTAGCACAGTCCTGAGGCCTCGTACACAAGCAGAATTGATTGATTCCTGGGGCTTGACCCCTACATGTGCTGGACATCCCAGACCAGTGATGGAAATCCTAATCTTGGCTCCAAAGCCTACGTTCATTTTGGTCAGAGTGGTATCATTCACTTGGAATGGAGGTtatcttagtatggattccctcaggagcagagcctgagacaggatttgggttcagatggtttatttgggaggcaatctcaggaagcaccagtga-gcgaggaaggaagagaagcagcgaagggaaggaaacccaacacagtgtgttattgagcaagttactactgtgg-gttttctggacctcaatcccactggggaactctgggaaacaattaagtaaatgcctcagagatttcccacctgagaggcgagggagcttgcgtatttgtatactatcttccatcagtcaggggttagggcttctggg
>gene=chr20_2742429-2743429; species=gorGor
AATAAATGCTATCAAATGACCAGGTCT-AGTTTAGCTCAGTCCTGAGGCCTTGCACACAAGTAGAATTGATTGGCTCATTGGCATTCATCCCTACAGAGCCTGGATATCCCAGACCAGTGATGAAAA-CCTAACCTTAGCTCCAATTCCTATGTGAATATTGGTCAGGGTGGGATCATTCGCCTGGAATAGAAGTtgtcttcatttcagttcccccagcagcagaccttgggacaggaggtgggtcc-gatggtttatttgggcaacaatcgcagaaggcaccagtcaggggagcagggaggggaggcagcagaaagaaggaagcccaatacagagtgctactgagcacgctactactgtgggtttttctgaagct-aatcccagctgggagctctgggaggctataaaatgcatacctcaggaatttcgcacctgaggagtgaggcagctggggtacttatacactaattctcatcagtcagtg-ttagggcttctgga
>gene=chr20_2742429-2743429; species=panTro
AATAAATGCTATCAAATGACCAGGTCTTAGTTTAGCTCAGTCCTGAAGCCTTGCACACAAGTAGAATTGATTGGCTCATTGGCATTCATCCCTACAGCGCCTGGATATCCCAGGCCAGTGATGAAAATCCTACCCTTAGCTCCAATTCCTACGTGAATATTGGTCAGGGTGGGATCATTCGCCTGGAATGGAAGTtgtcttcatttcagttcccccagcagcagaccttgggacaggaggtgggtccagatggtttatttgggcaacaatcgcagaacgcaccagtcaggggagcagggaggggaggcagcagaaagaaggaagcccaatacagagcgctacggagcacgctactactgtgg-tttttctgaagcttaatcccagctgggagctctgcgaggctataaaatgcatacctcaggaatttcgcacctgaggagtgaggcagctggggtacttatacactaattctcatcagtcagtggttagggcttctgga
>gene=chr20_2742429-2743429; species=papHam
AATAAATGCTGTCAAATGACCAGATCTTAGTTTAGCTCAGTCCTGAGACCTTGCACACAAGTAGAATTGATTGACTCGTTGGCATTCATCCCTACAGAGCCCGGATATCCCAGGCCAGTGATGAAAATCCTAACCTTAGCTCCAATTCCTATGTGAATATTGGTCAGGGTGGGATCATTTGCCTGGAATGGAAGTtgtctttgtttcagttcccccagcagcagaccttgggacaggaggtgggtccagatggtttatttgggccgcaatcccagaaggcaccagtcaggggagcagggaagggaggcagcagagagaaggaagcccaatacaggatgctactgagcacgctactactgtgggtttttctgaagctttatcccagctgggaactctgggaggctataaaatgcgtacctcaggaattttgtacctgaggagcgaggcagctggggtagttatacaccaattctcatcagtcagtggttagggcttctgga
>gene=chr20_2742429-2743429; species=ponAbe
AATAAATGCTATCAAATGACCAGGTCTTAGTTTAGCTCAGTCCTGAGGCCTTGCACACAAGTAGAATTGATTGGCTCATTGGCATTCATCCCTACAGAGCCTGGATATCCCAGGCCAGTGATGAAAATCCTAACCTTAGCTCCAATTCCTATGTGAATATTGGTCAGGGTGGGATCATTCGCCTGGAACGGAAGTtgtcttcgtttcggttcccccagcagcagaccttggaacaggaggtgggtccagatggtttatttgggcaacaatcccagaaggcaccagtcaggggagcagggaggggaggcagcagaaagaaggaagcccactacagagtgctactgagcacactactactgtgggtttttctgaagcttaatctcagctgggagctctgggaggctataaaatccataccccaggaatttcgcacctgaggagcgaggcagctggggtacttatacactaattctcatcagtcagtggttagggcttctaga
>gene=chr20_2742429-2743429; species=rheMac
AATAAATGCTGTCAAATGACCAGATCTTAGTTTAGCTCAGTCCTGAGACCTTGCACACAAGTAGAATTGATTGACTCGTTGGCATTCATCCCTACAGAGCCCGGATATCCCAGGCCAGTGATGAAAATCCTAACCTTAGCTCCAATTCCTATGTGAATATTGGTCAAGGTGGGATCATTTGCCTGGAATGGAAGTtgtctttgtttcagttcccccagcagcagaccttgggacaggaggtgggtccagatggtttatttgggccgcaatcccagaaggcaccagtcaggggagcagggaagggaggcagcagagagaaggaagcccaatacaggatgctactgagcacgctactactgtgggtttttctgaagcttaatcccagctggaaactctgggaggctataaaatgcgtacctcaggaattttgcacctgaggagcgaggcagctggggtagttatacaccaattctcatcagtcagtggttagggcttctgga
>gene=chr20_2926075-2927075; species=hg19
aatatatatatgcgtgtgtgtatatatatatatctatatctttaagatagatatatttatataGCTAAGTAATTAATAAATATATTAAGTTCTATGAAAGCAATGAGTAGGCTGCTATGGTTGTGAATATTTGGACTACACAGGGGATAAGAATGGGTCTACCATAATTAGCAGGGACAGGTTTTGTTTAAGCCAAAAACTAAGAGGGCTTAGAACAGAAACCGCCAGGCAGAAGCAGTTACCAGTGTGAAGACTAGATGACAACCAAAAAAGTATGTGGGAGGAGGGAGGGGAGGTTGCGCAGTGGGGAGTTGAGATTGACTTAGAACTGTATTAATGAGCTTTCCCCCCAACCCCCATTTTTCTCCCATTTACCTTCAGAAAAATTAGTGATTTGGCTACCAGTGAATCTAGGCTCCAGGTGTAGCTCTGTAGTTTTGGACTAGTTACCTAATTCTTCATTCACAACAAAACAGAAGGAGAGAGGAAAAAGAGAGCAA
>gene=chr20_2926075-2927075; species=bosTau
-----------------------------------------------------------------------------------ATTAAGTTTTTGGAAAGCAATGAATAGATCTTTATGGTAGTGAATATTTGGGGTAGGGAAGGAGGGAGAATGGTCCTATT-TAACTAACTGGAGCAAGTTTTGTTAAAACTGAGACCTGTGACAACTGGGAGCAGAAGTGTTCAAATAGCAGCAG-TGCCAGT-TAGAGAATGGATGGCAACAAAAAACTTG---GGTAGGGGAGAGggaa-----------AGATGACTGAGATTGATTTAGAACCATACTAATGAGT---CCCTGCCACCACCATTTTACTTTCATTTTGTTTCAGAAAGACTAATGAATTGGGAATTGACAAATCTAGGTACTAGATCTAGTCCTGTGATCTTAGACCAGTTACCTGATTCTTCATTCAGAGCAAAAT----GGAGGAGAGAAGGAGGGGACAC
>gene=chr20_2926075-2927075; species=calJac
---------------------------------------------------------------------------------------------------------------------------------------------------------------------------------------------------------------------------------------------------------------------------------------------------------------------------------------------------------------AACCCTCATTTTTCTCTCATTTCCTTTCAGAAAAATTAGTGATTTCGGTACCAGTGAATCTAGGCTCCAGGTTTAGGTCTGTAGTTTTGGACTAGTTACCTAATTCTTCATTCAAAACAAAACAGAAGGAAGGAAGGAAAAGAGGGCAA
>gene=chr20_2926075-2927075; species=canFam
--------------------------------------------A----GATAAATATATATA--------------------ATCAAGTTCTGTGAAAACAATGAGAAGGTTGCTATGGTAGTGAATATTTGGATTGGGGAGAGTATGAGAATGGTCCTACCATAACTAACT-TAACAGGTTTCAGTTAAGCTGAGACCTGTGAGAGCTGAGACTGGAAGCTTCCAAACAGAAGCAGTTGCCAATATAAATACTGAATGAC-ACCAAAAAAGTA---GGGGTAAGGTAGGGAG-----------GGAGAATTGAGATTAATTTAGAACTATATTGATGAGT---TCCCACCCCCATCATTTTTCTCCCAAT--TTCTTCAGAAGATTAGTGAACTAGGAGTTGATGAATCTAGGCGCTAGATCTAGCTCTGTGATCTTGGACTAGTTATCTGATTCTTCATTCAAAGCAAAATGGAGGGAAGGAGGAAAGCGAGGACAT
>gene=chr20_2926075-2927075; species=equCab
-----------------------------------------------------------------------------------ATTAAGTTCTGCAAAAGCAGTGAATATCCTGTTA--------------TGGAATGGGAAGGGGTTGAGAGTGG-CCCAGCATAACTAACTGGGGCAGGTTTTGTTTGAGCTGAGACCTGTGAGAGCCAGGAGCAGAAGCTTCTGAGCAGGAGCAGTTACCAGTATAAAGACTAGATGTTGACAGAAAAAGTG---GGGAT-------GGGG-----------GGAGAGTTGAGATTGATTTAGAACTATGTTAATGAAT---CCACCCCCCTGCCATTTTTCTCCCATTTTCCTTTGGAAAGATTAGCAAATTGGGAATTGACA---CTAGGCTGTAGATctagctctgtgatcttggactagttacgtaattcttcATT-AAGACAAAAGGGATGGAGGGAAGAAGGAGAGGAGAG
>gene=chr20_2926075-2927075; species=gorGor
--------------------------------------------------------------------------------------------------------------------------------------------------------------------------------------------------------------------------------------------------------------------------------------------------------------------------------------------------------------------------------------------------------------------------------------------------------------------------------------------------------------------
>gene=chr20_2926075-2927075; species=panTro
aatatatatatg--tgtgtgtatatatatatatct------ttaagatagatatatttatataGCTAAGTAATTAATAAATATATTAAGTTCTATGAAAGCAATGAGTAGGCTGCTATGGTTGTGAATATTTGGACTACACAGGGGATAAGAATGGGTCTACCATAATTAGCAGGGACAGGTTTTGTTTAAGCCAAAAACTAAGAGGGCTTAGAACAGAAACCGCCAGGCAGAAGCAGTTACCAGTGTGAAGACTAGATGACAACCAAAAAAGTATGTGGGAGGAGGGAGGGGAGGTTGTGCAGTGAGGAGTCGAGATTGACTTAGAACTGTATTAATGAGCTTTCCCCCCAACCCCCATTTTTCTCCCATT--------------------------------------------------------------------------------------------------------------------------------
>gene=chr20_2926075-2927075; species=papHam
aatatatatata--tatatatatatatATATATCT------TTAAGATAGATATATTTATATAGCTAAGTAATTAAT-TATATATTAAGTTCTATTTAAGCAATGAGTAGGCTGCTATGGTTGTGAATGTTTGGAGTAGACAGAGGATAAGAATGGGTCTACCATGATCAGCAGGGGCAGGTTTTGTTTAAGCTGAAAACTAAGAGGGCTTAGAACAGAAACTGCCAGGCAGAAGCAGTTACCAGTGTGAAGACTAGATGAGAACCAAAAATGTATGTGGGAGGAGGGAGGGGAAGTTGTGCAGTAGGGAGCTGAGATTGATTTAGAATTGTATTAATGAGCTTCCCCTGCAACCCCCATTTTTCTCCCATTTACCTTCAGAAAAATTAGTGATTTGACTACCAGTGAATCTAGGCTCCAGGTCTAGCTCTGTAGTTTTG---------------------TTCAAAACGAAACAGAAGGAGGGAGGAAAAAGAGAGCAA
>gene=chr20_2926075-2927075; species=ponAbe
tatatatatata--tatataaagatatatatatct------ttaagatagatatatttatataGCTAAGTAAGTAATAAATATATTAAGTTTTGTGAAAGCAATGAGTAGGCTGCTATGGTTGTGAATATTTGGACTACACAGGGGATAAGAATGGGTCTACCATAATTAGCAGAGACAGGTTTTGTTTAAGCCAAAAACTAAGAGGGCTTAGAACAGAAACTGCCAGGCAGAAGCAGTTACCAGTGTGAAGACTAGATGACAACCAAAAAAGTATGTGGGAGGAGGGAGGGGAGGTTGTGCAGTGGGGAGTTGAGATTGACTTAGAACTATATTAATGAGCTTTCCCCCCAACCCCCATTTTTCTCCCATTTACCTTCAGAAAAATTAGTGATTTGGCTACCAGTGAATCTAGGCTCCAGGTCTAGCTCTGTAGTTTTGGACTAGTTACCTAATTCTTCATTCACAATAAAACAGAAGGAGAGAGGAAAAAGAGAGCAA
>gene=chr20_2926075-2927075; species=rheMac
aa-------------------------ATATATCT------TTAAGATAGATATATTTATATAGCTAAGtaattaatatatatattaaGTTCTATTTAAGCAATGAGTAGGCTGCTATGGTTGTGAATGTTTGGAGTAGACAGAGGATAAGAATGGGTCTACCATAATCAGCAGGGGCAGGTTTTGTTTAAGCTGAAAACTAAGAGGGCTTAGAACAGAAACTGCCAGACAGAAGCAGTTACCAGTGTGAAGACTAGATGAGAACCAAAAACGTATGTGGGAGGAGGGAGGGGAAGTTGTGCAGTAGGGAGTTGAGATTGATTTAGAATTGTATTAATGAGCTTCCCCTGCAACCCCCATTTTTCTCCCATTTACCTTCAGAAAAATTAGTGATTTGACTACCAGTGAATCTAGGCTCCAGGTCTAGCTCTGTAGTTTTG---------------------TTCAAAACGAAACAGAAGGAGGGAGGAAAAAGAGAGCAA
>gene=chr20_3135429-3136429; species=hg19
actttggaaggctgaggcaggaggatcacctgaggtcaggagtttgagaccagcctggccaacgtggcgaaaccacgtctctcctaaaaatacaaaaaattagccaggcatggtggcaggcacctgtaatctcagctactcagaaggccgaggcaggagaatcacttgaacccgcgaggcagaggttgtggtgaggcgaggtcgcaccactgcactccagtctgggcaacagagcgaaactccatctcaaaaaaaaaaaGTGGGTCGGGAGAGGAAACTATTATTTAGTgttacaagctctactgaactatttgactgtttaaaccatgtacatgtacaattttgacaaaaattaaaTTAAAAAATCCATGTATTATGAAGATATTATGGTATTGTTCAAGATAATGAATGGAGAAAGTAGCTTAATAGATAAGGAAAATGTTGAAAAGTTATTTTTAGTGCAAGCACTTTCTACTACCTAAGAACTTCTTTAAAGATGT
>gene=chr20_3135429-3136429; species=bosTau
-------------------------------------------------------------------------------------------------------------------------------------------------------------------------------------------------------------------------------------------------------------------------------------------------------agtgccaccaaggaATTTAACTATATAAGCCATGCACACATATAACTTTGA-AAAAATTAAATTACAAAAAGGATGTTCTAACAAGAAAC-----TGTTCTTCAAGAAGATGAATAGATAAAGTAACTAAATACTCAAGAAAAAGGTTGAAAAGTTATTTTCAGTACAAGCACTTCCTACTGTCTGAGAACTTCTCTATGGATGC
>gene=chr20_3135429-3136429; species=calJac
acttcgggaggccaaggcaggtggatcacctgaagtcaggagttcaaaagcagcctggacaacatggcaaaaccccgcctctactaaaaatacaaaaaattagccaggcgtggtggtgggtgcctgtaattccagctacttgggaggctaaggcaggagaatctcttgaacctgggaggcagagattgtagtcagctgaggttg--ccactgcactccagcct-gatgacagatcgagactctctctc-aaaaaaaaaagaggaggaggacaggaaactaatatttagtgttgcaagctctattgaactatttgactctttaaaccatgtacatgtacaattctgacaaaaattaaaTTACAAAATGCATGTATTATCAGGATAGTATGGTACTGTTCAAGATAATGCATG----AAGTAACTTAATATACAAGGAAAATACTG--AAGTTATTTCCAGTGCAAGCGCTTTCTACTATCTGAGAACTTCTTTAAAGACGT
>gene=chr20_3135429-3136429; species=canFam
------------------------------------------------------------------------------------------------------------------------------------------------------------------------------------------------------------------------------------------------------------------------------------------ATTTAGTGTCATAAATCCCATAAAACTATTGGACTGTGTAAACC------ACGTCCAAGTTTGACAAAAATTAAGTTG-----TGCATGCACTAACAAGAAATTAAGGTATTCTTC---AAGATCAGTAAAGAAAGTAACTTAAGTTTCAAGGAATATGTTG--AAGTT-TTTCTAGTCAAAGCAATTCCTACTCTCTAAGAACTTCCTTAAGGATGC
>gene=chr20_3135429-3136429; species=equCab
----------------------------------------------------------------------------------------------------------------------------------------------------------------------------------------------------------------------------------------agttaaactgcctctgacaaaaatagagggaaaaaagagagggaattaacatttagtattctaagctctaccaaactatttgattgtgtaaaccatgtatatgtacaactctgacaaaaattaaaTTACAAAATAAATGTACTAAGAGGAAATTAAGGTATTCTTCAAGAAGATCAGTAGAGAAAGTAACTTAACATTCAAGGAAAATGCTGAAAAGTTCTTTCCAGTGTAAGCACTTCCTACTGTCTA-GAGCTCCTTTACGGATGC
>gene=chr20_3135429-3136429; species=gorGor
actttggaaggctgaggcaggaggatcacctgaggtcaggagtttgagaccagcctggccaacgtggcgaaaccccgtctctcctaaaaatacaaaaaattagccaggcatggtggcaggcacctgtaataccagctactcagaaggccgaggcaggagaatcacttgaacccgcgaggcagaggttgtggtgaggcgaggtcgcaccactgcactccagtctgggcaacagagcgaaactccacctcaaaaaaaaaaaGTGGGTCGGgggaggaaactattatttagtgttacaagctctactgaactatttgactgtttaaaccatgtacatgtacaattttgataaaaattaaaTTACAAAATGCATGTATTATCAAGATATTATGGTATTGTTCAAGATAATGAATGGAGAAAGTAACTTAATAGATAAGGAAAATGTTGAAAAGTTATTTTTAGTGCAAGCACTTTCTACTACCTA-------------------
>gene=chr20_3135429-3136429; species=panTro
attctggaaggctgaggcaggaggatcacctgaggtcaggagtttgagaccagcctggccaacgtggcgaaaccccgtctctcctaaaaatacaaaaaattagccaggcatggtggcaggcacctgtaataccagctactcagaaggccgaggcaggagaatcacttgaacccgcgaggcagaggttgtggtgaggcgaggtcgcaccactgcactccagtctgggcaacagagcgaaactccatctcaaaaaaaaaaaGTGGGTCGGgggaggaaactattatttaatgttacaagctctactgaactatttgactgtttaaaccatgtacatgtacaattttgataaaaattaaaTTACAAAATGCATGTATTATCAAGATATTATGGTATTGTTCAAGATAATGAATGGAGAAAGTAACTTAATAGATAAGGAAAATGTTG--AAGTTATTTTTAGTGCAAGCACTTTCTACTACCTAAGAACTTCTTTAAAGATGT
>gene=chr20_3135429-3136429; species=papHam
---------------------------------------------------------------------------------------------------------------ggtggcgggcgcctgtagtcccagctactcgggaggctgaggcaggagaatggcgtaaatccaggaggcggagcttgcagtgagctgagatccggccactgcactccagcctgggtgacagagcgagactccgcctaaaaaaaaaaaGGTAGTTggggggaggaaactattatttagtgctacaagctctattgaactatttgactgtttaaaccatgtacatgtacaattttgacaaaaattaaaTTACAAAACGCAGGTATTATCAAGATATTATGGTATTGTTCAAGATAATGAATGGAGAAAGTAACTTAATGGATAAGGAAAATATTGAAAAGTTATTTTTAGTGCAAGCACTTTCTACTATCTAAGAACTTCTTTAAAGATGT
>gene=chr20_3135429-3136429; species=ponAbe
actttggaaggctgaggcaggaggatcacctgaggtcaggagtttgagaccagcctggccaatgtggcgaaaccccgtctctactaaaaatacaaaaaattagccaggcatggtggcaggcacctgtaatcccagctactcagaaggccgaggtaggagaatcacttgaacccgtgaagcagaggttgtggtgaggcgaggtcgcaccactgcactccagtctgggcaacagagcgaaactccatctcaaaaaaaaaaaGCGGGTCGGGGGAGAAAACTATTATTTAGTgttacaagctctactgaactatttgactgtttaaaccatgtacgtgtacaattttgacaaaaattaaaTTACAAAATGCATGTATTATCAAGTTATTATGGTATTGTTCAAGATAATAAATGAATAGAG-AAAGTAATAGATAAGGAAAATGTTGAAAAGTTATTTTTAGTGCAAGCACTTTCTACTACGTAAGAACTTCTTTAAAGATGT
>gene=chr20_3135429-3136429; species=rheMac
agtttgggaggctgaggcaggaggatcacttgaggtcaggagttcgagaccagcctgtccaacatgacgaaaccccatctctactaaaaatacaaaaaattagccaggtgtggtggcaggcacctgtaatcccagctactcagaagactgaggcaggggaatcacttgaacctgcgaggcagaggttgtggtgagccaaggtcacaccactgcactccagtctgggcaacagagcgagactccatctcaaaaaaaaaaaGT-GTTggggggaggaaactattatttagtgctacaagctctattgaactatttgactgtttaaactatgtacatgtacaattttgacaaaaattaaaTTACAAAATGCAGGTATTATCAAGATATTATGGTATTGTTCAAGATAATGAATGGAGAAAGTAACTTAATGGATAAGGAAAATATTGAAAAGTTATTTTTAGTGCAAGCACTTTCTACTATCTAAGAACTTCTTTAAAGATGT
>gene=chr20_3183075-3184075; species=hg19
GGAATAAGTGTGCCCATAACAGGAAGGGTGCGAGGATAGAAGGGGTGAATTGAGGAACATTCTGAATCAAACTGAAGACCCTTGCCCTCTGCTTGGACACTGAGAGCCAAGATGAAGGTAGGGGGGGTTGACCCAGTGGAACAAATGCCAGGTCCCAAGTCCCCCCCTACTCTACCGTGTGGCTCCCAGACGTCCCTCCTACCCTGAGGCTTCATACCCTACTCCCCCACTTAGCTTTGGGGGCCCTTTTATCCCCCCCTCCAACCCAAACCCTCTCCCCACCAGGCTGGGCCCCTCTCACCTAGGATGACAGCTTCCTCCTCGTTCTCATCTGCTTCTGCCCAGGCCACCCGCTGGGCTCGACGCTGGGCCTGTAGGCGGCTGCCCAGGTCCCTCCGGCGCCGAGGCCTGCCTCCAGCTCTCGGCTCCTCAGGCTCCAGGGGCCCAGGCTGGGCCACCCGGCCTGCTCCTGCCAGCTCCTCATTGTGCAGTGGCTCTTG
>gene=chr20_3183075-3184075; species=bosTau
AGAATGAGTGTACCCCCACAAGGAAGAGTGCTGGGATAGAAGGAGTGGACTGAAGAATTCTCTAGGTCACTCTAAAGACTCCTGCCCTCTGTTTGGACACTGAGAGCCTAAATGAAGGAAGAAGGGGTTGGCCCAATGGAATAAAGGATGGGTCCTAAGTCTCCCC------------------------------TCCCACACTATGGCTTCACACTGAATTCTTTTGCCCAGCTTTG-GGGTCACCTCAC-----CCTCTAACCCAGGCCCTTTCTCCACCAGGCTGGGCCCCTCTCACCTTGGATGATGGCCTCCTCCTCATTCTCA------TCGGCCCAGGCCACTCTCTGGGCTCGACGCTGGGCCTGCAAGCGGCTGCCCAGGTCTCTCCGGCGCCGGGGCCTGCCTGCAGCTCTCTGCTCCTCGGGCTCTAAGGGCTGAGGCCGAGCCACTCGGCCTGCTGCTGCGGGCTCTTCATTGTGCAAAGGCTCTTG
>gene=chr20_3183075-3184075; species=calJac
GGAATGAGTGTGTCCATATCAGGAAGGGTGTGAGGACAGAAGGGGTAAACTGAGGAATATTCTGAGTCAATCTGAAGACCCTTGCCCTCTGCTTGGACACCGAGAGCCAAGATGAAGGAAGAGAGATCTGACCCAGTGGAACAAAGGCCAGGTCCGAATTCTCCCCCTACTCCACCTTGTGGCTCCCAGACGTCCCTCCCACACTGAGGCCTCACAGCCTACTCTTCCATTTAGCTTTGGGGGCCCCTTTATCACCCCCTCCAACCCAAAACCTTTCCCCACCAGGCTGGGCTCCTCTCACCTAGGACGACAGCTTCTTCCTCATTCTCATCTGCTTCTGCCCAGGTCACCCGCTGGGCTCGCCGCTGGGCCTGCAGGCGGCTGCCCAGGTCCCTCCGGCGCCGGGGCCTGCTTCCAGCTCGTAACTCCTCAGGCTCCAGGGGCCGAGGCTGGGACACCCAGCCTGCTCCTGCCAGCTCCTCATTGTGCAGTGACTGTTG
>gene=chr20_3183075-3184075; species=canFam
ATAATGCATGTGCCCATACCAGT-AAGGTGCGGGGATATAAAAAGTGGTCTGAGGAAC--TCTGGGTCAATCTGAAGA-CCCTACCCTTTACTTAGACACTGAAAGCC---ATGGAGGAAGAGAGGGCTGGCCCAATGGAACAAAGGATGGGTCCCAAGTCTCCCCTCACTCTATCCTGTGGCTCCCAAACA----TCTTACATTGTACCTTCACAACCCACTCTTCCACCCAACTTTGGAGGTCCCCTCAT-----GCCCTAAACCAGCCCCTGTCTCCTCCAGGCTGGGCCCCTCTCACCTGGGATGATGACCTCCTCCTCATTCTCCTCCACCTCTGCCCAGGCGACACGCTGGGCTCGACGCTGGGCCTGCAGGCGGCTGCCCAGGTCCCTTCGGCGCCGGGGCCTGCCCCCGGCTCTCTGCTCCTCAGGCTCCAGGGGCCGAGGCTGGGCCACTGAGCCTGCTACTATGGGCTCCTCATTGTGCAATGGGTCTTG
>gene=chr20_3183075-3184075; species=equCab
GCAATGAGTGTACCCACACCAGGAAAGATGCTGGGACATAAGGAAGGGACTGAGAAACTCTCTAGGACAATCTGAAGACCCTTACCCTCTGCTTGGACACTGAGAGCCAACATGAAGGAAGAGGGGGTTGGTCCAGAGGAATAAAGGCT-GGTCCCAAGTCTCCCCCTACTCCATTCTATGGCTCCCAGATATCCCTCCCACACCGTGGCTTGACACCTGACTCTTCCACCCAGTTTTGGGGGTCCTCTCAC-----CTCCTAACCCAGCCCCCTTCCCTACCAGGTTGGGCTCCTCTCACCTGGAATGATGGCCTCCTCCTCGTTCTCATCCACCTCTGACCAGGCCACGCGCTGGGCTCGACGCTGGGCCTGCAGGCGGCTGCCCAGGTCCCTCCGGCGCCGGGGCCTGCCCCCAGCTCTCTGCTCCTCAGGCTCCAGGGGCCGAGGCTGGGCCACTTGGCCTGCTACTATTGGCTCTTCATTATTCAGTGGCTCTTG
>gene=chr20_3183075-3184075; species=gorGor
GGAATAAGTGTGCCCATAACAGGAAGGGTGCGAGGATAGAAGGGGTGAATTGAGGAACATTCTGAATCAAACTGAAGACCCTTGCCCTCTGCTTGGACACTGAGAGCCAAGATGAAGGAAGAGGGGGTTGACCCATTGGAACAAATGCCAGGTCCCAAGTCCCCCCCTACTCTACCGTGTGGCTCCCAGACGTCCCTCCTACCCTGAGGCTTCATACCCTACTCCCCCACTTAGCTTTGGGGGCCCTTTTATCTCCCCCTCCAACTCAAACCCTCTCCCCACCAGGCTGGGCCCCTCTCACCTAGGATGACAGCTTCCTCCTCATTCTCATCTGCTTCTGCCCAGGCCACCCGCTGGGCTCGACGCTGGGCCTGTAGGCGGCTGCCCAGGTCCCTCCGGCGCCGAGGCCTGCCTCCAGCTCTCGGCTCCTCAGGCTCCAGGGGCCCAGGCTGGGCCACCCGGCCTGCTCCTGCCAGCTCCTCATTGTGCAGTGGCTCTTG
>gene=chr20_3183075-3184075; species=panTro
GGAATAAGTGTGCCCATAACAGGAAGGGTGCGAGGATAGAAGGGGTGAATTGAGGAACATTCTGAATCCAACTGAAGACCCTTGCCCTCTGCTTGGACACTGAGAGCCAAGATGAAGGAAGAGGGGGTTGACCCAGTGGAACAAATGCCAGGTCCCAAGTCCCCCCCTACTCTACCGTGTGGCTCCCAGACGTCCCTCCTACCCTGAGGCTTCATACCCTGCTCCCCCACTTAGCTTTGGGGGCCCTTTTATCCCCCCCTCCAACCCAAACCCTCTCCCCACCAGGCTGGGCCCCTCTCACCTAGGATGACAGCTTCCTCCTCATTCTCATCTGCTTCTGCCCAGGCCACCCGCTGGGCTCGACGCTGGGCCTGTAGGCGGCTGCCCAGGTCCCTCCGGCGCCGAGGCCTGCCTCCAGCTCTCGGCTCCTCAGGCTCCAGGGGCCCAGGCTGGGCCACCCGGCCTGCTCCTGCCAGCTCCTCATTGTGCAGTGGCTCTTG
>gene=chr20_3183075-3184075; species=papHam
GGAATGAGTGTGCCCATAACAGGAAGGGTGCGAGGATAGAAGGGGTGAATTGAGGAACATTCTGAATCAATCTGAAGACCCTTGCCCTCTGCTTGGACACTGAGAGCCAAGATGAAGGAAGAGGGGGTTGACCCAGTGGAACAAATGCCAGGTCCCAAGAATCCCCCTACTCTACCGTGTGGCTCCCAGATGTCCCTCCTACCCTGAGGCTTCATATCCTACTCCCCCACTTAGTTTTGGGGGCCTCTCTATCTCCCCCTCTAACCCAGACCCTCTCCCCACCAGGCTGGGCTCCTCTCACCTAGGATGACAGCTTCCTGCTCATTCTCATCTGCTTCTGCCAAGGTCACCCGCTGGGCTCGACGCTGGGCCTGTAGGCGGCTGCCCAGGTCCCTCCGGCGCCGAGGCCTGCCTTCAGCTCTGGGCTCCTCAGGCTCCAGGGGCCTAGGCTGGGCCACCCGGCCTGCTCCTGCCAGCTCCTCATTGTGCAGTGACTCTTG
>gene=chr20_3183075-3184075; species=ponAbe
GGAATGAGTGTGCCCATAACAGGAAGGGTGCGAGGACAGAAGGGGTGAATTGAGGAACATTCTGAATCAAACTGAAGACCCTTGTCCTCTGCTTGGACACTGAGAGCCAAGATGAAGGAAGAGGGGGTTGACCCAGTGGAACAAATGCCAGGTCCCAAGTCCCCCTCTACTCTACCGTGTGGCTCCCAGACGTCCCTCCTACCCTGAGGCTTCATACCCTACTCCCCCACTTAGCTTTGGGGGCCCCTTTATCTCCCCCTCCAACCCAAACCCTCTCCCCACCAGGCTGGGCCCCTCTCACCTAGGATGACAGCTTCCTCCTCATTCTCATCTGCTTCTGCCCAGGTCACCCGCTGGGCTCGACGCTGGGCCTGTAGGCGGCTGCCCAGGTCCCTCCGGCGCCGAGGCCTGCCTCCAGCTCTCGGCTCCTCAGGCTCCAGGGGCCCAGGCTGGGCGACCCGGCCTGCTCCTGCCAGCTCCTCGTTGTGCAGTGGCTCTTG
>gene=chr20_3183075-3184075; species=rheMac
GGAATGAGTGTGCCCATAACAGGAAGGGTGCGAGGATAGAAGGGGTGAATTGAGGAACATTCTGAATCAATCTGAAGACCCTTGCCCTCTGCTTGGACACTGAGAGCCAAGATGAAGGAAGAGGGGGTTGACCCAGTGGAACAAATGCCAGGTCCCAAGAATCCCCCTACTCTACCGTGTGGCTCCCAGATGTCCCTCCTACCCTGAGGCTTCATACCCTACTCCCCCACTTAGTTTTGGGGGCCTCTTTATCTCCCCCTCCAACCCAGACCCTCTCCCCACCAGGCTGGGCTCCTCTCACCTAGGATGACAGCTTCCTGCTCATTCTCATCTGCTTCTGCCAAGGTCACCCGCTGGGCTCGACGCTGGGCCTGTAGGCGGCTGCCCAGGTCCCTCCGGCGCCGAGGCCTGCCTTCAGCTCTCGGCTCCTCAGGCTCCAGGGGCCTAGGCTGGGCCACCCGGCCTGCTCCTGCCAGCTCCTCATTGTGCAGTGACTCTTG
>gene=chr20_3243444-3244444; species=hg19
GTTGGTGGTGTAAGGGGTGGTATGGAGGATGTAGAGAGGTGCTTGGGAAAAGTGAGTAAGAATAACAAAGATAATCCAAATAAACATGAGAGATTAATTCTGGCCAAGCTTTAACAATGTCTTCCCCTAAACCTTCAACAGAGCAGAAACAAATTGTCCATGCTATACAGGAATAagtgtagcacgatgcctaagagaaaaagctctgagccattcaacctgggtttgaaatccagttctttcatctactaagctataaattgtcaagtcattaactctttgctgcccctggtaccttatctgtaaaatgataaaataacggaatccacttcacaggattggtgtaaatgagacaacacaaacaaagctctcacaacagcactgttcaacagagccttctggggcaatggaaatgttctagatctgcactgttggacacggtagctgccagccacaggaagctatgaagcacttgaaatgtggctgtgtggctgaaagac
>gene=chr20_3243444-3244444; species=bosTau
--------------GAGGGGTAAGGATAA--TAAAGAGATGGCTGAGAGAAATGAGTAAGGATTATAGAGATGATTCAGACCAACATGAGGGATCAATTTTGG-----------------CTTGCCTTGAACCTTCAACACAGCA-AAACTAGTTATCCTTTCCATACAGGGACAAGTACAACATGGCAGATAAGAGcacaggctctaagccacacaacctgaatctgaaacccaactctttgatctact-agctgtactttggcaggacattaactcctggctgcctcagttaccttatctctaaaatgaagaaataatgtaatctactttg-gggcctggtttg-atgagataacacaggctgaactctcagagtggcactgt-gaacagaactttctgtgatgaaggaaatgt-----------actgtccc--acagtagctgctagtta--------tgttaagcacatgaaaaggatctgtgtgact-aaagac
>gene=chr20_3243444-3244444; species=calJac
GTTGGCAGTGTAAGCGGTAGTGTGAAGGACGTAGAGAGGTGTTTGGG-AAAGTGAGT-AGAATAACAAAGATAATCCAAATAAACATGAGATATTAATTTTGGCCAAGCTTTAACAACGTCTTCCGCTAAACCTTCAACAGAGCAGAAACAAATTGTCCACTCTATGCAGAAATAagtgcagcacaatacctaacagaaaaagctctgagcccttcaacctaggtatgaaatccagttctttcatttact-agctgtaaactggcgcgtcattaactctttgctgcctctggtactttatctgtaaaatga-gaaataaaggaatccactttacaggtgtggtgtaaatgagataacacaAACAAGGACCTCACCAcagcgctgttcaacagagctttctggggcaagagaaatgttctagatctgcactgttggacacggtagctgctaaacacaggaagctatgtagcacctgaaatgtgactgtgtgattgaaagac
>gene=chr20_3243444-3244444; species=canFam
ACTGGTGATGAAAGGGGTGATATGGAGGA--CACATAGGTGTCTGGGGGAAGTGAGTAAGGATAACAAAGATAATCCAAATCAACATAAGAGAATATATTTGGCTAAGCTTTAGTAATATCTTTCCCAGAACTTTCAAGAGAGCAGAACA-----ATCCATTCTATACAGAGACAagcacaacata--------gtgtgagggctctgagtcacacaagctgcatttgaaatgcagctctttcacttact-ggctgtaatttgatatgccattaactcctcacttcctcacttaccttatccttaaaagaaggaaataatggaccctacctcataggcttggtttg-atgagataacacagatagagctcttag---Ggcactttccaacagaactttctgtgatg---gaaatgttctggatctgtgctgtccaatgtggtagctgttggccacaggtaactactaagcacttgaagtgtggctgtatgactgagagac
>gene=chr20_3243444-3244444; species=equCab
ACTGGTGACGTAAGGGGTGTTGTGGAGCATGTAGAAAGGTGCCTAGGGGAAGTGAGTAAGGATAACAACGATAATCCAAATCAACATGAGAGATTAACTTTGGCCAAGCTTTACTGACGTCTTCCCCTGAACCTTCGACAGAGCAGAGACCAGTTACCCATTCTACACAGGGACAagtgcagcacagtggttaagaggacaggctctcacccacacaacctgagtttgaaatccacctctttcacttact-agctgtactttggcaagtcattaactccttgctgcctcagttaccttatccctaaaatgagggaataatggaatccaccttgcaggctcagtttg-atgagattacatag-tagagctcttagaGTGgcactgtccaacagaacttcctgtgatgagaaaaatgttctggatctgcaatgtccaacg-ggtagctgctagccacaggtagctattaagcacttgaaatgtggctgtgtgactgaaggac
>gene=chr20_3243444-3244444; species=gorGor
GTTGGTGGTGTAAGGGGTGGTATGGAGGATGTAGAGAGGTGCTTGGGAAAAGTGAGTAAGAGTAACAAAGATAATCCAAATAAACATGAGAGATTAATTCTGGCCAAGCTTTAACAATGTCTTCCCCTAAACCTTCAACAGAGCAGAAACAAATTGTCCATTCTATACAGGAATAagtgcagcatgatgcctaagagaaaaagctct-agccattcaacctgggtttgaaatccagttctttcatctactaagctataaattgtcaagtcattaactctttgctgcccctggtaccttatctgtaaaatgataaaataacggaatccacttcacaggattggtgtaaatgagacaacacaaacaaagctctcacaacagcactgttcaacagagccttctggggcaatggaaatgttctagatctgcactgttggacacggtagctgccagccacaggaagctatgaagcacttgaaatgtggctgtgtggctgaaagac
>gene=chr20_3243444-3244444; species=panTro
GTTGGTGGTGTAAGGGGTGGTATGGAGGATGTAGAGAGGTGCTTGGGAAAAGTGAGTAAGAATAACAAAGATAATCCAAATAAACATGAGAGATTAATTCTGGCCAAGCTTTAACAATGTCTTCCCCTAAACCTTCAACAGAGCAGAAACAAATTGTCCATTCTATACAGGAATAagtgtagcacgatgcctaagagaaaaagctctgagccattcaacctgggtttgaaatccagttctttcatctactaagctataaattgtcaagtcattaactctttgctgcccctggtaccttatctgtaaaatgataaaataacggaatccacttcacaggattggtgtaaatgagacaacacaaacaaagctctcataacagcactgttcaacagagccttctggggcaatggaaatgttctagatctgcactgttggacacggtagctgccagccacaggaagctatgaagcacttgaaatgtggctgtgtggttgaaagac
>gene=chr20_3243444-3244444; species=papHam
GTTGGTGGTGTAAGGGGTGGTATGGAGGATGTAGAGAGCTGCTTGGGAAAAGTGAGTAAGAATAACAAAGATAATCCAATTAAACATAAGAGATTAATTCTGGCCAAGCTTTAACAATGTCTTCCCCTAAACCTTCAACATAGCAGAAACAAACTGTCCATTCTATACAGGAATAagtgtagcacgatgcctaagagaaaaagcactgagccattcaacctgggtttgaaatccagttctttcatttact-agctgtaaactgtcaagtcattaactctttgctgcccc-ggtaccttatctgtaaaatgacaaaataatggaatccacttcacaggattggtgtaaatgagacaacacaaacaaggccctcacaacagcactattcaacagagctttctggggtaatggaaatgttctagatctgcactactggacacggtagttgctagccacaggaagctatggagcacttgaaatgtggctatgtggctgaaagac
>gene=chr20_3243444-3244444; species=ponAbe
---------------------------------------------------------------------------------------------------------------------------------------------------------------------------------------------------------------------------------------------------------------------------------------------------------------------------------------------------------------------------------------------------------------------------------------------------------------------------------------------atgtggctgtgtggctg-aagac
>gene=chr20_3243444-3244444; species=rheMac
GTTGGTGGTGTAAGGGGTGGTATGGAGGATGTAGAGAGCTGCTTGGGAAAAGTGAGTAAGAATAACAAAGATAATCCAATTAAACATGAGAGATTAATTCTGGCCAAGCTTTAACAATGTCTTCCCCTAAACCTTCAACATAGCAGAAACAAATTGTCCATTCTATACAGGAATAagtgtagcacgatgcctaagagaaaaagcactgagccattcaacctgggtttgaaatccagttctttcatttact-agctgtaaattgtcaagtcattaactctttgctgcccc-ggtaccttatctgtaaaatgataaaataatggaatccacctcacaggattggtgtaaatgagacaacacaaacaaggccctcacaacagcactattcaacagagctttctggggtaatggaaatgttctagatctgcactactggacacggtagttgctagccacaggaagctatggagcacttgaaatgtggctacgtggctgaaagac
>gene=chr20_3670299-3671299; species=hg19
CAGGAGGGATACAGGGAAGGAAGCCTTTGGGCCTAAGAGCTGGGCTTTTGTGCAGAGTGGCCTGGGAGATGGAGCCCCCTCCCCTCACCTCTGACCCCAAAGTAGGTGGAGGTAGAGGCAGAGCCCAGGACATTTGAGGCAGAACAGATGTATTCCCCTTGGTCGCTGGGCCTCAGCGCCTCGATGTCCACCCTCAGGGCATTGGGGGAAGCCAGGACATGGATGTGTGGCTCTGCAGGAGCACCCTGGGGCTGACTGGAGGCCACCAGTCGACTGCCAAGGTGGAGAGTCAGGCTGGCGAGCGGCTCGCTGTCCACTCGGCAATCCAGGATGCCCCGGAGGCCACCCTCAGGCTCCACGAAGACCATCATGGTGGGCGTCTTGGGAGGGTCTGTGGGGAGGAAGGGAGTGTGGtgattgcagacaatgaccacaaatttctccctccctgtacccatgcacagtgactttgctgctcctcccattaagaggcagaacct
>gene=chr20_3670299-3671299; species=bosTau
CAGAAGGGATTCAGGAAAGGAAGCCTCTGGATCTGAGAGCCGGGCCTTTGTGCAGCGCAGCCTAGGAGATAGGGCGG---GGTCTCACCTCTGGTTCCAAAGTAGGTGGCAGCAGAGGCAGAGCCCAGGGAATTAGAGGCAGAGCACACATATTCCCCCTGGTCACTGGGCCTCAGCTCCTCTATGACCACCCTCAAGGCATTGGGGGTGACTGAGACATGGATGTGTGGCTTGGCAGGAGCAACCTTGGACTGGCTAGAGGCCACCAGCCGACTGCCAAGGTGGAGGGTCAGGCTGGCCAGGGGCTCGCTGTCTACTCGGCAATCCAGAATGCCTTGGATGCCACCCTCAGGCTCCACAAAAACCGTCATCGTGGGTGTCTTGGGGGGATCTGTAGGAAGACAGGGAGTGTGGtgactgca-gaaacaactacaaattcctccctccttgtacccatgcaaggcaac--tgctgctccttccattaagaggcagagcct
>gene=chr20_3670299-3671299; species=calJac
CTGAGGGGACACAAAGAAGGAATCC-TTGGGTCTAAGAACTGGGCATTTGTGTGGAGTGGCCTGGGAGATGGAGCCCCCTTCCCTCACCTCTGGCCCCAAAGTAGGTGGAGGTAGAGGCAGAGCCCAGGGCATTTGAAGCAGAACACACATATTCCCCTTGGTCGCTGGGCCTCAGAGCCTCGATGTCTACCCTCAGGGCATTGGGGGAGGCCAGGACATGGATGTGTGGCTCTGCAGGAATACCCCAGGGCTGACTGGAGGCCACCAGTCGACTGCCAAGGTGGAGAGTCAGGCTGGCGAGGGGCTCACTCTCCACTCGGCAATCCAGGATGCCCTGGAGGCCATCCTCAGGCTCCATGAAGACTGTCATGGTGGGCGTCTTGGGAGGGTCTGTGGGGAGGAAAGGAGTGTGGtgattacagaaaacaaccacaaatttctccttccctgtatccacgcacaatgactttgctgctccttccattaagaggtagaacct
>gene=chr20_3670299-3671299; species=canFam
CAGAAGGGATTCAG--AAGGAAGCCTCTGGACTCGAGAGCTGGGCCTTTCTACATAGGGACCTGGGAGATGGACCCCCTCCCACCTACCTCTGGTTCCGAAATAGGTAGAAGCGGATGCAGATCCCAGGGCATTGGAGGCAGAACACACATATTCCCCCTGGTCACTGGGCCTCAGCTCCTCCATGTCCACCCTCAGGGCATTGGCAGTGGCTGTGACATGGATGTGTGGCTCTGCAGGAGCACCCCAGGGCTGGCTAGAGGCCACCAGCCTACTGCCGAGGTGGAGGCTCAGGCTGGCTAGGGGCTCACTGTCCACACGGCAGTCCAGGATGCCCTGGATGCCACTGTCAGGCTCCACAAAGACCGTCATGGTGGGCGTCTTGGGAGGGTCTGTGGGAACACAGGGggtaggatgcttacagaaaaccaccacaaattcctccttccctgtacccatgc-agacgactttgccacttgttgcattaagaggtattatct
>gene=chr20_3670299-3671299; species=equCab
CAGAAGGGATTCAGGGAAGAAAGCCCTTGGACTTGAGAGCTGGGCCTTCATGCAGAGTGGCCTGGTAGATGGACTCC---CTGCTCACCTCTGGTTCCGAAGTAGGTGGAGGCAGAGGCTGAGCCCAGGGCGTTGGAGGCAGAGCACACATATTCCCCCTGGTCGCTGGGCCTCAGCTCCTTGATGTCCACCCTCAAGGCATTGGGAGTGGCTGAGATGTGGAGATGTGTCTCCGCTGGAGCACCCCGGGACTGGCTGGAGGCCACCAGCCGACTGCCAAGGTGAAGGGTCAGGCTGGCTGGGGGCTCGCTGTCCACTCGGCAGTCCAGGATGCCTTGGACACCACCCTCGGGCTCCACAAAGACTGTCATGGTGGGTGTCTTGGGAGGGTCTGTGGGAAGACTCGGAGT---ATGACTGCA-CAAA-----------TCCCccctccctgtacccatgtaaggtgactttgctgctcctcccattaagaggtagagact
>gene=chr20_3670299-3671299; species=gorGor
CAGGAGGGATACAGGGAAGGAAGCCTTTGGGCCTAAGAGCTGGGCTTTTGTGCAGAGTGGCCTGGGAGATGGAGCCCCCTCCCCTCACCTCTGACCCCAAAGTAGGTGGAGGTAGAGGCAGAGCCCAGGACATTTGAGGCAGAACACACGTATTCCCCTTGGTCGCTGGGCCTCAGCGCCTCGATGTCCACCCTCAGGGCATTGGGGGAAGCCAGGACATGGATGTGTGGCTCTGCAGGAGCACCCTGGGGCTGACTGGAGGCCACCAGTCGACTGCCAAGGTGGAGAGTCAGGCTGGCGAGCGGCTCGCTGTCCACTCGGCAATCCAGGATGCCCCGGAGGCCACCCTCAGGCTCCACGAAGACCATCATGGTGGGCGTCCTGGGAGGGTCTGTGGGGAGGAAGGGAGTGTGGtgatcgcagaaaatgaccacaaattcctccctccctgtacccatgcacagtgactttgctgctcctcccattaagaggcagaacct
>gene=chr20_3670299-3671299; species=panTro
CAGGAGGGATACAGGGAAGGAAGCCTTTGGGCCTAAGAGCTGGGCTTTTGTGCAGAGTGGCCTGGGAGATGGAGCCCCCTCCCCTCACCTCTGACCCCAAAGTAGGTGGAGGTAGAGGCAGAGCCCAGGACATTTGAGGCAGAACACACGTATTCCCCTTGGTCGCTGGGCCTCAGCGCCTCGATGTCCACCCTCAGGGCATTGGGGGAAGCCAGGACATGGATGTGTGGCTCTGCAGGAGCACCCTGGGGCTGACTGGAGGCCACCAGTCGACTGCCAAGGTGGAGAGTCAGGCTGGCGAGCGGCTCGCTGTCCACTCGGCAATCCAGGATGCCCCGGAGGCCACCCTCAGGCTCCACGAAGACCATCATGGTGGGCGTCTTGGGAGGGTCTGTGGGGAGGAAGGGAGTGTGGtgattgcagaaaatgaccacaaatttctccctccctgtacccatgcacagtgactttgctgctcctcccattaagaggcagaacct
>gene=chr20_3670299-3671299; species=papHam
TAGAAGGGATACGGGGAAGGAAGCCTTTGGGCCTAAGAACTGGGCTTTTGTGCAGAGTGGCCTGGGAGATGGAGCCCCCTCCCCTTACCTCTGACCCCAAAGTAGGTGGAGGTAGAGGCAGAGCCCAGAGCATTTGAGGCAGAACACACGTATTCCCCTTGGTCGCTGGGCCTCAGTGCCTCCAAGTCCACCCTCAGGGCATTGGGGGAAGCCAGGACATGGATGTGTGGCTCTGCAGGGGCACCCTGAGGCTGACTGGAGGCCACCAGTCGACTGCCAAGGTGGAGAGTCAGGCTGGCAAGGGGCTCGCTGTCCACTCGACAATCCAGGATGCCCCGGAGGCCATTCTCAGGCTCCACGAAGACCATCATGGTGGGCGTCTTGGGAGGGTCTGT-GAGAGGAAGGGAGTGTGGtgattgcagaaaatgaccacaaattcctccctccctgcacccatgcacagtgactttgctgctcctcccattaagatgcagaacct
>gene=chr20_3670299-3671299; species=ponAbe
CATGAGGGATACAGGGAAGGATGCCTTTGGG-CTAAGAGCTGGGCTTTTGTGCAGA-TTGCCTAGGAGATGGAGCCCCCTCCCCTTACCTCTGA-CCCAAAGTA-GTGGAGGTAGAGGCAGA-CCCAGGGCA-TTGAGGCAGAACACACGTATTC-----------TGGGCCTCAGCGCCTCGATGTCCACCCTCAGGGCATTGGGGGAAGGCAGGACATGGATGTGT-GCTCTGCAGGAGCACCCTGGGGCTGACTGGAGGCCACCAGTCGACTGCCAAGGTGGAGAGTCAGGCTGGCGAGCGGCTCGCTGTCCACTCGGCAATCTAGGATGCCCCGGAGGCCACCCTCAGGCTCCACGAAGACCATCATGGTGGGCGTCTTGGGAGCGTCTGTGGGGAGGAAGGGAGTGTGGtgattgcagaaaatgaccacaaattcctccctccctgtacccgtgcacagtgactttgctgctcctcccattaagaggcagaacct
>gene=chr20_3670299-3671299; species=rheMac
TAGAAGGGATACAGGGAAGGAAGCCTTTGGGCCTAAGAACTGGGCTTTTGTGCAGAGTGGCCTGGGAGATGGAGCCCCCTCCCCTTACCTCTGACCCCAAAGTAGGTGGAGGTAGAGGCAGAGCCCAGAGCATTTGAGGCAGAACACACGTATTCCCCTTGGTCGCTGGGCCTCAGTGCCTCGAAGTCCACCCTCAGGGCATTGGGGGAAGCCAGGACATGGATGTGTGGCTCTGCAGGGGCACCCTGAGGCTGACTGGAGGCCACCAGTCGACTGCCAAGGTGGAGAGTCAGGCTGGCAAGGGGCTCGCTGTCCACTCGACAATCCAGGATGCCCCGGAGGCCATTCTCAGGCTCCACGAAGACCATCATGGTGGGCGTCTTGGGAGGGTCTGT-GAGAGGAAGGGAGTGTGGtgattgcagaaaatggccacaaattcctccctccctgcacccatgcacagtgactttgctgctcctcccattaagaggcagaacct
>gene=chr20_3716299-3717299; species=hg19
TTGTTTCTCCTCCAGATACAATAGCCTCGGTCCAGAAAATCCATTCATtcattcaacaaagtggttccccagtgcttagcacagagcctggcatgaagaatctcgataagtgtttgctgaagaatCAGAACAACATACAAATAAGGCTGCCAGCTCCTCCCTCGAGACCTTGATCcagtagtatgctggttaatggtttccaatcagctctggaagaaggataaaatcctgatttatggtgtttgccaatttctgtcttgtaaatactcccagccatgactgatttgaagctaccaatgtgatgtcattgaatgcagaattgggaagagatagaaagaatcagctcgcatgagctggtgggacccagctcagcatcccactCCATCATCCTGAGCTGGGCTCTGGGCTCCTGCCCCTGGCTCCTAAGAACCCTCCCCTCCCCCTCTCTGTGCTTTCCCTTTTCTCCTCAACAGCCAGCTGCTATATGCATGCCCACAACC
>gene=chr20_3716299-3717299; species=bosTau
TTGTTTCTGCTCCAAATACAATATCCTTGGTTGAGAAAATCCACTCATT------GAGCAGTGTTTCCCCAGCACTTAGCTTAGAACCTGGCTGGAAGAAGTTCA--ATGTTTTCGCTGATGAATTGAAACAACTTATAAATACGGCTGCCATCATCTCTCCTGTGGCCTTCATCCAGCC-TTtgttggtaaacgtttttcagtctgctccccaagagggagaaaaacctgatttgcag--tttgccaacttgtatggtataa------tcac-catggctgatttcaaactatcaatgtgatgtcaataaatgcaaaattgagaagagatgtacagaatcagctcttgggagctggCG---------------------------------------------------------------------------------------------------------------------------------------------
>gene=chr20_3716299-3717299; species=calJac
TTGTTTCTTCTCCAGGTATAAGAGCCTTGGTCCAGAAAATCCATTCATTCATTCAACAAAGTGGTtccccagtgcttagcacagagtctggcatgaagaagctcggtaag----tgctgaagaataaaAATAATATACAAATAGGGCTGCCAGCTCCTCCCTCGAGGCCTTGATCCAGTGGTATGctggt-------------tcagctatggaagaagga-aaaatcctgatttgtagtgcttgccaatttctgtggtgtaaagactcccagccatgactgatttcaagctaccaatgtgatgtcattgaatgcagaattggaaagagatagaaagaatc-----------gctcgtgggacccaggtcagcaccccactCCATTACCCTGAG-------CTGGGCTCCTGCCCCTGGCTCCCAAGACCCTTCCCTT-CCCCTCTCTGTGCTTTCCTCTTTCTCTGCATCAGCCAGCTGCTGTATGTGTGCTCATGACC
>gene=chr20_3716299-3717299; species=canFam
TTGATTCGCCTCCAAATACAATAGCATTGGTCCAGAAAATTCATTCATTCCTTCAACCT--------CCTTCCA-------CAGAGTCTGAAACAAAGAAGCTCAGTG----TTTGCTGAAGAATTGAAACAAACTACCAACAGGGCTGTCAGCCTCTCCCTTGTGTCCTCATTCcagtggtgtgctggtaaatgttttaccatcaactctctcagagggagaaaaacctgatgtagagggtttgccagtttctgtggtgtaaatgcttccat-tgtggctgatttcaagtcacccatgtgctgtcaatgaatacagagttgggaggagacg--cagaatcagctcttggg-gctggggaggaccacctcagcacaccactCCCTCCCCCTAAA-------CTGAGCCCCTGT-TCTGGCTCTCAAGAGCCATACCCATGCCTACTATTGGCTTTCCCTTTTCTTAGCACCACCCTGCTGCTC--AGAGTACCCACAAGC
>gene=chr20_3716299-3717299; species=equCab
----TTCTCCTCCAGATACAAAAGGTTTAGTCCAGAAAACCCATTCATTCATTCAACCATGtgtttccccagcatttagc-cagagtctgacacaaagaagctcaataagtttttgctgaagaatggaAACAATATACAAACCAGGCTGCCAGCTTCTCCCTTGTGACCTTGATCcagtggtgtactggtccatgttttaccatcaactctccaagaggaagaaaaacctgatttgtagtgtttgccaatttctgtggtgtaaatgctcccac-tatggctgatttcaagctaccaatgtgatgtcagtgaatgcagaattgggaagagatgcacagaatcagctcttgtgagccggtgggtaccgccttagcatgccactCCGTCACCTTA-G-------CTGGGCTCCTGTCCCTAGCTCTCAAGGCCCATACCCAC-CCCCCGTTTTGCTTTCCCTTTTCTCAGCATCACCCAGCTGCTCTATGAGTGCCCACGACC
>gene=chr20_3716299-3717299; species=gorGor
TTGTTTCTCCTCCAGGTACAATAGCCTTGGTCCAGAAAATCCATTCATtcattcaacaaagtggttccccagtgcttagcacagagcctggcatgaagaatctcgataagtgtttgctgaagaatCAGAACAACATACAAATAAGGCTGCCAGCTCCTCCCTCAAGACCTTGATCcagtagtatgctggttaatggtttccaatcagctctggaagaaggataaaatcctgatttatagtgtttgccaatttctgtcatgtaaatactcccagccatgactgatttgaagctacca-tgtga-gtcattgaatgcagaattgggaagagatagaaagaatcagctcgcatgagctggtgggacccagctcagcatcccactCCATCATCCTGAGCTGGGCTCTGGGCTCCTGCCCCTGGCTCCTAAGAACCCTCCCCTCCCCCTCTCTGTGCTTTCCCTTTTCTCCTCAACAGCCAGCTGCTATATGCGTGCCCACAACC
>gene=chr20_3716299-3717299; species=panTro
TTGTTTCTCCTCCAGGTACAATAGCCTCGGTCCAGAAAATCCATTCATTCATTCAACAAAGTGGTtccccagtgcttagcacagagcctggcatgaagaatctcgataagtgtttgctgaagaatCAGAACAACATACAAATAAGGCTGCCAGCTCCTCCCTCGAGACCTTGATCcagtagtatgctggttaatggtttccaatcagctctggaagaaggataaaatcctgatttatggtgtttgccaatttctgtcgtgtaaatactcccagccatgactgatttgaagctaccaatgtgatgtcattgaatgcagaattgggaagagatagaaagaatcagctcgcatgagctggtgggacccagctcagcatcccactCCATCATCCTGAGCTGGGCTCTGGGCTCCTGCCCCTGGTTCCTAAGAACCCTCCCCTCCCCCTCTCTGTGCTTTCCCTTTTCTCCTCAACAGCCAGCTGCTATATGCGTACCCACAACC
>gene=chr20_3716299-3717299; species=papHam
TTGTTTCTCCTCCAGGTACCATAGCCTTAGTCCAGAAAATCCATTCATtcattcagcaaagtggttccccagtgctaagcacagagcctggcatgaagaatctcgataagtgtttgctgaagaatCAGAACAACATACAAATAGGGCTGCCAGCTCCTCCCTCGAGGCCTTGATCcagtagtatgctggttaatggtttccaatcagctctggtagagggataaaatcctgatttgtagtgcttgccaatttctgtggtgtaaatactcccagccatgactgatttcaagctaccaatgtgatatcattgaatgcagaactgggaagagatagaaataatcagctcacatgagctggcgggacccagctcagcatcccactCCATCACCCTAAG-------CTGGGCTCCTGCCCCGGGCTCCTAAGACCCCTCCCCT-CCCCTCTCTGTGCTTTCCCTTTTCTCCACAACAGCCAGCTGCTATATGCGTGCCCACAACC
>gene=chr20_3716299-3717299; species=ponAbe
TTGTTTCTCCTCCAGGTACAATAGCCTTGGTCCAGAAAATCCATTCATTCATTCAACAAAGTGGTtccccagtgcttagcacagagcctggcatgaagaatctcgataagtgtttgctgaagaatCAGAACAACATACAAATAGGGCTGCCAGCTCCTCCCTCGAGACCTTGATCcagtagtatgctggttaatggtttccaatcagctctggaagaaggataaaatcctgatttgtagtgcttgccaatttctgtcgtgtaaatactcccagccatgactgatttcaagctaccaatgtgatgtcattgaatgcagaactgggaagagat----agaatcagctcgcatgagctggcgggacccacctcagcatcccactCCATCATCCTGAG-------CTGGGCTCCTGCCCCTGGCTCCTAAGAACCCTCCCCT-CCCCTCTCTGTGCTTTCCCTTTTCTCCTCAACAGCCAGCTGCTATATGCGTGCCCACAACC
>gene=chr20_3716299-3717299; species=rheMac
TTGTTTCTCCCCCAGGTACAATAGCCTTAGTCCAGAAAATCCATTCATTCATTCAGCAAAGTGGTtccccagtgctaagcacagagcctggcatgaagaatctcgataagtgtttgctgaagaatCAGAACAACATACAAATAGGGCTGCCAGCTCCTCCCTTGAGGCCTTGATCcagtagtatgctggttaatggttttcaatcagctctggtagagggataaaatcctgatttgtagtgcttgccaatttctgtggtgtaaatactcccagccatgactgatttcaagctaccaatgtgatatcattgaatgcagaactgggaagagacagaaataatcagctcacatgagctggcgggacccagctcagcatcccactCCATCACCCTAAG-------CTGGGCTCCTGCCCCTGGCTCCTAAGACCCCTCCCCT-CCCCTCTCTGTGCTTTCTCTTTTCTCCACAACA-CCAGCTGCTATATGCGTGCCCACAACC
>gene=chr20_3973245-3974245; species=hg19
ACTTCTGCAAACAAACTACAAGGTTGTAAGTCTCGTACAATTGGTAGACTGGACATTGTATCTCTCTAGGGTCTCCCTTGAAAATAGCTCCATGGATTCCATTAATGACTTTGGCTTTAAATTTCATGGAAACTGACAGATTTGGGATTTTCATATTTGAAATTCTCTTCCTAGTGTCATAATTTCCAAAGCAAAAAGGCTAGACATTGGCTTAAATAAGTCAAAATAATATGCAAGTAAATCTTTGTATTAAATAGACTACAGTGTTCAGCTTACTACTTTGTTTCTTTGTCATATTGGTTTAGGTTCAAATGGATTGTTAATAATAAAAATGTTATAAGCACAATTTTAAATATATCATCTATGGATTTTGATTACATCCAATGTAGCAATACAATTAATCTAGGAAAAATTACCTAAAAAGAGTTAGCCTGATGTATAATCCCTGAAACTGGAGAACCTTTTTTTTCCAAGTGATTAATTTGGATATTAATCAAAAt
>gene=chr20_3973245-3974245; species=bosTau
ACTTTTGGAAATGAACTACAAGGTTAGAGGTCTCATATAATTGGCAAGTTGGAGACTGTATCTTTCCGACGTCTCTCTTGAAAATAACTCCACAGATTCCACTGATAGTTTTCGCTTTAAATTTCAGTAAAACTAACAACCTTGGGGCTTTCATATTTGAAATTCTCTTCCTAGGGTCATGACTTCCAGAGCAACAAGGTTCAACACTGGCTTAAGTAAGTA-AAAAAATGTGCATGTAAATTTCTATATTAAATAGACTATAATTTTCAGCTTACTGCTTTGTGTTTTAATCATATTGGTTCAAGTTCAAACTAATTGTTAATAAT-AAAATATCAAAAGCACAATTATAAATATATCACCTATAGATTTTGACTGCACTCAATGCAGCAGTACAATTAATCTAGGAAAAATTACTGCAGGAGAGCCAGTCT-ACATAT-----TCTAAGCTGGGGAATCTTTTTTCTTCAAACAATTCTTTAGGCTATTAATCAAAAT
>gene=chr20_3973245-3974245; species=calJac
ACTTTAGGAAACAAATTAAAAGGCTGTAAGTCTTGTACAATTGGTAGACTGGACATTGTATCGCTTTAGGGGTTCCCTTGAAAATAGCTCCATGAATTCCATTGATGACTTTGGCTTTACATTTCATAGAAACTGACCAATGTGGTATTTTCATATTTGAAATTCTCTTCCTAGTGTCATAATTTCCAAAGCAAGAAGTCTAGACATTGGTT----TAAGTCAAAATAATAAGCAAGTAAATCTTTGTATTAAATAGACTGCAGTGTTCAGCTTACTACTTTGTT----TGTCATATTGGTTTGGGTTCGGATGGATTGTTAATAATAAAAATGTTATAAGCACAATTATAAATATATCATCTATGGATTTTGATTACATCCAGTGTAGCAATACAATTAATCTAGGAAAAATTACCTAAAAAGAGCTAGCCTGAGGTATAATCCCTGAAATTGGAGAACCTTTTCTTTCCAAGTGATTAATTTGGATATTAATCAAAAT
>gene=chr20_3973245-3974245; species=canFam
ACTTTTGGAAACAAACTACAGGATTACAAGTCTCATATAATTAGTAGACTGAACATTTTAACTTTCTAGGGTCTTTCTTGAAAATAGCTACATAGATTCCATTGATGGCTTTTACTTTAAATTTCAGGAAAATCAACAAATTTGGAGCTTTCATATTTGAAATTCTTTTCTTAGTGTTATGACTTCTAAAGCAAAAGGGCTAGACATTGGCTTAAATAAGAAAAAATAATGTGCATGTAAATCTCTATGTTAAATAGACTATAATATTCAGTTTACTGCTTCATGTTTTAATCATATTGGTTCAAGCTCAAATTGATTGTTAATGA--AAAATATTATTAGCACAATTATAA--ATGTCTCCTATGGATTTTGATTGCACTCAGTGCTGCAATACAATTAATCTAGGAAAAATCACCTCAAA------------------AATTACTGAAACTGGAGAATCCTTTTTCTTCAAACAATTCTTTAGGATATGAACCAAAAT
>gene=chr20_3973245-3974245; species=equCab
--------------------------------------------------------------------------------------------------------------------------------------------------------------------------------------------------------------------------------------------------------------------------------------------------------------------------------------------------------------------------------------------------------------------------------------------------------------------------------------------------------------------
>gene=chr20_3973245-3974245; species=gorGor
ACTTCTGCAAACAAACTACAAGGTTGTAAGTCTCGTACAATTGGTAGACTGGACATTGTATCTCTCTAGGGTCTCCCTTGAAAATAGCTCCATGGATTCCATTAATGACTTTGGCTTTAAATTTCATGGAAACTGACAGATTTGGGATTTTCATATTTGAAATTCTCTTCCTAGTGTCATAATTTCCAAAGCAAAAAGGCTAGACATTGGCTTAAATAAGTCAAAATAATATGCAAGTAAATCTTTGTATTAAATAGACTACAGTGTTCAGCTTACTACTTTGTTTCTTTGTCATATTGGTTTAGGTTCAAATGGATTGTTAATAATAAAAATGTTATAAGCACAATTTTAAACATATCATCGATGGATTTTGATTACATCCAATGTAGCAATACAATTAATCTAGGAAAAATTACCTAAAAAGAGTTAGCCTGATGTATAATCCCTGAAACTGGAGAACCTTTTTTTTCCAAGTGATTAATTTGGATATTAATCAAAAT
>gene=chr20_3973245-3974245; species=panTro
ACTTCTGCAAACAAACTACAAGGTTGTAAGTCTCATACAATTGGTAGACTGGACATTGTATCTCTCTAGGGTCTCCCTTGAAAATAGCTCCATGGATTCCATTAATGACTTTGGCTTTAAATTTCATGGAAACTGACAGATTTGGGATTTTCATATTTGAAATTCTCTTCCTAGTGTCATAATTTCCAAAGCAAAAAGGCTAGACATTGGCTTAAATAAGTCAAAATAATATGCAAGTAAATCTTTGTATTAAATAGACTACAGCGTTCAGCTTACTACTTTGTTTCTTTGTCATACTGGTTTAGGTTCAAATGGATTGTTAATAATAAAAATGTTATAAGCACAATTTAAAATATATCATCTATGGCTTTTGATTACATCCAATGTAGCAATACAATTAATCTAGGAAAAATTACCTAAAAAGAGTTAGCCTGATGTATAATCCCTGAAACTGGAGAACCTTTTTTTTCCAAGTGATTAATTTGGatattaatcaaaat
>gene=chr20_3973245-3974245; species=papHam
ACTTTTGCAAACAAACTACAATGTTGTAAGTCTCATACAATTGTTAGACTGGATATTGTATCTCTCTAGGGTCTCCCTTGAAAATAGCTCCATGGATTCCATTAATGACTTTGGCTTTAAATTTCATGGAAACTGACAGATTTGGGATTTTAATATTTGAAATTCTCTTCCTAGTGTCATAATTTCCAAAGCAAAAAGGCTAGACATTGGCTTAAATAAGTCAAAATAATATGCAAGTAAATCTTTGTATTAAATAGACTACAGTGTTCAGCTTACTACTTTGTTTCTCTGCCATCCTGGTTTACGTTCAAATGGACTGTTAATAATAAAAATGTTATAAGCACAACTGTAAATATATCATCTATGGATTTTGATTACATCCAATGTAGCAATACAATTAATCTAGGAAAAATT-----AAAAGAGCTAGCCTGATATATAATCCCTGAAACTGAAGAACCTTTTTTTTCCAAGTGATTAATTCAGATATTAATCAAAAT
>gene=chr20_3973245-3974245; species=ponAbe
ACTTCTGCAAACAAACTACAAGGGTGTAAGTCTTGTACAATTGGTAGACTGGACATTGTATCTCTCTAGGGTCTCCCTTGAAAATAGCTCCATGGATTCCATTAATGACTTTGGCTTTAAATTTCATGGAAACTGACAGATTTGGGATTTTCATATTTGAAATTCTCTTCCTAGTGTCATAATTTCCAAAGCAAAAAGGCTACACATTGGCTTAAATAAGTCAAAATAATATGCAAGTAAATCTTTGTATTAAATAGACTACAGTGTTCAGCTTACTACTTTGTTTCTTTGTCACATTGGTTTAGGTTCAAATGGATTGTTAATAATAAAAATGTTATAAGCACAATTGTAAATATATCATCTATGGATTTTGATTACATCCAATGTAGCAATACAATTAATCTATGAAAAATTACCTAAAAAGAGCTAGCCTGATGTATAATCCCTGAAACTGGAGAAGCTTTTTTTTCCAAGTGATTAATTTGGATATTAATCAAAAT
>gene=chr20_3973245-3974245; species=rheMac
ACTTTTGCAAACAAACTACAATATTGTAAGTCTCATACAATTGTTAGACTGGATATTGTATCTCTCTAGGGTCTCCCTTGAAAATAGCTCCATGGATTCCATTAATGACTTTGGCTTTAAATTTCATGGAAACTGACAGATTTGGGATTTTAATATTTGAAATTCTCTTCCTAGTGTCATAATTTCCAAAGCAAAAAGGCTAGACATTGGCTTAAATAAGTCAAAATAATATGCAAGTAAATCTTTGTATTAAATAGACTACAGTGTTCAGCTTACTACTTTGTTTCTCTGCCATCCTGGTTTATGTTCAAATGGACTGTTAATAATAAAAATGCTATAAGCACAACTGTAAATATATCATCTATGGATTTTGATTACATCCAATGTAGCAATACAATTAATCTAGGAAAAATT-----AAAAGAGCTAGCCTGATATATAATCCCTGAAACTGAAGAACCTTTTTTTTCCAAGTGATTAATTCAGatattaatcaaaat
>gene=chr20_6018429-6019429; species=hg19
TATGGCCTATTGCTGCCCATTGTCCCTGGTTTTAATCCAAGCCTATTATGGAATACTGCAGTGAGATTATCCATTCTCAGCCTGTTGAGCTGCATTAAATTAGAATGGGAGGCTGTAAGTAAAACTCATGCCTCTTGGCCAGGCATTCTGCACCAGCGTGTCCCTCTGTGGCTTGCTGGTCCTGGTTGTTCTCAGACTGGCAGCTGAGCTGCGCTTGGCTTGAAGCATACTGAAGCCTGCAGCCAGGGACACCGCCATTGAATCAGATGGAGGGGGATGAAAAAGCAGAGAAGGGGGCATGTGGCTGGCTATTCTTGCTCTCTGGAGAACAGCTTCATTGTTAGGAGTAGTTAGGCTGAAAGTGGACTTCCCACTGCTGAGCCACCCAAGAGGCACACTGAGCATTAGTGACGGGTGAGCCACATAAGAATAATGTTTAAAAAAGAGAGGACTTGAAGTAGCTATGCGAAAATTTAGAACTTTGCACTTTGTTAACGCTT
>gene=chr20_6018429-6019429; species=bosTau
---GGCCCGTTGTTGCTCATTGTCCTAGGTTCTAACCCAAGTGTAATATAGCCTCATACCGTGAGGTTATCTAAATGTAGCCTGTTAAGCTGTGTTAAA-AATTATAAGGAGTTACAAGCAGAATCCATGCCTCTCGGTTGGGCATTGTTGGTCAGTGTGTC-CTTTGTTGTCTGCTGGTCCTGGTTGTTCCCAGATTAGCTGCTGAGTCACCCCTGGCTTGAAAAGTACAGAAGCCTGCAGCCATGGACACTGCTATGGACTCCAGTGGAAGTGGGTG-------AGAGAAGGGCGTGTGAAGCTAGTCATTCTCCCCTTCTGGAATAATGTCTCCTAAT-GGGTGCAGTGA-----GAAGTGGAAGTCAGATTGCTGGACTACCCAAGAGGCACACTGAA--CTAGCAAAGTATGAG-CACATGAG---TATGTTTTTAAAAGGGAGAACTTGAAGTAG----GGGGGAAATTAGAATTTTGTTTTTTGTTA-TGCTC
>gene=chr20_6018429-6019429; species=calJac
---GGCCTACTGCTGCCCATTGTCCCTGGTTTTAATCCAAGCCTATTACGGAATCCTGCCATGAGATTACCCATTCTCAGCCTGTTGAGCTGCATTAAATTAGAATGGGAGGCTGTAAGTAAAACCCACCCCTCTTGGCCAGGCATTCTGTACCA--GTGTCCCTCTGTGGCTTGCTGGTCCTGGTTGTTCTCAGACCAGCAGCTGCGCTGCACTTGGCTTGGAGCATACCGAAGCCTGCAGCCAGGGACACTGCCATTGAATCAGATGGAGGGGGTTGACAAGGCGGAGAAGGGGGCACGTAGCTGGCTATTCTCGCTCTCTGGAGAATATCGTTATTGTTAAT-------------AAGGTGAACTTCCCACTGTGCAACCACCCAAGATGCACACTGAGCATTAGTGACAGGTAAACCACATAAGAATAATGTTTTAAAAAGGGAGGACTTGAAGTAGTTATGGGAAAATTTAGAACTTTGCACCTTGTTA-TGCTT
>gene=chr20_6018429-6019429; species=canFam
---GGCCAGCTGCTGCCAACTGT--TGGTATACAACATAAGTGTAATATGGAATGATGCAATGAGATTATCCAGAC--AGCTTGTTGAGCTGTGTTAAATTAAGATGGG-AGTTATAAGCAAAATGCATGCTTCTTGGCAAGGCATCCTTGGTCAGTATGCTCCTTTGTTGCAT-TTGGTCTTGATTGTTCCCAGGCTGGCAGCTGAGTTGCCCTTGGCTTGAAACATACTGAAGCTTGCAGCCAGGGACACTGTCACCAAATCAGACGGAGGGTGGTGTGAGGGAAGAAAAGGATGCCTCTAGCTGGCCAGTCTCCCTTTCTGGAATGTAGTGTC---AT-GGGAGGAGTAAGGCTGGAGGTGGAGTTC-----------CCACCCAAGAGACACATTGAA--CTAGCAAAGTGGGAG-CACAAAA-----ATGTTTTAAAATGAGAGAACTCGGAGTGATTATGGGAAAAATTAGGATTTTGCACTTCA-TA-TGTTT
>gene=chr20_6018429-6019429; species=equCab
---GGCCTGGTGCCGCCCACTGTCCTAGGTTTCATCCTAAGTGTAATATGGAATCACGCAGTGAGATAATCCAAACATAGCCTGTTGAGCTGTGTTAAATTAAAATGGGAAGTTATAAGCAAAATTTATGCCTCTTGGCAGGGCATCTTTGGTCAGTGTGCCCCTTTGTTGCCTGCTAGTCCTGGTTGTTGCCAGACTAGC--TTGAGCTGCCCTTGGCTTAGAACGTACTGAAGCCTGCAGCTGGGGACACTGCCACTGAATTGGATGGAGCGTGGTATGAGCAAAGAGGAGGGTGCGTAGGG-TAGCCATTCTCCC-TTCTAGAATATGATCTC------GGGAGTGGTGAGGCTGGAGGTGGAAGTC-----------CCACCTCAAAGGCATATTGAA----AGTAAAGTATGAG-CACACAAAAATTATGTTTAAGAAAGGGAGAACTTGG-----TTATGGGAAAAAATAGAATTTTGCATTTCCTTG-TGCTT
>gene=chr20_6018429-6019429; species=gorGor
-------------------------------------------------------------------------------------------------------------------------------------------------------------------------------CTGGTCCTGGTTGTTCTCAGACTGGCAGCTGAGCTGCGCTTGGCTTGGAGCATACTGAAGCCTGCAGCCAGGGACACCGCCATTGAATCAGATGGAGGGGGTTGAAAAAGCAGAGAAGGGGGCATGTGGCTGGCTATTCTTGCTCTCTGGAGAACAGCTTCATTGTTAGGAGTAGTTAGGCTGAAGGTGGACTTCCCACTGCTGAACCACCCAAGAGGCACACTGAGCATTAGTGACGGGTGAGCCACATAAGAATAATGTTTAAAAAAGAGAGGACTTGAAGTAGCTATGCGAAAATTCAGAACTTTGCACTTTGTTA-CGCTT
>gene=chr20_6018429-6019429; species=panTro
TATGGCCTATTGCTGCCCATTGTCCCTGGTTTTAATCCACGCCTATTACGGAATACTGCAGTGAGATTATCCATTCTCAGCGTGTTGAGCTGCATTAAATTAGAATGGGAGGCTGTAAGTAAAACTCATGCCTCTTGGCCAGGCATTCTGCACCAGCGTGTCCCTCTGTGGCTTGCTGGTCCTGGTTGTTCTCAGACTGGCAGCTGAGCTGCGCTTGGCTTGGAGCATACTGAAGCCTGCAGCCAGGGACACCGCCATTGAATCAGATGGAGGGGGTTGAAAAAGCAGAGAAGGGGGCATGTGGCTGGCTATTCTTGCTCTCTGGAGAACAGCTTCATTGTTAGGAGTAGTTAGGCTGAAGGTGGACTTCCCACTGCTGAACCACCCAAGAGGCACACTGAGCATTAGTGACGGGTGAGCCACATAAGAGTAATGTTTAAAAAAGAGAGGACTTGAAGTAGCTATGCGAAAATTTAGAACTTTGCACTTTGTTA-CGCTT
>gene=chr20_6018429-6019429; species=papHam
---GGCCTATTGTTGCCCATTGTCCCTGGTTTTAATCCAAGCCTATTACAGAATACTGCAGTGAGATTATCCATTCTCAGCCTATTGAGCTGCATTAAATTAGAATGGGAGGCTGTAAGTAAAACTCATGCCTCTTGGCCAGGCATTCTGCACCAGTGTGTCCCTCTGTGGCTTGCTGGTCCTGGTCGTTCTCAGACCGGTGGCTGAGCTGCACTTGGCTTGGAGCATACTGAAGCCTGCAGCCAGGGACAACACCATTGAATCAGATGGAGGGGGTTGAAGAGGCAGAGAAGGGGGCATGTGGCTGGCTATTCTTGCTCTCTGGAGAACAGCTTCATTGTTAGGAGTA---AGGCTGAAGGTGGACTTCCCACTGCTGAACCACCCAAGAGGCACACTGAGCGTTAGTAATGGGTGAGCCACATAAGAATAATGTTTAAAAAAGGGAGGACTTGAAGTAGCTATGGGAAAATTTAGAACTTTGCACCTTGTTA-TGCTT
>gene=chr20_6018429-6019429; species=ponAbe
TA-----------TGCCCATTGTCCCTGGTTTTAATCCAAGCCTATTACAGAATACTGCAGTGAGATTATCCATTCTCAGCC-GTTGAGCTGCATTAAATTAGAATGGGAGGCTGTAAGTAAAACTCATGCCTCTTGGCCAGGCATTCTGCACCAGCGTGTCCCTCTGTGGCTTGCTGGTCCTGGTTGTTCTCAGACCGGCAGCTGAGCTGCGCTTGGCTTAGCGCATACTGAAGCCTGCAGCCAGGAACACCGCCATTGAATCAGATGGAGGGGGTTGAAAAAGCAGAGAAGGGGGCATGTGGCTGGCTATTCTTGCTCTCTGGAGAACAGCTTCATTGTTAGGAGTAGTTAGGCTGAAGGTGGACTTCCCACTGCTGAACCACCCAAGAGGCACACTGAGCATTAGTGACGGGTGAGCCACATAACAATAGTGTTTAAAAAAGAGAGGACTTGAAGTAGCTATGCGAAAATTTAGAACTTTGCACTTTGTTA-CACTT
>gene=chr20_6018429-6019429; species=rheMac
---GGCCTATTGTTGCCCATTGTCCCTGGTTTTAATCCAAGCCTATTACAGAATACTGCAGTGAGATTATCCATTCTCAGCCTATTGAGCTGCATTAAATTAGAATGGGAGGCTGTAAGTAAAACTCATGCCTCTTGGCCAGGCATTCTGCACCAGTGTGTCCCTCTGTGGCTTGCTGGTCCTGGTTGTTCTCAGACCGGCGGCTGAACTGCACTTGGCTTGGAGCATACTGAAGCCTGCAGCCAGGGACAACACCATTGAATCAGATGGAGGGGGTTGAAAAGGCAGAGAAGGGGGCATGTGGCTGGCTATTCTTGCTCTCTGGAGAACAGCTTCATTGTTAGTAGTA---AGGCTGAAGGTGGACTTCCCACTGCTGAACCACCCAAGAGGCACACTGAGCATTAGTAATGGGTGAGCCTCATAAGAATAATGTTTTAAAAAGGGAGGACTTGAAGTAGCTATGGGAAAATTTAGAACTTTGCACCTTGTTA-TGCTT
>gene=chr20_6219429-6220429; species=hg19
TTTCTTTTGAGACAGTCCCTTGAGGTCTCTTGGCAGCCACCTTCTTGAACGTGGGAAGAGATTGGGATCCCTAGGAATGCAAAAAAGGAGAAATCAAAATGTCCTCAGAAAATTCCAGGGTGTGGTTGGTCCAGAGACCCAATCCAACAGTTCCAAGACTCAAAAGATGAGTATCAAACTATACTTGGCTTCCCTCTCTTCAGGCATGAGACATCCACATTTACCCAGAATCAGTTCCTAATTTGGAAGCTTCTTGTGTTCCCAGCATTCTCAGATCTTGTACCAAATTTTTTGTAAACTCTCCTAATAATGAGTAGTTATGTATAGCATTATAGTTGTGGTCTTGATGCTTCTATTATCAGTTGATCATTCTGGCTCTGTTTCTTTGTGGCTCTGTGGCCATGAAACAACACTTTAATAGGTACAAGATGACTGGTGAAACTCACCTAGTAAGCTCTGGGCTTTCCTTAATGTGTATAATTAGTGTATATTATAGCTCA
>gene=chr20_6219429-6220429; species=bosTau
TTTCTTTGGGGATGGTCCCTTGGGACCTCTTGGCAGCCTCCTTCTTTAATATAAGGAGAGATTGAGATCCAGAGGAATGCCaaaaaaaaaaaaaaaaaaTGTCCTCAGAAGATTCCAGAGTGCGGTTGATCTAGAAACCAAATCAGACAGTTCCAAGCCTCAAAAGATAAGTATCAAGCAATACTTGGCTACCCTCCCTCCAGGCATGAGACATCCACATTTAGCCAGAGTCAGTTCGTAATTTGGAAGCTTCTTACATTACTGACATTCTCAGATCCTGCACCAAATTTCTCTTCTACTCTCCTAATCATAAGTAGTTATGTGTAGTAGTACGCTTGTAGTCTTGATGCTTCTATTATCAGTCCATCATTCTAGATGTATTTCTTGAAGCCTCTGTAGCCATGACACAACACTCAAATATACACAAGATGACCTATGAAACTCACCTAGTAAGC--------TTTCTTAATGT---TAATTAGTGTATATAAGAGCTCA
>gene=chr20_6219429-6220429; species=calJac
TTTCTTTCAAGACAGTCCCTTGAGGTCTCTTGGCAGCTACCTTCTTGAACATGGGAAGAGATTGGGATCTGTAAGAATGCCGAGAAGGAGAAATCAAAATGTCCTCAGACGATTCCAGAGTGTGGTTGATCTATAGACCCAATCCAACAGTTCCAAGGCTCAAAAGACGAGTATCGAACTATACTTGGCTTCCCTCTCTCCAGGCATGAGACATCCACATGTACCCCCAATCAGTTCCTAATTTGGAAGCTTCTTGTGTTACCAGCAATCTCAGATCTTGTACCAAATTTTTCATCCACTCTCCTAATAATGAGTAGTTACATATAGTATTATGATTGTGGTCTTGATGCTTCTATTATCAGTTGATCATCCTGGCTCTGTTTCTCAGGGGTGCTGTGGC------ACAACACTTTAATAGCTACGAGATGACTGGTGGAACTCACCTAG-AAGCTATGGGCTTTCCTTAATGTGTATAATTAGTGTATATTATATCTCA
>gene=chr20_6219429-6220429; species=canFam
TTTTTTTGGGGATGGTCCCTTGAGGCCTCTTGGCAACCACCTTCTTTAATATGGGGAGAGACTGGGATCTATAGGAATGTCAAAAAAAAAAAA--AAAACGTCCACAGAATATTCCAGAGTGTGGTTGATCTAGATACCAAATCCGACAGTTCCAAGCCTCAAAAGATGAGTATCAAACAATACTTGGCTTCCTTCCCTTGAGGCATGAGACACTCACATTTACCCAGAATCAGCTCGTAATTTGGAAGCTTCTTATATTACTGACAGTCTCAGATCCTGCACCAAATTTCTCGTCCA--CTCCTAATCATAAGTAGTTATGTACAGTATTATGGTTGCAGTCTTGATGCTTCTATTATCAGCCTATCATTCTGGATATATT--TCAGAGCCTCTGTAGCCATGGAACAATACTTTACTACATA-AAGATGACCAATGAAACTCACCTAGTAAACTATAGGGTTTCCTTAATGT---CAATCAGTATATATTACAGTTCA
>gene=chr20_6219429-6220429; species=equCab
TTTCTTTGTGGATGTTCCCTTGAGGTCTCTTGGCAGCCACCTTCTCTAATGTAGGGAGAGACTGGGATCCATAGAAACGCCAAAAAAAAAAAAAAAAAACATCCTCAGAAGATTCCAGAGTGTGGTTGATCTAGAGAGCAAATCCGACAGTTCCAAGCCTCAAAAGATGAGTATCAAACAATGCTTGGCTTCCCTCCTTCCAGGCATGAGACATCCACGTTTACCCAGAATCAGTTTGTAATTTGGAAGCTTCTTGTGTTACTGACATTCTCAGATCCTGCACCAAATTTCTCGCTCACGCTCCTGATCGTAACTAGTTATGTATAGGATTATGGTTTCAGTCTTGATGCTTTTATTATTGGTCCATCCTTATGGACGTGTTTCTCAGAGCCTCTGTGGCCATGGGACAGTACTCTAATACATACGAAATGACCGATGGAACTCACCTAGCAAGCTACAGGACTTCCTTAAAGT---CGGCTAGTGTGTATTACAGCTCA
>gene=chr20_6219429-6220429; species=gorGor
TTTCTTTCGAGACAGTCCCTTGAGGTCTCTTGGCAGCCACCTTCTTGAGCGTGGTAAGAGATTGGGATCCCTAGGAATGCAAAAAAGGAGAAATCAAAATGTCCTCAGAAAATTCCAGGGTGTGGTTGGTCCAGAGACCCAATCCAACAGTTCCAAGACTCAAAAGATGAGTATCAAACTATACTTGGCTTCCCTCTCTTCAGGCATGAGACATCCACATTTAC------------------------------------------------------------------------------------------------------------------------------------------------------------------------------------------------------------------------------------------------------------------------------------
>gene=chr20_6219429-6220429; species=panTro
TTTCTTTCGAGACAGTCCCTTGAGGTCTCTTGGCAGCCACCTTCTTGAACGTGGGAAGAGATTGGGATCCCTAGGAATGCAAAAAAGGAGAAATCAAAATGTCCTCAGAAAATTCCAGGGTGTGGTTGGTCCAGAGACCCAATCCAACAGTTCCAAGACTCAAAAGATGAGTATCAAACTATACTTGGCTTCCCTCTCTTCAGGCATGAGACATCCACATTTACCCAGAATCAGTTCCTAATTTGGAAGCTTCTTGTGTTCCCAGCATTCTCAGATCTTGTACCAAATTTTTTGTCCACTCTCCTAATAATGAGTAGTTATGTATAGCATTATAGTTGTGGTCTTGATGCTTCTATTATCAGTTAATCATTCTGGCTCTGTTTCTTCGTGGCTCTGTGGCCATGAAACAACACTTTAATAGGTACAAGATAACTGGTGAAACTCACCTAGTAAGCTCTGGGCTTTCCTTAATGTGTATAATTAGTGTATATTATAGCTCA
>gene=chr20_6219429-6220429; species=papHam
TTTCTTTCGAGATAGTCCCTTGAGGTCTCTTGGCAGCCACCTTCTTGAACGTGGGAAGAGATTGGGATCCCTAAGAATGCAAAAAAGGGGAAATCAAAATGTCCTCAGAAGATTCCAGAGTATGGTTGATCCAGAGACCCAATCCAACAGTTCCAGGACTCAAAAGATGAGTATCAAACTGTACTTGGCTTCCCTCTCTCCAGGCATGAGACATCCACACTTACCCAGAATCATTTCCTCATTTGGAAGTTTCTTGTGTTCCCAGCATTCTCAGATCTTGTACCAAATTTTTTGTCCAATCTCCTAATAATGAGTAGTTATGTATAGCATTATAGTTGTGGTCTTCATGCTTCTATTATCTGTTGATCATTCTGGCTGTGTTTCTTGATGGCTCTGTGGCCATGAAACAACACTTTAATAGGTACAAGATAACTGGTGGAACTCACCTAGTAATCTCTGGGCTTTCCTTAATGTGTATAAGTAGTGTATATTATAGCTCA
>gene=chr20_6219429-6220429; species=ponAbe
TTTCTTTCGAGACAGTCCCTTGAGGTCTCTTGGCAGCCACCTTCTTGAACGTGGGAAGAGATTGGGATCCCTAGGAATGCAAAAAAGGAGAAATCAAAATGTCCTCAGAAAATTCCAGGCTGTGGTTGATCCAGAGACCCAATCCAACAGCTCCAAGACTCAAAAGATGAGTGTCAAACTATACTTGGCTTCCCTCTCTCCAGGCATGAGACATCCACATTTACCCAGAATCAGTTCCTAATTTGGAAGCTTCTTGTGTTCCCAGCATTCTCAGATCTTGTACCAAATTTTTTGTCCGCTCTCCTAATAATGAGTAGTTATGTATAGCATTATAGTTGTGGTCTTGATGCTTCTATTATCAGTTGATCATCCTGGCTCTGTTTCTTCGTGGCTCTGTGGCCATGAAACAACACTTTAATAGGTACAAGATGACTGGTGAAACTCACCTAGTAAGCTCTGGGCTTTCCTTAATGTGTATAATTAGTGTATATTATAGCTCA
>gene=chr20_6219429-6220429; species=rheMac
TTTCTTTCGAGACAGTCCCTTGAGGTCTCTTGGCAGCCACCTTCTTGAACGTGGGAAGAGATTGGGATCCCTAAGAATGCAAAAAAGGGGAAATCAAAATGTCCTCAGAAGATTCCAGAGTATGGTTGATCCAGAGACCCAATCCAACAGTTCCAGGACTCAAAAGATGAGTATCAAACTGTACTTGGCTTCCTTCTCTCCAGGCATGAGACATCCACACTTACCCAGAATCATTTCCTCATTTGGAAGTTTCTTGTGTTCCCAGCATTCTCAGATCTTGTACCAAATTTTTTGTCCAATCTCCTAATAATGAGTAGTTATGTATAGCATTATAGTTGTGGTCTTCATGCTTCTATTATCTGTTGATCATTCTGGCTGTGTTTCTCGATGGCTCTGTGGCCATGAAACAACACTTTAATAGGTACAAGATAACTGGTGGAACTCACCTAGTAATCTCTGGGCTTTCCTTAATGTGTATAAATAGTGTATATTATAGCTCA
>gene=chr20_6280429-6281429; species=hg19
TTTGTGGGGAAGAAGGCAGGACAATTTGCTGAAAGTCCATTAAAGCCCACTTTCTGGATAACCGGGAGGAGGTATAAGAATGCAGTTGCAATAATTTTACATATTCAAAAATATGTCCACGAATATATTACAGATTCTTATGTCTCAGGACCCTTCTTTTCTGCCCCATCGCTGGTCCCCTAGTCCTCTCCTTCTCTTTGTCTTTTAGCCCTCAACTATAGTCGTGGAGAGATGGAGCAAAGAAATGGAATATCCTTTAAAACAATAATATGAAGACAACATGAAAATGTATCAAATATAGCTAGGTATAAAAAACCAGGTAAACGCAGAGAATTGCTCATTTGGTGACTTGGCAATCAGAGAATTTGCTTGTGATGAATTGAATTTCAATGAAGCGATTTAGAGCCATTTTGGGATTGTTTTTTTACGGACATGGGGATTTGAACAGAAGTTCCTGATTCTCTCACCCTCAGAGAGCTGACGCACACTGGCCTATCTGG
>gene=chr20_6280429-6281429; species=bosTau
TTTATAGGGGAAGAGGAAAGTCAATTTTCTGAAAGTCAAGTGAAACCCAGTATCTGGATGACTGGGAAGAAGTATAAAAATATAACTGTAACA-TTCTACATATTCAGAAGAATGTCCAAGAATATATTAAAGATTCTTATCTTTCAGGATCCTAC-TGTCTGCCCCATCTTTGGTG-CACAGTC-TC--------CTAATCCCTTACCTCCCAGCTACAACAGTAGAGAGAAGGA------AAAGTGAACTTTCTTTAAAATGACAACTTGGAGACAAAATTGAAATTTGTCAAATAC-CACACATATGCATAAG-ACGTGAACTCAGAGAATTGCTCATTTGGTAAACTGGCATTCAGGGAATTGGCCTATGATGAACTGAACTTTCAT------------------TTTGAGA--------CTACATATATGGGGAGCTGAACAGAAGT---------------tctcaGAAAAATAATCTGCACTAGGATGT-TGG
>gene=chr20_6280429-6281429; species=calJac
TTTGTGGGGAAGAGGGCAGGACAATTTGCTGAAAGTCCATTAAAGCCCACTTTCTGTATAACTGGGAGGAGCTATAAGAATACAGTTGCAGTAATTTTACATATTCAAAAATATGTTCAAGAATATATTACAAATTCTTATGTCTCAGGAGCCTTC-TTTCTGCCCCATTGCTGGTCCCCTAGTCTTCTCCTTCTCTTTGCATTTTAGCCCCCAACTATAGTCGTGGAGAGATGGAGCAGAGAAATGGAATATCCTTTAA---ACTAATATGAAGAAAGCATGGAAATTTATCAACTATAACTAGATATAAAAA--CAGGTAGACTCAGAG--TTTCTCACTTGGTGACTTGGCAATCAGAGGATTTGCTTGTGATGAAATGAATTTCAATGAAGTGATTTAGAGTCATTTTGGGATTGTTTTTTTAAGGATGTGGGGATTTGAACAGAGGTTCCTGATCCTCTCACCCTCAGAGAGCTGACACACACTGGCCTATCTGG
>gene=chr20_6280429-6281429; species=canFam
TTGGTGGCGGAAGATGAAAGCCAACTTGTTAAAAGTCAATGGAAACCCA-----TGGATGCATGGGAAGAAGTATAAGAATATAGTTTAAAAATTTTTGCATATTCAAACATATGTCCAAGAATATATTAAAGATTCCTATCTTTCAGGATCCTTC-TCTCTGCTTCATCTTCGGTC-CACAGTT-TCTTCTTCTCTTTATCTCTCAGTCCCCTACTGTAGTAGAGGAAAGAAGCAGCAGAGAAATTGAACATCCTTTAAA-----AATATGGAGACAAAGTACAATTTTGTCAAATATAACTAGATATATAGAGA-AGGTGAACTTAGAGAATTGCTCACTTGGTGACTTGATGTTCAGGGAATTTGCTTGTAGTGAACTGAACCTCAGT------------------TTGGGGGTTA-TTTTCTGAAGCTATTGGGATTTGAACAGAACTTCCTGATTCTCTCAAGCTCAGAAAGCTGATCTACACTGGCCTGTCTGG
>gene=chr20_6280429-6281429; species=equCab
TTTGTAGGGGGAGAGGCAGGCCAATTCGCTGAAAGTCAATTGAAACCTG-----TGGGTGACTGGGCAGAAGTATAAGAATATAGTTGTAATAACTCTA-ATGTTAAAAAA-----------------------------------------------------------------------------------------------------------------------------------------------------------------------------------------------------------------------------------------------------------------------------------------------------------------------------------------------------------------------------------------------------
>gene=chr20_6280429-6281429; species=gorGor
TTTGTGGGGAAGAAGGCAGGACAATTTGCTGAAAGTCCATTAAAGCCCACTTTCTGGATAACCGGAAGGAGGTATAAGAATGCAGTTGCAATAATTTTACATATTCAAAAATATGTCCAAGAATATATTACAGATTCTTATGTCTCAGGACCCTTC-TTTCTGCCCCATTGCTGGTCCCCTAGTCCTCTCCTTCTCTTTGTCTTTTAGCCCTCAACTATAGTCGTGGAGAGATGGAGCAGAGAAATGGAATATCCTTTAAAACAATAATATGAAGACAACATGAAAATGTATCAAATATAGCTAGGTATAAAAAACCAGGTAAACGCAGAGAATTGCTCATTTGGTGACTTGGCAATCAGAGAATTTGCTTGTGATGAATTGAATTTCAGTGAAGCGATTTAGAGCCATTTTGGGATTGTTTTTTTACGGACATGGGGATTTGAACAGAAGTTCCTAATTCTCTCACCCTCAGAGAGCTGACGCACACTGGCCTATCTGG
>gene=chr20_6280429-6281429; species=panTro
TTTGTGGGGAAGAAGGCAGGACAATTTGCTGAAAGTCCATTAAAGCCCACTTTCTGGATAACCGGGAGGAGGTATAAGAATGCAGTTGCAGTAATTTTACATATTCAAAAATATGTCCAAGAATATATTACAGATTCTTATGTCTCAGGACCCTTC-TTTCTGCCCCATTGCTGGTCCCCTAGTCCTCTCCTTCTCTTTGTCTTTTAGCCCTCAACTATAGTCGTGGAGAGATGGAGCAGAGAAATGGAATATCCTTTAAAACAATAATATGAAGACAACATGAAAATGTATCAAACATAACTAGGTATAAAAAACCAGGTAAACGCAGAGAATTGCTCATTTGGTGACTTGGCAATCAGAGAATTTGCTTGTGATGAATTGAATTTCAATGAAGCGATTTAGAGCCATTTTGGGATTGTTTTTTTACAGACATGGGGATTTGAACAGAAGTTCCTGATTCTCTCACCCTCAGAGAGCTGACGCACACTGGCCTATCTGG
>gene=chr20_6280429-6281429; species=papHam
TTTGTGGGGAAGAAGGCAGGACTATTTGCTGAAAGTCCATTGAAGCCCACTTTCTGGATAACTGGGAGGAGTTATAAGAATGCAGTTGCAATAATTTTACATATTCAAAAATATGTCCAAGAATTCATTACAGATTCTTATGTCTCAGGACCCTTC-TTTCTGCCCCATTGCTGGTCCCCTAGTCCTCTCCTTCTCTTTGTGTTTTAGCCCCCAACTATAGTTGTGGAGAGATGGGGCAGAGAAATAGA--ATCCTTTAAAACAATAATATGAAGAAAACGTGAAAATTTATCAAATATAGCTAGATATAAAAAAC----------CAGAGAATTGCCGATTTGGTGACTTGGCAATCAGAGAATTTGCTTGTGATGAATTGAATTTCAATGAAGTGATTTAGAGCCATTTGGGGAttttttttttACAGACATGGGGATTTGAACAGAAGTTCCTGATTCTCTCACCCTCAGAGAGCTGACGCACACTGGCCTATCTGG
>gene=chr20_6280429-6281429; species=ponAbe
TTTGTGGGGAAGAAGGCAGGACAATTTGCTGAAAGTCCATTAAAGCCCACTTTCTGGATAACCGGGAGGAGGTATAAGAATGCAGTTGCAATAATTTTACATATTCAAAAATATGTCCAAGAATATATTACAGATTCTTATGTCTCAGGACCCTTC-TTTCTGCCCCATTGCTGGTCCCCTAGTCCTCTCCTTCTCTTTGTCTTTTAGCCCTCAACTATAGTCGTGGAGAGATGGAGCAGAGAAATGGAATATCGTTTAAAACAATAGTATGAAGACAACATGAAAATTTATCAAATATAGCTAGGTATAAAAAACCAGGTAAATTCAGAGAATTGCTCATTTGGTGACTTGGCAATCAGAGAATTTGCTTGTGATGAATTGAATTTCAATGAAGTGATTTAGAGCCATTTTGGGATTGTTTTTTTACAGACATGGGGATTTGAACAGAAGTTCCTGATTCTCTCACCCTCAGAGAGCTGACGCACACTGGCCTGTCTGG
>gene=chr20_6280429-6281429; species=rheMac
TTTGTGGGGAAGAAGGCAGGACTATTTGCTGAAAGTCCATTAAAGCCCACTTTCTGGATAACTGGGAGGAGTTATAAGAATGCAGTTGCAATAATTTTACATATTCAAAAATATGTCCGAGAATTCATTACAGATTCTTATGTCTCAGGACCCTTC-TTTCTGCCCCATTGCTGGTCCCCTAGTCCTCTCCTTCTCTTTGTCTTTTAGCCCCCAACTATAGTTGTGGAGAGATGGGGCAGAGAAATAGA--ATCCTTTAAAACAATAATATGAAGAAAACGTGAAAATTTATCAAATATAGCTAGATATAAAAAAC----------CAGAGAATTGCCGATTTGGTGACTTGGCAATCAGATAATTTGCTTGTGATGAATTGAATTTCAATGAAGTGATTTAGAGCCATTTGGGGATTTTTTTTTTACAGACATGGGGATTTGAACAGAAGTTCCTGATTCTCTCACCCTCAGAGAGCCGACGCACACTGGCCTATCTGG
>gene=chr20_6590075-6591075; species=hg19
ACTATTGAACAGTTCTCAACCTGAAAGTCCAAATTGCTTTATAATTACTTGTATAAACATTCGTATAAGAATGTAAAAGTTATGTGTCAGATTGCTATTTCTTGAGTATTTAGATAAGAGTTTTGCTTTCTGTTTAAAAGAGTTATCTCCTGCTGTCATTATTCTTACTGAAGTGGTAACTTTGTTTATATTTCTAATGAGACTTAATGCTGATTCATAATGATGTCAATTTATTTAAACTTATTTGAATTTCTAAAATTTGGAATTCTAAAAGATTTTGGAAGTAGGCTGCCACTACTCCCTCCATCCCACCTTCCAAGTACCCGTGAGATGCATGCATTAAAACTCAATTTCCACTCTACATTGACAAGAGAATTTGAAAAGAAAATTGTTAGACAAatatatgtatacatatatacatatatacacacacacaCAGATTTATAACATTCGTTCATGTTTACTGAAGGTTTTTAGGATTTAGTAACTAACTTATGCTT
>gene=chr20_6590075-6591075; species=bosTau
--------------------------------------------------------------------------------------------------------------------------------------------------------------------------------------------------------------------------------------------------------------------------------------------------------------------------------------------------------------------------------------------------------------------------------------------------------------------------------------------------------------------
>gene=chr20_6590075-6591075; species=calJac
ACTATTGGACAGTTCTCAACCTGCACGTCCAAATTGCTTTATAGCTACTTGTATAAACATTTGTATAAGAATGTATACATTATATATCAGATTACTATTTCTTGATTATTTAGATAAGAGTTTTGCTTTTTGTTTAAAAGAGTTATCTCCTGGTGTCACTATTCTTATCGAAGTGGTAAATTTGCATATATTTTTAATGAGAC--AATGCTAATTCATAATGATGCCAATTTGTTCAAACTTATTTGAATTTCTAGAATTTGGAATTCTAAAAGATTTTGGAAGTAGGCTGCCACTATTCCCTCCATCCCACCTTCCAAGT------------------------CTCAATTTTCACTCTACATTGAGAAGAGAATTT-----GAAAATTGTTCGATAAatatatatatacatttatatatatatatatatatataCAGATTTTAAACATTCATTCATGTTTTCTGAAGGTTTCTAGGATTTGGAAACTAACTTGTGCTT
>gene=chr20_6590075-6591075; species=canFam
ACTATTGGACAGTTCTTAATCTGAAAAGCTAGCTTGCTTTATAATTCTTTGTGTAGTTATTTGTGCAAGAATGTACAAGTTATGGATTTGATGGTTATTTCTTGAATATTTCG---ATAGTTTTGTTTTTTGTTTAAAAGTATTACCTTCTGCTTTCACTT----------AGAAGTGAATTTATATAATTTTTAAATGAGACTTAATGGTGATACATAATCATGCCAGTTTAATA------------TTTTTTGGAGTTTGAAATTCCAAAACAT-TTAAAAGGAAGCTGTCATTATTCTCAACATTCCACCTCCTAGGTTCTCTTGAAACACATGTATAAAAACAGAATTTCCACTTTACATTGACAGGAAAGTTTGAAGAGGAAATTGATAGGCAAACCAAAATGTGAATAT--------------------ACAGCTTCATAACATTTATTCACCTTCATCAAAGGTAGTTGACCAAAGGTAACTGACGTGGATTT
>gene=chr20_6590075-6591075; species=equCab
ACTATTGGACAGTTCTTAATCTGAAAGGCTAAATTGCTTTATAATTACATGTATAATCATTTGT---ATGAAATGTAAGTTATATATTAGATTGTTATTTCTTGAATATTTAGATAATAATTTTGTTTTTTGTTTAACAGTATTATCTTCTGCTGTCGTTATTCTAATTAAAGTGGTAACTTTGTCT--ATTTTTAATGAGACTTAATGCTGATGCATAATGATGCCAGTTTATTCA------ATTTTCTTTTTGTAGTTTGAAATTCCAAAAGATTTCAGAAGTAGGCTGCCGCGATACTGTCCATTCCACCTCCCAGGTTCCCTTGAGACACACTTACAAAAACAGAGTTTCCACTCTACATTGATAGGGGAATTTGAAAAGGAAATTGATT-GCAAATCGAAACGTACGTAT--------------------ACAACCTCATAACATCTGTTCACCTTCACCAAAAGTTTCTAGCATTTGGTAACTGACTTGTGTTT
>gene=chr20_6590075-6591075; species=gorGor
-----------------------------------------------------------------------------------------------------------------------------------------------------CTGCTGTCACTATTCTTACTAAAGTGGTAACTTTGTTTATATTTCTAATGAGACTTAATGCTGATTCATAATGATGTCAATTTATTTAAACTTATTTGAATTTCTAAAATTTGGAATTCTAAAAGATTTTGGAAGTAGGCTGCCACTACTCCCTCCATCCCACCTTCCAAGTACCCGTGAGATGCATGCATTAAAACTCAATTTCCACTCTACATTGACAAGAGAATTTGAAAAGAAAATTG-------------------------------------------------------------------------------------------------------------
>gene=chr20_6590075-6591075; species=panTro
ACTATTGAACAGTTCTCAACCTGAAAGTCCAAATTGCTTTATAATTACTCGTATAAACATTCGTATAAGAATGTAAAAGTTATGTATCAGATTGCTATTTCTTGAGTATTTAGATAAGAGTTTTGCTTTCTGTTTAAAAGAGTTATCTCCTGCTGTCACTATTCTTACTAAAGTGGTAACTTTGTTTATATTTCTAATGAGACTTAATGCTGATTCATAATGATGTCAATTTATTTAAACTTATTTGAATTTCTAAAATTTGGAATTCTAAAAGATTTTGGAAGTAGGCTGCCACTACTGCCTCCATCCCACCTTCCAAGTACCCGTGAGATGCATGCATTAAAACTCAATTTCCACTCTACATTGACAAGAGAATTT-----GAAAATTGTTAGACAAatatatgtatacatatatacatatatataCACACACACAGATTTATAACATTCGTTCATGTTTACTGAAGGTTTTTAGGATTTAGTAACTAACTTATGCTT
>gene=chr20_6590075-6591075; species=papHam
ACTATTGAACAGTTCTCAGCCTGAAAGTCCAAATTGCTTTATAATTACTTGTATAAACATTTGTGTAAGAATGTAAAAGTTATGTATCAGATTGCTATTTCTTGAGTATTTAGATAAGAGTTTTGCTTTTTGTTTAAAAGAGTTATTTCCCGGTGTCACTATTCTTACTAAAGTGGTAACTTTGTTTTTATTTCTAATGAGACTTAATGCTGATTCATAATGATGCCAATGTATTCAAACTTATTTGAATTTCTAAAATTTGGAATTCTAAAAGGTTTTGGAAGTAGGCTGCCACTAATCCCTCCATCCCACCTTCCAAGTACCCCTGAGACGCATGCATTAAAACTCAATTTCCACTCTACATTGACAAGAGAATTTGAAAAGAAAATTGTTAGACAAATACATGTATGcacacacacatatatatacacacacacAGATTTGCAACATTTCTTCATGTTTACTGAAGGTTTCTAGGATTTGGTAACTAACTTGTACTT
>gene=chr20_6590075-6591075; species=ponAbe
ACTACTGAACAGTTCTCAACCTGAAAGTCCAAATTGCTTTATAATTACTTGTATAAACATTC-TGTAAGAATGTAAAAGTTATGTGTCAGATTGCTATTTCTTGAGTACTTAGATAGGAGTTTTGCTTTTTGTTTAAAAGAGTTATCTCCTGCTGTCACTATTCTTACTAAAGTGGTAACTTTGTTTATATTTCTAATGAGACTTAATGCTGATTCATAATGATGCCAATTTATTTAAACTTATTTGAATTTCTAAAATGTGGAATTCTAAAAGATTTTGGAAGTAGGCTGCCACTACTCCCTCCATCCCACCTTCCAAGTACCTGTGAGACACATGCATTAAAACTCAATTTCCACTCTACATTGACAAGAGAATTTGAAAAGAAAATTGTTAGACAAatatatgtatacatatatacatatatataCACACACACAGATTTATAACATGCGTTCATGTTTACTGAAGGTTTCTGGGATTTGGTAACTAACTTATGCTT
>gene=chr20_6590075-6591075; species=rheMac
ACTATTGAACAGTTCTCAGCCTGAAAGTCCAAATTGCTTTATAATTACTTGTATAAACATTTGTGTAAGAATGTAAAAGTTATGTATCAGATTGCTATTTCTTGAGTATTTAGATAAGAGTTTTGCTTTTTGTTTAAAAGAGTTATTTCCTGGTGTCACTATTCTTACTAAAGTGGTAACTTTGTTTTTATTTCTAATGAGACTTAATGCTGATTCATAATGATGCCAATGTATTCAAACTTACTTGAATTTCTAAAATTTGGAATTCTAAAAGATTTTGGAAGTAGGCTGCCACTAATCCCTCCATCCCACCTTCCAAGTACCCCTGAGACGCATGCATTAAAACTCAATTTCCACTCTACATTGACAAGAGAATTTGAAAAGAAAATTGTTAGACAAATACATGTacacacacacacacacatatacacacacacAGATTTGCAACATTTCTTCATGTTTACTGAAGGTTTCTAGGATTTGGTAACTAACTTGTACTT
>gene=chr20_7616429-7617429; species=hg19
ACTAGATTGCCTTACAAATTTGAAAGCTGAACTTTCATCCAAGAACGTGGTTTGAAATACTTGTATCAGTGAAAAATGGCAGAAAGAGGAAAGGTCAAGTAGTAAAGGTGATAGACAAAAAGTAGATAGATCGTAACTCCATTTCTGGTTTATAGGACAAGTCAAATAAATTATTTTCATGCAACATTGGTCATAATAGCAATTGTCACTCACCATTTATGAAAAATGTCTTATATAAGTCCAAAATGTTATTTCTATTTTTAAATAGGCCAATAAAACATTTGAGTATTATAATTAAAGTTTTTACTTTAATTATAGAACTAAATTGAAACTAATGATCTCACATTATGACCTCAATGAGACCATTAACTCTATCAGACAAACACACCATAAACTAGCTGAAGGGCTTATAAGTGTGGACTATtgttttagattgggttccacaaaaatagagcctgagacagacattcaagtgctctcaggaaaagggaaatgaagaa
>gene=chr20_7616429-7617429; species=bosTau
CCAGGCTAACCCTACCAATTTGCAAACTGAACCTTCAT-CA-GAATTTAACTTGAAATTCTTGCATGAATGGAAAATTGAAG----AGA---GCTCAAATAGTAAATATGATAGAAAGTA----GATAATTT-TAATTCCATTTCTGATTAACTGAAAAGGTCATATATATTATTTTTATTTAGAGTTGTTGATAATAACTATTGCCA-TCACAGTTTACGAAAATAGTCTTATATAAGTTCAAAGTATTATTTCTACTTCTAAATAAACCAAGAAAATGTTCGAGT---------AAAGTTTTGACTT-------AGAAATTATTTGAGGTTAACAATCGTGTACAATGGCCCATTTTAGACCAGTATCTCAGTGAGACAATCATACATTAATCTAGCTTAAAGGTTTAAGAGCATGGGCTACTCTTGtaggttgggttctacaaaagcagagactaagatagagtttcagatgctctcagagaaaggtaaa--aagaa
>gene=chr20_7616429-7617429; species=calJac
--------------------------------------------------------------------------------------------------------------------------------------------------------------------------------------------------------------------------------------------------------------------------------------------------------------------------------------------------------------------------------------------------------------------------------------------------------------------------------------------------------------------
>gene=chr20_7616429-7617429; species=canFam
ACAGGCTAGCCCTACATATTTGCAAGATGAACTGTCATCTAAGAACATGGCTTG--ATACTTGCATAAATGGACAACAGAGG----AGAG------AAGTAGTAACTATGATAAACAGAA-GTAGATAGAACGTAATTCCATTTCTGGTTAACTGAAAAGGTGAAATAAATTATCTTCATTTAGAGTTGGTCCTAATAGCAATTGCCACCCACAGTTTAT------------------GTTCAAAATGTTATTTCTATTTCCAAACGGGCCAAGAAAATATCCGAGCATAAT----AAAATTTTTAGTC---TCACAGAACCAATTTGAGGTTAATGGCCTCATACAATGGT-CACATTAGACCAGTAGCTCTTGAAGATAATCATACATTAAGGTAGTTTAAGTGTTTAGAAGCATGGGTTATtgttttaagttgggttctacaaaagcagagcctaagtcgtggatttaggtgctctcagaaaaaagggaataaagga
>gene=chr20_7616429-7617429; species=equCab
ACAGGCTGGCCCTACATATTTGCAAGTTGAACTCTCATCTGAGAACATGGCTTGAAATACTTGCATAAATGGAAAATGGAAGAGATAGAGAAGTTCAAGCAGTAAATACGATAGACAGAAGGTAGATAGATCATAACGCCATTTCCAGCTAACCGAAAAGGTCAAATAAATTATCTTCATTTAGAGTTGGTCATAATAGCAATTACCACCCACAGCATATGAAAATAGTCTTACATAAGTGCAAAATGTTATTTCTATTTCTAAATAGGCTAAGAAAATATTCGAGTATTATAATTAAAGTTTTTACTCTATTCATAGAACTAATTTGAGATTAATGATCCCATACAATGGCCCCCATTAGAACACTATCTCTGTGAGACAATCATACATTAAATTAGCCAAAGGGTTTAAGAGCGTGGGCTATTGCTTTAGGTTGGGTTCAACCAAAGCAGAGCCTAAGACAGGGATTCAAGTGAGCTCAGAAAAAGGAGAATGAAGGA
>gene=chr20_7616429-7617429; species=gorGor
ACTAGATTGCCCTACAAATTTGAAAGCTGAACTTTCATCCAAGAACGTGGTTTGAAATACTTGTATCAGTGAAAAATGGCAGAAAGAGGAAAGGTCAAGTAGTAAATGTGATAGACAAAAAGTAGATAGATCGTAACTCCATTTCTGGTTTATAGGACAAGTCAAATAAATTATTTTCATGCAACATTGGTCATAATAGCAATTGTCACTCACCATTTATGAAAAATGTCTTATATAAGTCCAAAACGTTATTTCTATTTTTAAATAGGCCACTAAAACATTTGAGTATTAAAATTAGAGTTTTTACTTTAATTATAGAACTAATTTGAAACTAATGATCTCACATTATGACCTCAATGAGACCATTAACTCTATCAGACAAACACACCATAAACTAGCTGAAGGGCTTATAAGTGTGGACTATtgttttagattgggttccacaaaaatagagcctgagacagacattcaagtgctctcaggaaaagggaaatgaagaa
>gene=chr20_7616429-7617429; species=panTro
ACTAGATTGCCCTACAAATTTGAAAGCTGAACTTTCATCCAAGAACGTGGTTTGAAATACTTGTATCAGTGAAAAATGGCAGAAAGAGGAAAGGTCAAGTAGTAAATGTGATAGACAAAAAGTAGATAGATCGTAACTCCATTTCTGGTTTATAGGACAAGTCAAATAAATTATTTTCATGCAACATTGGTCATAATAGCAACTGTCACTCACCATTTATGAAAAATGTCTTATGTAAGTCCAAAATGTTATTTCTATTTTTAAATAGGCCAATACAACATTTGAGTATTATAATTAAAGTTTTTACTTTAATTATAGAACTAAATTGAAACTAATGATCTCACATTATGACCTCAATGAGACCATTAACTCTATCAGACAAACACACCATAAACTAGCTGAAGGGCTTATAAGTGTGGACTATtgttttagattgggttccacaaaaatagagcctgagacagacattcaagtgctctcaggaaaagggaaatgaagaa
>gene=chr20_7616429-7617429; species=papHam
ATTAGATTGCCCTACAAATTTGAAAGCTAAACTTTCATCCAAGAACATGGTTTGAAATACTTGTATCAGTGAAAAATGGCAGAAAGAGGGAAGGTCAAGTAGTAAATGTGATAGACAAAAAGTAGatagattataattccatttctggtttataagaaaagtcaaatacattattttcctttagggtcggtcaTAATAGCAACTGTCACTCACCATTTATGAAAAATATCTTACATAAGTCCAAAATGTTCTTTCTATTTTTAAACAGGCCAAGAAAACATTTGAGTATTATAATGAAAGTATTTACTTTAATTATAGAACTAATTTGAAATTAATGATCTCACATTATGGCCTCAATGAGACCATTAACTCTATCAGACAAACACACCATAAACTAGCTGAAGGGCTTACAAGTGTGGACTATtgttttagattgtgttccacaaaaatacagcctgagatagacactcaggtgctctcaggtaaagggaaatgaagaa
>gene=chr20_7616429-7617429; species=ponAbe
ACTAGATTGCCCTACAAATTTGAAAGCTGAACTTTCATCCAAGAACGTGGTTTGAAATACTTGTATCAGTGAAAAATGGCAGAAAGAGGAAAGGTCAAGTAGTAAATGTGATAGACAAAAAGTAGATAGATCATAACTCCATTTCTGGTTTATAGGACAAGTCAAATAAATTATTTTCATTTAACATTGGTCATAATAGCAATTG----TCACCATTTATGAAAAATGTCTTATATAAGTCCAAAATGTTATTTCTATTTTTAAATAGGCCAATAAAACATTTGAGTAAAA--------------ACTTTAATTATAGAACTAATTTGAAACTAATGATCTCACATTATGACCTCAATGAGACCATTAACTCTATCAGACAAACACACCATAAACTAGCTAAAGGGCTTATAAGTGTGGACTATtgttttagattgggttccacaaaaatagagcctgagaaagacattcaagtgctctcaggaaaagggaaatgaagaa
>gene=chr20_7616429-7617429; species=rheMac
ATTAGATTGCCCTACACATTTGAAAGCTAAACTTTCATCCAAGAACATGGTTTGAAATACTTGTATCAGTGAAAAATGGCAGAAAGAGGGAAGGTCAAGTAGTAAATGTGATAGACAAAAAGTAGATAGAGTATAACTCCATTTCTGGTTTATAAGAAAAGTCAAATACATTATTTTCCTTTAGGGTCGGTCATAATAGCAACTGTCACTCACCATTTATGAAAAATATCTTACATAAGTCCAAAATGTTCTTTCTATTTTTAAACAGGCCAAGAAAACATTTGAGTATTATAATGAAAGTATTTACTTTAATTATAGAACTAATTTGAAATTAATGATCTCACATTATGACCTCAATGAGACCATTAACTCTATCAGACAAACACACCATAAACTAGCTGAAGGGCTTAGAAGTGTGGACTATtgttttagattgtgttccacaaaaatacagcctgagatagacattcaggtgctctcaggtaaagggaaatgaagaa
>gene=chr10_227455-228455; species=hg19
AAAGGAGATAGAGAAGGGGTGAGGATATATGTGGCTCCAATTCTGTACTCGCCTTTGTGGTATTTTAAAGCTATGTACAACTCCTTGCTCCTATAAGATAGTAGAAGAAAAAAAAGATAATACTATGTGAACAATAAGAATAAAATAAATAGTACATTATTTTAATTATTATGCTTTTAAATAAAGCACATAATTTGGGGTATGATAACTACATGCAAATGATGTTGATGTAAAACATTTTAAAAAAACTCAGAGTACAAAACAGTATTTTCTTATGGTTGAGATTTTTAAAAAACCATCCTTTACATAAAAATTGCTTAGAGAAGAATGTTTAAATAAAATAAGGTTTTCTTTGGATTCAGCTTTTTAAATTAAAATCATGTAAACATGACAGCCGTTTCAGTTTTTCAGATGACCTTTGTTCATCTGTAGCATGTTTCTCTAGAAGCTTTAGGGACATTTCTCTAAGCAGCTATCAGAATCTCCCAGTGTGAATGTTG
>gene=chr10_227455-228455; species=bosTau
---GGAGAAAGAAAGA---TGGTGTTGTATGTTGTTTTAACTCTGTATCCTTTCTTTGGATATTTTAAAGCCATGTACAACTCT---CTCCTATAGGTGACTCGAAGAAGAAATAGGTAATACTGTGTGGAAAATAAGGATAAAAT-AATAGTATATAATTACCTTTA--ATATT--------------------------------------------TGATATTGGaataaaaatttttaaaaaaCCTCTAAGTACAAATATGTATTTTCCTATGGTTTGGATTTAA-AAAAAAACTAGTTTGTTTAAAA---ATTTACAGATGAATGTGGAAATAAGATA--CTGTTCTTTGGATTTAATTTTTAAAAT-----TCATTTAATCTTGACAACTATTTCAAC-TTACAGGCTCTTCTTCTTAATCCATGGCATCTTTCT-T-AAAGCTCTAGGGACA-TTCTCTAGGAACCTGTGGGAATCT-CCAG-GTGAGTATCA
>gene=chr10_227455-228455; species=calJac
AAAGGAAATAGAGAAGGGGTAAGGGTATATGCTGCTCCAACTCTGTACTCACCCTTGGAGTATTTTAAAGCTATGTACAACTCCTTGCTCCTGTGAGAT---AGAAGAAAAAAAAG--AGTACTATGTGAACAATGAGAATAAAATAAATAGTACCTTATTTTAATTATTATGTCTTTAAGTAAAGCACATAATTTGAGGTATGATAACTAAATGCAAATGATGTTGATGTGAAACATTCAAAAAACACTCAGAGTACAAAACAGTATTTTCTTATGGTTGAGATTTTTTAAAAACCATACTTTATATAGAAATTGCTTAGGCAAGAATGTTTACATAAGATG--CTTTTCTTTGGATTCAGCTTTTTAAATAAAAATCATGTAAACATGTCAACTATTTCAGTTTTTCAGACAACCTTT-TTCATCTGTAGCATCTTTGTCTAGAAGCTTTAGGGACG-TTCTCTAAGCAGCTATCAGAATCTTCTACTGTGAATGTTG
>gene=chr10_227455-228455; species=canFam
ACCAGAGAAAGAGAAAGAGTGATGCTGTGTGTTGCTCTGTGTCTGTATTGATGCTCTGAGTACTTAAAAGCTATGTACACCTTCTAGCTCCTGCAGGCCAAGAGAAGGAA-AATAGTTAACATTG--TGGAAAATACAAATACAAT----AGTACAGAATTCAAATTAGTATGTTTGATTAGACAGCAAATAATTTGAGGGTGTGTTACAAAGTACAAGTGGTATTGACCTAAAATTTTTC--AAAACCTCAAGAA--AAAGTCCTATTTTCCTATGGCTGGGATTTTT-TTAAACCATAGTTTATGTAAAAATTACTTATGGAAGAACCTGGAAATCAGATG--GTGCTCTTTGGA--------------TTAGGGTCACTTAAGCTTGATAAGTACTTCAGTGT---------TTCTCTGT--TCCCGGGCATCCTCCT-TGACAGCCGTGGAGGTG---------------------CTCTCCCAGAGCAAGC-TCA
>gene=chr10_227455-228455; species=equCab
ACAGGAGAAAGAGAAAGGATGATGCTGTATGTTGCTCTAACTCTGTATTTACCCTTTGAATATTTTAAAGCCATGTACAACAACTGGCTCCTGTAGGGTAATAGAAGAAAAAGTAGGTAACA-----------ATAAGAATAAAATAAATAGTACATAATTGTTACT-TTATGTTTTTGAATAAAGCAGATAATTTGAGGCATGGTAACTGAATACAAGTGATATTGGTATTAAATTTTTTAAAAAACCTCAA-----ACAATCGTATTTACCTATGGTTGGGATTTTA-AAAAACCATAGTTTA----AAAATTAC----AGAAGAATGTGGAAATAAGATA--CTGTTCTTTGGatttaattttttaaattaaagttatttaaGCT--ACAACTATTTCAAT----------CTTCTTTCTAACCCATGGCATCTTTCT-TAAAGGCCTTGGGGACA-TTCTCTAGGAAGCTATGGGACTCTCCCAGTGTGAATGTCA
>gene=chr10_227455-228455; species=gorGor
AAAGGAGATAGAGAAGGGGTGAGGATATATGTGGCTCCAATTCTGTACTCGCCCTTGTGGTATTTTAAAGCTATGTACAACTCCTTGCTCCTATAAGATAGTAGAAGAAAAAAAAGATAATACTATGTGAACAATAAGAATAAAATAAATAGTACATTATTTTAATTATTATGCTTTTAAATAAAGCACATAATTTGGGGTATGATAACTAAATGCAAATGATGTTGATGTAAAACATTTAAAAAAAACTCAGAGTACAAAACAGTATTTTCTTATGGTTGAGATTTTTAAAAAACCATCCTTTATATAAAAATTGCTTAGAGAAGAATGTTTAAATAAAATA--CTTTTCTTTGGATTCAGCTTTTTAAATTAAAATCATGTAAACATGACAACTGTTTCAGTTTTTCAGATGACCTTTGTTCATCTGTAGCATGTTTCTCTAGAAGCTTTAGGGACATTTCTCTAAGCAGCTATCAGAATCTCCCAGTGTGAATGTTG
>gene=chr10_227455-228455; species=panTro
AAAGGAGATAGAGAAGGGGTGAGGATATATGTGGCTCCAATTCTGTACTCGCCTTTGTGGTATTTTAAAGCTATGTACAACTCCTTGCTCCTATAAGATAGTAGAAGAAAAAAAAGATAATACTATGTGAACAATAAGAATAAAATAAATAGTACATTATTTTAATTATTATGCTTTTAAATAAAGCACATAATTTGGGGTATGATAACTAAATGCAAATGATGTTGATGTAAAACATTTTTAAAAAACTCAGAGTACAAAACAGTATTTTCTTATGGTTGAGATTTTTAAAAAACCATCCTTTACATAAAAATTGCTTAG---AGAATGTTTAAATAAAATA--CTTTTCTTTGGATTCAGCTTTTTAAATTAAAATCATGTAAACATGACAGCCGTTTCAGTTTTTCAGATGACCTTTGTTCATCTGTAGCATGTTTCTCTAGAAGCTTTAGGGACATTTCTCTAAGCAGCTATCAGAATCTCCCAGTGTGAATGTTG
>gene=chr10_227455-228455; species=papHam
AAAGGATATAGAGAAGGGGTGAGGATATATGTGGCTCCAACTCTGCACTCGCCCTTGGGGTATTTTAAAGCTGTGTACAACTCCTTGCTCCTATAAGATAGAAGAAGAAAAAAAAGATAATACTATGTGAACAATAAGaataaaataaatagtacattattttaattattatgtttttaaataaaGCACGTAATTTGAGGTATGATAACTAAATGCAAATGATGTTGATGTAAAACATTTTTAAAAAA---ACAGTGCAAAACAGTATTTCCTTATGGTTGAGATTTTTAAAAAACCATTCTTTATATAAAAATTGCTTAGAGAAGAATGTTTAAATAAAATA--CTTTTCTTTGGATTCAGCTTTTTAAATTAAAATCATGTAAACATGACAACTATTTCAGTTTTTCAGATGACTTTTATGCATCTGTAGCATCTTTCTCTAGAAGCTTCAGGGACATTTCTCTGAGCAGCTCTCAGAATCTCCCAGTGTG-ATGTTG
>gene=chr10_227455-228455; species=ponAbe
AAAGGAGATAGAGAAGGGGTGAGGATATATGTGGCTCCAATTCTGTACTCGCCCTTGTGGTATTTTAAAGCTATGTACAACTCCTTGCTCCTATAAGATAGTAGAAGAAAAAAAAGATAATACTATGTGAACAATAAGAATAAAATACATAGTACATTATTTTAATTATTATGCTTTTAAATAAAGCACATAATTTGGGGTATGATAACTAAATGCAAATGATGTTGTTGTAAGACATTTTAAAA----TCAGAGTACAAAACAGTATTTTCTTATGGTTGAGATTTTTAAAAAACCATCCTTTATATAAAAATTGCTTAGAGAAGAATGTTTAAATAAAATA--CTTTTCTTGGGATTCAGCTTTTTAAATTAAAATCATGTAAACATGACAACTATTTCAGTTTTTCAGATGACCTTTGTTCATCTGTAGCATGTTTCTCTAGAAGCTTTAAGGACATTTCTCTAAGCAGCTATCAGAATCTCCCAGTGTGAATGTTG
>gene=chr10_227455-228455; species=rheMac
AAAGGATATAGAGAAGGGGTGAGGATATATGTGGCTCCAACTCTGTACTCGGCCTTGGGGTATTTTAAAGCTGTGTACAACTCCTTGCTCCTATAAGATAGTAGAAGAAAAAAAAGATAATACTATGTGAACAATAAGaataaaataaatagtacattatttta---attatgtttttaaataaaGCACGTAATTTGAGGTATGATAACTAAATGCCAATGATGTTGATGTAAAACATTTTAAAAAAAC----AGTGCAAAACAGTATTTCCTTATGGTTGAGATTTTTAAAAAACCATCCTTTATATAAAAATTGCTTAGAGAAGAATGTTTAAATAAAATA--CTTTTCTTTGGATTCAGCTTTTTAAATTAAAATCATGTAAACATGACAACTATTTCAGTTTTTCAGATGACCTTTATTCATCTGTAGCATCTTTCTCTAGAAGCTTCAGGGACATTTCTCTGAGCAGCTCTCACAATCTCCCAGTGTG-ATGTTG
>gene=chr10_298264-299264; species=hg19
CTGCCCCGATTTCTTACCTGCAGTGCTACAACTGTGAGGAGGAGGCCATGTACCACTGCTGCTGGAACACATCCTACTGCTCCATCAAGTGCCAGCAGGAGCACTGGCACGCGGAGCACAAGCGCACCTGCCGCCGGAAAAGATGAAGCTGGCCCTTCCCGGAGTCACCCCGATGATTACTCTTTTCAGACACAGCGGTTTTTGTTTCCAAGAAGCCAAAATTGTTTAGAATTTGCTTCCCATTTTGCACCAGCCTTTAAACACTTTTCGTGAAGAAATTTTGCACAGTAGTTTAAATCTTTTGTTAATGCTCCTCCGAAGTTTTTCAGGGGGTAAAAGTAACATCAGTGGAGGGtattattttaaataaattttaattGAGAATTTGTTGCATTTTCAGCAAATTTTAAAACATTTTTAGGTTTTACAGAGATTTTAACCTTTAAACAACAGATCTTTAAAAAACAGGTGAATACAAGTGAGTTTAACAAAGAAACATT
>gene=chr10_298264-299264; species=bosTau
CGGTCACGGTTTCTTG-CTGCAGTGCTACAACTGTGAGGAGGAGGCCATGTACCACTGCTGCTGGAACACATCGTACTGCTCCATCAAGTGTCAGCAGGAGCACTGGCACGCGGAGCACAAGCGCACCTGTCGCCGGAAAAGATGAAGCTGGCTCTTCCTGGAGAATCACTGACGACTATTCCTCTCAGACACAGCGGTTTTTGTTTCCAAGAAGCCAAAATTGTTTAGAATTTGCTTCCCATTTTGCACCAGCCTTTAAACACTTTTCGTGAAGAAATTTTGCACAGTAGTTTAAATCTTTTGTTAACACTCCTCTGGAGTTTTTCAGGGGGTAAAAGTAACATCAGTGGAGGGtattattttaaataaattttaattGAGAGTTTGTTGCATTTTCAGCAAATTTTAAAACATTTTTAGGTTTTACAGAGATTTTAACCTTTAAACAACAGATCTTTAAAAA-CAGGTGAATACAAGTGAGTTTAACAAAGAAACATT
>gene=chr10_298264-299264; species=calJac
CTG-CCCGATTTCTTGCCTGCAGTGCTACAACTGTGAGGAGGAAGCCATGTACCACTGCTGCTGGAACACATCCTACTGCTCCATCAAGTGCCAGCAGGAGCACTGGCATGCGGAGCACAAGCGCACCTGCCGCCGGAAAAGATGAAGCTGGCCCTTCCCAGAGTCACCCCGACGAT-ACTCTTTTCA-ACACAGCGGTTTTTGTTTCCAAGAAGCCAAAATTGTTTAGAATTTGCTTCCCATTTTGCACCAGCCTTTAAACACTTTTCGTGAAGAAATTTTGCACAGTAGTTTAAATCTTTTGTTAATGCTCCTCCGAAGTTTTTCAGGGGGTTAAAGTAACATCAGTGGAGGGtattattttaaataaattttaattGAGAATTTGTTGCATTTTCAGCAAATTTTAAAACATTTTTAGGTTTTACAGAGATTTTAACCTTTAAACAACAGATCTTTAAAAAACAGGTGAATACAAGTGAGTTTAACAAAGAAACATT
>gene=chr10_298264-299264; species=canFam
AGGACCTGATTTCTCACCTGCAGTGCTACAACTGTGAGGAGGAAGCTATGTACCACTGCTGCTGGAACACCTCGTACTGCTCCATCAAGTGCCAGCAGGAGCACTGGCACGCTGAGCATAAGCGCACCTGTCGCCGGAAAAGATGAAGCGGGTCTT--CCGGAGAAGCACCGATGAGTACTCTTCGCAGACACAGCAGTTTTTGTTTCCAAGAAGCCAAAATTGTTTAGAATTTGCTTCCCATTTTGCACCAGCCTTTAAACACTTTTCGTGAAGAAATTTTGCACAGTAGTTTAAATCTTTTGTTAATGCTCCTCCAGAGTTTTTCAGGGGGTAAAAGTAACATCAGTGGAGGGtattattttaaataaattttaattGAGAATTTGTTGCATTTTCAGCAAATTTTAAAACATTTTTAGGTTTTACAGAGATTTTAACCTTTAAACAACAGATCTTTAAAAAACAGGTGAATACAAGTGAGTTTCACAAAGAAACGTG
>gene=chr10_298264-299264; species=equCab
-GGTCCTGATTTCTCGTGTGCAGTGCTACAACTGTGAGGAGGAGGCCATGTACCACTGCTGCTGGAACACGTCGTACTGCTCCATCAAGTGCCAGCAGGAGCACTGGCACGCCGAGCACAAGCGCACCTGCCGCCGGAAGAGATGAAGCGGCTCTT--CCTG-GGAGCGCCGACGACGACTCTTCTCAGACACAGCGGTTTTTGTTTCCAAGAAGCCAAAATTGTTTAGAATTTGCTTCCCATTTTGCACCAGCCTTTAAACACTTTTCGTGAAGAAATTTTGCACAGTAGTTTAAATCTTTTGTTAATGCTCCTCCAGAGTTTTTCAGGGGGTAAAAGTAACATCAGTGGAGGGTATTATTTTAAATAAACTTTAG-TGAGAATTTGTTGCATTTTCAGCAAATTTTAAAACATTTTTAGGTTTTACAGAGATTTTAACCTTTAAACAAAAGATCTTT-AAAAACAGGTGAATACAAGTGAGTTTAACAAAGAAGCATT
>gene=chr10_298264-299264; species=gorGor
CTGCCCCGATTTCTTACCTGCAGTGCTACAACTGTGAGGAGGAGGCCATGTACCACTGCTGCTGGAACACATCCTACTGCTCCATCAAGTGCCAGCAGGAGCACTGGCACGCGGAGCACAAGCGCACCTGCCGCCGGAAAAGATGAAGCTGGCCCTTCCCGGAGTCACCCCGATGATTACTCTTTTCAGACACAGCGGTTTTTGTTTCCAAGAAGCCAAAATTGTTTAGAATTTGCTTCCCATTTTGCACCAGCCTTTAAACACTTTTCGTGAAGAAATTTTG-------------------------------------------------------------------------------------------------------------------------------------------------------------------------------------------------------------------------
>gene=chr10_298264-299264; species=panTro
CTGCCCCGATTTCTTACCTGCAGTGCTACAACTGTGAGGAGGAGGCCATGTACCACTGCTGCTGGAACACATCCTACTGCTCCATCAAGTGCCAGCAGGAGCACTGGCACGCGGAGCACAAGCGCACCTGCCGCCGGAAAAGATGAAGCTGGCCCTTCCCGGAGTCACCCCGATGATTACTCTTTTCAGACACAGCGGTTTTTGTTTCCAAGAAGCCAAAATTGTTTAGAATTTGCTTCCCATTTTGCACCAGCCTTTAAACACTTTTCGTGAAGAAATTTTGCACAGTAGTTTAAATCTTTTGTTAATGCTCCTCCGAAGTTTTTCAGGGGGTAAAAGTAACATCAGTGGAGGGtattattttaaataaattttaattGAGAATTTGTTGCATTTTCAGCAAATTTTAAAACATTTTTAGGTTTTACAGAGATTTTAACCTTTAAACAACAGATCTTTAAAAAACAGGTGAATACAAGTGAGTTTAACAAAGAAACATT
>gene=chr10_298264-299264; species=papHam
CTGCCCCGATTTCTTCCCCGCAGTGCTACAACTGTGAGGAGGAGGCCATGTACCACTGCTGCTGGAACACGTCCTACTGCTCTATCAAGTGCCAGCAGGAGCACTGGCACGCGGAGCACAAGCGCACCTGCCGCCGGAAAAGATGAAGCTGGCCCTTCCCGGAGTCACCCCAACGATCACTCTTTTCAGACACAGCGGTTTTTGTTTCCAAGAAGCCAAAATTGTTTAGAATTTGCTTCCCATTTTGCACCAGCCTTTAAACACTTTTCGTGAAGAAATTTTGCACAGTAGTTTAAATCTTTTGTTAATGCTCCTCCGAAGTTTTTCAGGGGGTAAAAGTAACATCAGTGGAGGGtattattttaaataaattttaattGAGAATTTGTTGCATTTTCAGCAAATTTTAAAACATTTTTAGGTTTTACAGAGATTTTAACCTTTAAACAACAGATCTTT---AAACAGGTGAATACAAGTGAGTTTAACAAAGAAACATT
>gene=chr10_298264-299264; species=ponAbe
CTGCCCCGATTTCTTACCTGCAGTGCTACAACTGTGAGGAGGAGGCCATGTACCACTGCTGCTGGAACACGTCCTACTGCTCCATCAAGTGCCAGCAGGAGCACTGGCACGCGGAGCACAAGCGCACCTGCCGCCGGAAAAGATGAAGCTGGCCCTTCCCGGAGTCACCCCGATGATTACTCTTTTCAGACACAGCGGTTTTTGTTTCCAAGAAGCCAAAATTGTTTAGAATTTGCTTCCCATTTTGCACCAGCCTTTAAACACTTTTCGTGAAGAAATTTTGCACAGTAGTTTAAATCTTTTGTTAATGCTCCTCCGAAGTTTTTCAGGGGGTAAAAGTAACATCAGTGGAGGGtattattttaaataaattttaattGAGAATTTGTTGCATTTTCAGCAAATTTTAAAACATTTTTAGGTTTTACAGAGATTTTAACCTTTAAACAACAGATCTTTAAAAAACAGGTGAATACAAGTGAGTTTAACAAAGAAACATT
>gene=chr10_298264-299264; species=rheMac
CTGCCCCGATTTCTTCCCCGCAGTGCTACAACTGTGAGGAGGAGGCCATGTACCACTGCTGCTGGAACACGTCCTACTGCTCTATCAAGTGCCAGCAGGAGCACTGGCACGCGGAGCACAAGCGCACCTGCCGCCGGAAAAGATGAAGCCGGCCCTT-CCGGAGTCGCCCCAACGATCACTCTTTCCAGACACAGCGGTTTTTCTTTCCAAGAAGCCAAAATTGTTTAGAATTTGCTTCCCATTTTGCACCAGCCTTTAAACACTTTTCGTGAAGAAATTTTGCACAGTAGTTTAAATCTTTTGTTAATGCTCCTCCGAAGTTTTTCAGGGGGTAAAAGTAACATCAGTGGAGGGtattattttaaataaattttaattGAGAATTTGTTGCATTTTCAGCAAATTTTAAAACATTTTTAGGTTTTACAGAGATTTTAACCTTTAAACAACAGATCTTT---AAACAGGTGAATACAAGTGAGTTTAACAAAGAAACATT
>gene=chr10_385089-386089; species=hg19
AATACTGTGATCTTGTGACTTCTGAGTTAGTAACATTTTGCAGGAAAGATGCTTGTCAAATTTCATCGCAACCTGGACAAACCCTTAAAGAGTGTATTGTTATTGTGGGTTCACACGGAGAACTTACTTTCCCTGCAACAAACATCTTCTCTCTGGTTTCCATGGGGAGCCAGGCTTGGTAAGCCTGCAGGCAGGAGGCTTCCATCGGCTGGCTTCAGTTTTACTGGTATACTTTGCCAAATGAAATACGGTCACCCTACAAGGGCCGTTGTTCAGAACAGACCTCTGCCGTTCAGCTTGGCGCATATACCTGAGGCCATGTTCTGAGCGATTTTCCAAGAAAAAAAAATTTACTCACAATGTTATGGCATTTTGGATTGAGGCAAAAATCATTAAATATTTCATTTATTCAGTTTTATCTGCTTTCTCAAAAAGCTGAATTGTCCTAATTAGAATATCGGTATTTTTCAAAAATACAGAATTACATTTTAATACAACTT
>gene=chr10_385089-386089; species=bosTau
--------------------------------------------------------------------------------------------------------------------------------------------------------------------------------------------------------------------------------------------------------------------------------------------------------------------------------------------------------------------------------------------------------------------------------------------------------------------------------------------------------------------
>gene=chr10_385089-386089; species=calJac
AGTACTGTGATCTTGTGACTTCTGAGTTATTAATATTTTTCAGGAAAGATGCTTGTTAAAGTTCATCACAACATGGACAAGCCCTTAAAGAGTCTATTGTAATTGTTGGTTCACACAGAGAACTTACTTTCCCTGCCACAAACACTTTCCCTCTGATTTTCATGGGGAGCCAGGCTTGGTGAGCCTGCAGGCAGGAGTCTTCCATCTGTTGGCTTTGGTTTTAATTGTACACTCTGCCAAATGAAATATGGTCACCCTACAAGGGCAGTTGTTCAGAACAGACCTCTGCTCTCTGGCTTCGCATGT-TATCTAAGGCCATGTTCTGGGCGATTTCCCAAGAAAAAAAAAATCACTCACAATATTATTGCATTTTATATTGAGGCAAAAATCATTAAATATTTCA-TTATTCAGTTTTATCTGCTTTCTCAAGAAGCTGAATTGTCCTAATTAGAATATCAGTATTTTTCAAAAATACAAGATTACATTTTAATCCAACTT
>gene=chr10_385089-386089; species=canFam
AATGCTGTAATTTCATGACTTCTAAAAG------AATTTGAAG-----ATGTTCATTAGGGCTCCTTATAA---------GCCATTCAAGAGCCGACTGCA-CC-----CACACGT----AACCTCCTTTCCCATCAGT-CGCTCTGTCCGTGTCACAAGCATG-------AGGCTCCACAAGCCAGAGGGGGGAAGCACTGCATCCACTGGCCTCGGCTTTACCGGCAC-CTTTGCCA----ACACACAG-TCCCCTATAAAGTTGGTGCTTTGGGACAGGCTTC--TTTCTCAGTCAGCCAAGGGT----------GTATTCTTAACTATTCCCCCAAAAAAAATTACCC----ACTATGCTACTGCATTTTACAGCGAGGCAAAAATCattaaatattttaa---tttaattCAATTTGCTCTCTTGGAAAGTTTAATTGTTCTAATTAGAATGCCAGTGTTGTTCAAAAACACAGGACTGGATTTTCATCTGACTT
>gene=chr10_385089-386089; species=equCab
AACACTGCGATCTCCTGACTTCTGAATG------AATTTGTAGGACAGACGTTCACTAAGGTTTGCTGTAACCTGCACAACCCTTTAAAGAGCCCATGGCT-GTAGTGATGCACATTAAGAACTTACTTTCCCTTCACCAAGCACCTTCTCTGCTGATTTTGTGGGG--TCAGGCTCGGTGAGCCTGCAGACATGAGTACTCCACTTACTGGCCTCAGCATCACCGGTAC-CTTTGCCA----ACATACAACTGTCCTATAAAGTCAGTAGCTCAGAAGTGGCTTC--CTTCTCAGTTGGCTAAATATGTCTAAGGTCACACTCTGAACTACTCCCCAAAAAAAAACTACCC----ATAATGCTATTGCACTTTGGATTGAGGCAAAAATCATTAAATATTTCAATTGTTCAATTCTATTTGCTTTCTCAAGAAGTTTAATTGTCTTAATTGGAATGTCAGTCTTGTTCAAAAATACAGAATTAGATTTTAATCCAATTT
>gene=chr10_385089-386089; species=gorGor
AATACTGTGATCTTGTAACTTCTGAGTTAATAATATTTTGCAGGAAAGATGCTTGTTAAAGTTCATCGCAACCTGGACAAACCCTTAAAGAGTGTATTGTTATTGTGGGTTCACATGGAGAACTTACTTTCCCTGACACAAACATCTTCTCTCTGGTTTCCATGGGGAGCCAGGCTTGGTAAGCCTGCCGGCAGGAGGCTTCCATCGGCTGGCTTCAGTTTTACTGGTATACTTTGCCAAATGAAATACAGTCACCCTACAAGGGCTGTTGTTCAGAACAGGCCTCTGCCGTTCAGCTTGGCGCATATAC-------------CTGAGCGATTTCCCAAGAAAAAAAAATTTACTCACAATGTTATGGCATTTTGGATTGAGGCAAAAATCATTAAATATTTCATTTATTCAGTTTTATCTGCTTTCTCAAAAAGCTGAATTGTCCTAATTAGAATATTGGTATTTTTCAAAAATACAGGATTACATTTTAATCCAACTG
>gene=chr10_385089-386089; species=panTro
AATACTGTGATCTTGTGACTTCTGAGTTAGTAACATTTTGCAGGAAAGATGCTTGTTAAATTTCATTGCAACCTGGACAAACCCTTAAAGAGTCTATTGTTATTGTGGGTTCACATGGAGAACTTACTTTCCCTGCCACAAACATCTTCTCTCTGGTTTCCATGGGGAGCCAGGCTTGGTAAGCCTGCAGGCAGGAGGCTTCCATCGGCTGGCTTCAGTTTTACTGGTGTAGTTTGCCAAATGAAATACGGTCACCCTACAAGGGCCGTTGTTCAGAACAGGCCTCTGCCGTTCAGCTTGGTGCGTATACCTGAGGCCATGTTCTGAGCGATTTCCCAAGAAAAAAAAATTTACTCACAATGTTATGGCATTTTGGATTGAGGCAAAAATCATTAAATATTTCATTTATTCAGTTTTATCTGCTTTCTCAAAAAGCTGAATTGTCCTAATTAGAATATCAGTATTTTTCAAAAATACAGGATTACATTTTAATCCAACTT
>gene=chr10_385089-386089; species=papHam
AATACTGCAATATTGTGACTTCTGAGTTATTAATATTTTGCAGGAAAGATGCTTGTTAAAGTTTACTGCAACCTGGACAATCCCTTAACGAGTCTATTGTTATCGTGGGTTCACATCAAAAACTTACTTTCCCTGCCACAAACACCGTCTCTCTGGTTTCCACGGGGAGCCAGGCATGGTGAG-CTGCAGGCAGGCGGCTTCCATCGCCTGGCTTCAGTTTTACTGGCATACTTTGCCAAATGAAATACGGTCACCCTACAAGGGTAGTTGTTCGGAACAGGCCTCTGCCCTTCAGCTTGGCATGTGTAGCTAAGGCCATGTTCTGAGCGATTTCCCACGAAAAAAAAATTT----ACGATGTTATTGCATTTTGGATTGAGGCAAAAATCA-TAAATATTTCATTTATTCACTTTTATCTGTTTTCTCAAAAAGTTGAATTGTTCTAATTAGAATATCTATATTTTTCAAAAATACAAGATTACATTTTAATCCAACTT
>gene=chr10_385089-386089; species=ponAbe
AATACTGTGATCTCATGACTTCTGAGTTATTAATATTTTGCAGGAAAGATGTTTGTTAAAGTTCATCACAACCTGGACAAACCCTTAAAGAGTCTATTGTTATTGTGGGTTCACATTGAGAACTTACTTTCCCTGCCACAAACACCTTCTCTCTGGTTTCCATGGGGAGCCAGGCTTGGTAAGCCTGCAGACAGGAGGCTTCCATCGGCTGGCTTCAGTTTTACTAGTATACTTTGCCAAATGAAATGCGGTCACCCTACAAGCGCAGTTGTTCAGAACAGGCCTCTGCCCTTCAGCTTGGCATGTATACCTAAGGCCATGTTCTGAGCGATTTCCCAAGAAAAAAAAATTTACTCACAATGTTATCACATTTTGGATTGAGGCAAAAATCATTAAATATTTCATTTATTCAGTTTTATCTGCTTTCTCAAGAAGCTGAATTGTCCTAATTAGAATATCGGTATTTTTCAAAAATACAGGATTACATTTTAATCCAACTT
>gene=chr10_385089-386089; species=rheMac
AATACTGTGATCTTGTGACTTCTGAGTT----ATATTTTGCAGGAAAGATGCTTGTTAAAGTTCACTGCAACCTGGACAATCCCTTAACGAGTCTATTGTTATCGTGGGTTCACATCGAAAACTTACTTTCCCTGCCACAAACACCGTCTCTCTGGTTTCCACGGGGAGCCAGGCGTGGTGAGCCTGCAAGCAGGCGGCTTCCATCGCCTGGCTTCAGTTCTACTGGCATACTTTGCCAAATGAAATACAGTCGCCCTACAAGGGCAGTTGTTCGGAGCAGGCCTCTGCCCTTCAGCTTGGCACGTGCAGCTAAGGCCATGTTCTGAGCGATTTCCCGCGAAAAAAAAATTT----ACAATGTTATTGCATTTTGGACTCAGGCAAAAATCATTAAATATTTCATTTATTCACTTTTATCTGCTTTCTCAAAAAGCTGAATTATCCTAATTAGAACATCGGTATTTTTCAAAAATACAAGATTACATTTTAATCCAACTT
>gene=chr10_393466-394466; species=hg19
CGCATAGCTCTCCTGGAAACCCCACACGCACCCAGACGCGTCGCCACACTTTCTAGGAGTGGCCACTGTGCAGGTCTCCAGGACCATGCCAAAAGGGACTCAGGTGTGGGTAGGACAGGTGCATTCTCTGCCCACACTGTTCTCCCCTGTACTTCCTCCTTCAACGAGGAAAATATAGCTGAATCCTCTCAAACTCCTCCAGCTGTAGACGAAGGAAAACAGATCTATACTTTCAAAAAGGAGCAGGAAACTTCCACATCTTGAGGAGAGGGCTTTGGAAAAAGCCCTGCCTCTTCCCGTGGTCGGTCTGCTCAGCTGGGTTCGTGAGGAAGCCCGAGGAATGGTGGTGATGCCCTCTCTTGGGAGCCGTTTTCTCCAGGGAAGACCCTGCAGAGGCTACCATCCAGCCTCTGCCTCCACACACgtttacatctcgcttctagacctagactctaggctccctgcaggtagagaccctgtcctGACCGTTTGACTCCAGA
>gene=chr10_393466-394466; species=bosTau
----------------------------------------------------------------------------------------------------------------------------------------------CCCCTTGGGGTTCCTCCTCTAAGGGGAAAAACTTACCCTAATCCTCTTAAACTTCACCAGACAAAAAAAAGTTAAAACAAA-CTATACTTTCAAGAAGGAACAGGCTGCTTTTCAGTCTTGAGGAAAGAAACGT-T-AAAATGTCTGACTTTCCCTCCTCTTGGTTTGTTCC-TTGGGC-TGTGGGGAATTGCCAGTGTCCAGAGAGGTGCCCTCTCTAGGGAGTGAATT---------CACGCATTGTGGAAACTGCTCTCTAGCCCCTAACTCTACGCACGTTGCTATCTTGATTCCAGAACAAAACAGCAAGCTCCTAGAACAAAGAGGCCCC-CTCCACCGCTGGGACTACAGT
>gene=chr10_393466-394466; species=calJac
----------------------------------------------------------------------------------------------------------------------------------------------TCCCCTGTAGTTCCTCCTTCAACGAGGAAAATACAGCGGAATCCTATGAAACTTTTCCAGCTGTAGACAAGGGAAAACAGATCTATACTTTCAAACAGGAGCAGGAAACTTCTAAATCCTGAGGAGAGAGCTGTTGAAAAAGCCCTTCGTCTTCCCGTGGTGGGTCTGCTCAGCTGAGTTTGTGAGGAAGCCTGAGGGATGGTGGGGATACCCTCTCTTGGGACCTGTTTTCTCCCAGGAAGACCCTGCAGGAGCTACTATCCAGCTTCTGCCTCCATGTACGTTTAGATCTCACCTCTATACCCAGACCGTAGGCTCCCTGCAGGCAGAGACCCTGTCCTGAC----TGATTCCAGA
>gene=chr10_393466-394466; species=canFam
--------------------------------------------------------------------------------------------------------------------------------------------------------------------------------------------------------------------------------------------------------------------------------------------------------------------------------------------------------------------------------------------------------------------------------------------------------------------------------------------------------------------
>gene=chr10_393466-394466; species=equCab
--------------------------------------------------------GAGTAATTACCATGAAAGATTCCAACATAACTAT-AGAAAG-----------------ACTTGTGGAGTC----CCCAAAC-----TGCCTCATGGTTCCTCCTCCAGGGGGAAA-ACATATCCTAATCCTCTGAAACTTCCCCAGGCATTAAAAAATCAAAACAAATCTATACTTTTTAAAAGAAACAGGATACTTCTAAATCTTGAGGAAAGAACTTT-AAAAAATACATGACTTTCTCTTGGTTAGGTTCACTCAGTTGGGTTTGTGGGGAAGTTCCATTG-TCTGTGGGACCTCCTCTCTGG-------------------AAGCTGCTTTCTAGGGTGCCCTTTAGCCCCTAATTCCAAGCACTTTGGAATCTTGCTTCCAGAACCAGAAGGTAAGCTCCTTGGGGGTAGAGGCCCTGCGCCACCGCAGGACTC--ACA
>gene=chr10_393466-394466; species=gorGor
-----------------------------------------------ACTTTCTAGGAGTGGCCACTGTGCGGGACTCCAGCACCACACCAAAAGGGACTCAGATGTGGGTAGGACAGGTGCATTCTCTGCCCAAACTGTTTTCCCCTGTAGTTCCTCCTTCAACGAGGAAAATATAGCTGAATCCTCCCAAACTCCTCCAGCTGTAGACGAAGGAAAACAGATCTATACTTTCAAAAAGGAGCAGGAAACTTCTACATCTTGAGGAGAGGGCTTTGGAAAAAGCCCTGCCTCTTCCCGTGGTCGGTGTGCTCGGCTGGGTTCGTGGGGAAGCCC-AGGAATGGTGGCGATGCCCTCTCCTGGGAGCCGTTTTCTCCAGGGAAGACCCTGCAGAGGCTACCATCCAGCCTCTGCCTTCACACAC----------------------------------------------------------------------------
>gene=chr10_393466-394466; species=panTro
--------------GGAAACATCACACACACCCAGACACGTCGCCATACTTTCTAGGAGTGGCCACTGTGCGGGTGTCCAGCACCACACCAAAAGGGACTCAGCTGTGGGTAGGACAGGTGCATTCTCTGCCCACACTGTTTTCCCCTGTAGTTCCTCCTTCAACGAGGAAAATATAGCTGAATCCTCTCAAACTCCTCCAGCTGTAGACGAAGGAAAACAGATCTATACTTTCAAAAAGGAGCAGGAAACTTCTAC-TCTTGAGGAGAGGACTTTGGAAAAAGCC-TGCCTCTTCCCGTGGTCGGTCTGCTCAGCTGGGTTCGTGGGGAAGCCCGAGGAATAGTGATGATGCCCTCTCTTGGGAGCCGTTTTCTCCAGGGAAGACCCTGCAGAGGCTACCATCCAGCCTCTGCCCCCACACACGTTTACATCTCGCTTCTAGACCTAGACTCTAGGCTCCCTGCAGGTAGAGACCCTGTCCTGACCATTTGACTCCAGA
>gene=chr10_393466-394466; species=papHam
--------------------------------------------CAGACTTTCTAGGAGTGGCCACTGTGGGAGTCTCCGGCACCACGCTAAAAGGGACTCAGGTGTGGGCGGGACAGGTGTATTCTCTGCCCAAACTGTTTTCCCCTGTAGTTCCTCCTTCAACAGGGATAATACAGCTGAATCCTCTCAAACTCCTCCAGCTATATACGAAGAAAAACAGATCTATACTTTCAAAAAGGAGCAGGAAACTTCTACATCTTGAGGAGAGGGCTTCTGAAAAAGCCCTGCCTCTTCCCATGGTCGGTCTGCGAGGCTGGGTTTGTGGGGAAGCCCGAGGAATGGTGGTGATGCCCTCTCTTGGGAGCCATTTTCTCCAGGGTGGACACTGCAGAGGCTACCATCCAGCCTTTGCCTCCATGCACCTTTAGATCTTGCTTCTAGACCCAGACTGTAGGCTCCCTGCAGGTGGAGACCCTGTCCTGACCATTTGACTCCAGA
>gene=chr10_393466-394466; species=ponAbe
CGCAGAGTTCTCCCGGAAACCCCACACACGCCCAGACACATCGCCATACTTTCTAGGAGTGGCCACTGTGCGGGTCTCCAGCACCACGCCAAAAGGGACTCAGGTGTGGGCGGTACGGGTGCATTCTCCGCCCAAACTGCTTTCCCCTGTAGTTCCTCCTTCAACGAGGAAAATATAGCTGAATCCTCTCAAACTTCTCCAGCTGTAGACGAAGGAAAACAGATCTATACTTTCAAAAAGGAGCAGGAAACTTCTACACCTTGAGGAGAGGGCTTTGGAAAAAGCCCTGCCTCTTCCCGTGGTCGGTCTGCTTGGCTGGGTTCATGGGGAAGCCCGAGGAATGGTGGCGATGCCCT-TCTTGGGAGCCGTTTTCTCAAGGGAAGACCCTGCAGAAGCTACCATCCAGCCTCTGCCTCCACACGTGTTTACATCTCGCTTCTAGACCTAGACTCTAGGCTCCCTGCTGGTAGAGACCCTGTCCTGACCGTTTGACTCCAGA
>gene=chr10_393466-394466; species=rheMac
cgcacggttctcctggaaacgtcacacacacccagacacgtcgcCAGACTTTCTAGGAGTGGCCACTGTGGGAGTCTCCGGCACCACGCTAAAAGGGACTCAGGTGTGGGCGGGACAGGTGTATTCTCTGCCCACACGGTTTTCCCCTGTAGTTCCTCCTTCAACAGGGATAATACAGCTGAATCCTCTCAAACTCCTCCAGCTGTATACGAAGAAAAACAGATCTATACTTTCAAAAAGGAGCAGGAAACTTCTACATCTTGAGGAGAGGGCTTCTGAAAAAGCCCTGCCTCTGCCCGTGGTCGGTCTGCGAGGCTGGGTTTGTGGGGAAGCCCGAGGAATGGTGGTGATGCCCTCTCTTGGGAGCCATTTTCTCCAGGGTGGACACTGCAGAGGCTACCATCCAGCCTCTGCCTCCAGGCACCTTTAGATCTTGCTTCTAGACCCAGACTGTAGGCTCCCTGCAGGTGGAGACCCTGTCCTGACCATTTGACTCCAGA
>gene=chr10_534371-535371; species=hg19
ACCAGACAATGTCCCATAGAACTGTGCCCCAACCCAGTTGTCTTACAAACTGAAGCCAGGGTGCTCCTGCGTGTACCACATGTACCACACACACAGACGTCTGTGCCTGACGCAGAGAGACCTGCAGGTAAGTGACTGGCTGGGAGTGCGCTGAAGACCTGGGCAGACGCGGGGTGATCATTTACCTGTTCAGTTACTGGGGGGCGGGCAAAGGGGAAACTTACGATGATTCTATCCCAAAATGCAGAAGACGACGGCTTGATGTGCATGCTACCCCAAAGCCGAAGCGCTGGATGCCACGGCCCTGAGACCAGGCTCACTCAGGCCCCAAAGCTCATGGCTCACAAACTCCTGCTACGTTTTCATGGAAAAAGTCCAGTTATTTTTAACTCTGGACTGCCTCAGCATCTGGTAGACAGAGGTCCACCAGATTCCCATGATAGACTCGCTGCAGGTTTACATGAGCAAACCTTCTAGCAGCACTTTTACATGCCGTCCTT
>gene=chr10_534371-535371; species=bosTau
-AGGGTCAGTGTCCTAAAGAACCAAGTG-TGGCTCCACTGTTCTACAGACC-AGAACTGTATGTTGATGGAGT--------------TAGTCACAAATG--AGCTGCAGACACAGAGGGACTT-CAAAT-GGTGACTGGATAGACATGCATTCAGAATCAGGGCAAATGGCTGGTGACTACTTAACTGTTTCGTGGCCAGAGAAAGG-CAGAG-GGAAATCGAGGATTACTCCATGT-AAAGTGTGTGAGACACTGGCCTGGCTCAC-TGTC-AC------ACAAAGGATCTA--GTCTGCAACAAGGG--CAGGTTC-CTCGGGCCCCCAGGCTCAGAGCT-GAAAGTCCTCACTGCATTTTCACACACAAAGTTCAGTTA-TTTTAACTCTGGGCTACTTCAGCTTCTGGTAGACAGAGGTCCATCAGATT---ATT-----GTTACTACAAGTTTATATAAATAGG----------GGAATCTTGTGTT--------
>gene=chr10_534371-535371; species=calJac
ACTGGACAATGTCACATAGAATTGCACCTCAACCCGGTTG--TTACAAACTTA--------------------------------TACACACACAGACGTCTGTGCCTGACGCGGAGAGACCTGCAGATAAGCGACTGGCTGGGG--GAACTGAAGACTGAGTCAGATGTGGGGAGATCATTTCCCTGTTCAGTGACGGGGGGGCGGGCCGAGGGGAAACTTATGACAATTTTATCCCAAAGTGCAGAAGACAATGGCTTGATTTGCGTGCTGAC------CCATGGTGCCTGATGCCATGGCCCTGAGACCAGGCTCACTCAGCACCCAAAGCTAAGGGCTCACAGGCTCTTGCTACGTTTTCATGGAAAAAGTCCAGTTATTTTTAACTCTGAGCTACCTCAGCATCTGGCAGAAAGAGGTCCAAAAGATTCCCATCATAGACTTGCTGCAAGTTTACATAAGCAAACCTTCTAGCAGCGCTTTGACAAGCTGTCCGT
>gene=chr10_534371-535371; species=canFam
----------------------------------------------------------------------------------------------------------------------------------------------------------------------------------------------------------------------------------------------AAAGCACTGGAGGCCACAGCTGGA---GTGCGTGTCC------CACAAGGATCCAGGGTCTGGGGTGAGGG--CAGGGCCACTTGGGCCCCCGAGCCCACAGCTGGGACG---TGGACGGACTTCCATGGAGGAAGTCCTGTTGCTCTTAACTCCGCACTCCTGTAGCCTCTGGTGGACGACAGTCC-ATGGGTC---ACC--------TCTGCAAATGTTCGCGAGCA-ACTTTCTAGC----------------------
>gene=chr10_534371-535371; species=equCab
TTGGGTCAGCATCCTCCAGAACCAAGTTCCAACCTTGCTATTCTAAAAACC-AGGACTGCGTGCTGATGGAGT--------------TAGGCACACAAG--AGCACCAGATACGAAGCGACTT-CATGTAAATGGCTGGACAGCAGTGCACTCAT---------AAACACAGGGTTATCATTTAACTGTTTAGCAACTGGGGAAAGGGCAGAGGGGAAAACTGTAACAAGTCCATTT-AAAGTGTATAAGACAACAGCCTTG---GTGTGTTACC------CAAAAGGACCCAGCATCTGTGGCAATCT---------------GCCTCCAAGCCCAGGGCTAAAAAGCCTTTGCTACATTTCCACGGAGAAAGTCCAGTTATTTTTAATTCTGAACTACTTTAGCATCTGGTAGACAGAGGTCCAACAGATT---ATC-----CTCACTGCAAATTTATATAAGCAAACTTTCTAGCGGGGGTCTTATGTTCTGTCCTT
>gene=chr10_534371-535371; species=gorGor
ACCAGACAGTGTCCCATAGAACTGTGCCCCAACCCGGTTGTCTTAAAAACTGAAGCCAGGGTGCTCCTGCGTGTACCACGTGTACCACACACACAGACGTCTGTGCCTGACGCAGAGAGACCTGCAGATAAGTGACTGGCTGGGAGTGCACTGAAGACCTGGGCAGATGTGGGGTGATCATTTACCTGTTCAGTGACTGGGGGGCAGGCAGAGGGGAAACTTACGATGATTCTATCCCAAAATGCAGAAGACGATGGCTTGATGTGCATGCTACCCCAAAGCCGAAGCGCTGGATGCCACGGCCCTGAGACCAGGCTCACTCAGGCCCCAAAGCTCATGGCTCACAAACTCCTGCTATGTTTTCATGGAAAAAGTCCAGTTATTTTTTACTCTGGACTGCCTCAGCATCTGGTAGACAGAGGTCCACCAGATTCCCATGATAGACTCACTGCAGGTTTACATGAGCAAACCTTCTAGCAGCACTTTTCCATGCCATCCTT
>gene=chr10_534371-535371; species=panTro
ACCAGACAATGTCCCATAGAACTGTGCCCCAACCCAGTTGTCTTACAAACTGAAGCCAGGGTGCTCCTGCGTGTACCACGTGTACCACACACACAGACGTCTGTGCCTGACGCAGAGAGACCTGCAGGTAAGTGACTGGCTGGGAGTGCGCTGAAGACCTGGGCAGACGCGGGGTGATCATTTACCTGTTCAGTTACTGGGGGGCGGGCAGAGGGGAAACTTACGATGATTCTATCCCAAAATGCAGAAGACGACGGCTTGATGTGCATGCTACCCCAAAGCCGAAGCGCTGGATGCCACGGCCCTGAGACCAGGCTCACTCAGGCCCCAAAGCTCATGGCTCACAAACTCCTGCTAGGTTTTCATGGAAAAAGTCCAGTTATTTTTAACTCTGGACTGCCTCAGCATCTGGTAGACAGAGGTCCACCAGATTCCCATGATAGACTCGCTGCAGGTTTACATGAGCAAACCTTCTAGCAGCACTTTTACATGCCGTCCTT
>gene=chr10_534371-535371; species=papHam
ACCAGACAACGTCCCATAGAACTGTGCCCCAACCCAGTTGTCTTACGAACTGAAGCCAGGGTGGTCCTGCATGTACCACGTGTACCACACACACAGATGCCTGTGCCTGATGCAGAGAGACCTGCAGATAAGTGACTGGCTGGGAGTGCACTGAAGACCAGGGCAGATGTGGGGTGATCATTTACCTGTTCAGTGACTGGGGGGCGGGCAGAAGGGAACCTTATGATGATTCTATCCCAAAACACAAGAGACGATGGCTTGATGT---------------GCCAAAGCACTGGATGCTGCGGCCCTCAGACCAGGCTCACTCAGGGCCCAAAGCTCAGGGCTCACAAGCTCCTGCTACGTTTTCATGGAAAAAGTCCAGTTATTTTCAACTCTGGACTGCCTCAGCATCTGGTAGACAGAGATTCACCAGATTCCCATAATAGACTCGCTGCAGGTTTACAGGAGCGAAC---CTAGCAGCACTTTTACGTGCCATCCTT
>gene=chr10_534371-535371; species=ponAbe
ACCAGACAATGTCCCATAGAACTGCGCCCCAACCCAGTTGTCTTACAAACTGAAGCCAGGGTGCTCCTCCATGTACCATGTGTACCACACACACAGACGTCTGTGCCTGATGCAGAGACACCTGCAGATAAGTGACTGGCTGGGAGTGCGCTGAAGACCTGGGCAGACGCAGAGCAATCACTTACTTGTTCAGTGACTG-------------GGGGAAATTTACAACAATTCTATCCCAAAATGCAGAAGACGACGGCTTGATGTGCATGCTACCCTGAAGCTGAAGCGCCGGATGCCGTGGCCCTGAGACCAGCCTCACTCAGGCCCCAAAGCTCATGGCTCACAAACTCCTGCTACGTTTTCATGGAAAAAGTCCAGTTATTTTTAACTCTGGACTGCCTCAGCATCTGGTAGACAGAGGTCCACCAGATTCCCATGATAGACTCACTGCAGGTTTACACGAGCAAAC---CTAGCAGCACTTTTACGTGTCGCCCTT
>gene=chr10_534371-535371; species=rheMac
ACCAGACAACGTCCCATAGAACTGTGCCCCAACCCAGTCGTCTTACGAACtgaagccagggtgt---------TCCTGCGTGTACCACACACACAGATGCCTGTGCCTGACCCAGAG--ACCTGCAGATAAGCGACTGGCTGGGAGTGCGCTGAAGACCTGGGCAGACGCGGGGCGATCATTTACCTGTTCAGTGACTGGGGGGCGGGCAGAGGGGAAACTTACACCGATTCTATCCCAAAATGCAGAAGGCGATGGCTTGATGT---------------GCCGAAGTGCTGGATGCCGCGGCCCTCAGACCAGGCTCAC-------------------------AAGCACCTGCTACGTTTTCATGTGACAAGTCCAGTTATTTTCAACTCTGGACTGCCTCAGCATCTGGTAGACAGAGATCCACCGGATTCCCATAATAGATTTGCTACAGGTTTACAGGTGCAAAC---CTAGCAGCACTTTTATGTGCCATCCTT
>gene=chr10_557216-558216; species=hg19
CCACAACCGCTTAAAAATCCTGAAATGCAATACATATTTAAGGACTTCATTATTAGTTTTTCAAAACTGTAAGAACAAAGTGAGCCTGGCTTTAACCTGTGTGACACGATAACACCGTGTATATCTGTCCTTTACTGTCTGTTCCTTCTCCAGCTGCTGCTGCCTGGCTGGCCGACTGCGGGAGAAGAGCCTCTGGTACTCCCGGGAGGCCCTCGGTAAAAGCGTGAGCACCACAATCACCTCTCAGGACACCGCACACGTTAGGGTCGCCCACAGACGGCCGTTCCCAGTGCCTTCTTACAAAGGCATGAACGGGCCTCCTGCTCTTTGTAAATGTCAACCTTCCTAAGCAATGTCGTGTTGACAATTTTTAACTGCAGTCCACCTATACTTCTTTGTTTCTGTCTTGTTTTTATCCTAGAGGCATATTATTATGGAAAATTAAATTTGCAAGGTTGAAGCGTTTTTTAAAGTTGACTTCTAATCCTGGAAGGGAAAAA
>gene=chr10_557216-558216; species=bosTau
-----------------------------------------------------------------------------------------------------------------------------------------------------------------------------------------------------------------------------------------------------------------------------------------------------------------------------------------------------------------------------AATTTTT-AATGCAGTCCACAAATATTTCTTTGTTTCTGTTTTGTTTTTACCCTAGAGACACATTATTAAGGTAAACCAAATTCAAAAAATTTAAAGGTTTCCTAAAACTAACTTCTAATTACAA--GGGAAAAA
>gene=chr10_557216-558216; species=calJac
CCACGACTGCTTAAAAATTATAAAACACAACACATATTTAAGGACGTC----TTAGTTTTTTAAAACTGTAAGAAC--AGTGAGCCTGG-TTTAGCCTCTATGCCACAGTGACACAGTGTTAATCTGTCTTTCACTATTTGTTCCTTCTCCAGCAGCCACTGCCTAGCTGACCAATGGTGGAGGAAGAACGTCTTGTGCTCCTGAGAGACTCTCAGTAAAAGCGTGAGCAACACAATTGCTGCTCAGGATGCCGCACACTTTAGGGTCACCCACAGACCACT----------------------------ACCGGGCCTCCTGCACTTTGTAAATGTTGACCTTCCTAAGCTTTGTCACATTGAAAATGTTTAACTGCAGTCCACACATAC-----CATACTTGTCTTATTTTTATCCTAGAGGCATATTATTACAGCAAATTAAATTTGCAAGGTTGAAGGGTTTTCTAAAGTTGACTT-TAATCATGGGAAAAAAAAA
>gene=chr10_557216-558216; species=canFam
--------------------------------------------------------------------------------------------------------------------------------------------------------------------------------------------------------------------------------------------------------------------------------------------------------------------------------------------------------------------------------------------------------------------------------------------------------------------------------------------------------------------
>gene=chr10_557216-558216; species=equCab
ACACAATCGCTTTAAAATTATCAAATGTAACATATAT------AT--------CATTCATTC-------TAAGGACAAGTTAAACTTGGTTTTAACCTCTGTGCCACAACAA-ACAGGGTCTA--TGTCTTTTAGAGTTTCTACCTACAATTGTGGCTGTGTTCTGTCCTGCCACCCAGTAAGGAGCATCCTCCTGGGCTCCCCCCAATCCTGCAGGCAGAGTGCAGCCGCCACTTACAATGTCCATGAAG-TGGCCAGGTGCGGGTGACCCACACCCTGCTCTTCCCGGTGCTTTCTTATCAGCTGCCC-AACGGCCCTTTTCTGTTTGTGAACG-TTACCTTCCTAAGGCACGTGGCATTGAAAATTTAC-AATACAGTCCACAAACATTTGTTTGTT--TGTTTTG-TTTTGTCCCAGAAGCATGTTATTAAGGTAAATTAAATTTAAAAGATTAAAGGATTTTCTAAAATTGACCTCTAATCATGAAA--------
>gene=chr10_557216-558216; species=gorGor
CCACAACCGCTTAAAAATCCTGAAATGCAATACATATTTAAGGACTTCATTATTAGTTTTTCAAAACTGTAAGAACAAAGTGAGCCTGGCTTTAACCTGTGTGCCACAATAA-ACCGTGTATATCTGTCCTTTACTGTTTGTTCCTTCTCCAGCTGCTGCTGCCTGGCTGGCTGACTGCGGGAGAAGAGCCTCTGGTACTCCCGGGAGGCCCTCGG-AAAAGCATGAGCACCACAATCACCTCTCAGGACAC-GCACACGTTAGGGTCGCCCACAGACGGCCGTTCCCAGTGCCTTCTTACAAAGGCATGAACGAGCCTCCTGCTCTTTGTAAATGTCAACCTTCCTAAGCTATGTCGTGTTGAAAATTTTTAACTGCAGTCCACCTATACTTCTTTGTTTCTGTCTTGTTTTTATCCTAGAGGCATATTATTATGGAAAATTAAATTTGCAAGGTTGAAGCGTTTTT-AAAGTTGACT-CTAATCCTGGAAGGGAAAAA
>gene=chr10_557216-558216; species=panTro
CCACAACCGCTTAAAAATCCTGAAATGCAATACATATTTAAGGACTTCATTATTAGTTTTTCAAAACTGTAAGAACAAAGTGAGCCTGGCTTTAACCTGTGTGCCACGATAACACCGTGTATATCTGTCCTTTACTGTTTGTTCCT--TCCAGCTGCTGCTGCCTGGCTGGCCGACTGCGGGAGAAGAGCCTCTGGTACTCCCGGGAGGCCCTCGGTAAAAGCGTGAGCACCACAATCACCTCTCAGGACACCGCACACGTTAGGGTGGCCCACAGACGGCCGTTCCAAGTGCCTTCTTACAAAGGCATGAACGGGCCTCCTGCTCTTTGTAAATGTCAACCTTCCTAAGCTATGTCGTGTTGAAAATTTTTAACTGCAGTCCACCTATACTTCTTTGTTTCTGTCTTGTTTTTATCCTAGAGGCATATTATTATGGAAAATTAAATTTGCAAGGTTGAAGCGTTTTTTAAAGTTGACTTCTAATCCTGGAAGGGAAAAA
>gene=chr10_557216-558216; species=papHam
CCACAACTGCTGTAAAATCCAGAAACGCAATACATATTTAAGGACTTCATTATTAGTTATTTAAAACTT---GAACAAAGTGAGCCTGCTTTTAACCTCTCTGCCACAATAACACCGTGTACATCTGTCTTCTACCGTTTGTTCCTTCTCCAGCAGCTGTCGCCTGGCTGGCCGCCTGCAGAAGAGCCGCCTCCGGTACTCCTGCGAGGCCCTCGGTAAAAGCGTGAGCACCACGATCACATCTCAGGATGCTGCACACTTTAGGGTCGACCACAGACCACCATTGCCAATGCCTG-----GAAGGCATGAATGGACCTCCTGCTCTTTGTAAA--GCACCTCTCATAAGCTATGTTGTGTTGAAAATTTTTAACTGCAGTCCACACATACTTCTTTGTTTCTGTCTTGTTTTTATCCTAGAGGCATATTATTATGGAAAATTAAGTTTCCAAGTGTGAAGGGTTTTTTAAAATCGACTTTTAATCCTGGAAGGAAAAAA
>gene=chr10_557216-558216; species=ponAbe
-----------------------------------------------------------------------------------------------------------------------------------------------------------------------------------------------------------------------------------------------------------CCGCACACGTTAGGGTCGCCCACAGACCGCCGTTCCCAGTGCCTTCTTACAAAGGCATGAACGGGCCTCCTGCTCTTTGTAAATGTCAGCCTTCCTAAGCTATGTCGTGCTGAAAATTTTTAACTGCAGTCCACATATACTTCTTTGTTTCTGTCTTGTTTTTATCCTAGAGGCATATTATTATGGAAAATTAAATTTGCAAGGTTGAAGGGTTTTCTAAAGTTGACTTCTAATCCTGGAAGGGAAAAA
>gene=chr10_557216-558216; species=rheMac
CCACAACTGCTTTAAAATCCTGAAACGCAATACGTATTTCAAGACTTCATTATTAGTTATTTAAAACTTTAAGAACAAAGTGAGCCTGGTTTTAACCTCTCTGCCACAATAACACCGTGTACATCCGTCTTCTACCGTTTGTTCCTTCTCCAGCAGCTGCTGCCTGGCTGGCCGACTGCAGAAGAACAGCCTCTGGTACTCCCGGGAAGCCCTCGGTAAAAGCGTGAACACCACGATCACGTCTCAGGACACCCCACATGTTAGGGTCGCCTACAGACCGCCAGTGCCAATGCCTG-----GAAGGCATGAACGGGCCTCCTGCTCTTTGTAAATGTCAGCCT---TAAGCTATGTTGTGTTGAAAA--CTTAACTGCAGTCCA----------------------------------------CACATTCTTATGGAAAATTAAGTTTGCAAGGTTGAAGGGTTTTCTAAAGTCGACTTCTAATCCTGGAAGGAAAAAA
>gene=chr10_561028-562028; species=hg19
AAGAATTATAAACGTTAATTACATAACTATCCAAAATGCCTCAGGGAAAAAAATGTCATCCAATTGGTTCTTTAAAGTGTTACAAATGCAGCTGAGTTTTAATAGTAACTTGTCCATAATTGTCAAAAGAATCTTTAAAAATCTTAATACTGAAAGAATAACCATAAATGGATATAAAATACAAAGCAGAAGAGTTAACATTTGAGGTAGATTGTGGCCTATATTTTTAACATATGCATAGTTATTTACCTAGCTGAAGTACATCCCTCTCCTCCTAGGCTCTTCCAAGCTGATTTTCAAACATAGACTGGCTTTTGGTTCATGAAGGCAGATTTAAAAGATGTCAGGATCGggccgggtgcagtggctcacacctttaatcccagcactttgggaggccaaagtgggccaatcacttgaggtaaggagttcaagaccagcctggccaatatggcaaaaccctgtctctactaaaaatttttgtaattagccaagcgtgg
>gene=chr10_561028-562028; species=bosTau
gaaaa--ATTAGCATTAATTATGTAACTATGCAAAATGCCTCAGGAAAAGTAATGTAAAACAATGAAATCTTGAAAATGTTATAAATGCAACTGAGTTTTAATAGTAATCTGTCTAAAATTGTCACAGAAA-TTTTTAAAATTTTGATACTGA---AATAACCCTTTTTGCATTTCGTATCCAT----TTACGGTTGACACTTGGAGTAA-TTTTATTTGATATTTTTAACATATGCATAGTTATTTACTCAGTTGAAATATATTCCTTTC--------TACTCCAAGACTGATTTTCATACTTATGCTGATTGCCAGTCAGTGAAGGTAGCTTTAAAAGATGT------------------------------------------------------------------------------------------------------------------------------------------------------------
>gene=chr10_561028-562028; species=calJac
-------ATAAACACTAATTATACAACTATCCACAGTGCCTCAGGGAAAAAAATGTCATCCAATTAGTTCTTTAAAGTGTTACAAATGCATTTGAGTTTTAAGAGTAATTTGTCCATAATTATCACAAGAATCTTTAAAAATCTTAATACTGA---AATAATCATAAATGGATATAAAATGTAAAGCAGAAGAGTTAACATTTAGGGTAGATTTTGGCCCATATTTTTAACACATGCATAGTTATTTATCCGGCTGAAGGATATCCCTCTCCTCCTAGGCTCTTAAAGACTGATTTTCAAACA-----------------------------------------------------------------------------------------------------------------------------------------------------------------------------------------------------
>gene=chr10_561028-562028; species=canFam
--------------------------------------------------------------------------------------------------------------------------------------------------------------------------------------------------------------------------------------------------------------------------------------------------------------------------------------------------------------------------------------------------------------------------------------------------------------------------------------------------------------------
>gene=chr10_561028-562028; species=equCab
AAAAATTATAAAGATTAATTATGTAACTATGCAAAATGCCCCAGGAAAAGTAATGTAATCCAATTAGTTCTTTAAAGTGTTATAAATGCAGTTGAGTTTTAAGAGTAATTTTTCTAAAATTATCACAAAAACCTTTAAAAATTTTGATACTGA---GATAATCATAAGTGAATATAAAAGACAAAACAGAAGGGTTAACACTTGGGGTAACTTTTGGCTGATATTTTTAACATATACATAGTTAGTTACTCTGCTGAAGTATATCCTTTTC--------TACTCCAAGAATGATTTTCATATGTAGTCT--------GTAAGTGAA-GCAGCTTTAAAAGATGTTAGGAT------------------------------------------------------------------------------------------------------------------------------------------------------
>gene=chr10_561028-562028; species=gorGor
AAGAATTATAAACGTTAATTATATAACTATACAAAATACCTCAGGGAAAAAAATGTCATCCAATTAGTTCTTTGAAGTGTTACAAATGCAGCTGAGTTTTAATAGTAATTTGTCCATAATTATCAAAAGAATCTTTAAAAATCTTAATACTGAAAGAATAACCATAAATGGATATAAAATACAAAGCAGAAGAGTTAACATTTGGGGTTTATTGTGGCCTATATTTTTAACATATGCATAGTTGTTTACCTAGCTGAAGTATATCCCTCTCCTCCTAGGCTCTTCAAAGCTGATTTTCAAACATAGACTGGCTTTTGGTTCATGAAGGCAGCTTTAAAAGATGTCAGGATCGggccgggtgcagtggctcacgcctgtaatcccagcactttgggaggccaaagtgggccgatcacttgaggtaaggagttcaagaccagcctggccaatatggcaaaaccctgtctctactaaaaatttttgtaattagccaagtgtgg
>gene=chr10_561028-562028; species=panTro
AAGAATTATAAACGTTAATTACATAACTATCCAAAATGCCTCAGGGAAAAAAATGTCATCCAATTGGTTCTTTAAAGTGTTACAAATGCAGCTGAGTTTTAATAGTAACTTGTCCATAATTGT-AAAAGAATCTTTAAAAATCTTAATACTGAAAGAATAACCATAAATGGATATAAAATACAAAGCAGAAGAGTTAACATTTGAGGTAGATTGTGGCCTATATTTTTAACATATGCATAGTTATTTACCTAGCTGAAGTATATCCCTCTCCTCCTAGGCTCTTCAAAGCTGATTTTCA----TAGACTGGCTTTTGGTTCATGAAGGCAGCTTTAAAAGATGTCAGGATCGggccgggtgcagtggctcacacctgtaatcccagaactttgggaggccaaagtgggccaatcacttgaggtaaggagttcaagaccagcctggccaatatggcaaaaccctgtctctactaaaaatttttgtaattagccaagcgtgg
>gene=chr10_561028-562028; species=papHam
AAG-----------TTAATTATGTAACAATCCAAAATGCCTCTGGGAAAAAGATGTCATCCAATTAGTTCTTTGAAGTGTTACAAATGCAGCTGAGTTTTAATAGTAATTTGTCCATAATTATCAAAATAATCTTTAAAAATCTTAGTACTGA---AATAACTATAAATGGATATAATACACAAAGCAGAAGAGTTAACATTTGGGGTAGATTTTGGCCCATATTTTTAACATATGCATAGTTATTTACCTACTTGAAGCTTATCCCTCTCCTCCTAGGCTCTTCAAGACTGATTTTCAAACATAGACTGGCTTTTGGTACATGAAGGCAGCTTTAAAAGATGTCAGGATCAggccaggcacagtggctcaagcctgtaatcccagtattttaggagggcaaggtgagccgatcatttgaggcaaggagttcgagaccagcctgaccaatatggcaaaacccagcctatattaaacatttttgtaattagccaagcgtgg
>gene=chr10_561028-562028; species=ponAbe
AAG----ATAAACATTAATTACGTAACTATCCAAAATGCCTCAGGGAAAAAAATGTCATCCAATTAGTTCTTTAAAGTGTTACAAATGCAGCTGAGTTTTAATAGTAATTCGTCCATAATTATCAAAAGAATCTTTAAAAATCTTAATACTGAAAGAATAACCATAAATGGATATAAAATGCAAAGCAGAAGAGTTAACATTTGGGGTAGATTCTGGCCCATATTTTTAACATATGCATAATTATTTACCTAGCTGAAGTATATCCCTTTCCTCCTAGGCTCTTCAAGGCTGATTTTCAAACATAGACTGCCTTTTGGTTCATGAAGGCAGCTTTAAAAGATGTCAGGATCAggccgggtgcagtggctcacacctgtaatcccagcactttgggaggccaaggtgggctgatcacttgaggtaaggagttcaagaccagcctggccaatatggcaaaaccctgtctctactaaaaatttttgtaattagccaagcgtgg
>gene=chr10_561028-562028; species=rheMac
AAG----ATAAACATTAATTATGTAACTATTTAAAATGCGTCTGAGAAAAAAAAGTCATCCAATTACTTCTTTAAAGTGTTACAAATGCAGCTGAGTTTTAATAGTAATTTGTCCACAATTATCAAAAGAATCTTTAAAAATCTTAATACTGAAAAAATAACCATAAATGGATATAAAA----AAGCAGAAGAGTTAACATTTGGGGTAGATTTTGGCCCATATTTTTAACAT----ATAGTTATTTACCTAGCTGAAGTATATCTCTCTCCTCTTAGGCTCTTCAAGCCTTATTTTCAAACATAGACTGGCTTTTGGTACATGAAGGCAGCTTTAAAAGATGTCAGGATCGggccgggcacagtggctcaagcctgtaatcccagcattttaggagaccaaggtgggccgatctcttgaggtaaggagtccgagaccagcctggtcaatacggcaaaaccctgcctgtattaaaagtttttgtaattagccaagcgtgg
>gene=chr10_612348-613348; species=hg19
AGGCGCCACCAAACCCTGGAGTGTTACAGTTGCCTTTCCTCTCGAGTAGCACACCACAAACAGCACAGACACACCGCACACTGATATTTTTACAGTTCAGTTAGACTTTGACACTTACACGTTCAGATAGCAACACAGATGCTGCTGCTGAGGAGACAGGTGTCAGCACCTTTTCCTGCCCTCTCCAGAGGCGAGGGCCCATGAGCCCCAGCACACAGAAGCCCAGGCTTTCTTCATAGCAACCCCTGGCCAAGATTTCTTGGGTCTCTCGCCATGGAGGCGGTGTTCTCAAAGACAACAACGGTGCCTCTGAGGGTCCCAAGCAGGGTACAGCCGTGGCCCACGACTGCTCAAAGTCAGGCCCATCGGACAGACAGCCTGGCTCACAGGCACCATGCGGAGCAGCGTCTATGGCTGCTGTGATGCACAGCTAGCGTGCCACAGAGACATCTCATCCACAGCACGTACTGCCTCTGAACCAAGGCTTGGATGAGAGAAAT
>gene=chr10_612348-613348; species=bosTau
AGACACAACCAAACCTTTCACTTCTGTGGTTGCCTCTTCTGTGAAACAGTATTACTAAAAGGATCCTAACACTC------TTGCTGCTTTCAGAGTTCACCTGGACTTTGAAGCTGCCATG----GAAAGCAAGAGGAAAATCAGTATGGAGGGGACAGGCAGCAGCTGCTTCCCCAGCCCATGCCAGCTGCAGGCATCCACA--TGAGGGCTCCCTGG---------------------------------------------------------------------------------------------------------------------------------------------------------------------------------------------------------------------------------------------------ATGCTCTGTTTCTGAATCAAAACTCAGGTTACAGAAAT
>gene=chr10_612348-613348; species=calJac
AGGTCCCATGAAACCCTGGACCATTACAGCTGCCCTTCCTCTCAGGGAGCACACCACAAGCAGCGCCAGCATGTCACACACTGCTGTTTTTGCAGTTCACTTAGAC--TGACGCTTACACATTCCAATAGCAAAACAGACGCCGGTGCTGAGAAGACATATGTCAGCACCCTCTCCCGCCCTCTCCAGCAGCGAGCGCCCATGGGCCCCAGCACACAGAAGCCCAGGCTTTCTTCACAGCAA-CCGTGGCCAGGACTTTTTGAGTCTTGC--CATAGAGGCAGTGTTTTCAAAGACAACAGCAGCACCTCTGAGGGTCCCA-AGAGGGTACAGCAGTGGCCCACAGCTGCTCCAACTCAGGCCCATGTGAGAGATGGCGTGGCTCACATGTACCATGCAGAGCAGCGTCTGTGGCTGCTGTGATGCACAGGTAGCGTGCCACTGAGGCATTTCATCCACAGCACATACTGCATCTGAACCAAGGCTCAGAGGAGAGAAAT
>gene=chr10_612348-613348; species=canFam
GGCCGCCGC-----------TCCCTGCGTGGGCACTCTCCCTCAGGTAGACCTTTGTAAACAAAA--AGGAATCCGCAGAGTGCTCTTTGTAGTGTAAACGTGGGCCTCAAGGC-----TGTTCACAACGCAG-ACGTCAGCCAACGGGACACAGACGGACCACACTCGCCT-TTCTTCCCTCCCTAGAGCCAGAACCCCG-----CAGTGCCTACACAAG--------------------------------------------CTCCCGCCAGTGGGGCCGCG-----GCAGGTGCCCCGAGCCTGTCCTGGGCGCTCAGGAGAGGCAATGCAGCGGCCTGCGGCCCC---ACAGGGCACCTGCT--------------------------CAGGGGACTCAGGGTCTCTGCCGGCCAGGCCAAACAAGCTCCGCGGACCATGGCCTCCCCGCCCCTTCCGGGCCCTTTCTCTGGACTGAGACTCGGTTTACAGAAAT
>gene=chr10_612348-613348; species=equCab
AGACACAACCAAATCCTTTATTTCTATGTTGTCTTTTTCCTTCAAACAGCATTCCATAAACAGTGCTAACACTCCGCACACTGCTCTTTTTACAGTTCACTCGGACTTCAAAGCCTATGTGTTCAGAAAGCAG---GGAGGCCAGTGTGGAGCGGACGGGCAGCAGCCGC---TTCTGCCCGCTCCAGGG-CAGGAATCCATA--CCAAGGCTCCCAGGAG-----CATGTCTTTGTTGCA-------GCTTGGATTCCTCGAATATCTTACCGCAGAGGCAGTGCTTTTAAAGATACCACTAGCACCTCACAGGGACTCA-AAGAGGAGTAGCAATGGCCTGTAACCTT---AAGAAATACCCGTT-----------------------CACCAGATGATCCGGGATCTGTGCT-GCCATGTCCAACAAGCTCTGCACACCACAGGCACCCTGTCCCCTTTATGCTCTGTCTCTGAGTCAAGACTCAGATTAGAGAAAC
>gene=chr10_612348-613348; species=gorGor
AGGCACCACCAAACCCTGGAGTGTTACAGTTGCCTTTCCTCTCGAGTAGCACACCACAAACAGCACAAACACGCCGCACACTGATATTTTTACAGTTCAGTTAGACTTTGACGCTTACACAATCAGATAGCAAAACAGATGCTGCTGCTGAGGAGACAGGTGTCAGCACCTTTTCCTGCCCTCTCCAGAGGCGAGGGCCCGTGAGCCCCAGCACACAGAAGCCCAGGGTTTCTTCATAGCAACCCCTGGCCAAGATTTCTTGGGTCTCTCGCCA-GGAGGCGGTGTTTTCAAAGACAACAGCGGTGCCTCTGAGGGTCCCA-GCAGGGTACAGCCGTGGCCCCAGACTGCTCAAAGTCAGGCCCATCGGACAGACGGCCTGGCTCACAGGCACCATGCAGAGCAGCGTCTATGGCTGCTGTGATGCACAGGTAGCGTGC--CAGAGACATCTCATCCACAGCACGTACTGCCTCGGAACCAAGGCTTGGATGAGAGAAAT
>gene=chr10_612348-613348; species=panTro
AGGCGCCACCAAACCCTGGAGTGTTACAGTTGCCTTTCGTCTCAAGTAGCACATCACAAACAGCACAAACACGCCGCACACTGATATTTTTACAGTTCAGTTAGACTTTGACGCTTACACATTCAGATAGCAAAACAGATGCTGCTGCTGAGGAGACAGGTGTCAGCACCTTTTCCTGCCCTCTCCAGAGGCGAGGGCTCGTGAGCCCCAGCACACAGAAGCCCAGGCTTTCTTCATAGCAACCCCTGGCCAAGATTTCTTGGGTCTCTCGCCATGGAGGCGGTGTTTTCAAAGACAACAGCGGTGCCTCTGAGGGTCCCA-GCAGGGTACAGCCATGGCCCACGACTGCTCAAAGTCAGGCCCATCGGACAGACGGCCTGGCTCACAGGCACCATGCGGAGCAGCGTCTATGGCTGCTGTGATGCACAGGTAGCGTGCCACAGAGACATGTCATCCACAGCACGTACTGCCTCTGAACCAAGGCTCGGATGAGAGAAAT
>gene=chr10_612348-613348; species=papHam
AGGCTCCACCAAACCCTGGAGCATGACAGTTGCCTTTCCTCTCAAGTAGCACGCCACAAACAGCACCAACACGCCGCACACTGATACTTTTACAGTTCACTTAGACTTTGAGGCTTACACATTCAGATAGCAAAACAGATGCCGGTGCTGAGGAGACAGGTGTCAGCACCTTCTCCTGCCCTCTCCAGAGGTGAGGGCCCGTGGGCCCCGGCACACAGAAGCCCAGATTTTCTTCAAAGCAACCCCTGGTGGAGAT---TTGCGTCTCTCA-CATGGAGGCGGTGTTTTCAAAGACAACGGCAGCACCTCTGAGGGTCCCA-GAATGGTGCAGCCGTGGC--------------------------------------------CACAGGCACCACGCGGAGCAACGTCTGTGGCTGCTGTGA-------------TGCCACAGAGACATCTCCTCCACAGCATGTACTGCTTCTGAACCAAGGCTCAGAAGACGGAAAT
>gene=chr10_612348-613348; species=ponAbe
GGGCGCTACCAAACCCTGGAGCATTACAGTTGCCTTTCCTCTCGAGTAGTATGCCACAAACAGCACCAACACACCACACACTGATATTTTTACAGTTCACTTAGACTTTGATGCTTACACATTCAGATAGCAAAACAGATGCCGGTGCTGAGGAGACAGGTGTCAGCACCTT---CTGCCCTCTCCAGAGGTGAGGGCCCGTGAGCCCCGGCACGCAGAAGCCCCGGCTTTCTTCATAGCAACCCCTGGCCAAGATTTCTTGAGTCTCTCACCATGGAGGCGGTGTTTTCAAAGACAACAGCAGCACCTCTGAGGGTCCCA-GCAGGGTACAGCCATGGCCCACGACTGCTCAAAGTCAGGCCCATCGGACAGATGACCTGGCTCACGGGCACCATGCGGAGCCACGTCTGTGGCTGCTGTGATGCGCAGGTAGCATGCCACAGAGACTTCTCATCCACAGCACATACTGCCTCTGAACCAAGGCTCGGATGAGAGAAAT
>gene=chr10_612348-613348; species=rheMac
AGACTCCACCACACCCTGGAGCATGACAATTGCCTTTCCTCTCGAGTAGCACGCCACAAACAGCACCAACACGCCGCACACTGATA-TTTCACACTTCACTTACACTTTGACGCTTACACATTCAGATAGCAAAACAGATGCCGGTGCTGAGGAGGCAGGTGTCAGCACCTTCTCCTGCCCTCTCCAGAGGCGAGGGCCCGTGGCCCCCGGGACACAGAAGCCCAGGTTTTCTTCATAGCAACCCCTGGCCGAGAT---TTGAGTCTCTCA-CATGGAGGCAGTGTTTGCAAAGACAACGGCAGCACCTCTGAGGGTCCCA-GCAGGGTGCAGCCATGGC--------------------------------------------CACAGGCACCACGTGGAGCAGCGTCTGTGGCTACTGTGA-------------TGCCACAGAGACATCTCTACCACAGCACGTACTGCTTCTGAACCAAGGCTCGGATGACCAAAAT
>gene=chr10_856063-857063; species=hg19
TAAAAACCAAGGACTCACTGGCGGACGGGCAGGCCTTGTGTTTTGGGAATGGCTGATGGCGCCCTGGCCCTTCCGTAGCGAAGATGCAGCTCGTAGGCCCAGGCCTCGAGGTTGCCTCCCAGCTTTCTGAGTATTGAGAGTTTGGGTTTCACAGATCAATTATTTCTGATTTTTTTTTTTTTTTTGGTCAGTGAACTGACAACTACAAAAAAAAATCCCCATGTTCTTTAAAATGCATTTGAAAAACACTAGCCCTGTGGCTATTTCTCTGTATTTGAATAATGGCAACTGCTTTAAAGGAAATGGTCAAATAGGCATGTTTTCCTCTGGCAGGGTCAATCATGCTTAGCTGCAGGTGATTTAAATTAGATTACTAGTCACCTTCACTTACGATCCTGCCAGTTTTTGCTCTCTATATACTTTAAAACTCTTTCACATTAGATATGATTAGTATGCATTTACATACATTTTAAAAGAGTATGAAAACATCTGGAGGCTTT
>gene=chr10_856063-857063; species=bosTau
TGAAAACCAGTGTCTGGGCTCCACGGGGCT------TGGACTTCGGGGA-TGCT----GCAT-CGCTCCCTCCTCTGGCA-----GCCACATCACGGCTG-------------CCTCTCCAGCTCTTATAGTAGCACTGGTTTCGGTGGAACAGGTCAATCATTTCAAAC--TCTCTT-------AGTCAGCAATCTCACAACTACAATGAAGTATT-CCCTGTCCTTTCAGGGGCCTCGGAAACATG--AGCACCGTGTGGGTGTCCAGGCCTTTGAACAAAGAC-GCTGCTCTCCAGGAGA---------GGGCCTGCTTTCCTCC-GCA-GGCATGTCATGCTTAGCCATTTGTGATTCTAAAGAGATTATTTTTCACTTTCACTTCAGATCCTGCCAGTTTCCACTTTACATATATTTTAAAACCCTTTCAAATTAGCTGTGATTAGTACATACTTACATACTTTTAAGAAGAGCATGAAAACATTCGAAGGTTTT
>gene=chr10_856063-857063; species=calJac
TAAAAACCAAGGACTCACtggggg------------tgTGATCTGGGAATGGCTGATGGTGCCCTGGCCCTTCCCTAGCAAAGATGCACCTCAAAGGCCCAGGCCTCAGGCTTGCCTCCTAGCTTTTAGAGTATT--GAATTTGGGTTTCAGAGATTAATTATTTCTGATTTTTTTTTGGTGGTGGGTCAGTGAACTGACAACTACAAAAAAATATCCCCGTGTTTCTAAAAATGCATTTGATAAACAGTAGCCCTGTGGCTATTTCTCTGTATCTGAATAATGGCAATTGCTTTAAAGGAAATGGTCAAATAGGCATGTTATCCTCTGGCA-GGTAAATCATGCTTAGCTGCAGGTGATCCTAACTAGATTACTTTTTACCTTTACTTATGATCCTGCCAGGTTTTGCTCTCTATATACTTTAAAACTCTTTCACATTAGATATGATTAGTATGCATTT-CATACTTTTT--AAGAGTACGAAAACATCTGGAGGCTTT
>gene=chr10_856063-857063; species=canFam
TGAACACCGGGGTCCCAGCTACACAGG----------GCGTCCCCGG----------GGCATCCA----------CAGTAAGGA-------------CCTGGGGCC-------CCTGCGCAGCTCTCGCAGTATCATGAGCCGGGG-GTAAGAGGTCAATTATTCCTGA---TTTTTA-------AGTCACCAATCCCTCAACTACAAAAAAATATCCCCACGTCCTTTTACAGGCTTCTGTAAAACACTAGCACTGTGT--AGTTCTAGATATTTGAGTACTGGCAGCTTCTCTGACGGAGATGGTCAAGCGGGTGGGTTTTCCTCTGGCAGGGCAAAccttgcgtagctatttatgattttaagtagattatctttcactttctcctaagctcctgccagtttctgcttcCTATACG----------CTTTCACATTAGCTATGATTAGTACATATTTACAGACTTGTGAGAAGAGCATGAAAACGTCAGAAGGCTTT
>gene=chr10_856063-857063; species=equCab
TGAGAACCAGTGTCTCAGCTCCACAGGGTT------TGTGATTTGGGGA-GGCTGACAACATCCGCTCCCTCTTCCAGCAAAGACGCGACATTAAGGCCTAGGGCTTGGAGCACCCTTCCAACGCTTACAGTATCATCAGTTTGGGTGTAAGAGGTCAGTTATTCCTGA---TGTTTT-------AGTCAGCAGTCTGACAACTACAAAGAAGTAGTCCCATTTCCTTTTACCAGCATTTGTAAACTATTAGCACTGTGTGTATTTCTAGGT--------ACTGA--------ATGAAGGAGATGGTCAAATGGGCGCCTTTCCCTCTGGCAGGGGAAATCATACTCAGCTATTCCAGATTTAAAGTAGATTAT-TTTTACTTTCCCTTCAGACCCTGCAAGTGTCTGCTTTCAATATACTTCAAAACCCTTTCACATCAGCTATGATTAGTACATATTTACATACTTTTAAGAAGAGCATGAAGACATCTGAAGGCTTT
>gene=chr10_856063-857063; species=gorGor
TAAAAACCAAGGACTCACTGGCGGACGGGCAGGCCTTGTGTTTTGGGAATGGCTGATGGCGCCCTGGCCCTTCCGTAGCGAAGATTCACCTCGTAGGCCCAGGCCTTGAGGTTGCCTCCCAGCTTTCTGAGTATTGAGAGTTTGGGTTTCACAGATCAATTCTTTCTGATTTTTTTTTTTTC---GGTCAGTGAACTGACAACTACAAAAAAAAATCCCCATGTTCTTTAAAATGCATTTGAAAAACACTAGCCCTGTGGCTATTTCTCTGTATTTGAATAATGGCAACTGGTTTGAAGGAAATGGTCAAATAGGCATGTTTTCCTCTGGCAGGGTCAATCATGCTTAGCTGCAGGTGATTTTAATTAGATTACTAGTCACCTTCACTTATGATCCTGCCAGTTTTTGCTCTCTATATACTTTAAAACTCTTTCACATTAGATATGATTAGTATGCATTTACATACATTTTAAAAGAGTATGAAAACATCTGGAGGCTTT
>gene=chr10_856063-857063; species=panTro
TAAAAACCAAGGACTCACTGGCGGACGGGCAGGCCTTGTGTTTTGGGAATGGCTGATGGCGCCGTGGCCCTTCCGTAGCGAAGATGCACCTCGTAGGCCCAGGCCTCAAGGTTGCCTCCCAGCTTTCTGAGTATTGAGAGTTTGGGTTTCACAGATCAATTATTTCTGAttttttttttttttttGGTCAGTGAACTGACAACTACAAAAAAAAATCCCCATGTTCTTTAAAATGCATTTGAAAAACACTAGCCCTGTGGCTATTTCTCTGTATTTGAATAatggcaactgctttaaaggaaatggtcaaataggcatgttttcctctggcagggtcaatcatgcttagctgcaggtgattttaattagattactagtcaccttcacttacaatcctgccagtttttgctCTCTATATACTTTAAAACTCTTTCACATTAGATATGATTAGTATGCATTTACATACATTTTAAAAGAGTATGAAAACATCTGGAGGCTTT
>gene=chr10_856063-857063; species=papHam
TAAAAACCAAGGACTCACTGGCGGAGGCGCAGGCCTTGTGATTTGGGAATGGCTGATGGCGCCCTGGTCCTTCTGTAGCGAAGATGCACCTCGTAGG-CCAGGCCTTGGGGTTGCCTCCCAGCTTTTAGAATATTGAGAGTTTGGGTTTCAGAGATCAATTATTTCTGATTTTTTTTTCTTTTTTGGTCAGTGAACTGACAACTACAAAAAAATATCCCCATGTTCTTTAAAATGCATTTGAAAAACACTAGCCCTGTGGCTGTTTCTCTGTATTTGAATAATAGCAACTGCTTTAAAGGAAATGGTCAAAAAGGCATGTTTTCCTCTGGCA-GGTAAATCATGCTTAGCTGCAAGTGATTTTAATTAGATTACTTTTCACCTCCACTTATGATCCTGCCAGTTTTTGCTCTCTACATACTTTAAAACTCTTTCACGTTAGATATGATTAGTATGCATTTACATACATTTTAAAAGAGTATGAAAACATCTGGAGGCTTT
>gene=chr10_856063-857063; species=ponAbe
TAAAAACCAAGGACTCACTGGTGGATGGGCAGGCCTTGTGTTTCAGGAATGGCTGATGGCGCCCTGGCCCTTCCGTAGCGAAGATGCACCTCGTAGGCCCAGGCCTCGAGGTTGCCTCCCAGCTTTCAGAGTATTGAGAGTTTGGGTTTCAGAGATCAATTATTTCTGACTTTTTTTT-------GGTCAGTGAACTGACAACTACAAAAAAAAATCCCCACGTTCTTTAAAATGCATTTGAAAAACACTAGCCCTGTGGCTATTTCTCTGTATTTGAATAATGGCAACTGCTTTAAAGGAAATGGTCAAATAGGCATGTTTTCCTCTGGCAAGGTCAATCATGCTTAGCTGCAGGTGATTTTAATTAGATTACTAGTCACCTTCACTTATGATCCGGCCAGTTTTTGCTCTCTATATACTTTAAAACTCTTTCACATTAGATATGATTAGTATGCATTTACATACATTTTAAAAGAGTATGAAAACATCTGGAGGCTTT
>gene=chr10_856063-857063; species=rheMac
TAAAAACCAAGGACTCACTGGCGGAGGAGCAGGCCTTGTGATTTGGGAATGGCTGAAGGCGCCCTGGTCCTTCTGTAGCGAAGATGCACCTCGTAGG-CCAGGCCTTGGGGCTGCCTCCCAGCTTTCAGAATATTGAGAGTTTGGGTTTCAGAGATCAATTATTTCTGATTTTTTTTTTCTTTTTGGTCAGTGAACTGACAACTACAAAAAAATATCCCCATGTTCTTTAAAATGCATTTGAAAAACACTAGCCCTGTGGCTGTTTCTCTGTATTTGCATAATAGCAACTGCTTTAAAGGAAATGGTCAAAAAGGCATGTTTTCCTCTGG----------CATGCTTAGCTGCAAGTGATTTTAATTAGATTACTTTTCACCTCCACTTATGATCCTGCCAGTTTTTGCTCTCTACATACTTTAAAACTCTTTCACGTTAGATATGATTAGTATGCATTTACATACATTTTAAAAGAGTATGAAAACATCTGGAGGCTTT
>gene=chr10_912085-913085; species=hg19
ACCACCACCACACAATCCAGTTTTCCAGCCTCGGTTCCATTCCATCCACTTAGCTGGCTCCCCTCAGCTCATGCACATACTACACGTGCTTTAAATTCCCAACACTAACTAACAGTAACCTTCTCTATTATTAGTACCTTTTGCAGTTGACTGTCCTATAGTACCAAAATACATTTTGTGGTTTATTAATACAGACCAACAGCACTTTGAAAGCAGTGACAGCATGGCTGTTGGGGCTCCCGTGGCCCTCGTGTTCCTCCTATTCCAGGGTGGCAGTCACCATGGGCATTTTCCTCACTGTAGTACTGCTGATAGCCAGCACAGTCCTGAATTCAGTAGGGAGGTGCTCAAGATATATGAGGAATGAATCAATGtttaataaataacataaatttatattttCCACTATTTGACAACTTCTGCAAGGTTTTATGCCACAAATGACTAGGACTCTACCCTTAACCAATGACTACCTCTTAGTGAAGAAGTCCAAATCAAGT
>gene=chr10_912085-913085; species=bosTau
CCCACTGACACAC-GTCAAG-----------------TTTTCCACCCACGGAACAGA--CCCCT---CTCATGGACACACTATACATTCTCTAAATTCCTAACTCCAACCTGCACTGGTCTTCCTCGTTTTTAGCACCACCTGCAGTTGGCTATACTGCATCACCAACACACATTTTACAGCTAACACACACAGACAAACAGCATCCTGAAAGCCA-CGCAG-------CCTCGGGCTCCTCCCGCT-TCCTGTCCTCCCCGCTCCCGG-CGTC---CACTCTGGGCACACTCTACACTCTGGGCACACTAACACCTGCAGT---CCTGAGCCCAGCAGGGAGCTGCCTGAGAAACATGTGGGAGGAACCAATGTTTCGTGATTAACATAAAATTCTACTTTCTACTATTTGACAACTTGTGCAAGGCTTTATGCCACAGCTGACCGGAACACTATCCGTGCACAATGACTACTTCTA----CAGTAGG--CAATCAGGC
>gene=chr10_912085-913085; species=calJac
ACCACCACCACGCAATGCAGTTTTCCGGCCTTGGTTCCATTCCATCCACTTAGGTGGCTCCCCTCAGTTCATGCACATACTATACATGCTTTAAATTCCCAACACTAACTAACAGTAACCTTCTCTATTATTAGTACCATTTGCAGTTGACTGCCCTATAGTACCAAAATACATTTTGTAGTTTATTAATACAGACCAACAGCACTTTGAAAGCAGTGGCAGCAAGGCTGCT-GCACTCCCATAGTTCTTGTGTACCTTTCATTCCAGGGTGGTGGTCACCATGGGCTCTTTACTCACTGCAGCACTGCTGATAGCTAGCATAGTCCTGAATTCAGGAGGGAGATGCTCAAGATATATCATGAATGAATCAATGTTTAATAAAAAACAGGA------ATTTTGCACTATCTGACAACTTCTGCAAGGTTCTATGCCATAGATTAATAGGACTCTACCCTTAAACAATGACTACCTCTTAGAGAAGAAGTCCAAATCAAGT
>gene=chr10_912085-913085; species=canFam
ACCACCAACACAC-ATGAAGTTTTCCCACGTTACTG-TATTCAACCCACTAAGCTGG---CCCT---CTCCACTACACACCACACGTCCTCTAAGTTCCTACCACCCACGAA----GGTCCTTGCCACTGTCAGCACCTTCTGCAGCTAACTG-------------------------------------------------------------------------------------------------------------------------------------------------CGCTGGAGCACCAATACGTAACAC-------------GATTTTAGGCAGTTAAGCAGTATTC---------AAGTGT--------TATCTCA----------------------------------------CATGCCACAACTGAATAGAAATCTATCCTTAGGTAATTACTA---CTT----AAGCAGTCCAAATCAAGT
>gene=chr10_912085-913085; species=equCab
ACCACCCACAGAC-ACCAAGCTCTCCCATGTTAGTGCTATTCCACCAACGGACCTGAC-CCCCT---CTCACGTACATACGACACATTCTCTAAATTCCTAACACTAACATT----GGTCTTTTCCATTTTTAGCACCTTTTGCCACTGACT----TAGTTCACAAACACAGAT-------------CACACAC-------GCAATCTGAGAGCCACCACAG-------ACTCACACTGCTAGAacg-tctttcccaccccactcttggatgtc---catcttgtt------------ccctgtaccacaaatactcagcac--tcctgaactcagtatagaggtgcttgagaaatatgctgaaggaataaatGTTTAAAACATAACTCAAAATTCTATTTTCCACTATTTGACAAAGTGTGAAAGATTTTATGCTACAACTGAATAGAACCCTATCCTTATGTAATTACTACTTCTT----AAGTAGTCCAAATCTAGT
>gene=chr10_912085-913085; species=gorGor
----------------------------------------------------------------CAGCTCATGCACATACTACACGTGCTTTAAATTCCCAACACTAACTAACAGTAACCTTCTCTATTATTAGTACCTTTTGCAGTTGACTGTCCTATAGTACCAAAATACATTTTGTGGTTTATTAATACAGACCAACAGCACTTTGAAAGCAGTGACAGCATGGCTGTTGGGGCTCCCGTGGCCCTCGTGTTCCTCCTATTCCAGGGTGGCAGTCACCATGGGCATTTTCCTCACTGTAGTACTGCTGATAGCCAGCACAGTCCTGAATTCAGTAGGGAGGTGCTCAAGATATATGAGGAATGAATCAATGtttaataaataacataaatttatattttCCACTATTTGACAACTTCTGCAAGGTTTTATGCCACAAATGACTAGGACTCTACCCTTAACCAATGAGTACCTCTTAGTGAAGAAGTCCAAATCAAGT
>gene=chr10_912085-913085; species=panTro
ACCACCACCACACAATCCAGTTTTCCAGCCTCAGTTCCATTCCATCCACTTAGCTGGCTCCCCTCAGCTCATGCACATACTACACGTGCTTTAAATTCCCAACACTAACTAACAGTAACCTTCTCTATTATTAGTACCTTTTGCAGTTGACTGTCCTATAGTACCAAAATACATTTTGTGGTTTATTAATACAGACCAACAGCACTTTGAAAGCAGTGACAGCATGGCTGTTGGGGCTCCCGTGGCCCTCGTGTTCCTCCTATTCCAGGGTGGCAGTCACCATGGGCATTTTCCTCACTGTAGTACTGCTGATAGCCAGCACAGTCCTGAATTCAGTAGGGAGGTGCTCAAGATATATGAGGAATGAATCAATGtttaataaataacataaatttatattttCCACTATTTGACAACTTCTGCAAGGTTTTATGCCACAAATGACTAGGACTCTACCCTTAACCAATGACTACCTCTTAGTGAAGCAGTCCAAATCAAGT
>gene=chr10_912085-913085; species=papHam
--CACCACCACACAGTCCAGTTTTCCAGCCTTGGTTCCATTCCATCCACTTCGCTGGCTCCCCTCAGCTCATGCACATACTACACATGCTTTAAATTCCCAACACTAACTAATAGTAACCTTCTCTATTATTAGCACCTTTTGCAGTTGAGTGTCCTTCAGTACCAAAATATATTTTGTAGTTTATTAATACAGACCAACAGCACTTTGAAAGCAGTGACAGCATGGCTGTTGGGGCCCCCATGGCCCTCATGCTCCTCCCATTCCAGGGTGGCAGTCACCATGGGCATTCCGTTCACTGTAGTACTACTGATAGCTAGCACAGTCCCGAATTCAGTAGGGAGGTGCTCAAGATAAATGAGGAATGAATCAATGTTTAATAAATAACATAAATTTACATTTTCCACTATTTGACAACTTCTGCAAGGTTTTATGCCACAAATGACTAGGACTCTACCCTTAACCAGTGACTACCTCTTAGTGAAGAAGTCCAAATCAAGT
>gene=chr10_912085-913085; species=ponAbe
ACCACCACCACACAATCCAGTTTTCCGGCCTCGGTTCCATTCCATCCACTTAGCTGGCTCCCTTCAGCTCACGCACATACTACACGTGCTTTAAATTCCCAACACTAACTAACAGTAACGTTCTCTATTATTAGTACCTTTCGCAGTGGACTGTCCTATAGTACCAAAATACATTTTGTAGTTTATTAATACAGACCAACAGCACTTTGAAAGCAGTGACAGCATGGCTGTTGGGGCTCCCGTGGCCCTCGCGTTCCTCCCgttccagggtggcagtcaccatgggcattttgctcaccgcagtactgctgatggctagcacagccctgaattcagtagggaggtgctcaagatatatgacgaatgcatcaatGTTTACTAAATAACATAAATTTATATTTTCCACTATTTGACAACTTCTGCAAGGTTGTATGCCACAAATGACTAGGACTCTACCCTTAACCAATGACTACCTCTTAGTGAAGAAGTCCAAATCAAGT
>gene=chr10_912085-913085; species=rheMac
ACCACCACCACACAATCCAGTTTTCCGGCCTTGGTTCCATTCCATCCACTTAGCTGGCTCCCCTCAGCTCATGCACATACTACACGTGCTTTAAATTCCCAACACTAACTAATAGTAACCTTCTCTATTATTAGCACCTTTTGCAGTTGACTGTCCTTCAGTACCAAAATATATTTTGTAGTTTATTAATACAGACCAACAGCACTTTGAAAGCAGTGACAGCATGGCTGTTGGGGCCCCCATGGCCCTCATGCTCCTCCCATTCCAGGGTGGCAGTCACCATGGGCATTCCGTTCACTGTAGTACTGCTGATAGCTAGCACAGTCCCGAATTCAGTAGGGAGGTGCTCAAGATAAATGAGGAATGAATCAATGTTTAATAAATAACATAAATTTACATTTTCCACTAGTTGACAACTTCTGCAAGGTTTTATGCCACAAATGACTAGGACTCTACCCTTACCCAGTGACTGCCTCTTAGTGAAGAAGTCCAAACCAAGT
>gene=chr10_1061360-1062360; species=hg19
ctggggTCCTGAGCGCTGAGCATTGCTTCCCCTGCTTTGCAGGCCCATTACGCAGTCCAGGCAAGAAGATCCCGGAGCATCACTAGGAAAAGAAAGCGGGAAGACTCTGCTCCCCCGTCCTCTGTGGCCCGGAGTGGGAGTTGCTCTCGAACTCCACGTGACGTTTCTGGTCTTAGGGATGTCAAGGTCAGTCTCTGTGTTGTGTAATGTAATAAAATGACAGTCTCTGTTGTTTATTGCACAGGGTTCAGGGCAAACACCAGCAGTTGCCATTTGCAGGAACTATGGCAGGGGTTGTGTGTACTGCATGCCCTCGTTTTGTGGCATCCTTTAGAGGAGAGCACGGGTCAGGGTGCAGGTGGATGCCCCTGACAGCTGCCCTGGATGGACCCCTCCTTGGCACTTTGCTTTTGCGGAGGGTGGCCAGAGCATGGTCTGACAGCACTAGCAGTCTGGGCTTAGACCCTGCTGTCTGAAGAGGGCCAGGAAGTGGCCACAGC
>gene=chr10_1061360-1062360; species=bosTau
CTGGGAATCCGAGGACTGAAGCCTACTC------TGTTTCAGGCCCATTATGCAGTCCAGGCCAGAAGGTCTCGGAGCATCACCAGGAAGAGGAAGCGGGAAGACTCTGTCCTGCCCGCCTCTGTGACCCGCAGTCACAGCTGTTCTCGGCCTCCACGTGATGTCTCTGGTCTCCGGGATGTCAAGGTTAGTCCCTGTAACGAGTAGCT-AATAAAACAGTAGCCTCTACGGTTGACCCCTCAGGGGTCGGGGCAAA-------------CACTTGGAG------CCGCAGAGATTTTGAGTGCTGCACCCCA-------------------AGGGTTGGTCTTGGCCCCT-GCACAGCCGGGTGTCCATGGCCTTTTC-------------TTGCTTGT-GTGTTCCTTCTC---AGGGTGGACAGAGCAGGGTATTGCAGTAGTTGCAGCCTGAGCCTTGGTCCTGCCACTCAGGGCTATGTAGGAAACAG-TCCTGC
>gene=chr10_1061360-1062360; species=calJac
CTGGGGTCCTGAGCACTGAGCGTTGCTTTCCCTGCTTTGCAGGCCCACTACGCAGTCCAGGCAAGAAGATCCCGGAGTGTCACTAGGAAAAGAAAGCGGGAAGACTCTGCTCCCCCCTCCTCTGTGGCCCGGAGTCGGAGTTGCTCTCGAACTCCACGTGACGTTTCTGGTCTTCGGGATGTCAAGGTCAGTTTTTGTGCCATGTAATGGAATAAAATAACAGTCTCTGCTGTTTACTGCACAGGGTTCAGGGCAGACACCAGCGGCTGTCATTTGCAGGGGCTACGGCAGGGGTTGTG---------TGCCCTCATTTTGTGGCATCCTTTAGAGGAGAGCTTGGGCCAGAGTGCAGGCAGACGCCCCTGACAGTTGTCCTGGATGGACCAGT------------------------------------------TGACAGGACCTGCAGTCTGAGATCAGGCCCTGCTGTCTGAAGAGGGCCAGCAAG----CACTGC
>gene=chr10_1061360-1062360; species=canFam
--------------------------------TGCTCTTCAGGCCCATTACGCAGTCCAGGCGAGAAGGTCTCGGAGTGTTACTAGGAAGAGGAAACGGGAGGACTCCGTTCCACCCACGTCTATAGCCCGCAGCCGCAGCTGCTCTCGGACTCCGCGGGATGTCTCTGGTCTTCGGGATGTCAAGGTTAGTCCTTGTGATGT-------------------GCCTCTGC-TGGGGTCTCCTG-GGCTCCGGACACA-CCCTACAGCTGTCGTGTAGAG-------GGCAGCGAC---------------------------------------------------------CACCAG-CTGGTGCCCC------CTGC---------------GAGTGG-------------------GTGGACGGAGTATGATATCATAGGGC--------------------------------GCTGTGTGTCATA-GGACACTGC
>gene=chr10_1061360-1062360; species=equCab
CTGGGGTACTGAGGACTGAAGTTTGCTT---------TTCAGGCCCATTATGCAGTCCAGGCCAGGAGATCTCGGAGTGTTACTAGGAAAAGAAAGCGGGAAGACTCTGTTCCACCCTCTTCTGTAGCCCGGAGTCGCAGTTGCTCTCGAACTCCACGTGATGTCTCTGGTCTTCGGGACGTCAAGGTTAGTCTCTGTAATGTGTCATT-AA-AAAACAACAGCCTCTGCTTTTAATTACATGAGACTCAGGGCAAAAACCCACACCTTTCATTTGGAG------TGGCAGGGACTTTGCATTCTGCACCCCA-------------------AAAAGTAAGCTTG-------GGCCAG-TGGGTGTCCCTGATCTTTGCCCTAGGTACAGCATCGAGTGG--TGTCCTTTCTC---AGGGTGGACAGAGCATGGCGTCATAAGGCAGGCGATCT-AGTCTAGGTCCAGCCATTTACAGTTGTGTAGGAAATGGACCCTGA
>gene=chr10_1061360-1062360; species=gorGor
CTGGGGTCCTGAGAGCTGAGCATTGCTTCCCCTGCTTTGCAGGC-CACTACGCAGTCCAGGCAAGAAGATCCCGGAGCATCACTAGGAAAAGAAAGCGGGAAGACTCTGCTCCCCCGTCCTCTGTGGCCCGGAGTGGGAGTTGCTCTCGAACTCCACGTGACGTTTCTGGTCTTAGGGATGTCAAGGTCAGTCTCTGTGTTATGTAATGTAATAAAATGACAGTCTCTGTTGTTTATTGCACAGGGTTCAGGGCAAACACCAGCAGTT-CCATTTGCAGGAACTATGGCAGGGGTTGTGTGTACTGCATGCCCTCGTTTTGTGGCATCCTTTAGAGGAGAGCACGGGTCAGGGTGCAGGTGGACGCCCCTGACAGCTGCCCTGGATGGACCCCTCCCTGGCACTTTGCTTTTGCGGAGGGTGGCCAGAGCATGGTCTGACAGCACTAGCAGTCTGGGCTTAGACCCTGCTGTCTGAAGAGGGCCAGGAAGTGGCCACTGC
>gene=chr10_1061360-1062360; species=panTro
ctggggTCCTGAGTGCTGAGCATTGCTTCCCCTGCTTTGCAGGCCCACTACGCAGTCCAGGCAAGAAGATCCCGGAGCATCACTAGGAAAAGAAAGCGGGAAGACTCTGCTCCTCCGTCCTCTGTGGCCCGGAGTGGGAGTTGCTCTCGAACTCCACGTGATGTTTCTGGTCTTAGGGATGTCAAGGTCAGTCTC--TGTTGTGTAATGTAATAAAATGACAGTCTCTGTTGTTTATTGCACAGGGTTCAGGGCAAACACCAGCAGTTGCCATTTGCAGGAACTATGGCAGGGGTTGTGTGTACTGCATGCCCTCGTTTTGTGGCATCCTTTAGAGGAGAGCACGGGTCAGGGTGCAGGTGGACGCCCCTGACAGCTGCCCGGGATGGACCCCTCCCTGGCATTTTGCTTTTGCGGAGGGTGGCCAGAGCATGGTCTGACAGCACTAGCAGTCTGGGCTTAGACC-----------------------------------
>gene=chr10_1061360-1062360; species=papHam
CCGGGGTCCTGAGCGCTCAGCGTTGCTTTCCCTGCTTTGCAGGCCCACTACGCAGTCCAGGCAAGAAGATCCCGGAGCGTCACTAGGAAAAGAAAGCGGGAAGACTCCGCTCCCCCGTCCTCTGTGGCCCGGAGTCGGAGCTGCTCTCGAACTCCACGTGACGTTTCTGGTCTTAGGGATGTCAAGGTCAGTCTCTGTGTTGTGTAATGTGATAAAATGACAGCCTCTGTTGTTTATTGCACAGGGTTCAGGGCAAACACCAGCAGTTGCCATTTGCAGGAGCTATGGCAGGGGTTGTGTGCACTGCCTGCCCTTGTTTTGTGGCATCCTTTAGAGGAGAGCATGGGCCAGGGTACAAGTGGACACCCCTGACAGCTGCCCTGCATGGACCCCTCCGTGGCACTTTCCTTTTGCGGAGGGTGGCCAGAGCATGGTCTGACAGCACCGGCAGTCTGGGCTCAGGCCCCGCTGTCTGAAGAGGGCGAGGAAGTGGCCACTGC
>gene=chr10_1061360-1062360; species=ponAbe
ctggggTCCTGAGAGCTGAGCATTGCTTCCCCTGCTTTGCAGGCCCACTACGCAGTCCAGGCAAGAAGATCCCGGAGCATCACTAGGAAAAGAAAGCGGGAAGACTCTGCTCCCCCGTCCTCTGTGGCCCGGAGTCGGAGTTGCTCTCGAACTCCACGTGACGTTTCTGGTCTTAGGGATGTCAAGGTCAGTCTCTGTGTTGTGTAATGTAATAAAATGACAGTCTCTGTTGTTTATTGCACAGGGTTCAGGGCAAACACCAGCAGTTGCCGTTTGCAGGAGCTATGGCAGTGGTTGTGTGCACTGCGTGCCCTCGTTTTGTGGCATCCTTTAGAGGAGAGCACGGGTCAGGGTGCAGGTGGACGCCCCTGACAGCTGCCCTGGATGGACCCCTCCCTGGCACTTTCCTTTTGTGGAGGGTGGCCAGAGCATGGTCTGACAGCACTAGCAGTCTGGGCTTAGACCCTGCTGTCTGAAGAGGGCCAGGAAGTGGCCACTGC
>gene=chr10_1061360-1062360; species=rheMac
ccggggtcctgagAGCTCAGCGTTGCTTTCCCTGCTTTGCAGGCCCACTACGCAGTCCAGGCAAGAAGATCCCGGAGCGTCACTAGGAAAAGAAAGCGGGAAGACTCCGCTCCCCCGTCCTCTGTGGCCCGGAGTCGGAGCTGCTCTCGAACTCCACGTGACGTTTCTGGTCTTAGGGATGTCAAGGTCAGTCTCTGTGTTGTGTAATGTGATAAAATGACAGCCTCTGTTGTTTATTGCACAGGGTTCAGGGCAAACACCAGCAGTTGCCATTTGCAGGAGCTATGGCAGGGGTTGTGTGCACTGCCTGGCCTTGTTTTGTGGCATCCTTTAGAGGAGAGCATGGGCCAGGGTACAAGTGGACGCCCCTGACAGCTGCCCCGGATGGACCCCTCCGTGGCACTTTCCTTTTGCGGAGGGTGGCCAGAGCATGGTCTGACAGCACCGGCAGTCTGGGCTCAGGCCCCGCTGTCTGAAGACGGCCAGGAAGTGGCCACTGC
>gene=chr10_1502335-1503335; species=hg19
acctgagtttacctgtgtaacgaacctgcctgtgacctgagtttacctgtgtaacaaacctgcctgtgacctgaatttacctgtgtagcaaacctgcctgtgacctgagtttacctgcgtaacaaacctgcctgtgacctgagtttacctgtgtagcaaacctgtctgtgacctgagtttacctgtgtagcaaacctgcctgtgacctgagtttacctgtgtaacgaacctgcctgtgacctgagtttaCCTGCGTTacgaacctgcctgtgacctgagtttacctgcgtaacaaacctgcacatggacccctgaacttaaaagttaaaaaaaacaaTTTTATGTGCAATACCGTGACAGGTTTTGTGGCTAAATTTAAATGTTAATTTGGACATTATATATTCTGTTGTTTTTGATTGTCTACTCAGATGAGAAAAGTAGTCAACGCAATCAACTTCCTTAAAATCAGTATCTGCTGCACGCCAGGGACAGCAACAGAA
>gene=chr10_1502335-1503335; species=bosTau
---------------------------------------------------------------------------------------------------------------------------------------------------------------------------------------------------------------------------------------------------------------------------------------------------------------------------------------AAAGAGGCACTTCTGTGTACAATATG---ATGGGCTTTATGGTCACATCAACACGCTAGTTTGGACATTATATACTGTGTTGCTCT-GATAATCTCCTAAGAT-GGAAAAGTGGTTAACTGAATTGGCTCCTTTAAGATCAGAATCCGCTTTGTGCCATGGATGAGGCTGGAG
>gene=chr10_1502335-1503335; species=calJac
--------------------------------------------------------------------------------------------------------------------------------------------------------------------------------------------------------------------------------------------------------------------------------------------------------------------------------------------------------------------------------------------------------------------------------------ACTCAGATGAG-AAAGTAGTCAACTGGATTAACATCCTTAAAATCAGTACCTGCTGCACGCCAGGCATGGCAGCTTGA
>gene=chr10_1502335-1503335; species=canFam
--------------------------------------------------------------------------------------------------------------------------------------------------------------------------------------------------------------------------------------------------------------------------------------------------------------------------------------------------------------------ACAGG-TTTATGGCCCAGTGCGAAAGCTAACCTGAACAGTACATATCCCACTGTTTTCGGCTTCCTACCAGGACGAGAAACGTGGCTGA-GGAACGAGCTCCTTGGGAGTCCGCACCTGCC-TGCGCGGTGGAT-GGGACGGGG
>gene=chr10_1502335-1503335; species=equCab
--------------------------------------------------------------------------------------------------------------------------------------------------------------------------------------------------------------------------------------------------------------------------------------------------------------------------------------GAGAAAGGCAATTTTGTGTACAGTGTG---ACAGGTTTTACTGCCAAATTTAAATGCTAATTTGAACATTATATATTCTTTTGTTTTTGATTATCTGCTAAGACGAGAAAAGTGGTTAC-TGAATTAACTGCTTTAAAATCAGAATCCGCTGTGTGTCATGGACAGGGCAAGAG
>gene=chr10_1502335-1503335; species=gorGor
acctgagtttacctgcgtagcaaacctgcctgtgacctgagtttaCCTGCGTTAGGAACCTGCCTGTGACCTGAGTTTACCTGCGTAGCAAACCTGCCTGTGACCTGAGTTTacctgcgtagcaaacctgcctgtgacctgagtttacctgcgtaacaaacctgcctgtgacctgagtttacctgcgtaacaaacctgcctgtgacctgagtttacctgtgtaacaaacctgcCTGTGACCTGAGTTTacctgtgtaacaaacctgcctgtgacctgagtttacctgtgtaataaacctgcacatggacccctgaacttaaaagttaaaaaaaacaaTTTTATGTG-AATACCGTGACAGGTTTTGTGGCTAAATTTAAATGTTAATTTGGACATTATATATTCTGTTGTTTTTGATTGTCTACTAAGATGAGAAAAGTAGTCAACGCAATCAACTTCCTTAAAATCAGTATCTGCTGCACGCCAGGGACAGCAACAGAA
>gene=chr10_1502335-1503335; species=panTro
acctgagtttacctgcgtaacaaacctgcctgtgacctgagtttacctgcgtaacaaacctgcctgtgacctgagtttacctgcgtaacaAACCTGCCTGTGACCTGAGTTTacctgcgtaacgaacctgcctgtgacctgagtttacctgcgtaacaaacctgcctgtgacctgagtttacctgcgtagcaaacctgcctgtgacctgagtttacccgcgtaacaaacctgcCTGTGACCTGAGTTTacctgtgtaacaaacctgcctgtgacctgagtttacctgtgtaataaacctgcacatggacccctgaacttgaaagttaaaaaaaacaaTTTTATGTGCAATACCGTGACAGGTTTTGTGGCTAAATTTAAATGTTAATTTGGACATTATATATTCTGTTGTTTTTGATTGTCTACTAAGATGAGAAAAGTAGTCAACGGAATCAACTTCCTTAAAATCAGTATCTGCTGCATGCCAGGGACAGCAACAGAA
>gene=chr10_1502335-1503335; species=papHam
--------------------------------------------------------------------------------------------------------------------------------------------------------------------------------------------------------------------------------------------------------------------------cctgtgacctgagtttacctttgtgacaaacctgcacatgttcccctgaacttaaaagttaaaaaaaCCAATTTTATGTGCAATACCCTGACAGGTTTTGTGGTCAAATTTAAATGTTAATTTGGACATTATATATTCTGTTATTTTTGATTGTCTACTAAGATGAGAAAAGTAGTCAACGGAATTAACTTCCTTAAAATCAGTACCTGCTGCACGCCAGGGACGGCAACAGAA
>gene=chr10_1502335-1503335; species=ponAbe
------------------------------------------------------------------------------------------------------------------------------------------------------------------------------------------------------cctctgacctgagtttacctgcgtagcaaacctgcctgtgacctgagtttaCctgcgtagcaaatctgcctgtgacctgagcttacctgtgtaacaaacctgcacatggacccctgaacttaaaacttaaaaaaaacaaTTTTATGTGCAATACCCTGACAGGTTTTGTGGCTAAATTTAAATATTAATTTGGACATTGTATATTCTGTTGTTTTTGATTATCTACTAAGATGAGAAAAGTAGTCAATGGAATTAACTACCTTAAAATCAGTATCTGCTGCATGCCAGGGACGGCAACCGAA
>gene=chr10_1502335-1503335; species=rheMac
--------------------------------------------------------------------------------------------------------------------------------------------------------------------------------------------------------------------------------------------------------------------------cctgtgacctgagtttacctgtgtgacaaacctgcacatgttcccctgaacttaaaagttaaaaaaaCCAATTTTATGTGCAATACCCTGACAGGTTTTGTGTCCAAATTTAAATGTTAATTTGGACATTATATATTCTGTTATTTTTGATTGTCTACTAAGATGAGAAAAGTAGTCAATGGAATTAACTTCCTTAAAACCAGTACCTGCTGCATGCCAGGGACGGCAACAGAA
>gene=chr10_1640441-1641441; species=hg19
CCCATTGCTTGGACCGAAACGGGTCGGGGATGTGGCCCATTGCTTGGAGTCCTGATGCTGAGCTACACACAATTCCGGAAGATCCTGACAGCAAGCCCCTGAGAGGAGAGGAGGAAGGATCCCTGGGCAGGAGGAGCCCACAGAAGATGCAGAAGGCCCCAGGAGAGCTGGCGTGGGGACACGAAGGAGCTGGCTGTCTGGGGAGCTCTGGGTCAAAGCTTAAGCAAGCCAGGGAGAGCCCTGGCCCTCTGGTCAGGAGGCAGACTGGAATCCGCAGACAGAAGCGAAGGGATCTCCCAGGCAGGGATCTCACAGCCTGCGGCACCCAGGCAGGAAGGAGTGAAGCCCAGGGGAGGGAGCGGATGCCCATGAGGTTCCCAACCGGAAGCCCAGGGCCGCGGTGCACACCTGCTGTGTGGCTGGACAGAGGCGCAGCTGCCGGTGTGTGGTGGCCCCAGGCCCTCAGCTGTTACCATGCAGCCCAGTATTGTAGCTCACAA
>gene=chr10_1640441-1641441; species=bosTau
--------------------------------------------------------------------------------------------------------------------------------------------------------------------------------------------------------------------------------------------------------------------------------------------------------------------------------------------------------------------------------------------------------------------------------------------------------------------------------------------------------------------
>gene=chr10_1640441-1641441; species=calJac
CCCATTGCGGGGACTGAAACAGGTG-GTGACACAGCCCGTTGCTTGGAGCCCTGATGCTGAGTTACACACAGTTCCAGGAGAGCCTGACAGCAAGCCCCTGGGAGGAGA----GAAGCGTCCCTGGGTGGGAGGAACACACAGAGGACAGGGAAGGTCCCTGGAGAGCCTGCGT-GGGCCACGCAGGAGCTGGCTGTCT-GGAAGCTCTGGGTCAAAGCCTAAGCAAACCAGGGAGAGTCACAGGCTTCTAGTCAGGAGGGAGACCAGGATCTGTAGACAGAAGCGAAGGG-----------------CACACAGCCTGTGGCAACCAGGCAGGAAGAAGTGAAGCCCCGGCGAGGGAGCGGA-GCCCACAGGGTTCCCGGCAGGAAGCCCTGGGCTGCGGTGGGCACCTGCTGTGTGGCTGGACAGAGGCACAGCTGTGGGTGTGTGGCAACCCCAGGCCATTAGCCATTAGCATGCATTCCAATATTGCAGCTCACAA
>gene=chr10_1640441-1641441; species=canFam
---------------GAAGCTAGTGGTCAGTGGGGTCCCTTTCTTAGAGCTGCGGTGTGGAGCTGC---------------GTCCTGTTCCTTGGGACC---CAGCAGGAGGAGAAGCTG-CCCGAGCAGGGGGGCTGCACGGGGCCTGCAGAAGGCTCGAGTGGCACCGTGGTGGGGCCAGCAAGGAGCCGGCTGCCCCGGGAGCCCTGAGCCCGGTCTCATGAGCCCCAGAACCAGCCACGGGCCCCTGCTTGGGAGGCTGTCTGGGACCC------AACGGGGAGGAAGTGCATTGGGGGC---------GGCCTGCAGCCCGCGGGTGGGGGTGG-GGAG--CCACGTCACGGGGCAGA-GCC----------------G----CCCCTGGCCGTCCTGCGTGCTGGCTGTGCT--------GAGTGCAGG----TAGAGCGTGCAGGCC----------------------------------------------
>gene=chr10_1640441-1641441; species=equCab
--TCTA---------GAATTGAGTGTTAAATGCAGTAAATTTCTTGGAGTTGCAAAGCTGAGCTTCACACGAGTCCACGAGGTGCTGCTTCTCTGGGCT---GAGCAGATGAGGAAGCTGCCCCGGGCAGGAGGATTGCACAGAGGATGCAGGAAGCTCAAGTGGCACCATCGTACGGCCACC-AGGAGCTGGTCACAGGAGGAGCCCTGAGCCGAGCCTCATAAGGGTCAAAACCTGGAAGTGTTCCCTGGTCAGGAGGCAGCCTTGGAACA------GAAAGTGAAGG-GTTGACCAGGTGC---------AGCCTGGACCCCACA-GTGGGAACAGGGGAG--CAACGTCAGGGAGCAGATGCCCACGCTGGTCCCTGAAG----CCCGTGGCTACCAGGCACACTGGCCGTGCT--------GAAGGAAGG----GAGGGTGTGTAGGCAAACATGTCTGTGCT-TTGCTGTGCACTCAAAGACTATAACTTATGG
>gene=chr10_1640441-1641441; species=gorGor
CCCATTGCTTGGACCGAAACGGTTGGGGGATGTGGCCCATTGCTTGGAGTCCTGATGCTGAGCTACACACAATTCCAGAAGATCCTGACAGCAAGCCCCTGAGAGGAGAGGAGGAAGTGTCCCTGGGCAGGAGGAGCCCACAGAAGATGCAGAAGGCC-----------------------------------------------------------------------------------------------------------------------------------------------------------------------------------------------------------------------------------------AGGGCCGCGGTGCGCACCTGCTGTGTGGCTGGACAGAGGCGCAGCTGCCGGTGTGTGGTGGCCCCAGGCCCTCAGCTGTTAGCATGCAGCCCACTATTGTAGCTCACAA
>gene=chr10_1640441-1641441; species=panTro
CCCATTGCTTGGACCGAAACGGGTGGGGGATGTGGCCCGTTGCTTGGAGTCCTGACGCTGAGCTACACACAATTCCGGAAGATCCTGACAGCAAGCCCCTGAGAGGAGAGGAGGAAGTGTCCCTGGGCAGGAGGAGCCCACAGAAGATGCAGAAGGCCCCAGGAGAGCCGGCGTGGGGACACGAAGGAGCTGGCTGTCTGGGGAGCTCTGGGTCAAAGCTTAAGCAAGCCAGGGAGAGCCCTGGCCCTCTGGTCAGGAGGCAGACTGGAATCCGCAGACAGAAGCGAAGGGATCTCCCAGGCAGGGATCTCACAGCCTGCGGCACCCAGGCAGGAAGGAGTGAAGCCCAGGGGAGGGAGCGGATGCCCATGAGGTTCCCAACCGGAAGCCAGGGGCCGCGGTGCGCACCTGCTGTGTGGCTGGACAGAGGCGCAGCTGCTGGTGTGTGGTGGCCCCAGGCCCTCAGCTGTTAGCATGCAGCCCAGTATTGTAGCTCACAA
>gene=chr10_1640441-1641441; species=papHam
CCCATTGCTTGGACCAAAACTGGTGGGGGATGTGGCCCATTACTTGGGGTCCTGATGTTGAGCTACACACAATTCTGGAAGATCCTGACAGCAAGCCCCTGCGAGGAGAAGAAGACGCGTCCCTGGGCAGGAGGAGCCCACAGAGGATGCAGAAGGCCCCGGGAGAGCCGGTGTAGGGCCACGCAGGAGCTGGCTGTCCCGGGAGCTCTGGGTCAAAGCTTAAGCAAGCCAGGGAGAGTCACGGCCCTCTGGCCAGGAGGCAGACCGGAATCCACAGACAGAAGCGAAGGGATCTCCCAGGCCA----CACACAGCCTGCGGCACCCAGGCAGGAACGAGTGAAGCCCAGGTGAGGGAGCGGACGCCCATGGGGTTCCCGATGGGAAGCCCTGGGCCACGGTGCGCACCGGCTGTGTGGCTGGACAGAGGCGCAGCTGCCGGTGTGTGGCGGCCCCAGGCCCTCAGCCGTTAGCATGCAGCCCAGTATTGTAGCTCACAA
>gene=chr10_1640441-1641441; species=ponAbe
CCCATTGCTTGGACCAAAATGGGTGGGGGATGTGGCCCATTGCTTGGAGTCCTGATGCTGAGCTACACACAATTCTGGAAGATCCTGACAGCAAGCTCCTGAGAGGAGAGCAGGAAGTGTCCCTGGGCAGGAGGAGCCCACAGAGGACGCAGAAGGCCCCAGGAGAGCCGGCGTGGGGACATGAAGGAGCTGGCTGTCTGGGGAGCTCTGGGTCAAAGCTTAAGCAAGCCAGGGAGAGTCCTGGCCCTCTGGTCAGGAGGCAGACTGGAATCCGCAGACAGAAGCGAAGGGATCTCCCAGGCCA----CACACAGCCTGCAGCACCCAGGCAGGAATGAGTGAAGCCCAGGGGAGGGAGTGGATGCCGACAGGGTTTCCAACGGGAAGCCCCGGGCCACGGTGCGCACCTGCTGTGTGGCTGGACAGAGGCGCAGCTGCCGGTGTGTGGCGGCCCCAGGCCCTCAGCTGTTAGCATGCAGCCCAGTATTGTAGCTCACAA
>gene=chr10_1640441-1641441; species=rheMac
CCCATTGCTTGGACCAAAACTGGGGGGGGATGTGGCCCATTACTTGGGGTCCTGATGTTGAGCTACACACAATTCTGGAAGATCCTGACAGCAAGCCCCTGCGAGGAGAGGGAGACGCGTCCCTGGGCAGGAGGAGCTCACAGAGGATACAGAAGGTCCCGGGAGAGCTGGTGTGGGGCCACGCAGGAGCTGGCTGTCCGGGGAGCTCTGGGTCAAAGCTTAAGCAAGCCAGGGAGAGTCATGGCCCTCTGGCCAGGAGGCAGACTGGAATCCACAGACAGAAGCGAAGGGATCTCCCAGGCCA----CACACAGCCTGCGGCACCCAGGCAGGAACTAGTGAAGCTCAGGTGAGGGAGCGGACGCCCATGGGGTTCCTGATAGGAAGCCCCAGGCTGCGGTGCGCACCTGCTGTGCGGCTGGACAGAGGCGCAGCTGCCAGTGTGTGGCGGCCCCAGGCCCTCAGCCGTTAGCATGCAGCCCAGTATTGTAGCTCACAA
>gene=chr10_1643242-1644242; species=hg19
GAACACCCAACTCATAAAGTCACAGAGACACCACGTGTGGCTCAGAGACTCAGTGGGAGCTTCCCTAGGTTTTTGTGAAGCCTGTGAGTGGTCACTGGAGCCCAGGCGTCAATGACCAAGTGGAAGATAGGCCAGGTGGGCCCCCACTGGTGGCCATCGGACAGAATCCAGGTTCGGCTCTGCAGTGTGGGTCTAAGTTAACTTTAGTCCAGTTTTCTTGCCAGCATGCCCTTCTCACAGTAAACGGTTTCCTGTGCCCTGAAGGAATCTCCCCATCTCAGCCTTGCCAAATGCATTCAATTTTCCTGTAACAACATGATTTAAAGCCTACTTTAAAAAATAAACACCGATCTTAGCTATTGTGTCTTAGCCAGAGAGCTGGCCTCACAGGAAAAAGGCTCATGTCTGTTCCTTTTGCATGAAACTTGGCATGCTGTACACACGTTAGAAACATGTGCTGAGCTGATGAGCAGCTCACCAAAAAGAACCACAAAGCTGAT
>gene=chr10_1643242-1644242; species=bosTau
--------------------------------------------------------------------------------------------------------------------------------------------------------------------------------------------------------------------------------------------------------------------------------------------------------------------------------------------------------------------------------------------------------------------------------------------------------------------------------------------------------------------
>gene=chr10_1643242-1644242; species=calJac
GAACACCCAACTCCTAATGTCACAGCGATGCCACGTGTGGCTCACAGACTCAGAGGGACCTTTCCTAGATTTTCATGATGTCTGCGAGTGGTTACCAGAGTGCAGGCGTCAGTGACCAAGTGGAAGATGG-------------------GTGGTCATCAGGCAGAGTCCAAGGTCAGCTCTGCAGCGTGAGTCTCAGCTAACTTTCCCCCAGTTTTCTTGCCAGCACGCCCTTCTTGCACTAAGCTGTTTCCTGTGCCCTGAAGCAATTTCCCCATGTCAGCCTTGCCAAACACATTCAATTTTCCTGTAACAACATGATTTAAAGCCTACTTTAAAAAATAAACACCGATCTTAGCTATTGTGTCTTAGCCAGAGAGCTGGCCTCATAGGAAAAAGGCTCACGTCTGTTCCTTTTGCGTGAAACTTGGCATGCTGTACACACATTAGGGACATGTGCTGAGCTAATGAGCACCTCACCAAAAAGAACCAAAAAGCTGAT
>gene=chr10_1643242-1644242; species=canFam
AAGCTCCGGGT-TCCCAGGTCTCGGGGATGCTCCACGTGGCAGCGGACTCGAGACAGGCCGTCC-CCGAT--------GGCAGGTGAACGGTCGCCAGGGCCCAGGCGTCAATGACCAAA----------gtcaggtgagcgtcag---gtggCTATCGTCCCATG----AGGTCAGCTCAGTAATCTGACTCTACATCTCCTTCCTGCCAGTCCTCCTCCCAGCGT-CCTGTCCCGCAGGATGGTGCTCTGTGGCCCC---ACGAATGTCCCCATCTCCGCCACGCCAGAAGCCGTTGATTTTTCTGAAACA---TGATTC-AAGCCTCCTTT----------------------------------------------------------------------------------------------------------------------------------------------------------------------
>gene=chr10_1643242-1644242; species=equCab
----------------------------------------------------------------------------------------------------------------------------------------------------------------------------------------------------------TTTTGTCCCATCCTCTG-CCAGCACGCCCGTCTTGCAGTACGGTGTTCCCTAAGCCCTGAATGGATTTCCCCATCTCAGCCTTGCCAGGAGCTATCAATTTTTCTGAAACAACATGATCTAAAGCCTCCTTT-----ATAAACACCTCTC------------------------------------------aggacccatgtcGCACCTTTTTGCATGAAGCTGGG-C--CTGGGAACACACTACACACACAGGCTGAGTTAGTGAGTGACTCCC----AAGGGCCA-GAGGCTGGC
>gene=chr10_1643242-1644242; species=gorGor
GAACACCCAACTCCTAAAGTCATAGAGACACCATGTGTGGCTCAGAGACTCAGTGGGAGCTTCCCTAGGTTTTTGTGAAGCCTGTGAGTGGTCACTGGAGCCCAGGCGTCAATGACCAAGTGGAAGATAGGCCAGGTGGGCCCCCACCGGTGGCCATCGGACAGAATCCAGGTTCGGCTCTGCAGTGTGGGTCTGAGTTAACTTTTGTCCAGTTTTCTTGCCAGCATGCCCTTCTCACAGTAAACGGTTTCCTGTGCCCTGAAGGAATCTCCACATCTCAGCCTTGCCAAATGCATTCAATTTTCCTGTAACAACATGATTTAAAGCCTACTTTAAAAAATAAACACTGATCTTAGCTATTGTGTCTTAGCCAGAGAGCTGGCCTCACAGGAAAAAGGCTCATGCCTGTTCCTTTTGCATGAAACTTGGCATGCTGTACACACGTTAGAAACATGTGCTGAGCTAATGAGCAGCTCACCAAAAAGAACCACAAAGCTGAT
>gene=chr10_1643242-1644242; species=panTro
GAACACCCAACTCCTAAAGTCACAGAGACACCACGTGTGGCTCAGAGACTCGGTGGGAGCTTCCCTAGGTTTTTGTGAAGCCTGTGAGTGGTCACTGGAGCCCAGGCGTCAATGACCAAGTGGAAGATGGGCCAGGTGGGCCCCCACCGGTGGTCATCGGACAGAATCCAGGCTCGGCTCTGCAGTGTGGGTCTAAGTTAACTTTCGTCCAGTTTTCTTGCCAGCATGCCCTTCTCACAGTAAACGGTTTCCTGTGCCCTGAAGGAATCTCCCCATCTCAGCCTTGCCAAATGCATTCAATTTTCCTGTAACAACATGATTTAAAGCCTACTTTAAAAAATAAACACCGATCTTAGCTATTGTGTCTTAGCCAGAGAGCTGGCCTCACAGGAAAAAGGCTCATGTCTGTTCCTTTTGCATGAAACTTGGCTTGCTGTACACACGTTAGAAACATGTGCTGAGCTAATGAGCAGCTCACCAAAAAGAACCACAAAGCTGAT
>gene=chr10_1643242-1644242; species=papHam
GAACACCCAACTCCTGAAGTCACGGAGACACCACGTGTGGCTCAGAGACGCAGGGGGAGCTTCCCTAGATTTTCGTGAAGGCCGTGAGT-GTCACTGGAGCCCAGGAGTCAATGACCAAGCCGAAGACAGGCTGGGCGGGCCCCCATGGGTGGCTGTCGGACAGAATCCAGGGTCGGCTCTGCAGTGTGGTTCTAATCTAACTTTTGTCCAGTTTTCTCGCCAGCACACCCTTCCTGCAGTAAACGGTTTCCTGTGCCCTGAAGGAATCTCCCCATCTCAGCCTTGCCAAATGCATTCAATTTTCCTGTAACAACATGATTTAAAGCCTACTTTAAAATACAAACACCGATCTTAGCTATTGTGTCTTAGCCAGAGAGCTGGCCTCACAGGAAAAAGGCTCACGTTTGTTCCTTCTGCAGGCAACTTGGCATGCTGTACACACGTTAGAAACACGTGCTGAGCTAATGAGCAGCTCACCAGAAAGAACCACATGGCTGAT
>gene=chr10_1643242-1644242; species=ponAbe
GAACACCCAACTCCTAGAGTCACAGAGACACCACGTGTGGCTCAGAGACTCAGCGGGAGCTTCCCTAGATTTTCGTGAAGCCTGTGAGTGGTCACTGGAGCCCAGGCATCAATGACCAACTGGAAGATACGACAGGTGGGTGCCCACCGGTGGCCATCGGACAGAATCCAGGATCAGCTCTGCAGTG-GGCTCTAAGTTAACTTTTGTCCAGTTTTCTTGCCAGCATGCCCTTCTCACAGTAAACGGTTTCCTGTGCCCTGAAGGAATCTCCCCATCTCAGCCTTGCCAAATGCATTCAATTTTCCTGTAACAACATGATTTAAAGCCTACTTTAAAAAATAAACACCGATCTTAGCTATTGTGTCTTAGCCAGAGAGCTGGCCTCACAGGAAAAAGGCTCACGTCTGTTCCTTCTGCATGAAACTTGGCATGCTGTACACATGTTAGAAACATGTGCTGAGCTAATGAGCAGCTCACCAAAAAGAACCACAAAGCTGAT
>gene=chr10_1643242-1644242; species=rheMac
GAACACCCAACTCCTGAAGTCACGGAGACACCACGTGTGGCTCAGAGACGCAGGGGGAGCTTCCCTAGATTTTTGTGAAGGCCGCGAGTGGTCGCTGGAGCCCAGGAGTCAATGACCAAGCCGAAGATAGGCTGGGCGGGCCCCCATCGGTGGCCGTCGGACGGAATCCAGGGTCGGCTCTGCAGTGTGGTTCTAATCTAACTTTTGTCCAGTTTTCTCGCCAGCACATCCTTCCTGCAGTAAACGGTTTCCTGTGCCCTGAAGGAATCTCCCCACCTCAGCCTTGCCAAATGCATTCAATTTTCCTGTAACAACATGATTTAAAGCTTACTTTAAAAAATAAACACTGATCTTAGCTATTGTGTCTTAGCCAGAGAGCTGGCCTCACAGGAAAAAGGCTCACGTTTGTTCCTTCTGCAGGCAACTTGGCATGCTGTACACACGTTAGAAACACGTGCTGAGCTAATGAGCAGCTCACCAGAAAGAACCACATAGCTGAT
>gene=chr10_1713275-1714275; species=hg19
TGCCGCGCATGCACATTTCAAATACAATCTTCCAGCTTGCTGCCTGTTCTCACACCTCCCGGTTACTTCTCCTCTTCCCAGGGACCCAGACGGGGAGAGGGTGCTGGGCGCCGGCAAGCCACAGCGTCTGCTCTCATGATCTCGCCCCCACCCGCCTTGGGCCCCCAGAGGTCTGTGCTCCGCTCCTCTTCCTCCTCAGAACTTTCTATTCATTACATCCCAGCAGAGCACCTCACCACGGTTGCCCCAGGAAAGGATGCATGTGTGGTTTTGCTGTGCTTTTTGTTTACAAAACTGATCATGTTGGTTAACTCCAGCCCAGATGTTGCAGAGGTTAAGTCTGCTATCAACCTGGAGATGTTCGGAAGGAGACAGCCATCACCACCCGTCACACCTGCTTTGCTGCTTCTGGTAACATGCATTTGCCTGCAGGCTCAGGGCACGTGGAAGGAGGTGTGAGATAGAATCGGGACAGGGCCAACTTGCCCATGGAGGTGGCA
>gene=chr10_1713275-1714275; species=bosTau
--------------------------------------------------------------------------------------------------------------------------------------------------------------------------------------------------------------------------------------------------------------------------------------------------------------------------------------------------------------------------------------------------------------------------------------------------------------------------------------------------------------------
>gene=chr10_1713275-1714275; species=calJac
TGCTGCTCACACACATTTCAAATACCATCTTCCCGCTTGCTGCCTGCTCTAACACCTCCCTGGTGCTTCTCCTCTTCCCAGGGGCTGAGGCTGTGTTGGGGCACTGGGCACCAGCAAGGCATAGCGTCTGCTCTCCTGATCTCGCCCCCACCGGCACTGGG-CCCAAGACACCTGTGCTCTGCCCCTCTTCCTCCTCAGAACTTTCTGTGCAGTGCATCCCACCAGAGCACCTCACCACGCTT-CCCCGGGAGAGGATGCATGTGTGGTTCTGCTGTGCTCTCTGTTTACAAAGCTGACCCTACTGGTTGACT-----CCAGACGACGCAGAGGTGAAGCCTGCTATCAGCCTGGAGCTATTCGGAAGGAGACACCCATCACCACCCATCACACCTGCTTTGCTCCTTCTAATAACATGCATTTGCTGGCAGGCTGAGGGCAAATTGAAGAGGC----AAATAGAATTGGGACAGGGCCAGCTTGCCCATGG-GGTGGCA
>gene=chr10_1713275-1714275; species=canFam
TGCCGCGCGTCCACTTCCTGAATGTGG-TTTCCAGCCTGCTGTCCACTC-CTCAGC-TGCTCTCATCTCCCCTGTTCTGGGG-TGTGAGCCTGGGCGGGGGTGC-GGACTGGGGAGGGCCGCGTCGGGTGCCCCTCCACCCTCGCCCTCGGCCGTGCTGGACTCCCTCGCGCCCCTGGTCGGC-TCCCTCCCTCCTGAGGGTTTCCCATC-TCCAGGTCCCATGGGAGGGGGTCACGGCTGCTGGCCCTGGAGGGGGTGCATGTGTGGTCC---GGGGCCTCCTGTGGGTGAAGCTG-----------------CAGCCTGGAGAGGGCAGGGGTTGTCCTCGTCGTCGGACGGAGAGTATCAG--AGGAG----------CCGCCCATCGTAGCTGGTCTG--------------------------------------------------------------------------------------------------
>gene=chr10_1713275-1714275; species=equCab
TGCTGTGCGCCCCCTT-TCACATGTGATTTTCCAGCCTGCTGTCTGCTCGCTCATCTCCCTCTTGTTTCTCCTCTCCTGGG--ACTAAGCCCATTC--TGGTGCTGGGCCCTGGAGAGCCATGTGGGCTGCCCCTCACCACGTGTCCACTCCGGGGACGGA---------GGCTGAGGTCGTCTTCTCTGCCACCTGAGGACTTTCCATCTCTCAGAGCCCCC-AGAGGGGCTC-GTGCTGCTCACCCGGGAGAGGAGGCCCGTGTGGTTG---GGTGACTCCTGTTTATGAAGCTGAT-AACACCTTCGGCTCCAGCAGGGATCAGGCAGAGGCTGAGTTTGATACCAAACTGGGAATATTGGGAAAAGA----------GCG-CCATTGTCCTGGGTCTGGTCCTTCCGATAACAGGCACTTACCAC-AGGCTGAGGGGCT---TGATCCGAC---------AAGCAGGACAGAGCCAACCGCCCCCTTTGGGTCCAC
>gene=chr10_1713275-1714275; species=gorGor
TGCCGCGCATGCACATTTCAAATACAATGTTCCAGCTTGCTGCCTGTTCTCACACCTCCCGGTTACTTCTCCTCTTCCCAGGGACCCAGACGGGGAGAGGGTGCTGGGCGCCGGCAAGCCACAGCGTCTGCTCTCATGATCTCGCCCCCACCCGCCTTGGGCCCCAAGAGGTCTGTGCTCTGCTCCTCTTCCTCCTCAGAACTTTCTATTCATTACATCCCAGCAGAGCACCTCACCACGGTTGCCCCAGAAAAGGATGCATGTGTGGTTTTGCTGTGCTTTTTGTTTACAAAACTGATCATATGGGTTAACTCCAGCCCAGATGTTGCAGAGTTTAAGTCTGCTATCAACCTGGAGATGTTCGGA-GGAGACAGCCATCACCACCCATCACACCTGCCTTGCTGCTTCTGGTAACATGCGTTTGCCTGCAGGCTCAGGGCACGTGGCAGGAGGTGTGAGGTAGAATCGAGACAGGGCCAACTTGCCCATGGAGGTGGCA
>gene=chr10_1713275-1714275; species=panTro
TGCCGCGCATGCACATTTCAAATACAATCTTCCAGCTTGCTGCCTGTTCTCACACCTCCCGGTTACTTCTCCTCTTCCCAGGGACCCAGACGGGGAGAGGGTGCTGGGCACCGGCAAGCCACAGCGTCTGCTCTCATGATCTCGCCCCCACCCGCCTTGGGCCCCAAGAGGTCTGTGCTCCGCTCCTCTTCCTCCTCAGAACTTTCTATTCATTACATCCCAGCAGAGCACCTCACCACGGTTGCCCCAGGAAAGGATGCATGTGTGGTTTTGCTGTGCTTTTTGTTTACAAAACTGATCATATTGGTTAACTCCAGCCCAGATGTTGCAGAGGTTAAGTCTGCTATCAACCTGGAGATGTTCGGAAGGAGACAGCCATCACCACCCATCACACCTGCTTTGCTGCTTCTGGTAACATGCATTTGCCTGCAGGCTCAGGGCACGTGGAAGGAGGTGTGAGGTAGAATCGGGACAGGGCCAACTTGCCCATGGAGGTGGCA
>gene=chr10_1713275-1714275; species=papHam
TGCTGCGCATGCACATTTCAAATACAATCTTCCAGCTCGCTGCCTGTTCTTACAACTGCCGGTTACTTCTCCTCTTCCCAGGGACCCAGCCGGGGTGGGGGTGCTGGGCCTCAGCAAGCCACAGCGTCTGCTCTCGTGATCTCGCCCCCACCCGCGTTGAGCCCCAAGAGTTCTGTGCTCTATTTCTCTTCCTCATCAGAACTTTCTATTCATTACATCCCACCAGAGCACCTCACCATGCTTGCCCCAGTAAAGGATGCATGTGTGGTTTTGCTGTGCTTGTTGTTTACAAAACTCATCATATTGTTTAACTCTAGCCCAGATGATGCAGAGGTCAAGTCTGCTATCAACCTGGAGATGTTCGGAAGGAGACAGCCACCACCACCCACCACACCCTCTTTGCTCCTTCTGGTAACATGCATTTGCCTGCAGACTCAGGGCATGTGGAAGGAGATGTGACGTAGAATCGGGACAGAGCCAACTTGCCCATGGGGGTGGCA
>gene=chr10_1713275-1714275; species=ponAbe
TGCTGCTCATGCACATTTCAAATACAATCTTCCAGCTTGCTGCCTGTTCTTACAACTGCCGGTTACTTCTCCTCTTTCCAGGGACCCAGCCGGGGTGGGGGTGCTGGGCCCCGGCAAGCCACAGCGTCTGCTCTCATGATCTCGCCCCCACCTGCATTGGGCCCCAAGAGGTCTGTGCTCTGCTCCTTTTCCTCCTCAGAACTTTCTATTCATTACATCCCAGCAGAGCACCTCACCACGGTTGCCCCAG-AAAGGATGCATGTGTGGTTTTGCTGTGCTGTTTGTTTACAAAACTGATCATATTGGTTAGCTCCAGCCCAGATGTTGCAGAGGTTAA------------------------------------------------------------------------------------------------------------------------------------------------------------------
>gene=chr10_1713275-1714275; species=rheMac
TGCTGCGCATGCACATTTCAAATACAATCTTCCAGCTCGCTGCCTGTTCTTACAACTGCCGGTTACTTCTCCTCTTCCAAGGGACCCAGCCGGGGTGGGGGTGTTGGGCCTCAGCAAGCCACAGCGTCTGCTCTCGTGATCTCGCCCCCACCCGCCTTGAGCCCCAAGAGTTCCGTGCTCTGTTCCTCTTCCTCCTCAGAACTTTCTATTCATTACATCCCACCAGAGCACCTCACCATACTTGCCCCAGTAAAGGATGCATGTGTGGTTTTGCTGTGCTTTTTGTTTACAAAACTCATCATATTGTTTAACTCCAGCCCAGATGATGCAGAGGTTAAGTCTGCTATCAACCTGGAGATGTTCGGAAGGAGACAGCCACCACCACCCACCACACCCGCTTTGCTCCTTCTAGTAACATGCATTTGCCTGCAGACTCAGGGCATGTGGAAGGAGATGTGATGTAGAATCGGGACAGAGCCAACTTGCCCATGGGGGTGGCA
>gene=chr10_1730385-1731385; species=hg19
ATTCCCCCAGACAACACTCAGGGATGGCTCCGAGGGCAGGTGCATTTCTCACTGAGATCTGCACCAATGGAAATGGAAGGTACATTGGTGGCTTGAAAACATCACTGTGGCAGGAAAGCAGCAGCCCAGCGGGGTCCCTCCCCGCCCCCCGCCTGGCCTTCTGACTGTCATGTCACACACACTCAACATCTCATCCAACCCCCTCCTGCAAAAAATAAAAAGATAACTGAGGGTGATTGCTCATTAAACGTAAAGGGAACTCCTACTGTACTGGCTCAGTTTGAGAGGGGAATGGTGACTTACGTTAGCGCTGACTCAACCCTGACCCTGTCTCATCACTGACATCACAAAGCCTTTTTATACACCTTCTTGGTTTTTCTACTTCTGTTACCTAAGCTGAGAGACAGAGAGCTCTTTCCAAACATTTTAACGTAAAAAAGTAGTAATGATTACAAACCAAAAAACATTTTCACAAAGAATACAATTATATATATTGGAAA
>gene=chr10_1730385-1731385; species=bosTau
--------------------------------------------------------------------------------------------------------------------------------------------------------------------------------------------------------------------------------------------------------------------------------------------------------------------------------------------------------------------------------------------------------------------------------------------------------------------------------------------------------------------
>gene=chr10_1730385-1731385; species=calJac
ATTCTTCCAGACAACACTCAGGGACGGTTCCGAGGGTAGGTGCGTTTCTCACTGAGATCTGCACCCACGGAAATGGAATGTACACTGGGGGCTGGAAAACATCCCTGTGTCCAGAGAGCAGCAGCCCAGTGGGGACCCTCCTAACCCCCCCCCTGGCCTCCTGACCCTCGTGTCACACACACTCAGCA-CCCGTCCACCCACTTCCTGCCAAAAATAGAAAAATAAC--AGGGTGACTGCTCATTAAACATGAAGGGAACTCCTCATGTCCTGGCTCGGTCTGAGAGGGGAATGGTGACTTACATTAGCACTGACTCGACACCGACCCTGCCTCATCACTGACATCACGATGCC-TTTTATAC-CCTTCCTAGTTTTCCCACGCCTGCTACCTAAGCTGATAGAGGGAGAGCTCTTCCAAAACATTTTAAAGTAAAAAATCAGTAATGATTACAAACTAAAACATATTTTCACAAAGAATACGACTGTCTATATTGGAAA
>gene=chr10_1730385-1731385; species=canFam
CTCCGGGCAGGTAGCAGATGCACGCCGCTCCCGGGGTG----------------GGGCAGGCTCTGT----------GCACATGTCAGCAGTTTGAGAA-----------------GCCACGGGTCCACCCAGGGCCTCCCACACCTGTCTCCCTTCCCCCCCAACCTTCCGTCCATCCTGCTT----CCTCGGTGTACCCCCCCCTGCC-------AAATAACAGCTGAAGGTCATGACTCATTAAACA--ACACTAA---TTAATTTACTGGTTCCATTTGAGAGGGAACC-----CGTGGATTAGCACCGACTCTCCT-TAACCTTGAGCACTTCCTGACATCACAAAACATTCTTAAAAGCTTCTGTAGGATTTCTGCTCCCATTACCAAACTTGAGGGCTGGAGAACTCCTTAAAAATATTTCGAAGTAAAAAAAT-GTAATAATCGCACATTGG-AAACATGTTCGCGAAGAATAAAAGCACATACAGAG-AAA
>gene=chr10_1730385-1731385; species=equCab
CTTCCTCCAGGTGACTCCAAGACACTGCTCCCAGCGGGCCTGGGTCTTTCCAGAGGGGAAGTGCTGCGTAGGATGGAGCGCATGTTGGGGGCTTGAAAACACCGCAGTGGAGGGCCAGCAATGGACCATCTGGGACCCTCCACACCCTCCTCCCTTCCCCCTAATCATTACGTCTGCCCCGTTC----CCTCCATCTGCCCCCTCCTGCAAAAAGAGAAAAGAAAAATGAGGGTGATTACTCATTAAATA--AGGGTAACTTCTAATTTACTGCTGCAAATCAAGTGGGAAATTGTGACGTAAATTAGCATCGCGTCTACT-CAACCTTGAACCCTTTCTGACATCACAAAATGTTTGTATCAGCCTTCACGTTGTTTCTAATCCTGTTAACAAAGTCGAGGA-TGGATAACTCtttaaatatattttaaagttaaaatat-gtaataattGCAAATCAA-AAACCTGTTCACGTGTAACGA---CATATATATAG--AA
>gene=chr10_1730385-1731385; species=gorGor
ATTCCCCCAGACAACACTCAGGGATGGCTCCGAGGGCAGGTGCATTTCTCACTGAGATCTGCACCAATGGAAATGGAAGGTACATTGGTGGCTTGAAAACATCACTGTGGCAGGAAAGCAGCAGCCCAGTGGGGTCCCTCCCCGCCCCCTGCCTGCCCTTCTGACTGTCATGTCACACACACTCAACACCTCATCCAACCCCCTCCTGCAAAAAATAAAAAGATAACTGAGGGTGATTGCTCATTAAACGTAAAGGGAACTCCTACTGTACTGGCTCAGTTTGAGAGGGGAATGGTGACTTACGTTAGCGCTGACTCAACCCTAACCCTGTCTCATCACTGACATCACAACGCCTTTTTATACACCTTCTTGGTTTTTCTACTTCTGTTACCTAAGCTGAGAGACAGAGAGCTCTTTCCAAACATTTTAAGGTAAAAAAGTAGTAATGATTACAAACCAAAAAACATTTTCACAAAGAATGCAATTATATATATTGGAAA
>gene=chr10_1730385-1731385; species=panTro
ATTCCCCCAGACAACACTCAGGGATGGCTCCGAGGGCAGGTGCATTTCTCACTGAGATCTGCACCAATGGAAATGGAAGGTACATTGGTGGCTTGAAAACATCACTGTGGCAGGAAAGCAGCAGCCCAGCGGGGTCCCTCCCCGCCCTCCACCTGGCCTTCTG----TCATGTCACACACACTCAACATCTCATCCAACCCCCTCCTGCAAAAAATAAAAAGATAACTGAGGGTGATTGCTCATTAAACGTAAAGGGAACTCCTACTGTACTGGTTCAGTTTGAGAGGGGAATGGTGACTTATGTTAGCGCTGACTCAACCCTGACCCTGTCTCATCACTGACATCACAACGCCTTTTTATACACCTTCTTGGTTTTTCTACTTCTGTTACCTAAGCTGAGAGACAGAGAGCTCTTTCCAAACATTTTAAGGTAAAAAAGTGGTAATGATTACAAACCAAAAAACATTTTCACAAAGAATACAATTATATATATTGGAAA
>gene=chr10_1730385-1731385; species=papHam
GTTCCTCCAGACAACACTCAGGGATGGCTCCAAGGGCAGGTGCATTTCTCACTAAGATCTGCACCAATGGAAATGGAAGGTATATTGGTGACTTGAAAACGTCACTGTGGCAGGAAAGCA-CAGCCCAGCGGGGTCCCTCCCCACCCCCCACCTGGCCTTCTAACTGTCATGTCACACACACTCAACATCCCATCCATCCCCCTCCTGCAAAAAATAAAACAATAACTGAGGGTGATTGCTCATTAAACGTAAAGGGAACTCCTCGTGTACTGGCTCAGTTTGAGAGGGGAATGATGACTTAGGTTAGCACTGACTCAACCCTGACCCTATCTCATCACTGACATCACAACGCCTTTTTATATGCCTTCCTGGTTTCCCTACTTCTGTTACCTAAGCTGAGAGATGGAGAGCTCTTTCCAAACATTTTAAGGTAAAAAAGTAGTAATGATTGCAAACTAAAAAACATTTTCACAAAAAATACAATTATATATATTGGAAA
>gene=chr10_1730385-1731385; species=ponAbe
ATTCCTCCAGACAACACTCAGGGATGGCTCCGAGGGCAGGTGCGTTTCTCACTGAGATCTGCGCCAATAGAAATGGAAGGTACAATGGTGGCTTGAAAACATCACTGTGGCAGAAAAGCAGCAGCCCGGCGGGGTCCCTCTCCACCCCTTGCCTGGCCTTCTGACTATCATGTCACACACACTCAGCATCTCATCCAACCCCCTCCTGCAAAAAATAAAAAGATAACTGAAGGTGATTGCTCATTAAACGTAAAGGGAACTTCTACTGTACTGGCTCAGTTTGAGAGGGGAATGGTGACTTATGTTAGCGCTGACTCAACCCTGACCCTGTCTCATCACTGACATCACAACACCTTTTTATACACCTTCTTGGTTTTTCTACTTCTGTTACCTAAGCTGAGAGACAGAGATCTCTTTCCAAACATTTTAAGGTAAAAAAGTAGTAATGATTACAAACTGAAAAACATTTTCACAAAGAATACAATTATGTATATTGGAAA
>gene=chr10_1730385-1731385; species=rheMac
ATTCCTCCAGACAACACTCAGGGATGGCTCCAAGGGCAGGTGCATTTCTCACTAAGATCTGCACCAATGGAAATGGAAGGTATATTGGTGACTTGAAAACGTCACTGTGGCAGGAAAGCA-CAGCCCAGCGGGGTCCCTCCCCACGCCCCACCTGGCCTTCTAACTGTCATGTCACACACACTCAGCATCCCATCCATCTCCCTCCTGCAAAAAATAAAACAATAACTGAGGGTGATTGCTCATTAAACGTAAAGGGAACTCCTCCTGTACTGGCTCAGTTTGAGAGGGGAATGATGACTTAGGTTAGCACTGACTCAACCCTGACCCTATCTCATCACTAACATCACAACGCTTTTTTATATGCCTTCCTGGTTTCCCTACTTCTGTTACCTAAGCTGAGAGATGGAGAGCTCTTTCCAAACATTTTAAGGTAAAAAAGTAGTAATGATTGCAAACTAAAAAACATTTTCACAAAAAATACAATTATATATATTGGAAA
>gene=chr10_2160393-2161393; species=hg19
TGAAGGCACAGATGGTGGCTGATCTTCCTATGTCTAGCACTGATATATTCATTCTGGGGCTTCCCAAATGCTCCCTGAAGGAATAAATGATAGGGTCCCATCAGGTGTAATAATCGTACCTAGGCAAACAAAGCGTAGTGAGGGAAAGAGAATTTGCATATGTTAAGAAAACAATTCTTCATGTTTACTGCTCTTTAGAAACTCTGGGATGGGAAGGCTCCCTGCCTCTGCCTGTGCACACTGCTGTGGAAATGTCAATTCCCCAATTAAGTGCTGAAGATGGAGCCCTGCTCAATTCTCCAGAGGAGCCCTGAGCTGCGCTGCCCTGGGAAGGATCATTTTCCTTCTCTGGCCCTCCCCATTTGGTCTTGTTAACATGTTTACAGCTTCAGTGCTCTGTATGTGATGGTATAGACAAATGTCTTTCCTCAAAGCCTGGGATAAAGGATTTAGAATATTGTAGAATAAACATGGGGTGATTTCTAAGGGTCATCTTTTTA
>gene=chr10_2160393-2161393; species=bosTau
TCAG-GCAAAGA--------------TGCACGCCGAGGGCAGGTGTGTTTCTT-GGGGGCTGAGTGG-TGCTCGTCGAGCAG-----TGATGGGCTCCCATCACCTGCGGTCACTGCAGCGAGGGAAACAGCGCA--GCGAGG--GAGGGGATTTGAGAGTG-TGGGGAGGCCATCCCTCACAGT-----CCCCTCAAAAACTCTGGCCCAGAAGCACCCCCTGT-GCTGCC------CTCAGTGGT-GAAACGCCGCCTCTTTGGTGAAGCAA-GAGGACCAAGCCCTGCTCTGCTCACCAGA-AATCTCCTAGACCTGCC-TGAGGGTAACCCT----TTCTTACCACGGCTCT----------------TGATATCTGTGCAGGTTCAGCCCTCTGTAGACCATGATATAGACAAGTGTGTCATGTCAGGGCCTGGTGTAGAGGGTTTCAAATATTGTAAGACAGAAGTAAGGTGATTTCTAAGAGGTGTCTGTTGA
>gene=chr10_2160393-2161393; species=calJac
TGAAGACACAGATGGCGGCTGGTCTTCCTACATGGAGCACTGAAATATTCATTCTGGGGCTTCCCAAATGCTCCCTGGAGGAATAAACGATAGGATCCCACCAGGTGTAATAATCATACCTAGGTAAACAAAGTGTAGTGAGGGAAAGGGAATTTGCATATATTAAGAAAACAATTCTTCACATTTACTGCTCTTTAGAAACTCTGGGATGGGAAGGCTCCCCGCCTCTGTCTGTGCACACTGCTGTGGAAATGCCACTTCCCCAATTAAGTGCCGAAGATGGATCCCCGCTCAATTCCCCAGAGGGGCTCTGAGCTGTGCGGTGCTGAGAAGGATCACTTTCCTTCTCTGGCCCTGCCCGCTTGGTCTTGTTAGCATGTTTACATCTTCAGTGCTCTGTATGTGATAGCGTAGACAACTGTCTTTCCTCAAAGCCTGGGATAAGGGATTTAGAATATCATAGGATAAACATGGGATGATTTCTAGGGGTCATCTTTTTA
>gene=chr10_2160393-2161393; species=canFam
TGAGAACAAAGACCGTGGCCAATGATTACATATCCAATGCTGACATATTTCTTCTGGGACTTAGTGGATGCTCACTGAAAGCATGATTGATGGGCCCCCATCATCTCTAATAATTGCATCTAGGTAAACAAAACA----TAAAAAAAGGGGATTTGCATATATTAGGGAAAAGATCCTTCACATTTACTACTCTTTGGAAGCTCCGGATTGAAAATACTCCCTGT-TCTGCCTGTAGACGTCACGGT-GAAATGCCACTCCTTTAATTAAGTGATTAAAGTAGAGCTGTGCTTAATTCTTC-GAGAAGCTCTTAGATGTGCCGTGAAGGTAGTAATCATAGTCATACTCTGGCCCTCGTGATTTCATTTTCTTAGCACA-TTATGGTTTCTCAGCTCTGTCAATGGTGGTATAGAATAATGCCTCTTTGCAAAATATATTGGGGTGATTCTAAGAGCTTTTAGAGAAAGAGTGACGGGGGGGCT--GTGTTTCCAGCTTG
>gene=chr10_2160393-2161393; species=equCab
TGAGAACAAAGAACATGGCCCATGATTGCACATCCAATGATGACATATTTCTTATGGGGCTTAGTGGATGCTCGCTGAAGGGGTGAATGATGGCTTCCCATCGTCTCTAATAATTGCA-CTAGGTAAACAAAACATAGTGAGGAAGAGGGAATTTGCATATGTTAGGGAAACAATCTTTCACATTTATTATTCTTTGGAGACTCTGAATTGAAAATGCTCCCTGT-TCTGCCTGTAGACGTTGCTGT-GAAATGCCACTTCCTTAATTAAGTGATTAAGACAGAGCCACGCTGAATCCTCTAGAGAAACTCTTAGATGTGCCCTGAAGGTAGTGATCATTTTCTTATGCTGGTCCTTGTGATTTCACTTTGTTGGTATGCTTACAGTTTTGATACTCTACAAACGATGGTATAGATAAATGTCTTTTTTCAAAACCTGATAGAAAGGGTTTAGAAGATTGCAGAACAAAAGTGGGGGGATTTCTAAGAGTCGTCTGTTTA
>gene=chr10_2160393-2161393; species=gorGor
TGAAGGCACAGATGGTGGCTGATCTTCCTATGTCTAGCACTGAAATATTCATTCTGGGGCTTCCCAAATGCTCCCTGAAGGAATAAATGATAGGATCCCATCAGGTGTAATAATCGTACCTAGGCAAACAAAGCGTAGTGAGGGAAAGGGAATTTGCATATGTTAAGAAAACAATTCTTCACATTTACTGCTCTTTAGAAACTCTGGGATGGGAAGGCTCCCTGCCTCTGCCTGTGCACACTGCTGTGGAAATGCCAATTCCCCAATTAAGTGCTGAAGATGGAGCCCTGCTCAATTCTCCAGAGGAGCCCTGAGCTGCGCTGCCCCAGGAAGGATCATTTTCCTTCTCTGGCCCTCCCCATTTGGTCTTGTTAACATGTTTACAGCTTCAGTGCTCTGTATGTGATGGTATAGACAAATGTCTTTCCTCAAAGCCTGGGATAAAGGATTTAGAATATTGTAGAATAAACATGGGGTGATTTCTAAGG-TCATCTTTTTA
>gene=chr10_2160393-2161393; species=panTro
TGAAGGCACAGATGGTGGCTGATCTTCCTATGTCTAGCACTGATATATTCATTCTGGGGCTTCCCAAATGCTCCCTGAAGGAATAAATGATAGGATCCCATCAGGTGTAATAATCGTACCTAAGCAAACAAAGCGTAGTGAGGGAAAGGGAATTTGCATATGTTAAGAAAACAATTCTTCACGTTTACTGCTCTTTAGAAACTCTGGGATGGGAAGGTTCCCTGCCTCTGCCTGTGCACACTGCTGTGGAAATGCCAATTCCCCAATTAAGTGCTGAAGATGGAGCCCTGCTCAATTCTCCAGAGGAGCCCTGAGCTGCGCTGCCCCGGGAAGGATCATTTTCCTTCTCTGGCCCTCCCCATTTGGTCTTGTTAACATGTTTACAGCTTCAGTGCTCTGTATGTGATGGTATAGACAAATGTCTTTCCTCAAAGCCTGGGATAAAGGATTTGGAATATTGTAGAATAAACATGGGGTGATTTCTAAGGGTCATCTTTTTA
>gene=chr10_2160393-2161393; species=papHam
TGAAGGCGCAGATGGTGGCTGATCTTCCTATGTCTAGCACTGAAATATTCATCCTGTGGCTTCCCAAATGCTCCCTGAAGGAATAAATGATAGGATCCCATCAGGTGTAATAATCATACCTCGGTAAATAAAGCGTAGTAAGGGAAGGGGAATTTGCATATGTTAAGAAAACAATTCTTCATGTTTACTGTTGTTTAGAAACTCTGGGATGGGAAGGCTCCCTGCCTCTGCCTGTGCACACTGCTGTGGAAATGCCACTTCCCCAATTAAGTGCTGAAGATGGAGCTGGGCTCAATTCTCCAGAGGAGCCCTGAGCTGCGCTGCCCCGGAAAGGATCATTTTCCTTCTCTGGCCCTCCCCATTTGGTCTTGTTAGCATGTTCACAGCTTCAGCGCTCTGTATGTGATGGTATAGACAAA-GTCTTTCCTCAAAGCCTGGGATAAAGGATTTAGAATATTGTACAATAAACATGGGGTGATTTCTAAGGGTCATCTTTTTG
>gene=chr10_2160393-2161393; species=ponAbe
TGAAGGCACAGATGGTGGCTGATCTTCCTATGTCTAGCACTGAAATATTCATTCTGGGGCTTCCCAAATGCTCCCTGAAGGAATAAATGATGGGATCCCATCAGGTGTAATAATCATACCTAGGTAAACAAAGCATAGTGAGGGAAAGGGAATTTGCATATGTTAAGAAAACAATTCTTCAGGTTTACTGCTCTTTGGAAACTCTGGGTTGGGAAGGCTCCCTGCCTCTGCCTGTGCACACTGCTGTGGAAATGCCACTTCCCCAATTAAGTGCTGAAGATGGAGCCCTGCTCAATTCTCCAGAGGAGCCCTGAGCTGCACTGCCCCGGGAAGGATCATTTTCCTTCTCTGGCCCTCCCCCTTTGGTCTTGTTAACATGTTTACAGCTTCAGTGCTCTGTATGTGATAGTATAGACAAATGTCTTTCCTCAAAGCCTGGGATAGAGGATTTAGAATATTGTAGAATAAACATGGGGTGATTTCTAAGGGTCATCTTTTTA
>gene=chr10_2160393-2161393; species=rheMac
TGAAGGCGCAGATGGTGGCTGATCTTCCTATGTCTAGCACTGAAATATTCATCCTGAGGCTTCCCAAATGCTCCCTGAAGGAATAAATGATAGGATCCCATCAGGTGTAATAATCATACCTCAGTAAACAAAGCGTAGTAAGGGAAAGGGAATTTGCATATGTTAAGAAAACAATTCTTCGCGTTGACTGTTGTTTAGAAACCATGGGATGGGAAGGCTCCCTGCCTCTGCCTGTGCACACTGCTGTGGAAATGCCACTTCCCCAATTAAGTGCTGAAGATGGAGCTGGGCTCAATTCTCCAGAGGAGCCCTGAGCTGCGCTGCCCTGGGAAGGATCATTTTCCTTCTCTGGCCCTCCCCATTTGGTCTTGTTAGCATGTTTACAGCTTCAGTGCTCTGTATGTGATGGTATAGACAAA-GTCTTTCCTCAAAGCCTGGGATAAAGGATTTAGAATATTGTACAATAAACATGGGGTGATTTCTAAGGGTCATCTTTTTG
>gene=chr10_2237242-2238242; species=hg19
CCCAAAGCAAGCTCACACATCTTGGAAAGTGCTTGTCATTTTCATTTGTCTTATTTTTACTGTCCACCTTCTTTGTACCTCTGTACCTCCCTATGTGAAACTATTTCTGGTTATGGATCCTCTTCTAGAATTAGTTGATTAAATTATAGACTCTTATTCTGAATTCCTTGACTACTGTCAAAACATATTTGTGTCAAGGTTTCAATCCCTGTCATCATCTGAGAAGCCTTGATTAGTTCACGTTGCAGACTTTCTGTTTATAATGAGAGCATTTCTTAGCATCTTGACCTTTCAGATCATTTATATCAAAACTAATATTCCAGGGCTTTATGTTTTAATGAATATACAGTTGTCAACACTTTTCATCTTCTTTTTATACTCTAAATCATGCTACTTTCAGTAAGCTATTTCTTTCTAATTATTTTTTATGTTCAGATGGTAAAAAATAATGGAATTACTTACAGTTTTATTATTGATACATAGGATTTGGTTTGCAAATG
>gene=chr10_2237242-2238242; species=bosTau
CCCGAGTCAGGTTGAGATACCTGGCGAGGCTC--CTTGTTCTTGCCTGCCTTGCTTTG--AGGCCACCTTGCTTTTGTTCTTGTGT-----------GGAGAATTTCTG-CAGTGGCTCCTTTTTTGGAGTCTGTTG-----ATTGTAGACTCTTACTCTGAATCCTTTGACGACTGTCAAAACACATTTGTGTCAAGGTTTTAATCCCTGTCATGATTTGAGAAGCCTTGATTAGTTCACTCTGAAGACTTTCTTTTCATAATGAGAGCATTTCTTAGCATCTTGACCTTTCAGATCACTCATCTCAAGGCTGATACATCAGAACTTTC--TTTTAATGAACGTACAGTTGGGATTACTT--------CTATTTATGCTTGAAAACA-----CTTCTGGTGACTTATTTTTC--TCATTAGTTTTTACACTCAGATGGTAAAAATT---------ACTTACAATTTTATCATCGATACATAGGATTGATTTTGTAGATG
>gene=chr10_2237242-2238242; species=calJac
CCCAAAGCAACCTCATATAGCTTGGAAAGCG--------TTTCATCTGCCTTATTTTTACGGCCCACCTTCTTTGTACCTCTGTACCTCGCTATGTGAAACTCTTTCTGGTTGTGGGTCCTCTTCTGGAATTAGCTGATTACATTGTAGACTCTAATTCTGAATTCCTTAACTACTGTCAAAACATATTTGTGTCAAGGTTTCAATCCCTGTCACCATCTGAGAAGCCTTGATTAGTTCACGTTGAAGACTTTCTTTTCATAATGAGAGCATTTCTCAGCATCTTGACCTTTCAGATCATTTATATCAAGACTAATGTTCCAGGACTTTATGTTTTAATGAATATACAGTTGTCAACACTTCTCACCTTCTTTTTATACTCTAAATCATGTTACTTTTTGTAAGTTATTTCTTTGTAATTAGTTTTCATGTTCAGGTGGTAAAAAATAATACAATTAGTCACAGTTTTATTATTGATACATAGGATTTGGTTTGTAAATG
>gene=chr10_2237242-2238242; species=canFam
CCAGAATGGAACTTCGATCACTTGCAGTGTGC----TGTTTTCATCTTC------TTTACTGGCCACCTTGCCAG---CGTTGTGC----------AAGAGTGTTTCTGG-TGTGACTCCTTTT-TGAAATCACTTGATTAAATTATAGACT--TACTGTGAATCCCTTGACTACTGTCAAAACATATTTGTGTCAAGGTTTCAATCCCTGTCATAATTTGAGAAGCCTTGATTAGCTCACGTTGAAGA----CTTTTTATAATGAGAGCATTTCTTAGCATCTTGATCTTTCAGATTATTTATAA---GACTAACTTATCAGAACTTTG--TCTTAATG--AACATAGTTGGGGTTACTTT-CATCACCTATTTATACTCTAAAATG---TACTTTTAGTAACCTATTTCTC----ATTGGTTTTTACATTC--AGTAAAAG-ACT---------A--AG--AGCTTATTACTGATTCATATCATACACCAAGAATCTG
>gene=chr10_2237242-2238242; species=equCab
CCAGAATCGTATTCAGGTACCTTGCAGTGTGCCCCTCGTCTGCATCGGCCTTGGGTGTACTGGCCACCTGGCTCA--TTCTTGAGC----------AAAGGTATTTCTGGCTGTGACTCCTTTT-TGGAATTAGTTGATTAAATTATAGACTCTTATTCTGAATCCCTTGACTGCTGTCAAAACATATTTGCGTCAAGGTTTCAATCCTTGTCATCCTTTGAGAA-CCTTGATTAGTTCGCTTTGAGGACATGCTTTTCATAATGAGAGAATTTCTTAGCATCTTGACCTTTCAGATCATTTCTATCAAGACTAATGTATCAGAACTTTG--TTTTAATGAATATACAGTTGGGGTTACTCTCCATCTCCTATTTATACTGTAAAACATGCTACTTTGGGTAACTTATTTCTCGCTAATTAGTTCTTACATTCAGATGATGAAAATA---------A--TGCAATTGTTTTATTGATACATAGGATttattttgtaaatg
>gene=chr10_2237242-2238242; species=gorGor
--------------------------------------------------------------------------------------------------------------------------------------------------------------------------------------------------------------------------------------------------------------------------------------------------------------------------------------------------------------------------------------------------------------------------------------------------------------------------------------------------------------------
>gene=chr10_2237242-2238242; species=panTro
CCCAAAGCAAGCTCACACATCTTGGAAAGTGCTTGTCATTTTCATTTGTCTTATTTTTACTGTCCACCTTCTTTGTACCTCTGTACCTCCATTTGTGAAACTATTTCTGGTTATGGATCCTCTTCTAGAATTAGTTGATTAAATTATAGACTCTTATTCTGAATTCCTTGACTACTGTCAAAACATATTTGTGTCAAGGTTTCAATCCCTGTCATCATCTGAGAAGCCTTGATTAGTTCACGTTGCAGACTTTCTGTTTATAATGAGAGCATTTCTTAGCATCTTGACCTTTCAGATCATTTATATCAAAACTAATATTCCAGGGCTTTATGTTTTAATGAATATACAGTTGTCAACACTTTTCATCTTCTTTTTATACTCTAAATCATGCTACTTTCAGTAAGCTATTTCTTTCTAATTAGTTTTTATGTTCAGATGGTAAAAAATAATGGAATTACTTACAGTTTTATTATTGATACATAGGATTTGGTTTGCAAATG
>gene=chr10_2237242-2238242; species=papHam
CCCAAAGCAAGCTCACATATCTTGGAAAGTGCTTGTCATTTTCATTTGCCTTATTTTTACTGCCCACCTTCTTTGTACCTCTGTACCTCCCCATGTGAAACTGTTTCTGGTTGTGGATCCTCTTCTGGAATTAGTTAATTAAATTATAGACTCTTAATCTGAATCCCTTGACTACTGTCAAAACATATTTGTGTCAAGGCTTCAATCCCTGTCATCATCTGAGAAGCCTTGATTAGTTCACGTTGAAAACTTTCTGTTTATAATGAGAGCATTTCTTAGCATCTTGACCTTTCAGATCATTTATATCAAGACTAATATTCCAGGACTTTATGTTTTAATGAATATACAGTTGTCAACACTTTTCATCTTCCTTTTATACTCTAAATCATGCTACTTTTGGTAAGTTATTTCTTTCTAATTAGTTTTTATGTTCAGATGGTAAAAAATAATGGAATTACTTACAGTTTTATTATTGATACATAGGATttggtttgtaaatg
>gene=chr10_2237242-2238242; species=ponAbe
CCCAAAGCAAGCTCAGATATCTTGGAAAGTGCTTGTCATTTTCATTTGTCTTATTTTTACTGTCCATCTTCTTTGTACCTCTGTACCTCCTTATGTGAAACTATTTCTGGTTGTGGATCCTCTTCTAGAATTAGTTGATTAAATCATAGACTCTTATTCTGAATTCCTTGACTACTGTCAAAACATATTTGTGTCAAAGTTTCAATCCCTGTCATCATCTGAGAAGCCTTGATTAGTTCACATTGCAGACTTTCTGTTTATAATGAGAGCATTTATTAGCATCTTGACCTTTCAGATCATTTATATCAAAACTAATATTCCAGGGCTTTATGTTTTAATGAATATACAGTTGTCAACACTTTTTATCTTCTTTTTATACTCTAAATCATGCTACTTTTGGTAAGCTATTTCTTTCTAATTAGTTTTTATGTTCAGATGGTAAAAGATAATGGAATTACTTACAGTTTTATTATTGACACATAGGATTTGGTTTGCAAATG
>gene=chr10_2237242-2238242; species=rheMac
CCCAAAGCAAGCTCACATATCTTGGAAAGTGCTTGTCATTTTCATTTGCCTTATTTTTACTGCCCACCTTCTTTGTACCTCTGTACCTCCCCATGTGAAACTGTTTCTGGTTGTGGATCCTCTTCTGGAATTAGTTAATTAAATTATAGACTCTTAATCTGAATCCTTTGACTACTGTCAAAACATATTTGTGTCAAGGCTTCAATCCCTGTCATCATCTGAGAAGCCTTGATTAGTTCACGTTGAAAACTTTCTGTTTATAATGAGAGCATTTCTTAGCATCTTGACCTTTCAGATCATTTATATCAAGACTAATATTCCAGGACTTTATGTTTTAATGAATATACAGTTGTCAACACTTTTCATCTTCCTTTTATACTCTAAATCATGCTACTTTTGGTAAGTTATTTCTTTCTAATTAGTTTTTATGTTCAGATGGTAAAAAATAATGGAATTACTTACAGTTTTATTACTGATATATAGGATTTGGTTTGTAAATG
>gene=chr10_2435213-2436213; species=hg19
TTTACACACCACACTCAACCTCACCTTCGGGGTTAGACTAGCTTGAAATCTAAGAGATACACCTTTTACCTAAAAGCACTGTTTCCAACATTGCATCAGATTGCATGACTCTATTGGACTTTATTTGTGCTCATGACCTGTAGGAGAGAAACTGCAGGAAGAGCCAATTAGCTACAATAACACACATGCTGTCCATTAATGACCTTGCTACAGAAAGGAAAGAATGAGTCCCAGGGCATCTCTGTGAGTAACAGAGTCTTTCATGACTCTAGGAAGGTTGAGTTTGGGCAGCTCTGGATGTCTGAGTAGTTGTTTTAGGAAAGCATCGATAAATTCTGACTTAGTCACAACATTTCACGGAAAATAACAGAGGTTGGACAATCACGCCATGTTACAAAGAAGCAATACTTACAAATGAGAATTATTGAAAATAAAGGCAGTCTGTGCTATCAAGGTTGCTTTAGCTAAATCTGACAAATGTAGTAAAAAAATCTCCAATT
>gene=chr10_2435213-2436213; species=bosTau
TTAGCATCCCACACTCAAAC---TTCTAAGACTTAGATTAGCATGGCTTCTAAGAGATAAACATTTTACCTAAAAATTCAGTTTAGAATATTAAGTCAGATTCCATTGCTCTGTTGGACTCTATT---------------TAGGAGAGGC---ATAGAACAAGCAAATTTGCT-CAGAGAAATGAATGCAGCCCATCAGTGGCTTTGCTACAAACAGGAGAGAATGAAC--------------------AGTAGAGTCTCTAATGAGAGTTGCAAGCCAGAGGCTGTG----------AATCTGAGACATGAATCTTGAGCAGCACTGGTAAG--------TGC---------TCCACAGAAAATAATGAAGGGTAGACATTAACACAAAATCCCAAAGAAACGGTATCTCC-------AAGTAGCCACAATACCTACCG-CCATAACATCAAGATTGCTGTAGCTAAGACTAGTGAACA--GTAAAAAT--CCCCAAAT
>gene=chr10_2435213-2436213; species=calJac
TTCATACACCACACTCAACCTCACCTTCAGGGCTACACTAACTTGAAATCTAGGCGATA-AACTTTGACCTAAAAGCATGGCTTCCCATATTGCGTCAGATAGTATGACTCTATTCGACTTTATTCACGCTCATGACCTGTAGG-GAGAAATTGCAGGAAGAGCCAGTTAGCGGCAACGACATGAGCACCGTCCGTTAATGACCTTGCTACAG-AGGGAAACAGTGAGTCCCACGGCATCTTCAAGAGTGACAGAGCCTTTCGTGACTCTAGGAGGGTAGAGCTTGGGCAGCTCTGGACGTCTGAGTCGTTGTTTTAGGAAAGCATTGGTAAATTCTGATTTAGTCACAA---TTTACTGAAAATAAG--AGGTTGGACGATCACACCAAGTTACAAAGAAGCAATATTTACAAACGAGAATTATCCAAAATAAAGGCAGTCTGTGATATCAAGATTGCTTTAGCTAAATATGACAAATGTACTAAAAATATCACCAATT
>gene=chr10_2435213-2436213; species=canFam
-------------------CATTTCCTAAGG-TTAGACCAGTGCGACATCTAGGAGGTAAATATTTTACCCCAAAGCACAGTTTGAAATATTAGATCAGATTCCATCACTCTGTTGGAGTTGATT-------AAGCCGTTCAGGACAGGA---CAGGGAAGAGCAGAGTGTCT-CAGAGAAATAAATGCAGCCCCTTAATGGCTTTACTGCAAATATGAAAGAAGGGGT--------------------CCCAGAGTCATTAACGAGGGTCCACTGGTGGAGATGGTGTCACCCTACGTATCCGAGTAG---TTCTAGAAGAGTGCTAGTGAGGTTTGATTTAGAAAAAACATTTTACAGAAAACGATGAAGGTTAGACAACAACACAGAACTACAGAGAAACAATATTTCCAAATAGTAATGAGCCAAAGAAAATACCACTTATACCATCAAGATCGCTTTAACGA-AGCTGGGAAATA--GT-AGAGC--CCCCAACT
>gene=chr10_2435213-2436213; species=equCab
GTAGCATCCCACACTCAAACTTCTTCTGAGGGTTAGACTAGTGTGGCATCCAAGAGATGAACATGTTATCTAACAGCTCAGCTTAAAATATGAAATCAGATTACGTTACTCTATAGGACTCTATT-------ATGCGCTATCAGAGAA-----TAAGGAAGAGCAGATTAGCT-CAGAGAAATGAGTCCAGCCCGTTGGTGGTTTTGCTGCAAATATGAAAGAATGAGT---------------------GTAGAGTCTGTAATGAGTGTCTGAAGGTAGAGATTGCACAACCCTATACCTCTGAGCAG--TTTCTAGAACAGAGGCAGTGAAGTCTGATTTAGTAAAAGTG--TCACAGAAAGCAGTAAAGGTTAAATAACATCAC---ATTACAAAGAAACAATATTTCCAAATAGTAATTAACCAATACAAATAACATCTATACCATCAAGATTGCTTTGGCTAAGACTGGTAAACC--GTAAAAAT--CCCCAACT
>gene=chr10_2435213-2436213; species=gorGor
--------------------------------------------------------------------------------------------------------------------------------------------------------------------------------------------------------------------------------------------------------------------------------------------------------------------------------------------------------------------------------------------------------------------------------------------------------------------------------------------------------------------
>gene=chr10_2435213-2436213; species=panTro
TTTACACACCACACTCAACCTCACCTTCGGGGTTAGACTAGCTTGAAATCTAAGAGATACACCTTTTACCTAAAAGCACTGTTTCCAACATTGCATCAGATTGCATGACTCTATTGGACTTTATTAGTGCTCATGACCTGTAGGAGAGAAATTGCAGGAAGAGCCAATTAGCTACAATGACACGCATGCTGTCCATTAATGACCTTGCTACAGAAAGGAAAGAATGAGTCCCAGGGCATCTCTGTGAGTAACAGAGTCTTTCATGACTCAAGGAAGGTTGAGCTTGGGCAGCTCTGGATGTCTGAGTAGTTGTTTTAGGAAAGCATCGGTAAATTCTGACTTAGTCACAAAATTTCATGGAAAATAACAGAGGTTGGACAATCACGCCATGTTACAAAGAAGCAATACTTACAAATGAGAATTATCGAAAATAAAGGCAGTCTGTGCTATCAAGTTTGCTTTAGCTAAATCTGACAAATGTAGTAAAAAAATCTCCAATT
>gene=chr10_2435213-2436213; species=papHam
TTCACACACCACGGTCAACCTCACCTTCGGGGTTAGACTAGCTGGAAATCTAAGAGATACACCTTTTACCTAAAAGCACTGTTTCCAATACTGCATCAGACTGCATGACTCTGTTGGACTTTATTCGT-----CTATCTGTAGGAGAGAAATTGCAGGAAGAGTCAATTATCTACAATGACATGAATGCTGACCATTAATGACCTTGCTACAGAAGGGAAAGAATGAGTCCCAGGGCGTGTCCGTGAGTAACAGAGTCTTTCACGACTCTAGGAAGGTCCAGATTGGGCAACTCTGGACGTCTGAATAGTTGTTTTAGGAAAGCATTGGTAAATTCTGACTTAGTCACCACATTTCACAGACAATAAC--AGTTTGGACAATCACACCATGTTACAAAGAAGCAATATTTACGAATGAGAATTATCCAAAATAAAGGCAGT-TGTGCTATCAAGGTTGCTTTAGCTAAATCTGACAAATGTAGTTAAGAAAACTCCAATT
>gene=chr10_2435213-2436213; species=ponAbe
TTTACACACCACATTCAACCCCACCTTTGGGGTTAGACTAGCTTGAAATCTAAGAGATACACCTTTTACCTAAAAGCACTATTTCCAATATTGCATCAGATTGCATGACTCTATTGGACTTTATTCGTGCTTACGACCTGTAGGAGAGAAATTGCAGGAAGAGCCAATTAGCTACAATGACATGCGCGCTGTCCATTAATGACCTTGCTACAGAAAGGAAAGAATGAGTCCCAGGGCATCTCTGTGAGTAACAGAGTCTTTCATGACTCTAGGAAGGTTGAGCTTGGGCAGCTCTGGATGTCTGAGTAGTTGTTTTAGGAAAGCATCGGTAAATTCTGACTTAGTCACAACATTTCACAGCAAATAACAGAGGTTGGACAATCACACCACTTTACAAAGAAGCAATACTTACAAATGAGAATTATCTAAAATAAAGGCAGTCTGTGCTATCAAGGTTGCTTTAGCTAAATCTGACAAATATAGTAAAAAAATCTCCAATT
>gene=chr10_2435213-2436213; species=rheMac
TTCACACACCACGGTCAACCTCACCTTCGGGGTTAGACTAGCTTGAAATCTAAGAGATACACCTTTTACCTAAAAGCACTGTTTCCAATATTGCATCAGACTGCAGGACTCTGTTGGACTTTATTCGT-----CTATCTGTAGGAGAGAAATTGCAGGAAGAGTCAATTATCTACAATGACATGAATGCTGACCATTAATGACCTTGCTACAGAAAGGAAAGAATGAGtcccagggcgtgtccgtgagtaacagagtctttcacGACTCTAGGAAAGTCCACCTTGGGCAACTCTGGACGTCTGAATAGTTGTTTTAGGAAAGCATTGGTAAATTCTGACTTAGTCACCACATTTCACAGAAAATAAC--AGTTTGGACAATCACACCATGTTACAAAGAAGCAATATTTACAAATGAGAATTATCCAAAATAAAGGCAGT-TGTGCTATCAAGGTTGCTTTAGCTAAATCTGACAAATGTAGTTAAAGAAACTCCAATT
>gene=chr10_2455217-2456217; species=hg19
AAATAATTATATTTCAAACAGATTAAAATCTCTATGAAATGAGGCTATATAAGAACTACGAACCTCAGAACCTCATTTTTAATTCACACTATGGAATTCTAAAGTTAACTGTATCTGTTATCTGCTTTGTTCCATGATGTTAAAAATCTAGGATTTTTATGATTGCCAGCAAAATATTTTTCTCTGGTAATGCAAGAAAGCGGGATGAGGAACAATAAGTTAGGGAATTGAATTGGCATAATTCCCAATTTAATAACACAAATGTCTAGGGACATAAGAACTTATCGAATTTTGTCAGGTTGAGATTTATTTTCAATATAAAGAGAAAAGTAGTCCAGTGCAAATAACAGAATATTGTAAAATGAGAAATTAAATCATTTTACAAGATGCACAATGTATTTATGTTTTCTACTTTGCAGTTGGACAATAAAAGAACATTATCTCAATAATGTTAATGTATTTTATTTCTAATCTATCTGATGACCAAACTCTAACCTAAC
>gene=chr10_2455217-2456217; species=bosTau
---------------------------------------------------------------------------------------------------------------------------------------------------------------------------------------------------------------------------------------------------------------------------------------------------------------------------------------------------------------------------------TTGTATTACCTTGCATGAGTTAGAATGCACTTATGTTTTCTA-TTTGTGGCAGGATGATGAAAGGACTCTGTCTCAATGATATTAATGTATATTATTTTTAATCCCTCTGATGTCTCAAATATAACCTAAT
>gene=chr10_2455217-2456217; species=calJac
AAATAATTATCTTTCAAACAGATTAAAATCTCTGCGAAAGGAGGC----TAAGAACTATGAACCTCAGAACTTCATTTTTAATTCACACTGTGGAATTCTAAAGTAAAATGTGTCTGTTATCTGCTTTCTGCCACGATGTT-AAAATATATGATTTTTACGATTACAAGCAAAATATTTTTCTCTGGTAATGCCAGGAAACGAGCTAAGGAACCATAAGTTAGGGAATCGAATTGGCATAATTCTCAATTTAATAACTTTAATGTCTAGGGACATAAGAACTTATAGAATTTTGTCATATTGGGATTTGTTTTAAATATAAAGAGAAAAGTAATCTAGTGCAAGTAACAGAATATTGTAAAATGAGAAGTTCAGTCGTTTTACAAGATGCAGAATATATT--TGTTTTCTACTTTGCAGTTAGACAATAAAAAA--ATTATCTCAATGATGTTAATGTATTTTATTTCTAATTTATCTGATGACCGAAATCTAACCTAAC
>gene=chr10_2455217-2456217; species=canFam
AAATGCTTATCTTTTGGATGGATTGAAATCTCTATTAAAGGAGCCCATGTAAGGACTAGCAACACGAGGACCTTGTTTTTACATCACGTTTCGGAATTCCAAAGTTAATTGTGTCTCTTACCCTCCCTGTGCCAC-ATGGT-AATATCTAGGACCTTCCTGACTGCAAGCAAATGATTTTTCTGCCGTGACACAAGAAAA-GGGCTAAGGAACCAGAAGCAGGAAAATTGAGTTGGCATAATTCTCTATTTAATGTCAC--ATTTCCAGGGACAGAAGAATTTATAGAATTTTGTCAGATCGAGATGCACTTTGAATATCAAGAGGAAAGTAGTCCGTTGCAAATAACAGGACAGTGCAAAACAAGGCCGTGAATGATTTTGCAAGATGTAGAGTGCATTTGTGTCTTCTGTTCT---GCAGGACGATAAGAGAACGTT-------------------------------------------------------------
>gene=chr10_2455217-2456217; species=equCab
AAATGCTTATCTTTT-AACGGATTAAAATCTCTATTAAAGGAGGCCATGTAAGGACTATTAACGTGAGAACCTCATTTCCAAGTCACACTATGGAAGCCCAAAGTTAATTGTGTCTGT-ACCCGCTCCCTGCCACAATGCT-AAAATCCAGAATCTTTACGACTGCAAGCAAAATATTTTTCTCCCATGATGCGAGAAAG-GGGCTAAGGAACCAGAAGCAGGAAAATTGAATTGACATAATTCTCTACTTAATAACAA--ATTTCTAGGGACAGAAGGACTTATAGAATTTTGTCAGATTGAGATTTATTTTGAATATAAAGAGAAAAGTAATCCATTGCAAATAATGGGACATTACAGAATAAGAAGTTGAATTCTTTTGCAAGATTTAGGACGCATTTATGCTTTCTGTTTTATGACAGAATGACAAAAGAACTTTGTCTCAATGATATTAACGTATTTTAGTTTTAATCTATCTGAGGTCCAAAATCTAACCTAAC
>gene=chr10_2455217-2456217; species=gorGor
--------------------------------------------------------------------------------------------------------------------------------------------------------------------------------------------------------------------------------------------------------------------------------------------------------------------------------------------------------------------------------------------------------------------------------------------------------------------------------------------------------------------
>gene=chr10_2455217-2456217; species=panTro
AAATAATTATATTTCAAACAGATTAAAATCTCTATGAAATGAGGCTATATAAGAACTACGAACCTCAGAACCTCATTTTTAATTCACACTATGGAATTCTAAAGTTAACTGTATCTGTTATCTGCTTTGTTCCACGATGTTAAAAATCTAGGATTTTTATGATTGCCAGCAAAATATTTTTCTCTGGTAATGCAAGAAAGCGGGATGAGGAACAATAAGTTAGGGAACTGAATTGGCATAATTCCCAATTTAATAACACAAATGTCTAGGGACATAAGAACTTATAGAATTTTGTCAGGTTGAGATTTATTTTCAATATAAAGAGAAAAGTAGTCCAGTGCAAATAACAGAATATTGTAAAATGAGAAATTAAATCATTTTACAAGATGCAGAATATATTTATGTTTTCTACTTTGCAGTTGGACAATAAAAGAACATTATCTCAATAATGTTAATGTATTTTATTTCTAATCGATCTGATGACCAAACTCTAACCTAAC
>gene=chr10_2455217-2456217; species=papHam
AAATAATAATATTTCAAACAA--TAAAATCTGTATGAAAGGAGGCTATGTAAGAACTACGAACCTCAGACCATCATTTTTAATTCTCTCTATGGAATTCTAAAGTAAACTGTATCTGTTATCTGCTTTGTGCCACGAAGTTAAAAATCTAGGATTTTTATGATTGCCAGCAAAATATTTTTCTCTGGTAATGCAAGAAAGTGGGCGAAGGAACAATAAGCTGGGGAACTGAATTGGCATAATTCCCAATTTAATAACACAAATGTCTAGGGACATAAGAACTTATAGAATTTTGTCAGGTTGGGATTTATTTTCAATATAGAGAGAAAAGTAGTCCAGTGCAAA-AACAGAACATTGTAAAATGAGAAGTTGAATCATTTTACAAGATGCAGAATATATTTATGTTTTCTACTTTGCAGTTGGACAATAAAAGAACATTATCTCAATGATGTTAATGTATTTTATATCTAATCTATCTGATGACCAAACTCTAAGCTAAC
>gene=chr10_2455217-2456217; species=ponAbe
AAATAATTATATTCCAAACAGATTAAAATCTCTATGAAATGAGGCTATATAAGAACTATGAACCTCAGAACCTCATTTTTATTTCACACTATGGAATTCTAAAGTTAACTGTATCTGTTATCTGCTTTGTTCCACGATGTTAAAAATCTAGGATTTTTATGATTGCCAGCAAAATATTTTTCTCTGGTAATGCAAGAAAGCGGGCTGAGGAACAATAAGTTAGGGAATTGAATTGGCATAATTCCCAATTTAATAACACAAATGTCTAGGGACATAAGAACTTATAGAATTTTGTCAGGTTGGGATTTATTTTCAACATAAAGAGAAAAGTAGTCCAGTGCAAATAACAGAATATTGTAAAATGAGAAATTAAATCATTTTACAAGATGCAGAATATATTTATGTTTTCTACTTTGCAGTTGGACAATAAGAGAACATTATCTCAATAATGTTAATGTATTTTATTTCTAATCTATCTGATGACCAAACTCTAACCTAAC
>gene=chr10_2455217-2456217; species=rheMac
AAATAATTATATTTCAAACAGAATAAAATCTGTATGAAAGGAGGCTATGTAAGAACTACGAACCCCAGAACGTCATTTTTAATTCTCTCTATGGAATTCTAAAGTAAACTGTATCTGTTATCTGCTTTATGCCACGAAGTTAAAAATCTAGGATTTTTATGATTGCCAGCAAAATATTTTTCTCTGGTAATGCAAGAAAGTGGGCGAAGGAACAATAAGCTGGGGAACTGAATTGGCATAATTCCCAATTTAATAACACAAATGTCTAGGGACATAAGAACTTATAGAATTTTGTCAGGTTGGGATTTATTTTCAATATATAGAGAAAAGTAGTCCAGTGCAAA-AACAGAATATTGTAAAATGAGAAGTTGAATCATTTTACAAGATGCAGAATATATTTATGTTTTCTGCTTTGCAGTTGGACAATAAAAGAACATTATCTCAATGATGTTAATGTATTTTATATCTAATCTATCTGATGACCAAACTCTAAGCTAAC
>gene=chr10_3277275-3278275; species=hg19
aatatcgagattagacacaatggcccggtgccgtgctgagccatattggagacataggataaaaaaaaaatccagtatcagcaattctgtctttaaaattgtgatattttgtctgtcatgggtttttgtactaactttggtttttaaaaacatattgcattaaaatgtagttggcctttaccttcatgactgagattttgtggcCAGGGAGGCGGCTTGCTGGCCTCCCCACACTCGAGCTCCTGTGTGAATAGAGTCTGTGGGTTGTCTTTGGGGTTCGCCTGACTCCCCAGACACTCTCCTGCTTCTCCATCTCTCAATGGTGGCAGCAGCAGGCTCTGAGGTAGATGCAGACGCCAGAGGTTTTATTTGCACAGGGCCAGGGACACGGCAGATAGGAAGTGAGCAGAAGTCTCGTGGCCTCTTTATATATGATATTTATCATCTAAATCCATATCTGCACGGTAGCAACAAAAATTTGGGGAAGGGGAAAAGAAGTT
>gene=chr10_3277275-3278275; species=bosTau
--------------------------------------------------------------------------------------------------------------------------------------------------------------------------------------------------------------------------------------------------------------------------------------------------------------------------------------------------------------------------------------------------------------------------------------------------------------------------------------------------------------------
>gene=chr10_3277275-3278275; species=calJac
------------agacacaaaggccaggggctgcgctgagccatattagagactaaag--taaaaaaaaaattagtatcagccattccgtttttaaaattgtgatatttt-tctgtcataggtttttgtactaatttgggtttttaaaaacatattgtattaaaatgtagtcaatttt-accttcatgactaagattttgtggcCAGGGAGGCGCCTTGCTGGCCTCCCCACTCTCAAGCGCCTGTGTGAAT--AGTCTGGGGCTTGTCTTTGGGGTCCGCCTGCCTCCCCCACCTCT-TCCCGCTTCTCCACCTCTCAGTGGTGGCTGCAGTAGTGTCTGAGGTCGATGCAGATGTCAGAGGTTTCGTTAGCCCAGGGCCAGGGGCATGGCAGACAGAAAG----CCGAAGTCTCCTGGCCTCTTTACAGGGGATATTTATTATCTAATTCTGTATCTACATGGTAGCAACAAAAATTTGGGGAAGGAGAAAAGAAATT
>gene=chr10_3277275-3278275; species=canFam
aatatcaaaatttgacataaggac--agtgctgtgatgagccatattggagcccgaggcaaaaaaaaaaaatcaagaataatgatcccgtctttaaaattctgatttttttttaatcacgggtgtttgcattaattttgatttttta----acagcgcattaacacgt------tgtttacttcgatgactgGAATCCT------------GTGCCTCGCTGGCATCTCCCCACCCGGGTTCCCACATGAGAGGGGCCCACCTGGCATCTTTGGAGGACACCTGCCTC--------------------------------------------------------------------------------------------------------------------------------------------------------------------------------------------------------------------
>gene=chr10_3277275-3278275; species=equCab
aatatcaaaacctgacattaaggc--agagctatgatgagccatattggagcctgaggccaaaaaaaaaaaccaggattag---------ctttaaaatgctga----gttttggtcacagtgttttgcattaattttgatttttag---tgtattgcattaacgcgc------tctggaccttgatgacttgatttC-------------ATGCCTCGCCCACTGCACCTGGCTGGCGGCCCTGCTAGAAAGGGGTCCATGTGTCGTC--TGGGGCACACCTG----------------CTCCCTTCTCTGTTTCCTGAC--TGGCAGCAAGCGGCTCTGAGGGGGAGGCGAGCCCTAGAGCTTTGATGAAGATGGAGCCAGGGGTACGGGAGACAGAATGTTAGC---------------------------------------------------------------------------------------------
>gene=chr10_3277275-3278275; species=gorGor
aatatcgaaattagacacaaaggcccagtgccgtgctgagccatattggagacataggataaaaaaaaaatccagtatcagcaat----tctttaaaattgtgat-ttttgtctgtcatgggtttttgtactaactttggtttttaaaaacatattgcattaaaatgtagttggccttcaccttcatgactgagattttgtggcCAGGGAGGCGGCTTGCTGGCCTCCCCACACTCAAGCTCCTGTGTGAATAGAGTCTGTGGGTTGTCTTTGGGGTTCGCCTGCCTCCCCAGACACTCTCCTGCTTCTCCATCTCTCAA-GGTGGCAGCAGCAGGCTCTGAGGTAGATGCAGAC-CCAGAGGTTTTATTTGCACAGGGCCAGGGACACGGCAGATAGGAAGTGAGCAGAAGTTTCGTGGCCTCTTTATATATGATATTTATCATCTAAATCCATATGTGCACGGTAGCAACAAAAATTTGGGGAAGGGGAAAAGAAGTT
>gene=chr10_3277275-3278275; species=panTro
aatatcgaaattagacacaatggcccggtgccgtgctgagccatattggagacataggataaaaaaaaaatccagtatcagcaattctgtctttaaaattgtgatattttgtctgtcatgggtttttgtactaactttggtttttaaaaacatattgcattaaaatgtagttggcctttaccttcatgactgagattttgtggcCAGGGAGGCGGCTTGCTGGCCTCCCCACACTCGAGCTCCTGTTTGAATAGAGTCTGTGGGTTGTCTTTGGGGTTCGCCTGCCTCCCCAGACACTCTCCTGCTTCTCCATCTCTCAATGGTGGCAGCAGCAGGCTCTGAGGTAGATGCAGACGCCAGAGGTTTTATTTGCACAGGGCCAGGGACACGGCAGATAGGAAGTGAGCAGAAGTCTCGTGGCCTCTTTATATATGATATTTATCATCTAAATCCATATCTGCACGGTAGCAACAAAAATTTGGGGAAGGGGAAAAGAAGTT
>gene=chr10_3277275-3278275; species=papHam
aatctcgaaattagacacaatggcccgatgctgttctgagccatactggagacaaaggaaaaaaaaaaaaatcagtatcagcaattctgtctttaaaattgtgatattttgtttgtcatgggtttttgcactaactttggtttttaaaaacatactgcattaaaatgtagttgatctt-accttcatgactgaggttttgtggcCAGGGAGGCGGTGTGCTGGCCTCCCCACACTCGAGCTCCTTTGTGAATACAGTCTGTGGGTTGTCTTTGGGGTTCGCCTGCCTCCCCAGACACTCTCCCGCCTCTCCATCTCTCAGTGGCGGCAGCAGCAGGCTCTGAGGTAGATGTAGACACCAGAGGTTTTGTCTGCACAGGGCCAGGGACACGGCAGATAAGAAGAGAGCAGAAGTCTCGTGGCCTCTTTATATATGACATTTATCATCTAAATCCATATCTGCACAGTAGCAACAAACATTTGGGGAAGGGGAAAAGAAGAT
>gene=chr10_3277275-3278275; species=ponAbe
aatatcgaaattagacacaatggcccagtgccatgcagagccatactggagacataggttaaaaaaaaaat-cagtatcagaaattctgtctttaaaattgtgatattttgtctgtcatgg---tttgtactaactttggtttttaaaaacgtattgcattaaaatgtagttgacctttaccttcatgactgagattttgtggcCAGGGAGGCGGCTTGCTGGCTTCCCCACACTCAAGCTCCTGTGTGAAT--AGTCTGTGGGTTGTCTTTGGGGTTTGCCTGCCTCCCCAGACACTATCCTGCTTCTCCATCTCTCAATGGTGGCAGCAGCAGGCTCTGAGGTAGATGCAGATGCCGGGGGTTTTGTTTGCACAGGGCCAGAGACACAGCAGATAGGAAGTGAGCAGAAGTCTCGTGGCCTCTTTATATATGATATTTATCATCTAAATCCATACCTGCACGGTAGCAACAAAAATTTGGGGAAGGGGAAAAGACGTT
>gene=chr10_3277275-3278275; species=rheMac
AATCTTGAAATTAGACACAATGGCCcggtgctgttctgagccatactggagacaaaggaagacaaaaaaaatcagtatcagcaattctgtctttaaaattgtgatattttgtttgtcatgggtttttgtactaactttggtttttaaaaacatactgcgttaaaatgtaggtgatctt-accttcatgactgaggttttgtggcCAGGGAGGCGGCGTGCTGGCCTCCCCACACTCGAGCTCCTTTGTGAATAGAGTCTGTGGGTTGTCTTTGGGGTTCGCCTGCCTCCCCAGACACTCTCCCGCTTCTCCATCTCTCAGTGGCGGCAGCAGCAGGCTCTGAGGTAGATGCAGACACCAGAGGTTTTGTCTGCAAAGGGCCAGGGACACGGAAGATAAGAAGAGACCAGAAGTCTCGTGGCCTCTTTATATATGACATTTATCATCTAAATCCATATCTGCACAGTAGCAACAAACATTTGGGGAAGGGGAAAAGAAGAT
>gene=chr10_3504072-3505072; species=hg19
tgctggttcccaaaactcagttcccacaaggcagcacaaagagccaagtgatacttgcatacacactgggctacatcacaagggtggaaaccaaagatgatgggtcccagatcttttatggcatgatcctctagggggaggcaggatccatattcccaggctgcaagtggattggtccttttctctgaaggagacatgatcattgtcacccaagttgttcactctacaaacttccttgagaagattgtccaaagcaaaggtaacctgtgcctctgctcacaggacaggcagaaacccaagagacccatggacaatgggctccACTGTACCACATCACAACCTGTAGGTACAATAGGAAACCCAAGAGGCCCATGAACAATGGTCTCCCAACACTGTACCACATCACAACCTGTAGGTACAATAGGAAACCCAAGAGGCCCATGAACAATGGTCTCCCAACACTGTACCACATCGTAACTTATAGCTACAATAAGAAACCC
>gene=chr10_3504072-3505072; species=bosTau
--------------------------------------------------------------------------------------------------------------------------------------------------------------------------------------------------------------------------------------------------------------------------------------------------------------------------------------------------------------------------------------------------------------------------------------------------------------------------------------------------------------------
>gene=chr10_3504072-3505072; species=calJac
tgct-gttcccaaagctcagttcccacaaagcagcccaaaaggccaagtgatactggcatgcacactggggtacatcacaagtgtggagcccaaagatggtgggtcccagatctttcacggcgtgatcctctagagggaggcacgatccatcggcccaggctgcacgaagattggtcctcttctctgaaggagacatgatcactgtc-cccaagttgttcactccacaaacttccttgaaaacgttgtccaaatcgaaggtaacctgtacctctgctcacaggacaggca------------------------------------------------------------------------------------------------------------------------------------------------------------------------------------------------------------------
>gene=chr10_3504072-3505072; species=canFam
ttctggttctaaagttccagcatctatggggctgcatggagggccagttgaccctggcatgtacaataggttgc------------------------------------------------------------------------------------------------------------------------------------------------------------------------------------------------------------------------------------------------------------------------------------------------------------------------------------------------------------------------------------------------------------------------------------------
>gene=chr10_3504072-3505072; species=equCab
tgctggttccgaggttccagttcccgtggagcagcgtgaagagctggctgctactggcacacgcgttaggct--------------------------------------------------------------------------------------------------------------------------------------------------------------------------------------------------------------------------------------------------------------------------------------------------------------------------------------------------------------------------------------------------------------------------------------------
>gene=chr10_3504072-3505072; species=gorGor
tgctggttcccaaaactcagttcccacaaggcagcacaaagagccaagtgatacttgcatacacgctgggctacatcacaagggtggaaaccaaagatgatgggtcccagatcttttatGGCATGATCCTCTAGGGGGAGGCAGGATCCATATTCCCAGGCTGC------------------------------------------------------------------------------------------------------------------------------------------------------------------------------------------------------------------------------------------------------------------------------------------------------------------------------------------------
>gene=chr10_3504072-3505072; species=panTro
tgctggttcccaaaacttagttcccacaaggcagcacaaaaagccaagtgatacttgcatacacactgggctacatcacaagggtggaaaccaaagatgatgggtcccagatcttttatggcatgatcctctagggggaggcaggatccatattcccaggctgcaagtggattggtccttttctctgaaggagacatgatcattgtcacccaagttgttcactctacaaacttccttgagaagattgtccaaagcaaaggtaacctgtgcctctgctcacaggacaggcagaaacccaagagacccatggacaatgggctcc----TACCACATCACAACCTGTAGGTACAATAGGAAACCCAAGAGACCCATGAACAATGGTCTCCCAACACCGTACCACATCACAAAATGTAGCTACAATAGGAAACCCAAGAGACCCATGAACAATGGTCTCCCAAC-------CACATTGTAACTTATAGCTACAATAAGAAACCC
>gene=chr10_3504072-3505072; species=papHam
cgccagttcccaaaactcaattcccacaa-gcagcacaaagggccaagtgatacttgcatacccactgggctacgtcacaaggatggaacccaaagatgatgggtcctagatcttttatggcatgatcctctagggggaggcacgatccatattcctaggctgcaagtggattgctccttttttctaaaggagacatgatcactgtcccccaagttgttcactctagaaacttccttgaaaagattgtccaaaccaaaggtaacctgtgcctctgctcataggacaggcagaaacccaagaga-----------------------------------------------------------------cccatgaacaatggtctcccaacaCTGTACCACATCACGACCTGTAGGTACAGTAAGAAACCCAAGAGACCCATGAACAGTGGTCTCCCAACACTGTACCACATCACAACCTGTAGGTACAATAAGAAACCC
>gene=chr10_3504072-3505072; species=ponAbe
tgctggttcccaaaactccgttcccacaaggcagcacaaagagccaagtgatacttgcatacacactgggctatatcacaagggtggaacccaaagatgttgggtctcagatcttttatggcatgatcctctagggggaggcaggatccatattcccaggctgcaagtggattggtccttttctctggaggagacgtgatcactgtcccccaagttgttcactctacaaacttccttgagaagattgttcaaagcaaaggtgacctgtgcctctgctcacaggacaggcagaaacctaagagacccacgaacaatggtctccaCTGTACCACATCACAACCTGTAGGTACAACAGGAAACCCAAGAGACCCATGAACAATGGTCTCCCAACACTGTATCACATCACAACCTGTAGGTACAATAAGAAACCCAAGAGACCCATGAACAATGGTCTCCCAACACTGTACCACATCACAACCTGTAGGTACAATAAGAAACCC
>gene=chr10_3504072-3505072; species=rheMac
cgccagttcccaaaactcaattcccacaa-gcagcacaaagggccaagtgatacttgcatacccactgggctacgtcacaaggatggaacccaaagatgatgggtcctagatcttttatggcacgatcctctaggggtaggcacgatccatattcctaggctgcaagtggattgctccttttttctaaaggagacatgatcactgtcccccaagttgttcactctagaaacttccttgaaaagattgtccaaaccaaaggtaacctgtgcctctgctcataggacaggcagaaacccaagagacccatgaacaatggtctccactgtaccacatcacgacctgtaggtacagtaagaaacccaagagacccatgaacagtggtctcccaacactgtaccacatcacaacctgtaggtacaataagaaacccaagacacccatgaacaatggtctcgcagcaccatatcacatcgcaacttgtagctacaataagaaaccc
>gene=chr10_3662441-3663441; species=hg19
TTAGATTAAAATCTTGAGGTCAAAATTACTGAGAGCTAAACATGGCTACTATACTTGAAAAATCACTTCAAGTTTAGGAATATCTGTTTTCCTTTAACTAAGTTCTAGTGCTAATAGGATCATTACCTCTTCTGCTCCTTATTTTAAAATTATGTATTATGTGTCAAACACTGACCTAACGGCTTTGCATGAGCTGTATGATAGAGTCTGGTCATATCCTCTCTACTAGTGCAAAACACACATATGTGCTTAAACGTTCAGGGCACACATGCTTGCACATGCACATACATGCACCAACACATGCTCACATACATTTTCCAAGAAGACAAAGTGGTGGAAAAAATGACTACTCTGTTTATTTTCAAGCAGTGTGTTTCAGTATAAAGTAAAAACTCATCACTAACCCTGCAAAAGAATTCTATGATAGCAATCTGGAATTTCTGGGAGTGAAGCTGAACAGTAAAGCAGCAGAGCAAGTGAGATGGTTGATATGCAAGGGG
>gene=chr10_3662441-3663441; species=bosTau
--------------------------------------------------------------------------------------------------------------------------------------------------------------------------------------------------------------------------------------------------------------------------------------------------------------------------------------------------------------------------------------------------------------------------------------------------------------------------------------------------------------------
>gene=chr10_3662441-3663441; species=calJac
TTAGATTAACATCTGGAGGTCAAAATTAC-------TAAACATGACTACTATACTTGAAAAATCACTTCAGGTTTAGAAATATCTGTTTTCCTTTAACTAAATTCTAGTGCCTATAGGACCATTACGTCTTCTGCTCCTTCTTTTAAACATGGGTATTATGTGTCAAACACT------AGAGCACTGCATGAGTTATAAGACAGAGTCTG----------------------------------TGTTCTTACATGCACAAGGCACACATGCATGCACATACACATACATGAACCCACTCACGCCCGCATACATCTTCCAAGAACAAAAAGTGACGGAATAAATGGCTACTCTGATTATTTTCAAGCAGTGTATTTCAGTATGAAGAAAAAACTCATCACGAACCCTGCGGAAGAGTTCTAT-----AAATCTGGAAT-TCTGGGACTGAAGGTGAACAGTAAAGCAGCAGAGCGAGTGAGACGGTTTCGATGCAAGGGG
>gene=chr10_3662441-3663441; species=canFam
TTAGATTAAAAATTTGAGGTGGAAATGAGTGATAACTATATAGGACTACTGCATTCAAAAGGCTACTCCAAATTTAGAAATGTTT-----CCTTTTATTAATTTCTAGTGCCAGTAGAACCATTACCTGTCCCTTT-CTCCTTTTAAAAATATTTGTGATGTGCCAGACAGTGACCTTGTAGCTTCA-------------------------CGCTCTTCT-GCGTTGGTACAGAATGCACATATGTCCTCGAATGCACAGGACACACACACGTGCACAGGCACCCATGTAATCACA--CTCGTGCACACACACTTCATGAGAAGGCAAAGCAATCAAGGAAGGAGCCACCTGATCCATTCTCAAGCATTATGTGTCAGGATAAAGA------------------CTGGAAGGTGGGTTTAGAACAACAACCTGGATTTCT---GAGTGACATTGAAAAG---AGTAGCAGAG-GAATGGGGTGGCCGAGAAGGAGGTGG
>gene=chr10_3662441-3663441; species=equCab
TTCGATTCAAATTCTGTGGTCGAAATTAGTGATAACTAAACACGGCTACTGCGTTCCAAAGGTCACTTCAAATTTAAGAATGTTTGTTTCCTTTTTACTAATTTCTAGTGCTGATAGAACCCTTACTTCTTCTCTTCCCCCTTTTAAAAAAAATATTTATGTGTCATACACTGACCTAATAGCTTTGAGCCTGTCATACCGCAGGATCTGGCTGCTCCTCT-TTACTGGTACAGAATGCACATGTGTGCTTGAGTGCGCAGGGcacgtgcatatgcacc--cacacacgtacacata--ctcgtacacacacacTCCACCAGAAGTGAGAGTGTTGAGGGCAATGGCCACCATCTTCGTTTTCAAGCAACGCATGTCGGCATAAACAAAGACCCC-TCCCCAGCCCTGGAAGACAGGTTGACAACAGGAGTCTGGAATTTCCAGGAGTGAAACGGAACAGCCAAGCAACAGAGCAAATGAGACGATTGAGAGTGAAGTGC
>gene=chr10_3662441-3663441; species=gorGor
TTAGATTAAAATCTTGAGGTCAAAATTACTGAGAGCTAAACATGGCTACTATACTTGAAAAATCGCTTCAAGTTTAGGAATATCTGTTTTCCTTTAACTAAATTCTAGTGCTAATAGGATCATTACCTCTTCTGCTCCTTATTTTAAAATTATGTATTATGTGTCAAACACTGACCTAACAGCTTTGCATGAGCTGTATGATAGAGTCTGGCCATATCGTCTCTACTAGTGCAAAACACACATGTGTGCTTAAACTTTCAGGGCACACATGCATGCACATGCACATACATGCACCAACA---------------------------------------------------------------------------------------------------------------------------------------------------------------------------------------------------------
>gene=chr10_3662441-3663441; species=panTro
TTAGATTAAAATCTTGAGGTCAAAATTACTGAGAGCTAAACATGGCTACTATGCTTGAAAAATTGCTTCAAGTTTAGGAATATCTGTTTTCCTTTAACTAAATTCTAGTGCTAATAGGATCATTACCTCTTCTGCTCCTTATTTTAAAATTATGTATTATGTGTCAAACACTGACCTAACAGCTTTGCATGAGCTATATGATAGAGTCTGGTCATATCCTCTCTACTAGTGCAAAACACACATATGTGCTTAAACGTTCAGGGcacacatgcatgcacatgcacatacatgcaccaacacatgcttacatacatTTTCCAAGAAGAAAAAGTGGTGGAAAAAATGACTACTCTGTTTATTTTCAAGCAGTGTGTTTCAGTATAAAGTAAAAACTCATCACTAACCCTGCAAAAGAATTCTATGATAGCAATCTGGAATTTCTGGGAGTGAAGCTGAACAGTAAAGCAGCAGAGCAAGTGAGATGGTTGATATGCAAGGGG
>gene=chr10_3662441-3663441; species=papHam
TTAGATTAAAATCTTGAGGTCGAAATTACTGAGAGTTAAACATGGCTACTATACTTGAAAAACCACTTCAAGTTGAGGAATATCTGTTTTCCTTTAACTAAATGCTAATGCTAATAGGACCATTACCTCTTCTGCTCCTTCTTTT-AAATTTTATATTATGTGTCAAACACTAACCTAACAGTTTTGCATGAGCTATTTGATAGAGTCTGACCACATCCTCTCTACTGGTGCAAAACACACATGTGTGCTTACATGTTCAGGGCACACATACATGAACATGCACATACATGCACCAACACATGCCCACATAAATATTCCAAGAAGAAAAAGTGGTGGAAAAAATGGCTACTCTGTTTATTTTCAAGCAGTGTGTTTCAGTATAAAGAAAAAACTCATCACTAACCCTGC--AAGAGTTCTGTGACAGCAATCTGAAATTTCTGGGAGTGAAGCTGAACAATAAAGCAGCAGAGCAAGTGAGGTGGTTGAGATGCAAGGGG
>gene=chr10_3662441-3663441; species=ponAbe
TTAGATTAAAATCTTGAGGTCAAAATTACTGAGAGCTAAACATGGCTACTATACTTGAAAAATCGCTTCAAGTTTAGGAATATCTGTTTTCCTTTAACTAAATTCTAGTGCTAATAGGATCATTACCTCTTCTGCTCCTTATTTTAAAATTATGtattatgtgtcaaacactgacctaacagctttgcatgAGCTGTATGATACAGTCTGGCCATATCCTCTCTGCTAGTGCAAAACACACATGTGTGCTTAAATGTTCAGGGCACACATGCATGCACATGCAGATACATGCACCAACACATGCCCACATACATTTTCCAAGAAGAAAAAGTGGTGGAAAAAATGGCTACTCTGTTTATTTTCAAGCAGTGTGTTTCAATATAAAGAAAAAACTCATCACTAACCCTGCAAAAGAATTCTATGATAGCAATCTGGAATTTCTGGGAGTGAAGCTGAACAGTAAAGCAGCAGAGCAAGTGAGATGGTTGATATGCAAGGGG
>gene=chr10_3662441-3663441; species=rheMac
TTAGATTAAAATCTTGAGGTCGAAATTACTGAGAGTTAAACATGGCTACTATACTTGAAAAATCACTTCAAGTTGAGGAATATCTGTTTTCCTTTAACTAAATTCTAATGCTAATAGGACCATTACCTCTTCTGCTCCTTCTTTT-AAATTTTGTATTATGTGTCAAACACTA-------------GCATGAGCTATTTGATAGAGTCTGACCACATCCTCTCTACTGGTGCAAAACACACATGTGTGCTTACATGTTCAGGGCACACATACATGAACATGCACATATATGCACCAACACATGCCCACATAAATATTCCAAGAAGAAAAAGTGGTGGAAAAAATGGCTACTCTGTTTATTTCCAAGCAGTGTGTTTCAGTATAAAGAAAAAACTCATCACTAACCCTGC--AAGAGTTCTGTGATAGCAATCTGAAATGTCTGGGAGTGAAGCTGAACAATAAAGCAGCAGAGCAAGTGAGGTGGTTGAGATGCAAGGGG
>gene=chr10_3726335-3727335; species=hg19
ATTTAAATTTATTTTGCTGTTTTCAGCCCTACTCTCTAATGTAACCAGTGTTAACAAGGGATGGTGGTGCTTTGAATGAATGTACTTACCCCCAAAAATTACCGATCCACAAAATAAAAATTAACAAAGATATAAATGCACACACTTTTTAAAATTGTACTTAGATATGAAATTCAGCTGAAGTTTAAAATAAGAGCAGCTGATGTAAAATGTAATTCAATACATAGAATGGATATTGTACTCACTTCTGTTCCATGTTATTAGGCTTAAAGGTATTTCAGAGAAAATAGTTCAAGAAATAAACTAAAGACAGAAAACAAAGGGTAAGAGGGAGAGGTGAGATAGAAAGAAAGAAGTGAAGGAAAATAAAGGCTCAGGAAATTCAGAGATGAATGTTACTTTCAATATCCTGCTGTTCACTGGGGCATTGGTGTCAGAGTGACTTATCATCTGTTGTCGTGGAACTTTGACAGGTCAATTCATCACCATCTAACAAGGCT
>gene=chr10_3726335-3727335; species=bosTau
------------------------------------------------------------------------------------------------------------------------------------------------------------------------------------------------------------------TGAA---------AAACAAGAGATACTATATTTAATTCTACTCCACAATAT--TCTTTAAAAGCCATTAGAAAGAAAAGGTAGAAGAAATATATTGAGGACAGAAAC--AAAGGTG---AAGAGAGG------AAAAAAGAGGAAGTGAAAGAAAACACAGGCTCCAGAAGCTTGGTGATGAATGCTATT-TCAATATTCTGCTGTTTCCTTGGGCGTCAGTATCAGAGTGACTTACCGTCTATCACCCTGGACCTTTAGGAGACCCGTTAGTTACCATCTAACAAGGCT
>gene=chr10_3726335-3727335; species=calJac
ATTTAAATAAAATTTACTGTTTTCAGACATACTCTGTAATGTAAGCAGTGCTAGTGAGGGAC-GTGGTGATTCGAAGGAACGTACGTA-CCCAAAAAACTACCAATCCACAAAATAAAAATTAATAAAGATACAAGTGCACGTATTTACAAAAATTATACTTAGATATTAAATTCAGCTGAAGTTTAAAATAAGGGCGGGTGATATAAGATGGAATTCTATACCTACGATGGGTATTGTACTTACTTCTGTTCCATGTTACTGGGCTTAAAGGTATTTCAGAGAAAATGGTTCAAGAAA-----TAAAGACAGAAAACAAAGGGTAAGACAGAGAGGCGAGATAAAAAGAAAGAAGTGAAGGAAAATACAGGGTCAGGAAATTCGGAGATGAATGTTACTTTCAATATCCTGCTGTTCACCTGGGCATT-ATGTCACAGTGACTTATCATCTGTTATCCTGGAACCTTGACAGGTCAATTAATCACCATCCAACAAGTCT
>gene=chr10_3726335-3727335; species=canFam
ATTTAAA-CCATGCTACTATTTTCAGACACATACAGTAATGTAACCAGTCTAAGCTATGAATGTCGGTGATTTTAAGGAACTGGCTCA-GCCTGAAAATCACCAACCCACAGGAGAAAAAATAACTAAGATGCAAACACACGCATTTTTCTGAACTGTACTTAAATATTAAATTAAGCTGAAGTTTAAAATCAAAGCAGACAATGTAAAATGTA-TCCGACCCACATAATGGATTTTATGTTCACTTTTGTTCCCTGCTATTGTGCTTAAAAGCCGTTAAGAGGAAATGGTAGAAGAAATAAATTGAGGACAGGAAT----GGGTA---AGGAGAGGATTGATAGAAAAAG---AGTGAAGGAAATTCAAGGCTCTGGAGGTCTGGAGATGGATGTGGTTTTCAATACCCTTTTGTTTCCCTGGGCATCGGCGCCGGAGCAACTGGTCACCTGTGAC-CTGGACCTTTACCAGGTCCATTCATCATCACTTAACAAGCCT
>gene=chr10_3726335-3727335; species=equCab
--------TTATGTTGTTATTTTCAGATATATATGGTAACATAACCAGTCTAAGCAGAGGATGGTCATGATTTTAAGAAACTTGCTCA-TCCTGAAAATCACCGACGCACAGGAGAAAAATGAACAAAGATACAGACAC-----CTTTTCTCAGCTATAGCTAAGTGTTAATTTAGGCTGAAGTTTAAAGTAAAAGCAGGTAATGTGAAATAGA-TTCAACACCTACAATGAAGACCATATTCACTTTTGCTCCACATTATTCTGCTTAAAAGCCATTAGGAGGAAATGGTAGAAGAAATAAAGTGAGGACAGAAAC----AGGTGAGGAGAAGAGGCGAGAGAAAAGGAGAGAAGTGAAGGAAAATAAAGGCTCCAGAAGTTCAGAGATGAATATTGTTTTCAGTGCTCCGCTGTTTCCTTGGGCGCTGGTGTCCGAGTTACTTACCACCTGTTACCCTGGACCTTTAAAAAGTCCATTAGTCACTATCTAACAAGGCT
>gene=chr10_3726335-3727335; species=gorGor
ATTTAAATTTATTTTGCTGTTTTCAGACGTACTCTCTAATGTAACCAGTGTTAGCAAAGGATGGCGGTGCTTTGAATGAATGTACTTA-CCCCAAAAATTACCGATCCACAAAATAAAAATTAACAAAGACATAAATGCACACATTTTTTAAAATTGTACTTAGATATGAAATTCAGCTGAAGTTTAAAATAAGAGCAGCTGATATAAAATGTAATTCAATACATAGAATGGATATCGTACTCACTTCTGTTCCATGTTAGTAGGCTTAAAGGTATTTCAGAGACAATAGTTCAAGAAATAAACTAAAGACAGAAAACAAAGGGTAAGAGGGAGAGGTGAGATAGAAAGAAAGAAGTGAAGGAAAATAAAGGCTCAGGAAATTCTGAGATGAATGTTACTTTCAATATCCTGCTGTTCACTGGGGCATTGGTGTCAGAGTGACTTATCATCTGTTGTCGTGGAACTTTGACAGGTCCATTCATCACCATCTAACAAGGCT
>gene=chr10_3726335-3727335; species=panTro
ATTTAAATTTATTTTGCTGTTTTCAGCCCTACTCTCTAATGTAACCAGTGTTAGCAAGGGATGGCGGTGCTTTGAATGAATGTACTTACCCCCAAAAATTACCGATCCACAAAATAAAAATTAACAAAGATATAAATGCACCCATTTTTTAAAATTGTACTTAGATATGAAATTCAGCTGAAGTTTAAAATAAGAGCAGCTGATATAAAATGTAATTCAATACATAGAATGGATATTGTACTCACTTCTGTTCCATGTTATTAGGCTTAAAGGTATTTCAGAGAAAATAGTTCAAGAAATAAACTAAAGACAGAAAACAAAGGGTAAGAGGGAGAGGTGAGATAGAAAGAAAGAAGTGAAGGAAAATAAAGGCTCAGGAAATTCAGAGATGAATGTTACTTTCAATATCCTGCTGTTCACTGGGGCATTGGTGTCAGAGTGACTTATCATCTGTTATCGTGGAACTTTGACAGGTCAATTCATCACCATCTAACAAGGCT
>gene=chr10_3726335-3727335; species=papHam
ATTTAAATTTATTTTACTGTTTTCAGACGCACTCTCTAATGTAACCAGTGTTAGCAAGAGATGGCGGTGCTTTGAAGGAATGTACTTACCCCCCAAAATTACCAATCCACAAAATAGAAATTAACAAAAATATAAATGCACACGTTTTTAACGATTGTACTTAGATATTAAATTCAGCTGAAGTTTAAAATAAGAGCAGGTGGTATAAAATGTAATTCAACACATAGAATGGATATTGCACTCACTTCTGTTCCATGTTACTGGGCTTAAAGGTATTTCAGAGAAAATAGTTCAAGAAATAAACTAAAGACAGAAAACAAAGGGTAAGAAGGAGAGGCGAGATAGAAGGAAAGAAGTGAAGGAAAATAAAGGCTCAGGAAATTCAGAGATGAATGTTACTTTCAATATCCTGCTGTTCACTTGGGCATTGGTGTCAGAGTGACTTATCATCTGTTATCGTGGAACTCTGACAGGTCGATTCATCACCATCTAACAAGGCT
>gene=chr10_3726335-3727335; species=ponAbe
atttaaatttattttGCTGTTTTCAGACGTACTCTCTAATGTAACCAGTGTTAGCAAGGGATGGCGGTGCTTTGAAGGAATGTACTTACCCCCAAAAG-TACCAATCCACAAAATAAAAATTAACAAAGATATACATGCACACATTTTTAAAAATTGTACTTAGATATGAAATTCAGCTGAAGTTTAAAATAAGAGCAGCTGATATAAAATGTAATTCAATACATAGAATGGATATTGTACTTGCTTCTGTTCCATGTTATTAGGCTTAAAGGTATTTCAGAGAAAATAGTTCAAGAAATAAACTAAAGACAGGAAACAAAGGGTAAGAGGGAGAGGTGAGATAGAAAGAAAGAAGTGAAGGAAAATAAAGGCTCAGGAAATTCAGAGATGAATGTTACTTTCAACATCCTGCTGTACACTGGGGCATTGGTGTCAGAGTGACTTATCATCTGTTATCGTGGAACTTTGACAGGTCGATTCATCACCATCTAACAAGGCT
>gene=chr10_3726335-3727335; species=rheMac
ATTTAAATTTATTTTACTGTTTTCAGACGCCCTCTCTAATGTAACCAGTGTTAGCAAGAGATGGCGATGCTTTGAAGGAATGTACTTACCCCCAAAAATTACCAATCCACAAAATAGAAATTAACAAAAATATAAATGCACACGTTTTTAACGATTGTACTTAGATATTAAATTCAGCTGAAGTTTAAAATAAGAGCAGGTGGTATAAAATGTAATTCAATACATAGAATGGATATTGCACTCACTTCTGTTCCATGTTACTGGGCTTAAAGGTATTTCAGAGAAAATAGTTCAAGAAATAAACTAAAGACAGAAAACAAAGGGTAAGAAGGAGAGGCGAGATAGAAGGAAAGAAGTGAAGGAAAATAAAGGCTCAGGAAATTCAGAGATGAATGTTACTTTCAATATCCTGCTGTTCACTTGGGCATTGGTGTCAGAGTGACTTATCATCTGTTATCGCGGAACTCTGACAGGTCGATTCATCACCATCTAACAAGGCT
>gene=chr10_3928335-3929335; species=hg19
AGGCCTAATCGTTTTCATTATCTTCTGCATATCCACTCTTTATTTTCTGAAATGCTTACGAATTTTTTTCTTTCATATTTATCACCTTAGAATTTGGTAGCAGTATTTTGGAAAAATGTTAACGCCTGTCATTGTTCGGAAATTTCAAAGAACTTCTGACATTGCCTTTTTCTACTGATGACAGCAGTGCGGCCCCAAGCTGCCTGCCTTTGGGAGACAGAGGAGCCACACTTGTACATGCTTTGAAAGTGAGAAACTTACAGAAACCTAGAAAAAGGATTTTGGACCTCAGGATCTGAATGGTTCTTGGAGTTCTTTGCAGATGAGGTAATGTTTTGGTTAACTCATAGGTCAGACCTGCTGTCCTTAGCTAACTTGCCCGGGAGGTTTTTAACGGAAGGCCTGTGTTAGCACAAATCATATTTCCTGATGACGAGCAGAGACCTTGATCTGGTCTTAAAGAACGCGTTTTCCAACTTACCCTGGGACTTTTTTGAATT
>gene=chr10_3928335-3929335; species=bosTau
ATGCTTAACTGTTTTCCTT--CCTTTAAACATCAA-TCTTTTTTTCTTGAAATACTTGCTGATTGTTTTCTTTCATATTTATC-TCACATAATTCAGTGTTGATATTTTTCTAAAATGATAGTTCCTCTCACTTTGCAGAAGTTTCCAGGAG---CTCAGATTCCTTTCTCTGACTGATCAGGCAGGTGACCCTTTAAGCTGCCTCTCCTCTGGAGATA---GGGTCACGTTCTGAACTGCTTTGAAAGCAAGAAACTTCCAGAGACCTAGAAAAAGGA--TTTGACCTCAGGGTCTAAATGGTTAATGGAGTTCTTTGCAGATGAGGTAATGTTTTGGTTA------AGGTGGGACTCTATTATCCTAACCAACTTGCTATGGAGGTTTTCAAGCCAAAGTTCATGTCAGCTAAAGAG--GAACCCTGGTGACAGGCAGAGATACTGACCTGGCCTTCAAAGAGGCATTTTCTGACTTTCCTGGGGATTTCTCCCCTCC
>gene=chr10_3928335-3929335; species=calJac
---------------------------------------------------------------------------------------------------------------------------------------------------------------------------------------------------CAAGCTGCCTGATTTTGGGAGACAGAGGAGCCACATTTG---------TGAACGTGAGAAACTTCCAGAAACCCAGACAAAGGATGTTTGACCTCAGGATCTGAATGGTTAATGGAGTTCTTTGCAGATGAGGTAATGTTTTGGTGAACTCATAGGTCAGACCTGCTGTCCTTAGGTAACTTGCCCG-GAGGTTTCTAACTGAAGGCCTGTGTTAGCAC-AATAATATTTCCCGATTACAAGCAGAGACCTTGGTCTGGTCTTAAGGAACGCATTT-CTAACTTTCCCTGGGACTTTTTTGAATT
>gene=chr10_3928335-3929335; species=canFam
AAGCCCAGTGGTCTGCATC--TTTGCAATT------TTTGCTTTCCTTGAAACACCTACTGATTTTTTTCTGTCATAGTTATCTCTACGTCCCTTAGTACTTGTATTTTCAAAAAATTATGCTTGCTTTGGTTTTTCAGAGATTTCAGC---CACCCGAGATTGCTTTCCCTCATTGATCCGGGGTGGGCTGCCTGGAGCTGCATGCCCTCAGGAGACA--GGGGTCACATTTGTAATTGCTTTGAAAGTGAGGAAGTTCCGGAGACCCAGGAGCAGAA--CTGGACCTCGGGGCCTGAATGGTTAACGGAGCTCTCCTCGGAGGAGGCCCAGTCTCTGTTACCTGGTGGGTGGCACCT--GACGCTTAGGTAGCTAGCGGGGGAGGTTCCTCACTG-AGGCCCCAGCC-GGCTCTAAG--GTTTCCTGACCACACGCAGACATACCCACCTGGCTCTCAAGAAGGCATTTTCTAACTTTCCAAGGGATTTCTCCCTGGA
>gene=chr10_3928335-3929335; species=equCab
CAGCTCAATTGTTTTCATC--CTTTTAAACATCAA-TTTTTTTTTTCTGAGATA---ACTGATATTTTTCTTTCATAATTATCTCTGTATTACTCGGAACTGGTATTTTTGTAAAATTGTAATTCCTGTTTCTTTTCAGAAATTTCAATGAACTCTTGAGATTCCTTTCTCTTATTGATCAGGACCGGGCCACCTTGAGCTGCCTGCTCTCAGGAAAGA--GGGGTCATGTTTGTAATTGCTTTGAAAGTGAGAAACTTCCAGAGCCCTGGAAAACGGA--TT-GACCTCGGGATCTACATGGTTCATGGAGTTCTTGGCAGATGAGGTCGTGT-TTGGTTAACTCGTAGGTGGCACCT-CTTTCCTTGAGTGACTTGCTGGAGAGGTTTTCAGTGG-AGGTCCCAGTC-TCTCAGAGA--ATGTCACCATCACAAGCAGAGAGGTTGATCTGGTCTTAAAGGAGGCATTTTCTGACTTTCCTAGGGATTTCTCCGTATA
>gene=chr10_3928335-3929335; species=gorGor
AGGCCTAATCGTTTTCATTATCTTCTGCATATCCACTCTTTATTTTCTGAAATGCTTACGAATTTTTTTCTTTCATATTTATCACCTTAGAATTTGGTAGCAGTATTTTGGAAAAATGTTAACGCCTGTCATCGTTCGGAAATTTCAAAGAACTTCTGACATTGCCTTTTTGTACTGATGACAGCAGTG-GGCCCCAAGCTGCCTGCCTTTGGGAGACAGAGGAGCCACACTTGTACATGCTTTGAAAGTGAGAAACTTACAGAAACCTAGAAAAAGGATTTGGGACCTCAGGATCTGAATGGTTC-T------------------------------------------------------------------------------------------------------------------------------------------------------------------------------------------------
>gene=chr10_3928335-3929335; species=panTro
AGGCCTAAT-GTTTTCATTATCTTCTGCATATCCACTCTTTATTTTCTGAAATGCTTACGAATTTTTTTCTTTCATATTTATCACCTTAGAATTTGGTAGCAGTATTTTGGAAAAATGTTAACGCCTGTCATCGTTCGGAAATTTCAAAGAACTTCTGACATTGCCTTTTTGTACTGATGACAGCAGTGCGGCCCCACGCTGCCTGCCTTTGGGAGACAGAGGAGCCACACTTGTACATGCTTTGAAAGTGAGAAACTTACAGAAACCTAGAAAAAGGATTTTGGACCTCAGGATCTGAATGGTTCTTGGAGTTCTTTGCAGATGAGGTAATGTTTTGGTTAACTCACAGGTCAGACCTGCTGTCCTTAGCTAACTTGCCCGGGAGGTTTTTAACGGAAGGCCTGTGTTAGCACAAATCATATTTCCTGATGACGAGCAGAGACCTTGATCTGGTCTTAAAGAACGCATTTTCCAACTTACCCTGGGACTTTTTTTAATT
>gene=chr10_3928335-3929335; species=papHam
AGAAGTAATCGGTTTCATTATCTTCTGCATATCAACTTTTTATTTTCTGAAATGCTTACGAATTTTTTCCTTTAATATTTATCACCTTATACTTTGGTAGCAGTATTTTGGAAAACTGTTAACGCCTGTCATCGTTTGGAAATTTCAAATAACT-CTGACATTGCCTTCTTGTATTGGTAACAGCAGTGCGGCCCCAAGCTGCCTGGCTTTGGGAGACCGAGGAGCCACGCTTGTAAATGCTTTGAAAGTGAGACACTTACAGAAACCTAGAAAAAGGATTTCTGACCTCAGTATCTGAATGGTTCCTGGAGTTCTTTGCAGATGAGGTAATGTTTTGGTTAACTCACAGGTCAGACCTGCTGTCCTTAGGTAACTTGCCTGAGAGGTTTTTAACTGAAGGCCTGTGTTAGCACCAATAATATTTCCTGATGACAAGC-GAGACCTTGATCTGGTCTTAAAGAACACATTTGCTAACTTTCCCTGGGACTTTTTTGAATT
>gene=chr10_3928335-3929335; species=ponAbe
------------------TATCTTCTGCATATCCACTCTTTATTTTCTGAAATGCTTAGGAATTTTTTTCTTTCACATTTATCACCTTATAATTTGGTAGCAGTATTTTGGAAAAATGGTAATGCCTGTCATTGTTCGGAAATTTCAAAGAACTCCTGACATTGCCTTTTTGTATTGATTACAGCGGTGCGGCCCCAAGCTGCCTGCCTTTGGGAGACAGAGGAGCCACACTTGTAAATGCTTTGAAAGTGAGAAACTTACAGAAACCTAGAAAAAGGATTTTTGACCTCAGGATCTGAATGGTTCTTAGAGTTCTTTGCAGATGAGGTAATGTTTTGGTTAACTCCTAGGTCAGACCTGCTGTCCTTAGCTAACTTGCCTGGGAGGTTTTTAACGGAAGGCCTGTGTTAGCACAAATCAAATTTCCCGATGACAAGCAGAGACCTTGATCTGGTCTTGAAGAACGCATTTTCCAACTTACCCTGGGACTTTTTTGAATT
>gene=chr10_3928335-3929335; species=rheMac
AGAAGTAATCGGTTTCATTATCTTCTGCATATCAACTTTTTATTTTCTGAAATGCTTATGAATTTTTTCCTTTAATATTTATCACCTTATACTTTGGTAGCAGTATTTTGGAAAACTGTTAACGCCTGTCATCGTTTGGAAATTTCAAATAACT-CTGACGTTGCCTTCTTGTATTGGTAACAGCAGTGCGGCCCCAAGCTGCCTGGCTTTGGGAGACGGAGGAGCCACGCTTGGAAATGCTTTGAAAGTGAGAAACTTACAGAAACCTAGAAAAAGGATTTCTGGCCTCAGTATCTGAACGGGTCCTGGAGTTCTTTGCAGATGAGGTAATGTTTTGGTTAACTCACAGGTCAGACCTGCTGTCCTTAGGTAACTTGCCTGAGAGGTTTTTAACTGAAGGCCTGTGTTAGCACAAATAATATTTCCTGATGACAAGC-GAGACCTTGATCTGGTCTTAAAGAACGCATTTTCTAACTTTCCCTGGGACTTTTTTGAATT
>gene=chr10_4176041-4177041; species=hg19
CATCAACGTTTATCTGAGTGTGTTTCTGCTGTGTGCACatataatttaatataataaaataCTTATTGGATTTTGACATTAATTTTCATCTTAAATGAAAGCTGCTGCTATTTCTTAAATTAGGTAGACAACAGAGCAGTCTCTATTATAGTACAGTTAAAATCCTCCTCTGTGAGCCTATCTTCTGTCCTGGAATACACATTCATTCACTAAAGGTTAATGAGCACCTACTAGTCCACCAACTTGTGTTAAATCAATTTAAaaaaattccagccctcatggaggatactttttacataattaattataaatataacatgtaagtaaattatatggtattccagaaaatgataagtgctaagaaaaaaatagggtaagaggtatcttaaatgttgggttttgaggggttgggttggaattttgagaagaaaaaaaaactgcttagtgtagacctctagttgaggagataacttttggtaaaATCTCCATCATTAAGAAGG
>gene=chr10_4176041-4177041; species=bosTau
--------------------------------------------------------------------------------------------------------------------------------------------------------------------------------------------------------------------------------------------------------------------------------------------------------------------------------------------------------------------------------------------------------------------------------------------------------------------------------------------------------------------
>gene=chr10_4176041-4177041; species=calJac
CATACATGTTTTTCTGGATGTGTTTGCGCTATATGCACatataatttaatataatacaatatttattGGATTGTGGCATTAATTTTCATCTT------------------------------------------------------------------------------------------------------------------------------------------------------------------------------------------------------------------------------------------------------------------------------------------------------------------------------------------------------------------------------------------------------------------------
>gene=chr10_4176041-4177041; species=canFam
TATCCATGTTTCTGTGTATGTTtatatattatatatatatataatataGTTTAGTACAGTACATA-TGGATTCTGGCAATAATCTTTCCCTTCACTA-AAACTGCTGACACTTCTTAAATCAT--GGACAACAGAATAGTCTCTATTATGATACAATGTCAGCCTC-TTCTGTGTGCTGGTCCTCTGTGTGAGTATACAcattcattcaacaaatatcactggacacccactggtccaaaaacttgtgaaaaaaaaataaacaacaaagtctaccctcaggaagtttatattctctacagttaactgtaaacataactgat--gtcaatgttatgacattctaaaggatgataagagttcagaaagaagaagggtagggaatatctggaatgcttggttgctaggggttgggttacaattttaaata--aaaaaaa-ctgttcatgggaaatgtctgattgaagggataagtttttgcaaaatttt--------------
>gene=chr10_4176041-4177041; species=equCab
TATCCATGTTT--GTAGGTGCATTTGTGCTGTATGCACGTATAGTTTAATGTAATAAAATACAAA-TGGATTCTGGCATTAATTTCTGTCTTCACTA-AAACTGCTGATATTTCTGAAATCACGTGGACAATAGCATAGTCTCTGTTAGGATACAACGTGAACCTC-TTCTGTGTACCTGTCCTCTGGCCTGGAATACATattcattcaacaaatatgactgagcatttactcgtccagaaagttgtgg-aaaaaaatagacaagatcctctgccttcatagagcttatattctacacagctagctataaacataactgataaggaatttttatgatatgctagaagataataagagctcaaaacaaagcagggtaatggatatctggaatgctgggtttcagggaactgagttgcaattttgaaca-------aa-ctgttcacggtagacctctagtagaagagatcagtttttgcaaaatctc--------------
>gene=chr10_4176041-4177041; species=gorGor
CATCGACGTTTATCTGAGTGTGTTTCTGCTGTGTGCAC----------ATATAATATAATACTTATTGGATTTTGACATTAATTTTCATCTTAAATGAAAGCTGCTGATACTTCTTAAATTAGGTAGACAACAGAGCAGTCTCTACTATGGTACAGTTAAAATCCTCCTCTGTGAGCCTATCTTCTGTCCTGGAATACACATTCATTCA-TAAAGGTTAGTGAGCACCTACTAGTCCACCAACTTGTGTTAAATCAATTTAAaaaaattccagcccgcatggaggatactttttacataattaattataaatataacatgtaagtaaattatatggtatgccagaaaatgataagt------------------------------------------------------------------------------------------------------------------------------------------------
>gene=chr10_4176041-4177041; species=panTro
CATCAACGTTTATTTGAGTGTGTTTCTGCTGTGTGCACatataatttaatataataaaataCTTATTGGATTTTGACATTAATTTTCATCTTAAATGAAAGCTGCTGATACTTCTTAAATTAGGTAGACAACAGAGCAGTCTCTATTATGGTACAGTTAAAATCCTCCTCTGTGAGCCTATCTTCTGTCCTGGAATACAcattcattcactaaaggttagtgagcacctactagtccaccaacttgtgttaaatcaatttaaaaacattccagcccgcatggaggatactttttacataattaattataaatataacatgtaagtaaattatatagtatgccagaaaatgataagtgctaagaaaaaaatagggtaagaggtatcttaaatgttgcgttttgaggggttgggttggaattttgagaagaaaaaaaaactgcttagtgtagacctctagttgaggagataacttttgGTAAAATCTCCATTATTAAGAAGG
>gene=chr10_4176041-4177041; species=papHam
CATCCACATTTATCTGGGTGTGTTTCTGCTGTGTGCACATATAATTTAATACAATACAATATTTATTGGATTTTGACATTAATTTTCATCTTAAATGAAAGCTGCTGATACTTCTTAAATTAGGTTGACAACAGAGCAGTCTCCTTTATGGTACAGTTCAGATGCTCCTCTGTGAGCCTGTCTTCTGTCCTGGAATATATATTCATTCACTAAA----AGTGAGCACCTACCGGTCCACCAAC-TGTGTTAAATCAATTTTAaaaaattcctgccctcatggagcatactttttacataaccaattataaatataacatgtaagtaaattatatggtatgccagaaaatgataagtgctaagaaaaaaatagggtaagagatatcttaaatgttgggTTTTGAGGGGTTGGGTTGGGATTTTGAGAAGAAAAAAAAACTGCTTAGTGTAGACCTCCAGTTAAGGGGATAAC-TTTGGTAAAATCTCCATAATTAAGAAGG
>gene=chr10_4176041-4177041; species=ponAbe
CATCGACCTTTATCTGAGTGTGTTTCTGCTGTGTGCACatataatttaatataataaaataCTTATTGGATTTTGACATTAATTTTCATCTTAAATGAAAGCTGCTGATCCTTCTTAAATTAGGTAGACAACAGAGCAGTCTCTATTATGGTACAGTTAAAATCCTCCTCTGTGAGCCTATCTTCTGTCTTGGAATatacattcattcactaaaagttagtgagcacctactggtccaccaacttgtgttaaatcaatttaaaaaaattccagcctgcatgcagcatactttttacataattaattataaatgtaacatgtaagtaaattatatggtatgccagaaaatgataagtgctaagaaaaaaatagggtaagaggtatcttaaatgttgggttttgaggggttgggttggaattttgagaagaaaaaaaa-ctgcttagtgtagacctctagttgaggagacaacttttggtaaaATCTCCATCATTAAGAAGG
>gene=chr10_4176041-4177041; species=rheMac
CATCCACATTTATCTGGGTGTGTTTCTGCTGTGTGCACATATAATTTAATACAATACAATATTTATTGGATTTTGACATTAATTTTCATTTTAAATGAAAGCTGCTGATACTTCTTAAATTAGGTTGACAACAGAGCAGTCTCCTTTATGGTACAGTTCAGATGCTGCTCTGTGAGCCTGTCTTCTGTCAAGGAATATATATTCATTCACTAAA----AGTGAGCACCTACCGGTCCGCCAAC-TGTGTTCCATCAATTTTTAaaaattcctgccctcatggagcatactttttacatcatgaattataaatatgacatgtaagtaaattatatggtacgccagaaaatgataagtgctaagaaaaaaatagggtaagagatatCTTAAATGTTGGGTTTTGAGGGGTTGGGTTGGAATTTTGAGAAGAAAAAAAAACTGCTTAGTGTAGACCTCCAGTTGAGGAGATAAC-TTTGGTAAAATCTCC-TAATTAAGAAGG
>gene=chr10_4287089-4288089; species=hg19
gtgggcattagagattcttcaagaaaagggagactaacttcctcaggcacggctgcagactgcttctactggccaagaaggcaaggaaagctgtcagaattaagggctctaggtttccagattaactagaatttgctcatatattcccttcccaaacctcagaatcccactccttcccagtaaatgtcctaaatttaataaaagagactctatgaggtttggaattcaattttggctataattcagccacccacaggatgaaactttgggtttcctgttcaaaaaccttggctctctggctacaggagataggatttctttcaggaccaatctagaagctttcaggacccttatatagaacttgatcttggtacttaaagccctgaatttctccagtgtagttagaactagccaaccaacacaattatattcatcattttcattaaaatggtcaaactcaataaattcttggttactcagatgggcacttaataaaagat
>gene=chr10_4287089-4288089; species=bosTau
--------------------------------------------------------------------------------------------------------------------------------------------------------------------------------------------------------------------------------------------------------------------------------------------------------------------------------------------------------------------------------------------------------------------------------------------------------------------------------------------------------------------
>gene=chr10_4287089-4288089; species=calJac
--------------------------------------------------------------------------------------------------------------------------------------------------------------------------------------------------------------------------------------------------------------------------------------------------------------------------------------------------------------------------------------------------------------------------------------------------------------------------------------------------------------------
>gene=chr10_4287089-4288089; species=canFam
agaagctttagaggtccatctcgagat-ggggacacacttcctgaggcagaggtgagg--ctgcttcattggtaaagaaggtgaa-gaggctgccagaattagggactccagatccttagcatcattggaatttgctcatataaacccagaccaaacttccaaatcccatctcttctcaataaaggtcataattttaatacaagagaccctatgaatttgggaattcaaaat-tcttgcaatttgtacacctgcaggatgagactttgggtttaattttcagaaatcttgac-------agagaggagaaaggatctcttacagggacaatctagaagcttttagattccttatatagactttaatctgggaatatcaagccctaaact----taacatagttcgaactaaccaaccaattcaattatact-ctggttttcatcaaaatgtt----ctcaataagagaacagaaacgcatatagacacttaattgcatga
>gene=chr10_4287089-4288089; species=equCab
gggagcattagaaggtcatcatgagaagggggacaaacctccttaggcaatgaccagggctgcctctactggcaagg---------aaggctgccacaattaggggctcaagatcactagtttcaccagaatttgctcaaataaacccatgccaaactccagaatcccatttttttctaataaatgtcctaattttaataaaagaatccctgtgaacttgagaattcaatttgggctggaattcatccacccttaggatgagactctgggtttaatgtccagaaatcttggccctctggctacaggagatagaaattcttacagagccagtctagaagcttttaggttccttatgtagaccttaatctgggaatttaaagccctgagcttatctagcattgctagaagtaaccaaccaacccagttatactccttgtttccatcaaagtgttcaaactcgataaatacttagccacccagataggcacttaattacaggt
>gene=chr10_4287089-4288089; species=gorGor
gtgggcattagagattcttcaagaaaagggaggctaacttcctcaggcaaggctgcggactgcttctactggccaagaaggcaaggaaagctgtcagaattaagggctctaggtttccagatttattagaatttgctcatatattcccttcccaaacctcagaatcccactccttcccagtatatgtcc------------------------------------------------------------------------------------------------------------------------------------------------------------gatccttatgtagaacttgatcttggtatttaaagccctgaatttctccagtgtagttagaactagccaaccaacacaattatattcctcattttcattaaaatggccaaactcaata-attcttggtcactcagatgggtacttaataaaagct
>gene=chr10_4287089-4288089; species=panTro
ttgggcattagagattcttcaagaaaagggagactaacttcctcaggcatggctgcaggctgcttctactggccaagaaggcaaggaaagctgtcagaattaagggctctaggtttccagattaattagaatttgctcatatattcccttcccaaacctcagaatcccactccttcccagtaagtgtcctaaatttaataaaagagactctatgaggtttggaattcaattttggctataattcagccacccacaggatgagactttgggtttcctgttcaaaaaccttggctctctggctacaggagataggatttctttcaggaccaatctagaagctttcaggatccttatatagaacttgatcttcgtacttaaagccctgaatttctccagtgtagttagaactagccaaccaacacaattatattcctcattttcattaaaatggtcaaactcaataaattcttggtcactcagatgggcacttaataaaagat
>gene=chr10_4287089-4288089; species=papHam
gtgggcattagagattcttcaagcaaaggaagactaacttcctcaggcaggactgtggactgcttctactggccaagaaggcaaggaaggctgtcagaacta--------aagtttccagattaattagaatttgctcatatattcccttcccaaacctcagaatcccactccttcccagtaaacgtcctaaatttaataaaagagactttatgaggtttggaactcaattttggctataattcagccacccacaggct-----tttgggtttccttttcaaaagcctttgtcctctgactactggagataggatttctttcaggaccaatctacaagctttcaggatccttatatagaacttgagcttagtatttaaagacctgaatttctccagtgtagttagaactagccagccaacccaattatattcctcattttcattaaaatggtcaaactcaataaattcttggtcactcagatgggcacttaataaaaggt
>gene=chr10_4287089-4288089; species=ponAbe
aagggcattagagattcttcaagaaaagggagactaacttcctcaggcacggctgtggactgcttctactggtcgagaaggcaaggaaagctgctagaattaagggctctaggtttccagattaattagaatttgctcatatattcccttcccaaacctcagaatcccactccttcccagtaaatgtcctaaatttaataaaagagactctatgaggtttggaattcaattttggctataattcagccacccacaggatgagacttttggtttcctgttcaaaaaccttggctctctggctataggagacaggatttctttcaggaccaatctagaagctttcaggatccttatatacaacttgatcttggtatttaaagccctgaatttctccagtgtagttagaattagccaaccaacacaattatattcctcattttcattaaaatggtcaaattcaataaattcttggtcacacagatgggcacttaataaaagat
>gene=chr10_4287089-4288089; species=rheMac
gtgggcattagagattcttcaagcaaaggaagactaacttcctcaggcaggactgtggactgcttccactggccaagaaggcaaggaaggctgtcagaacta--------aagtttccagattaattagaatttgctcatatattcccttcccaaacctcagaatcccactccttcccagtaaacgtcctaaatttaataaaagagactttatgaggtttggaactcaattttggctataattcagccacccacaggct-----tttgggtttccttttcaaaagcctttgtcctctgactactggagatagtatttctttcaggaccaatctacaagctttcaggatccttatatagaacttgagcttagtatttaaagacctgaatttctccagtgtagttagaactagccaaccaacccaattatattcctcattttcattaaaatggtcaaactcaataaattcttggtcactcagatgggcacttaataaaaggt
>gene=chr10_4310335-4311335; species=hg19
aaacccatcagatctcatgagatttattcactgtcatgagactagcatgggaaagactggcccccgtgattcaattacctcctcctgggtccctccctctacacgtgggaattctgggagatacaattcaagttgagatttgggtagggacacagccaaaccatatcGCAGCATTAATTATTTCTACCTACCTATACTTGCCACAAGCTTTGCCATGGACACGGGGATGGGAAAAGAGATAAAACTAGACAGATAGGAAAAACAAAGTGGCTTAGGACTGGCCATTGACTTGAAGAAGGGAAACATGAGAAGAGATGAAAACTCTCCATGGGAGTTCAAGCTCCTTCCTTAGGGGAGGTGGTGTAAAGAGGAAATTTAGGAGATGCATAATGAATGCTGCTTCCATGCCAGAGAACAGTGTAGGAAATTTCATTTCCTTAATTTAAGAGGATTCTAACTCATGCTTGAGCAAATGGATATAGAAAAATGTTATGAATGAT
>gene=chr10_4310335-4311335; species=bosTau
---------------------------------------------------------------------------------------------------------------------------------------------------------------------------------TTATTTCTACCTGCCTACATTTGCCCCAAGCC---CACAAATCATGGGCACTGAACCAGAGCGGGAGCTAGGGGGCTGGAAAAGTCAGGG-GGCTTGGGGCCAGCAACGGGCTCAAGGAAGGGAAGC---AGG-GGCATGGGAACCGGCTGTGGCAGGTCAAAATTC-TGCTCTGGGAGGTGGTGCA----AGGATGCTCA-GAGATGGATGA-CTGCAGATCTTCTCTGGTACTGGCGGGTGGAAAGAATTTCTATCCCCT--TAGAATAAGATTCTAAGTCATCCTTGAA-AAATGGGTATAG-AAGATCTTAGGAATGAT
>gene=chr10_4310335-4311335; species=calJac
aaacccgtcagatctcatgagacttattcactatcaagagaatcacatgggaaagactggcctccatgattcaattacctcccactgggtccctcccacaacaagtgggaattctgggagatacaattcaagttgagatttgggtggggacacagccaaaccacatcaCAGCATTATTCATTTCTACCTACCTATATTTGCCACAAGCTTTGGCATGGACATGGGCGTAGGAAAAGAGATAAAACTAGAAAGATAGGAAAAGCAAAGTGGCTTGGGACTGGACATCCACTTGAAGAAGGGAAACATGAGGAGAGGTGAAGACTCTTCATGGGAGTTCGAGCTCCTTCCTTAGGGGAAGTGGTGTAAAGAGGAAATTCAGCAGATGCATA---AATGCTACCTCCATGCCAGAGAACAGTGTAGGAAATTTCATTTCCTTAGTTGAATAGGATTCTAACTGATGCTCAAACAAATAGATACAGAAAAATGTTATGAATCAT
>gene=chr10_4310335-4311335; species=canFam
----------------------------------------------------------------------------------------------------------------------------------------------------------------------------------------------------------------------------------------------------------------------------------------------------------------------------GGAA----GCCATCCTGGTGGGACCA---AATCCAGGAGGGTGGTTTAAAAGAGGACTGTTAGGAGATGCACAATCGACATGTCTTCTCTGGCATGGAACGGTGTAGAAGATTCCCGTTCCTTAGTTGAATAGGATTCTAAGTCAGGCTTTAA-AAATGGATATAA-ATGATCTTGTGAACGGT
>gene=chr10_4310335-4311335; species=equCab
-----------------------------------------------------------------------------------------------------------------------------------------------------------------------------------------------------------------------------------------------------------------------------------------------------AGAAGGG--GTGCAAGG-GGCGTGGGGACTGGCTGCGGTAGTTCAAGCTTGCTGCTCTAGGGGGTGCTTTAAAAGAAGACATTTAGGAGATGTGTAACCAGCATGTCTTGTATGGCACACGATGGTGTAGAAAATCCCATTTCCTTAGTTGAATGAGATTCTAATTCGCACTTGAA-AAATGGATATAG-AAAATCTTGTGAACAAT
>gene=chr10_4310335-4311335; species=gorGor
--------------------------------------------------------------------------------------------------------------------------------------------------------------------------------------TCTACCTACCTATACTTGCCACAAGCTTTGCCATGGACACGGGGATGGGAAAAGAGACAAAACCAGACATATAGGAAAAACAAAGTGGCTTGGGACTGGCCATCGACTTCAAGAAGGGAAACATGAGGAGAGATGAAAACTCTCCATGGGAGTTCAAGCTCCTTCCTTAGGGGAGGTGGTGTAAAGAGGAAATTTAGGAGATGCATAATGAATGCTGCTTCCATGCCAGAGAACAGTGTAGGAAATTTCATTTCCTTAATTTAAGAGGATTCTAACTCATGCTTGAGCAAATGGATATAGAAAAATGTTATGAATGAT
>gene=chr10_4310335-4311335; species=panTro
aaacccatcagatctcatgagatttattcactgtcatgagactagcatgggaaagactggcccccgtgattcaattacctcctcctgggtccctccctcaacacgtgggaattctgggagatacaatttaagttgagatttgggtagggacacagccaaaccatatcGCGGCATTAATTATTTCTACCTACCTATACTTGCCACAAGCTTTGCCATGGACACGGGGATGGGAAAAGAGATAAAACTAGACAGATAGGAAAAACAAAGTGGCTTAGGACTGGCCATTGACTTGAAGAAGGGAAACATGAGGAGAGATGAAAACTCTCCATGGGAGTTCAAGCTCCTTCCTTAGGGGAGGTGGTGTAAAGAGGAAATTTAGGAGATGCATAATGAATGCTGCTTCCATGCCACAGAACAGTGTAGGAAATTTCATTTCCTTAATTTAAGAGGATTCTAACTCATGCTTGAGCAAATGGATATAGAAAAATGTTATGAATGAT
>gene=chr10_4310335-4311335; species=papHam
aaacccatcagatctcatgagatttattcactatcataagaatagcatgggaaagaccgacccccatgattcaattacctccccctgggtccctcccacaacatgtgggaattctgggagatacaattcaagttgagatttgggtagggacacagccaaaccatatcaCCGCATTAATTATTTCTACCTCCCTATACTTGCCACAAGCTTCGCCGTGGAAACGAGGATGGGAAAAGAGATAAAACTAGAAAGATAGGAAAAACAAAGTGGCTTGGGACTGGCCATCCACTTGGAGAAGGGAAACATGAGGAGAGATGAAAACTCTCCACGGGAGTTCAAGCTCCTTCCTTAGGGGAGGTGGTGTAAAGAGGAAATTTAGGAGATGCATAATGAATGCTACTTCCATGCCAGAGAACACTGTAAGAAATTTCATTTCCTTAGTTTAACAGGATTCTAACTCATGCTTGAACAAATGGATATAGAAAAATGTTATGAATGAT
>gene=chr10_4310335-4311335; species=ponAbe
acacccatcagatctcgtgagatttattcactatcatgagaatagcacgggaaagactggcccccgtgattcaattacctccccctgggtccctccctcaacacgtgggaattctaggagatacaactcaagttgagatttgggtagggacacagccaaaccatatcaCAGCATTAATTATTTCTACCTACCTATACTTGCCACAGGCTTTGCCATGGACACAGGGACGGGAAAAGAGATAAGACTAGACAGATAGGAAAAACAAAGTGGCTTGGGACTGGCCATCCACTTGAAGAAGGGTAACATGAGGAGAGATGAAAACTCTCCACGGGAGTTCAAGCTCCTTCCTTAGGGGAGGTGGTGTAAAGAGGAAATTTAGGAGATGCACAATGAGTGCTACTTTCATGCTGGAGAACACTGTAGGAAATTTCATTTCCTTGGTTTAAGAGGATTCTAACTCATGCTTGAACAAATGGATATAGAAAAATGTTATGAATGAT
>gene=chr10_4310335-4311335; species=rheMac
aaacccaccagatctcatgagatttattcactatcataagaatagcatgggaaagaccgacccccatgattcaattacctccccctggatccctcccacaacatgtgggaattctgggagatacaattcaagttgagatttgggtagggacacagccaaaccatatcaCCGCATTAATTATTTCTACCTCCCTATACTTGCCACAAGCTTCGCCATGGAAACGAGGATGGGAAAAGAGATAAAACTAGAAAGACAGGAAAAACAAAGTGGCTTGGGACTGGCCATCCACTTGGAGAAGGGAAACATGAGGAGAGATGAAAACTCTCCATGGGAGTTCAAGCTCCTTCCTTAGGGGAGGTGGTGTAAAGAGGAAATTTAGGAGATGCATAATGAATGCTACTTCCATGCCAGAGAACACTGTAGGAAATTTCATTTCCTTAGTTTAACAGGATTCTAACTCATGCTTGAACAAATGGATATAGAAAAATGTTATGAATGAT
>gene=chr10_4461393-4462393; species=hg19
GGTGATTCCTTTATTTTATCCCTTTACAGGTATGGGGACAGAGAGGCACTTAAGTGTCTATAATAGTACCATAAAAGGTTTCTGCTTAAGGTATGCAATTGAAGACATGTAATCATAACTTCTGATTTTACCAGTCTACCTATTTGTCACTCCAAATACCTTACATCCAGCTCCTTTTTGTTTTAGTTCCTGCCGCCCTACCTGGTGGAATCAATTGTCCTGTCCAGGAGCTTTGGCAAGGGTCTCTGTGCAGAGGTTAGAACTATTTCAATAAACGTGTGTGTGAACTAATTTTAAAAAAATGAatcaatgtttagacaaagcagatttcacagcaaacaaaattaccagggataaaaaggaacactatttaacaataaagggttcaactctccaaaaagacacaattcttaatgtgcatttgtttaaacaagaaaacttaaaaatgcgtgaggcaaaaactgacagcaatgcaaagataaatagatgaatctactgtc
>gene=chr10_4461393-4462393; species=bosTau
AGTTGATCTCTTATATTATTCCTTTGAAGGCAT-GGGGCAGAGAGGGATGTGACCATTTATAGTGTCACCATGAAAATTCTCCAGTTAAGCCATG-----GTGGACATGTGA-------------------------------------TTTCAGCTATCTCCAATCCAGCTCTGCTTTGATTCAGTCCCTGAGCCCCTACCTGGCCAAATTAAAAGACCAGTGAAGGAGGTCTGGCTGTGGG---TATGCCCAGGACTAAACTATTTTAATAAATATGTGAATGAATGAA---TGGAAAAAGAAACTGATGtccaggaaaagcagatttcagagcaaagaaaatgatcagggataaagatgg------tatgatgatataggggtcagttctccaaatagacata-tcattaatgtgtatgtgc---atttgagagacatcaaaatgcatgaggcaaacactgatcagactgcaagaagaaagaca-aaatgcatattc
>gene=chr10_4461393-4462393; species=calJac
GGTGAGTCTTTTATTTTATCCCT-----------GGGGCAGAGAGGCACTTGAGTGTCTATAATGGTACCGTAAAAGGTTTCTGATTAAG---------------CCGGTAATCATAACTTCAGATTTTACCAATCTACTTATCTGTCATTCCAAATATCTTATATCCAGTTCCTTTTTGTTTTAGTTCCTGCTGCCCAAACTGGTGGAATCAATTGTCTTTTCCAGGAGCCTTGGCAATGGTCTC--TGCAGAGGACAGAACTATTTC---------------------------------------------------------------------------------------------------------------------------------------------------------------------------------------------------------------------------------------
>gene=chr10_4461393-4462393; species=canFam
GCTGAGTCTTGTATTTTATTCCTTTGAAGCCAT--GGGCGGGGAGCTACTTGAGGGTCTATAGCATAACCAGGGAAG-TTTCTACTTAAACTATACAATCGATGACATGCGATCATAATTTCTGTCATTACCAATCAACTCATGTGTCATTCCTAATACTTCACATATAGCTCGTC-TTGCTTCAGTCCCTACTTTCTTGCATGGACAAATCAAATGTCCAGTGAAGGAGGCCTTGCCATAGGGTCTATGGCCAGAATGGTGTTATTTCAATAAACATGTG----AGTGAA---TGGAAAAATAAACTGAAGTCCAGACCAAG-------CAGAACATGCCCACTAatcagtgataaagaagagcattttgtaatgataaaatggtcagttctttgagaagacataatcattaacatgtaagtgc---acttgacagatgtcacaacacatgaggcaaacactgattgaattgcaaggagaaacagatgaa---attctc
>gene=chr10_4461393-4462393; species=equCab
GGTGAGTGTTTTAT--------TTTGAAGGCATAGGGGCAAGGAGGCGCTCGAGTGTCTACATTATCACCCTAAAAGTTTTCCACTTAAACTGTGCAATTGAGGACGTGTCATCATAATTTCTGTCTTTACCAATCTACCTATATGTCATTTCAAATATCTTAAATCCAGCTCCTCTTTGCTTTAGTTTCCACTGCTCTACCTGGGCAAATCAAAAGTCTGGTGAAAGAAGCCTGGCCATGGGCTCTGTGCCCAGGATAGAACTATTTCAATATTTGTGTGACTGAATGAA---TGGAAAAATGAAGTGATGtccagacaaagcagatttcagagcaaggaaaattatcagggatgaaaaagagcattacaaaatgataaaggactcagttcttcaagaagacatagtcaacaacat----atgc---atttgacagatgtcaaaatacatgaggcaaaatctgattcaactgcaaggagaaatagatgaatctactctc
>gene=chr10_4461393-4462393; species=gorGor
--------------------------------------CAGAGAGGCACTTAAGTGTCTATAATAGTAC-GTAAAAGGTTTCTGCTTAAGGTATGCAATTGAAGACATGTAATCATAACTTCTGATTTTACCA-TCTACCTATTTGTCACTCCAAATACCTTACATCCAGCTTCTTTTTGTTTTAGTTCCTGCTGCCCTACCTGGTGGAATCAATTGTCCTGTCCAGGAGCTTTGGCAAGGGTCTCTGTGCAGAGGTTAGAACTATTTCAATAAACGTGTGTGTGAACTAATTTTAAAAAAATGAatcaatgtttagacaaagcagatttcacagcaaacaaaattaccagggataaaaaggaacacaatttaacaataaagggttcaactctccaaaaagacacaattcttaatgtgcatttgtttaaacaagaaaacttaaaaatacgtgaggcaaaaactgacagcactgcaaagataaatagatgaatctactgtc
>gene=chr10_4461393-4462393; species=panTro
GGTGATTCCTTTATTTTATCCCTTTACAGGTATGGGGACAGAGAGGCACTTAAGTGTCTATAATAGTACCGTAAAAGGTTTCTGCTTAAGGTATGCAATTGAAGACATGTAATCATAACTTCTGATTTTACCAGTCTACCTATTTGTCACTCCAAATACCTTATATCCAGCTCCTTTTTGTTTTAGTTCCTGCCGCCCTACCTGGTGGAATCAATTGTCCTGTCCAGGAGCTTTGGCAAGGGTCTCTGTGCAGAGGTTAGAACTATTTCAATAAACGTGTTTGTGAACTAATTTTAAAAAAATGAatcaatgtttagacaaagcagatttcacagcaaacaaaattaccagggataaaaaggaacactatttaacaataaagggttcaactctccaaaaagacacaattcttaatgtgcatttgtttaaacaagaaaacttaaaaatgcgtgaggcaaaaactgacagcaatgcaaagataaatagatgaatctactgtc
>gene=chr10_4461393-4462393; species=papHam
GGTGAGTCTTTTATTTTATCCCTTTACAGGTATGAGGACAGAGAGGCACTTGAGTGTCTATAATAGTACCATAAAAGGTTTCTGCTTAAGGTATGCAATTGAAGACATGTAATCGTAACTTCTGATTTTACCAATTTACCTATTTGTCACTC---------------------CTTTTCATTTTAGCTCCTGCCGCCCTACCTGGTGGAATCAATTGTCCCGTCCGGGAGCCTTGGCAATGGTCTCTGTGCAGAGGTTAGAACTATTTCAATAAATGCATGTATGAACTAATTTTAAAAAAATGAatcaatgtttagacaaagcagatttcacaaaaaacaaaattaccagaggtaaaaaggaacactatttaacaataaagggttcaactctccaaaaatacacaattcttaatgtacatttttctaaacaagaaaaattcaaaatatgtgaggcaaaaactgatagcactgcaaagataaatagatcaatttactatc
>gene=chr10_4461393-4462393; species=ponAbe
GGTGATTCCTTTATTTTATCCCTTTACAGGTATGGGGACAGAGAAGCACTTGAGTGTCTATAATAGTACCATAAAAGGTTTCTGCTTAAGGTATGCAATTGAAGACATGTGAGCGTGACTTCTGATTTTACCAATCTACCTATTTATCACTCCAAATACCTTACATCCAGCTCCTTTTTGTTTTAGTTCCTGCCAGTCTACCTAGTGGAATCAATTGTCCTGTTCAGGAGCCTTGGCAAGGGTCTCTGTGCAGAGGTT--TACTATTTCACTAAACGTGTGTATGAACTAA--TTAAAAAAATGAatcaatgtttagac-aagcagatttcccagcaaac-aaataaccagggattaaatggcacacta-ttaacaat-aagggttc-actctccaaaaggacac-----------------------------------------------------------------------------------------------
>gene=chr10_4461393-4462393; species=rheMac
GGTGA----TTTATTTTATCCCTTTACAGGTATGAGGACAGAGAGGCACTTGAGTGTCTATAATAGTACCATAAAAGGTTTCTGCTTAAGGTATGCAATTGAAGACATGTAATCATAAGTTCTGATTTTACCAATCTACCTAATTGTCACTC---------------------CTTTTCATTTTAGCTCCTGCCGCCCTACCTGGTGGAATCAATTGTCCCATCCAGGAGCCTTGGCAATGGTCTCTGTGCAGAGGTTAGAACTATTTCAATAAATGCGTGTATGAACTAATTTTAAAAAAATGAatcaatgtttagacaaagcagatttcacagcaaacaaaattaccagaggtaaaaaggaacactatttaacaataaagggttcaactctccaaaaatacacaattcttaatgtacatttttctaaacaagaaaacttcaaaatatgtgaggcaaaaactgatagcactgcaaagataaatagatcaatttactatc
>gene=chr10_4691264-4692264; species=hg19
CCATTCATTTGTAAACTGTACAACTCGGCTATATCTTAGTCAAAAGAACTGACCCAGGCAGCTGTTTAGAAAGTGCAGCCAGGAGCTGCAGATGGTGGCCGTGCCTCTCGGCAGGAGTGAGCACAGCAGGCATCTAAGCCCTGAGAAGGACACAAATAGAGATTCCCTTGGTCAGCCAGAAATCAGGCCCATGGAGAATCTGGAACCACTCATGTATCATTTTAAATATGTAAAGAACTTTCCAAATTTGGATCCATTACAACAAATCTGATGGAGGTACTGTATAGTTTTCAAATATGGAAATCCAAAACTACAAACACCAACCACTACTGTGAAATGTTCTGCCAGACTTCAAGAAGACAAAGTACAAACTCAATCTTTATTAAGAAGAAAGTACCTTAATTGCTCATCTGTCTTTAACCACTGACCACCTCTCTTTGCCTCTCTGTTGGTATCTTTGACTTGGGGAAATTTCATCCCATTCCATGTTAATTTAAATT
>gene=chr10_4691264-4692264; species=bosTau
CTGCCCATTTCCAAACATTCCAATTCCAATATATCTTAGTCTAAAGAACTGACCACGGCTGCTGTTCTGGAAGCGAGAACATGAGTGGCAGATGGTGGTGGGGATTC----------TAAGTAC-GCCGGCATCTGAGGCCTAAGAAGGACA--GTCAGCCCCTCCCTGGGTCAGCTAGAAGCCAGCTCCACGGAGGATCTGGAAACTCTCGACG------------------CGAACTTTCCAAATCTGGATGCTTTACAAGAAATGTGGTAGAGGTACTGCCTGTGTTTCAAATATAGAAATTCA-AATTAGAGATACCTATCCCAACCATA-AATGTTctgc-----------------------------------------------------------------------------------------------------------------------------------------------------------
>gene=chr10_4691264-4692264; species=calJac
---------TGTACCCTGTACAACTCTGCCATACCTTAGTCAAAAGAACTCACCCAGGCAGCTGCTTAGAA-----------------CAGATGGTGGCCGTGCCTCTCGGCAGGAGTAAACACAGCAGGCATCTGAGCCCTGAGAGGGACACAAATAGAGATTCCCTTGGTCAGCCAGAAATCAGGCCCTTGGAGAATCTGGAACCACTCATGTATTATTTTAAATATGTAAAGAGCTTTCCAAATTTGGATCCATTACAACAAATCTGATGGAGGCACTGCATAGTTTTCAAATATGGAAATCCAAAACTACAGATGCCAATTGCTACTGTGAAATGTTCTGCCAAACTTCAAGAAGACAAAGCACAAACTGAATCTTTATTAAGAAAAAAA-ATCTTAATTGCTCATCTGTCTTTAACCACTGACCATCTCTCTTTGTCTCTTTGTTGGTATCTTTGACCTGGGGAAATTTCATCCCATTTCATGTTAATCTAAACT
>gene=chr10_4691264-4692264; species=canFam
CCATCCATTTTCAAACTTTCCGATTCTGATATATCTTAGTCAAAATAAGTGACCCAGGCAGCTGTTCTGGAAGCGAAGCTGTGAGTGGCAGATGGCGGAAGCAACTCTCAGTGGGGGTGAGTACAGCCAGCCTCAGAGCCTGGAGAAGGACACAGTTCACGAATCCCTTGGTCAGCCAGCAATCAGGCCC-GGGAGAATCCAGAACCGCTCATCTATCATTTTACATTTGTAAAGAACTTTACAAATTTGGATCCCTTCCAACAAATTTGATGGAGGTCCTGCATATTTTTGAA-TAAAGAAATTCAAAAC--CAGATACCTATTACCACTGTGAAAGACTCTGCCAGACTTC-AAAAAAACAGGCATAAGCTGAATCTTTATTAGGAGAAAAATCTCATAATTGCTCAGTGATCTGCAACCACTGACCACCTCCCTTTGCCTTTCTGTTGGTATCTTTGACTGGAAGAAATTACACTACC-ACCATGTTAATTTAAATT
>gene=chr10_4691264-4692264; species=equCab
CCATCCATTTTCAAACTTTCCAATTATGATAGATCTTAGTCAAAATAACTGACCAAGGCAGCTGTTCTGGAAGCAAAGCCGGGAGTGGCAGATGGTGGTGGTGACTCTTAGCGGTGGTGAACACAG-CAGGTA---------GCGAAGGACACAGTCAACCACTCCTTTGGTCAGACAGAAATCAGGCCAAGGGAGAATATGGGACCACAGAACTATCATTTTAAATTTATAAAGAACTTTACAAATTTGGATCCATCATCACAAATTTGAGGGAGGTACTGCATATTTTTGAAGTATAGAAATTCAAAGCTATAGATACCTGTCACTACTGTGGAATACTTTACCAAACTTC-AAAAGAACAGATGCAAATTGAG----TATTAGGAAGAAAATCTTCTAATTACTCATCCATCTGCAACCACTGACTACCTCTCTTTATCTCTCTGTTGGTATCTTTCACTCAGGGACATTAGACCATA-GCTCTGTTAATTTAAATT
>gene=chr10_4691264-4692264; species=gorGor
CCATTCATTTGTAAACTGTACAACTCGGCTATATCTTAGTCAAAAGAACTGACCCAGGCAGCTGTTTAGAAAGTGCAGCCAGGAGCTGCAGATGGTGGCCGTGCCTCTCGGCAGGAGTGAGCACAGCAGGCATCTAAGCCCTGAGAAGGACACAAATAGAGATTCCCTTGGTCAGCCAGAAATCAGGCCCATGGAGAATCTGGAACCACTCATGTATCATTTTAAATATGTAAAGAACTTTCCAAATTTGGATCCGTTACAACAAATCTGATGGAGGTACTGCATAGTTTTCAAATATGGAAATCCAAAACTACAAACACCAACCACTACTGTGAAATGTTCTGCCAGACTTCAAGAAGACAAAGTACAAACTCAATCTTTATTAAGAAGAAAATACCTTAATTGCTCATCTGTCTTTAACCACTGACCACCTCTCTTTGCCTCTCTGTTGGTATCTTTGACTTGGGGAAATTTCATCCCATTCCATGTTAATTTAAATT
>gene=chr10_4691264-4692264; species=panTro
CCATTCATTTGTAAACTGTACAACTCGGCTATATCTTAGTCAAAAGAACTGACCCAGGCAGCTGTTTAGAAAGTGCAGCCAGGAGCTGCAGATGGTGGCCGTGCCTCTCGGCAGGAGTGAGCACAGCAGGCATCTAAGCCCTGAGAAGGACACAAATAGAGATTCCCTTGGTCAGCCAGAAATCAGGCCCATGGAGAATCTGGAACcactcatgtatcattttaaatatgtaaagaactttccaaatttggatccgttacaacaaatctgatggaggtaCTGTATAGTTTTCAAATATGGAAATCCAAAACTACAAACACCAACCACTACTGTGAAATGTTCTGCCAGACTTCAAGAAGACAAAGTACAAACTCAATCTTTATTAAAAAGAAAATACCTTAATTGCTCATCTGTCTTTAACCACTGACCACCTCTCTTTGCCTCTCTGTTGGTATCTTTGACTTGGGGAAATTTCATCCCATTCCATGATAATTTAAATT
>gene=chr10_4691264-4692264; species=papHam
CCATTCATTTGTAAATTCTACAACTCTGCTATATCTTACTCAAAAGAACTGACCCAGGCAGCTGTTTAGAAAGTGCAGCCAGGAACTGCAGATGGTGGCCATGCCTCTCGGCAGGAGTGAGCACAGCAGGCATCTAAGCCCTGAGAAGGACACAAATAGAGATTCCCTTGGTCAGCCAGAAATCAGGCCCGTGGAGAATCTGGAACCACTCATGTATCATTTTAAATATGTAAAGAACTTTCCAAATTTGGATCTGTTATAACAAATCTGATGGAGGTACTGCATAGTTTTCAAATATGGAAATCCAAAACTACAAACACCAATGGCTACTGTGAAATATTCTGCCAAATTTCAAGAAGACAAAGTACAAACTGAATCTTTATTAAGAAGAAAATATCTTAATTGCTCATCTGTCTTTAACCACTGACCACCTCTCTTTGCCTCTCCGTTGGTATCTTTGACTTGGGGAAATTTCACCCCATTCTATGTTAATTTTAATT
>gene=chr10_4691264-4692264; species=ponAbe
CCATTCATTTGTAAACTGTACAACTCGGCTATATCTTAGTCAAAAGAACTGACCCAGGCAGCTGTTTAGAAAGTGCAGCCAGGAGCTGCAGATGGTGGCCGTGCCTCTCGGCAGGAGTGAGCACAGCAGGCATCTAAGCCCTGAGAAGGACACAAATAGAGATACCCTTGGTCAGCCAGAAATCAGGCCCATGGGGAATCTGGAACCACTCATGTATCATTTTAAATATGTAAAGAACTTTCCAAATTTGGATCTATTACAACAAATCTGATGGAGGTACTGCATAGTTTTCAAATATGGAAATCCAAGACTACAAACACCAACCGCTACTGTGAAATGTTCTGCCAGACTTCAAGAAGACAAAGTACAAACTCAATCTTTATTAAGAAGAAAATACCTTAATTGCTCATCTGTCTTTAACCACTGACCACC-CTCTTTGCCTCTCTG-TGGTATCTTTGACTTGGGGAAATTTTATCCCATTCCATGTTAATTTAAATT
>gene=chr10_4691264-4692264; species=rheMac
CCATTCATTTGTAAATTCTACAACTCTGCTATATCTTACTCAAAAGAACTGACCCAGGCAGCTGTTTAGAAAGTGCAGCCAGGAACTGCAGATGGTGGCCATGCCTGTCGGCAGGAGTGAGCACAGCAGGCATCTAAGCCCTGAGAAGGACACAAATAGAGATTCCCTTGGTCAGCCAGAAATCAGGCCCATGGAGAATCTGGAACCACTCATGTATCATTTTAAATATGTAAAGAACTTTCCAAATTTGGATCTGTTATAACAAATCTGATGGAGGTACTGCATAGTTTTCAAATATGGAAATCCAAAACTACAATCACCAATGGCTACTGTGAAATATTCTGCCAAATTTCAAGAAGACAAAGTACAAACTGAATCTTTATTAAGAAGAAAATATCTTAATTGCTCATCTGTCTTTAACCACTGACCACCTCTCTTTGCCTCTCCGTTGGTATCTTTGACTTGGGGAAATTTCATCCCATTCTATGTTAATTTAAATT
>gene=chr10_4762335-4763335; species=hg19
GAAGCAATAAAATTCTGGAGCTTCTTCGAGCAGATGTATTGTTGTTAAGCAGGAAGTTTAGTGGGACTATATTTCTGTTCACTAGGATATTTGTCTTCATCTTGGATTTATAGTGGAGAAACAGAAAAGATGACAGACCTAGAACATCCAATAGGCAAAATGCTACAGGGCTACTATGCAAAGGGAGAGACAATATCCTGTGTTAATTAATTACACCACTTCCTACTGCATTTAACAGGAAACACTAGAAAAGTAATACTTTCCAAATACAGTTAATGAAGAACCAGCATTTAAAATCTGAACTTTGCACACTTTGCAAATGTAGTCACAGAATTTACCATTTTTTGTATATTATGACAAAGTTCTTTTTACAGAGAAATACACACCAACGTGAGACAAAAAGAACTGGAGTCTGGTGAGATAGAGAAGAACTAGAGAGTACACACAGAACATAAATAGGACATGTGTGGTACAAGAAGAGGAGAAGTCAAGATTCAGCT
>gene=chr10_4762335-4763335; species=bosTau
GAAATGGCAAAACCCTGGAGCTACTTC------ATGTCCTGCACTTAGGCAGGGAGTTTACTGA----ATATCTGTATTCAGTAGGAGACTTGGTTCCATCTTGAATTCATAGAGAGGGAGCAAAAATGGCTATAGGCTTAGAACATTCAAAAAACAG-ATGCTACAAGGCTATAATGCCAGTGGCGAGAGATTATCC-ATGTAAATTCAGAAGAACAC-------TGCATTTCAGAGGAGACACCAGAAAAGTAATACTTTTGCAAAataattaatGAAGAACTTGCATTTGAAATCTGACCTTCACACACTTCACATATATAGCAACTGAA---------TTTCCAAAAGAAAAAAAAGA----------AAAGAAATACATACCAGGGTGAGACAAGAA--------------TTGTACAGACAAGAATTAAAGAGTATATAGAGTAGATAAAGGAAACAATAGTGGTACAAGAAGAGGAGAAACTACGACT-----
>gene=chr10_4762335-4763335; species=calJac
GAAACAGTAAAACTCTGGAGCTTCTTCAAGCAGATGTATCCTTGTCAGTCAGGAAGCTTACTGGGACTATATTTATATTCACTAGGACACTTAGTTTCCTCTTGGATTCATAGTGGAGAAACAGAAAAGACGACAGACCTAGAACATTCAAAAGCCAAAATGCTACAGGGCTGCTAGGCAAAGGGAGAGACGATATCCTGTGTTAATTAATAACACCATTTCCTATTGCATTTAACAGGAAACACTAGAACAGTCATACTT--CAAGTATGGTTAATGAAGAACCAGCATTTAAAAGCTGAACTTTGCACACTTTGCAAACGTAGTCACAGAATTTACCATTTTTTAAATATTAGGACAAAGTTCTTTTTACAGAGAAATACACAGCAACACGAGACAAAGGGAGCTATGGTCTGGTGACACAG---AGAACTAGGGAGCACCCACAGAAGAT-----------------------------------------------
>gene=chr10_4762335-4763335; species=canFam
TA-------------------------------TGTTATTG-----------------------------------------------------------------------------------------------------------CAAAAGACAGTCTGCTTTAGGGCTGCAATGCAAAGAAAGAGACATTCTCCTGTGTTAATTAATAACACCTCTG-----TGCATTCAAGAAGAAACACTGGAAAAGTAATACTTTTGAAAAATGATTAATGAAGAACTTGCGCTTATGATCTGAATTTTGCCTATTTCACTAATGTAAAGAATAGCATTTT---TTTTTTCGTTTTATGATAAAGACCCTACTGTGGAGAGAAACGCACCAGGGGGAGACAGGAA--------------TTACACACAGGAGAGTCAGTGCATATAGA-AGCAGATCCAAGGAACCAGGAGAAAGCAAGAAGAGGATAGAACAGGA-------
>gene=chr10_4762335-4763335; species=equCab
TACAAATTAAAACTCTGGGGCTACTTCAAGC--ATTTATTG------ACCAGGGAGTGTACTGA----ACA----TATTCAATAGGAGAC--AGTTTCATCTTGGATTCATAGAGAGGAGACAAAAACGGCTATGGGCCTAAAAAACTCAAAAGACAG-ATGCAATAGGGCTACTATGCAAATGGAGAGACATTATCCTGTGTTAATTAATAACGCCACCA-----TGCATTTAAGAAGAAGCACTgg------------------------------------------------------------------------------------------------------------------------------------------------------------------------------------------------------------------------------------------------------------
>gene=chr10_4762335-4763335; species=gorGor
GAAACAATAAAATTCTAGAGCTTCTTCGAGCAGATGTATTGTTGTTAAGCAGGAAGTTTAGTGGGACTATATTTCTATTCACTAGGATATTTGTCTTCATCTTGGATTTATAGTGGAGAAACAGAAAAGACGACAGACCTAGAACATCCAAAAGGCAAAATGCTACAGGGCTACTATGCAAAGGGAGAGACAATATCCTGTGTTAATTAATTACACCATTTCCTACTGCCTTTAACAAGAAACACTAGAAAAGTAATACTTTCCAAATACAGTTAATGAAGAATCAGCATTTAAAATCTGAACTTTGCACACTTTGCAAATGTAGTCACAGAATTTACCATTTTTTGTATATTATGACAAAGTTCTTTTTACAGAGAAATACACACCAACGTGAGACAAAAAGAACTAGAGTCTGGTGAGACAG---AGAACTAGAGAG-ACACACAGAAGATAAACAGGACATGTGTGGTACAAGAAGAGGAGAAGTCAAGATCCAGCC
>gene=chr10_4762335-4763335; species=panTro
GAAACAATAAAATTCTGGAGCTTCTTCGAGCAGATGTATTGTTGTTAAGCAGGAAGTTTAGTGGGGCTATATTTCTATTCACTAGGATATTTGTCTTCATCTTGGATTTATAGTGGAGAAACAGAAAAGATGACAGACCTAGAACATCCAATAGGCAAAATGCTACAGGGCTACTATGCAAAGGGAGAGACAATATCCTCTGTTAATTAATTACACCATTTCCTACTGCATTTAACAGGAAACACTAGAAAAGTAATACTTTCCAAATAGAGTTAATGAAGAACCAGCATTTAAAATCTGAACTTTGCACACTTTGCAAATGTAGTCACAGAATTTACCATTTTTTGTATATTATGACAAAGTTCTTTTTACAGAGAAATACACACCAACGTGAGACAAAAAGAACTGGAGTCTGGTGAGACAGAGAAGAACTAGAGAGTACACACAGAAGATAAATAGGACATGTGTGGTACAAGAAGAGGAGAAGTCAAGATCCAGCT
>gene=chr10_4762335-4763335; species=papHam
GAAATAATAACATTCTGGAGCTTCTTCAAGCAGATGTATTGTTGTTAAGCAAGAAGTTTCCTGGGACTGTATTTCTATTCACTAGGATAGTTAGCTTCATCTTGGATTCATGGAGGAGAAACAGAAAAGACTACAGACCTAGAACATTCAAAAGGCAAAATGTTACAGGGCTAC-----AAAAGGAGAGAC-ATACCTTGTGTTAATTAATTACACCATTTCCTACTGCATTTAACAGGAAACACTAGAAAAGTAATACTTTCCAAATACAGTTAATGAAGAATCAGCGTTTAAAATCTGAACTTTGCACACTTTGCAAATGTAGTCACAGAATTTACCATTTTTTATATATTATGACAAAGTTCTTTTTACAGAGAAATACACACCAACGTAAGACAAAAAGAGCTAGAGTCTGGTGAGATATGGAAGAACTAGAGAGTATGCACAGAAGATAAATAGGACGTGAGTGGTACAAAAAGAGGAGAAGTCAAGATCCAGCT
>gene=chr10_4762335-4763335; species=ponAbe
GAAACAATAAAATTCTGGAGCTTCTTCAAGCAGATGAATTGTTGTTAAGCAGGAAGTTTACTGGGACTATATTTCTATTCACTAGGATATTTGTCTTCATCTTGGATTCATAGTGGAGAAACAGAAAAGACGACAGACCTAGAACATTCAAAAGGCAAAATGCTACAGGGCTACTGTGCAAAGGGAGAGACAATATCCTGTGTTAATTAATTACACCATTTCCTACTCCATTTAACAGGAAACACTAGAAAAGTAATACTTTCCAAATACAGTTAATGAAGAATCAGCATTTAAAATCTGAACTTTGCACACTTTGCAAATGTAGTCACAGAATTTACCATTTTTTGTATATTATGACAAAGTTCTTTTTACAGAGAAATACACACCAATGTGAGACAAAAAGAACTAGAGTCTGGTGAGACAGAGAAGAACTAGAGAGTACACACAGAAGATAAATAGGACGTGAGTGGTACGAGAAGAGGAGAAGTCAAGATCCAGCT
>gene=chr10_4762335-4763335; species=rheMac
GAAATAATAACATTCTGGAGCTTCTTCAAGCAGATGTATTGTTGTTAAGCAAGAAGTTTCCTGGGACTGTATTTCTATTCACTAGGATAGTTAGCTTCATCTTGGATTCATGGCGGAGAAACAGAAAAGACTACAGACCTAGAACGTTCAAAAGGCAAAATGTTACAGGGCTAC-----AAAAGGAGAGAC-ATACCTTGTGTTAATTAATTACACCATTTCCTACTGCATTTAACAGGAAACACTAGAAAAGTAATACTTTCCAAATACAGTTAATGAAGAATCAGCGTTTAAAATCTGAACTTTGCACACTTTGCAAATGTAGTCACAGAATTTACCATTTTTTGTATATTATGACAAAGTTCTTTTTACAGAGAAATACACACCAACATAAGACAAAAAGAGCTAGAGTCTGGTGAGATAGGGAAGAACTAGAGAGTATGCACAGAAGATAAATAGGACGTGAGTGGTACAAAAAGAGGAGAAGTCAAGATCCAGCT
>gene=chr10_5723275-5724275; species=hg19
gaactgtataacttagtaaaaccagcttgcaaaaagtttgaaatgatctgctaaagttgaacatatgccCTTGTTATTGCCACAATAATGCCCTATAATAAATCACCCCAAACTCGGTTAGCTTTTGATAACAGCATTAACTTTCAGAATCCTTGATCTTCAGGATGTCTAAGGCTCTGTTAATCCAAAGTGTGTTGGACTGTGGGTTGGTGTCACATCTGTTCCACATAGGTTTGTTCTGGAGACTCAGGCTGAAGAGACAACAGCTACGCGAGATATTTTCTCCACATATGAATCACCTGAGCACAGGAGCCAACTCAAACAGCACGAGCACACTGAAGAATCctgctgtgtcatgtctgctgatattctatcagccaaaagacctctcttagaccaagcccaacgtcaatgaagtagagaaGGAAACTTGGCCAACCGTGGGGAATAAGGGCATAAATATTTGCAGAAACaaaaatctaaattatcatgtctagcat
>gene=chr10_5723275-5724275; species=bosTau
------------------------------------------------------------------------------------------------------------------------------------------------------------------GGATGTCTATGGTTATGATAAT-TAAGATGGGTTGGCCTACAGGTTGAATTCACATCTGCTCCATAAGTGCTTGTTCTGAGTGCCCAGAATGAAGGGGTAACAGCAGCAAGAGACTCAATCTCCTCGTGTGCATCACCTACACTCAGGAGCCAAATCAAACTATGCAAGCACACTTAAGACTCCTGCTATGTCATGTCTGCTGATATCCTATCAATCAAATGAATCCATATGA-CCAAGAACAATATAAAT-GGGTAGAAAAGTAAACCTTACCAACAGTAAGAGGGAAGGg-gcaagtatctgctgaagcaaaaatccaaattatcatgtccagcat
>gene=chr10_5723275-5724275; species=calJac
--------------------------------------------------------------------------------------------------------------------------------------------------------------------------------------------------------------------------------------------------------------------------------------------------------------------------------------------------------------------------------------------------------------------------------------------------------------------------------------------------------------------
>gene=chr10_5723275-5724275; species=canFam
gaaatgt--aacttggtaaaactgatttgccaaaaatttgacaatatctattgaagttgaacttacGGTTTCTTTATTGTCACAATAA---TGCATAATAAACCACCTCAAATTCAATGG-CTTAGGCTAATAGCATTCATTCTCATGCTCATCGATCTTCAGAAAGTCTCACATTCTGCAAATATAAGGTGGGTTATGCCGCAGGTTGGATTCACATATGCTCC--ATATGTTTGTTCTGAAGGCCCAGGTTGAAGAGGC-ATAGCTATCTGAGACATGGTCTCCTTGTGTGCATCATCTGAGCTCAAGGCACAAA-TGAACTGCATATGGATACTTAAGATTCCTGCCCTATCATGTCTGCTAATATTCTATAAACCAAAAATATTCACATGA-CCAATGGCGGTATCAATG-----GAGAAGTAAATTT-GCCAAAAGCAAGAGGG-AGAGAATAAATACTTGCTGAAAC--AATTCCAAATGATCATGTCCAGTAT
>gene=chr10_5723275-5724275; species=equCab
gaaatgt--aacttggtacaaccaatttgcgaaaagtttggcaatatctaccaaagtggaatatatgGTCTCTGTATTGCCACAATAACgttgcataataaaccacctcaaactcagtgg-cttatgacaagagcattcattctcttactcatcaacctTTGGGATGTCTAAGGTTCTGCTAATCTAAGGTGGGTTGAGCTGCAAGTTAGAGTCACATCTGCTCCATATATGTTTGTTCTAAGGGCCCAGGCTGAAGGGACAAGGGCTACATGAGACATGGTCTCTTCATGTACATCATCTGAGCTCAAGAGCCAAGTTAAACTACACAAGCACACCTAGGACTCCTGCTATACCATGTCTACTAACATCCTATCAGCCAAAAGAATTCATATGA-CCAAGAAAAATATTAATGGAGCAGAGAAGTAAACTTGGCCAACAATGAGGGGGAAGGGAATAAACATTTGCTGAAACAAAAATCCAAATTATCACGTCCAGCAT
>gene=chr10_5723275-5724275; species=gorGor
gaactatataacttagtaaaaccagcttgcaaaaagtttgaaatgatctgctaaagttgaacatatgcCCTTGTTATTGCCACAATAATGCCCTATAATAAATCA-CCCAAACT-GGTTAGCTTTTGATAACAGCATTAACTCTCAGACTCCTTGATCTTCAGGATGTCTAAGGCTCTGTTAATCCAAAGTGTGTTGGACTGTGGGTTGGTGTCACATCTGTTCCAGATAGGTTTGTTCTGGAGACTCAGGCTGAAGAGACAACAGCTACGTGAGATATTTTCTCCACATATGAATCACCTGAGCACAGGAGCCAACTCAAACGGCACGAGCACACTGAAGAATCctgctgtgtcatgtctgctgatattctatcagccaaaagacctctcttagaccaagcccagcatcaatgaagtagagaagtaaacTTGGCCAACCGTGGGGAATAAGGGCATAAATATTTGCAGAAACaaaaatctaaattatcatgtctagcat
>gene=chr10_5723275-5724275; species=panTro
gaactgtataacttagtaaaaccagcttgcaaaaagtttgaaatgatctgctaaagttgaacatatgccCTTGTTATTACCATAATAATGCCCTATAATAAATCACCCCAAACTCGGTTAGCTTTTGATAACAGCATTAACTTTCAGACTCCTTGATCTTCAGGATGTCTAAGGCTCTGTTAATCCAAAGTGTGTTGGACTGTGGGTTGGTGTCACATCTGTTCCACATAGGTTTGTTCTGGAGACTCAGGCTGAAGAGACAACAGCTACGCGAGATATTTTCTCCACATATGAATCACCTGAGCACAGGAGCCAACTCAAACGGCACGAGCACACTGAAGAATCctgctgtgtcatgtctgctgatattctatcagccaaaagacctctcttagaccaagcccaacgtcaatgaagtagagaagtaaacTTGGCCAACCGTGGGGAATAAGGGCATAAATATTTGCAGAAACaaaaatctaaattatcatgtctagcat
>gene=chr10_5723275-5724275; species=papHam
gaactgtataacttagtaaaaccagcttgcaaaaagtttgaaattatctgctaaagttgaacatatgcCCTTGTTATTGCCACCATAATGCCCTATAATAAATCACCCCAAAGTCGGTTAGCTTGTGATAACAGCATTAACTCTCAGACTCCTTGATCTTCAGGATGTCTAAGGCTCTGCTAATCCAAAGTGTGTTGGACTGTGGGTTGGTGTCACATCTATTCCACATAGGTTTGTTCTGGAGACTCAGGCTGAGGAGACAATGGCTACCTGAGATATTTTCTCCCCATATGAATCACCTGAGCACAAGAGCCAACTCAAATAGCATGAGCACACTTAAGAATCctgctgcatcatgtctgctaatattctatcagccaaaagacctcacttagaccaagcccaacatcaatgaagtagagaaGGAAACTTGGCCAACTGTGGGGAATAAGGGCATAAATATTTGCAGAAACAAAAATCCAAATGATCATGTCTAGCAT
>gene=chr10_5723275-5724275; species=ponAbe
gaactgtataactcagtaaaaccagcttgcaaaaagtttgaaattatctgctaaagttgaacatatgcCCTTGTTATTGCCACAATAATGCCCTATAATAAATCACCCCAAACTCGGTTAGCTTATGATAACAGCATTAACTCTCAGACCCCTTGATCTTCAGGATGTCTAAGACTCTGCTAATCCAAAGTGTGTTGGACTGTGGGTTGGTGTCACATCTGTTCCACATAGGTTTGTTCTGGAGACTCAGGCTGAAGAGACAACAGCTATGCGAGATATTTTCTCCACATATGAATCACCTGAGCACAAGAGCCAAATCAAACGGCACGAGCACACTTAAGAATCctgctgtgtcatgtctgctaatattctatcagccaaaagacctctcttagaccaagcccaacatcaatgaagtagagaagtaaacTTGGCCAACCGTGGGGAATAAGGGCATAAATATTTGCAGAAACaaaaatccaaattatcatgtctagcat
>gene=chr10_5723275-5724275; species=rheMac
gaactgtataacttagtaaaaccagcttgcaaaaactttgaaattatctgctaaagttgaacatatgcCCTTGTTATTGCCACCATAATGCCCTATAATAAATCACCCCAAAGTCGGTTAGCTTGTGATAACAGCATTAACTCTCAGACTCCTTGATCTTCAGGATGTCTAAGGCTCTGCTAATCCAAAGTGTGTTGGACTGTGGGTTGGTGTCACATCTATTCCACATAGGTTTGTTCTGGAGACTCAGGCTGAGGAGACAATGGCTACCTGAGATATTTTCTCCCCATATGAATCACCTGAGCACAAGAGCCAACTCAAATAGCatgagcacacttaagaatcctgctgcatcatgtctgctaatattctatcagccaaaagacctcacttagaccaagcccaacatcaatgaagtagagaaGGAAACTTGGCCAACTGTGGGGAATAAGGTCATAAATATTTGCAGAAACAAAAATCCAAATGATCATGTCTAGCAT
>gene=chr10_6130441-6131441; species=hg19
gtgcggcaaggcgccctcggcgcaggcgcagaggccgaagcaggcgcaggcgcaggcggggcgcaggcgcgggcgcGCTCTCCCGGCAGCCCGCGCTCCCTGACCCCGCGCCGCCGAGCGCCCTGAGGACTCAGCGAAGGGTGGGCGCCGCCGAGGCCTCCTGCCGCTGGCGGGTTTCCGCGGAGTGCCGCCCGGCTCCGCTCTGCCGCCGGCGCGGCTCATGGGCAGAGTCGGCCGGGCGGGCCGGGTAAGTGGCGCCCCGGCGGCCCCGGGTGGGTGGCCTGGCGGGACCTGAGGCGGGCGCGCCTTCCCGGGAGGCGCTAGACGCAAGCCCGCGGCTTTAGGCCCGTCGCGAGGGGCGGAGGCCGGGCCAGCGCAGCCGGAGCCTCCGAGGGTCTCAGTCCCCGCGGCGGGCGCTGGTCTCTCCACGCGGCTGCGGCCCGGTACCCTCCGCCCGCCGCCGCCTCTGGTGACCCTGGCCCTGAccttctccctcttcc
>gene=chr10_6130441-6131441; species=bosTau
CAGCG----GGCGCCCTCAACGCAGGCGC----------------------------------------CGGGCGCTCTCTTCCGGCCGTACGCGCC--GTGACCCCGCGCCGCCGCGCGTCCCGCGGAGTCTGCGAGGGGTTGGCGCCGGAGCGG--TGCTGCAGCGCCCAGCCCGCGGTG-TCGGCGGCGCG--TCGGCCTCGgcgccgccgcggccc---gggagcgtcggccgggggggccgggTAAGTGGTCTCTggggccggt-gggcgggcgg------gggcc--ggggccggcgcgccTCCTC-GGCCGCGCGGCAGGTGAGGCCGCGGCTTTAGGCCCACCGCGAGGGGCGGAGGCCTGACCTGC----CCCGCGCCGCTGGCTGCCCTGGCCGCTGGTAAG--CCTCCCCATCTTCTCTCGCTCCCTGCTGCCTCTCCTTTATGTGCC------TCGGTTTGTC-GGGCCCTACCCCTTCTCTACTCTT
>gene=chr10_6130441-6131441; species=calJac
GTGCGGCAAGGAGCCCTCGGCGCAGGCGCAGAGGCCAAAGCAGGCCTaggcgcatgcgcggctcaggcgcaggcgcGCTCTCCCGGCAGCCCGCGCTCTCTGACCCCGCGCAGCCGAGCGCCCTGAGGACTCACCGAAGGGTGGGCGCCGCCAAGGGCTCCTGCCGCCGGCGGGTATCC-CGGAGTGGCGTCCTGCTCCTCGCTGACGCCGCCGCGGCACATGGGCAGAGTCGGCTGGGCGGGCCGGGTAAGTCGCGCCTTGGCGGGCCCGGGGGGCGGGCCTGGCGGGACCCGAAGCGGGCGCGCCTTCCCTGG----------------------------GGCCCGTCGCGAGGGGTGGGAGCCGGGCCATCTCAACCCGAGCCTCCGCGGGTCTCAGTCCCCGCAGCGGGCCCTGGCCTCTCCGCTCGGCGGTGGCCCGGTACACTCCGCCCGCCGCCGCCTCGGGTGACCCGGGCTCTGGCCTGCTCCCTCTTCC
>gene=chr10_6130441-6131441; species=canFam
cggcgcccaggcggct---------------------------------------------cgc-ggcgcaggcgccctctcgcggccgcacgcccc--ctgaccccgcgccgccgcgcgcgcTGCGGCCTCGGCGAAGGGTTGGCGCCG-----------------GCCCGGGTGCT-GCG-GTCGCGTTTTT--CCGTCTCCG-CGGCGCCGCGGCCCATGGGGAGAGTCGGCCGGGCGGGCCGGGTAAGTGGCGCCCCGTGCGCCCCGGGCGGGGAG------GGggc--ggggcgggggcgCGTCCCG-GGCGGCGCTGGGCGCGAGGCCGCCGCTCTAggcccgccgcggggggcggAGGCCGGCCGGGCGCCGTCCGcgcccccggtg--ccccgccgcccccgccg-cccccgccgccccgggc---c-----------cccctccgccgcc------tccgcgcgc---gtcccgggtccgggcacgctgtg
>gene=chr10_6130441-6131441; species=equCab
-----------------------------------------------------------------------------------------------------------------------------------------------------------------------------------------------------------------------------------------------------------------------------------------------------------GCACCCCATCTCC-GGTCGCGCT--GCACAGAGTCTCTGCATTATGCTTGAACAGGGGCCAGGGGGACAATCCG--GCC-CCTGGGCCTCTGGCG--CCCCGGCGTCGGGGAC--CTTTCGCGTTCCCCGGCGTTA-----------TTCTTTTATTGCC------TCGGGTCACCAGGCCCTGGATCTACTCCCCCTATA
>gene=chr10_6130441-6131441; species=gorGor
gtgcggcaaggcgccctcggcgcaggcgcagaggccgaagcaggcgcaggcgcaggcggggcgcaggcgcgggcgcGCTCTCCCGGCAGCCCGCGCTCCCTGACCCCGCGCCGCCGAGCGCCCTGAGGACTCAGCGAAGGGTGGGCGCCGCCGAGGCCTCCTGCCGCTGGCGGGTTTCCGCGGAGTGCCGCCCGGCTCCGCTCTGCCGCCGGCGCGGCTCATGGGCAGAGTCGGCCGGGCGGGCCGGGTAAGTGGCGCCCCGGCGGCCCCGGGTGGGTGGCCTGGCGGGACCTGAGGCGGGCGCGCCTTCCCGGGAGGCGCTAGACGCAAGCCCGCGGCTTTAGGCCCGTCGCGAGGGGCGGAGGCCGGGCCAGCGCAGCCGGAGCCTCCGAGGGTCTCAGTCTCCGCGGCGGGCCCTGGTGTCTCCACGCGGCTGCGGCCCGGGACCCTCCGCCCGCCGCCG-CTCTGGTGACCCGGGCCCTGAccttctccctcttcc
>gene=chr10_6130441-6131441; species=panTro
gtgcggcaaggcgccctcggcgcaggcgcagaggccggcgcaggcgcaggcgcaggcggggcgcaggcgcgggcgcGCTCTCCCGGCAGCCCGCGCTCCCTGACCCCGCGCCGCCGAGCGCCCTGAGGACTCAGCGAAGGGTGGGCGCCGCCGAGGCCTCCTGCCGCTGGCGGGTTTCCGCGGAGTGCCGCCCGGCTCCGCTCTGCCGCCGGCGCGGCTCATGGGCAGAGTCGGCCGGGCGGGCCGGGTAAGTGGCGCCCCGGCGGCCCCGGGTGGGTGGCCTGGCGGGACCTGAGGCGGGCGCGCCTTCCCGGGAGGCGCTAGACGCAAGCCCGCGGCTTTAGGCCCGTCGCGAGGGGCGGAGGCCGAGCCAGCGCAGCCGGAGCCTCCGAGGGTCTCAGTCCCCGCGGCGGGCCCTGGTCTCTCCACGCGGCTGCGGCCCGGTACCCTCCGCCCGCCGCCGCCTCTGGTGACCCGGGCCCTGAccttctccctcttcc
>gene=chr10_6130441-6131441; species=papHam
gtgcggcaaggcgccctcggcgcaggcgcagaggccgaagcagacgcaggcgcaggcgcggcgcaggcgcgggcgcGCTCTCCCGGCAGCCCGCGCTCCCTGACCCCGCGCCGCAGAGCGCCCTGAGGACTCAGCGGAGGGTGGGCGCCGCCGAGGCCTCCTGCCGCCGGCGGGTTTCCGCGGAGTGCCGCCCGGCTCCGCGCTGCCGCCGCCGCGGCCCATGGGCAGAGTCGGCCGGGCGGGCCAGGTAAGTCGCACCCCGGCGGCCCCGGGTGGGCGGCCTGGCGGGACCTGAGGCGGGCGCGCCTTCCCGGGAGGCGCCGGACGCAAGGCCGCGGCTTTAGGCCCGTCGCGAGGGGCGGGGGCCGGGCCAGCGCAGCCCGAGCCTCCGGGGGTCTCAGTCCCCGCGGCGGGCCCTGGTCTCTCCGCGCGGCTGCAGCCCGGGACCCTCCGCCCGCCGCCGCCTCCGGTGACCCGGGCCCTGACCTTCTCCCTTTTCC
>gene=chr10_6130441-6131441; species=ponAbe
GTGCGGCAAGTCGCCCTcggcgcaggcgcagaggccgaagcaggcgcaggcgcaggcgcggcgcaggcgcgggcgcGCTCTCCCGGCAGCCCGCGCTCCCTGACCCCGAGCCGCCGAGCGCCCTGAGAACTCAGCGGAAGGTGGGCGCCGCCGAGGCCTCCTGCTGCCGGCGGGTTTCCGCGGAGTGCCGCCCGGCTCCGCGCTGCCGCCGCCGCGGCTCATGGGCAGAGTCGGCCGGGCGGGCCGGGTAAGTcgcgccccggcggccccgggtgggcggccTGGCGGGACCTGAGACGGGCGCGCGTTTCCGGGAGGCGCTAGACGCAAGGCCGCGGCTTTAGGCCCGTCGCGAGGGGCGGAGGCCGGGCCAACGCAGCCCGAGCCTCCGAGGGTCTCAGTCCCCGCGGCGGGCCCTGTTCTCTCCGCGCGGCTGTGGCCCGGGACCCTCCGCCCGCCGCCGCCTCTGGTGACCCAGGCCCTGACCTTCTCCCTCTTCC
>gene=chr10_6130441-6131441; species=rheMac
gtgcggcaaggcgccctcggcgcaggcgcagaagccgaagcaggcgctggcgcaggcgcggcgcaggcgcgggcgcgcTCTCCCGGCAGCCCGCGCTCCCTGACCCCGCGCCGCAGAGCGCCCTGAGGACTCAGCGGAGGGTGGGCGCCGCCGAGGCCTCCTGCCGCCGGCGGGTTTCCGCGGAGTGCCGCCCGGCTCCGCGCTGCCGCCGCCGCGGCCCATGGGCAGAGTCGGCCGGGCGGGCCAGGTAAGTCGCACCCCGGCGGCCCCGGGTGGGCGGCCTGGCGGGACCTGAGGCGGGCGCGCCTTCCCGGGAGGCGCCGGACGCAAGGCCGCGGCTTTAGGCCCGTCGCGAGGGGCGGGGGCCGGGCCAGCGCAGCCCGAGCCTCCGGGGGTCTCAGTCCCCGCGGCGGGCCCTGGTCTCTCCGCGCGGCTGCATCCCGGGACCCTCCGCCCGCCGCCGCCTCCGGTGACCCGGGCCCTGAc---ctccctcttcc
>gene=chr10_6156385-6157385; species=hg19
AGACCTGATGTGAAAGGCCACTAGGGCACCAGCCTTTTTAATCTGAAAGCTCTGCTTCCTCTGTTTCTTTATCCTGTTGCTGTTTGTTGACCACATAATTATTTGTTTACGTCATCAGCTGGCACAGGGCctttatgaggtcagagactgcctagccctgtgttcctggcacctaacaatgcctgtcataaaaacaggcattcagtacgtttttgatgatgaacaaatTATACTTATTTCCTTGGTATTTGACAACTACTTGACTGTATATGATGATAATTAGAATATCCACTCTGAGAAATCATTTAAAAGAGAAAACTCATTCAATGCAATCTCAAATGCCTTTACTCATCACGCTCTCATTTTCTTCCAGATTCCTGGTGCCCCTGATGATGAAGCAGTACGGATATTTTTAGAATTTGAGAGAGTTGAATCAGCAATTAAAGGTTAGTGGTACAGCTAAATATTAAAGAATAAAAAAGTTGAATTTACAGCCTTAA
>gene=chr10_6156385-6157385; species=bosTau
CAGCCTGGTATGAGAGACAGTTCACGTACAGAT-GTTTT-ATT-TTAGTTCCTGCT--CAcctcctccatgctgggttg-tgtctgttgactgcataattatctgtttatgtgtc-tgatggcataggacctgcaggg-----------gtctagctgccttttgctcacacttagcacggcctgtccaa--aacagacgttcagtgaa-ttttgatgacgaACAAATTACACTTAGATCCTTGGCATTTGAGCACTGCTTATCTG----------TAGTTGGAA----TACTCTGAAAAATCATTTGTGGAGGAAAACT--GTCAGTGACATCTCTGATATCTTTACTTACTGTAC-TCCATTTCTTTCCAGATTCCTGGTGCCCCTGATGATGAAGCAGTACGAATATTTTTAGAATTCGAGAGGGTTGAGTCAGCAATTAAAGGTAAGTTGTACAGCTAACGA-TAAAGAATTAAAAAGTTGAACTTGTGATCTTAA
>gene=chr10_6156385-6157385; species=calJac
AGACCTGATATAAAAGACCACTAGAGCACCAACCTTTTTAATGTAAAAGCTCTGCTCCCTC--TTTCTTTATTTTATTGCTGTTTCTTGACCTCATAATTATTTGTTTACATCATCAGCTGGCACGGGGCCTTCATGAGGTCAGAGACTGCTT------------------------AATACCTGTCATTAAAACAGGCATTCAGTACATTTTTGATGATGAACAAAGTATACTTATTTCCTTGGTGTTTGACAGCTGCTTGACTGTACATGGTGATAATTAGAATATTCACTCTGACAAATCATTTAAAAGAGAAAACCCTTTCAGCTCAGTCTCGAGTCCCTTTTCTCATCACGCTCTCCTTTTCATCCAGATTCCTGGTGCCCCCGATGATGAAGCAGTACGGATATTTTTAGAATTTGAGAGAGTTGAATCAGCAATTAAAGGTGAGTT----AGCTGAATATTAAAGAATAAAATAGTTGAATTTACAACCTTCA
>gene=chr10_6156385-6157385; species=canFam
TAAGCAAATGTGAGAAGCAATTAGAGCACAGATCTTTTC-ATCTTAAATTTCTGCTCCCACTGCTTCTATATCACG-TTCTGTTTGTTGACTGCATAGTGATTTGTTTAGGTGTC-GACTGGCATAGGATCTCTTCAGGGTTAAATGTGGCTGAGCTCTGTGTTCTCTACCCCAAACAGTGCTTCTCATA--AATAGACATTTAACAAA-TTTTGATGATGAAAAAATCAT--TTATTTCCTTGGTATATG------ACTTGTTC--TGTATATGATAATTGCAATACTTACTC-GAAAGATCAGTTAAGGAAGAAAGCTTGTTCAACTATATCTCCGATAACTTCACCTGTTACACTTTCATTTCTTCCCAGATTCCTGGTGCCCCTGATGATGAAGCAGTACGAATATTTTTAGAGTTTGAGAGAGTTGAGTCAGCAATTAAAGGTAAGTTGTACAGCTAAATG-GAAAGAATAAAGAAGTTGAATTTGTGATCTAGA
>gene=chr10_6156385-6157385; species=equCab
CAGCCTACTGTGAGAGGCAGTCAGAGTGCGAAGCTTTTT-GTCGTCAATTTCTGCTCTCACTGCTTCCATGTCGTGATGCTGTTTGTTGACCACGTAATTACTTGTTTATCTG-C-AGCTGGCACAGGCCCTCCAATGGGTCACAGActgcccagctctgtgttcctggcgcctaacagtgtgtgtcata--aacaaacggtcaacaga-ttttggtgaCAAACAAATTACACTTATTTCCTTGGTTTCTGGCTACTACTTGTCCGTACATGGTGGTAATTAGGATACTTT----GAAAAATCATTTAAGGAAGAAGACCTATTCAGTGATATCTCAGATAACTTTACCTATTGCACTTTTCTTTCTTTCCAGATTCCTGGTGCCCCTGATGATGAAGCAGTACGAATATTTTTAGAATTTGAAAGAGTTGAATCAGCAATTAAAGGTAAGTTGTACAGCTAAATA-GAAAGAATAAAACAGTCAAA-TTGTGTTCTTAA
>gene=chr10_6156385-6157385; species=gorGor
AGACCTGATGTGAAAGGCCACTAGAGCACCAGCCTTTTTAATCTGAAAGCTCTGCTTCCTCTGTTTCTTTATCCTATTGCTGTTTGTTGACCACataattatttgtttacgtcatcagctggcacagggcctttatgaggtcagagactgcctagccctgtgttcctggcacctaacaatgcctgtcataaaaacaggcattcagtacgtttttgatgatgaacaaatTATACTTATTTCCTTGGTATTTGACAACTACTTGACTGTATATGATGATAATTAGAATATTCACTCTGAGAAATCATTTAAAAGAGAAAACTCATTCAATGCAATCTCAAATGCCTTTACTCATCACGCTCTCATTTTCTTCCAGATTCCTGGTGCCCCTGATGATGAAGCAGTACGGATATTTTTAGAATTTGAGAGAGTT-AATCAGCAATTAAAGGTTAGTTGTACAGCTAAATATTAAAGAATAAAAAAGTTGAATTTACAGCCTTAA
>gene=chr10_6156385-6157385; species=panTro
AGACCTGATGTGAAAGGCCACTAGAGCACCAGCCTTTTTAATCTGAAAGCTCTGCTTCCTCTGTTTCTTTATCCTATTGCTGTTTGTTGACCACATAATTATTTGTTTACGTCATCAGCTGGCACAGGGCctttatgaggtcagagactgcctagccctgtgttcctggcacctaacaatgcctgtcataaaaacaggcattcagtacgtttttgatgatgaacaaatTATACTTATTTCCTTGGTATTTGACAACTACTTGACTGTATATGATGATAATTAGAATATTCACTCTGAGAAATCATTTAAAAGAGAAAACTCATTCAATGCAATCTCAAATGCCTTTACTCATCACGCTCTCATTTTCTTCCAGATTCCTGGTGCCCCTGATGATGAAGCAGTACGGATATTTTTAGAATTTGAGAGAGTTGAATCAGCAATTAAAGGTTAGTGGTACAGCTAAATATTAAAGAATAAAAAAGTTGAATTTACAGCCTTAA
>gene=chr10_6156385-6157385; species=papHam
AGACCTGATGTGAAAGGCCACTAGAGCACCAACCTTTTTAATCTTAAAACTCTGCTTACTCTGTTTCTTTATCCTGTTGCTGTTTGTTGACCACATAATTATTTGTTTACGTCATC--------------------------------------------------------CTAACAATGCCTGTCATAAAAACAGGCATTCAGTACATTTTTCATGATGAACAAATTATACTTATTTCCTTGGTATTTGACAACTAGTTGACTGTATATGATGATAATTAGAAGATTCACTCTGAGAAATCATTTAAAAGAGAAAACTCATTCAATGCAATCTCAAATCCCTTTACGCATCACACTCTCATTTTCTTCCAGATTCCTGGTGCCCCTGATGATGAAGCAGTACGGATATTTTTAGAATTTGAGAGAGTTGAATCAGCAATTAAAGGTTAGTTGTACAGCTAAATATTAAAGAATTAAAAAGTTGAATTTACAGCCTTAA
>gene=chr10_6156385-6157385; species=ponAbe
AGACCTGATGTGAAAGGCCATTAGAGCACCAACCTTTTTAATCTGAAAGCTCTGCTTCCTCTGTTTCTTTATGCTATTGCTGTTTGTTGACCACataattatttgtttacatcatcagctggcacagggcctttatgaggtcagagactgcctggccctgtgttcctggcacctaacaatgcctgtcataaaaacaggcattcagtacatttttgatgatgaacaaatTATACTTATTTCCTTGGTATTTGACAACTACTTGACTGTATATGATGATAATTAGAATATTCACTCTGAGAAATCATTTAAAAGAGAAAACTCATTCAGTGCAATCTCAAAT-CCTTTACTCATCACGCTCTCATTTTTTTCCAGATTCCTGGTGCCCCTGATGATGAAGCAGTACGGATATTTTTAGAATTTGAGAGAGTTGAATCAGCAATTAAAGGTTAGTTGTACAGCTAAATATTAAAGAATAAAAAAGTTGAATTTACAGCCTTAA
>gene=chr10_6156385-6157385; species=rheMac
AGACCTGATGTGAAAGGCCACTAGAGCACCAACCTTTTTAATCTTAAAACTCTGCTTACTCTGTTTCTTTATCCTGTTGCTGTTTGTTGACCACATAAttatttgtttacgtcatccgctggcacagagccttgatgaggtcagaaactgcttagccctgtgttcctggca-ctaacaatgcctgtcataaaaacaggcattcagtacatttttgatgatgaacaaatTATACTTATTTCCTTGGTATTTGACAACTAGTTGACTGTATATGATGATAATTAGAAGATTCACTCTGAGAAATCATTTAAAAGAGAAAACTCATTCAGTGCAATCTCAAATCCCTTTACGCATCACACTCTCATTTTCTTCCAGATTCCTGGTGCCCCTGATGATGAAGCAGTACGGATATTTTTAGAATTTGAGAGAGTTGAATCAGCAATTAAAGGTTAGTTGTACAGCTAAATATTAAAGAATTAAAAAGTTGAGTTTACAGCCTTAA
>gene=chr10_7300441-7301441; species=hg19
CATGCCAGTTTTTTGGTCCAAAGGGAACTCAAATATTGCATGTGCTTCTTTTCAAGGCCTCCATTAATCTGCATAATTTCTAAGACTAGGCTTCAGTGAAGTCAATGGAAGGTTTTAGTTAGTATTACATTCAAATTAATATATAATGAGCTACGCTTTAATTCCTCTATTCGTATCAGCATGCCAGGTCCCGCTGAAAAAACCATCCAGAACCATTTATGATATCATTCTTCTTTTGTTTTACCAATGACCTAGTGCTCAGATGTTCATTAGAAAATTACTCCCGTAATACTAGTTTCATTGAAAAACAGATATTAGGAGGCCAGCATTTATTAAATCAATAGTATTATGACATTTCAATTTGATCACACTGATTTCAATTTAGCCAGTGAAGTATTTGTAACAAAAATGTAATTTTAAAATCTATTGCTGAACACTAATAAGCATTTCTATTTTTTACTTACAGAGGTAAAGAGCGATTTTGTCTAGTAGCTGTGCAT
>gene=chr10_7300441-7301441; species=bosTau
CATGCCAGTTTTTTGGTCTTCAGGGACCTCAAACATTGCATAAGCATCTTTTCAAGGCTTCATTTAATTTGCATAATTTCTAAGAATAGGCTTCAGAAAAGTCAAAGGAGGGTTTTAATTAGCCTTACACATATATCAATACACAATGCCCTAGGCCTTAATTCCTTCATTCACATCAGCATGTTCTGTTATGCTA---AAAAAATCCAATGCAATTTATCATACTGTTCCTCTTTTGTCTTACCAAAGACCTAGTTCTCATATGGTCATTAGATAATTACCCTCTTTACATTAGTTTCATCTAAAAATGGACATTAAGATGCCAGCATTAATTAAATCAATAGCATTATTATATTTCAAT----TTGCACTTAATTAAACTCACCCAACGAAGTCtttattaaaaa-----aataaaaa-atCCAAAGCTGAACACTAATAAGTATTTCCATTTTTTACTTACAGCTGTAAATACCAATTTTATCAGCTAGTCCTGCAT
>gene=chr10_7300441-7301441; species=calJac
CCTGTTAGTTTTTTGGTCCACAGGGAACTTAAAAATTGCATGTGCTTCTTTTCAAGGCCTCCATTAATTTGCCTAATTTCTGAGACTAGGCTTCAGTGAAGTCAATGGAAGGTTTTAGTTAGTACTATATTCAAATTAATACATAATGAACTATGCTTTAATTACTCTACTTGTACCAGTATGCTACATCCTGCTGAAGAAACCACCCAGAGCCGTTTATGATATCATTCCTCTTTTGTTTCACCAATGGCCTAGTGCTCAGATGTTCATTAGAATATTCCTCTCATAATATTAGTTTCGTTGAAAAACAGATATTAGGAGGCCAGCAGTTATTCAATCAATAGTA-TATGACATTTCGATTTGATCACATTGATTTCAATTTAGCCAGTGAAATGTCTGTAACAAAAATGTAATTTTAAA-ATTATTGCTGAACACTAATAAGCATTTCCATTTGATACTTACAGGTGTAAAGGGTGATTGTATCCAGTAGCTGTGCAT
>gene=chr10_7300441-7301441; species=canFam
CATA-------------CCACAGGGTACTCAAATGTTGCGCCTGCATCTTTTCAAGGCCTCGATTAATTTACATAATTTCTAAGAATAGGCTTCAGTGAAGTCAAAGGAAGGTTTTAATTAGGATTACGTTCAAATTGATATATAATGAACTGCGCTTTAATGCCTTTACTTATATCAGCATGATATGACATGCTTAAAAAAAAATCCAGTGCAATTTATCATCTTGTTCCTC-TTTGTTTTACCAGAGATCTAGCGCTCATATGTTCACTAGAAAATTACTCTCATTATCTTAGTTTCATCTAAAAATGGACATTAGGAAGCCAGCATTTATTAAATCAATAGCATTATTACATTTTAATTCCACTGCACTGGATTAAATTTAGCCAATGAAATATTTATAATGAAAATGTAATAAAAA-ATCTGACGCTGCACCCTAATCAGCATTTCCATTCTTTACTTACAGCTGTAAATAGCAGTTTTATCTACTAGCCATACAG
>gene=chr10_7300441-7301441; species=equCab
CATGCCAGTTTTTGGGTCCACAGGGTGCTCAAACATTGCATACGCATCTTTTCAAGGACTTTGTTAATCCGTGTAATTTCTAAGAGCAACTTTCAGAGAAGTCAAAGGAAGGTTTTAATGAGTGTTACACTCAAATTGATATCTAATGATCGACACTTTAATTCCTTTGTGCATATCAGCATGATAGGTCATGTTA---AAAAGATCCAGTGCAATTTATCATATTGTTTCTTTTCTGTTTTTCCAACGATCTAGTGGTCATATGTTCATTAGAAAATTACTCTCATTATATTAGTTTCATCCAAAAATGGACATTAGGATGCCAGCATTTATTAAATCAATAGCATTATTACATTTCAATTCCATGGCACTGAATTAAATTTAGCCAATGTAATATTTATAACAAAAATGTACTAAAAA-ATCTAAAGCTGAACACTAATAAGCATTTCCATTTTTTACTTACAGCTGTAAATAGCAGTTTTATCTACTCGTCGTGCAT
>gene=chr10_7300441-7301441; species=gorGor
CATGCCAGTTTTTTGGTCCAAAGGGAACTCAAATATTGCATGTGCTTCTTTTCAAGGCCTCCATTAATTTGCATAATTTCTAAGACTAGGCTTCAGTGAAGTCAATGGAAGGTTTTAGTTAGTATTACATTCAAATTAATATATAATGAACTACGCTTTAATTCCTCTATTCATATC----------------------------------------------------------------------------------------------------------------------------------------------------------------------------------------------------------------------------------------------------ATCTATTGCTGAACACTAATAAGCATTTCTATTTTTTACTTACAGAGGTAAAGAGCGATTTTATCTAGTAGCTGTGCAT
>gene=chr10_7300441-7301441; species=panTro
CATGCCAGTTTTTTGGTCCAAAGGGAACTCAAATATTGCATGTGCTTCTTTTCAAGGCCTCCATTAATTTGCATAATTTCTAAGACTAGGCTTCAGTGAAGTCAATGGAAGGTTTTAGTTAGTATTACATTCAAATTAATATATAATGAACTATGCTTTAATTCCTCTATTCGTATCAGCATGCGAGGTCCCGCTGAAAAAACCATCCAGGACCATTTATGATATCATTCTTCTTTTGTTTTACCAATGACCTAGTGCTCAGACGTTCATTAGAAAATTACTCCCGTAATACTAGTTTCATTGAAAAACAGATATTAGGAGGCCAGCATTTATTAAATCAATAGTATTATGACATTTCAATTTGATCACACTGATTTCAATTCAGCCAGTGAAGTATTTGTAACAAAAATGTAATTTTAAAATCTATTGCTGAACACTAATAAACATTTCTATTTTTTACTTACAGAGGTAAAGAGCGATTTTATCTAGTAGCTGTGCAT
>gene=chr10_7300441-7301441; species=papHam
CATGCCAGTTTTTTGGTCCACAGGGAACTCAAATATTGCATGTGCTTCTTTTCAAGGCCTCCATTAATTTGCATAATTTCTAAGACTAGGCTTCAGTGAAGTCAATGGAAGGTTTTAGTTAGTATTACATTCAGATTAATATATAATGAACTACGCTTTAATTCCTCTATTCGTACCAGCATGCTAGGTCCCGCTGAAAAAACCATCCAGAGCCATTTATGATACCATTCTTCTTTTGTTTTACCAATGATTTCGTGCTCAGATGTTCATTAGAAAATTACTCCCGTAATACTAGTTTCATTGAAAAACAGATATTAGGAGGCCAGCATTTATTAAATCAATAGTATTATGACATTTCAATTTGATTACACTGATTTCAATTTAGCCAGTGAAATATTTGTAACAAAAATGTAATTTTAAAATCTATTGCTGAACACTAATAAGCATTTCTATTTTTTACTTACAGATGTAAAGAGCAATTTTATCTAGTAGCTATGCGT
>gene=chr10_7300441-7301441; species=ponAbe
CATGCCAGTTTTTTGGTCCAAAGGGAACTCAAATATTGCATGTGCTTCTTTTCAAGGCCTCCATTAATTTGCATAATTTCTAAGACTAGGCTTCAGTGAAGTCAATGGAAGGTTTTAGTTAGTATTACATTCAAATTAATATATAATGAACTATGCTTTAATTCCTCTATTCGTATCAGCATGCCAGGTCCCACTGAAAAAACCATCCA-AACCATTTATGATATCATTCTTCTTTTGTTTTACCAATGACCTAGTGCTCAGATGTTCATTAGAAAATTACT-CCGTAATACTAGTTTCATTGAAAAACAGATATTAGGAGGCCAGCATTTATTAATCCAATAGTATTATGACATTTTCATTTGATCACACTGATTTCAATTTAGCCAGTGAAGTATTTGTAACAAAAATGTAATTTTTAAATCTATTGCTGAACACTAATAAACATTTCTATTTTTTACTTACAGAGGTAAAGAGCGATTTT-----------------
>gene=chr10_7300441-7301441; species=rheMac
CATGCCAGTTTTTTGGTCCACAGGGAACTCAAATATTGCATGTGCTTCTTTTCAAGGCCTCCATTAATTTGCATAATTTCTAAGACTAGGCTTCAGTGAAGTCAATGGAAGGTTTTAGTTAGTATTACATTCAGATTAATATATAATGAACTACGCTTTAATTCCTCTATTTGTACCAGCATGCTAGGTCCCGCTGAAAAAACCATCCAGAGCCATTTATGATACCATTCTTCTTTTGTTTTACCAATGATTTCGTGCTCAGATGTTCATTAGAAAATTACTCCCGTAATACTAGTTTCATTGAAAAACAGATATTAGGAGGCCAGCATTTATTAAATCAATAGTATTATGACATTTCAATTTGATTACACTGATTTCAATTTAGCCAGTGAAATATTTGTAACAAAAATGTAATTTTAAAATCTATTGCTGAACACTAATAAGCATTTCTATTTTTTACTTACAGATGTAAAGAGCGATTTTATCTAGTAGCTATGCGT
>gene=chr10_7323441-7324441; species=hg19
ATTTTCTATGCAGGTATGAAGTTTTATTCTCGCCTAGATTCCAGTTAAGGAAGTGGTGCTACCACGTAAGTCACACAAGTCACCGTGGGACTTGAAATCAATTTATACAAATACAAAGTACTAGAATCTGTCCCCATGTGTACAACAGGGGTAGTACAGCCTCTCTTCCCAGGGATGCTGTTCTGCTGAATGATGTAGCAGAATCCAGTTTCCATCTTGAAACTACTGGATCTGAGGAACTCAAAATCACACTTTTGGAGTGTCTTGTCACTTTTTAGTTTCTTCTTCCTGTACATAACCTTTCCTGTTGATGATTTAAATATCGGGGAAGTAAGTTCTTGATGATGAATGTCTTTTCCAGAATCttttttttgtttgtttgttttcacagagtctcactctgtcacccaggctggagtgcagcagagcaatcttggctcactgcagcctcctctcctgtgatcaagcgatcctcccacctcagccccctaagtagctgg
>gene=chr10_7323441-7324441; species=bosTau
GCTTTCTGTGCCAGCCTGAAAGCTGACTCCCACCTAGACTTTGGTCAAGGAAAGAGCACTGCCATCGTAGTTTAACAAGTCACATCGGGTCCTGAAACTAATTTATAGAAACCCAAAGGACTAGATTCTA-----------------------------------TTCCC--AGGTGTTGGTCTGCTGAATCAGGTAGAAG---TCAGAGTTCATCTTCTAACTATTGCATCTGAAGAACTCAAAATCATACTT--GGGGTGACCTTTCACCTTTTAATTTCTTCTTTCCATCCACAGCCTTTCCTGTTGACAATTTACATGTTGAAAATATAAGTTCTTGATGAGGAATACCTTTCCCA--------------------------------------------------------------------------------------------------------------------------------------------
>gene=chr10_7323441-7324441; species=calJac
GTTTTCTATGCAGGTATGAAGTTTTATTCTCAGATACCTTTCAGTTAAGGAAGTGGTGCTACCACGTGAGTTACAGAAGTCATCATGGGACTTGAAATCAATTTGTACAAACCCGAAGTACTAGAATCTGTCCCCGTGCGGGCAGCAGGGGCAATATAGCCTCTCTTCCCA-GGATGCTATTCAGCTGAGTGACGTAACAGAATCCAGTTTCCATCTTGAAACTACCGTGTTTGAGGAACTCAAAGTCACACTTTT-GAGTGTCTTTTCACTTTCCGTTTTTTTCTGCCTGACCATAACCTTTCCTGCAGATGATTGAAACGCTGTGGAAATAAGTTCTTGATGATGAATGTCTTTTACAGGATAtttttttt-----tttcttttcacggggtctcactgtgtcttacgggctggagtgcagtggagtgatctctgctcactgcagcctcccttcccaggctcaagcgatccttccacctcagccccctaagtagctga
>gene=chr10_7323441-7324441; species=canFam
-CTTTTTATGCAAGTCTGAAGTTTCATTCCCACCTATATTTCAGCAAAGGAAAGAGTATTACCATGTAACTTC--TAGGTTACGCTGGGTCTTGAAATTAATTTACACAAACCCAAAGTA-----------------------------------AATAATCATCACCCT--GCATGTTGCTCTGCTAAATGAGCCAAGAGAATCCAGTTTTCATCTTGTAACTGCTGCATCCGAAGAACTAAAGGCCACAGCT--GGAGTGTCCTTTTGCCTTTTATTTTCCTCTGCCCTTACAAAGCTTCTCTTGTCAACAATTTAAATGTTGGGAAAATAACCTCTTAACGATGAATGCCTTCTCCA--------------------------------------------------------------------------------------------------------------------------------------------
>gene=chr10_7323441-7324441; species=equCab
-------------------------------------------------------------------------------------------------------------------------------------------------------------------CCTCCCC--GGGTGCTGTTATGCTGAAAGAAACAGAAG----CCGATTTCGTCCTCTATGACAGGCACTGGAAGAATGAGGAGGCGGACTG--GAAATGTCCTTTCGCCTTTTATTGTCTTCGTCCCACTCATAACCTCTCCTGCTGACAATTTAAATGTTGGGAACATAGCTTCTT----------------------------------------------------------------------------------------------------------------------------------------------------------------
>gene=chr10_7323441-7324441; species=gorGor
ATTTTCTATGCAGGTATGAAGTTTTATTCTCGCCTAGATTCCAGTTAAGGAAGTGGTGCTACCATGTAAGTTACACAAGTCACCGTGGGACTTGAAATCAATTTATACAAATACAAAGTACTAGAATCTGTCCCCATGTGTACAACAGGGGTAGTACAGCCTCTCTTCCCAGGGATGTTGTTCTGCTGAATGATGTAGCAGAATCCAGTTTCCATCTTGAAACTACTGGATCTGAGGAACTCAAAGTCACACTTTTGGAGTGTCTTGTCACTTTTTAGTTTCTTCTTCCTGTACATAACCTTTCCTGTTGATGATTTAAATATCGGGGAAGTAAGTTCTTGATGATGAATGTCTTTTCCAGA------------------------------------------------------------------------------------------------------------------------------------------
>gene=chr10_7323441-7324441; species=panTro
ATTTTCTATGCAGGTATGAAGTTTTATTCTTGCCTAGATTCCAGTTAAGGAAGTGGTGCTCCCACGTAAGTCACACAAGTCACCGTGGGACTTGAAATCAATTTATACAAATACAAAGTACTAGAATCTGTCCCCATGTGTACAACAGGGGTAGTACAGCCTCTCTTCCCAGGGATGCTGTTCTGCTGAATGATGTAGCAGAATCCAGTTTCCATCTTGAAACTACTGGATCTGAGGAACTCAAAATCACACTTTTGGAGTGTCTTGTCACTTTTTAGTTTCTTCTTCCTGTACATAACCTTTCCTGTTGATGATTTAAATATCGGGGAAGTAAGTTCTTGATGATGAATGTCTTTTCCAGAATCttttttttctttctttcttttcacagagtctcactctgtcacccaggctggagtgcagcagagcgatcttggctcactgcagcctcctctcctgtgatcaagtgatcctcccacctcagccccctaagtagctgg
>gene=chr10_7323441-7324441; species=papHam
ATTTTCCATGCAGGTATGAAGTTTTATTCTCACCTAGATTCCAGTTAAGGAAGTGGTGCCACCACATAAGTTACACAAGTCACCGTGGGACTTGAAATCAATTTCTACAAATCCAAAGTACTAGAATCTGTCCCCATGAGCACAACAGGGGTAGTACAGCCTCGCTTCCCGGGGATGCTGTTCTGCTGAACGAGGCAGCAGAATCCAGTTTCCATCTTGAAACCACTGGATCTGAGGAACTCAAAATCACACTTT--GAGTGTCCTGTCACTTTTTAG-TTCTTCTTCCTGTACGTAACCTTTCCTGCTGGTGATTTAAATACTGGGGAAGTAAGCTCTTGAGGATGAATGGCTTTTCCAGAATCttctttttttttttttttttccacggggtctcactctgtcacccaggctggagtgcagtggagcaatcttggctcactgcagcctccactcccgggatcaagcgatcctcccacctcagcctcctaagtagctgg
>gene=chr10_7323441-7324441; species=ponAbe
ATTTTCTATGCAGGTATGAAGTTTTATTCTCACCTAGATTCCAGTTAAGGAAGTGGTGCTACCATGTAAGTTACACAAGTCACCGTGGGACTCGAAATCAATTTAGACAAATACAAAGGACTAGAATCTGTCCCCATGTGTATAAC------AGTACAGCCTCTCTTCCCGGGGATGCTGTTCTGCTGAATAATGTAGCAGAATCCAGTTTCCATCTTGAAACTACTATATCTGAGGAACTCAAAATCACACTTT--GAGTGTCTTGTCACTTTTTAGTTTCTTCTTCCTGTACATAACCTTTCCTGTTGATGATTTAAATATTGGGGAAGTAAGTTCTTGATGATGAATGTCTTTTCCAGAATAtttttttt------ttcttttcacggggtctcactctgtcacccaggctggagtgcagcggagcgatcttggctcactgcagccttctctcccgggatcaagcgatcctcccacctcagccccctaagcagctgg
>gene=chr10_7323441-7324441; species=rheMac
ATTTTCCATGCAAGTATGAAGTTTTATTCTCACCTAGATTCCAGTTAAGGAAGTGGTGCTACCACATAAGTTACACAAGTCACCGTGGGACTTGAAATCAATTTCTACAAATCCAAAGTACTAGAATCTGTCCCCATGAGCACAACAGGGGTAGTACAGCCTCGCTTCCCGGGGATGCTGTTCTGCTGAATGAGGCAGCAGAATCCAGTTTCCATCTTGAAACCACTGGATCTGAGGAACTCAAAATCACACTTT--GAGTGTCCTGTCACTTTTTAG-TTCTTCTTCCTGTACGTAACCTTTCCTGCTGGTGATTTAAATACTGGGGAAGTAAGTTCTTGAGGATGAGTGGCTTTTCCAGAATCttcttttttttcttttcttttcatggggtctcactctgtcacccaggctggagtgcagtggagcaatcttggctcactgcagcctccactcccgggatcaagcgatcctcccacctcagccccctaagtagctgg
>gene=chr10_7333275-7334275; species=hg19
TCTAGTCCTTGGTTGTACCCACGGCAGGGGTGGAAGAAGGAGAGAATCCGTGAAGTGATCTGACTATAGGCATCCCATGGAACCCTGTGATTTTCAGCCCCACGTGGGACTCCTACCCACCCAGCATTCAGTCTCCAAGGTGAGCCTCCCCAGCTGCAGCCCCCACACTAATTTAGTAGTCACATAGCCTTATCAGCTTGCAGGCTGCCAGAAACATTGTAAAATCCCTTTTCCATGCTGGTGGCCTTTAAGTtctttgtgttgttgatatatgtactttttatttttccctaccattttaatggggtctctggaggaaaaagaggtaaataagagtgcttaatccacTGAAACTCCTCCCAGCTCACAAGAGAACCGAGCCTTCTCAACCAGATGTCAGGTAGCAGCCTTTGACTTCTCAGGGGAAGCCTTTTTTAACACTGACTTTGCTAAAGAAAAAAGGAGGCAACAGTACACCTTGAATGATAAATGGAAGCACC
>gene=chr10_7333275-7334275; species=bosTau
---------------------------------------------------------------------------------------------------------------------------------------------------------------------------------------------------------------------------------------------------------------------------------------------------------------------------------------------------------------------------------------------------------------------------------------gggaagcccCTTGAGCACAAAGTTTATTAAAGAAATGA---GGCAGTGGAGAATCCTGAATTATAAATGGAAGCACC
>gene=chr10_7333275-7334275; species=calJac
TCCAGTCCTGGGTTGTATCCGTGGCAGGGGTGGAAGGAGGACAGCATCCATGAAGTGATCTGACTACAGGCATCCCATGGAACTGTGTGATTTTCAGCCCCACATGGGACTCCCACCCACCTGGCATTCAGTCTCCAAGGTGAGACTCCCCAGCTGCAGCCCCCACAGTAATTGAGTAGTCATGGAGCCTCATCAGTTTCCAGGCTGTTGGAAACATTATGAAATCCCTTTTCCATGCTGGTGGCCTTTCAGTTCTTTGGGTTGTTGATCTATGTATTTTTTATTTTTTCCTATTCTTTTAATGGGATCTCTGCAGGAAAAAGAGGTAAATAAAAGTGCTTAATCCACTGCAACTCCTCCCATCTCACAGGAGAACCGATCCTTCTCAACGGGATGTCAGGTAGCAGCCTTTGACTTCTCA---GAAGATTTTTTTAACACTGATTTTGCTAAAGAAAAAAGGAGACAACGGGAGACCTTGAATGATAAATGGAAGCACT
>gene=chr10_7333275-7334275; species=canFam
-------------------------------------------------------------------AGGTGCCCCATTAAACCCTGCCATTCCCAGCCCCACCTAGAACTCCCTCCTACCCACCAGCTGGGTTCCAAGGCCCCCTTCTCCAAAAGCAGCCCCCCAAAAGCCTCGGTAGTCACCAAGCTTCATGGGCTTTCAAGTGGTCAGGAACATTTTCaaatttcttttctgcactggtctcccttcgattctctctgttgttggtttatgtattttttattcctttctatcattttaatggggtctctggaggaagaagagataaataagagttctcaatccacAGAAA---CTCCTGG--CACAACAGAACTGGGCCTT-ACAATAAGATGTCAGGCAGCAGCCTTTGACTTATCA-GGAAACTATTCTTTAACACTGATTTCACTGAAGAAAAGAACTGGCAACAGTGGATCTTGAATTATAAATGGAAGCGCT
>gene=chr10_7333275-7334275; species=equCab
TCTAGGCCTTGGTTGTACCAATG---GGGCCGGGGG--AGAGAGGGCCTGGGGAGTGCTCTGACTACAGGCATCCCATTGAACCCTGTGACTTTCAGCCCCACATGGCACTCCCACCCACCTGGCACTTGGGTCCCCAGGTCAGCTTGTCTAGCAGGAGCACCC-CCATCCTTCAGCAGTTGCCAAGCTTCATCAGCTTCC-AGTAGCCAGAAATAttgcgaaatttcttttctgcactggtcactcttcagttctttgtgttgttggtttatatattttttattccttcctatcattttaacggggtctctggaggaagaagagataaataagagtgctcaagccCCTGAAA---CCCCTAGCTCACAAGAGAACTGAGCCTTTTCAACAAGATGTTGGGCAGCAACCTTTGACTTactg-ggaaaccATTTTTTAACACTGACTTTGCTAAAGAAAAGA-------ACAGTGGATCTTAAATTATAAATGGAAGCACT
>gene=chr10_7333275-7334275; species=gorGor
TCTAGTCCTTGGTTGTACCCACAGCAGGGGTGGAAGAAGGACAGAATCCGTGAAGTGATCTGACTATAGGCATCCCATGGAACCCTGTGATTTTCAGCCCCACGTGGGACTCCTACCCACCCAGCATTCAGTCTCCAAGGTGAGCCTCCCCAGCTGCAGCCCCCACACTAATTTAGTAGTCACATAGCCTTATCAGCTTGCAGGCTG-CAGAAACATTGTGAAATCCCTTTTCCATGTTGGTGGCCTTTAAGTtctttgtgttgttgatatatatactttttatttttccctaccattttaatggggtctctggaggaaaaagagataaataagagtgcttaatccacTGACACTCCTCCCAGCTCACAAGAGAACCGAGCCTTCTCAACCATATGTCAGGTAGCAGCCTTTGACTTCTCAGGGGAAGACTTTTTTAACACTGACTTTGCTAAAGAAAAAAGGAGGCAACAGTACACCTTGAATGATAAATGGAAGCACT
>gene=chr10_7333275-7334275; species=panTro
TCTAGTCCTTGGTTGTACCCACGGCAGGGGTGGAAGAAGGACAGAATCCGTGAAGTGATCTGACTATAGGCATCCCATGGAACCCTGTGATTTTCAGCCCCACGTGGGACTCCTACCCACCCAGCATTCAGTATCCAAGGTGAGCCTCCCCAGCTGCAGCCCCCACACTAATTTAGTAGTCACATAGCCTTATCAGCTTGCAGGCTGCCAGAAACATTGTAAAATCCCTTTTCCATGTTGGTGGCCTTTAAGTtctttgtgttgttgatatacgtactttttatttttccctaccattttaatggggtctctggaggaaaaagagataaataagagtgcttaatccacTGAAACTCCTCCCAGCTCACAAGAGAACCGAGCCTTCTCAACCAGATGTCAGGTAGCAGCCTTTGACTTCTCAGGGGAAGCCTTTTTTAACACTGACTTTGCTAAAGGAAAAAGGAGGCAACAGTACACCTTGAATGATAAATGGAAGCACC
>gene=chr10_7333275-7334275; species=papHam
TCTAGTCCTTGGTTGTAGCCACGGCAGGGGTGGAAGAAGGACAGAATCCATGAAGTGATCTGACTATAGGTATCCCACGGAACCCTGTGATTTTCAGCCTCACATGGGACTCCCGCCCACCCGGCATTCAGTCTCCAAGGTGAGCTTCCCCAGCTGCAGCCCCCACACTAATTTGGTAGTCATGGAGCCTTATCAGCTTCCAGGCTGCCAGAAACATTGTGAAATCCCTTCTCCATGCTGGTGGCCTTTAAGTTCTTTGTGTTGTTGGTATATGTACTTTTTattttctcctaccattttaatggggtctctggaggaaaaagagataaataagagtgcttaatccaccGAAACTCCTCCCAGCTCACAAGAGAACCGAGCCTTCTCCACGAGATGTCAGGTAGCAGCCTTTGACTTCTCAGGGGAAGACTTTTTTAACATTGACTTTGCTAAAGAAAAAAGGAGGCAACAGTAGACTTCAAATGATAAAAGGAAACACT
>gene=chr10_7333275-7334275; species=ponAbe
TCTAGTCCTTGGTTGTACCCACGGCAGGGGTGGAAGAAGGACAGAATCCGTGAAGTGATCTGACTATAGGCATCCCACGGAACCCTGTGATTTTCA-CCCCCTGTGGGACTCCCACCCACCCAGCATTCAGTCTCCAAGGTGAGCCTCCCCAGCTGCAGCCCCCACACTAATTCAGTAGTCACGGAGCCTTATCAGCTTCCAGGCTGCCAGAAACATTGTGAAATCCCTTTTCCATTCTGGTGGCCTTTAAGTtctttgtgttgttgatatatgtactttttatttttccctaccattttaatggggtctctggaggaaaaagagataaataagagtgcttaatccacTGAAACTCCTCCCAGCTCACAAGAGAACCGAGCCTTTTCAACGAGACATCAGGTAGCAGCCTTTGACTTTTCAGGGGAAGACTTTTTTAACACTGATTCTGTTAAAGAAAAAAGGAGGCAACAGTAGACCTTGAATGATAAATGGAAGCACT
>gene=chr10_7333275-7334275; species=rheMac
TCTAGTCCTTGGTTGTAGCCATGGCAGGGGTGGAAGAAGGACAGAATCCATGAAGTGATCTGACTATGGGTATCCCACGGAACCCTGTTATTTTCAGCCTCACATGGGACTCCCGCCCACCCGGCATTCAGTCTCTAAGGTGAGCCTCCCCAGCTGCAGCCCCCACACTAATTTGGTAGTCATGGAGCATTATCAGCTTCCAGGCTGCCAGAAACATTGTGAAATCCCTTCTCCATGCTGGTGGCCTTTAAGTTCTTTGTGTTGTTGGTATATGTACTTTTTattttctcctaccattttaatggggtctctggaggaaaaagagataaataagagtgcttaatccaccGAAACTCCTCCTAGCTCACAAGAGAACCGAGCCTTCTCCACGAGATGTCAGGTAGCAGCCTTTGACTTCTCAGGGGAAGACGTTTTTAACATTGACTTTGCTAAAGGAAAAAGGAGGCAACAGTAGACTTCAAATGATAAAAGGAAACACT
>gene=chr10_7422441-7423441; species=hg19
ACTAGTCTCATCAAAATGTGAAGACAAACTTTGTGACTTCTTTGGACCATGGTCAAGTGACCTGCTAACTTAATGCGCAACATTTTTTATAGGAATTCACCATAGCTAATGTTTACAACTCAGAGGACTAAACTGTCCTTAAGTCATTTGCTGGTATGTATAAACAATGCAACCCTTTTTTTTTTAAAGGTATCCTTTCTAAATAAACCCTTTATTGTGTAAGTATTTAGAAAAAGATACATTTATGCATTTATAACTTCATTAGTTAAATAATTAAAATCCAATCAAggctaggtgtggtgaatcacacttataatctcagcactttgggaggctaaggcaggaggatcacttgagcctagtagtttaagacaagcctggacaacacagtgagaccccatctccacaaaaaatttaaaagtcagcaggcacagtgggacacacctgtagtcccagctattgtggaggctgaggtgggaagatcacttgggcccaagagg
>gene=chr10_7422441-7423441; species=bosTau
-----------------GCAAAGACACATCTTGTAACTTTT-CAGATGGAGGTCAAATCTCCCAG-AAGTTAATGGTCATT----TTTTAATGAAATCTCCAGAGC-AATGTTTATGATTCAGA--GCCGAGCTGTCCTTATAAAAGTTGCTGTTAT--GTAAATATCACAAACCttttatttttaaaattatcttttttaaataaaCTCTTTTTTACGTCAGTAGTTAAAAAAAG--------ATGCATGTGTAAATTCACTGGTTAAAT-A-GAAAATTCAATCAGAG------------------------------------------------------------------------------------------------------------------------------------------------------------------------------------------------------------------
>gene=chr10_7422441-7423441; species=calJac
ACTGGTCTCATCAAAATGTGAAGACAAACTTTGTCACTTCTTTGGACCATGGTCCAATGACCTGCTGAATTGATAAGCAACATTTTTTACAGGAATTTACCATAGCAAATGTTTACAATTCAGAGGGCTAAACTGTCCTTAATTAATTTGCTGGTATGTAGAAACAATGTAACCCTTTAAAAAAAAAAAGCACCCTTTTAAAATAAATGCTTTGTTGTCTAAGTATTTAGAAAAAGATACATTTAAGCACTTATAACTTCATTAGTTAAATAACTGAAATCCAGTCAAGACGAggtgtggtggctcatacttgcaatcccagcactttgggaggccaaggcaggaggatcacttgagcccaacagttcaagacaagcctggacgactcggtgagaccccatctccacaaaaaatttaaaaatcagcaggcacagcggcacacacctgtagtcccagctattgcggaggctgaggtgggaggatcccttgggcccaggagg
>gene=chr10_7422441-7423441; species=canFam
ACGGCACTGATCAGAAT----------GCATCGTGACTTCTCTGGACAAACATTCAATCTCCCACTGAGTTAAGGATCAACCTGTTTTACGTGAATTCACCATAACAAATGTTCATGATCCAGACAGCTAAGCTGTCCCTATTTAACTTGCTGTTAT--GCAAATAGAGCAATTCTTTTTTTTTAGAAAGTATCTTTTTAAAACAGACTT----TAGT----GTATTCAGAAAAAG--------ATATATGTACAAATTTGTTGATTAAAT-ATTAAAATTCAATCAAA-------------------------------------------------------------------------------------------------------------------------------------------------------------------------------------------------------------------
>gene=chr10_7422441-7423441; species=equCab
ATTGCTCTCATCAAAACGTGAAGATAAATCTCGTAACTTT--TGGACAACGGTCAAATGCCCCACTGAGTTAATGATCAACATTTTTTACATGAATTCATCACAGCAAATGTTTATGAGTCTGAGACCTAAGTTATCCTTATTTAATTAG--GAAAG--ATAAAAAAAAcaatctttttatttt-AAATTTACCTTTTTAAAAAAACTCT---ATTGTGTAAGTATTCAGAAAAAG--------ACGCATTTATAAATTCACTGGTTAAAT-A-TAAAATTCTAgggg--agcggtatggagggttaagttcaggagctccacagcctggggttctcaggt--tcggat--cctg-----------------------------------------------------------cacagacttagcacgcacactgtggcaccac------cccatataacacagagg--------------------------------
>gene=chr10_7422441-7423441; species=gorGor
ACTAGTCTCATCAAAATGTGAAGACAAACTTTGTGACTTCTTTGGACCATGGTCAAGTGACCTGCTAACTTAATGAGTAACATTTTTTACAGCAATTCACCATAGCTAATGTTTACAACTCAGAGGACTAAACTGTCCTTAAGTAATTTGCTGGTATGTATAAACAATGCAACCCTTTTTTTTTTAAAGGTATCCTTTCTAAATAAACCCTTTATTGTGTAAGTATTTAGAAAAAGATACATTTATGCATTTATAACTTCATTAGTTAAATAATTAAAATCCAATCAAggctgggtgtggtgaatcacacttataatctcagcactttgggaggctaaggcaggaggatcacttgagcctagtagtttaagacaagcctggacaacacagtgagaccccatctccacaaaaaatttaaaagtcagcaggcacagtgggacacacctgtagtc-cagctattgtggaggctgaggtgggaagatcacttgggcccaagagG
>gene=chr10_7422441-7423441; species=panTro
ACTAGTCTCATCAAAATGTGAAGACAAACTTGGTGACTTCTTTGGACCATGGTCAAGTGATCTGCTAACTTAATGAGCAACATTTTTTACAGGAATTCACCATAGCTAATGTTTACAATTCAGAGGACTAAACTGTCCTTAAGTAATTTGCTGGTATGTATAAACAATGCAACCCTTTTTTTTTTAAAGGTATCCTTTCTAAATAAACCCTTTATTGTGTAAGTATTTAGAAAAAGATACATTTATGCATTTATAACTTCATTAGTTAAATAATTAAAATCCAATCAAggctgggtgtggtgaatcacacttatactctcagcactttgggaggctaaggcaggaggatcacttgagcctagtagtttaagacaagcctggacaacacagtgagaccccatctccacaaaaaatttaaaagtcagcaggcacagtgggacacacctgtagtcccagctattgtggaggctgaggtgggaagatcacttgggcccaagagg
>gene=chr10_7422441-7423441; species=papHam
ACTAGTCTCATCAAAATGTGAAGACAAACTTTGTGACTTCTTCGGACCACGGTCAAGTG----GCTGACTTAATGAGCCACATTTTTTACAGGAATTCACCATAGCTAATGTTTACAATTCAGAGGGTTAAACTGTCCTTAAGTAATTTGCTGGTATGTATAAACAATGCAACTCTTTTT-------------------TAAATAAATGCTTTATTGTGTAAGTATTTAGAAAAAGATGCATTTGTGCGCTTATAACTTCATTAGTTAAATAACTAAAACCCAATCAAggctgggtgtggtgaatcacacttataatctcagcactttgggaggccaaggcagcaggatcacttgagcctagtagttcaagacaagcctggacaacacagtgagaccccatctccacaaaaaatttaaaagtcagcaggcacagtgggacacacctgtagtcccagctcttgtggaggctgaggcgggaggatcacttgagcccaggagg
>gene=chr10_7422441-7423441; species=ponAbe
ACTAGTCTCATCACAATGTGAAGACAAACTTTGTGACTTCTCTGGACCATGGTCAAGTGACCTGCTAACTTAATGAGCAACATTTTTTACAGGAATTCACCATAGCTAATGTTTACAATTCAGAGGACTAAACTGTCCTTAAGTAATTTGCTGGTATGTATAAACAATGCAACCCTTTTTTTTTTAAAGGTATCCTTTTTAAATAAACCCTTTATTGTGTAAGTATTTAGAAAAAGATACATTTATGTACTTATAACTTCATTAGTTAAATAATTAAAATCCAATCAAggctgggtgtggtgaatcacacttataatctcagcactttgggaggccaaggcaggaggatcacttgagcctagtagttcaagacaagcctggacaacacagtgagaccccatctccacaaaaaatttaaaagtcagcaggcacagcgggacacacctgtagtcccagctattgtggaggctgaggtgggaggatcacttgggcccaagagg
>gene=chr10_7422441-7423441; species=rheMac
--------------------------------------------------------------------------------------------------------------------------------------------------------------------------------------------------------------------------------------------------------------------------------------------------------------------------------------------------------------------------------------------------------------------------------------------------------------------------------------------------------------------
>gene=chr10_7621275-7622275; species=hg19
gatcagaattcgaactctgatctgcctagtttcaaaacacatggtgacacctcccattgcaATGAGCTATGATCGTTGTCAGCAGATGCAAGGCTGGGGTGCAGCAACACACTCCTCTCTGAATTCCCACCGCAGCCACCCCTCAGCCCCTCAAACAGCCTCTCATGCCTACGAAGACAGACCACAGACCCGATGAGCTGCGAGCCTGCGTCCTCCTCCTCGTGCACGCGCCGTGTGAGGCCACAGTTCTCCAGCGACAGTTTCTCCAGCAGCCTGAAGTCCACGTCGTTGCCGATGCCAATGGTGAAGATGCAGACTTGGCCTCGGGCGGCCTCTCGGGTGTTGTTGAGGATCTTGAGGGTGTGCGTCTCCCCGACCGTGGGCTTCCCATCCGTCAGGAAGACGATGAGGGACACGCTCCGGTCTCCAATGCCACTGTGGGCCACGTACTTGTTGAGGAGCCTGATGGCCCTCTGCAGGGCCCCGTTGATGTCTGTGCC
>gene=chr10_7621275-7622275; species=bosTau
ggccagaatgtgaacccagatcagcctgattttaagacgcatA---------------------------GATC---------AGATTCGGGGTCCAGCCT------------CACGTCCAGGCTCCCACTGAGCCTACCCCTGCCCCCCC--------------TCCCTGAGGACACAGGCAACGGACCCGATGAGCTGGGCGCGGGCGTCGTGGTCTTCGTGGACTCGCCGCGTGAGCCCGCAGTTCTCCAGGGACAGCTTCTCCAGCAGCTTGAAGTCCACGTCGGCCCCGATGCCCACAGTGAAGATGCAGACACGGCCCCGGGCGGCCTCCCGGGTGTTGTTGAGGATCTTGAGGGTGTGGGTCTCCCCGACAGTGGGCTTCCCGTCCGTCAGGAAGACCACGAGGGACACGCTTCGGTCCTCAATGTCGTTGTGGGCCACGTAGTCGTTGAGCAGCTGGATGCCCCTCTGCAGGGCCCCGTTGATGTCCGTGCC
>gene=chr10_7621275-7622275; species=calJac
gaccaaaatttgaactctgagctgcctggtttcaGCACACATTGTGACACCTCCCAGTGCAATGACCTGTGATGGTTGTCAGCAGATGCAAGGCTGGGGTGCAGCAACACGCTCCTGCCCACGTTCCCACCACAGTGACCCCTCCGCACCCCTGCCGACCCCAGACGCCT-------CAGACCACGGACCCGATGAGCTGAGAGCCCGCATCCTCCTCCTCATGCACACGCCGTGTGAGGCCGCAGTTCTCCAGCGACAGCTTCTCCAGCAGCCTGAAGTCCACGTCGTTGCCGATGCCGATGGTGAAGATGCAGACTTGGCCTCTGGCAGCCTCCCGGGTGTTGTTGAGGATCTTGAGGGTGTGCGTCTCCCCGACCGTGGGCTTCCCATCCGTCAGGAAGATGATGAGGGACACGCTCCGGTCTCCACTGTCACTGTGGGCCACGTACTTGTTGAGGAGCCTGATGGCCGTCTGCAGGGCCTCGTTGATGTCTGTGCC
>gene=chr10_7621275-7622275; species=canFam
agccagaatctgaatccggattgacctgggttaaaaattcCTTGGGACGTCTCCCAGTGTGATGACTTATGACC-----------------------------------------------------------ACACAATCCTCTGCCTCTCCCAGAGCCTTCCACTCTGGAGAAGACAGACAACGGACCCGATGAGCTGTGAACCTGCATCCTCTTCTTCCAGGACCCGCCGTGTGAGACCGCAGTTCTCCAGCGACAGCTTCTCCAGCAGCTTGAAGTCCACGTCGTCCCCGATGCCGATGGTGAAGATGCAGACTTGGCCACGGGCAGCCTCCTTGGTGTTGTTGAGAATCTTGAGGGTGTGGGTCTCCCCGACGGTGGGTTTCCCATCGGTCAGAAAGACGATGAGGGACACACTTCGGTCTTCGATGTCATTGTGGGCCACATAGTCATTGAGCAGCTTGATGGCCCTCTGCAGGGCCCCGTTGATGTCTGTGCC
>gene=chr10_7621275-7622275; species=equCab
[truncated: 5,573,799 more chars]
