# Supplementary material for: Combining phylogenetic footprinting with motif models incorporating intra-motif dependencies
Source: BMC Bioinformatics. 2017 Mar 1;18:141. doi: 10.1186/s12859-017-1495-1 (PMC5333389; doi:10.1186/s12859-017-1495-1)
Supplement: Supplementary file 2 — Sequence data. This archive contains data files of alignments of the ChIP-seq positive regions and negative control regions for each of the 35 TFs in FASTA format. (ZIP 83763.2 kb) [file 12859_2017_1495_MOESM2_ESM.zip › SRF/SRF_pos.txt]

>gene=chr20_2644794-2644907; species=hg19
TCACTCGGGTCAGCCAGCGGACTCCGCTCAATGCCGCCATGTTTCCCGCAGGAAGTCGCGTGGGAAGTGACGCCTGAAGCTGGCGCGGCCCCGTACCCCGACTTCCGGCCTGT
>gene=chr20_2644794-2644907; species=bosTau
TCACTCGGGTCAGCCAGCGGACACGGCTGAGGGCAGCCATGTCATTCGCAGGAAGTCGCG-GAGAAGTGACGCCGGAAGCTGGAGCGGCCCAGGGCCCCTGTTTCCGGCC---
>gene=chr20_2644794-2644907; species=calJac
TCACTCGGGTCAACCAGCGGACACCGCTGAGTGCCGCCATGTTCTCCGCAGGAAGTCGCGTGGGAAGTAACGGCGGAAGCTGGCGCGGCCGCGTACCCCGACTTCCGCCCTGT
>gene=chr20_2644794-2644907; species=canFam
TCACTCGGGTCAGCCAGCGGACACCACTGAGAGCCGCCATGTTCGCTGCAGGAAGTCACGTGGGAAACGGTGCCGGAAGCGGGCGTGGCCCGGCCCCGCGACTTCCGGTC---
>gene=chr20_2644794-2644907; species=equCab
TCACTCGGGTCAACCAGCGGACGCCGCCGAAAGCCGCCATGTTTCCCGCAGGAGGTCGCGTGGGAAGTGACGCCGGAAGCTGGCGCGGCCCGGCCCCCTGACTTCCGGTC---
>gene=chr20_2644794-2644907; species=gorGor
TCACTCGGGTCAGCCAGCGGACTCCGCTCAATGCCGCCATGTTTCCCACAGGAAGTCGCGTGGGAAGTGACGCCTGAAGCTGGCGCGGCCCCGTACCCCGACTTCCGGCCTGT
>gene=chr20_2644794-2644907; species=panTro
TCACTCGGGTCAGCCAGCGGACTCCGCTCAATGCCGCCATGTTTCCCGCAGGAAGTCGCGTGGGAAGTGACGCCTGAAGCTGGCGCGGCCCCGTACCCCGACTTCCGGCCTGT
>gene=chr20_2644794-2644907; species=papHam
TCACTCGGGTCAGCCAGCGGACACCGCTCAGTGCCGCCATGTTTCCCGCAGAAAGTCGCGTGAGAAGTGACGCCTGAAGCTGGCGCGGCCCTCTACCCCGACTTCCGGCCTGT
>gene=chr20_2644794-2644907; species=ponAbe
TCACTCGGGTCAGCCAGCGGACTCCGCTCACTGCCGCCATGTTTCCCGCAGGAAGTCGCGTGGGAAGTGACGCCTGAAGCTGGCGCGGCCCCGTACCCCGACTTCCGGCCTGT
>gene=chr20_2644794-2644907; species=rheMac
TCACTCGGGTCAGCCAGCGGACACCGCTCAGTGCCGCCATGTTTCCCGCAGAAAGTCGCGTGAGAAGTGACGCCTGAAGCTGGCGCGGCCCTCTACCCAGACTTCCGGCCTGT
>gene=chr20_5093713-5093788; species=hg19
GGGATCAGTGCGCCGGAAGTGGCGTGCCGGAAACAGGCGCGTCGGAAGTTGCGTCTCCGGAAGCGTTTGTCTCTT
>gene=chr20_5093713-5093788; species=bosTau
G---GCTAGACGCCGGAAATGGCGTGTTTGGAGGTTGCAGGCCGGACGTGGCGTCAACGG-GGCGA-CGCCTTCT
>gene=chr20_5093713-5093788; species=calJac
GAGATCAGTGCGCCGGAAGTGGCGTGTCGGAAACAGGCGCGCCGGAAGTTGCGTCTTCGGGAGCGTTTGTCTAGT
>gene=chr20_5093713-5093788; species=canFam
GCCAGCTCGACGCCGGAAGCGATGCGCCGAAAGGCAGCGCGCCGGAAGCGGCGTCACCGG-AGCGA-CGCCCCCT
>gene=chr20_5093713-5093788; species=equCab
G--------GCGTCGGAAATGGCGCGTGGAAAGGCGGCGCGCCGGAAGTGGCGTCACTGG-AGCGA-CGCCTTCT
>gene=chr20_5093713-5093788; species=gorGor
GGGATCAGTGCGCCGGAAGTGGCGTGCCGGAAACAGGCGCGTCGGAAGTTGCGTCTCCGGAAGCGTTTGTCTCCT
>gene=chr20_5093713-5093788; species=panTro
GGGATCAGTGCGCCGGAAGTGGCGTGCCGGAAACAGGCGCGCCGGAAGTTGCGTCTCCGGAAGCGTTTGTCTCCT
>gene=chr20_5093713-5093788; species=papHam
GGGATCAGTGCGCCGGAAGTGGCGTGCCGGAAACAGGCGCGTCGGAAGTTGCGTCTCCGGAAGCGTTTGTTTCCT
>gene=chr20_5093713-5093788; species=ponAbe
GGGATCAGTGCGCCGGAAGTGGCGTCCCGGAAACAGGCGCGTCGGAAGTTGCGTCTCCGGCAGCGTTTGTCTCCT
>gene=chr20_5093713-5093788; species=rheMac
AGGATCAGTGCGCCGGAAGTGGCGTGCCGGAAACAGGCGCGTCGGAAGTTGCGTCTCCGGAAGCGTTTGTTTCCT
>gene=chr20_14323677-14323865; species=hg19
AGAATAAGCTAGTAAAAGTCACGGGGTGTGGCAGTAGCTGGTGCAAAACTAGAAGCCTGCTGATCCCTACTTTCTTCCCTCTTCAGCACCTCCATATATGGCCATGCAGATACAGCATATAGAACTCCAGCTGATATAGGTCAAAGCTGTGTCCTTGACCCCTTGCCACTCCCCAGTGCCCTGTCCCC
>gene=chr20_14323677-14323865; species=bosTau
AGAATAGATTAGTACAAGTGATGGGCTGA------GGCTATTGCAGAAC-TAAAGCCTGCTGATCCTTACTCTCTTCCCTTTTCTGTGCTTCCATGTCTGGCCATGCAGGTGGTGCAGATCCAACTCCAGCTGATATAG------GCTGTGTCCTTG--CCCCTGCCACTCCCTAAGGCCCTGTCCCC
>gene=chr20_14323677-14323865; species=calJac
AGAACAGGTTAGTAAAAGTGAGGGGGTGTGGCAGTGACTGGTTCAAAACTAGAAGCCTGCTGATTCTTACTTTCTTCCCTCTTCAGCACCTCCATATAAGGCCATGCAGATAGAGCATATACAACTCCAGCTTATATAGGTCAAAGCTGTGTCCTTGACACCTTGGCACTCCACAGTACCCTGTCCCC
>gene=chr20_14323677-14323865; species=canFam
AGAACAGGTTAGCAAAAGTGATGGGGTGAAGCAGTGG------CAAAACTGAAAATCAGTGGACCCCTACTTTCTTCCATATTCAGTGCTTTCCCATATGACGATGTAAATGGTGCATGCACAGCATCCGTTTATATAG------GC-ATCCCCTTGACCCCTTCGTGCT-CCCAATGTCCTGTCTCT
>gene=chr20_14323677-14323865; species=equCab
AGAACAGGTTAGTAAAAGTGAGGGCATAAGGAAGTGGTTAGTACAAAACTGAAAGCCTGCTGTTCCCTATTTTCTTCCTCCTTCAGGGCTTTCAGGAATGGCCATGCAGATGGGGCATATGCAATTCCTGCCGATGTAG------GCTGTGTCCTTAATCCCTTCCAACTCCCCAGTGCTGTGTCCCT
>gene=chr20_14323677-14323865; species=gorGor
--------------------------------------------------------------------------------------------------------------------------------------------------------------------------------------------
>gene=chr20_14323677-14323865; species=panTro
AGAATAAGCTAGTAAAAGTCACGGGGTGTGGCAGTAGCTGGTGCAAAACCAGAAGCCTGCTGATCCCTACTTTCTTCCCTCTTCAGCACCTCCATATACGGCCATGCAGATACGGCATATACAACTCCAGCTGATATAGGTCAAAGCTGTGTCCTTGACCCCTTGCCACTCCCCAGTGCCCTGTCCCC
>gene=chr20_14323677-14323865; species=papHam
AGAACAGGCTAGTAAAAGTGAGGGGGTGTGACAGGAGCTGGTGCAAAACTAGAAGCCTGCTGATCCCTACTTTCTTCCCTCTTCAGCACCTCCATATATGGCCATGCAGATAGAGCATATACAACTCCAGGTGATATAGGTCAAAGCTGTGTCCTTGACCCCTTGCCACTCCCCAGTGCCCTGCCCCC
>gene=chr20_14323677-14323865; species=ponAbe
AGAATAAGCTAGTAAAAGTCGCAGGGTGTGGCAGTAGCTGGTGCGAAACTAGAAGCCTGCTGATCCCTACTTTCTTTCCTCTTCAGCACCTCCATATATGGCCATGCAGATAGAGCATATACAACTCCAGCTGATATAGGTCAAAGCTGTGTCCTTGACCCCTTGCCACTACCCAGTGCCCTGTCCCC
>gene=chr20_14323677-14323865; species=rheMac
AGAACAGGCTAGTAAAAGTGAGGGGGTGTGACAGGAGCTGGTGCAAAACTAGAAGCCTGCTGATCCCTACTTTCTTCCCTCTTCAGCACCTCCATATATGGCCATGCAGATAGAGCATATACAACTCCAGGTGATATAGGTCAAAGCTGTGTCCTTGACCCCTTTCCACTCCCCAGTGCCCTGCCCCC
>gene=chr20_16710484-16710727; species=hg19
TTCTCTTTCCCCATTTCCATTTCCGGACTCTTCTCCTGCCCGCAGGGCAGACGCACGCGCAGAGAGATTGCCAGCCCTGGCTGCCAGAGACCCGGAAGCATCGATCGGCTCTGTGCTCGGCTTCTAGACTTGTCGGCGCTCGATTGAGGAGCGTGGCTACGTTGCTTCCGGTGCCTGGCTCCGTTTCCTGCTTTTGGTTCTTACAGTAGTCGGCGTAGGCCTTAGGTGGGTTCGTGCGCCTTC
>gene=chr20_16710484-16710727; species=bosTau
TTTCCCTTTAC-CGTGCCCTTCACACCTGTTCTCCCCGTCCACCACGTGTGCGCATGCTCAGAGCGATTACTTACCGTGG-GCT---AGACCGACGGGCATCGATCCACTCTGGGCTCGGC-TCTTGACTGATCAGCTTTCGATTGAGGCGCTTGATATCGTCATTTCCGGTGGCTGGTTCCGCTTCCGGCTTCTGGTTGTTACGGGACGTGGTGGACCTGTTTGGTGAGTTGAGGGGTTTTT
>gene=chr20_16710484-16710727; species=calJac
CTATCTTTCCCCATTCCCACTTCCGAACTCATCTCCTGCCCTCCAGGCATACGCAAGCGCAGAGAGATTCCCAGCCTTGGCCGCCAGAGAGCCGGAAGCATCGATCGACTCCGTGCTCGGCTTCTAGACTTGTCGACGCTCGATTGAGGAGCCTGGCAACGTTACTTCCGGTGCCTGGCTCCGTTTCCTGCTGTTAGATCTAACGAGGGACGGCGTACGCCTTAGGTGGGTTCCTGCGCCTTC
>gene=chr20_16710484-16710727; species=canFam
TTCCCAGTC------------CCCAGCCACCCCTCCCGCCC---------GCGCATGCGCAGGGAGATTCCCAGCTGCCGCCCCTGGAG-CGGGAGCGCATCGATCGACTCTGAGCTCGACTGCTCGGCTTGCCGGCGCTCGATTGAGGCGCGTGG-AGCGTAACTTCCGGTA-GTGGCTCCGTTTCCGGCCTTCGGTTCGCCCGG-GACCGGCGCAGGCCTCCGGTGAGTCGGGACGCGTTC
>gene=chr20_16710484-16710727; species=equCab
TCCCT-TTC------------CTCCTTCCCGATTCCCGCCCGCCAGGTGTGCGCACGCGCAGAGACATGGCCAGCTGCCG---TTGGAGTCCGCGGGGCATCGATCGACTCCGTGCTCGGCTTCCCGACTTGTCGGCGCTCGATTGCGGCGCGTGGCAGCGTTACTTCCGGTACGCGGCTCCGTTTCCGGCTTTCGGCTGGTACGGGGCGCGGCGGGTGCCTCGGGTGCGTTGGGGTGCGTTC
>gene=chr20_16710484-16710727; species=gorGor
---------------------------------------------------------------------------------------------------------------------------------------------------------------------------------------------------------------------------------------------------
>gene=chr20_16710484-16710727; species=panTro
TTCTCTTTCCCCATTTCCATTTCCGGACTCTTCTCCTGCCCGCAGGGCATACGCACGCGCAGAGAGATTGCCAGC---------------CCCGGAAGCATCGATCGGCTCTGTGCTCGGCTTCTAGACTTGTCGGCGCTCGATTGAGGAGCGTGGCTACGTTGCTTCCGGTGCCTGGCTCCGTTTCCTGCTTTTGGTTCTTACAGTAGTCGGCGTAGGCCTTAGGTGGGTTCGTGCGCCTTC
>gene=chr20_16710484-16710727; species=papHam
GTCCCTTTCCCCATTTCCATTTCCGGACTCTTCTCCTGCCCGCAGGGCATACGCACGCGCAAAGAGATTACCAGGCCAGGCCGCCAGAGACCCGGAAGCATCGATCTGCTCTGCGCTCGGCTTGTAGACTTGTGGGCGCTCGATTGAGGAGCGTGGCAACGTTACTTCCGGTGCCTGGCTCCGTTTCCTGCTTTTGGTTCTTA-GGGAGACGGCGTAGGCCTTAGGTGGGTTCGTGCACCTTT
>gene=chr20_16710484-16710727; species=ponAbe
TTCTCTTCCCCCATTTCCATTTCCGGACTCTTCTCCTGCCCGCAGGGCATACGCACGCGCAGAGAGATTCCCAGCCCTGGCCGCCAGCGACCCGGAAGCATCGATCGGCTCTGTGCTCGGCTTCTAGACTTGTCGGCGCTCGATTGAGGAGCGTGGCTACGTAGCTTCCGGTGCCTGGCTCCGTTTCCTGCTTTTGGTTCTCACAGTAGACGGCGTAGGCCTTAGGTGGGTTCGTGCGCCTTC
>gene=chr20_16710484-16710727; species=rheMac
GTCCCTTTCCCCATTTCCATTTCCGGACTCTTCTCCTGCCCGCAGGGCATACGCACGCGCAAAGAGATTACCTACCTGGGCCGCCAGAGACCAGGAAGCATCGATCTGCTCTGCGCTCGGCTTGTAGACTTGTGGGCGCTCGATTGAGGAGCGTGGCAACGTTACTTCCGGTGCCTGGCTCCGTTTCCTGCTTTTGGTTCTTACGGGAGACTGCGTAGGCCTTAGGTGGGTTCGTGCACCTTT
>gene=chr20_17549913-17550031; species=hg19
GACAAGCCAGACTGGGCCAATCAGGGGAGGGCGGCGGGAATCGCACCAAAGTAGGTAAAAAATGCGGGAGGCGTCCCCGCTGCCGCGGCCCGCGACTCCGCTCCCGTGGGTCCTCCCC
>gene=chr20_17549913-17550031; species=bosTau
GACGTGCGGGGCTGGGCCAATCATTGGAGGCTGGCGGGAATCGCACCAAAGTAGGTAAAAAATGCGGGACGCGC--CCCCCATGA-GGCCGGCG-CCGGGCTCCAGCGGACCCTCCC-
>gene=chr20_17549913-17550031; species=calJac
AACGAA-CAGGCTGGGCCAATCAGGGGAGGGCGGCGGAAATCGCACCAAAGTAGGTAAAAAATGCGGGAGGCGTCCCTGCCGCCGCGGCCCGCTACTCCCCTCCCGCGGGACCTCCGC
>gene=chr20_17549913-17550031; species=canFam
GCCGTGCCGGGCTGGGCCAATCAGGGGAGGATGGCGGGAATCGCACCAAAGTAGGTAAAAAATGCGGGATGTGCTCCCGGCGCTGCGGCCCGCGCCTGGGCTCCCCCGGGTCCTCCCT
>gene=chr20_17549913-17550031; species=equCab
GACGTGCTGGGCTGGGCCAATCAGGGGAGGATGGCGGGAATCGGACCAAAGTAGGTAAAAAATGCGGGATACGTCCCCTCTGCTGGGGCCCGCGCCGGGGCTCCCGTGGGTCCTCCCC
>gene=chr20_17549913-17550031; species=gorGor
GACAAGCCAGACTGGGCCAATC------------------------------------------------------------------------------------------------
>gene=chr20_17549913-17550031; species=panTro
GACAAGCCAGACTGGGCCAATCAGGGGAGGGCGGCGGGAATCGCACCAAAGTAGGTAAAAAATGCGGGAGGCGTCCCCGCTGCCGCGGCCCGCGACTCCGCTCCCGTGGGTcctcccc
>gene=chr20_17549913-17550031; species=papHam
GACAAGCCAGGCTGGGCCAATCAGGGGAGGGCGGCGGGAATCGCACCAAAGTAGGTAAAAAATGCGGGAGGCGTCCCCGCCGCCGCGGCCCGCGACTCCGCTCCCGCGGGTcctcccc
>gene=chr20_17549913-17550031; species=ponAbe
GACAAGCCAGACTGGGCCAATCAGGGGAGGTCGGCGGGAATCGCACCAAAGTAGGTAAAAAATGCGGGAGGCGTCCCCGCTGCCGCGGCCCGCGACTCCGCTCCCGTGGGTGCTCCCC
>gene=chr20_17549913-17550031; species=rheMac
GACAAGCCAGGCTGGGCCAATCAGGGGAGGGCGGCGGGAATCGCACCAAAGTAGGTAAAAAATGCGGGAGGCGTCCCCGCCGCCGCGGCCCGCGACTCCGCTCCCGCGGGTCCTCCCC
>gene=chr20_18118351-18118560; species=hg19
GTCTAACGCTGTCGCCTGCGGGGTGTGCAGGAGGCCCCTAGTGAAGCCAAGAGTTCGTAGAGCCTGGGCGCCGCTCTATGCTCGGCTCTCGATTGCTCACGCCTGGCAGCGGCGAGCGGCGCACGCGACGGCTGGGGCTCTGCGCTCGAGGGGTCGAGCCTGGGCAGTACAGGCGGCGGTGCGCACTCTGCGGCGGCCTCTGCGCCTCG
>gene=chr20_18118351-18118560; species=bosTau
TTGTCCCTTTTCCGCCCGCAGGGCAGGGAGATGATCCCTGGCGGAGT----------------------------CAGCGCTCGGCGCTCGACTCCCCGCGCCTGGC-------------------GGCGACC-GGGCTCTGCGCTCAAGGCATCGCGCCTGGCCCCCCCTGGCGGCGATGCTCACTCGGCGGCGGCCCC-CGGCCTCA
>gene=chr20_18118351-18118560; species=calJac
GTCTAACACCGTTGTCGGCGGGGTGT-------GCCCCTAGAGAAGCCAAGAATCCGCAGTGCTGGGGCGCCGCTCGGTGCTCGGCTCTCGATTGCTCATGCCTGGCGGCGGTGGGCGGTGCACACAACGACTGGGGCTCCGCGCTCGAGAGATCGAGCCTGGGCCGAACCGGCGGCGGCGCGCAATCTGCGGCGGCCCCCGCGCCTTA
>gene=chr20_18118351-18118560; species=canFam
-----TCCCAG--GCCCGCGC------------------CGCGGAGC-------------------------AGACGCCGCTCGGCTCTCGATTGCTCGCGCCTGGC-ACGTC-GGCGGCGCACCGGGCGGCCGGGGCTCTGCGCTCGAGCGGTCGAGCCTGACCCGCACCCGCACCCGCGGTAGCTcggccgcggcccc-gggccccc
>gene=chr20_18118351-18118560; species=equCab
TC-TAGCCCGGCCGCCCGCACAGCGAGCAGGGCAACAGCCCCGACGC------------------------GGGGAGGCGCTCGACTCTCGACTGCTCGCGTCTGGCGGCGGC-GGCGGTGCTCGCGGCGGCTGGGGCTCCTAATTTCCGGGATCTAG---------------------------------------------------
>gene=chr20_18118351-18118560; species=gorGor
GTCTAACGCTGTCGCCTGCGGGGTGTGCAGGAGGCCCCTAGTGAAGCCAAGAGTTCTTAGAGCCTGGGCGCCGCTCTATGCTCGGCTCTCGATTGCTCGCGCCTGGCAGCGGCGGGCAGCGCGCGCGACGGCTGGGGCTCTGCGCTCGAGGGGTCGAGCCTGGGCCGTACAGGCGGCGG------------------------------
>gene=chr20_18118351-18118560; species=panTro
GTCTAACGCTGTCGCCTGCGGGGTGTGCAGGAGGCCCCTAGGGAAGCCAAGAGTTCGTAGAGCCTGGGCGCCGCTCTATGCTCGGCTCTCGATTGCTCGAGCCTGGCAGCGGCGGGCGGCGCACGCGACGGCTGGGGCTCTGCGCTCGAGGGGTCGAGCCTGGGCCGTACAGGCGGCGGTGCGCACTCTGTGGCGGCCTCTGCGCCTCG
>gene=chr20_18118351-18118560; species=papHam
GTCTAACGCTGTCGTCTGCGGGGTGTGCAGGAGGCCCCTAGTGAAGCCAAGTGTCCGCAGAGTCGGGACGCCGCTCTATGCTCGGCTCTCGATTGCTCGCGCCTGGCAGCGGCGGGCGGCGCACGCGACGGCTGGGGCTCTGCGCTCGAGGGGTCGAGCCTGGGCCGAAccggcggcggcgcgcgcTCTGCGGAGGCCTCTGCGCCTCG
>gene=chr20_18118351-18118560; species=ponAbe
-----------------------------------------------------------------------------------------------------------------------------------------------------------------------------------------------------------------
>gene=chr20_18118351-18118560; species=rheMac
GTCTAACGCTGTCGCCTGCGGGGTGTGCAGGAGGCCCCTAGTGAAGCCAAGTGTCCGCAGAGTTGGGGCGCCGCTCTATGCTCGGCTCTCGATTGCTCGCGCCTGGCAGCGGCGGGCG--GCACGCGACGGCTGGGGCTCTGCGCTCGAGGGGTCGAGCCTGGGCCGAACGGGCGGCGGCGCGCACTCTGCGTAGGCCTCTGCGCCTCG
>gene=chr20_18447895-18448125; species=hg19
AGGCTTGTGCGTCCGATGGGCATTGACATTCTGGAAAACAAGAATAAGAAGCTGTAGCGGCGCCTGTAAGTGGGCCGGAGCAGGCGCAGCTTGGCCACCTCCCGCCGAAAGGCAAGGAAGGACCGGCTGCGACACGAGGAAGAAGGCCCCTCGGCCTCAGCAGAGCGCTATCCTCCACTGGTTCCCCGGGTTCCCCGGCTTGCTACCGGGCTGCTCCGTGCATCTTTCCC
>gene=chr20_18447895-18448125; species=bosTau
AGGCTTGTTCGTGCGACAGTCTCTGATTTTCTGAAATACCAGAACGAGAAAATATCAGAGCGCGCGAGCGTGAAGCGGCGCAGGCGCGACTTGGCCACCTCTAGGCGACCGGCAAAGAAGGACCGCCTGCGACCTGAGGAAGAAAGACCCTTGCGCCCCCCCGAGCGCTGTC-TTTACCCGCGCTGGC-TTCCCTCGGCTCGCAGTCCGGCCGCCCGGAAGGTCTCTTCC
>gene=chr20_18447895-18448125; species=calJac
AAGCTTGTGCGTCCTATGGGCATTGACATTCTGGAAAACAAGAATAAGAACCTGTAACGGCGCCTATAAGTAGGAAGGAGCAGGCGCGGCTTGGCCACCTCCCACCGAAAGGCAAGGAAGGACCGGCTGCGACACGAGGAAGAAGGCCCCTTGCTCTTGGCCGAGCGCTTTCCTCTACTGATTCCCCGGGTTCTCCGGCTTGCTAGTGGGCTGCTCAGTGCGTCTTTTCC
>gene=chr20_18447895-18448125; species=canFam
AGGCTCGTTTGTCCGACAGGCACTGACATTC-AACAAACACGGATAA---GGCGTAG-GGCGCGGGCGGAGGAGGCG-ATCAGGCGCGGCTTGGCCGCCTCAAGCCGACGCACAAGTAAGGGCCGGCTGCCACGTGGGAAAGAAGGCCCCCTGC-GCGAGCC-GGCGC---CGTTCCCGCGTTTCCTCAGCTTCCCGGCCGGCTGTCCGGCGACCCCAAGCGTCTCTGCC
>gene=chr20_18447895-18448125; species=equCab
AGGCCGTGTCGTTTGACAAGCATTGACATTCTGAAAATCAAGAAAAA---GAAGTAGCGGCGCGGGTGAGCAAGGCGTTTCAGGCGCGGCTGGGGCAACTAAAGGCGACAGACAAGGAAGGACCTGCTGCGACAAGAGGAAGAAGGCCCGTAGC-CCGGGCCAGGTGCTGTC-TTCGCGAGTGCCCTG-CTTCCCCGGCTCGCTCTCTGGCCAGTCCCTGCGTCTC----
>gene=chr20_18447895-18448125; species=gorGor
AGGCTTGTGCGTCCGATGGGCATTGACATTCTGGAAAACAAGAATAAGAAGCTGTAGCGGCGCCTGTAAGTGGGCCGGAGCAGGCGCGGCTTGGCCACC-CCC-CCGAAAGGCAAGGAAGGAC-GGCTGCGACACGAGGAAGAAGGCCCCTCGCCCTCGGCAGAGCGCTATCCTCCACTGGTTCCCCGGGTTCCCCGGCTTGCTACCGGGCTGCTCCGTGCATCTTTCCC
>gene=chr20_18447895-18448125; species=panTro
AGGCTTGTGCGTCCGATGGGCATTGACATTCTGGAAAACAAGAATAAGAAGCTGTAGCGGCGCCTGTAAGTGGGCCGGAGCAGGCGCGGCTTGGCCACCTCCCGCCGAAAGGCAAGGAAGGACCGGCTGCGACACGAGGAAGAAGGCCCCTCGCCCTCAGCAGAGCGCTATCCTCCCCTGGTTCCCCGGGTTCCCTGGCTTGCTATCGGGCTGCTCCGTGCGTCTTTCCC
>gene=chr20_18447895-18448125; species=papHam
AAGCTTGTGCGTCCGATGGGCATTGACATTCTGAAAAACAAGGATAAGAAGCTGTAGCGGCGCCTGTAAGTGGACCGGAGCAGGCGCGACTTGGCCACCTCCCGCCGAAAGGCAAGGAAGGACC-GCTGCGACACGAGGAAAAAAGCCCCTAGTTCTCCGCTAAGCGCTATCCTCCACTGGTCCCCAGGGTTCTCCCGCTTGCTACCGGGCCGCTCTGTGCATCTTT-CC
>gene=chr20_18447895-18448125; species=ponAbe
GGGCTTGTGCGTCCGATGGGCATTGACATTCTGGAAAACAAGAATAAGAAGCTGTAGCGGCGCCTGTAAGTGGGCTGGAGCAGGCGCGGCTTGGCCACCTCCCGCCGAAAGGCAAGGAAGGACCGGCTGCGACACGAGGAAGAAGGCCCCTCGCCCTCGGCGGAGCGCTATCTTCCACTGGTTTTCCAGGTTCCCCGGCTTGCTACCGGGCTGCTCCGTGCATCTTTCCC
>gene=chr20_18447895-18448125; species=rheMac
AAGCTTGTGCGTCCGAAGGGCATTGACATTCTGAAAAACAAGGATAAGAAGCTGTAGCGGCGCCTGTAAGTGGACCGGAGCAGGCGCGACTTGGCCACCTCCAGCCGAAAAGCAAGGAAGGACC-GCTGCGACACGAGGAAAAAAGCCCCTCGTTCTCCGCTAAGCGCTATCCTTCACTGGTTCCCAGGGTTCTCCCGCTTGCTACCCGGCCGCTCCGTGCATCTTT-CC
>gene=chr20_32414350-32414521; species=hg19
ATCTCCCTACAGCACCCAGGTGAAGCTTCCCATTGGTTAGGTTGTCTGTCCATTACTGCTTGAGGGAATGAGGTGTATCTGGGGACTGTTCCCTTATAAGGAAGTCCATCGGTCACTACCCTTTCTCTTGTTTGTTCTCCCAATTCCCCTTCTGCTTTATTTGAAGTCCAG
>gene=chr20_32414350-32414521; species=bosTau
ATGTTTCCCCAGCACCT-GGCGAGGTTTCCCACCAG-TAGACTTTCTGCCCATTATTACTTGAGAGAATGAGGCAGGTAGAGCGGCTGTTGCCTTATAGCAGGACACATGGCTCACCACCCTTTTTCTCCGTACTTCTTCCTGGTCCCCTTCTGCTTTTCCTGAAGCCCAG
>gene=chr20_32414350-32414521; species=calJac
ATCTCCCTATAGCACCCAGGTGAAGTTTCCCATTAG-TAGGCTGTCTGTCCATTAATGCCTGAGGGAACGAGGTGTGCTTCAGGGCTCTCACCTTATAAGGAAGTCCATTGGTCACTATCCTTTCTCATGTTTGTTCCCCCGGTTCCCATTCTGCTTTATTTGAAGTCTAG
>gene=chr20_32414350-32414521; species=canFam
ATCTTCCTGCAGCACCCTAGTGAATTTACCCATTGG-TAGGCTTTATACCCATTATTACCTGAGGAAATGAAGTGGGTAGAGGAGTCGTGCCCTTATAAGGGAATTCATGGGTCAGTATCCTTTCTCTGGTTACTTCTTCCTGATCCCCTTCTGCTTTA-CTGAAGCCTGG
>gene=chr20_32414350-32414521; species=equCab
ATCTTCCCTCACCAGGCTAGAAAACTTGCCCACTAG-TAGAGTTTACTCCCTTATTTCCCTGAGGGAATGAGAGAGAGACAGGGG--------------------------------------------------------------------GCTTTATCCAAAGCCCAG
>gene=chr20_32414350-32414521; species=gorGor
GTCTCCCTACAGCACCCAGGTGAAGCTTCCCATTGGTTAGGTTGTCTGTCCATTACTGCTTGAGGGAATGAGGTGTATCTGGGGACTGTTCCCTTATAAGGAAGTCCATCGGTCACTACCCTTTCTCTTGTTTGTTCTCCCAGTTCCCCTTCTGCTTTATTTGAAGTCCAG
>gene=chr20_32414350-32414521; species=panTro
ATCTCCCTACAGCACCCAGGTGAAGCTTCCCATTGGTTAGGTTGTCTGTCCATTACTGCTTGAGGGAATGAGGTGTATCTGGGGACTGTTCCCTTATAAGGAAGTCCATCGGTCACTACCCTTTCTCTTGTTTGTTCTCCCAGTTCCCCTTCTGCTTTATTTGAAGTCCAG
>gene=chr20_32414350-32414521; species=papHam
ATCTCCCTACAGCACTCAGGTGAAGTTTCCCATTGG-TAGGCTGTCTGTCTATTACTGTCTGAGGGAACAAGGTGTGTCTGGGGGCTGTTCCCTTATAAGGAAGTCCATCAGTCACTACCGTTTCTCTTGTTTGTTCTCCCGGTTCCCCTTCTGCTTTATTTGAAGTCCAG
>gene=chr20_32414350-32414521; species=ponAbe
ATCTCCCTACAGCACCCAGGTGAAGTTTCCCATTGGTTAGGCTGTCTGTCCATTACTGCTTGAGGGAACGAGATGTGTCTGGGGGCTGTTCCCTTATAAGGAGGTCCATCGATCACTACCCTTTCTCTTGTTTGTTCTCCTGGTTCCCCTTCTGCTTTATTTGAAGTCCAG
>gene=chr20_32414350-32414521; species=rheMac
ATCTCCCTACAGCACTCAGGTGAAGTTTCCCATTGG-TAGGCTGTCTGTCTATTACTGTCTGAGGGAACAAGGTGTGTCTGGGGGCTATTCCCTTATAAGGAAGTCCATCAGTCACTACCGTTTCTCTTGTTTGTTCTCCCTGTTCCCCTTCTGCTTTATTTGAAGTCCAG
>gene=chr20_32700129-32700242; species=hg19
GCGCGCTTCGTGTGGCGCGAGTTACCAGGCGACGCCGCGTCGCCAGGCATGCCGGGACTTGTAGTCCATTTATAAGAGGGTTGCGCTTGCGCTGTAGCCGCCCAGCGACCTGT
>gene=chr20_32700129-32700242; species=bosTau
GCGCGCTCCGACTGGCGCGAGTTACCAGGCGACACCTTG--TGCCGGCAAGCTGGGACTTGTAGTCCACCCGGAAGAGGCAGGCGCTAGCGCGGTGACTGTCCAGCGGCCCGT
>gene=chr20_32700129-32700242; species=calJac
GCGTGCTTCGTGTGGCGCGAGTTATCAGGCGGCATCGCGTCGCCAGGCATGCCGGGACTTGTAGTCCGTCTATAAGACGCTGTCGCTTGCGCGGCAGCTGACCAGCGACCGGT
>gene=chr20_32700129-32700242; species=canFam
GAGCGCTCCGTCTGGCGCGAGTTACCAGGCGACGGCGCGGCGCCAGGCAAGCCGGGACTTGTAGTCCGCCTGGAAGAGGCGGGCATTTGGGGGACGGCCGCCCAGCTGTCCGT
>gene=chr20_32700129-32700242; species=equCab
GCGTGCTCCGTCTGGCGCGAGTTACCAGGCGACGCCGCCGCGCCCTGCAAGCCGGGACTTGTAGTCCGCCTAGAAGAGGCGGGCACTCGGGG----GCGGCCCAGCGACCCGT
>gene=chr20_32700129-32700242; species=gorGor
GCGCGCTTCGTGTGGCGCGAGTTACCAGGCGACGCCGCGTCGCCAGGCATGCCGGGACTTGTAGTCCACTTATAAGAGGGTTGCGCTTGCGCTGTAGCCGCCCAGCGACCTGT
>gene=chr20_32700129-32700242; species=panTro
ACGCGCTTCGTGTGGCGCGAGTTACCAGGCGACGCCGCGTCGCCAGGCATGCCGGGACTTGTAGTCCACTTATAAGAGGGTTGCGCTTGCGCTGTCGCCGCCCAGCGACCTGT
>gene=chr20_32700129-32700242; species=papHam
GCGCGCCTCGTGTGGCGCGAGTTACCAGGCGACGCCGCGTGGCCAGGCATGCCGGGACTTGTAGTCCACCTATGAGCGGATTGCGCTTGCGCTGTAGCCTCCCAGCGACCTGT
>gene=chr20_32700129-32700242; species=ponAbe
GCGCGCTTCGTGTGGCGCGAGTTACCAGGCGACGCGGCGTCGCCAGGCATGCCGGGATTTGTAGTCCACTTATAAGAGGGTTGCGCTTGCGCTGTAGCCGCCTAGCGACCTGT
>gene=chr20_32700129-32700242; species=rheMac
GCGCGCTTCGTGTGGCGCGAGTTACCAGGCGACGCCGCGTAGCCAGGCATGCCGGGACTTGTAGTCCACCTATAAGCGGATTGCGCTTGCGCTGTAGCCTCCCAGCGACCTGC
>gene=chr20_35028089-35028305; species=hg19
TGAGCCAAGTTTCAGCTCATGAGCTAATTCCAGTGGGTTGCATAGAGTGCAGATTCGAGGATTCCAGGCCTTATCCCATCAATGAGAACGTGAGGTTTCCATTAGTTATGTCTGCCACAGGTGTAGGAAATACAGCTGGTGGTGAGCTCTGAATCTGCTAGTCAGGCTGTAGTCCCGAGGCTCTCAAGGGCACAGCAGCGCCTCCCAggggctatt
>gene=chr20_35028089-35028305; species=bosTau
TGAGCCAAGTTTCAGCTCGTGAGCAGATTCCAGTGGGTTACATAGAGTGCCAATTTGAGGAT----------------TCAGCAAGGAAGTGAACTTTTGATTAGCCATGTCTGCCTCAGATGCAGGAAACAGCAGTGGCGGCAAGCTGTATGTCTGCCATTCAGGCTCTAGTCCAGAGGCTCTCAAGGGAATGGCTCTGTCCTCCAGGGACCTTT
>gene=chr20_35028089-35028305; species=calJac
TGAGCCAAGTTTCAGCTCCTGAGCTAATTCCAGTGGGTTGCATAGAGTGCAGAAATGAAGATTCTAGGCCTTATCCCTTGGGTGAGAAAGTGAGGTTTCCATTAGTTATGTCTGCCACAGGTACAGGAAATACAGCTGGTCGTAAGCTCTGGATCTGCCAGTCAAACT--------GAGGTTCTCAAGGGCACAGCAGCACCTCCCAggggctatt
>gene=chr20_35028089-35028305; species=canFam
GGAGCCaagtttctgctcatgagccaattctagtgggttgcatagagtgccaatttgaggattccagactttatccattcagtgag--agtgagctttcgattagccatgtctgccatgagtgtaggaaacagcactgggggcaggctctatttctgccaGTCAGCCTCTAGTCCAGATGCTCTCATGGGGAGAGTGCTACTTCCTCAG-------
>gene=chr20_35028089-35028305; species=equCab
CGAGCCAAgtttcaactcatgatccaattccagtgggctgcagagagaaccagcttgaggattctaggccttgtccgctcactgagaaagtgacttttcaattagccatgtctgccgcgggcccaggaaacagcagtggtggcaagcTCTATATCTGCCCCTCAGGCTCTGGTCcagaggctcccaaggggacagcactgccccgcagggaccatt
>gene=chr20_35028089-35028305; species=gorGor
TGAGCCAAGTTTCAGCTCATGAGCTAATTCCAGTGCGTTGCATAGAGTGCAGATTCGAGGATTCCAGGCCTTATCCCATCAATGAGAACGTGAGGTTTCCATTAGTTACGTCTGCCACAGGTGTAGGAAATACAGCTGGTGGTGAGCTCTGAATCTGCTAGTCAGGCTGTAGTCCCGAGGCTCTCAAGGGCACAGCAGCGCCTCCCAggggctatt
>gene=chr20_35028089-35028305; species=panTro
TGAGCCAAGTTTCAGCTCATGAGCTAATTCCAGTGGGTTGCATAGAGTGCAGATTCGAGGATTCCAGGCCTTATCCCATCAATGAGAACGTGAGGTTTCCATTAGTTACGTCTGCCACAGGTGTAGGAAATACAGCTGGTGGTGAGCTCTGAATCTGCTAGTCAGGCTGTAGTCCCGAGGCTCTCAAGGGCACAGCAGCGCCTCCCAggggctatt
>gene=chr20_35028089-35028305; species=papHam
-----CaagtttcagctcataagctaattccagtgggttgcatagagtgcagattcgaggattctaggccttatcccatcagtgagaaagtgaggtttccattagttatgtctgccacaggtgcaggaaatagagctggtggTGAGCTCTGAATCTGCTAGTCAGGCTGTAGTCCCGAGGCTCTCAAGGGCAAAGCAGCGCCTCCCAGTGGCTatt
>gene=chr20_35028089-35028305; species=ponAbe
TGAGCCAAGTTTCAGCTCATGAGCTAATTCCAGTGGGTTGCATAGAGTGCAGATTCGAGGATTCCAGGCCTTATCCCATCAGTGAGAACATGAGGTTTCCATTAGTTATGTCTGCCACAGGTGTAGGAAATACAGCTGGTGGTGAGCTCTGAAGCTGCCAGTCAGGCTGTAGTCCGGAGGCTCTCAAGGGCACAGCAGCGCCTCCCAggggctatt
>gene=chr20_35028089-35028305; species=rheMac
-----CaagtttcagctcataagctaattccagtgggttgcatagagtgcagattcgaggattctaggccttatcccatcagtgagaaagtgaggtttccattagttatgtctgccacaggtgcaggaAATAGAGCTGGTGGTGAGCTCTGAATCTGCTAGTCAGGCTGTAGTCCCGAGGCTCTCAAGGGCAAAGCAGCGCCTCCCAGTggctatt
>gene=chr20_35169694-35169786; species=hg19
TCCCTACAAGGCCCTCTGTGCAGCCCGGGCTGGCACAGCAAGGAAGGGGGGCTCACCCCAGAGCGCCCCCGCCTGCCAGCCCGTGGGTCGAG
>gene=chr20_35169694-35169786; species=bosTau
CAGCCGGAAGGCCCT---CGCAGACT-------------------GGGGGGTTCACCCGGGAACACCCCACCTCCCAGGCCCGTGGGTCGCG
>gene=chr20_35169694-35169786; species=calJac
TCCCTACAAGGACCTCGGTGCATCCCGGGCAGGCACAGCAAGGAAGGGGGGCTCACCCCAGAGTGCCCCCGCCTGCCAGCCCGTGGGCCGAG
>gene=chr20_35169694-35169786; species=canFam
-----------TCCCCTGCCCACTCG--------------------GGGA--------AGGCGCACCCAGCGCC----CGCCGTGGGTCAAG
>gene=chr20_35169694-35169786; species=equCab
GGGCCGCAAGGCCCTCATCGCAGCCT--------------------GGGGGTTCACCCAGGAGCGCCCCCTCCTCCCAGCCCGTGGGTCTCG
>gene=chr20_35169694-35169786; species=gorGor
--------------------------------------------------------------------------------------------
>gene=chr20_35169694-35169786; species=panTro
TCCCTACAAGGCCCTCTGTGCAGCCTGGGCTGGCACAGCAAGGAAGGGGGGCTCACCCCAGAGCGCCCCCGCCTGCCAGCCCGTGGGTCGAG
>gene=chr20_35169694-35169786; species=papHam
TCCCTACAAGGCCCTCTGTGCAGCCAGGGCTGGCACAGCAAGGAAGGGGGGCTCACCCTAGAGCGCCCCCGCCTGCCAGCCCGTGGGCCGAG
>gene=chr20_35169694-35169786; species=ponAbe
TCCCTACAAGGCCCTCTGTGCAGTCCGGGCTGGCACAGCAGGGAAGGGGGGCTCACCCCAGAGCGCCCTCGCCTGCCAGCCCGTGGGCCGAG
>gene=chr20_35169694-35169786; species=rheMac
TCCCTACAAGGCCCTCTGTGCAGCCAGGGCTGGCACAGCAAGTAAGGGGGGCTCACCCTAGAGCGCCCCCGCCTGCCAGCCCGTGGGCCGAG
>gene=chr20_42765936-42766033; species=hg19
TCAGCAGACATCTCCTGCCTAAATAAGGACAAGGCGCCCAGGAGAGCTTTCTGTGAGCCGGAGGAATGTGACAGCTGAGTCCTCCCAGCCCAGCGGC
>gene=chr20_42765936-42766033; species=bosTau
TCAGCAGACATCTCCTGCCTAAATAAGGACAAGGCGTCCAGGAGAGCTTTCTGCGAGCCGGAGGAATGTGACAGCTGAGCCCGCCC-GCCCAGCACC
>gene=chr20_42765936-42766033; species=calJac
TCAGCAGACATCTCCTGCCTAAATAAGGACAAGGCGCCCAGGAGAGCTTTCTGTGAGCCGGAGGAATGTGACAGCTGAGTCCTCCCAGCCCAGTGGC
>gene=chr20_42765936-42766033; species=canFam
TCAGCAGACATCTCCTGTCTAAATAAGGACAAGGCGCCCAGGAGAGCTTTCTGTGAGCGGGAGGAATGTGACAGCTGAGGCCTCCCTGCCCGGCACC
>gene=chr20_42765936-42766033; species=equCab
TCAGCAGACATCTCCTGCCTAAATAAGGACAAGGCGCCCAGGAGAGCTTTCTGTGAGC-GGAGGAATGTGACAGCTGAGCCCGCCCCGCCCAGCACC
>gene=chr20_42765936-42766033; species=gorGor
TCAGCAGACATCTCCTGCCTAAATAAGGACAAGGCGCCCAGGAGAGCTTTCTGTGAGCCGGAGGAATGTGACAGCTGAGTCCTCCCAGCCCAGCGGC
>gene=chr20_42765936-42766033; species=panTro
TCAGCAGACATCTCCTGCCTAAATAAGGACAAGGCGCCCAGGAGAGCTTTCTGTGAGCCGGAGGAATGTGACAGCTGAGTCCTCCCAGCCCAGCGGC
>gene=chr20_42765936-42766033; species=papHam
TCAGCAGACATCTCCTGCCTAAATAAGGACAAGGCGCCCAGGAGAGCTTTCTGTGAGCCGGAGGAATGTGACAGCTGAGTCCTCCCAGCCCAGCAGC
>gene=chr20_42765936-42766033; species=ponAbe
TCAGCAGACATCTCCTGCCTAAATAAGGACAAGGAACCCAGGAGAGCTTTCTGTGAGCCGGAGGAATGTGACAGCTGAGTCCTCCCAGCCCAGCAGC
>gene=chr20_42765936-42766033; species=rheMac
TCAGCAGACATCTCCTGCCTAAATAAGGACAAGGCGCCCAGGAGAGCTTTCTGTGAGCCGGAGGAATGTGACAGCTGAGTCCTCCCAGCCCAGCAGC
>gene=chr20_44278120-44278243; species=hg19
TTCCTCCTGGAATCTGGGCCCCAAATTCCAACCAAGATATCTATTTGCCTTTTAAGGGAATTGCCTTCATGAGCCTCCTCAAATTCCTGTCATTATACATTCACTGACCCTATTGCATCTTCA
>gene=chr20_44278120-44278243; species=bosTau
CCCCTCCTAGAATCCTGGCCCCAAGTCCCCACTAAAGTACCTAT----CTTCTAAGAAAATC-CCTTCCTTAGCCT-----------CCTCATTGTATTTTCACTGACCCCATTGCATCTTTA
>gene=chr20_44278120-44278243; species=calJac
CTCCTCCTGGAATCTGGGCCCCAAATCCTGACCAATATATCTATTTGCCTTTTAAGGAAATTGCCTTCATGAGCCTGCTCAAATTCCAGTCATTACACCTTCACTGACCCCACTGCATCTTCA
>gene=chr20_44278120-44278243; species=canFam
CCCCTCCTAGAATCCAAGCCCCAAAGCCCTACCCAGGTATTCATCTGCCTTATGAGAATATC-CTCTGCTGAGGCT-------------------------------CCTCATTACATCTTCA
>gene=chr20_44278120-44278243; species=equCab
CCCCTCCTAGAACCCCAACCTCAAGTCCCCACCAAGGTATATAGATACCTTATAAGAAAATC-ACTTCCTAAGCCTCCCCAAATTCCAGTCATGGCATTTTCACTGACCCCATTGCATCTTCA
>gene=chr20_44278120-44278243; species=gorGor
TTCCTCCTGGAATCTGGGCCCCAAATTCCAACCAAGATATCTATTTGCCTTTTAAGGGAATTGCCTTCATGAGCCTCCTCAAATTCCTGTCATTATACATTCACTGACCCTATTGCATCTTCA
>gene=chr20_44278120-44278243; species=panTro
TTCCTCCTGGAATCTGGGCCCCAAATTCCAACCAAGATATCTATTTGCCTTTTAAGGGAATTGCCTTCATGAGCCTCCTCAAATTCCTGTCATTATACATTCACTGACCCTATTGCCTCTTCA
>gene=chr20_44278120-44278243; species=papHam
TTCCTCCTGGAATCTGGGCCCCAAATCCCAACCAAGGTATCTATTTGCCTTTTAAGGGAATTGCCTTCATGAGCCTCCTCAAATTCCTGTCATTATACCTTCACTGACCCCATTGCGTCTTCA
>gene=chr20_44278120-44278243; species=ponAbe
TTCCTCCTGGAATCTGGGCCCCAAATCCCAACCAAGATATCTATTTGCCTTTTAAGGGAATTGCCTTCATGAGCCTCCTCAAATTCCTGTCATTATACCTTCACTGACCCCATTGCATCTTCA
>gene=chr20_44278120-44278243; species=rheMac
TTCCTCCTGGAATCTGGGCCCCAAATCCCAACCAAGGTATCTATTTGCCTTTTAAGGGAATTGCCTTCATGAGCCTCCTCAAATTCCTGCCATTATACCTTCACTGACCCCATTGCGTCTTCA
>gene=chr20_44420498-44420584; species=hg19
GAGGCGCGGCGGTTCGGTTCCCATGGTAACCCCGCAGCTCCAGCGTCGCGCTTCCGGGCGGACGAGCAGCGCGCTCCAGTGACGTC
>gene=chr20_44420498-44420584; species=bosTau
GGGAACCAGCGGTTCGGTTTCCCTGGCAACCCCGCCGCTCCCGCGTCGCGCTTCCGGGCCTGAGGGCGGCGCGCTCCAATGACGTC
>gene=chr20_44420498-44420584; species=calJac
AAGGGACGGTGGCTCAGTTCCCATGGTAA-CCCGCAGCTCCTGCGTCGCGCTTCCGGGCTGAACAGCAGCGCGCTTCAGTGACGTC
>gene=chr20_44420498-44420584; species=canFam
GGGACGCGGCCTTGCGGTTCCCATGGAAACCCCGCGGCTCCCGCGTCGCGCTTCCGGGCCGGCTCGCGGCGCCCTCCAATGACGTC
>gene=chr20_44420498-44420584; species=equCab
GAGACCCAGCGGTTCCATCACCACAGTAACTCCGCAGCGCCCGCGTCGCGCTTccgggcgggcggccggcgcgcTCCAATGACGTC
>gene=chr20_44420498-44420584; species=gorGor
--------------------------------------------------------------------------------------
>gene=chr20_44420498-44420584; species=panTro
GAGGCGCGGCGGTTCGGTTCCCATGGTAACCCCGCAGCTCCAGCGTCGCGCTTCCGGGCGGACGAGCAGCGCGCCCCAGTGACGTC
>gene=chr20_44420498-44420584; species=papHam
GAGGCGCGGCGGTTCGGTTCCCATGGTAACCCCGCAGCTCCTGCGTCGCGCTTCCGGGCGGACGAGCAGCGCGCCTCAGTGACGTC
>gene=chr20_44420498-44420584; species=ponAbe
-----GGGGCGGTTCGGTTCCCATGGTAACCCCGCAGCTCCAGCGTCGCGCTTCCGGGCGGACGAGCAGCGCGCTCCAGTGACGTC
>gene=chr20_44420498-44420584; species=rheMac
GAGGCGCGGCGGTTCGGTTCCCATGGTAACCCCGCAGCTCCTGCGTCGCGCTTCCGGGCGGACGAGCAGCGCGCCTCAGTGACGTC
>gene=chr20_45180516-45180728; species=hg19
GCAGACACCTCTCCAGCATCTCTGTACCCCATCACTCCCAGCAGGCCTCCCCTGAGCCCCCCAGGCTCCCCCTCTGTGGGATGGACCAGTAGGGGCACAGCCACTTTCCCTTATAAGGACATGTTGCCTGGGTCACTCTCAGGCCTGAAGGGGAATGTCctgcggcctggataggggaagtgacgttcttatagttacacagcgattgaatg
>gene=chr20_45180516-45180728; species=bosTau
GTAGACCTTCCCCCAGGGTCTCTGTG-CCCATCACTGCCAGCAGGCCTCTCCTGAGCCCCCA-GTGCCCCACCCTGCAGGACAGACTGGTGCAGGCACACCCA-TTTCCCTTCTAAGGACAT--CGGCTGGGTCAC-CTCAGGCCTGAGGGAGGGCGTCCCACGGCTCAGATGAGGGAAGTGACATTCTCATAGTCACACA---ATTGGATG
>gene=chr20_45180516-45180728; species=calJac
GCAGACACCTCTCCAGCATCTCTGTTCCACATCACTCCCAGCAGGCCACTCCTGAGTCCCCCAGGCTCCCACTGTGTGGGATGGAGCAGTAGGGGCAGAGCTATTTTCCCTTATAAGGACATGCTGCCTGGGTCACTCTCAGGCCC-CACGGGAATGTCctgtggcctggataggggaagtgacatcctcatagtcacacagtgattgaatg
>gene=chr20_45180516-45180728; species=canFam
GCAGACACCTTG---GCATGTCTGTGCTCTATCACTGCCAGTAGCCTTCCTCTGTGCCCCCA-GGTCTCCACCCTGTAGGATGTGCCAGTAAGGACACACCCCTTTTCCCTTGTAAGGACGTGTTGCTTGGGTCACTCTCAGGCCTGAAGGAGGGTATTCTATGGCCCAGTTAGAGGAAGTGACATTCTCATGGTCACACA---ATTGAATG
>gene=chr20_45180516-45180728; species=equCab
GCGCACACCTCT---GCCTCTCTGCGCCCCATCACGGCCAGCACGTCTCTCCTGGGCCGCCA--GCCCCCAGCCTGCAGGATGGTCCTTTTGAGTTACCCCCATTTTCCCTTATAAGGACGGATTGCTGGGGTCTCTCTCAGGCCTGAAGGAG-TTATCctgtggcccagatgggggaagtgacgttctcatagtcacaca---attggatg
>gene=chr20_45180516-45180728; species=gorGor
---------------------------------------------------------------------------------TGGACCAGTAGGGGCACAGCCACTTTCCCTTATAAGGACATGTTGCCTGGGTCACTCTCAGGCCTGAAGGGGAATGTCctgcggcctggataggggaagtgacattcttatagtcacacagcgattgaatg
>gene=chr20_45180516-45180728; species=panTro
GCAGACACCTCTCCGGCATCTCTGCACCCCATCACTCCCAGCAGGCCTCCCCTGAGCCCCCCAGGCTCCCCCTCTGTGGGATGGACCAGTAGGGGCACAGCCACTTTCCCTTATAAGGACATGTTGCCTGGGTCACTCTCAGGCCTGAAGGGGAATGTCctacggcctggataggggaagtgacattcttacagttacacagcgattgaatg
>gene=chr20_45180516-45180728; species=papHam
GCAGACACCTCTCCAGCATGTCTGTACCTCATCACTCCCAGCAGGCCTACCCTGAGCCCCCCAGGCTCCCCCTCTGTGGGATGGACCAGTAGGGGCACAGCCATTTTCCCTTATAAGGACATGTTGCCTGGGTCACTCTCAGGCCGGAAGGGGAATGTCctggggcctggataggggaagtgacattctcatagtcacacagcgattgaatg
>gene=chr20_45180516-45180728; species=ponAbe
GCAGACACCTCTCCAGCATCTCTGTACCCCATCACTCCCAGCAGGCATCCCCTGAGCCCCCCAGGCTCCCCCTCTGTGGGATAGACCAGTAGGGGCACAACCACTTTCCCTTATAAGGACATGTTGCCTGGGTCACTCCCAGGCCTGAAGGGGAATGTCTtgcggcctggataggggaagtgacattcttatagtcacacagcgattgaatg
>gene=chr20_45180516-45180728; species=rheMac
GCAGACACCTCTCCAGCATCTCTGTACCTCATCACTCCCAGCAGGCCTACCCTGAGCCCCCCAGGCTCCCCCTCTGTGGGATGGACAAGTAGGGGCACAGTCATTTTCCCTTATAAGGACATGTTGCCTGGGTCACTCTCAGGCTGGAAGGGGAATGTCctgcggcctggataggggaagtgacattctcatagtcacacagtgattgaatg
>gene=chr20_49116012-49116146; species=hg19
ccccaccccacactgttcctgaaccaagcctttaaaggcatgatttagaaatggtgcacgtcacttccactcaggtcctattggtcagcatgcagtcatatggcacatctagttgcaagggaagttgggaaatg
>gene=chr20_49116012-49116146; species=bosTau
CCCAACTGC--------------TTAGGcctttgagggcacgatttagaagtggaccacatcactaacacccacatcctattggccagtatgtagtcacatggcatagttacctgcaagggaacatgggaaatg
>gene=chr20_49116012-49116146; species=calJac
ccccaacccacattgttcctgaacgaagtctttcagggcatgatttagaaatgtcgcacatcacttctattcagatcctattggtcagtatgtagtcacatggcacatctagttgcaaggaaagttgggaaatg
>gene=chr20_49116012-49116146; species=canFam
-----------------------GCTGGATCCCGAGGGTGTGATTtagaggtagattacatcatttccatcctcatcctattggccagtatatagtcacccagtgtatctagctgcaagggaagctgggaaat-
>gene=chr20_49116012-49116146; species=equCab
ccccacccc--------------ctgggcatttgaaggcatgattgagaagtagaccacgtcacttccacccacatctgattggccggcatctagtc-cacggcaactctagctgcaatggaagctgggaaatg
>gene=chr20_49116012-49116146; species=gorGor
CCCCACCCCACACTGTTCCTGAACCAAGcctttaaaggcatgatttagaaatggtgcacatcacttccactcagatcctattggtcagcatgcagtcatatggcacatctagttgcaagggaagttgggaaatg
>gene=chr20_49116012-49116146; species=panTro
ccccaccccacactgttcctgaaccaagcctttaaaggcatgatttagaaatggtgcacatcacttccactcagatcctattggtcagcatgcagtcatatggcacatctagttgcaagggaagttgggaaatg
>gene=chr20_49116012-49116146; species=papHam
ctccaccccacactgtccctgaaccaagcctttaaaggcatgatttagaaatggcgcacatcacttccactcagatcctattggtcagcatgtagtcatatggcacatctagttgcaagggaagttgggaaatg
>gene=chr20_49116012-49116146; species=ponAbe
ccccaccccacattgttcctgaaccaagcctttaaaggcatgatttagaaatggtgcacatcacttccactcagatcctattggtcagcat-----------gcacatctagttgcaagggaagttgggaaatg
>gene=chr20_49116012-49116146; species=rheMac
CTCCACCCCACACTGTCCCTGAACCAAGcctttaaaggcatgatttagaaatggcgcacatcacttccactcagatcctattggtcagcatgtagtcatatggcacatctagttgcaagggaagttgggaaatg
>gene=chr20_54967602-54967724; species=hg19
GATGGCGAGAAAAGCAAGAGAGAGTGGGACCGATCGATAGCGCAGCGGTCGGCTTGGCGCCCTTTCAGCGTGCGCAGTGAACGTGCGCTCGGAGCGGTAGATTGGGCAGGATTCGCGCCTCC
>gene=chr20_54967602-54967724; species=bosTau
GATGGCGAGAAGGGCAGGGACAAGTTGAGGCGATCGATAGCGCAGAGCTCAGCGCGACGCCCTTTGCGCGTGCGCAGTGAACGTGCGCACGGAGCGATTGATCTTGCAGGATTCGCGCCTCC
>gene=chr20_54967602-54967724; species=calJac
GATGGCTAGAAAGGC-----AGAGTGGGGCCGATCGATAGCGCAGCGCTCGGCTTGGCGCCCTTCCCGCGTGCGCAGTGAACCTGCGCTCGGAGCTGTCGATTGGGCAGGATTCGCGCCTCC
>gene=chr20_54967602-54967724; species=canFam
tggggcggggtggg-----gggggtgggggcgATCGACAGCGCAGCGCTCGGCGCATCGCCCTGCGCGCGTGCGCAGTGAGCGTGCGCTCCGAGCGATCGATGGTGCAGAATTGGCGCCTCC
>gene=chr20_54967602-54967724; species=equCab
-ATGGAGAGAAGAGCAGGGGAGAGTGGTGCCGATCGATAGCGCAGCGCTCGGCGCCTTGTCCTGTGCGCGTGCGCAGTGAACGTGCGC---------TCGATCGGGCAGGATTCGCGCCTCC
>gene=chr20_54967602-54967724; species=gorGor
GATGG---------------------------------------------------------------------------------------------------------------------
>gene=chr20_54967602-54967724; species=panTro
GATGGCGAGAAAAGCAAGAGAGCGTGGGACCGATCGATAGCGCAGCGGTCGGCTTGGCGCCCTTTCAGCGTGCGCAGTGAACGTGCGCTCGGAGCGGTAGATTGGGCAGGATTCGCGCCTCC
>gene=chr20_54967602-54967724; species=papHam
GATGGCGAGAAAAGCAAGCGAGAGTGCGACCGATCGATAGCGCAGCGGTCGGCTTGGCGCCCTTTCAGCGTGCGCAGTGAATGTGCGCTCGGAGCGGTCGATTGGGCAGGATTCGCGCCTCC
>gene=chr20_54967602-54967724; species=ponAbe
GATGGCGAGAAAAGCAACAGAGAGTGGGACCGATCGATAGCGCAGCGGTCGGCTTGGCGCCCTTTCAGCGTGCGCAGTGAACGTGCGCTCAGAGCGGTCGATTGGGCAGGATTCGCGCCTCC
>gene=chr20_54967602-54967724; species=rheMac
GATGGCGAGAAAAGCAAGCGAGAGTGCGACCGATCGATAGCGCAGCGGTCGGCTTGGCGCCCTTTCAGCGTGCGCAGTGAATGTGCGCTCGGAGCGGTCGATTGGGCAGGATTCGCGCCTCC
>gene=chr10_3088152-3088217; species=hg19
AGCTCCTCTTCTGGCCATACAAGGAAGTCCAGTGTGGGGATGACTAAGCAGCTGACCCGGGGCGG
>gene=chr10_3088152-3088217; species=bosTau
AGCTCCGGGTTTGGCCCTACAAGGCAGG--------AGGACCGCACCCCCCCCCACC------CC
>gene=chr10_3088152-3088217; species=calJac
GGATCCTCTTCTGGCCATACAAGGAAGTCCAGTGCTGGGATGACTAAGCAGCCGACT------GG
>gene=chr10_3088152-3088217; species=canFam
-----------------------------------------------------------------
>gene=chr10_3088152-3088217; species=equCab
CACTCCGGGCTCTGCCAAACCGGGAAGTCCTGCCTCGGGATGACCGGCCCTCACTCA------CA
>gene=chr10_3088152-3088217; species=gorGor
AGCTCCTCTTCTGGCCATACAAGGAAGTCCAGTGTGGGGATGACTAAGCAGCTGACCCGGGGCGG
>gene=chr10_3088152-3088217; species=panTro
AGCTCCTCTTCTGGCCATACAAGGAAGTCCAGTGTGGGGATGACTAAGCAGCTGACCCGGGGCGG
>gene=chr10_3088152-3088217; species=papHam
GGTTCCTCTTCTGGCCATACAAGGAAGTCCAGTGAGGAGATGACTAAGCAGCTGACCTG----GG
>gene=chr10_3088152-3088217; species=ponAbe
GGCTCCTCTTCTGGCCATACAAGGAAGTCCAGTATGGGGATGACTAAGCAGCTGACCCGGGGCGG
>gene=chr10_3088152-3088217; species=rheMac
GGTTCCTCTTCTGGCCATACAAGGAAGTCCAGGGAGGAGATGACTAAGCAGCTGACCTG----TG
>gene=chr10_7860299-7860527; species=hg19
CACCTGCCGCCCTGGGCGCCTCCTCCACCTGCGCGCCCCACGCCCGCTTCCGGCCGGCTTCCAGGCCTCAGAGGCGATCCCGAGGAATCGTTCCGCTCCCAAGGGGCGGAGCTTTCTCATCGCCGCGCTCGGCATTCGGCTTATGCTGCCTCGCCCCGGCGGCCGTCCAGCGGGAGGCGGAGCGAGTCCAAAATGGCGGCTCTCAGGCTGGCGCGCTCCGTGCTGCTG
>gene=chr10_7860299-7860527; species=bosTau
CACCTGCCTCCTCTGGCGCATCCCTCACCTGCGCCCCGCGCCGCCGTTTCCTGCATCCTTCCAGGCCCGAGAGTCAACACCGGGACATCGCTCTGCTACAACGGGGCGGAGCTTCCGCATCGGCCCGCTCCGCACTCGGCTAGTGCTGCCTCGCCCCGGCGACCATCCAGCGGGAGGCGGAGCAAGCCCAAAATGGCGGCTCTCAGGCTGGCGCGCTCCGTGCTGCTC
>gene=chr10_7860299-7860527; species=calJac
CACCTGTCACCCATGGCGCCTCCTCCACCTGCGCTCCGCAATCCCGCTTCCGGCCGGCTTCCAGGCCTCAGAGACGATCCCGAGGCGTCGCTCCGCTCCCACGGGGCGGAGCTTTCTCATCGGCGCGCTCGGCATTCGGCTCGTGCTGCCTCGCTCCGGCGGCCGTCCAGCGAGAGGCGGAGCGAGTCCAAAATGGCGGCTCTCAGGCTGGCGCGCTCCGCGCTGCTG
>gene=chr10_7860299-7860527; species=canFam
CACCTGCCTCCGCGCGCGCATCCTCCACCTGCGCCCCGCACCGCCGTCTCCGGCGCCCTCCCAGGCCCGACAGCCGCCGCCGAGAGATCGCTCTGCCCCGGCAGGGCGGAGCTTGCGCACGGGCGCGCTCCGCCCTCGGCTAGTGCTGCCTGGCCCCGGCGGCCGTCCAGCGGGGGGCGGAGCGAGCCCAAAATGGCGGCTCTCAGGCTGGCGCGCTCCGTGCTGCTG
>gene=chr10_7860299-7860527; species=equCab
CACCTGCCTCCCGGGGCGCATCCGCCACCTGCGCTCTGCACAGCCGCTTCCCGCCTCCGTCCAGACCCGAGAGTCGATACCGACACATCGCTCTGCTCCAGCGGGGCGGAGCTTCCTCATCGGCGCGCTCCGTCTTTGGCTAGTGCTGCCTCGCCCCGGCGACCGTCCAGCGGGAGGC-GCGCGAGTCCAAAATGGCGGCTCTCAGGCTGGCGCGCTCCGTGCTGCTG
>gene=chr10_7860299-7860527; species=gorGor
------------------------------------------------------------------------------------------------------------------------------------------GCTCATGCTGCCTCGCCCCGGCGGCCGTCCAGCGGGAGGCGGAGCGAGTCCAAAATGGCGGCTCTCAGGCTGGCGCGCTCCGTGCTGCTG
>gene=chr10_7860299-7860527; species=panTro
CACCTGCCGCCCTGGGCGCCTCCTCCACCTGCGCGCCCCACGCCCGCTTCCGGCCGGCTTCCAGGCCTCAGAGGCGATCCTGAGGAATCGTTCCGCTCCCAAGGGGCGGAGCTTTCTCATCGCCGCGCTCGGCATTCGGCTCATGCTGCCTCGCCCCGGCGGCCGTCCAGCGGGAGGCGGAGCGAGTCCAAAATGGCGGCTCTCAGGCTGGCGCGCTCCGTGCTGCTG
>gene=chr10_7860299-7860527; species=papHam
CACCTGCCTCCCCGGGCGCCTCCTCCACCTGCGCGCCGCACGCCCGCTTCCGGCCGGCTTCCAGGCCTCAGAGGCGATCCCGAGGCTTCGCTCCGCTCCGAAGGGGCGGGGCTTTCTCATCGGCGCGCTCAGCATTCGGCTCATGCTGCCTCGCTCCGGCGGCCGTCCAGCGGGAGGCGGAGCGAGTCCAAAATGGCGGCTCTCAGGCTGGCGCGTTCCGTGCTGCTG
>gene=chr10_7860299-7860527; species=ponAbe
CACCTGCCGCCCCGGGCGCCTCCTCCACCTGCGCGCCCCACGCCCGCTTCCGGCCGGCTTCCAGGCCTCAGAGGCGATCCCGAGGAATCGCTCCGCTCCCACGGGGCGGAGCTTTCTCATCGCCGCGCTCGGCATTCGGCTCATGCTGCCTCGCCCCGGCGGCCGTCCAGCGGGAGGCGGAGCGAGTCCAAAATGGCGGCTCTCAGGCTGGCGCGCTCCGTGCTGCTG
>gene=chr10_7860299-7860527; species=rheMac
CACCTGCCTCCCCGGGCGCCTCCTCCACCTGCGCGCCGCACGCCCGCTTCCGGCCGGCTTCCAGGCCTCAGAGGCGATCCCGAGGCTTCGCTCCGCTCCGAAGGGGCGGGGCTTTCTCATCGGCGCGCTCAGCATTCGGCTCATGCTGCCTCGCTCCGGCGGCCGTCCAGCGGGAGGCGGAGCGAGTCCAAAATGGCGGCTCTCAGGCTGGCGCGTTCCGTGCTGCTG
>gene=chr10_16859379-16859599; species=hg19
CCCTCACTCCCTGCAACACCGGCACTGAACAGCGAACACGCCCTGTCTCGGCGCCCCGCGCAGGCGCACACAGCGCCGCTGCCAGCTCCACGCCCGACCCTACCCATATTAGGAGAACAGCTCTCCAGACGTGTCTCCAGGGCCAGGCTCCGCCCTTAAAAGTCTGTGGAAGAGGCTGGCTAATCACGTTCGTTATTCGGCTTCGAGACCCCGCCCCACG
>gene=chr10_16859379-16859599; species=bosTau
CGCTCGGTCGGTGCAAGACGAGCACCAAACGAGGAACACGCCCTGTCCCGGCACTCCGCGCAGGCGCACAACGGACCGCTAACAACTCCGCTTCAGGCCCTTCCCTAATTAGGAGAACTGCTTACTAGACGTGGCT-CAGGGCGAGGCTCCGCCCATAAAAGAATGCGTGTGCGGCTAGCCAATCATGTATGCTGTTCGGCCTGGAGACTCCGCCCCACC
>gene=chr10_16859379-16859599; species=calJac
CCTTGGTTCTCCACAACACCGGTACGGAACAGCGAACACGCCCTGTCTCGGCACTCCGCGCAGGCGCACACCGCGCCGCTGCCAGCTCCACGCCCGACCCTACCCAAATTAGGAGAACAGCTTGCTAGACGTGGCTCCCGGACCAGGCTCCACCCTTATAAGTATGTAGAGGAGGATGGCCAATCACGTTTGTTACTCG-CTTCGAGACCCCGCCCCACG
>gene=chr10_16859379-16859599; species=canFam
CGCCCGCTCGGAGCGAGACGGGAAGGGAACGGGGACCGCGCCCTGTCCCGGAGCTCCGCGCAGGCGCACAGCCCGCCGCCCTGCGCTCCGCGCCTGGCGGTTCCCAAATTAGGAGACCAGTTCACTAGACGCGGCTCCAGGGTGAGGCCCCGCCCAC-GAGGAACGTGTA-GCGGCCGGCCAATCACGTCCGCCGCCTGGCCTCGAGGCTCCGCCCCGCC
>gene=chr10_16859379-16859599; species=equCab
CACTCGGTCTGAGCAAAACGCGCACCGGGCAAGGAACACGCCCTGTCCCGGCGCTCGGCGCAGGCGCACAGCGCGCCTCTCGCCGCTCCGCACCCGACCCTTCCCAAATTAGGAGAACAGCTTACTAGACATGGCCCAGGGGCGAGGCTCCGCCCATAAAAGAATGTGCACGAAGCCGGCCAATCACGTCCGTTACTCGGCCTCGAGACTCCGCCCCACC
>gene=chr10_16859379-16859599; species=gorGor
CCCTCACTCCCT-------------------------------TGTCTCGGCGCCCCGCGCAGGCGCACACAGCGGCGCTGCGAGCTCCACGCCCGACCCTACCCATATTAGGAGAACAGCTCTCCAGACGTGGCTCCAGGGCCAGGCTCCGCCCTTAAAAGTCTGTGGAAGAGGCTGGCTAATCACGTTCGTTATTCGGCTTCGAGACCCCGCCCCACG
>gene=chr10_16859379-16859599; species=panTro
CCCTCACTCCCTGCAACACCGGCACTAAACAGCGAACACGCCCTGTCTCGGCGCCCCGCGCAAGCGCACACAGCGCCGCTGCCAGCTCCACGCCCGACCCTACCCATATTAGGAGAACAGCTCTCCAGACGTGGCTCCAGGGCCAGGCTCCGCCCTTAAAAGTCTGTGGAAGAGGCTGGCTAATCACGTTCGTTATTCGTCTTCGAGACCCCGCCCCACG
>gene=chr10_16859379-16859599; species=papHam
CCCTCGCCCCGCGAAACACCGGCACTGAACTGCGAACACGCCCTGTCTCGGCACCCCGCGCAGGCGCACACAGCTCAGCTGACAGCTCCACGCCCGACCCTACCCATATTAGGAGAACAGCTCGCTAGACGTGGCTTCTGAGCCAGGCTCCGCCCTTAAAAGTATGTGCTAGAGGCTGGCCAATCACGTTCGTTATTCGGCTTCGAGACCCCGCCCCACG
>gene=chr10_16859379-16859599; species=ponAbe
CCCTCACTCCCTGCAACACCGGTACTGAAGAGCGAACACGCCCTGTCTCCGCGCCCCGCGCAGGCGCACACAGCGCCGCTGGCAGCTCCACGCCCGACCCTACCCATATTAGGAGAACAGCTCTCTAGACGTGGCTCCAGGGCCAGGCTCCGCCCTTAAAAGTCTGCGGAAGAGGCTGGCCAATCACGTTCGCTATTCGGCTTCGAGACCCCGCCCCACC
>gene=chr10_16859379-16859599; species=rheMac
----------------------------------------------------------------------------------------------------------------------------------------------------------------------------------------------------------------------------
>gene=chr10_60772779-60773009; species=hg19
ACTAAAACCCTGGACTTCAGAGGTGAAGCACAGCTGTGATTTTAACGGGTTCACTCACAGGTGGGGAGTGGCAATGGCAGAGCTTGTGAAGTTGAGATGCCCTTTTAAGGTCGTTAGCTGCTCAACTAACCTTGGGCAGACTCTGTCTCTCAAATGAATTACAGAGATGCAGAGAAAATAAATGTTTTAGTCTCTTGGGAAATTAAAATATTCCTCAGACAGAAATACCA
>gene=chr10_60772779-60773009; species=bosTau
ACTAAAGCCCCGGACATCAGAAGTAGAGCACAGCTGTGATTCTAAAAGCCTCATTCACAGGTAG-GAATGGTGATGGCAGAGTTTACAAAGTTGGGATGCACAGTTAAGATTCTTAGGTACTGAATCAACCCTGGAAAAACTCCATCCTGCAAGTGAATTACAGAGATGTAGGGAGAACAAATGTTTTAGTCTCTTGAGCAATTAAAATACTTCTGACACAAAACTATCA
>gene=chr10_60772779-60773009; species=calJac
ACT-AACCCCTGGACATCAGAGGTGAAGCACAGCTGTGATTTTAAAGGGTTCACTCACAGGTGGAGAATGGAGATGGCAGAACTTGTGAAGTTGAGATGCCCTTTTAAGATTGTTAGCTGCCCAACTAACCCTGGGAAGACTTTGTCCTGCAAATAAATTACAGAGATGC-AAGAGGATAAATGTTTTAGTCTCTTGGGAAATTAAAATATTCCTCAGACAGAAATATCA
>gene=chr10_60772779-60773009; species=canFam
ACTAAATCCCCGGACATCAGAGGTGGAGCACAGCTATGATTCTAAAGGGCTCAGTCACAGGTGGAGAATGGTGATGGCAGAGCTCATGAAGTTAGAATGCCCTTTTAAGGCTGTTAGCTGCCCAACCAACCCTGGACAAACTCTATCCTGCAAGCAAATTATAGAGATGCTGGGAGAACCAATGTTTTAGTCTCATGGGCAATTAAAATAT------------ACTACTA
>gene=chr10_60772779-60773009; species=equCab
ACTAAACCCCTGGACATCAGAGGTGGAGCACAGCTGCGATTTTAAAAGGCTCACTCACAGGTGGAGAATGGTGATGGTACAGGTTATGGAGTTGGAATGCCCTGTTAAGGCTGTTAGGTGCCCAACCAACCCTGGACAAACTCTGTGCTGCAAGTGAATTATAGAGATGCAACAAGAATGAATATTTTAGTCTCTTGGGCAATTAAACTACTCCTCAGACAGAACTACCA
>gene=chr10_60772779-60773009; species=gorGor
--------------------AGGTGAAGCACAGCTGTGATTTTAACGGGTTTACTCACAGGTGGGGAGTGGCAATGGCAGAGCTTGTGAAGTTGAGATGCCCTTTTAAGGTCGTTAGCTGCTCAACTAACCTTGGGCAGACTCTGTCTCTCAAATGAATTACAGAGATGCAGAGAGAATAAATGTTTTAGTCTCTTGGGAAATTAAAATATTCCTCAGACAGAAATACCA
>gene=chr10_60772779-60773009; species=panTro
ACTAAAACCCTGGACTTCAGAGGTGAAGCACAGCTGTGATTTTAACGGGTTCACTCACAGGTGGGGAGTGGCAATGGCAGAGCTTGTGAAGTTGAGATGCCCTTTTAAGGTCGTTAGCTGCTCAACTAACCTTGGGCAGACTCTGTCTCTCAAATGAATTACAGAGATGCAGAGAGAATAAATGTTTTAGTCTCTTGGGAAATTAAAATATTCCTCAGACAGAAATATCA
>gene=chr10_60772779-60773009; species=papHam
ACTAAAACCCTGGACTTCAGAGGTGGAGCACAGCTGTGATTTTAACAGGTTCACTCACAGGTGGGGAGTGGCAATGGCAGAACTTGTGAAGTTGAGATGCTCTTTTGAGATTGTTAGCTGCCCAACTAACCCTGGGCAGACTCTGTCCTGCAAATGAATTACAGAGATGCAGAGAGAATAAATGTTTTAGTCTCTTGGGAAATTAAAATACTCCTCAGACAGAAATACCA
>gene=chr10_60772779-60773009; species=ponAbe
ACTAAAACCCTGGACTTCAGAGGTGGAACACAGCTGTGATTTTAACGGGTTCACTCACAGGTGGGGAGTGGCAATGGCAGAGCTTGTGAAGTTGAGATGCCCTTTTAAGGTCGTTAGCTGCTCAACTAACCTTGGGCAGACTCTGTCCCTCAAATGAATTACAGAGATGCAGAGAGAATAAATGTTTTAGTCTCTTGGGAAATTAAAATATTCCTCAGACAGAAATACCA
>gene=chr10_60772779-60773009; species=rheMac
ACTAAAACCCTGGACTTCAGAGGTGGAGCACAGCTGTGATTTTAACGGGTTCACTCACAGGTGGGGAGTGGCAATGGCAGAACTTGTGAAGTTGAGATGCTCTTTTGAGATTGTTAGCTGCCCAACTAACCCTGGGCAGACTCTGTCCTGCAAATGAATTACAGAGATGCAGAGAGAATAAATGTTTTAGTCTCTTGGGAAATTAAAATACTCCTCAGACAGAAATACCA
>gene=chr10_64576078-64576314; species=hg19
CAGTGAGTCCCCTCGCCGAGCTATTAATCAATTGCTCCTCGCTCAGTTAGACGGAAAGTGTTGCTCTAAGTATTTATGGGCAGGTCTTCAATACCCGTGACGTCGCTGCCCATATATGGACTGAGGAACAGGGCTGGGCCAGGCGGCTTTTGCCGTCACATGGCTGATTTGCATACACGGGCTCGGCCGCGCGGACTCCGCCGGGCTCGCGACTTCCAGCTCGCAGGCGGCGGGGA
>gene=chr10_64576078-64576314; species=bosTau
--------------------------------------------------------------------------------------------------------------------------------------------------------------------------------------------------------------------------------------------
>gene=chr10_64576078-64576314; species=calJac
CAGTGTGTCCCCTCGCCGAGCTATTAATCAATTGCTGCTCGCTCAGTTAGACGGAAAGTGTTGCTCTAAGTATTTATGGGCAGGTCTTCAATATCCGTGACGTCGCTGCCCATATATGGACTGAGGAACAGGGCTGGGCCAGGCGGCTTTTGCCGTCACATGGCTAATTTGCATACACGGGCTCCACCGCGCGGGCTCCGCCGGGCTCGCGACTCCCAGCTCACAGCCGGCAGGGA
>gene=chr10_64576078-64576314; species=canFam
CAGTGTGTCCCCTCGCCGAGCTATTAATCAATTGCTGCTCTCTCGGTTAGACGGAAAGTGTTGCTGTAAGTATTTATGGGCAGGGCCTCAATGCCCGTGACGTCGCTGCCCATATATGGACTGAGGAACAGGGCTGGGCCAGGCGGCTTTTGCCGTCACATGGCCGATTTGCAT--ACGGGCTCGGCAGCGCGGGCTCCGCCGGGCTCGCGACTCCCGGCTCCCGGACAGCGGGGA
>gene=chr10_64576078-64576314; species=equCab
CAGTGTGTCCCCTCGCCGAGCTATTAATCAATTGCTGCTCTCTGGGTTAGACGGAAAGTGTTGCTCTAAGTATTTATGGGCAGGTCCTCAATGCCCGTGACGTCGCTGCCCATATATGGACTGAGGAACAGGGCTGGGCCAGGCGGCTTTTGCCGTCACATGGCCTATTTGCAT--ACGGGCTCGGCGGCGCGGGCTCCGCCGGGCTCGCGACTCCCGACACGCAGCCCGCGACAA
>gene=chr10_64576078-64576314; species=gorGor
CAGTGAGTCCCCTCGCCGAGCTATTAATCAATTGCTCCTCGCTCAGTTAGACGGAAAGTGTTGCTCTAAGTATTTATGGGCAGGTCTTCAATACCCGTGACGTCGCTGCCCATATATGGACTGAGGAACAGGGCTGGGCCAGGCGGCTTTTGCCGTCACATGGCTGATTTGCATACACGGGCTTGGCCGCGCGGACTCCGCCGGGCTCGCGACTTCCAGCTCGCAGGCGGCGGGGA
>gene=chr10_64576078-64576314; species=panTro
CAGTGAGTCCCCTCGCCGAGCTATTAATCAATTGCTCCTCGCTCAGTTAGACGGAAAGTGTTGCTCTAAGTATTTATGGGCAGGTCTTCAATACCCGTGACGTCGCTGCCCATATATGGACTGAGGAACAGGGCTGGGCCAGGCGGCTTTTGCCGTCACATGGCTGATTTGCATACACGGGCTCGGCCGCGCGGACTCCGCCGGGCTCGCGACTTCCAGCTCGCAGGCGGCGGGGA
>gene=chr10_64576078-64576314; species=papHam
CAGTGTGTCCCCTCGCCGAGCTATTAATCAATTGCTCCTTGCTCAGTTAGACGGAAAGTGTTGCTCTAAGTATTTATGGGCAGGTCTTCAATACCCGTGACGTCGCTGCCCATATATGGACTGAGGAACAGGGCTGGGCCAGGCGGCTTTTGCCGTCACATGGCTGATTTGCATACACGGGCTCGGCCGCGCGGACTCCGCCGGGCTCGCGACTCCCAGCTCGCAGCCGGCGGGGA
>gene=chr10_64576078-64576314; species=ponAbe
CAGTGTGTCCCCTCGCTGAGCTATTAATCAATTGCTCCTCGCTCAGTTAGACGGAAAGTGTTGCTCTAAGTATTTATGGGCAGGTCTTCAATACCCGTGACGTCGCTGCCCATATATGGACTGAGGAACAGGGCTGGGCCAGGCGGCTTTTGCCGTCACATGGCTGATTTGCATACACGGGCTCGGCCGCGCGGACTCCGCCGGGCTCGCGACTTCCAGCTCGCAGGCGGCGGGGA
>gene=chr10_64576078-64576314; species=rheMac
CAGTGTGTCCCCTCGCCGAGCTATTAATCAATTGCTCCTTGCTCAGTTAGACGGAAAGTGTTGCTCTAAGTATTTATGGGCAGGTCTTCAATACCCGTGACGTCGCTGCCCATATATGGACTGAGGAACAGGGCTGGGCCAGGCGGCTTTTGCCGTCACATGGCTGATTTGCATACACGGGCTCGGCCGCGCGGACTCCGCCGGGCTCGCGACTCCCAGCTCGCAGCCGGCGGGGA
>gene=chr10_64576366-64576622; species=hg19
GGGATCGCGGGGGAGAGGGCGCGCCATGGACCCAGTCACAGCCACAGCAGGAGAGCGAGCTGCTCCAGGCTGCGGCTCAGCCTCCCGGGGCGGGGAGGAATTCCGGTTCTCTGGGACTTTCCAAAAAAGGCGAAGATCCGGTGCCGGCGGCTCCGCCTCCCTAGCCCTTGTTTGGGAGCCATTCCGGAAAATTAAACTTCGGAAAGAAACCGAGCGGAGCCGAGACACTACAGTCAAACCCCTACTCACTTTCTTG
>gene=chr10_64576366-64576622; species=bosTau
----------------------------------------------------------------------------------------------------------------------------------------------------------------------------------------------------------------------------------------------------------------
>gene=chr10_64576366-64576622; species=calJac
GGGATCGCGTGGGAGAGGGCACGCCACGGACCCCGCCACAGCCACAGCAAGAGCGCAAGCGGCTCCGGGCTGCAGCTCAGCCTCCCCGGGCGGGGATGAATTCCGGTTCTCCGGGACTTTCCAAAAAAGGCGAAGATCCGGTCCTGGCGGCTCCGCCTCCCTAGCCCTTGTTTGGGAGCCATTCCGGAAAATTAAACTTCGGAAAGAAACCGAGCGGAGCCGAGACACTACAGTCAAACCCCTACTCACTTTCTTG
>gene=chr10_64576366-64576622; species=canFam
gggcccggcggggggcgggggcgccgcgggggcggctccggccgcgggggAAGAGCTCGCGGGTCCTAGCTGCGGCGAGGCCTCCCCGGGCGGGGAGGAATTCCGGTTCTCCGGGACTTTCCAAAAAAGGCGAAGATCCGGTGCCGGCGGCCCCGCCTCCCCAGCCCTTGTTTGGGAGCCATTCCGGAAAATTAAACTTCGGAAAGAAACCGAGCGGAGCCGAGACACTACAGTCAAACCCCTACTCACTTTCTTG
>gene=chr10_64576366-64576622; species=equCab
GAGCCCGGCGGGGAAGGGGCGCGCCGCGGGTCCAGCTCAGGCCAC-TGGGTAGAGCGAGCGGGTCGGGGCTGCGGCGCGGCCTCCCGGGGCGGGGAGGAATTCCGGTTCTCTGGGACTTTCCAAAAAAGGCGAAGATCCGGTGCCGGCGGCTCCGCCTCCCCAGCCCTTGTTTGGGAGCCATTCCGGAAAATTAAACTTCGGAAAGAAACCGAGCGGAGCCGAGACACTACAGTCAAACCCCTACTCACTTTCTTG
>gene=chr10_64576366-64576622; species=gorGor
GGGATCGCGGGGGAGAGGGCGCGCCATGGACCCAGTCACAGCCACAGCATGAGAGCGAGCTGCTCCGGGCTGCGGCTCAGCCTCCCGGGGCGGGGAGGAATTCCGGTTCTCTGGGACTTTCCAAAAAAGGCGAAGATCCGGTGCCGGCGGCTCCGCCTCCCTAGCCCTTGTTTGGGAGCCATTCCGGAAAATTAAACTTCGGAAAGAAACCGAGCGGAGCCGAGACACTACAGTCAAACCCCTACTCACTTTCTTG
>gene=chr10_64576366-64576622; species=panTro
GGGATCGCGGGGGAGAGGGCGCGCCATGGACCCAGTCACAGCCACAGCATGAGAGCGAGCTGCTCCGGGCTGCGGCTCAGCCTCCCGGGGCGGGGAGGAATTCCGGTTCTCTGGGACTTTCCAAAAAAGGCGAAGATCCGGTGCCGGCGGCTCCGCCTCCCTAGCCCTTGTTTGGGAGCCATTCCGGAAAATTAAACTTCGGAAAGAAACCGAGCGGAGCCGAGACACTACAGTCAAACCCCTACTCACTTTCTTG
>gene=chr10_64576366-64576622; species=papHam
GGGATCGCGGGAGAGAGGGCGCGCCATGGACCCAGCCGCAGCCACAGCGGGAGAGCGAGCGGCTCCGGGCTGCGGCTCAGCCTCCCGGGGCGGGGAGGAATTCCGGTTCTCTGGGACTTTCCAAAAAAGGCGAAGATCCGGTGCCGGCGGCTCCGCCTCCCTAGCCCTTGTTTGGGAGCCATTCCGGAAAATTAAACTTCGGAAAGAAACCGAGCTGAGCCGAGACACTACAGTCAAACCCCTACTCACTTTCTTG
>gene=chr10_64576366-64576622; species=ponAbe
GGGATCGCGGGGGAGAGGGCGCGCCATGGACCCAGTCACAGCCACAGCATGAGAGCGAGCTGCTCCGGGCTGCGGCTCAGCCTCCCGGGGCGGGGAGGAATTCCGGTTCTCTGGGACTTTCCAAAAAAGGCGAAGATCCGGTGCCGGCGGCTCCGCCTCCCTAGCCCTTGTTTGGGAGCCATTCCGGAAAATTAAACTTCGGAAAGAAACCGAGCGGAGCCGAGACACTACAGTCAAACCCCTACTCACTTTCTTG
>gene=chr10_64576366-64576622; species=rheMac
GGGATCGCGGGAGAGAGGGCGCGCCATGGACCCAGCCACAGCCACAGCGGGAGAGCGAGCGGCTCCGGGCTGCGGCTCAGCCTCCCGGGGCGGGGAGGAATTCCGGTTCTCTGGGACTTTCCAAAAAAGGCGAAGATCCGGTGCCGGCGGCTCCGCCTCCCTAGCCCTTGTTTGGGAGCCATTCCGGAAAATTAAACTTCGGAAAGAAACCGAGCTGAGCCGAGACACTACAGTCAAACCCCTACTCACTTTCTTG
>gene=chr10_71173151-71173363; species=hg19
TGGCACGCACAGTGGTCCTGTATGAAGATGGAGAAATACCGACCCCAAGTGGCCGGTCTCAATATGTTCTGCTCTCCACCCTTTGCTGAGCCAGAAAGCCGGGCATTCCCCATATATGGATATCGCCCTCCGTGAGAGGGTGGGGTGCAGGGAGGGGGCAGAGACCCTGGGCAGGGCCTGCCCTCGAGACTCGCCAGTCCCCAGGAACGGCT
>gene=chr10_71173151-71173363; species=bosTau
TGG-------------------TGAAGGTGGAAAAACATCGCCCCCCAGTGGCCAGTCTCGAAATGTTCCGCTCCCATCCCTTCCCTGAGCCAGGAAGAGGGGCGAGTCCC-TACATGGACACCGCCGACGATGAGAACGTGGGGTACAGGGTGAGGGCAAAGACCAATGGCAGGGCCTGACCTCGAAACACAGCAGTCCGCAGAAACGGCT
>gene=chr10_71173151-71173363; species=calJac
TGGCTCGTGCAATGGTCCTGTATTAAGGTGGAGAAACACTGTCCCCAAGTGGCCAGATTCAATATGTTCCACTCTCCATCCTTCCCTGAGCCAGAAAGCAGGGCACTCCCCATATATGGATATCACCCTCGGTGAGATGGTGGGGTGCAGGGAAGGGGCAAAGACCCTGGGCAGGGCCTGCTCTCGAGACTCGTCATTCCCCAGGAATGGTT
>gene=chr10_71173151-71173363; species=canFam
CCGG------------------GTAAGGTGGAGAAACACTGCCCCCCAGTGGTCAGGCACAGAATAGC---CCCCCGACACCTGCCTGGG----------------------------------------GG-------GCAGAGCGGGGGCGGAGGGCGGGGGCCGCAGGCAGGGCCCGCCCCGCAAACCCCTCGGTCCCCGGGACCGGCT
>gene=chr10_71173151-71173363; species=equCab
--------------------------------------------------------------------------------------------------------------G-GACAC-CAC-----CCATGGTGAGAAAGCAGGGCGCAGGATGGGGGCAGAGACCTCGGGCAAGGCCTGCCCTCGAAGCTTCGCAG-----AGGAAC----
>gene=chr10_71173151-71173363; species=gorGor
TGGCACGCGCAGTGGTCCTGTATTAAGATGGAGAAATACCGCCCCCAAGTGGCCGGTCTCAATATGTTCTGCTCTCCACCCTTTGCTGAGCCAGAAAGCCGGGCATTCCCCATATATGGATATCGCCTTCCGTGAGAGGGTGGGGTGCAGGGAGGGGGCAGAGACCCTGGGCAGGGCCTGCCCTCGAGACTCGCCAGTCCCCAGGAACGGCT
>gene=chr10_71173151-71173363; species=panTro
TGGCACACACAGTGGTCCTGTATGAAGATGGAGAAATACTGACCCCAAGTGGCCAGTCTCAATATGTTCTGCTCTCCACCCTTTGCTGAGCCAGAAAGCCAGGCATTCCCCATATATGGATATCGCCCTCCGTGAGAGGGTGGGGTGCAGGGAGGGGGCAGAGACCCTGGGCAGGGCCTGCCCTCGAGACTCGCCAGTCCCCAGGAATGGCT
>gene=chr10_71173151-71173363; species=papHam
TGGCGCGCGCAGTGGTCCTGTATTAAGGTGGAGAAATACCGCCTCCAAGTGGCTGGTGTCAATATGTTCTGCTCTCCACCCTTTCCTGAGCCAGAA---------------ATATATGGAAACTGCTCTCTGTGAGAGGGTGGGGTGCCCGGAGAGATCAGAGACCCTGGGCAG----------------------------AAGAACGAGT
>gene=chr10_71173151-71173363; species=ponAbe
TGGCGCGCACAGTTGTCCTGTATTAAGGTGGAGAAATACCGCCCCCAAGTGGCCGGTCTCAATATGTTCTGCTCTCCACCCTTTGCTGAGCCAGAAAGCGGGGCATTCCCCATATATGGATACCGCCCTCCGTGAGAGGGTGGGGTGCAGGGA-GGGGCAGAGACTCTGGGCAGGGCCTCTCCTCGAGACTCGCCAGTCCACAGGAACGGCT
>gene=chr10_71173151-71173363; species=rheMac
TGGCGAGCGCAGTGGTCCTGTATTAAGGTGGAGAAATACCGCCTCCAAGTGGCCGGTGTCAATATGTTCTGCTCTCCACCCTTTCCTGAGCCAGAA---------------ATGTATGGAAACTGCTCTCTGTGAGAGGGTGGGGTGCAGGGAGAGATCAGAGACCCTGGG-----------------------CAGTTCCCAGGAATGGCT
>gene=chr10_72345019-72345203; species=hg19
CTTCTGGCAGACTGGAGACCTGGCCACTCCCTCAGCACTCAGCCTCCGGAGAGAGGGCGGGTGTGAGTGCTGGGGAGTGGGGCCTTCTGGCCCATCCACATATGGCCTGGAGCCAGCTCTCTTCCTGTTCTGCCTGTGAGGTCCTCACTGCCAGCTGAGAGGGTTGGAGTGACAGAGAAGGGGT
>gene=chr10_72345019-72345203; species=bosTau
GTCTAGCTGGGTCGGAGTCCTTGCCTCTCCCTTAGCAGTTGGCCTCGTGGGAACTGAAGGGAGCGGCTGATGAGGAGTGAGGCCTTCTGGGTCAGTG-TATGTGGCCTGGAGCAAGTCCCACTCCTGCCCTGCCCGTGGGGTCTTTCCTGGCAGCCAAGGGGGTTAGAGTGACGGAG-------
>gene=chr10_72345019-72345203; species=calJac
CTTCTGGCAGACCGGAGACCTGGCTACTCCCTCAGCACTCAGCTTCCCCAGAGAGGGAGGGTGTGAGTGCTGGGGAGTGGGGCCTTCTGGCCCATCCACAAATGGCCTGGAGCCAGCTCTCCTCCTGTTCTGCCTGTGAGGTCCTCACTGCCAGCTGAGAGGACTGGAGTGACAGAGAGGCCAC
>gene=chr10_72345019-72345203; species=canFam
GTCCGGCCAGGCTGCAGTCGGGGCCCCTCCCTTTACAGCT---CCCTTGGGAAG-AAAGGGAGT---------------GGGCTTGCCAGGCCAGTC-TGCAGGGCTTTGAACAAGCCCTTGTTCTGTCCTGCCTGCGGAGTCTTTCCTACCAGCTG---------------------------
>gene=chr10_72345019-72345203; species=equCab
GTCTAGGCGGGCTGGAGTCCTGGCCCCTCTCCCTTCGCCTCAGCCCTCAGGAAGGGAAAGGAGTGGCTGCTAAGGAGTGGGGCCTTCTGAGCCAGTc-tgcatagccttgagcaag-ccccctcctgtcctgcctgtggggtccttcctgccagctgagggggttggaGTGACAGAGAGA----
>gene=chr10_72345019-72345203; species=gorGor
CTTCTGGCAGACTGGAGACCTGGCCACTCCCTCAGCACTCAGCCTCCCGAGAGAGGGAGGGTGTGAGTGCTGGGGAGTGGGGCCTTCTGGCCCATCCACATATGGCCTGGAGCCAGCTCTCTTCCTGTTCTGCCTGTGAGGTCCTCACTGCCAGCTGAGAGGGTTGGAGTGACAGAGAAGGGGT
>gene=chr10_72345019-72345203; species=panTro
CTTCTGGCAGACTGGAGACCTGGCCACTCCCTCAGCACTCAGCCTCCCGAGAGAGGGAGGGTGTGAGTGCTAGGGAGTGGGGCCTTCTGGCCCATCCACATATGGCCTGGAGCCAGCTCTCTTCCTGTTCTGCCTGTGAGGTCCTCACTGCCGGCTGAGAGGGTTGGAGTGACAGAGAAGGGGT
>gene=chr10_72345019-72345203; species=papHam
CTTCTGGCAGACTGGAGACCTGGCCCCTCCCTCGGTCCTCAGCTTCCCGAGAGAGGGAGGGTGCGAGTGC-GGGGACTGGGGCCTTCTGGCCCATCCACATATGGCCTGGAGCTAGCTCTCCTCCTGTTCTGCCTGTGAGGTCCTCACTGCCAGCTGAGAGGGTTGGAATGACAGAGAGGGGGT
>gene=chr10_72345019-72345203; species=ponAbe
CTTCTGGCAGACTGGAGACCTGGCCACTCCTTCAGCACTCAGCCTCCCGAGAGAGGGAGGGTGTGAGTGCTGGGGAGTGGGGCCTTCTGGCCCATCCACATATGGCCTGGAGCCAGATCTCTTCCTGTTCTGCCTGTGAGGTCCTCACTGCCAGCTGAGAGGGTTGGAGTGACAGAGAAGGGGT
>gene=chr10_72345019-72345203; species=rheMac
CTTCTGGCAGACTGGAGACCTGGCCCCTCCCTCGGCCCTCAGCTTCGTGAGAGAGGGAGGGTGTGAGTGCCGGGGACTGGGGCCTTCTGGCCCATCCACATATGGCCTGGAGCTAGCTCTCCTCCTGTTCTGCCTGTGAGGTCCTCACTGCCAGCTGAGAGGGTTGGAGTGACAGAGAGGGGGT
>gene=chr10_73291416-73291578; species=hg19
GGCTGAGGACCAGAGAGCCTCCATGGCCCATCACTGCCCTTGTCTTCCTAGCCATAGACAACACCCATATTTGGCACTTCCTGTGCAGGCAGGAAGTGGTGACATTTTTGACTCCTACACATAGATTGGTTCTGTGTCACTGTGGTGCCTCAGGGTCAGCTT
>gene=chr10_73291416-73291578; species=bosTau
-CCTGAGGAATAGGGAGCCTCCAAAGGCCATCACTG-CCTGATCCTTCCAGCCATAGCCAACACCCACATTTGGCACTTACTGTGCAGACAGGAAGTGCTGACATTTTAAGATCC--TACCTGGTCCACTTCAACATTAGTGTGGTACCTCAGCCCTGGCTT
>gene=chr10_73291416-73291578; species=calJac
GGCTGAGGACCAGAGAGCCTCCATGGGCCATCACTGCCCTTGTCTTCCTAGCCATAGACAACACCCATATTTGGCACTTCCTGTGCAGGCAGGAAGTGGTGACATTTTTGACTCCTACACATACACTGGTTCTGTGTCACCATGGTGCCTCAGGGTCAGCTT
>gene=chr10_73291416-73291578; species=canFam
AGTTGAGGACA-GGGAGCCTCCAAAGGCCATCACTGCCCTGATCCTCTCAGCCATAGATGACAC---------------CCTGTGCAGGCAGGAAGTGCCGAGATTTTAGATTCCTAATCGTGGCCTGCTTCAGCGATAGTGTGATATCCCAGCCCCAGCTT
>gene=chr10_73291416-73291578; species=equCab
-GCTGAGGACCAGGGAGCCCCCAAAAGCAATTGCCGCCCTGATCACCTTAGCCATAGACGACACCCACATTCGGCACTTCCTGTGCGGGCAGGAAGTGCTGACATTTTA-ACTGCTATACTTGGCCTCCTTCAGCATTAGCATAGTACTTCAGCATCAGCTT
>gene=chr10_73291416-73291578; species=gorGor
AGCTGAGGACCAGAGAGCCTCCATGGCCCATCACTGCCCTTGTCTTCCTAGCCATAGACAACACCCATATTTGGCACTTCCTGTGCAGGCAGGAAGTGGTGACATTTTTGACTCCTACACATAGATTGGTTCTGTGTCACCGTGGTGCCTCAGGGTCAGCTT
>gene=chr10_73291416-73291578; species=panTro
GGCTGAGGACCAGAGAGCCTCCATGGCCCATCGCTACCCTTGTCTTCCTAGCCATAGACAACACCCATATTTGGCACTTCCTGTGCAGGCAGGAAGTGGTGACATTTTTGACTCCTACACATAGATTGGTTCTGTGTCACCGTGGTGCCTCAGGGTCAGCTT
>gene=chr10_73291416-73291578; species=papHam
GGCTGAGGACCAGAGAGCATCCATGGGCCATCACTGCCCTTGTCTTCCTAGCCGTAGACAACACCCATATTTGGCACTTCCTGTGCAGGCAGGAAGTGGTGACATTTTTGACTCCTGCACATAGATTGGTTCTGTGTCATTGTGGTGACTCAGGGTCAGCTT
>gene=chr10_73291416-73291578; species=ponAbe
GGCTGAGGACCAGAGAGCCTCCATGGGCCATCACTGCCCTTGTCTTCCTAGCCATAGACAACACCCATATTTGGCACTTCCTTTGCAGGCAGGAAGTGGTGACATTTTTGACTCCTACACATAGATTGGTTCTGTGTCACCATGGTGCCTCAGGGTCAGCTT
>gene=chr10_73291416-73291578; species=rheMac
GGCTGAGGACCAGAGAGCATCCATGGGCCATCACTGCCCTTGTCTTCCTAGCCGTAGACAACACCCATATTTGGCACTTCCTGTGCAGGCAGGAAGTGGTGACATTTTTGACTCCTGCACATAGATTGGTTCTGTGTCATCGTGGTGCCTCAGGGTCAGCTT
>gene=chr10_74114634-74114864; species=hg19
TTCATCCTTGTTGGATTCCATGGCGGAACCAGAACGCGGAACCAGGGAGGGGGAGGCCGGGCGAGCGAAGGGCTGCGCCACCCGCCGGCGCGTCGCGGGCAGCCGGGCGCGGAGTGATGACATCCACCCTCCGCCCCTCCTTTCCCGAGTTTTGAGCGAGGGTGGAAGTGCTACCGTATGTCTTCTAAGAAAGGGACGGCTGGTGTAGGTGTCAATAATGGTGCACGCCC
>gene=chr10_74114634-74114864; species=bosTau
TTCATCCTTGTTGGATTCCATGGCGGAACCAGAGCGCGGAACCAGGGAGGGGGAGGCCGGGGGAGCGAAGGGCTGCGCCAGCAGCCGGCGCGTCTAGGGCAGGCGGTCGCAGGGTGATGACATAAACCCTCCGCCCCTCCTTCCCTGAGGTTTGAGCGAGGGCGGAAGCGCTACCGTATGTCTTCTAAGAGGGGGACGTCTAGAtcagatcaggctcagtacgccaggcc
>gene=chr10_74114634-74114864; species=calJac
TTCATCCTTGTTGGATTCCATGGCGGAACCAGAGCGTGGAACCAGGGAGGGGGAGGCCGGGCGAGCGAAGAGCTGCGCCACCCGCCGGTGCGTCGCGGGAAGGCGGGCGCGTAGTGATGACATCCACCCTCCGCCCCTCCTTTCCTGAGATTTGAGCGAGGGTGGAAGCACTACCGTATGTCTTCTAAGAAAGGGACGGCTGGCTTAAGTGTCAAAAATGGTGCACGCCC
>gene=chr10_74114634-74114864; species=canFam
TTCATCCTTGTTGGATTCCATGGCGGAACCAGAGCGCGGAACCAGGGAGGGGGAGGCCGGGCGAGCGGAGGGCTGCGCCAGCCGCCGGCACGTCTCGGGCA-GCGGGCGCAGG-TGATGACACAAACCCCCCGCCCCTCCTTTCCCGAGAGTTGAGCGAGGGCGGAAGTGCTACCGTATGTCTCCTAAGAGGGGCGCGGCTAGGAGAGGTATTGCCGAGGGTGCGTGCCC
>gene=chr10_74114634-74114864; species=equCab
TTCATCTTTGTTGGATTCCATGGCGGAACCAGAGCGCGGAACCAGGGAGGGGGAGGCCGGGCGAGCGAAGGGCTGCGCCAGCGGCCGGCGCGTCGCGGGCAGGCGGGCGCAGAATGATGACATAAACCCTTCGCCCCTCCTTTTCTGAGATTCGAGCGAGGGCGGAAGCGCTACCGTATGTCTTCGAAGACGGGGACGTATAAGAGAGGTGTTATAAGGGGTGCATGCCC
>gene=chr10_74114634-74114864; species=gorGor
TTCATCCTTGTTGGATTCCATGGCGGAACCAGAGCGCGGAACCAGGGAGGGGGAGGCCGGGCGAGCGAAGGGCTGCGCCACCCGCCGGCGCGTCGCGGGCAGCCAGGCGCGGAGTGATGACATCCACCCTCCGCCCCTCCTTTCCCGAGTTTTGAGCGAGGGTGGAAGCGCTACCGTATGTCTTCTAAGAAAGGAACGGCTGG-GTAGGTGTCAATAATGGTGCACGCCC
>gene=chr10_74114634-74114864; species=panTro
TTCATCCTTGTTGGATTCCATGGCGGAACCAGAGCGCGGAACCAGGGAGGGGGAGGCCGGGCGAGCGAAGGGCTGCGCCACCCGCCGGCGCGTCGCGGGCAGCCGGGCGCGGAGTGATGACATCCACTCTCCGCCCCTCCTTTCCCGAGTTTTGAGCGAGGGTGGAAGTGCTACCGTATGTCTTCTAAGAAAGGGACGGCTGGTGTAGGTGTCAATAATGGTGCACGCCC
>gene=chr10_74114634-74114864; species=papHam
TTCATCCTTGTTGGATTCCATGGCGGAACCAGAGCGCGGAACCAGGGAGGGGGAGGCCGGGCGAGCGAAGGGCTGCGCCACCCGCCGGCGCGTCGCGGGCAGGCGGGCGCGGAGTGATGACATTCACCCTCCGCCCCTCCTTTCCCGAGATTTGAGCGAGGGTGGAGGCGCTACCGTATGTTTTCTAAGAAAGGGACGGCTGTCTTAGGTGTCAATAATGGTGCATGCCC
>gene=chr10_74114634-74114864; species=ponAbe
TTCATCCTTGTTGGATTCCATGGCGGAACCAGAGCGCAGAACCAGGGAGGGGGACGCCGGGCGAGCGAAGGGCTGCGCCACCGGCCGGCGCGTCGCGGGCAGCCGGGCGCGGAGTGATGACATCCACCCTCCGCCCCTCCTTTCCCGAGTTTTGAGCGAGGGTGGAAGCGCTACCGTATGTCTTCTAAGAAAGGGACGGCTGGCGTAGGTGTCAATAATGGTGCACGCCC
>gene=chr10_74114634-74114864; species=rheMac
TTCATCCTTGTTGGATTCCATGGCGGAACCAGAGCGCGGAACCAGGGAGGGGGAGGCCGGGCGAGCGAAGGGCTGCGCCACCCGCCGGCGCGTCGCGGGCAGGCGGGCGCGGAGTGATGACATTCACCCTCCGCCCCTCCTTTCCCGAGATTTGAGCGAGGGTGGAGGCGCTACCGTATGTTTTCTAAGAAAGGGACGGCTGGCTTAGGTGTCAATAATGGTGCATGCCC
>gene=chr10_74927733-74927963; species=hg19
CTCTGTCCCGACGCCTGACCGGAACCTGAAGCCAGCGGAAATCCTGAGAGAAAGTCTGAAACCCACTCAGTCCCCGAAACCTTGTGTGTCGTCACTGCTGTGCGTCGGCGGGAGCATTTTGCGAGTGTCCGGGGGCCTTCGTCACTTCCGCCCCCGCGGCAAAGCAGGGAGGTCGGAGGACTGGAGAGGTGGGGACCCTGGGGAGGTGGCTGCTCGGAGTCTAGGTGACG
>gene=chr10_74927733-74927963; species=bosTau
ATGGGTCCACACGTTCGTCTGGAACCAGAACCAGA-GGAAACTCCGA----AAGTCAG-AAACGACTCAG-CCTCGGAACCCCAGGCGTCGTC-CCGATGCACGTCGGCGGAAACATTAGGCGAGTGCTCCTGTGATATCGTCACTTCCGCCCCCACAGGCAAGC--------CGGAAGACTAGGGAGGTGGGGACCCTGGGAAAGTGGCGATCTGGAGTCTAGGAAACG
>gene=chr10_74927733-74927963; species=calJac
CTCTGTTCCGACGCCAAACCGGGACCTGGGGCCAGCGGAAATCCTGGGAGAAAGTC---AGCCCGCTGAGTCCCCGGAAGCTTGGGTGTTGTCATTGCTGTGCGTC-------------TGCGGGTGCCCGAGTGCCTTCGTCACTTCCGCTCTCGCGGGAAAGCAGGGAAGTCGGAGAACTGGAGAGATGGGGACCCTGGGGAGGTGGCGGATCGGAGTCTAGGCGACG
>gene=chr10_74927733-74927963; species=canFam
GTCAGTCCCGACGTCTCCCAAGCACCTGAGGCCAGCGGAAGCTCGCAAAGAC----------CCGCCCGA-CCCCGGAACCCCCGGTGGCGTCACTGCTGCGCGTCCGCCGGAGCATTAGGCGGGTGCCCCGGTGCTTTCGTCACTTCCGCCCCCGCGGGGAAGCAGGGAGGGCGGAGGGCCGGAGGGGTGGGGACTCTAGGGTGGCGGCGGTCCGGAGTCTAGGCGACG
>gene=chr10_74927733-74927963; species=equCab
CTTGGTCCGGAAGCCTCTCTGGGACCCGAGGCCAGCGGAGGTTCTGAAAGCC----AGAAAACTGCTCTG-CCCCGGAACGCCCAGCGTCACCACCGCTGAGCGTCGGCGGGAGCTTTAGGTGGATGCCCCAGTGCCTTCGTCACTTCCGCTCCCGCGGGGAAGCAGGGAGGGCGGAGGACTGGAGAGGTGGGGGACTTGGGAGGGTGGCGATTCGGAGTTTAGGCGACG
>gene=chr10_74927733-74927963; species=gorGor
--------------------------------------------------------------------------------------------------------------------------------------------------------------------------------------------------------------------------------------
>gene=chr10_74927733-74927963; species=panTro
CTCTGTCCCGACGCCTGACCGGAACCTGAAGCCAGCGGAAATCCTGAGAGAAAGTCTGAAACCCACTCAGTCCCCGAAACCTTGTGTGTCGTCACTGCTGTGCGTCGGCGGGAGCATTTTGCGAGTGTCCGGGGGCCTTCGTCACTTCCGCCCCCGCGGCAAAGCAGGGAGGTCGGAGGACTGGAGAGGTGGGGACCCTGGGGAGGTGGCTGCTCGGAGTCTAGGTGACG
>gene=chr10_74927733-74927963; species=papHam
CTCTGTCCCGACGCCTGCCCGGGACCTGTGGCCAGCAGAAACCCT----GAAAGCCTGAAACCCGCTCAGTCCCCGGAACCTTGTGTGTCGTCACTGCTGTGCGTCGGTGAGAGCATTCTGCGGGTGCCCGGGTGCCTTCGTCACTTCCGCCCCCGCGGCAAGGCGGGGAGGTCGGAGAACTGGAGAGGTGGGGACACTGGGGAGGTGGCGGCTCGGAGTCTAGGCGACG
>gene=chr10_74927733-74927963; species=ponAbe
CTCTGTCCCGTCGCCTGCCCGGAACCTGAAGCCAGCGGAAATCCT----GAAAGCCTGAAACCCGCTCAGTCCCCGAAACCTTGTGTGTCGTCACTGCTGTGCGTCGGCGGGAGCATTTTGCGGGTGCCCGGGGGCCTTCGTCACTTCCGCCCCCGCGGCAAAGCAGGGAGGTCGGAGGACTGGAGAGGTGGGGACCCTGGGGAGGTGGCGGCTCGGAGTCTAGGTGACG
>gene=chr10_74927733-74927963; species=rheMac
CTCTGTCCCGACGCCTGCCCGGGACCTGTGGCCAGCAGAAATCCT----GAAAGCCTGAAACCCGCTCAGTCCCCGGAACCTTGTGTGTCGTCACTGCTGTGCGTCGGTGAGAGCATTCTGCGGGTGCCCGGGTGCCTTCGTCACTTCCGCCCCCGCGGCAAGGCggggaggtcggagaactggagaggtggggacactggggaggtggCGGCTCGGAGTCTAGGCGACG
>gene=chr10_75725896-75726144; species=hg19
TGCAGTTGTTCCTTCTCCTTTAAGTGGCTGCTGGCTCTGGCCCTCCCCGCACACACCACAGGTTTTGCCTTTTGTCACACTGAGCATGCCTCCTGCACCCTTGCTGGGGCACAGATTCTCCCATATTTGGGAGTAAGCCGGAGACTCGGCGGCATGTGGGTTTCTGTTTAAAATTCCAAAGCCAGCAGGGCGTATATTATCCATTTCCTCAAATCCAACATGTTGTAAAGCATGAGTCAGAGTCGGAT
>gene=chr10_75725896-75726144; species=bosTau
TAAGGCTTTTCATTTTCTGCTAAGTGGATGCTGGCTCTGGCCCTTCAGGCATACACCGTGAAGTTTGCCTTTTGTCACACTGAGCATGCCTTCTGCAACCC-GCTGGGGCACACATTCTCCCATATTTGGGAGTAAGCCGGAGACTTGGCGGCATGTGGGTTTCTGTTTAAAATTCCAAAGCCAGCGGGGCGTATATTATCCATTTCCTCAGATCCAACATGCTGTAAAGCATGAGTCAGAGTCGGAT
>gene=chr10_75725896-75726144; species=calJac
--------TTCCTTCTCCTTTAAGTGGCTGCTGGCTCTGGCCCTCCCTGCACATACCTCAGCTTTTGCCTTTTGTCACACTGAGCATGCCTCCTGCACCCTTGCTGGGGCGCAGATTCTCCCATATTTGGGAGTAAGCTGGAGACTTAGTGGCATGTGGGTTTCTGTTTAAAATTCCAAAGTCAGCGGGGCGTATATTATCCATTTCCTCAAATCCAACATGCTGTAAAGCATGAGTCAGAGTCGGAT
>gene=chr10_75725896-75726144; species=canFam
TGGGGTTGTTCCTTTTCCTATAAGTGGATGCTTGCTCTGGCTCCCCCGGCGCACACCCTGGGTCTTGCCTGTTGTCACACTGAGCATGCCTCCTGCAACCTGGCTGGGGCACACATTCTCCCATATTTGGGAGTAAGCTGGAGACTTGGCGGCATGTGGGTTTCTGTTTAAAATTCCAAAGCCAGCGGGGCGTATATTATCCATTTCCTCAAATCCAACACGCTGTAAAGCATGAGTCAGAGTCGGAT
>gene=chr10_75725896-75726144; species=equCab
TGGGGTTGTTCCTTTTCCTTTAAATGGATGCTGGCTCTAGCTCTTCAGGCGCATACCATGAGTTTTGCCTTTTGTCACACTGAGAATGCCTCCTGAAACCCAGCTGGGGCACACATTCTCCCATATTTGGGAGTAAGACGGAGACTCAGCTGCATGTGGGTTTCTGTTTAAAATTCCAAAGCCAGCGGGGCGTATATTATCCATTTCCTCAAATCCAACATGCTGTAAAGCATGAGTCAGAGTTGGAT
>gene=chr10_75725896-75726144; species=gorGor
TGCAGTTGTTCCTTCTCCTTTAAGTGGCTGCTGGCTCTGGCCCTCCCCGCACACACCACAGGTTTTGCCTTTTGTCACACTGAGCATGCCTCCTGCACCCTTGCTGGGGCACAGATTCTCCCATATTTGGGAGTAAGCCGGAGACTCGGCGGCATGTGGGTTTCTGTTTAAAATTCCAAAGCCAGCGGGGCGTATATTATCCATTTCCTCAAATCCAACATGTTGTAAAGCATGAGTCAGAGTCGGAT
>gene=chr10_75725896-75726144; species=panTro
TGCAGTTGTTCCTTCTCCTTTAAGTGGCTGCTGGCTCTGGCCCTCCCCGCACACACCACAGGTTTTGCCTTTTGTCACACTGAGCATGCCTCCTGCACCCTTGCTGGGGCACAGATTCTCCCATATTTGGGAGTAAGCCGGAGACTCAGCGGCATGTGGGTTTCTGTTTAAAATTCCAAAGCCAGCGGGGCGTATATTATCCATTTCCTCAAATCCAACATGTTGTAAAGCATGAGTCAGAGTCGGAT
>gene=chr10_75725896-75726144; species=papHam
TGCAGTTGTTCCTTCTCCTTTAAGTGGCTGCTGGCTCTGGCCTGCCCCCCA-ACACAACAGGTTTTGCCTTTTGTCACACTGAGCATGCCTCCTGCACCCTTGCTGGGGCACAGATTCTCCCATATTTGGGAGTAAGCCGGAGACTCGGCGGCATGTGGGTTTCTGTTTAAAATTCCAAAGCCAGCAGGGCGTATATTATCCATTTCCTCAAATCCAACATGCTGTAAAGCATGAGTCAGAGTCGGAT
>gene=chr10_75725896-75726144; species=ponAbe
TGCAGTTGTTCCTTCTCCTTTAAGTGGCTGCTGGCTCTGGCCCTCCCCGCACACACCGCAGGTTTTGCCTTTTGTCACACTGAGCATGCCTCCTGCACCCTTGCTGGGGCACAGATTCTCCCATATTTGGGAGTAAGCCGGAGACTCGGCGGCATGTGGGTTTCTGTTTAAAATTCCAAAGCCAGCGGGGCGTATATTATCCATTTCCTCAAATCCAACATGCTGTAAAGCATGAGTCAGAGTCGGAT
>gene=chr10_75725896-75726144; species=rheMac
TGCAGTTGTTCCTTCTCCTTTAAGTGGCTGCTGGCTCTGGCCTGCCCCACACACACCACAGGTTTTGCCTTTTGTCACACTGAGCATGCCTCCTGCACCCTTGCTGGGGCACAGATTCTCCCATATTTGGGAGTAAGCCGGAGACTCGGCGGCATGTGGGTTTCTGTTTAAAATTCCAAAGCCAGCAGGGCGTATATTATCCATTTCCTCAAATCCAACATGCTGTAAAGCATGAGTCAGAGTCGGAT
>gene=chr10_75757485-75757754; species=hg19
GCCGCTTGAGGTGAGGAGACCCCGCCCCGCTGAGGTGATTCTGCAGAGGGGCGGAGCCCCCCAGATCCGAGGCGGGAGGCGGCCCGGGGGCGGGACCAGCCGGCTCCAGCGGCCCGCTCCGCTCCCACCATGCCCTTATAAGGAGCGCCCGGCGTTAGGGCTCGGGAATCCGGTAGCAATCCCGGCGGCTCAGCCCCAATCCCAGGCCCCTCCCTTAGGAATGGGGGAGGGGCGGGGTTTGGCGGCGCGGTGGCTGGGGCGGAGCATCT
>gene=chr10_75757485-75757754; species=bosTau
GCCGCCAGAGGTGAGGAGACCCCGCCCCACTGAGGTGATTCTGCAGAGGGGCGGAGTTCTGCAGAGCCGAAGCGGGAGGCGGCTC-GGGGCGGGGCCC-CCGGCTCCAGCCGCTCGCTCCGCTCCCACCATGCCCTTATAAGGAGCGCCCGGCGTTAAGGCTCGGGAATCCGGTCGCAATCCCTGCGGCGCAGCCCCAGTCCCAGGCCCCTCCCTTGGGAATGGGGGCGGGGCGGGTCTTGGCGGCGCGGTTGCGGGGGCGGAGCATAT
>gene=chr10_75757485-75757754; species=calJac
ACCGCCTGAGGTGAGGAGATCCCGCCCCGCTGAGGTGATTCTGCAGAGGGGAGGAGCTCACCAGATCCGAGGGGGGAGGCGGCCCGGGGGCGGGGCCAGCCGACTCCAGTCGCCCGCTCCGCTCCCACTATGCCCTTATAAGGAGCGCCCAGCGTTGGGGCTCGGGAATCCGGTAGCAATCCCGGCGGCTCAGCCCCAATCTCAGGCCCCTCCCTTGGGAATGAGGGTGGGGCGGGGTTTGGCGGCGCGGTGGCTGGGGCGGAGCATCT
>gene=chr10_75757485-75757754; species=canFam
GCCTTGGGAGGTGAGGAGACCCCGCCCCGCTGAGGTGATTCTGCAGAGGGGCGGAGCTCTGCGGAGCCCGGGCGGGAGGCGGCCCTGGGGCGGGGCC--CCGGCTCCA-CCGCTCGCTCCGCTCCCACCATGCCCTTATAAGGAGCGCCCCGCGTTAGGGCTCCGGAATCCGGTCGCAATCCCTGCGGCGCAGCCCCAATCCCAGGCCCCTCCCTTGGGAATGggggcggggcgggtctgggcggcgcgggggcgggggcggagcatct
>gene=chr10_75757485-75757754; species=equCab
GCCGCCCGAGGTGAGGAGACCCCACCCGGCTGAGGTGATTCTGCAGA-AGGCGGAGCTCTGCAGAGCCCAAGCGGGAGGCGGCCCAGGGGCGGGGCCA-CCGACTCCAACCGCACGCTCCGCTCCCACCATCTCCTTATAAGGAGCGCCCCGCGTTAGGGCTCCGGAATCCGGTCGCGATCCCGGCGGCACAGAGCCAATCCCAGGCCCCTCCCCTGGGAATGGGGGTGGGGCGGGTCTT-GCAGCGCGGTGGCGGGGGCGGGGCATCT
>gene=chr10_75757485-75757754; species=gorGor
GCCGCTTGAGGTGAGGAGACCCCGCCCCGCTGAGGTGATTCTGCAGAGGGGCGGAGCTCCCCAGATCCGAGGCGGGAGGCGGCCCGGGGGCGGGGCCAGCCGGCTCCAGCGGCCCGCTCCGCTCCCACCATGCCCTTATAAGGAGCGCCCGGCGTTAGGGCTCGGGAATCCGGTAGCAATCCCGGCGGCTCAGCCCCAATCCCAGGCCCCTCCCTTGGGAATGGGGGAGGGGCGGGGTTTGGCGGCCCGGTGGCTGGGGCGGAGCATCT
>gene=chr10_75757485-75757754; species=panTro
GCCGCTTGAGGTGAGGAGACCCCGCCC-GCTGAGGTGATTCTGCAGAGGGGCGGAGCCCCCCAGATCCGAGGCGGGAGGCGGCCCGGGGGCGGGGCCAGCCGGCTCCAGCGGCCCGCTCCGCTCCCACCATGCCCTTATAAGGAGCGCCCGGCGTTAGGGCTCGGGAATCCGGTAGCAATCCCGGCGGCTCAGCCCCAATCCCAGGCCCCTCCCTTGGGAATGGGGGAGGGGCGGGGTTTGGCGGCGCGGTGGCTGGGGCGGAGCATCT
>gene=chr10_75757485-75757754; species=papHam
ACCGCCTGAGGTGAGGAGACCCCGCCCAGCTGAGGTGATTCTGCAGAGGGGCGGAGCTCCCCAGATCCGAGGCGGGAGGCGGCCCGGGGGCGGGGCCAGCCGGCTCCAGCCGTCCGCTCCGCTCCCACCATGCCCTTATAAGGAGCGCCCGGCGTTAGGGCTCGGGAATCCGGTAGCAATCCCGGCGGCTCAGCCCCAATCCCAGGCCCCTCCCTTGGGAATGGGGGAGGGGCGGGGTTTGGCGGCGCGGTGGCTGGGGTGGAGCATCT
>gene=chr10_75757485-75757754; species=ponAbe
GCCGCCTGAGGTGAGGAGACCCCGCCCCGCTGAGGTGATTCTGCAGAGGGGCGGAGCTCCCCAGATCCGAGGCGGGAGGCGGCCCGGGGGCGGGGCCAGCCGGCTCCAGCCGCCCGCTCCGCTCCCACCATGCCCTTATAAGGAGCGCCCGGCGTTAGGGCTCGGGAATCCGGTAGCAATCCCGGCGGCTCAGCCCCAATCCCAGGCCCCTCCCTTGGGAATGGGGGAGGGGCGGGGTTTGGCGGCGCGGTGGCTGGGGCGGAGCATCC
>gene=chr10_75757485-75757754; species=rheMac
ACCGCCTGAGGTGAGGAGACCCCGCCCAGCTGAGGTGATTCTGCAGAGGGGCGGAGCTCCCCAGATCCGAGGCGGGAGGCGGCCCGGGGGCGGGGCCAGCCGGCTCCAGCCGTCCGCTCCGCTCCCACCATGCCCTTATAAGGAGCGCCCGGCGTTAGGGCTCGGGAATCCGGTAGCAATCCCGGCGGCTCAGCCCCAATCCCAGGCCCCTCCCTTGGGAATGGGGGAAGGGCGGGGTTTGGCGGCGCGGTGGCTGGGGTGGAGCATCT
>gene=chr10_92695328-92695459; species=hg19
TACTCTGGTGATGGTTGCTGCCCTTGCTGCTGTGATGCATTTTCTATTGATGGAGTGAGCATTAAGGAGGCCCAAATATGGTCATGGGTTTCAGGCGGAGTTGAGGTCACGGCAGCCAGGCAATGCTCGCC
>gene=chr10_92695328-92695459; species=bosTau
TG-------------------CCCTGCTGCTGGGATGCACTCTCTACGAATGGTGTGAGCATTCAGGATGAACAAATATGGTAACAGGTTTCAATCAGAGTTGAGGTCATGGTAGCCAGGCAATGCTTAAA
>gene=chr10_92695328-92695459; species=calJac
tactctGGCAGTGGGTGCTGCCCTTGCTGCTGTGATGCATTGTGCATTGATGGAGTGAGCATTTAGGAAGCCCAAATATGATCATGAATTTCAGTCGGAGTTGAGATCATGGCAGCCAGGCAATGCTCACT
>gene=chr10_92695328-92695459; species=canFam
TGCTCTGGCTGTGGCTGCTGCCCCTGCTGCTCTGATGCATTTTCTATTGATGGACTGAGCATTAAGGATGCCCAAATATGGTAAC-GGTTTCAGGCAGGGTTGAGGTCATGGTAGCTGGGCAATGCTCACA
>gene=chr10_92695328-92695459; species=equCab
TGCTCTGACTGTGGCTGCTGCCCCTGCTGCTATGATGCATTTTCTATTGATGGAGTGAGCATTAAGGATGCCCAAATATGGTAATGGGTTTCGGTCAGGGGTGAGATCATGGTAGCCAGGCAATGCTCGCA
>gene=chr10_92695328-92695459; species=gorGor
tactctGGTGATGGTTGCTGCCCTTGCTGCTGTGATGCATTTTCTATTGATGGAGTGAGCATTAAGGAGGCCCAAATATGGTCATGGGTTTCAGGTGGAGTTGAGGTCACGGCAGCCAGGCAATGCTCGCC
>gene=chr10_92695328-92695459; species=panTro
TACTCTGGTGATGGTTGCTGCCCTTGCTGCTGTGATGCATTTTCTATTGATGGAGTGAGCATTAAGGAGGCCCAAATATGGTCATGGGTTTCAGGCGGAGTTGAGGTCACGGCAGCCAGGCAATGCTTGCC
>gene=chr10_92695328-92695459; species=papHam
TACTCTGGTGGTGGTTGCTGCCCTTGCTGCTGTGATGCATTTTCTATTGATGGAGTGAGCATTAAGGAGGCCCAAATATGGTCATGGGTTTCATGCGGAGTTGAGATCAC-GCAGCTAGGCAATGCTCGCC
>gene=chr10_92695328-92695459; species=ponAbe
TACTCTGGTGATGGTTGCTGCCCTTGCTGCTGTGATGCATTTTCTATTGATGGATTGAGCATTAAGGAGGCCCAAATATGGTCATGGGTTTCAGGCGGAGTTGAGGTCACGGCAGCCAGGCAATGCTCGCC
>gene=chr10_92695328-92695459; species=rheMac
cactctGGTGGTGGTTGCTGCCCTTGCTGCTGTGATGCATTTTCTATTGATGGAGTGAGCATTAAGGAGGCCCAAATATGGTCATGGGTTTCAGGCGGAGTTGAGATCACGGCAGCTAGGCAATGCTCACC
>gene=chr10_95195892-95196088; species=hg19
ACTCGTGCTATGTAATACAATAGTGGGGCTTATGGTTAACTGGAAAGAGCAGGCTTACCTAAAACACAAAGCCTTCCTGCTGACCTTTTATGGCCTTGAGTGGTTTTACAACCTCCATTCTGACCCAATCAGTATCCGCTAGTTTCCCTTCCCCCAGAGAGGGTAGTAACAGATCACTGACCAGGAAGGGAGTAAA
>gene=chr10_95195892-95196088; species=bosTau
GTGAGTGTTAGgtaagacagtgatggga-ttgtggttaactggggagagcaggcttgcctaaaACACAAAG-CCATCTGCTGGCCCTTTATGGCCCTGAAAGGTTTTACAGCCTCCATTCTGACTCATCCAATATCTGCTCCTTTTCCTTCCCCATGAAAGGGTG-GAACACATAACAGACCAGGAATGGAACGA-
>gene=chr10_95195892-95196088; species=calJac
ATGCAAGCTACATAAG--AACA-----------GGTTAACCAGAAAGAACAGGCTTGCCTAAAACACAAAGCCTGTCTGCTGACCTTTTATGGCCTTGAATGGTTTTACCACCTCCATTCTGAC----CCACTATCTGCTAGTTTCCCTTCCCCCAGAGAGGGTAGTAACAGATCACTGACCAGGGATGGAATAAA
>gene=chr10_95195892-95196088; species=canFam
--------CAGGTAAGACAGTGGA--GCCTTGT-GCTAACTGGAGAGG-TAGCCTTAACTGGAACA--AAGCCCACCCGCTGGCCCTTCATGGCCATGAATGGCTCTACATCCTCTGTTCTGACTCAACCACTACGTGTAGATTTCCCTTCCCCCTAAGACAGTGATGACAGAGAGTGGACGAGGAATGGAGTAAA
>gene=chr10_95195892-95196088; species=equCab
atgggtaatatgtaagacagtggtgggacttgt-ggcaactggagagaacaggcATGCTTAAAACACAAAGCCCATGGGCGGGCCCTTTTATGCCCTGAGTGGTTTTACA-ATTCCATTCTGACTCAACCAATATTTGCTGGTTTCCCTTCCCCATAAGAGGGTAATAACAGACAACGGACCAGGAAAGGAATAAA
>gene=chr10_95195892-95196088; species=gorGor
ACTCGTGCTATGTAATACAATAGTGGGGCTTATGGTTAACTGGAAAGAGCAGGCTTGCCTAAAACACAAAGCCTTCCTGCTGACCTTTTA----------------------------------CCAATCAGTATCTGCTAGTTTCCCTTCCCCCAGAGAGGGTAGTAACAGATCACTGACCAGGAAGGGAGTAAA
>gene=chr10_95195892-95196088; species=panTro
ACTCGTGCTATGTAATACAATAGTGGGGCTTATGGTTAACTGGAAAGAGCAGGCTTGCCTAAAACACAAAGCCTTCCTGCTGACCTTTTATGGCCTGGAGTGGTTTTACAACCTCCTTTCTGACCCAATCAGTATCCGCTAGTTTCCCTTCCCCCAGAGAGGGTAGTAACAGATCACTGACCAGGAAGGGAGTAAA
>gene=chr10_95195892-95196088; species=papHam
GTGTGTGCTACGTAATACAATAGTGAGGCTGATGGTTAACTGGAAAGAACAGGCTTGCCTAAAACACAAAGCCTGTCTGCTGACCCTTTATGGCCTTGAGTGGTTTTACAACCTCCATTCTGACCCAACCAATAACTGCTAGTTTCTCTTCCCCCAGAGAGGGTAGTAACAGGTCATTGACCAGGAATGGAGTAAA
>gene=chr10_95195892-95196088; species=ponAbe
ATGCGTGCTGTGTAATACAATAGTGGGGCTTATGGTTAACTGGAAAAAGCAGGCTTGCCTAAAACACAAAGCCTGTCTGCTGACCTTTTATGGCCTTGAGTGGTTTTACAACCTCCATTCTGACCCAATCAATATCTGCTAGTTTCCC-TCCCCCAGAGAGGGTAGCAACAGATCACTGACCAGGAAGGGAGTAAA
>gene=chr10_95195892-95196088; species=rheMac
GTGTGTGCTACGTAATACAATAGTGAGGCTGATGGTTAACTGGAAACAACAGGCTTGCCTAAAACACAAAGCCTGTCTGCTGACCCTTTATGGCCTTGAGTGGTTTTACAACCTCCATTCTGACCCAACCAATAACTGCTAGTTTCTCTTCCCCCAGAGAGGGTAGTAACAGGTCACTGACCAGGAATGGAGTAAA
>gene=chr10_97240809-97240980; species=hg19
ATAAGCCAAACTAAGAAAAGCTACTGCCAAGCACCCCCGGGGCCCCTGTACCTCCCCTGCTGTTCACCTCAACAACTCCCTATATGGCCACATCAGGGTCAGAAACAGCTCCTCCAAGTCCCCTTATGTCAACAGCCAAGCAACCATCCCACCCCTGCCCCCAGCCCTCTC
>gene=chr10_97240809-97240980; species=bosTau
--------CAGTAAGAAAAGCTACCAT-CAGCA-CTCA-GAACTCCTAC-AGTCCTCTGCTGTTCATCCTAACACCTCCCTATACAGCCACATTAGGGTCAGCGCACGCCAAC---------ACAAGGCCAGCCACCAAGCAACCATCCAACTCTTGCCCCCAGCCT-GTC
>gene=chr10_97240809-97240980; species=calJac
ATAAGCCAAGCTAAAAAGAGCTACTGCCAAGCACCCCC-AGGCTCCTGTACCTCCCCTGCGGTTCACCTCAACAGCTCCCTATATGGCCATATCGGGGTCAGAAACAACTCCTCCAAGTCCCCTTATGTTGACAGCCAAGCAACCATCCCACCCCTGCCCCCAGCCCTCTC
>gene=chr10_97240809-97240980; species=canFam
ACATGCCATGCTAAGAAGAGCTACTGCCCAGCACCCCA-GGTCCCCTCAAACTTCTCTGCTCTCTACCTCTACAGCTCCCAGTATGGCCACATCAGGGTTGGGGTATGCCTAT---------ATCCGGTCAACCATCAAGCAACAGTCCAATCCCT--CCCCACCCT-CTC
>gene=chr10_97240809-97240980; species=equCab
ACAAGCCACGCTAAGAAGAGCTAGTGTCCAGCAGCCTG-GGGCCCCTCA-CCTGCCCTGCTGTTCACCTCGACATCTCCCTATAAAGCCACATCAGGGTCAGTTTATGCCAAC---------TCCAGGTCAATCACCAAGCAACCATCCAACCCCTGCCCCCAG--T-TAA
>gene=chr10_97240809-97240980; species=gorGor
ATAAGCCAAACTAAGAAAAGCTACTGCCAAGCACCCCCGGGGCCCCTGTACCTCCCCTGCTGTTCACCTCAACAACTCCCTATATGGCCACATCAGGGTCAGAAACAGCTCCTCCAAGTCCCCTTATGTCAACAGCCAAGCAACCATCCCACCCCTGCCCCCAGCCCTCTC
>gene=chr10_97240809-97240980; species=panTro
ATAAGCCAAACTAAGAAAAGCTACTGCCAAGCACCCCCGGGGCCCCTGTACCTCCCCTGCTGTTCACCTCAACAACTCCCTATATGGCCACATCAGGGTCAGAAACAGCTCCTCCAAGTCCCCTTATGTCAACAGCCAAGCAACCATCCCACCCCTGCCCCCAGCCCTCTC
>gene=chr10_97240809-97240980; species=papHam
ATAAGCTAAACTAAGAAGAGCTACTGCCAAGCACCTCC-AGGCCCCTGTACCTCCCCTGCTGTTCACCTCAACAACTCCCTATATGGCCACATCAGGGTCAGAAACAGCTCCTCCAAGTCCCCTTATGTCGACAGTCAAGCAACCATGCCACCCCTGCCCCCAGTCATCTC
>gene=chr10_97240809-97240980; species=ponAbe
ATAAGCCAAACTAAGAAAAGCTACTTCCAAGCACCCCC-GGGCCCCTGTACCTCCCCTGCTGTTCACCTCAACAACTCCCTATATGGCCACATCAGGGTCAGAAACAGCTCCTCCAAGTCCCCTTATGTCGACAGCCAAGCAACCATCCCATCCCTGCCCCCAGCCCTCTC
>gene=chr10_97240809-97240980; species=rheMac
ATAAGCTAAACTAAGAAGAGCTACTGCCAAGCACCTCC-AGGCCCCTGTACCTCCCCTGCTGTTCACCTCAACAACTCCCTATATGGCCACATCAGGGTCAGAAACAGCTCCTCCAAGTCCCCTTATGTCGACAGTCAAGCAACCATCCCACCCCTGCCCCCAGCCATCTC
>gene=chr10_99115579-99115711; species=hg19
AACAAGGCATGTAAACAGTGCCACCTCTGGGCCGAGTGTGGTTCCTTTCAGCTTTTCCTAGCCCCAAATCATTGGGAGGAAATGCCCTAATTTGGGGAGCGCCAGATCCAATTAAGACTTGGGTCCCCTTAG
>gene=chr10_99115579-99115711; species=bosTau
AACAAGATATGTCAACAGCGCCACCTCTGGGCAGCATGTGACTCCTCTCAGC--TTCCTAGCCCCAGATCAGT-GGAAGAAATGCCCTAATTTGGGGG-CAATGGATCAAGCT--GACATGAGTTCCCTGAG
>gene=chr10_99115579-99115711; species=calJac
AACAAGGCTTGTAAACAGTGCCACCTCTGGGCCAAGCGCAGTTTCTCTCAGCTTTTCCTAGCCCCAAATCATCGGGAGGAAATGCCCTAATTTGGGGGGTACTGGATCCAGTTAAGCTTCGG--TCCCTTAG
>gene=chr10_99115579-99115711; species=canFam
AACAAGGCATGTAAAGAGCGCCACCTCTGGGTGAAGTGTGGTTCCTCTCCAC--TTCCTAGCCCAAAATCAGTAGGAGTAAATCCCCTCATTTGGGGATGGATGGATCACATCAAAACTGGAGCTCCTTTAG
>gene=chr10_99115579-99115711; species=equCab
AGCACAGATTATAAACAGTGCCAGCTCTGGGCAAAGCATGGTTCCTCTCAGC--TTCCTAGCCCAAAATCG--AGGAGGAAATGCCCTAATTTGGATG-CAATGGATTG-ATCAAGACTTGAGTCCCCTTAG
>gene=chr10_99115579-99115711; species=gorGor
AACAAGGCATGTAAACAGTGCCACCTCTGGGCCGAGTGTGGTTCCTCTCAGCTTTTCCTAGCCCCAAATCATTGGGAGGAAATGCCCTAATTTGGGGAGTGCTAGATCCAGTTAAGACTTGGGTCCCCTTAG
>gene=chr10_99115579-99115711; species=panTro
AACAAGGCATGTAAACAGTGCCACCTCTGGGCCGAGTGTGGTTCCTCTCAGCTTTTCCTAGCCCCAAATCATTGGGAGGAAATGCCCTAATTTGGGAAGCGCTGGATCCAGTTAAGACTTGGGTCCCCTTAG
>gene=chr10_99115579-99115711; species=papHam
AACAAGGCATGTAAACAGTGCCACCTCTGGGCCAAGTGTGGTTCCTTTTAGCTTTTCCTAGCCCCAAATCATCAGGAGGAAATGCCCTAATTTGGGTAGCGCTGGACTCAGTCAAGACTCGGGTCTCCTTAG
>gene=chr10_99115579-99115711; species=ponAbe
AACAAGGCATGTAAACAGTGCCACCTCTGGGCCAAGTGTGGTTCCTCTCAGCTTTTCCTAGCCCCAAATCATTGGGAGGAAATGCCCTAATTTGGGGAGCACTGGATCCGGTTAAGACTTGGGTCCCCTTAG
>gene=chr10_99115579-99115711; species=rheMac
AACAAGGCATGTAAACAGTGCCACCTCTGGGCCAAGTGTGGTTCCTCTTAGCTTTTCCTAGCCCCAAATCATCAGGAGGAAATGCCCTAATTTGGGTAGCGCTGGACTCAGTCAAGACTTGGGTCTCCTTAG
>gene=chr10_103912017-103912141; species=hg19
TGAGGTGAAGGTGGGACTGCCCTGTGGAGCCCACCCTTTCCGTTATGCGCCCGCGCGGCGCAATGACGTAACACAGGCCCGCCCACTGCCCCTGTTGGGTTCCTGAGTCGTGCTGCGTCGACAA
>gene=chr10_103912017-103912141; species=bosTau
CGA-----------------------GA-GCCGCCCCTTCCGGCGTGC-CCCGCGCGGCGCGAGGACGTTGCCGGGATCCTCCCCTAGCCCCTTCCGGTTTCTTGAGTCGTG-TGCGTCCGCGA
>gene=chr10_103912017-103912141; species=calJac
TGAAGCGGAGGTGGGACTGCCCTGTGGAGCCCACCCTTTCCGCTATGCGACCGCGCGGCGCAATGACGT-AATCAGGCCCTCCCACTGCCCCTGTTGGGTTCCTGAGTCGTGCTGCGTCGACAA
>gene=chr10_103912017-103912141; species=canFam
CAAA----CGGAGGAACTGCCTTGTGGA-GCCGCCCCTTCCGCTGTGCGCCCGCGCAGTGCGATGACGTCACATGGGTCCGCCCT-ACCCCTGCCCGAGTTCCTGAATAGTG-CGCGTCGGCAA
>gene=chr10_103912017-103912141; species=equCab
CGAGGTGGGGGCGGGACCGCCCTGTGGA-GCCTCCCTTTCCGCTGTGCGCCCGCGCGGCGCGATGGCGTCACGCAGGCCCGCCCC-CACCCCTCCGGAGTTTCTGAGTTGGG-TGCGACGGAAA
>gene=chr10_103912017-103912141; species=gorGor
TGAGGTGAAGGTGGGACTGCCCTGTGGAGCCCACCCTTTCCGTTATGCGCCCGCGCGGCGCAATGACGTAACACAGGCCCGCCCACTGCCCCTGTTGGGTTCCTGAGTCGTGCTGCGTCGACAA
>gene=chr10_103912017-103912141; species=panTro
TGAGGTGAAGGTGGGACTGCCCTGTGGAGCCCACCCTTTCCGTTATGCGCCCGCGCGGCGCAATGACGTAACACAGGCCCGCCCACTGCCCCTGTTGGGTTCCTGAGTCGTGCTGCGTCGACAA
>gene=chr10_103912017-103912141; species=papHam
--AGGTGGAGGTGGGACTGTCCTGTGGAGCCCGCCCTTTCCGCTATGCGCCCGCGCGGCGCAATGACGT-ACACGGGCCCGCCCACTGCCCCTGTTGGGTTCCTGAGTCGTGCTGCGTCGACAA
>gene=chr10_103912017-103912141; species=ponAbe
TGAGGTGAAGGTGGGACTGCCCTGTGGAGCCCACCCTTTCCGTTATGCGCCCGCGCGGCGCAATGACGT--CACAGGCCCGCCCACTGCCCCTGTTGGGTTCCTGAGTCGTGCTGCGTCTGCAA
>gene=chr10_103912017-103912141; species=rheMac
TGAGGTGGAGGTGGGACTGTCCTGTGGAGCCCGCCCTTTCCGCTATGCGCCCGCGCGGCGCAATGACGT-ACACGGGCCCGCCCACTGCCCCTGTTGGGTTCCTGAGTCGTGCTGCGTCGACAA
>gene=chr10_112257469-112257724; species=hg19
AGAGGCGCCTTCCACTTCCTCTCGCTCTAACGCCGGCACCCGCCCCGCGCGTCCCTCGCCCCCGCTGCCCCGCCCCCTGCAGGGCGTGGCCACGGCCCGAGGGGCGGGGAAACACCCATATTTGGCCTTATATGGGCAGCCGCGTCACGGACGGCACTCATTCACATAAAACGCTGCGCGGCCGGCGGAATCCCCGGCTTCTAGGGCGGCGAGCGGCCGGGCTGGCTATCGAGCGAGCGGGGCGGGAACGCGGAG
>gene=chr10_112257469-112257724; species=bosTau
CGAGGCGCCTTCCACTTCCTCTTTCTCTAACGCTggcgcccgccccgcgcgtcccgccccct-----------------gggggcgTGGCCGCAGCCCGAGGGGCGGGGAAATACCCATATTCCGCCTTATATGGGCAGCCACGTCACAGGCTGCACCCATTCACATAAAATGCTGCGCTGCCGGCGGAATCCCCGGCTTCTGCGGCAGAGAGTGGCCCGGCCGGGCGCCGAGCGTGCGGGGCGGGAAAGAAGAG
>gene=chr10_112257469-112257724; species=calJac
GGAGGCGCCTTCCACTTCCTCTCGCGCTAACCCTggcgcccaccccgcgcgt--------cccgccgccccgcccccgACAGGGCGTGGCCACGGCTCTAGGGGCGGGGAAACACCCATATTTGGCCTTATATGGGCAGTCGCGTCACGGGCGGCACTCATTCACATAAAACGCTGCGGGGCCGGCGGAATCCCCGGCTTCTGGAGCTGCGAGCAGCCAGTCTTGGTGTCCAGCGCCCGGGGCGGGAACGCGGAG
>gene=chr10_112257469-112257724; species=canFam
GGAGGCGCCTTCCACTTCCTCCCTCGCTAAgg--ggcgcccgccccacgcctccggctcccc-----------------cggggcggggccaga---cgcggggcggggcgaggccc-ccTCCGGCCTTATATGGGCAGCCGCGTCACGGGGCGCACTCATTCACATAAAACGCGGCGCTGCCGGCGGAATCCCCGGCTTCTGGGGCGGCGAGTGGCCGGGCCGGCTGCCGAGCGTGCGGGGCGGGAAAGAAGAG
>gene=chr10_112257469-112257724; species=equCab
GGAGGCGCCTTCCACTTCCTCCTTCTCTAACGCCGCCGCCCGGCCCGCGCCTCCCGCT-CCC-----------------CGGGGCGTGGCCACAGCCCGAGGGGCGGGGAAAGCCCA-TACTCGGCCTTATATGGGCAGCCACGTCACCGGCCGCGCTCATTCACATAAAACGCTGCGCTGCTGGCGGAATCCCCGGCTTCTGGGGCGGCGAGTGGCAGGGCTCGGCGCCCAGCGTGCTGGGCGGGAAGGAAGAG
>gene=chr10_112257469-112257724; species=gorGor
--------------------------------------------------------------------------------------------------------------------------------------------------------------------------------------------AATCCCCGGCTTTTAGGGCGGCGAGCGGCCGGGCTGGGTATCGAGCGAGCGGGGCGGGAACGCGGAG
>gene=chr10_112257469-112257724; species=panTro
GGAGGCGCCTTCCACTTCCTCTCGCTCTAAcgccggcacccgccccgcgcgtccctcgcccccgctgccccgcccccggcagggcgtggccacggcccgaggggcggggAAACACCCATATTTGGTCTTATATGGGCAGCCGCGTCACGGACGGCACTCATTCACATAAAACGCTGCGCGGCCCGCGGAATCCCCGGCTTCTAGGGCGGCGAGCGGCCGGGCTGGGTATCGAGCGAGCGGGGCGGGAACGCGGAA
>gene=chr10_112257469-112257724; species=papHam
AGAGGCGCCTTCCACTTCCTCTTGCTCTACTGCCGGCACCCGCCCCGCGAGTCCCTCGCCCCCGCTGCCCCGCCCCCGGTAGGGCGTGGCCACGGCCCGAGGGGCGGGGAAACACCCATATTTGGCCTTATATGGGCAGCCGCGTCACGGACAGCACTCATTCACATAAAACGCTGCGCGGCCGGCGGAATCCCCGGCTTCTGTGGCGGCGAGCGGCCGGGCTGGGTATCGAGCGCGCGGGGCGAGAACGCGGAG
>gene=chr10_112257469-112257724; species=ponAbe
GCAGGCGCCTTCCACTTCCTCTCGCTCTAAcgccggcacccgccccgcgcgtccctcgcccccgctgccccgcccccggcagggcgtggccacggcccgaggggcggggAAACACCCATATTTGGCCTTATATGGGCAGCCGCGTCACGGGCGGCACTCATTCACATAAAACGCTGCGCGGCCGGCGGAATCCCCGGCTTCCAGGGCGGCGAGCGGCCGGGCTGGGTATCTAGCGCGCGGGGCGGGAACGCGGAG
>gene=chr10_112257469-112257724; species=rheMac
GGAGGCGCCTTCCACTTCCTCTTGCTCTAATGCCGGCACCCGCCCCGCAAGTCCCTCGCCCCCGCTGCCCCGCCCCCGGTAGGGCGTGGCCACGGCCCGAGGGGCGGGGAAACACCCATATTTGGCCTTATATGGGCAGCCGCGTCACGGACGGTACTCATTCACATAAAACGCTGCGCGGCCGGCGGAATCCCCGGCTTCTGTGGCGGCGAGCGGCCGGGGTGGGTATCGAGCGCGCGAGGCGAGAACGCGGAG
>gene=chr10_113943445-113943621; species=hg19
CGCACCCTAGCAGCTCCAGCTTCGGCTGCTGCAGAAGCCCGCACTTCCAGTCCCGGCCAATGCCAGCTGCAGTGGCGCACCCTGATGACGCAACCGGCGCGTGGCATTGACGCGGGGCCGCCGGCTAGCCAgcgccgggggcggggcccggccTGCGAGCCTCAGGGAGCGTGAGC
>gene=chr10_113943445-113943621; species=bosTau
CGCACCC--GCAGCTCCGGCTATAGCG-CTGCAGCTGCCAGCATTTCAAGCCTCAGCCGGCGC-TGCTGCGCCGTCGCGCCCTGATGACGCAACGAGGGACGA-GAGTGACAG-GCGCAGCCCA-CAGCCAGTTCC--GGGCGGGCAAGGGCTCTCGGGCGTCGTGCACCGGGGGT
>gene=chr10_113943445-113943621; species=calJac
CGCACCCCAGCAGCTCCGGCTTCGGTTGCTGCAGCTGCCGGCACTGCAAGCCTCGGCCAGAGTCTGCTATAATGGCGCGCCCTGATGACGCAACAGGCGCGCGGGATTGATGCTCGGCCGCCGGCGAGCCAGCGCCGGGGGCGGGGCCAGGCCTTTGGCCTTGAGAGAGCGTGCGT
>gene=chr10_113943445-113943621; species=canFam
CACGCCG--GCGGCTCCGGCTCGGGCTCCCGCGGCTGCCGGCACTTCAAGCCTCCGCCGGCGC-TGCTGCAACGTCGCGGCGGGATGACGCAACGGGCGCCCGCGAGTGAgcg--------------gccggcccc--gggcggggg------ggcggggggggcg----gggggc
>gene=chr10_113943445-113943621; species=equCab
-----------TGCTCCGGCCGCCGATGCCGCAGCTGCCGGCACTTCAAGTCTCTGCGGCGCC-TGCTGCAACGTCGCGCCCTGATGACGCAACTGGCGACTGCAAGCAAGCC--------------CCTGGCGCC--GGGAAGGGGGCGGCGTCCGGGAGCCTCGT---GGCGGT
>gene=chr10_113943445-113943621; species=gorGor
CGCACCCTAGCAGCTCCAGCTTCGGCTGCTACAGCAGCCCGCACTTCCAGTCCCGGCCAATGCCAGCTGCAATGGCGCACCCTGATGACGCAACCGGCGCATGGTATTGTCGCAGGGCAGCCGGCGAGCCAgcgccgggggcggggcccggccTGCGAGCCTCAGGGAGCGTGAGT
>gene=chr10_113943445-113943621; species=panTro
CGCACCCTAGCAGCTCCAGCTTCGGCTGCTACAGCAGCCCGCACTTCCAGTCCCGGCCAATGCCAGCTGCAATGGCGCACCCTGATGACGCAACCGGCGCATGGGATTGACGCAggggggccggcgagccagcgccgggggcggggcccggccTGCGAGCCTCGTGGAGCGTGAGT
>gene=chr10_113943445-113943621; species=papHam
CGCACCCTAGCAGCTCCGGCTTCGGCTGCTGCAGCAGCCCGCACTTCAAGTCCCGGCCAATGCCTGCTGCAATGGCGCACCATGATGACGCAACCGGCGCGTGGAATTGACGCA-GGCCACCGGCGAGCCAgcgccgggggcggggcccggccTGCGGGTCTCGGGGAGCGTGCGT
>gene=chr10_113943445-113943621; species=ponAbe
TGCACCCTAGCAGCTCCGGCTTCGGCTGCTGCAGCAGCCCGCACTTCAAGTCCCGGCCAATGCCTGCTGCAATGGCGCACCCTGATGACGCAACCGGCGCGTGGGATTGACGCAGGGCCGCCGGCGAGCCAGTGCCGGGGGCGGGGCCCGGCTTGCGGGCCTCAGAGAGCGTGAGT
>gene=chr10_113943445-113943621; species=rheMac
CGCACCCTAGCAGCTCCGGCTTCGGCTGCTGCAGCACCCCGCACTTCAAGTCCCGGCCAATGCCTGCTGCAATGGCGCACCATGATGACGCAACCGGCGCGTGGAATTGACGCA-GGCCACCGGCGAGCCAGCGCCGGGGGCAGGGCCCGGCCTGCGGGTCTCGGGGAGCGTGCGT
>gene=chr10_123219405-123219622; species=hg19
agaacccacagatttgagtgaattctaatcttggccaaaacTGGCAGGAGTGAGGGGGTGTTGGGGAGGGAGGATGAGTCAGAGATTCCACCCTTCAGAGGGGGCAGCCTAATATGGCATTGGGGAGCCACAGGAGACGACTTAGGTATGCCTGGACTTTCAGACTGGAGCCACGGCTCTGGCCAGGAACCAGCTGTGTCCCCCCACACACCTCCCC
>gene=chr10_123219405-123219622; species=bosTau
AGAACCCACAGATTTGAGTGAATTCTAATCTTGGCCGAAACTGGCAGGAGTGTGAGGGTGTGGGGG-GGGAGGATGAGTCAGAGATTCCACCCTTCAGAGGGGGCAGCCTAATATGGCATTGGGGAGCCACGAGAGACGACTTAGGTATGCCTGGACTTCCAGACTGGAGCCATGACTCTGGCCATGAACCAGCCGTG------CCCCCACCCCC--
>gene=chr10_123219405-123219622; species=calJac
agaacccacagatttgagtgaattctaatcttggccaaAACTGGCAGGAGTGAGGAGGTGTGGGGGAGGGAGGATGAGTCAGAGATTCCGCCCTTCAGAGGGGGCAGCCTAATATGGCATTGGGGAGCCATGGGAGACAACTTAGATATGCCTGGACTTTCAGACTGGAGCCACAACGCTGGCCAGAAACCAGCCGCGCCTCCCCA-ACACCCCCTC
>gene=chr10_123219405-123219622; species=canFam
AGAACCCACAGATTTGAGGGAATTCTAATCTTGGCCAAAACTGGCAAGAGTGAGGGGGTGTGGGGG-GGGAGGATGAGTCAGAGATTCCACCCTTCAGAGGGGGCAGCCTAATATGGCATTGGGGAGCCATGAGAGACGACTTAGGTATGCCTGGACTTTCAGACCGGAGCCACGACGCTGGCCTGGGACCAGCCGTG------CCCCCACCCCC--
>gene=chr10_123219405-123219622; species=equCab
AGAACCCGCAGATTTGAGTGAATTCTAATCTTGGCCCAAACTGGCAGGAGTGAGGGG--GTGGGGG-GGGGGGATGAGTCAGAGATTCCACCCTTCAGAGGGGGCAGCCTAATATGGCATTGGGGAGCCACGAGAGACGACTTAGGTATGCCTGGACTCTCAGACTGGAGCCACGACTCTGGCCAGGAACCAGCTGTG------CCCCCACCCCC--
>gene=chr10_123219405-123219622; species=gorGor
agaacccacagatttgagtgaattctaatcttggccaaaacTGGCAGGAGTGAGGGGGTGTTGGGGAGGGAGGATGAGTCAGAGATTCCACCCTTCAGAGGGGGCAGCCTAATATGGCAT-GGGGAGCCACAGGAGACGA-TTAGGTATGCCTGGACTTTCAGACTGGAGCCACGGCTCTGGCCAGGAACCAGCTGTGTCCCCCCACACACCTCCCC
>gene=chr10_123219405-123219622; species=panTro
agaacccacagatttgagtgaattctaatcttggccaaAACTGGCAGGAGTGAGGGGGTGTTGGGGAGGGAGGATGAGTCAGAGATTCCACCCTTCAGAGGGGGCAGCCTAATATGGCATTGGGGAGCCACAGGAGACGACTTAGGTATGCCTGGACTTTCAGACTGGAGCCACGGCTCTGGCCAGGAACCAGCTGTGTCCCCCCACACACCTCTCC
>gene=chr10_123219405-123219622; species=papHam
agaacccacagatttgagtgaattctaatcttggccaaaacTGGCAGGAGTGAGGGGGTGTGGGGGAGGG-GGGTGAGTCAGAGATTCCGCCCTTCAGAGGGGGCAGCCTAATATGGCATTGGGGAGCCACGGGAGACGACTTAGGTATGCCTGGACTTTCAGACTGGAGCCACAACTCTGGCCAGGAACCAGCTGCGTCCC------CGCCCCCCC
>gene=chr10_123219405-123219622; species=ponAbe
agaacccacagatttgagtgaattctaatcttggccaaAACTGGCAGGAGTGAGGGGGTGTTGGGGAGGGAGGATGAGTCAGAGATTCCGCCCTTCAGAGGGGGCAGCCTAATATGGCATTGGGGAGCCACGGGAGACGACTTAGGTATGCCTGGACTTTCAGACTGGAGCCACAGCTCTGGCCAGGAACCAGCTGTGTCCCCCCACAGACCTCCCA
>gene=chr10_123219405-123219622; species=rheMac
AGAACCCACAGATTTGAGTGAATTCTAATCTTGGCCAAAACTGGCAGGAGTGAGGGGGTGCGGGGGAGGG-GGATGAGTCAGAGATTCCGCCCTTCAGAGGGGGCAGCCTAATATGGCATTGGGGAGCCACGGGAGACGACTTAGGTATGCCTGGACTTTCAGACTGGAGCCACAACTCTGGCCAGGAACCAGCTGTGTCCC----CGCCCCTCCCC
>gene=chr10_131934569-131934694; species=hg19
GGCAGCCTCAGCGCAGGCAGGGGCGGGGCTTTCCCTCGCGCAGCCGCTCAGCTCCCCGTGGCCCCGCCCACATCCGGCCGCCGGCACTGGATTGCTTCTGTCTggcggcggcagcatggcggcgg
>gene=chr10_131934569-131934694; species=bosTau
---------ggggccgctgggggcggggcTTCC---TGCGCCACCGCCCGC---------GCTCCGCCC-CCATCGGCCGCCCGCGCTCGATTGCTCTTGTCTggcggcggcagcatggcggcgg
>gene=chr10_131934569-131934694; species=calJac
TGCAGCGTCGGTGCAGACAGGGGCGGGGCGATTCCTCGCGCAGCCGTTCTGCGCTCCGCTGCCCCGCCCACATCCGGCCGCGGGCACTCGATTGCTCCTGTCTggtggcggcagcatggcggcgg
>gene=chr10_131934569-131934694; species=canFam
---------tgcgcccccgggggcggggcttcc--gcgcgcagaccccgga--------ggccccgccc-c--ccggccgcccgcgcTCGATTGCTCCTGTCTggcggcggcagcatggcggcgg
>gene=chr10_131934569-131934694; species=equCab
-----------------------------------------------------------------------------------------------------------------------------
>gene=chr10_131934569-131934694; species=gorGor
GGCAGCCTCAGCGCAGGCAGGGGCGGGGCTTTCCCTCGCGCAGCCGCTCAGCTCCCCGCGGCCCCGCCCACATCCGGCCGCCGACACTGGATTGCTTCTGTCTggcggcggcagcatggcggcgg
>gene=chr10_131934569-131934694; species=panTro
CGCAGCCTCAGTGCAGGCAGGGGCGGGGCTTTCCCTCGCGCAGCCGCTCAGCTCCCCGCGGCCCCGCCCACATCCGGCCGCCGGCACTGGATTGCTTCTGTCTggcggcggcagcatggcggcgg
>gene=chr10_131934569-131934694; species=papHam
TGCAGCGTCAGCGCAGGCAGGGGCGGGGCTTTCCCTCGCGCAGCCGCTAAGCTCTCCGCGGCCCCGCCTACATCCGGCTGCCGGCACGCGATTGCTTCTGTCTggcggcggcagcatggcggcgg
>gene=chr10_131934569-131934694; species=ponAbe
TGCTGCCTCAGCACAGACAGAGGCGGGGCTTTCCCTCGCGCAGCCGCTCAGCTCTCCGCGGCCCCGCCCACATCCGGCCGCCGGCACTGGATTGCTCCTGTCTggcggcggcagcatggcggcgg
>gene=chr10_131934569-131934694; species=rheMac
TGTAGCGTCAGCGCAGGCAGGGGCGGGGCTTTCCCTCGCGCAGCCGCTAAGCTCTCCGCGGCCCCGCCTACATCCGGCCGCCGGCACGCGATTGCTTCTGTCTggcggcggcagcatggcggcgg
>gene=chr11_2412214-2412323; species=hg19
GACTCAGCTGCCCCTGCAGGCAGCTGCACCTTGCTGCCTTATTAGGCTGCGTGTGGGGGACTGGGCTGCCCTCCCTGCCCCCaggagcaggagcaggagtgatggagga
>gene=chr11_2412214-2412323; species=bosTau
-------------------------------------------------------------------------------------------------------------
>gene=chr11_2412214-2412323; species=calJac
GACTCAGCTGCCCCTGCAGGCAGCTGTACCTTGCTGCCTTATTAGGCTTCTTGTGGGGGACTGGGCTGCCCTCCCCACCCCCAGCAGC---------------------
>gene=chr11_2412214-2412323; species=canFam
GCCTCAGGCCTCC------CCAGCCACACCTTGCTGCCTTATTAGGCTGCGTGTCTGCCTCCCAGGCAGCAGCTGTGCCC--TC-----AGGGTGTCCGTGCTGGGGGT
>gene=chr11_2412214-2412323; species=equCab
GACTCAGGCCACC---CCTGCAGCCATACCTTGCTGCCTTATTAGGCTGCATGTTTGCCTCCCAGGCACCAGCTGTGCCCCCCG-----GGGGCGTCTGTCTCGGGGGA
>gene=chr11_2412214-2412323; species=gorGor
GACTCAGCTGCCACTGCAGGCAGCTGCACCTTGCTGCCTTATTAGGCTGC-TGTGGGGGACTGGGCTGCCCTCCCTGCCCCCaggagcaggagcaggagtgatggagga
>gene=chr11_2412214-2412323; species=panTro
GACTCAGCTGCCCCTGCAGGCAGCTGCACCTTGCTGCCTTATTAGGCTGCGTGTGGGGGACTGGGCTGCCCTCCCTGCCCCCaggagcaggagcaggagtgatggagga
>gene=chr11_2412214-2412323; species=papHam
GACTCAGCTGCCTCTGCAGGCAGCTGCACCTTGCGGCCTTATTAGGCTGCGTGTGGGGGACTGAGCTGCCCTCCCCACCCC------CAGGAGCAGAAGTGATGGAGGA
>gene=chr11_2412214-2412323; species=ponAbe
GACTCAGCTGCCCCTGCAGGCG--TGCACCTTGCTGCCTTATTAGGCTG--TGTGGGGGACTGGGCTGCCCTCCCTGCCCCCaggagcaggagcaggagtgatggagga
>gene=chr11_2412214-2412323; species=rheMac
GACTCAGCTGCCTCTGCAGGCAGCTGCACCTTGCGGCCTTATTAGACTGCGTGTGGGGGACTGAGCTGCCCTCCCCACCCC------CAGGAGCAGAAGTGATGGAGGA
>gene=chr11_6340227-6340406; species=hg19
GCACCTCTTTCAGAGGACACAGGACTGGGCTTAAGGAAGGGAGGGCCAGAGCGCCCGCCTTGGTGGATGTAGGATTCGCTCCTTATTAGGGCGTGAGTGCTACATTCTGAAAGGATTTATTTTGGGACAAGGCACAAGCACAGGGGAGGCAGGCAACACCAGCCCTCAGGCTACACTCT
>gene=chr11_6340227-6340406; species=bosTau
GCTCTTAT---AGAGGACACAGGGCTGGGAGCCGGGAAGGGAGGGCCAACGGGGCTGT------GGATGCAGGATTCACTCCTTATTTGGGCGGGAATGCTGCATTCTGAGAGGATTTATTTGGGGACTAGCATTAGGCACAGGGGAGGCAGGCAGCACGGGCCATCAGGCCGCACTCT
>gene=chr11_6340227-6340406; species=calJac
GCACCTCTTTCAGAGGACACAGCACTGGGGTTAAGGAAGGGAAGGCCAGAGCGCCCGCCTCCGCGGATGCAGGATTCTCTCCTTATTAGGGCGCGAGTGCTACATTCTGAAAGGATTTATTTTGGGACAAGGCACAAGCACAAGAAAGGCAGGCAACACCAGCCCTCAGGCTGCACTCT
>gene=chr11_6340227-6340406; species=canFam
GCTCCTCTTTCAGAGGACACAGG-CCGGCAACTGGGAAAGGCAGGCCAGAGGGGCTGT------GGATGCAGGATTGACTCCTTATTTGGGCGTGAATGCTGCATTCTGAGAGGATTTCTTTTGGGATTAGGCATAGGCACAGGAGAGGCGGACAGCACCAGCCATCAGGCCGCACTCT
>gene=chr11_6340227-6340406; species=equCab
GCTCCTCTTTTAGAGGACACAGGACTAGGGGCCCGGGAAGGAAGCCCAGAGGGGCTGT------GGATGCAGGATTCACTCCTTATTTGGGCGTGAATGCTGCATTCTGAGAGGATTTATTTTGGGACTAGGCTGAGGCACGGGGGAGGCGGGCAGCACCAGCCATCAGGCTGCACTCT
>gene=chr11_6340227-6340406; species=gorGor
GCACCTCTTTCAGAGGACACAGGACTGGGCTTAAGGAAGGGAGGGCCAGAGCGCCCGCCTTGGTGGATGCAGGATTCGCTCCTTATTAGG-CGTGAGTGCTACATTCTGAAAGGATTTATTTTGGGACAAGGCACAAGCACA-GGGAGGCA-GCAACACCAGCCCTCAGGCTACACTCT
>gene=chr11_6340227-6340406; species=panTro
GCACCTCTTTCAGAGGACACAGGACTGGGCTTAAGGAAGGGAGGGCCAGAGCGCCCGTCTTGGTGGATGTAGGATTCGCTCCTTATTAGGGCGTGAGTGCTACATTCTGAAAGGATTTATTTTGGGACAAGGCACAAGCACAGGGGAGGCAGGCAACACCAGCCCTCAGGCTACACTCT
>gene=chr11_6340227-6340406; species=papHam
GCACCTCTTTCAGAGGACACAGGACTGGGCTTAAGGAAGGGAGGGCCAGAGCGCCCGCCTTGGTGGATGCAGGATTCGCTCCTTATTAGGGCGTGAGTGCTACATTCTGAAAGGATTTATTTTAGGACAAGGCACAAGCACAGGGGAGACAGGCAACACCAGCCCTCAGGCTGCACTCT
>gene=chr11_6340227-6340406; species=ponAbe
GCACCTCTTTCAGAGGACACAGGACTGGGCTTAAGGAAGGGAGGGCCAGAGCGCCCGCCTTGGTGGATGCAGGATTCGCTCCTTATTAGGGCGTGAGTGCTACATTCTGAAAGGATTTATTTTGGGACAAGGCACAAGCACAGGGTAGGCAGGCAACACCAGCCCTCAGGCTGCACTCT
>gene=chr11_6340227-6340406; species=rheMac
-----------------------------------------------------------------------------------------------------------------------------------------------------------------------------------
>gene=chr11_6628333-6628510; species=hg19
CACAACACTAAGGCATCCGGAGGCTGCTGGCCCAGACCACGGACCGCCCCCTGCTCCGCCCCTTGAATCTGCAGCCCCGAACTGGAGGGAATTTCCTTTTATGGCCCCAGGCTGTCAGGCAGGCCCAGCTCCAAACCAATTGTTTTGTTTTGTTTGTATACTTTACTTTATAAAATA
>gene=chr11_6628333-6628510; species=bosTau
CGCAGCACTAAGGCATCCGGAGGCTGACGGCCCAGACCACGGACCGCCCCTTGCTCCGCCCCTTGGATCTGCAGCCCAGGACTGGAGGGAATTTCCTTTTATGGCCCCAGGCTGTCAGGCAGGCCTAGTTTCCACCCAATTGTTGTTTTTTG----TAC--TTAACTTTATAAAATA
>gene=chr11_6628333-6628510; species=calJac
CACAGCACTAAGGCATCTGGAGGCTGCTGGCCCAGACCAGGGACCGCCCCCTGTTCCGCCCCTTGAATCTGCAGCCCCGAACTAGAGGAAATTTCCTTTTATGGCCCCATGCTGTCAGGCAGGCACAGCTCCAAACCAATTGTTTTGTTTTCTTTGTATACTTTACTTTATAAAATA
>gene=chr11_6628333-6628510; species=canFam
CGCAGCACTAAGGCATCCGGAGGCAGCCATCTCAGACCACGGACCACCCCCTGCCCCGCCCCTTACATCTTCAACACCAGGCCAGAGGGAATTTCCTTTTATGGCCCCAGGCTGTCAGG----CCCTGATCCCA-CCAAGTGTTTTTCTTTTTTTGTACAGTTTACTTTAAAAAATA
>gene=chr11_6628333-6628510; species=equCab
CGCAGCACTAAGGCATCCGGAGGCTGCGG-CCAGGACCACGGACCGCCCCTTGCTCCGCCTCTTGGATCTGCTGCCCCGGACTGGAGGGAATTTCCTTTTATGGCCCCAGGCTGTCAGGCAGGACCAGCTCCCACCCAATTGTTTTGGGGTGTTTGTACACTTTACTTTATAAAATA
>gene=chr11_6628333-6628510; species=gorGor
CACAACACTAAGGCATCCGGAGGCTGCTGGCCCAGACCACGGACCGCCCCCTGCTCCGCCCCTTGAATCTGCAGCCCCGAACTAGAGGGAATTTCCTTTTATGGCCCCAGGCTGTCAGGCAGGCCCAGCTCCAAACCAATTGTTTTGTTTTGTTTGTATACTTTACTTTATAAAATA
>gene=chr11_6628333-6628510; species=panTro
CACAACACTAAGGCATCCGGAGGCTGCTGGCCCAGACCACGGACCGCCCCCTGCTCCGCCCCTTGAATCTGCAGCCCCGAACTAGAGGGAATTTCCTTTTATGGCCCCAGGCTGTCAGGCAGGCCCAGCTCCAAACCAATTGTTTTGTTTTGTTTGTATACTTTACTTTATAAAATA
>gene=chr11_6628333-6628510; species=papHam
CACAGCACTAAGGCATCCGGAGGCTGCTGGCCCAGACCACGGACCGCCCCCTGCTCCACCCCTTGAATCTGCAGCCCCGAACTAGAGGGAATTTCCTTTTATGGCCCCAGGCTGTCAGGCAGGCTCAGCTCCAAACCAATTGTTTTGTTTTGTTTGTATACTTTACTTTATAAAATA
>gene=chr11_6628333-6628510; species=ponAbe
CACAACACTAAGGCATCCGGAGGCTGCTGGCCCAGACCACGGACCGCCCCCTGCTCCGCCCCTTGAATCTGCAGCCCCGAACTAGAGGGAATTTCCTTTTATGGCCCCAGGCTGTCAGGCAGGCCCAGCTCCAAACCAATAGTTTTGTTTTGTTTGTATACTTTACTTTATAAAATA
>gene=chr11_6628333-6628510; species=rheMac
CACAGCACTAAGGCATCCGGAGGCTGCTGGCCCAGACCACGGACCGCCCCCTGCTCCACCCCTTGAATCTGCAG-CCCGAACTAGAGGGGATTTCCTTTTATGGCCCCAGGCTGTCAGGCAGGCTCAGCTCCAAACCAATTGTTTTGTTTTGTTTGTATACTTTACTTTATAAAATA
>gene=chr11_8730665-8730887; species=hg19
CGTGCAGGCTGCTAAGCAAATGCAGATGGGGCTATTTCAGTCTCCAAACCTGCTGGCCACACGTCACAGATCTAAAGAGAAGGCAGAATCTGTTTTTGTCCATATTAGGCCTGAAACTCACTCCTGTCTCTTTCCCTCTCCCCCGCCTCCCCTAAAGCCCCAAGTGATTAAATCAAGTATGTGGGATTTGGATCAGAATCATTGTGTCCAATCTGCAGGAAT
>gene=chr11_8730665-8730887; species=bosTau
CATGCAGGCCGCTAAGCAAATGCAGATGGGGCTATTTCAGTCTCCAAACCTGCTGGCCACACGTCACAGATCTAAAGAGAAGGCAGAATCTGTTTTTGTCCATATTAGGCCTGAAACTCACTCCTCTCTTTTTCCCTCTCCCCCGCCTCCCCTAAAACCCCAAGTGATTAAATCAAGTATGTGGGATTTGGGTTAGAATCGTTGTGTCCAATCTGTAGGAAT
>gene=chr11_8730665-8730887; species=calJac
CATGCAGGCTGCTAAGCAAATGCAGATGGGGCTATTTCAGTCTCCAAACCTGCTGGCCACACGTCACAGATCTAAAGAGAGGGCAGAAGCTGTTTTTGTCCATATTAAGCCTGAAACTCACT-CTGTCTCTTTC--------------------------------------------------------------------------CAATCAGCAGGAAT
>gene=chr11_8730665-8730887; species=canFam
CATGCAGGCTGCTAAGCAAATGCAGATGGGTCTATTTCAGTTTCCAAACCTGCTGGCCACACGTCACAGATCTAAAGAGAAGGCTG-------TTTTGTCCATATTAGGCCTGAAACTCACTCCTCTCTCTTTCCCTCTCCCCCGCCTCCCCTAAAGCCCCAAGTGATTAAATCAAGTATGTGGGATTTGGGTTAGAATCATTGTGTCCAATCTGCAGGAAT
>gene=chr11_8730665-8730887; species=equCab
CATGCAGGCTGCTAAGCAAATGCAGATGGGGCTATTTCAGTCTCCAAACCTGCTGGCCACACGTCACAGATCTAAAGAGAAGGCAGAATCTGTTTTTGTCCATATTAGGTCTGAAACTCACTTCTCTCTCTTTCCCTCTCCCCCGCCTCCCCTAAAGCCCCAAGTGATTAAATCAAGTATGTGGGATTTGGGTTAGAATCATTGTGTCCAATCTGCAGGAAT
>gene=chr11_8730665-8730887; species=gorGor
CATGCAGGCTGCTAAGCAAATGCAGATGGGGCTATTTCAGTCTCCAAACCTGCTGGCCACACGTCACAGATCTAAAGAGAAGGCAGAATCTGTTTTTGTCCATATTAGGCCTGAAACTCACTCCTGTCTCTTTCCCTCTCCCCCGCCTCCCCTAAAGCCCCAAGTGATTAAATCAAGTATGTGGGATTTGGGTTAGAATCATTGTGTCCAATCTGCAGGAAT
>gene=chr11_8730665-8730887; species=panTro
CATGCAGGCTGCTAAGCAAATGCAGATGGGGCTATTTCAGCCTCCAAACCTGCTGGCCACACGTCACAGATCTAAAGAGAAGGCAGAATCTGTTTTTGTCCATATTAGGCCTGAAACTCACTCCTGTCTCTTTCCCTCTCCCCCGCCTCCCCTAAAGCCCCAAGTGATTAAATCAAGTATGTGGGATTTGGGTTAGAATCATTGTGTCCAATCTGCAGGAAT
>gene=chr11_8730665-8730887; species=papHam
CATGCAGGCTGCTAAGCAAATGCAGATGGGGCTATTTCAGTCTCCAAACCTGCTGGCCACACGTCACAGATCT--AGAGAAGGCAGAATCTGTTTTTGTCCATATTAGGCCTGAAACTCACTCCTGTCTCTTTCCCTCTCCCCCGCCTCCCCTAAAGCCCCAAGTGATTAAATCAAGTA-------------------------------------------
>gene=chr11_8730665-8730887; species=ponAbe
CATGCAGGCTGCTAAGCAAATGCAGATGGGGCTATTTCAGTCTCCAAACCTGCTGGCCACACGTCACAGATCTAAAGAGAAGGCAGAATCTGTTTTTGTCCATATTAGGCCTGAAACTCACTCCTGTCTGTTTCCCTCTCCCCCGCCTCCCCTAAAGCCCCAAGTGATTAAATCAAGTATGTGGGATTTGGGTTAGAATCATTGTGTCCAATCTGCAGGAAT
>gene=chr11_8730665-8730887; species=rheMac
CATGCAGGCTGCTAAGCAAATGCAGATGGGGCTATTTCAGTCTCCAAACCTGCTGGCCACACGTCACAGATCT--AGAGAAGGCAGAATCTGTTTTTGTCCATATTAGGCCTGAAACTCACTCCTGTCTCTTTCCCTCTCCCCCGCCTCCCCTAAAGCCCCAAGTGATTAAATCAAGTATGTGGGATTTGGGTTAGAATCATTGTGTCCAATCTGCAGGAAT
>gene=chr11_9587613-9587772; species=hg19
GGTTACTCTCTACCCAACTAGATACTGGATGAGGTCATCTCTCAATCCTGTCTGAGCTGAACAAGGCCTTTTATGGAACTTTAAAGTTGACTCACCACTGAGTCATCAAAACACAGCAATACCTAAACACGCTCCTGTTGCTAACAAAAGACCAGCATG
>gene=chr11_9587613-9587772; species=bosTau
GGGTACTCTCCACCCAGTTAGCTCCTGGATGAGCTCATCTCTCAATCCAGTCTGAGCTGGA------TTTTTACAGAACTTTAAAACTGACTCACCACTGAATCATTAAAACATAGCAATACCCAAACACACCCCTGTTGCCAACAAAAGACCAGCAAG
>gene=chr11_9587613-9587772; species=calJac
GGTTACTCTCTACCCAACTAGATGCAGGATGAGGTCATCTCTCAATCCTGTCTGAGCTGAACAAGGCCTTTTACAGAACTTTAAAGTTGACTCACCAGTGAGTCATCAAAACATAGCAATACCTAAACACACTTCTGTTGCTAACAAAAGACCAGCATG
>gene=chr11_9587613-9587772; species=canFam
CAGTCCTCTCTACCCAATGAGCTACCAAATGAGCTCA--TTTTAATCCTGTCTGAGCTGAACAAGGCCTTTTACAGAACTTTAAAACTGACTCACTACTGAGTCATCAAAAC--AGCAATACCCAAACACACTCCTGTTGCTAACAAAAGAGCAGCATG
>gene=chr11_9587613-9587772; species=equCab
GGGTACTCTCTACCCAACCAGCTACTGGATGAGCTCATCTCTCAACCCTGTCTGAGCTGAGCAGGGCCCTTTACAGAACTTTAAAAGTGACTCACTACTGAGTCATCAAAACATAGCAATACCCAAACACGGTCCTGTTGCTAACAAAAGACCAGCATG
>gene=chr11_9587613-9587772; species=gorGor
GGTTACTCTCTACCCAGCTAGATACTGGATGAGGTCATCTCTCAATCCTGTCTGAGCTGAACAAGGCCTTTTATGGAACTTTAAAGTTGACTCACCACTGAGTCATCAAAACACAGCAATACCTAAACACGCTCCTGTTGCTAACAAAAAACCAGCACG
>gene=chr11_9587613-9587772; species=panTro
GGTTACTCTCTACCCAACTAGATACTGGATGAGGTCATCTCTCAATCCTGTCTGAGCTGAACAAGGCCTTTTATGGAACTTTAAAGTTGACTCACCACTGAGTCATCAAAACACAGCAATACCTAAACACGCTCCTGTTGCTAACAAAAGACCAGCATG
>gene=chr11_9587613-9587772; species=papHam
GGTTACTCTCTACCCAACTAGATACTGGATGAGGTCATTTCTCAATCCTGTCTGAGCTGAACAAGGCCTTTTATAGAACTTTAAAGTTGACTCACCACTGAGTCATCAAAACACAGCAATACCTAAACACACTCCTGTTGCTAACAAAAGACCAGCATG
>gene=chr11_9587613-9587772; species=ponAbe
GGTTACTCTCTACCCAACTAGATACTGGATGAGGTCATCTCTCAATCCTATCTGAGCTGAACAAGGCCTTTTATGGAACTTTAAAGTTGACTCACCACTGAGTCATCAAAACACAGCAATACCTCAACACACTCCTGTTGCTAACAAAAGACCAGCATG
>gene=chr11_9587613-9587772; species=rheMac
GGTTACTCTCTACCCAGCTAGATACTGGATGAGGTCATCTCTCAATCCTGTCTGAGCTGAACAAGGCCTTTTATAGAACTTTAAAGTTGACTCACCACTGAGTCATCAAAACACAGCAATACCTAAACACACTCCTGTTGCTAACAAAAGACCAGCATG
>gene=chr11_10325786-10325868; species=hg19
GCTCCCTGGCAGTCAGTCCTCACGTTTACGATGGATTAATGAAGGCAGCCAGGCACAATCTCAGGTTATGACCTTATAAGGC
>gene=chr11_10325786-10325868; species=bosTau
GCTCCTTGGCAGTAAATCCTCACGTTTACAAGGGGTGAATAAGGGCAGTCAGGCAAACTCTCAGGTTGTAACCTTATAAGGC
>gene=chr11_10325786-10325868; species=calJac
GCTCCCTGGCAGTCAGTCCTCACGTTTACGATTGAGGAACGAAGGCAGCTGGGCAAACTCTCAGGTTATGACCTTATAAGGC
>gene=chr11_10325786-10325868; species=canFam
GCTCCGTGGCAGTAAATCCTCACGTTTACAATGGGTGAATAAGGGCAGCAGGGCATTCTCTCAGGTTGTAACCTTGTAAGGA
>gene=chr11_10325786-10325868; species=equCab
GCTCCCTGGCAGTAAATCCTCACGTTTACAATGGGTGAGGGAGGGCAGCCAGGCAATCTCTCAGGTTGTAACCTTATAAGGC
>gene=chr11_10325786-10325868; species=gorGor
GCTCCCTGGCAGTCAGTACCCACGTTTACGATGGATTAATGAAGGCAGCCAGGCACAATCTCAGATTATGACCTTATAAGGC
>gene=chr11_10325786-10325868; species=panTro
GCTCCCTGGCAGTCAGTCCTCACGTTTACGATGGATTAATGAAGGCAGCCAGGCACAATCTCAGGTTATGACCTTATAAGGC
>gene=chr11_10325786-10325868; species=papHam
GCTCCCTGGCAGTCAGTCCTCACGTTTACGATGGATGAATGAAGGCAGCCAGGCGCACTCTCAGGTTATGACCTTATAAGGC
>gene=chr11_10325786-10325868; species=ponAbe
GCTCCCTGGCAGTCAGTCCTCACGTTTACGATGGATTAATGAAGGCAGCCAGGCACACTCTCAGGTTATGACCTTATAAGGC
>gene=chr11_10325786-10325868; species=rheMac
GCTCCCTGGCAGTCAGTCCTCACGTTTACGATGGATGAATGAAGGCAGCCAGGCGCACTCTCAGGTTATGACCTTATAAGGC
>gene=chr11_10562770-10562832; species=hg19
CCTCTGTGACGCAAAGCCCCGCCCCCCGCGCGTTGCCGGGAGACGGCGCCCAACCTTCCTCT
>gene=chr11_10562770-10562832; species=bosTau
CTTCAGTGACGCACAGTCCCGCCTCCAGCGCGTTGCTTGGAGACGGTGCCCAACCTTCT---
>gene=chr11_10562770-10562832; species=calJac
CCTCAGTGACGCAAAGCCCCGCCCCCGGCGCGTTGCCTGGAGACGGCGCCCAACTTTCCTCG
>gene=chr11_10562770-10562832; species=canFam
CCTCAGTGACGCAAGGCCCCGCCCCCAGCGCGTTGCCTGGAAACGGCGCCCAGCCTCT--CC
>gene=chr11_10562770-10562832; species=equCab
CGTCGCTGACGCAGAGCCCTGCCCCCAGCGCGTTGCCTGGAGACGGTGC-CACCCTTCCTCC
>gene=chr11_10562770-10562832; species=gorGor
CCTCTGTGACGCAAAGCCCCGCCCCCCGCGCGTTGCCTGGAGACGGCGCCCAACCTTCCTCT
>gene=chr11_10562770-10562832; species=panTro
CCTCTGTGACGCAAAGCCCCGCCCCCCGCGCGTTGCCTGGAGACGGCGCCCAACCTTCCTCT
>gene=chr11_10562770-10562832; species=papHam
CCTCTGTGACGCAAAGCCCCGCACCCAGCGCGTTGCCTGGAGACGGCGCCCAACCTTCCTCT
>gene=chr11_10562770-10562832; species=ponAbe
CCTCTGTGACGCAAAGCCCCGCCCCCCGCGCGTTGCCTGGAGACGGCGCTCAACTTTCCTCT
>gene=chr11_10562770-10562832; species=rheMac
CCTCTGTGACGCAAAGCCCCGCCCCCAGGGCGTTGCCTGGAGACGGCGCCCAACCTTCCTCT
>gene=chr11_11263032-11263123; species=hg19
aagatacccacatccttatccctggaacttgtgactgttaccttataaggcaaaaggaacctgtgactgttaccttataaggcaaaaggaa
>gene=chr11_11263032-11263123; species=bosTau
-------------------------------------------------------------------------------------------
>gene=chr11_11263032-11263123; species=calJac
aagatatccacatccttgtccctggaacc--------------------------------tgtgactg-----atagagggcaaaaggaa
>gene=chr11_11263032-11263123; species=canFam
aagacatccatggcc-cgtttccagga----------------------------------------tgtgaccttataaggcaaaaggga
>gene=chr11_11263032-11263123; species=equCab
aagacatccatgtctgaagccctggaa----------------------------------------cgttacctgatacggcaaaaagga
>gene=chr11_11263032-11263123; species=gorGor
aagatacccacatccttatccctggaact--------------------------------tgtgaccgttaccttataaggcaaaaggaa
>gene=chr11_11263032-11263123; species=panTro
aagatacccacatccttatccctggaacttgtgactgttaccttataaggcaaaaggaacctgtgactgttaccttataaggcaaaaggaa
>gene=chr11_11263032-11263123; species=papHam
aagatatccatatccttatccctggaacc--------------------------------tgtga-tgttaccttatagggcaaaaggaa
>gene=chr11_11263032-11263123; species=ponAbe
aagatatccacttccttatccatggaagc--------------------------------cgtgactgttaccttataaggcaaaaggaa
>gene=chr11_11263032-11263123; species=rheMac
aagatatccatatccttatccctggaacc--------------------------------tgtga-tgttaccttatagggcaaaaggaa
>gene=chr11_14541845-14542089; species=hg19
GGTGGCGGCGCGGGCCTGGTTGCGGCCTCCAGCAAAACTGAGAATCAAGGAGGTGCTGCCGAAAGTATCGCTCAGCGATCTACAGAGAAGTCTGCGGGAGTTTGACGGCGGCGGCGCAGGGTAGCGCAGTCTATTCCAGAGATATCGATAGGCTTGCAACACTTCCCCCTCCTTAAAACTTTCCGACCGCTCGGCGGCGGGCGGAGCCTCGGAAGATCTAGGAACTGAGACTGGCGGGAAAACC
>gene=chr11_14541845-14542089; species=bosTau
GGTTCCGGCGCGAGCCCGGCTTCGGCCTCCTGCAAACCTGCGGATGGAACA-GCACTGCCGAAGCTTCCGCTCGGCGATCTACAGAGAAGACTGC-GGATTTTGACGGCGGCGGCGCAGGGTAGAATAGTTTATTCCAGAGATATCGATAGGCTTCCCTTGCTCCCCCGCCCTCAGAGCTCTCGGGTGGCTCAGAAGTGGGAGGGGCCTGGGAAGCTAGAGGAACTGAGATTGGCTGGAAACCT
>gene=chr11_14541845-14542089; species=calJac
GGTGGCGGGGCGGGCCTGGTTACTGCCTCCAGCAAAACTGAGAATCCAGGAGGTGCTGCCGAAACTATCGCTCAGCGATCTACTCAGAAGTCTGCGGGAGTTTGACTGCAGCGACGTAGGGTATTGCAGTCTATTCCAGAGTTATCGATAGGCTCACAACACTTCCCCTTCCTTAAAACTCCCAGACCGCTCGGCTGCAGGCGGAGCCTCGGAAGATCGAGGAACTGAGATTGGCTGGAAACCC
>gene=chr11_14541845-14542089; species=canFam
GGTTCCGGCGCGGGTCCCGCTGCGGCCTCCGGCAGAGGTGCGGCTTCAGGA-GCGCGGCCGCAACTGCCGCTCGGCAATCTACAGAGAAGCCTTCGGGATCTGGACGGCGGCGGCGCAGGGCACGGCAGTCGATCCCAGAGATATCGATAGACGCCCAACGCTTCCCCGCCCTCAAAGCTCTGGGGCCCCTGGGAGGTGGGCGGGGCCTCGGAAGAAGGAGGAGTTGAGGTTGGCGGGAAATCT
>gene=chr11_14541845-14542089; species=equCab
GGTTCCGGCGCGGGCCTGACTGCCGCCTCCTGCAAAGCTGCGGATCAAGGA-GCGCTGCCGACACTACCGCTCGGCGATCTACTGAGAAGTCTGCGGGGCTTTGACGGCGGCGGCGCAGGTCTGAGCAATCTACTTCAGAGATATCGATAGGCTTTCGCCGCTTCCCCGCCCTCAGAGCCCTCCGCAGGCTAGGCAGTGGGCGGGGCCTCGGAAGATGGAGGAACTGCGATTGGCTGGGAAACT
>gene=chr11_14541845-14542089; species=gorGor
GGTGGCGCCGCGGGCCTGCTTGCGGCCTCCAGCAAAACTGAGAATCAAGGAGGTGCTGCCGAAAGTATCGCTCAGCGATCTACAGAGAAGTCTGCGGGAGTTTGACGGCGGCGGCGCAGGGTAGCGCAGTCTATTCCAGAGATATCGATAGGCTTGCAACACTTCCCCTTCCTTAAACCTTTCCG-CCGCTCG-CGGCGGGCGGAGCCTCGGAAGATCTAGGAACTGAGACTGGCGGGAAACCC
>gene=chr11_14541845-14542089; species=panTro
GGTGGCGGCGCGGGCCTGGTTGCGGCCTCCAGCAAAACTGAGAATCAAGGAGGTGCTGCCGAAAGTATCGCTCAGCGATCTACAGAGAAGTCTGCGGGAGTTTGACGGCGGCAGCGCAGGGTAGCGCAGTCTATTCCAGAGATATCGATAGGCTTGCAACACTTCCCCTTCCTTAAAACTTTCCGACCGCTCGGCGGCGGGCGGAGCCTCGGAAGATCTAGGAACTGAGACTGGCGGGAAACCG
>gene=chr11_14541845-14542089; species=papHam
GTTGGCGGCGCGGGCCTGGTTGCGGCCTCCAGCAAAACTGAGAATCAAGGAGGTGCTGCCGAAAGTATCGCTCAGCGATCTACAGAGAAGTCTGCGGGAGTCTGATGGCGGCGGCGCAGGGTAGCGCAGTCTATTCCAGAGATATCGATAGGCTTGCAACACTTCCCCTTCCTTAAAACTCTCCGACCGCTCGGCGGCGGGCGGAGCCTGGGAAGATCTAGGAACTGAGATTGGCGGGAAACCC
>gene=chr11_14541845-14542089; species=ponAbe
GGTGGCGGCGCGGGCCTAGTTGCGGCCTCCAGCAAAACTGAGAATCAAGGAGGTGCTGCCGAAAGTATCGCTCAGTGATCTACAGAGAAGTCTGCGGGAGTTTGTCGGCGGCGACGCAGGGTAGTGCAGTCTATTCCAGAGATATCGATAGGCTTGCAACACTTCCCCTTCCTTAAAACTTTCAGACCGCTCGACGGCGGGCGGAGCCTGGGAAGATCTAGGAACTGAGATTGGCCGGAAGCCC
>gene=chr11_14541845-14542089; species=rheMac
GTTGGCGGCGCGGGCCTGGTTGCGGCCTCCAGCAAAACTGAGAATCAAGGAGGTGCTGCCGAAAGTATCGCTCAGCGATCTACAGAGAAGTCTGCGGGAGTCTGATGGCGGCGGCGCAGGGTAGCGCAGTCTATTCCAGAGATATCGATAGGCTTGCAACACTTCCCCTTCCTTAAAACTCTCCGACCGCTCGGCGGCGGGCGGAGCCTGGGAAGATCTAGTAACTGAGATTGGCGGGAAACCC
>gene=chr11_19775317-19775514; species=hg19
TGAATTATTTCCTCATTCCAGGCCCATGGAGAGCTCCTTTAAGGAGCCCTTGGCGGGTGGGGCAAAGCATCTCACCTGTCCCAGCTTTGAGGTTAATGCCCATTTTAGGCCATGATTGGTGTATTTATTTGCTCAGAGGGAGGGTGGGGAGAAAGCTTGGTGGGTGGAGGTTTTGGTAATTCATGCCCGCATGACTA
>gene=chr11_19775317-19775514; species=bosTau
GGAATGATTTCCTTGTTCCAGG-CCATTGTGAGCTCCTTTATTGAGCCCTTTGGGGGTGGATCAGAGTGCTTC---------ACTTTTGTGGTTAATGCCCATTGCAGGCCACGGTGGATATATTTATTTGCTTTGGCTAAGGGCAGGGAGAAGACTCAGCAGATGGAGGTTTTGATAATTTGTGTCCATGTGGCTA
>gene=chr11_19775317-19775514; species=calJac
GGAATTATTTCCTCATTCCAGACCAGTGGAGAGCTCCTTTACGGAGCCCTTGGCAGGTGGGGCAAAGCATCTCACCTGTCGCAGCTTTGAGGTTAATGCCTGTTTTAGGCCACGATGGGCTTATTTATTTGCTAAGAGGGAGGGTGGGAAGAAAGCTTGGTGGGTGCGGGTTTTGGTAATTCATGCCCACATGACTG
>gene=chr11_19775317-19775514; species=canFam
GGAGTTATTTCCTCGTTCCAGG-CCATGG-------------GGAGCCCTTTGTGTGTAGGTCGGAGCATTTCACCTGCCCACCCTTTGAGGTTAATGCCCATCCAGG-------TGGGTATATTTATTTGCTCTGAGGGAGGGTGGGGAGAAAGCTTAGCAGGCGGAAGTTGGGATAATTCATGCCTTCATGGCTA
>gene=chr11_19775317-19775514; species=equCab
GGAGTTATTTCCTCGTTCCAGCCCCGTGGAGAGCTCCTTTGCAGAGCGCTTCATG-GTGGCACAGAGCACTTCCCCTGTCCCGCCCTGGCAGTTGATGCCCGTTGCGG-CCGAGCTGGATATATGTATTTGCTCTGAGGGAGGGCGGGGAGAAAGCCTGGCAGGCCGAGGGTTTGGTAATTCCTGCCCACATGGCTA
>gene=chr11_19775317-19775514; species=gorGor
TGAATTATTTCCTCATTCCAGGCCCATGGAGAGCTCCTTTAAGGAGCCCTTGGCGGGTGGGGCAAAGCATCTCACCTGTCCCAGCTTTGAGGTTAATGCCCATTTTAGGCCTTGATTGGTGTATTTATTTGCTCAGAGGGAGGGTGGGGAGAAAGCTTGGTGGGTGGAGGTTTTGGTAATTCATGCCCGCATGACTA
>gene=chr11_19775317-19775514; species=panTro
TGAATTATTTCCTCATTCCAGGCCCATGGAGAGCTCCTTTAAGGAGCCCTTGGCGGGTGGGGCAAAGCATCTCACCTGTCCCAGCTTTGAGGTTAATGCCCATTTTAGGCCATGATTGGTGTATTTATTTGCTCAGAGGAAGGGTGGGGAGAAAGCTTGGTGGGTGGAGGTTTTGGTAATTCATGCCCACATGACTA
>gene=chr11_19775317-19775514; species=papHam
TGAATTATTTCCTCGTTCCAGGCCCA-------------------------------TGGGGCAAAGCATCTCACCTGTCCCAGCTTTGAGGTTAATGCCCATTTTAGGCCATGATTGGTGTATTTATTTGCTCAGAGGGAGGGTGGGGAGAAAGCTTGGTGGGTGGAGGTTTTGGTAATTCATGCCCACATGACTA
>gene=chr11_19775317-19775514; species=ponAbe
TGAATTATTTCCTCGTTCCAGGCCCATGGAGAGCTCCTTTATGGAGCCCTTGGCGGGTGGGGCAAAGCATCTCACCTGT-CCAGCTTTGAGGTTAATGCCCATTTTAGGCCATGATTGGTGTACTTATTTGCTCAGAGGGAGGGTGGGGAGAAAGCTTGGTGGGTGGAGGTTTTGGTAATTCATGCCCGCATGACTA
>gene=chr11_19775317-19775514; species=rheMac
-----------------------------------------------------------------------------------------------------------------------------------------------------------------------------------------------------
>gene=chr11_36126924-36127129; species=hg19
TGGCTGCATGCAGGGATATAGAAGTGGTCTTGGCCCCTTgttgaattgtcctcctcccccgctgaaattcttgtgttaatgtcctaaaccccagtgcctcagagtgtgaccttatttggaaatagggtcattgcagatgttacttgtgaagatgaggtcatactggagttgtgtggggctctaatctgatatgaccggtgttctt
>gene=chr11_36126924-36127129; species=bosTau
GAACT-TATGCAGGGGTACGGAAGTGGTCTT-GGAGTCTCttgaattatgttctttcctatag----ctcatatgttgaagtcctaaa--------ccccaggatgtgaccttacttggaaatcgagtccttgca-ttgaaattagttacagtgaggtcacactgcagggggatgtgcccctagtcccgtgtgactgatgtcctt
>gene=chr11_36126924-36127129; species=calJac
TAGCTGCATGCAGGGGTGCAGAAATGATCTTGGCCCTTTgttgaatggtgcccctcccccactgaagttcttgtgttgatgtcctaaaccccagtgcctcaaagtgtgaccctatttggaaatagagtcattggagatgatacttgtgaagatgaggtcagacgggagtagcatggggttcttaactga-atgactggtgttctt
>gene=chr11_36126924-36127129; species=canFam
GAGCTGCATGCAGAGGTCCAGTGAGGGTCAT-GGCCTCTCTTGAGTTGTG-----------------ttcatatgttgaggtctgaaacccccgtgcctcaggacgtgaccttatttacaaacagggtcattgcagatataattaattcagatgaggttgtgtcggagcaagctgggcccctaatccagtctgactggggccctt
>gene=chr11_36126924-36127129; species=equCab
GTGCTGCATGCAGGGGGGCGGATGTGGTCTT-GGTTCCTCttgaattgtgttcttgcccccatg---ttcatacgctgaacgcctaaaccccagcgcctcaggacgtgggcttgtttggaaatagggtcattccagatg----cagtgaagatgcggacctcctggagtgcggtgggcccctagtcccgtctga-tggtgtcctg
>gene=chr11_36126924-36127129; species=gorGor
TGGCTGCATGCAGGGGTATAGAAGTGGTCTTGGCCCCTTgttgaattgtcctcctcccccgctgaaattcttgtgttcatgtcctaaaccccagagcctcagagtgtgaccttatttggaaatagggtcattgcagatgttacttgtgaagacgaggtcatactgga-ttgtgtggggctctaatctgatatgaccggtgttctt
>gene=chr11_36126924-36127129; species=panTro
-------------------------------------------------------------------------------------------------------------------------------------------------------------------------------------------------------------
>gene=chr11_36126924-36127129; species=papHam
TGGCTGCATGCAGGGGTATAGAAGTGGTCTTGGCCCCTCgttgaattgtcctcctcccccgctgaaattctcgtgttgatgtcctaaaccccagtgcctcagagtgtgaccttatttggaaatagggtctttgcagatgttactcgtgaagatgaggtcacactggagttgtgtggggctgtaatctggtatgaccggtgttctt
>gene=chr11_36126924-36127129; species=ponAbe
TGGCTGCATGCAGGGGTATAGAAGGGGTCTTGGACCCTTgttgaattgtcctcctcccctgctgaaattcttgtgttgatgtcctaaacccctgtgcctcaga--gtgaccttatttggaaatagggtcattgcagatgttacttgtgaagatgagttcatactggagttgtgtggggctctaatctgatatgaccgatgttctt
>gene=chr11_36126924-36127129; species=rheMac
TGGCTGCATGCAGGGGTATAGAAGTGGTCTTGGCCCCTCgttgaattgtcctcctcccccgctgaaattctcgtgttgatgtcctaaaccccagtgcctcagagtgtgaccttatttggaaatagggtctttgcagatgttactcgtgaagatgaggtcacactggagttgtgtggggctgtaatctggtatgaccggtgttctt
>gene=chr11_44883926-44884155; species=hg19
GTCAACCACAAACCTCCTGGCCCTCCCCCAGTCTCTCTCGCTCTGTGTCTCGCCTGTGGGCTCCAAAGCTCTGACTCACCATGCAGCCAGCTCAGCGCTCAGCACCACCCTGCCTTATATGGTGAGCTCAGCACCTCTGGGTCAATGAGTGTTAattcatttattcagccaatggctgttgagtgcctatcatgtgccaggagctgtttaaatgctggggattgagggt
>gene=chr11_44883926-44884155; species=bosTau
GTCAACCACAAATCTCCTGGCCCTGTACCCGT-tctccatctct----ctcCCCTGTGAATTCTGCAGCTCTGACTCACCGCACAACCAACTCAGCGTTCAGCACCACCCTGCCTTATATGGGATGCTCACTGCTCTTGGGTCAATATGTATTAattcatttctacagccgttgtcttttgagctcctactgggtttcagacactg-ttatttgctgggaattaagcgt
>gene=chr11_44883926-44884155; species=calJac
GTCAACCACAAAACTCCTGGCCCTCCCCCAGTCTCTCTCACTCTCTGTCTCGTCTGTGGGCTGCGAAGCTCTGAGTCACCATGCAGCCAGCTCAGCGCTCAGCACCACCCTACCTTATATGGTGAGCTCAGCACCTCTGGGTCAGTGAGTGTTAatttatttattcagccaatggctatcgagtgcctactgtgagccaggcactgtttagatgctgggaattgaaggt
>gene=chr11_44883926-44884155; species=canFam
GTCAACCACAAAACTCCTTGCCCTTTGCCAGT-TCTCGGTGTCT----CTTGCCTGTGGATTCTGCAGCTCTGACTCACCACATAGCCAGCTCAGCGTTCAGCACCAGCCTGCCTTATATG--GTGCTCAGCGTGGCTGGATCACCGAGTGGTAattcatttcttcaaccagtggctggtgtgttcttaccatgtgccaggcgatg-ttgtgtgctggggaccgagagt
>gene=chr11_44883926-44884155; species=equCab
GTCAGCCGCAAACCTCCTGGCCCTTCACCCAt-tctcagtctct----ctcGCCCGTGGATTCTGCAGCTCTGACTCACCATGCAA-CAGCTCGGTGGTCAGCACCACCCCGCCTTATATGGTGTGCTCAGCGCTCCTGGGTCAATGAGGGttcgttcgtgtcctcagccaacggctgttgagttcttcccatgggctcggccctg-ttatttgctgcggattgagact
>gene=chr11_44883926-44884155; species=gorGor
GTCAACCACAAACCTCCCGGCCCTCCCCCAGTCTCTCTCGCTCTGTGTCTCGCCTGTGGGCTCCAAAGCTCTGACTCACCATGCAGCCAGCTCAGCGCTTAGCACCACCCTGCCTTATATGGTGAGCTCAGCACCTCTGGGTCAATGAGTGTTAattcatttattcagccaatggctgttgagtgcctaccatgtgccaggagctgtttagatgctggggattgagggt
>gene=chr11_44883926-44884155; species=panTro
GTCAACCACAAACCCCCTGGCCCTCCCCCAGTCTCTCTCGCTCTGTGTCTCGCCTGTGGGCTCCAAAGCTCTGACTCACCATGCAGCCAGCTCAGCGCTCAGCACCACCCTGCCTTATATGGTGAGCTCAGCACCTCTGGGTCAATGAGTGTTAattcatttattcagccaatggctgttgagtgcctaccatgcgccaggagctgtttagatgctggggattgagggt
>gene=chr11_44883926-44884155; species=papHam
GTCAACCACAAACCTCTTGGCCCTCCCCCAGTCTCTCTCGGTCTGTGTCTCGCCTGTGGGCTCCAAAGCTCTGACTCACCGTGCAGCCAGCTCAGTGCTTAGCACCACCCTGCCTTATATGGTGAGCTCAGCACCTCTGGGTCAATGAGTGTTAattcatttattcagccaatggctgttgagtgcctaccatgtgccaggagctgtttagatgctggggattgagggt
>gene=chr11_44883926-44884155; species=ponAbe
GTCAACCACAAACCTCCTGGCCCTCCCCCAGTCTCTCTCGCTCTGTGTCTCGCCTGTGGGCTCCAAAGCTCTGACTCACCATGCAGCCAGCTCAGCACTCAGCACCACCCTGCCTTATATGGTGAGCTCAGCACCTCTGGGTCAATGAGTGTTAattcatttattcagccaatggctgttgagtgcctaccatgtgccaggagctgtttagatgctggggattgagggt
>gene=chr11_44883926-44884155; species=rheMac
GTCAACCACAAACCTCTTGGCCCTCCCCCAGTCTCTCTCGGTCTGTGTCTCGCCTGTGGGCTCCAAAGCTCTGACTCACCGTGCAGCCAGCTCAGCGCTCAGCACCACCCTGCCTTATATGGTGAGCTCAGCACCTCTGGGTCAATGAGTGTTAattcatttattcagccaatggctgttgagtgcctaccatgtgccaggagctgtttagatgctggggattgagggt
>gene=chr11_45939671-45939849; species=hg19
CCGGGTTGGCTGCCCTTGCGCCTGCGCAGTTAAAGCTCCGGTAAAGCCGGGCGGCAGTCAGAGCAGTTCATTCTAGAGAAGGGAGCTGGAGCCCCGAGTCTTTCCAATGGAACGCCGAGAGACTCGAACGGCAGGGCCGGATTTTAAAGGGCTGAGAGATAGCGGGTGCTTGAAAAAA
>gene=chr11_45939671-45939849; species=bosTau
CCGGGTTTGCCG-CCTTGCACCTGCGCAGTTACAGCTCCGGGAAAACTCCGCGGCAGCCTGAGCAGTTAATTCTGGAGTAGGGATCAAGAGC-------CTTTCCAATAGAATGCCGAGAGGCTCGAACGGGAGGACTGGCTTTTAAAGGGCTGGGAGGCAGCGCC------CAGAGA
>gene=chr11_45939671-45939849; species=calJac
CCCGGTTGGCGGCCCTTGCGCCTGCGCAGTTAACCATCTAGGAAAGCTGGGCGGCAGTCAGAGCAGTTCATTCTAGAGTTGGGAGCTGGAGCCCCGAGTCTTTCCAATAGAACGCAGAGAGACTCGAACGGCAGGGCCGGATTTTAAAGGACTGGGAGATTGCGGGCTCTTGAAAAAA
>gene=chr11_45939671-45939849; species=canFam
CCGGGTGGGCTGCTCTTGCGCCTGCGCAGTTGCAGTTCCAGGCC-GCTCCGCGGTAGTCTGAGCAGTTCATGCCAGAGCAGGGACCAGGACCCTGGAGTCTCTCCAATGGAACGCCGAGAGGCTCGAACGGGAGGGCCGGATTTTAAAGGGCCGGGAGGCAGCTCG------CTA-AA
>gene=chr11_45939671-45939849; species=equCab
CCGGGTTGGCGTCCCTTGCGCCTGCGCAGTTGCCGCCCCAGGAAGGCTCCGCGGCAGTCTGAGCAGTCCATTCCAGAGAAGGGGCCGTCAGCCTACAGCCTTTCCAATAGAGCGCCGA-AGGCTCGAACGGGAGGACAGGATTTTAAAGGGCTGGGAGGTAGCGTG------TGG-AA
>gene=chr11_45939671-45939849; species=gorGor
CCGGGTTGGGTGCCCTTGCGCCTGCGCAGTTAACGTTCCGATAAAGCCGGGCGGCAGTCAGAGCAGTTCATTCTAGAGAAGGGAGCTGGAGCCCCGAGTCTTTCCAATGGAACGCCGAGAGACTCGAACGGCAGGGCCGGATTTTAAAGGGCTGAGAGATAGCGGGTGCTTGAAAAAA
>gene=chr11_45939671-45939849; species=panTro
CCGGGTTGGCTGCCCTTGCGCCTGCGCGGTTAAAGCTCCGGTAAAGCCGGGCGGCAGTCAGAGCAGTTCATTCTAGAGAAGGGAGCTGGAGCCCCGAGTCTTTCCAATAGAACGCCGAGAGACTCGAACGGCAGGGCCGGATTTTAAAGGGCTGAGAGATAGCGGGTGCTTGAAAAAA
>gene=chr11_45939671-45939849; species=papHam
CTGGGTTGGCTGCCTTTGCACCTGCGCAGTTAACACTCCGGGAAAGCTGGGCGGCAGTCAGAGCAGTTCATTCTAGAGAAGGGAGCTGAAGCGCCGAGTCTTTCCAATGGAACGCCGAGAGACTCGAACGGCAGGGCCAGACTTTAAAGGGCTGGGAGATAGCGGGTTCTTGAAAACA
>gene=chr11_45939671-45939849; species=ponAbe
CTGGGTTGGCTGCCCTTGCGCCTGCGCAGTTAACGCTCCGGTAAAGCTGGGCGGCAGTCAGAGCAGTTCATTCTAGAGAAGGGAGCTGGAGCCCCGAGTCTTTCCAATGGAACGCCGAGAAACTCGAACGGCAGGGCCGGATTTTAAAGGGCTGGGAGATAGCGGATCCTTGAAAAAA
>gene=chr11_45939671-45939849; species=rheMac
CTGGGTTGGCTGCCTTTGCGCCTGCGCAGTTAACACTCCGGGAAAGCTGGGCGGCAGTCAGAGCAGTTCATTCTAGAGAAGGGAGCTGGAGCGCCGAGTCTTTCCAATGGAACGCCGAGAGACTCGAACGGCAGGGCCGGACTTTAAAGGGCTGGGAGATAGCGGGTTCTTGAAAAAA
>gene=chr11_46615516-46615761; species=hg19
GGACAACTCAGCCCTCGACCCGGCGCCGCCGCCGCTCAGGAGACATCAAGCAAGAAGACGGCGCAAAAGATCACCGAATACAAGAACGCCCCAGACATCAAAGGAGGAACGCCCAAGCAATCGTTCAAGGAACCACAGCCGAGCGCCGAAAAACAGCTCAACTCCTACTCAAGGTCCGGCTCCTGTCTGAGGCGTAAATAAACAAACCCAGATCATAAGCCACGGGTTAAAAAAGAGCCTGCACT
>gene=chr11_46615516-46615761; species=bosTau
GGACGAG-AAGCCTTCGACccggcgccgccgccgcTCGGGAGACATCAAGCGAGAAGACGGCGCAGGAGATCACCGAATAGACGAACGCCCCAGACCTCAAAGGAGGAGCGCCCAAGCAATCGTTCAGGGAACCGCAGTTGAGCGTCGAGAAACAGCTTCGCTCCAACTCCAGGTCCGGCTCCTGTCCAAGGCATAAATAAACGAACCCAGATCATAAGCCGTGGAGTC-AGAGTAGAC-GGGCT
>gene=chr11_46615516-46615761; species=calJac
GGATAACTCAGCCCTCGACCCGGCGCCGCCGCAGCTCAGTAGACATCAAGCAAGAAGACGGCGCAAAAGATCACCGAATACACGAACGCCCCAGACATCAAAGGAGGAAAGCCCAAGCAATCGTTCAAGGAACCACAGCTGAGCGCCGAAAAACAGCTCAACTCCTACCCCAGGTCCGGCTCGGGTCCGAGGCATAAATAAACAAACCCAGATCTTAAGCCACGGGATAAAAAAGAACCTGCGCT
>gene=chr11_46615516-46615761; species=canFam
GAACAAGTCAGCCTTCGACCCGGCGCCGCCGCCGCTCAGAAGACATCAAGCAAGAAGACGGCGCAAGAGATCACCGAATACACAAACGCCCCAGACACCAGAGGAAGAGCGCCCGAGCAATCGTTCAAGGAAGTGCAATCGAGCGCCGAAAAACAGCTCAGCTCCAACCTTAGGGCCGACTCGTGTCCAAGGCATGAATAAACAAACCCAGATCATAAGCCGTGGAGT--AAAGTAGCCGGTGTT
>gene=chr11_46615516-46615761; species=equCab
GGAAAAGTCAGGCTTCGACCCGGTGCCGCCGCCGCTCAGGAGACATCAAGCAAGAAGACGGCGCAAAAGATCACCGAATCCACGAACGCCCCAGACATCAAAGCAGGAGCGCCCGAGCAATCGTTCAAGGAACTACAGTCGAGCGCCGAAAAACAGCTCCGCTCCGACTCAAGGTCCGGCTCCTGTCCAAGGCATAAGTAAACAAGCCCAGATCAGAAGCCATGGAGT--AAAG-AGCTTGTGCT
>gene=chr11_46615516-46615761; species=gorGor
GGATAACTCAGCCCTCGACCCGGCGCCGCCGCCGCTCAGGAGACATCAAGCAAGAAGACGGCGCAAAAGATCACCGAATACAAGAACGCCCCAGACATCAAAGTAGGAACGCCCAA---------------------------------------------------------------------------------------------------------------------------------
>gene=chr11_46615516-46615761; species=panTro
GGACAACTCAGCCCTCGACCCGGCGCCGCCGCCGCTCAGGAGACATCAAGCAAGAAGACGGCGCAAAAGATCGCCGAATACAAGAACGCCCCAGACATCAAAGGAGGAACGCCCAAGCAATCGTTCAAGGAACCACAGCCGAGCGCCGAAAAACAGCTCAACTCCTACTCAAGGTCCGGCTCCTGTCTGAGGCATAAATAAACAAACCCAGATCATAAGCCACGGGTTAAAAAAGAGCCTGCACT
>gene=chr11_46615516-46615761; species=papHam
GGATAACTCAGTCCTCAACCCGGCGCCGCCGCCGCTCAGGAGACATCAAGCAAGAAGACGGCGCAAAAGATCACCGAATACAAGAACGCCCCAGACATCAAAGGAGGAACGCCCAAGCAATCGTTCAAGGAACCGCAGCCGAGCGCCGAAAAGCAGCTCAACTCCTACTCAAGGTCCGACTCCTGTCCGAGGCATAAATAAACAAACCCAGATCATAAGCCACAGGGTAAAAAAGAGCCTGCGCT
>gene=chr11_46615516-46615761; species=ponAbe
GGATAACTCAGCCCTCGACCCGGCGCCACCGCCGCTCAGGAGACATCAAGCAAGAAGACGGCGCAAAAGATCACCGAATACAAGAACGCCCCAGACATCAAAGGAGGAACGCCCAAGCAATCGTTCAAGGAACCACAGCCGAGCGCCGAAAAACAGCTCAACTCCTACTCAAGATCCGGCTCCTGTCCGAGGCATAAATAAACAAACCCAGATCTTAAGCCACGGGTTGAAAAAGAGCCTGCACT
>gene=chr11_46615516-46615761; species=rheMac
GGATAACTCAGTCCTCAACCCGGCGCCGCCGCCGCTCAGGAGACATCAAGCAAGAAGACGGCGCAAAAGATCACCGAATACAAGAACGCCCCAGACATCAAAGGAGGAACGCCCAAGCAATCGTTCAAGGAACCGCAGCCGAGCGCCGAAAAGCAGCTCAACTCCTACTCAAGGTCCGGCTCCTGTCCGAGGCATAAATAAACAAACCCAGATCATAAGCCACAGGGTAAAAAAGAGCCTGCGCT
>gene=chr11_46722150-46722349; species=hg19
TCCGGCTCCGCGGTGGAACGGGAACCGCCCCCTCCCGCTCTCTTCTATCCCCAACCATTTCCGCCACACCTCCAACCCACTTCCGGCCCCAAACATGGCCTTTCCAGGAGCCCCGCCCACTTCCTGCACATGCCCGCCTAAGTTCCTGCCTCGGGGAGGTAACAGCATAACTGTCCGACTCGTCGCTCCCAAAGAGATG
>gene=chr11_46722150-46722349; species=bosTau
TCCGGCTCTTCTGTCTCACGGGAACCGCCCCCTCCCAGTCCCTTCACTCCCCAGCCACTTCCGCCACACCTCCAACCCACTTC----TCCCAACGAGGCCTTCGCGGAAGCTCCTCCC-CTTCC-GTACGTGCCTGAGTACGTGCCCGCC-AGGAGGAGGAACAGTGTCACTGTCCCAGTGGTCCCTACCGGGGAAGCG
>gene=chr11_46722150-46722349; species=calJac
TCCGGCTCCGAGGTGGAACGGGAACCGCCCCCTCCCGCTCTCCTCGGTCCCCAACCACTTCCGCCACACCTCCAACCCACTTCCGGCCCCAAACTTGGCCTTTCCAGGAGCCCCGCCCACTTCCTGCACTTGCCCGCCTAAGTACCCACCTAGGGGATGTAACAGCATAACTGTCCGACTTGTCACTCCCAAAGAGGTA
>gene=chr11_46722150-46722349; species=canFam
TCCGGCTCCGCGGTAGAACGGGAACCGCCCCCTCCCGGGCTCCTCACTCCCCAACCACTTCCGCCACACCTCCAACCCACTTC----TCCAAATATGG-CTTTCCAGGATCCCCGCCCACTTCCTGCGCTTGCCGGTCTAAGGGCACGGG-GGGGAGGGTGACAGCATAATTATCCGGCCCGTCCCTCCCAAGGAGGCA
>gene=chr11_46722150-46722349; species=equCab
TCCGCCTCCGCGGTAGAACGGGTACCTACTCCTCCCACTCTCTGCACTCCCCAACCACTTCCGCCACACCTCCACCCCACTTC----TCCAAACATGGCCTTTCCAGGAGCTCCGCCCATTTCCTGTACGTGCC-----------CACCG-TGGGGGGGAAACGGCATAACTGTCCGACTCGTCCCTCCCAAGGAGGTG
>gene=chr11_46722150-46722349; species=gorGor
TCCGGCTCCGAGGTGGAACGGGAACCGCCCCCTCCCGCTCTCTTCTATCCCCAACCATTTCCGCCACACCTCCAACCCACTTCCGGCCCCAAACATGGCCTTTCCAGGAGCCCCGCCCACTTCCTGCACATGCCCGCCTAAGTGCCTGCCTCGGGGAGGTAACAGCATAACTGTCCGACTCGTCGCTCCCAAAGAGATG
>gene=chr11_46722150-46722349; species=panTro
TCCGGCTCCGAGGTGGAACGGGAACCGCCCCCTCCCGCTCTCTTCTATCCCCAACCATTTCCGCCACACCTCCAACCCACTTCCGGCCCCAAACATGGCCTTTCCAGGAGCCCCGCCCACTTCCTGCACATGCCCGCCTAAGTTCCTGCCTCGGGGAGGTAACAGCATAACTGTCCGACTCGTCGCTCCCAAAGAGATG
>gene=chr11_46722150-46722349; species=papHam
TCCGGCTCCGAGGTGGAACGGGAACCGCCCCCTCCCGCTCGCCTCTATTCCCAACCACTTCCGCCACACCTCCAACCCACTTCCGGCCCCAAACATGGCCTTTCCAGAAGCCCCGCCCACCTCCTGCACTCG-CCGCCTAAGTGCCTGCCCCGGGGAGGTAACAGCATAACTGTCCGACTCGTCACTCCCAAAGAGGTG
>gene=chr11_46722150-46722349; species=ponAbe
TCCGGCTCCGAGGTGGAACGGGAACCGCCCCCTCCCGCTCTCTTCTATCCCCAACCATTTCCGCCACACCTCCAACCCACTTCCGGCCCCAAACATGGCCTTTCAAGGAGCCCCGCCCACTTCCTGCACATGCCCGCCTAAGTGCCTGCCTCGGGGAGGTAACAGCATAACTGTCCGACTCGTCACTCCCAAAGAGATG
>gene=chr11_46722150-46722349; species=rheMac
TCCGGCTCCGAGGTGGAACGGGAACCGCCCCCTCCCGCTCGCCTCTATCCCCAACCACTTCCGCCACACCTCCAACCCACTTCCGGCCCCAAACATGGCCTTTCCAGAAGCCCCGCCCACTTCCTGCGCTCG-CCGCCTAAGTGCCTGCC-CGGGGAGGTAACAGCATAACTCTCCGACTCGTCACTCCCAAAGAGGTG
>gene=chr11_57549009-57549142; species=hg19
TTTGCCCCTCCCTCTTATCTTTGTTTCCTTATCGGCCTCTCCCTAAAGCCCTGCTTTCTCCTTTTAAGGCTAGGTGAGGTGTCTTTGGCAAGGTTGCACAGGGATCCAGGTAAGTAACTCAGTCTCTTCTCAG
>gene=chr11_57549009-57549142; species=bosTau
TTGGCCCCTCCTTCTTATCTTTGTTTTCTTATCGGCCTCTCCCTGAAGCTCTGCTTTCTCCTTATAAGGCTGGCTAAGGTGCCTCTGGCAGGGTTGCACAGGGATACAGGTAAGTAGCTCAGTGTGT-CTCTG
>gene=chr11_57549009-57549142; species=calJac
TTTGCCCCTCCCTCTTATCTTTGTTTCTTTATCGGCCTCTCCCTAAAGCTCTGCTTTCTCCTTTTAAGGCTAGGTGAGGTGCCTTTGGCAAGGTTGCACAGGGATCCAGGTAAGTAACTCAGTCTCTTCTCAG
>gene=chr11_57549009-57549142; species=canFam
TTTGTCCCTCCCTCTTATCTTTGTTTCCTTATCGGCCTCTCCCTAAAGCTCTGCCTTCTCCTTATAAGGCTAGGTGAGGCTTCTTTGGCAGGGTTGCACCGGGATCCAGGTAAGTAACTCC-TGTGT-TTCAG
>gene=chr11_57549009-57549142; species=equCab
TTTGCCCCTCCCTTTTATCTTTGTTTCCTTATCGGCCTCTCCCTAAAGCTCTGCTTTCTCCTTATAAGGTTAGGTGAGGCGCCTTTGGCAAGGTTGCACAGGGATTCAGGTAAGTAACACAGTGTGT-CCCAG
>gene=chr11_57549009-57549142; species=gorGor
TTTGCCCCTCCCTCTTATCTTTGTTTCCTTATCGGCCTCTCCCTAAAGCCCTGCTTTCTCCTTTTAAGGCTAGGTGAGGTGTCTTTGGCAAGGTTGCACAGGGATCCAGGTAAGTAACTCAGTCTCTTCTCAG
>gene=chr11_57549009-57549142; species=panTro
TTTGCCCCTCCCTCTTATCTTTGTTTCCTTATCGGCCTCTCCCTAAAGCCCTGCTTTCTCCTTTTAAGGCTAGGTGAGGTGTCTTTGGCAAGGTTGCACAGGGATCCAGGTAAGTAACTCAGTCTCTTCTCAG
>gene=chr11_57549009-57549142; species=papHam
TTTGCCACTCCCTCTTATCTTTGTTTCCTTATCGGCCTCTCCCTAAAGCCCTGCTTTCTCCTTTTAAGGCTAGGTGAGGTGCCTTTGGCAAGGTTGCACAGGGATCCAGGTAAGTAACTCAGTCTCTTCTCAG
>gene=chr11_57549009-57549142; species=ponAbe
TTTACCCCTCCCTCTTATCTTTGTTTCCTTATCGGCCTCTCCCTAAAGCCCTGCTTTCTCCTTTTAAGGCTAGGTGAGGTGTCTTTGGCAAGGTTGCACAGGGATCCAGGTAAGTAACTCAGTCTCTTCTCAG
>gene=chr11_57549009-57549142; species=rheMac
TTTGCCACTCCCTCTTATCTTTGTTTCCTTATCGGCCTCTCCCTAAAGCCCTGCTTTCTCCTTTTAAGGCTAGGTGAGGTGCCTTTGGCAAGGTTGCACAGGGATCCAGGTAAGTAACTCAGTCTCTTCTCAG
>gene=chr11_60609443-60609594; species=hg19
GGTCCCGCCTCTCCACCCCTCACCAACATGGCCGCCTCAGCAACAGCCCCCCTCCTGTGCGTCACGGACGCGGCGACTCCTGACGTCATAGGAAGGCGCCGGTTTCGGCGGGGGCTGCACGTGCGCAGGGGTGTGGAAACTTACCGGCTGA
>gene=chr11_60609443-60609594; species=bosTau
AGCCACTCCTCTTCGCCCATCACCAACATGGCCTTTGCGGCAATAGCCTC--TCTTGCCAGGCACAGACGTGGCGACTTCTGACGTCATAGGACGGCGCC----GTCCCGGAGGCTGCACGTGGGCTCGGAGTTGG-----TCCTGG---A
>gene=chr11_60609443-60609594; species=calJac
AGTCCC-CCACTCCACCCCTCACCAACATGGCCGCTACAGCAACAGCCCC--TCCTGCGCGTTACGGACGTAGCGAGTCGTGACGTCATAGGAAAGCGCCGGTTTCGGCGGGGGCTACACGTGTACATGGGTTTGGAAACTTACCGGCTGA
>gene=chr11_60609443-60609594; species=canFam
--------------------------------------GCGAGATCTCCC--TCGCGGCGCCCG------GCGCGGCCTGTGACATCACCGGGCCGCGCC----GCCGCGGAGGCCGCACGTGAGCT-GGGGCTCGGGGCCGTCCGGCCGG
>gene=chr11_60609443-60609594; species=equCab
AACCCCGCCCCTCCGCCCATCACCAACATGGCGGCGCCGGCAACAGCCCC--TCTTGCCCGGCACTGGCGTGGCAGCTCCAGACGTCATAAGACGGCGCC----GTCCCGGAGGCTGCACGTGGACTCCGGTCTGGGCACTTTCAGGCTGG
>gene=chr11_60609443-60609594; species=gorGor
GGTCCCGCCTCTCCACCCCTCACCAACATGGCCGCCTCAGCAACAGTCCCC-TCCTGTGTGTCACGGACGCGGCGACTCCTGACGTCATAGGAAGGCGCCGGTTTCGGC-GGGGCTGCACGTGCGCAGGGGTGTGGAAACTTACCGGCTGA
>gene=chr11_60609443-60609594; species=panTro
GGTCCCGCCTCTCCACACCTCACCAACATGGCCGCCTCAGCAACAGCCCCA-TCCTGTGCGTCACGGACGCGGCGACTCCTGACGTCATAGGAAGGCGCCGGTTTCGGCGGGGGCTGCACGTGCGCAGGGGTGTGGAAACTTACCGGCTGA
>gene=chr11_60609443-60609594; species=papHam
AGTCCCGCCTCTGCATCCCTCACCAACACGGCCGCCTCAGCAACAGTCCC--TCCTGCGCGTCACGGACGTGGCGACTCATGACGTCATAGGAAGGCGCCGGTTTCGGCGGGGTCTGCACGTGTGCAGGGGTGTGGAAACTTACCCGCTGA
>gene=chr11_60609443-60609594; species=ponAbe
GGCCCCGCCTTTCCACCCCTCACCAATATGGCCGCCTCAGCAACAGCCCC--TCCTGTGCGTCACGGACGTGGCGACTCCTGACGTCATAGGAAGGCGCCGGTTTCGGCGGGGGCTGCACGTGCGCAGGGGTGTGGAAACTTACCGGCCGA
>gene=chr11_60609443-60609594; species=rheMac
AGTCCCGCCTCTGCATCACTCACCAACACGGCCGCCTCAGCAACAGCCCC--TCCTGCGCGTCACGGACGTGGCGACTCATGACGTCATAGGAAGGCGCCGGTTTCGGCGGGGTCTGCACGTGTGCAGGGGTGTGGAAACTTACCCGCTGA
>gene=chr11_62272702-62272893; species=hg19
CCTCTGTGTCCCACGCCTCCAACCCAGTCTGCGGGCACATGGCTCACAGCAACCCCAGGGGATAAAAATCTGCCTAGCAACGGGTCATGAGGCCCAAATATGGCCTGGCGATTGACAGTTCGGCCAATGGGGTGTGGCCACAGATGCTCTCTAGAGACCAGGGTCTCATGCCCTTGATTCTGAGGGCCCCG
>gene=chr11_62272702-62272893; species=bosTau
CCGCGGTGCCCCGCGCCCCCTCCTCATCCAAAAGGCTGGGGGCTCACAGTAGCAGAGGTGGCTAAAAATCTGCCTGGCAACAAGTAACGAGAACAGGATACAGCCTGGCGATTGGCTGCTCCGTCAAGGGGGCGTGGCGTCAGAGGCTCCCTAGA-----GTCTCTCGCTCCTTGGACGCtagcggcctca
>gene=chr11_62272702-62272893; species=calJac
-------------------------------------------------CAATCCCAGGTGATAAAAATCTGCCTAGCAACGGGTCACGGGACCCAAATACCGGCTGGCG-TCGGCAATTCGGCCAATGGGGCGTGGCCGAGGATGCTCTCTAGAGACCAGGGTCTCACGCCCTCGATTCTGAGGGCCTCA
>gene=chr11_62272702-62272893; species=canFam
----GGTACCCCTCCCCCCCCTGCTGGTCACCGGACAGGTGGCTCCCAGAAGCAGAGGTGGGTATAAATCCGCCTGGCAGAGGGTCCCAGGACCCAAAGGTGGCCTGGTGGTCGGCAGATCTATGAACCGGGCATGGTAGCAGGTGCTTCCTAGA-----GGCTCTCACTCCCTGGACCCTGGTGGCCCCA
>gene=chr11_62272702-62272893; species=equCab
GCCGGGCGCCCAGCGCCCCCCACCCAGGCCCCGGGCACGTGGCTCGCAGCAGCAGAGTTGGATAAAAATCTGCCTGGCAACGGGTTACGAGACCCGGATGCGGCCTAGCGATTGGCAGGTTGGCCAAGGGGGCGTGGCGGCAGATGCCTCCTGGA-----GCCTCTCACTCCCTGGCCACTGGCGGCCCCA
>gene=chr11_62272702-62272893; species=gorGor
CCTCTGTGTCCCACGCCTCCAACCCAGTCTGCGGGCACATGGCTCACAGCAACCCCAGGGGATAAAAATCTGCCTAGCAACGGGTCATGAGGACCAAATATGGCCTGGCGAGTGACAGTTCGGCCAATGGGGTGTGGCCGCAGATGCTCTCTAGAGACCAGGGTCTCATGCCCTTGATTCTGAGGGCCCCG
>gene=chr11_62272702-62272893; species=panTro
CCTCTGTGTCCCACGCCTCCAACCCAGTCTGCGGGCACATGGCTCACAGCAACCCCAGGGGATAAAAATCTGCCTAGCAACGGGTCATGAGGCCCAAATATGGCCTGGCGATTGACAGTTCGGCCAATGGGGTGTGGCCACAGATGCTCTCTAGAGACCAGGGTCTCATGCCCTTGATTCTGAGGGCCCCG
>gene=chr11_62272702-62272893; species=papHam
CCTCTGTGTCCCAAGCCTCCAACCCAGTCTGCGGGCACGTGGCTCACAGCAACCCCAGGGGACAAAAATCCGCCTAGCAATGGGTCATGGGGCCCAAATATGGCCTGGCGATCGACAATTCGGCCAGCGGGGTGTGGCCGCAGATGCTCGCTATAGACCAGGGTCTCATGCCCTTGATTCTGAGTGCCCCC
>gene=chr11_62272702-62272893; species=ponAbe
CCTCTGTGTCCCACGCCTCCAACCCAGTCTGCGGGCACGTGGCTCACAGCAACCCCAGGGGATAAAAATCCGCCTAGCAACGGGTCATGAGGGCCAAATATGGCCTGGCGATTGACAGTTC--------------GGCCGCAGATGCTCTCTAGAGACCAGGGTCTCATGCCCTTGATTCTGAGGGCCCCG
>gene=chr11_62272702-62272893; species=rheMac
CCTCTGTGTCCCAAGCCTCCAACCCAGTCTGCGGGCACGTGGCTCACAGCAACCCCAGGGGACAAAAATCCGCCTAGCAATGGGTCATGGGGCCCAAATATGGCCTGGCGGTCGACAATTCGGCCAGCGGGGTGTGGCCGCAGATGCTCGCTACAGACCAGGGTCTCATGCCCTTGATTCTGAGTGCCCCG
>gene=chr11_62606964-62607194; species=hg19
AGCCTGCCACCCACCTTTCAAGATCCCAGTCTCGGTGCCGACCCACACATGGTTCCAGCGTGCAGCAGCAGCCGCCATGACAAAGCCTGGAGGCAGACAGTTCACACTTCCGGCGCAGCGTGTGCGTCACCAGCGGGCGTCGAGTCCGATGCAGCGCAGTGTAGTTGCTGGAAGTTTGAAGAGCCGAAACAGTAAAGCTTCCATGCTTGTTTTGCTTTACGAAAATGAAA
>gene=chr11_62606964-62607194; species=bosTau
ACCTCGCTACCCACCTTTCAGGATGCCAGTGTCGGTGCCAACCCACACATGGTTCCAGCGTGCAGCCGCAGCCGCCATAGCGGAGCTCGGGAACCCAAGGCTCACACTTCCGGCGCAGCGCCTGCGTCACCAGCGTGCGTCTCGTCGGATCCGGAGGAACTCCTTTTCTAGGCCTTTAAAGAACCGGAAGAGTAAAAATCTCCCAGTGGTTTTGCTTTACAAAAATGAAA
>gene=chr11_62606964-62607194; species=calJac
AGCCTGCCACCCACCTTTCAAGATCCCAGTCTCGGTGCCGACCCACACATGGTTCCAGCGCGCGGCAGCAGTCGCCATGACAGAGCCCGGATACCGACGGTTCGCACTTCCGGCTCAGCCTGTGCGTCACCAGCGGGCAGCTAGTCAGATGCTGTGCAGCGTGTTTGCTGGGAGTTTA----------------------------------------------------
>gene=chr11_62606964-62607194; species=canFam
GCCCAGCCACCCACCTTTCAGAATCCCGGTCTCGGTGCCCACCCACACATGGTTCCAGCGTGCCCCAGCAGCCGCCATAACGGAGCCCGGCAGCCCGCTGCTCGCACTTCCGGCGCAGCGTCTGCGTCACCAGCGCGCGCGGAGCG-GATCTGGACGGTCGCCGCCTCCGGGAGTTCT-----------GAGTAAGGACCCCCTGCTGGTTTTGCTTTAGGAAGAGGGAA
>gene=chr11_62606964-62607194; species=equCab
GCCGCGCCACGCACCTTTCAGGATCCCAGTCTCAGTGCCGACCCACACATGGTTCCAGCGCGCCCCAGCAGCCGCCATCACGGAGCCAGAGGGCCGGCAGCGCGCACTTCCGGCGCAGCGTCTGCGTCACCGGAGCGCGCAGAGCC-ATCCTCGACGAACGCCGTTCCTGGGCGTTTAAAGAGCTGGAAGAGCGAAGATCCCTTGCTGGTTTTGCTTTACGAGAACGAAG
>gene=chr11_62606964-62607194; species=gorGor
AGCCTGCCACCCACCTTTCAAGATCCCAGTCTCGGTGCCGACCCACACGTGGTTCCAGCGTGCAGCAGCAGCCGCCATGACAAAGCCTGGAGGCAGACAGTTCGCACTTCCGGCGCAGCGTGTGCGTCACCAGCGGGCGTCGAGTCCGATGCAGCGTAGTGTAGTTGCTGAAAGTTTAAAGAGCCGAAACAGTAAAGCTTCCCTGCTTGTTTTGCTTTACGAAAATGAAA
>gene=chr11_62606964-62607194; species=panTro
AGCCTGCCACCCACCTTTCAAGATCCCAGTCTCGGTGCCGACCCACACATGGTTCCAGCGTGCAGCAGCAGCCGCCATGACAAAGCCTGGAGGCAGACAGTTCGCACTTCCGGCGCAGCGTGTGCGTCACCAGCTGGCGTCGAGTCCGATGCAGCGTAGTGTAGTTGCTGGAAGTTTAAAGAGCCGAAACAGTAAACCTTCCATGCTTGTTTTGCTTTACGAAAATGAAA
>gene=chr11_62606964-62607194; species=papHam
AGCCTGCCACCCACCTTTCAAGATCCCAGTCTCGGTGCCGACCCACACATGGTTCCAGCGCGCGGCAGCAGCAGCCATGACAAAGCCTGGAGGCAGATGGTTCGCACTTCCGGCGCAGCGTGTGCGTCACTGGTGGGCGTCGAGTCCAAGGCAGGGCAGTACAGTTG-----------AAGAGCCAAAAGAGTAAAGCTTCCTTGCTTGTTTTGCTTTACGAAAATGAAA
>gene=chr11_62606964-62607194; species=ponAbe
AGCCTGCCACCCACCTTTCAAGATCCCAGTCTCGGTGCCGACCCACACATGGTTCCAGCGCGCAGCAGCAGCCGCCATGACAAAGCCTGGAAGCAGACAGTTCGCACTTCCGGCGCAGCGTGTGCGTCACCAGCGGGCGTCGAGTCTGATGCAGCGTAGTGTAGTTGCTGGAAGTTTAAAGAGCCGAAAGAGTAAAGCTTCCCTGCTTGTTTTGCTTTACGAAAATGAAA
>gene=chr11_62606964-62607194; species=rheMac
AGCCTGCCACCCACCTTTCAAGATCCCAGTCTCGGTGCCGACCCACACATGGTTCCAGCGCGCGGCAGCAGCAGCCATGACAAAGCCTGGAGGTAGATGGTTCGCACTTCCGGCGCAGAGTGCGCGTCACTGGCGGGCGTCGAGTCCAAGGCAGGGCAGTGCAGTTGCTAGGAGTTT-AAGAGCCGAAAGAGTAAAGCTTCCTTGCTTGTTTTGCTTTACGAAAATGAAA
>gene=chr11_64765771-64765829; species=hg19
tgagcttagtaaaaaagagtactgcagttgattagcaatgtctgccaCAccatgatcg
>gene=chr11_64765771-64765829; species=bosTau
TGAGCTTATTAGAAAAGAACACTG----------------------------------
>gene=chr11_64765771-64765829; species=calJac
tgagcttagtaaaaaagagtactgcaattgattagcaatatccgccaAAccgtgaccg
>gene=chr11_64765771-64765829; species=canFam
cgagcttcttaggaaagagccctgcaggtgagtggcagcatctgccatgCCACGATTG
>gene=chr11_64765771-64765829; species=equCab
tgagcttattagaaaagagcactgcaattgattaacaatgtctgccatgCCATGATTG
>gene=chr11_64765771-64765829; species=gorGor
tgagcttagtaaaaaagagtactgcagttgattagcaatgtctgccaCACCATTATCG
>gene=chr11_64765771-64765829; species=panTro
tgagcttagtaaaaaagagtactgcagttgattagcaatgtctgccaCACCAtgatcg
>gene=chr11_64765771-64765829; species=papHam
tgagcttagtaaaaaagagtactgcagttgattagcaatgtctgccaCAccatgatcg
>gene=chr11_64765771-64765829; species=ponAbe
tgagcttagtaaaaaagagtactgcagttgattagcaatgtctgccaCACCATGATCG
>gene=chr11_64765771-64765829; species=rheMac
tgagcttagtaaaaaagagtactgcagttgattagcaatgtctgccaCACCATGATCG
>gene=chr11_65382698-65382864; species=hg19
CTTCTGGATAGGGCTGCCCCAATTGCTTTGAGCCTGTCACTTTAAGAAAGACGACGCTATCCTATTTCGACTATTCCTGCCTGTTACGGAAGGTTGTTCTCTACACCCTAGGTCTGAGCTCTGACCCGGAAGTAGACGCCGCTGGGAGCGAAATCGGTCGTGACGT
>gene=chr11_65382698-65382864; species=bosTau
CCGCAGGATTG----ACCCCGATTGCCTTGAGCCTGTCACTTTAAGAAAAACGACGCTATCCTACTTCGACTATTTCTGCC--TTTTGAAGGAGCGCTCTCTACAAT-----------CTCTGACCCGGAAGTAGAGGCCACTC-----AGAC-----------GT
>gene=chr11_65382698-65382864; species=calJac
CCGCTAGATAGGGCTGCCCCAATTGCTTTGAGCCTGTCATTTTAAGAAAGACGACGCTATCCTATTTCGACTATTCCTGCCTGTTCCGGAAGGTTGTTCTCTACTCCCTAGGTCTGAGTTGTGACCCGGAAGTAGACGCTGCTGGGAGGAAA--------------
>gene=chr11_65382698-65382864; species=canFam
CTGCTGGATGG----ACCCCCATTGCCTTGAGCCTGTCACTTTAAGAAAAGCGACGCTATCCTATTTCTATTATTCATGCCTGTTCTGGAGGGTAGCTCTCCACCCGCTAAGTCTGAGCTCTGACCCGGAAGTAGAGGCTGCTTGGGGCGGAGGCGG-------GT
>gene=chr11_65382698-65382864; species=equCab
CCGCTGGGTTG----CCCCCAATCGCCTTGAGCCTGTCACTTTAAGAAAGACGACGCTTTCCTATTTCGACTATTCCTGCCTGTTCTCGAGGGTCTTCCTCTACACTCTAGGTCTGAGCTCTGACCCGGAAGTAGAGGCCGCTTGGGCAGGAGACGGTCATGACGT
>gene=chr11_65382698-65382864; species=gorGor
CTTCTGGATAGGGCTGCCCCAATTGCTTTGAGCCTGTCACTTTAAGAAAGACGACGCTATCCTATTTCGACTATTCCTGCCTGTTACGGAAGGTTGTTCTCTACACCCTAGGTCTGAG--CTGACCCGGAAGTAGACGCCGCTGGGAGAGAAATCGTTCGTGACGT
>gene=chr11_65382698-65382864; species=panTro
CTTCTGGATAGGGCTGCCCCAATTGCTTTGAGCCTGTCACTTTAA---AGACGACGCTATCCTATTTCGACTATTCCTGCCTGTTACGGAAGGTTGTTCTCTACACCCTAGGTCTGAGCTCTGACCCGGAAGTAGACGCCGATGGGAGCGAAATCGGTCGTGACGT
>gene=chr11_65382698-65382864; species=papHam
CCTCTGGATAGGGCTGCCCCAATTGCTTTAAGCCTATCACTTTAAGAAAGACGACGCTATCCTTTTTCGACTATTCCTGCCTGTTCCAGAAGGTTGTTCTCTACACCCTAGGTCTGAGCTCTGACCCGGAAGTAGACGCCGCTGGGAGACGAAACGATCAGGACGT
>gene=chr11_65382698-65382864; species=ponAbe
CTTCTGGATAGGGCTTCCCCAATTGCTTTGAGCCTGTCACTTTAAGAAAGACGATGCTATCCTATTTCGACTATTCCTGCCTGTTACGGAAGGTTGTTCTCTACACCCTAGGTCTGAGCTCTGACCCGGAAGTAGACGCCGCTGGGAGAGAAAATGTTCGTGACGT
>gene=chr11_65382698-65382864; species=rheMac
CCTCTGGATAGGGCTGCCCCAATTGCTTTAAGCCTGTCACTTTAAGAAAGACGACGCTATCCTTTTTCGACTATTCCTGCCTGTTCCGGAAGGTTGTTCTCTACACCCTAGGTCTGAGCTCTGACCCGGAAGTAGACGCCGCTGGGAGACGAAACGATCAGGACGT
>gene=chr11_65479328-65479558; species=hg19
CACTTCCTTTCTCCAGCCTCTCGCGCCCAGTTGACTCCCGGCAACACCTCCCGCCGCCACAAGGAGACGCCCGAGGACTTCCCTCCGACAAAGCCAAAAACGGTATTGCCACGTGACCCGCTCCGCATACACGTGACCAGCTTCGCACCCGGTGGGCGTCACGTGACGGACTCAGTAGACCGCCACTGGCTGTGCACGTTATGGGGTTTCCACCTAGGGCTCGGCCTGAG
>gene=chr11_65479328-65479558; species=bosTau
-CGCCCACTTCTC--------CACGCGCAGTTCACTCCCCGCGACGCAGCCTGACGCCACTAGGAGACGCCCAAG--CAGCCGCCC-GCTAGGCA-CAAACACCAGTC--------------------CCACGTGACCGGTGTCGCACCCGGTGAGCGTCACGTGACGGACTCAGTTTTCCTCCAATCGTTGCACACGTTATGGGGATTCCACCCAGGACCTGACCTGAG
>gene=chr11_65479328-65479558; species=calJac
CACTCCCTTCCTCCAGCCTCTCGGCCCCAGTTCACTCCCGGCGATACCTCCCGCCGCCACGAGGAGACGCCCCAGCACTGCCCTCTGTCAAAGCC-CAAACAATATTGCCACGTGACCCGCTCCGCATCCACGTGACCAGCGTCGCACGCGGTGGGCGTCAGGTGACGGGCTCAGTAGTTCTCCAATCGCTGTGCACGTTGTGGGGTTTCCACTTAGGGCTCGGTCTGAG
>gene=chr11_65479328-65479558; species=canFam
--GGACACCTCCC--------CACGCGCAGCTG-CTCCCGGCGACGCCTCCTGCTGCCACTAGGAGACGCGCGAGCCGGGCCGTCC-TCGAAGCA-CAAAC-CTAGTTGCACGTGACCCGCGCCGCATCCACGTGACCGGCGTCGCACCCGGTGGGCGTCACGTGACGGACTCAGCTTTCCGCCAATC---GAGCGCGTTTCGGGGATTCTGCCCAGGACTCGGGCCGAA
>gene=chr11_65479328-65479558; species=equCab
CCGCCCACCTCTC--------GACGCGCAGTTCACCCCCGGCGACACCTCTCACCGCCACTAGGAGGCGCCCGTGCTCGACAGCCT-GCAAAGCG-CAAACACCAGTCGCACGTGACCTGCGCCGCATCCACGTGACCGGCGTCGCACTCGGTGGGCGTCACGTGACGGACTCAGCTTTCCTCCAATCGCTGTGCAGGTTGTGGGGATTCCACCCAGAACCAGGCCCGAG
>gene=chr11_65479328-65479558; species=gorGor
CACTTCCTTTCTCCGGCCTCTCGCGCCCAGTTGACTCCCGGCAACACCTCCCGCCGCCACAAGGAGACGCCCGAGGACTTCCCTCCGTCAAAGCCAAAAACGGTATTGCCACGTGACCCGCTCCGCATACACGTGACCAGCTTCGCACCCGGTGGGCGTCACGTGACGGACTCAGTAGCCCGCCACTCGCTGTGCACGTTATGGGGTTTCCACCTAGGGCTCGGCCTGAG
>gene=chr11_65479328-65479558; species=panTro
CACTTCCTTTCTCCAGCCTCTCACGCCCAGTTGACTCCCGGCAACACCTCCCACCGCCACAAGGAGACGCCCGAGGACTTCCCTCCGTCAAAGCCAAAAACGGTATTGCCACGTGACCCGCTCCGCATACACGTGACCAGCTTCGCACCCGGTGGGCGTCACGTGACGGACTCAGTAGACCGCCACTGGCTGTGCACTTTATGGGGTTTCCACCTAGGGCTCGGCCTGAG
>gene=chr11_65479328-65479558; species=papHam
CACTTCCTTTCTCCAGCCTCTCGCGCGCAGTTCACTCCCGACAACACCTCCCGCCGCCACAAGGAGACGCCCGAGGACTGCCCTCCGTCAAAGCC-CAAAAGGTATTGCCCCGTGACCCGCTCCGCATCCACGTGAACAGCGTCGCACCCGGTGGGCGTCACGTGACAGACTCAGTAGTTCTCCAATCGCTGTGCACGTTGTGGGGTTTCCACCTAGGGCTCGGCCTGAG
>gene=chr11_65479328-65479558; species=ponAbe
CACTTCCTTTCTCCAGCCTCTCGCGCCCAGCTGACTCCCGGCAACACCTCCCGCCGCCACAAGGAGACGCCCGAGGACTTCCCTCCGTCAAAGCC-CAAACGGTATTGCCACGTGATCCGCTCCGCATTCACGTGACCAGCGTCGCACCCGGTGGGCGTCACGTGACAGACTCAGTAGCCCTCCAATCGCTGTGCACGTTATGGGGTTTCCACCTAGCGCTCGGCCTGAG
>gene=chr11_65479328-65479558; species=rheMac
CAGTTCCTTTCTCCAGCCTCTCGCGCGCAGTTCACTCCCGACAACACCTCCCGCCGCCACAAGGAGACGCCCGAGGACTGCCCTCCGTCAAAGCC-CAAACGGTATTGCCACGTGACCCGCTCCGCATCCACGTGAACAGCGTCGCACCCGGTGGGCGTCACGTGACAGACTCAGTAGTTCTCCAATCGCTGTGCACGTTGTGGGGTTTCCACCTAGGACTCGGCCTGAG
>gene=chr11_65626810-65627114; species=hg19
TATGAGGCTAGCGCCCCCTTTTCTGAGCCTTAGAGTTTCCAAGAGCAACGGGGAGAGAGAGGGGGGCTTCGCAGTTACCCTGGAGACGCGCTCTCGCCCGCCCCCAGCCGCGGGATGCCCTAGATGTCCTTATTAGGACAAGAGACTCGAGGGGGCGGGGCCAGCCCGACAGCCGGCTTGAGGCTCCTTATAAGGCCGCGGCGGGCGGGAGGCGGGAGCCGGAGCCCATTGGTCCAATTTAGCTTGGCTGGGGCTACTGCGCCGTGGGCTAGGCACAGTCCTGAGGGGCGGGACTGGAGCTCTG
>gene=chr11_65626810-65627114; species=bosTau
-ATAAGGCTGGGTCCACC--------GTTTCGGAGTTTCCTAGAGCAATGAGGAGGGGGA-GGGGACTTCGCAGTTACCGTGGAGACGCGCTCCAGCCCGCCCCTAGCAGCGGGATGCCCTAGATGTCCTTATTAGGACAAGAGACTAAAGAGGGCGGGGCCAATCTGAAGGCCGGCGGCAGGCTCCTTATAAGGCAGCGTCGGGCGGGAGGCGGGAGGTGGAGCG-------------------TGATAGCGGTGAGAGATCGG-AGCTGGGCGGGGCTTGAAAGGGCGGACCTGGAGCCCAG
>gene=chr11_65626810-65627114; species=calJac
GACGAGGCTAGCGCCACCTTTTTTGAGTCTTAGAGTTTCCAAGAGCAACGAGGAGGGGGA-CGGGGCTTCGCAGTTTCCCTGGAGACGCGCTCCTGCCCGCCCCTAGCCGCGAGATGCCCTAGATGTCCTTATTAGGACAAGAGACTCGAGGGGGCGGGGCCAGCCCGACAGCCGGCTTCAGGCTCCTTATAAGGCCGCGCCGGTAGGGAGGTGGGAGCCGGAGCC----------------------------------------GGCT-GGCGGAGTCCGGAGGGGCGGGCCTCGAGCTCTG
>gene=chr11_65626810-65627114; species=canFam
AAGGAGACTGGCTCCACTTTTTTCAAGCCTCGGAGTTTCCAAGAGCAACGAGGAGGGGCA-GAGGACTTCGAAGTTACCCTGGAGACACGCTCCCGCCCGCCCCTAGCCACGGGATGCCCTAGATGTCCTTATTAGGACAAGAGACTAGAGGGGGTGGGGCCAACCCGCACACTCGATGGAGGCTCCTTATAAGGCAGCCTCGGGAGGGAGGCGGGAGTCGGAGCT-------------------GGCTTggggtggggggTCGC-GGCTGGGCGGAGTCTGGAGGGGCGGGCCTAGAGCTAGG
>gene=chr11_65626810-65627114; species=equCab
---GAGGCTGGCTCCACCGTTTTCGAGCCTCGGGGTTTCCAAGAGCAACGAGAAGGGGAG-GAGGACTTCGCAGTTACCCTGGAGACGCGCTCTCGCCCGCCCCCAGCCGCGGGATGCCCTAGATGTCCTTATTAGGACAAGAGACTAGAGGGGGCGGGGCCAGCCCAAACGCCGGCTGGAGGCTCCTTATAAGGCAGCGTCGGGCGGGAGGCGGGAGTCGGAGCT-------------------GGCTGGGGGTGCGGGATCGC-GGCTAGGTGGAGTCTGAAGGGGCGGGCCTGGAGCTCCG
>gene=chr11_65626810-65627114; species=gorGor
TAGGAGGCTAGCGCCCCCTTTTCTCAGCTTTAGAGTTTCCAAGAGCAACGGGGAGAGGGA-GGGGGCTTCGCAGTTACCCTGGAGACGCGCTCTCGCCCGCCCCCAGCCGCGGGATGCCCTAGATGTCCTTATTAGGACAAGAGACTCGAGGGGGCGGGGCCAGCCCGACAGCAGGCTTGAGGCTCCTTATAAGGTCGCGGCGGGCGGGAGGCGGGAGCCGGAGCCCATTGGTCCAATTTAGCTTGGCTGGGGCTACTGCGCCGTGGGCTAGGCACAGTCCCGAGGGGCGGGCCTGGACCTCTG
>gene=chr11_65626810-65627114; species=panTro
TATGAGGCTAGCGCCCCCTTTTCTGAGCCTTAGAGTTTCCAAGAGCAACGGGGAGAGGGAGGGGGGCTTCGCAGTTACCCTGGAGACGCGCTCTCGCCCGCCCCCAGCCGCGGGATGCCCTAGATGTCCTTATTAGGACAAGAGACTCGAGGGGGCGGGGCCAGCCCGACAGCCGACTTGAGGCTCCTTATAAGGCCGCGGCGGGCGGGAGGCGGGAGCCGGAGCCCATTGGTCCAATTTAGCTTGGCTGGGGCTACTGCGCCGTGGGCTAGGCACAGTCCTGAGGGGCGGGACTGGAGCTCTG
>gene=chr11_65626810-65627114; species=papHam
---GACGCTAGCGCCCCCTTTTCCGAGCCTTAGAGTTTCCAAGAGCAACGGGGAGAGGGA-GGGGGCTTCGCAGTTACCCTGGAGACGCGCTCCCGCCCGCCCCCAGCCGCGGGATGCCCTAGATGTCCTTATTAGGACATGAGACTCGAGGGGGCGGGGTCAGCCCGACCGCCGGCTTCAGGCTCCTTATAAGGCCGCGGCGGGCAGGAGGCGGGAGCCGGAGCCCATTGGTCCAATTTAGCCCGGGTGGGGCTACTGCGCCGTGGGCTGGGCACAGTCCTGAGGGGCGGGCCTGCAGCTCCG
>gene=chr11_65626810-65627114; species=ponAbe
TAGGAGGCTAGGGCCCCCTTTTCCGAGCCTTAGAGTTTCCAAGAGCAACGGGGAGAGGGA-GGGGGCTTCGCAGTTACCCTGGAGACGCGCTCCCGCCCGCCCCCAGCCGCGGGATGCCCTAGATGTCCTTATTAGGACAAGAGACTCGAGGGGGCGGGGCCAGCCCGACAGCCGGCTTCAGGCTCCTTATAAGGCCGCGGCGGGCGGGAGGCGGGAGTCAGAGCCCATTGGTCCGATTTAGCCCGGCTGGGGCTACTGCGCCGTGGGCTAGGCATCGTCCTGAGGGGCGGGCCTGGAGCTCTG
>gene=chr11_65626810-65627114; species=rheMac
---GACGCTAGCGCCCCCTTTTCCAAGCCTTAGAGTTTCCAAGAGCAACGGGGAGAGGGA-GGGGGCTTCGCAGTTACCCTGGAGACGCGCTCCCGCCCGCCCCCAGCCGCGGGATGCCCTAGATGTCCTTATTAGGACATGAGACTCGAGGGGGCGGGGTCAGCCCGACCGCCGGCTTCAGGCTCCTTATAAGGCCGCGGCGGGCAGGAGGCGGGAGCCGGAGCCCATTGGTCCAATTTAGCCCGGGTGGGGCTACTGCGCCGTGGGCTAGGCACAGTCCTGAGGGGCGGGCCTGGAGCTCCG
>gene=chr11_65667995-65668225; species=hg19
GTCGGTCCCGAACTTGGCGACGCCTCCCCAAGTCCGGCTGCAGCCTTTTCACCGGGATGGGCCCGGCTCGGCGTTCCCCGGAGGCTGCGGGCCCGCCCCCCTGACGTAGCTGCCCATACATGGTGTAACTTCCTCGCCGCGCCCAGGTGGAGCCCCGGGTTCCCCTGCGGACTGACGCACCTGCCAGAGCCCGCGCCCCGCCCCAGCCCTCTCGAGGCCTGGGCTAACCT
>gene=chr11_65667995-65668225; species=bosTau
ATCCGCCCTGAACTTTTCGTCGCCTCCCACAGTCCAGTAGCCGACTCTCGGTGGGAAAGGGGCGGATCTGGCGGCTCCTAGGGGCCGCGGGCCCGCCCCTCTGACGTAGCTGCCCAAACATGGTGCGATTTCCTCGCCGCGCCCAGGTGGAGCTAAGGATTCCCCCGCGGTCCTACGCACCTGCGAGCGCCGGCTcccagccccgccccgccCAAGAGCCGACTTAGCCT
>gene=chr11_65667995-65668225; species=calJac
GTCGGTCTCAAACTTGGCGACGCCTCCCCTAGCCCGGCGGCCGCTTTTCCACCGGGTTGGGACCGGCTCCGCGTcccccggcggcggcgggcccgccccccTGACGTAGCTGCCCATACATGGTGCAACTTCCTCGCCTCACCCAGGTGGAGCCCGGGGTTACCCCGCGGACTGACGCACCTGCCCAAGCCCGCGCCCCGCCCCAGCCCTCTCGCGGTCTGGGTTGGCCT
>gene=chr11_65667995-65668225; species=canFam
GTGCGCGCTGAACTTCTCTGCGCCTCCCACAGTCCGGTAGCCGCCTTTTCGTAGGGAAGGGACGGGCCTGGCGTCC-CCTACAGCGGCAGGTCTGCCCCTCTGACGTAGTTGCCCATACATGGTGCAATTTCCTCGCCGCGCCCAGGTGGAGCCGAGGATTCCCCCGCGGATTTACGCACCTGCCTGCGCTGGCGCCCCGCCGCGTCCCGCTCACCGCCTGGTCTCGCCT
>gene=chr11_65667995-65668225; species=equCab
GTCCGCCCCGAACTGTTCGACGCCTCCTACAGTCCTTTTGCGGCCTTTTCGTGGGGAGGGGGCGGATTTGGCGTCCGCCAGCG--GGCGAGCCTGCCCCTCTGACGTAGCTGCCCATACATGGTGCAATTTCCTCGCCGCGCCCAGGTGGAGCCGAGGATTCCCCTGCGTCTTTACGCACCTGTGAGCGCTGGCGCCCCGCCCGGTCTCGCTCACCGCCTGGtctggcct
>gene=chr11_65667995-65668225; species=gorGor
GTCGGTCCCGAACTTGGCGACGCCTCCCCAAGTCTGGCGGCAGCCTTTTCACCGGGATGGGCCCGGCTCGGCGTTCCCCGGCGGCTGCGGGCCCGCCCCCCTGACGTAGCTGCCCATACATGGTGTAACTTCCTCGCCGCGCCCAGGTGGAGCCTCGGGTTCCCCTGCGGACTGACGCACCTGCCAGAGCCCGCGCCCCGCCCCAGCCCTCTCGAGGCCTGGGCTAACCT
>gene=chr11_65667995-65668225; species=panTro
GTCGGTCCCGAACTTGGCGACGCCTCCCCAAGTCCGGCGGCAGCCTTTTCACCGGGATGGGCCCGGCTCGGCGTTCCCCGGCGGCTGCGGGCCCGCCCCCCTGACGTAGCTGCCCATACATGGTGTAACTTCCTCGCCGCGCCCAGGTGGAGCCCCGGGTTCCCCTGCGGACTGACGCACCTGCCAGAGCCCGCGCCCCGCCCCAGCCCTCTCGAGGCCTGGGCTAACCT
>gene=chr11_65667995-65668225; species=papHam
GTCGGTCCCGAACTTGGCGACGCCTCCCCCAGTCCGGCGGCAGCCTTTTCACTGGGATGGGCCAGGCTCGGCGTTCCCCGGTGGCTGCGGGCCCGGCCCCCTGACGTAGCTGCCCATACATGGTGCAACTTCCTCGCCGCGCCCAGGTGGAGCCCCGGGTTCCCCCGCGGACTGACGCACCTGCCCGAGCCCGCGCACCTCCCCAGCCCTCTCGCGGCCTGGGCTAGTCT
>gene=chr11_65667995-65668225; species=ponAbe
GTCGGTCCCGAACTTGGCGACGCCTCCCCAAGTCCAGCGGCAGCCTTTTCACCGGGGTGGGCCCGGCTCGGCGTTCCCCGGCGGCTGCGGGCCCGCCCCCCTGACGTAGCTGCCCATACATGGTGTAACTTCCTCGCCGCGCCCAGGTGGAGCCCCGGGTTCCCCTGCGGACTGACGCACCTGCCAGAGCCCGCGCCCCGCCCCAGCCCTCTCAAGGCCTGGGCTAGCCT
>gene=chr11_65667995-65668225; species=rheMac
GTCGGTCCCGAACTTGGCGACGCCTCCCCCAGTCCGGCGGCAGCCTTTTCACTGGGATGGGCCCGGCTCGGCGTTCCCCGGTGGCTGCGGGCCCGCCCCCCTGACGTAGCTGCCCATACATGGTGCAACTTCCTCGCCGCGCCCAGGTGGAGCCCCGGGTTCCCCCGCGGACTGACGCACCTGCCCGAGCCCGCCCACAGCCCCAGCCCTCTCGCGGCCTGGGCTAGTCT
>gene=chr11_66176461-66176692; species=hg19
CGTTGCCATGGGGACGTGATGCAGGCGCGGGGAGCGGGAGGGAGAGGGAGGCCCCGGGTGACGTCCGCGCTCTTCTCGCAGCTAGTCTCCCGCGGCCTCCCAATTCTTGCCTAATTTGGAAGAGAGCCGCAGCCCTTCTGCTGATGCGCGCGCGCTGGCGCCTTTTTAAGGCAACTGGCGGAGTGGCGGCTCCACCAGAGCCTGGGAGCTgcccccgcccccgagccgcga
>gene=chr11_66176461-66176692; species=bosTau
CGTTGCTATGGAGACCTGATGCAGGCGGTG-----GGGAGGGAG------GCCCCGGGTGACGTCTGCGATGCTC--GCAGCTCATCTCTCGCGGCCTCCCAGTTCTTGCCTATTTTGGAAGAGAGCCGCAGCCCTTCTGCTGATGCGCGCGCGCTGGCGCCTTTTAAAGGCAACCGGCGGAGTGGCGGCTCAGCCAGAGCCCGAGAGCTgcccccgcccccgagccgcga
>gene=chr11_66176461-66176692; species=calJac
CGTTGCCATGGGGACGTGATGCAGGCGCGGGGAGCCGGAGGGAGAGGGAGGCCCCGGGTGACGTCCGCGCTCTTCTCACAGCTCGTCTCCCGCGGCCTCCCAGTTTTTGCCTAATTT------------------------------------------------------------------------------------------------------------------
>gene=chr11_66176461-66176692; species=canFam
CGTTGCCATGGAGACGTGATGCAGGCGGGGGTGG-GGGAGGGAG------GCCCCGGGTGACGTCTGCGCTGGTA--GCAGTTTGTCTCCCGCGGCCTCCCAATTCTTGCCTATTTTGGAAGAGAGCCGCAGCCCTTCTGCTGATGCGTGCGCGCTGGCGCCTTTTAAAGGCAACCGGCGGAGTGGCGGCTCCGCTAGAGGCCGGGAGCTGCCCCCGCCCCC-AGCCGCGA
>gene=chr11_66176461-66176692; species=equCab
CGTTGCCATGGAGATCTGATGCAGGCTGGGAGGGGGGTGGGGAG------GCCCCGGGTGACGTCTGCACTGCTC--GCAGCGCGTCTCCCGCGGCCTCCCAGTTCTTGCCTATTTTGGAAGAGAGCCGCAGCCCTTCTGCTGATGCGCGCGCGCTGGCGCCTTTTAAAGGCAACCGGCGGAGTGGCGGCTCCGCCAGAGCCCGGGAGCTGCCCCCGCCCCCGGGCCGCGA
>gene=chr11_66176461-66176692; species=gorGor
CGTTGCCATGGGGACGTGATGCAGGCGCGGGGAGCGGGAGGGAGAGGGAG-------------------------------------------------------------------------------------------------------------------------------------------------------------------------------------
>gene=chr11_66176461-66176692; species=panTro
CGTTGCCATGGGGACGTGATGCAGGCGCGGGGAGCGGGAGGGAGAGGGAGGCCCCGGGTGACGTCCGCGCTCTTCTCGCAGCTAGTCTCCCGCGGCCTCCCAATTCTTGCCTAA-TTGGAAGAGAGCCGCAGCCCTTCTGCTGATGCGCG---------------------------------------------------------------------------------
>gene=chr11_66176461-66176692; species=papHam
CGTTGCCATGGGGACGTGATGCAGGCGCGAGGAGCGGGAGGGAGAGGGAGGCCCCGGGTGACGTCCGCGCTCTTCTCGCAGCTCGTCTCCCGCGGCCTCCCAATTCTTGCCTAATTTGGAAGAGAGCCGCAGCCCTTCTGCTGATGCGCGCGCGCTGGCGCCTTTTTAAGGCAACTGGCGGAGTGGCGGCTCCACCAGAGCCTGGGAGCTGCCCCCGCCCCCGAGCCGCGA
>gene=chr11_66176461-66176692; species=ponAbe
CGTTGCCATGGGGACGTGATGCAGGCGCGGGGAGCGGGAGGGAGAGGGAGGCCCCGGGTGACGTCCGCGCTATTTTAGCAGCTAATCTCCCGCGGCCTCCCAATTCTTGCATAATTTGGAAGAGAGTCGCAGCCCTTCTGCTGATGCGCGCGCGCTGGCGCCTTTGTAAGGCAATTGGAGGAGTGGCGGCTCCACCAGAGCCTGGGAGCTGCCCCCGCCCCCGTTCTAGGA
>gene=chr11_66176461-66176692; species=rheMac
CGTTGCCATGGGGACGTGATGCAGGCGCGAGGAGCGGGAGGGAGAGGGAGGCCCCGGGTGACGTCCGCGCTCTTCTCGCAGCTCGTCTCCCGCGGCCTCCCAATTCTTGCCTAATTTGGAAGAGAGCCGCAGCCC------------------------------------------------------------------------------------------------
>gene=chr11_66187433-66187517; species=hg19
GGAGCCCTCCGGAGCGGTGCGGAGGCAGCCAGGCCCCGCCCGCCGCAGCCGCGGCAGCCGCCGGAGGATTCCTGTCCTAATATG
>gene=chr11_66187433-66187517; species=bosTau
GGAGCCCTCGGGAGCTGTGCGGAGGCAGTCAGGCCccgc-cgccgccgccgcggctgccgccgGAGGATTCCTGTCCTAATATG
>gene=chr11_66187433-66187517; species=calJac
GGAGCCCTCCGGAGCTGTGCGGAGGCAGTCAggccccgcccgccgcagccgcggcagccgccggAGGATTCCTGTCCTAATATG
>gene=chr11_66187433-66187517; species=canFam
GGAGCCCTCCGGAGCGTTGCGGAGGCAGGCAggccccgc-cgc---cgccgcggcagccgccggAGGATTCCTGTCCTAATATG
>gene=chr11_66187433-66187517; species=equCab
GGAGCCCTCCGGAGTGTTGCGGAGGCAGCCCGGCCCCGC-TGC---CACCGCGGCTGCCGCCGGAGGATTCCTGTCCTAATATG
>gene=chr11_66187433-66187517; species=gorGor
GGAGCCCTCCGGAGCGGTGCGGAGGCAGCCAggccccgcccgccgcagccgcggcagccgccggAGGATTCCTGTCCTAATATG
>gene=chr11_66187433-66187517; species=panTro
GGAGCCCTCCGGAGCCGTGCGGAGGCAGCCAGGCCCCGCCCGCCGCAGCCGCGGCAGCCGCCGGAGGATTCCTGTCCTAATATG
>gene=chr11_66187433-66187517; species=papHam
GGAGCCCTCCGGAGCGGTGCGGAGGCAGCGAggccccgcccgccgcagccgcggcagccgccggAGGATTCCTGTCCTAATATG
>gene=chr11_66187433-66187517; species=ponAbe
GGAGCCCTCCGGAGCGGTGCGGAGGCAGCCAggccccgcccgccgcagccgcggcagccgccggAGGATTCCTGTCCTAATATG
>gene=chr11_66187433-66187517; species=rheMac
GGAGCCCTCCGGAGCGGTGCGGAGGCAGCGAggccccgcccgccgcagccgcggcagccgccggAGGATTCCTGTCCTAATATG
>gene=chr11_67195849-67195986; species=hg19
CCATCTTTGTTCCCCACCAGGCTAAGCGATTTTCCGGAGGGGGAGTAAGATCCCTTGCGTCACCGGCGCGCGCAGCTGCCGTCGCGGAGAGATGATGTTTAGGTCCGGGACTGTCAGTCAGTGCGCGGCCAGGTAcg
>gene=chr11_67195849-67195986; species=bosTau
-------CTCCCGCCGCC---------GACTCG-----AGGGCGGGGGAATCTCTTGTGTCATAGGTGCGCGAG---GCTGTCGCGGAGTGATGACGTA-AGGCCCCGGCCTGTCAGTCAGAGCGCAGCTGGGTACT
>gene=chr11_67195849-67195986; species=calJac
CCATCTTGGTTCCCCACAAGGCTAAGCGATTTTCCGGAAAAGGAGTAAGGCCTTTTGCATCATCGGCGCGCGCGGCCGCCGTCGCGGAGAGATGACGTTTCGGTTCGGGACTGTCACTCAGAGCCCGGCCAGGTACT
>gene=chr11_67195849-67195986; species=canFam
CCATTTTTTTCTCCCGGCAGACTAAGCAGCCTGCTGAAGGAGAGGGAAAGCCTCATGCGTCATTGGCGCGCGCGGCCGCGGTCGCAGAGTGATAGCGTACGGCTTccccgcTGTCAGTCTGAGCGCGGCCAAG-CAC
>gene=chr11_67195849-67195986; species=equCab
CCATCTTTTCTCCCCGGCAGGCTAAGCAACCTGGGGGAGGGGGGAGAAAGCCTTTTGCGTCATCGGCGCGCGGGGCCGCAGTCGCGGAATGACAACGTACAGGGTCCGGGCTGTCAGTCAGAgcgcggcccggtgcg
>gene=chr11_67195849-67195986; species=gorGor
CCATCTTTGTTCCCCACCAGGCTAAGCGATTTTCCGGAGGGGGAGTAAGATCCCTTGCGTCACCGGCGCGCGCAGCTGCCGTCGCGGAGAGATGATGTTTAGGTCCGGGACTGTCAGTCAGTGCGCGGCCAGGTAcg
>gene=chr11_67195849-67195986; species=panTro
CCATCTTTGTTCCCCACCAGGCTAAGCGATTTTCCGGAGGGGGAGTAAGATCCCTTGCGTCACCGGCGCGCGCAGCTGCCGTCGCGGAGAGATGATGTTTAGGTCCGGGACTGTCAGTCAGTGCGCGGCCAGGTAcg
>gene=chr11_67195849-67195986; species=papHam
CCATCTTTGTTCCCCACCAGGCTAAGCGATTTTGCGGAGGGGGAGTAAGA---CTTGCGTCATCGGCGCGCGCGGCCGCCGTCGCGGAGAGATGATGTTTAGGTCCGGGACTGTCAGTCGGTGCGCGGCCGGGTAcg
>gene=chr11_67195849-67195986; species=ponAbe
CCATCTTTGTTCCCCACCAGGCTTAGCGATTTTCCGGAGGGGGAGTAAGACCCCTTGCGTCATCGACGCGCGCAGCTGCCGTCGCGGAGAGATGATGTTTAGGTCCGGGACTGTCAGTCAGTGCGCGGCCAGGTACG
>gene=chr11_67195849-67195986; species=rheMac
CCATCTTTGTTCCTCACCAGGCTAAGCGATTTTGCGGAGGGGGAGTAAGA---CTTGCGTCATCGGCGCGCGCGGCCGCCGTCGCGGAGAGATGATGTTTAGGTCCGGGACTGTCAGTCGGTGCGAGGCCGGGTAcg
>gene=chr11_67203883-67204056; species=hg19
GGCTGGGTGACCAAGACCACTTTCGTTTTTTTCTCTTTGGGATCCTCTTGGGACAGCCAAGCagaaaaggccaaggccttatttggtcaaccaggctctggccctgtgagatcagcccccatccctccagcctcctccctaccactcacctcccccaacagctgcattaagcc
>gene=chr11_67203883-67204056; species=bosTau
--------------------------------------------CTCTTGGGACAATC-AGCAGAAAAGCCCAAGTGCTTACTCAGTCACGAAGGCCCTGGGTCTGTGATAGCCACccag--------gcccccctccctcccactcaccac--------------agaagcc
>gene=chr11_67203883-67204056; species=calJac
GGCTGGGTGACCAAGACCACTTGCCTTTTTTTCTCTTCTGGATCCTCTTGGGACAGCCAAGCAGAAAAGCCCAAGGCCTTATTTGGTCAACCAAGTTCTGGCCCTATGAGATCAGCCCCCATCCCTCCAACCTCCTCCCTACCGCTCACCTCCCCCCACCGCTGCACTGAGCC
>gene=chr11_67203883-67204056; species=canFam
GACCGGGTGACT---------------------------CGCTCCTTATGGGACAATCAAGTAGAAAAGCCCAAGTTTTTACTCTGTCAGTAAAGTCCTGGTCCTTTGAGATGCAGCCATaacccact--ccccagccaccccactcactgt--------------ctgagcc
>gene=chr11_67203883-67204056; species=equCab
CACTGGGTGACT---------------------------GGGTCCTCTCGGGACAGTCAAGCAGAAAGGCCCAAGTCCTTACTCGGTCAGTGAGGCCCTGGCCCTGTGAGGCCCGGCCGCgacctcccgcccctcgcctccctgctcaccag--------------gtaagcc
>gene=chr11_67203883-67204056; species=gorGor
GGCTGGGTGACCAAGACCACTTTCCTTTTTTTCTCTTTGGGATCCTCTTGGGACAGCCAAGCAGAAAAGGCCAAGGCCTTATTTGGTCAACCAGGCTCTGGCCCTGTGAGATCAGCCCCCATCCctccagcctcctccctaccactcacctctcccaaccgctgcattaagcc
>gene=chr11_67203883-67204056; species=panTro
GGCTGGGTGACCAAGACCACTTTCCTTTTTTTCTCTTTGGGATCCTCTTGGGACAGCCAAGCagaaaaggccaaggccttatttggtcaaccaggctctggccctgtgagatcagcccccatccctccagcctcctccctaccactcacctcccccaaccgctgcattaagcc
>gene=chr11_67203883-67204056; species=papHam
GGCTGGGTGATCAAGACCACTTTTCTTTTTTTCTCTTTGGGATCCTCTTGGGACAGCCAAGCAGAGAAGGCCAAGGCCTTATTTGGTCAACCAGGCTCTGGCCCTGTGAGATCAGCCCCCATTCCTCCAACCTCCTCCCTACCACTCACCTCCCCCAACCGCTGCACAGAGCC
>gene=chr11_67203883-67204056; species=ponAbe
GGCTGGGTGACCAAGACCACTTTCCTTTTTTTCTCTTCGGGATCCTCTTGGGACAGCCAAGCagaaaaggccaaggccttatttggtcagccaggctctggccctgtgagatcagcccccatccctccagcctcctccctaccactcacctcccccaaccactgcattaagcc
>gene=chr11_67203883-67204056; species=rheMac
GGCTGGGTGATCAAGACCACTTTCCTTTTTTTCTCTTTGGGATCCTCTTGGGACAGCCAAGcagagaaggccaaggccttatttggtcaaccaggctctggccctgtgagatcagcccccattcctccaacctcctccctaccactcgcctcccccaaccgctgcacagagcc
>gene=chr11_67351162-67351309; species=hg19
GGGGCTGGGGCCGGCGGGAGTCCGCGGGACCCTCCAGAAGAGCGGCCGGCGCCGTGACTCAGCACTGGGGCGGAGCGGGGCGGGACCACCCTTATAAGGCTCGGAGGCCGCGAGGCCTTCGCTGGAGTTTCGCCGCCGCAGTCTTCG
>gene=chr11_67351162-67351309; species=bosTau
G-------------GGGGCGGCGGCGCAG----------CGGCGGCCAGAGCCATGACTCAGCAcgggggcggggcggggcgcgcccACCGCTATAAGGCTC----------AGGCCGGCGCTGGAGCTTTGCTGCCGC----CACC
>gene=chr11_67351162-67351309; species=calJac
G------TGGCGGGCGGGAGCTCGCGGGACCCTCCTAGGGCGCGACCGGCGCGGTGACTCAGCATTGGGGCGGAGCGGGGCGCGATCACCCTTATAAGGCTCGGAGGCCGCGAGGCGTGCTCTGGAGTTTTGCCGCCGCCATCTGCA
>gene=chr11_67351162-67351309; species=canFam
g-------------ggggcgccAGCAGGGTT--------CGGGGTCGGGCGCGGTGACTCAGCACT-gggcggggtgggagggacgACCCTTAATAAGGCTGG---------AGGCCT--GCCTGAGCTCTgctgccgc--------
>gene=chr11_67351162-67351309; species=equCab
G-------------GGGGCGGCCGCAGGGATGATGGGGCCGGGGTCGGGCGCGGTGACTCAGCACTGGGGcgtgcggggcgGGACTACCCTTATAAAGGCAGC---------AGGCTT------AAGTTCCGCTGCCGC--------
>gene=chr11_67351162-67351309; species=gorGor
GGGGCTGGGGCCGGCGGGAGTCCGCGGGATCCTCCAGAAGAGCGGCCGGCGCCGTGACTCAGCACTGGGGCGGAGCGGGGCGGGACCACCCTTATAAGGCTCGGAGGCCGCGAGGCCTTCGCTGGAGTTTCACCGCCGCAGTCTTCG
>gene=chr11_67351162-67351309; species=panTro
---------------------------------------------------------------------------------------------------------------------------------------------------
>gene=chr11_67351162-67351309; species=papHam
AGGACTGGGGCTGGCGGGAGCCCGCGGGACCCTCCAGAGGCGCGGCCGGCGCCGTGACTCAGCACTGGGGCGGAGCTGGGCGGGACCACCCTTATAAGGCTCGGAGGCCGCAAGGCCTGCGCTGGAGTTTCGTCGTCGCCGCCTGCG
>gene=chr11_67351162-67351309; species=ponAbe
ggggctggggccggcgggagcccgcgggACCCTCCAGAAGAGCGGCCGGCGCCGTGACTCAGCACTGGGGCGGGGCGGGGTGGGACCACCCTTATAAGGCTCGGAGGCCGCGAGGCCTGCGCTGGAGTTTCGCCGTCGCAGTCTGCG
>gene=chr11_67351162-67351309; species=rheMac
GGGACTGGGACCGGCGGGAGCCCGCGGGACCCTCCAGAGGCGCGGCCGGCGCCGTGACTCAGCACTGGGGCGGAGCTGGGCGGGACCACCCTTATAAGGCTCGGAGGCCGCAAGGCCTGCGCTGGAGTTTCGTCGTCGCCGCCTGCG
>gene=chr11_68867539-68867631; species=hg19
ggatcccccaaagtatgaccaggtcctaacccctggcacctcaaatgcgaccttatttgggtaatagggtctttgcaggtgtaattaggtta
>gene=chr11_68867539-68867631; species=bosTau
tgaccccctaaactgagtctgactcctgacccctggggccatgaaggtgagcttgtgtgga-gatggggtcttggcaggagggagtatgcta
>gene=chr11_68867539-68867631; species=calJac
GGATCCC-------------------------------------------------------------------------------------
>gene=chr11_68867539-68867631; species=canFam
AAgccccccaaa----ggccgagtcctaacccgccgtgccgtgaatgtgagcttacgtgga-aatagggggttggcaggt---gtcatgtta
>gene=chr11_68867539-68867631; species=equCab
TGA-CCCCAAAA-CAGGTCCAAGGCCTCAGCTGCCGTG---TGAGTGGGAGC-CGTGTgg--------gtctctgcagatggaatcacgtca
>gene=chr11_68867539-68867631; species=gorGor
ggatcccccaaagtatgaccaggtcctaacccctggcacctcaaatgcgaccttatttgggtaatagggtctttgcaggtataattaggtta
>gene=chr11_68867539-68867631; species=panTro
ggatcccccaaagtatgaccaggtcctaacccctggcacctcaaatgcgaccttatttgggtaatagggtttttgcaggtgtaattaggtta
>gene=chr11_68867539-68867631; species=papHam
ggatcccccaaagtatgaccaggtcctaaccgttggtacctcgaatgagaccttatttgggtaacagggtctttgcagatgtaattagatta
>gene=chr11_68867539-68867631; species=ponAbe
ggatcccccaaagtatgaccaggtcctaacccctggcacctcaaacgcgaccctatttgggtaatagggtctttgcagatgtaatgaggtta
>gene=chr11_68867539-68867631; species=rheMac
ggatcccccaaagtatgaccaggtcctaaccgttggtacgtcgaatgagaccttatttgggtaacagggtctttgcagatgtaattagatta
>gene=chr11_69809808-69810026; species=hg19
CACACTCCCACTGCCTGGCCAACAAGGACACAGAATTAATCGTTTCTCACAAAGTCAAAGGCAAAGAGGCCTCTGCAAGCGATAGGTTGGCTCTGTGACCAAATAAGGCAATATTACATTTCACTGTTTATAGCAGACCCTGGACAGGGCAGCTTGGAAGGCACTGGGAAGAAATGCAGTTCTCACTGGGGCTCCATTCCCAACATCCAATAACTCTG
>gene=chr11_69809808-69810026; species=bosTau
TCCA--TCCAGGGCCAGATGGACGAGGACT---------TCGATTCTCACACAGTCAAAGGCAAAGAGGCCTCTGCAGCCGATTCCTTGGCTCCGTGACCAAATAAGGCAATATTACATTTCACTGTTTACAGCGGCATGAA--GCGGGCGGCTCAGAGGGCA-TGGGGAGAAGCTGTC--CGCCCCATCCCTCCGTCCTCATCATCCAATAACCCTG
>gene=chr11_69809808-69810026; species=calJac
CGCACTCCTGCTGTCTGGCCCACAAGGATGCAGAATTAATCGTTTATCACAAAGTCAGAGGCAAAGAGGCCTCTGCAAGTGATAGGTTGGCTCTGTGACCAAATAAGGCAATATTACATTTCACTGTTTACAGCAGGCCCTGGAC-GGGTGGCTCGGAGGGCACTGGGAAGAAATTCAGTTCTCGCTGCGGCTCCGATTCCAACATCCAATAACTCTG
>gene=chr11_69809808-69810026; species=canFam
CGCTCTCCCCCTGCCTGGTGGACGAGGACTCAGAATTAATGGTTTCTCACCCAGTGGAGAGCAGAGAGCCCTCTGCAAGTGATAACTTGGCTCCGTGACCAAATAAGGCAATATTACATTTCAGTGTTTACAGCGGCCCGCGGGCCGGGCGGCCCGGAGGGCA-CGGGGAGAAATGCCGCGCGCCCTGCCTCTCCCTTCGCGGCGTCCAATCGCTCTG
>gene=chr11_69809808-69810026; species=equCab
--------------------------------------------------------------------------------------------------------------------------------------------------------------------------------------------------------------------------
>gene=chr11_69809808-69810026; species=gorGor
CACACTCCCACTGCCTGGCCAACAAGGACACAGAATTAATCGTTTCTCACAAAGTCAAAGGCAAAGAGGCCTCTGCAAGTGATAGGTTGGCTCTGTGACCAAATAAGGCAATATTACATTTCACTGTTTATAGCAGACCCTGGACAGGGCAGCTTGGAAGGCACTGGGAAGAAATGCAGTTCTCACTGGGGCTCCATTCCCAACATCCAATAACTCTG
>gene=chr11_69809808-69810026; species=panTro
CACACTCCCACTGCCTGGCCAACAAGGACACAGAATTAATCGTTTCTCACAAAGTCAAAGGCAAAGAGGCCTCTGCAAGTGATAGGTTGGCTCTGTGACCAAATAAGGCAATATTACATTTCACTGTTTATAGCAGACCCTGGACAGGGCAGCTTGGAAGGCACTGGGAAGAAATGCAGTTCTCACTGGGGCTCCATTCCCAACATCCAATAACTCTG
>gene=chr11_69809808-69810026; species=papHam
TACACTCCCTCTGCCTGGCCAACAATGACACAGGATTAATCGTTTCTCACAAAGTCAAAGGCAAAGAGGCCTCTGCAAGTGATAGGTTGGCTCTGTGACCAAATAAGGCAATATTACATTTCACTGTTTATAGCAGACCCTGGACCGGGCAGCTTGGAAGGCACTGGGAAGAAATGCAGTTCTCGCTGCGGCTCCATTCCCA----------------
>gene=chr11_69809808-69810026; species=ponAbe
CACACTCCCACTGCCTGGCTAACAAGGACGCAGAATTAATCGTTTCTTACAAAGTCAAAGGCAAAGAGGCCTCTGCAAGTGAAAGGTTGGCTCTGTGACCAAATAAGGCAATATTACATTTCACTGTTTATAGCAGACCCTGGACCGGGCAGCTTGGAAGGCACTGGGAAGAAATGCAGTTCTCGCTGGGGCTCCATTCCCAACATCCAATAACTCTG
>gene=chr11_69809808-69810026; species=rheMac
TACACTCCCTCTGCCTGGCCAACAATGACACAGGATTAATCGTTTCTCACAAAGTCAAAGGCAAAGAGGCCTCTGCAAGTGATAGGTTGGCTCTGTGACCAAATAAGGCAATATTACATTTCACTGTTTATAGCAGACCCTGGACCGGGCAGCTTGGAAGGCACTGGGAAGAAATGCAGTTCTCGCTGCAGCTCCATTCCCAACGTCCAATAACTCTG
>gene=chr11_71823317-71823509; species=hg19
ACCGTCGCAAAGCCACCGCCCTTTCTTTGCTCATTACGATAATGACCATGCAGTTGACCAACAGAAAGAAAGCAGGGCGGGTCTCAGACAGAAATTTGGCCTTATAGGGTTGCTAAACGCGAAAAAAGCGGGGCCTGGGTAGGACCAATTAACTGAAAGAAATGCTGGGTGACAGGAAGTGACACCAATGAA
>gene=chr11_71823317-71823509; species=bosTau
AGCGTCGTAAAGCCACCACCCATTCTCTGCTTATTATTATAATAATCGTGGAATTGACCAAC---AAGAAGGCAGGGCGGGATTCGGACAGGCATTTGCCCTTATAGGGTCGCTAAGCGCGAAAGGAGCGG---CAGGGTAAGGCCAATTAACTGGAAGAAATGCTGAGTGACTGGAAGTGGTACCAATGAG
>gene=chr11_71823317-71823509; species=calJac
ACCGCCGCAAAGCCACCGCCCATTCTTTGCTTATTACGATAATGACCATGCAGTTGACCAACAGAAAGAAAGTAGGGCGGGACTCAGACAGAAATTTGGCCTTATAGGGTTGCTAAACGCTAAAAAAGCGGGGCCTGAGTAGAACCAATTAACTGAAAGAAATCCTGGGTGACAGGAAGTGACACCAATGAA
>gene=chr11_71823317-71823509; species=canFam
CTCGCCGCAAAGCCCCCGCCCACTCTTTGCTCATTATGATAATGACCGCGGGGTGGACCAACACGAAGAATGCAGGGCGGGATTCGAGCAGGCATTTACCCTTATAGGGCTGCTAATCGCGAAAGGAGCGGGGCCTGAATGGGGCCAATTAACTGGGAGGAATGGTGGGTGACAGAAACGGACACCAATGAG
>gene=chr11_71823317-71823509; species=equCab
CTCGCCGCAAAGCCACCCCCCATTCTTTGCTTATTAT--TTATGACTGTGGAGTTGACCAACAGGAAAAAGGCAAGGCGGGATTCGGACAGGCATTTGCCCTTATAGGGCTGCTAAACGGGAAAGGAGCGGGGCCTGAGGAGGGCCAATTAACTGGAAGAAATGCTGCGTGACAGGAAGTGACACCAATAAG
>gene=chr11_71823317-71823509; species=gorGor
ACTGTCGCAAAGCCACCGCCCTTTCTTTGCTCATTACGATAATGACCATGCAGTTGACCAACAGAAAGAAAGCAGGGCGGGTCTCAGACAGAAATTTGGCCTTATAGGGTTGCTAAACGCGAAAAAAGCAGGGCCTGAGTAGGACCAATTAACTGAAAGAAATGCTGGGTGACAGGAAGTGACACCAATGAA
>gene=chr11_71823317-71823509; species=panTro
ACCGTCGGAAAGCCACCGCCCTTTCTTTGCTCATTACGATAATGACCATGCAGTT-----------------------------------------------------------------------------------------------------------------------------------------
>gene=chr11_71823317-71823509; species=papHam
ACCGTCGCAAAGCCACCGCCCATTCTTTACTCATTACAGTAATGACCATGCAGTTGACCAACAGAAAGAAAGTAGGGCGGGACTCAGACAGAAATTTGGCCTTATAGGGTTGCTAAACGCGAAAAAAGCGGGGCCTGGGTAGGGCCAATTAACTGAAAGAAATGCTGGGTGACAGGAAGTGACACCAATGAA
>gene=chr11_71823317-71823509; species=ponAbe
ACCGTCGCAAAGCCACCGCCCATTCTTTGCTCATTACGATAATGACCATGCAGTTGACCAACAGAAAGAAAGCAGGGCGGGTCTCAGACAGAAATTTGGCCTTATAGGGTTGCTAAACGCGAAAAAAGCGGGGCCTGGGTAGGACCAATTAACCGAAAGAAATGCTGGGTGACAGGAAGTGACACCAATGAA
>gene=chr11_71823317-71823509; species=rheMac
ACCGTCGCAAAGCCACCGCCCATTCTTTACTCATTACGctaatgaccatgcagttgaccaacagaaagaaagtagggcgggactcagacagaaatttggccttatagggtTGCTAAACGCGAAAAAAGCGGGGCCTGGGTAGGGCCAATTAACTGAAAGAAATGCTGGGTGACAGGAAGTGACACCAATGAA
>gene=chr11_72381184-72381291; species=hg19
ctcttccatcttcctagtgctgtccctcaactcagcctgaagtggctcttccttataaggccagccccaatggcccctcctcctaaataccttccTGCGACATTAAC
>gene=chr11_72381184-72381291; species=bosTau
gcattccctcttcctggagctctctctcagctctgtcagaagtgactcttccttttaaggccagccc-aag-gcccctcctcctaaatgtcttcgtctgacACTGGC
>gene=chr11_72381184-72381291; species=calJac
ctgttctctattcctggTG-----------------CTGAAGTACGTCTTCCTTATAAGGCCA---------GCCCCTCCTAATAAATAGCTTCCTGTGACACTGGC
>gene=chr11_72381184-72381291; species=canFam
gctttggctcttcctggagctg----tcagttctgtcaaaagtgactcttccttctaaggccagccccaatagcctctcctcttaaagaccttccccaaacacTGGC
>gene=chr11_72381184-72381291; species=equCab
gtggtccctcctcctagagctgtccctcaattccgccagaagcgactcttccttctgaggccagccccaag-gcccctcctcttaaatgtctttctctgaccctggc
>gene=chr11_72381184-72381291; species=gorGor
-TCTTCCATCTTCCTAGTGCTGTCCCTCAACTCAGCCTGAAGTGGCTCTTCCTTATAAGGCCAGCCCCAATGGCCCCTCCTCCTAAATACCTTCCTGCGACACTAAC
>gene=chr11_72381184-72381291; species=panTro
CTCTTCCATCTTCCTAGTGCTGTCCCTCAACTCAGCCTGAATTGGCTCTTCCTTATAAGGCCAGCCCCAATGGCCCCTCCTCCTAAATACCTTCCTGCGACATTAAC
>gene=chr11_72381184-72381291; species=papHam
gtgttc---cttcctagtgctgtccttcaattcagcctgaagtgcctcttccttgtaaggccagccccagtggcccctcctcctaaatatcttcctgtgacACTGGC
>gene=chr11_72381184-72381291; species=ponAbe
ctgtttcgtcttcctagtgctgtccctcaactcagcctgaagtgcctcttccttataaggccagccccaatggcccctcctcctaaataccttcctgtgacACTGGC
>gene=chr11_72381184-72381291; species=rheMac
gtgttc---cttcctggtgctgtccttcaattcagcctgaagtgcctcttccttgtaaggccagccccagtggcccctcctcctaaatatcttcctgtgacACTGGC
>gene=chr11_84676642-84676722; species=hg19
TCTTCTCAGTAATCAGCAACAAAACCTTAAAAGGAAATGGGCCTACGGAAAGTGAGGAGTCAGAAAAACTGCATTCCATT
>gene=chr11_84676642-84676722; species=bosTau
TCTCCACCGTGATCATCAACAAAACCTTAAAGGGGAAAGAGTCAAAGGAAAGTAAGAAGTCAG-GAAACTGAGTTCCATT
>gene=chr11_84676642-84676722; species=calJac
TCTTCTCAGTAACCAGCAACAAAACCTTAAAAGGAAATGGGCCTGAGGAAAATGAGAAGCCAGAAAAACTGCATTCCATT
>gene=chr11_84676642-84676722; species=canFam
TTTCCATAGTAATCAGCAGCAAAACCTTCAAAGGCAAAGGGCCTCTGGAGCATGAGAAGACAG-GAAACTGAGTTCCATT
>gene=chr11_84676642-84676722; species=equCab
TCTCCACAATGATCAACAACAAAACTTTAAAAGGAAAAGGGCCTTTGGAAAAAGAGAAGCCAG-GAAAC--AGTTCCATT
>gene=chr11_84676642-84676722; species=gorGor
--------------------------------------------------------------------------------
>gene=chr11_84676642-84676722; species=panTro
TCTTCTCAGTAATCAGCAACAAAACCTTAAAAGGAAATGGGCCTACGGAAAGTGAGGAGTCAGAAAAACTGCATTCCATT
>gene=chr11_84676642-84676722; species=papHam
TCTTCTCAGTAATCAGCAACAAAACCTTAAAAGGAAATGGCTCTATGGAAAGTGAAAAGTCAGAAAAACTGCATTCCATT
>gene=chr11_84676642-84676722; species=ponAbe
TCTTCTCAGTAATCAGCAACAAAACCTTAAAAGGAAATGGGCCTACGGAAAGTGAGGAGTCAGAAAAACTGCATTCTACT
>gene=chr11_84676642-84676722; species=rheMac
TCTTCTCAGTAATCAGCAACAAAACCTTAAAAGGAAATGGGTCTATGGAAAGTGA-AAATCAGAAAAACTGCATTCCATT
>gene=chr11_94809831-94809981; species=hg19
aactccttcactagcttattgagcaatctttcagtaaatcatctctttcctctggctctccacttccttatttgGGCAAAGGGAGCTCTTAGCTATTTGCACCTGTGCTAGAGTTGGCACACAACAAGTTCAGACCAAAGCAAacacaat
>gene=chr11_94809831-94809981; species=bosTau
A-CTCCTACACTGATTTGTTGGGTAGTCTTTCAACAAATCAGGTCTTTTTGCTGGCTCTCCACTTCTCAGTTTAGGCAAAAAGAGCCCTTAACCACCTGCACCTGTGCTAAAGTTTGCATGTAACAGGTTCAGACCAGGGCAAACATAAT
>gene=chr11_94809831-94809981; species=calJac
aactcctacactagcatattgagtaatctttcagtaaatcatctctttcctctggctctccacttccttatttggacaaagggagctCTTAGCCATTTGCACCTGTGTTAGAGTTGGCACACAACAAGTTCAGATCAAAGCAAACACAAT
>gene=chr11_94809831-94809981; species=canFam
G-CTCCTACCCTGACTTGTTGAGCAATCTTTCAATAAGTTGGCTCTTTCCTCTGGCTCTCCACTTCGCTATTTAGGCAAAGGGAGTGCTTAA-CACTCACACCTGCACTGGAGGTTGCACACA---AGTTCAGACCAGTGCAAACATGAC
>gene=chr11_94809831-94809981; species=equCab
A-CTCCTACACTGACTTGTTGAGTAATCTTTCAATAAATCAAC-CTTTCCTCCAACTCTCCACTTCCCTATTTAGGCAAAAGGAGCTTCTAGCCACTTGCACCTGTGCTAGAGTTTACACACAACAAGATCAGACCAGTGCAAACATAGT
>gene=chr11_94809831-94809981; species=gorGor
aactccttcactagcttattgagcaatctttcagtaaatcatctctttcctctggctctccacttccttatttgGGCAAAGGGAGCTCTTAGCTATTTGCACCTGTACTAGAGTTGGCAC---ACAAATTCAGACCAAAGCAAACACAAT
>gene=chr11_94809831-94809981; species=panTro
AACTCCTTCACTAGCTTATTGAGCAATCTTTCAGTAAATCATCTCTTTCCTCTGGTTCTCCACTTCCTTATTTGGGCAAAGGGAGCTCTTAGCTATTTGCACCTGTGCTAGAGTTGGCACACAACAAGTTCAGACCAAAGCAAacacaat
>gene=chr11_94809831-94809981; species=papHam
AACTCCTACACTAGCTTATTGAGCAATCTTTCAGTAAATCATCTCTTTCCTCTGGCTGTCCACTTCCTTATTTGGGCAAAGGGAGCTCTTAGCTATTTGCACCTGTGCTAGAGTTGGCACACAACAAGTTCAGACCAAAGCAAACACAAT
>gene=chr11_94809831-94809981; species=ponAbe
AACTCCTTCACTAGCTTATTGAGCAATCTTTCAGTAAATCATCTCTTTCCTCTGGCTCTCTACTTCCTTATTTGGGCAAAGGGAGCGCTTAGCTATTTGCACCTGTGCTAGAGTTGGCACACAACAAGTTCAGATGAAAGCAAACAGAAT
>gene=chr11_94809831-94809981; species=rheMac
AACTCCTACACTAGCTTATTGAGCAATCTTTCAGTAAATCATCTCTTTCCTCTGGCTGTCCACTTCCTTATTTGGGCAAAAGGAGCTCTTAGCTATTTGCACCTGTGCTAGAGTTGGCACACAACAAGTTCAGACCAAAGCAAACACAAT
>gene=chr11_95929618-95929825; species=hg19
TGGATACAGAAAAGGAGACGTGTAAAAAAATCACATGCAGGGATTGACCATTGAAGTCAATCAGAAATAATGCAAATGCAAAGCTGTGTGTCTTGCCCATTTACGGGCAATACCAGGCTGGAGAATACCACAGTAGCTCTAGTGAATAACAGGGGATGCCCCCTCCCCATGCTGGTAGCAGGAGGTTCACTCCTTAGGTCTGTATTA
>gene=chr11_95929618-95929825; species=bosTau
TATGTCCAGAAAAGGAGACGGGCATCTGTAGAGCAGGCAGGGACTGACCAT-GAGGTG-ACCAGTGGTAATACAGAGGTGGGGCTGAAAGTCCTACCCACTTAAAGCTAACACCA-CTTGGAGAATCTCACAACAGTTCCAGAGGATAACAGAGGACACCCTGTCCCCATGCTGGCATGAGGAGGTCCACGCCT-GGGTCTAAGTTA
>gene=chr11_95929618-95929825; species=calJac
AGGATACAGAAAAGCAGACGTGCAAAAAAATCACATGCGGGGATTGACCATTGAAGTCAATCAGAAATAATGCAAATGCAAAGCTGTGTGTCTTGCCCATTTAAGGGCAATACCAGGTTGGAGAATAACATAGTAGCTCTAGTGAATAACAGGGCTGCCCTATCCCCCATGCTGGTAGTAGGAGTTTCACTCCTTAGGTCTGAATTA
>gene=chr11_95929618-95929825; species=canFam
CGTATGCAGAAAAGA-GACGTGCAACCAGACAGTGCAAAGGGACTGACGACTGAGATGAACCAGTGGTAATGCAGAGGGAGGACTGTCGATCTCACCCACTGAAGGGTAAGGACGGACTGTAGAATCCCATCGCAGTTCCAGTGGAGAATGCAGGATGCCCTGTCCTCATGCTGGAAGCCAGAGGTCCACTCCT-AGGTCTGAAATA
>gene=chr11_95929618-95929825; species=equCab
TGCATACAGGAAGGA-GACGGCCAACAAAACAGCATGCAGGGACCGACTGCTGAGGCCCAGCAGCAGCAATACAGATACAGGGCTGTATGTCTCACCCATTCAAGGGCAATGGCAGGTCAGAGCATCCCACAGTAGCTCTAGTGGAGGAGAGAGGATGCC-------CATGCTGGAAGCAAGAGGTCCATTCCC-A-GTCCGAATTA
>gene=chr11_95929618-95929825; species=gorGor
TGGATACAGAAAAGGAGACGTGTAAAAAAATCACATGCAGGGATTGACCATTGAAGTCAATCAGAAATAATGCAAATGCAAAGCTGTGTGTCTTGCCCATTTAAGGGCAATACCAGGCTGGAGAATACCACAGTAGCTCTAGCGAATAACAGGGGATGCCCCCTCCCCATGCTGGTAGCAGGAGGTTCAATCCTTAGGTCTGTATTA
>gene=chr11_95929618-95929825; species=panTro
TGGATACAGAAAAGGAGACGTGTAAAAAAATCACATGCAGGGATTGACCATTGAAGTCAATCAGAAATAATGCAAATGCAAAGCTGTGTGTCTTGCCCATTTAAGGTCAATACCAGGCTGGAGAATACCACAGTAGCTCTAGTGAATAACAGGGGATGCCCCCTCCCCATGCTGGTAGCAGGAGGTTCACTCCTTAGGTCTGTATTA
>gene=chr11_95929618-95929825; species=papHam
TGGATACAGAAAAAGAGATGTGTAAAAAAATCACTTGCAGGGATTGACCATTGAAGTCAATCAGAAATAATGCAAACACAAAACTGTGTGTCTTGCCTATTTAAGGGCAATACCAGGTTGAAGAATACCATAGTAGCTCTAGTAAGTAACAGGGGATGCCCCCTCCCCATGCTGGTAGCAGGAGGTTCACCCCTTAGTTCTATATTA
>gene=chr11_95929618-95929825; species=ponAbe
TGGATACAGAAAAGGAGACGTGTAAAAAAATCACAGGCAGGGATTGACCATTGAAGTCAATCAGAAATAATGCAAATGTAAAGCTGTGTGTCTTGCCCATTTAAGGGCAATACCAGGCTGGAGAATACCATAGTAGCTCTAGTGAATAACAGGGGATGCCCCCTCTCCATGCTGGTAGCAGGAGGTTCACTCCTTAGGTCTGTATTA
>gene=chr11_95929618-95929825; species=rheMac
TGGATACAGCAAAAGAGATGTGTAAAAAAATCACTTGCAGGGATTGACCATTGAAGTCAATCAGAAATAATGCAAACGCAAAGCTGTGTGTCTTGCCTATTTAAGGGCAATACCAGGTTGAAGAATACCATAGTAGCTCTAGTAAGTAACAGCGGATGCCCCCTCCCCATGCTGGTAGCAGGAGGTTCACTCCTTAGGTCTATATTA
>gene=chr11_95976433-95976605; species=hg19
ATAAGGCCCGGCCGGCCTCCAGACCAATGAGAAGGAAGCAGAGCAAGGAGGCGGGGGAGGCGGGGTTGGCTGTCGGGAATTGCCTGCACTCCTTAAACGGCAGGCACTTCCTGCTAGAGGAGGCCAGCTCTGAACAGACAGAAATCGGGTGGAAAGCTAGCAGGAGGCGTTG
>gene=chr11_95976433-95976605; species=bosTau
CTAAG-CCCGGTCGGTCTCCAGGCCAATTAGCTGGGAGCAAGGCGGCCCGGCGGGGGAGG-GGG---GGCTGTCGGGAATCGCCTGCACTCCTTAAATGGCTGGCACTTCCTGCCAGAAAAGGCCAGCTCTGCACAAACAGAAATAGGGTGGAAAGAAAACAGGAGGCGTTG
>gene=chr11_95976433-95976605; species=calJac
ATTAGGCCCGGCCGGCCTCCAGACCAATGAGAAGGAAGAAAAGCAAGGAGGCAGGGGAGGCGGGGTTGGCTGTCGGGAACTGCCTGCACTCCTTAAACGGCAGGCACTTCCTGCTAGAGGAGTCCAGCTCTGCACAAAC--AAATCGAGTAGAATGCAAGCAGGAGGCGTTG
>gene=chr11_95976433-95976605; species=canFam
AGCAGCTCTGGCCAGCCTGCCGGCGCACgagggggaggagggg----gaggagggggaggagga---ggccgTCGGGAAGGGCTGGCTGTCCTTATATGGCAGGTGCTTCCTGGCGGGG----------CCGGGCGCTGCTCAG----------------------------
>gene=chr11_95976433-95976605; species=equCab
ATAAGCCCCGGCCAGCCTCCAGGCCAATGAGAAGGAAGCAAAGCGGCGAGGCGGGGGAGGGGGT---GGCTGTCGGGAATTGCTAGCGCTCCTTAAATGGCAGGCACTTCCTGCCAGAAAAGGCCAGCTCTGCACAAACAGAAA-TCGGTGGAAAGAAAGCAGGCGGCTTTG
>gene=chr11_95976433-95976605; species=gorGor
ATAAGGCCCGGCCGGCCTCCAGACCAATGAGAAGGAAGCAGAGCAAGGAGGCGGGGGAGGCGGGGTTGGCTGTCGGGAATTGCCTGCACTCCTTAAACGGCAGGCACTTCCTGCTAGAGGAGGCCAGCTCTGAACAAGCAGAAATCGGGTGGAAAGCTAGCAGGAGGCGTTG
>gene=chr11_95976433-95976605; species=panTro
ATAAGGCCCGGCCGGCCTCCAGACCAATGAGAAGGAAGCAGAGCAAGGAGGCGGGGGAGGCGGGGTTGGCTGTCGGGAATTGCCTGCACTCCTTAAACGGCAGGCACTTCCTGCTAGAGGAGGCCAGCTCTGAACAAACAGAAATCGGGTGGAAAGCTAGCAGGAGGCGTTG
>gene=chr11_95976433-95976605; species=papHam
ATAAGGCCCGGCCGGCCTCCAGACCAATGAGAAGGAAGCAGAGCAAGGAGGCGGGGGAGGCGGGGTTGGCTGTCGGGAATTGCCTGCACTCCTTAAGCGGCAGGCACTTCCTGCTAGAGGAGTCCAGTTCTGCACAAACAGAAATCGGGTGGAAAGCTAACAGGAGGCGTTG
>gene=chr11_95976433-95976605; species=ponAbe
ATAAGGCCCGGCCAGCCTCCAGACCAATGAGAAGGAAGCAGAGCAAGGAGGCGGGGGAGGCGGGGTTGGCTGTCGGGAATTGCCTGCACTCCTTAAACGGCAGGCACTTCCTGCTAGAGGAGTCCAGCTCTGAACAAACAGAAATCGGGTGGAAAGCTAGCAGGAGGCGTTG
>gene=chr11_95976433-95976605; species=rheMac
ATAAGGCCCGGCCGGCCTCCAGACCAATGAGAAGTAAGCAGAGCAAGGAGGCGGGGGAGGCGGGGTTGGCTGTCGGGAATTGCCTGCACTCCTTAAGCGGCAGGCACTTCCTGCTAGAGGAGTCCAGTTCTGCACAAACAGAAATCGGGTGGAAAGCTAACAGGAGGCGTTG
>gene=chr11_100747658-100747871; species=hg19
GAGCCTGGTGATTTACAGACTCTGAGTTGGAGAGATGACCTCTACAATTACTGTAGAAACCCAGTGAGAAGTGAAGTGAGCTCACTGTAGAAAGATTTCAGGCATTGAAAAAACTTGCCTTATTTGGTAAATGTGGTTAACTGGTCCCAGCTGGTAATACTGGTGAGCTCATTGTGAGATGTATTGTCTCTTAAAGCCAAATTCTTGTATTTT
>gene=chr11_100747658-100747871; species=bosTau
AAGCCTGGTGATTTACTGGCCCTGAGGTGGAGAGATGACCTCTACAATTACTTTAGAAACCCAGTGAGAAGTGAAGTGAGCTCACTGTAGAAAGATTTTAAGCATTGGAAAAACTTGCCTTATTTGGTAACTGTGGTTAACTGGTCCCCGCTGGTAATGCTGGTGAGCTCATTGTGAGAGGTGCTGTCTCCTTAAGCTAAATTCTTGTAT---
>gene=chr11_100747658-100747871; species=calJac
TAGCCTGGTGATTTACGGACTCTGAGTTGGAGAGATGACCTCTACAATTACTGTAGAAACCCAGTGAGAAGTGAAGTGAGCTCACTGTAGAAAGATTTCAGGCATTGAAAAAACTTGCCTTATTTGGTAAATGTGGTTAACTAGTCCCAGCTGGTAATGCTGGTGAGCTCATTTTCAGATGTATTGTCTCTTTAAGCCAAACTCCTATGTTTT
>gene=chr11_100747658-100747871; species=canFam
GAGCCTGCTGATTTACTGACTCCAAGTTGGAGGGATGACCTCTACAATTACTGTAGAAACCCAGTGAGAAGTGAAGTGAGCTCACTGTAGAAAGATTTCAAGCATTGAAAAAACTTGCCTTATTTGGTAAATGTGGTTAACTGGTCCCAGCTGGTAATGCTGGTGAGCTCATTGTGAGAGGCATTGTCTCTTTAAGCCAAATTCTTGTTT---
>gene=chr11_100747658-100747871; species=equCab
GAGCCTGGTGATTTACTGACTCTGAGTTAGGGAGATGACCTCTACAATTACTGTAGAAATCCAGTGAGAAGTGAAGTGAGCTCACTGGAGAAAGATTTCAAGCATTGACAAAACTTACCTTATTTGGTAAATGTGGTTAACTGGTCCCAGCTGGTAATGCTGGTGAGCTCATTGTGAGATGTATTGTCTCTTTAAGCCAAATTTTTGTAT---
>gene=chr11_100747658-100747871; species=gorGor
GAGCCTGGTGATTTACAGACTCTGAGTTGGAGAGATGACCTCTACAATTACTGTAGAAACCCAGTGAGAAGTGAAGTGAGCTCACTGTAGAAAGATTTCAGGCATTGAAAAAACTTGCCTTATTTGGTAAATGTGGTTAACTGGTCCCAGCTGGTAATACTGGTGAGCTCATTGTGAGATGTATTGTCTCTTAAAGCCAAATTCTTGTATTTT
>gene=chr11_100747658-100747871; species=panTro
GAGCCTGGTGATTTACAGACTCTGAGTTGGAGAGATGACCTCTACAATTACTGTAGAAACCCAGTGAGAAGTGAAGTGAGCTCACTGTAGAAAGATTTCAGGCATTGAAAAAACTTGCCTTATTTGGTAAATGTGGTTAACTGGTCCCAGCTGGTAATACTGGTGAGCTCATTGTGAGATATATTGTCTCTTAAAGCCAAATTCTTGTATTTT
>gene=chr11_100747658-100747871; species=papHam
GAGCCTGGTGATTTACGGACTCTGAGTTGGAGAGATGACCTCTACAATTACTGTAGAAACCCAGTGAGAAGTGAAGTGAGCTCACTGTAGAAAGATTTCAGGCATTGAAAAAACTTGCCTTATTTGGGAAATGTGGTTAACTGGTCCCAGCTGGTAAGACTGGTGAGCTCATTGTGA--TGTATTGTTTCTTAAAGCCAAATTCTTGTATTTT
>gene=chr11_100747658-100747871; species=ponAbe
GAGCCTGGTGATTTACGGACTCTGAGTTGGAGAGATGACCTCTGCAATTACTGTAGAAACCCAGTGAGAAGTGAAGTGAGCTCACTGTAGAAAGATTTCAGGCATTGAAAAAACTTGCCTTATTTGGTAAATGTGGTTAACTGGTCCCAGCTGGTAATACTGGTGAGCTCATTGTGAGATGTATTGTCTCTTAAAGTCAAATTCTTGTATTTT
>gene=chr11_100747658-100747871; species=rheMac
GAGCCTGGTGATTTACGGACTCTGAGTTGGAGAGATGACCTCTACAATTACTGTAGAAACCCAGTGAGAAGTGAAGTGAGCTCACTGTAGAAAGATTTCAGGCATTGAAAAAACTTGCCTTATTTGGTAAATGTGGTTAACTGGTCCCAGCTGGTAAGACTGGTGAGCTCATTGTGAGATGTATTGTTTCTTAAAGCCAAATTCTTATATTTT
>gene=chr11_111849191-111849436; species=hg19
TCTCACCTCTCGGTGGCCTCACATTGGCAGCCTCAATTCAAGAAAGAGAAATGTTGTTTTCCTTTGGCTGCTCTGCCACTCCCCCAGCGGGGATGGATATCCAGACATCCGCCTCCTTCTGCCCTTATATGGGAGATAACTCTTAGGAAGGAGAAGGAGCTGAGCATGCGTCTGTGCTTTTAGGAAAGCAGTTTTCTAGCATCCTAGGTTCACACTGCACCCTCCTCCCCGATTTTGTCTCACAC
>gene=chr11_111849191-111849436; species=bosTau
TTTTATCTCTCTGTGG-CTCACATTGGCAGCCCCAATTCAAGAAAGAGAAATGTTGTTTT-CTTTGGCTGCTCTGCCACTCCCCCAGTGGGGCTGGGTATGCAGACATCCGCCTCCTTCTGCCCTTATATGGGAGACGGCACTTAGGAGGGAGCCGGAGCTGAGCATGCGTCTCTGCTCTCAGGAAAGCAGTTTTCCCGCATCCTAGGTTCACACCACCCCACCACCCCC---TTCGTCTCACAC
>gene=chr11_111849191-111849436; species=calJac
TCTCACCTCTCTGCGGCCTCACATTGGCAGCCTCAATTCAAGAAAGGGAAATGTTGTTTTCCTTTGGCTGCTCTGCCACTCCCCCAGTGGGGTTGGATATCCAGACATCCGCCTCCTTCTGCCCTTATATGGGAGACAACTCTTAGGAGGGAGAAGGAGCTGAGCATGCGTCTGTGCTTTTTGGAAAGCAGTTTTCTAGCACCCTGGGTTCACACTGCACCCTCCTCCCCAACTGCATCTCACAT
>gene=chr11_111849191-111849436; species=canFam
TCTTACCTCCCTGTGGCCTCACATTGGCAGCCTCAATTCAAGAAAGAAAAATGTTGTTTTCCTTTGGCTGCTCTGCCACTCCCCCAGTGGGGTTGGATGTGCAGACATCCGCCTCCTTCTGCCCTTATATGGGAGACAACACTTAAGAGGAAGAAGGAGCTGAGCATGCGTCTCTGCTTTTAGGCGTGCAGTTCTCCAGCATCCCAGGTTCA----TCCCACCCCCCCCC---TGCGTCTCACAC
>gene=chr11_111849191-111849436; species=equCab
TCTTACCTCTCTGTGGCCTCACATTGGCAGCCTCAATTCAAGAAAGGGAAATGTTGTTTTCCTTTGGCTGCTCTGCCACTCCCCCAGTGGGGTTGGATATGCAGACATCCGCCTCCTTTTGCCCTTATATGGGCGACAGCACTTAGGAGGGAGAAGGAGCTAAGCATGCGTCTCTGCTTTTAGGAAAGCAGTTTTCCAGCATCCTAGGTTCA----TCCCACCCCCCGCC---TTCGTCTCACAC
>gene=chr11_111849191-111849436; species=gorGor
TCTCAC--CTCGGTGGCCTCACATTGGCAGCCTCAATTCAAGAAAGAGAAATGTTGTTTTCCTTTGGCTGCTCTGCCACTCCCCCAGCGGGGTTGGATATCCAGACATCCGCCTCCTTCTGCCCTTATATGGGAGATAACTCTTAGGAAGGAGAAGGAGCTGAGCATGCGTCTGTGCTTTTAGGAAAGCAGTTTTCTAGCATCCTAGGTTCACACTGCACCCTCCTCCCCGGTTTTGTCTCACAC
>gene=chr11_111849191-111849436; species=panTro
TCTCACCTCTCGGTGGCCTCACATTGGCAGCCTCAATTCAAGAAAGAGAAATGTTGTTTTCCTTTGGCTGCTCTGCCACTCCCCCAGCGGGGATGGATATCCAGACATCCGCCTCCTTCTGCCCTTATATGGGAGATAACTCTTAGGAAGGAGAAGGAGCTGAGCATGCGTCTGTGCTTTTAGGAAAGCAGTTTTCTAGCATCCTAGGTTCACACTGCACCCTCCTCCCCGATTTTGTCTCACAC
>gene=chr11_111849191-111849436; species=papHam
TCTCACCTCTCGGTGGCCTCACATTGGCAGCCTCAATTCAAGAAAGAGAAATGTTGTTTTCCTTTGGCTGCTCTGCCACTCCCCCAGCGGGGTTGGATATCCAGACATCCGCCTCCTTCTGCCCTTATATGGGAGATAACTCTTAGGAGGGAGAAGGAGCTGAGCATGCGTCTGTGCTTTTAGGAAAGCAGTTTTCTAGCATCCTGGGTTCACACTGCACCCTCCTCCTTGACTTTGTCTCACAC
>gene=chr11_111849191-111849436; species=ponAbe
TCTCACCTCTCGGTGGCCTCACATTGGCAGCCTCAATTCAAGAAAGAGAAATGTTGTTTTCCTTTGGCTGCTCTGCCACTCCCCCAGCGGGGTTGGATATCCAGACATCCGCCTCCTTCTGCCCTTATATGGGAGATAACTCTTAGGAAGGAGAAGGAGCTGAGCATGCGTCTGTGCTTTTAGGAAAGCAGTTTTCTAGCATCCTAGGTTCACACTGCACCCTCCTCCCCGACTTTGTCTCACAC
>gene=chr11_111849191-111849436; species=rheMac
TCTCACCTCTCGGTGGCCTCACATTGGCAGCCTCAATTCAAGAAATAGAAATGTTGTTTTCCTTTGGCTGCTCTGCCACTCCCCCAGCGGGGTTGGATATCCAGACATCCGCCTCCTTCTGCCCTTATATGGGAGATAACTCTTAGGAGGGAGAAGGAGCTGAGCATGCGTCTGTGCTTTTAGGAAAGCAGTTTTCTAGCATCCTGGGTTCACACTGCACCCTCCTCCTCGACTTTGTCTCACAT
>gene=chr11_115829214-115829288; species=hg19
ATGGGGCCACAGCTCTCACAGGCAGAAGCCTGTAGGCCAGGCCCATGTATGGGCATTCAGCACTGGCTACACGA
>gene=chr11_115829214-115829288; species=bosTau
GTGGGGCCGCAG--------------------------------------------------------------
>gene=chr11_115829214-115829288; species=calJac
ACAGGGCCACAGCTCTCACAGGCAGAAGCCTGCAGCCCAGGCCCATGTACCGGCACTCAGCACTGGCCACCCAG
>gene=chr11_115829214-115829288; species=canFam
CACGGGCTGCTTCCCTCATGGCCAGAGGGCTGCAGGCCAGGCCAG---------------CCCCAGTTACGCTC
>gene=chr11_115829214-115829288; species=equCab
ATGGGGCCCTGTCCCTCACAACCAGAGGCCTAGGGGCTGGGCCTGTTTACGGTGGCTCAACACTGGCCACACTC
>gene=chr11_115829214-115829288; species=gorGor
--------------------------------------------------------------------------
>gene=chr11_115829214-115829288; species=panTro
ATGGGGCCACAGCTCTCACAGGCAGAAGCCTGTAGGCCAGGCCCATGTATGGGCATTCAGCACTGGCTACACGA
>gene=chr11_115829214-115829288; species=papHam
ATGGGGCCACAGCTCTCACAAGCAGAAGACTGTAGGCCAGGCCCATGTATGGGCATTCAGCACTGGTCACATGA
>gene=chr11_115829214-115829288; species=ponAbe
ACGGTGCCGCAGCTCTCACAGGCAGAAGCCTGTAGGCCAGGCCCATGTATGTGCATTCAGCACTGGCCACATGA
>gene=chr11_115829214-115829288; species=rheMac
ATGGGGCCACAGCTCTCACAAGCAGAAGACTGTAGGCCAGGCCCATGTATGGGCATTCAGCACTGGTCACATGA
>gene=chr11_117069732-117070010; species=hg19
CCCCTCTTCTCAAACTCGGGGCCAGAGAACAGTGAAGTAGGAGCAGCCGTAAGTCCGGGCAGGGTCCTGTCCATAAAAGGCTTTTcccgggccggctccccgccggcagcgtgccccgccccggcccgcTCCATCTCCAAAGCATGCAGAGAATGTCTCGGCAGCCCCGGTAGACTGCTCCAACTTGGTGTCTTTCCCCAAATATGGAGCCTGTGTGGAGTCACTGGGGGAGCCGGGGGTGGGGAGCGGAGCCGGCTTCCTCTAGCAGGGAGGGGGCC
>gene=chr11_117069732-117070010; species=bosTau
CCCCTCCCCGCAAACCCGGAGGCAGGGAACAGTGTCAGAGGAGCAACCCTAAGTCCAGACGGGGTCCTGTCCATAAAAGGCTTTTCCC-G-GCGGTTCCCCGCCGGCAGGGTGCCCCGCCCCCGCCGGCTCCATCCCCAAAGCACGCAGAGAATGTCTCGGCAGCCCCAGTAGACTGCTCCAACTTGGTGTCTTTCCCCAAATATGGAGCCTGTGTGGAGTCACTGGGGGAGCCGGGGGTGGGGAAGGA-GCCGGTTTCCTCTGGACAGGAGGGGGCC
>gene=chr11_117069732-117070010; species=calJac
CCCCTCCTCTCAAAGTCGGGGGCAGGAAACAGTGAAGTAGGAGCAGCCCTAAGTCCGGGCAGGGTCCTGTCCATAAAAGGCTTTTcccgggccggctccccgccggcagcgcgccccgccccggcccgcTCCATCTCCAAAGCACGCAGAGAATGTCTCGGCAGCCCCGGCAGACTGCTCCAACTTGGTGTCTTTCCCCAAATATGGAGCCTGTGTGGAGTCACTGGGGGAGCCGGGGGTGGGGAGCGGAGCTGGCTTCCTCTAGCAGGGAGGGGGCC
>gene=chr11_117069732-117070010; species=canFam
CCCCTCCCCTCGGACTCGGGGGCAGGAAGCAGTGAGGAAGGAGCAGCCCCAAGTCCAGACAGGGTCCTGTCCATAAAAGGCTTTTCCC-G-GCGCTTccccg-cggcggcgcgccccg-ccccgcccgcTCCATCTCCAAAGCACGCAGAGAATGTCTCGGCAG-CCCGGCAGACTGCCCCGACTTGGTGTCTTTCCCCAAATATGGAGCCTGTGTGGAGTCACTGGGGGGGCCGGGGGT-GGGAGCAG-GCTGGGTTCTTCTGGCAGGGAGGGGGCT
>gene=chr11_117069732-117070010; species=equCab
CCCCTCCCCTCAAACTCGGGGGCAGGGAACAGTAAAGGAGGAGCAGCCCCAAGTCCAGACAGGGTCCTGCCCATAAAAGGCTTTTccc-g-ccgggtccccgccggcagcgcgccccgcccccgcccgcTCCATCTCCAAAGCACGCAGGGAATGTCTCGGCAGCCCCGGCAGACTTCTCCAACTTGGTGTCTTTCCCCAAATATGGAGCCTGTGTGGAGTCACTGGGGGGGCTGGGGGTGGGGAACGGAGCTGGTTTCCTCCAGCCGGGAGGGGGCC
>gene=chr11_117069732-117070010; species=gorGor
CCCCTCTTCTCAAACTTGGGGCCAGAGAACAGTGAAGTAGGAGCAGCC-TAAGTCCGGGCAGGGTCCTGTCCATAAAAGGCTTTTcccgggccggctccccgccggcagcgtgccccgccccggcccgcTCCATCTCCAAAGCATGCAGAGAATGTCTCGGCAGCCCCGGTAGACTGCTCCAACTTGGTGTCTTTCCCCAAATATGGAGCCTGTGTGGAGTCACTGGGGGAGCCGGGGGTGGGGAGCAGAGCCGGCTTCCTCTAGCAGGGAGGGGGCC
>gene=chr11_117069732-117070010; species=panTro
CCCCTCTTCTCAAACTCGGGGCCAGAGAACAGTGAAGTAGGAGCAGCCGTAAGTCCGGGCAGGGTCCTGTCCATAAAAGGCTTTTcccgggccggctccccgccggcagcgtgccccgccccggcccgcTCCATCTCCAAAGCATGCAGAGAATGTCTCGGCAGCCCCGGTAGACTGCTCCAACTTGGTGTCTTTCCCCAAATATGGAGCCTGTGTGGAGTCACTGGGGGAGCCGGGGGTGGGGAGCGGAGCCGGCTTCCTCTAGCAGGGAGGGGGCC
>gene=chr11_117069732-117070010; species=papHam
CCCCTCTTCTCAAACTCGGGGCCAGAAAGCAGTGAAGTAGGAGCAGCCGTAAGTCCGGGCAGGGTCCTGTCCATAAAAGGCTTTTCCCGGGCCGGCTCCCCGCCGGCAGCATGCCCCGCCCTGGCCCGCTCCATCTCCAAAGCATGCAGAGAATGTCTCGGCAGCCCGGGTAGACTGCTCCAACTTGGTGTCTTTCCCCAAATATGGAGCCTGTGTGGAGTCACTGGGGGAGCCGGGGGTGGGGAGGGGAGCCGGCTTCCTCCAGCAGGGAGGGGGCC
>gene=chr11_117069732-117070010; species=ponAbe
CCCCTCTTCTCAAACTTGGGGCCAGAGAACAGTGAAGTAGGAGCAGCTGTAAGTCCGGGCAGGGTCCTGTCCATAAAAGGCTTTTCCCGGGCCGGCTCCCCGCCGGCAGCGTGCCCCGCCCCAGCCCGCTCCATCTCCAAAGCATGCAGAGAATGTCTCGGCAGCCCCGGTAGACTGCTCCAACTTGGTGTCTTTCCCCAAATATGGAGCCTGTGTGGAGTCACTGGGGGAGCCGGGGGTGGGGAGCGGAGCCGGCTTCCTCTAGCAGGGAGGGGGCC
>gene=chr11_117069732-117070010; species=rheMac
CCCCTCTTCTCAAACTCGGGGCCAGAAAGCAGTGAAGCAGGAGCAGCCGTAAGTCCGGGCAGGGTCCTGTCCATAAAAGGCTTTTCCCGGGCCGGCTCCCCGCCGGCAGTATGCCCCGCCCTGGCCCGCTCCATCTCCAAAGCATGCAGAGAATGTCTGGGCAGCCCCGGTAGACTGCTCCAACTTGGTGTCTTTCCCCAAATATGGAGCCTGTGTGGAGTCACTGGGGGAGCCGGGGGTGGGGAGGGGAGCCGGCTTCCTCCAGCAGGGAGGGGGCC
>gene=chr11_118401788-118401943; species=hg19
GGGGTGGTGAGCCGCGGCCGCCCACCTGCCGGGTAAGGGCCCCTCGGGCCCGTGGTCGGGCATCGATTGGCCCCGCCTGGCGCAGCCCCCGCCCCTGCAGCGGACTGCGGTGCTCATCAGACCTGAGCAGTTGCTCCGGCGGCGCTCGGGGAGGG
>gene=chr11_118401788-118401943; species=bosTau
--------GGCCCCGGATCAGCA----GCCGGAAGAAGGGCCCGTCGGGCCGAGATCGGGCATCGATTGGCCCTGCCTGGCGCAGCCCCGGCCCCTGCGGCGGACTGCGGTGCTCCGCAGGCCTGAGCAGTCGCTCCGGCTGCGCTCGGGGAGTG
>gene=chr11_118401788-118401943; species=calJac
GGGTTGGTGAGCTGTGACCGCCCACCTGCCGGAGGAGGGCCTGTGGGGCTTGTGGTCGGGCATCGATTGGCCCTGCCTGGTGCAGCCCTCGCCCCTGCAGCGGACTGCGGTGCTCGTCAGACCTGAGCAGTTGCTCCGGCGGCGCTCGGGGAGGG
>gene=chr11_118401788-118401943; species=canFam
-ggg---cggggccggggcgg------gcc-ggggcgggg--cgggcgggcgggCTCGGGCGCTGATTGGTCCCGCCTGGCACCGCC----------CCGCCGACTGCGGCGCCCCGCAGACCTGAGCAGCCGCTAGTGCGGAgcgcggggcggg
>gene=chr11_118401788-118401943; species=equCab
-GGG--ACGGGGCGGGAGCGGC-GCCCGCCGGGGGCGGGG-CCTGCCGGCCGTGGTCGGGCATTGATTGGCCCTGCCTGGTGCGGCCCTGGCGCCTGCCGCGGACTGCGGCGCTCATCAGACCTGAGCAGTTGCTCCGGCGGCGCTCAGGGAGGG
>gene=chr11_118401788-118401943; species=gorGor
-----------------------------------------------------------------------------------------------------------------------------------------------------------
>gene=chr11_118401788-118401943; species=panTro
GGGGTGGTGAGCCGCGGCCGCCCACCTGCCGGGTAAGGGCCCCTCGGGCCCGTGGTCGGGCATCGATTGGCCCCGCCTGGCGCAGCCCCCGCCCCTGCAGCGGACTGCGGTGCTCATCAGACCTGAGCAGTTGCTCCGGCGGCGCGCGGGAAGGG
>gene=chr11_118401788-118401943; species=papHam
GGGGTGGTGAGCCGCGACCGCCCACCTGCCGGGGGAGGGCCTGTGGGGCCAGTGGTCGGGCATCGATTGGCCCTGCCTGGCTCAGCCCCCGCCCTTGCAGCGGACTGCGGTGCTCATCAGACCTGAGCAGTTGCTCCGGCAGCGGTCGGGGAAGG
>gene=chr11_118401788-118401943; species=ponAbe
TGGGTGGTGAGCCGCGGCAGCCCACCTGCCGGGTAAGGGCCCGTGGGGCCCGTGGTCGGGCATCGATTGGCCCCGCCTGGCGCAGTCCCCGCCCCTGCAGCGGACTGCGGTGCTCATCAGACCTGAGCAGTTGCTCCGGCGGCGCTCGGGGAGGG
>gene=chr11_118401788-118401943; species=rheMac
GGGGTGGTGAGCCGCGACCGCCCACCTGCCGGGGAAGGGCCTGTGGGGCCAGTGGTCGGGCATCGATTGGCCCTGCCTGGCTCAGCCCCCGCCCTTGCAGCGGACTGCGGTGCTCATCAGACCTGAGCAGTTGCTCCGGCAGCGGTCGGGGAAGG
>gene=chr11_119710307-119710451; species=hg19
AGATGGGTTGTTTCACATCATCTCCTTTTCCATTTGCAGGCTGACAGGCCCGGGTAAACGACAGTGATGGATGGCTTTGAGCTGGGCCCCTTAATCTACCACTCTGCCATTGATTAGTTTGGCTCGCACTGCACCCCGGGGTGG
>gene=chr11_119710307-119710451; species=bosTau
AGATGGGTTGTTTCACATCATCTCCTTTTCCATTTGCAGGCTGACAGGCCGGGGTAAACGACAGTGATGGATGGCTTCGGGCCTGGCCCCTTAATCTACTGCTCTGCCATTGATTAGTTTGGCTGGCACCACACCCCAGGGTGG
>gene=chr11_119710307-119710451; species=calJac
AGATGGGTTGTTTCACATCATCTCCTTTTCCATTTGCAGGCTGACAGGCCCGGGTAAACGACAGTGATGGATGGCTTCGAGCCGGGCCCCTTAATCTAGCGCTCTGCCATTGATTAGTTTGGCTCGCACTGCACCCCAGGGTGG
>gene=chr11_119710307-119710451; species=canFam
AGATGGGTTGTTTCACATCATCTCCTTTTCCATTTGCAGGCTGACAGGCGCGGGTAAACGACAGTGATGGATGGCCTGGGGCCGGGCCCCTTAATCTACGGCTCTGCCATTGATTAGTTTGGCTCGCGCTGCACCCCGGGGTGG
>gene=chr11_119710307-119710451; species=equCab
AGATGGGTTGTTTCACATCATCTCCTTTTCCATTTGCAGGCTGACAGGCCCGTGTAAACGACAGTGATGGATGGCTTGGAGCCGGGCCCCTTAATCTACAGCTCTGCCATTGATTAGTTTGGCTCGCACCGCACCCC-GGGTGG
>gene=chr11_119710307-119710451; species=gorGor
AGATGGGTTGTTTCACATCATCTCCTTTTCCATTTGCAGGCTGACAGGCCCGGGTAAATGACAGTGATGGATGGCTTTGAGCTGGGCCCCTTAATCTACCACTCTGCCATTGATTAGTTTGGCTCGCACTG-ACCCCAGGGTGG
>gene=chr11_119710307-119710451; species=panTro
AGATGGGTTGTTTCACATCATCTCCTTTTCCATTTGCAGGCTGACAGGCCCGGGTAAACGACAGTGATGGATGGCTTTGAGCTGGGTCCCTTAATCTACCACTCTGCCATTGATTAGTTTGGCTCGCACTGCACCCCGGGGTGG
>gene=chr11_119710307-119710451; species=papHam
AGATGGGTTGTTTCACATCATCTCCTTTTCCATTTGCAGGCTGACAGGCCCGGGTAAACGACAGTGATGGATGGCTTCTAGCCGGGCCCCTTAATCTACCGCTCTGCCATTGATTAGTTTGGCTCGCACTGCACCCCGGGGTGG
>gene=chr11_119710307-119710451; species=ponAbe
AGATGGGTTGTTTCACATCATCTCCTTTTCCATTTGCAGGCTGACAGGCCCGGGTAAACGACAGTGATGGATGGCTTTGAGCCGGGCCCCTTAATCTACCACTCTGCCATTGATTAGTTTGGCTCGCACTGCACCCCGGGGTGG
>gene=chr11_119710307-119710451; species=rheMac
AGATGGGTTGTTTCACATCATCTCCTTTTCCATTTGCAGGCTGACAGGCCCGGGTAAACGACAGTGATGGATGGCTTCTAGCCGGGCCCCTTAATCTACCGCTCTGCCATTGATTAGTTTGGCTCGCACTGCACCCCGGGGTGG
>gene=chr11_120195578-120195808; species=hg19
TAACTTCTAATTCTCAGGCCTGAGCACTTTCCTGCTCATCAATTCCTGTTTCACGACTTAAATTCAAGcacgagggcaagaacgatgtcttacatcccccacaatgcctagtaagggtgcaagtacttagtaggtactcgataaattgattggatgaGCTGTCCCATTGAGGGGAGGGGAGAAGTGGATAATGATTTAAACAAACAACAACAGCTAAACAAGAGCAGCGG
>gene=chr11_120195578-120195808; species=bosTau
TAAC-ATTGGTTTTCAGGCCTGAGCACTTTCCTGGAAATTAGTTCCTGTTT---AACTTAAACGCAAAAGTGAA-------------------ATCCC-CCCAGAGCCTAGTAGGGGTGTAAGCACTTAGTAGGTGCTCTCCAATTTTATGGGATGGGCCGTCACATCGTGGGGGCAG--GAGATGGATAAGTGTTCA-ACAGACAACAACAAGTAAGCAAAAACAACAG
>gene=chr11_120195578-120195808; species=calJac
TAACTTCTAATTCTCAGGCCTGAGCACTTTCCTGCTCATCAGTTCCTGTTCCACGACTTAAATTCAAGCACGAGGGCAAGAACGATGTCTGACTTCCCCAACAATGCCTAGGAAGGGTGCAAGCACTTAGTAGGTACTCGATACACTGATTGGATGAGCTGTCTC-TCTAGGGGAGGGGAGAAATGGATAATGATTTAAACAAACAACAACAGCTAAACAAGAGCAGCGG
>gene=chr11_120195578-120195808; species=canFam
TCACTTGGAATTCCCAGGCCTAAGCACTTTGCTGGAAGTTAGTGCTTGTTGCACGAGTGAGACTCAAGCGTGCGGGGGGCGACTCGGTCTCGCATCTCCCGCGGCGCCCAGTAGGGATGCAGGCGCTC------------------TCACCGGATGGGCTGTCCCATTGTTGGGGGGGGAGGGAT---TAGTCAAAGG-GCAAACA--AGCAGGCCGACAGGGGCAGCGG
>gene=chr11_120195578-120195808; species=equCab
TAACTTCTAATTCCCAGGCCTGAGGCTTTTCCTGGGAATTAGTTCTTGTTTCACAATTTAGGCTCAAGCATGAGGGCAGGGACTATGTCTTACATCTCTCACAGTGCCTAGTAGGAGTG-AGGCTCTTAGTGGGTGCTCAACAACCT-ATTGGATGGGCTGTCTCCTGGTGGGGGCGGGGGGTATGGATAATTACTCA-ACAGAGAATAACAAACAAACAAGGACAACAG
>gene=chr11_120195578-120195808; species=gorGor
--------------------------------------------------------------------------------------------------------------------------------------------------------------------------------------------------------------------------------------
>gene=chr11_120195578-120195808; species=panTro
TAACTTCTAATTCTCCGGCCTGAGCACTTTCCTGCTCATCAATTCCTGTTTCACGacttaaattcaagcacgagggcaagaacgatgtcttacaccccccacaatgcctagtaagggtgcaagcacttagtaggtactcgataaattgattggatgaGCTGTCCCATTGAGGGGAGGGGAGAAGTGGATAATGATTTAAACAAACAACAACAGCTAAACAAGAGCAGCGG
>gene=chr11_120195578-120195808; species=papHam
taacttctaattctcaggcctgagcactttcctgctcaTCAGTTCCTGTTTCACGACTTAAATTCAAGCACACGGGCGAGAACAATGTCTTACATCCCccacaatgcctagtcaggctgcaagcacttagtaggtactcgataaattgattggatgaGCTGTCCTATTGAGGGGAGGGGAGAAGTGGATAATGATTT----AAACAACAACAGCTAAACAAGAGCAGCGA
>gene=chr11_120195578-120195808; species=ponAbe
TAACTTCTAATTCTCAGGCCTGAGCACTTTCCTGCTCATCAATTCCTGTTTCACGACTTAAATTCAAGAACgagggcaagaacgatgtcttacatcccccacaatgcctagtaagggtgcaagcacttagtaggtactcgataaattgattggatgaGCTGTCCCATTGAGGGGAGGGGAGAAATGGATAATGATTTAAACAAACAACAACAGCTAAACAAGAGCAGCGG
>gene=chr11_120195578-120195808; species=rheMac
taacttctaattctcaggcctgagcactttccTGCTCATCAGTTCCTGTTTCACGACTTAAATTCAAGCACACGGGCGAGAACGATGTcttacatcccccacaatgcctagtcaggctgcaagcacttggtaggtactcgataaattgattgcatgaGCTGTCCTATTGAGGGGAGGGGAGAAGTGGATAATGATTT----AAACAACAACAGCTAAACAAGAGCAGCGA
>gene=chr11_132202597-132202688; species=hg19
TCGTCTCCCGAGCTGCAGAGTCCCCAGCCTGGAAACAAGGTTTCAGCATTCCCTTACATGGTAACTACGCCAGGCCCCTGCTGGGCTGAAC
>gene=chr11_132202597-132202688; species=bosTau
CTGCCTCCCGCGCTGCAGACTCCCTGGCCAGCAGACAAGG-CTTCGACTTTTCTTGCCTG--------GCCAGATCCCTGCTGGGCTGTCT
>gene=chr11_132202597-132202688; species=calJac
TGGTCTCCCGAGCTGCAGAGTCCCCAGCCTGGAAACAAGGTTTCAGCGTTTCCTTACATGGTAACCACACCAGGCCCCTGCTGGGCTGAAC
>gene=chr11_132202597-132202688; species=canFam
-----CCCCGCACTGCAGAGGCCCTGG-CTGCGAACGTGGGCTCCAAC-TTCCCCATGTGGCAGCAAAGCCGGGTCCCCGCTGAGCTGTCC
>gene=chr11_132202597-132202688; species=equCab
CCACCTCCCGCGCTGCCGAGTCCCTGGCCTGCAAACAAGGTTTTCGACTTTCCTTACATGGTAACCAAGCCAGGTCCCTGCTGGGCTGCAC
>gene=chr11_132202597-132202688; species=gorGor
TCGTTTCCCGAGCTGCAGAGTCCCCAGCCTGGAAACAAGGTTTCAGCATTCCCTTACATGGTAACTACGCCAGGCCCCTGCTGGGCTGAAC
>gene=chr11_132202597-132202688; species=panTro
TCGTCTCCCGAGCTGCAGAGTCCCCAGCCTGGAAACAAGGTTTCAGCATTCCCTTACATGATAACTACTCCAGGCCCCTGCTGGGCTGAAC
>gene=chr11_132202597-132202688; species=papHam
TCGTCT-CCGAGCTGCAGAGTCCCCAGCCTGGAAACAAGGTTTCAACATTCCCTTACGTGGTAACCACGCCAGGCCCCTGCTG--------
>gene=chr11_132202597-132202688; species=ponAbe
TCGTCTCCCGAGCTGCAGAGTCCCCAGCCTGGAAACAAGGTTTCAACATTCCCTTACATGGTAACCGCACCAGGCCCCTGCTGGGCTGAAC
>gene=chr11_132202597-132202688; species=rheMac
TCATCT-CCGAGCTGCAGAGTCCCCAGCCTGGAAACAAGGTTTCAACATTCCCTTACATGGTAACCACGCCAGGCCCCTGCTG--------
>gene=chr21_30446048-30446173; species=hg19
TGCCGCCAGGTCTGAAGCATCGCGAGAAGAGCAACCTCTGTGGCCAGAACCAAGCTGACGATCCCCGATCGGGTCGATCGATAGGGCGGGCCCAGGGAGCCCCTCGGGTTTCTGGCTCACGCACG
>gene=chr21_30446048-30446173; species=bosTau
GGCGGCCTAGTCTGAAGTCTCGCGAGAAGAGCAGTTCGCGCCGCCAGAACTGAATTGACGATTCTCGATCTGGTCGATCAATGGGGCGCTCGCGGGCTGGGCCTCTGTCTTCCGGCCGACGCACG
>gene=chr21_30446048-30446173; species=calJac
CGCCGCGAGGTCTGAAGAATCGCGAGAAGAGCAACTTCTGTGGCCAGAACCAAACTGACGATCCCCGATCGGGTCGATCGATGGGGCGTGCGCAGGGAGCTCCTGGGGTTTCTAGCTCACGCACG
>gene=chr21_30446048-30446173; species=canFam
GGCCTCCTGTTCCGAAGCCTCGCGAGAAAAGCCGTCCCCGCCGCCAGAACTGACTTGACGAGCCTCGATCACGTCGATCGACGGGGCGATCGCCGAGCGCGCCCCGGTCTTC-------------
>gene=chr21_30446048-30446173; species=equCab
AGCCGCCTGGTCTGAAGCCTCGCGAGAAAAGCAGTTCCCGCAGCCCAGACTGGATTGACGATCCTCGATCAGGTCGATCGATCGGGCGATCGCAGATCGCGCCTCGGTCGTCCGGCCGACGCAGG
>gene=chr21_30446048-30446173; species=gorGor
-----------------------------------------------------------------------------------------------------------------------------
>gene=chr21_30446048-30446173; species=panTro
TGCCGCCAGGTCTGAAGCATCGCGAGAAGAGCAACCTCTGTGGCCAGAACCAAGCTGACGATCCCCGATCGGGTCGATCGATAGGGCGGGCCCAGGGAGCGCCTCGGGTTTCTGGCTCACGCACG
>gene=chr21_30446048-30446173; species=papHam
CGCCGCCAGAGGTGAAGCATCGCGAGAAGAGCAACTTCTGTGACCAGAACCAAGCTGACGATCCCGGATCGGGTCGATCGATAGGGCGGGCCCAGGGAGCGCGTCGGGTTTCCGGCTCACGCACG
>gene=chr21_30446048-30446173; species=ponAbe
CGCCGCCAGGTCTGAAGCATCGCGAGAAGAGCAACTTCTGTGGCCAGAACCAAGCTGACGATCCCCGATCGGGTAGATCGATAGGGCGGGCCCAGGGAGCGCCTCGGGTTTCTGGCTCACGCACG
>gene=chr21_30446048-30446173; species=rheMac
CGCCGCCAGAGGTGAAGCATCGCGAGAAGAGCAACTTCTGTGACCAGAACCAAGCTGACGATCCCCGATCGGGTCGATCGATAGGGCGGGCCCAGGGAGCGCCTCGGGTTTCCGGCTCACGCACG
>gene=chr21_30487367-30487474; species=hg19
GGACAGCAGGGGGTTTGGGCTGTTTTCACGTCTATATAAGGCAGTGCAGAGTGCTTCCTTTGATGTGTCCCGCCTCTGCTGTGGCCTCATCATGCCGGGCTAACTTG
>gene=chr21_30487367-30487474; species=bosTau
GGCCATCAGGGCCGTTGGGCTGTTTTCACGTCTATAAAAGGCAGTGCAGAGTGTTTCCTTTGATCTGACCCGCCCCTGCTGTGGCTTCGCCATTCCCAGCTAACTTG
>gene=chr21_30487367-30487474; species=calJac
GGACAGCAGGGGGATTGGGCTGTTTTCACGTCTATAAAAGGCAGTGAAGAGTGCTTCCTTTGATGTGTCCCGCCTCTGCTGTGGCCTCACCATGCCAGGCTAACTTG
>gene=chr21_30487367-30487474; species=canFam
GGGCAACAGGGCAGTTGGGCTGTTTTCACTTCTATAAAAGGCAGCACAGAGTGCTCCCTTTGATGTGTTCCGCCTCTGCTGTGGCATTGCCATTCCCAGCTAACTTG
>gene=chr21_30487367-30487474; species=equCab
GGACAACAGGGCAGTAGGGCTGTTTTCACATCTATAAAAGGCAGCGTAGAGTGCTTCCTTTGATGTGTCCTGCCTCTGCTGTGGCATCGCC--------CTAACTTG
>gene=chr21_30487367-30487474; species=gorGor
-----------------------------------------------------------------------------------------------------------
>gene=chr21_30487367-30487474; species=panTro
GGACAGCAGGGGGTTTGGGCTGTTTTCACATCTATATAAGGCAGTGCAGAGTGCTTCCTTTGATGTGTCCCGCCTCTGCTGTGGCCTCATCATGCCGGGCTAACTTG
>gene=chr21_30487367-30487474; species=papHam
GGACAGCAGGGGGATTGGGCTGTTTTCACATCTATAAAAGGCAGTGCAGAGTGCTTCCTTTGATGTGTCCCGCCTCTGCTGTGGCCTCACCATGCCGGGCTAACTTG
>gene=chr21_30487367-30487474; species=ponAbe
GGACAGCAGGGGGTTTGGGCTGTTTTCATGTCTATAAAAGGCAGTGCAGAGTGCTTCCTTTGATGTGTCCGGCCTGTGCTGTGGCCTCACCATGCCGGGCTAACTTG
>gene=chr21_30487367-30487474; species=rheMac
GGACAGCAGGGGGATTGGGCTGTTTTCACATCTATAAAAGGCAGTGCAGAGTGCTTCCTTTGATGTGTCCCGCCTCTGCTGTGGCCTCACCATGCCGGGCTAACTTG
>gene=chr21_40823667-40823766; species=hg19
TGCACAGGTCTCCGATTGGTGCACAGCACAGCCTGGCCTTTTAGGGACTGTTGTCGCGCGTTTAAAGTGATAGGGAAAGGGTCCAGTGGCTGCTTTTAT
>gene=chr21_40823667-40823766; species=bosTau
CGCGCAGGCCTCTGATTGGTGCAGAGCGCAGCCTTGCCTTTTAGGGACAGTTGTCGGGCTTTTAAAGTGGTGGGGAAAGGGTGCAGTGGCTGCTTTTAT
>gene=chr21_40823667-40823766; species=calJac
TGGAGAGGTCTCCGATTGGTGCACGGCACAGCCTGGCCTTTTAGGGACTGTTGTCCGGTGTTTAAAGTGATAGGGAAAGGGTCCAGTGGCTGCTTTTAT
>gene=chr21_40823667-40823766; species=canFam
TGCGCGGCGGCCTGATTGGTGCGCGGCGCAGCCTGGCCTTGTAGGGGCTGTTGTCGGGCGTTCAAAGT---------------CAGTGGCCGCTTTTAT
>gene=chr21_40823667-40823766; species=equCab
CCCCCAGGCCTCCGATTGGTGCGCGGCGCAGCCTTGCCTTTTAGGGACTGCTGTGGGGCATTGAAAGTGATAGGGAAAGGGGCCAGTGACTGCTTTTAT
>gene=chr21_40823667-40823766; species=gorGor
TGCACAGGTCTCCGATTGGTGCACAGCACAGCCTGGCCTTTTAGGGACTGTTGTCGCGCGTTTAAAGTGATAGGGAAAGGGTCCAGTGGCTGCTTTTAT
>gene=chr21_40823667-40823766; species=panTro
TGCACAGGTCTCCGATTGGTGCACAGCACAGCCTGGCCTTTTAGGGACTGTTGTCGCGCCTTTAAAGTGATAGGGAAAGGGTCCAGTGGCTGCTTTTAT
>gene=chr21_40823667-40823766; species=papHam
TGCACAGGTCTCCGATTGGTGCACAGCACAGCCTGGCCTTTTACGGACTGTTGTCGGGCATTTAAAGTGATAGGGAAATAGTCCAGTGGCTGCTTTTAT
>gene=chr21_40823667-40823766; species=ponAbe
TGCACAGGTCTCCGATTGGTGCACAGCACAGCCTGGCCTTTTAGGGACTGTTGTCGGGCGTTTAAAGTGATAGGGAAAGGGTCCAGTGGCTGCTTTTAT
>gene=chr21_40823667-40823766; species=rheMac
TGCACAGGTCTCCGATTGGTGCACAGCACAGCCTGGCCTTTTAGGGACTGTTGTCGGGCATTTAAAGTGATAGGGAAATGGTCCAGTGGCTGCTTTTAT
>gene=chr21_45079355-45079488; species=hg19
CCACTGCCGCGCTCACTCCCAGAGCGCGCTGCGAGCCGCGGCGCCTTTGTGACGCCATCAgcccgcgcgccgccgccgccgccTTCTGTGCAGTCGCGGCCCGGGCGGACGGTGGCTGGCTGCTCCGCAGCGC
>gene=chr21_45079355-45079488; species=bosTau
---CAGCCGCGCTAGCTCCCAGAACGCGCTGCGAGCGCCGGCGCCTTTGTTACGCCATCAGCCCGCGCGCCGCTGCCATAGCCTTCTGCGCAGTCGCGACCGGGGC--------------GGCGAGGCGGCGG
>gene=chr21_45079355-45079488; species=calJac
CCAGGGCCGCGCTCACTCCCAGAACGCACCACGAGCGCCGGCGCCTTTGTGACGCCATCAGCCCGCGCGTCACCG---CCGCCTACTGCGCAGTCGCGGCTCGTGCGGACGGC----GACGGCTCAGCGGTGC
>gene=chr21_45079355-45079488; species=canFam
T--CAGCGCCCCGCCCGGCCGCTAAGCGCCGCGGC-GCCGTCGCGCGTGTGACGTCACGGG--CGCGCCCCGGCGCCGCGGCCGTCTGCGCACGCGCGACCGGCGC--------------CGTCGAGTGACG-
>gene=chr21_45079355-45079488; species=equCab
-------------------------------------------------------------------------------------------------------------------------------------
>gene=chr21_45079355-45079488; species=gorGor
CCACTGCCGCGCTCACTCCCAGAGCGCGCTGCGAGCCGCGGCGCCTTTGTGACGCCATCAgcccgcgcgccgccgccgccgccTTCTGTGCAGTCGCGGCCCGGGCGGACGGTGGCTGGCTGCTCCGCAGCGC
>gene=chr21_45079355-45079488; species=panTro
CCACTGCCGCGCTCACTCCCAGAGCGCGCTGCGAGCCGCGGCGCCTTTGTGACGCCATCAGCCCGCGCGCCGCCGCCACCGCCTTCTGTGCAGTCGCGGCCCGGGCGGACGGTGGCTGGCTGCTCCGCAGCGC
>gene=chr21_45079355-45079488; species=papHam
CCACGGCCGCGCTCACTCCCAGAGCGCGCTGCGAGCCGCGGCGCCTTTGTGACGCCATCAACCCGCGCTCCGTCG---CCGCCTTCTGTGCAGTCGCGGCCCTGGCGGACGGCGGCTGGCTGCTCCGTGGCGC
>gene=chr21_45079355-45079488; species=ponAbe
CCACAGCCGCGCTCACTCCCAGAGCGCGCTGCGAGCGTCGGCGCCTTTGTGACGCCATCAGCCCGCGCGCCGCCG---CCGCCTTCTGTGCAGTCGCGGCCCGGGCGGACGGTGGCTGGCTGCTCCGCAGCGC
>gene=chr21_45079355-45079488; species=rheMac
CCACGGCCGCGCTCACTCCCAGAGCGCGCTGCGAGCCGCGGCGCCTTTGTGACGCCATCAACTCGCGCGCCGTCG---CCGCCTTCTGTGCAGTCGAGGCCCTGGCGGACGGCGGCTGGCTGCTCCGCGGCGC
>gene=chr21_45209312-45209490; species=hg19
CCTCTGTAGCCTTCGGCCTCCGGGGGCTGCAGTTGCGCGGCTCGGCCACTGCGCGGCGGTGGCGTGCGCCTGGGCGGTGTCGCGGGCTGTGACGTCACGCCACGCGCCGGGGCCAGGAGGAGGCGGGCGCAGGAGGCGCGTGCTCAGTGTGCTGGGTACCAGGCGACTCCGGGACAGG
>gene=chr21_45209312-45209490; species=bosTau
---------------------------TGTCATTACGGGGCCTTGCCACTAGGAGACGGAGGCGTGCGACCCGGGAGTGGCGCGGAATGTGACGTCACAC--CGAGTGCTGGAGAGGCTGGCGCGGGCGTGTACGCAACGCGCCCAGGCGGCGAGGTAACTGGTATCGT--------G
>gene=chr21_45209312-45209490; species=calJac
TCTCTGCCGCCTTCCGCCTCTGGGGTCTGCAGTTGCGCAGCTCGGCTACTGCGCGGCGGTGGCGTGCGCCTAGGCAGTGTCGCGGGATGTGACGTCACGCCGCGCGCC-AGGCCAGGAGGAGGCGGGCGCAGGCGGCGTGTGTTCAGTGTGCTGGG---CCGGCGACTGAGAGACAGG
>gene=chr21_45209312-45209490; species=canFam
------CGGGCTCCGGCCGCC----GAGGTCAGCGCCCCGCCCGGCCGCTAAGCGGCGGTGTC-CGCGGCCCGGCAGCGTCGC-GCGTGTGACGTCACGGCGCACGCCCGAGGGCGACCGGCGCCGTCGAGTGCACCGCGCGCGCGGGAGACTGGGTCCCGGAAGCC----------G
>gene=chr21_45209312-45209490; species=equCab
---------------------GGACGCTGTCTTTGCACCTCCTGGCCACTGCGAGGCGGTGGCGTGCGGCTCGGGAGCGGCGCTGACTGTGACGTCACGCCACGCGCCCGGGGACGACCGGCTCTGTCGTGTACGCCGTGCGTCTACGCGGCGCGGTCGCGGGAGCCTG-------GG
>gene=chr21_45209312-45209490; species=gorGor
CCTCTGTAGCCTTCGGCCTCCGGGGGCTGCAGTTGCGCGGCTCGGCCACTGCGCGGCGGTGGCGTGCGCCTGGGCGGTGTCGCGGGCTGTGACGTCACGCCACGCGCCGGGGCCAGGAGGAGGCGGGCGCAGGCGGCGCGTGCTCAGTCTGCTGGGTACCAGGCGACTCCGGGACAGG
>gene=chr21_45209312-45209490; species=panTro
CCTCTGTAGCCTTCGGCCTCCGGGGGCTGCAGTTGCGCGGCTCGGCCACTGCGCGGCGGTGGCGTGCGCCTGGGCGGTGTCGCGGGCTGTGACGTCACGCCACGCGCCGGGGCCAGGAGGAGGCGGGCGCAGGAGGCGCGTGCTCAGTGTGCTGGGTACCAGGCGACTCCGGGACAGG
>gene=chr21_45209312-45209490; species=papHam
CCTCGGCAGTCTCAGGCCTCCGGGGGCTGCAGTTGCGCAGCTCGGCCACTGTGCGGCGGTGACGTGAGCCTGGGCGGTGTCGCGGGCTGTGACGTCACGCCGCGCGCCGGGGCCAGGAGGAGGCGGGCGAGGGCGGCGCGTGCTCCTTGTGCTGGATACCAGGAGACCCCGAGACAGG
>gene=chr21_45209312-45209490; species=ponAbe
TCTCGGTAGCCTTCGGCTTCCGGGGGCTGCAGTTGCGCGGCTCGGCCACTGCGTGGCGGTGGCGTGCGCCTGGGTGTTGTCGCGGGCTGTGACGTCACGCCACGCGCCGGGGCCAGGAGGAAGCGGGCGCAGGAGGTGCGTGCTCAGTGTGCTGGGCACCAGGAGACTCCGGGACAGG
>gene=chr21_45209312-45209490; species=rheMac
CCTCGGCAGTCTTAGGCCTCCGGGGGCTGCAGTTGCGCGGCTCGGCCACTGCGCGGCGGTGACGTGCGCCTGGGCGGTGTCGCGGGCTGTGACGTCACGCCGCGCGCCGGGGCCAGGAGGAGGCGGGAGAGGGCGGCGCGTGCTCCGTGTGCTGGATTCCAGGAGACCCCGAGACAGG
>gene=chr21_46574690-46574904; species=hg19
CCATCAAGCAGACACTGCCACCCTGGCAGATGCTGCCAGCACGAGACCTGGGAGAGGTCTGGGAGCCACAGGGCAGGATTCTGAGTAGCAGTTAGTGCCCATATATGGAGCGCTTCCTGCACCCAGCCAGTGCTCAGTGGCTGCTGCTGTAGCCTCATTCACTCACAGCACTGCTGCTAAGTTCATGACCAGTGGGAGGGGAGAGAGATGGGAA
>gene=chr21_46574690-46574904; species=bosTau
GTGA--GGCAGACGCTGCTGCCCTGGTGGGCACTGT-GCCC-AAGGCCCAAGGTGGG-CTGGAG--CCCAGGTCACA--CCCGGGAA-CAGTGGAGCA---CACCCCAGCCTCCCCAGGGCCCCGAGGAGTGC-CGCCAGCT-CCACTGTGACCT-CTCCACTCCTGGC-CTGCTGCTGA-------------------GAACAGGT-GGGGGA
>gene=chr21_46574690-46574904; species=calJac
CCATCAAGCAGACACTGCCACCCTGGCAGAGGCTGCCAGCATGAGACCTGGGAGAGGCCTGGGAGCCACAGGGCAGGATGCTGGGGAGCAGTTAGTGCCCACACAGGGAGCATTTCCTGCACCCAGCCATTGCCCAGTGGCTGCTGCTGTAGCCTCATTCACTCACAGCACTGCTGCTAAGTTGATGACCCATGGGAGGGTGGTGAGATGGGAA
>gene=chr21_46574690-46574904; species=canFam
----------------------------------------------------------------------------------------------------------------------------------------------------------------------------------------------------------------------
>gene=chr21_46574690-46574904; species=equCab
CCGTGAAGTGGACATTGCTGCTCT-GCAGGTACTGCCAGCCTGAGAGCTGAGGCCGGCCAGGAG--CCCAGGTCATACTACTGGGGA-CAGTCAGACCCC-CACACAGGACTTCCC-GGGCCCTGACCAGTCC-CAGTGACTGCCACTGTTGCCTTTTCCACTCATGGCACTGCTGCTGAGTAAAGAAACAGTGGGAAAGGAGAGG---GGGAA
>gene=chr21_46574690-46574904; species=gorGor
CCATCAAGCAGACACTGCCACCCTGGCAGATGCTGCCAGCACGAGACC-GGGAGAGGTCTGGGAGCCACAGGGCAGGATTCTGAGGAGCAGTTAGTGCCCATATATGGAGCACTTCCTGCACCCAGCC-GTGCCCAGTGGCTGCTGCTGTAGCCTCATTCACTCACAGCACTGCTGCTAAGTTCATGACCAGTGGGAGGGGAGAGAGATGGGAA
>gene=chr21_46574690-46574904; species=panTro
CCATCAAGCAGACACTGCCACCCTGGCAGATGCTGCCAGCACGAGACCTGGGAGAGGTCTGGGAGCCACAGGGCAGGATTCTGAGGAGCAGTTAGTGCCCATATATGGAGCGCTTCCTGCACCCAGCCAGTGCCCAGTGGCTGCTGCTGTAGCCTCATTCACTCACAGCACTGCTGCTAAGTTCATGACCAGTGGGAGGGGAGAGAGATGGGAA
>gene=chr21_46574690-46574904; species=papHam
CCATCAAGCAGACACTGCCACCCTGGCAGATGCTGCCAGCACGAGACCTGGGAGAGGTCTGGGAGCCACAAGGCAGGATTCTGGGGAGCAGTTAGTGCCCATATATGAGGCGCTTCCTGCACCCAGCCAGTGCCCAGTGACTGCTGCTGTAGCCTCATTCACTCACAGCACTGCTGCTAAGCTGATGACCAGTGGGAGGGCAGAGAGGTGGGAA
>gene=chr21_46574690-46574904; species=ponAbe
CCATCAAGCAGACACTGCCACCCTGGCAGATGCTGCCAGCACGAGACCTGGGAGAGGTCTGGGAGCCACAGGGCAGGATTCTGAGGAGCAGTTAGTGCCCATATATGGAGCGCTTCCTACACCCAGCCAGTGCCCAGTGGCTGCTGCTGTAGCCTCATTCACTCACAGCATTGCTGCTAAGTTGATGACCAGTTGGAGGGGAGAGACATGGGAA
>gene=chr21_46574690-46574904; species=rheMac
CCATCAAGCAGACACTGCCACCCTGGCAGATGCTGCCAGCACGAGACCTGGGAGAGGTCTGGGAGCCACAGGGCAGGATTCTGGGGAGCAGTTAGTGCCCATATATGAGGCGCTTCCTGCACCCAGCCAGTGTCCAGTGACTGCTGCTGTAGcctcattcactcacagcactGCTGCTAAGTTGATGGCCAGTGGGAGGGCAGAGAGGTGGGAA
>gene=chr12_2113644-2113848; species=hg19
CAATAGATCGCAGAACGAGCGAGCTGCCTCGCAACCGAGAACCCACGGCGACCACACGGCCCGGGAGGCCTTCCGGCTCCAGTCACCCCCACCCTCCTGCCCGCCGACAGACGCAAGGCCTCACTAATCGATGGCCGCGCCCCGCCCACTGAGGATCGTTGCCACTGGCAACGACAAGCCCAGGCCTGCCCTCTGCATCCCGTT
>gene=chr12_2113644-2113848; species=bosTau
CGGCGGAGCGCGGA----------------GCTCTC-------------------------------------------------------------------------------AGGCGTCACTGGTCGATGGCCACCCGGCGCGGGCCCGCGATCGTTGCCAC-GGCAACCGCCAGGCT----------------GCC----
>gene=chr12_2113644-2113848; species=calJac
CAATAGATCGCAGAACGAGCGAGCTGCCTCGCAACCGAAAACCCAGGAGTACCAGAAGG-CCGGAAGGCCTTCCGGCTCCAGTCACCCCAACCCTCTTGGCCGCCGACGGACCCAAGGCCTCACTAATCGATAGTCGCGCCCCGCCCGCTGAGGATCGTTGCCACTGGCAACGACAAGCCCAGGCCTGCCCTCTGAATCCAGTT
>gene=chr12_2113644-2113848; species=canFam
CAATAGATCGCAGAGCGAGCGAGCCGCCTCGCCCCCGACACCGCGCGGCGGCCGCAGGTCCGGGGCGGCCTCGCTTCTCCAGCCGGCCCCGCCCCC-------GCGACACGCGCGAGGCAGTACTAGTCGATGGCCGC---AAGCCCGCCGACGAGCGCTGC--------------------------GGGGCTGAAGCCGGTC
>gene=chr12_2113644-2113848; species=equCab
CAATTGATCGCAGA-CGAGCGAGCCCCCTCGCAGCCGAGAAC--------------AGTCGCGGGACGCCCTCC--CTCCAGCCCTCCCCGCCCTC-------GCGGCGGGCGCAAGACAGTACTAATCGGTGGCCGC---GCTCCCTCCGACGATCGTTGCCACTGGCAACCAAAAGCCCAGGCTTGCGGTCCGCGTCC--CT
>gene=chr12_2113644-2113848; species=gorGor
CAATAGATCGCAGAACGAGCGAGCTGCCTCGCAACCGAGAACCCACGGCGACCACAAGGCCCGGGAGGCCTTCCGGCTCCAGTCACCCCCACCCCCCTGCCCGCCGACAGACGCAAGGCCTCACTAATCGATGGCCGCGCCCCGCCCACTGAGGATCGTTGCCACTGGCAACGACAAGCCCAGGCCTGCCTTCTGCATCCCGTT
>gene=chr12_2113644-2113848; species=panTro
CAATAGATCGCAGAACGAGCGAGCTGCCTCGCAACCGAGAACCCACTGCGACCACAAGGCCCGGGAGGCCTTGCGGCTCCAGTCACCCCCACCCTCCTGCCCGCCGACAGACGCAAGGCCTCACTAATCGATGGCCGCGCCCCGCCCACTGAGGATCGTTGCCACTGGCAACGACAAGCCCAGGCCTGCCCTCTGCATCCCGTT
>gene=chr12_2113644-2113848; species=papHam
CAATAGATCGCAGAACGAGCGAGCTGCTTCGCTACCAAGAACCCACGGCGACCACAAGGCCCGGGAGGCGTTCCGGCTCCA--CACCCACACCCTCCCGCCCGCCGACTGACGCAAGGCCTCACTAATCGATGGCCGCGCTCCGCCCACTGAGGATCGTTGCCACTGGCAACGACAAGCCCAGGCCTGCCCTCTGCATCCCGTT
>gene=chr12_2113644-2113848; species=ponAbe
CAATAGATCGCAGAACGAGCGAGCGGCCTCGCAACCGAGAACCCACGGCGACCACAAGGCCCCGGAGGCCTTCCGGCTCTAGTCACCCCCACCCTCCTGCCCGCCGACAGACGCAAGGCCTCACTAATCGATGGCCGCGTCCCGCCCACTGAGGATCGTTGCCACTGGCAACGACAAGCCCAGGCCTGCCCTAGGCATCCCGTT
>gene=chr12_2113644-2113848; species=rheMac
CAATAGATCGCAGAACGAGCGAGCTGCTTCGCTACCAAGAACCCACGGCGACCACAAGGCCCGGGAGGCCTTCCGGCTCCAGTCACCCACACCCTCCCGCCCGCCGACTGACGCAAGGCCTCACTAATCGATGGCCGCGCTCCGCCCACTGAGGATCGTTGCCACTGGCAACGACAAGCCCAGGCCTGCCCTCTGCATCCCGTT
>gene=chr12_6772262-6772467; species=hg19
GCCATCTCGAAGCAAAACAAAGCAACTTCCGATCCGCCCCGGAAGTGACTGTAACGCGACAGGGGCCGAAGCCATTTTGCGGCTAAAGCCTTTCCGCCCTTAAAAGGAGAACTTCCGCCCTTAAAAGGAGAACTTCCGCCCTTAAAGGAGAACTTCCGCCCTTACTATATTACCGCCGGTACACATCCGCCCGACACTGAAACTT
>gene=chr12_6772262-6772467; species=bosTau
GCCATCTTGAAGCAAAACAAAGCAACTTCCGCTCCGCCCCGGAAGTGACTGAA-CGCAACGGGCGCCGAAGCGGTCCGCGTCCGGGAGCCCTTCCGCCCTCAGG---------------------------------------------TAACTTCCGCCCTCAATACAGCACCGTCGAATCGCCTCCTCCTGGCGAAGACACT-
>gene=chr12_6772262-6772467; species=calJac
GCCATCTCGAAGCAAAACAAAGCAACTTCCGATCTGCCCCGGAAGTGACTGTAACGCGACAGGGGCCGAAGCCATTTTGGGGTTAAAGCTTTTCCGCCCTTAAA-----------------------------------------AGGGAAACTTCCGCCCTTACTAAATTACCGCCGATACACATCCGCCCGACGCTGAAACTT
>gene=chr12_6772262-6772467; species=canFam
GCCATCTTGAAGCAAAACAAAGCAACTTCCGATCCGCCCCGGAAGTGACTGAAACGCAACAGGCGCTGAAGCTATCCGTGGGTTGGAGCCTTTCCGCCCTTAGA---------------------------------------------GAGCTTCCGCCCTCAGTCAATTACCGCGGGGACACATCCGCCCGACGTTAAAACTT
>gene=chr12_6772262-6772467; species=equCab
GCCATCTTGAAGCAAAACAAAGCAACTTCCGATCCGCCCCGGAAGTGACATAAACGCGACGGGCGCTGAAGCTATTCTTGGGGTAGAGCCTTTCCGCCCTTAGA---------------------------------------------GGACTTCCGCCCTCACTAAGTTCCCGCCCGGACACATCCGCCCGACGTTGAAACTT
>gene=chr12_6772262-6772467; species=gorGor
GCCATCTCGAAGCAAAACAAAGCAACTTCCGATCCGCCCCGGAAGTGACTGTAACGCTACAGGGGCCGAAGCCATTTTGCGGGTAAAGCCTTTCCGCCCTTAAA-----------------------------------------AGGAGAACTTCCGCCCTTACTATATTACCGCCGGTACACATCCGCCCGACACTGAAACTT
>gene=chr12_6772262-6772467; species=panTro
GCCATCTCGAAGCAAAACAAAGCAACTTCCGATCCGCCCCGGAAGTGACTGTAACGCGACAGGGGCCGAAGCCATTTTGCGGCTAAAGCCTTTCCGCCCTTAAA------------------------AGAACTTCCGCCCTTAAAGGAGAACTTCCGCCCTTACTATATTACCGCCGGTACACATCCGCCCGACACTGAAACTT
>gene=chr12_6772262-6772467; species=papHam
GCCATCTCGAAGCAAAACAAAGCAACTTCCGATCCGCCCCGGAAGTGACTATAACGCGACAGGGTCCGAAGCCATTTTGGGGCTAAAGCCTTTCCGCCCTTAAA-----------------------------------------AGGAGAACTTCCGCCCTTACTATGTCACCGCCGGTACACATCCGCCCGACGCTCAAACTT
>gene=chr12_6772262-6772467; species=ponAbe
TCCATCTCAAAGCAAAACAAAGCAACTTCCAATCCGCCC----------------------------------------------------------------------------------------------------------------------------------------------------------------------
>gene=chr12_6772262-6772467; species=rheMac
GCCATCTCGAAGCAAAACAAAGCAACTTCCGATCCGCCCCGGAAGTGACTATAACGCGACAGGGTCCGAAGCCATTTTGGGGCTAAAGCCTTTCCGCCCTTAAA-----------------------------------------AGGAGAACTTCCGCCCTTACTATGTTACCGCCGGTACACATCCGCCCGACGCTCAAACTT
>gene=chr12_6873391-6873672; species=hg19
TGGGAGGCCAGGTCCCTTATGGAAGGGTGAGAGGGAGTGTCCCAGCCTCTCTTTAGGGCGGGGAGAAGGGACACTGGAGGGGCTGGTCCCCTGTGGGGCTGGAGTTGGGGGAGTGGCCCTCCTCACATCCCCATATAAGGCAGGGCAAGCAGTTAGGCTTCTGGATTGGCTGATTCAAATGAGCATTCCACCTGGCAACAGGGTTTCTATTGGCTATCAGGAAAAATAGGAGGAAGGTGGATGGAGGTTGTTGGTGGCGGTGATTGGAGGGGGGAGAGGAG
>gene=chr12_6873391-6873672; species=bosTau
TGGGAAGCCAGAC-CCTTATAGAAGGGTGAGAGGGAGGGACCCAGGCTCCCTCCGGGGAAGGGAGAAAGGGCAGTGGAGGGGTTGGCCCCCTGTGGGGCTAGAGTGGGGGGAGTGGCCCTCCTCAAATCCCCATATAAGGCAGGGCAAGCAGTGAGGCTCCTGGATTGGCTGATTCAAATGAGCATTCCACCTGGCAACAGGGTTTCTATTGGCTCTCAGGAAAAATAGGAGGAAGGTGGACGGAGGTTGTTGGTGGCGGTGATTGGAGGGGGGAGGGGAG
>gene=chr12_6873391-6873672; species=calJac
TGGGAGGACAGGCCCCTTATGGAAGGGTGATAGGGAGGGTCCCAGCCTCTCTTTAGGGCGGGGAGAAGGGACACTGGAGGGGCCGGTCCCCTGTGGGGCTGGAGTAGGGGGAGTGGCCCTCCTCACATCCCCATATAAGGCAGGGCAAGCAGTTAGGCTTCGGGATTGGCTGATTCAAATGAGCATTCCACCTGGCAACAGGGTTTCTATTGGCTCTCAGGAAAAATTGGAGGAAGGTGGATGGAGGTTGTTGGTGGCGGTGATTGGAGGGGGGAGGGGAG
>gene=chr12_6873391-6873672; species=canFam
TGGGAGGCCAGG--CCTTATACAAGGGTAACTGGGAGGGTCCCAGCCTCTTTCCAGGGCGGGGAGAAAGCACAGTGGACCGGCTTGTCCCCTGTGGGGCTGGATTGGGGGGAGTGGCCCTCCTCAAATCCCCATATAAGGCAGGGCAAGTAGTTAGACTCCTGGATTGGCTGATTCAAATGAGCATTCCACCTGGCAACAGGGTTTCTATTGGCTCTCAGGAAAAATAGGAGGAAGGTGGATGGAGGTTGTCCGCGGCGGTGATTGGAGGGGGGAAGGGAG
>gene=chr12_6873391-6873672; species=equCab
-----------------------------------------------------------------------------------------------------------------------------------------------------------------------------------------------------------------------------------------------------------------------------------------
>gene=chr12_6873391-6873672; species=gorGor
TGGGAGGCCAGGTCCCTTATGGAAGGGTGAGAGGGAGTGTCCCAGCCTCTCTTTAGGGCGGGGAGAAGGGACACTGGAGGGGCTGGTCCCCTGTGGGGCTGGAGTTGGGGGAGTGGCCCTCCTCACATCCCCATATAAGGCAGGGCAAGCAGTTAGGCTTCTGGATTGGCTGATTCAAATGAGCATTCCACCTGGCAACAGGGTTTCTATTGGCTATCAGGAAAAATAGGAGGAAGGTGGATGGAGGTTGTTGGTGGCGGTGATTGGAGGGGGGAGGGGAG
>gene=chr12_6873391-6873672; species=panTro
TGGGAGGCCAGGTCCCTTATGGAAGGGTGAGAGGGAGTGTCCCAGCCTCTCTTTAGGGCGGGGAGAAGGGACACTGGAGGGGCCGGTCCCCTGTGGGGCTGGAGTTGGGGGAGTGGCCCTCCTCACATCCCCATATAAGGCAGGGCAAGCAGTTAGGCTTCTGGATTGGCTGATTCAAATGAGCATTCCACCTGGCAACAGGGTTTCTATTGGCTATCAGGAAAAATAGGAGGAAGGTGGATGGAGGTTGTTGGTGGCGGTGATTGGAGGGGGGAGGGGAG
>gene=chr12_6873391-6873672; species=papHam
TGGGAGGCCAGGCCCCTTATGGAAGGGTGAGAGGGAGTGTCCCAGCCTCTCTTTAGGGCGGGGAGAAGGGACACTGGAGGGGCTGGTCCCCTGTGGGGCTGGAGTTGGGGGAGTGGCCCATCTCACATCCCCATATAAGGCAGGGCAAGCAGTTAGGCTTCTGGATTGGCTGATTCAAATGAGCATTCCACCTGGCAACAGGGTTTCTATTGGCTATCAGGAAAAATAGGAGGAAGGTGGATGGAGGTTGTTGGTGGCGGTGATTGGAGGGGGGAGGGGAG
>gene=chr12_6873391-6873672; species=ponAbe
TGGGAGGCCAGGTCCCTTATGGAAGGGTGAGAGGGAGTGTCCCAGCCTCTCTTTAGGGCGGGGAGAAGGGACACTGGAGGGGCTGGTCCCCTGTGGGGCTGGAGTTGGGGGAGTGGCCCTCCTCACATCCCCATATAAGGCAGGGCAAGCAGTTAGGCTTCTGGATTGGCTGATTCAAATGAGCATTCCACCCTGCAACAGGGTTTCTATTGGCTATCAGGAAAAATAGGAGGAAGGTGGATGGAGGTTGTTGGTGGCGGTGATTGGAGGGTTTTTTTGAG
>gene=chr12_6873391-6873672; species=rheMac
TGGGAGGCCAGGCCCCTTATGGAAGGGTGAGAGGGAGTGTCCCAGCCTCTCTTTAGGGCGGGGAGAAGGGACACTGGAGGGGCTGGTCCCCTGTGGGGCTGGAGTTGGGGGAGTGGCCCATCTCACATCCCCATATAAGGCAGGGCAAGCAGTTAGGCTTCTGGATTGGCTGATTCAAATGAGCATTCCACCTGGCAACAGGGTTTCTATTGGCTATCAGGAAAAATAGGAGGAAGGTGGATGGAGGTTGTTGGTGGCGGTGATTGGAGGGGGGAGGGGAG
>gene=chr12_10766155-10766261; species=hg19
AAACGCAGCCAACGTGTCCCCCGGCGCCTTGCAGTGACGTCATCGCGCGGAATAAGTGCGTCACCACAGGCGCTTCTCTTCCTCCTGCAGTGCAGCCCTAGACTAA
>gene=chr12_10766155-10766261; species=bosTau
AGGACCGGCCGACGTGACTCCCGGCGCCTGGTAGTGACGTCATCGCCCAG-ATGAACACGTCACAGCGAGCGCGCCGCTTCAGCCTC---------CCGAGAGAAA
>gene=chr12_10766155-10766261; species=calJac
AAACAGACACAAGGTATCGCCCGGCGCCTGGCAGTGACGTCATTGCGCGGAATACGTGCGTCACCACAGGCGCCGCTTTTCCTCGTTCGGTGCAGCCCTGCCGAAA
>gene=chr12_10766155-10766261; species=canFam
AGGCCTGGCCAACGTGCCGCCGGGCGCCTGGCAGCCACGTCATCGCGCGG-GTAAATGCGTCACTGCGGGCGCGCCTTTCC-G-CTC---------CCTGGAGGAC
>gene=chr12_10766155-10766261; species=equCab
AGACCTGGCCAACGTGCCGCCGGGCGCCTAGCAGTGACGTCATCGCCCAG-GAAAAATCGTCACTGCCCGCGCGCCTTTCC-GCCTC---------CCGGTTGGAA
>gene=chr12_10766155-10766261; species=gorGor
AAACTCAGCCAACGTGTCCCCCGGCGCCTTGCAGTGACGTCATCGCGCGGAATAAGTGCGTCACCACAGGCGCTTCTCTTCCGCCTGCCGTGCAGCCCTAGACGAA
>gene=chr12_10766155-10766261; species=panTro
AAACGCAGCCAACGTGTCCCCCGGCGCCTTGCAGTGACGTCATCGCGCGGAATAAGTGCGTCACCACAGGCGCTTCTCTTCCGCCTGCCGTGCAGCCCTAGACTAA
>gene=chr12_10766155-10766261; species=papHam
AAACCCAGCCAACGTGTCCCCCGGCGCCTTGTAGTCACGTCATCGCGCGGAATAAGTGCGTCACCACAGGCGCTTCTCTTCCGCCTGCCGTGCAACCCTGGACTAA
>gene=chr12_10766155-10766261; species=ponAbe
AAACGCAGCCAACGTGTCCACCGGCGCCTTGCAGTGACGTCATCGCGCGGAATAAGTGCGTCACCACAGGCGCTTCTCTTCCGCCTGCCGTGCAGCCCTAGACTAA
>gene=chr12_10766155-10766261; species=rheMac
AAACCCAGCCAACGTGTCCCCCGGCGCCTTGTAGTCACGTCATCGCGCGGAATAAGTGCGTCACCACAGGCGCTTCTCTTCCGCCTGCCGTGCAGCCCTGGACTAA
>gene=chr12_15101795-15102026; species=hg19
TGTCAGCATGTCGGGGTAGCTGAATGTGTGTGTGTGCCTGCTCTAATGATTTCAGTTGAACAGGAAGTGTGCCTTCTCAGCCTCTGATTTCCTCCCTCTGACAAAAAAGCCCATATAAGGTAAAGACTGGCTGTGTCCTGTGAGAGGGGAACTACTCTGCTGCTAACTAAGCCAACTGTTCTAGACTTGTGCTTTGTCTGTCTCACAAGAGTCCAATTTTTTCATTTGGTA
>gene=chr12_15101795-15102026; species=bosTau
TGCTAGAACGTGGGGGTAGTTGAATG----TGGGACTCTGCTCTAATGATTTCAGTTGAACAGGAAGTGTGTCTTTTCAGCCTCCAATTTCCTCCCTCTGAC-AAAAAGCCCATATAAGGTAAAGAGTGG--TTGTCTTATGAGAGGGGAACTACCTTGCTCCTA----AGCTTGCTGTTCTAGAGGCATGCTCTGTCTGTCTC--ATGAGTCTATTTTATGAATCTGGta
>gene=chr12_15101795-15102026; species=calJac
TTTGAACATATGGGGGTAGCTGAATTTATGTGTGTGCCTGCTCTAATGATTTCAGTTGAACAGGAAGTGTGTCTTCTCAGCCTCTGATTTCCTCCCTCTGACAAAAAAGCCCATATAAGGCAAAGACTGGCTATGTCCTGTGAGAGGGGAACTAACCTGCTGCTAATTGAGCCTACTGTTCTAGACTTGTGCTTCGTCTGTCTCAGAAGAGTCCACATTTTTAATTGGGTA
>gene=chr12_15101795-15102026; species=canFam
TACTAGAAGGTGGGGGTAGTTGAATT----TATG--TCTGCTGTAATGATTTCAGTTGAAGGGGAAGTGTGTCTTCTCAGCCTCTGATTTCCTCCTTCAGACAAATAAGCCCATATAAGGTCAAGAGTGGATATGTCCTGTGAGAGGGGAATCACCTAGCTGCTA----AG------------GAGTCATGCTTTCTCTGTCTC--ATGAGACCACCTTTTGATTCTGGGA
>gene=chr12_15101795-15102026; species=equCab
TGCTAGAATGTGGGGGTAGCTGAATT----GGTGTCTCTGCTCTAATGATTTCGGTTGAACAGGAAGTGTGTCTTTTCAGCCTCTGGTTTCCTCCCTTTGACAAAAAAGCCCATATAAGGTAAAGAGTGGATATGTCCTGTGGGAGGGGAACTACCTTGCTACTA----AGCCTACTGATCTAGAGTGATGCTTTGTCTGTCTC--ATGAGTCCACTTTTTGAATCTGGTA
>gene=chr12_15101795-15102026; species=gorGor
TGTGAGCATGTCGGGGTAGCTGAATTCGTGTGTGTGCCTGCTCTAATGATTTCAGTTGAACAGGAAGTGTGCCTTCTCAGCCTCTGATTTCCTCCCTCTGACAAAAAAGCCCATATAAGGTAAAGACTGGCTATGTCCTGTGAGAGGGGAACTACTCTGCTGCTAACTAAGCCAACTGTTCTAGACTTGTGCTTTGTCTGTCTCACAAGAGTCCAATTTTTTCATTTGGTA
>gene=chr12_15101795-15102026; species=panTro
TGCGAGCATGTTGGGGTAGCTGAATTCGTGTGTGTGCCTGCTCTAATGATTTCAGTTGAACAGGAAGTGTGCCTTCTCAGCCTCTGATTTCCTCCCTCTGACAAAAAAGCCCATATAAGGTAAAGACTGGCTGTGTCCTGTGAGAGGGGAACTACTCTGCTGCTAACTAAGCCAACTGTTCTAGACTTGTGCTTTGTCTGTCTCACAAGAGTCCAATTTTTTCATTTGGTA
>gene=chr12_15101795-15102026; species=papHam
TGCGAGCGTGTGGGGGTAG-TGAATTCGTGTGTGTGCCTGCTCTAATGATTTCAGTTGAACAGGAAGTGTGTCTTCTCAGCCTCTGATTTCCTCCCTCTGACAAAAAAGCCCATATAAGGTAAAGACTGGCTATGTCCTGTGAGAGGGGAACTACTCTGCTGCTAGCTGAGCCTACTGTTCTAGACTTATGCTTTGTCTGTCCCACAACAGTCCAGTTTTTTCATTTGGTA
>gene=chr12_15101795-15102026; species=ponAbe
TGCGAGCATGTGGGGGTAGCTGAATTCACATGTGTGCCTGCTCTAATGATTTCAGTTGAACAGGAAGTGTGCCTTCTCAGCCTCTGATTTCCTCTCTCTGACAAAAAAGCCCATATAAGGTAAAGACTGGCTATGTCCTGTGAGAGGGGAACTACTCTGCTGCTAACTAAGCCAACTCTTCTAGACTTGTGCATTGTCTGTCTCACAAGAGTCCAATTTTGTCATTTGGTA
>gene=chr12_15101795-15102026; species=rheMac
TGCGAGCCTGTGGGGGTAGCTGAATTCGTGCGTGTGCCTGCTCTAATGATTTCAGTTGAACAGGAAGTGTGCCTTCTCAGCCTCTGATTTCCTCCCTCTGACAAAAAAGCCCATATAAGGTAAAGACTGGCTATGTCCTGTGAGAGGGGAACTACTCTGCTGCTAGCTGAGCCTACTGTTCTAGACTTATGCTTTGTCTGTCTCACAACAGTCCAATTTTTTCATTTGGTA
>gene=chr12_22697415-22697571; species=hg19
TGTCTCTCCTCCCCCGCTCTCAAAAATGGCGGCTCTCGGGGCGCGGAAGAAAGCATCGATCGTTCGGCGCTCTGCCCACTTGGCGGGGCGAAACTAAACTCGCCGAGGAAAGATAAGGGGGCGGGGCTGACGTTGAGAAAGCTGGAGGGCAGGGAA
>gene=chr12_22697415-22697571; species=bosTau
TGTGTTTCTCCTCCCCCC----AAAATGGCGGCTCCCGGGGCGGGGA-GGAGGCATCGATTGCTCGGCGCTCGGCCCACCTCGCAAGGAGATGCGAAATTGACTGAGAGCAGA-A--GAGGCGGGACGGACTTCGAGGAAGC-GGAGGGCAGGGAA
>gene=chr12_22697415-22697571; species=calJac
TGTTTCTCCTCCCCCGCCCTCAAAAATGGCGGATCTCGGGGCGGGGAGGAAAGCATCGATCGTTCGGCGCTCTGCCCACTTAGCGGGGCGAAACCAAACTCTCTGGGGAAAGATAAGGGGGCGGGGCTGACTTTGTGAAAGCTGGAGGGCAGGGAA
>gene=chr12_22697415-22697571; species=canFam
GGTGTTT-TCCTCTCCCC----AAAATGGCGGCTCTCGGGGCGTGAG-GGAAGCATCGATCTTTCGGCGCTCGGCCCGCTTCGCCAGGAGGAATTAAATTCGCCGAGAGCAGA-GAGGGGGCGGGGCGGACTGC--------------ACAGGGAA
>gene=chr12_22697415-22697571; species=equCab
-------------------------------------------------------------------------------------------------------------------------------------------------AGGACAGGGAA
>gene=chr12_22697415-22697571; species=gorGor
TGTCTCTCCTCCCCCGCTCTCAAAAATGGCGGCTCTCGGGGCGCGGAAGAAAGCATCGATCGTTCGGCGCTCTGCCCACTTGGCGGGGCGAAACTAAACTCGCCGAGGAAAGATAAGGGGGCGGGGCTGACGTTGAGAAAGCTGGAGGGCAGGGAA
>gene=chr12_22697415-22697571; species=panTro
TGTCTCTCCTCCCCCGCTCTCAAAAATGGCGGCTCTCGGGGCGCGGAAGAAAGCATCGATCGTTCGGCGCTCTGCCCACTTGGCGGGGCGAAAGTAAACTCGCCGAGGAAAGATAAGGGGGCGGGGCTGACGTTGAGAAAGCTGGAGGGCAGGGAA
>gene=chr12_22697415-22697571; species=papHam
TGTTTCTCTTCCCCCGCCCTCAAAAATGGCGGCTCTCAGGGCACTGAAGAAAGCATCGATCGTTCGGCGCTCTGCCCACTTGGCGGGGCGAAACTAAACTCGCCGAGGAAAGATAA-GGGGCGGGGCTAACTTTGAGAAAGCTGGAGGGCAGGGAA
>gene=chr12_22697415-22697571; species=ponAbe
TGTTTCTCCTCCCCCGCCCTCAAAAATGGCGGCTCTCGGGGCGCGGAAGAAAGCATCGATCGTTCGGCGCTCTGCCCACTTGGCGGGGCGAAACTAAACTCGCCGAGGAAAGATAAGGGGGCGGGGCTGACTTTGAGAAAGCTGGAGGGCAGGGAA
>gene=chr12_22697415-22697571; species=rheMac
TGTTTCTCTTCCCCCGCCCTCAAAAATGGCGGCTCTCAGGGCACTGAAGAAAGCATCGATCGTTCGGCGCTCTGCCCACTTGGCGGGGCGAAACTAAACTCGCCGAGGAAAGATAA-GGGGCGGGGCTAACTTTGAGAAAGCTGGAGGGCAGGGAA
>gene=chr12_31479166-31479335; species=hg19
ATCGAACTTATTTGCATACGGGCGCGCGCACGTTGCGGGCTGGGAGGGGGAGAAGTCCCGGCGACCGCGCGCGCTCCCGAGGCCTCTATTGTCCTTTTAAGGGGAGAAGCTCCGCGGCGCGGGAAACGCGGCGGCCAGAGGGAAACGGGGGCGGGGACTGCTTACTACG
>gene=chr12_31479166-31479335; species=bosTau
ATCGAACTTATTTGCATACGGGCGCGCGCGCGTCGAGGGCTGGGA-GGGGAAAAGGCCCGGCGGCCGAGCGCGCTCCCGAGGCCTCTATTGTCCTTTTAAGGGGAGAAGCGCCGTGGCGCGGGAAACGCGGCGGCCAGAGGGAAACGGGGGCGGGGGCTGCTTACTACG
>gene=chr12_31479166-31479335; species=calJac
ATCGAACTTATTTGCATACGGGCGCGCGCACGTCGCGGGCTGGGGGGGGGAGAAGGCCCGGCGACCGCGCGCGCTCCCGAGGCCTCTATTGTCCTTTTAAGGGGAGAAGCTCCGCGGCGCGGGAAACGCCGCGGCCAGAGGGAAACGGGGGCGGGGACTGCTTACTACG
>gene=chr12_31479166-31479335; species=canFam
ATCGAACTTATTTGCATACGGGCGCGCGCGCGTCGGGGGCTGGGA-GGGGAGGAggcccggcggccgcgcgcgctcccggggccTCTATTGTCCTTTTAAGGGGAGAAGCGCCGCGGCGCGGGAAACGAGGCGGCCGGAGGGAAAC-GGGGCGGGGACTGCTTACTACG
>gene=chr12_31479166-31479335; species=equCab
ATCGAACTTATTTGCATACGGGCGCGCGCGCGTCGAGGGCTGGGA-GGGGAGAAggcccggcggccgcgcgcgctcccggggccTCTATTGTCCTTTTAAGGGGAGAAGCGCCGCGGCGCGGGAAACGCGGCGGCCACAGGGAAACGGGGGCGGGGACTGCTTACTACG
>gene=chr12_31479166-31479335; species=gorGor
ATCGAACTTATTTGCATACGGGCGCGCGCACGTCGCGGGCTGGGAGGGGGAGAAGTCCCGGCGACCGCGCGCGCTCCCGAGGCCTCTATTGTCCTTTTAAGGGGAGAAGCTCCG---------AAACGCGGCGGCCAGAGGGAAACGGGGGCGGGGACTGCTTACTACG
>gene=chr12_31479166-31479335; species=panTro
ATCGAACTTATTTGCATACGGGCGCGCGCACGTCGCGGGCTGGGAGGGGGAGAAGTCCCGGCGACCGCGCGCGCTCCCGAGGCCTCTATTGTCCTTTTAAGGGGAGAAGCTCCGCGGCGCGGGAAACGCGGCGGCCAGAGGGAAACGGGGGCGGGGACTGCTTACTACG
>gene=chr12_31479166-31479335; species=papHam
ATCGAACTTATTTGCATACGGGCGCGCGCACGTCGCGGGCTGGGAGGGGGAGAAGTCCCGGCGACCGCGCGCGCTCCCGAGGCCTCTATTGTCCTTTTAAGGGGAGAAGCTCCGCGGCGCGGGAAACGCGGCGGCCAGAGGGAAACGGGGGCGGGGACTGCTTACTACG
>gene=chr12_31479166-31479335; species=ponAbe
ATCGAACTTATTTGCATACGGGCGCGCGCACGTCGCTGGCTGGGAGGGGGAGAAGTCCCGGCGACCGCGCGCGCTCCCGAGGCCTCTATTGTCCTTTTAAGGGGAGAAGCTCCGCGGCGCGGGAAACGCGGCGGCCAGAGGGAGACGGGGGCGGTGACTGCTTACTACG
>gene=chr12_31479166-31479335; species=rheMac
ATCGAACTTATTTGCATACGGGCGCGCGCACGTCGCGGGCTGGGAGGGGGAGAAGTCCCGGCGACCGCGCGCGCTCCCGAGGCCTCTATTGTCCTTTTAAGGGGAGAAGCTCCGCGGCGCGGGAAACGCGGCGGCCAGAGGGAAACGGGGGCGGGGACTGCTTACTACG
>gene=chr12_50460334-50460537; species=hg19
tttccccagggtcacaccagggcagtcaggacctccctgaggaagtcacataccagggcagcttagtatcacattgcgttcatgctcaacatccttaaatgggcgtgcagtgctgcctggcaaccccactgtgttttcctggtcagcttgctctctctgatgactacttcgaacttctccactcttctcagtcacccttccta
>gene=chr12_50460334-50460537; species=bosTau
ccttccctgggtc---------CAGCCACGCTCTAccagaggaagtcacatgacaggcaggctcagaatcacattgtgctcatgatcaacatccttataagggcctgcagcgctgcctggcaaccccagtg--ttttcctggtcaacctgctctcct--gtgattactgtaaatttctccatgcttctgtgccacccttccta
>gene=chr12_50460334-50460537; species=calJac
-----------------------------------------------------------------------------------------------------------------------------------------------------------------------------------------------------------
>gene=chr12_50460334-50460537; species=canFam
tttcctca-ggtggctccagggcagccaagctctgccagaggaggtcacacaacaagccagcttgaaatcgctttgtgctcatgatcaacatcctgaaatgggcatgcagtgccgccaagcaaccccgctgtgttttccgggtcaccttgctcatcccaatgactccttcaagcttctctgctcatctcagccacccttccta
>gene=chr12_50460334-50460537; species=equCab
tttcctcagggtgcctccagggctgc--agctctatcagaggaagtcacacaacaggccagcttggaatcacaccacgttcatattcaacatccttaaatggacctg------cacctggcagccccactg--ttttcctggtcaacttgctctccctgatgattactgcaaaattctccactcttctcagccacccttccta
>gene=chr12_50460334-50460537; species=gorGor
tttccccagggtcacaccagggcagtcaggacctccctgaggaagtcacataccagggcagcttagtatcacattgtgttcatgctcaacatccttaaatgggcgtgcagtgctgcctggcaaccccactgtgttttcctggtcaacttgctctctctgatgactacttcgaacttctccactcttctcagtcacccttccta
>gene=chr12_50460334-50460537; species=panTro
tttccccagggtcacaccagggcagtcaggacctccctgaggaagtcacataccagggcagcttagtatcacattgcattcatgctcaacatccttaaatgggcgtgcagtgctgcctggcaaccccactgtgttttcctggtcgacttgctctctctgatgactacttcgaacttctccactcttctcagtcacccttccta
>gene=chr12_50460334-50460537; species=papHam
tttccccagggtcacaccagggcagccaggacctccctgaggaactcaaataccagggcagcttagtattgcattgcgtacatgctcaacatccttaaatgggcatgcagtgctgcctggcaaccccactgcgttttcctggtcaacttgctctccctgatgactactgcaaacttctccactcttctcagtcacccttccta
>gene=chr12_50460334-50460537; species=ponAbe
tttccccagggtcacaccagggcagtcaggacctccctgaggaagtcacataccagggcagcttagtatcacattgcgttcatgctcaacatccttaaacgggcgtgcagtgctgcctggcaaccccactgtattttcctggtcaacttgctctctctgatgactacttcgaacttctccactcttctcagccacccttccta
>gene=chr12_50460334-50460537; species=rheMac
tttccccagggtcacaccagggcagccaggacctccctgaggaactcacatacc-------------attgcattgcgtacatgctcaacatccttaaatgggcgtgcagtgctgcctggcaaccccactgcgttttcctggtcaacttgctctccctgatgactactgcaaacttctccactcttctcagtcacccttccta
>gene=chr12_50616386-50616617; species=hg19
ACAGCTGTGAACAGTTACAGCCTTGCCACATGGAGAAAGCATCCACCCGGCagagggagagggagaggggaagagagaAAAACTCAGGAGCTGAAGCAGGAAGTGATAAAACAGGATGGCCTTATAAGGACAAAATGAGAAGAAAGGCAAACCCAGCTCTAATGATAGTTACATGCGAAACAAGAGATTTTTACCCAAAGATTAATGGGGAAAAAAACAAGAAAGAAAAAG
>gene=chr12_50616386-50616617; species=bosTau
ACAGCTGTGAACAGTTACAGCCCTGCCACATGGAGAAAGCATCCACC-----CCAGGAGAGGGCGAGGGGAAGAGAGAAAAAGTCAGGAGCTAAAGCAGGAAGTGATAAAACAGGATAGCCTTATAAGGACAAAATGAGAAGAAAGGAGAGCCCAGATCTAATGATAGTTACATTGGAGACAAGGGATTTTTACCCAGAGATTAAT-GGG---GAAAACAGAAAGAAAAAG
>gene=chr12_50616386-50616617; species=calJac
ACAGCTGTGAACAGTTATAGCCCTGCCACATGGAGAAAGCATCCACCC------GGGAGAGGGAGAGGGGAAGAGAGAAAAAGTCAGGAGCTGAAGCAGGAAGTGATAAAACAGGATGGCCTTATAAGGACAAAATGAGAAG---GGCAAGCCCAGCTCTGATGATAATTACATGAGAGACAAGAGATTTTTATCCAAAGAT----------AAAAACAAGAAAGAAAAAG
>gene=chr12_50616386-50616617; species=canFam
ACAGCTGTGAATGGTTACAGCCCTGCCACATGGAGAAAGCATCCACC-----CCGGGAGAGGGAGAGGGGAAGAGAGAAAAAGTCAGGAGCTGAAGCAGGAAGTGATAAAACAGGATAGCCTTATAAGGACAAAATGAGAAGAAAGGAGAGCCCAGATCTAATGATAGTTACATGGGAGACAAGGGATTTTTATCCAAAGATTAATAAGA---AAAACAAGAAAGAGAAAG
>gene=chr12_50616386-50616617; species=equCab
ACAGCTGGGAACAGTTACAGCCTTGCCACATGGAGAACGCACCCACC-----CCAGGAGAGGGAGAGGGGAAGAGAGAAAAAGTCAGGAGCTCAAGCAGGAAGTGATAAAACAGGATAGCCTTATAAGGACAAAATGAGAAGAAGGGAGAGCCCAGATCTAATGATAGTTACATTGGAGACAAGGGATTTTCATCCAAAAATTAATGAGG---AAAACAAGAAAGAAAAAG
>gene=chr12_50616386-50616617; species=gorGor
ACAGCTGTGAACAGTTACAGCCCTGCCACATGGAGAAAGCATCCACCCgggagagggagagggagaggggaagagagaAAAAGTCAGGAGCTGAAGCAGGAAGTGATAAAACAGGATGGCCTTATA---------------------------------------------------------------------------------------------------------
>gene=chr12_50616386-50616617; species=panTro
ACAGCTGTGAACAGTTACAGCCTTGCCACATGGAGAAAGCATCCACCCgggagagggagagggagaggggaagagagaAAAAGTCAGGAGCTGAAGCAGGAAGTGATAAAACAGGATGGCCTTATAAGGACAAAATGAGAAGAAAGGCAAGCCCAGCTCTAATGATAGTTACATGCGAAACAAGAGATTTTTACCCAAAGATTAATGGGGAAAAAAACAAGAAAGAAAAAG
>gene=chr12_50616386-50616617; species=papHam
ACAGCTGTGAACAGTTACAGCCCTGCCACATGGAGAAAGCATCCACCCgggagagggagagggagaggggaagagagaAAAAGTCAGGAGCTGAAGCAGGAAGTGATAAAACAGGATGGCCTTATAAGGACAAAATGAGAAGAAAGGCAAGCCCAGCTCTAATGATAGTTATATGAGAGACAAGAGATTTTTACCCAAAGATTAATGGGGAAAAAAACAAGAAAGAAAAAG
>gene=chr12_50616386-50616617; species=ponAbe
ACAGCTGTGAACAGTTACAGCCTTGCCACATGGAGAAAGCATCCACCCgggagagagagagggagaggggaagagagaAAAAGTCAGGAGCTGAAGCAGGAAGTGATAAAACAGGATGGCCTTATAAGGACAAAATGAGAAGAAAGGCAAGCCCAGCTCTAATGATAGTTACATGCGAGAC--GAGATTTTTACCCAAAGATTAATGGGGAAAAAAACAAGAAAGAAAAAG
>gene=chr12_50616386-50616617; species=rheMac
ACAGCTGTGAACAGTTACAGCCCTGCCACATGGAGAAAGCATCCACCCgggagagggagagggagaggggaagagagaAAAAGTCAGGAGCTGAAGCAGGAAGTGATAAAACAGGATGGCCTTATAAGGACAAAATGAGAAGAAAGGCAAGCCCAGCTCTAATGATAGTTATATGAGAGACAAGAGATTTTTACCCAAAGATTAATGGGGAAAAAAACAGGAAAGAAAAAG
>gene=chr12_52542384-52542607; species=hg19
AGGCCTAGCCTGGTGCAGTGGGGTGAGCGGGCGGGGTGTGGCCCCAGGAGCTGGCCCCACCCCCTGCACCACCCTGCTTTGTCAGAAGCTGTTTGAGGCAGAGAATAAAGCACCTTATTAGGTAAGAAATGCCTTCTGCCAGGTGGGGAGAGGCCAGGCCCGCCTCTGCCCCCAGGCCTGCCTGCCCCGCCCTGGCAGAACACCAGCTTCTGTGGCATCTCAG
>gene=chr12_52542384-52542607; species=bosTau
A-----------GTGCACTTGAGCGAGTGGGTA-GGTGTGGCTCCA--------------CCCCTCCACCGCCCTGTTCTGTCAGAAGCTGTTTGAGGGAGAAGAGAAAGCACCTTATAAGGTAACAAATGCTGTCTGCCAGGTG----GAGGCCAGG-CTACCTCTGCCTCCAGGCCTCCCCACCCTTCTCAG-GAAGAAGCTGGTGTCAGTGATACCCCAG
>gene=chr12_52542384-52542607; species=calJac
AGGGCTAGCCGGGTGCAGTGGGGTGAACAGG-CAGGTGTGGCCCCAGGAACC-GCCCCACCCCCTGCACCACCCTGCTTTGTCAGAAGCTGTTTCAGGGAGAGGAGAAAGCACCTTATTAGGTAAGAAATG-CTTCTGCCAGGTGGGGAGAGGGCAGGCCCGCCTCTGCCTCCAGGCCCGCCTGCCCCGCCCTGGCAGGACACCAGCTTCTGTGGCATCTCAG
>gene=chr12_52542384-52542607; species=canFam
-------------------------------------------------GCAGGCTccaccccacccc--accccGTGC------AAGCTGTTGGAGGGAGAGCAGAAAGCACCTTATAAGGTAACAAATGCCGTCTGGTGGGTG--GAGAGGACAGG--TACCTCAGCCTCCAGGCCTGCCTGCCCCGCCCGGGCCCAACAGCAGCTCTGGTGGAAGCCCCG
>gene=chr12_52542384-52542607; species=equCab
AGGGCTTCCCTGGTGCCATTGGGCGGGTGAGTAGGGCGCGGCTGGGAGAGCTGGCTCCACCCCCTCCACCGCCCCGTTCTGTCCAACGCTGCTGGAGGGAGAGGAGAAAGCACCTTATAAGGTAATGAATGC-GGCTGCCAGGTG--GCGAGGCCTGC--TGCCTCTGCCTCCAGG-CTCCCCTCCCTGCGCAGGCAGAACAGCAGCTTCCATGGGATCCCAA
>gene=chr12_52542384-52542607; species=gorGor
AGGCCTAGCCTGGTGCAGTGGGGTGAGCGGGCGGGGTGTGGCCCCAGGAGCTGGCCCCACCTCCTGCACCACCCTGCTTTGTCAGAAGCTGTTTGAGGCAGAGAATAAAGCACCTTATTAGGTAAGAAATGCCTTCTGCCAGGTGGGGAGAGGCCAGGCCCGCCTCTGCCCCCAGGCCTGCCTGCCCCACCCTGGCAGAACACCAGCTTCTGTGGCATCTCAG
>gene=chr12_52542384-52542607; species=panTro
AGACCTAGCCTGGTGCAGTGGGGTGAGCGGGTGGGGTGTGGCCCCAGGAGCTGGCCCCACCCCCTGCACCACCCTGCTTTGTCAGAAGCTGTTTGAGGCAGAGAATAAAGCACCTTATTAGGTAAGAAATGCCTTCTGCCAGGTGGGGAGAGGCCAGGCCCGCCTCTGCCCCCAGGCCTGCCTGCCCCGCCCTGGCAGAACACCAGCTTCTATGGCATCTCAG
>gene=chr12_52542384-52542607; species=papHam
AGGCCTAGCCTGGTACAGTGGGGTGAGCAGGTGGGGTGTGGCCCCAGGAGCTGGCCCCACCCCCTGCACCATCCTGCTTTGTCAGAAGCTGTTTGAGGGAGAGAAGAAAGCACCTTATTAGGTAAGAAATGCCTTCTACCAGGTGGGGAGAGGCCAGGCCCGCCTCTACCTCCAGGCCCGCCTGCCCCGCCCTGGCAGAACACCAGCTTCTGTGGCATCTCAG
>gene=chr12_52542384-52542607; species=ponAbe
AGGCCTAGCCAGGTGCAGTGGGGTGAGCGGG------------------------------------------------------------------------------------------------------------------------------------------------------------------------------------------------
>gene=chr12_52542384-52542607; species=rheMac
AGGCCTAGCCTGGTACAGTGGGGTGAGCAGGTGGGGTGTGGCCCCAGGAGCTGGCCCCACCCCCTGCACCATCCTGCTTTGTCAGAAGCTGTTTGAGGGAGAGAAGAAAGCACCTTATTAGGTAAGAAATGCCTTCTACCAGGTGGGGAGAGGCCAGGCCCGCCTCTACCTCCAGGCCCGCCTGCCCCGCCCTGGCAGAACACCAGCTTCTGTGGCATCTCAG
>gene=chr12_54359673-54359803; species=hg19
CTCGCCCGGGCGCCTGCAGCAGTCTGGGTGGGCGGGGGCGCCATGACAAAGTGAAGGTCAAGTTAGCATCGTACCTTATAAGGAAGGCGCCGGTCCTCCATTTCAGCCTTTTCTCTGCCAGGACGCGGCC
>gene=chr12_54359673-54359803; species=bosTau
CGCGCCTGGCTGCCTGCAGAGGTCTGGGTGGGCGGGGGCGCCATGACAAAGTGAAGGTCAAGTTAGCATCGTACCTTATAAGGAAGGCGTCGGTCCTCCATTTCAGCCTTCTTTCTGCCAGGACGTGGCC
>gene=chr12_54359673-54359803; species=calJac
CTTGCCTGGTCGCCTGCAGCAGTCTGGGTGGGCGGGGGCGCCATGACAAAGTGAAGGTCAAGTTAGCATCGTACCTTATAAGGAAGGCGCCCGTTCTCCATTTCAGCCTTTTCTCTGCCAGGACGTGGCG
>gene=chr12_54359673-54359803; species=canFam
CTCGCCAGGCCGCCTGCAGCAGTCTGGGTGGGCGGGGGCGCCACGACAAAGTGAAGGTCAAGTTAGCATCGTACCTTATAAGGAAGGCGTCGGTCCTCCATTTCAGCCTTCTTTCTGCCAGGACGTGGCC
>gene=chr12_54359673-54359803; species=equCab
CTCGCCTAGCGGCCTCTAGCAGTCTGGGTGGGCGGGGGCGCCATGACAAAGTGAAGGTCAAGTTAGCAACGTACCTTATAAGGAAGACGTCGGTCCTCCATTTCAGCCTTCTTTCTGCCAGGACGCGGCC
>gene=chr12_54359673-54359803; species=gorGor
CTCGCCCGGCCGCCTGCGGCAGTCTGGGTGGGCGGGGGCGCCATGACAAAGTGAAGGTCAAGTTAGCATCGTACCTTATAAGGAAGGCGCCGGTCCTCCATTTCAGCCTTTTCTCTGCCAGGACGCGGCC
>gene=chr12_54359673-54359803; species=panTro
CTCGCCCGGGCGCCTGCAGCAGTCTGGGTGGGCGGGGGCGCCATGACAAAGTGAAGGTCAAGTTAGCATCGTACCTTATAAGGAAGGCGCCGGTCCTCCATTTCAGCCTTTTCTCTGCCAGGACGCGGCC
>gene=chr12_54359673-54359803; species=papHam
CTCGCCCGGCCGCCTGCAGCAGTCTGGGTGGGCGGGGGCGCCATGACAAAGTGAAGGTCAAGTTAGCATCGTACCTTATAAGGAAGGCGCCGGTCCTCCATTTCAGCCTTTTCTCTGCCAGGACGCGGCC
>gene=chr12_54359673-54359803; species=ponAbe
GCCGCCCGGCCGCCTGCAGCAGTCTGGGTGGGCGGGGGCGCCAGGACAAAGTGAAGGTCAAGTTAGCATCGTACCTTATAAGGAAGGCGCCGCTCCTCCATTTCAGCCTTCTCTCTGCCAGGACGCGGCC
>gene=chr12_54359673-54359803; species=rheMac
CTCGCCCGGCCGCCTGCAGCAGTCTGGGTGGGCGGGGGCGCCATGACAAAGTGAAGGTCAAGTTAGCATCGTACCTTATAAGGAAGGCGCCGGTCCTCCATTTCAGCCTTTTCTCTGCCAGGACGCGGCC
>gene=chr12_56552954-56553131; species=hg19
AGCTATACCCTCTGGAAGTTCTCTTTATACTGGAGGGGTGCGAAGTGGCAGGTTGGGATGACCCTAGTCCCAGGCTGCTGCTCCCACTTCCTTATAAGGACAGGACTGAGACTGGGCGGTGGCGAATTCCTGCCCTGAGAAGTGTAGTAGCAGCAGTGGAGATTGGCAGGCCTGCCG
>gene=chr12_56552954-56553131; species=bosTau
AGCAGTACCCTCTGAAAT--GACCCTGTACTGGAGAGGTGAGAAGTGGCAGGCTGGGATGACCCCAGTCCCAGGCCGCTGCTCCCACTTCCTTATAAGGACAGGGCCCAGACAGGGCGGTGGCGAATTCCTGCCCTGAGTCGTGTAAT-------GAGGAGGCTGGCAGGCTTGCTG
>gene=chr12_56552954-56553131; species=calJac
ACCGCTACTCTCTGGAATTTCTCTTTGTACTGGAGGGGTGGGAAGTGGCAGTTTGGGATGACCCTAGTCCCAGGCTGCTGCTACCACTTCCTTATAAGGACAGGAATGAGACTGGGCGGTGGCAAATTCCTGCCCT--GAAGTGTAGTAGCAGCAGCGGAGATTGGTGGGCTTGCTG
>gene=chr12_56552954-56553131; species=canFam
AGCAGTGCCCTCTAGAAG-----TCTGTACCGGAGAGGTGGGAAGTGGCAGGCAGGGATGACCCCGGTCCCCGGCTGCTGCTCCCTCTTCCTTATAAGGACAGGACCCAGACTGGGCGGTGGCGAATTCCTGCCCTGAGT---GTAGT-------GAGGAGGCTGGCGGGCTTGCTG
>gene=chr12_56552954-56553131; species=equCab
AGCTGTACCGTCTGAAAGCTCTTTCTGTACAAGAGCGGTGGGAAGTGGCAGGCTGGGATGACCCGGGTCTCAGACCGCTGCTCCCACTTCCTTATAAGGACAGGACCCAGATAGGGCGGTGGCAAATTCCTGCCCTGAGTAGAGT-GT-------GAGGAGGCTGGCAGACTTGCTG
>gene=chr12_56552954-56553131; species=gorGor
---------------------------------------------------------------------------------------------------------------------------------------------------------------------------------
>gene=chr12_56552954-56553131; species=panTro
AGCTATACCCTCTGGAAGTTCTCTTTATACTGGAGAGGTGCGAAGTGGCAGGTCGGGATGACCCTAGTCCTAGGCTGCTGCTCCCACTTCCTTATAAGGACAGGACTGAGACTGGGCGGTGGCGAATTCCTGCCCTGAGAAGTGTAGTAGCAGCAGTGGAGATTGGCAGGCCTGCCG
>gene=chr12_56552954-56553131; species=papHam
AGCTCTACCCTCTGGAAGTTCTCTTTGTACTGGAGGGGTGCGAAGTGGCAGGTTGGGATGACCCTAGTCCCAGGCTGCTGCTCTCACTTCCTTATAAGGACAGGACTGAGACTGGGCGGTGGCGAATTCCTGCCCTGAGAAGTGTAGTAGCAGCAGTGGAGATTGGCAGGTCTGCCG
>gene=chr12_56552954-56553131; species=ponAbe
AGCTATACTCTCTGGAAGTTCTCTTTGTACTGGAGGGATGCGAAGTGGCAGGTTGGGATGACCCTAGTCCCAGGCTGCTGCTCCCACTTCCTTATAAGGACAGGACTGAGACTGGGCGGTGGCGAATTCCTGCCCTGAGAAGTGTAGCAGCAGT-----AGATTGGCAGGCCTGCTG
>gene=chr12_56552954-56553131; species=rheMac
AGCTCTACCCTCTGGAAGTTCTCTTTGTACTGGAGGGGTGCGAAGTGGCAGGTTGGGATGACCCTGGTCCCAGGCTGCTGCTCTCACTTCCTTATAAGGACAGGACTGAGACTGGGCGGTGGCGAATTCCTGCCCTGAGAAGTGTAGTAGCAGCAGTGGAGATTGGCAGGTCTGCCG
>gene=chr12_68166547-68166752; species=hg19
TGTCTTCCATCCTGTCTTCCATGAAAGGGTTAACCTTAGGAAGCCTGTAAAGGCAGCACTGCTTCCCTTCTGCGTTCAAGGGCTGATAGGCTGCTGGGCTAACCATATTAGGAGTGTGTGAAGATTTAGCTCTGGGTGTACACAGCGGGAGCTCTCCTGTCAGTCTGAAAGGCAGGAGCTATATTTAGTAACAGGCACTTGGGAA
>gene=chr12_68166547-68166752; species=bosTau
TAGCGTCCATGCTGCTTTCTATGAAAGGGTTAACCTCAAGGCATGTGT-----CAGCGCTGGTCTTCCGCCAGCTTCCCT--CTGATGGGCTGCGGG--CTACCATATTAGGAATGTGTGAAGATTCAGCTCCCGGTGTACACAGCAGGAGCTCTCCTGTCAGTCTGAAAGGCAGGCGCTATATTTAGCATCAGGCCCCAGGGAA
>gene=chr12_68166547-68166752; species=calJac
--TCTTCCATCCTGTCTTCCACGAAAGGGTTAACCTTAGGAAGCCTGTAAAGGCAGCACTGCTTCCCTTCTGTGCTCTTGGGCTGATAGGCTGCAGGGCTGACCATATTAGGAGTGTGTGAAGATTCAGCTCTGGGTATACACAGCGGGAGCTCTCCTGTCAGTCTGAAAGGCAGGAGCTATATTTAGTAACAGGCACTTGGGGA
>gene=chr12_68166547-68166752; species=canFam
GGTCTTCCACCCTGCCTTGCACGGAAGGGTTAAGCTTCAGGAGCGTGCGGGGCCAGAGCTGGTCTCTCTCCAGGCTCACAGGCTCATAGGCTGCAGGGCTTACCATATTAGGAGTGTGTGAGCATTCAGCTC-GGGTGTACACAGCAGGAGCTCTCCTGTCAGTCTGAAATGCAGGCCCTATATTTAGCAACAGGCGCTGGGGAA
>gene=chr12_68166547-68166752; species=equCab
TCTCTTCCATTCTGCCTTCTGCCAAGGGGTTAACCTCACGGAG-GCGTGGAGCCCGC-CTGGTCCCCCTCC-TGCTCACAGGCCCACAGTCTGCAGGGCTTACCATATTAGGAGTGTGTGAAGATTCCGCTCCGCTTGCACCCAGCGGGAGCTCTCCTGTCAGTCTGAGAGGCAGG-GCTATATTTAGTAACAGGCACTTGGGAA
>gene=chr12_68166547-68166752; species=gorGor
-------------------------------------------------------------------------------------------------------------------------------------------------------------------------------------------------------------
>gene=chr12_68166547-68166752; species=panTro
TGTCTTCCATCCTGTCTTCCACGAAAGGGTTAACCTTAGGAAGCCTGTAAAGGCAGCACTGCTTCCCTTCTGCGTTCAAGGGCTGATAGGCTGCAGGGCTAACCATATTAGGAGTGTGTGAAGATTTAGCTCCGGGTGTACACAGCGGGAGCTCTCCTGTCAGTCTGAAAGGCAGGAGCTATATTTAGTAACAGGCACTTGGGAA
>gene=chr12_68166547-68166752; species=papHam
-GTCTTCCATCCTGTCTTCCACGAAAGGGTTAACCTTAGGAAGCCTGTAAAGGCAGCACTGCTTCCCTTCTGTGCTCAAGGGCTGATAGGCTGCAGGGCTAACCATATTAGGAGTGTGTGAAGATTCGGCTCCGGGTGTACACAGCGGGAGCTCTCCTGTCAGTCTGAAAGGCAGGAGCTATATTTAGTAACAGGCACTTGGGAA
>gene=chr12_68166547-68166752; species=ponAbe
TGTCTTCCATCCTGTCTTCCACGAAAGGGTTAACCTTAGGAAGCCTGTAAAGGCAGCACTGCTTCCCTTCTGCGCTCAAGGGCTGATAGGCTGCAGGGCTAACCATATTAGGAGTGTGTGAAGATTCAGCTCCGGATGTACACAGCGGGAGCTCTCCTGTCAGTCTGAAAGGCAGGAGCTATATTTAGTAACAGGCACTTGGGAA
>gene=chr12_68166547-68166752; species=rheMac
-GTCTTCCATCCTGTCTTCCACGAAAGGGTTAACCTTAGGAAGCCTGTAAAGGCAGCACTGCTTCCCTTCTGTGCTCAAGGGCTGATAGGCTGCAGGGCTAACCATATTAGGAGTGTGTGAAGATTCAGCTCCGGGTGTACACAGCGGGAGCTCTCCTGTCAGTCTGAAAGGCAGGAGCTATATTTAGTAACAGGCACTTGGGAA
>gene=chr12_79803454-79803644; species=hg19
TTTTCTGCACTCATTTGGCTTGAAGGCATAGACATTCCCTGTTGATTATCTCGGCTTGGCAGTGGGTTTCTGCTACACATTTTGATTCCTAATATGGTAGTAGGAGAGGATTTTGTATGAGTTCCAGCGAGTTTCTCTGGGCTTGTGGAATGCAGCAAGGAAAGAATCCTACAGAGATGAAAACATGAAC
>gene=chr12_79803454-79803644; species=bosTau
TTCTCCGCACTCATTTGGCTTGAAGGCACAGACATTCCCTGTTGATTATCTCGACTTGGCAGTAGGGTTCTGCTACACATTTTGATTCCTAATATGGCAGCAGGAGAGGGTTTTGTATGAGTTCCAGCGAGTTTCTCTGGGCTTGTGGAATGCAGTGAGGAAAAATTCCTACAGAGATGAAAACATGAAC
>gene=chr12_79803454-79803644; species=calJac
TTTTCTGCACTCATTTGGCTTGAAGGCATAGACATTCCCTGTTGATGATTTCGGCTTGGCAGTGGGTTTCTGCTACACATTTTGATTCCTAATATGGTAGTAGGAGAGGATTTTGTATGAGTTCCAGCAAGTTTCTCTGGGCTTGTGGAATGCAGCAAGGAAAGAATCCTACAGAGATGAAAACATGAAC
>gene=chr12_79803454-79803644; species=canFam
TTTTCTGCACTCATTTGGCTTGAAGGCACAGACATTCCCTGTTGATTATCTCTACTTGGCAGTGGGTTTCTGCTACACATTTTGATTCCTAATATGGTAGCAGGAGAGGGTTTTGTATGAGTTCCAGGGAGTTTCTCTGGGCTTGTGGAATGCAGTGAGGAAAGAATCCTACAGAGATGAAAACATGAAC
>gene=chr12_79803454-79803644; species=equCab
TTTTCTGCACTCATTTGGCTTGAAGGCACAGACATTCCCTGTTGATTATCTCGACTTGGCAGTGGGTTTCTGCTACACATTTTAATTCCTAATATGGTAGCAGAAGAGGATTTTGTATGAGTTCCAGCGAGTTTCTCTGGGCCTGTGGAATGCAGTGAGGGAAGAATCCTACAGAGATGAAAACATGCAC
>gene=chr12_79803454-79803644; species=gorGor
TTTTCTGCACTCATTTGGCTTGAAGGCATAGACATTCCCTGTTGATTATCTCGGCTTGGCAGTGGGTTTCTGCTACACATTTTGATTCCTAATATGGTAGTAGGAGAGGATTTTGTATGACTTCCAGCAAGTTTCTCTGGGCTTGTGGAATGCAGCAAGGAAAGAATCCTACAGAGATGAAAACATGAAT
>gene=chr12_79803454-79803644; species=panTro
TTTTCTGCACTCATTTGGCTTGAAGGCATAGACATTCCCTGTTGATTATCTCGGCTTGGCAGTGCGTTTCTGCTACACATTTTGATTCCTTATATGGTAGTAGGAGAGGATTTTGTATGAGTTCCAGCGAGTTTCTCTGGGCTTGTGGAATGCAGCAAGGAAAGAATCCTACAGAGATGAAAACATGAAT
>gene=chr12_79803454-79803644; species=papHam
TTTTCTGCACTCATTTGGCTTGAAGGCATAGACATTCCCTGTTGATTATCTCGGCTTGGCAGTGGGTTTCTGCTACACATTTTGATTCCTAATATGGTAGTAGGAGAGGATTTTGTATGAGTTCCAGCGAGTTTCTCTGGGCTTGTGGAATGCAGCAAGGAAAGAATCCTACAGAGATGAAAACATGAAC
>gene=chr12_79803454-79803644; species=ponAbe
TTTTCTGCACTAATTTGGCTTGAAGGCATAGACATTCCCTGTTGATTATCTCGGCTTGGCAGTGGGTTTCTGCTACACATTTTGATTCCTAATATGGTAGTAGGAGAGGATTTTGTATGAGTTCCAGCGAGTTTCTCTGGGCTTGTGGAATGCAGCAAGGAAAGAATCCTACAGAGATGAAAACATGAAC
>gene=chr12_79803454-79803644; species=rheMac
TTTTCTGCACTCATTTGGCTTGAAGGCATAGACATTCCCTGTTGATTATCTCGGCTTGGCAGTGGGTTTCTGCTACACATTTTGATTCCTAATATGGTAGTAGGAGAGGATTTTGTATGAGTTCCAGCGAGTTTCTCTGGGCTTGTGGAATGCAGCAAGGAAAGAATCCTACAGAGATGAAAACATGAAC
>gene=chr12_82752102-82752361; species=hg19
CGCGCCTCAATACCACCAGGCCGCCACTTCGCGGACCGCCTCACCGGCGCCATTGCAGCCGACTAACTGCGTCATCAGAAGACCACGACGGACGCCCACAAAATACGTCACCAAGCCGAAGCAATCAATCGCTCAGAAGGAATCCGGCTCGGAGCTCTACTGAGCCTGCCTGTGCTAATTTGGGCCGAGCTGGCGCCTCACGGCCATGTTTGCGCCACCTACAGCCTCGGAGGGTGAGCGTCATGGCGGCTTCTTGCCC
>gene=chr12_82752102-82752361; species=bosTau
CGCGTACCCAACCCCCCTGTCCGCCCCCTTGCTGCCGGCCAAACGGGCGCCATGGCAC---ACCAACCAAGGCGCAGGAAAAACACAACGGACTCAGTCAAAATACGTCATCAGGCAGAAGCAATCCATCGCCCACCCAAAATCCACATCTGAGTTCTATTCATCCGGCCTTTCCTGCTTCCCAACGAGCCCTTGCCTCGAGGCCACGTTTGCGCCACCTACAGTCCGGGAGGGTGGGCGTCATGGCGGCTTCCGGCCA
>gene=chr12_82752102-82752361; species=calJac
CGCGCCTCAAAACGACCGAGCCGCCACTTCCCTGCCCGCCTCACCGGCGCCATTGCAGCCGACCAACTGCGTCTCCAGAAGACCACAATGGACGCCGACAAAACACGTCACCAAGTCGAAGCAATCAATTGCTCAGCAGGAATCCGGCTCGGAGCTCTACTGAGTCTGCCTGTACTAATATGGGCCGAGCTGGCGCCTCACGGCCATGTTTGCGCCACCTATAGCCTGGGAGGGTGAGCGTCATGGCAGCTTCTCGCCC
>gene=chr12_82752102-82752361; species=canFam
CGCGTCCCAAGAccgcccggcggccagcccgcggccggccccaccggcgccATGGCGC---ACCACCCGCGTCGCCGGAA---CACGACGGACGCTGTTGAAATACGTCACGAGACGAAAGCAATCAACCCCCCACCCCGCGTCCAGATCGACGTTCCGCTGATCTGGTCTGTGTCACTTGCGACCGAGGCCTCGCCGTGCGGCCACGTTTGCGCCACCTACAGCCCGGGAGGGTGAGCGTCATGGCGGCTTCTTTCTC
>gene=chr12_82752102-82752361; species=equCab
CGCGGCCCCAAACTCCCTGGCCGCCACCTTGCAGTCGGCCGCACAGGAGCCATCGCAC---ACCAACTGCGTCGCCGGAAAACCACAACGGACGCTGCTAAAATACGTCATCAGGCAGAAGCAATCAATCGCTCACGTAAAGCCCAGATCGGAGTTCTACTTATCTGGCCTCTGCTACTTTCGACCAAGGCCTCGCCTTGCGGCCACGTTTGCGCCACCTACAGCCTGGGAGGGTGAGCGTCATGGCGGCTCCGTGCCC
>gene=chr12_82752102-82752361; species=gorGor
-------------------------------------------------------------------------------------------------------------------------------------------------------------------------------------------------------------------------------------------------------------------
>gene=chr12_82752102-82752361; species=panTro
CGCGCCTCAATACCACCAGGCCGCCACTTCGCCGATCGCCTCACCGGCGCCATTGCAGCCGACTAACTGCGTCATCAGAAGACCACGACGGAAGCCCACAAAATACGTCACCAAGCCGAAGCAATCAATCGCTCAGAAGGAAACCGGCTCGGAGCTCTACTGAGCCTGCCTGTGCTAATTTGGGCCGAGCTGGCGCCTCACGGCCATGTTTGCGCCACCTACAGCCTCGGAGGGTGAGCGTCATGGCGGCTTCTTGCCC
>gene=chr12_82752102-82752361; species=papHam
CGCGCCTCAAAACCATCGGGCAGCCACTTCGCTGCCCGCCTCACCGGCGCCATTGCAGCCCACCACACGCGTCACCAGACCACCACAACGGACGCCCACAAAATACGTCACCAAGCCGAAGCAATCAATCGCTCAGAAGGAACCTGGCTCGGAGGTCTACTGAGCCTGCCTGTACTAATTTGGGCCGAGTTGGCGACTCACGGCCATGTTTGCGCCACCTACAGCCTGGGAGGGTGAGCGTCATGGCGGCTTCTTGCCC
>gene=chr12_82752102-82752361; species=ponAbe
CGCGCCTCAATACCACCAAGCCGCCACTTCGCGGACCGCCTCACCGGCGCCATTGCAGCCGACTAACTGCGTCATCAGAAGACCACGACGGACGCCCACAAAATACGTCACCAAGCCGAGTCAATCAATCGCTCAGAAAGAATCCGGCTCGGAGTTCTACTGAGCCTGCCTGTGCTAATTTGGGCCGAGCTGGCGCCTCACGGCCATGTTTGCGCCACCTACAGCCTGGGAGGGTGAGCGTCATGGCGGCTTCTTGCTC
>gene=chr12_82752102-82752361; species=rheMac
CGCGCCTCAAAACCACCAGGCCACCACTTCCCTGCCCGCCTCACCGGCGCCATTGCAGCCCACCAAACGCGTCACCAGAGCACCACAACGGACGCCCACAAAATACGTCACCAAGCCGAAGCAATCAATCGCTCAGAAGGAATCTGGCTCGGAGGTCTACTGAGCCTGCCTGTACTAATTTGGGCCGAGTTGGCGACTCACGGCCATGTTTGCGCCACCTACAGCCTGGGAGGGTGAGCGTCATGGCGGCTTCTTGCCC
>gene=chr12_86925213-86925272; species=hg19
GATGCTAGGTATTGCCTGTGGTCACTAAAGCCATATTTGGTAAAGGGCTTCACTTGTTT
>gene=chr12_86925213-86925272; species=bosTau
GATAGGAGGTATTGCCTGCAGTTATAAATGCGGTATATG-TAAAGGGCTTCACT-GTTT
>gene=chr12_86925213-86925272; species=calJac
GATGCTAGGAATTGCCTGTGGTCATTTAAGCCATATTTGGTAAAGGGTTTCACTGGTTT
>gene=chr12_86925213-86925272; species=canFam
GATGCTAGGTATTGCCTGTGGTCATTAATGCCATATTTGGTAAAGGGATACACT-GTTT
>gene=chr12_86925213-86925272; species=equCab
GACACTAGGCACTGCCTGTGGTCATTAACATTGTATTTGGTAAAGGGCTTCACT-GTTT
>gene=chr12_86925213-86925272; species=gorGor
-----------------------------------------------------------
>gene=chr12_86925213-86925272; species=panTro
GATGCTAGGTATTGCCTGTGGTCACTAAAGCCATATTTGGTAAAGGGCTTCACTTGTTT
>gene=chr12_86925213-86925272; species=papHam
GATGCTAGGTATTGCCTGTGGTCATTAAAGCCATGTTTGGTAAAGGGCTTCACTTGTTC
>gene=chr12_86925213-86925272; species=ponAbe
GATGCTAGGTATTGCCTGTGGTCACTAAAGCCATATTTGGTAAAGGTCTTCACTTGTTT
>gene=chr12_86925213-86925272; species=rheMac
GATGCTAGGTATTGCCTGTGTTCATTAAAGCCATGTTTGGTAAAGGGCTTCACTTGTTC
>gene=chr12_89919785-89919931; species=hg19
GCAGCGCCTCCCGGTCACTACAACAACGGCGGCCCAGTCAAACCCCGCGCTCCAGGCATGGCCAGCCGAGCCCCGAGACACCGCCAGCCCTGTAAAGAGAGGACGGGAGGTATGCGCCGGGTCAGCTGTGGCCACACACCAAGCCA
>gene=chr12_89919785-89919931; species=bosTau
GCAGCGCCTCCCGGTCACTACAACAACGGCGCCCCAGTCAAACCCCGCGCTCCAGGCGTGGCCAGCCGAGCCCCGAGGCTGCGCCCGCGCCAAGAAAAGCTGGCAAGCCGGACGCCCGGGATCGGGTGTCGCCACACATCAAGCCA
>gene=chr12_89919785-89919931; species=calJac
GCAGCACCTCCCGGTCACTACAACAACGGCGGCCCAGTTAAACTCTGCGCTCAAGGCATGGCCAGTCGAGCCCCGAGACCTCGCCGACGCTGTAAAGAGCGGGTGGGAGGGATGCTCCGGATCAGCTGTGGCCACACACCAAGCCA
>gene=chr12_89919785-89919931; species=canFam
--------------------------------------------------------------------------------------------------------------------------------------------------
>gene=chr12_89919785-89919931; species=equCab
GCGGCACCTCTCGGTCACTACAACAACGGCGGCCCAACAAAATCCCGCGCTCCAGGCATGGCCAGCCGAGCCCCGAGGTTCCGCCGGCGCCAGAGAGAGCTGGCAGGAGGGATGCCTGGGGTCAGG-GCGACCGCACAGCAAGCCG
>gene=chr12_89919785-89919931; species=gorGor
GCAGCGCCTCCCGGTCACTACAACAACGGCGGCCCAGTCAAACCCCGCGCTCCAGGCATGGCCAGCCGAACCCCGAGACACCGCCAGCCCTGTAAAGAGAGGACGGGAGGTATGCGCCGGGTCAGCTGTGGCCACACACCAAGCCA
>gene=chr12_89919785-89919931; species=panTro
GCAGCGCCTCCCGGTCACTACAACAACGGCGGCCCAGTCAAACCCCGCGCTCCAGGCATGGCCAGCCGAGCCCCGAGACACCGCCAGCCCTGTAAAGAGAGGACGGGAGGTATGCGCCGGGTCAGCTGTGGCCACACACCAAGCCA
>gene=chr12_89919785-89919931; species=papHam
GCAGCGCCTCCCGGTCACTACAACAACGGCGGCCCAGTCAAACCCCGCGCTCCAAGCATGGCTAGCCGAGCCCCGAGACACCGCCAGCCCTGTAAAGAGCGGACGGGAGGGATGCTCCGGTTCAGCTGTGGCTACACACCAAGCCA
>gene=chr12_89919785-89919931; species=ponAbe
GCAGCGCCTCCCGGTCACTACAACAACGGCGGCCCAGTCAAACCCCGCGCTCCAGGCATGGCCAGCCGAGCCCCGAGACACCGCCAGCCCTGTAAAGAGCGGACGGGAGGGATGCGCCGGGTCAGTTGTGGCCACACACCAAGCCA
>gene=chr12_89919785-89919931; species=rheMac
GCAGCGCCTCCCGGTCACTACAACAACGGCGGCCCAGTCAAACCCCGCGCTCCAAGCATGGCTAGCCGAGCCCCGAGACACCGCCAGCCCTGTAAAGAGCGGACGGGAGGGATGCTCCGGTTCAGTTGTGGCTACACACCAAGCCA
>gene=chr12_91247915-91248075; species=hg19
AAACGATGCAAAGTAAACTCAAATGTTTGGAGACTGCATCGCCCAGACCCATCACCATTTACCAAATAAGGTGTGTTCCACTGGCCCTCTAGTGGTGACGTGTTAGAATCATAGATTCTTCCACTCGAAGGGTAAAAAAAGCTGTCTTCTTTCAGAAGTA
>gene=chr12_91247915-91248075; species=bosTau
AAA-CATGCAAAGTAAATTCAAGTATTTGTTCACTGTTCCTC-------CACCACCATTTACCAAACTAGGTGCGCAACAAAGGCCCTCTAGCGGTAATATATTAGGGTTATAGAGTCTTACACTCAAGGGGT-AAAAAAGCTCTCCTCTTCCAGAACTA
>gene=chr12_91247915-91248075; species=calJac
AAAAGATGCAAAGTAAACTCAAATGTGTGTAGACTACACCACCCCCACCCACCACCATTTACCAAATAAGGTGTGTTCCACTGGCCCTCTAGTGGTGATGTGTTAGAATCATAGATTCCTATACTCAAAGGGTAAAAAAAGCTGTCTTCTTTCAGAAGTA
>gene=chr12_91247915-91248075; species=canFam
AAA-GCTGCAAAGTAAACTTCACTGCT----------CCCCT-------CCCCACCGTTTACCAAATTAGGTGAGTTCCAATGGCCCTCTAGTGGTGATGTATTAGGGTTAGAGATTTTTACACTCAAAGGGT-AGAAAAGCTATCTCCTTTCAGAGCTA
>gene=chr12_91247915-91248075; species=equCab
AAA-AATGCAAAGTAAACTCAAATGTTTG----CTACTGCTC-------CACCACCATTTACCAAATTAGGTGAGACTCACTGGCCCTCTAGTGGCGATGTATTAGGGTTATAGATTTTTACACTCCAAGGGT-AAAAAAGCTATCTTCTTTCAGAACTA
>gene=chr12_91247915-91248075; species=gorGor
----------------------------------------------------------------------------------------------------------------------------------------------------------------
>gene=chr12_91247915-91248075; species=panTro
AAACGATGCAAAGTAAACTCAAATGTTTGGAGACTGCATCGCCCCGACCCATCACCATTTACCAAATAAGTTGTGTTCCACTGGCCCTCTAGTGGTGATGTGTTAGAATCATAGATTCTTCCACTCAAAGGGTAAAAAAAGCTGTCTTCTTTCAGAAGTA
>gene=chr12_91247915-91248075; species=papHam
AAAAGATGCAAAGTAAACTCAAATGTTTGGAGACTGCATCGCCCAGACCCACCACCATTTACCAAATAAGGTGTGTTCCATTGGCCCTCTAGTGGTGATGTGTTAGAATCATAGATTCTTCCACTCAAAGGGTAAAAAAAGCTGTCTTCTTTCAGAAGTA
>gene=chr12_91247915-91248075; species=ponAbe
AAAAGATGCAAAGGAAACTCAAATGTTTGGAGACTGCATCGCCCCGACCCACCACCATTTACCAAATAAGGTGTGTTCCATTGGCCCTCTAGTGGTGATGTGTTAGAATCATCGATTCTTCCACTGAAAGGGTAAAAAAAGCTGTCTTCTTTCAGAAGTA
>gene=chr12_91247915-91248075; species=rheMac
AAAAGATGCAAAGTAAACTCAAATGTTTGGAGACTGCATCGCCCAGACCCACCACCATTTACCAAATAAGGTGTGTTCCATTGGCCCTCTAGTGGTGATGTGTTAGAATCATAGATTCTTCCACTCAAAGGGTAAAAAAAGCTGCCTTCTTTCAGAAGTA
>gene=chr12_92163686-92163777; species=hg19
ccttaccttaagaacatccacaaaggacctatttccaaatatggtcaaattctaaggttctgggtggatttgcatttgtatgagacattat
>gene=chr12_92163686-92163777; species=bosTau
-------------------------------------------------------------------------------------------
>gene=chr12_92163686-92163777; species=calJac
ccttaccttaagtacatctgcaaagaacctatttccaaa-atggtaaaattctgaggttctggatggatttgcatttttatgagacactat
>gene=chr12_92163686-92163777; species=canFam
cct-actcccagtgcacttgtaaagattctatttccaaataaaggcacattttgaggttccaggaaggcatgcatttttgtgaaatactag
>gene=chr12_92163686-92163777; species=equCab
tctcactttaagtacatttgcaaagatcctatttccaaa-aaaggcaaattctgaggttccaggtggacatgcatttttgtaaaacactat
>gene=chr12_92163686-92163777; species=gorGor
ccttaccttaagaacatccacaaaggacctatttccaaatatggtcaaattctaaggttctgggtggatttgcatttgtatgaggcattat
>gene=chr12_92163686-92163777; species=panTro
ccttaccttaagaacatccacaaaggacctatttccaaatatggtcaaattctaaggttctgggtggatttgcatttgtatgagatattat
>gene=chr12_92163686-92163777; species=papHam
ccttaccttgagtacatccgcaaagaacctatttccaaatatggtcaaattctaaggttctggatggatttgcatttttatgagacactat
>gene=chr12_92163686-92163777; species=ponAbe
ccttaccttaagtacatccacaaataacctatttccaaatatggtcaaattctaaggttctgggtggctttgcatttgtatgagacattat
>gene=chr12_92163686-92163777; species=rheMac
ccttaccttgagtacatccgcaaagaacctatttccaaatatggtcaaattctaaggttctggatggatttgcatttttatgagacactgt
>gene=chr12_95730141-95730371; species=hg19
TGCAAGTAATTTATTATGTGTAATCACATCATTCGCGGTAGCACTTCGCCCAGAGAAACCTAGCCCAATATGGTAACATCAGAACAATGCTTCACCTCACATCTTCCTTTGAAAGATAAAGAAAACACAGAATCATTCTGCTTCTCTCCGGGAAGGAAGGCAAAGCGTTTCCCCAGGCCCTCAGAACACCATCTGGCTGCAGTCTTTCCTTTTAGGGACCTGGTATTTTC
>gene=chr12_95730141-95730371; species=bosTau
CGCAGGTAATTAATTACGGACAATCACATCATTATCTGTACTGCTTTGCCCAAAGAAATCCAGCCCAATGTGGTTACATCAGAACAATT---TACCTCACATTTTCCTTTGAAAGATAAAGAAAACAG--AATCATTCTTCCTTGCTCCT-GAGGAAAGACAGAGCT-TCCCCCAGACCCTCAGAACTCCATCTGGCTGCAATCTTTCC-----------CAGAGTTTGC
>gene=chr12_95730141-95730371; species=calJac
TACAAGTAATTTATTATGGGTAATCACATCATTCCCTGTAGCACTTCACCCAAAGAAACCTAGCCCAATATGGTAACATCAGAACAATTCTTCACCTCCTATCTTCCTTTGAAAGAAAAAGAAAACGCAGAACCATTCTGCTTCTCTCTGGGAAGGAAGGCAAAGCATTTCCCAAGGTCCTCAGAACACCATCTGGCTGCAGTCTTTCCTTTTAGGGACCTGGTGTTTTC
>gene=chr12_95730141-95730371; species=canFam
CACATGTAACTTCTTATGGACAATCAGATCGCCCTCTATGCCACTTTGCCCACAGAAACCCAGCCCGATGTGGTAACA--GGAACAATTCTACACCTCACATTTTCCCTTGAAAAATGAAGACAGCAG--ACTGACTCTGCCACACTCTGAGAAGAAAGTCAGAGCTATCTCCAAGGCCCTCAGAAAGCCATCTGGCTGCAATCTTTCC-----------CGGAGTTTTC
>gene=chr12_95730141-95730371; species=equCab
TGCAGGTCACTTATTATGGACAATCATGTCATTCTCTGTAGCACTTTGCCCAAAGAAACCCAGCCCAACATGGTAACATCAGAACAATTCTTCACCTCACATTTTCCCTTGAAACATAAAGAAAACAG--AATCATTCTGCCTCTCTCCGCGAAGAAAGGCAGAGCCATCCCCAAGGCCCTTGGAAAGCCATCTGGCTGCAGCCTTTCC-----------CGGAGTTTTC
>gene=chr12_95730141-95730371; species=gorGor
--------------------------------------------------------------------------------------------------------------------------------------------------------------------------------------------------------------------------------------
>gene=chr12_95730141-95730371; species=panTro
TGCAAGTAATTTATTATGCGTAATCACATCATTCTCCGTAGCACTTCGCCCAGAGAAACCTAGCCCAATATGGTAACATCAGAACAATGCTTCACCTCACATCTTCCTTTGAAAGATAAAGAAAACACAGAATCATTCTGCTTCTCTCCGGGAAGGAAGGCAAAGCGTTTCCCCAGGCCCTCAGAACACCATCTGGCTGCAGTCTTTCCTTTTAGGGACCTGGTGTTTTC
>gene=chr12_95730141-95730371; species=papHam
TGCAAGTAATTTATGACGGATAATCACATCGTTCTCTGTAGCACTTTGCCCAGAGAAACCTAGCCCAATATGGTAACATCAGAACAATTCTTCACCTCACATCTTCCTTTGAAAGAAAAAGAAAACACAGAACCATTCTGCTTCTCTCCGGGAAGGAAGGCAAAGCGTTTCCCAAGGCCCTCAGAACACCATCTGGCTGCAGTCTTTCCTTTTAGGGACCTGGTGTTTTC
>gene=chr12_95730141-95730371; species=ponAbe
TGCAAGTAATTTATTATGGGTAATCACATCATTCTCCGCAGCACTTCGGCCAGAGAAACCTAGCCCAATATGGTAACATCAGAACAATTCTTCACCTCACATCTTCCTTTGAAAGACAAAGAAAACACAGAATCATTCTGCTTCTCTCCAGGAAGGAAGGCAAAGCGTTTCCCGAGGCCCTCAAAACGCCATCTGGCTGCAGTCTTTCCTTTTAGGGACCTGGTGTTTTC
>gene=chr12_95730141-95730371; species=rheMac
TGCAAGTAATTTATGACGGATAATCACATCATTCTCTGTAGCACTTTGCCCAGAGAAACCTAGCCCAATATGGTAACATCAGAACAATTCTTCACCTCACATCTTCCTTTGAAAGAAAAAGAAAACACAGAACCATTCTGCTTCTCTCCGGGAAGGAAGGCAAAGCGTTTCCCAAGGCCCTCAGAACACCATCTGGCTGCAGTCTTTCCTTTTAGGGACCTGGTATTTTC
>gene=chr12_101960163-101960317; species=hg19
GCTTTTTCTTGAGTCCCATAACAAGGATGTTTGGCAACCTGTAGGAAAGAATGTGTCATAGTCAAATTAAGGGGAGACAACCAAATTAGGAGTGGAAAGGCACATGAAAGGAATAGCAGCAGGGGGGTTTGCCAGGGTGGAGGGGAGGAAGGGA
>gene=chr12_101960163-101960317; species=bosTau
AtttttttttttGTCTTATCACAAGGATGTTTGGCAACCTGCAGGAAAGAATGTGTCAGAGTCAAATGTAAGAG----AACCAAATTAGGAGTGGAAAGGCATGCGAAAGGAGTAACAACAGATGGGTTTGCCAGGATGGAGAG----ATGGAG
>gene=chr12_101960163-101960317; species=calJac
GCTTTTTCTTGGGTCCCATCGCAAGGATGTTTGGCAACCTATAGGAAAGAATGTGTCATAGTCAAATGAAGGGTAGACAACCAAATTAGGAGTGGAAAGGCACATGAAAGGAATAGCAGCAGGTGGGTTTGCCAGGGTGGAGGGGAGGAAGGGA
>gene=chr12_101960163-101960317; species=canFam
ATTTTTTTTTTTGTCCCATCACCAGGATGTTTGGCAACCTGCAGGAAGGAATGTGTCCGAGTCAAATGGAAGAG----AACCAAGTTAGGAGTGGAAAGGCATGTG-AATGAGCAACAGCAGGTGG-GTTGCCAGGATGGAAAGGAGAAAGGGG
>gene=chr12_101960163-101960317; species=equCab
ATTTTTTTTTTGGTCTCATCACAAGGATGTTTGGCAACCTGCAGGAAAGAACGTATCAGAGTCAAACATAAGAG----AACCAAGTTAGGAGTGGAAAAGCATGTGAAAGGAGTAACAGCAGGTGGGACTGCCTGGATGGAGAGGAGGAAGGGG
>gene=chr12_101960163-101960317; species=gorGor
----------------------------------------------------------------------------------------------------------------------------------------------------------
>gene=chr12_101960163-101960317; species=panTro
GCTTTTTCTTGAGTCCTATAACAAGGATGTTTGGCAACTTATAGGAAAGAATGTGTCATAGTCAAATTAAGGGGAGACAACCAAATTAGGAGTGGAAAGGCACATGAAAGGAATAGCAGCAGGTGGGTTTGCCAGGGTGGAGGGGAGGAAGGGA
>gene=chr12_101960163-101960317; species=papHam
ACTTTTTCTTGAGTCCTATAACAAGGATGTTTGGCAACCTATAGGAAAGAATGTGTCATAGTCAAATTAAGGGG--------------------------------------------------------------------------------
>gene=chr12_101960163-101960317; species=ponAbe
GCTTTTTCTTGAGTCCCATAACAAGGATGTTTGGCAACCTATAGGAAAGAATGTGTCATAGTCAAATTAAGGGGAGACAACCAAATTAGGAGTGGAAAGACACATGAAAGGAATAGCAGCAGGTGGGTTTGCCAGGGTAGAGGGGAGGAAGGGA
>gene=chr12_101960163-101960317; species=rheMac
ACTTTTTCTTGAGTCCTATAACAAGGATGTTTGGCAACCTATAGGAAAGAATGTGTCATAGTCAAATTAAGGGGAGACAACCAAATTAGGAGTGGAAAGGCACATGAAAGGAATAGCAGCAGATGGGTCTGCCAGGGTGGAGGGGAGGAAGGGA
>gene=chr12_108079475-108079568; species=hg19
TTTTGTCCCCTCCTATTTCTCATTCGGCGCCTCAGAATGACGTCTGAAATGAGCGCCGACGCTGCCCAAACAGGAGCCTGCGCATGCGCTCTG
>gene=chr12_108079475-108079568; species=bosTau
ATCTTTCCCCACCCCTTTCCCGTTCGCCGCTTTCGAATGACGTCAGAAGCGGGCGCCGACCCCTAAGGACCAGGTGCCGGCGCCTGCGCTCTT
>gene=chr12_108079475-108079568; species=calJac
TTGTGTCCCCTCCCATTTTCCCTTCGGCGTCTCCATATGACGTCAGAAACGAGCGCCGACGCTGACCGAGCTAGAGTCGGCGCATGCACTCTG
>gene=chr12_108079475-108079568; species=canFam
TTCCGCTTCCAGCCCTTTCC---GCGGCGCCGCGGGATGACGTCAGAAGCGGGCG-CGGACGCGCAGAAACGCCGGCGTGCGCGTGTGCTGTG
>gene=chr12_108079475-108079568; species=equCab
CTCTTTCCCCGCCGGCTTCCCTTTCGGCGCCTTCGGATGACGTCAG-AGCGGGCACCGAAGCCGCAGGAACCGGAACCCGCGCCTGCGCTCTG
>gene=chr12_108079475-108079568; species=gorGor
TTTTGTCCCCTCCTATTTCTCATTCGGCGCCTCAGAATGACGTCTGAAATGAGCGCCGACGCTGCCCAAACAGGAGCCTGCGCATGCGCTCTG
>gene=chr12_108079475-108079568; species=panTro
TTTTGTCCCCTCCTATTTCTCATTCGGCGCCTCAGAATGACGTCTGAAATGAGCGCCGACGCTGCCCAAACAGGAGCCTGCGCATGCGCTCTG
>gene=chr12_108079475-108079568; species=papHam
TTCTGTCCCCTCCCATTTCCCATTCGGCGCCTCAAAATGACGTC-AAAACGAGCGCCAACGCTGAACGAGTAGGAGCCCGCGCATGCGCTCTG
>gene=chr12_108079475-108079568; species=ponAbe
TTCTGTCCCCTCCCATTTCCCATTCGGCGCCTCACAATGACGTCTGAAACGAGCGCCGACGCTGCCCAAGCAGGAGCCCGCGCATGCGCTCTG
>gene=chr12_108079475-108079568; species=rheMac
TTCTGTCCCCTCCCATTTCCCATTCGGCGCCTCAAAATGACGTC-AAAACGAGCGCCAACGCTGCCCGAGAAGGAGCCCGCGCATGCGCTCTG
>gene=chr12_108155030-108155187; species=hg19
CCCAGGCCCCTCCGCGCGTGCGCACGGCAGAGGCACTGGCCGCGAGAGGCTCGGCCGGGAGTTCCGCGTCTCCATCCGGCCGGGTAGAATCGAGCGCCGAGCGATCGGCCCATGGTTGCTAGGCGACCAGGGCTGCTGTTCCTGCAGGGATTGAGTT
>gene=chr12_108155030-108155187; species=bosTau
TCCCCCCACTCCCGCGCTTGCGCGCGGCGAGGACCCGGGCCGTGAGAGGCTAGGCCTGGAGCGCCGCGTCTCAGTCCGGACCGGTCAAATCGATCGCCGAGCAATCGACC--CCGTTGCTAAGCAACCGGGGCTGGCCAGAGCCCTGGGAGCCGATT
>gene=chr12_108155030-108155187; species=calJac
CCCAGGCCCCTCCGCGCGTGCGCACGGAAGATGCGCAGGCCGCAAGAAGCTCCGCCGGGAGCTCAGTATCTCCATCCGGCCGGGTCGAATCGAGTGCCGAGCGATCGACCCATGGTTGCTAGGCGACCAGGGCTGCTGTGCCCGCAGGTGGTGAGTT
>gene=chr12_108155030-108155187; species=canFam
ccgagccccgtccgcgcctgcgcacggc-gggccccggggcgcggaaggcgccgccgggagctccgcggcccaggccggcggggTTGCGTCGAACGCCGAGCTATCGACCCGCAGTTGCTAGGCAACCAGG-CTGCAGTGCCGGTTGCGAGGGAGTT
>gene=chr12_108155030-108155187; species=equCab
-------------------------------------------------------------------------------------------------------------------------------------------------------------
>gene=chr12_108155030-108155187; species=gorGor
CCCAGGCCCCTCCGCGCGTGCGCACGGCAGAGGCACTGGCCGCGAGAGGCTCGGCCGGGAGTTCCGCGTCTCCATCCGGCCGGGTAGAATCGAGCGCCGAGCGATCGGCCCATGGTTGCTAGGCGACCAGGGCTGCTGTTCCTGCAGGGATTGAGTT
>gene=chr12_108155030-108155187; species=panTro
CCCAGGCCCCTCCGCGCGTGCGCACGGCAGAGGCACTGGCCGCGAGAGGCTCGGCCGGTAGTTCCGCGTCTCCATCCGGCCGGGTAGAATCGAGCGCCGAGCGATCGGCCCATGGTTGCTAGGCGACCAGGGCTGCTGTTCCTGCAGGGATTGAGTT
>gene=chr12_108155030-108155187; species=papHam
CCCAGGCCTCTCCGCGCGTGCGCGCGGCAGATGCGCTGGCCGCGAGAGGCTCCGCCGTGAGCTCTGCGTCTCCATCCGGCCGGCTAGAATCGAGCGCCGAGCGATCGACCTATAGTTGCTAGGCGACCAGGGTTGCTATACCTGCAGGGAGTGAGTT
>gene=chr12_108155030-108155187; species=ponAbe
CCCAGGCCCCTCCGCGCGTGCGCATGGCAGAGGCACTGGCCGCGAGAGGCTCGGCCGGGAGCTCCGCGTCTCCATCCGGTCGGGTAGAATCGAGCGCCGAGCGATCGACCCATGGTTGCTAGGCGACTAGGGCTGCTGTTCCTGCAGGGAGTGAGTT
>gene=chr12_108155030-108155187; species=rheMac
--------------CGCGTGCGCGCCGCAGATGCGCTGGCCGCGAGAGGCTCCGCCGCGAGCTCTGCGTCTCCATCCGGCCAGCTAGAATCGAGCGCCGAGCGATCGACCTATAGTTGCTAGGCGACCAGGGTTGCTATACCTGCAGGGAGTGAGTT
>gene=chr12_109085342-109085626; species=hg19
CGTTCTTTGCACTTGACTCAGTGGCTTCTCTTCACCACACACTCCCAGATCCCACCATTCTCTGAGCCACCCGTGCAGCCAATCAAAGCAAAGGAAGGAAATTATCCTGGCCGGCTGACAGCCACAGCGCTCTGATGGCCATATATGGTAAAAACCACTGTCAGAGCCCTGTCAGGCCTGCGGGCCGGCTGCTGTGGACATATCAGTGAACTGCAGCAGCAGGAGAAGCTGGCCAAGGAAACGCACAAAGGCTGCCTGCTCATCTCCAGGGGAGGGGGTGGGGT
>gene=chr12_109085342-109085626; species=bosTau
CGTTCTTTGCACTTGACTCAGTGGCTTCCCCTCACCACAGACTCCCAGATCCCACCATTCTCCAAGCCG-CTGCGCAGCCAATCAAAGCAAAGGAAGGAAACGATGCTGGCCGGCTGACAGCCCCAGAGCTCTGATGGCCATATATGGTAAAAACCACTGTCAGAG-CCTGTCAGGCCTGCGGGCCGGCTGCTGTGGACATATCAGTGAACTGCAGCAGCGCCAGAGGCCAGCCAAGGAAACGCACAAAGGCTGCCTGCTCATCTCCAGGAGAGGGCGGAGGAT
>gene=chr12_109085342-109085626; species=calJac
CGTTCTTTGCACTTGACTCAGTGGCTTCTCTTCGCCACACACTCCCAGATCCCACCATTCTCCGAGCCACCCGTGCAGCCAATCAAAGGAAAGGAAGGAAATTATCCTGGCCGGCTGACAGCCACAGCGCTCTGATGGCCATATATGGTAAAAACCACTGTCAGAGCCCTGTCAGGCCTTCAGGCCGGCTGCTGTGGACATATCAGTGAACTGCAGCAGCAGGAGAGGCTGGCCAAGGAAATGCACAAAGGCTGCCTGCTCATCTCCAGGGGAGGGGGTGGGGT
>gene=chr12_109085342-109085626; species=canFam
CGTTCTTTGCACTTGACTCAGTGGCTTCCCTTCACCACACACTCCCAGATCCCACCATTCTCTGAG----CTGAGCAGCCAATCAAAGCAAAGGAAGGAAATTATCCTGGCCAGCTGACAGCCCCAGAGTTCTGATGGCCATATATGGTAAAAACCACTGTCAGAGCCCTGTCAGCCCTACAGGCCGGCTGCTGTGGACATATCAGTAAACTGCAGCGGCAGGAGAAGTCGGCCAAGGAAACGTACAAAGGCTGCCTGCTCATCTCCAGGGGAGGAGGGTGCAG
>gene=chr12_109085342-109085626; species=equCab
CGTTCTTTGCACTTGACTCAGTGGCTTCCCTT-GCCACACACTCCCAGATCCCACCATTCTCTGAGCCG-CCGCGCAGCCAATCAAAGCGGAGGAAGGAAATTATCCTGGCCGGCTGACAGCGCC--AGCTCTGATGGCCATATATGGTAAAAAGCACTGTCAGAGCC--GGCAGGCCTGCGGGCCGGCTGCTGCGGACAGATCAGCGAACTGCAGCAGCAGGAGAAGCCGGCTGAGGAAACGCACAAGGGCCGCCCGCTCATCTCcaggggaggggaggggag
>gene=chr12_109085342-109085626; species=gorGor
CGTTCTTTGCACTTGACTCAGTGGCTTCTCTTCACCACACACTCCCAGATCCCACCATTCTCTGAGCCACCCGTGCAACCAATCAAAGCAAAGGAAGGAAATTATCCTGGCCGGCTGACAGCCACAGCGCTCTGATGGCCATATATGGTAAAAACCACTGTCAGAGCCCTGTCAGGCCTGCGGGCCGGCTGCTGTGGACATATCAGTGAACTGCAGCAGCAGGAGAAGCTGGCCAAGGAAACGCACAAAGGCTGCCTGCTCATCTCCAGGGGAGGGGGTGGGGT
>gene=chr12_109085342-109085626; species=panTro
CGTTCTTTGCACTTGACTCAGTGGCTTCTCTTCACCACACACTCCCAGATCCCACCATTCTCTGAGCCACCCATGCAGCCAATCAAAGCAAAGGAAGGAAATTATCCTGGCCGGCTGACAGCCACAGCGCTCTGATGGCCATATATGGTAAAAACCACTGTCAGAGCCCTGTCAGGCCTGCGGGCCGGCTGCTGTGGACATATCAGTGAACTGCAGCAGCAGGAGAAGCTGGCCAAGGAAACGCACAAAGGCTGCCTGCTCATCTCCAGGGGAGGGGGTGGGGT
>gene=chr12_109085342-109085626; species=papHam
CGTTCTTTGCACTTGACTCAGTGGCTTCTCTTCACCACACACTCTCAGATCCCACCATTCTCTGAGCCACCCGTGCAGCCAATCAAAGCAAAGGAAGGAAATTATCCTGGCCGGCTGACAGCCACAGCGCTCTGATGGCCATATATGGTAAAAACCACTGTCAGAACCCTGTCAGGCCTGCGGGCCGGCTGCTGTGGACATATCAGTGAACTGCAGCAGCAGGAGAAGCTGGCCAAGGAAACGCACAAAGGCTGCCTGCTCATCTCCAGGGGAGGGGGTGGGGT
>gene=chr12_109085342-109085626; species=ponAbe
CGTTCTTTGCACTTGACTCAGTGGCTTCTCTTCACCACACACTCCCAGATCCCACCATTCTCTGAGCCACCCGTGCAGCCAATCAAAGCAAAGGAAGGAAATTATCCTGGCCGGCTGACAGCCACAGCGCTCTGATGGCCATATATGGTAAAAACCACTGTCAGAGCCCTGTCAGGCCTGCGGGCCGGCTGCTGTGGACATATCAGTGAACTGCAGCAGCAGGAGAAGCTGGCCAAGAAAACGCACAAAGGCTGCCTGCTCATCTCCAGGGGAGGGGGTGGGGT
>gene=chr12_109085342-109085626; species=rheMac
CGTTCTTTGCACTTGACTCAGTGGCTTCTCTTCACCACACACTCTCAGATCCCACCATTCTCTGAGCCACCCGTGCAGCCAATCAAAGCAAAGGAAGGAAATTATCCTGGCCGGCTGACAGCCACAGCGCTCTGATGGCCATATATGGTAAAAACCACTGTCAGAGCCCTGTCAGGCCTGCGGGCCGGCTGCTGTGGACATATCAGTGAACTGCAGCAGCAGGAGAAGCTGGCCAAGGAAACGCACAAAGGCTGCCTGCTCATCTCCAGGGGAGGGGGTGGGGT
>gene=chr12_113669389-113669609; species=hg19
GGCAGGGACTGAGGAATCTGGCTGTGCTGCCTGTGACCTTTAACCCTATGTGAGGGCCTTATCCCTGCAGGAAACTGGAGGGTTTGGGTTTTTCTCCTTATATGGGCAATTGTGGATTTAATCCAAGACTCAGACATCTTTGGGCTCTAAGTGCGGCTGCTGCAGTGCTAATGAATGACTCACAGGCAGCATGGTGTCAGGTTGATAAAGGAGGCAGGTA
>gene=chr12_113669389-113669609; species=bosTau
TG-AGATCCCCAGGAATCTGGCTGTGCTGCCTGTGACCTTTGACTCTGTGCTAAGGATGTGTCCCTACAGGAAACCAGAGGGCTTGGATTTTTTTTTTTCCCCGGGCAAGGATGGATTGTATCCAAGACTTAAACATTTCTGGGCTATAAACGTGGCAGCTGAAATGCTAATGAATGACTCATAGGCAGGA-GATGTCAGGTTGATAAAGGAGGAAGGCC
>gene=chr12_113669389-113669609; species=calJac
GGCAGGGGCTGAGGAATCTGGCTGTGCTGCCTCTGACCTTTAA-------------------CCCTGCAGGAAACTGGAGGGTTTGGGTTTTTCTCCTTACTTGGGCAAGAGTGGATTTAATCCAAGACTCAGACATCTTTGGGCTCTAAGAGCGGCTGCTGCGGTGCTAATGAATGAGTCACAGGCAGCACGGTGTCAGGTCGATAAAGGAGGCAGGTA
>gene=chr12_113669389-113669609; species=canFam
TGTAAGTATGCAAAAGCCAAGCTGTGCTGCCTACGACCTTTGACCCTGTGCCAGGAATGTATCCCTGCTGGAGACTGGAGGGTTGGGATTTTTTTTTTCTCATGGGTAAGAATGGATTTTATCCAAGACTCCAGCATCTCTGGGCTATAAGAGCGGCTGCCTAAATGCTAATGTATGACTCATAGGCAGAA-GATGTCAGGTTGATAAAGGAGGCAGGTA
>gene=chr12_113669389-113669609; species=equCab
TGCCGGTGCCCAGGAACCTGGCTCTGGTGCCTGTGACCTTT----------------CGTTTCCCTGCAGGAAACTGGAGAGTTTGGATTTCTTTTCCTTATTGGGCAAGGATGGATTTTTTCCAAGACTCAGACATCTCTGGGC--TGAGAGTGGCTGCCGAAATGCTAATGGCTGACTCACAGGCAGAA-GGTGTCAGGTTGATAAAGGAGGCAGGGA
>gene=chr12_113669389-113669609; species=gorGor
GGCAGAGACTGAGGAATCTGGCTGTGCTGCCTGTGACCTTTAACCCTATGTGAGGGCCTTATCCCTGCAGGAAACTGGAGGGTTTGGGTTTTTCTCCTTATATGGGCAATTGTGGATTTAGTCCAAGACTCAGACATCTTTGGGCTCTAAGTGCGGCTGCTGCAGTGCTAATGAATGACTCACAGGCAGCATGGTGTCAGGTTGATAAAGGAGGCAGGTA
>gene=chr12_113669389-113669609; species=panTro
GGCAGGGACTGAGGAATCTGGCTGTGCTGCCTGTGACCTTTAACCCTATGTGAGGGCCTTATCCCTGCAGGAAACTGGAGGGTTTGGGTTTTTCTCCTTATATGGGCAATTGTGGATTTAATCCAAGACTCAGACATCTTTGGGCTCTAAGTGCGGCTGCTGCAGTGCTAATGAATGACTCACAGGCAGCATGGTGTCAGGTTGATAAAGGAGGCAGGTA
>gene=chr12_113669389-113669609; species=papHam
GGCAGGGGCCGAGGAATCTGGTTGTGCTGCCTGTGACCTTTAATCCTATGTGAGGGCCTTATCCCTGTAGGAAATTGGAGGGTTTGGGTTTTTCTCCTTATATGGGCAATTGTGGATTTAATCCAAGACTCAGACATCTTTGGGCTCTAAGCGTGGCTGCTGCAGTGCTAATGAATGACTCACAGGCAGCACGGTGTCAGGTTGATAAAGGAGGCAGGTA
>gene=chr12_113669389-113669609; species=ponAbe
GGCAGGGGCCGAGGAATCTGGCTGTGCTGCCTGTGACCTTTAACCCTATGTGAGGGCCTTATCCCTGCAGGAAACTGGAGGGTTTGGGTTTTTCTCCTTATATGGGCAATTGTGGATTTAATCCAAGACTCAGACATCTTTGGGCTCTAAGCGCGGCTGCTGCAGTGCTAATGAATGACTCACAGGCAGCATGGTGTCAGGTTGATAAAGGAGGCAGGTA
>gene=chr12_113669389-113669609; species=rheMac
GGCAGGGGCCGAGGAATCTGGTTGTGCTGCCTGTGACCTTTAATCCTATGTGAGGGCCTTATCCCTGTAGGAAATTGGAGGGTTTGGGTTTTTCTCCTTATATGGGCAATTGTGGATTTAATCCAAGACTCAGACATCTTTGGGCTCTAAGCGTGGCTGCTGCAGTGCTAATGAATGACTCACAGGCAGCACGGTGTCAGGTTGATAAAGGAGGCAGGTA
>gene=chr12_117305420-117305571; species=hg19
aaaaaaagtgcctaacaaccttgtttaccctaccagaaaacaggaaacaatgcaaatgttcccaaggaagtgaccatataaggaaatcctggttcatccaagcaacagaacatcatgcagccattaaaaaggatgaggaaaacctttgcgt
>gene=chr12_117305420-117305571; species=bosTau
------------actaaacctcatttatactatcagaaaatga-caacagtgtaaatatccctggggaaatgaccaaataaggaaatcgtggtccatccaagcaacagaacaccaggcagccataaaaagagatgatgaaaac----ctct
>gene=chr12_117305420-117305571; species=calJac
--------------------------aCCCtaccagaaaacaggaaacattgtaaatgtccccagggaagtgaccttataaggaaatgctggttcatccaagcaacggaacatcatgcagccgtcaagaaggatgatgaaaacctttgtgt
>gene=chr12_117305420-117305571; species=canFam
-----------------acctggttcatactcttagaaaatgagaaacaacctaaatgcccctggggaggtgaccaaataagtgaatcatggtttatccaa-caatggaacaccatgcagccattaaaaaggatgatga-aacctttcttt
>gene=chr12_117305420-117305571; species=equCab
----------------------------------AGaaaatgtgaaacagtgtaaacgtccctggggagatggccaaataagtaaatcatggtccacccaa-cagtggaacaccatgcagccatgaaaaaggatgctgacaacctttcttt
>gene=chr12_117305420-117305571; species=gorGor
-------------------------------------------------------------------------------------------------------------------------------------------------------
>gene=chr12_117305420-117305571; species=panTro
agaaaaagttcctaacaaccttgtttaccctaccagaaaacaggaaacaatgcaaatgttcccgaggaagtgaccatataaggaaatcctggttcatccaagcaacagaacatcatgcagccattaaaaaggatgaggaaaacctttgcgt
>gene=chr12_117305420-117305571; species=papHam
aaaaaaagttcctaacaaccttgtttaccctaccagaaaacaggaaacaatgcaaatgttcccaaggaagtgaccatataaggaaaccctgcttcatccaagcaacagaacatcatgcagccattaaaaaggatgaggaaaacctttgtgt
>gene=chr12_117305420-117305571; species=ponAbe
aaaaaaagttcctaacaaccttgtttaccctaccagaaaacaggaaataatgcaaatgttcccaaggaagtgaccatataaggaaatcctggttcatccaagcaacagaacatcatgcagccattaaaaaggatgaggaaaacctttgcgt
>gene=chr12_117305420-117305571; species=rheMac
aaaaaaaGTTCCTAAcaaccttgtttaccctaccagaaaacaggaaacaatgcaaatgttcccaaggaagtgaccatataaggaaaccctgcttcatccaagcaacagaacatcatgcagccattaaaaaggatgaggaaaacctttgtgt
>gene=chr12_118810761-118810977; species=hg19
CCGTCTCAGTCCGCCCGCCCCCTGCCCCGGACCACGCCCCAAGCTCGGCTCCAATAGGCTCTCTACTGACCTTCCCTGATCGCGGGGCACAGGGCCGGGGCCGTATATAGGTATTTGATTGATGGAGCCTGGGAAGCCGAGCGGTCGATGGAACCCGAGGATTGGCGGAGTTGTCGATGGGCGGGACAGGGCAGGGCGGGGTCTCCTCAGACGCGG
>gene=chr12_118810761-118810977; species=bosTau
TCGTCCCAGTCTGCCCGCCCCCTGCCCCCGGCCACGCCCCTAGTCAGGCTCCGATAGGCTCTCTACTGACCTTCCCTGATCGTGGGGCACAGACCCGTGGCCGGATATAGGTACTTGATTGGAGGTGCCTGGGAAGCCGAGCGGTCGATGGCTCCCGAGGATTGGCGGAGTTGAATGTGGGCGGGATAGGGAGGGGCGGGGTTTCCTCAGACGCGG
>gene=chr12_118810761-118810977; species=calJac
CCATCTCAGTCCGCCCGCCCCCTGCCCAGGACCACGCCCTCAGCCTGGCTCCGATAGGCTCTCTACTGACCTTCCCTGATCGCGGGGCACAAGGCCGCGGCCGTATATAGGTATTTGACTGAAAGGGCCTGGGAAGCCGAGAGGTCGATGGAGCCCGAAGATTGGCGGAG-TGTCGGTGGGCGGGA-----CACAGCGGGGTTTCCTCAGACACGG
>gene=chr12_118810761-118810977; species=canFam
CGGTCTCAGTTCGCCCGCCCCCTGCCCCCGACCACGCCCCCAGCTCGGCTCCAATAGGCTCTCTACTGACCTCCCCTGACCGCGGGGCACGGGCCTGGGGCCTGGCATAGGTACTCGATTGGAAGCGCCTGGGAAGCCGAGCCGCCGATGGCGCCTGAGGATTGGCGGAGTTGACGGTGGGCGGGACGAGACGGGGCGGGGTTTTCTGAGACGCGG
>gene=chr12_118810761-118810977; species=equCab
CCGTCTCAGGT-GCCCGCCCCCTGCCCCCGACCACGCCCCCAGCTCGGCTCCGATAGGCTCTCTACTGACCTTCCCTGATCGCGGGGCATAGGCCTGGGGCCGGATATAGGCACTTGATTGGAGGCGCCTGGGAAGCAGAGCGGTCGATGGCGCCTAAGGATTGGCGGAGTTGACGGGAGGCGGGACGAGGCGGGGCGGGGCTTCCTCAGACGCGG
>gene=chr12_118810761-118810977; species=gorGor
--------------------------CCGGACCACGCCCCAAGCTCGGCTCCAATAGGCTCTCTACTGACCTTCCCTGATCGCGGGGCACACGGCCGGGGCCGTATATAGGTATTTGATTGATGGAGCCTGGGAAGCCGAGCGGTCGATGGAACCCGAAGATTGGCGGAGTTGTCGATGGGCGGGACAGGGCAGGGCGGGGTCTCCTCAGACGCGG
>gene=chr12_118810761-118810977; species=panTro
------------------------------------------------------------------------------------------------------------------------------------------------------------------------------------------------------------------------
>gene=chr12_118810761-118810977; species=papHam
CCGTCTCAGTCCGCCCGCCCCCTACCCCGGACCACGCCCCCAG-TGGGCTCCAATAGGCAATCTACTGACCTTCCCTGATCGCGGGGCACAGGGCCGGGGCCGTATATAGGTATTTGATTGATAGAGCCTGGGAAGCCGAGAGGTCGATGGAGCCCGAGGATTGGCGGAGTTGTCGGTGGGCGGGACAGGGCAGGGCGGGGTCTCCTCAGACGCGG
>gene=chr12_118810761-118810977; species=ponAbe
CCGTCTCAGTCCGCCCGCCCCCTGCCCCGGACCACGCCCCAAGCTCGGCTCCAATAGGCTCTCTACTGACCTTCCCTGATCGCGGGGCACAGGGCCGGGGCCGTATATAGGTATTTGATTTATGGAGCCTGGGAAGCCGAGCGGTCGATGGAGCCCGAGGATTGGCGGAGTTGTCGGTGGGCGGGACAGGGCAGGGCGGGGTCTCCTCAGACGCGG
>gene=chr12_118810761-118810977; species=rheMac
CCGTCTTAGTCCGCCCGCCCCCTACCCCGGACCACGCCCCCAG-TGGGCTCCAATAGGCAATCTACTGACCTTCCCTGATCGCGGGGCACAGGGCCGGGGCCGTATATAGGTATTTGATTGATAGAGCCTGGGAAGCCGAGAGGTCGATGGAGCCCGAGGATTGGCGGAGTTGTCGGTGGGCGGGACAGGGCAGGGCGGGGTCTCCTCAGACGCGG
>gene=chr12_119594382-119594543; species=hg19
GCAGCAGTAGCCGCTCGGCCAGCCGCAGCTACTCccggagccggagtcggagccggagccggagacggagccggaCCCGCACGAGCAGCAGCTCTAGCTCCCGCAGCCCTAGTCCGGGCTCCCGCagccggagccggagcaggagccggagccggagccgg
>gene=chr12_119594382-119594543; species=bosTau
gcagcagcagccgctcagccagccgaagctactcccgg------------------------agccggagcaggaccctctctagcagcagctgcagctcccgcagccccagcCTGGGCTCccggag------cc------gcagccggagccggagccgg
>gene=chr12_119594382-119594543; species=calJac
GCAGCAGTAGCCGCTCGGCCAGCCGCAGCTACTCccggagccggagccggagccggagccggagccggagccggaCCCGCACAAGCAGCAGCTCTAGCTCCCGCAGCCCCAGCTTGGGCTCCCGCagccggagcc------ggagcaggagtcggagccgg
>gene=chr12_119594382-119594543; species=canFam
gcagcagcagccgctctgccagccgcagctacacccggagccgcagccgcagccggagccgcagccggagcagGACCCGCGCTAGCAGCAGCTCCGGCTCCCGCAGCCCCAGCCTGGGCTC------------------------CCGGAGCCGGAGCC--
>gene=chr12_119594382-119594543; species=equCab
gcagcagcagccactcgggcagccacagctactcccgg------------agccggagccacggccggagcaggacccgcctgagcagcagctccagctcccgcagtcccagcccgggctc------------------------ccggagcaggagcc--
>gene=chr12_119594382-119594543; species=gorGor
-----------------------------------------------------------------------------------------------------------------------------------------------------------------
>gene=chr12_119594382-119594543; species=panTro
GCAGCAGTAGCCGCTCGGTCAGCCGCAGCTACTCccggagccggagtcggagccggagccggagacggagccggaCCCGCACGAGCAGCAGCTCTAGCTCCCGCAGCCCTAGCCCGGGCTCCCGCagccggagccggagcaggagccggagccggagccgg
>gene=chr12_119594382-119594543; species=papHam
GCAGCAGTAGCCGCTCGGCCAGCCGCAGCTACTCccggagccggagccggagtcggagccggagccggagccggaCCCGCACAAGCAGCAGCTCTAGCTCCCGCAGCCCTAGCCTGGGCTCCCGCagccggagcc------ggaaccggagcagaagccgg
>gene=chr12_119594382-119594543; species=ponAbe
GCAGCAGTAGCCGCTCGGCCAGCCGCAGCTACTCccggagtcggagtcggagccggagccggagccggagccggaCCCGCACGAGCAGCAGCTCTAGCTCCCGCAGCCCTAGCCTGGGCTCCCGCagccggagccggagccggagccggagccggagccgg
>gene=chr12_119594382-119594543; species=rheMac
GCAGCAGTAGCCGCTCGGCCAGCCGCAGCTACTCccggagccggagtcggagtcggagccggagccggagccggaCCCGCACAAGCAGCAGCTCTAGCTCCCGCAGCCCTAGCCTGGGCTCCCGCagccggagcc------ggaaccggagcaggagccgg
>gene=chr12_120884104-120884325; species=hg19
GCGAACCAGCGATTGAAGCACTGGTCGTACTCGCGCTTCATGTCCGTGCATGCCTCCCCCACACTGTTCATGGCGACAGTGGTGGCGGCGGCGACGACGGCGCACTCTGATGTCATCACTCTCAGGCGCGTCGCTCGGCGTTACGCGCGGGCGCACTGCGGGGGCCAAGGAAGGAAGAAATGTGGTCGCGGTTGGTGTGGCTGGGCCTTCGGGCCCCTCTG
>gene=chr12_120884104-120884325; species=bosTau
GCAAACCAGCGATTGAAGCACTGGTCGTACTCGCGCTTCATGTCGGTGCAAGCCTCCCCTACGCTGTTCATGGCGTCGACGTCC---GCGGCGGTGGCGGCGCTCTCGGATGTCATCACTTTTAAGCGCGTCGCGCGGCCTTAGGAGAGGATGCGCTACGGCGGCCGAGACGGAGCGAAATGTGGGCGCGGGCCGTGCACCTGGGTCTTCGGGCTgcggcg
>gene=chr12_120884104-120884325; species=calJac
GCGAACCAGCGATTGAAGCACTGATCGTACTCGCGCTTCATGTCGGTACATGCCTCCCCCACACTGTTCATGGCGATAGTGGTGACGGCGGCGACGGCGGCGCACTCTGATGTCATCA--CTCAGTCGCGCCGCTCGGCGTTACGCACGGACGCACTACCGG-GCCAAGGAAGGAAGAAATGTTGGCGCGGGCGTTGTGGCTGGGCCTTCGGGTCCCGCTG
>gene=chr12_120884104-120884325; species=canFam
GCAAACCAGCGATTGAAGCACTGGTCGTACTCGCGCTTCATGTCGGTGCAGGCCTCCCCTACGCTATTCATGGCGGCGGAG---------GCAGTAGCGGCGCACTTTGATGTCGTCACTCAAAAGTGCGTCGCTCGGCTTTACGTGAGGACGCCCTACGGCGACCG---AAGAGAGAAATGTGGGCGCGGGCGGTGAGGTTTGGCCTTCGGTCCTGGGTG
>gene=chr12_120884104-120884325; species=equCab
GCAAACCAGCGATTGAAGCACTGGTCGTACTCGCGCTTCATGTCCGTGCAAGCCTCCCCTACGCTGTTCATGGCGGCGGCG---------GCAGAGGCGGCGCACTCTGATGTCATCACCCTTAGGCGCGTCGCTTGGCTTTTTGTGAAGACGCACTACGGCGGCTGAGAAGGAAGGAAATGTGGGCGCGGGCGTGGCGGCTGGGCCTTCGGGCCCTGGTG
>gene=chr12_120884104-120884325; species=gorGor
GCGAACCAGCGATTGAAGCACTGGTCGTACTCGCGCTTCATGTCCGTGCATGCCTCCCCCACACTGTTCATGGCGACAGTGGTGGCGGCGGCGACGACGGCGCACTCTGATGTCATCACTCTCAGGCGCGTCGCTCGGCGTTACGCGCGGGCGCACTGCGGGAGCCAAGGAAGGAAGA-------------------------------------------
>gene=chr12_120884104-120884325; species=panTro
GCGAACCAGCGATTGAAGCACTGGTCGTACTCGCGCTTCATGTCCGTGCATGCCTCCCCCACACTGTTCATGGCGACAGTGGTGGCGGCGGCGACGACGGCGCACTCTGATGTCATCA----CAGGCGCGTCGCTCGGCGTTACGCGCGGGCGCACTGCGGGGGCCAAGGAAGGAAGAAATGTGGTCGCGGTTGGTGTGGCTGGGCCTTCGGGCCCCTCTG
>gene=chr12_120884104-120884325; species=papHam
GCGAACCAGCGATTGAAGCACTGGTCGTATTCGCGCTTCATGTCCGTGCATGCCTCCCCGACACTGTTCATGGCGACAGTGGTGTCGGCGGCGGCGGCAGCGCACTCTGATGTCATCACTCTTAGGCGCGTCGCTCGGCGTTACGCGCGGGCGCACTACGGGGGCCAAGGAAGGAAGAAATGTGGTCGCGGTTGGTGTGGCTGGGCCTTCGGGCCCCTCTG
>gene=chr12_120884104-120884325; species=ponAbe
GCGAACCAGCGATTGAAGCACTGGTCGTACTCGCGCTTCATGTCCGTGCATGCCTCCCCCACACTGTTCATGGCGACAGTGGTGGCGGCGGCGACGACGGCGCACTCTGATGTCATCACTCTTAGGCGCGTCGCTCGGCGTTACGCGCGGGCGCACTTTGGGGGCCAAGGAAGGAAGAAATGTGGTCGCGGTTGGTGTGGCTCGGTCTTCGGGCCCCTCTG
>gene=chr12_120884104-120884325; species=rheMac
-----------------------------------------------------------------------------------------------------------------------------------------------------------------------------------------------------------------------------
>gene=chr12_120933740-120933874; species=hg19
gtggtctgcaacaaaatgcaggagaaagatcctgagggaaccaTGGAGTCAATGGACCAATGGAAGAATGCCGTGGGCTGCGTCAAGCCAATAGGGTCGCGCGGCGAGGGGCGGGGCCGGCGGGAGCAGGGCGG
>gene=chr12_120933740-120933874; species=bosTau
GTGGTCTGCAACAAAATGCAGGAGAAAGACCCTGAGGGAACCATTGAGTCTATAGGCCAATGGGAGAGTTCTAAGGGTTGCGTCAAGCCAATAGGGACGTTCGGC-GGGGGCGGGGTCGACGGGAGAAGGGCGG
>gene=chr12_120933740-120933874; species=calJac
gtggtctgcaacaaaatgcaggagaaagatcctgagggaaccaTGGAGTCCATGGACCAATGGAAGAATGCCGTGGACGCCGTCAAGCCAATAGGGACGCGCGGTGAGGGGCGGGGTCGGCGGGAGCAGGGCGG
>gene=chr12_120933740-120933874; species=canFam
GTGGTCTGCAACAAAATGCAGGAGAAAGATCCTGAGGGAGCCATTGAGTCCATGGACCAATGGGAGAGTCGTGGGGGCTGCGTCAAGCCAATGGGGACATGCCGCGGGGGGCGGGGTTGGCAGGAGCAGGGCGG
>gene=chr12_120933740-120933874; species=equCab
GTGGTCTGCAACAAAATGCAGCAGAAAGATCCTGAGGGAATCATTGAGTCCGTCGACCAAT-GCAGAGTCCTGGGAGCTGCGGTATTCCAA-GGGGACATTTGGCGGTGTGCGGGTCCGCAGGGAACCAGTTGG
>gene=chr12_120933740-120933874; species=gorGor
GTGGTCTGCAACAAAATGCAGGAGAAAGATCCTGAGGGAACCATGGAGTCCATGGACCAATGGAAGAATGCCGTGGGCTGCGTCAAGCCAATAGGGTCGCGCGGAGAGGGGCGGGGCCGGCGGGAGCAGGGCGG
>gene=chr12_120933740-120933874; species=panTro
gtggtctgcaacaaaatgcaggagaaagatcctgagggaaccaTGGAGTCCATGGACCAATGGAAGAATGCCGTGGGCTGCGTCAAGCCAATAGGGTCGCGCGGCGAGGGGCGGGGCCGGCGGGAGCAGGGCGG
>gene=chr12_120933740-120933874; species=papHam
gtggtctgcaacaaaatgcaggagaaagatcctgagggaaccaTGGAGTCCTTGGACCAATGGAAGAATGCCGTGGGCTGCGTCAAGCCAATAGGGTCTCGCGGCGAGGGGCGGGGCCGGCGGGAGCAGGGCGG
>gene=chr12_120933740-120933874; species=ponAbe
gtggtctgcaacaaaatgcaggagaaagatcctgagggaaccaTGGAGTCCATGGACCAATGGAAGAATGCCGTGGGCTGCGTCAAGCCAATAGGGTTGCGCAGCGAGGGGCGGGGCCGGCGGGAGCAGGGCGG
>gene=chr12_120933740-120933874; species=rheMac
--------------------------------------------------------------------------------------------------------------------------------------
>gene=chr12_124118185-124118405; species=hg19
AGCCAGTCTGACAGCGCGCTGCACACCTCCGCACCCCACTTCCGGCGCACTTCCGTACCCCTCTTCCGGCGCACTCCCCGCACTCCACTTCCGCAGATTAGGGGGCTGGCACGAGTCACAGCACCTCGTGCGTCACTTGGCGGCGCCGGACGTTGGGCTGCGCAGGATTTGAGACGCTCCCCTGACCACCACTTGCTCTGCGCTGAGGTGCTGGGACAGC
>gene=chr12_124118185-124118405; species=bosTau
CACCACACTGACAGCGCGCAGCCACGCTCTACACTCCACTTCCGGCGC--------------------------------------------------------CGCGGCCTGAACCACGCCGTCTC-TACGTCACTCGGCGGCGCCGGAAGTCGGAGTTCATACACTTCGGTAGGTCTGCTTGCTTGCAAGTGGCTGTTCGCCGAGGGACTCTGGTCGC
>gene=chr12_124118185-124118405; species=calJac
AGCCAGTCTGACAGCACACGGCACACCTCCCCACCCCACTTCCGGCGCACTTCTATA-CCTTCTTCCGGCGCAC-CTCTGTATTCCACTTCCGGTGCTTAGCGGGCTGGGCCGGGTTAAAACACCCGGCGAGTCACTCCGCGGCGCCAGATCTTGGGCTGCGCAGAATCTGAGACACTCACCTGACCACCGCTTGCTCGGCGCTGAGGTGCTGGGGCAGC
>gene=chr12_124118185-124118405; species=canFam
GGCCACACTGCCAGCACGCCGCGCGTCTCCGCGCTCCACTTCCGGCGC---CCGGGGCCCTGGGTACGGCGCGC---------------------------------GGCTCGCGTCAAGCCGCTCT-TGCGTCACTCGGCTGCGCCGGAAGTCGGGGTGTGCAGGATCCGGGAGGAGCTTTTGACGGCTCCTGCCTCTGCGTTGGGGGATCCTGGCCGC
>gene=chr12_124118185-124118405; species=equCab
AACCACACTGACAGCGCGCGGCTCACCTCCCCGCCCCACTTCCGGCGC---GCGGGGCCGTGGGTACGGCGCGC---------------------------------GGCCTGGGCCAAATTGCCTG-CGCGTCACTCGGCGGCGCCGGAAGTTGGAGTGCACGGGATCCGGGAGACTCGCTGGAGAGCGCTTGGCTGTGCGCTGAGGGACCTTGGCCGC
>gene=chr12_124118185-124118405; species=gorGor
------tctgacagcgcgctgcacaccTCCGCACCCCACTTCCGGCGCACTTCCGTACCCCTCTTCCGGCGCAC-CCCCGCACTCCACTTCCGCAGATTAGGGGGCTGACACGAGTCAAAGTACCTTGTGCGTCACTTGGCGGCGCCGGACGTTGGGCTGCGCAGGATTTGCGACGCTCCCCTGACCACCACTTGCTCTGCGCTGAGGTGCTGGGACAGC
>gene=chr12_124118185-124118405; species=panTro
AGCCAGTCTGACAGCGCGCTGCACACCTCCGCACCCCACTTCCGGCGCACTTCCGTACCCCTCTTCCGGCGCAC-CCCCGCACTCCACTTCCGCAGATTAGGGGGCTGGCACGAGTCAAAGCACCTTGTGCGTCACTTGGCGGCGCCGGACGTTGGGCTGCGCAGGATTTGAGACGCTCCCCTGACCACCACTTGCTCTGCGCTGAGGTGCTGGGACAGC
>gene=chr12_124118185-124118405; species=papHam
AGCCAGTCTGACAGCGTACCGCACACCGCCGCACCACACTTCCGGCGCACTTCCGTACCCCACAACCGGCGCAT-CTCCGCACTCCACTTCCGCAGCTTAGGGGGCTGGCATGAGTCAAAGCACTTTGTGCGTCACTCGGCGGCGCCGGATGTTGGGCTGCGCAGCGTTTGAGACGCTCGCCTGACCACCGCTTGTTCTTCGCTGAGGTGCTGGGACAGC
>gene=chr12_124118185-124118405; species=ponAbe
AGCCAGTCTGACAGCACGCTGCACACCTCCGCACCCCACTTCCGGCGCACTTCCGTACCCCTCTTCCGGCGCAC-CCCCGCACTCCACTTCCGCAGGTTAGGGGGCCGGCACAAGTCAAAGCACCTTGTGCGTCACTTGGCGGCGCCGGACGTTGGGCTGCGCAGGATTTGAGACGCTCGCCTGACTACCCCTTGCTCTGCGCTGAGGTGCTGGGACAGC
>gene=chr12_124118185-124118405; species=rheMac
AGCCAGTCTGACAGCGCACCGCACACCTCCGCACCACACTTCCGGCGCACTTCCGTACCCCACAACCGGCGCAC-CTCCGCATTCCACTTCCGCAGCTTAGGGGGCTGGCATGAGTCAAAGCACCTTGTGCGTCACTCGGCGGCGCCGGATGTTGGGCTGCGCAGCGTTTGAGACGCTCGCCTGACCACCGCTTGTTCTTCGCTGAGGTGCTGGGACAGC
>gene=chr12_133562844-133562999; species=hg19
CCAGGCCTGTAACGAGGGAGCCTTCTCCGAGGATTGTGGGAGATGTAGTTTTTCCGGCGCCTTCGCGTCCTGGCGCATCGACGCAGGACGCACTTCCGCATGCGCCGCACTCCCGGCCTTAGTCGGGTGCGCGCGTGCAGGGCTGTTTCCGGCTT
>gene=chr12_133562844-133562999; species=bosTau
-------------------TCCTGCACAGAGGATTCTGGGAGATGTAGTTTTGCCC--GCCGCTGG-----------TCGTCACGTGACGTACTTCCGCCTGCGCCGCCCT-GCGGCTGTGAAGGAGTACGCGCTTAACGGGCTGTATCCGTCAG
>gene=chr12_133562844-133562999; species=calJac
CCGGCCGGTTAACAGGGGAACCTTCTCAGAGGATTGTGGGAGACGTAGTTTTTCCGGCGCCGTCGCGTCCTGGCTTCT-GAGGCATGACGCACTTCCGCGTGCGCCTCACTCCCGGCCTTAGTCGGGTGCGCTAGTGCAGGGCTGTTTCCGGCTT
>gene=chr12_133562844-133562999; species=canFam
CCCGGCCTGTAAGCAAGGATCCTCCGCAGACGCTTCTGGGAGATGTAGTTTTTCGGTCGCCGTTGGGTC-CACGGAATCCGC-CATGACGTACTTCCGC-TGCGCCGCGCCCGCGGCTGTAGTCAGGTACGTTCCTCCAGGGCTGTTTCCGTCTT
>gene=chr12_133562844-133562999; species=equCab
CTGGGCCAGTAAGCAGGGACCCTCCG-AGAGGTTCCTGGGAGATGTAGTTTTTTCCGTGCCGTCTCGTC-CGGCGCATCGATGCATGACGTACTTCCTCGTGCGCCGCCGCCGCAGCCGTAGTAGGGTACGCGCCTGCGGGGCTGTTTCCGGCGC
>gene=chr12_133562844-133562999; species=gorGor
CCAGGCCGGTAACGAGGGAGCCTTCTCCGAGGATTGTGGGAGATGTAGTTTTTCCGGCGCCTTCGCGTCCTGGCGCATCGACGCAGGACGCACTTCCGCATGCGCCGCACTCCCGGCCTTAGTCGGGTGCGCGCGTGCAGGGCTGTTTC------
>gene=chr12_133562844-133562999; species=panTro
-----------------------------------------------------------------------------------------------------------------------------------------------------------
>gene=chr12_133562844-133562999; species=papHam
TCAGGCCTGTAACTAGGGAGCCTTCGCCGAGGATTGTGGGAGATGTAGTTTTTCCGGCGCTGTCGCGTCCTGGCGCATCGACGCATGACGCACTTCCGCGTGCGCCACACACCCTGTCTTAGTCGGGTGCGCGCGTGCAGGGCTGTTTCCGGCTT
>gene=chr12_133562844-133562999; species=ponAbe
CCAGGTCTGTAACGAGGCAGCCTTCTCCGAGGATTGTGGGAGATGTAGTTTTTCCGGCGCCGTCGCGTCCTGGCGCATCGACGCAGGACGCACTTCCGCATGCGCCGCACTCCCGGCCTCAGTCGGGTGCGCGCGTGCAGGGCTGTTTCCGGCTT
>gene=chr12_133562844-133562999; species=rheMac
TCAGGCCCGTAACTAGGGAGCCTTCGCCGAGGATTGTGGGAGATGTAGTTTTTCCGGCGCTGTCGCGTCCTGGCGCATCGACGCATGACGCACTTCCGCGTGCGCCACACACCCTGTCTTAGTCGGGTGCGCGCGTGCGGGGCTGTTTCCGGGTT
>gene=chr12_133757941-133758171; species=hg19
GCTTCCGGGTCATCTTAGCACGCCCCCTCCCGGTGGCCCTTGGCCGGAGCCCTCCGGCGCGGGAGTAACTCCTCGCAGAGGCCTCTGGGAGTTGTAGTTTTTTTGCCTTTGCCTCTCCATGACGCAATTCCTGTGCGACATACGTAGCGGCCGCCATTGTTCCGCGCCGATGGCGAGATCCTTGTTCCTCAGATAGCGTTCATCGCCCGTCGTGGTCAACGGGCCAGCCG
>gene=chr12_133757941-133758171; species=bosTau
GATTAGCGGCTGC---AGCGC--CCCCTCCCGGCGGCCCTTGGCCGGAGCCACCC----CCGGAGGAGG----CGCGGAGGCTTCTGGGAGTTGTAGTTTGTCCGCCCGTGGGTCTCACTGACGCAATTCCTGTGCGTC---CCTAGCAGCCGCCATCACTCGGCACCAGCCGGGAGAGCCCTGTTCGGTGGGCTGAGTCCCATGCCGGTCGCGGTGACCCGGCCGACAG
>gene=chr12_133757941-133758171; species=calJac
GCTTCCGGGTCACCTTAGCACGTCCCCTCCCGGTGGCCCTTGATCAGAACCCTGCAGCGTGGGAGTAACTTCTCGCAGAGGCCTCTGGGAGTTATAGTTTTC--GCCTTCGAATCTCGATGACGCAATTCCTGTGCGACAC-CTAAACGGCTTCCATTGCTCGGCGCCGGCGGTGAGAGCCCTGTTCCGCGGATAGCGTTTGTCGCCCATTGTGGTCACCCGGTCACCTG
>gene=chr12_133757941-133758171; species=canFam
GCTCCTC----------------------CCG-------------GGAGATGCCCCGCGCCGTCGGAGGGTGCTGCGGGGCGTTCTGGGAGTCGTAGTTTGCTCCCTCTGGGGCCGCACTGACGCGCTTCCTGTGCGTC---CCTGGCGGCCGCCATTGCTGGG-CCCGGCCTAGAAAACCGTGCTTGGAGGTGTTTGTCACTTTCCCATCGCGGTGACCGGGCCGGCGG
>gene=chr12_133757941-133758171; species=equCab
--------------------------------------------------------------------------------------------------------------------------------------------------------------------------------------------------------------------------------------
>gene=chr12_133757941-133758171; species=gorGor
GCTTCCGGGTCACCTTAGCACGCCCCCTCCCGGTGGCCCTTGGCCGGAGCCCTCCGGCGCGGGAGTAACTCCTCGCAGAGGCCTCTGGGAGTTGTAGTTTTTTTGCCTTTGACTCTCCATGACGCAATTCCTGTGCGACATACGTAACGGCCGCCATTGTTCCGCGCCGATGGCGAGATCCTTGTTCCTCAGATAGCGTTCATCGCCCGTCGTGGTCAACGGGCCAACCG
>gene=chr12_133757941-133758171; species=panTro
GCTTCCGGGTCACCTTAGCACGCCCCCTCCCGGTGGCTCTTGGCCGGAGCCCTCCGGCGCGGGAGTAACTCCTCGCAGAGGCCTCTGGGAGTTGTAGTTTTTTTGCCTTTGACTGTCCATGACGCAATTCCTGTGCGACATACGTAGCGGCCGCCATTGTTCCGCGCCGATGGCGAGATCCTTGTTCCTCAGATAGCGTTCATCGCCCGTCGTGGTCAACGGGCCAGCCG
>gene=chr12_133757941-133758171; species=papHam
GCTGTCAGGTCACTTTAGCACGCCCCCTCCCGGTGGCCCTTGGCCGGGGCCCTCCGGTGCCGGAGTAACTCCTCGCAGAGGCCTCTGGGAGTTGTAGTTTTTC-GCCTTCGACTCTCAATGACGCAATTCCTGTGCGACACACGTAACGGCCGCCATTGCTCTGCGCCCACGGTGAGAGCCTTGTTCCGCAGGTAGCGTTCATCACCCGTCGTGGTCACCGGGTCACCCG
>gene=chr12_133757941-133758171; species=ponAbe
GCTTCCGGGTCACCTTAGCACGCTCCCTGCCGGTGGCCTTTGGCCGGAGCCCTCTGGCGCGGGAGTAACTCCTCGCAGAGGCCTCTGGGAGTTGTAGTTTTTT-GCCTTTGCCTCTCAA-GACGCAATTCCTGTGCGACATACGTAACGGCCGCCATTGTTCCGCGCCGATGGCGCGAGCCTTGTTCCGCAGATAGCGTTCGTCGCCCGTCGTGGTCAACTGGCCAGCCG
>gene=chr12_133757941-133758171; species=rheMac
GCTTTCGGGTCACTTTAGCACGCCCCCTCCCGGTGGCCCTTGGCCGGGGCCCTCCGGTGACGGAGTAACTCCTCGCAGAGGCCTCTGGGAGTTGTAGTTTTTC-GCCTTCGACTCTCAATGACGCAATTCCTGTGCGACACACGTAACGGCCGCCATTGCTCTGCGCCCACGGTGAGACCCTTGTTCCGCAGATAGCGTTCATCACCCGTCGTGGTCACCGGGTTACCCG
>gene=chr22_20918707-20918870; species=hg19
ACTGACTGGCGACTCTGGTCTTTTCTCAGCCCAGCTGCAGCTCCAGCAGGTGGCGCTgcagcagcagcagcaacagcagcagttccagcagcagcagcaggcggcgctacagcagcagcagcagcagcagcaacagcagcagttccaggctcagcagagtgcc
>gene=chr22_20918707-20918870; species=bosTau
-----------------GTCT-GTCTCAGCCCAGCTGCAGCTCCAGCAGGTGGCGCTgcag------------cagcagcagcagcagcagcagcagcaggtggcgctg---cagcagcagcagcagcagcagcagcagcagttccaggcgcagcagagcgcc
>gene=chr22_20918707-20918870; species=calJac
--------GAGACTCTGGTCTTTTCTCAGCCCAGCTGCAGCTCCAGCAGGTGGCGCTgcagcagcagcagcaacagcagcagcagcagcagcagcagcaggcggcgctg---------cagcagcagcagcagcagcagcagttccaggctcagcagagtgcc
>gene=chr22_20918707-20918870; species=canFam
-------------GCCGCTCT-GCCTCAGCCCAGCTGCAGCTCCAGCAGGTGGCGCTgcag------------cagcagcagcagcagcagcagcagcaggtggcgctg---cagcagcagcagcagcaacagcagcagcagttccaggcccagcagaatgcc
>gene=chr22_20918707-20918870; species=equCab
-------------ACGGGTCT-GTCTCAGCCCAGCTGCAGCTCCAGCAGGTAGCGCT---g------------cagcagcagcagcagcaacagcagcaggtggcactg---cagcagcagcagcagcaa---cagcagcagttccaggctcagcagaatgcc
>gene=chr22_20918707-20918870; species=gorGor
ACTGACTGGCGACCCTGGTCTTTTCTCAGCCCAGCTGCAGCTCCAGCAGGTGGCGCTgcagcagcagcagcaacagcagcagttccagcagcagcagcaggcggcgctacagcagcagcagcagcagcagcaacagcagcagttccaggctcagcagagtgcc
>gene=chr22_20918707-20918870; species=panTro
ACTGACTGGCGACTCTGGTCTTTTCTCAGCCCAGCTGCAGCTCCAGCAGGTGGCGCTgcagcagcagcagcaacagcagcagttccagcagcagcagcaggcggcgctacagcagcagcagcagcagcagcaacagcagcagttccaggctcagcagagtgcc
>gene=chr22_20918707-20918870; species=papHam
ACTGACTGGCAACTCTGGTCTTTTCTCAGCCCAGCTGCAGCTCCAGCAGGTGGCGCTgcagcagcagcagcaacagcagcaattccagcagcagcagcaggcggcgcta---cagcagcagcagcagcagcaacagcagcagttccaggctcagcagagtgcc
>gene=chr22_20918707-20918870; species=ponAbe
ACTGACTGGCGACTCTGGTCTTTTCTCAGCCCAGCTGCAGCTCCAGCAGGTGGCGCTgcagcagcagcagcaacagcagcagttccagcagcagcagcaggcggcgcta---cagcagcagcaacagcagcaacagcagcagttccaggctcagcagagtgcc
>gene=chr22_20918707-20918870; species=rheMac
ACTGACTGGCAACTCTGGTCTTTTCTCAGCCCAGCTGCAGCTCCAGCAGGTGGCGCTgcagcagcagcagcaacagcagcaattccagcagcagcagcaggcggcgcta---cagcagcagcagcagcagcaacagcagcagttccaggctcagcagagtgcc
>gene=chr22_31365406-31365510; species=hg19
CGATCGGTTGGCGGCTCTTTCTCCTGCTCTGGCATCCAGCTCTTggggcgcaggcccggccgccgcggcgcgcgcccggTGGCCGTTGGCGCTCGCGCCGCGTC
>gene=chr22_31365406-31365510; species=bosTau
CGATCGGTTGGCGGCTCTTTCTCCTGCTCTGGCATCCAGCTCTTggggcgcaggcccggccgccgcggcgcgcgcccggTGGCCGTTGGCGCTCGCGCCGCGTC
>gene=chr22_31365406-31365510; species=calJac
CGATCGGTTGGCGGCTCTTTCTCCTGCTCTGGCATCCAGCTCTTggggcgcaggcccggccgccgcggcgcgcgcccggTGGCCGTTGGCGCTCGCGCCGCGTC
>gene=chr22_31365406-31365510; species=canFam
CGATCGGTTGGCGGCTCTTTCTCCTGCTCTGGCATCCAGCTCTTggggcgcaggcccggccgccgcggcgcgcgcccggTGGCCGTTGGCGCTCGCGCCGCGTC
>gene=chr22_31365406-31365510; species=equCab
CGATCGGTTGGCGGCTCTTTCTCCTGCTCTGGCATCCAGCTCTTggggcgcaggcccgcccgccgc-gcgcgcgcccgggTGCCGTTGGCGCTCGCG-CGCGCC
>gene=chr22_31365406-31365510; species=gorGor
--------------------------------------------------------------------------------------------------------
>gene=chr22_31365406-31365510; species=panTro
CGATCGGTTGGCGGCTCTTTCTCCTGCTCTGGCATCCAGCTCTTggggcgcaggcccggccgccgcggcgcgcgcccggTGGCCGTTGGCGCTCGCGCCGCGTC
>gene=chr22_31365406-31365510; species=papHam
CGATCGGTTGGCGGCTCTTTCTCCTGCTCTGGCATCCAGCTCTTggggcgcaggcccggccgccgcggcgcgcgcccggTGGCCGTTGGCGCTCGCGCCGCGTC
>gene=chr22_31365406-31365510; species=ponAbe
CGATCGGTTGGCGGCTCTTTCTCCTGCTCTGGCATCCAGCTCTTggggcgcaggcccggccgccgcggcgcgcgcccggTGGCCGTTGGCGCTCGCGCCGCGTC
>gene=chr22_31365406-31365510; species=rheMac
CGATCGGTTGGCGGCTCTTTCTCCTGCTCTGGCATCCAGCTCTTggggcgcaggcccggccgccgcggcgcgcgcccggTGGCCGTTGGCGCTCGCGCCGCGTC
>gene=chr22_35653321-35653537; species=hg19
ctgggacatagcaaattctcaataaatAAGTGCCAGCTCCCGCGCTCAGCAGGCTCCGAGTTTTATTCGATGCGCTCGGCGCTCTTGGTCGAGCGGGATTCCCCCTCCGGAGCCCGAGTCTGCGCTCTGGGCTCGACTGAGGCTCCCTGGCCGCTCGCGCTTTTCTCTCCTTCTCCAAGATGGCGGCGATCGGCGGCGTTGAGGCGGGATCCGGGC
>gene=chr22_35653321-35653537; species=bosTau
ctgacacagaactaattcttattacaga----ctagctcCGGGGCTCAACAAGCCCAGCATCTCATTCGATGCGCTCGGCGCTCTTGCACCAGCGGGATTCCCCTTCCAAAG-CAGAGTCTGCGCTCTGGGCTCGACTGAGGCTCCCTGGTCGCTCGCGCTTTTCTCTCCTTCTCCAAGATGGCGGCGGTCGGCGGCGCTGAGGCGGGATCCGGGC
>gene=chr22_35653321-35653537; species=calJac
ctggcacatagcaaatt--------------gccagctcCGGTGCTCAGCAAGCTCCGAG-TTTATTCGATGTGCTCGACGCTCTTTGTCGAACGGGATTCCCCCTCCGAAGCCTGAGTTTGCGCTCTGGGGTTGACTGAGGCTCCCTGGCCGCTCGCG-TTTTCTCTCATT-TCCAAGATGGCGGCAGTCGGCGGCGCTGAGGCGGGATCCGGGC
>gene=chr22_35653321-35653537; species=canFam
ccggCACCGA--AAACTCGCCATCAACT----CCCGGGCCCGGGCTCCGCCAGCCCGCGGCTCCTTTCGATGCGCTCGGCGCTCGTGCG-GAGCGGGATTCCCCTTCCCGAGCCGGAGCCTGCGCTCTGGGCTCGACTGAGGCTGCCTGGCCGCTCGCGCTTTTCTCTCCTTCTCCAAGATGGCGGCGGTCGGCGGCGCTGAGGCGGGATCCGGGC
>gene=chr22_35653321-35653537; species=equCab
ccggcacggagcaaaccctcaatCACTA----CTCGTTGCCGACCTCGGCCAGCTCGCGGTTCCATTCGATGCGCTCGGCGCTCGTGCACGAGCGAGATGCCCGTCCGCGAGCCGGAGTCTGCGCTCTGGGCTCGACTGAGGCTGCCTGGCCGCTCGCGCTTTTCCTCCC--CTCCAAGATGGCGGCGGTCGGGGGCGCTGAGGCGGGATCCGAGC
>gene=chr22_35653321-35653537; species=gorGor
ctgggacatagcaaattctcaataaatAAGTGCCAGCTCCCGCGCTCAGCAGGCTCCGAGTTTTATTCGATGCGCTCGGCGCTCTTGGTCGAGCGGGATTCCCCCTCCGGAGCCCGAGTCTGCGCTCTGGGCTCGACTGAGGCTCCCTGGCGGCTCGCGCTTTTCTCTCCTTCTCCAAGATGGCGGCGATCGGCGGCATTGAGGCGGGATCCGGGC
>gene=chr22_35653321-35653537; species=panTro
ctgggacatagcaaattctcaataaatAAGTGCCAGCTCCCGCGCTCAGCAGGCTCCGAGTTTTATTCGATGCGCTCGGCGCTCTTGGTCGAGCGGGATTCCCCCTCCGGAGCCCGAGTCTGCGCTCTGGGCTCGACTGAGGCTCCCTGGCCGCTCGCGCTTTTCTCTCCTTCTCCAAGATGGCGGCGATCGGCGGCGTTGAGGCGGGATCCGGGC
>gene=chr22_35653321-35653537; species=papHam
ctgggacgtagcaaattctcaataaatAAATGCCAGCTCCCGCGCTCAGCAAGCTCCGAGTTTTATTCGATGCGCTCGGCGCTCTTGGTCGAGCGGGATTCCCCCTCCGGAGCCCGAGTCTGCGCTCTGGGCTCGACTGAGGCTCCCTGGCCGCTCGCGCTTTTCTCTCCTTCTCCAAGATGGCGGCGATCGGCGGCGCTGAGGCGGGATCCGGGC
>gene=chr22_35653321-35653537; species=ponAbe
ctgggacatagcaaatcctcaataaatAAATGCCAGCTCCCGCGCTCAGCAGGCTCCGAGTTTTATTCGATGCGCTCGGCGCTCTTGGTCGAGCGGGATTCCCCCTCCGGAGCCCGAGTCTGCGCTCTGGGCTCGACTGAAGCTCCCTGGCCGCTCGCGCTTTTCTCTCCTTCTCCAAGATGGCGGCGATCGGCGGCGCTAAGGCGGGATCCGGGC
>gene=chr22_35653321-35653537; species=rheMac
ctgggacgtagcaaattctcaataaatAAATGCCAGCTCCCGCGCTCAGCAAGCTCCGAGTTTTATTCGATGCGCTCGGCGCTCTTGGTCGAGCGGGATTCCCCCTCCGGAGCCCGAGTCTGCGCTCTGGGCTCGACTGAGGCTCCCTGGCCGCTCGCGCTTTTCTCTCCTTCTCCAAGATGGCGGCGATCGGCGGCGCTGAGGCGGGATCCGGGC
>gene=chr22_36725504-36725790; species=hg19
TTTGTCATCCCAGCCCCCTGCCCTCCCCCACTGCGTCTCCCTGTGGTCTGCCCCAGCTGTGGGCATGTTTAGTCACCGGCTCTACTAGCAGGCAAGAATGTACCTGCGAGTGCTGGCAAGTCGTGAGCAGCCAACGGCCCAATGCTACCATAAAAGGAAACATTCCCCAACCCTTCCAGAGGAACCGTTTTCCCAGGGCTGTCCCTAGGATGGCTGGAATTCCTCTAATTGTGTGAGGAGGAGTCAGAGGCTCTGCTGCTGAACAACAGGAAGCAGAGCCCCCAAA
>gene=chr22_36725504-36725790; species=bosTau
GCTGTGAT--GGGGT--CAGGCCTCCCCTGCTGCATCTCAGAG-GCT---GCCCAGCAGCTAGCGTGTTCAGTCCCC-TCCCTGGCAGCAGGCAAGAATGTACCTGCGCGGCACGGCAAGTCTGCAGCAGT-GGCGGCT-GAGGCTACCATAAAAGGAAACATTC-CCATCCCTTCCAGAGGAGCCGTTTTCCCAGGGCTGTCCCTGGGACGGCTGGAATTCCTCTGATTGTCTGAGGGGGAGTCAGATGCTGAAAGGCTGAACAACAGGAAGCAAAGGCCCcaga
>gene=chr22_36725504-36725790; species=calJac
TTTGTGATAGCAGGCCCTTGCCCTCCCCCACTGAGGCTCCCTGTGGTCTGCCCCAGCTGTGGGCATGTTTAGTCACAGGCTCTACTCGCAGGCCAGAAAGTACCTGCGAGTGCTGGCAAGTCGTGAGCAGC-AACGGCTCAATGATACCATAAAAGGAAACATTCCCCAACCCTTCCAGAGGAACCGTTTTCCCAGGGCTGTCCCTGGGATGGCTGGAATTCCTCTAATTGTGTGAGGAGGAGTCAGAGGCTCCGTGGCTGAACAACAGGAAGCAGAGCCCAGAAA
>gene=chr22_36725504-36725790; species=canFam
GCTGTGATCCCGGGC--CTGGCCTCCCCCGCTGCCCACCCCCC-ACCCAGCCCCAGCTGCAGGCATGTTTAGTCACT-GCTCCACAAGTGGGCAAGAATGTACCTGCACGTTCTGGCAAGCTGTAAGCAGC-AGCAGCC-GATGCTACCATAAAAGGAAACATTC-CCATCCCTTCCAGAGGAACCGTTTTCCCAGGGCTGTCCCTGGGATGGCTGGAATTCCTCTAATTGTGTGAGGAGGAGTCAGATGCTGGGCTGCTGAACAACAGGAAGCAGAGCCcacaaa
>gene=chr22_36725504-36725790; species=equCab
GCTGTGATCCAGGCC--CCGGCCTCCCCCACTGCCCCTCCCAG-GC---GGCCCAGCCACA-GCATGTTTAGTCAAC-GCTCCACAAGCAGGC-AAGATGTACCTGCGCGTGTTGGCAGGTCATGAGCAGC-AGCGGCC-AACGTTACCATAAAAGGAAACATTC-CCATCCCTTCCAGAGGAACCGTTTTCCCAGAGCTGTCCCTGGGATGGCTGGAATTCCTCTAATTGTGTGAGGAGGAGTCAGATGCTGAGCTGCTGAACAACAGGAAGCAGAGCCCCcaaa
>gene=chr22_36725504-36725790; species=gorGor
TTTGTCATCCCAGCCCCTTGCCCTCCCCCACTGCGTCTCCCTGTGGTCTGCCCCAGCTGTGGGCATGTTTAGTCACCGGCTCTACTAGCAGGCAAGAATGTACCTGCGAGTGCTGGCAAGTCGTGAGCAGC-AACGGCCCAATGCTACCATAAAAGGAAACATTCCCCAACCCTTCCAGAGGAACCGTTTTCCCAGGGCTGTCCCTAGGATGGCTGGAATTCCTCTAATTGTGTGAGGAGGAGTCAGAGGCTCTGCTGCTGAACAACAGGAAGCAGAGCCCCCAAA
>gene=chr22_36725504-36725790; species=panTro
TTTGTCATCCCAGCCCCTTGCCCTCCCCCACTGCGTCTCCCTGTGGTCTGCCCCAGCTGTGGGCATGTTTAGTCACCGGCTCTACTAGCAGGCAAGAATGTACCTGCGAGTGCTGGCAAGTCGTGAGCAGC-AACGGCCCAATGCTACCATAAAAGGAAACATTCCCCAACCCTTCCAGAGGAACCGTTTTCCCAGGGCTGTCCCTAGGATGGCTGGAATTCCTCTAATTGTGTGAGGAGGAGTCAGAGGCTCTGCTGCTGAACAACAGGAAGCAGAGCCCCCAAA
>gene=chr22_36725504-36725790; species=papHam
TCTGTCGTCCCAGCCCCTTGCCCTCCCCCACTGCGTCTCCCTGTGGTCTGCCCCAGCTGTGGGCATGTTTAGTCACCGGCTCTGCTAGCAGGCAAGAATGTACCTGCGAGTGCTGGCAAGTCGTGAGCAGC-AACGGCCCAATGCTACCATAAAAGGAAACATTCCCCAACCCTTCCAGAGGAACCGTTTTCCCAGGGCTGTCCCTAGGATGGCTGGAATTCCTCTAATTGTGTGAGGAGGAGTCAGAGGCTCCGCTGCTGAACAACAGGAAGCAGAGCCCCCGAG
>gene=chr22_36725504-36725790; species=ponAbe
TTTGTCATCCCAGCCCCTTGCCCTCCCCCACTGCGTCTCCCTGTGGTCTGCCCCAGCTGTGGGCATGTTTAGTCACCGGCTTTACTAGCAGGCAAGAATGTACCTGCGAGTGCTGGCAAGTCGTGAGCAGC-AGCGGCCCAATGCTACCATAAAAGGAAACATTCTCCAGCCCTTCCAGAGGAACCGTTTTCCCAGGGCTGTCCCTAGGATGGCTGGAATTCCTCTAATTGTGTGAGGAGGAGTCAGAGGCTCTGCTGCTGAACAACAGGAAGCAGAGCCCCCAAA
>gene=chr22_36725504-36725790; species=rheMac
----------------------------------------------------------------------------------------------------------------------------------------------------------------------------------------------------------------------------------------------------------------------------------------------
>gene=chr22_36727548-36727772; species=hg19
GGGAGGAAGGGGAACCTGACCGCAGGTATTTCATCCCAGGTGCAGACTTCTGCTGGGGGCTTAAGCCTCACTTCCTCTGTGAGAGGAGCTGCAGCTCACTCTTGTCCATAAAAGGCCACGAGGCTCGCAGAGCGGTGACATCAGCCCAACAGGAAGTACAGAGGAAGGGGCCTGCTTCACCAGCAGCCACTGCTGGGACTGACTCATCACCCAGCTCCCAAGAT
>gene=chr22_36727548-36727772; species=bosTau
GGGCGGGGGGGAGCCCCAGCCACAGGTATTTCAGGCCAGGTACAGGCTTCTGTGAGGGGCTTCTCGCTCACTTCCTCTGAGAGAGGAGCTGC---AGATTCTTGTCCATAAAAGGCCATGCGGCTCGCTCAGCTGTGACATCAGCCCGACAGGAAGTATGGAGGAAGGGGTCTGGTTCACCCACTGCGGCTCCCAGGACTGACTCATTGGACGCTCACTCAGAT
>gene=chr22_36727548-36727772; species=calJac
GGGAGGAAGGGGAATCTGACCACAGGTATTTCATCCCAGGTGCTGACTTCTGCTGGGGGCTTAAGGCTCACTTCCTCTGTGAGAGGAGCTGCAGTTCATTCTTGTCCATAAAAGGCCACGAGGCTCACACCGCGGTGACATCAGCCCGACAGGAAGTACAGCAGAAGGGGCCTGGTTCACCAGCAGCCACTGCTGGGACTGACTCATCACCCTGCTCCCAAGAT
>gene=chr22_36727548-36727772; species=canFam
GGGAGGAGGGGAAACCTGACCACAGGTCTCTCACCCCAGGTACAGACGTATGCTAGGGGCTTATCGTTCACTTCCTCAGCAAGAGGAGCTGC---TGATTCTTGTCCATAAAAGGCCACAAGGCTCGCAGAGTGGTGACATCAGCCCAACAGGAAGTACAGAGGAAGAGGCCTGGTCCACCAACAGCCGCTGCCGGGACTGACTCATCAAACT----CGGAGAT
>gene=chr22_36727548-36727772; species=equCab
GGGCGGAAGGGAAACCTGACTGCAGGTAT-TCACCCCGGGTACAGACTTCTGCTGGGGGCTTATCGCTCACTTCCTCTATGAGAGGAGTTGT---CGATTCTTGTCCATAAAAGGCCA-AAGGCTCACACAGCAGTGACATCAGCCTGACAGGAAGTAGAGAGGAAGAGACTTGGTTCACCAACAGCCGCTGCTGGGACTGACTCATCGCCCGCTCACCAAGAT
>gene=chr22_36727548-36727772; species=gorGor
GGGAGGAAGGGGAACCTGACCGCAGGTATTTCATCCCAGGTGCAGACTTCTGCTGGGGGCTTAAGCCTCACTTCCTCTGTGAGAGGAGCTGCAGCTCACTCTTGTCCATAAAAGGCCACGAGGCTCGCAGAGCGGTGACATCAGCCCAACAGGAAGTACAGAGGAAGGGGCCTGCTTCACCAGCAGCCACTGCTGGGATTGACTCATCACCCAGCTCCCAAGAT
>gene=chr22_36727548-36727772; species=panTro
GGGAGAAAGGGGAACCTGACCGCAGGTATTTCATCCCAGGTGCAGACTTCTGCTGGGGGCTTAAGCCTCACTTCCTCTGTGAGAGGAGCTGCAGCTCACTCTTGTCCATAAAAGGCCACGAGGCTTGCAGAGCGGTGACATCAGCCCAACAGGAAGTACAGAGGAAGGGGCCTGCTTCACCAGCAGCCACTGCTGGGACTGACTCATCACCCCACTCCCAAGAT
>gene=chr22_36727548-36727772; species=papHam
GGGAGGAAGGGGAACCTGACCGCAGGTATTTCATCCCAGGTGCAGACTTCTGCGGGGGGCTTAAGGCTCACTTCCTCTGTGAGAGGAGTTGCAGCTCACTCTTGTCCATAAAAGGCCACGAGGCTCGCAGAGCGGTGACATCAGCCTGACAGGAAGTACAGAGGAAGGGGCCTGCTTCACCAGCAGCCACTGCTGGGACTGACTCATCACCCCGCTCCCAAGAT
>gene=chr22_36727548-36727772; species=ponAbe
GGGAGGAAGGGGAACCTGACCGCAGGTATTTCATCCCAGGTGCAGACTTCTGCTGGGGGCTTAAGGCTCACTTCCTCTGTGAGAGGAGCTGCAGCTCACTCTTGTCCATAAAAGGCCACGAGGCTCACAGAGCAGTGACATCAGCCCGACAGGAAGTACAGAGGAAGGGGCCGG-TTCACCAGCAGCCACTGCTGGGACTGACTCATCACCCCGCTCCCAAGAT
>gene=chr22_36727548-36727772; species=rheMac
GGGAGGAAGGGGAACCTGACCACAGGTATTTCATCCCAGGTGCAGACTTCTGCGGGGGGCTTAAGGCTCACTTCCTCTGTGAGAGGAGCTGCAGCTCACTCTTGTCCATAAAAGGCCACGAGGCTCGCAGAGCGGTGACATCAGCCTGACAGGAAGTACAGAGGAAGGGGCCTGCTTCACCAGCAGCCACTGCTGGGACTGACTCATCACCCCGCTCCCAAGAT
>gene=chr22_39150489-39150688; species=hg19
CGCCCATCTGGCATCCCCTCTACTTTTAGCTGGTGTTGGAAAAGGGACCGATTGGTAGTAGGAAAAGCAGGAAGTTGGCCTGGGTCCTTGTCTCTATTCCTGTCCTTATAAGGTAATCTCCCCTCCCCCCTCCCTGCCCCGCCCGTACGGTCCCTACCTGAAGGCTCCAGCTGCCCACACAGGGACTCCTCTTAGCCTC
>gene=chr22_39150489-39150688; species=bosTau
TGCTCACCTGGCAT-ATCCCTGGTTTAGGCCGAGGTTGGTAAAGGGACCGACTGGTAGTAGCCACAGCAGGAAGTTGGCCTGGGTCCTTTTCTATATTCAACTCCTTATAAGGTAATTCCA---CCCCCACTACTACCCTCCCT-----------ACCTGAAAGCTCCAGATGCCCACACAGCTCCTCCTCTTAACCC-
>gene=chr22_39150489-39150688; species=calJac
TGCCCATCTGGCATCCCCCACCCTTTTAGCCAGTGTTGGAAAAGGGACTGACGGGTAGTAGG-CAAGCAGGAAGTTGGCCTGGGTCCTTGTTTCTATTCCTGTCCTTATAAGGCAATcccccccctccctgccccgccccgcccGTGTTTCCCCCACCTGAAGGCTCCCGCAGCCCACACGGGGCCTCCTCTTAGGCCC
>gene=chr22_39150489-39150688; species=canFam
TGCCCACCTGGCATCCCCTGTGGTTTTAGCGGGTGTTGGTAAAGGGACCAACTGGTCGTCATCAAAGCAGGAAGTTAGCCTGGGTCCTTTTCTATATCCCACTCCTTATAAGGCAATTCCA---CCCTCATGACTGCCCTCCCC-----------ACCTGAAAGCTCCAGATGCCCATATAGCTCCTCCTCTTCGCCCC
>gene=chr22_39150489-39150688; species=equCab
TGCCCACCTGGCATCCTCCCTGGTTTTAGCCGGAGTTAGTAAAGGGACCACTTGGTAGCCGCCAAAGCAGGAAGTTGACCTGAGTCCTTTTCTACGCTCCTCTCCTTATAAGGTAATTCCA---CCCCCACGGCTGCCCTCCCC-----------ACCTGAAAGCTCCAGATGCCCACACAGCTCCTCCTCTTAACCCG
>gene=chr22_39150489-39150688; species=gorGor
TGCCCATCTGGCATCCCCTCTACTTTTAGCTGGTGTTGGAAAAGGGACCGATTGGTAGTAGGAAAAGCAGGAAGTTGGCCTGGGTCCTTGTCTCTATTCCTGTCCTTATAAGGTAATCTCCCCTCCCCCCTCCCTGCCCCGCCCGTACGGTCCCTACCTGAAGGCTCCAGCTGCCCACACAGGGACTCCTCTTAGCCCC
>gene=chr22_39150489-39150688; species=panTro
TGCCCATCTG-CATCCCCTCTACTTTTAGCTGGTGTTGGAAAAGGGACCGATTGGTAGTAGGAAAAGCAGGAAGTTGGCCTGGGTCCTTGTCTCTATTCCTGTCCTTATAAGGTAATCTCCCCTCCGCCCTCCCTGCCCCGGCCGTACGGTCCCTACCTGAAGGCTCCAGCTGCACACACAGGGACTCCTCTTAGCCTC
>gene=chr22_39150489-39150688; species=papHam
TGCCCATCTGGCATCCCCCCTACTTTTAGCTGGTGTTGGAAAAGGGACCGATTGGTAGTAGGAAAAGCAGGAAGTTGGCCTGGGTCCTTGTCTCTATTCCTGTCCTTATAAGGTAATCCCCCCTCCCCCCTCCCTGCCCTGGCCGTGCCACCCCTACCTGAAGCCTCCAGCTGCCCACACAGGGACTCCTCTTAGCCCC
>gene=chr22_39150489-39150688; species=ponAbe
TGCCCATCTGGCATCCCCTCTACTTTTAGCTGGTGTTGGAAAAGGGACCGATTGGTAGCAGGAAAAGCAGGAAGTTGGCCTGGGTCCTTGTCTCTATTCCTGTCCTTATAAGGTAATCTCCCCTCCCCCCTCCCTGCCCCACCCGTGCGGTCCCTACCTGAAGGCTCCAGCTGCCCACACAGGGACTCCTCTTAGCCCC
>gene=chr22_39150489-39150688; species=rheMac
TGCCCATCTGGCATCCCCCCTACTTTTAGCTGGTGTTGGAAAAGGGACCGATTGGTAGTAGGAAAAGCAGGAAGTTGGCCTGGGTCCTTGTGTCTATTCCTGTCCTTATAAGGTAATCCCCCCTCCCCCCTCCCTGCCCTGGCCGTGCCACCCCTACCTGAAGCCTCCAGCTGCCCACACAGGGACTCCTCTTAGCCCC
>gene=chr22_39260359-39260594; species=hg19
CACATTTCTATGGTCTCTGGAAACACCTGTAACTGGCACCCAGGTGGTCACTCACCTGGGGGAGGGGGTCAGGGGGAAATCACCTCCAAGGACAGAGGAGAAATACCAGCCCTTATTTGGGCGAAAAGCCAATTGGCACTTGGACGGCCACAAAGCCAACACACAGGGCAGGGTAGGGAGGGGCCGAGGAGTATCAGCCCCCGCCCCAACCCTGCGAGGGTCCCCGTTCTACATC
>gene=chr22_39260359-39260594; species=bosTau
CACATTTCTATGGTCTCTGGAAACACCTGTAACTGGCACCCAGGTGGACACGCACCTGGGGTG-GGGGTCGGGGCGGAATCCCCTCTAAGGACAGAGGAGAAATACCAGCCCTTATTT-GGGGCGAAGCCAATTGGCACTTGGACGGCCACGGAGCCAACA-GAAGGGCAGGATGGGGAGGGG-TCAGGAGCTCCAGACACC---CAAACCCTGTGACCACCCTCGTTCTAT-CA
>gene=chr22_39260359-39260594; species=calJac
CACATTTCTATGGTCTCTGGAAACACCTGTAACTGGCACCCAGGTGGTCGCTCACCTGGGGGAGGGTGTCGGGGGGAAATCACCTCCAAGAACAGAGGAGAAATGCCAGCCCTTATTTGGGGGGAAAGCCAATTGGCACTTGGACGGCCACGAAGCCAACACACAGGGCAGGGTAGGGAGGGGCCGAGGAGTACCAGCC-CTGCCCTGACCCTGCGAGGGTCCCCGTTCTACATC
>gene=chr22_39260359-39260594; species=canFam
CACATTTCTATGGTCTCTGGAAACACCTGTAACTGGCACCCAGGTGGTCACTCACCTGGGGTGAGGGGTCGGGGGGAAATCCCCTCTAAGGACAGAGGAGAAATACCAGCCCTTATTT-GGGGGGAAGCCAATTGGCACTTGGACGGCCACAGAGCCAACACAAAGGGCAGGGTAGGGAGGGGTCTAGGAGTACCAGCCCCC---CAAACCCTGTGAGGGCCCTTGTTCTACACC
>gene=chr22_39260359-39260594; species=equCab
CACATTTCTATGGTCTCTGGAAACACCTGTAACGGGCCCCCAGGTGGTTG--CACCTGGGGTGAGGGGTCAGGGGGAAATCACCTCTGGGGA-AGAGGAGAAATACCAGCCCTTATTT-GGGGGGAAGCCAATTGGCACTTGGATGGCCACAGAGCCAACAGAAAGGGCAGGGTGGGGGGGGGTCCAGGAGTGCCAGCCCCT---CAAACCCTGCGAGGGCCCTCATTCT--ATC
>gene=chr22_39260359-39260594; species=gorGor
CACATTTCTATGGTCTCTGGAAACACCTGTAACTGGCACCCAGGTGGTCACTCACCTGGGGGAGGGGGTCAGGGGGAAATCACCTCCAAGGACAGAGGAGAAATACCAGCCCTTATTTGGGGGAAAAGCCAATTGGCACTTGGACGGCCACAAAGCCAACACACAGGGCAGGGTAGGGAGGGGCCGAGGAGTATCAGCCCCCGCCCCAACCCTGCGAGGGTCCCCGTTCTACATC
>gene=chr22_39260359-39260594; species=panTro
CACATTTCTATGGTCTCTGGAAACACCTGTAACTGGCACCCAGGTGGTCACTCACCTGGGGGAGGGGGTCAGGGGGAAATCACCTCCAAGGACAGAGGAGAAATACCAGCCCTTATTTGGGGGAAAAGCCAATTGGCACTTGGACGGCCACAAAGCCAACACACAGGGCAGGGTAGGGAGGGGCCGAGGAGTATCAGCCCCCGCCCCAACCCTGCGAGGGTCCCCGTTCTACATC
>gene=chr22_39260359-39260594; species=papHam
CACATTTCTATGGTCTCTGGAAACACCTGTAACTGGCACCCAGGTGATCATTCACCTAGGGGAGGGGGCCAGGGGGAAATCACCTCCAAGGACAGAGGAGAAATACCAGCCCTTATTTGGGGGAAAAGCCAATTGGCACTTGGACGGCCACAAAGCCAACACACAGGGCAGGGCAGGGA-GGGCTGAGGAGGATCAGCCTCCGCCCCGACCCTGCGAGGGTCCCCGTTCTGTATC
>gene=chr22_39260359-39260594; species=ponAbe
CACATTTCTATGGTCTCTGGAAACACCTGTAACTGGCACCCAAGTGGTCTCTCACCTGGGGCATGGGGTCAGGGGTAAATCACCTCCAAGGACAAAGGAGAAATACTAGTCCTTATTTGGGGGAAAAGCCAATTGGCACTTGGACGTACACAAAGCCAACACACAGGGCAGGGTAGGGAGGGGCAGAGGAGTATCAGCCCCCACCCCGAGCCTGCTAGGGTCCCCGTTCTACTTC
>gene=chr22_39260359-39260594; species=rheMac
CACATTTCTATGGTCTCTGGAAACACCTGTAACTGGCACCCAGGTGATCATTCACCTAGGGGAGGGGGCCAGGGGGAAATCACCTCCAAGGACAGAGGAGAAATACCAGCCCTTATTTGGGGGAAAAGCCAATTGGCACTTGGACGGCCACAAAGCCAACACACAGGGCAGGGCAGGGA-GGGCTGAGGAGGATCAGCCTCCGCCCCGACCCTGCGAGGCTCCCCGTTCTGTATC
>gene=chr22_42353777-42353875; species=hg19
TCGAGCCGGGCCTGCAGGAGGCGCACAAGTGGCGCATGCAGCGCCCCCTGGTGGACCGCGACCTCCGCAAGACGCTAATGGTGCGCGACAACCTGGCC
>gene=chr22_42353777-42353875; species=bosTau
TCGAGCCCGGCTTGCAGGAGGCGCACAAGTGGCGCATGCAGCGCCCCCTGGTGGACCGCGACTTCCGCAAGACGCTGATGGTCCGAGACAACCTGGCT
>gene=chr22_42353777-42353875; species=calJac
TCGAGCCGGGTCTGCAGGAGGCGCACAAGTGGCGCATGCAGCGCCCCCTGGTGGACCGCGACCTCCGCAAGACGCTGATGGTGCGCGACAACCTGGCC
>gene=chr22_42353777-42353875; species=canFam
TCGAGCCTGGCCTGCAGGAGGCGCACAAGTGGCGCATGCAGCGCCCCCTGGTGGACCGTGACCTCCGCAAGACCCTGATGGTCCGCGACAACTTGGCC
>gene=chr22_42353777-42353875; species=equCab
TCGAGCCAGGACTGCAGGAGGCGCACAAGTGGCGCATGCAGCGCCCCCTGGTGGACCGTGACCTCCGCAAGACACTGATGGTCCGTGACAACCTGGCC
>gene=chr22_42353777-42353875; species=gorGor
TCGAGCCGGGCCTGCAGGAGGCGCACAAGTGGCGCATGCAGCGCCCCCTGGTGGACCGCGACCTCCGCAAGACGCTAATGGTGCGCGACAACCTGGCC
>gene=chr22_42353777-42353875; species=panTro
TCGAGCCGGGCCTGCAGGAGGCGCACAAGTGGCGCATGCAGCGCCCCCTGGTGGACCGCGACCTCCGCAAGACGCTAATGGTGCGCGACAACCTGGCC
>gene=chr22_42353777-42353875; species=papHam
TCGAGCCGGGCCTGCAGGAGGCGCACAAGTGGCGCATGCAGCGCCCCCTGGTGGACCGCGACCTCCGCAAGACGCTAATGGTGCGCGACAACCTGGCC
>gene=chr22_42353777-42353875; species=ponAbe
TCGAGCCGGGCCTGCAGGAGGCGCACAAGTGGCGCATGCAGCGCCCCCTGGTGGACCGCGACCTCCGCAAGACGCTAATGGTGCGCGACAACCTGGCC
>gene=chr22_42353777-42353875; species=rheMac
TCGAGCCGGGCCTGCAGGAGGCGCACAAGTGGCGCATGCAGCGCCCCCTGGTGGACCGCGACCTCCGCAAGACGCTAATGGTGCGCGACAACCTGGCC
>gene=chr22_44503252-44503355; species=hg19
AATAGCCAAGGGAAACCTGTACAGttgccatataaggagaaacctagacctggccttagcctctaggtcctggtgcagattcttagcacgtagcgcctaaaac
>gene=chr22_44503252-44503355; species=bosTau
AATTGCCAGAGAGGGCCTCCAC---------------------------------------------------------------------------------
>gene=chr22_44503252-44503355; species=calJac
AATAGCCAGGGGAAACCTATACACTtgtggtataaggggaaacctagacctagtcttagctcccaggtctt-gtgcagattcctagcacacggtgcctaaaac
>gene=chr22_44503252-44503355; species=canFam
AAGAGCCAGAGAAAGCTTGCATGCTTGC---------------------------------------------------------------------------
>gene=chr22_44503252-44503355; species=equCab
AATAGC-------------------------------------------------------------------------------------------------
>gene=chr22_44503252-44503355; species=gorGor
AATAGCCAAGGGAAACCTATACAGttgccatataaggagaaacctagacctggccttagcctctaggtcctggtgcagattcttagcacgtagcacctaaaac
>gene=chr22_44503252-44503355; species=panTro
AATAGCCAAGGGAAACCTATACAGTTGCCATGTAAGGAGAAACCTAGACCTGGCCTTAGCCTCTAGGTCCTGGTGCAGAttcttagcacgtagcgcctaaaac
>gene=chr22_44503252-44503355; species=papHam
AATAGCCAAGGAAAACCTATACAGttgcgatataaggagaaacctagacctgaccttagcctccgggtcctggtgcagattcctagcacacagcacctaaaac
>gene=chr22_44503252-44503355; species=ponAbe
AATAGCCAAGGGAAACCTATACAGTTGCAATATAAGGAGAAACCTAGACCTGGCCTTAGCCTCTAGGTCCTGGTGCAGAttcttagcacatagggcctaaaac
>gene=chr22_44503252-44503355; species=rheMac
-------------------------------------------------------------------------------------------------------
>gene=chr22_50683448-50683522; species=hg19
GTGTGAAGAGCACTAGGGCGGGCGCGCCGGAAATACGTCACGGGAACGCCGGCAGCGCGTGAAGTTGGTGAGGC
>gene=chr22_50683448-50683522; species=bosTau
CCAGCCCGACAGCAGGCGCGAGCGCGCCGGAACTGCGTCAcgcggg-ggcggcggcccgcgcg-cAGG--AGGC
>gene=chr22_50683448-50683522; species=calJac
CTGGGGAGAGCGCTAGTGCGGACGCGCCGGAAATACGTCACGAGGACGCCGACGGCCCGTGGAGGAGACGAGGC
>gene=chr22_50683448-50683522; species=canFam
CAGGCCGCGG----GAAGCAGGCGCGCCGGAAGTGCGTCACCGGGAGGGCG-------------------GGGC
>gene=chr22_50683448-50683522; species=equCab
CAGGCCTCATCGCCTGAGCAGGCGCGCCGGAATTGCGTCATCGGGGGAGTGCCTGTACAGGTA-GTAGGCAGGA
>gene=chr22_50683448-50683522; species=gorGor
GTGTGAAGAGCACTAGGGCGGGCGCGCCGGAAATACGTCACGGGAACGCAGGCAGCGCGTGAAGTTGGTGAGGC
>gene=chr22_50683448-50683522; species=panTro
--------------------------------------------------------------------------
>gene=chr22_50683448-50683522; species=papHam
GCGTGAAGAGCGCTAGGGCGGGCGCGCCGGAAATACGTCACGGGAACGCCGGCTGCGCGTGAA---AGTGAGAC
>gene=chr22_50683448-50683522; species=ponAbe
GTGTGAAGAGCGCTAGGGCGGGCGCGCCGGAAATGCGTCACGGGAACGCCGGCAGCGCGTGAAGGTGGTGAGGC
>gene=chr22_50683448-50683522; species=rheMac
GCGTGAAGAGCGCTAGGGCGGGCGCGCCGGAAATACGTCACGGGAACGCCGGCTGCGCGTGAA---AGTGAGAC
>gene=chr13_36287523-36287763; species=hg19
ataaatgaaaacatatgtcctcacaaagttcacagcagctttattcttaacagctaaaaactggaaacaatctaaacatccatctactggtgaaaggatattcaaattgcagcacgcccatataaggaaatacgactcaacagcaaaaagaaatcagctgctgatacgtgcagcaatgtggatgagcctcaaaggcgtcccctgtgtgaaacaagccagacacaagagactctataagta
>gene=chr13_36287523-36287763; species=bosTau
ttaaatgaaaacatttgattttacaatattcatagcagcttgattctcaatagagaagaaccagaaacaatgtaaatattcatctgctggggaatggatatacagattgcagtgcgttcgcataaaggaatactactcagctgt-aaaaggattgcactcctggtacctgcagcagcgtggatgaatctgaaaggc-----ttcgctgaaataaaacagaaacaaaagaccagatacgtg
>gene=chr13_36287523-36287763; species=calJac
ataaatgaaaacatatgtcctcacaaagttcatagcagctttatttttaatagctaaaaactggaaa----ctaaatgtccatcttctggtgaaagaatatacaaactgcagtgcatctacataaggaactatgaatcaacaataaaaaggaatcaggagctgatacacgcagcatcctggattagcctcaaa-gcatcctctgtgcgaaacaagccagacacaagagactagataagtg
>gene=chr13_36287523-36287763; species=canFam
ataagtgaaaacatatgttttcaccatgttcattgc---------------agctaaaaactggaaacaacgtaaatattcatctactggtgaatgtacatactaactgcagagcgtccacgtaaggg-aggctgctcagcagtgaaaaggaatgaagcgctggtacacagagcaatgtggatgaatcacaaaggc-----ctggctgaaataaaccagacgccaagcactacatacgtg
>gene=chr13_36287523-36287763; species=equCab
ataaatgaaagcatatgttttcacaatgatcatagcacctttattcctaa-agctaaaaactggaaacaacctaaatattcgtgtactggttaacg-atatacaaattgcagtgtgtccatataagggaatagtattcagcagt--aaaagagtgagctgctggttcatgcaaccacgtggatgaatctcaaaggc-----ctagatgaaataaaccagacacaaaagaccatatacgcg
>gene=chr13_36287523-36287763; species=gorGor
--------aaacacatgtccttacaaagttcacagcagctttattcttaatagctaaaaactggaaacaatctaaacatccatctactggtgaaaggatattcaaattgcagcgcgcccatataaggaaatacgactcaacagcaaaaagaaatcagctgctgatacgtgcagcaatgtggatgagcctcaaaggcgtcccctgtgtgaaacaagccagacacaagagactctataagta
>gene=chr13_36287523-36287763; species=panTro
ataaatgaaaacatatgtcctcacaaagttcacagcagctttattattaataactaaaaactggaaacaatctaaacatccatctactggtgaaaggatattcaaattgcagcacgcccatataaggaaatacgactcaacagcaaaaagaaatcagctgctgatacgtgcagcaatgtggatgagcctcaaaggcgtcccctgtgtgaaacaagccagacacaagagactctacaagta
>gene=chr13_36287523-36287763; species=papHam
ataaatgaaaacatatgtcctcacaaagttcatagcagttttcttctcaatagctaaaaactggaaacaatctaagcgtccacctactggtgaaaggatattcagatcgcagtgtgcccatataaggaaatatgactcaacagcaacaaagaatcagctgctgatccacgcagcaatgtggatgagcctcaaaggcatcccctgtgtgaaacaagccagacacaagagattctataagtg
>gene=chr13_36287523-36287763; species=ponAbe
gtaagtgaaaacatatgtcctcacaaagttcacagcagctttattcttaatagctaaaaactggaaacaatctaaacatccatctactggtgaaaggatattcaaattgcagtgcgcccatataaggaaatacgactcaacagcaaaaagaaatcagctgctgatacgcgcagcaatgtggatgagcctcaaaggcgtcccctgtgtgaaacaagccagacacaagagactctataagta
>gene=chr13_36287523-36287763; species=rheMac
------------------------------------------------------------------------------------------------------------------------------------------------------------------------------------------------------------------------------------------------
>gene=chr13_40190386-40190503; species=hg19
GGGAGAAGCTACACGGCCGTTACTCAATAGCGACATCTGCTGTTATCACAGGAGTATGCTTTCCCATATTAGGAAGCTCTGCTCTTTGGCAATGGGGTAGCTGGAATGACAGTCAAC
>gene=chr13_40190386-40190503; species=bosTau
G-----AACGGCGT---TGTTACTCACTAGCGCCATCTTGTGGTGACCTAGGAATATGGTTTGCACTTCAGGAAATTAC---TCCCTGATACGGAACTGCCTGAAATCAAACATAAA
>gene=chr13_40190386-40190503; species=calJac
GAGAGAAGCT--ACGGCCGTTACTCAATAGCGACATCTGCTGATCTCCCAGGAGTATGGTTTCCCATATTAGGAAGCTCTGCTCTTTGGCACTGAGGTAGCTGGAATGACAGTCAAC
>gene=chr13_40190386-40190503; species=canFam
GCAGGAAACTGCGCGGCTGTTATTCAACAGCGCTATCTGCTGGTGACCCGC-AGTATGGCTTCCCACACTAGGAAGCTCCGCTCCCTGGCGCTGACGTGGCTGCAATTACAGTTAAC
>gene=chr13_40190386-40190503; species=equCab
---------------------------------------------------------------------------------------------------------------------
>gene=chr13_40190386-40190503; species=gorGor
GGGAGAAGCTACACGGCCGTTACTCAACAGCGACATCTGCTGTTGTCACAGGAGTATGGTTTCCCATATTAGGAAGCTCTGCTTTTTGGCAATGGGGTAGCTGGAATGACAGTCAAC
>gene=chr13_40190386-40190503; species=panTro
GGGAGAAGCTACACGGCCGTTACTCAATAGCGACATCTGCTGTTATCACAGGAGTTTGGTTTCCCATATTAGGAAGCTCTGCTCTTTGGCAATGGGGTAGCTGGAATGACAGTCAAC
>gene=chr13_40190386-40190503; species=papHam
GGGAGAAGCTGCACGGCCGTTACTCAATAGCGACATCTGCTGTTATCATAGGAGTATGGTTTCCCATATCAGGAAGCTCTGCTTTTTGGCCATGGGGTAGCTGGAATGACAGTCAAC
>gene=chr13_40190386-40190503; species=ponAbe
GGGAGAATCTACACGGCTGTTACTCAATAGCGACATCTGCTGTTATTACAGGAGTATGGTTTCCCATATTAGGAAGCTCTGCTCTTTGGCAATGGGGTAGCTGGAATGAGAGTCAAC
>gene=chr13_40190386-40190503; species=rheMac
GGGAGAAGCTGCACAGCCGTTACTCAGTAGCGACATCTGCTGTTATCACAGGAGTATAGTTTCCCATATTAGGAAGCTCTGCTTTTTGGCAATGGGGTAGCTGGAATGACAGTCAAC
>gene=chr13_41160139-41160226; species=hg19
ATGGCCAATTCTCCATATATGGATTCATCTACCTGTTTCCCCTAACTTCAAGGCTGCTGCCATGACACAAAGGTCTTGAAAGAATGT
>gene=chr13_41160139-41160226; species=bosTau
CAAGCCAGTCTTTCATATACAGAGACATCCACTTG-CCCCTCTAACTCCAAGGTGACTT---CAACATGAAGGTCTTTTAAGAATGT
>gene=chr13_41160139-41160226; species=calJac
ATGGCCAATTCTCTATATATGGATGTGTCTACCTCTTTCTCCTAACTTCAAGGCTGCTGCCATGACACAAAGGTCTTGAAAGAATGT
>gene=chr13_41160139-41160226; species=canFam
TGGGCCTGTCTTCCATATATGGATGCATCCACCTCTCTCCCCTAACTCCACCACTGTTGCGGTTACATGAAGGTCTT-AAAGAGTGT
>gene=chr13_41160139-41160226; species=equCab
C-GGCCAGTGCTCCATAGACGGAAGCAGGCACTAGCCTCCCCTAATGCCAAGGCTGCTGCCATGACAGGAAGGTCTTACAAGAATGT
>gene=chr13_41160139-41160226; species=gorGor
ATGGCCAATTCTCCATATATGGATTCATCTACCTGTTTCCCCTAATTTCAAGGCTGCTGCCATGACACAAAGGTCTTGAAAGAATGT
>gene=chr13_41160139-41160226; species=panTro
ATGGCCAATTCTCCATATATGGATTCATCTACCTGTTTCCCCTAACTTCAAGGCTGCTGCCATGACACAAAGGTCTTGAAAGAATGT
>gene=chr13_41160139-41160226; species=papHam
ATGGCCAATTCTCCATATATGGATTCATCTACCTGTTTCCCCTAACTTCAAGGCTGCTGCCATGACACAAAGGTCTTGAAAGAATGT
>gene=chr13_41160139-41160226; species=ponAbe
ATGGCCAATTCTCCATATATGGATTCATCTACCTGTTTCCCCTAACTTCAAGGCTGCTGCCATGACACAAAGGTCTTGAAAGAATGT
>gene=chr13_41160139-41160226; species=rheMac
ATGGCCAATTCTCCATATATGGATTCATCTACCTGTTTCCCCTAACTTCAAGGCTGCTGCCATGACACAAAGGTCTTGAAAGAATGT
>gene=chr13_51486144-51486282; species=hg19
ATCTACTGCTGGGTTGTGGGAAGAGTTTCAGTTGAGTTTCTGTTCAGAGCTGAGATCTACTGTGACCTTTTAAGGCATTGGGGGAGGCTGAGCAGCTGTTGGAACTGCTAGAAAGAGCTGTGTGGTCAGGGGGGCAGG
>gene=chr13_51486144-51486282; species=bosTau
GTCTGCTTTCGGACCAC---AAGAATTTCAGTCCAGTTCCTGTTCAAAGCTGGGACTTACTGTGACCTTCAAACTCATTGGAGGAGGCTGAGCAGCTGTTGAAACTGTT-GAA----CAGTGTGGTCAGGCAGGCTGG
>gene=chr13_51486144-51486282; species=calJac
---------TGGGTTGTGAGAAGAGTTTTAGTCGAGTTTCTGTTCAAAGCTGAGATCTACTGTGACCTTTTAAGGCACTGGAGGAGGCTGAGCAGCTGTTGGAACTGCTAGAAAGAGCTGTGTGGTCAGGCTGGCAGG
>gene=chr13_51486144-51486282; species=canFam
G--TACTTCTGGGCGGTGCGAGT---TTCAGTGCGGTTCCTGTTCATAGTTGAGATGTCCTGTGACCTTTGAACTCGTTAGGGGAAGCTGAGCAGCTGTTG---------GAA----CTGTGCTGCCAGGAAGG----
>gene=chr13_51486144-51486282; species=equCab
GTCTGCTGCTGGGCTGTGAGAAGAATTTCAGTCAGGTTCCTGTTCAAAGCTGAGATGTACTCTAACCTTTGACCTTGTTGGAGGAGGCTGAGTAGCTGTTA---------GAA----CTGTGTGGTCAGGCAGGCAGG
>gene=chr13_51486144-51486282; species=gorGor
ATCCACTGCTGGGTTGTGGGAAGAGTTTCAGTTGAGTTTCTGTTCAGAGCTGAGATCTACTGTGACCTTTTAAGGCATTGGGGGAGACTGAGCAGCTGTTGGAACTGCTAGAAAGAGCTGTGTGGTCAGGGGGGCAGG
>gene=chr13_51486144-51486282; species=panTro
ATCTACTGCTGGGTTGTGGGAAGAGTTTCAGTTGAGTTTCTGTTCAGAGCTGAGATCTACTGTGACCTTTTAAGGCATTGGGGGAGGCTGAGCAGCTGTTGGGACTGCTAGAAAGAGCTGTGTGGTCAGGGGGGCAGG
>gene=chr13_51486144-51486282; species=papHam
ATCTACTGCTGGGTTGTGAGAAGCGTTTCTATTGAGTTTCTGTTCAAAGCTGAGATCTACTGTGACCTTTTAAGGCATTGGCGGAGGCTGAGCAGCTGTTGGAACTGCTAGAAAGAGCTGTGTGGTCAGGCGGGCAGG
>gene=chr13_51486144-51486282; species=ponAbe
ATCTACTGCTGGGTTGTGGGAAGAGTTTCAGTTGAGTTTCTGTTCAGAGCTGAGATCTACTGTGACCTTTTAAGGCATTGGGGGAGGCTGAGCAGCTGTTGGAACTGCTAG-AAGAGCTGTGTGGTCA-GGGGGCAGG
>gene=chr13_51486144-51486282; species=rheMac
ATCTACTGCTGGGTTGTGGGAAGAGTTTCTGTTGAGTTTCTGTTCAAAGCTGAGATCTACTGTGACCTTTTAAGGCATTGGCGGAGGCTGAGCAGCTGTTGGAACTGCTAGAAAGAGCTGTGTGGTCAGGCGGGCAGG
>gene=chr13_77357983-77358213; species=hg19
caactcagctgttaataagggccttagacatctgaaaacctgacgggcaaaagaatccacttttaaggcattttactcacaggttggttctcattgtcagtcttgtttcttccatatatgggcatctccacaggctgtttgagtatctgccaaacctggcacctggcttcccacagaatgtgtccgaaagaacaaggtagaagctgcaattgtgtcagcccttgcctcaa
>gene=chr13_77357983-77358213; species=bosTau
-------------------------------------------------------------------------------------------------------------------------------------------------------------------------------------GTCCAAAAGAGC-AGGTGGGAGGTACAATCTTGTAAGATGGAGTCTCAA
>gene=chr13_77357983-77358213; species=calJac
cagctcaactgttaacaagggctgtggacatctgaaaatctgacgggcaaaagaatcca-ttataaagcattttactcacagattcattctcactgtaagtctt-tttcctctatacatgggcatctccacaggc----tgagtatctgccaaacctggcacctggcttctcatagaatgtgaccaaaagaacaaagtggaagctgcaattgtgtctgccctcacctcaa
>gene=chr13_77357983-77358213; species=canFam
-------------------------agtcacctgaa-----cacggacaaaagaatccattttcaagacgatttactcacaagttgattcttactgtaaggctcagtccctccctaaaaaggcctctccagaggc---tccagtgttcccttaacgtagtgcctggtttcccctagaatatgtcccaaagagcaagttgggagctgtgatcttgtatgacccagccccaa
>gene=chr13_77357983-77358213; species=equCab
----------------AAgggcattagacacctgaagacttgacggacataaggattcatttttaaggtagtttactcata----gtttctcattgtaaggtttagtccctccctatatgggcctctccacaggctg-ttgagtgttttcctaacacggcgcctggcttcccccagaacatctccaaaaaagcaaggtagcagctccaatcttgtatgacctatcctcaa
>gene=chr13_77357983-77358213; species=gorGor
caactcagctgttaacaagggccttggacatctgaaaacctgacgggcaaaagaatccacttttaaggcattt-actcacaggttggttctcattgtcagtcttgtttcttccatacatgggcatctccacaggctgtttgagtatctgccaaacctggcacctgg----------------------------------------------------------------
>gene=chr13_77357983-77358213; species=panTro
caactcagctgttaacaagggccttggacatctgaaaacctgacgggcaaaagaatccacttttaaggcattttacgctcaggttggttctcattgtcagtcttgtttcttccatacatgggcatctccacaggctgtttgagtatctgccaaacctggcacctggcttcccacagaatgtgtccgaaagaacaaggtagaagctgcaattgtgtcagcccttgcctcaa
>gene=chr13_77357983-77358213; species=papHam
caactcagctgtgaacaaggaccatggacatctgaaaacctgacgggcaaaagaacccatttttaaggcattttactcacaggctggttctcattgtaagtcttgtttcctccatacatgagcatctccacaggctgtttgagtgtctgccaaacctgacacctggcttcccacagaatgtgtccaaaagaacaaagcggaagctgc-attgtgtcagccctcacctgaa
>gene=chr13_77357983-77358213; species=ponAbe
caactcagctgttaacaagggccatggacatctgaaaacctgacgggcaaaagaatccacttttaaggcattttactcacaggttggttctcattgtcagtcttgtttcctccatacatgggcatctccacaggctgtttgagtatctgccaaacctggcacctggcttcccacagaatgtgtctgaaagaacaaggtagaagctgcaattgtgtcagccctcgcctcaa
>gene=chr13_77357983-77358213; species=rheMac
caactcagctgtgaacaaggaccatggacatctgaaaacctgacgggcaaaagaacccatttttaaggcattttactcacaggctggttctcattgtaagtcttgtttcctccatacatgagcatctccacaggctgtttgagtgtctgccaaacctgacacctggcttcccacagaatgtgtccaaaagaacaaagcggaagctacaattgtgtcagccctcacctgaa
>gene=chr5_2750283-2750386; species=hg19
TCTTCCCCTCCCTTATATGGTTAAAAAAACACCCCAGAGCCCCCAATTCACTATTCACTGCTCTAAAGCTGGGCAAATCCAATTTGCAACTCAGAAGCCAGTC
>gene=chr5_2750283-2750386; species=bosTau
-------------------------------------------------------------------------------------------------------
>gene=chr5_2750283-2750386; species=calJac
TCTTCCCCACCCTTATATGGTTAAAAAAGCACCCCAGAGCCCCCACTTCACTATTCACTGCTCTAAAGCTGGGCAAATCCAATTTGCAACTCAGAAGCCAGTC
>gene=chr5_2750283-2750386; species=canFam
CCGTCCCCGCCCTTCTACGGTTAAAAAACCACCCCGGAGCCCCC-CTCCGCTATTCACCGCTCTAAAGCTCGGCAAATCCAATTTGCAACTCAGAAGCCAGTC
>gene=chr5_2750283-2750386; species=equCab
CCTTCCCCGTCCTTATATGGTTAGAAAACCACCCCGGAGCCCCC-CTCCGCGCGGCACCGCTCTAAAGCTCGGCAAATCCAATTTGCAACTCAGAAGCCAGTC
>gene=chr5_2750283-2750386; species=gorGor
TCTTCCCCGCCCTTATATGGTTAAAAAAACACCCCAGAGCCCCCAATTCACTATTCACTGCTCTAAAGCTGGGCAAATCCAATTTGCAACTCAGAAGCCAGTC
>gene=chr5_2750283-2750386; species=panTro
TCTTCCCCGCCCTTATATGGTTAAAAAAACACCCCAGAGCCCCCAATTCACTATTCACTGCTCTAAAGCTGGGCAAATCCAATTTGCAACTCAGAAGCCAGTC
>gene=chr5_2750283-2750386; species=papHam
TCTTCCCCGCCCTTATATGGTTAAAAAAACACCCCAGAGCCCCCAATTCACTATTCACTGCTCTAAAGCTGGGCAAATCCAATTTGCAACTCAGAAGCCAGTC
>gene=chr5_2750283-2750386; species=ponAbe
TCTTCCCCGCCCTTATATGGTTAAAAAAACACCCCAGAGCCCCCAATTCACTATTCACTGCTCTAAAGCTGGGCAAATCCAATTTGCAACTCAGAAGCCAGTC
>gene=chr5_2750283-2750386; species=rheMac
TCTTCCCCGCCCTTATATGGTTAAAAAAACACCCCAGAGCCCCCAATTCACTATTCACTGCTCTAAAGCTGGGCAAATCCAATTTGCAACTCAGAAGCCAGTC
>gene=chr5_33564774-33564893; species=hg19
TGggcaccattggcatttgggactcaacaattcttccttataagggactttcctgaatgtcatgggacttttatcattcatgcctctcagacattcaatgctagttgccgccccttccc
>gene=chr5_33564774-33564893; species=bosTau
TGTGCGCTACTGGCATTTTGGATT-------------------------TCCCAAATTGTCACAGGACCCTCATAATCTTTGGCTCCTAGACTCTGAATGCTGGCATCAGCCCC--TCC
>gene=chr5_33564774-33564893; species=calJac
TGGCCACCATCGGCATTTGGGACTCAACAACTCTTCGTTATAAGGGACTTTCCTGAATGTCATGGGACTTAAATCATTCACGGCTCTCAGACATTGAATTCTA-TTGCAGCCCCTTCCC
>gene=chr5_33564774-33564893; species=canFam
TGGgcaccactggcattttggactggacaattcttccttataagagacctccctgaatgtcgcagggttttcattatctttggctctcggataccgaatgttggtggcagccccctgcc
>gene=chr5_33564774-33564893; species=equCab
---gcactatcggcattttggactggacaactcttgcttataagagatttccctgaatatcacaggacttttatcagttttggctctcagatattgga-----gtagcaggcccctcct
>gene=chr5_33564774-33564893; species=gorGor
-----------------------------------------------------------------------------------------------------------------------
>gene=chr5_33564774-33564893; species=panTro
TGggcaccattggcatttgggactcaacaattcttccttataagggactttcctgaatgtcatgggacttttatcattcatgcctctcagacattcaatgctagttgccgccccttccc
>gene=chr5_33564774-33564893; species=papHam
TGGGCACCATTGGCATTTGGGACCCAACAATTCTTCCTTATAAGGGACTTTGCTGAATGTCACGAAACTTTTATCATTCATGCCTCTCAGACATTGAATGCTA--TGCAGCCCCTTCCC
>gene=chr5_33564774-33564893; species=ponAbe
TGggcaccattggcatttgggactcaacaattcttccttataagggactttcctgaatgtcatgggacttttatcattcatgcctttcagacattaaatgctagttgcagccccttccc
>gene=chr5_33564774-33564893; species=rheMac
TGggcaccactggcatttgggactcaacaattcttccttataagggactttgctgaatgtcacgagacttttatcattcatgcctctcagacattgaatgctagttgcagccccttccc
>gene=chr5_37695857-37695960; species=hg19
attttaaggtcagctgactagtaaccataattacacctgccaagttcctttgaccatataaggtaTTCATGGACATCACACTAGGGGGCAGAGGTCACAAGGA
>gene=chr5_37695857-37695960; species=bosTau
-------------------------------------------------------------------------------------------------------
>gene=chr5_37695857-37695960; species=calJac
--atgaaggtcagctaattagtaaccataattacacctgccaagcttctttgaccatataaggtaTTCATGGGCATCACCCTAGGGGGCAGAGG-CACGAGAC
>gene=chr5_37695857-37695960; species=canFam
-ttttaagattaactagttagttactttggttatacctacagaggctcttttgccatgtagaatatttatgg-------------gggtggacgtcatagggg
>gene=chr5_37695857-37695960; species=equCab
attttaaggtcaactaattagtaaccttaattatacctgcaaagtctcttttgccatggagagta-ttatggctgtgacaccagagggcagaggtcatggagg
>gene=chr5_37695857-37695960; species=gorGor
attttaaggtcagctgactagtaaccataattacacctgccaagttcctttgaccatataaggtaTTCATGGACATCACAATAGGGGGCAGAGGTCACAAGGG
>gene=chr5_37695857-37695960; species=panTro
attttaaggtcagctgactagtaaccataattacacctgccaagttcctttgaccatataaggtaTTTATGGACATCACACTAGGGGGCAGAGGTCACAAGGG
>gene=chr5_37695857-37695960; species=papHam
attttaaggtcagctgactagtaaccataattacacctgccaagctcctttgaccatatagggtaTTCATGGACATCACACTAGGGTGCAGAGGTCACAAGAG
>gene=chr5_37695857-37695960; species=ponAbe
attttaaggtcagctgactagtaaccataattacacctgccaagctcctttgaccatgtaaggtaTTCATGGACATCACATTA-GGGGCAGAGGTCACAAGGG
>gene=chr5_37695857-37695960; species=rheMac
-ttttaaggtcagctgactagtaaccataattacacctgccaagctcctttgaccatatagggtaTTCATGGACATCACACTAGGGTGCAGAGGTCACAAGAG
>gene=chr5_53813364-53813578; species=hg19
GAAACCTCCTTCAGCCGCGCTCACTACGGCGCCCGGCTTCGCGGCACCGGCCACTAGAGGGCAGTGGCCGCCGCAAAGCCGACGCGGGCGGTGGGCTCGGCGGCTCGGCCATCGCTTGCTCTCGCCTGGCAAGGGGCTCTCGGCCGTGGATTAGCGCAGCTGGAGACGTGGGAggccgcgggccccgcccccgaccggcggcggctgcggcggc
>gene=chr5_53813364-53813578; species=bosTau
GAAACCTTCACCCTCAGCTCTCACCCCTGCGCCTCACTGAACGGCACTGGCCACAAGGGGGCAGTGGCGGCCACGGAGTCGAATCTGGGGATGTGCGCGGCGGCTCGGCCATCGGTTGCTCTCGCCTGGCGCGCGGCTCTCGGCCTTGGATTAGCGCAGCTGGGGACGTGGGAGGCCGCGGGCCCCGCCCCCGACcggcggcggcggcggcggc
>gene=chr5_53813364-53813578; species=calJac
GAAACCCCCGTCAGCCGGGCTT----CAGTGCCCGGCTTCGCAGCACCGGCCACGAGGGGGCAGTGGCAGCCGCAAAGCCGAGGCGGGCGGTGGGCTCGGCGGCTCGGCCATCGCTTGCTCTCGCCTGGCACGCGGCTCTCGGCTGTGGATTAGCGCAGCTGGAGACGTGGGAggccgccggccccgcccccgactggcggcg---gcggcggc
>gene=chr5_53813364-53813578; species=canFam
GGGGC----------AGCCCTCGCCGAGCGGCGTCAccgcgcggcccccgcctgcagggggcagtggcggccgccgagcgcgccccgccggcgggcgcggcggcTCGGCCATCGCTTGCTCTGGCCTGGCGCGCGGCGCTCGGCCGTGGATTAGCGCCGCTGGGGACGTGGGAggcggcgggccccgcccccgcc---cg-ccccggcggcggc
>gene=chr5_53813364-53813578; species=equCab
GAAACCCGCACCGG-AGCTCTCACCCCGGAGCCTCACTGCTCGGCACTGGCCACGAGGGAGCAGTGAGGGCTGCGGAGCCGGACCGGGAGGCGG--GCGGCGGCTCGGCTATCGCTTGCTCTCGCCTGTAGCCCGGCTCTC-GTATTAGATTAGCGCATCTGTATACGTGAAAGGCGGCGAG--------------------------------
>gene=chr5_53813364-53813578; species=gorGor
GAAACCTCCTTCAGCCGCGCTCACTACGGCGCCCGGCTTCGCGGCACCGGCCACTAGAGGGCAGTGGCCGCCGCAAAGCCGAGGCGGGCGGTGGGCTCGGCGGTTCGGCCATCGCTTGCTCTCGCCTGGCAAGGGGCTCTCGGCCGTGGATTAGCGCAGCTGGAGACGTGGGAggccgcgggccccgcccccgaccggcggcggctgcggcggc
>gene=chr5_53813364-53813578; species=panTro
GAAACCTCCTTCAGCCGCGCTCACTACGGCGCCCGGCTTCGCGGCACCGGCCACTAGAGGGCAGTGGCCGCCGCAAAGCCGAGGCGGGCGGTGGGCTCGGCGGCTCGGCCATCGCTTGCTCTCGCCTGGCAAGGGGCTCTCGGCCGTGGATTAGCGCAGCTGGAGACGTGGGAggccgcgggccccgcccccgaccggctgcggctgcggcggc
>gene=chr5_53813364-53813578; species=papHam
GAAACCTCCTTCAGCCGCACTCACTACGGCGCCCGGCTTCGCAGCACCGGCCACGAGGGGGCAGTGGCCGCCGCAAAGCCGAGGCGGGCGGTGGGCTCGGCGGCTCGGCCATCGCTTGCTCTCGCCTGGCAATGGGCTCTCGGCCGTGGATTAGCGCAGCTGGAGACGTGGGAggccgccggccccgcccccgaccggtggcggctgcggcggc
>gene=chr5_53813364-53813578; species=ponAbe
GAAACCTCCTTCAGCCGCGCTCACCACGGCGCCCGGCTTCGCGGCACCGGCCACTAGGGGGCAGTGGCCGCCGCAAAGCCGAGGCGGGCGGTGGGCTCGGCGGCTCGGCCATCGCTTGCTCTCGCCTGACAAGGGGCTCTCGGCCGTGGATTAGCGCAGCTGGAGACGTGGGAggccgccggccccgcccccgaccggcggcggctgcggcggc
>gene=chr5_53813364-53813578; species=rheMac
GAAACCTCCTTCAGCTGCACTCACTATGGCGCCCGGCTTCGCAGCACCGGCCACGAGGGGGCAGTGGCCGCCGCAAAGCCGAGGCGGGCGGTGGGCTCGGCGGCTCGGCCATCGCTTGCTCTCGCCTGGCAATGGGCTCTCGGCCGTGGATTAGCGCAGCTGGAGACGTGGGAggccgccggccccgcccccgaccggtggcggctgcggcggc
>gene=chr5_53997149-53997320; species=hg19
AGTGACTTCTTATCCCTGGAATGCTGGTTACTCTTGTTCTTCATGCTACTGGGCTGGCACTCAGCATTGCACAATGATGCTTAGCCTTTTATGGGcatagctatttcctcaaggagactgaactcttggaggacaaggaccctgccttggtatgtcttattatagatcccg
>gene=chr5_53997149-53997320; species=bosTau
AGTGATCTCCTATCTCTGGAATGCTGGTTGCACTTACTCTTCATACCACTTAACTGGCACTTAGCATTGCTAAATGTTACTTAGCCTTTTATAtgcatggctatcttctcaaggagactgaacccttgaaggacaagaatcctgccacatcagaccctgttattggtccct
>gene=chr5_53997149-53997320; species=calJac
AGTGATCTCTTATCCCTGGAATGCTAGTTGCACTTATTCTTCATGCTACCGGGCT---Actcagcattgcccagtgccacctagccttttatggtcatggctatttcctcaaggagactaaactcttagaggacaaggaccctaccttgctatgtcttattagagatccct
>gene=chr5_53997149-53997320; species=canFam
AATGATCTCCCATCTCTGGAATGCTGGCTGCACTTACGCTTCATACCACTCAACTGGCACTTAGCATTGCATAATGTTCCTTAGCCTTTTATGTGCATGTATATCTGCTTAGGGAGATCGAACTCTTGAAGGACAAGGACCCTGGCATGCCATGCTCTGTTACATGTCTCT
>gene=chr5_53997149-53997320; species=equCab
AGTGATTTTCTGTCTCTGCAATGCTGGTTAGACATACTCTTCATTCCACTCAACtggcacttagcactgcctaatgttacttagccctttatgggcatagctgtctcctccaggaaactgaacccttgaaggacaaggaccctgccgtgccatgctttgttataggtccct
>gene=chr5_53997149-53997320; species=gorGor
AGTGACTTCTTATCCCTGGAATGCTGGTTACTCTTATTCTTCAC-CTACTGGGCTGGCACTCAGCATTGCACAATGATGCTTAGCCTTTTATGGGcatagctatttcct-aaggagactgaactcttggaggacaaggaccctgccttgctatgtcttattatagatcccg
>gene=chr5_53997149-53997320; species=panTro
AGTGACTTCTTATCCCTGGAATGCTGGTTACTCTTGTTCTTCATGCTACTGGGCTGACACTCAGCATTGCACAATGATGCTTAGCCTtttatgggcatagctatttcctcaaggagactgaactcttggaggacaaggaccctgccttggtatgtcttattatagatcccg
>gene=chr5_53997149-53997320; species=papHam
AGTGACCTCTTATCCCTGGAATGCTGATTACTCTTATTCTTCATGCTACTGGGCTGGCACTCAGCATTGCACAATGACGCTTAGCTTTTTATGGGcatggctatttcctgaaggagactgaactcttggaggacaaggaccctgccttgctatatcttattatagatcccc
>gene=chr5_53997149-53997320; species=ponAbe
AGTGACTTCTTATCCCTGGAATGCTGGTTACTCTTATTCTTCATGTTACTGGGCTGGCACTCAGCATTGCACAATGATGCTTAGCCTTTTATGGGcatagctatttcctcaaggaaactaaactcttggaggacaaggaccctgccttgctatgtcttcttatagatccca
>gene=chr5_53997149-53997320; species=rheMac
AGTGACCTCTTATCCCTGGAATGCTGATTACTCTTATTCTTCATGCTACTGGGCTGGCACTCAGCATTGCACAATGACGCTTAGCTTtttatgggcatggctatttcctgaaggagactgaactcttggagaacaaggaccctgccttgctatatcttattatagatcccc
>gene=chr5_55831246-55831472; species=hg19
ccagcagggctcattccttctggaggttctagaggagaatccattttcttccctttctatctacaggctgtctgcattccttagtcatgtatccaaaggcccttttgccatataaggtaacatagttacaggttctggggattagagaatggatacctttggaaggcattttttcagcctcccacaGGGGATTTCTCATTCACCTTGAGAAACATAAATAGTTGTT
>gene=chr5_55831246-55831472; species=bosTau
tcagcagagctggtgtcttctggaggccccaggggagaatccatttctttgcctttccatctagagaccacctcttttc---aatcacacctccaaagtctctcttgccagataaggagacatgttcacaggttccagggatcagaacatggacattgaggggagacatttattcg--ctaccacaGAGGATTTCTCATTTACCTTGAGAACTTGGAATAGTTATG
>gene=chr5_55831246-55831472; species=calJac
ccagcagggctcagtccttctggaggttctaggggagaatcaattttcttgcctttctatctacagtctgtctgcattccttagtcatgtctccaaagtcccttttgccatataaggtaacatagttacaggttctggggattagggaatggatatctttggaaggcatttatttagcctcccacaGGGGATTTCTCATTCACCTTGAGAAATAGAAATGGTTGTT
>gene=chr5_55831246-55831472; species=canFam
tggatagagtcagtttcttctggaggttggagaagagaatccatttgtctgcctttccagc---attccttctgtacctc--aatcgtatctccaaagtctcttttgccagataagggaacacattcacaagttgtagggatgaagacatggacatctttggggggcatttattca--ctaccacaGAGAATTTTTCATTTACCTTCACAACTAGGAATAGTTGCT
>gene=chr5_55831246-55831472; species=equCab
tcgac--agctggttccttctggaggttctaggggagaatccatttctttgcctttctacctaaagaccacttgcattccttaatcacatctccaaagtctcttttgccagaaaagggaacatattcacaggttccaaggatcaggaggtagatatctttggggggcatttattca--ctactacaGAGGATTTTTTATTTACTTTAAGAACTAGGAATAGTTGTA
>gene=chr5_55831246-55831472; species=gorGor
----------------------------------------------------------------------------------------------------------------------------------------------------------------------------------------------------------------------------------
>gene=chr5_55831246-55831472; species=panTro
ccagcagggctcattccttctggaggttctagaggagaatccattttcttcactttctatctacaggctgtctgcattccttagtcatgtatccaaaggcccttttgccatataaggtaacatagttacaggttctggggattagagaatggatacctttggaaggcattttttcagcctcccacaGGGGATTTCTCATTCACCTTGAGAAACATAAATAGTTGTT
>gene=chr5_55831246-55831472; species=papHam
ccggcagggctcattccttctggaggttctaggggagaatccattttctcgcctttctatctacaggctgtctgcattccttagtcatgtctccaaaggcccttttgccatataaggtaacacagttacaggttctggggattagggaatggatacctttggaaggcatttattccgcctcccacaGGGGATTTCTCATTCACCTTGAGAAACAGAAATAGTTGTT
>gene=chr5_55831246-55831472; species=ponAbe
ccagcagggctcattccttctggaggttctaggggagaatccattttcttgcctttctatctacaggctgtctgcattccttagtcctgtatccaaaggcccttttgccatataaggtaacatagttacaggttctggggatcagagagtggatacctttggaaggcatttattcagcctcccacaGGGGATTTCTCATTCACCTTGAGAAACATAAATAGTTGTT
>gene=chr5_55831246-55831472; species=rheMac
ccggcagggctcattccttctggaggttctaggggagaatccattttctcgcctttctatctacaggctgtctgcattccttagtcatgtctccaaaggcccttttgccatataaggtaacatagttacaggttctggggattagggaatggatacctttggaaggcatttattcagcctcccacaGGGGATTTCTCATTCACCTTGAGAAACAGAAATAGTTGTT
>gene=chr5_58295659-58295844; species=hg19
ATCTTTCTCTCCCGAGCTCCAGGGCTTAATGAATAATGTATGTCAAGATGCTTAGTTGCAAGAAAGGCTAGTCCTGTCAAAAGCTACCAAATAAGGAACTGCAGGGAAGCCGGGAAGAGTGACAAGAAGCCCCTCCCATAAAACCCCAACTCTGCACCAATTGCATTCCAGCTCTTAGCCTATAA
>gene=chr5_58295659-58295844; species=bosTau
ATCTTTCTCTCCCGAGCTCCAGGGCTTAATGAATAATGTATGTCAAGATGCTTAGCTGCAAGAAAGAGGAGTTCTGTCAAAAGCTACCAAATAAGGAACTGCAGGGAAGCCAGAAAGAGTGACAAGAAACCCCTCCCATAAAACCCCAACTATGCACCAATCACATTGCGTTCCTGGGTCTATCA
>gene=chr5_58295659-58295844; species=calJac
ATCTTTCTCTCCGGAACACCAGGACTTAATGAATAATGTATGTCAAGATGCTTAGTTGCAAGAAAGACTACTTCTGTTAAAAGCTACCAAATAAGGAACTGCAGGGAAGCTGGGAAGAGTGACAAGAAACCCCTCCCATAAAAGCCCAACTCTGCACCAATCGCATTCCAGCTCTCAGCCTATAA
>gene=chr5_58295659-58295844; species=canFam
ATCTTTTTCTCCCGAGCTCCAGGGCTTAATGAATAATGTATGTCAAGATGCTCAGCTGCAAGAAAGACTAGTTCTGTCAAAAGCTACCAAATAAGGAGCTGCGGGGCAGCCAGGGAGAGTGACAAGAAGCCCCGCCCGCAGGAGCCCGCCTGCGCACCAATCACAGTCCAGCCCCGGGGCTCCCA
>gene=chr5_58295659-58295844; species=equCab
ATCTTCCTCTCCCGAGCTCCAGGGCTTAATGAATAATGTATGTCAAGATGCTTAGCTGCAAGAAAGACTAGTTCAGTCAAAAGCTACCAAATAAGGAACTGCGGGGAAGCCGGGGAGAGTGATAAGAAACCCCTCCCACAAAAGCCCAACTATGCACCAATCACACT-CACCCCTGGGTCTACCA
>gene=chr5_58295659-58295844; species=gorGor
ATCTTTCTCTCCCGAGCTCCAGGGCTTAATGAATAATGTATGTCAAGATGCTTAGTTGCAAGAAAGGCTAGTCCTGTCAAAAGCTACCAAATAAGGAACTGCAGGGAAGCCGGGAAGAGTGACAAGAAGCCCCTCCCATAAAACCCCAACTCTGCACCAATTGCATTCTAGCTCTTAGCCTATAA
>gene=chr5_58295659-58295844; species=panTro
ATCTTTCTCTCCCGAGCTCCAGGGCTTAATGAATAATGTATGTCAAGATGCTTAGTTGCAAGAAAGGCTAGTCCTGTCAAAAGCTACCAAATAAGGAACTGCAGGGAAGCCGGGAAGAGTGACAAGAAGCCCCTCCCATAAAACCCCAACTCTGCACCAATTGCATTCCAGCTCTTAGCCTATAA
>gene=chr5_58295659-58295844; species=papHam
ATTTTTCTCTCCCGAGCTCCAGGGCTTAATGAATAATGTATGTCAAGATGCTTAGTTGCAAGAAAGGCCAGTCCTGTCAAAAGCTACCAAATAAGGAACTGCAGGGAAGCCGGGAAGAGTGACAAGAAGCCCCTCCCATAAAACCCCAACTCTGCACCAATCACATTCCAGCTCTCAGCCTATAA
>gene=chr5_58295659-58295844; species=ponAbe
ATCTTTCTCTCCCGAGCTCCAGGGCTTAATGAATAATGTATGTCAAGATGCTTAGTTGCAAGAAAGGCTAGACCTGTCAAAAGCTACCAAATAAGGAACTGCAGGGAAGCCGGGAAGAGTGACAAGAAGCCCTTCCCATAAAACCCCAACTCTGCACCAATTGCATTCCAGCTCTTAGCCTATAA
>gene=chr5_58295659-58295844; species=rheMac
ATTTTTCTCTCCCGAGCTCCAGGGCTTAATGAATAATGTATGTCAAGATGCTTAGTTGCAAGAAAGGCCAGTCCTGTCAAAAGCTACCAAATAAGGAACTGCAGGGAAGCCGGGAAGAGTGACAAGAAGCCCCTCCCATAAAACCCCAACTCTGCACCAATCACATTCCAGCTCTCAGCCTATAA
>gene=chr5_60627855-60628137; species=hg19
AAGCGCTCTATTTATGTTTCAGCCCAGCGATTTGCATAGGCCCCGCCCCCGGCCCTAGGTTCCCCCTATCAGAGCCCCGCCCCAGCTTCTGCGTCACAGCGGAGGCCCCACCTCTTGTGCCCATACAAGGAGCGGCGGGCCCTAGATGGCATCGTGGCGTCGCGACGGCGTGTGCGTGTCGCGCTTCCTAGTGCCGTTTATAGGGTCCCGGCACTTCCGCTGTCGGGTTAGAAGCGGCGCGGTCATGGCGGAGCGCGGACAGCAGCCTCCTCCCGCGAAACG
>gene=chr5_60627855-60628137; species=bosTau
GAGTGCTCTATTTATGTTTCAGCCCAGCGATTTGCATAGGCCCCGCCCTTGGCCCTAGGTCC-CCCTATCGGTGCCCCGCCTCGGCCGCGACGTCACGGCGAAGGCCCCACCTCTTGTGCCCGTACAAGGAGCGGCGGGCCCTAGATGGCAGCGTGGCGTCGCGGCGGCGTGTGCGTGTCGCGCTTCCTTGTGCCGTTTATAGGGTCCCGGCACTTCCGCTGTCGGGTTAGAAGCGGCGCGGTCATGGCGGAGCGCGGACAGCAGCCTCCTCCGGCGAAACG
>gene=chr5_60627855-60628137; species=calJac
AAGCGCTCTATTTATGTTTCAGCCCAGCGATTTGCATAGGCTCCG-CCCCGGCCATAGGTTCCCCCTATCGGAGCCCCGCCTCAGCCTCTACGTCACGGAGGACACCCCGCCCCTTGTGCCCATACAAGGAGCGACGGGCCCTAGATGGCAGCGTGACGTCGCGACGGCGTGTGCGTGTCGCGCTTCCTTGTGCCGTTTATAGGGTCCCGGCACTTCCGCTGTCGGGTTACAAACGGCGCGGTCATGGCGAAGCGCTTACAGCACCTTCCTCCCTCGAAACG
>gene=chr5_60627855-60628137; species=canFam
GAGCGCTCTATTTATGTTTCAGCTCAGCGATTTGCATAGTCCCCGCCCCTGGCCCTAGGTCC-CCCTATCGGTGCCCCGCCTCCACGTTGACGTCACGGGGGAGGCCCCGCCTCCGGTGCCCGTACAAGGAGCGGCGGGCCCTAGATGGCAGCGTGGCGTCGCCGCGGCGTGTGCGTGTCGCGCTTCCTTGTGCCGTTTATAGGGTCCCGGCACTTCCGCTGTCGGGTTAGAAGCGGCGCGGTCATGGCGGAGCGCGGACAGCAGCCTCCTCCCGCGAAACG
>gene=chr5_60627855-60628137; species=equCab
GAGTGCTCTATTTATGTTTCAGCCCAGTGATTTGCATAGGCCCCGCCCCTGGCCCCAGGTCC-CCCTATCGGTGCCCCGCCTCGGCCTCGACGTCACGAATGAGGCCCCACCTCTTGTGCCCATAGAAGGAGCGGCGGACCCTAGATGGCAGCGTGGCGTCGCTTCGGCGTGTGCGTGTCGCGCTTCCTTGTGCCGTTTATAGGGTCCCGGCACTTCCGCTGTCGGGTTAGAAGCGGCGCGGTCAT-GCGGAGCGCGGACAGCAGCCTCCTCTCGCGAAAC-
>gene=chr5_60627855-60628137; species=gorGor
AAGCGCTCTATTTATGTTTCAGCCCAGCGATTTGCATAGGCCCCGCCCCCGGCCCTAAGTTCCCCCTATCGGAGCCCCGCCCCAGCTTCTGCGTCACAGCGGAGGCCACACCTCTTGT-CCCATAAAAGGAGCGGCGGGCCCTAGATGGCATCGTGGCGTCGCGACGGCGTGTGCGTGTCGCGCTTCCTAGTGCCGTTTATAGGGTCCCGGCACTTCCGCTGTCGGGTTAGAAGCGGCGCGGTCATGGCGGAGCGCGGACAGCAGCCTCCTCCCGCGAAACG
>gene=chr5_60627855-60628137; species=panTro
AAGCGCTCTATTTATGTTTCAGCCCAGCGATTTGCATAGGCCCCGCCCCCGGCCCTAGGTTCCCCC-ATCGGAGCCCCGCCCCAGCCTCTGCGTCACAGCGGAGGCCCCACCTCTTGTGCCCATACAAGGAGCGGCGGGCCCTAGATGGCATCGTGGCGTCGCGACGGCGTGTGCGTGTCGCGCTTCCTAGTGCCGTTTATAGGGTCCCGGCACTTCCGCTGTCGGGTTAGAAGCGGCGCGGTCATGGCGGAGCGCGGACAGCAGCCTCCTCCCGCGAAACG
>gene=chr5_60627855-60628137; species=papHam
AAGCACTCTATTTATGTTTCAGCCCAGCGATTTGCATAGGCCCCGCCCCCGGCCCTAGGTTCCCCCTATCGGAGCCCCGCCCCAGCCTCTACGTCACAGCGGAGGCCCCACCTCTTGTGCCCATACAAGGAGCGGCGGGCCCTAGATGGCAGCGTGGCGTCGCGACGGCGTGTGCGTGTCGCGCTTCCTAGTGCCGTTTATAGGGTCCCGGCACTTCCGCTGTCGGGTTAGAAGCGGCGCGGTCATGGCGGAGCGCGGACAGCAGCCTCCTCCCGCGAAACG
>gene=chr5_60627855-60628137; species=ponAbe
AAGCGCTCTATTTATGTTTCAGCCCAGTGATTTGCATAGGCCCCGCCCCCGGCCCTAGGTTCCCCCTATCGGAGCCCCGCCCCAGCCTCTGCGTCACAGCGGAGGCCCCACCTCTTGTGCCCATACAAGGAGCGGCGGGCCCTAGATGGCATCGTGGCGTCGCGACGGCGTGTGCGTGTCGCGCTTCCTAGTGCCGTTTATAGGGTCCCAGCACTTCCGCTGTCGGGTTAGAAGCGGCGCGGTCATGGCGGAGCGCGGACAGCAGCCTCCTCCCGCGAAACG
>gene=chr5_60627855-60628137; species=rheMac
------------------------------------------------------------------------------------------------------------------------------------------------------------------------------------------------------------------------------------------------------------------------------------------
>gene=chr5_61708543-61708656; species=hg19
GTCGCATGCGCGCTGGTCTCCTGTGACGTAGTTTTCGCGCGTCCGCGTCGTTTGGAGCTGCGACGCCAAACATGGCGTGTTCCTAGAAGCCGCTTTCGGCATCAGTAGGCGGC
>gene=chr5_61708543-61708656; species=bosTau
AGTCCACGCGCTCC-GGTGTCCGTGACGCAGTATTCACGCGCCCGTGTCGTTTAGAGCCGCGACGCTGAACATGGCGCGTTCCTAGAAGCCGCTTTCGGCATCAGTAGGCGGC
>gene=chr5_61708543-61708656; species=calJac
GTCGCGTGTGCGCTGGGCGCCTATGACGTAGTTTTCGCGCGTCCGCGTCTTTTGGAGCAGCGACGCTAAACATGGCGTGTTCCTAGAAGCCGCTTTCGGCATCAGTAGGCGGC
>gene=chr5_61708543-61708656; species=canFam
GCTGCACGCCCGCCGGGGGTCTGTGACGTCGTATTCGCGCGCCCGCGTCGTTTGGAGCCGCGACGCCGAACATGGCGCGTTCCTAGAAGCCGCTTTCGGCATCAGTAGGCGGC
>gene=chr5_61708543-61708656; species=equCab
GCTCCACGCGCTCTGGGAGTCCGTGACGCGAAATTCGTGCGTCCGCGTCGTCTGTAGGTGCGACGCTGAACATGGCGCGTTCCTAGAAGCCGCTTTCGGCATCAGTAGGCGGC
>gene=chr5_61708543-61708656; species=gorGor
-----------------------------------------------------------------------------------------------------------------
>gene=chr5_61708543-61708656; species=panTro
GTCGCATGCGCGCTGGTCTCCTGTGACGTAGTTTTCGCGCGTCCGCGTCGTTTGGAGCTGCGACGCCAAACATGGCGTGTTCCTAGAAGCCGCTTTCGGCATCAGTAGGCGGC
>gene=chr5_61708543-61708656; species=papHam
GTCGCATGCGCGCTGGGCTCCTGTGACGTAGTTTTCGCGCGTCCGCGTCGTTTGGAACCGCGACGCTAAACATGGCGTGTTCCTAGAAGCCGCTTTCGGCATCAGTAGGCGGC
>gene=chr5_61708543-61708656; species=ponAbe
GTTGCATGCGCACTGGACTCCTGTGACGTAGTTTTAGCGCGTCCGTGACGTTTGGAGCTGCGACGCTAAACATGGCGTGTTCCTAGAAGCTGCTTTCGGCATCAGTAGGCGGC
>gene=chr5_61708543-61708656; species=rheMac
GTCGCATGCGCGCTGGGCTCCTGTGACGTAGTTTTCGCGCGTCCGCGTCGTTTGGAACCGCGACGCTAAACATGGCGTGTTCCTAGAAGCCGCTTTCGGCATCAGTAGGCGGC
>gene=chr5_70751359-70751477; species=hg19
AGTCTCAGTAGCTTGGTAGTTACCATGGCTCCCAGTGCTGTGCGTCTGACGTCATTCTGCGGCGCTGGCTGATGGCGCAATCAGTTGCGGCGTCCTGTGAGCGCGGGGATGCTGGGAG
>gene=chr5_70751359-70751477; species=bosTau
AGGCTCCCTAGCTTGACAGTTACCATGGCTCCGGTCGCTGTA-------CGTCATTCTCCGGCGCTGGATGATGACGTAATCAGTTCCGGCGCCCTCCGAGGGCGGGGGAGCAAGGTA
>gene=chr5_70751359-70751477; species=calJac
AGTCTCGGTAGCTTGGTAGTTACCATGGCTTCCAGTGCTGTGCGTCTGACGTCATTCCGCGGCGCTGCCTGATGGCGCAATCAGTTCCGCTGCCCTGTGAGGGCGGGGGAGCTGGGAG
>gene=chr5_70751359-70751477; species=canFam
GGCCCCTGTAGCTTGACAGTTACCATGGCTCCGGGAGCCGTGCGTCTGACGTCCTTCCGCGGCGCTGGCTGATGGCGTCATCAGTTCCGGCGCCCCCCGAGGGCGGGGAAGCGAGGTA
>gene=chr5_70751359-70751477; species=equCab
GGGCTCCGCAGGTTGACAGTTACCATGGCGCCGGGCGCTGTGCGTCTTACGTCACTCCGCGGCGCTGGCTGGTGACGCGATCAGTCCC-GCGCCCTGAGAGGGCGGGG-AGCGAGGTG
>gene=chr5_70751359-70751477; species=gorGor
AGTCTCAGTAGCTTGGTAGTTACCATGGCTCCCAGTGCTGTGCGTCTGACGTCATTCTGCGGCGCTGGCTGATGGCGCAATCAGTTCCGGCGTCCTGTGAGGGCGGGGATGCTGGGAG
>gene=chr5_70751359-70751477; species=panTro
AGTCTCAGTAGCTTGGTAGTTACCATGGCTCCCAGTGCTGTGCGTCTGACGTCATTCTGCGGCGCTGGCTGATGGCGCAATCAGTTCCGGCGTCCTGTGAGGGCGGGGATGCTGGGAG
>gene=chr5_70751359-70751477; species=papHam
AGTCTCAGTAGCTTGGTAGTTACCATGGCTCCCAGTGCTGTGCGTCTGACGTCATTCTGCGGCGCTGGCTGATGGCGCAATCAGTTCCGGCGCCTTGTGAGGGCGGGGGAGCTGGGAG
>gene=chr5_70751359-70751477; species=ponAbe
AGTCTCAGTAGCTTGGTAGTTACCATGGCTCCCAGTGCTGTGCGTCTGACGTCATTCTGCGGCGCTGGCTGATGGCGCAATCAGTTTCGGCGTCCTGTGTGGGCGGGGATGCTGGGAG
>gene=chr5_70751359-70751477; species=rheMac
AGTCTCAGTAGCTTGGTAGTTACCATGGCTCCCAGTGCTGTGCGTCTGACGTCATTCTGCGGCGCTGGCTGATGGCGCAATCAGTTCCGGCGCCCTGTGAGGGCGGGGGAGCCGGGAG
>gene=chr5_78810380-78810565; species=hg19
TAAATAGCAACGTCAGCGCGCTTCTCTCCGCACACACGTCACCCGCAGCTCACGTCACCGAGGTGCGGGGGATGATGTCACGCGGCCGGAAGTACTGCTAAATTAGGGAAGGAGCAGGGGGAGGAGGACTCGGCGAGCTCCTGTGTGCCCACCTGCTCTCACTTCTCCTTAAAGGCCAAAGCACA
>gene=chr5_78810380-78810565; species=bosTau
TAAATAGCGACGTCAGCGCGCTCCTCTGCGCACTCACGTCACCCGCCGCTCACGTCACCGGGGTGCGGGGGATGATGTCACGCGGCCGGAAGTACTGCTAAATTAGGGACGGAGCAGGGGGAGGAGGACTCGGCGAGCTCTTCTGTGCCCACCTGCTCTCGCTTCTCCTTAAAGGCCAAAGCGCA
>gene=chr5_78810380-78810565; species=calJac
TAAATAGCAACGTCAGCGCGCTCCTCTCCGCACACACGTCACCCGCCGCTCACGTCACCGGGGTGCGGGGGATGATGTCACGCGGCCGGAAGTACTGCTAAATTAGGGAAGGAGCAGGGGGAGGAGGACTCGGCGAGCTCCTGTGTGCCCACCTGCTCTCACTTATCCTTAAAGGCCAAAGCACA
>gene=chr5_78810380-78810565; species=canFam
-----------------------------------------------------------------------------------------------------------------------------------------------------------------------------------------
>gene=chr5_78810380-78810565; species=equCab
TAAATAGCAACGTCAGCGCGCTTCTCTCCGCACACACGTCACCCGCCGCTCACGTCACCGGGGTGCGGGGGATGATGTCACGCGGCCGGAAGTACTGCTAAATTAGGGAAGGAGCAGGGGGAGGAGGACTCCGCGAGCTCCTCTGTGCCCACCTGCTCTCGCTTCTGCTTAAAGGCCAGAGCACA
>gene=chr5_78810380-78810565; species=gorGor
TAAATAGCAACGTCAGCGCGCTCCTCTCCGCACACACGTCACCCGCAGCTCACGTCACCGAGGTGCGGGGGATGATGTCACGCGGCCGGAAGTACTGCTAAATTAGGGAAGGAGCAGGGGGAGGAGGACTCGGCGAGCTCCTGTGTGCCCACCTGCTCTCACTTCTCCTTAAAGGCCAAAGCACA
>gene=chr5_78810380-78810565; species=panTro
TAAATAGCAACGTCAGCGCGCTTCTTTCCGCACACACGTCACCCGCAGCTCACGTCACCGAGGTGCGGGGGATGATGTCACGCGGCCGGAAGTACTGCTAAATTAGGGAAGGAGCAGGGGGAGGAGGACTCGGCGAGCTCCTGTGTGCCCACCTGCTCTCACTTCTCCTTAAAGGCCAAAGCACA
>gene=chr5_78810380-78810565; species=papHam
TAAATAGCAACGTCAGCGCGCTCCTCTCCGCACACACGTCACCCGCTGCTCACGTCACCGGGGTGCGGGGGATGATGTCACGCGGCCGGAAGTACTGCTAAATTAGGGAAGGAGCAGGGGGAGGAGGACTCGGCGAGCTCCTGTGTGCCCACCTGCTCTCGCTTCTCCTTAAAGGCCAAAGCACA
>gene=chr5_78810380-78810565; species=ponAbe
TAAATAGCAACGTCAGCGCGCTCCTCTCCGCACACACGTCACCCGCCGCTCACGTCACCGAGGTGCGGGGGATGATGTCACGCGGCCGGAAGTACTGCTAAATTAGGGAAGGAGCAGGGGGAGGAGGACTCGGCGAGCTCTTGTGTGCCCACCTGCTCTCACTTCTCCTTAAAGGCCAAAGCACG
>gene=chr5_78810380-78810565; species=rheMac
TAAGTAGCAACGTCAGCGCGCTCCTCTCCGCACACACGTCACCCGCTGCTCACGTCACCGGGGTGCGGGGGATGATGTCACGCGGCCGGAAGTACTGCTAAATTAGGGAAGGAGCAGGGGGAGGAGGACTCGGCGAGCTCCTGTGTGCCCACCTGCTCTCGCTTCTCCTTAAAGGCCAAAGCACA
>gene=chr5_79553551-79553760; species=hg19
AGTAGCTCGGGGTGGGGAGACGGGTGGAGAGGAAGGAGGGGCGAAAAGGGAAGGCGCGAAATCTACAAATGTTTAAGCCAGCTGGAACTCCGATGCCTCTTTGCCTTTTAGGGAAATTGACTCGACTCGGAACTCGAGGACCTTTCACAAGAGACCACTGGgttagggggcagagctggtaatagaatccagcgctccgaaccctgaat
>gene=chr5_79553551-79553760; species=bosTau
GGTTTTCC--CCTGGGAAGAGT-----------------------AGGGGAAGGTGTGAAATCTACTTCAGTTTGAGCCTGCTGGGGCTATGAAGTCTCCTCACCTTTTAGGGAAATT--GGAGC--------------------------ATGCCACTGGgttacaga-cagagctggtagtaggatccaggcctcttg------aat
>gene=chr5_79553551-79553760; species=calJac
GGTAGCTCCGGGTAGGGAGAAGGTTGGAG-GGAGGAGGGGGCCAAAAGGGAAGGTACGAAATCTACAAATGTTTAAGCCAGCTGGAACTCCGGTGCCTCTTTGCCGTTTAGGGAAATTGATTCGACTGGTGACTCGAGGACCCTTTCCAAGAGACCACTGGGTTAaggggtagagctggtaatagaatccagaggtccgaatcctgaat
>gene=chr5_79553551-79553760; species=canFam
AGTGTCCA--GCTGGGAAGAGC--------------------GGAAAGGGAAGGTGTGACAGTTACATATGTCTGAGCTGTCTGGGAtcc--aggcctcctatccagttagagaaact--gaggctcaagaaggcagagaattctcaccagggaccacggggataga----gtcaactgtaaaaagat-caggcctcctgactctaaat
>gene=chr5_79553551-79553760; species=equCab
GGTGCCCACGGCCGGGCAGGTT--------------------GAAAAGGAAAGGTGTGAAATTGACCTTCTTTTGAGCGGGCTGGGATCC--AGGGCTGGTCGCCTCTTAGGG--act--agggctcaggaaggta-agaagcatcaccagggaccactgggtgagaag-cagagcaggttgtaggttccacgcctcctg------agt
>gene=chr5_79553551-79553760; species=gorGor
-----------------------------------------------------------------------------------------------------------------------------------------------------------------------------------------------------------------
>gene=chr5_79553551-79553760; species=panTro
AGTAGCTCGGGGTGGGGAGACGGGTGGAGAGGAAGGAGGGGCGAAAAGGGAAGGCGCGAAATCTACAAATGTTTAAGCCAGCTGGAACTCCGATGCCTCTTTGCCTTTTAGGGAAATTGACTCGACTCGGAACTCGAGGACCTTTCACAAGAGACCACTGGgttagggggcagagctggtaatagaatccagcgctccgaaccctgaat
>gene=chr5_79553551-79553760; species=papHam
AGTAGCTCCGGGTGGGAA-AAGGGTGGAGAGGAAGGAGGGGCG-AAAGGGAAGGCGCGAAATCTACAAATGTTCAAGCCAGCAGGAACTCCGATTCCTCTTTGCCTTTTAGGGAAATTGACTCCAATCGGAACTCGAGGACCTTTCGCAAGAGACCATTGGgttaggggacagagctggtaatagaatccagggctcccaactctgaat
>gene=chr5_79553551-79553760; species=ponAbe
AGTAGCTCGGGGTGGGAAGACGGGTGGAGAGGAAGGAGGAGCGAAAAGGGAAGGCGCGAAATCTACAAATGTTTAAGCCAGCTGGAACTCCGATGCCTCTTTGCCTTTTAGGGAAATTGACTTGACTCGGAACTCGAGGACCTTTCACAAGAGACCATTGGTTTAGGGggcagagctggtaatagaatccagcgctccgaaccctgaat
>gene=chr5_79553551-79553760; species=rheMac
AGTAGCTCCGGGTGGGAAGAAGGGTGGAGAGGAAGGAGGGGCGAAAAGGGAAGGCGCGAAATCTACAAATGTTCAAGCCAGCTGGAACTCCGATTCCTCTTTGCCTTTTAGGGAAATTGACTCCAATCGGAACTCGAGGACCTTTCACGAGAGACCATTGGgttaggggacagagctggtaatagaatccagggctcccaactctgaat
>gene=chr5_89589871-89590009; species=hg19
CAGGGAGCAGAACACATATTCCAGGGTGACAAGGCAAACAGAGTAGGGTGGGAGTGAAGGCATGCCTTTCCTTATATGGAGCTGAGATGTGGTGAGAACAATGCGGTGTGATGACAGGAGTAGAATGGGTGGGAATGA
>gene=chr5_89589871-89590009; species=bosTau
CAGCAAGCAGAATGCATATACTAGGATGGCTGGGCAAATAAAACAGGATGGGAGCAAAGGCCCATCTCTCCAGAGATGGAGCTGAGCTGTGGTGACAGCAACACAGCGTGATGACAAGGGTAGAATGG--GGGACTCA
>gene=chr5_89589871-89590009; species=calJac
CAGTGAGCAGAACACATATTCCAGGGTGACAAGGCAAACAGAGTACGATGGAAGTGAAGGCATGCCTTTCCTTATATGGAGCTGAGATGTGGTGAGAACAATGCCGTGTGGTGACAGGGGTGGAATGGATGGGAATGA
>gene=chr5_89589871-89590009; species=canFam
CAGTGAG---AACGGGTATACCAGGATGACCGTGCAAATAGAGCAGGGTGGGAATAAAGGCATGCCTCTCCTTTGGTGGAGCTGAGC--TAGTGACAGCAATGCAGGGTGATGACAGGGGTAGAATGAATAGGATTGA
>gene=chr5_89589871-89590009; species=equCab
CAGCGAGCAAA--TGCTATACCATGATGACCGGGCAAATAGCGCAGGGCCAGAGGGCAGGCTTGCCTACCCTTAGATGGAGCTGAGCCGTGGTGACAGCAACACAGTGTGATGACAAGAGTAGAATGGATGGGATTGA
>gene=chr5_89589871-89590009; species=gorGor
------------------------------------------------------------------------------------------------------------------------------------------
>gene=chr5_89589871-89590009; species=panTro
CAGGGAGCAGAACACATATTCCAGGGTGACAAGGCAAACAGAGTAGGGTGGGAGTGAAGGCATGCCTTTCCTTATATGGAGCTGAGATGTGGTGAGAACAATGCGGTGTGATGACAGGAGTAGAATGGATGGGAATGA
>gene=chr5_89589871-89590009; species=papHam
CAGGGAGCAGAACACATATTCCAGCGTGACAAGGCAAACAGAGTAGGGTGGGAGTGAAGGCATACCTTTCCTTATATGGAGCTGAGATGTGGTGAGAACAATGCAGTGTGATGACAGGAGTAGAATGGATGGGAATGA
>gene=chr5_89589871-89590009; species=ponAbe
CAGGGAGCAGAACACATATTCCAGGGTGACATGGCAAACAGAGGAGGGTGGGAGTGAAGGCATGCCTTTCCTTATATGGAGCTGAGATGTGGTGAGAACAATGTGGTGTGATGACAGGAGCAGAATGGATGGGAATGA
>gene=chr5_89589871-89590009; species=rheMac
CAGGGAGCAGAACACATATTCCAGGGTGACAAGGCAAACAGAGTAGGGTGGGAGTGAAGGCATACCTTTCCTTATATGGAGCTGAGATGTGGTGAGAACAATGCAGTGTGATGACAGGAGTAGAATGGATGGGAATGA
>gene=chr5_92906423-92906665; species=hg19
AGCCTTCCGCCGACGTCTCAGTGCGCAGATAccgcggcccgggcccctccgccgcgcgggggACCGCACTAGCGTCGACCTCCCGGCAGCCAACCCCGCGCGCAAGGCTCCGCGGCCGGATATGGGCCTAGCTTCCGGGATCCGCTCCCTGCGGGGCCGCGCTTAGGGTCGGAGTTCGCTAGTCCAGGGAAAGGGGTGGGAGGGGCCCTCGGAGGGGCCCCTACAAGGGATCCCAGTCCGCA
>gene=chr5_92906423-92906665; species=bosTau
G-TGCTCGGAGGAGGGCCCGACG---CGGCCCCACGGCCCAGGCCCTTCGGC-TCGGAGTGCCCCCGGCTCGCGTCGAGCGCCCGGCCGCCCACCCCGCGAGCGGGCCTTTGTGCCCGGATGTGGGCCTCGCCTCCAGGAAGGCCTTCCCCTCACCCCACCCCCCGGG-CCCGGCTCCCGGGCCTCGAGGAAGGA---------ACCCGAGG--GGGGCCCTGAAGGGAAGATGGGTGCGCA
>gene=chr5_92906423-92906665; species=calJac
AGCCTTGCAACGACTTCCCAGTGCTTAGATCCCGCGGCCGGGGCCCCTCCGCCGCGCAGGGCACCGCACTTGCGTCGAGCGCCCAGCAGCCAACCCAGCGCGCGAGGCTCCGCGGCCGGATGTGGGCCTCGCTTCCGGGAGCCGCTCCAGGCAGAGATGCGCTCAGGGTCGGAGTTCGCGAGCCAAGTGAGAGGAGTGGGAG------------GGGCCCCTACAAGGGATGCTGGTCTGCA
>gene=chr5_92906423-92906665; species=canFam
G-ACCTCGGGTGGGACCCCG--------------CGGC----------CCCC-GCGCGCAGCCCCACGCCTGCGTCGAGCGCCCGGAAGCCAGCGCGGCGAGCGAGGCTTCGCGCCCGGATGTGGGCCTCGCTTCCGGGAGCCGCT--GGCCCGGGCGGCTGTGCGGC-CGGAGGGCCCCCGCGTCGAGGGAGGCGGACGGACGGCCCC-----GGGGCCC-ACGGGGGAGCCCGGCTGGCG
>gene=chr5_92906423-92906665; species=equCab
--------------------------------------------------------------------------------------------------------------------------------------------------------------------------------------------------------------------------------------------------
>gene=chr5_92906423-92906665; species=gorGor
AGTCTTCCGCCGACGTCTCAGTGCGCAGATACCGCGGCCCAAGCCCCTCCGCCGCGCGGGGTACCGCACTAGCGTCGACC------------------------------------------------------------------------------------------------------------------------------------------------------------------
>gene=chr5_92906423-92906665; species=panTro
AGCCTTCCGCCGACGTCTCAGTGCGCAGATTccgcggcccgggcccctccgccgcgcggggcACCGCACTAGCGTCGACCTCCCGGCAGCCAACCCCGCGCGCAAGGCGCCGCGGCCGGATATGGGCCTAGCTTCCGGGATCCGCTCCCCGCGGGGCCGCGCTTAGGGTCGGAGTTCGCTAGTCCAGGGAAAGGGGTGGGAGGGGCCCTCGGAGGGGCCCCTACAAGGGATCCCAGTCCGCA
>gene=chr5_92906423-92906665; species=papHam
AGCCTTCCGCCGA-GTCTCAGTGCGCAGATAACAAGGCCCGGGTCCCTCCGCCGCGCCGGGCACCGCACTTGCGTCGAGCTCCGGGCAGCCAACCCCGCGCGGGAGGCTCCGCGGCCGGATATGGGCCTAGCTTCCGGGAGCCGCTCCCCGCTGAGCCGCGCTTAGGGTCGGAGTTAGCCAGGCCCGGGAAAGGGGTGGGAG------------GGGTCACTACAAGGGATCCTAGTCCGCA
>gene=chr5_92906423-92906665; species=ponAbe
AGCCTTCCGCCAACGTCTCAGTGCGCAGATAccgcggcccgggcccctccgccgcgcggggcACCGCACTTGCGTCGAGCGCCCAGCAGCCAACCCCGCGCGCGAAGCTCCGCGGCCGGATATGGGCCTAGCTTCCGGGATCCGCTCCCGGCGGGGCCGCGCTCAGGTTCGGAGTTCGCGAGTCCAGGGAAAGCGGTGGGAGGGGCCCTAGGAAGGGCCCCTACAAGGGATCCTAGTCCGCA
>gene=chr5_92906423-92906665; species=rheMac
AGCCTTCCGCAGACGTCTCGGTGCGCAGATAACACGGCCCGGGTCCCTCCGCCGCGCCGGGCACCGCACTTGCGTCGAGCGCCGGGCAGCCAACCCCGCGCGGGAGGCTCCGCGGCCGGATATGGGCCTAGCTTCCGGGAGCCGCTCCCCGCTGAGCCGCGCTTAGGGTCGGAGTTAGCCAGGCCGGGGAAAGGGGTGGGAG------------GGGTCACTACAAGGGATCCTAGTCCGCA
>gene=chr5_94890633-94890863; species=hg19
ACCCACCTGGAGCAGATGCTCCTCTTCTACAAACGCCGAGGCTGCAATGAGAGCGCATGCGCCTTTCCCAGGACTCATTCACGTGACTGGAAGTGGCTGGGTTCTGATTTGCTCGGTATTTGATTAAAAGGTCTTAACGTGGGTAAAAGCGGGAATTTCTCTGTTGCGCATGTGCGCGCTCTCCGCCTGATAGGAGTTGTAGTTCTGCGGGTGAAGCTCGGCGTTACTAT
>gene=chr5_94890633-94890863; species=bosTau
ACCCACCTGAGAAAGATGCTCCTCTACTACAAACGCCCAAGCTCAAAGCACAGCGCATGCGCATTTCCCAGGCATCGATCACATGACTGGAAGTGGCTGGGGTTTAGTTCTCTCGGTATTTGATTAAAAGGTCTTAACGAGAGTTGAGAGAGGGCGCTCTCCTGTGTGCATGCGCTCCCCTCGAGCCTCATGGGAGTTGTAGTTCTGAGGGTAA----------------
>gene=chr5_94890633-94890863; species=calJac
ACCCACCTGGTACAGATGCTACCCTTCTACGAACGCCGGGTCTGGAGTGAGAGCGCATGCGCCTTTCCCAGGCATCAGTCACGTAACTGGAAGTGGCCAGGTTCTGATTTGCTCGGTATTTGATGAAAAGGTCTTAACGTGGGTAAAAGCTGGGACTTCTCTGTTGCGCATGTGCACGATCTCAGCCTGATGGGAGTTGTAGTTTTGAAGGTGAAGCTCGGCGTTGCTAT
>gene=chr5_94890633-94890863; species=canFam
ACCCACCTGGGGCAGATGCTTCTCCT--CCAAACACCGAGGCTGGACTCCGGGCGCATGCGCAGCCCCCAGGCATCGTTCACGTGACTGGAAGTGGCTGACTTTCAGTCCGCTCGGTATTTGGTTACAAGGTCTTAACGTGAAAGAGGGAGGGGAATTCCCCTTTGCGCATGCGCGCACGCCCAGCCTGCTGGGAGTTGTAGTTCTGCGGGTAAAGC--------GCCGG
>gene=chr5_94890633-94890863; species=equCab
ACCCACCTCGGACAGATG---CTCCT--ACAAACGCCAAGGCTGGAGTCAGAGCGCATGCGCATTTCCCAGGCCTCCTT-ACGTGACTGGCAGTGGCTGGGTTTTAGTTCTCTCGGTATTTGATCAAAAGGTCTTATCGTGAGCTGAGGCAGGGGACTCTCCTTTGCGCATGTGCGCCCTCCAAGCCTGATGGGAGTTGTAGTTCTGCGGGTGAAGT--------GCTAT
>gene=chr5_94890633-94890863; species=gorGor
--------------------------------------------------------------------------------------------------------------------------------------------------------------------------------------------------------------------------------------
>gene=chr5_94890633-94890863; species=panTro
ACCCACCTGGGGCAGATGCTCCTCTTCTACAAACGCCGAGGCTGCAATGAGAGCGCATGCGCCTTGCCCAGGACTCATTCACGTGACTGGAAGTGGCTGGGTTCTGATTTGCTCGGTATTTGATTAAAAGGTCTTAACGTGGGTAAAAGCGGGGATTTCTCTGTTGCGCATGTGCGCGCTCTCCGCCTGACAGGAGTTGTAGTTCTGCGGGTGAAGCTCGGCGTTACTAT
>gene=chr5_94890633-94890863; species=papHam
ACCCACCTGGGACAGAGGATCCTCTTCTACAAATGCCGAGTCTGCAATGAGAGCGCATGCGCCTTTCCCAGGAATCATTCACGTGACTGGAAATGGTTGGGTTCTGATTTGCTCGGTATTTGATTAAAAAGCCTTAATGTGGGTAAAAGCGGGGACTTCTCTGTTGCGCATGTGCGCGCTCTCAGCCTGATGGGAGTTGTAGTTCTGCGGGTGAAGCCCGACGTTACTAT
>gene=chr5_94890633-94890863; species=ponAbe
ACCCACCTGGGACAGACGCTCCTCTTCTACAAACGCCGAGGCTGCAATGAGAGCGCATGCGCCTTTCCCAGGACTCATTCACGTGACTGGAAGTGGCTGGGTTCTGATTTGCTCGGTATTTGATTAAAAGGTCTTAACGTGGGTAAAAGCGGGGATTTCTCTGTTACGCATGTGCGTTCTCTCCGCCTGATGGGAGTTGTAGTTCTGCGGGTGGAGCTCGGCGTTACTAT
>gene=chr5_94890633-94890863; species=rheMac
ACCCACCTGGGACAGATGCTCCTCTTCTACAAATGCCGAGTCTGCAATGAGAGCGCATGCGCCTTTCCCAGGCATCATTCACGTGACTGGAAGTGGCTGGGTTCTGATTTGCTCGGTATTTGATTAAAAAGCCTTAATGTGGGTAAAAGCGGAGATTTCTCTGTTGCGCATGTGCGCGCTCTCAGCCTGATGGGAGTTGTAGTTCTGCGGGTGAAGCCCGACGTTACTAT
>gene=chr5_95297991-95298081; species=hg19
TGTAAGGGGATGGCCGTGACCAAATAAGGACTTTGTTCCCCGACGGCTGCGGAAGCTGTGGAACTTGGTGCGTGCGTGTGGGGGAGGACG
>gene=chr5_95297991-95298081; species=bosTau
--------------GGTGGTCAAGTAAGGACTTCGT-TCCCGACGGCTGCTTTAGCT-TGGAGTAGG--GTGTGCCTGTGAGGGAGATCG
>gene=chr5_95297991-95298081; species=calJac
TGTGAAGGGATGGCCGTAACCAAATAAGGACTTCGTTCCCCGACGGCTGCGGAAGCTGTGGAACTTGGTGTGTACACGTTGGGGAGGACG
>gene=chr5_95297991-95298081; species=canFam
--------------TGTGACCAAGTAAGCCCTTCGTCCCCCGACGGTCGCGGACGCTGTGGAGCTTGGTGTGTGCGTGTGAGGCAGGGCG
>gene=chr5_95297991-95298081; species=equCab
--------------TGTGGCCAAGTAAGGACTTCATCCCCCGACGGCTGCAGAAGCTGTGGAGCTGAGTGTGTGCGTGTGAGGGAAGACG
>gene=chr5_95297991-95298081; species=gorGor
------------------------------------------------------------------------------------------
>gene=chr5_95297991-95298081; species=panTro
TGTAAGGGGATGGCCGTGACCAAATAAGGACTTTGTTCCCCGACGGCTGCGGAAGCTGTGGAACTTGGTGCGTGCGTGTGGGGGAGGACG
>gene=chr5_95297991-95298081; species=papHam
TGTAA-GGGATGGCCGTGACCAAATAAGGACTTTGTTCCCCGACGGCTGCGGAAGCTGTGGAACTTGGTGCGTGCGTGTGGGGGAGGACG
>gene=chr5_95297991-95298081; species=ponAbe
TGTAAGGGGATGGCCGTGACCAAATAAGGAGTTTGTTCCCCGACGGCTGCGGAAGCTGTGGAACTTG----GTGCGTGTGGGGGAGGACG
>gene=chr5_95297991-95298081; species=rheMac
TGTAA-GGGATGGCCGTGACCAAATAAGGACTTTGTTCCCCGACGGCTGCGGAAGCTGTGGAACTTGGTGCGTGCGTGTGGGGGAGGACG
>gene=chr5_117964498-117964651; species=hg19
ATCACTGGAATAATTAATAGATTTTCATTTCCCCCTTTgctccagggaaaggggaacaggaaagatgaccttattagggaagagaatgtgatatggagaatatcccatcaaacaaggagagggggaggtgaaaaggctatttccttccagccc
>gene=chr5_117964498-117964651; species=bosTau
ATCACTGGAATAATCTATGTATTTTCATTTCCCCTGTAGCTCTAGGAACAG--GAAAGAAAAAGATCATCTCATTGAGGAAGTGAATAGGCCATGGAGAATATCCCACAAAACAG-------GGGAGATGAAAAGCC-TCTTCTATCCAACTT
>gene=chr5_117964498-117964651; species=calJac
ATCACTGGAATAATAAATATATTTTCATTTTGCCCTTTGCTCCAGGGAAAGGAGAACAGGAAGGATCACCTTATTAGGGAATAGAATGTGATATGGAGAATACCCCATTAAACAAGGGGAGGGGGAGGTGAAAAGGTGGTTTCCCTCCAGCCC
>gene=chr5_117964498-117964651; species=canFam
ATCACTAGAATAATCAATGTATTTTCATTTCCCACTTAGTTCCAGAAAAG--GGACTAGGGAACATAACACCATTTTGGAAGTGAATATGACATGGAGAATGTCCCACAAAACAG-------GGGAGATGAAAAGTA-GCTTCTCTCCAGCCC
>gene=chr5_117964498-117964651; species=equCab
TTCACTGTAATAATCAATGTATTTTCACTTCTCTCTtagctccaggaagtg-agaatgaggaagatcacctctttaaggaagtgaatatgacatggagactgtcccaca----aa-------gggagatgaaaagcc-tgttcttccaggctc
>gene=chr5_117964498-117964651; species=gorGor
ATCACTGGAATAATTAATAGATTTTCATTTCCCCCTTTgctccagggaaaggggaacaggaaagatgaccttattagggaagagaatgtgatatggagaatatcccatcaaacaaggggagggggaggtgaaaaggctatttccttccagccc
>gene=chr5_117964498-117964651; species=panTro
ATCACTGGAATAATTAATAGATTTTCATTTCCCCATTTGCTCCAGGGAAAGGGGAACAGGAAAGATGACCTTATTAGGGAAGAGAATGTGATATGGAGAATATCCCATCAAACAAGGGGAGGGGGAGGTGAAAAGGCTATTTCCTTCCAGCCC
>gene=chr5_117964498-117964651; species=papHam
ATCACTGGAATAATTAATATATTTTCATTTCCCCCTTTgctccagagaaaggggaacaggaaagacgaccttattagggaagagaatgtgatatggagaatatcccatcaaacaaggggagggggaggtaaaaaggctgtttccttccagccc
>gene=chr5_117964498-117964651; species=ponAbe
ATCACTGGAATAATTAATATATTTTCATTTCCCCCTTTgctccagggaaaggggaacaggaaagatgaccttattagggaagagaatgtgatatggagaatatcccatcaaacaaggggagggggaggtgaaaaggctatttccttccagccc
>gene=chr5_117964498-117964651; species=rheMac
ATCACTGGAATAATTAATATATTTTCATTTCCCCCTTTGCTCCAGGGAAAGGGGAACAGGAAAGATGACCTTATTAGGGAAGAGAATGTGACATGGAGAATATCCCATCAAACAAGGGGAGGGGGAGGTGAAAAGGCTGTTTCCTTCCAGCCC
>gene=chr5_133450153-133450340; species=hg19
GGGGTCAGGAGTTCCCGTTAGAGTCTCTGCGTTTCGGGAGAAGGGTGATCATTCCCAGGCTTGTCCGACGTCTCTCTCAGGGTGCGCTCCGGAAGAGCGAGCCCTTTAAGGCTATGCCGAGTGGGCGCGTCCCGGCCTCTCCCGGGAGAGGAGAGGCGGGGCGGACCTGTGTcccgcccccggcccg
>gene=chr5_133450153-133450340; species=bosTau
GGGGTTAAGAACCCCCTTTAGATTCCCCGCATTTCAGGGGACGGGTGATGCTTTTCAGGCTCCTCCGACGCACCATTCGATTTACTC-ATGGGAGAGCTAGCCCTTTAAGACTACGCCCACTGGGCGCGTCCTGGCCTCTCCCAGGAGAGGAGGGGCGGGGCAC--TT--GTcccgcccccgaccgg
>gene=chr5_133450153-133450340; species=calJac
GGGGTCAGGAGTTGCCTTTAGAGTCTCTGCGTTTCGGGAGAAGGGTGATGATTCTCAGGCTCCGCGGACTTCTCGCTCGCGGTGAGCTCCTGGAGCGCGAGCCCTTTAAGACTATGCC-AGAGGGCGCGTCCTGGCCTCTCCCGGGAGAGGAGGGGCGGAGCGGACCTGTGTccccgcccctgccgg
>gene=chr5_133450153-133450340; species=canFam
GGGGCCAGGGGTCTCGTTTATTGGCCCCACATTTCAGAAGAAGGGTGATGCTTTTCAAGCTGGTCGGACGCCTCGC---AGTAACGC-CGCGGAGAGCGAGCCCTTTAAGACTGTGCGCGCGGCCCTCGCCCCAGCCCCCCCCAGGGGCGGATAGGCGGAGGGG-----------------------
>gene=chr5_133450153-133450340; species=equCab
-------------------------------------------------------------------------------------------------------------------------------------------------------------------------------------------
>gene=chr5_133450153-133450340; species=gorGor
GGGGTCAGGAGTTCCCTTTAGAGTCTCTGCGTTTCGGGAGAAGGGTGATCATTCCCAGGCTTGTCCGACGTCTCGCTCAGGGTGCGCTCCGGAAGAGCGAGCCCTTTAAGGCTATGCCGAGTGGGCGCGTCCCGGCCTCTCCCGGGAGAGGAGAGGCGGGGCGGACCTGTGTcccgcccccggccgg
>gene=chr5_133450153-133450340; species=panTro
GGGGTCAGGAGTTCCCTTTAGAGTCTCTGCGTTTCGGGAGAAAGGTGATCATTCCCAGGCTTGTCCGACGTCTCGCTCAGGGTGCGCTCCGGAAGAGCGAGCCCTTTAAGGCTATGCCGAGTGGGCGCGTCCCGGCCTCTCCCGGGAGAGGAGAGGCGGGGCGGACCTGTGTcccgcccccggccgg
>gene=chr5_133450153-133450340; species=papHam
GGGGTCAGGAGTTCCCTTTAGAGTCTCTGCGTTTCGGAAGAAAGGTGATCATTCTCAGGCTCGTCCGACTTCTCGCTCTGGGTGCGCTCCGGGAGAGAGAGCCCTTTAAGGCTACGCCCAGTGGGCGCGTCCCGGCCTCACCCGGGAGAGGAGGGGCGGGGCGGACCTGTGTcccgcccccggccgg
>gene=chr5_133450153-133450340; species=ponAbe
GGGGTCAGGAGTTCCCTTTAGAGTCTCTGCGTTTCGGGAGAAGGGTGATCATTCTCAGGCTTGTCCGACGTCTCGCTCAGGGTGCGCTCCGGAAGAGCGAGCCCTTTAAGGCTATGCCGAGTGGGCGCGTCCCGGCCTCTCCCGGGAGAGGAGGGGCGGGGCGGACATGTGTcccgcccccggccgg
>gene=chr5_133450153-133450340; species=rheMac
GGGGTCAGGAGTTCCCTTTAGAGTCTCTGCGTTTCGGAAGAATGGTGATCATTCTCAGGCTCGTCCGACTTCTCGCTCGGGGTGCGCTCCGGGAGAGCGAGCCCTTTAAGGCTACGCCCAGTGGGCGCGTCCCGGCCTCACCCGGGAGAGGAGGGGCGGAGCGGACCTGTGTcccgcccccggccgg
>gene=chr5_137800573-137801234; species=hg19
GGCTTCCCCAGCCTAGTTCACGCCTAGGAGCCGCCTGAGCAGCCGCGCGCCCAGCGCCACACGCCACGAGCCCTCCCCGCCTGGGCGTCCCCGGATCCCGCGAGCGCTCGGGCTCCCGGCTTGGAACCAGGGAGGAGGGAGGGAGCGAGGGAGCAACCAGCTGCGACCCGGAAATGCCATATAAGGAGCAGGAAGGATCCCCCGCCGGAACAACCCTTATTTGGGCAGCACCTTATTTGGAGTGGCCCGATATGGCCCGGCCGCTTCCGGCTCTGGGAGGAGGGAAGAAGGCGGAGGGAGGGGCAACGCGGGAACTCCGGAGCTGCGCGGGTCCCGGAGGCCCCGGCGGCGGCTAGAGCTCTAGGCTTCCCCGAAGCCTGGGCGCCTGGGATGCGGGCGCGGGCGCGGGCCCTAGGGTGCAGGATGGAGGTGCCGGGCGCTGTCGGATGGGGGGCTTCACGTCACTCCGGGTCCTCCCGGCCGGTCCTGCCATATTAGGGCTTCCTGCTTCCCATATATGGCCATGTACGTCACGACGGAGGCGGACCCGTGCCGTTCCAGACCCTTCAAATAGAGGCGGATCCGGGGAGTCGCGAGAGATCCCAGCGCGCAGAACTTGGGGAgccgccgccgccatccgccgccgcagccagcttccgcc
>gene=chr5_137800573-137801234; species=bosTau
GGCTTTCCCAGCCCAGTCCCCGCCGGG---------GAACCGCG--------------GTGCGCCTGGAGCCCTCCCCGCCTGGGCGTCCCCAGCTGTAGCGCGCGCTTGGGCTCCCGGCTTGGAACTAGGGAGGAGGGAGAGAGCCAGGGAGCAGAAAGCAGAGACCCGGAAACGCCATATAAGGAGCAGGAAGGATCCCCCGCCGGAACAAACCTTATTTGGGCAGCGCCTTATTTGGAGCGCCCCGATAAGGCCTGGCTGCTTCCGGCTCCGGGAGGAGGGAAGAAGGCGGAGGGAGGGGCAACGCGGGAACTACTGAGCAGCTTCGGTCCGGGAGTCCTCGGCTGCGGCTTGAGCACTAAATTTCCTCGAAGCCTGGGCACCTAGGGTGCGGGAGCAGGCGTGGGGCCCAGGTTGCGGGATGGCAGTGCCTACAGTTCTTGGAGAGGGGGCTTCACGTCACTCCGGGTCCTCCAGGCCGGTCTTGCCATATTAGGGCTTCCTGCCTCCCATATATGGCCATGTACGTCACGACGGAGGCGGGTCCATGCCGTTCCAGACCCTTCAAATAGAGGCGGATCCGGGGAGTCGCGAGAGATCCCAGCGCGCAGAACTTGGGGAgccgccgccgccagccgccgccgccgccagcttccgcc
>gene=chr5_137800573-137801234; species=calJac
GGCTTCCCCAGCCCAGTTCACGCCTGGGAGCCGCCTGAGCAGCCGCGCGCCCCGCGCCACGCGCCCCGAGCCCTCCCCGCCTGGGCGTCCCCGGCTCCTGTGAGTGCTCCGGCTCCAGGCTTGGAACCAGGGAGGGGGGAGGGAGCGAGGGAGCAATCAGCAGCGACCCGGAAATGCCATATAAGGAGCAGGAAGGATCCCCCGCCGGAACAAACCTTATTTGGGCAGCGCCTTATTTGGAGTAGCCCGATATGGCCCGGCCGCTTCCGGCTCTGGGAGGAGGGAAGGAGGCGGAGGGAGGGGCAACGCGGGAACTCCAGAGCAGCGCGGGTCGCGGAGGCCCCGGCAGCAGCTCGAGCTCTGTGCTTTCCCGAAGCCTGGGCGCCTGGGATGCGGGCG------CGGGCCCCAGGGTGCGGGATGGAGGTGTCAGGCGCTGTCGGATGGGGGGCTTCACGTCACTCCGGGTCCTCCCGGCCGGTCCTGCCATATTAGGGCTTCCTGCTTCCCATATATGGCCATGTACGTCACGACGGAGGCGGGCCCGTGCGGTTTCAGACCCTTCAAATAGAGGCGGATCTGGGGAGTCGCGAGAGATCCCAGCGCGCAGAACTTGGGGAgccgccgccgccatccgctgccgccgccagctgccgcc
>gene=chr5_137800573-137801234; species=canFam
GGCTTCCCCAGGCCAGTCCCCGCGGGGGAACCGCCTGAGCCGCGGTGCTCCTAGCTCTCGGCGCCCCGAGACCTCC--ACCCGGGCGTCCCCAGCTCCTGCGCACGTTCGGGCTCCCGGCTCGGAGCCCGGGAGGAGGGAGGGAGCCAGGGAGCAGCCAGCAACGACCCGGAAACGCCATATAAGGAGCAGGAAGGATCCCCCGCCGGAACAACCCTTATTTGGGCAGCGCCTTGTTTGGAACGGCCCGATATGGCCCGGCCGCTTCCGGCTCCGGGAGGAGGGGAGAAGGCGGAGGGAGGGGCAGTGCGGGAACTCCGGAGCAGCCCGGGCCGGGGAGCCCGCAGCGGAGGCCCGAGCCCTAGGCTTTCTCGAGGCCGGGGCGCCCAGGGTGCAGGAGTCGGCGAGGGGGCCGGGGTGCGGGACCGCGGTGCTCCCCGATCTCGGGTAGGGGGCTTCACGTCACTCCGGGTCCTCCCGGCGGGTCTTGCCATATTAGGGCTTCCTGCTTCCCATATATGGCCATGTACGTCACGACGGAGGCGGACCCGTGGCGCTCCAGACCCTTCAAATAGAGGCGGATCCGGGGAGTCGCGAGAGATCCCAGCGCGCAGAACTTGGGGAgccgccgccgccagccgccgccgccgccagcttccgcc
>gene=chr5_137800573-137801234; species=equCab
GGCTTCCCCAGCCCAGGCCCCGTCGGGGAGCCTC--AAGTCGCGGTGCG-CTAGCGCTACGCGCCCCAAGCCCTCCCTGCCTGGGCGTCCCCCGCTCTTGCGCGCGATCGGGCTCCCGGCTTGCAACCAGGGAGGAGGG-GGGAGTCAGGGAGCAGCAAGCAGCGACCCGGAAACGCCATATAAGGAGCAGGAAGGATCCCCCGCCGGAACAACCCTTATTTGGTCAGCGCCTTATTTGGAGCAGCCCGATATGGCCCGGCCGCTTCCGGCTCCGGGAGGAGGGAAGAAGGCGGAGGGAGGGGCAAAGTGGGAACTCCGGAGCAGCTTGGGTCCGGGAGTCCCCAGGTGCGGCTTGAGCCATAGGCTTTCCCGATGCCTGGGCGCCCAGGGTGCAGGAGTCCGCGCAGGGCCCGGGATGCGGGATGGTGGTGCCCACCGCTCACGGCTAGGGGGCTTCACGTCACTCCGGGTCCTCCTGGCCGGTCTTGCCATATTAGGGCTTCCTGCTTCCCATATATGGCCATGTACGTCACGACGGAGGCGGGCCCATGCCGTTCCAGACCCTTCAAATAGAGGCGGATCCGGGGAGTCGCGAGAGATCCCAGCGCGCAGAACTTGGGGAgccgctgccgccggccgccgccgccgccAGCTTTCGCC
>gene=chr5_137800573-137801234; species=gorGor
GGCTTCCCCAGCCTAGTTCACGCCTAGGAGCCGCCTGAGCAGCTGCGCGCCCAGCGCCACACGCCCCGAGCCCTCCCCGCCTGGGCGTCCCCGGATCCCGCGAGCGCTCGGGCTCCCGGCTTGGAACCAGGGAGGAGGGAGGGAGCGAGGGAGCAACCAGCTGCGACCCGGAAATGCCATATAAGGAGCAGGAAGGATCCCCCGCCGGAACAACCCTTATTTGGGCAGCGCCTTATTTGGAGTGGCCCGATATGGCCCGGCCGCTTCCGGCTCTGGGAGGAGGGAAGAAGGCGGAGGGAGGGGCAACGCGGGAACTCGGGAGCTGCGCGGGTCCCGGAGGCCCCGGCGGCGGCTAGAGCTCTAGGCTTCCCCGAAGCCTTGGCGCCTGGGATGCGGGCGCGGGCGCGGGCCCTAGGGTGCAGGATGGAGGTGCCGGGCGCTGTCGGAAGGGGGTCTTCACGTCACTCCGGGTCCTCCCGGCCGGTCCTGCCATATTAGGGCTTCCTGCTTCCCATATATGGCCATGTACGTCACGACGGAGGCGGGCCCGTGCGGTTCCAGACCCTTCAAATAGAGGCGGATCCGGGGAGTCGCGAGAGATCCCAGCGCGCAGAACTTGGGGAGC----CCCCCCACCCGCCGCCGCAGCCAGCTTCCGCC
>gene=chr5_137800573-137801234; species=panTro
GGCTTCCCCAGCCTAGTTCACGCCTAGGAGCCGCCTGAGCAGCCGCGCGCCCAGCGCCACACGCCACGAGCCCTCCCCGCCTGGGCGTCCCCGGATCCCGCGAGCGCTCGGGCTCCCGGCTTGGAACCAGGGAGGAGGGAGGGAGCGAGGGAGCAACCAGCTGCGACCCGGAAATGCCATATAAGGCGCAGGAAGGATCCCCCGCCGGAACAACCCTTATTTGGGCAGCGCCTTATTTGGAGTGGCCCGATATGGCCCGGCCGCTTCCGGCTCTGGGAGGAGGGAAGAAGGCGGAGGGAGGGGCAACGCGGGAACTCCGGAGCTGCGCGGGTCCCGGAGGCCCCGGCGGCGGCTAGAGTTCTAGGCTTCCCCGAAGCCTGGGCGCCTGGGATGCGGGCGCGGGCGCGGGCCCTAGGGTGCAGGATGGAGGTGCCGGGCGCTGTCGGATGGGGGGCTTCACGTCACTCCGGGTCCTCCCGGCCGGTCCTGCCATATTAGGGCTTCCTGCTTCCCATATATGGCCATGTACGTCACGACGGAGGCGGGCCCATGCGGTTCCAGACCCTTCAAATAGAGGCGGATCCGGGGAGTCGCGAGAGATCCCAGCGCGCAGAACTT-GGGAGCCGCCG-------------------------------
>gene=chr5_137800573-137801234; species=papHam
GGCTTCCCCAGCCTAGTTCACGCCTGGGAGCCGCCTGAGCAGCCGCGCGCCCCGCGCCACGCGCCCCGAGCCCTCCCCGCCTGGGCGTCCCCAGCTCCCGCGAGCGCTCGGGCTCCCGGCTTGGAACCAGGGAGGAGGGAGGGAGCGAGGGAGCAACCAGCTGCGACCCGGAAATGCCATATAAGGAGCAGGAAGGATCCCCCGCCGGAACAACCCTTATTTGGGCAGCGCCTTATTTGGAGTGGCCCGATATGGCCCGGCCGTTTCCGGCTCTGGGAGGAGGGAAAAAGGCGGAGGGAGGGGCAACGCGGGAACTCCGGAGCGGCGCAGGTCCCGGAGGCCCCGGCAGCGGTTCGAGCT-------TCCCCGAAGCCTGGGCACCTGGGATgcgggcgcgggcccgggccccAGGGTGCAGGATGGAGGCGCCGGGCGCTGTCGGATGGGGGGCTTCACGTCACTCCGGGTCCTCCCGGCTGGTCCTGCCATATTAGGGCTTCCTGCTTCCCATATATGGCCATGTACGTCACGACGGAGGCGGGCCCGTGCAGTTCCAGACCCTTCAAATAGAGGCGGATCCGGGGAGTCGCGAGAGATCCCAGCGCGCAGAACTTGGGGAgccgccgccgccatccgccgccgcagccagcttccgcc
>gene=chr5_137800573-137801234; species=ponAbe
GGCTTCCCCAGCCTAGTTCACGCCTAGGAGCCGTCTGAGCAGCCGCGCGCCCAGCGCCTCACGCCCCGAGCCCTCCCCGCCTGGGCGTCCCCGGCTCCCGCGAGCGCTCGGGCTCCCGGCTTGGAACCAGGGAGGAGGGAGGGAGCGAGGGAGCAACTAGCTGCGACCCGGAAATGCCATATAAGGAGCAGGAAGGATCCCCCGCCGGAACAACCCTTATTTGGGCAGCGCCTTATTTGGAGTGGCCCGATATGGCCCGGCCACTTCCGGCTCTGGGAGGAGGGAAGAAGGCGGAGGGAGGGGCAACGCGGGAACTCCGGAGCTGCGCGGGTCCGGGAGGCCCTGGCGGCGGCTAGAGCTCTAGGCTTCCCCGAAGCCTGGGCGCCTGGGATGCGGGCGCGGGCGCGGGCCCTAGGGTGCAGGATGGAGGTGCCGGGCGCTGTCGGATGGGGGGCTTCACGTCACTCCGGGTCCTCCCGGCCGGTCCTGCCATATTAGGGCTTCCTGCTTCCCATATATGGCCATGTACGTCACGACGGAGGCGGGCCCGTGAGGTTCCAGACCCTTCAAATAGAGGCGGATCCGGGGAGTCGCGAGAGATCCCAGCGCGCAGAACTTGGGGAgccgccgccgccatccgccgccgcagccagcttccgcc
>gene=chr5_137800573-137801234; species=rheMac
GGCTTCCCCAGCCTAGTTCACGCCTGGGAGCCGCCTGAGCAGCCGCGCGCCCCGCGCCACGCGCCCCGAGCCCTCCCCGCCTGGGCGTCCCCAGCTCCCGCGAGCGCTCGGGCTCCCGGCTTGGAACCAGGGAGGAGGGAGGGAGCGAGGGAGCAACCAGCTGCGACCCGGAAATGCCATATAAGGAGCAGGAAGGATCCCCCGCCGGAACAACCCTTATTTGGGCAGCGCCTTATTTGGAGTGGCCCGATATGGCCCGGCCGTTTCCGGCTCTGGGAggagggaagaaggcggagggaGGGGCAACGCGGGAACTCCGGAGCGGCGCGGGTCCC-GAGGCCCTGGCGGCGGTTCGAGCTCTAGGCTTCCCCGAAGCCTGGGCACCTGGGATgcgggcgcgggcccgggccccAGGGTGCAGGATGGAGGTGCCGGGCGCTGTCGGATGGGGGGCTTCACGTCACTCCGGGTCCTCCCGGCTGGTCCTGCCATATTAGGGCTTCCTGCTTCCCATATATGGCCATGTACGTCACGACGGAGGCGGGCCCGTGCAGTTCCAGACCCTTCAAATAGAGGCGGATCCGGGGAGTCGCGAGAGATCCCAGCGCGCAGAACTTGGGGAgccgccgccgccatccgccgccgcagccagcttccgcc
>gene=chr5_137800573-137801234; species=hg19
GGCTTCCCCAGCCTAGTTCACGCCTAGGAGCCGCCTGAGCAGCCGCGCGCCCAGCGCCACACGCCACGAGCCCTCCCCGCCTGGGCGTCCCCGGATCCCGCGAGCGCTCGGGCTCCCGGCTTGGAACCAGGGAGGAGGGAGGGAGCGAGGGAGCAACCAGCTGCGACCCGGAAATGCCATATAAGGAGCAGGAAGGATCCCCCGCCGGAACAACCCTTATTTGGGCAGCACCTTATTTGGAGTGGCCCGATATGGCCCGGCCGCTTCCGGCTCTGGGAGGAGGGAAGAAGGCGGAGGGAGGGGCAACGCGGGAACTCCGGAGCTGCGCGGGTCCCGGAGGCCCCGGCGGCGGCTAGAGCTCTAGGCTTCCCCGAAGCCTGGGCGCCTGGGATGCGGGCGCGGGCGCGGGCCCTAGGGTGCAGGATGGAGGTGCCGGGCGCTGTCGGATGGGGGGCTTCACGTCACTCCGGGTCCTCCCGGCCGGTCCTGCCATATTAGGGCTTCCTGCTTCCCATATATGGCCATGTACGTCACGACGGAGGCGGACCCGTGCCGTTCCAGACCCTTCAAATAGAGGCGGATCCGGGGAGTCGCGAGAGATCCCAGCGCGCAGAACTTGGGGAgccgccgccgccatccgccgccgcagccagcttccgcc
>gene=chr5_137800573-137801234; species=bosTau
GGCTTTCCCAGCCCAGTCCCCGCCGGG---------GAACCGCG--------------GTGCGCCTGGAGCCCTCCCCGCCTGGGCGTCCCCAGCTGTAGCGCGCGCTTGGGCTCCCGGCTTGGAACTAGGGAGGAGGGAGAGAGCCAGGGAGCAGAAAGCAGAGACCCGGAAACGCCATATAAGGAGCAGGAAGGATCCCCCGCCGGAACAAACCTTATTTGGGCAGCGCCTTATTTGGAGCGCCCCGATAAGGCCTGGCTGCTTCCGGCTCCGGGAGGAGGGAAGAAGGCGGAGGGAGGGGCAACGCGGGAACTACTGAGCAGCTTCGGTCCGGGAGTCCTCGGCTGCGGCTTGAGCACTAAATTTCCTCGAAGCCTGGGCACCTAGGGTGCGGGAGCAGGCGTGGGGCCCAGGTTGCGGGATGGCAGTGCCTACAGTTCTTGGAGAGGGGGCTTCACGTCACTCCGGGTCCTCCAGGCCGGTCTTGCCATATTAGGGCTTCCTGCCTCCCATATATGGCCATGTACGTCACGACGGAGGCGGGTCCATGCCGTTCCAGACCCTTCAAATAGAGGCGGATCCGGGGAGTCGCGAGAGATCCCAGCGCGCAGAACTTGGGGAgccgccgccgccagccgccgccgccgccagcttccgcc
>gene=chr5_137800573-137801234; species=calJac
GGCTTCCCCAGCCCAGTTCACGCCTGGGAGCCGCCTGAGCAGCCGCGCGCCCCGCGCCACGCGCCCCGAGCCCTCCCCGCCTGGGCGTCCCCGGCTCCTGTGAGTGCTCCGGCTCCAGGCTTGGAACCAGGGAGGGGGGAGGGAGCGAGGGAGCAATCAGCAGCGACCCGGAAATGCCATATAAGGAGCAGGAAGGATCCCCCGCCGGAACAAACCTTATTTGGGCAGCGCCTTATTTGGAGTAGCCCGATATGGCCCGGCCGCTTCCGGCTCTGGGAGGAGGGAAGGAGGCGGAGGGAGGGGCAACGCGGGAACTCCAGAGCAGCGCGGGTCGCGGAGGCCCCGGCAGCAGCTCGAGCTCTGTGCTTTCCCGAAGCCTGGGCGCCTGGGATGCGGGCG------CGGGCCCCAGGGTGCGGGATGGAGGTGTCAGGCGCTGTCGGATGGGGGGCTTCACGTCACTCCGGGTCCTCCCGGCCGGTCCTGCCATATTAGGGCTTCCTGCTTCCCATATATGGCCATGTACGTCACGACGGAGGCGGGCCCGTGCGGTTTCAGACCCTTCAAATAGAGGCGGATCTGGGGAGTCGCGAGAGATCCCAGCGCGCAGAACTTGGGGAgccgccgccgccatccgctgccgccgccagctgccgcc
>gene=chr5_137800573-137801234; species=canFam
GGCTTCCCCAGGCCAGTCCCCGCGGGGGAACCGCCTGAGCCGCGGTGCTCCTAGCTCTCGGCGCCCCGAGACCTCC--ACCCGGGCGTCCCCAGCTCCTGCGCACGTTCGGGCTCCCGGCTCGGAGCCCGGGAGGAGGGAGGGAGCCAGGGAGCAGCCAGCAACGACCCGGAAACGCCATATAAGGAGCAGGAAGGATCCCCCGCCGGAACAACCCTTATTTGGGCAGCGCCTTGTTTGGAACGGCCCGATATGGCCCGGCCGCTTCCGGCTCCGGGAGGAGGGGAGAAGGCGGAGGGAGGGGCAGTGCGGGAACTCCGGAGCAGCCCGGGCCGGGGAGCCCGCAGCGGAGGCCCGAGCCCTAGGCTTTCTCGAGGCCGGGGCGCCCAGGGTGCAGGAGTCGGCGAGGGGGCCGGGGTGCGGGACCGCGGTGCTCCCCGATCTCGGGTAGGGGGCTTCACGTCACTCCGGGTCCTCCCGGCGGGTCTTGCCATATTAGGGCTTCCTGCTTCCCATATATGGCCATGTACGTCACGACGGAGGCGGACCCGTGGCGCTCCAGACCCTTCAAATAGAGGCGGATCCGGGGAGTCGCGAGAGATCCCAGCGCGCAGAACTTGGGGAgccgccgccgccagccgccgccgccgccagcttccgcc
>gene=chr5_137800573-137801234; species=equCab
GGCTTCCCCAGCCCAGGCCCCGTCGGGGAGCCTC--AAGTCGCGGTGCG-CTAGCGCTACGCGCCCCAAGCCCTCCCTGCCTGGGCGTCCCCCGCTCTTGCGCGCGATCGGGCTCCCGGCTTGCAACCAGGGAGGAGGG-GGGAGTCAGGGAGCAGCAAGCAGCGACCCGGAAACGCCATATAAGGAGCAGGAAGGATCCCCCGCCGGAACAACCCTTATTTGGTCAGCGCCTTATTTGGAGCAGCCCGATATGGCCCGGCCGCTTCCGGCTCCGGGAGGAGGGAAGAAGGCGGAGGGAGGGGCAAAGTGGGAACTCCGGAGCAGCTTGGGTCCGGGAGTCCCCAGGTGCGGCTTGAGCCATAGGCTTTCCCGATGCCTGGGCGCCCAGGGTGCAGGAGTCCGCGCAGGGCCCGGGATGCGGGATGGTGGTGCCCACCGCTCACGGCTAGGGGGCTTCACGTCACTCCGGGTCCTCCTGGCCGGTCTTGCCATATTAGGGCTTCCTGCTTCCCATATATGGCCATGTACGTCACGACGGAGGCGGGCCCATGCCGTTCCAGACCCTTCAAATAGAGGCGGATCCGGGGAGTCGCGAGAGATCCCAGCGCGCAGAACTTGGGGAgccgctgccgccggccgccgccgccgccAGCTTTCGCC
>gene=chr5_137800573-137801234; species=gorGor
GGCTTCCCCAGCCTAGTTCACGCCTAGGAGCCGCCTGAGCAGCTGCGCGCCCAGCGCCACACGCCCCGAGCCCTCCCCGCCTGGGCGTCCCCGGATCCCGCGAGCGCTCGGGCTCCCGGCTTGGAACCAGGGAGGAGGGAGGGAGCGAGGGAGCAACCAGCTGCGACCCGGAAATGCCATATAAGGAGCAGGAAGGATCCCCCGCCGGAACAACCCTTATTTGGGCAGCGCCTTATTTGGAGTGGCCCGATATGGCCCGGCCGCTTCCGGCTCTGGGAGGAGGGAAGAAGGCGGAGGGAGGGGCAACGCGGGAACTCGGGAGCTGCGCGGGTCCCGGAGGCCCCGGCGGCGGCTAGAGCTCTAGGCTTCCCCGAAGCCTTGGCGCCTGGGATGCGGGCGCGGGCGCGGGCCCTAGGGTGCAGGATGGAGGTGCCGGGCGCTGTCGGAAGGGGGTCTTCACGTCACTCCGGGTCCTCCCGGCCGGTCCTGCCATATTAGGGCTTCCTGCTTCCCATATATGGCCATGTACGTCACGACGGAGGCGGGCCCGTGCGGTTCCAGACCCTTCAAATAGAGGCGGATCCGGGGAGTCGCGAGAGATCCCAGCGCGCAGAACTTGGGGAGC----CCCCCCACCCGCCGCCGCAGCCAGCTTCCGCC
>gene=chr5_137800573-137801234; species=panTro
GGCTTCCCCAGCCTAGTTCACGCCTAGGAGCCGCCTGAGCAGCCGCGCGCCCAGCGCCACACGCCACGAGCCCTCCCCGCCTGGGCGTCCCCGGATCCCGCGAGCGCTCGGGCTCCCGGCTTGGAACCAGGGAGGAGGGAGGGAGCGAGGGAGCAACCAGCTGCGACCCGGAAATGCCATATAAGGCGCAGGAAGGATCCCCCGCCGGAACAACCCTTATTTGGGCAGCGCCTTATTTGGAGTGGCCCGATATGGCCCGGCCGCTTCCGGCTCTGGGAGGAGGGAAGAAGGCGGAGGGAGGGGCAACGCGGGAACTCCGGAGCTGCGCGGGTCCCGGAGGCCCCGGCGGCGGCTAGAGTTCTAGGCTTCCCCGAAGCCTGGGCGCCTGGGATGCGGGCGCGGGCGCGGGCCCTAGGGTGCAGGATGGAGGTGCCGGGCGCTGTCGGATGGGGGGCTTCACGTCACTCCGGGTCCTCCCGGCCGGTCCTGCCATATTAGGGCTTCCTGCTTCCCATATATGGCCATGTACGTCACGACGGAGGCGGGCCCATGCGGTTCCAGACCCTTCAAATAGAGGCGGATCCGGGGAGTCGCGAGAGATCCCAGCGCGCAGAACTT-GGGAGCCGCCG-------------------------------
>gene=chr5_137800573-137801234; species=papHam
GGCTTCCCCAGCCTAGTTCACGCCTGGGAGCCGCCTGAGCAGCCGCGCGCCCCGCGCCACGCGCCCCGAGCCCTCCCCGCCTGGGCGTCCCCAGCTCCCGCGAGCGCTCGGGCTCCCGGCTTGGAACCAGGGAGGAGGGAGGGAGCGAGGGAGCAACCAGCTGCGACCCGGAAATGCCATATAAGGAGCAGGAAGGATCCCCCGCCGGAACAACCCTTATTTGGGCAGCGCCTTATTTGGAGTGGCCCGATATGGCCCGGCCGTTTCCGGCTCTGGGAGGAGGGAAAAAGGCGGAGGGAGGGGCAACGCGGGAACTCCGGAGCGGCGCAGGTCCCGGAGGCCCCGGCAGCGGTTCGAGCT-------TCCCCGAAGCCTGGGCACCTGGGATgcgggcgcgggcccgggccccAGGGTGCAGGATGGAGGCGCCGGGCGCTGTCGGATGGGGGGCTTCACGTCACTCCGGGTCCTCCCGGCTGGTCCTGCCATATTAGGGCTTCCTGCTTCCCATATATGGCCATGTACGTCACGACGGAGGCGGGCCCGTGCAGTTCCAGACCCTTCAAATAGAGGCGGATCCGGGGAGTCGCGAGAGATCCCAGCGCGCAGAACTTGGGGAgccgccgccgccatccgccgccgcagccagcttccgcc
>gene=chr5_137800573-137801234; species=ponAbe
GGCTTCCCCAGCCTAGTTCACGCCTAGGAGCCGTCTGAGCAGCCGCGCGCCCAGCGCCTCACGCCCCGAGCCCTCCCCGCCTGGGCGTCCCCGGCTCCCGCGAGCGCTCGGGCTCCCGGCTTGGAACCAGGGAGGAGGGAGGGAGCGAGGGAGCAACTAGCTGCGACCCGGAAATGCCATATAAGGAGCAGGAAGGATCCCCCGCCGGAACAACCCTTATTTGGGCAGCGCCTTATTTGGAGTGGCCCGATATGGCCCGGCCACTTCCGGCTCTGGGAGGAGGGAAGAAGGCGGAGGGAGGGGCAACGCGGGAACTCCGGAGCTGCGCGGGTCCGGGAGGCCCTGGCGGCGGCTAGAGCTCTAGGCTTCCCCGAAGCCTGGGCGCCTGGGATGCGGGCGCGGGCGCGGGCCCTAGGGTGCAGGATGGAGGTGCCGGGCGCTGTCGGATGGGGGGCTTCACGTCACTCCGGGTCCTCCCGGCCGGTCCTGCCATATTAGGGCTTCCTGCTTCCCATATATGGCCATGTACGTCACGACGGAGGCGGGCCCGTGAGGTTCCAGACCCTTCAAATAGAGGCGGATCCGGGGAGTCGCGAGAGATCCCAGCGCGCAGAACTTGGGGAgccgccgccgccatccgccgccgcagccagcttccgcc
>gene=chr5_137800573-137801234; species=rheMac
GGCTTCCCCAGCCTAGTTCACGCCTGGGAGCCGCCTGAGCAGCCGCGCGCCCCGCGCCACGCGCCCCGAGCCCTCCCCGCCTGGGCGTCCCCAGCTCCCGCGAGCGCTCGGGCTCCCGGCTTGGAACCAGGGAGGAGGGAGGGAGCGAGGGAGCAACCAGCTGCGACCCGGAAATGCCATATAAGGAGCAGGAAGGATCCCCCGCCGGAACAACCCTTATTTGGGCAGCGCCTTATTTGGAGTGGCCCGATATGGCCCGGCCGTTTCCGGCTCTGGGAggagggaagaaggcggagggaGGGGCAACGCGGGAACTCCGGAGCGGCGCGGGTCCC-GAGGCCCTGGCGGCGGTTCGAGCTCTAGGCTTCCCCGAAGCCTGGGCACCTGGGATgcgggcgcgggcccgggccccAGGGTGCAGGATGGAGGTGCCGGGCGCTGTCGGATGGGGGGCTTCACGTCACTCCGGGTCCTCCCGGCTGGTCCTGCCATATTAGGGCTTCCTGCTTCCCATATATGGCCATGTACGTCACGACGGAGGCGGGCCCGTGCAGTTCCAGACCCTTCAAATAGAGGCGGATCCGGGGAGTCGCGAGAGATCCCAGCGCGCAGAACTTGGGGAgccgccgccgccatccgccgccgcagccagcttccgcc
>gene=chr5_137827774-137827972; species=hg19
ggcgggctcccgcccccggcccgcccccgtccgccccgcgccATGTATGGCGCTTCCTCCCCGAGCCCTACAAGGCGCTTCCTCCCGGCCCCAGGCCCATACAAGGCGCTTCCTTCCCGGCGCGGCTGGCTGGCGGCCCGCGGGCTGGGAGCCCGGTCCGCTGGGCCCGCCCAACCTCGGAGCCCGCGGCCAGCGGAC
>gene=chr5_137827774-137827972; species=bosTau
ggcgcgctcccgcccccgg----------cccgccccTCGCCAAATATGGCGCTTCCTCCCGGGGCCCTGCCTGGCGCTTCGTCCCGGCCTGAGGCCCATACAAGGCGCTTCCTTCCCGCCGCGTCTGGCAGGCGGCCCGCAGGCCGGGAGCTCGGCCCTCCGGGTCCGCCCGGCCCGGGAGCCCGCGGCCAGGGGAC
>gene=chr5_137827774-137827972; species=calJac
GGAGGGCTcccgcccccggccctcccccgcccgccccgcgccATGTATGGCGCTTCCTCCCCGAGCCCTACAAGGCGTTTCCTCCCGGCCCCAGGCCCATACAAGGCGTTTCCTTCCCGGCGCGGCTGGCAGGCGGCCCGCGGGCGGGGAGCCCGGTCCTCTGGGCCCGCCCAACCCCGGAGCCCGCGGCCAGGGGAC
>gene=chr5_137827774-137827972; species=canFam
GGCCGACTGccgcccccggccccgccccgcccgccccgcGCCATATTTGGCGCTTCCTCCCC-GGCGCTACGAGGCGCTTCCTCCCTGCCCGAGGCCCATACAAGGCGCTTCCTTCCCGGCACGTCTggccggcggcccgcgggccg-------------------------------ggagccggcggcc-ggggAC
>gene=chr5_137827774-137827972; species=equCab
------------------------------------------------------------------------------------------------------------------------------------------------------------------------------------------------------
>gene=chr5_137827774-137827972; species=gorGor
ggcgggcccccgcccccggcccgcccccgtccg-cccgcgccATGTATGGCGCTTCCTCCCCGAGCCCTACAAGGCGCTTCCTCCCGGCCCCAGGCCCATACAAGGCGCTTCCTTCCCGGCGCGGCTGGCTGGAGGCCCGCGGGCTGGGAGCCCGGTCTGCTGGGCCCGCCCAACCTCGGAGCCCGCGGCCAGCGGAC
>gene=chr5_137827774-137827972; species=panTro
ggcgggctcccgcccccggcccgcccccgtccgccccgcgccATGTATGGCGCTTCCTCCCCGAGCCCTACAAGGCGCTTCCTCCCGGCCCCAGGCCCATACAAGGCGCTTCCTTCCCGGCGCGGCTGGCTGGCGGCCCGCGGGCTGGGAGCCCGGTCCGCTGGGCCCGCCCAACCTCGGAGCCCGCGGCCAGCGGAC
>gene=chr5_137827774-137827972; species=papHam
ggcgggctcccgcccctggcccgcccccgtccgccccgcgccATGTATGGCACTTCCTCCCCGAGCCCTACAAGGCGCTTCCTCCCGGCCCCAGGCCCATACAAGGCGCTTCCTTCCTGGCGCGTCTGGCTGGCGGCCCGCGGGCTGGGAGCCCGGTCCTCTGGGCCCGCCCAACCCCGGAGCCCGCGGCCAGGGGAC
>gene=chr5_137827774-137827972; species=ponAbe
ggcgggctcccg-ccccggcccgcccccgcccgccccgcgccATGTATGGCGCTTCCTCCCCGAGCCCTACAAGGCGCTTCCTCCCGGCCCCAGGCCCATACAAGGCGCTTCCTTCCCGGCGCGGCTGGCTGGCGGCCCGCGGGCTGGGATCCCGGTCCGCTGGGCCCGCCCAACCCCGGAGCCCGCGGCCAGGGGAC
>gene=chr5_137827774-137827972; species=rheMac
ggcgggctcccgcccccggcccgcccccgtccgccccgcgccATGTATGGCGCTTCCTCCCCGAGCCCTACAAGGCGCTTCCTCCCGGCCCCAGGCCCATACAAGGCGCTTCCTTCCCGGCGCGTCTGGCTGGCGGCCCGCGGGCTGGGAGCCCGGTCCTCTGGGCCCGCCCAACCCCGGAGCCCGCGGCCAGGGGAC
>gene=chr5_143616208-143616338; species=hg19
TTTAGGAAAGGCATCAGAATGAGTGGCTTGAACAGCACATGACCTTATTTGGCAAGGAAAGGAAGATCTATGCAAATGCATTTAGCCCTGGAGCTCTGGGGAGGTATCATGGGATAAACATTGGTCTGAG
>gene=chr5_143616208-143616338; species=bosTau
TTTAGAAAAGCCATTAGGATGAATAGCTTGAAAAGCACATGACTTTTTTGAGGAAGGAAGGGAAGGTAAATACAGATGCTGTTAACTG-------CTGG--AGGCGTCAcaggataagcaatgatttggg
>gene=chr5_143616208-143616338; species=calJac
---AGAAAGGGCATCAGAGCGGGTGGCTTGAAAAGCACATGATCTTGTTTGGCAAGGAAGGGAAGCTCTATGCAAATGCCTTTGGACCCGAGACTCTGGGGAggcataataggatgagtattggtctgag
>gene=chr5_143616208-143616338; species=canFam
TTTAGCAAAGGCAACAATGTGAGTAGCTTGAAAAACATATGATGTTATTTAGTAAGAAGAGAAAGATCTGTGTAAATGCCTTTAGCTAAGGGACTCTGGGGAggcatcatgggataagcattggtctggg
>gene=chr5_143616208-143616338; species=equCab
TTTGGAAAAGACATCTGGGTGAGTAGCTGGAAAAACACATAACTTTATTTGGTAAGGGAAGGAAGATCTATGCAAGCGCTTTTAGTTG-------CTGGGAAGGCATCATGGCGTAagcattgg-ctggg
>gene=chr5_143616208-143616338; species=gorGor
TTTAGGAAAGGCATCAGAATGAGTGGCTTGAACAGCACATGACCTTATTTGGCAAGGAAAGGAAGATCTATGCAAATACATTTAGCCCTGGAGCTCTGGGGAGGTATCATGGGATAAACATTGGTCTGAG
>gene=chr5_143616208-143616338; species=panTro
TTTAGGAAAGGCATCAGAATGAGTGGCTTGAACAGCACATGACCTTATTTGGCAAGGAAAGGAAGATCTATGCAAATGCATTTAGCCCTGGAGCTCTGCGGAGGTATCATGGGATAAACATTGGTCTGAG
>gene=chr5_143616208-143616338; species=papHam
TTTAGGAAAGGCATCAGAATGAGTGGCTTGAATAGCACATGACCTTAATTGGCAAGGAAAGGAAGATCTATGCAAATGCATTTAGCCCTGGGACTCTGAGGAGGCATCTTGGGATAAACATTGGTCTGAG
>gene=chr5_143616208-143616338; species=ponAbe
TTTAGGAAAGGCATCAGAATGAGTGGCTTGAACAGCACATGACCTTATTTGGCAAGGATAGGAAGATCTATGCAAATGCATTTAGCCCTGGGGCTCTGGGGAggcatcatgggataaatattggtctgag
>gene=chr5_143616208-143616338; species=rheMac
TTTAGGAAAGGCATCAGAATGAGTGGCTTGAACAGCACATGACCTTAATTGGCAAGGAAAGGAAGATCTATGCAAATGCATTTAGCTCTGGGACTCTGAGGAGGCATCTTGGGATAAACATTGGTCTGAG
>gene=chr5_148796779-148796838; species=hg19
CTTTTTCTTACCATAAAAGGGCAAGCGTGCCTCTCTTGGTCCCTGCTGCCAACCCTGCT
>gene=chr5_148796779-148796838; species=bosTau
TTT-TTCTTACCATAAAAGGGCAAGCGTGCCTCTCTGGGTCCCCACTGCCAGCCCCACT
>gene=chr5_148796779-148796838; species=calJac
CTTTTTCTTACCATAAAAGGGCAAGCGTGCCTCTCTTGGTCCCTGCTGCCAGCCCCGCT
>gene=chr5_148796779-148796838; species=canFam
TTT-TTCTTACCATAAAAGGGCAAGCGTGCCTCT-CCCGGCCCTGCTGCCAGCCCCGCT
>gene=chr5_148796779-148796838; species=equCab
TTT-TTCTTACCATAAAAGGGCAAGCGTGCCTCTCTCGGTCCCTGCTGCCAGCCCCGCT
>gene=chr5_148796779-148796838; species=gorGor
CTTTTTCTTACCATAAAAGGGCAAGCGTGCCTCTCTTGGTCCCTGCTGCCAACCCTGCT
>gene=chr5_148796779-148796838; species=panTro
CTTTTTCTTACCATAAAAGGGCAAGCGTGCCTCTCTTGGTCCCTGCTGCCAACCCGGCT
>gene=chr5_148796779-148796838; species=papHam
CTTTTTCTTACCATAAAAGGGCAAGCGTGCCTCTCTTGGTCCCTGCTGCCAACCCTGCT
>gene=chr5_148796779-148796838; species=ponAbe
CTTTTTCTTACCATAAAAGGGCAAGCGTGCCTCTCTTGGTCCCTGCTGCCAACCCTGCT
>gene=chr5_148796779-148796838; species=rheMac
CTTTTTCTTACCATAAAAGGGCAAGCGTGCCTCTCTTGGTCCCTGCTGCCAACCCTGCT
>gene=chr5_148803468-148803647; species=hg19
CAGAGTCCTGGGTGACCAGCAGTGGCCCCTGGCCCTCTGAGTGGTGGTGGAGGGTGGGGGTGCACTGCAGCAAGCTCCCAGCCCAGAGCAGCCTGGCCATATAAGGGAAGGAGCTCAGGGAGGCCTCCTGGCTCAGGCCTGGCGAGAAAACCCAGACAGCCACTGTTTATTTTCTCCTC
>gene=chr5_148803468-148803647; species=bosTau
CAGAGTCCCAGGTGACCAGTGGTGGCCCCCCGCCCAC--AGAGACGGCGGGGGGTGGGGGCACTTAGCAGCAGGCTCCCAGCCCAGAGCAGCCTGGCCATATAAGGGAAGGAGCC-AGGAAGGTCTCCTCGCTCAGGCCTGGCGAGAAAATCCAGACAGCCACTGTTTATTTTCTCCTT
>gene=chr5_148803468-148803647; species=calJac
CAGAGTCCTGGGTGACCAGCAGTGGCCCCCAGCCCTCGGAGTGGCAGTGGAGGGTGGGGGAGCACTGCGGCCGGCTCCCAGCCCAGATCACCCTGGCCATATAAGGGAAGGAGCCCAGGGAGGCCTCCTGGCTCAGGTCCCGAGAGAAAACCCAGACAGCCACTGTTTATTTTCTCCTG
>gene=chr5_148803468-148803647; species=canFam
CAGAGTCCCAGGTGACCAACCGTGGCCCCCAGCCCTC--AGTGGTGGTGGAGGGTGGGGGAGCACAGGGACGGGCTCCCAGCCCGGAGCGGCTTGGCCATATAAGGGAAGGAGCC-AGAGAGGCCTCCTCACTCAGGCCTGGCGAGAAAACCCAGACAGCCACTGTTTATTTTCTCCTT
>gene=chr5_148803468-148803647; species=equCab
CAGAAT-CCAGGTGACCGGCAGTGGCCCCCAGCCCTC--AGTGGCGGTGGAGGGTGGGGGAGCC-----ACCGGCTCCCAGCCCAGAGCGGCCTGGCCATATAAGGGAAGGAGCC--GGGAGGCCTCCTCTCTCCGGCCTGGCGAGAAAACCCAGACAGCCAGTGTTTATTTTCTCCTT
>gene=chr5_148803468-148803647; species=gorGor
CAGAGTCCTGGGTGACCAGCAGTGGCCCCCGGCCCTCTGAGTGGTGGTGGAGGGTGGGGGAGCACTGCAGCAAGCTCCCAGCCCAGAGCAGCCTGGCCATATAAGGGAAGGAGCCCAGGGAGGCCTCCTGGCTCAGGCCTGGCGAGAAAACCCAGACAGCCACTGTTTATTTTCTCCTC
>gene=chr5_148803468-148803647; species=panTro
CAGAGTCCGGGGTGACCAGCAGTGGCCCCCGGCCCTCTGAGTGGTGGTGGAGGGTGGGGGAGCACTGCAGCAAGCTCCCAGCCCAGAGCAGCCTGGCCATATAAGGGAAGGAGCCCAGGGAGGCCTCCTGGCTCAGGCCTGGCGAGAAAACCCAGACAGCCACTGTTTATTTTCTCCTC
>gene=chr5_148803468-148803647; species=papHam
CAGAGTCCTGGGTGACCGGCAATGACCCCCGGCCCTCTGAGTGCTGGTAGAGGGTGGGGGAGCTCTGCGGCAAGCTCCCAGCCCAGAGCAGCCTGGCCATATAAGGGAAGGAGCCCAGGGAGGCCTCCTGGCTCAGGCCTGGCGAGAAAACCCAGACAGCCACTGTTTATTTTCTCCTC
>gene=chr5_148803468-148803647; species=ponAbe
CAGAGTCCTGGGTGACCAGCAGTGGCCCCCGGCCCTCTGAGTGGTGGTGGAGGGTGGGGGAGCACTGCATCAAGCTCCCAGCCCAGAGCAGCCTGGCCATATAAGGGAAGGAGCCCAGGGAGGCCTCCTGGCTCAGGCCTGGCGAGAAAACCCAGACAGCCACTGTTTATTTTCTCCTC
>gene=chr5_148803468-148803647; species=rheMac
CAGAGTCCTGGGTGACCAGCAATGACCCCCGGCCCTCTGAGTGCTGGTAGAGGGTGGGGGAGCTCTGCGGCAAGCTCCCAGCCCAGAGCAGCCTGGCCATATAAGGGAAGGAGCCCAGGGAGGCCTCCTGGCTCAGGCCTGGCGAGAAAACCCAGACAGCCACTGTTTATTTTCTCCTC
>gene=chr5_156798131-156798338; species=hg19
tggtgcaagtgggaagcctaatttcttgcctgcttcacaggctctgtatcctcggggcttaacatcagtatgcgggaaacacattatgtgcctccatataagggaatgtttagaacactaagctctctggttAGGGCCCAGCTCCCCGTCCCCCTCCTGCCAGAAAATCCAAGCAGCGATCCCTGTGGGGTGCCTGGACCTCCCATT
>gene=chr5_156798131-156798338; species=bosTau
tggtggatgtgggaagcctcatttcacgactgttctacaggccctgtatccttggggcttaacatcagttcacaggaagtactctacatgcatccttataaggcagtgtttaGACGGCTGGGCCCTC-GGTCA-GGCCCTGCCTGCCACCCACAGCCCGCGGGAAAGCCAGAGCTGGGATTCCTGTGGGGTG-CTCCACCTCAAGTT
>gene=chr5_156798131-156798338; species=calJac
tggtggaaattggaagcctaatttcttgcctgcttcacaggctgtgtatccttggggcttaacatcagtatgcgggaaccacattatgtgcctccatataagggaatgtttagaacactgagctctctggttA-GGCCCAGCCCCCCATGCCCCTCCTG---------CCAAGCACCGATTTCTATGAGGTGCTTGGATCTCCCATT
>gene=chr5_156798131-156798338; species=canFam
---TGGCTGTGGGAAGCCTAATTTGTTGCCTGCTTCACAGGCCCTG-ATCTTTGGGGCTTAACATCAGCATGCAGGAAACACTCTATGCGTATCCATATAAGGGAATGTTTAGAATGCTGGG--CTCTGGTTA-GGCCCTGCCCCCAAACACCTTCCCACCAGAAAACCAGAGT-----TTTCTGAG---------AGCCTCCAGTT
>gene=chr5_156798131-156798338; species=equCab
tggtggatgtgggaagcctaatttcgtgcctgctccccaggccctgtatccttggggcttagcatcagcatgcaggaaacacgtggtgtgcatccatataaggaaaggttggcaacgctgggctctctggctA-GGCCCTGCCCCCGAGGCCCCTCCCGCTGGAAAACTGGAATGGGGATTCCTGTGGGT-G-CTCAACCTCAGGTT
>gene=chr5_156798131-156798338; species=gorGor
tggtgcaaatgggaagcctaatttcttgcctgcttcacaggctctgtatcctcggggcttaacatcagtatgcgggaaacacattatgtgcctccatataagggaatgtttagaacactaagctctctggttAGGGCCCAGCTCCCCATCCCCCTCCTGCCAGAAAATCCAAGCAGCGATCCCTGTGGGGTGCCTGGACCTCCCATT
>gene=chr5_156798131-156798338; species=panTro
TGGTGCAAATGGGAAGCCTAATTTCTTGCCTGCTTCACAGGCTCTGTATCCTTGGGGCTTAACATCAGTATGCGGGAAACACATTATGTGCCTCCATGTAAGGGAATGTTTAGAACACTAAGCTCTCTGGTTAGGGCCCAGCTCCCCATCCCCCTCCTGCCAGAAAATCCAAGCAGCGATCCCTGTGGGGTGCCTGGACCTCCCATT
>gene=chr5_156798131-156798338; species=papHam
tggtggaagtaagaagcctaatttcttgcctgcctcacagtctgtgtatccttggggcttaacatcagtatgcgggaaacacattatgtacctccatataagggaatgtttagaacactaagctctctggttA-GGCCCAGCTCCCCATCCCCCTCCTGCTAGAAAATCCAAGCAGTGATCCCTGTGGGGTGCCTGGACCTCCCATT
>gene=chr5_156798131-156798338; species=ponAbe
tggtgtaaatgggaagcctgatttcttgcctgcttcacaggctctgtatccttggggcttaacatcagtatgcgggaaacacattatgtgcctccatataagggaatgtttagaacactaagctctctggttAGGGCCCAGCTCCCCATCCCCCTCCTGCCAGAAAATCCAAGCAGCAATCCCTGTGGGGTGCCTGGACCTCCCATT
>gene=chr5_156798131-156798338; species=rheMac
TGGTGGAAATGAGAAGCCTAATTTCTTGCCTGCCTCACAGGCTGTGTATCCTTGAGGCTTAACATCAGTATGCGGGAAACACATTATGTGCCTCCATATAAGGGAATGTTTAGAACACTAAGCTCTCTGGTTA-GGCCCAGCTCCCCATCCCCCTCCTGCTAGAAAATCCAAGCAGTGATCCCTGTGGGGTGCCTGGACCTCCCATT
>gene=chr5_157375853-157376060; species=hg19
actACTGCGACCTAAGAGTCTTTGCAGAACTCACCATGGAATGATCATCAAACTGCCTCTCAGCCCGCAGGCACAATGCTCTTCCTTATTTGGAGAAAACTCAGTGTGTCTCAGCAGCCCCCTCTGCTGTCAAAAATCCCTAGCTCAGTCTAGCTGAGCGGGCTTTGGGGAAGCGAGCAGGGAGGAGAGCGAGCCCAGAAGAAAGTA
>gene=chr5_157375853-157376060; species=bosTau
ACTACTGCAACCTAAGTGTCTTCTCAGAACTCGGGTTAGAATGAGGATTAGGCTGCATCTCAGCCGGCAAGAGTACTTTGCTTCCTTATTTGGAGAAAACCCAGTTTGGCTCAGCAACCCCCTCTGCTGGCAATAATCCCTAGCGCAGCTTGGCACAGCTGGCTTTGGGGAAGGGAGCCGGGAGGGAAGGCAACACAGAAGGATATA
>gene=chr5_157375853-157376060; species=calJac
gctACTGCTACCTAAGAGTCTTC-TAGAACTCAGGACGGAATCATCATCAAATTGCCTCTCAGCCAGCAGGCACAATGCTCTTCCTTATTTGGAGAAAACTTAGTGTGTCTCAGCAGCCCCCTCTGCTGTTAAAAATCCCTAGCTCAGCCTAGCTGAGCCGGCTTTGGGGAAGTGAACAGGGAGAAGAGTGAGCACAGAAGAAGGTA
>gene=chr5_157375853-157376060; species=canFam
ACTATTGTTACCTAAGAGGTTTCACGGAACTCAGGATGGAATGAGGATCAGGCTGTATCTCAGCAGGCAGGCACACTTCTCTTCCTTATTTGGAGAAAGCCCAGTTTGGCTCAGCAGCCCCCTCTGTTGTCAAAAATCCCTAGCAGAACCTGGCAGAGCTGGCTTTGGGGAAGGGAAC---AAAGGGAGGGAACACAGAAGGATGTA
>gene=chr5_157375853-157376060; species=equCab
ACTACTGTGACCTGAGAGTCTTCACAGAACTGGGGATGGAATGAGGATCAGGCTGCATCTCAGCGGGGAGGCACACTTCTCTTCCTTATTTGAAGAAAGCCCGGTTTGGCTCAGCAACCCCCTCTGCTGTCAAAAATTCCTAGCGCAGCCTGGCACAGCTGGCTTTGGGGAAGTGACCGGGGGGGGGAGTGGACACAGAGGGATGTA
>gene=chr5_157375853-157376060; species=gorGor
actACTGCGATCTAAGAGTCTTTGCAGAACTCACCATGGAATGATCATCAAACTGCCTCTCAGCCCGCAGGCACAATGCTCTTCCTTATTTGGAGAAAACTCAGTGTGTCTCAGCAGCCCCCTCTGCTGTCAAAAATCCCTAGCTCAGTCTAGCTGAGCGGGCTTTGGGGAAGCGAGCAGGGAGGAGAGCGAGCCCAGAAGAAAGTA
>gene=chr5_157375853-157376060; species=panTro
actACTGCGACCTAAGAGTCTTTGCAGAACTCACCATGGAATGATCATCAAACTGCCTCTCAGCCCGCAGGCACAATGCTCTTCCTTATTTGGAGAAAACTCAGTGTGTCTCAGCAGCCCCCTCTGCTGTCAAAAATCCCTAGCTCAGTCTAGCTGAGCGGGCTTTGGGGAAGCGAGCAGGGAGGAGAGCGAGCCCAGAAGAAAGTA
>gene=chr5_157375853-157376060; species=papHam
gctACTGCGACCTAAGAGTCTTTGCAGAACTCAGGATGGAATGATCGTCAAAGTGCCTCTCAGCCTGCAGGCACAGTGCTCTTCCTTATTTGGAGAAAACTCAGTGTGTCTCAGCAGCCCCCTCTGCTGTCAAAAATCCCTAGCTCAGTCTAGCGGAGCGGGCTTTGGGGAAGCGAGCAGGGAGGAGAGCGAGCACAGAAGAAAGTG
>gene=chr5_157375853-157376060; species=ponAbe
ACTACTGCGACCTAAGAGTCTTTGCAGAACTCACCATGGAATGATCATCAAACTGCCTCTCAGCCCGCAGGCACAATGCTCTTCCTTATTTGGAGAAAACTCAGTGTGTCTCAGCATCCCCCTCTGCTGTCAAAAATCCGTAGCTCAGTCTAGCTGAGCGGGCTTTGGGGAAGCGAGCAGGGAGGAGAGTGAGCCCAGAAGAAAGTA
>gene=chr5_157375853-157376060; species=rheMac
GCTACTGCGACCTAAGAGTCTTTGCAGAACTCAGGATGGAATGATCGTCAAAGTGCCTCTCAGCCTGCAGGCACGGTGCTCTTCCTTATTTGGAGAAAACTCAGTGTGTCTCAGCAGCCCCCTCTGCTGTCAAAAATCCCTAGCTCAGTCTAGCAGAGCGGGCTTTGGGGAAGCGAGCAGGGAGGAGAGCGAGCACAGAAGAAAGTG
>gene=chr5_169816383-169816479; species=hg19
CAGGGAAGCAGCTTTTGGTCCCCATCTGGGGCAAGCCTCCATGCCCAAACATGGTCAAGTCTGAGCACACAGCCTGGAGACACAGACTCGGAGAGC
>gene=chr5_169816383-169816479; species=bosTau
TGGGGAAGCGGCCTTTGGTTCTCGTCTGAGACGAGCCTCCATGCCCAAACATGGTCAAGTCTGAGCACACAGCCCCAGGACACAAACTCAGAGGGC
>gene=chr5_169816383-169816479; species=calJac
CAGGGAAGCAGCCTTTGCTCCCCATCTGGGGCAAGCCTCCATGCCCAAACATGGTCAAGTCTGAGCACACAGCCTGGAGACACAGATTTAGAGAGC
>gene=chr5_169816383-169816479; species=canFam
TGGGAAAGCGGCCTTTGGTCCCCATCTGGGACGAGCCTCCATGCCCAAACATGGTCAAGTCTGAGCACACAGCCCCAGGACACAAACTCAGAGAGC
>gene=chr5_169816383-169816479; species=equCab
CAGGGAAGCGGCCTTTGGTCTCCATCCGGGACGAGTCTCCATGCCCAAACATGGTCAAGTCTGAGCACACAG-CCGGGGACA-AAACTCGGGGAGC
>gene=chr5_169816383-169816479; species=gorGor
CAGGGAAGCAGCTTTTGGTCCCCATCTGGGGCAAGCCTCCATGCCCAAACATGGTCAAGTCTGAGCACACAGCCTGGAGACACAGACTCGGAGAGC
>gene=chr5_169816383-169816479; species=panTro
------------------------------------------------------------------------------------------------
>gene=chr5_169816383-169816479; species=papHam
CAGGGAAGCAGACTTGGGTCCCCATCTGGGGCAAGCCTCCATGCCCAAACATGGTCAAGTCTGAGCACACAGCCCGGAGACACAGACTCGGAGAGC
>gene=chr5_169816383-169816479; species=ponAbe
CGGGGAAGCAGCCTTTGGTCCCCATCTGGGGCAAGCCTCCATGCCCAAACATGGTCAAGTCTGAGCACACAGCCTGGAGACACAGACTCGGAGAGC
>gene=chr5_169816383-169816479; species=rheMac
CAGGGAAGCAGACTTGGGTCCCCATCTGGGGCAAGCCTCCATGCCCAAACATGGTCAAGTCTGAGCACACAGCCTGGAGACACAGACTCGGAGAGC
>gene=chr5_172215937-172216092; species=hg19
CAAGGACCCACAGGTCAGTTTCTTTTGCTTCCTTTTACTTTCCCTATTCAAGGGACAGGAAACGCCCATAAATAGCCATGGAAAGGAAACGCCTCAGTGGGGGCTGAATCTGTGAGCTGAAGCCCACAGGGCTGAGCTGCTGAGCCCTCCAAAAC
>gene=chr5_172215937-172216092; species=bosTau
AAAGCCACCATGCCTTAGCTTCTCTCACTTCCCTTTTCTTTACCTATTCAGGGGACAGGAAACACCCATAAATAGCTGTGAGAAGGAAAGGTCAAGGTGAGGATTGAGTCAGTGAGCCAAAGCCAGCTGGGCTGAGTTGCTCAGCCCTCCAAAAC
>gene=chr5_172215937-172216092; species=calJac
CCAGGACCCAAAGATCAGCTTCTTTTGCTTCCTTTTTCTTTACCTATTCAAGGAAGAGGAAACACCCATAAATAGCCATGGAAAGGAAATGCCTCAGTGGGGGCTGAATCTGTGAGCTGAAGCCCACAGGGCTGAGCTGCTGAGCCCTCCAAAAC
>gene=chr5_172215937-172216092; species=canFam
CAAGAAGCCCCACGCTAGCTTCTCTCGCTTCCCTTTTCTTTACCTATTCAAGGGACAGGAAATGCCCATAAATAGCCATGGGAAGGAAAGGTC-AAGGGGGGGCTGAGTCAGTGAACCAAAGCTGGCGGGACTGAACCGCTCAGCCCTTCAAAAT
>gene=chr5_172215937-172216092; species=equCab
CAAGAAGCCACACATGAGCTTCTTTCGCTTCCC-TTTCTTTACCTATTCAAGGGGCAGGAAGTGCCCATAAATAGCCAGGGGAAGGAAAGGTCAAGGTGGGGGCTGAGTCAGTGAGCCGAAGCCTGCGGGCC--GGCTGCTCAGCCCTCCAAAAT
>gene=chr5_172215937-172216092; species=gorGor
CAAGGATCCACAGGTCAGTTTCTTTTGCTTCCTTTTACTTTCCCTATTCAAGGGACAGGAAACGCCCATAAATAGCCATGGAAAGGAAACGCCTCAGTGGGGGCTGAATCTGTGAGCTGAAGCCCACAGGGCTGAGCTGCTGAGCCCTCCAAAAC
>gene=chr5_172215937-172216092; species=panTro
CAAGGACCCACAGGTCAGTTTCTTTTGCTTCCTTTTACTTTCCCTATTCAAGGGACAGGAAACGCCCATAAATAGCCATGGAAAGGAAACACCTCAGTGGGGGCTGAATCTGTGAGCTGAAGCCCACAGGGCTGAGCTGCTGAGCCCTCCAAAAC
>gene=chr5_172215937-172216092; species=papHam
CAAGGACCCATAGGTCAGTTTCTTTTGCTTCCTTTTTCTTTCCCTATTCAAGGGACAGGAAATGCTCATAAATAGCCATGGAAAGGAAACACCTCAGTGGGGGCTGAATCTGTGAGCTGAAGCCCACAGGGCTGAGCTGCTGAGCCCTCCAAAAC
>gene=chr5_172215937-172216092; species=ponAbe
CAAGGACCCACAGGTCAGGTT-TTTTGCTTCCTTTTTCTTTCTCTATTCAAGGGACAGGAAATGTCCATAAATAGCCATGGAAAGGAAACGCCTCAGTGGGGGCTGAATCTGTGAGCTGAAGCCCACAGGGCTGAGCTGCTGAGCCCTCCAAAAC
>gene=chr5_172215937-172216092; species=rheMac
CAAGGACCCACAGGTCAGTTTCTTTTGCTTCCTTTTTCTTTCCCTATTCAAGGGACAGGAAATGCTCATAAATAGCCATGGAAAGGAAACACCTCAGTGGGGGCTGAATCTGTGAGCTGAAGCCGGCAGGGCTGAGCTGCTGAGCCCTCCAAAAC
>gene=chr5_176852845-176853071; species=hg19
TTGTTTTCTCCGTAGTCTTCGGGctggagccagccacttgacgtccggcgcctcagctccccacctgtataatgggTGTGAACTCATCCCGAGGTCTAGGGGTGGTAGCGCTGCCTTATAAGGCGGCAGAGGCCGAGGGAAGGCGAGGCCGAGTGGGTGGAGAGAAATCACAACATCCGGCTGCGGGGGCTGGGCGGGGCGCCTGCGGCGACCGGGCAAGAGGTCG
>gene=chr5_176852845-176853071; species=bosTau
TTGTTTTCTTCCTAGTCTTAGGCCTAAAGCCAGCCACTGGACC---------CCAGCTCCCCACCTGTATAATGGGTGTGAGCTCATTCCTGCGGCTTGGGGTGGTAGCGCTGCCTTATAAGGCAGCAGAGGCCGAGGGCGGGCGAAGCCGTGTGGGTGGAGAGAAATCACAACATCCGGCTGTGGGGGCAGGGCGGGGCGCCCGCAGTGGGCAGGCCGGAGGCCA
>gene=chr5_176852845-176853071; species=calJac
TTGTTTTCTCCGTAGTCTTCGGGCTGCAGCCAGCCACTCAACGTCCGGCGCCCCAGCTCCCCACCTGTATAATCGGTGTGAACTCTTCCCAACGTCTAGGGGTGGTAGCGCTGCCTTATAAGGCAGCAGAGGCCGAGGGAAGCCGAGGCCGAGTGGGTGGAGAGAAATCACAACATCCGGCTGCGGGGGCCGGGTGGGGCGCCTGCGGCGACCGGGCAACAGGTCG
>gene=chr5_176852845-176853071; species=canFam
------------------------TGGAGCCAGCCGCTGGACTTGTGGCACTTCTGTTCCCCACCTGTATAATGGGTGTGAGCTCACTCAAAGGTCTCAGGGTGGTAACGCTGCCTTATAAGGCAGCAGAG-CCGAGGGCGGGCGAGGCCGTGTGGGTGGAGAGAAATCACAACATCCGGCTGGGGGAGCGGGGCGG-----------------TGCCGGAGGCCG
>gene=chr5_176852845-176853071; species=equCab
-tgtcttctccctagtcttcggcctggagccagccactggacctctggcgcttcagctcctcacctgtataatgggTGTGACTTCATCCCAACGTCTCAGGGCGGTACTGCTGCCTTATAAGGCAGCAGAGGCCGAGGGCGGGCGAGGCCGTGTGGGTGGAGAGAAATCACAACATCCGGCTGCGGGGCCAGGGCGGGGCGCCTGCTGTGGCCAGGCCAGAGGCTT
>gene=chr5_176852845-176853071; species=gorGor
TTG---------------------------------------------------------------GTATAATGGGTGTGAACTCATCCCAAGGTCTAGGGGTGGTAGCGCTGCCTTATAAGGCAGCAGAGGCCGAGGGAAGGCGAGGCCGAGTGGGTGGAGAGAAATCACAACATCCGGCTGCGGGGGCTGGGCAGGGCGCCTGCGGCGACCGGGCAAGAGGTCG
>gene=chr5_176852845-176853071; species=panTro
ttgttttctccgtagtcttcgggctggagccagccacttgacgtccggcgcctcagctccctacctgtataatgggtgtgaaCTCATCCCGAGGTCTAGGGGTGGTAGCGCTGCCTTATAAGGCAGCAGAGGCCGAGGGAAGGCGAGGCCGAGTGGGTGGAGAGAAATCACAACATCCGGCTGCGGGGGCTGGGCGGGGCGCCTGCGGCGACCGGGCAAGAGGTCG
>gene=chr5_176852845-176853071; species=papHam
TTGTTTTCTCCGTAGTCTTCGGGCTGGAGTCAGCCACTTGACGTCCGGCGCCTCAGCTCCCCACCTGTATAACGGGTGTGAACTCATCCCAACGTCTAGGGGTGGTAGCGCTGCCTTATAAGGCAGCAGAGGCCAAGGGACGACTAGGCCGAGTGGGTGGAGAGAAATCACAACATCCGGCTGCGGGGGCTGGGCGGGGCGCCTGCGGCGACCGGGCAAGAGGTCG
>gene=chr5_176852845-176853071; species=ponAbe
TTGTTCTCTCCGTAGTCTTCGGGctggagccagccacttgacgtccagcgcctcagctccccacctgtataatgggtgtgaaCTCATCCCAAGGTCTAGGGGTGGTAGCGCTGCCTTATAAGGCAGCAGAGGCCGAGGGAAGGCGAGGCGGAGTGGGTGGAGAGAAATCACAACATCCGGCTGCGGGGGCTGGGCGGGGCGCCTGCGGCGACCGGGCAAGAGGTCG
>gene=chr5_176852845-176853071; species=rheMac
ttgttttctccgtagtgttcgggctggagtcagccacttgacgtccggcgcctcagctccccacctgtataacgggtgtgaactcatcccaatgtctaggggtggtagtgCTGCCTTATAAGGCAGCAGAGGCCAAGGGAAGACTAGGCCGAGTGGGTGGAGAGAAATCACAACATCCGGCTGCGGGGGCTGGGCGGGGCGCCTGCGGCGACCGGGCAAGAGGTCG
>gene=chr5_176922586-176922787; species=hg19
AGAGGCCCACCAGTGGGGTTCAGGGGGCCAGGCCTAGGCCAGCCCTTTTCAGCTCTGCAGACCGCAGCCACTGTTGGCCATCCCAGCGTGGGGCTGCATTCTTGGGCTTATAAGGCAATCCCCCTGCTACAGGGAGGAGCCAGCCTCCAGCTCCACCCACACCAGGGCAGGCTCTTGGAAGCTGAAGTTAAGCCCCTAGAA
>gene=chr5_176922586-176922787; species=bosTau
AGGGGCCCACTGATGGGGTTCAGGGTTCCAGGCCTAGGCCAGCCTTCTTTAGTTCTGCAGACTCCAGCCACCGTTGGCTATCCCAGCATGGGGCTGCATTCTTGGGCTTATAAGGCAATCCCCCTGCCACAGGGAGGAGCCAGCCTCCAGCTCCACCCTCACCAGGACAGGCTCTCGGGAGTTGAAGTCAGAGCCCTAGGG
>gene=chr5_176922586-176922787; species=calJac
AGGGGCCCACCGGTGGGGTTCAGGGAGCCAGGCCTAGGTCAGCCCTTTTCAGCTCTGCAGACTGTAGCCACTGTTGGCCATCCCAGCATGGGGCTGCATTCTTGGGCTTATAAGGCAATCCCCCTACTACAGGGAGGAGCCAGCTTCCAGCTCCACCCCCACCAGGGCAGGCTCTTGGGAACCAAAGTTAAGCCCCTAGAG
>gene=chr5_176922586-176922787; species=canFam
------------------------------------------------------CCTCGGACTCTGCTCACCGTTGGCCATCCCAGCATGGGGCTGCATTCTTGGGCTTATAAGGCAAT-CCCCTGACACAAGGAGGAGCCAGCCCCTAGCTCCGCCCCTACCAGGGCAGGCCCTCAGGAGCTGACATTAGAACCCTAGAG
>gene=chr5_176922586-176922787; species=equCab
AGGGGCCCACAAGTGGGGTTCAGGGGTCCAGGCCCAGGACAGCCTTTCTCGGCTCTGCAGACTCCAGCCACCGATGGCCATCCCAGCATGGGGCTGCATTCTTGGGCTTATAAGGCAATCCCCCTGCCACAGGGAGGAGCCAGCCCCTAGCTCCACCCCCGCCAGGGCAGGCTCTTAGGAG------TCAGAGCCCTAGAG
>gene=chr5_176922586-176922787; species=gorGor
AGAGGCCCACCAGTGGGGTTCAGGGGGCCAGGCCTAGGCCAGCCCTTTTCAGCTCTGCAGACTGCAGCCACTGTTGGCCATCCCAGCGTGGGGCTGCATTCTTGGGCTTATAAGGCAATCCCCCTGCTATAGGGAGGAGCTAGCCTCCAGCTCCACCCCCACCAGGGCAGGCTCTTGGAAGCTGAAGTTAAGCCCCTAGAA
>gene=chr5_176922586-176922787; species=panTro
AGAGGCCCACCAGTGGGGTTCAGGGGGCCAGGCCTAGGCCTGCCCTTTTCAGCTCTGCAGACTGCAGCCACTGTTGGCCATCCCAGCGTGGGGCTGCATTCTTGGGCTTATAAGGCAATCCCCCTGCTACAGGGAGGAGCCAGCCTCCAGCTCCACCCACACCAGGGCAGGCTCTTGGAAGCTGAAGTTAAGCCCCTAGAA
>gene=chr5_176922586-176922787; species=papHam
AGGGGCCCAGCAGTGGGGTTCAGGGGGCCAGGCCTAGGCCAGCCCTTTTCAGCTTTGCAGACTGCAGCCACTGTTGGCCATCCCAGCGTGGGGCCGCATTCTTGGGCTTATAAGGCAATCCCCCTGCTACAGGGAGGAGCCAGCCTCCTGCTCCACCCCCACCAGGGCAGGCTCTTGGAAGCTGAAGTTAAGCCCCTAGAG
>gene=chr5_176922586-176922787; species=ponAbe
---------------------------------------------------------------------------------------------------------------------------------------------------------------------------------------------------------
>gene=chr5_176922586-176922787; species=rheMac
AGGGGCCCAGCAGTGGGGTTCAGGGGGCCAGGCCTAGGCCAGCCCTTTTCAGCTTTGCAGACTGCAGCCACTGTTGGCCATCCCAGCGTGGGGCCGCATTCTTGGGCTTATAAGGCAATCCCCCTGCTACAGGGAGGAGCCAGCCTTCAGCTCCACCCCCACCAGGGCAGGCTCTTGGAAGCTGAAGTTAAGCCCCTAGAG
>gene=chr5_176923825-176924017; species=hg19
CCTCCCCCCAAGCCAGCCTGGAGCCTCGGGCGGCCGGGTGAGTCAGGGGCCGGCTCTCCTCTCCCCCGCCCCCAGGTCCCGGCAGGCAGGCCGCGGCTGGAGCCTGCTCGGACTATATAAGGCGTGTAAGCTGACACTGTGCGGAGAGCCAGCGGAGGGAGCACACGGGGGCTTGGGACGCGAGgggggggg
>gene=chr5_176923825-176924017; species=bosTau
CTTCCTTCCCAGCCAGTCTTGAGTCTTGGACAGCAATGCCAGTCCAGGGCCGGCGCTCCTCTCCCCCGCCCCCAGGTCCCCACAGGCAGGCCTCGGCTGGAGCCTGCTCGGACTATATAAGGCGTGTAAACTGACACTGTTCGGA-------------GAGAACACGGGGGCTTGGGCCGCGAGGGGGAGGG
>gene=chr5_176923825-176924017; species=calJac
CCTCCCCCCAAGCCAGCCTGGAGCCTCGGGTGGCCGGGTGAGTCAGGGGCCGGCTCTCCTCTCCCCCGCCCCCAGGTCCCGGCAGGCAGGCCGCGACTGGAGCCTGCTCGGACTATATAAGGCATGTAAGCTGACACTGTGCGAAGAGCCAGCGGAGGGAGCACACGGGGGCTTGGGACGCGAGGGGGAGGG
>gene=chr5_176923825-176924017; species=canFam
TCTCCCCTCAAGCCAGCCTGAAGCCTCGGACAGCGGGGTGAGTC---GGCCGGCGGCCCTCTCCCCCGCCCCCGGGTCTCGACAGGCAGGCCGC-GCTGAGGCCCGCTCGGACTATATAAGGCGTGTAAGCTGACACTGTGC--GGAGCCGGCGGAGGGAACGCTCGGGGGCTCGGGACGCGAGGGGGAGGG
>gene=chr5_176923825-176924017; species=equCab
TCTCCCCCCAAGCCAGTCTTGAGCCTCGGGCGGCGGGGTGAGTCAGGGGCCGGCGTTCCTCTCCCCCGCCCCCAGGTCCCGGCAGGCAGGCCGCGGCTGGAGCCTGCTCGGACTATATAAGGCGTGTAAGCTGACACTGTGCAGAGAGCCAGCGGAGGCAGAACACGGGGGCTCGGGGCGAGGGGGGAGGGG
>gene=chr5_176923825-176924017; species=gorGor
CCTCCCCCCAAGCCAGCCTGGAGCCTCGGGCGGCCGGGTGAGTCAGGGGCCGGCTCTCCTCTCCCCCGCCCCCAGGTCCCGGCAGGCTGGCCGCGGCTGGAGCCTGCTCGGACTATAT--------------------------------------------------------------------------
>gene=chr5_176923825-176924017; species=panTro
CCTCCCCCCAAGCCAGCCTGGAGCCTCGGGCGGCCGGGTGAGTCAGGGGCCGGCTCTCCTCTCCCCCGCCCCCAGGTCCCGGCAGGCAGGCCGCGGCTGGAGCCTGCTCGGACTATATAAGGCGTGTAAGCTGACACTGTGCGGAGAGCCAGCGGAGGGAGCACACGGGGGCTTGGGACGCGAGGGGGAAGG
>gene=chr5_176923825-176924017; species=papHam
CCTCCCCGCAAGCCAGCCTGGAGCCTCGGGCGGCCGGGTGAGTCAGGGGCCGGCTCTCCTCTCCCCCGCCCCCAGGTCCCGGCAGGCAGGCCGCGGCTGGAGCCTGCTCGGACTATATAAGGCGTGTAAGCTGACACTGTGCGGAGAGCCAGCGCAGGGAGCACACGGGGGCTTGGGACACGAGGGGGAGGG
>gene=chr5_176923825-176924017; species=ponAbe
CGTCCCCCCAAGCCAGCCTGGAGCCTCGGGCGGCCGGGTGAGTCAGGGGCCGGCTCTCCTCTCCCCTGCCCCCAGGTCCGGGCAGGCAGGCCGCGGCTGGAGACTGCTCGGACTATATAAGGCGTGTAAGCTGACACTGTGCGGAGAGCCAGCGGAGGGAGCACATGGGGGCTTGGGACGCgagggggaggg
>gene=chr5_176923825-176924017; species=rheMac
CCTCCCCGCAAGCCAGCCTGGAGCCTCGGGCGGCCGGGTGAGTCAGGGGCCGGCTCTCCTCTCCCCCGCCCCCAGGTCCCGGCAGGCAGGCCGCGGCTGGAGCCTGCTCGGACTATATAAGGCGTGTAAGCTGACACTGTGCGGAGAGCCAGCGCAGGGAGCACACGGGGGCTTGGGACACGAGGGGGAGGG
>gene=chr6_2989754-2989900; species=hg19
CCCCCAGACGCCCTTGCATACATTAAGATATGTATATATGGAAATGTTACCGGGAGTCCCGGTTATcccaaaaagggttgtttcctgttgcgtggtgaggccaatgcacgaaaccgaaagggagtgtgtcaagcagtgcaggctgt
>gene=chr6_2989754-2989900; species=bosTau
--------------------------------------------------------------------------------------------------------------------------------------------------
>gene=chr6_2989754-2989900; species=calJac
CCCCCCGACGTCCTTACATACATTAAGGTGTGTATATATGGAAATATTACCGGGAGACCTGGTTATcccaaaaggggttctttcctgctgtgtggcgaggccaatccaccaaaccgaaagt------gtcaagcagtgcaggcttc
>gene=chr6_2989754-2989900; species=canFam
CTCCTAGATGCCCTTGTATGTATTAAAATATGTTTGTGTGGAAA---TAC------------------------------------------------------------------------------------------------
>gene=chr6_2989754-2989900; species=equCab
-TCCCAGACACCCTTGTGTATATTTAAAAAC-TATATATGGAAACAT---------------------------------------------------------------------------------------------------
>gene=chr6_2989754-2989900; species=gorGor
CCCCCAGACGCCCTTGCATACATTAAGATATGTCTATATGGAAATGTTACCGGGAGTCCCGGTTATcccaaaaagggttgtttcctgttgtgtggtgaggccaatgcacgaaaccgaaagggagtgtgtcaagcagtgcaggcttt
>gene=chr6_2989754-2989900; species=panTro
CCCCCAGACGCCCTTGCATACATTAAGATATGTATATATGGAAATGTTACCGGGAGTCCCGGTTATcccaaaaaggattgtttcctgttgtgtggtgaggccaatgcacgaaaccgaaagggagtgtgtcaagcagtgcaggcttt
>gene=chr6_2989754-2989900; species=papHam
CCCCCAGACGTCTTTGCATATATTAAGATATGTATATATGGAAAtgttactgggagtcccggttatcccaaaagggggtct------gtgtgtggtgaggccaatacacgaaaccgaaagt--gagtagcaagcagtgcaggcttt
>gene=chr6_2989754-2989900; species=ponAbe
CCCCCAGACGCCCTTGCATACATTAAGATACGTATATATGGAAATGTTAGCGGGAGTCCCGGTTATcccaaaaagggttctttcctgttgtgtggtgaggccaatgcacgaaaccgaaagg--gtgtgtcaagcagtgcaggcttt
>gene=chr6_2989754-2989900; species=rheMac
CCCCCAGACGTCTTTGCCTATATTAAGATATGTATATATGGAAATGTTACTGGGAGTCCGGGTTATcccaaaagggggtctttcctgttgtgtggtgaggccaatacacgaaactgaaagt--gagtatcaagcagttcaggcttt
>gene=chr6_12203350-12203547; species=hg19
AAGAAGTGTCTCCATCTTGCCCTGGATTTGGTGGGAGAAGGATCTGACACAGGGAGCTTTGCCCCTGAAAACAGCACTGTGGCAGCTGGAAATGACCTTATATGGTAGCTTCGCTTTACACTCCCTGTCCCAGAAAGATCCGTATGGAATGTGGTGACTTTTGATGCTGATAAGGACATTCCACAGGAGAATGCTGG
>gene=chr6_12203350-12203547; species=bosTau
--GAAGTCTCCCCCTCTTGCCCTTGATTTTGGGGGATGATGGTGTGATACATGAAGCTTTGGCTCTGAAGGCACCACTTTGGCAGTTGGAAAGGACCTTATATAGTAGCATCGCTTCACACGCCCTGTGTTGGAAAGATCGGTTTGGAATGTGGTGACTTGGAAGGCTGATAAGGACATTCCACAGAAGGATGCTGT
>gene=chr6_12203350-12203547; species=calJac
CAGAAGTCTCCCCATCTTGCCCTGAATTTGGTGGGAGAAGGGTCTGACACAGGGAACTTTGTCCCTGAAAACAGCACTGTGGCAGCTAGTAATGACCTTATATGGTAGCACGGCTTTACACTCTCTGTCCCAGAAAGATCTGTATGGAATGTGGTGACTTTTGATGCTGATAAGGACATTCCACAGGAGAATGCTGA
>gene=chr6_12203350-12203547; species=canFam
--GAATTTTCTCCCTATTGCTCTTGACTTGAGGAGGTGATGGTCTGACACATGAGGCTTTGTCGCTGAAAGCGGCACTTTGGCAGCTGGAAATAACCTTATATAGCAGCACTGCTTCACACTCCCGGTGCTGGAAAGATCTGTATGGAATGTGGTGACTTTTAATGCTGATAAGGACATTCCACAGGAGAAGGCTGA
>gene=chr6_12203350-12203547; species=equCab
--GAAGTCACTCCTTCTTGCCCTTAATTTGGGGGGAGAATGATCTGGCACATAAAACTTTGTCCCTGAAAGCAGGACTTTGGCAGCTGGAAATAGCCTTATATAGTAGCATGGCTTC-CACTCCCCATGCTAGAAAGATCGGTATGGAATGTGGTGACTTTTAATGCTGATAAGGACATTCCACA-GGAAATGCTGG
>gene=chr6_12203350-12203547; species=gorGor
AAGAAGTCTCTCCATCTTGCCTTGGATTTGGTGGGAGAAGGATCTGACACAGGGAGCTTTGCCCCTGAAAACAGCACTGTGGCAGCTGGAAATGACCTTATATGGTAGCTTCGCTTTACACTCCCTGTCCCAGAAAGATCCGTATGGAATGTGGTGACTTTTGATGCTGATAAGGACATTCCACAGGAGAATGCTGG
>gene=chr6_12203350-12203547; species=panTro
AAGAAGTCTCTCCATCTTGCCCTGGATTTGGTGGGAGAAGGATCTGACACAGGGAGCTTTGCCCCTGAAAACAGCACTGTGGCAGCTGGAAATGACCTTATATGGTAGCTTCGCTTTACACTCCCTGTCCCAGAAAGATCCGTATGGAATGTGGTGACTTTTGATGCTGATAAGGACATTCCACAGGAGAATGCTGG
>gene=chr6_12203350-12203547; species=papHam
AAGAAGTCTCTCCATTTTGCCCTGGATTTGGTGGGAGAAGGGTCTGACACAGGGAGCTTTGTCCCTGAAAACAGCACTGTGGCAGCTGGAAATGACCTTATATGGTAGCTTCGCTTTACACTCTCTGTCCCAGAAAGATTCGTATGGAATGTGGTGACTTTTGATGCTGATAAGCACATTCCACAGGAGAATGCTGG
>gene=chr6_12203350-12203547; species=ponAbe
AAGAAGTCTCTCCATCTTGCCCTGGATTTGGTGGGAGAAGGATCTGACACAGGGAGCTTTGCCCCTGAAAACAGCACTGTGGCAGCTGAAAATGACCTTATATGGTAGCTTCGCTTTACACTCCCGGTCCCAGAAAGATCCCTATGGAATGTGGTGAGTTTTGATGCTGATAAGGACATTCCACAGGAGAATGCTGG
>gene=chr6_12203350-12203547; species=rheMac
AAGAAGTCTCTCCATTTTGCCCTGGATTTGGTGGGAGAAGGGTCTGACACAGGGAGCTTTGTCCCTGAAAACAGCACTGTGGCAGCTGGAAATGACCTTATATGGTAGCTTCGCTTTACACTCTCTGTCCCAGAAAGATTCGTTTGGAATGTGGTGACTTTTGATGCTGATAAGCACATTCCACAGGAGAATGCTGG
>gene=chr6_13712368-13712482; species=hg19
CCACCGTAGGGCTCCTCGGAGCCGAGGCGCCGCTTCTCGTCCAGGCGAGAGTAATCGAGCCCCGCTGGGGCCGCCGCGAGCCCAGGCCCCGGGGCGCTCTAGGACCCGTCGGCC
>gene=chr6_13712368-13712482; species=bosTau
CCACCGTAGGGTTGCCTGGCGCGGCCCGGCAGCTTCCCATCTAGGCGAAAGCAATCGAGCCCCGCTGGGAAAGCCGCGAGCCCGGCTCCCGGAGCAAATCGGGTCC--------
>gene=chr6_13712368-13712482; species=calJac
CTACCATAGGGCTCCTCTGAGCTGAGGCGCCGCTTCTCGCCCAGGCGAGAGTAATCGAgccccgctggggccgccgcgggccggggtcccggggcgcTCTGGGACCCGTTGGCC
>gene=chr6_13712368-13712482; species=canFam
------------------------------------------------------------------------------------------------------------------
>gene=chr6_13712368-13712482; species=equCab
CCACCGTAGGGTTTCTTGGGGCGGCGGGGGTGCTTTTCGCCCATGCGAAAGTAATCGAA-CCCGCTGGGCCCGCCGTGCGTCCGGTCCCGGGCTCCGAGCGGGCCCGCGGGGCC
>gene=chr6_13712368-13712482; species=gorGor
CCACCGTAGGGCTCCTCCGAGCCGAGGCGCCGTTTCTCGTCCAGGCGAGAGTAATCGAGCCCCGCTGGGGCCGCCGCGAGCCCAGGCCCCGGGGCGCTCTAGGACCCGTCGGCC
>gene=chr6_13712368-13712482; species=panTro
CCACCGCAGGGCTCCTCCGAGCCGAGGCGCCGCTTCTCGTCCAGGCGAGAGTAATCGAGCCCCGCTGGGGCCGCCGCGAGCCCAGGCCCCGGGGCGCTCTAGGACCCGTCGGCC
>gene=chr6_13712368-13712482; species=papHam
CCACCGTAGGGCTCCTCCGAGCCGAGACGCCGCTTCTCGCCCAGGCGAGAGTAATCGAgccccgctggggccgccgcgagcccgggccccgggTCGCTCTAGGACCCGTCGGCT
>gene=chr6_13712368-13712482; species=ponAbe
CCACCGTAGGGCTCCTCCGAGCCGAGGCGCCGCTTCTTGCCCAGGCGAGAGTAATCGAgccccgctggggccgccgcgggcccaggccccggggcgcTCTAGGACCCGTCGGCC
>gene=chr6_13712368-13712482; species=rheMac
CCACCGTAGGGCTCCTCCGAGCCGAGACGCCGCTTCTCGCCCAGGCGAGAGTAATCGAgccccgctggggccgccgcgagcccgggccccgggTCGCTCTAGGACCCGTCGGCT
>gene=chr6_17104074-17104215; species=hg19
acaggtgtaactcaccgcaccctgcTAGGACCCATTACCTTTTATGGGGTATTTCTGCCTCTCCTGACAGGATCCTAACAAGTTTCTCCTCCACACTGCCACCTATCTTGCCAAGGGAAAAATTTCTCTTCGTGTGCAAAA
>gene=chr6_17104074-17104215; species=bosTau
------------------------------------------------------------------------------------------CCACACTGCCACCTGTCTTCCTGAGAAGAAG-TTGCCTTTGTTGTGTAAAA
>gene=chr6_17104074-17104215; species=calJac
------------------------------------ACCTTTTATGGGGTCTTTCTGCCTCTCCTGTCAGGATCCTAACAAATTCCTCCTCCACGCTGCCACCTGCCTTTCCAAGGGAAAAATTCCCCTTCATGCACAAAA
>gene=chr6_17104074-17104215; species=canFam
-------------------------TAGGTCCTATTACCTCTTACTGGGTCTTCCTGCCTCTCCCATTGGCACCCTACCCCATCTGCTTCCTACACTACCACTTGTCTTTCTAAGAAAAAA-TTCCCTGGAGTGTGCAAAA
>gene=chr6_17104074-17104215; species=equCab
-----------------CACCCT-------------------------------------------------------------------CCACACTGCCAC-TGTCTCCCTAAGAAATGA-TTCCGAGGGGTGTGCAAAA
>gene=chr6_17104074-17104215; species=gorGor
---------------------------------------------------------------------------------------------------------------------------------------------
>gene=chr6_17104074-17104215; species=panTro
acaggtgtaactcaccgcaccctgctAGGACCCATTACCTTTTATGGGGTATTTCTGCCTCTCCTGCCAGGATCCTAACAAGTTTCTCCTCCACACTGCCACCTATCTTGCCAAGGGAAAAATTTCTCTTCGTGTGCAAAA
>gene=chr6_17104074-17104215; species=papHam
acacctgtaacccaccacaccctgc-----------------------------------------------------------------CCACACTGCCACCTATCTTGCCAAGGGAAAAATTTCCCTTGGTGTGCAAAA
>gene=chr6_17104074-17104215; species=ponAbe
accggtgtaactcaccgcaccccgctAGGACCCATTACCTTTTATGGGGTATTTCTGCCTCTCCTGCCAGGATCCTAACAAGTTTCTCCTCCAGACTGCCACCTATCTTGCCAAGGGAAAAATTTCTCTTCGTGTGCAAAA
>gene=chr6_17104074-17104215; species=rheMac
acacctgtaacccaccacaccctgctGAGACCCATTACCTTTTATGGGGTCTTTCTGCCTCTCCTGCCAGGATCCTAACAAGTTTCTCCTCCACACTGCCACCTATCTTGCCAAGGGAAAAATTTCCCTTCGTGTGCAAAA
>gene=chr6_17707103-17707270; species=hg19
ccgttgcgcctattacccctgctaaggcggctgccgcggtcgcGAGCCAGAATGTCGTCACTCATCGGCGCCCGACGCATTTGCATCATCATGCTGCGACGAGCTGATAGGCAAAGAGGAAGGGCTGGTCGAGTCCACGCTCTCGGCCGCGCGGCACGCTGGGAAAC
>gene=chr6_17707103-17707270; species=bosTau
-TGTTGCGTCTATTGCCGCTGCTAAGGCCGCCGCTGCGGTCGCGAGCCAGAACGCCGTCACTCGTCAGCGCCCGGCGAGCCTGCGTCATCACGCTGCGACCGGCTGATAGACagagaggaaggaaggGTCGAGCCCGCGCTCTCGGCCGCGCGGGCCGCTGGGAAAT
>gene=chr6_17707103-17707270; species=calJac
ccgttgcgcctattaccgccgctaaagcggctgctgcggtcgcGAACCAGAATGTCGTCACTCATCAGCGCCCGACGCATTTGCATCATCACGCTGCGACGAGCTGATAGGCAAAGAGGAAGGACTGGTCGAGCCTACGCTCTCGGCCGCGCGGCACGCTGGGAAAC
>gene=chr6_17707103-17707270; species=canFam
ctattgcgcctattgccgctgctaaggccgccgccgcggtcgcGAGCCAGAACGCCGTCACTCGTCGGCGCCCGACGCGCTCGCATCATCACAGCGCGACCGGGGGCTGGGCCAGGAGGGAGGGCCGCTCGAGCCCGCGCTCTCGGCCGCGCGGCACGCTGGGAAGC
>gene=chr6_17707103-17707270; species=equCab
ctgttgcgccttttgccgctgctaaggccgccgccgcggtcgcGAGCCAGAATGCCGTCACTCGTCAGCGCCCGACGAGTTTGCATCATCACGCTGCGACCCGGTGATAGGCGAAGAGGAAGGGCATGTCGAGCCCGCGCTCTCAGCCGCGCGGCCCGCTGGGAAAC
>gene=chr6_17707103-17707270; species=gorGor
ccgttgcgcctattacccctgctaaggcggctgccgcggtcgcGAGCCAGAATGTCGTCACTCATCGGCGCCCGACGCATTTGCATCATCATGCTGCGACGAGCTGATAGGCAAAGAGGAAGGACTGGTCGAGTCCACGCTCTCGGCCG------------------
>gene=chr6_17707103-17707270; species=panTro
ccgttgcgcctattacccctgctaaggcggctgccgcggtcgcGAGCCAGAATGTCGTCACTCATCGGCGCCCGACGCATTTGCATCATCATGCTGCGACGAGCTGATAGGCAAAGAGGAAGGACTGGTCGAGTCCAGGCTCTCGGCCGCGCGGCACGCTGGGAAAC
>gene=chr6_17707103-17707270; species=papHam
ccgttgcgcctattaccgcggctaaggcggctgccgcggtcgcGAGCCAGAATGTCGTCACTTACAGGCGCCCGACGCATTTGCATCATCATGCTACGACGAGCTGATAGGCAAAGAGGAAGGACTGATGGAGTCCACGCTCTCGGCCGCGCGGCACGCTGGGAAAC
>gene=chr6_17707103-17707270; species=ponAbe
ccgttgcgcctattacccctgctaaggcggctgccgcggtcgcGAGCCAGAATGTCGTCACTCACAGGCGCCCGACGCATTTGCATCATCATGCTGCGACGAGCTGATAGGCAAAGAGGAAGGACTGGTCGAGTCCACGCTCTCGGCCGCGCGGCACGCTGGGAAAC
>gene=chr6_17707103-17707270; species=rheMac
ccgttgcgcctattaccgcggctaaggcggctgccgcggtcgcGAGCCAGAATGTCGTCACTCACAGGCGCCCGACGCATTTGCATCATCATGCTACGACGAGCTGATAGGCAAAGAGGAAGGACTGATGGAGTCCACTCTCTCGGCCGCGCGGCACGCTGGGAAAC
>gene=chr6_18514524-18514642; species=hg19
CTGATGTGGCTAACTAGTGTTAGTTTTTGCAGCCATATAAGGCAATTATTCAGAGCTTCACAGTGGCAGGCCTTCCGGCAATCTGGCAAGATTTCTCCTTGGATGGCCAGAATACCAT
>gene=chr6_18514524-18514642; species=bosTau
--------------------------------------aAGGCAATTATTCAAA-----ACAGTGCTAGGTCTCCATGCCACCTGGCAGGATCTCTCCCTGGAC----AGAACACCGT
>gene=chr6_18514524-18514642; species=calJac
----------------------------------------------------------------------------------------------------------------------
>gene=chr6_18514524-18514642; species=canFam
CTGATACAGCGGGCTAATGTTGG-TTTC---------TGGAGCAATTATCTAGAACTTCACCATGAGAGACGTTCCGCAAGCTGGCA--GGGCTCTCCTTGGATGGGCAGATTACCAA
>gene=chr6_18514524-18514642; species=equCab
CTGATGTGGCTAACTAATGTTAG-TTTTACAGTCACGTGAAGTAATTATTCAGAACTTCACGGTGGAAGGCCTTCCTGAGATCTGGCAGGGTCTCTCCTTGGACAGGTAGAATACCAT
>gene=chr6_18514524-18514642; species=gorGor
CTGATGTGGCTAACTAGTGTTAGTTTTTGCAGCCATATAAGGCAATTATTCAGAGCTTCACAGTGGGAGGCCTTCCGGCAATCTGGCAAGATTTCTCCTTGGATGGCCAGAATACCAT
>gene=chr6_18514524-18514642; species=panTro
CTGATCTGGCTAACTAGTGTTAGTTTTTGCAGCCATATAAGGCAATTATTCAGAGCTTCACAGTGGCAGGCCTTCCGGCAATCTGGCAAGATTTCTCCTTGGATGGCCAGAATACCAT
>gene=chr6_18514524-18514642; species=papHam
CTGATGTGGCTAACTAGTGTTAGTTTTTGCAGCCATATAAAGCAATTATTCAGAACTTCACAGTGGCAGGCCTTCCAGCAACCTGGCAAAATTTCTCCTTGGATGGGCAGAATACCAT
>gene=chr6_18514524-18514642; species=ponAbe
CTGATGTGGCTAACTAGTGTTAGTTTTTGCAGCCATATAAAGCAATTATTCAGAGCTTCACAGTGGCAGGCCTTCTGGCAACCTGGCAAGATTTCTCCTTGGATAGCCAGAATACCAT
>gene=chr6_18514524-18514642; species=rheMac
CTGATGTGGCTAACTAGTGTTAGTTTTTGTAGCCATATAAAGCAATTATTCAGAACTTCACAGTGGCAGGCCTTCCAGCAACCTGGCAAAATTTCTCCTTGGATGGGCAGAATACCAT
>gene=chr6_22717812-22718042; species=hg19
TAGCATTAAGTTCTTTTTCAGTCATTTGTTAGTTGTCATTCATTCATTCTTCCAAGCTTGTGCTAAGAGCCGGAAGAATGATAGAAAAGACTCTTACCATATAAGGCAATGGTTTAAAACCATGGGCAAAACCCTACCTTTGAATACTTGACTGTCAGCAAAGTGACCTCCACAAAGTGCCATCCAATTTCCATTCCCCTTCCAGCTTCTTTGATGTTTCCAGGAACTGA
>gene=chr6_22717812-22718042; species=bosTau
TTCCATTCAGTTCTTGGTAAATCACTGATTAGTTATCATTCAATCATTTTTCCAGGTGTGTGCAAAGAGCTAGGAGAATGGTGGAAAAGA-CCTTGCCAGATAAGGCAATGGTTTCGAGCCACAGCAGG------AACCTTGAGTATTTGACTCTCAGCAAAATGATCTCCATGCAGTGTTCTCCAGTATCTTTTATCCATACAGCTCTCTTGATGCTTC-GGGG-----
>gene=chr6_22717812-22718042; species=calJac
TAGCATTTGGTTCTTTGTCAGTCATTTGTTAGCTGTCATTCATTCATTCTTCCAGGCTTGGACTAAGAGCTGGAAGAAT-----AGAAAACTCTTGCCATATAAGGCAATGGTTTAAAATCATGGAAGAGACCCTATCCTTGAATACTTGACTCTCAGCAAAGTGACCTCCACAAAGTGCCAT-------------CCCTTCCAGCTTCCTTGATGTTTCCAGGAACTGA
>gene=chr6_22717812-22718042; species=canFam
TAGCATTCAGTTCTTTGTCCATCATTTGTCAGTTGCTACTCCTTCATTCCGCCAGGCATG-GCCAAACACTAGAAGTGGGATGGAAAAGC-CCCTGCCATATAAGGCAATGGTGTGAACCCACAGGAGAGACCCTATCCTCAAATATCAGGGTCTCAGCAAAATGACTGCCACGTAATGCCATCCAATTTCTATTATCCATCCGGCTCTCCTGATGTTTC-AGGGACTCA
>gene=chr6_22717812-22718042; species=equCab
TAGCATTTA-----TTGTCCGTCATTTGTTTGTTGTCATTCACTCATTCCGCCAGGCATG-GAGAGAGCTTAGAAGGTGAGAGAAAAGAC-CCCTGCCATATAAGACAATGGTCTGAAACCACAGAAGAGAGCCTATCGTTGAATATTTGACTCTCAGCAAAATGACCTCCACGAAGTGCCATCCACTATCTATTATCTGTACAGCTCTCCTGATGTTTC-AGGGACTAA
>gene=chr6_22717812-22718042; species=gorGor
TAGCATTAAGTTCTTTGTCAGTCATTTGTTAGTTGTCATTCATTCATTCTTCCCAGCTTGTGCTAAGAGCCGGAAGAATGATAGAAAAGACTCTTACCGTATAAGGCAGTGGTTTAAAACCATGGGCAAAACCCTGCCTTTGAATACTTGACTGTCAGCAAAGTGACCTCCACAAAGTGCCATCCAATTTCCATTCCCCTTCCAGCTTCTTTGATGTTTCCAGGAACTGA
>gene=chr6_22717812-22718042; species=panTro
TAGCATTAAGTTCTTTGTCAGTCATTTGTTAGTTGTCATTCATTCATTCTTCCCAGCTTGTGCTAAGAGCCGGAAGAATGATAGAAAAGACTCTTACCGTATAAGGCAATGGTTTAAAACCATGGGCAAAACCCTGCCTTTGAATACTTGACTGTCAGCAAAGTGACCTCCACAAAGTGCCATCCAATTTCCATTCCCCTTCCAGCTTGTTTGATGTTTCCAGGAACTGA
>gene=chr6_22717812-22718042; species=papHam
TAGCATTAAGTTCTTTGTCAATCATTTGTTAGTTGTCATTCATTCGTTCTTCCAGGCTTGTGCTAAGAGCTGGAAGAATGATAGAAAAGACTCTTATTGTATAAGGCAATGGTTTAAAACCATGGGACAAACCCTACCCTTGAATACTTGACTGTCAGCAAAGTGACCTCCACAAAGTGCCATCCAGTTTCCATTCCCCTTCCAGCTTCTTTGATGTTTCCGGGAACTGA
>gene=chr6_22717812-22718042; species=ponAbe
TAGCATTAAGGTCTTTGTCAGTCATTTGTTAGTTGTCATTCATTCATTCTTCCAGGCTTGTGCTAAGAGCCAGAAGAATGATAGAAAAGACTCTTACTGTATAAGGCAATGGTTTAAAACCATGGACGAAACCCTACCTTTGAATACTTGACTGTCAGCAAAGTGACCTCCACAAAGTGCCATCCAATTTCCACTCCCCTTCCAGCTTCTTTGATGTTTCCAGGAACTGA
>gene=chr6_22717812-22718042; species=rheMac
TAGCATTAAGTTCTTTGTCAGTCATTTGTTAGTTGTCATTCATTCGTTCTTCCAGGCTTGTGCTAAGAGCTAGAAGAATGATAGAAAAGACTCTTATTGTATAAGGCAATGGTTTAAAACCATGGGACAAACCCTACCCTTGAATACTTGACTGTCAGCAAAGTGACCTCCACAAAGTGCCATCCAGTTTCCATTCCCCTTCCAGCTTCTTTGATATTTTCGGGAACTGA
>gene=chr6_29645114-29645267; species=hg19
GCCGTCTGTTCTACCCTGCTTCTAGAAACCTGAGGTCAGAGAAAAACAAAACATATCAGCAAGAGGGAGGGTAAGAAACAGCTTCCTTATTTGGTCAGGGAAtgccagcagttactaaacccctacagtgtgccactggatgctctcagcaat
>gene=chr6_29645114-29645267; species=bosTau
GCCTTCTGCTTCACCCTGCTTCTAGGAACCTGAGGTCAGAGAGAAACAAAACTTATCAGTAAGACGG---GTGAGGAACAGCTTCCTAATTTGGTCAGGAAACACCAAGAGTTATTGAACCTCTTATTTGTAC--CTAaaacctctcagtcat
>gene=chr6_29645114-29645267; species=calJac
GCCCTCTG-TCCACCCTGCTTCTAGAAACCTGAGGTCAGAGAAAAACAAAATATATCATCAAGAGGTAGGGTAAGAAACAGCTTTTTTATCTGGTCAGGGAATGCCAGTAGTTATTAAACTCCTGCTGTGTGCcactgaatgctctcagcaat
>gene=chr6_29645114-29645267; species=canFam
GCCTTCCATTC--------------AGACCTGAGGTCAGAGAGAAACAGAAC---------------------------AGCTTTTGTCCTGGCTCAAAGAACAGCAAGAATTACT-GACCCCCCGTCT------CTGGG-----TCAGC-GG
>gene=chr6_29645114-29645267; species=equCab
GCCTTCAGTTTCACCCTGCTTCCAGGAACCTGAGGTCAGAGAGAAACAAAACATATCAGCAAGGGTG---GTGAGGAACAGCTTCTTATTTGGTCAGGGGAAC--CAAGATTTATTCAACCCCCCTTCTGTGCcactgaatcctctcagctgt
>gene=chr6_29645114-29645267; species=gorGor
GCCCTCTGTTCTACCCTGCTTCTAGAAACCTGAGGTCAGAGAAAAACAAAACATATCAGCAAGAGGGAGGGTAAGAAACAGCTTCCTTATTTGGTCAGGGAATGCCAGCAGTTACTAAACCCCTGCTGTGTGCCACTGGATGCTCTCAGCAAT
>gene=chr6_29645114-29645267; species=panTro
GCCCTCTGTTCTACCCTGCTTCTAGAAACCTGAGGTCAGAGAAAAACAAAACATATCAGCAAGAGGGAGGGTAAGAAACAGCTTCCTTATTTGGTCAGGGAAtgccagcagttactaaacccctacagtgtgccactggatgctctcagcaat
>gene=chr6_29645114-29645267; species=papHam
GCCCTCTGTTCTACCCTGCTTCTATATACCTGAGGTCAGAGAAAAACAAAACATATTAGCAAGAGGGAGGGTAAGAAACAGCTTCCTTATTTGGTCAGGGAATGCCATTAGTTATTAAACCCCTGCTGTGTGCCGTTGGATGCTCTCAGCAAT
>gene=chr6_29645114-29645267; species=ponAbe
GCCCTCTGTTCTACCCTGCTTCTAGAAACCTGAGGTCAGAGAAAAACAAAACATATCAGCAAGAGGGAGGGTAAGAAACAGCTTCCTTATTTGGTCAGGGAATGCCAGCAGTTACTAAACCCCTGCTGTGTGCcattggatactctcagcaat
>gene=chr6_29645114-29645267; species=rheMac
GCCCTCTGTTCTACCCTGCTTCTATATACCTGAAGTCAGAGAAAAACAAAACATATCAGCAAGAGGGAGGGTAAGAAACAGCTTCCTTATTTGGTCAGGGAATGCCATTAGTTATTAAACCCCTGCTGTGTGCcattggatgctctcagcaat
>gene=chr6_31926745-31926818; species=hg19
GACGTAGCGAGGAGCGGAAAACGCGGTAACCAAGGCGGCCCCAGGCGCGCACTTCCGCCCGGCCTTCCACCGG
>gene=chr6_31926745-31926818; species=bosTau
GACGTAGCGAGGGGCGGAGAACGCGGTAACCAAGGCGGCCCGCGCCGCACACTTCCGCCCGGCCTCCGACCAG
>gene=chr6_31926745-31926818; species=calJac
GACGTAGCGAGGGGCGGAAAACGCGGTAACCAGGGCGGCCCCA-GCGCGCACTTCCGCCCGGCCTTCCACCGG
>gene=chr6_31926745-31926818; species=canFam
GACGT-ACGAGGGGCGGGGAACGCGGTAACCAAGGCGG-CCCGAGGCTACACTTCCGCCCGGCAGTCGCCCGG
>gene=chr6_31926745-31926818; species=equCab
GACGTAGCCAGGGGCGGAGAACGCGGTAACCAAGGCCG-CCCAGGAGTAGACTTCCGCCCGGCCTTCTACCAG
>gene=chr6_31926745-31926818; species=gorGor
-------------------------------------------------------------------------
>gene=chr6_31926745-31926818; species=panTro
GACGTAGCGAGGAGCGGAAAACGCGGTAACCAAGGCGGCCCCAGGCGCGCACTTCCGCCCGGCCTTCCACCGG
>gene=chr6_31926745-31926818; species=papHam
GACGTAGCTAAGGGCGGAAAACGCGGTAACCAAGGCGGCCCCTGGCACGCACTTCCGCCCGGCCTTCCACCGG
>gene=chr6_31926745-31926818; species=ponAbe
GACGTAACGAGGGGCGGAAAACGCGGTAACCAAGGCGGCCCCAGGCGCGCACTTCCGCCCGGCCTTCCACCGG
>gene=chr6_31926745-31926818; species=rheMac
GACGTAGCGAAGGGCGGAAAACGCGGTAACCAAGGCGGCCCCAGGCACGCACTTCCGCCCGGCCTTCCACCGG
>gene=chr6_32098145-32098249; species=hg19
ATTGAACGTGACATCATTTCCTCCGCAACCATGAAGCTCCAGGCCTTAGCAACTGAACTAGGCCAGAGCAACCGAACTAGGCAGAATCGAACAGAATTTGGCGC
>gene=chr6_32098145-32098249; species=bosTau
TTTGGACGTTACATCATTT-CCCAGCAAACGAGAAGCTCCAGGCCTTTGCGACCAGA-------------------CTAGGC----------------------
>gene=chr6_32098145-32098249; species=calJac
ATTGAGCGTGACGTCATTTCCTCCGCAACCGCGAAGCTCCAGGCCTTAGCAACTGAACTAGCCCAGAGCAACCGAACTAGGCAGAATCGAACAGAATTTGGCGA
>gene=chr6_32098145-32098249; species=canFam
TTTGTACGTGACGTCATTTCCCCCGCAACC-GGAAGCTCCAGGCCTTAGCAACCGAT-------------------CCTGGCCGAATCAAACCGAGCTTGGCTG
>gene=chr6_32098145-32098249; species=equCab
TTTGGACGTGACGTCATTTCCGCCGCAACCGGGAGGCCCCAGGCCGTAGCAACCGAG-------------------CTAGGCCCAATCGAACCGAACTAGGTGA
>gene=chr6_32098145-32098249; species=gorGor
ATTGAACGTGACATCATTTCCTCCGCAACCATGAAGCTCCAGGCCTTAGCAACTGAACTAGGCCAGAGCAACCGAACTAGGCAGAATCGAACAGAATTTGGCGC
>gene=chr6_32098145-32098249; species=panTro
ATTGAACGTGACATCATTTCCTCCGCAACCATGAAGCTCCAGGCCTTAGCAACTGAACTAGGCCAGAGCAACCGAACTAGGCAGAATCGAACAGAATTTGGCGC
>gene=chr6_32098145-32098249; species=papHam
ATTGAACGTGACATCATTTCCTCCGCAACCATGAAGCTCTAGGCCTTAGCAACTGAACTAGGCCAGAGCAACAGAACTAGGCAGAATCGAACAGAATTTGGCGA
>gene=chr6_32098145-32098249; species=ponAbe
[truncated: 981,298 more chars]
