# Supplementary material for: Combining phylogenetic footprinting with motif models incorporating intra-motif dependencies
Source: BMC Bioinformatics. 2017 Mar 1;18:141. doi: 10.1186/s12859-017-1495-1 (PMC5333389; doi:10.1186/s12859-017-1495-1)
Supplement: Supplementary file 2 — Sequence data. This archive contains data files of alignments of the ChIP-seq positive regions and negative control regions for each of the 35 TFs in FASTA format. (ZIP 83763.2 kb) [file 12859_2017_1495_MOESM2_ESM.zip › TCF12/TCF12_neg.txt]

>gene=chr20_71027-72027; species=hg19
catctgcctgcaaattatatccagaatgcaattattctcgccacctccattgctgccactctgattctagtcaccatcatctctcacctgtgttattgccatagcttcctcatgagatctgtccttctgctcttccctgccaccatcttgtgaagacacatagtgcatgatccgcttacactggaagtcagatcatgtacttttgctcaaaactctgctatggccccctctatactcagagcggtaacaagagtccatacagtggctcacctggccctgcaggatctggcccttatgacctctctcacctcatctcctactattatagtccttgttcactccactacagccacacaagccccagtgctcttccccaaacatatcagacttactcaacccatagagctttgtttgtttcctctgcctagaatgtacttgcctcagatactggtgtgactaattcctttacctccttcaagctgtttaatcatcaccttgtt
>gene=chr20_71027-72027; species=bosTau
catctacctgcaaattatgcctagaat-caacccatctcaccacctgcagtgttaccactctgattcaagccactgtcttctctcatc--cattgctgccgtggattcctcacggtctctgtcctgcta---ttgcctcctgcagtctagtcaagaaacgtagggtgtgatctgctcaca-tagaagtcagactctgtgcctctgttcaaatctctgcagtgaccccctcttctctcagaacaatagccagggtccttacagtggcccaccagatcctccatggtctgatgcttatgacttctctcacctcatctcccactactctagt---------------------tacattgacctcaagacctttcctctaacatgccaggcttgctcaacccacagagtcctgtttgtttcctctgcttataatgggcttgccccatatactggcatggctaattccttcaccatcttaaaattgttt-tttgtcaccgtctg
>gene=chr20_71027-72027; species=calJac
catctgcctgcaaattatatccagaatgcaatgattctcgccacccccattgctaccattccgattctagtcaccatcatctctcacctgtgttactgtcatagcctcctcatgctctctgtccttctgctgttgccttccactatcttgtcaaaacacatagtgcatgatccacttacacaggaagtcagatcatgtactttggctcaaaactctgtcatggcccccttttcactgagaacaataaccagagttcatgcagtggctcagctggccctacaggatctggcccttatgacctctctc-----------------tatagtctttgttcactccactatagtcacactgtccccagtgctcttccccaagcatgtcagacttactcaacccagagagctctgtttgtttaccctgcgtagagcacacttgcctcggacactggtgtgactaattcctttacctccttccagttgttcaataatcaccttgtt
>gene=chr20_71027-72027; species=canFam
ccttcaa------attatgtccagagt-caactgatctcaccacctccactcctaccactctgattcaagtcactaccatttgtcacc--tcctactgctataggctcctcacgtgatctgtccttctacacttgcctcctgcaatctcatcaagacacagacagcatgattcactccctctggaagtcagattatgtacctctgctc-agactctgcaatggctccctcttcactcataacaataaccagggtcccaagagcagcacacc-tgctctccatgatctgtcccttatgacctctctcacctcatcttctcctattcta--------------------------------------gtctttgctca----------tctcagtagagccacaggttttgatgctcttcctctgcctgg------cttgctt--aacc-cagcgt------tctgtttcctctgcttag-----------actgcacttgc
>gene=chr20_71027-72027; species=equCab
catctaactgcaaattatgtccagaat-gaaccaatctcaccccct-cacggctaccactctggctcaggtcaggatc-tctctcacc--tgttgctgctgtggcttcctcacggtctctgtc---ctacccttgacccctgcagtcttgtcaagatacatagagcgtgatccactcacattggaagtcagactatgttcctctgctcaaaactctgccacggc-cccacttcactcagaacaataaccagggtccttacagtggcccatc-tgccctccacgatctggccctgatgacctctctcatctcctctcctactattccagtccttgctcccttcgctagagccgcactggcctcaacgctcttcctcaaacacgccaggcttgctcgacccacagagttctgtttgcttcctctgcttggaatgcacttgctccggaca-ctgtgtggttaattcctttaccctcttcagattgtttaatcattaccttttc
>gene=chr20_71027-72027; species=gorGor
catctgcctgcaaattatatccagaatgcaattattcttgtcacctccattgctaccactctgattctagtcaccatcatctctcacctgtgttattgccatagcttcctcatgatatctgtccttctgctcttc-cttctaccatcttgtgaagacacatagtgcatgatccgcttacactggaagtcagatcacgtacttttgctcaaaactctgctagggccccctctatactcagagcggtaacaagagtccatac-gtggctcacctggccctgcaggatctggcccttatgacctctctcacctcatctcctactattatagtccttgttcactccactacagccacacaggccccagtgctcttccccaaacatatcagacttactcaacccatagagctt-gtttgtttcctctgcctagaatgtacttgcctcagatactggtgtgactaattcctttacctccttcaagctgtttaatcatcaccttgtt
>gene=chr20_71027-72027; species=panTro
catctgcctgcaaattatatccagaatgcaattattctcgtcacctccattgctaccactctgattctagtcaccatcatctctcacctgtgttattgccatagcttcctcatgatatctgtccttctgctcttcccttccaccatcttgtgaagacacacagtgcatgatccgcttacactggaagtcagatcacgtacttttgctcaaaactctgctatggccccctctgtactcagagcggtaacaagagtccatacagtggctcacctggccctgcaggatctggcccttatgacctctc--acctcatctcctactattatagtccttgttcactccactacagccacacaggccccagtgctcttccccaaacatatcagacttactcagcccatagagctttgtttgtttcctctgcctagaatgtacttgcctcagatactggtgtgactaattcctttacctccttcaagctgtttaatcatcaccttgtt
>gene=chr20_71027-72027; species=papHam
catctgcctgcaaattatatccagaatgcaattattctcgtcacctccattgctgccactctgattctagtcaccatcatctctcacctgtgttactgccatagcttcctcaggatctctgtccttctgctcttcccttccaccctcttgtgaagacacataatgcataatccgcttacactggaagtcagatcatgtacttttgctcaaaactctgctatggccccctctatactcagagcagtaaccagagtccatacaatggctcacctggccctgcaggatctggcccttatgacctctctgacctcatctcctactattatagtccttgttcactccgctacagccacacaggccccagtgctcttccccaaacatagcagacttacacaacccatagagctctgtttgtttcctctgcctagaatgcacttg---------ctggtgtgactaattcctttacctccttcaaactgtttaatcatcaccttgtt
>gene=chr20_71027-72027; species=ponAbe
catctgcctgcaaattatatccagaatgcaattattcttgtcacctccattgctaccactctgattctagtcaccatcatctctcacctgtgttactgccatagcttccccatgatctctgtcctcctgctcttcccttccaccatcttgtggagacacacagtgcgtgatccgcttacacgggaagtcagatcatgtactttggctcaaaactctgctatggccccctctatagtcagagcagtaacaagagtccatacagtggctcacctggccctgcaggatctggcccttatgacctctctcacctcatctcctactattatagtccttgttcactccactacagccacacagaccccagtgctcttccccaaacatatcagacttactcaacccatagagctctgtttgtttgctctgcctaggatgtacttgcctcagatactggtgtgactaattcctttacctccttcaagctgtttaatcatcaccttgtt
>gene=chr20_71027-72027; species=rheMac
catctgcctgcaaattatatccagaatgcaattattctcgtcacctccattgctgccactctgattctagtcaccatcatctctcacctgtgttactgccatagcttcctcaggatctctgtccttctgctcttcccttccaccctcttgtgaagacacataatgcataatccgcttacactggaagtcagatcatgtacttttgctcaaaactctgctatggccccctctatactcagagcagtaaccagagtccatacaatggctcacctggccctgcaggatctggcccttatgacctctctcacctcatctcctactattatagtccttgttcactccactacagccacacaggccccagtgctcttccccaaacatagcagacttacacaacccatagagctctgtttgtttcctctgcctagaatgcacttg---------ctggtgtgactaattcctttacctccttcaagctgtttaatcatcaccttgtt
>gene=chr20_72372-73372; species=hg19
TGTCTTGCACAAAAGAAGTGGAAGGTCTAGACTTGAAACTTATAGAAAATTCCACGAAGTACAAAGTAAAATCGAGCCAGTAAAATAACAAAGATAGAATAAATGACTCTAGAGGAGTGAAGGTAGAATAAATAATTGGTGAAGCTGGACTAGAGCCAACATTTCCCAGAGGATAAAATATAAACCAAATTATTGTGAGCCTAatatatacatacatacatacatctatatatgttttatatatatTATCACATTAAGTTCAAATAAGGTTGTTTAGAAAATTActtgctcttctgcacatataccaggcttcctcctccatagagccttatctctagctgcttcctctgcctagaatacacttatctaggtactccttgggcaattGTCTTGAGAAAGATGATCATGCCGTTTACTgcttgataaatgaacatacaatgcagcacactagtttccctttagatttatatcctcacccctcaaatgagtagtcacactgc
>gene=chr20_72372-73372; species=bosTau
TGTCCAGGATGAAGGAGGTGGAATGGTTACCCTTGAAACTTACAGAAAATTTTACCAAGGGGAAAG--AATTGAAG---------------------------------------------AGAATAATGAATCACTGGAGAAG-TGGCATAATACCAACATGTACCAGGGGAGGAAATAGGAGCCAAATTATCATGCTTTCTCTCTATCTCAACCCACAAA-------CAGTACTTTTCATACTTTACCAAATTAAATTGAAAA---GTTGTTTTGAGAATTACTTGACCTTCCTCACACATCATTATCTTCCTCCAACATACAGCCTTTGCATTAGT------TGTTTCCTAGAATACATCAACATGGGTGCTTCTCGGGTAGTTTGC-TGAGAAAGATGGTCATGCAGT----TGCTTAATA-----------AATGGAACAGACTAGTTTCACTTTAGATCCGCATCCTC---CCTGCAATAAATTATGATGCTTC
>gene=chr20_72372-73372; species=calJac
TGTCATGCAAGAAAGAAGTGGAGGGTCTAGACTTGACATTTATAGAAAATTCCATGAAGTACAAAGTAAAATGGAGCCAGTAAAATAACAAAGAGAGAATAAACAGCTGTAGAAGAGGGAAGGTAGAATAAATAATTGGAGAAGTGGGACTAGAGTCAACATTTTCCAGAGGATAAAATATGAACCAAATTATTGTAAGCCTA--------ATACATACATACATCTATATACGCTTTGTGCATATTATCACGTAAAATTCAAGCAAGGTTGTTTAGAGAATTActtgctgttctgtacatatgtcaggcttcctcctccatagagccttatctctagctgcttccgctgcctagaatacacttATCGAGGTACTCCTTGGGCACATGTCTTGAGAAAGATGATcatacagtttaatggttgataaatgaacatacaatgcagcacactagtttccctttagatttatatcctcacccctcaaatgagtagtcacactgc
>gene=chr20_72372-73372; species=canFam
TATCTTGAATGAAAAAAGTGGAATGTCTACATTTGAAACTTACAGAAAATTCTAACATGAGCAAAGTAAATTTAAGCCAGT-AAATAGTAA--------------------------------GAGAATCAATCATTAAAGAAG-TGGAAT--AAACTTCTTGGCCCAGGGGAGGCAATAGAAGACAAATTATTGTGAGCTTTATATATGTCAACCCATGAA-------AGGTGCTTTTTATACATTATCAAATTAAATCCAGAAAAGATTGTTTTGAGAATTACTTCCCCTTTCTAATATATACCAGGCTACCCCCAATATAGAACCTTTGCTCTAGCTGCATTCTCTGCTTAGAATACACTAGCCTTT-TACTTTGCAGGCAATTTTC-TGAGAAAGATGATCATGTTGC---TTTCTTGATAAATGATcatacaatggagcaagctagtttcattttacattcatatctatatcctacaaatgaattatcacattgc
>gene=chr20_72372-73372; species=equCab
TGTGTTGGATGTAAGACACGGAATGGCTACACTTG-AACTTACAG-AAATTCCACCATGAGC-AAGTAAATTTGAGCCAGTAAAATAATAA--------------------------------GAGAATGAGTCATCGAGGAAG-GGTGATCGAGCCAACACATCCCAGGGGAGGCAATAGGAGCCAAACTGTTGTGAGATGTATATATGTCAA-CCACGAA-------AGGTGCTTTTCATACATTGTCAAATTAAATCCAAAAAATGTTGTTTTGAGAATTActtgttattcctcatatatgccaggcttccctcactg-agaacctttgctccagcttctccctctgcccggaatacactAACTTTGACACTTCTCGGGCTATTTGC-TGAGGAAGATGGTCATGTAGT---GTGTTTGATAAATGACCATATGAAGGAgcagcctaggttcactttagattcatatcttccccccttgaatgaattctcacactgc
>gene=chr20_72372-73372; species=gorGor
TGTCTTGCACAAAAGAAGTGGAAGGTCTAGACTTGAAACTTATAGAAAATTCCACGAAGTACAAAGTAAAATCGAGCCAGTAAAATAACAAAGATAGAATAAATGACTCTAGAAGAGTGAAGGTAGAATAAATAATTGGTGAAGTTGGACTAGAGCCAACATT-CCCAGAGGATAAAATATAAACCAAATTATTGTGAGCCTAatatatacatacatacatac-tctatat-tgttttatatatatTATCACATTCAGTTCAAATGAGGTTGTGTAGAAAATTActtgctcttctgcacatataccagccttcctcctccatagagccttatctctagctgcttcctctgcctagaatacacttatctaggtactccttgggcaattGTCTTGAGAAAGATGATCATGCCGTTTACTgcttgataaatgaacatacaatacagcacactagtttccctttagatttatatcctcacccctcaaatgagtagtcacactgc
>gene=chr20_72372-73372; species=panTro
TGTCTTGCACAAAAGAAGTGGAAGGTCTAGACTTGAAACTTATAGAAAATTCCACGAAGTACAAAGTAAAATCGAGCCAGTAAAATAACAAAGATAGAATAAATGACTCTAGAAGAGTGAAGGTAGAATAAATAATTGGTGAAGTTGGACTAGAGCCAACATTTCCCAGAGGATAAAATATAAACCAAATTATTGTGAGCCTAatatatacatacatacatacatctatatatgttttatatatatTATCACATTCAGTTCAAATGAGGTTGTTTAGAAAATTActtgctcttctgcacatataccaggcttcctcctccatagagccttatctctagcggcttcctctgcctagaatacacttATCTAGGTACTCCTTGGGCAATTGTCTTGAGAAAGATGATCATGCCGTTTACTgcttgataaatgaacatacaatgcagcacactagtttccctttagatttatatcctcacccctcaaatgagtagtcacactgc
>gene=chr20_72372-73372; species=papHam
TGTCTGGCACAAAATAAGTGGAAGGTCTAGACTTGAAACTTACAGAAAATTCCACGAAGTACAAAGTAAAATGGAGCCAGTAAAATAACAAAGATAGAATAAATGACTCTAGAAGAGCGAAGGTAAAATAAATAATCGGTGAAGTTGGACTAGAGCCAATATTTCCCAGAGGATAAAATATGAACCAAGTTATTGTGAGCCTAACACAGATATACATACATACATCTATATATGCTTTATATATATTATCACATTAAATTCAAGCAAGGTTGTTTAGAAAATTActtgctcttctgtacatatgccaggcttcctcctccatagagccttatctctagctgcttcctctgcctagaatatacttatctaggtactccttgggcaattGTCTTGAGAAAGATGATCAGGCAGTTTACTgcttgataaatgaacatacaatgcagcacactggtttccctttagatttatatcttcacccctcaaataagtagtcacactgc
>gene=chr20_72372-73372; species=ponAbe
TGTCTTGCACAAAAGAAGTGGAAGGTCTAGACTTGAAACTTACAGAAAATTCCACGAAGTACAAAGTAAAATGGAGCCAGTAAAATAACAAAGATAGAATAAATGACTCTAGAAGAGTAAAGGTATAATAAATAATTGGTGAAGTTGGACTACAGCCAACACTTCCCAGAGGATAAAATATGAACCAAATTATTGTGAGCCTAatacatacatacatacatacatCTATATATGCTTTATATATATTATCACATTAAATTCAAACAAGGTTGTTTAGAAAATTActtgctcttctgcacatatgccaggcttcctcctccataaagccttacctctagctgcttcctctgcctagaatacacttatctaggtactccttgggcaattGTCTTGAGAAAGATGATcatgcagtttactgcttgataaatgaacatacaatgcagcacactagtttccctttagatttatatcctcatccctcaaatgagtagtaacactgc
>gene=chr20_72372-73372; species=rheMac
TGTCTGGCACAAAATAAGTGGAAGGTCTAGACTTGAAACTTACAGAAAATTCCACGAAGTACAAAGTAAAATGGAGCCAGTAAAATAACAAAGATAGAATAAATGACTCTAGAAGAGCGAAGGTAAAATAAATAATCAGTGAAGTTGGACTAGAGCCAATATTTCCCAGAGGATAAAATATGAACCAAGTTATTGTGAGCCTAACACATATATACATACATACATCTATATATGCTTTATATATATTATCACATTAAATTCAAGCAAAGTTGTTTAGAAAATTActtgctcttctgtacatataccaggcttcctcctccatagagccttatctctagctgcttcctctgcctagaatatacttATCTAGGTACTCCTTGGGCAATTGTCTTGAGAAAGATGATCAGGCAGTTTACTgcttgataaatgaacatacaatgcagcacactagtttccctttagatttatatcttcacccctcaaatgagtagtcacactgc
>gene=chr20_77085-78085; species=hg19
ACAGTGCCTGGCCCACTACTATCGTATATAGGAGAACATATAAAAGCATATAGAAAGTTCCAGATGAATGTTCCCTTCTCTACCCTCCACCTTTTATTGTAAGTTCTGACCCTAAATACTTTTCTGTGTCATGACGTCAAATTTTGTTTAAGGTTCTAGCTGGTAACTAACAGAGTCAGAAGCTAATTCTTTCATTCAACACAAGCACTGATCTAACTGGATAGAGATAAAAGTGGGACTTGCCTTGAGAGTACATCATATTAAATTAAAAGCTGCATCTCAAATTCTACTTATCTTTCCAATCTTCTTTCCACTTAGAATTCCAACTTCCAAGTATGGCAGCCTCATAACATGCCTCTTCAGGTCTCTGTGTTGTCCATGAATGTTAGTTGTGTGCAGTGTTTCTATGCTTTGTATGGCTGTACGCATGTGACTGCTGTTTGTATGGCAACAGGTGGGTCAGTAAGTGTCTTCTATGATACTACAGAGAAGCGGTTATT
>gene=chr20_77085-78085; species=bosTau
ATAATACCTGAAACACTAATATCATATGT-GAAGAACCTATGAATTCACATAAAAGGTTTCAGATAAGTCCTCCCTTTCTTATCCACCA----TTTTTGTAAATGCTGACTTTAaattactttctgggtcatGAGGCCAAATTTTGTTTAATACTTCAACCTGAAACAAACAGGGTCAGAAA--------CTCATTCACCACAAAC----GTTTAGCTAGATAGAGGAGCAAATAGGACTTGCCTTCAGAGCACATCCTATTAAATTAAGAACTACATCACAAATTCTGCT--TCTTTCCAATGCTCTTTCCACTTAGATATTTAaCCTCCAACCGCGGTCGTTTCATTGAGTGCCTCTCCAGATGTCCGTTTTGTCCATGAACACTGATCACGTGTAGGGTGCCTCTGCTTCATCTGCCTCTGT-CATGCACTGGTGGTTCTGCCATGCACTGGTGGTTCTGCCACTTTACTCTCTGATATCACGGAGAAGCAGTTATT
>gene=chr20_77085-78085; species=calJac
ACAGTGCCTGGTCCACTGCTATCATATCTAGGAGAACATAAAAAGGCATATAGAAAGTTCCAGACAAATGTTCCCTTCTCTACCCTCCACCTTTTATTGCAAGTTCTGACCCTAAGTACTTCTCTGTGTCATGACATCAAATTTTGTTTAAGGTTCTAGCTGGTAACTAAGAGAGTTAGAAGCTAATTCTTTCATTTAGCGCAAACACCGATCTAACTGGATAGAGATAAAGGTGGGACGTGCCTTGAGAACACATCATATTAAATGAAAAGGTGCATCTCAAATTCTATTTACTTTTCCAATGTTCTTTCCACTTAG-AGCCCATCTTCCAACTATGTCAGCCTCATAAAATGTCTCTTCAGGTCCCCTTTCTGTCGGTGAATGCTAATTGTGTGCAGTGTTTCTCTGCTTTGTATGG-TGTAGGCATGTGAGTGCTTTTTGTATGGCAACAGATGGGTCAGCAAGTGTCTTCTATGACAGTACAGAGAAGCAGTTATT
>gene=chr20_77085-78085; species=canFam
TTAATGCCTGAACCACTACTATCATATACAGAGGAAACTATGAAGGTACAGAAAAAGTTCCAAATAAGTCCTCCCTTTACCACTCCCTCCCTTTTATTATAAGTTAAGAGTTGAAATCCCTATCTGTATCTTTAGGTCAACTTTTGTATAAGGCTTCAACTAGAAACTAACAAAGTTAGAAACCA----CCTCATAGAAAACAAATACTGATTTAACTAAATAGAGGTGAAAGTGGGACTTGCCTTGAGAG--CATCATATGAAATTAAAAGCTGCATCACAAATTCTACTCATCTTTCCAATATTCTTTTCAATGAACAGTCCAATTTCCCACTATAGTGATCTCACATCATGCTTCTCCAGATCTTTATCTTGTCCACAAATGCTTATTGTATGTAGGGTTTCTAAACTTTGTGTGCCTACATACATATGAGTGATGCTTGTATGGTGACTGATGAGTCAGCAAGTTAATTCTTTGATATCACAGAGAAGCAGTTATT
>gene=chr20_77085-78085; species=equCab
GTAACGCCTGAGCTACTAGTATCATATATGGAAAAACCTGTGAAGGCACATGAAAAGTTCCAGACAACTCCTCCCTTTCCCAC-CCCCACCTTTTGTTGTAAGCTTTGACTTTAAATTCCTGTCTGTATCATGAGGTCAAATTTTGCTTAAGTCTTCAGCTGGAATCTAACAAAGCTAGAAACTA----CCTCATGGAGAGCAAACATTGGTTTAACTAGATGGAGACGAAAGCGGGACTTGCCTTCAGAGCACATCATATTAAATTAAGAGCTGCATCACAAATTCTGCTTATCTTTCTAACATGCTTTCCACGCAAAAGTCCAACTTCCATCTATGGTGCTCTCATAGCGCGC-TCTGCAGATCTTCATTTTGTCCATGAATGCTAGTTGCGTGCAGGGTGTCTGTGCTTCGTGTGCCTATGTGCGTGTGAGTGCTGTTTGTATGGCAGCTGATGGGTCAGTGAGTTTACTCTCTGACATCACAGAGAAGCGGTTATC
>gene=chr20_77085-78085; species=gorGor
ACAGTGCCTGGCCCACTACTATCATATATAGGAGAACATATAAAAGCATATAGAAAGTTCCAGATGAATGTTCCCTTCTCTACCCTCCACCTTTTATTGTAAGTTCTGACCCTAAATACCTTTCTGTGTCATGACGTCAAATTTTGTTTAAGGTTCTAGCTGGTAACTAACAGAGTCAGAAGCTAATTCTTTCATTCAGCACAAGCACTGATCTAACTGGATAGAGATAAAAGTGGGACTTGCCTTGAGAGTACATCATATTAGATTAAAAGCTGCATCTCAAATTCTACTTATCTTTCCAATCTTCTTTCCACTTAGAATTCCAACTTCCAAGTATGGCAGCCTCATAACATGCCTCTTCAGGTCTCTGTGCTGTCCATGAGTGTTAGTTGTGTGCAGTGTTTCTATGCTTTCTATGGCTGTACACATGTGACTGCTGTTTGTATGGCAACAGGTGGGTCAGTAAGTGTCTTCTATGATACTACAGAGAAGCGGTTATT
>gene=chr20_77085-78085; species=panTro
ACAGTGCCTGGCCCACTACTATCATATATAGGAGAACATATAAAAGCATATAGAAAGTTCCAGATGAATGTTCCCTTCTCTACCCTCCACCTTTTATTGTAAGTTCTGACCCTAAATACTTTTCTGTGTCATGACGTCAAATTTTGTTTAAGGTTCTAGCTGGTAACTAACAGAGTCAGAAGCTAATTCTTTCATTCAGCACAAGCACTGATCTAACTGGATAGAGATAAAAGTGGGACTTGCCTTGAGAGTACATCATATTAGATTAAAAGCTGCATCTCAAATTCTACTTATCTTTCCAATCTTCTTTCCACTTAGAATTCCAACTTCCAAGTATGGCAGCCTCATAACATGCCTCTTCAGGTCTCTGTGCTGTCCATGAATGTTAGTTGTGTGCAGTGTTTCTATGCTTTCTATGGCTGTACGCATGTGACTGCTGTTTGTATGGCAACAGGTGGGTCAGTAAGTGTCTTCTATGATACTACAGAGAAGCGGTTATT
>gene=chr20_77085-78085; species=papHam
ACAGTGCCTGGCCCACTGCTATCATATATAGGAGAACATATAAAAGCATATAGAAGGTTCCAGACAAATGTTCCCTTCTCTACCCTCCACCTTTTATTGTAAGAACTTAC----AATACTTCTGTGTGTCATGACGTCAAATTTTGTTTAAGGTTCTAGCTGGTAACTAACAGAGTTAGAAGCTAATTCTTTCATTCAGCACAAGCACTGATCTCACTGGATAGAGATAAAAGTGGGACTTGCCTTGAGAGTACATCATATTAAATTAAAAGCTGCATCTCAAATTCTACTTATCTTTCCAATCTTCTTTCTGCTTAGAAGTCCAACTTCCAACTATGGCAGCCTCATAACATGCCTCCTCAGGTCTCTGTTTTGTCCATGAATGTTAGTTGTGTGCAGTGTTTCTATGCTTCATATGGCTGTACGCATGTGACTGCTGTTTGTATGGCAACAGATGGGTCAGTAAGTGTTTTCTATGATACTACAGAGAAGCGGTTATT
>gene=chr20_77085-78085; species=ponAbe
ACTGTGCCTGGCCCACTACTATCATATATAGGAGAACATATAAAAGCATATAGAAAGTTCCAGACAAATGTTCCCTTCTCCACCCTCCACCTTTTATTGTAAGTTCTGACCCTAAATACTTTTCTGTGTCATGACATCAAATTTTGTTTAAGGTTCTAGCTGGTAACTAACAGAGTCAGAAGCTAATTCTTTCATTCAGCACAAGCACTGATCTAACTGGATAGAGATAAAAGTGGGACTTGCCTTGAGAGTACATCATATTAAATTAAAAGCTGCATCTCAAATTCTACTTATCTTTCCAATCTTCTTTCCACTTAGAAGTCCAACTTCCAAGTATGGCAGCCTCATAACATACCTCTTCAGGTCTCTGTGTTGTCCATGAATGTTAGTTGTGTGCAGTGTTTCTATGCTTTGTATGGCTGTACACATGTGACTGCTGTTTGTATGGCAACAGGTGGGTCAGTAAGTGTCTTCTATGATACTACAGAGAAGCAGTTATT
>gene=chr20_77085-78085; species=rheMac
ACAGTGCCTGGCCCACTGCTATCATATATAGGAGAACATATAAAAGCATATAGAAGGTTCCAGACAAATGTTCCCTTCTCTACCCTCCACCTTTTATTGTAAGAACTTAC----AATACTTCTGTGTGTCATGACGTCAAATTTTGTTTAAGGTTCTAGCTGGTAACTAACAGAGTTAGAAGCTAATTCTTTCATTCAGCACAAGCACTGATCTCACTGGATAGAGATAAAAGTGGGACTTGTCTTGAGAGTACATCATATTAAATTAAAAGCTGCATCTCAAATTCTACTTATCTTTCCAATCTTCTTTCCGCTTAGAAGTCCAACTTCCAACTATGGCAGCCTCATAACATGCCTCCTCAGGTCTCTGTTTTGTCCA----TGTTAGTTGTGTGCAGTGTTTCTATGCTTCGTATGGCTGTACGCATGTGACTGCTGTTTGTATGGCAACAGATGGGTCAGTAAGTGTTTTCTATGATACTACAGAGAAGCGGTTATT
>gene=chr20_107313-108313; species=hg19
ccatgttggccaggctggtcttgaactcctgacctcgtgatctgcctgcctcggcctcccaaagtgctgggattacaggcatgagccaccacgcctggccatttgctacattcttactaaatgtttggtctagttatgctatcaataaccaacagtgaatgataaaatttccaactgattgaagatttttctgttttcaagttacttttgtccatctttacttcatgtatttttaagttatattattagatacatcatgtctttctaatgaattgaccctttcatcattatgaaatggccttcattatctctagtaaatactgcttgccttggagtcaaatacatcagatattaatataatcacTCCACAATTAACAAAGCCATCAAAAGTAGCTTGTATATCCAACTTATTCTCTGTATCGATTTCTTTCACTTTTGGCCTGAAAAATCTTTACTCactgaaaagcaaagaatataaagaaaaaaaaaaggtaaagaat
>gene=chr20_107313-108313; species=bosTau
--------------------------------------------------------------------------------------------------------------------------------------------------------------------------------------------------------------------------------------------------------------------------------------------------------------------------------------------------------------------------------------------------------------------------------------------------------------------------------------------------------------------
>gene=chr20_107313-108313; species=calJac
----------------------------------------------------------------------------------------------------atttgctacattcttactaaatgtttggtctagctatgctatcagtaaccaacagtgaatgattaaatttctaactaattgtggatttgtctattttcaatgtacttttgtccatctgtatttcatcta-ttttaagttctattattaaatacatcatgtctttctaatggattgaccctttaatcattatgaaatggcctccattatctctagaaaatactgcttgtcttagagtcaaatacatcagatattaatatagttaGTCCACAATTTGCAAAGCCATCAAAAGTAGCTTGTATATCCAACTTATTCTCTGTATTGATCTATTTCACTTTTGGCcgataaaatctttactcactgaaaagcaaagaatataaag--acaaaaaaggtaa--aat
>gene=chr20_107313-108313; species=canFam
-----------------------------------------------------------------------------------------------------------------------------------------------------------------------------------------------------------------------------------------------------------------------------------------------------------------------------------------------------------------------------CTACAATTATC-AGGCCATTAAAACTAACTTGTATGTCCAACTTACTTTCTATATTAATTTCCTTCACTTTTGGCCAG--ACTTCTTTACTTATT----------------------------------------
>gene=chr20_107313-108313; species=equCab
-----------------------------------------------------------------------------------------------------------------------------------------------------------------------------------------------------------------------------------------------------------------------------------------------------------------------------------------------------------------------------CCACAATTAGC-AGGCCATAAAAAATAACTTGTATGTC--------------TATTAATTTCCTTCACTTTTGGCCAGAAACTTCTTTACTCACT----------------------------------------
>gene=chr20_107313-108313; species=gorGor
ccatgttggccaggctggtcttgaattcctgacct-gtgatctgcccgcctcggcctcccaaagtgctgggatt-caggcatgagccaccacgcctggccatttgctacattcttactaaatgtttggtctagttatgctatcaataaccaacagtgaatgataaaatttccaactgattgcagatttttctgttttcaagttacttttgtccatctttacttcatgtatttttaagttttattattagatacatcatgtctttctaatgaattgaccctttcatcattatgaaatggccttcattatctctagtaaatactgcttgtcttggagtcaaatacatcagatattaatataatcacTCCACAATTAGCAAAGCCATCAAAAGTAACTTGTATATCCAACTTATTCTCTGTATCGATTTCTTTCACTTTTGGCCTGAAAAATCTTTACTCactgaaaagcaaagaatataaag-aaaaaaaaaggtaaagaat
>gene=chr20_107313-108313; species=panTro
ccatgttggccaggctggtcttgaactcctgacctcgtgatctgcccgcctcggcctcccaaagtgctgggattacaggcatgagccaccacgcctggccatttgctacattcttactaaatgtttggtctagttatgctatcaataaccaacagtgaatgataaaatttccaactgattgcagatttttctgttttcaagttacttttgtccatctttacttcatgtatttttaagttctattattagatacatcatgtctttctaatgaattgaccctttcatcattatgaaatggccttcattatctctagtaaatactgcttgccttggagtcaaatacatcagatattaatataatcacTCCACAATTAGCAAAGCCATCAAAAGTAGCTTGTATATACAACTTATTCTCTGTATCGATTTCTTTCACTTTTGGCCTGAAAAATCTTTACTCactgaaaagcaaagaatataaagaaaaaaaaaaggtaaagaat
>gene=chr20_107313-108313; species=papHam
ccatgttggctaggctggtctcgaactcctgaccttgtgatctgcctgcctcggcctcccaaagtgctgggatt------atgagccaccacatctggccgtttgctacattcttactaaatgtttggtctagttatgctacagataaccaacagtgaatgataaaatttccaactgattgcagatttgtctattttcaagttacttttgtccatctttacttcatgtatttttaagttctattattagatacatcaagtctttctaatgaattgaccctttcatcattatgaaatggccttcattatctctagtaaatactgcttgtcttggagtcaaatacatcagatattaatataatcacaccaCAATTAGCAAAACCATCAAAAGTGGCTTGTATATCCAACTTATTCTCTGTATTGATTTCTTTCACTTTTGGCCTGAAAAATCTTTACTCactgaaaagcaaagaatataaagacaaaaaaaaggtaaagaaa
>gene=chr20_107313-108313; species=ponAbe
ccatgttggccaggctggtcttgaactcctgacctcgtgatctgcccgcctcggcctcccaaagtgctgggattacaggcatgagccaccgtgcctggccgtttgctacattcttactaaatgtttggtctagttatgctatcaataaccaacagtgaatgataaaatttccaactgattgcagatttttctgttttcaagttacttttgttcatctttacttcatgtatttttaagttctattattagatacatcatgtctttctaatgaattgaccctttcatcattatgaaatgaccttcattatttctagtaaatactgcttgtcttagagtcaaatacatcagatattaatataatcacTCCACAATTAGCAAAGCCATCAAAAGTAGCTTGTATATCCAACTTATTCTCTGTATTGATTTCTTTCACTTTTGGCCTGAAAAATCTTTACTCactgaaaagcaaagaatataaag-aaaaaaaaaggtaaagaat
>gene=chr20_107313-108313; species=rheMac
ccatgttggccaggctggtcttgaactcctgacctcatgatctgcccgcctcggcctcccaaagtgctgggattacaggcgtgagccaccatgtccggccatttgctacattcttactaaatgtttggtctagttatgctaccgataaccaacagtgaatgataaaatttccaactgattgcagattcgtctattttcaagttacttttgtccatctttacttcatgtatttttaagttctattattagatacatcaagtctttctaatgaattgaccctttcatcattatgaaatggccttcattatctctagtaaatactgcttgtcttggagtcaaatacatcagatattaatataatcacTCCACAATTAGCAAAGCCATCAAAAGTGGCTTCTATATCCAACTTATTCTCTGTATTGATTTCTTTCACTTTTGGCCTGAAAAATCTTTACTCGctgaaaagcaaataatataaag-acaaaaaaaggtaaagaat
>gene=chr20_145154-146154; species=hg19
AACTACTGCTGTCAGGGCAAATCCAGCCCATAGCCTGCTTTTGGAAATAAATTTGTATTAGAacacacacacacacacacacacacacacacacacacacacatacacacatacacacaAATATATCTTCACTAATGTTCTTTTTTTCTTGTTTTTCAAAAACTtttacataccataaaattcacctgttttaagtgcacaatttagtgtcatttCTATTTTTTATTTTCGgtatgcttttctttttgtaactttgttaggtgcatgtttatctttataaaagaaaagccttccttcttttcaaatatgagagtttaaagttgtaagtttctctctatacacagcctgagcaccatcccacaaattttcaatatagagtatgttcattgttacattataaaccttctcatttctcttAAACCATGAGCATATAAATAACATATAGATTATATAAAGACTATGGATACAAATGTTAATCATGCAATTTTGTCAACTAGTTA
>gene=chr20_145154-146154; species=bosTau
-------------------------------------------------------------------------------------------------------------------------------------------------------------------------------taCATTTTAC-----CTGTGTGAAA--TACAATGTcatttctattttttaattttaatatgcccttttcccta--acattgttagatgagtgtttatctcttt-tatttttagtctttctt-----catacatgagaatttaaagctata-attcccctctctacaaagcactAACAATATC---CAAATTTGTAGCAGATAGTATGTTTATTATTATATTAAAAACCTTCTCACTTTTCTTAGA-TAAGAGTACATAAATAGAACCTAGATTACATAAAGACTATAGGGACAAATgCTGACCATGAAATTTTCTCAATTAATTG
>gene=chr20_145154-146154; species=calJac
--------------------------------------------------------------------------------------------------------------------------------------------------------------------------------------------------------------------------------------------------------------------------------------------------------------------------------------------------------------------------------------------------------------------------------------------------------------------------------------------------------------------
>gene=chr20_145154-146154; species=canFam
--------------------------------------------------------------------------------------------------------------------------atatattcattaatgtttttttccacttttttt-caaacaatttcacatgatataaaattcac-tgttttagatg-----tataatgtaatttctatttgttggttttaatatgctcttcttttct----aactttaggtga-tgcttatctctct-taagactttcttcactt-----caaatatgagtatttaaagctataaatttccttctatacacagctctagcagcgtcccataaatttttggcatatagta-attcattatcaCGTTATGAACCTTCTCACTTTTCTTAGA-T--GAGTACA-------ATCTCAA-TGATATGAAGACAATGGAGGCAAATGGGGACCATGTGATTTTCTCAATTAATTA
>gene=chr20_145154-146154; species=equCab
--------------------------------------------------------------------------------------------------------------------------atatcttcattaatgtccttctctacttgctttacaggcagtttcacatgccataaaattcac-----ctaagtgtaggctataatgttatttctatttttcatttttaatatgcttttctttttg----tttgttaggtga-tgtttatctgtct-tatttttagccttattt-----caaatatgagcatttaaaggtataaatgtccctctacacacagttttagcaatatcccacaagtttttgatacatagtatattcagtattatGTTATGAACATTCTCACCTTTCTTACA-TAAGAGTACATAAATAGATCCTAGTTTATATGAAGACTATGGTGACGAATGTTGACCACACAATTTTTTCAATTAATTA
>gene=chr20_145154-146154; species=gorGor
--------------------------------------------------------------------------------------------------------------------------------------------------------------------------------------------------------------------------------------------------------------------------------------------------------------------------------------------------------------------------------------------------------------------------------------------------------------------------------------------------------------------
>gene=chr20_145154-146154; species=panTro
aactactgctgtcagggcaaatccagcccatagcctgcttttgGAAATAAATTTGTATTAGAacacacacacacacacacacacacatacacacacacaca------------------AATATATCTTCACTAATGTT---TTTTTCTTGTTTTTCAAAAACTtttacataccataaaattcacctgttttaagtgcacaatttagtgTCATTTCTATTTTTTATTttcggtatgcttttctttttgtaactttgttaggtgcatgtttatctttataaaagaaaagccttccttcttttcaaatatgagcgtttaaagttataagtttctctctatacacagcctgagcaccatcccacaaattttcaatatagagtatgttcattgttacattataaaccttctcatttctcttAAACCATGAGCATATAAATAACATATAGATTATATAAAGACTATGGATACAAATGTTAATCATGCAATTTTGTCAACTAGTTA
>gene=chr20_145154-146154; species=papHam
aactactgctgtcaggtcaaatccagctcatagcctgcttttTAAAATAAATTTGTATTAGAAAacacacacacacacagacacacaca------------------------------AAGATATCTTCACTAATGTTCTTTTTTTCTTGTTTTTCAAAAACTtttgcataccataaaatttacctgttttaagtgcacaatttagtgTCATTTCTATTTTTTATTTTCGGTATACTTTTCTTTTTGTAACTTTGTTAGGCACATGTTTATCTTTATAAAAGAAAAGCCTTCCTTCTT---------------------TTAT--GTTCCTCTCTATATACAGATTGAGCACCACCCCACAAATTTTCATTATAGAGTATGTTCATTGTTATATTATAAACCTCCTCATTTCTCTTAAA-CATGAGCATATAAATAACATAGAGATTATATAAAGACTATGGATATAAACGTTAATCATGCAATTTTCTCAACTAATTA
>gene=chr20_145154-146154; species=ponAbe
aactactgctgtcagggcaaatccagcccatagcctgcttttgGAAATAAATTTATATTAGAacacacacacacacacacacacacacacacaca------------------------AAGATATCTTCAC-----TT---TTTTTCTTGTTTTTCAAAAACTtttacataccataaaattcacctgttttaagtgcacaatttagtgTCATTTGTATTTTTTATTttcggtatgcttttctttttgtaactttgttaggtgcatgtttatctttataaaagaaaagccttccttcttttcaaatatgagcatttaaagttat--gtttctctctatacacagcctgagcaccatcccacaaattttcagtatagagtatgttcattgttatattataaaccttctcatttctcttAAACCATGAGCATATAAATAACGTATAGATTATATAAAGACTATGGATACAAATGTTAATCATGCAATTTTGTCAACTAATTA
>gene=chr20_145154-146154; species=rheMac
AACTACTGCTGTCAGGTCAAATCCAGCTCATAGCCTGCTTTTTTAAATAAATTTGTATTAGAacacacacacacacacacacacacacaca----------------------------AAGATATCTTCACTAATGTTCTTTTTTTCTTGTTTTTCAAAAACTtttgcataccataaaattcacctgttttaagtgcacaatttagtgTCATTTCTATTTTTTATTTTCGGTATACTTTTCTTTTTGTAACTTTGTTAGGCACATGTTTATCTTTATAAAAGAAAAGCCTTCCTTCTT---------------------TTAT--GTTCCTCTCTATATACAGATTGAGCACCACCCCACAAATTTTCATTATAGAGTATGTTCATTGTTATATTATAAACCTTCTCATTTCTCTTAAA-CATGAGCATATAAATAACATAGAGATTATATAAAGACTATGGATATAAATGTTA---ATGCAATTTTCTCAACTAATTA
>gene=chr20_207136-208136; species=hg19
tccatctcaaaaaagcaaaaGAGAGACACATGCAAAGGGCTTGCTCTTTCTTTCTCATCTTACCTATCTTATGTTTTCCTCCAGGATCAAGAGCAAGGAATTTGTTGCATAGAGGTGTTCAAGAAAGGGTGTTTTCAAACAGAGTCAGAAAAAACACAACTATACTGCGAGCAGCATACAAACCTGCTTTGGCTGCACTTCACTGCTCATGGCATAAGGCCACGAAGAGGCCAATAAAGGCTGGAGCTCAGGAGCATCAACCCAGATTCAAGGCTTCCTCTCTGGCACCCAACCATGAAGCTCCTTTTTCCTATCTTTGCCAGCCTCATGCTACAGTACCAGGTGAACACAGGTAATGTGGATTCCCAAGTTTAAGATGGGTAGATGAGAGGAACCAAGGATTTGGCTGCCCATGACAATGGAAACCCAAAGAGAGGAGACTGAAAGATTAGCTGTTCAAAAAGATGGCTAAAGAGCTTACCTATTGTATCAGTCATGCA
>gene=chr20_207136-208136; species=bosTau
-----CTAAATAAATCTTAAGAGGAAGAAATGTAAAGAGCTTGTGTTTTCTTTCATGTCTTATGTGTCTTGTAATTCCCCCCAGGATTAAGAACAGGAAATTTCTTGCAT-GAGGTATTCAGG--------TTCTCAAACAGAATCATAGAAAACACAAT--TGCCGTGAG---------------CTTTGGCTGCACTTGACTGCTCAGAGCCTAAGGCCATGAAGATGCCAATAAAGGCTGGAGCTCAAGAATATGAACCCAGATCCAAGGCTTCTTCTCTAGCTTCCAGCCATGAAGCTCCTTTTCCCTATCTTTGCCAGCCTCATGCTACAGTGGCAGGTGAACACAGGTAATGTGAAATCCTGGGTCTAAGAGGGAGTGGTTGGAGGAAGCAGAGATTTGGCAGTCCTTGATAACGGAAACCCAAAGAGA---CACT-GAAAATGAGATGCCCAAAGATACAGCTGAAAAGTTTA--TATTGCATCAGTCATTCA
>gene=chr20_207136-208136; species=calJac
tccatctcaaaaaaaaaaaaaaaagaaa----gaaaGGGCTTGCTC--TCTTTCTTATCTTACATATTTTATGTTTTTCCCTAGGATAAAGAGCAACGAATTTGTTGCAAAGAGGTGTTCAAGAAAGGGTGTTTTCAAGCAGAGTCAGAAAAAACACAGC---------------ACACAAATTTGCTTTGGCTGCTCTTCATTGCTTATGGCCTAAGGCCATGAAGAGGCCAATAAAGGCTGGAGCTCAGGAGCATCAGCCCAGATCCAAGGCTTCCTCTCTGGCACCCAACCATGAAGCTCCTTTTTCCTATCTTTGCCAGCCTCATGCTACAGTACCAGGTGAACACAGGTAATGTGGATTACCAGGTTTAAGATGGGTAGATGTGAGGAACCAAGGATTTGGCTGCCCATGACAAAGGAAACCCAAAGAGA---GACCGAAAGATGAGATGTTCAAAAAGATGGCTGAAGAGCTTACCTACTGTATTAGTCATGCA
>gene=chr20_207136-208136; species=canFam
---------------------------------AAAGAGCTTGCACTTTCTTTCATATCTTATATGCCCTATGTTTC-TCCCAAGATCAAGAGCAGGGAATGTGTTGCACAGAAGTGTTCAGGGAAGGCTGTTCT----CAGAATCAGTGAAAACATAGC--TGCTGTGAG---------------CTCTGGCTGCACTTCACTGCTCATGGCCTAAGGCCATGAAGAGGCCAATAAAGGCTGGAGCTCAAGAACGCCAACCCAGATCCAAGGTTACCTCTCTGGCACCCAGCCATGAAGCTCCTTTTTACTATCTTTGCCAGCCTCATGCTACAGTACCAGGTGAACACAGGTAATGTGGAATCCTGGGTTTAGAAAGGGTCAGTAAGAGGAAGCAGGGATTTGGCTGTCCATGACAATGGGAACCC-AAGCAA---TGTTGAAAAAGGAGATGCCCAAACGGACAGCTGAAGAGTTT----ATTACCTCAGTCATGCA
>gene=chr20_207136-208136; species=equCab
---------------------------AGATATAAAGGGCCTGCACTTTCTCTCGTAAAC--TGTGTCTTATATTTCGCCCCAGGATCAAGAGTAGGGAATTTGCTGCATAGAGGTTTTCAGGAAAGGCTGTTCTCAGACAGGATCGGAGAAAACACAAC--TGCTGTGAG---------------TT-TGGCTGCACTTCACTGCTCATGGCCTAAGGCCATGAAGAGGCCAATAAAGGCTGGAGCTCAAGAACCCCAACCCAGATCCAAGTCTTCCTCTCTGACCCCCAGCTATGAAGCTCCTTTTTCCTATCTTTGCCAGCCTCGTGCTTCAGTACCAGGTGAACACAGGTAAGGTGGCAT-CTGGGCTTAAGAGGGGTCGGTGTGAGGAAGCAGGGATTTGGCTG-CCATGATGACGGGAACCCAAAGAAA---TGCTGAAAGATGAGATGCCCAAAGAGGTGGCTGAAGAGCTTACTCATTGCATGAGTCATGCA
>gene=chr20_207136-208136; species=gorGor
TCCATCT-AAAAAAGCAAAAGAGAGACACATGCAAAGGGCTTGCTCTTTCTTTCTCATCTTACCTATCTTATGTTTTCCTCCAGGATCAAGAGCAAGGAATTTGTTGCA-AGAGGTGTTCAAGAAAGGGTGTTTTCAAAC--AGTCAGAAAAAACACAACTATACTGCGAGCAGCATACAAACCTGCTTTGGCTGCACTTCACTGCTCATGGCATAAGGCCATGAAGAGGCCAATAAAGGCTGGAGCTCAGGAG-ATCAACCCAGATCCAAGGCTTCCTCTCTGGCACCCAACCATGAAGCTCCTTTTTCCTATCTTTGCCAGC-TCATGCTACAGTACCAGGTGAACACAGGTAATGTGGATTCCCAAGTTTAAGATGGGTAGATGAGAGGAACCAAGGATTTGGCTGCCCATGACAATGGAAACCCAAAGAGAGGAGACTGAAAGATTAGCTGTTCAAAAAGATGGCTAAAGAGCTTACCTATTGTATCAGTCATGCA
>gene=chr20_207136-208136; species=panTro
tccatctcaaaaaagcaaaaGAGAGACACATGCAAAGGGCTTGCTCTTTCTTTCTCATCTTACCTATCTTATGTTTTCCTCCAGGATCAAGAGCAAGGAATTTGTTGCATAGAGGTGTTCAAGAAAGGGTGTTTTCAAACAGAGTCAGAAAAAACACAACTATACTGCGAGCAGCATACAAACCTGCTTTGGCTGCACTTCACTGCTCATGGCATAAGGCCATGAAGAGGCCAATAAAGGCTGGAGCTCAGGAGCATCAACCCAGATCCAAGGCTTCCTCTCTGGCACCCAACCATGAAGCTCCTTTTTCCTATCTTTGCCAGCCTCATGCTACAGTACCAGGTGAACACAGGTAATGTGGATTCCCAAGTGTAAGATGGGTAGATGACAGGAACCAAGGATTTGGCTGCCCATGACAATGGAAACCCAAAGAGAGGAGACTGAAAGATTAGCTGTTCAAAAAGATGGCTAAAGAGCTTACCTATTGTATCAGTCATGCA
>gene=chr20_207136-208136; species=papHam
tccatctcaaaaaa-caaaaGAGAGAGACATACAAAGGGCTTACTCTTTCTTTCTCATCTTACATATCTTATGTTTTCCTCCAGGATCAAGAGCAAGAAATTTGTTGCATAGAGGTGTTCAGGAGAGTGTGTTTTCAAAC------AGAAAAAACACAAC--AACGGTGAGCAGCACACAAACCTGCTTTGGCTGCACTTCACTGCTCATGGCCTAAGGCCATGAAGAGGCCAATAAAGGCTGGAGCTCAGGAGCATCAACCCAGATCCAGGGCTTCCTCTCTGGCACCCAACCATGAAGCTCCTTTTTCCTATCTTTGCCAGCCTCATGCTACAGTACCAGGTGAACACAGGTAATGTAGATTCCCAGGTTTAAGATGAGTAGATGTGAGGAACCAAGGATTTGGCTGCCCATGACAATAGCAACCCAAAGAGAGGAGGCTGAAAGATGAGCTGTTCAAAAAGATGGTTAAAGAGCTTACTTACTGTATCAGTCGTGCA
>gene=chr20_207136-208136; species=ponAbe
tccatctcaaaaaagcaaaaGAGAGACACGTGCAAAGGGCTTGCTCTTTCTTTCTTATCTTACCTATCTTATGTTTTCCTCCAGGATCAAGAGCAAGGAATTTGTTGCATAGAGGTGTTCAAGAAAGGGTGTTTTCAAACAGAGTCAGAAAAAACACAAC--TACTGCGAGCAGCATACAAACCTGCTTTGGCTGCACTTCACTGCTCATGGCATAAGGCCATGAAGAGGCCAATAAAGGCTGGAGCTCAGGAGCATCAACCCAGATCCAAGGCTTCCTCTCTGGCACCCAACCATGAAGCTCCTTTTTCCTGTCTTTGCCAGCCTCATGCTACAGTACCAGGTGAACACAGGTAATGTGGATTCCCAAGTTTAAGATGGGTAGATGAGAGGAACCAAGGATTTGGCTGCCCATGACAATGGAAACCCAAAGAGAGGTGGCTGAAAGATTAGCTGTTCAAAAAGATGGCTAAAGAGCTTACCTATTGTATCAGTCTTGCA
>gene=chr20_207136-208136; species=rheMac
tccatctcaaaaaaacaaaaGAGAGAGACATGCAAAGGGCTTGCTCTTTCTTTCTTATCTTATATATCTTATGTTTTCCTCCAGGATCAAGAGCAAGAAATTTGTTGCATAGAGGTGTTCAGGAGAGGGTGTCTTCAAAC--AGTCAGAAAAAACACAAC--TACAGTGAGCAGCACACAAACCTGCTTTGGCTGCACTTCACTGCTCATGGCCTAAGGCCATGAAGAGGCCAATAAAGGCTGGAGCTCAGGAGCATCAACCCAGATCCAGGGCTTCCTCTCTGGCACCCAACCATGAAGCTCCTTTTTCCTATCTTTGCCAGCCTCATGCTACAGTACCAGGTGAACACAGGTAATGTAGATTCCCAGGTTTAAGATGAGTAGATGTGAGGAACCAAGGATTTGGCCGCCCATGACAATGGAAACCCAAAGAGAGGAGGCCGAAAGATGAGCTGTTCAAAAAGATGGTTAAAGAGCTTACCTACTGTATCAGTCGTGCA
>gene=chr20_209099-210099; species=hg19
GAAATTTAGAATTATAGATAACAATACAGAAGTTACCTTGGTGGATATGAGGTTAAGGCTAGGATAATGAATGAGACTTCTGAGAGATAGAGTGTCCAAAGAGGCTAGAAGAGATAGAACACCATGCTTCAGGAATCACAGATCTAGTGATTGTTGAGAAGAGAGAAGTCATGGGCTACTGAGTTTGGTGAAAAGATAAGACTCCTGAAAATTCTATTGATTCTCTTTTGAACTTCTTTCTTAAATTAGTTTTATGATGGACTTGGCTCTCATTGGTATTTCCCAAGATTATGGAGATGGGATAGTGATGTCTGACAAGTACCTAAGATGCTAAGTTGAAGGTCTAAAATTCCATCCTAAAAGCAAATAATTACTCTATCATCTACGTGCCCTTTGCTTCTTAAAGTTACTCAAGGAAGGCAGACTAAACAGGAAATTTACTTTGGATTCAAGAGGGGCATAGAGACGCTCTCAGCCTGCCCATTTGCCTTCATCAACAT
>gene=chr20_209099-210099; species=bosTau
GGGATTTAGAGATAGAGATAATAATGCAGGAATTATCTTCATAGAGATGAGGTTAAGGCTATGCTAATAAGTAAGATCTCTGAGGGACACAGTGTCCAGAGAGGACGAAAATGATAGAACACCATGCTGCAAGAACCACAGGTCAAGTGATTGTTGAGGAGGGGGAGGTCGTAGACCACTGAGTTTGGCAAGAAGCCAGAACTTCTGAACAGTCTATTGATTCTCTTTTGAAACTCTTCCTTGGGTTACTTTTATGAGAGATTTTACTCTTCTCTGTATTTCCTAGGATCCTGGGAA-GAGATAATAACACTCAACAAGTGTCTAAGATGTTATATTGGAGATCTAAAATCTTACCCT-GAAGCAAATGA----TCTT--------------AAGG-TTTT---AATTATTCAATGAGACAAGACTA-----GAGATTTATTTTGGATTTCAGAGATGTACAAAGACGCTCTTGGCCTGCC-TGTTGCCTCCATCAACGT
>gene=chr20_209099-210099; species=calJac
GGAATTTAGAATTATAGATAACCACACAGAAGTTACCTTGGTAGAGGGGAGGTTGAGGCTGTGATAATGAACAAGACTTCTGAGGGATGGTGTGTCCAAA-AGGCTAGAAGAGATAGAACACCATGCTTCAGGAATCACAGCTCTGGCAATTGCTGAGAGGAGAGAAGTCATGGTCTACTGGGTTTGGCGAATAGCTAGGACTCCTGAAAATTCTATTGATTCTCTTTTGAACTTCTTTCTTAAATTAGTTTTATGATAGACTTTGCTCTCATTGGTATTTCTCAAGATTATGGAGATGAAATAGTGATGTCCTACAAGTATCTAAGATGCCAAGTTGAAGGTCTAAAATTCTATCCTAAAAGCAAATAATTACTCTATCCTCTACATGTCCTTTGCTTCTTAAAGTTACTCAAGAAAGGCAGACTAAACAGGAAATTTATTTTGAATTCAAGACGGGCATAGAGCCTCTCTTGGCCTGCCTATTTGCCTTCAACAACAT
>gene=chr20_209099-210099; species=canFam
AGGATTTAGAGCTATAGATAACCATGCAGGAGATACTTTGATAGAGATGAGATTAAGGCTGTGATGATGAGTAAGGCCTCTGAGGGACAGAATGTCCAGAGAGACTGCAAAAGATAGAACACCATGCCCCAGGAACCACAGGTCAAGTGATTGTCAAGGAGGGTAGGTCCATGGACCACTGGGTTTGGCAAGAAGTCAGCATTCCTAAAATTCTAACTGAT-CTCTTTTGAAAGTCTTTCTTGGATTAGTTTTATGACAGATTTTGCTCTTGTTGGTATTTCCTAGGTTTATGAGGA-AAGATAGTGATTCTCTGTAAGAGTCTACAATGTCAAGCTGTAGGTCTAAAATCCTATCCT-AAGAAAAAAAAATGTTCTTTCCTCTATGTGCCCTTGA-TTTTAAAAGTTACTCAATGAGGGG-GACTAGA---GAGATTTATTTTGGATTTCAGGCGTGTATAAAAACTTCCTTGGCCTGTC-AGCTGCTTCCATCAACAT
>gene=chr20_209099-210099; species=equCab
ggaattcagagctgtagataacaatgtgggagttatctcgacagaggtgaggttacagcgatgataacgaataagacctctgagggacaaagtgtccagagagGCTGAAAATGATAGAACACCATGCCCCAGGAATGACAAGTCAAGCAGTTGTCAAGGAGGGCAAGGTCACGGACCGCTGGGTTTGGCAAGAAGCCAGCACTC-------------------------------CTGTCTTGGATTAGTTTTATGACAGATTTTACTCTTCTTGATATTTCCTAGGATCATGGGGA-GAGAAAGCGGTACCCTACAAGTATCTAAGATGCTAAGTTGGAGGTCCAAAATCTTATCCT-GAAGCAAATAATTGGTTTTTCCTTTATGTGCCCTAGA-TTTTTAAAGTTACTCAGTGGGGGGAGGTTAGAGAGGAGATTTATTTTGGATTTCAGAGGTGCACAGAGACTCTCTTGGTTTGCT-AGGTGCATTCATTAACTT
>gene=chr20_209099-210099; species=gorGor
GAAATTTAGAATTATAGATAACAATACAGATGTTACCTTGGTGGATATGAGGTTAAGGCTAGCATAATGAATGAGACTTCTGAGAGATAGAGTGTCCAAAGAGGCTAGAAGAGATAGAACACCATGCTTCAGGAATCACAGATCTAGTGATTGTTGAGAAGAGAGAAGTCATGGGCTACTGAGTTTGGTGAAAAGATAAGACTCCTGAAAATTCTATTGATTCTCTTTTGAACTTCTTTCTTAAATTAGTTTTATGATGGACTTGGCTCTCATTGGTATTTCCCAAGATTATGGAGATGGGATAGTGATGTCCGAC----------------------AAGGTCTAAAATTCCATCCGAAAAGCAAATAATTACTCTATCATCTACGTGCCCTTTGCTTCTTAAAGTTACTCAAGGAAGGCAGACTAAACAGGAAATTTATTTTGGATTCAAGAGGGGCATAGAGACGCTCTCAGCCTGC-CATTTGCCTTCATCAACAT
>gene=chr20_209099-210099; species=panTro
GAAATTTAGAATTATAGATAACAATACAGAAGTTACCTTGGTGGATATGAGGTTAAGGCTAGGATAATGAATGAGACTTCTGAGAGATAGAGTGTCCAAAGAGGCTAGAAGAGATAGAACACCATGCTTCAGGAATCACAGATCTAGTGATTGTTGAGAAGAGAGAAGTCATGGGCTACTGAGTTTGGTGAAAAGATAAGACTCCTGTAAATTCTATTGATTCTCTTTTGAACTTCTTTCTTAAATTAGTTTTATGATGGACTTGGCTCTCATTGGTATTTCCCAAGATTATGGAGAGGGGATAGTGATGTCCGACAAGTACCTAAGATGCTAAGTTGAAGGTCTAAAATTCCATCCTAAAAGCAAATAATTACTCTATCATCTACGTGCCCTTTGCTTCTTAAAGTTACTCAAGGAAGGCAGACTAAACAGGAAATTTACTTTGGATTCAAGAGGGGCATAGAGACACTCTCAGCCTGCCCATTTGCCTTCATCAACAT
>gene=chr20_209099-210099; species=papHam
GGAATTTAGAATTATAGATAACAACACAGAAGTTACTTTGGTGGATATGAGGTTAAGGCTGGGATAATGAATGAGACTTCTGAGGGAT--AGTGTCCAAAGAGGCTAGAAGAGATAGAACACCATGCTTCAGGAATCACAGATCTAGCAATTGCTGAGAAAAGAGAAGTCATGGGCTACTGGGTTTGGTGAAAAGAAAGGACTCCTGAAAATTCTATTGATTCTCTTTTGCACTTCTTTCTTAAATTAATTTTATGATAGACTTTGCTCTCATTGGTATTTCCCAAGATTATGGAGATGGGATAGTGATGTCCGATAAGTACCTAAGATGCTAAGTTGAAGGTCTAAAATTCTATCCTAAAAGCAAATAATTACTCTATTCTCTATGTGCCTTTTGCTTCTTAAAGTTACTCAAGGAAGGCAGACTAAACAGGAAATTTATTTTGGATTCAAGAGGGGCATAGAGACTCTCTTGGCCTGCCCATTTGCCTTCAACAACAT
>gene=chr20_209099-210099; species=ponAbe
GAAATTTAGAATTATAGATAACAATACAGAAGTTACCTTGGTGGATATGAGGTTAAGGCTAGGATAATTAATGAGACTTCTGAGAGATAGAGTGTCCAAAGAGGCTAGAAGAGATAGAACACCATGCTTCAGGAATCACAGATCTAGTGATTGTTGAGAAGAGAGAAGTCATGGGCTACTGAGTTTGGCGAAAAGATAAGACTCCTGAAAATTCTACTGATTCTCTTTTAAACTTCTTTCTTAAATTAGTTTTATAATGGACTTGGCTCTCATTGGTATTTCCCAAGATTATGGAGATGGGATAGTGATGTCCGACAAGTACCTAAGATGCTAAGTTGAAGGTCTAAAATTCTATCCTAAAAGCAAATAATTACTCTATCCTCTATGTGCCCTTTGCTTCTTAAAGTTACTCAAGGAAGGCAGACTAAACAGGAAATTTATTTTGGATTCAAGAGGGGCATAGAGACTCTCTTGGCCTGCCCATTTGCCTTCGTCAACAT
>gene=chr20_209099-210099; species=rheMac
GGAATTTAGAATTATAGATAACAACACAGAAGTTACCTTGGTGGATATGAGGTTAAGGCTGGGATAATGAATGAGACTTCTGAGGGATAGAGAGTCCAAAGAGGCTAGAAGAGATAGAACACCATGCTTCAGGAATCACAGATCTAGCAATTGCTGAGAAAAGAGAAGTCATGGGCTACTGGGTTTGGTGAAAAGAAAGGACTCCTGAAAATTCTATTGATCCTCTTTTGCACTTCTTTCTTAAATTACTTTTATGATAGACTTTGCTCTCATTGGTATTTCCCAAGATTATGGAGATGGGATAGTGATGTCCGACAAGTACCTAAGATGCTAAGTTGAAGGTCTAAAATTCTATCCTAAAAGCAAATAATTACTCTATCCTCTACGTGCCTTTTGCTTCTTAAAGTTACTCAAGGAAGGCAGACTAAACAGGAAATTTATTTTGGATTCAAGAGGGTCATAGAGACTCTCTTGGCCTGCCCATTTGCCTTCAACAACAT
>gene=chr20_239106-240106; species=hg19
TCCCCACCCCTGTTTTTACCCATACATCCTATTCTGTAGTATCAAATTTAGCAAAAAGCTTCAAAGATGCAGATACTGGCAAAGAAGAAGAGCTCGTCAGACAGAGTTCCCCAAGGCCATCAATCCAGGAAGATTTTTGTCTCCTCATCACTGGCTTTCCCAAGTCTCATTTGCACAACATCCTAAGGATACACCTCAGAACAAAAAGCCAAACACTCCCATCTGGCGCTGACGCTTTAGTAGCCCTGTGCTGCTTCTAACCATGACTTCTCTGTCTTGTCCTCTCCCATACAGCCAGTGCAGGTGGGTCAAAATGTGTGAGTAACACCCCAGGATACTGCAGGACATGTTGCCACTGGGGGGAGACAGCATTGTTCATGTGCAACGCTTCCAGAAAATGCTGCATCAGCTACTCCTTCCTGCCGAAGCCTGACCTACCACAGCTCATCGGTAACCACTGGCAATCAAGGAGAAGAAACACACAAAGGAAAGACAAGAAG
>gene=chr20_239106-240106; species=bosTau
TCCCCGGCCCC-TTTTCACTCAGAC-----GTTCTGTGGTACAAACTTTAGC-----GTTGCAAAGATGTAGATGCTGGCAAAGACAAAGAGCTCTTCTGC----ATTCCCAGAGGCCATCCATCAAGGGAAA-TTCTGTCTCCTCCT--GCGTCCTTCTCAAGACTC---------ATATTTCAAGCATACATTT------AAAAACCAAAA----------AAGTCCCAACCCCTTGGCAGTCCTCAATTGTTTCTAACCTTGGATTCTCTATCTTTTCTTCTCCATTGCAGCCAAAGGGGGCGGGACAATTTGTGGGCGTAAGATCGCGGGACACTGCAAGCTGGAATGCGGCTCCCTGGAAAAAACGATATTCATGTGTGACAGGTACAAACAGTGTTGTGTCAAAGGCCTCTTCATAGCACAGCCCGTGATGCAACCACCCATCCAGAAGCCTAACAAACC-------AGATACACAGTTGGCCAAAGCAAGGAC
>gene=chr20_239106-240106; species=calJac
TCCCCACCCTGCTTTT-ACCCATACATCCTATTCTGCAGTATCAGATTTAGCAAAAAGCTTCAAAGATGCAGATACTGACAAAGAGGAAAGGCTCCTCGGGCAGAGTTCCCCAAGGCCATCAATCCAGGAAGA-TTCTGTCTCCTCATCACTCGCTTTCCCA--TCTGACTTGCACGACATCCTAAGGACACATCTCAGAACAAGAAAACAAACACTCCCACCTGGCCCTGACCCCTTAGCAGTCCTGTGCTGCTTCCAACCATGACTTCTCTGTTCTGTCCTCTCCCATGCAGCCAGTGGGGGTGCATCAAAATGTGTGAGCGACATCCCAGGATGCTGCAGGACGCAATGCCAC--GGGGGAGACAGCATCGTTCATGTGCAACGCGGTCAGACAATGCTGCGCCAGCTACTTGTTCTTGCTGAAGCCTGACCTCCCATACCCCATCAGTAGGCACGGG-AATCAAGGAGGAGAAGCACACAAAGGAAAGACAAGGAG
>gene=chr20_239106-240106; species=canFam
TCCCCACCCCTGATGTCACACATAC-----ATTCTGTGGTACCAACTTTAGC----CAAGGCAAAGCCACAGAGAGTGGT--GCAGACAGAGCTCCCCAGA----GTTCCCAGAGCGCAGCAGTCCAGGCAAG-TTCTGTCTTCTCTTCCCTG-CCTTCCCACAT-TCACTCGCCGGCTGTCTCAGGCAACGGTCTCAGAATAAAACACCAAAGGCTCCCAGAGAGCCCCGACCCCTGGGCAGTCCCTA---ACTTCCACTCTTG--------------TCCTCTCCTCTGCAGCCAGCGGGGGCGGGACCAGCTGCGGGCGCAAGTACCCCGGTCGCTGCAAGCTGCACTGCCACTCCCAGGAAAGATCCATATTCATCTGCGACAGGTACCGACTGTGTTGTATGAAAAACCCCAT------AGAGGGCATCACGGCATCTCCTGTCCACAGAGCTAAGCACCCCTGCAGAAAAACGACAGAAAGCCAAAATGTGGAG
>gene=chr20_239106-240106; species=equCab
TCCCCACCCTAGTTTTCACCCATAC-----ATTCCGCGGTA-TAACCTTAGC----AGCTGCAAAGATACACGTACTGGC--AGAGGAAGAGCTCTTCAGA----GTTCCCAGAGACTGTCAATCAAGAGAGA-TTCTGCCTTCACGGTC-----CTTCCCAAGTCTCATTTGCCCGAAAGCTCAAGCACACATCTCACAATAAAAAGCCAAACGCTCTCGT--------------CTGGCAGTCACGTGCTGCTTCTAACCTTGACTTCTTGGTCTTTTCCTCTCCCTCACAGCCAGTGGAGGCTGGACAGGTTGTACAGGTAATCTCCCGGGCCACTGTAAGGTGCAGTGCAGCTCCCTGGAAAGAGCGATGTTCATGTGTGACAGGTACAGACCTTGCTGTGTCAGAGACTCCTC------AATACCAGT---GCCACCACCTGTCCG------TAAGAACCTATGCAGAAAAAAAACAAAAAGTGCAAACAGGAAG
>gene=chr20_239106-240106; species=gorGor
TCCCCACCCCCGTTTTTACCCATACATCCTATTCTGTAGTATCA-ATTTAGCAAAAAGCTTCAAAGATGCCGATACTGGCAAAGAAGAAGAGCTCGTCAGACAGAGTTCCCCAAGGCCATCAATCCAGGAAGATTTTTGTCTCCTCATCACTGGCTTTCCCAAGTCTCATTTGCACAACATCCTAAGGATACACCTCAGAACAAAAAGCCAAACACTCCCATCTGGCGCTGACGCTTTAGCAGTCCTGTGCTGCTTCTAACCATGACTTCTCTGTCTTGTCCTCTCCCATACAGCCAGTGCAGGTGGGTCAAAATGTGTGAGTAACACCCCAGCATACTGCAGGACATATTGCCACTGGGGAGAGACAGCATTGTTCATGTTCAACGCTTCCAGAAAATGCTGCATCAGCTACTCCTTCCTGCCGAAGCCTGACCTACCACAGCTCATCGGTAACCATTGGCAATCA---AGAAGAAACACACAAAGGAAAGACAAGAAG
>gene=chr20_239106-240106; species=panTro
TCCCCACCCCCGTTTTTACCCATACATCCTATTCTGTAGTATCAAATTTAGCAAAAAGCTTCAAAGATGCAGATACTGGCAAAGAAGAAGAGCTCGTCAGACAGAGTTCCCCAAGGCCATCAATCCAGGCAGATTTTTGTGTCCTCATCACTGGCTTTCCCAAGTCGCATTTGCACAACATCCTAAGGATACACCTCAGAACAAAAAGCCAAACACTCCCATCTGGCGCTGACGCTTTAGCCGTCCTTTGCTGCTTCTAACCATGACTTCTCTGTCTTGTCCTCTCCCATACAGCCAGTGCAGGTGGGTCAAAATGTGTGAGTAACACCCCAGGATACTGCAGGACATATTGCCACTGGGGGGAGACAGCATTGTTCATGTGCAACGCTTCCAGAAAATGCTGCGTCAGCTACTCCTTCCTGCCGAAGCCTGACCTACCACGGCTCATCGGTAACCATTGGCAATCAAGGAGAAGAAACACACAAAGGAAAGACAAGAAG
>gene=chr20_239106-240106; species=papHam
TCCCCACCCCTGTTTTCACCCCTACATCCTATTCTGCAGGATCAAATTTAGCAAAAAGCTTCAAAGATGCAGATACTGGTAAAGAAGAAGAGCTCCTCAGACAGAGTTCCCCAAGGCCATCAATCCAGGAAAA-TTCTGTCTCCTCCTCACTGGGTTTCCCGAGTCTCATTTGCACAACATCCTAAGGATATATCTCAGAACAGAAAGCCAAACACTCCCATCTGGCGCTGACAGGTGAGCAGTCCTGTGCTGCTTCTAACCACGACCTCTCTGTCTTGTCCTCTCCCATACAGCCAGTGGGGGTGGGTCAAAATGTGTGAGTGACACCCCGGGATACTGCAGGACACATTGCCACCGGGGGGAGACAGCATTGTTCATGTGCAGCCCTTTCAGAAAATGCTGCATCAGCTACTCCTTCCTGCCTCAGCCTGACCTACCGCAGCTCGTCGGGAACCACTGGCCATCAAGGAGCAGAAACACACAAAGGAAAAACAAGAAG
>gene=chr20_239106-240106; species=ponAbe
TCCCCACCCCTGTTTTTACCCATACATCCTATTCTGTAGTATCAAATTTAGCAAAAAGCTTCAAAGATGCAGATACTGGCAAAGAAGAAGAGCTCCTCAGACAGAGTTCCCCAAGGCCATCAATCCAGGAAGA-TTTTGTCTCCTCATCACTGGCTTTCCCAAGTCTCATTTGCACAACATCCTAAGGACACAACTCAGAACAAAAAGCCAAACACTCCCATCTGGCGCTGACGTGTTAGCGGTCCTGTGCTGCTTCTAACCACGACTTCTCTGTCTTGTCCTCTCCCATACAGCCAGTGCAGGTGGGTCAAAATGTGTGAGTAACACCCCAGGATACTGCAGGACATATTGCCACCAGGGGGAGACAGCACTGTTCATGTGCAATGCTTCCAGAAAATGCTGCGTCAGCTACTCCTTCCTGCCGAAGCCTGACCTACCACAGCTCATCGGTAACCATTGGCAATCAAGGAGAAGAAACACACAAAGGAAAGACAAGAAG
>gene=chr20_239106-240106; species=rheMac
TCCCCATCCCTGTTTTCACCCCTACATCCTATTCTGCAGTATCAAATTTAGCAAAAAGCTTCAAAGATGCAGATACTGGTAAAGAAGAAGAGCTCCTCAGACAGAGTTCCCCAAGGCCATCAATCCAGGAAAA-TTCTGTCTCCTCCTCACTGGGTTTCCCGAGTCTCATTTGCACAACATCCTAAGGATATATCTCAGAACAGAAAGCCAAACACTCCCATCTGGCGCTGACAGGTGAGCAGTCCTGTGCTGCTTCTAACCACAACCTCTCTGTCTTGTCCTCTCCCATACAGCCAGTGGGGGTGGGTCAAAATGTGTGAGTGACACCCCGGGATACTGCAGGACACATTGCCACCGGGGGGAGACAGCATTGTTCATGTGCAGCCCTTTCAGAAAATGCTGCATCAGCTACTCCTTCCTGCCTCAGCCTGACCTACCGCAGCTCATCGGGAACCACTGGCCATCAAGGAGCAGAAACACACAAAGGAAAAACAAGAAG
>gene=chr20_259027-260027; species=hg19
GCCTCTTCTTGTTTGAGTACTCCAAGATGTCGATGATGGTCTGCGGGAGGGGTGGAGTCAACTCACCCACAGGCTCTGCTGGCTCTCAGAGGCGGCCACCCAGCACTTCCTCAGAGGAGTCCCCAGTCCCAACCTCACTCCCAGAAACCTGACCAGAGGCTaatcgggacagtaacagtgtccacccatagggttgttgtaaggactatataaagacatacagatcgcttGCTATTACACGTAGAGGTGTTTGCAAATGCTGTTGGTGGTAGCAGCGACCTCTGTCGCACCGGTACAGTATGTGCCCGGTGAACCCCCTCTGGGACGGGTGCTATGGTGCCGCATTTCACAGAGCTCGGGGAGGCAAAGTTAACTAAAAGTCTCCCGGCCAGTGAGTGCTGGCGCGCTGGGATGAAACCCATCTCGGTCCTCTTGCAAAGCCCAGGTGAGGGGAGTGAAGGGTGAAGAAATGCGTCTTCCAGGTGGAGGAAGCACCACGT
>gene=chr20_259027-260027; species=bosTau
GCTTCTTCTTGTTGGAGTACTCCAAGATGTCAGTGATGGTCTGTGGGAGTGGGGGGGTTAGCTCACCCCCCGCTTCCACGGACCGTCAGAGAACT-----CAGTACTTTCTCAGAGGAGTCCCCAGACCCAATCCCACT-----------------------------------------------------------------------------------------------------------------------------------------------GGGCCCACACCTCC--TGTGTGCCAGGTGCAACTCTTTCAGGGTGAGCGCTATTGTGCCCCACTGTATGGGGCTCAG-------AGGTTGACTCAGAGCCTTCCAGCTAATTAGTGCTGA---ACTGGGATGAGTCCCCCCCCAGTCTGATTCCAAGACCCAGGTAGGGGGAGTGGAGTGTGAAAAGATGTATCTTCCAGACGGAGGAAGGAGCTTAT
>gene=chr20_259027-260027; species=calJac
GCCTCTTCTTGTTGAAGTACTCCAAGATGTCGATGATGGTCTGTGGGAGGAGTAGGGTCAACTCACCCACAGGCTCTGCTGGCTCTCATAGGCAGCTACCCTGCACTTCCTCAGAGGAGTCCCCAGTCCCAACCCCACTCCCAGAATCCTGACCAGAGGCTACtgggggtaataacagtgtccgcccacagggttgttgtaaggactatataaatacatacagatcgcctGCTATTACACGTATAGGTGTTTGCAAACGCTGGTGGTGGTAGCAGCTACCTCCGGTACACAGGTACAGTATGTGCCAGGTAAACGCCCTCTGGGACGGGTGCTA--------CATTTCACAGAGCTCAGGGAGGTAAAGTTAACTCAGCGTCTCCTGGCCAGTGAGTGCTGGCGCGTTGGGACAAAACCCACCTCCGTCTGCTTGCAAAGCCCAGGCGAGGGGAGTGAAGGGTGAAGAGACGCGCCTTCCAGTTGCTGGAAGCAGCATGT
>gene=chr20_259027-260027; species=canFam
GCTTCTTCTTGTTCAAGTACTCCAAGATGTCGATGACAGTCTGTGGGAGTGGCAAGGTCAGCTCGCCCGCAACCTCTCCGGGCTCCCAAGGGACG-----TGGCACT------------TCCCCAGATCCAAATCCACTCCCTGAAACCCGACTGGAGGCC----A------taataatccccacccatggggttgttataaggatTATATGGATACGAACAGAACACTTC-CGTTACACGTGTGAGTAC-------TGCTGGTGGTGGTTGTAGTTAC------------------------------AACACCCCCTTTAGGATAAGTGCT-TTGTGCTCTATTTTACAGAGCTCAG-------AGGCTAACTCGAAGTGCCCCAGCCAATAAATGCTGG--CGTTGGGAT-AAGCCCAACTCGGTAAGGTTCCAAAGCCCAAGTAGGTGGGGAGAAGTGTGGAGAGATGCATCTTCCAGAGGGTGTTAGCAGCTTGT
>gene=chr20_259027-260027; species=equCab
GCTTCTTGTTGTTGGAGTACTCCAAGATGTCCATGACGGTCTGTGGGAGTGCTGGGGTCAGCTCGCCC-CAGTCTCGCC-GGCTCTCAGGGGACT-----CAGCATGTCTTCAGGGGAGCCCCCAAAGCCAACCCCACTCCCAGC-CCCTGACCAGAGGCT-----aaatactaataatgcccacccacagggttgttgtaagaattatatgaatatacacacagcactcagTATTACACGTGTAAGTATTTGCTAATGTTGATGGTGGGAGCAGCTACTTTCTTTGCACACCAAC--TCTGTGCCAAGTACACCCCctttggggtaagtgctactgtgccccatttcacagacctcag-------aggttaacgcaaaat-ttccagctaataagtgctgg--cgttgggatgaggcccatctgaatctgattccaaagtccAGGAAGGTGGGGCAAAGCATGAAGAGATGCATCTTCCAGATGGAAGCAGCAGCTTGT
>gene=chr20_259027-260027; species=gorGor
GCCTCTTCTCGTTTGAGTACTCCAAGATGTCGATGACGGTCTGCGGGAGTGGTGGAGTCAACTCACCCACAGGCTCTGCTGGCTCTCAGAGGCGGCCACCCAGCACTTCCTCAGAGGAGTCCCCAATCCCAACCTCACTCCCAGAAACCTGACCAGAGGCTaatcgggacaataacagtgtccacccatagggttgttgtaaggactatataaa-acatacagatcgcttGCTATTACACGTAGAGGTGTTTGCAGATGCTGTTGCTGGTAGCAGCGACCTCTGTCGCACCGGTACAACATGTGCCAGGTGAACCCCCTCTGGGAC-GGTGCTATGGTGCCGCATTTCACAGAGCTCGGGGAGGCAAAGTTAACTAAAAGTCTCCCGG-CAGTGAGTGCTGGCGCGTTGGGATGAAACCCATCTCGGGCCTCTTGCAAAGCCCAGGTGAGGGGAGTGAAGGGTGAAGAAACGCGTCTTCCAGTTGGAGGAAGCACCACGT
>gene=chr20_259027-260027; species=panTro
GCCTCTTCTTGTTTGAGTACTCCAAGATGTCGATGATGGTCTGCGGGAGGGGTGGAGTCAACTCACCCACAGGCTCTGCTGGCTCTCAGAGGCGGCCACCCAGCACTTCCTCAGAGGAGTCCCCAATCCCAACCTCACTCCCAGAAACCTGACCAGAGGCTaatcgggacaataacagtgtccacccatagggttgttgtaaggactacataaagacatacagatcgcttGCTATTACACGTAGAGGTGTTTGCAAATGCTGTTGGTGGTAGCAGCGACCTCTGCCGCACCGGTACAGTATGTGCCAGGTGAACCCCCTCTGGGACGGGTGCTATGGTGGCGCATTTCACAGAGCTCGGGGAGGCAAAGTTAACTAAGAGTCTCCTGGCCCGTGAGTGCTGGCGCGTTGGGATGAAACCCATCTCGGTCCTCCTGCAAAGCCCAGGTGAGGGGAGTGAAGGGTGAAGAAACGCGTCTTCCAGCTGGAGGAAGCACCACGT
>gene=chr20_259027-260027; species=papHam
GCCTCTTCTTGTTTGAATACTCCAAGATGTCGATGATGGTCTGTGGGAGGGGTGGGGTCAACTCACCCACAGGCTCTGCTGGCTCTCAGAAGCGGCCACCCAGCACTTCCTCAGAGGAGTCCCGAATCCCAACCTCGCTCCCAGAAACCTGACCAGAGGCTaatcgggacaataacagagtccacccttaggattgttgtaaggactatataaatacatacagatcgcttgctattacacgtagaggtgtttgcaaatgctggtGGTGGTAGCAGCTACCTCT--TGCACGGGTACAATATGTGCCAGGTAAACCCCCTCTGggacgggtgctattgtgccgcatttcacagagctcagggaggcaaagttaactcaaagtctcctggccagtgagtgctggcgcgttgggatgaaacccatctcggtcctcttgcaaagcccagGTGAGGGGAGTGAA-GTTGAAGAAATGCGTCTTCCAGTTGGAGGAAGCGGCATGT
>gene=chr20_259027-260027; species=ponAbe
GCCTCTTCTTGTTTGAATACTCCAAGATGTCGATGATGGTCTGCGGGAGGGATGGGGTCAACTCACCCACAGGCTCTGCTGGCTCTCAGAGGCGGCCACCCAGCACTTCCTCAGAGGAGTCCCCAATCCCAACCTCACTCCCAGAAACCTGACCAGAGGCTaatcgggacaataacagtgtccacccataggattgttgtaaggactatataaatacatacagatcgcttGCTATTACACGTAGAGGTGTTTGCAAATGCTGTTGGTGGTAGCAGCGACCTCTGTTGCACCGGTACAATATGTGCCAGGTAAAGCCCCTCTGggacgggtgctattgtgccgcatttcacagagctcatggaggcaaagttaactcaaagtctcctggccagtgagtgctggcgcgttgggatgaaacccatctcggtcctcttgcaaagcccagGTGAGGGGAGTGAAGGGTGAAGAAATGCGTCTTCCAGTTGGAGGAAGCAGCATGT
>gene=chr20_259027-260027; species=rheMac
GCCTCTTCTTGTTTGAATACTCCAAGATGTCGATGATGGTCTGTGGGAGGGGTGGGGTCAACTCACCCACAGGCTCTGCTGGCTCTCAGAAGCGGCCACCCAGCACTTCCTCAGAGGAGTCCCGAATCCCAACCTCACTCCCAGAAACCTGACCAGAGGCTaatcgggacaataacagagtccacccttaggattgttgtaaggactatataaatgcatacagatcgcttgctattacacgtagaggtgtttgcaaatgctggtGGTGGTAGCAGCTACCTCT--TGCACGGGTACAATATGCGCCAGGTAAACCCCctctgggacgggtgctattgtgccgcatttcacagagctcagggaggcaaagttaactcaaagtctcctggccagtgagtgctggcgcgttgggatgaaacccatctcggtcctcttgcaaagcccagGTGAGGGGAGTGAA-GTTGAAGAAATGCGTCTTCCAGTTGGAGGAAGCAGCATGT
>gene=chr20_266037-267037; species=hg19
caccacacccagctaattttttaatttttagtagagatgcggttttgccatgttggccaggctggtcctgacctcaggggatccacctgcctcagcctcccaaagtgctgggattacaggtgtgagccaccgcgcccggccAGATTACCCATATTTAGAAGTTTAAGTATTAGATATACAAGAATTATGTAAATACCCAATGGTTTTTGTTAATCAGACAAGTGAACCATTTGAAAATGAAAATGAATACGTTAAAATTTAAGATGTGGCTTAAAAGGTTTAGGAGAATTTAATTAACCAAGTTCCAAAACCCCCTTACAAGTGTTTATAAAAATTGTAAGATTCTTAAGTTGAATTTAAATGCTTAAGGAAGATTTGCAGTTTTAATAATGAGGATTTATTTTCATTATTGGTAGTAGCCCTAATTTATCtttttttaaattaaatcttttattacaagatagttcagattcacaagcagttttaagaaataatacgga
>gene=chr20_266037-267037; species=bosTau
------------------------------------------------------------------------------------------------------------------------------------------ATAAGATTACCCACATTTAGAGGTTTATTTATTAGATATACAAGAATTACTTACATGCCCAATGG-TTTTGTTAATCAGACAAGTGAACTTTTTGAAAGTGAAAATGTATATATAAAA-TTTTAAACGTAGCTTAAACAATTTAAGGGAATTTAATTAACCAAGTTCCAAAACTCCTTTAAGAGGGtttttaaaaattataaCATTTGTAGGTTGAACTTAAATACTT-AGGAAGATTTGTCGGTTTAATAACGCGTATTTCTTTTCATTAGTGGTGGTAGCCCTGATTTATC--Ttttttaattaaacttttaattttaaataaattcagatt-acatgcagttttaagaagtaatacaaa
>gene=chr20_266037-267037; species=calJac
taccacacccagatatttttttaatttttagtagaaacagggttttaccatgctggccaggctggtcctgacctcaggtgacccacccgtctcagcctcccgaagtgctgggattacaggcgtgagccaccatgcccagccAGATTACCCATA-TTAGAATTTTGTGTATTAAATATATAAGAATTATGTAAATATCCAGTGG-TTTTGTTAATCAGACAAGTGAACTATTTGTAAATGAAAATGGATAGGTTAAATTTCAAGATGTGGCTTAAAAGGTTTAGGAGAATTTAATTAACCAAGTTCCAAAACCCCCTTATGAGTGTTTATAAAAACTGAAAGATTCTTGAGTTGAACTTAAATGCTTAAGGAAGATTTGCAGttttaataac---------------------------------------------------taaactttttatttcaaaatagctcagattcacaagcaattttaagaaatgatacaga
>gene=chr20_266037-267037; species=canFam
----------------------------------------------------------------------------------------------------------------------------------------------GATTATCCATGCCTAGAAGTTTATTTATTAGATGTACAAGAATTATTTAAATCCTCAATGGTTTTTGTTAATCAGACAAGTGAACTATTTGAAAATGAAAATGAATATATTAAATTTTAAAATGTGGCTTAAAAGGATTAGGGGAACCTAATTAACCAAGTTCCAAAACCCCCTTAGGAGTGTTTATAAAAATTTTAAGATTAGTAAGTTGAACTTAAGTACTT-AGAGAGATTTATAGTTTTAATAATGACTATTTATTTTCATTAGTGATAGTAGCCTTGATTTATCT--------------------------------------------------------------------
>gene=chr20_266037-267037; species=equCab
---------------------------------------------------------------------------------------------------------------------------------------------AGATTACCCATATTTAGAAGTTTATTTATTAGATGTACAAGAATTATTTAAATACCAAATGGTTTTTGTTAATCAGACAAGTGGACTATTTG------AAAATGAATACATTAAATTTTAAAATGTGGCTTAAAAGGTTTAGGGGAATTTAATTAACCAAGTTCTGAAATCCCCGTACAAGCGTTCATAAAAATTAGAAGATTTTTAAACTGAACTTAAATACTT-AGGAAGATTTGCAGCCTTAATAATGAGTATTTCTTTTCATTAGTTGTAGTAGCCCTGATTTATCT--tttttaattaaactttttattttagataagttcaggct-acacacaattttaagcaataatatgga
>gene=chr20_266037-267037; species=gorGor
--------------------------------------------------------------------------------------------------------------------------------------------------------------------------------------------------------------------------------------------------------------------------------------------------------------------------------------------------------------------------------------------------------------------------------------------------------------------------------------------------------------------
>gene=chr20_266037-267037; species=panTro
caccacacccagctaattttttaatttttagtagagatggggttttgccatgttggccaggctggtcctgacctcaggggatccacctgcctcagcctcccaaagtgctgggattacaggtgtgagccaccgcgcccggccAGATTACCCATATTTAGAAGTTTAAGTATTAGATATACAAGAATTATGTAAATACCCAATGGTTTTTGTTAATCAGACAAGTGAACCATTTGAAAATGAAAATGAAT--GTTAAATTTTAAGATGTGGCTTAAAAGGTTTAGGAGAATTTAATTAACCAAGTTCCAAAACCCCCTTACAAGTGTTTATAAAAATTGTAAGATTCTTAAGTTGAATTTAAATGCTTAAGGAAGATTTGCAGTTTTAATAATGAGTATTTATTTTCATTATTGGTAGTAGCCCTAATTTATCtttttttaaattaaatcttttattacaagatagttcagattcacaagcagttttaagaaataatacgga
>gene=chr20_266037-267037; species=papHam
caccacacctggctagtttttttattttcagtagagacagggtttcaccatgttggccaggctggtcctgacctcaggtgattcagctgcctcagactcccaaagtgctgggattacaggtgtgagccacctcgactggtcAGATTACCCAAATTTAGAAGTTTAAGTATTAGATATACAAGAATTACATAAATACCCAATGGTTTTTGTTAATCAGACAAGTGAACTATTTGAAAATGAAAATGAATATGTTAAATTTTAAGATGTGGCTTAAAAGGTTTAGGAGAATTTAATTAACCAAGTTCCAAAACCCCCTTACAAGTATTTATAAAAATTGTAAGATTCTTAAGTTGAATTTAAACGCTTAAGGAAGATTTGCAGTTTTAATAAT----ATTTATTTTCATTATTGGTAGTAGCCCTGATTTATCTttttttaaattcaaccttttatttcaagatagctcagattcacaagcagttttaagaaataatacaga
>gene=chr20_266037-267037; species=ponAbe
caccacacccagctaattttttaatttttagtagagatggggttttgccatgttggccaggctggtcctgacctcaggtgatccacctgcctcagcctcccaaagtgctgggattacaggtgtgagccaccgcgcctggccAGATTACCCATATTTAGAAGTTTAAGTATTAGATATACAAGAATTATGTAAATACCCAATGGTTTTTGTTAATCAGACAAGTGAACTATTTGAAAATGAAAATGAATACGTTAAATTTTAAGATGTGGCTTAAAAGGTTTAGGAGAATTTAATTAACCAAGTTCCAAAACCCCCTTACAAATGTTTATAAAAATTGTAAGATTCTTAAGTTGAATTTAAATGCTTAAGGAAGATTCGCAGTTTTAATAATGAGTATTTATTTTCATTATTGGTAGTAGCCCTAATTTATCtttttttaaattaaatcttttgtttcaagatagttcagattcacaagcagttttaagaaataatacaga
>gene=chr20_266037-267037; species=rheMac
caccacacccggctaatttttttattttcagtagagacagggtttcaccatgttggccaggctggtcctgacctcaggtgattcagctgcctcagactcccaaagtgctgggattacaggtgtgagccacctcgactggtcAGATTACCCAAATTTAGAAGTTTAAGTATTAGATATACAAGAATTACGTAAATACCCAATGGTTTTTGTTAATCAGACAAGTGAACTATTTGAAAATGAAAATGAATATGTTAAATTTTAAGATGTGGCTTAAAAGGTTTAGGAGAATTTAATTAACCAAGTTCCAAAATCCCCTTACAAGTATTTATAAAAATTGTAAGATTCTTAAGTGGAATTTAAACACTTAAGGAAGATTTGCAGTTTTAATAAT----ATTTATTTTCATTATTGGTAGTAGCCCTGATTTATCTttttttaaattcaaccttttatttcaagatagctcagattcacaagcagttttaagaaat--------
>gene=chr20_276372-277372; species=hg19
gttcagatttctctttggaaactgaaagatccccccacagtggaccctcacttctggagaggaatattcagctacagttgactagcagttgccccttcagatagaatattcgatctccagttcacccagtatatcttctacttaaggcacctgcctgacccttgcagatatttgattatgtgaTAGTTACCTGGAGTGAGGGCTTAAGATAAGAGGAATGGAAGAGATTGTTTAAAATACATCTATTGTTTGGTTGTGTAAGTATTCTCCTCATGGTGAAACTTGACCAGGCAAGTAGAAAGAATAACAGAGAAGTATGTGAATCTAAGACATTGATgtttctggtaatggtgaagttccgagtatgatcacgggaatgcgtggctgagaagggataaaggaaatggtgcctgaggatataaagtgagaggactggaaagTGCAAACGGCCCAAGTCAGTGGCTCCCCTGAGACCAATACCAGCAGTTGGGATGAAGGGA
>gene=chr20_276372-277372; species=bosTau
gtt-aggcttcactttaaaaacaggaagatctggccacagtggg---------------agcagtaattagctggagttgactgtcagctgccccttcagatagactatgggccctccagctCCCC-----CATTTCTTATTTAAAGTACTT------GCCTTGTAGATAAATGATTGTGTGCTAGTTACCTGGGGTAGGGAGTTAGGGTAAGAGGAACAAAAGAAATTATTAAAAATaCATAGGTTGTTTGGTTATGTAAATATCCTAACCATAAAAAGATATGAGCAGGCGAGCACAAAGAATAAAAGAATTGAGTGTGAATCTAAGATTTTGATACTTCCGGTAAT------GATCCCAATATGATCCTGGGCATTTGGGGCGGAGAAGGGATGGAGGAAATCAGGTCAGGAGTTATAAAGTGAAGGAATCGGA----------AGCACAAGTTGGTGGCTT-CCTGAGACCAGTAC-TGGAAGTGGAGTAAAGGGA
>gene=chr20_276372-277372; species=calJac
----------------------------atccgcccacagtggaccctcacttctggagaggaataatcagctatggttgactagcagttgccccttcaaatagaatattcaatctccagttcacccagtatatcttctacttaaggtacctgcctgacccttgcagatatttgattatgtgaTAGTTACCTGGAGTGAGGGCTTAAGGTAAGAGGAATGGAAGAGATTGTTTAAAATACATATATTGTTTGGTTTTGTAAATATTCACCTTATGGTGAAACTTGACCAGACAAGTAGAAAGAATAACAGAGAAATATGTGCT---------TTGATGCTTCtggtaatggcaaggttcccagtgtgatcatgggaataagtggctgagaagggatgaaggaaagagtgtctgaggatataaagtgagagcactgGACGGTGCAAATGGCACAAGTCAGTGGCTCCCCTGAGACCaataccaggagttggg-tcaaggga
>gene=chr20_276372-277372; species=canFam
gttcggttttctctttagtatatggagtatctaggtatagcaggctctcacttatggagagcaataatcagcaggagttgacttgtgactgccccttcaaatagaata-ctgctctccagctcaccCAGCACATTTTC--TTTAAGGCACATGCCTCATCC-TGTAGATAT----GTGTATGATAGTTG-CTCGGGTGGGAGGATAGGGTAAGAGATATAGAAGAGGTTATTTAAATTACATGGGTTG-TTAGTTTTGTAAATATCCTCCCag----------tgagctgccaagcagaaagaagaaaagagtggatcgtgaccttaagagttcgatgcttctggtagt------gatctgagcaggatcatgggaataagtggcagagaaaggatggaagaaagcacaccagaggttatagtgtgagagaactgcaaggtccaaatggcacaacttggtggcttccctgaggcaaatatgtggaattagggtgaagaga
>gene=chr20_276372-277372; species=equCab
gttcagatttctgtttagaaactggaagacgtggccacagtgggccctcacttacggagaacaataatcagctggcgttgactagcgactgtcccttcagatagaatatgtgctctccagttcacccggcacattttcgacttaaggtacctgG--------TGTAGATATTTGATTGTGTGATAGTTACCTGGGGTGGGAGGTTAGGGTAAGAGGAATGGAAGAGATTATTTAAAATACATAAGTTGTTTGGTTTTGTAAATAACCTCCCaa-ggaaagacttggccagacaagcagaaagaataaaagagaggaatgtgaacccatgactttgatgtttctgataac------gacccgagtatgatcatggg-atgtgtggcaaagaaaggatggaggaaaccatgtcagaggttataaagtgggggaactagaaggccCACATGGTGCAAGTTGGTGGCTTCCCAGAGACCAATATGTGGAATTGGAGTGAAGGGA
>gene=chr20_276372-277372; species=gorGor
------------------------------------------------------------------------------------------------------------------------------------------------------------------TGCAGATATTTGCTCATGTGATAGTTACCTGGAGTGAGGGCTTAAGATAAGAGGAATGGAAGAGATTGTTTAAAATACATATATTGTTTGGTTGTGTAAGTATTCTCCTCATGGTGAAACTTGACCAGGCAAGTAGAAAGAATAACAGAGAAGTATGTGAATCTAAGACATTGATgtttctggtaatggtgaagttccgagtatgatcacgggaatgcgtggctgagaagggatgaaggaa-cggtgtctgaggatataaagtgagaggactggaaagTGCAAACGGCACAAGTCAGTGGCTCCCCTGAGACCAATACCAGCAGTTGGGATGAAGGGA
>gene=chr20_276372-277372; species=panTro
gttcggatttctctttggaaactgaaagatccgcccacagtggaccctcacttctggagaggaataatcagctacacctgactagcagttgccccttcagatagaatattcgatctccagttcacccagtatatcttctacttaaggcacctgcctgacccttgcagatatttgattatgtgaTAGTTACCTGGAGTGAGGGCTTAAGATAAGAGGAATGGAAGAGATTGTTTAAAATACATATATTGTTTGGTTGTGTAAGTATTCTCCTCATGGTGAAACTTGACCAGGCAAGTAGAAAGAATAACAGAGAAGTATGTGAATCTAagacattgatgtttctggtaatggtgaagttccgagtatgatcacgggaatgcgtggctgagaagggatgaaggaaatggtgtctgaggatataaagtgagaggactggaaagTGCAAACGGCACAAGTCAGTG--TCCCCTGAGACCAATACCAGCAGTTGGGATGAAGGGA
>gene=chr20_276372-277372; species=papHam
gttcagatttctctttggaaactgaaagatctgcccacagtggaccctcacttctggagaggaataatcagctagagttgaccagcagttgccccttcagatagaatcttcgatctccagttcacccagtatatcttctacctaaggtacctgcctgacccttgcagatatttgattatgtgaTGGTTACCTGGAATGAGGGCTTAAGGTAAGAGGAATGGAAGAGATTGTTTAAAAT--------------------------------------------------------------------------------------------------------------------------------------------------------AGGGATGAAGGAAAGGGTGTCTGAGGATATAAAGTGAAAGGACTGGAAAGTGCAAACAGCACAAGTCAGTGGCTCCCCTGAGACCAATACCAGGAGTTGGGGTGAAGGGA
>gene=chr20_276372-277372; species=ponAbe
--------------------------------------------------------------------------------------------------------------------------------------------------------------------------------------------------------------------------------------------------------------------------------------------------------------------------------------------------------------------------------------------------------------------------------------------------------------------------------------------------------------------
>gene=chr20_276372-277372; species=rheMac
gttcagatttctctttggaaactgaaagatctgcccacagtggaccctcacttctggagaggaataatcagctagagttgaccagcagttgccccttcagatagaatcttcgatctccagttcacccagtatatcttctacttaaggtacctgcctgacccttgcagatatttgattatgtgaTGGTTACCTGGAATGAGGGCTTAAGGTAAGAGGAATGGAAGAGATTGTTTAAAATACATATATTGTTTGGTTGTGTAAGTATTCTCCTCATGGTGAAACTTGACCAGGCAAATTGAAAGAGTAACAGAgaaatatgtgaatctaagacttggatgtttctggtaatagtgaagttccgagtatgatcatgggaatgcgtagctgagaagggatgaaggaaagggtgtctgaggatataaagtgaaaggactggaaagTGCAAACAGCACAAGTCAGTGGCTCCCCTGAGACCAATACCAGGAGTTGGGGTGAAGGGA
>gene=chr20_277479-278479; species=hg19
ggatcgaggcgtagtgtgacagagtaaaattttaatgataaaaagttaatggtaaaatgttcactgtaaaactttcaacttttcttcttgaaaacgtgcataatccgacgtgggaaaaaaaaTAACGCATTGCAGTCAGTTCTGGGGAAACGGAAAGCTAAGTTTTAATTTTGCTATTGCTTTTGCTTTTTTAACAGAAAAGGTACAAAAAAGAAAAAATGGGAGAGATGTTGCCGAACTCCGTCCCGCCTGTGGGCTGTGGGCCGTTAGCAAAGCTGCTAGCATGAAATCGTCGAGCACCGCTTGCGAAACGCCAAATCCTCGAGAGCGAGGCCGGAGGCTGCCAAACCCGCGCTGGGGAAAGGGCCGCCTCCGGGCGCCCCATCCCGCTGCGGACGGAGGTGAGGTTGGAGCGAGCGCTGGCGGAAGAGAGGCTCAGCGCAGGGGGCGCAGAGCCGGCGCTGGCCAATATGCGCCGCATGTGATACCTTTGAGGGCGC
>gene=chr20_277479-278479; species=bosTau
ggatagaggtgtagtgtggtatagtaaaattttaatggttaaatgttaaaagtaaaatgttcgccgcaaaa--ttctactttctgcgttgaaaatgtccataatccagggttgc-a--aaaataaTGCATTGTGATCTGCTTTGGGAGGAGGGAGAGCTAAGTT------------TTGTCTGTTTTGTTTTAATAGAAAAGGTACAAAAACGACAAAATGGGCGAAATCTTCCTCAACTCTGTCCCGCCTTCGGACTGTGGGCCGTTAGCAAAGCCACTTGAATGAAATCATCGAGGACCGCTTGCGAAACAACAAATCCTCGAGAGCGAGG-GCAAAGCTGCCAAACCCTCGCGACGGACAGGGACGCCTCCAAGATCCCCATCCCGA----AGCGGAGGTGGGGTTGGAACGAGCACTAGCGGAAACGCGGTCCAGCCCAGGGGGTTCCCGGCAGCCGCAGGACGCCGAGCGCCTCAAGTAATA-CTTTGGCTGGGC
>gene=chr20_277479-278479; species=calJac
GGATCAAGGTGCAGTGTGATAGAGTAAATTTTTAATGATAAAAAGTTAATGGTAAAATGTTCACTGTCAAACTTTCAACTTTTCTGCTTGAAAATGTTCATAATCCGACGTC---AAAAAAAT---GCATGGCAGTCCGTTCCGGAGAAAGGGAAAGCTACGTTTTAA-TTTGTTATTGTTTTCGCTTTTTCAACATAAACGGTACAAAGAAGACAAAATGGGAGAGGTGTTCCTGAACTCCGTCCCGCCTGTGGGCTGCGGGCCGTTAGGAAAGCTGTTCGCATGAAATCATCGAGCACCACTTGCGAAATGCCAAATCCTCGAGAGCGAGG-CGGAGGCTGCCAAACGCGCGCCGGGGAAAGGGA-ACCTCCGGGCTCCCAATCCCGCTGCGGGCGGAGGTGGGGTTGGAACGAACGCC-GCGGAAGAGAGGGTCAGCCCAGGGGGCGCAAAGCCGGCGCTGGCCAATGTGAGCAGCAAGTGATACCTTTGAGGGGGT
>gene=chr20_277479-278479; species=canFam
GGATAGAAGTGTAGTGGGGCATAGTAAAAATTTAATGGTCCAAAGTTAAAGGTAAAATGTCCACTGTGAAA--TTCAACTTTCTCTATTTAAAATGTCCATAA-CCAACGTTGG-A--AAAACAATGCACGGCCGTGCGCTCGGAGAGGAGGAGGGGTT-AGTT------------TCGTTTTGTTCCCTGTAACAGAAAAGGTATATAGAAGACAAAATGGGCGAGCTCCTCCCCAGCTCGGGGCCGCCTCGGGGCCGCGGGCCGTCCGCAAGGCCGCCTGAA-TGAGC--TCGAGGGCCGCTTGCGAAAGAGCGAATCCTCGAGAGCGCGGCCCGGGGCTGCCAAGCCCTCGCGAGGGACAGGGACGCCTCCAGGCGGCGCCTCCCGC----CGCGGAGGTggggccggagcgcgcgccggcggaggcgcggcgcggccccgggggctcggggccggcgccggcagcagcgcgccgcgggTAATACCTTCAGCTGGGC
>gene=chr20_277479-278479; species=equCab
ggatagacatgtcatgtggtaaagtaaaactttaatggtaaaaagttaaaggtaaaacgttcactgtaaaactttcaactttctgtattgaaaatgttcctaatccgccgttgg-a--aaaataaTGCATTGTAGTACGCCTCGGGAGGAAGGAGAGCGAAGTT------------TTGTTTTGTTTTCAGAAAAAGGAGAAAAA------AGACAAGA-GGGCGAGATCTTCCTCTACTCTGTCCCGCCTTTGGGCTGCGGGCCGTTAGGAACGCTGCCTGAATGAAATCATCGAGCACCGCTTGCGAAAGACCAAATCCTCGAGAGCGAGGCCC-GGGCTGCCAAGCCCGCGCG-GGGTCAGGCCCGCCCCCTCGCGGTGTGCCCCGC-------GGAGGAGTGGTCTGAGAAAGCCCGGATGGATGCTCGTCACGGCC------GCTCGCAGGGGTCGCCGGCAGCAAAGGGCAGCGAGAATTACCTTTGGCGTGGC
>gene=chr20_277479-278479; species=gorGor
GGATCGAGGCGTAGTGTGAtagagtaaaattttaatgataaaaagttaatggtaaaatgttcactgtaaaactttcaacttttcttcttgaaaatgtgcataatccgacgtgggaaaaaaaaTAATGCATTGCAGTCAGTTCTGGGGAAACGGAAAGCTAAGTTTTAATTTTGCTATTGCTTTTGCTTTTTTAACAGAAAAGGTACGAAAAAGAAAAAATGGGAGAGATGTTCCTGAACTCCGTCCCGCCTGTGGGCTGTGGGCCGTTAGCAAAGCTGCTAGCATGAAATCGTCGAGCACCGCTTGCGAAATGCCAAATCCTCGAGAGCGAGGCCGGAGGCTGCCAAACCCGCGCTGGGGAAACGGACGCCTCCGGGCGCCCCATCCCGCTGCGGACGGAGGTGAGGTTGGAGCGAGCGCTGGCGGAAGAGAGGCTCAGCGCAGGGGGCGCAGAGCCGGCGCCGGCCAATATGCGCCGCATGTGATACCTTTGAGGGCGC
>gene=chr20_277479-278479; species=panTro
GGATCGAGGCGTAGTGTGATAGAGTAAAATTTTAACGCTAAAAAGTTAATGGTAAAATGTTCACTGTAAAACTTTCAACTTTTCTTCTTGAAAATGTGCATAATCCAACGTGGGAAAAAAAATAATGCATTGCAGTCAGTTCTGGGGAAACGGAAAGCTAAGTTTTAATTTTGCTATTGCTTTGGCTTTTTTAACAGAAAAGGTACAAAAAAGAAAAAATGGGAGAGATGTTCCTGAACTCCGTCCCGCCTGCGGGCTGTGGGCCGTTAGCAAATCTGCTAGCATGAAATCATCGAGCACCGCTTGCGAAATGCCAAATCCTCGAGAGCGAGGCCGGAAGCTG-------------------------------------------------------------------------------------------------------------------------------------------------------------
>gene=chr20_277479-278479; species=papHam
ggatcaaggtgtagtgtgacagagtaaaattttaatgataaaaagttaatggtaaaatgttcactgtaaaactttcaacttttctgcttgaaaatgtgcataatccgacgtggg-aaaaaAATAATGCATTGCAGTCAGTTCTGGGGAAAAGGAAAGCTAAGTTTTAATTTTGCTATTGTTTTTGCTTTTTTAACAGAAAAAGTACAAAGAAAACAAAATGGGGGAGATGTTTCTGAA-TTCGTCCCGCCTGTGGGCTGTGGGCCGTTAGCAAAGCTGCTTGCATGAAATCATCGAGCACCGCTTGCGAAATGCCAAATCCTCGAGAGCGAGGCCGGAGGCTGCCAAACCCGCGCTGGGGAAAGGGACGCCTCCGGGCGCCCCATCCCTCTGCGGACGGAGGTGAGGTTGGAGCGAGCGCTGGCGGAAGAGAGGCTCAGCACAGGGGGTGCAGAGCCGGCGCTGGCCAATATGCGCCGCATGTGATACCTTTGAGGGAGC
>gene=chr20_277479-278479; species=ponAbe
ggatcgaggcgtagtgtgatagagtaaaattttaacgataaaaagttaatggtaaaatgttcactgtaaaactttcaacttttcttcttgaaaatgtgcataatccgacgtggg-aaaaaAATAATGCATTGCAGTCAGTTCTGGGGAAAGGGAAAGCTAAGTTTTAATTTTGCTATTGCTTTTGCTTTTTTAACAGAAAAGATACAAAAAAGACAAAATGGGAGAGATGTTCCTGCACTCCGTCCCGTCTGTGGGCTGTGGGCCGTTAGCAAAGCTGCTAGCATGAAATCATCGAGCATCGCTTGCGAAATGTCAAATCCTCGAGAGCGAGGCCGGAGGCTGCCAAACCCGCGCTGGGGAAAGTGAAGCCTCCGGGCGCCCCATCCCGCTGCGGACGGAGGTGAGGTTGGAGCGAACGCTGGCGGAAGAGAGGCTCAGCGCAGGGGGCGCGGAGCCGGCGCTGGCCAATATGAGCCGCATGTGATACCTTTGAGGGAGC
>gene=chr20_277479-278479; species=rheMac
GGATCGAGGTGTAGTGTGACAGAGTAAAATTTTAATGATAAAAAGTTAATGGTAAAATGTTCACTGTAAAACTTTCAACTTTTCTGCTTGAAAATGTGCATAATCCGACGTGGG-AAAAAAATAATGCATTGCAGTTAGTTCTGGGGAAAAGGAAAGCTAAGTTTTAATTTTGCTATTGTTTTTGCTTTTTTAACAGAAAAAGTACAAAGAAAACAAAATGGGGGAGATGTTTCTGAA-TTCGTCCCGCCTGTGGGCTGTGGGCCGTTAGCAAAACTGCTTGCATGAAATCATCGAGCACCGCTTGCGAAATGCCAAATCCTCGAGAGCGAGGCCGGAGGCTGCCAAACCCGCGCTGGGGAAAGGGACGCCTCCGGGCGCCCCATCCCTCTGCGGACGGAGGTGAGGTTGGAGCGAGCGCTGGCGGAAGAGAGGCTCAGCACAGGGGGTGCAGAGCCGACGCTGGCCAATATGCGCCGCATGTGATACCTTTGAGGGAGC
>gene=chr20_278085-279085; species=hg19
CTTTGAGGGCGCGGCGGGGGAGGGTAGCGTCAAATTTCAAAAAAAAAAAAAAACCAAACCCACACAgccccggcgggcgggcgcgcgcgATGGGCGCCCTTTGGCTGCGGGAGCGAGTGGAGGATGCTGGGAAGGAGGTAAAATGGCCACCGGCGGCGGCGCGGAGGAAGAGAGGAAACGGGGGCGGCCGCAGCTTCTgccccccgcgcggcccgcggcccggggcgAGGAGGCCGACGGCGGCCGCGAGAAGATGGGCTGGGCCCAGGTGGTGAAGAATCTAGCCGAGAAGAAGGGCGAATTCCGCGAGCCGCGGCCGCCGCGGCGGGAGGAGGAAAGCGGCGGCGGTGGAGGGAgcgccgggctcggcggccccgcgggcctggcggcgccggACCTCGGCGACTTCCCACCGGCTGGCCGCGGGGATCCGAAGGGCCGTCGGAGAGATCCGGCCGGCGAGGCGGTGGACCCCCGCAAAAAGAAGGGCGCTGCGGAGG
>gene=chr20_278085-279085; species=bosTau
CTTTGGCTGGGCGGGGAAAAG---CAGCATCGAATTTC-AAAAAAAAAAAAGCCCAAACCCCCACAACCC---CGGGCGGGCGCGCGCGATGGGCGCACTTTGGCTGCGGGAGCGAGTGGAGGATGCTGGGAAGGAGGTAAAATGGCCACCGGCGGCGGCGCGGAGGAGGAGAGGAAGCGGGGGCGGCCGCAGCTCCTGGGCCCCGCGCGCCCCTCGACCAGGGCCGAGGAGGCCGAGGGCGGCCGCGAGAAGATGGGCTGGGCCCAAGTGGTGAAGAACCTGGCCGAGAAGAAGGGCGAATTCCGTGAGTCGCGGCCGCCGCGGCGGGAGGAAGAGAGCGGCA---GCGGCGCGGGAGGCGGGCTCGGTGCTCCCGCGGGTCTGGCGACACCGAGCCTCGGCGACTTCCCCCCAGCCGGCCGCGGGGACCCAAAGGGCCGCCGGAGAGACCCAGCCGGAGAGGCGGCGGACTCCCGCAAGAAAAAGGGTGCAGCCGAGG
>gene=chr20_278085-279085; species=calJac
CTTTGAGGGGGTGGCGGGGAAGAGTAGCGTCGAATTTCAAAAAAAAAGAAAAGCCAAACCCCCACAGCCCTGGCGGGCGGGCGCGCGCGATGGGCGCCCTTTGGCTGCGGGAGCGAGTGGAGAATGCTGGGAAGGAGGTAAAATGGCCACCGGCGGCGGCGCGGAGGAAGAGAGGAAACGGGGGCGGCCGCAGCTCCTGCCCCCCGCGCGGCCCGCAGCCCGGGGTGAGGAGGCCGACGGCGGCCGCGAGAAGATGGGCTGGGCCCAGGTGGTGAAGAATCTAGCCGAGAAGAAGGGCGAGTTCCGCGAGCCGCGGCCGCCGCGGCGGGAGGAGGAAAGCGGCGGCAGC---GGGGGCGGTGGGCTCGGCGGTAACGCGGGCCTGGCGACGCCGGACCTCGGCGACTTCCCTCCGGCCGGCCGCGGGGACCCGAAGGGCCGCCGGAGAGATCCGGCCGGCGAGGCGGCGGACCCCCGCAAGAAGAAGGGCGCTGCGGAGG
>gene=chr20_278085-279085; species=canFam
CTTCAGCTGGGCGGGGGAAAG---GAGCGTCGAATTTaaaaaaaaaaTCCACACACACACCCCAAACCCCCCACAgccgggcgcgcg-gATGGGCGCCCTTTGGCTGCGGGAGCGAGTGGAGGATGCTGGGAAGGAGGTAAAATGGCCACCGGCGGCGGCGCGGAAGAGGAGAGGAAGCGGGGGCGGCCGCAGCTCCTgccccccgcgcggcccgcggcccgcggcgAGGAGGCCGAGGGCGGCCGCGAGAAGATGGGCTGGGCCCAGGTGGT-----------------------------------------------------------------------------------------------------------------------------------------------------------------------------------------------------------------------------------
>gene=chr20_278085-279085; species=equCab
CTTTGGCGTGGCGAGGCAAA----GACAGTCGAATTTCAAAGCAAGGATAAAAGCCAGATCCCAAAGACCGGTCGTCCGTGCGC------------CCCTACGCCCGTTGGGTCAAGAGGAGGAAGCCGGTAAGGTAGAAAAATGGGCTCCGGTGCTCGCCCATAATTCTAGAGGAAGTTGGTGTGGTCCCTGCTCCTTCCCTACACGAGATCGGGGGCCTCTCGCAAGGGGGCCAAGTGCCCCCCCAAAATAACGAGCAGGACAGAAGCGGTGAGATACCAGGCCAAATTGAAGCTCGAGTTCTGCG------------------------------------------------------------------------------------------------------------------------------------------------------------------------------------------------
>gene=chr20_278085-279085; species=gorGor
CTTTGAGGGCGCGGCGGGGGAGGGTAGCGTCAAATTTCaaaaaaaaaaaaaaaCCAAACCCACACAgccccggcgggcgggcgcgcgcgATGGGCGCCCTTTGGCTGCGGGAGCGAGTGGAGGATGCTGGGAAGGAGGTAAAATGGCCACCGGCGGCGGCGCGGAGGAAGAGAGGAAACGGGGGCGGCCGCAGCTTCTgccccccgcgcggcccgcggccgggggcgAGGAGGCCGACGGCGGCCGCGAGAAGATGGGCTGGGCCCAGGTGGTAAAGAATCTAGC-------AAGGGCGAGTTCCGCGAGCCGCGGCCGCCGCGGCGGGAGGAGGAAAGCGGCGGCGGTGGAGGGAgcgccgggctcggcggccccgcgggcctggcggcgccggACCTCGGCGACTTCCCACCGGCTGGCCGCGGGGACCCGAAGGGCCGTCGGAGAGATCCGGCCGGCGAGGCGGTGGACCCCCGCAAAAAGAAGGGCGCTGCAGAGG
>gene=chr20_278085-279085; species=panTro
-----------------------------------------------------CCAAACCCACACAgccccggcgggcgggcgcgcccgATGGGCGCCCTT-GGCTGCGGGAGCGAGTGGAGGATGCTGGGA--GAGTAAAAATGGCCACCGGCGGCGGCGCGA-GAAAGAGAGGAAACGGGGGCGGCCGCAGCTTCTgccccccgcgcggcccacggcccggggcgAGGAGGCCGACGGCGGCCGCGAGAAGATGGGCTGGGCCCAGGTGGTAAAGAATCTAGCCGAGAAGAAGGGCGAGTTCCGCGAGCCGCGGCCGCCGCGGCGGGAGGAGGAAAGCGGCGGCGGTGGAGGGAgcgccgggctcggcggccccgcgggcctggcggcgccggACCTCGGCGACTTCCCACCGGCTGGCCGCGGGGACCCGAAGGGCCGTCGGAGAGATCCGGCCGGCGAGGCGGTGGACCCCCGCAAAAAGAAGGGCGCTGCAGAGG
>gene=chr20_278085-279085; species=papHam
CTTTGAGGGAGCGGCGGGGGAGGGTAGCGTCAAATTTCAAAAAAAAAAAAAAACCAAACCCCCACAgccccggcgggcgggcgcgcgcgATGGGCGCCCTTTGGCTGCGGGAGCGAGTGGAGGATGCTGGGAAGGAGGTAAAATGGCCACCGGCGGCGGCGCGGAGGAAGAGAGGAAACGGGGGCGGCCGCAGCTTCTgccccccgcgcggcccgcggcccggggcgAGGAGGCCGACGGCGGCCGCGAGAAGATGGGCTGGGCCCAGGTGGTAAAGAATCTAGCCGAGAAGAAGGGCGAATTCCGCGAGCCGCGGCTACCGCGGCGGGAGGAGGAAAgcggcggcggtggcgggagcgccggggtcggcggccccgcgggccTAGCGGCGCCGGACCTCGGCGACTTCCCACCTGCTGGCCGCGGGGACCCGAAGGGCCGCCGGAGAGATCCTGCCGGCGAGGCGGCGGACCCCCGCAAGAAGAAGGGCGCTGCCGAGG
>gene=chr20_278085-279085; species=ponAbe
CTTTGAGGGAGCGGCGGGGGAGGGTAGCGTCAAATTTCAAAAAAAAAAAAAAACCAAACCCACACAgccccggcgggcgggcgcgcgcgATGGGCGCCCTTTGGCTGCGGGAGCGAGTGGAGGATGCTGGGAAGGAGGTAAAATGGCCACCGGCGGCGGCGCGGAGGAAGAGAGGAAACGGGGGCGGCCGCAGCTTCTgccccccgcgcggcccgcggcccgggACGAGGAGGCCGACGGCGGCCGCGAGAAGATGGGCTGGGCCCAGGTGGTAAAGAATCTAGCCGAGAAGAAGGGCGAGTTCCGCGACCCGCGGCCGCCGCGGCGGGAGGAGGAAAGCGTCGGCAGTGGAGGGAGCGCTGGGCTcggcggccccgcgggcctggcggcgccggACCTCGGCGACTTCCCACCGGCTGGCCGCGGGGACCCGAAGGGCCGCCGGAGAGATCCGGCCGGCGAGGCGGCGGACTCCCGTCATAAGAAGGGCGCTGCGGAGG
>gene=chr20_278085-279085; species=rheMac
CTTTGAGGGAGCGGCGGGGGAGGGTAGCGTCAAATTTCAAAAAAAAAAAAAAACCAAACCCCCACAgccccggcgggcgggcgcgcgcgATGGGCGCCCTTTGGCTGCGGGAGCGAGTGGAGGATGCTGGGAAGGAGGTAAAATGGCCACCGGCGGCGGCGCGGAGGAAGAGAGGAAACGGGGGCGGCCGCAGCTTCTgccccccgcgcggcccgcggcccggggcgAGGAGGCCGACGGCGGCCGCGAGAAGATGGGCTGGGCCCAGGTGGTAAAGAATCTAGCCGAGAAGAAGGGCGAATTCCGCGAGCCGCGGCTACCGCGGCGGGAGGAGGAAAgcggcggcggtggcgggagcgccggggtcggcggccccgcgggccTAGCGGCGCCAGACCTCGGCGACTTCCCACCTGCTGGCCGCGGGGACCCGAAGGGCCGCCGGAGAGATCCTGCCGGCGAGGCGGCGGACCCCCGCAAGAAGAAGGGCGCTGCCGAGG
>gene=chr20_280037-281037; species=hg19
tctgaatggtggccaagggcctctcttatggcacaaagatgcatggacttcatgacagctcttttggtggctcagaagccatttttTAtagaatcatggaatctagaatattcctgctggaaagaacctgagagttggtttggaccaattccctggttttccagcagatgaaACaggcccaaagaggttaaatgactgggtgaaaatcacatagctgtctggtgccagagccagcctatagtagagtcccctgaccccaagcccggtgctcattccactacctctcacACTTCACAACAATTTCCTCAACACTTGAGGGCCCAGAAAGTCTGATCTCTCCAGAATGATCAGCCCAGAGGAATGCTGAGAAATCACCTGGAGGAGGGAGCAGAAAGAGAAGGTTTTTAAGGAGGGGCTTCTGAATACTTGGGAGATACGGAACGGACCAAGGACCACACTCCAGGGTGCATTCGTTGCTCCCTGGGGCACCACTTCTGGAT
>gene=chr20_280037-281037; species=bosTau
tctgaatggtggccacgggcctctcctatggcattagaatgcatggactttgtgacagcgctttcagtggctcagaagccgttcttcacagaatcatgggagctgg--ttttcctgctgaaaaggacctaaaagttggttaagaccaatcccctggttttccaacagatgaaacagtaccagagaggttatatgactgggtcgaaatcacatagctgtctggtgccagagctagcctagagtagagttccctgaccccaagcccggtgctcattccactACCTCTCACACTTCACAACATTTTCCTCAACACTTGAGGGCCCAGAAAGTCTGCTCTTTCCAG---AATGAGCCCAGGGGAATGCTAAGACATCATCTGGGGGAGGAAGCAGAAG------ATTT---GGCAGGGGCTTCAGAACACTTGGGAGATATGGAAGGGACAAAGGAACACAATCCAGGGTGCACTCGATGCCC----GGGTACCACATCTGGGT
>gene=chr20_280037-281037; species=calJac
tctgaatggtggccaagggcctctcttatggcataaatatgcgtggacttcatgacagctcttttggtggctcagaagccttttctCATAgaatcatggaatctagaatattcctgctggaaagaacctgagagttgatttagaccagttccctggttttccagcagatgaaacaggcccaaacaggttaaatgactgggtcaaaatcacctagctgtctggtgccagagccagcctataatagagtcccctgaccccaagcccggtgctcattccactACCTCTCACACTTCACAACAATTTCCTCAACACTTGAGGGCCCAGAAAGTCTGATCTCTCCAGAAGGATGAGCCCAGAGGAATGCTGAGAAATCATCTGGAGGAGGGAGCAGAAAGAGAAGGTTTT-AAGGAGGGGCTATTGAAAACTTGGGAGATACAGAATGGACCAAGGAACAAACTCCAGGGTGCATTTGTTGCACCCTGGGGCACCACTTCTGGAT
>gene=chr20_280037-281037; species=canFam
TCTGAATGGTGGCCAAGGGCCTCTCTTATGGCATTAAAATGCATGGACTTTGGGACAGCT-GTTCAGTGGCTCAGAAGCCATTTTTCACAgaatcatggaa-ttagaattttcttgctggaaaggaactgaatattggtttagaccaatcccttggacttccaacagatgaaacaggcccattgaggttaaatgactgggtcaaaatcacatagctgtctggtgccagagctagcctagagtagagttccctgaccccaagcccggtgctcattccactACCTCTCACACTTCACAACATTTTCCTCAACACTTGAGGGCCCAGAAAGTCTGATCCCTCCTGAATGATGAGCCCAGAAGAATGCTAAGAAATCATCTGGAGGGAGAAGCAGAAA---GGGATTT---AGCA-GGGCTTCTGAATACTTGGGAGATAAGGAAGGGACAAAGGAACATAATCTAGGATGCACTCATTGCTCCCTGGGGTGTCATATCTGGAT
>gene=chr20_280037-281037; species=equCab
tctgaatggtggccaagggcctctcttatggcattcaaatgcatggactttgtgatagctctttcagtggctcagaagccatttttCAGAgaatcacggaatttagaattttcctgctggaaatgacctaaaagttggtttagaccaatcccctggttttccagccgatgaaacaggcccagagaggttaaatgactgggtcaaaatcacatggctgtctggtgccagagctagcctagagtagagttccctgaccccaagcccggtgctcattccactACCTCTCACACTTCACAACATACTCCTCAACACTTGAGGGCCCAGAAAGTCTGATCTCTCCAGAATAATGAGCCTAGAGGAATGCCAAGAAGTCATCTGAAGGAGGAAGCAGAAAAAGAAGATTT---AGCAGGGGCTTCTGAATACTTGGGAGATAGAGAAGGGACAAAGGAAGGTAATGCAGGGTGCACTTGTTGCTCCCTGGGGTATCGTATGTGGAT
>gene=chr20_280037-281037; species=gorGor
tctgaatggtggccaagggcctctcttatggcacaaagatgcatggacttcatgacagctcttttggtgactcagaagccatttttTAtagaatcatggaatctagaatattcctgctggaaagaacctgagagttggtttggaccaattccctggttttccagcagatgaaACaggcccaaagaggttaaatgactgggtgaaaatcacatagctgtctggtgccagagccagcctatagtagagtcccctgaccccaagcccggtgctcattccactacctctcacACTTCACAACAATTTCCTCAACACTTGAGGGCCCAGAAAGTCTGATCTC-CCAGAATGATCAGCCCAGAGGAATGCTGAGAAATCATCTGGAGGAGGGAGCAGAAAGAGAAGGTTTTTAAGGAGGGGCTTCTGAATACTTGGGAGACACGGAACGGACCAAGGACCACACTCCAGGGTGCATTCGTTGCTCCCTGGGGCACCACTTCTGGAT
>gene=chr20_280037-281037; species=panTro
TCTGAATGGTGGCCAAGGGCCTCTCTTGTGGCACAAAGATGCATGGACTTCATGACAGCTCTTTTGGTGACTCAGAAGCCATTTTTTATAgaatcatggaatctagaatattcctgctggaaagaacctgagagttggtttggaccaattccctggttttccagcagatgaaacaggcccaaagaggttaaatgactgggtgaaaatcacatagctgtctggtgccagagccagcctatagtagagtcccctgaccccaagcccggtgctcattccactACCTCTCACACTTCACAACAATTTCCTCAACACTTGAGGGCCCAGAAAGTCTGATCTCTCCAGAATGATCAGCCCAGAGGAATGCTGAGAAATCATCTGGAGGAGGGAGCAGAAAGAGAAGGTTTTTAAGGAGGGGCTTCTGAATACTTGGGAGATACGGAACGGACCAAGGACCACACTCCAGGGTGCATTCGTTGCTCCCTGGGGCACCACTTCTGGAT
>gene=chr20_280037-281037; species=papHam
tctgaatggtggccaagggcctctcttatggcacaaaaatgcatggacttcatgacagctcttttggtggctcagaagccatttttcatagaatcatggaatctagaatattcctgctggaaagaacctgagagttggtttagaccaattccctggttttccagcagatgaaACaggcccaaagaggttaaatgactgggtgaaaatcacatagctgtctggtgccagagccagcctatagtagagtcccctgaccccaagcccggtgctcattccactacctctcacactTCACAACAGTTTCCTCAACACTTGAGGGCCCAGAAAGTCTGATCTCTCCAGAATGTTGAGCCCAGAGGAATGCTGAGAAATCATCTGGAGGAGGGAGCAGAAAGAGAAGGTTTTAAGGAGGGGTTTTCTGAATACTTGGGAGATACGGAAAGGACCAAGGAACACACTCCAGGGTGCATGCGTTGCTCCCTGGGGCACCACTTCTGGAT
>gene=chr20_280037-281037; species=ponAbe
tctgaatggtggccaagggcctctcttatggcacaaaaatgcatggacttcatgacagctcttttggtggctcagaagccatttttCATAgaatcatggaatctagaatattcctgctggaaagaacctgagagttggtttggaccaattccctggttttccagcagatgaaacaggcccaaagaagttaaatgactgggtgaaaattacatagctgtctggtgccagagccagcctatagtagagtcccctgaccccaagcccggtgctcattccactACCTCTCACACTTCACAACAATTTCCTCAACACTTGAGGGCCCAGAAAGTCTGATCTCTCCAGAATGATCAGCCCAGAGAAATGCTGAGAAATCATCTGGAGGAGGGAGCAGAAAGAAAAGGTTTTTAAGGAGGGGCTTCTGAATACTTGGGAGATACGCAACGGACCAAGGAACACACTCCAGGGTGCATTCGTTGCTCCCTGGGGCACCACTTCTGGAT
>gene=chr20_280037-281037; species=rheMac
TCTGAATGGTGGCCAAGGGCCTCTCTTATGGCACAAAAATGCATGGACTTCATGACAGCTCTTTTGGTGGCTCAGAAGCCATTTTTCATAgaatcatggaatctagaatattcctgctggaaagaacctgagagttggtttagaccaattccctggttttccagcagatgaaacaggcccaaagaggttaaatcactgggtgaaaatcacatagctgtctggtgccagagccagcctatagtagagtcccctgaccccaagcccggtgctcattccactACCTCTCACACTTCACAACAATTTCCTCAACACTTGAGGGCCCAGAAAGTCTGATCTCTCCAGAATGTTGAGCCCAGAGGAATGCTGAGAAATCATCTGGAGGAGGGAGCAGAAAGAGCAGGTTTTAAGGAGGGGTTTTCTGAATACTTGGGAGATACGGAAAGGACCAAGGAACACACTCCAGGGTGCATGCGTTGCTCCCTGGGGCACCACTTCTAGAT
>gene=chr20_282137-283137; species=hg19
TCTGAAGTAAaggtttccctagaagagaaaacgtcctgactgaaacctgcaagatgagtaagaaccaggctaagagtgaagagacagccaagcagcagaaatagcagatgtagaggcctggaggccagagagcacacagcgtgttcggactggccaagagtcaggggaagatgtggctgggagaaaacgccgagaagagGTGTCACAGGGCTTACCAGCCATATTTAAAAACGTGGATTTTGTCCTCAGAGCCTCCAATCAGGCCTCCTCCATTCCattcattctttcaacacatgcctgttaagcgccaactctataggggccttttctaagcgatggaacacagcatggagcaggataatcaagtccctgaagctcagattctagagtcacacaagtacataattacagacgatgatgcactaaaagaaacatacagggtgagatccctgtttaacaagcaaagctgatccagtcttaaggatcagagaaaatgtttg
>gene=chr20_282137-283137; species=bosTau
CCtcagggacaggtctg-gcaaaagagatgatgtctggactgaaacctgc-aaatgaa---gagtcaggtgaagaaggaagagatattcaggcaacagaagcagtctgtgcaaagacctggagact--agagcacaaggtgtgttcaggctggctgagagtcacaggaagatgtggttgg--gaaaaggcccagaggaagtgacacagggcTTGTCAGTGTT--AGAAGAGGCTTGGTTTTGTCCTAACACCCTCCACTCTGGCCTCCTTCATTC----TGTTCATTTAACA-------------CACCAACTC-----------TTTCAAGGCAATGGATTAC-------AGCAAAATAGTCAAGTCTTTGGGGCTCGAATTCTAGAGTCCTGCAAATAAGTAATTATAAT---TAATACACTGAAAGAAACATACAGAGTGATA----TGTTTAATAAGGAATATtgatctgttcttgggggtgagacaaaatgtttg
>gene=chr20_282137-283137; species=calJac
TCTGAAGTAAAGATTTCCCTAGAAGAGAAAA--TTCTGATTGAAACTTGCAAGATGAGTAAAGA----ACTAAGAGCAAAGAGACACCCCAGCAGCAGAAATAACAAATGTAGAGACCTGGAGGC----------------------------CCGAGAGTCAGGGGAAGATGTGGTTGGGGGAAAACGCCAAGAAAAGGTGTCGCA-GGCTTACCAGCCACATTTAAGAACATGGATTTTGTCTTCAGAGCCTCCAATTTGGCCTCCTCCGTTCCattcattctttcaacacatgccttttaaataccaactctattggggccttttctaagcaatggaacacagcattgagggagataatcaggtccctggggctcagattctagagttacacaagtacataattacagacagtgatgcatcagaagaaacataca-ggtgagatccctgtttaacaaggaaagctgatccagtcttaagggtcagagaaaatgtttg
>gene=chr20_282137-283137; species=canFam
TCTGAAATACCggtctc-ctggaagagaggatgtcctgaccgaagcctacaagatgaat--aagccaggtgaagagggcagagctgacca--------catcagcctgtgcaaagggccag---------agCACACAGG--GTTCAGGGTGGCTCAGACTCACAGAAAGATATGCTTGG--GAAAAGGCCGTGAAGAGGCAACCCTGGGCCTGTCAGTGTTACTTAAGAGG----TCTTTGTCCTGACCCCCTCCAGTCTAGCCACCTCCATTCCATCCACTTACTTAGCATGTA-----TAAACACCAACTC-----------TTTCTAGGCAATGGAATAC-------AGCAACATAGTCAAGGCCCTGGGACTCAAATTCTAAAGGCACACGGAGACATAATTACAAA---TGACCCACTAAAAGAA----ACAGAGCTG-------------------------ATCTGGTCTTGAGGGTAAAAGAAAACATCTT
>gene=chr20_282137-283137; species=equCab
tctcaagtacaggtctc-ctagaagagatgatgtctccactgaaacctgcaataataa---gagccagatgaagaaggaagagatatccaag---cagaaacagcctgtgcaaagacctgga------agagcacacagcatgttcaggctggctgagagtcacaggaagatgtggttgg--gaaaaggccaagaggAGGTGACAAA---------------ATTTAAGAGGCTTGATTTTGTCCTAATACCTTCCAGTCTGGCCACCTCCATTCCACTCATTCACTTAACACATGTACATTAAGCACCATCTC-----------TTTCTAGGCAATGGAATAC---atagaaaaAAAAAAATAGGTCTCTAGGGCTCAAATTCTAGACTCACATAAATACATAATTACAAA---------------------------------------------------------gtctggtcataggggtcagagaaaatgtttg
>gene=chr20_282137-283137; species=gorGor
----------------------------------------tgaaacctgca-gatgagtaagaaccaggctaagagtgaagagacagccaagcagcagaaatagcagatgtagaggcctggaggccagagagcacacagcgtgttcggactggccaagagtcaggggaagatgtggctgggagaaaacgccgagaagaggtgtCACAGGGCTTACCAGCCATATTTAAAAACGTGGATTTTGTCCTCAGAGCCTCCAATCAGGCCTCCTCCATTGCattcattctttcaacacatgcctgttaagcgccaactctataggggccttttctaagtaatggaacacagcgtggagcaggataatcaagtccctgaagctcagattctagagtcacacaagtacataattac-gacgatgatgcactaaaagaaacatacagggtgagatccctgtttaacaagcaaagctgatccagtcttaagggtcagagaaaatgtttg
>gene=chr20_282137-283137; species=panTro
tctgaagtaaaggtttccctagaagagaaaacgtcctgactgaaacctgcaagatgagtaagaaccaggctaagagtgaagagacagccaagcagcagaaatagcagatgtagaggcctggaggccggagagcacacagcgtgttcggactggccaagagtcaggggaagatgtggctgggagaaaacgccgagaagagGTGTCACAGGGCTTACCAGCCATATTTTAAAACGTGGATTTTGTCCTCAGAGCCTCCAATCAGGCCTCCTCCATTCCattcattctttcaacacatgcctgttaagcgccaactctataggggccttttctaagcgatggaacacagcatggagcaggataatcaagtccctgaagctcagattctagagtcacacaagtacataattacagacgatgatgcactaaaagaaacatacagggtgagatccctgtttaacaagcaaagctgatccagtcttaagggtcagagaaaatgtttg
>gene=chr20_282137-283137; species=papHam
TCTGAagtaaaagtttccctagaagagaaaacgtcttgc-tgaaacctgcaagatgagtaagaa-caggctaagaacgaagagacacccaagcagcagaaatagtagatgtagagacctggaggccagagagcacacagtgcgtttggactggctgagaggcaggggaagatgtggttgggagaaaatgccgagaagagGTGTCACAGGGCTTACCAGCCATATTTTAAAACGTGGATTTTGTCCTCAGAGCCTCCATTCTGGCCTCCTCCCTTCCattcattctttcaacacatgcctgttgagcaccaactctataggggccttttctaagcaatggaacacagcattgagcaggataatcaagtccctggggctcagattctagagtcacacaaatacataattatagatgatgatgcactaaaagaaacataaagggtgagatccctgtttaacaaggaaagctgatccagtcttaatggtcagagaaaatgtttg
>gene=chr20_282137-283137; species=ponAbe
TCTGAagtaaaggtttccctagaagataaaacgtcctaactgaaacctgcaagatgagtaagaaccaggctaagagcaaagagacagccaagcagcagaaatagcagatgtagaggcctggaggccagagagcacacagcgtgtttggactggccaagagtcaggggaagatgtggttgggagaaaacgttgagaagaggTGTCACAGGGCTTACCAGCCACATTTAAAAACGTGGATTTTGTCCTCAGAGCCTCCAATCAGGCCTCCTCCATTCCattcattctttcaacacatgcctgtcaagcaccaactctataagggccttttctaagcaatggaacacagcatggagcaggataatcaagtccctgaggctcagattctagagtcacacaagtacataattacagacgatgatgcactaaaagaaacatacagggtgagatccctgtttaacaaggaaagctgatccagtcttaagggtcagagaaaatgtttg
>gene=chr20_282137-283137; species=rheMac
TCTgaagtaaaagtttccctagaagagaaaacatcttgc-tgaaacctgcaagatgagtaagaa-caggctaagaacgaagagacacccaagcagcagaaatagtagatgtagagacctggaggccagagagcacacagtgcatttggactggctgagaggcaggggaagatgtggttgggagaaaatgCCGAGAAGAGGTGTCACAGGGCTTACCAGCCATATTTAAAAACGTGGATTTTGTCCTCAGAGCCTCCATTCTGGCCTCCTCCCTTCCattcattctttcaacacatgcctgttgagcaccaactctataggggccttttctaagcaatggaacacagcattgagcaggataatcaagtccctggggctcagattctagagtcacacaaatacataattatagatgatgatgcactaaaagaaacataaagggtgagatccctgtttaacaaggaaagctgatccagtcttaatggtcagagaaaatgtttg
>gene=chr20_289479-290479; species=hg19
ccagagtctgtgcctatgccttctagaacacgctctgatacccgataattcccttccaaaatgtcactaagttaattcacagggctctttgtgggcctcatccctggcttcatctcacctgagggcaaactatactgcctgatgcacatcttatagacctgagccttgggcctcaagatagctgtttgcaggtgacagctaggtgttgacccatgcatgctagctccatcactgatgggatgagaggtagctggataagggatggatacaggttccaggggacaggtctccttgggcctacacattctggcacataactccaagggtcttagaattctaatttgaacatggccttccaggttgttagaggatatatccatcaaggaagaaaacagaacatatttcatttaacacttgctggactgttgtataatttctaactatagagacatatggtatatgggcctccaactctactcttgttctgagccccacaaatg
>gene=chr20_289479-290479; species=bosTau
ccagagtctgtgccctccttttccagaccattctctgaagcctcagaagtcccttccaaaatatctctacgctcattc--agagc-ctccgtgggcctcatccctgggttcatctcagctaagggcag--tgca--gcctgatgcaccccttatagacctgaggcttaggtctcagagtagctgt-tttaagagtcggctgggtattcattcatgcatgctgggt------ctgatggggtgggaggtagcaggacaagggttagaaacaggatccagtgagcagccctccctgggcagacacatcccctctctgatcttcaaggttcctggaattctaatttgaacctggccctccaggtggtgggaaaatagatccgtcaaagaggagaagataccatatttaatttaacacat--taaattgatggatcacttctaactatagagacacatggtatatgggcctccagttgcacacttgtcctgggcattacaaata
>gene=chr20_289479-290479; species=calJac
ccagagtctgtgcccgtgccttctagaacacgctccaatagcccatgattcccttcc--aatgtcactacgttcattcacagggcccttcatgggctacatccctggcttcatctcacctgagggcaaacgatactgcctgatgcacatcttatagacctgagccttaggcctcaaggtctctgtttgcaggtgacagcta-gtgttcacccatacatgctagctccatcactgatgggatgagaggtagctggataaagggcagacacaggatccagggaacaggtctccttgggtcaacacattctggcacataactccaagggtctttgaattctaatttgaacatggccttctgggttgttagaggatatatccatcaaggaagaaaatagaacatatttcatttaacacttgctggactgttgaataatttctaactatgtagagatgtgatatatggacctccaactctactcttgttctgagccccacaaatA
>gene=chr20_289479-290479; species=canFam
ccacagtttgtgtcctccctttctagaacatttcctgagaccccagaattcccttccaaaatatccctaagctcctttgcaaagc-ctttgtgggtcccatccatgggttcatctcagctgaggataagctacactgcctaatacacaccttatagctctgaggtttagttctcaaagtagctgcttgcaagacacagctggttgtccactcgtgcacgctcggtccctcactgatgggatgggagatagctggacaagagcagaaggcaggatccag----tagctcttcttgggccaacacattctggcacagaactccaggggtcctggaattctaattcgaacttggctttccaggttttttgagggtatattcgtcaagatggagaaggaaacatattttatccagcacat--cagacggatgtctagcatcta--tttagagac-------atataggtctccaatggtactcttgtcccagggcccataaatg
>gene=chr20_289479-290479; species=equCab
ccagagtctgcaccctctctttctaaaacattctctgagacctcagaattcccttccaaaatgtccctaagcttgtttacagagc-tttagcagtcctcctccctgggtccatcccagctgagggcaaacagcaccgcctgagacacaccctagaggcctgaggcttaggtctcaaagtagctgtttgcaggagacagctgggtgtctgctcatgcatgctgggtccctcactgatgggatgggaggtagccggacaacagctggatgcaggacaggg--gttagccctccttgggtcaacacattctggcccagaactccaaaggttctggaattctaacttgaacctggccttctaggttgtt--------------acgacaaggagaatagaa--------------cacac--tagattgatgtataacttctaactttagagacatatggtatatgggcctccaactgtcctcctgtcctgggccccacaaatg
>gene=chr20_289479-290479; species=gorGor
ccagagtctgtgcctatgccttctagaacacgctctgataccccataattcccttccaaaatgtcactaagttaattcacagggctctttgtgggcctcatccctggcttcatctcacctgagggcaaactatactgcctgatgcacatcttatagacctgagccttgggcctcaagatagctgtttgcaggtgacagctaggtgttgacccatgcatgctagctccatcactgatgggacgagaggtagctggataagggatggatacaggttccaggggacaggtctccttgggcctacacattctggcacataactccaacggtcttagaattctaatttgaacatggccttccaggttgttagaggatatatccatcaaggaagaaaacagaacatatttcatttaacacttgctggaccgttgtataatttctaactatagagacatatggtttatgggcctccaactctactcttgttctgagccccacaaatg
>gene=chr20_289479-290479; species=panTro
ccagagtctgtgcctatgccttctagaacacgctctgataccccataattcccttccaaaatgtcactaagttaattcacagggctctttgtgggcctcatccctggcttcatctcacctgagggcaaactatcctgcctgatgcacatcttatagacctgagccttgggcctcaagatagctgtttgcaggtgacagctaggtgttgacccatgcatgctagctccatcactgatgggatgagaggtagctggataagggatggatacaggttccaggggacaggtctccttgggcctacgcattctggcacataactccaagggtcttcgaattctaatttgaacatggccttccaggttgttagagaatatatccatcaaggaagaaaacagaacatatttcatttaacacttgctggactgttgtataatttctaactatagagacatatggtatatgggcctccaactctactcttgttctgagccccacaaatg
>gene=chr20_289479-290479; species=papHam
ccagagtctgtgcctatgccttctagaacacgctctgataccccataattcccttccaaaatgtcactaagttaattcacagggcccttcgtgggcctcatacccggcttcatctcacctgagggcaaactgtactgcctgatgcatatcttatagacctgagccttgggcctcaagatagctgtttgcaggtgacagctaggtgctgacccatgcatgctagctccatcactgatgggatgagaggtagctggctaagagacggatagaggatccaagggacaggtctccttgggcctacacattctgccacataactccaagggtcttagaattc-----tgaacatgacctgccaagttgttagaagatatatccatcaatgaagaaaacagaacatatttcatttaacacttgctggactgttgtataatttctaactattaagatatatgatatatgggcctccaactctacccttgttctgagtcccacaaatg
>gene=chr20_289479-290479; species=ponAbe
--------------------------------------------------------------------------------------------------------------------------------------------------------------------------------------------------------------------------------------------------------------------------------------------------------------------------------------------------------------------------------------------------------------------------------------------------------------------------------------------------------------------
>gene=chr20_289479-290479; species=rheMac
ccagagtctgtgcctatgccttctagaacacgctctgataccccataattcccttccaaaatgtcactaagttaattcacagggcccttcgtgggcctcatccccggcttcatctcacctgagggcaaactgtactgcctgatgcatatcttatagacctgagccttgggcctcaagatagctgtttgcaggtgacagctaggtgccgacccatgcatgctagctccatcactgatgggatgagaggtagctggctaagggacggatagaggatccaagggacaggtctccttgggcctacacactctgccacataactctaagggtcttagaattc-----tgaacatgacctgccaagttgttagaagatatatccatcaatgaagaaaacagaacatatttcatttaacacttgctggactgttgtataatttctaactattaagatatatgatatatgggcctccaactctacccttgttctgagccccacaaatg
>gene=chr20_316174-317174; species=hg19
agaaacagggtttcaccatgttggccaggctggtcttgaactcctgacctcaagtgatccacctgcctcggcctctcaaagtgctgggattacaggtgtgagccacgacacccagccttagatgtctcttaagagcatatctagcctggcattctaggagtctatgaAAAGGAGGGAGAAAGGTGTCTGTAGCCAAACCTGCCTGTCTGGCTTCTTCTAGGTTGCCTAGCAATGGATGCCAACCCTCTCCCCCATCCTTGGGGGTTTCTTAGCAACCCAGTTTCTCACCCTCTGCTGTTTTCAGGGTTTCCTTTTAACTAAATGTCAAGTTTTGCTCTTTCTCCTCCAGAAAACCTGAGGCCAAGGGTCTCTGTGTAGAGCTGGATACAACCCAGAATACACAGAGACCTGGGTTTGAGGTCAGTGGAGGATTTGCTGTGTGACTTGGAGGTCTTTGACCTCTCTGGCTTTCATTTCAGACTGTGATTCCCTGTCATATG
>gene=chr20_316174-317174; species=bosTau
-------------------------------------------------------------------------------------------------------------------------------------agaatgtccagcctggcattccaggaacctatgaA----------------------------ACCTGCATGTCTAACTTCTTCCAGGTTACCTAGCAATGGACGCCAACCCTCTCCCCCATCCTCAGAGGTTTCTTAGCAACCCAGTTTCTCACCCTCGGTTGTTTTCGGGGTTTCCTGTTAACTAAATGTCAAGTGCTGCTTTTTCTCCTCAAAAAAATCTGAGACCAAGGATCTCTTTGGAGACCTGGATCAAACTCAGAATGAAAAAAAGCCTT---TTTGAGTCAGTGGAAGATTTGCTATGAGA---------------------------------------------------------
>gene=chr20_316174-317174; species=calJac
agagatggggttttaccatgttggccagactggtcttgaactcctgacctcaagtgatctacctacctcggcctcccagagtgctggaagtataggcgtgagctaccatgcctggccttagatgtctcttaagact--------cctggcattctaggagtctatgaAAAGGAGGGAGAAAGGTGTCTGCAGCCAAACCTGCCTGCCTAGCTTCTTCTACGTTGCCTAGCAATGGATGCCAACCCTCTCCCCCACCCTTGGGGGTTTCTTAGCAACCCAGTTTCCCACCCTTAGCTGTTTTCAGGGTTTCCTTTTAACTAAATGTCAAGTTCTGCTCTTTCTCCTCCAGAAAACCTGAGGCCAAAGGTCTCTGTGGAGACCTGGATACAACCCAGAATAGagagagacctgggtttgaggtcagtggaggatttgctgtgtgacttgaagctctttgacctctctggctttcatttcAGTCTGTGATGACCTGTCATATG
>gene=chr20_316174-317174; species=canFam
----------------------------------------------------------------------------------------------------------------------------------aagaccatatccagtctggcattcagggagcctatgaAAAGGAGGGAGAAAGCTGCTTGCAGCCAAACCTGCCTATCTAGCTTCTTTTAGGTTGCCTAGCAATGGATGCCAAACATCT-CCCCATTCTAGGAGGTTTCTTAGCAACCCAATTTCTCACCCTCAGTTGTTTTCAGGGTTTTCTGTTAACTAAATGTTAAGTTCTGTTCTTTCCCTTCCAAGAAATCTGCCGCCAAGGAACTCTTTGGAGACCTGGat------------------------------------------------------------------------------------------------------------------
>gene=chr20_316174-317174; species=equCab
----------------------------------------------------------------------------------------------------------------------tggaagtct-ttaagagcatatccagcctggcattctaggagcctacgaATAGGAGGGAGAAAGGTGCGTGAAGCCATACCTGCCCATCTAGCTTCTTCTAGGTTGCCTAGCAGTGGATGCCACACCTCTTCCCCATCCTCTGAGGTTTCTTAGCAACCCAATTCCTCACCCCCAGTTGTTTTCAGGGTTTCCTGTTAACTAAATGTCAAGTTCTGCTGTTTCTCCTCCAAAAAATCTAAGGCCAAGGATCTCTTTGGAGACCTGGATTAAACCCAGAACAGAAAGAGGCCTGGGTTGGAGGTCAGTGGAAGATTTGCTGTGTGACTTAAAGAGACCTGACCTCTCTGGCTTTGACTGCAGATTATAAATACTTGACAGAAG
>gene=chr20_316174-317174; species=gorGor
agaaacagggtttcaccatgttggccaggctggtcttgaactcctgatctcaagtgatccacctgccttggcctctcaaagtgctgggattacaggtgtgagccacgatacccagccTtagatgtctctgaagagcatatctagcctggcattctaggagtctatgaAAAGGAGGGAGAAAGGTGTCTGTAGCCAAACCTGGCTGTCTAGCTTCTTCTAGGTTGCCTAGCAATGGATGCCAACCCTCTCCCCCATCCTTGGGGGTTTCTTAGCAACCCAGTTTCTCACCCTCTGCTGTTTTCAGGGTTTCCTTTTAACTAAATGTCAAGTTTTGCTCTTTCTCCTCCAGAAAACCCGAGGCCAAGGGTCTCTGTGTAGAGCTGGATACAACCCAGAATACACAGAGACCTGGGTTTGAGGTCAGTGGAGGATTTGCTGTGTGACTTGGAGGTCTTTGACCTCTCTGGCTTTCATTTCAGACTGTGATTCCCTGTCATATG
>gene=chr20_316174-317174; species=panTro
--------------------------------------------------------------------------------------------------------------------------------------------------------------------------------------------------------------------------------------------------------------------------------------------------------------------------------------------------------------------------------------------------------------------------------------------------------------------------------------------------------------------
>gene=chr20_316174-317174; species=papHam
agggacagggtttcaccatgttggccaggctggtcttgaactcctgacctcaagtgatccacctgcctcagcctctcaaagtgctgggattgcaggtgtgagccacaacacccagACTTAGATGTCTCTTAAGAGCATATCTAGCCTGGCATTCTAGGAGTCTATGAAAAGGAGGGAGAAAGTTGTCTGTAGCCAAACCTGCCTGTCTAGCTTCTTCTAGGTTGCCTAGCAATGGATGCCAACCATCTCCCCCATCCTTGGGGGTTTCTTAGCAACCCAGTTTCTCACCCTTAGCTGTTTTCAGGGTTTCCTTTTAACTAAATGTCAAGCTTTGCTCTTTCTCCTCCAGAAAACCAGAGGTCAAGGGTCTCTGTGTAGAGCTGGATACAACCCAGAATACACAGAGACCTGGGTTTCAGGTCAGTAGAGGATTTGCTTTGTGACTTGGAGGTCTTTGACCTCTCTGGCTTTCATTTCAGGCTGTGATTACCTGTCATATG
>gene=chr20_316174-317174; species=ponAbe
agaaacagagtttcaccatgttggccaggctggtcttgaactcctgacctcaa-tgatccacctgcctcggcctgtcaaagtgctgggattacaggtgtgagccacgacacccagccTTAGATGTCTCTTAAGAGCATATCTAGCCTGGCATTCTAGGAGTCTATGAAAAGGA-GGAGAAAGGTGTCTGTAGCCAAACCTGCCTGTCTAGCTTCTTCTAGGTTGCCTAGCAATGGATGCCAACCCTCTCCCCCATCCTTGGGGGTTTCTTAGCAACCCAGTTTCTCACCCTCAGCTGTTTTCAGGGTTTCCTTTTAACTAAATGTCAAGTTTTGCTCTTTCTCCTCCAGAAAACCCAAGGCCAAGGGTCTCTGTATAGAGCTGGATACAACCCAGAATACACAGAGACCTGGGTTTGAGGTCAGTGGAGGATTTGCTGTGTGACTTGGAGGTCTTTGACCTCTCTGGCTTTCATTTCAGACTGTGATTACCTGTCATATG
>gene=chr20_316174-317174; species=rheMac
agggacagggtttcaccatgttggccaggctggtcttgaactcctgacctcaagtgatccacctgcctcagcctctcaaagtgctgggattacaggtgtgagccacaacacccagACTTAGATGTCTCTTAAGAGCATATCTAGCTTGGCATTCTAGGAGTCTATGAAAAGGAGGGAGAAAGGTGTCTGTAGCCAAACCTGCCTGTCTAGCTTCTTCTAGGTTGCCTAGCAATGGATGCCAACCATCTCCCCCATCCTTGGGGGTTTCTTAGCAACCCAGTTTCTCACCCTTAGCTGTTTTCAGGGTTTCCCTTTAACTAAATGTCAAGCTTTGCTCTTTCTCCTCCAGAAAACCAGAGGTCAagggtgtctgtgcagagctggatacaagccagaatacacagagacctgggtttcaggtcagtagaggatttgctttgtgacttggaggtctttgacctctctggctttcatttcAGGCTGTGATTACCTGTCATACG
>gene=chr20_350368-351368; species=hg19
gtagctgggactacaggcactcaccaccatgcctggctagttgttgtacttttttgtagagatgaggtttcaccatgttgcctaagctagtctaaaactcctaggctcaagtgatcctcccgcctcagcctcccgaagtactgggattgcgggtgtgagccgctgtgcctggctgcacttttccttctaatggaatgtaagcgccacttttgtctgttattttcactgtagtatccctagcctttggaatgttgcctggcaagtagtaggtactcagtaaatatttgttgaagaaacggatGATTCTATAAATAGCATGGATTGATATGGGAAAGCTATGTAGGTGGATGGATGGATGCTTGTCGGATGGAGGGTAGATGAAAGAACAGCGAGAAATTCGAATGGCTAGATGGTGGGGATGCATTATAAAATAATAATTCATAGATGGAAAAGGAATGAATAGATGGGTGGAGGGATttaatctcttcaactactattta
>gene=chr20_350368-351368; species=bosTau
-------------------------agc--------ttttttattacatcat-----------------------------------------------------------------------------------------------------------------------------------ctgttactcagatgta-----------tacatgttattttccctgcagtattcccagcctttagaacaatgcctggcaagtagtaagtactcaatatatatttcctgaattaata--------tatAAATGGTTTGA-TTGATGCTGGAAAGATATATAGGTGGTCGGATGTTTGAGGGTTGAATGGCAGGTAGATGGAAGAATAAAGCTACGACTGAATGGATAAGCAATGGGGATGGGTTACAGGTAAATAGTAAATGGATGGATGAGTGATGAATAAATAGGTGGAGGGATttaattcattcagctactattta
>gene=chr20_350368-351368; species=calJac
-------------------------------------------------------------------------------------------------------------------------------------------------------------------------------------------------------------------------------------------------------------------------------------------------------------------------------------------------------------------------------------------------------------------------------------------------------CATAGATGGAAGAGGAATGAATAGATGGGTTGAGGGATttaattccttcagctactattta
>gene=chr20_350368-351368; species=canFam
------------------------------------------------------------------------------------------------------------------------------------------------------------------------------------------------------------------------------------------------------------------------------------------------------------------------------------------------------------------------------------------------------------TTCGAAGGGGTAGGTGGTGGGGATGGGTTATAAGTGAAGTGTAGATGGATGGATGAGGGATGACTATATTGATGGAGGGATTTAACCCATTCAGctgctattta
>gene=chr20_350368-351368; species=equCab
------------------------------------ttatttcttgcata---------------------------------------------------------------------------------------------------------------------------------tttttttctgctgggatgtaagcactgtttttgtctgttattttcattgcagtatccccagcctttagaatagtgcctggcaagtaggaagtactcaataaatacttactgaatgagtg--------tatAAATGCT-----TTGCTGCTGGAAAgatgtataggtggatggatggatgatggttgaatggaGGGTAGACGGAAGAACAGAGAGAAGGTTGAATGGATAGATGGTGGGGATGGACTACGGGTGAATGGTAAATGGATGGACAAGGGGTGAATAAATAGGTGGGGAGATttaatccattcagctactattta
>gene=chr20_350368-351368; species=gorGor
gtagctgggactacaggcactcatcaccatgcctg-ctagttgttgtacttttttgtagagatgaggtttcaccatgttgcctaagctagtctaaaactcctaggctcaa-tgatcctcccgcctcagcctcccgaagtactgggattgcaggtgtgagccactgtgcctggctGCACTTTTCCTT--------ATGTAAGCACCacttttgtctgttattttcactgta-tatccccagcctttggaatgttgcctggcaagtagtaggtactcagtaaatatttgttgaagaaatggatGATTGTATAAATAGCATGGATTGATATGGGAAAGCTATGTAGGTGGATGGATGGATGCTTGTCGGATGGAGGGTAGATGAAAGAACAGCGAGAAATTCGAATGGCTAGATGGTGGGGATGCATTATAAAATAATAATTCATAGATGGAAAAGGAATGAATAGATGGGTGGAGGGAGttaatcccttcaactactattta
>gene=chr20_350368-351368; species=panTro
gtagctgggactacaggcactcaccaccatgcctggctagttgttgtacttttttgtagagatgaggtttcaccatgttgcctaagctagtctgaaactcctaggctcaagtgatcctcccgcctcagcctcccgaagtactgggattgcgggtgtgagccactgtgcctggctgcacttttccttctcatgggatgtaagcaccacttttctctgttattttcactgtagtatccccagcctttggaatgttgcctggcaagtagtaggtactcagtaaatatttgttgaagaaatggatGATTGTATAAATAGCATGGATTGATATGGGAAAGCTATGTAGGTGGATGGATGGATGCTTGTCGGATGGAGGGTAGATGAAAGAACAGCGAGAAATTCGAATGGCTAGATGGTGGGGATGCATTATAAAATAATAATTCATAGATGGAAAAGGAATGAATAGATGGGTGGAGGGATttaatcccttcaactactattta
>gene=chr20_350368-351368; species=papHam
gtaggtgggactataggcactcaccaccatgcctggctaatttttgtatttttttgtagagatgaggtttcaccatgttgcctaagctagtctcaaactcctgggctcaagtgatcctcccgcctcagcctcccaaagtactgggattgcaggtgtgagccactgtgcctggctgcacatttccttctaatgggatgtaagcaccacttttgtctgttattttcactgtagtatcgccagcctttggaatgttgtctggcaagtagtaggtactcagtaaatatttgtcgaagaaacagatGAATGTATAAATAGCATGGATTGATATGGGAAAGCTATGTAGGTGGATGGATGGATGCTTGTCCAACGGAACGTAGATGAAAGAACAGCGAGCAATTCGAATGGCTAGATGGTGGGAATGTGTTATGAAAGAATAATTCATAGATGGAAAAGGAATGAATAGATGGGTGGAGGGATttaatcccttcagctactattta
>gene=chr20_350368-351368; species=ponAbe
gtagctgggactacaggcactcaccaccatgcctggctaatttttgtacttttttgcagagatgaggtttcaccatgttgcctaagctagactaaaactcctgggctcaagtgatcctcccgcctcagcctcccgaagtactgggattgcgggtgtgagccactgtgcctggctgcacttttccttctaatgggatgtaagcaccacttttgtctgttattttcactgtagtatccccagccattggaatgttgcctggcaagtagtaggtactcagtaaatatttgttgaagaaatggatGATTGTATAAATAGCATGGATTTATATGGGAAAGCTACGTAGGTGGATGGATGGATGCTTGTCGAATAGAGGGTAGATGAAAGAACAGCAAGAAATTCGAATGGCTAGATGGTGGGGATGCATTATAA---AATAATTCATAGATGGAAAAGGAATGAATAGATGGGTGAAGGGATttaatcccttcagctactattta
>gene=chr20_350368-351368; species=rheMac
gtaggtgggactacaggcactcaccaccatgcctggctaatttttgtatttttttgtagagatgaggtttcaccatgttgcctaagctagtctcaaactcctgggctcaagtgatcctcccgcctcagcctcccaaagtactgggattgcaggtgtgagccactgtgcctggctgcacatttccttctaatgggatgtaagcaccacttttgtctgttattttcactgtagtatcgccagcctttggaatgttgtctggcaagtagtaggtactcagtaaatatttgtcgaagaaacggatGAATGTATAAATAGCATGGATTGATATGGGAAAGCTATGTAGGTGGATGGATGGATGCTTGTCCAACGGAACGTAGATGAAAGAACAGCGAGCAATTCGAATGGCTAGATGGTGGGAATGTGTTATGAAAGAATAATTCATAGATGGAAAAGGAATGAATAGATGGGTGGAGGGATttaatcccttcagctactattta
>gene=chr20_378495-379495; species=hg19
ctggtccattcaactcccaaagctgcgcacagggaccccggctctccaggctccttctgtctctTGGCTGTATTGTCTCGAGACTGCTGGCCCAATGGCTACAGCAGGTGTCACATTAAAGAGGTCCATGACCAGAGGAAGAAGCCAGGGGTCATTGtagtacctgagaactcagaactctggagtcaggctgcctggaattaaatcctggctccagcactcaatagctgtttgacccttggcaagtttcttaaccactctatgcctcagattcttcatctgtgaaatgggggacaatgatagtacctaacttatgagaactaaatgacttattttgtataaagcaattagaacaagcagcgcctggcataataagcccacaataaaagttACTCCCggctgggcacggtggctcacgcctgtaatcccagcactttgggaggccgaggtgggcagatcacaaggtcaggagttcaagaccaacctgaccaacatggtga
>gene=chr20_378495-379495; species=bosTau
CTCATTTATTTATCtCACAGAGCTGTTAGAAAGGACCCTGGCTCCCTACGTTCATTCTG--TCTTGGCTCTGCTGTCCTGTAACTGCTGGCACAACGGCTACAAGTGGTGTCACCTAAGACAGATCCATGACCAGAGGAaggaggagggtg--------gtacctgagaactc-tttctctggagtcaggctgcctggaattaaatcctggctccaacactcactagctgtttgacccttgacaagtttcttaaccactccatactgcagagacttcatctgtaaaatgagagat---aatagtacctaacccaagaaagttgaatgggttattttatttaaagcacttagaattaacagtgcctggcatggcaagT--------ggaga-----------ggcaatggcaacccactccagtactcccaggac----ggaggtcctggtaggcagtccatagggtcaagagtt--------------------------
>gene=chr20_378495-379495; species=calJac
ctggtccattcaactcc--aggctgtgagca-agacccctgctctccaggctccttctgtctctTGACTGTATTGTCCCGAGACTGCTGGCCCAATGGCTACAGCAGGTGTCACATTAGAGAGGTCCGTGACCAGAGGAAGAAGGCAGGGG-CATTGTACTACCtgagaactcggaactctggagtcaggctgcccagaattaaatcctggctccagcactcaatagctgtttgactcttggcaagtttcttaatcactctgtgcctcagattcttcatctgtaccatgcgggacaataatagtacctaacttatgagaactgaatga-gtactttgtgtaaagcatttagaacaagcagcgcctggcataataagccagcaataaaagt--------------------------------------------------------------------------------------------------------------
>gene=chr20_378495-379495; species=canFam
--------------------------------------------------------------------------------------------------------------------------------------------------------------------------------------------------------------------------------------------------------------------------------------------------------------------------------------------------------------------------------------------------------------------------------------------------------------------------------------------------------------------
>gene=chr20_378495-379495; species=equCab
ctcaccgattcagctctcagagctgttagcaaggacccaggctccctgcgctcatcctgtctctctgctctgttgtccCGTGACTGCTGGTGCAATGGCCACAGCCGGTGTCACATTAGAGAGATCGAGGACCAGAGGAAGAAGGAGGGTGGCGTTGTGCtgctcaagaactcgggactctggagtcaggctgcctggaattggatcctggctccagcactcgctagatgtttgacgtttggcaagtttcttaaccactccatgcctcagattcttcctctgtaaaatgagggat---aatagtacctaactcgtgagaattcaatgagttattttatgtaaagcacttagaataaa---tgcctggcatcagaagcccttagtaagagttattgtt--CTGGtccccatagctc-------------------------------------------------------------------------------------
>gene=chr20_378495-379495; species=gorGor
ctggtccattcaactcccaaagctgcgcacagggaccc-ggctctccaggctccttctgtctctTGGCTGTATTGTCTCGAGACTGCTGGCCCAATGGCTACAGCAGGTGTCACATTAAAGAGGTCCATGACCAGAGGAAGAAGCCAGGGGTCATTGtagtacctgagaactcagaactctggagtcaggctgcctggaattaaatcctggctccagcactcaatagctgtttgacccttggcaagtttcttaaccactctatgcctcagattcttcatctgtaaaatgggggacaatgacagtacctaacttatgagaactaaatgacttattttgtgtaaagcaattagaacaagcagcgcctggcataatacgcccacaataaaagttACTCCCggctgggcacggtggctcacgcctgtaatcccagcactttgggaggccaaggtgggcagatcacaaggtcaggagatcaagaccaacctgaccaacatggtga
>gene=chr20_378495-379495; species=panTro
ctggtccattcaactcccaaagctgcgcacagggaccccggctctccaggctccttctgtctctTGGCTGTATTGTCTCGAGACTGCTGGCCCAATGGCTACAGCAGGTGTCACATTAAAGAGGTCCATGGCCAGAGGAAGAAGCCAGGAGTCATcgtagtacctgagaactcagaactctggagtcaggctgcctggaattaaatcctggctccagcattcaatagctgtttgacccttggcaagtttcttaaccactctatgcctcagattcttcatctgtgaaatgggggacaatgatagtacctaacttatgagaactaaatgacttattttgtgtaaagcaattagaacaagcagcgcctggcataataagcccacagtaaaagttACTCCCggctgggcacggtggctcacgcctgtaatcccagcactttgggaggccaaggtgggcagatcacaaggtcaggagatcaagaccaacctgaccaacatggtga
>gene=chr20_378495-379495; species=papHam
CTGGTCCATTCAACTCCCAAAGCTGTGGGCAGGGACCCCGGCTCTCCAGGCTCCTTCTGTCTCTTGGCTGTATTGTCCCGAGACTGCTGGCCCAATGGCTACAGCAGGTGTCACATTAAAGAGGTCCGTGACCAGAGGAAGAAGCCAGGGGTCACTGtaatacctgagaactcagaactctggagttaggctgcccggaattaaatcctggctccagcactcaatagctgtttgacccttggcaagtttcttaaccactctgtgcctcagattcttcatctgtaaaatgggggacaacgatattacctaacttatgagaactgaatgacttattttgtgtaaagcaattagaacaagcagcgcctggcacaataagcccacaataaaagttACTCCTggctgggcgtggtggctcacgcctgtaatcccagcactttgggaggccaaggtgggcggatcacgaggtcaggaatttgagaccagcctgaccaacatggtga
>gene=chr20_378495-379495; species=ponAbe
ctggtccattcaactcccaaagctgtgcgcagggaccccggctctccaggctccttctgtctctTGGCTGTATTGTCTCGAGACTGCTGGCCCAATGGCTACAGCAGGTGTCACATTAAAGAGGTCCATGACCAGAGAGGGAAGCCAGGGGTCATTGtagtacctgagaactcagaactctggagtcaggctgcctggaattaaatcctggctccagcactcaatagctgtttgacccttggcaagtttcttaaccactctatgcctcagattcttcatctgtaaaatgggggacaatgatagtacctaacttatgagaactaaatgacttattttgtgtcaagcaattagaacaagcagcgcctggcataataagcctacaataaaagttACTCCCggctgggcgcggtggctcacgcctgtaatcccagcacttcgggaggccaaggtgggcagatcacgaggtcaggagatcaagaccaacctgaccaacatggtga
>gene=chr20_378495-379495; species=rheMac
CTGGTCCATTCAACTCCCAAAGCTGTGGGCAGGGACCCTGGCTCTCCAGGCTCCTTCTGTCTCTTGGCTGTATTGTCCCGAGACTGCTGGCCCAATGGCTACAGCAGGTGTCACATTAAAGAGGTCCGTGACCAGAGGAAGAAGCCAGGGGTCACtgg-----ctcagaactcagaactctggagttaggctgcccggaattaaatcctggctccagcactcaatagctgtttgacccttggcaagtttcttaaccactctgtgcctcagattcttcatctgtaaaatgggggacaacgatattacctaacttatgagaactgaatgacttattttgtgtaaagcaattagaacaagcagcgcctggcacaataagcccacaataaaagttACTCCTggctgggcgtggtggctcacgcctgtaatcccagcactttgggaggccaaggtgggcagatcacgaggtcaggaatttgagaccagcctgaccaacatggtga
>gene=chr20_384392-385392; species=hg19
aataaccagcaccacccaggcacataaaagagctttcttgagtcaatcctccagccccagtcaagccttcagatgactgcagccccagccgacatcttaactacaacctcatgagtgaccctgagccagaaccatctatgtagctgctccccagttcctaacccacagaaactatgtgatagcatacatgttgattgcttttttaagcaattaattttgggaaatttgccacatatcaataattaataacttgtacagattctcacaacagcctatgtgggaggagccatcataattaccattgaacagagaaagaaactgaggcccagatagggggaatctttgtccagggtcacacagatagtgaactgtagcactgagattggaacccaagtttgaatgactagagtcTACCCACTGAGGTGAAGGTGTTCAAGTTGAATGCCAGCTCTTCCCCTGAAGGGCCAAGGCTGAGACCAGAAAACCTGAAACAATATAGC
>gene=chr20_384392-385392; species=bosTau
aataaccagcaccaaccaagtctgtgagtgggcttt--------aatcctccaacctcagtcaggctttcagataactgaagccccagccaacatcttaactataact-cctgagagaccttgcgctaaaactacctaagaagctgttcctgaaatcctaatgcataggaactctgtgagatc-ttcatgtttattactgttccccagtg-------------------------------------------------------------------------------------------------------------------------------------------gggtcacaaaga-ggtgaactATAGGACTGA-------ACGCAGGCTTGCGTGATTAGAGTCTACCCACTGAGCTGAAGGTGTCCCAAATGAGTGCCAACTCTTCCCTTGAAGGA-ACAGGCTAAGACCAGAACG-CTGAAAAAATGTTTC
>gene=chr20_384392-385392; species=calJac
aataaccagcaccacctagatacatgagagagctttctagagttgatcttccggccccagtcaagccttcagatgacttt-gccccagccgacatcttaactacgacctcatgagaggccctgagccagaaccatcaatgtagctgctccccagttcctaacccacaaaaactgtgtgagagcatacacatttattgttgttttaagctaattatttggggaaatttgctacatatcaataattaataacttgtacagattctcacaacagcctatatgagaggagccatcataaccaccattgtacagagaaagaaactgaggcccagctagggggaatgtttgtccagggtcacacagacagtgaactgtagcactgagattaccacacaagtttgaatgcctagagtcTACCCACTGAGGTGAAGGTGTTCAAGTTGGATGCCAGTTCTTCCCCTCAAGAGCCAAGACTGACACCAGAAAACCTGAAACACTATAGC
>gene=chr20_384392-385392; species=canFam
gcaaaccagcaccaaccaggtgtatgagca-gctttcttgagcagatcctcca-ccccagtcaagccttcagatgactgaagcctcagccaacatcttcaccacaacc-tct--gagactttgagccaaaaccacttcagaagctgctcccaaattcctaacccccagaaactgtgtgagatc-tacatgtttattg---ttctaagccattaattttaaggaactcagtagatatcaataaacaataactgac-tagatcctcaaaagagcccaggagggagggaccatcatgattaccattatacagaaggggaagctaaggtccagagaggggaaa--tttgtccaggg-cacacagatagtgaacagtgggactga-------acccgggTTTGGATGCCTGGAGTCTACCCACTGGGATGAAGATGTCCGAAGTGAGTGCCAGCTCTGCCCTTGAAGGGCTAAGGACAGAACCAGAACACCTGAAAAAA-AAATC
>gene=chr20_384392-385392; species=equCab
acaaaccaccaccagccaggcatacgaggagggtttcatgagtctatcctccagccccagtcaagccttcagatgactgacatcccaggcaacatcttaaccgcagct-catgagagaccttgagccagagccacctaagacactgttcctgaattcctaacccacagaaactctgtgagatc-tagatgttgatta---ttttaagctgctagttttggggaatctgttacgtatcaataaccaatagctggtagagatgctcacaacagcctatgagggagggaccatcatgatcaccattgtacagagggggaaactgaggcccagagagggggaatctttgtccagggtcacacagagagcaaacggtgggactga-------acacaggtttgaatgactagagtcTACCCACTGGGATGAAGATGTCCAAAGTGAATGACAGCTCTGCCCTCGAAGGGCCAAGGCTAAGATTAGAACACTTGGAAGAATATATC
>gene=chr20_384392-385392; species=gorGor
aataaccagcaccacccaggtacataaaagagctttcttgagtcaatcctccagccccagtcaagccttcagatgactgcagccccagccgacatcttaactacaacctcatgagtgaccctgagccagaaccatctatgtagctgctccccagttcctaacccacagaaactgtgtgatagcatacatgttgattgctgttttaagcaattaatttggggaaatttgctacatatcaataattaataacttgtacaGattctcacaacagcctatgtgggaggagccatcataattaccattgtacagagaaagaaactgaggcccagatagggggaatctttgtccagggtcacacagatagtgaactgtagcactgagattggaacccaagtttgaatgactagagtcTACCCACTGAGGTGAAGGTGTTCAAGTTGAATGCCAGCTCTTCCCCTGAAGGGCCAAGGCTGAGACCAGAAAACCTGAAACAATATAGC
>gene=chr20_384392-385392; species=panTro
aataaccagcaccacccaggcacataaaagagctttcttgagtcaatcctccagccccagtcaagccttcagatgactgcagccccagccgacatcttaactacagcctcatgagtgaccctgagccagaaccatctatgtagctgctccccagttcctaacccacagaaactgtgtgatagcatacatgttgattgctgtcttaagcaattaatttggggaaatttggtacatatcaataattaataacttgtacagattctcacaacagcctatgtgggaggagccatcataattaccattgaacagagaaagaaactgaggcccagatagggggaatctttgtccagggtcacacagatagtgaactgtagcactgagattggaacccaagtttgaatgactagagtcTACCCACTGAGGTGAAGGTGTTCAAGTTGAATGCCAGCTCTTCCCCTGAAGGGCCAAGGCTGAGACCAGAAAACCTGAAACAATATAGC
>gene=chr20_384392-385392; species=papHam
aataaccagcaccacccaggcacatgagagagctttcttgagtcgatcctccagccccagtcaagccttcagatgactgcagccccagctaacatcttaactacaacttcatgagagaccctgagtcagaaccatctatgtagctgctccccagctcctaccccacagaaactgtgtaacagcatacatgtttattgctgttttaagctgttaattttgggaaatttgctatgtatcaataattaataacttgtacagattctcacaacagcctatgtgggagaagccattataatcaccattgtacagagaaagaaactgaggcccagat-gggggaatctttgtccagggtcacagagatagtgaactgtagcactgagattggaacccaagtttgaatgactagagtcTACCCACTGAGGTGAAGGTGTTCAACTTGAATGCCAGCTCTTCCCCTGAAGGGCCAAGGCTGAGACCAGAAAACCTGAAACAATATAGC
>gene=chr20_384392-385392; species=ponAbe
aataaccagcaccacccaggcacatgagagagctttcttgagtcaatcctccagccccagtcaagccttcagatgactgcagccccagctgacatcttaactacaacctcatgagtgaccctgagccacaaccatctatgtagctgctccccagttcctaacccacagaaactgtgtgacagcatacatgttgattgctgttttaagctattaatttggggaaatttgctacatatcaataattaataacttgtacagattctcacaacagcctatgtgggaggagccatcataattaccattgtacagagaaagaaactgaggcccagatagggggaatctttgtccagggtcacacagatagtgaactgtagcactgagattggaacccaagtttgaatgactagagtcTACCCACTGAGGTGAAGGTGTTCCAGTTGAATGCCAGCTCTTCCCCTGAAGGGCCAAGGCTGAGACCAGAAAACCTGAAACAATATAGC
>gene=chr20_384392-385392; species=rheMac
aataaccagcaccacccaagcacatgagagagctttcttgagtcaatcctccagccccagtcaagccttcagatgactgcagccccagccaacatcttaactacaacttcatgagagacccagagtcagaaccatctatgtagctgctccccagctcctaccccacagaaactgtgtaacagcatacatgtttattgctgttttaagctgttaattttgggaaatttgctatgtatcaataattaataacttgtacagattctcacaacagcctatgtgggaggagccattataatcaccattgtacagagaaagaaactgaggcccagat-gggggaatctttgtccagggtcacagagatagtgaactgtagcactgagattggaacccaagtttgaatgactacagtctacccactgagGTGAAGGTGTTCAATTTGAATGCCAGCTCTTCCCCTGAAGGGCCAAGGCTGAGACCAGAAAACCTGAAACAATATAGC
>gene=chr20_389392-390392; species=hg19
ccatgctcactctactggagccccactggcttccttcggttctcatccaaccattttttggccaaggcccttactcttccttccacctggaccactcttccccactggagcttgacacgtgcagcttctcctccttcaggtcttagcttcagtgttaccccctcccagaggcctcccctggtctccttaacctgtttatttccctgccagcaaggatcgcaatctgactttttttttttttcttgttaaacttgttcattgtctccccactgggcagggagatccataaggagaggggccctgtttataaatctctgtgggattccagttcctgggacagtgggtggcacacagtagaagctcaataactgcttgttggataaatgaatAGAAATATGAGGGACCCTGGGAATGGGAAGGACAAACAACCAAATGAGCCTAGTGTGAGGAGGAGtggggaatattagagaacccctcccggagaaagggacttttagtct
>gene=chr20_389392-390392; species=bosTau
ccttgctcattctgctggagcttcattagcttct--ctgttctaacccaaccatttcttgaccaaggcattttccctc-----cacttgaaacacttttccccaccacgtcttgacatattcaactc---ctgcttcaggtcttagcttcaatgtcacctcctcttc----tctttcctgatctccttatcctgttcatttccctgccagcatggatcacagtctgaa--tcttttt--cttttgttaaacttgtttgttgtcttcttactgggctgggaagtccatgagaagagggcccccgtttattattcactgctgaagcccagtttttgtgacagtgattggcacacagtaagAGcTCAATAAATGTTTGTTGGATAAACAAGTGCAAGTATGGGGGA-CCTGGGAATATGAAGGGAAAACAACCAAATGAGC----AGGG-------GTGGggagtgtcagagaaggcctctcagagaaagggacttttaagct
>gene=chr20_389392-390392; species=calJac
ccatgctcactctactggagccccactggcttccttcggttctcatcctaccatttcttgcccaaggcccttcctcttctttccacctggaccactcttccccactgggacttgacatgtgtggcttctcctccttcaggtctcagcttcagtgttaccccctcccagaggccttccctggtctccttaacctgtttattgccctgccagcaaggatcacaatctgac--ttttttttttttttttcctacttgtttattgtctccccactgggcagggagatccctaaggagagggaccctgtttctgaatcactgtgggatcccagttcctgggacagtgggtggcacacagtaggaactcaataactgcttgctggataaatgaatagaagtatgagggaccctgggaatatgaaggacaaacaaccaaatgagcctagagtgaggaggagtggggaatatcagagaacctctcccagagaaagggaagtttagtcc
>gene=chr20_389392-390392; species=canFam
ccttgttcattcca-gtgacctccactggcttctttctgttctcacccaaccatttcttgctcaaggcccttacatttctctccacctggaatactcttccctactgggtctggccttatgtaactt---ct------ggtctcagcttcagcaccacctcctcctggaggtcttccctgatctccttaccctg-ttatttccttgccagcatggatcacgatctcaa--ttttttt-------------tctattgtttgtctccttactgggctgggaggtccatgaggagagggacaatgtttattattcactgctgaatctcagtttctggaacagtgtttggtgcacggtaggagctcagtaaatgcttgtcagataaatgaatGGAAGTAAGGGGG--CCTGGGAGTATGAAGGAAAAATAACCAAATGAAC----AGGGAGGGGGAatagggagcatcagaga---cccttcagagaaagggacttttaagct
>gene=chr20_389392-390392; species=equCab
ccccacgccctctgcctgagcccctctggcttctttctgttctcatccaacaagttcttgcccaaggcccttgctcttccctccgcctggaacactcttccccactgggtcctgacctgtccagctg---ctccttcaggtctcagcttcagtgtcacctccttctccgggccttccctgatctccttatcctg-----------gccggcatggatcacaatctgaa--tttttttctctcttgttaagttaattatctgtctcctaaatcagctgggaggtccatgaggaaagggaccctgtttattattcactgccaaatcctagtttctgggacagtggctggcacacagtaggagcttaataaatgcttgttagataaatgaatggaagtatggaggaccctgggagtgggaagggaaaatgcccca-----------------gggggtgtggaatatcagagaaggcctcccagagaaagggacttttaagct
>gene=chr20_389392-390392; species=gorGor
ccatgctcactctactggagccccactggcttccttcggttctcatccaaccattttttggccaaggcccttactcttccttccacctggaccactcttccccactggagcttggcacgtgcagctt---ctccttcaggtcttagcttcagtgtcaccccctcccagaggcctcccctggtctccttaacctgtttatttccctgccagcaaggatcgcaatctgactttttttttttttcttgttaaacttgttcattgtctccccactgggcagggagatccataaggagaggggccctgtttataaatccctgtgggattccagttcctgggacagtgggtggcacacagtaggagctcaataactgcttgttggataaatgaatAGAAATACGAGGGACCCTGGGAATGGGAAGGACAAACAACCAAATGAGCCTAGTGTGAGGAGGAGtggggaatattagagaacccctcccggagaaagggacttttagtct
>gene=chr20_389392-390392; species=panTro
ccatgctcactctactggagccccactggcttccttgggttctcatccaaccattttttggccaaggcccttactcttccttccacttggaccactcttccccactggagcttgacacgtgcagcttctcctccttcaggtcttagcttcagtgttaccccctcccggaggcctcccctggtctccttaacctgtttatttccctgccagcaaggatcgcaatctgactttttttttttttcttgttaaacttgttcattgtctccccactgggcagggagatccataaggagaggggccctgtttataaatctctgtgggattccagttcctgggacagtgggtggcacacagtaggagctcaataactgcttgttggataaatgaatAGAAATATGAGGGACCCTGGGAATGGGAAGGACAAACAACCAAATGAGCCTAGTATGAGGAGGAGTGGGGAATATT----AACCcctcccggagaaagggacttttagtct
>gene=chr20_389392-390392; species=papHam
ccatgctcactctactggagccccactggcttctttcggttctcatccaaccatttcttggccaaggcccttactcttccttcctcctggaccactcttccccactggggctcgacacgtgcagcttctcctccttcaggtctcaccttcagtgttactccctcccagaagcctcccctggtctccttaacctgtttattttcctgccagcaaggatcacaatctgac--tttttttttttcttgttaaacttgttcattgtctccccactgggcagggagatccataaggagagggaccctgtttataaatctctgtgggattccagttcctgggacagtgggtggcacacagtaggagctccataactgcttattggataaatgaatAGAAGTATGAGGGACCCTGGGAATATGAAGGACAAACAACCAAATGAGCCTAGAGTGAGGAGGAGtggggaatatcaaagaacccctcccagagaaagggacttttagtct
>gene=chr20_389392-390392; species=ponAbe
ccatgctcactctactggagccccactggcttccttcggttctcatccaaccattttttggccaaggcccttactcttccttccatctggaccactcttccccactggagcttgacacgtgcagcttctcctccttcaggtctcagcttcagtgttaccccctcccagaggcctcccctggtctccttaacctgtttatttccctgccagcaaggatcgcaatctgactttttttttttttcttgttaaacttgttcattgtctccccactgggcagggagatccataaggagaggggccctgtttataaatctctgtgggattccagttcctggaacagtgggtggcacacagtaggagctcaataactgcttgttggataaatgaatAGAAATATGAGGGACCCTGGGAATATGAAGGACAAACAACCAAATGAGCCTAGTGTGAGGAGGAGtggggaatatcagagaacccctcccagagaaagggacttttagtct
>gene=chr20_389392-390392; species=rheMac
tcatgctcactctactggagccccactggcttctttcggttctcatccaaccatttcttggccaaggcccttactcttccttccacctggaccactcttccccactggggcttgacacgtgcagcttctcctccttcaggtctcaccttcagtgttactccctcccagaagcctcccctggtctccttaacctgtttattttcctgccagcaaggatcacaatctgac-ttttttttttttcttgttaaacttgttcattgtttccccactgggcagggagatccataaggagagggaccctgtttataaatctctgtgggattccagttcctgggacagtgggtggcacacagtaggagctcaataactgcttattggataaatgaatAGAAGTATGAGGGACCCTGGGAATATGAAGGACAAACAACCAAATGAGCCTAGAGTGAGGAGGAGTGgggaatatcaaagaacccctcccagagaaagggacttttagcct
>gene=chr20_415284-416284; species=hg19
TTCCACCCTCACCTTCTATGAAAGTGCCCTGAATTTGCTGCAGGATAGATTGCTCCTGGAGTGCAGCTCTGGTGTGAGCTTTCAGAGGCAGCGCAGTGCCCTGGGCAGCCTGCGTAATCCACGACTGTCAGATCAAAGGGCAGTGTGACCCTGGCCCACAGTGGCAGGAGCTGAGTGCCACTGGCTTGGCCCCGGGAACCTGCGCATCTCCCCTCTGAGCCAAGGAAACAAACAACACAGACAACAGTGTCTCCCCGATGGCCCCATCCCCAGGGTGGAGGCCCTGCACCGGGCACTGCTCTGCGCGCGCGCTCCCCAGCAGCCAGCAGTGTCTGGAGGATACTGGAAAGCTTGGCAAGAGTAGGCTGAGCAGCTCCTCTGTGGACAGAAAGGGCATGTGGAGAAGCGGCACATCAAGCTCTGGTTAGGATCCAAAACCAAATGCCAGCTCCTAGGATCCCCAGACCAGGGTGTGAAACACACCAAGAGCACCCCAGACC
>gene=chr20_415284-416284; species=bosTau
TTTAA---TCAACT---ATGAAACTGCCACGAAAAT-----------CATTGCTCCTTCAATGCAGCTCTGGTG--AGCTCCCAGAGGCAGGGCGGTGTCCTGGCCAGCCTGTATCCTCCAT--GAGTCAAATCAAAGGACAGCATGCAGCTGGCCTATGGTGGCGAGAGCCAAGTGATGCCTGCTCAGCCTTCAGCCCCTT---GTCTCCCTCTGGGGCTAAGGAAACA---AACCCAGACAA----------------------------------------------------------------------------------------------------------------------------------------------------------------------------------------------------------------------------------------------------------------
>gene=chr20_415284-416284; species=calJac
TTCCACCATCACCGTCTAAGAAATCGCCCTGAATTTGCTGCAGGATAGATTGCTCCTGG-GTGCAGCTCTGGTGTGAGCTTGCAGAGGCAGCGCAGTGCCCTGGGCAGTCTGCACACACCACAACTGTCAGATCAAATGGCAGTGTGGCCCTAGCCCAGCGTGGCAGGAGCTGAGTGCCACTGGCTGGGTCCTGGAAACCTGCACATCTTTCCTCTGGGCCAAGGAAACAAACAACACAGACAGCA-TGTCTCCCTGCTGGCCCCATCCCCAGGATGGAGGCCGTGCACCGGGCACTGCACTGTGCTCTCGCTCCCCAGCAGCCGGGAGTGTCTGGAGGATGTTGGAAAGTTCGGCAAACGCAGGCTCAGCAGCTCCTCTGTAGACAGAAAGGGCTTACGGAGACGTGGCACATCAAGCTCTGGTTAGAATCCAAAACCAAATGCCAGCCCCTAGGAT-CACAGACCA-GGTGTGAAACGCAGCAAGGGCACCCCAGGCC
>gene=chr20_415284-416284; species=canFam
TTCAACCATCAACTCTGACAAA-----------------------------GCTCATTCAGTGCAACTCTGGCGTGAGCTCCCAGAGGCAGGGCAGTGCCCTGGCCAGCCTGTAGACTCCATGAGTGTCAGGCCAAGGGGCAGC-------------------ATAAGAGCTGAATGATGCCTGTTTCAGCTTGTGTGCCATCACACCTCCCCTCTGGGCCAAGGAAATAAACATCCCAGACAACCTTGCCTCCAAGATGGCACCATCCTCAAGGTGGAGGCCTG------GGCACTGCTCTAGGCTCCCGCTAACCAACAACTGGAAGTGTTGAGA-GGTGTCAGAAAGCTTGGCAAGAACTGTCTCGACAGCTCCTCTGTGGATGGAAATTACATGTGGTAAAG---CACATCAGACTGTGATTAGGTTCCCAAACCAAATGTCCACTTTTAGCATCT--AGAAGTATGTGGAAAA--GAGCAAGATCA-CTTGGACC
>gene=chr20_415284-416284; species=equCab
TTCAACCATCAACTTCTATGAC-------------------------AATTGTTCCTTGAATGCAACTCTGGTGTGAGCTCCCCGAGGCAGGGCAGTGTCCTGGTTGGCCTGTGTACTCCAT--GAGTCAGATCAAAGGGCAGC-TG------GCCTATGGT-GTAGGAGCTGGGTGATGCCAGCTCAGCCTTGGCCCCTCTGACATCTCCCCTCTGGGCCAGGGAAACAAACATCCCCAACAACCTTGCCTCCGTGATTGGCCCACCCTCAGGGTGGAGGCCTT------GGCACTGCTCTGGGCTCCCACGACCCAACAGCTGGGCATGTTGAGAGGATGTTGGAAAGCTTAGCAAGAACAGTCTCAACAGCTCCTTTGTGGATGGAAATTACACGTGGCAAAC---CACATCAGGCTCTGGTTGGGTTCCAAAACTGAACATCAGCCTTTAGCACCCCCAGAACAGTGTGTAGAA--TATCAAGATCACCCCAATCC
>gene=chr20_415284-416284; species=gorGor
TTCCACCCTCACCTTCTATGAAAGTGCCCTGAATTTGCTGCAGGATAGATTGCTCCTGGAGTGCAGCTCTGGTGTGAGCTTTCAGAGGCAGCGCAGTGCCCTGGGCAGCCTGCGTAATCCACGACTGTCAGATCAAAGGGCAATGTGACCCTGGCCCACAGTGGCAGGAGCTGAGTGCCACTGGCTTGGCCCTGGGAACCTGCGCATCTCCCCTCTGAGCCAAGGAAACAAACAACACAGACAACAGTGTCTCCCCGATGGCCCCATCCCCAGGGTGGAGGCCCTGCACCGGGCACTGCTCTGCGCGCGCGCTCCCCAGCAGCCAGCAGTGTCTGGAGGATACTGGAAAGCTTGGCAAGAGTAGGCTGAGCAGCTCCTCTGTGGACAGAAAGGGCATGTGGAGAAGCGGCACATCAAGCTCTGGTTAGGATCCAAAACCAAATGCCAGCTCCTAGGATCCCCAGACCAGGGTGTGAAACACACCAAGAGCACC-CAGACC
>gene=chr20_415284-416284; species=panTro
TTCCACCCTCACCTTCTATGAAAGTGCCCTGAATTTGCTGCAGGATAGATTGCTCCTGGAGTGCAGCTCTGGTGTGAGCTTTCAGAGGCAGCGCAGTGCCCTGGGCAGCCTGCGTAATCCACGACTGTCAGATCAAAGGGCAACGTGACCCTGGCCCACAGTGGCAGGAGCTGAGTGCCACTGGCTTGGCCCTGGGAACCTGCGCATCTCCCCTCTGAGCCAAGGAAACAAACAACACAGACAACAGTGTCTCCCCGATGGCCCCATCCCCAGGGTGGAGGCCCTGCACCGGGCACTGCTCTGCGCGTGCGCTCCCCAGCAGCCAGCAGTGTCTGGAGGATACTGGAAAGCTTGGCAAGAGTAGGCTGAGCAGCTCCTCTGTGGACAGAAAGGGCCTGTGGAGCAGCGGCACATCAAGCTCTGGTTAGGATCCAAAACCAAATGCCAGCTCCTAGGATCCCCAGACCAGGGTGTGAAACGCACCAAGAGCACCCCAGACC
>gene=chr20_415284-416284; species=papHam
TTCCACCCTCACCTTCTATGAAAGCACCCTGAATTTGCTACAGGATAGATTGCTCCTGGAGTGCAGTTCTGGTGTGAGCTTGCAGAGGCAGCACAGTGCCCTGGGCAGCCTGTGTACCCCACGACTGTCAGATCAAAGGGCAACGTGACCCTGGCCCACAGTGGCAGGAGCCGAGTGCCACTGGCTTGGCCCTGGGAACCTGCACATCTCCCCTCTGGGCCAAGGAAATGAACAACACAGACAACAGGGTCTCCCTGATGGCCCCATCCCCAGGGTGGAGGCCCTGTACCGGGCACTGCTCTGCGCTTGCGCTCCCCAGCCGCCGGCAGTGTCTGGAGGATGTTGGAAAGCTTAGGAAGAGCAGGCTGAGCAGCTCCTTTGTGGACAGAAAGGCCATGTGGAGAAGCGGCACATCAAGCTCTGGTTAGGATCCAAAAACAAATGCCAGCTCCTAGGATCCCCAGACCAGGGTGTGAAACGTACCCAGGGCACCCCAGACC
>gene=chr20_415284-416284; species=ponAbe
TTCCACCCTCACCTTCTATGAAAGTGCCCTGAATTTGCTGCAGGATAGATTGCTCCTGGAGTGCAGCTCTGGTGTGAGCTTACAGAGGCAGCGCAGTGCCCTGGGCAGCCTGCGTAATCCACGACTGTCAGATCAAAGGGCAATGTGACCCTGGCCCACAGTGGCAGGAGCTGAGTGCCACTGGCTTGGCCCTGGGAACCTGCGCATCTCCCCTCTGAGCCAAGGAAACAAACAACACAGACAACAGTGTCTCCCTAATGGCCCCATCCCCAGGGTGGAGGCCCTGCACCGGGCACTGCTCTGCGCGCGCGCTCCCCAGCAGCCAGCATTGTCTGGAGGATACTGGAAAGCTTGGAAAGAGTAGGCTGAGCAGCTCCTCTGTGGACAGAAAGGGCATGTGGAGAAGCGGCACATCAAGCTCTGGTTAGGATCCAAAACCAAATGCCAGCTCCTAGGAACCCCAGACCAGGGTGTGAAACGCACCAAGAGCACCCCAGACC
>gene=chr20_415284-416284; species=rheMac
TTCCACCCTCACCTTCTATGAAAGCGCCCTGAATTTGCTGCAGGATAGATTGCTCATGGAGTGCAGTTCTGGTGTGAGCTTGCAGAGGCAGCACAGTGCCCTGGGCAGCCTGTGTACCCCACGACTGTCAGATCAAAGGGCAACGTGACCCTGGCCCACAGTGGCAGGAGCCGAGTGCCACTGGCTTGGCCCTGGGAACCTGCACATCTCCCCTCTGGGCCAAGGAAATGAACAACACAGACAACAGGGTCTCCCTGATGGCCCCATCCCCAGGGTGGAGGCCCTGTACCAGGCACTGCTCTGCGCTTGCGCTCCCCAGCCGCCGGCAGTGTCTGGAGGATGTTGGAAAGCTTGGGAAGAGCAGGCTGAGCAGCTCCTTTGTGGACAGAAAGGCCATGTGGAGAAGCGGCACATCAAGCTCTGGTTAGGATCCAAAAACAAATGCCAGCTCCTAGGATCCCCAGACCAGGGTGTGAAACGTACCCAGAGCACCCCAGACC
>gene=chr20_430257-431257; species=hg19
gttcaaatcctggctctgccacttatctgatccataatcttggacagatgacttccctgctctgggcctcTGGACTGACACCCTCTTGTCAGGATAGTTACCATGGTACACAGTAGATACTTACTAAATATTAGCTCCCCTCCTCACTCTGAAACAACATGTATTTTACAAATCAACCTACAGATATTTAATTAGTACGTAATATGCAAAGCACTAAGGAGATATACTGTGTAAGTAACAAGCAAGGAATTACAACTATAATAAACGCTCAGTAAATTCAGGCATATCTAGCAGTTAGTGTCAATGTTTTCATACAAGAATGTCCATTCTTAATTCCCAAACTTCACAGAGCATATACATCTCTTACTGTAACAATTTTTTCCTGTTGTTTAAATAGGAAAAATGCATGTCACCAAAACTCGATACTACATTGAAAACATAACCACATGAAAAGGTCTCCTGTTACACGCTACTACAACTGGTAAAAACATTAGAATCAC
>gene=chr20_430257-431257; species=bosTau
--------------------------------------------------------------------------------------------------------------------------------------------------------------------------------------------TGATTAGTATATAGTGTGTGAAACACTAAGGAGACATACCATATAAGTAACAAAGAAAAA---GGAATTATAGTAAATGCTCAGTACATTTAGGCATATCTAATAGCCACCatttatgttttcctac---------------------------------------acaTCTCTCTTAATATAATACATTTTCTCTGTTATTTACTGAGGAAAAATGCATGTCACCAAAATTCAGTATTACATTTTAAACAAAACCACATGAAAAAGCCTCTGGTTACATGCTAATACAATTGGA-AA-ACATCAGAATC--
>gene=chr20_430257-431257; species=calJac
gttcacatcttgtctctgccacctatctgatccagaatcttgggcagatgacttccctactctgggcctcTGGATTCATACCTTCTTTTCAGGATAGTTACCATGGTACACAGTAGATACTTACTAAATATTAGTTCCCCTCTTCACTGAGAAACAG-ATGTATTTTACAAATCAACCTACAGATATTTAATTAGCATATAATATGCAAAGCACTAAGGAGATATACTGTGTAAGTAACAAGCAAGGAATTACAATTACAATAAATGCTCAGTAAATTCA-GCATATCTAGCAGTTAGTGTCAATGTTTTCATAAAAGAATGTGCA---TTAAAACCCAAACTTCACAAAGCATATACATCTCTTACTGTAACAATTTTTTCCTGTTGTTTAGATAGGAAAAATGCATGTCACCAAAACTCAATACTACACTGAAAACAAAACCACATGAAAAGGTCTCCTGTTACACGATACTACAAGTGGCCAAAACATTAGACACAC
>gene=chr20_430257-431257; species=canFam
----------------------------------------------------------------------------------------------------------------------------------------------------------------GCATTTTTAAAGCTGACCTACAGATATATAATTAGTGCATAATGTGCCAAATACTAGGGAGATGTACCATGTAAGCAACAAGCAAGGAATTATGATTATAATACATGCTCAGTGAGTTCAGGCATATCTAACACTTCATGCTTG------CAGAA----ATACTCTTTCTTAACAC-CAAACTTCAGAGAATATACATATGTCTTCATATAATAATTTTTTTCTGTTGTTTA------------GCATGTTACCAAAAGTCAATA---AGCTTAAAACCA---CAT--GAAAAATTATCCAGTTACATGCTAATACAACTGGT-AACATATCAGAATAAC
>gene=chr20_430257-431257; species=equCab
-------------------------------------------------------------------------------------------------------------------------------------------------------------CAGGTATTTTTAAAGTCAACCTACAGATATTTAATTACCACATGATGTGCAAAATACCAAGGAGATATACTGTGTAGGTAACGACCAAGGAATTACAATTATAATAAATGCTCAGTAAATTCAGGCATATCTA--AGTTACTGTTAATGTTTTCCTCA----ATGCTCTTTCTTAATAT-GAAACCTCACAAAGCATACAGATCTCTTAATACAATATTTTTTTTCTGTTGTTTATAGAGGAAAAATGTAAGTCACCAAAATTCAACAC--------------------------------------------------------------------------
>gene=chr20_430257-431257; species=gorGor
--------------------------------------------------------------------------------------------------------------------------------------------------------------------------------------------------------------------------------------------------------------------------------------------------------------------------------------------------------------------------------------------------------------------------------------------------------------------------------------------------------------------
>gene=chr20_430257-431257; species=panTro
gttcacatcctggctctgccacttatctgatccataatcttggacagatgacttccctgctctgggcctcTGGACTGACACCCTCTTGTCAGGATAGTTACCATGGTACACAGTAGATACTTACTAAATATTAGCTCCCCTCCTCACTCTGAAACAACATGTATTTTACAAATCAACCTACAGATATTTAATTAGTACGTAATATGCAAAGCACTAAGGAGATATACTGTGTAAGTAACAAACAAGGAATTACAACTATAATAAACGCTCAGTAAATTCAGGCATATCTAGCAGTCAGTGTCAATGTTTTCATACAAGAATGTCCATTCTTAATTCCCAAACTTCACAGAGCATATACATCTCTTACTGTAACAATTTTTTCCTGTTGTTTAGATAGGAAAAATGCATGTCACCAAAACTCGATACTACATTGAAAACATAACCACATGAAAAGGTCTCCTGTTACATGCTACTACAACTGGTAAAAACATTAGAATCAC
>gene=chr20_430257-431257; species=papHam
gttcacatcctgggtctgccacttatctgatccataatcttgggcagatgacttccctgctctgggcctcTGGACTGACACCCTCTTGTCAGGATAGTTACCATGGTACACAGTAGACACTTACTAAATTTTAGTTCTTCTCCTCACTCTGAAACAACACGTATTTTACAAATCAACCTAGAGATATTTAATTAGTACGTAATATGCAAAGCACTAAGGAGATATACTGTGTAAGTAACAAGCAAGGAATTACAATTATAATAAATGCTCAGTAAATTCAGGCATGTCTAGC----AGTGTCAATGTTTTCATAAAAGAATGTCCATTCTTAATTCCCAAACTTCACAGAGCATATACATCTCTTACTGTAACAATTTTTTCCTGTTGTTTAGATAGGAAAAATGCATGTCACCAAAACTCAGTACTACATTGAAAACAAAACCACATGA---------CTGTTACATGTTACTACAACTGGTAAAAACATTAGAATCAC
>gene=chr20_430257-431257; species=ponAbe
gttcacatcctggctctgccacttatctgatccataatcttggacagatgacttccctgctctgggcctcTGGACTGACACCCTCTTGTCAGGATAGTTACCATGGTACACAGCAGATACTTACTAAATATTAGTTCTCCTCCTCACTCTGAAACAACACGTATTTTACAAATCAACCTACAAATATTTAATTAGTACGTAATACGCAAAGCACTAAGGAGATATACTGTGTAAGTAACAAGCAAGGAATTACAACTATAATAAACGCTCAGTAAATTCAGGCATATCTAGCAGTTAGTGTCAATGTTTTCATAAAAGAATGTCCATTCTTAATTCCCAAACTTCACAGAGCATATACATCTCTTACTGTAACAATTTTTTCCTGTTGTTTATATAGGAAAAATGCATGTCACCAAAACTCGATACTACATTGAAAACAAAACCACATGAAAAGGTCTCCTGTTACATGCTACTACAACTGGTAAAAACATTAGAATCAC
>gene=chr20_430257-431257; species=rheMac
gttcacatcctgggtctgccacttatctgatccataatcttgggcagatgacttccctgctctgggcctcTGGACTGACACCCTCTTGTCAGGATAGTTACCATGGTACACAGTAGACACTTATTAAATTTTAGTTCCTCTCCTCACTCTGAAACAACACGTATTTTACAAATCAACCTACAGATATTTAATTAGTACGTAATATGCAAAGCACTAAGGAGATATACTGTGTAAGTAACAAGCAAGGAATTACAATTATAATAAATGCTCAGTAAATTCAGGCATATCTAGCAGTTAGTGTCAATGTTTTCATAAAAGAATGTCCATTCTTAATTCCCAAACTTCACAGAGCATATACATCTCTTACTGTAACAATTTTTTCCTGTTGTTTAGATAGGAAAAATGCATGTCACCAAAACTCAGTACTACATTGAAAACAAAACCACATGAAAAAGTCTCCTGTTACACGTTACTACAACTGGTAAAAACATTAGAATCAC
>gene=chr20_442352-443352; species=hg19
TACGCGGGCAGCGCGTCAATCAAGCCGGCGACGGTGAATGCAGTTCGGGAGAGCTGATACCCCTCGGGGAGGCGGCTCCGGGAGCCTGCGGACGTGGCGGACGCCTGGGACGGGGTGGGCCTGGCCTCCGCGCTCGAGGAGTCCCAGTCCTCTCCAGATGGAAGAAAGCCGGGGCGCGAAGCCGCCGCCCGCTCTTCTGCCTGGGGACGCGACTCTGCCGCCAGGCTCCCTCGGGTCAGCTCGGCACCCGCCCGAGCCCCCCCAGTTCCAGGCCCTCTCCTCATCAGACGTGCCCTGGGCCCTCAGCCTGTTCCTCTCGccgcccggaaccccgcagcagccccgggtccccagcccgcgcccctccggcgccgcctccgccagctgcccctgccccccgggccgccctcgcaggccgctcccggcgccccggtcggcttccgtacctgccttctccgcgccgccgtcccAGTGGCCGGAGGTGGGGCCGTCGCCCTGCG
>gene=chr20_442352-443352; species=bosTau
TACGTGTCCAGCGCGTCAATCCAGACGACGACCATGAATGAAGTTTGGAAAACTGGCCTGACCACTGGGAGGCGGCCCCGGGAGCCTGCGGACGTGGCCGGAGTCTCGGCCGGGAGAAGCTTGGCCTCGCGTCTCAAGGA-----------------------AGAGATGGGA---CGTGGGGCCCCCCCGTCCTTCCCACTGGGGGCTCGGGTCTGCCGCCAGTGTTCCTCCGGTTCCCTCAGCATCCGCTGACGCCCAA---ACTGCAGGCTCTCTTCCCCTCAGACGTGACCCAGGCCTTCAGTCTCTTCCTTTCGCTGTCCCGACCCTGGCCACACCCCCGGGCCCCTGCCTGCCGCCCC-----CGCCT---CCGGCAGCTGCCCCCTTCCCTCAGGCCGTCCTCGCAGGCCGCTCCCGGCGCCCTGGCCGGCTTCCGTACCTCCCTTTTCCGCGCCGCCGTCCCAGCGGCCGGAGGTGGGGCCGTCACCCCGGG
>gene=chr20_442352-443352; species=calJac
tAAGCGGACAGCGCGTCAATCAAGCCGACGACAGTGAATGAAGTTCGGGAGAGCTGTCTTCCCTCAGGAAGGCGGCTCCGGGAGTCTGCGTATGTGGCGGATGCCTGGGCCGGGGTGGGCCTGGCCTCGGCGCTCGGGGAGCCCCGGTCCTCTCCAGAAGGAAGAAAGCCGGGGCGCGGAGCTCCCGCCCGCTCTTCTGCCTGGGGATGCAACTCCGCCGCCAGGCTCCCTCGGGTCAGCTCGGCAGCCGCCCGAGCCCCCCA-GTTCCAGGCCCTCTCCTCCTCAGACGTGCCCCGGACcctcagcctcttcccctcgccgccccggaccccgccacagcccccggtccccagcgcgcgctcctccggcgcagcctccgctagctgcccctgccccccgggccgccctcgcAGGCCGCTCCCGGCGCCCCGGTTGGCTTCCGTACCTGCCTTCTCCGCGCCGCCGTCCCAGCGGCTGGAGGTGGGGCCGTGGCCCTGCT
>gene=chr20_442352-443352; species=canFam
TACGCGTACACCGCATAAATCAAGCCGGCGAGAATGAATGAAGTTTGGGAAACGTGCCTTACAACTGGGAGGAGGCGCCGGGAGTGTGCGGACGTggcgggggccgcgggcgggAGAGGCT---------------------------TTCTCCCAGGCGAGACGGAGCCGGA---CCACATCCCCCGCCGTCCTTCGCACTGGGGACGCGAGTCGGCCAGCAGGGTTCCTCCGGT---CTCCGCAGACGCCGACTCCCCA---ACTCCAGACGCTTTC--CTTCAGACGTGACCGGGCCCATCACCCTTCTCCTCCCGCCGTCCGGACCCCGAccgcacctccgggcccccagccgcggcccccccggcTCCT---CCGACAGCTGTCCCGGCCCCGAGGGCCGTCGCCGAAGGTCGCTCCCGGCGCCCCCGCCGGCTTCCGTACCTGTCTTCTCCGCGCCACAGTCCCAGCGGCTGGAGGTGGGGCCGTCGCCCTGCG
>gene=chr20_442352-443352; species=equCab
TCCACGCCCGCCGCAAAAACGCGGACGGCGAGCATGAATGAAGTTTGGGAAGCCCGCCGCGCCGCTGGGAGGAGGCGCCCGGAGCCTGCGGACGTGGCCGGAGC--CGGGCGGGCGCGGCTCGGCCTCGGTCGTCAGGGAGAGC----TTCCCCCGGACTCGACGAGGCCGGA----CGCGGCCCCGCCTGCCCTTCCCACTGGGGACAGGACTGCGCC----------------------CCGGGGACCCCGGCGCCCCG---ATTCCAGGCTCTCCC--GCTCCGACGCGACCCGGCCCTCCAACCCTTTCCTCCCGCCGTCCCGAccccggccgccccgcCAGGTCCCTGCCCGGGGCCCTCTCGGCTCCT---GCGACAGCTGTCCCTGCCCTCAGGGCCGGCGCCGCAGGCTTCTCCCGGGAACCCCGACGGCTTCCGGACCTGTCTTCCATGCACCGCGGTCCCCACGCTCGAAGAAGTGGCCGAGGCCCTGCG
>gene=chr20_442352-443352; species=gorGor
-----------------------------------------------------------------------------------------------------------------------------------------------------------------------------------------------------------------------------------------------------------------------------------------------------------------------------------------------------------------------------------------ccgccggctgcccctgccccccgggccgccctcgcaggccgctcccggcgccccggTCGGCTTCCGTACCTGCCTTCTCCGCGCCGCCGTCCCAGTGGCCGGAGGTGGGGCCGTCGCCCTGCG
>gene=chr20_442352-443352; species=panTro
TACGCGGGCAGCGCGTCAATCAAGCCGGCGACAGTGAATGAAGTTCGGGAGAGCTGATACCCCTCGGGGAGGCGGCTCCGGGAGTCTGCGGACGTGGCGGACGCCTGGGACGGGGTGGGCCTGGCCTCCGCGCTCGAGGAGTCCCAGTCCTCTCCGGATGGAAGAAAGCCGGGGCGCGAAGCCGCCGCCCGCTCTTCTGCCTGGGGACGCGACTCTGCCGCCAGGCTCCCTCGGGTCAGCTCGGCACCCGCCCGAGCCCCCCCAGTTCCAGGCCCTCTCCTCATCAGACGTGCCCTGGGCcctcagcctcttcctctcgccgcccggaaccccgcagcagccccgggtccccagcccgcgcccctccggcgccgcctccgccggctgcccctgccccccggtccgccctcgcAGGCCGCTCCCGGCGCCCCGGTCGGCTTCCGTACCTGCCTTCTCCGCGGCGCCGTCCCAGTGGCCGGAGGTGGGGCCGTCGCCCTGCG
>gene=chr20_442352-443352; species=papHam
TACGCGGACAGCGCGTCAGTCAAGCCGGCGACAGTGAATGAAGTTCGGGAGAGCTGATTTCCCTCGGGGAGGCGGCTCCGGGAGTCTGCGAACGTGGCGGACGCCTGGGACGGGGTGGGCCTG---CCAGCGCTCGGGGAG--------------AGACGGAAGAAAGCCGGGGCGCGGAGCTCCCGCCCGCTCTTCTGCCGGGGGATGCTACTCTGCCGCCAGACTCCCTCGGGTCAGCTCGGCACTCGCCCGAGCCCCCCC-GTTCCAGGCCCTCTCCCCATCAGACGTGCCTCGGGCCCTCCGCCTCTTCCTCTCGCCGCCCGGAACTCCGCCGCAGCCCCGGGTCGCCAGCCCGCGCCCCTCCGGCACCGCCTCCACCAGCTGCCACTGCCCCCTGGGCCGCCCTCGCAGGCCGCTCCCGGCGCCCTGGTCGGCTTCCGTACCTGCCTTCTCCGTGCCGCCGTCCCAGTGGCTGGAGTTGGGGCCGTCGCCCTGCG
>gene=chr20_442352-443352; species=ponAbe
TACGCGGACAGCGCGTCAATCAAGCCGGCGACAGTGAATGAAGTTCGGGAGAGCTGATTTCCCTCGGGGAGGCGGCTCCGGGAGTCTGCGGACGTGGCGGACGCCTGGGACGGGGTGGGCCTGGCCTCCGCGCTCGGGGAGTCCCAGTCCTCTCCAGATGGAAGAAAGCCGGGGCGCGAAGCCCCCGCCCGCTCTTCTGCCTGGGGACGCGACTCTGCCTCCAGGCTCCCTAGGGTCAGCTCGGCACCCGCCCGAGCCCCCCCAGTTCCAGGCCCTCTCCTCATCAGACGTGCCCCGGGCTCTCAGCCTCTTCCTCTCGccgcccggaaccccgccgcagccccggatccccagcccgcgcccctccggcgccgcctcagccagctgcccctgccccccgggccgccctcgcaggccgctcccggcgccccggtcggcttccgtacctgccttctccgcgccgccgtcccAGTGGCTGGAGGTGGGGCCGTCGCCCTGCG
>gene=chr20_442352-443352; species=rheMac
TACGCGGACAGCGCGTCAATCAAGCCGGCGACAGTGAATGAAGTTCGGGAGAGCTGATTTCCCTCGGGGAGGCGGCTCCGGGAGTCTGCGAACGTGGCGGACGCCTGGGACGGGGTGGGCCTG---CCAGCGCTCGGGGAGTCCCGGTCCTCTCCAGACGGAAGAAAGCCGGGGCGCGGAGCTCCCGCCCGCTCTTCTGCCTGGGGACGCTACTCTGCCGCCAGACTCCCTCGGGTCAGCTCGGCACCCGCCCGAGCCCCCCC-GTTCCAGGCCCTCTCCCCATCAGACGTGCCTCGGGCCCTCCGCCTCTTCCTCTCGCCGCCCGGAACCCCGCCGCAGCCCCGGGTCGCCAGCCCGCGCCCCTCCGGCACCGCCT---------------------------------------------------------------------------------------------------------------------------
>gene=chr20_469265-470265; species=hg19
AGTTCACTCTCAAAGTGCTTAAGCCACAGATGCACATATTTTGTTTCATGACTTACCTGCCCAAGATATCATTGAAACGTGGATCTAATTCAATGTTGTATTTGTCAATATAGTCATATAAATCTTCTGTCCCCAGAACCTTGGCTATCCTCACCAACTAGTATTAAAGAAAGACAAAAACCCATATCACAAGCATATTATATTAACAAATCAACAATTAACAATGATTGAATTTACATAAACGGGTCATCATGTCTACAGGTATGAATGCTACCTCCTAACAGTTTAGACTTCAACTCAATGTGATAGTGTTAGAAAAAGCAAACTACTTTATAAACTGGTTTCTTCCTCTTGAAATGTCACcctggtgaacccttatttttctcccctcaaaacccaattgaagatgtcacttcttttgggaagctcccattgcacactcaaactactcaccactactgccttttgtgccttgtccacatttctactctgaagttatg
>gene=chr20_469265-470265; species=bosTau
ATTTTACACCCGAAGTGCTTATGGTGCAGAT--ACGTATTTTGTTTTATGACTTACCTGCCCAAGATATCATTGAAACGTGGATCTAATTCAATGTTGTATTTGTCAATATAGTCATATAAATCTTCTGTCCCCAGAACCTTGGCTATCCTCACCAACTAGGATTGAAAGAAGAC-AAAACCCATACCAAAAGCATATTACATGATTAAATCAACAATTAACCATGATCAAGTTAACAATATGGGACCATCATGGCTACAGGTACGAACGCTACCCATTTAC--TTCAAATCACTACC-AGTGTGAACATATAAGAAAAAACAAACGGTTTTATAACCTGGTTCCTTCCCTctggaatg---------TCATCCCCCACCCTCCGCCCCCAACAGCCTAGCTGAAGATATTACTTCCTTTGGAAAGTTCTCCTCA-----TCAGACCACTCATTATAACTGCCTTTTATATCTTATCTACACTTTTA--CCGACTTTATG
>gene=chr20_469265-470265; species=calJac
AGTTCATGCCCAAAGTGCTTAAGCCACAGATGCACATACCTTGTTTCATGACTTACCTGCCCAAGATATCATTGAAACGTGGATCTAATTCAATGTTGTATTTGTCAATATAGTCATATAAATCTTCTGTCCCCAGAACTTTGGCTATCCTCACCAACTAGTATTAAAGAAAGAGAAAAACCCATACCACAAGCATATTATATGATCAAATCAACAATTAATAATGATTGAATTAATATAAAGGCATCATCATGTCTACAGGTATGAATGCTACCTTGGAACAATTTAGACTTCAACTCAATGTG---GTGTTAGAAAAAGCAAATCACTTTATAAACTGGTTCCTTCCTCTTGAAATGTCACCCTGGTGAA----------------CTCAAAACCCAATTGAAGatgtcacttcttttgggaggctccc-ttgcacactcagactatttaccactactgccttttttgccttgtccacacttccactctgaagttacg
>gene=chr20_469265-470265; species=canFam
TGTTTACATCC-AAGTGC-TAAAGCATAGAAGCACAGATTTTGTTTTATGGCTTACCTGCCCAAGATATCATTGAAACGTGGATCTAATTCAATGTTGTATTTGTCAATATAGTCATATAAATCTTCTGTCCCCAGAACCTTGGCTATCCTCACCAACTAGGATTGAAAAGACACAAAAGCCCACACCACAAACATATTACATAATTAAATCAAC---CAGCCATAAGTGAA-TAACAGAAAGGGGTCACTATGGTTAGAGGTATGAATGTGA-CAACTTAT--TTAAAATTATTACTCAACATGAAGGTGTCAGGAAAAGCAAATAGTCTTATAACCTGGTTCCTTCCCCTTAAAAGGTCTCTctggtcaagcattatc--ccccacctcacaacccaactgaaaatgtcacttcttttgggaagctgctcttgtacattcagaccactctctacaactgacttttgtacctggtctacagctctactctgactttatg
>gene=chr20_469265-470265; species=equCab
AGCTTACACCCAAAGTGCTTAAGGCACAGATGCATAGATTCTGCTTTATGACTTACCTGCCCAAGATATCATTGAAACGAGGATCTAATTCAATGTTGTATTTGTCAATATAGTCATATAAATCTTCTGTCCCCAGAACCTTGGCTATCCTCACCAACTAGGATTAAAGAAAGATAAAAGCGCACACCACAAGCATATTACAGGGCTGCAT----------------------TAAAAGAAAGCGATCACCATGGCTATGGGTGTGAATGTTACCGATTTAA--TTCAGATTATTGCTCAGTGTGAAGGTATCAAAAAGATGCAATTGCTTTGTAACCTGGTTCCTTCCCCTTGAAATGTCACcctggtgaagtcttatttgtcccccctcacaacccagctgaagacgtcacatcttttggaaagcttccctagtacactcagaccactcaccacaactgctgtttgcaccctgtctacatttctaccctgactttatg
>gene=chr20_469265-470265; species=gorGor
AGTTCACTCTCAAAGTGCTTAAGCCACAGATGCACATATTTTGTTTCGTGACTTACCTGCCCAAGATATCATTGAAACGTGGATCTAATTCAATGTTGTATTTGTCAATATAGTCATATAAATCTTCTGTCCCCAGAACCTTGGCTATCCTCACCAACTAGTATTAAAGAAAGACAAAAACCCATACCACAAGCATATTATATTAACAAATCAACAATTAACAATGATTGAATTTACATAAATGGGTCATCATGTCTATAGGTATGAATGCTACCTCCTAACAGTTTAGACTTCAACTCAATGTGA-AGTGTTAGAAAAAGCAAACTACTTTATAAACTGGTTTCTTCCTCTTGAAATGTCACCCTGGGGaacccttatttttctcccctcaaaacccaattgaagatgtcacttcttttgggaagctcccattgcacactcaaactactcaccactactgccttttgtgccttgtccacacttctactctgaagttatg
>gene=chr20_469265-470265; species=panTro
AGTTCACTCTCAAAGTGCTTAAGCCACAGATGCACATATTTTGTTTCATGACTTACCTGCCCAAA--ATCATTGAAACGTGGATCTAATTCAATGTTGTATTTGTCAATATAGTCATATAAATCTTCTGTCCCCAGAAACTTGGCTATCCCCACCA--------------------------------------------------------------------------------------------------------------------------------------------------------------------------------------------------------------------------------------------------------------------------------------------------------------------------------------------------------
>gene=chr20_469265-470265; species=papHam
AGTTCACACCCAAAGTGCTTAAGCCACAGACGCACGTATTTTGTTTCATGACTTACCTGCCCAAGATATCATTGAAACGTGGATCTAATTCAATGTTGTATTTGTCAATATAGTCATATAAATCTTCTGTCCCCAGAACCTTGGCTATCCTCACCAACTAGTATTAAAGAAAGACAAAAACCCATACCACAAGCATATTATATTATCAAATCAACAATTAATAATGACTGAATTAACATAAAGGGGTCATCATGTCTATAGGTATGAATGCTGCCTCCTAACAGTTTAGACTTCAACTCAATGGGATAGTGTTAGAAAAAGCAAACTACTTTATGAACAGGTTTCTTTCTCTTGAAATGTCATcctggcgaactcttatttttctcccctcaaaacccaattgaagatgtcacttcttttgggaagctcccattgcacactcaaaccactcatcgctactgccttttgtgccttgtccacacttctactctgaagttatg
>gene=chr20_469265-470265; species=ponAbe
AGTTCACTCTCAAAGTGCTTAAGCCACAGATGCACATATTTTGTTTCATGACTTACCTGCCCAAGATATCATTGAAACGTGGATCTAATTCAATGTTGTATTTGTCAATATAGTCATATAAATCTTCTGTCCCCAGAACCTTGGCTATCCTCACCAACTAGTATTAAAGAAAGACAAAAACTCATACCACAAGCATATTATATTAACAAATCAACAATTAACAATGATTGAATTTACATAAACGGGTCATCACGTCTACAGGTATGAATGCTACCTCCTAACAGTTTAGACTTCAACTCAATGTGATAGTGTTAGAAAAAGCAAACTACTTTATAAACTGGTTTCTTCCTCTTGAAATGTCACcctggtgaactcttatttttctcccctcaaaacccaattgaagatgtcgcttcttttgggaagctcccattgcacactcaaactactcaccactacggccttttgtgccttgtccacacttctactctgaagttatg
>gene=chr20_469265-470265; species=rheMac
AGTTCACACCCAAAGTGCTTAAGCCACAGACGCAGGTATTTTGTTTCATGACTTACCTGCCCAAGATATCATTGAAACGTGGATCTAATTCAATGTTGTATTTGTCAATATAGTCATATAAATCTTCTGTCCCCAGAACCTTGGCTATCCTCACCAACTAGTATTAAAGAAAGACAAAAACCCATACCACAAGCATATTATATGATCAAATCAACAATTAATAATGACTGAATTAACACAAAGGGGTCATCATGTCTATAGGTATGAATGCTGCCTCCTAACAGTTTAGACTTCAACTCAATGGGATAGTGTTAGAAAAAGCAAACTACTTTATAAACCGGTTTCTTTCTCTTGAAATGtcatcctggcgaactcttatttttctcccctcaaaacccaattgaagatgtcacttcttttgggaagctcccattgcacactcaaaccactcatcgctactgccttttgtgccttgtccacacttctactctgaagttatg
>gene=chr20_525313-526313; species=hg19
gcaaacaattcctggaacttagctgtgttgcctccctccctttacactggcagttacttctcttactgtcacctcatggactggataatttctgtatgccgattgaactaattcagggatcctttcctctaggggtctcctctctgtttaactccctccaacccagacactatcagtcagtaacctgaggacctcagtctgtctcctccatcagactgggagcccccagtggacagggCTCCATCTGATGATCAACCTCTCCTTTGCAGGCCCTGATAAAAGCTGAAGCGTCTAAGAGTTGCTGAAAGGAGTTCAAGTATTAGTCTCACCTCTGGTGGGACAGAGGTGTGAGCACTGGAACGAGGGTGAGGAGGCCAGGTTCTTTCAGTACCAACCATTATCCCTAACTGTCTCAGAATAGCTGGTTGTCTCAGGAATGGGCCTCTCCACCCTCCACAGCCCTGCCTTCACAGTTTGTCAGCTGACTAGCACCTCTGCTC
>gene=chr20_525313-526313; species=bosTau
GCAGACTGTTCCTGGATTTCTTCTGTGTTGCCTCCCTCCCTTTGCACTGGCAATTACTTCTGGTACTACCACCTCCTTGACCGGCTAACTTCGGTATGTCCGTTGAACCAATCCAAGGATCATTTCCTCTGGGGTTCTTCCCTCCCTTTagttgtgtccgacctatgcaccaggcctccctgtccttccgtctGTGgcctgcttcttccatcagactgtgaccttccagtggacagggctgagtctgatggtcaccctgttccctgcaggccctgcTGAAAGCTGGTGTGT----GTGTTACTGAGAGGAATTCAAGTGTTTGCCTCACCTTTGGTGGAGCAGAGGTGTGAGGTCTGGAACAAGGGTGAGAAGGCTGGGTTATTTTGGTACCTGTTTTTATCCCTAGCTGCCTCAGAATAGCTGCTTGACCCAGGGGTGGGCCTCCCCACCTTCTCCAGTTCTCCTTTCACAGCTCTTCAGCAGACTGGCACCTCTGCTG
>gene=chr20_525313-526313; species=calJac
GCAGACAATTCCTGGAACTTGACTGTGCTGCCTCCCTCCCTTT--ACTGGCAATTACTTCTCTTATTGTCACCTCATGGACTGGGTGATTTATGTATGCCAATTGAATTAATTCAGGGATCCTTTCCTCTCGGGATCTTCTCTCTGTTGAACTCCCTCAAACCCAGGCACCATCAGTCAGTAGCCTGAGCACCTTAgtctgtctcctccaccagactgtgagACCGCACTGGACAGGGCTCCATCTGATGATCAACCTCTCTTTTGCAGGCCCTGCTAAAAGAAGGGGTGTCTAAGTGTTGCTGAAAGGAGTTCGAGTGTTAGTTTCACCTCTGGTGGGACAGATGTGTGAGCACTGGAACGAGAGTGAGGAGACCGGGTTATTTCAGTACCAACCATTATCCCTAGCTGTCTCAGAATAGCTGCTTGTCTCAGAAATAGGCCTCTCCACCCTCCACAGCCCTCCTTTCACAGTTTGTCAGCTGACTAGCACCTCTGCTC
>gene=chr20_525313-526313; species=canFam
GCCAGCTATTCCTGGAGCTTATCTATGTTGCCTC-CTCCCCTTGCGCTGGTGGTTACTCCTGATACTCTCACCCCCTGAACTGGCTAACTTCCGTATGTCTGCTGAATTAATTCAGAGGTCTTTTCTTCTGGGGCTCTTccctcccttgagcctccccagacgtaggtaccatcattcagcagcctgtggtccctagcctgcctcctccatcagactgtgagcccccagtggacagggctgagtctgACGATCACTGTCCTCTCCGCAGGCCCTGCTAAAAACTGGT--------GTGTTGCTGAGAGGAATTCAAGTGTTAGCCTCACCTCCAGTGGGGCAGAGGTGTGAGGACTGCAACAAGGGTGAGGAGGCTGGGTTATTTCGGTACCAGCTATGATCCCTAGGTGCCTCAGAATAGCTGCCTGGCCCAGGAATGGGCCTTCCCACCCGCTTCAGTCCTCCTTTCACAGTTTGTCAGCTTACTGGCACCTCTGCTC
>gene=chr20_525313-526313; species=equCab
GCAGATGATTCCTGCAATTTATCTGGGTTGCCTCCTTCCCTTGGCACTGGCGGTTACT--TGTTACTATTACCTCCTGGACAGGCTAACTTCTGTAAGTCCATGAAACTAATCCAGAGATCTCTTCCTCTGGGGATcgtccttctcttgagctcccccagacctaagcaccatcactcagcggcctgaggtccctagcctgcctcctccatcagactgtgaacccccagtggacagggctgggtctgAGGATCATCCTGTCCCCCGCAGGTTTTGCTAAAA-CTGGTGTGCGTAAGTGTGACTGAG---------AGTGTTAGCCTCACCTCTGGTGAGGCAGAGGTGTGAGGGTTGGAATGAGGGTGAGGAGGCTGGGTTATTTTGGTACAAGTTATTATCCCTAGCTGCCTCTGAATAGCTGCCTGGCCCAGGGATGGGCCTCCCCACCCTCTCCAGCCCTTCTTTCCCAGTTTGTCAGCTGACTGGCACCTCTGCTC
>gene=chr20_525313-526313; species=gorGor
gcaaac-attcctggaacttagctgtgttgcctccctccctttacactggcagttacttctcttactgtcacctcatggactggataatttctgtatgc-gattgaactaattcagggatcctttcctctaggggtcttctctctgtttaactccctccaacccaggcactatcagtcagtaacctgaggacctcagtctgtctcctccatcagactgggagcccccagtggacagggCTCCGTCTGATGATCAACCTCTCCTTTGCAGGCCCTGATAAAAGCTGAAGCGTCTAAGAGTTGCTGAAAGGAGTTCAAGTATTAGTCTCACCTCTGGTGGGACAGAGGTGTGAGCACTGGAACGAGGGTGAGGAGGCCAGGTTCTTTCAGTACCAACCATTATCCCTAACTGTCTCAGAATAGCTGGTTGTCTCAGGAATGGGCCTCTCCACCCTCCACAGCCCTGCTTTCACAGTTTGTCAGCTGACTAGCACCTCTGCTC
>gene=chr20_525313-526313; species=panTro
gcaaacaattcctggaacttagctgtgttgcctccctccctttacactggcagttacttctCTTACTGTCACCTCATGGACTGGATAATTTCTGTATGCCGATTGAACTAATTCAGGGATCCTTTCCTCtaggggtcttctctctgtttaactccctccaacccaggcactatcagtcagtaacctgaggacctcagtctgtctcctccatcagactgggagcccccagtggacagggctccgtctgATGATCAACCTCTCCTTTGCAGGCCCTGATAAAAGCTGAAGCGTCTAAGAGTTGCAGAAAGGAGTTCAAGTATTAGTCTCACCTCTGGTGGGACAGAGGTGTGAGCACTGGAACGAGGGTGAGGAGGCCAGGTTCTTTCAGTACCAACCATTATCCCTAACTGTCTCAGAATAGCTGGTTGTCTTAGGAATGGGCTTCTCCACCCTCCACAGCCCTGCCTTCACAGTTTGTCAGCTGACTAGCACCTCTGCTC
>gene=chr20_525313-526313; species=papHam
GCAAACAATTCCTGGAACTTAGCTGTGTTGCCTCCCTCGCTTTGCACTGGCAGTTACTTCTCTTACTGTCACCTCATGGACTGGATAATTTCTGTATGCCGATTGAACTAATTCAGGGATCCTTTCCTCTTGGGGTCTTctctctgttgaactccctcaaacccaggcactatcagttagtaacctgaggacctcagtctgtctcctccatcagactgtgagcccctagtggacagagCTCCATCTGATGATCAACCTCTCCTTTGCAGGCCCTGCTAAAAGCTGAAGCATCTA--------------------------------------------------------------------------------------------------------------------------------------------------------------------------------------------------------------
>gene=chr20_525313-526313; species=ponAbe
gcaaacaattcctggaacttagctgtgttgcctccctctctttacactggcagttacttctCTTACTGTCACCTCATGGACTGGATAATTTCTGTATGCCGATTGAACTAATTCAGGGATCCTTTCCTCTAGGGGTCTTCTCTCTGTTTAACTCCCTCCAACCCAGCCACTATCAGTCAGTAACCTGAGGACCTCAgtctgtctcctccatcagactgtgagccctcagtggacagggctccgtctgatGATCAACCTCTCCTTTGCAGGCCCTGCTAAAAGCTGAAGCGTCTAAGAGTTGCTGAAAGGAGTTCAAGTGTTAGTCTCACCTCTGGTGGGACAGAGGTGTGAGCACTGGAACGAGGGTGAGGAGGCCAGGTTATTTCGGTA-CAACCATTATCCCTAGCTGTCTCAGAATAGCTGGTTGTCTCAGGAATGGGCCTCTCCACCCTCCACAGCCCTGCTTTCACAGTTTGTCAGCTGACTAGTACCTCTGCTC
>gene=chr20_525313-526313; species=rheMac
GCAAACAATTCCTGGAACTTAGCTGTGTTGCCTCCCTCGCTTTGCACTGGCAGTTACTTCTCTTACTGTCACCTCATGCACTGGATAATTTCCGTATGCTGATTGAACTAATTCAGGGATCCTTTCCTCTTGGGGTCTTctctctgttgaactccctcaaacccaggcactatcagttagtaacctgaggacctcagtctgtctcctccatcagactgtgagcccctagtggacagagctccatctgATGATCAACCTCTCCTTTGCAGGCCCTGCTAAAAGCTGAAGCGTCTAGGAGTTGCTGAAAGGAGTTCAAGTGTTAGTCTCACCTCTGATGGGACAGAGGTGTGAGCACTGGAATGAGGGTGAGGAGGCCAGGTTATTTCAGTACCAACCATTATCCCTAGCTGTCTCAGAATAGCTGGTTGTCTCAGGAATAGGCCTCTCCACACTCCACAGCCCTCCTGTCACAGTTTGTCAGCTGACTAGCACCTCTGCTC
>gene=chr20_547085-548085; species=hg19
catcagtgttgggggaaagtgaatttcccatcagtagagctcagcactgcccgtagtatttgctcaatcaaCAGCAGCCTGCATTCTCTTTGCTGCCCTCTCCACTCCAGGAAATAAGTTAAGCAGGTACCTAAATGCAATCTCAGTGTTGGGCCTCGTAAAACATCTGGGACAAGACATCCTCCATTACCAGAAAAAATGCAGTCATAAAAATCTCAAGGTTGACAGGATAGTGCCCAtttttatttatttattattattattattattttgagagaaagcctcactctgtggcccaggctggaatgcagtggcacgatcttggctcactgcaacctccacctcccaggttcaagcgattctcctggctcagcctcccgagtagctgggattacaggcacctgccaccacgcctggctaatttttgtatttttaggagagacagggtttcactatgttggccaggctggtctcgagctcctgacctctagtgatctgcc
>gene=chr20_547085-548085; species=bosTau
--------------------------------------------------------------------------------------------------------------------------------------------------------------------------------------------------------------------------------------------------------------------------------------------------------------------------------------------------------------------------------------------------------------------------------------------------------------------------------------------------------------------
>gene=chr20_547085-548085; species=calJac
catcagtgttgggggagagtgaatttccccatagtagagctcagcactgcccgtagtgcatgctcaatacacagcagcCTGTGTTCTCTTTGCCACACCCTCCACTCCTGGAAAT-----AAGCAGATACCTAAATGCAATCTCAGTGTTGGGCCTTATAAAACATCTGGGACAAGGCATCCTCCATTATCAGAAAAAATGCATTCATAAAAATCTCAAGGTTGAGAGGATGGTGCCCACttttatttatttatt-----tattgaa--------atgaagcctcactctgtcgcttgggctggagtccagtggtgtgatctcagctcactgcaacttccacatcctgggttcaagc-----------ctcagcctcccaagtagctgggactacaggcacgcaccaccacatctggctaatttttgtatttttagtagagatgggatttcactatgttggccagactggtctcaaacttctgacctcaagagatctgcc
>gene=chr20_547085-548085; species=canFam
caccggtgtttagggaaggtgggtta-ccatgcagagagtgcagcgctgcccgccccatgtgctcagtacatagcagcCTGAGTCCACTTCGTAGTGAGGGCTGCTCCCCGAAACAAGCCAGGCAG--GCCGTCATGCAACCTCAGGCTTAGGCCTT-TGAGCCAACTGGGAGGAGGCACCCTCTAGGACCAGAAAGAATGCGGTCTGCACATTCCCAAGGTTGACAGGATGGTGCCAAT--------------------------------------------------------------------------------------------------------------------------------------------------------------------------------------------------------------------------------------------------------------------
>gene=chr20_547085-548085; species=equCab
TGCTGGTGTTCGGGG-AAGGGAGTC--CCCGAAACAGAGTTCAGCGCTGCCCACCGTCTGTGCTCAGTAAACAGCTGCCTGCTTTCCCTTCGT-GCACCGTCCCCT-CTGGAAGTAAGTTAAGCAGATACATAAATGCACCCTCAGGGGTGAGCCTTGGGAACTAGCTGGGAGGAGGCGCCCTCTGTTACTGGAAAGAACGCAGGCGGGGAGCTCTCAAGGTTGAGAGGATGGTGCCAAttttcatctgtatcagattaacattgttatcttgacaaatgtaca--ccctataaccccaattgggatgcagttccat----------caccccaagctccatcttctggcctcaggccaccact-------------------------aat--ctgac---ttctgttactgcccgttgg-ttttgcgtctt---------ctagaatttcatatgctaatcaaactgctctctcgcacctggcttct-----------
>gene=chr20_547085-548085; species=gorGor
catcagtgttgggggaaagtgaatttcccatcagtagagctcagcactgcccatagtatttgctcaataaacagcagcCTGCATTCTCTTTGCTGCACTCTCCACTCCTGGAAATAAGTTAAGCAGGTACCTAAATGCAATCTCAGTGTTGGGCCTCGTAAAACATCTGGGACAAGACATCCTCCATTACCAGAAAAAATGCAGTCATAAAAATCTCAAGGTTGACAGGATAGTGCCCATTTTTAtttattttttattattattattattttgagagaaagcctcactctgtggcccaggctggaatgcagtggcatgatcttggctcactgcaacctcc-cctcccaggttcaagcgattctcctggctcagcctcccgagtagctgggattacaggcacccgccaccacgcctggctaatttttgtatttttaggagagacagggtttcactatgttggccaggctggtcttgaactcctgacctcaagtgatctgcc
>gene=chr20_547085-548085; species=panTro
catcagtgttgggggaaagtgaatttcccatcagtagagctcagcactgcccatagtatttgctcaataaacagcagcCTGCATTCTCTTTGCTGCAGTCTCCACTCCTGGAAATAAGTTAAGCAGGTACCTAAATGCAATCTCAGTGTTGGGCCTCGTAAAACATCTGGGACAAGACATCCTCCATTACCAGAAAAAATGCAGTCATAAAAATCTCAAGGTTGACAGGATAGTGCCCAtttttatttatttattattattattattattttaagagaaagactcactctgtggcccaggctggaatgcagtggcacgatcttggctcactgcaacctccacctcccaggttcaagcgattctcctggctcagcctcccgagtagctgggattacaggcacccgccaccacgcctggctaatttttgtatttttaggagagacagggtttcactatgttggccaggctggtctcgaactcctgacctcaagtgatctgcc
>gene=chr20_547085-548085; species=papHam
catcagtgttgggggaaagtgaatttcccattagtaaagctcagcgctgcccatagtatttgctcaataaaCAGCAGCCTGCATTCTCTTTCCTGCACTTTCCACTCCTGGAAATAAGTCAAGCAGATACCTAAATGCAGTCTCAGTGTTGGGCCTCGTAAAACATCTGGGACAAGACA-CCTCCATTACCAGAAAAAGCGCAGTCATAAAAA-------------------------------------------------------------------------------ggcccaggtagaagtgcagtggcacgatcttggctcactgcaatctccacctcccaggttcaagcgattctcctggctcagcctccccagtagctggtattacaggcatccaccaccacgcctggctaatttttgtatttttagtggagacagggttttactatgttggccaggctggtctcgaactgctgacctcaagtgatctgtc
>gene=chr20_547085-548085; species=ponAbe
catcagtgttgggggaaagtgcatttcccatcagtagagctcagcactgcccatagtatttgctcaataaaCAGCAGCCTGCATTCTCTTTGCTGCACTCTCCACTCCTGGAAATAAGTTAAGCAGATACCTAAATGTAATCTCAGTGTTAGGCCTCGTAAAACATCTGGGACAAGACAGCCTCCATTACCAGAAAAAATGCAGTCGTAAAAATCTCAAGGTTGACAGGATAGTGCCCATTtttatttatttATTATTATTATTACTATTttgagaggaagcctcaccctgtggctcaggctggaatgcagtggcacgatcttggctcactgcaaccgccacctcccaggttcaagtgattctcctggctcagcctcccgagtagctggaattacaggcacctgccaccacgcctggctaatttttgtatttttgatagagacagggtttcactatgttggccaggctggtctcgaactcctgacctcaagtgatctgcc
>gene=chr20_547085-548085; species=rheMac
catcagtgttgggggaaagtgaatttcccattagtagagctcagcgctgcccatagtatttgctcaatgaaCAGCGGCCTGCATTCTCTTTCCTGCACTCTCCACTCCTGGAAATAAGTCAAGCAGGTACCTAAATGCAATCTCAGTGTTGGGCCTCGTAAAACATCTGGGACAAGACA-CCTCCATTACCAGAAAAAACGTAGTCATAAAAATGTCAAGATTGGGAGGATAGTGCCCatttttatttatttattattaCTACTAttatttttagagaaagtctcactctgtggcccaggtagaagtgcagtggcacgatcttggctcactgcaatctccacctcccaggttcaagcgattctcctggctcagcctccccagtagctggtattacaggcacccaccaccacgcctggctaatttttgtatttttagtggagacagggttttactatgttggccaggctggtctcgaactgctgacctcaagtgatctgtc
>gene=chr20_573316-574316; species=hg19
ctcgaactcctgtgctcaagtgatcctcctgccttggcctcccaaagtgttgggagtacaggtgtgggccatcgtgcccagccGTGATCCATTACtttttttttttttttttttgagacggagtcatgctctatcacccaggctggagtgtagtagtgagatctcggctcactgcaacttctgcctcctgggttcaagcgattcttctgcctcagcctcctgagtagctgggattacaggtgtgtgctacctcgcttgactaatttttgtttttttagtagagacagggtttcaccatgttgaccaggctggtctcgaactcctgacctcaagtgatccgcccacctcggcctcccaaagtgctgagattataggtgtgggccaccgcacccggcTGGTCCATTACTTTTACCAGGGTCTTAGAGGGGCTCTTGATAATTCCTATATTTAAGATGCTCCTCTGCACATAAGGGGGAAAGAtggagagttttcgagtattg
>gene=chr20_573316-574316; species=bosTau
--------------------------------------------------------------------------------------------------------------------------------------------------------------------------------------------------------------------------------------------------------------------------------------------------------------------------------------------------------------------------------------------------------------------------------------------------------------------------------------------------------------------
>gene=chr20_573316-574316; species=calJac
----------------------------------tggcctcccaaagtgttgggactacaggtgtgagccatcgtgcccagctGTGATCCATTAG-----TCACttatttttttgagatggagtcttgctctgttgcccagcctggagtgtagtggcaaaatcttggcttgctgcaacctctgcctcccagattcaagcaattctcctgtctcagcctcctgagtagctgggactacaggcatgcgccaccacagcggagtcatttttgcatttttattggagacagggtttcactgtcttggctaggctggtctccaactcctgatttcaagtgatccacccacctcggcctcccaaagtgctgcgattacaggtatgagccaccaaacttggccAGTCCATTACTTTTATAGGAGTCTTAGAAAGGCCCTTGATAATTTCTACATTTAAGATACTCCTCTGCACAtgagggggaaagatggagagttttcgagtattg
>gene=chr20_573316-574316; species=canFam
------------------------------------------------------------------------------------------------------------------------------------------------------------------------------------------------------------------------------------------------------------------------------------------------------------------------------------------------------------------------------------------------------------GTTTCATTGCTTTCATCACAGTCCCAGAAGGGTTCTTAATAATCCCTACACTTAAGGTGCCTTTCTGCATATAAAGGAGAAAGATGGAGAGTTTTTGAGTATTG
>gene=chr20_573316-574316; species=equCab
-----------------------------------------------------------------------------------------------------------------------------------------------------------------------------------------------------------------------------------------------------------------------------------------------------------------------------------------------------------------------------------------------------------------------tccaccagagtcacagaggggttcttgaTAAGCCCTACATTCAAGATGCCCTTCTGCATGC-GGGGAGAAAGAC-GAGAACTTTTGAATGTTG
>gene=chr20_573316-574316; species=gorGor
cttgaactcctgacctcaagtgatcctcctgccttggcctcccaaagtgttgggagtacaggtgtgggccatcatgcccagccGTGATCCGTTAC--tttttttttttttttttgagatggagtcatgctctatcacccaggctggagtgtagtagtgagatctcggctcactgcaacttctgcctcccaggttcaagcgattcttctgcctcagcctcctgagtagctgggattacaggtgtgtgctaccacacttgactaatttttgtttttttagtagagacagggtttcaccatgttgaccaggctggtctcgaactcctgacctcaagtgctccgcccacctcggactcccaaagtgctgagattataggtgtgggccaccgcacccggctGGTCCATTACTTTTACCAGAGTCTTAGAGGGGCTCTTGATAATTCCTACATTTAAGATGCTCCTCTGCACATAAGGGGGAAAGATGGAGAGTTTTCGAGTATTG
>gene=chr20_573316-574316; species=panTro
ctcgaactcctgtgctcaagtgatcctcctgccttggcctcccaacgtgttgggagtacaggtgtgggccatcgtgcccagccGTGATCCATTACtttttttttttttttttttgagacggagtcatgctctatcacccaggctggagtgtagtagtgagatctcggctcactgcaacttctgcctcccgggttcaagcgattcttctgcctcagcctcctgagtagctgggattacaggtgtgtgctaccacgcttgactaatttttgtttttttagtagagacagggtttcaccatgttgaccaggctggtctcgaactcctgacctcaagtgctccacccacctcggcctcccaaagtgctgagattataggtgtgggccaccgcacccggctGGTCCATTACTTTTACCAGGGTCTTAGAGGGGCTCTTGATAATTCCTATATTTAAGATGCTCCTCTGCACATAAGGGGGAAAGAtggagagttttcgagtattg
>gene=chr20_573316-574316; species=papHam
ctcaaactcctgtgctaaagtgatcctcctgccttggcctcccaaagtgttgggagtacaggtgtgagccatcatgcccagccGTGATCCATTACttttttcttttttttttttgagatggagttgtgctctatcactcaggctggagtgcagtggtgagatcttggctcactgcaacttctgccttctggattcaagcgattctcctgcctcagcctcctgagtagctgggattacaggtgtgtgccaccacgcttgactaatttttgtatttttagtagagacggggtttcaccatgttgaccaggctggtctcaaactcctgacctcaagtgatccacccacctcggcctcccaaagtgctgagattataggtgtgagccaccgca-ccAGCTGGTCCATTACTTTTGTCAGAGTCTTAGAGGGGCTCTTGATAATTCCTGCATTTAAGACGTTCATCTGCACATAAGGGGGAAACATAGAGAGTTTTCGAGTATTG
>gene=chr20_573316-574316; species=ponAbe
ctcgaactcctgtgctcaagtgatcctcctgccttggcctctcaaagtgtt---agtacaagtgtgagccatcgtgcccagccGTGATCCATTACtttttttttttttttttttgaaacggagtcatgctctatcacccaggctggagtgcagtggcacgatctcaggtcactgcaatttctgcctcccgggttcaagtgattctcctgcctcagcctcctgagtagctgggattacaggtgtgtgctaccacgcttgactaatttttgtatttttagtagagacagggtttcaccatgttgaccaggctggtctcaaactcctgacctcaagtgatccgcccatctcggcctcccaaagtgctgaaattataggtgtgggccactgcacccagctGGTCCATTACTTTTACCAAAGTCTTAAAGGGGCTCTTGATAATTCCTACATTTAAGATGCGCCTCTGCACATAAGGGGGAAAGATGGAGAGTTTTCGAGTATTG
>gene=chr20_573316-574316; species=rheMac
ctcaaactcctgtgctaaagtgatcctcctgccttggcctcccaaagtgttgggagtacaggtgtgagccatcatgaccagccGTGATCCATTACtttttctttttgtttttttgagatggagttgtgctctatcactcaggctggagtgcagtggtgagatcttggctcactgcaacttctaccttctggatccaagcgattctcctgcctcagcctcctgagtagctgggattacaggtgtgtgccaccacgcttgactaatttttgtatttttagtagagacggggtttcaccatgttgaccaggctggtctcaaactcctgacctcaagtgatccacccacctcggtctcccaaaatgctgagattataggtgtgagccaccgca-ccAGCTGGTCCATTACTTTTGTCAGAGTCTTAGAGGGGCTCTTGATAATTCCTGCATTTAAGACGTTCATCTGCACATAAGGGTGAAACATAGAGAGTTTTCGAGTATTG
>gene=chr20_574371-575371; species=hg19
ctccatctctgggggctcaagagatcctctcgcctcagcctcctcagtagctaggactacaggcttgcaccaccacgcttggctaattaaaataaaatttttttttggagagactaggtctcactatattgcccaggctggtctcaaacttctgggccaaagagattctcgcacctcagccttccaaagtgctgggattacaggcgtgagctaccctgcctggccTtccaagacatagtttaagtaaatacagcaaggtgcaggccagcatgtataattagcttctatgtatgttttttaggaagggaggggttaagattatagatctagatgtgcttctatatgcataaaaaaTCTTTGGCAATATTCACTGTTAAATAGTCAGTGGAAACcctacctcatagggtttttatgagggttacatgagttaatattagataattgcttagaagagtacctggcacacattaagcactacagaagattttatttaataAAAT
>gene=chr20_574371-575371; species=bosTau
---------------------------------------------------------------------------------------------------------------------------------------------------------------------------------------------------------------------------------ttctaagatacattttaagtaaatgaaggcaagtgcagacgagggtatataataagcttctg-------ttttagaaagggaggagaataagaGTACAGATCTAGATTTGTTTCTATATGGATAGAATATC--TGGCAATattcataataatatagacaatggaaaccctacttcatataatttttataaagattaaatgagttaatactagataattgtttagaaaattgcctggcacataataagtactagaggagattttgttgaataaaAT
>gene=chr20_574371-575371; species=calJac
ctccacctccgggggctcaagagatcttctcacttcagccttctccgtagtgaggactgcaggcttgtaccaccacacttggcaaattaa---aaaatatttttttggagagacgagctctcactatattgcccatgatggtcttaaacttctgggctgaagggattcttgcacctcagccttccaaagtgctggggttacaggtgtgagccaccgtgcctggccTTCCAAGACATAGTTTAAATAAATACAGCAAGGTGCAGGCCAGCGTGTATAATTAGCTTCTATGTGTGTTTTTTAGGGAGGGAGGGGTTAAAATTATAGATCTAGTTGTGCTTTTATATGCATAGAAAATCTTTGGCAATATTCActgtaaaatagtcagtggaaacccaacctcatacggtttttatgagggttacat--------------taattgctcaggaaagtgtctggcatacattaagcactacagaaggttttattGAATAAAAT
>gene=chr20_574371-575371; species=canFam
---------------------------------------------------------------------------------------------------------------------------------------------------------------------------------------------------------------------------------------------ttttaagtaaatgaagcaaagcgcagaccaggctgtataaaaagcttctctttgtgtTTTTTTAAAGGGGAGGGGGAAAGATTATAGATCTAGGTTTGCTTCTATATGCACAGAATATCTTTGGCAACATTCACAAGGAAGTAGCCAATGGAAACcttacctcatatgggctttatgaagatgaaatgagttaatattatataattgctccaaagagtgcctggtacataataagtgctAGAGGAGGTTCTGTTGGATAAAAT
>gene=chr20_574371-575371; species=equCab
----------------------------------------------------------------------------------------------------------------------------------------------------------------------------------------------------------------------------------------------tctaagtaaa--aagcaaagtgcagacccagctgtataataagcttctacctgtgttttttaagaagcgggagggtaagattataggtctagatttgcttctatatgcaTAGGATAGCTTTGGCAATATTCACAAGAAAATAGCCAATGGAAACcctacctcatatgttttttatgaagattaaatgagttaatatcg-ataattgcttagcagagtgcctggcacataggaagcactagcgggggttttgttggataaaAT
>gene=chr20_574371-575371; species=gorGor
ctccatctctgggggctcaagagatcctctcacctcagcctcctcagtagctaggactacaggcttgcaccaccacgcttggctaattaaaataaaatttttttttggagagactaggtctcactatattgcccaggctggtctcaaacttctgggccaaagagattctcgcacctcagccttccaaagtgctgggattacaggcgtgagctaccctgcctggccTtccaagacatagttaaagtaaatacagcaaggtgcaggccagcatgtataattagcttctatgtatgctttttaggaagggaggggttaagattatagatctagatgtgcttctatatgcataaaaaaTCTTTGGCAATATTCACTGTTAAATAGTCAGTGGAAACcctacctcatagggtttttatgagggttacatgagttaatattagataattgcttggaagagtacctggcacacattaagcactacagaagattttatttaATGAAAT
>gene=chr20_574371-575371; species=panTro
ctccatctctgggggctcaagagatcctctcacctcagcttcctcagtagctaggactacaggcttgcaccaccacacttggctaattaaaataaaaattttttttggaaagactaggtctcactatattgcccaggctggtctcaaacttctgggccaaagagattctcgcacctcagccttccaaagtgctgggattacaggtgtgagctaccctgcctggccTtccaagacatagtttaagtaaatacagcaaggtgcaggccagcatgtataattagcttctatgtatgtttcttaggaagggaggggttaagattatagatctagatgtgcttctatatgcataaaaaaTCTTTGGCAATATTCACTGTTAAATAGTCAGTGGAAACcctacctcatagggtttttatgagggttacatgagttaatattagataattgcttagaagagtacctggcacacattaagcactacagaagattttatttaataAAAT
>gene=chr20_574371-575371; species=papHam
ctccatctctggggcctcaagagatcctctcacctcagcctcctcagtagctaggactacaggcttacacgaccacgcttg-----ttaattttttttttttttttggagagactaggtctcactatattgcccaggctggtctcaaacttctgggccaaagagattctcgcacctcagccttccaaagtgctgggattacaggcgtgggctaccacgcctggccTTCCAAGACATAGTTGAAGTAAATACAGCAAGGTGCAGGCCAGCATGTATAATTAGCTTCTATGTGTGTTTTTTAGGAAGGGAGGGGTTAAGATTATACATCTAGATGTGCTTCTGTATGCGTAGAAAATGTTTGGCAATATTCACTGTTAAATAGTCAGTGGAAACTctacctcatagggtttttatgagggttacatgagttcatcttagataattgcttagaagagtacctggcacacattaagcactacagaagattttattgaataaaAT
>gene=chr20_574371-575371; species=ponAbe
ctccatctctgggggctcaagagatcctctcacctcagcctcctcagtagctaggactacaggcttgcaccatcacgcttggcaaattaaaataaaatttctttttggagagactaggtctcactatattgcccaggctggtctcaaacttctgggccaaagagattctcacacctcagccttccaaagtgctgggattacaggtgtgagctaccatgcctggcc-----------------------------------------------------------------------------------------------------------------------------------------------------------------------------------------------------------------------------------------------------------------------------------
>gene=chr20_574371-575371; species=rheMac
ctccatctctggggcctcaagagatcctctcacctcagcctcctcagtagctaggactacaggcttacacgaccacgcttg-----ttaattttttttttttttttggagagactaggtctcactatattgccgaggctggtctcaaacttctgggccaaagagattctcgcacctcagccttccaaagtgctgggattacaggcgtgggctaccatgcctggccTTCCAAGACATAGTTGAAGTAAATACAGCAAGGTGCAGGCCAGCATGTATAATTAGCTTCTATGTGTGTTTTTTAGGAAGGGAGGGGTGAAGATTATACATCTAGATGTGCTTCTGTATGCGTAGAAAATCTTTGGCAATATTCACTGTTAAATAGTCAGTGGAAACTctacctcatagggtttttatgaggtttacatgagttcatcttagataattgcttagaagagtacctggcacacattaagcactacagaagattttattgaataaaAT
>gene=chr20_578154-579154; species=hg19
CAATGTTACACTCTATCCCATGCCTCCTGCTGAGTTTTACCCTCCTGCTGTGATGCAGGCTGTGGGAtctggagctagaccccctcagttggaatcctggctgtgccattgcctagctgggtgcccttgggcttggttttctagtctgtgaaatggggatagcaacagtacctacctatgtggcttgttgcaagtgaggccatctctgtatgtcactcagagaagtgccttggattagtcagTTCCATCAACATCAGGACTAGGCACGCACCTGGTGAGGTCATGTGGGGGtggtggttgagagcccagtggggctctgcagctagaacatctgattcaaatccaccagccactgtgtcaccttggccaagttctttaacctccttgtgcctccgtttcctcatctataaaatggagcaataataatacatatctaaccagcttttgagcaagctgtatgtatgtatgtatttatttatttagagacggggtcttactct
>gene=chr20_578154-579154; species=bosTau
--------------------------------------------------------------------------------------------------------------------------------------------------------------------------------------------------------------------------------------------------------------CAGGACTGGGCACATACCTagtgaggccgtgtgggc-cagtgg-cgagagttcagtgaggctctgcagccagaacacctggttcaaatcca-----------cttgcccaggggctgggcat---gttccctgtgcctcagttcccgcatctataaaatggagccataac-----------------ttgttgggtaggttaca------------------------------------------
>gene=chr20_578154-579154; species=calJac
C----------------------------------------------------------------------------------------------------------------------------------------------------------------------------------------------------------------------------------------------------------CATCAGGACTAGGCATGCACCTGATGAGGCCATGTGGGGTtggtggttgagagcccagtggagctctgcagctagaacatctgattccaacccacttgctactgtgtcacctggg-caagttctttaacctccttgtgcct--gtttcctcatctataaaatgaggcaataataatacatatctaacaatcttttgagcaaactgtatgtatgtatgtatgtatgtatTCtgagaaaggatctcactct
>gene=chr20_578154-579154; species=canFam
TGATGTCAAACTCTATCCTATGCCTTCTGACAAGTTTTACCTCCTCTCCgtggctcagaccatgggatccagagccagtctctctggattcacatcatggctatgccaccacctagctgggaggccttggacTCGGTTTTTTAGACTGAGAAAAGAGGATGACGA--------------------------------------------------------------------------------------CAATGGGACCAGACGCACACCTGATGAGGCTATGTGGGG-Cag----------------------------ctggttcaacacttaccagcttccct--------gtgaccttgattagattctttaaccttcctgtacctccgtttctta-tctacaaagtggggtgataatagtgcaga---------ttgttgagtaggctatattgat-------------------------------------
>gene=chr20_578154-579154; species=equCab
TGATGTTCAACTCTATCCTATGCCTCCTGATAAGTTTTGCCTCCTTGCTGGGGCTCAGGCTGTggaatctgaggacacaccccctgggttcccatcacagctatgcccttgcctcgctggctgaacttgagcttgg-ttcctaatctgtgaaatgagggtgatgacagtacctacctacacgggctgttccaagtgagggccatccggtaagtccctcggagctctgcctccgaccagtgcgtcccatcca------cgtcagttactCTCATGCT-----------------------------------------------------------------------------------------------------------------------------------------------------------------------------------------------------------------ACAGGCTCCTGGACC
>gene=chr20_578154-579154; species=gorGor
CAATGTTACACTCTATCCCATGCCTCCTGCTGAGTTTTACCCTCCTGCTGTGATGCAGGCTGTGGGAtctggagctagaccccctcagttggaatcctggctgcgccattgcctagctgggtgaccttgggcttggttttctagcctgtgaaatggggatagcaacagtacctacctatgtggcttgttgcaagtgaggccatctctgtatgtcactcagagaagtgccttggattagtcagTTCCATCAACATCAGGACTAGGCACGCACCTGGTGAGGTTATGTGGGGGtggtggttgcgagcccagtggggctctgcagctagaacatctgattcaaatccaccagccactgtgtcaccttggccaagttctttaacctccttgtgcctccgtttcctcatctataaaatggagcaataataatacatatctAACCAGCTTTTGAGCAAGCTGTATGTATGTATGTAtttatttatttagagacggggtcttactct
>gene=chr20_578154-579154; species=panTro
CAATGTTACACTCTATCCCATGCCTCCTGCTGAGTTTTACCCTCCTGCTGTGATGCAGGCTGTGGGAtctggagctagaccccctcagttggaatcctggctgtgccattgcctagctgggtgcccttgggcttggttttctagtctgtgaaatggggatagcaacagtacctaccgatgtggcttgttgcaagtgaggccatctctgtatgtcactcagagaagtgccttggattagtcagTTCCATCAACATCAGGACTAGGCACGCACCTGGTGAGGTCATGTGGGGGTGGTGGTTGAGAGCCCAGTGGGGCTCTGCAGCTAGAACATCTAATTCAAATCAACCA--------------------------------------------------------------------------------------------------------------------------------------------------------
>gene=chr20_578154-579154; species=papHam
CAACGTTACACTCTATCCTATGCCTCCTGCTGAGTTTTACATTCCTGCTgtgatgcaggccatgggatctggagctagaccccctcagttggaatcctggctgtgccattgcctagctgggtgaccttgggcttggttttctagtatgtgaaatggggatggcaactatacgtacctatgtggcttgttgcaagtgaggccatctctgtacgtcactcagagaagtgcctcggactagtcagttctGTCAACATCAGGACTAGGTATGCACCTGGTgaggccacgtgggggcggtggttgagagcccagtggggctctgcagctggaacatctgattcaaatccactagccactgtgtgaccttggccaggttctttaacctccttgtgcctctgtttcctcatctgtaaaatggggaaataataatacatatctaacaagcttttgagcaagc--------tgtatttatttatttatttagagacagagtcttactct
>gene=chr20_578154-579154; species=ponAbe
CAATGTTACGCTCTATCCCATGCCTCCTGCTGAGTTTTACCCTCCTGCTGTGATGCAGGCTGTGGGAtctggagctagaccccctcagttagaatcttggctgtgccattgcctagctgggtgaccttgggcttggttttctagtcggtgaaatggggatggcaacagtacctacctatgtggcttgttgcaagtgaggccatctctgtatgtcactcagagaagtgccttggactagtcagTTCCGTCAACATCAGGACTAGGCACGCACCTGGTGAGGCCATGTGGGGGtggcggttgagagcccagtggggctctgcagctggaacatctgattcaaatccactagccactgtgtcaccttggccaagttctttaacctccttgtgcctccgtttcctcatctataaaatggagcaataataatacatatctAACCAGCTTTTGAGCAAGCTGTATGTATGTATGTAtttatttatttagagacagggtcttactct
>gene=chr20_578154-579154; species=rheMac
CAACGTTACACTCTATCCTATGCCTCCTGCTGAGTTTTACATTCCTGCTgtgatgcaggccatgcgatctggagctagaccccctcagttggaatcctggctgtgccattgcctagctgggtgaccttgggcttggttttctagtatgtgaaatggggatggcaactgtacctacctatgtggcttgttacaagtgaggccatctctgtacgtcattcagagaagtgccttggactagtcagttctGTCAACATCAGGACTAGGTACGCACCTGGtgaggccacgtgggggcggtggttgagagcccagtggggctctgcagctagaacatctgattcaaatccactagccactgtgtgaccttggccaggttctttaacctccttgtgcctccgtttcctcatctataaaatggggaaataataatacatatctaacaagcttTTGAGCAAGC----TGtatttatttatttatttatttagagacagagtcttactct
>gene=chr20_619479-620479; species=hg19
gtgaggattaaatgactttatattggagaacagggcccagcatgtcaaaagtactTTCTGTTTGTTAAATACAATGAAAAAGGGTGAGGACATGCAGAAGCAAGATTAATCCTTTTTCAATCTCTTCCAGTCCTGATTCCTGCAAGGAGAGTCAGGGTTGGTGGGGATGTGTATCTCTAACACCAGCCCAATCTGGAGGAAGTTAGTAACAAGGTTATATTTATGTTGTTTATATTTACAGCTACCTTTATTTGTGCCACATGATACAAtttttttttttttttgagatggagtctcactgtctccaggctggagggcaatggcacaatcttggctcactgaaacctccacctcctgggttcaagcagttctcctgcctcagccacccgagcagctgggattatgggtgctcatcaccatgcccggcttattctgtagttttagaagagacggggtttcaccgtgttggccaggctggtcttgaactcctgacctcaggt
>gene=chr20_619479-620479; species=bosTau
gtgaggattcaatgcctttatactcgggaagtatttaaaTAAC---GTAAGTGCTTT-TGTCTGTTAAATAAAACAAAAAAAGGTGAGGA--CACAGAAGCAAGATGAATCTTTTTTCAGTATCCTTGAGTCCA---------GGAGAAAGTCTGAATTGGTGGGGGTG-------------------------------------------------------------------------------------------------------------------------------------------------------------------------------------------------------------------------------------------------------------------------------------------------------------------------------------------
>gene=chr20_619479-620479; species=calJac
gtgaggattaaatgactttatattggagaacagggcctggcatgtcaaaagtactTTCTGTTTGTTAAATACAATGAAAAAGGGCGAGGACATGCAGAAGCAAGATTAATCCTTTTTCAATCTCATCCAGTCCTGATT-CTGCAAGGAGAGTCAGGTTTGGTGGGGATGTGTTTATCTAACACCC-CTCAATCTGGAAGAAGTTAGTAACAGGGTTATATGTATGTTGTTTATATTTACAGCTACCTTTATTTGTGCCACAtattattatattattattattttgagacggagtcttgctcgcttctggctggagtgcaatggcaccatcttggctcactgaaaactccatctcctgggttcaagcaattctcctgcctcagcctcccgagtagctgagattacagaagctcatcaccatacccagccaattttgtatttttagtagagatggggtttcaccatgttggccaggctggtctcaaactcctgacctcaggt
>gene=chr20_619479-620479; species=canFam
gtg----ttaactggcttcatattggggaagcatttaaaGAATATCATAAGTGCTTCCTGTTTGTT-AATAAAATGAGAAAAGGTGAGGA--TGCAAAAGCAAGATGAATCTTTTCTTATTCTCTTCCACTTCTGACTCCTGCGAGGAGAGCCTGGGTCGGTGGGGGTG---------AGCAGCCTCCAGATCTGGAGA-AGTCGGCAAGGGtgttatgtttacattgtttattttgacagccacatttatttatgtcacgtgct---a---------------------------------------------------------------------------------------------------------------------------------------------------------------------------------------------------------------------------------------
>gene=chr20_619479-620479; species=equCab
gtgaggattaaatgatgctctatttgggaagcatttaaatagtatcATAAATGCTTTCTGTTTGTTAAATAAAATGAGAAAAGGTGGGGACATGCGGA-GCAAGACGAATCTGTTTCCAGTCTCTTCCAGCCCTGACTCCTGCGGGGAGAGTCTGGGTCGGT-GGCGTG---------AGCATCCTCCAGGTCGGAGGA-AGTCAGGAACTGGGTTATGTTTACATCGTTTGTATTGACAGCTACATTCACTCATGTCACGTGAT-------------------------------------------------------------------------------------------------------------------------------------------------------------------------------------------------------------------------------------------
>gene=chr20_619479-620479; species=gorGor
gtgaggattaaatgactttatattggagaacagggcccggcatgtcaaaagtactTTCTGTTTGTTAAATACAATGAAAAAGGGTGAGGACATGCAGAAGCAAGATTAATCCTTTTTCAATCTCTTCCAGTCCTGATTCCTGCAAGGAGAGTCAGGGTTGGTGGGGATGTGTATCTCTAACACCAGCCCAGTCTGGAGgaagttagtaacaaggttatatttatgttgtttatatttacagctacctttatttgtgccacatgatacaatttttttttttttttgagatggagtctcactgtctccaggctggagggcaatggcacaatcttggctcactgaaacctccacctcctg-gttcaagcagttctcttgcctcagccacccgagcagctgggattacgggtgctcatcaccatgcc--gcttattctgtagttttagaagagacggggtttcaccgtgttggccaggctggtcttgaactcctgacctcagtt
>gene=chr20_619479-620479; species=panTro
gtgaggattaaatgactttatattggagaacagggcccggcatgtcaaaagtactTTCTGTTTGTTAAATACAATGAAAAAGGGTGAGGACATGCAGAAGCAAGGTTAATCCTTTTTCAATCTCTTCCAGTCCTGATTCCTGCAAGGAGAGTCAGGGTTGGTGGGGATGTGTATCTCTAACACCAGCCCAATCTGGAGGAAGTTAGTAACAAGGTTATATTTATGTTGTTTATATTTACAGCTACCTTTATTTGTGCCACATGATACAAtttttttttttttttgagatggagtctcactgtctccaggctggagggcaatggcacaatcttggctcactgaaacctccacctcctgggttcaagcagttctcctgcctcagccacccgagcagctgggattacaggtgttcatcaccatgcccggcttattctgtagttttagaagagacggggtttcaccgtgttggccaggctggtcttgaactcctgacctcaggt
>gene=chr20_619479-620479; species=papHam
--------------------------------------------------------------------------------------------------------------------------------------------------------------------------------------------------------------------------------------------------------------------------------------------------------------------------------------------------------------------------------------------------------------------------------------------------------------------------------------------------------------------
>gene=chr20_619479-620479; species=ponAbe
gtgaggattaaatgactttatattggagaacagggcccggcatgtcaaaagtactTTCTGTTTGTTAAATACAATGAAAAAGGGTGAGGACATGCAGAAGCAAGATTAATCCTTTTTCAATCTCTTCCAGTCCTGATTCCTGCAAGGAGAGTCAGGGTTGGTGGGGATGTGTATCTCTAACACCAGCCCAATCTGGAGGAAGTTAGTAACAAGGTTATATTTATGTTGTTTATATTTACATCTACCTTTATTTGTGCCACATGATAGAAtttttttttttttttgagatggaggctcactctctccaggctggagggcaatggcacaatcttggctcactgagacctccacctcctgggttcaagcagttctcctgcctcagctgcccgagcagctgggattacaggcgctcatcaccatgcccagcttattctgtatttttagaagagatggggtttcaccatgttggccaggctggtcttgaactcctgacctcaggt
>gene=chr20_619479-620479; species=rheMac
--------------------------------------------------------------------------------------------------------------------------------------------------------------------------------------------------------------------------------------------------------------------------------------------------------------------------------------------------------------------------------------------------------------------------------------------------------------------------------------------------------------------
>gene=chr20_624229-625229; species=hg19
acctcatctctacaaaagaaaaataaaaaattagctgggtgtggtgacacacacctgtaatcccagctactcaggaggctaagtgggaggattgcttgaacccagaagttggaggctgcagtgagccacgatggtgccactgcatactccagcctgggtggtagagcaagatcctgtcttaaaaaaaaaaacaaaaaaagcagacacagaagaaaatttgggagagtgtgacaaatgccatgaagaaaataaaactggataaagggacggaatgatgggggagggggctgttttagacgctatggttgggaaggcccctgaagaagtgacatttgggcacagaccagaatgagggagactgggagacaggcACGCACGAATGGGATGGACGGCTGGGGCACAGTGCCAAGGGAGAAAAGCAATCCACAAAACAGCGCAAAAAAAGAAAACATTTTTTACTTAAACGCACATTCATTACTATTAAATTAGATAAGAGTCTG
>gene=chr20_624229-625229; species=bosTau
--------------------------------------------------------ggactcccaaccact-----------------ggaccaccag------------ggaAGCCCCtgtcaggca-gttcttggcattgggc-ctacagtcaaag-gacagatcaagtc-ctgcctcaagaac-----------a-acagatgcaaaagataatttcgggaagtgtgataaatgccatgaagaaaataaaaccgagtgcggtgacagaatgatgggagaggtgac-accttaaatg--atgataagaaaggcccctgagGAAGCAAC--------------TAGAATGAGGGAGACTGGGAGAAGAATAAGCACTCATGGGGTGGAGGACTAAGGCACATCACTAGCGAAGAAATGTGACCTGCaaaattaagtaaaaaagaaaaacatt------gtatatacacacatacaccttctaagttagaaaaaggtctg
>gene=chr20_624229-625229; species=calJac
--------------------------------------------------------------------------------------------------------------------------------------------------------------------------------------------------------------------------------------------------------------------------------------------------------------------------------------------------------------------------------------------------------------------------------------------------------------------------------------------------------------------
>gene=chr20_624229-625229; species=canFam
-------------------------------------------------------------------------------------------------------------------------------------------------------------------------------------------------------acagacacggaagataatttcaaagtgtgtgataaatgccaaaagaaaaatatagctgaggagggtgacagaatgttgggggagggagctgttttagacagaatggtcagggaggcccctgaggaagtgac--------------CAGAACGAGGGAGGCTGGGAGAAGAGCAAACATTAATGGGGTGAATGGCC-TGGCACAGTGCTGGCAGAGAAATGCAATCTGCAAAATAATGTAAAAAGGAAAAGCATGCTTTACTTATACACACATACGTTATGACAGAGTTAGAAAAAGGTCTG
>gene=chr20_624229-625229; species=equCab
--ctcattct---------------------------agtg-ggtgagacagacat---------------------------------------------------------------------------------------------------------------------------------------------a-acagacacggaagatcatttcagagagtgtgagaaatgccatgaagaaaataaaactcagtagggtgacagaatgatgggggagggggctgttttagacagtgtggtcaggaaggcccctgacgaagtgac--------------ctgaatga-ggagactgggagaagagcaaacactaatggggttgatggccagggcacatgccaggca-agaaatgcgatctgcaaagTAATGGGAAAAAGAAAAGCattctttacttccacacacatacaccgctacaaagttagaaaaaggtctg
>gene=chr20_624229-625229; species=gorGor
acctcatctctacaaaagaaaaataaaaaattagctgggtgtggtgacacacacctgtaatcccagctactcaggaggctaagtgggaggattgcttgagcccagaagttggaggctgcagtgagccacgatggtgccactgcatactccagcctgggtggtagagcaagatcctgtcttaaaaaaaa---caaaaaaaGCAGACACAGAAGAAAATTTGGGagagtgtgacaaatgccatgaagaaaataaaactggataaagggacggaatgatgggggagggggctgttttagacactatggttgggaaggcccctgaagaagtgacatttgggcacagaccagaatgagggagactgggagacaggcacacatgaatgggatggacggctggggcacagTGCCAAGGGAGAAAAGCAATCCGCAAAACAGCG-AAAAAAAGAAAACATTTTTTACTTAAACGCACATTCATTACTATTAAATTAGATAAGAGTCTG
>gene=chr20_624229-625229; species=panTro
acctcatctctacaaaagaaaaataaaaaattagctgggtgtggtgacacacacctgtaatcccagctactcaggaggctaagtgggaggattgcttgaacccagaagttggaggctgcagtgagccacgatggtgccactgcatactccagcctgggtggtagagcaagatcctgtcttaaaaaaaaaa-caaaaaaagcagacacagaagaaaatttgggagagtgtgacaaatgccatgaagaaaataaaactggataaagggacggaatgatgggggagggggctgttttagacactatggttgggaaggcccctgaagaagtgacatttgggcacagaccagaatgaggGAGACTGGGAGACAGGCACACACGAATGGGATGGACGGCTGGGGCACAGTGCCAAGGGAGAAAAGCAATCCGCAAAACAGCGCAAAAAAAGAAAACATTCTTTACTTAAACACACATTCATTACTATTAAATTAGGTAAGAGTCTG
>gene=chr20_624229-625229; species=papHam
accccatctctacaaaagaaaaataaaaaattagctgggcctggtgacacatacctgtaatcccagctacttaggaggctaactgggaggattgcttgagcccaggagttggaggctgcagtgagccacgatggtgccactgcatactccggtctgggtgataggaaaa-----------aaaaaaaa---aaaaaaaagcagacacagaagaaaatttgggagagtgtgacaaatgccatgaagaaaataaaactggataaagggacagaatgatgggggagggggctgttttacacactatggttgggaaggcccaggaagaagtgacatttgggcacagaccagaatgagggagattgggagaagaacacacacgaatgggatggttggcggcggcacagtgccaagggagaaaagcaatctgcaaaACAACAC-AAAAAAGAAAACATTCTTTACTTAAACACACATTCATTACTATCAAATTAGAT--GAGTCTG
>gene=chr20_624229-625229; species=ponAbe
accccatctctacaaaagaaaaataaaaaattagctgggtgtggtgacacacacctgtaatcccagctactcaggaagctaagtgggaggattgcttgagcccagaagttggaggctgcagtgagccacgatggtgccactgcatactctggcctgggtgatagagcaagatcctgtcttaaaaaaaaac-aaaaaaaagcagacacagaagaaaatttgggagagtgtgacaaatgccatcaagaaaataaaactggataaagggatggaatgatgggggagggggctgttttagacactatggttgggaaggcccctgaagaagtgacatttgggcacagaccagaatgagggagactgggagacgggcacacacgaatGGGATGGACGGCTGGAGCACAGTGCCAAGGGAGAAAAGCAATCCGCAAAACAGCGCAAAAAAAGAAAACATTCTTTACTCAAACACACATTCATTACTATCAAATTAGATAAGAGTCTG
>gene=chr20_624229-625229; species=rheMac
accccatctctacaaaagaaaaataaaaaattagctgggcctggtgacacacacctgtaatcccagctacttaggaggctaactgggaggattgcttgagcccaggagttggaggctgcagtgagccacgatggtgccactgcatactccggtctgggtgatag---------------------aaa---aaaaaaaagcagacacagaagaaaatttgggagagtgtgacaaatgccatgaagaaaataaaactggataaagggacagaatgatgggggagggggctgttttagacactatggttaggaaggcccaggaagaagtgacatttgggcacagaccagaatgaggGAGATTGGGAGAAGAACACACACGAATGGGATGGTTGGCGGCGGCACAGTGCCAAGGGAGAAAAGCAATCTGCAAAACAACAC-AAAAAAGAAAACATTCTTTACTTAAACACACATTCATTACTATCAAATTAGAT--GAGTCTG
>gene=chr20_642469-643469; species=hg19
GCCGCCTGGAGTGGCAGGGGAAGGTTCAGGAAGGTGGGGACCTGCCCCACGCCTGGACCTCCTGATGCTCCCTCACCCCCCCAGTTGAGGGTCAGCAAGCTGCCCCCCCATTCTCGAGTCCCCTTCCTTAGCGAGTGCAGGCTCTGAAGAGGGTGGGTTTCTCCCGAGACGCGGGGGTGTGTGTGGTGGGGGCAGCCCTCTGTGGCCTGTGCTGTCCCTCTCCTTGCCTGGCTTCCTGACCTCCCAGTCCAGCTGGGGAAGCCAGACGGTCCCTGGGTGAGGCCAAGAGATtaaatagaataataaatagataaataaataaatacacaaataaataaCTGGAAGGACCCAGCCGGATGGGGGAAGGGCATTGGCGAGGTGCTCCAGACCTCCCCCCAACAAGTAAGGAAGGGGATCTGTGGCCCTGGGGATGGGGGAAAGTGCTCAGAGAATCTGGGGGTAGGGCAGCTCCAGACTGTGGAAGCCCAGGTTGTGCCGGG
>gene=chr20_642469-643469; species=bosTau
TCTCCCTGCAGTGGGAATAGAAGGCTCAGGAGGGCGGGGACCTGCCCCAAGACT-GACCTCCTGATGTCTCCCCACCCCCCCAGTTGAGGGTCAGCAGGCTATCCTCGCATTCTCACGCCCCCTTCCCCAGCAAGTTCAGGCTCTGATGAGGGTGGGCTTCTCCCACTCCCCGAAATGGGGTGTGTTGGGGTCAGCCCTCTATGGCCTTTGCTGTCCCTCTCCTTGCCTGGCTCCCTGACCTCCCAGTCCAGCTGGGGAAGCCAGACCATTACTGGGTGAGGGCAAGAGATTAATTAGAATaataaata--------aataaatacacaaataaataATTGGAGAGGCCCAGCCGGATGGGAGAAGGGCATTTGTGAGGTGCCCCAGACCTCTCCCCAATACATAAAGA-GGGTACCTGTAGTCCTGTGGGTAG-GGAAAGTGCTCAGAGAATCTGCAGGA----------GAGGC--TGGAAGCCCAAGGTGTCCCAGA
>gene=chr20_642469-643469; species=calJac
GCCGCCTGGAGTAGCAGGGGAAGGTTCAGGAAGGCGGGGACCTGCCCCACGCCTGGACCTCCTCATGCTCCCTCACCCCCCCGGCTGAGGGTCAGCAGGCTGCCCCCCCATTCTCGAGT-GCCTTCCTTAGCGAGTGCAGGCTCTGATGAGGGTGGGTTTCTCCCAAGACGCGGGGGTGTGTGTGGTGGGGGCAGCC--CTGTGGCCTGTGCTGTCCCTCTCCTTGTCTGGCTTCCTGACCTCCCAGTCCAGCTGGGGAAGCCAGACTGTCCCTGGGTGAGGCCAAGAGATtaaatagaataataaatagataaataaataaatacacaaataaataaCTGGAAGGACCCAGCTGGACGAGGGAAGGGCATTGGTGAGGTGCTCCGGACCTCCTCACAACAAGTGAGGAAGGGGTCCTGTGGCCCTGGGGATAGGGGAAAGTGCTCAGAGAATCTGGGGGAAGGGCAGCTCCAGAC--TGGAAGCCCAGGTTGTGCAGTA
>gene=chr20_642469-643469; species=canFam
TGTCCTTGGAGTGGGAGTGGAAGGCTCAGGAGGGCGGGGACCTGCCCCATGACTGGACCTCCTCATACCCCTCACCCCCCCAAGTTGAGGGTCAGCAGGCTATCCTCCCATTCTCGTAACCCCTTCCCCAGCAAGTTCAGGCTCTGATGAGGGTAGGCTTCTTCCACTCCCCAAGAGGGGGTGTGTGTGTGGCAGCCTTCCATGGCCTTTGCCGTCCCTCTCCTTGCCTGGCTCCCTGACCTCCCAGTCCAGCTGGGGAAGCCAGACCATCCCTGGGTGAGGCCAAGAGATtaaatataataataaatagataaataaataaatacacaaataaataaCTGGAGGGGCCCAGTCAGA-----GAAGGGCATTTGTGAGGTGCCCCAGA-CTCCCCCCAACAAATAAGGAGGGGTACCTGTAGTCCTGGGGGTGGAGGAAAGTGCTCAGAGAATCTGGGGAGAGGGCAGCTGGAGGC--TGGAAGCCCAGGGTGTCCTGGG
>gene=chr20_642469-643469; species=equCab
TCTCCCTGGAGTGGGAGTGGAAGGCTCTGGA-GACGGGGACCTGCCCCACGCCTGGACCTCCTCACGCCCC---CATCCCGCCGTCGAGGGTCAGCAAGCTACCCTCCCGTTCCGGTGCCCCCTTCCCCAGCGAGCTCAGGCTCTGAGGAGGGTGGGCTTCTCCCACTCC---AGGCCGGGTGTGTGTGGGGCAGCCCTCGATGGCCTTTGCTGTCCCTCTCCTTGCCTGGCTCCCTGACCTCCCAGTCCAGCTGGGGAAGCCAAACTGTCCCTGGGTGAGGCCAAGAGATtaaatagaataataaatagataaataaataaatacacaaataaataaCTGGAGAGGCCCAGCCGGACGGGGAAAGGGCATTTGTGAGGTGCCCCAGACCTCCCCCCAACAAACAAGGA-GGGTACCTGTAGTCCTGGGGGTGGGGGAAAGTGCTC--ACAATCTGGGGAGAGGGCAGCTCAAGGC--TGGCAGCCGAGGGTGTCCTGGG
>gene=chr20_642469-643469; species=gorGor
----------------------------------------------------------------------------------------------------------------------------------------------------------------------------------------------------------------------------------------------------------------------------------------GGCCAAGAGATtaaatagaataataaatagataaataaataaatacacaaataaataaCTGGAAGGACCCAGCCGGATGGGGGAAGGGCATTGGCGAGGTGCTCCAGACCTCCCCCCAACAAGTAAGGAAGGGGATCTGTGGCCCTGGGGATGGGGGAAAGTGCTCAGAGAATCTGGGGGTAGGGCAGCTCCAGACTGTGGAAGCCCAGGTTGTGCCGGG
>gene=chr20_642469-643469; species=panTro
GCCGCCTGGAGTGGCAGGGGAAGGTTCAGGAAGGTGGGGACCTGCCCCACGCCTGGACCTCCTGACGCTCCCTCACCCCCCCAGTTGAGGGTCAGCAAGCTGCCCCCCCATTCTCGAGTCCCCTTCCTTAGCGAGTGCAGGCTCTGAAGAGGGTGGGTTTCTCCCGAGACGCGGGGGTGTGTGTGGTGGGGGCAGCCCTCTGTGGCCTGTGCTGTCCCTCTCCTTGCCTGGCTTCCTGACCTCCCAGTCCAGCTGGGGAAGCCAGACGGTCCCTGGGTGAGGCCAAGAGATtaaatagaataataaatagataaataaataaatacacaaataaataaCTGGAAGGACCCAGCCGGATGGGGGAAGGGCATTGGCGAGGTGCTCCAGACCTCCCCGTAACAAGTAAGGAAGGGGATCTGTGGCCCTGGGGATGGGGGAAAGTGCTCAGAGAATCTGGGGGTAGGGCAGCTCCAGACTGTGGAAGCCCAGGTTGTGCCGGG
>gene=chr20_642469-643469; species=papHam
GCTGCCTGGAGTGGCAGGGTAAGGTTCAGGAGGGCGGGGACCTGCCCCACGCCTGGACCTCCTGATGCTCCCTCACCCCACAAGTTGAGAGTCAGCAAGCTGCCCCCCAATTCTCGAGTCCCCTTCCTTAGTGAGTGCGGGCTCTGGTGAGGATGGATTTCTCCCGAGACGCGGGGGTGTGTGTGGTGGGGGCAGCCTTCTGTGGCCTATGCTGTCCCTCTCCTTGCCTGGCTTCCTGACCTCCCAGTCCAGCTGGGGAAGCCAGACTGTCCCTGGGTGAGGCCAAGAGATtaaatagaataataaatagataaataaataaatacacaaataaataaCTGGAAGGACCCAGCCGGACGGGGGAAGGGCATTGGTGAGGTGCTCCAGACCTCCCCTCAACAAGTAAGGAAGGGGATCTGTGGCCCTGGGGATGGGGGAAAGTGCTCAGAGAGTCTGGGGGTAGGGCAGCTCCAGATTGTGGAAGCCCAGGTTGTGCCGGG
>gene=chr20_642469-643469; species=ponAbe
GCCGCCTGGAGTGGCAGGGGAAGGTTCAGGAAGGTGGGGACCTGCCCCACGCCTGGACCTCCTGATGCTCCCTCACCCCCCCAGTTGAGGGTCAGCAAGCTGCCCCCCCATTCTCGAGTCCCCTTCCTTAGCGAGTGCAGGCTCTGAAGAGGGTGGGTTTCTCCCGAGACGCGGGGGTGTGTGTGGTGGGGGCAGCCCTCTGTGGCCTGTGCTGTCCCTCTCCTTGCCTGGCTTCCTGACCTCCCAGTCCAGCTGGGGAAGCCAGACGGTCCCTGGGTGAGGCCAAGAGATtaaatagaataataaatagataaataaataaatacacaaataaataaCTGGAAGGACCCAGCCGGATGGGGGAAGGGCATTGGCGAGGTGCTCCAGACCTCCCCCCAACAAGTGAGGAAGGGGATCTGTGGCCCTGGGGATGGGGGAAAGTGCTCAGAGAAGCTGGGGGTAGGGCAGCTCCAGACTGTGGAAGCCCAGGTTGTGCCGGG
>gene=chr20_642469-643469; species=rheMac
GCCGCCTGGAGTGGCAGGGTAAGGTTCAGGAGGGCGGGGACCTGCCCCACGCCTGGACCTCCTGATGCTCCCTCACCCCACAAGTTGAGGGTCAGCAAGCTGCCCCCCAATTCTCGAGTCCCCTTCCTTAGTGAGTGCGGGCTCTGGTGAGGATGGATTTCTCCCGAGACGCGGGGGTGTGTGTGGTGGGGGCAGCCTTCTGTGGCCTATGCTGTCCCTCTCCTTGCCTGGCTTCCTGACCTCCCAGTCCAGCTGGGGAAGCCAGACTGTCCCTGGGTGAGGCCAAGAGATtaaatagaataataaatagataaataaataaatacacaaataaataaCTGGAAGGACCCAGCCGGACGGGGGAAGGGCATTGGTGAGGTGCTCCAGACCTCCCCCCAACAAGTAAGGAAGGGGATCTGTGGCCCTGGGGATGGGGGAAAGTGCTCAGAGAGTCTGGTGGTAGGGCAGCTCCAGATTGTGGAAGCCCAGGTTGTGCCGGG
>gene=chr20_648316-649316; species=hg19
AGGTGGTTctaacttgctttgtgactgtggccaggttgcttaacctttctgggcggaatctatacatgacaaagatggactggaatggtctaaagaccctttctgcATCATGGCTGAATCAGTCCCTCCATGATGCTCTTTGTCCCCTCCACTCCCAGCTCCTCCAATTCCACCCCGTTTTCCTCAGATTCACAGACATCTCCctaggcaaccttgggcaagttacttaacatctttctgccacacctgtataagggagttcataataaggctgaataaatgaatgcatgtaaagtgcttaggacaatgcctgacacataatagctgccctcttgagctgttattattGTTACTGGTAGTATTCCTGTGTTTCCTGGTGATATATCCTTCTAATCTGCCAGAGAGTAGGAGATACACATGGGTGTCTTAGGCTgctgtgtgaccttgagcaaaccacctcacctctctgagcctcaACCCTGGAGACTCCTTTAGGACAC
>gene=chr20_648316-649316; species=bosTau
AGGTGGTTctaacttgctttgtgattgtgatcaggttgcctgacctctctggactctgtctctacctgtagaaggttgactgagatgCTAGAAAAACCCTTGTTGCATCGTGGCTGAACCGACTCCTCAATGATGCCCATTGTCTCCCCTACCCCCCATCCCTTCAGCTCCATCTCATTCTCGTCAGACTCACAGACCTCTCcctagctaaccttgggcaagttattaaacctttttgtgctgcatctggataaaggcacttataaaaggactgactgaattaatg-gtgtataatgcttagt--aatgcctggcacacagtagc----ctctcaagctgttatt-taattgttattattGTTCCTACATTTTCTAGTG--ATA-CCCCCTAATCTGCTGAAGAGAAGGGGACACACGTGGGTATCTCAGGCTgctgcgttaccttgggcaaaccgcctcacttctctggacctcaACCCTGGAGAATCCTGTAGGACAC
>gene=chr20_648316-649316; species=calJac
AAGTGGTTctaacttgctttgtgactgtggccaggttgcttaacctttctgggctgaatctatacatgagaaagattgactggaatggtctaaagaccctttctgcATCATGGCTGAATCAGTCCCTCCATGATGCTCTTTGGTCCCTCCACTCCCCGCTTCTCCAACTCCACCCTGTTCTCCTCAGATTCACAGACCTCTCCctgtgcaaacttgag-gagttacttaacctctttttgccacacttGTATAAGGGATTTCATAATaaggttgaataaatgaatg-atgtaaagtgcttagtacagtgcctg--acataatagctgccctcttgagctgttactgttattgTTGGTGGTATTCCTACGTTTCCTGGTG--ATATCCTTCTAATCTGCCAGAGGGTAGGAGAAACACTTGCATGTCTTAGGCTgctgtgtgaccttgggcaaaccacctcacctctctgagtctcaACCCTGGAGGCTCCTCTAGGACAC
>gene=chr20_648316-649316; species=canFam
AGGTGGTTTtaacttgctttgtgaccttggccagattacttaacccttctggacttGGTCTGCATAGGAAAAAGTTTGACTCGTATGCTTTCAAGACT--TTCTGCATCATGGCTGAATAGAT-CCTCAGGGATGCCCATTTTCCCTTCCACTCCCAGCTCCCTCAAGTCCACTTCATCCTCCtcagatccac---cctagccctgtctaacctt-ggcgggttatttaacctttttgtgccacatatgtgtaagggagctcataatagcgttgaacgaattaacgcatataaagtgcttagtacaatgcttggcacacgatagc----ctctcaggctgctgttattattGTCAGTGTTATCCCTGCATTTCCTGGGG--ATATCCTTCTAACTTACCAAAAGGGAGGAGACACACATGAGTGCCTCAGGCTgctctgtgaccttgggcaagccacctcacctctctgggcctcaACCCTGGAGAATCCTCTAGGACAC
>gene=chr20_648316-649316; species=equCab
AGGTGGTTctaacttgctttgtgaccttggcc-ggttgcttaacc--tctggtccaggtctgtccaggaagaaggtcggct-gcatactctaaagaccctttcTGCCCCGTGGCTGAATAGATGTCTCAGTGATGCCCATTGTCCCCCCCAGCCCCCA-----TCACCTCCACCTTGTTCTCCACGAcctctc---cctag------ctgaccttgggcaagttgtttaaccttgtggtgccacatttgtgtaagggagctcataataggactgaatgaatcattgcctgtaaagt-----gtacaattcctggcacgcagcagc----ctctcaagctgtcgttattattGTTACTATTATCCCTGCATTTCCTGGTG--ATAGCCTTCTAATCTGCCA----GTGAGAGACACACATGGGGGTCCCAGGTTGCCCGgtgaccttgggtaaaccaccccacctctctgggcctcaACCCTGGAGACTCCTTTAGGACAC
>gene=chr20_648316-649316; species=gorGor
AAGTGGTTctaacttgctttgtgactgtggccaggttgcttaacctttctgggcGGAATCTATACATGACAAAGATTGTCTGGAATGGTCTAAAGACCCTTTCTGCATCATGGCTGAATCAGTCCCTCCATGATGCTCTTTGTCCCCTCCACTCCCAGCTCCTCCAATTCCACCCCGTTTTCCTCAGATTCACAGACATCTCCctaggcaaccttgggcaagttacttaacatctttctgccacacctgtataagggagttcataataaggttgaataaatgaatgcatgtaaagtgcttagtacaatgcctgacacataatagctgcccTCTTGAGCTGTTATTATTGTT---------------GTGTTTCCTGGTGATATATCCTTCTAATCTGCCAGAGAGTAGGAGATACACATGGGTGTCTTAGGCTgctgtgtgaccttgagcaaaccacctcccctctctgagcctcaACCCTGGAGACTCCTTTAGGACAC
>gene=chr20_648316-649316; species=panTro
AAGTGGTTctaacttgctttgtgactgtggccaggttgcttaacctttctgggcggaatctatacatgacaaagattgactggaatggtctaaagaccctttctgcATCATGGCTGAATCAGTCCCTCCATGATGCTCTTTGTCCCCTCCACTCCCAGCTCCTCCAATTCCACCCCGTTTTCCtcagattcacagatatctccctaggcaaccttgggcaagttacttaacatctttctgccacacctgtataagggagttcataataaggttgaataaatgaatgcatgtaaagtgcgtagtacaatgcctgacacataatagctgccctcttgagctgttattattgtTGTTGGTAGTATTCCTGTGTTTCCTGGTGATATATCCTTCTAATCTGCCAGGGAGTAGGAGATACACATGGGTGTCTTAGGCTgctgtgtgaccttgagcaaaccacctcacctctctgagcctcaACCCTGGAGACTCCTTTAGGACAC
>gene=chr20_648316-649316; species=papHam
AAGTGGTTctaacttgctttgtgactgtggccaggttgcttaaccttcctgggcggaatctatacatgagaaagattgactggaatggtctaaagaccctttctgcATCATGGCTGAATCAGTCCCTCCATGATGCTCTTTGTCCCCTCCACTCCTCGCTCCTCCAATTCCACCCCGTTTTCCTCAGATTCACAGACATCGCCctatgcaaccttgggcaagttacttaacctctttctgccacacctgtataagggagctcataataaggttgaataaatgaatgcatgtaaagtgcttagtacaatgcctgacacataatagctgccctctcgacctgttattattattGTTGGTAGTATTCCTACATTTCCTGGTG--ATATCCTTCTCATCTGCCAGAGAGTAGGAGATACACATGGGTGTCTTATGCTgctgtgtgaccttgagcaaaccacctcacctctctgagcctcaACCCTGGAGACTTCTTTAGGAGAC
>gene=chr20_648316-649316; species=ponAbe
AAGTGGTTctgacttgctttgtgactatggccaggttgcttaacctttctgggcggaatctatacatgagaaagattgactggaatggtctaaagaccctttctgcATCATGGCTGAATCAGTCCCTCCATGATGCTCTTTGTCCCCTCCACTCCCCGCTCCTCCAATTCCACCCCATTTCCCTCAGATTCACAGACATCTCCctaggcaaccttgggcaagttacttaacatctttctgccac-cctgtataagggagttcataataaggctgaataaatgaatgcatgtaaagtgcttagtacaatgcctgacacatgatagctgccctctcgagctgttattattattGTTGGTAGTATTCCTGCATTTCCCGGTGATATATCCTTCTAATCTGCCAGAGAGTAGGAGATACACACGGGTGTCTTAGGCTgctgtgtgaccttgagcaaaccacctcacctctctgagcctcaACCCTGGAGACTCCTTTAGGACAC
>gene=chr20_648316-649316; species=rheMac
AAGTGGTTctaacttgctttgtgactgtggccaggttgcttaaccttcctgggcggaatctatacatgagaaagattgactggaatggtctaaagaccctttctgcATCATGGCTGAATCAGTCCCTCCATGATGCTCTTTGTCCCCTCCACTCCTCGCTCCTCCAATTCCACCCCGTTTTCCtcagattcacagacatctccctatgcaaccttgggcaagttacttaacctctttctgccacacctgtataagggagctcataataaggttgaataaatgaatgcatgtaaagtgcttagtacaatgcctgacacataatagctgccctctcgacctgttattattattgTTGGTAGTATTCCTACATTTCCTGGTG--ATATCCTTCTAATCTGCCAGAGAGTAGGAGATACACATGGGTGTcttatgctgctgtgtgaccttgagcaaaccacctcacctctctgagcctcaACCCTGGAGACTTCTTTAGGAGAC
>gene=chr20_661371-662371; species=hg19
AGGTCTAGCTGGCTGCAGGCTTAGCCCTCTCTGGCCTACCTCGTCTGCTCTGGCATCTTCCATATTTCAACTGTGCCCTGCCCATCAGGAAGAAGGGCAGTTCCCAGGGTCTAGGTGTGAGTCTCAGGGCTGTGTGACCCTAGGTGGCTGGCAGAGCCACCCTGGGCCTCACCCTGCACATCCATAAAGAGGGGTTGGGGCATCCTATGATTCACTGGCTTCACTCTATGGGGTCAGgaaggagcactgacctgggagtcaggagcccagttccagccctgcttctgctccctttgccctcccctttgggccccagctttcttgtctgtcaaatgggaatgggacaagatggtccctgagctgctgtccagACCCGGTAATGGAATTCTGTATGAATTCCAAGGAGGAGAGTAGCCACAAATGCATCCGCTCCACGCTGATGGGGCTCTCTCTCCGGTAAGCTTCACTTACTCTGCCATTTCTCCAGTGTATTTTATCAG
>gene=chr20_661371-662371; species=bosTau
TGGTTTAGCTGGCTGCAGGCTCTGTCCTTTCTGCCCTA-CCGATCTGCTCTGCTGTCCTTCAGATTTCAACCCTGTCTTGCCCATCACGAAGGAGGGGAGCTACTAGTGTCTGGGTGTGACTCACAGTGCTGTGTAACCCCAGCTAGCTGGCAGAGCCA-CCTGAACCTCACTCTGGACATCTGTAAAGAGGGGACCAGGCAT--T---ATATTCAGGCCTCACTCCATGGTATTAGAAAGGAGCACCGCTCTGGGAGTCGGGAGCCTGAT------------TCTTCTCtctctgct-cctcctctgggctccagccttctggcctgtcaaatgggcatgggacaagttggtccctgagctgccatccagtgccaataATGGAATTCTGTATGAATTCCAAGGAGGAGAGTGGC--TAAATGCATCCACTTGATGTTGATGGGGCTTTTTCTCTGGTAAGCTTC-CTTAGTCTG-TGTTTCTCCAGTGTA-TTTCTCAG
>gene=chr20_661371-662371; species=calJac
AGGTCTAGCTGGCTGCAGGCTTGACCCTCTCTGACCCATCTAGTCTGCTCTGGTATCTTCTATATTTCAACTGTGCCCTGCCCATCAGAAAGGAGAGCAGCTACCAGGGTCTAGGTGTGAGTCTCAGGGCTGTGTGACCCTAAGTGGCTGGCAGAGCCACTCTCGGCCTCACCCTGTACATCCATAAAGAAGGACTGGGGCATCATATGATTCACTGGTTTCATTCTATGTTGTCAGgaaggagcactgacctgggagtcaggagcccagttccagctctggttctgctccctctgccctccgttttgggccccagctttcttgtctgtcaaatgggaatgggacaagatggtccctgagctgctgtctagAGTCGATAATGGAATTCTGTATGAATTCCAAGGAGGAGAGTAGCCACAAATGTATCCGCTCCACACTGATGGGGCTCTTTCTCCGGCAAGCTTCACTTACTCTGCCATTTCTCCAGTGTATTTTATCAG
>gene=chr20_661371-662371; species=canFam
AGGTCTTGCTAACTCCAGGCTTGGCTGTC-CTGTCCTATGGAGTCTGCCCTGGTATCCTCCATATTTCAGACTTGCTCTGCCCATAGGGAAGAAAGGTAGCTGCTAGTGTCTGGGTGTGGATCTCAGTGCTGTGTTAATCCAGGTGGCCAGCAGAATTGCCCTGCACCTCACTCTGCTCATCCGT--AGAGGTAACGAGGCATCAT---ATTCACAGGGTTCACTGCCTGTGGTTAGGAAGGAGCACTGCTctgagagtcaggaggcagattctagctccggctttcctccctcagctcccccttctgggctccagctttctcgtctgtcaaatgggcatgggacaagatggtccctgagctgctgtccagagctgataATGGAATTCTGTATGAATTCCAAGGAGGAGAGTGGCCACAAATGCATCCACTCCACGCTGATGGGGCTCTTTTTCTGGTAAGCTTCACTCCTGCCGTTATTTCTCCGGTGTGTTTTATCAG
>gene=chr20_661371-662371; species=equCab
GCGTGTAGCTGGCTGCAGACTCAGCCCTCTCTGCCCTTCCTAGACTGCTCGAGTGTCCTCCAGATGTCAACCCTGCCCTGCCCATCACGAAGGAGGGTAGCTACCAGTGTCTTGGTGTGAATCTTGGTgctatgtgaccctaggtggctggcagggctgccctgaacctccctctgcacatttgtaaagagaggatggggcatcat---acttgcaggattcactccatggtgttaggaaggagcactgctctgggagtcaggagcctgattctagccctggctcggctccctctgct-cccctgctgggctccagctttctcatctgtcaaatgggcatgggacaagatggtccctgagctgctgtccagaaccgataatggaattctgtATGAATTCCAAGGAGGAGAGTGGCTGCAAATGCATCCGGTCCACGCCGATGGGGCTCTTTCTCTGGGAAGCATCACTTACTCTGCTGGTTCTCCAGCGTGTTTTATCAG
>gene=chr20_661371-662371; species=gorGor
AGGTCTAGCTGGCTGCAGGCTTAGCCCTCTCTGGCCTACCTCGTCTGCTCTGGCATCTTCCATATTTCAACTGTGCCCTGCCCATCAGGAAGAAGGGCAGTTCCCGGGGTCTAGGTGTGAGTCTCAGGGCTGTGTGACCCTAGGTGGCTGGCAGAGCCACCCTGGGCCTCACCCTGCACATCCATAAAGAGGGGTTGGGGCATCCTATGATTCACTGGCTTCAGTCTATGGGGTCAGgaaggagcactgacctgggagtcaggagcccagttccagccctgcttctgctccctttgccctcccttttgggccccagctttcttgtctgtcaaatgggaatgggacaagatggtccctgagctgctgtccagACCCGGTAATGGAATTCTGTATGAATTCCAAGGAGGAGAGTAGCCACAAATGCATCCGCTCCACGCTGATGGGGCTCTCTCTCCGGTAAGCTTCACTTACTCTGCCATTTCTCCAGTGTATTTTATCAG
>gene=chr20_661371-662371; species=panTro
AGGTCTAGCTGGCTGCAGGCTTAGCCCTCTCTGGCCTACCTCGTCTGCTCTGGCATCTTCCATATTTCAACTGTGCCCTGCCCATCAGGAAGAAGGGCAGTTCCCAGGGTCTAGGTGTGAGTCTCAGGGCTGTGTGACCCTAGGTGGCTGGCAGAGCCACCCTGGGCCTCACCCTGCACATCCATAAAGAGGGGTTGGGGCATCCTATGATTCACTGGCCTCACTCTATGGGGTCAGgaaggagcactgacctgggagtcaggagcccagttccagccctgcttctgctccctttgccctcccctttgggccccagctttcttgtctgtcaaatgggaatgggacaagatggtccctgagctgctgtccagACCCGGTAATGGAATTCTGTATGAATTCCAAGGAGGAGAGTAGCCGCAAATGCATCCGCTCCACGCTGATGGGGCTCTCTCTCCGGTAAGCTTCACTTACTCTGCCGTTTCTCCAGTGTATTTGATCAG
>gene=chr20_661371-662371; species=papHam
AGGTCTAGCTTGCTGCAGGCTTGGCCTTCTCTGGCCTATCTAGTCTGCTCTGGCATCTTCCATATTTTAACTGTGCCCTGCCCATCAGGAAGGAGGGCAGCTACCAGGGTCTAGGTGTGAGTCTCAGGgctgtgtgaccctaggtagctggcagagccaccctgggcctcaccctgcacatccataaacaggggttggGGCATCCTGTGATTCACTGGCTTAACTCTATGGGGTCAGgaaggagcactgacctgcgagtcaggagcccagttccagccctggttctgctccctctgcccttccctttgggccccagctttcttgtctgtcaaatgggaatgggacaagatggtccctgagctgctgtccagACACGGTAATGGAATTCTGTATGAATTCCAAGGAGGAAAGTAGCCACAAATGCATCCGCTCCACGCTGATGGAGCTCTTTCTCTGGTAAGCTTCACTTACTCTGCCATTTCTCCAGTGTATTTTATCAG
>gene=chr20_661371-662371; species=ponAbe
AGGTCTAGCTGGCTGCAGGCTTAGCCCTCTCTGGACTACCTCGTCTGCTCTGGCATCTTCCATATTTCAACTGTGCCCTGCCCATCAGGAAGAAGGGCAGTTCCCAGGGTCTAGGTGTGAGTCTCAGGGCTGTGTGACCCTAGGTGGCTGGCAGAGCCACCCTGGGCCTCACCCTGCACATCCATAAAGAGGAGTTGGGGCATCCTATGATTCACTGACTTTACTCTGTGGGGTCGGgaatgagcactgacctgggagtcaggagcccagttcccgccctgcttctgctccctctgccctcccttttgggccccagctttcttgtctgtcaaatgggaatgggacaagatggtccctgagctgctgtccagACCCGGTAATGGAATTCTGTATGAATTCCAAGGAGGAGAGTAGCCACAAATGCATCCGCTCCACGCTGATGGGGCTCTTTCTCCGGTAAGCTTCACTTACTCTGCCATTTCTCCAGTGTATTTTATCAG
>gene=chr20_661371-662371; species=rheMac
AGGTCTAGCTGGCTGCAGGCTTGGCCTTCTCTGGCCTACCTAGTCTGCTCTGGCATCTTCCATATTTTAACTGTGCCCTGCCCATCAGGAAGGAGGGCAGCTACCAGGGTCTAGGTGTGAGTCTCAGGgctgtgtgaccctaggtagctggcagagccaccctgggcctcaccctgcacatccataaacaggggttggGGCATCCTGTGATTCACTGGCTTAACTCTATGGGGTCAGgaaggagcactgacctgtgagtcaggagcccagttgcagccctggttctgctccctctgcccttccctttgggccccagctttcttgtctgtcaaatgggaatgggacaagatggtccctgagctgctgtccagACCCGGTAATGGAATTCTGTATGAATTCCAAGGAGGAAAGTAGCCACAAATGCATCCGCTCCACGCTGATGGGGCTCTTTCTCTGGTAAGCTTCACTTACTCTGCCATTTCTCCAGTGTATTTTATCAG
>gene=chr20_679456-680456; species=hg19
aaaTCATGGAGTCCTGGCTTAGGGAACGGAGTGTCCAGGAACTAGGGATGAAAGGATGGTAAGATATCCAAGCTGGAGAGACCTCACCTGTGGTGCTGCCTTGTCCAACTCCAGGAGCTTCATGCACTTGCCGACAGTGGAGTTATGCCACGTTAGGGGTCACTCTAGATGATTCCCCTGGCCAAAGGGAAACCAAGTCCCAGAGACGAGATGGGTCCTGCCAAAGGCTGTAGCTTACAGCTGTGCAAGTTGTGCTGGGCTCCAGGGAGCCCAACTGGAGGCTAAGGGGATgccttgcatcccaccagggggctgcaccaggaagaaagggtacctgtttctaattcacacaaaggaatgctatgggctaggggtggccctgAGCCTCGTGGAGGATGGGGGCAGAGGTGAGATCCCCACATCGTTGTGCCATCCTTTTTCCCACCTCTCCTGCTTCCTGCTTTGTTCCTGCCAGTCCCTGGAGGGCAGGCGGGTGAGCA
>gene=chr20_679456-680456; species=bosTau
AAGTCCTAGAGTTGTGGCTTATGGGCAGGAGTGTCTGGGACCTAGGAACGGAAGGATGATAAGACACCCCAACCAGAGAGCTCGTACCCATGGGACTGCCCTGTCCAGTTGTAGGGCCCCTGTGTTC---------GAGGAGTTGTACAATACCCAAGGTCTCTCCAGGTGATCCCT-TGGCCAGAAGGTGACCAAGTCCCAAAGAGGAGCTGGGCCAC-------------GCTTGC-GTTGTGCAA---GTGCTGGGCTCAAGGGTACCCAGCTAAGAGCTAAGAGGCCACCTGGCACC------------------AGgaagagggggtggctgttcctagttcacaccaagggatgctgtgggctagtggtgaccctgAGCTTGGTGGGTTATGAGGGCAGAGATTGGC--CC---------ATGTTGCTTGCCCTT-----CTCTCTGCTTTGGGCTTTGCCCCTGCCAG-CCCAGGAGGTCAGGA-AGTGAATG
>gene=chr20_679456-680456; species=calJac
---tcatggagtcatggcttaGGGAATGGAGTGTCCAGGACCTATGGATGAAAAGATGGTATGATAGCCAAGCCAGAGAGGCCTCA-----GGTGCTGCCTTATCCAACTCCAGGGGCTTCGAGCACTCGCCTACGGTGGAGTTATGCAACACTGGGGGTCTCTCTAAATGATTCCCCTCACCAAAGGGAAAACAAGTCCCAAAGATGAGATGGGTCCTGCCAAAGGCTGTAGCCTATAGCTGTGCAAGTTGTGTTGGGCTCCCGGGAGCTCAACTGGAGGCTAAGGGGATGCCTTTCATCCCACCAGggggctgcaccaggaataaagggtacctgtttctaattcacacaaaggaatgctatgggctag-ggtggccctgAGCCTAGTGGAGGATGGGGGCAGAGGTGAGATCCTCACGTCCTCATGCCATCCTTTTACCCATCTCTCCTGCTTCCCACTTTGTTCCTGCCAGCCCCTGGAGGGCAGGCGGGTGTGCA
>gene=chr20_679456-680456; species=canFam
---TCCTGAAGTTGTGGCATATGGGTCTGAATGTCTGGGACCTAGGAATGGAGGGATGCTAGGATAGTGGAGCCTGAGAGGTCTTACCCAAGGGACTGCCCCATCCAATTCCAGGG---------ACTCAACCTATGTGGATTCATGCAACACTTGAGGTCTCCCTAGGTGATTCCCCTGGCTGGAGGGAAACCAAGTCCCAGAGAGGAGACGGGTCCAGCTAAGAGCCATGGCTTGTAGCTGTGCAGGTTGTGCTGGGCTCAGGGGTGCTGAGCTGGGAACTAAGAAGCTgccctgtgcc------------------aggaagaaagactccctgtttctaactcacacaaaggaatactatgggctggtggtagccctgAGCCCAG-------TGGTGGTAGAAATTAGCGCCT---------GTGTCACTTACCCTTC---CCAGCCTGCTTCC---------------------GAGAGGGTAGAAGGGTGAACA
>gene=chr20_679456-680456; species=equCab
AAGCCCTGGAGTCGTGGCTTATGGCTCGGCATATCTGGGACCTGGGAGTGGAGAGATGATCAGACAGTGGCGCCGGGTGGCTCTGGCCCATGGGGCTGCCCTGTCCAGTT----------------CTCAGCCTGCGTGGATT--GTCAATGGTTGAGATCTCTTCAGGTGACTCTCCCGGCCAGAGGGAAACCAAGTCCCAAGGAGGAGCTGGACCCTGACAAGAGCTGCGGCTccctgctgtgcaagtcgtgctgggctcccgggtgaggggcgg---------------ccctgca--------------------aagaagggaga----ctgtttctaacccacacaaagggacgctgtgggctagtggccgccctgAGCCCGGCCAAGGATGGCCGTGGAGATTAGCCCCC---------ACATCGCCTGCCCTTT---CCAGTCTGCTTCCGCTTTGTCCCC-ACCAG-CCCGGGAGAGCACGAGGGTGAACA
>gene=chr20_679456-680456; species=gorGor
aaaCCATGGAGTCCTGGCTTAGGGAACGGCGTGTCCAGGAACTAGGGATGAAAGGATGGTAAGATATCCAAGCTGGAGAGGCCTCAGCTGTGGTGCTGCCTTGTCTAACTCCAGGAGCTTCATGCACTTGCCGACAGTGGAGTTATGCCACGTTAGGGGTCACTCTAGATGATTCCCCTGGCCAAAGGGAAACCAAGTCCCAGAGCCGAGATGGGTCCTGCCAAAGGCTGTAGCTTACAGCTGTGCAAGTTGTGCTGGGCTCCAGGGAGCCCAACTGGAGGCTAAGGGGATGCCTTGCATCCCACCAGggggctgcaccaggaagaaaggggacctgtttctaattcacagaaaggaatgctatgggctaggggtggccctgAGCCTCGTGGAGGATGGGGGCAGAGGTGAGATCCCCACATCGTTGTGCCATCCTTTTTCCCACCTCTCCTGCTTCCTGCTTTGTTCCTGCCAGCCCCTGGAGGGCAGGCGGGTGAGCA
>gene=chr20_679456-680456; species=panTro
aaaTCACGGAGTCCTGGCTTAGGGAACGGAGTGTCCAGGGACTAGGGATGAAAGGATGGTAAGATATCCAAGCTGGAGAGACCTCACCTGTGGTGCTGCCTTGTCCAACTCCAGGAGCTTCATGCACTTG-CGACAGTGGAGTTATGCCACGTTAGGGGTCACTCTAGATGATTCCCCTGGCCAAAGGGAAACCAAGTCCCAGAGACGAGATGGGTCCTGCCAAAGGCTGTAGCTTACAGCTGTGCAAGTTGTGCTGGGCTCCAGGGAGCCCAACTGGAGGCTAAGGGGATgccttgcatcccaccagggggctgcaccaggaagaaagggtacctgtttctaattcacacaaaggaatgctatgggctaggggtggccctgAGCCTCGTGGAGGATGGGGGCAGAGGTGAGATCCCCACATCGTTGTGCCATCATTTTTCCCACCTCTCCTGCTTCCTGCTTTGTTCCTGCCAGCCCCTGGAGGGCAGGCGGGTGAGCA
>gene=chr20_679456-680456; species=papHam
aaaTCATGGTGTCATGGCTTAGGGAACGGAGTGTCCAGGAACTAGGGATGAAAAGATGGTAAGATATCCAAGCTGGAGAGACCTCACCTGTGATGCTGTCTTGCCCAACTCCAGGAGCTTCATGCACTCGCCTACAGTGGAGTTATGCAACATTAGGGGTCTCTCTAGATGATTCCCCTGGCCAAAGGGAAACCAAGTCCCAGAGACAAGATAGGTCTTGCCAAAGGCGGTAGCTTACAGCTGTGCAAGTTGTACTGCGCTCCAGGGAGCCCAGCTGGAGGCTAAGGGGATGCCTTGCATCCCACCAAggggctgcaccaggaagaaagggtacctgtgtctaattcacacaaaggaatgctatgggctagaggtggccctgAGCCTCATGGAGGAT-GGGGCAGAGGTGAGATCCCCACATCGTCGTGCCATCCTTTTTCCCACCTCTCTTGCTTCCTGCTTTGTTCCTGCCAGCCCCTGGAGGGCAGGCAGGTGAGCA
>gene=chr20_679456-680456; species=ponAbe
aaaTCACGGAGTCCTGGCTTAGGGAACGGAGTGTCCAGGAACCAGGGATGAAAGGATGGTAAGATATCCAAGCCGGAGGGACCTCACCTGTGGTGCTGCCTTGTCCAACTCCAGGAGCTTCATGCACTTGCGTACAGTGGAGTTATGCCACATTAGGGGTCTCTCTAGATGATTCCCCTGGCCAAAGGGAAACCAAGTCCCAGAGATGAGATGGGTCCTGCCAAAGGCTGTAGCTTTCAGCTGTGCAAGTTGTGCTGGGCTCCAGGGAGCCCAACTGGAGGCTAAGGGGATgccttgcatcccaccagggggctgcaccaggaagaaagggtacctgtttctaattcacacaaaggaatgctatgggctaggggtggccctgAGCCTCGTGGAGGATGGGGGCAGAGGTGAGATCCCCACATCGTTGTGCCATCCTTTTTCCCACCTCTTCTGCTTCCTGCTTTGTTCCTGCCAGCCCCTGGAGGGCAGGCGGGAGAGCA
>gene=chr20_679456-680456; species=rheMac
aaaTCATGGTGTCATGGCTTAGGGAATGGAGTGTCCAGGAACTAGGGATGAAAAGATGGTAAGATATCCAAGCTGGAGAGACCTCACCTGTGATGCTGTCTTGCCCAACTCCAGGAGCTTCATGCACTCGCCTACAGTGGAGTTATGCAACATTAGGGGTCTCTCTAGATGATTCCCCTGGCCAAAGGGAAACCAAGTCCCAGAGACAAGATGCGTCTTGCCAAAGGCGGTAGCTTACAGCTGTGCAAGTTGTACTGCACTCCAGGGAGCCCAGCTGGAGGCTAAGGGGATGCCTTGCATCCCACCAAggggctgcaccaggaagaaagggtacctgttggtaattcacacaaaggaatgctatgggctagaggtggccctgAGCCTCACGGAGGAT-GGGGCAGAGGTGAGATCCCCACATCGTCGTGCCATCCTTTTTCCCACCTCTCTTGCTTCCTGCTTTGTTCCTGCCAGCCCCTGGAGGGCAGGCAGGTGAGCA
>gene=chr20_748495-749495; species=hg19
atgctggtgagtttatgctgtttccaacagtcccagcatagggtaagcacctctaagggttactgatcattATcgtgaaatggcaggtttggtgacatcgttatttttgtctaattcacatgagaattaatacatgactatgaaaatttaaaaaaGGAAAAGATTCCCCTACTAGGTATCAAGTGAACTCACCAGTGGTATATGCACCTTTTTGTAGAGACACGCTAACTGGGCCAATCTTCACGTTTTGTAGATGGGAGACGAGGTCCGAAGGGGCAGAGGGGCTCTCCTGGGATCTGGACTGGATCCTCTGCAGCAAGCGGCCTGTCCGGGACTCCTCAGTTCACGCTGCAGTCTTTAACTCCATACTTCTTCCTTCTAGTACAAAGCAGGAGTGTCCGTTGTGGCCACGCCTCACCCAGGAAACTCCTGAATCCTGGCAGCTCCTCCCCACGGTTCCCACACACGGAATTCCCTCACAGGGCTGGGACTTCCTTCCT
>gene=chr20_748495-749495; species=bosTau
acgttaaggagtatatattgtctt-aacggtcctggcgcatagaaagcgctcctaagggtt----------------------------tgctgttatAGTTATTTTTTTCTAATTTGCACGAAAATTAACATATGAATATTAAAATTACTAAAGGAAAGAAAGTTCCCCTGGAGGTACTGCCTGAAATCACAGCTGGCATAGGTACCATTTTGGAGAGAAATGTTGACTGGTCCAATCACATCTTTTTACAGATGGGGAATGGGGTCTGGGGGGGTGGAGGGCCTCTCC-TGGTGTTGCAGTGGGTCCTCTGAAGCAGATGGCTCCCCCAGGACCCCTCAACTCACATGGCAGCCTTTAACTCCTGTCT---CTCTTCTAGAGCA--GCTGG-----------------GGCAGCCCCTGGGAACTTCCTCT------------------CCAGGTTCCCGTACATAGAGCTGACTCTCCAACCCCAGACTCTCTTCCT
>gene=chr20_748495-749495; species=calJac
atgctggtgagtatatgttatttcccacaatcccagcatgcagcgagcaccactaagggttACCGACCATTAccatgaaacgtcaggtttggtggcatagttatttttgttttgttcgcatgagaattaatccatgactatgaaactttaaaaagggaaaagattcctccaccaggtatcaactgaactcaccagtggtacatgcacctctttgcagagacacGTCAACTGGGCCAATGTCCACGTTTTGTAGATGGGAGACGGGGTCCGAAGGGACAGAGGGGCTCTCCTGGGGTCTGGACTGGGTTCCCTGCAGCATGCAGCCTGTCCAGGGTTTTTCAGTTCAAGCTGCAGTCTTTAACTCCATACTTTTTCCTTCTAGTACAAAGCAGAAGTGTCAGTTGTGGCCACGCTTCACCCAGGAACCTCCAGAATCCCGACAGCTCCTCCGCACGGTTCCCACACATGGAATTGCC-CACAGGGCTGGGACTTCCTTCCT
>gene=chr20_748495-749495; species=canFam
atgttaaAGAGTTAATGT--TTTTTGGTGGGGGGGGCAC------------------------------CTGGGTGGC----TCAG---TGGTGATATAAGCACATTTT---------------------------------------------------------------------------GGACTCACT-GTGATAGAAGAACCATTTTGGAGAGAAATGTTGATGAGGCCAATTACCTCTTTTTACAGATGGGAAATAGAGCCT---GGGGAGGCGGGATT-----------TGGAGCAGGTCCCTTGTGGCAGGTGGCCTCACCTCCACCCCCCAGTTCACATGGC-GTCTA--ACTTCT-----TTCTCTTTTAGAAGCT-GCGGCAGCGTCCC-TGTGGCTACGCCTCACCTGGGAAAGTCCCCAACCTCAGAGGCTCCT-TCCCTGGTTCCCACACACAGAACTGACTCTC-AGCCCCGAACTCCCTTCTT
>gene=chr20_748495-749495; species=equCab
atgcaagtgagtttatgctgtctctaactgccctggcacacagtaagca---ctaagggttaattatCACTATGGGGCAATGCCAGGTTTGGTGACATAGTTTTTTTTTTCTAATTCATGTGAAAATTAACACATGACTATTAAAATTTAAAAAGGGAGAATAATTCCCCATGAGGTGCCACATGAAATCACTGGTGGCACATGCACCATTTTGGAGAGAAATGTCGACTGGGCCAATTACCTC--TTTACAGAGGGAAGCGGGGG--T---GGGGTGGAGGGACTCCCCTGGGACATGGAGCAGGTC-CCTGGGGCACCTGGCTCCCACCCCGCCCCTCAGTTCACACAGCAATCTAGGGCTCCTGCCTCTCTTCTTCTAGAACAT-GCCGGAGCATCCCTTGTGGGGACACCTCACCCAGGGAACTCCCGAACCCCAGTGGCCCTG-GCCCAGGCGCCCACACACAGAATATTCTCTCAAGTCCCGGCCTCTCTTCCT
>gene=chr20_748495-749495; species=gorGor
atgctggtgagtttatgctgtttccagcagtcccagcatagggtaagcaccactaagggttactgatcattATcgtgaaatggcaggtttggtgacatcgttatttttgtctaattcacaggagaattaatacatgactatgaaaatttaaaaaaggaaaagattcctctactaggtatcaagtgaactcaccagtggtatatgcaccttttggtagagacacGCCAACTGGGACAATCTTCACGTTTTGCAGATGGGAGACGAGGTCCGAAGGGGCAGAGGGGCTCTCCTGGGATCTGGACTGGATCCTCTGCAGCAAGCGGCCTGTC-GGGACTCCTCAGTTCACACTGCAGTCGTTAACTCCATACTTCTTCCTTCTAGTACAAAGCAGGAGTGTCCGTTGTGGCCACACCTCACCCAGGAAACTCCTGAATCCTGGCAGCTCCTCCCCACGGTTCCCACACACGGAATTCCCTCACAGGGCTGGGACTTCCTTCCT
>gene=chr20_748495-749495; species=panTro
atgctggtgagtttatgctgtttccaacagtcccagcatagggtaagcaccgctaagggttactgatcattATCGTGAAATGGCAGGCTTGGTGACATCGTTATTTTTGTCTAATTCACATGAGAATGAATACATGACTATGAAAATTTAAAAAAGGAAAAGATTCCCCTACTAGGTATCAAGTGAACTCACCAGTGGTATATGCACCTTTTGGTAGAGACACGCCAACTGGGCCAATCTTCACGTTTTGTAGATGGGAGACGCGGTCTGAAGGGGCAGAGGGGCTCTCCTGGGATCCGGACTGGACCCTCTGCAGCAAGCGGCCTGTCCGGGACTCCTCAGTTCACACCGCAGTCTTGAACTCCATGCTTCTTCCTTCTAGTACAAAGCAGGAGTGTCCGTTGTGGCCACGCCTCACCCAGGAAACTCCTGAATCCTGGCAGCTCCTCCCCACGGTTCCCACACACGGAATTCCCTCGCAGGGCTGGGACTTCCTTCCT
>gene=chr20_748495-749495; species=papHam
atgctggtgggtttatgttgtttccaacagtcccagcatacagtaagcaccactaagggttactgatcattATcgtgaaatggcaggtttggtgacatcgttatttttgtctaattcacatgagaattaacacatgactatgaaaatttaaaaaGGGAAAAGATTCCCCCACTCGGTATCAACTGAACTCACCAGTGGTATATGCACCTTTTTGTAGAGACACGTCAACTGGGCCAATCTCCACGTTTTGTAGATGGGAGACGGGGTCCGAAGGGTCAGCGGGGCTTTCTTGGGATCTGGACTGGGTCCCCTGCAGCAAGTGGCCTGTCCAGAGTTCCTCAGTTCACGCCACAGTCTTTAACTCCATACTCCTTCCTTCTAGTACAAAGCAGGAGTGTCAGTTGTGGCCACGCCTCACCCAGGAAACTCCTGAATCCTGGTGGCTCCTCCCAATGGTTCCCACACACGGAATTCACTCACAGGGCTGGGACGTCCTTCCT
>gene=chr20_748495-749495; species=ponAbe
atgctggtgagtttatgctgtttccaacagtcccagcatagggtaagcaccactaagggttactgatcattATcatgaaatggcaggtttggtgacatcgttatttttgtctaattcacatgagaattaatacatgactatgaaaatttaaaaaGGGAAAAGATTCCCCTACTAGGTATCAACTGAACTCACCAGTGGTATATGCACCTTTTTGTAGAGACACGTCAACTGGGCCAATCTTCACGTATTGTAGATGGGAGATGAGGTCCGAAGGGGCAGAGGGGCTCTCCTGGGATCTGGACTGGGTCCCCTGCAGCAAGCAGCCTGTCCAGGATTCGTCAGTTCACACCGCAGTCTTTAACTCCATACTCCTTCCTTCTAGTACAAAGCAGGAGTGTCAGTTGTGGCCACGCCTCACCCAGGAAACTCCTGAATCCTGGCAGCTCCTCCCCACGGTTTGCACACACAGAATTCCCTCACAGGGCTGGGACTTCCTTCCT
>gene=chr20_748495-749495; species=rheMac
atgctggtgggtttatgttgtttccaacagtcccagcatacagtaagcaccactaagggctactgatcattatCGTGAAATGGCAGGTTTGGTGACATCGTTATTTTTGTCTAATTCACATGAGAATTAACACATGACTATGAAAATTTAAAAAAGGAAAAGATTCCCCCACTCGGTATCAACTGAACTCACCAGTGGTATATGCACCTTTTTGTAGAGACACGTCAACTGGGCCAGTCTCCACGTTTTGTAGATGGGAGACGGGGTCCGAAGGGGCAGCGGGGCTTTCCTGGGATCTGGACTGGGTCCCCTGCAGCAAGTGGCCTGTCCAGGGTTCCTCAGTTCACGCCACAGTCTTTAACTCCATACTCCTTCCTTCTAGTACAAAGCAGGAGTGTCAGTTGTGGCCACGCCTCACCCAGGAAACTCCTGAATCCTGGTGGCTCCTCCCAATGGTTCCCACACACGGAATTCACCCACAGGGCTGGGACTTCCTTCCT
>gene=chr20_817316-818316; species=hg19
ctcctgagtagctgggattataggcccccgccaccatgctgggctaatttttatatttttagtagagacggggtttcatcatcttggccagtctggtcttgaactcctgaccttgtgaaccacctgcctcagcctccaaagtgctgggattacaggcttgagccactgcacccagtcATGACTCTGCATTCTTAACCATTACCTGTGCTTCTCTTAGATTTGTAACCTCTGAGAATAGTGGATCAGCTTTCTGGGCTGATGAAGCCCTCCCTCAGGAGCTGGGCACTGGATGATCTATTTGGTTGAATAGTTATCATAGCCTGCACTTTGGTGACATTTGTCATGCATGGACCTCATGCAGAgagggaggcactgttgtgagtcctgttttgcagttagggaaactgagatatggagaagttgagtattttatccaaggtctcatagctaatcattggtggagctaggatttgaatgggttctggagtccatgctATACC
>gene=chr20_817316-818316; species=bosTau
------------------------------cca------------------------------------------------------------------------------cttgtg---taccttctttgg---agaaa-----------------------------------------------tatctattcaagtgaccgcatt---cttagatTTGTAACCTCTGAGAGAAGT-GGTCAACATTCTGTGCTGATGAAGGCCTCACAGGGGAGCTGGGCACTGGAGCATCTATTTGGTTGAAGAGTTATCACAGCTCACATTTTGGTGGCATTTGTCAAGCACGGGCCTCATGctgggaaggaggcactattaggcatcctgttttacagttggggaaaccaaggcatggagaagttaagtatcttatccaagttt-tatagctgatcactggtggagttgaggtttgaactagtcctagaatccaggc------
>gene=chr20_817316-818316; species=calJac
----------------------------------------------------------------------------------------------------------------------------------------------------------------------------------tgactctgcattcttaaccattacctgtgtttctcttagatttgtaACCTTTGAGAATAGTGGGTCAGGATTCTGGGCCGATGAAGGCCTCCCTCAGGAGCTGGGCACTGGATGATCTGTTTGATTGAATAGTTATCATAGCCCACACTTTGGTGGCATTTGTCTTTCATGGGTCTCATGCAGAgagggaggcactcttgtgagtcctcccttacagttggggaaactgggatatggagaagttgagtatcttacccaaggtctcatagctaatcat-ggtggagctgggatttgaatgggttctggagtccatgctGTACC
>gene=chr20_817316-818316; species=canFam
--------------------------------------------------------------------------------------------------------------------------------------------------------------------------------------------------------------------cttcgattTGTAAACTCTGAGAGAAGTGGGTCAACATTCTGGGTGTATG--GTCCTCGCCCAGGAGCTGGGCACTGCAGTA---------------------------TCACATTTTGGTGGCATTTGTCATGCATAG-------Gctgggaaagaggcactgttacaagtcctgttttacagttggggaaaccgaggcccggaacagttgactgtcttaccccaagtc-tatagctaatcactggtggaactgggttttgaactggttccagagtccatgc------
>gene=chr20_817316-818316; species=equCab
------------------------------ccatcatgattag------------------------------------------------gctga-------ctcctgtgtctgta---ccccttcttggg---agaaa-----------------------------------------------tgtctcttccagtGACTGCACT---CTTAGATCCATAACCTCTGAGAGAAGCCGCTCAACATTCTGGGCTGACGAAGGCCTCACCCAGGGGCTGGGCACTGGAGCATCTGTTTGGTTGAATAGTTGTCACAGCTCCCATTTGGGTGGTGTTTGTCATGCATAGGCCTCATGCTGGGTgggaggcactgttaggagtcctgtttcccagttggggaaactgaggtatggagcagttgagtatgttacccaaggtc-----------tcatggtggagctgggatttgaacaggtcccagagtccatgc------
>gene=chr20_817316-818316; species=gorGor
ctcctgagtagctgggattacaggcccccgccaccatgctgggataatttttatatttttagtagagacggggtttcatcatcttggccagtctggtcttgaactcctgaccttgtgaaccacctgcctcagcctccaaagtgctgggattacaggcttgagccaccgcacccagccATGACTCTGCATTCTTAACCATTACCTGTGCTTCTCTTAGATTTGTAACCTCTGAGAATAGTGGATCAGCATTCTGGGCTGATGAAGGCCTCCCTCAGGAGCTGGGCACTGGATGATCTATTTGGTTGAATAGTTATCATAGCCTGCACTTTGGTGACATTTGTCATGCATGGACCTCATGCAGAgagggaggcactgttgtgagtcctgttttgcagttagggaaactgagacatggagaagttgagtattttatccaaggtctcatagctaatcattggtggagctaggatttgaatgggttctggagtccatgctATACC
>gene=chr20_817316-818316; species=panTro
ctcctgagtagctgggattacaggcccccgccaccatgctgggctaatttttatatttttagtagagacggggtttcatcatcttggccagtctggtcttgaactcctgaccttgtgaaccacctgcctcagcctccaaagtgctgggattacaggcttgagccaccgcacccagccATGACTCTGCATTCTTAACCATTACCTGTGCTTCTCTTAGATTTGTAACCTCTGAGAATAGTGGATCAGCATTCTGGGCTGATGAAGGCCTCCCTCAGGAGCTGGGCACTGGATGATCTATTTGGTTGAATAGTTATCATAGCCTGCACTTTGGTGACATTTGTCATGCATGGACCTCATGCAGAgagggaggcactgttgtgagtcctgttttgcagttagggaaactgaggtatggagacgttgagtattttatccaaggtctcatagctaatcattggtggagctaggatttgaatgggttctggagtccgtgctATACC
>gene=chr20_817316-818316; species=papHam
ctcccgagtagctgggattacaggcacccgccaccatgccgggctaatttttgtatttttagtagagacggggtttcaccatcttggccagtctggtcttgaactcctaacctcgtgatccacctgccttggcctccaaagttctgggattacaggtgtgagccaccgcacccagcTATGACTCTGCATTCTTAACTATTACCTGTGCTTCTCTTAGATTTGTAACCTCTGAGAATAGTGGATCAGCATTCTGGGCTGATGAAGGCCTCCCTTAGGAGCCGGGCACTGAATGATCTAGTTGGTTGAATAGTTATCATAGCCCGCTCTTTGGTGGCATTTCTCATACATGGGCCTCATGCAGAgagggaggcacggttgtgagtcctgttttgcagttagggaaactgagatatggagacattgagtattttatccgaggtcttatagctaatcattggtggagctgggatttcaatgggttctggagtccatgctATACC
>gene=chr20_817316-818316; species=ponAbe
ctcctcagtagctgggattacaggcccccaccaccatgctgggctaatttttatatttttagtagagacggggtttcaccatcttggccagtctggtcttgaactcctgaccttgtgatccacctgcctcagcctccaaagtgctgggattacaggcgtgagccaccgcacccagccATGACTCTGCATTCTTAACCATTACCTGTGCTTCTCTTAGATTTGTAACCTCTGAGAATAGTGGATCAGCATTCTGGACTGATGAAGGCCTCCCTCAGGAGCTGGGCACTGGATGCTCTATTTGGTTTAATAGTTATCATAGCCTGCACTTTGGTGACATTTGTCATGCATAGACCTCATGCAGAgagggaggcactattgtgagtcctgttttgcagttagggaaactgagatatggagaagttcagtattttatccaaggtctcatagctaatcatcagtggagctaggatttgaatgggttctggagtccatgctATACC
>gene=chr20_817316-818316; species=rheMac
ctcccgagtagctgggattacaggcacccgccaccatgccgggctaatttttgtatttttagtagagacggggtttcaccatcttggccagtctggtcttgaactcctaacctcgtgatccacctgccttggcctccaaagttctgggattacaggtgtgagccaccgcacccagctATGACTCTGCATTCTTAACTATTACCTGTGCTTCTCTTAGATTTGTAACCTCTGAGAATAGTGGATCAGCATTCTGGGCTGATGAAGGCCTCCCTTAGGAGCCGGGCACTGAATGATCTAGTTGGTTGAATAGTTATCATAGCCTGCTCTTTGGTGGCATTTCTCATACATGGGCCTCATGCAGAgagggaggcatggttgtgagtcctgttttgcagttagggaaactgagatatggagacattgagtattttatccgaggtctt-------atcattggtggagctgggatttcaatgggttctggagtccatgctATACC
>gene=chr20_853229-854229; species=hg19
CCTCAGGCAGGGAGCCCCTGAAGGGGGAGGGAGAGAAGAGGGGCGAGGACTACATCAGAGGGATGGGCCCCGAACACCCTCCATGTCACAGACGGAGGGGAGTTGGGGGGCAGATGACCCTTCTGGACTTCTGGGTCAAGGAGGGCTGGCTCAGGAAGCCCAGGGTGTCAGGGAAGGCGGTGGCACAGTGTCTTGCATCTGGGTCCAGGTTGTCCAGGAGTGCCAAGTCCGAGCTTCTCCTGTGTGGTCCAGCCTCTGGCACAGCTGCTCGTTAGATGTCCAAAGGCCGTATCATCATGCGAGAGGCACGCAGTGAGTAGCTGGGGCCCTTGAAGTAGTGCCAGCGGATGCCGTCCATCTTGTACTTGTTGTCGGGAGCGTGGTAGTAGACGCCGTTGAGGTTTGACAGGCCACAGGCGTCAAACCACCACCCTGGTGGAAGAGGGAGGACAGGCGCTTGGTGGAGGTGGGAGCCCAGCCAGTGGCAAGAGGGCAGCCCC
>gene=chr20_853229-854229; species=bosTau
CCTCAGGTGGGAGGCCCCTGCAGGAGGCAGGAGGGAAGAGGAAG-AGGGACACTGAAGAGGCAGGAACCCCAAATGTCCACCATTTCACAACTTGAGGGGAAAAGGGCTAGAGGCGACTCTTCTGGACTCCTGGGGCAAGGAGGGCTGGCTCAGGGGACCCAGGCTGTCCGGGAAGGTCCTGGCATTGTGTCCTGTGTTCGAGTCCAGCTTGTCCAGGGGTACCATGGC-CATGTCCTCCCTTG-GGACCAGCCTCAGGCGTGGCTGCCCCTTAGATGCCCGAGGGGCGCACCATCATGCGAGTGGTGCGCAGCGAGTAGCTGGGGCCCTGGAAGTAGTGCCAGCGGATGCCGTTGAGCTTGCGCACATGGTGACGGGCTGGATAGTAGATGCCATTGAGGTTTGAGAGGCCACAGGCGTCAAACCACCACCCTGGTGGA--GG---AGAAAGAGGCTTTAGGTAAGTGGGGATGCAGTTAATAGGGTGAGGGCAGCCCC
>gene=chr20_853229-854229; species=calJac
CCTCTAGCAGAGAGCCCCTGCAGGAGGTGGGAGAGAAGAGGAGCAAGGCCTACATCAGAGGGATGGGCCCCGAACACCCTCCATGTCACACACGGAGGGGAGTAGGGAGGCAGATGACCCTTCCGGACTTCTGAGGGAAGGAGGGTTGGCTCAGGAGACCCCGGGTGTCAAGGAAGATGGTGGCACAGTGTCCTGCATCTGGGTCCAGGTTGTCCAGGAGTGCCAAGTCCGAGCTCCTCACACGTGGTCCGGCCTCTGGCATGGCTGCTCGTTAGATGCCTGAGGGCCGTATCATCAGGCGGGAGGCACGCAGTGAGTAGCTGGGGCCCTTGAAGTAGTGCCAGCGGATGCCGTCCATCTTGTGCTTGTTATTGGGAGCACGGTAGTAGATGCCATTGAGGTTTGACAGGCCACAGGCATCAAACCACCACCCTGGTGGAATATGGAGGAAAGAGGCTTGGTGAAGGTGGGAGCCCAGCCAGTGGCAAGAGGGCAGCCCC
>gene=chr20_853229-854229; species=canFam
CCTCAAGCTGGGTAGCCATGCTGGAGACAG-AGGGAAGAGGACAGAGGGATACTGTAGAGGCAGGACCCCCCATTACCC-TTATTTCACAACTTGAAGGGAACAGGG-GGCAGCTGAC-CCCCTGT-CTCCTGGG-CAAGGAGTGCTAGCTCAGGGGACCCAGGGTATCCAGGAACGCCCTGGCACTGTGTCCTATGTTTGGGTCCGGCTTGCCCAGGGGTACCAAGTCCCACCTCTTCCTATG-GGTCCAGCCTCAGGCGCAGCCACTTGTCAGATGCCCACGGGACGCACCATCATGCGAGTGGCCCGCAGCGAGTAGCTGGGGCCCTGGAAGTAGTGCCAGCGGATGCCGTTGAGTTTGCGCACGTGGTGGCGAGCTGGGTAGTAGATGCCGTTGAGATTTGAGAGGCCACAGGCATCAAACCACCATCCTGGTGCG--GGGAGAGGAAGATGC-TTGGGGAGGTGGGGGC-CAGCCAGTGGGCTGAGGGCAGCCCC
>gene=chr20_853229-854229; species=equCab
CCTCAGG--AGCGGCCCCTGCCGGAGACAGGAGGGAAGAGGAAAGAAGGATGCTGCAGAGGCAGGATCCCCAAAGGCCA-TCGTTTCATAACTTGAGGGGAACTGGGAGGCGGCGGACTCTTCTGGACTCGGGGG-CGACGAGGGCTGGCTGGGGAGACCCAGGAGGTCCAGGAAGGCCCCAGCACTGTGGTCTGTGTTTGGGTCCCGCTCGTCCAGGGGCCCCGAGCCACGGCTCCTCCTGC--GGTCCAGCCTCAGGCGCGGCTGCTGGTTAGACGGCCGCGGGACGCAGCATCATGCGCGTGGCGCGCAGCGAGTAGCTGGGGCCCTGGAAGTAGTGCCAGCGGATGCCGTTGAGCTTGCGCGCGTGGTGGCGGGCTGGGTAGTAGACGCCGTTGAGGTTGGAGAGGCCGCAGGCGTCAAACCACCACCCT-GTGGA--GGGGGAAGAAGAGGCTTTGGGGACGCGGGGGC----CCAGTGGGGTGAGGGCAGTCCC
>gene=chr20_853229-854229; species=gorGor
CCTCAGGCAGGGAGCCCCTGAAGGGGGAGGGAGAGAAGAGGGGCGAGGACTACATCAGAGGGATGGGCCCCGAACACCCTCCATGTCACAGACGGAGGGGAGTGGGGGGGCAGATGACCCTTCTGGACTTCCGGGTCAAGGAGGGCTGGCTCAGGAAGCCCAGGGTGTCAGGGAAGGCGGTGGCACAGTGTCTTGCATCTGGGTCCAGGTTGTCCAGGAGTGCCAAGTCCGAGCTTCTCCTGTGTGGTCCAGCCTCTGGCACAGCTGCGCGTTAGATGTCCAAAGGCCGTATCATCATGCGAGAGGCACGCAGTGAGTAGCTGGGGCCCCTGAAGTAGTGCCAGCGGATGCCGTCCATCTTGTACTTGTTGTCGGGAGCGTGGTAGTAGACGCCGTTGAGGTTTGACAGGCCACAGGCGTCAAACCACCACCCTGGTGGAAGAGGGAGGAAAGGCGCTTGGTGGAGGTGGGAGCCCAGCCAGTGGCAAGAGGGCAGCCCC
>gene=chr20_853229-854229; species=panTro
CCTCAGGCAGGGAGCCCCTGAAGGGGGAGGGAGAGAAGAGGGGCGAGGACTACATCAGAGGGATGGGCCCCGAACACCCTCCATGTCACAGACGGAGGGGAGTGGGGGGGCAGATGACCCTTCTGGACTTCTGGGTCAAGGAGGGCTGGCTCAGGAAGCCCAGGGTGTCAGGGAAGGTGGTGGCACAGTGTCTTGCATCTGGGTCCAGGTTGTCCAGGAGTGCCAAGTCCGAGCTTCTCCTGTGTGGTCCGGCCTCTGGCACAGCTGCTCGTTAGATGTCCAAAGGCCGTATCATCATGCGAGAGGCACGCAGTGAGTAGCTGGGGCCCTTGAAGTAGTGCCAGCGGATGCCGTCCATCTTGTACTTGTTGTCGGGAGCGTGGTAGTAGACGCCGTTGAGGTTTGACAGGCCACAGGCGTCAAACCACCACCCTGGTGGAAGAGGGAGGAAAGGCGCTTGGTGGAGGTGGGAGCCCAGCCAGTGGCAAGAGGGCAGCCCC
>gene=chr20_853229-854229; species=papHam
CCTCAGGCAGGGAGCCCCTGAAGGGGGAGGGAGAGAAGAAGGGTGAGGACTACATCAGAGGGATGGGCCCTGAATACCCTCCATGTAACAGACAGAGGGGAGTAGGGGGGCAGATGACCCTTCTGGGCTTCTGGGGCAAGGAGGGCTGGCTCAGGAAGCCCAGGGTGTCAAGGAAGGTGGTGGCACAGTGTCTTGCATCTGGGTCCGGGTTGTCCAGGAGTGCCAAGTCCGAGCTTCTCCTGTGTGGTCCAGCCTCTGGCACAGCTGCTTGTTAGATGTCCAAAGGCCGTATCATCATGCGAGAGGCACGCAGCGAGTAGCTGGGACCCTTGAAGTAGTGCCAGCGGATGCCGTCCATCTTGTACTTGTTGTCAGGAGCGTGGTAGTAGACACCATTGAGGTTTGACAGGCCACAGGCGTCAAACCACCAGCCTGGTGGAAGAGGGAGGAAAGGTGCTTGGTGGAGGTGGGAGCCCAGCCAATGGCAAGAGGGCAGCCCC
>gene=chr20_853229-854229; species=ponAbe
CCTCAGGCAGGGAGCCCCTGAAGGGGGAGGGAGAGAAGAGGGGCGAGGACTACATCAGAGGGATGGGCCCCGAACACCCTCCATGTCACAGACGGAGGGGAGTAGGGGGGCAGATGACCCTTCTGGACTTCTGGGTCAAGGAGGGCTGGCTCAGGAAGCCCAGGGTGTGAGGGAAGGCGGTGGCACAGTGTCTTGCATCTGGGTCCAGGTTGTCCAGGAATGCCAAGTCCGAGCTTCTCCTGTGCGGTCCAGCCTCTGGCACAGCTGCTCGTTAGATGTCCAAAGGCCGTATCATCATGCGAGAGGCACGCAGTGAGTAGCTGGGGCCCTTGAAGTAGTGCCAGCGGATGCCGTCCATCTTGTGCTTGTTGTTGGGAGCACGGTAGTAGATGCCATTGAGGTTTGACAGGCCACAGGCATCAAACCACCACCCTAGTGGAAGAGGGAGGAAAGGCGCTTGGTGGAGGTGGGAGCCCAGCCAGTGGCAAGAGGGCAGCCCA
>gene=chr20_853229-854229; species=rheMac
CCTCAGGCAGGGAGCCCCTGAAGGGGGAGGGAGAGAAGAAGGGTGAGGACTACATCAGAGGGATGGACCCTGAATACCCTCCATGTAACAGACAGAGGGGAGTAGGGGGGCAGATGACCCTTCTGGGCTTCTGGGGCAAGGAGGGCTGGCTCAGGAAGCCCAGGGTGTCAAGGAAGGTGGTGGCACAGTGTCTTGCATCTGGGTCCGGGTTGTCCAGGAGTGCCAAGTCCGAGCTTCTCCTGTGTGGTCCGGCCTCTGGCACAGCTGCTTGTTAGATGTCCAAAGGCCGTATCATCATGCGAGAGGCACGCAGCGAGTAGCTGGGACCCTTGAAGTAGTGCCAGCGGATGCCGTCCATCTTGTGCTTGTTGTCAGGAGCGTGGTAGTAGACACCATTGAGGTTTGACAGGCCACAGGCGTCAAACCACCACCCTGGTGGAAGAGGGAGGAAAGGTGCTTGGTGGAGGTGGGAGCCCAGCCAATGGCAAGAGGGCAGCCCC
>gene=chr20_887027-888027; species=hg19
gaaagataagaaatgtttgttgttattttaagctgctaaatgttttagggtaatttgttatgccacaatagataactaatataCTGCTTTTCCAGAGCTTATAGAGGTTTAACCCTCTTGCTTCTCTTCTCTGCCATCCCCAGGCCTCAGTTTCCTCATTTTGACAATGGGCTGACTTGTGATTTATGAGGGTTGGCCCCTCCTCCTCTGCCTTGCTTCTGTCCCCTGGGCCTGCACCAGGCCCTCACCCTGTGGCTCAATGCAGACTGAAATGGTTTGTCTTGTCCTGTCTGAGCAGCTGGGCCCAAGCCTTCCTCATTGTTTTCCTCTCTGCAAGACATACTATTGCTTTTCTTCTGGGTCAGGCTCTGGGCAAGCACAGCCAGTGGGCTGAGAGCCAGGGGTAGAGAGACTTGGGGACCAACGGGCTCTCACGGAGGGATGAGCTTCTCAACCCTAGCTCAACCCTCAATTCTTTGACACAGGCCCAGCGTCTCCAA
>gene=chr20_887027-888027; species=bosTau
gagagataataaatgtttgt---------AGCTTGCTGAATGCCTTAGGGTGTCTTGTT--------CTAGATAAGTACTGTCCTGCTTTCGCAGAGGTCACAGAGGTCAGACACTCTTGCTCCTTCTCC--GTCACCTCCAGGCTATAGTTTCCTCATTTTACCAGTGAACTAATGTGTATC-TGTAA-GGTCGGCC---CCTCCTCTGCCCATCTCCAGCCCCTCGGGCCCACA-CAGGCCCTGACCCCTGGGCTCAAGGCAGAGGGGA----TTTGTCTTGTTTTTTTCAAGCAGCCAGGCCCAGCCTTCCTCGGCTGTTTTCCTCCCTGCAAAAGATTCTGTTGCTTTCCTTCTAGGTCAGGCTCAGTG------GAGCGAGTGGGCAGGGAGCCAGGGCTGGAGAATGTCTTGCACCAACAGCCTGTAGAGGAGGGATGCGCTTTTCAGCTCTAGCGTAAGTTGTGATTCCC-GGCACAGGCCTGGCTCCGCCAC
>gene=chr20_887027-888027; species=calJac
gaaagataacaaatgttcattgttattttaagctgctaaatgttttagggtaatttgttatgccacagtagagaactaacataCTGCTTTTCCAGAGCTTACAGAGCTTTAACCCTCTTGCTTCTCTTCTCCGCCGTCTCCAGGCCTCAATTTCCTCATTTTGACAATGGGCTGACTTGTGATTTGTGAGGGTTGGCCCCTCATCCTCTGCCTTGCTTCCACCCCTGGGGCCTACACCAGGCCCTCACCCTGTGGCTCAATGCAGACTGAGATGGTTTTTCTCGTCCTCTCTGAGGAGCTGGGTCCAAGCCATCCTCATTGTTTTCCTCTCTGCAAAATATTCTATTGCTTTTCTTCTGGGTCAGGCTCTGAGCAAGCAGAGCCAGTGGGCAGGGAGCCAGG-----------TCGGGGACCAGTGGGCTCTCATGAAGGGATGAGCTTCTCAGCCCTAGCTCAACTCTCGATTCTTTGGCACAGGCCCAGCGTCTCCAA
>gene=chr20_887027-888027; species=canFam
gaaagataataaccgtttgcggttattttaagctgttacatgtttgggagtaatgtgctgtcccacaatagataaggaatgcaCTACTTTTGTGGTGGTCACAGAGGTCAGACCCTCTTGCCTCCCCTCCCCATCATCCACATGACTCAGTTTCCCCAATTTTGCAACGGTCTCACTTGTGGC-TCTAAGGGCCAGCGCTTCCTCTTCTGCCTTGCTCCAGCCCTTCGGGCCCACA-CAGGCCCTGACCTTGGGG---------------------------------TTCCGAGCAGCCAGACCCAGCCCTCCT-GGCTCTTT-CCCCTCTG------------TTGCTCTTCTTCTGGGTCAGGCTCAGGGAGAGCAGAGCAGGCAGGCAGGAGGCCAGGGGTGGAGCGTGTCAGGGCCCAGCGGGCTGTTGTGGAGGGAGGTGCCGTTCAGCTCTGCCTCGGCCCACAATTCCC-GGCACAGGCTGGGCTTCTCCAG
>gene=chr20_887027-888027; species=equCab
gagagataataaatgtttgtggttattttaagctgctaaatgttttagagtaat-tgttatgccatgatagataactcatgcaCTGCTTTTGCAGAGGTCGCAGAGGTCAGACCCTCTGGCTTCCGCGCCA------TCCCAGGTCTCAGTTTCCTC-TTTTTACAGTGGGCTGCCTTGTGGC-CTGCAGGGTTGGCTCCTCCTCCCCTGCCCTGCTCCGGCCCCTC-GGCCCACC-CAGTCCCTGACCCCCGTGCCCAGACCAGGGTTCT-----TTGTCTTGTTTTTTCTGAGCAGCCAGGCCCTGCCTTCCTCCGCTGTTTTCCTCCCTGCGAGAGATTCCACTGCTTGCCTTCT-GGTCTGGCTCCAAGCGGGAGGAGCGGGCGGGCAGGGAGCCAGGGGTGGAGGGTGTCAGGGCCCAGCGGGCCGTCGAGGAGGGATGGGCTTTTCAA--CTAGCTCAACCCACAATTCCC-GGCACAGGCT-GGCTCCACCCC
>gene=chr20_887027-888027; species=gorGor
gaaagataataaatatttgttgttattttaagctgctaaatgttttagggtaatttgttatgccacaatagataactaatataCTGCTTTTCCAGAGCTTATAGAGGTTTAACCCTCTTGCTTCTCTTCTCTGCCATCCCCAGGCCTCAGTTTCCTCATTTTGACAATGGGCTGACTTGTGATTTATGAGGGTTGGCCCTTCCTCCTCTGCCTTGCTTCTGTCCCCCGGGCCTGCACCAGGCCCTCACCCTGTGGCTCAGTGCAGACTGAGATGGTTTGTCTTGTCCTGTCTGAGCAGCTGGGCCCAAGCCTTCCTCATTGTTTTCCTCTCTGCAAGACATACTATTGCTTTTCTTCTGGGTCAGGCTCTGGGCAAGCACAGCCAGTGGGCTGAGAGCCAGGGGTAGAGAGAGTTGGGGACCAACGGGCTCTCACGGAGGGATGAGCTTCTCAACCCTAGCTCAACCCTCAACTCTTTGACACAGGCCCAGCGTCTCCAA
>gene=chr20_887027-888027; species=panTro
gaaagataataaatgtttgctgttattttaagctgctaaatgttttagggtaatttgttatgccacaatagataactaatataCTGCTTTTCCAGAGCTTATAGAGGTTTAACCCTCTTGCTTCTCTTCTCTGCCATCCCCAGGTCTCAGTTTCCTCATTTTGACAATGGGCTGACTTGTGATTTATGAGGGTTGGCCCCTCCTCCTCTGCCTTGCTTCTGTCTCCCGGGCCTGCACCAGGCCCTCACCCTGTGGCTCAATGCAGACTGAGATGGTTTGTCTTGTCCTGTCTGAGCAGCTGGGCCCAAGCCTTCCTCATTGTTTTCCTCTCTGCAAGACATACTATTGCTTTTCTTCTGGGTCAGGCTCTGGGCAAGCACAGCCAGTGGGCTGAGAGCCAGGGGTAGAGAGAGTTGGGGACCAACGGGCTCTCACGGAGGGATGAGCTTCTCAACCCTAGCTCAACCCTCAATTCTTTGACACAGGCCCAGCGTCTCCAA
>gene=chr20_887027-888027; species=papHam
gaaagataataaatgtttattattattttaagctgctaaatgttttagggtaatttgctatgctgcaatagataactaatataCTGCTTTTCCAGAGCTTATAGAGGTTTAACCCTCTTGCTTCTCTTCTCTGCCATCCCCAGTCCTCAGTTTCTTCATTTTGACAATGGGCTGACTTGTGATTTGTGAGGGGTGGCCC-TCGTCCTGTGCCTTGCTTCTGTCCCCCAGGCCTGCACCAGGCCCTCACCCTGTGGCTCATTGCAGACTGAGATGGTTTGTCTTGTCCTCTCTGAGTAGCTGGGCCCAAGCCTTCCTTGTTGTTTTCCTCTCTGCAAGATATTCTATTGCTTTTCTTCTGGGTTAGGCTCTGGGCAAGCAGAGCCAGTGGACAGGGAGCCAGGGGTAGAGAGAGTCGGGGACCAACGGGCTCTCATGGAGGGATGAGCTTCTCAACCCTGGCTCAACCCTCAATTCTTTGACACAGGCCCAGCATCTCCAA
>gene=chr20_887027-888027; species=ponAbe
gaaagataataaatgtttactgttattttaagctgctaaatgttttagggtaatttgttatgctataatagataactaatataCTGCTTTTCCAGAGCTTATAGAGGTTTAACCCTCTTGCTTCTCTTCTCTGCCATCCCCAGGCCTCAGTTTCCTCATTATGACAATGGGCTGACTTGTGATTTATGAGGGTTGGCCCCTCCTCCTCTGCCTTGCTTCTGTCCCCCGGACCTGCACCAGGCCCTCACCCTGTGGCTCAATGCAGACTGAGATGGTTTGTCTTGTCCTGTCTGAGCAGCTGGGCCCAAGTCTTCCTCATTGTTTTCCTCTCTGCAAGACATTCTATTGCTTTTCTTCCGGGTCAGGCTCTGGGCAAGCAGAGCCAGTGGGCTGAGAGCCAGGGGTAGAGAGAGCTGGGGACCAACGGGCTCTCATGGAGGGATGAGCTTCTCAACCCTAGCTCAACCCTCAATTCTTTGACACAGGCCCAGCGTCTCCAA
>gene=chr20_887027-888027; species=rheMac
gaaagataataaatgtttattattattttaagctgctaaatgttttagggtaatttgctatgctgcaatagataactaatataCTGCTTTTCCAGAGCTTATAGAGGTTTAACCCTCTTGCTTCTCTTCTCTGCCATCCCCAGTCCTCAGTTTCTTCATTTTGACAATGGGCTGACTTGTGATTTGTGAGGGGTGGCCC-TCGTCCTGTGCCTTGCTTCTGTCCCCCAGGCCTGCACCAGGCCCTCACCCTGTGGCTCAATGCAGACTGAGATGGTTTGTCTTGTCCTCTCTGAGTAGCTGGGCCCAAGCCTTCCTTGTTGTTTTCCTCTCTGCAAGATATTCTATTGCTTTTCTTCTGGGTTAGGCTCTGGGCAAGCAGAGCCAGTGGACAGGGAGCCAGGGGTAGAGAGAGTCAGGGACCAATGGGCTCTCATGGAGGGATGAGCTTCTCATCCCTGGCTCAACCCTCAATTCTTTGACACAGGCCCAGCATCTCCAA
>gene=chr20_938037-939037; species=hg19
tgaatttctaaaaggctccccaggggattctgttgtTGGGTCTTCCAGATTTCGGCAATAGATTTAATTTAGCCAGGCTTcctcttcatcacattcatcacatgggaaaactgaggccccggaaggggaagtgacttgacctggaccccatcagatagctggtgacaggctggagctcccacctgtgcctcccaatgccaaggccactctcACCAGCAGCCCAGGGTGTTTAGATGGCCCCGTGGGACTGTCAACCTCCTAGGTACCCCTGGTCCCTGAGACATCTGGTTCGTGAAACTGCGAGGTTCTGGGGATCGAGGTGTCACCCTCTTCTGCCTCTGGCTGAGTCTGCTTCTTGAGAGTAGCCTGGAGGGGCTGAGGGCCCCTCCTCTTTTATCAGCTCCCCCCAAGCTGAAACCCCACCCCAATCCCCAATACACTCTGACCCCTCTCAGCCCCAAGCATTCCTGTGAAAACCACTCCACATGTTTTAAATTCTG
>gene=chr20_938037-939037; species=bosTau
----------------------------------------TCCCCCAGGT-TAGGCAATGGATTTAACCCAGTTATGCCTcttcttca-----tccatcaaaagggagcattgaggcccagaatgaggaaatgatttggccttgacctcac-cgattgtcggtgacaagctgagacttggacctgtgcctccCAGTGCTAACTGCCCCCCCGCCAACAGCCCAGGGAGTTTAGACAGCTCTGGGAAGGTGT---CCTCCTAGGTGTCCCTGACCCTCCAGACATGTGGTTCCTGGGGCCT----CTCCTGTG------AGCACAGCACCCGTCTGCCTCTGGCTGAGCCCCCTTCTCGTGAGAGGCCTGGAGGGGCTGAGGGCC----------------------------------CCCACCCAG-TCTCTTACACACCCTGGTCC-TCTGGTCCCTGGGCATTCCagagaaaactaccctacattgtttaggttcaa
>gene=chr20_938037-939037; species=calJac
--------------------------------------------------------------------------------------------------------------------------------------------------------------CTGGTGACAGGCTGGAGCTCCCACCTGTGCCTCCCAATGCCCAGGCCACTCTCATCAGCATCCCAGGGTGTTTAGATGGCC--------CTGTCAACCTCCCAGGTGCCCCTAGTCCCTGAGACACGTGGTTCGTGGAACTGTGAGGTTCTGGGGCTTGAGGTGTTACCCTCTTCTGCTTCTGGCTGAGCCCGCTTCTTAAGAGGGGCCTGGACGGGCTGAGGGTTGCTCCTCTTTTATCAGTTCCCCGCAAGCTGAAACTCCACCCCA-TCCCCAATACATCCTGACCCCTCTCAGCGCCAAGCATTCCTGTGAAAACCACTCCACATGTTTT-AATCCTG
>gene=chr20_938037-939037; species=canFam
tgaatttttaaaaagcatcccggaggatgctcttggg---ccacccagattTGGGCAAagagtataatctagtcatgcctcctcttca-----ttcatcaaatggagagaatgaggcccagaaagaaaaactgacttggcctggagcccac-agacagctggtgccagactgggatttgaacctgggcc-cccaacactgaggccACTGTCACCTGCAGCCCAGGGTATTCAGATAGCTCCTTGGGATGGTCAACCTCCTGGGTGTCCCTGGCTTCTCAGACATGTAGTTCCTGCGACCA----CTTCTGTA--GCACAGTGTTACTGTTTCTGCCCCATGGTTAAACCCCCTTCTAGAGAGGGGTATG--GGGGCTGAGGGAC--------------------TCTC----------ACCCCTTTG-TCCCCAACACACCCTAGTCT-TCTCAGCCCTGAACAttccagggaaaactgccccacatggtttagattcag
>gene=chr20_938037-939037; species=equCab
tgaatttttaaaaagctcctcagagggagctgatCGG---CCAGCCAGATTggggcaatggatgtaatccagtcgtgcctcctcttca-----tccattgcatggggaaacttcctcccagaaagatgaaatgacttggcctagaccccgc-agattgctcatgacaggctgggactcaaacctgtgcctcccaatgctgagaccactctcaccagcagcccagcGTGTTTAGATGGCTCGGTGGGATTGTCAACCTCCTAGATGTCCCTGGCCCCTCAGACATGTGGTTCCTGGGGCCA----CTTCTGTA-TGCCCAGTGTTGCTCTCTTCTCCCCGTGGCCGAGCCCCCGGCTTGAGAGGGGCCTG-AGGGGCGGAGGGCC--------------------CCTCAAGCTGAGG-TCCCCACAG-TCCCCGACACACCCTGGCCC-TCTCGGCCCTGAGCATTCCAGCGGAAACCACTCCACATGGTTTAGATTCGG
>gene=chr20_938037-939037; species=gorGor
tgaatttctaaaaggctccccaggggattctGTTGATGGGTCTTCCAGATTTCGGCAATAGatttaatttagccatgcttcgtc---------ttcatcacatgggaaaactgaggccccggaaggggaagtgacttgacctagaccccatcagatagctggtgacaggctggagctcccacctgtgcctcccaatgccaaggccactctcACCAGCAGCCCAGGGTGTTTAGATGGCCCCGTGGGACTGTCAACCTCCTAGGTACCCCTGGTCCCTGAGACATCTGGTTCGTGAAACTGCGAGGTTCTGGGGATCGAGGTGTTACCCTCTTCTGCTTCTGGCTGAGTTTGCTTCTTGAGAGTAGCCTGGAGGGGCTGAGGGCCCCTCCTCTTTTATCAGCTCCCCCCAAGCTGAAACCCCACCCCA-TCCCCAATACACTCTGACCCCTCTCAGCCCCAAGCATTCCTGTGAAAACCACTCCACATGTTTTAAATTCTG
>gene=chr20_938037-939037; species=panTro
tgaatttctaaaaggctccccaggggattctgttgtTGGGTCTTCCAGGTTTCGGCAATAGATTTAATTTAGCCAGGCTTCCtcttcatcacattcatcacatgggaaaactgaggccccggaaggggaagtgacttgacctggaccccatcagatagctggtgacaggctggagctcccacctgtgcctcccaatgccaaggccactctcaccagcagcccagggtgtttAGATGGCCCCGTGGGACTGTCAACCTCCTAGGTACCCCTGGTCCCTGAGACATCTGGTTCGTGAAACTGCGAGGTTCTGGGGATCGAGGTGTTACCCTCTTCTGCCTCTGGCTGAGTCTGCTTCTGGAGAGTAGCCTGGAGGGGCTGAGGGCCCCTCCTCTTTTATCAGCTCCCCCCAAGCTGAAACCCCACCCCATTCCCCAATACACTCTGACCCCTCTCAGCCCCAAGCATTCCTGTGAAAACCACTCCAC--GTTTTAAATTCTG
>gene=chr20_938037-939037; species=papHam
tgaatttccaaaaagctctccaggggatgctgttgctgggtcTTCCAGATTTTGGCAACAGATTCAatctagtcatgcttcctc---------ttcaacacatggggaaactgaggcccgggaagtggaagtgacttgacctagaccctaccagatagctggtgacaggctggagctcccaactgtgcctcccaatgccaaggtcactctCACTAGCAGCCCAGGGTGTTTAGATGGCCCCGTGGGACTGTCAACCTCCTAGGTGCCCCTGGTCCCTGAGACATGTGGCTCGTGAGACTGCGAGGTTCTGGGGCTCGAGGTGTTACCCTCTTCTGCCTCTGGCTGAACCTGCTTCTTGAGAGTGGCCTGGAGGGGCTAAGGGCCCGTCCTCTTTTGTCAGCTCCCCCCAAGCTGAAACCCCACCCCA-TCCCCAATACACCCTGACCCCTCTCAGCCCCAAGCATTCCTGCAAAAACCACTGCACATGTTTTAAATTCTG
>gene=chr20_938037-939037; species=ponAbe
tgaatttctaaaaggctccccagaggattctgttgtTGTGTCTTCCAGATTTCGGCAAtagatttaatttagccatgcttcctc---------ttcatcgcatgggaaaactgaggaccgggaaggggaagtgacttgacctagaccccaccagagagctggtgacaggctggagctcccacctgtgcctcccaatgccaaggccactctcactAGCAGCCCAGGGTGTTTAGATGGCCCCGTGGGACTGTCAACCTCCTAGGTGCCCCTGGTCCCTGAGACATGCGGTTCGTGAAACTGCGAGGTTCTGGGGCTCGAGGTGTTACCCTCTTCTGCCTCTGGCTGAGTCTGCTTCTTGAGAGTGGCCTGGAGGGGCTGAGGGCCCCTCCTCTTTTATCAGCTCCCCCCAGTCTGAAACCCCACCCCA-TCCCCAATACACTCTGACCCCTCTCAGCCCCAAGCATTCCTGTGAAAACCACTCCAC--GTTTTAAATTCTG
>gene=chr20_938037-939037; species=rheMac
tgaatttccaaaaagctctccaggggatgctgttgctgggtcTTCCAGATTTTGGCAACAGATTCAatctagtcatgcttcctc---------ttcaacacatggggaaactgaggcccgggaagtggaagtgacttgacctagaccctaccagatagctggtgacaggttggagctcccaactgtgcctcccaatgccaaggccactctcactagcagccCAGGGTGTTTAGATGGCCCTGTGGGACTGTCAACCTCCTAGGTGCCCCTGGTCCCTGAGACATGTGGCTCGTGAGACTGCGAGGTTCTGGGGCTCGAGGTGTTACCCTCTTCTGCCTCTGGCTGAACCTACTTCTTGAGAGTGGCCTGGAGGGGCTAAGGGCCCGTCCTCTTTTGTCAGCTCCCCCCAAGCTGAAACCCCACCCCA-TCCCCAATACACCCTGACCCCTCTCAGCCCCAAGCATTCCTGCGAAAACCACTGCACATGTTTTAAATTCTG
>gene=chr20_998196-999196; species=hg19
TCTTACCTGGtttgttccttcagcaaaccaaggttaagttagcattttctctgtgcaaggccctgagagctgggagagctggagacatgaggtgagtcaacacagaccctgctctgaggtctgggcagtccagtCGAAAGACGTCCAGGACATGGGGTTGGGCATTCCAGGCAAGACCATCAACTCTACGAGGAAAGGGATGATTTTAATTCACTATGAGAAATGAGTGAATCATTTATTTTCTTAGCTTAAAACAGGGGGTGGACAAGAgactgactctggcccaccatctgtttttataaataaagttttattgaaacacaactatatttcttcatgtatcacctatggcctttacactacaatgtacgagtaattgtgaaagagaccacgtggaccacaaacactaaaatatttactgtttggacccttatagaagttccctggccctggcttgaaacactaatacttgtttattatttcacacagtttctgaaggc
>gene=chr20_998196-999196; species=bosTau
--------------------------------------------------------------------------------------------------------------------------------------------------------------------------------------------------------------------------------------------------------------------------------------------------------------------------------------------------------------------------------------------------------------------------------------------------------------------------------------------------------------------
>gene=chr20_998196-999196; species=calJac
TCTTACTTGGTTTTTTCCTCTAGCAAACCAAGGTTAGGTTagcattttctctgtgcaaagccctgagagctgggagagctggagacatggagtgagtc------------------------------------------------------------------------------------------------------------------------------------------------------------------------------------------------------------------------------------------------------------------------------------------------------------------------------------------------------------------------------------------------------------------
>gene=chr20_998196-999196; species=canFam
---TACTTAGTTTGTTCCTCCAGGAGAC---GGTTAGGTTAGCATTTTCTTTGCACATGGCTCTGAGAGCTGGGAGAGTA-AAGACATGAGGAGAGTCAACATAGAGCCTACCCTGAGGTTCGAGCAATCCAATGCAGAGATGTACAGGAGATGGAGTT-GGCATTCCTGGCA-AGACATCAACTCCACAAAGAAAGGAACTATTTTTATACACCATTAGAAAAGCATGAATCATTTATGttagtggcttgaaacagggattggatcatggacccaatcaggtccgtcatttgtttttataaataaagttttactggaacatggccacatttatttatgtattgcctatggactttgcactacaatgacagagtagttgcaacagagaccacatggcccgcaaagactaagatatttgctatctgaacttttacagtggttcactgaccctggcatatgacaccaataattatgtattatctcacacagctcctgagggc
>gene=chr20_998196-999196; species=equCab
TTTTACCTGGTTTGTTCCTCCAGCAAAT---AGTTAGGTTAGCGTTTTCTCTGTGCACAGCTCTGAGAGCTGGAAGAGCC-AAGACAGGAGGTGAGTCAACACAGCCCCTGCCCCGAGGTCTGAGCCATCCAATGGAGGGCCATCCGGAAGATAGAGTG-GGCATTTCAGGCACAGCCATCAACTCCATGAAGAAAGGGACCATTTTTATACACGATAAAAAAAGCACGCATCATTTATGCTAGTGGATTCAAAGaggagttggaccagagaccgaattcagcccgccacttgtttttacgaattaagttgtatttgaacacagccgcatttatttatgcgttgcctatggactctgcactacagtggcggggtagttgcgacagagatgacatggcccacaaagac--aagtatttactatctgaagtcttacagaagttcactgaccctggcttgaaataccaat-attatttattacgtcacacagtttctgagggc
>gene=chr20_998196-999196; species=gorGor
TCTTACCTGGtttgttccttcagcaaaccaaggttaagttagcattttctctgtgcaaggccctgagagctgggagagctggagacatgaggtgagtcaacacagaccctgctctgaggtctgggcagtccaatcgaaagacGTCCAGGACATGGGGTTGGGCATTCCAGGCAAGACCATCAACTCCACGAGGAAAGAGACGATTTTAATTCACTATGAGAAATGAGTGAATCATTTATTTTCTTAGCTTAAAAca-ggggtggacaagagactgactctggcccaccatctgtttttataaataaagttttattgaaacacaactatatttcttcatgtatcacctatggcctttacactacaatgtaggagtaattgtgaaagagaccacatggaccacaaacactaaaatatttactgtttggacccttatagaagttccctggccctggcttgaaacactaatacttgtttattatttcacacagtttctgaaggc
>gene=chr20_998196-999196; species=panTro
TCTTACCTGGtttgttccttcagcaaaccaaggttaagttagcattttctctgtgcaaggccctgagagctgggagagctggagacatgaggtgagtcaacacagaccctgctctgaggtctgggcagtccagtcgaaagacGTCCAGGACATGGGGTTGGGCATTCCAGGCAAGACCATCAACTCCACGAGGAAAGGGATGATTTTAATTCACTATGAGAAATGAGTGAATCATTTATTTTCTTAGCTTAAAACAGGGGGTGGACAAGAGACTGACtctggcccaccatctgtttttataaataaagttttattgaaacacaactatatttcttcatgtatcacctatggcctttacactacaatgtaggagtaattgtgaaagagaccacatggaccacaaacactaaaatatttactgtttggacccttatagaaGTTCCCTGGCCCtggcttgaaacactaatacttgtttattatttcacacagtttctgaaggc
>gene=chr20_998196-999196; species=papHam
TCTTACCTGGtttgttcctccagcaaacaaaggttaggttagcattttctctgtgcaaggccctgagagctgggagagctggagacatggggtgagtcaacacagaccctgctctgaggtctgggcagtccaatggaaagacGTCCAGGACATGGGGTTGGGCATTCCAGGCAAGACCATCAACTCCACGAGGAAAGGGACCATTTTAATTCACTATGAGAAATGAGTGAATCATTTATTTTCTTAGCTTAAAACAGGGGGTGGACAAGAGACTGACtctggcccaccttctgtttttataaataaagttttattgaaacacagctatatttcttcatgtatcacctatggcctttacactacaatgtaggagtaattgtgaaagagaccacatggaccacaaacactaaaatatttactatttggacctttatagaagttccctggccctagcttgaaacaccaatacttgtttattatttcacacagtttctgaaggc
>gene=chr20_998196-999196; species=ponAbe
TCTTACCTGGtttgttccttcagcaaactaaggttaagttagcattttctctgtgcaaggccctgagagctgggagagctggagacatgaggtgagtcaacacagaccctgctctgAGGTCTGGGCACTCCAATCGAAAGACGTCCAGGACATGGGGTTGGGCATTGCAGGCAAGACCATCAACTCCACGAGGAAAGGGACGATTTTAATTCACTATGAGAAATGAGTGAATAGTTTATTTTCTTAGCTTAAAACAGGGGGTGGACAAGAGACTGACtctggcccaccatctgtttttgtaaataaacttttattgaaacacagctatatttcttcatgtatcacctatggcctttacactacaatgtaggagtaattgtgaaagagaccacatggaccacaaacactaaaatgtttactatttggacccttatagaagttccctggccctggcttgaaacactaatacttgcttattatttcacacagtttctgaaggc
>gene=chr20_998196-999196; species=rheMac
TCTTACCTGGtttgttcctccagcaaacaaaggttaggttagcattttctctgtgcaaggccctgagagctgggagagctggagacatggggtgagtcaacacagaccctgctctgaggtctgggcagtccaatggAAAGATGTCCAGGACATGGGGTTGGGCATTCCAGGCAAGACCATCAACTCCACGAGGAAAGGGACCATTTTAATTCACTATGAGAAATGAGTGAATCATTTATTTTCTTAGCTTAAAACAGGGGGTGGACAAGAGACTGACtctggcccaccttctgtttttataaataaagttttattgaaacacagctatatttcttcatgtatcacctatggcctttacactacaatgtaggagtaattgtgaaagagaccacatggaccacaaacactaaaatatttactatttggacctttatagaagttccctggccctagtttgaaacaccaatacttgtttattatttcacacagtttctgaaggc
>gene=chr20_1005352-1006352; species=hg19
TAtatttcagtataatatgcacttaatgtgcatagataggttggcaaatgataaagctttacaaactgtatttatccctgtcagcatcactcagatgaagaaagagatatgaccagcaccccagcagccctactgttatcctctcaaggaaaactatcactgcccttctattacttttatcaccctagactagttttgctaatttttggactttatataaatagaatcaaaaagtggatacaattttgtatctttcatctttggtgcaatattctgtttatgtgaATATTGCCAAATGGCCTGACACTCCAACCAGTGTGGCAGAAGGCCTGTTCCCCCCATGCAGCCACCcaatacattttaactaacctgtagtctgtattttgttcagtcccagtaatgtcctttacagctttttttctagtttgggattacatgttgcatgtagttgtcatgtctctttagtatcctttaatctggaacagtttctcagcctttct
>gene=chr20_1005352-1006352; species=bosTau
--------------------------------------------------------------------------------------------------------------------------------------------------------------------------------------------------------------------------------------------------------------------------------------------------------------------------------------------------------------------------------------------------------------------------------------------------------------------------------------------------------------------
>gene=chr20_1005352-1006352; species=calJac
TAtatttcagtataatatgcacttaatgtgcacagataagtttgcaagtgataaaattttacaaactgtatttatccttgtcagcatcactcagatgaagaaagagagacgcccagc-ccccagcggccctagtgttatcctctcaaggataattctcgctgcccttccatcacctttatcactcttgactagttttgctgatttttggacttcatatatgtagaatcaaaaagtggatacaattttgtatcttcggtctttggtgcaatattctgtttat----atattgccaaaAGGCCTGACACTCCAACCAATGCGGCAGAATGCCTGTTCCCCCCACACAGCCACCCAa------ttaactaacctgcagtctgtattttgttcagtcccagtaatgtcctttatagatttttttcgagtttgggattacatgttgcatgtagttgtcgtgtctctttagtatcctttaatctggaacagtttcccagcctttct
>gene=chr20_1005352-1006352; species=canFam
TTTATTTGTGCATAGCACACATTTaacatgcacaga------tggaagtgataaattttcacaaactgtgctcatccctgtcatcaccactcagaagaagaaagagatatggccagcgtcccaggagccctgttgctatcctctcaagggtagccatcactatccttctatcccctttattatcttaagcgtgttttgctgatttttaaacattatataaatggaatcataaggtggatacaattttgtgtttggctgttttcatgcaatgttctgtttat-tagatattgcc-aaTGGCCTGACACTCCAATTGACGCAGTAGAGTGCCTGTACCCTATGGGCAACTGGCcaatacttttcatctgatctgcagtctgtattttgtcaggcactgataatgccctttatagagttttttccagcccaggatcatatattgcat-tagttgttgtccctttttattctcctttaatctggaacagtt-ctcgacctttct
>gene=chr20_1005352-1006352; species=equCab
tttatttaaacataatatgcatttaaggtgcacaga------taaaagtggtaaatcttcacaaattgtgtacactcatgtaactagctctcggatgaagaaagaaattccggca----cctagcagccctgccatcatcccctcagggagagttttcactgtcc-tctgtcccctttatcacctgagattcaatttgccaattttccaactttatataaatgggaccacaaggtggatacaattttgtgtttggctcttttcgtgcaatgttctatttacgtagatgttgcC-GATGGCCTGACACTTCACCCAGGATGGCGGAATGCCTGTTCCCCCCTACCAGCCAcCcagtactttccatctaatttacagtctctattttgtcaagtcccaacaatgtcctttatagatttttttccagtccaggatcacatattgcat-tagttgttgtgtctctttagtctcccctcatctggaacagtt-cttgacctttct
>gene=chr20_1005352-1006352; species=gorGor
TAtatttcagtataatatgcatttaatgtgcatagataggtt-gcaaatgataaagctttacaaactgtatttatccctgtcagcatcactcagatgaagaaagagagatgaccagcaccccagcagccctactgttatcctctcaaggaaaactatcactgcccttctattacttttatcaccctagactagttttgctaatttttggactttatataaatagaatcaaaaagtggatacaattttgtatctttcatctttggtgcaatattctgtttatgtgaATATTGCCAAATGGCCTGACACTCCAACCAGTGTGGCAGAAGGCCTGTTCCCCCCATGCAGCCACCcaatacattttaactaacctgtagtctgtattttgttcagtcccagtaatgtcctttacagctttttttctagtttgggattacacgttgcatgtagttgtcatgtctctttagtatcctttaatctggaacagtttctcagcctttct
>gene=chr20_1005352-1006352; species=panTro
TAtatttcagtataatatgcatttaatgtgcatagataggttggcaaatgataaagctttacaaactgtatttatccctgtcagcatcactcagatgaagaaagagatatgaccagcaccccagcagccctactgttatcctctcaaggaaaactatcactgcccttctattacttttatcaccctagactagttttgctaacttttggactttatataaatagaatcaaaaagtggatacaattttgtatctttcatctttggtgcaatattctgtttatgtgaATATTGCCAAATGGCCTGACACTCCAACCAGTGTGGCAGAAGGCCTGTTCCCCCCATGCAGCCACCcaatacattttaactaacctgtagtctgtattttgttcagtcccagtaatgtcctttacagctttttttctagtttgggattacatgttgcatgtagttgtcatgtctctttagtatcctttaatctggaacagtttctcagcctttct
>gene=chr20_1005352-1006352; species=papHam
--------------------------------------------------------------------------------------------------------------------------------------------------------------------------------------------------------------------------------------------------------------------------------------------aatattgctaaatGGCCTGACACTCCAACCCGTGTGGCAGAAGGCCTGTCCCCCCCATGCAGCCACCcaatacattttaactaacctgtagtctgtattttgttcagtcccagtaatggcctttatagctttttttctagtttgggattacacgttgcatgtagttgtcatgtctttgcagtatcctttaatctggaacagtttctcagtctttct
>gene=chr20_1005352-1006352; species=ponAbe
TAtatttcagtataatatgcatttaatgtgcatagataggttggcaagtgataaagctttacaaactgtatttccccctgtcagcatcactcagatgaagaaagagatatgaccagcaccccagcagccctcctgttatcctttcaaggaaaactatcactgcccttctattagttttatcaccctagaatagttttgctaatttttggactttatataaatagaatcaaaaagtggataaaattttgtatctttcatctttggtgcaatattctctttatgtgaATATTGCCAAATGGCCTGACCCTCCAACCAGTGTGGCAGAAGGCCTGTTCCCCCCATGCAGCCACCCAGTACATTTTAACTAACCTGTAGTCTGTATTTTGTTCAgtcccagtaatgtcctttacagctttttttctagtttgggattacatgttgcatgtagttgtcatgtctctttagtatcctttaatctggaacagtttctcagcctttct
>gene=chr20_1005352-1006352; species=rheMac
TAtatttcagtataatacgcatttaatgtgcatagataggttggcaagtgataaagttttacaaactgtatttatccctgtcagcatcactctgatgaagaaagagatatgaccagcaccccagcagccctactgttatcctctcaaggataattatcactgcccttctattacctttatcaccctagactagttttgctaatttttggaccatatataa----------------------------------------------------------------aatattgccaagtGGTCTGACACTCCAACCCGTGTGGCAGAAGGCCTGTCCCCCCCATGCAGCCacccaatacattttaactaacctgtagtctgtattttgttcagtcccagtaatggcctttctagctttttttctagtttgggattacatgttgcatgtagttgtcatgtctttgcagtatcctttaatctggaacagtttctcagtctttct
>gene=chr20_1040027-1041027; species=hg19
cccctcagagaatcccaaaagatatcaaaatatccagacttttgtctcagccccttcattttgatagttcactattcaccaaatacaggttgccccaggaagggcatggcctgggatgaagtggccctctcaagctgaggctaaccttgaaggggctgaagctgaaggctctctgctgaccatgcttcccccgccttcagctgtcaagtccttcagGGTCAGCTCAGTTCTGAGTGCCACTTTACTTGGGGTCACTTCTTTGATTCCAAGCAGTTTAACATAATGGCAACCACAGTTAGGGAGACCTGTCCTGGTGGATCAGGGTGGCCCAAGCTAAGGTCTGGAGGAAAGACGACCCTCAAGAAAAGATGTCTCCTCTGTCCCTCCACCCCATTCATACTAAGGGCCATGGGTTCATGGAGAGGGTTTCAGATGGGCACATTATAGGGCTGAGGCTAAAAGTCTCTTTGAACCAACTCACACTTGTACAGAAGTGATGC
>gene=chr20_1040027-1041027; species=bosTau
------------cctcaaa-gaggtccaggtgtctggacctttacccctgtccc----------------gctattcaccagatgcaagctgcccc-agcaaggCTTGACTTCTGTCCAAGAAGCCA-----------------CCCTGATGGGGTTGACACCAAGG-CACTCTGC------------------CTTCTTT-----AGGCCTTCAGGATTAGCT--------------------------------------------------------CAGTG---ACCACTCTTAAGAGG---------GGGAGGTCAGAATAGCCAAAACTAAGGTCTAGAGAGTAGGAAC--CCTTGAAAAAA------------------------------------------------------------------------------------------------------------------------------------
>gene=chr20_1040027-1041027; species=calJac
cccctcagagtgtcccaaaagagaccaaaatatccagacttttgtctcagccccttcattctgatagttcactattcaccaaagacaggctgccccaggaagggcatggcctgggatgacgtggccctctcaagctgaggctaatcttgaaggggctgacactgaaggctccctgctgaccaggctcccatggccttcagttgtcaagtccttcagGGTCAGTTCAGTTCTGAGTGCCACTTTACTTGGGGTCACTTCTTTGATTCCGAGCAGCTCAACATAATGGCAGCCACAGTTAGGGAGGCCTGTTCTGGTGGATCAGGGTGGCCCAAGCTAAGGTCTGGAGGGAAGAAAACACTCAAGAAAAGAAGTCTCCGCTGTCCCTTCACCCCATTCACACC-AGGGCCAAGGGTTCTTGGAGAGGGTTTCAGACGGGCACGTTAC-GAGCTGAAGCTAAAAGTCTCTTTGAACCAGCTCACACTTGTACCGAAAT-ATGC
>gene=chr20_1040027-1041027; species=canFam
cccttcagagtgccccagaaggtgcctaaatgtctagatctgtattccctactc----------------tctatccggcaggtgcagactgcctg-agggagacatgacctctatcaaagccaaag----------------actccaaaggggctgacactgaagtctccctgc------------------cTTTGGCTGTCAGGTCCCTCAGGCTCAGCTCGGTTCTGAGTGCCACTGTTCTCGGGGCCACTTCTTTGGTTTTTGGGA-CACACCACACTA---ACCACAATTAGGGAGACCTATCCTGGAGGATCAGTATGGCCCAAGCTAAGGTCAAG-----AGAAAC--CCCAAGAAAAG------------------------------------------------------------------------------------------------------------------------------------
>gene=chr20_1040027-1041027; species=equCab
cccttcagagtgtccccgaagaggcctaattgtcaggacctttatccccacccc----------------actatccaccagaagcaggccatgcc-aggaaggCCCAACCTCCATC---------------------------CTCCGTCAGAGCGGC--CTGAAGTGTCCCTGC------------------CTTCAGCCACCGAGTCCTCCAGGGTCCCCCCAGCTCTGAGCACCACTTTATGGGGGGTCACTTCTTTGGTTCTGGGCAGCATACCACAGTG---ACCACAATTAGGGAGACGTGCCCTGGGGGATCAGGGTAGCCCAAACTAAAGTCTAGAGGAAAGGAAC--CCCTGAAAAAG------------------------------------------------------------------------------------------------------------------------------------
>gene=chr20_1040027-1041027; species=gorGor
------------------------------------------------------------------------------------------------------------------------------------------------------------------------------------------------------------------------------------------------------------------------------------AACATAATGGCAACCACAGTTAGGGAGACCTGTCCTGGTGGATCAGGGTGGCCCAAGCTAAGGTCTGGAGGAAAGACGGCCCTCAAGAAAAGAAGTCTCCTCTGTCCCTCCACCCCATTCATACTAAGGGCCATGGGTTCGTGGAGAGGGTTTCAGATGGGCACATTATGGGGCTGAGGCTAAAAGTCTCTTTGAACCAACTCACACTTGTACAGACGTGATGC
>gene=chr20_1040027-1041027; species=panTro
cccctcagagaatcccaaaagatatcaaaatatccagacttttgtctcagccccttcattttgatagttcactattcaccaaatacaggttgccccaggaagggcatggcctgggatgaagtggccctctcaagctgaggctaaccttgaaggggctgatgctgaaggctctctgctgaccatgcttccCCCACCTTCAGTTGTCAAGTCCTTCAGGGTCAGCTCAGTTCTGAGTGCCACTTTACTTGGGGTCACTTCTTTGATTCCAAGCAGTTTAACATAATGGCAACCACAGTTAGGGAGACCTGTCCTGGTGGATCAGGGTGGCCCAAGCTAAGGTCTGGAGAAAAGACGACCCTCAAGAAAAGAAGTCTCCTCTGTCCCTCCACCCCATTCATACTAAGGGCCATGGGTTCGTGGAGAGGGTTTCAGATGGGCACATTATGGGGCTGAGGCTAAAAGTCTCTTTGAACCAACTCACACTTGTACAGAAGTGATGC
>gene=chr20_1040027-1041027; species=papHam
cccctcagagaatccccaaagagaccaaaatatccagacttttgtctcagccacttcattttgatagttcactattcaccaaatacaggctgccccaggaagggcatggcctaggatgaagtggccctctcaagctgaggctaaccttgaaggggctgatgctgaaggctctcggctgaccatgcttccCCCCACTTCAGTTGTCAAGTCCTTCAGGGTCAGCTCAGTTCTGAGTGCCACTTTACTTGGGGTCACTTCTTTGATTCCAAGCGGTTCAACATAATGGCAACCACAGTTAGGGTGACCTGTCCTGGTGGATCAGGGTGGCCCAAGTTAAGGTCCGGAGGAAAGAAGCCCCTCAAGAAAAGAAGTCTCCTCTGTCCCTCCACCCCATTCACACTAAGGGCCATGGGTTCGTGGAGAGGGTTTCAGATGGGCACATTATGGGGCTGAGGCTAAAAGTCTCTTTGAACCAACTCGCACTTGTACAGAAGTGATGC
>gene=chr20_1040027-1041027; species=ponAbe
cccctcagataatcccaaaagagaccaaaatatccagaattttgtctcagccccttcatgttgatagctcactattcaccaaatacaggttgccccaggaagggcatggcctgggatgaagtggccctctcaagctgaggctaaccttgaaggggctgatgctgaaggctctctgctgaccatgcttcccccgccttcagttgtcaagtccttcagGGTCAGCTCAGTTCTGAGTGCCACTTTACTTGGGGTCACTTCTTTGATTCCAAGCAGTTCAACATAATGGCAACCACAGTTAGGGAGACCTGTCCTGGTGGATCAGGGTGGCCCAAGCTAAGGTCTGGAGGAAAGAAGACCCTCAAGAAAAGAAGTCTCCTCTGTCCCTCCACCCCATCCATACTAAGGGCCATGGGTTCGTGGAGAGGGTTTCAGATGGGCACATTATGGGGCTGAGGCTAAAAGTCTCTTTGAACAAACTCACACTTGTACAGAAGTGATGC
>gene=chr20_1040027-1041027; species=rheMac
cccctcaaagaatcccaaaagagaccaaaatatccacacttttgtctcggccacttcattttgatagttcactattcaccaaatacaggctgccccaggaagggcatggcctgggatgaagtggccctctcaagctgaggctaaccttgaaggggctgatgctgaaggctctcagctgaccatgcttccCCCGCCTTCAGTTGTCAAGTCCTTCAGGGTCAGCTCAGTTCTGAGTGCCACTTTACTTGGGGTCACTTCTTTGATTCCAAGCGGTTCAACATAATGGCAACCACAGTTAGGGTGACCTGACCTGGTGGATCAGGGTGGCCCAAGTTAAGGTTTGGAGGAAAGAAGCCCCTCAAGAAAAGAAGTCTCCTCTGTCCCTCCACCCCATTCACACTAAGGGCCATGGGTTCGTGGAGAGGTTTTCAGATGGGCACATTATGGGGCTGAGGCTAAAAGTCTCTTTGAACCAACTCGCACTTGTACAGAAGTGATGC
>gene=chr20_1079269-1080269; species=hg19
GGCAAGAGTAGTCCTACACTCAATCAGTTTGAGAAGAGAAACAGCCTTGGCCAGGGGAAGGACCCCAGATGACAGAGGTAGATGGGCTTAACATGTTCCTACCCCTACACAGATTAAGTGTGCCTTGAGCCCATCACCTGTCTTCACTGAGCCGCACATACTTGAGAGTCATTTTTATTCTGCTTCTTTCTTTCCTGCTTTTTCTTCTCTAACAAGTGGAGGTTGATATAGGACAAAGAACAGTTAATTTATTCCCCCATTCCCCTAAGCCTTATTTTAAAAGTTAAAAAATAATAAGAGCTAGTGTTTAATGAGCTTACCCTGTGTCTAGCAGTGTTCTAAAACTTTTTTAAAattaagagataatttacatactgtaaaattcacccttttaaaagcatcaaattcagtggtttgtgcaacgattgccactatctatttccagaatatttttatcaccctaaaaacctcccactggagtgaaccctaatgtaaactat
>gene=chr20_1079269-1080269; species=bosTau
--------------------------------------------------------------------------------------------------------------------------------------------------------------------------------------------------------------------------------------------------------------------------------------------------------------------------------------------------------------------------------------------------------------------------------------------------------------------------------------------------------------------
>gene=chr20_1079269-1080269; species=calJac
GTCAAGAGTAGTCCCACACTCAATCAGTTTGGGAAGAGAAACAGCCTTGGCCAGAGGAAGCACCCCAGATGACAGAGGTAGATGGGCTTAACATACTCCTACCCCTTCACAGATCAAGAGTGccttgagcccatcatctgtcttcactGAGCCACACATACTTGAGAATCATGTTT-TTCTGCTTCTTTCTTCCCTACTTTTTCTTCTTTAACAAGTGGAGGTCGATATAGGACAAATTACAGTTAATTTATTCCCCCATTCCCCTAAGCCTTATTTTAAAAGTTAAAAAACAATAAAACTCA----ttaa----------------------------aaaaacttttttaaaattaaaagatagttcacatactgtaaaattcaccgttttaaaagcatccaattaagtggtttgtacaacaattgccactatctattcccaggatatttgtgtcaccctaaaaacctcccaccagagtgaaccctaatgtaaactat
>gene=chr20_1079269-1080269; species=canFam
GGCAAGAGCAGTCCTGTGCTCAGTCAGTTTGGGAAGAGAAACAGCATTGGCCAGAGGAAGGAATCCCGAGAACAGAGGAAGATGGACTTAGCAGGTCCCTGTGCCTCCACAAAACAGGAGTGCCTTAGGCTCATCACCTGCCATTA------------------AGAATCATTCCTATT-TGCTTTTTTTCCCCCT-CTTTTTCTTCTCTAATAAGTAGAGGTCAAAATAAGACAAATTATAGTTCATTTATTCCCCCAACCCACTAAATTTGGTAAAAC-AATTTTAAGATaataacagctaatgtttaatgagtttaccctgtgtctggcactgttctGTCATTTTTTTT--ATTAAGAGATAATTCTCAT-------------------------------------------------------------------------------------------------------------------------------
>gene=chr20_1079269-1080269; species=equCab
GGCAAGAGTCGTCCTACACTCTGTCAGTTTGGGAAGAGAAACAGCCCTGGGCAGAGGGAGG--------------------------------------------------------------------------------------------GTGCACACTTGAGAGTCATTCTTATTGTGCTTCTTTTTTCCCTGCTTTTTCTTCTCTAGTAAATAAAGGTCAGCATAGGACAAATGGTAGTTCATTTATTCCCCCACCCTAGTAAGCCTAGTCAAATAAATAACTAACTaacaacagctaatgtttgatgagcttgtcctgtgtctggcactgttctaaatcttttttt--attaagagataattcacataccataaaattcaccctttttgaagtgcacaactcagtggtctgtgcaagcattttcactatctaatcccggaacatttttatcaccctaaaaacccttcaccagagtcaaccctaatgtaaactgt
>gene=chr20_1079269-1080269; species=gorGor
GGCAAGAGTAGTCCTACACTCAATCAGTTTGAG-AGAGAAACAGCCTTGGCCAGGGGAAGGACCCCAGATGACAGAGGTAGATGGGCTTAACATGTTCCTACCCCTACACAGATTAAGTGTGCCTTGAGCCCATCACCTGTCTTCACTGAGCCGCACATACTTGAGAGTCATTTTTATTCTGCTTCTTTCTTTC---CTTTTCCTTCTGTAACAAGTGGAGGTTGATATAGGACAAATAACAGTTAATTTATTCCCCCATTCCCCTAAGCCTTATTTTAAAAGTTAAAAAATAATAAGAGCTAGTGTTTAATGAGCTTACCCTGTGTCTAGCAGTGTTCTAAAACTTTTTTAAAattaagagataatttacatactgtaaaattcacccttttaaaagcatcaaattcagtggtttgtgcaacgattgccac--tctatttccagaatatttttatcaccctaaaaacctcccactggagtgaaccctaatgtaaactat
>gene=chr20_1079269-1080269; species=panTro
GGCAAGAGTAGTCCTACACTCAATCAGTTTGAGAAGAGAAACAGCCTTGGCCAGGGGAAGGACCCCAGATGACAGATGTAGATGGGCTTAACATGTTCCTACCCCTACACAGATTAAGTGTGCCTTGAGCCCATCACCTGTCTTCACTGAGCCGCACATACTTGAGAGTCATTTTTATTCTGCTTCTTTCTTTCCTGCTTTTTCTTCTCTAACAAGTGGAGGTTGATATAGGACAAAGAACAGTTAATTTATTCCCCCATTCCCCTAAGCCTTATTTTAAAAGTTAAAAAATAATAAGAGCTAGTGTTTAATGAGCTTACCCTGTGTCTAGCAGTGTTCTAAAACTTTTTTAAAattaagagataatttacatactgtaaaattcacccttttaaaagcatcaaattcagtggtttgtgcaacgattgccactatctatttccagaatatttttatcaccctaaaaacctcccactggagtgaaccctaatgtaaactat
>gene=chr20_1079269-1080269; species=papHam
TGCAAGAGTGGTCCTACACTCAGTCAGTTTGAGAagagaaacagccttggccagaggaaggaccccagataacagaggtagatgggtttaacatgttcctacccctacacagattaagtatgccttaagcccatcacctgtctttgctGAGCCGCACATACTTGAGAGTCATTTTTATTCTGCTTCTTTCTTTCCTGCTTTTTCTTCTCTAACAAGTGGAGGTCGATATAGGACAAATTACAGTTAATTTATTCCCCCATTCCCCTAAGTCTTATTTTTAAAGTTAAAAAATAATAACAGCTAGTGTTTAATGAGCTTACCCTGTGTCTAGCAGTG-TCTAAAACTTTTTTTAAattaagagataattcacatactgtaaaattcacccttttaaaaacatccaattcagtggtttgtgcaacgattgccactatctatttccagaatatttttatcaccctaaaaacctcccaccagagtgaaccctaatttaaactat
>gene=chr20_1079269-1080269; species=ponAbe
GGCAAGAGCAGTCCTACACTCAATCAGTTTGAGAAGAGAAACAGCCTTGGCCAGGGGAAGGACCCCAGATGACAGAGGTAGATGGGCTTAACACGTTCCTACCCCTACACAGATTAAGTGTGCCTTGAGCCCATCACCTGTCTTCACTGAGCCGCACATACTTGAGAGTCATTTTTATTCTGCTTCTTTCTTTCCTGCTTTTTCTTCTCTAACAAGTGGAGGTCGATATAGGACAAATAACAATTAATTTATTCCCCCATTCCCCTAAGCCTTATTTTAAAAGTTAAAAAATAATAACAGCTAGTGTTTAATGAGCTTACCCTGTGTCTAGCAGTGTTCTacaactttttttaaatt--gagataatttacatactgtaaaattcacccttttaaaagcatccaattcagtggtttgtgcaatgattgccactatctatttccagaatatttttatcaccctaaaaacctcccaccagagtgaaccctaatataaactat
>gene=chr20_1079269-1080269; species=rheMac
TGCAAGAGCAGTCCTACACTCAGTCAGTTTGAGAagagaaacagccttggccagaggaaggaccccagataacagaggtagatgggtttaacatgttcctacccctacacagattaagtatgccttgagcccatcacctgtctttgctGAGCCGCACATACTTGAGAGTCATTTTTATTCTGCTTCTTTCTTTCCTGCTTTTTCTTCTCTAACAAGTGGAGGTCGATATAGGACAAATTACAGTTAATTTATTCCCCCATTCCCCTAAGCCTTATTTTTAAAGTTAAAAaataataacagctagtgtttaatgagcttaccctgtgtctagcagtg-tctaaaactttTTTTAAattaagagataattcacatactgtaaaattcacccttttaaaagcatccaattcagtggtttgtgcaacgattgccactatctatttccagaatatttttatcaccctaaaaacctcccaccagagtgaaccctaatttaaactat
>gene=chr20_1089085-1090085; species=hg19
GGGGGGCTCTGGTCTAGGGCTCCCCTGAACCTCCTGGTGGAATGAAGTCAGGATGGAGGAGAGTGTGCCTCTCCCTGCGTGGCTGCCATCTGTGGACATTTGGGTGGGCCAGGGTGCCCTCTTGTGGCCTCCCTTGTCTCTGCAGAGACTCTTCATGTGTCCCTGTGGTTGGAGGAGCTTCCCATGCCTAGATCGTTTCTCTGTTCCCAGCCTGGACCCTTGACCCTTTTTTCTATTCCCAGCCTTTTCTGCCCCTGAGGTCTGAAAAATGGTCCTCGTCATGACTCTTGGCTTTTCCTGTGTAGATCTTGAAACTCAGAGCTCAGAATCCCGCAAGCCCTTAgtgatgctgttggaggcatggcactgtgatgaggaggcaagcaggctgaccgcctggctcaaatcctgaccctgctgcttaggacaatggcacaacttctcccttatttttctcatttttaaagcgaagataataatagtttctaccttaaagtgtt
>gene=chr20_1089085-1090085; species=bosTau
TTGGTGTTCGGATCTAGGGCTCCTCTGAACCTAAAAGTAGAAAA-AATCAGGATGAAGAG---TATACCTTACTCTGCATGGCTGTCTCCGGTGGACATTTGGGTAGGCCCAGGCGCCCCCTTGTGGCTTCCCTTGTCTGTGCATGGACCCTCCATGTGTTCCT-TGGTTGGAGG----------GCCTAGGCCATTTCTCTGATCCCAGTTTGAAC------CCCTTTCCCCTATTCTCAGCCTTTCCTGCCTCTGAGGCCTGAAAA-----ACTT--CAGTTTTCTCACACTTTACTGTGTAGACCTTGGAACACAAACTT-----GCTTGCAAGCCCTT-GTGATGCTATCCGCAGCACAGACATGTGCTGGCTTAGCAGGCAGACATAACTTTTGGTGCAAATCCTGACTGTGTCCAtatggactatagc-ccgcccggcccttacttttct--tttcaaaaatgaagatcataatagtgtctgccttaaagagct
>gene=chr20_1089085-1090085; species=calJac
GGGGGGCTTTGGTCTATGGCTCCCCTGAACCTTCTGATGGAATGAAGTCAGGATGGAGGAGAATGTGCCTCTCCCTGCGTTGCTGCCCTCTACCGGCATTTAGGTGGGCCCGGGTGCCCTCTTGTGGCTTACCGTGTCTCTGCAGGGACTCC---TGTGTCCCTGTGTTT---GGCGTTTCCCATGCCTAGACCATTTCTCTGTTCCCAGCCTCATCCCTTGACCCTTTTATCTATTCCCAGCCTTTTCTGCCCCTGAGCTCTGAAAAATGGTCCTCGTCATGACTCTCACCTTTTCCTGTGTAGATCTTGAATCTCAGAGCTCAAGATCCCGCAAGCGCTTACTGATGATGTCAGAGGCTCGgcactgtggtgagga-gcaagcaggcagaccacctggctccattcctgaccctgctgcttaagacaactgcacaacttctcccttacttttctcatttttaaaacgaagagcataatagtttctactttaaagtgtt
>gene=chr20_1089085-1090085; species=canFam
GTGGGGCCCCAGTCTAGGGCTCCCCTGAATCTCCCAGTAGAAAG-AG----GACAGGGGGATTTGCATCTTACCCTGTGTGGCTGCCCTGGGTGGGCATTTGGGTGGGCCCGGGCGCCCTCTTGTGGCTTCTCTTGTCTCTGCATGGACCCTCT---TGTCCCTGTGGTTGGAGAGGCTTCCCAGGCTTATATGGTT----TGTCCCCAGCCTATACCC--------TTTCCCTGTTCCCAGTCTTACCAGCCTCCAAAGTCTGAAAA-----ACTC-----CTCTCTCACCTGTTCTGGCGTAGACCTCAGAACACGGAGCTTGTGTGTCTGCAAGCCCCT-TCGATGCCATCATGGGCACAGCCATGCGGCGAAGCAGTGTATGgctataccatctggctcaaatcctgactgcatcactaggagcaattgtacaacctgac-ctcactcatctcactttaaa-acaaaggtcataatagtttccaccttaaagagtt
>gene=chr20_1089085-1090085; species=equCab
GTGGGGCCCCAGTCGAGGGCTCCCCTCATCCTCCTGGTAGAAAA-AGTCAAGATAAAGGAACAGGCACCTCATCCTGCATGGCCGCCCTCCGTGGGCATTTGGGTGGGCCCTGGCGCCCTCTTGTGGTTTCCCTTGTCTCTGCAGGGACCCTCCATGCCTCACTGGGGTTGAACGTGCTGCCCATATCTAGGCTATTTCTCTGTCCCCAGACTGG--------ACCCTTTCCCTGTTCCCAGCCTTTCCTGCCTCTGAGGCCTGAAAA-----TCTC--CATCTCTCTCACCTTTTCCTACGTAGACCTTGGAACAGAAAGCCCGGGTGCCTGCAAGCCCTT-CTGATGCTCTCAGGGGCACAGCCATGCCATCGTGTAGCATGCAGATGTACCATCTggttcaaatcctgactgtgtcactaggggcagttgtatggccttgcccttagttttctcgttttaaatatgagggtcataatagttactaccttaaagagtt
>gene=chr20_1089085-1090085; species=gorGor
GGGGGGCTCTGGTCTAGGGCTCCCCTGAACCTCCTGG-GGAATGAAGTCAGGATGGAGGAGAGTGTGCCTCTCCCTGCGTGGCTGCCATCTGTGGACATTTGGGTGGGCCAGGGTGCCCTCTTGTGGCCTCCCTTGTCTCTGCAGAGACTCTTCATGTGTCCCTGTGGTTGGAGGAGCTTCCCATGCCTAGATCGTTTCTCTGTTCCCAGCCTGGACCCTTGACCCTTTTTTCTATTCCCAGCCTCTTCTGCCCCTGAGGTCTGAAAAATGGTCCTCGTCACGACTCTTGGCTTCTCCTGTGTAGATCTTGAAACTCAGAGCTCAGAATCCCGCAAGCCCTTAgtgatgctgttggaggcatggcactgtgatgaggaggcaagcaggctgaccgcctggctcaaatcctgaccctgc-gcttaggacaatggcacaacttctcccttatttttctcatttttaaagagaagataataatagtttctaccttaaagtgtt
>gene=chr20_1089085-1090085; species=panTro
GGGGGGCTCTGGTCTAGGGCTCCCCTGAACCTCCTGGTGGAATGAAGTCAGGATGGAGGAGAGTGTGCCTCTCCCTGCGTGGCTGCCATCTGTGGACATTTGGGTGGGCCAGGGTGCCCTCTTGTGGCCTCCCTTGTCTCTGCAGAGACTCTTCATGTGTCCCTGTGGTTGGAGGAGCTTCCCATGCCTAGATGGTTTCTCTGTTCCCAGCCTGGACCCTTGACCCTTTTTTCTATTCCCAGCCTTTTCTGCCCCTGAGGTCTGAAAAATGGTCCTCGTCATGACTGTTGGCTTTTCCTGTGTAGATCTTGAAACTCAGAGCTCAGAATCCCGCAAGCCCTTAGTGATGCTGTTGGAGGCATGGCACTGTGATGAGGAGGCAAGCAGGCTgaccgcctggctcaaatcctgaccctgctgcttaggacaatggcacaacttctcccttatttttctcatttttaaagcaaagataataatagtttctaccttaaagtgtt
>gene=chr20_1089085-1090085; species=papHam
GGGGGACTCTGGTCTAGGGCTTCCCTGAACCTCCTGGTGGAATGAAGTGAGGTTGGAG--CAGTGTGCCTCTTGCTCCGTGGCTGCCGTCCGCGGGCATTTGGGTGGGCCAGGGTGCCCTCTTGTGGTTTCCCTTGTCTCTGCAGAGACTCTTCATGTGTCCTTGTGGTTGGAGGAGCTTCCCATGCCTAGACCATTTCTCTGTTCCCAGCCTGGACCCTTGACCCTTTTTTCTATTCCCAGCCTTTTCTGCCCCTGAGGTCTGAAAAATGGTCCTCGTCATGAATCTTGCCTTTTCCTGTGTAGATCTTGAAACTCAGAGCTCAGAATCCCGCAAGTCCTTAGTAATGCTGTTGGAGGCATGGCACTGTGGTGAGAAGGCAAGCAGGCTgactgcctggctcaaatcttgaccctgctgcttaggacgatgacacaacttctccctgaattctctcatttttcaagcgaagatcatagtagtttctaccttaaagggtt
>gene=chr20_1089085-1090085; species=ponAbe
GGGGGGCTCTGGTCTAGGGCTCCCCTGAACCTCCTGGTGGAATGAAGTCAGGATGGAGGAGAGTGTGCCTCTCCCTGCGTGGCTGCCATCTATGGACATTTGGGTGGGCAGGGGCGCCCTCTTGTGGCCTCCCTTGTCTCTGCAGAGACTCTTCATGTGTCCCTGTGGTTGGAGGAGCTTCCCATGCCTAGATCGTTTCTCTGTTCCCAGCCTGGACCCTTGACCCTTTTTTCTATTCCCAGCCTTTTCTGCCCCTGAGGTCTGAAAAATGGTCCTCGTCATGACTCTTGCCTTTTCCTGTGTAGATCTTGAAACTCAGAGCTCAGAATCCCACAAGCCCTTAgtgatgctgttggaggcacggcactgtgatgaggaggcaagcaggctgaccgcctggctcaaatcctgaccctgctgcttaggacaatggcacaacttctcccttatttttctcatttttaaagcgaagatcataatagttcctaccttaaagtgtt
>gene=chr20_1089085-1090085; species=rheMac
GGGGGACTCTGGTCTAGGGCTTCCCTGAACCTCCTGGTGGAATGAAGTGAGGTTGGAG--CAGTGTGCCTCTTGCTCCGTGGCTGCCGTCCGCGGGCATTTGGGTGGGCCAGGGTGCCCTCTTGTGGTTTCCCTTGTCTCTGCAGAGACTCTTCATGTGTCCTTGTGGTTGGAGGAGCTTCCCATGCCTAGACCATTTCTCTGTTCCCAGCCTGGACCCTTGACCCTTTTTTCTATTCCCAGCCTTTTCTGCCCCTGAGGTCTGAAAAATGGTCCTCGTCATGAATCTTGCCTTTTCCTGTGTAGATCTTGAAACTCAGAGCTCAGAATCCCGCAAGTCCTTAGTAATGCTGTTGGAGgcatggcactgtggtgaggaggcaagcaggctgactgcctggctcaaatcttgaccctgctgcttaggatgatgacacaacttctccctgaattctctcatttttcaagcgaagatcataatagtttctgccttaaagagtt
>gene=chr20_1129057-1130057; species=hg19
AAACAGTTTTTTCTATGCTTAACCAGCTTCTCTAAAAATAAATCTTTAGATATAAAGCTCTTATTTATGTCATTCTGAATTCATTTTTAATCCCAACCAATCTGTATCTTTACATATTTTTAAATGTTCCAAATAGTTTGCATTTTGCATTTTCTTTTTAAATTTCATAATCCATTTACTAAAGTGCCaaacataactcttttagtatctgatatttcattttgctagtatgctatggtttatataacttctatggggtatgtcaagcatttctaatttgtgattaatacagctatgaacatccctgtgtattaggtttttttttcttttacttccttgagttatattacttacactggaGGACctcaaactttatgttctcaggaaccctctagcactctcaaaaattattgaggaccccagagagctcttatatgggttatatgtagcaatatttactgcattagcagttacaaatgatattttcaaaatacacattt
>gene=chr20_1129057-1130057; species=bosTau
AATCAATTTTTCCTGTGTTTAACCAGCTTTGCTAAAACTAAACCCTTGCATATAAAGCTC----TTATGTCATTCAAAATTCATTTTTAATCCCAGTCAATCTGTATCTTTACATATTTTTAAATATTCCCAATA-TTTGTATTCCACATttttttttatt---ttatgttttatttacttatgttttatttacatcttttttagtatctgatattttattctGCTGATATGCTATAATTTGCCTAGTCTCCATTGGGTATTTCAAGAATGTCCAATTTTTAAAGAGTAT-ACTATGAACATCTATATAA--TAAAA---------TTTTATTTCCTGTAGTTACATTTCCTATGCTTgcagatctcaaatttttttgtctcaggaactcccttgcatgcccccaagttacttaggaacccaaa-agatc-tgtttgagttatatctgtcagtatttactatattatcaattacagccaaactattttaaatatgcattt
>gene=chr20_1129057-1130057; species=calJac
AAACAATTTTTTCTATGCTTAACCAGCTTATCTAAAAATAAATCTTTAGATATAAAGCTCTTATTTATGTCATTCTGAATTCATTTTTAATCCCAACCAATCTGTATCTTTACATATTTTTAAATGTTCCAAATAGTTTTCATTTTGCATTTTCTTTTTAAATTTCATAATCCATTTACTAAAGTGCTaaacataactcttttagtatctgatattttattttgctagtgtgctatggtttatgtaacttctatggggtatatcaagctcttctaatttgtaaatagtacagctatgaacatccctgtttattagg-tttgttaaattttacttccttgagttagattactTATGCTGGAGGACAtcaaactttatgttctcaggaaccctgtagcactctcaaaaattactgaggaccccagagagctcttatgtgggttatatatgtcaatatttactgcattagaagttacaaatgaaattttcaaaatatccattt
>gene=chr20_1129057-1130057; species=canFam
AACCAGTTTTTCTTATGCTCAACTGGCTTCACTAAAAATAAATCCTTAGATATAGAACTCT------TGCCATTCAAAATTCATTTTCAGTCC----CAATCTGTCTCTTTACATATTTTT-AATGTTTCCAATATTTTGTGTTCTGCATTTTCCTTTTA---------ATCTGTTTACTAAAATGCTAAATATATTTTTTTTAGTATCTGATATTTTATTTTGCTGATATGCTGTAGTTTGCCTAACCTCCATGGGATATTTTAAATATGTTCAATTTTTAAATAGTAAGGCTATATGCAGCTGTATAT------AGTTTTTTTCTTTAACTTCATTGAGTTATATTTTCTATGCTGgtggatctcaacatttttggtctcagaaac---cttgaactctgaatcattgaggagaaatttaaagagttctt--ttggggt---tcaatcaatatttatcatattagaagttacaactaaaatttttaaattacacatta
>gene=chr20_1129057-1130057; species=equCab
AACCAGTTTTTCCTATGCTTAACCAGCTTTGCTAAAAATAAATCCTCGGATATAAAGCTCTTATTTATGTCATTCAAAATTCATTTTCAATCC----CAATCAGTCTGGATGTGTATTTTTAAATGCTATCAATATTTTGTGATTTACATTTTCTTTTTAAATTTAACCATTCATTTACTAAAGTGCTGAACATATGTTTTTTAATGTCTGATATTTTATTTTACTGATA----------TGCCTAACCTCCATGGCGTATTTCAAGCCTGTCCAGTTTTTAAATAGTAC-ACTATGAACAACTATATAA------A---TTTTTCTTTTACTTCCTTGAGTTATATTTCCTATGGTGACAGAtctcaaactttttggtctcaggaaccctcttgcactctcaaaaattaatgaggaactcaaagagctcttgtttgggttatatctatcaatatttatcgtgttagaaattacagctaaaattttttaaatgcacattt
>gene=chr20_1129057-1130057; species=gorGor
AAACAGTTTTTTCTATGCTTAACCCGCTTCTCTAAAAATAAATCTTTAGATATAAAGCTCTTATTTATGTCATTCTGAATTCATTTTTAATCCCAACCAATCTGTATCTTTACATATTTTTAAATGTTCCAAATAGTTTGCATTTTGCATTTTCTTTTTAAATTTCATAATCCATTTACTAAAGTGCTAAACATAACTCTTTTAGTATCTGATATTTCATTTTGCTAATATGCTATGGTTTATATAACTTCTATGGGGTATTTCAAGCATTTCTAATTTGTGATTAGTACAGCTATGAACATCCCTGTGTATTAGCTTTTTTTTTCTTTTACTTCCTTGAGTTATATTACTTACACTGGAGGACctcaaactttatgttctcaggaaccctctagcactctcaaaaattattgaggaccccagagagctcttacatgggttatatgtagcaatatttactgcattagcagttacaaatgatattttcaaaatacacattt
>gene=chr20_1129057-1130057; species=panTro
AAACAGTTTTTTCTATGCTTAACCAGCTTCTCTAAAAATAAATCTTTAGATATAAAGCTCTTATTTATGTCATTCTGAATTCATTTTTAATCCCAACCAATCTGTATCTTTACATATTTTTAAATGTTCCAAATAGTTTGCATTTTGCATTTTCTTTTTAAATTTCATAATCCATTTACTAAAGTGCTAAACATAACTCTTTTAGTATCTGATATTTCATTTTGCTAGTATGCTGTGGTTTATATAACTTCTATGGGGTATTTCAAGCATTTCTAATTTGTGATTAGTACAGCTATGAACATCCCTGTGTATTAGGGTTTTTTTCCTTTTACTTCCTTGAGTTATATTACTTACACTGGAGGACctcaaactttatgttctcaggaaccctctagcactctcaaaaattattgaggaccccagagagctcttatatgggttatatgtagcaatatttactgcattagcagttacaaatgatattttcaaaatacacattt
>gene=chr20_1129057-1130057; species=papHam
--------TTTTCTATGCTTAACCAGCTTCTCTAAAAATAAATCTTTAGATATAAAGCTCTTTTTTATGTCATTCTGAATTCATTTTTAATCCCAACCAGTCTGTATCTTTACATATTTTTAAATGTTCCAAATAGTTTGCATTCTGCATTTTCTTTTTAAATTTCATAATCCATTTACTAAAGTGCTaagcataactcttttagcatctgatatttcattttactagtatgctatggtttatatcgcttctgtggggtatttcaagcatttctgatttgtaaatagtacagctatgaacatccctgtgtattagggttttttttcttttacttccttgagttatattacttacactggaGAACCTCA-----------------AAccctctagcactct-aaaaattattgaggaccccagagagctcttatatgggttatatgtatcaatatctactgcattagaagttacaaatgatattttcaaaatgcacattt
>gene=chr20_1129057-1130057; species=ponAbe
AAACAATTTTTTCTGTGCTTAACCAGCTTCTTTAAAAATAAATCCTTAGATATAAAGCTCTTATTTATTTCATTCTGAATTCATTTTTAATCCCAACCAATCTGTATCTTTACATATTTTTAAATGTTCCAAATCGTTTGCATTTTGCATTTTCTTTTTAAATTTCATAATCCATTTACTAAAGTGCTAAACATAACTCTTTTAGTATCTGATATTTCATTTTGCTAGTATGCTATGGTTTATATAACTTCTATGGGGTATTTCAAGCATTTCTAATTTGTAATTAGTACAGCTGTGAGTATCCCTGTGTGTTAGGTTTTTTTTTCTTTTACTTCCTTGAGTTATATTACTTACACTGGAGGACctcaaactttatgttctcaggaaccctctagcactctcaaaaattatcgaggaccccagagagctcttatatgggttatatgtagcaatatttactgcattagcagttacaaatgatattttcaaaatacacattt
>gene=chr20_1129057-1130057; species=rheMac
AAACAG-TTTTTCTATGCTTAACCAGCTTCTCTAAAAATAAATCTTTAGATATAAAGCTCTTTTTTATGTCATTCTGAATTCATTTTTAATCCCAACCAGTCTGTATCTTTACATATTTTTAAATGTTCCAAATAGTttgcattctgcattttctttttaaatttcataatccatttactaaagtgctaaacataactcttttagcatctgatatttcattttactagtatgctatggtttatatcacttctatggggtatttcaagcatttctaatttgtaaatagtacagctatgaacatccctgtgtattagggttttttttcttttacttccttgagttatattacttacactggaGAACctcaaactttatgttctgaggaaccctctagcactct-aaaaattattgaggaccccagagagctcttatatgggttatatgtatcagtatctactgcattagaagttaaaaatgatattttcaaaatgcacattt
>gene=chr20_1186387-1187387; species=hg19
gcttttgtttacgtgagttatatataacaatactgactgaattagaagccaaagctgagacatttttaatatatttactaatgcattctaaaataataacaaattcataatatgttaataaaacattacttattcaaaataactatatttttcaaagcaaatatttagtgggaagagtagccccattttacattgttgcaaattgctttaatgtctgtcttaatagaacacagctggattctcatagctgcttcctgcattcagtctgttgagacattacatgtcattagcttctggaaaactccatggtatgctcataagaaaatgaaagcaaaaaaaggaaaataacgtcttactattgtaaccaaagtagttttgacctcgctgaccccttgaaaggatttTCCCATGGGCAAATtcattcagtcctcatgaaagccttgaaaagtaagcaatttgctttctgctttgcagagcaagaaactgaggcATTGGTGGAT
>gene=chr20_1186387-1187387; species=bosTau
-------------------------------------------------------------------------------------------------------------------------------------------------------------------------------------------------------------------------------------------------------------------------------------------------------------------------------------------------------------------------------------------------------------------------------------------------GAGATccttggaaggcaagtaatttgctttccactttgcagatgaagaaaaggagcctTCGGTGAAC
>gene=chr20_1186387-1187387; species=calJac
gcttttgtttatgtgagttatatctatcaatactgactgaattagaaaccagagctgagacatttttagtatacttactaatgcattctaa---aataacaaactc---atatgttaataaaacattacttattcaaaataattatatttttcaaagcaaatatttagtgagaagagtagccccattttacattgttccaaattgctttaatgtctgtcttaatagaacacagctggattctcatagctgct-cctgaattcaatctgttgagatattacatgtcattagcttccagaaaacttcacggtatgctcataggaaaattaaagcaaaaaaaggaaaataatatcttagtattgtaataaaagtagtttagacttcactgaccccttgaaagggtttTCCCTTGGGCGaattcattcagtcctcatgaaagccttgaaaagtaagcaatttgctttctg-ttagcagagcaagaaactgaggcattggtggat
>gene=chr20_1186387-1187387; species=canFam
-------------------------------------------------------------------------------------------------------------------------------------------------------------------------------------------------------------------------------------------------------------------------------------------------------------------------------------------------------------------------------------------------------------------------tgggctaactcattcagtcctcctaagagccttgaaaggtaca--atttgctttccactttgcagatgaagaaactgaggGTTGGGTGGAC
>gene=chr20_1186387-1187387; species=equCab
gctcttgtttatgtgagttatagctatcaatattgactgaattaaaagccaaaacccagaaatttttagtacatttattaaggcatttaaa-aaaataataaattcattacatgttaataatatt----ttatttagaataactatatttttcgaagaaaatatttaatgagcagaggggcactgttttacattgttgcaaatctctttatcgtcccctttaatagaaaacgactggattctcat-----ct-tctgcattcgatctgatgccatatcacatgtctctagcttctggaaaactccactgtccgctcataagaagatgaaagc-gaaaaggacagataacatcttagtattctaatgaaagcagttttgacctcgctgacccctTGAAAGGATTT-----TGGGCCAATtccttcagtcctcataagagccgtgaaagggaggtgattcgccttccactgtgcagatgaagaaac--aggctGTGGTGGAC
>gene=chr20_1186387-1187387; species=gorGor
gcttttgtttatgtgagttatatataacaatactgactgaattagaagccaaagctgagacatttttaatatatttactaatgcattctaaaataataataaattcataatatgttaataaaacattacttattcaaaacaactatatttttcaaagcaaatatttagtgggaagagtagccccattttacattgttgcaaattgctttaatgtctgtcttaatagaacacagctggattctcatagctgct-cctgcattcaatctgttgagatattacatgtcattagcttctggaaaactccatggtatgctcataagaaaatgaaagcaaaaaaaggaaaataatgtcttagtattgtaaccaaagtagt-ttgacctcgctgaccccttgaaaggatttTCCCATGGGCAAATtcattcagtcctcatgaaagccttgaaaagtaagcaatttgctttctgctttgcagagcaagaaactgaggcATTGGTGGAT
>gene=chr20_1186387-1187387; species=panTro
gcttttgtttatgggagttatatataacaatactgactgaattagaagccaaagctgagacatttttaatatatttactaatgcattctaaaataataacaaattcataatatgttaataaaacattacttattcaaaataactatatttttcaaagcaaatatttagtgggaagagtagccccattttacattgttgcaaattgctttaatgtctgtcttaatagaacacagctggattctcatagctgct-cctgcattcaacctgttgagatattacatgtcattagcttctggaaaactccatggtatgctcataagaaaatgaaagcaaaaaaaggaaaataacgtcttagtattgtaaccaaagtagttttgacctcgctgaccccttgaaaggatttTCCCATGGGCAAATtcattcagtcctcatgaaagccttgaaaagtaagcaattcgctttctgctttgcagagcaagaaactgaggcATTGGTGGAT
>gene=chr20_1186387-1187387; species=papHam
gctttcgtttatgtgagttatatagaacaatactgactgaattagaagccaaagctgagaca-ttttaatatatttactaatgcattctaaaataataacaaactcataatatgttaataaaacattactcattcaaaatcactgtatttttcaaagcaaatatttagtgggaagagtagccccattttacattgttgc-aattgctttaatgtctgtcttaatagaacacagctggattctcatagcggct-cctgcattcaatctgttgagatattacatgtcattagcttctggaaagctccacggtatgctcataagaaaatgaaagcaaaaaaaggaaaataatatcttagtattgtaatcaaagtagttttgacctcgctgaccccttgaaaggatttTCCCATGGGCAAATtcattcagtcctcatgaaagccttgaaaagtaagcaatttgctttctgctttgcagagcaagaaactgaggcATTGGTGGAT
>gene=chr20_1186387-1187387; species=ponAbe
gcttttgtttatgtgagttatatataacaatactgactgaattagaagccaaagctgagatatttttaatatatttactaatgcattctaaaataataacaaactcataatatgctaataaaacattacttattcaaaataactatatttttcaaagcaaatatttagtgggaagagtagccccattttacattgtggcaaattgctttaatgtctgtcttaatagaacacagctggattctcatagctgct-cctgcattcaatctgttgagatattacatgtcattagcttctggaaaactccatggtatgctcataagaaaatgaaagcaaaaaaaggaaaataatgtcttagtattgtaaccaaagtagttttgacctcgctgaccccttgaaaggatttTCCCATGGGCAAATtcattcagtcctcatgaaagccttgaaaagtaagcaatttgctttctgctttgcagagcaagaaactgaggcATTAGTGGAT
>gene=chr20_1186387-1187387; species=rheMac
gcttttgtttatgtgagttatatagaacaatactgactgaattagaagccaaagctgagaca-ttttaatatatttactaatgcattctaaaataataacaaactcataatatgttaataaaacattacttattcaaaataactgtatttttcaaagcaaatatttagtgggaagagtagccccattttacattgttgcaaattgctttaatgtctgtcttaatagaacacagctggattctcatagcggct-cctgcattcaatctgttgagatattacatgtcattagcttctggaaaactccacggtatgctcataagaaaatgaaagcaaaaaaaggaaaataatatcttagtattgtaatcaaagtagttttgacctcgctgaccccttgaaaggatttTCCCATGGGCAAATtcattcagtcctcatgaaagccttgaaaagtaagcaatttgctttctgctttgcagagcaagaaactgaggcATTGGTGGAT
>gene=chr20_1210192-1211192; species=hg19
GCCATTTTTATTaaactgaagttcaggaaggttaagtgacagcctcagcaactgaaccaagacctgaacccaattctgactacagagtttatattcctctcataataccaATAATAGTATACTTTACTTAAATGCCATATTAGATTAACTTCCTTGAATAAGAATAAAAAAATCATTTTGCAAGGTAAGGTAAAAAGTGATATACTTTAACTAAGAATACAAAATATCTGCTTTTTTAAGAGAACCAATTCTTACGATGTCAGTAACTTTCAAAGAATAGGATTTATGAACCTAATCTTTACTCTTCTAATACTTCAAAAATTATTGAAAGGTGAAAATAGCACTTCGAACTTCAGGACACCTTCTTTTGGGAGTTGTTCGAATCTATAACAGGAAGGCAAAATATCTTTTGGCAGATTGCAGTGAAGCATTTCTTAAAATGAAGATGACATTTTGCCCAGGTATACATGTAATATTGATTTGTCTCCTTCTTGGTTCCC
>gene=chr20_1210192-1211192; species=bosTau
gtcattattagtaaattgaaattcaggaaggttaaatgacagcctcagcaactgagccaaggcttgaacccaagcctgactccaaagtttatgttgttttcaTAAAATCAACAATAGCATATTTCATTTAAATGCCACATTAGATTATCTTCACTGAAT----AAAAAAGAATCATTTTACA-----AGGTAAAAAATGATTTACTTTAAATAAGAATACAAAATATCTGCTTTTTAAAGAGAAGAAATTCTTATGATTTT-ATAATTTTCAGAGAACAGAGtttataaatctaatttttaatattctaatacttttaaaattattGAAAGGTGAAAATTGCACTGCGAACTTCAGGACACCTTCTTTTGGGAGTTGTTCGAATCTATAATAGGAAGGCAAAATATCTTTTGGCAGATTGCAGTGAAGCCTTGCTTAAAATGAAGATGACATTTCGCCCAGGTACAAGTGTGATATTGATTTGTCTCTGTTTTTTTTCCC
>gene=chr20_1210192-1211192; species=calJac
gccatttttattaaactgatgttcaggatggttaagtgacagcttcagcaactgaaccaagaactgaacctaattctgactacagagttgctattcctctcataataccaATAATAGTATACTTTACTTAAATGTCATATTAGATTAACTTTCTTGAATAAGAATCAAGCAATCATTTTGTAAGGTGAGGTAAAAAGTGATTTGCTTTAAATAAGAATACAAAATATCTGCTTTTTAAAGAGAACAAATTCTTATGATGTCAGTAACTTTCAAAGAATAGGATTTATAAACCTAATTTTTACTCTTCTAATACTTCAAAAATTGTTGAAAGGTGAAAATTGCACTTCGAACTTCAGGACACCTTCTTTTGGGAGTTGTTCGAATCTATAACAGGAAGGCAAAATATCTATTGGCAGATTGCAGTGAAGCATTTCTTAAAATGAAGATGACATTTCGCCCAGGTATACATGTAATGTTGATTTGTCTCCTTCTTGGTTCCC
>gene=chr20_1210192-1211192; species=canFam
gccattattAATaaactgaagttccagaaggttgaatggcagccttagcaactgagccagggcttgcacctgagcctgactgcagagtttatagtcttcccataaaaccaATAATAACGTATTTCACTTAAATGGTACATGAGATTATCTTCATTGAATAAGAATAAAAGAATCATTTTACAAGAGGAGGTAAAAAATAATTCACTTTAAATAAGAATACAAAATGTCTGCTTTTTAAAGAGAAGAAATTC-TATGATTTT-ATAATTTTCA---AACAGGGTTTATGAGTCTAATTCTTACCATTCTAATACTTTAAAAATTATTGAAAGGTGAAAATTGCACTTCGAACTTCAGGACACCTTCTTTTGGGAGTTGTGCGAATTTATAATAGGAAGGCAAAATATCTTTTGGCAGATTGCAGTGAAGCATTGCTTAAAATGAAGATGACATTTCGCCCAGGTATACTTGCAATGTTGATTGGTCTCTATTTTGGTTCCC
>gene=chr20_1210192-1211192; species=equCab
gccattattaataaattgaaattcaggaaggttaagtgacagcctcagcagctgatccaaggcttgaacccaagcccgactgcagagctcacattcttcccataaaaccaGTAATAGCATCCTTCGCTCAAAGGCCACATTAAATTATTTTCATTAAATAAGAAAAGAAGAATCATTTTACAAGGTGAGGTAAAAAGTGATTCACTTTAACTAAGAATACAGAATGTCTGC-TTTTAAAGAGAAGAAATTCTTATGATTTT-GTAATTTTCAGACAACAGGGTTTATGAGTCTAATTTTTAATATTCTAATACTTTAAAAATTATTGAAAGGTGAAAATTGCACTTCGAACGTCAGGACACCTTCTTTTGGGAGTGGTTCGAATCTATAATAGGAAGGCAAAGTATCTTTTGGCAGATTGCAGTGAAGCATTGCTTAAAATGAAGATGACATTTCGCCCAGGTATCCGTGCAGTATTGATTTGTGTCCGTCTTGGTTCCC
>gene=chr20_1210192-1211192; species=gorGor
GCCATTTTTATTaaactgaagttcaggaaggttaagtgacagcctcagcaactgaaccaagacctgaacccaattctgactacagagtttatattcctctcataataccaATAATAGTATACTTCACTTAAATGCCATATTAGATTAACTTCCTTGAATAAGAATAAAAAAATCATTTTGCAAGGTGAGGTAAAAAGTGATATACTTTAACTAAGAATACAAAATATCTGCTTTTTTAAGAGAACCAATTCTTACGATGTCAGTAACTTTCAAAGAATAGGATTTATGAACCTAATCTTTACTCTTCTAATACTTCAAAAATTATTGAAAGGTGAAAATAGCACTTCGAACTTCAGGACACCTTCTTTTGGGAGTTGTTCGAATCTATAACAGGAAGGCAAAATATCTTTTGGCAGATTGCAGTGAAGCATTTCTTAAAATGAAGATGACATTTCGCCCAGGTATACATGTAATATTGATTTGTCTCCTTCTTGGTTCCC
>gene=chr20_1210192-1211192; species=panTro
GCCATTTTTATTaaactgaagttcaggaaggttaagtgacagccttagcaactgaaccaagacctgaacccaattctgactacagagtttatattcctctcataataccaATAATAGTATACTTCACTTAAATGCCATATTAGATTAACTTCCTTGAATAAGAATAAAAAAATCATTTTGCAAGGTGAGGTAAAAAGTGATATACTTTAACTAAGAATACAAAATATCTGCTTTTTTAAGAGAACCAATTCTTACGATGTCAGTAACTTTCAAAGAATAGGATTTATGAACCTAATCTTTACTCTTCTAATACTTCAAAAATTATTGAAAGGTGAAAATAGCACTTCGAACTTCAGGACACCTTCTTTTGGGAGTTGTTCGAATCTATAACAGGAAGGCAAAATATCTTTTGGCAGATTGCAGTGAAGCATTTCTTAAAATGAAGATGACATTTCGCCCAGGTATACACGTAATATTGATTTGTCTCCTTCTTGGTTCCC
>gene=chr20_1210192-1211192; species=papHam
GCCATTTTTATTaaactgaagttcaggaaggttaagtgacagcctcagcaactgaacaaagacctgaacccaattctgactatagagtttatattcctctcataataccaATAATATTATACTTCACTTAAATACCATATTAGATTAATTCCCTTAAATAAGAATAAAAAAATTATTTTGCAAGGTGAGGTAAAAAGTGATTTACTTCAAATAAGAATACAAAATATCTGCTTTTTTAAGAGAACCAAATCTTACGATGTAAGTAACTTTCAAAGAATAGGATTTATGAACCTAATTTTTACTCTTCTAATACTTCAAAAATTATTGAAAGGTGAAAATAGCACTTCGAACTTCAGGACACCTTCTTTTGGGAGTTGTTCGAATCTATAACAGGAAGGCAAAATATCTTTTGGCAGATTGCAGTGAAGCATTTCTTAAAATGAAGATGACATTTCGCCCAGGTATACATGTAATATTGATTTGTCTCCTTCTTGGTTCCC
>gene=chr20_1210192-1211192; species=ponAbe
GCCATTTTTATTACactgaagttcaggaagtttaagtgacagcctcagcaactgaaccaagacctgaacccaattctgactatagagtttatattcttctcataataccaATAATAGTATACTTCACTTAAATGCCATATTAGATTAACTTCCTTGAATAAGAATAAAAAAATCATTTTGCAAGGTGAGGTAAAAAGTGATATACTTTAAATAAGGATACAAAATATCTGCTTTTTTAAGAGAACCAATTCTTACGATGTCAGTAACTTTCAAAGAATAGGATTTATGAACCTAATCTTTACTCTTCTAATACTTCAAAAATTATTGAAAGGTGAAAATAGCACTTCGAACTTCAGGACACCTTCTTTTGGGAGTTGTTCGAATCTATAACAGGAAGGCAAAATATCTTTTGGCAGATTGCAGTGAAGCATTTCTTAAAATGAAGATGACATTTCGCCCAGGTATACATGTAATATTGATTTGTCTCCTTCTTGGTTCCG
>gene=chr20_1210192-1211192; species=rheMac
GCCATTTTTATTaaactgaagttcaggaaggttaagtgacagcctcagcaactgaacaaagacctgaacccaattctgactatagagtttatattcctctcataataccaATAATAGTATACTTTACTTAAATACCATATTAGATTAATTCCCTTAAATAAGAATAAAAAAATTATTTTGCAAGGTGAGGTAAAAAGTGATTTACTTTAAATAAGAATACAAAATATCTGCTTTTTTAAGAGAACCAAATCTTACGAT----GTAACTTTCAAAGAATAGGATTTATGAACCTAATTTTTACTCTTCTAATACTTCAAAAATTATTGAAAGGTGAAAATAGCACTTCGAACTTCAGGACACCTTCTTTTGGGAGTTGTTCGAATCTATAACAGGAAGGCAAAATATCTTTTGGCAGATTGCAGTGAAGCATTTCTTAAAATGAAGATGACATTTCGCCCAGGTATACATGTAATATTGATTTGTCTCCTTCTTGGTTCCC
>gene=chr20_1320456-1321456; species=hg19
cctaggatattctgtccttctgtagctggcagacccaggcctacttgaggcacttcatcttggaaatggaccaccatttacatatttcctacaTAGACTTTGGAGGTGtttagcaatttttactttcctttttcttttctctcttcttttttttttttgacagagtttcattctgttgcccaagctggattgcggtggcatgatcatagctcactgcagcctctaactcctgggctcaagtgatcttcccatctcagtctcctgagtagctgggactacaggcatgcatcaccacatccagctaattattttctgtagagatggggttttgccatgttgcccaggctggtctcaaactcctggactcaagtgatcatcccacctcagccttccaaggtgctgggatgacaggcctgagccaccatgcccagccttctctttcaatcgcattgtctggctagcagtaaatcagtcttctgtatactcaatataatctgtta
>gene=chr20_1320456-1321456; species=bosTau
--------------------------------------------------------------------------------------------------------------------------------------------------------------------------------------------------------------------------------------------------------------------------------------------------------------------------------------------------------------------------------------------------------------------------------------------------------------------------------------------------------------------
>gene=chr20_1320456-1321456; species=calJac
--------------------------------------------------------------------------------------------------------------------------------------------------------------------------------------------------------------------------------------------------------------------------------------------------------------------------------------------------------------------------------------------------------------------------------------------------------------------------------------------------------------------
>gene=chr20_1320456-1321456; species=canFam
-----------------------------------------------------------------------------------------------TTCTTTGGAAGAATCTGGCAATTTTTA---------------------------------------------------------------------------------------------------------------------------------------------------------------------------------------------------------------------------------------------------------------------------------------------------------------------------CTTCTAATTGCATCACCTGGCTGGCGATAGA--------CTGTAAACT-----TAACCTTATG
>gene=chr20_1320456-1321456; species=equCab
----------------------------------------------------------------------------------------------------------------------------------------------------------------------------------------------------------------------------------------------------------------------------------------------------------------------------------------------------------------------------------------------------------------------------------------------------------aattgtgttgcctggcaggtgatagc-----cttctgtatacttg--ataaccttttc
>gene=chr20_1320456-1321456; species=gorGor
--------------------------------------------------------------------------------------------------------------------------------------------CTCttcttttttttttttgacagagtttcattctgttgcccaagctggattgcggtggcatgatcatagctcactgcagcctctaactcctgggctcaagtgatcttcccatctcagtctcctgagtagctgggactacaggcatgcaccaccacatccagctaattattttttgtagagatggggttttgccatgttgcccaggctggtctcaaactcctggactcaagtgatcatcccacctcagccttccaaggtgctgggatgacaggcctgagccaccatgcccagccTTCTctttcaatcgcattgtctggctagcaataaatcagtcttctgtatactcaatataatctgtta
>gene=chr20_1320456-1321456; species=panTro
cctagtatattctgtccttctgtagctggcagacccaggcctacttgaggcacttcatcttggaaatggaccaccatttacatatttcctacaTAGACTTTGGAGGTGTTTAGCAATTTTTACTTTCCTTTTTCttttctctcttcttttttttttttgacagagtttcattctgttgcccaagctggattgcggtggcatgatcatagctcactgcagcctctaactcctgggctcaagtgatcttcccatctcagtctcctgagtagctgggactacaggcatgcaccaccacatccagctaattattttttgtagagatggggttttgccatgttgcccaggctggtctcaaactcctggactcaagtgatcatcccacctcagccttccaaggtgctgggatgacaggcctgagccaccatgcccagccTTCTCTTTCAATCGCATTGTCTGGCTAGCAGTAAATCAGTCTTCTGTATACTCAATATAATCTGTTA
>gene=chr20_1320456-1321456; species=papHam
cctagtatattctgtccttctgtagtttgtagacccaagcctacctgagg-------tcttggaaatggaccaccatttacatatttcctacaCAGACTTTGGAGATATTCAGCCAtttttcctttcctttttcttttctttcttcttttttttttttgacagagtttcattctgttgcccaagctggattgcagtggcatgatcatagctcactgcagcctctaactcctaggctcaagtgatcttccaatctcagcctcctgagtagctgggactacaggtatgcaccaccacacccagctaattattttttgtagagacagggttttgccatgttgcccaggctggtctcaaactcctgaactcaagtgatcatactgcctcagccttccaaggtgctgggattacaggcctgagccatcatgcccagccTTCTcttttaattgcattgtctggctagcaataaatcagtcttctatatactcagtataatctgtta
>gene=chr20_1320456-1321456; species=ponAbe
cctagtatattctgtccttctgtagtttgcagacccaagcctacttgaggcacttcgtcttggaaatggaccaccatttacatatttcctacaTAGACTTTGGAGGTGTTTAGCAATTTTTACTTTCCTTTTTCttttctctcttcttttttttttttgacagagtttcattctgttgcccaagctggattgcggtggcatgatcatagctcactgcagcctctaactcctgggctcaagtgatcttcctatctcagcctcctgagtagctgggactacaggcatgcaccaccatacccagctaattattttttgtagagatggggttttgccatgttgcccaggctggtctcaaactcctggactcaagtgatcatcccacctcagccttccaaggtgctgggattacaggcctgagccaccatgcccagccTTCTcttttaattgcattgtctggctagcaataaatcagtcttctgtatactcaatataatctgtta
>gene=chr20_1320456-1321456; species=rheMac
cctagtatattctgtccttctgtagtttgcagacccaagcctacctgagg-------tcttggaaatggaccaccatttacatatttcctacaCAGACTTTGGAGGTATTCCGCCATTTTTCCTTTCCTTTTTCTTTTCTTTCttcttttctctttttgacagagtttcattctgttgcccaagctggatcgcagtggcatgatcatagctcactgcagcctctaactcctaggctcaagtgatcttccaatctcagcctcctgagtagttgggactacaggtatgcaccaccacacccagctaattattttttgtagagacagggttttgccatgttgcccaggctggtctcaaactcctgaactcaagtgatcatcctgcctcagccttccaaggtgctgggattacaggcctgagccaccatgcccagccTTCTCTTTTAATTGCATTGTCTGGCTAGCAATAAATCAGTCTTCTATATACTCAGTATAATCTGTTA
>gene=chr20_1360456-1361456; species=hg19
atccccagagatctgcagggtcctctttgagtattcagcagagtccctctcagtgcatgtatctgagcaaactattcaaggccaggaaaagaactatccaaaaggcttagaggaacagtatccagtgctcacacagggctaggattagtgcttactaccccccggtcaaactggagaagctcatgattgacaaagcactgggcagaatactcaggaagatcttgcctatagtaggaaataatcagccctaaactgagctctagacctacctaacaaatcacaaaagcaagactcgcaagcatcaaactgtttccgggtaacttaaatgcttctcagtataaaactcaggaaaatttataggaataaaaatatccagcaccccaaaaggcaaaattcacaatgtctggcatccaaagattaccaggcatgcaaagaggcagaaaacaggacccacaatgaggagacttatcaatcaattgaaagcaacccagaactaacac
>gene=chr20_1360456-1361456; species=bosTau
--------------------------------------------------------------------------------------------------------------------------------------------------------------------------------------------------------------------------------------------------------------------------------------------------------------------------------------------------------------------------------------------------------------------------------------------------------------------------------------------------------------------
>gene=chr20_1360456-1361456; species=calJac
ctccccagagatctacagggtcctctttgagtattcggcagagtccctctcagtgcatacatttgagggaactattcaaggccaggaaaagaactatccaaaaggcttagaggaaccatacccagtactcacacagggct--------------------cc-agtcaaactggagaaactcatgattcacaaggcactgggcagaatactcaggaagatcttgcctatagcaggaaatagtcagccctaaactgagctctggacctacctaacaaatcacaaaagcaagactcacaagcatcaaactgtttccaaataacttcaatgcttctcagtataaaactcaggaaaattaataggaataaaaatatccagcacaccaaaaggtaaaa-tcacaatgtctggcatccaaagattgctaggcatacaaagaggcagaaaacaggacccaaaatgaggagacttatcagtcgaatgaaagcaactcagaac--acac
>gene=chr20_1360456-1361456; species=canFam
atcctcagagatttgcagggtccctcttgagtattcagcagaacactgatca--gcacgagtttgaggaaactacttaaggccaggaaaagaaccatccaaaaggtttagaaggatagtgcccagtgcttacacagagtttggaatagtgactg-tcccact-agccagactggagaaaatcctggtttatgaggcactgagtaggacacctca-aagatctcatctgtagctgggaatcatcagctccaaactgagcactgcacctacctgacaaatcataaaagagatacct--aaggacaaaatggtttccaagtaacttaagtgcttcccagtacaaagcccaagaagatttacaggaataaaaatatctagcaccccaaaaagtaaaattcataatgtccagcaccca-aaattaccaagcatgcaaacaagaggaaaacacgacccgccatgagaagactaatcaatcaattgaaaccactccaaaactgacag
>gene=chr20_1360456-1361456; species=equCab
-------------------------------------------------------------------------------------------------------------------------CTAGAGcttacaccgggcggggatcagtgcctgttcccacg-agccagactggagaaagtcgtggttcaccaggcactgggtaagacacctcagaagagcttgcctgtg---cagactcatgagc-cctaactaaacactgcatccacctaataagtcagaaaagcaagacgc---------------------cgcgatcaaactgcttcccagtgcaaaggtcaaggagatttacaggaataaaaatatccagcaccccaaaaggtaaaattcccaacgtctagcagcaagagatcactaagcatgcagagaggcataagacaggacccacaacaaggagactaatcaaccaattggaaccaacccagaactgacac
>gene=chr20_1360456-1361456; species=gorGor
atccccagagatctgcagggtcctctttgagtattcagcagagtccctctcagtgcatgtatctgagcaaactattcaaggccaggaaaagaactatccaaaaggcttagaggaacagtatccagtgctcacacagggctgggattagtgcttaccatcccc-ggtcaaactggagaagctcatgattgacaaagcactggacagaatactcaggaagatcttgcctatagtaggaaataatcagccctaaactgagctctagacctacctaacaaatcacaaaagcaagactcgcaagcatcaaactgtttccgggtaacttaaatgcttctcagtataaaactcaggaaaatttataggaataaaaatatccagcaccccaaaaggcaaaattcacaatgtctggcatccaaagattaccaggcatgcaaagaggcagaaaacaggacccacaatgaggagacttatcaatcaattgaaagcaacccagaactaacac
>gene=chr20_1360456-1361456; species=panTro
atccccagagatctgcagggtcctctttgagtattcagcagagtccctctcagtgcatgtatctgagcaaactattcaaggccaggaaaagaactatccaaaaggcttagaggaacagtatccagtgctcacacagggctgggattagtgcttactaccccc-ggtcaaactggagaagctcatgatggacaaagcactggacagaatactcaggaagatcttgcctgtagtaggaaataatcagccctgaactgagctctagacctacctaacaaatcacaaaagcaagactcgcaagcatcaaactgtttccgggtaacttaaatgcttctcagtataaaactcaggaaaatttataggaataaaaatatccagcaccccaaaaggcaaaattcacaatgtctggcatccaaagattaccaggcatgcaaagaggcagaaaacaggacccacaatgaggagacttatcaatcaattgaaagcaacccagaactaacac
>gene=chr20_1360456-1361456; species=papHam
--------------------------------------------------------------------------------------------------------------------------------------------------------------------------------------------------------------------------------------------------------------------------------------------------------------------------------------------------------------------------------------------------------------------------------------------------------------------------------------------------------------------
>gene=chr20_1360456-1361456; species=ponAbe
atcctcagagatctgcagggtccttgttgagtattcagcagagtccctctcagcacatctatctgagtcaactattcaaggccaggaaaagaactatccaaaaggcttagaggaacagtatccagtgctcacacagggctgggattagtgcttattaccccc-ggtcaaactggagaagctcatgattgaaacagcactggacagaatactcaggaagatcttgcctatagtaggaaataatcagccctaaactgagctctagacctacctaacaaatcacaaaagcaagactcgcaagcatcaaactgtttccaggtaacttaaatgcttctcagcataaaactcaggaaaatttataggaataaaaatatccagcactccaaaaggtaaaattcacaatgtctggcatccaaagattaccaggcatgcaaagaggcagaaaacaggacccacaatgaggagacttatcaatcaattgaaagcaacccagaactaacac
>gene=chr20_1360456-1361456; species=rheMac
atccccagagatctacagggtcctctttgagtattcagcagagtccctctcagtgcatgtatctgagggaactactcaaggccaggaaaataactatccaaaaggcttagaggaacagtatctagcgctcacacagggctgcgattactgcttattaccccc-agtcaaactggagaagttcatgattgacgcagcactagacagaatactcaggaagatcttgcctatagtaggaaataatcagccctaaactgagctctagacctacctaacaaatcacaaaagcaagactcacaagcatcaaacggtttccaagtaacttaaatgcttctctgtataaaactcaggtaaatgtataggaataaaaatatccagcaccccaaaaggtaaaattcacactgtctggcatccaaagattaccaggcatgcagagaggcagaaaacaggacccacaatgaggagacatatcaatcaattgaaagcaacccagaactaacac
>gene=chr20_1453456-1454456; species=hg19
CGGGGTCTAATACAGGCCAGGCATTCTGCTTGGTGTttgctgttcttgtgcaagtcaagcacgctcctgcctcaggacctttgcattcgctgttccttgtacttttcagctcttcccctgggtatctgcagggctctcttcctcacctccttcaggtgtctgctcaaatgtcactttatcaggaggcctcttctgtccaccctgcataaaatagtgtcacttcccctttgctctggcaacttccttccccctcctcctgcgttgtgaaggccctcagcactcagtatagtggggcctgttactcacctagggttacttgctcattgtctgtcttctctcgggaggaggtaagctctgagagagcagacttctgtttctttctcagcacactgattagggcctggcacagagtcagctttcaaCCACGTTTCAGGATTCAATGAGGGTGGCTACAATAGTGGACCATTAggttcctgtccccagggagctcaaattctagt
>gene=chr20_1453456-1454456; species=bosTau
--------------------------------------------------------------------------------------------------------------------------------------------------------------------------------------------------------------------------------------------------------------------------------------------------------------------------------------------------------------------------------------------------------------------------------------------------------------------------------------------------------------------
>gene=chr20_1453456-1454456; species=calJac
CGGGGTCTAACACAGGTCAAGCATTCTGCTTGGTGTttgctgttcttgtgcaagtcaagccctctcctgcctcaggacctttgcattcgctattccttgtacttttcagctctggcccgaggtatctacagggcactcttcctcacttcctccaggtgtcggctccaatgtcactttatcaggaggcctcttctgtccaccctgcataaaataatgtcacctcctctttgctctggcaacttccttccccctccccctgcagtgtaaatgccctcagcgctcagtatggtggggcctgttatt-acctggggctgcttgctcagtgtctgtcttctctcaggaggaggtaagctctgagacagcaggcttctgttttattcacagcacaccgattagggcctgacgcagagttagccttcaaCCACGCTTCAGGACTGAATGAGAATGGCTGCGATAGTGGAATGTTAGGTTCCGGTACCCACAAAGCTCAAATTCTAGT
>gene=chr20_1453456-1454456; species=canFam
CGGGGTCTAACATGTGCCAAGCA-TCTGCTTGGTGcttacgcttcctgtgcgtgtcaagcacactcctgcttcagagtctttgcccttgctgttccttgcgcctttacattctccccccagttatcggcaa----ctctctctcactcccttcaagtctctgctcactttacctgtg------gggacccttctgaccaccttaaataaaat-gtatctcctctaccttgttctggca--tgccccccccgccattcagccctatta-ttcctttagcattcaccatcatgtgacatgttacttatctacatttacttgcttgttgtctgtcttcccccagtcgtaggtatgtcttgaaagagcagatttctctttatttctcagtacactaattagtgcctggctccctgtc-accttcagccac-ttttatgaatgaatgGCAG-GGCTACA------AGAAGTTaggctcctgccctcagtaagttcaagttctagt
>gene=chr20_1453456-1454456; species=equCab
CGGGGTCTAACAGGTgccaaacgttctgctt---------gctgcctgtgcatgtcaagcacactcctccctcagggcctctgcacttgctgttccttgtgcctttaagctcttcccccagatatctgcaagattctctccctcacttccttcaggtctctgctcaaatatctcttgatc---agcccccttctgaccaccctaaataaaatagcatcacctcctcctatctctggcaacttccaccccgacca--ctgttttatta-ttccctcagcactcacaaccgtgtgacgtacgacttatctatgtttagtcacccattgtctgtctcgctgcagtaggaagtgagctctg--agagctgacttctgctttattctcggcatgctgattagtgcctgggctatcgtctgccttcaaccactttttatgactggacgaaagaggctacaacggtgaaaagttaggttcctgccctcagtgagctcaaattctagc
>gene=chr20_1453456-1454456; species=gorGor
CGGGGTCTAATACAGGCCAGGCATTCTGCTTGGTGTttgctgttcttgtgcaagtcaagcacgctcctgcctcaggacctttgcattcgctgttccttgtacttttcagctcttcccctgggtatctgcagggctctcttcctcacctccttcaggtgtctgctcaaatgtcactttatcaggaggcctcttctgtccaccctgcataaaatagtgtcacttcccctttgctctggcaacttccttccccctcctcctgcgttgtgaaggccctcagcactcagtatagtggggcctgttactcacctcgggttacttgctcattgtctgtcttctctcaggaggaggtaagctctgagagagcagacttctgtttcattctcagcacactgattagggcctgacacagagtcagctttcaaccacgtttcaggattgaatgaGGGTggctacaatagtggaccattaggttcctgtccccagggagctcaaattctagt
>gene=chr20_1453456-1454456; species=panTro
CGGGGTCTAATACAGGCCAGGCATTCTGCTTGGTGTttgctgttcttgtgcaagtcaagcacgctcctgcctcaggacctttgcattcgctgttgcttgtacttttcagctcttcccctgggtatctgcagggctctcttcctcacctccttcaggtgtctgctcaaatgtcactttatcaggaggcctcttctgtccaccctgcataaaatagtgtcacttcccctttgctctggcaacttccttccccctcctcctgcgttgtgaaggccctcagcactcagtatagtggggcctgttactcacctagggttacttgctcattgtctgtcttctctcgggaggaggtaagctctgagagagcagacttctgtttcattctcagcacactgattagggcctggcacagagtcagctttcaaccacgtttcaggattgaatgaGGTTggctacaatagtggaccattaggttcctgtccccagggagctcaaattctagt
>gene=chr20_1453456-1454456; species=papHam
CGGCGTCTAATACAGGCCAGGCATTCTGCTTGGTGTttgctgttcttgtgcaagtctagcacgctcctgcctcaggacctttgcatttactgttccttgtacttttcggctcttcccctgggtatctgcaggcctccctttctcacttccttcaggtgtcagctcaaatgtcactttatcaggaggcctcttctgtccaccctgcataaaacagtgtcacttctcctttgctctggcaacttccttcccccatctcctgcgttgtgaaggccctcagcactcagtat-----------------atctagggttacttgctcattgtctgtcttctctcaggaggaggtaagctctgagacagcagacttctgtttcattctcagcacactgattagggcctggcacagagtcaggtttcaaccacgtttcaggattgaatgaGGGTGGCTACAATAGTGGACCGTTAGCTTCCTGTCCCCAGCGAGCTCAAATTCTAGT
>gene=chr20_1453456-1454456; species=ponAbe
CGGGGTCTAATACAGGCCAGGCATTTTGCTTGGTGTttgctgttcttgtgcaaatcaagcacgttcctgcctcaggaactttgcattcgctgttccttgtacttttcagctcttttcctgggtatctgcagggctcccttcctcacctccttcaggtgtcagctcaaatgtcactttatcaggaggcctcttctgtctaccctgcataaaatagtgtcacttcccctttgctctggcaacttccttccccctcctcctgcattgtgaaggccctcagcactcagtatagtggggcctgttacttacctagggttacttgctcattgtctctcttctctcaggaggaggtaagcgctgagagagcagacttctgtttcattctcagcacactgattagggcctggcacagagtcagctttcaaCCACGTTTCAGGATTGAATGAGGGTGGCTACAATAGTGGACCGTTAggttcctgtccccagggagctcaaattctagt
>gene=chr20_1453456-1454456; species=rheMac
CGGCGTCTAATACAGGCCAGGCATTCTGCTTGGTGTttgctgttcttgtgcaagtctagcacgctcctgcctcaggacctttgcatttgctgttccttgtacttttcggctcttcccctgggtatctgcaggcctccctttctcacttccttcaggtgtcagctcaaatgtcactttatcaggaggcctcttctgtccaccctgcgtaaaacagtgtcacttctcctttgctctggcaacttccttcccccatgtcctgcgttgtgaaggccctcagcactcagtat-----------------atctagggttacttgctcattgtctgtcttctctcaggaggaggtaagctctgagacagcagacttctgtttcattcTCAGCACACTGATTAGGGCCTGG--CAGAGTCAGGTTTCAACCACGTTTCAGGATTGAATGAGGGTGGCTACAATAGTGGACCGTTAGCTTCCTGTCCCCAGTGAGCTCAAATTCTAGT
>gene=chr20_1497371-1498371; species=hg19
TCCCAGACTCGCTTGCTCTTCTTTGGGCCTGCTCAGCTGCCTACTGGCCTGGACCAGAGCCTGGTTATTCTGCCACACTTGGCAGGTGAACTGTTTTTTATCCTTTCACTCTGAAGTGTTGACCAGGATATGATTGTCTTGGGTGAATGTGCCATCTGGGTTCTTGGTGGGGCCAAGTGCCTCACAGGTCTTGAAGTATCCATTTCTCTTTAGCCAGGCAATTTGTGTGACTTTGGGGTGAAACCTTTGTATATGGCAGGTGAGAATGGCAGTCTGGAGTCCTGGGACATGGTGTGCTGAGATATTCACTGTGGGCACAACTGAAACAATAGCACTGCCTTCGTTAGTTTCTTCCTTTATGCAAAGCGTGCTCAAGGGGTGTCTACACCTTCctaggcagtgtgcagggttcttggaatacagcattgaccaagacaggcatgttccttgccttatggagctcccgctctggtgaggaggacgggaaggaaacaaagcag
>gene=chr20_1497371-1498371; species=bosTau
--------------------------------------------------------------------------------------------------------------------------------------------------------------------------------------------------------------------------------------------------------------------------------------------------------------------------------------------------------------------------------------------------------------------------------------------------------------------------------------------------------------------
>gene=chr20_1497371-1498371; species=calJac
ACCCAGGCTCACTTGCTCTTCTTTGAG-CTGCTCAGCAGCCTGCTGCCCTGGACCGGAGCC----TATTCTGCCACACTTGGCAGATGAACTGCTTTTTATCCTCTCACTCAGAAATGTTGACCAGGATATAATTGTCTTG-----------------------------------------------------------------------------------------------------------------------------------------------------------------------------------------------------------------------------------------------------------------------------------------------------------------------------------------------------------------------
>gene=chr20_1497371-1498371; species=canFam
ACCCCAACATGCTGGCTCACCTCTGAACTCACTCAGTTGCATGCTGGCCTGGACTGGTGGCTGGGCCTCTTGCCACACTTGGCAGGTGAGCTGTGCTTTGTCCT------CAGAGGTGTAGACCAGGATATGACTGTCTTGGTTGAATGTGCCATCTGGGTTCTTGGTGAGCACGGAAGCCTCACAGGCCTTAAGGCCTTTGTTCATCTCTAGCCAGGTGCTTTGTATGACTTCAGGGTAGAACCTTTGGATGTGGCAAGTGAGTATGGCCAGCTGAAGGCTTGGAACCTGGTGTGCTGATATAGTCACTGTGGGTATAACTGAAACAACAGCCCTTCCTTTGTTCCTTCCTTCCCTCAAGCAAAAGATGTTCAAGGAGCATCCTTAGCTTTCCAA-------CCCTggttcttgggatagagcagcgagcaagac------tatccctgcctcacagagctcctgctcttctatgaaggacatagaaggagaaaagcag
>gene=chr20_1497371-1498371; species=equCab
ACCCAAACTTGCTTGAATTTCTCTAAATTCGCTAAGCTGCACGCTGGCCTGGACCAGTGTCTGAGCCTCAAGTTCCACTTGGCAGGTGAATAGGCTTTGGTCTT------CTGAGGCATTCAGCAGGATATGACAGTCTTGGCTGAGTGTGCCATCTGGGTTCTTGGTGGGGGCGAAGGACTCACAGGTTCTGGACCATCTGTTCCTCTGCAGCCAGGTGATTTGTATGCCATCAGGGTAAAACCTTTGCACGTGGCAGATGAGGATGACCGCCTGGAGACTTGGGACATGGTGTGTCGATATGTTCACTGTGGGTACAACTGAAATAA-GGCCCTTCCTTTGTTACTTTCttccttcacacgaaagatgctcaaggagcatc-tcacatttctaggcattacactcgtttcttgggatacagcagtgaacaaaacagacacaggccctgcgtcatggagctcctgctctggggggaataacgttgagg-aaaaaagcag
>gene=chr20_1497371-1498371; species=gorGor
TCCCAGACTCGCTTGCTCTTCTTTGGGCCTGCTCAGCTGCCTACTGGCCTGGACCAGAGCCTGGTTATTCTGCCACACTTGGCAGGTGAACTGTTTTTTATCCTTTCACTCTGAAGTGTTGACCAGGATATGATTGTCTTGGATGAATGTGCCATCTGGGTTCTTGGTGGGGCCAAGTGCCTCACAGGTCTTGAAGTATCCATTTCTCTTTAGCCAGGCAATTTGTGTGACTTTGGGGTGAAACCTTTGCATATGGCAGGTGAGAATGGCAGCATGGAGTCCTGGGACATGGTGTGCTGAGATATTCACTGTGGGCACAACTGAAACAATAGCACTGCCTTCGTTAGTTTCttcctttatgcaaagcatgctcaaggggtgtctacaccttcctaggcagtgtgcagggttcttggaatacagcattgaccaagacaggcatgttccttgccttatggagctcccactctggtgaggaggacgggaaggaaacaaagcag
>gene=chr20_1497371-1498371; species=panTro
TCCCAGACTCACTTGCTCTTCTTTGGGCCGGCTCAGCTGCCTACTGGCCTGGACCAGAGCCTGGTTATTCTGCCACACTTGGCAGGTGAACTGTTTTTTATCCTTTCACTCTGAAGTGTTGACCAGGATATGATTGTCTTAGGTGAATGTGCCATCTGGGTTCTTTGTGGGGCCAAGTGCCTCACAGGTCTTGAAGTATCCATTTCTCTTTAGCCAGGCAATTTGTGTGACTTTGGGGTGAAACCTTTGCATATGGCAGGTGAGAATGGCAGCCTGGAGTCCTGGGACATGGTGTGCTGAGATATTCACTGTGGGCACAACTGAAACAATAGCACTGCCTTCGTTAG-TTCttcctttatgcaaagcatgctcaaggggtgtctacaccttcctaggcagtgtgcagggttcttggaatacagcattgaccaagacaggcatgttccttgccttatggagctcccgctctggtgagaaggacgggaaggaaacaaagcag
>gene=chr20_1497371-1498371; species=papHam
TCCCAGACTCCATTGCTCTTCTTTGGGTCTGCTCAGCTGCCTGCTAGCCTGGACCAGAGCCTGGTTATTCTGCCACGCTTGGCAGATGAACTGTTTTTTATCTTTCCACTCTGAAGTGTTGACCAGGATATGATTGTCTTGGCTGAATGTGCCATCTGGGTTCTTGGTGGGGCCAAAGGCCTCACAGGTCTTGAAGTATCCATTTGTCTTTAGCCAGGCAA------TGCCTTTGGGGTAAAACCTTTGCACATGGCAGGTGAGAATGGCAGCCTGGAGTCCTAGGAGGTGGTGTGCAGAGATATTCACTGTGGGCACAACTGAAACAATAGCACTGCCTTTGTTAGTTTCttcctttatgcaaagcatgctcaaggggtgtccacacctttctaggcagtgtgatgggttcttggaatacagcatgaatcaagacagacatgttccttgccttatggaactcccactctggtgaggaggacaggaaggaaacaaagcag
>gene=chr20_1497371-1498371; species=ponAbe
TCCCAGACTCACTTGCTCTTCTTTGGGCCTGCTCAGCTGCCTGCTGGCCTGGACCAGAGCCCAGTTATTCTGCCACACTTGGCAGGTGAACTGCTTTTTATCCTTCCACTCTGAAGTGTTGACCAGGTTATGACTCTCTTGGGTGAATGTGCCATCTGGGTTCTTGGTGGGGCCAAGCTCCTCACAGGTCTTGAAGTATCCATTTCTCTTTAGCCAGGCGATTTGTGTGCCTTTGGGGTGAAACCTTTGCATATGGCAGGTGAGAATGGCAGCCTGGAGTCCTGGGACATGGTGTGCTGAGATATTCATTGTGGGCACAACTGAAACAATAGCACTGCCTTCATTAGTTTCttcctttatgcaaagcatgctcaaggggtgtctacatcttcctaggcagtgtgcagggctcttggaatacagcattgaccaagacaggcatgttccttgccttatggagctccggctctggtgaagaggacaggaaggaaacaaagcag
>gene=chr20_1497371-1498371; species=rheMac
TCCCAGACTCCATTGCTCTTCTTTGGGTCTGCTCAGCTGCCTGCTAGCCTGGACCAGAGCCTGGTTATTCTGCCACGCTTGGCAGGTGAACTGTTTTTTATCTTTCCACTCTGAAGTGTTGACCAGGATATGATTGTCTTGGCTGAATGTGCCATCTGGGTTCTTGGTGGGGCCAAGGTCCTCACAGGTCTTGAAGTATCCATTTGTCTTTAGCCAGGCAA------TGCCTTTGGGGTAAAACCTTTGCACATGGCAGGTGAGAATGGCAGCCTGGAGTCCTAGGAGGTGGTGTGCAGAGATATTCACTGTGGGCACAACTGAAACAATAGCACTGCCTTTGTTAGTTTCTTCCTTTCTGCAAAGCATGCTCAAGGGGTGTCCACACCTTTctaggcagtgtgatgggttcttggaatacagcatgaatcaagacagacatgttccttgccttatggaactcccactctggtgaggaggacaggaaggaaacaaagcag
>gene=chr20_1589037-1590037; species=hg19
TAATGCTTTTTGCTGTAGAACTGAACAATGCAAGAGTTTAGAAAGAGAAGGTTGGAGCATTTCTCCACTCTTGAAAAACCACAGTTGAGTGTCACaaagacaaaggctgtgagtcaggctgcggggttccagccttggctccctgacctgctcccaagtcaggtctcctctctgagcttcagtgtcctcatctttaaaggaggtagcaaatggcttctccctcatagcactggttataaggaGACTCTGGCACAGTTGCTGCTCTCTGGCCCCCTTCCCCACCTCCCTCCTTTCTCATGTAGCTCATCATTTAGGCCGAGAGCATGGCAAAGAGGAGTGAGTACTTCACTAGGAGTGAGCAGATCTGAGTCACACCTGAGCCACCACTGGCTGTGACTGCCTGGGCTGGGGAGGCACCACCTGGGCATTTCAGTGTCTTTGCCAATATTATCTGCACAATCAGGAAAAAGCCACCTTCCTTGTCTAAGTTCAAGGGTTGT
>gene=chr20_1589037-1590037; species=bosTau
TTATGCTTATTGCTGAAGAAGAGAAAAATACAAGAGTTACAGGAG----------AGT-TTTCTCCATACTTTGACaggcgcagcag-ggggtgcagatagcagagctgtgagtcagg-tgttagggttcaaccctggctcccctacctgcccaccagccaggtcccctctctgagcctcagtgtcctcatctgtaaaggga-aaacagatgagcccctcccccagacactggttataagAAGATTCAG---CACCTGATGGGCTGCGGCTCCC--CTCC-CCTCCCTCCTTTCTCACCCAGGGAATCATCTGGGCCGGCGGCCTGGGGAAGAGGA-TGAGCAGCC--CTGGGAGCCAGCAGATCTGAGAGGTGGGGGAGCCACTACTAGCTGTATTGGCTGAGCA-GGGGACCCACCGTCTGGGAAGTGTAG------------TAATATCTTCAAAATCAGGATAAAGCCACCTGCCCTGCTGATGTCTGGAGG-TTT
>gene=chr20_1589037-1590037; species=calJac
--------------------------------------------------------------------------------------------------------------------------------------------------------------------------------------------------------------------------------------------------------------------------------------------------------------------------------------------------------------------------------------------------------------------------------------------------------------------------------------------------------------------
>gene=chr20_1589037-1590037; species=canFam
AAATTCCTACTGCTGAAAAAGAGAACAATACAAGATTTTCAGGAGA-AAAGTTAGAAT-TTTCTCC-CACTCTGAccagcacagtga--ttgtgcaaagaacaaggctgtgagtcaggctattgg-gttaaatcttgtctcctctgcctgctca--ggttaggtttc----ctgagcctcagtgtcctcacctgtaaaaggg--------------------------------------g------------------------------ccc--cACTGTCTCCATCCATTCCCATCTAGGGCAATACC-ATCTGGGCAGATTGGGGAAGAGGAAGGAGTGC----CTCAGAGGCA-CAAATTTGTCTGGCGGTGGAGCCATGACTAACTGTGGT-GCCTGGCA-GGGGATGTGCC-ACTGGGAAGTTCTG------------TAATACTTGCACCATCAGGATGAAGCTACCTTCCCTGTCTCTGTCCAGGGGCTGT
>gene=chr20_1589037-1590037; species=equCab
AAATGTGTACAGCTGAAGAACAGAGCAATGTGAGATTTTGAGGAG--AGGGTTGGAGC-TTTCTCCACACTGCGACaagcacagcgg---ggtgcgcagagcagggctgtgagtcaggctgtgggagttcagccttggctcccctgcctgctca--ggtcaggtcccctctctgagcctcagtgtcctcctctgttaaagag-ctacagctggcccctccctcacagcactggttgtaagGAGACACAG----GTGTGGCCCACTGCTGCTCCC--CTCTGCCTCCCTCCTTTCTCATCCAGGGCATCATc-agggcagcggcttggggaagaggagtgagccctctactaggaggcagcaggtctgagtggcggtgcagccactactagctgggatcatctaggg-agggagacacc-tttgggaacttcag------------caatatctgcaaaatcaggataaagccagcttccctgtctatatctgggg--tgt
>gene=chr20_1589037-1590037; species=gorGor
TAATACTTTTTGCTGTATAACTGAATAATGCAAGTGTTTGGAAAGAGAAGGTTGGGGCATTACTCCACACTTTAAAAAGTAAAGCTGAGTGctgcagagacaggggctgtaagtctgcctgtggggatgaaaccttggctccccaacctgctcaccactcgggtctcctctctgagcctcagtgtcctcatctttaaaggaggcaacaaatggctcctccctcatagcactggatttaaggagaCTCTGGCACAACTGCTGGTCTCTGGCCTCCT-CCCTGCCTCCCTCCTGTCTCATCAAGAGAATCATTTAGGCCTgcagcatggctaagaggggtgagcaccctactatgagttagccaatctgagtcacatgtgagccactactgactgtgattgcctgggctggggaggcaccacctggaaacttctgtgtctttgcctgtgatacctgcacaatcaggataaagccaccttccccacctaagttcaagggttgt
>gene=chr20_1589037-1590037; species=panTro
TAATACTTTTTGCTGTATAACTGAATAATGCAAGTGTTTGGAAAGAGAAGGTTGGGGCATTACTCCACACTTTAAAAAGTAAAGCTGAGTGCTGCAGAGACAGGGGCTGTAAGTCTGCCTGTGGGGATGAAACCTTGGCTCCCCAACCTGCTCACCACTCGGGTCTcctctctgagcctcagtgtcctcatctttaaaggaggcaacaaatggctcctccctcatagcactggttttaaggaGACTCTGGCACAACTGCTGGTCTCTGGCCTCCT-CCCTGCCTCCCTCCTGTCTCATCAAGAGAATCATTTAGGCCCACAGCATGGCTAAGAGGGGTGAGCACCCTACTATGAGTTAGCCAATCTGAGTCACATGTGAGCCACTACTGACTGTGATTGCCTGGGCTGGGGAGGCACCACCTGGAAACTTCTGTGTCTTTGCCTGTGATACCTGCACAATCAGGATAAAGCCACCTTCCCCACCTAAGTTCAAGGGTTGT
>gene=chr20_1589037-1590037; species=papHam
TGATAGTTTTTGCTGTATAACTGAATAATGCAAGTGTTTGGAAAGAGAAGGTTGGAGCATTACTCCAC-----------------------------------------------------------------CTTGGCTCCCCAGCCTGCTCACCACTCAGGTCTcctctctgagcctcagtgtcttcatctttaaaggaggcaacaaatagctcctccctcatagcactggttttaaggaGACTCTGGCACAACTG-TGGTCTCTGGCCTCC--CTCTGCCTCCCTCCTGTCTCATCAAGAGAATCATTTAGGTGGGTAGCATGGCTAAGAGGGGTGAGGACCCTTCCAGGAGTTAGCCAGTTTGAGTCACACCTGAGCC---ACTGGCTGTGATTGCCTGGGCTGGGGAGGCACCACGTGGAAACTTCCGTGCCTTTGCCTGTGATACCTGCACAATCAGGATAAAGCCACCTTCCCCACCTATGTTTAAGGGTTGT
>gene=chr20_1589037-1590037; species=ponAbe
TAATGCTTTTTGCTGTAGAACTGAAAAATGCAAGAGTTTAGAAAGATAAGGTTGGAGCGTTTCTCCACACTTGAAAAACCATAGCTGAGTGTTGCagagacaagggctg--agtcaggctggggggttcaaaccttggctccctgacctgctcccaagtcaggtctccttttttagcctcagtgtcctcatctttaaaggaggtagcaaatggctcctccctcatagcactggttgtaaggaGACTCTGGCACAGCTGCTGCTCTCTGGCTCCCTTCCCCACCTCCCTCCTTTCTCATCTAGCTCATCATTTAGGCTGAGAGCATGGCAAAGAGGAGTGAGCACTTCACTAGGAGTTAGCAGATCTGAGTCACACCCGAGCCACCACTGGCTGTGACTACCTGGGCTGGGGAGGCACCACCTGGAAACTTCAGTGTCTTTGCCAATGTTATCTGCACAATCAGGATAAAGCCACCTTCCTTGTCTAAGTTCAATGGTTGT
>gene=chr20_1589037-1590037; species=rheMac
TAACACTTTGTGCTGTAGAATTGAACAATGCAAGAGTTTAGAAAGAGAAGGTTGGAGCATTTCTCCACACTTGAAAAACCAcagctgagtgttgtagagacaagggctgtgagtcagactgaggggttagaaccttggctccctgacctgttcaaaagtcagttctcctctctgatcctcagtgtcctcatctttaaaggaggtagcaaatggctcctccctcatagcactggttacaaggaAACTCTGGCACAGCTGCTGCTTCGTGGCCCCCTTCCCCGCCTCCCTCCTTTCTCATCTAGCTCATCATTTAGGCTGAGAGCATAGCAAAGAGGAGTGAGCACTTTACTAGGAGTTAGCAGATCTGAGTCACATctgagccaccactggctgtgactgcctgggctggggaggcaccacctgGAAACTTCAGTGTCTTTACCAATATTATCTGCACAATCAGGATAAAGTCACCTTCCGTGTCTAAGTTGAAGGGTTAT
>gene=chr20_1589381-1590381; species=hg19
TAATGCTTTTTGCTGTAGAACTGAACAATGCAAGAGTTTAGAAAGAGAAGGTTGGAGCATTTCTCCACTCTTGAAAAACCACAGTTGAGTGTCACaaagacaaaggctgtgagtcaggctgcggggttccagccttggctccctgacctgctcccaagtcaggtctcctctctgagcttcagtgtcctcatctttaaaggaggtagcaaatggcttctccctcatagcactggttataaggaGACTCTGGCACAGTTGCTGCTCTCTGGCCCCCTTCCCCACCTCCCTCCTTTCTCATGTAGCTCATCATTTAGGCCGAGAGCATGGCAAAGAGGAGTGAGTACTTCACTAGGAGTGAGCAGATCTGAGTCACACCTGAGCCACCACTGGCTGTGACTGCCTGGGCTGGGGAGGCACCACCTGGGCATTTCAGTGTCTTTGCCAATATTATCTGCACAATCAGGAAAAAGCCACCTTCCTTGTCTAAGTTCAAGGGTTGT
>gene=chr20_1589381-1590381; species=bosTau
TTATGCTTATTGCTGAAGAAGAGAAAAATACAAGAGTTACAGGAG----------AGT-TTTCTCCATACTTTGACaggcgcagcag-ggggtgcagatagcagagctgtgagtcagg-tgttagggttcaaccctggctcccctacctgcccaccagccaggtcccctctctgagcctcagtgtcctcatctgtaaaggga-aaacagatgagcccctcccccagacactggttataagAAGATTCAG---CACCTGATGGGCTGCGGCTCCC--CTCC-CCTCCCTCCTTTCTCACCCAGGGAATCATCTGGGCCGGCGGCCTGGGGAAGAGGA-TGAGCAGCC--CTGGGAGCCAGCAGATCTGAGAGGTGGGGGAGCCACTACTAGCTGTATTGGCTGAGCA-GGGGACCCACCGTCTGGGAAGTGTAG------------TAATATCTTCAAAATCAGGATAAAGCCACCTGCCCTGCTGATGTCTGGAGG-TTT
>gene=chr20_1589381-1590381; species=calJac
--------------------------------------------------------------------------------------------------------------------------------------------------------------------------------------------------------------------------------------------------------------------------------------------------------------------------------------------------------------------------------------------------------------------------------------------------------------------------------------------------------------------
>gene=chr20_1589381-1590381; species=canFam
AAATTCCTACTGCTGAAAAAGAGAACAATACAAGATTTTCAGGAGA-AAAGTTAGAAT-TTTCTCC-CACTCTGAccagcacagtga--ttgtgcaaagaacaaggctgtgagtcaggctattgg-gttaaatcttgtctcctctgcctgctca--ggttaggtttc----ctgagcctcagtgtcctcacctgtaaaaggg--------------------------------------g------------------------------ccc--cACTGTCTCCATCCATTCCCATCTAGGGCAATACC-ATCTGGGCAGATTGGGGAAGAGGAAGGAGTGC----CTCAGAGGCA-CAAATTTGTCTGGCGGTGGAGCCATGACTAACTGTGGT-GCCTGGCA-GGGGATGTGCC-ACTGGGAAGTTCTG------------TAATACTTGCACCATCAGGATGAAGCTACCTTCCCTGTCTCTGTCCAGGGGCTGT
>gene=chr20_1589381-1590381; species=equCab
AAATGTGTACAGCTGAAGAACAGAGCAATGTGAGATTTTGAGGAG--AGGGTTGGAGC-TTTCTCCACACTGCGACaagcacagcgg---ggtgcgcagagcagggctgtgagtcaggctgtgggagttcagccttggctcccctgcctgctca--ggtcaggtcccctctctgagcctcagtgtcctcctctgttaaagag-ctacagctggcccctccctcacagcactggttgtaagGAGACACAG----GTGTGGCCCACTGCTGCTCCC--CTCTGCCTCCCTCCTTTCTCATCCAGGGCATCATc-agggcagcggcttggggaagaggagtgagccctctactaggaggcagcaggtctgagtggcggtgcagccactactagctgggatcatctaggg-agggagacacc-tttgggaacttcag------------caatatctgcaaaatcaggataaagccagcttccctgtctatatctgggg--tgt
>gene=chr20_1589381-1590381; species=gorGor
TAATACTTTTTGCTGTATAACTGAATAATGCAAGTGTTTGGAAAGAGAAGGTTGGGGCATTACTCCACACTTTAAAAAGTAAAGCTGAGTGctgcagagacaggggctgtaagtctgcctgtggggatgaaaccttggctccccaacctgctcaccactcgggtctcctctctgagcctcagtgtcctcatctttaaaggaggcaacaaatggctcctccctcatagcactggatttaaggagaCTCTGGCACAACTGCTGGTCTCTGGCCTCCT-CCCTGCCTCCCTCCTGTCTCATCAAGAGAATCATTTAGGCCTgcagcatggctaagaggggtgagcaccctactatgagttagccaatctgagtcacatgtgagccactactgactgtgattgcctgggctggggaggcaccacctggaaacttctgtgtctttgcctgtgatacctgcacaatcaggataaagccaccttccccacctaagttcaagggttgt
>gene=chr20_1589381-1590381; species=panTro
TAATACTTTTTGCTGTATAACTGAATAATGCAAGTGTTTGGAAAGAGAAGGTTGGGGCATTACTCCACACTTTAAAAAGTAAAGCTGAGTGCTGCAGAGACAGGGGCTGTAAGTCTGCCTGTGGGGATGAAACCTTGGCTCCCCAACCTGCTCACCACTCGGGTCTcctctctgagcctcagtgtcctcatctttaaaggaggcaacaaatggctcctccctcatagcactggttttaaggaGACTCTGGCACAACTGCTGGTCTCTGGCCTCCT-CCCTGCCTCCCTCCTGTCTCATCAAGAGAATCATTTAGGCCCACAGCATGGCTAAGAGGGGTGAGCACCCTACTATGAGTTAGCCAATCTGAGTCACATGTGAGCCACTACTGACTGTGATTGCCTGGGCTGGGGAGGCACCACCTGGAAACTTCTGTGTCTTTGCCTGTGATACCTGCACAATCAGGATAAAGCCACCTTCCCCACCTAAGTTCAAGGGTTGT
>gene=chr20_1589381-1590381; species=papHam
TGATAGTTTTTGCTGTATAACTGAATAATGCAAGTGTTTGGAAAGAGAAGGTTGGAGCATTACTCCAC-----------------------------------------------------------------CTTGGCTCCCCAGCCTGCTCACCACTCAGGTCTcctctctgagcctcagtgtcttcatctttaaaggaggcaacaaatagctcctccctcatagcactggttttaaggaGACTCTGGCACAACTG-TGGTCTCTGGCCTCC--CTCTGCCTCCCTCCTGTCTCATCAAGAGAATCATTTAGGTGGGTAGCATGGCTAAGAGGGGTGAGGACCCTTCCAGGAGTTAGCCAGTTTGAGTCACACCTGAGCC---ACTGGCTGTGATTGCCTGGGCTGGGGAGGCACCACGTGGAAACTTCCGTGCCTTTGCCTGTGATACCTGCACAATCAGGATAAAGCCACCTTCCCCACCTATGTTTAAGGGTTGT
>gene=chr20_1589381-1590381; species=ponAbe
TAATGCTTTTTGCTGTAGAACTGAAAAATGCAAGAGTTTAGAAAGATAAGGTTGGAGCGTTTCTCCACACTTGAAAAACCATAGCTGAGTGTTGCagagacaagggctg--agtcaggctggggggttcaaaccttggctccctgacctgctcccaagtcaggtctccttttttagcctcagtgtcctcatctttaaaggaggtagcaaatggctcctccctcatagcactggttgtaaggaGACTCTGGCACAGCTGCTGCTCTCTGGCTCCCTTCCCCACCTCCCTCCTTTCTCATCTAGCTCATCATTTAGGCTGAGAGCATGGCAAAGAGGAGTGAGCACTTCACTAGGAGTTAGCAGATCTGAGTCACACCCGAGCCACCACTGGCTGTGACTACCTGGGCTGGGGAGGCACCACCTGGAAACTTCAGTGTCTTTGCCAATGTTATCTGCACAATCAGGATAAAGCCACCTTCCTTGTCTAAGTTCAATGGTTGT
>gene=chr20_1589381-1590381; species=rheMac
TAACACTTTGTGCTGTAGAATTGAACAATGCAAGAGTTTAGAAAGAGAAGGTTGGAGCATTTCTCCACACTTGAAAAACCAcagctgagtgttgtagagacaagggctgtgagtcagactgaggggttagaaccttggctccctgacctgttcaaaagtcagttctcctctctgatcctcagtgtcctcatctttaaaggaggtagcaaatggctcctccctcatagcactggttacaaggaAACTCTGGCACAGCTGCTGCTTCGTGGCCCCCTTCCCCGCCTCCCTCCTTTCTCATCTAGCTCATCATTTAGGCTGAGAGCATAGCAAAGAGGAGTGAGCACTTTACTAGGAGTTAGCAGATCTGAGTCACATctgagccaccactggctgtgactgcctgggctggggaggcaccacctgGAAACTTCAGTGTCTTTACCAATATTATCTGCACAATCAGGATAAAGTCACCTTCCGTGTCTAAGTTGAAGGGTTAT
>gene=chr20_1767017-1768017; species=hg19
gaaggagagtcccagggctgggattctgatctggctctgccaccaatttgcagggtcagcttgggccatctctctgggctttgggttctacaactggacatgaagggaactgagccaggtgatctctaaggatccttcttctttgaatattcACAGGCTTGGTTTCATTTCCTGTACCCAGGAGTTTTAGTCTGGGCCGGGGCTCCACTCACCCCACTGCTGAGCCTGCTGGCTATCTgatccctgcattgcacagggccccactctgagaggaacccgcacttgatttactgctctgctgttactgttttgaaacgtttaattattctgggacaTGCTCTGCTAATTATGTGGCCAGTGCTACCATGTGCCGTTGGTCTACTGCTGTGAGGTGAGGCAGGAGCACGATTTGGCTGTTGGGAGGTCCCTCAGGTTGTTGGGTGCCAGGACTGAGGGCCCTTGCTGGACCCCTCTGAGGACTCCCCAGTCCCTGCTGTCAC
>gene=chr20_1767017-1768017; species=bosTau
GGGGGAGGGTTGCAGGGCTGAAGTTGTGATctggctctgccaccaattcccaggatgaccttgggccagccctctggctctcagattctatcgctgggcacggatgggtttgggccaagtgatctctaagga-ccttGTTCCTTGAATAGCCATGGGCATGGTTTCACTTCCTGCACTCTGGAGTCCCAGCCCAGGTCCAGGCCTCATTCATACCGCTGCTGAGACTGCCgggtgtccaaactctgcattgcgaaggg-cctgtgctcaca-gggctcatacttggtttactgctctgctgtcgccgtcttgaaacacttaatactttcggaacatgctctgctgattatgtggccTATGCAGCCACATGCTCTTGGCCTCCTGGGGTGAGGGGAGGCAGGGGCATGATGCAGAGGGTAGCAGGCGTCTCAAGTTGCTATGTATCAGGACCGAGGGCCCT-CCCGGACCCTTCTGTATCAT-CC-AGTCCCTGACATCAC
>gene=chr20_1767017-1768017; species=calJac
aaaggagggccccagggctgcgattctgatctggctttgccaccaatttgctgggtgagcttgagct-tctctctgggctttggattctaca-ctgggcatggagggaactgagccaggtgatctctaaggatccttcTTCCTTGAGTATTCACAGGCCTGGTTTCATTTCCTGTACCCTGGAGCTTCAACCCGGGCCAAAACTCCACTCATCCCACTGCTGAGCCTGCtggctgtccgacccctccattgcacagggccccactctcagagggatccacacttgattaactgctttgctgttactgttctgaaacatttagttatgctgggacaTGTTCTGCTGATTATGTGGCCAGTGCTGCCACGTGCCCTTGATCTTCTGCTGTGAGGTGAGGCAGTAGCACGACATGGCTGGTGGGAGGTCCCCCAGGTTGTTGGGTACCAGGACCGAGGGCCCTTGCTGGGACCCTCTGAGGACT-CCCAGTCCCTGCTATCAC
>gene=chr20_1767017-1768017; species=canFam
gggggagggtcccagggctggggttgtgatctggctctgctaccagtttgcagggtgaccttgggccacctctctgggcctcagattctacaactggacttggagaggtttgagtcaggtgacctccaagga-ccctcttgcttgaatattcACCAGC-TGGGTTCCTTTCCTGCAGACAGGGGTCCTC-CCCAGC-CCAGGCCTCCCACACACAGCTGCTAAGCCTGCTAggtgtgagacccctgcactgcgcaggg-catgcactatgacagacttgcacctgatgtcctgctctgccatcacgaccttgaaactcgtaatgatttctgaacaag--ctgttaattatgtggcctgtGCCACCACCTGGCCTTGGCCTCCT-TGCCGAGAGGAGGTAGGGGCATCCTGCA---GGTAGGAGGCCCCCCAGGCCACTGAGCACCAAGATGGGGGACCCTGGCTGGGCTCC----------------------CTGTCAC
>gene=chr20_1767017-1768017; species=equCab
gagggagggtcccaaggc------tgCCATctggctctgccaccaatttgcagggtgaccttgggccatttctctgggtctcagattctataactggacat-gaggggctggggcctggggatctctaagga-ccttcttccctgaatattcATGGGCCCGGTTTCATTTCCTGCCCTCTGGGGTCCCA-----------GGCCTCACTTAGACA-CTCCTGAGCCTGCCgggtgtctga-ccctgcaccgca-aggg-cccgcactcaga-gggcgcacgcttgattaactgctctgccctcactgtcttgaaacacttcatgatttttgaacaa-gtctgctaattatgtggcctgtgctgCC-CCTGCCCTTGGCCTTCTGAGGGGAGGGGAGGCAGGGGCATGATGAAGCGGGTAAGAGGTTGCTGTG---------TGCCAGGACCGAGGACACTTGCGGGGCCCCTGCGCGGCAT-CCGCGTCTCTGACATCAC
>gene=chr20_1767017-1768017; species=gorGor
gaaggagagtcccaggactgggattctgatctggctctgccaccaatttgcagggtgagcttgggccatctctctgggctttggattctacaactggacatgaagggaactgagccaggtgacctctaaggatc---cttcTTTGAATATTCACAGGCTTGGTTTCATTTCCT-TACCCAGGAGTTTTAGTCTGGGCCGGGGCTCCACTCACCCCACTGCTgagcctgctggctatctgatccctgcattgcacagggccccactctcagaggaacccgcacttgatttactgctctgctgttactgttttgaaacgtttaattattctgggacaTGCTCTGCTAATTATGTGGCCAGTGCTACCATGTGCCGTTGGTCTACTGCTGTGAGGTGAGGCAGGAGCACGATTTGGCTGTTGGGAGGTCCCTCAGGTTGTTGGGTGCCAGGACTGAGGGCTCTTGCTGGACCCCTCTGAGGACTCCCCAGTCCCTGCTGTCAC
>gene=chr20_1767017-1768017; species=panTro
gaaggagagtcccagggctgggattctgatctggctctgccaccaatttgcagggtgagcttgggccatctctgtgggctttggattctacaactgggcatgaagggaactgagccaggtgatctctaaggatccttcttctttgaatattcACAGGCTTGGTTTCATTTCCTGTACCCAGGAGTTTTAGTCTGGGCCGGGGCTCCACTCACCCCACTGCTgagccggctggctatctgatccctgcattgcacagggccccactctcagaggaacccacacttgatttactgctctgctgttactgttttgaaatgtttaattattctgggacaTGCTCTGCTAATTATGTGGCCAGTGCTACCATGTGCCGTTAGTCTACTGCCGTGAGGTGAGGCAGGAGCACGATTTGGCTGTTGGGAGGTCCCTCAGGTTGTTGGGTGCCAGGACTGAGGGCCCTTGCTGGACCCCTCTGAGGACTCCCCAGTCCCTGCTGTCAC
>gene=chr20_1767017-1768017; species=papHam
gaaggaaggtcctggggctgggattctgatctggctctgccaccaatttgcagggtgagcttgggccatctctctgggctttggattctacagctggacatggagggaactgatctaggtgatctctaaggatccttcttctttgaatattcACAGGCCTGGTTTCATTTCCTGTACCCAGGAGTTTCAGTCTGGGCCGGGGCTCCACTCACCCCACTGCTGAGCCTGCTGGTTATCTgacccctgcattgcatagggccccactctcagagggacccgcacttgatttactgctctgctgttactgttttgaaacatttaattattctgggacaTGCTCTGCTAATTATGTGGCCAGTGCTACCATGTGGCTTTGGTCTACTGCTGTGAGGTGAGGCAGGAGCACAACATGGCTGGTGGAAGGTCCCCCAGGTTGTTGGGTGCCAGGACCAAGGGCCCTTGCTGGACCCCTCTGAGAACT-CCCAGTCCCTGCTATCAC
>gene=chr20_1767017-1768017; species=ponAbe
gaaggagggtcccagggctgggattctgatctggctctgccaccaatttgcagggtgagcttgggccatctctctgggctttggattctacaactggacacggagggaactgagccaggtgatctgtaaggatcctttctctttgaatattcACAGGCCTGGTCTCATTTCCTGTACCCAGGAGTTTCAGTCTGGGCTGGGGCTCCACTCACCCCACTGCTGAGCCTGCTGGCTATCTgacccctgcatcgcacagggccccactctcagaggggcccgcacttgatttactgctctgctgttactgttttgaaacatttaattattctaGGATATGCTCTGCTAATTATGTGGCCAGTGCTACCATGTGCCCTTGGTCTACTGCTGTGAGGTGAGGGAGGAGAACGATTTGGCTGGTGGGAGGTCCCCCAGGTTGTTGGGTGCCGGGACTGAGGGCCCTTGCTGGACCCATCTGAGGACT-CGCAGTCCATGCTGTCAC
>gene=chr20_1767017-1768017; species=rheMac
GAAGGAAGGTCCTGGGGctgggattctgatctggctctgccaccaatttgcagggtgagcttgggccatctctctgggctttggattctacagctggacatggagggaactgatctaggtgatctctaaggatccttcttctttgaatattcACAGGCCTGGTTTCATTTCCTGTACCCAGGAGTTTCAGTCTGGGCCAGGGCTCCACTCACCCCACTGCTGAGCCTGCTGGTTATCTgacccctgcattgcatagggccccactctcagagggacccgcacttgatttactgctctgctgttactgttttgaaacatttaattattctgggacaTGCTCTGCTAATTATGTGGCCAGTGCTACCATGTGCCTTTGATCTACTGCTGTGAGGTGAGGCAGGAGCACAACATGGCTGGTGGGAGGTCCCCCAGGTTGTTGGGTGCCAGGACCAAGGGCCCTTGCTGGACCCCTCTGAGAACT-CCCAGTCCCTGCTATCAC
>gene=chr20_1831257-1832257; species=hg19
GTAGGGGCTAGGCTTGTCAGCATTTCCCAATGATGTCCtgtcccacgataaaacaattctggggacaatacattctggaaatgctacatgaaatctccccctcttgaagcttcacattacacatttgcatatagaagaatctaagggaagcaaaaaaaaaaaagtttgtcaaactttgcttaatccagttcttcaaacttatttaaccacataactctttttctcaaagttcctgtttgcatctcTGTCAGTTATCATGCTTTAACTTGCATcagaaacctcagtcaagctggtttatgcaaccggaagagtacattagcttttgagactgaaagtctagaaaacataagggcctcaggtagagttcaatcaaggcctcggctccatctcttgaggcttcccttgtgtctctatccccccttctgtacactcgtaagcttcatcctcagcctggtttaccccataagaacaaaatagctgcagcagttctgggcatcata
>gene=chr20_1831257-1832257; species=bosTau
GTAGGGGTTAGTCTCAACAGG---TCCCAGGGATGACCCGTCTGATGGTAAAAGCATTCTGGGGACAATATGTCTTGGAAATGCTATGTGAGATCTCCCTTTTGTGCAGCATCATATTACATATTAGCATATAAAAGAATCTAACTCAAGCaaaaa-aaaaaaGGATGTCAAAC-TTGCTTAATCTTGTTCTTCAAACTTATTTAACCACAC-AATTTTTTTTTT-TAGTTCCTGTTTGCATCTCTATTGGTTACAATTCTTTGAGTTGCATCAGAAACCTCAGCTGAGTTTGTTT---CTACAAGGGGAGTATGTTGGCTTTGGTGACTGGAAGTCTAGAAGTAATGAGGGCCTCAGGTATAATTAAATCAAGATTTCAGCACCATTTCTTGGGAATCCCTTTGGATCGCTCTTCCCCGCCCTGTGCATTtgtcagcttcatcttcagtttggcttctctcatagcaacaaaatggctgcagcaattctgggtatcaca
>gene=chr20_1831257-1832257; species=calJac
GTAGGGGCTAGGCTTGTCCGCATTTCCCAGTGATGTCTTGTCCCACGATGAAAGGATTCTGCGGACAGAATGTTCTggaaatgctacctgggatttccccctc--gaagcttcacattacacatttgcatatagaatcagctaaaggaagcagaaag------ggttgtcagactttgcttaatcccgttcttcaaacttatttatcca-------CTTTTTCTCAAAGTTCCTGTTTGCCTCTCTGTCCGTTATCattcttttcgttgcatcagaaacctcagtcaagttggtttatgcaacggaaagagtacgttagcttttgtgactgaaagtctagaaaacacgagggtctcaggtagagttcgatcaaggcattggcaccatctcttcggaattcccttgtatccctattccaccttctgtatacttgtaagcttcatcctcagcttggcttaccccataagaacaaaatggctgcagtagttctgggcatccta
>gene=chr20_1831257-1832257; species=canFam
GTCAAGGGTAGGCTTGACAGCATTTCTCAGTAATGTCCCGTCCACCGATAAAAGGATTCTGGGGAC-ataggtcttggaaattctgtgtaagatctcccccttgtgaagcttcgcgttacatattagcacataaaagaatctcactcaggcgaa-----aaaagtttgtcaaactttgcctgatctggttcttcagacttatttaaccaCAC-A--CTTTTTTTCCAAGTTCCTGTTTGCATGTCtattggttagcaggctgtgtgttacatcaaaaacctcaatcgagctagtctatacaacaaaaagagtgtgctagcttttgtgactgaaagtctcgaagccatgagggcctcaggtacagttacatcaagggctcaGCCCCGTTGCTGGGGAATCCCCTCG------------------------------------------CGTCTGACTTCCCTCATGGCAAC-AAATGGCTGCAGGAGTTCTGGCCACCCCA
>gene=chr20_1831257-1832257; species=equCab
GGAGGGGGGAGCCTCCACAGAGTTTCCCAATGATGTCGTGTCCCGTGATAAAAGGATTCTGGGGACAATATGTTCTGGAAATGC--TGTGAGGTCTCCCCCTCAGGAAGCTTCACATTACATTTTATTATGCAAAAGAATCT-ACTCAAGCAAAA----AGAAGGTTGTCAAACTTTGCTTAA------TCTTCAAACTTA-ATAACCACAC-ACCCTTTTTTTCCAAGTTCCTGTTTGCGTTGCtatcagttaccattcttttagttgcatcagaaacctcagttgagctagtttatacaacaaggagtgtatgttggcttttgtgacagaaagtctagaagtcaagcagccctcaggtatagttagatcaaggccttggctccatttcttgggaatccccttggatcactgttctctcccctgtgcatttgtcagcctcatcctcggtctggtttccctcacagcaacaaaatggctgcagcagtgctgggcatcaca
>gene=chr20_1831257-1832257; species=gorGor
GTAGGGGCTAGGCTTGTCAGCATTTCCCAATGATGTCCtgtcccacgataaaacaattctggggacaatacattctggaaatgctacatgaaatctccccctattgaagcttcacattacacatttgcatatagaagaatctaaggggagcaaaaaaaaaaaagtttgtcaaactttgcttaatccagttcttcaaacttatttaaccacataactctttttctcaaagttcctgtttgcatctcTGTCAGTTATCATTCTTTAACTTGCATCAGAAACCTCAGTCAAGCTGGTTTATGCAACCGGAAGAGTACGTTAGCTTTTGAGACTGAAAGTCTAGAAAACATAAGGGCCTCAGGTAGAGTTCAATCAAGGCCTCGGCTCCATCTCTTGAGGCTTCCCTTGTGTCTCTATCCCCCCTTCTGTACACTCGTAAGCGTCATCctcagcctggtttaccccataagaacaaaatggctgcagcagttctgggcatcata
>gene=chr20_1831257-1832257; species=panTro
GTAGGGGCTAGGCTTGTCAGCATTTCCCAATGATGTCCTGTCCCACGATAAAACAATTCTGGGGACaatacattctggaaatgctacatgaaatctccccgtcttgaagcttcacattacacatttgcatatagaagaatctaagggaagcaaaaaaaaaaaagtttgtcaaactttgcttaatccagttcttcaaacttatttaaccacataactCTTTTTCTCAAAGTTCCTGTTTGCATCTCtgtcagttatcattctttaacttgcatcagaaacctcagtcaagctggtttatgcaaccggaagagtacgttagcttttgagactgaaagtctagaaaacataagggcctcaggtagagttcaatcaaggcctcggctccatctcttgaggcttcccttgtgtctctatccccccttctgtacactcgtaagcttcatcctcagcctggtttaccccataagaacaaaatggctgcagcagttctgggcatcata
>gene=chr20_1831257-1832257; species=papHam
GTAGGACCTAGGCTTGTCAGCATTTCCCAATGATATCCCGTCccatgactacacagttctggggacaatatattctggaaatactacacgaaatctccccctcttgaagtttcacattacacatttgcatatagaagaatctaagggaagcaaaaaggaaaaagttcatcaaactttgcttaatctagttcttcaaacttatttaaccacataactctttttctcaaagttcctgttcgcatctcTGTCAGTTATCATTCTTTTACTTGCATCAGAAACCTCAGTCGAGCTGGTTTATGCAACTGGAAGAGTACGTTAGCTTTTGTGACTGAAAGTCTAGAAAACATAAGGGCCTCAGGTAGAGCTTGATCAAGGCCTTGGCTCCATCTCTTGAGGATTCCCTTGTGTCTCTATTCCCCTTTCTGTACACTTGTAAGCATCATCctcagcctggttta-cccataggaacaaaatggctgtagcagttctgggcatcata
>gene=chr20_1831257-1832257; species=ponAbe
GTAGGGGCTAGGCTTGTCAGCATTTCCCAATGATGTACTGTCCCACGATAAAACAATTCTGGGGACaatacattctggaaatgctacatgaaatctccccctcttgaagcttcacattacatatttgcatatagaagaatctaagggaagcaaaaaaaaaaaagtttgtcaaactttgcttaatccagttcttcaaacttatttaaccacataactCTTTTTCTCAAAGTTCCTGTTTGCATCTCtgtcagttatcattcttttacttgcatcagaaacctcagtcaagctggtttatgcaaccggaagagtatgttagcttttgagactgaaagtctagaaaacataagggcctcaggtagagttccatcaaggccttggctccatctcttgaggattcccttgtgtctctatcccctcttctgtacactcgtaagcttcatcctcagcctggtttaccccataggaacaaaatggctgcagcagttctgggcatcata
>gene=chr20_1831257-1832257; species=rheMac
GTAGGACCTAGGCTTGTCAGCATTTCCCAATGATATCCCGTCCCATGACTACACAATTCTGGGGACaatatgttctggaaatatgacacgaaatctccccctcttgaagtttcacattacacatttgcatatagaagaatctaagggaagaaaaaagaaaaaagttcgtcaaactttgcttaatctagttcttcaagcttatttaaccacataactCTTTTTCTCAAAGTTCCTGTTCGCATCTCTGTCAGTTATCATTCTTTTACTTGCATCAGAAACCTCAGTCGAGCTGGTTTATGCAACTGGAAGAGTACGTTAGCTTTTGTGACTGAAAGTCTAGAAAACATAAGGGCCTCAGGTAGAGCTTGATCAAGGCCTTGGCTCCATCTCTTGAGGATTCCCTTGTGTCTCTATTCCCCCTTCTGTACACTTGTAAGCATCATCctcagcctggttta-cccataggaacaaaatggctgtagcagttctgggcatcata
>gene=chr20_1846017-1847017; species=hg19
ACCAGGCAGCCAGGTCTCAGGTCCTGGCCTCATTCCCTACTGTGGTGCACATTTGAAAAGGGGCTGGGGGTTGGGGTGGCCTCCATCAGAGCAACAAACCTGGACTGAATGATTGGTGAGTATGAAGAGGGGAGCCCTCTCTCAACCTGGGATCAGCTACCTGTGAAGACATGTTCTGTCCCAGGAGTCAGAGGggagaggtctgtgtttatccatctacctgtgattgcaaaggtaaggctgtccaactctgaggatcagtgttagcagttccatttgcctgcatgcccaagccacgttctctaaacagctttatctgtaataagctgacattttgttcctcacctcttgactcctcggtctcctactgcttctgaacttaagtgaggaagaaagCAACATTATATGTAGATGCCATAAAAATCACATAGTCCATACCTGGCTCCTAGAAATTGGCTATTAACAAAGAGATTAGACACCTATTTTTCTCAAGTTTCCTC
>gene=chr20_1846017-1847017; species=bosTau
--------------TCCCAGGGCCTGGCCTTC-CCTCCACTTCGGTGCACTG-----ATGGGAATG-GGCTGGGG---GCCACCACAAGAGCCACAAGCCTGCATCA----GTGAGTGGAGAGCGGGAGTTGAACTCCCCATC-----------------------------CTCCTGCCCTCAGGGTCTGAGGACAGCGGTCTGTGCTTGTCTGTCTACCTGTGACAGGTGAGGCA-AGCTGTCCAGTGCTGAGGGTGGGCGCTGACACCTCCATCTGCCTGCAGGCCC------------------AGTTC----------------ACATTTG----CTTATCTCTCGCCTAATGTGTCTTCTATTGATCCCGAACTTAAGCGAGGGAAAAATAAAGGTCAT--GTCGACACCAC-AAAATCAC-----------CTGGCTCCTAGAAATTGCCTTCTAATAAGGATATTAGTTACTGATTTTTCTCAAATTTCCTG
>gene=chr20_1846017-1847017; species=calJac
ACAAGGCAGCCAGGTCTCAGGTTCTGGCCTCATCCCCTACTGTGGTACACATTTGAAAAGGGGCTGGGGGTGGGGGTGACCT-CACCAGAGCAACAAATCTAGACTGAATGATTGGTGAGCATGAAGAGGTGAGCCCTCTCTCAACCTGGGGTCACCTACCTGTGAAGATATG-CCTGCCCCAGGAGTGAGAcaggagagatctgtgcttatccatctacctgtgatggcaaaggtaaggctgtccaatgctgaggatcagtgctggcactcccatttgcctgcatgcccaagccacattctctaaacagctttatctgtaaaaagctgacattttgttcttcacctcttgactcctgggtctcctgctgcttctgaacttaagggagggagaaagcaaagttatgtgctgATGCCATAAAAATCACGTGGTCCACACCTGGCT-CTAGAAACTGGCTATTAACAAAGAGACCAGCCACCTATTTTTCTCCAGCTTCCTA
>gene=chr20_1846017-1847017; species=canFam
--------------TCCCAGAACCTGGCCTCA-TCCCCAGCGGGGTGCACGG-TGCGCCAGGGCTG-GAGGGGAG---TCATC----GGATCTCCGGTCCTGGACTGACTGGTGAGTTGGAAGGAAGAGTTGAGCTCCCTGTCAGTCTG----------CCTGTGAAGATGGCCTCTGCCCCAGGGGTCTAAGGACA-CGGTCTGTGTGTGTCCCTCGACCTGTGACCAGAGAGACAGAGCAGAACAGTGCTGTGGATCCATGCGAGCAGTCCCACGGGCCTGCATGTCCAAGCCTCGTTCTCTAGATGGCTT--TCT---ATATGCTGACATTTGT-ACTTCATCTCTAGGCTCCTCGGCCCT---CTGTTTCTGAACTTGAGTGGGAGAGAAAGGAAAGTTGCA--TAGACATCAT-CGAACCACAAGGGCTGCACCTGGATCCTAGAAACTGGCTATTCATAAAGATATTAGCCACTGTTTTTTCTCAGGTTCCCTA
>gene=chr20_1846017-1847017; species=equCab
--------------TCTCAG-GCCTGGCCTCG-CCCCCATCACTCTGCACGG------TTGGGAAG-GGGCGGGG---CCTTCCCATGGAGG-ACAATTCTGGGCTGACTGGTGAGTAGAGAGGAGGAGCCCAGCTTCCTGCCAGCCTT----------CCTGTGAAGACGAgctctgcccc-ggggtccgaggacagtggtctgtgcttgtccatctgcctgtgacgggagaggcgaggctgtccagttctgagggtccatgccagcagctcttc-cacctgcatgcccaagccacgttctctaaacggctttgtcc---ataagctgacattcgt-tcttcgtctctagactccttggt----------tTCTGAACTTAAGTGGGGGAGAAAGAAAAGCTATGT--GTATACCAT-AAAATCATGTGGTCCACACCTGGCTCCTAGAAATTGGCTATTAATAAAGATATTAGCCACCGATTTTTCTCAAGTTTCCTG
>gene=chr20_1846017-1847017; species=gorGor
ACCAGGCAGCCAGGTCTCAGGTCCTGGCCTCATTCCCTAC-GTGGCGCACATTTGAAAAGGGGCTGGGGGTTGGGGTGGCCTCCATCAGAGCAACAAACCTGGACTGAATGATTGGTGAGTATGAAGAGGGGAGCCCT-TCTCAACCTGGGAT-AGCTACCTGTGAAGACATGTTCTGTCCCAGGAGTCAGAGGggagaggtctgtgtttatccatctacctgtgattgcaaaggtaaggctgtccaactctgaggatcagtgttagcagttccatttgcctgcatgcccaaggcacgttctctaaacagctttatctgtaataagctgacattttgttcctcacctcttgactcctcggtctcctactgcttctgaacttaagtgaggaagaaagCAACATTATATGTTGATGCCATAAAAATCACATAGTCCATACCTGGCTCCTAGAAATTGGCTATTAACAAAGAGATTAGACACCTATTTTTCTCAAGTTTCCTC
>gene=chr20_1846017-1847017; species=panTro
ACCAGGCAGCCAGGTCTCAGGTCCTGGCCTCATTCCCTACTGTGGTGCACATTTGAAAAGGGGCTGGGGGTTGGGGTGGCCTCCATCAGAGCAACAAACCTGGACTGAATGATTGGTGAGTATGAAGAGGGGAGCCCTCTCTCACCCTGGGATCAGCTACCTGTGAAGACATGTTCTGTCCCAGGAGTCAGAGGGGAGAGGTCTGTGTTTATCCATCTACCTGTGATTGCAAAGGTAAGGCTGTCCAACTCTGAGGATCAGTGTTAGCAGTTCCATTTGCCTGCATGCCCAAGCCACGTTCTCTAAACAGCTTTATCTGTAATAAGCTGACATTTTGTTCCTCACCTCTTGACTCCTCGGTCTCCTACTGCTTCTGAACTTAAGTGAGGAAGAAAGCAACATTATATGCTGATGCCATAAAAATCACATAGTCCATACCTGGCTCCTAGAAATTGGCTATTAACAAAGAGATTAGACACCTATTTTTCTCAAGTTTCCTC
>gene=chr20_1846017-1847017; species=papHam
ACCAGACAGCCAGGTCTCAGGTCTTGGCCTCATTCCCTACTATGGTGCACATTTGAAAACGGGTTGGGGGTTGGGGCGGCCTCCATCAGAGCAACAAACCTGGACTGAATGATTGGTGAGTATGAAGAGGTGAGCCCTCTCTCAACCTAGGGTCAGCTACCTGCGAAGACATGTTCTGTACCAGGAGTCAGaggggacagatctgtgtttatccatctacctgtgactgcaaaggtaaggctgtccaactctgaggatcagtgttagcagttccatttgcctgcatgcccaagccacgttctcgaaacagctttatctgtaataagctgacattttgttcctcacctcttgactcctgggtctcctactgcttctgaacttaagtgagggagaaaacaacgttatatgttgaggccATAAAAATCACATGGTCCATACCTGGCTCCTAGAAATTGGCTACTAACAAAGAGATTAGACATCTATTTTTCTCACGTTTCCTC
>gene=chr20_1846017-1847017; species=ponAbe
ACCAGGCAGCCAGGTCTCACGTCCTGGCCTCATTCCCTGCTGTGGTGCACATTTGAAAAGGGGCTGGGGGTTGGAGTGGCCTCCATCAGAGCAACAAACCTGGACTGAATGATTGGTGAGTATGAAGAGGTGTGCCCTCTCTCAACCTGGGATCAGCTACCTGTGAAGACATGTTCTGTCCCAGGAGTCAGAGGggagagatctgtgtttatccatctacctgtgactgcaaaggtaaggctgtgcaactctgaggatcagtgttagcagttccattttcctgtatgcccaagccatgttctctaaacagctttatctgtaataagctgacattttgttcctcacctattgactcctgggtctcctactgcttctgaacttcagtgagggagaaagcaacattatatattgATGCCATAAAAATCACATAGTCCATACCTGGCTCCTAGAAATTGGCTATTAACAAAGAGATTAGATGCCTATTTTTCTCAAGTTTCCTC
>gene=chr20_1846017-1847017; species=rheMac
ACCAGACAGCCAGGTCTCAGGTCTTGGCCTCATTCCCTACTATGGTGCACATTTGAAAACGGGTTGGGGGTTGGGGCGGCCTCCATCAGAGCAACAAACCTGGACTGAATGATTGGTGAGTATGAAGAGGTGAGCCCTGTCTCAACCTAGGGTCAGCTACCTGCGAAGACATGTTCTGTACCAGGAGTCAGAGGGGACAGATCTGTGTATATCCATCTACCTGTGACTGCAAAGGTAAGGCTGTCCAACTCTGAGGATCAGTGTTAGCAGTTCCATTTGCCTGCATGCCCAAGCCACGTTCTCGAAACAGCTTTATCTGTAATAAGCTGACATTTTGTTCCTCAGCTCTTGACTCCTGGGTCTCCTACTGCTTCTGAACTTAAGTGAGGGAGAAAACAACGTTATATGTTGATGCCATAAAAATCACATGGTCCATACCTGGCTCCTAGAAATTGGCTACTAACAAAGAGATTAGACATCTATTTTTCTCACGTTTCCTC
>gene=chr20_1901316-1902316; species=hg19
ACAGATTAGACCCTGCTGGAATATTTGTGGAGAAAATGAAAAATATGAAGTAAATTCATAAATACCTGAAGAGAGAGCTTTGGATATGAATAAAGTCTGGGTTAAAGTTAGATCTGTTTTTGcttatttttgtgaagcatcttctgtgtttatccaaagcaaaactgcttctgttgcctcatttaatcctcgctgcatcccagaaaggagaaatgctgctgttccattttacagacaaggaGCTGGGTGTGCCAGGCCGCCCCTCTCATGGGCTGAGCGGCCTGGTTCCAGCTCTCATGGTGATGCCACGTTGCTGCTTACTCCCTGCACTGACCTCTATAAACGCTCTCTCTGAGGTTGGCACTGTTGCCAGGGGAGGCAGGGTAGAAACAGTTAATACCAAGGATGAGATGGATCGTTAATTTTGATCCTGTGCCCAAATTGCTGGAAGTCACCCTgtgtggagtggagaagtttgaactcaggcctggacttccctc
>gene=chr20_1901316-1902316; species=bosTau
ACACATTAGTCT-TACTGGAATATTTGTGGAAAGAGTGAAAACTATGGAGTAAATTCATAGGTACCTGAAGGGGCAGCTCTGGATATAAGTAtgctCTGGGTTAAAGAGAAATCTGTGTTTATTTAGTTTGGTGAAGCATATTGTGT-TTTACTCATGGCAAAAATGCTTCCACTGACT-ATCTAACTCTCACTGGAGCCCCAGGAGGGATAATGCCTCTGTCCCACTTCATAGAGGAGGAGCTAGGAGTACCTCGTCACACCTCTCGTTGGATGGCCAGCCTGGCTA-AGCTTCCATG-T---CCCACTGTGCCCTTGTTCCCTTGCATTCACTTCTATAAATGCTTTCTCCGAACT---TAAGTTTTCCAGGAGAGCCCAGCTTGGAATAGCAAATAGGAAG-ATGAGACCAGTTAGCACTTTTGTTCCTGTGCCCAGACTGGTGGAAATCACCTtgagaggaaagaag---tttgcactcagacctggaatt-----
>gene=chr20_1901316-1902316; species=calJac
ACAGATTAGACCCTGCTGGAATATTTGTGGAGAAAATGAAAAACATGAAGGAAACTCATAAATACCTGAAGAGAGAGCTTTGGATAGGAAT--AGTCTGGGTTAAAGTTAGATCTGTTTTTGcttatttttgtgaagcatcttctgtgtttacccaaagcaaaactgcttccattgcctcatttagtcct-gaagcatcccagggaggagaaaggctgccatcccgttttacagacagggaGCAGGGTGTGCCAGGCCGCCCCTCTCGTGGGCTGAGCAGCCTGGCTCCAGCTCTCGTGATGGTGCCACTTTGCTACTTAGTCCCTGCATTGATCCCTGTAAACGCTCTCTCTGAGGCTGCCACTGTTTCCAGGGGAGGCGGGGTAGGAACAGTTAATACCAAGGGTGAGACCGGTGGTTAATTTTGATCCTGTGCCCACACTGGCGGAAGTC-CCCTgtgtggagaggac---tttgaactcaggcctgagcttccctc
>gene=chr20_1901316-1902316; species=canFam
-CAGATTAGACC-CTGTGGAATATTTGTAAAAAGGGTGAAAATGA--GAGGAAATTCATAAATACCTGAACAGAGAGCTCTGGGTATAAATTAGGTTTGGGATAAAGATAGATCCGTGTTTCGTTCT----GAGAAGCATTTCCTGT-TAAATTCCAAGCAAAACTGC-ATCATTGCCTCACTTGCCCCTCACTGCAACCCGAGAAAGAGAAATGCCCCCGTCCCATTTCACAGATGGCGAGCCGCGTGTGCCATGCCACACCTCTGGTCAGCCAGCCAGCCTGGTTCTGGCTTCCATGGT---CCTGCTCCGCCCCTGTTCCCCTGTAAGGAAG-CTGCACAGGCTCTC-----------TGAGGTTTCCAGGGAGG--CAGCGAGGAACCCTGGATACCAGA-GTGAGAGCCATCAGAAATGTCCTTCCTGTGCCCAGATTGCTGGAAGTCACCTGGAGAGGAGAGAAG---TCTGAGCTCAGGCCTGGAACTGCACC
>gene=chr20_1901316-1902316; species=equCab
-ACAGTTAGACC-CTGCTGGATATTTGTAGAAAGAAAGAAAACTATGGAGTAAATTCATAAATACTTGAAGGGAGAGCTCTGGATATGAATTAAGTCTGGGTTAAAGATGGATCTGTGTTTATTTTT----GTGAAGCATCTTCTGT-TTTGCTCAAAGCAAAAATGCTTCCACTGCCTGATTTAACCCTCACTGCAACCCGGGAAGGAGAAATGCCTCCGGCCCATCTCACAGAGGAGGAGCTGGGTGTGCCCCGCCACACTTCTGATCCGCCGGCCAGCCTGGTTCCAGCTTTCATGGT---CCCGCTGTGCCACTGTTTCCCTGCATTTACTCCTGTAAATGCTTTCTCTGAAGTGAGTGAGGTTTCCAGAGGAGGTCAGCCAGGAACAGTCAACAC-AGA-GTGAGACCCATCATTAACTTTGTTCCTGCGCCCAGATTGGTGGAAATCAGCTGAAGAGCAAGGAAG---CTTGAACTCAGGCCTGGAATTCCAT-
>gene=chr20_1901316-1902316; species=gorGor
ACAGATTAGACCCTGCTGGAATATTTGTGGAGAAAATGAAAAATATGAAGTAAATTCATAAATACCTGAAGAGAGAGCTTTGGATATGAATAAAGTCTGGGTTAAAGTTAGATCTGTTTTTGcttatttttgtgaagcatcttctgtgtttatccaaagcaaaactgcttctgttgcctcatttaatcctcgctgcatcccaggaaggagaaatgctgctgtcccattttacagacaaggaGCTGGGTGTGCCAGGCCGCCCCTCTCGTGGGCTGAGCGGCCTGGTTCCAGCTCTCATGGTGGTGCCACGTTGCTACTTACTCCCTGCACTGACGTCTATAAACGCTCTCTCTGAGGTTGGCACTGTTGCCAGGAGAGGCAGGGTAGAAACAGTTAATACCAAGGATGAGATGGATCGTTAATTTTGTTCCTATGCCCAAATTGCTGGAAGTCACCCTGTgtggagtggagaagtttgaactcaggcctggacttccctc
>gene=chr20_1901316-1902316; species=panTro
ACAGATTAGACCCTGCTGGAATATTTGTGGAGAAAATGAAAAATATGAAGTAAATTCATAAATACCTGAAGAGAGAGCTTTGGATATGAATAAAGTCTGGGTTAAAGTTAGATCTGTTTTTGCTTATTTTTGTGAAGCATCTTCTGTGTTTATCCAAAgcaaaactgcttctgttgcctcatttaatcctcgctgcatcccaggaaggagaaatgctgctgtcccattttatagacaaggaGCTGGGTGTGCCAGGCCGCCCCTCTCATGGGCCGAGCGGCCTGGTTCCAGCTCTCATGATGGTGCCATGTTGCTACTTACTCCCTGCACTGACCTCTATAAACGCTCTCTCTGAGGTTGGCACTGTTGCCAGGGGAGGCAGGGTAGAAAGAGTTAATACCAAGGATGAGATGGATCGTTAATTTTGATACTGTGCCCAAATTGCTGGAAGTCACCCTGTgtggagtggagaagtttgaactcaggcctggacttccctc
>gene=chr20_1901316-1902316; species=papHam
ACAGATTAGCCCCTGCTGGAATATTTGTGGAGAAAATGAAAAATATGAAGTAAATTCATAAATACCTGAAGAGAGAGCTTTGGATATGAATAAAGTCTGGGTTAAAGTTAGATCTGTTTTTGcttatttttgtgaagcatcttc--tgtttatccaaagcaaaactgcttctgttgcctcatttaatcctcgctgcatcccaggaaggagaaatgctgctgtcccgttttacagacaaggaGCTGGGTGTGCCGGGCTGCCCCTCTCATGGGCTGAGCGGCCTGGTTCCAGCTGTCAGGGTGGTGCCACTTTGCTGCTTACTCCCTGTACTGACCTCTATAAATGCTCTCTCTGGGGTTGGCACTGTTTCC-GGGGCGGCAGGGTAGAAAGAGTTAATACCAAGGATGAGATGGATCGTTAATTTTGATCCTGTGCCCAAATTGGTGGAAATCACCCTGTGTGGAGTGGAGAAGTttgaactcaggcctggacttccctc
>gene=chr20_1901316-1902316; species=ponAbe
ACAGATTAGACCCTGCTGGAATATTTGTGGAGAAAATGAAAAATATGAAGTAAATTCATAAATACCTGAAGAGAGAGCTTTGGATATGAATAAAGTCTGGGTTAAAGTTAGATCTGTTTTTGcttatttttgtgaagcatcttctgtgtttatccaaagcaaaactgcttctgttgcctcatttaatcctcgctgtatcccaggaaggagaaatgctgctgtcccattttacagacaaggaGCTGGGTGTGCCAGGCCGTCCCTCTCATGGGCTGAGTGGCCTGGTTCCAGCTCTCATGGTGGTGCCACTTTGCTACTTACTCCCTGCACTGACCTCTATAAACGCTGTCTCTGAGGTTGGCATTGTTGCCAGGGGAGGCAGGATAGAAACAGTTAATACCAAGGATGAGATGGATCGTTAATTTTGATCCTGTGCCCAAATTGGTGGAAGTCACCCTGTgtggagtggagaagtttgaactcaggcctggacttccctc
>gene=chr20_1901316-1902316; species=rheMac
ACAGATTAGCCCCTGCTGGAATATTTGTGGAGAAAATGAAAAATATGAAGTAAATTCATAAATACCTGAAGAGAGAGCTTTGGATATGAATAAAGTCTGGGTTAAAGTTAGATCTGTTTTTGCTTATTTTTGTGAAGCATCTTC--TGTTTATCCAAAgcaaaactgcttctgttgcctcatttaatcctcgctgcatcccaggaaggagaaatgctgctgtcccgttttacagacaaggaGCTGGGTGTGCCGGGCTGCCCCTCTCATGGGCTGAGCGGCCTGGTTCCAGCTGTCAGGGTGGTGCCACTTTGCTGCTTACTCCCTGTACTGACCTCTATAAATGCTCTCTCTGGGCTTGGCACTGTTTCCGGGGGGGGCAGGGTAGAAAGAGTTAATACCAAGGATGAGATGGATCGTTAATTTTGATCCTGTGCCCAAATTGGTGGAAATCACCCTGTGTGGAGTGGAGAAGtttgaactcaggcctggacttccctc
>gene=chr20_1935027-1936027; species=hg19
gtgattcattcacactgaagAAGAACTGCTGGAGTTGCTGTATGATTTAGGGGAACCATTTTCTTCTCTACTTCCCTTCTACCCAAAATATATACCATCTCACTGAGTATTGAAGCGGAGTTCCttttttttttttttttttttgagacagagcctcactgtgtctcccaggggagtgcagtggtgcaatctcagctcactgtagtttccacctccctggttcaagcgatcctcccacctcagccttccaagtagctgggattacaagcctgtgccaccacacctggctaaattttgtatttttaatagagatggggtttcaccatgttggccaggctggtcttgaacccctgacctcaagtgattcacccaccttggcctcccaaaaagtgctgggataacaggcgtgagcctctgtgcctggccCCTTCTTCTTTTTTTTTTTTTTTTAAAGAACATGTAtttttttcttttactttggatgcagaagttcattatgt
>gene=chr20_1935027-1936027; species=bosTau
ctgattcatacatgatcaaaaagcactgCTTAAGTTTCTACATGATTTAGGAAAACCATTTCCTTTTGTCCATCCCC-CTACCCCAAATATGTACCCACTCGCTGAGTTTTAAAGGAGGGTTCCTTTTCTTCTTTTT---TTTTAAGA----------------------------------------------------------------------------------------------------------------------------------------------------------------------------------------------------------------------------------------------------------------------------------------------------------------------------------------------------------------
>gene=chr20_1935027-1936027; species=calJac
gcgattcattcacgctggagaagcactgCTGGAGTTG-TATATGATTTAGGGGAATCATTTTCTTCTCTACTTCCCGTCTACCCAAAATATATGCCCTCTCACGGAGTTTTCAGGCAGAGTTGTcctcctccttcttctttgttgaaacagagtctctttgtgtcccccaggatagtgcagtggcacaatcgcagctcactgcagtctctgcctcctggtttcaagcaatcctcctgcctcggtctccccagtagctgggattacaagcctgtg-caccacatctggttaaattttgtatttttagcagagatgcggtttcactgtgttggccaggctggtcttgaactcctgacctcaagtgattcacccacctcagcctctcaaaaagtgctgggataacaggcatgagcctccacgcctggccccttctTAT--------TTTTCTTAAAGAACATGTA-ttttttcttttacatcggtcacagaagttcattctgt
>gene=chr20_1935027-1936027; species=canFam
-----------------------cGCTACTTGAGCTTCTACATGATTTAGGAAAACTGTTTCCTTCTTTACGTCCCA-CTGGCCCA-----ATATCCACTCACTGAGCTTTAAAGCAAAGTTCCT-------------------------------------------------------------------------------------------------------------------------------------------------------------------------------------------------------------------------------------------------------------------------------------------------------------CTTT-------TCTTTTTTTTTTT---------------TTTTTTTTGGTCCTGATCA-AAATATTCATTGTA-
>gene=chr20_1935027-1936027; species=equCab
--------------------------------------------------------------------------------------------------------------------------------------------------------------------------------------------------------------------------------------------------------------------------------------------------------------------------------------------------------------------------------------------------------------------------------------------------------------------------------------------------------------------
>gene=chr20_1935027-1936027; species=gorGor
gtgattcattcacactgaggaagcactgCTGGAGTTGCTATATGATTTAGGGGAACCATCTTCTTCTCTACTTCCCTTCTACCCAAAATACATACCATCTCACTGAGTATTGAAGCGGAGTTCCttttttttttttttttttttgagacagagcctcactgtgtctccctggggagtgcagtggtgcaatctcagctcactgtagtttccacctgcctggttcaagcgatcctcccacctcagccttccaagtagctgggattacaagcctgtgccaccacacctggctaaattttgtatttttaatagaggtggggtttcaccatgttggccaggctggtctcaaactcctgacctcaagtgattcacccaccttggcctcccaaaaagtgctgggataacaggcttgagcctccgtgcctggccCcttcttc-tctttttttttttTTAAAGAACATGTATTTTTTTCTTTTACTTTGGATGCAGAAGTTCATTATGT
>gene=chr20_1935027-1936027; species=panTro
gtgattcatTCACACTGAAGCAGCACTGCTGGAGTTGCTGTATGATTTAGGGGAACCATTTTCTCCTCTACTTCCCTTCTACCCAAAATACATACCACCTCACTGAGTATTGAAGCGGAGTTCCttttttttttttttttttttgagacagagcctcactgtgtctcccaggggagtgcagtggtgcaatctcagctcactgtagtttccacctccctggttcaagcgatcctcccacctcagccttccaagtagctgggattacaagcctgtgccaccacacctggctaaattttgtgtttttaatagagatggggtttcaccatgttggccaggctggtcttgaacccctgacctcaagtgattcacccaccttggcctcccaaaaagtgctgggataacaggcgtgagcctctgtgcctggccCCTTCTTCTTTCTTTTTTTTTTTTAAAGAACATGTATTTTTTTCTTTTACTTTGGATGCAGAAgttcattatgt
>gene=chr20_1935027-1936027; species=papHam
gtgattcattcacactggagaagcactgCTGGAGTTGCTATATGATTTA-GGGAATCATTTTCTTCTCTACTTCCCTTCTACCCGAAATATATACCATCTCACTGAGTTTTGAAGCAGAGTTCC-----ttttttttctgttttgagacggagcctcactgtgtgtcccaggggagtacagtggtgggatctcagctcactgtaatctctacatccccagttcaagctatcctcccacctcagcctcccaagtagctgggattataagcctgtgccaccacacctcgctaaattttatatttttaatagagacagggtttcaccatgttggccaggctggtcttgaactcctgacctcaagtgattcacccacctcagcctcccaaaaagtactgggataacaggcgtgagcctccttgcctggACCCTTCTTC-tttttttttttttttaaagaaaatataattttttCTTTTACCTTGGTCACAGAAGTTCATTATGT
>gene=chr20_1935027-1936027; species=ponAbe
gtgattcattcacgctggaaaagcactgCTGGAGTTGCCATATGATTTAGGGGAACAATTTTCTTCTCTACTTCCCTTCTACCCAAAATATATACCATCTCACTGAGTATTGAAGCAGAGttct-tttttttttttttttttttgagacagagcctcactgtgtctcccaggggagtgcagtggtgtgatctcagctcactgtagtctccacctccctggttcaagcgatcctcccacctcagccttccaagtagctgggattacaagcctgtgccaccacacctggctaaattttgtatttttaatagagatggggtttcaccatgttggccaggctggtcttgaacccctgacctcaagtgattcacccaccttggcctcccaaaaagtgctgggataacaggcgtgagcctctgtgcctggccCCTTCTTCT--------TTTTTTTAAAGAACATGTATTTTTTTCTTTTACCTTGGACACAGAAGTTCATTATGT
>gene=chr20_1935027-1936027; species=rheMac
gtgattcattcacactggagaagcaCTGCTGGAGTTGCTATATGATTTA-GGGAATCATTTTCTTCTCTACTTCCCTTCTACCCAAAATATATACCATCTCACTGAGTTTTGAAGCAGAGTTCC------tttttttctgttttgagacggagcctcactgtgtgtcccaggggagtacagtggtgggatctcagctcactgtaatctctgcatccccagttcaagctatcctcccacctcagcctcccaagtagctgggattataagcctgtgccaccacacctggctaaattttatatttttaatagagacagggtttcaccatgttggtcaggctggtcttgaactcctgacctcaagtgattcacccacctcggcctcccagaaagtactgggataacaggcgtgagcctccttgcctggccCCTTCTTCttttttttttttttttaaagaaaatatatttttttCTTTTACCTTGGTCACAGAAGTTCATTATGT
>gene=chr20_2012381-2013381; species=hg19
GTCATCATGGAATGTAAGGCAGTTGTGACCTTAAGACCTTACCCTCCAGCATCTCCAGCACTCAGTCTTGAGAACACGGAGACCTGGGGAAGCTCTGGAGTGGGGCACAGCTGCCTGGGCCATGGGTAGAGATCAGCTTGTACCAAGGCTGATGACTGACTCATTCACCCAGACACGTTTCCATTTTCTCAGCTCAGGCAGCTCCTAATGCAAAGCTGAAAATTCTCCTCTGCCTCATTGTGTGCCTGCTCTTGGAGGCGGGGTCTTTGGGTAGGTTTCTGAAGAGCAATTATGCTTATTACTGGTTAGGATTTCAGAAACCTTCTCTGTTTGCTGAGTGCATTAATTCTCAGCTCTTTCCATCACTCATTTTTCCTGACAGCCCCATTTTGCAGGTGTAAATGTGCAGATGGAGAGCAAtggagaaagcctgtacaaaaaaaccaaagatggggaagagagagtcaaggatggaaagagagattcctaaggacattatt
>gene=chr20_2012381-2013381; species=bosTau
GTCAGCTTGAAAGGTAGGAAAA-CGTGACCTTGAGACCTGTTTCTCCAGCCCTCCCAGAGCTCAGCCTTGAGAACAAGGAGGC-TTGAGCA-CCCTTGAGTGGGGCACAGCTCCCTGGGGC-----CAAGGAGCAGTCTGTACCAAGGCTGACGACTGACTCATCCACCCAGAT-CTCTCCCATTTTCTCAAGGCAGGCAGTTTCTGATGCAGAGCTGAAAATTCTCTGCTACCTCATTGTGTGCCTGTACTTGAGGGCGGGGGCTTTGGGTAGATTTCTGAAAAGCAATTATGCTTATTACTGGTTAGGATTTCAGAAACCTTCTCTGTTTGCTGAGTGCATTAATTTGCAGCCCTTTCCTTCACTCATGCTTCCTGACAGCTCCATTTTGCAGGTGGAAATATGCAGATGGAGAGCGgtagaaaaaggctgtaacaagaaaccaaaaatggaa--gagaaattcaaagatggaaagagagcaggctaatgacattatc
>gene=chr20_2012381-2013381; species=calJac
GTCATCATGGAATGTAAGGCAGTTGTGACCTTAAGATCTTACCCTCCAGCACCCCTAGCACTCAGACTTGAGAACAATGAGACCTGGGGCAGCTCTGGAGTGGGACACAGTTACCTGGGCCATGGGTAGAGATCAGCCTCTACCAAGGCTGACAACTGACTCATTCACCCAGACACATTTCCATTTTCTCAGCTCAGGCAGCTCCTAATGCAAAGCTGAAAATTCTCCTCTGCCTCATTGTGTGCCTGCTTTTGCAGGCGGGGGCTTTGGGTAGGTTTCTGCAGAGCAATTATGCTTATTACTGGTTAAGATTTCAGAAACCTTCTCTGTTTGCCAAGTGCATTAATTCTCAGCTCTTTCCATCACTCATTTTTCCTGACAGCCCCATTTTGCAGGTGGAAATGTGCAGATGGAGAGCAAtggaaaaagcctgtataaaaaagccaaagatgcagaagagagagtcaaggttggaaagagagattcctaaggatgttatt
>gene=chr20_2012381-2013381; species=canFam
ATCAGCATGAAAAGTGAGCCAGTTGTGACCTTGAGACCTTTCTGGCCAGCACCCCCAGTGCTCAGCCTGAAGAATGAGGAAACCCCGAGCAACTCTTGAGTGGCCCATGGCTCCTCAAG--GCAGGT--AGATCAGCCTGTACCAGGGCTGGCAACTGACTCATTCA-CCAGATCCCTTCTCATTTTCTCAGCTCAGGCAGCTCCTGATGCAAAGCTGAGCGTCCTCCTCTGCCTCATTGTGTGCGTGTTCTTGGGGGCGGGGGCTTTGGGTAGATTTCTGAAAAGCAATTATGCTTATTACTGGTTAGGATTTCAGAAACCTTCTCTGTTTGCTGAGTGCCTTAATTGCCAACCCTTTCCATCACTCAGGCTTCCTGACAGCCCCATTTTGCAGGTGGAAATGTGCCAATGCAGAGCAGTGGAGAAAGGCTGTAACAGaaaaccaaagatggaa-------------------agagaaaaagtcctgacgatgttttt
>gene=chr20_2012381-2013381; species=equCab
GACGGCGTGGAAGGGAGGACGGTTGGGAGCCCG---CCC------CCAGCACCCCCAGTGCTGAGCCTTGAGAACAAGGAGACCTGGAGCAGCCGTGGAGTGGGGCACAGCACCCCGGGGCACGCGGAGAGACCAGCCTGCACCGAGCCTGACGACTGACTCATTCACCCAGGTACCTTCCCATTTTCTCAGCTCAGGCGGTTCCTGACGCAAAGCTGAAAATTCTCCTCTGCCTCATTGTGTGCCTGTTCCCGGGAGCGGGGGCTCCGGGTAGGTTTCTGAAAAGCAATTATGCTTATTACTGGTTAGGATTTCAGAAAGCTGCTCTGTTTGCCGAGTGCGTTCCGTTTCAGCCGTCTCCATCACTCATCCTTCCTGACAGCCCCATTTTGCAGGTGGAAATGTGCAGAGGGAGAGC-----AGAAAGACTGCAACAAaacacgaaagatggaaaagagagatgcaaggatggaaagagagattcctggtgacattatt
>gene=chr20_2012381-2013381; species=gorGor
GTCATCATGGAATGTAAGGCAGTTGTGACCTTAAGACCTTACCCTCCAGCATCTCCAGCACTCAGTCTTGAGAACACGGAGACCTGGGGCAGCTCTGGAGTGGGACACAGCTACCTGGGCCATGGGTAGAGATCAGCTTGTACCAAGGCTGATGACTGACTCATTCACCCAGACACGTTTCCATTTTCTCAGCTCAGGCAGCTCCTAATGCAAAGCTGAAAATTCTCCTCTGCCTCATTGTGTGCCTGCTCTTGGAGGCGGGGGCTTTGGGTAGGTTTCTGAAGAGCAATTATGCTTATTACTGGTTAGGATTTCAGAAACCTTCTCTGTTTGCTGAGTGCATTAATTCTCAGCTCTTTCCATCACTCATTTTTCCTGACAGCCCCATTTTGCAGGTGTAAATGTGCAGATGGAGAGCAAtggagaaagcctgtacaaaaaaatcaaagatggggaagagacagtcaaggatggaaagagagattcctaaggacattatt
>gene=chr20_2012381-2013381; species=panTro
GTCATCATGGAATGTAAGGCAGTTGTGACCGTAAGACCTTACCCTCCAGCATCTCCAGCACTCAGTCTTGAGAACACGGAGACCTGGGGCAGCTCTGGAGTGGGACACAGCTGCCTGGGCCATGGGTAGAGATCAGCTTGTACCAAGGCTGATGACTGACTCATTCACCCAGACACGTTTCCATTTCCTCAGCTCAGGCAGCTCCTAATGCAAAGCTGAAAATTCTCCTCTGCCTCATTGTGTGCCTGCTCTTGGAGGCGGGGGCTTTGGGTAGGTTTCTGAAGAGCAATTATGCTTATTACTGGTTAGGATTTCAGAAACCTTCTCTGTTTGCTGAGTGCATTAATTCTCAGCTCTTTCCATCACTCATTTTTCCTGACAGCCCCATTTTGCAGGTGTAAATGTGCAGATGGAGAGCAATggagaaagcctgtacaaaaaaaccaaagatggggaacagagagtcaaggatggaaagagcgattcctaaggacattatt
>gene=chr20_2012381-2013381; species=papHam
GTCATCATGGAATGTAAGGCAGTTGCGACCTTAAGACCTTACCCTCCAGCACCCCTAGCACTCAGTCTTGAGAACACAGAGACGTGGGGAAGCTCTGGAGTGGGACACAGCTACCTGGGCCATGGGTAGGGATCAGCTTGTACCAAGGCTGATGACTGACTCATTCATCCAGACACGTTTCCATTTTCTCAGCTCAGGCAGCTCCTAATGCAAAGCTGAAAATTCTCCTCTGCCTCATTGTGTGCCTGCTCTTGGAGGCGGGGGCTTTGGGTAGGTTTCTGAAGAGCAATTATGCTTATTACTGGTTCGGATTTCAGAAATCTTCTCTGTTTGCTGAGTGCATTAATTCTCAGCTCTTTCCATCACTCATTTTTCCTGACAGCCCCATTTTGCAGGTGTAAATGTGCAGATGGAGAGCAAAggagaaagcctgtgt-aaaaagccaaagatggggaagagagagtcaaggatggaaagagagattcctaaggacattatt
>gene=chr20_2012381-2013381; species=ponAbe
GTCATCATGGAATGTAAGGCAGTTTCGACCTTAAGACCTTACCCTCCAGCATCTCCAGCACTCAGTCTTGAGAACACGGAGACCTGGGGCAGCTCTGGAGTGGGACACAGCTACCTGGGCCATGGGTAGAGATCAGCTTGTACCAAGGCTGATGACTGACTCATTCACCCAGACACGTTTCCATTTTCTCAGCTCAGGCAGCTCCTAATGCAAAGCTGAAAATTCTCCTCTGCCTCATTGTGTGCCTGCTCTTGGAGGCGGGGGCTTTGGGTAGGTTTCTGAAGAGCAATTATGCTTATTACTGGTTAGGATTTCAGAAACCTTCTCTGTTTGCTGAGTGCATTAATTCTCAGCTCTTTCCATCACTCATTTTTCCTGACAGCCCCATTTTGCAGGTGTAAATGTGCAGATGGAGAGCAAtggagaaagcctgtacaaaaaaaccaaagatggggaagagagagtcaaggatggaaagagagattcctaaggacattatt
>gene=chr20_2012381-2013381; species=rheMac
GTCATCATGGAATGTAAGGCAGTTGCGACCTTAAGACCTTACCCTCCAGCACGCCTAGCACTCAGTCTTGAGAACACAGAGATGTGGGGAAGCTCTGGAGTGGGACACAGCTACCTGGGCCATGGGTAGGGATCAGCTTGTACCAAGGCTGATGACTGACTCATTCATCCAGACACGTTTCCATTTTCTCAGCTCAGGCAGCTCCTAATGCAAAGCTGAAAATTCTCCTCTGCCTCATTGTGTGCCTGCTCTTGGAGGCGGGGGCTTTGGGTAGGTTTCTGAAGAGCAATTATGCTTATTACTGGTTAGGATTTCAGAAATCTTCTCTGTTTGCTGAGTGCATTAATTCTCAGCTCTTTCCATCACTCATTTTTCCTGACAGCCCCATTTTGCAGGTGTAAATGTGCAGATGGAGAGCAAAggagaaagcctgtat-aaaaagccaacgatggggaagagagagtcaaggatggaaagagagattcctaaggacattatt
>gene=chr20_2022387-2023387; species=hg19
AACAACTTTGCTTCAGAGAGGAGAACTGATTTGGTTggagaccaattagaagacatttgcagataagagatgagatgacgtgtctgtactaggctgtggcagtgaggatagagaagtaggcagatccaagagctatttaggaggtaaaCATAATACACAAAATACCATGCAGCATAAGGCTGGCACCTAGTAGGCTCACTCTCAGTTGCTTTCTCTGTCAGTTATATGAGCCATTTGTATCACAGACAACTTCCCAATAGGTATCTGCAACTTCTGCCAATCAAAGCATGCTGTGGCCTTGTAGTTTCAGAAGGGGAAGGAGACAGGGACAATAGTCAGGCAAGTGGGCAGAGGAAACACTGGAGACCCAGTAGAACAGAAATTCATAGGACTGCAGGGCAGACTGGTATTAAGGCACACCTGAGGTATGAACAGGATCTCAGGTGATGGCTGCAGAGAGTCAACCAGCCCCCATCCATGAATAAGGATACCAAGGTAAA
>gene=chr20_2022387-2023387; species=bosTau
------------------------------------------------------------------------------------------------------------------------------------------------------------------------GCAGCTGAAGGCTGGCATCTTGCAGGCTCATTTTTG-TTGCTCTCTTTATCATATATATGAGCCATAAGCATCATAGGCAGCTTTCAAATGTATACTTACAATTCCTGTAATTTAGAGCATGCT--GGCCTCATAGGTTCACAAGGGGAAGGAGACAGGGCCAG---TCAGGTGAATGGGCAGAGGCATTGTTGGGAACCCAGTGGAACAGAAATTCACA-----------------------aaGACACACCTAGGGTATGAACAGGGTCCCGAGTAATAGCTAGAGAGGGATAACCAGCCCCTGTCCCTGAGTAAGGACCCCAAG-----
>gene=chr20_2022387-2023387; species=calJac
AACACCTTTGCTGCAGAGAGGAGAACTGATTTGGTTggagaccaattagaaagcctttgcagataagagatgagatgatgtgtctgcactaggatgtggcagtgaggagagagaagtaggcagatccaagaactatttaggaggtaaaCATAATACACAAAATCCTATGCTGCATAAGGCTGGCTTCTGGTAGGCTCACTCTCAGTTGCTTTCTCTGTCAGTTATATGAGCCATTTGTATCATAGACAACTTCCTAATCCATATCTGCAACTTCTGCC-ATCATAGCATGCTGTGGCCTTGTAGTTTCAGAAGGGGAAGGAGATAGGGACAGGAATCAGGTGGGTGGGCAGAGGAACCATTGGAGACCCAGTGGAATAGAAATTAATAGGACTGCAGGGCAAACTGGAATTAAGGCACACCTGAGGCATGAACAGGATCTCAGGTGATGGCTGCAGAGGGTCAACCATCCCCCATCCATGAATGAGGAGACCAAGGCAAA
>gene=chr20_2022387-2023387; species=canFam
GGCATGTTTGTTGCAGAAAAGAGAATAGTTAGGGCTGGGGGACCATTAGAAGGCTTTTATATGTTAGAGATGAGA-GATGAGTCTGTGCTGGGGTGGGGCGGTACGGATAGAGAAGCAGGCAGATTTAAGAACTTGTCCAGAGGTGCGTAT-ACACCCAAAATGCCCCACAGCATAAGGCTGGCATCTCACAGCCTCTTCC--------------TGTCATTTATATGAGCCATACATATCACAGACAGCTTTCACATATACATCCATAACTCCTGCTAATCACAGCATGCTATGGCCT------TGCATA-------------AGGGACAGTGGTCAGGTGAGGGGACAGAGGCATCACTGGGGACAGAGTGGAACAGAGATTCACA-GGCAGCAGGGCAGGTTGGAGTCAAAACACATCAAAGGTGTAAACAGGGTCCTGAGTGATGGTGGCAGAAGCACAACCAG-TCCTGTCGATGAATAGAGAGACCAATGTAAG
>gene=chr20_2022387-2023387; species=equCab
aatacgtttgctacagagaggagactagattgggccagaggacaattagaagtcctctgcagataagacacaaga-gatgcatctgtgccggcgggtggcagtgaggatggagaagcaggcagattcgagagctagttaggaggtGAGTAT-GGACACCAAGGGCCACACAGCATGAGGCTGACACCTTGCAGGCTCGCTCTCAGTTGCTCTCTCTGTCACTTATATGAGCCACAAGTATCGTAGACAACTTGCAAATCTATGTCTGCAATTCCTGCCAATTAGAGCAGGCTGTGGCCTCGCAGGGTCGCAAGGGGATGGAGACAGGGACGGCCGTCAGGGGAGTGGGCAGGGGCATTACTGGGGACCCAGGGCATCAGAAATTCACA-GACAGCAGGACGGGCTGGAATCAAGACACACCTCAGGTATGAACGGGGTCCCGAGAGATGGCTGCAAAAGAACGACCAGCCCCCATCCATGAATAAGGAGACTAATCTGAG
>gene=chr20_2022387-2023387; species=gorGor
--------------------------------------------------------------------------------------------------------------------------------------------------------------------------------------------------------------------------------------------------------------------------------------------------------------------------------------------------------------------------------------------------------------------------------------------------------------------------------------------------------------------
>gene=chr20_2022387-2023387; species=panTro
AACAACTTTGCTTCAGAGAGGAGAACTGATTTGGTTggagaccaattagaagacatttgcagataagagatgagatgacgtgtctgtactaggatgtggcagtgaggatagagaagtaggcagatccaagagctatttaggaggtaaaCATAATACACAAAATACCATGCAGCATAAGGCTGGCACCTAGTAGGCTCACTCTCAGTTGCTTTCTCTGTCAGTTATATGAGCCATTTGTATCACAGACAACTTCCCAATAGGTATCTGCAACTTCTGCCAATCAAAGCATGCTGTGGCCTTGTAGTTTCAGAAGGGGAAGGCGACAGGGACAATAGTCAGGCAAGTGGGCAGAGGAAACACTGGAGACCCAGTAGAACAGAAATTCATAGGACTGCAGGGCAGACTGGTATTAAGGCACACCTGAGGTATGAACAGGATCTCAGGTGATGGCTGCAGAGAGTCAACCAGCCCCCATCCATGAATAAGGATACCAAGGTAAA
>gene=chr20_2022387-2023387; species=papHam
AACACCTTTGCTGCAGAGGGGAGAACTGATTTGGTTggagaccaattagaagacctttgcagataagagatgagatgatgtgtctgtactagaatgtggcagtgaggatagagaagtaggcagatccaagagctatttaggag--AAGCATAATACACAAAATGCCATGCAGCATAGGGCTGGCACCTAGTAGGCTCACTCTCAGTTGCTTTCTCTGTCAGTTATATGAGTCATCTGTATCCTAGACAACTTCCCAATAGATATCTGCAACTTCTGCCAATCAAAGCATGCTGTGGCCTTATAATTTCAGAAGGGGAAGGAGACAGGGACAATAGTCAGGCGAGTGGACAGAGGAACCACTGGAGACCCAGTGGAACAGAATTTCATATTACTGCAGGGCAGACTGGAATTAAGACACGCCTGAGGTATGAACAGGATCTCAGGTGATGGCTGCAGAGAGTCAACCAGCCCCCATCCATGAATAAGGAGACCAAGGTAAA
>gene=chr20_2022387-2023387; species=ponAbe
AACACCTTTGCTTCAGAGAGGAGAACTGATTTGGTTggagaccaattagaagacctttgcagataagagatgagatgacgtgtctgtactaggatgtggcagtgaggatagagaagtaggcagatccaagagctatttaggaggtaaaCATAATACCCAAAATACCATGCAGCATAAGGCTGGCACCTAGTAGGCTCACTCTCAGTTGCTTTCTCTGTCAGTTATATGAGCCATTTGTATCACAGACAACTTCCCAATAGATATCTGCAACTTCTGCCAATCAAAGCATGCTGTGGCCTTGTAGTTTCAGAAGGGGAAGGAGACAGGGACAATAGTCAGGCGAGTGGGCAGAGGAACCACTGGAGACCCTGTAGAACAGAAATTCATAGGACTGCAGGGCAGACTGGTATTAAGGCATACCTGAGGTATGAACAGGATCCCAGGTGATGGCTGCAGAGAGTCAACCAGCCCCCATCCATGAAAAAGGAGACCAAGGTAAA
>gene=chr20_2022387-2023387; species=rheMac
AACACTTTTGCTGCAGAGAGGAGAACTGATTTGGTTggagaccaattagaagacctttgcagataagagatgagatgatgtgtctgtactaggatgtggcagtgaggatagagaattaggcagatccaagagctatttaggag--AAGCATAATACACAAAATGCCATGCAGCATAGGGCTGGCACCTAGTAGGCTCACTCTCAGTTGCTTTCTCTGTCAGTTATATGAGTCATCTGTATCCTAGACAACTTCCCAATAGATATCTGCAACTTCTGCCAATCAAAGCATGCTGTGGCCTTATAATTTCAGAAGGGGAAGGAGACAGGGACAATAGTCAGGCGAGTGGACAGAGGAACCACTGGAGACCCAGTGGAACAGAATTTCATATTACTGCAGGGCAGACTGGAATTAAGACACGCCTGAGGTATGAACAGGATCTCAGGTGATGGCTGCAGAGAGTCAACCAGCCCCCATCCATGAATAAGGAGACCAAAGTAAA
>gene=chr20_2070316-2071316; species=hg19
aattactttcttttaaacaacaaggtattgttggaggtaggcCAATCtatagaagtcatctgaaggaagtagttaaaaaaaaagcaagcaattttcgacatggatgtaagtcattacactggggactgacctcacacactttataaagatgtaagccttaagaaagagcacttttaaaagcaatacataaaatgtttggatgttgtgatcacaaatataaaccaatgggagaaatggaaaaacaatctgtcctaagatttagtgcactgggaattctaagataaaatatttcagagaaagcatcatatagaggctcaaaaagtactggatcacaatttggataggagtgaaaattatgtgacctagaaagaaggctgagcgacatagaaatcatccccagtgactgagatcaaaggtgctcagaaagagatgaaaagaattgttttgtgaaatggaagaatgggagaaaatccaatatttctcaatgttgaaagtgtgta
>gene=chr20_2070316-2071316; species=bosTau
-----------------------------------------------------------------------------------------------------------------------------------------acttagcaaagatgcaagcctcat-aaagaggacttt-aaaa-----------------aggatgttgtgatcacaaatatcaaccaacaggacacacacaaaaa-aatctgtcctaagattaagtgaactgggactttaagtataaaatatctcagtgacaacatcatataaa-gctcagaaagttctggataacaaattatataggagtgaaatgtatgtcatctagaaagtgagttgggtgattcagaaaccatctccagggg-tgaggtcaaagatgcacaggatgagatgcaataagatgttttgtaaagtgtcagtttggggaaaaaaacagtatttctcaatatttaaaacatgta
>gene=chr20_2070316-2071316; species=calJac
aattactttcttttaatcaacagagtgttgttggaggaagacCAATCTATAGAAGTCATCTGAAGGAAGTAGTTAAAAAAAA------CAATTTTTCACAC-GATGTAAGTCACTACACTAGGGGCTGACTTCACACACTTTATAAAGATGTAACCCTTAAGaaagagcactttgaaaagcaatgcattaaatgtttggatgttgtgatcaccaatataaaccaatgggagaaatggaaaaacaatctgtgctgagatttaatgcactgggacttctaagataaaatatttcagagacagcaacatataaaggctcaaaaagtgctggatcacaatttagataggagtgaaaattatgtgacgtagaaagtgggctgagtgacacagaaatcatccccagtgactgagctcaaaggtgctcagaaagagatggaagaaattgttttgtgaaatggaagaatgggagagaatccaatatgtcttAATGTTGAAAGTGTGTA
>gene=chr20_2070316-2071316; species=canFam
aattacttgattttaagcaacaaagtattctttgaggaagaccagtttatagaagtcaccccatagaagtcgtcaaaaaaaaagtaaaaaaattttaatacggacat-agttattctactggggtctggcttcataccctgtataatgaggcaagctttcta-cagatgacttt-aaaagcaacaaattaaatgctaggatgttgtgatcgcaaatataaaccaataggacaaaccaaaaaacaatgtgtcctaagattaagtgaatcgggactttgaggttaaaatcttttagcgagagaatca-atacaggttcaaaaagtgctgcatcacaatttcaataggagtgaaatttatgtgatctagaaagtgagctgggtgattcagagaccatcctcagtaactgaaatcaaagacacacgggaaaagaaggaataaattgttttgtaaaatgtgagagcag--aaaaaaccagtacttcataatcttgaaagtatata
>gene=chr20_2070316-2071316; species=equCab
aactacttcattttaaacaacaaagcactgtttgcagaaggccaatttatagaagtcacctgaaggaagtggtt-aaaaaaaggcaaacaatttttgacacagatgt-agtcactatactgggggttgacttcataccccttataaagatgcaagccttata-aagaggactttcaaaagtattacatgaaacattaggaggttgggattgcaaatacaaaccaataggacaaatggaaaaacaattggtcctaaaattgagtcaactgggacttcgaggataaaatattttagtgacagcatcatataaaggctcaaaaagtgcaggatcacaatttagacaggagtgaaatttatgtgatctagaaagtgagttgggcgattcagaaatcacctccagtgactgaggtcaaagctgcacaggaagagatgcaacagaccattctgtaaaatatgagagtgg--agaaacccaatatttcataatcttgaaagtatgtg
>gene=chr20_2070316-2071316; species=gorGor
--------------------------------------------------------------------------------------------------------------------------------------------------------------------------------------------------------------------------------------------------------------------------------------------------------------------------------------------------------------------------------------------------------------------------------------------------------------------------------------------------------------------
>gene=chr20_2070316-2071316; species=panTro
aattactttcttttaaacaacaaggtattgttggaggtaggccaatctatagaagtcatctgaaggaagtagttaaaaaaaaagcaagcaattttcgacatggatgtaagtcattacactggggactgacctcacacactttataaagatgtaagccttaagaaggagcacttttaaaagcaatacataaaatgtttggatgttgtgatcacaaacataaaccaatgggagaaatggaaaaacaacctgtcctaagattgagtgcactgggacttcaaagataaaatatttcagagaaagcatcatatagaggctcagaaagtactgcatcacaatttggataggagtgaaaattatgtgacctagaaagacggctgagcgacacagaaatcaccccccgtgactgaggtcaaaggtgctcagaaagagatgaaaagaattgttttgtgaaatggaagaatgggagaaaatccaatatttctcaatgttgaaagtgtgta
>gene=chr20_2070316-2071316; species=papHam
aattactttcttttaaacaacaaagtattgttggaggtaggccaatctatagaagtcatctgaaggaaatagttaaaaaaaaggcaagcaatttttgacatggatgtaagtcattacactggggactgacctcccacactttataaagatgtaagccttaagaaagagcacttttaaaagcaatacataaaatgtttggatgttgtgatcacaaatataaaccgatgggagaaatggaaaaacaatctgtcctaagatttagtgcactgagacttc-----taaactatttcagagaaagcgtcatataaaggctcaaaaagtactggatcacaatttagataggagtgaaaattatatgacctagaaagtgggttgtgtgacacagaaatcatccccagtgactgagatcaaaggtgctcagaaagagatgaaaagaattgttttgtgaaatagaagaatgggagaaaatccagtatttcctaatcttgaaagtgtgta
>gene=chr20_2070316-2071316; species=ponAbe
aattactttcttttaaacaacaaagtattgttggaggtaggccaatctatagaagtcatctgaag---------aaaaaaaaagcaagcaatttttgacatggatgtaagtcattacactggggactgacctcacacactt------gatgtaagccttaagaaagagcacttttaaaagcaattcataaaatgtttggatgttgtgatcacaaatataaaccaatgagagaaatggaaaaacaatctgtcctaagatttagtgcactgggacttctaagataaaatatttcagagaaagcgtcatataaaggctcaaaaagtactggatcacaatttagataggagtgaaaattatgtgacctagaaagtgggctgagtgacacagaaatcatccccggtgactgagatcaaaggtgctcagaaagagatgaaaagaattgttttgtgaaatggaagaatgggagaaaacccaatatttcttaatgttgaaagtgtgta
>gene=chr20_2070316-2071316; species=rheMac
aattactttcttttaaacaacaaagtattgttggaggtaggccaatctatagaagtcatctgaaggaaatagttaaaaaaaaggcaagcaatttttgacatggatgtaagtcattacactggggactgacctcacacactttataaagatgtaagccttaagaaagagcacttttaaaagcaatacataaaatgtttggatgttgtgatcacaaatataaaccgatgggagaaatggaaaaacaatctgtcctaagatttagtgcactgagacttc-----taaactatttcagagaaagtgtcgtataaaggctcaaaaagtactggatcacaatttagataggagtgaaaattatatgacctagaaagtgggttgtgtgacacagaaatcatccccagtgactgagatcaaaggtgctcagaaagagatgaaaagaattgttttgtgaaatggaagaatgggagaaaatccaatatttcctaatcttgaaagtgtgta
>gene=chr20_2075037-2076037; species=hg19
TCCAAGGCGACTGCACACACTCCTCCAGGCCTCCCTAGTACTCCCTGCTCAGGGGATCTCCTTCATTGAGGCAGCCACCTCAAGCTTCAGTCTTCAGCACCTCCTGCTCCCAAGATCCTCCTCCTATACCCCTGTGCCAGCCTCTCTGCCTTTAACCCTCTCCCACGCTCGGCTCCCCCTTCTACAACCACCACACCACCTCATTCCTAGCCCCTACCCCCATGCCACCTCTGTCCTTAATCCTCAGCCCCAATCCTTCCTCCTCACTCCGCATAATCCCTCTTCCAGCCCCCTGGAGCAGTCTCAGCCCCCTGTCTCCTACCTTCCATTCCCCCACACTCCTTTACTCCATCCACCCTTCCCTCCCAGGACGAAGCTCCCTGCTTTCCCATGGCACCACCCCCAGGGCTGGCTGCCCCTCGGGTGTCCTCAGCCCCCTGAAGTACAGAGATGGATCACCAGCCTCAGCCTTACTATTCTGCCTTCTCACTTGGGACGGT
>gene=chr20_2075037-2076037; species=bosTau
TTCAAGCCAACTGCATAGTTCCCCCCAGCTCTTCCCAGGGTCCCCGGCTCAGAGTACACCCTCTACTGAGGCATCCACCTCAAGCTTCTGTCTTCAGCACCTCC----------GTCCTCTCCACATACCC-TGTATCAGCTTCTCCCTCCTTAACCCC-------CCTGAGCTGCC-CTGTTACAAT--TTATTTCAGATAATTCTCCAC-CATGGCCCCCTGCCATCTCCTGCCCCAACCCTCAACCC--AAGCTTTCTTCTCATTCTCACTACCC-CTCACACAGCCCACTGGAGCAGCCTCAGCCTTCTGT---CAGCTTCCATCCCTTCTACACTTCTCCACT-CACCCAACCTTTCCCTCCAGGCCAGAGCCTAATGCTTTCCCACGAATCACTCCCCAGGGTCAGCTGCCCCTTGGGTATTCTCACCCac-tgtggtgttgggactgcaagga------gatccaaccagtccattcttcagtcct-gggtgt
>gene=chr20_2075037-2076037; species=calJac
------------------------------------------------------------------------------------------------------------------------------------------------------------------------------------------------------------------------------------------------------------------------------------------------------------------------------------------------------------------------------CAGAACGAAGCT-CCTGCTTTCCAAGGG-ACCACCCCCAGGGCTGGCTGCCCCTGGGGTGT-CTCAGTC-CCTGAAGTACAGAGATGGATCAGCTGCCTCAG-CTTACTGTTCTGCCCTCTCACTTGGGACTGT
>gene=chr20_2075037-2076037; species=canFam
TGCAAGATGGCTGCAGAG-CTCCTCTGGGCCTTCCT-GAGTCTCCTGCTCAGAATGTACCCTCCTTTGAGGTACCCGCCTGGAGCCTCTGTCTTCAGCACCTCCGGCCTCCAAAGTTCTCATCCTCTACCCCTGTAAGAACCTCACCTCCCT--------------------------CTGGTACAACCACCATTTCACAGCATTCTCTGC-CATGGCGCCCTGCCACCCAGTGCCAC-----------------CTCCCACCCCATCCCCCCACTCA-TGGCCCTGGTCCACTAGAGCCATCTCACACCCCTCC---CAGCTTCCATTCCATCCACACTCCTCTGCTCCACCCAGCCTTCCCCTCTGGGCTACAGTTCCCCACTTTCCCATGGAACCACCCCCACA----GCTGCCCCTGGGGCGTCCTCTTCCCC-TGAAATCCTGGGATGGGCAGGG------AGCATCACCACTCTGCCTTTTCCCTCTGGGCAGT
>gene=chr20_2075037-2076037; species=equCab
TTCAA-CCAGCTGCATAG-CTCCCCCAGCCCTTCCCAGTGTCTCCGGCTCAGGGTGTCTGCCCCACTGAGACACCCACTTCAAGCTTTTGTCTTCAGCACCTCCGCCCTCTGAAGTCCTCCTGCTACACCCATGTGTCAGCCTCTCTTCCCTTAACTCCCTCCCACCCTCAGCCCCCC----------------------------------------------------------------------------------------------------------------------------------------------------------------CTCCTCCAGTCCACCCAGCCTTCCCCTCAGG---CCAGAATCCCATTATCCCGTGGAATCAGCCCCAAAGCTGGCTGTCCCTTGGATGTTCTCAGCCCC-TGAAGTATGGGGACGGAAAGGA------G--ATCACCATTCTGCCTTCTTGCTCTGGGCAGC
>gene=chr20_2075037-2076037; species=gorGor
TCCAACGTGACTGCACACACTCCTCCAGGCCTCCCTAGTACTCCCTGCTCAGGGGATCTCCTTCATTGAGGCAGCCACCTCAAGCTTCAGTCTTCAGCACCTCCTGCTCCCGAGATCCTCCTCCTATACCCCTGTGCCAGCCTCTCTGCCTTTAACCCTCTCCCACCCTCGGCTCCCCCTTCTACAACCACCACACCACCTGATTCCTAGCCCCTACCCCCATGCCACCTCTGTCCTTAATCCTCAGCCCCAATCCTTCCTCCTCACTCCGCATAATCCCTCTTCCAGCCCCCTGGAGCAGTCTCAGCCCCCTTTCTCCTACCTTCCATTCCTCCACACTCCTTTACTTCATCCACCCTTCCCTCC--------------------------------------------------------------------------------------------------------------------------------------
>gene=chr20_2075037-2076037; species=panTro
TCCAAGGCGACTGCACACACTCCTCCAGGCCTCCCTAGTACTCCCTGCTCAGGGGATCTCCTTCATTGAGGCAGCCACCTCAAGCTTCAGTCTTCAGCACCTCCTGCTCCCGAGATCCTCCTCCTATACCCCTGTGCCAGCCTCTCTTCCTTGAACCCTCTCCCACCCTCGGCTCCCCCTTCTACAACC-----------------------------------------------------------------------------------------------------------------------------------------------------------------------------------------------------------------------------------------------------------------------------------------------------------------------
>gene=chr20_2075037-2076037; species=papHam
TCCAAGGCGACTGCACACTCTCCTCCAGGCCTCCCTAGTACT----------------CCCTTCATTGTGGTGGCCACCTCAAGCTTCTGTCTTCAGCACCTCCTGCTCCTGAGATCCTCCTCCTACACCCCTGTGCCAGCCTCTCTGCCTT--ACCCTCTCCCACCCTTGGCTCCCCCTTCTACAACCACCACATCACCTGATTcctagcccctacccccatgccaaccccaaccttaatcctcagccccagtccTTCCTCCTCGCTCTGCATAAACCCTCTCCCAGCCCCCTGGAGCAGCCTCAGCCCCCTGTCTCCTACCTTCCATTCTTCCACACTCCTTCACTTCATCCACCCTTCCCTCCCAGGACGAAGCTCCCTGCTTTCCCATGGCACCACCCCCAGGGCTGGCTGCCCCTCGGGTGTCCTCAGCCCCCTGAAGTACGGAGATGGATCACCAGCCTCAGCCTTATTGTTCCGCCTTCTCACTTGGGACAGT
>gene=chr20_2075037-2076037; species=ponAbe
TCCAAGGCGGCTCCACACTCTCCTCCAGGCCTCCCTAGTACTCCCTGCTCAGGGGATCTCCTTCACTGAGGCAGCCACCTCAAGCTTCTGTCTTCAGCACCTCCTGCTCCTGAGATCCTCCTCCTATACCCCTGTGCCAGCCTCTCTGCCTTTAACCCTCTCCCACCCTCGGCTCCCCCTTCTACAACCACCACACCACCTGATTCCTAGCCCCTACCCCCATGCCACCTCTAGCCTTAATCCTCAGCCCCAATCCTTCCTCCTCACTCCACATAATCCCTCTTCCAGCCTCCTGGAGCAGTCTCAGTCCCCTGTCTCCTACCTTCCATTCCTCCACACTCCTTCACTTCATCCACCCTTCCCTCCCAGGACGAAGCTCCCTGCTTTCCCATGGCACCACCCCCAGAGCTGGCTGCCCCTCCGGTGTCCTCAGCCTCCTGAAGTACAGAGATGGATCATCAGCCTCAGCCTTACTGTTCTGCCTTCTCACTTGGGACAGT
>gene=chr20_2075037-2076037; species=rheMac
-------------------CTCCTCCAGGCCTCCCTAGTACT----------------TCCTTCATTGAGGTGGCCACCTCAAGCTTCTGTGTTCAGCACCTCCTGCTCCTGAGATCCTCCTCCTACACCCCTGTGCCAGCCTCTCTGCCTT--ACCCTCTCCCACCCTTGGCTCCCCCTTCTACAACCACCACATCACCTGATTcctagcccctacccccatgccaaccccaaccttaatcctcagccccagtccTTCCTCCTCGCTCTGCATAAACCCTCTCCCAGCCCCCTGGAGCAGCCTCAGCCCCCTGTCTCCTACCTTCCATTCCTCCACACTCCTTCACTTCATCCACCCTTCCCTCCCAGGACGAAGCTCCCTGCTTTCCCATGGCACCACCCCCAGGGCTGGCTGCCCCTCGGGTGTCCTCAGCCCCCTGAAGTACGGAGATGGATCACCAGCCTCAGCCTTATTGTTCCGCCTTCTCACTTGGGACAGT
>gene=chr20_2264387-2265387; species=hg19
ctaccgcgcccagctggtaagttaaagaaaaaagggaaagggagttaatttaaagaaaaactttaagttaattatgatgtagctggtgggcagatgtggcaaaactcaagaaggtgctgtgtgaatgactaaagtacaggaaacTGAATTAATACCCACTCAATCATGGTGGCTGGTTCGTGGCAGGCACTGAAGGTCATTTCCAAGAAAGTAAAGAGGTTTAGAAAAGGAAGGGAGGGAATAAGGGAGGAAACAGACCTTCTTAGTTGTCTACCTACTTAGCCTGTAGGTCCACTTCAGCCATACTCTTCTTCCAGAGGTTCCCTTTTTGTTTTTTCtttttaaaaatattttttaattttattttatttttCTCTACTAGGttagccaggcatgatgtcatgcacttgtagtcccagctacttgggagcctgaggtgggaggattgcttaagcccaggaggtgcagattccagtgagctgagatcataccactgcact
>gene=chr20_2264387-2265387; species=bosTau
------------------aagttaaggaaaaaaagaaaagagagctgattcaaagaaaaatactaagtagatgatgccatacctggtgtgtagatatggcaaaacccatgaatatgttacgtgagtgaacaagg-gtgggaaaGTC--------CAGAACCCAACACTGTGGCTGGCACATGGCAGGCCTTGAAGGGCTTTTCCAGGAGATGAAGAA-GATCAAGGAAGGGAGGA-----AGGAGGGAGGAAGCAAACTGACTGACTTATGTACCTACTTGATTTGTAAGTCTACTTTAGCCCTACTTAGTTC------------------TTGTTTCCTCTCAGACGCATCTCTTAGCTTT------------------------------------------------------------------------------------------------------------------------------------------
>gene=chr20_2264387-2265387; species=calJac
--------------------------------------------------------------------------------------------------------------------------------------------------------------------------------------------------------------------------------------------------------------------------------------------------------------------------------------------------------------------------------------------------------------------------------------------------------------------------------------------------------------------
>gene=chr20_2264387-2265387; species=canFam
-----------------------AAGAAAGAAAAGaaaagacagttgatttaaagaaaaactttaagtagacaatggtatagctggagtatagacatagcaaaacccatgaacatgctacataaatggctgaagtatggga-aCTGAGTTGATACAGGACCAAAAATGGCAGCTGCCACATGGCAAGCACCGAGGGTCATTT---GGAAGGGAAGGA-GACGAGGAAAGGGAGGGAGGA-ATGAGAGGGGAAGCAAACCTACTTACTTACCTACCTACTTAACTTTTAAGTCTACTTCAG-CCTACTCTTGTT-------------------------------------------------------------------------------------------------------------------------------------------------------------------------------------------
>gene=chr20_2264387-2265387; species=equCab
-----------------------aagggaaaaaagaaaagagggttgatttcaagacaaatactaaggaaataatgccagagctggtgtgtag------------------atatgCTGTGTGAATGACTGAAGCGGGGGACGCTG------CACAGAACCCAATGCGGTGGCCGGCACAGGGCATACGCTGAAGGGCATCTCCAAGAGAGGAAGGA-GAGCAGGAAAGGAAGGGAGGA-ATGAGGGAGGCAGCAAATCCCCTTAC-TATGTACCTCCCTAACTGGTAGGTCTGCCTCAGCCCTCCTC------------------------------------------------------------------------------------------------------------------------------------------------------------------------------------------------
>gene=chr20_2264387-2265387; species=gorGor
ctaccgcgcccagctggtaagttaaagaaaaaacagaaagggagttaatttaaagaaaaactttaagttaattatgatatagctggtgggcagatgtggcaaaactcaagaaggtgctgtgtgaatgactaaagtacaggaaacTGAATTAATACCCATTCAATCATGGTGGCTGGTTCGTGGCAGGCACTGAAGGTCATTTCCAAGAAAGTAAAGA-GTTTAGAAAAGGAAGGGAGGGAATAAGGGAGGAAACAGACCTGCTTATTTGTCTACCTACTTAGCCTGTAGGTCCACTTCAGCCATACGCTTCTTCCAGAGGTTCCCTTTTTGTTTTTTCtttttaaaaatatttttaaattttattttatttttCTCTACTAGGttagccaggcatgatggcatgcacttgtagtcccagctacttgggagcctgaggtgggaggattgcttaagcccaggaggtgcaggttccagtgagctgagatcataccactgcact
>gene=chr20_2264387-2265387; species=panTro
ctaccgcacccagctGGTTAGTTAAAGAAAAAAGGGaaagggagttaatttaaagaaaaactttaagttaattatgatatagctggtgggcagatgtggcaaaactcaagaaggtgctgtgtgaatgactaaagtacaggaaacTGAATTAATACCCACTCAGTCATGGTGGCTGGTTCGTGGCAGGCACTGAAGGTCATTTCCAAGAAAGTAAAGAGGTTTAGAAAAGGAAGGGAGGGAATAAGGGAGGAAACAGACCTGCTTATTTGTCTACCTACTTAGCCTGTAGGTCCACTTCAGCCATACTCTTCTTCCAGAGGTTCCCTTTTTGTTTTTTCtttttaaaaatattttttaattttattttatttttCTCTACTAGGttagccaggcgtaatgtcatgcacttgtagtcccagctacttgggagcctgaggtgggaggattgcttaagcccaggaggtgcaggttccagtgagctgagatcataccactgcact
>gene=chr20_2264387-2265387; species=papHam
ctaccacgcccggccggtaagttaaagaaaaaagggaaagggagttaatttaaagaaaaactttaagttaattatgatacagctggtgggcagatgtggcaaaactcaagcgagtgctgtgtgaatgactgaagtacaggaaactgAATTAATACCCACCCAATCATGGTGGCTGGTTCGTAGCAGGCACTGAAGGTCATTTCCaagaaagtaaagagggttaggaaaggaagggaggaaataaggaaggaaACAGACCTGCTTATTTGTCTACCTACTTAGCCTGTAGGTCCACTTCAACCCTATTCTTCTTCCAAAGGTTCCCTTTTTGTTTTTTCTTTTTTAAAATATTtttttattttattttattttTCTCTACTAGGttagccaggcatgatggcatgtgcctgtagtcccagctacttgggagactgaggtgggaggattgcttaagcccaggaggtgcaggttgcagtgagctgagatcataccacagcact
>gene=chr20_2264387-2265387; species=ponAbe
ctaccgcacctggctggtaagttaaagaaaaaagggaaagggagttaatttaaagaaaaactttaagttaattatgatatagctggtggacagatgtggcaaaactcaagaaggtgctgtgtgaatgattgaagtacaggaaactgaattaatacccactcaatcatggtgtctggttcgtggcaggcactgaaGGTCATTTCCAAGAAAGTAAAGAGGGTTAGAAAAGGAAGGGAGGGAATAAGGGAGGAAACAGACCTGCTTATTTGTCTACCTACTTAGCCTGTAGGTCCACTTCAGCCATACTCTTCTTCCAAAGGTTCCCTTTTGGTTTTTTCtttttaaaaatatttttaaatttaattttatttttCTCTACTAGGttagccaggcatgatggcatgcacttgtagtcccagctacttgggaggctgaggtgggaggattgcttaagcccaggacgtgcaggttccagtgagctgagatcatatcactgcacc
>gene=chr20_2264387-2265387; species=rheMac
ctatcacacccggccGGTAAGTTAAAGAAAAAAGGGGaagggagttaatttaaagaaaaactttaagttaattatgatacagctggtgggcagatgtggcaaaactcaagaaagtgctgtgtgaatgactgaagtacaggaaactgAATTAATACCCACCCAATCATGGTGGCTGGTTCGTGGCAGGCACTGAAGATCATTTCCAAGAAAGTAAAGAGGGTTAGGAAAGGAAGGGAGGAAATAAGGGAGGAAACAGACCTGCTTATTTGTCTACCTACTTAGCCTGTAGGTCCACTTCAACCCTACTCTTCTTCCAAAGGTTCCCTTTTTGTTTTTTCTTTTTTAAAATAtttttttattttattttattttTCTCTACTAGGttagccaggcatgatggtgtgtgcctgtagtcccagctacctgggagactgaggtgggaggattgcttaagcccaggaggtgcaggttgcagtgagctgagatcataccatgacact
>gene=chr20_2265392-2266392; species=hg19
CCTTTCATGTTTCCTGTGTACAAGTCCTATAAATATTGCCATATCTCTAAGAGCAAACCTTGTTTGGACTTTCCAGACTTTTGCTTTCCAAAGAGGTGACCAGAGACGTTTCCCAGACATCCTCCACTTCCTGTTGTTGTCCACACTGTCTTCCAGTAGAGAGGGTGGTAGCATCATTTGAAGTCACCCTTCCAGTTTCAAGTTATTTATTTACTTGTTGTGAAGGCCCATGTTATGCTGGGACAAGCCTTGGGCCTCTGAAATTTATAGCTGTCTTTATGGATGCATGAAACGAAGATCTAAATTTACTGCATGGGAAATTCCAACTTTGTCCTTGAGACTTAAAGAGCCTTTAGTGTTGGATCCATCTGGTGAAGACCAAAATTTCTAATTAAATCCAGCCAACAGCCAATACATTCTCAAACTATTAAATAATTCACTAAAGTCCTCTAGTGCTGAATCCATTTTTATTTACCTAATTCAGTATGTAATAAGATAAA
>gene=chr20_2265392-2266392; species=bosTau
------------------------------------------------------------------------------------------------------------------------------------------------------------------------------------------------------------------------------------------ATGCCAGGACAAGCCTGAGCCCTCTATAATTTATAGCTTTCTTTATAGATGCATGAAACTAAGATCTGAATCTGATGAATAGTAAATCCCCACTT-GTCCATGAGAATTAAAGAATTGTTAGTATCAGATGCAATTGGTGAAGATGAAAACTGCCAATCAAACCCGGCCAAGAACCAATA---ATTCAAAC--TAAAATAATTCATGCAAGTCACATAATAATGAATCCATGTTCATTTCCCT-ATCCAGTATACAATAAGATCAA
>gene=chr20_2265392-2266392; species=calJac
CATCTCGTGTTTTCTGTGTACAAATTCTATAAACATCGCCATATCTCTAAGAGCAAATCTTGTTTGGACTTTCCA----------TTCCAGAGAGGTGACCAGAGATGTTTCCCAGACGTCCTCCACTTCCTGTTGTTGTCCACACTCTCTTCCAGTAGAGAGGGTGGGAGCGTCATTTGAAGTCACCCTTCCAGTTTAAAGCTATTTATTTCCTTGCTGTGAAGGCCCATGTTATGCTGGGACAAGGCTTGAGCCTCTGAAATGTACAGCTCTCTTTATGGATGCATGAAACGAAGATCTAAATCTACTGAATGGGAAATTCTGACTTTGTCCTTGAGAATTGAAGAGACTTTAGTGTTGGATCCTTTTGGTGAAGATCAAAATTTCTAATTAAATTCAGCCAATAGCCAATACATTCTCAAACTATTAAATAACTCACCAAAGCCCTCTAGTGCTGCGTCCATTTTTATTTACCTAATTCAGTATGTAATAAGATCAA
>gene=chr20_2265392-2266392; species=canFam
------------------------------agatattcctACATCTCTAAGAGCA-GACGTATTAGGACTTTCTGGACCTTTACATTCCAAAGAGGTGAACAAATCCA-TTCTCAGAACTCCCACCCTTCCAGT---TATCTCAACTCTCTTCTGGGACAGAGCATTCTAGAATCATTTGAAGTTACTCTGCCGGTGCAAAGTTACTAACATCCTTGCTAAGAAGGCCTGTGTTGTGCCAGGACAAG-CTTAACTTTTCTTTTTTTTTTT--------ATAGGTGCATGTAACCAGGATCTTAATCTACCGCACAGGATATTCCTACTT-GTCCCTGAGACTTAAAGAAATTTGAGTGTCGGATAAATTTGATGATTTATCAAATTG----------------------------------------TGAAATAATTCATTAAAGTTACCTGGTGCTGAACCCATTTTTACTTAGCT-ATTTGATATGTAGCAAGATCAA
>gene=chr20_2265392-2266392; species=equCab
CCTTTCATGTTCCCTGTGCACAAGTCCTATGACTATTGCCACATCTCTAAGAGC-------ATTTGGACTTGCCAGATCTTTACATTCTAGAGAGGTGAACAGAGCCT-TTCCCAGAACTTCCTCCTTTCCTGT---TGTCCTGA--CTCCTCCCAGAGAGAGGGTTCTAGTATGATACGAAGTGACTCTTCTAATTTAAAGTTATT-GCTTCCTTGCTGTGAAGGCCCATGTTATGCCAGGACAAGCCTTGGCCTTCTGCATTTTATAT------GGATGGATGCATGAAACTAAGATCTAAATCTGTTGCATGGGACATGCCTACTT-GTCCTTGAGAATTAAAGAAACTTTAGTCTTGGATAAACTTGGCGAAGCCCAAAATTGCCAGTCAGATCCAGCCAAGAGCCAAT----ACTCAAATTATAAAATAATTCCCTAACGTCATCTGGTGCTGGCTCCATTTTTATTTGCCTCAATCAGTATGTAACAAGATCAA
>gene=chr20_2265392-2266392; species=gorGor
CCTTTCATGTTTCCTGTGTACAAGTCCTATAAATATTGCCATATCT------------------------------------------------------------------------------------------------------------------------------ATCATTTGAAGTCACCCTTCCAGTTTCAAGTTATTTATTTACTTGTTGTGAAGGCCCGTGTTATGCTGGGACAACCCTTGGGCCTCTGAAATTTACAGCTGTCTTTATGGATGCATGAAACGAAGATCTAAATTTACTGCATGGGAAATTCCAACTTTGTCCTTGAGGCTTAAAGAGCCTTTAGTGTTGGATCCATCTGGGGAAGACCAAAATTTCTAATTAAATCCAGCCAACAGCCAATACATTCTCAAACTATTAAATAATTCACTAAAGTCCTCTAGTGCTGAATCCATTTTTATTTACCTAATTCAGTATGTAATAAGATAAA
>gene=chr20_2265392-2266392; species=panTro
CCTTTCACGTTTCCTGTGTACAAGTCCTATAAATATTGCCATATCTCTAAGAGCAAACCTTGCTTGGACTTTCCAGACTTTTACTTTCCAAAGAGGTGAGCAGAGGCGTTTCCCAGACATCCTCCACTTCCTGTTGTTGTCCACACTGTCTTCCAGTAGAGAGGGTGGTAGCATCATTTGAAGTCACCCTTCCAGTTTCAAGTTATTTATTTACTTGTTGTGAAGGCCCATGTTATGCTGGGACAAGCCTTGGGCCTCTGAAATTTATAGCTGTCTTTATGGATGCATGAAACGAAGATCTAAATTTACTGCATGGGAAATTCCAACTTTGTCCTTGAGACTTAAAGAGCCTTTACTGTTGGATCCATCTGGTGAAGACCAAAATTTCTAATTAAATCCAGCCAATAGCTAATACATTCTCAAACTATTAAATAATTCACTAAAGTCCTCTAGTGCTGAATCCATTTTTATTTACCTAATTCAGTATGTAATAAGATAAA
>gene=chr20_2265392-2266392; species=papHam
CCTTTCATGTTTCCTGTGTACAAGTCCTTTAAATATTGCCATATCTCTAAGAGCAAACCCTATTTGGGCTTTCCAGACTTTTACGTTCCAAAGAGGTGACCAAAGACGTTTCCCAGATGT-CTCGACTTCCTGTTG-TGTCCACACTGTCTTCTAGTAGAGAGGGTGGCAGCAGCATCTGAAGTCACCCTTCCAGTTTCAAGTTATTTATTTACTTGCTGTGAAGGCCCATGTTATGCTGGGACAAGCCTTGGGCCTCTGAATTTTATAGCTCTCTTTATGGATGCATGAAACGAAGATCTAAATTTACTGCATGGGAAATTCCAACTTTGTCCTTGAGACTTAAAGCGCCTTTAGTGTTGGATCCATTTGGTGAAGACCAAAATTTCTAATTAAATCCAGCCAATAGCCAATGCATTCTCAAACTATTAAATAATTCACTAAAGTCCTTTAGTGCTGAATCCATTTTTATTTACCTAATTCAGTATGTAATAAGATACA
>gene=chr20_2265392-2266392; species=ponAbe
CCTTTCATGTTTCCTGTGTACAAGTCCTAAAAATATTGCCATATCTCTAAGAGCAAACCTTGTTTGGACTTTCCAGACTTTTACTTTCCAAAGAGGTGACCAGAGACATTTCCCAGACGTCCTCCACTTCCTGTTGTTGTCCACACTGTCTTCCAGTAGGGAGGGTGGTAGCATCATTTGAAGTCACCCTTCCCGTTTCAAGTTATTTATTTACTTGTTGTGAGGGCCCATGTTATGCTGGGACAAGCCTTGGGCCTCTGAAATTTATAGCTCTCTTTATGGATGCATGAAACGAAGATCTAAATTGACTGCATGGGAAATTCCAACTTTGTCCTTGAGACTTAAAGAGATTTTAGTGTTGGATCCATTTGGTGAAGACTATAATTTCTAATTAAATCCAGCCAATAGCCAATATATTCTCAAACTATTAAATAATTCACTAAAGTCCTCTAGTGCTGAATCCATTTTTATTTACCTAAATTAGTATGTAATAAGATAAA
>gene=chr20_2265392-2266392; species=rheMac
CCTTTCATGTTTCCTATGTACGAGTCCTTTAAATATTGCCATATCTCTAAGAGCAAACACTGTTTGGGCTTTCCAGACTTTTACGTTCCAAAGAGGTGACCAAAGACGTTTCCCAGATGT-CTCGACTTCCTGTTG-TGTCCACACTGTCTTCTAGTAGAGAGGGTGGCAGCAGCATCTGAAGTTACCCTTCCAGTTTCAAGTTATTTATTTACTTGCTGTGAAGGCCCATGTTATGCTGGGACAAGCCTTGGGCCTCTGAATTTTATAGCTCTCTTTATGGATGCATGAAACGAAGATCTAAATTTACTGCATGGGAAATTCCAACTTTGTCCTTGAGACTTAAAGCGCCTTTAGTGTTGGATCCATTTGGTGAAGACCAAAATTTCTAATTAAATCCAGCCAATAGCCAATACATTCTCAAACTATTAAATAATTCACTAAAGTCCTTTAGTGCTGAATCCATTTTTATTTACCTAATTCAGTATGTAATAAGATACA
>gene=chr20_2304037-2305037; species=hg19
tatgtgcacttacgtgagtttttccatgggagaaattccctgatgtggacttactggctcagtgagtatgtagatttttacaagtttttatattcattgccaaattgctttccacaaggtcatagcaatttaaactcccaccagtggggtatgacagtgcttgttttcccacctggaaatgagcaccacaacgagtatcaccgtatgctttaatctctgtcagtctaataggtgtcatctatgtatctctgtcatgttatctctttgtcattttaattttcttttcatagtactgaggttaaaactattttcatatgtttggtggttatttgtatttcttataaaaattgcctgctcgttgctatttatgggcatgtttttctttttctatttcttattttttCATCACTTAGTTCAAGGAAAGTATGCTTTCTCTTATCAATTTGTAAGTACATTACAATATTGATACAGTAAATCTCTATCTAGCATGTATGTTGGAT
>gene=chr20_2304037-2305037; species=bosTau
catgtgcatgtatctgagggtttttataggagaaacttctagaagtggaattactggttcagtgggtatgtagatttttaaagatttttacactgattaccaaattgcctttcacaatgtcatacacatttaaactcccaccagtagcgtatgacagtgcttgttttcc---------------acagcaatgggtatcatcctatgccttcatctttgtcagtctcatagg-----------------tatgataatatctctttgtcattttaATTTTCTTTTCATTGTGGTGGAGCTAAAACTATTTTCATATGTTTAGTGATCATTTTTATTGCTTATGAAAACTGCCTGCGCATTGCCCATTACTGGCATGCTTGACTTCTTC---TGTGTCCTG--ttatcactgagccacctgggaaCAGGTTCT-TCTTATTGATTTGTAAATACTTTATAATATTCTTATAGTAAG----TGTCTGGTATACATGTTGCAT
>gene=chr20_2304037-2305037; species=calJac
tatgtgcacttacacaagtttttccataggagaaattcctagatctggacttactggcttagtgggtatgcagatttttagaggtttttatattgcttgccaaattgctttccataaggtcataccaatttaaactcccaccagtggagtatgacagtgcttgttttcccacctggaaatgagtgcaacaatgagtatcaccctatgctttaatctccgtcagtctaataggtgtaatctatgtatctctgtcatgttacctctttgtcattttaattttcttttaatagtactgaggttaaaactattttcgcatgtttggtgtttatttgtatttcttataaaaattgacttctcattgctatttataggcatgtttttctttttctatttcttattttttCAGCACTTAGTTCAAAGAAAGTATGCTTTTGCTTATTGATTTGTAAGTACATTATAATAATGATACAGTAAATA----TCTAGCATGTAtgttgcat
>gene=chr20_2304037-2305037; species=canFam
tgtgtgcactcgtgtaaattattttacagaagaaattcctagaagtggaatgactggctcagtggatatgtagatttttaaaggtttttatactcattgccaaatggccctccataatatcacaccaatttaaactcccactagtggcctttgaccatgcttgttttctcacttagaaatgactacaattatgtgtatcatcctgggctttcatctttgtcatctt-atggg-----------------tgtaatggtatctctttgtcactttaattttcttttcacagcagtgagattaaaactattttcatacattcagtgatcccttgtattttttataaaaattgcctgctcatcgtctcttattggtgtgtttcacttgttcttttgtgtgttt---------------------------------tcttactgatttgtaagtactttatactattaATACAGTAAATCTCTGTCTA-TATATATGTTGTAT
>gene=chr20_2304037-2305037; species=equCab
tgtgtgaacttACATGAGTTTTTTAAtaggagaaatttctagaagtggaattactggctcagtgggtacgtagatttttaaaggtttttatgctcactgccaaattgccctccacaatgtcataccaatttaaactcccaccagcgctgtatgacagtgcttgtttttccacctggaaatgagcccaacaatgtggatcatcctatgctttcatctttgtcagtttaatagg-----------------tgtaacagtatctctttgtcattttaattttcttttaatggtagtaaggttgaaacgattttcatatggtcagtgatcatttgtatttcttacagaaattgctggctcattgtcctttattgacatgtttgactttttcttttgtgttttt---------------------------------tcttattgatttgtaagttccttatgatattaatatagtaaATCTCTGTCTAGTGCATATGTTGCAT
>gene=chr20_2304037-2305037; species=gorGor
tatgtgcacttacgtgagtttttccatgggagaaattccctgatgtggacttacaggctcagtgagtatgtagatttttacaagtttttatattcattgccaaattgctttccacaaggtcatagcaatttaagctcccaccagtggggtatgacagtgcttgttttcccacctggaaatgagcaccacaacgagtatcaccctatgctttaatctctgtcagtctaataggtgtcatctatgtatctctgtcatgttatctctttgtcattttaattttcttttaatagtactgaggttaaaactattttcgtatgtttggtggttatttgtatttcttctaaaaattgcctgctcatTGCTATTTATGGGCATGTTTTTCTTTCTCTATTTCTTGTTTTTTCATCACTTAGTTCAAGGAAAGTATGCTTTCTCTTATCAATTTGTAAGTACATTACAATATTGATACAGTAAATCTCTATCTAGCATGTATGTTGGAT
>gene=chr20_2304037-2305037; species=panTro
catgtgcacttacgtgagtttttccatgggagaaattccctgatgtggacttactggctcagtgagtatgtagatttttaaaagtttttatattcattgccaaattgctttccacaaggtcatagcaatttaagctcccaccagtggggtatgacagtgcttgttttcccacctggaaatgagcaccacaatgagtatcaccgtatgctttaatctctgtcagtctaataggtgtcatctatgtatctctgtcatgttatctctttgtcattttaattttcttttaatagtactgaggttaaaactattttcatatgtttggtggttatttatatttcttataaaaattgcctgctcgttgctatttatgggcatgtttttctttttctATTTCGTATTTTTTCATCACTTAGTTTGAGGAAAGTATGCTTTCTCTTATCAATTTGTAAGTACATTACTATATTGATACAGTAAATCTCTATCTAGCATGTATGTTGGAT
>gene=chr20_2304037-2305037; species=papHam
tatgtgcacttatgtgagtttttctatgggagaaattcctagatgtggacctactggctcagtgagtatgtagatttttaaaggtttttatgctcgttgccaaattgctttccacgaggtcatagcaatttaaactcccaccagtggggtatgacagtgcttgttttcccacccag-aatgagcaccacaatgagtatcaccctatgctttaatctctgtcagtctaatagctgtcatctatgtatctctgtcatattatctctttgtcattttaattttcttttaatagtactgaggttaaaactattctcatatgttcggtggttatttgtatttcttataaaaattgcctgctcattgctatttataggcatgtttttctttttctATTTATTATTTTTTCATCACTTAGTTCAAGGAAAGTATGCTTTCTCTTATCAATTTGTAAGTACATTACAATATTGATACAGTAAATC----CCTTGCATGTATGTTGGAT
>gene=chr20_2304037-2305037; species=ponAbe
tatgtgcacttacgtgagtttttccatgggagaaattccttgatgtggacttactggctcagtgagtatgtagatttttaaaggtttttatactcattgccaaattgctttccacaaggtcatagcaatttaaactcccaccagtggggtatgacagtgcttgttttcccacctggaaatgagtgccacaatgagtatcaccctatgctttaatctctgtcaatctaataggtgtcatctatgtatctctgtcatgttatctctttgtcattttaattttcttttaatagtactgaggttaaaactattttcatatgtttggtggttatttgtatttcttgtaaaaattgcctgctcattgctatttatgggcatgttttactttttctatttcttattttttCATCACTTAGTTCAAGGAAAGTATGCTTTCTCTTATCAATTTGTAAGTACATTACAATATTGATACAGCAAATCTCTATCTAGCATGTATGTTGGAT
>gene=chr20_2304037-2305037; species=rheMac
tatgtgcacttacatgagtttttccatggtagaaattcctagatgtggacctactggctcagtgagtatgtagatttttaaaggtttttatactcgttgccaaattgctttccacgaggtcatagcaatttaaactcccaccagtggggtatgacagtgcttgttttcccacccgg-aatgagcaccacaatgagtatcaccctatgctttaatctctgtcagtctaatagctgtcatctatgtatctctgtcgtattatctctttgtcattttaattttcttttaatagtactgaggttaaaactattctcatatgttcagtggttatttgtatttcttgtaaaaattgcctgctcattgctatttatgggcatgcttttctttttctatttcttattttttCATCACTTAGTTCAAGGAAAGTATGCTTTCTCTTATCAATTTGTAAGTACATTACAATATTGATACAGTAAATC----CCTTGCATGTATGTTGGAT
>gene=chr20_2306085-2307085; species=hg19
GGGCAAAGATGTGCTGTCTtgccactcatctgctgtgtggtcttgggcaagcgctgcagtctctggttctatctgcaggaatttccatgtctggaatgaaggctggttTGTGAGGTCTGACCTGGGCCCCTCGTACGGTGGATGGCAGGTGTTGGATGCTACCCCGCAGGAAAGAAGCCAAGGTAACTTCTCTGGGTGTGGTTCTGAGTCGTGAGCCTCACAGTTATTTACAGCCATGGACAGCAGCATAGGGAAGTAACTCCAAAGCCCTCTCCCTCTGGAATGCATGATGGGATTAAAACAAAAATAGTTTAAAAATAGATCTCCCCTGCTAATTTTGCTTGGCTCGGGCTGCTGTTTAAATGAGTGCCTGCCCTGCACCCACAATGGCCACTGTTGCTGCACAGAGCCTTGGCACAGGCCAGGTGGGCAGAGAGAGCAGCCTTCCTCTGCCAGTAATGATTTTCCTTCACCAACTGCAGCAGCCTCTCCTTCCCAGC
>gene=chr20_2306085-2307085; species=bosTau
GGTCAGAGGTGTGGCGCTTCACCGTTCCTCTGCTGAGCGGCCTTGGCCACGCTCTGCAGCCTGTGGTTCTGTCTGCAGGAATTTCCACGTCTGGAATGAAGCCTGGTTTGTGCGGTCTGACCTGGGCCCTTCGTACAATGGATGGCAGGTTCTGGACGCCACCCCTCAGGAGAGAAGCCAAGGTAATGTCTCTGGGTTTGGCTCTAAGTCAT-GACCTCTCAA-TCTTTACAATGGTGGGAAGCGGCACAGCAAGATCACCT--AAATCTTCTCTCTTTGGGGGCACAGGAGGGATTAAAACAAAAGTATTTTCAAAGTAGATTT-TCCTCTTAAT-TGGCTTGGTTCAGGCTGCTGTTTAAATGACTGACATCCCTGCTCCCACA-CA---------ACTGCGCAAAGCCCTGGCCCATGCCCGGTAATAGGGAAGAGTAACAGTCCCCTGCCAACAGTGATTCTCCCACACAGCCTCTAGTAGCCCATCCCTCCCAGC
>gene=chr20_2306085-2307085; species=calJac
gtGTAAAAATGTGTTGTCTtgctgctcacctgctgtgtggtcttgggcaagcactgcagtctctggttctgtctgcaggaatttccacgtctggaatgaaagctggttTGTGAGGTCTGACCTGGGCCCCTCGTACAGTGGATGGCAGGTGTTGGACGCTACCCCGCAGGAAAGGAGCCAAGGTAACTTCTCTGGGTGTGGTTCTAAGTTGTGAGCCTCACAATTATTTACAGCCTTGGATAGCAGCATAGGGTAGTAATTCCAAAGCCCTCTCCCTCTGGAATGCGTGACAGGATTAAAACAAAAATAGTTTAAAAATAGATCTCCCCTGCTAATTTTGTTTGGCTTGGGCGGCTGTTTAAGTGAGTGCCTGCCCTGCAGCCACAATGGCCACTGTTGCTGCAAAGAGCCTTGGCACAGGCCAGGTGAGCAGAGAGAGGAGCCTTCCTCTTCCAGTAATGATTTTCCTGCACCAACTGTAGCAGCCTCTGCCTCCCAGC
>gene=chr20_2306085-2307085; species=canFam
GGCTGGAGATGTGGTATTTTGCTACCT-CCTGCTGTGTGGCCTTGGGTAAGCTCTGCAGTCTGTGATTCTGTCTGCAGGAATTTCCACGTCTGGAATGAAGCCTGGTTTGTGCGGACTGACCTGGGCCCCTTGTACAATGGATGGCAAGTTCTGGACGCCACGCCCCAGGAGAGGAGCCAAGGTAACTTCTCTG------------------------------TCCATG--ACAGTGGACAGCAACATAGGAAAGCCA-CT--GAGGGCTCTCCCTCTGGAAGACATGATGGAATTAAAACAAAAATATTTTCAGAGTAGATTTCCCAACCTAATTTTGCTTGGCGCCAGCTGCTATTTAAATGAGTGGCTTCCCTGCGCCCACA-CGACTGTTGTCACTGTGTGGAGCCCTGGCACGTGCCTGGCAACAAGGGAAAGAAACCACACTCTGCCAACAGAGATTTCCCCACACTGCCTCTAGTAGCCTGTGTCTCCTGGC
>gene=chr20_2306085-2307085; species=equCab
GATCCCAGATATGGGATTTTGCCACCTGCCTGCTGTGTGGCCTCAGGCAAGCTCTGCAGCCTGTGCTTCTGTCTGCAGGAATTTCCATGTCTGGAATGAAGCCTGGTTTGTGCGGACTGACCTGGGCCCCTCGTACAATGGATGGCAGGTTCTGGATGCCACCCCCCAAGAGAGGAGCCAAGGTAACCTCTCTGGACCAGGCTCTAAGTCAT-GGCCTCCCAATTCTTCACAGTAATGGACAGCGGCACAGCAAGGTCGTGC--AAGTCCTCTCCCTCTGGAAGGCACCACGGGATTAAAACAAAAATATTTCCAAAGTAGATTTCCCCTCCT-ATTTTGCTTGGCTCAGGCTGCTATTCAAATGGGTGCCTTGCCTGTGCCCACA-CGGCTGCCGTTGCTGTGCAGAGCCCTGGCACGTGCCAGGCAGCAAAGGAAAGAAGCTGTCCTCTGCCAACAGCGATTTCCCTGCAACGCC-CTAGGAGCGTATCCCTTTCAGC
>gene=chr20_2306085-2307085; species=gorGor
GGGCAAAGATGTGCTGTCTTGCCACTCATCTGCTGTGTGGTCTTGGGCAAG-GCTGCAGTCTCTGGTTCTATCTGCAGGAATTTCCATGTCTGGAATGAAGGCTGGTTTGTGAGGTCTGACCTGGGCCCCTCGTACGGTGGATGGCAGGTGTTGGATGCTACCCCGCAGGAAAGGAGCCAAGGTAACTTCTCTGGGTGTGGTTCTAAGTCGTGAGCCTCACAGTTATTTACAGCCATGGACAGCAGCATAGGGAAGTAACTCCAAAGCCCTCTCCCTCTGGAATGCATGATGGGATTAAAACAAAAATAGTTTAAAAATAGATCTCCCCTGCTAATTTTGCTTGGCTCGGGCTGCTGTTTAAATGAGTGCCTGCCCTGCACCCACAATGGCCACTGTTGCTGCACAGAGCCTTGGCACAGGCCAGGTGGGCAGAGAGAGCAGCCTTCCTCTGCCAGTAATGATTTTCCTTCACCAACTGCAGCAGCCTCTCCTTCCCAGC
>gene=chr20_2306085-2307085; species=panTro
GGGCAAAGATGTGCTGTCTtgccactcatctgctgtgtggtcttgggcaagcgctgcagtctctggttctatctgcaggaatttccatgtctggaatgaaggctggttTGTGAGGTCTGACCTGGGCCCCTCATACGGTGGATGGCAGGTGTTGGATGCTACCCCGCAGGAAAGAAGCCAAGGTAACTTCTCTGGGTGTGGTTCTAAGCCATGAGCCTCACAGTTATTTACAGCCATGGACAGCAGCATAGGGAAGTAACTCCAAAGCCCTCTCCCTCTGGAATGCATGATGGGATTAAAACAAAAATAGTTTAAAAATAGATCTCCCCTGCTAATTTTGCTTGGCTCGGGCTGCTGTTTAAATGAGTGCCTGCCCTGCACCCACAATGGCCACTGTTGCTGCACAGAGCCTTGGCACAGGCCAGGTGGGCAGAGAGAGCAGCCTTCCTCTGCCAGTAATGATTTTCCTTCACCAACTGCAGCAGCCTCTCCTTCCCAGC
>gene=chr20_2306085-2307085; species=papHam
GGACGAAGATGTGCTGTCTtgccactcatctgctgtgtggtcttgggcaagcactgcagtctctggttctatctgcaggaatttccatgtctggaatgaaggctggttTGTGAGGTCTGACCTGGGTCCCTCGTACAGTGGATGGCAGGTGTTGGATGCTACCCCGCAGGAAAGAAGCCAAGGTAACTTCTCTGGGTGTGGTTCTGAGTCGTGAGCCTCACAGTTATTTACAGCTGTGGACAGCAGCATAGGGAAGTAACTCCAAAGCCCTCTCCCTCTGGAATGCATGATGGGATTAAAACAAAAATAGTTTAAAAATAGATCTCCCCTGCTAATTTTGTTTGGCTCGGGCTGCTGTTTAAATGAGTGCCTGCCCTGCACCCACAATGGCCACTGTTGCTGCACAGAGCCTTGGCACAGGCCAGGTGAGCAGGGAGAGCAGTCTTCCTCTGCCAGTAATGATTATCCTGCACCAACTGCAGCAGCCTCTCCTTCCCAGC
>gene=chr20_2306085-2307085; species=ponAbe
GGGCAAAGATGTGCTGTCTtgccactcatctgctgtgtggtcttgggcaagcgctgcagtctctgtttctatctgcaggaatttccatgtctggaatgaaggctggtttgtgaggtcTGACCTGGGCCCCGCATACGGTGGATGGCAGGTGTTGGATGCTACCCCGCAGGAAAGAAGCCAAGGTAACTTCTCTGGGTGTGATTCTAAGTCGTGAGCCTCACAGTTATTTACAGCCATGGGCAGCAGCATAGGGAAGTAACTCCAAAGCCCTCTCCCTCTGGAATGTATGATGGGATTAAAACAAAAATAGTTTAAAAATAGATCTCCCCTGCTAATTTTGCTTGGCTTGGGCTGCTGTTTAAATGAGTGTCTGCCCTGCACCCACAATGGCCACTGTTGCTGCACAGAGCCTTGGCACAGGCCAGGTGGGCAGAGAGAGCAGCCTTCCTCTGTCAGTAATGATTTTCCTGCACCCACTGCAGCAGCCTCTCCTTCCCAGC
>gene=chr20_2306085-2307085; species=rheMac
GGGCGAAGATGTGCTGTCTtgccactcatctgctgtgtggtcttgggcaagcgctgcagtctctggttctatctgcaggaatttccatgtctggaatgaaggctggttTGTGAGGTCTGACCTGGGTCCCTCGTACGGTGGATGGCAGGTGTTGGATGCTACCCCGCAGGAAAGAAGCCAAGGTAACTTCTCTGGGTGTGGTTCTGAGTCGTGAGCCTCACAGTTATTTACAGCCGTGGACAGCAGCATAGGGAAGTAACTCCAAAGCCCTCTCCCTCTGGAATGCATGATGGGATTAAAACAAAAATAGTTTAAAAATAGATCTCCCCTGCTAATTTTGTTTGGCTCGGGCTGCTATTTAAATGAGTGCCTGCCCTGCACCCACAATGGCCACTGTTGCTGCACAGAGCCTTGGCACAGGCCAGGTGAGCAGGGAGAGCAGTCTTCCTCTGCCAGTAATGGTTATCCTGCACCAACTGCAGCAGCCTCTCCTTCCCAGC
>gene=chr20_2379392-2380392; species=hg19
acacaatgagcatttaataaatgttagctGTCCCTATAATGATTATGCCAACAGTCCCCCAAAACAGATCATTTAACATAGGAAATGCTCTAAAGTTGTAATGATTTTTACAACACAGTATCCAAATGGAAGATAATTGAAAATGACAAGTGCTACCAGGAAGTAGGTATTTTAAGGCAACAGATGCCCCTAATTTTCAGACAGTTAAAAAGCAAGAGTGACCCCGATGGACCTGGTGGTCCAAAGTTGGACAGGATTTGACCACGATGCGGTTCTTGAGGTAGGAAGCCCTGCCTGGTTGTGGACCCGTGCCCTCCTCTGCCCAGGTGAACAGCAACAACGACCGAGGTGTGGTGCAAGGACAGTGGCAGGGCAAGTACGGCGGCGGCACCAGCCCGCTGCACTGGCGCGGCAGCGTGGCCATTCTGCAGAAGTGGCTCAAGGGCAGGTACAAGCCAGTCAAGTACGGCCAGTGCTGGGTCTTCGCCGGAGTCCTGTGC
>gene=chr20_2379392-2380392; species=bosTau
acacggtaaacatttaaagaatcttaagtGTCTCTATAATTA--CCACCAACAG-TCCCCAAAACAGATCACTTAAAACAAGAAATGCTCAAAAACTATATTGATTTTCACAATAGAACATCCCGAAGGAAGGTAATTGAAAATGATAAATGGCACCAAAAGGTAAGTATTTTAAGAGAGCAGATGACCCCAATTTTCAGACAGTTTAAAAGGAAGAGTAGCCCCAAATAAGGGGGTGGCCCAAAGTTGGA---GATTTTACGATGGTGAAGTTCCTGAAGGGGGAAGCCCTGCCGGAGGGTGGACTTGTGGCCTCCTCTGTCCAGGTGAACAGCAACAACGACCGGGGCGTGGTTCAAGGCCAGTGGCAGGGCAAGTACGGCGGCGGCACCAGCCCTCTGCACTGGCGTGGCAGCGTGGCCATTCTGCACAAGTGGTTCAAGGGCAGGTTCAAGCCCGTCAAGTACGGCCAGTGCTGGGTCTTCGCTGGAGTCATGTGC
>gene=chr20_2379392-2380392; species=calJac
acactataagcatttaataaatgctagcCATCCCTATAATTATTACGCCAGCAGTCCCCCAAAACAGATCATTCAATGTAGAAAATGCTGTAAAGTTGTAATGATTTTTATGGCACAGTATCCAAGTGGAAGATAATTGAAAATGACAAGTGCTACCAAGAAGTAGGTATTTTAAGACAACAGATGCCCCCAATTTTCAGACAGTTAAAAAACAAGAGTGACCCTGATTGAGCTGGTGGTCCAAAGTTGGAGAGGATTTCACCATGATGCGGTTCCTGAAGTGGGAAGCCCTGCCTGGTGGTGGACCCGTGCCCTCCTCTGCCCAGGTGAACAGCAACAATGACCAAGGTGTGGTGCAAGGACAGTGGCAGGGCAGGTACGGCGGCGGCACCAGCCCACTGCACTGGCGCGGCAGCGTGGCCATTCTGCAGAAGTGGTTCAAGGGCAGGCACAAGCCAGTCAAGTACGGCCAGTGCTGGGTCTTCGCCGGAGTCATGTGC
>gene=chr20_2379392-2380392; species=canFam
acacagtaaacagttaataaatgttagctgcctctataattATACCACCAATGG-CCCCCCAGATAGATCATTTAAAAGAAGAAATGCTGTAAAATCATAGTAGTTTCCACAATAGGGTATCCCAATGGAAGGTAATTAAAAACAATAAATGGTACC-CAAAGTAGGTATTTTAAGACAGCAGATGCCTCCAGTTTTCAGATAATTTAAAAGTAAGGGTGGCCCTGAACGA----CTGGTGCAAAGTGTGAGATGCTTTTACAATGGCGTGG-TCCCGAGGAGGGAAGCCTTGCCTGGTGGTGGACCCTTGGCCTCCTCTGCCCAGGTGAACAGCAACAATGACAGGGGCGTGGTTCAAGGCCAGTGGCAGGGCAAGTACGGCGGCGGCACCAGCCCCCTGCACTGGAGCGGCAGCGTGGCCATTCTGCACAAGTGGTTCAAGGGCAGGTTCAAGCCTGTCAAATACGGCCAGTGCTGGGTCTTCGCTGGAGTCATGTGC
>gene=chr20_2379392-2380392; species=equCab
gcgcgagaagcatttaagaaatgttCACTGTCTCTATAGTTATACCACCAACGG-TCCCCAAAACAGGTCATTTAAAACAGGAAATGCTCCGAAACCACAATGATTTTCACAGTTGACTATCCCCAGGGAAGGTAATTTGAAATGAGAAGTGGTACCAAAAAGCAGGTATTTGAAGAGGGCAGATGGCCCCAATTTTCAGACCATTTAAAAGCAAAGCTAGCCCCCAGGGACTGGGTGGTCCACAATTGGAGACGATTTTCTGGAGGCGAGGTTCCTGAAGAGGGAAGCCCCGCCTGGTGGTGGA-CCGCGGCCTTCTCCG-CCAGGTGAACAGCAACAACGACCGCGGCGTGGTCCAGGGCCAGTGGCAGCGCAAGTACGGCGGCGGCACCAGCCCCCTGCACTGGCGCGGCAGCGTGGCCATCCTGCAGCAGTGGTTCAAGGGCAGGTTCAAGCCAGTCAAATACGGCCAGTGCTGGGTCTTCGCTGGAGTCATGTGC
>gene=chr20_2379392-2380392; species=gorGor
acacaataagcatttaataaatgttagctGTCCCTATAATGATTATGCCAACAGTCCCCCAAAACAGATCATTTAACATAGGAAATGCTCTAAAGTTGTAATGATTTTTACAACACAGTATCCAAATGGAAGATAATTGAAAATGACAAGTGCTACCAGGAAGTAGGTATTTTAAGGCAACAGATGCCCCTAATTTTCAGACAGTTAAAAAGCAAGAGTGACCCCGATGGACCTGGTGGTCCAAAGTTGGAGAGGATTTTACCACAATGCGGTTCTTGAGGTAGGAAGCCCTGCCTGGTTGTGGACCCGTGCCCTCCTCTGCCCAGGTGAACAGCAACAATGACCGAGGTGTGGTGCAAGGACAGTGGCAGGGCAAGTACGGCGGCGGCACCAGCCCGCTGCACTGGCGCGGCAGCGTGGCCATTCTGCAGAAGTGGCTCAAGGGCAGGTACAAGCCAGTCAAGTACGGCCAGTGCTGGGTCTTCGCGGGAGTCATGTGC
>gene=chr20_2379392-2380392; species=panTro
acacaataagcatttaattaatgttagctgtccctataatGATTATGCCAACAGTCCCCCAAAACAGATCATTTAACATAGGAAATGCTCTAAAGTTGTAATGATTTTTACAACACAGTATCCAAATGGAAGATAATTGAAAATGACAAGTGCTACCAGGAAGTAGGTATTTTAAGGCAACAGATGCCCCTAATTTTCAGACAGTTAAAAAGCAAGAGTGACCCCGATGGACCTGGTGGTCCAAAGTTGGAGAAGATTTGACCACGATGCGGTTCTTGAGGTAGGAAGCCCTGCCTGGTTGTGGACCCGTGCCCTCCTCTGCCCAGGTGAACAGCAACAATGACCGGGGTGTGGTGCAAGGACAGTGGCAGGGCAAGTACGGCGGCGGCACCAGCCCGCTGCACTGGCGCGGCAGCGTGGCCATTCTGCAGAAGTGGCTCAAGGGCAGGTACAAGCCAGTCAAGTACGGCCAGTGCTGGGTCTTCGCGGGAGTCATGTGC
>gene=chr20_2379392-2380392; species=papHam
acacaataagcgttgaataaatgttagctgtccctataattATTATGCCAACAGTTCCCCAAAACAGATCATTTAACATAAGAAATGCTCTGAAGTTGTAATGATTTTTACAACACAGTATCCAAATGGAAGATAATTGAAAATGACAAGTGCTACCAAAAAGTAGGTATTTTAAGGCAACAGATGCCCCTAATTTTCAGGCAGTTAAAAAGCAAGAGTGACCCTGATTGACCTGGTGGTCCAAAGTTGGAGAAGATTTTACCACGATGCGGTTCTTGAGGTAGGAAGCCCTGTCTGGTGGTGGACTCGTGCCCTCTTCTGCCCAGGTGAACAGCAACAATGACCGAGGTGTGGTGCAAGGACAGTGGCAGGGCAAGTACGACGGCGGCACCAGCCCGCTGCACTGGCGTGGCAGCGTGGCCATTCTGCAGAAGTGGCTCAAGGGCAGGTACAAGCCAGTCAAGTACGGCCAGTGCTGGGTCTTCGCGGGAGTCATGTGC
>gene=chr20_2379392-2380392; species=ponAbe
acacaataagcatttaataaatgttagctGTCCCTATAATGATTATGCCAAAAGTCCCCCAAAACAGATCATTTAACATAGGAAATGCTCTAAAGTTGTAATGATTTTTACAACACAGTATCCAAATGGAAGATAATTGAAAATGACAAGTGCTACCAGGAAGTAGGTATTTTAAGGCAACAGATGCCCCTAATTTTCAGACAGTTAAAAAGCAAGAGTGACCCCGATTGACCTGGTGGTCCAAAGTTGGAGAGGATTTTACCACGATGTGGTTCTTGAGGTAGGAAGCCCGGCCTGGTGGTGGACCCGTGCCCTCCTCTGCCCAGGTGAACAGCAACAATGACCGAGGTGTGGTGCAAGGACAGTGGCAGGGCAAGTACAGCGGCGGCACCAGCCCGCTGCACTGGCGAGGCAGCGTGGCCATTCTGCAGAAGTGGCTCAAGGGCAGGTACAAGCCAGTCAAGTACGGCCAGTGCTGGGTCTTCGCGGGAGTCATGTGC
>gene=chr20_2379392-2380392; species=rheMac
acacaataagcgttgaataaatgttagctgtccctataattATTATGCCAACAGTTCCCCAAAACAGATCATTTAACATAAGAAATGCTCTGAAGTTGTAATGATTTTTACAACACAGTATCCAAATGGGAGATAATTGAAAATGACAAGTGCTACCAAAAAGTAGGTATTTTAAGGCAACAGATGCCCCTAATTTTCAGGCAGTT-AAAAGCAAGAGTGACCCTGATTGACCTGGTGGTCCAAAGTTGGAGAGGATTTTACCACGATGCGGTTCTTGAGGTAGGAAGCCCTGTCTGGTGGTGGACTCGTGCCCTCCTCTGCCCAGGTGAACAGCAACAATGACCGAGGTGTGGTGCAAGGACAGTGGCAGGGCAAGTACGACGGCGGCACCAGCCCGCTGCACTGGCGTGGCAGCGTGGCCATTCTGCAGAAGTGGCTCAAGGGCAGGTACAAGCCAGTCAAGTACGGCCAGTGCTGGGTCTTCGCGGGAGTCATGTGC
>gene=chr20_2387381-2388381; species=hg19
TGGCCACAGGAGAAATTAACATCCTGTTACATGATAACAGTGATGACAATCACTGttactgagcgctggctgtgggctggccattttcacatgttatgtagtcattttatttaacaaatgtttacaaagcccttaccatgagcttttaagtgagacactagtacaaagtttattttacagaggagaagacagatgtacagagaggcaagttgacccagccagagaacatagctagtaagggagaactctcctgcagaacccagagcccatgctcctcactctgcactgcactgccactATTTAATTATAATATTGTCTACTGTTTATTGACTGCCTACTGTGGGCAACGTGATTTTACATTTAGGTTAACAAAAATAATAGTAACAGTATCTAGAACTtgctaagcaaaatggtaagcaatgtccaagcattatttcatttaatatttattttaaaatcattttatgagccaggcatggtggctcacgcctgcaatccca
>gene=chr20_2387381-2388381; species=bosTau
TGGCCACGAGAGAAATCAACATCCTGCTGTGTGATGACAATAACCGCAGTCACC-ATGCTGAGTGCCAATTGTGGGCTGGCCATGTTCACATGC----------TTTTATTTAACAAGTGTTTACAAAGAAGTTCCCacaagcttgtaaggtagacacttatataacgtttatttgacagagggaaaggcagaggtgcagagaggaaagtggactcagccaaggaacacaac-----------------------------------GATGCTCTTCTCTAC--ACTTGGCTG-CACTATCTAATTATAATATAATCTACTGTTGATTGACTGCCCACTGTGGGGCAGCTGATTTTACATCTAGGC------------TAATAATAGTATCTAAATtgtgttaagcatcgtggtaagcaatgtccatgacttgtttcatttaatattcat--aaat--------------------------------------atccca
>gene=chr20_2387381-2388381; species=calJac
TGGCCACAGGAGAAATTAGCATCCTATTACATGATGACAGTGATGGCAGTCACTCCTATTAAGCACCTGATGTG-----GCCATTTTCAC--GTTATGTAGTTATTTTATTTGACATATGTTTACAAAGCTcttacaatgagcttttaagtgagacactggtacaatgtttactttacagag---aaggcagaggcacagagaggcaagctgacccagccagggagcatagctagcgagggagaactctccggcagaacccagagcccatgcttctcactctgcACCGCACCGCCACTATTTAATTATAATATTGTCTATTGTTTACTGACCACCTACTGTGGGCTATGTGATTTCACATCTAGGTTAACAAAAGTAACAATAACAGAATCTAGAACTtgccaagcacagtggtaagcagtgtccatgcattatttcatttaatatttattttaaaatcattttatgagccag-catggtggttcacacctgtaatccca
>gene=chr20_2387381-2388381; species=canFam
--------------------------------------------------------------------------------------------------------------------------------------------------------------------------------------------------------------------------------------------------------------------------------------------------------------------------------------------------------------------------------------------------------------------------------------------------------------------------------------------------------------------
>gene=chr20_2387381-2388381; species=equCab
TGGTGGCAAGAGAAA-CAACATCCTGTTACATGAT---GATCatagcagtcaccatcactgggcatctactgtgggctggccagtttcacgcatcatttagttcttttgtttaacaaatgctaacaaagg---------------------cagacactggtgtagcattcattctacagaggagagaacggaggtgcagccagggaagccgattcagtcgagggacagagctagagagtggcgagtct------ggctccagagcccacgctcttcattctgtcctttgctgCCACTATCTAGTTATAATATTA-TTACTGCTGGTTGGCTGCTTGTTGTGGGTCACGTGATTTCACATCCAGCTTAATGATAATACTAGTAATAGCATCTAAAATTTGTTA-GCATGGTGGTAGGCAATGTCCAa-------------------------------------------------------------------------
>gene=chr20_2387381-2388381; species=gorGor
TGGCCACAGGAGAAATTAACATCCTGTTACATGATGACAGTGATGGCAATCACTGttactgag-gcctgctgtgggctggccattttcatatgttatgtagtcattttatttaacaaatgtttacaaagcccttaccatgagcttttaagtgagacactagtacaaagtttattttacagaggagaagacagatgtacagagaggcaagttgatccagccagggaacatagctagtaagggagaactctcctgcagaacccagagcccatgctcctcactctgcactgcactgccactATTTAATTATAATATTGTCTACTGTGTATTGACTGCCTACTGTGGGCAACGTGATTTCACATTTAGATTAACAAAAATAATAGTAACAGTATCTAGAACTtgctaagcaaaatggtaagcaatgtccatgcattatttcatttaatatttattttaaaatcattttatgagccaggcatggtggctcacacctgcaatccca
>gene=chr20_2387381-2388381; species=panTro
TGGCCACAGGAGAAATTAACATCCTGTTACATGATGACAGTGATGGCAATCACTGttactgagcgcctgctgtgggctagccattttcacatgttatgtagtcattttatttaacaaatgtttacaaagcccttaccatgagcttttaagtgagacactagtacaaagtttattttacagaggaaaagacagatgtacagagaggcaagttgacccagccagggaacatagctagtaagggagaactctcctgcagaacccagagcccatgctcctcactctgcactacactgccactATTTAATTATAATATTGTCTACTGTTTATTGACTGCCTACTGTGGGCAACGTGATTTCACATTTAGGTTAACAAAAATAATAGTAACAGTATCTAGAACTtgctaagcaaaatggtaagcaatgtccatgcattatttcatttaatatttattttaaaatcattttatgagccaggcatggtggctcacacctgcaatccca
>gene=chr20_2387381-2388381; species=papHam
--GCCACAGGAGAAATTAACATCCTGTTACATGATGACAGTGATGGCAATCACTGtcactgagcgcctgctgtgggctggccatttccacaagttatgtagttattttatgtaacaaatgtttacaaagcccttaccatgagcttttaagtgagacacagatacagcgtttattttacagaggagaagacagaggtacagagaggcaagttgacccagccagagaacatagctagtaagggagaactcccctgcagaatccagagcccatgctcctcactctgcactgcactgccactGTTTAATTATACTATTGTTTACTATTTATTGACCACCTACTGTGGGCAACGTGATTTCACATCTAGGTTAACAAAAATAATAATAATAGTATCTAGAACTtgctaagcacaatggtaagcaatgtccatgcattagttcatttaatatttattttaaaatcgttttatgaaccaggcatggtggctcacacctgtaatccca
>gene=chr20_2387381-2388381; species=ponAbe
TGGCCACAGGAGAAATTAACATCCTGTTACATGATGACAGTGATGGCAATCACTGttactgagcgcctgctgtgggctggccattttcacatgttatgtagttattttatttaacaaatgtttacaaagcccttaccatgagcttttaagtgagatgctagtacaacgtttattttacagaggagaagacagaggtacagagaggcaagttgacccagccagggaacatagctagtaagggagaactctcctgcagaacccagagcctatgctcctcactctgcactgcactgccactATTTAATTataatattgtctactatttattgactgcctactgtgggcaatgtgATTTCACATCTAGGTTAACAAAaataataatatcagtatctagaacttgctaagcacaatggtaagcaatgtccatgcattatttcatttaatatttattttaaaatcatttgatgagccagacatggtggctcacacctgcaatccca
>gene=chr20_2387381-2388381; species=rheMac
--GCCACAGGAGAAATTAACATCCTGTTACATGATGACAGTGATGGCAATCACTGtcactgagcgcctgctgtgggctggccatttccacaagttatgtagttattttatgtaacaaatgtttatgaagcccttaccatgagcttttaagtgagacacagatacagcgtttattttacagaggagaagacagaggcacagagaggcaagttgacccagccagagaacatagctagtaagggagaactcccctgcagaatccagagcccatgctcctcactctgcactgcactgccactGTTTAATTATACTATTGTTTACTATTTATTGACTGCCTACTGTGGGCAACGTGATTTCACATCTAGGTTAACAAAAATAATAATAATAGTATCTAGAACTtgctaagcacaatggtaagcaatgtccatgcattagttcatttaatatttattttaaaatcattttatgaaccaggcatggtggctcacacctgtaatccca
>gene=chr20_2622352-2623352; species=hg19
TTAGGACACGGGTTTCTGCCAGCTTCCCTAACCAGGAGGGGGATGGAGAAGGGCCTACATTTCTCAATCCAGAGGAAGTGAGCTGGTTTAAATGAAAGGTCCAggccaggcacagtggctcacacctgtagtcccagcactttgggagaccaaggtgggtggatcgcttgagcccaggagttcaagaccagcccgggcaatgtggcgaaaccccatccctacaaaaaaattagctaggcatggtggtatgcacctgtaatcccagctacttgggaggctgaggcagaaggatcacttgagcccaggaggcagaggttgcagttagctaagatcacgtcactgcactccagtctgggcaacagagtgagacgctgtcttaacaacaacaaGTCTggccaggagtggtggctcacacctgtaatcccaacactttaagaggctgaagtgggaggccaggggtttcagatgagcctgagcaacagagcaagacccttgtctct
>gene=chr20_2622352-2623352; species=bosTau
TGGGGACA--GGTTTCTACCAGCTCCACCAACTGGTAACAGGTTGCAGAGGGACACATGTTCCTCCTTCCAAAGGGGGTGATGCAGTGTAAACAAAAGGTTCA---------------------------------------------------------------------------------------------------------------------------------------------------------------------------------------------------------------------------------------------------------------------------------------------------------------------------------------------atactggagtgggttgccatttccttaggatcttcctgacccagagatcaaacc-cctgcatt-
>gene=chr20_2622352-2623352; species=calJac
TAGGGACACAGGTTTCTGCTAGCTCCCTTAACTGGGAGGGGGATGCAGAAGGGCCTACGTTTCTCAATCTAGAGAAAGTGa-----------------------gccgggcacagtggctcacacctgtagtcccagcacttttggaggccaagatgggtggatcacttgagcccaggagttcaagaccagactgagcaacatggtgaaaccccatctctacaaaaaaattagctaggtgtggtgccactcacccgtagtcccaggtactcaggaggctgaggcaaaaggatctcctgagcccaggaagcagaggttgcagttagctaagatcatgtcaccacactccagccagggcaacagagtgagaccctgtctcaacaacaacaaaTCTGgcccagcatggtagctcacacctgtaattccaatgctttcaggggccaaagtgggaggccagggatttaagacgagcctgggcaagatagcaagacccttgtctct
>gene=chr20_2622352-2623352; species=canFam
TCAGGACACTGGTTTCTGTTCATCTTATTAACTGGGAAGAAGATACAGAGGAGTCCACGTTCCTCTATCCAAAGGAGATGAAGTAGTTTAAATAAAAGGTACA-------------------------------------------------------------------------------------------------------------------------------------------------------------------------------------------------------------------------------------------------------------------------------------------------------------------------------------------------------------------------------------------------------------
>gene=chr20_2622352-2623352; species=equCab
TTGGGACACAGGTTTCTGCCAGCTCCACCAACTGAGAGGAGGGTGCAGAGGGACCCACCTTCCTCTGTCCAAAGGAGGCAAGGTGGCTTAAGCACAAGGTACA-------------------------------------------------------------------------------------------------------------------------------------------------------------------------------------------------------------------------------------------------------------------------------------------------------------------------------------------------------------------------------------------------------------
>gene=chr20_2622352-2623352; species=gorGor
TTAGGACACGGGTTTCTGCCAGCTTCCCTAACCAGGAGGGGGATGGAGAAGGGTCTACATTTCTCAATCCAGAGGAAGTGAGCTGGTTTAAATGAAAGGTCCAggccaggcacagtggctcacacctgtagtcccagcactttgggagaccaaggtgggtggatcgcttgagcccaggagttcaagaccagcccgggcaatgtggcgaaaccccatccctacaaaaaaattagctaggcatggtggtatgcacctgtaatcccagctacttgggaggctgaggcagaaggatcacttgagcccaggaggcagaggttgcagttagctaagatcatgtcactgcactccagtctgggcaacagagtgagacgctgtcttaaCAACAACAAGTCTGgccaggagtggtggctcacacctgtaatcccaacacttcaagaggctgaagtgggaggccaggggtttaagatgagcctgagcaacatagcaagacccttgtctct
>gene=chr20_2622352-2623352; species=panTro
TTAGGACACGGGTTTCTGCCAGCTTCCCTAACCAGGAGGGGGATGGAGAAGGGCCTACATTTCTCAATCCAGAGGAAGTGAGCTGGTTTAAATGAAACGTCCAggccaggcacagtggctcacacctgtagtcccagcactttgggagaccaagctgggtggatcgcttgagcccaggagttcaagaccaccctgggcaatgtggcgaaaccccatccctacaaaaaaattagctaggcatggtggtatgcacctgtaatcccagctacttgggaggctgaagcagaaggatcacttgagcccaggaggcagaggttgcagttagctaagatcatgtcactgcactccagtctgggcaacagagtgagacgctgtcttaaCAACAACAAGTCTGgccaggagtggtggctcacacctgtaatcccaacactttaagaggctgaagtgggaggccaggggtttaagatgagcctgagcaacatagcaagacccttgtctct
>gene=chr20_2622352-2623352; species=papHam
TTAGGACACGGGTTTCTGCCAGCTTCCCTAGCTGGGAGGGGGATGCGGAAGGGCCTACATTTCTCAATCCAGAGGAAGTGAGCTGGTTTAAATGGAAGGTCCAggccaggcacagtggctcacacctgtagccccagcactttgagaggccgaggtgggtggatcgcttgagcccaggagttcaagaccagcctgggcaacgtggcaaaaccccatctctacaaaaaaattagccaggcatggtggtacgcacctgtcatcccagttacttaggaagctgaggcagaaggatcacttgagcccaggaggcagaggttgcagttagctaagatcatgtcactacactccagtctgagcaacagtgtgagaccctgtctTaacaacaacaaGTCTggccaggagtggtggctcacacctgtaatccaaacactttaagaggctgaagtgggaggccaggggtttaagacgagcctgagcaccatagcaagacccttgtctct
>gene=chr20_2622352-2623352; species=ponAbe
TTAGGACACAGGTTTCTGCCAGCTTCCCTAACCAGGAGGTGGATGCAGAAGGGCCTACATTTCTCAATCCAGAGGAAGTGAGCTGGTTTAAATGAAAGGTCCAggccaggcacagtggctcacacctgtagtcccagcactttgggagaccaag-tgggaggatcacttgagcccaggagttcaagaccagcctgggcaatgtggcgaaaccccatctctacaaaaaaattagccaggcatggtggtaggcacctgtaatcccagctacttgggaggctgaggcagaaggatcacttgagcccaggaggcagaggttgcagttagctaagatcatgtcactgcactccagtctgggcaacagagtgagacactgtcttaacaacaacaaGTCTGgccaggagtggtagctcacacctgtaatctcaacacttttagaggctgaagtgggaggccaggagtttaagatgagcctgagcaatatagcaagacccttgtctct
>gene=chr20_2622352-2623352; species=rheMac
TTAGGACACGGGTTTCTGCCAGCTTCCCTAGCTGGGAGGGGGATGCAGAAGGGCCTACATTTCTCAATCCAGAGGAAGTGAGCTGGTTTAAATGGAAGGTCCAggccaggcacagtggctcaaacctgtagccccagcactttgagaggccgaggtgggtggatcgcttgagcccaggagttcaagaccagcctgggcaacgtggcaaaaccccatctctacaaaaaaattagccaggcatggtggtacgcacctgtcatcccagttacttaggaagctgaggcagaaggatcacttgagcccaggaggcagaggttgcagttagctaagatcatgtcactacactccagtctgggcaacagtgtgagaccctgtATTaacaacaacaaGTCTGgccaggagtagtggctcacacctgtaatccaaacactttaagaggctgaagtgggaggccaggggtttaagacgagcctgagcaccatagcaagacccttgtctct
>gene=chr20_2949257-2950257; species=hg19
TTTAAAAATAAACAAAGGCCAgctaggcacagtggcttatatctgtaattccagcactttgggaggctgaagcaggaggatcgcttaagcccgggagtttgagaccagcctaagcatcgcagcaaaacctcatctctacaaatgatttagaaattagcagggcctaatggctcatgcctgtggtcccagctactcagggctgaggcaggaggattacttgaggcctggcagttgaggctgctgcagtgagctgtgatcgcaccaccgtactccagtctgggcaacagagggagacctcatctcaaaaataaaTAggcctggtgtggtggctcactcctgtaatcccagcactttgggaggccaaggcaggtggatcacttgaagccaggagctcaagaccagcctagccgacatggcaaaaccctctgtctacctactaaaaataaaaaaattagtcaaacgtgttggcatatacttgtaatcccagctacttgggaggc
>gene=chr20_2949257-2950257; species=bosTau
--------------------------------------------------------------------------------------------------------------------------------------------------------------------------------------------------------------------------------------------------------------------------------------------------------------------------------------------------------------------------------------------------------------------------------------------------------------------------------------------------------------------
>gene=chr20_2949257-2950257; species=calJac
ttTAAAAATAAACAAAGG--------------------------------------------------------------------------------------------------------------------------------------------------------------------------------------------------------------------------------------------------------------------------------------------------------------------------------------------------------------------------------------------------------------------------------------------------------------------------------------------------
>gene=chr20_2949257-2950257; species=canFam
ttttaaaataAGC-------------------------------------------------------------------------------------------------------------------------------------------------------------------------------------------------------------------------------------------------------------------------------------------------------------------------------------------------------------------------------------------------------------------------------------------------------------------------------------------------------
>gene=chr20_2949257-2950257; species=equCab
ttttaaaataAGCAA-----------------------------------------------------------------------------------------------------------------------------------------------------------------------------------------------------------------------------------------------------------------------------------------------------------------------------------------------------------------------------------------------------------------------------------------------------------------------------------------------------
>gene=chr20_2949257-2950257; species=gorGor
TTTAAAAATAAACGAAGGCCagctaggcacagtggcttacacctgtaattccagcacttcgggaggctgaagcaggaggatcccttaagcccaggagtttgagacaagcctaagcatcgcagcaaaacctcatctctacaaatgatttggaaattagcagggcctaatgactcatgcctgtggtcccagctactcagggctgaggcaggaggattacttgaggcctggcagttgaggctgctgcagtgagccgtgatcgcaccaccgtactccagtctgggcaacagagggagacctcatctcaaaaataaaTAggccgggtgtggtggctcactcctgtaatcccagcactttgggaggccaaggcaggtggatcacttgaagccaggagctcaagactagcctagccaacatggcaaaaccctctgtctacctactaaaaataaaaaaattaatcagacgtgttggcatatacttgtaatcccagctacttgggaggc
>gene=chr20_2949257-2950257; species=panTro
TTTAAAAATAAACAAAGGCCagctaggcacagtggcttacacctgtaattccagcactttgggaggctgaagcaggaggatcgcttaagcccaggagtttgagaccagcctaagcatcgcagcaaaacttcatctctacaaatgatttagaaattagcagggcctaatgactcatgcctgtggtcccagctactcagggctgaggcaggaggattacttgaggcctggcagttgaggctgctgcagtgagccgtgatcgcaccaccgtactccagtctgggcaacagagggagacctcatctcaaaaataaaTAggccgggtgcggtggctcactcctgtaatcccagcactttggaaggccaaggcaggtggatcacttgaagccaggagctcaagaccagcctagccgacatggcaaaaccctccgtctgcctactaaaaataaaaaaattagtcaaacgtgttggcatatacttgtaatcccagctacttgggaggc
>gene=chr20_2949257-2950257; species=papHam
TTTAAAAATAAACAAAGGCCggctaggcacagtggattacacctgtaattctagcacattgggaggctgaggcaggaggatcacttgagcccaggagtttgagaccaggctaagcatcatagcaaaacctcatctctacaaatgatttagaaattagcagggcctaatgactcatgcctgtggtcccagctacttagggctgaggcaggaggattacttgagtcctggcagttgag---gctgcagtgagccgtgattgcaccactgtactccagtctgggtaacagagggagacctcatctcaaaaataaaTAGGCCA-----ggtggctcactcctgtaatcccagcactttaggaggccaaggtgggtggatcacttgaggccaggagctcaagaccagcctagccaatatggcaaaaccctctgtctacctactaaaaataaaaaaattagtcaaacgtattggcacatacttgtaatccaagctacttgggaggc
>gene=chr20_2949257-2950257; species=ponAbe
TTTAAAAATA----AAGGCCagctaggcacagtggcttacacctgtaattccagcacttttggaggctgaagcaggaggatcgcttaagcccaggagtttgagaccagcctaagcatcgtagcaaaacctcatctctacaaatgatttagaaattagcagggcctaatgactcatgcctgtggtcccagctactcagggctgaggcaggaggattacttgaggcctggcagttgag---tctgcagtgagccgtgatcgcaccaccgtactccagtctgggcaacagagggagacctcatctcaaaaataaaTAggccgggtgcggtggctcactcctgtaatcccagcactttgggaggccaaggtgggtggatcacttgaagccaggagctcaagaccagcctagccaacatggcaaaaccctctgtctacctactaaaaataaaaaaattagtcaaacgtgttggcatatacttgtaatcccagctacttgggaggc
>gene=chr20_2949257-2950257; species=rheMac
TTTAAAAATAAACAAAGGCCggctaggcacagtggattacacctgtaattccagcacattgggaggctgaggcaggaggatcacttgagcccaggagtttgagaccaggctaagcatcatagcaaaacctcatctctacaaatgatttagaaattagcagcgcctaatgactcatgcctgtggtcgcagctacttagggctgaggcaggaggattacttgagtcctggcagttgag---gctgcagtgagccgtgattgcaccactgtactccagtctgggtaacagagggagacctcatctcaaaaataaaTAGGCCA-----ggtggctcactcctgtaatcccagcactttaggaggccaagatgggtggatcacttgaggccaggagctcaagaccagcctagccaatatggcaaaaccctctgtctacctactaaaaataaaaaaattagtcaaacgtattggcacatacttgtaatccaagctacttgggaggc
>gene=chr20_3244057-3245057; species=hg19
tatgaagcacttgaaatgtggctgtgtggctgaaagactgaattataaattttgatttttattaatttacatttcattaaatagccatgtggctaggagctgccatatAGAGAGTGGAGTCTTTGAACAATAGCTAGCACACACAGTAAATGTTCCAGCGTGTTGGTATTAGTATGATTACAGTAACTTTGCAGCACACTCTCTCCTTTGTCCTCTTCTCCTCTGGAGAGGTCCACAGGCTGTGCAGCATCCTACAGAGAACATTCCCTGGGCCATATGAGCAGGGAACCCAGCAGATGGGAACCCTAGAGGACTGACTGACGGTATTGTCAGAAGCGAGTCTCACCTGGGAAAGTTATAGCTCCTTGGTTCTGTGCCAGGCACTTTGCCCTCAGTAGGGGCTGGAGGAACACAGGGCACAGCGGTGCTTGCTGCCTACAGGATGATTCCCTAAATTGAAACATCTAAGAAGGCTCGCAGTTTGGAGCCCAAGAGGTGGA
>gene=chr20_3244057-3245057; species=bosTau
tgttaagcacatgaaaaggatctgtgtgact-aaagactaaattctaaatcctaatttttattaatatatattttattaagtagtcacgtggctagtggctgctttatggagagcaaagtcttagaacaatgtgtagcaca--gagtaagtgctcaagtgtgctggAA---ATATGACGACAGTCACTTC---ACACTCTCTTTTCTCC-TCTGCT---CCTCGGGAGAGGTTTA--GGCTGGGAGGCCACCTGCAGAGAACATCCTCTGGGCCACAACAGCAGGCAATCTGTCAGATGGGAACCCCAGAGGACTGAC------TATTCTCAGGAGTGACTCTCACTCAGAAGGGTGGTAACTCCTTGGTTCCATGCCAGCTGCCTCACTCTTACTAGAAGCTAGAGGAACAAAGGACGTTGCTGTGCTTAGTGCTCACAAGATGACTCCTTAAGT---------CAGCAAGGGTCTCAATTT-GAGACCGAGATGTGGA
>gene=chr20_3244057-3245057; species=calJac
tatgtagcacctgaaatgtgactgtgtgattgaaagactgaattctaaattttgatttttattaatttacatttccttaaatagccatgtggctagtaactaccatgtAGAAAATGGAGTcttagaacaatggctagcacacacagtaaatgctccagtgtgttgttattaGTATGATTACAGTAACTTTGCATATTATTCTCTTGTTTGTCCTCTTCTCCTCTGGAAAGGTGCAAAGGCTGTGCAGCAGCCTACAGAGAACACTCCCTGGGTCATATGAGC------------AGATGGGAACCCTAGAGTACTGACTGATAGTATTGTCAGAAGTGACTCTCACCTGGGAGAGTTATAACTCCTTGGTTCTGTGCTAGCCACTCTGCCCTCAGTAGGGGCTGGAGGAACATAGGGCACAGCCGTGCTTGCTCCCTACAGGATGACTCCCTAAACTGAAACATCTGGGAAGGCTCCCAGTTTGGAGCCCAAGAGGTGGA
>gene=chr20_3244057-3245057; species=canFam
tactaagcacttgaagtgtggctgtatgactgagagactg--------atcttaatttttgttaatttacattttattaaatagcaatgtggctggtggctactgtctggGGAA------cttagaacaatgtgtagcaca--cagtgagtgctcaagtgtattggCACTGGCATGACTACAGCCCCTTG---GCA--CTCTTTCCTCC-TCCTCT---CTTTTGGAGAGGTTCATGTACTTGGGAGTCTGCAGGAGA-AACATTCCCTGGGCCACAAGGGCAGGGAACCTGTCAGGGGGGACCCCTAAAGGACTCAC----TGTATTCTCAGGAGCAACTCTCACCTGGGAAGGCCGTAACTCCCTGGTTCCAGGCCAGCCATCTCACCCTCACTAGAGGCCAGAGGAACAAAGGACA-CGGTGTGCTTGGTGCCCACAGGGCCACTCCCTAAGTCTCAATATCCAGTAAGGCTCCCAA-GTGGGTCCCAAGATGTGGA
>gene=chr20_3244057-3245057; species=equCab
tattaagcacttgaaatgtggctgtgtgactgaaggactgaattttaaattttaatttttattaatttacattttattaaacagcaatgtggctagtggctaccatatggagagcacagtcttagaacaATGTGTAGCACA----------------------TTGTATTAGTATG--TACAGTCACTTT---GCATTTTCTTTCCTCT-TCCTCC-------TGGAAAGGTTCACAGGCTGGGTGGCAGCCAGCAGA-AACATCCCCTGGGCCACATCAACAGGGAACCTGTCAGGTGGAAACCCTAGAGGACTGAC----TGCATTCTCAGGAGCAATGCTCACCTGGGAAGGATAAAACTCCTTCGTTCCGTGCCAGCCACCTCACCCTCACTAGAGGCTAGAGGAACACAGGATACCGCTGTGCTTGGTGCCCACAGGATGACTCTCTTAGTTTCAACATCCAGCAAGGCTCCCGATTTGGAGCCCAAGACTTGGA
>gene=chr20_3244057-3245057; species=gorGor
tatgaagcacttgaaatgtggctgtgtggctgaaagactgaattataaattttgatttttattaatttacatttcattaaatagccatgtggctaggagctgccatatAGAGAGTGGAGTCTTAGAACAATAGCTAGCACACACAGTAAATGTTCCAGTGTGTTGGTATTAGTATGATTACAGTAACTTTGCAGCACACTCTCTCCTTTGTCCTCTTCTCCTCTGGAGAGGTCCACAGGCTGTGCAGCATCCTACAGAGAACATTCCCTAGGCCATATGAGCAGGGAACCCAGCAGATGGGAACCCTAGAGGACTGACTGACAGTATTGTCAGAAGCGAGTCTCACCT--------------------------------------------------------------------------------------------------------------------------------------------------------
>gene=chr20_3244057-3245057; species=panTro
tatgaagcacttgaaatgtggctgtgtggttgaaagactgaattataaattttgatttttattaatttacatttcattaaatagccatgtggctaggagctgccatatAGAGAGTGGAGTCTTAGAACAATAGCTAGCACACACAGTAAATGTTCCAGTGTGTTGGTATTAGTATGATTACAGTAACTTTGCAGCACACTCTCTCCTTTGTCCTCTTCTCCTCTGGAGAGGTCCACAGGCTGTGCAGCATCCTACAGAGAACATTCCCTGGGCCATATGAGCAGGGAACCCAGCAGATGGGAACCCTAGAGGACTGACTGATGGTATTGTCAGAAGCGAGTCTCACCTGGGAAAGTTATAGCTCCTTGGTTCTGTGCCAGGCACTTTGCCCTCAGTAGGGGCTGGAGGAACACAGGGCACAGCGGTGCTTGCTGCCTACAGGATGATTCCCTAAATTGAAACATCTGAGAAGGCTCCCAGTTTGGAGCCCAAGAGGTGGA
>gene=chr20_3244057-3245057; species=papHam
tatggagcacttgaaatgtggctatgtggctgaaagactgaattataaattttgatttttattaatttacatttcattaaatagccatgtggctaggagctgccatgtAGAGAGTGGAGTCTTAGAACAACAGCTAGCACACACAGTAAATGCTTCAGTGTGTTTGTATTAGTATGATTACAGTAACTAT---GCACATTCTCTCCTTTGTCCTCTTCTTCTCTGGAGAGATCCACAGGCTGTGCAGCATCCTACAGAGAACATTCCCTGGGCCATATGAGCAGGGAACCCAGGAGATGGGAACCCTAGAGGACTGAC----GGTATTGCCAGAAGCGAGTCTCACCTGGGAAAGTTATAGCTCCTTGGTTCTGTGCCAGCCACTTTGCCCTCAGTAGGTGCTGGAGGAACACAGGGCACAGTGGTGCTTATTGCCTACAGGATGACTCCCTAAATTGAAATAACTGAGAAGGCTCCCAGTTTGGAGCCTAAGAGGTGAA
>gene=chr20_3244057-3245057; species=ponAbe
---------------atgtggctgtgtggctg-aagactgaattataaattttgatttttattaatttacatttcattaaatagccatgtagctaggagctgccatgtAGAGAGTGGAGCCTTAGAACAACAGCTAGCACACACAGTAAATGCTCCAGTGTGTCGGTATTAGTATGATTACAGTAACTTTGCAGCACACTCTCTCCTTTGTCCTCTTCTCCTCTGGAGAGGTCCACAGGCTGTGCAGCATCCTACAGAGAACATTCCCTGGGCCATATGAGCAGGGAACCCAGCAGATGGGAACCCTAGAGGACTGAC----GGTATTGTCAGAAGCGAGTCTCACCTGGGAAAGTTATAGCTCCTTGGTTCTGTGCCAGGCACTTTGCCCTCAGTAGGGGCTGGAGGAACACAGGGCACAGCGGTGCTTGCTGCCTACAGGATGACTCCCTAAATTGAAACATCTGAGAAGGCTCCCAGTTTGGAGCCCAAGAGGTGGA
>gene=chr20_3244057-3245057; species=rheMac
tatggagcacttgaaatgtggctacgtggctgaaagactgaattataaattttgatttttattaatttacatttcattaaatagccatgtggctaggagctgccatgtAGAGAGTGGAGTCTTAGAACAACAGCTAGCACACACAGTAAATGCTTCAGTGTGTTTGTATTAGTATGATTACAGTAACTAT---GCACATTCTCTCCTTTGTCCTCTTCTTCTCTGGAGAGGTCCACAGGCTGTGCAGCATCCTACAGAGAACATTCCCTGGGCCATATGAGCAGAGAACCCAGGAGATGGGAACCCTACAGGACTGAC----GGTATTGCCAGAAGCGAGTCTCACCTGGGAAAGTTATAGCTCCTTGGTTCTGTGCCAGCCACTTTGCCCTCAGTAGGTGCTGGAGGAACACAGGGCACAGTGGTGCTTGTTGCCTACAGGATGACTCCCTAAATTGAAATATCTGAGAAGGCTCCCAGTTTGGAGCCTAAGAGGTGAA
>gene=chr20_3685352-3686352; species=hg19
caagctggtcttgaatccctggcctcaagtgatccacccgcctcagcctcccaaagtgatgggattacaggcataagccaccgcgcccggcccatctcctttaatttttatcataaatctgtgagacaggaaccatctattgttatcttcgtcatagactgagaaaacagagccaggcaggaaagggataaatcccacctccccagcatcctccagcACGGGGTAAATCCCGGGGCACTTGCTGCCAACCCTGAAGCTGCATGGGAGCTCCTGTTCCCCAACCCTTTGTGTCTCCCTTTCTCTGCCCAGCCTGGCCTCAAGGACAAGCCCCTTCGAAGCAGTAGGAGGTGGAGGGAACCATTTAACGAAGTCCTTGGGGCTCAGCAGTGTCTCTCCACTTGCCCTACCCTGGAGGCCCAGGAGCAGCCTGGTTTTGCATCAGGAGCAAGGGTTCCGTTTCTGTGGGCTGGAGAGGGGCTGGTTTCTGTCAGGAGCAACAG
>gene=chr20_3685352-3686352; species=bosTau
--------------------------------------------------------------------------------------------------------------------------------------------TGTTACCCTGGTCATTGAGTGTGAG----------GGCAGGAAAGGGGTGAACCCT-CTCCGCCTTCATCCTCCAGAGCGGTCTAAATCCCAGGGCCCCTACTGGCCaccc------------------ccagttctccggc----tgagtctccccttccctgcccagcctagcttcagggactgg------------------aggtTGGGGGAGCCTTTCAATACTGCTCTTGGGGCTTAGCAG--TCTTTCCACCTGCTCCACTCTGGAGGTCCAAGCACAGCCTGGCTTTTCTGCAGG-----------------------CCAGA-AAGGGATGGTTTCCACTGGGAACCACAG
>gene=chr20_3685352-3686352; species=calJac
caagctggtttcaaacccctggcctc-agtgatccacctgcctcagcctcccaaaatgatgggattacaggcatgagccaccatgcctggcccatctcctttcattttcatcagaaatcgatgagacaagaacaatctgttgttatcttcaccatagac--------------------GGAAAGAGTTAAACCCCACCTCCCCAGCAGCCTTCATCGAGGGAGAAATACCAGGACACCTGCTGCCAACCCTGAGGCTGCATGGGAGTGCCTGTTCTCCAACCC-TTGTGT-TCCCTTTCTCTGCCCAGCCTGGCCTCAAGGACAAGTCCCTTTGAAGCAGTAGGAGATGGAGGGAAGCACTGAATGAAGCTCTTGGGACTCAGGA-------------------CCCCTGGAGGCCCAGGGGCAGCCTCGCTCTGCTTCAGGAGCAAGGGCTCTGTTTCTGTGGGCTGGAGAGGGGCTGGTTTCCATCAGGAGCCATAG
>gene=chr20_3685352-3686352; species=canFam
---------------------------------------------------------------------------------------------------------------------------------------------------------------------AGCA-----AGGCAGGAAAGGGATGAACCCT-CCCCCCCAGCATCCTCCAGAGCGTGTTAAATCTCAGAGGCCTCTCTGTCTGGCC------------------CCAATTCTCCGGCTCTCTGTGTTTCCTCGTCTCTGCCCAACCTGGCCTCAGGGACAAG------------------AGATAGAGGGAGCCTTGAGCCGTGGGTCTTAGGGCTTTGCAGTGTCTCTCTCCCTGCCTGACCCTGGAGGTCCAACTGT-GCCTGACTTTTTTTCGGGGGCGAGGG---------------CTGGAGAGAGACTGGTTTCCACTGGGAGCCACAG
>gene=chr20_3685352-3686352; species=equCab
------------------------------------------------------------------------------------------------------------------------------------------------------------------------------AGGCAGGAAAAGGGTGAACCCC-TCCTCCCAGCATCACCTAGAGCGGGCTGAATCCCAGGGCCCTCAATGCCC-GCC------------------CCAATTCTCTGGCTCTTTGTGTCTCCTCTTCTCTGTCC-TCCTGGCCTTGAGGCCAGG------------------AGGTAG-GGGAGCCGTTAAACGTGGCTCCGAGGGCTCAG-AGTCTCTCTCCACCTGCCCCAGCCTGGAGGTCCGAGTGTGGCCCGCCTTTGCCTCAGGGAGGAGGG-----TTCCTC---CCTGGAGAGGGGCTGGTTTCCACTGGGAGCCGCAG
>gene=chr20_3685352-3686352; species=gorGor
[truncated: 8,555,936 more chars]
