# Supplementary material for: Combining phylogenetic footprinting with motif models incorporating intra-motif dependencies
Source: BMC Bioinformatics. 2017 Mar 1;18:141. doi: 10.1186/s12859-017-1495-1 (PMC5333389; doi:10.1186/s12859-017-1495-1)
Supplement: Supplementary file 2 — Sequence data. This archive contains data files of alignments of the ChIP-seq positive regions and negative control regions for each of the 35 TFs in FASTA format. (ZIP 83763.2 kb) [file 12859_2017_1495_MOESM2_ESM.zip › TCF12/TCF12_pos.txt]

>gene=chr20_1927840-1927952; species=hg19
TCCCCAGCGTGCACCAAATTCCTGAGCCACCTGCTCCGAGCTCGATTTCCCTTTCAAGCTGTGTGTTCTGCGGGGGCAGGGAGAGCTGCAAGGGCTCATCTTTCAGGACGTG
>gene=chr20_1927840-1927952; species=bosTau
C----GGCAGGCACCAAG--CCTGGGCCGCCTGCCCCTGATATGACGTCCTTTCCAAGCTGTGTGTTCTGCTGAAGCAGGACAAGTTTTAGAGTCTCGTCTCTCAAGAGATG
>gene=chr20_1927840-1927952; species=calJac
TCCCCAGCGTGCACCAAATTCCTGAGCCACCTGCTCCGAG--CGATTTCCCTTTCAAGCTGTGTGTTCTGCGGGGGCAGGGCGAGCTGCAAGGGCTCATCTTTCAGGACATG
>gene=chr20_1927840-1927952; species=canFam
C---TGGCTTGCACGAAATTCCTGAGCCACCTACTCCTAACTTGATTTCCCTTCCAAGCTGTGTATTCTGCTGACTAAGAACAAGTTCTAAGGTCTCATCTTTCAAGAGAT-
>gene=chr20_1927840-1927952; species=equCab
C---GGGCGCCCACGGAATTCCCGGGCCACCTGCTTCTCACTTTCTTGCCCTTCAGAGCCGTGTGTTCCGCTGATGCAGGACAGGTTTTAAAGTCTCATTTTTCAAGAGATG
>gene=chr20_1927840-1927952; species=gorGor
----------------------------------------------------------------------------------------------------------------
>gene=chr20_1927840-1927952; species=panTro
TCCCCAGCGTGCACCAAATTCCTGAGCCACCTGCTCCGAGCTCGATTTCCCTTTCAAGCTGTGTGTTCTGCGGGGGCAGGGAGAGCTGCAATGGCTCATCTTTCAGGACATG
>gene=chr20_1927840-1927952; species=papHam
TCCCCAGCGTGCACCAAATTCCTGAGCCACCTGCTCCGAGCTCGATTTCCCTTTCAAGCTGTGTGTTCTGCGGGGGCAGGGCGAGTTGCAAAGGCTCATCTTTCAGGACAGG
>gene=chr20_1927840-1927952; species=ponAbe
TCCCCAGCGTGCACCAAATTCCTGAGCCACCTGCTCCGAGCTCGATTTCCCTTTCAAGCTGTGTGTTCTGCGGGGGCAGGGAGAGCTGCAAGGGCTCATCTTTCAGGACATG
>gene=chr20_1927840-1927952; species=rheMac
TCCCCAGCGTGCACCAAATTCCTGAGCCACCTGCTCCGAGCTCGATTTCCCTTTCAAGCTGTGTGTTCTGCGGGGGCACGGCGAGTTGCAAGGGCTCATCTTTCAGGACAGG
>gene=chr20_1946520-1946585; species=hg19
CTCGCGGCCGCCACCTCCTGTGCGTGCATCATCTTCGCGCACCTGCCCAGAGGGCGGGGCCGGGG
>gene=chr20_1946520-1946585; species=bosTau
CTCTCTGCTGCCACCTTCTGTGGATGTAGCATCTTTGCAGACCTATCCAAAAGGGTGGACCAGAG
>gene=chr20_1946520-1946585; species=calJac
CTCG-GGCCGCCACCTCCTGTGCAGGCATCAATTTCGTGCACCTGCCCAGAGGGCGGGGCGGGGA
>gene=chr20_1946520-1946585; species=canFam
CTCTCTGCTGCCACCTCCTGTGGATGCAGCAACTTTGCAGACCTATCCCGAAGGCTGGACCGAGG
>gene=chr20_1946520-1946585; species=equCab
CTCGCTGCTGCCACCTCCTGTGGATGCAGCGTCTTTGCAGACTTACCCAGGAGGCTGGACCAGGT
>gene=chr20_1946520-1946585; species=gorGor
CTGGCGGCCGCCACCTCCTGTGCATGCATCATCTTCGCGCACCTGCCCAGAgggcggggccgggg
>gene=chr20_1946520-1946585; species=panTro
CTCGCGGCCGCCACCTCCGGTGCGTGCATCATCTTCGCGCACCTGCCCAGAgggcggggccgggg
>gene=chr20_1946520-1946585; species=papHam
CTCGCGGCCGCCACCTCCTGTGCATGCAGCATCTTCGCGCACCGGCCCAGAAGGCGGGGCCAGGG
>gene=chr20_1946520-1946585; species=ponAbe
CTCGCGGCCGCCACCTCTTGTGCATGCATCATCTTCGCGCACCTGCCCAGAAGGCGAGGCCAGGG
>gene=chr20_1946520-1946585; species=rheMac
CTCGCGGCCGCCACCTCCTGTGCATGCAGCATCTTCGCGCACCGGCCCAGAAGGCGGGGCCAGGG
>gene=chr20_3776498-3776582; species=hg19
ttaatgaacttcacgcctcagcgtccaggtctgtaaaatggggTGTCTAACGCAGACCGTACAGCCCAGCTGGGTTTAGCAAAC
>gene=chr20_3776498-3776582; species=bosTau
ttaatgaactttacgcctcatcgtctctgtcggtaaagtggaaaggCGAACACACACCGCACTGCACAGCTGTATTCCGCAGAT
>gene=chr20_3776498-3776582; species=calJac
ttaatgaacttcacacctcaacgtccaggtctgtaaaatgggatacctaACGCAGACAGCACAGCGCAGCTGGGTTTAGCAAAT
>gene=chr20_3776498-3776582; species=canFam
ttaatgaacttcacgcctcaacatc-cGAGTGATAAAGTGGAGTGGCGAACACTGACCGAGCGGTGAAGCC-------------
>gene=chr20_3776498-3776582; species=equCab
ttaatgaacttcacgcctcaaagtc-gggtct-----gtggagaggcgaacacagaccgtgcagcgcagctgtgTTTGGCAAAC
>gene=chr20_3776498-3776582; species=gorGor
ttaatgaacttcacgcctcaacgtccaggtctgtaaaatggggTATCTAACGCAGACCGTACAGCCCAGCTGGGTTTAGCAAAC
>gene=chr20_3776498-3776582; species=panTro
ttaatgaacttcacgcctcagcgtccaggtctgtaaaatggagTATCTAACGCAGACCGTACAGCCCAGCTGGGTTTAGCAAAC
>gene=chr20_3776498-3776582; species=papHam
ttaatgaacttcacgcctcaacgtccaggtctgtaaaatggggTATCTAACGCAGACCGCACAGCCCAGCTGTGTTTAGCAAAC
>gene=chr20_3776498-3776582; species=ponAbe
ttaatgaacttcacgcctcaacgtccaggtctgtaaaatggggTATCTAACGCAGACCGTACAGCCCAGCTGGGTTTAGCAAAC
>gene=chr20_3776498-3776582; species=rheMac
ttaatgaacttcacgcctcaacgtccaggtctgtaaaatggggTATCTAACGCAGACCGCACAGCCCAGCTGTGTTTAGCAAAC
>gene=chr20_5950325-5950521; species=hg19
GCTTTAATATGTTAATTAGCTGACTGAGTAAAGAATAGTGCTCCACAGGGGTTTTTTGTCCTTAAATCCTACTTCCCTCTGAATAAAAGCCATTCAGACCCACCCTGGAAGAGAGGCTGCTCTAACTTAGCGTTGCTGGGGTGGTCTTGGAGTGAGTCCTTTGAGCAGGTGGCCAAGGAAGCAACCTGGTCGACAA
>gene=chr20_5950325-5950521; species=bosTau
CCTTTAATATGTTAATTAGCAAGTTGGGAAAAGTATAGA-TTCCTTGAGGGTTTTTTGTTCTTAAACCCT--TATCCTTTGAATAGAAGCCATCCAAACCCATCCTGATAGATAGGGTGCCCTGACCTAGGGAGA-CTCCGTGATCTGGTGGTGAGTGGTCTGAGCAGGTGGCCACGG-AACTCCCTGGTTGAGGA
>gene=chr20_5950325-5950521; species=calJac
ACTTCAGTATGTTAATTAGCTGACTGAGTAAAGAATAGTGCTCCACTCGGGTTTTTTGTCCTTAAATTCTACTTCCCTCTGAATAAAAGCCA-CCAGACCCACCCTGGAAGAGAGGCTGCTCTAAACTAGGGTTG-GGGGCTGGTCTGGGAGTGA-TCCTTTGAGCAGGTGGCCAAGGAAGCAACCTGGTTGAGAA
>gene=chr20_5950325-5950521; species=canFam
CTTTTAATATGTTAGTCAATTGA-----GAAAGGATAGAGTTCCTCAGGGA------GTCTTTAAACCCT--CTTC---TGAATAGAAGCCATCCATACCTACCCTGGGAGAAGGGGTGCTCTGAGCTAGAGTAG-GGTTGTGATCTGTGGATGAGTGGGCTGAGCAGG-TAGGGAAG-AACCACCTGGTTGAAGA
>gene=chr20_5950325-5950521; species=equCab
CCTATAATATTTCAATTAGCTGACTGAGGAAAGTATA-AGTTCCTCAGGAGTTCTTTGTCCTTATACCCT--CTTTCTGTGAATAGACGCCATCAA-ACCCACCCTGGGAGA--GGGTGCTGTGAGCTAGGGTGG-GAGTGTGATAGGT--GTGA--GGTCTGAGCAGG-GGCTGAGG-AGCAGCTGGATTGAGGA
>gene=chr20_5950325-5950521; species=gorGor
GCTTTAATATGTTAATTAGCTGACTGAGTAAAGAATAGTGCTCCACAGGGGTTTTTTGTCC-TAAATCCTACTTCCCTCTGAATAAAAGCCATTCAGACCCACCCTGGAAGAGAG-CTGCTCTAACTTAGGGTTGCTGTGGTGGT-TTGGAGTGAGTCCTTTCAGCAGGTGGCCAAGGAAGCAACCTGGTCGACAA
>gene=chr20_5950325-5950521; species=panTro
GCTTTAATATGTTAATTAGCTGACTGAGTAAAGAATAGTGCTCCACAGGGGTTTTTTGTCCTTAAATCCTACTTCCCTCTGAATAAAAGCCATTCAGACCCACCCTGGAAGAGAGGCTGCTCTAACTTAGGGTTGCTGGGGTGGTCTTGGAGTGAGTCCTTTGAGCAGGTGGCCAAGGAAGCAACCTGGTCGACAA
>gene=chr20_5950325-5950521; species=papHam
GCTTTAATATGTTAATTAGCCGACTGAGTAAAGAATAGTGCTCCACAGAGGCTTTTTGTCCCTAAATCCTACTTCCCTCTGAATAAAAGCCATCCAGACCCACCCTGGAAGAGAGGCTGCTCTAATCTAGGGTTGCTGGGGTAGTCTGGGAGTGAGTCCTTTGAGCAGGTGGCCAAGGAAGCAACCTGGTTGAGAA
>gene=chr20_5950325-5950521; species=ponAbe
GCTTTAATATTTTAATTAGCTGACTGAGTAAAGAATAGTGCTCCACAGGGGTTTTTTGTCCTTAAACCCTACTTCCCTCTGAATAAAAGCCATTCAGACCCATCCTGGAAGAGAGGCTGCTCTAACTTAGGGTTCCTGGGGTGGTCTGGGAGTGAGTCCTTTGAGCAGGTGGCCAAGGAAGCAACCTGGTCGAGAA
>gene=chr20_5950325-5950521; species=rheMac
GCTTTAATATGTTAATTAGCCGACTGAGTAAAGAATAGTGCTCCACAGGGGCTTTTTGTCCCTAAATCCTACTTCCCTCTGAATAAAAGCCATCCAGACCCACCCTGGAAGAGAGGCTGCTCTAATCTAGGGTTGCTGGGGTAGTCTGGGAGTGAGTCCTTTGAGCAGGTGGCCAAGGAAGCAACCTGGTTGAAAA
>gene=chr20_6889512-6889669; species=hg19
TTGCATTATCTCCAAGGGACACTTTCTCCCTGGAGAGGCCACCTGCATCTTATAATTTAAGAGGGTCTCTCTGCTAAGTCCTGGAGTTTCCACACAGCTGCTGAAGACAGACACACATTCCTAGCATTTGGCATCACAAAGGGAGCTCAAAGACCAG
>gene=chr20_6889512-6889669; species=bosTau
TTGCATTATCTCCAAGAGACACTTTCACCCTGGAGAGGCCACCTGCCTCTTACAAGTTGAGATAGTATCTCTGCTCAACCCT-GAGCTTCCACA-AGCTGCTGAAGGCAGA-------------CATTTATCATCACAAAGGGAACTCAAAGGCCGG
>gene=chr20_6889512-6889669; species=calJac
-------ATCTCCAAGGGATACTTTCTCCTTGGAGAGGCCACCTGCATCTTATAACTTAAGAGAGTCTTTCTGCTAAGTCCTGAAGTTTCCACACGGCTGCTGAAGATGGACACACATTCCTAGCATTTGGCATCACAAAGGGAGCTCAAAGGCCAG
>gene=chr20_6889512-6889669; species=canFam
TTGCATTATCTTCAAGGGGCATTTTCCCCCTGGAGATGCCACTTGAATCTTACAACTTGAGAGGGTCTCTCTGCTCAGTCCCGGAGCTTCCACACAGCTGCGGATG------GCACATTCCTTGCATTTGGTATCATAAAGGGAACTCAGTGGCTGG
>gene=chr20_6889512-6889669; species=equCab
TTGCGTTATCTCCAAGGGACACTTTTTCCCTGGAGAGGCCACCTGCGTCTTATAACTTGAGAGGGTCTCT--GCCGAGTCCTGGAGCTTCCACACAGCTGCGGAAGGCAGACACACATTCCTCACCTTTGGCATCACAAAGGGA---------GTAG
>gene=chr20_6889512-6889669; species=gorGor
TTGCATTATCTCCAAGGGACACTTTCTCCCTGGAGAGGCCACCTGCATCTTATAACTTAAGAGGGTCTCTCTGCTAAGTCCTGGAGTTTCCACACAGCTGCTGAAGACAGACACACATTCCTAGCATTTGGCATCACAAAGGGAGCTCAAAGGCCAG
>gene=chr20_6889512-6889669; species=panTro
TTGCGTTATCTCCAAGGGACACTTTCTCCCTGGAGAGGCCACCTGCATCTTATAACTTAAGAGGGTCTCTCTGCTAAGTCCTGGAGTTTCCACACAGCTGCTGAAGACAGACACACATTCCTAGCATTTGGCATCACAAAGGGAGCTCAAAGGCCAG
>gene=chr20_6889512-6889669; species=papHam
TTGCATTATCTCCAAGGGACACTTTCTCCCTGGAGAGGCCACCTGCATCTTATAACTTAAGAGGGTCTCTCTGCTAAGTCCTGGAGTTTCCACACAGCTGCTGAAGACAGACACACATTCCTAGCATTTGGCATCACAAAGGGAGCTCAAAGGCCAG
>gene=chr20_6889512-6889669; species=ponAbe
TTGCATTATCTCCAAGGGACACTTTCTCCCTGGAGAGGCCACCTGCATCTTATAACTTAAGAGGGTCTCTCTGCTAAGTCCTGGAGTTTCCACACAGCTGCTGAAGACAGACACACATTCCTAGCATTTGGCATCACAAAGGGAGCTCAAAGGCCAG
>gene=chr20_6889512-6889669; species=rheMac
TTGCATTATCTCCAAGGGACACTTTCTCCCTGGAGAGGCCACCTGCATCTTATAACTTAAGAGGGTCTCTCTGCTAAGTCCTGGAGTTTCCACACAGCTGCTGAAGACAGACGTACGTTCCTAGCATTTGGCATCACAAAGGGAGCTCAAAGGCCAG
>gene=chr20_8286128-8286285; species=hg19
TTCTGGGCCAAAACCATGGAGTTCCCATTTTGCAAACACACCTTGGGGTCTGTAACCAGGTGCGGCTCCCTGCAGGTGCCAACCACCTGTGGTAAAGGCATGATGAGTCCACTTCCTGTAAGGCTCAGCCCTGCTAGTCGCGACTAGCGCCCTCTAG
>gene=chr20_8286128-8286285; species=bosTau
TTCTGGGTCAAAACTGTGGAGGTTCCATTCTA---------------------------CTGAGGTTTGCCCTGGGCTCCAACTGCCTGTGGTGAATGAATAAGGAGCC-CCTTCCTACATCGCACAGCCAGGCCCCCCATGACTAGTGACCCCTAG
>gene=chr20_8286128-8286285; species=calJac
TTCTGGGCCAAAACCATGGAGTTCCCAGTCTGCAAACTCACATTGGGGTCTGTAACCACGTGCGGCTCCCTGCAGGTGCCAACCAACTGTGGTAAAGGCGGGAGGCATCCACTTCCTGTAAGGCACAGCCCTGCTAGTCGCGACTAGTGCCCTCTAG
>gene=chr20_8286128-8286285; species=canFam
------------------------ccattctcccaacctgccTTAAGGACCATACCCAGTTCAGATTTGCTCTAGCTGCCAACCACCTATGGTAAATGAATG-AGAGCT----TCTTCAT--TCAGAGCTCTGCTGTCTACGACTAGTGCCCTCTAG
>gene=chr20_8286128-8286285; species=equCab
----------------TGGAGTTTCCATTCTCCCAACCTGCCTTAAGGTCCATAACCGGTTGAAGCTTGCTGTAGGCATCAGCCACCTCTGGAGAATGAAGGAAGAGCTGACCTCCTGCAAAACAGAGCCCT---------CACTAGTGCCCCCTCG
>gene=chr20_8286128-8286285; species=gorGor
TTCTGGGCCAAAACCATGGAGTTCCCATTTTGCAAACTCACC-TGGGGTCTGTAACCAGGTGCGGCTCCCTGCAGGTGCCAACCACCTGTGGTAAA-GCATGATGAGTCCACTTCCTGTAAGGCTCAGCCCTGCTAGTCGCGACTAGTGCCCTCTAG
>gene=chr20_8286128-8286285; species=panTro
TTCTGGGCCAAAACCATGGAGTTCCCATTTTGCAAACACACCTTGGGGTCTGTAACCAGGTGCGGCTCCCTGCAGGTGCCAACCACCTGTGGTAAAGGCATGATGAGTCCACTTCCTGTAAGGCTCAGCCCTGCTAGTCGCGACTAGTGCCCTCTAG
>gene=chr20_8286128-8286285; species=papHam
TTCTGGGCCAAAACCATGGAGTTCCCATTTTGCAAACTCACCTTGGGGTCTGTAACCAGATGCCGCTCCCTGCAGGTGCCTACCACCTGTGGTAAAGGCGTGAGGAGTCCACTTCCTGTAAGGCACAGCCCTGCTAGTCGCGACTAGTGCCCTCTAG
>gene=chr20_8286128-8286285; species=ponAbe
TTCTGGGCCCAAACCATGGAGTTCCCATTTTGCAAACTCACCTTGGGGTCTGTAACCAGGTGCGGCTCCCTGCAGGTGCCAAACACCTGTGGTAAAGTCGTGATGAGTCCACTTCCTGTAAGGCTCAGCCCTGCTAGTCGCGACTAGTGCCCTCTAG
>gene=chr20_8286128-8286285; species=rheMac
TTCTCGGCCAAAACCATGGAGTTACCATTTTGCAAACTCACCTTGGGGTCTGTAACCAGATGCCGCTCCCTGCAGGTGCCGACCACCTGTGGTAAAGGCGTGAGGAGTCCACTTCCTGTAAGGCACAGCCCTGCTAGTCGCGACTAGTGACCTCTAG
>gene=chr20_9048363-9048469; species=hg19
GCCAGCCGGACCGGCTCAGGCGGCTGAGCATGCCTAGTGCAGCTGCGAGCATGGCCCCAGTCCCCAATGCGCAGGTGCCACGTCTCCGGGTTTTGGTGGCCGCCGG
>gene=chr20_9048363-9048469; species=bosTau
GCCAGCGGGACCCGCTCCCG-GGCTGAGCATGCCCAGTGCGGCCGCGAGTGCGG-CCCGGTCCCCAGTGCGCAGGTGCCACGTCTCCGGGTTTTGGTGGCCGCCGG
>gene=chr20_9048363-9048469; species=calJac
GCCAGCCGGACCGGCTCAGGCGGCTGAGCATGCCTAGTGCTGCGGCGAGCATGGCCCCAGTCCCCAATGCGCAGGTGCCACGTCTCCGGGTTTTGGTGGCCGCCGG
>gene=chr20_9048363-9048469; species=canFam
GCCGGCCGGACCGGCTTAGGCGGCTGAGCATGCCCAGTTTAGCTGCGAGCGTGGCCCCGGTCCCCAACGCGCAGGTGCCACGTCTCCGGGTTTTGGTGGCCGCCGG
>gene=chr20_9048363-9048469; species=equCab
GTCAGCCGGACCTACTCTGGCGGCTGAGCATGCCCAGTTCAGCTGCGAGCGTGGCCCCAGTCCCCAGTGCGCAGGTGCCACGTCTCCGGGTTTTGGTGGCCGCCGG
>gene=chr20_9048363-9048469; species=gorGor
GCCAGCCGGACCGGCTCAGGCGGCTGAGCATGCCTAGTGCAGCTGCGAGCATGGCCCCAGTCCCCAATGCGCAGGTGCCACGTCTCCGGGTTTTGGTGGTCGCCGG
>gene=chr20_9048363-9048469; species=panTro
GCCAGCCGGACCGGCTCAGGCGGCTGAGCATGCCTAGTGCAGCTGCGAGCATGGCCCCAGTCCCCAATGCGCAGGTGCCACGTCTCCGGGTTTTGGTGGCCGCCGG
>gene=chr20_9048363-9048469; species=papHam
GCCAGCCGGACCGGCTCAGGCGGCTGAGCATGCCTAGTGCAGCTGCGAGCATGGCCCCAGTTCCCAATGCGCAGGTGCCACGTCTCCGGGTTTTGGTGGCCGCCGG
>gene=chr20_9048363-9048469; species=ponAbe
GCCAGCCGGACCGGCTCAGGCGGCTGAGCATGCCTAGTGCAGCTGCGAGCATGGCCCCAGTCCCCATTGTGCAGGTGCCACGTCTCCGGGTTTTGGTGGCCGCCGG
>gene=chr20_9048363-9048469; species=rheMac
GCCAGCCGGACCGGCTCAGGCGGCTGAGCATGCCTAGTGCAGCTGCGAGCATGGCCCCAGTTCCCAATGCGCAGGTGCCACGTCTCCGGGTTTTGGTGGCCGCCGG
>gene=chr20_9499508-9499768; species=hg19
CCAAGCATCTTCGTGAGGAGGATATCCTTAAGCTCCAGGGAGGGAAGGGTACCTGAAGGCTGAGCCGTTTAAGGCCAGCTGCTTCTGCTGAGTGTGGAGCAAGGCTGTCTCTCAGTCTGTTTAGCCTCTGAAAGGGGACCCAGCTGTGCTGTGGCAGGTTCAGGTCAAACACATTCTTTTCATCTCAGCACCCCTGCAGAGGTAGGGCACAAGGGGAGTCAAAACCTCTGCAATTTGTTCAAGTCAAGCAACAATTCACG
>gene=chr20_9499508-9499768; species=bosTau
CTGTCCAATTTACAGGGAGGGACACCAGAGAGCCCCAAGGAGGGAAGGGTCCCTGA---------------------TCTTCTCCCTCT-GAGGAGTG-AAAAGCTGCTTCTCAGTCTGTTCAG-CCCTGATAGGAGATCAGGCAGGGCAGAGGCGTGTTTAGAGGATCCACATTCTCTTGTTTTCTGCATCCCAGCAGAAG--------TAGGGGAGCTCACA-TTCTGCAATTTGCCCAAACCTAGCAACAATTTACA
>gene=chr20_9499508-9499768; species=calJac
CCAAACACCTTCGTGAGGAGGATGTCCCTAAGCTCCAGAGAGGGAAGGGTCCCTGAAGGCTGAGTCGCTTAACCCCAGCTGCTTCTGCTGAGTGTGGAGCAAGGCTGTCTCTCAGTCTGTTTAGCCCCTGGGAGGGAACTCAGCTATGCTATGGCAGGTTCAGGT------CATTCTTCTGTTCTCAGCACCCCTGCAGAGGTAGGGCACAAGGGGAGTCAAGATTTCTGCAATTTGTTCAAGTCTAGCAGCAATTTACG
>gene=chr20_9499508-9499768; species=canFam
CCCTCCACTTTGTGGGGAGAAACACCGTTGAACTCTGGGGAAGCAAGGGTCCCTAA---------------------TCTTTTCCCTCT-GTGGTGTT-GAAAGGCTCTTCCCCGTCTGTGTGGTCTCTGAAAGGGGGTCAGGCAGGGCTGGG-CAGATTCAGGAGGTCCACATTCTCTTGTTCTCTGCAGCCCAGCACAGGTTGGGTGTAAGGGCAGTCCATATTTCTGCAATTTTTTTGAGTCTAGCACCCATTTACA
>gene=chr20_9499508-9499768; species=equCab
CCATCCACTTTGCTTGTAGGGACACCCACAAGATCCAGGGAGGCAAAGGTCCCTAA---------------------TCTGCTCCCTCT-GGCGTATA-GGAATCTTCTTCTCAGTCTGTGCAGCCCCTGAAAGGGGATCAGGCAGGCCTGGG-CAGGCTCGGGGGGTCCACATTCTCTTGTTCTCTGCATCCCGGCA-GGGGTAGAAATGAGAGGAGTCCACATTTCTGCAATTTCTCCAAGTCTAACAACAATTTACA
>gene=chr20_9499508-9499768; species=gorGor
CCAGGCATCTTCGTGAGGAGGATGTCCTTAAGCTCCAGGGAGGGAAGGGTACCTGAAG-CTGAGCCGTTTAATGCCAGCTGCTTCTGCTGAGTGTGGAGCAAGGCTGTCTCTCAGTCTGTTTAGCCTCTGAAAGGGGACCCAGCTGTGCTGTGGCAGGTTCAGGTCAAACACATTCTTTTCATCTCAGCACCCCTGCAGAGGTAGGGCACAAGG-GAGTCAAAATCTCTGCAATTTGTTCAAGTCAAGCAACAATTCACG
>gene=chr20_9499508-9499768; species=panTro
CCAAGCATCTTCATGAGGAGGATGTCCTTAAGCTCCAGGGAGGGAAGGGTACCTGAAGGCTGAGCCGTTTAAGGCCAGCTGCTTCTGCTGAGTGTGGAGCAAGGCTGTCTCTCAGTCTGTTTAGCCTCTGAAAGGGGACCCAGCTGTGCTGTGGCAGGTTCAGGTCAAACACATTCTTTTCATCTCAGCACCCCTGCAGAGGTAGGGCACAAGGGGAGTCAAAATCTCTGCAATTTGTTCAAGTCAAGCAACAATTCACA
>gene=chr20_9499508-9499768; species=papHam
CCAAGCACCTTCAGGAGGAGGATGTCCTTAAGCTCCAGGGAGGGAAGGGTTCCTGAAGGCTGAGCCATTTAACCCCAGCTGCTTCTGCTGAGTGTGGAACAAGGCTGTCTCTTAGTGTGTGCAGCCCCTGAAAGGGGACCCAGCTGTGCTGTGGCAGGTTCAGGTCAACCACATTCTTTCATTCTCAGCACCCCCGCAGAGGTAGGGCACAAGGGGAGTCAAAATTTCTGCAATTTGCTCAAGTCCGGCAACAATTTACA
>gene=chr20_9499508-9499768; species=ponAbe
CCAAGCACCTTCGTGAGGAGGATGTCCTTAAGCTCCAGGGAGGGAAGGGTCCCTGAAGCCTGAGCTGTTTAAGGCCAGCTGCTTCTGCTGAGTGTGGAGCAAGGCTGTCTCTCAGTCTGTTTAGCCTCTGAAAGCGGACCCAGCTGTGCTGTGGCAGGTTCAGGTCAACCACATTCTTTCATTCTCAGCACCCCTGCAGATTTTG---ACAAGGGGAGTCAAAATCTCTGCAATTTGTTCAAGTCAAGCAACAATTCACA
>gene=chr20_9499508-9499768; species=rheMac
CCAAGCACCTTCAGGAGGAGGATGTCCTTAAGCTCCAGGGAGGGAAGGGTTCCTGAAGGCTGAGCCATTTAACCCCAGCTGCTTCTGCTGAGTGTGGAACAAGGCTGTCTCTCAGTGTGTGCAGCCCCTGAAAGGGGACCCAGCTGTGCTGTGGCAGGTTCAGGTCAACCACATTCTTTCATTCTCAGCACCCCCGCAGAGGTAGGGCACAAGGGGAGTCAAAATTTCTGCAATTTGCTCAAGTCCGGCAACAATTTACT
>gene=chr20_9553435-9553695; species=hg19
ACAACAAAGGCATTCTTCCCATCCCTCCAAAGAGAACAGTGCTGTGATTTTGTGAACGAGTAACTCCTTACAAAGGAGACCATGGTCTGCAAAGTTTTCAGGGGGATTTCCATATGGCATGATGTCATGAGAGAAGACCAGGTCAATTGTCTTGCAAATTATCACCCAGGCTGCTAAACTGCTTAGCTGCAGGGTTACCAGGTCATTAATTGTCATTGAAAATTGGATACATTTTAAGAAGGAATTCTCTCTACAGGAAT
>gene=chr20_9553435-9553695; species=bosTau
GCA--------------------------AAGAAAAAAGTCCTGCGATTTTGTGGAAAAGTAGCTTCATACAAATAAGACCGTGGTCTACATA-CATTAAGGTGGGTTTCCATACGGCAAGGTGTAGCAAGAGAAGACCAGATCG----ATTTGTAAATTATCACCCAGACTGCCAAATTGCTTAGCTGAGGT--CACAGGATGACTAACTGTCACTAAAACTCAGATACATTCTGAGaAGGAATTCTTTCTACAGGAAT
>gene=chr20_9553435-9553695; species=calJac
ACAACAAAGGCATTCTTCCCACCCCTCCAAAGAGAACAGTGCTGTGATTTTGTAAAGGAGTAACTCCTTACAAA-GAAACCATGGTTTGCAAAGTTTTCAGGGGAATTTCCGTATGGCATGATGTAATGAGAGAAGACCAGATCAATCGTTTTGCAAATTATAACCCA-GCTGCTAAACAGCTTAGCTCCGGGGTTACTAGCTCATTAATTGTCATTGAAAATTTGATATATTTTAAGAAGAAATTCTCTCTACAGGAAT
>gene=chr20_9553435-9553695; species=canFam
ATGAGAAAGGCTTTCTTTCCGCCCCTCCCAAGAGAATGGTCCTGGGATTTTGTGAAAGAGTAACTTCACAGAAATGAGATCATAAACTACATA-TTTTTA-GGGGATTTCCATATGGCAAAATGTG--AAGAGAAGACTAGACCAT---TTTTGCAAATTATCAC--------TCAGCCTGCATAGTGGCAGTTCTACGAGCCCACTAATTGTCATTGAAAATCAAATACATTCTGAAAAAGAAGTCTCTCTACAGGAGT
>gene=chr20_9553435-9553695; species=equCab
ACAAGAGAGGC-TTCTCCTGACTCCTCCAAAGAGAAGAGTCCTGTGATTTTGTGCAAAAGTAACTTCATAAAAATGAGACCATGGTCTGCATC-CTTTTAGGGGGATTTCCATATGGCAAGATGTAATAAAAGAAGATCAGATCT----TTTTACAAATTATCACCCAGGCTGCTAAACTGTTTAGCTGCTGT--TACAAGGCCACTAGTTGTCACCGAAAATCAGATA----GTGAGAAGGAATTCTCTCTACAGGAAT
>gene=chr20_9553435-9553695; species=gorGor
-------------------------------------------------------------------------------------------------------GGATTTCCATATGGCATGATGTAATGAGAGAAGACCAGGTCAATCGTCTTGCAAATTATCACCCAGGCTGCTAAATTGCTTAGCTGCAGGGTTACCAGGTCATTAATTGTCATTGAAAATTGGATACATTTTAAGAAGGAATTCTCTCTACAGGAAT
>gene=chr20_9553435-9553695; species=panTro
ACAACAAAGGCATTCTTCCCATCCCTCCAAAGAGAACAGTGCTGTGATTTTGTAAACGAGTAACTCCTTACAAAGGAGACCATGGTCTGCAAAGTTTTCAGGGGGAAATCCATATGGCATGATGTAATGAGAGAAGACCAGGTCAATCGTCTTGCAAATTATCACCCAGGCTGCTAAATTGCTTAGCTGCAGGGTTACCAGGTCATTAATTGTCATTGAAAATTGGATACATTTTAAGAAGGAATTCTCTCTACAGGAAT
>gene=chr20_9553435-9553695; species=papHam
ACAACAAAGGCATTCTTCCCATCCCTCCAAAGAGAACAGTGCTGTGATTTTGTGAACGAGTAACTCCTTACAAAGGAGACCATGGTCTGCAAAGTTTTCAGGGGGATTTCCATATGGCATGATGTAATGAGAGAAGGCCAGATCAATCGTCTTGCAAATTATCACCCAGGCTGCTAAACTGCTTAGCTGCAGGGTTACCAGGTCATTAATTGTCATTGAAAATTGGATACATTTTAACAAGGAATTCTCTCTACAGGAAT
>gene=chr20_9553435-9553695; species=ponAbe
ACAACAAAGGCATTCTTCCCATCCCTCCAAAGAGAACAGTGCTATGATTTTGTGAAAGAGTAACTCCTTACAAAGGAGACCATGGTCTGCAAAGTTTTCAGGGGGATTTCCATATGGCATGAGGTAATGAGAGAAGACCAGGTCAATCGTCTTGCAAATTATCACCCAGGCTGCTAAACTGCTTAGCTGCAGGGTTACCAGGTCATTAACTGTCATTGAAAATTGGATACATTTTAAGAAGGAATTCTCTCTACAGGAAT
>gene=chr20_9553435-9553695; species=rheMac
ACAACAAAGGCATTCTTCCCATCCCTCCAAAGAGAACAGTGCTGTGATTTTGTGAACGAGTAACTCCTTACAAAGGAGACCATGGTCTGCAAAGTTTTCAGGGGAATTTCCATATGGCATGATGTAATGAGAGAAGGCCAGATCAATCGTCTTGCAAATTATCACCCAGGCTGCTAAACTGCTTAGCTGCAGGGTTACCAGGTCATTAATTGTCATTGAAAATTGGATACATTTTAACAAGGAATTCTCTCTACAGGAAT
>gene=chr20_11252079-11252339; species=hg19
TCCAGCACTTGACCAGGTCCCCGGCAGGCACTGAGCCATTTGATGCAGAGGAATGCTGAGCAGCGTGAGGCCAGGCAGGCCCAACTGGCCAGGTGACGCCTGGCCAGATGGTTCCTCCCCCCGGCGCCCCCAGAGGCCACTATTGAAAACCTGAAAGAGACAAAAAGCCTGTGGAATCCTCCAAGGGGACCAGATGCTGCTTAGGGAAAACCTCTCCACACTGTGGCATCAGGGAACGGGTGGTGCAAGAGAAGCTTCAA
>gene=chr20_11252079-11252339; species=bosTau
TCCAGCCCTCGGCCACGTCCCCGCTGGGCAGAGGG--AAGCGATGTTGGGGAATGCAGAGCAGCGTGTGGGTAGGC-GGCCTGACCGGCCAGGTAATACCCTGCCGGATGTTCGCCTGC---------CCCAGAGGCCACTATTGAAGCCCTGAAAGAGATAAAATGCCTGTGGAATCCTTCGAGAGGACCAGATGCTGCTTAGG---AACCTGTTTGTGCTGCAGTATCAGG--------------------------C
>gene=chr20_11252079-11252339; species=calJac
TCCAGCACTTGACCAGGTCCCCGGCAGGCACTGAGCCATTTGATGCAGAGGAATGCCGAGCAGCATGAGGCCAGGCAGGCCCAACTGGCCAGGTGACGCCTGGCCAGATGGTTCCTCCCCCCGGCA-CCCCAGAGGCCGCTATTGAAAATCTGAAAGAGACAATACGCCTGTGGAATCCTCCAAAGGGACCAGATGTTGCTTAGGGAAAACCTGCCCAAATTGGCTTATCAGGGAAGGGGTGGAGCAAGAGAAGCTTCAA
>gene=chr20_11252079-11252339; species=canFam
TCCAGCCCTCAGCCAGGACCCCGATGGGTACGGGGCCATCTGATGCAGGGGAATGCAGGGTGGTGTGCAGTCAGGCAGGACCAACTGGCCAAGTGACGCCTTGCCAGATGGTCTCTCAC---------CCCAGAGGCCACTATTTAAAACCTGAGAGAGACAAAACGCCTGTGGAATCCTTCAAGAGGACCAGATGCTACTTAGGGAAAACTTGTCTACCCTGCAGCATCAGG--------------------------C
>gene=chr20_11252079-11252339; species=equCab
TCCAGCACTCAGCCAGGTCCCCAGGGAGCACGGGGCCACTTGATGCAGGGGAATGCCGAGCAGCGTGCGGTCAGGCAGGCCCAACTGGCCAGGTGACGCCTCGCCAGATGGTCGCCTGC---------CCCAGAGGCCACTATTGAAAACCTGAAAGAGACAAAACGCCTGTGGAATCTTCCAGGAGGGACAGATGCTGCTGAGGGAAAACCTGTCTTTGCTGCAGTGTCAGG--------------------------C
>gene=chr20_11252079-11252339; species=gorGor
TCCAGCACTTGACCAGGTCCCCGGCAGGCACTGAGCCATTTGATGCAGAGGAATGCTGAGCAGCGTGAGGCCAGGCAGGCCCAACTGGCCAGGTGACGCCTGGCCAGATGGTTCCTCCCCCCGGCGCCCCCAGAGGCCACTATTGAAAACCTGAAAGAGACAAAAAGCCTGTGGAATCCTCCAAGGGGACCAGATGCTGCTTAGGGAAAACCTCTCCACACTGCGGCATCAGGGAACGGGTGGTGCGAGAGAAGCTTCAA
>gene=chr20_11252079-11252339; species=panTro
TCCAGCACTTGACCAGGTCCCCGGCAGGCACTGAGCCATTTGATGCAGAGGAATGCTGAGCAGCGTGAGGCCAGGCAGGCCCAACTGGCCAGGTGACGCCTGGCCAGATGGTTCCTCCCCCCGGCGCCCCCAGAGGCCACTATTGAAAACCTGAAAGAGACAAAAAGCCTGTGGAATCCTCCAAGGGGACCAGATGCTGCTTAGGGAAAACCTCTCCACACTGCAGCATCAAGGAACGGGTGGTGCAAGAGAAGCTTCAA
>gene=chr20_11252079-11252339; species=papHam
TCCAGCACTTGACCAGGTCCCCGGCAGGCGCTGAGCCATTTGATGCAGAGGAATGCTGAGCAGCGTGAGGCCAGGCAGGCCCAACTGGCCAGGTGACGCCTGGCCAGATGGTTCCTCCCCGCGGCGCCCCCAGAGGCCACTATTGAAAATCTGAAAGAGACAAAACGCCTGTGGAATCCTCCAAGGGGACCAGATGCTGCTTAGGGAAAACCTGTCCACACTGAGGCATCAGGGAATGGGTGGAGCAAGAAAAGCTTCAA
>gene=chr20_11252079-11252339; species=ponAbe
TCCAGCACTTGACCAGGTCCCCAGCAGGCACTGAGCCATTTGATGCAGAGGAATGCTGAGCAGCGTGAGGCCAGGCAGGCCCAACTGGCCAGGTGACGCCTGGCCAGATGGTTCCTCCCCCCGGCGCCCCCAGAGGCCACTATTGAAAACCTGAAAGAGACAAAACGCCTGTGGAATCCTCCAAGGGGACCAGATGCTGCTTGGGGAAAACCTGTCCACACTGTGGCATCAGGGAACGGGTGGTGCAAGAGAAGCTTCAA
>gene=chr20_11252079-11252339; species=rheMac
TCCAGCACTTGACCAGGTCCCCGGCAGGCGCTGAGCCATTTGATGCAGAGGAATGCTGAGCAGCGTGAGGCCAGGCAGGCCCAACTGGCCAGGTGACGCCTGGCCAGATGGTTCCTCCCCCCGGCGCCCCCAGAGGCCACTA-TGAAAATCTGAAAGAGACAAAA-----------------------------------------------------------------------------------------------
>gene=chr20_14900509-14900769; species=hg19
GTGGCCCCATTAGCCCCTCCTTTACCTCCCTTTCCTAGAGGAAATCAAAGCAACTCCTATGAGCAATCATTCTAGTCAGCTTCCAGACTTCCAGAGCCTGCTGAATCTAGCTCCTCCCACCCTGCCCCCAGCAGGTGAGCACACCTGGGATCGCTGCAGGCTGACATTGCATCGTGATTTCTCTGCATCTCAAACAGCCGGCAGCCCTGCAGAAACCTCTTCCCCTTGCTGAGATAAAGTATATGAATTAATTCCCTTTT
>gene=chr20_14900509-14900769; species=bosTau
CTGGCCCCATGGGCACCCGCTTTATCTTCCTTTCCTGGAGGAAATCAAAGCCTCTCCCAAGAGCAATTATTCCGGTC-AGTCCCAGACTTCCAGAGCCT------------CCCTCTCGCCTGCC--CCAGCAGGTGAGCACACCTGAGGTCCCTGCAG--AGACATTCCTAG-AGGTTTCTCTGTATCTC-TATTGCCAGTGTCCCTGCAGAAATC-----TCTGTACTGAAATAAAGCAGAC--------TCCCTTTT
>gene=chr20_14900509-14900769; species=calJac
GTGGCCCCATTAGCCCCTCCTTTACCTTCCTG----------------------TCCTGTGAGCAGTCATTCTAGTCTGCTGCCAGACTCCCCGAGCCTGCGGAATCTAGCTCCTCCCACCCTGCCCCCAGCAGGTGAGCACACCTGGGATCGCTGCAGGCTGGC--TGCCTAGTGATTTCTCTGCATCTCCAACAGCTGGCAGCCCTGCAGAACCCTCTTCCCTTTGCTGGAATAAAGTAAATGAATTAATTCCCTTTT
>gene=chr20_14900509-14900769; species=canFam
CTGGCCTCATGAGCCCCTCCTTTATCTTTCTTTCCTGGAAGAAAGCATAGCATCTCCCAAGAGCAATTAATATAGTCcGCTTCCAGACTTTTAGAGCCTGCTGGGTC-CCCTACTATGAGCCTACAGCCAGCATGTTAGCACACCTGAGAGCCCTGCAGGCAGACATTTCTAG-TGATTTCTCTGCATCTCAAACAGCTGGCATCCCTGCAGAAATCTCTCCCCTTTGCTGAAATAAGGCAGATGAATTAAGTCCCTTTT
>gene=chr20_14900509-14900769; species=equCab
CTGGCCCCAAAAGCTCCTCCTTTATCTTTCTTTCCTAGTGGCAATCAAAGC-TCTCCCAAGAGCAATTATTATAGTCGGCTTCCAGACTTCCAAAGCCTGCTGGATCTCTCTCCTCTCACCCTGCAGCCAGCAGGTGTGCACACCTGAGATCGCTGCAGGCAGACGTTTCTAG-TAATTTCTCTGCATCTCAAGCAGGCAGCAT-CCTGCAGAAATCTCTTTCTTTTGCTCAAATAAGAGAGATGAATTAATCTCCCTTT
>gene=chr20_14900509-14900769; species=gorGor
GTGGCCCCATTAGCCCTTCCTTTACCTCCCTTTCCTAGAGGAAATCAAAGCAACTCCTATGAGCAATCATTCTAGTCAGCTTCCAGACTTCCAGAGCCTGCTGAATCTAGCTCCTCCCACCCTGCCCCCAGCAGGTGAGCACACCTGGGATCGCTGCAGGCTGACATTGCATCGTGATTTCTCTGCATCTCAAACAGCCGGCAGCCCTGCAGAAACCTCTTCCCCTTGCTGAAATAAAGTAGATGAATTAATTCCCTTTT
>gene=chr20_14900509-14900769; species=panTro
GTGGCCCCATTAGCCCCTCCTTTACCTCCCTTTCCTAGAGGAAATCAAAGCAACTCCTATGAGCAATCATTCTAGTCAGCTTCCAGACTTCCAGAGCCTGCTGAATCTAGCTCCTCCCACCCTGCCCCCAGCGGGTGAGCACACCTGGGATCGCTGCAGGCTGACATTGCATCGTGATTTCTCTGCATCTCTAACAGCCGGCAGCCCTGCAGAAACCTCTTCCCCTTGCTGAAATAAAGTAGATGAATTAATTCCCTTTT
>gene=chr20_14900509-14900769; species=papHam
GTGGCCCCATTAGCCCCTCCTTTACCTTCCTTTCCTAGAGGAAATCAAAGCAACTCCTATGAGCAATCATTCTAGTCAGCTTCCAGACTTCCAGAGCCTGCTGAATCTAGCTCCTCCCACCCTGCCCCCAGCAGGTGAGCACACCTGGGATCGCTGCAGGCTGGCATTGCTTCGTGATTTCTCTGCATCTCAAACAGCCGGCAGCCCTGCAGAAACCTCTTCCCTTTGCTGAAATAAAGTAGATGAATTAATTCCCTTTT
>gene=chr20_14900509-14900769; species=ponAbe
GTGGCCCCATTAGCCCCTCCTTTACCTTCCTTTCCTAGAGGAAATCAAAGCAACTCCTATGAGCAATCATTCTAGTCAGCTTCCAGACTTCCAGAGCCTGCTGAATCTAGCTCCTCCCATCCTCCCCCCAGCAGGTGAGCACACCTGGGATCGCTGCAGGCTGACATTGCATCGTGATTTCTCTGCATCTCAAACAGCCGGCAGCCCTGCAGAAACCTCTTCCCCTTGCTGAAATAAAGTAGATGAATTAATTCCCTTTT
>gene=chr20_14900509-14900769; species=rheMac
GTGGCCCCATTAGCCCCTCCTTTACCTTCCTTTCCTAGAGGAAATCAAAGCAACTCCTATGAGCAATCATTCTAGTCAGCTTCCAGACTTCCAGAGCCTGCTGAATCTAGCTCCTCCCACCCTGCCCCCAGCAGGTGAGCACACCTGGGATCGCTGCAGGCTGGCATTGCTTCGTGATTTCTCTGCATCTCAAACAGCCGGCAGCCCTGCAGAAACCTCTTCCCTTTGCTGAAATAAAGTAGATGAATTAATTCCCTTTT
>gene=chr20_15618727-15618794; species=hg19
AGCTCCCTTGGAATGAGCCGTGCATTGTTCCATGCCACCTGGCTGCAAAACAAACACAAGGAATTTG
>gene=chr20_15618727-15618794; species=bosTau
AACTCCCTTGAAATGAGCCATGCTCTCTTCCATGCCACCTGGCTATGAGACAAACATGAAGAATTTG
>gene=chr20_15618727-15618794; species=calJac
AGCTCCCTTGGAACCAGGCATGCATTATTCCATGCCACCTGGCTGCAA----AACACAAGGGGTTTG
>gene=chr20_15618727-15618794; species=canFam
ACTCCCTTTGGAATGAGCCATGCATTCCTCTGTGCCACCTGGCTACGAAACAAATTTGAAAAACTTG
>gene=chr20_15618727-15618794; species=equCab
AGTTCCCTTGGAACGAGCGGCGCATTCTTCCATGCCACCTGGCTATGAAACAAACAGGAAGCGTTT-
>gene=chr20_15618727-15618794; species=gorGor
AGCTCCCTTGGAATGAGCTGTGCATTATTCCATGCCACCTGGCTGCAAAACAAACACAAGGAATTTG
>gene=chr20_15618727-15618794; species=panTro
AGCTCCCTTGGAATGAGCCGTGCATTATTCCATGCCACCTGGCTGCAAAACAAACACAAGGAATTTG
>gene=chr20_15618727-15618794; species=papHam
AGCTCCCTTGGAACGAGCCGTGCATTATTCCATGCCACCTGGCTGCAAAACAAACACAAGGAATTTG
>gene=chr20_15618727-15618794; species=ponAbe
AGCTCCCTTGGAATGAGCCGTGCATTATTCCATGCCACCTGGCTGCAAAACGAACACAAGGAATTTG
>gene=chr20_15618727-15618794; species=rheMac
AGCTCCCTTGGAACGAGCCGTGCATTATTCCATGCCACCTGGCTGCAAAACAAACACAAGGAATTTG
>gene=chr20_18837568-18837828; species=hg19
ATTGGCTCCAAGACCCACCAGAGAAACCTACATTTCCTGCCTTGTCCCTCCCATAAATCCTGACTGTCTTTTAAGTCTGTCCCTAAAATGACCCTTGGAATGCCTTTGGTGGTTCCTATCCCTTTGTTGGCTGAATAGCCTGCCTGCTGTGGTATTGTGCCTCTATAGTCTCATTGCCCATGTGGGAGGCTGCTAGGCCTTGTGGGGCCCCTAGGCCGTGCGGAGCTCCACCACTGACACTGCTCAGGTCATTCTGCTGA
>gene=chr20_18837568-18837828; species=bosTau
--------------------------------------------------------------------------------------------------------------------------------------------------------------------------------------------------------------------------------------------------------------------
>gene=chr20_18837568-18837828; species=calJac
ATTGGTTCTAAGAACCACCAGGGATACCTACATTTTGTCCTTTGTCCCTCCCATAGATCATGACTGTCTTTTAAGTTTGTCGCCAGAA-ATTCCAGGGAATGCCTTTGGTGGTCCCTCTCCAGTTGGTGGCTGGATAGCCTGCTTGCTGTGGTGTTGTGCCTCTATAGTCTCATTGCCCATGTGGGAGGCTGCTAGGCCATGTGGGTCCCCTAGGCCCTGCAGAGCTCCACCACTG--------TAGGTCATTCCACTGA
>gene=chr20_18837568-18837828; species=canFam
GTTGGT-CTAAGGCCCATCAGTGAAACCTGAAAATCTTGCCTTGTCCCTTCCCTGAGCCCTGATT-CTCCCTAAGTTTGGCCCC-AAATGGCCCTGAGGACATCTTTTGTGGTCCTTGGCCCCTTGGTCACTGGCTAGT-TGCTTACTCTGGCATTGTGTCTCGGTAGGCTCATTTCCTATGTGGGTGGCTGCTAGATCACTGGGGGGCCTTGGGCCATACAA----------CTGAAACTGTTCTGGCCATTTGGCTGC
>gene=chr20_18837568-18837828; species=equCab
GTTGGTTCTAAGGCCCAACAGCAAAACCTGGAAATCCTGCCTTG-CCCTGCCCCAAGCCCTGACT-CTCCCTAAGTTTGGCCCCCAAACGTCCCTTGGGATGCCTTTGGTGGCCCCTGACCCCTTGGTGGCTGGCTCTC-TGCCTGCTGTGGCATTGTA-------------------------GGTGGCTGCTAGACCACGGGGG--CTGTGGGCCCT-CAGATCTCCGTCTCTGAAACTGCCCCGGTCATCCTGCGGA
>gene=chr20_18837568-18837828; species=gorGor
ATTGGCTCGAAGACCCACCAGGGAAACCTACATTTCCTGCCTTGTCCCTCCCATAAATCCTGACTGTCTTTTAAGTCTGGCCCCAAAATGACCCTTGGAAT-CCTTTGGTGATTCCTATCCCTTTGGTGACTGAATAGCCTGCCTGCTGTGGTATTGTGCCTCTATAGTCTCACTGCCCATGTAGGAGGCTGCTAGGCCTTGTGGGGCCCCTAGGCCCTGTGGAGCTCCACCACTGACACTGCTCAGGTCATTCTGCTGA
>gene=chr20_18837568-18837828; species=panTro
ATTGGCTCCAAGACCCACCAGGGAAACCTACATTTCCTGCCTTGTCCCTCCCATAAATCCTGACTGTCTTTTAAGTCTGGCCCCAAAATGACCCTTGGAATGCCTTTGGTGGTTCCTATCCCTTTGGTGACTGAATAGCCTGCCTGCTGTGGTATTGTGCCTCTATAGTCTCATTGCCCATATACGAGGCTGCTAGGCCTTGTGGGGCCCCTAGGCCCTGTGGAGCTCCACCACTGACACTGCTCAGGTCATTCTGCTGG
>gene=chr20_18837568-18837828; species=papHam
ACTGGCTCTAAGACCCACCAGGGAAACTTACATTTCCTGCCTTGTCCCTCCCATAGATCCTGACTGTCGTTTAAGTCTGGCCCCAGAATGACCCTTGGAATGCCTTTGGTGGTTCCTATCCCCTTGGTGGCTGAATAGCCTGCCTGCTGTGGTATTGTGCCTCTACAGTCTCATTGCCCATGTGGAAGGCTGCTAGGCCATGTGGGGCCCCTAGGTCCTGTGGAGCTCCACCACTGACACTACTCACGTCATTCTGCTGG
>gene=chr20_18837568-18837828; species=ponAbe
ATTGGTTCTAAGACCTACCAGGGAAACCTACATTTTCTGCATTGTCCCTCCCATAAATCCCAACTGTCTTTTAAGTCTGGCCCCAAAATGACCCTTGGAATGCCTTTGGTGGTTCCTATCCCTTTGGTGGCTGACTAGCCTGCCTGCTGTGGTATTGTGCCTCTACAGTCTCATTGCCCATGTGGGAGGCTGCTAGGCCGTGTGGGGCCCCTAGGCCTTGTGGAGCTGCACCACTGACACTGCTCAGGTCATTCTACTGA
>gene=chr20_18837568-18837828; species=rheMac
ACTGGCTCTAAGACCCACCAGGGAAACTTACATTTCCTGCCTTGTCCCTCCCATAGATCCTGACTGTCATTTAAGTCTGGCCCCAGAATGACCCTTGGAATGCCTTTGGTGGTTCCTATCCCCTTGGTGGCTGAATAGCCTGCCTGCTGTGGTATTGTGCCTCTACAGTCTCATTGCCCATGTGGAAGGCTGCTAGGCCATGTGGGGCCCCTAGGCCCTGCGGAGCTCCACCACTGACACTACTCACGTCATTCTGCTGG
>gene=chr20_19601135-19601395; species=hg19
CCAGACCCTCAGCAGTTTGACATTAAAGCTTGGCAACAAAGCAGAAGTTCACCAGGGAGCAAACAGCTGGAATATTCACACCAGTTGTCCTAGCTGTCACTGGGACACTAGCACATTCTTGGGGAAATCCAGATAAGGCCCCACCTGCTGGGACATTAGCAGGTCTTCTGTCTTGTGTTTACAGAGCAGCTGGATGATTAACGCATGTGTTGCTTACCTGAGAAATGGAATTTGAGCTTCTGTCCTGGGAGAGAGATGAG
>gene=chr20_19601135-19601395; species=bosTau
CTAGAACATTAGCTGTCTGACGTTAAAGCCTTACCAT-GGGCTGAGGTGCTCCTGGGGGCTGGCAGCTGCA-GGTCTACCCCAGCTGTTGTGAATGTCACTGGGAAACCAGCACATTAATGGGGAAAG-CAGATAAGATGCCACCTGCCAGCATCTTACCGGATCTTCTGTCTTATTTGGGCAGAGCAGATGAATGAGTAATTCATTCACTCCTTCCCTGAGAAATG---------------------------------
>gene=chr20_19601135-19601395; species=calJac
CCAGACCCTCAGCAGTTTGACACTGAAGCTTGACAACAAAGCAGAAGTTTACCAGGGAGCAGGCAGCTGGAATATTCGAGCCAGTTGTCCTAGCTGTCACTGAGACACTAGCACATTCTTGGGGAAATCCGGATAAGGCTCCACCTGCTGGGACACAATCAGGTCTTCTGACTTGTGTTTACAGAGCAGCTGGATGCTTTACTCTTGTGTTGCTTACCTGAGCAATGGAATTTGAGCTTCTGTCCTGGGGGAGAGATGAG
>gene=chr20_19601135-19601395; species=canFam
TCAGAACC--------TTGGCATTGAAGCTTGACAGCAAGGC------TCATCTGGGGGCAAACAGCTGCAGTGTCCATACCAGCTGTCATCGATGTCACTGGGACACCAGCACATTAGTGAGGAAAT-CAGATGAGACCCCACCTACTGGGACATGATTGGATCTTCTGTCTTGTGTCTGCAGAGTAACTGGATGGGTAATTCACTCATTCCTTACCTGAGAAATGAGATGTGAGCTTCTATTATAGTTGAGAAATCAG
>gene=chr20_19601135-19601395; species=equCab
CCAGAAACTTCGATGTTTAACGTTAAAGCTTGACAGC-AGGCAGAGGTTCACCTAGGGACAGGCAGCTGCAGTGTTAACACCAGCTGTTGTAGATGTTGCTGGGACACCAGTACATCAACGGGGAAAT-TGGATGAGACATTATCCGCTGGGACATTATCAGGCCTTCTGTCCTGTGTTTGCAGAGCAGCTGGATGGGTAATTCATTCATTCCTTACCTGAGAAATGAGACTTGAGCTTCTGTGCTAGGTGAGAGATTGG
>gene=chr20_19601135-19601395; species=gorGor
CCAGACCCTCAGCAGTTTGACATTAAAGCTTGGCAACAAAGCAGAAGTTCACCAGGGAGCAAGCAGCTGGAATATTCACACCAGTTGTCCTAGCTGTCACTGGGACACTAGCACATTCTTGGGGAAATCCAGATAAGGCCCCACCTGCTGGGACATTAGCAGGTCTTCTGTCTTGTGTTTACAGAGCAGCTGGATGATTAACACATGTGTTGCTTACCTGAGAAATGGAATTTGAGCTTCTGTCTTGGGAGAGAGATGAG
>gene=chr20_19601135-19601395; species=panTro
CCAGACCCTCAGCAGTTTGACATTAAAGCTTGGCAACAAAGCAGAAGTTCACCAGGGAGCAAACAGCTGGAATATTCACACCAGTTGTCCTAGCTGTCACTGGGACACTAGCACATTCTTGGGGAAATCCAGATAAGGCCCCACCTGCTGGGACATTAGCAGGTCTTCTGTCTTGTGTTTACAGAGCAGCTGGATGATTAACGCATGTGTTGCTTACCTGAGAAATGGAATTTGAGCTTCTGTCCTGGGAGAGAGATGAG
>gene=chr20_19601135-19601395; species=papHam
TCAGACCCTCAGCAGTTTGACATTAAAGCTTGGCAACAAAGCAGAAGTTCATCAGGGAGCAAGCAGCTGGAATATTCACGCCAGTTGTCCTTGCTGTCACTGGGACACTAGCACATTCTTGGGGAAATCCGGATAAGGCCCCACCTGCTGGGACATTATCAGGTCT--TGTCTTGTGTTTACAGAGCGGCTGGATAGCTAATGCATGTGTTGCTTACCTGAGAAATGAAATTTGAGCTTCCGTCCTGGGAGAGAGATGAG
>gene=chr20_19601135-19601395; species=ponAbe
CCAGACCCTCAGCAGTTTGACATTAAAGCTTGGCAACAAAGCAGAAGTTCACCAGGGAGCAAGCAGCTGGAATATTCACACCAGTTGTCCTAGCTGTCACTGGGACACTAGCACGTTCTTGGGGAAATCCGGATAAGGCCCCACCTGCTGGGACATTAGCAGGTCTTCTGTCTTGTGTTTACAGAGCAGCTGGATGGCTAACGCATGTGTTGCTTACCTGAGAAATGGAATTTGAGCTTCTGTCCTGGGAGAGAGATGAG
>gene=chr20_19601135-19601395; species=rheMac
CCAGACGCTCAGCAGTTTGACATTAAAGCTTGGCAACAAAGCAGAAGTTCATCAGGGAGCAAGCAGCTGGAATATTCACGCCAGTTGTCCTTGCTGTCACTGGGACACTAGCACATTCTTGGGGAAATCCGGATAAGGCCCCACCTGCTGGGACATTATCAGGTCT--TGTCTTGTGTTTACAGAGAGGCTGGATAGCTAATGCATGTGTTGCTTACCTGAGAAATGAAATTTGAGCTTCCGTCCTGGGAGAGAGATGAG
>gene=chr20_20868607-20868867; species=hg19
GGACAATTGGAATGGGACATTGGCCGGGCAGGAGGTGGTTGTCAACAGAGCTGAGACAATCCCGCGAGCAGGGCCTTCACAAAGCTGGCAGGGTACAATGTCACAGCTGGCTGCTGGCGGGGTGCCGGGCTGACAGCGCCTCCCCGTTCATCCAGGTGGTGAGGCTGAGCCAGCCTTTTAACTTTGTGAGTTTCTTTAAAAGGGAAGAGAGAGAGGAGTGGGGGAAAAGCCCTCCTGTTTCTTCAGTAGGAAAGAAAGTG
>gene=chr20_20868607-20868867; species=bosTau
GGACCATGGGAATGGA--TGTGGCTGGGG-GGAGCTGGTCGCCAATAGAGCCAGGACAACC-CACAGGCAGGGCCCTCACACAGCTGGCCGGCCACAATATCACAGCTGGCTGCTGGC-------------------ACCT-CCCACCCAGCCAGGTGGTCAGGATGAGCTGGCCTTTTAACTTCCTAGGTTTT-TAAAAGGG---AAGAGAGAGAAAAAAATAAAAAGCCCTCCTATTTCTTCAGTAGGAGAGAAAGTA
>gene=chr20_20868607-20868867; species=calJac
GGACAATCGGAATGGGACATTGGCCGGGCGGGAGGTGGTTGTCAACAGAGCCGGGA---------------------CACAAAGCTGGCAGGGTACAATGTCACAGCTGGCCGCTGGCTGGGCGCCGGGCCGACAGTGCCTCCCCATCCATCCAGGTGGTGAGGCTGAGCCGGCCTTTTAACTTCGTGAGTTTCTTTAAAAGGGAAGAGAGAGAGGGGTGGGGGAAAGCCCCTCCTGTTTCTTCAGTAGGAAAGAAAGTA
>gene=chr20_20868607-20868867; species=canFam
GGACAATAGGAATGGGCCACTGGCTGGGCAGGAGGTGGCTACCAGTAGAGCCAGGAAAATCCCTGGAGCAGGGCCCTCGCACAGCTGGCAGGGCACAATGTCACAGCTGGCTGCTGGCAGGGCGCCCG-GCGACAGGGCCT-CTCGTCTGCCCAGGTGGTCAGACTGAGCTGGCCTTTTAACTTCTCAAATTTTTTAGAAAGGGAAGAGGGAGAGCGAGAGCAAGAGACTCttCTTGTATCTTCAGTAGGAGAGAAAGTA
>gene=chr20_20868607-20868867; species=equCab
GGACAATGGGAATA-GACACTGGCTGGGTGGGAGGTGGTTGCCAACAGAGCCAGGACAATCCCGTGAGCAGGGCCTTCACACAGCTGGCAGGGCACAATGTCACAGCTGGCTGCTGGCAGGGCGCCTGCATGCCAGCGCCT-CCCGTCCATCCAGGTGGTCAGGCTGAGCTGGTCTTTTAACTTCATAAGTTTTTTAAAAAGGAAAGAGAGGGA--GAGATTAAAAAATACCCCCTGTTTCTTCAATAAGAGAGAAAGTA
>gene=chr20_20868607-20868867; species=gorGor
GGACAATTGGAATGGGACATTGGCCGGGCAGGAGGTGGTTGTCAACAGAGCTGAGACAATCCCGCGAGCAGGGCCTTCACAAAGCTGGCAGGGTACAATGTCACAGCTGGCTGCTGGCGGGGTGCCGGGCTGACAGCGCCTCCCCGTTCATCCAGGTGGTGAGGCTGAGCCAGCCTTTTAACTTTGTGAGTTTCTTTAAAAGGGAAGAGA-AGAGGAGTGGGGGAAAAGCCCTCCTGTTTCTTCAGTAGGAAAGAAAGTA
>gene=chr20_20868607-20868867; species=panTro
GGACAATTGGAATGGGACATTGGCCGGGCAGGAGGTGGTTGTCAACAGAGCTGAGACAATCCCGCGAGCAGGGCCTTCACAAAGCTGGCAGGGTACAATGTCACAGCTGGCTGCTGGCGGGGTGCCGGGCTGACAGCGCCTCCCCGTTCATCCAGGTGGTGAGGCTGAGCCAGCCTTTTAACTTTGTGAGTTTCTTTAAAAGGGAAGAGAGAGAGGAGTGGGGGAAAAGCCCTCCTGTTTCTTCAGTAGGAAAGAAAGTA
>gene=chr20_20868607-20868867; species=papHam
GGACAATCAGAATGGGACACTGGCCAGGCAGGAGGTGGTTGTCAACAGAGCTGGGACAATCCCGTGAGCAGGGCCTTCACAAAGCTGGCAGGGTACAATGTCACAGCTGGCTGCTGGCGGGGTGCTGGGCTGACAGCGCCTTCCAGTCCATCCAGGTGGTGAGGCTGAGCCGGCCTTTTAACTTTGTGAGTTTCTTTAAAAGGGAAGAG--AGAGGAGTGGGGGAAAAACCCTCCTGTTTCTTCAGTAGGAAAGAAAGTA
>gene=chr20_20868607-20868867; species=ponAbe
GGACAATTGGAATGGGACATTGGCCGGGCAGGAGGTGGTTGTCAACAGAGCTGAGACAATCCCGCGAGCAGGGCCTTCACAAAGCTGGCAGGATACAATGTCACAGCTGGCTGCTGGCGGGGTGCCGGGCTGACAGCGCCTCCCCGTTCATCCAGGTGGTGAGGCTGAGCCAGCCTTTTAACTTTGTGAGTTTCTTTAAAAGGGAAGAGAGAGAGGAGTGGGGGAAAAGCCCTCCTGTTTCTTCAGTAGGAAAGAAAGTA
>gene=chr20_20868607-20868867; species=rheMac
GGACAATCAGAATGGGACACTGGCCAGGCAGGAGGTGGTTGTCAACAGAGCTGGGACAATCCCGTGAGCAGGGCCTTCACAAAGCTGGCAGGGTACAATGTCACAGCTGGCTGCTGGTGGGGTGCTGGGCTAACAGCGCCTTCCAGTCCATCCAGGTGGTGAGGCTGAGCCGGCCTTTTAACTTTGTGAGTTTCTTTAAAAGGGAAGAGAGAGAGGAGTGGGGGAAAAACCCTCCTGTTTCTTCAGTAGGAAAGAAAGTA
>gene=chr20_23042921-23043181; species=hg19
CAGAACGTTGGAGCACTGCTGCCTCTGGTGGACTGAAGGGCAGCTGGCATTAAAAACAGGATGTTCCTGCTGTGATACAGGCAGAGGAAGAAGAAGGGTATGCAAACCAAGGCAGTCCCCTGCAGccttgcccctcagtgtgtggtcccagaccagcagcatcactgcacctggtagcttgttagaaatgcacaacctctgaccccaccccgacctcctgcatcagaatctgcctgttgacaaggtcTTGGGGAAAAGGG
>gene=chr20_23042921-23043181; species=bosTau
CTGAACGTTCGTGCATTGCCAGCTCTGGTCGAGTGAGTGGCAGCTGGGGTCGGAAACAGG---------------------CAGAGGGAAAGGAAGGATCTACTAGCCAAGTGG--CT------GCCTTGCTCCCCAACATGAGGTCCCAGACCAGCAT-GTTG-----TCTGGGGACTGCTTC-CAATGTGCCATCTCTGATCTTACCCTTGCTTCCCGAATCAGGATCTGCCT-TTGACAAGACCC---------CCT
>gene=chr20_23042921-23043181; species=calJac
CAGAA-----------CGCCGCCTCTGGTGCACTGAAGGGCAGCTGGCAGTGGGG--AGGATGCTCCTGCTATGATGCAGGCTGAGGAAGAGGAAGGGTATGCGAACCGAGGCGGTGCCCAGCAGccttg-ccctcagtgtgtggtcccggaccaacagcatca------ctggaatcctgttagaaatgcagaccctccgg-cccatcccgacctcctgcatcagaatctgcctgttgacaggatcTTGGGGCGAACTG
>gene=chr20_23042921-23043181; species=canFam
CGAAATATTTGGGCATTTCGGCCTCTAGCAGAGTGGGAGGCAGCTAGGGTTGGAGACAGGGTGGCACTGCTGTGATGCAGGCTGAGGAAGAGGGGGGATCTGCCTACTAAGGCAG--TCCTGCAGCCCTGTCCCTCAACTAC--ACcccagatcagccttctca-----cctagaagcctgttg-gaatacagcatctctggctctgccgaagccttccgaatcagaatctgcc---tgacaagatcc------------
>gene=chr20_23042921-23043181; species=equCab
CAGAATGCGTTCACATTGCTGCATCTGGCAGAGTGAGGGGCAGCTGGGGTTGGAAACAGAACGGC-CTGCTGTGATGCAGGCTGAGCAAGAGGAGGGACCTGCCAGCCAAGGCAGCTCCCAGCAGccttgcgcctcaacacctggccccagaccagccagctca-----cccagaagcttgttacaaatgcagcatctctgaccccgcc--actcttctgagtcagaatctacct-ttgacaagaccc------------
>gene=chr20_23042921-23043181; species=gorGor
CAGAATGTTGGAGCACCGCTGCCTCTGGTGGACTGAAGGGCAGCTGGCATTAAAAACAGGATGTTCCTGCTGTGATACAGGCAGAGGAAGAAGAAGGGTATGCAAACCAAGGCAGTCCCCTACAGccttgcccctcagtgtgtggtcccagaccagcagcatcactgcacctggtagcttgttagaaatgcacaacctctgaccccaccccgacctcctgcatcagaatctgcctgttgacaaggtcTTGGGGAAAAGGG
>gene=chr20_23042921-23043181; species=panTro
CAGAACGCTGGAGCACTGCTGCCTCTGGTGGACTGAAGGGCAGCTGGCATTAAAAACAGGATGTTCCTGCTGTGATACAGGCAGAGGAAGAAGAAGGGTATGCAAACCAAGGCAGTCCCCTGCAGCCTtgcccctcagtgtgtggtcccagaccagcagcatcactgcacctggtagcttgttagaaatgcacaacctctgaccccaccccgacctcctgcatcagaatctgcctgttgacaaggtcTTGGGGAAAAGGG
>gene=chr20_23042921-23043181; species=papHam
TAGAATGTTGGAGCACCACTGCCTCTGGTGGACTGAAGGGCAGCTGGCATTGAAAACAGGATGTTCCTGCTGTGATACAGGCTGAGAAAGAAGAAGGGTATGCAAACCAAGGCAGTCCCCTGCAGccttgcccctcagtgtgtggtcccagaccagcagtgtcactgcacctggaagcttgttagaaatgcacaacctctgaccccaccctgaccttctgcatcagaatctgcctgttggcaaggtcTTGGGGGGAAGGG
>gene=chr20_23042921-23043181; species=ponAbe
CAGAATGTTGGAGCACCGCTGCCTCTGGTGGACTGAAGGGCAGCTGGCATTAAAAACAGGATGTTCCTGCTGTGATACAGGCAGAGGAAGAAGAAGGGTATGCAAACCAAGGCAGTCCCCTGCAGccttgcccctcagtgtgtggtcccagaccagcagcatcactgcacctggtagcttgttagaaatgcacaacctctgaccccaccccgacctcctgcatcagaatctgcctgttgacaaggtcTTGGGGGAAAAGG
>gene=chr20_23042921-23043181; species=rheMac
CAGAATGTTGGAGCACCACTGCCTCTGGTGGACTGAAGGGCAGCTGGCATTGAAAACAGGATGTTCCTGCTGTGATACAGGCTGAGGAAGAAGAAGGGTATGAAAACCAAGGCAGTCCCCTGCAGCCTtgcccctcagtgtgtggtcccagaccagcagtgtcactgcacctggaagcttgttagaaatgcacaacctctgaccccaccctgaccttctgcatcagaatctgcctgttggcaaggtcTTGGGGGGAAGGG
>gene=chr20_24443119-24443379; species=hg19
TGTACCCCCAAATTGGATAGATGATGTGAGGCCATGCTTAATACATGCTATGGGAGGAGACCCTTGTGGGACCTGGGTGCCTGATAGCAAGCAAACTGCATTAAAGGAATGCCCCTAAGGACCAGCTGCCATGCCAGCTGTGCAGAAGCAAAATAAGGGTTCTTTGTGGGCCAGTGCTGATCTGCATGACAACTGCCCAGGGAACAGAAGCCAGCATGCTGCAGAGAGTTGCCTTTGGTTCAGGCACTCGCCTGAGTAAG
>gene=chr20_24443119-24443379; species=bosTau
TCAGCCCC-GAAATGGGTTA--TTGTTGTGGCCACACTCAGCCCCGGCTGTGGGAGGAGACCCTCTT-CTCCCTGCATGCCTGATATCCAGCAAAGCACGTCCAAAGCACCCCAGGAATGATCAG------------------------------------------------CTGCTGATGTGTATGACAGTCACCCAGGGAGCAG-AGCCGG---GCAGAGG---------GCAGGTTCCAGCATTTGTCCGAATGAG
>gene=chr20_24443119-24443379; species=calJac
GGTACCCCCAAACTGGATAGATTCTGTGAGGCCGTGCTTGGTG-GTGCTGTGGGAGGAGACCCTTGTGGGACCTGGGTGCCTGATAGCAAGCAAACTGCATTGAAGGAATGCCCCTAA-GACCAGCTGCC-TGCC-GCTGTGCAGGAGCAAAGCAAGGGTTCTCTGTGGGCCTGTGCTCATCTGCATGACAATCACCCAGGTGACACAAGCCAGGGTGCAGCAGAGGCT---CTTTGGCTGAGGCACTTGCCTGAGGACA
>gene=chr20_24443119-24443379; species=canFam
TGCATCCC-CAACTGTAGAGATTCTGTGTGGCCATGCTCAACCCCTGCTATAGGAGGAGATCTTCATGGCATCCCGGTGCCTGATATCAAGCAAACCATGTTTCAGTGACACTGGGCAGGACTGGCTGCTGGGACAGTTGTGGCACTGCCAAGTC---CTTCTCTA--GGCCCCTGCTTATGTGCATGACAATCACTCAGTGAATGT-GCCTGCAGAGCAGAAG---GCCAGGGTTGGTTTTGGCATGTGCCTGAGACAG
>gene=chr20_24443119-24443379; species=equCab
TACACTGC-AAG-TGGATAGATTCTACATGGCCATGTTCAGCCCCCGCTGTGGGAGGAGACCCTTACGGCACCCCAGTGCTTGATATCAGGCAAACCATGTTTCAGGGACTCTGGGAAGGACTAGTCACCAGGGTAGCTGTGGCCATGCCAAGCC---GTTCTCCG--G--CCCTGCTCATGCGCATGGCAATCACCCAGTGAACAA-AGCTACAGTG---------------TTGGGTTCTGGCACTTGCCTGAGTGAG
>gene=chr20_24443119-24443379; species=gorGor
TGTACCCGCAAATTGGATAGATTATGTGAGGCCATGCTTAATACATGCTATGGGAGGAGACCC-TGTGGGACCTGGGTGCCTGACAGCAAGCAAACTGCATTAAACGAATGTCCCTAAGGACCAGCTGCCATGCCAGCTGTGCAGAAGCAAAGTAAGGGTTCTTTGTGGGCCGGTGCTGATCTGCATGACAATTGCCCAGGGAACACAAGCCATAGTGCTGTAGAGAGTTGCCTTTGGTTCAGGCACTCGCCTGAGTAAG
>gene=chr20_24443119-24443379; species=panTro
TGTACCCCCAAATTGGATAGATTATGTGAGGCCATGCTTAATACATGCTATGGGAGGAGACCCTTGTGGGACCTGGGTGCCTGATAGCAAGCAAACTGCATTAAAGGAATGCCCCTAAGGACCAGCTGCCATGCCAGCTGTGCAGAAGCAAAGTAAGGGTTCTTTGTGGGCCGGTGCTGATCTGCATGACAATTGCCCAGGGAACACAAGCCAGCATGCTGTAGAGAGTTGCCTTTGGTTCAGGCACTCGCCTGAGTAAG
>gene=chr20_24443119-24443379; species=papHam
TGTACCCCCAAATTGGATAGATTCTGTGAGGCCATGCTTAATACGTGCTATGGCAGGAGACCCTTGTGGGACCCGGGTGCCTGATAGCAAGCAAACTGCATCAAAGGAATGCCCCTAAGGACCAGCTGCCAGGCCAGCTGTGCAGAAGCAGAGTAAGGGCTCTTTGTGGGCTGGTGCTGATCTGCATGACAACTGCCCAGGGAACACAAGCCAGGGTGCAGCAGAGAGCTGCCTTTGGTTCAGGCACTTGCCTGAGTGAG
>gene=chr20_24443119-24443379; species=ponAbe
TGTACCCGCAAATTGGATAGATTATGTGAGGCCATGCTTAATACATGCTATGGGAGGAGACCCTTGTGGGACCTGGGTGCCTGATAGCAAGCAAACTGCATT-AAGGAATGCCCCTAAGGACCAGCTGCCATGCCGGCTATGCAGAAGCAAAGTAAGGGTTCTTTGTGGGCCGGTGCTGATCTGCATGACAATTGCCCAGGGAACACAAGCCAGGGTGCTGTAGAGAGCTGCCTTTGGTTCAGGCACTTGCCTGAGTAAG
>gene=chr20_24443119-24443379; species=rheMac
TGTACCCCCAAATTGGATAGATTCTGTGAGGCCATGCTTAATATGTGCTATGGCAGGAGACCCTTGTGGGACCCGGGTGCCTGATAGCAAGCAAACTGCATCAAAGGAATGCCCCTAAGGACCAGCTGCCAGGCCAGCTGTGCAGAAGCAGAGTAAGGGCTCTTTGTGGGCTGGTGCTGATCTGCATGACAACTGCCCAGGGAACACAAGCCAGGGTGCAGCAGAGAGCTGCCTTTGGTTCAGGCACTTGCCTGAGTGAG
>gene=chr20_30160944-30161074; species=hg19
CTGGGTTCTCCAggcgggcaggggggcccccgggccggcgccTGGCTCCAGCAAGTCTgggccgcctccccgcgccgccccgcgggggccgccAGATGGGCTGCCCGCCCGCCAGCTCAGCGACGCAGGC
>gene=chr20_30160944-30161074; species=bosTau
CTGGGCTCTCCAGGCGGGCATGGGGGC--CCAGGCCGGCGCCTGGCTCCAGCGAGTCTGGGCCGCCTCCCC----------GTGGGGGCCGCCAGATgggccggccgcccgcc----cAGCTACGCGGGC
>gene=chr20_30160944-30161074; species=calJac
CTGGGTTCTCCAggcgggcgggggggtgcccgggccggcgccTGGCTCCAGCAAGTCTgggccgcctccccgtgccgccccgcgggggccgccAGATGGGCCGCCCGCCCGCC----TAGCTACGCAGGC
>gene=chr20_30160944-30161074; species=canFam
ATGGGTTCTCAAG---------------------------------------------------------------------------------------------------------------------
>gene=chr20_30160944-30161074; species=equCab
CTGGGCTCTCCGGGCAGGCAGGGGGGC--CCAGGCCGGCGCCTGGCTCCAGCGAGTCTGGGCCGCCTCCTCGCGCCGCCCCGT-GGGGCCGCCAGATGGGCCTGCCGCCCGCC----CAGCGACGCAGGC
>gene=chr20_30160944-30161074; species=gorGor
----------------------------------------------------------------------------------------------------------------------------------
>gene=chr20_30160944-30161074; species=panTro
CTGGGTTCTCCAggcgggcaggggggcccccgggccggcgccTGGCTCCAGCAAGTCTgggccgcctccccgcgccgccccgcgggggccgccAGATGGGCTGCCCGCCCGCCAGCTTAGCGACGCAGGC
>gene=chr20_30160944-30161074; species=papHam
CTGGGTTCTCCAGGCGGGCAGGGGGGCCCCCGGGCAGGCGCCTGGCTCCAGCAAGTCTgggccgcctccccgcgccgccccgcgggggccgccAGATGGGCTGCCCACCCGCC----CGGCGACGCAGGC
>gene=chr20_30160944-30161074; species=ponAbe
CTGGGTTCTCCAggcgggcaggggggcccccgggccggcgccTGGCTCCAGCAAGTCTgggccgcctccccgcgccgccccgcgggggccgccAGATGGGCTGCCCGCCCGCC----CAGCGACGCAGGC
>gene=chr20_30160944-30161074; species=rheMac
CTGGGTTCTCCAGGCGGGCAGGGGGGCCCCCGGGCAGGCGCCTGGCTCCAGCAAGTCTgggccgcctccccgcgccgccccgcgggggccgccAGATGGACTGCCCGCCCGCC----CAGCGACGCAGGC
>gene=chr20_30191961-30192139; species=hg19
AGACTCGCAGGTGTGGGGCGGGGAGGTAAGGTGACCCTTGCTCAGCGACCGCGCCCGCAAGAAACGCATTCCCAGGCCTCCCGCCCGGGGTCTGCAGGTGACGGGCTGGGGGGAGCACGGGAACTAGCTAGACCAGTTTGTCGTCTCCATGGCGACCGCCCGCGCGGCGCCAGCCTGA
>gene=chr20_30191961-30192139; species=bosTau
AGATTCCCAGGTGTGGGGCCGGGAGGTAAGGTGACCCTTGCTCAGCGACCGCGCCCGCGAGGAGCGCATTCCCAGGCTTCCCACCCGAGGTCTGCAGGTGACTGGCCGGGCTGGGGGTAGCAGCGCTGAGGCCCGGTTTGCCGTCTCCATGGCGACCGCCCTCAAGGCGCCAGCCTGA
>gene=chr20_30191961-30192139; species=calJac
AGACTCGCAGGTGTGGGGCTGGGAGGTAAGGTGACCCTTGCTCCACGA------CCGCGAGGAACACATTCCCAGGCCTCCCGCCCGGGGTCCGCAGGTGACCGGCTGGGGGAGGCGAGGGAACGCGCTAGCCCAGTTTGTCGTCTCCATGGTGACCGCCCGCGCGGCGCCAGCCTGA
>gene=chr20_30191961-30192139; species=canFam
CGATTCCCAGGTGTGGGGCAGGG----AAGGCGACCCTTGGCCAGAGACCGCGCCCGCCAGGAGCGCATTCCC-GGCTTCCCGCCCGGGGTCCGCAGGTGACTGGCCGAGCGGGGCGCAGTAGCGCTCGAGCCGGGTTTGCCGTCTCCATGGCGACCGCCCGCGCGGCGCCAGCCTGA
>gene=chr20_30191961-30192139; species=equCab
AGATTCCCAGGTGTGGGGCGGGGAGGTAAGGTGACCCCTGCCCAGCGACCGCGCACGCGAGGAGCGCATTCCCAGGCCTGCGGCCGGAGGTCCGCAGGTGACTGGCAGGGCGGGGGGTAGCAGCGCTGCAGCCGGGTTTGCCGTCTCCATGGCGACCGCCCGCGCGGCGCCAGCCTGA
>gene=chr20_30191961-30192139; species=gorGor
AGACTCGCAGGTGTCGGGCGGGGAGGTAAGGTGACCCTTGCCCAGCGACCGCGCCCGCGAGAAACGCATTCCCAGGCCTCCCGCCCGGGGTCTGCGGGTGACGGGCTAGGGGGAGCAAGGGAACTAGCTAGCCCAGTTTGTCGTCTCCATGGCGACCGCCCGCGCGGCGCCAGCCTGA
>gene=chr20_30191961-30192139; species=panTro
AGACTCGCAGGTGTGGGGCGGGGAGGTAAGGTGACCCTTGCTCAGCGACCGCGCCCGCGAGAAACGCATTCCCAGGCCTCCCGCCCGGGGTCTGCAGGTGACGGGCTGGGGGTAGCAAGGGAACTGGCTAGCCCAGTTTGTCGTCTCCATGGCGACCGCCCGCGCGGCGCCAGCCTGA
>gene=chr20_30191961-30192139; species=papHam
AGATTCGCAGGTGTGGGGCGGGGAGGTAAGGTGACCCTTGCTCAGCGACCGCGCCCGCGAGGAACGCATTCCCAGGCCTCCCGCCCTTGGTCTGCAGGTGACGGGCTGTGGGGAGCAAAGGAACTAGCTAGCTCAGTTTGTCGTCTCCATGGCGACCGCCCGCGCGGCGCCAGCCTGA
>gene=chr20_30191961-30192139; species=ponAbe
AGACTCGCAGGTGTGGGGCGGAGAGGTAAGGTGACCCTTGCTCAGCGACCGAGCCCGCGAGGAACGCATTCCCAGGCCTCCGGCCCGGGGTCTGCAGGTGACGGGTTGGGGGGAGCAGGGGAACTAGCTAGCCCAGTTTGTCGTCTCCATGGCGACCGCCCGCGCGGCGCCAGCCTGA
>gene=chr20_30191961-30192139; species=rheMac
AGATTCGCAGGTGTGGGGTGGGGAGGTAAGGTGACCCTTGCTCAGCGACCGCGCCCGCGAGGAACGCATTCCCAGGCCTCCCGCCCTTGGTCTGCAGGTGACGGGCTGTGGGGAGCGAGGGAACTAGCTAGCTCAGTTTGTCGTCTCCATGGCGACCGCCCGCGCGGCGCCAGCCTGA
>gene=chr20_30196282-30196550; species=hg19
CAGGCACACTCTGGATTCCACGTTTCCCTCTGTTCCCCTTTGGCCCAGACCCAGCCCATCTGGAGGCCGGCTCCGCGGCGGCCTGGGAGCGTTTCCATCAGCTGGGCCCGAGGAATGCGGAGCTATTTAACCTGAGCATCCCCAGGTGTACGGAGGCGCCTGGCTGTCTGGGGCCCGCAGCCTTTGGCACAGCCGCGCTAGACAAACAGCGCGCCGCCCCCGCCCTGCCCCTCCGCCCCCAGCTGCAGCCGGGCCTGGGAACCGGCGG
>gene=chr20_30196282-30196550; species=bosTau
CAGGCACACTCTGGCTTCCACGTTTCCCTCTTTTCCCCTTTGGCCCAGGCCCAGCCCATCTGGAGGCCGGCTCGGCGGCGGCCTGGGAGCGTTTCCATCAGCTGGGCCCGAGGAATGCGGAGCTATTTAACCTGAGCATCCCCAGGTGTACGGAGGCGCCTGGCTGTCTGGGGCCCGCCGCCTTTGGCACGGCCGCGCTAGACAAACAGCGCGCCGCCCCCGCCCTGCCCCTCCGCCCGCAGCTGCAGCCGGGCCTGGGAACGGGCGG
>gene=chr20_30196282-30196550; species=calJac
---------------------GTTTCCTTCTTTTCCCCTTGGTCCCGGGCCCAGCCCATCTGGAG---CGCTCGGC-GCGGCCTGGGAGCGTTTCCATCAGCTGGGCCCGAGGAATGCGGAGCTATTTAACATGAGCATCCCCAGGTGTACGGAGGCGCCTGGCTGTCTGGGGCTCGCAGTCTTTGGCACCGCCGCGCTAGACAAACAGCGCGCCGCCCCCGCCCTGCCCCTCCGCCCGCAGCTGCAGCCGGGCCTGGGAACCGGCGG
>gene=chr20_30196282-30196550; species=canFam
CAGGCGCACTCTGGCTTCCGCGTTTCCCTCTTTTCCCCTTTGGCCGGGGCCCAGCCCATCTGGAGGCCCGCTCGGCGGCGGCCTGGGAGCGTTTCCATCAGCTGGGCCCGAGGAATGCGGAGCTATTTAACCTGAGCATCCCCAGGTGTACGGAGGCGCCTGGCTGTCTGGGGCCCGCCGCCTTTGGCACGGCCGCGCTAGACAAACA--GCGCCGCCCCCGCCCTGCCCCTCCGCCCGCAGCTGCAGCCGGGCCTGGGAACGGGCGG
>gene=chr20_30196282-30196550; species=equCab
CAGGCACACTGTGGCTTCCACGTTTCCCTCTTTTCCCCTTTGGCCCGGGCCCAGCCCATCTGGAAGCCGGCTCGGCGGCGGCCTGGGAGCGTTTCCATCAGCTGGGCCCGAGGAATGCGGAGCTATTTAACCTGAGCATCCCCAGGTGTACGGAGGCGCCTGGCTGTCTGGGGCCCGCCGCCTTTGGCACGGCCGCGCTAGACAAACAGCGCGCCGCCCCCGCCCTGCCCCTCCGCCCGCAGCTGCAGCCGGGCCTGGGAACGCGCGG
>gene=chr20_30196282-30196550; species=gorGor
CAGGCACACTCTGGATTCCACGTTTCCCTCTTTTCCCCTTTGGCCCAGGCCCAGCCCATCTGGAGGCCGGCTCGGCGGCGGCCTGGGAGCGTTTCCATCAGCTGGGCCCGAGGAATGCGGAGCTATTTAACCTGAGCATCCCCAGGTGTACGGAGGCGCCTGGCTGTCTGGGGCCCGCAGTCTTTGGCACAGCCGCGCTAGACAAACAGCGCGCCGCCCCCGCCCTGCCCCTCCGCCCGCAGCTGCAGCCGGGCCTGGGAACCGGCGG
>gene=chr20_30196282-30196550; species=panTro
CAGGCACACTCTGGATTCCACGTTTCCCTCTTTTCCCCTTTGGCCCAGACCCAGCCCATCTGGAGGCCGGCTCGGCGGCGGCCTGGGAGCGTTTCCATCAGCTGGGCCCGAGGAATGCGGAGCTATTTAACCTGAGCATCCCCAGGTGTACGGAGGCGCCTGGCTGTCTGGGGCCCGCAGTCTTTGGCACAGCAGCGCTAGACAAACAGCGCGCCGCCCCCGCCCTGCCCCTCCGCCCGCAGCTGCAGCCGGGCCTGGGAACCGGCGG
>gene=chr20_30196282-30196550; species=papHam
CAGCCACACTCTGGATTCCACGTTCCCCTCTTTTCCCCTTTGGCCCAGGCCCAGCCCATCTGGAGGCCGGCTCAGCGGCGGCCTGGGAGCGTTTCCATCAGCTGGGCCCGAGGAATGCGGAGCTATTTAACCTGAGCATCCCCAGGTGTACGGAGGCGCCTGGCTGTCTGGGGCCCGCAGTCTTTGGCACTGCCGCGCTAGACAAACAGCGTGCCGCCCCCGCCCTGCCCCTCCGCCCGCAGCTGCAGCCGGGCCTGGGAACCGGCGG
>gene=chr20_30196282-30196550; species=ponAbe
CAGGCACACTCTGGATTCCACGTTTCCCTGTTTTCCCCTTTGGCCCAGGCCCAGCCCATCTGGAGGCCGGCTCGGCGGCGGCCTGGGAGCGTTTCCATCAGCTGGGCCCGAGGAATGCGGAGCTATTTAACCTGAGCATCCCCAGGTGTACGGAGGCGCCTGGCTGTCTGGGGCCCGCAGTCTTTGGCACGGCCGCGCTAGACAAACAGCGCACCGCCCCCGCCCTGCCCCTCCGCCCGCAGCTGCAGCCGGGCCTGGGAACCGGCGG
>gene=chr20_30196282-30196550; species=rheMac
CAGGCACACTCTGGATTCCACGTTCCCCTCTTTTCCCCTTTGGCCCAGGCCCAGCCCATCTGGAGGCCGGCTCGGCGGCGGCCTGGGAGCGTTTCCATCAGCTGGGCCCGAGGAATGCGGAGCTATTTAACCTGAGCATCCCCAGGTGTACGGAGGCGCCTGGCTGTCTGGGGCCCGCAGTCTTTGGCACGGCCGCGCTAGACAAACAGCGCGCCGCCCCCGCCCTGCCCCTCCGCCCGCAGCTGCAGCCGGGCCTGGGAACCGGCGG
>gene=chr20_30200738-30200806; species=hg19
CGCTGTGCCCGCCCCCGTCTTCCTTTGGCCACCAGCGCCCCCTCCCGGGCAGAGCCCGGGCTATGCCA
>gene=chr20_30200738-30200806; species=bosTau
CGCACTGCCGACTCCAGCCTTCCTCGGACCACTGGCGCCCCCTTCCGGG-AGATTTGGAACTGCGCTA
>gene=chr20_30200738-30200806; species=calJac
CGCTGTGCCCGTTCCCGTTTTTCTCCGGCCACCAGCGCCCCCTTCCGGGCAGAGCCGGGGCTGTGCCA
>gene=chr20_30200738-30200806; species=canFam
-GCCGGTCCCGCTTCGGCCTTCCTGGGGTCACTGGCGCCCTCTGCCGGGAAGACCCAGAAGTGCGCCA
>gene=chr20_30200738-30200806; species=equCab
CGCCGTGCCCGCTCCGGCCTTCCTCGGACCGCTGGCACCCCCTCCCGGGAAAAGCCGGAGATGCGCCT
>gene=chr20_30200738-30200806; species=gorGor
CGCTGTGCCCGCTCCCGTCTTCCTTTGGCCACCAGCGCCCCCTCCCGGGCAGAGCCCGGGCTATGCCA
>gene=chr20_30200738-30200806; species=panTro
CGCTGTGCCCGCTCCCGTCTTCCTTTGGCCATCAGCGCCCCCTCCCGGGCAGAGCCCGGGCTATGCCA
>gene=chr20_30200738-30200806; species=papHam
CGCTGTGCCCGCTCCCGTCTTCCTCTGGCCATCAGCGCCCCCTCCCGAGCAGAGCCTGGGCTGCGCCA
>gene=chr20_30200738-30200806; species=ponAbe
CGCTGTGCCTGCTCCCGGCTTCCTCTGGCCACCAGCGCCCCCTCCCGGGCAGAGCCCGGGCTGTGCCA
>gene=chr20_30200738-30200806; species=rheMac
CGCTGTGCCCGCTCCCGTCTTCCTCTGGCCACCAGCGCCCCCTCCCGAGCAGAGCCTGGGCTGCGCCA
>gene=chr20_30296272-30296419; species=hg19
AAGCATTGTAACTAGGTCATCAGGTTCCTGGAGAAGCCAGCTGTGGCTGGGGGATGGGGAGGAAAATTTTGCAGCCTACCAAGATCCCTACTTCCCTTTAGGCCCCACCCTCCCTGAAATCTGCACCTGCTCCCAAACTGACCCCTC
>gene=chr20_30296272-30296419; species=bosTau
AAGCACTGTAACTAGGTCATCAGGTTCCTGGAGAAGCCAGCTGTGACTGGGAGGTGGGGAGGGAAATTTTGCAGCCTACCAAGATCCCTACTTCCCTTCAGGCCCCGCCCTCCCTGAAATCTGCACCTGCTCCCAAACTGACCCCTC
>gene=chr20_30296272-30296419; species=calJac
AAGCATTGTAACTAGGTCATCAGGTTCTTGGAGAAGCCAGCTGTGGTTGGGGGATGGGGAGGAAAATTTTGCAGCCTACCAAGATCCCTACTTCCCTTTAGGCCCCACCCTCCCTGAAATCTGCACCTGCTCCCAAACTGACCCCTC
>gene=chr20_30296272-30296419; species=canFam
AAGCATTGTAAGTAGGTCATCAGGTTCCTAGAGAAGCCAGCTGTGGCTGGGGGATGGGGAGGGAAATTTTGTAGTCTACCAAGATCCCTACTTCCCTTCAGGCCCCGCCCTCCCTGAAATCTGCACCTGCTCCTAAACTGACCCCTT
>gene=chr20_30296272-30296419; species=equCab
AGGCATTGTAACTAGGTCATCAGGTTCCTGAAGACGCCAGCTGTGGCTGGGGGATGGGGAGGGAAATTTTGCAGCCTACCAAGATCCCTACTTCCCTTCAGGCCCCGCCCTCCTCGAAATCTGCACCTGCTCCCAAACTGACCCCTC
>gene=chr20_30296272-30296419; species=gorGor
AAGCATTGTAACTAGGTCATCAGGTTCCTGGAGAAGCCAGCTGTGGCTGGGGGATGGGGAGGAAAATTTTGCAGCCTACCAAGATCCCTACTTCCCTTTAGGCCCCACCCTCCCTGAAATCTGCACCTGCTCCCAAACTGACCCCTC
>gene=chr20_30296272-30296419; species=panTro
AAGCATTGTAACTAGGTCATCAGGTTCCTGGAGAAGCCAGCTGTGGCTGGGGGATGGGGAGGAAAATTTTGCAGCCTACCAAGATCCCTACTTCCCTTTAGGCCCCACCCTCCCTGAAATCTGCACCTGCTCCCAAACTGACCCCTC
>gene=chr20_30296272-30296419; species=papHam
AAGCATTGTAACTAGGTCATCAGGTTCCTGGAGAAGCCAGCTGTGGCTGGGGGATGGGGAGGAAAATTTTGCAGCCTACCAAGATCCCTACTTCCCTTTAGGCCCCACCCTCCCTGAAATCTGCACCTGCTCCCAAACTGACCCCTC
>gene=chr20_30296272-30296419; species=ponAbe
AAGCATTGTAACTAGGTCATCAGGTTCCTGGAGAAGCCAGCTGTGGCTGGGGGATGGGGAGGAAAATTTTGCAGCCTACCAAGATCCCTACTTCCCTTTAGGCCCCACCCTCCCTGAAATCTGCACCTGCTCCCAAACTGACCCCTC
>gene=chr20_30296272-30296419; species=rheMac
AAGCATTGTAACTAGGTCATCAGGTTCCTGGAGAAGCCAGCTGTGGCTGGGGGATGGGGAGGAAAATTTTGCAGCCTACCAAGATCCCTACTTCCCTTTAGGCCCCACCCTCCCTGAAATCTGCACCTGCTCCCAAACTGACCCCTC
>gene=chr20_30947046-30947362; species=hg19
AATGGGGTGGTGCCTTTGACTCCGGGGGTGGAAAAGCGACCCCACATTCAAGGACGCCAATGGCATGTTGAGCTTTCCCAATCTAAACCAGGTGCGTGGAGGGAAGCAAGTGCTTACTCCCAGCTTGAACCCTGAGcagcggttctctaactttagtgtcctgtgggcgacacctgggaggcggttaggaacgctactcctagggcccttcgtaagacctgctgagcctcagggtctgggatagagcctgggaatctgcgctttcaccagcttcccaggtgattcaaacgcagtggctcacggaccccactttgag
>gene=chr20_30947046-30947362; species=bosTau
AATGGGGTGGTGCGTTTGA--CTAGGGATGGGAAAGAGCCCCCAGTCTGAAGGACGCGAGTGGCATTTTGAGCTTTCGCAATCTAAACC-GGTGTGTGGAGGGAAGCAAAGGCTCACTCCCAGCCTGAACCCTGAGCCTtggttctcaaactttagtgtcctgtgggg-gcacctggggggttgttaagaatgttcatcctagggccctacttaagacctactgagtctgaaattctggagtagaacctgagtatcttcattttgaccagcttctcaagtggttgtaatgcagtgaccca-ggaccacactttgag
>gene=chr20_30947046-30947362; species=calJac
AATGGGGTGGTGCGTTTGACTT--GGGGTGGAAAAGCGACCCCACATTCAAGGACGCCAGTGGCATTTTGAGATTTCCCAATCTAAACCAGGTGCGGGGAGTGAAGCAAGTGCTCATTCCCGGCTTGACCCCTGAGcagcggttctccaactttagtgtcctgtgggggacacctgggaggcagttaggaacgctcctcgtagggccctgggcaagacctgctgagcctcagggtctgggatggaggctgggaatctgcgctttcactagcttcccaggtgattggaacgcagtggcccacggaccccactttgag
>gene=chr20_30947046-30947362; species=canFam
AGTGGGGTGGTGCGTTTGGCTCCGAGGGTCGGAGAACACCCCCATTTTTAAGGACGCCAGTGGCATTTTGAGCCTTCCCGATCTAAACCAGGTGTGTGGAGGGAAGCAAGTGCTTACTCCCAGGTGCAACCCTGCGCTgtggttcttaaactttagtgtcttgtgggg-acacctgggaggttcctaggcatgctcgtcttagggccctacctaagaccttctgagtctgaattcctagagtagagcctgagtgtctccgttttaaccagcttcccatgcgcctggaatgcagtggccc-gggaccacactttgag
>gene=chr20_30947046-30947362; species=equCab
AGTGGGGTGGTGCGTTTGACTCGAGGGGTGGGAAAGCGCCCCCGATTGCTGGGACGCGAATGGCATTTTGAGCTTTGCCGATCTAAACCAGGTGTGTGGAGGGAAG-AAGAGCTCGCTCCCAGCTTGAACCCTGAGcagtggttcgcaaactttagtgtcctgtgggg-acacctgggaggtggttaggaatgctgctcctggggccctgctgaagaccgactgagtctgagactttgcagtagaccctgagtgtcttcgttttaaccagcttcccaggtgcctgtagtgcagtggctc----accacactttgag
>gene=chr20_30947046-30947362; species=gorGor
AATGGGGTGGTGCCTTTGACTCCGGGGGTGGAAAAGCGACCCCACATTCAAGGACGCCAATGGCATGTTGAGCTTTCCCAATCTAAACCAGGTGCGTGGAGGGAAGCAAGTGCTTACTCCCAGCTTGAACCCTGAGcagcggttctctaactttagtgtcctgtgggcgacacctgggaggcggttaggaacgctcctcctagggcccttcgtaagacctgctgagcctcagggtctgggatagagcctgggaatctgcgctttcagcagcttcccaggtgattcaaacacagtggctcacggaccccactttgag
>gene=chr20_30947046-30947362; species=panTro
AATGGGGTGGTGCCTTTGACTCCGGGGGTGGAAAAGCGACCCCACATTCAAGGACGCCAATGGCATGTTGAGCTTTCCCAATCTAAACCAGGTGCGTGGAGGGAAGCAAGTGCTTACTCCCAGCTTGAACCCTGAGcagcggttctctaactttagtgtcctgtgggcgacacctgggaggcggttaggaacgctccacctagggcccttcgtaagacctgctgagcctcagggtctgggatagagcctgggaatctgcgctttcaccagcttcccaggtgattcaaacgtagtggctcacggaccccactttgag
>gene=chr20_30947046-30947362; species=papHam
AATGGGGTGGTGCCTTTGACTCCGGGGGTGGAAAAGCGACCCCACATTCAAGGACGCCAGTGGCATTTTGAGCTTTACCAATCTAAACCAGGTGCGTGGAGGGAAGAAAGTGCTTACTCCCAGCTTGAATCCTGAGcagcggttctctaactttagtgtcctgtgggcgacacctgagaggcggttagtaacgctcctcctagggccctccataagacctgctgagcctcagggtctgggatagagcctgggaatctgcgctttcaccggcttaccaggtgattgaaacgcagtggctcacggaccccactttgag
>gene=chr20_30947046-30947362; species=ponAbe
AATGGGGTGGTGCCTTTGACTCCGGGGGTGGAAAAGCGACCCCACATTCAAGGACGCCAATGGCATTTTGAGCTTTCCCAATCTAAACCAGGTGCGTGGAGGGAAGCAAGTGCTTACTCCCAGCTTGAACCCTGAGcagcggttctctaactttagtgtcctgtgggcgacacctgggagacggttaggaacgctcctcctagggcccttcgtaagacctgctgagcctcagggtctgggatagagcctgggaatctgcgctttcaccagcttcccaggtgattcaaacgcagtggctcacggaccccactttgag
>gene=chr20_30947046-30947362; species=rheMac
AATGGGGTGGTGCCTTTGACTCCGGGGGTGGAAAAGCGACCCCACATTCAAGGACGCCAGTGGCATTTTGAGCTTTACCAATCTAAACCAGGTGCGTGGAGGGAAGAAAGTGCTTACTCCCAGCTTGAATCCTGAGGagcggttctctaactttagtgtcctgtgggcgacacctgagaggcggttagtaacgctcctcctagggccctccataagacctgctgagcctcagggtctgggatagagcctgggaatctgcgctttcaccggcttaccaggtgattgaaacgcagtggctcacggaccccactttgag
>gene=chr20_31290891-31291151; species=hg19
TATTTTCTCCCCTGAATCTGAGATGCAGTGGCCTGTCAGAGTATCTAAAAATGTGTCCTGGAAGACAGGTGGTGGTGGTTGCCCTAACAGAGAGTTTACAGGGTAATTGTGTTGGGCTCTTTCAGTACTTAATCCTGCTGTTTTTCAGAAACCCTTTGCACCTGGGCCCCATGGAGCCAGCAGGGCCCCATGGAGCATCCCACAGGCCTGTGAGTGAAGTGCCTCTCAGAGCAGTCACCCAGGGAAGGGAGGAGGGCAGG
>gene=chr20_31290891-31291151; species=bosTau
TACTTCCTCCCCTGCATCTGAGATGCAATCACCTTTCTGAATATCTAAAC-AGTGACCTGGGAGATATGTGGTGGAGGGTGCCTC-ATGAAGACTCTTCAGGGTCATCATGTCGGGCTCCTTCAGTACTTAATCCT-TTGTTTTTCAGAAA--CTTTGCACACGGGCCCCAAGAGGCAGGCAGG-CCCAGAGGAGAGGCC-ACAGGCCTGGGAGCCAGCAGCCTCTCAGAGTGGTCA-CCGGGAAAGAGGAGGAGGGGGT
>gene=chr20_31290891-31291151; species=calJac
TATTTTCTCCCCTATATCTGAGATGCAGTGGCCTGTGAGAGTATCTAAAA-TGTGTTCTGGAAGACAGGTGGTGGTGGTTGCCATAACAGAGAGTTTACAGGGTAATTGTGTTGGGCTCTTTAAGTAATTAATCCTATTGTTTTTCGGAAACCCTCTGCACCTGGGCCCCGAGAAGCC-----GGTCCCATGGAGTGCCCCACAGGCCTGTGAGTGAGGTGCCTCTCAGAGCAGTCACCCAGGGAAGGGAGGAGGGCAGG
>gene=chr20_31290891-31291151; species=canFam
GATTTCCTCCCCTGAATTTGAGAAACAACAGCCTGTCTGAATAGCTAAGA-AGCATCCTGGGAGATAGGTGGTGGAGGTTCCCCTAACAAAGAATTCACAGAGTAATTGTGTGGGGCTCCTTAAGTACTTAATCCTGTTGTTTTCCAGAAA-CCTTTGCACCTGGGCCCCAAGAAGCAAGCAGG-CCCATATCAGCACCCCACAGGCCTGTGAGTGAGGCGCCTCTCTGAGGAGCCA-CCATGGAAGAGAAGGGAGCAGG
>gene=chr20_31290891-31291151; species=equCab
TATTTCCTCCCCTGAATCTGAGATGCAAAAGCC-GTCTGAACATC--AAA-AGGGTCCTGGGAGAGAGGCGGTGGAGGTTCCCT-CACAGAGAGTTCACAG-GTAATTGTGTAGGGCCCTTTGAGCACTTAATCCTGTTGTTTTTCAGAAA-CCTTTGCACCTGGGC-CCGAGGAGGAAGCAGG-GACAGATCAG-GCCCTGCAAGCCCGGGAGTG-GGTGCCTCTCAGGGTGGTCA-CTGCGGAAGAGAAGGGGGCAGG
>gene=chr20_31290891-31291151; species=gorGor
TATTTTCTCCCCTGAATCCGAGATGCAGTGGCCTGTCAGAGTATCTAAAA-TGTGTCCTGGAAGACAGGTGGTGGTGGTTGCCCTAACAGAGAGTTTACAGGGTAATTGTGTTGGGCTCTTTCAGTACTTAATCCTGCTGTTTTTCAGAAACCCTTTGCACCT-------------------GGGCCCCATGGAGCATCCCACAGGCCTGTGAGTGAAGTGCCTCTCAGAGCAGTCACCCAGGGAAGGGAGGAGGGCAGG
>gene=chr20_31290891-31291151; species=panTro
TATTTTCTCCCCTGAATCTGAGATGCAGTGGCCTGTCAGAGTATCTAAAA-TGTGTCCTGGAAGACAGGTGGTGGTGGTTGCCCTAACAGAGAGTTTACAGGGTAATTGTGTTGGGCTCTTTCAGTACTTAATCCTGCTGTTTTTCAGAAACCCTTTGCACCTGGGCCCCATGGAGCTAGCAGGGCCCCATGGAGCATCCCACAGGCCTGTGAGTGAAGTGCCTCTCAGAGCAGTCACCCAGGGAAGGGAGGAGGGCAGG
>gene=chr20_31290891-31291151; species=papHam
TATTTTCTCCCCTGAATCTGAGATGCAGTGGCCTGTCACAGTATCTAAAA-TGTGTCCTGGAAGACAGGTGGTGGAGGTTGCCCTAACACAGAGTTTACGGGGTAATTGTGTTGGGCTCTTTAAGTACTTAATCCTGTTGTTTTTCAGAAACCCTTTGCACCTGGGCCCCAAGAAGCCAGCAGGGCCCCATGGAGCATCCCACAGGCCTGTGAGTGAAGTGCCTCTCAGAGCAGTCACCCAGGGAAGGGAGGAGGGCAGG
>gene=chr20_31290891-31291151; species=ponAbe
TATTTTCTCCCCTGAATCTGAGATGCAGTGGCCTGTCAGGGTATCTAAAA-TGTGTCCTAGAAGACAGGTGGTGGTGGTTGCCCTAACAGAGAGTTTACGGGGTAATTGTGTTGCGCTCTTTCAGTATTTAATCCTGCTGTTTTTCAGAAACCCTTTGCACCTGGGCCCCATGGAGCCAGCAGGGCCCCATGGAGTGTCCCACAGGCCTGTGAGTGAAGTGCCTCTCAGAGCAGTCACCCAGGGAAGGGAGGAGGGCAGG
>gene=chr20_31290891-31291151; species=rheMac
TACTTTCTCCCCTGAATCTGAGATGCAGTGGCCTGTCACAGTATCTAAAA-TGTGTCCTGGAAGACAGGTGGTGGAGGTTGCCCTAACACAGAGTTTACGGGGTAATTGTGTTGGGCTCTTTAAGTACTTAATCCTGTTGTTTTTCAGAAACCCTTTGCACCTGGGCCCTAAGAAGCCAGCAGGGCCCCATGGAGCATCCCACAGGCCTGTGAGTGAAGTGCCTCTCAGAGCAGTCACCCAGGGAAGGGAGGAGGGCAGG
>gene=chr20_32065169-32065429; species=hg19
actgtatcctctgggcatagattccaaaacccccagtgggtggctgaaactgcaaatagttcctaaccctccataGTTTGTACTTGCAATGACCTTGGTGCGAAGGTGTTCTTTTGTTCTCTGCAGGGCCTGCACCTGGGATGGAGGCTGGAGAACAGGTGTGGAGCTGTGCCCTGGGGCACCGAGGGGATAGGCTCAATTGTTGGTGTTGTAAAGCAAACAACTGCACCCAACTCTGTCCCAGGCGCCAGCAGAAGCCT
>gene=chr20_32065169-32065429; species=bosTau
---------------------------------------------------------------------------------------AATGACCTTGGTGAGTGGGTGTTCTATTGTTCTCAG---------CACCTGGGATAGAGGGTGGAGAACAGGTGTGGAGCTGTGCCCTGGAGCACCGAGGGGGTGGGCGCAACTGTCCTTGTGCTAAAGCAAACAGCTGCACCCAGCTCTGTGCTGGCCACCAGCAGGAGCCT
>gene=chr20_32065169-32065429; species=calJac
-----------tgggcgtacattccaaaacccccagtgaatggctgaaacggcagatagtttttaagcctatttaGTTTGTACTTGCAATGACCTTGGTG---AGGTGTTCTTTTGTTCTCTGCAGGGCCTGCACCTGGGATGGAGGGTGGGGAACAGGTGTGGATCTGTG-CCTGAGGCACAGAGGGGAT-GGCTCAATTGTTGGTGTTGTAAAGCAAACAACTGCACCCAACTCTGTCCCAGGTGCCAGCAGGAGCTT
>gene=chr20_32065169-32065429; species=canFam
CTCG-------------------------------GTGAGTGGGTG----------------------------------------------------------GGTGTTCTTTTGTTCTCTG---------CACCTGGGCTAGAGGGTGGAGAACAGGTGTGGAGCTGTGCCCTGGAGCACCGAGGGGGTGGGCGCAATCATCCGCTTTGTAAAGCAAACAGCTGCACCCAATTCTACTCCAGCCACCGGCAGGAGCCT
>gene=chr20_32065169-32065429; species=equCab
---------------------------------------------------------------------------------------AATGACCTTGGTGAGTGGGCGTTCTTTTGTTCTCGA---------CACCTGAGCAGGAGGGAGGAGAACAGGTGTGGAGCTGAGCCCTGCAGCACCGAG------------------------GTAAAGCAAACAGCTGCACCCAACTCTGTCCCAGCCACCAGCAGGAGCCT
>gene=chr20_32065169-32065429; species=gorGor
--------------------------------------------------------------------------------------------------------------------------------------------------------------------------------------------------------------------------------------------------------------------
>gene=chr20_32065169-32065429; species=panTro
actgtatcctctgggcatagattccaaaacccccagtgggtggctgaaactgcaaatagttcctaaccctccataGTTTGTACTTGCAATGACCTTGGTGAGAAGGTGTTCTTTTGTTCTCTGCAGGGCCTGCACCTGGGATGGAGGGTGGAGAACAGGTGTGGAGCTGTGCCCTGGGGCACCGAGGGGATAGGCTCAATTGTTGGTGTTGTAAAGCAAACAACTGCACCCAACTCTGTCCCAGGCGCCAGCAGAAGCCT
>gene=chr20_32065169-32065429; species=papHam
cttgtatcctccgggcatagattccaaaacccccagtgggtggctgaaactgcagatagttcctaaccctaGCTAGTTTGTACTTGGAATGACCTTGGTGCGAAGGTGTTCTTTTGTTCTCTGCAGGGCCTGCACCTGGGATGGAGGGTGGAGAACAGGTGTGGAGCTGTGCCCTGGGGCACCGAGGGGATAGGCTCAATTGTTGGTGTTGTAAAGCAAACAACTGCACCCAACTCTGTCCCAGGCGCCAGCAGGAGCCT
>gene=chr20_32065169-32065429; species=ponAbe
AccatatcctctgggcatagattccaaaacccccagtgggtggctgaaactgcaaatagttcctaaccctccataGTTTGTACTTGCAATGACCTTGGTGCGAAGGTGTTCTTTTGTTCTCTGCAGGGCCTGCACCTGGGATGGAGGGTGGAGAACAGGTGTGGAGCTGTGCCCTGGGGCACTGAGGGGATAGGCTCAATTGTTGGTGTTGTAAAGCAAACAACTGCACCCAACTCTGTCCCAGGCGCCAGCAGAAGCCT
>gene=chr20_32065169-32065429; species=rheMac
cttgtatcctccgggcatagattccaaaacccccagtgggtggctgaaactgcagatagttcctaaccctaGCTAGTTTGTACTTGGAATGACCTTGGTGCGAAGGTGTTCTTTTGTTCTCTGCAAGGCCTGCACCTGGGATGGAGGGTGGAGAACAGGTGTGGAGCTGTGCCCTGGGGCACCGAGGGGATAGGCTCAATTGTTGGTGTTGTAAAGCAAACAACTGCACCCAACTCTGTCCCAGGCGCCAGCAGGAGCCT
>gene=chr20_32156170-32156516; species=hg19
CTAACTAATTCTAAGTCATGGGAGAAGGGTGCGTGTAGAGAATGCTGTAGAGAATGCGGCAGTCTTTAAAAACTCAAACCTGTTGCTGTGTGGCAAGCTGTTAACATTTAGGGACCTTGCACCACTTACTCTGCTGGAAGAGCTGGGGGATGGGCTGCTTTGAGGGTGACAGATGTGTCCTCTGCTGCCGGCGGGCGCGTGCCTGCTCTGTCCCTCTGCTCCCAGCACCAGGTGCAGCCATTGTTCTGGCTGGTCTCTCTTCATCCGGCCTCGTCTGTTACTCTGCTCTTTCTAGCTCATTGTTTCTGTAGGAAATTAGCATTAAAAACCCATCTGAAACCCCCAT
>gene=chr20_32156170-32156516; species=bosTau
TTAACTAATTCTTAGTCATGGGAGAAGGGTGTG------------TAGAGAGAATGCATCAG-CCTT---AACTCAAACCTGTTGCTGTGTGGCAAGCTGTTAGTGCTTAGGGACCTTG-GTTACTTGCCCTGCTGGAAGAGCTGGGGGATGGGCCTCTTTGAGGGTGACAGATGTGCCCTCTGCTGCCGGCGGGCGCGTGCCGGCTCTGTCCCTCTGCTCCCAACACCAGGTGCAGCCATTGTTCTGGCTGGTCTCTCTTCATCCGGCCTCGTCTGTTACTCTGCTCTTTCTAGCTCATTGTTTCTGTAGGAAATTAGCATTAAAAACCCATCTGAAACCCCCAT
>gene=chr20_32156170-32156516; species=calJac
TTAACTAATTCTTAGTCATAGGAGAAGGGTGCG------------TGTAGAGAATACAGCAG-CCTTAAAAACTCAAACCTGTTGCCGTGTGGCAAGCTGTTAACGTTTAGGGACCTTGCATCACTTACCCTGCTGGAAGAGCTGGGGGATGGGCTGCTTTGAGGGTGACAGATGTGTCCTCTGCTGTTGGCGGGCGCGTGCCGGCTCTGTCCCTCTGCTCCCAGCACCAGGTGCAGCCATTGTTCTGGCTGGTCTCTCTTCATCCGGCCTCGTCTGTTACTCTGCTCTTTCTAGCTCATTGTTTCTGTAGGAAATTAGCATTAAAAACCCATCTGAAACCCCCAT
>gene=chr20_32156170-32156516; species=canFam
TTAACTAATTCTTAGTCATGGGAGAAGGGTGCG------------TGTAGAGAATGTAGCAG-CCTTAAAAACTCAAACCTGTTGCTGTGTGGCAAGCTGTTAATGTTTAGGGACCTTGCATTACTTACCCTGTTGGAAGAGCTGGGGGATGGGCCGCTTGGAGGGTGACAGATGTGCCCTCTGCTGCCGGCGGGCGCGTGCCGGCTCTGTCCCTCTGCTCCCAGCACCAGGTGCAGCCATTGTTCTGGCTGGTCTCTCTTCATCCGGCCTCGTCTGTTACTCTGCTCTTTCTAGCTCATTGTTTCTGTAGGAAATTAGCATTAAAAACCCATCTGAAACCCCCAT
>gene=chr20_32156170-32156516; species=equCab
TTAACTAATTCTTAGTCATGGGAGAAAGGTGCA------------TGGAGAGAATGCAGCAG-CCTTAAAAACTCAAACCTGTTGCTGTGTGGCAAGCTGTTAATGTTTAGGGACCTTGCATTACTTACCCTGCTGGAAGAGCTGGGGGATGGGCCGGTTTGAGGGTGACAGATGTGCCCTCTGCTGCCGGCGGGCGCGTGCCGGCTCTGTCCCTCTGCTCCCAGCACCAGGTGCAGCCATTGTTCTGGCTGGTCTCTCTTCATCCGGCCTCGTCTGTTACTCTGCTCTTTCTAGCTCATTGTTTCTGTAGGAAATTAGCATTAAAAACCCATCTGAAACCCCCAT
>gene=chr20_32156170-32156516; species=gorGor
CTAACTAATTCTTAGTCATGGGAGAAGGGTGCGTGTAGAGAATGCTGTAGAGAATGTGGCAGTCTTTAAAAACTCAAACCTGTTGCTGTGTGGCAAGCTGTTAACATTTAGGGACCTTGCACCACTTACTCTGCTGGAAGAGCTGGGGGATGGGCTGCTTTGAGGGTGACAGATGTGTCCTCTGCTGCCGGCGGGCGCGTGCCGGCTCTGTCCCTCTGCTCCCAGCACCAGGTGCAGCCATTGTTCTGGCTGGTCTCTCTTCATCCGGCCTCGTCTGTTACTCTGCTCTTTCTAGCTCATTGTTTCTGTAGGAAATTAGCATTAAAAACCCATCTGAAACCCCCAT
>gene=chr20_32156170-32156516; species=panTro
CTAACTAATTCTAAGTCATGGGAGAAGGGTGCGTGTAGAGAATGCTGTAGAGAATGCGGCAGTCTTTAAAAACTCAAACCTGTTGCTGTGTGGCAAGCTGTTAACATTTAGGGACCTTGCACCACTTACTCTGCTGGAAGAGCTGGGGGATGGGCTGCTTTGAGGGTGACAGATGTGTCCTCTGCTGCCGGCGGGCGCGTGCCGGCTCTGTCCCTCTGCTCCCAGCACCAGGTGCAGCCATTGTTCTGGCTGGTCTCTCTTCATCCGGCCTCGTCTGTTACTCTGCTCTTTCTAGCTCATTGTTTCTGTAGGAAATTAGCATTAAAAACCCATCTGAAACCCCCAT
>gene=chr20_32156170-32156516; species=papHam
TTAACTAATTCTTAGTCATGAGAGAAGGGTGCG------------TGTAGAGAATGTGGCAGTCTTTAAAAACTCAAACCTGTTGCTGCGTGGCAAGCTGTTAGCGTTTAGGGACCTTTCATCAGTTACCCTGCTGGAAGAGCTGGGGGATGGGCTGCTTTGAGGGTGACAGATGTGTCCTCTGCTGCCGGCGGGCGCGTGCCGGCTCTGTCCCTCTGCTCCCAGCACCAGGTGCAGCCATTGTTCTGGCTGGTCTCTCTTCATCCGGCCTCGTCTGTTACTCTGCTCTTTCTAGCTCATTGTTTCTGTAGGAAATTAGCATTAAAAACCCATCTGAAACCCCCAT
>gene=chr20_32156170-32156516; species=ponAbe
CTAACTAATTCTTAGTCATGGGAGAAGGGTGCA------------TGTAGAGAATGTGGCAGTCTTTAAAAACTCAAACCTGTTGCTGTGTGGCAAGCTGTTAACGTTTAGGGACCTTGCACCACTTACCCTGCTGGAAGAGCTGGGGGATGGGCTGCTTTGAGGGTGACAGATGTGTCCTCTGCTGCCGGCGGGCGCGTGCCGGCTCTGTCCCTCTGCTCCCAGCACCAGGTGCAGCCATTGTTCTGGCTGGTCTCTCTTCATCCGGCCTCGTCTGTTACTCTGCTCTTTCTAGCTCATTGTTTCTGTAGGAAATTAGCATTAAAAACCCATCTGAAACCCCCAT
>gene=chr20_32156170-32156516; species=rheMac
TGAACTAATTCTTAGTCATGAGAGAAGGGTGCG------------TGTAGAGAATGTGGCAGTCTTTAAAAACTCAAACCTGTTGCTGCGTGGCAAGCTGTTAGCGTTTAGGGACCTTTCATCAGTTACCCTGCTGGAAGAGCTGGGGGATGGGCTGCTTTGAGGGTGACAGATGTGTCCTCTGCTGCTGGCGGGCGCGTGCCGGCTCTGTCCCTCCGCTCCCAGCACCAGGTGCAGCCATTGTTCTGGCTGGTCTGTCTTCATCCGGCCTCGTCTGTTACTCTGCTCTTTCTAGCTCATTGTTTCTGTAGGAAATTAGCATTAAAAACCCATCTGAAACCCCCAT
>gene=chr20_32535587-32535847; species=hg19
gggcatcagtgtggttccaatgccacctacagagagaactagtctatcagtccaccaccaatagtcattgctcctcactgccacatggtgtcgctgttgaagactgattctgcatagtctcatggctgcttgtccattgctgccagatgtccttgctgggttcctgcacaagtcacagtagtGCCCCCTCTTGGTCTtagcatttatcacaaatttaatcacatatttgttttcctgcttattgtctgactctcctatag
>gene=chr20_32535587-32535847; species=bosTau
aggcttcagtagggttccaatgccatctgttgaaggaactagatgatcagttcgct----gtagccattgctcctcactaccacctggtgtgtctgttgaagaatgagtctgtgaagtcccctggatgcttgtccatagctgatgagtatttttgctgagttcctgcaca-gtcgcagtagCGCCCACTTTGGGtcttagcctttatcacatttt-aattacatatgtgtttacctactcattgtctgactcccccatgg
>gene=chr20_32535587-32535847; species=calJac
gggcatcagcaaggttccaatgccacccaccgagaaaactagactgtcagtccaccaccaatggtcattgctcctcactgccacatggtgtcgctgttgaagactgattttacatagtctcacggttgcttgtccattgctgctagatgtccttg--------ctgCACAAGTCACAGTAGTGCCCCCTCTTGGTTCtagcatttatcacaaatttaatcacgtatttgtttacctgcttattgtctgactcctctatag
>gene=chr20_32535587-32535847; species=canFam
GAGCATCAGTTCAGTTCCAATGCCACCCACAGAGAGAACTAGGTGATCATTTCACT----A----CATTGCTTCTCACTGCATCACTATGTTGCTGTTAAAGCCTGGTTCTCCCTGGACCCATGGATGTTTGTCCATTACTGATGGCTACCCTTGCTGTGCTGTGGTACAGGTCTCAGTAATGccctctttgggtcaaagcacttatcacaattt-aatt-----tacatctacctgcttattgtctgacttccccacag
>gene=chr20_32535587-32535847; species=equCab
gggcatcagtatagttccagtgcgacctacagagagaactagatgatcactccact----gtagccattgcttctcactgccacacaatgttgctggtgaagactggttctgTGTAGTCCCATAGATGCTTGTCCATTGCTGA---------------------------------------------------------------------------------------------------------------------
>gene=chr20_32535587-32535847; species=gorGor
------------------------------------------------------------------------------------------------------------------------CATGGCTGCTTGTCCATTGCCGCCAGATGTCCTTGCTGG-TTCCTGCACAAGTCACAGTAGTGCCCCCTCTTGGTCTtagcatttatcacaaatttaatcacatatttgttttcctgcttattgtctgactcttctatag
>gene=chr20_32535587-32535847; species=panTro
GGGCATCAGTGTGGTTCCAATGCCACCTACAGAGAGAACTAGTCTATCAGTCCACCACCAATAGTCATTGCTCCTCACTGCCACATGGTGTCGCTGTTGAAGACTGATTCTGCATAGTCTCATGGCTGCTTGTCCATTGCTGCCAGATGTCCTTGCTGGGTTCCTGCACAAGTCACAGTAGTGCCCCCTCTTGGtcttagcatttatcacaaatttaatcacatatttgttttcctgcttattgtctgactctcctatag
>gene=chr20_32535587-32535847; species=papHam
gggtatcagtatggttccaatgcgacctacagagagaactagtctatcagtccaccaccaatagtcatttctcctcactgccacagggtgtcgctgttgaagactgattctgcatagtctcatggttgcttgtccattgccgccagatgtccttgctgggttcctgcacaagtcacagtagtGCCCCCTCTTGGTCTtagcatttattccaaattcaattacatatttgttttcctgcttattgtctgactttcttatag
>gene=chr20_32535587-32535847; species=ponAbe
gggcatcagtatggttccaatgccatctacagagagaactagtctatcagtccaccaccaatagtcattgctcctcactgccacatggtgtcgctgttgaagaccgattctgcatagtctcatggctgcttgtcc-ttgctgccagatgtccttgctgggttcctgcacaagtcacagtagtGCCCCCTCTTGGTCTtagcatttatcacaaatttaatcacatatttgttttcctgcttattgtctgactctcctatag
>gene=chr20_32535587-32535847; species=rheMac
GGGTATCAGTATGGTTCCAATGCCACCTACAGAGAGAACTAGTCTATCAGTCCACCACCAATAGTCATTTCTCCTCACTGCCACAGGGTGTCGCTGTTGAAGACTGATTCTGCATAGTCTCATGGTTGCTTGTCCATTGCTGCCAGATGTCCTTGCTGGGTTCCTGCACAAGTCACAGTAGTGCCCCCTCTTGGTCTTAGCATTTATTCCAAATTCAATCACAtatttgttttcctgcttattgtctgactcccttatag
>gene=chr20_32633752-32634012; species=hg19
TTCTTACAGTTTCCAGCGGAAGGGAATCAAGTTGTGACCCATGTAATTGACACAAGCAGCTAGCAGCATTCCAGGACCCCATGCCACCTGCCCTCACTTTAGCTTTTTGTTTGGTCTTTGTCATGTGAATTTACTGTTTGATTCAGGCCGGTGTCTTTGAACTACTACCCTCTGCAAAGACATGTTGCTAACTCTGCATCCTTGCTCATGCTATTATTTCCACACCTGAACTGGCAGCCTGCTCTTAACCACAGGTCTGT
>gene=chr20_32633752-32634012; species=bosTau
--------------------------------------------------------------------------------------------------------------------------------------------------------------------------------------------------------------------------------------------------------------------
>gene=chr20_32633752-32634012; species=calJac
TTCTTAGAGTTTCCAGCAGAAGGGAATCAAGTTGTGAACCACATAATTGACAGTAGCTGCTAGTAGCATTCCAGGACCCTGTGCCAGCTGCCCTCACTTTAGCTTTTTATTTGGTCTTTGCTGTGTGAATCTGCTGTTTGATTCAGGCCAGTGTCTTTAAACTGCTACCCTCTGCAAAGACATGTTGCTAACTCCTCATCTTTGCTCATGCTA---TTCCTACACCTGAACTGACAGCCTGTTCTTAACCACTGGTCTAT
>gene=chr20_32633752-32634012; species=canFam
TC-TT--AGAGTCCAACTACAGGGAATCAAGTTGTGACTCATGTATGTGGCAAGAACAGCT---AGCATTTAATGGCTCTCTGCTGTGTGCCCTTACCTTAGCTATTTACTTGGCCTTTGTCTTGTGAATTAACTG-----TTCTGGTCATTGCCTTTGAACTACCACACTTTTCAAAGACATGTTGCTAAATCTGTACCCATGTTCATGATA---TCCCCACGCTTGAATGAGCATCCTGCTTTTATCCTCCAGTCTAT
>gene=chr20_32633752-32634012; species=equCab
TCTTT--AGTGTCCAGCAAAAGGGAGTCAAATTGTGGCCCACATAGTCGGCAAGAGCAGCT---AGCATTCAGTGGCCCTCTGCCACCTGCTCTTACTTTAGCTTTCTGTTTGGTTTCTGTCATGTGAATTTACTGTTTTATTCTGGCCAGGGTCTTTGAACTACCACCCTTTGCAAAGAGATCTTGCAAAATCTGCACCC----TTATGCTA---CCCCCACCCTGAGCTGGGCAGCCAGCTCTTAACCTCCAGTCTGT
>gene=chr20_32633752-32634012; species=gorGor
TTCTTACAGTTTCCAGCGGAAGGGAATCAAGTTGTGACCCATGTAATTGACACAAGCAGCTAGCAGCATTCCAGGACCCTGTGCCACCTGCCCTCACTTTAGCTTTTTGTTTGGTCTTTGTCATGTGAATTTACTGTTTGATTCAGGCCGGTGTCTTTGAACTACTACCCTCTGCAAAGACATGTTGCTAACTCTGCATCCTTGCTCATGCTATTATTTCCACACCTGAACTGGCAGCCTGCTCTTAACCACCGGTCTGT
>gene=chr20_32633752-32634012; species=panTro
TTCTTACAGTTTCCAGCGGAAGGGAATCAAGTTGTGACCCATGTAATTGACACAAGCAGCTAGCAGCATTCCAGGACCCCATGCCACCTGCCCTCACTTTAGCTTTTTGTTTGGTCTTTGTCATGTGAATTTACTGTTTGATTCAGGCCGGTGTCTTTGAACTACTACCCTCTGCAAAGACATGTTGCTAACTCTGCATCCTTGCTCATGCTATTATTTCCACACCTGAACTGGCAGCCTGCTCTTAACCACCGGTCTGT
>gene=chr20_32633752-32634012; species=papHam
TTCTTACAGTTTCCAGCGGAAGGGAATCAAGTTGTGACCCACGTAATTGACACAAGCAGCTAGTAGCATTCCAGGACCCTCTGCCACCTGCCCTCACTTTAGCTTTTTATTTGGTCTTTGTCATGTGAATTTACTGTTTGATTCAGGCCAGTGTCTTTGAACTACTACCCTCTGCAAAGACATGTTGCTAACTCTGCATCCTTGCTCATGCTATTATTCCCACACCTGAACTGGCAGCCTACTCTTAACCACCGGTCTGT
>gene=chr20_32633752-32634012; species=ponAbe
---TTACAGTTTCCAGCGGAAGGGAATCAAGTTGTGACCCATGTAATCGACACAAGCAGCTAGCAGCATTCCAGGACCCTGTGCCACCTGCCCTCACTTTAGCTTTTTATTTGGTCTTTGTCATGTGAATTTACTGTTTGATTCAGGCCAGTGTCTTTGAACTACTACCCTCTGCAAAGACATGTTGCTAACTCTGCATCCTTGCTCATGCTATTGTTTCCACACCTGAACTGGCAGCCTGCTCTTAACCACCGGTCTAT
>gene=chr20_32633752-32634012; species=rheMac
TTCTTACAGTTTCCAGCAGAAGGGAATCAAGTTGTGACCCACGTAATTGACACAAGCAGCTAGTAGCATTCCAGGACCCTCTGCCACCTGCTCTCACTTTAGCTTTTTATTTGGTCTTTGTCATGTGAATTTACTGTTTGATTCAGGCCACTGTCTTTGAACTACTACCCTCTGCAAAGACATGTTGCTAACTCTGCATCCTTGCTCATGCTATTATTCCCACACCTGAACTGGCAGCCTACTCTTAACCACTGGTCTGT
>gene=chr20_33571911-33572047; species=hg19
cagagctaagtctcctcatttgcaaattagggctaataatgggcacctggcagggcctttgtgcgcactggtaggtatacaggcagacaaacaatgaagacacacccagttgcattacaaaggagaggtgtgtaag
>gene=chr20_33571911-33572047; species=bosTau
ctgagcttaggttcctcatttgcaaattagggctaataatatgcacctggcagggctattttgaCTAATATTCGATATACA----GTTGTACAGTGAAAATGCACCCAATCATAATAGAAAGGAGAAGTGTGAAGA
>gene=chr20_33571911-33572047; species=calJac
cagaccttactttcctcatttgcagattagggctaatgataggcccctggca-gCCCATTTTGAGCGCTCATAGGTGTACaga----catacaatgaagatacacctaattgcgttacaaaggaaaggtgtataag
>gene=chr20_33571911-33572047; species=canFam
ctgagcatactgtcctcatttgcaaattaggaccaataatctgcacctggcagggccatcgtgTCTAATA------GTACG---------------CAGGTGCAGCTCAT-ACAATACAAAGGAAAAGGGT---GA
>gene=chr20_33571911-33572047; species=equCab
ctaagc-tagtttccttattcacaaataaggactaataatatgcacctggcagggccattttgaataataGTAGGTGTACA-----TTTCACAATGAAGACACACCTAATCACAGTACCAAGGAGAAGTGT---GA
>gene=chr20_33571911-33572047; species=gorGor
cagagcttag-ctcctcatttgcaaattagggctaataatgggcacctggcggggcctttgtgcacactggtaggtatacagg----caaacaatgaaggcacacccaattgcattacaaaggagaggtgtgtaag
>gene=chr20_33571911-33572047; species=panTro
cagagcttagtctcctcatttgcaaattagggctaataatgggcacctggcagggcctttgtgCGCACTGGTAGGTATACAGGCAGACAAACAATGAAGACACACCCAGTTGCATTACAAAGGAGAGGTGTGTAAG
>gene=chr20_33571911-33572047; species=papHam
ccaagcttagtttcctcatttccaaattagggctaataattggcagctggcagggccattgtgagcactGGTAGGTATACagacagacatacaatgaagacacacccaattgcattacaaaggagaggtgtgtaag
>gene=chr20_33571911-33572047; species=ponAbe
cagagcttagtctcctcatttgcaaattagggctaataatgggcacctggcagggccgttgtgcgcactggtaggtatacaggcagacaaacaatgaagacacacccaattgcgttacaaagcagaggtgtgtaag
>gene=chr20_33571911-33572047; species=rheMac
ccaagcttagtttcctcatttgcaaattagggctaataattggcagctggcagggccattgtgCGCACTGGTAGGTATACAGACAGACATACAATGAAGACACACCCAATTGCATTACAAAGGAGAGGTGTGTAAG
>gene=chr20_33851016-33851276; species=hg19
ccccccactagccaagaagctgatccaaattcctttgtatggcattaagcgccctgctttccagcctggctgacctcatctctctccggccctcccctcctgctttgttccagagccaggtggaatgaaactgcctgtctctggactgtgtttattgcattccatccgccaggaatgccacccccacccttcctctcctgccccctgaatccgttctcctgactaacttctgatccttcaagactgagcttcaacttcac
>gene=chr20_33851016-33851276; species=bosTau
CCCCCCGCGGACCAAGAAGCCAATCCGAATTCCTGCGCG-GGCATCAA-AGCCCTGcccgccagcc-ggctgacctcatctccctctggccctcccctcctgctttgttccagggccaagtagaatgaaactgcttgtccctggaccttgtttacagcgttccctctgccaggaaggccgcccccacccctcctctccctcccactgaatccattctcctgactaacttcttatctttataggcttacctgaagcttcac
>gene=chr20_33851016-33851276; species=calJac
CCCCCCACTAGCCAAGAAGCTGATCCAAATTCCTTTGTATGGCATTAAGCGCCCTGCTTGCCAGCCTGGCTGACCTCATCTCTCGCAAGCCCTCCCCTCGTGCTTTGTTCCAGAGCCAGGTGGAATGAAACTGcttgtccccggaccttgtttatcacattctatctgccaagaatgccacccccacccttcctctcctgccccctgaatccattctcctgactgacttctgatccttcaagactcagcttcagcttcac
>gene=chr20_33851016-33851276; species=canFam
CCCCCCACTGGCTAAGAAGCCAGTCCAAATTCCTTTGCGTGGCATCAAGAGCCCCACTTGCCAGcctggctgacctcatctctctct-gccctccccttgtgctttgttccagagccaagtggaatgagcctgcttgtccctggatcttgtttatagagttccttctgccaggaatgccacccccacccctcctctccta--ctctgaatccattctc----ctaactttttaccttctaagactcgacttaaacttcac
>gene=chr20_33851016-33851276; species=equCab
ccccccactggctaagaagccaatccaaattcctttgcatggcatcaagagccctgcctgccagcctggctgacctcatctctctctggccctctccttgtgttttgttccacagccaagtggaatgaaaccgcttgtccctggatcttgtttataacattccctctgccaggaaggccacccccacccctcctctcctaccccctgaatactttctcctgactaacttctcatctttcaagactcaacttaagcttcac
>gene=chr20_33851016-33851276; species=gorGor
CCCCCCACTAGCCAAGAAGCTGATCCAAATTCCTTTGTATGGCATTAAG-GCCCTGCTTGCCAGCCTGGCTGACCTCATCTCTCTCCGGCCCTCCCCTCCTGCTTTGTTCCAGAGCCAGGTGGAATGAAACTGCCTGTCCCTGGACTGTGTTTATTGCATTCCATCCGCCAGGAATGCCACCCCCACCCTTCCTCTCCTGCCCCCTGAATCCGttctcctgactaacttctgatccttcaagactcaacttcaacttcac
>gene=chr20_33851016-33851276; species=panTro
ccccccactagccaagaagctgatccaaattcctttgtatggcattaagcgccctgctttccagcctggctgacctcatctctctccggccctcccctcctgctttgttccagagccaggtggaatgaaactgcctgtctctggactgtgtttattgcattccatccgccaggaatgccacccccacccttcctctcctgccccctgaatccgttctcct----aacttctgatctttcaagactcagcttcaacttcac
>gene=chr20_33851016-33851276; species=papHam
CCCCCCACTAGCCAAGAAGCTGATCCAAATTCCTTTGTATGGCATTAAGCGCCCTGCTTGCCAGcctggctgacctcatctctctccggccctcccctcctgctttgttccagagccaggtggaatgaaactgcctgtccctggaccgtgtttatcgcattccatccgccaggaatgtcacccccacccttcctctcctgccccctgaatccgttctcctgactaacttctgatccttcaagactcagcttcagcttcat
>gene=chr20_33851016-33851276; species=ponAbe
CCCCCCACTAGCCAAGAAGCTGATCCAAATTCCTTTGTATGGCATTAAGCACCCTGCTTGCCAGCCTGGctgacctcatctctctccggccctcccctcctgctttgttccagagccaggtggaacgaaactgcctgtccctggactgtgtttattgcattccatccaccaggaatgccacccccactcttcctctcctgccccctgaatctgttctcctgactaacttctgatccttcaagactcagcttcagcttcac
>gene=chr20_33851016-33851276; species=rheMac
CCCCCCACTAGCCAAGAAGCTGATCCAAATTCCTTTGTATGGCATTAAGCACCCTGCTTGCCAGcctggctgacctcatctctctccggccctcccctcctgctttgttccagagccaggtggaatgaaactgcctgtccctggaccgtgtttatcgcattccatccgccaggaatgtcacccccacccttcctctcctgccccctgaatccgttctcctgactaacttctgatccttcaagcctcagcttcagcttcat
>gene=chr20_34496012-34496272; species=hg19
ctgttgtgaagcccatactctCACTTTGAGGCTCTGCTGTCTTTTATGATTCCAGGGAAGAGTGCCTGTCCCAGGCCCTGGAGTGGGAGATAGGAGTGCCTCCCTGCAGGAGACTTCCTGTGCACCTGGCAGTCTGGGGATTTCTGCCTGTTGTCACCTTGTCTACTCCTGTTCCTCAGGGACTCACCTGCCTTAGCTCAGTCCTTGCTGGGCAATTCTCTGTGTCTTTTCTAGGGCCTGCAAGTTCTGCCACTGGAGTT
>gene=chr20_34496012-34496272; species=bosTau
ttgTTGCAGCGCACATACTCTCCCCTCTAGGCC-------------GTACACCAGGGAAGGGTGCCTGCCCTGGGCCCTGCAGTGGGGAACAGAAGTGCCTCCTTGCAGGAGACTTCCTGTGCACATGGTAGACCGATGAGTTCTTCTTGTTGTCACCTTGTCTGTCCCTGTTCCTCAGGGACTCACCTGAGTTAGCTTAGTCCCTGCTGGACAGTTCTC----------------CCTATGGGTTCTGCCGCCTCAGGC
>gene=chr20_34496012-34496272; species=calJac
cTGTTGTGAAGCCCTTACTCTCATCTTGAGGCTCTGCTGTCTTTTATGATTCCTGGGAAGGGTGCCTGTCCCAGGCCCTGGAGTGGGAAATAGGAGTGCCTCCCTGCAGGAGACGTCCTGTGCCCATGGCAGTCTGAGGGTTTCTGCCTATTGTTGCCTTGTCTACTGCTGTTCCTCAAAGACTCACCTGGCTTAGCTCAGTCCTTTCTGGGCATTTCTCTGTGTCTTCTCTGGGGTCTTCAAGTTCTGCCACTGGAGTT
>gene=chr20_34496012-34496272; species=canFam
ctattgcagaggctataccctca-ctctaggctgtGTGGTCTTGTAGGATTGCAGGGAAGGATGCCTGCCCTGGGTCCTGGAGTGGGGAGTAGGAGTGCGTCCCTGCAGGAGATTTCT--------------TGTGTTGAGTTCTGCCTATTGTCACCTTGTCTGCTTCTGTACCTCAGGGCATCACCTACTTTAGCTTAGTCAATGATGGACAGTTCTT----------------CTTGTTAGTTCTGCCCCCCCAGGC
>gene=chr20_34496012-34496272; species=equCab
ctgttgcagaacccatactctcacctctaggctTGGCTGTCTTTTAGGATT-CTGAGAAGGAAGCCTGCCCTGGGCCCTGCAGTGGGGGGTAGGAGTGCCTCCCTGCAGGAAACTTCCTGTGCTTGTGGTAGTCTGATGAGCTCTGCCTGTTGTCATCTTGTCTGCCTCTGTTCTTCAGGGACTCACCTAGGTTAGCCCAGGCCCTGCTGGGCAATTCTC----------------CCTGTGAG-TCTGCCACCTGAGGG
>gene=chr20_34496012-34496272; species=gorGor
ctgttgtgaagcccatactctcactttgaggctctgcTGTCTTTTATGATTCCAGGGAAGAGTGCCTGTCCCAGGCCCTGGAGTGGGAGGTAGCAGTGCCTCCCTGCAGGAGACTTCCTGTGCACCTGGCAGTCTGGGGATTTCTGCCTGTTGTCACCTTGTCTACTCCTGTTCCTCAGGGACTCACCTGCCTTAGCTCAGTCCTTGCTGGGCAATTCTCTGTGTCTTCTCTAGGGCCTGCAAGTTCTGCCACTGGAGTT
>gene=chr20_34496012-34496272; species=panTro
ctgtcgtgaagcccatactctcactttgaggctctgctgtcttttatgATTCCAGGGAAGAGTGCCTGTCCCAGGCCCTGGAGTGGGAGATAGGAGTGCCTCCCTGCAGGAGACTTCCTGTGCACCTGGCAGTCTGGGGATTTCTGCCTGTTGTCACCTTGTCTACTCCTGTTCCTCAGGGACTCACCTGCCTTAGCTCAGTCCTTGCTGGGCAATTCTCTGTGTCTTCTCTAGGGCCTGCAAGTTCTGCCACTGGAGTT
>gene=chr20_34496012-34496272; species=papHam
ctgttgtgaagcccatactctcaccttgaaactctgctgtctttTATGATT-------------------CCAGGCCCTGGAGTGGGAAATAGGAGTGCCTCCCTGCAGGAGACTTCCTGTGCACATGGCCGTCTAGGGATTTCTGCCTATTGTCACCTTGTCTACCCCTGTTCCTCAGGGACTCACCTGGCTTAGCTCAGTCCTTGCTGGGCAATTCTCTGTGTCTTCTCTAGGGCCTGCAAGTTGTGCCACTGGAGTT
>gene=chr20_34496012-34496272; species=ponAbe
ctgttgtgaagcccatactctcactttgaggctctgctgacttttatgATTCCAGGGAAGAGTGCCTGTCCCAGGCTCTGGAGTGGGAGATAGGAGTGCCTCTCTGCAGGAGACTTCCTGTGCACCTGGCAGTCTGGGGATTTCTGCCTGTTGTCAACTTGTCTACCCCTGTTCCTCAGGAACTCACCTGCCTTAGCTCAGTCCTTGCTGGGCAATTTTCTGTGTCTTCTCTAGGGCCTGCAAGTTCTGCCACTGGAGTT
>gene=chr20_34496012-34496272; species=rheMac
ctgttgtgaagcccatactctcaccttgaggctctgctgtcttttatgATT-------------------CCAGGCCCTGGAGTGGGAAATAGGAGTGCCTCCCTGCAGGAGACTTCCTGTGCACATGGCCATCTAGGGATTTCTGCCTGTTGTCACCTTGTCTACCCCTGTTCCTCAGGGACTCACCTGGCTTAGCTCAGTCCTTGCTGGGCAATTCTCTGTGTCTTCTCTAGGGCCTGCAAGTTGTGCCACTGGAGTT
>gene=chr20_35028096-35028356; species=hg19
AGTTTCAGCTCATGAGCTAATTCCAGTGGGTTGCATAGAGTGCAGATTCGAGGATTCCAGGCCTTATCCCATCAATGAGAACGTGAGGTTTCCATTAGTTATGTCTGCCACAGGTGTAGGAAATACAGCTGGTGGTGAGCTCTGAATCTGCTAGTCAGGCTGTAGTCCCGAGGCTCTCAAGGGCACAGCAGCGCCTCCCAggggctatttttgttaccacagtaactgagcaggggctactagcttttagagggcaggaa
>gene=chr20_35028096-35028356; species=bosTau
AGTTTCAGCTCGTGAGCAGATTCCAGTGGGTTACATAGAGTGCCAATTTGAGGAT----------------TCAGCAAGGAAGTGAACTTTTGATTAGCCATGTCTGCCTCAGATGCAGGAAACAGCAGTGGCGGCAAGCTGTATGTCTGCCATTCAGGCTCTAGTCCAGAGGCTCTCAAGGGAATGGCTCTGTCCTCCAGGGACCTTTCTTGTTACCACAG--GCTGTGCACGCACTGCTAGCACTTAGAGGGCGGAAA
>gene=chr20_35028096-35028356; species=calJac
AGTTTCAGCTCCTGAGCTAATTCCAGTGGGTTGCATAGAGTGCAGAAATGAAGATTCTAGGCCTTATCCCTTGGGTGAGAAAGTGAGGTTTCCATTAGTTATGTCTGCCACAGGTACAGGAAATACAGCTGGTCGTAAGCTCTGGATCTGCCAGTCAAACT--------GAGGTTCTCAAGGGCACAGCAGCACCTCCCAggggctatttttgttaccacagtaactgggcagggactactagtgtctagagggcaggaa
>gene=chr20_35028096-35028356; species=canFam
agtttctgctcatgagccaattctagtgggttgcatagagtgccaatttgaggattccagactttatccattcagtgag--agtgagctttcgattagccatgtctgccatgagtgtaggaaacagcactgggggcaggctctatttctgccaGTCAGCCTCTAGTCCAGATGCTCTCATGGGGAGAGTGCTACTTCCTCAG-------TTTATTACTGCAGGAATTgggcagatgctacaagtgtttaaaggacagaga
>gene=chr20_35028096-35028356; species=equCab
AgtttcaactcatgatccaattccagtgggctgcagagagaaccagcttgaggattctaggccttgtccgctcactgagaaagtgacttttcaattagccatgtctgccgcgggcccaggaaacagcagtggtggcaagcTCTATATCTGCCCCTCAGGCTCTGGTCcagaggctcccaaggggacagcactgccccgcagggaccatttttgttaccgcagtaattaggcaggcactgccagcattcagagggcagagg
>gene=chr20_35028096-35028356; species=gorGor
AGTTTCAGCTCATGAGCTAATTCCAGTGCGTTGCATAGAGTGCAGATTCGAGGATTCCAGGCCTTATCCCATCAATGAGAACGTGAGGTTTCCATTAGTTACGTCTGCCACAGGTGTAGGAAATACAGCTGGTGGTGAGCTCTGAATCTGCTAGTCAGGCTGTAGTCCCGAGGCTCTCAAGGGCACAGCAGCGCCTCCCAggggctatttttgttaccacagtaactgagcaggggctactagcgtttagagggcaggaa
>gene=chr20_35028096-35028356; species=panTro
AGTTTCAGCTCATGAGCTAATTCCAGTGGGTTGCATAGAGTGCAGATTCGAGGATTCCAGGCCTTATCCCATCAATGAGAACGTGAGGTTTCCATTAGTTACGTCTGCCACAGGTGTAGGAAATACAGCTGGTGGTGAGCTCTGAATCTGCTAGTCAGGCTGTAGTCCCGAGGCTCTCAAGGGCACAGCAGCGCCTCCCAggggctatttttgttaccacagtaactgagcaggggctactagcgtttagagggcaggaa
>gene=chr20_35028096-35028356; species=papHam
agtttcagctcataagctaattccagtgggttgcatagagtgcagattcgaggattctaggccttatcccatcagtgagaaagtgaggtttccattagttatgtctgccacaggtgcaggaaatagagctggtggTGAGCTCTGAATCTGCTAGTCAGGCTGTAGTCCCGAGGCTCTCAAGGGCAAAGCAGCGCCTCCCAGTGGCTatttttgttaccacagtaactgagcaggggctactagcgtttagagggcaggaa
>gene=chr20_35028096-35028356; species=ponAbe
AGTTTCAGCTCATGAGCTAATTCCAGTGGGTTGCATAGAGTGCAGATTCGAGGATTCCAGGCCTTATCCCATCAGTGAGAACATGAGGTTTCCATTAGTTATGTCTGCCACAGGTGTAGGAAATACAGCTGGTGGTGAGCTCTGAAGCTGCCAGTCAGGCTGTAGTCCGGAGGCTCTCAAGGGCACAGCAGCGCCTCCCAggggctatttttgttaccacagtaactgagcaggggctactagcgtttagagggcaggaa
>gene=chr20_35028096-35028356; species=rheMac
agtttcagctcataagctaattccagtgggttgcatagagtgcagattcgaggattctaggccttatcccatcagtgagaaagtgaggtttccattagttatgtctgccacaggtgcaggaAATAGAGCTGGTGGTGAGCTCTGAATCTGCTAGTCAGGCTGTAGTCCCGAGGCTCTCAAGGGCAAAGCAGCGCCTCCCAGTggctatttttgttaccacagtaactgagcaggggctactagcgtttagagggcaggaa
>gene=chr20_37357989-37358249; species=hg19
CCGCAAATAAAGAAGAGACAAAGGCTTGCGCGGCCCGGTGTCGGGTTTGTGTGTTCGTACCAGCCGGGATCCCCTGGCGCTGGGAGGCGTGGGAACTGGCTCCCGCCGGCTGAAACCGGAGATGGTGAGCAGCTGTGGTTAAAGGGTCCGGGGAGGGCTCTAGGGAGTACAAAGATTAGTTGGCGGCGAGGAGGCTCCTCAGGTGTGAGGAGGAAGCTGAAGACGGAGAGTGCTGTAGCGGCCCCCTCAGCTGCCAGGTC
>gene=chr20_37357989-37358249; species=bosTau
--------------------------------------------------------------------------------------------------------------------------------------------------------------------------------------------------------------------------------------------------------------------
>gene=chr20_37357989-37358249; species=calJac
CCGCAAATAAAGAAGAGACAAAGGCTTGTGCGGCCTGGTGTCGATTTCGT--GTTCGTCCCAGCCGGGATCCCCGCGCGCTGGGAGGCGTGGGAACTGGCTCCCGCCGGCTGAAACCGGAGATGATGAGCAGCTGTGGTTAA-AGGGCCGACGAGGGCTCTAGGGAGCACAAAGGTTAGTTGGTATGGAAGAGGCTCCTCAGGTGTGAGGAGAAAGCCGAAGACCGAGAGTGCCGCAGCGCTCCCCTCAGCTGCCAGGAC
>gene=chr20_37357989-37358249; species=canFam
CCGCAAATAAAGAAGAAACAAAGGCGACCG-CCCTTCGTGTCAGTTCTGCATTTCTGCCCCCCCGGGGATCCT---GCGTTGGACCGCAGGGAAACCGGCCCAGGTAGGGTGAAGCCGGGGTGAAGGAGCACTTGTAGGTAAAGGGGCCTGAGAGAACCCT--GGGGAGTGAAGAGTGGTCCTCAC-GAGGAGGCTCTCCAGGCGTTTGGGGGAGGCAGGGGAAGGAGTGCCTTGCTCCCAGCCCTATAGCCACCAGGAC
>gene=chr20_37357989-37358249; species=equCab
CCGCAAATAAAGAAGAAACAAAGGCGCCCTCGGCTTCTTATCAGTTCTGCATTTC------------GAGTCC---GCGTTGG-GCGTGGGGGAACCGGCCCTAACCCGGTGAGGCAGGGGTGGAGGAGCAGCTGTAGTTATAGGATCCCAGGAGAGCTCGAGCGAGAGTAGGATG--GTCTCCAC-GAGGAGGTTCTCCAGGTGTTTGCGGGATGCAGGGGAAGGAGTGTCGTGCGCTGAGCCC--CAGCCACCAGGAC
>gene=chr20_37357989-37358249; species=gorGor
----------------------------------------------------------------------------------------------------------------------------------------------AGGGTCCGGGGAGGGCTCTAGGGAGTACAAAGATTAGTTGGCGGCGAGGAGGCTCCTCAGGTGTGAGGAGGAAGCTGAAGACGGAGAGTGCTGTAGCGGCCCCCTCAGCTGCCAGGTC
>gene=chr20_37357989-37358249; species=panTro
CCGCAAATAAAGAAGAGACAAAGGCTTGCGCGGCCCGGTGTCGGGTTTGTGTGTTCGTACCAGCCGGGATCGCCTGGCGCTGGGAGGCGTGGGAACTGGCTCCCGCCGGCTGAAACCGGAGATGGTGAGCAGCTGTGGTTAAAGGGTCCCGGGAGGGCTCTAGAGAGTACAAAGATTAGTTGGCGGCGAGGAGGCTCCTCAGGTGTGAGGAGGAAGCTGAAGACGGAGAGTGCTGTAGAGGCCCCCTCAGCTGCCAGGTC
>gene=chr20_37357989-37358249; species=papHam
CCGCAAATAAAGAAGAGACAAAGGCTTGCGCGGCCTGGTGTCCGGTTTGTAAGTTCGTACCAGCCGGGATCCCCTGGCGCTGGGAGGAGTGGGAACTGGCTCCCGCCGGCTGAAACCGGACATGGGGAGCAGCTGTGGTTAAAGGGTCGGGGCAGGGCTCTAGGGAGCACAAAGATTAGTTGGTGTCGAGAAGGCT--TCAGGTATGAGGAAGAAGCAGAAGACGGAGAGTGCTGTATCGGCCCCCTCAGCTGCCGGGAC
>gene=chr20_37357989-37358249; species=ponAbe
CCGCAAATAAAGAAGAGACAAAGGCTTGCGCGGCCCGGTGTCGGGTTTGTGTGTTCGTACCAGCCGGGATCCCCTGGCGCTGGGAGGCGTGGGAACTGGCTCCTGCCGGCTTAAACCGGAGATGGTGAGCAGCTGTGGTGAAAGGGTCCGGGGAGGGCTCCAGGGAGTACAAAGATTAGTTGGCGGCGAGGAGGCTCCTCAGGTGTGAGGAAGAAGCTGAAGACGGAGAGTGCTGTAGCGGCCCCCTCAGCTGCCAGGTC
>gene=chr20_37357989-37358249; species=rheMac
CCGCAAATAAAGAAGAGACAAAGGCTTGCGCGGCCTGGTGTCGGGTTTGTAAGTTCGTACCAGCCGGGATCCCCTGGCGCTGGGAGGAGTGGGAACTGGCTCCCGCCGGCTGAAACCGGACATGGGGAGCAGCTGTGGTTAAAGGGTCGGGGCAGGGCTCTAGGGAGCACAAAGATTAGTTGGTGTCGAGGAGGCT--TCAGGTATGAGGAAGAAGCAGAAGACGGAGAGTGCTGTATCGGCCCCCTCAGCTGCCAGGAC
>gene=chr20_39874034-39874294; species=hg19
AACATTAGAGCAGAGGGGCTCTAATCTGTGTCAGGTGCTGTGCTTTGAGTTCTGTGACTCTAGTATTTCCTTATGTGCCAGGCACAGGCCCCAGTGATACAAAGAAGGGAGCAAGAGTTAACGCTGAGGTGAACAAAGGACCCATGGAAGCCCAGCTGTGTGAATTTACAGCACAACTAATGAGCACACCCAGTTACATAACTGCCTCTCCTGCTCTGCTCCTATGCTCAGCAGCCACTAGAGGAAAGCAGGGCTGTCTT
>gene=chr20_39874034-39874294; species=bosTau
----CTAGAC------------------CATCAGGGGCTGTGTTCTGGGCTCTATGTGTCCAGCATCTCCACGGG---------------------------GGAAGA-AGCAAGAGTTAATG-GGAGGCAGGCAGAGGG-CCGCCGCAGCCCAGC--TGTGAGCCGAGGGCAGAGGCCCTGCGCCCG-CCACTTACGTAAGTGCTGCTCTGGCTCTGC--------TCG--GGCC-CTGGAGCGAAGCGGGGCGC--TC
>gene=chr20_39874034-39874294; species=calJac
AAGATTAGAC------------------TGTCAGGGGCTGTGTTTTGGGTTCTGTGATTCCAGCA-TTCCTTATGTGACAGGCCCAGGCCCCACTGATACAAGGAAGCAAGCAAGAGTTAATGCTGAGGTAAACAAAAAACCCGCGGAGGCTCAGCTGTGTGCATTTACAGCCGAACTAATGAGCACACCCAGTTATATAACTACCTCTCCTGCTCTGCTCCTATGCTCAGCAGCCGCTAGAGGAAAGCAGGGCTGTCTT
>gene=chr20_39874034-39874294; species=canFam
TAGACTACAC------------------TGTCAAGGGCTGTGTTTAGGGTTCTGCGTCTCCAGCATTTCCTTCTGTGCCAGGCACAGGCCCTAGAGCT----GTGAGG-AGCAAGAGCTAATGCA-AGGCAGACAAAGAACCCGCCTCGGCCCAGCGGTGTGAATTTACAGCCCAACTAATGAGCGCGCCCGCTTACATAAGTGTTTCTCCTGCTATGC--------TCGGCAGCCACTTGAGGAAAGCAGGGCTG----
>gene=chr20_39874034-39874294; species=equCab
taaactagac------------------cgtcagagattgtgttttagtttctgtgtctccagcatttccctgtgtgccaagcacaggcccCAAAGCAAGGAGGAAGC-AGCAAGAGTTAACGCTGAGGCGAACAAAGGACCCGCCAAGGCCCAGCTGTGTGAATTTACAGCAGAACTAATGAGCACACCCAGTTACATAAGTGCTTCTCCCGCTATGC--------TCGGCAGCCACTTGAGGAAAGCAGGGCTGTCTT
>gene=chr20_39874034-39874294; species=gorGor
AACATTAGAGCAGAGGGGCTCTAATCTGTGTCAGGTGCTGTGCTTTGAGTTCTGTGACTCTAGTATTTCCTTATGTGCCAGGCACAGGCCCCAGTGATACAAAGAAGGGAGCAAGAGGTAACGCTGAGGTGAACAAAGGACCCATGGAAGCCCAGCTGTGTGAATTTACAGCACAACTAATGAGCACACCCAGTTACATAACTGCCTCTCCTGCTCTGCTCCTATGCTCAGCAGCCACTAGAGGAAAGCAGGGCTGTCTT
>gene=chr20_39874034-39874294; species=panTro
-------------------------------------------------------------------------------------------------------------------------------------------------------CCAGCTGTGTGAATTTACAGCACAACTAATGAGCACACCCAGTTACATAACTGCCTCTCCTGCTCTGCTCCTATGCTCAGCAGCCACTAGAGGAAAGCAGGGCCGTCTT
>gene=chr20_39874034-39874294; species=papHam
-----------------------------GTCAGGGGCTGTGTTTTGAGTTCTGGGACTCTAGCATTTCCTTATGTGCCAGGCACAGGCTCCACTGATACAAAGAAGAGAGCAAGAGTTAATGCTGAGGTGAACAAAGGACCCGCAGAAGTCCAGCTGTGTGAATTTGCAGCGGAACTAATGAGCACACCCAGTTACATAACTGCCTCTCCTGCTCTGCTCCTGTGCTCAGCAGCCACTAGAGGAAAGCAGGGCTTTCTT
>gene=chr20_39874034-39874294; species=ponAbe
AAGATTAGAGCAGAGGGGCTCTAATCTGTGTCAGGGGCTGTGTTTTGAGTTCTGTGACTCTAGCATTTCCTTATGTGCCAGGCACAGGCCCCAGTGATACAAAGAAGGGAGCAAGAGTTAACACTGAGGTGAACAAAGGACCCGCAGAGGCCCAGCTGTGTGAATTTACAGCAGAACTAATGAGCACACCCAGTTACATAACTGCCTCTCCTGCTCTGCTCCTATGCTCAGCAGCCACTAGAGGAAAGCAGGGCTGTCTT
>gene=chr20_39874034-39874294; species=rheMac
t---------------------------CGTCAGGGGCTGTGTTTTGAGTTCTAGGACTCTAGCATTTCCTTATGTGCCAGGCACAGGCTCCACTGATACAAAGAAGAGAGCAAGAGTTAATGCTGAGGTGAACAAAGGACCCGCAGAAGTCCAGCTGTGTGAATTTACAGCAGAACTAATGAGCACACCCAGTTACATAACTGCCTCTCCTGCTCTGCTCCTGTGCTCAGCAGCCACTAGAGGAAAGCAGGGCTGGCTT
>gene=chr20_39968650-39968910; species=hg19
CCAAGAGGAAAAAGCCGTTCCCGGCCCGGGCCTTGCCCAAGGCACGAGAGTAAATGCACCTTCCGCGTGCCTCGGCGCACCTGGGCTCACCTGTCCCCTCCCGCAGTGCCTGCAGACAGGGAGGGAGCGCGGCTGGGCCAGAAGGCTGATCACCGCCTGCCCCCTGCTGGCCAGTGTCAGTATTGAGCCCGCTGCCGCTCGACCAGAACGTCCCAGGGATGGAATGAAGGTGCGGGcatttatggagcgcctgctgtttg
>gene=chr20_39968650-39968910; species=bosTau
CCCAAG-----------CCCCCG-----------GCCCGCGGCTTGCGGGTCCATGGATGCTTCA--AATCTTCGCGCACCTGGACTTC----------------------------------------CAGCTCGGCGAGAAAGCTGGTCATCGCCTGCCCTCTGCTGGCCGATGGAGGTATTGACCCCACTTCCGCTCCACCAGGGCATAGGCGGGATGGAATGAAG-agcgggcatttattgagttcctgctgtatt
>gene=chr20_39968650-39968910; species=calJac
CCAAGAGGAAAAAGCCATTCCCGGCCCAGGCCTCGCTCAAGGCCGGAGAATGAAAGGACCTTCCGCGTGCC-CGGCGCACCTGGGTTCACCTGTCCCCTCCCTCGGCGCCTGCAGGCCGGGAGGGAGCGCGGCTGGGCGAAAAGGTTGATCACCGCCTGCCCTCTGCTGGCCAGTGGAGGTATTGAGTCCGCTGCCGCTCGACCAGAACATACCAGGGATGGAATGAAGGAGCGGGcatttatgaagcgcctgctgtttg
>gene=chr20_39968650-39968910; species=canFam
CCGAAGGAAATG-CCGTGCCCTAGCCCGGCCCTCGCTCGTGGCTCGCGCGCCCACCGATTTTTCA--AACGTGAGCGCACCTGGGCTCACCTGTCCCCGCCCGCGGCGCCTGCTGGCTGCCAGGAGGGCCAGCTGGGCAAAAAGGCTGGTCACCGCCTGCCCTCTGCTGGCCGGTGGCAGTATTGAGGGCGCCGTCGCTCCACCCGTGGGTCAGATGGATGCAATGAAGGG--GGGcacttattgagcgcctgctgtatg
>gene=chr20_39968650-39968910; species=equCab
CCAAAGGAAAAAACCGTTCCCTGGTCAGAACCTTGCCCGCGGCTCACGGGCTGACCTATCCTTCA--GACGTGCGCGCACCTGGACTGACTCGTCTCCTTCCGCGGCGCCTGAGGGAGGAGAGGACGCTCAGCTGGACGAGAAGGTTGGTCACCGCCTGCCCTCTGCTGGCCAGTAGCGGTATTGAGCTCGCTGCCGCTCCGCCAGTGCGTTGGATGGATAGAATGAAGGagcgggcatttattgagctcctgctgtaca
>gene=chr20_39968650-39968910; species=gorGor
CCAAGAGGAAAAAGCCGTTCCCGGCCCGGGCCTTGCCCAAGGCACGAGAGTAAATGGACCTTCCGCGTGCCTCGGCGCACCTGGGCTCACCTGTCCCCTCCCGCAGTGCCTGCAGACAGGGAGGGAGCGCGGCTGGGCCAGAAGGCTGATCACCGCCTGCCCCCTGCTGGCCAGTGTCAGTATTGAGCCCGCTGCCGCTCGACCAGAACGTCCCAGGGATGGAATGAAGGAGCGGGcatttatggagcgcctgctgtttg
>gene=chr20_39968650-39968910; species=panTro
CCAAGAGGAAAAAGCCGTTCCCGGCCCGGGCCTTGCCCAAGGCACGAGAGTAAATGGACCTTCCGCGTGCCTCGGCGCACCTGGGCTCACCTGTCCCCTCCCGCAGTGCCTGCAGACAGGGAGGGAGCGCGGCTGGGCCAGAAGGCTGATCACCGCCTGCCCCCTGCTGGCCAGTGTCAGTATTGAGCCCGCTGCCGCTCGACCAGAACGTCCCAGGGATGGAATGAAGGTGCGGGcatttatgaagcgcctgttgtttg
>gene=chr20_39968650-39968910; species=papHam
TCAAGAGGAAAAAGCCGTTCCCGGCCTGGGCGTCGCCCAAGGCACGAGAATGAATGGACCTTCCGCGTGCCTCGGAGCCCCTGGGCTCACCTGTCCCCTCCCGCGGTGCCTGCAGACAGGGAGGGAGCGCGACTGGGCGAGAAGGCTGATCATCGCCTGCCCTCTGCTGGCCAGTGGCGGTATTGATCCCGCTGCCGCTCGACCGGAACGTCCCAGAGATGGAATGAAGAAGCGGGcatttatggagcgcctggtgtttg
>gene=chr20_39968650-39968910; species=ponAbe
CCAAGAGGAAAAAGCCGTTCCCGGCCCGGGCCTTACCCAAGGCACGAGAGTAAATGGACCTTCCGCGTGCCTCGGCGCACCTGAGCTCACCTGTCCGCTCCTGCAGTGCCTGCAGCCAGGGAGGGAGCGTGGCTGGGCGAGAAGACTGATCACCGCCTGCCCCCTGCTGGCCAGTGGCAGTATTGAGCCCGCTGCCGCTCGACCAGAACGTCCCAGGGATGGAATGAAGGAGCGGGcatttatggagcgcctgctgtttg
>gene=chr20_39968650-39968910; species=rheMac
TCAAGAGGAAAAAGCCGTTCCCAGCCCGGGCGTCGCCCAAGGCACGAGAATGAATGGACCTTCCGCGTGCCTCGGCGGCCCTGGGCTCACCTGTCCTCTCCCGCGGTGCCTGCAGACAGGGAGGGAGCGCGACTGGGCGAGAAGGCTGATCATCGCCTGCCCTCTGCTGGCCAGTGGCGGTATTGATCCCGCTGCCGCTCGACCGGAACGTCCCAGAGATGGAATGAAGAAGCGGGcatttatggagcgcctggtgtttg
>gene=chr20_42955425-42955572; species=hg19
GGGAGGGGCGCTGACGCCGAGCCTTTTCCGCTCCAGCTGCGCGGGCCGGCGACACAGCAAATTCCGAGGGCACACCTGGCTGTGCAGCTGTCCCGGGACGAGGATTTCCCAGTCCTCCGGTCGCCAGCCCCCCGGGGCACGGCCTTG
>gene=chr20_42955425-42955572; species=bosTau
GGAGGGGGCGCTGACGCTGAGGCTTTTCCGCTCCAGCTGCGCGGACGGGCGACACAGCAAATTCCGCGGCCACACCTGGCCGTGCAGCTGTCCAGGGAGGAGGATTCCCCAGTCCTCCGGCCGCAGGCCCCCGAGGGCACGGCCTTG
>gene=chr20_42955425-42955572; species=calJac
---------------------------------------------------------------------------------------------------------------------------------------------------
>gene=chr20_42955425-42955572; species=canFam
---GGGGGCGCTGACACTGAGGCTTTTCCGCTCCAGCTGCGCCGGCCGGCGACACAGCAAATTCCGCGACCACACCTGGCTGTGCAGCTGTTCAGGGAGGACGATTCCCCAGTCCCCTGGACGCCGGCCCCGCAGGGCACGGCCTTG
>gene=chr20_42955425-42955572; species=equCab
-------GCGCTGACGCCGGGCCTTTTCCGCTCGGGCTGCGCGGGCCGGCGACACAGCAGATTCCCCGGCCACACCTGGCCGTGCAGCTGTCCGAGGTCGCGGATTCCCCAGTCCTCCGGCC-CCGGCCCCTGAGGGCACCGCCTTG
>gene=chr20_42955425-42955572; species=gorGor
gggaggggcgCTGACGCCGAGCCTTT--------AGCTGCGCGGGCCGGCGACACAGCAAATTACAAGGGCACACCTGGCTGTGCAGCTGTCCCGGGACGAGGATTTCCCAGTCCTCCGGTGGCCAGCCCCCCAGGGCACGGCCTTG
>gene=chr20_42955425-42955572; species=panTro
GGGAGGGGCGCTGACGCCGAGCCTTTTCCGCTCCAGCTGCGCGGGCCGGCGACACAGCAAATTCCGAGGGCACGCCTGGCTGTGCAGCTGTCCCGGGACGAGGATTTCCCAGTCCTCCGGTCGCCAGCCCCCCAGGGCACGGCCTTG
>gene=chr20_42955425-42955572; species=papHam
--------CGCTGACACCGAGGCTTTTCTGCTCCAGCTGCACGGGCCGGCGACACAGCAAATTCCGAGGGCACACCTGGCTGTGCAGCTGTCCCGGGACGACGATTTCCCAGTCCTCCGGTCGCCAGCCCCCCAGGGCACGGCCTTG
>gene=chr20_42955425-42955572; species=ponAbe
GGGAGGGGCGCTGACGCCGAGGCTTTTCCGCTCCAGCTGCGCGGGCCGGCGACACAGCAAATTCCGAGGGCGCATCTGGCTGTGT----------------GGATTTCCCAGTCCTCCGGTCGCCAGCCCCCCAGGGCACGGCCTTG
>gene=chr20_42955425-42955572; species=rheMac
--------CGCTGACGCCGAGGCTTTTCTGCTCTAGCTGCGCCGGCCGGCGACACAGCAAATTCCGAGGGCACACCTGGCTGTGCAGCTGTCCCGGGACGACGATTTCCCAGTCCTCCGGTCGCCAGCCCCCTAGGGCACGGCCTTG
>gene=chr20_43246565-43246734; species=hg19
TGCCATTTGCTGAGCACCTGTGACACACTGGGGACTTAACATCTGGCCTCTCCCTCTGGGGAACCTGCACAAACAAAGCAACCTTCAAGAGCCCTTCACTTGATGCTTTAAGCACCCATCCATAATGGCCCTTAATTGACTCTTAATTATACTAACAAACACTATGTGT
>gene=chr20_43246565-43246734; species=bosTau
TACCATTTGCTGAACACCCGTCATGTGCT-GGGACCTCACAT--GCCCTCTCCCTCTGGAGAAGCCACCCAAATATCCCGACCCTCGACAGCTCTTCACCTGTTGCTTGTAGCATCCATCCATGATGGCCCTTCATTGATTTT-AATTATACTAACA----GCAGATGC
>gene=chr20_43246565-43246734; species=calJac
TGCCATTTGCTGAGCACCTGTTACACTCTGGGGACTTAACATTTGGCCTCCCCCTCT-GGGAACCTGCACAAATAAAATGACCTTCAA-------------GATGCTTTAAGCACCCATCCAAAATGGCCCTCAATTGACTTTTAATTATACTAACA----GCACATGC
>gene=chr20_43246565-43246734; species=canFam
-------------------------CACT-GAGCCTTCACATTTGCCCTCTCCTTTTGGAGAACCCGCACAAACCTCCTAACGCTCAACAGCCCTTCA-CCGAGGCTTGTAGCTATCATCCATGATGGCCTTGCATTGACCT----------TAGCA----CCACACAC
>gene=chr20_43246565-43246734; species=equCab
TCCCTTTCGCCGAGCACCTGGTACCTGCT-GGGACTTCACGTTTTCCTC-----TCTGGAGAGCCTGCACAAGTACCCTGACCCTCAACAGCCCTTCATCTGATGCTTTCAG----CATCCAT---GGCCTTTAATTGACTTT-AATCATACTAATA----CTGCATGC
>gene=chr20_43246565-43246734; species=gorGor
TGCCATTTGCTGAGCACCTGTGACACACTGGGGACTTAACATGTGGCCTCTCCCTCTGGGGAACCTGCACAAACAAAGCAACCTTCAAGAGCCCTTCACTTGATGCTTTAAGCACCCATCCATAATGGCCGTTAATTGA--CTTAATTATACTAACA----CTATGTGC
>gene=chr20_43246565-43246734; species=panTro
TGCCATTTGCTGAGCACCTGTGACACACTGGGGACTTAACATCTGGCCTCTCCCTCTGGGGAACCTGCACAAACAAAGCAACCTTCAAGAGCCCTTCACTTGATGCTTTAAGCACCCATCCATAATGGCCCTTAATTGACTCTTAATTATACTAACA----CTATGTGC
>gene=chr20_43246565-43246734; species=papHam
TGCCGTTTGCTGAGCACCTGTGACACACTGGAGACTTAACATCTGGCCTCTCCCTCTGGGGAACCTGCACAAATAAAACGACCTTCAAGAGCCCTTCACTTGATGCTTTAAGCACCCATCCATAATGGCCCTTAATTGACTCTTAATTATACTAACA----CCATGTGC
>gene=chr20_43246565-43246734; species=ponAbe
TGCCATTTGCTGAGCACCTGTGACACACTGGGGACTTAACATCTGGCCTCTCCCTCTGGGGAACCTGCACAAACAAAGCAACCTTCAAGAGCCCTTCACTTGATGCTTTAAGCACCCATCCATAATGACCCTTAATTGACTCTTAATTATACTAACA----CTATGTGC
>gene=chr20_43246565-43246734; species=rheMac
TGCCCTTTGCTGAGCACCTGTGACACACTGGGGACTTAACATCTGGCCTCTCCTTCTGGGGAACCTGCACAAATAAAACGACCTTCAAGAGCCCTTCACTTGATGCTTTAAGCACCCATCCATAATGGCCCTTAATTGACTCTTAATTATACTAACA----CCATGTGC
>gene=chr20_43414483-43414743; species=hg19
ggatgccatgattgattggtgatgcctgccatggtcccaggaaaggggGCCTTGATTGATTGGTGTTGTCTGCCAAGATCCCAGGCCTGGAGGGTGATGGGCTTCCTGCCAGATGTCCGCCTACCCCAGAGAGCCCTTCCAGCTGTGACATTCCACACAGCTCATTCAGAGTCATGCCACACTGGGCAAAGAGAAGTCTGTGCCTGTCCTCAAGGGGGCAGGAAGGGATAATTCTTTAAGCTTCTGGCTTCTCAAACCTG
>gene=chr20_43414483-43414743; species=bosTau
gggtgctgtgattgattggtgatgcctgccatggtcccaggaaaggggggCTTAATTGATTGGTAATGTCTGCCAAGCTCCCAGGCCTGGAGGGCTATGGGCTTCCTGCCAGTAACTAGCCTACACTGGATAGCCCTTCCAGCTGCAGCAATCC--ATAACTCATTTAGAGTCACCCCAGATTGGGGAAAGTGAGGTCTGTGCTTGTCCTCAAGGGGGCAGGAAGCGATAATTCTTTAAGCTGCTGGCTTCTCAAACCTG
>gene=chr20_43414483-43414743; species=calJac
gggtgctgtgattgattggtgatgcctgcca-ggtcccaggaaagggGGCCCTGATTGATTGGTGTTGTCTGCCGAGATCCCAGGCCTGGAGGGTGATGGGCTTCCTGCCAGATGTCCGCCTACCCCAGAGAGCCCTTCCAGCTGTGACATTCCATACACCTCCTTCAGAGTCATGCCAGACTGGGGAAAGAGAAGTCTGTGCCTGTCTGCAAGGGGGCAAG-AGGGATAACTGGTTAAGCTTCTAGCTTCTCAAACCTG
>gene=chr20_43414483-43414743; species=canFam
gggtgctgtgattgattggtgatgcctgccatgtgcccaag--agagagGCTTAATTGATTGGTGATGTCTGCCAAGGTCCCAGGCCTGGA-GGTGATGGGCTTCCTGCCAGTTATCAGTCTACTCCCTAGAGTCCCCCCAGCTGCAACACTCC--ATGGCTCATTTAGAGTCATGCCAGACTGGGGAAAGAGAAGTCTGTGCTTGTCCTCGAGGGGGCAGGAAGGGATCATTCTTTAAGTCGCTGGCTTCTCAAACCTG
>gene=chr20_43414483-43414743; species=equCab
gggtgctgtgattgatcggtgatgcctgacatg-------gaaaggggggCTTAATTGATGGGTGATGTCTGCCAGGGTCCCAGGCCTGGAGGGCGAGGGGCTTCCTGCCAGTATCCAGCCCCCTCTGGAGAGCCCGTCCAGCTGTGACCTTCC--ATAGCTCATGTGGAGTCATCCCAGACCAAGGAAAGAGAAGTCTGTGCTTGTCCTCAAGGGGGCAGGAAGGGATAATTCTTTAAGCTGCTGGCTTCTCAAACCCG
>gene=chr20_43414483-43414743; species=gorGor
ggatgccatgattgattggtgatgcctgccatggtcccaggaaaggggGCCTTGATTGATTGGTGTTGTCTTCCAAGATCCCAGGCCTGGAGGGTGATGGGCTTCCTGCCAGATGTCCGCCTACCCCAGAGAGCCCTTCCAGCTGTGACATTCCACACAGCTCATTCAGAGTCATGCCACACTGGGCAAAGAGAAGTCTGTGCCTGTCCTCAAGGGGGCAGGAAGGGATAATTCTTTAAGCTTCTGGCTTCTCAAACCTG
>gene=chr20_43414483-43414743; species=panTro
ggatgccatgattgattggtgatgcctgccatggtcccaggaaagggGGCCTTGATTGATTGGTGTTGTCTGCCAAGATCCCAGGCCTGGAGGGTGATGGGCTTCCTGCCAGATGTCCGCCTACCCCAGAGAGCCCTTCCAGCTGTGACATTCCACACAGCTCATTCAGAGTCATGCCACACTGAGCAAAGAGAAGTCTGTGCCTGTCCTCAAGGGGGCAGGAAGGGATAATTCTTTAAGCTTCTGGCTTCTCAAACCTG
>gene=chr20_43414483-43414743; species=papHam
-----------------------------CATGGTCCCAGGAAAGGGGGCCTTGATTGATTGGTGTTGTCTGCCAAGATCCCAGGCCTGGAGGGTGATGGGCTTCCTGCCAGATGTCCGCCTACCCCAGAGAGCCCTTCCAGCTGTGACATTCCACACAGCTCATTCACAGTCATGCCAGACTGGGGAAAGAGAAGTCTGTGCCTGTCCTCAAGGGGGCAGGAAGGGATAATTCTTTAAGCTTCTGGCTTCTCAAACCTG
>gene=chr20_43414483-43414743; species=ponAbe
ggatgccatgattgattggtgatgcctgccatggtcccaggaaagggGGCCTTGATTGATTGGTGTTGTCTGCCAAGATCCCAGGCCTGGAGGGTGATGGGCTTCCTGCCAGATGTCCGCCTACCCCAGAGAGCCCTTCCAGCTGTGACATTCCACACAGCTCATTCAGAGTCATGCTACACTGGGCAAAGAGAAGTCTGTGCCTGTCCTCAAGGGGGCAGGAAGGGATAATTCTTTAAGCTTCTGGCTTCTCAAACCTG
>gene=chr20_43414483-43414743; species=rheMac
agatgccatgattgattggtgatgcctgccatggtcccaggaaagggGGCCTTGATTGATTGGTGTTGTCTGCCAAGATCCCAGGCCTGGAGGGTGATGGGCTTCCTGCCAGATGTCCGCCTACCCCAGAGAGCCCTTCCAGCTGTGACATTCCACACAGCTCATTCACAGTCATGCCAGACTGGGGAAAGAGAAGTCTGTGCCTGTCCTCAAGGGGGCAGGAAGGGATAATTCTTTAAGCTTCTGGCTTCTCAAACCTG
>gene=chr20_43940273-43940533; species=hg19
GAGGGTGAAGCCAGGGCAGGATCAAGGTGAGGGCGGAATCAAGGGCTGCCGGCCGCCTGCTCTGTAGGGAGGACCACGAGATTGGGCCCGAGACGGGGCGGTTCGCAGGCGCAGTCTCCCCGCGCCCTCTGGCGGCGAGCGCTAAGCTTGCCTGGCACCTGCGTCCTCCCGAGTCCTTGCAGAGCCAGTTCGCGTCCCTTTCCAGCTCACCAGGCGGGGGAAACGGGGCCCACGGTCTGCGGTTACATGGGACTGGACAG
>gene=chr20_43940273-43940533; species=bosTau
GAGGGTGAAGCCAGTACCGGGCCAAGGTGAGGGCGGACTCCAGGGCGGCCGGGCGGCTCAGTTTATAAGTGGGCCACTCTGCAGGGCCCGGGAGGGGGCGGTTCTCAGGCGCAGTCTCGCCGCGCCCTCTGGCGGTGAGAACTAAGGTTGCCTGACACCTGAGTGCTCCAGAGCCG-----------GCTCCCATCCCTTTGCAGCCCACCAAGCAGGGCAGACTGGGCCCCTGGTCTGCGGTTACATGGGACTAGACGG
>gene=chr20_43940273-43940533; species=calJac
GAGGGTGAAGCCGGGGCAGGACCAAGGTGAGGGCGGACTCAAGGGCTGCCGGCCGCCTGCTCAGTAGGGAGTACCCCGAGGTTGGGCCCGGGAGGGGGCGGTTCGCAGGCGCAGTCTCCCCGCGCCCTCTGGTGGCGAGCGCTAAGCTTGCCTGGCACCTGCGTCCTTCCGAGTCCTTCCAGAGCCAGTTCGCGTCCCTTTCCAGCTCACCAGGCGGGGGAGACCGGGCCGACGGTCTGTGGTTACATGGGACTGGACAG
>gene=chr20_43940273-43940533; species=canFam
GAGGGTGAAGCCAGTGCAGGGCCAAGGTGA-GGTGGACTGCTGGGCTGCCGGGCGCCTCCTGTTGCCGGGGGACAGCGCACTGGGGCCCGGGAGCGGGCGGGTCGCAGGCGCGGTCTAGCCGCGCCCCCTGGCGGCGACAACTCGGTTTGCCTGGCACCTGACTCC-CAAGAGCGC-----------GCTCGCGTCCCTTTCCAGGCCACCAGGCAGGGGAAACCGGGCCCACGGTCTGCGGTTACATGGGACTGGACGG
>gene=chr20_43940273-43940533; species=equCab
GAGGGTGAAGCCAGTGCAGGGCCAAGGTGAGGGCGGAATCCAGGGCTGCCGTG-GCCTCCCCACGTAGGAGGACAG--CAGTAGAGCCTGGGAGGGGGCGGTTCGCAGGCGCAGTCTAGCCGCGCCATCTGGCGGCGAGAACGTGGCTTGTCTGGCACCTGAGTCCTTCAGAGCCT-----------GCTTGCGTCCCTCTCCAGCCCACCAGGCAGGGGAGACCGGGCCCACGGTGTGCGGTTACATGGGACTGGACGG
>gene=chr20_43940273-43940533; species=gorGor
GAGGGTGAAGCCAGGGCAGGATCAAGGTGAGGGCGGACTCAAGGGCTGCCGGCCGCCTGCTCTGTAGGGAGGACCACGAGATTGGGCCCGAGAGGGGGCGGTTCGCAGGCGCAGTCTCCCCGCGCCCTCTGGCGGCGAGCGCTAAGCTTGCCTGGCACCTGCGTCCTCCCGAGTCCTTGCAGAGCCAGTTCGCGTCCCTTTCCAGCTCACCAGGCGGGGGAAACGGGGCCCACGGTCTGCGGTTACATGGGACTGGACAG
>gene=chr20_43940273-43940533; species=panTro
GAGGGTGAAGCCAGGGCAGGATCAAGGTGAGGGCGGACTCAAGGGCTGTCGGCCGCCTGCTCTGTAGGGAGGACCACGAGATTGGGCCCGAGAGGGGGCGGTTCGCAGGCGCAGTCTCCCCGCGCCCTCTGGCGGCGAGCGCTAAGCTTGCCTGGCACCTGCGTCCTCCCGAGTCCTTGCAGAGCCAGTTCGCGTCCCTTTCCAGCTCACCAGGCGGGGGAAACGGGGCCCACGGTCTGCGGTTACATGGGACTGGACAG
>gene=chr20_43940273-43940533; species=papHam
GAGGGTGAAGCCAGGGCAGGACCAAGGTGAGGGCGGACTCAAGGGCTGCCGGCCGCCTGCTCTGTAGGGAGAAGCACGAGGTTGGGCCCGAGAGGGGGCGGTTCGCAGGCGCAGTTTCCCCGCGCCCTCTGGCGGCGAGCGCTAAGCTTGCCTGGCACCTGCGTCCTCCCGAGTCCTTCCAGAGCCAGTTCGCGTCCCTTTCCAGCTCACCAGGCCGGGGAGACGGGGCCCACGGTCTGCGGTTACATGGGACTGGACAG
>gene=chr20_43940273-43940533; species=ponAbe
GAGGGTGAAGCCAGGGCAGGACGAAGGTGAGGGCGGACTCAAGGGCTGCCTACCTCCTGCTCTGTAGGGAGGACCACGAGATTGGGCCCGAGAGGGGGCGGTTCGCAGGCGCAGTCTCCCCGCGCCCTCTGGCGGCGAGCTCTAAGCTTGCCTGGCACCTGCGTCCTCCCGAGTCCTTGCAGAGCCAGTTCGCGTCCCTTTCCAGCTC-CCAGGCTGGGGATGCGGGACCC-CGGTCTGCGG-TACATGGGACTGGAC--
>gene=chr20_43940273-43940533; species=rheMac
GAGGGTGAAGCCAGGGCAGGACCAAGGTGAGGGCGGACTCAAGGGCTGCCGGCCGCCTGCTCGGTAGGGAGAAGCAGGAGGTTGGGCCCGAGAGGGGGCGGTTCGCAGGCGCAGTTTCCCCGCGCCCTCTGGCGGCGAGCG-----------TGGCACCTGCGTCCTCCCGAGTCCTTCCAGAGCCAGTTCGCGTCCCTTTCCAGCTCACCAGGCCGGGGAGACGGGGCCCACGGTCTGCGGTTACATGGGACTGGACAG
>gene=chr20_44642841-44643101; species=hg19
GGCCCAGGTGACCGGGGCCCTCCGGAGTGGCAGGGGGAAGATGCTGCTGTTCAGCGGGCGGCGCCTCTGGAGGTGAgcgccgccgcggccgccggcagggggagcccgggcgccgTCGGTCCGTCCGCTAGCCGGCTCAGCACCTGTCTCCTCCGCGCCTGCCCGCAGGTTCGACGTGAAGGCGCAGATGGTGGATCCCCGGAGCGCCAGCGAGGTGGACCGGATGTTCCCCGGGGTGCCTTTGGACACGCACGACGTCT
>gene=chr20_44642841-44643101; species=bosTau
GGCCCAGGTCACCGGGGCCCTCCCGCGCCCTGAGGGTAAGGTGCTGCTGTTCAGCGGGCAGAGCTTCTGGAGGTGAGATTCCCGGGGACCGCCAGCAGGGGGAGCCCGGGCGCCACCCGCCTGCCCGC----CGGCTCAGCGCCTGTCTCCTCGGTGCCGTCCTGCAGGTTCGACGTGAAGACACAGAAGGTGGATCCCCAGAGCGTCACCCCCGTGGACCAGATGTTCCCCGGGGTGCCCATTAGCACGCACGACATCT
>gene=chr20_44642841-44643101; species=calJac
GGCCCAGGTGACCGGGGCCCTCCCGCGCGGCTCGGGGAAGATGCTGCTGTTCAGCGGGAGGCGCGTCTGGAGGTGAGAGCTgccgcggctgccggcagggggagcccgggcgccgtccg-ccgcccgcccgccggcTCAGCACCTGTCTCTTCGGTGCCCGCCCGCAGGTTCGACGTGAAGGCGCAGATGGTGGATCCCCGGAGCGCCAGCGAGGTGTACCAGATATTCCCCGGAGTGCCCTTGGACACGCATGACGTCT
>gene=chr20_44642841-44643101; species=canFam
TACCCAAGTCACCGGCGCCCTCCCGCAAGGCGGGGGTAAGGTGCTGCTGTTCAGCAGGCAGCGCTTCTGGAGGTGAGAGTCACGGCGACCGCCGGCAGGGGGACATCGGGCGACATCCGCCCGCCCTC----CAACTCAGCACCTGTCTCTTCACCACCTTCCTGCAGTTTCGACGTGAAGACGCAGACCGTGGATCCCAGGAGCGCCGGCTCGGTGGAACAGATGTACCCCGGGGTGCCCTTGAACACGCATGACATCT
>gene=chr20_44642841-44643101; species=equCab
GGCCCAAATCACGGGGGCGCTCCCGCGCGGCGGCGGTAAGGTGCTGCTGTTCAGCAGGCGGCGCTTCTGGAGGTGAGAGTcgcggcggccgccggcagggggagcccgggcgccgtcc-cccgccAGC----CGGCTCAGCGCCTCTCTCCTCCCGCCCCGCCGGCAGGTTCGACGTGAAGACACAGACCGTGGATCCCCGGAGTGTCAGCCCGGTGGACCAGATGTTCCCCGGCGTGCCGTTGGACATGCACGACGTCT
>gene=chr20_44642841-44643101; species=gorGor
GGCCCAGGTGACCGGGGCCCTCCGGAGTGGCAGGGGGAAGATGCTGCTGTTCAGCGGGCGGCGCCTCTGGAGGTGAgcgccgccgcggccgccggcagggggagcccgggcgccgTCGGTCCGCCCGCTAGCCGGCTCAGCACCTGTCTCCTCCGCGCCTGCCCGCAGGTTCGACGTGAAGGCGCAGATGGTGGATCCCCGGAGCGCCAGCGAGGTGGACCGGATGTTCCCCGGGGTGCCTTTGGACACGCACGACGTCT
>gene=chr20_44642841-44643101; species=panTro
GGCCCAGGTGACCGGGGCCCTCCGGAGTGGCAGGGGGAAGATGCTGCTGTTCAGCGGGCGGCGCCTCTGGAGGTGAgcgccgccgcggccgccggcagggggagcccgggcgccgTCGGTCCGCCCGCTAGCCGGCTCAGCACCTGTCTCCTCCGCGCCTGCCCGCAGGTTCGACGTGAAGGCGCAGATGGTGGATCCCCGGAGCGCCAGCGAGGTGGACCGGATGTTCCCCGGGGTGCCTTTGGACACGCACGACGTCT
>gene=chr20_44642841-44643101; species=papHam
GGCCCAGGTGACCGGGGCCCTCCGGCGTGGCGCGGGGAAGATGCTGCTATTCAGCGGGCGGCGCTTCTGGAGGTGAGCGACGCCGAGGCCGCCCGCAGGGGTAGCCCGGGCGCCGTCCGTCCGCGCGCTCGGCGGCTCAGCACCTGTCTCCTCCGCGCCTGCCCGCAGGTTCGACGTGAAGGCGCAGATGGTGGATCCCCGGAGCGCCAGCGAGGTAGACCGGATGTTCCCCGGGGTGCCTTTGGACACGCACGACGTCT
>gene=chr20_44642841-44643101; species=ponAbe
GGCCCAGGTGACCGGGGCCCTCCGGAGTGGCAGGGGGAAGATGCTGCTGTTCAGCGGGCGGCGCCTCTGGAGGTGAgggccgccgcggccgccggcagggggagcccgggcgccgTCCGTCCGCCCGCTAGCCGGCTCAGCATCTGTCTCCTCCGCACCTGCCCGCAGGTTCGACGTGAAGGCGCAGATGGTGGATCCCCGGAGCGCCACCGAGGTGGACCGGATGTTCCCCGGGGTGCCTTTGGACACGCACGACGTCT
>gene=chr20_44642841-44643101; species=rheMac
GGCCCAGGTGACCGGGGCCCTCCGGCGTGGCGCGGGGAAGATGCTGCTATTCAGCGGGCGGCGCTTCTGGAGGTGAGCGACGCCGAGGCCGCCCGCAGGGGGAGCCCGGGCGCCGTCCGTCCGCGCACCTGGCGGCTCAGCACCTGTCTCCTCCGCGCCTGCCCGCAGGTTCGACGTGAAGGCGCAGATGGTGGATCCCCGGAGCGCCAGCGAGGTAGACCGGATGTTCCCCGGGGTGCCTTTGGACACGCACGACGTCT
>gene=chr20_45948300-45948560; species=hg19
TGCAGAAGTGGTGATTAAAGGGCACATTCATATGTAAAAGGCGAACTTCCAAACTCGCCTGGCAGGACAGAAATTGCTTCAATCTACAGAAAAGAGGCTGATTTACAATTGAATTCAGTGTTTAGCCCTCAACAACTAGAGGCAATAGCAACCGCGGCCCTTTCTCCTCCCCAGCTGGGATGAGGCCCTCTGGAAAAACGACAACATCGCAACAGGAATTTCCTGGATCAAGAATGCCAAGTTCTTTCCAATTTTACTGA
>gene=chr20_45948300-45948560; species=bosTau
TGCAGAAGTGGTGATTAATGGGCACATTCATATGTAAAAGATGAACTTCCAAACTCTCACGGCCAGACAGAGAGGGCTTCCAACGAAGGAGAAGAGGCTGATTTACAAATGAATTCCCTGTTTAGCCTTCAATATCTAGAGGCAATGGAAACCAAGCCCTTTCTCCCCCCCCAGCTGGGATGAAGCCTCTGGAAAAAACGACAACATCTCAACAGGAATTTCCTGGTTCCCGAATGCCAAGCTCTTTCAGGCTTTACAAA
>gene=chr20_45948300-45948560; species=calJac
TGCAGAAGTGGTGATTAAAGGGCACATTCATATGTAAAAGGCGAACTTCCAAACTCGCCTGGCAGGACAGAAATTGCTTCAATCTACGGAAAAGAGGCTGATTTACAAATGAATTCAGTGTTTAGCCCTCAACAACTAGAGGCAATTGCAACCGCGGCCCTTTCTCCTCCCCAGCTGGGATGAGGCCCTCTGGAAAAACGACAACATCGCAACAGGAATTTCCTGGATCGAGAATGCCAAGTTCTTTCAAATTTTACCAA
>gene=chr20_45948300-45948560; species=canFam
GGC--GGATTGAGGCGACTCAACGCATTCGCATGGAAAAGGTGAACCTCCAAACTCCACAGGCAGGACAGAAATTGCCTCAATCCAGGGGAAAGAGGCTGATTTACAAATGAATTCACTGTGTTGCCCTCAACAACTAGAGGCAGTCGCAACCACGCCCCCTTCTCCCCCTCCGGGGGGATGAGGCCTTCTGGAAAAGGGACAACATCTCAACAGGAATTTCCTGGTTCAAGAATGCCAAGCTCTTTCAAATTTCACAGA
>gene=chr20_45948300-45948560; species=equCab
TGCAAAAGGGGTGATTAAAGGGCACATTCATATGTAAAAGGTGAACTTCCAAACTCTCCTGGCAGGACAGAAATTGCTCCAATCTAGGGAAAAGAGGCTGATTTACAAATGAATTCACTGGTTAGCCCTCAACTACTAGAGGCCACAGCAACCCGGCCCTTTCTCCCCCCTCAGCCGGGATGAGGCCTTCTGGAAAAACGACAACCTCTCAACAGGAATTTCCTGGTTCAAGAATGCCAAGCTCTTTCCATTTTTAACGA
>gene=chr20_45948300-45948560; species=gorGor
TGCAGAAGTGGTGATTAAAGGGCACATTCATATGTAAAAGGCGAACTTCCAAACTCGCCTGGCAGGACAGAAATTGCTTCAATCTACGGAAAAGAGGCTGATTTACAAATGAATTCAGTGTTTAGCCCTCAACAACTAGAGGCAATTGCAACCGCGGCCCTTTCTCCTCCCCAGCTGGGATGAGGCCCTCTGGAAAAACGACAACATCGCAACAGGAATTTCCTGGATCAAGAATGCCAAGTTCTTTCCAATCTTACTGA
>gene=chr20_45948300-45948560; species=panTro
TGCAGAAGTGGTGATTAAAGGGCACATTCATATGTAAAAGGCGAACTTCCAAACTCGCCTGGCAGGACAGAAATTGCTTCAATCTACGGAAAAGAGGCTGATTTACAAATGAATTCAGTGTTTAGCCCTCAACAACTAGAGGCAATTGCAACCGCGGCCCTTTCTCCTCCCCAGCTGGGCTGAGGCCCTCTGGAAAAACGACAACATCGCAACAGGAATTTCCTGGATCAAGAATGCCAAGTTCTTTCCAATTTTACTGA
>gene=chr20_45948300-45948560; species=papHam
TGCAGAAGTGGTGATTAAAGGGCACATTCATATGTAAAAGGCGAACTTCCAAACTCGCCTGGCAGGACAGAAATTGCTTCAATCTACAGAAAAGAGGCTGATTTACAAATGAATTCAGTGTTTAGCCCTCAACAACTAGAGGCAATTGCAACCGCGGCCCTTTCTCCTCCCCAGCTGGGATGAGGCCCTCTGGAAAAACGACAACATCGCAACAGGAATTTCCTGGATCAAGAATGCCAAGTTCTTTCCAATTTGACTGA
>gene=chr20_45948300-45948560; species=ponAbe
TGCAGAAGTGGTGATTAAAGGGCACATTCATATGTAAAAGGCGAACTTCCAAACTCGCCTGGCAGGACAGAAATTGCTTCAATCTACGGAAAAGAAGCTGATTTACAAATGAATTCAGTGTTTAGCCCTCAACAACTAGAGGCAATTGCAACCGCGGCCCTTTCTCCTCCCCAGCTGGGATGAGGCCCTCTGGAAAAACGACAACATCGCAACAGGAATTTCCTGGATCAAGAATGCCAAGTTCTTTCCAATTTTACTGA
>gene=chr20_45948300-45948560; species=rheMac
TGCAGAAGTGGTGATTAAAGGGCACATTCATATGTAAAAGGCGAACTTCCAAACTCGCCTGGCAGGACAGAAATTGCTTCAATCTACAGAAAAGAGGCTGATTTACAAATGAATTCAGTGTTTAGCCCTCAACAACTAGAGGCAATTGCAACCGCGGCCCTTTCTCCTCCCCAGCTGGGATGAGGCCCTCTGGAAAAACGACAACATCGCAACAGGAATTTCCTGGATCAAGAATGCCAAGTTCTTTCCAATTTTACTGA
>gene=chr20_45997837-45998097; species=hg19
ggtgcttggctccagagccaccattatctgctatctgggctggaagggaacagcctcctcaccccgactctgctcccatcctccaccctcagctgctggaaggatcttttgaaatttcaatttgggccagatcacatccccatcccccaacccccacctctaaaacccttcacaggtttcccattgttctcaggccacagtctgaaattcttcaacgagccctagggggccTGTAGGATTCCCTTCTCCAGCTTTTGCTC
>gene=chr20_45997837-45998097; species=bosTau
ggtggcctgctccagatccaccattagctgttatctgggcaggaagggaacagcctccaggtcccag-tcagctcccatcccccactctcagcagccagagagatctattgaaatttcaatttggatcaggacacacccccatttcccgccccttactccaaaaacctttcaaagatttcccattgttctcaagtcaaagtctttcatttttaaccaagccttctggggtctgcaggattcccttccccaacttcagcta
>gene=chr20_45997837-45998097; species=calJac
ggtgctctgctccagagccaccattatgtgctatctgggctgcaagggaacagcctcctcaccccgactctgctcccatcccccaccctcagcagct-gaaggatcttttgaaatttcaatttggaccagatcacatccccatcccccaacctccacctctaaaacccttcaaaggtttcctattgttctcaggccaaagtctcaaattcttaATGAAGCCCTAGGGGGCCTGTAGGATTCCCTTCTCCAGCTTTTGCTC
>gene=chr20_45997837-45998097; species=canFam
gctggcctgcgccagagccaccgttatctgttatctgggcaggaagggaacggcctcca-gctccag-tcggatcccatcccccgccccgagcagcccgagggatcttttgaaatttcaatttgggcccggacacacccccctc-cctaccccccacctctaaaccccttcaaaggtttcccattgttctcaggccaaagtctcaaattcttaactgagcttctgcccgcctgcaggattcccccaggctgctgcctctc
>gene=chr20_45997837-45998097; species=equCab
gctggcc-gctcccgagccaccattatctgctctctgggcaggaagggaacagcctccaggccccag-tcagttcccatcccccaccctcagcagccagagggatcttttgaaatttcaatttggaccaggacacacccccatctcccgccccccacctctaagacccttcagaggtttcccattgtgctcaggccaaagtctcaaattcttccctgagctttggggggcctgcaggatttctttctccaactttagct-
>gene=chr20_45997837-45998097; species=gorGor
GGTGCTTGGCTCCAGAGCCACCATTATCTGCTATCTGGGCTGGAAGGGAACAGCCTCCTCACCCCGACTCTGCTCCCATCCTCCACCCTCAGCAGCTGGAAGGATCTTTTGAAATTTCAATTTGGGCCAGATCACATCCCCATCCCCCAACCCCCACCTCTAAAACCCTTCACAGGTTTCCCATTGTTCTCAGGCCACAGTCTGAAATTCTTCAACGAGCCCTAGGGGGCCTGTAGGATTCCCTTCTCCAGCTTTTGCTC
>gene=chr20_45997837-45998097; species=panTro
ggtgcttggctccagagccaccattatctgctatctgggctggaagggaacagcctcctcaccccaactctgctcccatcctccaccctcagcagctggaaggatcttttgaaatttcaatttgggccagatcacatccccatcccccaacccccacctctaaaacccttcacaggtttcccattgttctcaggccacagtctgaaattcttCAACGAGCCCTAGGGGGCCTGTAGGATTCCCTTCTCCAGCTTTTGCTC
>gene=chr20_45997837-45998097; species=papHam
ggtgctcggctccagagccaccattatctgctatctgggctggaagggaacagcctcctcaccctgactctgctcccatcctccaccctcagcagctggtaggatcttttgaaatttcaatttggaccaaatcacacccccatcccccaacccccacctctaaaacccttcacaggtttcccattgttctcaggccaaagtctcaaattcttcaccgagccctagggggcctgtaggcttctcttctccagcttttgctc
>gene=chr20_45997837-45998097; species=ponAbe
GGTGCTCGGCTCCAGAGCCAACATTATCTGCTATCCCGGGTGGAAGGGAGCAGCCCCGTCACCCGcaccccgcccccatcctccaccctcagcagctggaaggatcttttgaaatttcaatttgggccagatcacatccccatcccccaacccccacctctaaaacccttcacaggtttcccattgttctcaggccaaagtctgaaattcttcaacaagccctagggggccTGTAGGATTCCCTTCTCCAGCTTTTGCTC
>gene=chr20_45997837-45998097; species=rheMac
ggtgctcggctccagagccaccattatctgctatctgggctggaagggaacagcctcctcaccctgactctgctcccatcctccaccctcagcagctggtaggatcttttgaaatttcaatttggaccaaatcacatccccatcccccaacccccacctctaaaacccttcacaggtttcccattgttctcaggccaaagtctcaaattcttcaccgagccctagggggccTGTAGGCTTCTCTTCTCCAGCTTTTGCTC
>gene=chr20_46432526-46432737; species=hg19
GCCCACCTGCAGAAGGGACCCTAAACACTAACCTTTGATTTAAATCCAAAACATTCTTCCCTAACGTAAAGTTGCCCAGGGCAGTATTGGTTTCTCTTTTAAAGACGCCACCTGGATTCTATTCTAATGGTGGGGGTGCATATCTAGAAAGGATGGGCAGCCCCTGCGGGGAAAGAATGAATGGggccaggtgcagtggctcacacctgta
>gene=chr20_46432526-46432737; species=bosTau
GGCTGTCTGCAAGAGTGCCCTGGAACAGTAACCTTAAATTTACAGCCAACACTGCCTTCCTGAAA-TAAAGTTTGCAG-GGCCCTTTTGATTTCTTGTTTACAGACTCAGCCTGCATTTTATTCTGATGGCTGGGGTTCATTTTCCCTAAGGACAGGCAGCTCCTGCAG------------------------------------------
>gene=chr20_46432526-46432737; species=calJac
----------------------AAACCCTAACATTTGATTTAAATCCAAAACATTCTT-CCTAACGTAAAGTTGCCCCAGGCAGTTTTGCTTTCTCTTTTAAAGACTCCAGCTGGATTTTATTCTAATGGTGAGGGTGCCGATCTTGAAAGGATGGGCGGCACCTGTGGAGGAAGAATGAATGGggcctggtgccgtggctcacacctgta
>gene=chr20_46432526-46432737; species=canFam
---------------------------------------------------------------------AGTTTCCAG-GGCAGTTTTGATTTCTTTTTTAAAGAGCTAGCTTGTATTTTATTCTAATAGCTGAGCTTCGTTCCCCCTAAGGATGGGCAGTC-CCGCAGTTA---------------------------------------
>gene=chr20_46432526-46432737; species=equCab
-------------------------------------------------------------------------------------------------------------------------------------------------------------------------------------------------------------------
>gene=chr20_46432526-46432737; species=gorGor
GCCCACCTGCAGAAGGGACCCTAAACACTAACCTTTGATTTAAATCCAAAACATTCTTCCCTAACGTAAAGTTGCCCAG------------------------------------------------------------------------------------------------------------------------------------
>gene=chr20_46432526-46432737; species=panTro
GCCCACCTGCAGAAGGGACCCTAAACACTAACCTTTGATTTAAATCCAAAACATTCTTCCCTAACCTAAAGTTGCCCAGGGCAGTATTGGTTTCTCTTTTAAAGACGCCACCTGGATTCTATTCTAATGGTGGGGGTGCATATCTAGAAAGGATGGGCGGCCCCTGCGGGGAAAGAATGAATGGggccaggtgcagtggctcacacctgta
>gene=chr20_46432526-46432737; species=papHam
GCCCAGCTGCAGAAAGGACCCTAAACACTCATCTTTGATTTAAATCCAAGACATTCTTCCCTAACGTAAAGTTGCCCAGGGCAGTATTGGTTTCTCTTTTAAAGACTCCACCTGGATTCTATTCTAATGGTGGGGGTGCATATCTAGAAAGGCTGGGCAGCACCTGTGGGGAAAGAATGAATGGggccgggtgcagtggctcacacctgta
>gene=chr20_46432526-46432737; species=ponAbe
GCCCACCTGCAGAAGGGACCCTAAACACTAACCTTTGATTTAAATCCAAAACATTCTTCCCTAACGTAAAGTTGCCCAGGGCAGTATTGGTTTCTCTTTTAAAGACGCCACCTGGATTCTATTCTAATGGTGGGGGTACATATCTAGAAAGGATGGGCGGCCCCTGCGGGGAAAGAATGAATGGggccaggtgcagtggctcacacctgta
>gene=chr20_46432526-46432737; species=rheMac
GCCCAGCTGCAGAAAGGACCGTAAACACTAATCTTTGATTTAAATCCAAGACATTCTTCCCTAACGTAAAGTTGCCCAGGGCAGTATTAGTTTCTCTTTTAAAGACTCCACCTGGATTCTATTCTAATGGTGGGGGTGCATGTCTAGAAAGGCTGGGCAGCACCTGTGGGGAAAGAATGAATGGggccgggtgcagtggctcgcaccggta
>gene=chr20_50003851-50003916; species=hg19
AAACAACATCATTTGCATCCATTCCATTCAAAGCTTGAACTCAGCAGGGAGTTTATTCTGGTCAG
>gene=chr20_50003851-50003916; species=bosTau
----CGCATTATTTGCATCTAA---------AGCCTGAACTAAGTAGGGAGTTTATTCTAATTGG
>gene=chr20_50003851-50003916; species=calJac
AAACATCATCATTTGCATCCATTCCATTCAAAGCCTGAACTCAGCAGGGAGTTTATTCTAGTCCA
>gene=chr20_50003851-50003916; species=canFam
AAACAGTGGCCTTTGCATCCAA---------ACCCTGAACCAGGCAGG--------TTTGGTCTG
>gene=chr20_50003851-50003916; species=equCab
AAAC---ATCATTAGCAACCAATTCATCCAGACCCTGAACTGGGCAGGGAGTTTATTCTCATCTG
>gene=chr20_50003851-50003916; species=gorGor
AAACAACATCATTTGCATCCATTCCATTCAAAGCTTCAACTCAGCAGGGAGTTTATTCTGGTCAG
>gene=chr20_50003851-50003916; species=panTro
AAACAACATCATTTGCATCCATTCCATTCAAAGCTTGAACTCAGCAGGGAGTTTATTCTGGTCAG
>gene=chr20_50003851-50003916; species=papHam
AAACAACATCATTTGCATCCATTCCATTCAAAGTTTGAACTCAGCAGGGAGTTTATTCTAGTCAG
>gene=chr20_50003851-50003916; species=ponAbe
AAACAACATCATTTGCATCCATTCCACTCAAAGGTTGAACTCAGCAGGGAGTTTATTCTAGTCAG
>gene=chr20_50003851-50003916; species=rheMac
AAACAACATCATTTGCATCCATTCCATTCAAAGCTTGAACTCAGCAGGGAGTTGATTCTAGTCAG
>gene=chr20_51833660-51833920; species=hg19
ATGAGTAATTGCTCGCTGTCAGGCCCACCCGGTGAAGCTGTGTCCTCCCAAGTTGTGAAAGGGGGATAGTGCGAGAGCCGCACCTGCCGCGGCCCCACCTGTCTGCGCTTGGCCGATGCCAGCACCTGCAGCCTTTCGTACCAGCGCCCTCTGCTGGTCGGACGCCCCACTTCTGGGCGCTCAGGGAGCAGAAGGGGCCTGGCCTCACCCGACAGCCCCCTGGCTCtaggcaagtgagatattattattcccattttaaa
>gene=chr20_51833660-51833920; species=bosTau
AGGAGCAATCGCCCCCGGCCCCGAGCCCTCGGTAAAG----------------------GGGAAGG--AAGGGCGAGCCCGGCCCTTCCCTGCCCCACCTGTCTGCGCC--------GCGGCCACGCGCAGCC-TTCGCACCAGCGCCCTCTGCT-GCCGGGTGCCCA------GGGCGCTGCGGACAGGAAGGGTCCCCCACCGCACCGG--AGCCT-CCGGCTGcaacccagtgagatatcacccttcccattttaaa
>gene=chr20_51833660-51833920; species=calJac
ATGAGTGATTGCTCGCTGTCAGACCCACACGGTGAAGCTGTGTCCTCCCAAATTGGGAAAGGCGGATTGTGCGAGAGCCGCACCTGCCGCGGCCCCACCTGTCTGTGCTCCGCCGGGGCCAGCACCTGCAGCGTTTTGTACCAGCGCCCTCTGCTGG-CAGACGCCCCACTTCTGGGCGCGCAGGGAGCAGAAGGGGCCTCACCTCACCGCGCAGTCCCCTGGCTCCaggcaagtgaaatattattattcccattttaaa
>gene=chr20_51833660-51833920; species=canFam
AGGAGTAATTGCTCACTGTCATGTCCACTCTGGAAAGTGGTGTCCTCCCAAGGGGGTAGGGGCAGA--ATGTGAGAGCCCTCCCTGCCGCAGCCTCACCTGTCTGTGCCCCTC-GGCTGGAGCTCCTGCAACCTTTCGCACCGGCGCCCTCTGCTGGCCGGACGTCCCGCAGCCAGC-TCTCTGGGA-------------------GCCCGAAGGCCC-CTGGCTCC---CAAATGGGACAttgtcatccccattttaaa
>gene=chr20_51833660-51833920; species=equCab
ATGAGTAATGGCTCGCTGTCATGTCCGCTCGGCAAAGTTGTGTCCTCCCAAGTTGGGAAAGGCAGA--ATCTGAGCGCCCTACCTGCCGCTGCCTTACCTGGCTGTTCCCTCCCGGGTCGACCACCTGCAGCCTTTTGCAGCAGCGCCCTCTGCTGGCCGGATGCCCCGCAGCTGGGAGCTCTGAGAGCAGAAGGGGCCTCGCCTCGCCTGATAGCCC-CTGGCTgcaggcaaatgagatattatcattcccattttaaa
>gene=chr20_51833660-51833920; species=gorGor
--------------------------------------------------------------------------------------------------------------------------------------------------------------------------------------------------------------------------------------------------------------------
>gene=chr20_51833660-51833920; species=panTro
ATGAGTAATTGCTCGCTGTCAGGCCCACCCGGTGAAGCTGTGTCCTCCCAAGTTGTGAAAGGCGGATAGTGCGAGAGCCGCACCTGCCGCGGCCCCACCTGTCTGCGCTTGGCCGATGCCAGCACCTGCAGCCTTTCGTACCAGCGCCCTCTGCTGGTCGGACGCCCCACTTCTGGGCGCTCAGGGAGCAGAAGGGGCCTGGCCTCACCCGacagccccctggctctaggcaagtgagatattattattcccattttaaa
>gene=chr20_51833660-51833920; species=papHam
ATGAGTAATTGCTCGCTGTCAGGCCCACCCGGTGAAGCTGTGTCCTCCCAAGTTGTGAAAGGCGGATCATGCGAGAGCCGCACCTGCCGCGGCCCCACCTGTCTGCGCTCGGCCGGTGCCAGCACCTGCAGCCTTTCGTACCAGCGCCCTCTGCTGGCCGGACGCCCCATTTCTGGGCGCGCAGGGAGCAGAAGGGGCCTGGcctca-ccgacagccccctggctctagacaagtgagatattattattcccattttaaa
>gene=chr20_51833660-51833920; species=ponAbe
ATGAGTAATTGCTCGCTGTCAGGCCCACCCGGTGAAGCTGTGTCCTCCCGAGTTGTGAAAGGCGGATAGTGCGAGAGCCGCACCTGCCGCGGCCCCACCTGTCTGCGCTCGGCCGATGCCAGCACCTGCAGCCTTTCGTACCAGCGCCCTCTGCTGGCCGGACGCCCCACTTCTGGGCGCTCAGGGAGCAGAAGGGGCCTGGcctcaaccgacagccccctgactctaggcaagtgagatattattattcccattttaaa
>gene=chr20_51833660-51833920; species=rheMac
ATGAGTAATTGCTCGCTGTCAGGCCCACCCGGTGAAGCTGTGTCCTCCCAAGTTGTGAAAGGCGGATCATGCGAGAGCCGCACCTGCCGCGGCCCCACCTGTCTGCGCTCGGCCGGTGCCAGCACCTGCAGCCTTTCGTACCAGCGCCCTCTGCTGGCCGGACGCCCCATTTCTGGGCGCGCAGGGAGCAGAAGGGGCCTGGcctca-ccaacagccccctggctctaggcaagtgagatattattattcccattttaaa
>gene=chr20_54998028-54998288; species=hg19
CCAATGGGAGTGTGGGAGAGAATGCGTTATGTAACCAGCCCATCCTTCCCCATGGCTGGGGTGGCAGGAAGGGCAGTGAGCCTCCCCCAGGAGCTTAGAGACCCACTGGCCAGATCCACAGGCAAGGACAGCTGCAGAGAAAGTTTAGACCCAGACCTCACAGCATTCCTGCACAAACTCCTACAGAAAGATTTCCCTTCCCAAGCGACTTCTGCTGGTGTTTTCCAGGATATGGATAGTACTTTTTAAAATAGTTTCTT
>gene=chr20_54998028-54998288; species=bosTau
--------------------------------------------------------------------------------------------------------------------------------------------------------------------------------------------------------------------------------------------------------------------
>gene=chr20_54998028-54998288; species=calJac
CCAATGGGAATGTGGGAGAGAATGCATTATGTAACCAGCCCACCCTTTCCCATGGCTGGGATAGCAGGAAGGGCAGTGAACCTCCCCCAGGAGCTTAGACAGCCACTGGCCAGATCCATTGGCAAGGACAGCTGCAGAGAAGGTTTTGACTCCGACCTCACAGCATTCCTGCACAAACTCCTACAGAAAGATTGCCTTTCCCAAGCGATTTCTGCTGGTGTTTTCCAGGATATGGATAGTACTTTTTAAAACAATTTTTT
>gene=chr20_54998028-54998288; species=canFam
TCAGGG--CAGGTGGAG-GGGATGCATGGTGTGGCCAGATCATCCT--TCCCGGGCCC------------------CTGG-----------------------CGCAGCCCACACCTGCTGACGGGAACAGCTGC-AGAGCTGTCCGTGCCCACGCGTCCCTGCACTCCGGCACAAACTGCCCCCGGAGAACTTCCCTCCCCACGCGCTTCCCGGCCGTGCTTTCCA-GATATGATGATCACCTTTACAAATCATCTCTG
>gene=chr20_54998028-54998288; species=equCab
CCACGG--AATGTGGAG-AGAATGTGTTATGTAACTGGTCCGTCCTTTCCCACGGCTG-----------------------------------------------------AGATCGCCTGGCCAG-ACAGCTGCAGAAAGAGTTTAGGCCCGAATGTCCTGACATCCCCGCACAAACGGCTACAGAAGGACTTCCCTTCCGAGGCCATTTCTGCCGGGGTTTTCCAGGATGTGATAATCACCTTTAAAAATAATTTCTT
>gene=chr20_54998028-54998288; species=gorGor
CCAATGGGAGTGTGAGAGAGAATGCGTTATGTAACTAGCCCATCCTTCCCCATGGCTGGGGTGGCAGGAAGGGCAGTGAGCCTCCCCCAGGAGCTTAGAGACCCACTGGCCAGATCTACAGGCAAGGACAGCTGCAGAGAAAGTTTAGACCGAGACCTCACAGCATTCCTGCACAAACTCCTACAGAAAGATTTCCCTTCCCAAGCGACTTCTGCTGGTGTTTTCCAGGATATGGATAGTACTTTTTAAAATAGTTTCTT
>gene=chr20_54998028-54998288; species=panTro
CCAATGGGAGTGTGGGAGAGAATGCGTTATGTAACCAGCCCATCCTTCCCCATGTCTGGGGTGGCAGGAAGGGCAGTGAGCCTCCCCCAGGAGCTTAGAGACCCACTGGCCAGATCCACAGGCAAGGACAGCTGCAGAGAAAGTTTAGACCCAGACCTCACAGCATTCCTGCACAAACTCCTACAGAAAGATTTCCCTTCCCAAGCGACTTCTGCTGGTGTTTTCCAGGATATGGATAGTACTTTTTAAAATAGTTTCTT
>gene=chr20_54998028-54998288; species=papHam
CCAATGGGAGTGTGGGAGAGAATATATTATGTAACCAGCCCATCCTTCCCCATGGCTGGGATAGCAGGAAGGGCAGCGAGCCTCCCCCAAGAGCTTAGAGATCCACTGGCCACATCCACAGGCAAAGACAGCTGCAGAGAAAGTTTAGACCCAGACCTCACAGCATTCCTGCACAAACTCCTACAGAAAGATTTCCCTTTCCAAGCGACTTCTGCTGGTGTCTTCCGGGATATGGATAGTACTTTTTAAAATCATTTCTT
>gene=chr20_54998028-54998288; species=ponAbe
------------------------------------------------------------------------------------------------------------------------------------------------------------------------------------------------------------------------------------------GATAGTACTTTTT-AAATAATTTCTT
>gene=chr20_54998028-54998288; species=rheMac
CCAATGGGAGTGTGGGAGAGAATATATTATGTAACCAGCCCATCCTTCCCCATGGCTGGGATAGCAGGAAGGGCAGCGAGCCTCCCCCAAGAGCTTAGAGATCCACTGGCCACATCCACAGGCAAAGACAGCTGCAGAGAAAGTTTAGACCCAGACCTCACAGCATTCCTGCACAAACTCCTACAGAAAGATTTCCCTTTCCAAGCGACTTCTGCTGGTGTCTTCCGGGATATGGATAGTACTTTTTAAAATCATTTCTT
>gene=chr20_55311563-55311823; species=hg19
AGGTTTAGCTCCTCTCTTTATCCTGCAAGGAAGCTCTGCAGGAAACTCTCCAAGAGGACAATAAGCCCCCTTGCCTTTGCAAAAACATTTTAATACCTGTTATTTTCAGCTGAGTCCCGCACAGATCGGCAGCACCGGTTTTGAAGGCCACGTGTACTCCAGGTAAGGAGGATGCAGGTGCAGGGGCCAACTGCCTGTGCTTGTTCCCTTACACACTTGTTGTTttaacttctttgtgcttcgattttcccatctgtgta
>gene=chr20_55311563-55311823; species=bosTau
AGGTTTAGTTCCTCTCTTTATCCTGTAAGTAAGCTCTGCATAAAACTCTTAAGTGGAACAATAAGGCCCCT-GCCTTTGCAAAAACATCTTAATATCTGTTATTCT-GGCTAATTCT--CAGATAAGTG------CTCTCTCAAATGTCATGTGTTCT----------------CAGACTCTGGGTCCAAGCGCAT-------------GACTCACTCA---TTttaacttttttgtgcctccattttctcatctgtgta
>gene=chr20_55311563-55311823; species=calJac
AGGTTCAGTTCCTCTCTTTATCTTGCAAGGAAGCTCTGCAGGAAACTCCCCACCCGGACAATAAGCCCCCCTGCCTTTGCAGAAACATTTTCACACTTGTTATTTTCGGCTGATTCCCAAAGGGATCAGCAGCACCGGTTTTGAAGGCCACGTGTTCTCCgggtaagaaggacctagactcagtggccagctgcctgtgtgtgctcccctactcacttgtcgttttaatttctttgtgcctcgatcttcccatctgtgta
>gene=chr20_55311563-55311823; species=canFam
AGCTTTAATTCCTCTTCTCATTCTGAAAGTAAGCTCTGCATAAAGCTCT-------------------------------------------------------------------------------------------------------------------------------------------------------------------------------------------------------------------
>gene=chr20_55311563-55311823; species=equCab
AGGCTTCCTTCCTCTCTTTCTTCCGAGAGTAAGCTCTGCATAAACCTCTGAAACAGAACACTGAAGCCCTTTGCCTTTGCAAAAGCATTTCACTGTCTGTTCCTCA-GGCTGG-TCT--CAGGTGTCTGCAGCCACCCTCTCGGAGGCTG-GTGCCCTCCAAAATATTCGGGC----GCTCTGGGGCCAA-CGCCTGGCTGAGCTCCCTCCCTCGCTCCTCGTTttgatttctttcttcctcgattttctcatctgtgtg
>gene=chr20_55311563-55311823; species=gorGor
AGGTTTAGCTCCTCTCTTTATCCTGCAAGGAAGCTCTGCAGGAAACTCTCCAAGAGGACAATAAGCCCCCTTGCCTTTGCAAAAACATTTTAATACCTGTTATTTTCAGCTGATTCCCGCAGAGATCGGCAGCACCGG-TTTGAAGGCCACGTGTACTCCAGGTAAGGAGGACACAGGTGCAGGGG-CAACTGCCTGTGCTTGTTCCCTTACACACTTGTTGTTttaacttctttgtgcctcgattttcccatctgtgta
>gene=chr20_55311563-55311823; species=panTro
AGGTTTAGCTCCTCTCTTAATCCTGAAAGGAAGCTCTGCAGGAAACTCTCCAAGAGGACAATAAGCCCCCTTGCCTTTGCAAAAACATTTTAATACCTGTTATTTTCAGCTGATTCCTGCAGAGATCGGCAGCACCGGTTTTGAAGGCCACGTGTACTCCAGGTAAGGAGGACACAGGTGCAGGGgccaactgtctgtgcttgttcccttacacacttgttgttttaacttctttgtgcctcgattttcccatctgtgta
>gene=chr20_55311563-55311823; species=papHam
AGGTTTAGCTCCTGTCTTTATCCTGCAAGGAAGCTCTGCAGGAAACTCTCCAACTGGACAATAAGCCCCCTTGCCTTTGCAAAAACATTTTAATACCTGTTATTTTTGGCTGATTCCCACAGAGATTGGCAGCACTGATTTTGAAGGCCACGTGTACTCCAGGTAAGGagaacacaggtgccggggccaactgcctgtgcttgcttcctcactcacttgtcattttaacttctttgtgccttgatttccccgtctctgta
>gene=chr20_55311563-55311823; species=ponAbe
AGGTTTAGCTCCTCTCTTTATCCTGCAAGGAAGCTCTGCAGGAAACTCTCCAAGAGGACAATAAGCCCCCTTGCCTTTGCAAAAACATTTTAATACCTGTTATTTTCAGCTGATTCCCTCAGAGATCGGCAGCACCGGTTTTGAAGGCCACGTGTACTCCAGGTAAGGAGGACACAGGTGCAGGGGCCAACTGCCTGTGGTTGCTCCCTTACTCACTTGTCGTTttaacttctttgtgcctcgattttcccatctgtgta
>gene=chr20_55311563-55311823; species=rheMac
AGGTTTAGCTCCTGTCTTTATCCTGCAAGGAAGCTCTGCAGGAAACTCTCCAACTGGACAATAAGCCCCCTTGCCTTTGCAAAAACATTTTAATACCTGTTATTTTTGGCTGATTCCCACAGAGATTGGCAGCACTGATTTTGAAGGCCACGTGTACTCCAGGTAAGGAGAACGCAGGTGCAGGGGCCAACTGCCTGTGCTTGCTCCCTCCCTCACTTGTCATTttaacttctttgtgccttgatttccccgtctgtgta
>gene=chr20_55807171-55807389; species=hg19
tagagccaggtggcctgagtttgatcttggctgtgccacttaccagctgtgtgaccttccccaatctacttaatccctgtgtgttcccctccccctggagatagtaacaatggccctttctcatggagttgttgggaagattaCAGAAGCCATTTGCTGACAGGAGAAAGCCACAGGTGAGCCATTTGAGTCTGCCATTGTTACAGGGCCTCTAAAAC
>gene=chr20_55807171-55807389; species=bosTau
Aggagccaggcggcctgagactaa--taagttgtgccagt---------tgaggtcttagccaagttacttgaccagtgtgtgg-ccccttcctccagggtta---acactggccttttctcata--------gggaagatcacaggaggtggc-gtttagggcagagccagccaggaaaATAA-CTGCATTTGTCATAGTTACAGAGCCTCTC----
>gene=chr20_55807171-55807389; species=calJac
tagagccgggtggcctgagtttcaccttagctgtgccactcaccagctgtgtgaccttccccaagctgcttactccc--tgggttcccctctcccggtggataatcacaatggccctttctcatggagttgttggaaagatcacagaagccatTTGCTCACAGGAGAAAGCCACAGGTGAGTCATTTGAGTCCGTCAGTATTACAGGGCCTCTAAAAC
>gene=chr20_55807171-55807389; species=canFam
TGGAGCCAGGTGCGCTC-------------TTG---------------GTGTGGTCTTGGCCAAGTTGGTTGCCCTCT-CATGCTCCCCTCGCCCCAG----GATGATACTGGCCCTTTCTCACCGAGCT----------GTACAGA-GTCGGC-CCTTACGGCACTG-TACGTTG--------TTTGCCT------TTGTCTCGGGGCCTCTCAAAC
>gene=chr20_55807171-55807389; species=equCab
tagaaccaggtggcctgagttcgagctcagctgtgccacttaccagctgtgtggtcttggccaagttacttaacctcggtgtgctcccctcccgcaggggataataacagtggccctttctcacagagttcctgggaggatcacaga-gtcggc-acttacagcagcgcccggcaggaaagcAATTCGTGTCTGCCGTTGTGACTGGGCCTCTGAAAC
>gene=chr20_55807171-55807389; species=gorGor
tagagccaggtggcctgagtttgatcttggctgtgccacttaccagctgtgtgaccttccccgagctacttaatccctgtgtgttcccctccccctggagatagtaacaatggccctttctcatggagttggtgggaagatcaCAGAAGCCATTTGCTGACAGGAGAAAGCCACAGGTGAGCCATTTGAGTCTGCCATTGTTACAGGGCCTCTAAAAC
>gene=chr20_55807171-55807389; species=panTro
tagagccaggtggcctgagtttgatcttggctgtgccacttaccagctgtgtgaccttccccaagctacttaatccctgtgtgttcccctccccctggagatagtaacaatggccctttctcatggagttgttgggaagatcacagaagCCATTTGCTGACAGGAGAAAGCCACAGGTGAGCCACTTGAGTCTGCCATTGTTACAGGGCCTCTAAAAC
>gene=chr20_55807171-55807389; species=papHam
tagagccaggtggcctgagtttgatcttgactgtgccacttaccagctgtgtgaccttccccaagctacttaatccctgtgtgttcccctctccctagagatagtaacaatggccctttctcatggagttgttgggaagatcacagaagCCATTTGCTCACAGGGGAAAGTCACAGGTGAGCCATTTGAGTCTGCCATTGTTACAGGTCCTCCAAAAC
>gene=chr20_55807171-55807389; species=ponAbe
tagagccaggtggcctgagtttgatcttggctgtgccacttaccagctgtgcgaccttccccaggctacttaatccctgtgtgttcccctccccctggagatagtaacaatggccctttctcatggagttattgggaagatcacagaagCCATTTGCTGACAGGAGAAAGCCACAGGTGAGCCATTTGAGTCCGCCATTGTTACAGGGCCTCTAAGAC
>gene=chr20_55807171-55807389; species=rheMac
tagagccaggtggcctgagtttgatcttggctgtgccacttaccagctgtgtgaccttccccaagctacttaatccctgtgtgttcccctctccctagagatagtaacaatggccctttctcatggagttgttgggaagatcaCAGAAGCCATTTGCTCACAGGAGAAAGCCACAGGTGAGCCATTTGAGTCTGCCATTGTTACAGGTCCTCCAAAAC
>gene=chr20_57244781-57245041; species=hg19
AATTTGAAAATCAACCAAGCACATTTTAAAAACCTGTTGTTTTCTGGATGTTGGGGTTTGGGAGAGCTGCTCTTCAATAGGTAAAAAGCAGTTGTTATTACTGAAAGCCACATATTTGCATAACAACCAAAGTGTTTGAGAGCACCTGAGAAAACCTCCCCAGGGTCCTTGAAACACTTCCTCTGCTGGCACCACAGGTTTCACCCAGCAGACCTTTTCTTCCCAAATAGTGCAAAGCCAGATTTCAGCTCTCTTCTCAT
>gene=chr20_57244781-57245041; species=bosTau
TATTTGAAAATCAATCTAGCATATTATAAAAGCATGTAGTTTTCTAGGTGTTAGGCTTG-CAGGAGCTGCTGATAAATGGGTAAAAAT-AGTTGTAATCATTTGAAGCTTTATATTTGCCTATC------------------TGT--AAACACCTTACCTGGGAATAGTTAAAGCACATTCTCTCC-------------------CAGCCT-CCCTTCCTTCCCAAATAGTGCAAAGTCAGGTTTCAGCTACATCCTCAT
>gene=chr20_57244781-57245041; species=calJac
AATTTGAAAATCAATCAAGCACATTTGAAAAACCTGTTGTTTTCTAGATGTTCGGGTTTGGGAGAGCTGCTACTCAATAGGT-AAAGGCAGTTGTTATTAGGGAAAGCCACATGTTTGCATAACAACCAAAGTGTTTGAGAGCACCTGAGAGTCCCTCCCCAGGGTCCTCGAAACACTTCCTCTGCTGGCACCACCGGTTTCACTTGACA---------------AATAGCCCCAAGCCCGATTTCAGCTATCTTCTCAT
>gene=chr20_57244781-57245041; species=canFam
AATTTGAAAATCATTCTAGCACATTTATAAAACATGGAGCTTTCCAGATGTTGGGTTGG-GGGAAGCTACTAACAAATAAGTAAAATA-AGTTGTAATCACTGAAAGCTTTATATTTGCATAACAACTGAAGTATTTGA--ATGCCTGAAAA-CTTTTTTGGGAGTAGTTGA---ACTTGCTGCTTTGGCACAAGTGA----TTTCAGCCTACCTTTTCTTCGGAGGCCGTGAAAAGTCCGGTTCTGGCCACATCTGTGT
>gene=chr20_57244781-57245041; species=equCab
AGGTTGAAAATCAATCTAGCACATTTG-AGAACTTGCAGATTTCTAGATGTTGAGGTGT-GGGGAGCTGCTAATAAATAGGTAAAAAACAGCCATAATCAC--AAAGCTTGGTGTTTGCGTAACAACTGAAGTATTTGAGGGTGCCTGAGAACCTGTCCTTGGAACAGTTTA---ACTTTCCCTGCTGGCAC-AGTGATT-TCCTCAGCCTACCCTTTCTTCCTAAATAGTGCCAA-TCGGGTTCCAGCTACATCCTCAT
>gene=chr20_57244781-57245041; species=gorGor
AATTTGAAAATCAACCAAGCACATTTTAAAAACCTGTTGTTTTCTGGATGTTGGGGTTTGGGAGCGCTGCTCTTCAACAGGTAAAAAGCAGTTGTTATTACCGAAAGCCACATATTTGCATAACAACCAAAGTGTTTGAGAGCACCTGAGAAACCCTCCCCAGGGTCCTTGAAACACTTCCTCTGCTGGCACCACGGGTTTCACCCAACAGACCTTTTCTTCCCAAATAGTGCAAAGCCAGATTTCAGCTCTCTTCTCAT
>gene=chr20_57244781-57245041; species=panTro
AATTTGAAAATCAACCAAGCACATTTTAAAAACCTGTTGTTTTCTGGATGTTGGGGTTTGGGAGAGCTGCTCTTCAACAGGTAAAAAGCAGTTGTTATTACCGAAAGCCACATATTTGCATAACAACCGAAGTGTTTGAGAGCACCTGAGAAACCCTCCCCAGGGTCCTTGAAACACTTCCTCTGCTGGCACCACGGGTT-CACCCAACAGACCTTTTCTTCCCAAATAGTGCAAAGCCGGATTTCAGCTCTCTTCTCAT
>gene=chr20_57244781-57245041; species=papHam
AATTTGAAAAT----CAAGCACATTTTAAAAACCTGTTGTTTTCTAGATGTTGGGGTTTGGGAGAGCTGCTCTTCAATAGGTAAAAAGCAGTTGTTATTACTGAAAGCCACGTATTTGCATAACAACCAAAGTGTTGGAGAGCGCCTGAGAAACCCTCCCCAGGGTTCTTGAAACACTTCCTCTGCTGGCACCATGGGTTTCACCCAACAGACCTTTCCTTCCC-AATAGTGCAAAGCCAGATTTCAGCTCTCTTCTTAT
>gene=chr20_57244781-57245041; species=ponAbe
AATTTGAAAATCAACCAAGCACATTTTAAAAACCTGTTGTTTTCTAGATGTTGGGGTTTGGGAGAGCTGCTTTTCAATAGGTAAAAAGCAGTTGTTATTACGAAAAGCCACATATTTGCATAACAACCAAAGTGTTAGAGAGCACCTGAGAAACCCTCCCCAGGGTCCTTGAAACACTTCCTCTGCTGGCACCACGGGTTTCACCCAACAGACCTTTTCTTCCCAAATAGTGCAAAGCCAGATTTCAGCTCTCTTCTCAT
>gene=chr20_57244781-57245041; species=rheMac
AATTTGAAAAT----CAAGCACATTTTAAAAACCTGTTGTTTTCTAGATGTTGGGGTTTGGGAGAGCTGCTCTTCAATAGGTAAAAAGCAGTTGTTATTACTGAAAGCCACGTATTTGCATAACAACCAAAGTGTTGGAGAGCGCCTGAGAAACCCTCCCCAGGGTTCTTGAAACACTTCCTCTGCTGGCACCATGGGTTTCACCCAACAGACCTTTCCTTCCCAAATAGTGCAAAGCCAGATTTCAGCTCTCTTCTTAT
>gene=chr20_57328664-57328924; species=hg19
gcaaagaaggacaaggagagaaggaagggaaaaaTCAGCGGGGGTTCTACTTCCATTACAGGGAACTGACCACACGCAATTGTTTGCAATTTGCATCTCAAGTGGCCACCTAGGATCACCAAGGGGATCTCCTGCTGTCATCCCAAAGACCTCCCCGGGAACTCTGGACACAGGTGGCTGAGCACAGTGACTCTCTGCGGGCTTCACTGGGAACATGCCGGGTGTGTGGCCAGGAGGGAGGGTGGGAGCAGTCAAGGCCT
>gene=chr20_57328664-57328924; species=bosTau
GCAGATGTGGATAAGAGGGGAAAGTCCAGGGGAGCTAGTGGG--TGTACTTTGTGTGACAGAAAACGGACGGAACACAGTTCCTCACAGTCTGCATCTCAGGACTGGAGCTGGGACCACCAA--GGGGCCCC-------------AAGGCCCCTCCGGGAGTTCTGAACACAGGTGGCAGAGCACCGCGTCCCTCCACCGGCCACAGTCCGAACCAGCAGGGAGGGTGGGTG----------------------------
>gene=chr20_57328664-57328924; species=calJac
---------------GAGAGAAGGAAGGGAAAAATCAGCGGG--CTCTGCTTCCGTTACAGGGAACTGACTACATGCAATTCTTTGCAATTTACATCTCAAGTGGCTACCTAGTATCACCAAGGGGATCTCCTGCTGTCATCCCAAAGACCTCCCCGGGAACTCTGGACACAGGTGGCTGAGCACAGTGACTCCCTGCAGGCCTCACTGAGAGCATGCAGGGTGTGTGGCCAGGAGGAAGGGTGGGAGCAGTCAAGGCCT
>gene=chr20_57328664-57328924; species=canFam
GCCAGTGAAGAGAAGAGGGGAAGGAAGGG-------GGGAGG--TCTCCTTTCCATCACAGGGA-----------------------------CACCCC------CCACC--------CCAGGGAGGCCCCC-------------AGGACGGGTCCAGGAG---------------------------GCCTGGCGTCAGGTGGCCGTCTGCATCCGAGGGGAGGGCGCACAG--AGCCGGCGG--GGCGGTGGAGGCCT
>gene=chr20_57328664-57328924; species=equCab
GCAAATGAGGATAAGAGAAGAAGGAAGGGAAGC-CAGTGAGG--TCTACTTTCCATTACAGGGAACCGATGGAACATAATTCT------TTTGCATCTCAGGATTCAAGCTAGGATCACCAAGGGGGTCTCCCACTGGCGTCCCAGAGACTCCTCCAGTGGCG----------------GAGCGCAGTGACTCCCTGCAGGTTCCAGTCTGAACGTGCAGGGAGGTTGCACAGCAAGGGGCGGGCGGGCAGCTGAGGCCT
>gene=chr20_57328664-57328924; species=gorGor
gcaaagaaggacaaggagagaaggaagggaaaaaTCAGCGGG--TTCTACTTTCATTACAGGGAACTGACCACACGCAATTCTTTGCAATTTGCATCTCAAGTGGCCACCTAGGATCACCAAGGGGATCTCCTGCTGTCATCCCAAAGACCTCCCCGGGAACTCTGGACACAGGTGGCTGAGCACAGTGACTCCCTGCGGGCTTCACTGGGAACACGCCGGGTGTGTGGCCAGGAGGGAGGGTGGGAGCAGTCAAGGCCT
>gene=chr20_57328664-57328924; species=panTro
gcaaagaaggacaaggagagaaggaagggaaaaaTCAGCGGG--TTCTACTTCCATTACAGGGAACTGACCACACGCAATTCTTTGCAATTTGCATCTCAAGTGGCCACCTAGGATCACCAAGGGGGTCTCCTGCTGTCATCCCAAAGACCTCCCCGGGAACTCTGGACACAGGTGGCTGAGCACAGTGACTCTCTGCGGGCTTCACTGGGAACATGCCGGGTGTGTGGCCAGGAGGGAGGGTGGGAGCAGTCAAGGCCT
>gene=chr20_57328664-57328924; species=papHam
GCAAAGGAGGGCAA-CAGAGAAGGAAGTGAAAAATCAGCACG--TTCTACTTCCATTACAGGGAACTGACCACACGCAATTCTTCGCAATTTGCATCTCAAGTGGCCACCTAGGATCACCAAGGGGATCTCCTGCTGTCAGCCCAAAGACCTCCCCGGGAACCCTGGACACGGGTGGCTGAGCACTGCGGCTCCCTGCGGGCTTCACTGGGATCATGCTGGGTGTGTGGCCAGGAGGGAGGGTGGGAGTAGTCCAGGCCT
>gene=chr20_57328664-57328924; species=ponAbe
GCAAAGAAGGACAAGGAGAGAAGGAAAGGAAAAATCAGCGGG--TTCTACTTCCATTACAGGGAACTGACCACAGGCAATTCTTTGCAATTTGCATCTCAAGTGGCCACCTAGGATCACCAAGGGGATCTCCTGCTGTCATCCCAAAGACCTCCCTGGGAACTCTGGACACAGGTGGCTGAGCACAGTGACTCCCTGTGGGCTTCA---GGAACATGCCGGGTGTGTGGCCAGGAGGGAGGGTGGGAGCAGTCGAGGCCT
>gene=chr20_57328664-57328924; species=rheMac
GCAAAGGAGGGCAA-CAGAGAAGGAAGTGAAAAATCAGCAGG--TTCTGCTTCCATTACAGGGAACTGACCACACGCAATTCTTCGCAATTTGCATCTCAAGTGGCCACCTAGGATCACCAAGGGGATCTCCTGCTGTCAGCCCAAAGACCTCCCCGGGAACCCTGGACACAGGTGGCTGAGCACAGCGGCTCCCTGCGGGCTTCACTGGGATCATGCTGGGTGTGTGGCCAGGAGGGAGGGTGGGAGTAGTCCAGGCCT
>gene=chr20_57843935-57844195; species=hg19
TATTGGTCTTTAATTAAGGAAACTGTTGCAAATGAAGGGCATTTAACATCTTAAACCACCAGTGGCTCAAAGGCAGCATGAAGCCCGTGGGTAACAAAGATGCATTTGTTGTCCCAGCTGTCCTGGTACCTGCATTGGCCTATACAGCTGACCTACAGCTAAATGCTTCCCAGCAGGGCAGATTATAAGTGATCTTGGACTCCCTGGGCTGTGACAACTCAATTTTCACAAGTGGCAAAGAAAGTCAAGCCACCGTCCCC
>gene=chr20_57843935-57844195; species=bosTau
TATTGGTCTTTAATTAAGAGAACTGTTGAGAAGGAAGAACATTTAACATTTT-ATCTTCCGGTGACTTCATGGCCACATGAAGCACCTGGGTGGCGAAGATGGGCTTGTTGCCCTGGTTGTCCTCATACCTGCCTTGGTCTGTGCAACTGACCCAAAGCTAAATGCTTCCCACCAGGGGTGATTAGAAATGATCGTGGACTCCCTGTGCTGTGACAACTCAATTTTCACCAGCGGTGCGGGAAGCAAAGCTGTAGTCCCC
>gene=chr20_57843935-57844195; species=calJac
TGTTGGTCTTTAATTAAGAAAACTGTTGCAAATGAAGGGCATTTAACATCTTAAACCACCAGTGGCTCCGAGGCAGCATGAAGCCTGCGGGTAACAAAGATGCATTTGTTGTCCCAGCTGTCCTGGTACCTTCATTGGCCTGTACAGCTGACCTACAGCTAAACGCTTCCCAGCAGGGGGGATTATAAGTGATCTTGGACTCCCTGGGCTGTGACAACTCAATTTTCGCAAGTGGCAAAGAAAGTCAAGCCGCTGTCCCC
>gene=chr20_57843935-57844195; species=canFam
TATTGGTCTTTAATTAAGGAAACTGTTGAGAATGAGGAACATTTAACTTCTTAAACCACCGATGGCTTCAAGGCAGCGTGGAGCCCCTGGGTAACAAAGATAGGCTTGTTGTCCCAGCTGTCCTGGTACCTGCCTCGGCCTGTGCCGCTGACCCAAAGCTAAACACTGCCCAGCAGGGGGGATTAGAAACGACCATGGGCTCCTCACACTGTGACAACTCAATTTTCACAAGTGGTCGAGAAAGTAAAGCTGCAGTCCCC
>gene=chr20_57843935-57844195; species=equCab
TATTGGTCTTTAATTAAGGAAACTGTTGAGAATGAAGAACATTTAACATCTTAAGCCACCGGTGGCTTCAAGGCGGCATGAAGGCCCTGGGTAACAAAGATGGGCTTGCTGTCCCCG-TGTCCTGATACCTGCGTTGGCCTGTGTAGACGAGCCACAGCTAACTACTTCCTAGCCAGGGGGATTAGAAATGGTCCTCGACTCCTTCTGCTGTGTCAACTCAATTTCCACAAGTGGCAAAGAAAGGAAATCTTCCGTCCCC
>gene=chr20_57843935-57844195; species=gorGor
-----------------------------------------------------------------------------------------------------------------CCAGCTGTCCTGGTACCTGCATTGGCCTATACAGCTGACCTACAGCTAAATGCTTCCCAGCAGGGGAGATTATAAGTGATCTTGGACTCCTTGGGCTGTGACAACTCAATTTTCACAAGTGGCAAAGAAAGTCAAGCCACCGTCCCC
>gene=chr20_57843935-57844195; species=panTro
TATTGGTCTTTAATTAAGGAAACTGTTGCAAATGAAGGGCATTTAACATCTTAAACCACCAGTGGCTCAAAGGCAGCATGAAGCCCGTGGGTAACAAAGATGCATTTGTTGTCCCAGCTGTCCTGGTACCTGCATTGGCCTATACAGCTGACCTACAGCTAAATGCTTCCCAGCAGGGCAGATTATAAGTGATCTTGGACTCCCTGGGCCGTGACAACTCAATTTTCACAAGTGGCAAAGAAAGTCAAGCCACCGTCCCC
>gene=chr20_57843935-57844195; species=papHam
TACTGGTCTTTAATTAAGGAAACTGGTGCAAATGAAGGGCATTTAACATCTTAAACCCCCAGTGGTTCAAAGGCAGCATGAAGCCGGCGGGTAACAAAGATGCATTTGTTGTCCCAGCTGTCCTGGTACCTGCATTGGCCTGTGCAGCTGACCTACAGCTAAACGCTTCCCAGCAGGGGAGATTATAAGTGATCTTGGACTCCCTGGGCTGTGACAACTCAATTTTCACAAGTGGCAAAGAAAGTCAAGCTGCTGTCCCC
>gene=chr20_57843935-57844195; species=ponAbe
TATTGGTCTTTAATTAAGGAAACTGTTGCAAATGAAGGGCATTTAACATCTTAAACCACCAGTGGCTCAAAGGCAGCATGAAGCCCGTGGGTAACAAAGATGCATTTGTTGTCCCAGCTGTCCTGGTACCTGCATTGGCCTATACAGCTGACCTACAGCTAAATGCTTCCCAGCAGGGGAGATTATAAGTGATCTTGGACTCCCTGGGCTGTGACAACTCAATTTTCACACGTGGCAAAGAAAGTCAAGCTGCTGTCCCC
>gene=chr20_57843935-57844195; species=rheMac
TACTGGTCTTTAATTAAGGAAACTGGTGCAAATGAAGGGCATTTAACATCTTAAACCCCCAGTGGTTCAAAGGCAGCATGAAGCCGGCGCATAACAAAGATGCATTTGTTGTCCCAGCTGTCCTGGTACCTGCATTGGCCTGTACAGCTGACCTACAGCTAAACGCTTCCCAGCAGGGGAGATTATAAGTGATCTTGGACTCCCTGGGCTGTGACAACTCAATTTTCACAAGTGGCAAAGAAAGTCAAGCTGCTGTCCCC
>gene=chr20_60936958-60937218; species=hg19
GCTGGGGACTGGAGAGCAGGCACCCGACCCCACCTAACCCTCAGTGGCCGCCACCTCGGCACAGGTATCCCAGGAATGTCCACTTGCGCCAGCCTCCTCTGCATTCCTGCAGCCCCTCCCGCACCTGCCAGGAATTCCTTAAACAGCAGGGCGCCTGACGCAGGGGGCACCACCGCACTGCTCACAGCACCTCCGCCCTCCCAGCCCCAAGCTGTCTACTCAGCACCCGCAACCAAACTCTGTGGCCTTTGGAAACACCC
>gene=chr20_60936958-60937218; species=bosTau
----------------GGGGCACA--------CCTAACCCTTGG--GTGGCC-CCGCAGCACAGGTATCCTAGGAATGTCCACTTCCGCTGG---CCTGTGCATTCCTGCAGCCCCTCCCACTCC--CCAGCGCTCCCT---GCGGAGGAATTCCT----------------------GGCCCACAGC-CTTCAGCCCCACCT---CCGTGTCAGCCCCCCTGCGCCCTCACCCTAACCATGTGACCTCTGGAAAGCCCC
>gene=chr20_60936958-60937218; species=calJac
GCT-GGGACGGGGGAGCAGGCACT-GACCCCACCTAACCCCTCG-GGCTGCCGCC----AACAGGTATCCCAGGAATGTCCACTTCCGCCAGCCTTCTCTGCATTCCAGCAGCCC---------------------------------------------------------------TGCTCACAGCACCTCTGCCCTCCCGGC------------------CACCCCTACCCAAACCCTATGGCCTCTGGAAGCACCC
>gene=chr20_60936958-60937218; species=canFam
GCCC-AGGCCTCCC--CAGGCGCA--------CCTAACCCCAAG--GTGCCC-CCCCAGCGCAGGTATTCCAGGAATGTCCACTTCCA--AGGC--CGCCTCGTTCCTGGGGCCCCTCCCACGGCCGCCAGGGCTCTGC---GCGAAGGAATTCCT-----------------------GTAAACA-----CCCGGCCTCCCG---CCG---------------------------------------------------
>gene=chr20_60936958-60937218; species=equCab
GCCA-GGGCCTGAGTGCAGGCACA--------CCTGACCCCGAG--GTGGCC-CCACTGCACAGGTATCCCAGGAATGTCCACTTCCT--GGCCTCCTCCACATTCCTGGGGCCCCTCCCACAGCCGCTAGCGCTCCCT---GCGGAGGAATTCCT----------------------GGCACGCAGCATCTCAAGCCCACCT---CCATGCTGCCCTCTCAGCACCCTCACCCAACCC-TGTCACCTTTGTGAGCCCCC
>gene=chr20_60936958-60937218; species=gorGor
GCTGGGGACCGGAGAGCAGGCACCCGACCCCACCTAACCCTCAGTGGCCGCCACCTCGGCACAGGTATCCCAGGAATGTCCACTTGCGCCAGCCTCCTCTGCATTCCTGCAGCCCCTCCCGCACCTGCCAGGAATTCCTTAAACAGCAGGGCGCCTGACGCAGGGGGCACCACCGCACTGCTCACAGCACCTCCGCCCTCCCGGCCCCAAGCTGTCTACTCAGCACCCGCACCCAAACTCTGTGGCCTTTGGAAGCACCC
>gene=chr20_60936958-60937218; species=panTro
GCTGGGGACCGGAGAGCAGGCACCCGACCCCACCTAACCCTCAGTGGCCGCCACCTCGGCACAGGTATCCCAGGAATGTCCACTTGCGCCAGCCTCCTCTGCATTCCTGCAGCCCCTCCCGCACCTGCCAGGAATTCCTTAAACAGCAGGGCGCCTGACGCAGGGGGCACCACCGCACTGCTCACAGCACCTCCGTCCTCCCAGCCCCAAGCTGTCTACTCAGCACCCGCAACCAAACTCTGTGGCCTTTGGAAACACCC
>gene=chr20_60936958-60937218; species=papHam
GCTGGGGACCAGAGAGCAGACACCCTACCCCGCCTAACCCTCAGCAGCCGCCACCTCGGCACAGGTATCCCAGGAATGTCCACTTCCCCCAGCCTCCTCTGCATTCCTGCGGCCCCTCCCGCACCCGCCAGGAATTCCTTAAACAGCAGGGCGCCTGACGCAGGGGGCACCACCGCACTGCTCACAGCACCTCTGCCCTCCTGGCCCCAAGCTATCTACTCAGCACCCCCACCCAAACTCTGTGGCCTCTGGAAGCACCC
>gene=chr20_60936958-60937218; species=ponAbe
GCTGGGGACGGGAGAGCAGGCACTCGACCCCACCTAACCCTCAGCGGCTGCCACCTCGGCACAGGTATCCCAGGAATGTCCACTTCCACCAGCCTCCTCTGCATTCCTGCAGCCCCTCCAGCACCTGCCAGGAATTCCTTAAACAGCAGGGCGCCTGATGCA-GGGGCACCACCGCACTGCCCACAGCACCTCCGCCCTCCCGGCCCCAAGCTGTCTACTCAGCGCTCCCACCCAAACTCTGTGGCGTTTGGAAGCACCC
>gene=chr20_60936958-60937218; species=rheMac
GCTGGGGACCAGAGAGCAGACACCCAACCCCGCCTAACCCTCAGCAGCCGCCACCTCGGCACAGGTATCCCAGGAATGTCCACTTCCGCCAGCCTCCTCTGCATTCCTGTGGCCCCTCCCGCACCCGCCAGGAATTCCTTAAACAGCAGGG----------------------CGCACTGCTCACAGCACCTCTGCCCTCCTGGCCCCAAGCTGTCTACTCAACACCTCCACCCAAACTCTGTGGCCTCTGGAAGCACCC
>gene=chr20_60951510-60951770; species=hg19
CAGGGCTCCCCAGGCCCCGCAGGAGGCTGGCGCAGGCCGCAGGCTGGCCTCCCTATCTCCACCAGGAATGCACTGAGCCCCTGCACCCCTGCCCACCCAGGTGGAGGAATGTGGCAGGGGCTGCTGGGAACTCGGAGCCTGGAGGAGGGCTTTTGAGGCCTCTGCCTCCTGGAATTCCCCAGGCCTGGCACCAGGCGGCTGCTCCCTCAGGATCCGCCTGCCTCGGCCTGCCCCCAGGCGGCCGTGCTCTCAGATTCTCC
>gene=chr20_60951510-60951770; species=bosTau
AAGGGTTGCCTGGGCCTCACAGGAGGCGGGTGCCAGCAGCCTTCAGGCCTCAGCATCTCCACT-GGAATGCTCGGAGCTCCCTC--ACCTGCCCACCC--TGGGAGGAATGTAGCCTGGGCTACTGGGAGCCAGGAGCCCGGAGGAGGGGTGGTAAGACCTCCACCTTCTGGAATTCCCCAGGCCTGGCACCA-----------------GATCCGCCTGCTTCTCCCCACCCCCA--CCACTGAATGCCCTGGCTCTCC
>gene=chr20_60951510-60951770; species=calJac
CAGGGCTCCCCGG------------------------------------CCCCTATCCCCAGCAGGAATGCGCTGAGCCCCCGCATGCCTGCCCACCCAGGTGGAGGAATGCGGCCGGGG-TGCTGGGATCTGGGAGCCT---GGAGAGCTTCTGAGTCCTCCGCCTCCTGGAATTCCCCAGGCCTGGCACCCGGCGGCTGCTCCCTTGGGACCTGCCTGCCTCTGCCTGCCCCAGG-CGGCAGCGCTCTCAGAGTCTCC
>gene=chr20_60951510-60951770; species=canFam
--------------------------------------------------------------------------------------------------------------------------------------------------------------------------------------------------------------------------------------------------------------------
>gene=chr20_60951510-60951770; species=equCab
CAGGGTTATCTGGGTCCCGCAGGAGGCTGGCGCAGACTGCTTCCGGGCCTCCCTATCTCCAGCAGGAATGCACCGAGCCCCACC--CCCTGCCCACCCAGGGGGAGGAATGTGGCAGAGGCTGCTGGGAGCTGGGAGTCTGGAGGAGGAGTCGGGAGGCCTCTGCCTTCTGGAATTCCCCAGGCCTGGCACCA-----------------GATCCGCCTGCCTCTCCCTGCCCCC-----CCAGGGCGCTCTCCACCTCC
>gene=chr20_60951510-60951770; species=gorGor
CAGGGCTCCCCAGGCCCCGCAGGAGGCTGGCGCAGGCCGCAGGCTGGCCTCCCTATCTCCACCAGGAATGCGCTGAGCCCCTGCACCCCTGCCCACCCAGGTGGAGGAATGTGGCAGGGGCTGCTGGGAACTCGCAGCCTGGAGGAGGGCT-TTGAGGCCTCTGCCTCCTGGAATTCCCCAGGCCTGGCACCAGGCGGCTGCTCCCTCAGGATCCGCCTGCCTCGGCCTGCCCCCAGGCGGCCGTGCTCTCAGATTCTCC
>gene=chr20_60951510-60951770; species=panTro
CAGGGCTCCCCAGGCCCCGCAGGAGGCTGGCGCAGGCCGCAGGCTGGCCTCCCTATCTCCACCAGGAATGCGCTGAGCCCCTGCACCCCTGCCCACCCAGGTGGAGGAATGTAGCAGGGGCTGCTGGGAACTCAGAGCCTGGAGGAGGGCTTTTGAGGCCTCTGCCTCCTGGAATTCCCCAGGCCTGGCACCAGGCGGCTGCTCCCTCAGGATCCGCCTGCCTCGGCCTGCCCCCAGGCGGCCGTGCTCTCAGATTCTCC
>gene=chr20_60951510-60951770; species=papHam
CAGGGCTCCCCAGGCCCCACAGCAGGCTGGCGCAGGCCACTGGCTGGCCTCCCTATCTCCACCAGGAATGCGCTGAGCCCCTGCACCCCTGCCCACCCAGGTGGAGGAATGTGGCAGGGGCCGCTGGGAACTTGGAGCCTGGAGGAGGGCTT----------TGCCTCCTGGAATTCCCCAGACCTGGCACCAGGCGGCTGCTCCCTCAGGACCCGCCTGCCTCGGCCTGTCCCCAGGCGGCCGCACTCTCAGATTCTCC
>gene=chr20_60951510-60951770; species=ponAbe
CAGGGCTCCCCAGGCCCCACAGGAGGCTGGCGCAGGCCGCGGGCTGGCCTCCCTATCTCCACCAGGAATGCGCTGAGCCCCTGCACCCCTGCCCACCCAGGTGGAGGAATGTGGCA-GGGCCGCTGGGAACTCGGAGCCTGGAGGAGGGCTTTTGAGGCCTCTGCCTCCTGGAATTCCCCAGGCCTGGCACCAGGCGGCTGCTCCCTCAGGATCCGCCTGCCTCGGCCTGCCCCCAGGCGGCCGTGCTCTCAGATTCTCC
>gene=chr20_60951510-60951770; species=rheMac
----------------------------------------------------------------------------------------------------------------------------------------------------------------------------------------------------------------------------------------------CGGCCGCACTCTCAGATTCTCC
>gene=chr20_62854805-62855065; species=hg19
GGTGCCAAGCCTCAGCTGGCCCCAGCTCTCCTGAGATGGGCAGAGGGGCAGGGCCGTGGAGGGGCCGATTCTGCTTGGCTGGGGCTGCTCTGCCTGTGTGCACCTGCTCTGAGCTCTGCTGTTTGCCTCTCCGCTGGGGGCTAGGGGTCGCTGCAGGCTCCTGCGCTGCTCTTGACCCATCCCCCACCCTCCAGCCTCTCCTGAAGATCCCCGACAGGGCTGTCTGGGCCTGCTTTCTTACTGCCCTAGAGATTTGGGAA
>gene=chr20_62854805-62855065; species=bosTau
GGCTCTGGCACCAGGCCGGCCCT----AGCCAGAGATGGGCAGAGAGGCAGGGCCATGGACGGGCTGATTCTGCTTGGCTGTCGCCACT-CGCCTGTCTCTCTCTGCTCTGAGCACTGCTGTCTGCCTGTCCCCTCAGGCCCA-GGGCTGCTACGGGGTCCTGTGCTCCCCTCGGCCCGGCTCATCTCTC----ACTCTCCTGAGGA-CCCCTGATGGGCTGTCTGGGCCTGCTTTC--CCTGCTGTGGAGATCTGGGAG
>gene=chr20_62854805-62855065; species=calJac
GGTGTCAAGCCTCAGCTAGCCCTGGCTCTCCTGAGACGGGCAGAGGGGCAGGGCCATGGAGGGGCCGATTCTGCTTGGCTGGGGCTGCT----CTGTGTCCCCCTGCTCTGAGCTCTGTTACTTGCCTCTCCACTGGGGGCTGGGGGCTGCTGCAGGCTCCTGTGCTGCCCTTGCCCCATCCCCCATCCTCCAGCCTCTCCTGAAGACCCCCGACAGGGCTGCCTGGGCCTGCTTTCCCACTGCCCTAGAGATTTGGGAA
>gene=chr20_62854805-62855065; species=canFam
GGCTCCGGCCCCGGGCAGCCCCT----GCCACAGGATGGGCCGAGAGACA-GGCCACG--GGGGCCGACT-TGCTTGCCTGGGGCTGCTGCGCC----TCTCTCTGCTCTGAGTGCCGCTGTCTGCCTGTCCCTTGCTGCCAGCGGGCCGGGGG-GCCTCCGGGGCATCCGGGGG--CGGCCCATCTCTC----TCTCTCCCGAGGA-CCCGCACAGG---GTCTGGGCCTGCTGGACCTCTGCCCTGGAGATGTGCGAG
>gene=chr20_62854805-62855065; species=equCab
GGCTCCAGCCCCAGGCTGGCCCC----ACCACGGGGTGGGCAGAGAGGCAGGGCCAGGGAGGGGCTGATTCCGCTTGTCTGGGGCCACTGCGCTGCCTGCCTCCTGCTCTGAGTGCTGCTG-Ctgcctgt--cttcttgcctgtGGGCTGCTGT-GGCTCCTGTGCCTCCCTCAGCCCCCTCCTCCTCTC----CTTCTCCCGGGGA-CCCCTGCTGGGCTGTCTGAGCCTCCTGTCTCACTG-CTTTGAGATTTGGGAG
>gene=chr20_62854805-62855065; species=gorGor
GGTGCCAAGCCTCAGCTGGCCCCAGCTCTCCTGAGATGGGCAGAGGGGCAGGGCCGTGGAGGGGCCGATTCTGCTTGGCTGGGGCTGCTCTGCCTGTGTGCACCTGCTCTGAGCTCTGCTGTTTGCCTCTCCGCTGGGGGCTAGGGGCCGCTGCAGGCTCCTGTGCTGCTCTTGCCCCATCCCCCACCCTCCAGCCTCTCCTGAAGACCCCCGACAGGGCTGTCTGGGCCTGCTTTCTCACTGCCCTAGAGATGTGGGAA
>gene=chr20_62854805-62855065; species=panTro
GGTGCCAAGCCTCAGCTGGCCCCAGCTCTCCTGAGATGGGCAGAGGGGCAGGGCCGTGGAGGGGCCGATTCTGCTTGGCTGGGGCTGCTCTGCCTGTGTGCACCTGCTCTGAGCTCTGCTGTTTGCTTCTCCGCTGGGGGCTAGGGGCCGCTGCAGGCTCCTGCGCTGCTCTTGCCCCATCCCCCACCCTCCAGCCTCTCCTGAAGATCCCCGACAGGGCTGTCTGGGCCTGCTTTCTCACTGCCCTAGAGATTTGGGAA
>gene=chr20_62854805-62855065; species=papHam
GGTGCCAAGCCTCAGCTGGCCCTAGCTCTCCTGAGACAGGCAGAGGGGCAGGGCCGTGGAGGGGCCGATTCCGCTTGGCTGGGGCTGCTCTGCCTGTGTGCCCCTGCTCTGAGCTCTGCTATTCACCTCTCTGCTGGGTGCTAGGGGCTGCTGCAGGCTCCTGTGCTGCTCTTGCCCCATTCCCCACCCTCCAGCCTCTCCTGAAGACCCCCGACAGGGCTGTCTGGGCCTGCCTTCTCACTGCCCTAGAGATCTGGGAA
>gene=chr20_62854805-62855065; species=ponAbe
GGTGCCAAGCCTCAGCTGGCCCCAGCTCTCCTGAGATGGGCAGAGAGGCAGAGCCGTGGAGGGGCTGATTCTGCTTGGCTGGGGCTGCTCTGCCTGTGTGCACCTGCTCTGAGCTCTGCTGTTTGCCTCTCCGCTGGGGGCTAGGGGCCACTGCAGGCTCCTGCGCTGCTCTTGCCCCATTCCCCACCCTCCAGCCTCTCCTGAAGACCCCTGACAGGGCTGTCTGGGCCTGCTTTCTCACTGCCCTAGATATCTGGGAA
>gene=chr20_62854805-62855065; species=rheMac
GGTGCCAAGCCTCAGCTGGCCCTAGCTCTCCTGAGACGGGCAGAGGGGCAGGGCCGTGGAGCGGCCGATTCCGCTTGGCTGGGGCTGCTCTGTCTGTGTGCCCCTGCTCTGAGCTCTGCTGTTCACCTCTCCGCTGGGTGCTAGGGGCTGCTGCAGGCTCCTGTGCTGCTCTTGCCCCCTTCCCCACCCTCCAGCCTCTCCTGAAGACCCCCGACAGGGCTGTCTGGGCCTGCCTTCTCACTGCCCTAGAGATTTGGGGA
>gene=chr10_352644-352904; species=hg19
CTCTGTGGTCAGCAGCCCTGGGCCGGTGGATCAGAAGAGGTGAGTCCTCTGTCACCATCCAGCTGCCGGAGCTCATAGTGACAGCATCTGCCCCAGTCTGGCTCTTCACAGCATTCCTTTACTTTGTCCTCACAGGTGCCTGGGAAGACTGGCTTTACTGCACCTGTTCTGAGCAcccccagagctcctgctgaaatgtgattcccagggttggaggtggggcctaatggagaagtcggagtcatgcaggcagatccgtc
>gene=chr10_352644-352904; species=bosTau
--------------------------------------------------------------------------------------------------------------------------------------------------------------------------------------------------------------------------------------------------------------------
>gene=chr10_352644-352904; species=calJac
CTCTATAGTCAGCTGCCCTGGGCCTGTGGATCAGAAGAGGCAAGTCCTCTGTCATCACCCAGCTGCCAGAGCTC--AGTGACAGCATCTGCCTCAGTCTGACACTTAATAGAGTTCCTTGACATCGTCCTCACAGGTGCCTGGGAAGACTGGTTTTACTGCACCTGTTCTGAGCAccctcaaagctcctgctgaaatgcaattcccagggttggaagtggggcctaa---------------------------------
>gene=chr10_352644-352904; species=canFam
----------------ACCGAGCCC----------------------------GTCACCCCGGCAGCCAG---CGCAGGATCAGCCTCCAC----------ACCCCC------------------ACCCTCACCGGCC------AAGGGCAGCGTCACCAAGCCCATTCAGAGCAC------------------------------------------------------------------------------------
>gene=chr10_352644-352904; species=equCab
CTCTCTGGGGGA-AGCACCTGGTCCGTGGGACAGAAGAGGTGAGTTCTCTGTTGATAGCCCTCTGCCCAAACTCTCAGCATCAGCTTCCACCCCTGCTGGCACCTCAT-GGCACCtcttattta-gtcctcatgggtcccctgggaggctggttttactgcacccattctgagcac------------------------------------------------------------------------------------
>gene=chr10_352644-352904; species=gorGor
CTCTGTGGTCAGCAGCCCTGGGCCGGTGGATCAGAAGAGGTGAGTCCTCTGTCACCATCCAGCTGCCGGAGCTCATAGTGACAGCATCTGC-CCAGTCTGGCTCTTCACAGCATTCCTTTACTT-GTCCTCACAGGTGCCTGGGAAGACTGGTTTTACTGCACCTGTTCTGAGCAcccc-agagctcctgctgaaatgtgattcccagggttggaggtggggcctaatggagaagtcggagtcatgcaggcagatccgtc
>gene=chr10_352644-352904; species=panTro
CTCTGTGGTCAGCAGCCCTGGGCCGGTGGATCAGAAGAGGTGAGTCCTCTGTCACCATCCAGCTGCGGGAGCTCATAGTGACAGCATCTGCCCCAGTCTGGCTCTTCACAGCATTCCTTTACTTTGTCCTCACAGGTGCCTGGGAAGACTGGTTTTACTGCACCTGTTCTGAGCAcccccagagctcctgctgaaatgtgattcccagggttggaggtggggcctaatggagaagtcggagtcatgcaggcagatccgtc
>gene=chr10_352644-352904; species=papHam
CTCTGTGGTCAGCAGCCCTAGGCCAGTGGAACAGAAGAGGTGAGTCCTCTGTCATCATCCAGCTGCTGGAGCTCACAGTGACAGCATCGGCCCCCGTCCAGCTCTTCACAGCATTCTTTTACTTTGTCCTCACAGGTGCCCGAGAAGACTGGTTTTACTACACCTGTTCTGAGCACCCcccaagctcctgctgaaatgtgatccccagggttggaggtggggcctaatggaggagctggagtcatggggacagatacctc
>gene=chr10_352644-352904; species=ponAbe
CTCTGTGGTCAGCAGCCCTGGGCCGGTGGATCAGAAGAGGTGAGTCCTCTGTCACCATCCAGCTGCCGGAGTTCATAGTGACAGCATCTGCCCCAGTCCGGCTCTTTACAGCATTCCTTTACTCTGTCCTCACAGGTGCCTGGGAAGACTGGTTTTACTGCACCTGTTCTGAGCAcccccagagctcctgctgaaatgtgattcccagggttggaggtgaggcctgatggagaagtcggagtcatgcaggcagatccctc
>gene=chr10_352644-352904; species=rheMac
CTCTGTGGTCAGCAGCCCTAGGCCAGTGGAACAGAGGAGGTAAGTCCTCTGT---CATCCAGCTGCTGGAGCTCACAGTGACAGCATCGGCCCCAGTCCAGCTCTTCACAGCATTCCTTTACTTTGTCCTCACAGGTGCCCGGGAAGACTGGTTTTACTGCACCTGTTCTGAGCACCCcccaagctcctgctgaaatgtgatccccagggttggaggtggggcctaatggaggagctggagtcatggggacagatacctc
>gene=chr10_1351996-1352188; species=hg19
CAACCTCTCCACTTCCCATTTGCTGCTCTCCCGGCCCCTATTTTAATTCAGGACATTACTGAGATTCCCTTCAGTTCCCAGCCTCTGCAGCTGTGTGGACTGCCACCTGCGGGCACACCTGGGGCCGCATCATTCCACCTGGAATCTCCGTCTTCAGCGTCTTCCATCCCTGAGATTCCAGTTTCATTTCAT
>gene=chr10_1351996-1352188; species=bosTau
ctccctctctgcctctcctctgCTGTTTTCAGGCTTCCTCCTTTGTTCCTGG--------CAGCGCACCTCCAGGTCCCGCCTT----------------------CTGCTGGTCTGACTCAGGAAGTACCATGCGTCTGG------CCAGCTCATCCTGCCTCTGCCCTCCACGTTCTGGCTTCACTGCGT
>gene=chr10_1351996-1352188; species=calJac
CAATCTCTCTGCTTCCCATTTGCTGCTCTCCCGGCCCCTGTTTTGATTCAGGACATTCCTGAGGTGCCCTTCAGTTCCCAGTCTCTGCAGCTGTGTGGACTGCCACCTGTGGGCACAACTGGGGCAGCACAATTCTGCCTGGAATCTCCGTCTTCAGTGTCTTCCATTCCCAAGCTTTTATTTTAATTTCAT
>gene=chr10_1351996-1352188; species=canFam
CCCAGACCCTATCTCCCGTTAGCCGTCTTCCCGCCTCCTGCTTT--ATGGGGCTTTCCCACCTTCCCCAGGCACCTGC--CCCCCCGTCCGCCTA--GAGCTGCTCCTGCCTG--------CGGCTCCCTCCGTCTGCTGG------CCGGCGCAGCCTCCTTCTGTGCTC---------------------
>gene=chr10_1351996-1352188; species=equCab
------------------------------------------------------------------------------------------------------------------------------------------------------------------------------------------------
>gene=chr10_1351996-1352188; species=gorGor
CAACCTCTCC-CTTCCCATTTGCTGCTCTCCCGGCCCCTATTTTAATTCAGGACATTCCTGAGGTTCCCTTCAGTTCCCAGTCTCTGCAGCTGTGTGGACTGCCACCTGCGGGCACACCTGGGGCCGCATCATTCCACCTGGAATCTCCATCTTCATCGTCTTCCA-CCCTGAGATTCCAGTTTAATTTCAT
>gene=chr10_1351996-1352188; species=panTro
CAACTTCTCCACTTCCCATTTGCTGCTCTCCCGGCCCCTATTTTAATTCAGGACATTCCTGAGATTCCCTTCAGTTTCCAGTCTCTGCAGCTATGTGGACTGCCACCTGCGGGCACACCTGGGGCCGCATCATTCCACCTGGAATCTCCGTCTTCAGCGTCTTCCATCCCTGAGATTCCAGTTTAATTTCAT
>gene=chr10_1351996-1352188; species=papHam
CAACCTCTCCGCTTCCCATTTGCTGCTCTCCTGGCCCCTGTTTTGATTCAGGACGTTCCTGAGGTTCCCTTCAGTTCCCAGTCTTTGCAGCTGTGTGGACTGCCACCTGCGGGCACACCTGGGGCCGCATCATTTCACCTGGAATCTCTGTCTTCAGCCTCTTCCATTCTTGAGATTCTAGTTTAACTTCAT
>gene=chr10_1351996-1352188; species=ponAbe
CAACCTCTCAGCTTCCCATTTGCTGCTCTCCCGGCCCC-GTTTTAATTCAGGATGTTCCTGAGGTTCCCTTCAGTTCCCAGCTTTTGCAGCTGTGTGGACTGCCACCTGCGGGCACACCTGGGGCCACATCATTCCACCTGGAATCTCCATCTTCAGCATCTTCCATCCCTGAGATTCCAGTTTAATTTCAT
>gene=chr10_1351996-1352188; species=rheMac
CAACCTCTCCGCTTCCCATTTGCTGCTCTCCTGGCCCCTGTTTTGATTCAGGACGTTCCTGAGGTTCCCTTCAGTTCCCAGTCTTTGCAGCTGTGTGGACTGCCACCTGTGGGCACACCTGGGGCCGCATCATTTCACCTGGAATCTCTGTCTTCAGCCTCTTCCATTCTTGAGATTCTAGTTTAACTTCAT
>gene=chr10_2519471-2519653; species=hg19
CCTGCTCCCAGTGGCCTCAGGGGTGCAGGGCAGAGGGTTCACTCAGCTCTGCATCTTCAGCTCACACCAGGACGCCTTCCCTAGTGAATAACACACAAATACCAGGGATGCCTTCCAAGGGGCTGGCAGGTGGCTGCCTTTGTGTTCCATGTTTACTGGGTCTGACTGTCAGCCTGTGGCCC
>gene=chr10_2519471-2519653; species=bosTau
TGCACTCTGTGTAGCCCCATGAGGATGGAGGGGTAGGTCAGCTCCAACTGGAGTCTCCAGCTCCTGCAAGTGCCTTCTCTCT---------AAGGAACAGAAGAGAAGTGCCTGCTGGGAGGCTGACAGCTGACTGCACTC-TGTTCCGTGTTTGCAAGACCTGAATCCAAATCTGTGGCTC
>gene=chr10_2519471-2519653; species=calJac
CCTGCTCCCAGTGGCCTCAGGGATATGGAGCAGAGGGGTCACTCAGCCCTGCATCTACAGCTGACGCCAGGGCACCCTCCCTAGTGAGTAACAGGCAAATGACAGGGATGCCTTCCAAGGGACAGACAGGTGGCTGCCTTTGCGTTGCACGTTTACCGGGTCTGACTCTGAGACTGTGGTTG
>gene=chr10_2519471-2519653; species=canFam
CGGGCTCCATG-GGCTCCAGGGG---------------------------------------------------------------------------------------------------------------------------------------------------------------
>gene=chr10_2519471-2519653; species=equCab
TGCACTCCACGTGGCTCCGGGAGGATGGGGCAGCAGGGCAGCTCCAACCCAAATCTCCAATTGCGGTGAATGTTCTCTCCCTAATG--CAAAAGAGAAATAAAAGCAGTACTTTTCAGGAGGCTGACGCTTAGCTGCACTTGTATCCCATTTTTGTGGGATCCAAATCTGAATACGTGGGTC
>gene=chr10_2519471-2519653; species=gorGor
CCTGCTCCCAGTGGCCTCAGGGGTGCAGGGCAGAGGGTTCGCTCAGCTCTGCATCTTCAGCTCACACCAGGACGCCTTCCCTAGTGAATAACACACAAATACCAGGGATGCCTTCCAAGGGGCTGGCAGGTGGCTGCCTTTGTGTTCCATGTTTACTGGGTCTGACTTTCAGCCTGTGGCCC
>gene=chr10_2519471-2519653; species=panTro
CCTGCTCCCAGTGGCCTCAGGGGTGCAGGGCAGAGGGTTCACTCAGCTCTGCATCTTCAGCTCACACCAGGAGGCCTTCCCTAGTGAATAACACACAAATACCAGGGATGCCTTCCAAGGGGCTGGCAGGTGGCTGCCTTTGTGTTCCATGTTTACTGGGTCTGACTTTCAGCCTGTGGCCC
>gene=chr10_2519471-2519653; species=papHam
CCTGCTCCCAGTGGCCTCAGGGGTGCAGGGCAGAGGGGTCGCTCAGCTATGCATCTTCAGCTCACACCGGGACGCCCTCCTTAGTGAATAACACACAAATACCAGGGATGCCTTCCAAGGGGCTAGCAAGTGGCTGCCCTTGTGTTCCATGTTTGCTGGGTCTAACTTTGAGCCTATGGCCC
>gene=chr10_2519471-2519653; species=ponAbe
CCTGCTCCCAGTGGCCTCAGGGGTGCAGGGCAGAGGGTTCGCTCAGCTCTGCATCTTCAGCTCACACCAGGACGCCTTCCCTAGTGAATAACACACAAATACTAGGGATGCCTTCCAAGGGGCTGGCAGGTGGCTGCCTTTGTGTTCCATGTTTACTGGGTCTGACTTTGAGCCTGTGGCCC
>gene=chr10_2519471-2519653; species=rheMac
CCTGCTCCCAGTGGCCTCAGGGGTGCAGGGCAGAGGGGTCGCTCAGCTATGCATCTTCAGCTCACACCGGGACGCCCTCCTTAGTGAATAACACACAAATACCAGGGATGCCTTCCAAGGGGCTAGCAGGTGGCTGCCCTTGTGTTCCATGTTTGCTGGGTCTAACTTTGAGCCTATGGCCC
>gene=chr10_5508680-5508940; species=hg19
ACATCACTTACCTTTGCCAACTACAATCACAGGCCTCGCTGTCCCCACCCCTTAGGCAGACTCTTAGGCAGGTTCTCTTTGTCTTGGGCGATTTCCAGGTGTGAGCTCAGCCCTCTGCTCCCTACCCAAGGTGGGGGAAGGGAAGGAAAGAAGCCAGGAGGGACTGTCAAGGAGGGGAGGGGGAGGCCGGGAGGGCCAGGGCCTCCCAGGGCAACTCTGATAAAGGGGAACAAGACATCAATGGGGCTGACGTAGCCTGC
>gene=chr10_5508680-5508940; species=bosTau
CCAGCATGCAGCTTTGCCAACA--------TGAGCTCG---------TCTTCCCGCCAGGC--------------------------TCCATCTCCAGGTGTGAGCTCAGCTCTCAGCTTCTCACCCAC------------------GAGAAAA-ACATGAAACTGTGATAACGGGGAGGAGGAAGCAGATGGGCAGAAGGCCCCCCAAGG-------GA----------------GTTGGGGGCGC---CCTCACCCCT
>gene=chr10_5508680-5508940; species=calJac
ACATCACTCACCTTTGCCAACTACAATCACAGGCCTCCCCGTTCCCACCCCTTGGGCAGACTCTTAAGCAGGTTCTCTTTGTCTTGGGCGATTTCCAGGTGTGAGCTCAGCCCTCTGCATCCTACTCAAAGTGGGGGAAGGGAAGGAAAGCAGCCAGGAGGGACTGT-GAGGAGGGGAGGAGGAGGCAGGAAGGGCCAAGGCCTCCCACGGCAACTCTGACAAAGGGGAACAAGGCATCAA----------GTAGCCTGC
>gene=chr10_5508680-5508940; species=canFam
---------------------------------CCCCCCGGACCTCAGCCGCCTGCCCGGT------CTCCGCTCTCCG-GTGTTGGGCGCTCTCCAGGTGTGAGCTCAGC---CCGCGCCCCGCCCGA------------------CAGAAACC---CGG-----------------GGCGGGCGCAGGCGGG----------------------------CAGGGGCACAGAGCATCAGGGGAGC---TGTAGCCCAC
>gene=chr10_5508680-5508940; species=equCab
ACATCGCTGACCTTTGCCAACCACGAACATAGCCCTTGCCCTCCTCCCCAGCCTGTGTGG-----------GTTCTCTTCATCTTGGGTGATTTCCAGGTGTGAGCTCAGCCCCCAGCTCCCCACCCAA------------------AAGAAACCACACGGAACTGTGACGATggggaggGAGAGGGAGAGGAGGGAAAGGCTACCCCAGG-------GATATGGGGAAACAAGGCTTGGGGGGAAC---TGTAACCCCC
>gene=chr10_5508680-5508940; species=gorGor
ACATCACTTACCTTTGCCAACTACAATCACAGGCCTCGCTGTCCCCACCCCTTAGGCAGACTC--AGGCAGGTTCTCTTTGTCTTGGGCGATTTCCAGGTGTGAGCTCAGCCCTCTGCTCCCTACCCAAGGTggggggagggaaggaaagaagccaggagggactgtcaaggaggggagggggaggccgggagggCCAGGGCCTCCCAGGGCAACTCTGATAAAGGGGAACAAGACATCAATGGGGCTGACGTAGCCTGC
>gene=chr10_5508680-5508940; species=panTro
ACATCACTTACCTTTGCCAACTAC-ATCACAGGCCTTGCTGTCCCCACCCCTTAGGCAGACTCTTACCCCGGTTCTCTTTGTC---------------------------------------------------------------------------------------------------------------------------------------------------------------------------------
>gene=chr10_5508680-5508940; species=papHam
ACATCACTTACCTTTGCCAACTACCATCACGGGCCTCGCTGTCCCCACCCCTTAGGCAGACTCTTAGGCAGGTTCTCTTTGTCTTGGGCGATTTCCAGGTGTGAGCTCAGCCCTCTGCTCCCTACCCaaggtgggggaagggaaggaaagaagccaggagggactgtcaaggaggggagagggaggTCAGGAGGGCCAGGGCCCCCCAGGGCAACTCTGATAAAGGGGAACAAGACATCAATGGGGCTGACATAGGCTGC
>gene=chr10_5508680-5508940; species=ponAbe
ACATCACTTACCTTTGCCAACTACAATCACAGGCCTCGCTGTCCCCACCCCTTAAGCAGACTCTTAGGCAGGTTCTCTTTGTCTTGGGCGATTTCCAGGTGTGAGCTCAGCCCTCTGCTCCCTACCCAAGGTGGGGGAAGGGAAGGAAAGAAGCCAGGAGGGACTGTCAAGG-GGAGAGGGGGAGGCCGGGAGGGCCAGGGCCTCCCAGGGCAACTCTGATAAAGGGGAACAAGACATCAATGGGGCTGACATAGGCTGC
>gene=chr10_5508680-5508940; species=rheMac
ACATCACTTACCTTTGCCAACTACCATCACGGGCCTCGCTGTCCCCACCCCTTAGGCAGAC-----------------------------------------------------------------------------------------------------------------------GGGAGGTCAGGAGGGCCAGGGCCCCCCAGGGCAACTCTGATAAAGGGGAACAAGACATCAATGGGGCTGACGTAGGCTGC
>gene=chr10_6128346-6128606; species=hg19
ACCCAGCCTTTCCTGCCAGCCCAAACACCGCCCTTATCTTCTTTCTTCCTGGAACATCTGCCCTGCTAATTCCCAGTTTCCGATGAATTCTACCATCTGCTGCCTGCCAGCCTCCTGCCAGGCGCTGAGCACAGCTGGAGCAGATCACACGACTTGTTTACGCAGGAGTCACTACCGATGTTTGCTCTGCAGCCCCGAGGGGGCGCTCCAGCGCGTCTGTCTTGTCCCTCTTCTAAAGCTCCACCGTTTTGTGTGCGCTT
>gene=chr10_6128346-6128606; species=bosTau
ATGCCATTTCTCCTGCCAGTCCAAGCTCCTCCCAAGCCTCCTCTCTTTCTAGGACATCTGCTCTGCTAATGTCTAGCTTTTGATTaattctgccacccactttctgcccttctctgtccaggcgctgagcgctgctggagaaaaacccacagcttgttctgct-ggtgtcactaggtaaattTTTCATCCTTGCTGGACTGGCCCTCCCA--GGCCATGTCTCATCCC-------AGTCTCCACAAT-TTGGTCATCCTG
>gene=chr10_6128346-6128606; species=calJac
ACCCAGCCTTTCCTG-----CCAAACACCACCC-CATC-TCTTTCTTCCTGAAACATCTGCCCTGCTAATTCCCAGTTGTCGATGAAT--TACCATCTGCTG-CTGCCTGTCTCGAGCCAGGAGCTGAGCACAGCTGGA---GATCACAGGACTTGTTTACCCAAGTGTCACTACCTA--TTCGCTCTGCAGCCTCGATGGGCTGCCCCAGAGCCTCTGCCTTGTCCCTCTTCGAAAGCTCCACCGTGTTGCGTGTGCTT
>gene=chr10_6128346-6128606; species=canFam
------CGTTCCCTGCCAGCCC-AGCATCTCCCTTGTCTCCTGTCTTTCTAGAACACCTGCCCTGCAGGTTTCC--------------TCTACCATCCACTTTCTGCCCTCCT-------GCCGCTGAGCACTGCTGGAGAAAACC-----------------AGGTGTCACTGGGTACGTTTGCTCCCCAGCATGGACTGCCCCCAACCCTGCCCTTGTGTCTTCCCTCTTCCCAATCTCCATGAT-TCGTTTATCCTG
>gene=chr10_6128346-6128606; species=equCab
--------TTTGTTG-CAGCCA----ATCT-------------------------------CCTGCTGATTTCTGGTTTGGGATTAGTTCT-CTATCTCCTTCCTGCTCTGCTCCCTCC-GGTGCTGAGCAGTGCTGAAGAAGATCACACAGCTTGTCTCACTAAGTGCCA-TGGGGATGTTTGTTCTCCAGCCTGGGCTGGTCTTT---------TTATCTCGTCCCTCTTCCGAATCTCCACAAT-TTGTTTATCCTG
>gene=chr10_6128346-6128606; species=gorGor
ACCCAGCCTTTCCTGCCAGCCCAAACACCGCCCTTATCTTCTTTCTTCCTGGAACATCTGCCCTGCTAATTCCCAGTTTCCGATGAATTCTACCATCTGCTGCCTGCCAGCCTCCTGCCAGGCGCTGAGCACAGCTGGAGCAGATCACACGACTTGTTTACGCAGGTGTCACTACCGATGTTTGCTCTGCAGCCCCGAGGGGGCGCTCCAGCGCGTCTGTCTTGTCCCTCTTCTAAAGCTCCACCGTTTTGTGTGTGCTT
>gene=chr10_6128346-6128606; species=panTro
ACCCTGCCTTTCCTGCCAGCCCAAACACCGCCCTTATCTTCTTTCTTCCTGGAACATCTGCCCTGCTAATTCCCAGTTTCCGATGAATTCTACCATCTGCTGCCTGCCAGCCTCCTGCCAGGCGCTGAGCACAGCTGGAGCAGATCACACGACTTGTTTACGCAGGAGTCGCTACCGATGTTTGCTCTGCAGCCCCGAGGGGGCGCTCCAGCGCGTCTGTCTTGTCCCTCTTCTAAAGCTCCACCGTTTTGTGTGTGCTT
>gene=chr10_6128346-6128606; species=papHam
ACCCAGCCTTTCCTGCTAGCCCAAACACCACCCTTATCTTCTTTCTTCCTGGAACAGCTGCCGTGCTAATTCCCAGTTTTCGACGAATTCTACCATCTGCTGCCTGCCTGCCTCCCGCCAGGCGCGGAGCACAGCTGGAGAAGATCACACGACTTGTTTACGCAGGTGTCACTACCTATGTTTGCTCTGCAGCCTCGAGGGGGCGCCCCAGCGCCTCTGTCTTGTCCCTCTTCTAAAGCTCCACCGTTTTGTGTGTGCTT
>gene=chr10_6128346-6128606; species=ponAbe
ACCCAGCCTTTCCTGCCAGCCCAAACACCACCCTTATCTTCTTTCTTCCTGGAACATCTGCCCTGCTAATTCCCAGTTTCCGATGAATTCTAGCATCTGCTGCCTGCCAGCCTCCCGCCAGGCGCTGAGCACAGCTGGAGCGGATCACGCGACTTGTGTACGCAGGTGTCATTACCTATGTTTGCTCTGCAGCCTCGAGGGGGCGCTCCAGCGCGTCTGTCTTGTCCCTCTTCAAAAGCTCCACCGTTTTGTGTGTGCTT
>gene=chr10_6128346-6128606; species=rheMac
ACCCAGCCTTTCCTGCTAACCCAAACACCACCCTTATCTTCTTTCTTCCTGGAACAGCTGCCCTGCTAATTCCCAGTTTTCCATGAATTCTACCATCTGCTGCCTGCCTGCCTCCCGCCAGGCGCGGAGCACAGCTGGAGAAGATCACACTACTTGTTTACGCAGGTGTCACTACCTATGTTTGCTCTGCAGCCTCGAGGGGGCGCCCCAGCGCCTCTGTCTTGTCCCTCTTCTAAAGCTCCACCGTTTTGTGTGTGCTT
>gene=chr10_11234775-11234854; species=hg19
ccaccctcaggaatttggatttaattcccctgctgggtcccaggtggcacctgaaggtattgaggtgattctaacgtgc
>gene=chr10_11234775-11234854; species=bosTau
ccaccctcagggatgcggacttcattcctctccaggggcccgggcagcaactaaagatgctca-gggattggcatgtgc
>gene=chr10_11234775-11234854; species=calJac
ccaccctcaggaattcggatttaattccactgctaggcctcaggtagcccctg-aggtgttgaggtgattctgatgtgc
>gene=chr10_11234775-11234854; species=canFam
ccaccctcaggaattctgatttaactcctctgcaaaggcccaagcagcatctaaaaaagttca-gtgattcaggtgtgc
>gene=chr10_11234775-11234854; species=equCab
ccaccctcaggacttctcatctaattcctctgctggggccc----------------ttttaaggtgatttgaacgtgg
>gene=chr10_11234775-11234854; species=gorGor
ccaccctcaggaatttggatttaattcccctgctgggtcccaggtggcacctgaaggtattgaggtgattctaatgtgc
>gene=chr10_11234775-11234854; species=panTro
ccaccctcaggaatttggatttaattcccctgctgggtcccaggtggcacctgaaggtattgaggtgattctaatgtgc
>gene=chr10_11234775-11234854; species=papHam
ccaccctcaggaatttggatttaattcccctgctggggcccaggtggcacctgaaggtattgaggtgattctaacgtgc
>gene=chr10_11234775-11234854; species=ponAbe
ccaccctcaggaatttggatttaattcctctgctgggtcccaggtggcacctgaaggtattgaggtgattctaatgtgc
>gene=chr10_11234775-11234854; species=rheMac
ccaccctcaggaatttggatttaattcccctgctggggcccaggtggcacctgaaggtattgaggtgattctaacatgc
>gene=chr10_15001972-15002232; species=hg19
AGGGCCGGAAGGGAGCGGTTTTGTGCTGCACACAGGCAGGTCAGCACTCCCAGAGCAGGGACCGCCGGGCGTGCTTTCGGAACCGCTTTTGTCTTTCAAATGAACGCCCAGCGACAGCAGACGGGAGTTCCAggaccttagagaccggctaatgcttctctttaagttaggaaacaggcgcaggcgtgttcatggccttgcctaaggttacgtgctggttacagggctCCTCCTGCTGCCTCTTAAGAACAGAAATAATC
>gene=chr10_15001972-15002232; species=bosTau
AGGGTCCCAGAAGAGGGGCTTTATGCTGCAGAGGTAC---ACAGCACACCTGGACGGTGG------AGGCTTACTCTGGGAGCCAGTTTTGTTGTTCAACTGAACAC-CAACAACTTGGGAACTGTG----AGAAATTTAGAGGTTAT--------------------------------C-----------------------AAGTGACTTACTAGTTAAAGGGCCCTTCCTGCCTTGTC-TAGGAACAGAAAAAATA
>gene=chr10_15001972-15002232; species=calJac
GGGGCCGGGAGGGAGCGGTTTTGTGCTGCACACCTGCAGGTTATCACGCCCAGAGCAGGGACCACCAGGCTCGCTTTGGGAACCACTTTTGTCTTTCAAATGAACTCCCAACGACAGCGGACGGGACTT-TAggacgttagagaccatctaatgcttctctttcattcaagaaacaggcacaggcgtgttcatggccttgtctaaggttacctgctagttaCGGG---TCTCCTGCTGCCTCTTACGAACAGGAATAATC
>gene=chr10_15001972-15002232; species=canFam
-----------GGAGTGGCTTTACACTGCACAGATGCGGATTTGCACACCTCAACCATGGACCAC---------------------------------------------------------------------------------------------------------------------------------------------------------------------------------------------------
>gene=chr10_15001972-15002232; species=equCab
GGCGCCCCAAAGGAGTGG-TCTGTGCTGCACAGATGCAGGTTCGCACACCTGGACCATGCATCAC-GGGTGTATTTTGGGAGCCAATTTTGTTTTTCTACTGAACACCCAAGAACTTGGGAAGTGTG----AGGACTCTAGCGACCGTCTAATG----ttttgcattcaggaaacaggccccgggatgttaattgactttagcaaggttacatgc---ttaaagggcTTCGCCTGCTGTGTC-TAGGAACAGAA-----A
>gene=chr10_15001972-15002232; species=gorGor
AGGGCCGGAAGGGAGCGGTTTTGTGCTGCACACAGGCAGGTCAGCACTCCCAGAGCAGGGACCGCCAGGCGTGCTTTCGGAACCGCTTTTGTCTTTCAAATGAACGCCCAGCGACAGCAGACGGGAGTTCCAGGACCTTAGAGACCGGCTAATGCTT-------------------------------------------------------------------------------------------------------
>gene=chr10_15001972-15002232; species=panTro
AGGGCCGGAAGGGAGCGGTTTTGTGCTGCACACAGGCAGGTCAGCACTCCCAGAGCAGGGACCGCCAGGCGTGCTTTCGGAACCGCTTTTGTCTTTCAAATGAACGCCCAGCGCCAGCAGACGGGAGTTCCAggaccttagagaccggctaatgcttctctttaagtcaggaaacaggcgcaggcgtgttcatggccttgcctaaggttacgtgctggttacagggctCCTCCTGCTGCCTCTTAAGAACAGAAATAATC
>gene=chr10_15001972-15002232; species=papHam
GGGGCCGGAAGGGAGCGGCTTTGTGCTGCACATATGCAGGTT-GCACTCCCGGAGCAGGGACCGCCAGGCGGGCTTTGGAAACCGCTTTTGTCTTTCAAATGAACGCCCAGCGACAGCGGACGGGAGTTCCAggaccttagagaccgtctaatgcttctctttcattaaggaaacaggccgaggcgtgttcatggccttgtctaagattacgtgctgattacagggctACTCCTGCTGCCTTTTAGAAACAGA---AACC
>gene=chr10_15001972-15002232; species=ponAbe
GGGGCCGGAAGGGAGCGGTTTTGTGCTGCACCCAGGCAGGTTAGCACTCCCAGAGCAGGGACCGCCAGGCGTGCTTTGGGAACCGCTTTTGTCTTTCAAATGAACGCCCGGCGACCGCAGACAGGAGTTCCAGAACCTTAGAGACCGGCTATTGCTTCTCTTTAATTCAGGAAACAGGCGCAGGCGTGTTCATGGGCTTGCCTAAGGTTACGTGCTGGTTACAGGGCTCCTCCTGCTGCCTCTTAGGAACAGAAATAATC
>gene=chr10_15001972-15002232; species=rheMac
GGGGCCGGAAGGGAGCGGCTTTGTGCTGCACATATGCAGGTT-GCACTCCCGGAGCAGGGACCGCCAGGCGTGCTTTGGGAACCGCTTTTGTCTTTCAAATGAACGCCCAGCGACAGCGGACGGGAGTTCCAggaccttagagaccgtctagtgcttctctttcattaaggaaacaggccgaggcgtgttcatggccttgcctaaggttacgtgctgattacagggctACTCCTGCTGCCTTTTAGAAACAGA---AACC
>gene=chr10_15943991-15944251; species=hg19
CCCATGGCAGAGCGGGGAACAATGAGGAGGAACCCTCGCTGGAATCCAGGCTTTGGACAGGAATGTGAGCAGGTGAGTCAAGACCAGCTGGCGGAGAGATTAAATTCCTGCCAGAGAGAGATTTCAGAGTTGATCTAACAGACAATAGGGAGTGATTTGCTTTTGTTAAACAGGTGGTGCTGATTAATTGAGGGTACCCAGGAGTCAATCAGCAAGTTAGCAGCTGAAGAAGTTTAGTGTACTGAAGAGTATTTCCTTTG
>gene=chr10_15943991-15944251; species=bosTau
TGCATGGCAGAGTGGGGGCCAATGAAAGAGAAGCCCAGCTGGCATCGGGGCTTTGGAAGGGGGTGTGAGCAAATGAGACGAGACCAGCTGGTGGAGAGCCTGAGTTCCTGCCAGAGAGAGGTTTTAGACTTGATCTAATAGACAATAGGGAACCATTCACTTTTGTTAAACAGGTGGTGCTAATTAATTGAGGATAATCAGGAGTCAGCCAACAAGTTAGTAGTGGAAGAGTTTTAGTTTATTAAAGAAGATTTGCATTG
>gene=chr10_15943991-15944251; species=calJac
CTCAAGGCAGAGCGGAGACCAATGAAGAGGAACCCTCGCTGGAGTCCAGGCTTTGAAGAGGAATGTGAGCAAGTGAATCAAGACCAGCTGGCGGAGAGATTAAATTCCTGCCAGAGAGAGATTTTAGAGTTGATCTAACCGACAATAGGGAGTGATTTGCTTTTGTTAAACAGGTGGCACTAATTAATTTCGGGTACCCTGGAGTCAATCAACAAGTTAGCAGCTGAAGAAGTTGAGTTTACTGAAGAATATCTGCTTTG
>gene=chr10_15943991-15944251; species=canFam
TACACGGCAGA---GGGACCAAGG------------GGTCTGAATCGGGGCTTCAGACACGGATGTGAACAGAGGAGACAAGACCAGCTGGTAGAGAACCTGAATTCCTGCCAGGGAGCGGTTTTAGAGTTGATCGAATAGACAATGGGGAGAGATTCACTTTTGTTAAACAGGTGGTGCTAATTAATTGAGGATAATCAGAAGTCAGCCAACAAGTA---AGCTGAAGAGTTTTAGTTGATTGAGGAATGTTTGTATCA
>gene=chr10_15943991-15944251; species=equCab
TGCATGGCAGAGTGGGGACCAATAAGAGACAAGCCTAGCTGGAATC-GGGCTTCGGATATGGATGTGAGCAGACGAGACGAGACCAGCTGGTGGAGAGCCTGAATTCCTGCCAGAGAGAGGTTTTAGAGTTGATCTAATAGACAGTAGGGAGCGAGTCACTTTTGTTAAACAGGTGGTGCTAATTAATTGAGGATAATCAGGAGTCAGCCAACAAGTT---AGCTGAAGAGTTTTAGTTTATTAAGGAAGATTTGCTTCC
>gene=chr10_15943991-15944251; species=gorGor
--------------------------------------------------------------------------------------------------------------------------------------------------------------------------------------------------------------------------------------------------------------------
>gene=chr10_15943991-15944251; species=panTro
CCCATGGCAGAGCGGGGACCAATGAGGAGGAACCCTCGCTGGAATCCAGGCTTTGGACAGGAATGTGAGCAGGTGAGTCAAGACCAGCTGGCGGAGAGATTAAATTCCTGCCAGAGAGAGATTTCAGAGTTGATCTAACAGACAATAGGGAGTGATTTGCTTTTGTTAAACAGGTGGTGCTGATTAATTGAGGGTACCCAGGAGTCAATCAGCAAGTTAGCAGCTGAAGAAGTTTAGTGTACTGAAGAGTATTTCCTTTG
>gene=chr10_15943991-15944251; species=papHam
CCCATGGCAGAGCGGGGACCAATGAGGGGGAATCCTCACTGGAATCCAGGCTTTGGACAGGAATGTGAGCAGGTGAGTCAAGACCAGCTGGCGGAGAGATTAAATTCCTGCCAGAGAGAGATTTTAGAGTTGATCTAACAGACAATAGGGAGTGAGTTGCTTTTGTTAAACAGGTGATGCTAATTAATTGAGGGTACCCAGGAGTCAATCAGCAAGTTAGCAGCTGAAGAAGTTTAGTGTACTGAAGAGTATTTCCTTTG
>gene=chr10_15943991-15944251; species=ponAbe
CCCATGGCAGTGTGGGGACCAATGAGGAGGAACCCTCGCTGGAATCCAGGCTTTGGACAGGAATGTGAGCAGGTGAGTCAAGACCAGCTGGCGGAGAGATTAAATTCCTGCCAGAGAGAGATTTTAGAGTTGATCTAACAGACAATAGGGAGTGATTTGCTTTTGTTAAACAGGTGGTGCTGATTAATTGAGGGTACCCAGGAGTCAATCAGCAAGTCAGCAGCTGAAGAAGTTTAGTGTACTGAAGAGTATTTCCTTTG
>gene=chr10_15943991-15944251; species=rheMac
CCCATGGCAGAGCGGGGACCAATGAGGGGGAATCCTCACTGGAATCCAGGCTTTGGACAGAAATGTGAGCAGGTGAGTCAAGACCAGCTGGCGGAGAGATTAAATTCCTGCCAGAGAGAGATTTTAGAGTTGATCTAACAGACAATAGGGAGTGAGTTGCTTTTGTTAAACAGGTGATGCTAATTAATTGAGGGTACCCAGGAGTCAATCAGCAAGTTAGCAGCTGAAGAAGTTTAGTGTACTGAAGAGTATTTCCTTTG
>gene=chr10_16428888-16429148; species=hg19
ATGTGCAGGGAAGTCGTAAAACAAGATGACACCAAAACCAAGAGCAGCAGGCAACCACGGAAGCATTTCACTGGAAGAGGCCCATTGTTACTTGTCAGGGCAGCAGGGGTGTAACctttggagtgaggcacacctggcttcaattcccacttctaccatattcaactgcatgatacccggcaaggtgttcaagcttgctgagtcagtttTGCTAATTGCACCACAGGTTTTACGCCGCTGCCTCTTAGCATTGGTCAAAG
>gene=chr10_16428888-16429148; species=bosTau
GTGTGCAGAGACCTCCTAAGATAAGATTTCACCAAAACCA-----AGCTGGGAGCCAGGGGTGCATCTCATTTGAAGAGGTCCACTGTTACTTAGcaggg-------ggtgcaacctttggcatgggccagagct-ggttcaaattccagttctgctgtatttggctggttggtcaccagcaaagtgttccaacttgctaagtcactttcctcaGTGATGCCATGAGCCATACCCAGCTATCTTCAAGTGTT-GTCAAAG
>gene=chr10_16428888-16429148; species=calJac
GTGTGCAGGGAAGGTCTAAAGCGAGGTGCCACCACAAGCAAGAGCAGCAGGCAGCCAATGAAGCATTTCACTAGAAAAGCCGAGTTGTTACTTGTCAGGGCAGTATGGGCGTAACctttggtttgaggcgcacctgggttcaat--ccacctctaccatattcagctgcgtgatccccggcaaggtgttcaaacttgctgagtcagttttgttaattgcaCCACAGGTTACACTCTCCTGTCTCTTAGCACT-GTCAAAG
>gene=chr10_16428888-16429148; species=canFam
GTGTGTGGGGACATCCTAAAACAAGTTGCCACCAAAATCAACAGCAACTGGGAGCCCTGGG----TGTCTTTTGAAGGGGTCCATTGTTACATGG--GGG--------TTATAACctttggaatgaggcagatctgggttcaaatcccagctttactgtatgtggctgtatgatctcaggcaagatgttcaaactagctgagtcagtttcctcacccgtgctctgggttacacacatctatccctcagcact-attggag
>gene=chr10_16428888-16429148; species=equCab
GTGTGCAAGGACATCCTACAACAAGATGCCACCAAAACCAAGGGCAGCTGGGAGCCATGGGCACATGTCATTTAAAGAGGTCCATTGTTACTTGG--GGG---------TGTAACctttggagtgagacagatctgggttcaaatccca-ctctaccatattcagctatgtgatctccagcaaggtatttcaacttgttaagtcgatttcctcaattgtgcatt-gcttatagacatttatctcttagcatt-gtcaaag
>gene=chr10_16428888-16429148; species=gorGor
-TGTGCAGGGAAGTCGTAAAACAAGATGCCACCAAAACCAAGAGCAGCAGGCAACCACGCAAGCATTTCACTGGAAGAGGCCCATTGTTACTTGTCAGGGCAGCAGGGGTGTAACctttggagtgaggcacacctggcttcaattcccacttctaccatattcaactgcatgatacccggcaaggtgttcaagcttgctgagtcagtttTGCTAATTGCACCACAGGTTTTACGCCGCTGCCTCTTAGCAT-GGTCAAAG
>gene=chr10_16428888-16429148; species=panTro
ATGTGCAGGGAAGTCGTAAAACAAGATGACACCAAAACCAAGAGCAGCAGGCAACCACGGAAGCATTTCACTGGAAGAGGCCCATTGTTACTTGTCAGGGCAGCAGGGGTGTAACctttggagtgaggcacacctggcttcaattcccacttctaccatattcaactgcatgatacccggcaaggtgttcaagcttgctgagtcagttttgctaattgcaccacaggttttacgccgctgcctcttagcattggtcaaag
>gene=chr10_16428888-16429148; species=papHam
ATGTGCAGGGAAGTCCTAAAACAAGGTGCCACCAAAAGCAAGAGCAGCAGGCAGCCATGGAAGCGTTTCACTAGAAGAGGCCTGTTGTTACTCGTCAGGGCAGCAGGGGTGTAACccttggattgaggcacacctgggttcaatttccatatttaccatattcagctgcaggatgccctgcaaggtgttcaaacttgctgagtcagttttgttaattgcaccacaggttatacaaccctgcctagtagcatt-gtCAAAG
>gene=chr10_16428888-16429148; species=ponAbe
ATGTGCAGGGAAGTCCTAAAACAAGATGCCACCAAAACCAAGAGCAGCAGGCAGCCACGGAAGCATTTCACTGGAAGAGGCCCATTGTTACTTGTCAGGGCAGCaggggtataatctttggagtgaggcacacctggcttcaattcccacttctaccatattcaactgcatgataccgggcaaggtgttcaaacttgctgagtcagttttgttaattgcaCCACAGGTTTTACGCCCCTGCCTCTTAGCATTGGTCAAAG
>gene=chr10_16428888-16429148; species=rheMac
ATGTGCAGGGAAGTCCTAAAACAAGGTGCCACCAAAAGCAAGAGCAGCAGGCAGCCATGGAAGCATTTCACTAGAAGAGGCCTGTTGTTACTCGTCAGGGCAGCAGGGGTGTAACccttggattgaggcacacctgggttcaatttccacgtctaccatattcagctgcaggataccctgcaaggtgttcaaacttgctgagtcagttttgttaattgcaccacaggttacacaaccctgcctagtagcatt-gtCAAAG
>gene=chr10_17270365-17270625; species=hg19
AGGGCCCGACCGCACACAGCAAGGCGATGGCCCAGCTGTAAGTTGGTAGCACTGAGAACTAGCAGCGCGCGCGGAGCCCGCTGAGACTTGAATCAATCTGGTCTAACGGTTTCCCCTAAACCGCTAGGAGCCCTCAATCGGCGGGACAGCAGGGCGCGGTGAGTCACCGCCGGTGACTAAGCGACCCCACCCCTCTCCCTCGGGCTTTCCTCTGCCACCGCCGTCTCGCAACTCCCGCCGTCCGAAGCTGGACTGAGCCC
>gene=chr10_17270365-17270625; species=bosTau
GCAGGCGAACTGCTCACGAGAAAGCTGAGGCCCAGCTCGAAGTTGTTAAAACTTCGAACAAACAGTGCGCGCGGG-CCCGGGGAGGCTGGAGTCAATCTCGTCTAACGGTTT-CCCTGTACCGCTACGAGC------TCGGCGGGACAGCCGGGTG--------------CAGTGACTCAGCGACCCCACCCTTCTCCCCCGGGCCTTCCTCAG---CCGCCGCCTCGAAGCGCGCACCGTCCAAAG-GGGACCCAGCCC
>gene=chr10_17270365-17270625; species=calJac
AGGGCCCGAACGCACACAACAAAGCGGTGGCCCAGCTCTAAGTTGGTAGGACTGAGAACCAGCAGTGCGCGCGGAGTCCGCGGAGACTTGAGTCAATCTGTTCTAACGGTTTCCCCTAAACCGCTAGAAGCCCTCAATCCGCGGGATAGCAAGGCGTGGTGAGTCACCGCCGGTGACTCAGTGACCCCACCCCTCTCCCTCGGGCTTTCCTCTGCCACCGCC-CCTCGCAACTCCCGCCGTCCGAAGCTGGACTGAGCCC
>gene=chr10_17270365-17270625; species=canFam
GCAGGCGAACCGCACAGC-GAGGGCTGGGCCCTCGCTCGAAGTTAGGCAAACTTGGAGCGCACCGTGCGCGCGCGGCCCGGGGAGACCGAGGCC--CCTCGTCTAACGG--T-CCCCGAGCCGCTCGGAGCCCTCGCCCGGCGGG-CAGCAGGGCTCGGTGACTCA-CGCCCGTGACTCAGTGACCCCACCCCTCTCCCCCGGGCTTTCCCCGG---------------AGCTCGCGCCCTGCACAGCCCGCCCCGGCCC
>gene=chr10_17270365-17270625; species=equCab
CTAGGCAAACCGCACACTAGAAAGCTGCGCCCTCACTCAAAGTTGGTAAAACTGACAAAAAATAGCGTGCGCGGGGCCCGCGGAGACTTCAGTCAATCTCGTCTAACGGTTT-TCCCGATCCGCTAGGATCCCTCAATCGACGGA-CAGAAGGGCGCAGAGACTCAGTGCCTGTGACTCAGCGACCCCACCCCTCTTCCCGGGGCTTTCCTCGG---CCGCTGCCTTGCAGCTCGCGCGGTCCAAAGCCGGACCGAGCCC
>gene=chr10_17270365-17270625; species=gorGor
AGGGCCCGACCGCACACAGCAAAGCGATGGCCCAGCTCTAAGTTGGTAGCACTGAGAACTAGCAGCGCGCGCGGAGCCCGCGGAGACTTGAATCAATCTGGTCTAACGGTTTCCCCTAAACCGCTAGGAGCCCTCAATCGGCGGGACAGCAGGGCGCGGTGAGTCACCGCCGGTGACTAAGCGACCCCACCCTTCTCCCTCGGGCTTTCCTCTGCCACCGCCGTCTCGCAACTCCCGCCGTCCGAAGCTGGACTGAGCCC
>gene=chr10_17270365-17270625; species=panTro
AGGGCCCGACCGCACACAGCAAAGCGATGGCCCAGCTCTAAGTTGGTAGCACTGAGAACTAGCAGCGCGCGCGGAGCCCGCGGAGACTTGAATCAATCTGGTCTAACGGTTTCCCCTAAACCGCTAGGAGCCCTCAATCGGCGGGACAGCAGGGCGCGGTGAGTCACCGCCGGTGACTAAGCGACCCCACCCCTCTCCCTCGGGCTTTCCTCTGCCACCGCCGTCTCGCAACTCCCGCCGTCCGAAGCTGGACTGAGCCC
>gene=chr10_17270365-17270625; species=papHam
AGGGCCCCACCGCACACATCAAAGCGATGGCCCAGCTCTAAGTTGATAGGACTAGGAACCAGCAGCACGCGCGGAG-CCGCGGAGACTCGAGTCAATCTGGTCTAACGGTTTCCCCTAAACCGCTAGCAGCCCTCAATCGGCGGGACAGCAGGGCGCGGTGAGTCACCACCGGTGACTCAGCGACCCCACCCCTCTCCCTCGGGCTTTCCTCTGCCACCGCCGCCTGGCAACTCCCGCCGTCCGAAGCTGGACTGAGTCC
>gene=chr10_17270365-17270625; species=ponAbe
--------------------------------------------------------------------------------------------------------------------------------------------------------------------------------------------------------------------------------------------------------------------
>gene=chr10_17270365-17270625; species=rheMac
AGGGCCCCACCGCACACATCAAAGCGATGGCCCAGCTCTAAGTTGGTAGGACTGGGAACCAGCAGCACGCGCGGAG-CCGCGGAGACTCGAGTCAATCTGGTCTAACGGTTTCCCCTAAACCGCTAGCAGCCCTCAATCGGCGGGACAGCAGGGCGCGGTGAGTCACCACCGGTGACTCAGCGACCCCACCCCTCTCCCTCGGGCTTTCCTCTGCCACCGCCGCCTGGCAACTCCCGCCGTCCGAAGCTGGACTGAGTCC
>gene=chr10_21571135-21571205; species=hg19
TAGGAGCCTCTGCCCAGCCGGTGACTGCTGTGAATGGATGAGCTCTCTGCGGGGGTAGAGAGCAGCAATC
>gene=chr10_21571135-21571205; species=bosTau
CAGAA-CCCCTGCCCAGC--GGGGCAGCTGAAAACAGACGAG-----AGTGAGCACAGA--TGAGAGATG
>gene=chr10_21571135-21571205; species=calJac
TAGGAGCCTCTGCCCAGCCGGTGGCTGCTGTGAATGGATGAGCTCTCTGCGGGGGTGGAGAGCTGCAATC
>gene=chr10_21571135-21571205; species=canFam
CAGGAGCCTCTGCCCAG---GTGACAGCTGGGAATG---GAGTTCTCAGTGAGTA-CAAGATCAGAGATC
>gene=chr10_21571135-21571205; species=equCab
CGGACGCCTCTGCCCAGC--GTGACAGCTGGGGATGGATGAGCTCTCAGGGCACAGGAAGATTAGCTACC
>gene=chr10_21571135-21571205; species=gorGor
----------------------------------------------------------------------
>gene=chr10_21571135-21571205; species=panTro
TAGGAGCCTCTGCCCAGCCGGTGACTGCTGTGAATGGATGAGCTCTCTGCGGGGGTAGAGAGCAGCAATC
>gene=chr10_21571135-21571205; species=papHam
TAGGAGCCTCTGCCCAGCCGGTGACTACTGTGAATGGATGAGCTCTCTGCGGGGGTAGAGAGCAGCAATC
>gene=chr10_21571135-21571205; species=ponAbe
TAGGAACCTCTCCCCAGCCAGTAACTACTGTGAATGGATGAGCTCTCTGTGGGGGTAGAGAGCAGCAATC
>gene=chr10_21571135-21571205; species=rheMac
TAGGAGCCTCTGCCCAGCCGGTGACTACTGTGAATGGATGAGCTCTCTGCGGGGGTAGAGAGCAGCAATC
>gene=chr10_24540488-24540715; species=hg19
cattgagttccgattcctttgttacaacctccactaaagctaagtaacagctgctgtattaagatggggctccccctctccatcccacacctgcctcccttacatgcctaactcctgttgtaaatagggaccctaatctgatgttttTGTAGTCCCTTTCCTaggggcactgtggggaggtggaaggaatttcacctttgttgttggacagacttagatttgagaac
>gene=chr10_24540488-24540715; species=bosTau
cactgagctcagattcctttatgatattttctgctagcactgtgttgcagctgccccattaagatggggtccctattttccatcccccacctgtctccctaacctgcctggctccCACGGT---GGATGGCCCCCGTTTTCATTCTGTGTATGCTTGTTCCGTgaggcactgttgggaggtgggaggaatctggcctttgttgttggacagacttaggtttgggaac
>gene=chr10_24540488-24540715; species=calJac
cactgagttctgattcctttgttacaacttccacaagagctaagtaacagctgctctgttaagatggggctcccactctccatcctagacctgcctccctcacctgcctaactcctgtTGTAAACAGGGACCCTAATCTAATCTTTCTGTAGTCCCTTTCCTaggggcactgtggggaggtaggaggaat------tttgttgttggacagacttaggtttaagaac
>gene=chr10_24540488-24540715; species=canFam
ccctggactccagtttatttgttaaaagttgtatgagagctaagcagcagctgccccattaagatggggcccccactccctctcccacacctgtctcccttacccgcctaactccagtggT---AGCTAGCCCTG-----CCGTGTTTGTAGGCCTGCTCCATgaggcactgtggtgaggtgggagccatctggcttttgttgtaggacagactaaagttccagaac
>gene=chr10_24540488-24540715; species=equCab
tgctgggctcaaattcctttgttaaaactgcttctagagctaagtagcagctgccccattaagatggggccctcactctccgtcctacccctgtgtccctcacctgcttgacTGCTCTCGC---A------GCTT-----CCATGTTTGTAGGCCTGCTCCGTgaggcaccgtagtgaagtgggaggaatctggccttcgtccttggacagacttagggctgggaac
>gene=chr10_24540488-24540715; species=gorGor
-----------------------------------------------------------------------------------------------------------------------------------------------------------------------------------------------------------------------------------
>gene=chr10_24540488-24540715; species=panTro
cattgagttccgattcctttgttacaacctccactaaagctaagtaacagctgctgtattaagatggggctccccctctccatcccacacctgcctcccttacatgcctaactcctgttgtaaatagggaccctaatctgatgttttTGTAGTCCCTTTCCTaggggcactgtggggaggtgggaggaatttcacctttgttgttggacagacttagatttgagaac
>gene=chr10_24540488-24540715; species=papHam
cattgagttctgattcctttgttacaacctccactaaagctaagtaacagctgctgtattaagatgcggctccccttctccatgccacacctgcctcccttacatgcctaactcctgttgtaaatagggaccctaatctgatgttttTGTAGTCCCTTTCCTaggggcactgtggggaggtaggaggaatttcacctttgttgttggacagacttagatttgagaac
>gene=chr10_24540488-24540715; species=ponAbe
cattgagttccgattcctttgttacaacctccactaaagctaagtaacagctgctgtattaagatggggctccccttctccatcccacacctgcctcccttacatgcctaactcctgttgtaaatagggaccctaatctgatgttttTGTAGTCCCTTTCCTaggggcactgtggggaggtgggaggaatttcacctttgttgttggacagacttagatttgagaac
>gene=chr10_24540488-24540715; species=rheMac
cattgagttctgattcctttgttacaacctccactaaagctaagtaacagctgctgtattaagatgcggctccccttctccatgccacacctgcctcccttacatgtctaactcctgttgtaaatagggaccctaatctgatgttttTGTAGTCCCTTTCCT-ggggcactgtggggaggtaggaggaatttcacctttgttgttggacagacttagatttgagaac
>gene=chr10_24672709-24672808; species=hg19
GCCCTTGACCGCCTCTTTGTGGCCGATTGGGGAATGTCCCCCCAGCCGCACCTGGCCCTTATGGCGTAATCCAGTTGAGCCTGGACGGGAAATAAAAAG
>gene=chr10_24672709-24672808; species=bosTau
GCCCTTCACTGCCTCTCTGTGGCCGACCTGGGAATGTCCTC-TGGCCGCACCTGGCCTTCCTGACATAATCCAATTGAGCTAGGATAGGAAATGAACAG
>gene=chr10_24672709-24672808; species=calJac
GCCCTTGACCGCCCCTTTGTGGCCGACTGGGGAATGTCCCTCCAGCCGCACCTGGCCCTGATGGCGTAATCCAGTTGAGCCTGGATGGGAAATAAAGAG
>gene=chr10_24672709-24672808; species=canFam
TCCCTTGATCGCCTCTTGGTGGCCAGTTTGGGAATGTCACCCTAGGTGCACCTGGCCTT-GTGGTGTAATTCAGTTGAGCCTGGATGGGAAATAAACAG
>gene=chr10_24672709-24672808; species=equCab
GCCCTTGACCGCCTCCTTGTGGCCGATTTGGGAATGTCTGCCCGGTCGCACCAGGCCTT-GGGGCGTGATGCAGTTAAGCTGCGATGGGAAATAAACAG
>gene=chr10_24672709-24672808; species=gorGor
GCCCTTGACCGCCTCTTTGTGGCCGA-TGGGGAATGTCCCCCCAGCCGCACCTGGCCCTTATGGCGTAATCCAGTTGAGCCTGGACGGGAAATAAAAAG
>gene=chr10_24672709-24672808; species=panTro
GCCCTTGACCGCCTCTTTGTGGCCGATTGGGGAATGTCCCCCCAGCCGCACCTGGCCCTTATGGCGTAATCCAGTTGAGCCTGGACGGGAAATAAAAAG
>gene=chr10_24672709-24672808; species=papHam
GCCCTTGACCGCCTCTTTGTGGCCGATTGAGGAATGTCCCCCAAGCCGCACCTGGCCCTTATGGCGTAATCCAGTTGAACCTGGACGGGAAATAGAAAG
>gene=chr10_24672709-24672808; species=ponAbe
GCCCTTGACCGCCTCTTTGTGGCCGATTGGGGAATGTCCCCCCAGCCGCACCTGGCCCTTATGGCGTAATCCAGTTGAGCCTGGACGGGAAATAAAAAG
>gene=chr10_24672709-24672808; species=rheMac
---------------------------------------------------------------------------------------------------
>gene=chr10_29315112-29315372; species=hg19
CTAAGAGGGAATCTCTTGCCTTAGAACACTGTAGGTGTTCTACCGTCACGTAGCCCTTACAAATGGAAAAGTAGAATGGGGTAAAGAATTCCAGGCATTTACTTTGTCACCCCCTAGGCCCGGGAAGATGTATCAATTAGCGACAAGACCAGTCTAGAGCCATCTGCTGGAGCAGCTGTAGCGCCCTCGCAGAATCCTGCCCCTGGGATGACTTCCTCCGCCGTAGGTATTCATTCAGATGCTTTATGATGACAAAACTG
>gene=chr10_29315112-29315372; species=bosTau
CCAAAAGTGAGTTTCTTGCCTTAGGATGCTGTGGGGGTCCCATCCTTATGTAGCCCTT---AAGGGAACAGTGAACCCAGGTAAAGAATTCAA-GTGCATGTTTTATTACCCTCCGCTCCCAGGAAGGCATCTCTGATGGCAATAAGATTAGTCTAGCGCCACCTGCTGGAGAAACCTCAGTGCCCTCGCTGAG-CCAGCTCCCAAGATTCCCACCTGCTCTGTAGGTGAGCAGGCATTC----------ggtgtggaca
>gene=chr10_29315112-29315372; species=calJac
CTAACAGGGACTCTCTTGCCTT--AACACTGCAGATGTTTTACCATCTCATAGCCC-------TGGAAAAGTAGAACAGGGTAAAGAATTCAAGTCATTTATTTTATCACCCCCTGGGCCTGGGAAGACCTATCAGTTGGCGACAAGACCAGTCTAGAGCCATCTGCTGGAGCAGCTGTAGTATCTTTGCAGAGTCCTGCCCCTGTGATGACTTCTTCTGCTGTAGGTA-TAATTCAGATGCTTTATGATGACAAAGCTA
>gene=chr10_29315112-29315372; species=canFam
ccaaGAGTGAGTCCCTTGCCTTAAGGTGCTGTGCATGTTCTATCCTTGGGGAGCCCTT---AGTGGAAAAGAGGAACAGGGTACAGAATTC-AGATGTTCGTTTTACTACATCTCCCTTCCAGGAAGGCACACTGGCAGATAACGAGACTGGTCTAGTGTCCTCTTTTGGAGAAGCCACTGTGCCCTCGCAGAGTCCTGCTTCCAAAATCACATCCTACTCAGTAGGTGTTCATTCAGAA--------------------
>gene=chr10_29315112-29315372; species=equCab
CCAAGAGGCACTCCCTTA----AAGGGGCTGGGTCCTCCCCATCCT---ATAGCCCTT---GATGGAAAAATGGAACCAGGTACAGAATTCAAGATGATAATTTGATTATATTTTGCTCTCAGGAAGGCACGTCAGCTGATAACAAGACCAGGCTAGTTCCATCTGCCGGAGAAGACTTTGCACCCGCGCAGGGCCCTGCTCCCAAGATCAC---------------------CTCAGGA----------AGCAAGTCTA
>gene=chr10_29315112-29315372; species=gorGor
CTAAGAGGGAATCTCTTGCCTTAGAACACTGTAGGTGTTTTACCATCACATAGCCTTTACAAGTGGAAAAGTAGAACGGGGTAAAGAATTCAAGGCATTTATTTTGTCACCCCCTAGGCCCGGGAAGATGTATCAATTAGCGACAAGACCAGTCTAGAGCCATCTGCTGGAGCAGCTGTAGCGCCCTCGCAGAATCCTGCCCCTGGGATGACTTCCTCTGCCGTAGGTATTCCTTCAGATGCTTTATGATGACAAAACTG
>gene=chr10_29315112-29315372; species=panTro
CTAAGAGGGAATCTCTTGCCTTAGAACACTGTAGGTGTTTTACCATCACATAGCCCTTACAAGTGGAAAAGTAGAACGGGGTAAAGAATTCAAGGCATTTATTTTGTCACCCCCTAGGCCCGGGAAGATGTATCAATTAGCGACAAGACCAGTCTAGAGCCATCTGCTGGAGCAGCTGTAGCGCCCTCACAGAATCTTGCCCCTGGGATGACTTCCTCTGCCGTAGGTATTCATTCAGATGCTTTATGATGACAAAGCTG
>gene=chr10_29315112-29315372; species=papHam
CTAAGAGGGAATCTCTTGCCTTAGAACACTGTAGGTGTTTTACCATCACATAGCCCTTACAAGTGGAAAAGTAGAACGGGATAAAGAATTCAAGGCATTTATTTTGTTGCCCCCTGGG-CCAGGAAGACATATCAATTAGCGATAAGACCAGTCTAGAGCCATCTGCTGGAGCAGCTGTAGCGCCCTCGCAGAGTCCTGCCCCTGCGATGACTTCCTCTGCCGTAGGTATTCATTCAGATGCTTTATGATGACAAAGCTG
>gene=chr10_29315112-29315372; species=ponAbe
CTAAGAGGGAATCTCTTGCCTTAGAACACTGTAGGTGTTTTACCATCACATAGCCCTTACGAGTGGAAAAGTAGAACGGGGTAAAGAATTCAAGGCATTTATTTTGTCACCCCCTGGGGCCAGGAAGACATATCAATTAGCGACAAGACCAGTCTAGAGCCATCTGCTGGAGCAGCTGTAGTGCCCTCGCAGAATCCTGCCCCTGCAATGACTTCCTCTGCCGTAGGTATTCATTCGGATACTTTATGATGACAAAGCTG
>gene=chr10_29315112-29315372; species=rheMac
--------------------------------------------------------------------------------------------------------------------------------------------------------------------------------------------------------------------------------------------------------------------
>gene=chr10_33385116-33385286; species=hg19
TGGGGTGATGAAACAGAGAAGTCTCAATAAAGCCCCTGATAAACAAAGCCAGGTGTCCCAGCAGAAAACCTTGCTTCCCCCATCCAGCTGTGCTCCACAGGCAGCCCCTCTTTCATCTGGGCAGATCCTTTTCATAGTTAAAATAGCTACTATCAACTTAGGAATAAATG
>gene=chr10_33385116-33385286; species=bosTau
TTGG-TGATGAAACAGAAAAGCTTCAATCAAGTACCTGATTA-AAAAGCCAGGCATCTGAGGAGTAAACCTTTTCCCATCCATCCATCCTTGCTACATGGGTGG-----------------------CCTC------TCCACTTGGCTATTACGGATTTAGGAATAAACG
>gene=chr10_33385116-33385286; species=calJac
TGGGCTGATGAAACAGAGAAGTCTCAATAAAGTACCTGATAAACAAAGCCAGGTGTCCCAGAAGAAAACTTTGTTTCCCCCATCCAGCTGTGCTCCACAGGCGGCCCCTCTTTCATCTGGACAGATCCTTTTCATAGTAAAAATGGCTGCTACAGACTTAGGAAGAAATG
>gene=chr10_33385116-33385286; species=canFam
TGGG-TGATGACACCAAGAAGTCT-AATGAAATATGTGATAAACAAAGCCAGGTGTGGGAGAAGAAAACCTCTGCTAGCCCATCCAGCTGGGCTCTATGGGAAGCCACTCTTTTATCTGGGCC--TTCTTTTGATAGTGAAAATGGCTGCTATGGACTTAGGAACAAGCA
>gene=chr10_33385116-33385286; species=equCab
TGGG-TGATGAAACAGAAATGCCTCCATAAGGGACCTGATAAACAAAGCCAGGTGTTCCAGAAGTAAATCTT--CCCCTCCATCCAGCTGTGCTCCATGGGAGGCCACTCTTTCATCTGGGCG--TCCTTTTGATAGTTAAAATGGCTACTATGGATTTAGGAATAAACA
>gene=chr10_33385116-33385286; species=gorGor
TGGGGTGATGAAACAGAGAAGTCTCAGTAAAGCCCCTGATAAACAAAGCCAGGTGTCCCAGCAGAAAACCTTGCTTCCCCCATCCAGCTGTGCTCCACAGGCAGCCCCTCTTTCATCTGGGCAGATCCTTTTCATAGTTAAAATGGCTACTATCAACTTAGGAATAAATG
>gene=chr10_33385116-33385286; species=panTro
TGGGGTGATGAAACAGAGAAGTCTCAATAAAGCCCCTGATAAACAAAGCCAGGTGTCCCAGCAGAAAACCTTGCTTCCCCCATCCAGCTGTGCTCCACAGGCAGCCCCTCTTTCATCTGGGCAGATCCTTTTCATAGTTAAAATGGCTACTATCAACTTAGGAATAAATG
>gene=chr10_33385116-33385286; species=papHam
TGGGGTGATGAAACAGAGAAGTCTCAATAAAGCACCTGATAAACAAAGCCAGGTGTCCCAGAAGAAAACCTTGCTTCCCCCATCCAGCTGTGCTCCACAGGCAGCCCCTCTTTCATCTGGGCAGATCCTTTTCATAGTTAAAATGGCTACTATCGATTTAGGAATAAATG
>gene=chr10_33385116-33385286; species=ponAbe
TGGGGTGATGAAACAGAGAAGTCTCAATAAAGCACCTGATAAACAAAGCCAGGTGTCCCAGCAGAAAACCTTGCTTCCCCCATCCAGCTGTGCTCCACAGGCAGCCCCTCTTTCATCTGGGCAGATCCTTTTCATAGTTAAAATGGCTACTATCGACTTAGGAATAAATG
>gene=chr10_33385116-33385286; species=rheMac
TGGGGTGATGAAACAGAGAAGTCTCAATAAAGCACCTGATAAACAAAGCCAGGTGTCCCGGAAGAAAACCTTGCTTCCCCCATCCAGCTGTGCTCCACAGGCAGCCCCTCTTTCATCTGGGCAGATTCTTTTCATAGTTAAAATGGCTACTCTCGATTTAGGAATAAATG
>gene=chr10_35283625-35283885; species=hg19
TGCAGAGTACCAGTTGCCATGACAACAGGACAAAATGCAGAGACCCTAGCTGCTGGGAGGAAATGACATGAGCCAAAAGAGTAAAAACTCACCCCGGTACTGGAATGTATGAGTCACTTACAAAGAACACCTGTAATTTTGAGAGCTTAAACCACCAGAGGGAGACAGAGATTGCCACAGGCGGGGGAATCTGTCTGTATTCCAAATGCTGCTGCCTCCCAGCGCTCCCGCCTTTTCCCCACACTAAGGGCCTCTGCCCA
>gene=chr10_35283625-35283885; species=bosTau
--------------------------------------------------------------------------------------------------------------------------------------------------------------------------------------------------------------------------------------------------------------------
>gene=chr10_35283625-35283885; species=calJac
TGCAGAGCACTAGTTACCATGACAACAGGACAAAATGCAGAGACCCTAGCTGCTGGGAGAAAATGACACGAGCCAAAAGAGTAAAAATTCACCCCGTGTTGGGAATTTATGAGTTACTTACAAAGAATGCCTACAATTGTGAGAGTTGAAACCACCAGAGGGAGACAGAGATCGCCACAGGCGGGGGAACCTG----TATTCCAAACTCAGCTTCCTCCCAGCACTCCCATCTTTTTCCCACACTAGGGGCCCCTGCCCA
>gene=chr10_35283625-35283885; species=canFam
--------ACCAGTTGCCATGAAAACATGACAAAATGCTATCACTCTAGTTGAAGGGACAAAACTTCATGTCCCAAAAAAGTAAAAACTCATTCCGATGATTGAGTGTCTAAGTTTCTTACAAAGAATGCCTCTATTTGTCAGAACTCAAACCACCAGAGGGAGATAAATATCTCCACAGACCACGGGAAACGTTTGTTTCTCCAAT------------------TCCTGCCTTTTCCTGA-----------------TG
>gene=chr10_35283625-35283885; species=equCab
TGc-acgcCCCAGTTGCCATG---ACGTGACAAAATGCTGCCACCCTAGTTAGGGGGACAAAACTTCATGCCTCAAAAGAGTAAAAACTCAGCCCAGTATTTGAATGTGTAAGTCACTGAAAAAGATTGCTTCCATTTTCCAGAACTTAAACCAGCAGAGGGAGAC--AGATCCCCACAGACAGTGGAAAACGTTT-----TCCAATCCTGCGTCCTCCCGGTGTCCCTGCCTTCTCC--A-----------------CG
>gene=chr10_35283625-35283885; species=gorGor
TGCAGAGTACCAGTTGCCATGACAACAGGACAAAATGCAGAGACCCTAGCTGCTGGGAGAAAATGACATGAGCCAAAAGAGTAAAAACTCACCCCGGTACTGGAATGTATGAGTTACTTACAAAGAACACCTGTAATTTTGAGAGCTTAAACCACCAGAGGGAGACAGAGATTGCCACAGGCAGGGGAATCTGTCTATATTCCAAATGCTGCTGCCTCCCAGCGCTCCCGCCTTTTCCCCACACTAAGGGCCTCTGCCCA
>gene=chr10_35283625-35283885; species=panTro
TGCAGAGTACCAGTTGCCATGACAACAGGACAAAATGCAGAGACCCTAGCTGCTGGGAGGAAATGACATGAGCCAAAAGAGTAAAAACTCACCCCGGTACTGGAATGTATGAGTTACTTACAAAGAACACCTGTAATTTTGAGAGCTTAAACCACCAGAGGGAGACAGAGATTGCCACAGGCGGGGGAATCTGTCTGTATTCCAAATGCTGCTGCCTCCCAGCGCTCCCGCCTTTTCCCCACACTAAGAGCCTCTGCCCA
>gene=chr10_35283625-35283885; species=papHam
TGCAGAGAACCAGTTGCCATGACAACAGGACAAAATGCAGAGACCCTAGTTGCTGGGAGAAAATGACATGAGCCAAAAGATTAAAAACTTACCCCGGTACTGGAATGTATGAGTTACTTACAAAGAATGCCTGTAATTTTGAGAGCTTAAACCACCAGAGGGAGACAGAGATTGCCACAGGCGGGGGAATCTG----TATTCCAAATGTAGCTGCCTCCCAGCGCTCCCGCCTTTTCCCCACACCAAGGACCTCTGCCCA
>gene=chr10_35283625-35283885; species=ponAbe
TGCAGAGTACCAGTTGCCATGACAACAGAACAAAATGCAGAGACCCTAGCTGCTGGGAGAAAATGACATGAGCCAAAAGAGTAAAAACTCACCCCGGTACTGGAATGTATGAGTTACTTACAAAGAATACCTGTAATTTTGAGAGCTTAAACCACCAGAGGGAGACAGAGATTGCCACAGGTGGGGGAATCTG----TATTCCAAATGCAGCTGCCTCCCAGCGCTCCTGCCTTTTCCCCACACTAGGAGCCTCTGCCCA
>gene=chr10_35283625-35283885; species=rheMac
TGCAGAGAACCAGTTGCCATGACAACAGGACAAAATGCAGAGACCCTAGTTGCTGGGAGAAAATGACATGAGCCAAAAGATTTAAAACTTACCCCGGTACTGGAATGTACGAGTTACTTACAAAGAATGCCTGTAATTTTGAGAGTTTAAACCACCAGAGGGAGACAGAGATTGCCACAGGTGGGGGAATCTG----TATTCCAAATGTAGCTGCCTCCCAGCGCTCCTGCCTTTTCCCCACACCAAGGACCTCTGCCCA
>gene=chr10_35301819-35302079; species=hg19
TAATGAAGAGCAGAAGTCCCCTCCTCACACTGGCCTGtcagtacctcactccacacccactagatcacaatctgcatttgaacaagatgcccaggtggctcatttgcatatgaaagtttaagaagcattTTCTACTGACAAATTTTCTTTGAAAGAAATGAGCTGTAggccaggcgcggtggttcacacctgtaatcccagcactttggcaggctgaggcgggcggatcacgatgtcaggagatcgagaccaccctggct
>gene=chr10_35301819-35302079; species=bosTau
--ATCCACAGCGGAAGTTCACGGTGCACACTGGCTCACCCCAGGtctactccagacctacgagctcacagtttgagtattaacatgatctccatgcagtttatttgcacagggaagtctga-aggcattTTCAAC----AGTTTTTCTTTGAAAGAAATGTGTTGC----------------------------------------------------------------------------------------------
>gene=chr10_35301819-35302079; species=calJac
GAACGAAGAGCAGAAGTCCCCAACTCACATTGgcctgtcaggacctcattccacacccagtagatcacaatctgcattt--acaagacgcccttgtggctcatttgcacatgtaagtttaagaagcattTTCTACTGACAAGTTTACTTTGAAAGAAAAGAGCTGTAG--------------------------------------------------------------------------------------------
>gene=chr10_35301819-35302079; species=canFam
GAATCAACAGCAGATGTTCACCTTGCAAAATGGCTCATCTGGGTCTcactcctgacctattagattacaatttgagtatcaacaaga-ccccaagtggttcatttgcacatgaaattttgagaaATACTTCCAAC----AAC--TTCTCTGAAAGAA------TGT----------------------------------------------------------------------------------------------
>gene=chr10_35301819-35302079; species=equCab
G-----GCAGCAGCAGCTCACCACAC-AAATGGCTCACCTGGGTCTtgctccagaacccccagatcacaattcgtgtttcaataagatccccaggtggctcacttgcccatgagagttggagaagcaATCTCAAC----AACTTTTCTTTGAAAGAAATATGTTGT-----A--------------------------------------------------------------------------ACTTTCCCTTATTT
>gene=chr10_35301819-35302079; species=gorGor
TAATGAAGAGCAGAAGTCCCCTCCTCACACTGGCCTGtcagtacctcactccgcacccactagatcacaatctgcagctgaacaagatgcccaagtggttcatttgcatatgaaagtttaagaagcattTTCTACTGACAAATTTTCTTTGAAAGAAATGAGCTGTAgaccaggcgcggtggttcacacctgtaatcccagcactttggcaggctgaggcaggcggatcacgatgtcaggagatcgagaccaccctagct
>gene=chr10_35301819-35302079; species=panTro
TAATGAAGAGCAGAAGTCCCCTGCTCACACTGGCCTGTCAGTAcctcactccacacccactagatcacaatctgcatttgaacaagatgcccaggtggctcatttgcatatgaaagtttaagaagcaTTTTCTACTGACAAATTTTCTTTGAAAGAAATGAGCTGTAggccaggcgcggtggttcacacctgtaatcccagcactttggcaggctgaggcgggcggatcacgatgtcaggagatcgagaccaccctggct
>gene=chr10_35301819-35302079; species=papHam
GAATGAAGAGCAGAAGTCCCCTCCTCACACTGGCCTGTTAGgacctcactccacacccactagatcacaatctgcatttgaacaagatgcccaggtggctcatttgcatataaaagtttaagaagcattCTCTACTGACAAGTTTTCTTTGAAACAAATGAGCTGTAggccacgctcggtggctcacacctgtaatcccagcacgttgg------gaggcgggcagatcatgaggtcaggagatggagaccatcctggct
>gene=chr10_35301819-35302079; species=ponAbe
TAATGAAGAGCAGAAGT-CCCTCCTCACACTGGCCTGtcagtacctcactccacacccactagaacacaatctgcatttgaacaagatgcccaggtggctcatttgcatatgaaagtttaagaagcattTTCTACTGACAAATTTTCTCTGAAAGAAACGAGCTGTAggccaggcgcggtggctcacacctgtaatcccagcactttggcaggctgaggcgggtggatcacgatgtcaggagatcgagaccaccctggct
>gene=chr10_35301819-35302079; species=rheMac
GAATGAAGAGCCGAGGTCCCCTCCTCACACTGGCCTGTTAggacctcactccacacccactagatcacaatctgcatttgaacaagatgcccaggtggctcatttgcatataaaagtttaagaagcaTTCTCTACTGACAAGTTTTCTTTGAAACAAATGAGCTGTAggccacgctcggtggctcacacctgtaatcccagcacgttgg------gaggcgggcggatcatgaggtcaggagatggagaccatcctggct
>gene=chr10_35883564-35883654; species=hg19
CCGAGATCACCTGTCTTTCAAATTGCTGGTGCAgctgggcgcagtggctcacacctgtaatcccagcactctgggaggccaaacgaggat
>gene=chr10_35883564-35883654; species=bosTau
CTGAGAAGAACT-TCTCTCACATCGCTAGTG-----------------------------------------------------------
>gene=chr10_35883564-35883654; species=calJac
CCGAGAGCACCTGTCCTTCAAATTGCTGGTGCagcggggcacggtgactcatgcctgtcatcccagccctttgggaggccaagagaggat
>gene=chr10_35883564-35883654; species=canFam
TTGAGGAGACCTGTCTCTCAGATTGCTGATG-----------------------------------------------------------
>gene=chr10_35883564-35883654; species=equCab
CTGAGGAGCCCTGTCTCTCCAGTTGCTGGGG--TCCGAG---------------------------------------------------
>gene=chr10_35883564-35883654; species=gorGor
------------------------------------------------------------------------------------------
>gene=chr10_35883564-35883654; species=panTro
CTGAGATCACCTGTCTTTCAAATTGCTGGTGCagctgggcgcagtggctcacgcctgtaatcccagcactctgggaggccaaaggaggat
>gene=chr10_35883564-35883654; species=papHam
CCGATATCACCTCTCTTTCAAATTGCTGGTGCAgctgggcgcagtggctcacacctgtaatcccaacactctgggaggccaagggaggat
>gene=chr10_35883564-35883654; species=ponAbe
CCGAGATCACCTGTCTTTCAAATTGCTGGTGCagctgggcgcagtggctcatgcctgtaatcccagcattctgggaggcca---gaggat
>gene=chr10_35883564-35883654; species=rheMac
CTGATATCACCTCTCTTTCAAATTGCTGGTGCagctgggcgcagtggctcacacctgtaatcccaacactctgggaggccaagggaggat
>gene=chr10_45420744-45420850; species=hg19
AGCTCTCCACATGCCAAACAGGTGCAGGTCAGGGAAGAAGCTGAGTTCCCAAGACCCTTTCCTGCCATCTGCTGGTCGTCTGCCACAAGCCCCCTGCAAATTGGCC
>gene=chr10_45420744-45420850; species=bosTau
AGCTCTCCATGTGCCAAAGGGgtgcaagttaggaaaggggctgagttcccaagaccttctcctgccatctgctggTCATCCACCAGGAC-CCCGTGCAAAC---GT
>gene=chr10_45420744-45420850; species=calJac
AGCTCTCCATGTGCCCGACGGATACAGGTCCAGGGAGAAGCTGAGTTCCCAAGACCCTCTCCTGCCATCTGCTGGTCGTCAGCCACAAG-CCCCTGCAAAACCGCC
>gene=chr10_45420744-45420850; species=canFam
AAGTCTCCAC-------------ACAAATTCGTAAAGGGGCTGAGTTCCCAAGACCCTCTCCTGCCACCTGCTGGCCACTCACCACAAG-GCCTTGCAAAT---CT
>gene=chr10_45420744-45420850; species=equCab
AGCTCTCCGTATG----------TCAGGTCAAGAAAGGGGCTGAGTTCCCAAGACCCTTTCCTGCCACCTGCTGGTCGTCCACCACAAG-ACCACGCAGAT---CC
>gene=chr10_45420744-45420850; species=gorGor
AGCTCTCCACATGCCAAACAGGTGCA-GTCAGGGAAGAAGCTGAGTTCCCAAGACCCTTTCCTGCCATCTGCTGGTCGTCTGCCACAAGCCCCCTGCAAATTGGCC
>gene=chr10_45420744-45420850; species=panTro
AGCTCTCCACATGCCAAACAGGTGCAGGTCAGGGAAGAAGCTGAGTTCCCAAGACCCTTTCCTGCCATCTGCTGGTCATCTGCCACAAGCCCCCTGCAAATTGGCC
>gene=chr10_45420744-45420850; species=papHam
AGCTCTCCACATGCTAAATGGGTGCAGATCAGGGAAGAAGCTGAGTTCCCAAGACCCTTTCCTGCCATCTGCTGGTCGTCTGCCACTAG-CCCCTGCAAATTGGCC
>gene=chr10_45420744-45420850; species=ponAbe
----------------------------------------------------------------------------------------------------------
>gene=chr10_45420744-45420850; species=rheMac
AGCTCTCCACATGCTAAATGGGTGCAGATCAGGGAAGAAGCTGAGTTCCCAAGACCCTTTCCTGCCATCTGCTGGTCGTCTGCCACTAG-CCCCTGCAAATTGGCC
>gene=chr10_48355863-48355943; species=hg19
CTAAGCCTTGCAGAAGCATTTAGGGGGCGTTCCCACCCACACCTGCCTTCTGGGCAGGCTATGCAATGCCAGGTGCAGGG
>gene=chr10_48355863-48355943; species=bosTau
CTAAATTTTGCAGGACCATTAAGGGAACATGGGGGCCCATGCCATCCTTCTGTGCAGGCAGTACTAGGCCAGGTTGGTGG
>gene=chr10_48355863-48355943; species=calJac
CTAAGCCTTGCAGAAGCATTTA-GGGGCGTTCCCACCCACACCTGCCTCCTGGGCAGGGTGTGCAATGCCAGGTGCTGGG
>gene=chr10_48355863-48355943; species=canFam
CTAAGTCATGCGGAAACGCT--GGGGGCGCGGGG---CGCACCGGCC-TCTGCGGAAGTCGTGTCGGGCCgtgcgggtgg
>gene=chr10_48355863-48355943; species=equCab
CTAAACTTTGCAGGAACATT-AAGGGACCTTGGGTCCCAAGCCATGCTTCTGTGCA----GTGCAAGGCCAGGTTCCTGG
>gene=chr10_48355863-48355943; species=gorGor
CTAAGCCTTGCAGAAGCATTTAGGGGGCGTTCCCACCCACACCTGCCTTCTGGGCAGGCTATGCAATGCCAGGTGCAGGG
>gene=chr10_48355863-48355943; species=panTro
CTAAGCCTTGCAGAAGCATTTAGGGGGCGTTCCCACCCACACCTGCCTTCTGGGCAGGCTATGCAATGCCAGGTGCAGGG
>gene=chr10_48355863-48355943; species=papHam
CTAAGCCGTGCAGAAGCATTTAAGGGAAGTTCCCACCCACACCTGCCTTCTGAGCAGGTTATGCAATGCCAGGTGCAGGG
>gene=chr10_48355863-48355943; species=ponAbe
CTAAGCCTTGCAGAAGCATTTAGGGGGCGTTCCCACCCACACCTGCCTTCTGGGCAGGCTATGCAATGCCAGGTGCAGGG
>gene=chr10_48355863-48355943; species=rheMac
CTAAGCCGTGCAGAAGCATTTAAGGGAAGTTCCCACCCACACCTGCCTTCTGGGCAGGTTATGCAATGCCAGGTGCAGGG
>gene=chr10_52795146-52795406; species=hg19
ATTTCATAATTTGTTGGTCATAAGAAACAAAGGCAGCATTAAATTGTCTTGTGGTCTCGGTTGTAGTGTCAGGGTAAAATCAGTTATAGGTCAATAACCTGGCTTTATTAACATAACACCTGGGTGATACCTGACTGGCAGGTATTTCCtgcatgcctgcattccagtgctataacctgctcaaggacacagagcgctccttacttagctctgtagcctcagcacctagcgcaatcctttatacacagtaggcatctgat
>gene=chr10_52795146-52795406; species=bosTau
GTTTCATAACTTGTTTGTCACAAAAGACAAAGACAGCAGT--GCCTTCCTGTTGTCTTGGTGCTAGTTTTAGGGAACAATCAGGTCTCGGTAAAT-ATCAGCCTTTATTACTGTGATATCTGGGCAGTATCTTCC-CGTGGGTCTTTACtacatgtctgcatcccagtgctgggagctgctccagggcatgaggcagtccttttataactctgtggcttcagtgcttagcacagtactttatgcatggcagccacttggt
>gene=chr10_52795146-52795406; species=calJac
ATTTCATAATTTGTTGGTCATAAAAGACAAAGGCAGCATTAAATTGTCTTGTGGTCTCAGTTGTCGTGTCAGGGAAAAATCAGATATAGGTTAATAATCTGTCTCTATTAATATAACACCTGGCTGATACCTAACTGGCAGGTATTTCCGGcatatctgcatcccagtgctgtaacctgctcaaggacacagcgttccccttaattagctctgtagccttagcagctatcacagt-ctttatacacagtaagtatctgat
>gene=chr10_52795146-52795406; species=canFam
GTCCTGTAATTTCTTGGTCACAAAAGACAGAGGCAACAGGAAGTCTTCCCGTTGACTTGGTTGAAGTGAAAGGGAAAAACCAGTTCCAGGTAAACCATC-GGCTGGATGAACCTCGTACCTGGG-----CCTTGTTGACCAGGTCTCACTGCTACTCGTAGTTCT-------GGGAGCGTTCAAGGGCACGGGGTAAGCCTCATTCAGCTCCTCGGCTTCAGTCCTCAGCGGGGTCCTTTATATGTAACAGGCA-TTGAG
>gene=chr10_52795146-52795406; species=equCab
GTTTCATAATTCGTTAGTCACAAAAGACAAAGGCAACATTAGGTC-TTCTGCTGTCTCAGTTTTAGTGTTAGGGAAATATCAGTTCTGGGTAAATAATTGGGCTTTATTAACATAATCCCCGCACAGTACCTTACTTGTGGGTGTTAACCACATGTGTACATCTC--TGCTGGGAGCTGCTCAAG------------TCcttgtttaactctgtggcttcagcacatagcacagtcctttatatattgtaagcatttgat
>gene=chr10_52795146-52795406; species=gorGor
ATTTCATAATTTGTTGGTCATAAGAAACAAAGGCAGCATTAAATTGTCTTGTGGTCTCGGTTGTAGTGTCAGGGTAAAATCAGTTATAGGTCAATAACCTGGCTTTATTAACATAACACCTGGGTGATACCTGACTGGCAGGTATTTCCtgcatgcctgcatcccagtgctataacctgctcaaggacacagagcgctccttacttagctctgtagcctcagcacctagcgcaatcctttatacacagtaggcatcttat
>gene=chr10_52795146-52795406; species=panTro
ATTTCATAATTTGTTGGTCATAAGAAACGAAGGCAGCATTAAATTGTCTTGTGGTCTCGGTTGTAGTGTCAGGGTAAAATCAGTTATAGGTCAATAACCTGGCTTTATTAACATAACACCTGGGTGATACCTGACTGGCAGGTATTTCCTgcatgcctgcatcccagtgctataacctgctcaaggacacagagctctccttacttagctctgtagcctcagcacctagcgcaatcctttatacacagtaggcatctgat
>gene=chr10_52795146-52795406; species=papHam
----------------------------------------------------------------------------------------------------------------ATAAcacctgggtgatacttgactggcaggtatttcctgcttgcctgcatcccagtgctataacctgctcaaggacacagagtgctccttacttagctctgtagcctcagcatctagcacagtcctttatacacagtaggcatctgat
>gene=chr10_52795146-52795406; species=ponAbe
ATTTCATAATTTGTTGGTCATAAGAGACAAAGGCAGCATTAAATTGTCTT---GTCTCGGTTGTAGTGTCAGGGTAAAATCAGTTATAGGTCAATAACCTGGCTTTATTAGCATAACACCTGGGTGATACCTGATTGGCAGGTATTTCCtgcatgcctgcatccctgtgctataacctgctcaaggacacagagtgctccttacttagctctgtaccctcagcacctagcacaatcctttatacacagtacgcatctgat
>gene=chr10_52795146-52795406; species=rheMac
ATTTCATAATCTGTTGGTTATAAGAGACAAAGGCAGCATTCAGTTGTCTTGTGGACTCGGTTGTAGTGTCAGGATAAAATCAGTTATAGGTCAATAATCTGGCTTGATTAACATAAcacctgggtgatacttggctggcaggtatttcctgcttgcctgcatcccagtgctataacctgctcaaggacacagagtgctccttacttagctctgtagcctcagcatctagcacagtccgttatacacagtaggcatctgat
>gene=chr10_53670042-53670251; species=hg19
tgtgattaggccatctgtgtttgctatttgttcctgatggaagttaggctcccatcctcccaagagactgagagaaaaggatctgtctcttttcttctaagattacatttcaaaaggatggttccaaggtccttgagaaggacattcctggggtgtgaaatcagctgggagaagattttcatcacaaagaggcagattaagaattttca
>gene=chr10_53670042-53670251; species=bosTau
TG---------------------------------------------------------------------GAGAGAGGGGTGTT---ATATATTTCC-TGATTTTCATCCTAAGGAAGGATTTTTGAgtccttgagaaagacattcctgagctgtaaaacaggctagaagaagatctgtatctcaaacaggcaaattgagaat-----
>gene=chr10_53670042-53670251; species=calJac
-----------------------------------------------------------------------------------------------------------------------------------------------------------------------------------------------------------------
>gene=chr10_53670042-53670251; species=canFam
tgcgatgaggtcatttgtgtttgttcatcatccccttctacagtcaggctcccaccctccca---------------------------------------------------------------------------------------------------------------------------------------------------
>gene=chr10_53670042-53670251; species=equCab
agtgattaggtcatcagcatttgctaattgtcccttctggaagttaggcttctaccctcccaggagactgggagatagaggggct---at---ctcctatgattacatatctaaggaatggttcttgggtccttaagaaagacattcctgggttgtaaaactggctgggagaagatttgcatctcaaagaggcagaaaaagaatttaca
>gene=chr10_53670042-53670251; species=gorGor
tgtgattaggccatctgtgtttgctatttgttcctgatggaagttaggctcccatcctcccaagagactgagagaaaaggatctgtctcttttcttctaagattacatttcaaaaggatggttccaaggtccttgagaaggacattcct-gggtgtgaaatcagctgggagaagattttcatcacaaagaggcagattaagaattttca
>gene=chr10_53670042-53670251; species=panTro
tgtgattaggccatctgtgtttgctatttgttcctgatggaagttaggctcccatcctcccaagagactgagagaaaaggatctgtctcttttcttctaagattacatttcaaaaggatggttccaaggtccttgagaaggacattcctggggcgtgaaatcagctgggagaagattttcatcacaaagaggcagattaagaattttca
>gene=chr10_53670042-53670251; species=papHam
cgtcattaggccatctgtgtttgctatttgttccttatgaaagttagggtcccatcctctggagagactgagagaaaaggacttgcctccttccttctaagattacatttctaaaggatggctccaaggtccttgagaaagatattcctggggtgtgaaatcagctgggagaagattttcatcacaaagaggcagattaagaattttca
>gene=chr10_53670042-53670251; species=ponAbe
tgtgattaggccatctgtgtttgctatttgttcctgatggaagtttggctcccatccttccaagagactgagagaaaaagacctgtctccttccttctaagattacatttcaaaaggatggttccaaggtccttgagaaggacattcctggggtgtgaaatcaactgggagaagatttacatcacaaagaggcagattaagaattttca
>gene=chr10_53670042-53670251; species=rheMac
cgtcattaggccatctctgtttgctatttgttccttatgaaagttaggatcccatcctccggagagactgaaagaaaaagacttgtctccttccttctaagattacatttctaaaggatggctccaaggtccttgagaaagatattcctggggtgtgaaatcagctgggagaagattttcatcacaaagaggcagattaagaattttca
>gene=chr10_60722808-60723068; species=hg19
GTTCTCTTGAAGGATTTTAAAACAAAATCTTCTTCCACCTTTCCTCTATACcaatggttcctaactgagggcaattttgtccccagagaacaggtggcaattcctggagatattttcaacagcatgaccaggaggggcgctattggcatctactgaatagaggccaaagatgctactaaacacataaaatgcacagaacagcccctacaacaaagaattacgttgtgcaaagtgtcaacagtgctgaggctgagtaattc
>gene=chr10_60722808-60723068; species=bosTau
GTTTTCTTAGAAAATCTTCTATCAAAACCTTCTCCTACCTTTCCTTTATGCcagtgtttctcaactgggggccattttacatttaggagacatgtggcaatgcctggagatattttcagcaacatgaccagg--ggatgccatcggcatctaatgggtagagacc-aggatggcactgaacatacatgatgcacaggacagtctccacatcaaaaaatcatatagtccaaaatatcagtagtgctgaggctgagtaatcc
>gene=chr10_60722808-60723068; species=calJac
GTTCCCTTGAAGGATTTCAAAACA--ATCATCTTCCACCTTTACTCTGTACTGgtggttcctaatggaggacaattttgtccccaggggacagctggtaatccttggagatattttcaacagcattaccatgaggggagctattggcatctaccgagtagaaacca-agttcctagtaa--acataatatgcccagaatagcccccacaacaaagaattatgtggtccaaaacatcagcagtgccgaggctgaataatgc
>gene=chr10_60722808-60723068; species=canFam
--------------------------------------------------------------------------------------------------------------------------------------------------------------------------------------------------------------------------------------------------------------------
>gene=chr10_60722808-60723068; species=equCab
GTTTTCTTACAAGATTTTATATCAAAGTCTTCTTTCATCTTTCCTCTATTCcagtggttctcaactgggggcaattttacccccaggagacatgcagcaatgcctggagatattttcagcaacatgaccagg--gggtgctattggcatctagt-gggagaggccaaggatgctactaaacatacacaatgcacaggacaggccccacaacagagaatcttgtggtccaaaatgtcagtattgctgaggttgagtaatcc
>gene=chr10_60722808-60723068; species=gorGor
GTTCTCTTGAAGGATTTTAAAACAAAATCTTCTTCCACCTTTCCTCTATACcaatggttcctaactgaaggcaattttgtccccagagaacaggtggcaatgcctggagatattttcaacagcatgaccaggaggggcgctattggc-tctactgaatagaggccaaagat-ctactaaacacataaaatgca-agaacagcccccacaacaaagaattatgttgtccaaagtgtcaacagtgctgaggctgagtaattc
>gene=chr10_60722808-60723068; species=panTro
GTTCTCTTGAAGGATTTTAAAACAAAATCTTCTTCCACCTTTCCTCTATACcaatggttcctaactgagggcaattttgtccccagagaacaggtggcaattcctggagatattttcaacagcatgaccaggaggggcgctattggcatctactgaatagaggccaaagatgctactaaacacataaaatgcacagaacagcccccacaacaaagaattacattgtgcaaagtgtcaacagtgctgaggctgagtaattc
>gene=chr10_60722808-60723068; species=papHam
GTTCTCTTGAAGGATTTCAAAACAAGA-CTTCTCCCACCTTTCTTCTATCCTaatagttcctaactgagggcaattttgtccccagaggacaggtggcaatgcctggagatattttcaacagtatgactgggaggggcactattggcatctgctgagtagaggccagggatgctactaaacacataaaatgcacagagcagcccccacaacaaagaattatgaggtccaaagtgttaacagtgcagaggctgagtaattc
>gene=chr10_60722808-60723068; species=ponAbe
GTTCTCTTGAAGGATTTTAAAGCAAAATCTTCTTCCACCTTTCCTCTATACcaatggttcctaactgagggcaattttgcccccagagaacaggtggcaatgcctggagatattttcaacagcatgaccgggaggggcgctattggcatctactgaatagaggccaaagatgctactaaacacataaaatgcacagaacagcccccacaacaaagaattatgtggtccaaagtgtcaacagtgctgaggctgagtaattc
>gene=chr10_60722808-60723068; species=rheMac
GTTCTCTTGAAGGATTTCAAAACAAGACCTTCTCCCACCTTTCTTCTATCCTaatagttcctaactgagggcaattttgtccccagaggacaggtggcaatgcctggagatattttccacagtatgactgggaggggcactattggcatctgctgagtagaggccagggatgctactaaacacataaaatgcacagagcagcccccacaacaaagaattatgaggtccaaagtattaacagtgcagaggctgagtaattc
>gene=chr10_60723441-60723694; species=hg19
CTTTGCTTCCTTTACATGGCTTGGCTTCACATAATCCTTACCTGGTGGGTAATAGAGTACAGACTGTATTCCTGAAGAGCTGCCACCCCTGCTCTGTTTAGGGACCCTGCCTCAGCAGGCTGGGCTATCAGCTGCCCCCACAGCCAGCGAGCAAGTGAGGTCACACAAGCTGTGGTGGCAGAGATTACACCAGCCTTTTGCATTTGGCCTGGAATCCCATGGGGCATTCAATCCCCTCTCCTGTGGTGCCTTT
>gene=chr10_60723441-60723694; species=bosTau
CTTTGTTTCCTTAACCTGGCTTGACCT--AATAGTCCTCACCTTGTGGATTACAAAGTACTGACTCCTTTCTTGAAGACCTGCCATCCTCACTCTGTTGAGGGAGCTTGCTTCGGC---CTGGGCCATCAGCTGCCTCCAAAGCCAGTGAGCAAGTGAGGTCACACTAGCTGTGGTGGCAGAGATTACAGCAGCTTTTTGCATTTGGCCTGGAATCCC-TGGGGCATTCAATCCCCTCTCCTGTGGTGTCTTT
>gene=chr10_60723441-60723694; species=calJac
CTTTGCTTCCTTAACAGGGCTTGGCTTCATATAGTCCTTACCTGGTGGGAAAC--AGTACAGAC--TATTCCTGAAGAGCTGCCACCCCTGCTCTGTTTAGGGACCCTGCCTCAGCAGGCTGGGCCATCAGCTGCCTCCACTGCCAGCAAGCAAGTGAGGTCACACAAGCTGTGGTGGCAGAGATTACACCAGCCTTTTGCATTTGGCCTGGAATCCCATGGGGCATTCAATTCCCTCTCCTGTGGTGCCTTT
>gene=chr10_60723441-60723694; species=canFam
----------------------------------------------------------------------------------------------------------------------GCAGGACCATCAGCTGCTTCTACAGCCAGTGAGCTGGTGAGGTCAGACAAACTGTGGTGGCAGAGATTACACCAGCTTTTTGCATTTGGCCTGGAATCCCTTGGGGCATTCAATGCCCTCTCCTGTGGTGTCTTT
>gene=chr10_60723441-60723694; species=equCab
CTTTGTTTCCTTAACCTGGCTTGGCCC--AACAGTCCTCACCTTGTGGGTTACTAAGCACCAACTCTATTTTTGAAGAACTGCCACCC---CTTTGGTA-GGGACCCTGCTTTGGT--GCTGGGCCATCAGCTGCCTCCATAGGCAGTGAGCAAGTGAGGTGACACAAGCTGTGGTGGCAGAGATTACACCAGCTTTTCGCATTTGGCCGGGAATCCCATGGGGCATTCAATTCCCTCTCTTGTGGTGCCTTT
>gene=chr10_60723441-60723694; species=gorGor
CTTTGCTTCCTTTACATGGCTTGGCTTCACATAATCCTTACCTGGTGGGTAATAGAGTACAGACTGTATTCCTGAAGAGCTGCCACCCCTGCTCTGTTTAGGGACCCTGCCTCAGCAGGCTGGGCTATCAGCTGCTCCCACAGCCAGCGAGCAAGTGAGGTCACACAAGCTGTGGTGGCAGAGATTACACCAGCCTTTTGCATTTGGCCTGGAATCCCATGGGGCATTCAATCCCCTCTCCTGTGGTGCCTTT
>gene=chr10_60723441-60723694; species=panTro
CTTTGCTTCCTTTACATGGCTTGGCTTCACATAATCCTTACCTGGTGGGTAATAGAGTACAGACTGTATTCCTGAAGAGCTGCCACCCCTGCTCTGTTTAGGGACCCTGCCTCAGCAGGCTGGGCTATCAGCTGCTCCCACAGCCAGCGAGCAAGTGAGGTCACACAAGCTGTGGTGGCAGAGATTACACCAGCCTTTTGCATTTGGCCTGGAATCCCATGGGGCATTCAATCCCCTCTCCTGTGGTGCCTTT
>gene=chr10_60723441-60723694; species=papHam
CTTTGCTTCCTTTACATGGCTTGGCTTCACATAGTCCTTACCTGGTGGGTAATAGAGGACAGACTGTATTCCTGAAGAGCTGCCACCCCTGCTCTGTTTAGGGACCCTGCCTCAGCAGCCTGGGCCATCAGCTGCCCCCACAGCCAGCGAGCAAGTGAGGTCACACAAGCTGTGGTGGCAGAGATTACACCAGCCTTTTGCATTTGGCCTGGAATCCCATGGGGCATTCAATCCCCTCTCCTGTGCTGCCTTT
>gene=chr10_60723441-60723694; species=ponAbe
CTTTGCTTTCTTTGCATGGCTTGGCTTCACATAGTCCTTACCTGGTGGGTAATAGAGTACAGACTTTATTCCTGAAGAGCTGCCACCCCTGCTCTGTTTAGGGACCCTGCCTCAGCAGGCGGGGCCATCAGCTGCCCCCACAGCCAGCGAGCAAGTGAGGTCACACAAGCTGTGGTGGCAGAGATTACACCAGCCTTTTGCATTTGGCCTGGAATCCCATGGGGCATTCAATCCCCTCTCCTGTGGTGCCTTT
>gene=chr10_60723441-60723694; species=rheMac
CTTTGCTTCCTTTACATGGCTTGGCTTCACATAGTCCTCACCTGGTGGGTAATAGAGGACAGACTGTATTCCTGAAGAGCTGCCACCCCTGCTCTGTTTAGGGACCTGGCCTCAGCAGGCTGGGCCATCAGCTGCCCCCACAGCCAGCGAGCAAGTGAGGTCACACAAGCTGTGGTGGCAGAGATTACACCAGCCTTTTGCATTTGGCCTGGAATCCCATGGGGCATTCAATCCCCTCTCCTGTGGTGCCTTT
>gene=chr10_61763467-61763727; species=hg19
ataactccaagggatgctattcacataactacaatgtgtttggtgcccctggagttgagcacaactgtgcctagaagccATTGTGTCTGCTTTAAATGCAGAGTAGCAGGGGTTTGCAACTCCATTTCTTATGGTAATTGCACTCCAGATGTTGCCTTTTTCTGGCAGAAAATGGTGGTTCCCATTTTTTAGTTTTTGCAGAACGGGAGCAGTCAGGGGTCCTTGCTCTAAGAATTCTAAGGATTATATGGTATCTCTCC
>gene=chr10_61763467-61763727; species=bosTau
-----------------------------------GTGTTTACTGCCCCTGGAGTTGAGCTCAACTATGTAAAAGAGCCCTGATACCTGCTTCAAATGCAGAGTGGCAGGGGTATGGAATTCCCTTTCTTATGGTAATTGCATTTCCAGCCTTGGCTTA-TTTGGCAGAAAAGGATGGT-CTGGCCTCTGAGTTCCTGCTGAACAGCAGCAGTCAGGAGTCCTTGCTGTAAGAATTCTAGGAAGTGTACTATGTCC-ATC
>gene=chr10_61763467-61763727; species=calJac
ataaatccaggggatgctattcacataactaaaatgtgtttggtgcccctggagttgagcaCAAC--TGCCTAGAAGCCATCATGTCTGCTTCAAATGTAGAGTAGCAAGGGTTTGCAGTTCCATTTCTTATGGTAATTGCACTTCAGATGTTGGTTTATTCTGGCAGAAAAAGGTGGTTCCC-------AGTTTTTGCAGAACAATAGCAGTCAGGGGTCCTTGCTCTAAGAATTCTAAGGATTGTATGATATCTGTTC
>gene=chr10_61763467-61763727; species=canFam
ataactccagggggtgctgttcacacagctacagtgtgtttgcagcccc-agggatacacacttctgcacCAAGTAGGCCTGATACCTGCTTTAAATGCCGAGTGGCAGGCGTTTGGGATTCTCTTTCTTACAATGATTGCATTTCCGATGTGGGCTGACTTTGGTAGAAAAGGCCAGT-CTGATCCTTAACTT-CTACAGAATAGCAGCCGTCTGGGGTCCTTGCTCTAAAAATCCTTGGTATCGTACCATATCTGTTT
>gene=chr10_61763467-61763727; species=equCab
acaactccagggggtggtgttcacataactgcaatgtgtttggtgcccctggaactgagcacaactgtgcatagaagctctAATATCTC---------------------------------------------TAATTGCACTTCAGATGTTAGTTTATTTTGGCAGAAAAGGGTGGT-CTTGTCCTTGAGTTCCTGCAGAACAGCAGCAGTCAGGGGTCCTTGCTATAAACATTCTAGGAATTGTACTGTATCTGTTC
>gene=chr10_61763467-61763727; species=gorGor
ataactccaagggatgctattcacataactacaatgtgtttggtgcccctggagttaatcacaactgtgcctagaagccATTGTGTCTGCTTTAAATGTAGAGTAGCAGGGGTTTGCAACTCCATTTCTTATGGTAATTGCACTTCAGATGTTGGCTTTTTCTGGCAGAAAATGGTGGTTCCCATTTTTTAGTTTTTGCATAACGGGAGCAGTCAGGGGTCCTTGCTCTAAGAATTCTAAGGATTATATGGTATCTCTCC
>gene=chr10_61763467-61763727; species=panTro
ataactccaagggatgctattcacataactacaatgtgtttggtgcccctggagttgagcacaactgtgcctagaagccATTGTGTCTGCTTTAAATGTAGAGTAGCAGGGGTTTGCAACTCCATTTCTTATGGTAATTGCACTCCAGATGTTGCCTTTTTCTGGCAGAAAATGGTGGCTCCCATTTTTTAGTTTTTGCAGAACGGGAGCAGTCAGGGGTCCTTGCTCTAAGAATTCTAAGGATTATATGGTATCTCTCC
>gene=chr10_61763467-61763727; species=papHam
ataactcccagggatgctattcacataactacaatgtgtttggtgcccctggagttgagcaCAACTGTGCCCAGAAGCCATTGTGTCTGCTTTAAATGTAGAGTAGCAGGGGTTTGCAATTCCATTTCTTATGGTAATTGCACTTCAGATGTTGGCTTATTCTGGCAGAAAATGGTGGTGCCCATTTTTTAGTTTTTGCAGAACAGGAGCAGTCAGGGGTCCTTGCTCTAAGAATTCTAAGGATTGTATGATATCTCTTC
>gene=chr10_61763467-61763727; species=ponAbe
ataactccaagggatgctattcacataactacaatgtgtttggtgcccctggagttgagcacaactgtgcctagaagccATTGTGTCTGCTTTAAATGTAGAGTAGCAGGGATTTGCAATTCCATTTCTTATGGTAATTGCACTTCAGATGTTGGCTTTTTCTGGCAGAAAATGGTGGTTCCCATTTTTTAGTTTTTGCAGAACAGGAGCAGTCAGGGGTCCTTGCTCTAAGAATTCTAAGGATTGTATGATAGCTCTCC
>gene=chr10_61763467-61763727; species=rheMac
ataactcccagggatgctattcacataactacaatgtgtttggtgcccctggagttgagcaCAACTGTGCCCAGAAGCCATTGTGTCTGCTTCAAATGTAGAGTAGCAGGGGTTTGCAATTCCATTTCTTATGGTAATTGCACTTCAGATGTTGGCTTATTCTGGCAGAAAATGGTGGTTCCCATTTTTTAGTTTTTGCAGAACAGGAGCAGTCAGGGGTCCTTGCTCTAAGAATTCTAAGGATTGTATGATATCTCTTC
>gene=chr10_62179097-62179303; species=hg19
ggcccctgctcctactctgacagtctataactgtatTAAGCCAAAGACATGGGCCCTGGTACCACAGGCTCTAAGTTAGCATACCTGGCCCTATCCTGCATCTGCTAGAAAATTTGCACATATAAAGAGCACCTGGCCTCCTGGGCTGGCAGAAAAACTCCATGCACCACAGTTCTTAAGCCTCTGAACTTTACATTCCTTCCAAT
>gene=chr10_62179097-62179303; species=bosTau
ggccccttctctaactctaCCAGTCTATTGGTCAAGAAAACCAAAGCCACAAGACCTGGGAGCGCAGGTTGTGAGTCTGCAGACCTGGGC-TATCCCTGGTCTCCTGGATAACTTTCACATAC-GAGTACACTTGCCCTC-AGAGATGTTGGAAAATCTACACGCACGCTAGTCCCCATGCCCCTGAGCTGCACAGTCCCCTTTCA
>gene=chr10_62179097-62179303; species=calJac
--------------------------------------------------------------------------------------------------------------------------------------------------------------------------------------------------------------
>gene=chr10_62179097-62179303; species=canFam
ggctctttctccaactctgacagtctaagactGCAGGAAGCCAAAGCCAGGGGTCCTAGTGGCGGAGGCTGTGAATCA-------------GTGCCCTAGGCTTCCGGGCAACTTTTGCATCTAAAGTGAGCCTGCCTTC------------------------------------------------------------------
>gene=chr10_62179097-62179303; species=equCab
gtccccttctccaactctaacagcctataactgtaggaGGACAAAGCCATGAGACCTTGTCTCTTGGACTATGAGTCAGCCAACAGGGCCCTTTCCCAAGTCTGTTAGGAAGCTTTCATATATAAAGGGCGCCTGCCCTC-AGGGCTGACAGAACATCTCCATGCACCTCATTCCTTATGCCACTGAGCTTCATATTCCCTCTTGG
>gene=chr10_62179097-62179303; species=gorGor
ggcccctcct-ctactctgacagtctataactgtatTAAGCCAAA-ACATGGGCCCTGGTACCACAGGCTCTAAGTTAGCATACCTGGCCCTATCCTGCATCTGCTAGAAAATTTGCATATATAAACAGCACCTGGCCTCCTGGGCTGGCAGAAAAACTCCATGCACCACAGTTCTTAAGCCTCTGAACTTTACATTCCTTCCAGT
>gene=chr10_62179097-62179303; species=panTro
ggcccctcttcctactctgacagtctataactgtatTAAGCCAAAGACATGGGCCCTGGTACCACAGGCTCTAAGTTAGCACACCTGGCCCTATCCTGCATCTGCTAGAAAATTTGCACATATAAACAGCACCTGACCTCCTGGGCTGGCAGAAAAACTCCATGCACCACAGTTCTTAAGCCTCTGAACTTTACATTCCTTCCAAT
>gene=chr10_62179097-62179303; species=papHam
ggcccctcctcctactctaacagtctataactgtatTAAGCCAAAGACATGGGTCCTGGTACCACGGGCTCTAAGTTAGCAGACCTGGCCCTATCCTGCATCTGCTAGAAAATTTGCATATATAAAGAGCACTTGACCTCTAGGGTTGGCAGAAAAACTCCATGCACCCCGGTTCTTAAGCCTCTGAGCTTTACATTCCTTCCAAG
>gene=chr10_62179097-62179303; species=ponAbe
ggcccctcctcctactctgacagtctataactgtatTAAGCCAAAGACATGAGCCCTGGTACCACAGGCTCTAAGTTAGCATACCTGACCCTATCCTGCATCTGCTAGAAAATTTGCATATATAAACAGCACCTGGTCTCCTGGGCTGGCAGAAAAACTCCATGCACCCCAGTTCTTAAGCCTCTGAACTTTACATTCCTTCCAAT
>gene=chr10_62179097-62179303; species=rheMac
ggcccctcctcctactctaacagtctataactgtatTAAGTCAAAGACATGGGTCCTGGTACCACGGGCTCTAAGTTAGCAGACTTGGCCCTATCCTGCATCTGCTAGAAAATTTGCATATATAAAGAGCACTTGACATCTAGGGTTGGCAGAAAAACTCCATGCACCCCGGTTCTTAAGCCTCTGAGCTTTACATTCCTTCCAAG
>gene=chr10_72202181-72202441; species=hg19
CTGGTGTGGCAGGGCCACAGAAGACCTGGGTGTCGGCTCAGGGCCACTCACTTTGATCTCTGGGCTCAGCTTTCCTTATTTGCACAAGAGTGATCTTGTCTGGCCTCCTCCCTTCCAGGTGCAAAGTCAAATCAGGGCTGGAATGACTTTTAAAGAAATGTAAATCCCTGCCCCAGTGTCTGGCCCCATCCGTTTTCCTTTACACCTGAGGGCTCTTTCTCTTCTTAGCTCCCCCCACCTACCTAGCCTTGACAAGCACT
>gene=chr10_72202181-72202441; species=bosTau
CTCCCCTGGCAGTTACCCCAGAGACCTGGATTTCAGCTCAGGGACGCTCACTTTTCTCTCTGGGCCCTGCTTTCCTCCTCTACACTAGAGTAGTCTTGTCTGGTC---TCCATTC--------------------AGCTGAAATTACCTGTAAAGAAATGTAAATCT--------------GCACCCAGCTGTTCTCT---ACTCCGGAAGCCT-------TCCCCGCCCTCCCC-------------------------
>gene=chr10_72202181-72202441; species=calJac
CTGGTGTGGCAGGGCCACA-AAGACCTGGGTGTAGGCTCAGGACCACTCACTTTGATCTCTGGGCCTCGCTTTCCTTATTTGCACAAGAGTGATTTTGCCTGGCCTCCTCCCTTCCAGGTGCAAAGTCAAGTCAGGGCTGGAATGATTTTTAAAGAAATGTAAATCCCTGC-CCAGCGTCAGGCCCCTTCCGTTTTCCTTAACACCTGAGGGCTCCTTCTCTTCGCAGCTCCCCCCACCTACCTGGCCTTGCCTAGCATT
>gene=chr10_72202181-72202441; species=canFam
CTGTCCTGGCAGTTCCCCCGGAGACCCGGGTTTCAGCCCAGG-CCTCTCATTCTTTGCTCGGTGCCCTGCTTTCCTCACCTGCACAGGACTGATCTTGTCTGGCT---CCCTTTCCAAGTACAG--TCAGATCAGAGCTGGAATTACCTTTAAAGAAATAGAAATCCCTGCCCCTT-GTCAGGCCCGAGCTGTTTCCCTCAACACAGGAGGCCTCCTCCTCCTCCTGTCCTTTCT--------TAGCCTCCCCAGGTACT
>gene=chr10_72202181-72202441; species=equCab
CCG-CCGGGCAGTTACTCCGGAGACTCGGGTTTCCGCTCAGGACCTCCCACTTCTCTCTCCGGGCTCTGCTTTCCTCATCTGCACAACAGTGCTCTGGCCTGGCC---TCCCTTCCAGGTGCAGAATCAGGTCAAAGCTGGAATTACCTTTAAAGAAATGTAAATCCCAGTCCGTT-GTCTGGCCGCAGCTGTCTTCCTCAGCTCAGGAGGGCTCTTTCTCCCTCTGCCCTTTCC--------AAGCCCTGACAAGCACT
>gene=chr10_72202181-72202441; species=gorGor
--------------------------------------------------------------------------------------------------------------------------------------------------------------------------------------------------------------------------------------------------------------------
>gene=chr10_72202181-72202441; species=panTro
CTGGTGTGGCAGGGCCACAGAAGACCTGGGTGTCGGCTCAGGGCCACTCACTTTGATCTCTGGGCCCAGCTTTCCTTATTTGCACAAGAGTGATCTTGTCTGGCCTCCTCCCTTCCAGGTGCAAAGTCAAGTCAGGGCTGGAATGACTTTTAAAGAAATGTAAATCCCTGCCCCAGTGTCTGGCCCCATCCGTTTTCCTTTACACCTGAAGGCTCTTTCTCTTCTTAGCTCCCCCCACCTACCTAGCCTTGACAAGCACT
>gene=chr10_72202181-72202441; species=papHam
CTGGTGTGGCAGGGTCACAGAAGACCTGGGTGTCGGCTCAGGGCCACTCACTTTGATCTCTGGGCCCTGCTTTCCTTATTTGCACAAGAGTGATCTTGTCTGGCCTCCTCCCTTCCAGGTGCAAAGTCAAGTCAGGGCTGGAATGACCTTTAAAGAAATGTAAATCCCCGCTCCAGTGTCAGGCCCCATCCGTTTTCCTTTACACCTGAGGGCTCTTTCTCTTCCCAGCTCCCCCAACCTACCTAGCCTTGACGAGCACT
>gene=chr10_72202181-72202441; species=ponAbe
CTGGTGTGGCAGGGCCACAGAAGACATGGGTGGCGGCTCAGGGCCACTCACTTTGATCTCTGGGCCCAGCTTTCCTTATTTGCACAAGAGTGATCTTGTCTGGCCTCTTCCCTTCCAGGTGCAAAGTCAAGTCAGGGCTGGAATGACTTTTAAAGAAATGTAAATCCCTGCCCCAGTGTCTGGCCCCATCCGTTTTCCTTTACACCTGAGGGCTCTTTCTCTTCTCAGCTCCCCCCACCTACCTAGCCATGACAAGCACT
>gene=chr10_72202181-72202441; species=rheMac
CTGGTGTGGCAGGGCCACAGAAGACCTGGGTGGCGGCTCAGGGCCACTCACTTTGATCTCTGGGCCCTGCTTTCCTTATTTGCACAAGAGTGATCTTGTCTGGCCTCCTCCCTTCCAGGTGCAAAGTCAAGTCAGGGCTGGAATGACCTTTAAAGGAATGTAAATCCCCGCTCCAGTGTCAGGCCCCATCCGTTTTCCTTTACACCTGAGGGCTCTTTCTCTTCCCAGCTCCCCCCACCTACCTAGCCTTGACAAGCACT
>gene=chr10_74020698-74020958; species=hg19
GGTGGGCGGGGCCAGGGCCAGccccgccctcctccccgttccccctctccctccatccccctcccgttcctcAGTCGCACGTTCTCCAAGTCACGTCCCCCGCTTCCCCTAGTAGGGGGTCGACGGAGATTGGACCCTTCCCCCAGTCAGCTGCTCTGCATCTGTCACCTCGGCGGCAGCGCTCCCTTGAGGTCGCACCTCCGCTGTGGAGGGAGGCGAGAGCGAGCTGAGTGGGGGGTCTTCCCTTCCCCCATCCCGCT
>gene=chr10_74020698-74020958; species=bosTau
AGTGGGCGGAGCTATCACTGGCCCGGCCCTCCTCCCCTGTCTCACTTTCCCTCCTACCCTCTCCTCTCCCCCACGCACACGTTCTCCAAGTCACGT-CCCCGTTCCACACACCAAGGGGTCCGTGGAGATGGAACCCCCTCCCCAGTCAGCTGCTCAGCATCTGTCACCTCCACTGCCAGACTCCCCAGAGGGCGCACCTCGGTTgagggtagggg-gtgggaggggagagga-agggTCTTCCCTTCCCCCATCCCGCT
>gene=chr10_74020698-74020958; species=calJac
GGTGGGCGGGGCCAGGGCCAGccccgccctcctcccc-ttccccgtctccctccatccccctcccgttcctcAGTCGCACGTTCTCCAAGTCACGT-CCCCGCTTCCCCCAGTAGGGGGTCGACGAGGACTGGACCCTCCCCCCAGTCAGCTGCTCTGCATCTGTCACCTCGCCGGTCGCGCTCCCTTGAGGTCGCACCTCCGCTGTGG-GGGAGGGGAGAGGGAGCTGGGGGG--GATTTTCCCTTCCCCCATCCCGCC
>gene=chr10_74020698-74020958; species=canFam
G--GGGCGGGGCCGAGGCTAGCCCCGCCC-----------CTCACAGCCCCGCCCTCTCTCGCCG-TCCCTCTGTCATGGGGCCTC--------------GCCCCCCCCCAGTAG-------------------------------------------------------------------ATCTCGGGGGAAGCACT-------------------------------------------------------------
>gene=chr10_74020698-74020958; species=equCab
G--GATAGAGGCCGGGGCCAGCCCCGTCC-----------TT-----CTCCCCCATCCCCCTCCG-TCCCCCAGACAGACGTTCTCCAAGTCACGT-TCTAGCTTCCTCCGGTAGGGGGTCCGCCGAGACAGACCCGCATCTCTTGTCAGCTGCTCTGCATCTGTCACCTCCGCGGCCAGGCACCCCTGAGGGTGCACCTCCGGGGAGGGCAGGGA------------GAGCAGGGGTTCTGTCCATCCCCCATCAGGCC
>gene=chr10_74020698-74020958; species=gorGor
GGTGGGCGGGGCCAGGGCCAGccccgccctcctccccgttccccctctccctccatccccctcccgttcctcAGTCGCACGTTCT-CAAGTCACGTCCCCCGCTTCCCCTAGTAGGGGGTCGACGGAGATTGGACCCTCCCCCCAGTCAGCTGCTCTGCATCTGTCACCTCGGCGGCAGCGCTCCCTTGAGGTCGCACCTCCGCTGTGGAGGGAGGCGAGAGCGAGCTGAGAGGGGGGTCTTCCCTTCCCCTATCCCGCT
>gene=chr10_74020698-74020958; species=panTro
GGTGGGCGAGGCCAGAGCCAGCCCCGCCCTCCTCCCCGTTGCCCCTCTCCCTCCATCCCCCTCCCGTTCTTCAGTCGCACGTTCTCCAAGTCACGTCCCCCGCTTCCCCTAGTAGGGGGTCGACGGAGATTGGACCCTTCCCCCAGTCCTTTGCTCTGCATCTGTCACCTCGGCGGCAGCGCTCCCTTGAGGTCGCACCTCCGCTGTGGAGGGAGGCGAGAGCGAGCTGAGGGGGGGGTCTTCCCTTCCCCCATCCCGCT
>gene=chr10_74020698-74020958; species=papHam
GGTGGGCGGGGCCAGGGCCAGCCCCGCCCTCCTCCCCGTTCCCCATCTCCCTCCATCCCCCTCCCGTTCCTCAGTCGCACGTTCTCCAAGTCACGT-CTCCGCTTCCCCCAGTAGGGGGTCGACGGGGATTGGACCCTCCCCCCAGTCAGCTGCTCTGCATCTGTCACCCCGGCGGCAGCGCTCTCTTGAGGTTGCACCTCAGCTGTGGAGGGAGGAGAGAGGGAGGTGAGGGGG-GGTCTTCCCTTCCCCCATCCCGCT
>gene=chr10_74020698-74020958; species=ponAbe
GG-----GGGGCCAGGGCCAGCCCCGCCCTCCTCCCCGTTCCCCCTCTCCCTCTATCCTCCTCCCGTTCTTCAGTCGCACGTTCTCCAAGTCACGTCCCCCGCTTCCCCCAGTAGGGGGTCGACGGAGATTGGACCCTCCCCCCAGTCAGCTGCTCTGCATCTGTCACCTCGGCGGCAGTGCTCCGTTGAGGTCGCACCTCCGCTGTGGAGGAAGGGGAGAGCGAGCTGGGGGGGGGGTCTTCCCTTCCCCCATCCCGCT
>gene=chr10_74020698-74020958; species=rheMac
GGTGGGTGGGGCCAGGGCCAGCCCCGCCCTCCTCCCCGTTCCCCATCTCCCTCCATCCCCCTCCCGTTCCTCAGTCGCACGTTCTCCAAGTCACGT-CCCCGCTTCCCCCAGTAGGGGGTCGACGGGGATTGGACCCTCCCCCCAGTCAGCTGCTCTGCATCTGTCACCCCGGCGGCAGCGCTCTCTTGAGGTTGCACCTCAGCTGTGGAGGGAGGAGAGAGGGAGCTGAAGGGG-GGTCTTCCCTTCCCCCATCCCGCT
>gene=chr10_77991079-77991339; species=hg19
TGTTTTAATTGTGAAAGTCATTTTATTTCAGGGCAGAAGATATGAATAGCCTGAATCAAAGGGCTAGAAGATTGCTTTGTTGATAGTACTTGTTCAACAGCTGCCTGGCTGCTTAATACACAAGTGTGGAGAATGCAGAGAGACCCAAGGAGGTGCTGGGTATTGTGATTCTCCTGCTGGTTTCCTTTCCTTTTATGAAAAAGGCAAGGATCTTGGTGCTGACTGTAAACAAACAGCCTTTTCATACCTCATCGATGTTT
>gene=chr10_77991079-77991339; species=bosTau
TGTTTTAATTGTGAAAGTCATTTTATTTCAGGGCAGAAGATATGAATAGCCTGAATCAAAGGGCTAGAAGATTGCTTTGTTGATAGTACTTGTTCAACAGCTGCCTAGCTGCTTAATACACAAGTGTGGAGAATGCAGAGAGACCCAGGGAGGTGCTGGGTATTGTAATTCTCCTGCTGGTTTCCTCTCCTTTTATGAAAAAGGCGAGGATCTGGGTACTGATGGTAAACAAACAGCCTTTTCATACCTCACTGATGTTT
>gene=chr10_77991079-77991339; species=calJac
TGTTTTAATTGTGAAAGTCATTTTATTTCAGGGCAGAAGATATGAATAGCCTGAATCAAAGGGCTAGAAGATTGCTTTGTTGATAGTACTTGTTCAACAGCTGCCTGGCTGCTTAATACGCTAGTGTGGAGAATGC--AGAGACCCAAGGAGATGCTGGGTATTGTGATTCTCCTGCTGGTTTCCTTTCCTATTATGAAAAAGGCAAGGATCTTGGTACTGATTGTAAACAAACAGCCTTTTCATACCTCACCAGTGTTT
>gene=chr10_77991079-77991339; species=canFam
TGTTTTAATTGTGAAAGTCATTTTATTTCAGGGCAGAAGATATGAATAGCCTGAATCAAAGGGCTAGAAGATTGCTTTGTTGATAGTACTTGTTCAACAGCTGCCTAGCTGCTTAATACACAAGTGTGGAGAATACAGAGAGACCCAGGGAGGTGCTGGGTATTGTAATTCTCCTGCTGGTTTCCTTTCCTTTTATGAAAAAGGCGAGGATCTGCGTACTGATTGTAAACAAACAGCCTTTTCATACCTCACTGATGTTT
>gene=chr10_77991079-77991339; species=equCab
TGTTGTAATTGTGAAAGTCATTTTATTTCAGGGCAGAAGGTATGAATAGCCTGAATCAAAGGGCTTGAGGATTGCTTTGTTGATGGTACTTGTTCAACAGCTGCCTGGCTGCTTAATACACAAGTGTGGAGAATGCCTAGAGACCCAGGGAGGTGCTGGGTATTGTAATTCTCCTGCTGGTTTCCGTTCC-TTAATGAAAAAGGCGAGGATCTGGGTACTGATTGTAAACAAACACCCTTTTCATACCTCACCAATGTTT
>gene=chr10_77991079-77991339; species=gorGor
TGTTTTAATTGTGAAAGTCATTTTATTTCAGGGCACAAGATATGAATAGCCTGAATCAAAGGGCTAGAAGATTGCTTTGTTGATAGTACTTGTTCAA-------------------------------------------------------------------------------------------------------------------------------------------------------------------
>gene=chr10_77991079-77991339; species=panTro
TGTTTTAATTGTGAAAGTCATTTTATTTCAGGGCAGAAGATATGAATAGCCTGAATCAAAGGGCTAGAAGATTGCTTTGTTGATAGTACTTGTTCAACAGCTGCCTGGCTGCTTAATACACAAGTGTGGAGAATGCAGAGAGACCCAAGGAGGTGCTGGGTATTGTGATTCTCCTGCTGGTTTCCTTTCCTTTTATGAAAAAGGCAAGGATCTTGGTGCTGACTGTAAACAAACAGCCTTTTCATACCTCATCGATGTTT
>gene=chr10_77991079-77991339; species=papHam
TGTTTTAATTGTGAAAGTCATTTTATTTCAGGGCAGAAGATATGAATAGCCTGAATCAAAGGGCTAGAAGATTGCTTTGTTGATAGTACTTGTTCAACAGCTGCCTGGCTGCTTAATACACAAGTGTGGAGAATGTAGAGAGACCCAAGGAGGTGCTGGGTATTGTGATTCTCCTGCTGGTTTCCTTTCCTTTTGTGAAAAAGGCAAGGATCTTGGTACTGATTGTAAACAAACAGCCTTTTCATACCTCGCCGATGTTT
>gene=chr10_77991079-77991339; species=ponAbe
TGTTTTAATTGTGAAAGTCATTTTATTTCAGGGCAGAAGATATGAATAGCCTGAATCAAAGGGCTAGAAGATTGCTTTGTTGATAGTACTTGTTCAACAGCTGCCTGGCTGCTTAATACACAAGCGTGGAGAATGCAGAGAGACCCAAGGAGGTGCTGGGTATTGTGATTCTCCTGCTAGTTTCCTTTCCTTTTATGAAAAAGGAAAGGATCTTGGTGCTGATTGTAAACAAACAGCCTTTTCATACCTCACCCATGTTT
>gene=chr10_77991079-77991339; species=rheMac
TGTTTTAATTGTGAAAGTCATTTTATTTCAGGGCAGAAGATATGAATAGCCTGAATCAAAGGGCTAGAAGATTGCTTTGTTGATAGTACTTGTTCAACAGCTGCCTGGCTGCTTAATACACAAGTGTGGAGAATGC--AGAGACCCAAGGAGGTGCTGGGTATTGTGATTCTCCTGCTGGTTTCCTTTCCTTTTGTGAAAAAGGCAAGGATCTTGGTACTGATTGTAAACAAACAGCCTTTTCATACCTCACCGATGTTT
>gene=chr10_86189851-86189928; species=hg19
cagcctccaccagggggctctgtgtgtttgcttaggcacacctgcagtccctgtaagtagtttgcagcttaggcaca
>gene=chr10_86189851-86189928; species=bosTau
------------------tgtgtgtgtgtattc-------------------------------------agggata
>gene=chr10_86189851-86189928; species=calJac
cagccttca-cagggggctctgtgtatttgcat----------------------agtagtttgcagcctaggcaca
>gene=chr10_86189851-86189928; species=canFam
cagcctttgccaagggactgtatgtgtgtgttt-------------------------------------aaggata
>gene=chr10_86189851-86189928; species=equCab
cagcctttgccaaggagctgtgtgtgtctgtgc-------------------------------------agggctg
>gene=chr10_86189851-86189928; species=gorGor
cagcctccaccagggggctctgtgtgtttgcttaggcacacctgcagtccctgtaagtagtttgcagcttaggcaca
>gene=chr10_86189851-86189928; species=panTro
cagcctccaccagggggctctgtgtgtttgcttaggcacacctgcagtccctgtaagtagtttgcagcttaggcaca
>gene=chr10_86189851-86189928; species=papHam
caccctccatcagggcgctctgtgtgtttgcttaggcacacctacaactcctgtaagtagtttgcaacttaggcaca
>gene=chr10_86189851-86189928; species=ponAbe
cagcctccaccagggggctctgtgtgtttgcttaggcacacctgcagcccctgtaagtagtttgcagtttaggtaca
>gene=chr10_86189851-86189928; species=rheMac
cgccctccatcagggcgctctgtgtgtttgcttaggcacacctacaactcctgtaagtagtttgcaacttaggcaca
>gene=chr10_87252640-87252723; species=hg19
TCTTTATACAACTCCTGGCTCAAAATAGCTTGCCTGTTAGCACCCCAGCTGAGAATCCCCACTGGCAAGGGAAGAAGAAGTGT
>gene=chr10_87252640-87252723; species=bosTau
TCTGTATGCAACTCCTGGCTCAAAATAGCCTGCCTGTTAGCACCCCAGCCGAGAGCCCCTACAGACAAGGAAGGAAGAGGTGT
>gene=chr10_87252640-87252723; species=calJac
TCTTTATACAACTCCTGGCTCAAAATAGCTCGTCTGTTAGCACCTCAGCTGACAATTCCCACAGGCAAGGGAGGAAGAAGTGG
>gene=chr10_87252640-87252723; species=canFam
TCTTTCTATGACTCCTGGCTCAAAATAGCTTGCCTGTTAGCGCCCCAGCTGAGAGCCCCCACAGGCAAAGCGGGAAGAAGTGT
>gene=chr10_87252640-87252723; species=equCab
TCTTTATACAACTCCTGGCTCAAAATAGCTTCCCTGTTAGCACCCCAGCCGAGAGCCCCCACAGGCAAGAGAGGAAGAAGTGC
>gene=chr10_87252640-87252723; species=gorGor
TCTTTATACAACTCCTGGCTCAAAATAGCTTGCCTGTTAGCACCCCAGCTGAGAATCCCCACTGGCAAGGGAAGAAGAAGTGT
>gene=chr10_87252640-87252723; species=panTro
TCTTTATACAACTCCTGGCTCAAAATAGCTTGCCTGTTAGCACCCCAGCTGAGAATCCCCACTGGCAAGGGAAGAAGAAGTGT
>gene=chr10_87252640-87252723; species=papHam
TCTTTATACAACTCCTGGCTCAAAATAGCTTGCCTGTTAGCACCCCAGCTGAGAATACCCACTGGCAAGGGAGGAAGAAGTGT
>gene=chr10_87252640-87252723; species=ponAbe
TCTTTATACAACTCCTGGCTCAAAATAGCTTGCCTGTTAGCACCCCAGCTGAGAATCCCCACTGGCAAGGGAAGAAGAAGTGT
>gene=chr10_87252640-87252723; species=rheMac
TCTTTATACAATTCCTGGCTCAAAATAGCTTGCCTGTTAGCACCCCAGCTGAGAATACCCACTGGCAAGGGAGGAAGAAGTGT
>gene=chr10_87651271-87651531; species=hg19
aactaaaaacaaacaaaatatatgcaacaagttttcagacattggataacaggcaTAACTAGACATACATAACTAAACCCCCTGAATCCAGGGAAAGGACCATCTGAAAGGAGCAGGTGCAGCAATccttagaaataggccaaattagcaacagactaaagagatctgcataacaaagctccaaagcaagtcttgaaacatcaaaatattcaaagtaattcagctgtgtcccaaggagggagaaagtctttaaaggacta
>gene=chr10_87651271-87651531; species=bosTau
aactaaaaacaaacaaaacatatgaaacaggttctcagatataggaaaacaggcatagctaaa----c------------------------------------------------------------------------------------------------------------------------------------------------------------------------------------------------
>gene=chr10_87651271-87651531; species=calJac
aactaaaaacaaacaaaatatatgaaacaagttttcaaacattgtaaaacaggcataactagaca---------------------tccaggaaaaggactatctgaaaggagcaggtacagcaatccttagaaatcggccaaattagcaacagactaaagagatgtgtataacaaagctttaaagcaagtcttcaaaaatcaaaatattcaaagtaatttatctgtgtcccaaggagggagaaggtatctaaaggacta
>gene=chr10_87651271-87651531; species=canFam
----aaaaataaaaca----tatgaaaggagttttcaggtatcagacaacaggcatagct---------------aactaccagagtctaaggaaaggaccacctagaaggatcaggcttaatcatcctcaataatgggtcaggttagcaacagactaaa-aga----cctaacaaagcttctgagcaagctc-aaaaaatcaaaatgttcgaagtaacataactctgttcaaggggagaaataagtagttaaaggaagg
>gene=chr10_87651271-87651531; species=equCab
a---aaaaacaaaata----tatgaaacaagttttcagactttggacaa-------------------------aaactacctgagtccagggaaagggtcacttgaaaggaTCAGGTTTAATAATcctcaataacggatcaaattagcaacagactaaagagacttgcttaacaaagcttcaaagcaagtcttgaaaaaccaaaatattcaaagtaacttaactgttccccaggggggagaaatgtacttaaaggaata
>gene=chr10_87651271-87651531; species=gorGor
--------------------------------------------------------------------------------------------------------------------------------------------------------------------------------------------------------------------------------------------------------------------
>gene=chr10_87651271-87651531; species=panTro
aactaaaaacaaacaaaatatatgcaacaagttttcagacattggataataggcaTAACTAGACATACATAACTAAACCCCCTGAATCCAGGGAAAGGACCATCTGAAAGGAGCAGGTGCAGCAATccttagaaataggccaaattagcaacagactaaagagatctgcataaaaaagctccaaagcaagtcttgaaaaatcaaaatattcaaagtaattcagctgtgtcccaaggagggagaaagtctttaaaggacta
>gene=chr10_87651271-87651531; species=papHam
aactaaaaccaaacaaaatatatgcaacaagttttcagacactggataacaggcaTAACTAGACAGACATAACTAAACCCCCTGAATCCAGGGAAAGGACCATCTGAAAGAAAAAGGTGCAGCAATccttagaaataggccaaattagcaacagactaaagagatctgcataacaaagcttcaaagcaagtcttgaaaaataaaaatattcaaagtaattcagctgtgtcccaaggagggaggaagtctttaaaggacta
>gene=chr10_87651271-87651531; species=ponAbe
aactaaaaacaaacaaaatatatgcaacaagttttcagacattggataacaggcaTAACTAGACATACATAACTAAACCCCCTGAATCCAGGGAAAGGACCATCTGAAAGGAGCAGGTGCAGCAATccttagaaataggccaaattagcaacagactaaagagatctgcataacaaagctccaaagcaagtcttgaaaaatcaaaatattcaaagtaattcagctgtgtcccaaggagggagaaagtctttaaaggacta
>gene=chr10_87651271-87651531; species=rheMac
aactaaaaccaaacaaaatatatgcaacaagttttcagacactggataacaggcaTAACTAGACAGACATAACTAAACCCCCTGAATCCAGGGAAAGGACCATCTGAAAGAAAAAGGTGCAGCAATccttagaaataggccaaattagcaacatactaaagagatctgcgtaacaaagcttcaaagcaagtcttgaaaaataaaaatattcaaagtaattcagctgtgtcccaaggagggaggaagtctttaaaggacta
>gene=chr10_91293943-91294203; species=hg19
AGCAAACATCCGGTCACCTTGGGGGCGCAGGGGGTGGAGGATGTCAAACACCATTAGCCACAGTTTGGCACGACATTTATGGAGGGGGAGCGACAAACAATGCAAGGGCAGCTAGCTGATGATTTTAACTGTTAGCGAGCTTACACCTGTGGAGCGAATGTGTTTCTGAATTTGAAAGGCCGGAAGATTTTCCCCCTGGGCTAAGCTGGTGACGCCGCGGGAGTGCCTAGCTCTGAGCAAAGAACCAGGTAGGATGAACT
>gene=chr10_91293943-91294203; species=bosTau
-------------------TGG-----------GAGGG-----TCAGACACCATTTGCC-TAGTTTGACATGAGGTTTATGG---------------------CGAG----GCAGTT---GATTTTAAAAGCTAGTGATCT-ACACCTGATGA------GTGTTTCTAAATATGGAGGGTCTGAAGACTCTGCTTCTGGGTTAAGCTGACTGCACCACCAGAGTGCCCAACTCTCAGCAAAGAAA-AGGTAAGTTAAACT
>gene=chr10_91293943-91294203; species=calJac
AACAG----TCGGTCATCTTGGGA---------GTGGG----GTCAAACAAAATTAGCCACAGTTTGGCAAGACATTTATGGAGGGGGAGCGACAAACTATGCAGGGGCAGCTAGCTGATGATTTTAAATGTTAGTGAGTTTACACCTGTAGAAAGAATGTGTTTCTGAATTTGAAAGGCCAGAAG-TTTTCCCCCTGGGCTAAGCTGGTGGTGCCGCAGGAGTGCACAGCTCTGAGCAAAGAAACAGGTAGGATGAACT
>gene=chr10_91293943-91294203; species=canFam
AACAGACATTCGGGCACCTGGG-----------GAGAG-----TCAGACACCATTAGCC-TAGTTTGGCATGA-------TAAGGGGGGGAGACAAAC--TGCAGGA----TCCGTTGATGATTTTAAAAGCTAGTGATCT-GTATCTGTGGAGACAATGTGTTTCTAAATTTGTCAGGC-TGTCAGCTTTCTT-CTGGGTTCAGCTGGCTACGCCTTTAGAGTGCCCAGCTCTCAGCAAACAA----GTTGGATGAAAC
>gene=chr10_91293943-91294203; species=equCab
AACAGACATTTGGGCACCTTGG-----------GAGGG-----TCAGGCACCATTAGCC-TAGATTGCCATGACATT--TTAGGGGGGGGAGACAAACCATGCAGGA----GTAGTTGATGATTTTAAAAGCTAATGATCT-ATATCTGTGGAGAGAGTGTGTTTCTGAATTTGGCAGAC-TGAAAACTTCCTC-CTGGGTTAAGCTGGCTGCACCACGGCAGTGCCCAGCTCTCAGCAAAGAAATAGGTAGGATGAGCC
>gene=chr10_91293943-91294203; species=gorGor
AGCAAACATCCAGTCACCTTGGGGGCGCAGGGGGTGGAGGATGTCAAACACCATTAGCCATAGTTTGGCACGACATTTATGGAGGCGGAGCGACAAACTATGCAGGGGCAGCTAGCTGATGATTTTAACTGTTAGCGAGCTTACACCTGTGGAGCGAATGTGTTTCTGAATTTGAAAGGCCGGAAGATTTTCCCCCTGGGCTAAGCTGGTGGCGCCGCGGGAGTGCCTAGCTCTGAGCAAAGAACCAGGTAGGATGAACT
>gene=chr10_91293943-91294203; species=panTro
AGCAAACATCCGGTCACCTTGGGGGCGCAGGGGGTGGAGGATGTCAAACACCATTAGCCATAGTTTGGCACGACATTTATGGAGGGGGAGCGACAAACTATGCAAGGGCAGCTAGCTGATGATTTTAACTGTTAGCGAGCTTACACCTGTGGAGTGAATGTGTTTCTGAATTTGAAAGGCCGGAAGATTCTCCCCCTGGGCTAAGCTGGTGGCGCCGCGGGAGTGCCTAGCTCTGAGCAAAGAACCAGGTAGGATGAACT
>gene=chr10_91293943-91294203; species=papHam
AACAAACATCCGGTCACCTTGGGGACGCGGGGGGGGGGGGATGTCAAACACCATTAGCCATAGTTCGGCATGACATTTATGGAGGGGGAGCGACAAAGTATGCAAGGGCAGCTAGCTGATGATTTTAAATGTTAGTGAGCTTACACCTGTGGAGTGAATGTGTTTCTGAATTTGAAAGGCTGGAAGATTTCCCCCCTGGGCTAAGCTGGTGGCGCCGTGGGAGTGCCTAGCTCTGAGCAAAGAAACAGGTAGCATGAACT
>gene=chr10_91293943-91294203; species=ponAbe
AGCAAACATCCGGTCACCTTGGGGGCGCAGGGGGTGGGGGATGTCAAACAGCATTAGCCATAGTTTGGCACGACATTTATGGAGGGGGAGAGACAAACTATGCAAGGGCAGCTAGCTGATGATTTTAACTGTTAGTGAGCTTACACCTGTGCAGCGAATGTGTTTCTGAATTTGAAAGGCCGGAAGATTTTCCCCCTGGGCTAAGCTGGTGGCGCCGCGGGAGTGCCTAGCTCTGAGCAAAGAATCAGGTAGGATGAACT
>gene=chr10_91293943-91294203; species=rheMac
AACAAACATCCGGTCACCTTGGGGACGCGGGGGGGGGGGGATGTCAAACACCATTAGCCATAGTTTGGCATGACATTTATGGAGGGGGAGCGACAAAGTATGCAAGGGCAGCTAGCTGATGATTGTAAATGTTAGTGAGCTTACACCTGTGGAGTGAATGTGTTTCTGAATTTGAAAGGCTGGAAGATTTTCCCCCTGGGCCAAGCTGGTGGCGCCGTGGGAGTGCCTAGCTCTGAGCAAAGAAACAGGTAGCATGAACT
>gene=chr10_92079365-92079625; species=hg19
AACTTGGCATGTCTGTGGAGTTTTTCATACCAGATGCTGTTAAGCTTCGCATGGCAGAATGATCTGAGAATGAGTCATCACTGACTCATGGATCCAGCTTGTTTCACCTGCAGCGCTCACTTTAAGTCACAATGACCTTTTCTGACTACTTGTAATGGCAGCACAGTGGGGACTGCAGTTCCTGGAGAGTGCACCATTAATAGAGTAGTTAGCCAGTACTGTTTTGTTGTCCCTCGGAGTAAAAGGGAAAGTGAAGCAAG
>gene=chr10_92079365-92079625; species=bosTau
ACCTCGGAATGTCTGTGGAGTTTTTCAGT-CAGACGCTGTTCAGCTCTGCCCAGCCGAACAATCTGGGTGTGAATCATCACTGACTCATGGA-CCAGCTCGTGTCACCAGCAGTGCTCGCCTTAAGTCACAGTGACCTTTCCTGACCACCTGTAACGGCAGCACAGTGGGGACCGAAGTT-CTAGACAGTGTGCAGTG-ATGGGGTGGTGAGTGAGTACTGCTTC-TCGTCCCTGGGAGTGAAAGGGAAAGTGAAGCCAA
>gene=chr10_92079365-92079625; species=calJac
AACTTGGCATGTCTGTGGAGTTTTTCATACCAGATGCTGTTAAGCTTCTCATGGCAGAATGATCCGAGAATGAGTCATCACTGACTCGTGGATCCAGCTTGTTTCACCTGCAGTGCTCACTTTAAGTCACAATGACCTTTTCTGACTACTTGTAAAGGCAGCACAGTGGGGACTGCAGTTCCTGGAGAGTGCACCATTAATAGAGTAGTTAGCCAGTACTGTTTT-TTGTCTCTCTGAGTAAAAAGAACAGTGAAGCAAG
>gene=chr10_92079365-92079625; species=canFam
ACCCTGGAATGTCTGTGTAAGTTTTCAGT-CAGGCACTGTTTAGCTTCAGATAGCAGGAAGATCTGAGAATGAATCAGCACTGAATCCCGGATCCAGCTCCTTTCACCAG-GGCATTCACTTTAAGTCACAATGACCTCCTTTGATTACTCATCATGGCAGTGCAGGGGGGACTGCAGTTCCTGGATCACGTGCCTTTTATGGAGTGGTTAGTTAGTACTGTCCT-TCATCCCTGGAAGGAAAAGGGAAAGTGAAGCCAA
>gene=chr10_92079365-92079625; species=equCab
AACTTGGAATGCCTGTGGAGCAGTTCAAG-CAGATGCCATTAAGCTTCACAGGGCAGAATGACCTGAGAATGAAGCAGCACTGACTTATGGATCCATTCAGCTCCACCTGCAGTGCTCACTTTAAGTCGTGATAACCTTTTCTGACTACTTGTAATGATAGCACAGAGCGGGCCACAGTCCCCGGCCAGTGCCCCATTGATAGACTGCTTAGCTAGTACTGTTTC-TCGTCCCTTGGACTGAAAGGGAAAGTGAAGCCAA
>gene=chr10_92079365-92079625; species=gorGor
AACTTGGCATGTCTGTGGAGTTTTTCATACCAGATGCTGTTAAGCTTCGCATGGCAGAATGATCTGAGAATGAGTCATCACTGACTCATGGATCCAGCTTGTTTCACCTGCAGCGCTCACTTTAAGTCACAATGACCTTTTCTGACTACTTGTAATGGCAGCACAGTGGGGACTGCAGTTCCTGGAGAGTGCACCATTAATAGAGTAGTTAGCCAGTACTGTTTTGTTGTCCCTCGGAGTAAAAGGGAAAGTGAAGCAAG
>gene=chr10_92079365-92079625; species=panTro
AACTTGGCATGTCTGTGGAGTTTTTCATACCAGATGCTGTTAAGCTTCACATGGCAGTATGATCTGAGAATGAGTCATCACTGACTCATGGATCCAGCTTGTTTCACCTGCAGTGCTCACTTTAAGTCACAATGACCTTTTCTGACTACTTGTAATGGCAGCACAGTGGGGACTGCAGTTCCTGGAGAGTGCACCATTAATAGAGTAGTTAGCTAGTACTGTTTTGTTGTCCCTCGGAGTAAAAGGGAAAGTGAAGCAAG
>gene=chr10_92079365-92079625; species=papHam
AACTTGGCATGTCTGTGGAGTTTTTCATACCAGCTGCTGTTAAGCTTTGCATGGCAGAGTGATCTGAGAATGAGTCATCACTGACTCATGGATCCAGCTTGTTTCACCTGCAGTGCTCACTTTAAGTCACAGTGACCTTTCCTGACTACTTGTAATGGCAGCACTGTGGGGACTGCAGTTCCTGGAGAGTGCACCATTAATAAAGTAGTTAGCCAGTACTGTTTT-TTGTCCCTTGGAGTAAAAGGGAAATTGAAGCAAA
>gene=chr10_92079365-92079625; species=ponAbe
AACTTGGCATGTCTGTGGAGTTTTTCATACCAGATGCTGTTAAGCTTCGCATGGCAGAATGATCTGAGAATGAGTCATCACTGACTCATGGATCCAGCTTGTTTCACCTGCAGCGCTTACTTTAAGTCACAATCACCTTTTCTGACTACTTGTAATGGCAGCACAGTGGGGACTGCAGTTCCTGGAGAGTGCACCATTAATAGAGTAGTTAGCTAGTAGTGTTTTGTTGTCCCTCGGATTAAAAGGGAAAGTGAAGCAAG
>gene=chr10_92079365-92079625; species=rheMac
AACTTGGCATGTCTGTGGAGTTTTTCATACCAGCTGCTGTTAAGCTTTGCATGGCAGAGTGATCTGAGAATGAGTCATCACTGACTCATGGATCCAGCTTGTTTCACCTGCAGCGCTCACTTTAAGTCACAGTGACCTTTCCTGACTACTTGTAATGGCAGCACTGTGGGGACTGCAGTTCCTGGAGAGTGCACCATTAATAAAGTAGTTAGCCAGTACTGTTTT-TTGTACCTTGGAGTAAAAGGGAAATTGAAGCAAA
>gene=chr10_92685457-92685717; species=hg19
cctttcaatgagaaataattggtaacatttctcatgctaattaaccattaatctgtcaatactatcaaaggtaaagataggtaaagtacttgggattacctccactggagtgggggcagctcattagtgtctttcaaatgctaactaaccccaacagttgtaatcgcagagtcagggcttctcaggtgtgaactaacatttcttcaagcagtgattctctaagctgggtgcatcttagaatcctctgtgaagcttctaaa
>gene=chr10_92685457-92685717; species=bosTau
cctttcaatgacaaataattaggaacattt-taatgctaaataacaaataatcttctaatactattagggataaaga----taaagtgctta-ggtaatatcctctggagtgtgagcatcttattagcatttttcaaatgctgaccaaccatgacaagtataatttcccagttagggcatatcaCAAGTG-----CCCTTTCCTTGGGTGGTGGTTC-CAAGGCTGGGTGCATCTTAGAATC------------------
>gene=chr10_92685457-92685717; species=calJac
cctttcaatgagaaataattagtaacatttctaatgctaattaaccattaatccttcaatactatcaaaggtaaagataggtaaagtgtttaggattacctcctctggagtaggagcagctcattaacgtctttcaaatgctaactaaccccaacagctgtaatctcgtagttagggcttctcagatgtgaactaacgtttcttagagcagtggttctctaaattggatgcatctgagaatcctctg-------------
>gene=chr10_92685457-92685717; species=canFam
CCCTTCAGTGACAAATAATTTGTAATACTTCTAATGCTAATT---AAAGAATTGTTTAGTGCCATAAGAGGTAAAGACAGTTTAAGGGCATGTGGTAGCCTCTTCTAGAACATGCACAACTGATTGGCTTCTTATAAATTCTAACTAACCACAGAAAGTATACCATGACAGTTAGGGAACCTCAGCTATAAATTAACATTTCTCAGGGcagtgattctcaaggctgggtacatgtcagaat-gtccaggaagcattt-aa
>gene=chr10_92685457-92685717; species=equCab
cctctccgtgacaaataatttgtcctatttttaaagctaattaacaagaaatcctctagtactatttgatgtagagatagttaaaatgcttatgttagcctcctctggagcatgagaagctcataagcatcttttaaatgttaactaaccac---aagtgtaatttgccagttagagcacctcagaactgaactaacatttcctaggAcagtggttctcaaggctgggtacaccttagaatcatccgtgaagctttt-ag
>gene=chr10_92685457-92685717; species=gorGor
--------------------------------------------------------------------------------------------------------------------------------GTCTTTCAAATGCTAACTAACCCCAATAGTTGTAATCGCAGAGTTAGGGCTTCTCAGGTGTGAACTAACAGTTCTTCAAGcagtgattctctcagctgggtgcatcttagaatcctctgtgaagcctttaaa
>gene=chr10_92685457-92685717; species=panTro
CCTTTCAATGAGAAATAATTGGTAACATTTCTCATGCTAATTAACCATTAATCCTTCAATACTATCAAAGGTAAAGATAGGTAAAGTGCTTGGGATTACCTCCACTGGAGTGGGGGCAGCTCATTAGCGTCTTTCAAATGCTAACTAACCCCAACAGTTGTAATCGCAGAGTTAGGGCTTCTCAGGTGTGAACTAACATTTCTTCAAGcagtgattctctaagctgggtgcatcttagaatcctctgtgaagcttttaaa
>gene=chr10_92685457-92685717; species=papHam
cctttcaatgagaaataattggtaacatttctaatgctaattaaccattaatccttcaatactatcaaaggtaaagataggtaaagtgcttgggattacctccactggagtgggagcagctcattagcgtctttcaaatgctaactaaccccaacagttgtaatcacagagttaaggcttctcaggtgtgaactaacATTTCTTGGAGcagtggttctctaagctgggtgcatcttagaatcctctgtgaagctttttaa
>gene=chr10_92685457-92685717; species=ponAbe
cctttcaatgagaaataattggtaacatttctcatgctaattaaccattaatcctgcaatactatcaaaggtaaagataggtaaagtgcttgggattacctccactggagtgggagcagcttattagcgtctttcaaatgctaactaaGCCCAACAGTTGTAATCGCAGAGTTAGGGCTTCTCAGGTGTGAACTAACATTTCTTGGAGcagtgattctctaagctgggtacatcttagaatcctctgtgaagcttttaaa
>gene=chr10_92685457-92685717; species=rheMac
CCTTTCAATGAGAAATAATTGGTAACATTTCTAATGCTAATTAACCATTAATCCTTCAATACTATCAAAGGTAAAGATAGGTAAAGTGCTTGGGATTACCTCCACTGGAGTGGGAGCAGCTCATTAGCGTCTTTCAAATGCTAACTAACCCCAACAGTTGTAATCACAGAGTTAAGGCTTCTCAGGTGTGAACTAACATTTCTTGGAGcagtggttttctaagctgggtgcatcttagaatcctctgtgaagctttttaa
>gene=chr10_92998017-92998277; species=hg19
TTCTTGGGTACTGGTGCTGCTTTGACTTTAAGCAATTAGCATAACTTTACTCTTTAATGTATGCACCTTTGGATGCTTGAGCCCTACAACTCTTTCATGAGCAGCCTAGCTTAGTATAGCTTCTGGGAAGATAGGGTCCTACCCTTAGCCTTTTGGCTGATCCAGGTGAGGACTTGTTCTGGGCATGTCACATACCTCTCTATTTGGTCAAGCCTGGTAGACAACCAAGGATTGCCAACCCGTTGAGTACAATAAACCTT
>gene=chr10_92998017-92998277; species=bosTau
TCCCTGAGTACTGAGGCTGCCTTGGCCTCAAG---------CAGCTTTATTCTTGAAACTGTGCACCTCTGGACAAATGAGCCTGACATTTCTTTCTGCATCAACCTGGATTAGTATTG-TCCTGGGAAGACAGGCCCCTGCCCTTAGCCTTCTAGCTGACCCACATGAGGACTTGCTCTGGGTATGTCACGTGCCTCTCTGTTTGGCCAAGGGCCAGAGACAACCAGGAATTCC---------GAGAATGATAAACCTT
>gene=chr10_92998017-92998277; species=calJac
TTCTTGGGTACTAGTGCTGCTTTGACCATAAGCAATGAGCATAACTTTACT-TTTAATGTGTGCACCTTTGGATGCTTGAGCCCTACAACTCTTTCATGAGCAGCCTAGCTTAGTAGAGCTTCTGAGAGGATAGGATTCTACCTTTAGCCTTTTGGCTGATCCAGGTAAGGACTTGTTCTGGACATGTCACATGCCGCTCTATTTGGTCAAGCCCAGTAGACAACCAGGAATTGCCAAACCATTGAGTAAAGTAAACCTT
>gene=chr10_92998017-92998277; species=canFam
TCCTTGGACACTGATGCTGCCTTCACCTTAAGCAGTGAACACAGCCTTATTCTTGAAACTGTGCATGCCTGGGTGAATAAGCCTTACATTTCGTCCTTTAGCTGCCTAGATTAGTATAGCCTCTGGAAAGACAGGCTTCTACCCTTAGCCTTTTGGCTGACCTA---GAGGACTTGCTCTGGGCATGTCACGTGCCTTTA-TTTGGGCCAAGGCTGATAGACAGCCAGGAATTCCTGAACCTTTGAGTATGATAAACCTT
>gene=chr10_92998017-92998277; species=equCab
TCCTTGAGCACTGGTGCTGCCTTGGCCTTAAGCAGTTAACACAGCTTTATTCTTGAAACTGTGTTCTTCTGAATGGATGAGCTTTACATTTCTTTCTTCAACAACCTAGATTAGTACTGCTCCCATGAGGACAGGGTCCTACTTTTAGCCTTCTGGCTGACACAGGTGAGGACTTGCTCTGGGCATGTCCTGTGCCTCTCTTTTGGGCCAAGGCTGGTATACAACCAGGAATTCCTGACCCCTTGAGTGTGTTCAAACTT
>gene=chr10_92998017-92998277; species=gorGor
TTCTTGGGTACTGGTGCTGCTTTGACTTTAAGCAATTAGCATAACTTTACTCTTTAATGTGTGCACCTTTGGATGCTTGAGCCCTACAACTCTTTCATGAGCAGCCTAGCTTAGTATAGCTTCTGGGAGGATAGGGTCCTACCCTTAGCCTTTTGGCTGATCCAGGTGAGGACTTGTTCTGGGCATGTCACATACCTCTCTATTTGGTCAAGCCTGGTAGACAACCAAGGATTGCCAACCCGTTGAGTACAATAAACCTT
>gene=chr10_92998017-92998277; species=panTro
TTCTTGGGTACTGGTGCTGCTTTGACTTTAAGCAATTAGCATAACTTTACTCTTTAATGTGTGCACCTTTGGATGCTTGAGCCCTACAACTCTTTCATGAGCAGCCTAGCTTAGTATAGCTTCTGGGAGGATAGGGTCCTACCCTTAGCCTTTTGGCTGATCCAGGTGAGGACTTGTTCTGGGCATGTCACATACCTCTCTATTTGGTCAAGCCTGGTAGACAACCAAGGATTGCCAACCCGTTGAGTACAATAAACCTT
>gene=chr10_92998017-92998277; species=papHam
TTCTTGGGTACTGGGGCTGCTTTGACCTTAAGCAATTAGCATAACTTTACTCTTTAATGTGTGCACCTTTGGATGCTTGAGCCCTACAACTCTTTCATGAGCAGCCTAGCTGAGTATAGCTTCTGAGAGGATAGGGTCCTACCCTTAGCTTTTTGGCTGATCCGGGTGAGGACTTGTTCTGGGCATGTCACATACCTCTCTATTTGGTCAAGCCTGGTAGACAACCAAGGATTGCCAACCCGTTGAGTATGATAAACCTT
>gene=chr10_92998017-92998277; species=ponAbe
TTCTTGGGTACTGGTGCTGCTTTGACCTTAAGCAATTAGCATAACTTTACTCTTTAATGTGTGCACCTTTGGATGCTTGAGCCCTACAACTCTTTCATGAGCAGCCTAGCTTAGTATAGCTTCTGAGAGCATAGGGTCCTACCCTTAGCCTTTTGGCTGATCCAGGTGAGGACTTGTTCTGGGCATGTCACATACCTCTCTATTTGGTCAAGCCTGGTAGACAACCAAAGATTGCCAACCCGTTGAGTACAGTAAACCTT
>gene=chr10_92998017-92998277; species=rheMac
TTCTTGGGTACTGGGGCTGCTTTGACCTTAAGCAATTAGCATAACTTTACTCTTTAATGTGTGCACCTTTGGATGCTTGAGCCCTACAACTCTTTCATGAGCAGCCTAGCTTAGTATAGCTTCTGAGAGGATAGGGTCCTACCCTTAGCTTTTTGGCTGATCCAGGTGAGGACTTGTTCTGGGCATGTTACGTACCTCTCTATTTGGTCAAGCCTGGTAGACAACCAAGGATTGCCAACCCGTTGAGTATGATAAACCTC
>gene=chr10_95040028-95040137; species=hg19
ACCTGGGTCAGCTCAGTTTCTCTGGTCCCAGCTGTGCAAACAAATACCTGGGTCAACCCTAATTGGAGCCCTCTGTGAGCCCCCAGCCCCCTCCACTGATTCACCAAGA
>gene=chr10_95040028-95040137; species=bosTau
ACCCGGGTCAGCTCAGTTTCTCTGGTCCCAGCTGTGCAAACAAATGCCTAGGTCAACCCTAATTGGAGCCTC-TGTGAGCCTCCTGCCCCCTCCAGGGATTCACCAAGA
>gene=chr10_95040028-95040137; species=calJac
ACCTGGGTCAGCTCAGTTTCTCTGGTCCCAGCTGTGCAAACAAATACCTGGGTCAACCCTAATTGGAGCCCTCTGTGAGCCCCCAGCCCCCTCCACTGATTCCCCAAGA
>gene=chr10_95040028-95040137; species=canFam
ACCC-GGTCAGCTCAGTTTCTCTGGTCCCAGCTGTGCAAACAAATACCTGGGTCAGCCCTAATTGGAGCCCC-TGTGAGTCCCCTGCCCCCTCCAGTGATCCACCGAGT
>gene=chr10_95040028-95040137; species=equCab
ACTCGGGTCAGCTCAGTTCCTCTGGTCCCAGCTGTGCAAAC-AATACCTGGGTCAACCCTAATTGGAGCCTC-TGTGAGTCCCCTGCCTTCTCCAATGATTCCCCAAGA
>gene=chr10_95040028-95040137; species=gorGor
ACCTGGGTCAGCTCAGTTTCTCTGGTCCCAGCTGTGCAAACAAATACCTGGGTCAACCCTAATTGGAGCCCTCTGTGAGCCCCCAGCCCCCTCCACTGATTCACCAAGA
>gene=chr10_95040028-95040137; species=panTro
ACCTGGGTCAGCTCCGTTTCTCTGGTCCCAGCTGTGCAAACAAATACCTGGGTCAACCCTAATTGGAGCCCTCTGTGAGCCCCCAGCCCCCTCCACTGATTCACCAAGA
>gene=chr10_95040028-95040137; species=papHam
ACCTGGGTCAGCTCAGTTTCTCTGGTCCCAGCTGTGCAAACAAATACCTGGGTCAACCCTAATTGGAGCCCTCTGTGAGCCCCCAACCCCCTCCACTGATTCACCAAGA
>gene=chr10_95040028-95040137; species=ponAbe
ACCTGGGTCAGCTCAGTTTCTCTGGTCCCAGCTGTGCAAACAAATACCTGGGTCAACCCTAATTGGAGCCCTCTGTGAGCCCCCAGCCCCCTCCACTGATTCACCAAGA
>gene=chr10_95040028-95040137; species=rheMac
ACCTGGGTCAGCTCAGTTTCTCTGGTCCCAGCTGTGCAAACAAATACCTGGGTCAACCCTAATTGGAGCCCTCTGTGAGCCCCCAACCCCCTCCACTGATTCACCAAGA
>gene=chr10_95205377-95205637; species=hg19
CTGAGGGGTGGGGAGGTGTCACTGCCCACAGGCGCTGTGAGCCTGGGACTGCCTGGGTCTAGCCCATGCGGGTGTGGGCATGGAGCCCAGCTGACCGAGGCAGCTGGGAACTGTTTGCTAATAGGCCGGGGAGCAGCAGATGCAAAGTGAGGGCTCATGTTTGCACAGGCCATCGCCATGGCAACAGGAAAGTCAACAGGCAGGACATTCCTTAAGCTGTAGAAAACCCTTCCGCCCCAACCCTGCACTTCAGGTGAGGG
>gene=chr10_95205377-95205637; species=bosTau
CTGGGGAGGAACACTGCTGATGCGCCAGT--GCTGTGAGTGCTCAG-ACTGCCCAGTCCAGTT-CCTGTGGGTGTGGGCTCCGAGCTCAGGCAACCCAGGCAGCCCAGTGCAGTTTGCTTACATGCCCGGGGGCTGCAGACTCTCAA-GAGAGCT-CTGTTTACATAGTTGGTCTCCAAGGCAACAGGGAAGTCCACAGGCAGGACATGCCTTACACCTGTAGAAATTCCTTTGCCCCCACCCAGTGCTTCAGGTGAAGA
>gene=chr10_95205377-95205637; species=calJac
CTGAGGGATGGGGGGGTGTTACCGCCCGCAGGCGCTG-AAACCTGGGACTGCGTGGGTCTAGCCGGTGCGGGTGTGGGCACGGTGCACAGCTGACCCAGGCAGCTGGAAACTGTTTGCTAACAAGCCGGGGAGCAACAGATGCAAAGTGAGGGCTTGTGTTTGCACAGCCCATCTCCATGGCAACAGGAAAGTCAACAGGCAGGACATTCCTTAAGCTGTAGAAAACCCTTCGGGCCCCACCCTGCGCTTCAGGTGAGGG
>gene=chr10_95205377-95205637; species=canFam
CTGAGGAGGGACATCGCTGACATACCAGA--GCAATGCTTGCATGG-ACTGGCCT-GGCAGTCTGTTGTGGGTGTGGGCATGGTGCACAGGCAAC---------------CTGTTTTTTTCCAGGCTCA-GAGCAGCAGATGCTCAGTGAGAGTC-CTGTTTGCACAACTAGTTTCCACAGCAACAGGAATGTCAACAAGCAAGACATTCCTTAAGCTGGTAGAAAATCCTCTGCCCCAGCCTTGCACTTCAGGTAAAAG
>gene=chr10_95205377-95205637; species=equCab
CTGAGGAGGCATGTAGTTCCCGCGCCAGT--GCCCTGCATGCTTGG-ACTGGCCAGGGCGGTCCGCTGTGGGTGTGGGCACGGCGCACAGGCCACCCGGGCAG-CTGGCATTGTTTGCTGACAGGCCCCTGGGCAGCAGATGC----CAAGAGCT-GTATTTGCACGGCCAGTCTCCATGGCAACGGGAAAGTCAACAGGCAAGACATTCCTTAAGCTGGTAGAAGATCCTCTGCCCCCACCCTGGGCTTCAGGTGAGGG
>gene=chr10_95205377-95205637; species=gorGor
CTGAGGGGTGGGGAGGTGTCACTGCCCACAGGCGCTGTGAGCCTGGGACTGCCTGGGTCTAGCCCATGCGGGTGTGGGCATGGAGCCCAGCTGACCCAGGCAGCTGGGAACTGTTTGCTAATAGGCCGGGGAGCAGCAGATGCAAAGTGAGGGCTCATGTTTGCACAGGCCATCTCCATGGCAACAGGAAAGTCAACAGGCAGGACATTCCTTAAGCTGTAGAAAA----------------------------------
>gene=chr10_95205377-95205637; species=panTro
CTGAGGGGTGGGGAGGTGTCACTGCCCACAGGTGCTGTGAGCCTGGGACTGCCTGGGTCTAGCCCATGCGGGTGTGGGCATGGAGCCCAGCTGACCCAGGCAGCTGGGAACTGTTTGCTAATAGGCCGGGGAGCAGCAGATGCAAAGTGAGGGCTCATGTTTGCACAGGCCATCTCCATGGCAACAGGAAAGTCAACAGGCAGGACATTCCTTAAGCTGTAGAAAACCCTTCCGCCCCAACCCTGCGCTTCAGGTGAGGG
>gene=chr10_95205377-95205637; species=papHam
CCGAGGGGTGGGGAGGTCTCACTGCCCACAGGCGCTGTGAGCCTGGGACTGCCTGGGTCTAGCCCATGCGGGTGTAGGCATGGAGCACAGCCAGCCCAGGCAGCTGGGAACTGTTTGCTAACAGGCC-AGGAGCAGCAGATGCAAAACGAGGGCTCGTGTTTGCACAGGCCATCTCCATAGTAACAGCAAAGTCAACAGGCAGGACATTCCTTAAGTTGTAGAAAACCCTTCCGCCCCCACCCTGCGCTTCAGGTGAGGG
>gene=chr10_95205377-95205637; species=ponAbe
CTGAGGGGTGGGGAGGTGTCACTGCCCACAGGCGCTGTGAGCCTGGGACTGCCTGGGTCTAGTCCATGCAGGTGTGGGCATGGAGCCCAGCTGACCCAGGCAGCTGGGAACTGTTTGCTAACAGGCCGGGGAGCAGCAGATGCAAAGTGAGGGCTCATGTTTGCACAGGCCATCTCCATGGCAACAGGAAAGTCAACAGGCAGGACATTCCTTAAGCTGTAGAAAACCCTTCCGCCCCCA-CCTGCGCTTCAGGTGAGGG
>gene=chr10_95205377-95205637; species=rheMac
CTGAGGGGTGGGGAGGTCTCACTGCCCGCAGGCGCTGTGAGCCTGGGACTGCCTGGGTCTAGCCCATGCGGGTGTAGGCATGGAGCACAGCCAGCCCAGGCAGCTGGGAACTGTTTGCTAACAGGCC-AGGAGCAGCAGATGCAAAACGAGGGCTCGTGTTTGCACACGCCATCTCCATGGTAACAGCAAAGTCAACAGGCAGTACATTCCTTAAGTTGTAGAAAACCCTTCTGCCCCCACCCTGCGCTTCAGGTGAGGG
>gene=chr10_95601720-95602019; species=hg19
aggctgcccctccctgacttagggcttagggctggggtttagggatcactaattcctggaggcagtacagactcccctggagagtgcctttcatatgcaaaccaaccaacccagagtccacatacccacctcctttcacacttggggccttctgctctaatcaccccagggccaactcccaaacaatgagagatagccccctatgtatcagagccagctgaagttattcaaactgtccatcctaagcctgcttaccctgcctcacctgcttcttcctgcagcaggaataaaggctcttg
>gene=chr10_95601720-95602019; species=bosTau
---ctgcccctcc--------------------------aagggttagcaaattcctagagatagtaaagactaggttagtact----tttcatatgcacactaaccag-----------------------------------------------------------------------agacagttcc------------tacatccagaggccatgtgaattattcaactaaccaatcctca-------------gccttgcctatttcttccagcacaaacaataaa--------
>gene=chr10_95601720-95602019; species=calJac
aggctgctcctccctgacttggggcttagggctggggtttagggatcaccgattcctgagggctgtaaagactcccc---------------------gaaccaaccaacccagaccctacacacccttttcctttcacactcagggccatctgcactaatcaccccagggccaattcccaaacaatgagagatagcc-cctatatatcagagccagctgaaatcattcaaactgtccatcctaaacctgcttaccctgcctcaccagtttcttcctgcagaagcaat-aaggctcttt
>gene=chr10_95601720-95602019; species=canFam
agactgtgtcttcc-------------agggttag-------------------cctacagagagt--agatttgcttagatttctcttttcctatgcaaactaaccagtccagagcccatatccccacctcttctcaca--gagggtcccctgccctaaccatctcagggccaggtaccagacaactagagacagac-ct-ataccccagagctcactgaaattattcagacagctaatcctcagcctgcttaca-tgcctcacctgtttctttccacagaaacaataaacatacttg
>gene=chr10_95601720-95602019; species=equCab
------------------------------------------------------tcttggggtggcaaagacttgcttggtatgcatctttcatatgcaaactaaccaatccagggcccac-cctctgcttcctctcacactcagggtcctgtgccctaatcacctcaggaccaggtaccagacaactagagatagcc-cccacaccccagagcccactgaaattattcaatcagccaatcctcatcctgcttactctgcttcgcctgtttcttcctgcagaaacaataaagactcttg
>gene=chr10_95601720-95602019; species=gorGor
aggctgcccctccctgacttagggcttagggctggggtttagggatcactaattcctggaggcagtacagactcccctggagagtgc-tttcatatgcaaaccaaccaacccagagtccacatacccacctcctttcacacttggggccttctgctctaatcaccccagggccaattcccaaacaatgagacatagccccctatgtatcagagccagctgaaattattcaaactgtccatcctaagcctgcttaccctgcctcacctgcttcttcctgcagcaggaataaaggctcttg
>gene=chr10_95601720-95602019; species=panTro
aggctgcccctccctgacttagggcttagggctggggtttagggatcactaattcctggaggcagtacagactcccctggagagtgcctttcatatgcaaaccaaccaacccagagtccacatacccacctcctttcac--ttggggccttctgctctaatcaccccagggccaattcccaaacaatgagagatagccccctatgtatcagagccagctgaaattattcaaactgtccatcctaagcctgcttaccctgcctcacctgcttcttcctgcagcaggaataaaggctcttg
>gene=chr10_95601720-95602019; species=papHam
aggctgcccctccctgacttagggcttagggctggggtttagggatcactaattcctggaggcagtacagactcccctgaagagtgcctttcatatgcaaaccaaccaacccagagtccgcacacccacctcctttcacacttggggccatccgctctaatcaccccacagccaattaccaaacaatgagagatagccccctatgtatcagagccagctgaaattattcaaactgtccatcctaagcctgcttaccctgcctcacctgtttcttcctgcagaaagaataaaggctcttg
>gene=chr10_95601720-95602019; species=ponAbe
aggctgcccctccctgatttagggcttagggctggggtttagggatcactaattcctggaggcagtacagactcccctggagagtgcctttcatttggaaaccaaccaacccagagtccatatacccacctcctttcacactcagggccttctgctctaatcaccccagggccaattcccaaacaatgagagatagccccctatgtatcagagccagctgaaattattcaaactgtccatcctaagcctgcttaccctgcctcacctgtttcttccttcagcaggaataaaggctcttg
>gene=chr10_95601720-95602019; species=rheMac
aggctgcccctccctgacttagggcttagggctggggtttagggatcactaattcctggaggcagtacagactcccctgaagagtgcctttcatatgcaaaccaaccaacccagagtcagcacacccacctcctttcacacctggggccatccgctctaatcaccccacagccaattaccaaacaatgagagatagccgcctatgtatcagagccagctgaaattattcaaactgtccatcctaagcctgcttaccctgcctcacctgtttcttcctgcagaaagaataaaggctcttg
>gene=chr10_98105068-98105328; species=hg19
gaggcttgaaaatgttaaacaacttctccaaagtcgtacagctgctcagtggtaggtgtgacttaagagtccgtattctttccactgcTGTGTGACATGATTGAGCCAGGTGCTTCCCTGTGGTCAGGGAATGTGTGGCTCCACATGGTTCCTACCCTGAGATATTCAGAAACAATTAACTGCTTCCTCTCACACATCCTGCATAAGTTTCATTTGTATCCCAACTTGCACCAGGCTGACCTCAGCAACACTTCCATGAA
>gene=chr10_98105068-98105328; species=bosTau
------------------------------------------------------------------------------------------------ATGACCCAGCCACGGGCTTCCCTGTGGTCAGGGAACATGTGGCTCCCCCTGATTTCTACCCTGAGGTGTTCAGAGATAAAGAACTGCTCCTTCTCACATGTCCCCCTTGAGTATCatttatatCCCAACCTGCACCATGTTAGCCTTGGCAACCTGTCCATGGA
>gene=chr10_98105068-98105328; species=calJac
gaggcttagaaatgtttaatgacttctccaaagtcatacaactgctcagtggtaggtctgatttaagagtccatattctttccac-gctatatgacatgactaagccatgtgcttccctgTGATCATGGGATGTGTGGCTCCACACGATTTCTACCTTGAGATATTCAGAAACAAGTAACTGCTTCCTCTCACACATCCTGCATAAGTTTCATTTATATCCCAGCTTACACCAGGCTGACCTTGGCAACACTTCCATGGA
>gene=chr10_98105068-98105328; species=canFam
-------------------------------------------------------------------------------------------------TGACCCAGCTCTGTGCTATCCAGTGCTCAGGGAACACATGACTCCCCATGATTTCTACTTTGAGATGTTCAGAAATAAGAAATTACTTCCCCTCATACATCCCCTTTAAGTTTTATTTATATCCCAACTTGTACCACGCTGGCTCTGGCAACCTTCCCATGGA
>gene=chr10_98105068-98105328; species=equCab
------------------------------------------------------------------------------------------------ATGATCCAGTCACATGCTGCACTGTGGTCAGGGACTGTGTGGTTCCACATGATTTCTACCCTGAGATGTTCAGAAACAAGGAACTGCTTCCCCTTGCACATTCCCTGTAAGCTTCATTTATGTCCCAATTTGTACCATGTTGGCCTTGGCAACTCTCCCATGGA
>gene=chr10_98105068-98105328; species=gorGor
gaggcttg-aaatgttaaacaacttctccaaagtcgtacagctgctcagtggtaggtgtgacttaagagtccatattctttccactgcTATGTGACATGATTGAGCCAGGTGCTTCCCTGTGGTCA--------------------------------------------------------------------------------------------------------------------------------------
>gene=chr10_98105068-98105328; species=panTro
gaggcttg-aaatgttaaacaacttctccaaagtcgtacagctgctcagtggtaggtgtgacttaagagtccatattctttccactgcTGTGTGACATGATTGAGCCAGGTGCTTCCCTGTGGTCAGGGAATGTGTGGCTCCACATGATTCCTACCCTGAGATATTCAGAAACAATTAACTGCTTCCTCTCACACATCCTGCATAAGTTTCATTTGTATCCCAACTTGCACCAGGCTGACCTCAGCAACACTTCCATGAA
>gene=chr10_98105068-98105328; species=papHam
gaggcttggaaatgttaaacaacttctccaaagtcgtacagctgctcagtggtagctgtgacttaagaatccatattctttccactgcTGTATGACGTGACTGAGCCATGTGCTTCCCTGTGGTCAGGGAATGTGTGGTTCCACGTGATTTCTACCCTGAGATATTCAGAAACAATTAACTGCTTCCTCTCATACATCCTGCATAAGTTTCATTTATATCCCAACTTGCACCAGGCTGACCTTGGCAACACTTCCATGAA
>gene=chr10_98105068-98105328; species=ponAbe
gaggcttggaaatgttaaacaacttctccaaagttgtacagctgctcagtggtaggtgtgacttaagagtctgtattctttccactgcTGTGTGACATGATTGAGCCATATGCTTCCCTGTGGTCAGGGAATGTGTGGCTCCACATGATTTCTACCCTGCGATATTCAGAAACAATTAACTGCTTCCTCTCACACATCCTGCATAAGTTTCATTTGTATCCCAACTTGCACCAGGCTGACCTCAGCAACACTTCCATGAA
>gene=chr10_98105068-98105328; species=rheMac
gaggcttggaaatgttaaacaacttctccaaagtcatacagctgctcagtggtaggtgtgacttaagaatccatattctttccactgctgtatgacgtgactgagccatgtgcttccctgTGGTCAGGGAATGTGTGGTTCCACGTGATTTCTACCCTGAGATATTCAGAAACAATTAACTGCTTCCTCTCATACATCCTGCATAAGTTTCATTTATATCCCAACTTGCACCAGGCTGACCTTGGCAACACTTCCATGAA
>gene=chr10_102974524-102974784; species=hg19
TTCACTCAGGAGCTTGTAGTTTGGGAGTGGGACCGCGTCAGGATGGCTATCCGGGCTCCGGATGGGTGGGGAAAGGGGTGGCTTAAGGGCGGGCACTGCTGCTGAGCGTCAAGTACCGCTAGGTGGCGCTCGAAGCCCGCGTCACAGAGAAGCGGGGCCTTTCGAACACCTGTGCTCAAGAGGGGGCGGGCTTGGAGACCCGAGAGGGCTGCAGGAAGAAAGAGCCTGGACCCTAGGATCCTCCCTGAAACAGCGGGATG
>gene=chr10_102974524-102974784; species=bosTau
CTCACGTAAGGGCTTGAGGTGTGAGGGTGAGA---------------CTTTGGGGTTCTGGGTGGGGGGAAAAG----GGGTTGAAGGGTGCGTGCTGCTGGTGCACGTCAAATGCCACTAGGTGGCACTCCAAGCCCGCGTCTCAGAGAAGCGCAGGTTTTTGAAGAGCCTGGCTCCACTCCGAATTTAGCTTGAAACTAGGGAGGGCTACAGAAAGGATCCAGCTGAGTCTGAGGGTCTTCACTGCAACGGAAGGACG
>gene=chr10_102974524-102974784; species=calJac
TTCACGCATAAGCGTGTGATTTGGGAGTGGGACCGCGTCAATGTGGATAGCCGAGCTC-AGGTGGGTGGGGAAAGGGGTGGCTGAAGGGCGCACGCTGCTGCTGAGCATCAAGTACCGCTAGGTGGCGCTCGAAGCCCGTGTCATAGAGAAGCGCGGCCTTTCGAAGACCTGTGCACAAGAGGGGATCGGCTTGGAGACCCGAGAGGGCTGCAGGAAGAAAGAGCCCAGACCCTATGATCCTCCCAGAAACAGCGGGATG
>gene=chr10_102974524-102974784; species=canFam
CTCACGGAAGGGCTTGTGGTGTGAGAGTGGGACTGCGTCGGGATAGGCGTTGGGGTTCCAGGATGGGAGGGGAC-----GGCAGGAGGGCGCACGCTGCTGTTGCGCATCAAATGCCGCTAGGTGGCGCTCGAAGCCTGCATCAGAGAAACGCA--GGTTTTGGAAAA--GTGGCTCAGGAGGGGGCTGGCTTGGAGCCCCTTGAGGGCTGCAGGAAGGAGCCAGCTGCGTCCAAGGATCCTCACTGGAACTGAGGGACA
>gene=chr10_102974524-102974784; species=equCab
CTTACCTAAGGGCTT---GTGTAAGAGTGCGACTGCGTCGGGCTGGGCGTTGGGGTTCCAGGCTGGGGGGAAAA----TGGCTGAAGCACGCGTGTTGCTGTTGCGCGTCAAATGCCACTAGGTGGCGCTCGAAGCCCGTATCACAGAGAAGCACCGGTTTTTGAAGACCCTGGCTCAAGAGGGGGTTGGCTGCGAGCCCAGCTAGGGCTGCAGGAAGGAGCCAGCTGGGTCCGAGGATCCTCAATGACACAGAGGGATG
>gene=chr10_102974524-102974784; species=gorGor
CTCACGCAGGAGCTTGTAGTTTGGGAGTGGGACCGCGTCAGGGTGGCTATCCGGGCTCCGGGTGGGTGG-GAAAGGGGTGGCTTAAGGGCTGGCACTGCTGCTGAGCGTCAAGTACCGCTAGGTGGCGCTCGAAGCCCGCGTCACAGAGAAGCGCGGCCTTTCGAA-ACCTGTGCTCAAGAGGGGGCGGGCTTGGAGACCCGAGAGGGCTGCAGGAAGAAAGAGCCTGGACCCTAGGATCCTCCCTGAAACAGCGGGATG
>gene=chr10_102974524-102974784; species=panTro
TTCACGCAGGAGCTTGTAGTTTGGGAGTGGGACCGCGTCAGTGTGGCTATCCGGGCTCCGGATGGGTGGGGAAAGGGGTGGCTTAAGGGCGGGCACTGCTGCTGAGCGTCAAGTACCGCTAGGTGGCGCTCGAAGCCCGCGTCACAGAGAAGCGCGGCCTTTCGAACACCTGTGCTCAAGAGGGGGCGGGCTTGGAGACCCGAGAGGGCTGCAGGAAGAAAGAGCCTGGACCCTAAGATCCTCCCTGAAACAGCGGGATG
>gene=chr10_102974524-102974784; species=papHam
CTCACGCAGGGGCTTGTAGTTTGGGAGTGGGACCGCGTCAGTGTGGCTATCCGGGCTCTGGGTAGGTGGGGAAAGGGGTGGCTGAAGGGTGGGCTCTGCTGTTGGGCGTCAAGTGCCGCTAGGTGGCGCTCGAAGCCCGCGTCACAGAG----------------------------AAGAGGGGGCCGGCTTGGAGACCTGAGAGGGCTGCGGGAAGAAAGAGCCTGGACCCTAGGATCCTCACCCAAACAGCGGGATG
>gene=chr10_102974524-102974784; species=ponAbe
CTCACGCAGGAGCTTGTAGTTTGGGAGTGGGACCGCGTCGGGGTGGCTATACGGGCTCCGGATGGGTGGGGAAAGGGGTGGCTGAAGGGCGGGCGCTGCTGCTGAGCGTCAAGTACCGCTAGGTGGCGCTCGAAGCCCGCGTCACAGAGAAGCGCGGCCTTTCGAAGACCTGTGCTTAAGAGGGGGCGGGCTTGGAGACCCGAGAGGGCTGCAGGAAGAAAGAGCCTGGACCCTAGGACCCTCCCCGAAACAGCGGGATG
>gene=chr10_102974524-102974784; species=rheMac
CTCACGCAGGGGCTTGTAGTTTGGGAGTGGGACCGCGTCAGTGTGGCTATCCGGGCTCTGGGTAGGTGGGGAAAGGGGTGGCTGAAGGGTGGGCGCTGCTGTTGAGCGTCAAGTGCCGCTAGGTGGCGCTCGAAGCCCGCGTCACAGAG----------------------------AAGAGGGGGCCGGCTTGGAGACCTGAGACGGCTGCGGGAAGAAAGAGCCTGGACCCTAGGATCCTCACCGAAACAGCGGGATG
>gene=chr10_103045496-103045756; species=hg19
GCTGCATGGCAGAGCAGGGGTTAACAGGGAGAGGCTGCAAGGCTGGAGCTGCGAGGCTGGAGCAGGCGGTGGCTCCCGCCTCTTCACCACCCCCCTCAAGAGTTGCTGACTCTTCCTTTTTGTTCGGGCTGACAGCGAGCACCTGGTGTGCTCCTGCAACAATATTGTTCCTGcctccctccccccaggccccaggctcccttccctctccccctccccgcccgccggcaaccttcccctctgcctcctctttcccttgc
>gene=chr10_103045496-103045756; species=bosTau
GCAGCGTGGCAGAGTAGGGGTTAACAGGGAGAGGCTGCA--------------AGACTGGAGCAGGCGGTGGCTCCCGCCT-CCC-CCCCCCCCCCCCAGAGTTGCTGACTCTTCCTTTTTGTTCGGGCTGACAGCGAGCACCTGGTGTGCTCCTGCAACAATATTGTTCCTGCCTCCCTCCCTCCAGGCCCCAGGCTcccctctctctccccctccccacccgcaggcagccttcccctccatctcctcttccccctag
>gene=chr10_103045496-103045756; species=calJac
GCTATATGGCAGAGCAGGGGTTAATGGGGAGAGGCTGCAAGGCTGGAGCTGC-AAGCTGGAGCA-GCGGTGGCTCCCGCCTCCTCA-CACCCCCCTTCAGAGTTGCTGACTCTTCCTTTTTGTTCGGGCTGACAGCGAGCACCTGGTGTGCTTCTCCAACA---------------------------------------------------------------------------------------------------
>gene=chr10_103045496-103045756; species=canFam
GCTAGGTGGCAGAGCAGGGGTTAATGGGGAGAGGCTGCG--------------AGGCTGGAGCAGGCGGTGGCTCCCGCCT-----------------------------------------------------------------------------------------------------------------------------------------------------------------------------------
>gene=chr10_103045496-103045756; species=equCab
-------------------------------------------------------------------------------------------------------------------------------------------------------------------------------------------------------------------------------------------------------------------C
>gene=chr10_103045496-103045756; species=gorGor
GCTGCATGGCAGAGCAGGGGTTAACAGGGAGAGGCTGCAAGGCTGGAGCTGCGAGGCTGGAGCAGGCGGTGGCTCCCGCCTCCTCACCACCCCCCTCAAGAGTTGCTGACTCTTCCTTTTTGTTCGGGCTGACAGCGAGCACCTGGTGTGCTCCTGCAACAATATTGTTCCTGcctccctccccccaggccccaggctcccttccctctccccttccccgcccgccggcaaccttcccctctgcctcctctttcccttgc
>gene=chr10_103045496-103045756; species=panTro
GCTGCATGGCAGAGCAGGGGTTAACAGGGAGAGGCTGCAAGGCTGGAGCTGCGAGGCTGGAGCAGGCGGTGGCTCCCGCCTCTTCACCACCCCCCTCAAGAGTTGCTGACTCTTCCTTTTTGTTCGGGCTGACAGCGAGCACCTGGTGTGCTCCTGCAACAATATTGTTCCTGcctccctccccccaggccccaggctcccttccctctccccctccccgcccgccggcaaccttcccctctgcctcctctttcccttgc
>gene=chr10_103045496-103045756; species=papHam
GCTGCATGGCAGAGCAGGGGTTAACGGGGAGAGGCTGCAAGGCTGGAGCTGCGAGGCTGGAGCAGGCGGTGGCTCCCGCCTCCTCACCACCCCCCTCAAGAGTTGCTGACTCTTCCTTTTTGTTCGGGCTGACAGCGAGCACCTGGTGTGCTCCTGCAACAATATTGTTCCTGcctccctccccccaggccccaggctcccttccctctccccctccccacccgccggcaaccttcccctctgcctcctctttcccttgc
>gene=chr10_103045496-103045756; species=ponAbe
--------------------------------------------------------------------------------------------------------------------------------------------------------------------------------------------------------------------------------------------------------------------
>gene=chr10_103045496-103045756; species=rheMac
GCTGCATGGCAGAGCAGGGGTTAACGGGGAGAGgctgcaaggctggagctgcgaggctggagcAGGCGGTGGCTCCCGCCTCCTCACCACCCCCCTCAAGAGTTGCTGACTCTTCCTTTTTGTTCGGGCTGACAGCGAGCACCTGGTGTGCTCCTGCAACAATATTGTTCCTGcctcccttcccccaggccccaggctcccttccctctccccctccccacccgccggcaaccttcccctctgcctcctctttcccttgc
>gene=chr10_104102292-104102552; species=hg19
CTTGGAAAATGCTACCCAATCTGCCAATTAATTAAAGCGTTAATCTGAGGAGCAGCCGGGCCCAGGGAATGTTTACCCAGGGAGGAGTGGGGGTGGTAGGAACTGAGTAGGCAGCTCCCTATATTTGCATGAAAATGAAGGTGCTTAGGAAACCCTGCTTCCTTTTGTCTCTAAAGGTGGGGCAGCCTAGATCACATCCCTAAACACTTTTGGTCTCTTTAGGAAGCCTTTTAGGGAGCTGGTCTCTGAAAGATGAAAGC
>gene=chr10_104102292-104102552; species=bosTau
CTTGGAAAATGCTACCCAATCTGCCAATTAATTAAAGCATTAATCTGCGGAGCAGCCGGG-CCAGGGAATATTTACCCTGAGAG----GGGTGTGGTAGGAATTGAGTCGGAAGCTCCCTGTATTTGCATGAAAATGGAGGTGCTTAGGAAACCCAGCTTCCTTTTGTCTCTAAAGGTGGGGCAGCCCTTATCCAGTCCCTAAATCTTTCTAGCCTATTTAGGAATCCTTTTAGGAAGCTAGTGTCTGATGTATGATAGC
>gene=chr10_104102292-104102552; species=calJac
CTTGGAAAATGCTACCCAATCTGCCAATTAATTAAAGCATTAATCTGAGGAGCAGCCGGGCCCAGGGAATGTTTACTCAGGAAGGGGGGGGGGTGGTAGGAATTGAGTAGGCAGCTCCTTACATTTGCATGAAAATGAAGGTGCTTAGAAAACCCTCCTTCCTTTTGTCTCTAAAGGTGGGGCAGCCTAGATCACATCCCTAAACATTTTTAGCCTCTTTAGGAAGCATTTTAGGGAGCTGGTCTCTGAAAGGTAAAAGC
>gene=chr10_104102292-104102552; species=canFam
CTTGGAAAATGCTACCCAATCTGCCAATTAATTAAAGCATTAATCAGAGGAGCAACCGGGCCCGGGAACTGTTTACTCAAAGAG----GGAGGTGGTAGGAAATGAGTGGG-AGCTCCCTACATTTGCATGAAAATGAAGGTACTTAGAAAACCTAGCTTTCTTTTGTCTCTAAAGGT-GGGCAGCCTTGATCACGTCCTCAAATCTTTCTGGGCAATTTAGGAAGCCTTTTAGGGAGCTGGTCTCTGAAAGATGAAAGC
>gene=chr10_104102292-104102552; species=equCab
CTTGGAAAATGCTACCCAATCTGCCAATTAATTAAAGCACTAATCTGGGGAGCAGCCGGGCCCAGAGAATGTTTACCC--AGAG----AGAGGTGGTAGGAATTGATTGGGAAGCTCCCTGCATTTGCATGAAAATGAAAGTGCTTAGGAAACCCAGCTTCCTTTTGTCTCTAAAGGT-AAGCAGCCTTGATCATGTCCCTAAATCTTCCTGTCTTATTTAGGAAGCCTTTTAGGGAGCTGGT-TCTGAAAGATGAAAGC
>gene=chr10_104102292-104102552; species=gorGor
----------------------------------------------------------------------------------------------------------------------------------------------------------------------------------------------------------------------------------------------------------AGATGAAAGC
>gene=chr10_104102292-104102552; species=panTro
CTTGGAAAATGCTACCCAATCTGCCAATTAATTAAAGCATTAATCTGAGGAGCAGCCGG-CCCAGGGAATGTTTACCCAGGGAGGAGTGGGGGTGGTAGGAACCGAGTAGGCAGCTCCCTATATTTGCATGAAAATGAAGGTGCTTAGGAAACCCTGCTTCCTTTTGTCTCTAAAGTTGGGGCAGCCTAGATCACATCCCTAAACACTTTTGGTCTCTTTAGGAAGCCTTTTAGGGAGCTGGTCTCTGAAAGATGAAAGC
>gene=chr10_104102292-104102552; species=papHam
CTTGGAAAATGCTACCCAATCTGCCAATTAATTAAAGCATTAATCTGAGGAGCAGCCGGGCCCAGGGAATGTTTACCCAGGGAGGAGGGGGGGTGATAGGAATTGAGTAGGCAGCTCCCTATATTTGCATGAAAATGAAAGTGCTTAGGAAACCCTG----CTTTTGTCTCTAAAGGTGGGACAGCCTAGATCACATCCCTAAACATTTTTGGTCTCTTTAGGAAACCTTTTAGGGAGCTGGTCTCTAAAAGATGAAAGC
>gene=chr10_104102292-104102552; species=ponAbe
CTTTGAAAATGCTACCCAATCTGCCAATTAATTAAAGCATTAATCTGAGGAGCAGCCGGGCCCAGGGAATGTTTACCCAGGGAGGAGTGGGGGTGGTAGGAATTGAGTAGGCAGCTCCCTATATTTGCATGAAAATGAAGGTGCTTAGGAAACCCTGCTTCCTTTTGTCTCTAAAGGTGGGGCAGCCTAAATCACATCCCTAAACATTTTTGGTCTCTTTAGGAAGCCTTTTAGGGAACTGGTCTCTGAAAGATGAAAGC
>gene=chr10_104102292-104102552; species=rheMac
CTTGGAAAATGCTACCCAATCTGCCAATTAATTAAAGCATTAATCTGAGGAGCAGCCGGGCCCAGGGAATGTTTACCCAGGGAGGAGGGGGGGTGATAGGAATTGAGTAGGCAGCTCCCTATATTTGCATGAAAATGAAAGTGCTTAGGAAACTCTG----CTTTTGTCTCTAAAGGTGGGACAGCCTAGATCACATCCCTAAACATTTTTGGTCTCTTTAGGAAACCTTTTAGGGAGCTGGTCTCTAAAAGATGAAAGC
>gene=chr10_104536760-104537020; species=hg19
CCCTGTGGCAGAGACTTGATTGCTCGGTGAGCCGCCCTTTGAAGTGGGAGCACTGCATTCATTCCAGCCGGTAAAGCAGTGTGGAATGAGAGAACAGTAGCAAGCCACCAACTGCTGTCTGCTGAGAACACAGCTGTTGCCAACTATTTGTTCCAGGGCTTCTGAGAGTCAGACACCCCCACCCCCTCTTCGTCTGAGAGGCATGTCTGTATCGGAATGTGTAACTGTAACCAGCAGCTGCTGGCCATAAGGGGTGGGGA
>gene=chr10_104536760-104537020; species=bosTau
CCCCGTGGCAGAGACTTGAGTAC-TTGCGAGCTGCCGTTTGAAGTAGGGGCACT----GAGTTATAGCCGGTAACCTAGTGTGGAATGAGAAAACAGT----AGCGACCAACTGCGGTCTTCTGAGAACACAGCTGTTGCCAACTATTTGTTCCAGGGCTTCTGAGATCAGGCCACCCCCGCCCCTCTTTGGTCTGAGAGGCATGTCTGTATTGGAATGTGTAGCTGTAATCAGCAGC----GGCTGTAAGCGGTGGGGA
>gene=chr10_104536760-104537020; species=calJac
CCCTGTGGCAGAGACTTGATTGCTTGGTGAGCCGTCCTTTGAAGTGGGGGCACTGCATTCATTCTGGCTGGTAAAGCAGTGAGGAAGGAGAGAACAGTAGCAAG---CCAACTGCTGTCTGCTGAGAACACGGCTGTTGCCAACTATGTGTTCCAGGGCTTCTGGGAGTTGGACACCCCCACCCCCTCTGCGTCTGAGAGGCATGTCTGTATCGGAATGTGTAACTGTAACCAGCAGCTGCTGGCTGTAAGGGGTGGGGA
>gene=chr10_104536760-104537020; species=canFam
CCCTGTGGTAGAGTCTTGATAGCTATGCAAACTGCTGTTTGAAGTAGAGGCACT----AAATTATAGCCCGTAACCTGGTGTGGAATGAGAAAACAGTAGCAAGAGACCAACTGCTGTCTGCTGAGAACACAGCTGTTGCCAACTATTTGTTCCAGGGCTTCTGAGAGTTGGCCACCCCACCCCCCCTTTGGTCTAAGAGGCATGTCTGTATCGGAATGTGTGACTGTAACCA---GT----GGCTGTAAGAGGTAGGGA
>gene=chr10_104536760-104537020; species=equCab
CCCTGTGGCAGAGACTTGATTGGTTTGCGAGCCGCACTTTGAAGTAGGGGCACT----AAATTATCACCGGTAACCTAGTGTGGAATGAGAGAACAGTAGCGAGCGAGCAACTGCTGTCTGCTGAGAACACAGCTGTTGCCAACTATTTGTTCCAGGCCTTCTGAGAGTTGGCCACCTCCCACCCTCTTTGGTCTGAGAGGCATGTCTGTATCGGAATGTGTAACTGTAACCAGTGGT----GGCTGTAGGAGGTGGGGA
>gene=chr10_104536760-104537020; species=gorGor
CCCTGTGGCAGAGACTTGATTGCTCGGTGAGCCGCCCTTTGAAGTGGGGACACTGCATTCATTCCAGCCGGTAAAGCAGTGTAGAATGAGAGAACAGTAGCAAGCCACCAACTGCTGTCTGCTGAGAACACAGCTGTTGCCAACTATTTGTTCCAGGGCTTCTGAGAGTCGGACACCCCCACCCCCTCTTCGTCTGAGAGGCATGTCTGTATCGGAATGTGTAACTGTAACCAGCAGCTGCTGGCCATAAGGGGTGGGGA
>gene=chr10_104536760-104537020; species=panTro
CCCTGTGGCAGAGACTTGATTGCTCGGTGAGCCGCCCTTTGAAGTGGGAGCACTGCATTCATTCCAGCCGGTAAAGCAGTGTGGAATGAGAGAACAGTAGCAAGCCACCAACTGCTGTCTGCTGAGAACACAGCTGTTGCCAACTATTTGTTCCACGGCTTCTGAGAGTCGGACACCCCCACCCCCTCTTCGTCTGAGAGGCATGTCTGTATCGGAATGTGTAACTGTAACCAGCAGCTGCTGGCCATAAGGGGTGGGGA
>gene=chr10_104536760-104537020; species=papHam
CCCTGTGGCAGAGACTTGATTGCTCGGTGAGCCGCCCTTTGAAGTGGGGACACTGCATTCATTCCAGCCGGTAAAGCAGTGTGGAATGAGAGAACAGTAGCAAGCCACCAACTGCTGTCTGCTGAGAACACAGCTGTTGCCAACTATTTGTTCCAGGGCTTCTGAGAGTCGGACACCCCCACCCCCTCTTCGTCTGAGAGGCATGTCTGTATCGGAATGTGTAACTGTAACCAGCAGCTGCTGGCTGTAAGGGGTGGGGA
>gene=chr10_104536760-104537020; species=ponAbe
CCCTGTGGCAGAGACTTGATTGTTCGGTGAGCCGCCCTTTGAAGTGGGGGCACTGCATTCATTCCAGCCGGTAAAGCAGTGTGGAATGAGAGAACAGTAGCAAGCCACCAACTGCTGTCTGCTGAGAACACAGCTGTTGCCAACTATTTGTTCCAGGGCTTCTGAGAGTCGGACACCCCCACCCCCTCTTCGTCTGAGAGGCATGTCTGTATCGGAATGTGTAACTGTAACCAGCAGCTGCTGGCTGTAAGGGGTGGGGA
>gene=chr10_104536760-104537020; species=rheMac
CCCTGTGGCAGAGACTTGATTGCTCGGTGAGCCGCCCTTTGAAGTGGGGGCACTGCATTCATTCCAGCCGGTAAAGCAGTGTGGAATGAGAGAACAGTAGCAAGCCACCAACTGCTGTCTGCTGAGAACACAGCTGTTGCCAACTATTTGTTCCAGGGCTTCTGAGAGTCGGACACCCCCACCCCCTCTTCGTCTGAGAGGCATGTCTGTATCGGAATGTGTAACTGTAACCAGCAGCTGCTGGCTGTAAGGGGTGGGGA
>gene=chr10_105041566-105041826; species=hg19
CCCGGCATCCTTCCAGCCACGGGCTGCGATGCTCAGACGAGCTAAGACGATGCTCAGCGTTTGTCTTAGCTCCTCCAGGAGAGACCCCAGCTGGAGCTGGGCGTGCCGCTCTCCGGTTCCCTCAGGCTAAGCCGGCAGCAGCTGCGTGGTTGGGGGAGGGGACAGACTGCAGCGCTCTGCTCAGATCTCGAGCTGGAGGCCATCTTTGGCAGGGCTTCTGAAGGGCAATGCAAGACACAGCCTGATGTGGGGAGGAGAGC
>gene=chr10_105041566-105041826; species=bosTau
GTCCACATCCTTCGAGCCCCGAGG----------------------AGGATGCTCAGCACTCTGGTTAGCCATTCCAGGAGAGACCC---TTGGAA-TGGGAGTGCCTCTCTCCTGTTCCCTCAGTCTAAGTCAGCAGCTGCTGCGTGGTTGGGGGAGGGGGCAGACTGCAGCGCTTTGCTCAGATTTCCAGCTGGAGGCCATCTTTGGCAGGGCTTTTGAAGGGCAATGCAAG--ACTGCCTAGGGTGGGGAAGAAAGC
>gene=chr10_105041566-105041826; species=calJac
CCCGGCATCCTTCCAGCCATGGGC----------------------ACAACGCTCAGCATTTGTGTGAACTCCTCCAGGAGAGACCCCAGCTGGAGCTGGGCGTGCCGCTCTCGCGTTCCCTCAGGCTGAGCCGGCAGCCGCTGCGTGGTTGGGGGAGGGGACGGACTGCGGCTCTCTGCTCAGATCTCGAGCTGGAGGCCATCTTTGGCAGGGCTTTTGAAGGGCAATGCAAGACACAGCCTGATGTGGGGAGGAGAGC
>gene=chr10_105041566-105041826; species=canFam
GCCTGCATCCTTCCAGCCCTTGGG----------------------AAGATGTTCAGCACTCATCTTAGCTACTCCAGGAGAGACCCCAGCTGGAACTGGGAGTGC--CTCTGCCATTCCCTCAGGCTAAGCCAGCAGCAGCTGCGTGGTTGGGGGAGGGGGCAGACTGCAGTGTTCTGCTCACATTTCCAGCTGGAGGCCATCTTTGGCAGGGCTTTTGAAGGGCAATGTGAG--ACAGTCTGGTGGGGGGAAGAGAGC
>gene=chr10_105041566-105041826; species=equCab
GCCCGCATCCTTCCAGCCCT--------------------------AAGAAGCTCATCACTTGTCTCAGCTACTCCGGGAGAGACCCCAGCTGGAGCTGGGAGTGCCTCTCTCCCATCCCCTCAGGCTAAGCCAGGAGCAGCTGCGTGGTTGGGGGAGGGGGTGGACTGCAGTG--CTGCTCAGATTCCGAGCTGGAGGCCATCTTTGGCAGGGCTTTTGAAGGGCAATGCGAGACACAGCCTGGCGTGGGGAAGAGAGC
>gene=chr10_105041566-105041826; species=gorGor
--------------------------------------------------------------------------------------------------------------------------------------------------------------------------------------------------------------------------------------------------------------------
>gene=chr10_105041566-105041826; species=panTro
CCCGGCATCCTTCCAGCCACGGGCTGCGATGCTCAGACGAGCTAAGACGACGCTCAGCGTTTGTCTTAGCTCCTCCAGGAGAGACCCCAGCTGGAGCTGGGCGTGCCGCTCTCCGGTTCCCTCAGGCTAAGCCGGCAGCAGCTGCGTGGTTGGGGGAGGGGACAGACTGCAGCGCTCTGCCCAGATCTCGAGCTGGAGGCCATCTTTGGCAGGGCTTCTGAAGGGCAATGCAAGACACAGCCTGATGTGGGGAGGAGAGC
>gene=chr10_105041566-105041826; species=papHam
CCCGGCATCCTTCCAACCATGGAC----------------------ACAATGCTCAGCGTTTGTCTTAGCTCCTCCAGGAGAGACCCCAGCTGAAGCTGGGCGTGCCGCTCTCCCGTTCCCTCAGGCTAAGCCGGCAGCAGCTGCGTGGTTGGGGGAGGGGACAGACTGCAGCGCTCTGCTCAGATCTCGAGCTGGAGGCCATCTTTGGCAGGGCTTCTGAAGGGCAATGCAAGACTCAGCCTGATGTGGGGAGGAGAGC
>gene=chr10_105041566-105041826; species=ponAbe
CCCGGCATCCTTCCAGCCACGGGCTGCGATGCTCAGACGAGCTAAGACGATGCTCAGCGTTTGTCTTAGCTCCTCCAGGAGAGACCCCAGCTGGAGCTGGGCGTGCCGCTCTCCCGTTTCCTCAGGCTAAGCCGGCAGCAGCTGCGTGGTTGGGGGAGGGGACAGACTGCAGCGCTCTGCTCAGATTCTGAGCTGGAGGCCATCTTTGGCAGGGCTTCTGAAGGGCAATGCAAGACACAGCCTGATGTGGGGAGGAGAGC
>gene=chr10_105041566-105041826; species=rheMac
CCCGGCATCCTTCCAACCATGGAC----------------------ACGATGCTCAGCGTTTGTCTTAGCTCCTCCAGGAGAGACCCCAGCTGAAGCTGGGCGTGCCGCTCTCCCGTTCCCTCAGGCTAAGCCGGCAGCAGCTGCGTGGTTGGGGGAGGGGACAGACTGCAGCGCTCTGCTCAGATCTCGAGCTGGAGGCCATCTTTGGCAGGGCTTCTGAAGGGCAATGCAAGACTCAGCCTGATGTGGGGAGGAGAGC
>gene=chr10_105396426-105396528; species=hg19
GAGTCAGGCCAGCTGCACACAATTAGGATGTTAATTAAGTCCTCTGAGGTCACAGCTCAGCCTAGGACAAAACAGCTGGTGGGGGGAGGGGAGACCCCCCAC
>gene=chr10_105396426-105396528; species=bosTau
GAG-GAGGCCAGCTGCACACAATTAAGACATTAATAAAGCCTTCTGAGGTCACAGCTCAGCCTGGGACAAAACAGCTGCTG-GGGGCGGGGGA---CCCTGC
>gene=chr10_105396426-105396528; species=calJac
GAGTGAGGCCAGCTGCACACAATTAGGATGTTAATAAAGTCCTCTGAGGTCACAGCTAGGCCTAGGACAGAACAGCTGGTGGGGGGAGGGGAGA--CATCCC
>gene=chr10_105396426-105396528; species=canFam
GAG-GAGGCCAGCTGCACACAATTAGGACGTTAATAAAGTCTTCTGAGGTCACAGCTCAGCCTCGGACAAAACAGCTGGTG-GGGGAGGGGGA---CCCTGT
>gene=chr10_105396426-105396528; species=equCab
GAG-GAGGCCAGCTGCACACAATTAGGATGTTAATAA---------AGGTCACAACTCAGCCTAGGATAAAACAATTGGTG-GGGGAAGGGA-----CCTGC
>gene=chr10_105396426-105396528; species=gorGor
----------------ACACAATTAGGATGTTAATTAAGTCCTCTGAGGTCACAGCTCGGCCTAGGACAAAACAGCTGGTGGGGGGAGGGGAGACCCCCCAC
>gene=chr10_105396426-105396528; species=panTro
GAGTCAGGCCAGCTGCACACAATTAGGATGTTAATTAAGTCCTCTGAGGTCACAGCTCGGCCTAGGACAAAACAGCTGGTGGGGGGAGGGGAGACCCCCCAC
>gene=chr10_105396426-105396528; species=papHam
GAGTGAGGCCAGCTGCACACAATTAGGATGTTAATAAAGTCTTCTGAGGTCAGGGCTTGGCCTAGGACAAAACAGCTGGTGTGGGGAGGGGAGA-CCCCCAC
>gene=chr10_105396426-105396528; species=ponAbe
GAGTCAGGCCAGCTGCACACAATTAGGATGTTAATTAAGTCCTCTGAGGTCACAGCTCAGCCTAGGACAAAACAGCTGGTGGGGGGAGGGGAGACCCCCCAC
>gene=chr10_105396426-105396528; species=rheMac
GAGTGAGGCCAGCTGCACACAATTAGGATGTTAATAAAGTCCTCTGAGGTCAGAGCTTGGCCTAGGACAAAACAGCTGGTGTGGGGAGGGGAGA-CCCCCAC
>gene=chr10_105668221-105668327; species=hg19
CCCAGCACAGGCCTGCGGTGAGTCAGGGGAAGCAGAACCCAGAACAGCAGGGAGCGGCCACCTGGCAGATGGCCCAAAAGCCATATTGTGCCTGAGGACAGCAAGG
>gene=chr10_105668221-105668327; species=bosTau
TCTAGCATAGGAGTGGGGTGAGTCAGGAGGAACAGGACCTGGGACAGCA-GGAGTGGCCGCCTGGCAGGTAGCCCGAGAGCCAAGCTGGGCCTAAGAGTGTCAGGG
>gene=chr10_105668221-105668327; species=calJac
CCCAGCACAGGCCTGTGGGAAATCAGGGGAAGCAGGACCCAGAGCAGCAGGGAGCGGCCACCTGGCAGGTAGCCCCAAAGCCATGTTGTGCCTAAGGACAGCAAGG
>gene=chr10_105668221-105668327; species=canFam
CCCAGGACAGGCCTGTGGTGAGTCAGGTGGAGCAGGACCCAGGACAGCAAGGAGTGGCCACCTGGCAGTTGGCCCTGAA-----------------CATAGCAGAG
>gene=chr10_105668221-105668327; species=equCab
CCCAGCACAGG-CTGTGGTGCGTCAGGCGGAGCAGAACCCAGGACAGCA-GGAGGGGCCACGTGGCAGGTGGCCCAAGAGACAAGTTGGGCCTGAGGACAGCAGGA
>gene=chr10_105668221-105668327; species=gorGor
CCCAGCACAGGCCTGCGGTGAGTCAGGGGAAGCAGAACCCAGAACAGCAGGGAGCGGCCACCTGGCAGGTGGCC-AAAAGCCATATTGTGCCTGAGGACAGCAAGG
>gene=chr10_105668221-105668327; species=panTro
CCCAGCACAGGCCTGCGGTGAGTCAGGGGAAGCAGAACCCAGAACAGCAGGGAGCGGCCACCTGGCAGGTGGCCCAAAAGCCATATTGTGCCTGAGGACAGCAAGG
>gene=chr10_105668221-105668327; species=papHam
CCCAGCACAGGCCTGTGGTGAGTCAAGGGAAGCAGAACCCAGAACAGCAGGGAGTGGCCACCTGGCAGGTGGCCCAAAAGCCATGTTCTGCCTGAGGACAGCAAGG
>gene=chr10_105668221-105668327; species=ponAbe
CCCAGCACAGGCCTGCGGTGAGTCAGGGGAAGCAGAACCCAGAACAGCAGGGAGCGGCCACCTGGCAGGTGGCCCAAAAGCCATGTTGTGCCTGAGGACAGCAAGG
>gene=chr10_105668221-105668327; species=rheMac
CCCGGCACAGGCCTGCGGTGAGTCAAGGGAAGCAGAACCCAGACCAGCAGGGAGTGGCCACCTGGCAGCTGGCCCAAAAGCCATGTTCTGCCTGAGGACAGCAAGG
>gene=chr10_105881843-105882103; species=hg19
GCCAATTGCGCATCTTTTCCGCCTACCGCACGGCCCCGCCCCTGCCACAGGATCGATTTACGGCCGCAGGTGCGCGCGCTTTTTTGCTCTCGCTGGGAATGGCGGAGGGAGGTACCCTGCTGAGGGGAAGGGGGGATCCCTGACACCTGGGCTTCCCCGGGAGTCGGCTGTGGAGTCGAGTTGAGCTCCCTTTCCGGGTCTGGGGAACTCAACCTCACCTTATGCCTGGGGTCTCCGGGGAACTAGTGGGCTTTCTGCAA
>gene=chr10_105881843-105882103; species=bosTau
GCCAATCGCGCGTCTCTTCCTCTTCCCGCGCGGCCCGGCCTCTGAGAC--GCC--GCC-GCGGCTGGCGC-------GC-CCTCGGTGCT--GTGGGGATGGCTGAGGGAGGTACCGTGCGGGGTGTGG-AGTGGGTGTCTGACAGTTGAACTTTTTCGGGGATCGGATGGGGATTTGAATACTGCTCCCTTTCCGTGTCATTGCATCTCAGCTCCACCTCAGGTTTTGGGTGTCCCGAGGGCTTGTGGGCCTTCTGTAG
>gene=chr10_105881843-105882103; species=calJac
GCCAATTGCGTGTCTTTTCCGTGTCTCGCACTGCCCCG-CCTTGCCACAGGATAGATTTACGGCCGCAACTGCGCGCGC-TTTTTGCTTTCGCTGGGGATGGCGGAGGGAGGTACTCTTTTGCAGGGAA-CGGGGCTACCTGAGACCTGGACTTCCTCGGGAGTCTGCTGTGGAGTCGAGTTGAGCTCCCTTTCCGGGTCGGGGGAACTGAACCTAAGCTCATCCCTGGAGTCTCCGGGGATCTAGTGGGCTTTCTgcgg
>gene=chr10_105881843-105882103; species=canFam
ACCAATCGCGCGTCTCTTCCGCCTCCCCTGCGGCCCCGCCCC---------------------CCAGGGCAGCGCGCGT-TTTCCGCGCT--CTGGGGGTGGAGGAGGGAGGTAGAGCGCGGGCGGGCG-AGTGGGAGTGCGAGGGGTGGGCTGCTCCGGGG-TCTGCGGGCGCGTCGAGCGGAGCTCCCTTTGTGGGGCAGGGCGTCCCAACCCTTCCTCTGACCCGGGGGCTCCCGAGGGCTTGTGGGTTTTCTGCTG
>gene=chr10_105881843-105882103; species=equCab
GCCAATCGCGCGTCTTTTCCGCCTCTCGCGCGGCCCCGCCCCTGGGACGGGACCGGCTCGCGGCCGCGGTTGCGCGCGT-TTTCCGCGCT--CTGGGGATGGCGGAGGGAGGTAGCGTGTGGGGCGGCG-AGTGGAAGTCTAAGAGCTGGGCCTCTTCGGGG-TCGGCTGTGGCATCTAGTAG--CTCCCTTTCTGGGTCAGGGGATCTCAAGCCCACCTCAGGCCTGCGCGCTCTCGAGGGCTTGTGGGTTTCCTGCAG
>gene=chr10_105881843-105882103; species=gorGor
--------------------------------------------------------------------------------------------------------------------------------------------------------------------------------------------------------------------------------------------------------------------
>gene=chr10_105881843-105882103; species=panTro
GCCAATTGCGCGTCTTTTCCGCCTACCGCACGGCCCCGCCCCTGCCACAGGATCGATTTACGGCCGCAGGTGCGCGCGCTTTTTTGCTCTCGCTGGGAATGGCGGAGGGAGGTACTCTGCTGAGGGGAA-GGGGGATCCCTGACACCTGGGCTTCCCCGGGAGTCGGCTGTGGAGTCGAGTTGAGCTCCCTTTCCGGGTCTGGGGAACTCAACCTCACCTTATGCCTGGGGTCTCCGGGGAACTAGTGGGCTTTCTGCAA
>gene=chr10_105881843-105882103; species=papHam
GCCAATTGCGCGTCTTCTACGCCAGCCGCACGGCCCCGCCCCTGCCACAGGATCGATTTACGGCCGCAGCTGCGCGCGC-TTTTTGCTCTCGCTGTGAATTGCGGAGGGAGGTACTCAGCTGAGGGGAA-GGGGGTTACCTGAGACCTGGGCTTCCCCGGGAGTGTGCTGTGGAGTCGAGTTGAGCTCCTTTTCCGGGTCTGGGGAACTCAACCTCACCTCATGCATGGGGTCTTCGGGGATCTAGTGGGCTTTCTGCAA
>gene=chr10_105881843-105882103; species=ponAbe
GCCAATTGCGCGTCTTTTCCGCCTACCGCACGG-CCCGCCCCTGCCGCAGGATCGATTTACGGCCGCAGGTGCGCGCGCTTTTTTGCTCTCGCTGGGAATGGCGGAGGGAGGTACTCAGCTGAGGGGAA-GGGGGATCCCTGACACCTGGGCTTCCCCAGGAGTCGGCTGTGGAGTCGAGTTGAGCTCCCTTTCCGGGTCTGGGGAACTCAATCTCACCTTATGCCTGGGGTCTCCGGGGAACTAGTGGGCTTTCTGCAA
>gene=chr10_105881843-105882103; species=rheMac
GCCAATTGCGCGTCTTCTACGCCAGCCGCACGGCCCCGCCCCTGCCACAGGATCGATTTACGGCCGCAGCTGCGCGCGC-TTTTTGCTCTCGCTGGGAATGGCGGAGGGAGGTACTCAGCTGAGGGGAA-GGGGGTTACCTGAGACCTGGGCTTCCCCGGGAGTGTGCTGTGGAGTCGAGTTGAGCTCCTTTTCCGGGTCTGGGGAACTCAACCTCACCTCATGCATGGGGTCTTCGGGGATCTAGTGGGCTTTCTGCAA
>gene=chr10_108374972-108375232; species=hg19
ctttctcaaggacctgggagccattcctttgaaatgtaatcatcaagaaagatagcacccctccctatctcccagtctctgcgggagagtaggagactgacttccctaagcagtgattaactcacacagatggtctaatcacactggaaacccacgtgcttcctaaagttctccagtattttcccactagctaaccccagcgtttacaaatcttcctgctttttctttcagctgggttcaatctttCCTGTTTAACTTTG
>gene=chr10_108374972-108375232; species=bosTau
ctttctcaaggacctaggaaccat--cttggaaatg-tatcattaagaaag----tgccccacct---------------ctgggagggtaggaacc-aagtttccta----------agtaaacccttgtgttctaatcacagaggaatccaatc---ccc-ctgagtcctctagcactt-tctgctagcttatcctagagtttaaaactctccctgccttttgtttctgtccagttcagtCTTGCTTGTTTAATTTCC
>gene=chr10_108374972-108375232; species=calJac
ctttctccaggacctgggagccattcctttgaaatataatcatcaagaaacatagcacccctccct---------tctccacgggagggtaggagactgacttccctaagtagctattaact--cacagatggtctaatcacaccgaaaacccaaatgcttcctgaagtcctccggtattttcccactagct-atcccagcatttacaaatattcctgccatttctttcacttgggtttaatctttCCTGTTTATCTTTG
>gene=chr10_108374972-108375232; species=canFam
ctttctcagggacctgggagccacctttttgaaaag-aaccattgag------------------------------tcttctagagggtaggtgcctaatttccataagcaccaattaacaaacacagatgatctaatcacattgaaatccctca---ctcccatattcctccagtacttttccactaggtcatcccagggtttaaaaatattcctgactttg--TTTAGTTGAGATCAATCTTGCCTGTTTAACTCTG
>gene=chr10_108374972-108375232; species=equCab
ctttctcaaggacctgagagccacctctttgaaacg-aatcatcaagaaagataggaccccatc---------------tctgggagggtaggagactaacttccataagcaccaattagcaagcacagatggcctaattacattgaaacccatca---ccctaaatgtcctccagtacttttccactagctcatcccagagttcaaaaatttccctgccttttgcttcagttgagctcaatctTGCCTGTTTAACTCCC
>gene=chr10_108374972-108375232; species=gorGor
--------------------------------------------------------------------------------------------------------------------------------------------------------------------------------------------------------------------------------------------------------------------
>gene=chr10_108374972-108375232; species=panTro
ctttctcaaggacctgggagccattcctttgaaatgtaatcatcaagaaagatagcacccctccctatctcccagtgtctgcgggagagtaggagactgacttccctaagcagtgattaactcacacagatggtctaatcacactggaaacccacgtgcttcctaaagttctccagtattttcccactagctaaccccagcgtttacaaatcttcctgccttttctttcagctgggttcaatctttCCTGTTTAACTTTG
>gene=chr10_108374972-108375232; species=papHam
ccttctcaaagatctgggaaccattcctttgaaatg---acatcaagaaagatagcacccctccctatctccctgtctgtgctggagagtaggagactgactttcttaagcagcgattaactcacacagatggtctaatcacactgaaaacccacatgcttcctaaagtcctccagtattttcacactagctaaccccagtgtttacaaatcttcctgccttttcttttagttgggttcaatctttCCTGTTTAACTTTG
>gene=chr10_108374972-108375232; species=ponAbe
ctttctcaaggacccgggagccattcctttgaaaggtaatcatcgagaaagatagcacccctccctatctcccaatctctgcaggagagtaggagactgacttccctaagcagcgattaactcacacagatggtctaatcacactgaaaacccatgtgcttcctaaagttctccagtattttcccactagctaaccccagcgtttacaaatcttcctgccttttctttcagctgggttCATTCTTTCCTGTTTAACTTTG
>gene=chr10_108374972-108375232; species=rheMac
ccttctcaaggatctgggaaccattcctttgaaatg---acatcaagaaagatagcacccctccctatctccctgtctgtgctggagagtaggagactgacttccttaagcagcgattaactcacacagatggtctaatcacactgaaaacccacatgcttcctaaagtcctccagtattttcccactagctaaccccagtgtttacaaatcttcctgccttttcttttagttgggttcaatctttCCTGTTTAACTTTG
>gene=chr10_111694748-111694889; species=hg19
CATGTGGTCCCATCAGTCTAGGGTTTTGTCAATGCCCTTATTGTGTAAAGCAAGGCGCACCTGCAGACACCAGAGTAGATTTGCCCATGGGGTAGGCCTTACTGTTATGTTAAAGAGTCACCTTTCCTGCAGCCTTGGCTC
>gene=chr10_111694748-111694889; species=bosTau
TGTGTGGTCCC-TCAGTCTAGGGTTCCATCAATGCCCCTATTGTGTACAGCGAGGCGCACCTGTAGACTCCAGGGTCGACTTGCCCGCGGGGTGGGCCCCACTGTTATGCTAAAGACTCACCTTTCCTGCAGTTTTGGCTC
>gene=chr10_111694748-111694889; species=calJac
CATGCGGTCCCATTGGTCTAGGGTTTTGTCAATGCCCTTATTGTGTAAAGCAAGGCACACCTGCAGACACCAGAGTAGATTTGCCCATGGGGTAGACCTTACTGTTATGCTAAAGAATCACTTTTCCTGCAGTCCTGGCTC
>gene=chr10_111694748-111694889; species=canFam
TGTGTGGCCCTATCAATCTAGGGTTTTGTCAATGCTCTGATTAGGTAAAGCAAGGCACACCTGTACCTAGGAGGGTAGCTCTGCCCACAGGGTAATCCTTACTGTTATGCTAAAGAGTCACCTTTCTGGCAGTTCTGGCTC
>gene=chr10_111694748-111694889; species=equCab
TGTGTGGTCCCATCAGTCTAGGGTTTTGTCAATGCCCTTATTGTCTAAAGCAAGGCACACCTGTAGACACTAGCGTAGATTTGCCCATGGGGTAGCCCTTACTGTTATGCT--AGAGTCACCTTTCCTGCAATTTCTGCTC
>gene=chr10_111694748-111694889; species=gorGor
CATGTGGTCCCATCAGTCTAGGGTTTTGTCA-TGCCCTTATTGTGTAAAGCAAGGCGCACCTGCAGACACCAGAGTAGATTTGCCCATGGGGTAGGCCTTACTGTTA-GCTAAAGAGTCACCTTTCCTGCAGCCTTGGCTC
>gene=chr10_111694748-111694889; species=panTro
CATGTGGTCCCATCAGTCTAGGGTTTTGTCAATGCCCTTATTGTGTAAAGCAAGGCGCACCTGCAGACACCAGAGTAGATTTGCCCATGGGGTAGGCCTTACTGTTATGTTAAAGAGTCACCTTTCCTGCAGCCTTGGCTC
>gene=chr10_111694748-111694889; species=papHam
CATGTGGTCCCATCAGTCTAGGGTTTTGTCAATGCCCTTATTGTGTAAAGCAAGGCGCACCTGCACACACCAGAGTAGATTTGCCCGTGGGGTAGGCCTTACTGTTATGCTAAAGAGTCACCTTTCCTGCAGCCTTGGCTC
>gene=chr10_111694748-111694889; species=ponAbe
CATGTGGTCCCATCAGTCTAGGGTTTTGTCAATGCCCTTATTGTGTAAAGCAAGGCGCACCTGCAGACACCAGAGTAGATTTGCCCATGGGGTAGGCCTTACTGTTATGCTAAAGAGTCACCTTTCCTGCAGCCTTGGCTC
>gene=chr10_111694748-111694889; species=rheMac
CATGTGGTCCCATCAGTCTAGGGTTTTGTCAATGCCCTTATTGTGTAAAGCAAGGCGCACCTGCACACACCAGAGTAGATTTGCCCGTGGGGTAGGCCTTACTGTTATGCTAAAGAGTCACCTTTCCTGCAGCCTTGGCTC
>gene=chr10_111928789-111928993; species=hg19
ATTGACTGTCAAAGGTTGTGGAGAGGATGGAGTtaatggttaagagcgtggactttagaaccagcagcgggtagggacctccgctctcccaggtgctagctcagccacattcaaccagttacttaacttcactgaacttaatttctcatctgtgatctgggggcagtaattaattgcaggcatctacttcccaggtggtcagga
>gene=chr10_111928789-111928993; species=bosTau
ATCACCTCTATGGGGTGGGGGAGAGATGGGTCTtactggttgacagtgtggac-acggagccaggtgtgggtaggg-----acttttcccacttgctaactcagccacattcaaccagttactgaacttcactgagcttaactcctcatccatGGTGtatgga------TTAATTACAGGCATCTACTTCCCAGACGGTCAGGA
>gene=chr10_111928789-111928993; species=calJac
-TTGTCTGTCAAAGGCTGTGGGGAGGATGGAGTtaatggttaagagtgtggactttggagccagcagcgtgtggggacctccgctctcccaggtgctaactcagtcacattcaaccagttacttaacttcactgaacttaatttttcatctgtgatctggggacagtaattaattgcaggcatctacttcccaggtggtcagaa
>gene=chr10_111928789-111928993; species=canFam
AACTCGTCTCAAGGGTCGGGAAGAGGATGGACGTAATGGttaagagtaggagctttgcagccagatgtgggtaggaacctcagctttcccacatgctaactcagccacattcaaccagttatggaactttactgtgcttaatttctcatctgtggtgtagggaccctaattaactccaggcatctgcttcccaggtggtcagga
>gene=chr10_111928789-111928993; species=equCab
ATCACCTCTGGAGGCT-Ggggagaggatggatttaatggtcaagagtgtgggctttggagccagatgtgggtagggacctcagctttcccacatgctaactcagccacattcaaccagttacttaacttccctgagcttgatttctcttctgtgatgtaggga--ctaattaattgcaggcatctactatccaggtggtcagga
>gene=chr10_111928789-111928993; species=gorGor
ATTGACTGTCAAAGGTTGTGGGGAGGATGGAGTtaatggttaagagtgtggactttagaaccagcagcgggtagggacctcccctctcccaggtgctagctcagccacattcaaccagttacttaacttcactgaacttaatttctcatctgtgatctgggggcagtaattaattgcaggcatctacttcccaggtggtcagga
>gene=chr10_111928789-111928993; species=panTro
ATTGACTGTCAAAGGTTGTGGGGAGGATGGAGTtaatggttaagagcgtggactttagaaccagcagcgggtagggacctccgctctcccaggtgctagctcagccacattcaaccagttacttaacttcactgaacttaatttctcatctgtgatctgggggcagtaattaattgcaggcatctacttcccaggtggtcagga
>gene=chr10_111928789-111928993; species=papHam
TTTGGCTGCCCAAGGTTGTGAGGAGGATGGAGTtaatggttaagagtgtggactttggaaccagcagcgggtagggacctccgctctcccaggtgctagctcagccacattcaaccagttacttaacttcactgaacttaatttctcatctgtgatctagggacagtaattaattgcaggcatctacttcccaggtggtcaaga
>gene=chr10_111928789-111928993; species=ponAbe
ATTGGCTGTCAAAGGTTGTGGGGAGGATGGAGTtaatggttaagagtgtggactttagaaccagcaacgggtagggacctccgctctcccaggtgctagctcagccacattcaaccagtta---aacttcactgaacttaatttctcatctgtgatctgggggcagtaattaattgcaggcatctacttcccaggtggtcagga
>gene=chr10_111928789-111928993; species=rheMac
TTTGGCTGCCCAAGGTTGT---GAGGATGGAGTtaatggttaagagtgtggactttggaaccagcagcgggtagggacctccgctctcccaggtgctagctcagccacattcaaccagttacttaacttcactgaacttaatttctcatctgtgatctagggacagtaattaattgcaggcatctacttcccaggtggtcaaga
>gene=chr10_112247091-112247351; species=hg19
tttagacttcatatgcataatgcctgattgcACAAAGCAGGTGTTACTTTCCATACTTACCTCCGCCCCGCCCCCACCTTTTTACCATTCCCAAAACCTCCCTGCCCCCTCATCCTCCCTGGAAATGACACCTGGCTGCTTCCTACCTCCCACTTCCTGTGCTTCCGCCTCCCCTGTCTCCTTCAGCTGCAGAGCCCTTCCCCCTCCCTCTGCCAGAGTAAATCCTCCCTGGTTTTCAACCCTCATACACCTTTCCCCAG
>gene=chr10_112247091-112247351; species=bosTau
tttagactttATAGGCACAGGACCTGATTGCACAAGGCAGGCGTTATTTCCTAGACCTAACCTCcccc-------ACCTCCTTATCATCCCCAAAGTCTTCCTGCTTCCTCCTTCTCCCTGGAGAGGACACCTGGCTGCCTCC-ATCTCCCATT-CCTG--CCTTCTCCTCTCTTGCCTCCTGCAGTGGCGGAGC----CTTTTCACCTCTGCCTGTGTAAATCCTCCCTG-GTTTCAGAACTTACTTACCTCTCCCTGA
>gene=chr10_112247091-112247351; species=calJac
tttagacttcacatacataatgcctgattgcACAAAGCAGGTGT---------TACTTACCTCTGCCCCACCCCCACCTTTTTACCATTCCCAAAACCTCCCTG-CCCCTCATCCTCCCTGGAAATGACACCTGGCTGCCTCCTACCTCCCACTCCCTGTGTTTCCGCCTCCCCTGTCTCCTTCAGCTATAGAGGCCTTCCCCCTCCATCTGCCTGAGTAAATCTTCCCTGGTTTTCAGCCCTTACACACCTTTCCCCAG
>gene=chr10_112247091-112247351; species=canFam
tttaGACACCATATACATAACACCTGCTTACACGAAGCAGGTGTTTTCTCCTAGATCTAACTGCCCCC-------ACCTTCTCTCGGGTCCCAGAGCCCCCCTGCACTCTC------CCTGGAGACGACACCTGCCTGCCTCC-CCCTCCCACT-CCTGTGCTGCCTCCTATTCTGTCTCTTTCAGCTACAGAGCC---TTTCTCCTCTCTGCCTGAGTAAATGCTCCCCGGTTTTCACTCCTTA--CACTTT-CCCCAG
>gene=chr10_112247091-112247351; species=equCab
tttagacttcatatacataattcctgattgcACAAAGCAGGTGTTATTTCC-AGATTTAACCGCCCC---------CCATCTTATGGTTCCCAGAACCTCCCTGCCCCCTC-----------------------------------------------------------------------------------------------------------------------------------------------------
>gene=chr10_112247091-112247351; species=gorGor
tttagacttcatatgcataatgcctgattgcACAAAGCAGGTGTTACTTTCCATACTTACCTCCGCCCTGCCCCCACCTTTTTACCATTCCCCAAACCTCCCTGCCCCCTCACCCTCCCTGGAAATGACACCTGGCTGCTTCCTACCTCCCACTTCCTGTGCTTCCGCCTCCCCTGTCTCCTTCAGCTACAGAGCCCTTCCCCCTCCCTCTGCCAGAGTAAATCCTCCCTGGTTTTCAACCCTCATACACCTTTCCCCAG
>gene=chr10_112247091-112247351; species=panTro
tttagacttcatatgcataatgcttgattgcACAAAGCAGGTGTTACTTTCCATACTTACCTCCGCCCTGCCCCCACCTTTTTACCATTCCCAAAACCCCCCTGCCCCCTCATCCTCCCTGGAAATGACACCTGGCTGCTTCCTACCTCCCACTTCCTGTGCTTCCGCCTCCCCTGTCTCCTTCAGCTACAGAACCCTTCCCCCTCCCTCTGCCAGAGTAAATCCTCCCTGGTTTTCAACCCTCATACACTTTTCCCCAG
>gene=chr10_112247091-112247351; species=papHam
tttagacttcatatgcataatgcctgattgcACAAAGCAGGTGTTACTTCCTATACTTACCTCCGCCCCGCCCCCACCTTTTTACCATTCCCCAAACCTCCCTGCCCCCTCATCCTCCCTGGAAATGACACCTGGCTGCTTCCTACCTCCCACTTCCTGTGCTTCCGCCTCCCCTGTCTCCTTCAGCTACAGAGCCTTTCCCTCTCCCTCTGCCTGAGTAAATCCTCCCTGGTTTTCAACCCCTACACACCTTTCCCCAG
>gene=chr10_112247091-112247351; species=ponAbe
tttagacttcatatgcataatgcctgattgcACAAAGCAGGTGTTACTTTCCATACTTACCTCCGCCCCGCCCCCACCTTTTTACCATTCCCAAAACCTCCCTGCCCCCTCATCCTCCCTGGAAATGACACCTGGCTGCTTCCTACCTCCCACTTCCTGTGCTTCCACCTCCCCTGTCTCCTTCAGCTACAGAGCCCTTCCCCCTCCCTCTGCCAGAGTAAATCCTCCCTGGTTTTCAACCCTCATACACCTATCCCCAG
>gene=chr10_112247091-112247351; species=rheMac
tttagacttcatatgcataatgcctgattgcACAAAGCAGGTGTTACTTCCTATACTTACCTCCGCCCTGCCCCCACCTTTTTACCATTCCCCAAACCTCCCTGCCCCCTCATCCTCCCTGGAAATGACACCTGGCTGCTTCCTACCTCCCACTTCCTGTGCTTCCGCCTCCCCTGTCTCCTTCAGCTACAGAGCCTTTCCCTCTCCCTCTGCCTGAGTAAATCCTCCCTGGTTTTCAACCCTTACATACCTTTCCCCAG
>gene=chr10_114067678-114067938; species=hg19
CCACAAGTCAGCCCTGGCACCCCAGGAAATGAGTTCACCATCTTCAGCTCCTCCAAATCTGCATTTGCTGGAGGCACAGGCTGGGAGCAAACACCTGGAGGTGGAAGAGGGGGCCAGCTAGACGGCTCCCCCTAGTGGGAGACTGGATCAATGCCCCAGAACCACACCTCTTAAATGGGATATCGACTGCATCTTGAAGAAGGGTCCCCAAAGACTTTCATGTGACTCCACAAACATCTTGAAAGAAAATACTCACCTCA
>gene=chr10_114067678-114067938; species=bosTau
CAGCAGCCC-----TGGTCT---------TGAGTTCACTGTATCCAGTTCATCAAACTCTAGGTTTGCTCCAGGCACAGG-----------------------------GAGGCCAGTTAGATGGCTCCCCCAAGTGGGAGCCTGACTCAACACCCTGgAACCACAACCCCTAAACGGGATATTTAAGGCACCCCA--------------CAGACTTTCCTGGGACCCCACAAACACCTCTGAAGAAAATACTCACCTCA
>gene=chr10_114067678-114067938; species=calJac
CCACAGGCTA------------CAGGAAATAAGTTAATCATCTTCAGCTCCTCCAAGTCTACATTTGTGGGAGGCACAGGCTGGGAGCAAACAC-AGGGGTTGGAAGAGGAGGCCGGCTAGACAGCTCCCCCTAGTGGGAGACTCTTTCAATGCCCCGGAAACACCCCTCTTAAATGGGATACAGACTGCGACCCAAAGAAGGGTCGGCAAGGACTTTCATGTGACTCCACAAACATCTTGAAAGAAAATAGCCACCTCA
>gene=chr10_114067678-114067938; species=canFam
CAACAGCCCAGCCTTGGTCCCTCAGGAAATGAGTTCACCATATCCAGCTCATCCAACTCCACATTTGGTCTAGAAGCACAGTAGGAAGA-------------------GCAAGCCAGCTAGATGACTCCCCCTACTGGCAGATTCACTCAATATCCCATATCTACACCCCTTGAATGGGATTTTTAATGCATCACAAGGACTGGT--CCTTAGACTTTCATGGGATCCCACAAACATCTTTAAAGAAAA----TACCTCA
>gene=chr10_114067678-114067938; species=equCab
CAACAGCCCAGCCCTGGCCCCCCAGGAAACGAGTTCACCACATCCAGCTCTTCCAGCTCCAAGTGTGCTTTGGGCACAGAGTGGGAAGA-------------------GGAGGCCAGCTAGATGGATCCCCCTACTGGGAGATTGACTCAACACCCTGGAAGTACATCCCCTACGTGGTATATTTAACGCACCTCA--------------CAGACTTTCCTGAGACCCCACAGACATCTTCAGAAAAGACACTCACCTCA
>gene=chr10_114067678-114067938; species=gorGor
-----------------------------------------------------------------------------------------------------------------CCAGCTAGATGGCTCCCCCTAGTGGGAGACTGGATCGATGCCCCAGAACCACACCTCTTAAATGGGATATTGACTGCATCTTGAAGAAGGGTCCCCAAAGACTTTCATGTGACTCCACAAACATCTTGAAAGAAAATACTCACCTCA
>gene=chr10_114067678-114067938; species=panTro
CCACAAGTCAGCCCTGGCACCCCAGGAAATGAGTTCACCATCTTCAGCTCCTCCAAATCTGCATTTGCTGGAGGCGCAGGCTGGGAGCAAACACCTGGAGGTGGAAGAGGGGGCCAGCTAGACGGCTCCCCCTAGTGGGAGACTGGATCGATGCCCCAGAACCACACCTCTTAAATGGGATATTGACTGCGTCTTGAAGAAGGGTCCCCAAAGACTTTCATGTGACTCCACAAACATCTTGAAAGAAAATACTCACCTCA
>gene=chr10_114067678-114067938; species=papHam
CCACAGGCCAGCCCTGGCACCCCATGAAATCAGTTCACCATCTTCAGCTCCTCCAAGCCTACATTTGCTGGAGGCACAGGCTGGGAGCAAACAC-CGGGATTGGAAGA---GGCCAGCTAGAAGGCTCCCCCTAGTGGGAGACTGGACCAATGCCCCGGAAACACACCTCTTAAATGGGATATTGACTGGGTCTCAAAGAAGGGTTCCCAAAGACTTTCACATGACTCCACAAACATCTTGAAAGAAAACACTCACCTCA
>gene=chr10_114067678-114067938; species=ponAbe
CCACAGGCCAGCCCTGGCACCCCAGGAAGTGAGTTCACCATCTTCAGCTCCTCCAAGTCTGCATTTGCTGGAGGCACAGGCTGGGAGCAAACAC--------------GGGGGCCAGCTAGACGGCTCCCCCTAGTGGGAGACTGGATCGATGCCCCGGAACCACACCTCTTAAATGGGATATTGACTGCGTCTCGAAGAAGGGTCCCCAAAGACTTTCATGTGACTCCACAAACATCTTGAAAGAAAATACTCACCTCA
>gene=chr10_114067678-114067938; species=rheMac
CCACAGGCCAGCCCTGGCACCCCATGAAATGAGTTCACCATCTTCAGCTCCTCCAAGCCTACATTTTCTGGAGGCACAGGCTGGGAGCAAACAC-CGGGATTGGAAGA---GGCCAGCTAGAAGGCTCCCCCTAGTGGGAGACTGGACCAATGCCCTGGAAACACACCTCTTAAATGGAATATTGACCGGGTCTCAAAGAAGGGTTCCCAAAGACTTTCACATGACTCCACAAACATCTTGAAAGAAAACACTCACCTCA
>gene=chr10_118593485-118593745; species=hg19
AACCCAAATTGCTGATTTAGCGAAGCCCATTCTTGACCTTGACACAAGACAAGACAGGCAAAGGGGAAGGACTTGGGAGGCAGCAGTAAAAGAAAAAGGATCATAGAAGCGCTCAGATCTCGCCAGGCCCCTCCCCCATTCAGCAAACACCTGGCTGAGTTGGAAAACATGACCAGCCCAACCTTCCTATTGGCTGCAATTGAAGCTGTCAGTTCTCGGCTTGTCACCGGTTGCACTGGGAGGCCCCAGGCAGCCACAAG
>gene=chr10_118593485-118593745; species=bosTau
AACCCAAACTGCTGATTTAGCAAAGCCCATTCTTGACCTTGACACAAGACAAGACAGGCAAAGGGGAAGGACTTGGGAGGGAGCCCTGAAAGAAAAAGGATCATAGAAGCGCTCAGATCTCGCCAGGCCCCTCCCCCATTCAGCAAACACCTGGCTGAGTTGGAAAACATGACCGGCCCAACCTTCCTATTGGCATCAATTGAAGCTGTCAGCTCTCGGCTTGTCACCAGTTGCACTGGGAGGCCCCGGGCAGCCACAAG
>gene=chr10_118593485-118593745; species=calJac
AACCCAAATTGCTGATTTAGCAAAGCCCATTCTTGACCTTGACACAAGACAAGACAGGCAAAGGGGAAGGACTTGGGAGGCAGCAGCAAAAGAAAAAGGATCATAGAAGCGCTCAGATGTCACCATGCCCCTCCCCCATTCAGCAAACACCTGGCTGAGTTGGAAAACATGACCAGCTCAACCTTCCCATTGGCTCCAATTGAAGCTGTCAGTTCTCGGCTTGTCACTGGTTGCACTGGGAGCCCCCAGGCAGCCACAAG
>gene=chr10_118593485-118593745; species=canFam
AACCCAAATTGCTGATTTAGCAAAGCCCATTCTTGACCTTGACACAAGACAAGACAGGCAAAGGGAGAGGACTTGCCAGGCAGCCGTGAAAGAAGACGGATCATGGAAGCGCTCAGATCTCCCCAGGCCCCTCCCCCATTCAGCAAACACCTGGCTGAGTTGGAAAACATGACCGGTCCAACCTTCCTATTGGCACCAATTGAAGCTGTCAGCTCTCGGCTTGTCACCAGTTGCACTGGGAGGCCCCGGACAGCCACAAG
>gene=chr10_118593485-118593745; species=equCab
AACCCAAATTGCTGATTTAGCAAAGCCCATTCTTGACCTTGACACAAGACAAGACAGGCAAAGGGGAAGGACTTG-GGGGGAGCAGTGAAAGAAAAAGGCTCATAGAAGCGCTCAGATCTCACCAGGCCCCTCCCCCATTCAGCAAACACCTGGCTGAGTTGGAAAACATGACCGGTCCAACCTTCCTATTGGCACCAATTGAAGCTGTCAGCTCTCGGCTTGTCACCAGTTGCACTGGGAGGCCCCGGGCAGCCACAAG
>gene=chr10_118593485-118593745; species=gorGor
AACCCAAATTGCTGATTTAGCGAAGCCCATTCTTGACCTTGACACAAGACAAGACAGGCAAAGGGGAAGGACTTGGGAGGCAGCAGTAAAAGAAAAAGGATCATAGAAGTGCTCAGATCTCACCAGGCCCCTCCCCCATTCAGCAAACACCTGGCTGAGTTGGAAAACATGACCAGCCCAACCTTCCTATTGGCTGCAATT-AAGCTGTCAGTTCTCGGCTTGTCACCGGTTGCACTGGGAGGCCCCAGGCAGCCACAAG
>gene=chr10_118593485-118593745; species=panTro
AACCCAAATTGCTGATTTAGCGAAGCCCATTCTTGACCTTGACACAAGACAAGACAGGCAAAGGGGAAGGACTTGGGAGGCAGCAGTAAAAGAAAAAGGATCATAGAAGCGCTCAGATCTCGCCAGGCCCCTCCCCCATTCAGCAAACACCTGGCTGAGTTGGAAAACATGACCAGCCCAACCTTCCTATTGGCTGCAATTGAAGCTGTCAGTTCTCGGCTTGTCACCGGTTGCACTGGGAGGCCCCAGGCAGCCACAAG
>gene=chr10_118593485-118593745; species=papHam
AACCCAAATTGCTGATTTAGCGAAGCCCATTCTTGACCTTGACACAAGACAAGACAGGCAAAGGGGAAGGACTTGGGAGGCCGCAGTAAAAGAAAAAGGATCATAGAAGCGCTCAGATCTCGCCAGGCCCCTCCCCCATTCAGCAAACACCTGGCTGAGTTGGAAAACATGACCAGCCCAACCTTCCTATTGGCTGCAATTGAAGCTGTCAGTTCTCGGCTTGTCACCGGTTGCACTGGGAGGCCCCAGGCAGCCACAAG
>gene=chr10_118593485-118593745; species=ponAbe
AACCCAAATTGCTGATTTAGCGAAGCCCATTCTTGACCTTGACACAAGACAAGACAGGCAAAGGGGAAGGACTTGGGAGGCAGCAATAAAAGAAAAAGGATCATAGAAGCGCTCAGATCTCGCCAGGCCCCTCCCCCATTCAGCAAACACCTGGCTGAGTTGGAAAACATGACCAGCCCAACCTTCCTATTGGCTGCAATTGAAGCTGTCAGTTCTCGGCTTGTCACCGGTTGCACTGGGAGGCCCCAGGCAGCCACAAG
>gene=chr10_118593485-118593745; species=rheMac
AACCCAAATTGCTGATTTAGCGAAGCCCATTCTTGACCTTGACACAAGACAAGACAGGCAAAGGGGAAGGACTTGGGAGGCCGCAGTAAAAGAAAAAGGATCATAGAAGCGCTCAGATCTCGCCAGGCCCCTCCCCCATTCAGCAAACACCTGGCTGAGTTGGAAAACATGACCAGCCCAACCTTCCTATTGGCTGCAATTGAAGCTGTCAGTTCTCGGCTTGTCACCGGTTGCACTGGGAGGCCCCAGGCAGCCACAAG
>gene=chr10_118595661-118595921; species=hg19
CACATGCCTGGGCCCAGGCTGGTTGTTTAGTGTTGCCTCTCCTCTCCAGCTGCGGAGCTTATTGAAAAGCTCTTGCTCCCTGCCTGGCTTTGGCACATTTTCTGCAGGTGCCTCCTACTGTGGCCACAATGGGCTGCTAGGGAGGTTTAGACCTGTCAACAGCTACAGGGGAGGGGGTGGCAGTGGTGGAGGGAGCATAGTCATTGTCTTAAAGGGCCAGTGACATTGTGTGCCGCCATGGAGCCTGCAGCACTGGCACC
>gene=chr10_118595661-118595921; species=bosTau
CACGTGCCTGCTCCGCGCCGGCTTGTTTGGTGTTGCTTCGTCCCTCCAGCTGCGGAGCTTATTGAAAAGCTCTCGCTCCCTGCCTGGTTTTGGCACATTTTCTGCAGGTGCCTCCTACTGCGGCCACAATGGGCTGCTAGGGAGGTTTAGACCTGTCAACAGCGACCGGGGAGGGGG-GGCGGGGGGGGGGGAAGCACGGCCATTGTCTTAAAGGGCCAGCGACATTGTGCGCCGCCGCGGAGCC-CTCAGCCCCGCACC
>gene=chr10_118595661-118595921; species=calJac
CACATGCCTGGGCCCAGGCTGCTTGTTTAGTGTTGCCTCTCCTCTCCAGCTGCGGAGCTTATTGAAAAGCTCTTGCTCCCTGCCTGGTTTTGGCACATTTTCTGCAGGTGCCTCCTACTGTGGCCACAATGGGCTGCTAGGGAGGTTTAGACCTGTCAACAGCTACAGGGGAGGGGGTGGCAGTGGTGGAGGGAGCACAGTCATTGTCTTAAAGGGCCAGTGACATTGTATGCCGCCACGAAGCCTGCAGCACTGGCACC
>gene=chr10_118595661-118595921; species=canFam
CACATGCCTGGTCGGCGCCCGCTTGTTTAGCGTTGCCTCTCCTCTCCAGCTGCGGAGCTTATTGAAAAGCTCTTGCTCCC-GCCTGGTTTTGGCACATTTTCTGCAGGTGCCTCCTACTGCGGCCACAATGGGCTGCGAGGGAGGTTCAGACCTGTCAACAGCTCcgggggcgggggcgggggcgggggcgggggcgCGGCCTCGGTCTTAAAGGGCCAGTGACAcgccgcgccgccccggagcccgggggggccgcACC
>gene=chr10_118595661-118595921; species=equCab
CACATGCCCGGTCCGCGCCTGGTTGTTTAGCGTTGCTTCTCCTCTCCAGCTGTGGAGCTTATTGAAAAGCTCTTGCTCCCTGCCTGGTTTTGGCACATTTTCTGCAGGTGCCTCCTACTGCGGCCACAATGGGCTGCTAGGGAGGTTCAGACCTGTCAACAGCTACAGGGGAGGGGGTGGCGGTGGTGGAGGGAGCACAGCCATTGTCTTAAAGGGCCAGTGACATTGTGTGCCGCCGCGAAGCCTGCAGCACTGGCACC
>gene=chr10_118595661-118595921; species=gorGor
------------------------------------------------------------------------------------------------------------------------------------------------------------------------------------------------------------------AAAGGGCCAGTGACATTGTGTGCCGCCACGGAGCCTGCAGCACTGGCACC
>gene=chr10_118595661-118595921; species=panTro
CACATGCCTGGGCCCAGGCTGGTTGTTTAGTGTTGCCTCTCCTCTCCAGCTGCGGAGCTTATTGAAAAGCTCTTGCTCCCCGCCTGGTTTTGGCACATTTTCTGCAGGTGCCTCCTACTGTGGCCACAATGGGCTGCTAGGGAGGTTTAGACCTGTCAACAGCTACAGGGGAGGGGGTGGCAGTGGTGGAGGGAGCATAGTCATTGTCTTAAAGGGCCAGTGACATTGTGTGCCGCCACGGAGCCTGCAGCACTGGCACC
>gene=chr10_118595661-118595921; species=papHam
CACATGCCTGGGCCCAGGCTGGTTGTTTAGTGTTGCCTCTCCTCTCCAGCTGCGGAGCTTATTGAAAAGCTCTTGCTCCCTGCCTGGTTTTGGCACATTTTCTGCAGGTGCCTCCTACTGCGGCCACAATGGGCTGCTAGGGAGGTTTAGACCTGTCAACAGCTACAGGGGAGGGGGTGGCAGTGGTGGAGGGAGCGCAGTCATTGTCTTAAAGGGCCAGTGACATTGTGTGCCGCCACGGAGCCTGCAGCACTGGCACC
>gene=chr10_118595661-118595921; species=ponAbe
CACATGCCTGGGCCCAGGCTGGTTGTTTAGTGTTGCCTCTCCTCTCCAGCTGCGGAGCTTATTGAAAAGCTCTTGCTCCCTGCCTGGTTTTGGCACATTTTCTGCAGGTGCCTCCTACTGTGGCCACAATGGGCTGCTAGGGAGGTTTAGACCTGTCAACAGCTACAGGGGAGGGGGTGGCAGTGGTGGAGGGAGCACAGTCATTGTCTTAAAGGGCCAGTGACATTGTGTGCCGCCACGGAGCCTGCAGCAGTGGCACC
>gene=chr10_118595661-118595921; species=rheMac
CACATGCCTGGGCCCAGGCTGGTTGTTTAGTGTTGCCTCTCCTCTCCAGCTGCGGAGCTTATTGAAAAGCTCTTGCTCCCTGCCTGGTTTTGGCACATTTTCTGCAGGTGCCTCCTACTGCGGCCACAATGGGCTGCTAGGGAGGTTTAGACCTGTCAACAGCTACAGGGGAGGGGGTGGCAGTGGTGGAGGGAGCGCAGTCATTGTCTTAAAGGGCCAGTGACATTGTGTGCCGCCACGGAGCCTGCAGCACTGGCACC
>gene=chr10_120324167-120324427; species=hg19
GAGATCTAAGAATCCAGCCCCGGTGTGGATGCCAGGACCCCTGCACATCCCCTCCCTACCCTCAGTGCCCCCTCCCCAACTCTCCTAATGGGGCATCTGTGGGAGGTTCGCATTCCAGGCTGCAGCTGCTGCCGCCTGGCAGAGCCCAGGCATCATTTCCATTCCACAGCTTTGGCCTGACATCTGGTGGAGGGACGGGAAGCGGTGCATTTAGTCAAATGACAAGGAGAGTGGCTGCAGCCCTGGGCAGGCAGGGTCTT
>gene=chr10_120324167-120324427; species=bosTau
-------------------------------------------------------CTTCGCTCACTGTCCCT--CCCCAACTGTCATACTGGGGCCC--TAGGAGGGTAGCTTTGCACACTGGGGGTGTCACCGCCTCACACAACCCGGGAGCCACTTTGCTCCCATGGCTTTGACCTGACACCTGGTGGAG-AAGGCGAAGCCACAAGCGCAGTCTCCA----TGGGAGGCG--TGGAGCCCTGGGCAGCCACGATTTT
>gene=chr10_120324167-120324427; species=calJac
GAGCTGCAAGAATCCAGCCCTGGTGTGGATGCCAGGACCCCTGAACATCCTCTTCCTACCCCCC-CACCCCCTCCCCAACTCTCCCAACAGGGCACCTGTGGGAGGTTAGCGGTCCAGGCTGTGGCTGCTGCCGCCTGGC--AGTCCAGGCATCATCTCCATTCCACAGCTTTGGCCTGACATCTGGTGGACGGACAGGAAGTGGTGCATTTAGTCAAATGACAAGGAGTATGGCTGCAGCCCTGGGTGGGCAGAGTCTT
>gene=chr10_120324167-120324427; species=canFam
GAGCTGTAAGACTCAGCCCAGAATCCTGGTGCCAGGAGCCCATAATGTCTCTTCCCTACCCTCACTGGCCCT--CCCAGCTCCCCAAACTGGGGACCAGTGGGAAACTAGCATTCCAAGCTGGGGGTATTGCCACCTTGCAGAGCCCAGGAGTCACTTTCCTTCCACAGCTTTGGCCTGACATCTGGTGGAGAAAGGTGAAGCGGCACACTTGGTTATTT----AGGAGGGTCCCTGGAGCCCCAGGTAGACATGATTTT
>gene=chr10_120324167-120324427; species=equCab
CAGCTGCAAGAATTCAGCCCCAGCCTGGGTGCCAGGACCCCACCATGTCCCCTGCCTA-CCTCGGTGCCCC---CCCAGCTCTCCAAACCAGGGGCCTGTGGGAGGTGCGCACTCCAAGCTGGGGGTGTTGTCAGCTCGCAGAGCCCAGGAGTCACTTTCGTTCCACAGCTTTGGTCTGACATCTGGTGGAGAAAGGTGAGGTGGCACATTTAGTCATTT----AGGAGGGTGGCTCAAGCCCTGGGCAGCCATGATTTT
>gene=chr10_120324167-120324427; species=gorGor
GAGCTCTAAGAATCCAGCCCCGGTGTGGATGCCAGGACCCCTGCACATCCTCTCCCTACCCTCAGTGCCCCCTCCCCAACTCTCCTAATGGGGCATCTGTGGGAGGTTCGCATTCCAGGCTGCAGCTGCTGCCGCCTGGCAGAGCCCAGGCATCGTTTCCATTCCGCAGCTTTGGCCTGACATCTGGTGGAGGGACGGGAAGCGGTGCATTTAGTCAAATGACAAGGAGAGTGGCTGCAGCCCTGGGCAGGCAGGGTCTT
>gene=chr10_120324167-120324427; species=panTro
GAGCTCTAAGAATCCAGCCCCGGTGTGGATGCCTGGACCCCTGCACATCCCCTCCCTACCCTCAGTGCCCCCTCCCCAACTCTCCTAATGGGGCATCTGTGGGAGGTTCGCATTCCAGGCTGCAGCTGCTGCCGCCTGGCAGAGCCCAGGCATCGTTTCCATTCCGCAGCTTTGGCCTGACATCTGGTGGAGGGACGGGAAGCGGTGCATTTAGTCAAATGACAAGGAGAGTGGCTGCAGCCCTGGGCAGGCAGGGTCTT
>gene=chr10_120324167-120324427; species=papHam
GAACTGCAAGAATCCAGCCCCGGTGTGGATGCCAGGACCCCTGCACATCCCCTCCCTACCCTCAGTGCCCCCT-CCCAACTCTCCTAACGGGGCATCTGTGGGAGGTTAGCATTCCAGGCTGCGGCTGCTGCCACCTGGCAGAGCCCAGGCATCATTTCCATTCCGCAGCTTTAGCCTGACATCTGGTGGAGGGATGGGAAGCGGTGCATTTAGTCAAATGACAAGGAGGGTGGCTGCAGCCCTGGGCAGTCAGAGTCTT
>gene=chr10_120324167-120324427; species=ponAbe
GAGCTCTAAGAATCCAGCCCCAGTGTGGAT-CCAGGACCCCTGTACATCCCCTCCCTACCCTCAGTGCCCCCTCCCCAACTCTCCTAACGGGGCATCTGTGGGAGGTTAGCATTCCAGGCTGCAGCTGCTGCCGCCTGGCAGAGCCCAGGCATCGTTTCCATTCCGCAGCTCTGGCCTGACATCTGGTGGAGGGACGGGAAGCGGTGCATTTAGTCAAATGACAAGGAGAGTGGCTGCAGCCCTGGGCAAGCAGAGTCTT
>gene=chr10_120324167-120324427; species=rheMac
GAACTGCAAGAATCCAGCCCCGGTGTGGATGCCAGGACCCCTGCACATCCCCTCCCTACCCTCAGTGCCCCCT-CCCAACTCTCCTAACGGGGCATCTGTGGGAGGTTAGCATGCCAGGCTGCGGCTGCTGCCGCCTGGCAGAGCCCAGGCATCATTTCCATTCCGCAGCTTTGGCCTGACATCTGGTGGAGGGATGGGAAGCGGTGCATTTAGTCAAATGACAAGGAGGGTGGCTGCAGCCCTGGGCAGGCAGAGTCTT
>gene=chr10_123339806-123339919; species=hg19
CTCGGTTCCAACACTCCTTCAGAGTCTGCAGATGTGTCCCCGCCTGATCCCCTCAGCAGCATCCCAGCCATTTGCAAATGAAGCAGCAGCAGCTGGAGACTGGGAAACAGATG
>gene=chr10_123339806-123339919; species=bosTau
CCCAGTTCCAACACCGGTTAGGAGCCTGCAGATGTATCCCTGACGGGTCCCCCCAACAGCATCCCAGCCATTTGCAAATGAAGGGACAGCAGCTGGATACTAGGAAACAGATG
>gene=chr10_123339806-123339919; species=calJac
CTCGGTTCCAACACTCCTTCAGAGGCTGCAGATGTGTCCCAGCCTGGTCCCCTCAGCAGCATCCCAGCCATTTGCAAATGAAGCAGCAGCAGCTGGAGACTGGGAAACAGATG
>gene=chr10_123339806-123339919; species=canFam
CCCAGCTCCAACACTTGTTCAGAGTCTGCAGCTGTGTCCCAGACTGGTCGGACCAGCAGCATCCCGGCCATTTACAAATGAAGAGACAGCAGCTGCATACGGGGAAACAGATG
>gene=chr10_123339806-123339919; species=equCab
TGCAGTTCCAACACTCGTTGGGAGCCTGCAGATGTGTCCCCGACTGGTCCTGCCAGCAGCACCCCAGCCATTTGCAAATGAAGGGACAGCAGCTGGATACTAAGAAACAGATG
>gene=chr10_123339806-123339919; species=gorGor
CTCGGTTCCAACACTCCTTCAGAGTCTGCAGATGTGTCCCCGCCTGATCCCCTCAGCAGCATCCCAGCCATTTGCAAATGAAGCAGCAGCAGCTGGAGACTGGGAAACAGATG
>gene=chr10_123339806-123339919; species=panTro
CTCGGTTCCAACACTCCTTCAGAGTCTGCAGATGTGTCCCCGCCTGATCCCCTCAGCAGCATCCCAGCCATTTGCAAATGAAGCAGCAGCAGCTGGAGACTGGGAAACAGATG
>gene=chr10_123339806-123339919; species=papHam
CT-GGTTCCAACACTCCTTCAGAGGCTGCAGATGTGTCCCCGCCTGATCCCCTCAGCAGCATCCCAGCCATTTGCAAATGAAGCGGCAGCAGCTGGAGACTGGGAAACAGATG
>gene=chr10_123339806-123339919; species=ponAbe
CTCGGTTCCAACACTCCTTCAGAGTCTGCAGATGTGTCCCCGCCTGATTCCCTCAGCAGTATCCCAGCCATTTGCAAATGAAGCAGCAGCAGCTGGAGACTGGGAAACAGATG
>gene=chr10_123339806-123339919; species=rheMac
CT-GGTTCCAACACTCCTTCAGAGGCTGCAGATGTGTCCCTGCCTGATCCCCTCAGCAGCATCCCAGCCATTTGCAAATGAAGCGGCAGCAGCTGGAGACTGGGAAACAGATG
>gene=chr10_124605507-124605767; species=hg19
ATCAGCATTCCCCACAGTGAGGGTTCTCTCTCCCCAACTCCTTCCTGGAAGGGTTGCCCCCAGTGGAAGCTCTCTGTAGGGATCTCCAGCAGCTGGTTCCCAGCAGGCACTGAGTTATTTTCCATGAAACTGATGGGGAGCTGTGCCTTTCTTCTGTGCCTGCACATCACAAACAGGTGGCCTCATTGACATCATTGAAGTCTTCAGGGCTCTGCTTTGAGAAGGGAGCCTGTGGGAGAACAAAGGCCTGTGGGGCAAGG
>gene=chr10_124605507-124605767; species=bosTau
--------------------------------------------------------------------------------------------------------------------------------------------------------------------------------------------------------------------------------------------------------------------
>gene=chr10_124605507-124605767; species=calJac
ATCAGCAGCCCCCACAGTGAGGGTTCCCTCTCCCCAACTCCTTCCTGGAAAGGTTGCCCCCAGTAGAGACTCTTTGTGGGGATCTCTAGCAGCTGGTTCCCAGAAGGCACTGCGTAGTTTTCCCTGAAACTGAC-GGGAGCTGTGCCTTGCTTCTGTGCCTGCATATCACAAACAGGTGGTCTCATTGACATC--TGAAGTCTTCAGGGCTCTCCTTTGAGAAGGGAACCTGTGGGAGAACAAAGGCCAGTGGGGCAAGG
>gene=chr10_124605507-124605767; species=canFam
ATCAGCAATCCCTCCAGTGAGTGTTGGCTCTCCCCAGTCCATTCCAGGAACGTCTACACCCAGCTAAAGCTCTTCATGGGGATCTCCGAGGCCTGGCCCACGGTGGGCACCGAGTCATCCTTCACGGCACCAACCGGGAGCTGAGCCTTCGCCCTGTTTGTTCAGATCTCAAAGCGGTGGCGCTACTGTTATC--TTACACCTTTGCTGCTCT-----------------TGTCCCCATATGAAAGCCTTTGGATTCAGG
>gene=chr10_124605507-124605767; species=equCab
ATCAGCAATTCCTACAGTGAGTGTTGGCTCTCCTCAACTGATTCCCGGAAGGTTTGCACCCAGCTAAAGCTCCTCACAGGGATGTCCAACACCTGGCACATGGT-------AAGTAATTCCTTGTGGCACTCACTTGGAGTTGTGCCTTTGCCCTGTTTACTCAGATCACGAAGGGGTAGCATCATTGACATC--TTAAGCCTTCACTGGTCT-----------------TCTCCAAAAACTAAAGCCTTTGGG---AAG
>gene=chr10_124605507-124605767; species=gorGor
ATCAGCATTCCCCACAGTGAGGGTTCTCTCTCCCCA-CTCCTTCCTGGAAGGGTTGCCCCCAGTGGAAGCTCTCTGTAGGGATCTCCAGCAGCTGGTTCCCAGCAGGCACTGAGTTATTTTCCATGAAACTGATGGGGAGCTGTGCCTTTCTTCTGTGCCTGCACATCA-AAACAGGTGGCCTCATTGACATCATTGAAGTCTTCAGGGCTCTGCTTTGAGAAGGGAGCCTGTGGGAGAACAAAGGCCTGTGGGGCAAGG
>gene=chr10_124605507-124605767; species=panTro
ATCAGCATTCCCCACAGTGAGGGTTCTCTCTCCCCAACTCCTTCCTGGAAGGGTTGCCCCCAGTGGAAGCTCTCTGTAGGGATCTCCAGCAGCTGGTTCCCAGCAGGCACTGAGTTATTTTCCATGAAACTGATGGGGAGCTGTGCCTTTCTTCTGTGCCTGCACATCACAAACAGGTGGCCTCATTGACATCATTGAAGTCTTCAGGGCTCTGCTTTGAGAAGGGAGCCTGTGGGAGAACAAAGGTCTGTGGGGCAAGG
>gene=chr10_124605507-124605767; species=papHam
ATCAGCAGTCCCCACAGTGAGGGTTCCCTCTCCTCAAATCCTTCCCGGAAGGGTTGCACCCAGTGGAAGCTCTTTGTGGGGATCTCCAGCAGCTGGTTCCCAGCAGGCACTGAGTTATTCTCCATGAAACTGATGGGGAGCTGTGCCTTTCTTCTGTGCCTGCACATCACAAACAGGTGGCCTCATTGACATCATTGAAGTCTTCA-GGCTCTGCTTCAGGACAGGAGCCTGTAGCAGAACAAAGGCCAGTGGGGCAAGG
>gene=chr10_124605507-124605767; species=ponAbe
ATCAGCATTCCCCACAGTGAGGGTTCTCTCTCCCCAACTCCTTCCTGGAAGGGTTGCCCCCAGTGGAAGCTCTTTGCAGGGATCTCCAGTAGCTGGTTCCCAGCAGGCACTGAGTTATTTTCCATGAAACTGATAGGGAGCTGTGCCTTTCTTCTGTGCCTGCACATCACAAACAGGTGGCCTCATTCACAT-ATTGAAGTCTTCAGGGCTCTGCTTTGAGAAGGGAGCCTGTGGGAGAACAAAGGCCTGTGGGGCAAGG
>gene=chr10_124605507-124605767; species=rheMac
ATCAGCAGTCCCCACAGTGAGGGTTCCCTCTCCTCAAATCCTTCCCGGAAGGGTTGCACCCAGTGGAAGCTCTTTGTGGGGATCTCCAGCAGCTGGTTCCCAGCAGGCACTGAGTTATTCTCCATGAAACTGATGGGGAGCTGTGCCTTTCTTCTGTGCCTGCACATCACAAACAGGTGGCCTCATTGACATCATTGAAGTCTTCAGGGCTCTGCTTTGAGAAGAGAGCCTGTAGCAGAACAAAGGCCAGTGGGGCAAGG
>gene=chr10_126158636-126158896; species=hg19
TCTGTAACCGGCCGTGTCCCCCCAACAGGCCCTTTATTGAAGCCCTTTCATGGGCGGATTGGGTTCCCCGAGGGGAGCCATTCAGAGGCAGGGCCCAGCACAGCGAGGGGTGCAGAGGCCGGCCTCGGGGCCCTGGGCCTATGGCTGGGAGGCATCTGCATGTGAAAGGGGGTGGGCATTTACTGCATCCTGTCTTGGGCCACTAAAGCACATCTGCTGGGCCCAGCCCAGGCCCGGCTCGGCGTTTTTGGAGCCGGCGG
>gene=chr10_126158636-126158896; species=bosTau
TCTGTAACCAGCCTGGGTCCCCTAGCAGGCCATTTATTGGAGTCCATTCTTGGGCAG-TTGGGCTCCCCAAGGGGAGCCATTCAGAGGCAGGGCGTGGCACAGCGGGGGCT----------GCCCCC--------GCACAGAGCCCCAGAGGCATCTGCATGTGAAAGGAGGGGGGCATTTACTGCATCCTGTCTC-GGGCACTAAAGCACAGCTGTGGGGCCC-CCTCGGCC------CAGCCTTTTTGCGG-CAGCGG
>gene=chr10_126158636-126158896; species=calJac
TCTGTAACCGGCTGGGCCCCCCCAACAGGCCCTTTATTGAAGCTCTTTCATGGGCAGATTGGGTTCCCCGAGGGGAGCCATTGAGAGGCAGGGCCAGGCACAGCGAGGGGTGCAGAGGCCAGCCTCTGGG-------TCTGTGGCTAGGAGGCATCTGCATGTGAAAGGGAGTGGGCATTTACTGCATCCTGTCTTGGGCCACTAAAGCACATCTGCTGGGCCCAGCCCAGGCCCAGCCAGGCCTTTTTGGAGCCGGCGG
>gene=chr10_126158636-126158896; species=canFam
TCTGTAACCAGCCCGGGTGCCCCAACGGGCCCTTTATTGGAGCCCATTCTTGGGCAT-TTGGGCTCTCGGAGGGGAGCCATTCGGAGGCAGGGCTGGGCACAGCAGGG---------------------G--CTGGCACAGAGCCCCGGAGGCATCTGCATGTGAAAGGAGGTGGGCCTTTACTGCGTCCTGTCTCAGGCCACTAAAGCACAGCTGCTGAGCCCTGCTCG--C------AGGCCTTTTTGTGGCCGGCGG
>gene=chr10_126158636-126158896; species=equCab
TCTGTAACTGGCCTGGGTCCCCCACCAGGCCCTTTATTGGAGCCCATTCTCGGGCAG-AATGGCTCTCCGAGGGGAGCCATTCAGAGGCAGGGCTGGGCACAGCAGGGGCTTCAGGGGCCCGCCTAGGGC--CTGGCACATAGCCCTGGAGGCATCTGCATGTGAAAGGGGGTGGGCATTTACTGCATCCTGTCTCAGGCCACTAAAGCACATCTGCTG-GCCCAGCCCTGTC------CAGCCTTTTCGCAGCCAGCGG
>gene=chr10_126158636-126158896; species=gorGor
--------------------------------------------------------------------------------------------------------------------------------------------------------------------------------------------------------------------------------------------------------------------
>gene=chr10_126158636-126158896; species=panTro
TTTGTAACCGGCCGCGTCCCCCCAACAGGCCCTTTATTGAAGCCCTTTCATGGGCAGATTGGGTTCCCCGAGGGGAGCCATTCAGAGGCAGGGCCCAGCACAGCGAGGGGTGCAGAGGCCGGCCTCGGGGCCCTGGCCCTATGGCTGGGAGGCATCTGCATGTGAAAGGGGGTGGGCATTTACTGCATCCTGTCTTGGGCCACTAAAGCACATCTGCTGGGCCCAGCCCAGGCCCGGCTCGGCGTTTTTGGAGCTGGCGG
>gene=chr10_126158636-126158896; species=papHam
TCTGTAACCTGCTGCGTTCCCCCAACAGGCTCTTTATTGAAGCCCTTTCATGGGCAGATTGGGTTCCCCGAGGGGAGCCATTCAGAGGCAGGGCCGGGCACAGCGAGGGGTGCAGAGGCC---------------GCCCTATGGCTGGGAGGCATCTGCATGTGAAAGAGGGTGGGCATTTACTGCATCCTGTCTTGGGCCACTAAAGCACATCTGCTGGGCCCAGCCCAGGCCTGGCCTGGCCTTTTTGGAGCCGGCGG
>gene=chr10_126158636-126158896; species=ponAbe
TCTGTAACCGGCCGCGTCCCTCCAACAGGCCCTTTATTGAAGCCCTTTCATGGGCGGATTGGGTTCCCCGAGGGGAGCCATTCAGAGGCAGCGCCCAGCACAGCGAGGGGTGCAGAGGCCGGCCTTGGGGCCCTGGCCCTATGGCTGGGAGGCATCTGCATGTGAAAGGGGGTGGGCATTTACTGCATCCTGTCTTGGGCCACTAAAGCACATCTGCTGGGCCCAGCCCAGGCCCGGCTCGGCCTTTTTGGAGCCGGCGG
>gene=chr10_126158636-126158896; species=rheMac
TCTGTAACCTGCTGCATCCCCCCAACAGGCTCTTTATTGAAGCCCTTTCATGGGTGGATTGGGTTCCCCGAGGGGAGCCATTCAGAGGCAGGGCCGGGCACAGCGAGGGGTGCAGAGGCC--------------------------------------------------------------------------------------------------------------------------------------------
>gene=chr10_127965949-127966027; species=hg19
CAGCCTAACAATGGGAGCAGGTGCAATAAAGAACACTCCTAAATCCAGCTGCCCACCACAACAACCCCATCGAGAAAA
>gene=chr10_127965949-127966027; species=bosTau
CAGGCTAATAATA------GTTGCAACAAAGACACTTCCCAAATCCAGCTGCCAATCCTAAAACCCC-ATCAAGG-TA
>gene=chr10_127965949-127966027; species=calJac
CAGCCTAACAATGGGAGCAGGTGCAATAGATGAAACTCCTAACGCCATCTGCCCACCACAACAACTCCATCGAGAAAA
>gene=chr10_127965949-127966027; species=canFam
CA--CTGACGAAAGGAGCAGTTGC-------------CCCAAATCA--GTGGCAATCCTAAAACCCC-ATGGAGAACG
>gene=chr10_127965949-127966027; species=equCab
CAGCCCAACGAGAGGAGCAGGCGCGGTACAGACACTTCCCAACTCCCAGTGCCAACCCTAGAACCCC-AGCCCGGACA
>gene=chr10_127965949-127966027; species=gorGor
CAGCCTAACAATGGGAGCAGGTGCAATAAAGAACACTCCTAAATCCAGCTGCCCACCACAACGACCCCGTCGAGAAAA
>gene=chr10_127965949-127966027; species=panTro
CAGCCTAACAATGGGAGCAGGTGCAATAAAGAACACTCCTAAATCCAGCTGCCCACCACAACGACCCCGTCGAGAAAA
>gene=chr10_127965949-127966027; species=papHam
CAGTCTAACAATGGGAGCAGGTGCAATAAAGAACACTCCTAAATCCAGCTGCCCACCACAG-AACCCTATGGAGAAAA
>gene=chr10_127965949-127966027; species=ponAbe
CAGTCTAACAATGGGAGCAGATGCAATAAAGAACACTCCTAAATCCAGCTGCCCACCACAACAACCCCGTCGAGAAAA
>gene=chr10_127965949-127966027; species=rheMac
CAGTCTAACAATGGGAGCAGGTGCAATAAAGAACGCTCCTAAATCCAGCTGCCCACCACAG-AACCCTATGGAGAAAA
>gene=chr10_131509602-131509862; species=hg19
ATTTCCAAAGACAGGTTAGTAGCTAGGTAGCTGTTGAAGTATTTCTGCCAAGGGACAGTGAAGCTGCCTTTCCCGACCGGGTGTCCGGAGGTCCCCGGGGCTGCCTCATTGTGAGGTTGGGACAGGTGGGATTTCCCAGTGGGAGGGCGCTGAGGCTCTGGAAGGAAGCCTCATTGTTCTGCTGAAGGGATTAAGAGGAAAGCTGAGCTGTCCAGTGAAGCATATTCTAATTTCTCGTTCAAGTGTTGTTTTAGTCAGGT
>gene=chr10_131509602-131509862; species=bosTau
ATTTCTGAAGTCTGATTAGTAACAGATTGATTATCTGGGTATCTCCACCAAGGAACTGTTAGGCCGGC-CTCCTGACCAGAAGTCTGGAGGCCTTGGCAGCTGCCTTGCCCGTGGGCCACCTCAGGTGGGGTTTCTC--TCAGAGGAGGCAG----ATCA---GTGAGGTTCGTGACGCTGATGAAGGAACGAAAATGAGAGGCAAG-TGC-GAGTAAGAAGTGTTCTAAGTCCTCGTAGGATTATGGTTTTACTAATAA
>gene=chr10_131509602-131509862; species=calJac
ATTTCCAAAGACAGGTTAGTAACTAGGTGGCTGTCGGGGCATGTCTGCCAAGGGACAGTGAAGCTGCCTTTTCCGACCAGGTGTCTGGAGGTCCCCGGGGCTGCCTCATTGTGAGGTCAAGACAGGTAGGATTTCCCAGTGGGA-GGCCCGGCAGCTCTGGAAGGAAGCCTCCTTGTCCTGCTGCACAGATGAGGGGCAGAGCTGACCTGTCCAATGAACCGTATTCTGATTTCCC--TTGAGTGCTGTTTAAGTCAGCT
>gene=chr10_131509602-131509862; species=canFam
TCTTCCCAAGTTGGATTAGTAACAAGTTAATTGTCTGGGGTTTTGTGCCAAGGAGCCGAGAAGCTGTCTTTCCTGACCAGAAGTCTGGAGGTGTGTCTGGCCGCCTCT---TGGAGCCACTGCAGG-GGGGGCTCTCCGTGGGAGG-GGCTGCGGTACTGGGAGTGAGATTC-ACGTGCTGCTCAGGAAATG-ATGAGAAAAGTGCG-TGTTGGATAAGCTGTATTTTATTTTCTTATGAGCTTGTGTTTTTAGTGGGGG
>gene=chr10_131509602-131509862; species=equCab
CTTTCCAAAGCTTGGTTAGTAACAAGTTAACTGTCT-GGTATCTCTACCACGGAGGCTTGAAGCTGTCTTTCCTGCCCAG-AGTCTGGACGTCTCTGGGGCTGCCTTTGCCCTGGGCCAGGACAGCTGGGGTTTCTCTGTGGGAGGAGGCTGCAGTGCTGCGAGTGGGCTTCGTCGAGCTG---AGGAAGTTCAGTCGAATGGTGAGCTGTTGAATAAGGTGTTCTCTAATTTCTCATGAGAGTGATGTTTTAGTAGGGA
>gene=chr10_131509602-131509862; species=gorGor
ATTTCCAAAGACAGGTTAGTAGCTAGGTAGCTGTTGAAGTATTTCTGCCAAGGGACAGTGAAGCTGCCTTT-CCAACCAGGTGTCCGGAGGTCCCCGGGGCTGCCTCATTGTGAGGTTGGGACAGGTGGGATTTCCCAGTGGGAGGGTGCTGAGGCTCTGGAAGGAAGCCTCATTGTTCTGCTGAAGGGATTAAGAGGAAAGCTGAGCTGTCCAGTGAAGCATATTCTAATTTCTCGTTCATGTGTTGTTTTAGTCAGGT
>gene=chr10_131509602-131509862; species=panTro
ATTTCCAAAGACAGGTTAGTAGCTAGGTAGCTGTTGAAGTATTTCTGCCAAGGGACAGTGAAGCTGCCTTTCCCGACCAGGTGTCCGGAGGTCCCCGGGGCTGCCTCATTGTGAGGTTGGGACAGGTGGGATTTCCCAGTGGGAGGGCGCTGAGGCTCTGGAAGGAAGCCTCATTGTTCTGCTGAAGGGATTAAGAGGAAAGCTGAGCTGTCCAGTGAAGCATATTCTAATTTCTCGTTCAAGTGTTGTTTTAGTCAGGT
>gene=chr10_131509602-131509862; species=papHam
ATTTCCAAAGACAGGTTAGTAACTAAGTCGCTGTTGGGGTGTTTCTGCCTGGGGACAGTGAAGCTGCCTTTCCCGACCCAGTGTCCGGAGGTCTCCGGGGCGGCCTCATTGTGAGGCCGGGACAGGTGGGGTTTCCCAGCGGGAGGGCGCTGAGGCCCTGGAAGGAAGCCTCATTGTGCTGCTGGAGGGATTAAGAAGAAACCTGAGCTGTCCAGTGAAGCGTATCCTCATTTCTGGTTCAAGTGTTGGTTTAGTCAGGT
>gene=chr10_131509602-131509862; species=ponAbe
ATTTCCAAAGACAGGTTAGTAACTAGGTAGCTGTTGGAGTATTTCTGCCAAGGGACAGTGAAGCTGCCTTTCCCAACCAGGTGTCTGGAGGTCCCC-GGGCTGCCTCATTGTGAGGCCGGGACAGGTGGGATTTCCCAGTGGGAGGGCGCTGAGGCTCTGGAAGGAAGCCTCATTGTTCTGCTGAAGGGATTAAGAGGAAAGCTGAGCTGTCCAGTGAAGCATATTCTAATTTCTCGTTCAAGTGTTGTTTTAGTCAGGT
>gene=chr10_131509602-131509862; species=rheMac
ATTTCCAAAGACAGGTTAGTAACTAGGTCGCTGTTGGGGTGTTTCTGCCTGGGGACAGTGAAGCTGCCTTTCCCGACCCAGTGTCTGGAGGTCTCCGGGGCGGCCTCATTGTGAGGCCGGGACAGGTGGGGTTTCCCAGCGGGAGGGCGCTGAGGCCCTGGAAGGAAGCCTCATTGTGCTGCTGGAGGGATTAAGAAGAAACCTGAGCTGTCCAGTGAAGCGTATCCTCATTTCTGGTTCAAGTGTTGTTTTAGTCAGGT
>gene=chr10_134221451-134221711; species=hg19
AGGACGTCTCCAAGTGAGGCCTGAGGCCTTGGCTGGCAGGGAGTGCCCAGCCGGGAGGGAGGACGGGAGGACACAGTCTTGCAGGCTCAGGGCCGGCTGTGTTTATCCGGAAGTGGAGGAAGAATCTCACCAGACGGGTTTGCCTGCCTCCACGGGGGGCAGTGCCTGCACACGGGGCCTGCGCCGGGACCAGCCCCCTGCTCTGGGAGTGGGGGTGCCGGATCCTTTCAGCACCAAAGCGCAGAGTGGTGTGTGCCTGG
>gene=chr10_134221451-134221711; species=bosTau
GCTTCGGCTCCCAGCCCGGCCCCTGGCCGCGGTGGGCGGCTTGCCCACACACTGTGAGA-------GAGAAGGCAGCCCCTTAGGTTCAGGGCTCGCTGTGTTTATCTGGAGGCAG-GGAGGAATCTCACCAGACAAGTTTGCCTGCTGC---GGGGGCCTGGCTCCTGGGGC----------------GGAGCC---GGGTGGGGGGGCGGGGTTGCTGAATCCTTTCGGCGCCAAAG--CAAAGTGGT-TTTGCTTGA
>gene=chr10_134221451-134221711; species=calJac
--------------------------------------------------------------------GGACACAGGCTTGCAGGCTCAGGG-CGGCTGTGTTTATCCGGAAGCAGA-GAAAAATCTCACCAGACGAGTTTGCCCGCCTCTGCAGGGGGCAGTGCCTG-----TGGGCCTGTGCCAGGACCAGCCCCCTGCTCTGGGAGTAGGGGTGCCAGATCCTTTCAGCGCCAAAGTGCAGAGTGGCATGTGCCTGG
>gene=chr10_134221451-134221711; species=canFam
--------------------------------------------------------------------------------------------------------------------------------------------------------------------------------------------------------------------------------------------------------------------
>gene=chr10_134221451-134221711; species=equCab
ACGTCAGC-CCAGATGAAACCCGGGGCCCTGGCTGGCAGGGAGCCCCCAGGC----TGG-------GAGAAGGCAGCCGGGTAGGTTCAGGG---------------AGGAAGCAGGGGAAGAATCTCGCCAGACCGGTTTGCC-GCTGC---AGGGGCCC-TGCCCACAAAC----------------TGTGCCCAGAGCTGTGGGAGCTGGGCTGCCAGATCCTTTTAGTGCAAAAGCACAAAGTGGT-TTTGCCTAA
>gene=chr10_134221451-134221711; species=gorGor
AGGACGTCTCCAAGTGAGGCCTGAGGCCTTGGCTGGCAGGGAGTGCCCAGCC----GGGAGGACGGGAGGACACAGTCTTGCAGGCTCAGGGCCGGCTGTGTTTATCCGGAAGTGGAGGAAGAATCTCACCAGACGGGTTTGCCTGCCTCCACGGGGGGCAGTGCCTG--------------------------------------------------------------------------------------------
>gene=chr10_134221451-134221711; species=panTro
AGAACGTCTCCAAGTGAGGCCTGAGGCCTTGGCTGGCAGGGAGTGCCCAGCCGGGAGGGAGGACGGGAGGACACAGTCTTGCAGGCTCAGGGCCGGCTGTGTTTATCCGGAAGTGGAGGAAGAATCTCACCAGACGGGTTTGCCTGCCTCCACGGGGGGCAGTGCCTGCACACGGGGCCTGCGCCGGGACCAGCCCCCTGCTCTGGGAGTGGGGGTGCCGGATCCTTTCAGCACCAAAGCGCAGAGTGGTGTGTGCCTGG
>gene=chr10_134221451-134221711; species=papHam
AGGACGTCCCCAAGTGAGGCCCGAGGCCTTGGCTGGCAGGGAGTGCCCAACC----GGGAGGGTGGGAGGACGCAGTCTTGCAGGCTCAGGGCCGGCTGTGTTTATCCGGAAGTAGAGGAAGAATCTCACCAGACGGGTTTGCCTGCCTCCACGGGGGGCAGTGCCTG-----GGGGCCTGTGCCAGGACCAGCCCCCTGCTCTGGGAGTGGGGGTGCCAGATCCTTTCAGCACCAAAGCGCAGAGTGGTGCATGTCTGG
>gene=chr10_134221451-134221711; species=ponAbe
AGGACGTCCCCAAGTGAGGCCTGAGGCCTTGGCTGGCAGGGAGTGCCCAGCC----GGGAGGACGGGAGGACACGGTCTTGCAGGCTCAGGGCCGGCTGTGTTTATCCGGAAGTAGAGGAAGAATCTCACCAGACGGGTTTGCCTGCCTCCACGGGGGGCAGTGCCTGCACAC-GGCCCTGCGCCAGGACCAGCCCCCTGCTCTGGGAGTGGGGGTGCCGGATCCTTTCAGCACCAAAGCGCAGAGTGGTGTTTGCCTGG
>gene=chr10_134221451-134221711; species=rheMac
AGGACGTCCCCAAGTGAGGCCCGAGGCCTTGGCTGGCAGGGAGTGCCCAACC----GGGAGGATGGGAGGACGCAGTCTTGCAGGCTCAGGGCCGGCTGTGTTTATCCGGAAGTAGAGGAAGAATCTCACCAGACGGGTTTGCCTGCCTCCACGGGGGGCAGTGCCTG-----GGGGCCTGCGCCAGGACCAGCCCCCTGCTCTGGGAGTGGGGGTGCCAGATCCTTTCAGCACCAAAGCGCAGAGTGGTGCATGTCTGG
>gene=chr11_783528-783788; species=hg19
GAAAGTTTCCTACACTACTGAGGTTTAGGGGCACTGTGAAGCAAAAGCCACGCCTCAGAATCCCAGGCGGAGACTCCGACCTCGTCCCGGGAGGGAAGCCAGTAGCTGAGCACCTGCGGGAGATTAAAGAGAGGAATAAGGAGGTGAGTACATGACAAAGAGCCACAGTCGCAGGCGGTGGGGCCTGGCTCAGAACAGGCTGTGCTGGGAAGCGGGAGCAGGAGCTGGCGCCGCCTTGCGGGCTGGCAGAGGACCATCCA
>gene=chr11_783528-783788; species=bosTau
GAAGCATCCCTACCTTCCTAAAGCTTAGGAATGCTGTGAACCAGAAGCTGAgcttc-----cctggtaagaa----ccaccttgcaacacagaggatgccagt-----------------------------GAGATTACAAAGTAGTATCAC-----AAAACTACAGTAGCAGGTGGCCGACTCGGGCTCAGGACAGACTGTG-TGCAAAGTGGCAGCAGGAGGCACAGCCACCAAG-GGGCTG-CGGGGGGCCCTTCA
>gene=chr11_783528-783788; species=calJac
GAAAGGTTCCTACACTGCTGAGGTTT-GGGGCGCTGGAAAGCAGAAGCCAAGCCTCAGAATCCCACTCGGAGGCTCCGACCTCCTCCCAGGAGGGAAGCCAGAAGCTGAGCGCCTGCGGGAGATTCAAGAGA--------------------------------------------------------------------------------------------------------------------------------
>gene=chr11_783528-783788; species=canFam
--------------------------------------------------------------------------------------------------------------------------------------------------------------------------------------------------------------------------------------------------------------------
>gene=chr11_783528-783788; species=equCab
GAAGAGTCCCTACGTTACTAGG--TTTAGGACACGATTGTTCAGAACCTGCCCCCCAGGGACCTCAGCTGACACTCTAACATTCCAGGGGAGGGGACGCCAGTCACTGAGCATGTGTGGGAGAGTCAAAGAGGACATTACAAGATGATTCGAC-------AGCTGCAGCAGCA-GTGGCAGACCCCGGCTCAGAACAGGCTGTGCCGGGAGGTGAGAATGAGAGATGGGTCCCCAGA-----------GGGGACCATCCG
>gene=chr11_783528-783788; species=gorGor
GAAAGGTTCCTACGCTACTGAGGTTTAGGGGCACTGTGAAGCAAAAGCCACGCCTCAGAATCCCAGGCGGAGACTCCGACCTCCTCCCGGGAGGGAAGCCAGTAGCTGAGCACCTGCGGGAGATTAA--AGAGGAATAAGGAGGTGAGTACATGACAAAGAGCCACAGTCGCAGGCAGTGGGGCCCGGCTCAGAACAGGCTGTGCTGGGAAGCGGGAGCAGGAGCTGGCGCCGCCTTGCGGGCTGGCAGAGGACCATCCA
>gene=chr11_783528-783788; species=panTro
GAAAGTTTCCTACACTACTGAGGTTTAGGGGCACTGTGAAGCAAAAGCCACGCCTCAGAATCCCAGGCGGAGACTCCGACCTCCTCCCGGGAGGGAAGCCAGTAGCTGAGCACCTGCGGGAGATTAAAGAGAGGAATAAGGAGGTGAGTACATGACAAAGAGCCACAGTCGCAGTCAGTGGGGCCTGGCTCAGAACAGGCTGTGCTGGGAAGCGGGAGCAGGAGCTGGCGCCGCCTTGCGGGCTGGCAGAGGACCATCCA
>gene=chr11_783528-783788; species=papHam
GAAAGGTTCCTACACGGCTGAGGTTTAGGGGCACTGTGAAGCAGAAGCTGAGCCTCGGAATCCCAGACGGAGACTCCGACCTCCTCCCAGGGGGGAAGCCAGTCGCTGAGCACCTGCGGGAGATTAAAGAGAGAAATGAGGAGGTGAGATCATGACGA--AGCCACAGTTGCAGGCAGTGGGGCGTGGCTCAGAACAGGCTGTGCTGGGAAGTCGGAGCAGGAGCTGGCGCCGCCCTGCGGGCTGGCAGAGGACCATCCA
>gene=chr11_783528-783788; species=ponAbe
GAAAGGTTCCTACACTACTGAGGTTTGGGGGCACTGTGAAGCAAAAGCCATGCCTCAGAATCCCAGGCGGAGACTCCGACCTCCTCCCGGGAGGGGAGCCAGTAGCTGAGCACCTGCGGGAGATTAAAGA-AGGAATAAGGAGGTGAGTTCATGACAAAGAGCCACAGTTGCAGGCAGTGGGGCCCGGCTCAGAACAGGCTGTGCTGGGAAGCGGGAGCAGGAGCTGGTGCCGCCTTGCGGGCTGGCAGAGGACCATCCA
>gene=chr11_783528-783788; species=rheMac
GAAAGGTTCCTACACGGCTGAGGTTTAGGGGCACTGTGAAGCAGAAGCTGAGCCTCGGAATCCCAGACGGAGACTCCGACCTCCTCCCAGGAGGGAAGCCAGTCGCTGAGCACCTGCGGGAGATTAAAGAGAGAAATGAGGAGGTGAGATCATGACGA--AGCCACAGTTGCAGGCAGTGGGGCGTGGCTCAGAACAGGCTGTGCCGGGAAGTCGGAGCAGGAGTTGGCGCCGCCTTGCGGGCTGGCAGAGGACCATCCA
>gene=chr11_1580352-1580612; species=hg19
TGTCCGCCTAGGGCACCCCATCTACTGCTGAGGATCAGTCACACCCAGCCCAGACCCGAGCCTGAGCCCAGCCGGCAAGCCTCTGGCGGAGCACCTGCTCTGCCCGCGGTGGGGGGAGGGGGTACTGCCACACATTTACAGCCTGCACCTACGCCCACATTCCTCCTCATGCTAATTAGGGGCTGACCCAGCTGAGGACGCCGCTAGGATGCCCGTAAAGGTGGCGTTGAGGTGGCTGGCCATCACGGCACGCGCTGGGC
>gene=chr11_1580352-1580612; species=bosTau
-----------------------AGAGCGGCTGCCCAGCCTCCCCCTGCACAGACCCCAGCCCAGTC---TCCAGCAAGCCCCCGGCTGAGCACCTGGTCTGGTCCTGGAGGGCTC----CAGGCTG--TCCCGCTCCCAACCCACCCCTAAGCCCACATCCCTCCTCATGCCAGTCAGGGGCTGGCCTCCCTCAGGACGCTGCTGTGATGCCCATAAAAGTGGAGGCCAAATGACCAGTCAGCACAGCACAAGCAGCAC
>gene=chr11_1580352-1580612; species=calJac
CGTCTGCCTAGGGTGCCCCATCTACTGCTGAGGATCAGTCAC---------------------------------------------------------------------------GGGGGTGCTGCCACACATCCACAGCCCGAGCCCACGCCCACATTCCTCCTCACGTTAATGAGGGGCTGAGCCAGCTGAGGACGCGGCTGTGATGCCCATAAAGGTGGGGATGAGGTGGCTGGCCAGCATGGCACACACTGGGC
>gene=chr11_1580352-1580612; species=canFam
----------GGGCACC-CGACCACCCCTACATCTCAGCCACACCCAGCCTGGACCCCAGCCCAAAGTGATCCAGCAAGCCTCTGGCCTGGCACCTGGTGTGGTGCTGGAGGGCTGCGCGTGTGCTG-TGCCCATATACAGCCTGCCCCTACGCCCACATTCCTCCCCAGGCTAATTAGGAGCTGGCCCCCCTGGGGACGCTGCTGTGATGCCCATAAATGTGGGGTCAAGGTGGCAGGCCAGCCTAGCACGTGCAGGAC
>gene=chr11_1580352-1580612; species=equCab
----------GGGCGCCTCAACCACCACCACGTCTCGGCT-------GCCCGA--CCCTGCTCGATCCCACCC----AGCCTCTGCCCTAGCCCCTTCTCTCGTGCTGGAGTGCTGCGCGCGTGCTG-TGCACATTTACAGCCGGCCCCTACGCCCACATTCCTCCTCAGGCTAATTAGGGGCTGG-CCCACTGAGGACGCCGCTGTGATGCCCGTAAATATGGGGTCAGGGTGGCTGGACAACGCGGCACACACAGGGC
>gene=chr11_1580352-1580612; species=gorGor
--TCCGCCTAGGGCACCCCATCTACTGCTGAGGATCAGTCACACCCAGCCCAGACCCAAGCCTGAGCCCAGCTGGCAAGCCTCTGGCGGAGCACCTGCTCTGCCCGCGGTGGGGGGAGGGGGTACTGCCACACATTTACAGCCTGCACCTACGCCCACATTCCTCCTCATGCTAATTAGGGGCTGACCCAGCTGAGGACGCTGCTATGATGCCCGTAAAGGTGGCGTTGAGGTGGCTGGCCATCATGGCACGCGCTGGGC
>gene=chr11_1580352-1580612; species=panTro
TGTCCGCCTAGGGCACCCCATCTACTGCTGAGGATCAGTCACACCCAGCCCAGACCCGAGCCTGAGCCCAGCCGGCAAGCCTCTGGCGGCGCACCTGCTCTGCCCGCGATGGGGGGAGGGGGTACTGCCACACATTTACAGCCTGCACCTACGCCCACATTCCTCCTCACGCTAATTAGGGGCTGACCCAGCTGAGGACGCTGCTAGGATGCCCGTAAAGGTGGCGTTGAGGTGGCTGGCCATCACAGCACGCGCTGGGC
>gene=chr11_1580352-1580612; species=papHam
TGTCCACCTAGGGCACCCCATCTACTGCTGAGGATCAGTCACACCCAGCTCAGACCTGAGCCTCAGCCCAGCCAGCAAGCCTCTGGCAGCGCACCTGCTCTGGCCGCGGT-GGGGGAGGGGGTGCTGCCACACATTTACAGCCCACACCTACGCCCACATTCCTCCTCACGCTAATTAGGGCCTGACCCAGCTGAGGACGCTGCTATGATGCCGGTAAAGGTGGGGTTGAGGTGGCTGGCCAGCGCGGCAGGCGCTGGAC
>gene=chr11_1580352-1580612; species=ponAbe
--------------------------------------------------------------------------------------------------------------------------------------------------------------------------------------------------------------------------------------------------------------------
>gene=chr11_1580352-1580612; species=rheMac
TGTCCACCTAGGGCACCCCATCTACTGCTGAGGATCAGTCACACCCAGCTCAGACCCGAGCCTCAGCCCAGCCAGCAAGCCTCTGGCAGCGCACCTGCTCTGGCCGCGGT-GGGGGAGGGGGTGCTGCCACACATTTACAGCCCACACCTACGCCCACATTCCTCCTCACGCTAATTAGGGCCTGACCCAGCGGAGGACGCTGCTATGATGCCGGTAAAGGTGGGGTTGAGGTGGCTGGCCAGTGCGGCAGGCGCTGGAC
>gene=chr11_2025845-2025926; species=hg19
TAATGGGGCATTTGCATGTGTATAGGACAGACCGGGAGCTGCCCAGTTTCTGCTTCCAGGCGCACCTGCTAAGAGTAGTCT
>gene=chr11_2025845-2025926; species=bosTau
TAATGGGTTATTTGCATCTCTATGGAAGGACGGAGGAGAGGCTAGGCTTTAGCTTCCAGTCTCCAAAGCTAGAGCGGGCTC
>gene=chr11_2025845-2025926; species=calJac
TAATGGGGCATTTGCATGTATATAAGGCAGACTGGGAGCTTCAGAGGTTCTGCTTCCAGG---------------------
>gene=chr11_2025845-2025926; species=canFam
---------------------------------------------------------------------------------
>gene=chr11_2025845-2025926; species=equCab
TAATGCACCATTTGCATCTCTGTAGAACAGA--------------------------------------------------
>gene=chr11_2025845-2025926; species=gorGor
TAATGGGGCATTTGCATTTGTATAGGACTGACCGGGAGCTGCGGAGTTTCTGCTTC------CACCTGCTAAGAGTAGTCT
>gene=chr11_2025845-2025926; species=panTro
TAATGGGGCATTTGCATGTGTATAGGACAGA-CGGGAGCTGCCGAGTTTCTGCTTCCAGGCGCACCTGCTAAGAGTAGTCT
>gene=chr11_2025845-2025926; species=papHam
TAATGGGGCATTTGCATGTGTATAGGACAGACCAGGAGCTGCGGAGGTTCTGCTTCCAGGCTCACCTGCTAAGAGTGGTCT
>gene=chr11_2025845-2025926; species=ponAbe
TAATGGGGCATTTGCATGTGTATAGGACAGACCAGGAGCTGCTGAGCTTCTGCTTCCAGGCGCACCTGCTAAGAGTGGTCT
>gene=chr11_2025845-2025926; species=rheMac
TAATGGGGCATTTGCATGTGTATAGGACAGACCAGGAGCTGC-GAGGTTCTGCTTCCAGGCTCACCTGCTAAGAGTGGTCT
>gene=chr11_2713579-2713839; species=hg19
aggcatctcctaactggcattctcacatcccctgccccattccaatcaattatctactcagtggacagacatcctttcaaaGTTTAGAGACCTGTGGGTCTTGCTTAATCCTGCAGCTGCCTTTCTGGTAGTTCAGATGCTTGGCTTCTTTCCATCCCAGGTGCTCACAGGCTCCCTACCACCAGAGGGCCCTTGGCCTGCCCCTGCCACTTTCCCCAAGGGAGTTTTTCAGACCCCAGGCTAGTTCCAGTGGGTTCCTG
>gene=chr11_2713579-2713839; species=bosTau
agggc-ctc-----tgtccccttccagtacct------------------tctccactcagaggagggggatcatttcagaatgagaa------tgtggcctaGCTGGCTC------AGCCTCCACCTTGTTTCCCATGTCTGGCCTCTTTTGGACCTTCTGGCTCATGGGCTCCCT-CCACCAGGGGGCCCTTGTCCAGCCTCCGCCCCCTTCCCCAAGGGAACTTTTAGAACCCCAGACTAATTCCTGGTGGCCCCTG
>gene=chr11_2713579-2713839; species=calJac
aagtacctcctaactggtaccctcacatcccc-gtcctattccaatc----atctactcagtggacagaaatcctttcaaaGTTTAGAGACCTGTGGGTCTAGCTTTCTCCTGGAGCTGCTTTTCTAGTACTTCAGATGCTTGGCTTCTTTCCATCCCAGGTGCTCACGGGCTCCCTCCCTCCAGAGGGA----GGCCTGCCCCCGCCAGTTTTCCCAACGGAGTTTCTCAGACCCCAGACTAGTTCCAGTGGGTTCCCG
>gene=chr11_2713579-2713839; species=canFam
CGTTG-CTC-----TGTCACCTT-CAGTCCCT------------------TCTCCACTCAGTGGAGGGAGATGC---------------------ACAGCCTTTCTGGTCT------GGCCTCTGCC-------------CCAGCCTCCTCCT---CCTCTAGCTCACAGGCTTCCT-CCACCAGAGGGCCCCTATCCTGTCCCCCCCTCCTTCCCCAGGGGAGCTCCTAGGACCCT------ATTCAG-GTGCTTCTGA
>gene=chr11_2713579-2713839; species=equCab
agttgcctc-----tgtccccttccagtccat------------------tctctgctcagcagagggagatgctttcagaatgggga------tatggcctgtctagtct------ggcctccgcc------------tggagcctcctcttcctcttcaccctcacag------t-tcac---atgcctcctgtcatgttcctgcctcCCTCCCCAAGGGAGCCTCTGGAACCTCAAACTAATTTCTGGTGGTTCCTG
>gene=chr11_2713579-2713839; species=gorGor
-------------------------------------------------------------------------------------------------------------------------------------CAGATGCTTGGCTTCTTTCCATCCCAGGTGCTCACGGGCTCCCTACCACCAGAGGGCCCTTGGCCTGCCCCtgccactttccccaagggagtttctcagaccccaggctagttccagtgggttcctg
>gene=chr11_2713579-2713839; species=panTro
aggcacctcctaactggcattctcacatcccctgccccattccaatcaattatctactcagtggacagaaatcctttcaaagtttagagacctgtgggtctttcttaatcctgcagctgcctttcTGGTAGTTCAGATGCTTGGCTTCTTTCCATCCCAGGTGCTCACGGGCTCCCTACCACCAGAGGGCCCTTGGCCTGCCCCtgccactttccccaaaggagtttttcagaccccaggctagttccagtgggttcctg
>gene=chr11_2713579-2713839; species=papHam
aggcacctcctaattggcattctcacattccctgccccattccaatcaattatctactcagtggacagaaatcctttcaaagtttagagacctgtgggtcttgcttaatcctgcagctgcctttcTGGTAGTTCAGATTCTTGGCTTCTTTCCATCCCAGGTGCTCACAGGCTCCCTACCACCAGAGGGCCCTTGGCCTGCCCCtgccactctccccaggggagtttctcagaccccaggctagttccagtgggttcctg
>gene=chr11_2713579-2713839; species=ponAbe
aggcacctcctaactggcattctcacatcccc-gccccattccaatcaattatctactcagtggacagaaatcctttcaaaGTTTAGAGACCTGTGGGTCTTGCTTAATGCTGCAGCTGCTTTTCTGGTAGTTCAGATGCTTGGCTTCTTTCCATCCCAGGTGCTCACGGGCTCCCTACCACCAGAGGGCCCTTGGCCTGCCCCtgccactttccccaagggagtttttcagaccccaggctagttccagtgggttcctg
>gene=chr11_2713579-2713839; species=rheMac
aggcacctcctaattggcgttctcacattccctgccccattccaatcaattatctactcagtggacagaaatcctttcaaagtttagagacctgtgggtcttgcttaatcctgcagctgcctttcTGGTAGTTCAGATTCTTGGCTTCTTTCCATCCCAGGTGCTCACGGGCTCCCTACCACCAGAGGGCCCTTGGCCTGCCCCtgccactctccccaggggagtttctcagaccccaagctagttccagtgggttcctg
>gene=chr11_2952035-2952295; species=hg19
AGCTGCCCGGTGGTCCCACCGGTGTGGCCAGAGGACCTGGCAGTGGGCAGGGATGTGGTGTGGAGGGGCAGTGCCGGCAGAGGGCAGGGTTGGGCTGTGCCAGGGTTCTGGCCTGGGAGTGAGACACCTGCCTGGGGCCGGCGGGTCAACACTGCCCCCTACCTGACACCTGTCCTTGCAGCAGGGCTGGGATCCTGTGGTGAGGGAGCAGCAGGTAGGGTGGGTGGGTGAGGGGAGGTCAGCCTTTGGCGGGGAGAGGG
>gene=chr11_2952035-2952295; species=bosTau
A------------------------------------------------GGGG-----TGTGGAAGGG--GGGC-AGCTGAGAGGTGGAGTTGGGC---CCAGGACTCTGGCCTGGGAGCAGAGAGCAAGCACAAGGCCGGCTGGTCAGC-----------------------------AGCAGGGGAGCAGGCC-GAGG-----ATGAAGCAAGCAGGGTGGGTGGGTTGGGAGACCCCCATCGCTGA---------GA
>gene=chr11_2952035-2952295; species=calJac
AGCTGCCCGGTGGTCCCACCTGTGTGGCCAGGGGACCTGGCTGTGGGCAGGGGCGTTGGGTGCAAGAGCAGCGCCGGCAGAGGGCAGGGTTGGGCTGTGCCAGGC----------------AGACACCTGCCTGAGACCTGCAGGTCAACACTGCCCCCTACCTGACGCCTGTCCTT-CAGCGGGGCTAGGATCCTGTGATGAGGGAGCAGCAGGTAGGGCGGGCTGGT--------------CTTTGGCGGGGAGAGGA
>gene=chr11_2952035-2952295; species=canFam
--------------------------------------------------------------------------------------------------------------------------------------------------------------------------------------------------------------------------------------------------------------------
>gene=chr11_2952035-2952295; species=equCab
AGCTGCCCACTGGTCCCACAAGTGTGGCCAAGGGAC--------CCGCCGGGG-----AGAGAAAGGGCAGGGC-GGCTGAAAGTAGAGATGGTGC---CCAGGACCTTGGCCTGGGAGGACTGGACCAATGTAGGGACTGCTGGTCAGTG----TTCTTGCCCGGAGCTGG-ATCTGCCTGAGGGAGGGAGCCC-GAGG-----GGGCAGCAGGCAGGCTGGGTGG---GGGAAACgccagcccttgacaggtcgaggg
>gene=chr11_2952035-2952295; species=gorGor
AGCTGCCCGGTGGTCCCACCGGTGTGGCCAGAGGACCTGGCAGTGGGCAGGGGTGTGGTGTGGAGGGGCAGTGCCGGCAGAGGGCAGGGTTGGGCTGTGCCAGGGTTCTGGCCTGGGAGTGAGACACCTGCCTGGGGCCGGCGGGTCAACACTGCCCCCTACCTGACACCTGTCCTTCCAGCAGGGCTGGGATCCTGTGGTGAGG-------------------------------------------------------
>gene=chr11_2952035-2952295; species=panTro
AGCTGCCCGGTGGTCCCACCGGTGTGGCCAGAGGACCTGGCAGTGGGCAGGGATGTGGTGTGGAGGGGCAGTGCCGGCAGAGGGCAGGGTTGGGCTGTGCCAGGGTTCTGGCCTGGGAGTGAGACACCTGCCTGGGGCCGGCGTGTCAACACTGCCCCCTACCTGACACCTGTCCTTGCAGCAGGGCTGGGATCCTGTGGTGAGGGAGCAGCAGGTAGGGTGGGTGGGTGAGGGGAGGTCAGCCTTTGGCGGGGAGAGGG
>gene=chr11_2952035-2952295; species=papHam
AGCTGCCCGGTGGTCCTACCTGTGTGGCCAGAGGACATGGCAGTGAGCAGGGGCGTGATGTGGAGGGGCGGTGCCGGCAGAGGGCAGGGTTGGGCTGTGCCAGGGTTCTGGCCTGGGAGTGAGACACCTGCCT-GGGCCGGCAGGTCAACACTGCCCCCTACCTGACACCTGTCCTTGCAGCAGGGCTGGGATCCTGTGG-----GAGCAGCAGGTAGGGTGGGCGGGTGAGGGGAGATCAGCCTTTGGCGAGGAGAAGG
>gene=chr11_2952035-2952295; species=ponAbe
AGCTGCCCGGCGGTCCCACCGGTGTGGCCAGAGGACCTGGCAGTGGGCAGGGACGTGGTGTGGAGGGGCAGTGCCGGCAGAAGGCAGGGTTGGGCTGTGCCAGGGTTCTGGCCTGGGAGTGAGACACCTGCCTGGGGCCGGCAGGTCAACACTGCCCCCTACCTGACACCTGTCCTTGCAGCAGGGCTGGGATCCTGTGGTGAGAGAGCAAAAGATAGAGCGGGTGGGTGAGAGGAGATCAGCTTTTGGTGGGGAGAGGG
>gene=chr11_2952035-2952295; species=rheMac
AGCTGCCTGGTGGTCCTACCTGTGTGGCCAGAGAACATGGCAGTGAGCAGGGGCGTGATGTGGAGGGGCGGTGCCGGCAGAGGGCAGGGTTGGGCTGTGCCAGGGTTCTGGCCTGGCAGTGAGACACCTGCCT-GGGCCGGCAGGTCAACACTGCCCCCTACctgacacctgtccctgcagcagggctgggatcctgtgg-----gaGCAGCAGGTAGGATGGGCGGGTGAGGGGAGATCAGCCTTTGGCGAGGAGAAGG
>gene=chr11_3113053-3113313; species=hg19
GGAACACGCCCCCATCCTGTCCGCTGCGGGTGAGCACCGGCCGCGCTCTGCACCCTCTGCACGCAGTAGGTGCACGGCTGGGGCGGTGCAGCTCAGCACACCTGGAACGGGGGCGTGTGGGTTTGGCGCCACCTGGTGGCCGCCTAAGGCATGGCACCAAGACACACCCAAGGCAGCTTCCTCAGGTTACTCCCTGGAGCCTCCTGCTGTCCCGCTTCCCCTTTCCAGACACaagatctgtgcaagtgctggctcctcct
>gene=chr11_3113053-3113313; species=bosTau
GGAG--------TGTCC-CCCAGT-------------------------------TGTATGCACAGTGGGCGCCCAGTGGGC-----GCTGTTCCACACG----------------------------------TGGGGCCACCCTGGGCTCCCCCAAAATGGCACCTC-GTGCTCCTCCCT---TGTGCTCCCCAGGGCCTCTTGCTGCCTCTCCCACCCTCCTGAGGCCCAGAGTCTGTGCAAATGCCACCTCCTCCT
>gene=chr11_3113053-3113313; species=calJac
GGAATATGCCCCCATCCTGCCTGCTGCGGGTGAGCACTGGCCATGCT---------CTACACACAGTAGGTGTGCGGCTGGTGCC-----GCTCAGCACACCTGACATGGGGGCATGTGGGTTGGGCACCACCTGGTGGCCGCCCAGGGCAAGGCACAAAGACACACCCAAGGTGGCTTCCTCTGGTTCCTCCCCGGAGCCTCCTG-TGTCCTGCTTACCCCTTCCAGGCCCaagatctgtgccagtgctggctcctcct
>gene=chr11_3113053-3113313; species=canFam
CGTC-----TCCAGTCCTGCGCGT-------------------------------GGTAGGCACCACGGGCGCAGAGAACCTGCAGCGGTGCTTCACACG-----------GGC-CTCCGTCCATGTGGCA-CCGCAGAACATGCCAGGCTTCCCTCCAAGCCGCACCC-GTTTGTCTCTCT---CATGCCTCCTGGAGCCCCCTGCCTCCTTGCCTCTCCTTGGCAGGTC--------------------GCACTTCCT
>gene=chr11_3113053-3113313; species=equCab
--------------------------------------------------------------------------------------------------------------------------------------------------------------------------------------------------------------------------------------------------------------------
>gene=chr11_3113053-3113313; species=gorGor
GGAACACGCCCCCATCCTGTCCGCTGCGGGGGAGCACCGGCCGCGCTCTGCACCCACTGCACGCAGTAGGTGAACGGCTGGTGCGGTG-AGCTCAGCACACCTGGAACGGGGGCGTGTGGGTTTGGCGCCACCTGGTGGCCGCCTAAGGCATGGCACCAAGACACAACCAAGGCAGCTTCCTCAGGTTCCTCCCTGGAGCCTCCTGCTGTCCTGCTTCCCCTTTCCAGACACAAGATCTGTGCAAGTGCTGGCTCCTTCT
>gene=chr11_3113053-3113313; species=panTro
GGAACACGCCCCCATCCTGTCCGCTGCGGGTGAGCACCGGCCGCGCTCTGCACCCTCTGCACGCAGTAGGTGCACGGCTGGGGTGATGAAGCTCAGCACACCTGGAACCGGGGCGTGTGGGTTTGGCGCCACCTGGTGGCCGCCTGAGGCATGGCACCAAGACACACCCAAGGCAGCTTCCTCAGGTTACTCCCTGGAGCCTCCTGCTGTCCCGCTTCCCCTTTCCAGACACAagatctgtgcaagtgctggctcctcct
>gene=chr11_3113053-3113313; species=papHam
GGAACATG-CCCCATCCTGCCTGCCGCGGGTGAGCACTGGCCGTACTCTGCATGCTCTGCATGCAGTAGGTGCACGGCTGGTGTG-----GCTCAGCACACCTGGAACGGGGGCGTGTGGGTTTGGCACCACCTGGTGGCCGCCCAAGGCATGGCACCAATACACACCCAAGGCAGCTTCCTCGGGTTCCTCTGTGGAGCCTCCTGCTGTCCTGCTTCCCCTTTCCAGACCCaagatctgtgcaagtgctggctcctcct
>gene=chr11_3113053-3113313; species=ponAbe
GGAACACGCCCCCATGCTGCCCGCTGCGGGTGAGCACTGGCCGCGCTCTGCAGGCTCTGCACGCAGTAGGTGCACGGCTGGTGCGGTGCAGCTCAGCACACCTGGAACGGGGGCGTGTGGGTTTGGCGCCACCTGGTGGCCGCCCAAGGCATGGCACCAAGACACACCCTAGGCAGCTTCCTCGGGTTTCTCCCTGGAGCCTCCTGCTGTCCTGCTTCCCCTTTCCAGACACAAGATCTCTGCAGGTGCTTCCTCCTCCT
>gene=chr11_3113053-3113313; species=rheMac
GGAACATG-CCCCATCCTGCCTGCCGCGGGTGAGCACTGGCCGTACTCTGCATGCTCTGCACGCAGTAGGTGCACGGCTGGTGTG-----GCTCAGCACACCTGGAACGGGGGCGTGTGGGTTTGGCGCCACCTGGTGGCCGCCCAAGGCATGGCACCAATACACACCCAAGGCAGCTTCCTCGGGTTCCTCTGCGGAGCCTCCTGCTGTCCTGCTTCCCCTTTCCAGACCCAagatctgtgcaagtgctggctcctcct
>gene=chr11_4884117-4884377; species=hg19
CTAAACAAAGCACTTTGTGATGCCTGCCTAACCTTCTGCCTGCACTCTGAGGAGGGGTTTTGTTTTTCTTTAAATGTCAAGTGAGAGCCTTCACTTGTTTGGGCCTGCTGTTCTGTATCCCCAGCAATTCTTGTGGCTTTCAGGTGGAAATGACCAGCTGGTTCATCCCTACTGGGGGTTTTTCTTGGGACCTACTTGAAAAATCTTTAACATTCCTTAAGTTCTGAGAACCTGCTGAAGCCCTGTTCTTCCATGCAAAT
>gene=chr11_4884117-4884377; species=bosTau
CCAAACAAAGCACTCTGTGCTGCCCAGCTAACCCTCTGGA-GCACTTTGAGAAGGGACATTTTTATACTTTATAGCTTAAGTGAGAGCCTTCAGTTG---------GCTGGTCCCTTTCCCAAGAAATTGTGATGACTTTTACTTGAGAAGAATCGGTTGGCTCATCCCTATTAGATATTTTTCTTGGAAAA-ACTTATAAAATATTTGATAGTCTTTAAGTCCCCAGGGTCTGCTGAAGCACTGCTGTTCTATGGAAAT
>gene=chr11_4884117-4884377; species=calJac
CTAAACAAAGTACTTCATGATTCCTGCTCAACCTTCTGCCTGCACTCTGAGGAGGGGTTTTGTTTTACTTTAAATGTTAAGCGAGAGCCTTGACTTGCTTGGGTCTGCTGTTCTGTATCCCCAGCAATTCTCGTGCTTTTCAGGTGGGAATGATCAACTGGTTCATCCCTACCAGAGGTTTT--TTGGGACCTACTTGAAAAATCTTTAACATTCTTTAAGTCCTGAGGACCTGCTGAAGCTCTGTTCTTCCATGCAAAT
>gene=chr11_4884117-4884377; species=canFam
TTAAACAAAACACTTCATGGTGTCTGTCTAACCCTTTGGCTGCTCCTTGAGAGGGGCTTTTTAAATACTTCCCATGTTAAGTGAGAGCCTTCACTTGTTTGGGTCTGCTGATCCCTATCTCAAGCAATTCTGATGGCTTTCACTTGGGAAGAATCAGTTGGCTCACTGCTCCTGGATGTTTTTCTTGGAAAG-ACTTGAAAAATCTTTGGTATTCTTGAAGTCCCCAGGGCCTGTGGAAGCACAGTTGTTTTATGGAAAT
>gene=chr11_4884117-4884377; species=equCab
CTAAACAAAGCACTTTGCGGTGCCTGGCTAACCCTCTGGA-GCGCTTTGAGACGGGCCTTTTTTACACTTTACGTGTTGAGTGAGAGCCTTCATTTGTTTGGGTCTGCTGATCCCTATCTCCAACAATTCTGCTGGCTTTCACTTGGGAAAAAGCAGTTAGTTCATCCCTACTGGATGTTTTTCTTGGAAAG-ACTTGAAAAATCTCTGATATTCTTGAAGTTCCCAGAGCCTGCTGAAGCATGGTTGTTCTATGGAAAT
>gene=chr11_4884117-4884377; species=gorGor
----------------------------------------------------------------------------------------------------------------------------------------------------------------------------------------------------------------------------------------------------------CCATGCAAAT
>gene=chr11_4884117-4884377; species=panTro
CTAAACAAAGCACTTTGTGATGCCTGCCTAACCTTCTGCCTGCATTCTGAGGAGGGGTTTTGTTTTTCTTTAAATGTCAAGTGAGAGCCTTCACTTGTTTGGGCCTGCTGTTCTGTATCCCCAGCAATTCTTGTGGCTTTCAGGTGGGAATGATCAGCTGGTTCATCCCTACTAGGGGTTTTTCTTGGGACCTACTTGAAAAATCTTTAACATTCCTTAAGTTCTGAGAACCTGCTAAAGCCCTGTTCTTCCATGCAAAT
>gene=chr11_4884117-4884377; species=papHam
CTAAACAAAGCACTTTGTGATGCCTGCCTAACCTTCTGCCTGCACTCTGAGGAGGGGTTTTGTTTTACTTTAAATGTTAAATGAGAGCCTTCACTTGTTTGGGCCTGCTGTTCTGTATCCACAGCCATTCTTGTGGTTTTCAGGTGGGAACGACCAGCTGGTTCATCCCTACTAGTGGTTTTTCTTGGGACCTACTTGAAAAATCTTTAACATTCCTGAAGTCCTGAGGACCTGCTGAAATGCTGTTCTTCCATGCAAAT
>gene=chr11_4884117-4884377; species=ponAbe
CTAAACAAAGCACTTTGTGATGCCTGCCTAACCTTCTGCCTGCACTCTGAGGAGGGGTTTTGTTTTTCTTTAAATGTCAAGTGGGAGCCTTCACTTGTTTGGGCCTGCTGTTCTGTATCCCCAGCAATTCTTGTGGCTTTCAGGTGGGAATGACCAGCTGGTTCATCCCTAATAGGGGTTTTTCTTGGGACCTACTTGAAAAATCTTTAACGTTCCTTAAGTTCTGAGGACCTGCTAAAGCCCTGTTCTTCCATGCAAAT
>gene=chr11_4884117-4884377; species=rheMac
CTAAACAAAGCACTTTGTGATGCCTGCCTAACCTTCTGCCTGCACTCTGAGGAGGGGTTTTGTTTTACTTTAAATGTTAAGTGAGAGCCTTCACTTGTTTGGGCCTGCTGTTCTGTATCCCCAGCCATTCTTGTGGTTTTCAGGTGGGAACGACCAGTTGGTTCATCCCTACTAGTGGTTTTTCTTGGGACCTACTTGAAAAATCTTTAACATTCCTGTAGTCCTGAGGACCTGCTGAAACCCTGTTCTTCCATGCAAAT
>gene=chr11_7438625-7438885; species=hg19
GGAAGCCTGTGGCCTTTCTCTCCCTGATATGCTGAGCTGCTTCTCCTTTTGCAACCCAAGGGCAGGCCACTCTAGGGGCTCAAGGTCTCTATACTTAAGGAATTCCACTCCCAGATGTTCTCTGTCCTCTAGGAATTCAGAAATTCAGAGTCTAGGAATTCCCTTTCTTAAAGACCTGAAAAGATTCCCTGAGGTGGCTCAGAGCTGGGGGGCCTGTTTTCAGCCTTGGAAATGCTGGTGCATTTCTCTTGCTATCCTGG
>gene=chr11_7438625-7438885; species=bosTau
GCAAGCCTGCGTCCTTTCTCTCCCTGACCTGCTGAACTGCTTCCCCCTTCACAGCTCGACCGCAGGCAGCT-CAAGAGCTTGAAGCCCCTGCACTGAAGGACGTCCACCCACATAGCTTTGCTAT-GTCCACGTGTTTAG---------------CTTCTCCCTTTCCTAAAGGCCTGAAAAGACTCCGTGGGGTGGCTCCGAGTCAGGCCACCTCTTCCCTGCCTTGAAAATGGC-TTGCGTTTCCCTTCCTGTGGCAG
>gene=chr11_7438625-7438885; species=calJac
GGAAGCCTGTGTGCTTTCTCTCCCTGATAGGCTGTGTTGCTTCTCTCCTTGCAATGCAAAGGCAGGCCACTCTAGAAGCTCAAGTTCTCTGTACTTAAGGAATTCCAATCCCAGATATTCTCTGCCCTCTAGGAATTCAGAAATTGAGAGTCTAGGAATTCCCTTTTTTAAAGACCTAAAAAGATTCCCTGCGGTGGCTCAGAGTTGGGGGGCCTGTTTTCAGTATTGGAAATGCCTGTGCATTTCTATTCTTATCCCGG
>gene=chr11_7438625-7438885; species=canFam
GCAAGTCTTTGGCCTTCCTTTCC-------------------------TTGCAGCC-----GCAGGCAGCT-CTGGGGCTCGAGGCCCCTGCTCT--------------CCCCCAAG-TCCCTGTCATCTAGATATCC---------------TGTCCATCCCTTTCCTAAAGACCTGAAGAGTC--TCTGGGGTGGCCCAGAGTCGAGCAGCCCATTTCCTGCCTTGG-AACACCTTGATGTCTCTT--CCCATGGAAG
>gene=chr11_7438625-7438885; species=equCab
GCAAGCCTGTGCCCTTTCTCTCCCTG------------------------------------------------GGGGCTCAAGGTCCCTGCACTTAACGAAA-TCTAGCCCCCAGCTTCCCTGTCCTCTGGGAATTC---------------AGCTTCTCTTTTTCCTAAAGCCCAGAAGAGATTCCCTGGGGTGTCTCAGAGTCGGGCAGCCCATTTCCGGCCTTGGAAAAGCCTTTGCATTTCTCGTCCTGTCGTAG
>gene=chr11_7438625-7438885; species=gorGor
GGAAGCCTGTGGCCTTTCTCTCCCTGATATGCTGAGCTGCTTCTCTTTTGGCAACCCAAGGGCAGGCCACTCTAGGGGCTCAAGGTCTCTATACTTAAGGAATTCCACTCCCAGATGTTCTCTGTCCTCTAGGAATTCAGAAATTCAGAGTCTAGGAATTCCCTTTCTTAAAGACCTGAAAAGATTCCCTGAGGTGGCTCAGAGCTGGGGGGCCTGTTTTCAGCCTTGGAAATGCTGGTGCATTTCTCTTGCTATCCTGG
>gene=chr11_7438625-7438885; species=panTro
GGAAGCCTGTGGCCTTTCTCTCCCTGATATGCTGAGCTGCTTCTCCTTTTGCAACCCAAGGGCAGGCCACTCTAGGGGCTCAAGGTCTCTATACTTAAGGAATTCCACTCCCAGATGTTCTCTGTCCTCTAGGAATTCAGAAATTCAGAGTCTAGGAATTCCCTTTCTTAAAGACCTGAAAAGATTCCCTGAGGTGGCTCAGAGCTGGGGGGCCTGTTTTCAGCCTTGGAAATGCTGGTGCATTTCTCTTGCTATCCTGG
>gene=chr11_7438625-7438885; species=papHam
GGAAGCCTGTGGCCTTTCTCTCCCTGATATGCTGAGCTGCTTCTCCCTTTGCAACCCAAGGGCAGGCCACTCTAGGGGCTCAGGGTCTCTGTACTTAAGGAATTCCACTCCCAGATGTTCTCTGTCCTCTAGGAATTCAGAAATTAAGAGTCTAGGAATTCCCTTTCTTAAAATCCTGAAAATATTCCCTGAGGTGGCTCAGAGTTGGGGAGCCTGTTTTCAGCCTTGGAAATGCCGGTGCATTTCTCTTCCTATCCTGG
>gene=chr11_7438625-7438885; species=ponAbe
GGAAGCCTGTTTCCTCTCTCTCCCTGATATGCTGAGCTGCTTCTCCTTTTGCAACCCAAGGGCAGGCCACTCTAGGGGCTCAAGGTCTCTGTACTTAAGGAATTCCACTCCCAGTTGTTCTCTCTGTCC---------------------TCTAGGAATTCCCTTTCTTAAAGACTT-AAAAGATTCCCTGAGGTGGCTCAGAGTTGGGGTGCCTGTTTTCAGCCTTGGAAATGCCGGTGCATTTCTCTTGCTATCCTGG
>gene=chr11_7438625-7438885; species=rheMac
GGAAGCCTGTGGCCTTTCTCTCCCTGATATGCTGAGCTGCTTCTCCCTTTGCAACCCAAGGGCAGGCCACTCTAGGGGCTCAGGGTCTCTGTACTTAAGGAATTCCACTCCCAAATGTTCTCTGTCCTCTAGGAATTCAGAAATTAAGAGTCTAGGAATTCCCTTTCTTAAAATCCTGAAAATATTCCCTGAGGTGGCTCAGAGCTGGGGGCCCTGTTTTCAGCCTTGGAAATGCCGGTGCATTTCTCTTCCCATCCTGG
>gene=chr11_8939082-8939342; species=hg19
TTTTCTTGGTATTCTTCCTTCACTCTAAGCTTCAGGGATACTCTTTGTGCCTGAACTCATAGTTGTGGTTGGAAAGAATGTGAAGTATTCACCTCTCAGTTCCTACAGCTCAGCTGGGCTGGCACTGGGTCCTGCTGGAATTCCACCATCTGTTCAAGCAGCAGGAGGGGCACGATCCTCCTGCTAACAAAGTGAAAACCATTGCTGAAATTCCGAAACATACACATTTGGTGAGATCAGGTTCCAAAACATTTGAAGGC
>gene=chr11_8939082-8939342; species=bosTau
TTTTCTTGGTATCCTTCCTTCCCTTGAAATCTCAGAGATAGCGTTTGTGCCTCAACTCATAGTTGTGGTTGGAAAGAATGCAGAGCATTCATAACTCCATTCCTACAGCTCAGCTGGGC-----------CCTGCTGGAATGTCACCATCTGTTTAAGCAGCGGGAGGGGCCTGGCCC-CCTGCTTATGAAGTGAAAACCATGGCTGAAATTCTGAAACATACACATTCAGCTAGATCGGGTTCCAAAACATTTAAAGGA
>gene=chr11_8939082-8939342; species=calJac
TTTTCTTGGTATTCTTCCTTCACTCGAAGCTTCAGGGATACTCTTT-TGCCTGAATTCATAGTTGTGGTTGGAAAGAATGTGAAGTATTCACATCTCAGTTCCTACAGCTCAGCTGGGCTGGCACCGGGTCCTGCTGGAATTCCACCATCTGTTCAAGCAGCAGGAGGGTCCTGATCCTCCTGCTAACACAGTGAAAATCATTGTTGAAATTCTGAAACATCCACATTTGGCGAGATCAGGTTCCAAAACATTTGAAGGC
>gene=chr11_8939082-8939342; species=canFam
TCTTTTTGGTATCCTTCCTTCACTTGAAGCTTAAGGGATACTTTTTGTGCCTGAACTCATAGTTGTGGTTGGAAAGAATGCAAAGTATTCACTTCTCAGTTCCTACAGCTCAGCTGGGCTGGCACTCGCTCCTGCTGGAATTCCACCATCTGTTCAAGCAGCAGGAGGGGCCTGACCCTCCTGCTTACAAAGTGAAAACCATTGCTGAAATTCTGAAACATACAAATTTGGTTAGCTCAAGTTCCAGAACATTTGAAGGG
>gene=chr11_8939082-8939342; species=equCab
TTTTCTTGGTATCCTTCCTTCACTTGAAGCTTCAGGGACACTCTTTGTGTCTGAACTCATGGTTGTGGTTGGAAAGAATGTGAAGTATTCACATCTCAGTTCCTACAGCTCAGCTGGGCTGGCACTGAGTCCTGCTGGAATTCCATCGTCTGTTCCAGCAGCAGGGGGG-CCTGACCCTCCTGCTTACAGAGTGAAAACCATCACTGGAGTTCTGAAACATAC--ATTTGGTTAGATCGGGTTCCAAAACATTTGAAGGG
>gene=chr11_8939082-8939342; species=gorGor
TTTTCTTGGTATTCTTCCTTCACTCTAAGCTTCAGGGATACTCTTTGTGCCTGAACTCATAGTTGTGGTTGGAAAGAATGTGAAGTATTCACCTCTCAGTTCCTACAGCTCAGCTGGGCTGGCGCTGGGTCCTGCTGGAATTCCACCATCTGTTCAAGCAGCAGGAGGGGCACGATACTCCTGCTAACAAAGTGAAAACCATTGCTGAAATTCCGAAACATACACATTTGGTGAGATCAGGTTCCAAAACATTTGAAGGC
>gene=chr11_8939082-8939342; species=panTro
TTTTCGTGGTATTCTTCCTTCACTGTAAGCTTCAGGGATACTCT--GTGCCTGAACTCATAGTTGTGGTTGGAAAGAATGTGAAGTATTCACCTCTCAGTTCCTACAGCTCAGCTGGGCTGGCACTGGGTCCTGCTGGAATTCCACCATCTGTTCAAGCAGCAGGAGGGGCACGATACTCCTGCTAACAAAGTGAAAACCATTGCTGAAATTCCGAAACATACACATTTGGTGAGGTCAGGTTCCAAAACATTTGAAGGC
>gene=chr11_8939082-8939342; species=papHam
TTTTCTTGGTATTCTTCCTTCACTCAAAGCTTCAGGGATACTCTTTGTGCCTGAACTCATAGTTGTGGTTGGAAAGAATGTGAAGTATTCACATCTCAGTTCCTACAGCTCAGCTGAGCTGGCACTGGGTCCTGCTGGAATTCCACCATCTGTTCAAGCAGCAGGAGGGGCACGATCCTCCTGCTAACAAAGTGAAAACCATTGCTGAAATTCCGAAACATACACATTTGGTGAGATCAGGTTCCACAACATTTGAAGGC
>gene=chr11_8939082-8939342; species=ponAbe
TTTTCTTGGTATTCTTCCTTCACTCTAAGCTTCAGGGATACTCTTTGTGCCTGAACTCATAGTTGTGGTTGGAAAGAATGTGAAGTATTCACCTCTCAGTTCCTACAGCTCAGCTGGGCTGGCACTGGGTCCTGCTGGAATTCCACCATCTGTTCAAGCAGCAGGAGGGGCACGATCCTCCTGCTAACAAAGTGAAAACCATTGCTGAAATTCCGAAACATACACATTTGGTGAGATCAGGTTCCAAAACATTTGAAGGC
>gene=chr11_8939082-8939342; species=rheMac
TTTTCTTGGTATTCTTCCTTCACTCAAAGCTTCAGGGATACTCTTTGTGCCTGAACTCATAGTTGTGGTTGGAAAGAATGTGAAGTATTCACATCTCAGTTCCTACAGCTCAGCTGAGCTGGCACTGGGTCCTGCTGGAATTCCACCATCTGTTCAAGCAGCAGGAGGGGCACGATCCTCCTGCTAACAAAGTGAAAACCATTGCTGAAATTCCGAAACATACACATTTGGTGAGATCAGGTTCCACAACATTTGAAGGC
>gene=chr11_10373598-10373725; species=hg19
CTGGAGGGATCACGTTGGGTACCCAGCCGGGCTGGCCCCAGGGATTCTACTCCAGGTGTAAGAGAATTGGTTAAACAAAGGAAATGACAATCAGTTCAGGCCCTTACTGTGATTGGGCACGAATGTT
>gene=chr11_10373598-10373725; species=bosTau
CTGGAGAGATCCCATTAGGTGCTCAGCCAGTGTGGCCCCAGGGACTCTACTCCAGGTACAACAGAGTTAGTAGA-CAAAGGGAATGACAACCCGTGCAGGCCCCTGCTGTCCTTGGGCACAAATGTT
>gene=chr11_10373598-10373725; species=calJac
CTGAAGGGAT-------------------GGTTGGTCCCAGGGATTCTACCCTAGGTGTAAGAGAGTTGGTTAAACAAAGGAAATGACAATCAGTCCTGGCCTTTACTGTGATTGGGCACAAATATT
>gene=chr11_10373598-10373725; species=canFam
CTGGAAGGATCACGTTGGGCCCCCAGCC-TGTTGG-CCCAGGGATTCTACTCCA--------------GGTAGA-GAAAGGAAATGACA---AGTTCGGGCCCCTGCTGTCCTTGGACGCAAATGCT
>gene=chr11_10373598-10373725; species=equCab
CTGG-AGGATC---------------CCAGGCTGGCCCCAGGGATGCTGCTCCAAGTGTGACAGAGTTGGTGGA-CAAAGGAAATGACAACCAGCCCAGGCACCTGCTGTCCTTGGGCACAAATGCT
>gene=chr11_10373598-10373725; species=gorGor
CTGGAGGGATCACGCTGGGTACCCAGCCGGGCTGGCCCCAGGGATTCTACTCCACGTGAAAGAGAATTGGTTAAACAAAGGAAATGACAATCAGTTCAGGCCCTTACTGTGATTGGGCACGAATGTT
>gene=chr11_10373598-10373725; species=panTro
CTGGAGGGATCACGTTGGGTACCCAGCTGGGCTGGCCCCAGGGATTCTACTCCAGGTGTAAGAGAATTGGTTAAACAAAGGAAATGACAATCAGTTCAGGCCCTTACTGTGATTGGGCACGAATGTT
>gene=chr11_10373598-10373725; species=papHam
CTAGAAGGATCACGTTGGGTACTCAGCCAGGCTGGCCCCAGGGATTCTGCTCCAGGTGTAAGAGAATTGGTTAAACAAAGGAAATGACAATCAGTTCAGGCCCTTACTGTGATTGGGCACAAATGTT
>gene=chr11_10373598-10373725; species=ponAbe
CTGGAGGGATCACGCTGGGTACCCAGCTGGGCTGGCCCCAGGGATTCTATTCCAGGTGTAAGAGAATTGGTTAAACAAAGGAAATGACAATCAGTTCAGGCCCTTACTGTGATTGGGCATGAATTTT
>gene=chr11_10373598-10373725; species=rheMac
CTAGAGGGATCACGTTGGGTACTCAGCCAGGCTGGCCCCAGGGATTCTGCTCCAGGTGTAAGAGAATTGGTTAAACAAAGGAAATGACAATCAGTTCAGGCCTTTACTGTGATTGGGCACAAATGTT
>gene=chr11_10388266-10388348; species=hg19
GATTTCCTTGGCAGATGGAGGTTCTCCATGTGCCCCCCATCCCCCCACTTCCTCCAAGAGCTCTCCCAGCTGTGATCTTTAG
>gene=chr11_10388266-10388348; species=bosTau
GATTTCCTTGGCAGATGGAGCCTCTCTGTGTGCC------CCTCCCACTTCCTCCAGGAGCACCCCCAGCTGCAGTCACTAG
>gene=chr11_10388266-10388348; species=calJac
GATTTCCTTGGCAGATGGAGCTTCTCCATGTGCCCCCCGCCCTGCCACTTCCTCCAAGAGCTCTCCCAGCTGTGATCCTTAG
>gene=chr11_10388266-10388348; species=canFam
GATTTCCTTGGCAGATGGTGGCTCTCCATGGGCT------CCTCCCACTTCCTCCTGGAGCTCTCCCAGCTGCACTCG-GAG
>gene=chr11_10388266-10388348; species=equCab
GATTTCCTTGGCAGATGGAGGTCCTCCATGTGTC------CCTCCCACTTCCTCCAGGAGTTCTCCCAGCTGCGGTCACTCG
>gene=chr11_10388266-10388348; species=gorGor
----------------------------------------------------------------------------------
>gene=chr11_10388266-10388348; species=panTro
GATTTCCTTGGCAGATGGAGGTTCTCCATGTGCCCCCCATCCCCCAACTTCCTCCAAGAGCTCTCCCAGCTGTGATCTTTAG
>gene=chr11_10388266-10388348; species=papHam
GATTTCCTTGGCAGATGGAGGTTCTCCATGTGCCCCCCATCCCCCTACTTCCTCCAAGAGCTCTCCCAGCTGTGATCTTTAG
>gene=chr11_10388266-10388348; species=ponAbe
GATTTCCTTGGCAGATGGAGGTTCTCCATGTG-CCCCCATCCCCCCACTTCCTCCAAGAGCTCTCCCAGCTGTGATCTTTAG
>gene=chr11_10388266-10388348; species=rheMac
GATTTCCTTGGCAGATGGAGGTTCTCCATGTGCCCCCCATCCCCCTACTTCCTCCAAGAGCTCTCCCAGCTGTGATCTTTAG
>gene=chr11_12263611-12263697; species=hg19
agagtcaacacctGGGGCTAGTTTGGAATCTTACTTAGGGTTGCACCTGGTGCACCCTTTGTCTCTGGTCTTCATGGGGGATCCCT
>gene=chr11_12263611-12263697; species=bosTau
GAAGCCAACACTCAAGGTTAGTTTGGAATCTCACTCAAGGTGGCACGTGGCATGCCCT-TGCCCCTGATCCTGGT-GGGGATTCCT
>gene=chr11_12263611-12263697; species=calJac
AGAATCAATTCCTGGGGCTGGTTTGGAATCCTACTTAGAGTTGCACCTGGTGCACCCTTTGTCCCTGGTCTTCATAGGGGTTTCCT
>gene=chr11_12263611-12263697; species=canFam
agaGTCGGTACCTGCAGTTAGTTGGGTCTGTAACTCACAGTGGCACCGGCTGTGCCCTTTGTCCCTGGTCCTTGT-GGGAATTGCT
>gene=chr11_12263611-12263697; species=equCab
AAAGGTAACACTTGAGGTTAGTTTGGAATCTGACTCGAGGTGGCACCTGGTGCCCCTTTTGTCCT--GTCCTCGT-GGGGATCCCT
>gene=chr11_12263611-12263697; species=gorGor
agagtcaacacctGGGGCTAGTTTGGAATCTTACTCAGGGTTGCACCTGGTGCGCCCTTTGTCTCTGGTCTTCATGGGGGATCCCT
>gene=chr11_12263611-12263697; species=panTro
agagtcaacacctGGGGCTAGTTTGGAATCTTACTTAGGGTTGCACCTGGTGCGCCCTTTGTCTCTGGTCTTCACGGGGGATCCCT
>gene=chr11_12263611-12263697; species=papHam
AGAGTCAACACCTGGGGCTGGTTTGGAATCTTACTTAGGGTTGCACCTGGCGCGCCCTTTGTCTCTGGTCTTCATGGGGGATCCCT
>gene=chr11_12263611-12263697; species=ponAbe
agagtcaacacctGGGGCTAGTTTGGAATCTTACTCAGGGTTGCACCTGGTGCGCCCTTTGTCGCTGGTCTTCATGGGGGATCCCT
>gene=chr11_12263611-12263697; species=rheMac
AGAGTCAACACCTGGGGCTGGTTTGGAATCTTACTTAGGGTTGCACCTGGCGCGCCCTTTGTCTCTGGTCTTCATGGGGGATCCCT
>gene=chr11_12709516-12709667; species=hg19
CTGCCAGTTTATCTGGTTTTGCTTTGGAATGTGCTGTGTTGGCAGGCAGGCAGAATAAGTTAGCCCCCTCCATCACCCTGTAGGCCTGGATATGGAAATGGCCTCATGCTGGGGATAGGGTTTAGGCAGATGACCTTGACTTCACTTTTTG
>gene=chr11_12709516-12709667; species=bosTau
CTGCCAGTTTATCTGGTTTTTCTTTGGAATGTGCTCTGCTGGCCTGCAGGCAGAGATGGTTAGCCCCCTCTACCACCCTGGAAGCCTGGATGTGGAAATACCCTCATGCTAGGGGTAGAGTTTAGGTAGATGACTTTGACTTGACCCCTTG
>gene=chr11_12709516-12709667; species=calJac
CTGCCAGTTTATCTGGTTTTGCTTTGGAATGTGCTGTGTTGTCAGGCAGGCAGAATAAGTTAGCCCCCTTCACCACCCTGAAGGCCTGGTTATGGAAATAGCCTCGTGCTGGGGATAGGGTTTAGGCAGATGACCTTGACTTCACTTTTTG
>gene=chr11_12709516-12709667; species=canFam
CTGCCAGTTTCTCTGGTTTTTCTCTGGAATGTGCTCTGTTGGCAGACTGTCAGAATAAATTAGCTACCCCCACCCACCTGAAGACCTAGATATGGAAATGACCTCATGCTGGGGGTAGGATTTAGGCAGATGACCTTGACTTCACTGCTTG
>gene=chr11_12709516-12709667; species=equCab
CTGCCAGTTTGTCTGGTCTTTCTTTGGAATGTGC-----TGGCAGGCAGGCAGGATAAGTTAGCCCCCTGCACCAGCCTGTGGGCTTGGAGATGGAAACGACATCCTGCTGGGGGTAGGGTTTAGGCAGATGACCTTGACTTCACTCCTTG
>gene=chr11_12709516-12709667; species=gorGor
CTGCCAGTTTATCTGGTTTTGCTTTGGAATGTGCTGTGTTGGCAGGCAGGCAGAATAAGTTAGCCCCCTCCATCACCCTGTAGGCCTAGATATGGAAATGGCCTCATGCTGGGGATAGGGTTTAGGCAGATGACCTTGACTTCACTTGTTG
>gene=chr11_12709516-12709667; species=panTro
CTGCCAGTTTATCTGGTTTTGCTTTGGAATGTGCTGTGTTGGCAGGCAGGCAGAATAAGTTAGCCCCCTCCATCACCCTGTAGGCCTGGATATGGAAATGGCCTCATGCTGGGGATAGGGTTTAGGCAGATGACCTTGACTTCACTTTTTG
>gene=chr11_12709516-12709667; species=papHam
CTGCCAGTATATCTGGTTTTGCTTTGGAATGTGCTGTGTTGGCAGGCAGGCAGAATAAGTTAGCCCCCTCCAGCACCCTGAAGGCCTGGATATGGAAATGGCCTTATGCTGGGGATACAGTTTAGGTAGATGACCTTGACTTCACTTTTTG
>gene=chr11_12709516-12709667; species=ponAbe
CTGCGAGTTTATATGGTTTTGGTTTGGAATGAGCTGAGTTGGCAGGTAGGCAGAATAAGTTAGCCCCCTCCATCACCCTGAAGACCAGAAAATGGAAATAGCCTCATGCTGGGAATAGGGTTTAGGCAGATGACCTTGACTTCACTTTTTG
>gene=chr11_12709516-12709667; species=rheMac
CTGCCAGTATATCTGGTTTTGCTTTGGAATGTGCTGTGTTGGCAGGCAGGCAGAATAAGTTAGCCCCCTCCAGCACCCTGAAGGCCTGGGTATGGAAATGGCCTTATGCTGGGGATACAGTTTAGGTAGATGACCTTGACTTCACTTTTTG
>gene=chr11_12746321-12746552; species=hg19
TCTCCTCCTCGCCCCTCCTTTCCTTGGAAGGCTGGCTCCTTTGTACTGGTCTTTTGTGCTCCAGTAGGCAGCCTTCCCCACCTGCCAGGCCAGGTGCCTGGTTCACCTGGCGAGGCCTGTGCTTCCGGGGCTGCTCCCTAACCTTGATCCTGGGCAGTGCCCTGGGGCTTTGCTTTATGAGGCTGTGGATTCTGGGGCCTGGTTGATTTTAGCCTGGGAGTACACATGGGA
>gene=chr11_12746321-12746552; species=bosTau
-----------------TAG--CTCGGATGCCTGGCTCCTTTGTGCT-GTCCTCTGCGCTCCAGTAGGCAGCC-CCCCTACCAGTGGGGCCTGGTGCCT-GTTTACCTGGGGG-GCCTGCCC-TCTGGA-CTGCTTGCTACCTCAGATTCTGGGCAGCACGTCGGGGCTTGGTTTTGTGCAGCCATGAATTCCGGGC-CTGTTCGATGTTTGCCCAGGAGTGCAC-TGGGT
>gene=chr11_12746321-12746552; species=calJac
TCTCTTCCTCACCCCTCCTCTCCTCTGAGGGCTGGCTCCTTTGTGCTGGTCTTTTGTGCTCTGGTAGGCAGCCTTCTCCACCTGCCAGGCCAGGTGCCCGGTTCACTTGGCGAGGCCTGTGCTTCCGGG-CTGCTCCCTAACCTTGATCCTGGGCAGTGCCTTGGGGCTTTGCTTTATGAGGCTGTGAA-------------TTGATTTTAGCCTGGTTGTACAGATGGGA
>gene=chr11_12746321-12746552; species=canFam
---------------------------------------------------CTTTATGCTCCAGTATGCAGTCTGTCCCTCTGGTGGGGCCTGG---CAGATTTCCCTGGGGGAAGCTG---------------------CTCGACACCCCGAGCAGCTCCTCTGGGCTTGGCTTTGTGAGGCCGTGGGTTCTGGGC-CTGTTTGATGTGAGCCTGCAAGTTCTC------
>gene=chr11_12746321-12746552; species=equCab
---------------------------AAGGCTGGCTCTTTTGTACT-GTCCTCTGTGCTCCAGCAGGCAGCCTTTCCCTCTGGTGGGGCCAGGTGCCTGGCTTACCTGGGG-AGCCTGCCCTTCTGGG-CTGCTTCCTACCCAGGGTCGGGGGAAGCACCTTGGGGCTTGGCTATTTGAGGCCATGAATTCTGAGC-CTGTTTGACATTAGCTTCCGAGAGCGC-TGGGT
>gene=chr11_12746321-12746552; species=gorGor
TCTCCTCCTCGCCCCTCCTTTCCTTGGAAGGCTGGCTCCTTTGTACTGGTCTTTTGTGCTCCAGTAGGCAGCCTTCCCCACCTGCCAGGCCAGGTGCCCGGTTCACCTGGCGAGGCCTGTGCTTCCGGGACTGCTCCCTAACCTTGATCCTGGGCAGTGCCCTGGGGCTTTGGTTTATGAGGCTGTGGATTCTGGGGCCTGGTTGATTTTAGCCTGGGAGTACACATGGGA
>gene=chr11_12746321-12746552; species=panTro
TCTCCTCCTAGCCCCTCCTTTCCTTGGAAGGCTGGCTCCTTTGTACTGGTCTTTTGTGCTCCAGTAGGCAGCCTTCCCCACCTGCCAGGCCAGGTGCCTGGTTCACCTGGCGAGGCCTGTGCTTCCGGGGCTGCTCCCTAACCTTGATCCTGGGCAGTGCCCTGGGGCTTTGCTTTATGAGGCTGTGGATTCTGGGGCCTGGTTGATTTTAGCCTGGGAGTACACATGGGA
>gene=chr11_12746321-12746552; species=papHam
TCTTTTCCTTGCCCCTCCTTTCCTTGGAAGGCTGGCTCCTTTGTGCTGGTCTTTTGTGCTCTGGTAGGCAACCTTCCCCACCTGCCAGACCAGGTGCCTGGTTCACCTGGCGAGGCCTGTGCTTCCGGG-CTGCTCCCTAACCTCCATCCTGGGCAGTGCCCTGGGGCTTTGCTTTATGAGGCTGTGGATTCTGGGACCTGGTTGATTTTAGCCTGGGAGTATACATGGGA
>gene=chr11_12746321-12746552; species=ponAbe
TCTCCTCCTCGCCCCTCCTTTCCTTGGAAGGCTGGCTCCTTTGTGCTGGTCTTTTGTGCTCCAGTAGGCAGCCTTCCCCACCTGCCAGGCCAGGTGCCCGGTTCACCTGGCAAGGCCTGTGCTTCCGGGGCTGCTCCCTAACCTTGATCCTGGGCAGTGCCCTGGGGCTTTGCTTTATGAGGCTGTGGATTCTGGGGCCTGGTTGATTTTAGCCGGGGAGTACACATGGGA
>gene=chr11_12746321-12746552; species=rheMac
TCTTTTCCTTGCCCCTCCTTTCCTTGGAAGGCTGGCTCCTTTGTGCTGGTCTTTTGTGCTCCGGTAGGCAACCTTCCCCACCTGCCAGACCAGGTGCCCGGTTCACCTGGCGAGGCCTGTGCTTCCGGG-CTGCTCCCTAACCTCCATCCTGGGCAGTGCCCTGGGGCTTTGCTTTATGAGGCTGTGGATTCTGGGACCTGGTTGATTTTAGCCTGGGAGTATACATGGGA
>gene=chr11_12886292-12886552; species=hg19
AAGGTACGTCTGGCTTGCCCACTTGTAGGGGGCTTTTCATCTCCATGGTTACAGGCTTTTCCTTTGTTTTCCTCCCTTCCCCTACCCTGCAGGTGTCTAGTCACATTCAGGTTCTTGCCAGAAGGAAATCTCGTGATTTTCATTCCAAGCTAAAGGTATGCGCTTTTCTGCTTTTTGGCTTGTGGTTGCTATGCATCTCACTTCCTGTTTTCCATGGTGACTGGTGAATGCCTGGTGCTGGGATTCTCGTAACCTAGTTT
>gene=chr11_12886292-12886552; species=bosTau
AAGGTACGTCTGGCTTGCCCAGTTGTAGGGGGCTTTTCATCTCCATGGTTACAGGCTTTTCCTTTGTTTTCCTCCCTTCCCCTACCCTGCAGGTGTCTAGTCACATTCAGGTTCTTGCCAGAAGGAAATCTCGTGATTTTCATTCCAAGCTAAAGGTATGCGCTTTCCTGCTTTTTGGCTTGTGGTTGCTATGCATCTCACTTCCTGTTTTCCATGGTGACTGGTGAATGCCTGGTGCTGGGATTCTGGTAACCTAGTTT
>gene=chr11_12886292-12886552; species=calJac
AAGGTACGTCTGGCTTGCCCACTTGTAGGGGGCTTTTCATCTCCATGGTTACAGGCTTTTCCTTTGTTTTCCTCCCTTCCCCTACCCTGCAGGTGTCTAGTCACATTCAGGTTCTTGCCAGAAGGAAATCTCGTGATTTTCATTCCAAGCTAAAGGTATGCGCTTTTCTGCTTTTTGGCTTGTGGTTGCTATGCATCTCACTTCCTGTTTTCCATGGTGACTGGTGAATGCCTGGTGCTGGGATTCTCGTAACCTAGTTT
>gene=chr11_12886292-12886552; species=canFam
AAGGTACGTCTGGCTTGCCCAGTTGTAGGGGGCTTTTCATCTCCATGGTTACAGGCTTTTCCTTTGTTTTCCTCCCTTCCCCTACCCTGCAGGTGTCTAGTCACATTCAGGTTCTTGCCAGAAGGAAATCTCGTGATTTTCATTCCAAGCTAAAGGTATGCGCTTTCCTGCTTTTTGGCTTGTGGTTGCTACGCATCTCACTTCCTGTTTTCCATGGTGACTGGTGAATGCCTGGTGCTGGGATTCTCGTAACCTAGTTT
>gene=chr11_12886292-12886552; species=equCab
AAGGTACGTCTGGCTTGCCCAGTTGTAGGGGGCTTTTCATCTCCATGGTTACAGGCTTTTCCTTTGTTTTCCTCCCTTCCCCTACCCTGCAGGTGTCTAGTCACATTCAGGTTCTTGCCAGAAGGAAATCTCGTGATTTTCATTCCAAGCTAAAGGTATGCGCTTTCCTGCTTTTTGGCTTGTGGTTGCTATGCATCTTACTTCCTGTTTTCCATGGTGACTGGTGAATGCCTGGTGCTGGGATTCTTGTAACCTAGTTT
>gene=chr11_12886292-12886552; species=gorGor
AAGGTACGTCTGGCTTGCCCACTTGTAGGGGGCTTTTCATCTCCATGGTTACAGGCTTTTCCTTTGTTTTCCTCCCTTCCCCTACCCTGCAGGTGTCTAGTCACATTCAGGTTCTTGCCAGAAGGAAATCTCGTGATTTTCATTCCAAGCTAAAGGTATGCGCTTTTCTGCTTTTTGGCTTGTGGTTGCTATGCATCTCACTTCCTGTTTTCCATGGTGACTGGTGAATGCCTGGTGCTGGGATTCTCGTAACCTAGTTT
>gene=chr11_12886292-12886552; species=panTro
AAGGTACGTCTGGCTTGCCCACTTGTAGGGGGCTTTTCATCTCCATGGTTACAGGCTTTTCCTTTGTTTTCCTCCCTTCCCCTACCCTGCAGGTGTCTAGTCACATTCAGGTTCTTGCCAGAAGGAAATCTCGTGATTTTCATTCCAAGCTAAAGGTATGCGCTTTTCTGCTTTTTGGCTTGTGGTTGCTATGCATCTCACTTCCTGTTTTCCATGGTGACTGGTGAATGCCTGGTGCTGGGATTCTCGTAACCTAGTTT
>gene=chr11_12886292-12886552; species=papHam
AAGGTACGTCTGGCTTGCCCACTTGTAGGGGGCTTTTCATCTCCATGGTTACAGGCTTTTCCTTTGTTTTCCTCCCTTCCCCTACCCTGCAGGTGTCTAGTCACATTCAGGTTCTTGCCAGAAGGAAATCTCGTGATTTTCATTCCAAGCTAAAGGTATGCGCTTTTCTGCTTTTTGGCTTGTGGTTGCTATGCATCTCACTTCCTGTTTTCCATGGTGACTGGTGAATGCCTGGTGCTGGGATTCTCGTAACCTAGTTT
>gene=chr11_12886292-12886552; species=ponAbe
AAGGTACGTCTGGCTTGCCCACTTGTAGGGGGCTTTTCATCTCCATGGTTACAGGCTTTTCCTTTGTTTTCCTCCCTTCCCCTACCCTGCAGGTGTCTAGTCACATTCAGGTTCTTGCCAGAAGGAAATCTCGTGATTTTCATTCCAAGCTAAAGGTATGCGCTTTTCTGCTTTTTGGCTTGTGGTTGCTATGCATCTCACTTCCTGTTTTCCATGGTGACTGGTAAATGCCTGGTGCTGGGATTCTTGTAACCTAGTTT
>gene=chr11_12886292-12886552; species=rheMac
AAGGTACGTCTGGCTTGCCCACTTGTAGGGGGCTTTTCATCTCCATGGTTACAGGCTTTTCCTTTGTTTTCCTCCCTTCCCCTACCCTGCAGGTGTCTAGTCACATTCAGGTTCTTGCCAGAAGGAAATCTCGTGATTTTCATTCCAAGCTAAAGGTATGCGCTTTTCTGCTTTTTGGCTTGTGGTTGCTATGCATCTCACTTCCTGTTTTCCATGGTGACTGGTGAATGCCTGGTGCTGGGATTCTCGTAACCTAGTTT
>gene=chr11_17953195-17953455; species=hg19
GGTGACTTCTGTGAGCACTTAGGCCAAAGAATGGACTGCAAAACATCACCCAATATCTGCATTATAAAAGACCACTTAATACTGGGGCTgtggttctcaaagcatagtcccagaccttaagtatcaacaccacctgggaacttgttagaaaccaaattctcaggctccttcccagacctactgaatcagaaactctgggagtgacgcccagcaatctgtgttttaacaagtcctccaagtgattctgatgcatgctgagg
>gene=chr11_17953195-17953455; species=bosTau
AATGGTCTCTGTAGGCACACAGGCCAGAGAATGGGTTGCAAAACACTGCCCAATACCCACACCAGA-GAGGCCACATAACACTGGGGTAGTggttttcaaagtgtagtcctagggcatcagcatcaataccacctggggactagttagaaatcaaattctcctgctccatcccagaactactcaatta-aaactgttgggttggg-ttcagcagtctgt--tataacaagtcctccagag------aatgcatgcttaag
>gene=chr11_17953195-17953455; species=calJac
GGTGCCTTCTGTGAGCACTTAGGCCAAAGAATGGACTGCAAAACATCACCCAACATCTGCACTATAAAAGAGCACTTAACACTGGGGCTAtggttctcaaagcatagtcccagaccataagcatcaacaccacctgggaacttgttagaaaccaaattctcaggctccatcccagatctactgagttagaaactctggaagtgacgccaaacaatctgtattttaacaagtcctccaagtgattctgatgcatgcttagg
>gene=chr11_17953195-17953455; species=canFam
AATGGCCAGTGCAAGCACTTAGGCCAAAGAGCAGATTGCAAAACGCAGCCCAACATCCGTCCCATA-AAGGCCACATAATCCTGGGGc----------------------------------------------------------------------------------------------------------------------------------------------------------------------------
>gene=chr11_17953195-17953455; species=equCab
AATGGCCTCTGCAATCGCTTAGACCAAAGAATGAATTGCAAAACACTGCCGGATATCCCTACCACA-GAGGCCACATAACACTGGGGTagtggttttcaaggcatggccccaggccctcagcagcaacaccgcctgggaacttg---gaaatcaaagtctcaggctccaccccagacctgctgcatcagaaactcccggggtggggcccagcactgttt--tctcacaggtcct-ccggcgactctgatgcatgcttagg
>gene=chr11_17953195-17953455; species=gorGor
GGTGACTTCTGTGAGCACTTAGGCCAAAGAATGGACTGCAAAACATCACCCAATATCTGCATTATAA-------------------------------------------------------------------------------------------------------------------------------------------------------------------------------------------------
>gene=chr11_17953195-17953455; species=panTro
GGTGACTTCTGTGAGCACTTAGGCCAAAGAATGGACAGCAAAACATCACCCAATATCTGCATTATAAAAGACCACTTAATACTGGGGCTgtggttctcaaagcatagtcccagaccttaagtatcaacaccacctgggaacttgttagaaaccaaattctcagactccttcccagacctactgaatcagaaactctgggagtgacgcccagcaatctgtgttttaacaagtcctccaagtgattctgatgcatgctgagg
>gene=chr11_17953195-17953455; species=papHam
GGTGACTTCTGTGAGCACTTAGGCCAAAGAATGGACTGCAAAACATCACCCAATATCTACATTATAAAAGACCACTTAATACTGGGGCTgtggttctcaaagcatagtcccagaccttaagtatcaacactacctgggaacttgttagaaaccaaattctcaggctccttcccagacctactgaatcagaaactctgggagtgacgcccagcaatccatgttttaacaagtcctccaagtgattctgatgcatgcttagg
>gene=chr11_17953195-17953455; species=ponAbe
GGTGACTTCTGTGAGCACTTAGGCCAAAGAATGGACTGCAAAACATCACCCAATATCTGCATTATAAAAGACCACTTAATACTGGGGCTgtggctctcaaagcatagtccgagaccttaagcatcaacaccacctgggaacttgttagaaaccaaattctcaggctccttcccagacctactgaatcagaaactctgggagtgacgcccagcaatctgtgttttaacaagtcctccaagtgattctgatgcatgctgagg
>gene=chr11_17953195-17953455; species=rheMac
GGTGACTTCTGTGAGCACTTAGGCCAAAGAATGGACTGCAAAACATCACCCAATATCTACATTATAAAAGACCACTTAATACTGGGGCTgtggttctcaaagcatagtcccagaccttaagtatcaacactacctgggaacttgttagaaaccaaattctcaggctccttcccagacctactgaatcagaaactctgggagtgacgcccagcaatccatgttttaacaagtcctccaagtgattctgatgcatgcttagg
>gene=chr11_18791506-18791653; species=hg19
CATGTGGCTTCCCTGTGGCTTCCCTGCACTGAGAGTGATGCTGGCTCTCTCACACCTGGTCTGGCTGGGTAGGTCTGTAACACGAAGTGGGGGAGCAGCAGCTTACGTTTAAGGAATGGACTTTAGACCCAGCTGGTAGCGTCCGAT
>gene=chr11_18791506-18791653; species=bosTau
-GTGGGGCTCCCTTG-----------AACCAAGAGTGCCACAGGCTCCCCTGTC-----CCTGGCTGAGGAGGTCTGTTGTAGGAA--GGGTGATTAGTGGCATAGGTTTGAGGAACAGACATTAGACCCAGTTGGTGGTACCTGAT
>gene=chr11_18791506-18791653; species=calJac
CAGGTAGCTTCCCTG-----------CACTGAGAGTGATGCTGACTCTTTCACACCTGGCCTGGCTGGGGACGCCTGTAACAGGAAGTGGGGGAGCAGCAGCTTATGTTTAAGGAATGGACTTTAGACTCAGCTGGTAGCGTCTGAA
>gene=chr11_18791506-18791653; species=canFam
CTTAGGGCTGCCATG-----------AACC--GAGTGCCACAGGCT-CTCCACCCCTGGTCTGGGAGGAGGGGACTATACTAGGAG--G-GGGGCCAGTGGC--ACGTTTGAGGAGCAGACGGTAGACCTGGCCGGTGGTATCTCAT
>gene=chr11_18791506-18791653; species=equCab
CATGTGACTCTCTCG-----------CACTGAGAGTGCCACAGGCTCCCCCGCCCTCAGCCTGgctgggggg--ctgtgcaa----------------------------gaggaatggacatcagacctggctggtggtatttgat
>gene=chr11_18791506-18791653; species=gorGor
CATGTGGCTTCCCTGTGGCTT-CCTGCACTGAGAGTGATG-TGGCTCTCTCACACCTGGTCTGGCTGGGTAGGTCTGTAACAGGAAGTGGGGGAGCAGCAGCTTACGTTTAAGGAATGGACTTTAGACCCAGCTGGTAGCGTCCGAT
>gene=chr11_18791506-18791653; species=panTro
CATGTGGCTTCCCTG-----------CACTGAGAGTGATGCTGGCTCTCTCACACCTGGTCTGGCTGGGTAGGTCTGTAACGGGAAGTGGGGGAGCAGCAGCTTACGTTTAAGGAATGGACTTTAGACCCAGCTGGTAGCGTCCGAT
>gene=chr11_18791506-18791653; species=papHam
CATACGGCTTCCCTGTGGCTTCCCTGCACTGAGAGTGATGCTGGCTCTCTCACACCTGGTCTGGCTGGGTAGGTCTGTAACAGGAAGTGGGGCAGCAGCAGCTTATGTTTAAGGAATGGACTTTAGACCCAGCTGGTAGCATCCGAT
>gene=chr11_18791506-18791653; species=ponAbe
CATATGGCTTCCCTGTGGCTTCCCTGCACTGAGAGTGATGCTGGCTCTCTCACACCTGGTCTGGCTGGGTAGGTCTGTACCAGGAAGTGGGGGAGCAGCAGCTTACGTTTAAGGAATGGACTTTAGACCCAGCTGGTAGCGTCTGAT
>gene=chr11_18791506-18791653; species=rheMac
CATACGGCTTCCCTGTGGCTTCCCTGCACTGAGAGTGATGCTGGCTCTCTCACACCTGGTCTGGCTGGGTAGGTCTGTAACAGGAAGTGGGGGAGCAGCAGCTTATGTTTAAGGAATGGACTTTAGACCCAGCTGGTAGCATCCGAT
>gene=chr11_19812922-19813071; species=hg19
GGGGCCTCTGAACACGTCAAGCCCGCCAAGTTCCTTTCCTTTCCTGGCCCAGGTGTGGAGCCCCTGGGGAGCACACGCTGGCATGACAGGAAGAAGCTGTGCCTGAGAGCTGTTCAAAGGAGCATCTTAATCTGCACATGAGAGAGACC
>gene=chr11_19812922-19813071; species=bosTau
GTAGCCTGGGAGCGTGCCTAGCCCGCCAAGTTA----CCCTTCCTGC-CCAGGTGCGGAGCCTGTGGGGAGT-----------GGGCAGGAAGAAACTGAGCCTGAGAGCTGTTCTAAGACACATCTTAATCTGCCGAGGAGAGCGACC
>gene=chr11_19812922-19813071; species=calJac
GGGGCCTCTGAGCACGTCAAGCACGCCAAGTCCCTTTCCTTTCCCAG-CCAGGTGTGGAGCGCCTGGGGAGCACATGCTAGCATGACAGAAAGAAGCTGTGCCTGAGAGCTGTTCAAAGGAGCATCTTAATCTGCACATGAGAGAGACC
>gene=chr11_19812922-19813071; species=canFam
GCAGCCTGTGAGCGTGTCAAGCCCGCCAAGTT-----CCCTTCCTGG-CCAGGTGCAGAGCTCGTGGGAAGCCGATGTTGGCAAGGCAGCAGGAAGCGGTGCCTGGAGCCT-CTCAAAGGACCACCTTAATCTGCA-----GAGAGACC
>gene=chr11_19812922-19813071; species=equCab
TCAGCCCGTGAGCGCGCCAAGCCCGCCAGGTT-----CCCCTCCCGGCCCAGGTGC-----------GGAGCAGACACTGGCGGGGCAGGAAGAAGCAGGGCCTGAGAGCTATTCAAAGGAGCATCTTAATCTGCAGAGGAGAGAGACC
>gene=chr11_19812922-19813071; species=gorGor
GGGGCCTCTGAACACATCAAGCCCGCCAAGTTCCTTTCCTTTCCTGGCCCAGGTGTGGAGCCCCTGGGGAGCACACGCTGGCATGACAGGAAGAAGCTGTGCCTGGGAGCTGTTCAAAGGAGCATCTTAATCTGCAC-TGAGAGAGACC
>gene=chr11_19812922-19813071; species=panTro
GGGGCCTCTGAACACGTCAAGTCCGCCAAGTTCCTTTCCTTTCCTGGCCCAGGTGTGGAGCCCCTGGGGAGCACACGCTGGCATGACAGGTAGAAGCTGTGCCTGAGAGCTGTTCAAAGGAGCATCTTAATCTGCACATGAGAGAGACC
>gene=chr11_19812922-19813071; species=papHam
GGGGCCTCTGAACAGGTCAAGCCCGCCAAGTTCCTTTCCTTTCCTGGCCCAGGTGTGGAGCCCCTGGGGAGCACATGCTGACAGGACAGGAAGAAGCTGTGCCTGAGAGCTGTTCAAAGGAGCATCTTAATCTGCACATGAGAGAGACC
>gene=chr11_19812922-19813071; species=ponAbe
GGGGCCTCTGAACACGTCAAGCCCGCCAAGTTCCTTTCCTTTCCTGGCCCAGGTGTGGAGCCCCTGGGGAGCACACGCTGGCATGACAGGAAGAAGCTGTGCCTGAGAGCTGTTCAAAGGAGCATCTTAATCTGCACATGAGAGAGACC
>gene=chr11_19812922-19813071; species=rheMac
GGGGCCTCTGAACAGGTCAAGCCCGCCAAGTTCCTTTCCTTTCCTGGCCCAGGTGTGGAGCCCCTGGGGAGCACATGCTGGCAGGACAGGAAGAAGCTGTGCCTGGGAGCTGTTCAAAGGAGCATCTTAATCTGCACATGAGAGAGGCC
>gene=chr11_20048898-20049158; species=hg19
GTTCCACCAGTCTGGACTTTTTTGCAACTGAATGCAGCTGTCTGGCGGGGGGCATGGGCCAGCCCTGTAAATGGGCTGTGCCTTGATTCTGGAGCAGAACTGGAAAATTGAGCAGGTAAGTCCTGGATGCAGCTGGTCACAGCTGCGCAGTGTGAGCTTAGTCACCTGGAAAGAGGCAGACAGAGGGGCGGGGGCTGGCCCAGACTGTTTCCAAGGACAGTAAGGGCCTCCTGGAAGCAGACCCAGCCTTTGGAGTTTGG
>gene=chr11_20048898-20049158; species=bosTau
GTTCCACCAGTCTGGGC--TTTTGCAAGTGAATGCAGCTGTCTGGCAGGGGGCACGG---GGCCCTGGAAATGGGTTCTGCCGTGATTCCGGAGCAGAACTGGAAAAGTGAGCAGGTAAAGCCGCGACCCAGCCCTGGGTGGCTCTACAGCACGAGTTTAGTCACCAGGAGAGGGGCAGGCGGGAGGGCGGGG-CTGGCCAAGACAGTTCCTGAGAATGTTTAGGGCCTTCTGG-AGTAGACCCAGTCTTTGGGGTTTGA
>gene=chr11_20048898-20049158; species=calJac
GTTCCACCAGTCTGGACTTTTTTGCAACTGAATGCAGCTGTCTGGCAAGGGGCAAGGGCCAGCCCTGTAAATGGGATCTGCCTTGATTCTGGAGCAGAACTGGAAAATTGAGCAGGTAAGGCCTGGGTGCAGCTGGTTGCAGCTCTGCGGTGTGAGCTTAGTCACCTGGAAAGAGGCAGACAGAGGGGCGGGGTCTGGCCCAGATTGTTTCCAAGGACAGTAAGGGCCTCCTGGAAGCAGACCCAGCCTTTGGAGTTTGG
>gene=chr11_20048898-20049158; species=canFam
GTTCCACCAGTCTGGGC--TTTTGCAACTGAATACAGCTGTCTGGCGGGGGGCACGG---GGCCG-GGAAAGGAGCTCTGCTGTGATTCTGGGGCAGAACTTGAAAAGTAAGCAGGTAAGGCCGGGACACTGCTCAAGGTGGCTCTGCAGCGTGCGTTCAGCCCCCGGGAGAGAGGCGGAAGGGGGGGCAGGG-CTGGCCCAGACTGCGCCTGAGGGCGCTGGGGGCCTTCTGGAAGTGGACCCAGTC-TTGGGGCTTGA
>gene=chr11_20048898-20049158; species=equCab
GTTCCACCAGTCTGGGC--TTTTGCAACTGAATACAGCTGTCTGGT-GGGGGCACAG---GGCCT-GTGAGTGGGCTCTGCTGTGATTCTGCAG-AGAGCTGGAAAAGCGAGCACATGAGGCCTGGACACAACCCTTGCTGGCTCTGCCGTGTGGGTTTAGTCACCAGGAGAGAGGCAGAGAGCGGGGCAGGG-CCGGCCCAGACTGAAACAGAGGACCGTGAGGGCCTTCTGGAAGTAAACCCGGTCTTTGGGGCTTGT
>gene=chr11_20048898-20049158; species=gorGor
GTTCCACCAGTCTGGACTTTTTTGCAACTGAATGCAGCTGTCTGGCGGGGGGCATGGGCCAGCCCTGTAAATGGGCTCTGCCTTGATTCTGGAGCAGAACTGGAAAATTGAGCAGGTAAGTCCTGGATGCAGCTGGTCACAGCTGCGCAGTGTGAGCTTAGTCACCTGGAAAGAGGCAGACAGAGGGGCGGGGGCTGGCCCAGACTGTTTCCAAGGACAGTAAGGGCCTCCTGGAAGCAGACCCAGCCTTTGGAGTTCGG
>gene=chr11_20048898-20049158; species=panTro
GTTCCACCAGTCTGGACTTTTTTGCAACTGAATGCAGCTGTCTGGCGGGGGGCATGGGCCAGCCCTGTAAATGGGCTCTGCCTTGATTCTGGAGCAGAACTGGAAAATTGAGCAGGTAAGTCCTGGATGCAGCTGGTCACAGCTGCGCAGTGTGAGCTTAGTCACCTAGAAAGAGGCAGACAGAGGGGCGGGGGCTGGCCCAGACTGTTTCCAAGGACAGTAAGGGCCTCCTGGAAGCAGACCCAGCCTTTGGAGTTTGG
>gene=chr11_20048898-20049158; species=papHam
GTTCCACCAGTCTGGACTTTTTTGCAACTGAATGCAGCTGTCTGGCAGGGGGCATGGGCCAGCCCTGTAAATGGGCTCTGCCTTGATTCTGGAGCAGGACTGGAAAATTGAGCAGGTAAGGCCTGGATGCAGCTGGTCACAGCTCCACAGTGTGAGCTTAGTCACCTGGAAAGAGGCAGACAGAGGGGCGGGGGCTGGCCCAGACTGTTTCCAAGGACTGTAAGGGCCTCCTGGAAGC-GACCCAGCCTTTGGAGTTTGG
>gene=chr11_20048898-20049158; species=ponAbe
GTTCCACCAGTCTGAACTTTTTTGCAACTGAATGCAGCTGTCT-------GGCATGGACCAGCCCTGTAAATGGGCTCTGCCTTGATTCTGGAGCAGAACTGGAAAATTGAGCAGGTAAGTCCTGGATGCAGCTGGTCACAGCTGCGCAGTGTGAGCTTAGTAACCTGGAAAGAGGTAGACAGAGGGGCGGGGGCTGGCCCAGACTGTTTCCAAGGTCAGTAAGGGCCTCCTGGAAGCAGACCCAGCCTTTGGAGTTTGG
>gene=chr11_20048898-20049158; species=rheMac
GTTCCACCAGTCTGGACTCTTTTGCAACTGAATGCAGCTGTCTGGCAGGGGGCATGGGCCAGCCCTGTAAATGGACTCTGCCTTGATTCTGGAGCAGAACTGGAAAATTGAGCAGGTAAGGCCTGGATGCAGCTGGTCACAGCTCCACAGTGTGAGCTTAGTCACCTGGAAAGAGGCAGACAGAGGGGCGGGGGCTGGCCCAGACTGTTTCCAAGGACTGTAAGGGCCTCCTGGAAGC-GACCCAGCCTTTGGAGTTTGG
>gene=chr11_30047010-30047270; species=hg19
CACCCCATCTCTCCTTCCTTCACTTAGTACCTAATTCTAGGCTGCGGGGAAATGGATAGGAGGGCACCCCAAGGAGGTTAGAGAGATAGTCCTGGGGTTAGAGGGGAGTGTTCACAGTTCTGCATCTGAATACCACTCACATTTACTTAAGAGGCAGTGATGATTACTAGCCCCAGGTGTCCTGATTTGTAAATGTGGTTAAGGATTCCTTTCACTGGTCCGGTGCTGCCTGTTCTCTGAAAGGCAAGATGGGCTGCGTT
>gene=chr11_30047010-30047270; species=bosTau
CATTC--TCCCACCTTCCTT-CCTCAGCCCCCAATTTCAGGC-ACCTGAGAATGGAGGGAAAGGGGCTCCTAGGGGGTTAGAGAGGTAGTCCTAGGT--GGAAAGAAGAGTTCATATTTCTACATCAGAAAACCGCTCACATTTATGAAAGAAG---CAATGATTGCTCTCCCCAGGTGTTCAGATTTGTAAAT-TAG----AGATTTATATCCCTGATCTGGTGCTACCTAGTCTCTAAAAG----GATGTGGTGTCTC
>gene=chr11_30047010-30047270; species=calJac
CACCCCATCTTTCCTTCCTTCACTTAGCACCTAATTCTAGCC-GCTGGGAAATGGATAGGAGTGCACCCCTAGGAAGTTAGAGAGATAGTCCTGGGG-AAGAGGGGAGAATTCACAGTTCTACATCTGAATATCACTCACACTGACTTAAGAGGCAGTGATGATTACTACTCCCAGGTGTCTTGATTTGTAGATGTAATTAAGGATTCCTTTCACTGGTCTAGTGCTGCCTGTTGTCTGAAAGGCAAGATGGGCTGCATT
>gene=chr11_30047010-30047270; species=canFam
--------------------------------------------------------------------------------------------------------------------------------------------------------------------------------------------------------------------------------------------------------------------
>gene=chr11_30047010-30047270; species=equCab
CATTT--GCCCTCCTTCCTTCCCTCGGTCTCCAATTCTAGAC-GCCTAGGAATGGGTGGGAGGGGGCTCCTA--GGGGTAGAGAGACAGTCCTGGGC--CCAAGGAAGTGTTCCTAGTTCCACACCTGAATATCACTCACATTTGC--GAAGAGCCCTGATGACTGCCATCCCCAGGTGCCCTGATTTGTAAATGCGG----AGCTT-CTCCCCAG---CCTAGGCTGCCTGGCCTCTGAAAGGCAGGGTGTGCTCTCCT
>gene=chr11_30047010-30047270; species=gorGor
CACCCCATCTCTCCTTCCTTCACTTAGTACCTAATTCTAGGCTGCGGGGAAATGGATAGGAGGGCACCCCTAGGAGGTTAGAGAGATAGTCCTGGGGTTAGAGGGGAATGTTCACAGTTCT-CATCTGAATACCACTCACATTTACTTAAGAGGCAGTGATGATTACTAGCCCCAGGTGTCCTGATTTGTAAATGTGGTTAAGGATTCCTTTCACTGGTCTGGTGCTGCCTGTTCTCTGAAAGGCAAGATGGGCTGCGTA
>gene=chr11_30047010-30047270; species=panTro
CACCCCATCTCTCCTTCCTTCACTTAGTACCTAATTCTAGGCTGCGGGGAAATGGATAGGAGGGCACCCCTAGGAGGTTAGAGAGATAGTCCTGGGGTTAGAGGGTAGTGTTCACAGTTCTGCATCTGAATACCACTCACATTTACTTAAGAGGCAGTGATGATTACTAGCCCCAGGTGTCCTGATTTGTAAATGTGGTTAAGGATTCCTTTCACTGGTCTGGTGCTGCCTGTTCTCTGAAAGGCAAGATGGGCTGCGTT
>gene=chr11_30047010-30047270; species=papHam
CACCCCATCTCTCCTTCCTTCACTTAGCACCTAATTCTAGGCTGGGGGGAAAAGGATAGGAGGGCACCCCTAGGAGGTTAGAGAGACAGTCCTAGGATTAGAGGGGAGTGTTCACAGTTCTGCATCTGAATACCACTCACATTTACTTAAGAGGCAGTGATGATTACTAGCCCCAGGTGTCCTGATTTGTAAATGTAGTTAAGTATTCCTTTCACTGGTCTGGTGCTGCCTGTTCTCTAAAAGGCAAGATGGGCTGCATT
>gene=chr11_30047010-30047270; species=ponAbe
CACCCCATCTCTCCTTCCTTCACTTAGTACCTAATTCTAAGCTGCGGGGAAATGGATAGGAGGGCACCCCTAGGAGGTTAGAGAGATAGTCCTGGGGTTAGAGGGGAGTGTTCACAGTTCTGCATCTGAATACCACTCACATTTACTTAAGAGGCAGTGATGATTACTAGCCCCAGGTGTCCTGATTTGTAAATGTGTTTAAGGATTCCTTTCACTGGTCTGGTGCTGCCTGTTCTCTGAAAGGCAAGATGGGCTGCGTT
>gene=chr11_30047010-30047270; species=rheMac
CACC-CATCTCTCCTTCCTTCACTTAGCACCTAATTCTAGGC--------------------------------------------------------------------------------------------------------------------------------------------------------------------------------------------------------------------------
>gene=chr11_35352033-35352292; species=hg19
atgccccaacaaatgtccatgtcctaatccccagaacctgtggatgtgtcagattacatggcaaaggggctctaaggctgcagttgcaaagaaggttgctaatcagctgacctcaagatagggagatgcgcctgaattctccaggtgggaccagtggaatcacaggggttcttatgcatgaaaaagggaaacagaaaagaaagaactgaaggatggcagcatgacaaagacacagcccaatgttgctggctctaaagat
>gene=chr11_35352033-35352292; species=bosTau
ATGCctcccaaaatgtccatgccctaat--ccaggacccatgagaatgtca-gttacatggcaaaggggaattaaggtta------------------ctcattaactgaccttgagatg--tagtttattctggattatccaagcgagacatatatcatcacaagtgctcttgtacgtaga---aggaggcaggagagagagaactaagaaatggcaacacaagaaagactctgtctaacatcatt------------
>gene=chr11_35352033-35352292; species=calJac
ttgcccccacaaatgcccatgtcctaatccccaaaacctgtggatgtgtcaggttacacggcaaaggagctctaaggctgcagatgcaatgaaggctgctaatcagctgacttcaagatagggagacgcacctggattttccacgtgggaccagtataatcctaggggttcttatgcatgaaagagggaggcaggaaagaa--------aggatggcagcatgacaaagacacagcccaatgtttctggctttaaagat
>gene=chr11_35352033-35352292; species=canFam
acgcgccgcaaaatgtccatgtcctaatccccagaacctgtgatgaggtga-gtgacacagccaaaaggaattaaggctg--------------------------ccaaccttgaggtggagagtttatcttggattacccaggtgggctcagtgtaaccacgaaggtc--tgcacgtgga--cgggaggcaggacag-gggaagtgagagacagcagcatgagtaagactcggccccacactgctggctttgcagag
>gene=chr11_35352033-35352292; species=equCab
acgctcccccaaatgtccacgtcctcatcccctgaacgtgtgaatacatcaggttacctggcaaagtgggactgaggttg-----------actgttgctgattaactcgccttgggatggggggcttatccgggattatccaggtgggccccatgtaatcacaagggtctttataagtgga--agggacacaggagagagagaactatgagacggcagcatgagagagactcagcccagtgttgctggctttgaagat
>gene=chr11_35352033-35352292; species=gorGor
-------------------------------------------------------------------------------------------------------------------------------------------------------------------------------------------------------------------------------------------------------------------
>gene=chr11_35352033-35352292; species=panTro
atgccccaacaaatgtccatgtcctaatccccagaacctgtggatgtgtcagattacatggcaaaggggctctaaggctgcaggtgcgaagaaggttgctaatcagctgacctcaagatagggatatgcacctgaattctccaggtgggaccagtggaatcacaggggttcttatgcatgaaaaagggaggcagaaaagaaagaactggaggatggcagcatgacaaagacacagcccaatgttgctggatctaaagat
>gene=chr11_35352033-35352292; species=papHam
acgcctccacaaatgtccatgtcctaatccccagaatctgtggatgtgtcagattacatggcaaaggggctctaaggctgcaggtacaaagaaggttgtaaatcagctgacctcaagacagggagatgtgcctggattctccaggtgggaccaatggaatcacaggggttcttatgcttgaaaaggggaggcaggaaagaaagaactggaggatggcagcatgacaaagacacagcccaacattgctggctttaaagat
>gene=chr11_35352033-35352292; species=ponAbe
gtaccccaacaaatgtccatgtcctaatccccagaacctgtggatgtgtcagattatacggcaaaggggttctaaggctgcaggtgcaaagaaggttgctaatcagctgacctcaagatagggagatgcgcctggattctccaggtgagaccagtggaattacaggggttcttatgcatgaaaaagggaggcagaaaagaaagaactggaggatggcagcatgacaaagacacagcccaatgttgctggctttaaagat
>gene=chr11_35352033-35352292; species=rheMac
acgcctccacaaatgttcatgtcctaatccccagaatctgtggatgtgtcagattacatggcaaaggggctctaaggctgcaggtacaaagaaggttgtaaatcagctgacctcaagacagggagatgtgcctggattctccgggtgggaccaatggaatcacaggggttcttatgcttgaaaaggggaggcaggaaagaaagaactggaggatggcagcatgacaaagacacagcccaacattgctggctttaaagat
>gene=chr11_36055091-36055351; species=hg19
GCCTTGGAGGAGCTAACTCTACAAATGCAAGTGTAAGTATTTCCAAACAAAGCAGAATGACCCTTACATTCCAGGCCCCTGAAGAGTTCTCTGCTACAGAGCAGTTCTCTAACAACAGAGCAGTTGTTAGCAAACAGCTGGAATGTGGGGGTTTTCTGGGTTGAGCATTTGTTGTCTGGCTAGTATCCAGTACCTGGCTGCCCTTCTAGGGTCCCCCTCAAGCCCTTGCCTGgagatggtgaattggtttcatgttcttc
>gene=chr11_36055091-36055351; species=bosTau
GCCTTCAAGAAGCTAGCTCTGCACTAGGAAGTGTAAGTATTTCCAAACAAAACAGAATGGCAGCTACGTTCT-AAGCCCTGAAGAGTTCCCTGTTGTGGGGGGAGCC---------AGAGCAGTTATTAGGAAACAGCTGG-ATGTGTAGGTCTTCAGGGTTGCGCATCAAGTCTCTGGAGGGGATCCAGCACCTGGCTGTCCTTCTAGGCTTGTCTCCTTGCCTCTGTCCGGAGACGGGCAGCTGGTTTCACGACCATC
>gene=chr11_36055091-36055351; species=calJac
GCCTTCAAGGAACTAGTTCTACAAATGCAAGTATAAGTATTTCCAAACAAAGCAGAATGACAGTTACATTCCAGGCCCCTGAAGAATTCTCTGCT--------------------CAGAGCAGTTGTTAGCAAACAGCTGGAATGTCTGCATTTTCTGGGTTGAACATTTGTTGTCTGGCTGGTATTCAGTACCTGGCTACCCTTCTAGGGTCCCCCTTGAGCCATTGCTTGgagatggtggattggtttcatgttcttc
>gene=chr11_36055091-36055351; species=canFam
GCCTCCCCGGAGCCAGCTCTCC--GGGCCAGCGCAGGGGTTTCCAAAGCACACGGACCAGCAGCTGCATTCCGGAGCCCCGGCGAGCTCCCAGCTGCAGCTGAAGCC---------GGGGTCGTT---AGGAAGCAGGGGGA--TGGTGCGCGTTCTGGGGTGTGCATTCCGTGTCTGGCCCGCACCCCGCACCCGGCCGGCCTCCTGGGCTCCCCTCCTAGCTCTCGCCTGAAGGTGGTGAACTGGTCTCACGCTTTTC
>gene=chr11_36055091-36055351; species=equCab
GCCTTGGAGGAGCTGGCTCTAA-GAAGCCAGTGT--GTATTTCCTAACAAAGCAGAACGGTGGTCACCTTCTGGAGCCCTGGAGAGCTCCCTGCTGCTGGGGAGTCC----------GGGCAGTTGTTAGCAAACAGCTGGAATGTGTG-GCTTTCTGGGTTGAGCA-TCCGAGTCTGGTTGGGATCCAGCATCTGGCGGTCCTTCTAGGCTTCTCTCCTAGCCCTCGCCTGGAAGTGGTGAATTGGTTTCGTGTTCTTC
>gene=chr11_36055091-36055351; species=gorGor
GCCTTCGAGGAGCTAGCTCTACAAATGCAAGTGTAAGTATTTCCAAACAAAGCAGAATGACCGTTACATTCCAGGCCCCTGAAGAGTTCTCTGCTACAGAGCAGTTCTCTAACAACAGAGCAGTTGTTAGCAAACAGCTGGAATGTGGGGGTTTTCTGGGTTGAGCATTCGTTGTCTGGCTAGTATCCAGTACCTGGCTGCCCTTCTAGGGTCCCCCTCAAGCCCTTGCCTGgagatggtgaattggtttcatgttcttc
>gene=chr11_36055091-36055351; species=panTro
GCCTTCGAGGAGCTAACTCTACAAATGCAAGTGTAAGTATTTCCAAACAAAGCAGAATGACCATTACATTCCAGGCCCCTGAAGAGTTCTCTGCTACAGAGCAGTTCTCTAACAACAGAGCAGTTGTTAGCAAACAGCTGGAATGTGGGGGTTTTCTGGGTTGAGCATTCGTTGTCTGGCTAGTATCCAGTACCTGGCTGCCCTTCTAGGGTCCCCCTCAAGCCCTTGCCTGgagatggtgaattggtttcatgttcttc
>gene=chr11_36055091-36055351; species=papHam
GCCTTCGAGGAGCTACCTCTACAAATGCACGTGTAAGTATGTCCAAACAAAGCAGAATGACCATTACATTCCCGGACCCTGGAGAGTTCTCTGCT---------------------AGAGCAGTTGTTAGCAAACAGCTGGAATGTGTGGATTTTCTGGGTTGAGCATTCGTTGTCTGGCTAGTATCCAGTACCTGGCTGCCCTTCTAGGGTCCCCCTCACGCCCTTGCCTGgagatggtgaattggtttcatgttcttc
>gene=chr11_36055091-36055351; species=ponAbe
GCCTACGAGGGGCTAACTCTACAAATGCAAGTGTAAGTATTTCCAAAGAAAGCAGAATGACCGTTACATTCCAGGCCCCTGAAGAGTTCTCTGCTACAGAGCAGTTCTCTAACAACAGAGCAGTTGTTAGCAAACAGCTGGAATGTGGGGGTTTTCTGGGTTGAGCATTCGTTGTCTGGCTAGTATCCAGTACCTGGCTGCCCTTCTGGGGTCCCCCTCAAGTCCTTGCCTGgagatggtgaattggtttcatgttcttc
>gene=chr11_36055091-36055351; species=rheMac
GCCTTCGAGGAGCTACCTCTACAAATGCACGTGTAAGTATTTCCAAACAAAGCAGAATGACCGTTACATTCCCGGCCCCTGGAGAGTTCTCTGCT--------------------CAGAGCAGTTGTTAGCAAACAGCCGGAATGTGTGGATTTTCTGGGTTGAGCATTCGTTGTCTGGCTAGTATCCAGTACCTGGCTGCCCTTCTGGGGTCCCCCTCACGCCCTTGCCTGgagatggtgaattggtttcatgttcttc
>gene=chr11_36131551-36131689; species=hg19
AAGCCCAGCTGGGCTGAGAGAGGCAAAAATGCTGACTCCATTCGAAGAAACTGAAGGAGGCTGGGAGAGGTTGATTGCTGCCTTTGTGTACAGGTGGGGTTTTCTTCTTAGTAATAGAGTGTTTGCATGACAAAAGCT
>gene=chr11_36131551-36131689; species=bosTau
AAGCCCAGCTGGGCTGGGAGAGGCAGAAATGCTGACTTCAGTGGAAGACCCAGAAGGAGGTTGAGAGAGGTTGATTG-TGCCTTTCTGTACCTGTGGGGTTCTCTTCTTAGTAATTGAGTGTTTGTCTCACGAAAGCC
>gene=chr11_36131551-36131689; species=calJac
AAGCCCAGCTTCACTGAGAGAGGCAAAAATGCCGACTCCATTCGAAGAAACTGAAGGAGGCTGGAAGAGGTTGATTGCTGCCTTTCTGTACAGGTGGGGTTTTCTTCTTAGTAATTG-GTGTTTGCATCACAAAACTT
>gene=chr11_36131551-36131689; species=canFam
GAGCCCAGCTGGGCTAGGAAGGGCAGAGATGCTGACTTTGTTGGAAAAAACAGGGGAGTGG-GGGAGAGGCTGATTGCCACCTTTCTGTACCTGGGGGGTTTTCTTCTTTATACTTTAGTGTGTGCATCATGAAAGCT
>gene=chr11_36131551-36131689; species=equCab
AGGCCCAGCTGGGCCGGGAA-GGCAGAAGTGCTGGCTGCGTCGGAAGAGCCAGCAGGAGGT-GGGGGAGGCTGAGTGTTGCCTTTCTCTACCTGTGGAGCTTTCTTCTTAGCACT---GTGTTTGCCTTACGGAAGCT
>gene=chr11_36131551-36131689; species=gorGor
AAGCCCAGCTGGGCTGAGAGAGGCAAAAATGCTGACTCCATTCGAAGAAACTGAAGGAGGCTGGGAGAGGTTGATTGCTGCCTTTGTGTA-AGGTGG-GTTTTCTTCTTAGTAATTGAGTGTTTGCATGACAAAAGCT
>gene=chr11_36131551-36131689; species=panTro
AAGCCCAGCTGGGCTGAGAGAGGCAAAAATGCTGACTCCATTAGAAGAAACTGAAGGAGACTGGGAGAGGTTGATTGCTGCCTTTGTGTACAGGTGGGGTTTTCTTCTTAGTAATTGAGTGTTTGCATGACAAAAGCT
>gene=chr11_36131551-36131689; species=papHam
AAGCCCAGCTGGGCT--GAGAGGCAAAAATGCTGACTCCGTTCGAAGAAACTGAAGGAGACTGGGAGAGGTTGATTGCCGCCTTTCTGTACAGGTGGGGTTTTCTTCTTAGTAATTGAGTGTTTGCATCACAAAAGCT
>gene=chr11_36131551-36131689; species=ponAbe
AAGCCCAGCTGGACTGTGAGAGGCAAAAATGCTGACTCCATTCGAAGAAACTGAA--AGGCTGGGAGAGGTTGATTGCTGCCTTTCTGTACAGGTGGGGTTTTCTTCTTAGTAATTGAGTGTTTGCATCACAAAAGCT
>gene=chr11_36131551-36131689; species=rheMac
AAGCCCAGCTGGGCT--GAGAGGCAACAATGCTGACTCCGTTGGAAGAAACTGAAGGAGGCTGGGAGAGGTTGCTTGCCGCCTTTCTGTACAGGTGGGGTTTTCTTCTTAGTAATTGAGTGTTTGCATCACAAAAGCT
>gene=chr11_36562570-36562830; species=hg19
GGAGTCCCCAGTTCCGGTTTCCACATGACATGATATGATGGTCTGTTGTTTTCCTCAGGGACCTAGAGGCAGATGTAGACAAATAGCAGGTGAGGAGGAAGGGTGGTGCTGAGCTGTAAACAACAGCTGCGGGCTGTAAACAATGGAGCTATATTAAGAAAGTCCTGCATCTGCAGCATTCGGTTCAATCCTGCCACCCACTGGGCGTACTCCTGAATTGACTTTCCATTGTCAGCTGATCAGTGACAGATGTGAAATGA
>gene=chr11_36562570-36562830; species=bosTau
GGAGTCCCCAG-TCTGATTTCCACATGAAGTGATGTGCTGGTCTGTTGTTTTCCTCAGGGACCTCCAGAAAGATGTAGACAAACAGCAGGTGAGGAGGAAGAGCCCCGGAGAGCCC---------GCCGAGCGCTGTAAACAGCGACGCTATATTAAGAAAGCTCTCCATCTGCAGCACTG-CCTCAACCCTGCCCCCTACTGGGCGGATTCCTGAATTGACTTTCCACAGTCAGCTGCTTCGTGACAGGTGTGTCACGA
>gene=chr11_36562570-36562830; species=calJac
GGAATCCCCAGTTCTGGTTCCCACATGACATGATATGTTGCTCTGTTGTTTTCCTCCCAGACCTAGAGGCAGATGTAGACAAACAGCAGGTGAGGAGGAAGGGTGGGGCTGAGCGTTAAATAACAGCTGTGGACTGTAAACAATGGAGCTATATTAAGAAAGGCCTGCATCTGCAGCATTC-GTTCAATCCTGACACCTGCTGGGTGTACTCCTGAATTGACTTTCCATTGTCAGCTGATCAGTGACAGATGTGAAATGA
>gene=chr11_36562570-36562830; species=canFam
GGAACCCTCAATTCTGGTTTCCACATGAAGCGATGTGCTGGTCTGTTGTTTTCCTTGGGGACTTAGAGGCAGATGTAGACAAATAGCAGGTGAGGGGGAAAGAGCTGCTAGAGCAG---------GCT-GAGGCTGTAAACACCAGAGCTATATTAAGAAAGGTCTGCATGGGCAGCACTGGTCTGGATGCTGCCACCCACTGGGCAT-TTCCTGAATCGA----CCTCAGTCAGCTGCTCAGGGACAGGTGTGGAATGA
>gene=chr11_36562570-36562830; species=equCab
GGAGCCCTCAGTTCTGGTTTCCACACGAAGCGATGTGCTGCTCTGCTGTTTTCCCCGGGGACCCAGAGGCAGATGGAGACAAACAGCAGGTGAGGAGGCAGAGCTGGGCTCAGCAG---------GCTGGGGGCCGTCAACGCGGGAGCTATATTAGGAAAGGTCTGCATCTGCCTCGCTTGTCTCAGTCCTGCCACCTGCCGGGCAC-GTCCCTGATTAACTT-CCGCACTCAGCTGGTCAGGG--AGCTGCGGGACAA
>gene=chr11_36562570-36562830; species=gorGor
-----------------------------------------TCTGTTGTTTTCCTCAGGGACCTAGAGGCAGATGTAGACAAATAGCAGGTGAAGAGGAAGGGTGGTGCTGAGCTGTAAACAACAGCTGCGGGCTGTAAACAATGGAGCTATATTAAGAAAGTCCTGCATCTGCAGCATTCGGTTCAATCCTGCCACCCACTGGGCGTACTCCTGAATTGACTTTCCATTGTCAGCTGATCAGTGACAGATGTGAAATGA
>gene=chr11_36562570-36562830; species=panTro
GGAGTCCCCAGTTCCGGTTTCCACATGACATGATATGCTGGTCTGTTGTTTTCCTCAGGGACCTAGAGGCAGATGTAGACAAATAGCAGGTGAGGAGGAAGGGTGGTGCTGAGCTGTAAACAACAGCTGCGGGCTGTAAACAATGGAGCTATATTAAGAAAGTCCTGCATCTGCAGCATTCAGTTCAATCCTGCCACCCACTGGGCGTACTCCTGAATTGACTTTCCATTGTCAGCTGATCAGTGACAGATGTGAAATGA
>gene=chr11_36562570-36562830; species=papHam
GGAGTCCCCATTTCTGGTTTCCACATGACATGATATGCTGGTCTGTTGTTTTCCTCAGGGACCTAGAGGCAGATGTAGACAAATAGCAGGTGAGGAGGAAGGGTGGCGCTGAGCTGTAAACAACAGCTGCGGGCTGTAAACAATGGAGCTATATTAAGAAAGTCCTGCATCTGCAGCCTTCGGTTCAGTCCTGCCACCCACTGGGCGTACTCCGGAATTGACTTTCCATTGTCAGCTGATCAGTGACAGATGTGAAATGA
>gene=chr11_36562570-36562830; species=ponAbe
GGAGTCCCCAGTTCCGGTTTCCACATGACATGATATGCTGGTCTGTTGTTTTCCTCAGGGACCTAGAGGCAGATGTAGACAAATAGCAGGTGAGGAGGAAGGGTGGTGCTGAGCTGTAAACAGCAGCTGCGGGCTGTAAACAATGAAGCTATATTAAGAAAGTCCTGCATCTGCAGCATTCGGTTCAATCTTGCCACCCACTGGGCATACTCCTGAATTGACTTTCCATTGTCAGCTGATCAGTGACAGATGTGAAATGA
>gene=chr11_36562570-36562830; species=rheMac
GGAGTCCCCATTTCTGGTTTCCACATGACATAATATGCTGGTCTGTTGTTTTCCTCAGGGACCTAGAGGCAGATGTAGACAAATAGCAGGTGAGGAGGAAGGGTGGCGCTGAGCTGTAAACAACAGCTGCGGGTTGTAAACAATGGAGCTATATTAAGAAAGTCCTGCATCTGCAGCCTTAGGTTCAGTCCTGCCACCCACTGGGCGTACTCCGGAATTGACTTTCCATTGTCAGCTGATCAGTGACAGATGTGAAATGA
>gene=chr11_45943693-45943878; species=hg19
gccggcagggcccggccgggccACCTGGACTGAGAGTGGGGGAGTGAGGCGAAGGCTTCAGGTGCTCCGCGGCTCTGGCGCAGGTGTCGGCCGGCTCCGCCCCTGTCCCCAGAGCAGGTGTCCCAGACCCTGCGGCCTGCATTCCGGCCCCCTCCTCCTCCCTCGTGTCGAGCTCCCGCAGTGTC
>gene=chr11_45943693-45943878; species=bosTau
GCC-----------GCCAGGCCACCTGCACTGAGTGACCGGGCGGAAAGCTGGGACTCCAGGTGCTCCGCGGCTCCTGGGCGGGTCTTGGCCGGCCCCCGCTCCGCCCCCAGAGCAGGTGTCC-GGACCGCTAGGC---CCTTCCAGCCCGGTTCCCTTTCCCTT------ATTCTGGCTATTCC
>gene=chr11_45943693-45943878; species=calJac
GCCGGCAGGACCGGACCAGGCCACCTGGACTGAGGATGGGGGAGGAAGGCGGAGGCTCCAGGTGTTCCGCAGCTCCCGGGCAGGTGTCGGCCGGCTCCGCCCCAATCCCCAGAGCAG-------------TGTCGCCTGCATTCCGGCCCCCTTCATCT-CCTCGGGTCGAGCTCCGGCCATGCC
>gene=chr11_45943693-45943878; species=canFam
gcc-----------gccaggcccgccggccAGAGCAGCCGGGAG----------------------------CTCCAGGT-------------GCCCCGCCCCAGGGCCCGGAGCAGGTGTCCCTGACCCCGAGGCCGCCATTCCACTCCT------TCCTCCTT------ACCCGGGCCGTCCC
>gene=chr11_45943693-45943878; species=equCab
GCC----GGGCCCAGTCGGGCCACCTGGCCTGAGCAAACGGGAGCGGG--GAGGAAAGCAGG--------GCCTCCAGGTCGCGGCTC--CCGGCCCCGCCCCTGTCCCCAGAGCAGGTGTCCCCAACCCCGCGGCCCACGTTCCAACCCT-----CTCCTCCTT------ACTCCGGCTGCCCC
>gene=chr11_45943693-45943878; species=gorGor
gccggcagggcccggccgggccACCTGGACTGAGAGTGGGGGAGTTAGGCGAAGGCTTCAGGTGCTCCGCGGCTCTGGGGCAGGTGTCGGCCGGCTCCGCCCCTGTCCCCAGAGCAGGTGTCCCAGACCCTGCGGCCTGCATTCCGGCCCCCTCCCCCTCCCTCGTGTCGAGCTCCGGCAGTGTC
>gene=chr11_45943693-45943878; species=panTro
gccggcagggcccggccgggccACCTGGACTGAGAGTGGGGGAGTGAGGCGAAGGCTTCAGGTGCTCCGCGGCTCTGGGGCAGGTGTCGGCCGGCTCCGCCCCTGTCCCCAGAGCAGGTGTCCCAGACCCTGCGGCCTGCATTCCGGCCCCCTCCTCCTCCCTCGTGTCGAGCTCCGGCAGTGTC
>gene=chr11_45943693-45943878; species=papHam
GCCGGCAGGGCCTGGCTAGGCCACCTGGACTGAGAGTGGGGGAGTTAGGCGAAGGCTTCAGGTGCCTGGCGGCTCTGGGGCAGGTGTCGGCCGGCTCCGCCCCTGTCCCCAGAGCAGGTGTCCCGGACCCTGCGGCCTGCATTCCAGCCCCCTCCCCCTCCCTGGTGTCGAACTCCGGCCGTGTC
>gene=chr11_45943693-45943878; species=ponAbe
gccggcagggcccggccgggccACCTGGACTGAGAGTGGGGGAGTTAGGCGAAGGCTTCAGGTGCTCCGCCGCTCTGGGGCAGGTGTCGGCCGGCTCCGCCCCTGTCCCCAGAGCAGGTGTCC--GACCCTGCGGCCTGCATTCCGGCCCCTTCCCCCTCCCTCGTGTCGAGCTCCGGCCGTGCC
>gene=chr11_45943693-45943878; species=rheMac
GCCGGCAGGGCCTGGCTAGGCCACCTGGACTGAGAGTGGGGGAGTTAGGCGAAGGCCTCAGGTGCCTGGCGGCTCTGGGGCAGGTGTCGGCCGGCTCCGCCCCTGTCCCCAGAACAGGTGTCCCGGACCCTGCGGCCTGCATTCCAGCCCCCTCCCCCTCCCTCGTGTCGAGCTCCGGCCGTGTC
>gene=chr11_46312355-46312464; species=hg19
AAGGAAGGTGGTAGTTCCCAGCTCAGCACATTCCTGAGACATCTGGATGCACTGGAAGGGCCCCAGCTGGCCTGCATAACTGTGGCTCTAGCTTCTCTGCTCTGTGATG
>gene=chr11_46312355-46312464; species=bosTau
AAGGACCGAGGTAGTTCCCAGCTCAGCACATTCCTGAGACATCTGGACGTGCTGGAAGGGCCCCAGCTGGCCTG-ATGGCTGTGGCTCCAGCTTCTCCACTCTGTGATG
>gene=chr11_46312355-46312464; species=calJac
AAGGAAGGTGGTAGTTCCCAGCTCAGCACATTCCTGAGACATCTGGATGAACTGGAAGGGCCCCAGCTGGCCTGCATGACTGTGGCTCTAGCTTCTCTGCTCTGTGATG
>gene=chr11_46312355-46312464; species=canFam
AAGGAGCGAGGTAGTTCCGAGCTCAGCACATTCCTGAGACATCTGGCCGTGCTGGAAGGGCCCCAGCTGGCCCGCATGGCTGTCGTTCCAGCTTCTCTGCTCTGTGATG
>gene=chr11_46312355-46312464; species=equCab
agggagcgaggTAGCTCCCAGCTCAGCACATTCCTGAGACATCTGGACGGGCTGGAAGGGCCCCAGCTGGCCCAGACGCCTGTGGCTCCAGCTTCTCCGCTCTGTGATG
>gene=chr11_46312355-46312464; species=gorGor
-------------------------------------------------------------------------------------------------------------
>gene=chr11_46312355-46312464; species=panTro
AAGGAAGGTGGTAGTTCCCAGCTCACCACATTCCTGAGACATCTGGATGCACTGGAAGGGCCCCAGCTGGCCTGCATGACTGTGGCTCTAGCTTCTCTGCTCTGTGATG
>gene=chr11_46312355-46312464; species=papHam
AAGGAAGGTGGTAGTTCCCAGCTCAGCACATTCCTGAGACATCTGGACGCACTGGAAGGGCCCCAGCTGGCCTGCATGACTGTGGCTCTAGCTTCTCTACTCTGTGATG
>gene=chr11_46312355-46312464; species=ponAbe
AAGGAAGGTGGTAGTTCCCAGCTCAGCACATTCCTGAGACATCTGGATGCACTGGAAGGGCCCCAGCTGGCCTGCATGACTATGGCTGTAGCTTCTCTGCTCTGTGATG
>gene=chr11_46312355-46312464; species=rheMac
AAGGAAGGTGGTA-TTCCCAGCTCAGCACATTCTTGAGACATCTGGACGCACTGGAAGGGCCCCAGCTGGCCTGCATGACTGTGGCTCTAGCTTCTCTACTCTGTGATG
>gene=chr11_46559528-46559788; species=hg19
CAGTCATCCTAACCTAGCAGCAGCAGCCCAACAGTGACACCTGCTGGAGAACTAGAAGCAAGGGTTGGCTCATCACCTAGAGACTTTCAGCCCCTTTAGAAGGCAGAGGAAGAGGCAGACCAGCACCTGTTTGTCTTAGTGATTTACATCAGAATGCAGCCATTCAAATGGTGGTCCTTCTTTAATGTGTACGCACTTATTTTACAACATACCTCATTTTTGAGACAGCTGTCAGCCCTTATGGTATACGACATCCTAGC
>gene=chr11_46559528-46559788; species=bosTau
--------------------------------------------------------------------------------------------------------------------------------------------------------------------------------------------------------------------------------------------------------------------
>gene=chr11_46559528-46559788; species=calJac
CAGCCATCCCAACCTAGCAGCAGCAGCCCAACAGTGACACCTGCTGGAGAACTACAAACAAGGGCTGGCTCATCAGCTGGAGACTC----------------------------------------------------ATGATTTACACCAGAATGCAGTCATTCAAATGGTGGTC---CTTTAATGTGTATGCACTTGTTTTACAACATACCTCATTTTTGAGACAGCTGTCAGCCCTCATGACATACCACATCCTAGC
>gene=chr11_46559528-46559788; species=canFam
TGGCCAGTCT-----AGTGGCAGCAGCTCAACAGTGACACCTGCTGGGGAAATCCAAGGAAGGGCTGGCTTATCAGCTAGAGAACATAAGTCCCTTTTGAAGGTGGTAGAAGATGCTGATTAGCACCTGTATGGATTAGTAATTGACACTAGAATACAGCCACTCAAGTGATGGCCCTTCTGTAAAGGTTGTACACTTGTTTTACAATGTTCCTCAATTTTGAGCAGGCTGTCAGCCTTTACAGTATATCTCATCCTAGT
>gene=chr11_46559528-46559788; species=equCab
CTGACATACTAGCCCAGCGGCAGCAGCCCAACAGTGACACCTGCTGGGGAAATCCAAGCAAGGGCCGGCTCATCAGCTAGAAAGGATGGGCCCCTTTAGAAGGTAGCAGAAGATGCTAATTAGCATCTGTTTGTACTAGTGATTTACACTGGAATGCAGCCACTCAAGTGGCAGCCCACCATCGAAGGGTGTGCACTTATTTTACAGTATACCTCATTTTTGAGTAGGCTATCAGCCCTCCTGGCACATCTCAGTCTAGT
>gene=chr11_46559528-46559788; species=gorGor
CAGTCATCCTAACCTAGCAGCAGCAGCCCAACAGTGACACCTGCTGGAGAACTAGAAGCAAGGGTTGGCTCATCACCTAGAGACTTTCAGCCCCTTTAGAAGGCAGAGGAAGAGGCAGACCAGCACCTGTTTGTCTTAGTGATTTACATCAGAATGCAGCCATTCAAATGGT-GTCCTTCTTTAATGTGTACGCGCTTATTTCACAACATACCTCATTTTTGAGACAGCTGTCAGCCCTTATGGTATACGACATCCTAGC
>gene=chr11_46559528-46559788; species=panTro
CAGTCATCCTAACCTAGCAGCAGCAGCCCAACAGTGACACCTGCTGGAGAACTAGAAGCAAGGGTTGGCTCATCACCTAGAGACTTTCAGCCCCTTTAGAAGGCAGAGGAAGAGGCAGACCAGCACCTGTTTGTCTTAGTGATTTACATCAGAATGCAGCCATTCAAATGGTGGTCCTTCTTTAATGTGTACGCACTTATTTTACAACATACCTCATTTTTGAGACAGCTGTCAGCCCTTATGGTACACGACATCCTAGC
>gene=chr11_46559528-46559788; species=papHam
CAGCCATCCTAACCTAGCAGCAGCAGCCCAACAGTGACACCTGCTGGAGAACTAGAAGCAAGGGTTGGCTCATCACCTAGAGACTTTCAGTCCCTTTAGAAGGCA---GAAGAGGCAGACTAGCACCTGTTTGTCTTAGTGATTTACACCAGAATGCAGCCATTCAAATGGTAGTCCTTCTTTAATGTGTACGTACTTATTTTACAACATATCTCATTTTTGAGACAGCTGTCAGCCTTCATGGTATACAACATCCTAGC
>gene=chr11_46559528-46559788; species=ponAbe
CAGTCATCCTAACCTAGCAGCAGCAGCCCAACAGTGACACCTGCTGGAGAACTAGAAGCAAGGGTTGGCTCATCACCTAGAGACTTTCAGCCCCTTTAGAAGGCAGAGGAAGAGGCAGACCAGCACCTGTTTGTCTTAGTGATTTACATCAGAATGCAGCCATTCAAATGGTGGTCCTTCTTTAATGTGTACGCACTTATTTTACAACATAATTCATTTTTGAGACAGCTGTCAGCCCTTATGGTATACGACATCCTAGC
>gene=chr11_46559528-46559788; species=rheMac
CAGCCATCCTAACCTAGCAGCAGCAGCCCAACAGTGACACCTGCTGGAGAACTAGAAGCAAGGGTTGGCTCATCACCTAGAGACTTTCAGTCCCTTTAGAAGGCA---GAAGAGGCAGACTAGCACCTGTTTGTCTTAGTGATTTACACCAGAATGCAGCCATTCAAATGGTAGTCCTTCTTTAATGTGTACGTACTTATTTTACAACATATCTCATTTTTGAGACAGCTGTCAGCCTTCATGGTATACAACATCCTAGC
>gene=chr11_47152150-47152314; species=hg19
CTACATGGGGAGTGAAGTCGTCAGATGTCTTGCCTCCTTCTTCCCTTCCCCCACACTGTCCCTCACTCCCTTCCCCCTCCTCACAGAGTAGCACTGAGAAGTATTTACTCAGCTGTGGCCTGGTAACAAAGCCTTGGTGCCCCAGGGATTGGAAGGGGTGGTGT
>gene=chr11_47152150-47152314; species=bosTau
CTACATGAAGGGTGGAGCTGTCAGATGTCTCGCCTCCTCCCTACTCCC-----------CCCTCTCTCCGTTCC-CCTCCTTGCAGAGTAGCACTGAGATAT--TTACTCAGCTGCGGACTGGTACCAAAGCCTCAGTGCCCTGGGGAAAGGAAGGGGTGGTAT
>gene=chr11_47152150-47152314; species=calJac
CTACTTGGGGAGTGAAGCCATCAGATGTCTTccctccttcttcccttcccccgcactctctctcactcccttccccctcctctcAGAGTAGCACTGAGAAGTATTTACTCAGCTGTGGCCTGGTAACAAAGCCTCGGTGTCCTAGGGATTGGAAGGGGTGGTGT
>gene=chr11_47152150-47152314; species=canFam
CTACATGGAGATTGAAACTGTCAGATATCTTACCACCTTCCTCTTCTCCTCCCCACTCTCCCTCACTCCCTTCCCCCACCTTGCAGAGTAGCACTGAGAAGTATTTACTCAGCTGCGGATTGGTACCAAAGCCTCAGGGCACTGGGGGTAGGAAAGGGCGGTGT
>gene=chr11_47152150-47152314; species=equCab
CTGCATGGGGAGTGAAGCTGTCGGATGTCTTGCCTCCTTCCTCTCCCTGCCCCCACTGTCCCTCCCTGCCCTCTCCTTCCGTGCAGAGAAGCGCTGAGGAGTATTTACTCAGCTGTGGACTGGTACCAAAGCCTCAGTGCCCCGGGGATTGGAAGGGGTGGTAT
>gene=chr11_47152150-47152314; species=gorGor
CTACATGGGGAGTGAAGTCGTCAGATGTCTTGCCTCCTTCTTCCCTTCCCCCACACTGTCCCTCACTCCCTTCCCCCTCCTCACAGAGTAGCACTGAGAAGTATTTACTCAGCTGTGGCCTGGTAACAAAGCCTTGGTGCCCTAGGGATTGGAAGGGGTGGTGT
>gene=chr11_47152150-47152314; species=panTro
CTACATGGGGAGTGAAGTCGTCAGATGTCTTGCCTCCTTCTTCCCTTCCCCCACACTGTCCCTCACTCCCTTCCCCCTCCTCACAGAGTAGCACTGAGAAGTATTTACTCAGCTGTGGCCTGGTAACAAAGCCTTGGTGCCCTAGGGATTGGAAGGGGTGGTGT
>gene=chr11_47152150-47152314; species=papHam
CTACATGAGGAGTGAAGCCATCAGATGTCTTGcctccttcttcccttcccccgcaccgtccctcactcccttccccctcctcACAGAGTAGCACTGAGAAGTATTTACTCAGCTGTGGCCTGGTAACAAAGCCTTGGTGCCCTAGGGATTGGAAGGGGTGGTGT
>gene=chr11_47152150-47152314; species=ponAbe
CTACATGGGGAGTGAAGCCGTCAGATGTCTTGCCTCCTTCTTCCCTTCCCCCACACTGTCCCTCACTCCCTTCCCCCTCCTCACAGAGTAGCACTGAGAAGTATTTACTCAGCTGTGGCCTGGTAACAAAGCCTTGGTGCCCTAGGGATTGGAAGGGGTGGTGT
>gene=chr11_47152150-47152314; species=rheMac
CTACATGAGGAGTGAAGCCATCAGATGTCTTGCCTCCTTCTTCCCTTCCCCCACACCGTCCCTCACTCCCTTCTCCCTCCTCACAGAGTAGCACTGAGAAGTATTTACTCAGCTGTGGCCTGGTAACAAAGCCTTGGTGCCCTAGGGATTGGAAGGGGTGGTGT
>gene=chr11_47270269-47270529; species=hg19
ACCACCAGGTTCACGCCGAGAAGGAGCTGGAGGAGAGCCGCCCGGCTCCAGCCGGACCGCTTGCCCGCCATCACCGTTGTAATCTATGCAGCAAACAAGCTGGAACCCGCTGGGTGGCACCTGCAAGCAGCCGCCCGGACGCACCCGTAAGGACACACGCCGGAAGTGCGTTCGCCGCCATCTTACTTAGGGACCTGCTGGGGTGCGGGGAAAAGGCGCAGTCTCGGTGGGATTGCGTGCAGGAGGGTCGTGGTCTGGCT
>gene=chr11_47270269-47270529; species=bosTau
ACCATCAGGTTCACACCAAGAATGAGCTGGAGAAGAGCTGCCCGGCTCCAGCCAAACCGCCTGCCCGCCATCACCGCTGTAGTCTATGCAGCACAGAGGCTGGAACCCTCTGGGTGACACTTGC-AGCAGCCACCCGGACGCACCCTTAAGAACACACGCCGGAAGTCCGCTCGCCGCCATCTTGGTAAAGGCGGGGCAGGGATGGTGGG---AGGAGGAATCCCGGAGGGAATTCCTGTAGGAGGTTCGCGATCCTGCC
>gene=chr11_47270269-47270529; species=calJac
ACCATCAGGTTCACGCCGAGAAGAAGCTGGAGGAGAGCCACCCGGTTCCAGCCGGACCGCTTGCCCGCCATCTCCGTTGTAATCTATGCAGCAAAGAGGCTGGAACCCGCTAGGTGGCACCTGC-AGCAGCCGCCCGGACGCACCCGTAAGGACACACGCCGGAAGTGCGCTCGCCTCCATCTTACTTAGGGACGGGCTCGGGTTGGGGGAGAATGCGCAATCTTGGTGGGAATGCGTGCAAGAGGGTCGTGATCTGGCT
>gene=chr11_47270269-47270529; species=canFam
ACGAGCAGGTTCGCGCCAAGAAGGAGCTGGAGCAGAGCCGCCCCGCTCCACGCAAACGGCCCGCCCGCCATCGCCGCTAGAGACTCAGCGGCACAGAGGCCGGAACCCGCTGCGTGGCACCTCC-AGCTGCCGCCCGGACGCACCCGTCAGGACACACGCCGGAAGTGCCTTCGCCGCCATCTTGCTGAAGGAGGGGCAGGGATGGTGGGAGCAGGAGGGACCTGGGAGGGGATGCGTGTGGGAGGCCCGCGAGGCGGCC
>gene=chr11_47270269-47270529; species=equCab
ACCATCAGGTTCACGCCGAGAAGGAGCTGGAGGAGACCCGCCCGGCTCCAGCCAAACGGTCTACCCGCCATCACCGCTGTAGCCTATGCAGCAAAGAGACTGGAACCCGCTAGCTGGGACCTGA-GGCAGCCGCCCGGACGCCCCCTTAAGGACACACGCCGGAAGTGGC-CCGCCGCCATCTTGCTAGAGGAGGGGCAGGCGTGGTGGGAGAAGGAGGAATCTAGGGGGGAATCCATGTAGGAGTTC-GCAATCTGGCC
>gene=chr11_47270269-47270529; species=gorGor
ACCACCAGGTTCACGCCGAGAAGGAGCTGGAGGAGAGCCGCCCGGCTCCAGCCGGACCGCTTGCCCGCCATCACCGTTGTAATCTATGCAGCAAACAAGCTGGAACCCGCTGGGTGGCACCTGCAAACAGCCGCCCGGACGCACCCGTAAGGACACACGCCGGAAGTGCGTTCGCCGCCATCTTACTTAGGGACGAGCTGGGGTGCGGGGAAAAGGCGCAGTCTCGGTGGGATTGTGTGCAGGAGGGTCGCGGTCTGGCT
>gene=chr11_47270269-47270529; species=panTro
ACCACCAGGTTCACGCCGAGAAGGAGCTGGAGGAGAGCCGCCCGGCTCCAGCCGGACCGCTTGCCCGCCATCACCGTTGTAATCTATGCAGCAAACAAGCTGGAACCCGCTGGGTGGCACCTGCAAGCAGCCGCCCGGACGCACCCGTAAGGACACACGCCGGAAGTGCGTTCGCCGCCATCTTACTTAGGGACCTGCTGGGGTGCGGGGAAAAGGCGCAGTCTCGGTGGGATTGCGTGCAGGAGGGTCGCGGTCTGGCT
>gene=chr11_47270269-47270529; species=papHam
ACCATCAGGTTCGCGCCGAGAAGGAGCTGGAGGAGAGCCGCACGGCTCCAGCCGGACCGCTTGCCCGCCATCACCGTTGTAATCTATGCAGCAAAGAAGCTGGAACCCGCTGGGTGGCACCTGCAAGCAGCCGCCCGGACGCACTCGTAAGGACACACGCCGGAAGTGCGCTCGCCGCCATCTTACTTAGGGACGAGCTGGGGTTGGGGGAGAAGGCGCAATCTCGGTGGGAATGCGTGCAGGAGGGTCGCGACCTGGCT
>gene=chr11_47270269-47270529; species=ponAbe
ACCACCAGGTTCACGCCGAGAAGGAGCTGGAGGAGAGCCGCCCGGCTCCAGCCGGACCGCTTGCCCGCCATCACCGTTGTAATCTATGCAGCAAAAAAGCTGGAACCCGCTGGGTGGCACCTGCAAGCAGCCGCCCGGACGCACCCGTAAGGACACACGCCGGAAGTGCGTTCGCCGCCATCTTACTTAGGGACGAGCTGGGGTGCGGGGAAAAGGCGCAATCTCGGTGGGATTGCGTGCAGGAGGGTTGCGGTCTGGCT
>gene=chr11_47270269-47270529; species=rheMac
ACCATCAGGTTCGCGCAGAGAAGGAGCTGGAGGAGAGCCGCACGGCTCCAGCCGGACCGCTTGCCCGCCATCACCGTTGTAATCTATGCAGCAAAGAAGCTGGAACCCGCTGGGTGGCACCTGCAAGCAGCCGCCCGGACGCACTCGTAAGGACACACGCCGGAAGTGCGCTCGCCGCCATCTTACTTAGGGACGAGCTGGGGTTGGGGGAGAAGGCGCAATCTCGGTGGGAATGCGTGCAGGAGGGTCGCGACCTGGCT
>gene=chr11_57260968-57261228; species=hg19
gctcctgactccaaggagctccttccactTATCATGGAGCTGGCGGTCCTGGGATCTTCATGTACCCTCCTGAGAAGCAGCCCAGGCAGGTGCTGCAGCTCCTCCTGTGACCAGCAGGGGGCAAAAGACAGCCAGGTGTGGAGGACCCCTGCCAGGAGGCTCACGGGCCTGGCTGCACCTGATGCAATAAGCTCAGAGGTTGCAAGGGGCCCTGAGGAAACCAGCTACCCGACAGGCCCAGAGACCTTGTCCCCATTTTG
>gene=chr11_57260968-57261228; species=bosTau
-CTCGGGACTCCCA---CTTCCCCGCAC----CTCCTGGCTGACGC----------------------CCCGCCAAGCGG-CCGGGCGGGAGGCGCAGCTCCCCACGCGGCCAGCAGG-GGCGCCAACCAACCGGG-GCCGCGGAC-CCAACCTGGTGGCTGGCTCCCCCGGGGGCGTCTGACCCAAGAGGCTTGGAGGTTGCAGGGAGCCCAGAAGAAACCCGCTCTCCCACAGGCCTGGAAGACCTG-CCCCATTCCG
>gene=chr11_57260968-57261228; species=calJac
gctcctaactccaaggagctccttccactTATCATGGAGCTGACAGTCCTGGCATCTCCTTGTACCCTCCAGAGAAGCGGCCTAGGCTGGTGGTGCAGCTCCTCCCGTGACCAGCAGGGGGCACAGGCCAGCCAGGTGTGTAGGACTCCTGCCCGGAGGCTCCCAGGCCTGGCTTCATGTGACACGCAAATCTCAGAGGTTGCAAGGGGCGCTGAGGAAACCAGCCACCCGACGGGCCCAGAGACCTTGTTCCCATTTTG
>gene=chr11_57260968-57261228; species=canFam
-ctctggactccaaggcgcacctgcc-cTAACCTGGGAGTGGACAC----------------------CTTGGGAAGGGGTCCAGGCAGGTGGCGCAGCGCCTCTGCCAGCCAGCAGGGGGAGCCAGCCAGCC---------GGGC------CTCCGAGCCGCCCCACCTGGCAGTACCTGAAGCCAGGGGCT-GGGGGTTGCAGGGAGCCTTAAGGAAACCAG-------------CTGGAGAGCCTG-CCCCATGCTG
>gene=chr11_57260968-57261228; species=equCab
-ctcttgcctccaaggtgtttcttccactgATCTCAGAGCTGACGC----------------------CTGGGGAAGGGGCCCAGGCAGGAGGTGCGGTTCCTCTGGTGGCCGGCAGGGGGAGCCGGCCAGCCAAGCGTGAAGAGC-CCAG-CCTGGAGGCGGCTCACCTGGCTGAACCTGATGCAAGAGGCTCTGAAGTTGCAGGGAGCCCTGATGAAACCAG-CTCCCCACAGGCCTGGAGACCCTG-CCCCATTCTG
>gene=chr11_57260968-57261228; species=gorGor
gctcctgactccaaggagctccttccactTATCATGGAGCTGGCGGTCCTGGGATCTTCATGTACCCTCCTGAGAAGCAGCCCAGGCAGGTGCTGCAGCTCCTCCTGTGACCAGCAGGGGGCAAAAGACAGCCAGGTGTGGAGGACCCCTGCCAGGAGGCTCACGGGCCTGGCTGCACCTGATGCAATAAGCTCAGAGGTTGCAAGGGGCCCTGAGGAAACCAGCTACCCGACAGGCCCAGAGACCTTGTCCC-ATTTTG
>gene=chr11_57260968-57261228; species=panTro
gctcctgactccaaccagctccttccacttatcatgGAGCTGGCGGTCCTGGGATCTTCATGTACCCTCCTGAGAAGCAGCCCAGGAAGGTGCTGCAGCTCCTCCTGTGACCAGCAGGGGGCAAAAGACAGCCAGGTGTGGAGGACCCCTGCCAGGAGGCTCACGGGCCTGGCTGCACCTGATGCAATAAGCTCAGAGGTTGCAAGGGGCCCTGAGGAAACCAGGTACCCGACAGGCCCAGAGACCTTGTCCCCA-TTTG
>gene=chr11_57260968-57261228; species=papHam
----ctgactccaaggagctccttccactT---ATGGAACTGGCAGTCCTGGGATCTTCATGT-CCCTCCTGAGCAGCAGCCCAGGCAGGT--TGCAGCTCCTCCTGTGACCAGCAGGGGGCAAAAGCCAGCCAGGTGTGGAGGACCCCTGCCAGGAGGCTCGTGGGCCTACCTGCACCTGATGCAATAAGCTCAGAGGTTGCAAGGGGCCCTGAGGAAACCAGCTACCTGACAGGCCCAGAGACCTTGTCCC-------
>gene=chr11_57260968-57261228; species=ponAbe
actcctgactccaaggagctccttccactTATCATGGAGCTGACGGTCCTGGGATCTTCATGTACCCTCCTGAGAAGCAGCCCAGGCAGGTGGTGCAGCTCCTCCTGTGACCAGCAGGAGGCAAAAGACAGCCAGGTGTGGAGGACCCCTGCCAGGAGGCTCGCGGGCCTGGCTGCACCTGATGCAATAAGCTCAGAGGTTGCAAGGGGCCCTGAGGAAAACAGCTACCCGACAGGCCCAGAGACCTTGTCCCCATTTTG
>gene=chr11_57260968-57261228; species=rheMac
----ctgactccaaggagctccttccactT---ATGGAACTGGCAGTCCTGGGATCTTCATGT-CCCTCCTGAGAAGCAGCCCAGGCAGGT--TGCAGCTCCTCCTGTGACCAGCAGGGGGCAAAAGCCAGCCAGGTGTGGAGGACCCCTGCCAGGAGGCTTGTGGGCCTACCTGCACCTGATGCAATAAGCTCAGAGGTTGCAAGGGGCCCTGAGGAAACCAGCTACCCGACAGGCCCAGAGACCTTGTCCC-------
>gene=chr11_61334746-61334941; species=hg19
tgccgttctatcatATTCAGGGGTATCATTTACACGGCAAATATTAGGATGGAGCCATTGAGCGCCCCGCCCCCCAGAGCTGTCCAAGGTGCTGAAACAGCTGTCGGCCACGCGGCTCCTTGTCCTTGGTGCTGAAACAGAACTCAGTCCTGGGGCTGCGCCCTCTTCCAGGTCGCCCTTTGCGCAGCTCCCAGC
>gene=chr11_61334746-61334941; species=bosTau
tgttgtTCTTCCATATTCTGGGGTATTATTTGCACCACAAATACTTGGATGGATCCACGGAGCC-CGCTGCTCTGAACTCTGTCCGCGGTGCTTAAACAACGATCGGCA--CATCGCCTCTGTCCTTGGTGCTGAAACAGAAATCGGTCCCAGGGCCGCGCC---------------------------------
>gene=chr11_61334746-61334941; species=calJac
tGTCGTTCTATCATATTC-GGGGTGTCATTTACATGGCAAATATTAGGATGGAGCCATCGAACGCCCGCCCTCCGAGAGCTGTCCACGGTGCTGAAACTGCTGTCAGCCACGCGGCTCC-TGTCCTTGGTGCTGAAACAGAACTCAGTCCTGGGGCTGCGCCCTCTTCCAGGCCTCCCTTTGCACAGCTCCCAGT
>gene=chr11_61334746-61334941; species=canFam
tgccattctaccacattctGGGGTATCATTTGCACCATAATTGTTAGGAGGGAGCCCCCCAGAA-CA--GCCCTGGGATCTGTCCGTGGTGCTGAAACAAGTGCCAGCCG-CGATGCTCCTGTCCTTGGTGCTGAAATCCATTTTGGTCCTGGGACTGCTCCCTCCTCCAGGCCGACCTTTGCATTGTCCCTAAC
>gene=chr11_61334746-61334941; species=equCab
taccattctaCAGTATTCTGGGGTATCACTAGCGCCACAAATACTGGGAGAGAGCCGCTGAACG-CGCCGCCCTAAACTCTGTCCACGGTGCTGAAACAGCGCTCAGCCG-CGCCTCCTCTGTCCTTGGTGCTGAAACAGAATTCAGTGCCGGGACTGCGTCCTCCTTTAGGCCGCCCTGTGCATTGCCTCCGGC
>gene=chr11_61334746-61334941; species=gorGor
tgccattctatcatATTCAGGGGTATCATTTACACGGCAAATATTAGGATGGAGCCATTGAGAGCCCGCCCCTCCAGAGCTGTCCAAGGTGCTGAAACAGCTGTCGGCCACGCGGCTCCTTGTCCTTGGTGCTGAAACAGAACTCAGTCCTGGGGCTGCGCCCTCTTCCAGGTCGCCCTTTGCGCAGCTCCCAGC
>gene=chr11_61334746-61334941; species=panTro
tgccgttctatcatATTCAGGGGTATCATTTACACGGCAAATATTAGGATGGAGCCATTGAGCGCCCCCCCCCCCAGAGCTGTCCAAGGTGCTGAAACAGCTGTCGGCCATGCGGCTCCTTGTCCTTGGTGCTGAAACAGAACTCAGTCCTGGGGCTGCGCCCTCTTCCAGGTCGCCCTTTGCGCAGCTCCCAGC
>gene=chr11_61334746-61334941; species=papHam
TGCCGTTCTATCATATTCAGGGGTATCATTTACACGGCAAATATTAGGATGGAGCCATTGAGTGCCCGCCCCCCGAGAGCTGTCCGCGGTGCTGAAACAGCTGTCAGCCACGCGGCTCCTTGTCCTTGGTGCTGAAACAGAAGTCAGTCCTGGGGCTGCGCCCTCTTCCAGGTCGCCCTTTGCGCAGCTCCCAGT
>gene=chr11_61334746-61334941; species=ponAbe
tgccgttctatcatATTCAGGGGTATCATTTACACGGCAAATATGAGGATGGAGCCACTGAGCGCCCGCCCCCCCCGAGCTTTCCAAGGTGCTGAAACAGCTGCCGGCCACGCGGCTCCTTGTCCTTGGTGCTGAAACAGAACTCAGTCCT-GGGCTGCGCCCTCTTCCAGGTCGCCCTTTGCTCAGCTCCCAGC
>gene=chr11_61334746-61334941; species=rheMac
TGCCGTTCTATCATATTCAGGGGTATCATTTACACGGCAAATATTAGGATGGAGCCATTGAGTGTCCCGCCCCCGAGAGCTGTCCGCGGTGCTGAAACAGCTGTCGGCCACGCGGCTCCTTGTCCTTGGTGCTGAAACAGAAGTCAGTCCTGGGGCTGCGCCCTCTTCCAGGTCGCCCTTTGCGCAGCTCCCAGC
>gene=chr11_61394488-61394558; species=hg19
CCTCTGTCTACGGGGAAATGGAGCCCCCTACCTGGACAGCCTTAATCCGGTGCACCTGGTGGCTGCTTGT
>gene=chr11_61394488-61394558; species=bosTau
CATCTGTCTATGGGGTAGGAAGTTCCCATACCTAGACAGCCCCATCACTGTACAGCAGATGGTTTCCTGT
>gene=chr11_61394488-61394558; species=calJac
CATCTGTCTACTGGGAGATGGAGCCCCCTGCCTGGACAGCCTAAATCCAGTGCACCTGGTGGCTGCTTGT
>gene=chr11_61394488-61394558; species=canFam
CATCTGTCTGTCTCC---TGAGGCCCCACACCTGGACAACCTCACCATTGCTTAGGGGATGGGTGGGGGT
>gene=chr11_61394488-61394558; species=equCab
CATCTGTGCACCGGAGAGGGAGCCCCCACACCTGGACAGCCTCATCCCTG--CAGTGGGTGGTCGCTCGT
>gene=chr11_61394488-61394558; species=gorGor
CCTCTGTCTATGGGAAGATGGAGCCCCCTACCTGGACAGCCTTAATCCGGCGCACCTGGTGGCTGCTTGT
>gene=chr11_61394488-61394558; species=panTro
CCTCTGTCTACGGGGAGATGGAGCCCCCTACCTGGACAGCCTTAATCCGGCGCACCTGGTGGCTGCTTGT
>gene=chr11_61394488-61394558; species=papHam
CATCTGTCTACTGGGAGATGGAGTCCCCTACCTGGACAGCCTTAATCTGGTGTACCTGGTGGCTGCTTGT
>gene=chr11_61394488-61394558; species=ponAbe
CCTCTGTCTACGGGGAGATGGAGCCCCCTACCTGGACAGCCTTAATCGGGTGCACCTGGTGGCTGCTTGT
>gene=chr11_61394488-61394558; species=rheMac
CATCTGTCTACTGGGAAATGGAGTCCCCTACCTGGACAGCCTTAATCTGGTACACCTGGTGGCTGCTTGT
>gene=chr11_63438931-63439191; species=hg19
GAAGGTGGGGCACGCGGAGCCGCGACGGAGCGAGCGCAGCGCGGTCTGCGTGGCCCAACGGACAGCCcgaggcgtggcgagcgcaggacgaggctaggcgaggcggggcgGGAAAGCGCACGCGGCAGAATCCCGCCACCGCCTGCCGCGTGTGCGCGAAGCGAGCCGCCGGGTACCTGTTGGCGGGGCGCTGAGTGCTACCGTCCTTTGGGAATTGTAGTCCCGCGCTCACTGGGTCCCGGCCAGCGGTCCTCATACTG
>gene=chr11_63438931-63439191; species=bosTau
--AGGAGGGGCGCGCGAAGCCGCGAGAGAGCGAGAACACAGAGGTTGGCATAGGTCGACC--------GAGGCGCAGCGAGC----------GCCTAGCCGACTGGGGCGGGAAAGCGCACGCGGCAAAATCCCGCCACCGCCCGACGCGTGTGCGCGACACTCGGTCTTGAATACCTG-GGGCTGCGCACTGGGAGCAACGGTCCCTTGGGAATTGTAGCCCCTCGTTCTCTGGTTGCCCGCCAGCGGTTCTCTTTTGG
>gene=chr11_63438931-63439191; species=calJac
GAAGGTGGGGCGCGCGGAGCAGCGACGAAGCGAGCACAGGGCGGTAGGCGACACCCAACAGTCAGCCCGGGGC-------------------------------GTGGCGGGAAAGCGCACGCGGCGAAATCCCGCCACCGCCCGCCGCGTGTGCGCGGAGCGAACCACCGACTACTTGTTGGCGGGGCGCCGGGTGCTACGATCATTTGGGAATTGTAGTCCCGCGCTCACTGGGTCCCGACCAGCGGTCCCCATACTG
>gene=chr11_63438931-63439191; species=canFam
GAAGGAGGGGCGCGGAGAGCTTCGAGGGAACGACCAcggggcggcgtgcgaggcgcgacggacagcgctgggcgcggcgagc----------gcggggcgggccggagcggaaaggagcACGCGGCCGAGTCCTGCCGCCGCCCGACGCGCGTGCTC-AAGCGCGTCGCCGGCTACCTG-GGACTGCACGCCCGCGGCGGCAGGCCACTGGGAATTGTAGTCCCACGCTCTGTGGGCCCCCGCGGGCTGTCCCTGTTCTG
>gene=chr11_63438931-63439191; species=equCab
AAAGGAGGGGCCCGCGGAACCGCAAAGCAGCCAGCACAGGGCGGTCCCCGAGGCGCGACCGGCGGCCCAAGGCGAGGCGGGT----------GCG----GGGCCGGGGCGGGAAAGCGCACGCTGCCGAATCCTCCCACCGCCCAACACCAATTTTCCAAGCGCGCCGCCGGCTACCTG-GAACTGCGCACTGGGCGCGACGGTCCGTTGGGAATTGTAGTCCCACGCTCTCTGGGTTCCCGCCCGCGGTCCC----CTG
>gene=chr11_63438931-63439191; species=gorGor
----------------------------------------------------GCCCAACGGACAGCCcgaggcgtggcgagcgcaggactaggctaggcgaggcggggcgGGAAAGCGCACGCGGCAGAATCCCGCCACCGCCCGCCGCGTGTGCGCGAAGCGAGCCGCCGGGTACCTGTTGGCGGGGCGCTGGGTGCTACGGTCCTTTGGGAATTGTAGTCCTGCGCTCACTGGGTCCCGGCCAGCCGTCCTAATACTG
>gene=chr11_63438931-63439191; species=panTro
GAAGGTGGGGCACGCGGAGCCGCGACGGAGCGAGCGCAGCGCGGTCTGCGTGGCCCAACGGACAGCCcgaggcgtggcgagcgcaggacgaggctaggcgaggcggggcgGGAAAGCGCACGCGGCAGAATCCCGCCACCGCCCGCCGCGTGTGCGCGAGGCGAGCCGCCGGGTACCTGTTGGCGGGGCGCTGGGTGCTAC-GTCCTTTGGGAATTGTAGTCCCGCGCTCACTGGGTCCCAGCCAGCGGTCCTCATACTG
>gene=chr11_63438931-63439191; species=papHam
GAAggtggggcgcgcggagccgcgacggagcgagcgtagggcggtcggcgtggcccaacggacagtccgaggcgtgacgaacgcaggacgaggctaagcgaggcggggcgggAAAGCGCACGCGGCAGAATCCCGCCACCGCCCGCCGCGTGTGCGCGAAGCAAGCCGCTGGCTACCTGTTGGCTGGGCGTCGGCTGCTACGCTCCTTTGGGAATTGTAGTCCCGCGCTCACTGGGTCCCGGCCGGCTGTCCCCATACTG
>gene=chr11_63438931-63439191; species=ponAbe
GAAGGTGGGGCACGCGGAGCCACGACGGAGCGAGCGCAGCGCGGTCTGCGTGGCCCAACGGACAGCCCGAGGTGTGGCGAGCGCAGGACAAGACTAGTCGAGGCGGCGCGGGAAAGCGCACGCGGCAGAATCCCGCCACCGCCCGCCGCGTGTGTGCGAAGCGAGCCGCCGGGTACCTGTTGGCGGGGCGCTGGGTGCTACGGTCCTTTGGGAATTGTAGTCCCGCGCTCACTGGGTCCCGGCCAGCGGTCCGCATACTG
>gene=chr11_63438931-63439191; species=rheMac
GAAggtggggcgcgcggagccgcgacggagcgagcgtagggcggtcggcgtggcccaacggacagtccgaggcgtgacgaacgcaggacgaggctaggcgaggcggggcgggAAAGCGCACGCGGCAGAATCCCGCCACCGCCCGCCGCGTGTGCGCGAAGCAAGCCGCTGGCTACCTGTTGGCTGGGCGTCGGCTGCTACGCTCCTTTGGGAATTGTAGTCCCGCGCTCACTGGGTCCCGGCCGGCTGTCCCCATACTG
>gene=chr11_63684530-63684790; species=hg19
CGGGTGCCGCCTCGCACCCTCCCCGGCGCGCTCGCTCTCCCCGCCGCGCTCGGGATGCCGCTTGCTCGCCCGCTCTCCGCCGCCGCTCGCTCCTCGCGCACACAATGAAGCTGCTGGCAGGGAAGTAGTGCCGGCTGCGGCCTCAGCACCCCTCCCCCAGCCGATGCCTCCGCCAGCTGAACATCTGGCCCTGGGGTGGGAGGGAgggcccggggggcggggccagggggccggggccAGACCTCCAGGGGGTGGGATCA
>gene=chr11_63684530-63684790; species=bosTau
CGGGCGCCGCCTCGCACCCTAGCCGGCGcgctcgctcttcccggcgcgctcgggctgctgctcgcccgcccgctctccgccgccgctcgctcctcgcGCACACAATGAAGCTGCTGGCAGGGAAGTAGTGCCGGCTGCGGCCTCAGCACCCCTCCCCCAGCCGATGCCTCCGCCAGCTGAACATCTGGCCCTGGGGTGGGAGGCAgggcccggggggcggggcctgggggccggggcTAGACCTCCGGGGGGTGGGGTCA
>gene=chr11_63684530-63684790; species=calJac
CGGGCGCCGCCTCGCA-CCTCCCCGGCGCGCTCGCTCTCCCCGCAGCGCTCGGGCTGACGCTCGCTCGCCTGTTCTCAGTCGCAGCTCACTCTTCGCGCACACTATGAAACTGCTGGCAGG-------------------------------------------------------------------------------------------------------------------------------------------
>gene=chr11_63684530-63684790; species=canFam
--------------------------------------------------------------------------CTCCGCCGCCGCTCGCTCCTCGCGCACACAATGAAGCTGCTGGCAGGGAAGTAGTGCCGGCTGCGGCCTCAGCACCCCTCCCCCAGCCGATGCCTCCGCCAGCTGAACATCTGGCCCTGGGGTGGGAGGGAgggcccggggggcggggcct-ggggccggggcTAGACCTCCAGGGGGTGGGGTCA
>gene=chr11_63684530-63684790; species=equCab
--------------------------------------------------------------------------------------------------------------------------------------------------------------------------------------------------------------------------------------------------------------------
>gene=chr11_63684530-63684790; species=gorGor
---------------------------------------------------------------------------------------------------------------------------------------------------------------------------------------------------------GGGAGGGCCCGGGGGGCGGGGCCAGGGGGCCAGGGCCAGACCTCCAGGGGGTGGGATCA
>gene=chr11_63684530-63684790; species=panTro
CGGGTGCCACCTCGCACCCTCCCCGGCGCGCTCGCTCTCCCCGCCGCGCTCG----------------------------------------------------------------------------------------------------------------------------------------------------------------------------------------------------------------
>gene=chr11_63684530-63684790; species=papHam
CGGGCGCCGCctcgcaccctccccggcgcgctcgctctccccgccgcgctcgggctgccgctcgctcgcccgctctccgccgccgctcgctcctcgcGCACACAATGAAGCTGCTGGCAGGGAAGTAGTGCCGGCTGCGGCCTCAGCACCCCTCCCCCAGCCGATGCCTCCGCCAGCTGAACATCTGGCCCTGGGGTGGGAGGGAGGGCCCGGGGGGCGGGGCCTGGGGGCCAGGGCCAGACCTCCAAGGGGTGGGATCA
>gene=chr11_63684530-63684790; species=ponAbe
CGGGCGCCGCCTCGCACCCTCCCCGGCGCGCTCGCTCTCCCCGCCGCGCTCGGGCTGCCGCTTGCTCGCCCGCTCTCCGCCGCCGCTCGCTCCTCGCGCACACAATGAAGCTGCTGGCAGGGAAGTAGTGCCGGCTGCGGCCTCAGCACCCCTCCCCCAGCCGATGCCTCCGCCAGCTGAACATCTGGCCCTGGGGTGGGAGGCAGGGCCTggggggcggggcctgggggccggggccAGACCTCCAGAGGGTGGGATCA
>gene=chr11_63684530-63684790; species=rheMac
-GGGCGCCGCctcgcaccctccccggcgcgctcgctctccccgccgcgctcggcttgccgctcgctcgcccgctctccgccgccgctcgctcctcgcGCACACAATGAAGCTGCTGGCAGGGAAGTAGTGCCGGCTGCGGCCTCAGCACCCCTCCCCCAGCCGATGCCTCCGCCAGCTGAACATCTGGCCCTGGGGTGGGAGGGAGGGCCCGGGGGGCGGGGCCTGGGGGCCAGGGCCAGACCTCCAGGGGGTGGGATCA
>gene=chr11_63808226-63808486; species=hg19
GGTGCAGGGAAGTGGGCTGGGGTGCAGGCAGAGGGAGAAGGGAGTGAAGGGGCTGTGTCCTGGAGGGCCCCGGACCCGGCTGTATGGGGCTCAGCTAGCCACTAGGGGACACTGCCTCCCAGGCAGACCGCAGGACCCAGGCATCCGACGTCCGGCCAGGCCCCAGGTGTGGCAGGCTCTGCTTCAAGGGGTCAAAGGGCATCCTCATGGGCAGACGGGGTCTATTGTCTGGCTGGCAGGGAGGCAGTGGCCGGGCTGGT
>gene=chr11_63808226-63808486; species=bosTau
CAGACGGGGGCT------GGGGAA------------GAAGGGAGCATAGGCGGGGCTTCCTGGAGGCTCCAGGCCCCAGCTGTATGGGGCTCAGCTAACCACTAGGGGACACTGCCTCCCAGGCAGAGCGCCGAA-CCGGGCTTCTGGAGGGCGCC---CGCCCCGGTG-TGCAGGCTCTGCATACAG---------------------GCGGGAT-------------TCGCTAGCAGGGAGGCAGCGGCTGAGCC-TT
>gene=chr11_63808226-63808486; species=calJac
GATGCAGG--------------------CAGAGGGAGAAGGGAGCGGAGGCCCTGTGTCCTGG-GGGCCCCGGACCCGGCTGTATGGGGCTGAGCTAGCCACTAGGGGACACTGCCTCCCAGGCAGATCGCCGGACCCAGGCATCCGACGCCCGGCCAGGCCCCAGAGGCAGCAGGCTCTGCAGCGAG--------GGGCGTCCTCATGGGCAGCTGGGGTCTCTGGTCTGGCTGGCGGGGAGGCAGTGGCCAGGTTGGC
>gene=chr11_63808226-63808486; species=canFam
----------AT------GGGGCACCGGTGGAGGAAGCTGGGA-----------------CGGAGGCACCAGGACCCGGCTGTATGGGGCTCAGCTAACCACTAGGGGACACTGCCTCCCAGGCAGAGTGCAGGACCCAGGCATCCAACAGCGGGGGGGCGCCAGG--------------------------------------------GGGACC-------------TGGCTGGCAGGGAGGCAGCGGCTGGGCTGCT
>gene=chr11_63808226-63808486; species=equCab
CAGCACGGGGAT------GGGGCACAGGCGGGGGGAGACGGGAGTGAAGGCCGCGTCTCCCGGAGGCACCACGACCCAGCTGTGTGCCGCTCAGCTAACCACTAGGGGACACTGCCTCCCATGCAGAATG-AGGACCCAGGCATCCGGCGGCCGGG----GCCCAGACGCTGCAGACTGCGCTGGGCA----------------------GCGGAC-------------TGGCTGGCAGGGAGGCAGCGGCGGGGCTGTC
>gene=chr11_63808226-63808486; species=gorGor
GGTGCAGGGAAGTGGGCTGGGATGCAGGCAGAGGGAGAAGGGAGTGAAGGGGCTGTGTCCTGGAGGGCCCCGGACCCGGCTGTATGGGGCTCAGCTAGCCACTAGGGGACACTGCCTCCCAGGCAGACCGCAGGACCCAGGCATCCGACGTCCGGCCAGGCCCCAGGTGCGGCAGGCTCTGCTTCAAGGGGTCAAAGGGCATCCTCATGGGCAGACGGGGTCTATTGTCTGGCTGGCAGGGAGGCAGTGGCCGGGCTGGT
>gene=chr11_63808226-63808486; species=panTro
--------------------------------------------------------------------------------------------------------------------------------------------------------------------------------------------------------------------------------------------------------------------
>gene=chr11_63808226-63808486; species=papHam
GGTGCAGGGAAGCAGGCTGGGGTGCCGGCAGAGGGAGAAGGGAGTGAAGGGGCTATGGCCTGAAGGGCCCCGGACCCGGCTGTATGGGGCTCAGCTAGCCACTAGGGGACACTGCCTCCCAG---GATGCCAGGACCCAGGCATCCAATGCCCGGCTAGGCCCCAGGTGCGGCAGGCTCTGCTTCGAG--------GGGCATCCTCCTGGGCAGCCGGGGTCTCTGGTCTGGCTGGCAGGGAGGCAGTGGCTGGGCTGGT
>gene=chr11_63808226-63808486; species=ponAbe
GGTGCAGGGAAGCGGGCTGGGGTGCAGGCAGAGGGAGAAGGGAGTGAAGGGGCTGTGTCCTGGAGGGCCCCGGACCCGGCTGTATGGGGCTCAGCTAGCCACTAGGGGACACTGCCTCCCAGGCAGACCGCAGGACCCAGGCATCCAACGTCCGGCCAGGCCCCAGGTACAGCAGGCTCTGCTTCGAGGGGTCGAGGGGCATCCTCATGGGCAGACGGGGTCTCTTGTCTGGCTGGCAGGGAGGCAGTGGCCGGGCTGGT
>gene=chr11_63808226-63808486; species=rheMac
GGTGCAGGGAAGCGGGCTGGGGTGCCGGCAGAGGGAGAAGGGAGTGAAGGGGCTATGGCCTGAAGGGCCCCGGACCCGGCTGTATGGGGCTCAGCTAGCCACTAGGGGACACTGCCTCCCAG---GATGCCAGGACCCAGGCATCCAACGCCCGGCTTGGCCCCAGGTGCGGCAGGCTCTGCTTCGAG--------GGGCATCCTCCTGGGCAGCCGGGGTCTCTGGTCTGGCTGGCAGGGAGGCAGTGGCTGGGCTGGT
>gene=chr11_63933945-63934205; species=hg19
TTCCGCAGTGCCGAGCGTTTTGCAGCCTGGGAGACCCGGGCTTCTCTCCCCGCGGGTCAGCAGGGCACCGCCTCCACACCCCAGCCTGCCCTCCTAGGGACAGGTGCGACGAACGGGTAAATCCGGTTTGGGGACTTCTCCCCAGAGCCTCTGCCTTCTAACAGCCCCGGGGCCAAGGCTCAGCTGGAGCAGAATCTAGGACAGCTGGGGAGGAGAGTCGAGGGTGGAAATAGTGGAATTTGGAGGCAGGAAACTTAGGC
>gene=chr11_63933945-63934205; species=bosTau
ATCCT---------------------------------------------CACCGGTCACCCGGGCCCCACC-CTAC-CCGCAGT-------------GGGAGGTGAGGCGAACGGGTAGGTCCGGTTGGGCGACTTTGCCCAGGAGCCTCTGCCTCTT---AGCCCGAGGGCGGGGCCGCGGCTGGAACCGAATCTAGAGCAACTCGGGAGGCAA-----GGATATAAGTCCTGGAATTTGAAGACAGAAAATGAGAGT
>gene=chr11_63933945-63934205; species=calJac
TCCCGCGGTGCCGAGCGTTTTGCAGCCTCGGAGACCAGGGCTTGTCTCCCCACGGGTCCGCGGGGCACCGCTTCCACACCCCAGCCCGCCCTCCCAGGGATAGGTGCGACGAACGGGTAAATCTGGTTTGGGAACTCCTACCCAGAGCCTGTTCCTCCTAATAGCCCCAATGCCATGGCTCGGCTGGAGCAGAATCTAGGACAGTC-----GGGGAGCTGAGGGTGGAAATAGTGGAATTTGGAGGCAGGACACTTGGGC
>gene=chr11_63933945-63934205; species=canFam
ctcca------------------------------------------------------------------c-ccgc-ccccatc-------------GA-CGGCAGCGCGAGCCGGTCCGTCCGGTTTGGCGACTTTCCCCAGgggccc-------------gccccggggcggAGACGGGACTGGAAGCGACC---------------AGGCAA-------------ACACTGGTATTTGAAGGCAGAAAATTTGAGT
>gene=chr11_63933945-63934205; species=equCab
CCCCGCGAAGCTGAGCGGTTTGCAG------------------------------------------CCATC-TCGC-CCCCGTC-------------GACCAGTGGCGCGGACGGGTACGTCCGGTCCGGCGACTTTCCCCAGGAGCCT------CTG---AgccccgggggcggggcgcggcTGGAACCGAATCCAGAGCAGCCGCGGAGGCGA-----GGGTGGAAGCAGTGGCGTGTGAGGGCGGAAAACTCGAGT
>gene=chr11_63933945-63934205; species=gorGor
TTCCGCGGTGCCGAGCGTTTTGCAGCCTGGGAGACCCGGGCTTCTCCCCCCGCGGGTCAGCAGGGCACCGCCTCCACACCCCAGCCTGCCCTCCTAGGGACAGGTGCGACGAACGGGTAAATCCGGTTTGGGGACTTCTCCCCAGAGCCTCTGCCTCCTAACAGCCCCGGGGCCAAGGCTCAGCTGGAGCAGAATCTAGGACAGCTGGGGAGGAGAGTCGAGGGTGGAAATAGTGGAATTTGGAGGCAGGAAACTTAGGC
>gene=chr11_63933945-63934205; species=panTro
TTCCGCAGTGCCGAGCGTTTTGCAGCCTGGGAGACCCGGGCTTCTCTCCCCGCGGGTCAGCAAGGCACCGCCTCCACACCCCAGCCTGCCCTCCTAGGGACAGGTGCGACGAACGCGTAAATCCGGTTTGGGGACTTCTCCCCAGAGCCTCTGCCTTCTAACAGCCCCGGGGCCAAGGCTCAGCTGGAGCAGAATCTAGGACAGCTGGGGAGGAGAGCCGAGGGTGGAAATAGTGGAATTTGGAGGCAGGAAACTTAGGC
>gene=chr11_63933945-63934205; species=papHam
[truncated: 2,749,274 more chars]
