# Supplementary material for: Combining phylogenetic footprinting with motif models incorporating intra-motif dependencies
Source: BMC Bioinformatics. 2017 Mar 1;18:141. doi: 10.1186/s12859-017-1495-1 (PMC5333389; doi:10.1186/s12859-017-1495-1)
Supplement: Supplementary file 2 — Sequence data. This archive contains data files of alignments of the ChIP-seq positive regions and negative control regions for each of the 35 TFs in FASTA format. (ZIP 83763.2 kb) [file 12859_2017_1495_MOESM2_ESM.zip › TEAD4/TEAD4_(SC-101184)_neg.txt]

>gene=chr20_70257-71257; species=hg19
gataatgttttggctagatggctccCCTACTTAGAAACATACAATTGCTAGTCATATTTCTAATTTTAGGATTTCGAGATACTGGTGATGAAGATCACATGTCCTAACAACATAATAGTTCCAGACTGAAGTTCTTTGAAAAAAATGACTGTTGTCACTTTAGAAAAAAAAAATTATGAATTATTCCcaattgccatcattctactgctaaaaccaaattcttggaattatctatgatttttctatatcctatgacactcatatctatcaggaagtctattacatctgcctgcaaattatatccagaatgcaattattctcgccacctccattgctgccactctgattctagtcaccatcatctctcacctgtgttattgccatagcttcctcatgagatctgtccttctgctcttccctgccaccatcttgtgaagacacatagtgcatgatccgcttacactggaagtcagatcatgtacttttgctcaaaactctgc
>gene=chr20_70257-71257; species=bosTau
TTCAATGTTTTGACAAGATGGCTTATGTGCCTGTATTAGCGTCATTGTTATTCATA-TTTTAGATGAATGATTTTGAAATATTGGTGATGAAGGTCACAAATCCTAATGACATAATAATTCCAGGCTGAGAAACTTTGAAATAAATAACTGCTGTAATtatatacaacatAAGTTATAGATTATTCCCAGTCATcatcattgtattgcttaagccatattcttggaattatctttgatattctaag---ctgtgaaatccatctctatcaggaaatctattacatctacctgcaaattatgcctagaat-caacccatctcaccacctgcagtgttaccactctgattcaagccactgtcttctctcatc--cattgctgccgtggattcctcacggtctctgtcctgcta---ttgcctcctgcagtctagtcaagaaacgtagggtgtgatctgctcaca-tagaagtcagactctgtgcctctgttcaaatctctgc
>gene=chr20_70257-71257; species=calJac
gataatgttttggctagatggctccCCTCCTTAGAAACATACAATTGCTAGCCATATTTCTAATTTCAGGATTTTGAGACACTAGTGACGAAGATCACATGTCCTAATAATATAATAGTTCTGGACTGAA--------AAAAAAATGACTGTTGTCACTCTAGAAAAATAAAATTAAGAATTATTCCcaattgccatcattctactgcttaaaccaaattattggaattatctttgatatttctgtat-ctacaacactcacatctatcaggaagtctgttacatctgcctgcaaattatatccagaatgcaatgattctcgccacccccattgctaccattccgattctagtcaccatcatctctcacctgtgttactgtcatagcctcctcatgctctctgtccttctgctgttgccttccactatcttgtcaaaacacatagtgcatgatccacttacacaggaagtcagatcatgtactttggctcaaaactctgt
>gene=chr20_70257-71257; species=canFam
GATAATGTTTTGGC-AAATGGCTTATGTGTCTGAAATAATACAGTTGTTATTCATATTTTTAGGTTCATGATTTTGAGATATTAGTGATGGAGGGCACACGTTTTAACAGCATAAT---TCCAGACTGGAGAGCTTTGAAAAAAATGACTGCTATCATTC---GAAACAACAATTATAGAttattaccaattgccatcattgcattgcttgagccacattcttaaaattctctttcatatttttag---cggtgacatctatatctatcaagaaatct----ccttcaa------attatgtccagagt-caactgatctcaccacctccactcctaccactctgattcaagtcactaccatttgtcacc--tcctactgctataggctcctcacgtgatctgtccttctacacttgcctcctgcaatctcatcaagacacagacagcatgattcactccctctggaagtcagattatgtacctctgctc-agactctgc
>gene=chr20_70257-71257; species=equCab
GACAGTGTTTTGGCTAGATGGCTTATGTGACTGAAATAATACAATTGTTATTCATATTTCTAGTTTTATCATTTTGAGATATCGGTGAT-GAGGTCACAAGTCCTAACAACATAATAAGTCCTGACTGAGAGGATTGG--AAAACTGACTGCTGTCATTCT--GAAAAACTAGTTATAAATTATTCCcaattgccatctttgcattacttaagccttattcttggaattacctttgatatttttag---ctgtgacattcatgtct--------attt----catctaactgcaaattatgtccagaat-gaaccaatctcaccccct-cacggctaccactctggctcaggtcaggatc-tctctcacc--tgttgctgctgtggcttcctcacggtctctgtc---ctacccttgacccctgcagtcttgtcaagatacatagagcgtgatccactcacattggaagtcagactatgttcctctgctcaaaactctgc
>gene=chr20_70257-71257; species=gorGor
gataatgttttggctagatggctccCCTACTTAGAAACATACAATTGCTAGTCATATTTCTAATTTTAGGATTTTGAGATACTGGTGATGAAGATC-CATGTCCTAACAACATAATAGTTCCAGACTGAAGTTCTTTGAAAAAAATGACTGTTGTCACTCTAGAAAAAAAAAATTATGAATTTTTCCcaattgccatcattc-actgctaaaaccaaattcttggaattatctttgatttttctatatcctacgacactcatatctatcaggaagtctattacatctgcctgcaaattatatccagaatgcaattattcttgtcacctccattgctaccactctgattctagtcaccatcatctctcacctgtgttattgccatagcttcctcatgatatctgtccttctgctcttc-cttctaccatcttgtgaagacacatagtgcatgatccgcttacactggaagtcagatcacgtacttttgctcaaaactctgc
>gene=chr20_70257-71257; species=panTro
gataatgttttggctagatggctccCCTACTTAGAAACATACAATTGCTAGTCACATTTCTAATTTTAGGATTTTGAGATACTGGTGATGAAGATCACATGTCCTAACAACATAATAGTTCCAGACTGAAGTTCTTTGAAAAAAATGACTGTTGTCACTCTAG---AAAAAAATTATGAATTTTTCCcaattgccatcattgtactgctaaaaccaaattcttggaattatctttgatttttctatatcctatgacactcatatctatcaggaagtctattacatctgcctgcaaattatatccagaatgcaattattctcgtcacctccattgctaccactctgattctagtcaccatcatctctcacctgtgttattgccatagcttcctcatgatatctgtccttctgctcttcccttccaccatcttgtgaagacacacagtgcatgatccgcttacactggaagtcagatcacgtacttttgctcaaaactctgc
>gene=chr20_70257-71257; species=papHam
GATAATGTTTTAGCTAGATGGCTCCCCTGCTTAGAAACATGCAATTGCTAGTCATATTTCTAATTTTAGAATTTTGAGATACAGTTGATGAAGATCACATGTCCTAACAACATAATAGTTCCAGACTGAAGTTCTTTGAATAAAATGACTATTGTCACTCTAG--AAAAAAAATTATGAATTATTCTcaattgccatcattctactgcttagaccaaattcttggaattatctttgatttttctatatcctatgacattcatatctattaggaagtctattacatctgcctgcaaattatatccagaatgcaattattctcgtcacctccattgctgccactctgattctagtcaccatcatctctcacctgtgttactgccatagcttcctcaggatctctgtccttctgctcttcccttccaccctcttgtgaagacacataatgcataatccgcttacactggaagtcagatcatgtacttttgctcaaaactctgc
>gene=chr20_70257-71257; species=ponAbe
-----------------------------------------------------------------TTAGGATTTTGAGATACTGGTGATGAAGATCACATGTCCTAACAACATAATAGTTCCGGACTGAAGTTCTTTGAAGAAAATGACTGTTGTCACTCTAGAAAAAAAAAA-AAAGagttattcccaattgccatcattctactgctaaaaccaaattcttggaattatctttgatttttctatatcctatgacactcatatctatcaggaagtctattacatctgcctgcaaattatatccagaatgcaattattcttgtcacctccattgctaccactctgattctagtcaccatcatctctcacctgtgttactgccatagcttccccatgatctctgtcctcctgctcttcccttccaccatcttgtggagacacacagtgcgtgatccgcttacacgggaagtcagatcatgtactttggctcaaaactctgc
>gene=chr20_70257-71257; species=rheMac
GATAATGTTTTGGCTAGATGGCTCCCCTGCTTAGAAACATGCAATTGCTAGTCATATTTCTAATTTTAGAATTTTGAGATACAGTTGATGAAGATCACATGCCCTAACAACATAATAGTTCCAGACTGAAGTTCTTTGAATAAAATGACTATTGTCACTCTAG---AAAAAAATTATGAATTATTCTcaattgccatcattctactgcttaaaccaaattcttggaattatctttgatttttctatatcctatgacattcatatctattaggaagtctattacatctgcctgcaaattatatccagaatgcaattattctcgtcacctccattgctgccactctgattctagtcaccatcatctctcacctgtgttactgccatagcttcctcaggatctctgtccttctgctcttcccttccaccctcttgtgaagacacataatgcataatccgcttacactggaagtcagatcatgtacttttgctcaaaactctgc
>gene=chr20_71482-72482; species=hg19
tttggttgcccgtgcttttgaggtcttacccaagaaatctttgccaagaccaacgtcctgaagtgtttccctaatgtttttttcaggtagttccatagtttcaggtcttagatttaagtctgtaaAACCATACAGTCTAGCAGGGAGTGCatttactttttattatctgtctccctctgctagaaagtcagctccatgtgatttttgtctgtttagttcacagatgtacctcaagggcccaggatagtgcctgtgccatagtaggggcccaaaactttgatgactgtgtgaCTATAGCCTAATTTAAGAATGGAGGGGATAATTTAAAAGCAGTAGGAAGGAATGTAAGTGAGAAACAATTTTGAAGAATAATTGACAGAACAAGGCGATTCAAAGACAAAGGAGAAGAAGAGAGCCAAGATGACATATTTCAAGTATGGATAATGCTGGAGGAAAAAAATTAAGATATAAATCTTTGTAGATGTGAGGAACGAAGAAGC
>gene=chr20_71482-72482; species=bosTau
------------------------------------------------------------------------------------------------------------------------------------------------------tacttgtttt--ttgtccgt-ttccccttccagagagtaagtgccatgtga-ttttgtctgcttgatttacaaatatatcccaagtgcctagaatatagtctgttacataata-gagctcaaACCTCTCTTGACTGAGGGGCTGTACACG-ATTTAACTCTGGAGGTAACAGTTGAAGAGTAGCAGTGAGCATT--AAGTGAGAGGCAAGAGTGAAGCAGAATTGACAGAGCAAGATGATTTAACAGTTTGGGAGCAGAAGAGA---------ACACATTCCAAGGATGGACA-CCATGTAGGAAAAACATGGTGAAAT-AATCTTTGTAGACGTGAGGAATGTGGAAGC
>gene=chr20_71482-72482; species=calJac
ttgggctgtctgtgcttttgaggtcttacccaagaaatctttgcgaagacctatgtcctgaagtgtttccctaatgttttcttcaggtagtttcatagttttaggtcttagatttaaatctgt-aaaccatACAGTCTAGCAGGGAGTGCacttactttttattgtctgtctccctctgctagaaagtcagctccatgtgatttttgtctgtttag-tcatggatgtgcctcaagggcccaggatggtgcctgcaccatagtaggggcctgaaactttgatgactgtgtgaCGATAGCCTAGTTTAAGTCTGGAGGGGATAATTTAAAACAGGTAAAAGGGAATGTAAATG----ACAATTTTGAAGAATAAAGGACAGAACGGGGTGATGCAAAGACAAAGAAGAAGAAGAGAGCCAAGATGACATATTTTAAGTATGGATAGTGCTGGAGG--AAAACTTAAGATATGAGTCTTTGTAGATGTGAGAAATGAGGAAGC
>gene=chr20_71482-72482; species=canFam
tttttttt----------------------------------------------------AGATTCTCTCTTA----tttctgcaaaccacttatcacct-----tctcacatata-----------------------------agtttacttgtttttcattgtctgtcttaccctggtggaaagtaagatccatgtga-ctttgtctgcttagttcacaaatgtactttaagggcctagaatgaagtctgtaccatagtaggggcgca-aactttgttgaatgaGGAGCT---------------------------------------------------------------------------------------------------------------------------GCCAAGAACAGATT----------------CTGGAGGAAAAAAATTGAGAAAT-AATCTTTGTAGAAGTAAGGAAGGAAGAAGT
>gene=chr20_71482-72482; species=equCab
--------------------------------------------------------------------------------------------------------------------------------------------------------------tttgttgtctgtcttcccctgctagaaagtaagctccatgtga-ttttgtctccttagttcacaaatgtggcttcagggcctagagtagagtctataccatagtagaggctcagaactttgttgaatgaGGGGCTGTGCCCTAACTGAACTCTAGAGGGAATAGTGAAAAAGGAGTAGTGAGCAACGTGAGCGAGAAACAATTCTGAAGAGGAACTGACAGAACAAGATGGTTTAAAAGCTTGGGAAAGGCAGAGA--TGGGAGTCCTCATTTCAAGTATGGACG-C-CTGGATGAGAAACATTGAGAAAT-AATCTTTGTAGAAATGAGG-ATGAAGACGC
>gene=chr20_71482-72482; species=gorGor
tttggttgcccgtgcttttgaggtcttacccaagaaatctttgccaagaccaacgtcctgaagtgtttccctaaggttttcttcaggtagttccatagtttcaggtcttagatttaactctgt-aaacc-tACAGTCTAGCAGGGAGTGCatttactttttattatctgtctccctctgctagaaagtcagctccatgtgatttttgtctgtttagttcacagatgtacctcaa------------------------------gggcccaaaacTTTGATGACTGTGTGACTATAGCCTAATTTAAGAATGGAGGGGATAATTTAAAAGCAGTAGAAAGAAATGTAAGTGAGAAACAATTTTGAAGAATAATTGACAGAACAAGGCAATTCAAAGACAAAGGAGAAGAAGAGAGCCAAGATGACATATTTCAAGTATGGATAATGCTGGAGGAAAAAAATTAAGGTATAAATCTTTGTAGATGTGAGGAACGAAGAAGC
>gene=chr20_71482-72482; species=panTro
tttggttgcccgtgcttttgaggtcttacccaagaaatctttgccaagaccaacgtcctgaagtgtttccctaatgttttcttcaggtagttccatagtttcaggtcttagatttaagtctgt-aaaccatACAGTCTAGCAGGGAGTGCatttactttttattatctgtctccctctgctagaaagtcagctccatgtgatttttgtctgtttagttcacagatgtacctcaagggcccaggatggtgcctgcgccatagtaggggcccaaaactttgatgactgtgtgaCTACAGCCTAGTTTAAGAATGGAGGGGATAATTTAAAAGCAGTAGAAAGGAATGTAAGTGAGAAACAATTTTGAAGAATAATTGACAGAACAAGGCGATTCAAAGACAAAGGAGAAGAAGAGAGCCAAGATGACATATTTCAAGTATGGATAATGCTGGAGGAAAAAAATTAAGATATAAATCTTTGTAGATGTGAGGAACGAAGAAGC
>gene=chr20_71482-72482; species=papHam
tttggttgcctgtgcttttgcggtcttacccaacaaacctttgccaagaccaatgtcttgaagtgtttccctaatgtgttcttcaggtagtttcatagcttcaggtcttagatttaagtctgt-aaaccatACAGTCTAGCAGGGAGTGCGCTTGCTTtttattgtctatctccctctgctagaaagtcagctccatgtgatttttgtctgtttagttcacagaggtacctcaagggcccaggatggtgcctgcaccatagaaggggcccaaaattttgatgactgTGTGGTTATAGCCTAATTTAATAATGGAGGGGATAACATAAAAGCAGTAGGAAGGAATATAAGTGAGAAACAATTTTGAAGAATAATTGACAGAACAAGGCGATTCAAAGACAAAGGGGAAGAAGATAGCCAAGATGACATATTTCAAGTACGGATAATGCTGGAGGAAAAAAATTAAGATATAAATCTTTGTAGATGTGAGGAATGAAGAAGC
>gene=chr20_71482-72482; species=ponAbe
tttggttgcctctgcttttgaggtcttacccaagaaatctttgccaagaccaatgtcctgaagtgtttccctaatgttttcttcaggtagtttcacagtttcaggtcttagatttaagtctgt-aaaccatACACTCTAGCAGGGAGTGCacttactttttattgtctgtctccctttgctagaaagtaagctccatgtgatttttgtctgtttagttcacagatgtacctcaagggcccaggatggtgcttgtaccatagtaggggcccaaaattttgatgactgtgtgaCTATAGCCTAATTTAAGAATGGAGGGGATAATTTAAAAGCAGTAGGAAGGAATGTAAATGAGAAACAATTTTGAAGAATAATTGACAGAACAAGGTGATTCAAAGACAAAGGAGAAGAAGAGAGCCAAGATGACATATTTCAAGTATGGATAATGCTGGAGGAAAAAAATTAAGATATAAATCTTTGTAGATGTGAGGAACGAAGAAGC
>gene=chr20_71482-72482; species=rheMac
tttggttgcctgtgcttttgcagtcttacccaagaaacctttgccaagatcaatgtcctgaagtgtttccctaatgttttcttcaggtagtttcatagtttcaggtcttagatttaagtctgt-aaaccatACGGTCTAGCAGGGAGTGCACttgctttttattgtctatctccctctgctagaaagtcagctccatgtgatttttgtctgtttagttcacagatgtacctcaagggcccaggatggtgcctgcaccatagaaggggcccaaaattttgatgactgtgtgaTTATAGCCTAATTTAATAATGGAGGGGATAACATAAAAGCAGTAGGAAGGAATATAAGTGAGAAACAATTTTGAAGAATAATTGACAGAACAAGGCGATTCAAAGACAAAGGGGAAGAAGATAGCCAAGATGACATATTTCAAGTACGGATAATGCTGGAGAAAAAAAATTAAGATATAAATCTTTGTAGATGTGAGGAATGAAGAAGC
>gene=chr20_127133-128133; species=hg19
TGAATGTTAGGACAGGCACTCATCCCAAGCAATAGAATGTTTTCCGTACATTACATTACATTGATGCTCTGCCTGCACCAATAAGAGAATATGACTGGGTGTATCATAGTCATCCATCCATGCCTCAGGCCCACTTCCCTGATAGTTGGACAGGGAGAATAGGGAATGCAGATGCCTTCGCTTTCTGGACACTTACAGTAGCTGTGTTTGTCTTTGTCATCTCAGTTTGCTCACTTATGAAATGCTAGCGTTTTACTCAGTATCTTTCTCCCCACCCCTGTCATAGTACATCTTTCTGATTCTGAAGATATAAGATTGGCTTATGTTTTGTGGGGTCAACTTCACCTTTGACCCCATAAGATCCTAGAGATTTAATGTAGATATATAAAAGTTGGAGAAAACATTGGTGGAAGGGTTTTCTCCACTATAGACACAAATCCATGAGTGTCATCACAGACTCCTTTTCCTTCTTCACTTGATTCCAGTGAAGATCCATGTTC
>gene=chr20_127133-128133; species=bosTau
TAAATACTGGGATAGGCACTTGTATTTAGCCATAGGACTTTTCTCATA--------------------------------------------------------------------------------------------------------------------------------------------------------------------------------------------------------------------------------------------------------------------------------------------------------------------------------------------------------------------------------------------------------------------------------------------------------------------
>gene=chr20_127133-128133; species=calJac
TGAATGCTAGGACAGTCACTCATCCCAAGCAATAGAGTGTTTCCCTTAC---------CA-----GCTCTGCCTGCACCAATAAGAGAATATGACCGGGCGTATTATAATTGTGCCTCCATGCCTCAGGCCCACTTTCCTGATAGTCGGACAGGGAGAATAGA-AATACAATTGCTTTCACTCTCTGGACACTTGTAGTTGCTGTGTTTGTCTTTGTCATCTCAGTTTGCTCCCTTATGAAATGATATTGTTTCTCTCAGTATCCTTCTCCCGACCCCTCCCATACTACATCTTTCTAATTTTGGAAATATAAGATTAGCTTCTGTTTTCTGGGGTCAGCTTCACATTTGACCCCATAAGCTCCTAGGGATTTAGTGTAGAGACATAAAAGTTGGGGAAAACATTGGTGGAAGGGTTTTCTCCACTGTAGACACAAGTCCATGCATGTCATCACAGACTCCTTTTCCTTCTTTACTTGATCTCAATGAAGATCCATGTTC
>gene=chr20_127133-128133; species=canFam
TGAGCATGGGGATAGACACTCACTTTAAGCTTAAGGATTTTTCCCTTA--------------AGAACTCTGCTTGCACAAATAAGAGAATAGGACCAGGGGCATCATAGTCACCTACCCATGCCTCAGA--CACCTCCTTGATACTTAGACTGGGAGAATAGGAAATGCGGTTGCCTTCAC-----------------TGGCTATGTTTGTCTTTGTAGTCTCAGTTTGTCCACCTAGGAGGTGATAGGGTTGGACTGAATATCTTTCTCCTTACCCTTATCATGCTGTATCTTTCTGATGCTAAAAATATGAACTTACGTTATGCCTCATCAGGTCAACTTCACCTTTCACCTCACAAGAGGCCAAGGATTTAATGTGGAGAACTAAAAGTGGGTGAAAACATTGGTGGAAAAGTTAT-CACACTGTAAACACAAGTCCATGAGTGCTGTCATGGTACCCTTTTCCAtcttcacttgaatcccattaaggtctatgcaa
>gene=chr20_127133-128133; species=equCab
TGAATACTGGGATAGGCACTCATCTTAAGACATAGGACTTTCCCCTTA--------------AGAGCTCTGCCTGCACCCATGAAAGAACATGACCAGGAGCATCACAGTCATCCATCCATGCC-------CACTTCCTTGATACTTGGACAGGAAAAATAGGAAATGCAGTTGCCTTCCCTTTCCGGACACCTCTAGTGGCCGTGGTTGTCTTTGTAGTTTCAATTTGCCCACTTATGAAATGGTAGGATTAGACTGAATGTCTTCCCCCTCACCCTTGTCATGCTGTATCCTTCTGATTCT-AAAATATGAGCTTATCTTATGTCTTGTGGGGTCAACTTTATCTCTGACCTCTTAAGAGGCCACAGGTTTAGTGTAGAGACTTCAAAGTGGGAGAAAACATTGGTGGCAGGGATATATCCACTATAAACAAAAGTCCATGTGTGCCATCGCAAAATCcttttc---cttcacttgcatccagttagggtccatgtgc
>gene=chr20_127133-128133; species=gorGor
TGAATGTTAGGACAGGCACTCATCCCAAGCAATAGAATGTTTCCCGTACATTACATT-CATTGATGCTCTGCCTGCACCAATAAGAGAATATGACTGGGTGTATCATAGTCATCCATCCATGCCTCAGGCCCACTTCCCTGATAGTTGGACAGGGAGAATAGGGAATGCAGATGCCTTCGCTTTCTGGACACTTACAGTAGCTGTGTTTGTCTTTGTCATCTCAGTTTGCTCACTTATGAAATGATAGCGTTTTACTCAGTATCTTTCTCCCCACCCCTGTCATAGTACATCTTTCTGATTCTGAAGATATAAGATTGGCTTATGTTTTGTGGGGTCAACTTCACCTTTGACCCCATAAGATCCTAGAGATTTAATGTAGAGATATAAAAGTTGGAGAAAACATTGGTGGAAGGGTTTTCTCCACTATAGACACAAATCCATGAGTGTCATCACAGACTCCTTTTCCTTCTTCACTTGATTCCAGT-AAGATCCATGTTC
>gene=chr20_127133-128133; species=panTro
TGAATGTTAGGACAGGCACTCATCCCAAGCAATAGAATGTTTTCCGTACATTACATTACATTGATGCTCTGCCTGCACCAATAAGAGAATATGACTGGGTGTATCATAGTCATCCATCCATGCCTCAGGCCCACTTCCCTGACAGTTGGACAGGGAGAATAGGGAATGCAGATGCCTTCGCTTTCTGGACACTTACAGTAGCTGCGTTTGTCTTTGTCATCTCAGTTTGCTCACTTATGAAATGATAGCGTTTTACTCAGTATCTTTCTCCCCACCCCTGTCATAGTACATCTTTCTGATTCTGAAGATATAAGATTGGCTTATGTTTTGTGGGGTCAACTTCACCTTTGACCCCATAAGATCCTAGAGATTTAATGTAGAGATATAAAAGTTGGAGAAAACATTGGTGGAAGGGTTTTCTCCACGATAGACACAAATCCATGAGTGTCATCACAGACTCCTTTTCCTTCTTCATTTGATTCCAGTGAAGATccatgttc
>gene=chr20_127133-128133; species=papHam
TGAATGTTAGGACAGGCACTCATCCCAAGCAATAGAATGTTTCCCTTACATTACACTACATTAGTGCTCTGCCTGCACCAATAAGAGAATATGACTGGGTGTATCATATTCGTCCATCCATGCCTCAGGCCCACTTCCCTGATAGTTGGACAGGGAGAATAGGCAATGCCGATGCCTTCACTTTCTGGACACTTACAGTAGCTGTGTTTGTCTTTGTCATCTCAGTCTGCTCACTTATGAAATGATAGTGTTTTACTCAGTATCTTTCTCCCCACCCCTGTCATAGTACATCTTTCTGATTCTGAAAATATAAGATTGGCTTATGTTTTGTGGGGTCAACTTCACCTTTGACCCCATAAGATCCTAGAGATTTAGTGTAGAGATATAAAAGTTGGAGTAAACATTGGTGGAAGGGTTTTCTCCACTATAGACACAAATCCATGAGTGCCATCACAGACTCCTTTTCCTTCTTCACTTGATTCCAGTGAAGATTCATGTTC
>gene=chr20_127133-128133; species=ponAbe
TGAATGTTAGGACAGTCACTCATCCCAAGCAATAGAATGTTTCCCTTATATTACATTACATTTGTGCTCTGCCTGCACCAATAAGAGAATATGACTGGGTGTATCATAGTCGTCCATCCATGCCTCAGGCCCACTTCCCTGATAGTTGGACAGGGAGAATAGGCAATGCAGATGCCTTCGCTTTCTGGACACTTACAGTAGCTGTGTTTGTCTTTGTCATCTCAGTTTGCTCACTTATGAAATGATAGCGTTTTACTCAGTATCTTTCTGCCCACCCCTGTCATAGTACATCTTTCTGATTCTGAAGATATAAGATTGGCTTATGTTTTGTGGGGTCAACTTCACCTTTGACCCCATAAGATTCTAGAGATTTAATGTAGAGATATAAAAGTTGGAGAAAACATTGGTGGAAGGGTTTTCTCCACTACAGACACAAATCCATGAACGTCATCACAGACTCCTTTTCCTTCTTCACTTGATTCCAGTGAAGATCCATGTTA
>gene=chr20_127133-128133; species=rheMac
TGAATGTTAGGACAGGCACTCATCCCAAGCAATAGAATGTTTCCCTTACATTACATTACATTAGTGCTCTGCCTGCACCAATAAGAGAATATGACTGGGTGTATCATAGTCGTCCATCCATGCCTCAGGCCCACTTCCCTGATAGTTGGACAGGGAGAATAGGCAATGCCGATGCCTTCACTTTCTGGACACTTACAGTAGCTGTGTTTGTCTTTGTCATCTCAGTCTGCTCACTTATGAAATGATAGTGTTTTACTCAGTATCTTTCTCCCCACCCCTGTCATAGTACATCTTTCTGATTCTGAAAATATAAGATTGGCTTATGTTTTGTGGGGTCAACTTCACCTTTGACCCCATAAGATCCTAGAGATTTAGTGTAGAGATATAAAAGTTGGAGTAAACATTGGTGGAAGGGTTTTCTCCACTATAGACACAAATCCATGAGTGCCATCACAGACTCCTTTTCCTTCTTCACTTGA---------------------
>gene=chr20_190299-191299; species=hg19
aaccatcataaataggggactatctgTATGACAGTAAAAACCATTTTGTTACACAAATAGCAATCATCAAAAAAGAAAACACAGCAATTTCTGTTGCATATATCCAAGCATTCAACAACAAAAGACCTTTCATTTTAATCAtttttttaagacacacggtctgactctgttgcccaggctggagtgcaatggtacaatcatagctaactgcagccccgacctcctgagctcaagcgatcctcctgcctcagtctcttgagtagctgggactacaggtgcgcatcactatgcctggctagttttttctagaggcagagtcttgctatgttcctcagactggtctcaaactcttggcctcaagtgatcctcccaccttggcttcccaaagtgctagaattacagaggtgagccacagcacctggccAAGAATAGACATTTTATATCAAAGTAATTCAAGTATCTATATGAACAAGTAATCGTGCAACTAGGTAATCAGGGCT
>gene=chr20_190299-191299; species=bosTau
--------------------------------------------------------------------------------------------------------------------------------------------------------------------------------------------------------------------------------------------------------------------------------------------------------------------------------------------------------------------------------------------------------------------------------------------------------------------------------------------------------------------
>gene=chr20_190299-191299; species=calJac
aatcatcataaataagggactgt-TGGATAAGAGTAAAAACCCTTTTGTTA-ACAAACAGCAATCATCAAAAAAGAAAACACAGCAATTTCTGTTGGATATAGCCAAGCATGCAACAAGAAAAGACCTTTTATTTTCATCAt-tttttaagacacagagtctcacactgtttaccaggctggactgcagtggcaaaatcatgggtaactgcgg-cccgacctcctggtctcaagcaatcctcctgtctcagtctcttgagtggctgggactaaaggtggccatcactatgcctggctcattttttctagagacggagttttgctatgtttctcagactggtctcaaactcctggcctcaggtgatcctcccaccttggcctcccaaagtgctagaattacagaggtgaaccacagcacctggccAGGAAGAGATATTTTATATCAAAGTAATTTGAGTATCTGTATGAACAAGTAATTGTGCAGCTAGGTAATCAGGGCT
>gene=chr20_190299-191299; species=canFam
---------------------------------------------------TGCTACT-ACAAT-GCaaaaaaaaaaa-----------------------------------------aaaaaa-----------------------------------------------------------------------------------------------------------------------------------------------------------------------------------------------------------------------------------------------------------------------------------------------------------aaaaaaaGACATTTT-------CATTGTCCCAAAA----------CAAATAGAACTGT---TAGATA--------T
>gene=chr20_190299-191299; species=equCab
--------------------------TATAAGAGTAAACACT-TTTTGTTGCACAAATAACAGTCACCAAGAAAGAAAGCACAGCAATTTCTGTTGGACACATCTAAGCATTCGATAAGAAAAGA-------------------------------------------------------------------------------------------------------------------------------------------------------------------------------------------------------------------------------------------------------------------------------------------------------------------ACATTTTGTACCAAAGTAATTCAACAGCCTAAATGAACGAGCAATTGCATGGCTAGGTAATCAGGACT
>gene=chr20_190299-191299; species=gorGor
------------------------------------------------------------------------------------------------------------------------------------------TCAtttttttaagacacacggtctgactctgttgcccaggctggagtgcaat-gtacaatcatagctaactgcagccccgacctcctgagctcaagcgatcctcctgcctcagtctcttgagtagctgggactacaggtgcgcatcactatgcctggctagttttttctagaggcagagtcttgctatgttcctcagactggtctcaaactcttggcctcaagtgatcctcccaccttggcttcccaaagtgctagaattacagaggtgagccacagcacctggccAAGAATAGACATTTTATATCAAAGTAATTCAAGTATCTATATGAACAAGTAATCGTGCAACTAGGTAATCAGGGCT
>gene=chr20_190299-191299; species=panTro
aaccatcataaataggggactatctgTATGACAGTAAAAGCCATTTTGTTACACAAATAGCAATCATCAAAAAAGAAAACACAGCAATTTCTGTTGCATATATCCAAGCATTCAACAACAAAAGACCTTTCATTTTAATCAtttttttaagacacacggtctgactctgttgcccaggctggagtgcaatggtacaatcatagctaactgcagccccaacctcctgagctcaagcgatcctcctgcctcagtctcttgagtagctgggactacaggtgtgcatcactatgcctggctagttttttctagaggcagagtcttgctatgttcctcagactggtctcaaactcttggcctcaagtgatcctcccaccttggcttcccaaagtgctagaattacagaggtgagccacagcacctggccAAGAATAGACATTTTATATCAAAGTAATTCAAGTATCTATATGAACAAGTAATCGTGCAACTAGGTAATCAGGGCT
>gene=chr20_190299-191299; species=papHam
aactatcataaacacggaactatctgTATGAGAGTAAAAACCATTTTGTTACCCAAATAGCAATCATCAAAAAAGAAAACACGGCAATTTCTGTGGCATATATCCAAGCATTCAACAAGAAAAGATCTTTCATTTTAATCAtttttttaagacacagggtctgactctgttgcccaggctggagtgcaatggcacaatcatcgctaactgcagccccgaccgcctgagctcaagcagtcctcctgcctcaatctcttgagtagctgggactacagttgtgcatcactatgcctggctagttttttctagag--agagtcttgctatgttcctcagactggtctcaaactcttggcctcaagtgatcctcctgtcttggcctcctgaagtgctagaattacagaggtgagccacagcacctggccAAGAATAGACATTTTATATCAAAGTAATTCAAGTATCTGTATGAACAAGTAATTGTGCAGCTAAGTAATCAGGGCT
>gene=chr20_190299-191299; species=ponAbe
aaccatcataaataggggactatctgTATGAGAGTAAAAACCATTTTGTTACACAAATAGCAATCATCAAAAAAGAAAACACAGCAATTTCTGTTGCATATATCCAAGCATTCAACAACAAAAGACCTTTCATTTTAATCATCtttttaagacacagggtctgactctgttgcccaggctggagtgcaatggtacaatcatagctaactgcagccccaacctcctgagctcaagtgattcttctgcctcagtctcttgagtagctgggactacaggtgcgcatcactatgcctggctagttttttctagaggcagagtcttgctatgttcctcagactggtctcaaactcttggcctcaagtgatcctcccaccttggcctcccaaagtgctagaattacagaggtgagccacagtacctggccAAGAATAGACATTTTATATCAAAGTAATTCAAGTATCTATATGAACAAGTAATCATGCAGCTGGGTAATCAGGGCT
>gene=chr20_190299-191299; species=rheMac
aactatcataaatagggaactacctgTATGAGAGTAAAAACCATTTTGTTACCCAAATAGCAATCATCAAAAAAGAAAACACGGCAATTTCTGTGGCATATATCCAAGCATTCAACAAGAAAAAATCTTTCATTTTAATCAtttttttaagacacagggtctgactctgttgcccaggctggagtgcaatggcacaatcatagctaactgcagccccgaccgcctgagctcaagcagtcctcttccctcaatctcttgagtagctgggactacagttgcgcatcactatgcctggctagttttttctagagacagagtcttgctatgttcctcagactggtctcaaactcttggcctcaagtgatcctcctatcttggcctcctgaagtgctagaattacagaggtgagccacagcacctggccAAGAATAGACATTTTATATCAAAGTAATTCAAGTATCTGTATGAACAAGTAATCGTGCAGCTAAGTAATCAGGGCT
>gene=chr20_193334-194334; species=hg19
gggattcaccgtgttagccaggatggtctcgatctcctgactttgtgatccacccgcctcagcctcccaaagcctccttcacttttctttattagcctcaaccccatgattcaccactccaagtactcccttgccagcatcctcaaatcccaataccatttttaaaattttttaaagaatttctgcacccacctgtgtgaaaagttcaacccccagatccttttaactgtttgtcttctccacagacaaattcaggctgatgagcagtgctggaaaaagtgcacagctgcgcagattagtggcacctgcattcatgatctccagttttcacaaagccctcaGCAGCAGCCACTTGGTTCCCTGTGTGCAGCGTTCAGTGGAaaactccatgagggcaagaacaatatctgcttttactcattattttaacccacttgaatgttaagctccatgatgacagggactttctgcggtatagattattaccggcccctaagaca
>gene=chr20_193334-194334; species=bosTau
--------------------------------------------------------------------------------------------------------------------------------------------------------------------------------------------------------------------------------------------------------------------------------------------------------------------------------------------------------------------------------------------------------------------------------------------------------------------------------------------------------------------
>gene=chr20_193334-194334; species=calJac
------------------------------------------------------------------------cctccttcccttttcggtatcagcctcaaccccgtaatccatcacttcaagtacttccttgtcaacatcctcaaatcccaataccatgttttaaatttttgaaagaatttctgcacccacctgtgtgaaaagttcaacccccagatcctttgaactgtttgtcttctccacaaataaactcaggctgatgagtggtgctggaaaaatcgcacagctgtgcagacgagtggcacctgaattcatgatctccagtcttcacaaagccctcaGCAGCAGCCGCTTGTTTCCCTGTGTGCAGCGTTCATTGGAAAACTCCATGAGGGCAAGAACAAtatctg-------------tttgaacccacttgaatgttaaactccatcacggcagggactttctgtggtacagattactgccatcccctaagaca
>gene=chr20_193334-194334; species=canFam
------------------------------------------------------------------------CCTTCTCCACTCTTCTTTATCAGTGTCCACTCCATGATTCATCACTTCAGTTGCTTTCTTGCCAACATCTTAAGAATCCAACATTATTATT-----------------TTCTGCACC----TGAGTGGAAAGTTCAA-CCCCAGATCCTTTTAAGTGTTTGCCTTCTCCACGAAAAAGCCCAACCTGATAAG-AATGCTGGGAAAATCACAAAGCTGTACAGATTAGTGGCATCTGAATTTGTCATTTTCAATCTTTATAGAGCCCTCAGCAGCAACTATTTGACTGC----------CATTCAACAGAAAGCTTGATGAAAGTAAAAGCAGTATCTGG---------TTATTTCAAAccactttaatg-taaactccatgatggtagtaactgcctgtggtata---tactgccagcccctgagaca
>gene=chr20_193334-194334; species=equCab
-----------------------------CGCTCTCTTGACCCTATATTCCATCTGTCTCACACTCTT----CCTTCTTCACTTTTCTTTACCAGCCTCAGAGCCATGACTCATCACTTCAGCTACTCTCTTGTCAACATCTTAAAAGCCCAATGCTATTATT-----------------TTCTGCACTCATATATATGAAAAGTCCAA-ACCCAGATGCTTTGAAGTCTTTGCCTTCTCCACCAAAAAAAGCAGGCTGATGAGAAATTCTGAGAAAATCACACAAATGTGCGGATTAATGACATCTGAATTTGTTATTTCCCATCTTTACAGAGCCCCCAGCAGCAGCCATTTGATTCCTTGTATGCCTCAATCAACAGAAAGCTCAAAGAAGATAACAGAAATATCTGGTTTTGCTCATTATTTTAAACCACTTGAATG-TGagctgcaaga----------------------------------------------
>gene=chr20_193334-194334; species=gorGor
---------------------------------------------------------------------------------------------------------------------------------------------------------------------------------------------------------------------------------------------------------------------------------AAAAAGTGCACAGCTGTGCAGATTAGTGGCACCTGCATTCATGATCTCCAGTTTTCACAAAGCCCTCAGCAGCAGCCACTTGGTTCCCTGTGTGCAGCATTCAGTGGAaaactccatgagggcaagaacaatatctgcttttactcattattttaacccacttgaatgttaagctccatgatggcagggactttctgcggtatagattattaccagcccctaagaca
>gene=chr20_193334-194334; species=panTro
ggg----------------------------------------------------------------------------------------------------------------------------------------------------------------------------------------------------------------------------------------------------------------------------------------------------------------------ATGATCTCCAGTTTTCACAAAGCCCTCAGCAGCAGCCCTTCTGGTCCCTGTGTGCAGCGTTCAGTGGAAAACTCCACCCTTGAAAGAACAA-A-C-GC----AC-CA--A----AACccac--gaagg--aagc-cca-ga-gacagggactttctgcgg-atagattattaccagcccctaagaca
>gene=chr20_193334-194334; species=papHam
ggg-ttcaccatgtcagccaggatgatctccatctcctgaccttatgatctgctcgcctcagcctcccaaagcctccatcacttttctttagcagcctcaaccccatgattcatcacttcaagcactcccttgtcagcatcctcaaatcccaataccatttttaaaa-tctttaaagaatttctgcacccacctgtgtgaaaatttcaa-ctccagatccttttaactgcttgtcttctccacagacaaatccaggctgatgagcagtgctggaaaaattgcacagctgtgcagattagtggcacctgaattcatgatctccagttttcacaaagccctcagcagcagccacccggTTCCCTGCATGCAGCATTCAGTGGAaaactccatgagggcaagaacagtatctgcttttattcattattttaacccacttgaatgttaagctccatgatggcagagactttctgtggtatagattattaccagcccctaagaca
>gene=chr20_193334-194334; species=ponAbe
ggggtttaccatgttagccaggatggtcttgatctcctgaccttgtgatccacccacctcagcctgccaaagcctccttcacttttctttatcagcctcaaccccatgattcatcacttcaagtactcccttgtcagcatcctcaaatcccaataccatttttaaaattttttaaagaatttctgcacccacctgtgtgaaaagttcaa-ccccagatccttttaactg-ttgtcttctccacaaacaaattcaggctgatgagcagtgc-gaaaaaagggcacagctgtgcagattagtggcacctgaattcatgatctccagttttcacaaagccctcaGCAGCAGCCACTTGGTTCCCTGTGTGCAGCATTCAGTGGAaaactccatgagggcaagaacaatatctgcttttactcattattttaacccgcttgaatgttaagctccatgatggcagggactttctgtggtatagattattaccagcccctaagaca
>gene=chr20_193334-194334; species=rheMac
ggg-ttcaccatgtcagccaggatgatctccatctcctgaccttgtgatccgctcgcctcagcctcccaaagcctccatcacttttctttagcagcctcaaccccatgattcatcacttcaagcactcccttgtcagcatcctcaaatcccaataccatttttaaaa-tctttaaagaatttctgcacccacctgtgtgaaaatttcaa-ctccagatccttttaactgcttgtcttctccacagacaaatccaggctgatgagcagtgctggaaaaattgcacagctgtgcagattagtggcacctgaattcatgatctccagttttcacaaagccctcagcagcagccacccggTTCCCTGCATGCAGCAttcagtggaaaactccatgagggcaagaacaatatctgcttttattcattattttaacccacttgaatgttaagctccatgatggcagagactttctgtggtatagattattaccagcccctaagaca
>gene=chr20_193395-194395; species=hg19
gcctcccaaagcctccttcacttttctttattagcctcaaccccatgattcaccactccaagtactcccttgccagcatcctcaaatcccaataccatttttaaaattttttaaagaatttctgcacccacctgtgtgaaaagttcaacccccagatccttttaactgtttgtcttctccacagacaaattcaggctgatgagcagtgctggaaaaagtgcacagctgcgcagattagtggcacctgcattcatgatctccagttttcacaaagccctcaGCAGCAGCCACTTGGTTCCCTGTGTGCAGCGTTCAGTGGAaaactccatgagggcaagaacaatatctgcttttactcattattttaacccacttgaatgttaagctccatgatgacagggactttctgcggtatagattattaccggcccctaagacagtttctggcacataatagacgctcaataaatactcagtgaaggaataaaATAAATAGGAGG
>gene=chr20_193395-194395; species=bosTau
--------------------------------------------------------------------------------------------------------------------------------------------------------------------------------------------------------------------------------------------------------------------------------------------------------------------------------------------------------------------------------------------------------------------------------------------------------------------------------------------------------------------
>gene=chr20_193395-194395; species=calJac
-----------cctccttcccttttcggtatcagcctcaaccccgtaatccatcacttcaagtacttccttgtcaacatcctcaaatcccaataccatgttttaaatttttgaaagaatttctgcacccacctgtgtgaaaagttcaacccccagatcctttgaactgtttgtcttctccacaaataaactcaggctgatgagtggtgctggaaaaatcgcacagctgtgcagacgagtggcacctgaattcatgatctccagtcttcacaaagccctcaGCAGCAGCCGCTTGTTTCCCTGTGTGCAGCGTTCATTGGAAAACTCCATGAGGGCAAGAACAAtatctg-------------tttgaacccacttgaatgttaaactccatcacggcagggactttctgtggtacagattactgccatcccctaagacagtttttggcacatagtagatgctcaataaatgaggaatgaatgaatgaaATGAACAGGAGG
>gene=chr20_193395-194395; species=canFam
-----------CCTTCTCCACTCTTCTTTATCAGTGTCCACTCCATGATTCATCACTTCAGTTGCTTTCTTGCCAACATCTTAAGAATCCAACATTATTATT-----------------TTCTGCACC----TGAGTGGAAAGTTCAA-CCCCAGATCCTTTTAAGTGTTTGCCTTCTCCACGAAAAAGCCCAACCTGATAAG-AATGCTGGGAAAATCACAAAGCTGTACAGATTAGTGGCATCTGAATTTGTCATTTTCAATCTTTATAGAGCCCTCAGCAGCAACTATTTGACTGC----------CATTCAACAGAAAGCTTGATGAAAGTAAAAGCAGTATCTGG---------TTATTTCAAAccactttaatg-taaactccatgatggtagtaactgcctgtggtata---tactgccagcccctgagacagtttctagaacatgatacatgttcaataaacatgtaatgaagaaattaaatGAATAAGAGC
>gene=chr20_193395-194395; species=equCab
CACTCTT----CCTTCTTCACTTTTCTTTACCAGCCTCAGAGCCATGACTCATCACTTCAGCTACTCTCTTGTCAACATCTTAAAAGCCCAATGCTATTATT-----------------TTCTGCACTCATATATATGAAAAGTCCAA-ACCCAGATGCTTTGAAGTCTTTGCCTTCTCCACCAAAAAAAGCAGGCTGATGAGAAATTCTGAGAAAATCACACAAATGTGCGGATTAATGACATCTGAATTTGTTATTTCCCATCTTTACAGAGCCCCCAGCAGCAGCCATTTGATTCCTTGTATGCCTCAATCAACAGAAAGCTCAAAGAAGATAACAGAAATATCTGGTTTTGCTCATTATTTTAAACCACTTGAATG-TGagctgcaaga-----------------------------------------------------------------------------------------------------------
>gene=chr20_193395-194395; species=gorGor
--------------------------------------------------------------------------------------------------------------------------------------------------------------------------------------------------------------------AAAAAGTGCACAGCTGTGCAGATTAGTGGCACCTGCATTCATGATCTCCAGTTTTCACAAAGCCCTCAGCAGCAGCCACTTGGTTCCCTGTGTGCAGCATTCAGTGGAaaactccatgagggcaagaacaatatctgcttttactcattattttaacccacttgaatgttaagctccatgatggcagggactttctgcggtatagattattaccagcccctaagacagtttctggcacataatagatgctcaataaatactcagtgaaggaataaaATAAATAGGAGG
>gene=chr20_193395-194395; species=panTro
------------------------------------------------------------------------------------------------------------------------------------------------------------------------------------------------------------------------------------------------------------ATGATCTCCAGTTTTCACAAAGCCCTCAGCAGCAGCCCTTCTGGTCCCTGTGTGCAGCGTTCAGTGGAAAACTCCACCCTTGAAAGAACAA-A-C-GC----AC-CA--A----AACccac--gaagg--aagc-cca-ga-gacagggactttctgcgg-atagattattaccagcccctaagacagtttctggcacataatagatgctcaataaatactcagtgaaggaataaaATAAATAGGAGG
>gene=chr20_193395-194395; species=papHam
gcctcccaaagcctccatcacttttctttagcagcctcaaccccatgattcatcacttcaagcactcccttgtcagcatcctcaaatcccaataccatttttaaaa-tctttaaagaatttctgcacccacctgtgtgaaaatttcaa-ctccagatccttttaactgcttgtcttctccacagacaaatccaggctgatgagcagtgctggaaaaattgcacagctgtgcagattagtggcacctgaattcatgatctccagttttcacaaagccctcagcagcagccacccggTTCCCTGCATGCAGCATTCAGTGGAaaactccatgagggcaagaacagtatctgcttttattcattattttaacccacttgaatgttaagctccatgatggcagagactttctgtggtatagattattaccagcccctaagacagtttctggcacataatagatgctcaataaatattcggtgaaggaataaaATGAATAGGAGG
>gene=chr20_193395-194395; species=ponAbe
gcctgccaaagcctccttcacttttctttatcagcctcaaccccatgattcatcacttcaagtactcccttgtcagcatcctcaaatcccaataccatttttaaaattttttaaagaatttctgcacccacctgtgtgaaaagttcaa-ccccagatccttttaactg-ttgtcttctccacaaacaaattcaggctgatgagcagtgc-gaaaaaagggcacagctgtgcagattagtggcacctgaattcatgatctccagttttcacaaagccctcaGCAGCAGCCACTTGGTTCCCTGTGTGCAGCATTCAGTGGAaaactccatgagggcaagaacaatatctgcttttactcattattttaacccgcttgaatgttaagctccatgatggcagggactttctgtggtatagattattaccagcccctaagacagtttctggtatataatagatgctcaataaatactcagtgaaggaataaaATAAATAGGAGG
>gene=chr20_193395-194395; species=rheMac
gcctcccaaagcctccatcacttttctttagcagcctcaaccccatgattcatcacttcaagcactcccttgtcagcatcctcaaatcccaataccatttttaaaa-tctttaaagaatttctgcacccacctgtgtgaaaatttcaa-ctccagatccttttaactgcttgtcttctccacagacaaatccaggctgatgagcagtgctggaaaaattgcacagctgtgcagattagtggcacctgaattcatgatctccagttttcacaaagccctcagcagcagccacccggTTCCCTGCATGCAGCAttcagtggaaaactccatgagggcaagaacaatatctgcttttattcattattttaacccacttgaatgttaagctccatgatggcagagactttctgtggtatagattattaccagcccctaagacagtttctggcacataatagatgctcaattaatattcggtgaaggaataaaATGAATAGGAGG
>gene=chr20_239220-240220; species=hg19
TCCCCACCCCTGTTTTTACCCATACATCCTATTCTGTAGTATCAAATTTAGCAAAAAGCTTCAAAGATGCAGATACTGGCAAAGAAGAAGAGCTCGTCAGACAGAGTTCCCCAAGGCCATCAATCCAGGAAGATTTTTGTCTCCTCATCACTGGCTTTCCCAAGTCTCATTTGCACAACATCCTAAGGATACACCTCAGAACAAAAAGCCAAACACTCCCATCTGGCGCTGACGCTTTAGTAGCCCTGTGCTGCTTCTAACCATGACTTCTCTGTCTTGTCCTCTCCCATACAGCCAGTGCAGGTGGGTCAAAATGTGTGAGTAACACCCCAGGATACTGCAGGACATGTTGCCACTGGGGGGAGACAGCATTGTTCATGTGCAACGCTTCCAGAAAATGCTGCATCAGCTACTCCTTCCTGCCGAAGCCTGACCTACCACAGCTCATCGGTAACCACTGGCAATCAAGGAGAAGAAACACACAAAGGAAAGACAAGAAG
>gene=chr20_239220-240220; species=bosTau
TCCCCGGCCCC-TTTTCACTCAGAC-----GTTCTGTGGTACAAACTTTAGC-----GTTGCAAAGATGTAGATGCTGGCAAAGACAAAGAGCTCTTCTGC----ATTCCCAGAGGCCATCCATCAAGGGAAA-TTCTGTCTCCTCCT--GCGTCCTTCTCAAGACTC---------ATATTTCAAGCATACATTT------AAAAACCAAAA----------AAGTCCCAACCCCTTGGCAGTCCTCAATTGTTTCTAACCTTGGATTCTCTATCTTTTCTTCTCCATTGCAGCCAAAGGGGGCGGGACAATTTGTGGGCGTAAGATCGCGGGACACTGCAAGCTGGAATGCGGCTCCCTGGAAAAAACGATATTCATGTGTGACAGGTACAAACAGTGTTGTGTCAAAGGCCTCTTCATAGCACAGCCCGTGATGCAACCACCCATCCAGAAGCCTAACAAACC-------AGATACACAGTTGGCCAAAGCAAGGAC
>gene=chr20_239220-240220; species=calJac
TCCCCACCCTGCTTTT-ACCCATACATCCTATTCTGCAGTATCAGATTTAGCAAAAAGCTTCAAAGATGCAGATACTGACAAAGAGGAAAGGCTCCTCGGGCAGAGTTCCCCAAGGCCATCAATCCAGGAAGA-TTCTGTCTCCTCATCACTCGCTTTCCCA--TCTGACTTGCACGACATCCTAAGGACACATCTCAGAACAAGAAAACAAACACTCCCACCTGGCCCTGACCCCTTAGCAGTCCTGTGCTGCTTCCAACCATGACTTCTCTGTTCTGTCCTCTCCCATGCAGCCAGTGGGGGTGCATCAAAATGTGTGAGCGACATCCCAGGATGCTGCAGGACGCAATGCCAC--GGGGGAGACAGCATCGTTCATGTGCAACGCGGTCAGACAATGCTGCGCCAGCTACTTGTTCTTGCTGAAGCCTGACCTCCCATACCCCATCAGTAGGCACGGG-AATCAAGGAGGAGAAGCACACAAAGGAAAGACAAGGAG
>gene=chr20_239220-240220; species=canFam
TCCCCACCCCTGATGTCACACATAC-----ATTCTGTGGTACCAACTTTAGC----CAAGGCAAAGCCACAGAGAGTGGT--GCAGACAGAGCTCCCCAGA----GTTCCCAGAGCGCAGCAGTCCAGGCAAG-TTCTGTCTTCTCTTCCCTG-CCTTCCCACAT-TCACTCGCCGGCTGTCTCAGGCAACGGTCTCAGAATAAAACACCAAAGGCTCCCAGAGAGCCCCGACCCCTGGGCAGTCCCTA---ACTTCCACTCTTG--------------TCCTCTCCTCTGCAGCCAGCGGGGGCGGGACCAGCTGCGGGCGCAAGTACCCCGGTCGCTGCAAGCTGCACTGCCACTCCCAGGAAAGATCCATATTCATCTGCGACAGGTACCGACTGTGTTGTATGAAAAACCCCAT------AGAGGGCATCACGGCATCTCCTGTCCACAGAGCTAAGCACCCCTGCAGAAAAACGACAGAAAGCCAAAATGTGGAG
>gene=chr20_239220-240220; species=equCab
TCCCCACCCTAGTTTTCACCCATAC-----ATTCCGCGGTA-TAACCTTAGC----AGCTGCAAAGATACACGTACTGGC--AGAGGAAGAGCTCTTCAGA----GTTCCCAGAGACTGTCAATCAAGAGAGA-TTCTGCCTTCACGGTC-----CTTCCCAAGTCTCATTTGCCCGAAAGCTCAAGCACACATCTCACAATAAAAAGCCAAACGCTCTCGT--------------CTGGCAGTCACGTGCTGCTTCTAACCTTGACTTCTTGGTCTTTTCCTCTCCCTCACAGCCAGTGGAGGCTGGACAGGTTGTACAGGTAATCTCCCGGGCCACTGTAAGGTGCAGTGCAGCTCCCTGGAAAGAGCGATGTTCATGTGTGACAGGTACAGACCTTGCTGTGTCAGAGACTCCTC------AATACCAGT---GCCACCACCTGTCCG------TAAGAACCTATGCAGAAAAAAAACAAAAAGTGCAAACAGGAAG
>gene=chr20_239220-240220; species=gorGor
TCCCCACCCCCGTTTTTACCCATACATCCTATTCTGTAGTATCA-ATTTAGCAAAAAGCTTCAAAGATGCCGATACTGGCAAAGAAGAAGAGCTCGTCAGACAGAGTTCCCCAAGGCCATCAATCCAGGAAGATTTTTGTCTCCTCATCACTGGCTTTCCCAAGTCTCATTTGCACAACATCCTAAGGATACACCTCAGAACAAAAAGCCAAACACTCCCATCTGGCGCTGACGCTTTAGCAGTCCTGTGCTGCTTCTAACCATGACTTCTCTGTCTTGTCCTCTCCCATACAGCCAGTGCAGGTGGGTCAAAATGTGTGAGTAACACCCCAGCATACTGCAGGACATATTGCCACTGGGGAGAGACAGCATTGTTCATGTTCAACGCTTCCAGAAAATGCTGCATCAGCTACTCCTTCCTGCCGAAGCCTGACCTACCACAGCTCATCGGTAACCATTGGCAATCA---AGAAGAAACACACAAAGGAAAGACAAGAAG
>gene=chr20_239220-240220; species=panTro
TCCCCACCCCCGTTTTTACCCATACATCCTATTCTGTAGTATCAAATTTAGCAAAAAGCTTCAAAGATGCAGATACTGGCAAAGAAGAAGAGCTCGTCAGACAGAGTTCCCCAAGGCCATCAATCCAGGCAGATTTTTGTGTCCTCATCACTGGCTTTCCCAAGTCGCATTTGCACAACATCCTAAGGATACACCTCAGAACAAAAAGCCAAACACTCCCATCTGGCGCTGACGCTTTAGCCGTCCTTTGCTGCTTCTAACCATGACTTCTCTGTCTTGTCCTCTCCCATACAGCCAGTGCAGGTGGGTCAAAATGTGTGAGTAACACCCCAGGATACTGCAGGACATATTGCCACTGGGGGGAGACAGCATTGTTCATGTGCAACGCTTCCAGAAAATGCTGCGTCAGCTACTCCTTCCTGCCGAAGCCTGACCTACCACGGCTCATCGGTAACCATTGGCAATCAAGGAGAAGAAACACACAAAGGAAAGACAAGAAG
>gene=chr20_239220-240220; species=papHam
TCCCCACCCCTGTTTTCACCCCTACATCCTATTCTGCAGGATCAAATTTAGCAAAAAGCTTCAAAGATGCAGATACTGGTAAAGAAGAAGAGCTCCTCAGACAGAGTTCCCCAAGGCCATCAATCCAGGAAAA-TTCTGTCTCCTCCTCACTGGGTTTCCCGAGTCTCATTTGCACAACATCCTAAGGATATATCTCAGAACAGAAAGCCAAACACTCCCATCTGGCGCTGACAGGTGAGCAGTCCTGTGCTGCTTCTAACCACGACCTCTCTGTCTTGTCCTCTCCCATACAGCCAGTGGGGGTGGGTCAAAATGTGTGAGTGACACCCCGGGATACTGCAGGACACATTGCCACCGGGGGGAGACAGCATTGTTCATGTGCAGCCCTTTCAGAAAATGCTGCATCAGCTACTCCTTCCTGCCTCAGCCTGACCTACCGCAGCTCGTCGGGAACCACTGGCCATCAAGGAGCAGAAACACACAAAGGAAAAACAAGAAG
>gene=chr20_239220-240220; species=ponAbe
TCCCCACCCCTGTTTTTACCCATACATCCTATTCTGTAGTATCAAATTTAGCAAAAAGCTTCAAAGATGCAGATACTGGCAAAGAAGAAGAGCTCCTCAGACAGAGTTCCCCAAGGCCATCAATCCAGGAAGA-TTTTGTCTCCTCATCACTGGCTTTCCCAAGTCTCATTTGCACAACATCCTAAGGACACAACTCAGAACAAAAAGCCAAACACTCCCATCTGGCGCTGACGTGTTAGCGGTCCTGTGCTGCTTCTAACCACGACTTCTCTGTCTTGTCCTCTCCCATACAGCCAGTGCAGGTGGGTCAAAATGTGTGAGTAACACCCCAGGATACTGCAGGACATATTGCCACCAGGGGGAGACAGCACTGTTCATGTGCAATGCTTCCAGAAAATGCTGCGTCAGCTACTCCTTCCTGCCGAAGCCTGACCTACCACAGCTCATCGGTAACCATTGGCAATCAAGGAGAAGAAACACACAAAGGAAAGACAAGAAG
>gene=chr20_239220-240220; species=rheMac
TCCCCATCCCTGTTTTCACCCCTACATCCTATTCTGCAGTATCAAATTTAGCAAAAAGCTTCAAAGATGCAGATACTGGTAAAGAAGAAGAGCTCCTCAGACAGAGTTCCCCAAGGCCATCAATCCAGGAAAA-TTCTGTCTCCTCCTCACTGGGTTTCCCGAGTCTCATTTGCACAACATCCTAAGGATATATCTCAGAACAGAAAGCCAAACACTCCCATCTGGCGCTGACAGGTGAGCAGTCCTGTGCTGCTTCTAACCACAACCTCTCTGTCTTGTCCTCTCCCATACAGCCAGTGGGGGTGGGTCAAAATGTGTGAGTGACACCCCGGGATACTGCAGGACACATTGCCACCGGGGGGAGACAGCATTGTTCATGTGCAGCCCTTTCAGAAAATGCTGCATCAGCTACTCCTTCCTGCCTCAGCCTGACCTACCGCAGCTCATCGGGAACCACTGGCCATCAAGGAGCAGAAACACACAAAGGAAAAACAAGAAG
>gene=chr20_260148-261148; species=hg19
GGACtctcatccgttcggaaacgcacgtgtacccatcatctcacatccctgaggtgcgggtgcatctacagttggtggcgtgtcaccaactaatcaacaaatatattattagtgggtaaataaagatgtgccttcatatcaatggcttctcagaatcaatgaaatatagAAATAATAGTAAGggccgggcggggtggctcacgtctataatcccagcactttgggaggccaaggtgggccgatcacgaggtcaagagttcgagaccagcctgaccaacatggtgaaaccccgtctccactaaaaatacaaaaattagccgagcgtggtggcgcgtgcctgtaatgccagctactggggaggctgaggcaggagaatcgcttgaacctgggaggcggaggttgcagtgagcgagatggcgccactgctctccagcctgggcgacagaggaagattccTGTCCCaataataataataataataaACGCCCCAGGTAGGTTAA
>gene=chr20_260148-261148; species=bosTau
ATtatttcatcctttctgaaacacccatttccccataattttatg-ctctggggtggagctgtatctacagctggtggcgtgttacagtctagttgaaaaatatttaattagtgagttaataaaggtgcgccttattaccagtggcttcttagaatcagtgaattat---------------------------------------------------------------------------------------------------------------------------------------------------------------------------------------------------------------------------------------------------------------------------------------------------------------------------------------------
>gene=chr20_260148-261148; species=calJac
GGACTCTGGTCCGTTCGGAAACGCACGTGTACCCATCATTTCACAGCCCTGAGATGCAGGTGCATCTATAATTCGTGGCTTGTAATCATCTAATCAACAAATATATTATTAGTGGGTAAATAAAGATGTGTCTTAATATCAATGGCTTCTCAGAATCAATGAAATATAGAAATAATAATAAGggcagggcgcgatggctcaagcatgtaatcccagcacttggagaggccgaggtgggtggatcacgaggtcaggagttcgagaccagcctggccaaaatgacaaaagcccgtctctactaaaaatacaaaaaatagctgggcatggtggcgcatccttgtaatcccagctactggggaggctgaggcaggagaatcacttgaacccgggaggcgaaggttacagtgagtgagatctcaccactacactccagcttaggtgacagagcaagaTGAT-GTCCCaataataataatgatgataaATACCCCAGGAAGG-TAA
>gene=chr20_260148-261148; species=canFam
TCtatttcatccgttctgaaacgtccatttccccctaattttacatctcagaggt--ggacgcctctacaactggtggcatgccacaatctaattgacaa--aatttgttcgtgg-gaaataaagctgcaccttattatcactggcctctgagaatcaaaaaaatatagTAGTAA-----------------------------------------------------------------------------------------------------------------------------------------------------------------------------------------------------------------------------------------------------------------------------------------------CA---TAGT-----TAAAAAACACCCCAGGTAGG-TCA
>gene=chr20_260148-261148; species=equCab
ACtatttcactcattctgaaacgcccattttcctctaattttacatctctgaggtggggatgcatctactagtggtgatgcgtcgcaatctaatagacaaatatcttagtagtggaaaaataaagatgtgccttattatcaacggctccttagaatcaatgaaataTAGTAGTGATA-------------------------------------------------------------------------------------------------------------------------------------------------------------------------------------------------------------------------------------------------------------------------------------------------------ATCATAGAAAACACCCCAGGTGGG-TAA
>gene=chr20_260148-261148; species=gorGor
GGACtctcatccgttcggaaacgcacgtgtacccatcatttcacatccctgaggtgcgggtgcatctacaattggtggcgtgtcaccaactaatcaacagatatattattagtgggtaaataaagatgtgccttcatatcaatggcttc-cagaatcaatgaaatatagAAATAATAATAAGggccgggcggggtggctcatgtctataatcccagcactttgggaggccaaggtgggccgatcacgaggtcaagagttcgagaccagcctgaccaacatggtgaaaccccgtctccactaaaaatacaaaaattag---------------------------------------------------------------------------------------------------------------------------------------------------------------------------------------
>gene=chr20_260148-261148; species=panTro
GGACtctcatccgttcggaaacgcacgtgtacccatcatttcacatccctgaggtgcgggtgcatctacagttggtggcgtgtcaccaactaatcaacaaatatattattagtgggtaaataaagatgtgccttcatatcaatggcttctcagaatcaatgaaatatagAAATAATAATAAGggccgcgcggggtggctcacgtctgtaatcccagcactttgggaggccaaggtgggccgatcacgaggtcaagagttcgagaccagcctgaccaacatggtgaaaccccgtctccactaaaaatacaaaacttagccgagcgtggtggcgcatgcctgtaatcccagctactgggggtgctgaggcaggagaatcgcttgaacctgggaggcggaggttgcagtgagcgagatcgcgccactgcactccagcctgggcgacagaggaagattccTGTCCCaataataataataataataaACGCCCCAGGTAGGTTAA
>gene=chr20_260148-261148; species=papHam
GGACTCTCCTCCCTTCGGAAACGCAGGTGTACCCATCAtttcacatccctgaggtgcgggtgcatctacagttggtggcgtgtcaccatataatcaacaaatacattattagtgggtaaataaagatgtgccttaatatcaatggcttctcagaatcaatgaaataTATAAATAATAATAAGggccgggcagggtggctcacatctgtaattccagcactttgggaggccaaggtgggccgatcacgaggtcaggagttcgagaccagcctgaccaacatggtgaaactctgtctctactaacaatacaaaacttagccgagcgtggaggcgcatgcctgtaatcccagctactggggttgctgaggcaggagaatcgcttgaacctggaaggcggaggttgcagtgagtgagatcgtgccactgcactccagcctgggtgacaaaggaagattcc-atccc------aacaaTAGTAACAAACGCCCCAGGTAGG-TAA
>gene=chr20_260148-261148; species=ponAbe
GGATtctcatcctttcggaaacgcacgtgtacccatcatttcacatccctgaggtgcgggtgcatctacaattggtggcgtgtcaccacctaatcaacaaatatattattagtggg----taaagatgtgccttaatatcaatggcttctcagaatcaatgaaataTATAAATAATAATAAGggccgggcggggtggctcacgtctgtaatcccagcactttggaaggccaaggtgggccgatcacgaggtcaagagttcgagaccagcctgaccaacatggtgaaaccccgtctctactaaaaatacaaaaatcagccgagcgtggtggtgtatgcctgtaatcccagctactgggggtgctgaggcaggagaatcgcttgaacctgggaggcggaggttgcagtgagcgagatcgcgccactgcactccagcctgggcgacagaggaag-tttctgtccc------aataataataataaaCGCCCCAGGTAGG-TAA
>gene=chr20_260148-261148; species=rheMac
GGACTCTCCTCCCTTCGGAAACGCACGTGTACCCATCAtttcacatccctgaggtgcgggtgcatctacagttggtggcgtgtcaccatataatcaacaaatacattattagtgggtaaataaagatgtgccttaatatcagtggcttctcagaatcaatgaaatatATAAATAATAATAAGggccgggcagggtggctcacatctgtaattccagcactttgggaggccaaggtgggccgatcacgaggtcaggagttcgagaccagcctgaccaacatggtgaaactccgtctctactaacaatacaaaacttagcggagcgtggaggcgcatgcctgtaatcccagctaatgggggtgctgaggcaggagaatcgcttgaacctggaaggcgggggttgcagtgagcgagatcgtgccactgcactccagcctgggtgacagaggaagattcc-atccc------aacaaTAGTAACAAACGCCCCAGGTAGG-TAA
>gene=chr20_262172-263172; species=hg19
cagagctgTCATCCTTGAAGTCTTGCCTCCTAGCCACTCCACTACCTTGTCTCCACATCTCCAGACCAAAATACCCAGAAGTATCTTGTGAAAAATGTTATTCTCCAAGTCCTGGGCCCACTGAAACAGCAGCACTAGggtttcagttcaaatgtcacccaccttagcagcctctcgttagcacctaaacaattactgccacactctcctccgtgcctccagccccctaaccttattcttaggcttctctttagctcttatcatcatttcaaatatctttctcttgttgattgtcagtctcccccatccaatagaatggaagtcccctaagatcagaggtcacattactggtgaaccctcatactcagaatagaacctggcacatggtaggtgctcaatcaatatttgttgattcattaaatgaatGAAAGATTGCAAGAGACAGTATTAAGAACTGGACtggttaggagcacaagttttagagccaaattgtccacgtt
>gene=chr20_262172-263172; species=bosTau
---------------------------------------------------------------------------------------------------------------------------------------------------tcagatgtcacc-accttgacagccttccctgaccacccaaatggtcatggccaccccctcctctgtggtcctagccccctaacctt-attttatacttcttcacagctcttgtcttcactacac---tatctatcttgtttgttatctgtctccc----c--------tgtgagctccctaaggtcagaggccacatcactggtgaattcccacacttagaacagggtctgggacacagtagatgctc---aaatatttgttg----attaaacaaatGAATGATTATAAGAGAGAGTATTAGGA-----ACtggttaggagcacaggttttagagcca-attgtccaggtt
>gene=chr20_262172-263172; species=calJac
cagagctgtcatccttaaagtcagggctccaagccacgccactatctcgtctccaCATCTCCAGA-AGAGATACCCGGAAGTATCTTGTGAAATATGCTATTCTCCAAGTCATAGGACCACTGAACTAGCACCACttaggtttcagctcaaacgtcagccacgctagcagcctttccttagcacccaaacaattactgccacactctcctccatgcctctagctccctaaccttattcttaggctt---------------catcattttaaaactctttctcttatggattgtcagtctcccacatccaatagaatgtgaattccctaaggtcagaggccacatcagtggtgaaacctcacatttggaacagaacctggcacatggtaggtgttccatgaatatttgttgactcactaaatGAATGAAAGATTATAAGAGACAGTATTAAGAACGGGACTGGTCAGGAGCACATGTTATAGAGCCACATTGTTCAGGTT
>gene=chr20_262172-263172; species=canFam
---------------------------------------------------------------------------------------------------------------------------------------------------tcagatgtcacc-tcttaagcagccttctctgaccacccaaacagtcacagccac-ccttcctctgtgcctctag-cctctaatcttacctttacctttcttcattgctcttagcatcatggcacacttatttgtcttatttaccatctgtctctc----aaagtcgaatgtgagctccctaaggtcagaggccacatcactggtgaatcctcacacttagaacatagtctggtacatagtaggtattcaataaatatttattg----actaaatgaatGAATGATCACAAGAGACAACATTAGGA-----ATTGGTTGGGAGCCCAGGCTGCAGAGCTAAACTGTCCAAGTT
>gene=chr20_262172-263172; species=equCab
cagagctgctgtccttaaagtctgggctcctagccactctgctatcttgCCTTCACATCTCCAGACCAAAACATCCAGAAGCATCTTGTGAAA-ATGCTAGTCTCCAGGTCTCAGGCCCACTGAGCCAGCA----------------tcagatgtcacc-accttagcggccttccctgaccactcaaacagtcacagccactccctcctctgtgcttctagccccctaaccttatcctaacact----------tcttatgatcactacacatttatttgtcttgtttattgtccatctccc----tcagtagaatgtgagctccctaaggtcagaggtcacatcactggggaatctccacacttagaacagggcctggcacatagtaggtgctcaagaaatatgtgttgaCCAACTAAACGAATGAATGATTACA--AGacagtataaaga-----actggttaggagcacgggtttcagagtcagattgtccaagtt
>gene=chr20_262172-263172; species=gorGor
--------------------------------------------------------------------------------------------------------------------------------------------------------------------------------------------------------------------------------------------------------------------------------------------------------------------------------------------------------------------------------------------------------------------------------------------------------------------------------------------------------------------
>gene=chr20_262172-263172; species=panTro
cagagctgtcatccttgaagtcttgcctcctagccactccactatcttgtCTCCACATCTCCAGACCAAAATACCCAGAAGTATCTTGTGAAAAATGTTATTCTCCAAGTCCTGGGCCCACTGAAACAGCAGCACTAGggtttcagttcaaatgtcacccaccttagcagcctctcattagcacctaaacaattactgccacactctcctccgtgcctccagccccctaaccttattcttaggcttctctttagctcttatcctcatttcaaatatctttctcttgttgattgtcagtctcccccatccaatagaatggaagtcccctaagatcagaggtcacattactggtgaaccctcatactcagaatagaacctggcacatggtaggtgctcaatcaatatttgttgattcattaaatGTATGAAAGATTGCAAGAGACAGTATTAAGAACTGGACtggttaggagcacaagttttagagccaaattgtccacgtt
>gene=chr20_262172-263172; species=papHam
cagagcagtcatccttgaagtccaggctcctagccactccactatcttgtCTCTACATCACCAGACCAAAATACCCAGAAGTATCTTGTGAAAAACATTATTCTCCAAGTCCTGGGCCCACTGAAACAGCAGCACTAGggtttcagttcaaatgtcacccaccttagcagcctctcattagcacccaaacaattactgccacactctcctccgtgcctctagccccc-aaccttattcttaggcttctctttggctcttatcatcacttcaaatatctttctcttgttcattgtcagtctcccccatccaatagaatgtaagttccctaagatcagaggccacatcactggtgaatcctcccactcagaacagaacctggcacatggtaggtgctcaatcaatatttgttgattcactaaatgaatGAAAGATGGTAAGAGACAGTATTAAGAACTGGACtggttaggagcacaagttttagagccaaattgtccaggtt
>gene=chr20_262172-263172; species=ponAbe
cagagctgtcatccttgaagtcttggctccTAGCCACTCCACTATCTTGTCTCCACATCTCCAGACCAAAATACCCAGAAGTATCTTGTGAAAAATGTTATTCTCCAAGTCCTGGGCCCACTGAAACAGCAGCACTAGggtttcagttcaaatgtcacccaccttagcagcctctcgttagcacctaaacaattactgccacactctcctccatgcctccagccccctaaccttattcttaggcttctctttagctcttatcatcatttcaaatatctttctcttgttgattgtcagtctcccccattcaacagaatggaacttccctaagatcagaagccacattactggtgaatcctcatactcagaacagaacctggcacatggtaggtgctcaatcaatatttgttgattcattaaatgaatGAAAGATTGTAAGAGACAGTATTAAGAACTGGACtggttaggagcacaagttttagagccaaattgtccatgtt
>gene=chr20_262172-263172; species=rheMac
cagagctgtcatccttgaagtccaggctcctagccactccactatcttgtCTCCACATCACCAGACCAAAATACCCAGAAGTATCTTGTGAAAAACATTATTCTCCAAGTCCTGGGCCCACTGAAACAGCAGCACTAGggtttcagttcaaatgtcacccaccttagcagcctctcattagcacccaaacaattactgccacactctcctccgtgcctctagccccc-aaccttattcttaggcttctctttggctcttatcatcacttcaaatatctttctcttgttgattgtcagtctgccccatccaatacaatgtaagttccctaagatcagaggccacatcactggtgaatcctcccactcagaacagaacctggcacatggtaggtgctcaatcaatatttgttgattcactaaatGAATGAAAGATGGTAAGAGACAGTATTAAGAACTGGACtggttaggagcacaagttttagagccaaattgtccaggtt
>gene=chr20_266293-267293; species=hg19
caccacacccagctaattttttaatttttagtagagatgcggttttgccatgttggccaggctggtcctgacctcaggggatccacctgcctcagcctcccaaagtgctgggattacaggtgtgagccaccgcgcccggccAGATTACCCATATTTAGAAGTTTAAGTATTAGATATACAAGAATTATGTAAATACCCAATGGTTTTTGTTAATCAGACAAGTGAACCATTTGAAAATGAAAATGAATACGTTAAAATTTAAGATGTGGCTTAAAAGGTTTAGGAGAATTTAATTAACCAAGTTCCAAAACCCCCTTACAAGTGTTTATAAAAATTGTAAGATTCTTAAGTTGAATTTAAATGCTTAAGGAAGATTTGCAGTTTTAATAATGAGGATTTATTTTCATTATTGGTAGTAGCCCTAATTTATCtttttttaaattaaatcttttattacaagatagttcagattcacaagcagttttaagaaataatacgga
>gene=chr20_266293-267293; species=bosTau
------------------------------------------------------------------------------------------------------------------------------------------ATAAGATTACCCACATTTAGAGGTTTATTTATTAGATATACAAGAATTACTTACATGCCCAATGG-TTTTGTTAATCAGACAAGTGAACTTTTTGAAAGTGAAAATGTATATATAAAA-TTTTAAACGTAGCTTAAACAATTTAAGGGAATTTAATTAACCAAGTTCCAAAACTCCTTTAAGAGGGtttttaaaaattataaCATTTGTAGGTTGAACTTAAATACTT-AGGAAGATTTGTCGGTTTAATAACGCGTATTTCTTTTCATTAGTGGTGGTAGCCCTGATTTATC--Ttttttaattaaacttttaattttaaataaattcagatt-acatgcagttttaagaagtaatacaaa
>gene=chr20_266293-267293; species=calJac
taccacacccagatatttttttaatttttagtagaaacagggttttaccatgctggccaggctggtcctgacctcaggtgacccacccgtctcagcctcccgaagtgctgggattacaggcgtgagccaccatgcccagccAGATTACCCATA-TTAGAATTTTGTGTATTAAATATATAAGAATTATGTAAATATCCAGTGG-TTTTGTTAATCAGACAAGTGAACTATTTGTAAATGAAAATGGATAGGTTAAATTTCAAGATGTGGCTTAAAAGGTTTAGGAGAATTTAATTAACCAAGTTCCAAAACCCCCTTATGAGTGTTTATAAAAACTGAAAGATTCTTGAGTTGAACTTAAATGCTTAAGGAAGATTTGCAGttttaataac---------------------------------------------------taaactttttatttcaaaatagctcagattcacaagcaattttaagaaatgatacaga
>gene=chr20_266293-267293; species=canFam
----------------------------------------------------------------------------------------------------------------------------------------------GATTATCCATGCCTAGAAGTTTATTTATTAGATGTACAAGAATTATTTAAATCCTCAATGGTTTTTGTTAATCAGACAAGTGAACTATTTGAAAATGAAAATGAATATATTAAATTTTAAAATGTGGCTTAAAAGGATTAGGGGAACCTAATTAACCAAGTTCCAAAACCCCCTTAGGAGTGTTTATAAAAATTTTAAGATTAGTAAGTTGAACTTAAGTACTT-AGAGAGATTTATAGTTTTAATAATGACTATTTATTTTCATTAGTGATAGTAGCCTTGATTTATCT--------------------------------------------------------------------
>gene=chr20_266293-267293; species=equCab
---------------------------------------------------------------------------------------------------------------------------------------------AGATTACCCATATTTAGAAGTTTATTTATTAGATGTACAAGAATTATTTAAATACCAAATGGTTTTTGTTAATCAGACAAGTGGACTATTTG------AAAATGAATACATTAAATTTTAAAATGTGGCTTAAAAGGTTTAGGGGAATTTAATTAACCAAGTTCTGAAATCCCCGTACAAGCGTTCATAAAAATTAGAAGATTTTTAAACTGAACTTAAATACTT-AGGAAGATTTGCAGCCTTAATAATGAGTATTTCTTTTCATTAGTTGTAGTAGCCCTGATTTATCT--tttttaattaaactttttattttagataagttcaggct-acacacaattttaagcaataatatgga
>gene=chr20_266293-267293; species=gorGor
--------------------------------------------------------------------------------------------------------------------------------------------------------------------------------------------------------------------------------------------------------------------------------------------------------------------------------------------------------------------------------------------------------------------------------------------------------------------------------------------------------------------
>gene=chr20_266293-267293; species=panTro
caccacacccagctaattttttaatttttagtagagatggggttttgccatgttggccaggctggtcctgacctcaggggatccacctgcctcagcctcccaaagtgctgggattacaggtgtgagccaccgcgcccggccAGATTACCCATATTTAGAAGTTTAAGTATTAGATATACAAGAATTATGTAAATACCCAATGGTTTTTGTTAATCAGACAAGTGAACCATTTGAAAATGAAAATGAAT--GTTAAATTTTAAGATGTGGCTTAAAAGGTTTAGGAGAATTTAATTAACCAAGTTCCAAAACCCCCTTACAAGTGTTTATAAAAATTGTAAGATTCTTAAGTTGAATTTAAATGCTTAAGGAAGATTTGCAGTTTTAATAATGAGTATTTATTTTCATTATTGGTAGTAGCCCTAATTTATCtttttttaaattaaatcttttattacaagatagttcagattcacaagcagttttaagaaataatacgga
>gene=chr20_266293-267293; species=papHam
caccacacctggctagtttttttattttcagtagagacagggtttcaccatgttggccaggctggtcctgacctcaggtgattcagctgcctcagactcccaaagtgctgggattacaggtgtgagccacctcgactggtcAGATTACCCAAATTTAGAAGTTTAAGTATTAGATATACAAGAATTACATAAATACCCAATGGTTTTTGTTAATCAGACAAGTGAACTATTTGAAAATGAAAATGAATATGTTAAATTTTAAGATGTGGCTTAAAAGGTTTAGGAGAATTTAATTAACCAAGTTCCAAAACCCCCTTACAAGTATTTATAAAAATTGTAAGATTCTTAAGTTGAATTTAAACGCTTAAGGAAGATTTGCAGTTTTAATAAT----ATTTATTTTCATTATTGGTAGTAGCCCTGATTTATCTttttttaaattcaaccttttatttcaagatagctcagattcacaagcagttttaagaaataatacaga
>gene=chr20_266293-267293; species=ponAbe
caccacacccagctaattttttaatttttagtagagatggggttttgccatgttggccaggctggtcctgacctcaggtgatccacctgcctcagcctcccaaagtgctgggattacaggtgtgagccaccgcgcctggccAGATTACCCATATTTAGAAGTTTAAGTATTAGATATACAAGAATTATGTAAATACCCAATGGTTTTTGTTAATCAGACAAGTGAACTATTTGAAAATGAAAATGAATACGTTAAATTTTAAGATGTGGCTTAAAAGGTTTAGGAGAATTTAATTAACCAAGTTCCAAAACCCCCTTACAAATGTTTATAAAAATTGTAAGATTCTTAAGTTGAATTTAAATGCTTAAGGAAGATTCGCAGTTTTAATAATGAGTATTTATTTTCATTATTGGTAGTAGCCCTAATTTATCtttttttaaattaaatcttttgtttcaagatagttcagattcacaagcagttttaagaaataatacaga
>gene=chr20_266293-267293; species=rheMac
caccacacccggctaatttttttattttcagtagagacagggtttcaccatgttggccaggctggtcctgacctcaggtgattcagctgcctcagactcccaaagtgctgggattacaggtgtgagccacctcgactggtcAGATTACCCAAATTTAGAAGTTTAAGTATTAGATATACAAGAATTACGTAAATACCCAATGGTTTTTGTTAATCAGACAAGTGAACTATTTGAAAATGAAAATGAATATGTTAAATTTTAAGATGTGGCTTAAAAGGTTTAGGAGAATTTAATTAACCAAGTTCCAAAATCCCCTTACAAGTATTTATAAAAATTGTAAGATTCTTAAGTGGAATTTAAACACTTAAGGAAGATTTGCAGTTTTAATAAT----ATTTATTTTCATTATTGGTAGTAGCCCTGATTTATCTttttttaaattcaaccttttatttcaagatagctcagattcacaagcagttttaagaaat--------
>gene=chr20_277469-278469; species=hg19
ggatcgaggcgtagtgtgacagagtaaaattttaatgataaaaagttaatggtaaaatgttcactgtaaaactttcaacttttcttcttgaaaacgtgcataatccgacgtgggaaaaaaaaTAACGCATTGCAGTCAGTTCTGGGGAAACGGAAAGCTAAGTTTTAATTTTGCTATTGCTTTTGCTTTTTTAACAGAAAAGGTACAAAAAAGAAAAAATGGGAGAGATGTTGCCGAACTCCGTCCCGCCTGTGGGCTGTGGGCCGTTAGCAAAGCTGCTAGCATGAAATCGTCGAGCACCGCTTGCGAAACGCCAAATCCTCGAGAGCGAGGCCGGAGGCTGCCAAACCCGCGCTGGGGAAAGGGCCGCCTCCGGGCGCCCCATCCCGCTGCGGACGGAGGTGAGGTTGGAGCGAGCGCTGGCGGAAGAGAGGCTCAGCGCAGGGGGCGCAGAGCCGGCGCTGGCCAATATGCGCCGCATGTGATACCTTTGAGGGCGC
>gene=chr20_277469-278469; species=bosTau
ggatagaggtgtagtgtggtatagtaaaattttaatggttaaatgttaaaagtaaaatgttcgccgcaaaa--ttctactttctgcgttgaaaatgtccataatccagggttgc-a--aaaataaTGCATTGTGATCTGCTTTGGGAGGAGGGAGAGCTAAGTT------------TTGTCTGTTTTGTTTTAATAGAAAAGGTACAAAAACGACAAAATGGGCGAAATCTTCCTCAACTCTGTCCCGCCTTCGGACTGTGGGCCGTTAGCAAAGCCACTTGAATGAAATCATCGAGGACCGCTTGCGAAACAACAAATCCTCGAGAGCGAGG-GCAAAGCTGCCAAACCCTCGCGACGGACAGGGACGCCTCCAAGATCCCCATCCCGA----AGCGGAGGTGGGGTTGGAACGAGCACTAGCGGAAACGCGGTCCAGCCCAGGGGGTTCCCGGCAGCCGCAGGACGCCGAGCGCCTCAAGTAATA-CTTTGGCTGGGC
>gene=chr20_277469-278469; species=calJac
GGATCAAGGTGCAGTGTGATAGAGTAAATTTTTAATGATAAAAAGTTAATGGTAAAATGTTCACTGTCAAACTTTCAACTTTTCTGCTTGAAAATGTTCATAATCCGACGTC---AAAAAAAT---GCATGGCAGTCCGTTCCGGAGAAAGGGAAAGCTACGTTTTAA-TTTGTTATTGTTTTCGCTTTTTCAACATAAACGGTACAAAGAAGACAAAATGGGAGAGGTGTTCCTGAACTCCGTCCCGCCTGTGGGCTGCGGGCCGTTAGGAAAGCTGTTCGCATGAAATCATCGAGCACCACTTGCGAAATGCCAAATCCTCGAGAGCGAGG-CGGAGGCTGCCAAACGCGCGCCGGGGAAAGGGA-ACCTCCGGGCTCCCAATCCCGCTGCGGGCGGAGGTGGGGTTGGAACGAACGCC-GCGGAAGAGAGGGTCAGCCCAGGGGGCGCAAAGCCGGCGCTGGCCAATGTGAGCAGCAAGTGATACCTTTGAGGGGGT
>gene=chr20_277469-278469; species=canFam
GGATAGAAGTGTAGTGGGGCATAGTAAAAATTTAATGGTCCAAAGTTAAAGGTAAAATGTCCACTGTGAAA--TTCAACTTTCTCTATTTAAAATGTCCATAA-CCAACGTTGG-A--AAAACAATGCACGGCCGTGCGCTCGGAGAGGAGGAGGGGTT-AGTT------------TCGTTTTGTTCCCTGTAACAGAAAAGGTATATAGAAGACAAAATGGGCGAGCTCCTCCCCAGCTCGGGGCCGCCTCGGGGCCGCGGGCCGTCCGCAAGGCCGCCTGAA-TGAGC--TCGAGGGCCGCTTGCGAAAGAGCGAATCCTCGAGAGCGCGGCCCGGGGCTGCCAAGCCCTCGCGAGGGACAGGGACGCCTCCAGGCGGCGCCTCCCGC----CGCGGAGGTggggccggagcgcgcgccggcggaggcgcggcgcggccccgggggctcggggccggcgccggcagcagcgcgccgcgggTAATACCTTCAGCTGGGC
>gene=chr20_277469-278469; species=equCab
ggatagacatgtcatgtggtaaagtaaaactttaatggtaaaaagttaaaggtaaaacgttcactgtaaaactttcaactttctgtattgaaaatgttcctaatccgccgttgg-a--aaaataaTGCATTGTAGTACGCCTCGGGAGGAAGGAGAGCGAAGTT------------TTGTTTTGTTTTCAGAAAAAGGAGAAAAA------AGACAAGA-GGGCGAGATCTTCCTCTACTCTGTCCCGCCTTTGGGCTGCGGGCCGTTAGGAACGCTGCCTGAATGAAATCATCGAGCACCGCTTGCGAAAGACCAAATCCTCGAGAGCGAGGCCC-GGGCTGCCAAGCCCGCGCG-GGGTCAGGCCCGCCCCCTCGCGGTGTGCCCCGC-------GGAGGAGTGGTCTGAGAAAGCCCGGATGGATGCTCGTCACGGCC------GCTCGCAGGGGTCGCCGGCAGCAAAGGGCAGCGAGAATTACCTTTGGCGTGGC
>gene=chr20_277469-278469; species=gorGor
GGATCGAGGCGTAGTGTGAtagagtaaaattttaatgataaaaagttaatggtaaaatgttcactgtaaaactttcaacttttcttcttgaaaatgtgcataatccgacgtgggaaaaaaaaTAATGCATTGCAGTCAGTTCTGGGGAAACGGAAAGCTAAGTTTTAATTTTGCTATTGCTTTTGCTTTTTTAACAGAAAAGGTACGAAAAAGAAAAAATGGGAGAGATGTTCCTGAACTCCGTCCCGCCTGTGGGCTGTGGGCCGTTAGCAAAGCTGCTAGCATGAAATCGTCGAGCACCGCTTGCGAAATGCCAAATCCTCGAGAGCGAGGCCGGAGGCTGCCAAACCCGCGCTGGGGAAACGGACGCCTCCGGGCGCCCCATCCCGCTGCGGACGGAGGTGAGGTTGGAGCGAGCGCTGGCGGAAGAGAGGCTCAGCGCAGGGGGCGCAGAGCCGGCGCCGGCCAATATGCGCCGCATGTGATACCTTTGAGGGCGC
>gene=chr20_277469-278469; species=panTro
GGATCGAGGCGTAGTGTGATAGAGTAAAATTTTAACGCTAAAAAGTTAATGGTAAAATGTTCACTGTAAAACTTTCAACTTTTCTTCTTGAAAATGTGCATAATCCAACGTGGGAAAAAAAATAATGCATTGCAGTCAGTTCTGGGGAAACGGAAAGCTAAGTTTTAATTTTGCTATTGCTTTGGCTTTTTTAACAGAAAAGGTACAAAAAAGAAAAAATGGGAGAGATGTTCCTGAACTCCGTCCCGCCTGCGGGCTGTGGGCCGTTAGCAAATCTGCTAGCATGAAATCATCGAGCACCGCTTGCGAAATGCCAAATCCTCGAGAGCGAGGCCGGAAGCTG-------------------------------------------------------------------------------------------------------------------------------------------------------------
>gene=chr20_277469-278469; species=papHam
ggatcaaggtgtagtgtgacagagtaaaattttaatgataaaaagttaatggtaaaatgttcactgtaaaactttcaacttttctgcttgaaaatgtgcataatccgacgtggg-aaaaaAATAATGCATTGCAGTCAGTTCTGGGGAAAAGGAAAGCTAAGTTTTAATTTTGCTATTGTTTTTGCTTTTTTAACAGAAAAAGTACAAAGAAAACAAAATGGGGGAGATGTTTCTGAA-TTCGTCCCGCCTGTGGGCTGTGGGCCGTTAGCAAAGCTGCTTGCATGAAATCATCGAGCACCGCTTGCGAAATGCCAAATCCTCGAGAGCGAGGCCGGAGGCTGCCAAACCCGCGCTGGGGAAAGGGACGCCTCCGGGCGCCCCATCCCTCTGCGGACGGAGGTGAGGTTGGAGCGAGCGCTGGCGGAAGAGAGGCTCAGCACAGGGGGTGCAGAGCCGGCGCTGGCCAATATGCGCCGCATGTGATACCTTTGAGGGAGC
>gene=chr20_277469-278469; species=ponAbe
ggatcgaggcgtagtgtgatagagtaaaattttaacgataaaaagttaatggtaaaatgttcactgtaaaactttcaacttttcttcttgaaaatgtgcataatccgacgtggg-aaaaaAATAATGCATTGCAGTCAGTTCTGGGGAAAGGGAAAGCTAAGTTTTAATTTTGCTATTGCTTTTGCTTTTTTAACAGAAAAGATACAAAAAAGACAAAATGGGAGAGATGTTCCTGCACTCCGTCCCGTCTGTGGGCTGTGGGCCGTTAGCAAAGCTGCTAGCATGAAATCATCGAGCATCGCTTGCGAAATGTCAAATCCTCGAGAGCGAGGCCGGAGGCTGCCAAACCCGCGCTGGGGAAAGTGAAGCCTCCGGGCGCCCCATCCCGCTGCGGACGGAGGTGAGGTTGGAGCGAACGCTGGCGGAAGAGAGGCTCAGCGCAGGGGGCGCGGAGCCGGCGCTGGCCAATATGAGCCGCATGTGATACCTTTGAGGGAGC
>gene=chr20_277469-278469; species=rheMac
GGATCGAGGTGTAGTGTGACAGAGTAAAATTTTAATGATAAAAAGTTAATGGTAAAATGTTCACTGTAAAACTTTCAACTTTTCTGCTTGAAAATGTGCATAATCCGACGTGGG-AAAAAAATAATGCATTGCAGTTAGTTCTGGGGAAAAGGAAAGCTAAGTTTTAATTTTGCTATTGTTTTTGCTTTTTTAACAGAAAAAGTACAAAGAAAACAAAATGGGGGAGATGTTTCTGAA-TTCGTCCCGCCTGTGGGCTGTGGGCCGTTAGCAAAACTGCTTGCATGAAATCATCGAGCACCGCTTGCGAAATGCCAAATCCTCGAGAGCGAGGCCGGAGGCTGCCAAACCCGCGCTGGGGAAAGGGACGCCTCCGGGCGCCCCATCCCTCTGCGGACGGAGGTGAGGTTGGAGCGAGCGCTGGCGGAAGAGAGGCTCAGCACAGGGGGTGCAGAGCCGACGCTGGCCAATATGCGCCGCATGTGATACCTTTGAGGGAGC
>gene=chr20_341299-342299; species=hg19
CAGTGATATTCATATAGATGGGGGAGGGATTAATGGGGGTGGAGTGAGAGAGAGCCTGCTGGAGCAGTCCGAAAGGCAGGCATTCCTTCTGTTCAGCAACATTCCTGCCCCCACAATCTCCTCCCACAACTTATATCTAGTgcaggctgagagtgaatctgtctgccagtgttcaagccactgtgtgaacctgagtttcttaaccgttctgagtgtcaggagtttttttcatctccaaaataggagcaacaaggataccaatcccttgagattgtatgaagcttaatgcacttaacacagcacctggcacgtagacatgctccctaaatgccagctgttattatGAAAGAGAGAAGTCTGAGGTTCAGAACTAGCAGGCAACACATAATCtataatgatggatggctcagacagggtcctgtcctatagggactcacagtctagtggaaaggacagtcctgtggacagcaaatggcaatatacctgggtaagtactgtaa
>gene=chr20_341299-342299; species=bosTau
----GATATTCACATGGGTGGGG-AGGTATTTGCAAAGGTGGGGT----GAGAGCCTAC--GGGGAGTCCAGGAGCCAGGAA---------TTCAGCAACATTCATGCCCCAAACTCTTCATCCCAaat--------gagagcgggctgagagtgaggcagtctactggggttcaagtctctgtgtgagcctgagtttcttaacctctcagtttctttgtctct------------gaaatagggacaacaaggataccaatcccttgagattgtttgaagcttaaggagttttcagccatgcctgacacccagaaatgcctaataaatgccagttattgtCGAGGAAGAAAGAACTCTGTGGTTCAGAATTAGCAGGCAATGCACAGGTTCTAATTGGagataactcagacaaggtcctgccctccagggcctcacaatgtagaggacaggacagccctgtaggcagacaG-----------CAGAGTCACTGCTGTCA
>gene=chr20_341299-342299; species=calJac
CAGCGATATTCATATAGACGGGGGAGGGATTCGTGGAGGTGGAGT----GAGAGCCTGCTGGGCCAGTCCGGAAGGCAGACGTTCCTTCTGTTCAGCAACACTGCTG-CCTCAAAATCTCCT-CTACCACTTATATCTAGTgcaggctgagagtgaatctgtctgccagcgttcaagccactgtgtgagcctgggtttcttaacctctctgagtgtcagggtttttttttgtctctaaaataggaacaacaagggtaccaatcccttgaga----atgaagcttaatgtacttaacacaggacctggcacacagacgtgccccctaaatgcgagccgctattatGAAAGAGAGAAGTCTGAGGTTCCGAACTATCAGGCAACACACAGGCTATGATAATGgatggctcagaccgggtcccgtcctccagggactcacagtctagtggaaaggacagttctatgaacagcaaatggcaatataaccgggtaagtactgaaa
>gene=chr20_341299-342299; species=canFam
GAGCAATATCGGTAGGGATGGGGAAGGCATCAGTGGAGGTATGGGGTGAGAGCGCCCGCCCGGGGA------------GACG---------ACCAGCAACATTCATGCCCCA-ACTCTTGGTCCCAAATCTTGTGTAGAGAGCAGGCTGAGAGGGGAGCAAT---CCAGGGTGCAAGTCActgtgtgagtctggt---cctaacctctctgtggcttgtttttt------ttttttaaaatagggccaatgagaatgccagtctcttgagacagtttgaagcct-gtgggctacacacagtgtttggcatgtaggagtgctccataaatgccagctGTCCTCGTGCCAGAGAGACATCTGGGGTTCAA-ATTAGCAGGCTTCACACAAGTTATAATTATGGATGACTCAGACGTGGTCCTGCCCT----------------TGG-----------ACCCTGTGGGCCAACAGTGGCAATATACCAGAGTCAGGGCTGCAG
>gene=chr20_341299-342299; species=equCab
AGGGGATATTCACACAGGTGGGGCGGGTGTTGGTGGAGGTGGAGGGAGAGGGC-CCAGCTGGAGGAGTCCAAGAGGCGGACG---------GTCAATGACATTCGTGCCCCAGGCTTTTCACCCCAAATCTTATGTCGAGAGTGGGCTGAGAGTgaggcagtctgccagggttcaagtcactgtgtgagccggggctgctgaacctctctgagtctcagtttct------ttctctaaaataggaacaataaggataccaatctcttgagatggtttgatgcctaatgagcttagcacagtgccgggcacacagacgc-cccggtgaatgccagctgttgttACGAAAGAGAGAAACCTGAGGCTCAGAACTAGTAGGCAATGCGCGGGTTCTAATTATGGGTGA--Cagacatggtcccgccctccaggaaattgcagtctagtggaaaggacagtcctgtagacagacaatggccgcatagtggaataagtactataa
>gene=chr20_341299-342299; species=gorGor
CAGTGATATTCATGTAGATGGGGGAGGGATTAATGGGGGTGGAGTGAGAGAGAGCCTGCTGGAGCAGTCCGAAAGGCAGGCATTCCCTCTGTTCAGCAACATTCCTG-CCCCACAATCTCCTCCCACAACTTATATCTAGTGCAGGCTGAGAGTGAATCTGTCTGCCAGTGTTCAAGCCActgtgtgaacctgagtttcttaaccgttctgagtgtcaggggtttttttcatctccaaaataggagcaacaaggataccaatccctcgaggttgtttgaagcttaatgcactta-cacagcacctg-cacgtagacatgctccctaaatgccagct-ttattatGAAAGAGAGAAGTCTGAGGTTCAGAACTAGCAGGCAACACATAATCTATAATGATGGATGGCTCAGACAGGGT-----------------------------------------------------------------------------------
>gene=chr20_341299-342299; species=panTro
CAGTGATATTCATATAGATGGGGGAGGGATTAATGGGGGTGGAGTGAGAGAGAGCCTACTGGAGCAGTCGGAAAGGCAGGCATTCCTTCTGTTCGGCAACATTCCTGCCCCCACAATCTCCTCCCACAACTTATATCTAGTCCAGGctgagagtgaatctgtctgccagtgttcaagccactgtgtgaacctgagtttcttaaccgttctgagtgtcaggggtttttttcatctccaaaataggagcaacaaggataccaatcccttgagattgtttgaagctgaatgcacttaacacagcacctggcacgtagacatgctccctaaatgccagctgttattatGAAAGAGAGAAGTCTGAGGTTCAGAACTAGCAGGCAACACATAATCtgtaatgatggatggctcagacagggtcctgtcctatagggactcacagtctagtggaaaggacagtcctgtggacagcaaatggcaaTATACCTGGGTAAGTACTGTAA
>gene=chr20_341299-342299; species=papHam
CAGTGACAGTCATACAGATGGGGGAGGGGTTAATGGGGGTGGAGTGAGAGAGAGCCTGCTGGGGCAGTCCGGAAGGCAGGCATTCTTTCTGTTCAGCAACATTCCTGCCCCCACAGTCTCCTCCCACAGCTTATATCTAGTgcaggctgagagtgaatctgtctgccagtgttcaagccactgtgtgaacctgggtttcttaacctctctgaatgtcaggggttttttt-gtctccaaaatgggaacaacaaggacaccaatcccttgagattgtttgaagcttaatgtacttaacacaggacctggcacatagacatgggccctaaatgccagttgtta-tATGAAAGAGAGAAGATGGAGGTTCAGAACTAGCAGGCAATACATAATCtataatgatggagggctcaggcagggtcctgtcctccagggactcacggtctagtggaaaggacagtcctgtggacagcaaatggcaatatacctgggtaagtactgtaa
>gene=chr20_341299-342299; species=ponAbe
CAGTGATATTCATATAGATGGGGGAGGGATTAATGGGGGTGGAGTGAGAGAGAGCCTGCTGGGGCAGTCTGGAAGGCAGGCATTCCTTCTGTTCAGCAACATTCCTGCCCCCACAATCTCCTCCCACAGCTTATATCTAGTgcaggctgagagtgaatctgtctgccagtgttcaagccactgtgtgaacctgagtttcttaaccgttctgagtgtcaggggtttttctcgtctccaaaataggaacaacaaggataccaatcccttg-gattgtttgaagcttaatgcacttaacacagcacctggcacgcagacatgcgccctaaatgccagctgttattatGAAAGAGAGAAGTCTGAGGTTCAGAACTAGCAGGCAACACATAATCTATGATGATGgatggctcagacagggtcctatcctacagggactcacagtctagtggaaaggacagtcctgtggacagcaaatggcaatatacctgggtaagtactgtaa
>gene=chr20_341299-342299; species=rheMac
CAGTGACAGTCATACAGATGGGGGAGGGATTAATGGGGGTGGAGTGAGAGAGAGCCTGCTGGGGCAGTCCAGAAGGCAGGCATTCTTTCTGTTCAGCAACATTCCTGCCCCCACAGTCTCCTCCCACAGCTTATATCTAGTgcaggctgagagtgaatctgtctgccagtgttcaagccactgtgtgaacctgggtttcttaacctctctgaatgtcaggggtcttttt-gtctccaaaatgggaacaacaaggacaccaatcccttgagattgtttgaagcttaatgcacttaacacaggacctggcacgtagacatgggccctaaatgccagctgtta-tATGAAAGAGAGAAGATGGAGGTTCAGAACTAGCAGGCAATACGTAATCtataatgatggagggctcaggcagggtcctgtcctccagggactcacagtctagtggaaaggacagtcctgtggacagcaaatggcaaTATACCTGGGTAAGCACTGTAA
>gene=chr20_372148-373148; species=hg19
agagtgagattccatctcaaaaaaaaaaaaaagaGTTGACTCAGTCCTCTTGGGAGCCCCTTGGGATTCTGGGATGGAGCACTGAGATGTGAAAGTCATAGTAGCCGACAGTGACGAAAGCATCGCCacattatctaacgtggtcttccatccttacaaacacgaggcaggtactgttattatccccatatgatcaaggaaactgaggcccagagagctcaagtaacttgcccaagatcccatagcagaataaatggtagagctgggatttgaacctagatctgactccagagcctgggtcttaaTTCAATCTGAGCTTGAGAGGCAGGGGcctggctgggcttaccaactgactttgggtgacctagtgtctctgagcctcagtttctccgttggtaaggaaaagggctggattGTTAGGGTGTTTTCAGGATTCCAAGACCACAGCCAAAATAGGGTCTGAGGTTCCCCACACGGGAACGTTTTCTGTGAAACTGAGA
>gene=chr20_372148-373148; species=bosTau
--------------------------------------------------------------------------------------------------------------------------------------------------------------------------------------------------------------------------------------------------------------------------------------------------------------------------------------------------------------------------------------------------------------------------------------------------------------------------------------------------------------------
>gene=chr20_372148-373148; species=calJac
agagtgagattccatctcaaaaaagaaaaa--GAGTTGATGAAGTCCTCTTGGGGGCCCCTTGGGATGCTGGGATGGGGCACTGAGATGGGAAAGTCACAGTAGCTGACAGTGAGGAAAGCACCGCCGCATTATCCACCGTGGTCTCCT-tccttacaaactcaaggaaggcattattattatcctcatatgatcaaggaaattgaggcccagagagcacaagtaacttgcccaagatctcacagcgaaataaatggtagacctgggatttgaa-------------ccagagcctgggtcctatttcagtctgagctagagggacagggtcctggctgggcttaccaactgactctgggtgacctagtgtctctgagcctcagtttctccattagtagggaaaagggCTGGATTGTTAGGGTGTTTTCAGAATTCCAAGACCACACTCAAAACAGGGTCTGAGGTTCCCCACACAGGAACTTTTTCTGTGAAACTGAGA
>gene=chr20_372148-373148; species=canFam
----------------------------------GTTGGCTCCCGCCTAATGAAAGCCCCCG-GGC--------TGGAGCATGGCTTTGTGACAGTCATAGTAGCTGACAGTGATGAAAGCTTGGCTACAGTGTCTGACTCT-GCCAAGatccttacaaatataagggaggcactattattgttcccataggcgtgaggaaac--aggcccagagca-tcaagcaa--cacccaagattccacagctaaataaatagcagag------------cccagatgtgactccagag---aggtcctgatccaCCCTA------AGAAGTGGAGGCCTGGCTGGACTTACCTGCTGACTCTGGGTGACCTAGGGTCTCTGGACCT--GTTTCCCCATTGGTAAGGCCAAGGGCTGCATTGTCAAGATGTTTTCAGGATGTCATGGTCACAGCCACCACAGGCCTTAAGGTTCCTCACCTGGGAACTTTTTCTGTGAAAC----A
>gene=chr20_372148-373148; species=equCab
--------------------------------AGGTTGACACTCTCCTATTGGAGCTCCTTGCGGA--------TGGAGGCTTGCT---------------------ATGGGGATGAAAGCAGGGCTACACTGGGCGACATG-GCCTGGatccctacaaataggagccgggcact----ttgtccccatgtgggggaggaaactgaggcccagggaggtcaagtaa--tgcccaagaccccacagctaaacaaagagtagagctgggatttgaccccagatgtgactccagagcc-aagtcctaatgcgctctG------GGAGGCGGAGGCCGGGGTGGGCTCA-CTCCTGCTTCCGGGTG-CCCGGTGtctctggacctcagcttccccattggtaggggagagggctggattgtcacaatgtctccaggatttcAAGGTCGCAGCCAAAACAGGCCCTGAGGTTCCCCGCATGGGAACTTTTTCTGTGAAACTGAGA
>gene=chr20_372148-373148; species=gorGor
----------------------------------------------------ggagCCCCTTGGGATTCTGGGATGGGGCACTGAGATGTGAAAGTCatagcagccgacagtgacgaaagcatcgccacattatctaacgtggtcttccatccttacaaacacgaggcaggtactgttattatctccatatgatcaaggaaactgaggcccagagagctcaagtaacttgcccaagatcccacagcaaaatcaatggtagagctgggatttgaacctagatctgattccagagcctgggtcttaaTTCAATCTGAGCTTGAGAGGCAggggcctggctgggcttaccaactgactttgggtgacctagtgtctctgagcctcagtttctccgttggtaaggaaaagggctggattGTTAGGGTGTTTTCAGGATTCCAAGACCACAGACAAAACAGGGTCTGAGGTTCCCCACACAGGAACTTTTTCTGTGAAACTGAGA
>gene=chr20_372148-373148; species=panTro
agagtgagattccatctcaaaaaaaaaaaaaagaGTTGACTCAGTCCTCTTGGGAGCCCCTTGGGATTCTGGGATGGAGCACTGAGATGTGAAAGTCATAGTAGCTGACAGTGACGAAAGCATCGCCACATTATCTAACGTGGTCttccatccttacaaacacgaggcaggtactgttaatatccccctatgatcaaggaaactgaggcccagagagctcaagtaacttgcccaagatcccacagcagaataaatggtagagctgggatttgaacctagatctgactccagagcctgggtcttaaTTCAATCTGAGCTTGAGAGGCAGGGGcctggctgggcttaccaactgactttgggtgacctagtgtctctgagcctcagtttctccgttggtaaggaaaagggctggattGTTAGGGTGTTTTCAGGATTCCAAGACCACAGCCAAAACAGGGTCTGAGCTTCCCCACACGGGAACGTTTTCTGTGAAACTGAGA
>gene=chr20_372148-373148; species=papHam
agagtgagatgccatctcaaaaaaaaacaaaaGAGTTGACTCAGTCCTCTTGGGAGCCCCTTTGGAGGCTGGGATGTAGCACTGAGATGTGAAAGTCATAGTAGCTGACAGTGATGAAGGCATCGCCAcattatctaatgaggtcttctatccttacacacatgaggcaggtgctattattattcccatatgatcaaggaaactgaggcccagagaactcaagtaacttgcccaagatcccatcgcaaaataaatggtagagctgggatttgaacctagatctgactccagagcctgggtcttaaTTCAATCTGAGCTTGAGAGGCAGGGGcctggctgggcttaccaactgactttgggtgacctagggtctccgagcctcagtttctccattggtaGGGAAAAGGGCTGGATTGTTAGGGTGTTTTCAGGATTCTAAGACCACAGCCAAAACATGGTCTGAGGTTCCCCACACGGGCACTTTTTCTGTGAAACTGAGA
>gene=chr20_372148-373148; species=ponAbe
agagtgagattccatctcaaaaaaaaaaa---gaGTTGACTCAGTCCTCTTGGGAGCCCCTTGGGATTCTGGGATGGAGCACTGAGATGTGAAAGTCatagtagctgacagtgatgaaagcatcgccacattacctaacgtggtcttccatccttacaaacacaaggcaggtactattattatccccatatgatcaaggaaactgaggcccagagagctcaagtaacttgcccaagattccacagcaaaataaatggtagagctgggatttgaacctagatctgactccagagcctgggtcttaaTTCAATCTGAGCTTGAGAGGCAGGGGcctggctgggcttaccaactgactttgggtgacctagtgtctctgagcctcagtttccccgttggtagggaaaagggctggattgttagggtgttttcaggattCCAAGACCACAGCCAAAACAGGGTCTGAGGTTCCCCACACAGGAACTTTTTCTGTGAAACTGAGA
>gene=chr20_372148-373148; species=rheMac
agagtgagacgccatctcaaaaaaaaacaaaaGAGTTGACTCAGTCCTCTTGGGAGCCCCTTTGGAGGCTGGGATGGAGCACTGAGATGTGAAAGTCATAGTAGCTGACAGTGATGAAGGCATCGCCACATTATCTAATGAGGTCttccatccttacacacatgaggcaggtgctattattattctcatatgatcaaggaaactgaggcccagagaactcaagtaacttgcccaagatcccatagcaaaataagtggtagagctgggatttgaacctagatctgactccagagcctgggtcttaaTTCAATCTGAGCGTGAGAGGCAGGGGcctggctgggcttaccaactgactttgggtgacctagtgtctccgagcctcagtttctccattggtagggaaaagggctggattGTTAGGGTGTTTTCAGGATTCTAAGACCACAGCCAAAACATGGTCTGAGGTTCCCCACACGGGCACTTTTTCTGTGAAACTGAGA
>gene=chr20_403148-404148; species=hg19
TCTATGAAGGAaggacagcagagttgttaagaatcagggactcggctgggcgtggcagctcacacctgtaatcccagcactttgggaggatgaagtgggcagattgcttgaacccatgagttccagaccaacctgggcaacatggcaaaaaatattcaaaaaatagccaggcgcgggggcatgcgcctgtagtcctagctacttgggtggggtctgggatgagtgggctgaggtgggaggattgcttgagcctaggaagtaaggttgcagtgagctgtgattgtgccactgcactccagcctgggcaacagagtgagaccttgcctcaaaaaaagaaaaaaaaaattagtcagggaactctggagcctggtggcctgggtgtgtgaccacaagtcagatatttaacctctctatgcctctatctcatctctgttagagtcagagttacagcttctatttccaggattgcaaagattacagtagaggatatgtgtatagaa
>gene=chr20_403148-404148; species=bosTau
CTTGTGAGGAAAAGACAGCAGAGAAGTTAACAA-----------------------------------------------------------------------------------------------------------------------------------------------------------------------------------------------------------------------------------------------------------------------------------------------------------------------------------------------------------------------------------------------------------------------------------------------------------------------------------
>gene=chr20_403148-404148; species=calJac
TTTATGAAGCAAAGacagcagagttgttaagagtcagcgacttggccaggcatggcagctcacacctctaatcccagtactttgggaagctgaggtgggcagattgcttgaattcaca-----cagaccagcctgggcaacatggcaaaacagatttaaaaaatagcggggtgtggaggcatgcgcctgtagtcccagctacttggggggggtcgagggggaatgggctaagatgggaggatcgcttgagcctgggaggtgagcctgcagtgagctgcagttgtgccaccgcactcta-cctgagcaacagagtgagaccttgcctcaaaaaaagaaaacaaaa-----cggggggactctggagcctggtggcctgggtgtatgaccacaagtcagatgtttaacctctctatgcctctatctcatctctattagagtcagagttacagtttctatttccaggattacaaagattacagtagaggatatgtgtatagaa
>gene=chr20_403148-404148; species=canFam
GTTGTGAAGGAAAGACAGCAGAGCCCTTAAGAGTGGGGGC---------------------------------------------------------------------------------------------------------------------------------------------------------------------------------------------------------------------------------------------------------------------------------------------------------------------------AACTCTGGGGCC-ACTGGCCTCGGTG----ACCCCAAGTCAGATATTCAACCCGTGCCTTGCTTT-TCTCACATCAGTTAGGGTTGAAGTTA--GTTT---TTTGAAAGGTTGTGAAGAATATCGTAGAGGGCATGTGTAAAGA-
>gene=chr20_403148-404148; species=equCab
TCTACGAAGGGAAGacagcagaggggttaagagtaggaga----------------------------------------------------------------------------------------------------------------------------------------------------------------------------------------------------------------------------------------------------------------------------------------------------------------------------------------------------------------------------------------------------------------------------------------------------------------------------
>gene=chr20_403148-404148; species=gorGor
--------------------------------------------------------------------------------------------------------------------------------------------------------------------------------------------------------------------------------------------------------------------------------------------------------------------------------------------------------------------------------------------------------------------------------------------------------------------------------------------------------------------
>gene=chr20_403148-404148; species=panTro
TCTATGAAGGAaggacagcagagttgttaagagtcagggactccgctgggtgtggcagctcacacctgtaatcccagcactttgggaggatgaagtgggcagattgcttgaacccatgagttccagaccaacctgggcaacatggcaaaaaatattcaaaaaatacccaggcgtgggggcatgcgcctgtagtcctagctacttgggtggggtctgggatgagtgggctgaggtgggaggattgcttgagcctaggaagtaaggttgcagtgagctgtgattgtgccactgcaccccagcctgggcaacagagtgagaccttgcctcaaaaaaagaaaaaaaaa---aattaggaaactctggagcctggtggcctgggtgtgtgaccacaagtcagatattgaacctctctatgcctctatctcatctctgttagagtcagagttacagcttctatttccaggattgcaaagattacagt------------------a
>gene=chr20_403148-404148; species=papHam
TCTATGAAGGAAAGacagcagagttgttaagagtcagggactcggctgggcgtggcagctcacacctgtaatcccagcactttgggaggccaaggtgggcagattgcttgaacccatgagctccagaccagcctgggcaacatggcaaaaaatattcaaaaaatagccagtcgcaggggcatgcgcctgtagtcctagctactcaggtggggtcaggagtgagtgggctgaggtgggaggattgcttgagcctgggaggtagggttacggtgagctgtgattgtgccactacactccagcctgggcaacagagtgagaccttgcctcaaaaaaagaaaaaaaaa--tagtcggggaactctggagcctggtggcctgggtgtgtgaccacaagtcagatatttaacctctctatgcctctatctcatctctgttagagtcagagttacagcttctatttccaggattgcaaagattatggcagagcatatgtgtatagaa
>gene=chr20_403148-404148; species=ponAbe
TCTATGAAGGAaggacagcagagttgttaagagtcagggactcggctgggcgtggcagctcacacctgtaatcccagcactttgggaggacaaggtgggaagattgcttgaacccatgagttccagaccagcctgggcaacatggcaaaaaatattcaaaaaacagccaggcgcgggggcatgcgcctgtagtcctagctacttgggcggggtctgggatgagtgggctgaggtgggaggattgcttgagcctaggaagtaaggttgcagtgagctgtgattgtgccactgcactccagcctgggcgacagagtgagaccttgcctcaaaaaaagaaaaaaaaaattagtcggggaactctggagcctggtggcctgggtgtgtgaccataagtcagatatttaacctctctatgcctctatctcatctctgttagagtcagagttacagcttctatttccaggattgcaaagattacagtagaggatatgtg--tagta
>gene=chr20_403148-404148; species=rheMac
TCTATGAAGGAAAGACAGCAGAGTTGTTAAGAGTCAGGGACTTggctcggcgtggcagctcacacctgtaatcccagcactttgggaggccaaggtgggcagattgcttgaacccatgagctccagaccagcctgggcaacgtggcaaaaaatattcaaaaaatagccagtcgcgagggcgtgcgcctgtagtcctagctactcgggcggggtcaggagtgagtgggctgaggtgggaggattgcttgagcctgggaggtaaggttacggtgagctgtgattgtgccactacactccagcctgggcaacagagtgagaccttgcctcaaaaaaagaaaaaaaaa--TAGTCGGGGAACTCTGGAGCCTGGTGGCctgggtgtgtgaccgtaagtcagatatttaacctctctatgcctctatctcatctctgttagagtcagagttacagcttctatttccaggattacaaagattatggcagagcatatgtgtatagaa
>gene=chr20_438290-439290; species=hg19
TGGAAGACCAGGCTGTACGTTTTCAAGAGGGGTCAAAAACATGCAGGAAACAGAGAAGCCTTTTTATATAACATCGGTGGAGGCAAACCATGAGAAGAATTTAATTTCCAACAAAGAGAAAAAACCTAACATATTTAATTTTTTTTTAACTTGGGAGTACCCCTGCACTTTCCACACATCACAAATTGACAGCACTTGAGTGGCAATACTGAATACTGCTTGAGGGAAGCTGATATTCAGAAGTCTTGTTAACCTATTTGCTAAGAGTATGATAATTTTTCTTCAGTTTGTTTAGACATACATCCACCCCATCTCTCTTTCTAAATAAGCTATTCGGCAATCTGGGAGAAAGGAAATCTTGTATCTTGGGGAAAAAAACCACTATGCAGTCAACTGAATTTCCATGAGGTTTTGGCAAACCATTTGCCAGAATGTTACTTAATTCTGAACTCAAATCCTCAAATCATACCTCCCATAACTCATTTCTCTTAAGACTCTGT
>gene=chr20_438290-439290; species=bosTau
-----------------------------------------------------------------TAACAACACAAGCTGAGACAAAATACGAGCAGG----AATTTCTAGCAAAGAA-GAAA----ATA--A-----GTTTTTTAAAA-CTTAGAGTGTTCTTGTACTTTCTACACATCACAAATTAAGAACACTTAAATGGTAATACTAAATATTTTTTGAGGTAT-CTGATATTTAGAAACCTTATTAATCTATTTGGTAAGAGTTTGGAAATTTTCCCTCAAATTTTTTTGACATATATCCACCTTGCCCATCTTTCCACTTAAGCTATTCAGCAATCTGGAGgaaaggaaaac----------------------------------------------------------------------------------------------------------------------------------------------
>gene=chr20_438290-439290; species=calJac
-----------------------------------------------------AGAAGACTTTTTATATAACATGGGTTGAGGCAAAACATGAGCAGAATTTAATTTCCGACAGAGAAAAAAAAACTT----------TTTTTTTTTAACTTGGGAGTACCCCTGCACTCCCCATACATCAGGAATTGAGAGCACTTGAATGGCAATACTAAATACTGCTTGAGGGAAGCTGAGATTCAGAAATCGTGTTAACCTATTTGCTAAGAATATGATAATTCTTCTTCAGTTTGTTTAGACATACGTCCACCCCATCTCTCTTTCTAAATAAGCTATTTGGCAATCTAGGGGAAGGGAAACCTTGTATCTTGAGGGAAAAAAACACTGTGCAGTCAACTAAATTTCCATGAGG-TTTGGCAAACCATTTGCCAGAATGTTAGTTAATTCTGAACTCAGATCCTCAAATCATATCTCCCATAACTCATTTCTCTTAAGATGCCGT
>gene=chr20_438290-439290; species=canFam
TAGAGGAGAAGGCTGTATGTGTTCGAGAGAGACTGTAGACATGTAGAAGAAAA------------TAATGACATAGGCTGAGATAATATA-TGGCAGGGATTAATTTCCAACAAAGAA-AAAAAAGCAAAatt-----tttatttttaa-ttCAGCATGTCCTTCCACTTTCTACACATGACAAATTAAGAACACTTAAATGATAATATTGAATATTGCTTGAGGTAAGCTGACATTTAGAAATCTTGTTAACCTAGTTGCTAAGAGTGTGGAAATATTTCCTCAATTTGTTTAGACATATATCCACACCACCCTTCTTCCCAAGTAAGCTATTCGGCAATCTGGGGGAAAGGAAAGC-AGTATCTTGGAGGAAATAA-CACTATGCAATCAGCTGGATTTCCATTATGCTTTGGCAAATAATCTGCCAGAATTTTAACTAATTCTGAACTCA--------AACCACAGCTCCCAT-ACTTATTTCTCCTAACACTCTGC
>gene=chr20_438290-439290; species=equCab
TGGAAGAGAAGACTGTATGTCTTCAAAAGGGATCACAGACTCGCAGGAAACAGAGAAGACTTTTTTAACAATACAGGTTGAGACAAAATAGCAGCAGAAGTTAATTTCCAACAAATTA-AAAAATCCACCATA-----TTTATTTTTAC--TTAGAGTGCCCTTGTACTTTCTACACATCACAAATTAAG-ACACTCAAATGGGACTACTGAATACCAGGTGAGGCAAGCTGACACTGAGAAATCTTGTTAACCTATTTGCTAAGAATGTGGAAAATTTTCCTCAATTTGTTTAGACATATATCTACCTTGCCCCTCTTTCCAAGTAAGTTATTCAGCAATCTGGGGGAAAGGAAAAC-------CTGGGGAAAATAA-CACTGTGCAATCAGCTGCATTTCCATGAGGTATTGGCAAATAATCTGCAAGAATTTTAACTAATTCTGAACCTA--------AACCACAGCTCCAAT-ACTTATCTCTCTTAACACTCTGT
>gene=chr20_438290-439290; species=gorGor
TGGAAGACCAGGCTGTACGTTTTCAAGAGGGGTCAAAAACTCGCAGGAAACAGAGAAGACTTTTTATATAACATCGGTGGAGGCAAAACATGAGAAGAATTTAATTTCCAACAAAGAGAAAAAACCTAACATATTTAATTTTTTTTTAACTTGGGAG-ATCCC-GCACTTTCCACACATCACAAATTGACAGCACTTGAGTGGCAATACTGAATACTGCTTGAGGGAAGCTGATATTCAGAAGTCTTGTTAACCTATTTGCTAAGAGTATGATAATTTTTCTTCAGTTTGTTTAGACATACATCCACCCCATCTCTCTTTCTAAATAAGCTAT-CGGCAATCTGGGAGAAAGGAAATCTTGTATCTTGGGGAAAAAAACCACTA-GCAGTCAACTGAATTTCCATGAGGTTTTGGCAAACCATTTGCCAGAATGTTACTTAATTCTGAACTCAAATCCTCAAATCATACCTCCCATAACTCATTTCTCTTAAGACTCTGT
>gene=chr20_438290-439290; species=panTro
TGGAAGACCAGGCTGTACGTTTTCAAGAGGGGTCAAAAACATGCAGGAAACAGAGAAGCCTTTTTATATAACATCGGTGGAGGCAAAACATGAGAAGAATTTAATTTCCAACAAAGAGAAGAAACCTA-----TTTAATTTTTTTTTAACTTGGGAGTACCCCTGCACTTTCCACACATCACAAATTGACAGCACTTGAGTGGCAATACTGAATACTGCTTGAGGGAAGCTGATACGCAGAAGTCTTGTTAACCTATTTGCTAAGAGTATGATCATTTTTCTTCAGTTTCTTTAGACATACATCCACTCCATCTCTCTTTCTAAATAAGCTATTCGGCAATCTGGGAGAAAGGAAATCTTGTATCTTGGGGAAGAAAACCACTATGCAGTCAACTGAATTTCCATGAGGTTTTGGCAAACCATTTGCCAGAATGTTACTTAATTCTGAACTCAAATCCTCAAATCATACCTCCCATAACTCATTTCTCTTAAGACTCTGT
>gene=chr20_438290-439290; species=papHam
TGGAAGACCAGGCTGTATGTTTTCAAGAGGGGTCAAAAACATGCAGGAAACAGAGCAGACTTTTTATATAACATTGGTGGAGGCAAAACCTGAGAAG-----AATTTCCAACAAAGAGAAAAAATCTAACATATTTAATTTTTTTT-AACTTGGGAGTACCCCTGCACTTTCCACACATCACAAATTGACAGCACTTGAGCGGCAATACTGAATACTGCTTGAGGGAAGCTGACATTCAAAAATCTTGTTAACCTATTTGCTAAGAGTATGATAATTTTTCTTCAGTTTGTTTAGACATACATCCACCTCACCTCTCTTTCTAAATAAGTTATTCGGCAATCTGGGGGAAAGGAAATCTTGTATCTTGGGGGAAAAAAACACTATGTAGTCAACTGAATTTCCATGAGGTTTTGGCAAACCATATGCCAGAATGTTACTTAATTCTAAACTCAAATCCTCAAATCATACCTCCCATAACTCATTTCTCTTAAGATTCTGT
>gene=chr20_438290-439290; species=ponAbe
TGGAAGACCAGGCTGTACGTTTTCAAGAGGGGTCAAAAACATGTAGGAAACAGAGAAGACTTTTTATATAACATCAGTGGAGGCAAAACATGAGAAGAATTTAATTTCCAACAAAGAGAAAAAACCTAACATATTTAATTTTTTTTTAACTTGGGAGTACCCCTGCACTTTCCACACATCACAAATTGACAGCACTTGAGCGGCAATACTGAATACTGCTTGAGGGAAGCTGATATTCAGAAGTCTTGTTAACCTATTTGCTAAGAGTATGATAATTTTTCTTCAGTTTGTTTAGACATACCTCCACCCCATCTCTCTTTCTAAATAAGCTATTTGGCAATCTGGGGGAAAGGAAATCTTGTATCTTGGGGAAAAAAAACACTATGTAGTCAACTGAATTTCCATGAGGTTTTGGCAAACCATTTGCCAGAATGTTACTTAATTCTGAACTCAGATCCTCAAATCATACCTCCCATAACTCATTTCTCTTAAGACTCTGT
>gene=chr20_438290-439290; species=rheMac
TGGAAGACCAGGCTGTATGTTTTCAAGAGGGGTCAAAAACACGCAGGAAACAGAGAAGACTTTTTATATAACATTGGTGGAGGCAAAACCTGAGAAG-----AATTTCCAACAAAGAGAAAAAATCTAACATATTTAATTTTTTTT-AACTTGGGAGTACCCCTGCACTTTCCACACATCACAAATTGACAGCACTTGAGCGGCAATACTGAATACTGCTTGAGGGAAGCTGACATTCAAAAATCTTGTTAACCTATTTGCTAAGAGTATGATAATTTTTCTTCAGTTTGTTTAGACATACATCCACCTCACCTCTCTTTCTAAATAAGTTATTCGGCAATCTGGGGGAAAGGAAATCTTGTATCTTGGGGCAAAAAA-CACTATGCAGTCAACTGAATTTCCATGAGGTTTTGGCAAACCATATGCCAGAATGTTACTTAATTCTAAACTCAAATCCTCAAATCATACCTCCCATAACTCATTTCTCTTAAGATTCTGT
>gene=chr20_439257-440257; species=hg19
ATTTTTGGCACTCTGTGGGAACGCAACAAATACGTGCAGAATATAGTAAGTGATTTAGTTTAGTTATTGTTCCTCTGGAAAAAACTGGCTTGCAGTAAATGACATTATTTTTCCCATACTGTTAAGGTGATGCTCACTGCAGAACTCTCTAAACAGATCTGCAGACTCTTTGGCCTGTTTCTAACACTACCGGTGTTTCCCAGAGGAGGATGCTGTCCCAACGTGGATTTCGGCTGCTGTTTTTTTCAGGCCCCAACACCACCCTCCTCAACCCCACAGCCTAGTGATTAAATGTCAGTGGCAGATGGAGAAAGCACTCCCACGTGTGCCACTCTGACAAATACTTTATTCCAACTAAATGTATAGGCTCTCACTGTGACATAAAAAGGGAAGAGGAAACAGAAAATTCAAGTGAGCTAAAGATGTATGAATTACAGAGTGAGATCAACTGCTAGACGACACAGGGAGGGAGTTAGCAGCGTCTCCACTGAAAGACAAAT
>gene=chr20_439257-440257; species=bosTau
GATTCTGATGCCCTGTGGGAATTCAATACACATGGGCAGAATAGAATAAATAATTTAACTTAGCTACTGTTCCTCTGGAAAAA-CTGGCCTTTAGTAAATGGCATTATTTCCCCAATATTAATAAGAATATCCTCACTGTAG-------TAAATAGATTTATAGGCACTTTGGCCTTTTTCTAAATCTACTGGTGATTCCCAGGGTAGAATGCTGCTCAAGTGCAGATTTTAGCTGTTGTCT-GTTCAGACCCCAACATCACCTTTCTCAATCCCATATTTAAGTGATCAAATGTTAGTGGAAGATGAAGAAGGCACTCCTGTGTGTGCCACACACACAAACAATTCATTGCACTTAA-TGTACAGGTTTTGATTGTGACATAAAAAGGTAGGAGAAAACAGAAAACTTAAATGATCTGGAGAAGTATAAATTACATAGTGGTATCAACTGTGAGACTACACAATGAGGGAGTAAGCGGAGTCTTAA----CCAATTAAT
>gene=chr20_439257-440257; species=calJac
ATTTTTGGCACTCTGTGGGAACTCAACAAATATGTGCAAAATACAAT--------TAGTTTAGTTATTGTTCCTC--------ACTGGATTGCAGTAAATGACATTATTTTTTTCGTACTGTTAAAATGATGCTCACTGCAG---------AATAGATCTGTAGACTCTTTGGCCTGTTTCTAAAACTACTAGTGTTTCCCTGAGTAGGATGCTGCCCCAATGTAGATTTCGGCTGCT-CTTTTTTCAGGCCCCAACACCACCTTCCTCAATCCTACATCCTAGTGACTAAATGTCAGCGGCAGATGGAGAAAGCACTCCCACGTCTGCCACTCTGACAAATGCTTTATTGCACCTAAATGTATAGGCTCTCATTGTGACATAAAAAGGGAAGAGGAAACAGAAAACTCAAGTGAACTAAAGATGTATGAATTACAGAGTGAGATCAACTGCTAGACGACACAGGGAAGGAATTAGCAGCGTCTCCATTGAAAAATAAAT
>gene=chr20_439257-440257; species=canFam
GTTTTTGGTACTCTGTGGGAACTCAACAAATATGTGCAAAATAAAATAAATAATTTAGCTTAACTATCGTTCCTGGAAAAAAA-GTGGCCTATAGTAAATGACATTATCTTTCC------CCTAGGGATAGGCTCAGT-CACAACT---TAAATATACACGTAGACACTCTGGCCTTTTTCTAAAACTACTGGTATTTCACAAAGTAGGATATGGCTCAAATGTGGACTTTAGCTGCTGTCT-GTTTAGGTTCCACTATTAAC---------CCCACAATTGAGTAATT----GGTAGTGACAGATGAGGAAGGCATGTGTATATGTGCCACTTG---------TTAATTGCCCCTAA-TATATAGGCTCTCATTGTGACGTTAAAAAGGAAGAGAAAACAGAAAACTCAAATAAGCTGGAGATGTATAAATTATAGAGTGATAACAACTGCTAGGCTACAGAACAAGGAAGTTAGC--AGAGTCAGCTAAACAACTAGT
>gene=chr20_439257-440257; species=equCab
ATTTTTGGTGCTCTGTGGTAACTCAATAAACATGTGCAGAATAGAATAATTAATTTAGCTTAGCTATTGTTCCTTTGGAAAAATTTGGCTTTTGGTAAATGACACTATTTCCCC------CATAAGAAGATGCTCACTGCACAACT---TAAATAGGCCCGTAGACGCTTTGGCCTCTTTCTAAAGCTGCTGGTACTTCTCAGGGTAGGACGGTGCTCAGCTCTGGGTCTCAGCTGCTGCCC-GTTAAGGCCCCACCATTACCTTCCTCAGTCCCACATCAGAGGGACTAA-CGTTAGCAGCAGGTGAGAAAGGC-TTCCCATGTACACCACTCCCAACAC---TTTATTGCACCTAA-TACACATGCTCTCACTGTGACATAAAAAAGGAGGAGAAAACAGAAAACTCCAGT-AGCTGGAGATGTATAAATTACAGAGTGATATACAGTGCTAGAGTACAGAATGAGGGAGTTAGC--AGTCTCAACTGAACAACTAAT
>gene=chr20_439257-440257; species=gorGor
ATTTTTGGCACTCTGTGGGAACGCAACAAATACGTGCAGAATATAGTAAGTGATT-AGTTTAGTTATTGTTCCTCTGG-AAAAACTGGCTTGCGGTAAATGACATTATTTTTCCCATGCTGTTAAGATGATGCTC-CTGCAGAACTCTCTAAACAGATCTGCAGACTCTTTGGCCTGTTTCTAAAACTACTGGTGTTTCCCAGAGTAGGATGCTGTCCC-ATGTGGATTTCGGCTGCTGTTTTTTTCAGGCCCCAACACCACCTTCCTCAACCCCACACCCTAGTGATTAAATGTCAGTGGCAGATGGAGAAAGCACTCCCACGTGTGCCACTCTGACAAATACTTGATTCCAACTAAAGGTATAGGCTCTCACTGTGACATAAAAAGGGAAGAGGAAACAGAAAATTCAAGTGAGCTAAAGATGTATGAATTACAGAGTGAG-TCAACTGCTAGACGACACAGGGAGGGAGTTAGCAGCGTCTCCACTGAAAGACAAAT
>gene=chr20_439257-440257; species=panTro
ATTTTTGGCACTCTCTGGGAACGTAACAAATACGTGCAGAATATAGCAAGTGATTTCGTT-----ATTGTTCCTCTGGAAAAAACTGGCTTGCGGTAAATGACATTATTTTTCCCATACTGTTAAGATGATGCTCACAGCAGAACTCTCTCAACAGATCTGCAGACTCTTTGGCCTGTTTCTAAAACTACTGGTGTTTCCCAGAGTAGGATGCTGTCCCAATGTGGATTTCGGCTGCTGTTTTTTTCAGGCCCCAACACCACCTTCCTCAACCCCACACCCTAGTGATTAAATGTCAGTGGCAGATGGAGAAAGCACTCCCACGTGTGCCACTCTGACAAATACTTTATTCCAACTAAATGTATAGGCTCTCACTGTGACATAAAAAGGGAAGAGGAAACAGAAAATTCAAGTGAGCTAAAGATGTATGAATTACAGAGTGAGATCAACTGCTAGACGACACAGGGAGGGAGTTAGCAGCGTCTCCACTGAAAGACAAAT
>gene=chr20_439257-440257; species=papHam
ATTTTTGGCACTCTGTGGGAACGCAACAAATACACGCAGAATATAATAAGTGATTTAGTT----TATCGTTCCCCTGGAAAAAACTGGCTTGCAGTAAATGACATTATTTTTCCCATACTGTTAAGATGATGCTCACTGCAGAACTCTCTAAACAGATCTGCAGACTCTTTGGCCTGTTTCTAAAACTACTGGTGTTTCCCAGAGTAGGATGCTGCCCCAGTGTGGATTTCGACTGCTGTTTTTTTCAGGCCCCAACACCACCTTCCTCAACCCCACACCCTAGTGAGTAAATGTCAGTGGCTGATGGAGAAAGCACTCACACGTGTGCCACTCTGACAAATACTTTATTACAACTAAATGTATACACTTTCACTGTGACATAAAAAGGGAAGAGGAAACAGAAAACTCAAGTGAGCAAAAGATGTATGAA-TACAGAGTGAGATCAACTGCTAGATGACACAGGGAGGGGGTTAGCAGCATCTCCACTGAAAAACAAAT
>gene=chr20_439257-440257; species=ponAbe
ATTTTTGGCACTCTGTGGGAACGCAACAAATACATGCAGAATATAGTAAGTGATGTAGTTTAGTTATTGTTCCTCTGGAAAAAAACGGCTTGCAGTAAATGACATTATTTTTCCCATACTGTTACGATGATGCTCACTACAGAACTCTCTAAACAGATCTGCAGACTCTTTGGCCTGTTTCTAAGACTACT-GTGTTTCCCAGAGTGGGATGCTGCCCCAGTGTGGATTTCGGCTGCTGTTTTTTTCAGGCCCCAACACCACCTTCCTCAACCCCACACCCTAGTGATTAAATATCAGTGGCAGATGGAGAAAGCACTCCCACGTGCGCCACTCTGACAAATACTTTATTCCAACTAAATGTATAGGCTCTCACTGTGACATAAAAAGGGAAGAGGAAACAGAAAACTCAAGTGAGCTAAACATGTATGAATTACAGAGTGAGATCAACTGATAGACAACACAGGGAGGGAGGTAGCAGCGTCTCCACTGAAAAACAAAT
>gene=chr20_439257-440257; species=rheMac
ATTTTTGGCACTCTGTGGGAACGCAACAAATACACGCAGAATATAATAAGTGATTTAGTT----TATCGTTCCTCTGGAAAAAACTGGCTTGCAGTAAATGACATTATTTTTCCCATACTGTTAAGATGATGCTCACTGCAGAACTCTCTAAACAGATCTGCAGACTCTTTGGCCTGTTTCTAAAACTACTGGTGTTTCCCAGAGTAGGATGCTGCCCCAGTGTGGATTTCGACTGCTGTTTTTTTCAGGCCCCAACACCACCTTCCTCAACCCCACACCCTAGTGAGTAAATGTCAGTGGCCGATGGAGAAAGCACTCACACGTGTGCCACTCTGACAAATACTTTATTCCAACTAAATGTATAGACTTTCACTGTGACATAAAAAGGGAAGAGGAAACAGAAAACTCAAGTGAGCAAAAGATGTATGAA-TACAGAGTGAGATCAACTGCTAGATGACACAGGGAGGGAGTTAGCAGCATCTCCACTGAAAAACAAAT
>gene=chr20_457340-458340; species=hg19
CTTTAAAAAAATCtttttagacagggtcttgctctgtcacttgggcttgagtactgtggcacaatcacacctcactgcagccttgacttcttgggctcaggcaattaattctcgtcctttggcctccccagtagctaggacacaggcgcacaccaccacactcagctaatctattttttgtagaggtgggttttcgccatgttgtccaggctggtctgggactcccggctcccaaagtgttccAACCACAGGTGTGTGGGCCTTCCGTGGTATCTTAACCTCATCACCCAGAGGCAACAACAGCTAGTATTCTTCTAGTTTTTACCACCCCCACCACCTCAATCCTGCCCCTGTAGCCTTTCCAAGTGCCACAGCATTGTTTCAGTTTCTATCTTAGAAAGCCCGGGAGTCTGTGTCCTATCTCCCTGGGGGCATTCAAACCCTAGTCCATAGCCTGAGGCCCACCTATACCCAGACCCAGTGTCTTGGAAGCACTGACT
>gene=chr20_457340-458340; species=bosTau
-------------------------------------------------------------------------------------------------------------------------------------------------------------------------------------------------------------------------------------------------------------------------CATCGTATCACAAACTCACCCTTCAGAAACAACTACAGCTGAACTT-----CGTTTTCTTCT-------------AAACTCTTTCCCGGAGCCTTTTCAAGTGCCAGAGGATTCTTT--GTTTTTATTTTCAAAGACAC-TGAGGCTGTCTTCTCTCTCCCTTGGGGCATCCAAACTCTATCCCCTAGCCTGAGGCCCACCTGTAGCCAAGTCACATGTCCTGGGGCCCATGACT
>gene=chr20_457340-458340; species=calJac
CTTTTAAAAtttttttttagacagggtcttgctccgtcacttgggcttaagtgctgtggtgcaatcacagctcactgcagcctcgacctcctgggctcaggcaattaattctctcactttggcctccccagtatctggga-acaggcacacaccaccatacttggctaatctattttctgt-gagatgg-----------tttgtccaggctggtgtggaactcctggctcccaaagtgctctgaccgcAGGCATGAGGACCTTCCCTGATATCTTAACCTCATCTCCCAGAGGCAACAACGGCCAGTAGTCTTC--------------------------------------------------------------------------------------------------TGTCCCATCTTCCTGGGGACATTCAAACCCTAATCCCTAGCCTGAGGCCCATCTGTACCCATACCTAGTGTCTTGGAGGCCCTGACT
>gene=chr20_457340-458340; species=canFam
------------------------------------------------------------------------------------------------------------------------------------------------------------------------------------------------------------------------------------------------------------------------------TATCTTAACCTCACCTCCTAGAGAGAACTACAGCTAATAGT----TAGTTTTTTTCC-------------ACTCTTTTTCCTGGAGCC-------------------TATTTCAGTTTCTACCTTGAAAGGTCT-TAAGGCTGTTCTTTCTCTCTCT-GGGACATTAAAACCCTAACCCCCAGCCTGTGGCCCATCTATATCCATGCCCGGTGTTTGGGGAGTCATGACT
>gene=chr20_457340-458340; species=equCab
------------------------------------------------------------------------------------------------------------------------------------------------------------------------------------------------------------------------------------------------------------------------------TATCTTAATCTCACCTCCCAGAGGCAACTACAGCTAATATT----TTGTTTTCTTCC-------------AATTTTTTTCCCAGAGCCTTTTCAAGTGCCAGGGGATTGTTTCAGTTTTCATGTTGAAGGGCCC-TGAGA-tatctcctatttcccctggggcattcaaaccctatcccctagcctgaggcccatcgatgtccaagcatggtgtcatgggggccatgact
>gene=chr20_457340-458340; species=gorGor
----------------------------------------------------------------------------------------------------------------------------------------------------------------------------------------------------------------------------------------------------------------------------------------------------------------------------------------------------------------------------------------------------------TAGAAAGCCC-GGAGTCTGTGTCCTATCTCCCCGGGGGCATTCAAACCCTAGTCTATAGCCTGAGGCCCACCTATACCCAGACCCAGTGTCTTGGAAGCACTGACT
>gene=chr20_457340-458340; species=panTro
CTTTAAAAAtttttttttagacagggtcttgctctgtcacttgggcttgagtactgtggcacaatcacacctcactgcagccttgacttcttgggctcaggcaattaattctcgtcctttggcctccccagtagctaggacgcaggcgcacaccaccacactcagctaatctattttttgtagaggtgggttttcgccatgttgtccaggctggtctgggactcccggctcc--aagtgttccAACCACAGGTGTGTGGGCCTTCCATGGTATCTTAACCTCATCACCCAGAGGCAACAACAGCTAATATTCTTCCAGTTTTTACCGCCCCCACCACCTCAATCCTGCCCCTGTAGCCTTTCCAAGTGCCACAGCATTGTTTCAGTTTCTATCTTAGAAAGCCC-GGAGTCTGTGTCCTATCTCCCCGGGGGCATTCAAACCCTAGTCCATAGCCTGAGGCCCACCTATACCCAGACCCAGTGTCTTGGAAGCACTGACT
>gene=chr20_457340-458340; species=papHam
CTTAAAAAAAttttttttagacagggtcttgctctgtcacttgggctcaagtactgtggtgcaatcacacctcactgcagcctcgacttcctgggctcaggcaattaattctcatcctttggcctcctctgtagctggaacacaggcgcacaccaccacattcagctaatctattttttgcagagatgggttttcgccatgttgtccaggctggtctgggactcccggctcccaaagtgttccAACCACAAGCATGTGGGCCTTCAGTGGTATC--AACCTCATCTCCCAGAGGCAACAACAGCTAGTATTCTTCCAGTTTTTACCGCCCCCACCACCTCAATTCCACCCCTGCAGCCTTTCCAAGTGCCACAGCATTGTTTCAGTTTCTATCTTAGAAGGCCC-TGAGTCTGTGTCCTATCTCCCTGGGGGCATTCAAACCTTAGTCCCTAGCCTGAGGCCCACCTATACCCAGACCTATTGTCTTGGAGACACTGACT
>gene=chr20_457340-458340; species=ponAbe
CTTTAAAAAAttttttttagacagggtcttgctctgtcacttgggctggagtactgtggcacaatcacacctcactgcagccttgacttcttgggctcaggcaatgaattctcatcctttgg-ctccccagtagctaggacacagacgcacaccaccactctcagctaatctattttttgtagagatgggttttcaccacgttgtccaggctggtctgggactcccggctcccaaagtgttcCAACCACAGGCGTGTAGGCCTTCCATGGTATCTTAACCTCATCTCCCAGAAGCAACAACAGCTAGTATTCTTCCAGTTTTTACCTCCCCCACCACCTCAATCCCGCCCCTGCAGCCTTTCCAAGTGCCACAGCATTGTTTCAGTTTCTATCTTAGAAAGCCC-GGAGTCTGTGTCCTATCTCCCTGGGGGCATTCAAACCCTAGTCCATAGCCTGAGGCCCACCTATACCCAGACCTAGTGTCTTGGAGGCACTGACT
>gene=chr20_457340-458340; species=rheMac
CTTAAAAAAAAtttttttagacagggtcttgctctgtcacttgggctcaagtactgtggtgcaatcacacctcactgcagcctcgacttcctgggctcaggcaattaattctcatcctttggcctcctctgtagctgggacacaggcgcacaccaccacattcagctaatctattttttgtagagatgggttttcgccatgttgtctaggctggtctggggctcccggctcccaaagtgttccAACCACAAGCATGTGGGCCTTCAGTGGTATC--AACCTCATCTCCCAGAGGCAACAACAGC-AGTAGTCTTCCAGTTTTTACCGCCCCCACCACCTCAATCCCACCCCTGCAGCCTTTCCAAGTGCCACAGCATTGTTTCAGTTTCTATCTTACGAGGCCC-TGAGTCTGTGTCCTATCTCCCTGGCGGCATTCAAACCTTAGTCCCTAGCCTGAGGCCCACCTATACCCAGACCTATTGTCTTGGAGACACTGACT
>gene=chr20_473299-474299; species=hg19
CCCTGAATTTTAGATATATTTCTTTAACAGAACCTAAACTCTTTAtgttttctacctttctttttcaatatggacgacaagctccttaggggtagggactgttttattcacctttgtaattttcagaattcaacataatgcctggtatacaggagaaaaatgaataaatatttgctggatagatgaaATAACAGAAAAGTCATACAATACAGCTTTTACCAAAATGCATCCTAAACATGGAAAAAGGGGTAAGAGGCAAGCTTATCTGCCCACTGTGCATAGCATGACCATGATCTGAAGTGCCAGCAGTAGGCCCTGAGGAAAAACATCGGACTGCTCTGGCACTAAGTTTACTGCCTGTATCTcaaaactaaacctttgattactccctgcaaaagcacctccactcagtctccccctgttcggttaaaggtgatactcatcctgtcatacaagccaaaacttaagattcaccctggattcttgattccctcagacct
>gene=chr20_473299-474299; species=bosTau
CCACCAaccttagataaatttctttaatagaacctaaattctttatactttctactttttttttttaatatggactgtaaggtccttgagaatagggactgttttattcacctttgcaatttttagaattcaatgcaatgctcagtacacaggagAAAAATAA----AT---------------------------------------ACAGCTCTTACCAAAAT-----------ATAGTAGCACGGACAAGAGGCCACCTTACTTGACCTTCATGCAAAGCACGACCATAACCTGTAGTGTGAGCAGAAGGGCCTGAGT---AACGCCTGACTGTTCCAGCAC---------T------atctcagaactaaaactctgattattcactgcaaaacctgttttccc-agaatcctcctcctttaccaaatgtaatatttatcctgtcattcaggttaaaaact----ttcaccctggactcttctctcccttctatcc
>gene=chr20_473299-474299; species=calJac
CCCTGAATTGTATATATATTTCTTTAACAGAACCTAAACTCTTTATGTTTTCTACCTTCCTTTTTCAATATGGACGACAaactccttgggggtagggactgttttattcacttctgtaattttcagaattcaacataatgcctgatatataggagaaaaatgaataaatatttgctggatagatgaaATAACAGAAAAGTCATACACTATAGCTTTTACCAAAATGTGTCCTAAATGTGGAAAAAGGGGTAAGAGGCAAGCTT-TTTGTCTATTGTGCTTAGCATGACCATGATATGAAGTGCCAGCAGTA-GCCCTGAGGAATAACATCTGAATGCTCTGGCACTAAGTTTACTGCCCacatctccaaacgaaacctctgattatttcctgcaaaaccacctccac---gtctccccctgctcggttaaaggtaatattcatcctgtcatataagccaaaacttaagattcaccctggattcttgttgccctcagacct
>gene=chr20_473299-474299; species=canFam
CCCCGACCCTCAAATATGTTTAACAGACAGAATC-AAACTCTT-ATATTTTCTACCTTTCTTTTTAAATATACACTGTAAGTTCCTTGAGGGAAGAA--TGTGTAATTCACTTCTGCAATTTTTACAATTCAGCATGATGCCCAATACATACAAGAAAAATAT----aT-TTTGCTGAGCAAATG----AAGGGAAAAGCCAAACCA-AAAGCTCTCATCAAAATGTATCCTCAAAGAAGTAACAAGACCGAGAGGCAACCTTATTTGCCCACTGTGCAAAGCATGACCATGATCTGAAGAATGAGCAGTAGGGCTTGAGT---AGTGCCTGACCACTCTGACACTAAGTTCACTgcctgtgcctcctaactgatt-----gattattcctgc-aaacctactttttaccgcctctcccttctcaactaaagataatattcatcctttcattcaggccaagaatt----ttcaccctggattcttatttcccttatactc
>gene=chr20_473299-474299; species=equCab
tcctaaccctcagatctctttctttaatagaacttaaactcttcatgttttccatctttctttttcaatatggactggaagctcctcgagggtagagactgttttatttacttttgtaatttttag-attcaacgtaatgcccagtacacagaagaaaaataa----atatttgctgagcaaacaaaATAAAAGAAAGGCCAACAAA-ATAGCTCTTACCAAAATGTATCCCCAAAGTACTAGCAAGGACAAGAGGCAAGCTCATTTGCCCATTGTGCACAGCATGACCATAATCTGAAGTGGGAGCAGCAGGGCCTGGGC---AATGCCCGCCTGCTCTGACACTAAGTTCACT-tttgtg-ctccaagctgatc----------------ctaaacctacttcccgaagccttcttcttctcagttaaaggtaatattcatcttgtcatttaggcccccaatt----ttcaccctggattcttgtttcctttacaccc
>gene=chr20_473299-474299; species=gorGor
CCCTGAATTTTAGATATATTTCTTTAACAGAACCTAAACTCTTTATGTTTTCTACGTTTCTTTTTCAATAtggacgacaagctccttaggggtaaggactgttttattcacctttgtaattttcagaattcaacataatgccaggtatacaggagaaaaatgaataaatatttgctggatagatgaaATAACAGAAAAGTCATACAATACAGCTTTTACCAAAATGCATCCTAAACATGGAAAAAGGGGTAAGAG-CAAGCTTATCTGCCCACCGTGCATAGCATGGCCACGATGTGAAGTGCCGGCAGTAGGCCCTGAGGAAAAACATCGGACTGCTCTGGCACTAAGTTTACTGCCTGCATCTcagaactaaaccttcgattagt-tctgcaaaacctcctccactcagtctccccccgctcggttaacggtgatactcatcctgtcatacaagccaaaacttaagattcaccctggatgcttgtttccctcggacct
>gene=chr20_473299-474299; species=panTro
CCCTGAATTTTAGATATATTTCTTTAACAGAACCTAAACTCTTTATGTTTTCTACCTTtctttttcaatacggacgacaagctccttaggggtagggactgttttattcacctttgtaattttcagaattcaacataatgcctggtatacaggagaaaaatgaataaatatttgctggatagatgaaATAACAGAAAAGTCATACAATACAGCTTTTACCAGAATGCATCCTAAACATGGAAAAAGGGGTAAGAGGCAAGCTTATCTGCCCACTGTGCATAGCATGACCATGATCTGAAGTGCCAGCAGTAGGCCCTGAGGAAAAACATCGGACTGCTCTGGCACTAAGTTTACTGCCTGTATCTcaaaactaaacctttgattactccctgcaaagccacctccactcagtctccccctgctcggttaaaggtgatactcatcctgtcatacaagccaaaacttaagattcaccctggattcttgtttccctcagacct
>gene=chr20_473299-474299; species=papHam
CCCTGAATTTTAGATATATTTCTTTAACAGAACCTAAACTCTTTATGTTTTCTACCTTTCTTTTTCAATATGGATGACAAG--CCCTAGGGG--------gttttattcacctttgtaattttcagaattcaacataatgcctggtatacaggagaaaaatgaataaatatttgctggatagacgaaATAACAGAAAAGTCATACAATACAGCTTTTACCAAAACACATCTTAAATATGGAAAAAGGGGTAAGAGGTAAGCTTATCTGCCCACTGTGTACAGCACGACCATGATCTGAAGTGCCAGCAGTAGGCCCTGAGGAATAACATCGGACTCCTCTGGCACTAAGTTTACTGCCTacatctcaaaactaaacctttgattactccgtgcaaaactacctccactcagtctccccctgctcagttaaaggtgatattcatcctgtcatataagccaaaacttaagattcaccctgcattcttgtttccctcagacct
>gene=chr20_473299-474299; species=ponAbe
CCCTGAATTTTAAATATATTTCTTTAACAGAACCTAAACTCTTTAtgttttctacctttctttttcagtatggacgacaagctccttgggggtagggactgttttattcacctttgtaattttcagaattcaacataatgcctggtatacaggagaaaaatgaataaatatttgctggatagatgaaATAACAGAAAAGTCATACAATACAGCTTTTACCAAAATGTGTCCTAAACATGGAAAAAGGGGTAAGAGGCAAGCTTATCTGCCCACCGTGCATAGCATGACCATGATCTGAAGTGCCAGCAGTAGGCCCTGAGGAATACCATAGGACTGCTCTGGCACTAAGTTTACTGCCTGTATCTcaaaactaaacctttgattactccctgcaaaaccacctccactcagtctccccctgctcagttaaaggtgatactcaccctttcatacaagccaaaacttaagattcaccctggattcttgtttctctcagacct
>gene=chr20_473299-474299; species=rheMac
CCCTGAATTTTAGATATATTTCTGTAACAGAACCTAAACTCTTTATGTTTTCTACCTTTCTTTTTCAATATGGATGACAAG--CCCTAGGGG--------gttttattcacctttgtaattttcagaattcaacataatgcctggtatacaggagaaaaatgaataaatatttgctggatagacgaaATAACAGAAAAGTCATACAATACAGCTTTTACCAAAACGCATCTTAAATATGGAAAAAGGGGTAAGAGGTAAGCTTATCTGCCCACTGTGCACAGCACGACCATGATCTGAAGTGCCAGCAGTAGGCCCTGAGGAATAACATCGGACTCCTCGGGCACTAAGTTTACTGCCTacatctcaaaactaaacctttgattactccgtgcaaaactacctccactcagtctccccctgctcagttaaaggtgatattcatcctgtcatataagccaaaacttaagattcaccctggattcttgtttccctcagacct
>gene=chr20_483105-484105; species=hg19
AAAAAAATCTTTCTAAATCACCCTTCATTCAAAATCATCAAGGGCTCACAATTACCTAGAAGAGATAGTCATATAATTTTAAGACTGCAAGGAAATGCAGAGATTATTTTTTCCAGGCCTTCGCCAACTTAATCTCTCTTTCCAAGTTCAACTCCTATGTATGGTCACATAACATCTTTCACATGAAATATTTCTCTCACTTTTCCCTCCTCCTCTTTTCTTATCTTGGTGCACTCTACAGCCTGCTTCCCTTCACCACTTCCACCCAACACCTATCCAAATCCTCCTCCCATTCAGCCTGAAGACAGCTCCTGGGAGCTTTTCCTAACTACTACCCTCTTCTGAACTGTAGACCCACTATGCATGCTTTTCATGTGGCTCTAAATAATAATATATCACCTCATTCTATCATATACCTTTCCATATGAATATCACCATACAATCACAAAGAACTCCAGTCTCCAACGTATGTATATATACACACAATTTTGTGTTTGATC
>gene=chr20_483105-484105; species=bosTau
AAAAAAATCTTTCCAAACCACCCATCACTAAAGGCCATTAATGGCTCCCAACAACCTAGAAGAGACAATTG--TAATTTT-AGGCTGGAAGGGAATGCAGAGGTTATCTTTTCCAGGTCATCA-----CTATTCTCCCTTTCCAAGTTTACTTCCTATGTA------------AACTTCCATATGAAACATTTCTCTCACTTATTTCT--TCCTCTCTT---ATCTT-GTGCATTCTAGATTATGCTTCCCTCCCACCCTCCCATGCAAC--CAATCCAAATCTTCCT--CACTCAGCCTGAAAACAGTTTCAGAGACCTTTTCCCAACCACCACTGTCTTCTACACCGTAAGACTCATATTTGTGCCTTTCATATGACTCTA---AATGATCTATCACCTCAGTCTATCATATACTTTTCTGTAGGAGTATCATTTTATAATTACATACAACTTCGGTCTCCAAAGTA--TATATCTATATACAATTTTGTGCTTGATC
>gene=chr20_483105-484105; species=calJac
AAAAAAATCTTTCTAAATCACCCATCATTCAAAACCATCAAGGGTTCACAATTAACTAGAAAAGACAGTCATATAATGTTAAGACTGCAAGGAAATGCAGAGATGATCTTTTCCAGGCCTTCATCAACTTAATCTCTCTTTCCAAGTTCAACTCATATATATGGTCACATAACATCTTTCACATGAAATACTTCTCTCACTTTTCCCTTTTCCTCTTTTCTTATCTTGGTGTACTCTACAGGATGCTTCCCTTCACCACTTCCACCCAACAGCTATCTAAATCCTCTTCCCATTCAGCCTGAAGACAGCTCCAGAGAGCTTTTCCTAACTACTACCCTCTTTTGAAACGTAAATCCGCTACTCATGCCTTTCATGTGGCTCTAAATAATAATATATCACCTCATTTTATCATATATCTTTCCATATGAATATCACCACATAATTACAAAGAACTCCAGTCTCCAAGGTACACACACACACACACAAttttgtatttgatc
>gene=chr20_483105-484105; species=canFam
AAAACAATCTTGTCAG----CCCCTAACTCAAAACCATCAATAACTCCCAATAACCTTGAAGAGAT---TA--CATTTTTAAGACTGGAAGGAAATGCAGAGATGATCTTTTCCAGGTGACCACCAATTTAATCTCCCTTTCCAAGCTCACCTCCCAAGTATGGTCACTCAGTATCTTCCACATGAAACATT----TCACTCATTTCT--TCCTATTTCCTTATCTT-GTGCATTCTAAATCATACCCCCCTTCTCCACTTCCACCTAAC--CTACTCAAATCCTCCTTCCATTCAGCCTGAAAATACCTCCTGGGAGCTTTTCCTAACTACCTCCTTCTTCTGAACTGTGAAACC----------TTTTTTA--TGACTCTA---GATAAaATAACCTGTTACTTTATCATATCCTTTTCCATATAAA---TATCCTACAGTTAAACAGAATTTCAGCCTCCAaagta--catttctatatataatt---tatttgatc
>gene=chr20_483105-484105; species=equCab
GAAAAAATCTT-TCAAACCACCCTTCACTCAAAACCACCAATGGCTCCCAATGACCT---AGAGATAATCA--TGTTTTTAAGACTGGAAGGAAATACAGAGATTATCTTTTCCAGGCCATCATCAATTTACTCTCCCTTTCTAAGTTTACTTCCCATGTGTGGTCACACA-CATCTTCCACA-GAAACTTTTCTCTCACTTGTTTCT--TCCTCATTTCTTACCTT------TTCCAGATGACGTTTCCCTTCCCCACTCCTACCCAAC--CTATCCAAATCCTCCTTCCATTCAGCCTGAAAATAGCTCCAGGGAGCTTTTCCTAACCACCACCCTCTTCTCAACTAAAAGACCAAcATTTGTGCCTTTCTTATGACTCTA---AA---CATATCACCTCATTCAATCATATACCTTCCCATATGAACATCATcctacaattacatagaacttcagtctccaaggta--tatttctatatacaattttgtatttgatc
>gene=chr20_483105-484105; species=gorGor
AAAAAAATCTTTCTAAATCACCCTTCATTCAAAATCATCAAGGGCTCACAATTACCTAGAAGAGATAGTCATATAATTTTAAGACTGCAAGGAAATGCAGAGATTATTTTTTCCAGGCCTTCGCCAACTTAATCTCTCTTTCCAAGTTCAACTCCTATGTATGGTCACATAACATCTTTCACATGAAATATTTCTCTCACTTTTCCCTCCTCCTCTTTTCTTATCTTGGTGCACTCTACAGCCTGCTTCCCTTCACCACTTCCACCCAACACCTATCCAAATCCTCCTCCCATTCAGCCTGAAGACAGCTCCTGGGAGCTTTTCCTAACTACTACCTTCTTCTGAACTGTAGACCCACTATTCACGCTTTTCATGTGGCTCTAAATAATAATATATCACCTCATTCTATCATATACCTTTCCATATGAATATCACCATACAATCACAAAGAACTCCAGTCTCCAACGTATGTATATATACACACAATTTTGTGTTTGATC
>gene=chr20_483105-484105; species=panTro
AAAAAAATCTTTCTAAATCACCCTTCATTCAAAATCATCAAGGGCTCACAATTACCTAGAAGAGACAGTCATATAATTTTAAGACTGCAAGGAAATGCAGAGATTATTTTTTCCAGGCCTTCGCCAACTTAATCTCTCTTTCCAAGTTCAACTCCTATGTATGGTCACATAACATCTTTCACATGGAATATTTCTCTCACCTTTCCCTCCTCCTCTTTTCTTATCTTGGTGCACTCTACAGCCTGCTTCCCTTCACCACTTCCACCCAACACCTATCCAAATCCTCCTCCCATTCAGCCTGAAGACAGCTCCTGGGAGCTTTTCCTAACTACTACCTTCTTCCGAACTGTAGACCCACTATTCATGCTTTTCATGTGGCTCTAAATAATAATATATCACCTCATTCTATCATATACCTTTCCATATGAATATCACCATACAATCACAAAGAACTCCAGTCTCCAACGTATGTATATATACACACAATTTTGTGTTTGATC
>gene=chr20_483105-484105; species=papHam
AAAAAAATCTTTCTAAATCACCCTTCACTCAAAACCATCAAGGGCTCACAATTATCTACAAGAGACAGTC--AGAATTTTAAGACTGCAAGGAAATGCAGAG---ATTTTTTCCAGGCCTTCACCAACTTAATCTCTCTTTCCAAGTTCAACTCCTATATATGGTCACATAACATCTTTCACACGAAATACTTCTCTCACTTTTCCCTCTTCCTCTTTTCTTATCTTGATGCACTCTATAGCCTGCTTCCCTTCACCACTTCCACCCAACACCTATCCAAATCCTCCTCCCATTTAGCCTGAAGACAGCTCCAGGGAGCTTTTCCTAACTACTACCCTCTTCTGAACTGTAGACCCACTATTCATACTTTTCATGTGGCTCTAAATAATAATATATCACCTCATTCTATCATATACCTTTCCATATGAATATCACCATACAATCATAAAGAACTCTAGTCTCCAAGGCATGTATATATGCACACAATTTTGTATTTAATC
>gene=chr20_483105-484105; species=ponAbe
AAAAAAATCTTTCTAAATCAACCTTCATTCAAAATCATCAAGGGCTCACAATTACCTAGAAGAGATAGTCATATAATTTTAAGACTGCAAGGAAATGCAGAGATTATTTTTTCCAGGCCTTCGCCAACTTAATCTCTCTTTCCAAGTTCAACTCCTATGTATGGTCACATAACATCTTTCACATGAAATCTTTCTCTCGCTTTTCCCTCCTCCTCTTTTCTTATCTTGGTGCACTCTACAGCCTGCTTCCCTTCACCACTTCCACCCAACACCTATCCAAATCTTCCTCCCATTCAGCCTGAAGACAGCTCCAGGGAGCTTTTCCTAACTACTACCCTCTTCTGAACTGTAGACCCACTATTCATGCTTTTCATGTGGCTCTAAATAATAATATATCACCTCATTCTATCATATACCTTTCCACATGAATATCACCATACAATCACAAAGAACTCCAGTCTCCAACGTATGTATATATACACATAACTTGGTGTTTGATC
>gene=chr20_483105-484105; species=rheMac
AAAAAAATCTTTCTAAATCACCCTTCACTCAAAACCATCAAGGGCTCACAATTATCTACAAGAGACAGTC--AGAATTTTAAGACTGCAAGGAAATGCAGAG---ATTTTTTCCAGGCCTTCATCAACTTAATCTCTCTTTCCAAGTTCAACTCCTATATGTGGTCACATAACATCTTTCACACGAAATATTTCTCTCACTTTTCCCTCTTCCTCTTTTCTTATCTTGGTGTACTCTATAGCCTGCTTCCCTTCACCACTTCCACCCAACACCTATCCAAATCCTCCTCCCATTTAGCCTGAAGACAGCTCCAGGGAGCTTTTCCTAACTACTACCCTCTTCTGAACTGTAGACCCGCTATTCATGCTTTTCATGTGGCTCTAAATAATAATATATCACCTCATTCTATCATATACCTTTCCATATGAATATCACCATACAATCATAAAGAACTCTAGTCTCCAAGGCATGTATATATGCACACAATTTTGTATTTAATC
>gene=chr20_512142-513142; species=hg19
AATGCAGCTCAACAATGAGATCAGTGGCCATGAACTCTCTGGTAAATGTATATAAAGCAGCATGTACATGTACATTTTTTTTTGAAGAAAAAAATTATTACAGGCTCAGGAAATCTGTAAACTCCAGCAAAATTAATAATTCCTGAGTTAGACAAACAGAAACTCATCTAAGAAGGCTAACTTGGTGATTTACATAAATATTAAAAAATTAAACTGCTCAAACTAAGTATATGCCATTCTTTCCTGAAGGAAGACAAGAAGACAATGTATCCTAGGCTTCAGAGTATGAGACCCAAGCTTGATGAATGATTAACAAAATGTCAGCCTCAGAAAAGATACAGTAGCATTCAGAGTTAGTCAGGTAGAGATAACAGTTTTACAAAAGGGAACTTTACTTCTGCCTCACATTACTGCTTAGAAAATAAGAACTTGAATTTCTTCACTACTGTCCAACCTTAAATTGTTCACAGTCTTGTATTTTAAAGCATATCCTTTGAATC
>gene=chr20_512142-513142; species=bosTau
actggaattcatcaatgagattggaagccatgagttccctaa-a--ta-atacaaagtagcgtgtaca-gtaca---ttttttgaaataaagatccactacaggctcagataatctgtaaaccccagcagaattaagaattgctAAGTTAGACAAAAGG--ATCAactgcagagggtTAACTTCataatttacataaatattaaacaattaaaatttttaaGT-----ATATCCCATTATTGCCGAAAGGAAGAGGGGAAGACAATGTATCCTCGGTTTCAAAGCAGGAGACCCATGCCTGATGAATGATTAACAAAGTGTCAGTTCCAGAAAAGATACAGTGGCATTCAG----AGTCAGATGAGGACACCAATTTTATACAAGGGAACTT--GTTTTGCTTCACATTATTGCTTAACAAATAAGAACTCAAATTTATTCACAAGTGCCCAAACTCTAATCGTTCGG--TCCCACATTTTAAAGTATAACCCCTGAATT
>gene=chr20_512142-513142; species=calJac
AACGGAGTTCAACAATGAGATCAGTGGCCATGAACTCTCTGAAAAATGTACATAAAGTAGCATGTACATGTACA---TTTCTTGAAGAAAAAAATTATTATAGGCTCAGGAAATCTGTAAACTCCAGCAAAATTAATAATTCCTGAGTTAGGCAAAC--AAACTCATCCAAGAAAGCGAACTTGGTGATTTACATAAATACTAAAAAATTTAAGTGCTCAAACTAAGTATATGCCATTCTTCCCTGAAGGAAGACAAGAAGACAATGTATCCTAGGCTTCAAAGTATGAGACCCAAGCTTGATGAATGATTAACAAAATGTCAGCCTCAGAAAAGATAGAGTGGCATTCAGAGTTAGTCAGGTAGAGATAACAGTTTTACAAAAGCGAACTTTACTTCTGCCTCACATTACTGCCAAGAAAATAAGAACTTGAATTCCTTCACTAGTGTCCAACCTTAAATCGTTTACAGTCTTGCATTTTAAAGTATATCCTCTGAATC
>gene=chr20_512142-513142; species=canFam
AATGGGGTTCATTAATGAGATCAGAGGCCATGAAACCCCTGA-A--TATATACAAAATGGCAAATGCAGGTACA---TTTTTTGAAGAAAATGTCAGTTACAGAACCAGAGCATCTGTAAATCCCAGTTGAATTAAAAATCACTGAGTTTAACAAACAG--ATCCATTTTAAAAGGTTAACTTGATATTTTACATAAATATTAAACAATTAAATTTCTCTAATTA----TATCTCATTCTTTCCTGAAGGAAGAGAG---GACAATGTATCCCAGGCTTCAAAGCATGAGAGGGAAGCTCCACAAATGATTAACAAAATGTCAGCTTCAGAAAAGACCTAGTGGCATCCAG----AGTCAGGTGAAGACA--AGTTCTAAGCAAGTGTAATTTAGTTTTGTCTCACTATAT----TAAAAAATAAGAACCTGAACTT---CACAAGTGTCTAAACTTGAGTAGTTTATAGCCCT------TAAAGTATATATCTTGAATT
>gene=chr20_512142-513142; species=equCab
AAtagaattcatcgatgagctccaaggccacgaactccctga-a--tatatacaaagtagcatgtgcaggtaca---ttttttgaagaaaaggtttatt--aggcacagaggatctgtata--ccagcagaattaagaatagctgAGTTAGACAAAAGG--ATCTATTTTAAAAGGTTCACTTGATAATTTACATAAATACCAAACAATTAAATTTCTCAAACTAAGTATATTCCATTCTTTCCCAAGGAAAGAGAGGAAGACAATGTATCCTAGGCTTCAAAGCATGAGACCCAAGCTTGATGAATGATTTACAAAATGTCAGCTTCAGAAAAGATACAGTGGCATTCAG----AATCAGGTAAGGACAATCATTTTACACAAGCGAACTTTACTTTTGCTTCATGTTACTGCTTAAAAAATAAAAACTCAAATTTCTTCACAAGTCTCCAAATTTAAATTGTTTTG------ACATTTTTAAGTATATCTCTTGAATC
>gene=chr20_512142-513142; species=gorGor
AATGCAGCTCAACAATGAGATCAGTGGCCATGAACTCTCTGGTAAATGTATATAAAGTAGCATGTACATGTACA-TTTTTTTTGAAGAAAAAAATTATTACAGGCTCAGGAAATCTGTAAACTCCAGCAAAATTAATAATTCCTGAGTTAGACAAACAGAAACTCATCTAAGAAGGCTAACTTGGTGATTTACATAAATATTAAAAAATTAAACTGCTCAAACTAAGTATATGCCATTCTTTCCTGAAGGAAGACAAGAAGACAATGTATCCTAGGCTTCAGAGTATGAGACCCAAGCTTGATGAATGATTAACAAAATGTCAGCCTCAGA-------------------------------------------------------------------------------------------------------------------------------------------------------------------------
>gene=chr20_512142-513142; species=panTro
AATGCAGCTCAACAATGAGATCAGTGGCCATGAACTCTCTGG----------TAAAGTAGCATGTACATGTACATTTTTTTTTGAAGAAAAAAATTATTACAGGCTCAGGAAATCTGTAAACTCCAGCAAAATTAATAATTCCTGAGTTAGACAAACAGAAACTCATCTAAGAAGGCTAACTTGGTGATTTACATAAATATTAAAAAATTAAACTGCTCAAACTAAGTATATGCCATTCTTTCCTGAAGGAAGACAAGAAGACAATGTATCCTAGGCTTCAGAGTATGAGACCCAAGCTTGATGAATGATTAACAAAATGTCAGCCTCAGAAAAGATACAGTAGCATTCAGAGTTAGTCAGGTAGAGATAACAGTTTTACAAAAGGGAACTTTACTTCTGCCTCACATTACTGCTTAGAAAATAAGAACTTGAATTTCTTCACTACTGTCCAACCTTAAATTGTTCACAGTCTTGTATTTTAAAGCATATCCTTTGAATC
>gene=chr20_512142-513142; species=papHam
AATGCAGTTCAACAATGACATCAGTGGCCATGAACTATCTGGTAAATGTATATAGAGTAGTATGTACACGTAC--TTTTTTTTGAAGAAAAAAACTATTACAGGCTCAGGAAATCTGTAAACTTCAGCAAAATTAATAATTCCTGAGTTAGACAAACAGAAACACATCTAAGAAGGCTAACTTGGTGATTTACATAAATATTAAAAAATTAAACTGCTCAAACTAAGTATACACCATTCTTTCCTGACGGAAGACAAGAAGACAATGTATCCTAGGCTTCAGAGTATGAGACCCAAGCTTGATGAATGATTAACAAAATGTCAGCCTCAGAAAAAATACAGTGGCATTCAGAGTTAGTCAGGTAGAGATAACAGTTTTACAAAAGGGAACTTTACTTCTGCCTCACATTATTGCTTAGAAAATAAGAAC-TGAATTTCTTCACTACTGTCCAACCTTAAATCATTTACAATCTTGTATTTTAAAGCATACCCTTTGAATC
>gene=chr20_512142-513142; species=ponAbe
AATGCAGCTCAACAATGAGATCAATGGCCATGAACTCTCTGGTAAATGTATATAAAGTAGCATGTACACGTA---CTTTTTTTGAAGAAGAAAATTATTACAGGCTCAGGAAATCTGTAAACTCCAGCAAAATTAATAATTCCTGAGTTAGACAAACAGAAACTCATCTAAGAAGGCTAACTTGGTGATTTACATAAATATTAAAAAATTAAACTGCTCAAACTAAGTATATGCCATTCTTTCCTGAAGGAAGACAAGAAGACAATGTATCCTAGGCTTCAGAGTATGAGACCCAAGCTTGATGAATGATTAACAAAATGTCAGCCTCAGAAAAGATACAGTGGCATTCAGAGTTAGTCAGGTAGAGATAACAGTTCTACAAAAGGGAACTTTACTTCTGCCTCACATTACTGCTTAGAAAATAAGAACTTGAATTTCTCCACTACTGTCCAACCTTAAATCGTTCACAGTCTTGTATTTTAAAGCATATCCTTTGAATC
>gene=chr20_512142-513142; species=rheMac
AATGCAGTTCAACAATGACATCAGTGGCCATGAACTATCTGGTAAATGTATATGGAGTAGTATGTACACGTACT-TTTTTTTTTAAGAAAAAAACTATTACAGGCTCAGGAAATCTGTAAACTTCAGCAAAATTAGTAATTCCTGAGTTAGACAAACAGAAACACATCTAAGAAGGCTAACTTGGTGATTTACATAAATATTAAAAAATTAAACTGCTCAAACTAAGTATACGCCATTCTTTCCTGAAGGAAGACAAGAAGACAATGTATCCTAGGCTTCAGAGTATGAGACCCAAGCTTGATGAATGATTAACAAAATGTCAGCCTCAGAAAAAATACAGTGGCATTCAGAGTTAGTCAGGTAGAGATAACAGTTTTACAAAAGGGAACTTTACTTCTGCCTCACATTATTGCTTAGAAAATAAGAAC-TGAATTTCTTCACTACTGTCCAACCTTAAATCATTTACAATCTTGTATTTTAAAGCATACCCTTTGAATC
>gene=chr20_541395-542395; species=hg19
gaattcaacagcgagcagaacaaacatctctgccttattggagcttatggtctcgtgatggggacagacaaaaatcaaacaaatatatgagataatgtcagtgataaataaaaataaggcagagtcacagatggaaagagggtagggcaagggatccttggtaagtgtcgtcctggatggcttcccagaggagatggcatttgaacagggctgggaatgaagtgaaggaacgtgccacgaaagtctcagggcgaagaggcaacagcaaacaccaaaaccctgaggtgggaatgtgcttggtgaattcgagaaacagcaaggaggccagtgaggccggtggggagtaagagggaagagaaagtgaggacagagagatctggagaagccagactctgtaAGGAATTGGGGGTTTATCCCAAGTGCAGCAGGGAGAAAACTTGAAGAGTTATTTACTGGGGAAGGCTTCCTGTGTTGTGTGCCCTTGCAGGTGAGAAAAGGTG
>gene=chr20_541395-542395; species=bosTau
--------------------------------------------------------------------------------------------------------------------------------------------------------------------------------------------------------------------------------------------------------------------------------------------------------------------------------------------------------------------------------------------------------------------------------------------------------------------------------------------------------------------
>gene=chr20_541395-542395; species=calJac
ggattcaggggtgaacagaacaaacatctctgccttattgtagctcatgacctcacgactgggacagataaaaatcaaacaaatatacaagataatgtcagtgataaataaaaataagtcagagtcacagatggaaggagggtagggccagcgatccttggtaagtgtcatcttggaaggcttcccagaggagatggcatttgaacagggctgggaatgaagtgaaggaacaagccatgaaagtctcaggg-gaagaggcaacagcaaacaccgaaaccccgagatgggaatatgcttggtgagttcaagaaacagcaag---------gaggctggtggcgagtaagagggaagaggaa-tgaaggcagagagatctggagaagccagactgtgtaAGAATTATACAG----TCCAAAGTGCAGCAGGGAGAAAACAAGAAGAGTTATTTACTGGGGAAGGCTTCCTGTGTTGTGTGTCCTGGCAGGTGAGAAAGG--T
>gene=chr20_541395-542395; species=canFam
ggatgtagcagtgaacagaacaaacacccttgcctcactggaactcacagtctcataagaaagatagacaaaaatcaaatacatatatgaaataatgtcagggataaagaaaaagaagacagggtcatggttagga----agtagggctggagcttctaggtgggtgtagtcatggaaggcttcccagaggaggtggcatttgaacagagatgtgaaggaagtgaagaagctagctatgcagatctgggggaa-agagggaacagcaaatgccaaagccctggggtga--------------------------------gaggccagtgtggctggcagggagtga-atgagagagaaa-----gataggg--------agagagcagaC--TGTAAGAAACCT-GGTTTTA--CCAAGTGTAGCAGGAAGAAAA-CTGAA--GTTAATCCCTGGGGAAACCCTCCTATGTCGTGCGTCCTTGCATGTGAGAAAAGCGG
>gene=chr20_541395-542395; species=equCab
--------------------------------------------------------------------------------------------------------------------------------------------------------------------------------------------------------------------------------------------------------------agagggaacagcaaatacgaagaccctgaggtgaggatatgattggtatgtttgagaaacagcaaggaggccagcgtggctggcaggaggtgagaggagagaggaaatgaggacagaggtac----agagagcagactgtgtaAGGAATCTGGGTTTTATCCCAAGTGCAGCAGGCAGAAAACCTGAA--GCTATTCCCTGGGGAAACCCTCCTGTGTTATGTGTCCCTTCATGTGAGAAAAGTAG
>gene=chr20_541395-542395; species=gorGor
ggattcaacagcgagcagaacaaacatctctgccttattggagcttatggtctcgtgatggggacagacaaaaatcaaacaaatatacgagataatgtcagtgataaataaaaataaggcagagtcacagatggaaagagggtA----------------------------------------------------GcatttgaacagggctgggaatgaagtgaaggaacgtgccacgaaagtctcagggcgaaaaggcaacagcaaacaccaaaaccctgaggtgggaatgtgcttggtgagttcgagaaacagcaaggaggccagtgaggccggtggggagtaagagggaagagaaagtgaggacagagagatctggagaagccagactgtgtaAGGAATTGGGGGTTTATCCCAAGTGCAGCAGGGAGAAAACTTGAAGAGTTATTTACTGGGGAAGGCTTCCTGTGTTGTGTGCCCTTGCAGGTGAGAAAAGGTG
>gene=chr20_541395-542395; species=panTro
ggattcaacagcgagcagaacaaacatctctgccttattggagcttatggtctcgtgatggggacagacaaaaatcaaacaaatatatgagataatgtcagtgataaataaaaataaggcagagtcacagatggaaagagggtagggcaagggatccttggtaagtgtcgtcctggatggcttcccagaggagatggcatttgaacagggctgggaatgaagtgaaggaacgtgccacgaaagtctcagggcgaagaggcaacagcaaacaccaaaaccctgaggtgggaatgtgcttggtgagttcgagaaacagcaaggaggccagtgaggccagtggggagtaagagggaagagaaagtgaggacagagagatctggagaagccagactgtgtaAGGAATTGGGGGTTTATCCCAAGTGCAGCAGGGAGAAAACTTGAAGAGTTATTTACTGGGGAAGGCTTCCTGTGTTGTGTGCCCTTGCAGGTGAGAAAAGGTG
>gene=chr20_541395-542395; species=papHam
ggattcaacagcgagcagaacaaacatctctgtcttactggagctcatggtctcgtgacggggacacacaaaaatcaaacaaatacacgagataatgtcagtgataaataaaagtaaggcggagtcacagatggaaagagggtagggcaagggatccttggtaagtttcatcctggatggcttcccagaggaggtggcgtttgaacagggctgggaatgaagtgaaggaacgagccacgagagtctcagggggaagaggcaacagcaaacatcaaaacctcgaggtgggaatatgcttggtgagttcgagaaacagcaagcaggccagtgaggctggtggggagtaagagggaagaggaagtgaggacagagagatctggagaagctagactgtgtaAGGAATTGGGGGTTTATCCCAAGTGCAGCAGGGAGAAAACTTGAAGAGTTATTTACTAGGGAAGGCTTCCTGTGTTGTGTGCCCTTGCAGGTGAGAAAAGGCG
>gene=chr20_541395-542395; species=ponAbe
ggattcaacagcgagcggaacaaacatctctgccttattggagcttatggtctcgtgacggggacagacaaaaatcaaacaaatatatgagataatgtcagtgataaataaaaataaggcagagtcacagatggaaagagggtagggcaagggatccttggtaattgttgtcccggatggcttcccagaggagatggcatttgaacagggctgggaatgaagtgaaggaacgtgccacgaaagtctcagggggaagaggcaacagcaaactccaaaatcctgaggtaggaatatgcttggtgagttcgagaaacagcaaggaagccagtgaggctggtggggagtaggagggaagagaaagtgaggacagagagatctggagaagccagactgtgtaAGGAATTGGGGGTTTATCCCAAGTGCAGTAGGGAGAAAACTTGAAGAGTTATTTACTGGGGAAGGCTTCCTGTGTTATGTGCCCTTGCAGGTGACAAAAGGTG
>gene=chr20_541395-542395; species=rheMac
ggattcaacagcgagcagaacaaacatctctgtcttactggagctcatggtctcgtgacggggacacacaaaaatcaaacaaatacacgagataatgtcagtgataaataaaagtaaggcggagtcacagatggaaagagggtagggcaagggatccttggtaagtgtcgtcctggatggcttcccagaggaggtggcgtttgaacagggctgggaatgaagtgaaggaacgagccacgagagtctcagggggaagaggcaacagcaaacatcaaaacctcgaggtgggaatatgcttggtgagttcgagaaacagcaagcaggccagtgaggctggtggggagtaagagggaagaggaagtgaggacagagagatctggagaagctagactgtgtaAGGAATTGGGGGTTTATCCCAAGTGCAGCAGGGAGAAAACTTGAAGAGTTATTTACTAGGGAAGGCTTCCTGTGTTGTGTGCCCTTGCAGGTGAGAAAAGGCG
>gene=chr20_549105-550105; species=hg19
TTCTCGTCCTGCCCGTGGTTTGGTGCTGCCTGAGCGGCTTGAGAACCTGGAGGACAGATGGCATAACACACGCCTTCATCTTCAATCTGCCTTGAATGATTGCCAAGGACTTCCAAATCCCCCTAAACAGAGGAGCTGGAAGAGCCCACTTGGGAATCCAAAAGTGTCCGCAGCTCTGCTGTGTGAGCCCGGGTAGGTGCCTCCTCTCTGGCATCCATGagctcacacgtgaagtatgcagccaggctgggactcgaacctgtgtctgcagcctctgaagactgttttttccgctttaaggggctgcctcCATGCTGATGACTCCAAGGACTTCCTGGCTGGGATAACCCTGCCTTTTCGTCTACAAACACATGATTCATGGTGAAGGAAGATGCTGGGCGGTGGGCATGGAAGCCTGAGCTGGGGGCTGGGTAGTTCCCCTTGAGCCCATGCAGATGGGCAGCTGTCCTCAGATGCCACCCGCAGCCATTGGGTTGGGC
>gene=chr20_549105-550105; species=bosTau
--------------------------------------------------------------------------------------------------------------------------------------------------------------------------------------------------------------------------------------------------------------------------------------------------------------------------------------------------------------------------------------------------------------------------------------------------------------------------------------------------------------------
>gene=chr20_549105-550105; species=calJac
TTCTTGTCCTGCCCGCGGTTTGGTGCTGCCTGAGCGGCTTGAGAATCTGGAGGACAGACAACATAATACCCGCCTTCATCCTCACTC-GCCTTGAATGATTGCCAAGGACTTCCAACTCCCCCTAAGCAGAGGAGCTGAAAGAGCCCACTTGGAAATCCAAAAGTGTCCGCAGGTCTGTTGTGTGAGCCTGGGCAGGTGTCTGCTCTCTGGCATCCGTGAGcacacacgtaaggtaggcagctaggctgggacttgaacctgtgtctgtagcccctgaagactgttttttctactttaaggggctgcctctatgCTGATGACTCCAAGGATTTCCTGGCTGGGATAACCCTGACTTTGCATTTACAAACACAAGATTCATGGTGAAGGAAGACGCTGGGCAGTGGGCATGGAAGCCTGAGATGGGGGCTGGGTGGTTCCCCTGGAGCCCAAGCAGACAGACAG-TGTCCTCAGATGCCACCCGCAGCCATTGGATTGGTC
>gene=chr20_549105-550105; species=canFam
TTTTTGTCCTGCCTGGGTGTCGGTTCCACCTGAGTATCTGGAG-AGCCAGAGGCAAGAGGGCATAACACGCCCCTTCATCCTCACTCTGCCTTTCGTTGCTGCCAAGGGCTTCCCGGTCC--CCAAACAGAGGAGCTGGAAGAGCCCACCTGTGAGTACAGAAGTGTCTATAGGGTTA----TTGAGACCTGGCAGGTGCCTTCTCTCTGGA---TGAGagctcacgcttcaattgagtggccaggctgggacttgaacccgtgtctccagccgctgagggctgttttttccgctttaaggggctgcctcCATGCTGATGACTCTAAGGACTTCCTGGCTGGGATCACCCTGCATTTTAGTCCACAAACACATGATTCATCCAGAAGGAAGATG--GGGCAGTGGGTGTTGAGGCCTGAGCTGGGGGCTGGGTAGTCTTCCTTGAGCCTGAGTGGGTGGACAGCTGCCCTCAGATGC--ACCAGGGCCACTGAACTGGGA
>gene=chr20_549105-550105; species=equCab
CTCTGGTCCTGCCCGGG-GTTGGTGCTGCCTGAGCATCTGG-G-AGCTTGAGGAGAGACGGCATAACACACGCCTTCATCCTCAC-CTACCTTTAGCGGCTGCCAAAAGCTT-----TCC--CCAAACAGAGGAGCTGCAAGAGCCCGCCTTGGAGTCCAGAACTGTCCTCAGGTTTTCTGCGTGAGGCTCGGCAGGTGCCCTCACTCTGGCATCTGTGagctcacatgtgaattgtgtggctgggctgggactcgaacccttgtctctagcctctgagggctattttttccgctTCAAGGGGCTGCCT-CATGCTGATGACTCCAAGGACTTCCTGGCTGGGATAACCCTGCCTTTTAGTCCAAAAACACATGATTCATCGCGAAGGAAGATGCTGTGCAGTGGGCACCGAGGCCTGAGCTGGGGGCTGGGTAGCTCCCCTGGGGCC--AGCGGGTGGACAACTGTCCTCAGACACCACCCGGGGCCACTGAGCTGGGC
>gene=chr20_549105-550105; species=gorGor
TTCTCGTCCTGCCCGTGGTTTGGTGCTGCCTGAGCAGCTTGAGAACCTGGAGGACGGATGGCATAACACATGCCTTCATCCTCAATCTGCCTTGAATGATTGCCAAGGACTTCCAAATCCCCCTAAACAGAGGAGCTGGAAGAGCCCACTTGGGAATCCAAAAGTGTCTGCAGCTCTGCTGTGTGAGCCCGGGTAGGTGCCTCCTCTCTGGCATCCATGagctcacacgtgaagtatgcagccaggctgggactcgaacctgtgtctgcagcctctgaagtctgttttttcctctttaaggggctgcctcCATGCTGATGACTCCAAGGACTTACTGGCTGGG-TAACCCTGCCTTTTCGTCTACAAACACATGATTCATGGTGAAGGAAGATGCTGGGCGGTGGGCATGGAAGCCTGAGCTGGGGGCTGGGTAGTTCCCCTTGAGCCCATGCAGATGGGCAGCTGTCCTCAGATGCCACCCGCAGCCATTGGGTTGGGC
>gene=chr20_549105-550105; species=panTro
TTCTCGTCCTGCCCGTGGTTTGGTGCTGCCTGAGCGGCTTGAGAACCTGGAGGACAGATGGCATAACACAGGCCTTCATCCTCAATCTGCCTTGAATGATTGCCAAGGACTTCCAAATCCCCCTAAACAGAGGAGCTGGAAGAGGCCACTTCGGAATCCAAAAGTGTCCGCAGCTCTGCTGTGTGAGCCCGGGTAGGTGCCTCCTCTCTGGCATCCATGagctcacacgtgaagtatgcagccaggctgggactcgaacctgtgtctgcagcctctgaagactgttttttccgctttaaggggctgcctcCATGCTGATGACTCCAAGGACTTCCTGGCTGGGATAACCCTGCCTTTTCGTCTACAA--ACATGATTCATGGTGAAGGAAGATGCTGGGCGGTGGGCATGGAAGCCTGAGCTGGGGGCTGGGAAGTTCCCCTTGAGCCCATGCAGATGGGCAGCTGTCCTCAGATGCCACCCGCAGCCATTGGGTTGGGC
>gene=chr20_549105-550105; species=papHam
TTCTTGCCCTGCCTGTGGTTTGGTGCTGCCTGGGAGGCTTGAGAACCTGGAGGACAGATGGCATAACACACGCCTTCATCCTCAATCTGCCTTGAATGATTGCCAAGGACTTCCAATTCCCCCTAAACAGAGGAGCTGGAAGAGACCACTTGGAAATCCAAAAGTGTCCGCAGCTCTGCTGTGTGAGCCTGGGTAGGTGCCTGCTGTCTGGCATCCGTGagctcacacgtgaagtatgtagccaggctgggacttgaacctgtgtctgcagcctctgaagactgttttttccgcttcaaggggctgcctcCATGCTGATGACTCCAAGGACTTCCTGACTGGGATAACCCTGACTTTTCGTCTACAAACACATGATTCATGGTGAAGGAAGATGATGGGCGGTGGGCATGGAAGTCTCAGCTGGGGGCTGGGTAGTTCCCCTTGAGCCCATGCAGATGGGCAGCTGTCCTCAGATGCCACCTGCAGCCATGAGGTTGGGC
>gene=chr20_549105-550105; species=ponAbe
TTCTTGTCCTGCCCGTGGTTGGGTGCTGCCTGAGCGGCTTGAGAACCTGGAGGACAGATGGCATAATACATGCCTTCATCCTCAATCTGTCTTGAATGATTGCCAAGGACTTCCAGTTCCCTCTAAACAGAGGAGCTGGAAGAGCCCACTTGGGAATCCAAAAGTGTCCGCAGCTCTGCTGTGTGAGCCCAGGTAGGTGCCTGCTCTCCAGCATCCATGagctcacacgtgaagtatgcagccaggctgggactcgaacctgtgtctgcagcctctgaagactgttttttccgctttaaggggctgcctcCATGCTGATGACTCCAAGGACTTCCTGGCTGGAATAACCCTGCCTTTTTGTCTACAAACACATGATTCATGGTGAAGGAAGATGCTGGGCGGTGGGCATGGAAGCCTGAGCTGGGGGCTGGGTAGTTCCCCTTGAGCCTATGCAGATGGGCAGCTGTCCTCAGATGCCACCCGCAGCCATTGGGTTGGGC
>gene=chr20_549105-550105; species=rheMac
TTCTTGTCCTGCCTGTGGTTTGGTGCTGCCTGGGAGGCTTGAGAACCTGGAGGACAGATGGCATAACACACGCCTTCATCCTCAATCTGCCTTGAATGATTGCCAAGGACTTCCAATTCCCCCTAAACAGAGGAGCTGGAAGAGACCACTTGGAAATCCAAAAGTGTCCGCAGCTCTGCTGTGTGAGCCTGGGTAGGTGCCTGCTGTCTGGCATCCGTGagctcacacgtgaagtatgcagccaggctgggacttgaacctgtgtctgcagcctctgaagactgttttttccgcttcaaggggctgcctcCATGCTGATGACTCCAAGGACTTCCTGACTGGGATAACCCTGACTTTTCATCTACAAACACATGATTCATGGTGAAGGAAGATGCTGGGCGGTGGGCATGGAAGTCTCAGCTGGGGGCTGGGTAGTT-CCCTTGAGCCCATGCAGATGGGCAGCTGTCCTCAGATGCCACCTGCAGCCATTAGGTTGGGC
>gene=chr20_568430-569430; species=hg19
ttttttttttttttttgagatggagtttcgctctggttgcccaggctggagtgcaatggcacaatcttggctcactgcaacttctgtctcccaggttcaagcgattcttccgcctcagcctccggagtagctgggattacaggcatgcaccaccacgccgggctaattttgtatttttagtagagatgggCACACCAactaaagaacatcaaagcccagagcgagaaccttcctccctttcccattttccttcaacttgttattaaggagaaagtctctgttcaatgctggtgtgtttttaacacctctcttaacacttacttccctttttaacagagaataggcctccagagcctttggcaggccaccggatctggctagaatgtgatgacattgttttgttttcattgtacttatttttatggctaccttctatttatggcacgagatactggttttccatttagggagggccctaaactttccttttgacataatat
>gene=chr20_568430-569430; species=bosTau
--------------------------------------------------------------------------------------------------------------------------------------------------------------------------------------------------CCAACCTAAGAACAACTGAGCCcagagtg-gaattttcctccctttcccattttccttcagcttgttgttgaggagaaagtctctgttgaatgctggtgtgtttttaacacctctcttaacacttacttccctttttaacagagagcaggcctccaaagccttcggcaggcagctggatctggcaagaatttaatgacattgttttgttttcattgtacttatttttatggttactttctatttatggcatgagatactggttttccatttatggagggatctaaagttcccttttgaaataatat
>gene=chr20_568430-569430; species=calJac
----------------------------------------------------------------------------------------------------------------------------------------------------------------------------------------------cacatcaactaaagaacatcaaagcccagagtgagaaccttcctccctttcctattttccttcaatttattattaaggagaaagtctctgttcaatgctggtgtgtttttaacacctctcttaacactgacttccctttttaaaggagaataggcctccagagccttcagcaggcaaccggatctggctagaatgtgatgacattgttttgttttcattgtacttatttttatggctaccttctatttatggcacgagatactgattttccatttatggagggctctaaagtttccttttgaaataatat
>gene=chr20_568430-569430; species=canFam
--------------------------------------------------------------------------------------------------------------------------------------------------------------------------------------------------------------------------------------------------------------------------------------------------------------------------------------------------------------------------------------------------------------------------------------------------------------------------------------------------------------------
>gene=chr20_568430-569430; species=equCab
----------------------------------------------------------------------------------------------------------------------------------------------------------------------------------------------CACACTGactagagaacagcaaagcccagagcgagaacctttctccctttccagttttccttcaacttgttattaaggagaaagtctctgttgaatgctggtgtgtttttaacacctctcttaacacttagtttccgttttaatggagagcaggcctccagagcctcaagcaggcagctggatctggcaagaatttaatgacattgttttgttttcattgtacttatttttatggtgaccttctatttatggcacaagatact-gttttccatttatggagggatctacagctcccttttgaaataatat
>gene=chr20_568430-569430; species=gorGor
tttttattttatttttgagatggagtttcgctctggttgcccaggctggagtgcaatggcacaatcttggctcactgaaacttctgtcttccgggttcaagcgattcttctgcctcagcctcccgagtagctgggattacaggcatgcaccaccacgccgggctaattttgtatttttagtagagatggg----------------------------------------------------------------------------------------------------------------------------------------------------------------------------------------------------------------------------------------------------------------------------------------------------------------------
>gene=chr20_568430-569430; species=panTro
ttttttttttttttttgagatggagtttcgctctggttgcccaggctggagtgcaatggcacaatcttggctcactgcaacttctgtctcccgggttcaagcgatgcttccgcctcagcctcccgagtagctgggattacaggcatgcaccaccacgccgggctaattttgtatttttagtagagatgggCACACCAactaaagaacatcaaagcccagggcgagaaccttcctccctttcccattttccttcaacttgttattaaagagaaagtccctgttcaatgctggtgtgttcttcacacctctcttcacacttacttcccttttgaacagagaacaggcctccagagcctttggcaggccaccggatctggctagaatgtgatgacattgttttgttttcattgtacttatttttatggctaccttctatttatggcacgagatactggttttccatttagggagggccctaaactttccttttgacataatat
>gene=chr20_568430-569430; species=papHam
ttttttttttttttttgagatggagtttcgctctggttgcccaggctagaatgcaatggcacaatcttggctcactgcaacttctgtttcccgggttcaagcgattctcttgcctcagcctcctgagtagctgggattacaggcatgcaccactacaccagactaattttgtatttttaatcgagatggg----ccaactaaagaacaccaaagcccagagcaagaaccttcctccctttcccattttccttcaacttgttattaaggagaaagtctgtgttcaatgccggtgtgtttttaacacctctcttaacacttacttccctttttaacagagaataggcctccagagccttttgcaggcaaccggatctggctagaatgtgatgacattgttttgttttcattgtacttatttttatggctaccttctatttatggcatgagatactggttttccatttatggagggcccgaaactttccttttgaaataatat
>gene=chr20_568430-569430; species=ponAbe
ctttttttttttttttgagatggagtttcgctctggttgcccaggctggaatgcaatggcataatcttggctcactgcaacttctctctcccgggttcaagcgattctcctgcctcagcctcctgagtagctgggattacaggcatgcaccactacgctgggctaattttgtatttttagtagagatgggcacaccaactaaagaacatcaaagcccagagagagaaccttcctccctttcccattttccttcaacttgttattaaggagaaagtctccgttcaatgctggtgtgtttttaacacctctcttaac----acttccctttttaacagagaataggcttccagagcctttggcaggcaaccggatctggctagaatgtgatgacattgttttgttttcattgtacttatttttatggctaccttctatttatggcacgagatactggttttccatttatggagggccctaaactttccttttgaaataatat
>gene=chr20_568430-569430; species=rheMac
ttttttttttttttttgagatggagtttcgctctggttgcccaggctagaatgcaatggcacaatcttggctcactgcaacttctgtttcccgggttcaagcgattctcttgcctcagcctcctgagtagctgggattacaggcatgcaccaccacaccagactaattctgtatttttaatcgagatgggcacgccaactaaagaacaccaaagcccagagcaagaaccttcctccctttcccattttccttcaacttgttgttaaggagaaagtctgtgttcaatgctggtgtgtttttaacacctctcttaacacttacttccctttttaacagagaataggcctccagagccttttgcaggcaaccggatctggctagaatgtgatgacattgttttgttttcattgtacttatttttatggctaccttctatttatggcatgagatactggttttccatttatggagggcccgaaactttccttttgaaataatat
>gene=chr20_572204-573204; species=hg19
ATGGCCTCCAACTGGCCTCCCTGCCTCCTGCCGACCCAGCCTCCACCAGTCATCAGGGTCTCTTTCTACCCGCAGCTCTGACCAGCCCTTGCCTTGGTGAGAGCCACAGCCTcccaacttccagtccagccccatctatcttcttttctcctcaccccaaagcccacacttagtcactcagagcctccatggggttcccctgctgcctgccgtaggcttgccctcctcaaggctggtgtatggctctctgctctactcgggttccttttcacctagacagccccctcccatccttcaacagcctcccagcatcactcctctgtgaagccttccttggctgtcccacccgcaggctggcttagctagctcctcttcagtgctccctaaaccactcacatcttccactttcagagccccgagcatgtggcatgcaaagcacattggtttggtttggttttgtacaaacctttccctttcctcagctccctgaaccccccagt
>gene=chr20_572204-573204; species=bosTau
GCAGCCTCCAACCAGCCTTCAGGCCTCCTGCTAATAGGGCCTCCACCGTCTACTGGAGGCTTTTTCTACCTGCACTCGTGACCAGTCCTTCCCTAGATGAGAGCCATGTCTTCCCACTTTCCAGTTCAGccctgtccagcttcttctcccctcac-gttcacccccaacttggctactctgagcttccagggggtccccctg----ctgccttaggctctc--tcctcaaggctggtgcatgaccctctcctttacacaggtccctttttacctagagaatcccccatgatcctttaagagtcacccagcaccactgtctgaagagacttcca-tgactatccctaccccaggccaccttagctgcctcctcttctgtgtt-------cc-cccgcctcttccaccagc--agtccagaggacctgtcatgc--------ttggtttggtttgattttttccaaacctctacctctcttcacctcctggaacgccctagt
>gene=chr20_572204-573204; species=calJac
GTGGCCTCCAACTGGCCTCACTGCCTCCTGCTGACCCAGCCTCCATCAGTCATCAGGGGCTCTTTCTACCTGCAGCTCTGACTAGCCCTTGCCTTGGTCAGAGCCACAGCCCCACCATttccagtccagccccatccagcttcttttctccttaccccaaagcccacacttagtcactcagatcctccatggggtccccctg----ctgccgtgggctctccctcctcaaggctggtgtatggctctcttttctactcaggttccttttcacccagacagccccctcgcatccttcaagaaccacccggcatcactcctctgcaaagcctttcctggatgtccctgccccaggctggcttcgcttgcttctctgcagtgctccctaaaccactcacatcttccactttcggagctctgagcacgtggcatgcaaagcacattggtttgggttggttttgtacaagcttctccctctcctcacctccctgta-cccccagt
>gene=chr20_572204-573204; species=canFam
--------------------------------------------------------------------------------------------------------------------------------------------------------------------------------------------------------------------------------------------------------------------------------------------------------------------------------------------------------------------------------------------------------------------------------------------------------------------------------------------------------------------
>gene=chr20_572204-573204; species=equCab
gtggcctccaatgggcgttcttgcttgctgccacctgggcctcctccGGTCACCCGGGCCTCTTTCCCCCTGCACCTCTGAGCAGTCTTCC-CTTAGTCAGAGCCGAGGCTCCCCACTCTCCAGTACGGCCCTGTCCGGCTTCTGAGACCCTCAG-------CCCCCACTCAGCCGC-CTGAGCCTCCATGAGGTCCCCCTG----CTGCCTCGGGCTCTCCCTCCTCAAGGCTGGTGAATGGCTCTCTCCTCCACACAGGCTCC-TTCGGCCTGGAGAATCCCCCTTAATCTTTCAAGAGTCACCCAGCCCCCGTCCTCGGCGAGGCCCTCC-TGATCGTCCGCGTCCTGGGCTGCCTCAGCCGCCTCCTCTTCTGTGCTCCTGCAGCC-CCTGCATCCTCCACATTCAGAGCTCTGAGC--------TGC--------TTGGGGGGGCTTGATTTTTTGCCAGCCTCTCCGTCTCCTCACCTCCctgcaccccccagc
>gene=chr20_572204-573204; species=gorGor
ATGGCCTCCAACTGGCCTCCCTGCCTCCTGCCGACCCAGCCTCCACCAGTCATCAGGGTCTCTTTCTACCTGCAGCTCTGACCAGCCCTTGCCTTGGTGAGAGCCACAGCCCCCCAACTTCCAGTCCAGCCCCATCTAGCTTCTTTTCTCCTCACCCCAAAGCCCACACTTAGTCACTCAGCGCCTCCATGGGGTTCCCCTGCTGCCTGCCGTAGGCTTGCCCTCCTCAAGGCTGGTGTATGGCTCTCTGCTCTACTCAGGTTCCTTTTCACCTAGACAGCCCCCTCCCATCCTTCAACAACCTCCCAGCATCACTCGTCTGTGAAGCCTTCCTTGGCTGTCCCCCCGGCAGGCTGGCTTAGCTAGCTCCTCTTCAGTGCTCCCTAAACCACTCACATCTTCCACTTTCAGAGCCCCGAGCACGTGGCATGCAAAGCACATTGGTTTGGTTTGGTTTTGTACAAGCCTTTCCCTTtcctcagctccctgaaccccccagt
>gene=chr20_572204-573204; species=panTro
ATGGCCTCCAAATGGCCTCCCTGCTTCCTGCCGACCCAGCCTCCACCAGTCATCAGGGTCTCTTTCTACCTGCAGCTCTGACCAGCCCTTGCCTTGGTGAGAGCCACAGCCCCCCAACTTCCAGTCCAGCCCCATCTAGCTTCTTTTCTCCTCACCCCAAAGCCCACACTTAGTCACTCAGAGCCTCCATGGGGTTCCCTTGCTGCCTGCCGTAGGCTTGCCCTCCTCAAGGCTGGTGTATGGCTCTCTGCTCTACTCGGGTTCCTTTTCACCTAGACAGACCCCTCCCATCCTTCAACAACCTCCAAGCATCACTCCTCTGTGAAGCCTTCCTTGGCTGTCCCACCCGCAGGCTGGCTTAGCTAGCTCCTCTTCAGTGCTCCCTAAACCACTCACATCTTCCACTTTCAGAGCCCCGAGCACGTGGCATGCAAAGCACATTGGTTTGGTTTGGTTTTGTACAAGCCTTTCCCTTTCCTCAGCTCCCTGAACCCCCCAGT
>gene=chr20_572204-573204; species=papHam
ATGACCTCCAACGGGCCACCCTGCCTCCTGCTGACCCAGCCTCCACCAGTCATCAGGGTCTCTTTCTACCTGCAGCTCTGACTAACCCTTGCCTTGGTGAGAGCCACAGTCccccagttttcagtccagccccacctaacttcttttctcctcaccccaaagcccatacttagtcactcggagcctccgtggggttccc-tg----ctg----aggctgtccctcctcaaggctggtgtatggctctctgctctactcacgttccttttcacctagacagccccctcccatccttcaagaaccacccagcatcattcctcttcaaagccttccttggctgtccccgccccgggctggcttagctagctcctcttcagtgctccctaaaccactcacatcttccactttcagagccctgaacacgtggcatgcaaagcacattggtttggtttggttttgtacaagcctttccctatcctcagctccctgaa-cccctagt
>gene=chr20_572204-573204; species=ponAbe
ATGGCCTCCAACTGGCCTCCCTGCCTCCTGCCGACCCAGCCTCCACCGGTCATCGGGGTCTCTTTCTACCTGCAGCTATGACCAGCCCTTGCCTTGGTGAGAGCCACAGCCccccaacttccagtctagccccatctagcttcttttctcctcaccccaaagcccacagttagtcacttggagcctccatggggttcccctg----ctgccgtaggctcgccctcctcaaggctggtgtatggctgtctgctgtactcaggttcctttacacctagacagcccccttccatccttcaagaacctcccagcatcactcctctgtgaagtcttccttggccgtccctgccccaggctggcttagctagctcctcttctgtgctccctaaacca-tcacatcttccactttcagagccctgagcatgtggcatgcaaagcacattggtttggtttggttttgtacaagcctttccctttcctcagctccctgaa-cccccagt
>gene=chr20_572204-573204; species=rheMac
ATGACCTCCAACGGGCCTCCCTGCCTCCTGCTGACCCAGCCTCCACCAGTCATCAGGGTCTCTTTCTACCTGCAGCTCTGACTAACCCTTGCCTTGGTGAGAGCCACAGTCCCCCAGCTTTCAGTCCAGCCCCACCTAACTTCTTTTCTCCTCACCCCAAAGCCCATACTTAGTCACTCGGAGCCTCCATGGGGTTCCC-TG----CTGCCGTAGGCTGTCCCTCCTCAAGGCTGGTGTATGGCTCTCTGCTCTACTCACGTTCCTTTTCACCTAGACAGCCCCCTCCCATCCTTCAAGAGCCACCCAGCATCACTCCTCTTCAAAGCCTTCCTTGGCTGTCCCCGCCCCGGGCTGGCTTAGCTAGCTCCTCTTCAGTGCTCCCTAAACCACTCACATCTTCCACTTTCAGAGCCCCGAGCACGTGGCATGCAAAGCACATTggtttggtttggttttgtacaagcctttccctctcctcagctccctgaa-cccctagt
>gene=chr20_576105-577105; species=hg19
GTCAGGGCCTGGAAGGAGATCCCACCCAGAATCCCCGGGAATTCGCTGTAATTGGTCAAAGGCCACATTGTGTAGTGTGAGAAATCAGGACGTGAGGAAAAGGCGGACAGGAGACACCAAAACACCCACGCCCCAGGGCCCACTATAAAAAGCACATTTAAAAACACCAGACTGGAAAAGTTttattattattattattattTTTTAAATAGCAAAAGCGAGTCCCCCCAGGAGGCGCACTGCAGCTGCGGCTGTGGCGGTTCCCAGGTGATGTCAGTCCTGGCCAGGCGCCAGTCCCGGCCCCTTGGAGACGGTCTTGGTGGGTTCAGCTTGACTGTTTTTCCTTCCTGAGACTTGAGGACACCTTCCTGTCTCAAAGAAGGAAGCCTTTCCAGGGCTTTCTGAAAGCCAGGGGCAGGGGAGGCGGTGGGCCTGGGCTGCAAGGGCAGAGAGAGGCAGGGAAGGTGGGTGGGGGTGGGGAGGAGCGGGGGCTGCCTCTG
>gene=chr20_576105-577105; species=bosTau
ATCAGAGACTGGAAGGAGGTCCCACCCAGCATCCCCGGGAATTAGCTGGAATTGGTCAAAGATTGCATTGTGTAGTGTGA-AAGTCAGGACGTGAGGAAAAAGCGGAGGGTGGACACCAAAACACCCACGCCCCAGGGCCCACTATAAAAAGCACATTCGAAAACATCAGACTGGAAATGttttttttttattattattattttttaaataGCCAAAGCTCGTCCCCCCAGGAGGCGTGTTGCAGCTGCGGCCGTGGCAGTTCCCAGGTGATGTCAGTCCTGGCCTCGTGCCAGCCCCGGCCCCTTGGAGACGGTCTTGGTGGGTTCAGCTTGACTGTTTTTCCTTCCTGAGACTTGAGGACACCTTCCTGTCTCAAAGAAAGCAGCCTTTCCAGGGCTTTCTGAGAGCCTggggtggaggaggtggtgggcctgggctgagaggagagagggaggcaggggaagtaggtgagggtggggaggaggggaggCTGCTTCGA
>gene=chr20_576105-577105; species=calJac
GTCAGGGCCTGGAAGGAGATCCCACCCAGAATCCCCGGGAATGTGCTGTAATTGGTC-AAGGCTACATTGGGTAGTGTGAGAAATCAGGACGTGAGGAAAA-GCAGGCGGGAGACACCAAAACACCCACGACCCAGGGCCCACTATAAAAAGCACATTTAAAAACACCAGACTGGAAAAGtt---ttattattattattattttttaaataGCAAAAGCAAGTCCCCCCAGGAGGCGCGGTGCAGCTGCGGCTGTGGCGGTTCCCAGGTGATGTCAGTCCTGGCCAGGCGCCAGCCCTGGCCCCTTAGAGACGGTCTTAGTGGGTTCAGCTTGACTGTTTTTCCTTCCTGAGACTTGAGGACACCTTCCTGTCTCAAAGAAGGAAGCCTTTCCAGGGCTTTCTGAAAGCCAGGGGCAGGGGAGGCAGTTAGCCTGGGCTGTAAG----------GGCAGAGAGGC--AGTGGGGGTGGGAAGAAGCAGGGGCTGCCTCTG
>gene=chr20_576105-577105; species=canFam
GTCAGAGACTGGAAGGAGGTCCTGCCCAGAATCCCCAGGAATTAGCTGGAATTGGTCAAAGGCTACATTGTGTGGTGTGA-AAATCAGGACTCGTGGAAACAGGGGAGGGGGGACACCCAAACAACCACACCCCAGGG-CCACTATAAAAAGCACATTTAAAAACACCAGACTGGAAATGtttttttattattattattattttttaaataGCAAAAGCACGTCCCCCCAGGAGGCGTGTTGCAGCTGCGGCCGAGGCAATTCCCAGGTGATGTCAGGCCTGGCCTGGCGCCAGCCCTGGCCCCTTGGAGACGGTCTTGGTGGGTTCAGCTTGACTGTTTTTCCTTCCTGAGACTTGAGGACACCTTCCTGTCTCAAAGAAAGCAGCCTTTCCAGGGCTTTCTGAGAGTCAGGGGTGGGGGTGGGGGTGAGCCTGGGCTGAAAGGGGAGGGAGACGCGGGGGGGG-----------------------------------
>gene=chr20_576105-577105; species=equCab
GTCAGAGATTGGAAGCAGGTCCCACCCAGAATCCTCGGGAATTAGCTGGAATTGGTCAAAGGCTACATTGTGTGGTGTGA-AAATCAGGACGTAGGG-----GGGGGGGGGAGACACCAAAACACCCACGCCCCAAGGCCCACTATAAAAAGCACATTTAAAAACA-CAGACTGGAAACGtttttt-actaatattattattttttaaataGCAAAAGCGCGTCCCCCC-GGAGGCGTGTTGCAGCTGCGGCCCGGGCAGTTCCCAGGTGATGTCAGTCCTGGCCGGGCGCCAGCCCCGGCCCCTTAGAGACGATCTTGGTAGGTTCAGCTTGACTGTTTTTCCTTCCTGAGACTTGAGGACACCTTCCTGTCTCAAAGAAAGCAGCCTTTCCAGGGCTTTCTGAGAGCCAggggtgggggaggcgg-gggcctcggctgagagggaggggaagg----------tgggcgagggtggagaggaggggaggC--CATCGA
>gene=chr20_576105-577105; species=gorGor
------------------------------------------------------------------------------------------------------------------------------------------------------------TTTAAAAACACCAGACTGGAAAAGtt---ttattattattattattttttaaataGCAAAAGCAAGTCCCCCCAGGAGGCGCGCTGCAGCTGCGGCTGTGGCGGTTCCCAGGTGATGTCAGTCCTGGCCAGGCGCCAGTCCCGGCCCCTTGGAGACGGTCTTGGTGGGTTCAGCTTGACTGTTTTTCCTTCCTGAGACTTGAGGACACCTTCCTGTCTCAAAGAAGGAAGCCTTTCCAGGGCTTTCTGAAAGCCAGGGGCAGGGGAGGCGGTGGGCCTGGGCTGCAAGGGCAGAGAGAGGCAGGGAAGGTGCGTGGGGGTGGGGAGGAGCGGGGGCTGCCTCTG
>gene=chr20_576105-577105; species=panTro
GTCAGGGCCTGGAAGGAGATCCCACCCAGAATCCCCGGGAATTCGCTGTAATTGGTCAAAGGCCACATTGTGTAGTGTGAGAAATCAGGACGTGAGGAAAAGGCGGGCGGGAGACACCAAAACACCCACGCCCCAGGGCCCACTATAAAAAGCACATTTAAAAACACCAGACTGGAAAAGTTttattattattattattattTTTTAAATAGCAAAAGCGAGTCCCCCCAGGAGGCGCGCTGCAGCTGCGGCTGTGGCGGTTCCCAGGTGATGTCAGTCCTGGCCAGGCGCCAGTCCCGGCCCCTTGGAGACGGTCTTGGT-GGTTCAGCTTGACTGTTTTTCCTTCCTGAGACTTGAGGACACCTATCTGTCTC-----------------------------------------------------------------------------------------------------------------------------
>gene=chr20_576105-577105; species=papHam
GTCAGGGCCTGGAAGGAGATCCCACCCAGAATCCCCGGGAATTCGCTGTAATTGGTCAAAGGCTACATTGTGTAGTGTGAGAAATCAGGACGTGAGGAAAAGGTGGGCGGGAGACACCAAAACACCCACGCCCCAGGGCCCACTATAAAAAGCACATTTAAAAACACCAGACTGGAAAAGTTttattattattattattattTTTTAAATAGCAAAAGCGAGTCCCCCCAGGAGGCGCGCTGCAGCTGCGGCTGTGGCGGTTCCCAGGTGATGTCAGTCCTGGCCAGGCGCCAGTCCCGGCCCCTTGGAGACGGTCTTGGTGGGTTCAGCTTGACTGTTTTTCCTTCCTGAGACTTGAGGACACCTTCCTGTCTCAAAGAAGGAAGCCTTTCCAGGGCTTTCTGAAAGCCAGGGGCAGGGGAGGCGGTGGGCCTGGGCTGCAAGGGCAGAGAGAGGCAGGGAAGGTGGGTGGGGGTGGGGAGGAGTGGGGGCTGCCTCTG
>gene=chr20_576105-577105; species=ponAbe
------------------------------------------------------------------------------------------------------------------------------------------------------------------------------------------------------------------------------------------------------------------------------------------------------------------------------------------------------------------------------------------------------------------------------------------------------------GGCAGAGAGAGGCAGGAAAGGTGTGTGGGGGTGGGGAGGAGCGGGGGCTGCCTCTG
>gene=chr20_576105-577105; species=rheMac
GTCAGGGCCTGGAAGGAGATCCCACCCAGAATCCCCGGGAATTCGCTGTAATTGGTCAAAGGCTACATTGTGTAGTGTGAGAAATCAGGACGTGAGGAAAAGGTGGGCGGGAGACACCAAAACACCCACGCCCCAGGGCCCACTATAAAAAGCACATTTAAAAACACCAGACTGGAAAAGTTttattattattattattattTTTTAAATAGCAAAAGCGAGTCCCCCCAGGAGGCGCGCTGCAGCTGCGGCTGTGGCGGTTCCCAGGTGATGTCAGTCCTGGCCAGGCGCCAGTCCCGGCCCCTTGGAGACGGTCTTGGTGGGTTCAGCTTGACTGTTTTTCCTTCCTGAGACTTGAGGACACCTTCCTGTCTCAAAGAAGGAAGCCTTTCCAGGGCTTTCTGAAAGCCAGGGGCAGGGGAGGCGGTGGGCCTGGGCTGCAAGGGCAGAGAGAGGCAGGGAAGGTGGGTGGGGGTGGGGAGGAGTGAGGGCTGCCTCTG
>gene=chr20_595142-596142; species=hg19
GAAAAAGACTaatgacagttagcatttattgagggcttactttgtgtcaagaattCATAGGTGTATATTCACAACCTTAACTTCAGTGAGACAAGTAAAATGCATTTCTCTCTCATTCAAGGCCTTTGGAGGTAGGGCTGCTCTGGCATTCCACAGtgtggtcgccagcttccaagattgccagcaatgatccttgcctcctagtattcatctgcgtgtgtagaaccctcccccattgaatcagatttgactcatgtgaccaaaagaatatgacagaagtgacggtatgtgacttctgaatgtagctcataaaggcattgagctcctgccttgttctcttgagtcatttactctggggacagcagccaccatgccatgaggacactcaagccgtctgtggagagagaccaaggtccctagcctacagccatcaccaatttgccagccaagtgagtgagcctccttggatgtggatcctGAATTCCTGACCTGCAGGACCT
>gene=chr20_595142-596142; species=bosTau
AAAAGAGATTAATGGTAGTTAGCATTTAATGAGGACCTACTGTGTGCCAAGAACTCATAGATATATAATCACAATCTTAATTTCAGTTAGGCAAATAGAATGTATTTCTCTTTCATTCAAGGTGTTT---------GCAGGTAGGGC------TGGTCTGACATTCCATAGTGTACatagcttccagtgatccttgttccc---tg-tcacccccttgtgtagacacctcccccattgaatcagatctgacttTGATGGTAGAATCGAGGTGATAAAGATAacatcatgtgacttcccaatgcagattataaaggTACTtagtttctgccttgttctcttgaatctctaactgtggggatggcaaccacca-atcaggag-acattcaagttgtctatagagaggaactgaggcccccagcctacagccagcaccaacttg-gagccatgtgactgaacctcccttgatgtggatcctGGATTCCCAACCTGCAAGAACT
>gene=chr20_595142-596142; species=calJac
GAAAAAGACtaatgagagttggcatttattgagggcttactttgtgtcaagaattCACAGGTGTATATTCACAACCTTAACTTCActtaaacaagtaaattgtatttctctcatattcaaggcctttagaagtagtgccgctctggcattccatggtgtggtcaccagcctacaagactgccaacaatgacccttgccgcctggtattcatcagcgtgt---gacccctatcccgttgattcagatttgagttgtgtgaccaaaagaatatggcagaagtgacagtacatgatgtctgaatctagctcataaaggcattgagctcctgtcttgttctcttgagtcattgactctggggacagcagccaccatgccatgaggacactcaagctgtctgtggagaggaactgaggtcctcagcctgcagccatcaccagtttgccagccaagtcagtgagcctccttggatgtggatcctgaattcctgacgtgtaggacct
>gene=chr20_595142-596142; species=canFam
GAAGAAGATGAATGGTAGT----ATTTATGGAGGGCCTATTTTGTGTCAAGAACTCATAGATGTA---TTACGATCTTAAGTTCAGTTAGGTGAATGGAACATATGTCTCTGTCATTCAGAACGTTT---------GCAGGTCTGGTGCTCTGTGCTGtggtat-------------------ccagtgatccccgtttcctggtactcacccac-tgtgtagacccttgcctcactgaaccacttctgacttgtgtgacc-agaagaatttg--gaagtgatagtatgtgccttttgaacctagctgatgagagccttga------gccttggtctcttgaatcactcactctggggacagcagccgcccggtgctgaggatattcaagttgtctgtaaag--------aggtccccagcccacaggcagcacccatgggccacccctgtgagtaagcctccttggatgtggatcttGAATT-CTGACCCAAAGGAACT
>gene=chr20_595142-596142; species=equCab
GAAAAAGGCTGATGATAGC----ATTTATGGAGGGCCTACTTTGTGTCAAGAACACACGGATAGGTAATCACAACCTTAAGTTCAGTTAGGAAAATAAAATGTGTCTGTCCCCGGGAGGAGGTGGCGGGTG---GGGCTGATCCGACATTCCAG--tgtggtagcctgcctccaagatcgccctcgatgacccttgtctcggggtggtctccccctcgtgtacactcctcccacactgaatcagatc---------tgacc-aaagaacagagcagaagtggcggcgcgtgacttctggatctagctgatacaggttttgagcttctgccttgttctcttgaatcactcactctggggacagccgcccccacgccatgaggtcactccacttgtcagtaaagtggagccgaggtccccagccaacagccagcaccaaattgccaaccatgcaagtgagtttccttggctgtggatcctgatttcctgacccacaggaact
>gene=chr20_595142-596142; species=gorGor
GAAAAAGACTaatgacagttagcatttattgagggcttactttgtgtcaagaattCATAGGTGTATATTCACAACCTTAACTTCAGTGAGACAAGTAAAATGCATTTCTCTCTCATTCAAGGCCTTTGGAGGTAGGGCTGCTCTGGCATTCCACAGtgtggtggccagcctccaagattgccagcaatgatccttgcctcctagtattcatctgtgtgtgtagaaccctcccccattgaatcagatttgactcatgtgaccaaaagaacatg-cagaagtgacagt-tgtgacttctgaatctagctcataaaggcattgagctcctgccttgttctcttgagtcatttactctggggacagcagccaccatgccatgcggacactcaagccgtctgtggagagagaccaagg-ccccagcctacagccatcaccaatttgcc-gccaagtgagtgagcctccttggatgtggatcctGAATTCCTGACCTGCAGGACCT
>gene=chr20_595142-596142; species=panTro
GAAAAAGACTAATGACAGTTAGCATTTATTGAGGGCTTAGTTTGTGTCAAGAATTCATAGGTGTATATTCACAACCTTAACTTCAGTGAGACAAGTAAAATGCATTTCTCTCTCATTCAAGGCCTTTGGAGGTAGGGCTGCTGTGGCATTCCACAGtgtggtcgccagcctccaagattgccagcaatgatccttgcctcctagtattcatctgcgtgtgtagaaccctcccccattgaatcagatttgactcatgtgaccaaaagaatatgacagaagtgacagtatgtgacttctgaatctagctcataaaggcattgagctcctgccttgttctcttgagtcatttactctggggacagcagccaccatgccatgaggacactcaagccgtctgtggagagagacaaaggtccctagcctacagccatcaccaatttgccagccaagtgagtgagcctccttggatgtggatcctgaattcctgacctgcaggacct
>gene=chr20_595142-596142; species=papHam
GAAAAAGACtaataagagttagcatcaattgagggcttactttgtgtcaagaattCATAGGTGTATATTCACAACCTTAACTTTAGTTAGACAAGTAAAATGCATTTCTCTCTCATTCAAGACCTTTGGAGGTAGGGCTGCTCTGGCATTCCGTGGtgtggtcgccggcctccaagattgccagcaatgatccttgcctcctggcattcatctgtgtgtgtagaccccgcccccattgaatcagatttgactcatgtgaccaaaagaatatgacagaagtgacagtatgtgacttctgaatctagctcataaaggcattgagctcctccctttttcttttgagtcatttactctggggacagcagccaccatgccatgaggacactcaagccatctgcggagagggactaaggtccctagcctacagccgtcaccaatttaccagccaagtgagtgagcctccttggatgtagatcctGAATTCCTGACCTGCAGGACCT
>gene=chr20_595142-596142; species=ponAbe
GAAAAAGACTaatgacagttagcatttattgagggcttactttgtgtcaagaattCGTAGGTGTATATTCACAACCTTAACTTCAGTGAGACAAGTAAAATGCATTTCTCTCTCATTCAAGGCCTTTGGAGGTAAGGCTGCTCTGGCATTCCGTGGtgtggtcgccagcctccaagattgccagcaatgatccttgcctcctagtattcatctgcatgtgtagacccctcccccattgaatcagatttgactcatgtgaccaaaagaatatgacagaagtgacagtatgtgacttctgaatctagctcataaaggcattgagctcctgccttgttctcttgagtcatttactctggggacagcagccaccatgccatgaggacactcaagccgtctgtggagagaggccaaggtccctagcctacagccatcaccaatttgccagccaagtgagtgagcctccttggatgtggatcctgaattcctgacctataggacct
>gene=chr20_595142-596142; species=rheMac
GAAAAAGACTAATAAGAGTTAGAATCTATTGAGGGCTTACTTTGTGTCAAGAATTCATAGGTGTATATTCACAACCTTAACTTGAGTTAGACAAGTAAAATGCATTTCTCTCTCATTCAAGGCCTTTGGAGGTAGGGCTGCTCTGGCATTCTGTGGtgtggtcgccggcctccaagattgccagcaatgatccttgcctcctggcattcatctgtgtgtgtagacccctcccccattgaatcagatttgactcatgtgaccaaaagaatatgacagaagtgacagtatgtgacttctgaatctagctcataaaggcattgagctcctccctttttcttttgagtcatttactctggggacagcagccaccatgccatgaggacactcaagccatctgcggagagggactaaggtccctagcctacagccgtcaccaatttaccagccaagtgagtgagcctccttggatgtagatcctGAATTCCTGACCTGTAGGACCT
>gene=chr20_603394-604394; species=hg19
GCCCTGCCAGTAAACAGGATCTCTGGGCAACTGCCTGAGAACCCTGCCCAGTGCCCCAGAGGCCCTGACGTGCTCCTTCCTGAGCTATAAATCAGGTACCTTCCAGCTGTGTGACATCCTGGATTTGATGGGGAAGGCAGAGCAGACAGATTTGTTGCAAAGAGCTGTGCActgcaccttgatttccttgttagcaaaataggaaggataggagcgttgacttcaagctgtggctgtgaaatcgagtgagataatgcatgaaattcctctgtaaacAGAGATGCTTCAAGGACGCATTAGTGGGTGGAGGCACAGGgagcaaatcccaactctgccgctgagctctgtgtcttcacctgtaaaatggggttaatgtgaatcactaacttcctagggctattgagggattcaaaaatggagagaaaagtcttagtacccaatgaacgtgcaatagatattagctgttattaATGGTAACTATTACCATAATGATAAAGAAT
>gene=chr20_603394-604394; species=bosTau
GTCCTGCCAGTAAACAGGATTTCTGGGCAACTGCCTGAGAACCCTGCCCCACACCCCAGAGGCCTTGAGTTGCTCCTTCCTGCGCTATAAATCGGGTCCCTTCCAGC--TGTGACATCCTGGATCTGCTGGGGGAGGTGAGGCAG-CAGATTGGTTGGAAAGagctgtgcactgcccctcaacattcttatcagcaaaatgggaatgagaggaggatggacttcagggcacgactgtgatgtccaatgagatgaagcgtg-aagtccctgctaaactgaggtgctCCAAGGACT-CATGGTGGGCAGTGGCACAGGGGCCAAATCCCAGCTCCGCTGctgagctcagtctcttcacccgtaaaatggggttaa-gtgagtcattaacttc-tagggttgttgagagattcaaa-atgcagaggaaattcttagcacttaggagacgtgtaatagttgttagctgttattGATGGTAATTATTCTAATAATGATAGAGATT
>gene=chr20_603394-604394; species=calJac
GCCCTGCCAGTAAACAGGATCTCTGGGCAACGGCTTGAAAATCCTGCTAAGTGCCCCAGAGGCCCAGACGTGCTCCTTCCTGAGCTATAAATCGGGTCCCTTCCAGCTGTGTGACATCCTGGATTCGACGGGGGAGGCAAGGCAGACAGATCTGTTGGAAAGAGCTGCGCActgcaccttgattttcttgttagcaaaataggaatgacaggagcattgacttcaaggagtggctgtgaaatcgagtgagataatgcgtgaaagtcctctgagaaAAGAGATGCTTCAAGGACCTATTAGTGGTTGGAGGCACAGGGAGCAAATCCCAACTCTGCCGCTGAGATC--TGtcttcatctgtaaaatggggttaatgtgaatcactaacttcctagggctactgagggattcaaaaatgcagagaaaagtcttagtacccagtgaacatgcaatagaagttagctgttgttAGTGATAACTACTCCAATAATGATAAAGAGT
>gene=chr20_603394-604394; species=canFam
GCCCTGCCAGTAAACAGGATCTCTGGGCAACTGCCTGAGAATCCTGCTCACTG-CCCAGAGACCTTGACTTGCTCTTTCCTGTGCTATAAATCGGGCTTCTTCCATC--TGTGACATCCTGGATCTGCTGGGGGAGGTGAGACAGGCAGATTTGTTGCAAGGAACTGTACActgcacctcagttttcttgtcagcaaaatgggaatgataggaggatgtgtttcaaggcatgactgcgaggttgaatgagataatg-aag-aagtccttggtaAATAGAGTTGTTCCATGGACCCTTGAGGGGGTAAAGGCACAAAGCACAAACCCTAGCTCTGCCACCAAGGtcagcctcattgtctgcaaaataggatgaatgtgagtcactaatgtcataagattgttgagagattcaaa-atgcaaaggaaattcttagcacgcagtaaacatgcaata---gtttgcttttattAACAGTAATTATTCTAATAATGATAGAGGAT
>gene=chr20_603394-604394; species=equCab
GCCCTGCCAGTAAACAGGATTTCTGGGCAAGCGCCTGAGAGCCTTGCCCGGTGCCCCAGAGGCCTTGGCTTGCTCCTTCCTGCACTATAAATCAGGTCCCTTCCAGC--CGTGACATCCGGGACCTGCTGGGGCAGGTGGGGCCGGCAAA-ATGTGGCAAAGagctgtgcacggcacctcgattttgttgtcagcacaatgggaatgacaggagtgcgaacttcaagttgtgaccgtgaagatgaatgagataacgcatg-aagtccttaATAAACGGAGGCGCTCCATGGACCCCTGCGCGGGTAGAGGCACGGGGACCACATCCCGGCTCTGCCActgagctcagtctcttggcctggaaaatggggttcatgtgagtcgttaacctcctagggttgttgagaaactcaaa-atgcagagggaattcttagcatccaggaaacatgcgatagtggttagctgttattaACGGTAATTATTCTAATAATGGTAGAGCAT
>gene=chr20_603394-604394; species=gorGor
GCCCTGCCAGTAAACAGGATCTCTGGGCAACTGCCTGAGAACCCTGCCCAGTGCCCCAGAGGCCCTGACGTGCTCCTTCCTGAGCTGTAAATCGGGTACCTTCCAGCTGTGTGACATCCTGGATTTGATGGGGAAGGCAGG-CAGACAGATTTGTTGCAAAGAGCTGTGCActgcaccttgatttccttgttagcaaaataggaaggataggagcgttgacttcaagctgtggctgtgaaatcgagtgagataatgcatgaaattcc-ctgtaaacAGAGATGCTTCAAGGACGCATGAGTGGGTGGAGGCACAGGgagcaaatcccaactc-gccgctgagctctgtgtcttcacctgtaaaatggggttaatgtgaatcactaacttcctagggctattgagggattcaaaaatggagagaaaagtcttagtacccaatgaacgtgcaatagatattagctgttattaATGGTAACTATTACCGTAATGATAAAGAAT
>gene=chr20_603394-604394; species=panTro
GCCCTGCCAGTAAACAGGATCTCTGGGCAACTGCCTGAGAACCCTGCCCAGTGCCCCAGAGGCCCTGACGTGCTCCTTCCTGAGCTATAAATCGGGTACCTTCCAGCTGTGTGACATCCTGGATTTGATGGGGAAGGCAGGGCAGACAGATTTGTTGCAAAGAGCTGTGCACTGCAccttgatttccttgttagcaaaataggaaggataggagcgttgacttcaagctgtggctgtgaaatcgagtgagataatgcatgaaattcctctgtaaacAGAGATGCTTCAAGGACGCATTAGTGGGTGGAGGCACAGGgagcaaatcccaactctgccgctgagctctgtgtcttcacctgtaaaatggggttaatgtgaatcactaacttcctagggctattgagggattcaaaaatggagagaaaagtcttagtacccaatgaacgtgcaatagatattagctgttattaATGGTAACTATTACCATAATGATAAAGAAT
>gene=chr20_603394-604394; species=papHam
GCCCTGCCAGTAAACAGGATCTCTGGGCAACTGCCTGAGAACCCTGCCCAGTGCCGCAGAGGCCCTGACGTGCTCCTTCCTGAGCTATAAATCGGGTACCTTCCAGCTGTGTGACATCCTGGATTTGATGGGGAAGGCAGGGAAGACAGATTTGTTGCAAAGAGCTGTGCActgcaccttgatttccttgttagcaaaataggaaggataggagcattgacttcaaggagtggctatgaaatcgagtgagataacgcatgaaagtcctctgtaaacAGAGATGCTTCAAGGACCCATTCGTGGGTGGAGGCACAGGGAACAAATCCCAATTCTGCCActgagctctgtgtcttcatgtgtaaaatggggttaatgtgaatctctaacttcctagggctactgagggattcaaaaatgcagagaaaagtcttagta-ccaatgaacgtgcactagatgttaactgttattaATGGTAACTATTACAATAATGAGAGAGAAT
>gene=chr20_603394-604394; species=ponAbe
GCCCTGCCAGTAAACAGGATCTCTGGGCAACTGCCTGAGAACCCTGCCCAGTGCCCCAGAGGCCCTGACGTGCTCCTTCCTGAGCTATAAATCGGGTACCTTCCAGCTGTGTGACATCCTGGATTCGATGGGGAAGGCAGGGCAGACAGATTTGTTCCAAAGAGTTGTGCActgcaccttgatttccttgttagcaaaataggaaggataggagtagtgacttcaagcagtggctgtgaaatcgagtgagataatgcatgaaagtcctctgtaaacAGAGATGCTTCAAGGACCCATTAGTGGGTGGAGGCACAGGgagcaaatcccaactctgccgctgagctctgtgtcttcatctgtaaaatggggttaatgtgaa---------tcctagggctattgagggattcaaaaatgcagagaaaagtcttagtacccaatgaacgtgcaatagatgttagctgttattaATGGTAAGTATTACAATAATGATAGAGAAT
>gene=chr20_603394-604394; species=rheMac
GCTCTGCCAGTAAACAGGATCTCTGGGGAACTGCCTGAGAACCCTGCCCAGTGCCGCAGAGGCCCTGACGTGCTCCTTCCTGAGCTATAAATCGGGTACCTTCCAGCTGTGTGACATCCTGGATTTGATGGGGAAGGCAGGGAAGACAGATTTGTTGCAAAGAGCTGTGCACTGCAccttgatttccttgttagcaaaataggaaggataggagcattgacttcaaggagtggctatgaaattgagtgagataatgcatgaaagtcctctgtaaacAGAGATGCTTCAAGGACCCATTCGTGGGTGGAGGCACAGGGAACAAATCCCAACTCTGCCGctgagctctgtgtcttcatgtgtaaaatggggttaatgtgaatctgtaacttcctggggctactgagggattcaaaaatgcagagaaaagtcttagtacccaatgaacgtgcactagatgttaacagttattaatggtaactattaCAATAATGATAGAGAAT
>gene=chr20_614204-615204; species=hg19
TGGCCTCTTAAGGCTCCCACTGCATTGTTCCTGTCTGATTATGGAAGCCCCCAAGCCAAGGCGGCCCCTCGGCTCTGCCTGCGGAAAGTTTTCCCTTCACCTGCGCAGACCAGGCCGATGTGGCCTCCAGAATGGAGGGGTCAGCCTAGGTTGCCTGTGACAACTCTGAAAGGCCTTAGGAGGCACAGCATCTCAAGTGCACACCCGAGTATGGCGTGATCTGCAAGGGGAATAGGGGCTGGGGGGAGACATAGGCTTTGAAGATGAATCAGGCTGGAGCAGGGTGGAAGTGGGCTCAGGGAGATGGAGCAGGAGGGGTTGGTCAGGGAAGAGGGAGCTCAAGGGAGGAGACATAAGCGCAGAGAGTGAGATAGATAGGGACCCAGCAGCAAGTGGGCTCAGAGAGGGGCTGTGGTGCAGAGAGAATGAGACTCAGATGGGGGCTGTAGACTCAGAGAGAGAGATGGGGACAAAAGGGGAGTGGGGGCTCAGGCAAAGGG
>gene=chr20_614204-615204; species=bosTau
CAGCCTCTCAAAACTCCCACTGCTC-GTCCCTCTCTAGTTATGGAAGCCCCCA----GAGGTGGCTCCTCAGCCCT-------GCCTGCTCTCCCTTCTTCAT---AGAAGATGACAGTGTGGACCCCAGAGTGGAGG-GCCTGTCTAGCTGACCTGTGA---CTTCCAAGCCCTGTAGATGGCACAGCAGCCCAAGTGGGTACTTG-GTAGTGTGCAGTGTGCAAGGAGGTGGGGGGCTAGGAGGCCA--------------------------GACTGGGGGTAGAAATGGGCTCAGAGAG----AGGGATGGGGGAAGAGGAGTGGAGAGGGTCTTCAA---GGGAGATGTGAGAGCAGAGAGTGAAATACACTGGGACTTGGTGAGACAGGGACTCAGAGAGAGGCC-TGGGGCACGGAGAGAAGG--------AGGGTCTGTAGACTCAGAGAGGAGAAT-GGGCCTAGGGCGA--AGAAGACTCAGGCAGGAGG
>gene=chr20_614204-615204; species=calJac
TGGCCTCTTAAGGCTCCCACCATGTGGTCCCTGTCTGATTATGGAAGCCCCCAG-CCAAGGTGGCTCCTCAGCTCTGCCCATGGAAAATTCTCCCTTCACCTTTGCAGACCAGGCCTGTATGGCCTCCAGAATGGAGGAGTTGGCCTGGAGGGCTTGTGACACCACCGAAGGGGCTTAGGAGGCACAGCATCGCAAGTGCATGCCCGTGTGTTGCATGTTCTGCAAGGGGAATAGGGACT-GGGGGAGACACAGGCTCTGAAGATGAGTCAGGCTGGAGCAGGGTAGAAGTGGGCCCAGGGAGATGGAGCAGGAGGGGTTGGTCAGGGAAGAGGGAGCTCAAGGGAGGAGATGTAAGCACAGTGAGTGAAATAGACAGGGACCCAGTGGTGAGGGAGCTCAGAGAGGGGCTGTGGTGTAGAGAGAATGAGACTCAGATGGGGGTTGTAGACTC--TGGGGTGGGTGGAGACAAAAGGGAAGTGGGGGCTCAGACAAGGGG
>gene=chr20_614204-615204; species=canFam
TGGCCTCTCAAAACTCACACGGCGAGGTCCTTCTCTGG-TATGGAAGCCCCTA-AGTGAGGTAGCCCTTGAGCTCTGCT---AGTTCGTTCTCCTTCCTCTTTTGTAGAACGGGGCAGTGTGGTCCCCATAATGGGGA-GTCTGCCTAGATGCCCTGTGA---CCCCCAAGGCCTTTAGATGGCATGGCATCTTAAGTGGATAGCTGAGCATTGTGTGGTGTGCAAGGGGGTTGGGGGCTATGGGCACATG----------------------GGGGCTCAGAGAGAG-GGGAGAGAGGGTAG----AGGCAT----------------AGAGATGT-----------------GAACAGAGAGAGTGAAAGAAACAGGTACTTGGTGAGACAGGGTCTCAGAGGGAGGCT-GGGGGCACAGAGGGTGGGGCTCAGATGGAGGTTGCAGACTTAGCGAAGGGAATGGGGACTGGGGG----TAAAGGCTCAGACAGAAGG
>gene=chr20_614204-615204; species=equCab
TGGCCTCTTACCACTTCCACTCCTCGGTCCCTCTCTGGTTATGGAAAACCCCA-tgtgaggtgaccctc-aactctgctgg-agtgagttttcccttctcctttgcagaacAGGGCAGTGTGTCTCCCAGGATGAGGG-ATCTGCCTAGAGGCCCTGTGA---CCCCTGAGGCCTTCAAATGGCACAGCATCTCAAAAGGGTACCCCAGCATTGTGTGGCGTGGAAGGAGATGCAGAGCAGGGGACACAGG----------------------CTGGGGTGGAAATGGGGAGAGAGGGGGTAG----AGGGGTGGGGCTCAGTGAGGGAAGAGGGGTCTCGA---AGGGGATGTGGGCAGAGAGAGTGAAATAGACAGGGACTTGGTGAGACAGGGTATCAGAGAGAGGCT-GGGGGCACA--GGGTGGGAATCAGATGGGGGCGGTAGACTCAGC----AGAATGGGAAC-CGGGG----CAAAGGCTCAGATA--AGG
>gene=chr20_614204-615204; species=gorGor
-------------------------------------------------------CCAAGGCGGCCCCTCAGCTATGCCTGAGGAAAGTTTTCCCTTCACCTGCGCAGACCAGGCCGATGTGGCCTCCAGAATAGAGGGGTCAGCCTAGATTGCCTGTGACAACTCTGAAAGGCCTTAGGAGGCACAGCATCTCAAGTGCACACCCGAGTATGGCATGATCTGCAAGGGGAAT-GGGGCTGGGGGGAGACATAGGCTTTGAAGATGAATCAGGCTGGGGCAGGGTGGAAGTGGGCTCAGGGAGATGGAGCAGGAGGGGTTGGTCAGGGAAGAGGGAGCTCGAGGGAGGAGATATAAGCACAGAGAG-GAGATAGACAGGGACCCAGCAGCAAGTGGGCTCAGAGAGGGGCTGTGGTGCAGAGAGAATGAGACTCAGATGGGGGTTGTAGACTCAGAGAGAGAGATGGGGACAAAAGGGGAGTGGGGGCTCAGGCAAAGGG
>gene=chr20_614204-615204; species=panTro
TGGCCTCTTAAGGCTCCCACTGCATTGTTCCTGTCTGATTATGGAAGCCCCCAAGCCAAGGCGGCCCCTCGGCTGTGCCTGCGGAAAGTTTTCCCTTCACCTGCACAGACCAGGCCGATGCGGCCACCAGAATGGAGGGGTCAGCCTAGATTGCCTGTGACAACTCTGAAAGGTCTTAGGAGGCACAGCATCTCAAGTGCACACCCGAGTATGGCGTGATCTGCAAGGGGAATAGGGGCTGGGGGGAGACATAGGCTTTGAAGATGAATCAGGCTGGAGCAAGGTGGAAGTGGGCTCAGGGAGATGGAGCAGGAGGGGTTGGTCAGGGAAGAGGGAGCTCAAGGGAGGAGATATAAGCGCAGAGAGTGAGATAGACAGGGACCCAGCAGCAAGTGGGCTCAGAGAGGGGCTGTGGTGCAGAGAGAATGAGACTCAGATGGGGGTTGTAGACTCAGAGAGAGAGATGGGGACAAAAGGGGAGTGGGGGCTCAGGCAAAGGG
>gene=chr20_614204-615204; species=papHam
TGGCCTCTTAAGGCTCCCACCGCATGGTTCCTGTCTGATGATAGAAGTCCCCCAGCCAAGGCGGCCCCTCGGCTCTGCCTGCGGGAAGTTTTCCCTTCGCCTGCGCAGACCAGGCCGATGTGGCCTCCAGCATGGAAGAATGAGCCTAGATTGCCTGTGACGCCTCCAAAAGGCCTTAGGAGGCACAGCATTTCAAGTGCACACCCGAGTACGGTGTGATCTGCAAGGGGAACAGGGGCTGGGGGGAGACACAGGCTCTGAAGATGAGTCAGGCTGGAGCAGGGTGGAAGTGGGCTTGGAGAGATGGAGCGGGAGGGGTTGGTCAGGGAAGAGGGAGCTCAAGGGAGAAAATGTAAGCACAGAGAGTGAAATAGACAGGGACCCAGTGGCAAGTGGGCTCAGAGAGGGGCTGTGGTGCAGAGAGAACCAGACTCAGATGGGGGTTGTAGACTCAGAGAGAGGGATGGGGACAAAAGGGGAGTGGGGGCTCAGGCGAGGGG
>gene=chr20_614204-615204; species=ponAbe
TGGCCTCTTAAGGCTCCCACCGCGTGGTTCCTGTCTGATTATGGAAGCCCCCAAGCCAAGGCGGCCCCTCGGCTGTGCCTGTGGAAAGTTTTCCCTTCACCTGCCCAGACCAGGCAGATGTGGCCTCCAGAATGGGGGGGTCAGCCTAGATTGCCTGTGACAACTCTGAAAGGCCTTAGGAGGCACAGCATCTCAAGTGCACACCCAAGTATGGCGTGATCTGCAAGGGGAATAGGGGCT-GGGGGAGACATAGGCTGTGAAGACGAATCAGGCTGGAGCAGGGTGGAAGTGGGCTCAGGGAGATGGAGCAGGAGGGGTTGGTCAGGGAAGAGGAAGCTCAAGGGAGGAGATATAAGCGCAGAGAGTGAAATAGACAGGGACCCAGCAGCAAGTGGGCTCAGAGCGGGGCTGTGGTGCAGACAGAATGAGACTCAGATGGGGGTTATAGACTCAGAGAGAGGGATGGGGACAAAAGGGGAGTGGGGGCTCAGGCAAGGGG
>gene=chr20_614204-615204; species=rheMac
TGGCCTCTTAAGGCTCCCACCGCATGGTTCCTGTCTGATGATGGAAGTCCCCCAGCCAAGGCGGCCCCTCGGCTCTGCCTGCGGGAAGTTTTCCCTTCTCCTGCACAGACCAGGCCAATGTGGCCTCCAGCATGGAGGAATCAGCCTAGATTGCCTGTGACACCTCCAAAAGGCCTTAGGAGGCACAGCATTTCAAGTGCACACCCGAGTACGGTGTGATCTGCAAGGGGAACAGGGGCTGGGGGGAGACACAGGCTCTGAAGATGAGTCAGGCTGGAGCAGGGTGGAAGTGGGCTTGGAGAGATGGAGCGGGAGGGGTTGGTCAGGGAAGAGGGAGCTCAAGGGAGAAAATGTAAGCACAGAGAGTGAAATAGACAGGGACCCAGTGGCAAGTGGGCTCAGAGAGGGGCTGTGGTGCAGAGAGAACCAGACTCAGATGAGGGTTGTAGACTCAGAGAGAGGGATGGGGACAAAAGGGGAGTGGGGGCTCAGGCGAGGGG
>gene=chr20_618257-619257; species=hg19
atgctatgaaggaaatgcagagtgagactgttgggaagagcatggcggggtgtggagaggcaaggggagtctctctaggaaggtaatatttgagctgggacctgaagaatgcaacaaagccagaagaacaagagaaagggcattccagatagaggcaagagcaagtgcaagagccctgagatcacagagcaattggaaactaggaagcagccagcctggctggacatggacattttgggtattgatggtgaagagcctggaATTGTTTTCTAAATTTGATCTCCAAACACTTTTAAGCAAGAGGTGATATGATATGACATATTTTAGCAGACAATGAATATTTCCTGAATTAAAATTGAAGACCCTTCTAGTTCCAATAGTTCCATGCTTCCCAAAGTGATACTGAAATGACTTCAGGAGAGAACAggctgggcgtggtagctcacatctgtaatcccaacgctttgggagggtaaggcaggaggattgctcgaggccag
>gene=chr20_618257-619257; species=bosTau
aagccataaggaaaaaaaatggtgagaatattggggaatctatgg-gggagatgaagcagcaagggaagcctctctaaggatttgatatttgaactgagtcctagagaatgtgcgggagccagaagaaccagaggaagagcattccaaacagagtccagaacaagtgcaaaggccctgaggtcagaaagcaattggaaactgtgaggcagccagcctggctggagtgggaCATTCATGGCATTGATGGCGAGGAACCTGGAATTGTTTTCTAGATTCGATCCTCAAATACTGTTAAGCAAA-GGTGTTACGATATGACTTACTTTAGTAGACACTCAATA----CTGACTTAAAATTGAAGACTCTTGTAGTTCCAGTAGTTCAGCACGT-TCATAGTGATAATCATATGCCTTCACgtgacaa----------------------------------------------------------------------------
>gene=chr20_618257-619257; species=calJac
atgctatgaaggaaacaca----gagac--tcaggaagagcatgacagggtatggacaggcacggggtgtctcaccaggaaggtgatatttgagctggggcctgaagaatgcaacaaagccagaagaacaagggaaagggcatcccagatagaggcaggagcaagtgcgagagccctggggtcagatagcaattggaaaccaggaggcggccagcctggcggga------CGTTTTGGGTATTGATGGTGAAGATCCTAGAACGGTTTTCTAAATTTGATCTCCAAACACCTTTAAGCAAGAGGTGATATGATATGACATACTTCAGTAGACCATGAATATTTCCTAACTTAAAATTGAAGACCCTTCTAGTTCCAATAGTTCCATGCTTCCCAAACTGATATTGAAATGCCTTCAAGAGAGAACAggttgggcatggtagctcccaactgtaactccaacactttgggaggctgaggcaggaagatt----caagtcag
>gene=chr20_618257-619257; species=canFam
aaactgcaaggaaaaaccagggcgagaatattgaggacactct-g-ggaggatgaagaaacaggaaaagcctctttaaggagtggacatttgtgctgagttccgaaggatgtgaaggagccagaaaaaccagaggaagggcatgtctggctgcagctagagcaagtgcaaaggccctgaggtcagaaaacaattgggaacaa--aggcactcagcctggctggagtgggaAATTCAGGGCATTGATGGTGAGGAGTCTAGAATTGTTTTTTAAATTCAATCCTCAAACACTTCTTAGCAAGGGGTGATATGATAT-ATTTATTTTAGAAGACACT---------CTGAATTAAAATTGAGGGCTTTTCTGGCTCCAGTAGTTCAGCACTT-CCAAAGTGACCATGAAATGCCTTC-------------------------------------------------------------------------------------
>gene=chr20_618257-619257; species=equCab
aagctataagaaaaaaccagggtgagaatattgaggagaccatgg-caggggggaggaaacaggggaagcctctcgaaggacttgacacttgagctgagtcctgacggatgtgaaggagccagaggaaccagaggaagggtatttcaggcagaggcaagagcaagtgcaaaggccctgaggtcagaaagcaattggagactgcaaaacggccagcctggctggagtgggacgttcagggcattgagggtcagaagcctg--------ttctgaattcgatcctcaaacacttttaagcaaggggtgatatgatatgacttattttagtagacactcgataaatgctgaattaaaattgaa-gCTCTTTTTGTTCCGATAGTTCAGGACTT-CCAAAGTGAT---------------------------------------------------------------------------------------------------
>gene=chr20_618257-619257; species=gorGor
a-gctatgaaggaaatgcagagtgagactgttgggaagagcatggcggggtgtggagaggcaaggggagtctctctaggaagctaatatttgagctgggacctgaagaatgcaacaaagccagaagaacaagagaaagggcattccagatagaggcaagagcaagtgcaagagccctgaggtcacagagcaattggaaactaggaagcagccagcctggctggacgtggacattttgggtattgatggtgaagagcctggaATTGTTTTCTAAATTTGATCTCCAAACACTTTTAAGCAAGAGGTGATATGATATGACATATTTTAGTAGACAATGAATATTTCCTGAATTAAAATTGAAGACCCTTCTAGTTCCAATAGTTCCATGCTTCCCAAAGTGATACTGAAATGACTTCAAGAGAGAACAggctgggcgtggtagctcacatctgtaatcccaacgctttgggagggtaaggcaggagga-tgctcgaggccag
>gene=chr20_618257-619257; species=panTro
atgctatgaaggaaatgcagagtgagactgttgggaagagcatggcggggtgtggagaggcaaggagagtctctctaggaaggtaatatttgagctgggacctgaagaatgcaacaaagccagaagaacaagagaaagggcattccagatagaggcaagagcaagtgcaagagccctgagATCACAGAGCAATTGGAAACTAGGAAGCAGCCAGCCTGACTGGACGTGGACATTTTGGGTATTGATGGTGAAGAGCCTGGAATTGTCTTCTAAATTTGATCTCCAAACACTTTTAAGCAAGAGGTGATATGATATGACATATTTTATCAGACAATGAATATTTCCTGAATTAAAATTGAAGACCCTTCTAGTTCCAATAGTTCCATGCTTCCCAAAGTGATACTGAAATGACTTCAGGAGAGAACAggctggacgtggtagctcacatctgtaatcccaatgctttgggagggtaaggcaggaggatcgctcgaggccag
>gene=chr20_618257-619257; species=papHam
atgctatgaaggaaatgcagagtgagactgttgggaagagcatggcggggtgtggagagacaagcggggtctctctaggaaggtaatatatgggctgggacctgaagcatgcaacaaagccagaagaacaagagaaagcgcattccagatagaggcaagagcgagtgcaagagccctgaggTCACAAGGCAATCGGAAACTAGGA-------AGCCTGGCTGGATGGGGACATTTTGGGTATTGACGGTGAAGAGCCTGGAATTGTTTTCTAAATTTGATCTCCAAACACTTTTAAGCAAGAGGTGATATGATATGATATATTTTAGTAGACCCTGAATATTTCCTAAATTAAAATTGAAGACCCTTCTAGTTCCAATAGTTCCATGCTTCCCAAAGTGATACTGAAACGACTTCAAGAGAGAACAggctgggtgtggtagctcacatctgtaatcccaatgctttgggaggctgaggcaggaggattgcttgaggccag
>gene=chr20_618257-619257; species=ponAbe
atgctatgaagaaaatgcagagtgagactgttgggaagagcatggcggggtatggagaggcaaggggagtctctctaggaaggtaatatttgagctgggacctgaagaatgcaacaaagccagaagaacaagagaaagggcattccagatagaggcaagagcaagtgcaagagccctgaggtcacaaagcaattgGAAACTAGGAAGCGGCCAGCCTGGCTGGACAGGGACATTTTGGGTATTGATGGTCAAGAGCCTGGAATTGTTTTCTAAATTTGATCTCCAAACACTTTTAAGCAAGAGGTGATATGATATGACATATTTTAGTAGACAATGAATATTTCCTAAATTAAAATTGAAGACCCTTCTAGTTCCAATAGTTCCATGCTTCCCAAAGTGACACTGAAATGACGACAAGAGAGAACAGGCTGGGTGTGGTAGCTCACATCTGTAATCCCAAC---------------------------------------
>gene=chr20_618257-619257; species=rheMac
atgctatgaaggaaatgcagagtgagactgttgggaagagcatggcggggtgtggagagacaagcggagtctctctaggaaggtaatatataagctgggacctgaagcatgcaacaaagccagaagaacaagagaaagcgcattccagatagaggcaagagtgagtgcaagagccctgaggTCACAAGGCAATCGGAAACTAGGA-------AGCCTGGCTGGATGGGGACATTTTGGGTATTGACGGTGAAGAGCCTGGAATTGTTTTCTAAATTTGATCTCCAAACACTTTTAAGCAAGAGGTGATATGATATGatatattttagtaggaaaggaatatTTCCTAAATTAAAATTGAAGACCCTTCTAGTTCCAATAGTTCCATGCTTCCCAAAGTGATACTGAAACGACTTCAAGAGAGAACAggctgggtgtggtagctcacatctgtaatcccaatgctttgggaggctgaggcaggaggattgcttgaggccag
>gene=chr20_716334-717334; species=hg19
gttccttttggatgctgagtagtatttcactgctggatacaccacagcttatccattcaccagttgaaaggcatttgggtcactcctaattgggagcattataaataatgctgctatgaacatgtgtgtatagatctctgtgtggacatacactgtcatttctccagagtagataccctggagtagaattactgggtcatattgtaagtgtatttataattttatcagaaattattacccgggcatggtggcatgcacctatagtgccagctacttgggaggctgaggcaggagaatcccttgaacccagtaggtggaggttgtagtgagccgagatcatgccactgcactccagcctgggcaacagagtaagactctgtctaaaaaaacccaaaaaaccaaagaacaaaaCTACAAAGAATCTGATgtggctcatgcctgtaatcccagcactttgggaggccgaggttggaggattgctggagctcaggagtctgaga
>gene=chr20_716334-717334; species=bosTau
gttcctttttattgccaagtagtatttcattattgaatacaccaccacttattcattcaccagttgaaaggcatttgggcctgttccaattactggtattataaataaggctgctatgaacatgtgcatgcaggcttttgtgtggacatgagc--ccgctcctctagggtagatatccaggagtgtgattagtggatcatattacaactatatttatagttctgtaagaaatt---------------------------------------------------------------------------------------------------------------------------------------------------------------------------------------------------------------------------------------------------------------------------
>gene=chr20_716334-717334; species=calJac
--------------------------------------------------------------------------------------------------------------------------------------------------------------------------------------------------------------------------------------------------------------------------------------------------------------------------------------------------------------------------------------------------------------------------------------------------------------------------------------------------------------------
>gene=chr20_716334-717334; species=canFam
Gtt-ctttttattgccaagtagtatttcagtattggatacacaaagacttttccattcatcagttgaaaggcatttgggtcatttccaggttttggcattataaataatgctgctctgaacatgtgcacacaggtctttgtgaggacataaattgtcatttttctggggttgatatctaacagtggaattactgggtcatagtgtaaatatatttataattctacaagaaa-----------------------------------------------------------------------------------------------------------------------------------------------------------------------------------------------------------------------------------------------------------------------------
>gene=chr20_716334-717334; species=equCab
gttcctttttatggccgcatcgtattccagtgttggccacaccacgacttactcattcaccagctgaaaggcattcggggcatctccaatttgggggattctaaagaaagctgccatgaacctgtgcctacaggtcttcgtgtggacataagttgtca-ttttccagggtagatgccgag-agcacaactacagggtcgtgttatacgtgtatttaaaattctggaagaaa-----------------------------------------------------------------------------------------------------------------------------------------------------------------------------------------------------------------------------------------------------------------------------
>gene=chr20_716334-717334; species=gorGor
gttccttttggatgctgagtagtagttcactgctggatacaccacagcttatccattcaccagttgaaaggcatttgggtcactcctaattgggagcattataaataatgctgctatgaacacgtgtgtatagatctttgtgtggacatacactgtcatttctccagagtagataccttggagtagaattactgggtcatattgtaagtgtatttataattttatcagaaattATTACCCGGGCATGGTGGCATGCAC--------------------------------------------------------------------------------------------------------------------------------------------------------------------------------------------------------------------------------------------------
>gene=chr20_716334-717334; species=panTro
gttccttttggatgctgagtagtatttcactgctggatacaccacagcttatccattcaccagttgaaaggcatttgggtcactcctaattgggagcattataaataatgctgctatgaacatgtgtgtatagatctttgtgtggacatacactgtcatttctacagagtagataccctggagtagaattactgggtcatattgtaagtgtatttataattttatcagaaattattacccgggcatggtggcatgcacctatagtgccagctacttgggaggctgaggcaggagaatcccttgaacccagtaggtggaggttgtagtgagccgagatcatgccactgcactccagcctgggcaacagagtaagactctgtctaaaaaaacccaaaaaaccaaagaacaaaaCTACAAAGAATCTGATgtggctcatgcctgtaatcccagcactttgggaggccgaggttggaggattgctggagctcaggagtctgaga
>gene=chr20_716334-717334; species=papHam
gttccttttggatgc-------tatttcactgctggatacaccacggcttatccattcaccagtggaaaggcatttgggtcacttctaattgggagcattataaataatgctgctatgaacatgtgtgtatagatctttgtgtggacatacactgtcatttctctagagtagataccttggagtagaattactgggtcatatcgtaagtgtatttataattttatcagaaattattacccgggcgtggtggcatgcacctgtagtgccagctacttgggaggctgaggcaggagaatcccttgaatccagtaggttgaggttgtagtgagccgagatcacgccactgcactccagcctgggtgacagagcaagactctgtctaaaagaa-ccaaaaaaccaa-----aaaaCTACAAAGAAACTGATAtggctcatgcctgtaatcccagccctttgggaggccgaggttggaggactgctggagctcaggagttcgaga
>gene=chr20_716334-717334; species=ponAbe
gttccttttggatgctgagtagtatttcactgctggatacaccacggcttatccattcaccagttgaaaggcatttgggtcactcctaattgggagcattataaatgacgctgctatgaacatgtgtgtatagatctttgtgcggacatacactgtcgtttctccagagtagataccttggagtagaattactgggtcatattgtaagtgtatttataattttatcagaaattattacccgggcgtggtggcatgcacctgtagtgccagctacttgggaggctgaggcaggagaatcccttgaacccagtaggtggaggttgtagtaagccgagatcatgccactgcactccagcctgggcaacagagtaagactctgtctaaaaaaa-ccaaaaaatcaaaaaataaaaCTACAAAGAATCTGATgtggctcatgcctgtaatcccagcactttgggaggctgaggttggaagattgctggagctcaggagtctgaga
>gene=chr20_716334-717334; species=rheMac
gttccttctggatgc-------tatttcactgctggatataccatggcttatccattcaccagtggaaaggcatttgggtcacttctaattgggagcattataaataatgctgctatgaacatgtgtgtatagatctttgtgtggacatacactgtcatttctctagagtagataccttggagtagaattactgggtcatattgtaagtgtatttataattttatcagaaattattaccc-gacgaggtggcatgcacctgtagtgccagctacttgggaggctgaggcaggagaatcccttgaatccagtaggttgaggttgtagtgagccgagatcacgccactgcactccagcctgggtgacagagcaagactctgtctaaaagaa-ccaaaaaaccaa-----aaaaCTACAAAGAAACTGATAtggctcatgcctgtaatcccagcactttgggaggccaaggttggaggactgctggagctcaggagttcgaga
>gene=chr20_742142-743142; species=hg19
AGAGGCCTACCAGTCACCTCGATTCCCTAAGCCTCCACTCCCAAATGAGGAAGGGGCGCTTCCCCCACCTGGGGCTTCCCGGGAGGGTCCCACAGACCCCGCTCGCTGGAAAGGGCCGCGCCCAAGCTCTCCCAGGCCTTGGCTAGGGGTGAGGGGTACGCAGCGGGAGCAGCCCCACCGGCCGGATACTCACAATGAGGACTTCCCCACCCCAGTGGCCCTGCAAGAGGGGGCAGGGGCTCATCACCGCCATGGCCATGTTGTAGCCCCCAAAGCAGGTCCCAAGCACGGAGAGGACCCCCAGGAACAGCAGAGACCTAGAGGAAAGTAGGGGAGGTGAGTGGAGGTGAGAAGCCTGACCTCTGACCCCCCCGCCCCACTGGGCGGCATGTGGATGGCCAGTGTCTCCATAGTTAGTTTAGACCCATGTGGAAAATTCCAGGTTGCCTGGCTCAAGTGGGTCAGGGAGGCTCCTGAGCAGGCAGGGCTGGCCTGAGTCA
>gene=chr20_742142-743142; species=bosTau
AGAGACCTACCAGCCAACTAACCTTCTGAAGCCTCTATTCCCCAATGAG-AGCATCCC--ACACCCACCTTGAGCTTCCTGAGCAAACCACAAAGCACTTGGTCAGTAAAAGGAGCTGTACTCTGGGTCTCCTAGGCCTTGGCTAGG--TAGGGGTTGGG-GG--TGGATAGCGCCACAGTCCAGACACTCACGATGAGGACTTCTCCACCCCAGTGGCCCTGCATGAAGGGGCAGGGGCTCATCACAGCCATGGCCATGTTGTAGGCTCCGAAGCTGGTCCCGAGCACTGCGAGGACTCCCAGGAATGGCAGAGACCTATGACAGAGTGGGGGGGGTGATTGGA-CTGAGAAGCCTGACATTTGCCTCTCC-CACCCAGGGGGCCACATG-GAGTGGTCAGCTTCTCTAGGTTTAGGTTAGACCCATGTGGAAACTTCCAGGCTACCCAGTTCAAGTGCATCAGTGAGGTTCC-TGA-GATCAAGACTGGCACAAGTCA
>gene=chr20_742142-743142; species=calJac
GGCGGCCTGCCAGCCACCTGGATTCCCCAAGCCTCCACTTCCACATGCGGAAGGGGCACCCCTTCCACCTGGGGCTTCCCTGGAGAGCCCCACAGACTCTGCTCGCTGGAAAGCGCTGCGCCCAGGCTCTACCAGGCCTTGGCTAGGAGGTGGGGGCATGGATCGGGAGCAGCCCCCCTCGCCGGATACTCACAATGAGGACTTCCCCACCCCAGTGGCCCTGCAGGAGCGGGCAGGGGCTCATCACCGCCATGGCCATGTTGTAGCCCCCAAAGCAGGTCCCGAGCCCGGAGAGGAACCCCAGGAACAGCAGAGACCTAGA-GAGAGTGGGGGAGGTGAGTGGAGGTGAGAAGCCTGACCTCTGTCCCCCT-GCCC--CTGGGGGCCGTGTGGATGGCCAGTGTCTCCAGGGTTAGTTTAGATTCATGTGGAAAATTCCAGGCTGCCTGACTCAAGTGGGCCAGGGAGGCTCCTGAAAGGGCAGGACCGGCCTGAGTCG
>gene=chr20_742142-743142; species=canFam
AGAAACCTACCAGCCACCTCAACTTCCCAAGCCTCTATTCCCAAATGAGCAGCATCCT--AACCCTATCTGGGACTTCCTTCTGGAAACACAAAGACTTTGGTGGGTAGAAAG---------------------GGCCTTGGCTAGC--TGAGGGGTAAGGAG-GGAGGCGTCTTCCCAGGCCAGATACTTACAATGAGGACCTCTCCACCCCAGTGGCCCTGCATGAGGGGGCAGGGGCTCATCACAGCCATGGCCATGTTGTAGGCTCCAAAGCCAGTCCCGAGCACTGTGAGGACCCCCAGGAATGGCAGAGACCTAGGACAGAGTAGAAGAG-TGAATGGAGTTGAGAAACCTGACCTCTGCCTCCCC-CGCCCTGGATGCTGTGTA-GAATGGTCAGCATCTCTAGGGTTGGGTTAGATCCATGTGGAAACTTCTAGGCCACCTGGCTCAAGTGGGTCAGCAAGGTTCCT--------AAGACTAGTCTAGGTCA
>gene=chr20_742142-743142; species=equCab
AGAGACCTACCAGCTACCTCAGCGTCCTAAGCCTCCCCTTTCAAATGAGAGGTACCCT--ACCCCTCCCTGGGGCTTCCTGAGCAAACCACAACGA-TTTGGTCAACAGAAAGGGCTGCACCCGAGGTCTCCCCGGCCTTGGCTGGG--TGGGGGGCGGGATG-GGGAGCGGCTGCACAGGCCAGATACTTACGATGAGGACTTCTCCACCCCAGTGGTCCCACAAGAGGGGGCAGGGGCTCATCACGGCCATGGCCATGTTGTAGGCCCCAAATCCAGTCCCGAGCACTGAGAGGACCCCCAGGAATAGCAGAGACCTAGGGCAGAGTGCGGGAGATCAGTGGAGGTGGGAAGCTTGACTTCTGCCCCCTA-CCCCCCGGAGGC--CATG-GAATGGTCAGCATCTCCAGGGTTAGGTTAGACCCATGTGGAATCTTCCAGGCCACCTGGCCCAAGTGGGTCAGTGAGGCTCTCGAG-AGGCAAAGCTGGCCTAAGTCA
>gene=chr20_742142-743142; species=gorGor
AGAGGCCTACCAGTCACCTCGATTCCCTAAGCCTCCACTCCCAAATGAGGAAGGGGCACTTCTCCCACCTGGGGCTTCCTGGGAGAGCCCTGCAGACCCTGCTCGCTGGAAAGGGCTGCGCCCAAGCTCTCCCAGGCCTTGGCTAGGGGTGAGGGGTAC-GAGCGGGAGCAGCCCCACCGGCCGGATACTCACAATGAGGACTTCCCCACCCCAGTGGCCCTGCAAGAGGGGGCAGGGGCTCATCACCGCCATGGCCATGTTGTAGCCCCCAAAGCAGGTCCCAAGCATGGAGAGGACCCCCAAGAACAGCAGAGACCTAGAGGAAAGTAGGGGAGGTGAGTGGAGGTGAGAAGCCTGACCTCTGACCCCCC-GCCCCACTGGGCGGCATGTGGATGGCCAGTGTCTCCATAGTTAGTTTAGACCCGTATGGAAAATTCCAGGTGGCCTGGCTCACGTGGGTCAGGGAGGCCCCTGAGCGGGCAGGGCTGGCCTGAGTCA
>gene=chr20_742142-743142; species=panTro
AGAGGCCTACCAGTCACCTCCATTCCCTAAGCCTCCACTCCCAAATGAGGAAGGGGCGCTTCTCCCACCTGGGGCTTCCCGGGAGAGCCCCACAGACCCTGCTCGCTGGAAAGGGCTGCGCCCAAGCTCTCCCAGGCCTTGGCTAGGGGTGAGGGGTACGGAGCGGGAGCAGCCCCACCGGCCGGATACTCACAATGAGGACTTCCCCACCCCAGTGGCCCTGCAAGAGGGGGCAGGGGCTCATCACCGCCATGGCCATGTTGTAACCCCCAAAGCAGGTCCCAAGCATGGAGAGGACCCCCAGGAACAGCAGAGACCTAGAGGAAAGTAGGGGAGGTGAGTGGAGGTGAGAAGCCGGACCTCTGACCCCCC-GCCCCACTGGGCGGCATGTGGATGGCCAGTGTCTCCATAGTTAGTTTAGGCCCATGTGGAAAATTCCAGGTGGCCTGGCTCAAGTGGGTCAGGGAGGCCCCTGAGCGGGCAGGGCTGGCCTGAGTCA
>gene=chr20_742142-743142; species=papHam
AGAGGCCTACCAGTCACCTCGATTCCCTAAGCCTCCACTCTCAAATGAGGAAGGGGCACCCCTCCCACCTGGCGCTTCCTGGGAGAGCCCCACAGCCTCTGCTCGCGGGAAAGGGCTGCGCCCAGGCTCTCCCAGGCCGTGGCTAGGAGTGAGGGGTACGGAGCGGGAGCAGCCCCACCGGCCGGATACTCACGATGAGGACTTCCCCACCCCAGTGGCCCTGCAAGAGGGGGCAGGGGCTCATCACCGCCATGGCCATGTTGTAGCCCCCAAAGCAGGTCCCAAGCACGGAGAGGACCCCCAGGAACAGCAGAGACCTAGAGGAGAGTAGGGGAGGTGAGTGGAGGCGAGAAGCCTGACCTCTGACTCCCCGCCCCCGCCGGGGACCATATGGATGGCCAGTGTCTCCAGAGTTAGTTTAGAGCCATGTGGACAATTCCAGGCTGCCTGGCCCAAGTGGGTCAGGGAGGTTCCTAAGCGGGCAGGGCTGGCCTGGGTCA
>gene=chr20_742142-743142; species=ponAbe
AGAGTCCTACTAGTCACCTCGATTCCCTAAGCCTCCACTCCCAAATGAGGAAGGGGCACTTCTCCCACGTGGGGCTTCCCGGGAGAGCCCCACAGACTCTGCTCCCTGGAAAGGGCTGCGCCCAGGCTCTCCCAGGCCTTGGCTAGGGGTGAGGGGTACGGAGTGGGAGCAGCCCCACCGGCCAGATACTCACGATGAGGACTTCCCCACCCCAGTGGCCCTGCAAGAGGGGGCAGGGGCTCATCACCGCCATGGCCATGTTGTAGCCCCCAAAGCAGGTCCCAAGCATGGAGAGGACCCCCAGGAACAGCAGAGACCTAGAGGAAAGTGGGGGAGGTGAGTGGAGGTGAGAAGCCTGACCTCTGTCCCCCCCGCCCCACTGGGCAGCATGTAGATGGCCAGTGTCTCCAGAGTTAGTTTAGACCCATGTAGAAAATTCCAGGTTGCCTGGCTCAAGTCGGTCAGGGAGGCTCCTGAGTGGGCAGGGCTGGCCTGAGTCA
>gene=chr20_742142-743142; species=rheMac
AGAGGCCTACCAGTCACCTCGATTCCCTAAGCCTCCACTCTTAAATGAGGAAGGGGCACCCCTCCCACCTGGCGCTTCCTGGGAGAGCCCCACAGACTCTGCTCCCGGGAAAGGGCTGCGCCCAGGCTCTCCCAGGCCGTGGCTAGGAGTGAGGGGTACGGAGCGGGAGCAGCCCCACCGGCCGGATACTCACGATGAGGACTTCCCCACCCCAGTGGCCCTGCAAGAGGGGGCAGGGGCTCATCACCGCCATGGCCATGTTGTAGCCCCCAAAGCAGGTCCCAAGCACGGAGAGGACCCCCAGGAACAGCAGAGACCTAGAGGAGAGTAGGGGAGGTGAGTGGAGGCGGGAAGCCTGACCTCTGACTCCCCGCCCCCGCCGGGGTCCATGTGGATGGCCAGTGCCTCCAGAGTTAGTTTAG----ATGTGGACAATTCCAGGCTGCCTGGCCCAAGTGGGTCAGGGAGGTTCCTAAGCGGGCAGGGCTGGCCTGGGTCA
>gene=chr20_812476-813476; species=hg19
TCCTCACCTTAAAGGCCCTTAGAGTTAATTCATTCTAATCCCCCTAAAAATATACTTTTTTGACATGTTCAAGTATTGGAAATTTGGAAAATTCACAAAAACACAAAGAAGAAATTAACTGCTGTGATTATAGATGATTATACACATATACATATGTATTTAATACATATTTATGCTGTACATAGTGTTTTGAAGCATACTGTACTTCAAAAAAATTTGGGAGgggtgcattggcttatgcctgtaatcctagaaattcaggaggccaaagcaggaggatcacttgaggccaggagttctagactggcctggggcaacatagcgagacccgtagcttgacatggtgatgcgggcctgtagtcttagttactctggaggctgaggtgtgaggattgcttcaacctaggttacagtgagctatgattgcaccactgcactccaccctgggcaacagagctagaccctgtctctaaaaaacataaataaaCCAATGTTTAATA
>gene=chr20_812476-813476; species=bosTau
CTCTCATCTGGAAGGCTGTTAGAGTTGATTT-TTCTAATTCTCTTAAAAATTTTTCCCCCTGACTGGTTTAACTGTTGGCAATTTGGAAATTTCCAACAAGCAGAAAGAAGAAATTAACTTCTGTTATTATAAATGTTTATACAT-------TATgTATTTAATGCATATTTATGTTGTATATAGTGCTTTGAAACATA-----CTTC-TGAAAAATT------------------------------------------------------------------------------------------------------------------------------------------------------------------------------------------------------------------------------------------------------------------------------------------
>gene=chr20_812476-813476; species=calJac
TCCTCACATCAAAGGCCGTTAGAGTGAATTCATTCTAATCCCCATAAAAATATACTTTTTTGATATGTTCAAGTGTTGGAAATTTGGAAAATTCACAAAAACACAAGGAAGAATTTAACTGCTATTATTATA---GATTATACACACATACATATGTATTTAATACATATTTACGCTGTACATAGTGTTTTGAAGGATACTGTATTTC-AAAAAATTTGGGAGgggtgcattagctcttgcctgtaatcccagcaactcaggaggccaaaacaggaggatcacttgaggctaggagttctagactggcc-ggggcaacatagtgagacccgttacttgacatggtgattcgggcctgtagtcttagttactctggagggtgaggtgggaggattgcttcaacctaggatacagtgagctgtgattgtgccactgcactccacagtgggcaacagagctagactctgtctctaaaacacacaaataaataaATATTTAATA
>gene=chr20_812476-813476; species=canFam
TCCTCATCTCAAAGGTGCTTAGAGTTCATTTATTCGAATCCTTT-AAAAATTTTTTCCATTGACATATTTAAGTGTTGGAAAG-TGGAAAATCCACAAAAGCACAACAAAGAAATGAACTGC---TATTATAAATGATTATACAT------GTATGTACTTAATATGTAGTTATG-TGTACATAGTGCTTTGAAACAT--------------------------------------------------------------------------------------------------------------------------------------------------------------------------------------------------------------------------------------------------------------------------------------------------------------
>gene=chr20_812476-813476; species=equCab
TCTTCATCTCGAAGGCCCTTAGAGTTAATTTATTCTAATCCTCT-CAAA-TATTTTTTCTTGACATGCTTAAGTGT--------TGGAAAATCCACAAAAACACAAAGAAGAAATTAACTGCTGTCATTATAAATGATTATATATATACATGTATGTATTTAATATATATTTATGTTGTACATAGTGTTTTGAAACATA-----CTTT-TAAAAAGCT------------------------------------------------------------------------------------------------------------------------------------------------------------------------------------------------------------------------------------------------------------------------------------------
>gene=chr20_812476-813476; species=gorGor
TCCTCACCTTAAAGGCCCTTAGAGTTAATTCATTCTAATCCCCCTAAAAATATACTTTTTTGACATGTTCAAGTATTGGAAATTTGGAAAATTCACAAAAACAGAAAGAAGAAATTAACTGCTGTGATTATAGATGATTATACACATATACATATGTAT-TAATACATATTTATGCTGTACATAGTGTTTTGAAGCATACTGTACTTCAAAAAAATTTGGGAGgggtgcattggcttatgcctgtaatcctagcaattcaggaggccaaagcaggaggatcacttgaggccaggagttctagactggcctggggcaacatagcgagacctgtagcttgacatggtgatgtgggcctgtagtcc-agttactctggaggctgaggtgtgaggattgcttcaacctaggttacagtgagctatgattgcaccactgcactccaccctgggcaacagagctagaccctgtctctaaaaaacataaataaaCCAATGTTTAATA
>gene=chr20_812476-813476; species=panTro
TCCTCAGCTTAAAGGCCCTTAGAGTTAATTCATTCTAATCCCCCTAAAAATATACTTTTTTGACATGTTCAAGTATTGGAAATTTGGAAAATTCACAAAAACACAAAGAAGAAATTAACTGCTGTGATTATAGATGATTATACACATATACATATGTATTGAATACATATTTATGCTGTACATAGTGTTTTGAAGCATACTGTACTTCAAAAAAATTTGGGAGgggtgcattggcttatgcctgtaatcctagcaattcagaaggccaaagcaggaggatcacttgaggccaggagttctagactggcctggggcaacatagcgagacccgtagcttgacatggtgatgcgggcctgtagtcttagttactctggaggctgaggtgtgaggattgcttcaacctaggttacagtgagctatgattgcaccactgcactccaccctgggcaacagagctagaccctgtctctaaaaaacataaataaaCCAATGTTTAATA
>gene=chr20_812476-813476; species=papHam
TTCTCACTTTAAAGGCCCTTAGCGTTAATTCGTTCTAATCTCCCTGAAAATATACTTTTTTGGCATGTTCAAGTATTGGAAATTTGGAAAATTCACAAAAA-------AAGAAATTAACTCCTCTGATTACAGATGATTATACACATACACATATGTATTTAATACATATTTATGCTGTACATAGTGTTTTGAAGCATCCTGTACTTTAAAAAAAATTGGGAGgggcgtaatggctcatgcctgtaatcctagcaactcaggaggccaaagcaggaggatcacttgaggccaggagttctagactggcctggggcaacatagtgagacccgtagcttgacatggtgatgcgggcctgtagtcctagtaactctggaggctgaggtgggaggattgcttcaacctaggatacagtgagctgtggttgcaccactgcactccatcttgggcaacagatctagaccctgtctctaaaaaacataaataaaTCAATATTTAATA
>gene=chr20_812476-813476; species=ponAbe
TCCTCACCTTAAAGGTCCTTAGAGTTAATTCGTTCTAATCCCCCTAAAAATATACTTTTCTGACATGTTCAAGTATTGGAAATTTGGAAAATTCACAAAAACACAAAGAAGAAATTAACTGCTGTGATTATAGATGATTATACACATATATGTATGTATTTAATACATATTTATGCTGTACATAGTGTTTTGAAGCATACTGTACTTC-AAAAAATTTGGGAGgggtgcattggcttatgcctgtaatcctagcaattcaga--gccaaagcag--agatcacttgagg-caggagttctagactggcccggggc-acatagcgagacccATAGCTTGACATGGTGA---------------------------------------------------------------------------------------------------------------------------------------------------------
>gene=chr20_812476-813476; species=rheMac
TCCTCACCTTAAAGGCCCTTAGAGTTAATTCGTTCTAATCTCCCTGAAAATATACTTTTTTGGCATGTTCAAGTATTGGAAATTTGGAAAATTCACAAAAACACAAAGAAGAAATTAACTGCTGTGATTACAGGTGATTATACACATACACATATGTATTTAATACATATTTATGCTGTACATAGTGTTTTGAAGCATCCTGTACTTTAAAAAACTTTGGGAGgagtgtaatggctcatgcctgtaatcctagcaactcaggaggccaaagcaggaggatcacttgaggccaggagttctagactggcctggggcaacatagtgacacccgtagcttgacatggtgatgcgggcctgtagtcctagttactctggaggctgaggtgggagaattgcttcaacctaggatacagtgagctgtggttgcaccactgcactccaccttgggcaacagatctagaccctgtctctaaaaaacataaataaaTCAATATTTAATA
>gene=chr20_836193-837193; species=hg19
CATTTCCTCCAGCGTAGTCTCAGAAGCGGGAAGCCATGTGACTGAGGTTACAGCCAGGGAGGGCAGAGGCCCCCGGCACTCACCCCTCTGGGGTCCAAGCCCCGCTGGCATGTGTTGTGTCCCTGGGTAGGTGTGTCACTCCCTGTCTGTGTCTCCAGTGTTCCTGTTGGCAAATCAGGGGTGGGACGGAGGTAAATGGAGAGGCCCTGCCCAGTCTGCTGTAATCCAGGATCTCGGACTTAGTGGGGCCAAAGCTTCCAAGTTCTCCTGATTAGTGAGGCTGCAAAAAATGTTTGGCATGTTATTCTCTCACCGTTTAAATGTGGGCAAGTAACAACTTACATGTAAAATTACCCCCATATACCAAGCATTTaagttatttattatatcattgcttacaatagcaaataattggaaattatttgagaaatggctaaagaaactcaggcccaggtacgcaagggaatcctaggcagccctcaaaagatgtcctgcaaaca
>gene=chr20_836193-837193; species=bosTau
-------------------------------------------------------------------------------------------------------------------------------------------------------------------------------------------------------------------------------------------GAGTTCGGCGGGCCCAAAGCTTCTGGGTTCTCATAAAAAATGAGACCTCAGAAAT-GTTTAGTATGTTATTCTCTTGCGATTTAAATGTGAGC--------atttaaatgtaaaaacacccc-atac--aaaagctta--ggtatttatcacaccatagtttgtaatagcaaacaattaaaaatgtcctgagaagtggttaaatcagctc-agtccagccttgcaaca---gcgcacacgg-ccctgaaaaatggcctgcaggca
>gene=chr20_836193-837193; species=calJac
CATTTCCTCCAGTGTAGACTCAGAAAGGGGAAGCCATATGTTCAAGTTTACAGCCAGGGCGGGCAGAGGCCCC-AGCACTCACCCCTCTGGGGTTCAAGCCCCAGAGGCATACTTTGTATCCCTGGGTAGGT-------------------------GTGTTCCGGTGGGTGAATCAGG--TGGGATGGAGGTGGATGCAGAGGCCCTGCCCAGCCTGCTGTCATCCAGGATCTCAGGCTCAGTGGGGCCAAAGCTTCCAAGTTCTCCTGGGTAATGAGGCTGCAAAAAATGTTTGGCATGTTATTCTCTCACCATTTAAATGTGGGTAAGTAAATACTTCAATGTAAAATTACCTTCATAC--CAAGCATtaaagttatttattacaccattgtttacaacagcaaataattggaaatgatttgagaaatggctagagaaactcaggcccagatatgcaaaggaatcctatgcagccttcaaaagacatcctgcacaca
>gene=chr20_836193-837193; species=canFam
-----ACTTCAAAGGAGCCTCAGGAAAGTGAATCCATGTA-CCAATGTCACAGCCAGGGAGGGCAGAGGCCCC-AGCATTCACCCCCCCGGGCTCCTTGATCCAGTAGTGTTTATT-------CAGGCAGGTGTGTCACTCTGTGTCTGGGTCTTG-GTGTTCTTCTTGGCAAAATG-GGGTGGGGCAGT-GTGAATGGAGAGGGCCTGCCCC-----------------AGCCCGGGCTCAGTGGGACCAAAGCTTCCAAGTTCTCATGAGAATCAAGATCTCAAAAAAAAATCAGTAGGTAATTCTCTCATTGCTTAAATGTGGGTAAGTCACTATTTACATGTAAAAATACCCCtgtac--aaagtgttaatgttatttatttcgtcattatttgtaacagcgaacaattgaaaacagcccgagaagtgggtgaacccacttggtcccagccacacaatggaatcccaggcagccacaaaaagatgccgtgagtgtt
>gene=chr20_836193-837193; species=equCab
catctcctcctacggaggctcagaaaggtgaa--------------gccacagct-gagatcacacagccCCC-AGCCCTCACCTCTCTGGGCTTCTTGACCTAGTGGCGTTTATT-------CAGGCAGATGTGTCACTCCCTGTCTACATCTTG-GTGTTGCTCTTGGCAAAACA-gggtggggcagtggtgaatggcga--gcttgcccc-----------------ggctcgggctcagtggggtcaaagcttctgagttctcatgagagtcaggatcttaaaaaatgttgaatatgttattgtctcgctgtttaaatgtgggtaagtaactATCTGAatgtaaaaatacccc-acac--aaagggtta---atgtttgttacgccattgtttgttgcagcaaacaattggaaatatcctgggaagtggttaaattgatgggagctcag-cacgcaatgggatcccacgcagccatG--GAGGCGCCCTGCACACG
>gene=chr20_836193-837193; species=gorGor
CATTTCCTCCAGCGTAGTCTCAGAAGCAGGAAGCCATGTGACTGAGGTTA-AGCCAGGGAGGGCAGAGGCCCCCGGCACTCAC-CCTCTGGGGTCCAAGCCCCGCTGGCATGTGTTGTGTCCCTGGGTACGTGTGTCACTCCCTGTCTGTGTCTCCAGTGTTCCTGTTGGCAAATCAGGGGTGGGA-GGAGGTAAATGGAGAGGCCCTGCCCAGTCTGCTGTAATCCAGGATCTCGGACTCAGTGGGGCCAAAGCTTCCAAGTTCTCC-------TGAGGCTGCAAAAAATGTT-GGCATGTTATTCTCTCACCGTTTAAATGTGGGCAAGTAACAACTTACATGTAAAATTACCCCCATATACCAAGCATTAAAGTTATTTATTATA----------------------------------------------------------------------------------------------------------------
>gene=chr20_836193-837193; species=panTro
CATTTCCTCCAGCGTAGTCTCAGAAGCGGGAAGCCACGTGACTGAGGTTACAG-CAGGGAGGGCAGAGGCCCCCGGCACTCACCCCTCTGGGGTCCAAGCCCCGCTGGCATGTGTTGTGTCCCTGGGTAGGTGTGTCACTCCCTGTCTGTGTCTCCAGTGTTCCTGTTGGCAAATCAGGGGTGGGACGGAGGTAAATGGAGAGGCCCTGCCCAGTCTGCTGTAATCCAGGATCTCGGACTCAGTGGGGCCAAAGCTTCCAAGTTCTCCTGATTAGTGAGGCTGCAAAAAATGTTTGGCATGTTATTCTCTCACCGTTTAAATGTGGGCAAGTAACAACTTACATGTAAAATTACCCCCATATACCAAGCATTTaagttatttattatatcattgtttacaatagcaaataattggaaattatttgagaaatggctaaagaaactcaggcccaggtatgcaagggaatcctaggcagccctcaaaagacatcctgcaaaca
>gene=chr20_836193-837193; species=papHam
CATTTCCTCCAGCGTAGTCTCAGAAGGGGGAAGCCATGTGACTGAGGTGACAGCCAGGGAGGACAGAGGCCCCGGGCACTCACCCCTCTGGGGTGCAAGCCCCGGTGGCATGTGTTGTGTCCCTGGGTAGGTGTGCCACTCCCTGTCT-TGTCTCCAGTGTTCCTGTTGGCGAATCAGGGATGGGACGGAGGTGAATGGAGAGGCCCTGCCCAGCCTACTGTCATCCAGGATCTTAGACTCAGTGGGGCCAAAGCTGCCAGGTTCTCCTGATCAGTGAGGCTGCAAAAAATGTTTGGCATGTTATTCTCTCACCATTTAAATGTTGGCAAGTAACTACTTAAATGTAAAATTACCCCCATAT--CAAGCAttaaagttatttattataccattgtttacaatagcaaataattggaaattatttgagaaatggctaaagaaactcaggcccagatatgcaagggaatcctaggcagccctcaaaagatgtcctgcaaaca
>gene=chr20_836193-837193; species=ponAbe
CATTTCCTCCAGTGTAGTCTCAGAAGCGGGAAGCCATGTGACTGACGTTACAGCCAGGGAGGGCAGAGGCCCCCGGCACTCACCCCTCTGGGGTCCAAGCCCCGCTGGCATGTGTTGTGTCCCTGGGTAGGTGTGTCACTCCCTGTCTGTGTCTCCAGTGTTCCTGTTGGCGAATCAGGGGTGGGACGGAGGTAAATGGAGAGGCCCTGCCCAGTCTACTGTAATCCAGGATCTCAGACTCAGTGGGGCCAAAGCTTCCAAGTTCTCCTGATTAGTGAGGCTGCAAAAAATGTTTGGCACGTTATTCTCTCACCGTTTAAATGTGGGCAAGTAACTACTTAAATGTAAAATTACCCCCATATGCCAAGcattgaagttatttattataccattgtttacaatagcaaataattggaaattgtttgagaaatggccaaagaaactcaggcccaggtatgcaaggggatcctaggcagccctcaaaagacgtcctacaaaca
>gene=chr20_836193-837193; species=rheMac
CATTTCCTCCAGCGTAGTCTCAGAAGGGGGAAGCCATGTGACTGAGGTGACAGCCAGGGAGGACAGAGGCCCCGGGCACTCACCCCTCTGGGGTCCAAGCCCCGGTGGCATGTGTTGTGTCCCTGGGTAGGTGTGCCACTCCCTGTCT-TGTCTCCAGTGTTCCTGTTGGCGAATCAGGGATGGGACGGAGGTGAATGGGGAGGCCCTGCCCAGCCTACTGTCATCCAGGATCTTAGACTCAGTGGGGCCAAAGCTGCCAGGTTCTCCTGATCAGTGAGGCTGCAAAAAATGTTTGGCATGTTATTCTCTCACCATTTAAATGTTGGCAAGTAACTACTTAAATGTAAAATTACCCCCATAT--CAAGCATTAAAGTtgtttattataccattgtttacaatagcaaataattggaaattatttgagaaatggctaaagaaactcaggcccagatatgcaagggaatcctaggcagccctcaaaagaTGTCCTGCAAACA
>gene=chr20_854220-855220; species=hg19
GCCTTGTCTCTGAGGAAAACTGGTGGTGCCAGCTTTAGGAGGAGGTGAGACCTGGAGGGGACTTCAAGGACTCAATGGGGGAAGGCACCGAAGGGGCACAGCCAGGTGAGCTTATGGGTGGGCAAGGCCCAGACCTGCACCCATCCTCCTGACAGCACCTGGGCGCACAAGAACCTGGGGAGGGAATGGGAGTGTCAATCTGGGTGAGCCTGTGGGTGGGCGGAGCTTCACCCCACCCTGCACCTACCTCCAGACATCACTTGGGCACACTTGCAGAGACAGTGGTCGTTGTCTGAGTCAAGGGTGCTAAAGCTGGTGTTCTGCAGGACCAGGCTGCTCTGGCGCCCTGCTGAGCCGCTGTACCCGACCACAGAAAGCCTGGAGGCCACCCAGAGGTGGTGGTGGCAGAAGGGCCCAGAGTCAGGTTGGGGCTGTGTCGAGCAAGAACTTCCCCAGTGGCTTTGTCCCAGGCTGGGCTTCCCCTCCAGGTGTTCTTGGAG
>gene=chr20_854220-855220; species=bosTau
-TGAGGTCTCAGGGGAGAACTGGAGGTGCCAGCTTTAGGGGGCGGTGAGACCTGGAGGGGACCTTAAGGACTCAGTGGAGGGAAGTTTGGATGAGGTACAGCCAGGCCAGCCTGCAAGTGAGTGAGACCCTGACTTGTACCCA-CTTCTTGATGGCACCTGGCTGCACAAAGACCTGGGGAGGCGATAAAGGTGTTCAGCCAGGTGAGCCTGTGCAGAGGC-TGGGTCCACCCCATCTTGCACCCACCTCCGGACAGCATCTGGGCGCACTTGCAGAGGCAGTTGTCATTGTCTGCGTCGCGCGTGCTGAAGTTGGTGCCCTGGAGGACCAGGCTGCTCTGGCGCCCTGCTGAGCCACTGTACCCACTCAGAGAAAGCCTGGAGGCCACCCGGAGGTGGTGATGGGAGAGAGGCACAGAGTCAGGTTGGGGCTG-GTTGAGGAAGG-----------------------------GGCTCCCCTCTGGTTGTCCTGGGAA
>gene=chr20_854220-855220; species=calJac
GCCTTGTCTCTGAGGAAAACTGGTGGTGCCAGCTTT-GGAGGAGGCAAGACCTGGAAGGGACCTCAAGGACT-AGTGGGGAAAGGCACTGAAGGAGCTCAGCCAGGTGAGCCCATGGGTGGGCAAGGCC-GGACCTGCACTC-CACTCCCGACAGCACCTGAGTGCACAAGAACCTGGGGAGGGAATGGGACTGTGAATCTGGGTGAGCCTGTGGGTGGGCAGAGCTTCACCCCACCCTGCACCTACCTCCAGACATCACCTGGGCACACTTGCAGAGGCAGTTATCGTTGTCTGAGTCAAAGGTGCTAAAGCTGGTGTTTTGCAGAACCATGCTGCTTCGGCGCCCTGCTGAGCCGTGGTACCCGCCCAGAGAAAGCCTGGAGGCCAATCAGAGGTGGTGGTGGCAGAAAGGCCCAGAGTCAGGGTGAGACTCTGTTGAGGAAGAACTTCCCCAATGGTTTTGTCCCAGACTGAGCTTCCCCTCCAGGTGTTCTTGGAG
>gene=chr20_854220-855220; species=canFam
GCCCAGTCTCAGAGAAAGATCGGTGGTGCCTGTGTTAGGATGAGGGGAGATCCAGAGGGAACCTCAAGGACTCAGTGGGGGGAGGGATGGAGGGGGCACAGTCAGGT-------------------GCCCCAAGCTGCACCCT-CTTCCCAACAGCACCCAGCCGTA-GGGGACCTGGGGAGGTAATGGGGGTGTTCAGCCAGGTGCACCTGTGGGCAAGC-TGGTTTCAGACCCCC--ACACCCACCTCCAGACAGCATCTGGGCACACTTGCAGAGGCAGTTGTCATTGTCTGCATCACGGGTGCTGAAGTTGGTGCCTTGCAGGACCAGGCTGCTCTGGCGCCCTGCTGAACCGCTGTACCCGCTCAGAGAAAGCCTGGAGGCCACCCGGAGGTGGTGATGGGAGTTGGGTCCAGAGTTAGGTTGCGGCTG-GTTAAAGAATGCCCCCCCCAGAG----GGCCCTAGGCTGGGGCTCTTTTTCAGTTGTTCTGAGAG
>gene=chr20_854220-855220; species=equCab
GCCTGGTCTCAGGCGAGAACTGGTGGTGCCCCTTTTAGGAGGAGGTGAGACCTGGAGGGGACCTCAAGGACCCGGTGGGGGAAGGTATGGAAGGGGCACAGCCAGGCTGGCCTGTGGGTGGGGGAGGCCCCGACCTGCACCCA-CCTACTGACAGTACCGGGCCACACAAGGACCTGGGGAGGGAA-GGGAGTGTCCAGCCAGGTGAGCCTGTGGGTGGGT-GGGCTTCACCCCACCTTGCACACACCTCCAGATAGCATCTGGGCGCACTTGCAGAGACAGTTGTCATTGTCGGCGTCGCGGGTGCTGAAGTTGGTGCCTTGCAGGACCAGGCTGCTCTGGCGCCCTGCTGAGCCGCTGTATCCACTCAGAGAAAGCCTGGAGGCCACCCGGAGGTGGTGACAGGAGAGGGGCCCAGAGTCAGGCTGGGGCTG-GTGGAGGAAAGGCCTCCCCAGAGGCTGTGTCCCAGGCTGGGGCTCCCCTCTGGTGGTGCTGGGAG
>gene=chr20_854220-855220; species=gorGor
GCCTTGTCTCTGAGGAAAACTGGTGGTGCCAGCTTTAGGAGGAGGTGAGACCTGGAGGGGACTTCAAGGACTCAGTGGGGGAAGGCACCGAAGGGGCACAGCCAGGTGAGCTTATGGGTGGGCAAGGCCCAGACCTGCACCCATCCTCCTGACAGCACCTGGG-GCACAAGAACCTGGGGAGGGAATGGGAGTGTCAATCTGGGTGAGCCCGTGGGTGGGCAGAGCTTCACCCCACCCTGCACCTACCTCCAGACATCACCTGGGCACACTTGCAGAGACAGTGGTCGTTGTCTGAGTCAAGGGTGCTAAAGCTGGTGTTCTGCAGGACCAGGCTGCTCTGGCGCCCTGCTGAGCCGCTGTACCCGACCACAGAAAGCCTGGAGGCCACCCAGAGGTGGTGGTGGCAGAAGGGCCCAGAGTCAGGTTGGGGCTGTGTCGAGCAAGAACTTCCCCAGTGGCTTTGTCCCAGGC-GGGCTTCCCCTCCAGGTGTTCTTGGAG
>gene=chr20_854220-855220; species=panTro
GCCTTGTCTCTGAGGAAAACTGGTGGTGCCAGCTTTAGGAGGAGGTGAGACCTGGAGGGGACTTCAAGGACTCAGTGGGGGAAGGCACCGAAGGGGCACAGCCAGGTGAGCTTATGGGTGGGCAAAGCCCAGACCTGCACCCATCCTCCTGACAGCACCTGGGCGCACAAGAACCTGGGGAGGGAATGGGAGTGTCAATCTGGGTGAGCCCGTGGGTGGGCGGAGCTTCACCCCACCCTGCACCTACCTCCAGACATCACCTGGGCACACTTGCAGAGACAGTGGTCGTTGTCTGAGTCAAGGGTGCTAAAGCTGGTGTTCTGCAGGACCAGGCTGCTCTGGCGCCCTGCTGAGCCGCTGTACCCGACCACAGAAAGCCTGGAGGCCACCCAGAGGTGGTGGTGGCAGAAGGGCCCAGAGTCAGGTTGGGGCTGTGTCGAGCAAGAACTTCCCCAGTGGCTTTGTCCCAGGCTGGGCTTCCCCTCCAGGTGTTCTTGGAG
>gene=chr20_854220-855220; species=papHam
GCCTTGTCTCTGAGGAAAACTGGTGGTGCCAGCTTTAGGAGGAGGTGAGGCCTGGAGGGGACCTCAAGGACCCAGTGGGGGAAGGCACCGAAGGGGCACAGCCAGGTGAGCCTATGGGTGGGCAAGGCCTGGACCTGCACCCACCCTACTGACAGCACCCGGGCACACAAGAAC-------------------------CTGGGTAAGCCCGTGGGTGGGTGGAACTTCACCCTACCCTGCACCTACCTCCAGACATCACCTCGGCACACTTGCAGAGACAGTGGTCGTTGTCTGAGTCAAGGGTGCTGAAGCTGGTGTTCTGCAGGACCAGGCTGCTCTGGTGCCCTGCTGAGCCGCTGTACCCGACCACAGAAAGCCTGGAGGCCACCCAGAGGTGGTGGTGGCAGAAGGGCCCAGAGTCAGGTTGGGGCTGTGTCAAGGAAGAACTCCCCCAGTGGCTTTGTCCCACGCTGGGCTTCCCCTCCAGGTGTTCTTGGAG
>gene=chr20_854220-855220; species=ponAbe
GCCTTGTCTCTGAGGAACACTGGTGGTGCCAGCTTTAGGAGGAGGTGAGACCTGGAGGGGACCTCAAAGACTCAGTGGGGGAAGGCACCGAAGGGGCACAGGCAGGTAAGCTTATGGATGAGCAAGGCCTGGACCTGCAACCCCCCTCCTGACAGCACCTGGGCGCACAAGAACCTGGGGAGGGAATAGGAGTGTCAATCTGGGTGAGCCCGTGGGTGGGCGGAGCTTCACCCCACCCTGCACCTACCTCCAGACATCACCTGGGCGCACTTGCAGAGACAGTGGTCGTTGTCTGAGTCAAGGGTGCTAAAGCTGGTGTTCTGCAGGACCAGGCTGCTCTGGCGCCCTGCTGAGCCGCTGTACCCGACCACAGAAAGCCTGGAGGCCACCCAGTGGTGGTGGTGGCAGAAGGGCCCAGAGTCAGGTTGGGGCTGTGTTGAGGAAGAACTTCCCCAGTGGCTTTGTCCCAGGCTGGGCTTCCCCTCCAGGTGTTCTTGGAG
>gene=chr20_854220-855220; species=rheMac
GCCTTGTCTCTGAGGAAAACTGGTGGTGCCAGCTTTAGGAGGAGGTGAGGCCTGGAGGGGACCTCAAGGACCCAGTGGGGGAAGGCACCGAAGGGGCACAGCCAGGTGAGCCTATGGGTGGGCAAGGCCTGGACCTGCACCCACCCTACTGACAGCACCTGGGCACACAAGAACCTGGGGAGGGAATGGGAGTGTCAATCTGGGTAAGCCCGTGGGTGGGTGGAACTTCACCCTACCCTGCACCTACCTCCAGACATCACCTCGGCACACTTGCAGAGACAGTGGTCGTTGTCTGAGTCAAGGGTGCTGAAGCTGGTGTTCTGCAGGACCAGGCTGCTCTGGCGCCCTGCTGAGCCGCTGTACCCGACCACAGAAAGCCTGGAAGCCACCCAGAGGTGGTGGTGGCAGAAGGGCCCAGAGTCAGGTTGGGGCTGTGTCAAGGAAGAACTCCCCCAGTGGCTTTGTCCCACGCTGGGCTTCCCCTCCAGGTGTTCTTGGAG
>gene=chr20_867445-868445; species=hg19
GGGCTGGGAGGGAGACATTTTACTGTATATCCACTTGTGCCAACTCATTCTGCAGACTAAGAAATTGAGTCCAGCTAGGGCAGAAGAAATTTCCTCTGGACTCCCAATTATGCTGCAGGAAAAGAGAGAATTGGGGCACACTGAAATTCTAGAATTCCTGCCCTGTCTTCATGGGCCAAGAGTTTACCGATGACATCCTCCATCCTCACTGATTTCTAGACACCTAGTGTTAATTTAGAGTCATTGAAAGTGTCCCAGTCCTTGCCACTGAGACCTTGGGTTGGGAGAATAAGAAGATGGGCAGATTGTCATTAATTGCACCCAGATTAGAGAGAGCTGGGGGATCTTATGGCCTTATCCTGAACCGGCATGTGAACAACAACATCTTGCCTGATTCACAGGCCTGTGGCTTGTTCAGTGGGTAGATTTTGCCTTCTCCAGAACCCTGACTTTGGCAGCTTTTTTTCTTCACTCAGCTTGAAACTGAGGTGAAATCAGCC
>gene=chr20_867445-868445; species=bosTau
GAAGCAGGAAGGAGATATTTTCTTATGCATGAGGCTATGCCAA-CCATTCTCCAGTCTAAGAAAATGAGTCCAACCAGGGCCGGAGGAA-TTTCTCTGGACCCCAGATTATGCCTCAGG--AAGAGACAATTC-----CACCTGGACTCTAGAATTTTAG--CTGTCTCCATGGGCCAAGTGTGTATTGATGACACCCTCCATC---------------GCACTT--TATCAGTTCAGAGTCATTGGTAGTATCCCAGTGCTTCCC--CCTTCCCTTGGGAT-GGGGAGTAAGAATATATACAAACTATCATTAATGGCCCCCAGATCACAGGGAGCTTGAGGATGCTTGTTCCTTATCTTGACTCAGCATATGAACAATAACGTCTCATTCTGTACACAGGCCTGTGACTGCTTACCTGTGTGGGTTTTGCTTTCTCCACCAGCCTGAGCTTGGCAG--TTTTTTCTCCACTCAGCTCGAAACTGAGATGAAATCAGCT
>gene=chr20_867445-868445; species=calJac
GGGCTGGGAGGAAGACGTTTTACTGTGTATACACTTGTGTTGACTCATTCTGCAGACCAAGAAAATGAGTCCAGCTAGAGCAGAAGAAATTTCCTCTGGACTCCCAATTATGCTGTAGGAAA--AGAGAATTGAGGCACACTGAAATTCTAGAATTCCCG--CTGTCTTCACAAGCCGAGAGCTTACTGAGGACCGCCTCCATCTTCATTGATTTCTAGACACCTGGTGCTAATTTACAGTGACTGAAAATGTCCCAGTCCTCATCACTCAGACCTTGGGTTGGGGGAATAAGAAGATGGGTAGACTGTCATTAATTACACCCAGATCAGAGAGAGCTTGGAGATCTCATGGCCGTGTCCTGGCCCAGCATGTAAAC---AACTTCTTGCCTGATTCACAGGCCTGTGGCTTGTTCAGTGGGTAGATTTTGGCTTCTCCAGAACCCTGACCTTGGCAGT-TTTTTTCTTCACTCAGCTTGAAACTGAGATGAAATCAGCC
>gene=chr20_867445-868445; species=canFam
AGGATAGGAGGGAGACATTCTCCTATCTATGAGGTTATGCCAAACCATTCTCTAGGCTGGAACAACAAGTCTAGCCAGGGCAGAAGGAATTTCCCCTGAACCCCAAATTACACCGTAAGAAG-AAAAAAATTGGGAATCACTCGGATTCTAGAATTTTAG--CTATCTCCATGGGCCAAGAGCTTATTGATGACATCCTTCATCTTCACTGACTTCTAGGCACCCAGTGCCACTTCAGAC-------------CTCAGTCCTTGCCTCCTCCACCTTGGGGTGAGGGCATAAGAATATGGACAAACTATCATTAGCTGCACGCAGATGAGAGGGAGCTGGGTGGACCTGGAGCCTTATCCTGACCCAGCACGTGAACAATAACATCTCCCTTCGTACACAGGCCCGTGGCCGCTGCAGTGTGTGGGTTTGGCCTCCTCCAGCACCCTGACCTCGACAG---TTTTTCTCCACTCAGCTCGAAACCAAGATGAAATCAGCC
>gene=chr20_867445-868445; species=equCab
AGGGGAGGAGGGAGACGCTTTCCTACGCGTGAGCTTATGCTGA-CTATTCTCCAGACAAGAA-AATGAGTCCAGCCAGGGCAGCAGGAACTTCCCTCGGACCCCACATTATGCCACAGGAAGAGAGAGAATTTGGGCACACTCGGGTTCTAGAATTTTGG--CTGTCTCCATGGGCCAAAAGCTTACTGGTGACACCTTCCATCTTCACTGATTTCTAGGCACTTGGTGCCAGTTCAGAGTGATGGAAAGTGTTCCAGCCCTTGCCTCCCTCACCTTGGGGTGAGGGAATCAGAATATGGACACGCCATTATTAACTGCACCCAGATCCGAGGGGGCTGGGCGAGCCTTACGCCTTATCCTGACCCGACACGTGAGCAATCGCACCTCGCCCCGTGCACAGGCCCGTGGCTGCTTCCGT-TGTGGGTTTGGCCTTCTCCAGCACCCTGATCTTGGCAG--ATTTTTCTCTACTCAGCTGGAAACCGAGATGAAATCAGCC
>gene=chr20_867445-868445; species=gorGor
GGGCTGGGAGGGAGACATTTTACTGTATATCCACTTGTGCCAACTCATTCTGCAGACTAAGAAATTGAGTCCAGCTAGGGCAGAAGAAATTTCCTCTGGACTCCCAATTATGCTGCAGGAAAAGAGAGAATTGGGGCACACTGAAATTCTAGAATTCCTGCCCTGTCTTCACGGGCCAAGAGTTAACTGATGACATCCTCCATCCTCACTGATTTCTAGACACCTAGTGTTAATTTAGAGTCATTGAAAGTGTCCCAGTCCTTGCCACTGAGACCTTGGGTTGGGAGAATAAGAAGATGGGCAGATTCTCCTTAATTGCACCCAGATTAGAGAGAGCTGGGGGATCTTATGGCCTTGTCCTGAACCAGCATGTGAACAATAACATCTTGCCTGATTCACAGGCCTGTGGCTTGTTCAGTGGGTAGATTTTGCCTTCTCCAGAGCCCTGACTTTGGCAGC-TTTTTTCTTCACTCAGCTTGAAACTGAGGTGAAATCAGCC
>gene=chr20_867445-868445; species=panTro
GGGCTGGGAGGGAGACATTTTACTGTATATCCATTTGTGCCAACTCATTCTGCAGACTAAGAAATTGGGTCCAGCTAGGGCAGAAGAAATTTCCTCTGGACTCCCAATTATGCTGCAGGAAAAGAGAGAATTGGGGCACACTGAAATTCTAGAATTCCTGCCCTGTCTTCATGGGCCAAGAGTTTACTGATGACTTCCTCCATCCTCACTGATTTCTAGACACCTAGTGTTAATTTAGAGTCATTGAAAGTGTCCCAGTCCTTGCCACTGAGACCTTGGGTTGGGAGAGTAAGAAGATGGGCAGATTGTCATTAATTGCACCCAGATTAGAGAGAGCTGGGGGATCTTATGGCCTTATCCTGAACCGGCATGTGAACAGCAACATCTTGCCTGATTCATAGGCCTGTGGCTTGTTCAGTGGGTAGATTTTGCCTTCTCCAGAACCCTGACTTTGGCAGC-TTTTTTCTTCACTCAGCTTGAAACTGAGGTGAAATCAGCC
>gene=chr20_867445-868445; species=papHam
GGGCTGGGAGGGAGACATTTTACTGTATATCCACTTGTGCCGACTCCTTCTGCAGACTAAGAAAATGAGTCCAGCTAGGGCAGAAGAAATTTCCTCTGGACACCCAATTATGCTTCAGGAAAAGAGAGAATTGGGGCACACTGAAATTCTAGAATTCCTGCTCTGCCTTCATGGGCCAAGAGTTTACTGATGACATCCTCCATCCTCATTGATTTCTAGACACCTGGTGCTAATTT--AGTCATTGAAACTGTCCCAGTCCTTGCCACTGAGACCTTGGGTTGGGAGAATAAGAAGATGGGCAGACTGTCATTAATTGCACCCAGATC--AGAGAGCTGGGGGATCTTATGGCCTTATCCTGAACCAGCATGTGAACAACAACATCTGGCCTGATTCACAGGCCTGTGGCTCGTTCAGTGGATAGATTTTGCCTTCTCCAGAACCCTGACTTTGGCAGTTTTTTTTCTTCACTCAGCTTGAAATGGAGATGAAATCAGCC
>gene=chr20_867445-868445; species=ponAbe
GGGCTGGGAGGGAGACATTTTACTGTATATCCACTTGTGCCGACTCATTCTGCAGACTAAGAAAATGAGTCCAGCTAGGGCAAAAGAAATTTCCTCTGGGCTCCCAATTACGCTGCAGGAAAAGAGAGAATTGGGGCACACTGAAATTCTAGAATTCCCGCTCTGTCTTCATGGGCCAAGAGTTTACTGATGACGTCCTCCAACCTCACTGATTTCTAGACACCTAGTGTTAATTTAGAGTCATTGAAAGTGTCCCAGTCCTTGCCACTGAGACCTTGGGTTGGGAGAATAAGAAGATGGGCAGACTGTCATTAATTGCACCCAGATTAGAGAGAGCTGGGGGATCTCATGGCCTTATCCTGAACCAGCATGTGAAC---AACATCTTGTCTGATTCACAGGCCTGTGGCTTGTTCAGTGGGTAGATTTTGCCTTCTCCAGAACCCTGACTTTGGCAGC-TTTTTTCTTCACTCAGCTTGAAACTGAGGTGAAATCAGCC
>gene=chr20_867445-868445; species=rheMac
GGGCTGGGAGGGAGACATTTTACTGTATATCCACTTGTGCCGACTCATTCTGCAGACTAAGAAAATGAGTCCAGCTAGGGCAGAAGAAATTTCCTCTGGACACCCAATTATGCTGCAGGAAAAGAGAGAATTGGGGCACACTGAAATTCTAGAATTCCTGCTCTGCCTTCACGGGCCAAGAGTTTACTGATGACATCCTCCATCCTCATTGATTTCTAGACACCTGGTGCTAATTTAGAGTCACTGAAAGTGTCCCAGTCCTTGCCACTGAGACCTTGGATTGGGAGAATAAGAAGATGGGCAGACTGTCATTAATTGCACCCAGATC--AGAGAGCTGGGGGATCTTCTGGCCTTATCCTGAACCAGCATGTGAACAACAACATCTGGCCTGATTCACAGGCCTGTGGCTCGTTCAGTGGATAGATTTTGCCTTCTCCAGAACCCTGACTTTGGCAGT-TTTTTTCTTCACTCAACTTGAATTGGAGATGAAATCAGCC
>gene=chr20_903193-904193; species=hg19
ATGTAAGTGCTTGATAGTTGGTAGCTGTTATTATTATCTTTGCGATTATTGGAAAGACCCAGCATCTCTTTGCATAAAAATATCCTTCAGAACCTGTGAGAGCTAAAGGTGCAGGAGGAAGCAGGATAATTTCCATCAGGGCTGCTGGAGAAATTGGCCCAGAAACCCACTGGATTTGTCCCAAGTCACCCAGTGTATCAGCAGCACCCAGTCTGAGCAAGACTGGCCTGGGACATAGCTGCTTCTTCTGTTAGTAACGCTGTTACTACTTCCTGGGGTATCTTCCTTGGCCTCAGCTTCCTCTCTGAACCATGAGAGCATCCTGGCTCTGCCTCCTCAGAGGCTGAGGGGATAAGGGCGGAGGACATGCATTCTCTTGGCTGTGCCCAGTCTGGGCCACCAGCCATGCCTGTTCTTTCTCAGGCCTGGGGAGCTCGGTTGCCTCTGAACCCACATCTGGCACTCCCTCCAGGATATGAAGAATAAGCCTGCCAGGTCAG
>gene=chr20_903193-904193; species=bosTau
gcagaagtgcttaatcgttggtagctgttattactACCCCTGCTATTATGGGAAAGATCCAGCATCTCTTTGCACCAAAGTGTCCTCCAGACCTTCTGATGGCTAAAGGTATAGGAGGAAGTGAGATTATTTCCATTGGGAGTGCCAGAGAAATTGGCCCAGAAATACTCTGGATTTGTCCAAAGTCACCCACCGTAT---CAGCACCCAGTGCCCACCCGACAAGCTTC--ACATGGCTGCCTCTGCTGTTAGCAACAGTTG--CCTCTCCCCAGAGTCTCCATTTGGGCCTTGGTTTCCCCTCTGAACGATGGCAGTGTGCGGGCTCTGCCACCCCA------GAGGGGACCAGGATGGAGTACATGCA-CCGCGTGGCTGTGCTCAGGCTGGGCCACCATCCATATCCGTCCTTTCTCAGGCCTGGGGAGCCCCACTGCCTCTGAGCCCACGCCTGGCACTCACTGCAGGACTTGAAGAGTGAGGCTGCCAGGTCGG
>gene=chr20_903193-904193; species=calJac
ATGTAAGTGCTTCATAGT----AGCGATTATTATTATCTTTGCTATTATTGGAAAGACTCAGCATCTCTTTGCATAAAAGTGTCCTTCAGAACCTGTGAGAGCTAAAGGTGCAGCAGGAAGTGGGATAATTTTAATCAGGGC--CCTGAGTAATTGGTCCA-AAATGCACTGGATTTGTCCCAAGTCACCCAGTGTAT---TAGCACTCAGTCCAAGCAAGACTGGCCTGCGACATAGCTGTTTTTTCTGTTAGTAATGCTGT---CTCTTCCTGGGGTATCCTCCCTGGCCTCAGTTTCCCCTCTGAACCATAAAAGTGTCCTGGTTCTGCCTCCTCAGAGGCCAAGGGGATGAGGGTGGAGGACATGAATTCTCTTGGCTGTGCCCATCCTGGGCCACCAGCCATGCCTGTCCTTTCTCAGCCCGGGGGAGCTCGGTTGCCTCTGAACCCATGCGTGGCAGTCCCTCCAGGATATGAGGAATAAGACTGCCAGGTC-G
>gene=chr20_903193-904193; species=canFam
ACCTAAGTGTTCCAGAGCCGGTAG-TGTTAT---TATCCTTGCTATTATTGGAAAGATCCAGGATCTCTTGGCGTGAAAATGTCCTTTAGACCCTCTGATAGTGAAAGGTGCAGTAGGAAGT-GGATTATTTCCATCAGGGCTGCCAGAGAAATTCA-CCAGAAGTGCTCCGGATTTGTCCAAAGTCACCCAGCTTAT---CCATACCTGGTCCTAGACAGATGGG-CTCCCATTTAGCTGCCTCTGTTGTAA------------------------GCAACCACCTTGGCTTCAGTTTCCCCTCTGAACAAGGGGAGTGTCCTGGCTCTGCCACCCCAGA-GCTGAAGGGTCCAGGGTGGAGGACGTGCACCCTCTCGGCTATGCTCAGCCTGGGCCACCAGTC-TACCCATCTTTTCTCAGGCCTGGGGAGCTCAGCTGCCTCTGAACCCATGTCTGGCACTCACTCTGGGATGTGAAGAATGAGCCTGCCAGGTCGG
>gene=chr20_903193-904193; species=equCab
atgtaggtgctcaagaggtggcagctgttat---tatCCCTGCTGTTGGTGGAAAGATCCAGCATCTCTTGGCATAAAAATGTCCTTCAGACCCTCTGATAACAAAAGGTGAAGCAGGAAGTGGAATTATTGCCATCGGGGCTGCCAGAGAAACCGGCCCAGAAAGGCACTGGATTTGTCC--AGTCACCCAGCATAT---CAGCACCCAGTCCCAGCCACATGGGCCTCAGATACAGCTGCCTCTGCTGTTACCAGCACTTG--CCTCCCGCCTCGGTATCTACCCCGGCCTCAGTTTCCCCTCTGAACAACGAAAGTGCCCTGGCTCTGCCGGCCCAGAGGCCGAGGGGCCCA-GATGGAGGACGCGCACCCTCTTGGCTGTGCTCAGCCTGGGCCACCAACCACGCCGGTCCTTTCTCAGGCCCGGGGTGCGCGGCCGCCTCTGAGCCCGCCTCTGGCACTCACTCCAGGACGTGAAGAACGAGCCTGCCAGGTCGG
>gene=chr20_903193-904193; species=gorGor
ATGTAAGTGCTTGATAGTTGGTAGCTGTTATTATTATCTTTGCGATTATTGGAAAGAGCCAGCATCTCTTTGCATAAAAATGTCCTTCAGAACCTGTGAGAGCTAAAGGTGCAGGAGGAAGCAGGATAATTTCCATCAGGGCTGCTGGAGAAATTGGCCCATAAACCCACTGGATTTGTACCAAGTCACCCAGTGTATCAGCAGCACCCAGTCTGAGCAAGACTGGCCTGGGACATAGCTGCTTCTTCTGTTGGTAACGCTGTTACTACTTCCTGGGGTATCTTCCTTGGCC-CAGTTTCCTCTCTGAACCATGGGAGCATCCTGGCTCTGCCTCCTCAGAGGCTGAGGGGATAAGGGCGGAGGACATGCATTCTCTTGGCTGTGCCCAGTCTGGGCCACCAGCCATGCCTGTTCTTTCTCA-GCCTGGGGAGCTCGGTTGCCTCTGAACCCACATCTGGCACTCCCT--------------------------------
>gene=chr20_903193-904193; species=panTro
atgtaagtgcttgatagttggtagctgttattattATCTTTGCGATTATTGGAAAGACCCAGCATCTCTTTGCATAAAAATATCCTTCAGAACCTGTGAGAGCTAAAGGTGCAGGAGGAAGCAGGATAATTTCCATCAGGGCTGCTGGAGAAATTGGCCCAGAAACCCACTGGATTTGTCCCAAGTCACCCAGTGTATCAGCAGCACCCAGTCTGAGCAAGACTGGCCTGGGACATAGCTGCTTCTTCTGTTAGTAACGCTGTTACTACTTCCTGGGGTATCTTCCTTGGCCTCAGTTTCCTCTCTGAACCATGAGAGCATCCTGGCTCTGCCTCCTCAGAGGCTGAGGGGATAAGGGCGGAGGACATGCATTCTCTTGGCTGTGCCCAGTCTGGGCCACCAGCCATGCCTGTTCTTTCTCAGGCCTGGGGAGCTTGGTTGCCTCTGAACCCACATCTGGCACTCCCTCCAGGATATGAAGAATAAGCCTGCCAGGTCAG
>gene=chr20_903193-904193; species=papHam
atgtaagtgcttgatagttggcagctcttattattATCTTTGCGATTATTGGAAAGACCCAGCATCTCTTTGCATAAAAATGTCCTTCAGAACCTGTGAGAGCTAAAGGTGCAGGAGGAAGTAGGATAATTTCCATCAGGGCTGCTGGAGAAATTGGCCCAGAAACACACTGGATTAGTCCCTAGTCACCCAGTGTAT---CAACACCCAGTCCGACCAAGACCGGCCTGGGACATGGCTGCTGCTTCTCTTGGTAATGCTGT---CTCTTCCTGGGGTGTCTTCCTTGGCCTCCGTTTCTCCTCTGAACCATGACAGTGTCCTGGCTCTGCCGCCTCAGAGGCTGAGGGGATGAGGGTGGAGGACATGCATTCTCTTGGCTGTGCCCAGTCTGGGCCACCAGCCATGCCTGTCCTTTCTCAGGCCCGGGGAGCTCGGTTGCCTCTGAACCCACGTCTGGTACTCCCTCCAGGATATGAAGACTAAGCCTGCCAGGTCAG
>gene=chr20_903193-904193; species=ponAbe
ATG-AAGTGCTTGATAGTTGGTAGCTGTTATTATTATCTTTGCGATTATTGGAAAGACCCAGCATCTCTTTGCATAAAAATGTCCTTCAGAACCTGTGAGAGCTAAAGGTGCAGGAGGAAGCAGGATAATTTCACTCAGGGCTGCTGGAGAAATTGGCCCAGAAATGCACTGGATTTGTTCCAAGTCACCCAGTGTATCAGCAGCACCCAGTCCGAGCAAGACTGGCCTGGGACATAGCTGCATCTTCTGTTAGTAACGCCGTTACTACTTCCTGGGGTATCTTCCTTGGCCTCAGTTTCCCCTCTGAACCATGAGAGTGTCCTGGCTCTGCCTCCTCAGAGGCTGAGGGGATGAGGGCGGAGGACATGCATTCTCTTGGCTGTGCCCAGTCTGGGCCACCAGCCATGCCTGTTCTTTCTCAGGCCCGGGGAGCTCGGTTGCCTCTGAACCCACATCTGGCACTCCCTCCAGGATATGAAGAATAAGCCTGCGAGGTCAG
>gene=chr20_903193-904193; species=rheMac
atgtaagtgcttgatagttggcagctcttattattATCTTTGCGATTATTGGAAAGACCCAGCATCTCTTTGCATAAAAATGTCCTTCAGAACCTGTGAGAGCTAAAGGTGCAGGAGGAAGTAGGATAATTTCCATCAGGGCTGCTGGAGCAATTGGCCCAGAAATGCACTGGATTAGTCCCGAGTCACCCAGTGCAT---CAACACCCAGTCCGACCAAGACTGGCCTGGGACGTGGCTGCTGCTTCTCTTGGTAATGCTGT---CTCTTCCTGGGGTATCTTCCTTGGCCTCTGTTTCTCCTCTGAACCATGACAGTGTCCTGGCTCTGCCGCCTCAGAGGCTGAGGGGATGAGGGTGGAGGACATGCATTCTCTTGGCTGTGCCCAGTCTGGGCCACCAGCCATGCCTGTCCTTTCTCAGGCCCGGGGAGCTCAGTTGCCTCTGAACCCACGTCTGGTACTCCCTCCAGGATATGAAGACTAAGCCTGCCAGGTCAG
>gene=chr20_990394-991394; species=hg19
CTGACTTGTACTTCTCAACCGTATCTGTCTGCTCCATGAAGAATCCCCCAGACTCATCCCTCATCCCCCAGCTCCTACACTCagcatagacttgggagccaaactgcctggatttgaatcagagatttccacttattcagtgtgacttcaagcaagttacttaatctatctctgcctcagtttccccaactgataatgctgataatagtagtacctacttcataggattgtttgtggattaaattagttaaatatacatgaagttcttaggacatggcacaagaccatgctgtataactgttagctattattAGTCGTCCAGGAGGAAGAAAAACTAGGATGGAAGCTACAGCAGGAGGCCTAGTGACATTTTGATTTTCCCACAATAAGCTTTCTCTGGAGTTTCCTTCAGGGTGTTTACATAAATGCCtgtccaacactctgcagtttgcaaagcttgctacatctgctatctcatttggatcaacatttaagccatg
>gene=chr20_990394-991394; species=bosTau
CTAACCTGCATCTCTTACCCTAGTCTGTCTGCTCCATGAGGAACCTCTCAGACTCATCCCCCAC-CCCTAGTTCCCATACTgagcatagacttagaagccaaactatctaggtttgaaacagagattcataaatatt---------tttaagcaaattactt-----atctctgcttctgtttcctccactgaaaacagggatcatgttagtacctacttcatagggttgtttgaggattagat----taaatatatatgaagctcttagaacatggcacgaggccacttggtgtagctgttagctattattAGTTTTACAGGCAGAAGAGAAAGTAGGATAGAAGATGGAGCAGGAGGCTTAGTGACATTTAGG-TTTTCCACAGTGAGCCTTGTTTGGGGTTTCCTCTGGGGTGTTTATGTAAacatctgcccagtgccctgcagtttgcaaagcttgctacatctgctctttcatcccacctgacatttaa-ctgca
>gene=chr20_990394-991394; species=calJac
CTGACTTGTACTTCTCACCCGCGTCTGTCTGCTCCATGAAGAATCCCCCAGACTCATCCCCCATCCGCCAGCTCCTACACTCaggatagacctgggagccaaactgcctggatttgaatcagagatttccatgtattcagtgtgacttcaagcaagttacttaacctatctctgcctcagtttccccca---------ctgataatattagtacctacttcacagggttgtttgtggattacattagttaaatatacacgaagttcttagaacatggcacaaggccatgctgtataactgttagctgttattAGTTGTCCAGGCAGAAGAAAAACTAGGATAGAAGCTGCAGTAGGAGGCCTAGTGACTTTTTGATTTTCCCACAATAAGCTTTCTCTGGAGTTTCC-TCAGGGTGTTTACATAAATGCCTGCCCaacactctgaagtttgcaaagcttgctgcatctgctgtctcatttggcttaacatttaagccatg
>gene=chr20_990394-991394; species=canFam
CTGACTTGCACCTCTCACCCCTGTCTGTCTGCTTCAGGAATAATCCTCCAGACTTGTCCCTCAC-CCCCAGTGCCTACACTCagcatagacttggtagccaaagagcctaggttcgaatcagagatttctacatgtaaagtgtgactttaagcaagctacttaacctatctctgcttcagtgtccccacctgaaaatagggataaagtcagtacgtacttcatatgattgttcgtagattaaat----taaatatgcacaaagctctgacaacatagaacaaggccatgctgcgtaactgttagctattattAGTTTTACAGGCGGAAGAGAAACTAGGATAGAAGGTGGAGTAGGAGGCTTAGTGACATTTGGACTTTTCCATGATCAGCCTTCTTTGGGGTTTCCCCCGGGGTGTTTATGTAAACATCTGCCCAACACCCTGCAGTTTGCAAAGCTTGCTACAT-CGCTATTTCATCCAGCCTGACATTTAA-CTATG
>gene=chr20_990394-991394; species=equCab
CTGACTTGTGCCTCTCACCC-TGTCTGTCTGCTCCCTGAAGAATCC-CCAGGTTCATCTCCCA--CCCCAGTTCCTACACTCagtgtagacttgggagcccagctgcctaggtttgactcagagatttctacctattaagtgcgactttgagcaaattacttaacctatctctgcctcagtttccccctctgaaaagagggataatatcagtacctacttcatagggctgtttgaggattaaat----taaatat----gaggctcttagaacatggcatcaggccatgctgtgtaactgttagctattattAGCTTTATAGGCGGAAAAGAAACGAGGGTAGAAGATGGAGCAGGGGGCTCAGTGACATTCGGGCTTTTCCGGAATGAGCCTTCTTTGGGGTTTCCTCTGGGGTGTTTATATAAacatctgcccaacacccttcagtttgcaaag-ttgctacatctgctatttccttcggcctgacgtttaa-ctgtg
>gene=chr20_990394-991394; species=gorGor
CTGACTTGTACTTCTCAACCGTATCTGTCTGCTCCATGAAGAATCCCCCAGACTCATCCCTCATCCCCCAGCTCCTACACTCagcatagacttggga-ccaaactgcctggatttgaatcagagatttccacttattcagtgtgacttcaagcaagttacttaatctatctctgcctcagtttccccaactgataatgctgataatagtagtacctacttcataggattgtttgtggattaaattagttaaatatacatgaagttcttaggacatggcacaagaccacgctgtataactgttagctattattAGTCGTCCAGGAGGAAGAAAAACTAGGATAGAAGCTACAGCAGGAGGCCTAGTGACATTTTGATTTTCCCACAATAAGCTTTCTCTGGAGTTTCCTTCAGGGTGTTTACATAAATGCCtgtccaacactctgcagtttgcaaagcttgctacatctgctatctcatttggattaacatttaagccatg
>gene=chr20_990394-991394; species=panTro
CTGACTTGTACTTCTCAACCGTATCTGTCTGCTCCATGAAGAATCCCCCAGACTCATCCCTCATCCCCCAGCTCCTACACTCagcatagacttgggagccaaactgcctggatttgaatcagagatttccacttattcagtgtgacttcaagcaagttacttaatctatctctgcctcagtttccccaactgataatgctgataatagtagtacctacttcataggattgtttgtggattaaattagttaaatatacatgaagttcttaggacatggcacaagaccatgctgtataactgttagctattattACTCGTCCAGGAGGAAGAAAAACTAGGATAGAAGCTACAGCAGGAGGCCTAGTGACATTTTGATTTTCCCACAATAAGCTTTCTCTGGAGTTTCCTTCAGGGTGTTTACATAAATGCCTGTCCaacactctgcagtttgcaaagcttgctacatctgctatctcatttggatcaacatttaagccatg
>gene=chr20_990394-991394; species=papHam
CTGACTTGTATTTCTCATCTGTGTCTGTTTGCTCCATGAAGAATCCCCCAGACTCACC-------CCCCAGCTCCTACACTCagcatagacttgggagccaaactgcctggatttgaatcagagatttccacttattcagtgtgacttcaagcaagttacttaacctatctctgcctcagtttcccccactgataatactgataatattagtacctacttcataggattgtttgtggattaaattagttaaatatacatgaagttcttaggacgtggcacaaggccatgctgtataactgttagctattattAGCTGTCCAGGCGGAAGAAAAACTAGGATAGAAGCTGCAGTAGGAGGCCTAGTGACATTCTGATTTTCTCACAATAAGCTTTCTCTGGAGTTTCCTTCAGGTTGTTCACATAAATGCttgtccaacactctgcagtttgcaaagcatgctacatctgctatctcgtttggattaacatttaagccatg
>gene=chr20_990394-991394; species=ponAbe
CTGACTTGTACTTCTCATCTGTGTCTGTCTGCTCCATGAAGAATCCCCCAGACTCATCCCTCATTCCCCAGCTCCTACACTCaacatagacttgggagccaaactgcctggatttgaatcagagatttccacttattcagtgtgacttcaagcaagttacttaacctatctctgcctcagtttcccccactgataatgctgataatattagtacctacttcatagggttgtttgtggattaaattagttaaatatacatgaagttcttaggacatggcacaagaccatgctgtataactgttagctattattAGTTGTCCAGGAGGAAGAAAAACTAGGATAGAAGCTACAGCAGGAGGCCTAGTGACATTTTGATTTTCCCACAATAAGCTTTCTCTGGAGTTTCCTTCAGGGTGTTTACATAAATGCCtgttcaacactctgcagtctgcaaagcgtgctacatctgctgtctcatttgggttaacatttaagccatg
>gene=chr20_990394-991394; species=rheMac
CTGATTTGTACTTCTCATCTGTGTCTGTTTGCTCCATGAAGAATCCCCCAGACTCACC-------CCCCAGCTCCTACACTCagcatagacttgggagccaaactgcctggatttgaatcagagatttccacttattcagtgtgacttcaagcaagttacttaacctatctctgcctcagtttcccccactgataatactgataatattagtacctacttcataggattgtttgtggattaaattagttaaatatacatgaagttcttaggatgtggcacaaggccatgctgtataactgttagctattattAGCTGTCCAGGCGGAAGAAAAACTAGGATAGAAGCTGCAGTAGGAGGCCTAGTGACATTCTGATTTTCTCACAATAAGCTTTCTCTGGAGTTTCCTTCAGGGTGTTTACATAAATGCttgtccaacactctgcagtttgcaaagcatgctacatctgctatctcatttggattaacatttaagccatg
>gene=chr20_992068-993068; species=hg19
aacagtgaaaatattttcaaaatatgttcacaatcaagttaatttcttggtaattggctggggaagagaagggaaggacaaagagagatttttcataatGAAGGGACAGCAGTTCTCTGGTGGGCTGGGGGACAGCAGGGTGGGGGCCAGCCTTGGGTCTCAGTCTACACAAAGGTGGTAATGGGCTGGGGGAGATAGGGATTGGGAGCTGGACCCAGGACAGTGGATGAGAAAAGCCAAGGTCAGGCCTCTAAATGTCCCACTCTGGAGGGAGTTAGGACCCGGAGCCTATTTTTCTCTGTGTGCCcttaattctgggcctcacttttttcatctgtgaaatggattcaataacacctgcccaaggaggactcttgaaattaaaagacaaggtggctgcaaagcacccagcacaaggcctgacactgaggtgtacaagtaatagtagttGATGCCATCATTATTATTTGTATTCATGGTTTGCCAGCCCAGAGGCTgta
>gene=chr20_992068-993068; species=bosTau
aacagtgaaaatatttctaaaacatgttcaccatcaagttgatctctcaggaattGACTGGGGGAGAGAAGGGAAGGACAAAGAGAAGTGTTGCATAGTTGGGGGAG-GCAGGTCTCTGGTGGGCT-GGGG-CAGATGTGCAGGGACCAGCCTTGGCTCT----------------------------GGGGAGAT---GGGGGGGAACTGACTGCAGAAAAGTGAAGGA-AAAAGTCAAGGTCATACCTCTGAACCTTCCACTCTGGAAGAAGTT--------GAGCCTCTTACTTGCTACGCACCcttaactgtgagcctcacttt--ttgtctgtgaaatggagatgata-catctgtccaaggaagactctggagatcaaatga-----cgactgcagagcacccagctcaagttctgacTTGGGGAGGTGCAAATTATAGCAGTTGATGTCGTTATtattatttatATATATTGTTTGTCAGCTGAGAGGcagta
>gene=chr20_992068-993068; species=calJac
AACAGTGAAAATATTTTCAAAGTATGTTCACAATCAAGTTAATCCTTTAG-AGTTGGCTGGAGAAGACAAGGGAAGGACAAAGGGAGATTTTTCATACTGAAGGGACAGCAGGTCTCTGGTGGGCTGGGGGACAGTGGGATGGGGGCCAGCCTTGGCCCTCAGTCTACACAAAGGTGGGAATGGGCT-GGGGAGATAGAGATTGAGAGCTGGGCCCGGAACGGTGAAGGAGAAAAGCCAAGGTCAGGCCTCTATGTGTCCCGCTCTGGAGGGAGCCAGGACCTGGAGCCTGTTATTCGCCCGGAGGCCTGAATtctgggcctcactttgttcatctgtgaaatggattcagtaacacctgcccaaggaggacccttgaaattaaaagacaaggttgctgcaaagcacccagcatcaggcctgacctcaaggagtgcaagtaatagtagTCGATACCATCATTATTATTTATATTCGTGGTTTGTCAACCCAGAGGCCATA
>gene=chr20_992068-993068; species=canFam
AACAGTGAAAATATTTCCAAAATATGTTCACAATCAAGTTGATCTCTCAGTAATTGACTAGGGGGGAGAAGGGAAGGACAAAGAGAAGGTTTTGGTAACAAAGGGCCAGCAGGTCTCTGGTGGACTGGGGG-CAGGGGTAT-GGGGCCAGCCTTGGCTCTGGGTCAACACAGAGGTGACTATG-GCATGGGGAGA------TATTGAACAGAGCGCAGAAAAGTGGAGGACAAAAGCCAAGGCCCGGCCTCTAGACATTCCACTCTAGAAGGAGCTAAGACCAGGAgccacttacttgctatgcatccttaactctgagcctcacttttctcgcctatgaaatggaggcaatactgctcatccaaggatgactctggagatcaaaagagcatgtgactgcagaggctccagcccaa-gtctggtacTGACAGGTGCGTGTAATAACAGTTGCTGCTCTTGTGATTATGTGTATGCATTGTTCATCAGCTGAGAGGCAGTA
>gene=chr20_992068-993068; species=equCab
aacagtgaaaatatttccaaaacgtattcatcatcaagttgatctctcagtaattGGCTGGGGGAGCGAAGGAGGAGACAGAGAGAAGTGTTTCATAGAGAGGGGAC-GCAGGTCTCTGGTGGATAGG------GGGGCG--GGTGCCAGCCTTGTCTCTGGGTCCACACAAGGGTGGCGACGTGGACAGAGAGAT---GGAGGAGAGCTGGGTGCAGGACGGCGGAGGAGAAGAGCCAAGCTCAGGCCCCTGCATGTTCCACTCCGGAAGGAGCCGAGACCCGGAgcctcttactggcgatgcgcccttgactttgagcct--ctttgctcatctgtgagatggagacaataacgcctacccaaggagaaccctggagaccaaaagacaaagtggctgcagagcacccagcacaaggtccgaccccgagagatgcaagtaataatagttgCTGCCGTCGTTGTTATTTGTATCCTTTGTCAGTCAGCCGAGAGGcagta
>gene=chr20_992068-993068; species=gorGor
aacagtgaaaatattttcaaaatatgttcacaatcaagttaatttcttggtaattggctggggaagagaagggaaggacaaagagagatttttcataatGAAGGGACAGCAGTTCTCTGGTGGGTTGGGGGACAGCAGGGTGGGGGCCAGCCTTGGGTCTCAGTCTACACAAAGGTGGTAATGGGCTGGGGGAGATAGGGATTGGGAGCTGGACCCAGGACAGTGGAGGAGAAAAGCCAAGGTCAGGCCTCTAAATGTCCCACTCTGGAAGGAGTTAGGACCCGGAgcctattattcgctgtgtgcccttaattctgggcctcacttttttcatctgtaaaatggattcaataacacctgcccaaggaggactcttgaaattaaaagacaaggtggctgcaaagcacccagcacaaggcctgacactgaggtgtacaagtaatagtagttGATGCCATCATTATTATTTGTATTCATGGTTTGCCAGCCCAGAGGCTgta
>gene=chr20_992068-993068; species=panTro
AACAGTGAAAATATTTTCAAAATATGTTCACAATCAAGTTAATTTCTTGGTAATTGGCTGGGGAAGAGAAGGGAAGGACAAAGAGAGATTTTTCATAATGAAGGGACAGCAGTTCTCTGGTGGGTTGGGGGACAGCAGGGTGGGGGCCAGCCTTGGGTCTCAGTCTACACAAAAGTGGTAATGGGCTGGGGGAGATAGGGATTGGGAGCTGGACCCAGGACAGTGGGTGAGAAAAGCCAAGGTCAGGCCTCTAAATGTCCCACTCTGGAGGGAGTTAGGACCCGGAGCCTATTTTTCGCTGTGTGCCcttaattctgggcctcacttttttcatctgtgaaatggattcaataacacctgcccaaggaggactcttgaaattaaaagagaaggtggctgcaaagcacccagcacaaggcctgacactgaggtgtacaagtaatagtagttgatgccatcatcattatTTGTATTCATGGTTTGCCAGCCCAGAGGCTgta
>gene=chr20_992068-993068; species=papHam
aacagtgaaaatattttcaaaatatgttcacaatcaagttaataccttggtaattggctggggaagagaagggaaggacaaagagagatttttcataatGAAGGGACAACAGGTCTCTGATGGGTTGGGGGACAGCAGGGTGGGGGCCAGCCTTGGGTCTCAGTCTACACAAAGGTGGTAATGGGCTGGGGGAGATAGGGATTGGGAGTTGGACCCAGGGCAGTGGAGGAGAAAAGCTAAGGTCAGGCCTCTAAATGTCCCACTCTGGAGGGAGTTAGCACCTGGAACCTAttattcgctgtgtgcccttaattctgggcctcacttttttcatctgtgaaatagattcaataacacctgcccaaggaggactcttgacattaaaagacaaggtggctgcaaagcacccagcacaaggcctgacattggggtgtacaagtaatagtagttGATGCCATCTTTATTATTTGTATTCATGGTTTGCCAGCCCAGAGGCCgta
>gene=chr20_992068-993068; species=ponAbe
AACAGTGAAAATATTTTCAAAATATGTTCACAATCAAGTTAATTCCTTGGTAATTGGCTGGGGAAGAGAAGGGAAGGACAAAGAGAGATTTTTCATAATGAAAGGACAGCAGGTCTCTGGTGGGTTGGGGGACAGCAGGGTGGGGGCCAGCCTTGGGTCTCAGTCTACACAAAGGTGGTAATGGGCTGGGGGAGATAGGGATTGGGAGCTGGACCCAGGACAGTGGAGGAGAAAAGCCAAGGTCAGGCCTCTAAATGTCCCACTCTGGAGGGAGTTAGGACCCGGAGCCTAttattcgctgtgtgcccttaattctgggcctcacttttttcatctgtgaaatggattcaataacacctgcccaaggaggactcttgaaattaaaagacaaggtggctgcaaagcacccagcacaaggcctgacattgaggtgtacaagtaatagtagctGATGCCATCATTATTATTTGTATTCATGGTTTGCCAGCCCAGAGGCTgta
>gene=chr20_992068-993068; species=rheMac
AACAGTGAAAATATTTTCAAAATATGTTCACAATCAAGTTAATACCTTGGTAATTGGCTGGGGAAGAGAAGGGAAGGACAAAGAGAGATTTTTCATAATGAAGGGACAGCAGGTCTCTGGTGGGTTGGGGGACAGCAGGGTGGGGGCCAGCCTTGGGTCTCGGTCTACACAAAGGTGGTAATGGGCTGGGGGAGATAGGGATTGGGAGTTGGACCCAGGGCAGTGGAGGAGAAAAGCTAAGGTCAGGCCTCTAAATGTCCCACTCTGGAGGgagttaggacctggagcctattattcgctgtgtgcccttaattctgggcctcacttttttcatctgtgaaatagattcaataacacctgcccaaggaggactcttgacattaaaagacaaggtggctgcaaagcacccagcacaaggcctgacactggggtgtacaagtaatagtagttGATGCCATCTTTATTATTTGTATTCATGGTTTGCCAGCCCAGAGGCCgta
>gene=chr20_1060220-1061220; species=hg19
agaggtggccaggtgggggccaaagcagacaggccatctatatcccttctcaagggggtaactctgactaatttttgctaaacaaggatgaaaacccagtatagccagatttattttatttttcattcaaagtcagaaattcaggtttgcatgtgaaagctcccaactttaaatgttggcatgaaaatcagattttagaagcactattttccagttaatatttccatgtaacaaatcaccccagatttagtgacatcaagcaaccattttatgatgtccatggattcttcgtgtcaagtttggacagggcaagtggggacggcttcactcagctccatggtgtgtggggcttcagctgggaagattcaaatagctggagctagaatcatcgagaggcttctctactcagatatctgctctctgggctgggatgactcaaaggctggactcggctgggactgtccactggggcacctacacatggcttctccatgtggtct
>gene=chr20_1060220-1061220; species=bosTau
aaatacagccaggcagaggccaaggtagacaggatacctataccccttctcaagaaggcaactctgaccaattttttcccatcaggcatg-----gcaatgtggccagattt-tctgagttccctttaaaagcc-aaatcccaagtttgtacgtgaaatcttcccattttaaatgttggtaatggaataaaatttttaaagcacCATTttctagttaatatttccacgtaacaagtaattccaaatttagtgacgtaaagccaccattttattactttcatggattctttgtgtcaagtctagacagggcactcggggacagcttgactctgctccacggtgtctggggcttcagctgggaagattcaaacggccagggctacagtcatctggaggcttctctg---------ctgctgcccaggcacgggtgactcaaaggctg----------ggactgtccactggagcgcctacacgtggcttctccatgtggccc
>gene=chr20_1060220-1061220; species=calJac
aaaagtggccaggtaggagccaaggcagacaggccacctgtatcacttcttattggggtagtgctgactaatttttgctaaacaaggatgaaggcccagtatagccagatttattttattttccattaaaagtcagaaattcaggtttgtatgtgaaagctcccaactttaaatgttggcaagaaaataggattttagaagcactgttttccagttaatatttccgtgtaacaaatca-cccagatttaatgacgtcaagcaaccattttatgatgtccatggtttctttgtgtcaagtttggacagggcaagtggggacggcttgactcagctccatcatgtctggggcttcagctgggaagattcaaatggctggagctagaatcatctagaggcttctccactcacatatctg-tctctaggctgagatgactcaaaggctgggctttgctgggactgtcccctgggacacctacatatggcttctccatgtggcct
>gene=chr20_1060220-1061220; species=canFam
aaagacagctggatgggggcctaggcagatagcacacccatatcccttctcaaaagggcagctctgaccgatttttgccaaataggcatg-----ctagtgtagccagattt-tctgatttctcattaaaagccagaaatccaaatttgtattggaaatctcctaattttaaatgttggcaacagaatccaaattttaaagcacaattttctagttaatatttccacgtaacaaaccactccaaatttagtgacgtaaagcaaccattttattgtgtccatggattctctgtgtcaagtctggacaaggcacatggggatagctt-actctgctccacagtgtctagggcttcagctgggaagactcacatggctggggctagaatcatctggaggcttctcggctcatatatctggtgcttgggttgggatgattcaaaggctgggctcagctgggattgtccactagagtgcctacacatggcttctccatgtggctt
>gene=chr20_1060220-1061220; species=equCab
aaagatggccagatgaggcccaaggccgacagactatccatatcccttctcaagggggcagctctgaccaatttctgccaaacagcaat--------------gccagatat-tctgatttctcattaaaagccagaaattcaaatttgtacgtgaaatcttcccattttaaatgttggcaacagaataaaatttttaaagcactactttctagttaatatttccatgtaacaaaccactccaaatttaatgacgtacagcaacccttttatgatgtccatgtattctcggtgttcagtctggacagggcacatggggacgtcttgactctgctccacgttgtctgggacttcagctgggaagactcaaccggctggggttaggaccatcaggaggcttctccgctcacaaatctggtgcctgggctgggatgactcaaaggctgggcacagctgggactgtccact-gggcgcctacacgtggcttctccatgtggcct
>gene=chr20_1060220-1061220; species=gorGor
agaggtggccaggtgggggccaaagcagacaggccatctatatcccttctcaagggggtaactctgactaatttttgctaaacaaggatgaaaactcagtatagccagatttattttatttttcattcaaagtcagaaattcaggtttgcatgtgaaagctcccaactttaaatgttggcatgaaaatcagattttagaagcactattttccagttaatatttccatgtaacaaatcaccccagatttagtgacatcaagcaaccattttatgatgtccatggattcttcgtgtcaagtttggacagggcaagtggggacagcttgactcagctccatggtgtgtggggcttcagctgggaagattcaaatagctggagctagaatcatcgagaggcttctctactcagatatctgctctctgggctgggatgactcaaaggctggactcggctgggactgtccactggggcacctacacatggcttctccatgtggtct
>gene=chr20_1060220-1061220; species=panTro
--------------------------------------------------------------------------------------------------------------------------------------------------------------------------------------------------------------------------------------------------------------------------------------------------------------------------------------------------------------------------------------------------------------------------------------------------------------------------------------------------------------------
>gene=chr20_1060220-1061220; species=papHam
agaggtgaccaggtgggggccaaagcagataggccatctatatcccttctcaatggggtagctctgactaatatttgctaaacaaggatgaaaacccagtatagccagatttattttatttttcattaaaagtcagaaattcaggtttgcatgtgaaagctcccaactttaaatgttggcaagaaaatcagattttagaagcactatTttccagttaatatttccatgtaacaaatcaccccagatttagtgacgccaagcaaccattttatgatgtccatggattctttgtgtcaagtttgggcagggcaagtggggatggcttgactcagctccctggtgtctggggcttcagctgggaagattcaaatgactggagctagaatcatagagaggcttctcgactca-atatctgctctctgggctgggatgactcaaaggctgagctccgctgggactgtccactggggcacctacacatggcttctccatgtggcct
>gene=chr20_1060220-1061220; species=ponAbe
agaggtggccaggtgggggccaaagcagacaggccatctatatcccttctcaagggggtaactctgactaatttttgctaaacaaggatgaaaacccagtatagccagatttattttatttttcattaaaagtcagaaattcaggttggcatgtgaaagctcccaactttaaatgttggcaagaaaatcagattttagaagcactattttccagttaatatttccatgtaacaaatcaccccagatttagtcacgtcaagcaaccattttatgatgtccatggattcttcatgtcaagtttggacagggcaagtggggacggcttgactcagctccatggtgtgtggggcttcagctgggaagattcaaatagctggagctagaatcattgagaggcttctctactcacatatctgctctctgggctgggatgattcaaaggctggactcggctgggactgtccactggggcacctatacatggcttctccatgtggtct
>gene=chr20_1060220-1061220; species=rheMac
agaggtgaccaggtgggggccaaagcagacaggccatctatatcccttctcaatggggtagctctgactaatatttgctaaacaaggatgaaaacccagtatagccagatttattttatttttcattaaaagtcagaaattcaggtttgcatgtgaaagctcccaactttaaatgttggcaagaaaatcagattttagaagcactattttccagttaatatttccatgtaacaaatcaccccagatttagtgacgtcaagcaaccattttatgatgtccatggattctttgtgtcaagtctgggcagggcaagtggggatggcttgactcagctccctggtgtctggggcttcagctgggaagattcaaatgactggagctagaatcatagagaggcttctcgattca-atatctgctctctgggctgggatgactcaaaggctgagctccgctgggactgtccactggggcacctacacatggcttctccatgtggcct
>gene=chr20_1129290-1130290; species=hg19
tctgatatttcattttgctagtatgctatggtttatataacttctatggggtatgtcaagcatttctaatttgtgattaatacagctatgaacatccctgtgtattaggtttttttttcttttacttccttgagttatattacttacactggaGGACctcaaactttatgttctcaggaaccctctagcactctcaaaaattattgaggaccccagagagctcttatatgggttatatgtagcaatatttactgcattagcagttacaaatgatattttcaaaatacacatttattcattcatttaaaaataagcccattatgtgttaatataaataacaaattcctgtgaaaatatctcttcaaaacaaaaaatttagtgagaagagtaacattcttttacattttgcaaatctctttaatgtctggcttaatggaagacaactagattctcatttctgcttctgcattcagtctgtaggggatatgttgttttcattg
>gene=chr20_1129290-1130290; species=bosTau
tctgatattttattctGCTGATATGCTATAATTTGCCTAGTCTCCATTGGGTATTTCAAGAATGTCCAATTTTTAAAGAGTAT-ACTATGAACATCTATATAA--TAAAA---------TTTTATTTCCTGTAGTTACATTTCCTATGCTTgcagatctcaaatttttttgtctcaggaactcccttgcatgcccccaagttacttaggaacccaaa-agatc-tgtttgagttatatctgtcagtatttactatattatcaattacagccaaactattttaaatatgcatttatt----cattaaaaaataaacctcttgtgtgt-----taaataacaaattt-tatgaaaatactttcc--aaatcaaaaacttagtgagaagagtgacattgtttt-catgttgcagatcttcttaatatctggca---tagaagtcagctagattctcatttctgcttctgcctttagtctgtagctgataa--tgtttatgttt
>gene=chr20_1129290-1130290; species=calJac
tctgatattttattttgctagtgtgctatggtttatgtaacttctatggggtatatcaagctcttctaatttgtaaatagtacagctatgaacatccctgtttattagg-tttgttaaattttacttccttgagttagattactTATGCTGGAGGACAtcaaactttatgttctcaggaaccctgtagcactctcaaaaattactgaggaccccagagagctcttatgtgggttatatatgtcaatatttactgcattagaagttacaaatgaaattttcaaaatatccatttatttattcatttaaaaataagccgattttatgttaatataaat---aaatttctatgagaatatcttttcaaaacaaaaaatttaatgagaagagtaacattgttttacattttgcaaatctctttaatgtctagcttaattgaagacaactagactctcatttctgcttctgcattttgtctgtaggggatgtgttgttttcattg
>gene=chr20_1129290-1130290; species=canFam
TCTGATATTTTATTTTGCTGATATGCTGTAGTTTGCCTAACCTCCATGGGATATTTTAAATATGTTCAATTTTTAAATAGTAAGGCTATATGCAGCTGTATAT------AGTTTTTTTCTTTAACTTCATTGAGTTATATTTTCTATGCTGgtggatctcaacatttttggtctcagaaac---cttgaactctgaatcattgaggagaaatttaaagagttctt--ttggggt---tcaatcaatatttatcatattagaagttacaactaaaatttttaaattacacattaatt----tatttaaaaataaacccactacatgttaacacaaatagaaatttt-tacagaactattttttcaaacacaaaaattttatgaaaagaatgac-ttgtttcatatgttgc-gacctgtttatcattaggta---tggaagacaactagattctcatttc------------------------------------------
>gene=chr20_1129290-1130290; species=equCab
TCTGATATTTTATTTTACTGATA----------TGCCTAACCTCCATGGCGTATTTCAAGCCTGTCCAGTTTTTAAATAGTAC-ACTATGAACAACTATATAA------A---TTTTTCTTTTACTTCCTTGAGTTATATTTCCTATGGTGACAGAtctcaaactttttggtctcaggaaccctcttgcactctcaaaaattaatgaggaactcaaagagctcttgtttgggttatatctatcaatatttatcgtgttagaaattacagctaaaattttttaaatgcacatttattcatatgtttaaaagtaaactc---atgtgttaacatagataacaaattt-tatgaaagtatattgtcaaagcaaaaaacttagtgaaaagagcgatattgttgtatgtgctgcaaatctctctaatatctggca---tacaagacagctggattcttgtttctgcttctgcatttagtctccaggtgataagttgtttttgttg
>gene=chr20_1129290-1130290; species=gorGor
TCTGATATTTCATTTTGCTAATATGCTATGGTTTATATAACTTCTATGGGGTATTTCAAGCATTTCTAATTTGTGATTAGTACAGCTATGAACATCCCTGTGTATTAGCTTTTTTTTTCTTTTACTTCCTTGAGTTATATTACTTACACTGGAGGACctcaaactttatgttctcaggaaccctctagcactctcaaaaattattgaggaccccagagagctcttacatgggttatatgtagcaatatttactgcattagcagttacaaatgatattttcaaaatacacatttattcattcatttaaaaataagcccattatgtgttaatataaataacaaattcctatgaaaatatctcttcaaaac---aaatttagtgagaagagtaacattcttttacattttgcaaatctctttaatgtctggcttaatggaagacaactagattctcatttctgcttctgcattcagtctgtaggggatatgttgttttcattg
>gene=chr20_1129290-1130290; species=panTro
TCTGATATTTCATTTTGCTAGTATGCTGTGGTTTATATAACTTCTATGGGGTATTTCAAGCATTTCTAATTTGTGATTAGTACAGCTATGAACATCCCTGTGTATTAGGGTTTTTTTCCTTTTACTTCCTTGAGTTATATTACTTACACTGGAGGACctcaaactttatgttctcaggaaccctctagcactctcaaaaattattgaggaccccagagagctcttatatgggttatatgtagcaatatttactgcattagcagttacaaatgatattttcaaaatacacatttattcattcatttaaaaataagcccattatgtgttaatataaataacaaattcctatgaaaatatctcttcaaaacaaaaaatttagtgagaagagtaacattcttttacattttgcaaatctctttaatgtctggcttaatggaagacaactagattctcatttctgcttctgcattcagtctgtaggggatatgttgttttcattg
>gene=chr20_1129290-1130290; species=papHam
tctgatatttcattttactagtatgctatggtttatatcgcttctgtggggtatttcaagcatttctgatttgtaaatagtacagctatgaacatccctgtgtattagggttttttttcttttacttccttgagttatattacttacactggaGAACCTCA-----------------AAccctctagcactct-aaaaattattgaggaccccagagagctcttatatgggttatatgtatcaatatctactgcattagaagttacaaatgatattttcaaaatgcacattt----attcatttaaaaataagccca-taagtgttaatataaataacaaatttctctgaaaatgtcttttcaaaac--aaaattt----agaagagtaacgttcttttacattttgcaaatctctttaatgtctggcttaatgaaagacaactagattctcatttctgcttctgcgttcagtctgtaggggatatgttgttttcattg
>gene=chr20_1129290-1130290; species=ponAbe
TCTGATATTTCATTTTGCTAGTATGCTATGGTTTATATAACTTCTATGGGGTATTTCAAGCATTTCTAATTTGTAATTAGTACAGCTGTGAGTATCCCTGTGTGTTAGGTTTTTTTTTCTTTTACTTCCTTGAGTTATATTACTTACACTGGAGGACctcaaactttatgttctcaggaaccctctagcactctcaaaaattatcgaggaccccagagagctcttatatgggttatatgtagcaatatttactgcattagcagttacaaatgatattttcaaaatacacatttattcattcatttaaaaataagcccattatctgttaatataaataacaaattcctatgaaaatatctcttcaaaacaaaaaatttagtgagaagagtaacattcttttacattttgcaaatctctttaatgtctggcttaatggaagacaactagattctcatttctgcttctgcattcagtctgtaggggatatgttgttttcattg
>gene=chr20_1129290-1130290; species=rheMac
tctgatatttcattttactagtatgctatggtttatatcacttctatggggtatttcaagcatttctaatttgtaaatagtacagctatgaacatccctgtgtattagggttttttttcttttacttccttgagttatattacttacactggaGAACctcaaactttatgttctgaggaaccctctagcactct-aaaaattattgaggaccccagagagctcttatatgggttatatgtatcagtatctactgcattagaagttaaaaatgatattttcaaaatgcacatttattcattcatttaaaaataagccca-taagtgttaatataaataacaaatttctctgaaaatatcttttcaaaac--aaaattt----agaagagtaacgttcttttacattttgcaaatctctttaatgtctggcttaatgaaagacaactagattctcatttctgcttctgcattcagtctgtaggggatatgttgttttcattg
>gene=chr20_1172193-1173193; species=hg19
ctacatgatctctccatgtagctagcgtaggcttccttacataatagtggtctcaaggtagtcagagttcttacatggcaggcaactttccccagagcacaaaagaaaaagctgctggatcatcttaaaactgaggcttggaactggcctggcattgcttctgctgcattctattgcttagtgcaggtcatgggccagcctggattcaaggggaggggtctatataaggatatgaataccaggaggcatgtgtcattgggggcaactagagtaacactcccccaTCAGCTACACTACATTTATCTCTGTACCTATATACACACATATCTATATGTGTTTATTCATTTCAATGACTGTTTATTTTAAATTGTTTTAGAAAATATATAACTAGCggctgggcgcggtggctcacgcctgcaatcccagcactttgggaggtcaaggctggcagatcacgaggtcaggagatcaagaccatcctggctaacatggtgaaaccc
>gene=chr20_1172193-1173193; species=bosTau
--------------------------------------------------------------------------------------------------------------------------------------------------------------------------------------------------------------------------------------------------------------------------------------------------------------------------------------------------------------------------------------------------------------------------------------------------------------------------------------------------------------------
>gene=chr20_1172193-1173193; species=calJac
ctacacgatctttctgtgtagctagcttcagcttccttacacaatggtggtctcaagatagtcagagttcttccatggcagccaactttccccgaagcacaaaagaaaaagctgctggatcatcttaaaactgaggcttggaactggcctggcattgcttctgctgcattttattgcttagtgaaggtcatgggccaacctagattcaaagggaggagtctacataaggatatgactaccaggaggcatgtgtc-ttgggggcaactagaccaacagtttcccaTCAGCTATACTACATTTATCTCTGTATCTATAAACACACATATCTATATGTGCATAttcatttcaataggtgtttattttaaattgttttagaaaatacataactag-------------------------------------------------------------------------------------------------------------
>gene=chr20_1172193-1173193; species=canFam
c--tacattc--tctaggtaattagcttgggtttcctcacacaatggtgctatcaaggtggtc--agtttttgtatggcACTTGACTTTCCCCAGAATACATAAGAAGAAGCTGTTGGAGCTTCCTAAAGCTGGGGGttgaaacagacgtggtatcagttctgctgcattctgttgcttcgtggaggtcacagtctagtccagattcaaggggaggggtctacataaagatatgaataccgagaggtgtggattactggggat------ggtaacagtctcccacCCTCTAGA------------GCATATCTGTATACACACACACCTCTATGTATATATTCATTTTAATGGCtatttattttaatatattttagaaaa------------------------------------------------------------------------------------------------------------------------
>gene=chr20_1172193-1173193; species=equCab
c-acacgatctgtccagggggtgagcttgggcttcctcccacaatggtggtcttgaggtagtcagagttgtcctatggcactcaac-ttcccaagggtacaaaagaaaaagctattggagcttctcaaagctgtgggttggcacaggcaccgtgtaacttctgctgcattctgttgcttagtgcaggtcacaggccagcccagactcaaggggaggggtccacagaagggtgtcaatgccgagaggaaggggtcac-ggggtc------agtaacagtctcccacCGACTACA------------CTACATCTGGGTGCACACGCACCCATGTGTATATGTtcattttagtgcctatttagtttagtatattttagaaca-----------c------------------------------------------------------------------------------------------------------------
>gene=chr20_1172193-1173193; species=gorGor
ctacatgatctctccatgtagctagcgtaggcttccttacataatagtggtctcaaggtagtcagagttcttacatggcaggcaactttct-cagagcacaaaagaaaaagctgctggatcatcttaaaactgaggcttggaactggcctggcattgcttctgctgcattctattgcttagtgcaggtcatgggccagcctggattcaaggggagggGTCTATATAAGGATATGAATAGCAGGAGGCATGTGTCAT----------------------------------------------------------------------------------------------------------------------------------------------------------------------------------------------------------------------------------------------------
>gene=chr20_1172193-1173193; species=panTro
ctacatgatctctccatgtagctagcgtaggcttccttacataatagtggtctcaaggtagtcagagttcttacctggcaggcaactttccccagagcacaaaagaaaaagctgctggatcatcttaaaactgaggcttggaactggcctggcattgcttctgctgcatgctagtgcttagtgcaggtcatgggccagcctggattcaaggggaggggtctatataaggatatgaataccaggaggcatgtgtcattgggggcaactagagtaacACTCCCCCATCAGCTATACTACATTTATCTCTGTATCTATATACACACATATCTATATGTGTGTATTCATTTCAATGACTGTTTATTTTAAATTGTTTTAGAAAATATATAACTAGCggctgggcgcggtggctcacgcctgcaatcccagcactttgggaggtcaaggctggcagatcacgaggtcaggagatcaagaccatcctggctaacatggtgaaaccc
>gene=chr20_1172193-1173193; species=papHam
ctacgtgatctctccatgtagctagcataggcttccttacataatggtggtctcaaggtagtcagagttcttacatggcaggcaactttccccagagcacaaaagaaaaagctgctggaccatcttaaaactgaggcttggaaatggcctggcattgcttttgctgcattctgttgctgagtgcaggtcatgggccagcctagattcaaggggaggggtctacataaggatatgaataccaggaggcatgtgtcattgggagcaactagagta-----------------------------------------------------------------------------------------------------------------------------------------------------------------------------------------------------------------------------------
>gene=chr20_1172193-1173193; species=ponAbe
ctacatgagctctccatgtagctagcatagccttccttacataatagtggtctcaaggtagtcagagttcttacatggcaggcaactttccccagagcatgaaagaaaaagctgctggaccatcttaaaactgaggcttggaactggcctggcattgcttctgctgcattctattgcttagtgcaggtcatgggccagcctggattcaaggggaggggtctatataaggatatgaataccatgaggcatgtgtcattgggagcaactagagtaacagtcccccaTCATCTATATTACATTTATCTCTGTATCTATACACACACATATCTATAAGTGTGTATTCATTTCAGTGACTAAGTGTTTTAAATTGTTTTAGAAAATGTATAACTAGCggctgggggcggtggctcacgcctgtaatcccagcactttgggaggccgaggtgggcggatcacaaggttaggagatcgagaccatcctggctaacatggtgaaaccc
>gene=chr20_1172193-1173193; species=rheMac
ctacgtgatctctccatgtagctagcgtaggcttccttacataatggtggtctcaaggtagtcagagttcttacatggcaggcaactttctccagagcacaaaagaaaaagctgctggaccatcttaaaactgaggcttggaaatggcctggcattgcttctgctgcattctcttgcttagtgcaggtcataggccagcctagattcaaggggaggggtctacataaggatatgaataccaggaggcatgtgtcattgggagcAACTAGAGTAACAGTTCCCCATCATCTATACTACATTTATCTCTGTATCTATATACACACATATCTATACATGTGTATTTATTTCAATGGCTGTTTATTTTAAATTGTTTTAGAAAATATATAACTAG-------------------------------------------------------------------------------------------------------------
>gene=chr20_1179390-1180390; species=hg19
tatggagttttagagacatttggtacACAGTGTTCTAGTGGTAATCCAACCTCCCAATCTGTGGCAAATTCAACATGTCTGAGGGAAGATCTGATTGGATCCTCTGGTCACCACCCAAAATGCAGCTGCTCAAAAACCAGTCACCCATGAGCCAATGATCACTCTCCTGTCCAGTCTGTAGATGGCTGCTTTGGGCTGGGGCACTCATCTCGGCTCCAGGCAGTTGTCCCATGATTACAGGGCATGTGACAAAGCCTGGTGGCCTGTTTGAAGGAATCATCTCTGGCCCCTTGTGTTCAGAAGGGGTATAAATGTGGCAGAAAGGAGTTTCTCTGATTCTCTTGGGTTCTGAAAAGTAACAGCTGAACTACGAGAAATAGCACATAAGACTTTGTCTGCAtgtggcagtcagaacgattctcaagctgtaaacgccaggatataagaaatgtgacattccttacaactcgatttagtaactattttgagcctcATTATgc
>gene=chr20_1179390-1180390; species=bosTau
tatggagttttggagagttttgttacataAAATTCTTGAGACAACCCAACCCCTCTTACTGTATCAAATTCAAATTCTCTGAGAGAAGGCCTGATTGGATCATGTGGTCACCACCCAGAACATGACTGCTTTTACACC-ATCACCCATGAGCCAAGGGTCTCCCTCCTGTCCAGTCTGCAGGTAAATACCTTGGTTTGGGACACCCATTTCTAATCCAGGCAGCTGCCCCATACTTACAGGGCCAGTGCCAAAGCCTGGTGACCTGCCTGGAGCAATCATTTCCGGCCTCT-GTGTTCAGAAGGGCTGTGAATGTGGCAAACAAGGGTTTCTTGTATCCTCTTGGGTTCTAAAGAATAACAGCTCAACTAGGAAAAATTACCCATAAAATTTTCTCTGTGTGTGGCAGTCAGAATGCATCTCAAGCTGTAAACTGCAGGGTATGAGAAATGTGATGTTTCTTACAACTCATTTTTGTAACTATTTTAAGCCTCCTTATGC
>gene=chr20_1179390-1180390; species=calJac
tacggagttttagagaggtttggtacACAGTGTTCTTATAATAATCCAACCTCTCAATCTGTGGCAAATTCAACATGTCTGAGAGAAGATCTGATTGAATCATTTGGTCACCACTCAAAACGTAGCTCCTCAAAAACCAGTCACCCATGAGCCAATGATCTCTCTTCTGTCCAGTCTGTAGAT-GCTGCTTTGGGCTGGGGCACTCATCTCTTCTCCAGGCAGTTGTCCCATGACTACAGGGCATGTGACAAAGCTTGGTGGCCTGTTTGGAGGAATCATCTCTGGCTTCTTGGGTTTAAAAGGGGTGTGAATATGGCAGGCAGGAATTTCTCCGATTCTCTTGGGTTCTGAAAAGTGATAGCTGAACTAAGAGGAATTGCACATTAAATTTCTTCTGAATGTGGTAGTCAGAATGTATCTCAAGCTGTAAACACCAGGAGATAACAAATGTGATGTTTCTTGCAACTtgatttagtaactattttgagcctcattatgc
>gene=chr20_1179390-1180390; species=canFam
tatggagtttgggagagctttgttgcacagTGTTC-TATGACATTCCAACCTCTCCATCTGTGGCAAATTCACCTTCTCTGAGAGAAGATCTGATTAGGTCATTTAGTCACCTCCCAGGACACAGCTCCTTTCACACACTTTACCCACAAACCA-----TTCTGTCCTGTCCCATCCATAGATGGCTTCCTCGGGCCAGGGCACTCACCTCTGACCCAGACCATTGCCCTGTAATTACAGGGCATGTGACACCATCTGTCGACTTGCCTGGAGAAATCATTTCTGGACCCT-GTGGTTAGAAGGCATGTGAATGTGGCAGATGAG-AGTTCTCAGACCCTCTCTGGTTCTAAAGAGTGACCCCAGAACCAGGAGAAGTTGCACATAAAATTTTCTC----TGCCTATGGCAGTAAG--TCTCAGGCTG--------------------CTGTGTCATTTCTTacaactcagtttggcaactattgtgagtctcattatac
>gene=chr20_1179390-1180390; species=equCab
TATGGAGTTTTGGAGAGGTTCGTTACACAGTGTCCTTGTGACAATCCAACCTCGCTGTTGGGGGCAAATTCTAATTCTCCGAGAGAAGCTCTGGGTGG--------ATCACCACCCAGATCACAGCTCCTTGCACACCAGTCACCCACAAACCGATCACCTCCCTCctgcccagtctggaggtggctgcctctggctggggcacccatctctgatccaggcagttgtcccatagttacagggcatgtgacaaagcccggtgacctgcctagAGAAATCATTTCTGGCCTTT-GTGTTCAGAAGGGGTGTGAACATGGCAGGTGAG--TTTCTCAGATCTTCTTTGGTTCTAAAGAGTGACAACTAAACTAGGAGAAATTGCACATAAAATTTTCTA----TGCATCTGGCAGAATGCATCTCAGGCTGGAAACCCCAGGGTATGAAAAATGTGATGTTTCTTACAACTCATTTTAGTAACTATTTTGAGCTTCATTGTGC
>gene=chr20_1179390-1180390; species=gorGor
tatggagttttagagacgtttggtacACAGTGTTCTAGTGATAATCCAACCTCCCAATCTGTGGCAAATTCAACATGTCTGAGGGAAGATCTGATTGGATCATCTGG--------------------------------------------------------------------------------------------------------------------------------------------------------------------AGGAATCATCTCTGGCCCCTTGTGTTCAGAAGGGGTATAAATGTGGCAGAAAGGAGTTTCTCTGATTCTCTTGGGTTCTGAAAAGTGACAGCTGAACTACGAGAAATAGCACATAAGATTTTGTCTGCAtgtggcagtcagaatgattctcaagctgtaaacgccaggatataagaaatgtgac-ttccttacaactcgatttagtaactattttgagcctcATTATgc
>gene=chr20_1179390-1180390; species=panTro
tatggagttttagagacgtttggtacACAGTGTTCTAGTGATAATCCAACCTCCCAATCTGTGGCAAATTCAACATGTCTGAGGGAAGATCTGATTGGATCATCTGGTCACCACCCAAAATGCAACTGCTCAAAAACCAGTCACCCATGAGCCAATGATCACTCTCCTGTCCAGTCTGTAGATGGCTGCTTTGGGCTGGGGCACTCATCTCGGCTCCAGGCAGTTGTCCCATGATTACAGGGCATGTGACAAAGCCTGGTGGCCTGTTTGAAGGAATCATCTCTGGCCCCTTGTGTTCAGAAGGGGTATAAATGTGGCAGAAAGGAGTTTCTCTGATTCTCTTGGGTTCTGAAAAGTGACAGCTGAACTACGAGAAATAGCACATAAGATTTTGTCTGCATGTGGCAGTCAGAACGATTCTCAAGCTGTAAACGCCAGGATATAAGAAATGTGACATTCCTTACAACTCGATTTAGTAACTATTTTGAGCCTCATTATgc
>gene=chr20_1179390-1180390; species=papHam
tgtggagttttagagaggtctggtacacagTGTTCTTGTGATAATCCAACCTCTCAATCTGTGGCAAATTCAACATGTCTGA--GAAGATCTGATTGGATCATTTGGTCATCACCCAAAATGCAGCTCCTCAAAAACCAGTCACTCATGAGCCAGTGATCTTTCTCCTGTCCAGTCTGTAGATGGCTGCTTTGGGCTGGGGCACTCATCTCTGCTCCAGGCGGTTGTCCCATGATTATAGGGCATGTGACAAAGCCTGGTGGCCTATTTGGAGGAATCATCTCTGGCCTGTTGTGTTC--AAGGGGTGTGAATGTGGCAGGCAGGAGTTTCTCTGATTCTCTTGCGTTCTGAAAAGTGACAGCTGAACTAGGAGAAATAGCACATAAGA-TTTGTCTGCGTGTGGCACTCAGAATGATTCTCAAGCTGTAAACGCCAGCATATAAGAAATGTGACATTCCTTacaactcgatgtagtaactattttgagcctcattatgc
>gene=chr20_1179390-1180390; species=ponAbe
tatggagttttagagaggtttggtacACAGTGTTCTTGTGATAATCCAACCTCCCAATCTGTGGCAAATTCAACATGTCTGAGAGAAGATCTGATTGGATCATCTGGTAACCACCCAAAATGCAGCTCCTCAAAAACCAGTCACCCATGAGCCAATGATCACTCTCCTGTCCAGTCTGTAGATGGCTGCTTTGGGCTGGGGCACTCATCTCGGCTCCAGGCAGTTGTCCCATGATTACAGGGCATGTGACAAAGCCTGGTGGCCTGTTTGGAGGAATCATCTCTGGTCCCTTGTGTTCAGAAGAGGTGTAAATGTGGCAGGCAGGAGTTTCTCTGATTCTCTTGGGTTCTGAAAAGTGACAGCTGAACTACGAGAAATAGCACATAAGATTTTGTCTGCAtgtggcagtcagaatgattctcaagctgtaaacgccaggatataagaaatgtgacgttccttacaactcgatttagtaactattttgagcctcATTATgc
>gene=chr20_1179390-1180390; species=rheMac
tgtggagttttagagaggtctggtacacagTGTTCTTGTGATAATCCAACCTCTCAATCTGTGGCAAATTCAACATGTCTGA--GAAGATCTGATTGGATCATTTGGTCATCACCCAAAATGCAGCTCCTCAAAAACCAGTCACTCATGAGCCAGTGATCTTTCTCCTGTCCAGTCTGTAGATGGCTGCTTTGGGCTGGGGCACTCATCTCTGCTCCAGGCGGTTGTCCCATGATTATAGGGCATGTGACAAAGCCTGGTGGCCTGTTTGGAGGAATCATCTCTGGCCTGTTGTGTTC--AAGGGGTGTGAATGTGGCAGGCAGGAGTTTCTCTGATTCTCTTGCGTTCTGAAAAGTGACAGCTGAACTAGGAGAAATAGCACATAAGA-TTTGTCTGCGTGTGGCACTCAGAATGATTCTCAAGCTGTAAACGCCAGCATATAAGAAATGTGACATTCCTTacaactcgatgtagtaactattttgagcctcattatgc
>gene=chr20_1193334-1194334; species=hg19
TTTCCCGTTGTGGCGCATCTTACTGGGAGGGCCATGGCCCCAGAGGCTTTCTGGCTCCAGagatctgcgtttgaactttagctctgccgttgacagagtgatctggggcctccttctctgatccttcacttatccttaactctaaagtaaaaatgacacctctcagagctgtggagaggatgttggaaagtgctttgtaaCAAACTGGGAATAACTGGAGAGAATGGAAAGAAACATTGTCTGCAGTTGACCAGGCTTGGattcattttaaaaaatacttaatgtgcacctgctgtgtgtcaggcactgttctggatgtgggaatgtcgcaacaaataaaacagacaaaatttatgtttttgtgtagttaatagtccagCATTCCAGTTTTTGAGTCATTCATTCATTCATTTACAATATGTTTCTGGCACTCCTGTGTGCAGCACTTTCCCAAGCAATGGGCACAGAGGGTATCTAATATGGCTGGAACCCAGGAAGCC
>gene=chr20_1193334-1194334; species=bosTau
TTTCTTACTGAGGAACGGGTTATTGGGGGGGGTG-GGACACTGACGCTTTCTGGCcct-gagatctag-------gttcggctctgccactgactgaatgacctgtagcatcctcctctg-----------aaccttaactctgaaatgaaaatgacacctgtcagagctgtGG-GAG-ACCTTGGGAAGTGCTTTGT---AAAT--GGAATAACCAGAGACAATGAAAAGAAGCATTATCTGCAATaagacgggcctgggttcaatTAGAAaaatacttatggtgcatctgctatgtgtcagatgctgttctggatgtcagaatataaaaaaaaaaaaaatggataaaattcatgctttcctgtagtcgacattctTGCATTCCAAT----------TTCATTCATTTATCTACAGTAGTTTTCTGG--------TGTGCGGCACTTTCCCAAGAAATGGGCATAGAAAGGATTTAATATGGCTACCACACAG-GGAGC
>gene=chr20_1193334-1194334; species=calJac
TTTCGCATTGTGGGGCATGTTATTGGGAGGACCATGGACTAAGAggctttgtcgccccagagatctgcgtttgaactttagctctgccactgaccaagtgatctgggtcctccttttcttatcctccacttatccttaactctaaaataaaaatgatacctctcagagcggtggagaggatGTTGGAAAATGCTTTGCAACAAACTGGGAATAATTGGGGGGAATGGAAGGTAGCATTGTCTGCAGTTGACCAGGCTTGGTttcattttaaaaaatacttaatgtgcacctgctccgtgtcaggcgctgttctggatgtgggaatgtcgcaacaaataaaacagacaaaatttatgttttcgtgttgttaatattccagCATTCCAGTTTTTGAGTCGTTCattcattcatttacaatatgtttctggcagtcctgtgtgcagcactttcccaagcaatgggcacagagGGTATCTAACATAGCTGGAACCCAGGAAGCC
>gene=chr20_1193334-1194334; species=canFam
TTTCCTGCGGTGGGACATCTTCCTGGGAAGGCTATGAAGGATGAGGCTTTCTGGTCCTCGAACTctgggtgtgaatttcagctctgccactgacttagtgacctagggcg-----ctctgatcctccatttaaccttagctctcaaatgaaaatgacacctccccaagccatggagaggatcttggaaagtgctttgt---aaaCTGGGAATAATCGGAGACAATGGCGAGAAGCATTATCTGCAATCGAATAGGCCTGGattcattttttaaaatatgaattgtgcacatgctataaacccggcaattttctggacatgggaatgtagcaaggaatcaaacatataaaatgtatgttttcatgtatttaacattctagCATTCCAGTTTCCGAG----TCattcattgatccacaatatttttctgatattactatgtgcgccgctttcctaagcagcaggcatagagGGAGTCCAATATGGCTAGAAGACAGGAAGCC
>gene=chr20_1193334-1194334; species=equCab
TCTTCTATTATGGGACAGCTTTTTGGGAGGGCCGTGgaggatgaggcttttggacccttgagatctgggtttgaattttagctctgccactgactgagagacctgtggcattctcctctgatcctccatttaatcttaactctaaaatgaaaatgacacccctcagaggtgtggagaggatcttggagagggctttat---aaactgGGCATAACTGGAGGCAATGGAAAGAAGCACTGTCTGCGCTCGAACAGGTCTGGattcattttgaaaaacac-aatcatgtgcctgctgtatgccaggtagtattctggatgtgagactatagcaatgaat--aaaagacaaaa--------ttcacgtcgttaacatgctagcattccagtTTCTGAGTCactcattcattcatctacaatatttttctaatacaactatgagcggcactttcctaagcagtgggcgtagagGGAATGCAATATGGCCAGAGCACAGGGGAGC
>gene=chr20_1193334-1194334; species=gorGor
TTTCCCGTTGTGGCACATCTTACTGGGAGGgccatggaccgagaggctttctggccccagagatctgcgtttgaacttt-gctctgccgttgacagagtgatctggggcctccttctctgatccttcacttatccttaactctaaagtaaaaatgacacctctcagagctgtggagaggatgttggaaagtgctttgtaaCAAACTGGGAATAACTGGAGAGAATGGAAAGAAACATTGTCTGCAGTTGACCAGGCTTGGattcatgttaaaaaatacttaatgtgcacctgctgtgtgtcaggcactgttctggatgtgggaatgtcgcaacaaataaaacagacaaaatttatgttttcgtgtagttaatagtccagCATTCCAGTTTTTGAGTCattcattcattcatttacaatatgtttctggcactcctgtgtgcagcactttcccaagcaatgggcacagagggtATCTAATATGGCTGGAACCCAGGAAGCC
>gene=chr20_1193334-1194334; species=panTro
TTTCCCGTTGTGGCGCATCTTACTGGGAGGGCCATGGACCGAGAGGCTTTCTGGCCCCAGagatctgcgtttgaactttagctctgccgttgacagagtgatctggggcctccttctctgatccttcacttatcctta------------AAATGACACCTCTCAGAGCTGTGGAGAGGATGTTGGAAAGTGCTTTGTAACAAACTGGGAATAACTGGAGAGAATGGAAAGAAACATTGTCTGCAGTTGACCAGGCTTGGattcattttaaaaaatacttaatgtgcacctgctgtgtgtcaggcactgttctggatgtgggaatgtcgcaacaaataaaacagacaaaatttatgtttttgtgtagttaatagtccagCATTCCAGTTTTTGAGTCATTCATTCATTCATTTACAATATGTTTCTGGCACTCCTGTGTGCAGCACTTTCCCAAGCAATGGGCACAGAGGGTATCTAATATGGCTGGAACCCAGGAAGCC
>gene=chr20_1193334-1194334; species=papHam
TTTCCCATTGTGCGGCATCTTATTGGGAGGACCATGGACCAAGAGGCTTTCTGGCCCCAGATatctgcgtttgaactttagctctgccacggacagagtgatctggggcctccttttctgatcctccacttatccttaactctaaaataaaaatgactcctctcagagctgtggagaggatGTTGGAAAATGCTTTGTAACAAACTGGGAATAACTGGAGAGAATGGAAAGAAACATTGTCTGCAGTTGATCAGGCTTGGattcatttaaaaaaatacttaatgtgcacctgctgtgtgccgggcactgttctggatgtgggaatgtcacaacaaataaaacagacaaaatttgtgttttcgtgtggttaatagtcc-GCATTCCAGTTTTTGAGTCATTCATTTATTCATTTACAATATGTTTCTAGCACTCCTGTGTGCAGCACTTTCACAAGCAATGGGCACGGAGGGTATCTAATATGGCTGGAACCCAAGAAGCC
>gene=chr20_1193334-1194334; species=ponAbe
TTTCCCGTTGTGGGGCATCTTACTGGGAGGACCACGGACCAAGAggctttctggccccagaaatctgcgtttgaactttagctctgccgttgacagagtgatctggggcctccttctctgatccttcacttatccttaactctaaaataaaaatgacacctctcagagctgtggagaggatgttggaaagtgctttgtaacaaactgggaataactggagagaatggaaagaaacattgtCTGCAGTTGACCAGGCTTGGattcattttaaaaaatacttaatgtgcacctgctgtgtgtcaggcactgttatggatgtgggaatgtcgcaacaaataaaacagacaaaatttatgttttcgtgtggctaatagtccagCATTCCAGTTTTTGAGTCattcattcattcatttacaatatgtttctggcactcctgtgtgcagcactttcccaagcaatgggcacagagGGTATCTAATATGGCTGGAACCGAAGAAGCC
>gene=chr20_1193334-1194334; species=rheMac
TTTGCCATTGTGCGGCATCTTATTGGGAGGACCATGGACCAAGAGGCTTTCTGGCCCCAGATatctgcgtttgaactttagctctgccacagacagagtgatctggggcctccttttctgatcctccacttatccttaactctaaaataaaaatgacacctctcagagctgtggagaggatGTTGGAAAATGCTTTGTAACAAACTGGGAATAACTGGAGACAATGGAAAGAAACATTGTCTGCAGTTGATCAGGCTTGGattcatttaaaaaaatacttaatgtgcacctgctgtgtgtcgggcactgttctggatgtgggaatgtcacaacaaataaaacagacaaaatttgtgttttcgtgtggttaatagtcc-GCATTCCAGTTTTTGAGTCATTCATTCATTCATTTACAATATGTTTCTAGCACTCCTGTATGCAGCACTTTCACAAGCAATGGGCACAGAGGGTATCTAATATGGCTGGAACCCAAGAAGCC
>gene=chr20_1236390-1237390; species=hg19
ataacatctggcaaccactcttctccatgactacacttttgtctttttgaaaatgtcacacagatggaatcatatagcatgtaagctttcgatacgggcttctttcactcataaatgtctttgagacttatcaagtgcttgcatgtgtcagtgctttgttcctgtttattgctgagtaatatcctgttgcctagatataccatagtttatccatttacccactgaaagatgttaagttgtttccagttttgacaattattaatagagcttcatacatttgtgtacatttttgtctggatataagtttttatttgtctagggtaaatatctagaaatgggattgctgggccatatagcaagtatatgtttaactttataagaaattacaaaattattttccagagtggatgtaccattttgcattcccagtaaccatgtaagagagttccagttgATTTTTTGTTTacttgttattttgagataattgtagattcacctgc
>gene=chr20_1236390-1237390; species=bosTau
ttaactcctggtaactactcttctacatgactatagttttatctttttaagaatgtcatacaaatggaactatatagtaagtaacctttttagactgacttcttgcatt--cca---tctttgagattagtcaaattatagcatgtatcaggggttcaatcctatgtattgttaagtagcaatctgttgtctggatataccacagtgtatccatctaccccctgaaagacattatattg--------tttaacaattaaaaatagagctgcatatacctgtgtacatttttgtatgaatataagtttctaattttctaaggtaaatatctaggc---------ctgggtcgtatggccagtgcatgtttaactttataagaaactaacaaattattttccag-----atgtacctttctgcattcctattagcaatgtatgtgagttccagttgACTTTTTGTTTACTtttttttttgagataactgtaggttcacatga
>gene=chr20_1236390-1237390; species=calJac
ataacatctggcaaccactcttctccatgactacacttttgtctttttgaaaatgtcatacaaatggaatcatatagtatgt-accttttaatactggcctttttcactcataaatgtctttgagattcatcaagcggttgcatgtgtcaatgggttattcctttttattgctgagtaatattctgttgcctagatatagcaaagtttatccatttacccactgaaatatgttaagttgtttccagttttgacaa----taatagagctgcatacatttacatacatttttgtgtggagat--gtttttatttgtctatggtaaatatctaggaatgggattgctgggtcatatggcaagtatatgtttaactttataagaaattatgaaattattttccagagtggatgtactattttacattcccactaaccatgtaagagagttccagttgATTTTTTGTTTacttgttattttgagataattgtagatccacatgc
>gene=chr20_1236390-1237390; species=canFam
ctaactcctggcaaccactcttttacatgactatagttttgtctttttaagaatgtcgtataaatggaatcaaataatatgtcatcttttgagaacggcttctttcaat-actaatgcctttgatatttgttaagtggttgcatgtatcagtggtttgatactatttattgctgaatagtattctgttgtttagatataccaccgttcattcatttagcccctggaagacatgaagttgttcccagttttaacaattataaatggagctgcatacactcatgtaca-ttttgtgtaagcataaat--ttatttctctagggtaaatatctaggagtaagattgctggatcacatggtaagtgcatgtttaacttgataagaaattatcaaatcattttccagagtggatgtacctttttgtactcacactagcagtatgagagttAAACAACTGATGTTTTG-TTAC------TTTTTAGATCATAGTGGGACTCCATGC
>gene=chr20_1236390-1237390; species=equCab
ttaactcctggcaacccctcttctgcatgactctagttttgtctttctaagaatgtcatataaatggaatcatatactatgtaagcttttgagactggcttctttcactcgataatgtctttgagatttgtcaagttattccctgtatcagtggtttgatcctttatattgctgagtagtattctgttgtctggatatacca-agtttatccatttacccccagaagaatatcagttggtttccaattttgacaattataagtagagctgcatacccttatgtacatttttgtgtgaataaaagttgttattactttagggtaaacatctaggagtaacgttgctggcttatatggcaagcgcatgtttaactttataagaaattaccaaactattttccagagtgaatgtacctttttgcactcccattggcagtgtataagacttccagttgactttttg-----------ttttgcgataattctaggttcacatgc
>gene=chr20_1236390-1237390; species=gorGor
ataacatctggcaaccactcttctccatgactacacttttgtctttttgaaaatgtcatacaaatggaatcatatagcatgtaacctttcgatactggcttctttcactcataaatgtctttgagatttatcaagtggttgcatgtgtcagtggtttgttcctatttattgctgagtaatattctgttgcctagatataccacagtttatccatttacccattgaaagatgt----ttgtttccagttttgacaattattaatagagcttcatacatttgtgtacatttttatctggatataagtttttatttgtctagtgta-atatctagaaatgggattgctgggccatatagcaagtatatgtttaactttataagaaattacaagattattttc-agagtggatgtaccattttgcattcccagtaaccatgtaagagagttccagttgATTTTTTGTTTacttgttattttgagataactgtagattcacatgc
>gene=chr20_1236390-1237390; species=panTro
ataacatctggcaaccactcttctccatgactacacttttgtctttttgaaaatgtcatacaaatggaatcatatagcatgtaacctttcgatactggcttctttcactcataaatgtctttgagatttatcaagtggttgcatgtgtcagtggtttgttcctatttattgctgagtaatattctgttgcctagatataccacagtttatccatttacccattgaaagatgttaagttgtttccagttttgacaattattaatagagcttcatacatttgtgtacatctttgtctggatataagtttttatttgtccagggtaaatatctagaaatgggattgctgggccgtatagcaagtatatgtttaactttataagaaattacaaaattatttgccagagtagatgtaccattttgcattcccagtaaccatgtaagagagttccagttGATTTTTTGTTTacttgttattttgagataattgtagattcacatgc
>gene=chr20_1236390-1237390; species=papHam
ataacatctggcaaccactcttctccatgactgcacttttgtctttttgaaaatgtcataaaaatggaattatatagcatgtaacctttcgatactggcttctttcactcataaatgtctttgagattcatcaagtggttgcatgtgtcagtggtttattcctacttattgctgagtaatattctgttgcctagatataccacagtttatccatttacccattgaaagatattaagttgtttccagttttgacaattattaatagagcttcatacatttgtgtacatttttgtgtagatacaagttcttatttgtttagggtaaatatctagaaatgggattgctgggtcatatagcaagtatatgtttaactttagaagaaattacgaaattattttccagagtggatgtaccattttgcattcccagtaaccatgtaagagagttccagttgATTTTTTGTTTactctttattttgagataattgtagattcacctgc
>gene=chr20_1236390-1237390; species=ponAbe
ataacatctggcaaccactcttctccatgactacatttttgtctttttgaaaatgtcatacaaatggaatcatatagcatgtaacctttcgatactggcttctttcactcataaatgtctttgagattcatcaagtggttgcatgtgtcagtggtttgttcctatttattgctgagtaatattctgttgcctagatataccacagtttatccatttacccattgaaagatgttaagttgtttccagttttgacaattattaatagagcttcatacatttgtgtacatttttgt----------gtttttatttgtctagggtaattatctagaaatgggattgctgggccgtatagcaagtatatatttaactttataagaaattacgaaattattttccagagcagatgtaccattttgcgttcccagtaaccatgtaagagagttccagttgATTTTTTGTTTacttgttattttgagataattgtagattcacatgc
>gene=chr20_1236390-1237390; species=rheMac
ataacatctggcaaccactcttctccatgactacacttttgtctttttgaaaatgtcataaaaatggaattatatagcatgtaacctttcgatactggcttctttcactcataaatgtctttgagattcatcaagtggttgcatgtgtcagtggtttattcctacttattgctgagtaatattctgttgcctagatataccacagtttatccatttacccattgaaagatattaagttgtttccagttttgacaattattaatagagcttcatacatttgtgtacatttttgtgtagatacaagttcttatttgtttagggtaaatatctagaaatgggattgctgggtcatatagcaagtatatgtttaactttagaagaaattacgaaattattttccagagtggatgtaccattttgcattcccagtaaccatgtaagagagttccagttGATTTTTTGTTTactctttattttgagataattgtagactcacatgc
>gene=chr20_1248113-1249113; species=hg19
gtatgtggaagcacctaaaatagtgcctgtgcctggcacatagtaggttctcaGGAACTCAGGACTTGGGAGATAGGCTGGGGGAAGAGAGGAAGAGGTGACTGCTTTTAGTCCTGTTCTCCTCCCCATCCCCTGCCTGTCTCTTCCACACCCCTGCAGATGGTGTCCCTGCCAGGGGTAATGAATGCTGAAGTGTATTGGGTCACCAGGCTGAGGGCCTAGGCAGGCAGCAACATTTCCACTGCAAAGGTTGTGACATCATTCTAGCAAATGATGGTCCCAAGGAGGACTGTAGCCCAGCATTGGGTTTGGAAAATCCTGGCATCCAAGGGCGGAGTCTCTGAGGGAACAGAAGCAGCAGATTCTTGTGTGCTGGCAGCAGGGCAGGGATCAGGTCTTCCGGATCTCACATGAATCCCACTGTGGCTCTCTTGCCCTCCCTGGAGTGTCTCCCTAGAGTCACCCTGAGGCCAGGCAGTCAAGTTTTTGGTGCTTGTATT
>gene=chr20_1248113-1249113; species=bosTau
ctatatgaaagcactgaaaatactgcccatgcctggcacatagtaggttctcaGGGATGTGGGACTTGGGAGGTAGACTGGAGGAAGAGGGG-AGGAGTGGCTCCTCTTAGTCCTTTCTCACCT------CCCCACCAGTCTCTTCCACATCCTTATAGATGGT-TCCCTGCCAGGGATAATGTGTGCTGGAGTGGGCTGGGCTGCCAGGCTGAGGGCCT----AGGAAGCAACATTTCCGGTGCAAGGATACTGATATCATTCCAGCAAATGGTGGTCCCAAGGAGGCATGTAGCCCAGCACTGGGTTTGGAAAATGTTGGCATCAAAGAGCAGAGTCCCTTAGGGAACAGAAGCATCAAAATCTTATGTGCTGACAGGGAGGCAGGGACCAAGCCTTCCTGTTTTCACCTGGATCCCACTCCTGCTTCCTTGCAC-TCCAGGAGTCTCTCACTAGAATCTCCATGAGATAAGGAGGCCAAGACTTTGGTGTCTGTATT
>gene=chr20_1248113-1249113; species=calJac
atatgtggaagcacctaaaatagtgcctgtgcctggcacatagtaggttctcaggaaCTCAGGACTTAAGAGATAGACTGGGGGAAGGGAGGAAGAGGTGGCTGCTTATAGTCGTCTTCTCCTCCCCCTCCCCTCCCCGTCTCTTCCACACCCCTACGGATGGTGTCCCTGCCAGGGGTAATGAATCCTGAAGTGTGCTGGGCCACCAGGCTCAGAGCCT----AGGCAGCAACATTTCCACTGCAAGGACTGTGACATCGTTCCAGCAAATGATGGGCCCAAGGAGACCTATAGCCCAGCATT-GGTTTGGAAAATCCTGGCATCCAAGGGCGGAGTCTCTGAGGGAACAGAAGCAGCAGAATCTTGTGTGCTGGCAGCAGGGCAGGAATCAGGTCTTCCGGATCTCATAGGAATCCCACTGCGGCTCTCTTGCTCTCCCTGGAGTGTCTCCCTAGAGTCACCCTGAGGCCAGG-AGTCACGTTTTTGGTGCCTGTATT
>gene=chr20_1248113-1249113; species=canFam
ctatagggaagcacctaaaacagtgcctgtgcccaacacatggtaggtgttcaGGGACGCAGGACTTGAGAGAGAGACTGGGGGAAGAGAGG-AAGAGTGGCTGCTTTTAGCCT-CTCCCCCCACCCCCACCTCACCAATCTCTTCCATGTCCCTGCGGATGGCATCCCTGCCAGGGATAATGAATGCTGGAGTG--------TGTTGGGCTGAGGGCCT----AGGAAGCAACGTTTCCACTGCTAGGGGTGTGACATCATTCTAGCGAATGATGGTCCCAAGGAGGCGTGTAGCCCAGCACTGGGTTTGGAAAATCTTGGCATCTGAAGGCAAAATCCCTAAGGGAAGAGAAGCGTCGAAATCTTGTGTACTTGCAGGG-ATCAGGGGCCAAGGCCTCCTGATCCTGTATGGAGCCTCCTGCTGCTCCCCTGCCCTCCCTGGAATCTCCCACTAGAATCTCCCTGAGAC-AGGGAATCAAGTTTTTGATGTCTGTATC
>gene=chr20_1248113-1249113; species=equCab
gtacatggaagcacctaaaata------gtgcccggcatgtagtaggTTTGCAGGGACACAGGACTCGGGAGACAGACTGGGGGGAGAGAGG-AGGGGTGGCTGCTTCCAGTCCT-TTGCTCTCCCCCTCCCCCACCAGTCTCTTCCACATCCCTGGGGATGCTGTGCCTGCCAGGGACAATGAATGCTGGAGTGTGCTGGGCTGCTGGGCTGAGGACCT----AGGAAGCACCATTTCCATTGCAAAGGCTGTGACATCATCCTAGCAAATGATGGTCCCAAGGAGGCCTATAGCCCAGCACGGGGTTTGGAAAATCTTGGCATCTGAGGGCAGAGACCCTAAGGGAACAGAAGCATCAGAATCTTGTGTGCGGGCAGGG-GGTAGGGACCACGGCTTCCTGCTTTCATCTGGGTCC-ACTACTGCTCCCTCGCCCTCCCTGGAGTCTCTCACTAGAATCTCCCAGAGAC-ATGCAGTCGGGTTTTTGGTGCCCACGTT
>gene=chr20_1248113-1249113; species=gorGor
--------aagcacctaaaatagtgcctgtgcctggcacatagtaggttctcaggaaCTCAGGACTTGGGAGATAGGCT-GGGGAAGAGAGGAAGAGGTGACTGCTTTTAGTCCTGTTCTCCTCCCCATCCCCTGCCTGTCTCTTCCACACCCCTGCAGATGGTGTCCCTGCCAGGGGTAATGAATGCTGAAGTGTATTGGGTCACCAG-CTGAGGGCCTAGGCAGGCAGCAACATTTCCACTGCAAAGGTTGTGACATCATTCTAGCAAATGATGGTCCCAAGGAGGCCTGTAGCCCAGCATTGGGTTTGGAAAATCCTGGCATCCAAGGGCGGAGTCTCTGAGGGAACAGAAGCAGCAGATTCTTGTGTGCTGGCAGCAGGGCAGGGATCAGGTCTTCCGGATCTCACACGAATCCCACTGTGGCTCTCTTGCCCTCCCTGGAGTGTCTCCCTAGAGTCACCCTGAGGCCAGGCAGTCCAGTTTTTGGTGCTTGTATT
>gene=chr20_1248113-1249113; species=panTro
gtatgtggaagcacctaaaatagtgcctgtgcctggcacatagtaggttctcaGAAATTCAGGACTTGGGAGATAGGCTGGGGGAAGAGAGGAAGAGGTGACTGCTTTTAGTCCTGTTCTCCTCCCCATCCCCTGCCTGTCTCTTCCACACCCCTGCAGGTGGTGTCCCTGCCAGGGGTAATGAATGCTGAAGTGTATTGGGTCACCAGGCTGAGGGCCTAGGCAGGCAGCAACATTTCCACTGCAAAGGTTGTGACATCATTCTAGCAAATGATGGTCCCAAGGAGGCCTGTAGCCCAGCATTGGGTTTGGAAAATCCTGGCATCCAAGGGCGGAGTCTCTGAGGGAACAGAAGCAGCAGATTCTTGTGTGCTGGCAGCAGGGCAGGGATCAGGTCTTCCGGATCTCACACGAATCCCACTGTGGCTCTCTTGCCCTCCCTGGAGTGTCTCCCTAGAGTCACCCTGAGGCCAGGCAGTCAAGTTTTTGGTGCTTGTATT
>gene=chr20_1248113-1249113; species=papHam
gtatgtggaagcacctaaaatagttcctgtgcctggcacatagtaggttctcaGGAACTCAGGACTTGGGAGATGGACTGGGGAAAGA---GAAGAGGTGGCTGCTTTTAGTCCTCTTCTCCTGCCCCTCCCCTGCCTGTCTCTTCCACACCCCTGCAGATGGTGTCCCTGCCAGGGGTAATGAATGCTGAAGTGTATTGGGCCACCAGGCTGAGGGCCT----AGGCAGCAACATTTCCACTGCAAGGGTTGTGACATCATTCTAGCAAATGATGGTCCTAAGGAAGCCTGTAGCCGAGCACCGGGTTTGGAAACTCCTGGCATCCAAGGGCGGAGTCTCTGATGGAACAGAAGAAGCAGAATCTTGTGTGCTGGCAGCAAGGCAAGGATCAGGTCTTCCGGATCTCACACGAATCCCACTGTGGCTCTCTTGCCCTCCCTGGAGTGTCTCCCTAGAGTCACCCTGAGGCCAGGCAGTCAAGTATTTGGTGCCTGTATT
>gene=chr20_1248113-1249113; species=ponAbe
gtatgtggaagcacctaaaatagtgccagtgcctggcgcatagtaggttctcaGGAACTCAGGACTTGGGAGATAGGCTGGGGGAAGAGAGGAAGAGGTGACTGCTTTTAGTCCTCTTCTCCTCCCCATCCCCTGCCTGTCTCTTCCACACCCCTGCAGATGGTGTCCCTGCCAAGGGTAATGAATGCTGAAGTGTACTGGGCCACCAGGCTGAGGGCCTAGGCAGGCAGCAACATTTCCACTGCAAGGGTTGTGACATCATTCTAGCAAATGATGGTCCCAAGGAGGCCTGTAGCCCGGCTTTGGGTTTGGAAAATCCTGGCATCCAAGGGCGGAGTCTCTGAGGGAACAGAAGCAGCAGAATCTTGTGTGCTGGCAGGAGAGCAGGGATCAGGTCTTCCGGATCTCACACGAATCCCACTGTGGCTCTCTTGCCCTCCCTGGAGTGTCTCCCTAGAGTCACCCTGAGGCCAGGCAGTCAAGTTTTTGGTGCCTGTATT
>gene=chr20_1248113-1249113; species=rheMac
--------------------------------------------------------------------------------------------------------------------------------------------------------------------------------------------------------------------------------------------------------------------------------------------------------------------------------------------------------------------------------------------------------------------------------------------------------------------------------------------------------------------
>gene=chr20_1279257-1280257; species=hg19
CATAGAAGAAAACCACTTCTCATTCCACTTCTATCACCACTTTCTCTTTGACAGTTTACGACTTACAAGTACTTTTTCCTCGGTAAACACCATACAGCTTCCATGGAACTTTTAAAATTGCCTCCAGCTCGGCTGCTTCAGCAAATGGGCCTCACCAGGGCCTGCCTTTTCCAGGCTCATAAAGGGACATTGCCCCTCCCTAGACCTGCCAGTCACTCTCCCCTCAAGGAGCAGAGTTGGATGGCAACAAGGCCTGAGTCTCTAGTCGCGAGATACATGCCCAGGTTTTAAGCCAAGATCCAAGGTTTCTGTTTGAGCAAAACAACCAGCAGCCAGGACACTGAGAATAGAGCTGGCTGGGCCATAGTCTGTTGTGGAATTGGGGCATTCTCCTTCCCCGTGAAAGCCTGGCCCTCCCTCCTCCACTGGCACCTGACTGCCCTCTGGGTGGAAATTCCTTCTCCTTTGCCCTGGTAGGGCACCATGTCAGTGCCGCCCTG
>gene=chr20_1279257-1280257; species=bosTau
---------------------------------------------------------------------------------------------------------------------------------------------------------------------------------------------------------------------------------------------------------------------------------------------------------------------------------------------CAGGAAGCTGTGAGTTGAGGAGGCTAGGCTGTGGTCTGCTGTGGGATGG-GGTGCTCCTGACCCCTATGAAAGCCTTGCCCTCCCACCTCCTC------------------TGGGTGGGAACTCCTCCTCCTTGGCACTGGTGGGA----ACATCTGCACCACCCCA
>gene=chr20_1279257-1280257; species=calJac
GATAGAAGAAAACCATTTCTCATTCCACGTCTATCACCACTTTCTCTTTGACAATTTACAATTTACAAGTACATTTTCCTCTGTAAACATTATACAGCTTCCACAGAACTTTCAAAACTCCCTCCAGCTTGGCTGCTTCTGCAAATGGGCCTCACCAAGGCCTGTCTTTTCCAGGCTCACAAAGGGGCATTGCCCCTCCCTAGACCCGGCAGTTACCCTCGCCTCAAGGAGCAGAGTTGGATGGCAACAAGGCCTGAGTCTCTAGTTGTGTGAGACATGCCCAGATTTTAAGCCAAGATCCAAGGTTTCTTTATGAGAAGAACAACCAGCAGCTGGGACGCTGAGCGTAGAGCTGGCTAGGCCACAGTCTGTTGTGGAATTGGGGCATTCCCCTTCCCTCCGAAAGCCTGGCCCTCCTTCCTCCACCGGCACCTGACTGCC--CTGAGTGGAAATTCCTTCTCCTTTGCGCTGGTAGGGCACCATGTCAGTGCCGCCCTG
>gene=chr20_1279257-1280257; species=canFam
AGCAGAAGAGAATCGTGTCCCTTT---CTTCTATCCACACATTCTCTTCAGTGGCTGACAGTTTACAAATTCTTTATCCTCAGCAAACATTAGACAGCCCCCATGGAACCTTTCAAACTGCCTCCCTCGTGGCTGCTTCAGCAAA---------CCAGGGCCTGTC-TATTCAGACCTGT-TGATGTCCTTGGCC--------------------CCGTCCCCTAGGGGAGCAGGGCTGGCTGGCCACGAGGCCTCTGCC--AGGCTGCATGAGACAAGCCCAGGCTTGAGGCCAAGCTCTGAGGCTTCC-------CAGAATGACCAGCAGGCAGGACACTGT----------GGCCCGGCCACAGCATGTTGCGAGGCCA-GGccctccc---tcctcctcccgcctt-ccctccctcctCCAC------------------TGGGTGGCAATTCCTCC-TCTTGGCAGTGCTGAG-cacaacGCCTGTGCCACCTCA
>gene=chr20_1279257-1280257; species=equCab
AGTAGAAGAGAATCATTTCTCATTCCACTTCCGTCACCACTTTCTCTTCGACAGTTTACCATGTACAAATACGTTCTCCTCAATAAACGTTAGATAGCGTCCACAACACTTTTGAAACTGCCTCCAACTTGGCTGCTTCAGCAAATGGGCCTCCCCAGGGCCTGTCTTTTCCAGGCCCATAAAATGTCATTGCCCCTCCCTAGTCCTGGGGGTCCCCATCCCCTAAAGGAGCAGAGCTGGGTGACAACAAGGCCTCTGCC--AAGTTGTGTGAGATGTGCCCAGGTTTTAAGCCCAGATCCCGGGTTTCTTTGTGAGCAGAACAACCCACAGGCAGGAAGCTGGGAGTCTAGGAGGCCAGGCCACAGTCTGTGGTGGAACTG-GGTGCTCCCCTTCCCTGTGAAAGCCTTGCCACCCCTCCTCTAC------------------TGGGTGGAGGTTCCTCC-TCCTCGCACTGGGGGGA--TAACGCCTGTGCCGCCTGG
>gene=chr20_1279257-1280257; species=gorGor
CATGGAAGAAAACCACTTCTCATTCCACTTCTATCACCACTTTCTCTTTGACAGTTTACGACTTACAAGTACTTTTTCCTCGGTAAACACCATACAGCTTCCATGGAACTTTTAAAATTGCCTCCAGCTCGGCTGCTTCAGCAAATGGGCCTCACCAGGGCCTGCCTTTTCCAGGCTCATAAAGGGGCATTGCCCCTCCCTAGACCTGCCAGTCACTCTCCCCTCAAGGAGCAGAGTTGGGTGGCAACAAGGCCTGAGTCTCTAGTCGCGAGATACATGCCCGGGTTTTAAGCCAAGATCCGAGGTTTCTGTATGAG-AAAACAACCAGCAGCCAGGACACTGAGAATAGAGCTGGCTGGGCCATAGTCTGTTGTGGAATTGGGGCATTCTCCTTCCCCCTGAAAGCCTGGCCCTCCCTCCCCCACTGGCACCTGACTGCCCTCTGGGTGGAAATTCCTTCTCCTTTGCCCTGGTAGGGCACCATGTCAGTGCCGCCCTG
>gene=chr20_1279257-1280257; species=panTro
CATAGAAGAAAACTACTTCTCATTCCACTTCTATCACCACTTTCTCTTTGACAGTTTACGACTTACAAGTACTTTTTCCTTGGTAAACACCATACAGCTTCCATGGAACTTTTAAAATTGCCTCCAGCTCGGCTGCTTCAGCAAATGGGCCTCACCAGGGCCTGCCTTTTCCAGGCTCATAAAGGGACATTGCCCCTCCCTAGACCTGCCAGTCACTCTCCCCTCAAGGAGCAGAGTTGGATGGCAACAAGGCCTGAGTCTCTAGTCGCGAGATACATGCCCAGGTTTTAAGCCAAGATCCAAGGTTTCTGTTTGAGCAAAACAACCAGCAGCCAGGACACTGAGAATAGAGCTGGCTGGGCCATAGTCTGTTGTGGAATTGGGGCATTCTCCTTCCCCGTGAAAGCCTGGCCCTCCCTCCCCCACTGGCACCTGACTGCCCTCTGGGTGGAAATTCCTTCTCCTTTGCCCTGGTAGGGCACCATGTCAGTGCCGCCCTG
>gene=chr20_1279257-1280257; species=papHam
CATAGAAGAAAACCATGTCTCATTCAACTTCTGTAACCACTTTCTCTTTGACAGTTTACGACTTACAAGTACTTTTTCCTCGGTAAACACTATACAGCATCCATGGAACTTTTAAAACTGCCTCCAGCTTGGCTGCTTCAGCAAATGGGCCTCACCAGGGCCTGCCTTTTCCAGGCTCATAAAGGGGCATTGCCCGTCCCTAGACCTGCCAGTCACTCTCCCCTCAAGGAGCAGAGTTGGATGGAAACAAGGCCTGAGTCTCTAGTCGCGTGAGACATGTCCAGGTTTTGAGCCAAGATCCAGGGTTTCTTTATGAGCAGAACAACAGGCAACCAGGATGCTGAGAGTAGAGCTGGCTGGGCCATAGTCTGTTGTGGAGTTGGGGTGTTCTCCTTCCCTCTGAAAGCCTGGCCCTCCCTCCCCTACTGGCACCTGACTGCCCTCTGGGTGGCAATTCCTTCTCCTTTGCCCTGGTAGGGTACCATGTCAGTGTCGCCCTG
>gene=chr20_1279257-1280257; species=ponAbe
CATAGAAGAAAACCACTTCTCATTCCACTTCTATCACCACTTTCTCTTTGACAGTTTACAACTTACAGGTACTTTTTCCTCGGTAAACACTATACAGCTTCCATGGAACTTTTAAAATTGCCTCCAACTTGGCTGCTTCAGCAAATGGGCCTCACCAGGGCCTGCCTTTTCCAGGTTCATAAAGGGGCATTGCCCCTCCCTAGACCTGCCAGTCACTCTCCCCTCAAGGAGCAGAGTTGGATGGCAACAAGGCCTGAGTCTCTAGTCGCGAGATACATGCCCAGGTTTTAAGCCAAGATCCAAGGTTTCTTTATGAGCAAAACAACCAGCAGCCAGGACACTGAGAGTAGAGCTGGCTGGGCCATAGTCTGTTGTGGAATTGGGGCATTCTCCTTCCCCCTGAAAGCCTGGCCCTCCCTCCCCCACTGGCACCTGACTGCCCTCTGGGTGGAAATTCCTTCTCCTTTGCCCTGGTAGGGCACCATGTCAGTGCCGCC--G
>gene=chr20_1279257-1280257; species=rheMac
CATAGAAGAAAACCATGTCTCATTCAACTTCTGTAACCACTTTCTCTTTGACAGTTTACAACTTACAAGTACTTCTTCCTCGGTAAACACTATACAGCATCCATGGAACTTTTAAAACTGCCTCCAGCTTGGCTGCTTCAGCAAATGGGCCTCACCAGGGCCTGCCTTTTCCAGGCTCATAAAGGGGCATTGCCCCTCCCTAGACCTGCCAGTCACTCTCCCCTCAAGGAGCAGAGTTGGATGGAAACAAGGCCTGAGTCTCTAGTCGCGTGAGACATGTCCAGGTTTTAAGCCAAGATCCAAGGTTTCTTTATGAGCAGAACAACCGGCAGCCAGGATGCTGAGAGTAGAGCTGGCTGGGCCATAGTCTGTTGTGGAGTTGGGGAGTTCTCCTTCCCTCTGAAAGCCTGGCCCTCCCTCCCCTACTGGCACCTGACTGCCCTCTGGGTGGCAATTCCTTCTCCTTTGCCCTGGTAGGGTACCATGTCAGTGTCGCCCTG
>gene=chr20_1299390-1300390; species=hg19
ccccacaaatgatatcacatcctcaaggcagccttgctgggggcatcagagaagccatagcttccctaacttgagctgggtttggaaggataaacaggggttcaccaggcagtcaaggagggaggggaacagcatgggcacaggctctgggaggtgaggtgactcagcccaggtcacccaggcagtaagaggtgggtggcaactggaagcctggtcctctcttcccaccatgttGAGTCCTTAACCCTGGAGCCTCCCATACCTTTGGCATTGCCAAGCTTCCCTGATGATCTCTTCCCTGAAAGGACTTGGCACCCAGGAGCCCCTCATCCCAGCCCACTCACCTGGTGGTGGGGAAATGGCTGTTGCCTGGACTGGCAGGGCTGGCATCTTGGGTGAGGCTCTGACCTGGGCCTGGGGAGGAGCAGGGAGCACTGGTCAGCTGTGGCCAGGACCCCAGGAACCCCAGAGCCTGGAGCTCCATGAGGCCAGGGTCTGGG
>gene=chr20_1299390-1300390; species=bosTau
---------------------------------------------------------------------------------------------------------------------------------------------------------------------------------------------------------------------------------------------------------------------------------------------------------------------------CCGGAAGCACCCCATCCCC-ATCACTCACGTGGAGGCTGGGAGTCCCCTTTTCCCCGTACTGGCAGAGCAGGCATCCTGGGTACGGCTTTGGCCTGGGCCTGGGGATGGAAGGGGAGTGCCGCTCAGCTGTGGTCA-GAACCCAGAGCCCTTGGAGCTTGGGGCTCCCTGAGGCTGGGGTCAGGG
>gene=chr20_1299390-1300390; species=calJac
ccccacaaatgataCCACATTCTCAAGGCagccttgctggaggcatcagagaagacccagcttccctaacttaagttgggtttggaacgataaacaggagttcgccaggccgtcgggta-ggaagggagcagcatgggcacaggctctgggaagtgaagtgcctcggcccaggtcacccaggcagtaacatgtgggtagcaaatggaagcctggtccttTCCT-CTGCCATGTTGAAT-CATAACCTAGGAGCCTCCCATACCTTTGGCATTGCCAAGCTTCCCTGATGACCTCTTCCCTGAACGGACTGGGCACCCAGGAGCCCCCCAACCCAGCTCACTCACCTGGTGTTGGAGAAATGGCTGCCGCCTGGACTGGCAGGGCTGGCATCTTGGGTGAGGCTCTGGCCTGGGCCTAGGGAGGGGCAGGGAGCACTGGTCAGCTGTGGCCAGGACTCCAGGAACCCCAGAGCCTGGAGCTGCATGAGGCCAGGGTCTGGG
>gene=chr20_1299390-1300390; species=canFam
---------------------------------------------------------------------------------------------------------------------------------------------------------------------------------------------------------------------------------------------------------------------------------------------------------------------TGTCAGTCAGGAGCACCCCACCCCGGCTCGCTCACCTGAAGGTTGGGA---------------GACTGGCAGGGCGGGCATCCTGGCTGCAGCTCTGGCCTGGGCCTGGGGAGAGGTGAGATGCACTGATCAGCTGTGGCCAGGAC-CCGCAGACCTTGGAGCTTGGGGCTCCCTGGGGCTGAGGTCAGGG
>gene=chr20_1299390-1300390; species=equCab
------------------------------------------------------------------------------------------------------------------------------------------------------------------------------------------------------------------------------------------------------------------------------------------------------------------------CAGTCAGGAGAACCCCACCCCCACTCGCTCACCTGAAGGCTGGGAGATGGCTGTCTCCTGGACCGGCAGGGCGGGCATCCTGGACACGGCTCTGGCCTGGGCCTGGGGAGGGGCAGGGAGTGCTGGTCAGCTGTGGCTGGGACCCTGCAACCCTTGGAGCCTGGGGCTCCCTGAGGCTGGGATCAGGG
>gene=chr20_1299390-1300390; species=gorGor
ccccacaaatgatatCACATCCTCAAGGCAGCCTTGctgggggcatcagagaagccacagcttccctaacttgagctgggtttggaaggataaacaggggttcaccaggcagtcaaggagggaggggaacagcatgggcacaggctctgggaggtgaggtgactcagcccaggtcacccaggcagtaagaggtgggtggcaactggaagcctggtcctctcttcccaccatgttgagtccttaaccCTGGAGCCTCCCATACCTTTGGCATTGCCAAGCTTCCCTGATGACCTCTTCCCTGAAAGGACTTGGCACCCAGGAGCCCCTCATCCCAGCCCACTCACCTGGTGGTGGGGAAATGGCTGCTGCCTGGACTGGCAGGGCTGGCATCTTGGGTGAGGCTCTGACCTGGGCCTGGGGAGGAGCAGGGAGCACTGGTCAGCT-TGGCCAGGACCCCAGGAACCCCAGAGCCTGGAGCTCCATGAGGCCAGGGTCTGGG
>gene=chr20_1299390-1300390; species=panTro
ccccacaaatgatatcacatcctcaaggcagccttgCTGGGGGCATCAGAGAAGCCATAGCTTCCCTAACTTGAGCTGGGTTTGGAAGGATAAACAGGGGTTCACCAGGCAGTCAAGGAGGGAGGGGAACAATATGGGCACaggctctgggaggtgaggtgactcagcccaggtcacccaggcagtaagaggtgggtggcaactggaagcctggtcctctcttcccaCCATGTACAGTCCTTAACCCTGGAGCCTCCCATACCTTTGGCATTGCCAAGCTTCCCTGACGACCTCTTCCCTGAAAGGACTTGGCACCCAGGAGCCCCTCATCCCAGCCCACTCACCTGGTGGTGGGGAAATGGCTGCTGCCTGGACTGGCAGTGCTGGCATCTTGGGTGAGGCTCTGACCTGGGCCTGGGGAGGAGCAGGGAGCACTGGTCAGCTGTGGCCAGGACCCCAGGAACCCCAGAGCCTGGAGCTCCATGAGGCCAGGGTCTGGG
>gene=chr20_1299390-1300390; species=papHam
ccccacaaatgatatCACATTCTCAAGGCAGCCTTGCTTGGGGCATCAGAGAGGCCACAGCTTTCCTAACTTCAGCTGGGTTTGGAAGGATAAACA--GGTTCACCGGGCAGTCAAGGAGGGAGGGGAATAGCATGGGCACaggccctaggaggtgaggtgactcagcccgggtcaaccaggcagtaagaggtgggtggcaactgggagcctggtcctctcctccctccatgttGAGGGCTTAACCCTGGAGCCTCCCATACCTTTGGCATTGCCAAGCTTCCCTGATGACCTCTTCCCTGAAAGGACTGGGCACCCAGGAGCCCCCCACTCCAGCTCACCTACCTGGTGGTGGGGAAATGGCTGCCGCCTGGACTGGCAGGGCTGGCATCTTGGGCGAGGCTCTGGCCTGGGCCTGGGGAGGAGCAGGAAGCAGTGGTCAGCTGTGGCCAGGACCCCAGGAACCCCAGAGCCTGGAGCTCCATGAGGCCAGGGTCTGGA
>gene=chr20_1299390-1300390; species=ponAbe
ccccacaaatgatatcacatcctcaaggcagccttgctgggggcatcagagaagccacagcttccctaacttgagctgggtttggaaggataaacaggggttcaccaggcagtcaaggagggaggggaacagcatgggcacaggctctgggaggtgaggtgactcagcccaggtcacgcaggcagtaagaggtgggtggcaactggaagcctggtcctctcctcccaccatgttgagtccttaaccCTGGAGCCTCCCATACCTTTGGCATTGCCAAGCTTCCCTGATGACCTCTTCCCTGAAAGGACTTGGCACACAGGAGCCCCTCATCCCAGCCCACTCACCTGGTGGTGGGGAAATGGCTGCTGCCTGGACTGGCAGGTCTGGCATCTTGGGTGAGGCTCTGGCCTGGGCCTGGGGAGGAGCAGGGAGCACTGGTCAGCTGTGGCCAGGACCCCAGGAACCCCAGACCCTGGAGCTCCATGAGGCCAGGGTCTGGG
>gene=chr20_1299390-1300390; species=rheMac
ccccacaaatgatatCACATTCTCAAGGCAGCCTTGCTGGGGGCACCAGAGAGGCCGCAGCTTTGCTAACTTCAGCTGGGTTTAGAAGGATAAACA--GGTTCACTGGGCAGTCAAGGAGGGAGGGGAATAGCATGGGCACaggccctaggaggtgaggtgactcagcccaggtcaaccaggcagtaagaggtgggtggcaactgggagcctggtcctctcctccttccatgttGAGTGCTTAACCCTGGAGCCTCCCATACCTTTGGCATTGCCAAGCTTCCCTGATGACCTCTTCCCTGAAAGGACTGGGCACCCAGGAGCCCCCCACTCCAGCTCACCTACCTGGTGGTGGGGAAATGGCTGCCGCCTGGACTGGCAGGGCTGGCATCTTGGGCGAGGCTCTGGCTTGGGCCTGGGGAGGAGCAGGGAGCACTGGTCAGCTGTGGCCAGGACCCCAGGAACCCCAGAGCCTGGAGCTCCATGAGGCCAGGGTCTGGG
>gene=chr20_1304204-1305204; species=hg19
ttggtgtgatgctccttcgaggctcagttcagatgctacttctctgcttggcttttccagactgcatgatacccaggctgcctggctgggtcttcccatgtattccacccctgacctgtactgcccctgttgccaagctatttatcaaattatgtgattaatatctgggtattttcttacactggacctcactcataagggcaggagctctgtcccgttcacacacgatccttccccgccacggcactgcccagcacacatatgctagcaaaaattatttgactgaataaatCAGTGGTTTTccaaggaacagattggaaatttatgtgggcatttttgggtgtcacgagactgaggggacagtcatatccctgtcgggggtggggggggcagggatatgaaactcctgtaatggatgggacagtccattacagtcaccataacaaatggtcctgtcccgcacaactttcagatatcctgccaaactttcaagtaagcca
>gene=chr20_1304204-1305204; species=bosTau
tctgcatagccttctttgaagactcagctcaaatgcaagttctccgcttggctttttcaggccgtgggacccctg-gctagttggctaggtcttcc--tgtgttccaa-actgactggtactgcacctactctcaagttatttatcatattatacgattactatctgggtatcccctcattctgaactccatccagaatgccagggactacgtcctgttcacaccctacacctccccactgaaacagcacccagcacacagatgccgacaaaaattgcttgactgaatagatAAGTGGTTTTCCAAGAAACAGACtggaaatttgtgtgggcattcttggatgtcacaagactgaggggac---actagcattt--agcaa-gcagggagtagtgaccaggaccttttgtaatgcacagaacagc---------tcatcacaacaaa-----ctgtcccacacaagtttccaatatcccacc-aaccttaatggaagcaa
>gene=chr20_1304204-1305204; species=calJac
--------------------------------------------------------------------------------------------------------------------------------------------------------------------------------------------tcactcacaagggcaggagctctgtcttgttcacactcgatcctttcccaccacgacactgcccagcacacgtgtgctagcagaaattgtttgactgaataaatCAGTGGTTTTccaaggaacagattggaaatttgtgcgggtatttttgggtgtcacaagactgaggggacagtcatatccctg------g-gaggggggca-ggatatgaaactcctgtaatggatgggacagtccattacagtcaccacaacaaatggtcctgtcccacacaactttcagat-------caaaccttcaaataggcca
>gene=chr20_1304204-1305204; species=canFam
CCTGGGTGGTGCTCTTT-GAGGTTTAGTTCAAATGCTGTTTCTTGGGTTGCCTTTTTCAGGCCATTGGACCCCCC-GCTAGTTGGTTGGATCTTCT--TGTGCTCCATCCCTGACTTGTGCTGCCTCTGCTGTCAAGCTATTTACCATATTACACGATCAA----------------CATACTGGACCCCGCCCACAAAGACAGGGGCCGTGTCCCCTTCACACACTAGGCCTCCCCACCACAATAACGGCAA--ATATGCATGGTGATAAAAATGGTTAATCTGAATAAATCAGTGGTTTTCCGA-GAACAGAttggaaattc-tgtaggcatttttgggtgtcagaagactggggggacatcacgaaca-------------------cagagatctgggcctcttgtaatggacccgcagac---------cattcgcaacaaaccgtcctgtcctgtgcaactttccagcgtcctcccaaaccttcctgtgggcat
>gene=chr20_1304204-1305204; species=equCab
cctgtgtcgtgctctttcaaggctcagttccaatactgcttctctggttggcttttctaggccatgggatcccct-tctggtgggctgggtcttctcgtgtgttccacccctaacttgtactgcttctattgtcaagctatttatcatatgatatgattaatatctgggtactttcttatactggaacccacccagaagggcaggggctgtgtctcattcacacactatacctcccc-ccaaaacggtgcccagcacatgtacactggcaaaaattatttgactgaataaatcagtGGTTTTccaaggaacagactggacatttgtgtgggcatttttgggtgtcacaagactgaggggacactgctggcattt--aggaa-gctgggagcagagatctggacctcttgtaatgc------------------------------aactggcctgtcctgcacaactttccaatatcctgccgaaccttcatgtaggcaa
>gene=chr20_1304204-1305204; species=gorGor
TTGGTGTGATGCtccttcgaggctcagttcagatgctacttctctgcttggcttttccagactgcatgatacccaggctgcctggctgggtcttcccgtgtattccacccctgacctgtactgcccctgttgccaagatatttatcaaattatgtgattaatatctgggtattttcttacactgggcctcactcataagggcaggagctctgtcccgttcacacacgatccttccccgccacggcactgcccagcacacatatgctagcaaaaattatttgactgaataaatCAGTGGTTTTccaaggaacagattggaaatttatgtgggcatttttgggtgtcacgagactgaggggacaggcatatccctgtctgggg-ggggggggca-ggatatgaaactcctgtaatggatgggacagtccattacagtcaccataacaaatggtcctgtcccgcacaactttcagatatcctgccaaactttcaagtaagcca
>gene=chr20_1304204-1305204; species=panTro
TTGGTGTGATGCtccttcgaggctcagttcagatgctacttctctgcttggcttttccagactgcatgatacccaggctgcctggctaggtcttcccgtgtattccacccctgacctgtactgcccctgttgccaagctatttatcaaattatgtgattaatatctggctattttcttacactggacctcactcataagggcaggagctctgtcccgttcacacacgatccttccccgccacggcactgcccagcacacatatgctagcaaaaattatttgactgaataaatCAGTGGTTTTccaaggaacagattggaaatttatgtgggcatttttgggtgtcacgagactgaggggacagtcatatccctgtctgggg-gggggtggcagggatatgaaactcctgtaatggatgggacagtccattacagtcaccataacaaatggtcctgtcccgcacaactttcagatatcctgccaaactttcaagtaagcca
>gene=chr20_1304204-1305204; species=papHam
TTGGTGTGATGCtccttcaagtctcagttcagatgctacttctctgcttggcttttccaggttgcatcataccca-gccgcctggctgggtcttcccatgtattccacccctgacctgtactgcccctgttgccaaactatttatcatattaggtgattaatatctgggtattttcttacactggacttcactcataagggcaggagctctgtcctgttcacacacgatctttcaccaccacgatactgcccagcacacacatgctagcaaaaattatttgactgaataaatCAGTGGTTTTCCAAGGAACGGAttggaaatttgtgtgggcatttttggctgtcacaaggctgaggggacagtcatattcctg--ggggg-ggggtgggcagggatatgaaattcctgtaatggatgggacagtccattacagtcaccataacaaatggtcctgtcccgcacaactttcagatatcttgccaaaccttcaagtaagcca
>gene=chr20_1304204-1305204; species=ponAbe
ttggtgtaatgctccttcaaggctcagttcagatgctacttctctgcttggcttttccaggctgcatgatacccaggctgcctggctgggtcttcccgtgtattccacccctgacctgtactgcccctgttgccaagctatttatcatattatgtgattaatatctgggtattttcttacactggacctcactcataagggcaggagctctgtcccattcacacacgatccttccccaccacaacactgcccagcacacatatgctggcaaaaattatttcactgaataaatCAGTGGTTTTccaaggaacagattggaaatttatgtgggcatttttgggtgtcacgagactgaggggacagtcatatccctgtctgg---tgggggggcagggatatgaaactcctgtaatggatgggacagtccattacagtcaccataacaaatggtcctgtcccgcacaactttcagatatcctgccaaaccttcaagtaagcca
>gene=chr20_1304204-1305204; species=rheMac
TTGGTGTGATGCtccttcaagtctcagttcagatgctacttctctgcttggcttttccaggctgcatcataccca-gccgcctggctgggtcttctcatgtattccacccctgacctgtactgcccctgttgccaaactatttatcaaattaggtgattaatatctgggtattttcttacactggacttcactcataagggcaggagctctgtcctgttcacacatgatccttcaccaccacgatactgcccagcacacacatgctagcaaaaattatttgactgaataaatCAGTGGTTTTCCAAGGAACGGAttggaaatttgtgtgggcatttttggctgtcacaaggctgaggggacagtcatattcctggggggggtggggtgggcagggatatgaaattcctgtaatggatgggacagtccattacagtcaccataacaaatggtcctgtcccgcacaactttcagatatcttgccaaaccttcaagtaagcca
>gene=chr20_1427254-1428254; species=hg19
CCCAGTCTTTCTCTTAGCAGATGACCTGACTTAGACCTTTGCAAAGAAGAAAGGCCACTAGATGAGCATTTGCTTCCCCTCAAAGCCTCTAATTAGATCAGTTCTTGTAACTTACTCTTCCCCCTTCACAGCCCCAAAAATGGTACTGAGAGCAAATCCAACTGAAAGTGCTTTCCAAAGTGTGTTCCATAGGAAGGAAGGTGTAGGAAAGGCCACATATTACACTAGCAGCTTCAGAGGCCATTGGCACATTAAAGGTTTTGAGAGATTGCACAGTTAAATATTGCCCTGAAGCATATAATTAAAGAATGACTGAAAAGCAAACTTACTCTTTTCTGTGAATGTGAAAAACATGGACTTACAGAATTACAAAGTAGAGCTCAGAGGAGAATGTCACCCACATTACTAGCACTAGAGAAGCTGCTTCTCTGCATCAGCCTCAAAGCATGTGGGACTCAAAAAGTGTGGGCTGGGACACACAGTTTAAATGACACTACGAT
>gene=chr20_1427254-1428254; species=bosTau
-----tttttctcttagcagatgtcctggcctagacctttgcagagaatagaggccattagatgagaatcccccttcccccaaagcctctaATTGGATCAGTTCCTCCACCTCACTTCTTCCTCTTTACAAC-CTAAAAAGGGTCTTCTTAGCAAATCCAACTGAAAGTACTTTCCTAAGTGTGTTCCCTGGGAGAGTAGGTTCTGGAAATGTCACATGTTATACCAACAGCGTCTGAGGCCACTAACATATTAAAGGTCTTGAGaggtca---------ATGTTGCCCCAGAGCACACAGTCAAGAAAGAACTAAAAACTGAACTTAC---TTTCTGTGAACATCAAAAATACGGGTTTAGAGAATTACAGAGTGGAGATCAGAAGAGAACACTGGCCACATTATTGGCATGAGAAAAG---CTTCTATGTATTGACCTCACAATGTGTGGGACTCAA---A----AGCTGAGACACAGAT---AAATTACACCATCAC
>gene=chr20_1427254-1428254; species=calJac
CTCAGTCTTTCTCTTAGCAGATGACCTGACCTAGACCTGTGCAAAG-GTTTCGGCCATTAGATGAGCGTTTGCTTCCCCTCAAAGCCTCTAATGAGATCAGTTCTTGTACCTTACCCTTCCCCCTTCACAGTCCAAAAAATGGTACTCAGAGCAAATCCAACTGAAAGTGCTTTCCAGAGTGTGTTCCATAGGA----AGGTGTGGAAAAGGCCACACAATACACCAGCAGCTTCAGAAGCCATAGGCATATTAAAGGTTTTGAG--ACTGCACAGTTAAATATTTCCCTGAAGCA-ATAA-CAAAGAATGACTGAAAAGTAAACTTATTCTTTTCTGTGAACATGAAAAATATGGGCCTAGAGGATTACAAAGTAGAACTCAGAGGAGAATGTCACCCAAATTACTAGCACTAGAGGAGCTGCTTCTGTGCATCAGCCTCACAGCATGAGGGACTCAAAAAGACTGGCCTGGAA-ACACAGTTTAAATCACACCACCAC
>gene=chr20_1427254-1428254; species=canFam
TTCCACATTTCTCTTAGCAGATACCCTAGCCCAGACCCATGCAGAGA--GAAGGCCATGATATGCCAGCTTGCTTC--CCCCAAGCTTCTAATTTTATCAGTTCCTACACTTCTCCC-----TCTTTACAAG-CTAAAAATGGTAATCATAGCAAATCCAACAGAAAGTGCTTTCCCAAGTGTGTTT-CTGGGACACAAAGTTGTGGAAATGTCTCCTAACAAACTGGCAGCACCAGAAGCCACTTGCATATTAAATGTCTTGAGAGACTGTACAGTT--ACACTGCCCCAGAACACATAGCTA---AAGGACTGAACAGTGAACTTATTCTGTTCTGTGAATGT-GAGAGCGTGGGCTCAGAGAGCCACCAAGTAGAGTTCAGGAGACAACTCTGGCCACTTTACCAGCACGAGAGGAACTGCTTCTATATATCAGCCTCCCAGCACATGGGACTCAA---ATGCGGGCCAGGGCACACAG---AAATCACAACACCAC
>gene=chr20_1427254-1428254; species=equCab
gccagcctttctctgaggagatgccctggcctagacctttgcagaggagagaggccattagatgagagcttGCTTCCTCCCCAAGCCTCTGATTAGATCAGCACCTACAGCTTCCCT-----TCTTTA-AAC-CTAAAAA-GGTACTCCTAGCAAATTCAACTGAAAGTGCTTTCC------------CTGGGAGAGAAGGTTTTGGAAATGGCACATATTAGACCAGCAACATCACAGGCCACTAGCATATTAAAGCTCTTGAGAGACCATGCAGTT--ACATTGCCCCAGAACATTTAACTAAAGAAAAAATGAAAAGTGAACTTATCCTTTTCTGTAAATGGGAAAAATATGGGCTtagagaattataaagtggggctcagaagagaatgctggccacattactagagtaagaggagcttcttctatgcattggtctcacagcacgtgggacttaa---atgtgggctgggacacagat---aaattacaataccac
>gene=chr20_1427254-1428254; species=gorGor
CCCAGTCTTTCTCTTAGCAGATGACCTGACCTAGACCTTTGCAAAGAAGAAAGGCCACTAGATGAGCGTTTGCTTCCCCTCAAAGCCTCTAATTAGATCAGTTCTTGTAACTTACTCTTCCCCCTTCACAGCCCCAAAAATGGTACTGAGAGCAAATCCAACTGAAAGTGCTTTCCAAAGTGTGTTCCATAGGAAGGAAGGTATAGGAAAGGCCACATATTACACCAGCAGCTTCAGAGGCCATTGGCACATTAAAGGTTTTGAGAGATTGCACAGTTAAATATTGCCCTGAAGCATATAATTAAAGAATGACTGAAAAGTGAACTTACTGTTTTCTGTGAATGTGAAAAACATGGACTTACAGAATTACAAAGTAGAGCTCAGAGGAGAATGTCACCCACATTACTAGCACTAGAGAAGCTGCTTCTATGCATCAGCCTCAAAGCATGTGGGACTCAAAAAGTGTGGGCTGGGACACACAGTTTAAATGACACTATGAT
>gene=chr20_1427254-1428254; species=panTro
CCCAGTCTTTCTCTTAGCAGATGACCTGACTTAGACCTTTGCAAAGAAGAAAGGCCACTAGATGAGCGTTTGCTTCCCCTGAAAGCCTCTAATTAGATCAGTTCTTGTAACTTACTCTTCCCCCGTCACAGCCCCAAAAATGGTACTGAGAGCAAATCCAACTGAAAGTGCTTTCCAAAGTGTGTTCCATGGGAAGGAAGGTGTAGGAAAGGCCACATATTACACCAGCAGCTTCAGAGGCCATTGGCACATTAAAGGTTTTGAGAGATTGCACAGTTAAATATTGCCCTGAAGCATATAATTAAAGAATGACTGAAAAGTGAACTTACTCTTTTCTGTGAATGTGAAAAACATGGACTTACAGAATTACAAAGTAGAGCTCAGAGGAGAATGTCACCCACATTACTAGCACTAGAGAAGCTGCTTCTATGCATCAGCCTCAAAGCATGTGGGACTCAAAAAGTGTGGGCTGGGACACACAATTTAAATGACACTACGAT
>gene=chr20_1427254-1428254; species=papHam
CCCAGTCTTTCTCTTAGCAGATGACCTGACCTAGACCTTTGAAAAGAAGCAAGGCCATTAGATAAGCCTTCGCTTCCCCTCAAAGCCTCTAATTAGATCAGTTCTTGTACCTTACCCTTCCCCCTTCACAGCCCCAAAAATGGTACTCAGAGCAAATCCAACTGAAAGTGCTTTCCAAAGTGTATTCCATAGGAAGGAAGGTGTGGGAAAGGCCACATAACACACCAGCAGCTTCAGAGGCCATTGGCACATTAAAAGTTTTGAGAAACTGCACAGTTCAATACCGCCCTGAAGCATATAATTAAAGAATGACTGAAAAGTGAACTTATTCTTTTCTGTGAATGTGAAAAATATGGACTTAGAGAATTACAAAGTAGAGCTCAGAAGAGAATGTCGCCCACATTACTAGCACTAGAGAAGCTGCTTCTATGCATCAGTCACACAGCATGTGGGACTCAAAAAGTGTAGGCTGGGACACAGAGTTTAAATGACACCACCAT
>gene=chr20_1427254-1428254; species=ponAbe
CCCAGTCTTTCTCTTAGCAGATGACCTGACCTAGACCTTTGCAAAGAAGAAAGGCCAGTAGATGAGCGTTTGCTTCCCCTCAAAGCCTCTAATTAGATCAGTTCTTGTAACTTACTCTTCCCCCTTCACAGCCCCAAAAATGGTACTGAGAGCAAATCCAACTGAAAGTGCTTTCCAAAGTGTGTTCCATAGGAAGGAAGGTGTAGGAAAGGCCACATATTACACCAGCAGCTTCAGAGGCCACTGGCACATTAAAGGTTTTGAGAGATTGCACAGTTAAATATTGCCCTGAAGCATATAATTAAAGAATGACTGAAAAGTGAACTTACTCTTTTCTGTGAATGTGAAAAACATGGACTTACAGAATTACAAAGTAGAGCTCAGAGGAGAATGTCGCCCACATTACTAGCACTAGAGAAGTTGCTTCTATGCATCAGCCTCAAAGCATGTGGGACTCAAAAAGTGTGGGCTGGGACACACAGTTTAAATGACACTACCAA
>gene=chr20_1427254-1428254; species=rheMac
CCCAGTCTTTCTCTTAGCAGATGACCTGACCTAGACCTCTGAAAAGAAGCAAGGCCATTAGATAAGCCTTCGCTTCCCCTCAAAGCCTCTAATTAGATCAGTTCTTGTACCTTACCCTTCCCCCTTCACAGCCCC---AATGGTACTCAGAGCAAATCCAACTGAAAGTGCTTTCCAAAGTGTGTTCCATAGGAAGGAAGGTGTGGGAAAGGCCACATAACACACCAGCAGCTTCAGAGGCCATTGGCACATTAAAAGTTTTGAGAAACTGCACAGTTCAATACCGCCCTGAAGCATATAATTAAAGAATGACTGAAAAGTGAACTTATTCTTTTCTGTGAATGTGAAAAATATGGACTTAGAGAATTACAAAGTAGAGCTCAGAAGAGAATGTCGCCCACATTACTAGCACTAGAGAAGCTGCTTCTATGCATCAGTCACACAGCATGTGGGACTCAAAAAGTGTAGGCTGGGACACAGAGTTTAAATGACACCATCAT
>gene=chr20_1455334-1456334; species=hg19
aggttgtgccaaccaaaaacatctctagacattgccaaaagtccagtgggggcaaaatcactcatcttgggaactactgCCCCACATCATGCTGCCCCAGGGGAGGTGATAGTGGGAAGAAGTGCTGGCTAGCTAGCTGGGCATTGAACTCAGGTGTCCCACAGGGCAGGTGAGAGGCTGTCTGTATGCTGCtgtggtggagataactggttatcccctgatatctgccatctggtttctctagtgaaaacttgcagctgggcgcattgctgccagaaataaagactacatctcccagtgtttcttgcagctaggtgtgaccatgtgaccacattccagccaagtagagataagtgaggtggccaagttcctgactgtgcacttaaaggggagggtcctgctcccctttcctgccctcttttccagtctggctgcctagaaggtggacctggtagcAATGAGATCAGTGAATCCTGGGTCTCAATACCAGGGAGTCTCTG
>gene=chr20_1455334-1456334; species=bosTau
aagttatgacaatcaaaaatgtctgtagacattgccatgt---ccctgggggcaacgtgccttttctttagaactactACCCTCCACTATGCTGCCCTAGTGGAGGCAGAGGTACAGAGAGGTGCCATTT---CACCTGGGAATGGAGCTCAGGTGTGCCACACAGCAAGTAAG---CTATCTCTACGCCACAGGGGTAGAGATTGCTGGTCATCTACTGAGCTTTACTCTCTGGCTC-TCTAGTGACAGATTTTAGCTAGGTGCACTCTTGTT-----------------------gccttccttgcagctaggtgtgaccaagtgaccacattccaaccaggcagag----gtgatatgggcaaattcctacctgtgaccttgaagggaagtgtcatcctcctc------------ttccctggtctttctgcctgagatatggacctggtATCAACAAGATCAAAGAATCTTGGGTCTCAA------GGAGTCCCCA
>gene=chr20_1455334-1456334; species=calJac
aagttgtgccaaccaaaaacatc---agacattgccaaaggtcccatgggggcaaaatcactcttcctgggaactactgCCCCACATCATGCTACCCCAGGGCAGGTGATGGTGGGAAGAAGTGCTGGCCAGCTAGCTGGGCATTAAACTTAGGTTTAACTCAGGGCAGGTGAGAGACTGCCTGTCTGCCGCtgtggtgaagataactggttatcccctgatacctaccatctgg-ttctctagtgaaaacttgcaactgggcacattgctgccagaagtaaagactacatttcccagcctttcttgcagctaggtatgaccatgtgaccacattccagccaagtagaggtaagtgaggtggccaagttcctgactgtgcccttaagggggagggtcctgctccccttccctgtcttcttccccagtctaacgggctggaaagcagacctggtagcAATGAGAGCAGTGAGTCCCGGGTCTCAATACCAGGGAGTCTCTG
>gene=chr20_1455334-1456334; species=canFam
aagttgtgacaactgaaagtgtctctagacattgcaaaatgtatgctgggggagaagcccctcttcttcagaactactgCTCTCTATTATACTGCCCTAGTGGAGGTGGTGGTACAAAGAGGTGCTGTTT---CAGCTGGGAATTGAACTCAACTGTCAGACAGAGCAAGGAGGCAGCTGCCTCTATGCCACTGAAgtagacactgctggttatctactgatgtttgccctctggttcttttagtgaaaaatgacagctggccacactgctgccagaa-taaagactacatttcccagtcttccttgcaactaggtgtgactatgcgaccagattccagccaatcagag----gtgatgtgggcaaattctcagcgatgctcttgaaggagagggtcctacttctcttcactgccttcttccctagtcttgctgcctggcat---gACTTGGTAGCA---AGATCCAGGAATCTCAGGTCTCAGTATCAAGGAGT-CCTC
>gene=chr20_1455334-1456334; species=equCab
aagttgtgacaacggaaaatgtctctggactttgccaaatgtcccctgggggcaaaatcccccttcttgagaactacCACCCTCCCTTACGCAGCCCTAGTGGAGCTGGTGGTACAAAGAGGGGTCGTTT---CAGATGGGAATCGAACTCTGGTGTCACGCAGAGGAAGTAAGAGGCTGCCTCAATGCCCCtgaggtggagattattgattatctacacatatctgcccaccggttc-tctagtgacaaatttcacctgggcacgttgtggtcagaa-taaagactacatttccctgccatccttgcagctaggtgtgaccgtgtgaccacattccagccaattagag----gtgatgtgggt-gattcctagctgtgcccttgaaggggagggtcatgctccctttcactgccttcttccctggtcttgaggcctagaatgtggacctcgtagcgccaagacctgggaatcctggatctcaaaaccagggagtcccca
>gene=chr20_1455334-1456334; species=gorGor
aggttgtgccaacccaaaacatctctagacattgccaaaagtccagtgggggcaaaatcactcatcttgggaactactgCCCCACATCATGCTGCCCCAGGGGAGGTGATAGTGGGAAGAAGTGCTGGCTAGCTAGCTGGGCATTGAACTCAGGTGTCCCACAGGGCAGGTGAGAGGCTGTCTGTATGCTGCtgtggtggagataactggttatcccctgatatctgccatctggtttctctagtgaaaacttgcagctgggagcattgctgccagaaataaagactacatctcccagtgtttcttgcagctaggtgtgaccatgtgaccacattccagccaagtagagataagtgaggtggccaagttcctgactgtgcacttaaaggggagggtcctgctcgcctttcctgccttcttttccagtctggctgcctagaaggtggacctggtACCAATGAGATCAGTGAATCCTGGGTCTCAATACCAGGGAGTCTCTG
>gene=chr20_1455334-1456334; species=panTro
aggttgtgccaaccaaaaacatctctagacattgccaaaagtccagtgggggcaaaatcactcatcttgggaactactgCCCCATATCATGCTGCCCCAGGGGAGGTGATAGTGGGAAGAAGTGCTGGCTAGCTAGCTGGGCATTGAACTCAGGTGTCCCACAGGGCAGGTGAGAGGCTGTCTGTATGCTGCtgtggtggagataactggttatcccctgatatctgccatccggtttctctagtgaaaacttgcagctgggtgcattgctgccagaaataaagactacatctcccagtgtttcttgcagctaggtgtgaccatgtgaccacattctagccaagtagagataagtgaggtggccaagttcctgactgtgcacttaaaggggagggtcctgctcgcctttcctgccttcttttccagtctggctgcctagaaggtggacctggtagcAATGAGATCAATGAATCCTGGGTCCCAATACCAGGGAGTCTCTG
>gene=chr20_1455334-1456334; species=papHam
aggttgtgccaaccaaaaacatctctagacattgccaaaagtcccatggggacaaaatcactcttcttgggaactactgCCCCACATCATGCTGCCCTAGGGGAGGTGATGGTGGGAAGAAGTGCTGGCCAGCTAGCTGCGAATTAAACTCAGGTGTACCACAGGGCAGGTGAGAGGCTGCCTGTATGCCGCtgtggcggagataactggttatctcctgatttctaccatctggtttctctagtgaaaacttgcagccgggcgcattgctgccagaaataaagactacatttcccagcctttcttgcagctaggtgtgaccatgtgaccccattccagccaagtagaggtaagtgaggtggccaagttcctgactgtgcccttaaaggggagggtcctgctccccttccctgccttcttctccagtctggctgcctagaatgtggacctggtagcAACGAGATCAATGAATCCTGGGTCTCAAAACCAGGGAGTCTCTG
>gene=chr20_1455334-1456334; species=ponAbe
aggttgtgccaaccaaaaacatctctagacatcgccaaaagtccaatgggggcaaaatcactcgtcttgggaactactgCCCCACATCATGCTTCCCCAGGGGAGGTGATGGTGGGAAGAAGTGCTGGCTAGCTAGCTGGGCATTGAACTCAGGTGTCCCACAGGGAAGGTGAGAAGCTGCCTGTATGCCACtgtggtggagataactggttatcccctgatgtctaccatccggtttctctagtgaaaacttgcagctgggcgcattgctgccagaaataaagactacatttcccagcgtttcttacagctaggtgtgaccatgtgagcacattccagccaagtagagataagtgaggtggccaagttcctgactgtgcacttaaaggggagggtcctgctcgcctttcctgccttcttctccagtctggctgcccagaaggtggacctggtagcAATGAGATCAATGAATCCTGGGTCTCAATACCAGGGAGTCTCTG
>gene=chr20_1455334-1456334; species=rheMac
aggttgtgccaaccaaaaacatctctagacattgccgaaagtcccatggggacaaaatcactcttcttgggaactactgCCCCACATCATGCTGCCCTAGGGGAGGTGATGATGGGAAGAAGTGCTGGCCAGCTAGCTGGGCATTAAACTCAGGTGTACCACAGGGCAGGTGAGAGGCTGCCTGTATGCCGCtgtggcggagataactggttatctcctgatttctaccatccggtttttctagtgaaaacttgcagccggacgcattgctgccagaaataaagactacatttcccagcctttcttgcagctaggtgtgaccatgtgaccccattccagccaagtagaggtaagtgaggtggccaagttcctgactgtgcccttaaaggggagggtcctgctccccttccctgccttcttctccagtctggctgcctagaaggtggacctggtagcAACGAGATCAATGAATCCTGGGTCTCAAAACCAGGGAGTCTCTG
>gene=chr20_1456334-1457334; species=hg19
CAGATGTAGGGATCTAGGAGTTTGTCATGAGGCCTGGGGGCACCTAGAGGCTGGGACTGGAGGTAGGGAAATGGTTGAGGAGCCCTGGCTCCTCTCCAACTCAGAGGGTCCTCACTCTGGGGCTGACCCCTCACTCTTGACCCTTGCTCCATGCTAAGGTGTTCATGGCTCCTGCTGGGCCTGTGGTCTTGACATCTTCTTGCCCAGGGCTCCTCCGAGAGGTAGCCAGGGCCAGTAGGAGTGCAGCCAAGGTAATTGCCTTCAGCCCCAGGACCACAGGTGCGAACACAACCAGGAGGCCTGGGAGGCACAGGAGAGAGCTCAGGCGGGACCCGTGGTGAGGGCCCCACAGCCCACGCCTCATTGCTGCCCATGGGCAAGGTCACATCCTGCTGCTGTATAACCTCTGGAGCTGTATCCTTTCTACATTGAAAGAGGAGATCAAAGACCACCCTTCCCTCTGCCCTGGGCCCAGAGAACGGTTGCCCAATATTCTGCCT
>gene=chr20_1456334-1457334; species=bosTau
CAGGCATCAGGATCCTGGAGTTCATCGTGAGGCTTGAAGGCAGCTGGGAGCTGGCATGGGAGGCAGAGAAATGATTAGGGATTCCTGGGCCCTCT----CTTAGAGGA--CCCACTCTAGGGCTGACCAGTCAT-------CCATGACCCATGCTAAGACGAGCACACCT-CTTCTGGGCCTGGAGTTCTGATGTCTTCTTGTCAAGGGCTTCTCCAGCAGACAACCAGGGCCAGCAAGAGTGCAGCCAAGGTCACTGTTTTCAGTCCCAGGACCGCAAGTGTGAGGACAGACAGGAGCCCTGGGAGACACAGAGGAAAGCTCAGGAAGGACCCCGGGTGAGCCCCCAACAGCCCACAACTCAGTGCCCCT-AT-GGTGAAGCTGAGCCTAGCTTCTGTATAGCCTGCGGGGCCACATCCCTTCTACAGCTAA---AGAGATCATAGACCTCCCTTCCTCCTGTTTCAGGCTCACAGAGCCTTTGCCCAATATCCTGTTT
>gene=chr20_1456334-1457334; species=calJac
CAGATGTACAGATCTCGGAGTTTGTCATGAGCCCTGGGGGCATCTGGAGGCTGGGACTGGAGGCAGGGAAGTGGTTGAGGAGCCCTGGCTCCTCTCTGACTCAGGAGATCCCCATTCTGGGGCTGACCCCTCACTTTTGAACCTTGCTCCATGCTAAGGTGTTCATGGCT-CTGCTGGGCCTGTGGTCTTGAAATCTTCTTGCCCAGGTCTCCTCTGACAGGTAGCCAGGGCCAGTAGAACTGCAGCCAAGACCATCGCCTTCAGCCCCAGGACCACAGGCGTGAACACAACCAGGAGGCCTGGGAGACACAGGAGAGAGCTCAGGCAGGACCTGTGGCAAGGGCCCCACAGCTCACACCTCAGTGCTGCTCATGGGCAAGGTCGCTTCCTGCTGCTGTATAACCTCCGGAGCTGTATCCTTTCTACAGTGACAGAGGTGATCAAAGGCCACCCTTTCCTCTGCCCTGGGCCCAGAGAAGGGTTGCCCAATATTGTACCT
>gene=chr20_1456334-1457334; species=canFam
CAGGTATGTGGATCCCGGAGTTTGGCATGAGTCCTGGGGGCCTCTGGAGGTTGAGATCAGAGGCAGAGAAATGGTTGGGGAGCCTTGGCCTCCCTCTGATTCAGAGGA--CCCACTCTGGGGCCGACCCCTCAcccatgccccatgccccatGCTAATGTGGGCCCAGTT-TTGCTGGGCCTGGAGTCTTGACGTCTTCTTGCCATGGTCTCCTCTGGCAGGCAACCAGGACCAGCAGGAGTGCAGCCAGGGTTGTTGCCTTCAGCCCCAGGACCAGAGATGTGAACACAGACAGGAGGTCTGGAGGACACAGGGGAGAACTCAGGAAGGACCCTGGGTGATTCCCCAATAGTCCAGACCTCAGTGTCCCC-AC-AGGGAAGTTGGCCCCAGCTGCT------------GGGCCACATTCTTTGTACACTGAGAGAGGAGACCAAAGA---CCCCTCCCTCTATCCTGGGCCTAAAGAGGCTTTGCCCAATATCCTACCT
>gene=chr20_1456334-1457334; species=equCab
CACGTGTAGGGATCCTGGAGTTCATCATGAGGCCTGGGGGTATCTGGAGGCTGGGATTGGAGGCAGAGAAATGACTGGGGAGCC-CAGCCCCTCTCCTACTCAGAGAA--CCCACTCAGGGGCTGACCCTTCACCCATGCCCCACGCCGCATGCTAAAATGAGCACAGCT-CTGCTGGGCCTGGGGTCCTGCAGTCTTCTTGCCGAGGGTTCCTCCGGCGGACAGCCAGGGCCAGCAGGAAGGCAGCCAAGGTCACTGCCTTCAGCCCCAGGACCACAAGTGTGAGCACAGACAGGAGGCCTAGGGGACACAGGGGAGAGCTCAGGGAGGACCCCGGGTGAATCCCCCACAGCCCACACCTCAGTGCCCCC-GT-GGTGAGGTTGGGCCCAACTGCTGTATAACCTCTGGGGCCACATCCTTTCTACGTTGTG---GGGAGTCAAAGACCTCCCCTCCCTCTGTCCTGGG-CTGAAGAGGCTTTGCCCAATATCTTATCT
>gene=chr20_1456334-1457334; species=gorGor
CAGATGTAGGGATCTAGGAGTTTGTCATGAGGCCTGGGGGCACCTAGAGTCTGGGACTGGAGGTAGGGAAATGGTTGAGGAGCCCTGGCTCCTCTCCAACTCAGAGGGTCCTCACTCTGGGGCTGACCCCTCACTCTTGACCCTTGCTCCATGCTAAGGTGTTCATGGCTCCTGCTGGGCCTGTGGTCTTGATATCTTCTTGCCCAGGGCTCCTCCGAGAGGTAGCCAGGGCCAGTAGGAGTGCAGCCAAGGTAATTGCCTTCAGCCCCAGGACCACAGGTGCGAACACAACCAGGAGGCCTGGGAGGCACAGGAGAGAGCTCAGGTGGGACCCGTGGTGAGGGCCCCACAGCCCACGCCTCAGTGCTGCCCATGGGCAAGGTCACATCCTGCTGCTGTATAACCTCTGGAGCTGTATCCTTTCTACATTGAAAGAGGAGATCAAAGACCACCCTACCCTCTGCCCTGGGCCCAGAGAACGGTTGCCCAATATTCTACCT
>gene=chr20_1456334-1457334; species=panTro
CAGATGTAGGGATCTAGGAGTTTGTCATGAGGCCTGGGGGCACCTAGAGGCTGGGACTGGAGGTAGGGAAATGGTTGAGGAGCCCTGGCTCCTCTCCAACTCAGAGGGTCCTCACTCTGGGGCTGACCCCTCACTCTTGACCCTTGCTCCATGCTAAGGTGTTCATGGCTCCTGCTGGGCCTGTGGTCTTGACATCTTCTTGCCCAGGGCTCCTCCGAGAGGTAGCCAGGGCCAGTAGGAGTGCAGCCAAGGTAATTGCCTTCAGCCCCAGGACCACAGGTGCGAACACAACCAGGAGGCCTGGGAGGCACAGGAGAGAGCTCAGGCGGGACCCGTGGTGAGGGCCCCACAGCCCACGCCTCAGTGCTGCCCATGGGCAAGGTCACATCCTGCTGCTGTATAACCTCTGGAGCTGTATCCTTTCTACATTGAAAGAGGAGATCAAAGACCACCCTTCCCTCCGCCCTGGGCCCAGAGAACGGTTGCCCAATATTCTACCT
>gene=chr20_1456334-1457334; species=papHam
CAGATGTAGGGATCTAGGAGTTCGTCATGAGGCCTGAGGGCATCTGGAGGCTGGGACTGGAGGTAGGGAAATGGTTGAGGAGCCCTGGCTCCTCTCCAACTCAGAGGATCCCCAGTCTTGGGCTGACCCCTCACTCTTGACCCTTGCTCCATGCTAAGGTGTTCATGGCTTCTGCTGGGTGTGTGGTCTTGACATCTTCTTGCCCAGGGCTCCTCCGAGAGGTAGCCAGAGCCAGGAGGAGTGCAGCCAATGTAATTGCCTTCAGCCCCAGGACCACAGGTGCAAACACAACCAGGAGGCCTGGTAGGCACAGGAGAGAGCTCAGGCGGGACCCATGGTGAGGGCCCCACAGCCCACACCTCAGTGCTGCCCATGGGCAAGGTCACATCCTGCTGCTGTATAACCTCTGGAGCTGTATCCTTTCTACATTGAAAGACGAGATCAAAGACCATCCTTCCCTCTGCCCTGGGCCCAGAGAAGGGTTGCCCAATATTCTACCT
>gene=chr20_1456334-1457334; species=ponAbe
CAGATGTAGGGATCTAGAAGTTTGTCATGAGGCCTGGGGGCACCTGGAGGCTGGGACTGGAGGTAGGGAAATGGTTGAGGAGCCCTGGCTCCTCTCCAACTCAGAAGATCCCCATTCTGGGGCTGACCCCTCACTCTTGACCCTTGCTCCATGCTAAGATGTTCATGGCTCCTGCTAGGCCTGTGGTCTTGACATCTTCTTGCCCAGGGCTCCTCCGAGAGGTAGCCAGGGCCCGTAGGAGTGCAGCCAAGGTAATTGCCTTCAGCCCCAGGACCACAGGTGCGAACACAACCAGGAGGCCTGGGAGGCACAGGAGAGAGCTCAGGCGGGACCCGTGGTGAGGGCCCCACAGCCCACACCTCAGTGCTGCCCATGGGCAAGGTCACATCCTGCTGCTGTATAACCTCTGGAGCTGTATCCTTTCTACATTGAGAGAGGAGATGAAAGACCACCCTTCCCTCTGCCCTGGGCCCAGAGAACGGTTATCCAATATTCTACCT
>gene=chr20_1456334-1457334; species=rheMac
CAGATGTAGGGATCTAGGAGTTCGTCATGAGGCCTGAGGGCATCTGGAGGCTGGGACTGGAGGTAGGGAAATGGTTGAGGAGCCCTGGCTCCTCTCCAACTCAGAGGATCCCCAGTCTTGGGCTGACCCCTCACTCTTGACCCTTGCTCCATGCTAAGGTGTTCATGGCTTCTGCTGGGTCTGTGGTCTTGACATCTTCTTGCCCAGGGCTCCTCCGAGAGGTAGCCAGAGCCAGGAGGAGTGCAGCCAATGTAATTGCCTTCAGCCCCAGGACCACAGGTGCAAACACAACCAGGAGGCCTGGTAGGCACAGGAGAGAGCTCAGGCGGGACCCATGGTGAGAGCCCCACAGCCCACACCTCAGTGCTGCCCATGGGCAAGGTCACATCCTGCTGCTGTATAACCTCTGGAGCTGTATCCTTTCTACATTGAAAGACGAGATCAAAGACCATCCTTCCCTCTGCCCTGGGCCCAGAGAAGGGTTGCCCAATATTCTACCT
>gene=chr20_1533334-1534334; species=hg19
GTCAGGTCCTGGTAATAATCTCTCCTATTAAGCTTGGTTGTCAAAACCACAGACTGCCTAAGGAGCAGGTTAGAGAGAAAGGGAACTCCTGGCTGGCAGGGCCAGGAGGTAATGGTAGGAAGGCAGCCTGCATTGACATTATGTAACTTAAGGGAAACCTGTGGATTTTCCATTGCCATTTTGGCATTATGGAATGTGTCTGGATTCAAGGGAAACATTACTGGGAAGGTCAGTTCTCCTGGTAGAACTGAGGGACACCTAATACCACTGTATTTCATGACGTTAATTCAGAGGGTGGTGAGGAGAAGGAAATACTGGTTATCCTGGGAATAAAAATACTGGGAATTAAAGAACAGTGGGGCTGGGCATGGAAGTCTCAGGACAGACCTGGGAAAGTTCAAGTGTCAGGGAATGACTCAACCCCTATGGGAAGGCTTTTTGCAAAAAAGACTTTGGAGAGATTGATACACAAGACCCCTCATTCTGGTCTAAGAATTCCC
>gene=chr20_1533334-1534334; species=bosTau
ATCAGGTCCTGATGATAATCTCTCCTTTCAAGTTAAAGCATCA-AATCACAGATGGCCTAAGATGTCAGT-GGGGAGAAAGGGAACTC-------TTGAAGCCAGGAGAAAATGGCAGGTAAGCTATCTATACCCATATTTTTCAAGTTGAAATCAATGTGTGAATTTTCCATGGCCAGTTAGATGCCATGGAATGTGGCTGaacttgaggaaaacacttgaggGAAGACAAGTTTTCCCAGCAGAACAGAGG-ATACCTAATCTCATTGTATTTCATGAAATTAATTCGGA--GTGGCAAGGAGTAAGAAGCACTGGCTGTCCTCTGA-------------GAATAAAAGGACAACAGAGCTTGGAGTGCAATGCTCAGGGCAGATCAGGGTACAGTCAAGTGCTAGGAGGTGACTCAACCTCTCTAGGAGGGCTTTTCTAAAC-------------------------------------------------------
>gene=chr20_1533334-1534334; species=calJac
GTCAGGTCCTGGTAATAATCTCTCCTATTAAGCTTGGTCGTCAAAACCACAGACTGCCTAAAGAGCAGGTTAGAGAGAAAGGGAACTCCTGGCTGGCAAGTCCAGAAGGTAGTGGTAGGAAGGCAGCTTGCACTGACATTATGTAACTTAAGGGAAACCTGTGGATTTTCCACAGCCATTTGGGCACTATGAAATGTGTCTGGATTCAA-GGAAACATTACTGGGAAGGTCAGTTCTCTGAGAAGAACAGAGGGACACTGAATATCACTGTATTTCATGAAGTTAATTCAGAGGGCAGT---GAGAAGGAAATACTGTTTATCCTGGGAATAAAAATACTGGGAATAAAAGAACAGTGGGGCCAGGCATGGAAGTCTCAGGGCAGACCTGGGAAAGCTCAAGTGTCAGGGAATGACTCAATCCC-CCGGGAAGGCTTTCTGCAAACAAGGATTTGGAGAGAGTGATACATAAGATCCCTCATTCTAGTCTCAGAATTCCC
>gene=chr20_1533334-1534334; species=canFam
GTCAGGTCCTGGTAAT-CTCTCTCCTTTCAGGTTGAACTGTCAAAACCACAGATGGGCTAAGGTGTGGGTTGGAGCAAAAGGGAACT--------------CTGGGAGAGAATGGCAGGTAAGCTGCCTACACTCTCATTTCTCAGCTTGAGGGAAATATGTAAATTTCCCATGGCCA-TTGGGTGGCATGGAATGTGGCTGGGCTTGAAGAGAACAT---------TACTGGTTTTCCCAGAAGAACCGATGGACACATGATCTCACTGTATTTGATGAAATGAATTCAGAGAGTGGCAAGAACCAGGAAGCACTGGTTGTCCTCAGA-------------AAAGAGGAGGAGAGCAGAGCTGGGGGTAG----ACAAGGGCAGACCAGGGAAAGATCAAGTGCCAGAAGGTGACTCAACCCCTCCAGGACAGCTTTTCCAAAG--AGATCTGGGGGTGAGTGATATCCGAGACCCCTCTTTCTGGTCTTCTGGCTCCC
>gene=chr20_1533334-1534334; species=equCab
GTCAGGTCCTGGTAATAATCTCTCCTTTCAGGTTGAATCATCAGAATCACAGATGGTTTAAGATGCAGATTAGGAAGAAATGGAACTCTTGGCTGATGAGGCCAGGAGAGAATGGCAGGTAAGCCACCTACGCTCACATTTTTCAGTTTGAGAGAAATGTGTAAATTTTCCACAGCCACTTGGACACAGTAGAATGTGGCTGGACTGGAGGAAAACGTTACTGAATAGACCAGTTTTTCTGGCAGAACAGAGGGACTCCTAATCTCACTGTGTTTTGTGAAATTAATTCAGGGAGGGGTAAGGAGGAGGAGACACTGGTTGTCCTCAGA-------------GAATAAGAG-ACAGCAGAGCTGGGAGTAGAACTCTCAGGGCAGACCAGGGGAAGCTCAAGTTTCAGGAGGTGACTCATCCCCGCCAAGAGGGCTTTTCCAAAC--AGACTTGGGAGTTAGGGACTCACAGGGCCCCTCCTTCTGGTCTCACCATTTCC
>gene=chr20_1533334-1534334; species=gorGor
GTCAGGTCCTGGTAATAATCTCTCCTATTAAGCTTGGTTGTCAAAACCACAGACTGCCTAAGGAGCAGGTTAGAGAGAAAGGGAACTCCTGGCTGGCAGGGCCAGGAGGTAATGGTAGGAAGGCAGCCTGCATTGACATTATGTAACTTAAGGGAAACCTGTGGATTTTCCATTGCCATTTTGGCATTATGGA-TGTGTCTGGATTCAAGGGAAATATTACTGGGAAGGTCAGTTCTCCTGGAAGAACTGAGGGACACCTAATACCACTGTATTTCGTGACGTTAATTCAGAGGGTGGTGAGGAGAAGGAAATACTGGTTATCCTGGGAATAAAAATACTGGGAATTAAAGAACAGTGGGGCTGGGCATGGAAGTCTCAGGACAGACCTGGGAAAGTTCAAGTATCAGGGAATGACTCAACCCCTATGGGAAGGCTTTTTGCAAAAAAGACTTTGGAGAGATTGATATACAAGACTTCTCATTCTGGTCTAAGAATTCCC
>gene=chr20_1533334-1534334; species=panTro
--------------------------------------------------------------------------------------------------------------------------------------------------------------------------------------------------------------------------------------------------------------------------------------------------------------------------------------------------------------------------------------------------------------------------------------------------------------------------------------------------------------------
>gene=chr20_1533334-1534334; species=papHam
GTCAGGTCCTGGTGATAATCTCTCCTATTAAGCTTGGTTGTCAAAACCACAGACTGCCTAAGGAGCAGGTTAGAGAGAAAGGGAACTCCTGGTTGGCAAGGCCAGGAGGTAGT-GTGGGAAAGCAGTCTGCATTGACATTATGTAACTTAAGGGAAACTTGTGGATTTTCCATTGCCATTTGGGCATTATGGAATGTGTCTGGATTCAAGGGAAACATTACTGGGAAGGTCAGTTCTCCTGGAAGAATAGAGGGACACCTAATATCACTGTATTTCATGACGTTAATTCAG-GGGTGGTGAGGAGAAGGAATTACTGGTTATCCTGGGAATAAAAATACTTGGAATGAAAGAACAGTGGGGCTGGGCGTGGAAGTCTCAGGACAGACCTGGGAAAACTCAAGTGTCAGGAAATGACTCAACCCCTCTGGGAAGGCTTTCTGCAAAAAAGACTTTGGAGAGATCGATACACAAGACCCCTCCTTCTGGTCTGAGAATTCCC
>gene=chr20_1533334-1534334; species=ponAbe
GTCAGGTCCTGGTAATAATCTCTCCTATTAAGCTTGGTTGTCAAAACCACAGACTGCCTAAGGAGCAGGTTAGAGAGAAAGGGAACTCCTGGCTGGCAGGGCCAGGAGGTGATGGTAGGAAAGCAGCCTGCATTGACATTATGTAACTTAAGGGAAACCTGTGGATTTTCCATTGCCATTTCGGCATTATGGAATGTGTCTGGATTCAAGGGAAACATTACTGGGAAGGTCATTTCTCCTGGAAGAACAGAGGGACACCTAATACCACTGTATTTCATGATGTTAATTCAGAGGGTGGTGAGGAGAAGGAAATACTGGTTATCCTGGGAATAAAAATACTGGGAATTAAAGAACAGTGGGGCTGGGCGTGGAAGTCTCAGGACAGACCTGGGAAAGTTCAAGTGTCAGGGAATGACTCAACCCCTATGGGAAGGCTTTTTGCAAAAAAGACTTTGGAGAGATTGATGCACAAGACCCCTCATTATGGTCTAAGAATTCCC
>gene=chr20_1533334-1534334; species=rheMac
---------------------------------------------------------------------------------------------------------------------------------------------------------------------------------ATTTGGGCATTATGGAATGTGTCTGGATTCAAGGGAAACATTACTGGGAAGGTCAGTTCTCCTGGAAGAATAGAGGGACACCTAATATCACTGTATTTCATGACGTTAATTCAG-GGGTGGTGAGGAGAAGGAATTACTGGTTATCCTGGGAATAAAAATACTTGGAATGAAAGAACAGTGGGGCTGGGAGTGGAAGTCTCAGGACAGACCTGGGAAAACTCAAGTGTCAGGAAATGACTCAACCCCTCTGGGAAGGCTTTCTGCAAAAAAGACTTTGGAGAGATCAATACACAAGACTGCTCCTTCTGGTCTGAGAATTCCC
>gene=chr20_1546256-1547256; species=hg19
CACTCCCTGGGGGTTGGGAGCCCCATACAGGGTTCCCTGAGACTCCTGAGTATCCTGAGGGAGCCCTGTCACCTTCTGTAAACTCCACTGACCCTGAAGCTGCATGGCATGTGAGCTGGGCCCTCCTGCTGGCCTTGCCTTTCTGGAGGAGCCCTTGGTCAGTCCTCCCTCTCCTAAACTTACAGTCAGGCCTTCTGTTTCCAGCAGATGTAGATGGCAGAGACACCAACCACCAGTAGCAGCTTGGGGCCCAGGAGGAGAGCTACGAGGAGTGGAGCAGTAGGAGCCAGCGCTGCTTCTGGAAATCAGGGAAGAGGAGGAGCCATGAGAGGGGCCACCTGGGAGCTCATCCCAGGGGCCTCCACTTACCCCATCTGAGGCTACCTGGGCCCATCAATCCTCTGAAGCTTTTGAACTTGCATCCTGCTCTGGCTTTCCTGACTCCAGCCGAAAGCAAAGGCCAGGGAAAGTGGCTCCTCATTCTCACTCACCCTGTCCCA
>gene=chr20_1546256-1547256; species=bosTau
CATCTCCTGGGAGCTGGGCACCTCTTAGAGGGAAACATGATACTCCTGAGGGTACCGAGGGAGGTGTGCCTCCTTCTCTTAACTGCGTGAGCCCTGCCCCTGTGTGGCCTGTGGG-T-GGCCCCCCTAATGACCGTGTGTTTCT-----AGATTTTGT----CCCTCCCTCATCC-AACTTACAGTCAGGCTCGACACTTCCTGTGGACAAAGATGACAGAGACACTGAGCAGCAGCAGCACCTTAGGGACTAGGAAGGCAACTGCC---CAAAG------AGAAGACAGCTCTGGACCTGGAAATCAGGGGACAAGGAGAGTGGTTAGATGCGCCACACAGGAGCCATTCCCAGGGGCCTCCACTTACTCCATCTGAGGCTGCCTAGGCCCATCAACATGCTATGGCTTT--GACCTGCAACCTG-------------AACTAAGGCTCAAGGCAGAAATTAGGGTAAGAATCCCCTCATTTTTCCTCTTCTTTTCTCA
>gene=chr20_1546256-1547256; species=calJac
CACTTCCTGGGGATTGCTAGTCT----CAGGGTTCCCTGAGACTCCTGAATATCCCGAGGGAGCCCTGTCACCGTCTGTGAATTCCACTGACCCCAAAGCTGCATGGCATGTGAGCTGGGCCCTCCTTCTGGCCTTGCCTGTCTGG-GAAAGACTTGGTCAGTTCTCCCTCTCCCACACTTACAGTCAGGCCTTCTGTTTCCAGCAGATGTAGATGGCAAAGACACCAACCACCAGTAGTACCTTGGGGGCCAGGAGGAGAGCTACAAGGAGTGGAGCAGTAGGAGCCAGTGCTGGGCCTGGAAATCAGGGAGGAACAGGAGCCATGAGAGGGGCCACCTGGT--------------GCCTCTACTTACCCCATCTGAGGCTGCCTGTGCCCATCAACGCTCCAAAGCTTTTGAG-------------CCGGCTTCCCTGACTCCAGCCAAAAGCAAAGGCTAGGGAAA-TGCCTCCTCATTCTCATTCATCCTGTTCCA
>gene=chr20_1546256-1547256; species=canFam
CACTCCCTGGGA-TTGGGAACCTCCTGGAGGG-TCCCTGAGATTTCTGAGGGCATCAAGGGACGTGTGTCACCTGCTCTTTACTCCAGGGGTGCTGACCCTCTGTGCTCTGTGGGCT-GCCCCTCTTCCTGACCTGGATCTACTGGGACTGATCTTGGCCTGCCTTCCCTGACCC-AACTCATAGTCAGGCCCT-TGCTTCCTGTGGGCATAAGTGGCAGAGACAGTGATGAGCAACAGCAGCTTGGGGCCCAGGAAGACAATCACCAGGAGTAG------AGTAGATAGCTTTGGGTCTGAAAATGAATGGACCAGAGACACCATTAGATGGGGCACCCAGGAGTCATTCCCTCGAGCCTCCACTTACTCTATCTGAGGTGACTGGC-TTCATCAATTCTCTAAAGGTCATGAATCTTC--CCTG-------------CAGTC-AGACTCAGGCAGAATTTGGGATAAGAAGTTCCCCA-TTTTGTTAATCCTTTCTCA
>gene=chr20_1546256-1547256; species=equCab
CGGTTCCTGGCA-TTGAGAACCTCTTAGAGGA-TCCACGATACTCCTGAGGGTATTGAGAGAGATGTGTGACCTTCTCCTTACTCCACGGGTCCTGACCCTGTGTGACCTGTGGGCTGGCCCCTCTTGCTGATTT-GCCCTTCTGGGACAGACCTTATCCTGCTGTCCCGGCCCC-CACTTACAGTCAGGCCCTCCACTTCCTGTGGACATAGATGGCAAACACGCCGATGGCCAGCAGCACCTTTGGGCCTAGGAAGAGGACAGCCAGAAGTGG------AGAAGACATCTCTTGGCCTAGAAATCAAGGAACATGAGGAGCCATTAGAGGGGCCACACAAGAGTTGTTCCCAGGG--CTACACTGAGTCCATCTGAGGCTACCTGG-GCCATCAACATTCTGAAGATTTTGAACCTGC--CCTG-------------CACTCAGGCTTGAGGCAGAAATCAGGGTCAGAGGTTCCTCATTCTCACTCACCCCTTCTCA
>gene=chr20_1546256-1547256; species=gorGor
CACTCCCTGGGGGTTGGGAGCCCCATACAGGGTTCCCTGAGACTCCTGAGTATCCTGAGGGAGCCCTGTCACCTTCTGTAAACTCCACTGACCCTGAAGCTGCATGGCATGTGAGCTGGGCCCTCCTGCTGGCCTTGCCTTTCTGGAGGAGCCCTTGGTCAGTCCTCCCTCTCCTAAACTTACAGTCAGGCCTTCTGTTTCCAGCAGATGTAGACGGCAGAGACACCAACCACCAGTAGCAGCTTGGGGCCCAGGAGGAGAGCTACAAGGAGTGGAGTAGTAGGAGCCAGCGCTGGTTCTGGAAATCAGGGAAGAGGAGGAGCCATGAGAGGGGCCACCTGGGAGCTCATC-CAGGGGCCTCCACTTACCC-ATCTGAGGCTACCTGGGCCCATCAATCCTCTGAAGCTTTTGAACTTGCATCCTGCTCTGGCTTCCCTGACTCCAGCCGAAAGCAAAGGCCAGGGAAAGTGGCTCCTCATTCTCACTCACCCTGTCCCA
>gene=chr20_1546256-1547256; species=panTro
CACTCCCTGGGGGTTGGGAGCCCCATACAGGGTTCCCTGAGACTCCTGAGTATACTGAGGGAGCCCTGTCACCTTCTGTAAACTCCACTGACCCTGAAGCTGCATGGCATGTGAGCTGGGCCCTCCTGCTGGCCTTGCCTTTCTGGAGGAGCCCTTGGTCAGTCCTCCCTCTCCTAAACTTACAGTCAGGCCTTCTGTTTCCAGCAGATGTAGACGGCAGAGACACCAACCACCAGTAGCAGCTTGGGGCCCAGGAGGAGAGCTACGAGGAGTGGAGCAGTAGGAGCCAGCACTGGTTCTGGAAATCAGGGAAGAGGAGGAGCCATGAGAGGGGCCACCTGGGAGCTCATCCCAGGGGCCTCCACTTACCCCATCTGAGGCTACCTGGGCCCATCAATCCTCTGAAGCTTTTGAACTTGCATCCTGTTCTGGCTTCCCTGACTCCAGCCGAAAGCAAAGGCCAGGGAAAGTGGCTCCTCATTCTCACTCACCCTGTCCCA
>gene=chr20_1546256-1547256; species=papHam
CACCTCCTGTGGGTTGGGAGTCCCACACAGGGTTCCCTGAAACTCTTAGGTATCATAAAGGAGCCCTGTCACCTTCTGTAAACTTCACTGACCCTGAAGCTGCATGGCAAGTGAGCTGGGCCCTCCTGCTGGCCTTGCCCTTCTCA-GCAGCCCTTGGTCAGTCCTCCCTCTCCCACACTTACAGTCAGGCCTTCTGTTTCCAGCATATGTAGACGGCAGAGACACCAACCACCAGTAGCACCTTGGGGCCCAGGAGGAGAGCTACGAGGAGTGGAGCAGTAGGAGCCAGTGCCAGGCCTGGAAATCAGGGAAGAGGAGGAGCCATGAGAGGAGCCACCTGGGAGCTCATCTCAAGAGCCTCCACTTACCCCATCTGAGGCTACCTGGGCCCATCAGTGCTCTGAGGCTTTTGAACTTGCATCCTGCTCTGGCTTCCCTGACGCCAGCCGAAAGCAAAGGCCAGGGAAAGTGGCTCCTCATTCTCACTCACCCTGTCCCA
>gene=chr20_1546256-1547256; species=ponAbe
CACCTCCTGGGGGTTGGCAGCCTCTTACAGGGTTCCCTGAGACTCCTGAGTATCCTGAGGGAGCCCTGTCACCTTCTGTAAACTCCACTGACCCTGAAGCTGCATGGCATGTGAGCTGGGCCCTCCTGCTGGCCTTGCACTTCTGGGGCAGCCCTTGGTCAGTCCTCCCTCTCCCACACTTACAGTCAGGACTTCTGTTTCCAGCAGATGTAGACGGCAGAGACACCAACCACCAGTAGTACCTTGAGGCCCAGGAGGAGAGCTATGAGGAGTGGAGCAGTAGGAGGCATTGCTAGGCCTGGAAATCAGGGAAGAGGAGGAGCCATGAGAGGGGCCACCTGGGAGCTCATCTCAGGGGCCTCCACTTATCCCATCTGAGGCTACCTGGGCCCATCAATGCTCTGAAGCTTTTGAACTTGCATCCTGCTCTGGCTTCCCTGACTCCAGCCAAAAGCAAAGGCCAGGGAAAATGGCTCCTCATTCTCACTCACCCTGTCCCA
>gene=chr20_1546256-1547256; species=rheMac
CACCTCCTGTGGGTTGGGAGTCCCACACAGGGTTCCCTGAAACTCTTAGGTGTCATAAAGGAGCCCTGTCACCTTCTGTAAACTTCACTGACCCTGAAGCTGCATGGCAAGTGAGCTGGGCCCTCCTGCTGGTCTTGCCCTTCTCG-GCAGCCCTTGGTCAGTCCTCCCTCTCCCACACTTACAGTCAGGCCTTCTGTTTCCAGCAAATGTAGACGGCAGAGACACCAACCACCAGTAGCACCTTGGGGCCCAGGAGGAGAGCTACGAGGAGTGGAGCAGTAGGAGCCAGTGCCAGGCCTGGAAATCAGGGAAGAGGAGGAGCCATGAGAGGAGCCACCTGGGAGCTCATCTCAAGGGCCTCCACTTACCCCATCTGAGGCTACCTGGGCCCATCAGTGCTCTGAGTCTTTTGAACTTCCATCCTGCTCTGGCTTCCCTGACTCCAGCCGAAAGCAAAGGCCAGGGAAAGTGGCTCCTCATTTTCACTCACCCTGTCCCA
>gene=chr20_1550142-1551142; species=hg19
CTCTAATTAGCACAAATTCCCATTATAGCCTGGTAGTGAGCCTGTCCTCAGGGACTAGATTTACCTTCATTACTTTGGACCAATAACCTGGTCTAATGACAAGAAGTCTTCAACAACATCCCTCATTACTTCCTAAGTCCTGGTTTCCCCTTTGGTAAAACTCCAAGCTCACTGGGTGTTTGAAGCAGGAAAGGAGATCAGAGATGAACAGAAATTTGCATATAGTAAATGTGCAGAGTGGTTGTGATTATTGTTGGTCAAATATCACCATCAGAACACAAAAGAAGCCTGTGCTGTGACCAGGTCACCTGGGGGTCTGTCCAGGCTTAAACTTCACTTGTCTTTCTGAAATTTATAGAGCAGATGCTGGAGACTGGTGGCTGAGGTCACAGATGCGGATGGAAAAGTTTAGGATAGAATAGGGACAAGGTAGAGGTTAGAAAGTGTAAAAGGCAAGGTGCTGTGCTGGCGAGAAATGCAGAAGAAGGCGAGACACAGGA
>gene=chr20_1550142-1551142; species=bosTau
CTCTAATTAGCACATATTTATTATATAGACTGGTGGTCC--CTGTCCTCAGAGACTAGATTCACCTTGATTGTCTTAGCCCAGTCATCTGGACTAAAAGTGACACATTTTCAACAACATCACCTACTTCTCCATGAGTC---------CCTTCTGTAAAG-TCCAAACGCTTTGGGTGGCTAAAGCAGGAA------------GTGAACTGAGAGCTACATTTAGTAAATGTGCAGTGAGACTGTGATCACTGCTGGTCCACTGTCAGAACCAAAGGACAAAGGAGCCCTGCGCAATGACCAGGTCAACTGTGTGCCAAACCAGACTCAAACTTCGTCTCCCTTCCAGAATTTCACAGAGTAGTAGA--------------------TGCCGATGTGGATGG-AAAGTCTAGGCGGGAG-ACAGACTAGGCAGAGGTTAGAAAGAACAGGGAGGAGGGAAGTGGGCGAACATGGAATGCTGAAGAAAGTGAGAAGCAGGA
>gene=chr20_1550142-1551142; species=calJac
---------------------------------------------------------------------------------------------------------GTCTTCAACAATATCCCCCATTGCTTTCCATGCCCTGGTTTCCCCTTCTGCAAAACTCCAGACACACTGGGTGGTTGAAGCAGGAAAGGAGATCATAGAAGAACAGAAATTTGCACAAAATAGAGCTGCAGAGAGGCTGTGATTGTTATTGGTCAAAGATCACCATCAGAGCTCAAAGGAGGCCCATGCTTTGACCAGGTCACCTGGGGGCCTGTCCAGGCTTAAACTCCACTTGTCTTTCTGAAATTCATACAGTAGATGC-------------------------------------------------------------------------------------------------------------------------------------
>gene=chr20_1550142-1551142; species=canFam
CTATAATGAACACGTGTTTGTTGTACAAGTCTCTGA--C--CTGT-TTTAGGAACTCAGTTTCCTTTCAATCGTTTTTCTC-ATCACCTAGTCTAAGGGCAAGAAATCTTTACCATCTGTCCACTTTGCTCCCTGAGTC---------CCTTCTG-AAAATTCCAAGGTCACAGGGTGGTTGAAGCAGGAAAGGAGATCAGAAAAGAACTGGA-----CATAAAGTAAATGTGCTGTAAGATCATGATTATTGATGCCCTGTTGTCCCAATCGTGGGAGAGAGGAGGCCCATGCTGTGACTAGGTCACC-----------TAAAACTTAAACTCCAGCTACCTTCCAGGATTT--CAGAGAGGCAGG--------------------TACAGATGAAGATGAAAAGGTCTAGACGAGAT-AGAGACCAGACCCAGGTAGGAAAGAGCA--GGAAGAGGGGGT-GGCTGGCCT-ATGTGGTGAGG-GAGCAGGAGGTAGGA
>gene=chr20_1550142-1551142; species=equCab
CTCTAATTAGCACATATTTCCTGTACAGGCTGGTGGTCC--CCGTCCTCAGGGACTAGATTTACC-TGACTAGTGTAGCCCAATCACCTGGTCTAATGGCAAGATGTCTTCAACAACATCCCCCATTGCTCCCTGAGTC---------TCTTCTGTAAAACTCCAAACTCACAGG-TGGTTGAAGCAGGAAAGGAGATCACAGATGAACTGGAATTTGCGCGTAGTAAATGTGTAGTGAGGTTCTTATTATTGTTGGTGCATTGTCAGAATCAGGGAACAAAGGAGG--CGAGCTGTGGCCAGGTTGACTAGGTGCCTGTCCAGGCTCAAACCCCACTCCCCTTCCAGAATTCCACAGAGTACTAGG--------------------TGCAGGTGTGAATGGAAAAGTCCAGGTAGAAT-AGGGACTAGGCAGAGGTTAGAATGAGCAAGGGGGAAGGAGGTGGGCTGACGT-GGATGGTGAAGAAAGCAGGAGGCAGGA
>gene=chr20_1550142-1551142; species=gorGor
CTCTAATTAGCACAAATTCCCATTATAGCCTGGTAGTGAGCCTGTCCTCAGGGACTAGATTTACCTTCATTACTTTGGACCAATAACCTGGTCTAATGACAAGAAGTCTTCAACAACATCCCTCATTACTTCCTAAGTCCTGGTTTCCCCTTTGGTAAAACTCCAAGCTCACTGGGTGTTTGAAGCAGGAAAGGAGATCAGAGATGAACAGAAATTTGCAGATAGTAAATGTGCAGACAGGTTGTGATTATTGTTGGTCAAATATCACCATCAGAACACAAAAGAAGCCTGTGCTGTGACCAGGTCACCTGCGGGTCTGTCCAGGCTTAAACTTCACTTGTCTTTCTGAAATTTATAGAGCAGATGCTGGAGACTGGTGGCTGAGGTCACAGATGCGGATGGAAAAGTTTAGGATAGAATAGGGACAAGGTAGAGGTTAGAAAGTGTAAAAGGCAAGGTGGTGTGCTGGCGAGAAATGCAGAAGAAGGCGAGACACAGGA
>gene=chr20_1550142-1551142; species=panTro
CTCTAATTAGCACAAATCCCCATTATAGCCTGGTAGTGAGCCTGTCCTCAGGGACTAGATTTACCTTCATTACTTTGGACCAATAACCTGGTCTAATGACAAGAAGTCTTCAACAACATCCCTCATTACTTCCTAAGTCCTGGTTTCCCCTTTGGTAAAACTCCAATTTCACTGGGTGTTTGAAGCAGGAAAGGAGATCAGAGATGAACAGAAATTTGCATATAGTAAATGTGCAGAGTGGTTGTGATTATTGTTGGTCAAATATCACCATCAGAACACAAAAGAAGCCTGTGCTGTGACCAGGTCACCTGGGGGTCTGTCCAGGCTTAAACTTCGCTTGTCTTTCTGAAATTTATAGAGCAGATGCTGGAGACTGGTGGCTGAGGTCACAGATGTGGATGGAAAAGTTTAGGATAGAATAGGGACAAGGTAGAGGTTAGAAAGTGTAAAAGGCAAGGTGGTGTGCTGGCGAGAAATGCAGAAGAAGGCGAGACACAGGA
>gene=chr20_1550142-1551142; species=papHam
CTCTAATTAGCACAAATTCCCAATATAGCCTGGTAGTGAGCCTGTCTTCAGGGACTAGATTTACCATCATTAGTTTGGACCAATAACCTGATGTAATGGCCAGAAGTCTTCAACATCATCCCTCATCACTTCCTGAGTCCTGGTTTCCCCTTTGGTAAAACTCCAAAGTCACTGGGTGTTTGAAGCAGGAAAGGAGATCAGAGATGAACAGGAATTTGCACATGGTCCATGCGCAGAGTGACTGGGATTATTGTTGGTCAAATATCACCATCGGAACACAGAAGAGGCCTGTGCTGTGACCAGGTCACCTGGGGGCCTCTCCAGGTTTCAATTTCACTTGTCTTTCTGAAATTTATACAGCAGATGCCGGAGACTGCTGGGTGAGGTCACAGATGCGGATGGAAAAGTTTAGGATAAAACAGAGACAAGGTAGAGGTTAGAAAGTGTAAAGGGGTAGGTGGGGCACTGATGAGACATGCAGAAGAAGGCGAGACACAGAA
>gene=chr20_1550142-1551142; species=ponAbe
CTCTAATTAGCACAAATTCCCGTTATAGCCTGGTAGTGAGCCTGTCCTCAGGGACTAGATTTACCTTCATTACTTTGGAGCAATAATCT-GTCTAATGACAAGAAGTCTTCAACAACATCCCTCATTACTTCCTATGTCCTGGTTTCCCCTTTGCTAAAACTCCAAGCTCACTGGGTGTTTGAAGCAGGAAACGAGATCAGAGATGAACAGAAATTTGCACATAGTAAATGTGCAGAGTGGTTGTGATTATTGTTGGTCAAATATCACCATCAGAACACAAAAGAAGCCTGTGCTGTGACCAGGTCACCTGGGGGTCTGTCCAGGCTTAAACTTCACTTGTCTTTCTGAAATTTATAGAGCAGATGCTGGAGACTGGTGGCTGAGGTCACAGATGTGGATGGAAAAGTTTAGGATAGAATAGGGACAAGGTAGAGGTTAGAAAGTGTAAAAGGCAAGGTGGTGTGCTGGCGAGAAATGCAGAAGAAGGCAAGACACAGGA
>gene=chr20_1550142-1551142; species=rheMac
CTCTAATTAGCACAAATTCCCAATATAGCCTGGTAGTGAGCCTGTCCTCAGGGACCAGATTTACCATCATTAGTTTGGACCAATAACCTGATGTAATGGCCAGAAGTCTTCAACATCATCCCTCATCACTTCCTGAGTCCTGGTTTCCCCTTTGGTAAAACTCCAAAGTCACTGGGTGTTTGAAGCAGGAAAGGAGATCAGAGATGAACAGGAATTTGCACATGGTCCATGCGCAGAGTGACTGGGATTATTGTTGGTCAAATATCACCATCGGAACACAGAAGAGGCCTGTGCTGTGACCAGGTCACCTGGGGGCCTCTCCAGGTTTCAACTTCACTTGTCTTTCTGAAATTTATACAGCAGATGCCGGAGACTGCTGGGTGAGGTCACAGATGCAGATGGAAAAGTTTAGAATAGAACAGAGACAAGGTAGTGGTTAGAAAGTGTAAAGGGGAAGGTGGGGCACTGATGAGACATGCAGAAGAAGGTGAAACACAGGA
>gene=chr20_1786290-1787290; species=hg19
tcctggcctttcaggctgctgagaagttatacttactgaggagaaggatagaacatttaagagaaggtattggtctgatttataatttttaaatatttagaTTTAAGGGTGAGTGGACACCAGCCTCCACCAATATCAAGAGTGTGTTTGGCCTAGACCCTAGGAGATATTCAATATTTATCAAATAGATGGATGAATCtcatttaatttaatcctcacacagactcaacggagggaaatcacatcgtctgtgctttattgatgagggaactaaggcttggagagatttaatgactggcctatttgtcaagttagaagtttgtctagcagagctgagagcctcaagccctaacgtgtctgattccaaaatccatTGCAATTGGTTCATGACAAGTTCACTCCCATTATGACCACATTAAATATATTATAACTGTTTGAGCATGTCACTCGCTGATCTTTGGGAACATAagcactgtttatattacatgaaaaaggccttc
>gene=chr20_1786290-1787290; species=bosTau
acctggctttccaagtagttatgaagttatattccttgaggagaaggatagaacattcaaaacaatgtattagcttgatatataatatttaaat-------tttgggagtgagtgggccccaggccccaccaatatcaggagtgggtctgGCCTAGAATATAAGagaaattcactatttatcaagtagatggattaatctcattt-----aatcctcacacagactctac-aagggaaatagcatcatctgtgttttattgatgaggaaa-ctaggcttggagagatttagtgactgcccaatccatcacattagaaaa-----gagaagagttg--agcctcaagccccagtatgtctgattccaaaatccTTTGTAATTGGTTCATGATGAGTTCACACCCATCATGAA---------------------------------CACCTATTGATCTTGTTGGATAGAAGTACTGTTTATA-TACATGAAAAAGGACCCC
>gene=chr20_1786290-1787290; species=calJac
ccctggcctttcagactgctgtgaagttatacttactgaggagaaggatagaacatttaagagaaggtattggtttgatttatagcttttaaatatttagatttaaggctgagtggacaccagcctccaCCAGTATCAGGAGTGGGTTTGACCTAGACCATAGGAGATATTCAATATTTATCAAATAGATGGATTAATCtcatttcatttaatcctcacacagactcaatggcgggaaatcacatcgtctgtattttattgatgaggaaactaaagcttggagagatttaatgactggtcaatttgtcaagttagaaatttgtctagcagagctgagagcctcaagccctaacgtgtctgattccaaaattcatTGCAATTGGTTCATGACAAGTTCACACCCATTGTGACCACATTAAATATATTATAACTGTTTGAGCATGTCACTCACTGAATTTTGGGGACATAAGCACTGTTTATATTACATGAAAAGGCCCTTC
>gene=chr20_1786290-1787290; species=canFam
atctggccttccaggttgtttggaagttaaattcatcaaggaaaa----agaacattaaaaacaatatattagcttgatgtataatgtttaaatatttAGTTTTGGGGGTGAGTGGGCCCCAGTTCCCACCAATACCAGGAGCAGCTCTGGCCCAGCACATAGGAGATATTCAGTATTTATCAGCCAGATGGATTAATCtcatttaatttaatcctcacacagactctac-aagggaaatagcaccgtctgttttttattgatgaggaaa-ctaagcttggagaaatttagtgactggccaatttgtcacattagaagg-----tagcagagctg--aggctctagccctaacgtatctaattctaaaatccatTGTAGTTGGTTCCTGACAAGTTCACACCCATTATGAATACATGAAATGTATTATAGCAGCTTGATCATGTCAC---TTGGTCTTGTCGGATATATGCACTGTCTATATTACACAAAAATGG---TC
>gene=chr20_1786290-1787290; species=equCab
acgcggccttccaggtcgttatgaagttatattcatggaggggaaggatagggcatttaaaacagtgtatcaccttgatatataacgtttacatacttagaTTTTGAGGTGAGTGGGGCCCAGCCTCCAGCAGTATCAGGAGTGGGTCTAGCCTAGCACACCAAAGATACTCACTATTTATCAAAGAGatggattaatctcatttaacttaatcctcacacagattgtac-aagggaaatagcatcgtctgcgttttattgatgaggaaactaaggcttggagagatttcgtgactggccaattcatcacgttagaaag-----tagcagagctg--agcctccagccctgatacgtctgactccaaaatccatTGCAATTGGCTCAGGAGAAGCTCACACCCATCGCGAATACGTCAAATCTACTCTGACTGCCGGAGCGTGTCA---------CTCGTTGGTCtaaagca-tgtttatattacatgaaaaatgccttc
>gene=chr20_1786290-1787290; species=gorGor
tcctggcctttcaggctgctgagaagttatacttactgaggagaaggacagaacgtTTAAGAGAAGGTATTGGTCT----------------------------------------------------------------------------------------------------------------------------------------------------------------------------------------------------------------------------------------------------------------------------------------------------------------------------------------------------------------------------------------------------------------------------------------
>gene=chr20_1786290-1787290; species=panTro
tcctggcctttcgggctgctgagaagttatacttactgaggagaaggacagaacatttaagagaaggtattggtctgatttataatttttaaatatttagatttaagggtgagtggacaccagcctccaCCAATATCAAGAGTGTGTTTGGCCTAGACCGTAGGAGATAttcaatatttatcaaatagatggatgaatctcatttaatttaatcctcacacagactcaatggagggaaagcacatcgtctgtactttattgatgaggaaactaaggcttggagagatttaatgactggcctatttgtcaaggtagaagtttgtctagcagagctgagagcctcaagccctaacgtgtctgattccaaaatccattgcAATTGGTTCATGACAAGTTCACTCCCATTATGACCACATTAAATATATTGTAACTGTTTGAGCATGTCACTCACTGATCTTTGGGAACATAAGCACTGTTTATATTACATGAAAAAGGCCTTC
>gene=chr20_1786290-1787290; species=papHam
tcctggcctttcaggctgctgagaagttatacttattgaggagaaggatagaacatttaagagaaggtattggtttgatttataacttttaaatatttagatttaagggtgagtggccaccagcctccaCCAATATCAGGAGTGTGTTTGGCCTAGACCCTAGGAGATATTCAATATTTATCAAAtagatggattaatctcacttaatttaatcctcacacagactcaatggagggaaatcacgtcgtctgtattttattgatgaggaaactaaggctt--agagatttaatgactgacctatttgtcaagttagaaatttgtcttgcagagctgagagcctcaagccctaacgtgtctgattccaaaatccatTGCAATTGGTTCATGATAAGTTCACACCCATTATGACCACATTAAATATATTATAACTGTTTGATTATGTCACTCACTGATCTTCGGGGACATGagcactgtttatattacatgaaaaaggccttc
>gene=chr20_1786290-1787290; species=ponAbe
tcctggcctttcaggctgctgagaaggtatacttattgaggagaaggatagaacatttaagagaaggtattggtttgatttataatttttaaatgtttagaTTTAAGGGTGAGTAGACACCAGCCTCCACCAATATCAAGAGTGTGTTTGGCCTAGACCCTATGAGATATTCAATATTTATCAAATAGATGGATTAATCtcatttaatttaatcctcacacagactcaatggagggaaatcacatcgtctgtactttattgatgaggaaactaaggcttggagagatttaatgactggcctatttgtcaagttagaagtttgtctagcagagctgaaagcctcaagccctaacgtgtctgattccaaaatccatTACAATTGGTTCATGACAAGTTCACTCCCATTATGACCACATTAAATATATTATAACTGTTTGAGCATGTCACTCACTGATCTTTGGGGACATAagcactgtttatattacatgaaaaaggccttc
>gene=chr20_1786290-1787290; species=rheMac
tcctggcctttcaggctgctgagaagttatacttattgaggagaaggatagaacatttaagagaaggtattggtttgatttataacttttaaatatttagatttaagggtgagtggccaccagcctccaccaatatcaggagtgtgtttgGCCTAGACCCTAGGAGATATTCAATATTTATCAAAtagatggattaatctcatttaatttaatgctcacacagactcaatggagggaaatcacgtcgtctgtattttattgatgaggaaactaaggctt--agagatttaatgactgacctatttgtcaagttagaaatttgtcttgcagagctgagagcctcaagccctaacgtgtctgattccaaaatccatTGCAATTGGTTCATGATAAGTTCACACCCATTATGACCACATTAAATATATTATAACTGTTTGATTATGTCACTCACTGATCTTCGGGGACATGAGCACTGTTTATATTACATGAAAAAGGCCTTC
>gene=chr20_1805390-1806390; species=hg19
GTCACTTGATCCTCTTACTTTTCCTGTCAGTGAGGAAGCTGTTTACTCCCAGAAAGTCATTCATTCCCTGATAAGATCAATCTCATTGTTAAGCAGAATTTTCACTTCCTGCCCGGGAGTTGGCGTAGCGCGAATGTCCAGCATtcagagccccataaacagtcagcatgagagaggccctagaggccaacactgcccaacagctcctgatgtaaaaatggggaaactgaggtccagagagaggaagagcagggaaaggagtcagtgtcagagctgagcccaaatccaggccCTGCCACCGCTACTCCACCATTCCTAGGTCAGGTGGTGTTTTGCATGCCATCAAAGAACCCCACAATTTCATGCGCTCCCTTTTGATTTTAAGATTCAACATGCCATTCTAAGAAAACTTGCTAAGAAAACATTTCAACACAATATAATATTTTAATGTAACACTAATATACTATTATAACATTGCATTCAAATATAATGTTCTAACA
>gene=chr20_1805390-1806390; species=bosTau
GTTGCTCGATCCTCTTACTTTTCCTGTCAGTGAGGAAGCTGTTTACTCCCATAAAGTCATTTATTCCCTGATAAGATCAACCTCATTGTTAGACAGAATTTTCACTTCCTGTCCGGGAGGAGGCAAAAGGCAAAATTCCAGCACTTGGAGCCCcatagacagtcagtgtgagagacgctgtagaaa---acactgttcaacagcccctgtctccaaagtggggaaaccgaggtccagagaaagggagagttggggaaagagtcagcggcagagctgaacccaagtccagccct------------cctgaaatggccaggcccccccttgctctgcactctatcaAAGAACCCTGAAATTCCCTGTGCTGGCTTTTGA-CTAAAGATGCCACTTGCCATCCTTAGAAAACATGCTAACAGAACATTTCAAC-------AATATTTT-GTGTAATTCTAATATACTACAATAACATAACATTCAAATACTACATTCTGACA
>gene=chr20_1805390-1806390; species=calJac
GTCACTTGATCCTCTTACTTTTCCTGTCAGTGAGGAAGCTGTTTACTCCCAGAAAGTCATTCATTCCCTGATAAGATCAATCTCATTGTTAAGCAGAATTTTCACTTCCTGTCCAGGAGGAGGCCTAGGGCAAATGTCCCGCGTtcagagccccataaactgtcaacatgagagaggccctagaggcc-acactgcccaacagttcccgatgtaaaaatggggaaattgaggtccagagagaggaagagcaggtgaaggagtcagtgtcagagctgagcccaaatccaggccccgccacccctgctccgccattcccgggtcagGTGGTGTTCTGCAGGCCATCAAAGCACCCCACAATTTCATGAGCT-CCTTTTGATTTTAAGATTCAACATGTCATT-GAAGAAAACTTGCTACCAAAACATTTCAGAACAATATAATATTTGAACGTAACACTAATATACTATTATAACATGGCACTCAAATATAATGTTCTAACA
>gene=chr20_1805390-1806390; species=canFam
GTCACTTGATTCTCTTACTTTTCCTGTCAGTGAGGAAGCTGTTTACTCCCAGAAAGTCATTCATTCCT-GATAAGATCAATCTCATTGTTAACCAGAATTCTTACTTCCTGCCCGGGAGGAGGGAAAGGGTGAGATTCCTGCACTCAGAGCCCCATAAACATTCATCACaagggaggctttagagagc-acgctgtccaacagccttagtcttacaaatgaggaaactgaggcctc-ggagacgaagAATC-GAGGAAGGGTCAGTGTG--AGCTGAACCCTAACCCAG-CCT------------CCTTAGGCTTATAGGCCAGGAGTCATGCTGCACCTTCTCAAAGCACCCAACAATTCCACAAGCTGGCTTTTGATTTTAAGATTCAACATGCTATCCTCAGAAAACGTGCTAATGAAACATTACGACACAACGCGATATATTGCTGTAGCTCCAATACACTCTTTGAACAGAACATTCAAATGTAACATTCTGACA
>gene=chr20_1805390-1806390; species=equCab
GTCACTTGTTTCTCTTACTTTTCCTGTCAGTAAGGAAGCTGTTTACTCCCAGAAAGTCATTCATTCGC-GATAAGATCAACCTCATTGTTAACGAGCATCCTCACTTCCTGCCTGGGAGGAGGCAAAGGGCGAGATTCCAGCGCtcagagccccataaacagccagcgtgagagaggctctggagacc-acaagggccaacagcccttgtcgta--aatgaggaaactgaggctccaggagaggaagagttgggcagagagtca-----------gaacccaaatccagccct------------ccccagattcccgggccaagagtcgctctgcaccccaTCAAAGCACCCCGCAATTCCATGAGCTAGCTTTTGATTTTAAGATTCAACATGCCATCCTAAGAAAACATGCTAACGGAACATTCCAACT-----CAATATTTTAATGCAATTCTGATATACTGTTATAACAGAATAC----ATACACCATTCTGACA
>gene=chr20_1805390-1806390; species=gorGor
GTCACTTGATCCTCTTACTTTTCCTGTCAGTGAGGAAGCTGTTTACTCCCAGAAAGTCATTCATTCCCTGATAAGATCAATCTCATTGTTAAGCAGAATTTTCACTTCCTGCCCGGGAGTTGGCGTAGGGCGAATGTCCAGCATtcagagccccataaacagtcagcatgagagaggccctagaggccaacactgcccaacaactcctgatgtaaaaatggggaaactgaggtccagagagaggaagagtagggaaaagagtcagtgtcagagctgagcccaaatccaggccctgccacccctactccACCATTCCTAGGTCAGGCGGTGTTCTGCATGCCATCAAAGCACCCCACAATTTCATGCGCTCCCTTTTGATTTTAAGATTCAACATGCCATTCTAAGAAAACTTGCTAAGAAAACATTTCAACACAATATAATATTTTAATGTAACACTAATATACTATTATAACATTGCATTCAAATATAATGTTCTAACG
>gene=chr20_1805390-1806390; species=panTro
GTCACTTGATCCTCTTACTTTTCCTGTCAGTGAGGAAGCTGTTTACTCCCAGAAAGTCATTCATTCCCTGATAAGATCAATCTCATTGTTAAGCAGAATTTTCACTTCCTGCCCGGGAGTTGGCGTAGGGCGAATGTCCAGCATtcagagccccataaacagtcagcatgagagaggccctaaaggccaacactgcccaacagctcctgatgtaaaaatggggaaactgaggtccagagagaggaagagcagggaaaggagtcagtgtcagagctgagcccaaatccaggccCTGCCACCGCTACTCCACCATTCCTAGGTCAGGCGGTGTTCTGCATGCCATCAAAGAACCCCACAGTTTCACGCGCTCCCTTTTGATTTTAAGATTCAACATGCCATTCTAAGAAAACTTGCTAAGAAAACATTTCAACACAATATAATATTTTAATGTAACACTAATATACTATTATAACATTGCATTCAAATATAATGTTCTAACA
>gene=chr20_1805390-1806390; species=papHam
GTCACTTGGTCCTCTTACTTTTCCTGTCAGTGAGGAAGCTGTTTACTCCCAGAAAGTCATTCATTCCCTGATAAGATCAATCTCATTGTTAAGCAGAGTTTTCACTTCCTGCCCGGGAGTTGGCGTAAGGTGAATGTCCAGCATTCAGAGCCCCAT-AACAGTTGGCAtgagagaggccctagaggcc-acactgcccaacagctcctgatgtaaaaatggggaaactgaggtccagagagaggaagAGCAGGGGAAGGC-TCAGTGTCAGTACTGAGCCCAAATCCAGGCCCTGCCACCCCTACTCCACCATTCCTAGGTCAGGCAATGTTCTGCATCCCATCAAAGCACCCCACAATTTCACGTGCTCCCTTTTGATTTTAAGATTCAACGTGCAATTCTAAGAAAACTTGCTAAGAAAACATTTCAACACAATATAATATTTTAACGTAACACTGATATACTATTATAACGTTGCATTCAAATATAATGTTCTAACA
>gene=chr20_1805390-1806390; species=ponAbe
GTCACTTGATCCTCTTACTTTTCCTGTCAGTGAGGAAGCTGTTTACTCCCAGAAAGTCATCCATTCCCTGATAAGATCAATCTCATTGTTAAGCAGAATTTTCACTTCCTGCCCGGGAGTTGGTATAGGGCTAATGTCCAGCATtcagagccccataaacagtcagcatgagagaggccctagaggccaacactgcccaacagctcctgatgtaaaaatggggaaactgaggtccagagagaggaagagcaggagaaggagtcagtgtcagagctgagcccaaatccaggccctgccacccctactccACCATTCCTAGGTCAGGCGGTGTTCTGCATGCCATCAAAGCACCCCACAATTTCATGCGCTCCCTTTTGATTTTAAGATTCAACATGCCATTCTAAGGAAACTTGCCAAGAAAACATTTCAACACAATATAATATTTTAATGTAACACTAATATACTATTATAACGTTGCACTCAAATATAATGTTCTAACA
>gene=chr20_1805390-1806390; species=rheMac
GTCACTTGATCCTCTTACTTTTCCTGTCAGTGAGGAAGCTGTTTACTCCCAGAAAGTCATTCATTCCCTGATAAGATCAATCTCATTGTTAAGCAGAATTTTCACTTCCTGCCCGGGAGTTGGCGTAGGGTGAATGTCCAGCATTCAGAGCCCCAT-AACAGTCGGCAtgagagaggccctagaggcc-acactgcccaacagctcctgatgtaaaaatggggaaactgaggtccagagagaggaagagcaggggaaggc-tcagtgtcagtactgagcccaaatccaggccctgccacccctactccacccttcctAGGTCAGGCAGTGTTCTGCATGCCATCAAAGCACCACACAATTTCACGCACTCCCTTTTGATTTTAAGATTCAACATGCAATTCTAAGAAAACTTGCTAAGAAAACATTTCAACACAATATAATATTTTAATGTAACACTAATATACTATTATAACGTTGCATTCAAATATAATGTTCTAACA
>gene=chr20_1831290-1832290; species=hg19
GTAGGGGCTAGGCTTGTCAGCATTTCCCAATGATGTCCtgtcccacgataaaacaattctggggacaatacattctggaaatgctacatgaaatctccccctcttgaagcttcacattacacatttgcatatagaagaatctaagggaagcaaaaaaaaaaaagtttgtcaaactttgcttaatccagttcttcaaacttatttaaccacataactctttttctcaaagttcctgtttgcatctcTGTCAGTTATCATGCTTTAACTTGCATcagaaacctcagtcaagctggtttatgcaaccggaagagtacattagcttttgagactgaaagtctagaaaacataagggcctcaggtagagttcaatcaaggcctcggctccatctcttgaggcttcccttgtgtctctatccccccttctgtacactcgtaagcttcatcctcagcctggtttaccccataagaacaaaatagctgcagcagttctgggcatcata
>gene=chr20_1831290-1832290; species=bosTau
GTAGGGGTTAGTCTCAACAGG---TCCCAGGGATGACCCGTCTGATGGTAAAAGCATTCTGGGGACAATATGTCTTGGAAATGCTATGTGAGATCTCCCTTTTGTGCAGCATCATATTACATATTAGCATATAAAAGAATCTAACTCAAGCaaaaa-aaaaaaGGATGTCAAAC-TTGCTTAATCTTGTTCTTCAAACTTATTTAACCACAC-AATTTTTTTTTT-TAGTTCCTGTTTGCATCTCTATTGGTTACAATTCTTTGAGTTGCATCAGAAACCTCAGCTGAGTTTGTTT---CTACAAGGGGAGTATGTTGGCTTTGGTGACTGGAAGTCTAGAAGTAATGAGGGCCTCAGGTATAATTAAATCAAGATTTCAGCACCATTTCTTGGGAATCCCTTTGGATCGCTCTTCCCCGCCCTGTGCATTtgtcagcttcatcttcagtttggcttctctcatagcaacaaaatggctgcagcaattctgggtatcaca
>gene=chr20_1831290-1832290; species=calJac
GTAGGGGCTAGGCTTGTCCGCATTTCCCAGTGATGTCTTGTCCCACGATGAAAGGATTCTGCGGACAGAATGTTCTggaaatgctacctgggatttccccctc--gaagcttcacattacacatttgcatatagaatcagctaaaggaagcagaaag------ggttgtcagactttgcttaatcccgttcttcaaacttatttatcca-------CTTTTTCTCAAAGTTCCTGTTTGCCTCTCTGTCCGTTATCattcttttcgttgcatcagaaacctcagtcaagttggtttatgcaacggaaagagtacgttagcttttgtgactgaaagtctagaaaacacgagggtctcaggtagagttcgatcaaggcattggcaccatctcttcggaattcccttgtatccctattccaccttctgtatacttgtaagcttcatcctcagcttggcttaccccataagaacaaaatggctgcagtagttctgggcatccta
>gene=chr20_1831290-1832290; species=canFam
GTCAAGGGTAGGCTTGACAGCATTTCTCAGTAATGTCCCGTCCACCGATAAAAGGATTCTGGGGAC-ataggtcttggaaattctgtgtaagatctcccccttgtgaagcttcgcgttacatattagcacataaaagaatctcactcaggcgaa-----aaaagtttgtcaaactttgcctgatctggttcttcagacttatttaaccaCAC-A--CTTTTTTTCCAAGTTCCTGTTTGCATGTCtattggttagcaggctgtgtgttacatcaaaaacctcaatcgagctagtctatacaacaaaaagagtgtgctagcttttgtgactgaaagtctcgaagccatgagggcctcaggtacagttacatcaagggctcaGCCCCGTTGCTGGGGAATCCCCTCG------------------------------------------CGTCTGACTTCCCTCATGGCAAC-AAATGGCTGCAGGAGTTCTGGCCACCCCA
>gene=chr20_1831290-1832290; species=equCab
GGAGGGGGGAGCCTCCACAGAGTTTCCCAATGATGTCGTGTCCCGTGATAAAAGGATTCTGGGGACAATATGTTCTGGAAATGC--TGTGAGGTCTCCCCCTCAGGAAGCTTCACATTACATTTTATTATGCAAAAGAATCT-ACTCAAGCAAAA----AGAAGGTTGTCAAACTTTGCTTAA------TCTTCAAACTTA-ATAACCACAC-ACCCTTTTTTTCCAAGTTCCTGTTTGCGTTGCtatcagttaccattcttttagttgcatcagaaacctcagttgagctagtttatacaacaaggagtgtatgttggcttttgtgacagaaagtctagaagtcaagcagccctcaggtatagttagatcaaggccttggctccatttcttgggaatccccttggatcactgttctctcccctgtgcatttgtcagcctcatcctcggtctggtttccctcacagcaacaaaatggctgcagcagtgctgggcatcaca
>gene=chr20_1831290-1832290; species=gorGor
GTAGGGGCTAGGCTTGTCAGCATTTCCCAATGATGTCCtgtcccacgataaaacaattctggggacaatacattctggaaatgctacatgaaatctccccctattgaagcttcacattacacatttgcatatagaagaatctaaggggagcaaaaaaaaaaaagtttgtcaaactttgcttaatccagttcttcaaacttatttaaccacataactctttttctcaaagttcctgtttgcatctcTGTCAGTTATCATTCTTTAACTTGCATCAGAAACCTCAGTCAAGCTGGTTTATGCAACCGGAAGAGTACGTTAGCTTTTGAGACTGAAAGTCTAGAAAACATAAGGGCCTCAGGTAGAGTTCAATCAAGGCCTCGGCTCCATCTCTTGAGGCTTCCCTTGTGTCTCTATCCCCCCTTCTGTACACTCGTAAGCGTCATCctcagcctggtttaccccataagaacaaaatggctgcagcagttctgggcatcata
>gene=chr20_1831290-1832290; species=panTro
GTAGGGGCTAGGCTTGTCAGCATTTCCCAATGATGTCCTGTCCCACGATAAAACAATTCTGGGGACaatacattctggaaatgctacatgaaatctccccgtcttgaagcttcacattacacatttgcatatagaagaatctaagggaagcaaaaaaaaaaaagtttgtcaaactttgcttaatccagttcttcaaacttatttaaccacataactCTTTTTCTCAAAGTTCCTGTTTGCATCTCtgtcagttatcattctttaacttgcatcagaaacctcagtcaagctggtttatgcaaccggaagagtacgttagcttttgagactgaaagtctagaaaacataagggcctcaggtagagttcaatcaaggcctcggctccatctcttgaggcttcccttgtgtctctatccccccttctgtacactcgtaagcttcatcctcagcctggtttaccccataagaacaaaatggctgcagcagttctgggcatcata
>gene=chr20_1831290-1832290; species=papHam
GTAGGACCTAGGCTTGTCAGCATTTCCCAATGATATCCCGTCccatgactacacagttctggggacaatatattctggaaatactacacgaaatctccccctcttgaagtttcacattacacatttgcatatagaagaatctaagggaagcaaaaaggaaaaagttcatcaaactttgcttaatctagttcttcaaacttatttaaccacataactctttttctcaaagttcctgttcgcatctcTGTCAGTTATCATTCTTTTACTTGCATCAGAAACCTCAGTCGAGCTGGTTTATGCAACTGGAAGAGTACGTTAGCTTTTGTGACTGAAAGTCTAGAAAACATAAGGGCCTCAGGTAGAGCTTGATCAAGGCCTTGGCTCCATCTCTTGAGGATTCCCTTGTGTCTCTATTCCCCTTTCTGTACACTTGTAAGCATCATCctcagcctggttta-cccataggaacaaaatggctgtagcagttctgggcatcata
>gene=chr20_1831290-1832290; species=ponAbe
GTAGGGGCTAGGCTTGTCAGCATTTCCCAATGATGTACTGTCCCACGATAAAACAATTCTGGGGACaatacattctggaaatgctacatgaaatctccccctcttgaagcttcacattacatatttgcatatagaagaatctaagggaagcaaaaaaaaaaaagtttgtcaaactttgcttaatccagttcttcaaacttatttaaccacataactCTTTTTCTCAAAGTTCCTGTTTGCATCTCtgtcagttatcattcttttacttgcatcagaaacctcagtcaagctggtttatgcaaccggaagagtatgttagcttttgagactgaaagtctagaaaacataagggcctcaggtagagttccatcaaggccttggctccatctcttgaggattcccttgtgtctctatcccctcttctgtacactcgtaagcttcatcctcagcctggtttaccccataggaacaaaatggctgcagcagttctgggcatcata
>gene=chr20_1831290-1832290; species=rheMac
GTAGGACCTAGGCTTGTCAGCATTTCCCAATGATATCCCGTCCCATGACTACACAATTCTGGGGACaatatgttctggaaatatgacacgaaatctccccctcttgaagtttcacattacacatttgcatatagaagaatctaagggaagaaaaaagaaaaaagttcgtcaaactttgcttaatctagttcttcaagcttatttaaccacataactCTTTTTCTCAAAGTTCCTGTTCGCATCTCTGTCAGTTATCATTCTTTTACTTGCATCAGAAACCTCAGTCGAGCTGGTTTATGCAACTGGAAGAGTACGTTAGCTTTTGTGACTGAAAGTCTAGAAAACATAAGGGCCTCAGGTAGAGCTTGATCAAGGCCTTGGCTCCATCTCTTGAGGATTCCCTTGTGTCTCTATTCCCCCTTCTGTACACTTGTAAGCATCATCctcagcctggttta-cccataggaacaaaatggctgtagcagttctgggcatcata
>gene=chr20_1854334-1855334; species=hg19
TTTGCCATCTCTTCTGAGGCATATAAGCTTCTCTTTGTCACTTTCCTCTCTATCTTGGTCCCTTCTGGGTCCTAAATCCTGGCTCTGAGTTTATGTGCTGCATAAACTTCAGCATAGCACAGGGCAACCCTCCTGACTGTGGATACtctcaaacttcatagaaatttctcctggggaactggctaaatgcagagtcctggttccaccggagagaatcagattctataggtccaggatggggtgagagaatctgcattttaacCACTGTCCTCTCCAAAACCTTTCACCCTGTGACCTCCCAGGCTGGCTCTTGAACTATACTTTGAGAAGCACTGCATTTGCcctcagtttcctcatctgtcaatttggagtaaacagaaactacctcccaaggttgtaaagatgaaatgaaataatttgtctggaaagcAAACACCTTTTCTCTGTCTTGGCTTTTGTAAAATTTATTTTGTCTCTGACTTTCCCATTCTCTGTTTCTG
>gene=chr20_1854334-1855334; species=bosTau
TCTGCCTTCTCTTCTGAGGCATATAAGCTTCTCTTTGTCACTCTCCTCTCTTTCTCACTCCCTTCTGGGTCCTAAATCCTGGCTCTCTATG-GGCTGCTGCATAAATTTAAGCAGAGGGCAGAGCAGCCGTCCTGACAGGGGACAC-ctcaaactttgtagaaaattctcctggggcattcactaa-tgcaggttcct-gccccatttcagagattctgactccataagtccagggtgagcc-agggaaccctcatattaaacaGCAC---T----------TCTGC-----CACCTTCCAGGGTGGCTCCTGGGCTACACTGTGAGCAGCACAGCAGCTGCCCTcagttt---catctgtaaaatggta-tcaacagaacccacctcccaaggctgtaaagatgaagt-----gatttGTCTGGAAGACATGCACCTTTTTTCTGTCATAGCTTTTGTAGGATTTCTTTTGTCTC-GTCTTTCCCATCCTCTGTTTCTG
>gene=chr20_1854334-1855334; species=calJac
TCTGCCATCCCTTTTGAGGCATATAAGCTTCTCTTTGTCACTTTCCTCTCTACCTTGTTCCCTTctgggtcctaaatcctggctctgagtttatgtgctgcataaacttgagcagagcacAGGGCAACTCTCCCAAcagtggataccctcaaacttcgtagaaaattctcctggggaactggctaaatgcagagtcctggttccactgcagagaatctgattctgcaggcccaggatggggtgagagaatctgcatttGAACCACTGTCCTCTCCACAACCTTTCACCCTGTGACCTCCCAGGCTGGCTCTTGAACTATGCTTTGAGAAACACGACATTTGCcctcagtttcctcacctgtcaaatgggagtagacagaacctacctcccaaggtcgtaaagatgaaatgaaataatctgtctggaaagGAAACATCTTGTTTCTGTCTTGGCTTTCATAACGGTTATTTCATCTCGGACCTTCCCATTCTGTGTTTCTG
>gene=chr20_1854334-1855334; species=canFam
TCTGCCTCTTCTTCAGAGGCATATAAGCTTCTCTTTGTCCCTTTCCTTTCTTTCTTGCGTCCTcctgggtcctaaatcctggctctgtatttccctgctgcctaagcttaggcaGAGTGAAGTGCAGCCATCCCAGcagtggacactctcaaactttatagaaaattctcctcgggaattcctaag-tgcagattcctggccccactccagagaatctgatggcatgggtccagggcaagtc-agagaacctgtgttttgcccagcac---c----------cccac-----cactgcccaggctggctctcgggctacactctgagaaGCCCTACATTTGCcctcagtttcatcatctgtaaaatgggagtacacagaacccacttctcaaggtggtaaagatgaaat-----gaTTTGTCTGCCAAGCATGCTTCTTTTCTCTGTCTTGCCTTCTGTGTGATTTCTTTTGTGTCTATCTTTCCCATTCTCTGTCTCTG
>gene=chr20_1854334-1855334; species=equCab
TCTGCCTTCTCTTCGGAGGTATATAAGCTTCTCTTTGTCACTTTCC-CTCTTCCTTGCTCCCTTCTGGGTCCTAAATCCTAGCTGTGTGTTTACATGCTGCATAAACTTAAACCGAATGCACGACGGCCATCCTGACAATGGATACTTT---ACT---TAGAaaattctcctggggagctccctcg-tgcagattcccagctccact-cagaga-tctggttccacaggtccagggtgggtc-agggaatctgcatcttacccagtac---c----------gcccc-----ca--atccaggttggctcttggactgtcctttgagaaatgctgCATATGCcctcagtttcctcatctgtaaaacgggaataaacagaactcacctcccgagattggaaagatgaaat-----gatttgtctggaaaaTGTGCTTCATTTCTCTGTCTTGGCTTTTGTATAATTTCTTTTCTGTATAATTTTCTTTTGTTCTGTGTCTG
>gene=chr20_1854334-1855334; species=gorGor
------------------------AAGCTTCTCTTTGTCACTTTCCTCTCTATCTTGTTCCC-TCTGGGTCCTAAATCCTGGCTCTGAGTTTATGTGCTGCATAAACTTCAGCATAGCACAGGGCAACCCTCCTGACTGTGGATACtctcaaactttatagaaatttctcctggggaactggctaaatgcagagtcctggttccacc-gagagaatcagattctataggtccaggatggggtgagagaatctgcgttttaaccactgtcctctccaaaacctttcatcctgtgacctcccaggccggctcttgaactatactttgagaagcactgCATTTGCcctcagtttcctcatctgtcaatttggagtaaacagaaactacctcccaaggttgtaaagatgaaatgaaataatttgtctggaaagcAAACACGTTTTCTCTGTCTTGGCTTTTGTAAAATTTATTTTGTCTCTGACTTTCCCATTCTCTGTTTCTG
>gene=chr20_1854334-1855334; species=panTro
TTTGCCATCTCTTCTGAGGCATATAAGCTTCTCTTTGTCACTTTCCTCTCTATCTTGGTCCCTTCTGGGTCCTAAATCCTGGCTCTGAGTTTATGTGCTGCATAAACTTCAGCATAGCACAGGGCAACCCTCCTGACTGTGGATAttctcaaactttatagaaatttctcctggggaactggctaaatgcagagtcctggttccaccggagagaatcagattctataggtccaggatggggtgagagaatctgcgttttaaccactatcctctccaaaacctttcatcctgtgacctcccaggctggctcttgaactatactttgagaagcactgCATTTGCcctcagtttcctcatctgtcaatttggagtaaacagaaactacctcccaaggttgtaaagatgaaatgaaataatttgtctggaaagcAAACACCTTTTCTCTGTCTTGGCTTTTGTAAAATTTATTTTGTCTCTGACTTTCCCATTCTCGGTTTCTG
>gene=chr20_1854334-1855334; species=papHam
TCTGCCATCTCTTCTGAGGCATATAAGCTTCTCTTTGTCACTTTCCTCTCTATCTTATTCCCTTCTGGGTCCTAAATCCTGGCTCTGAGTTTCTGTGCTGCATAAACTTCAGCATAG-ACAGGGCAACCCTCCTGACTGTGAATACtctcaaactttatagaaatttctcccggggaactggctaaatgcagagtcctggttccactggagagaatcagattctataggtctgggagggggtgagagagtctgcattttaacCACTATCCTCTCCACAACCTTTCACCCTGGGACCGCCCAGGCTGGCTCTTGAGTTGTCCTTGGAGAAGCGCTGCATTTGCcctcagtttcctcatctgtcaatttggagtaaacagaaactactttccaaggttgtaaagatgaaatgaaacaatttttctggaaagcAAACACCTTTTCTCTGTCTCGGCTTTTGTAAAATTTATTTTGTCTCTGACTTTCCCATTCCCTATTTCTG
>gene=chr20_1854334-1855334; species=ponAbe
TTTGCCATCTCTTCTGAGGCATATAAGCTTCTCTTTGTCACTTTCCTCTCTATCTTGTTCCCTTCTGGGTCCTAAATCCTGACTCTGAGTTTATGTGCTGCATAAACTTCAGCATAGCACAGGGCAACCCTCCTGACCGTGGATACtctcaaactttatagaaatttctcctggggaactggctaaatgcagactcctggttccact-gagagattcagattctataggtccaggatggggtgagagaatctgagttttaaTCACTATCCTCTCCACAACCTTTCACCCTGTGACCTCCCAGGCTGGCTCTTGAACTATACTTTGAGAAGCACTGCATTTGCcctcagtttcctcatctgtcaatttggagtaaacagaaactacctcccaaggttgtaaagatgaaatgaaataatttgtctggaaagcAAACACCTTTTCTCTGTCTCGGCTTTTGTAAAATTTATTTTGTCTCTGACTTTCCCATTCTCTGTTTCTG
>gene=chr20_1854334-1855334; species=rheMac
TCTGCCATCTCTTCTGAGGCATATAAGCTTCCCTTTGTCACTTTCCTCTCTATCTTATTCCCTTCTGGGTCCTAAATCCTGGCTCTGAGTTTCTGTGCTGCATAAACACCAGCATAG-ACAGGGCAACCCTCCTGACTGTGAATACtctcaaactttatagaaatttctcccggggaactggctaaatgcagagtcctggttccactggagagaatcagattctataggtctgggagggggtgagagagtctgcattttaacCACTATCCTCTCCACAACCTTTCACCTTGGGACCACCCAGGCTGGCTCTTGAGTTATCCTTGGAGAAGCGCTGCAtttgccctcagtttcctcatctgtcaatttggagtaaacagaaactacttcccaaggttgt------------------------------------------------------------------------------------------------------
>gene=chr20_1920445-1921445; species=hg19
GGAAGAGGATTGAATGGACCCCAGGGTTTGGAAACAACCTACAGCATTTGAGCCCCTCACGTAGGTTTTAGAGACGTACAATTTTTGTTTGCCCTGGCTCAGAAGGAGCCGGTGTAAGGTTGAGATAAAATTCcatatagacaactgagtttggatctcggctctgctgctttgtagctgtgggagttcaaacagcacctctttgagacttgggccccgcgtcggcacaatggggcaggaatagtccctgccagggtgactgtgtggattcaaggaggttggaagcactgagcccacgcttggcactgggtaggccatcaCTGAGGCTTGTGTCTTTCCTTCCTGCCCTGACCCTGCATAGCTGAGTCTCGTGgcctctcaccactgatgggatctcggacacccggctcaccctcctcctggggcctcactttccttccccaccaaatgcagacatctaatgcttgtcctgtaatatccttgccagatgactgatgtca
>gene=chr20_1920445-1921445; species=bosTau
GGGAGAAGATCGCCTGGGCCCcaggacctggagaaggactccagtattcttgcctCACACTTGGGTTTTATAGACACAAAGACTTCGTTTCCCTTGGTTCATAGGGAGTCAGTGTAAGAACTTGAGCGAAATTCCAACAGAaaaccaagtttgaatcccagatctgccactttgtagctctgagaa--caaacc-cacctcgctgagactcagggcaggcatcagcacaataggacagtaata--cccttccagggttagtgtgggcattaaaGGG-----------------------TTGGCACATAACAGGCCTTCGCTGAGCATTGGTTCTTTCCTTTCTGCCCTAACACTGCACAGAGGGGACTGGTtg-ccctcactacctgtaggattttggacaaatgggtcac---cctcttggggccccactttcctcttctaccaaatgagg--agCTAATGCTTGTCCTAGACtatccccgccggataattcatgtct
>gene=chr20_1920445-1921445; species=calJac
GGAAGAGGATTGAATAGACCCCAAGGCTTGGAAACAGCCTACAGCATTTGAGCCTCG-ACTTAGGTCTTAGAGACATACGATCTTTGTTTCCCCTGGCTCAGAAGGagtaggcgtaaggttgaaacaaaattccagacagacaactgagtttggatcctggctctgctgctttgtagctatgggaagtcaaacagcacctctttgagacttggaccctgcttctgcacagtggggcaggagtaacccctgccagggtgactgtg-ggattcaaggaggtcgggagcactgagcccatgcttggcacCGGACAGGTCCTCACTGAGGCTTGTGTCTTTCCTTCCTGTCCTGACCCTGCATAGCTGAGGCTTGTGGCCTCTCCCCACTGATAGGATCTCGGACACCTGGCTCTC---CCTCCTGAGGCCTCACTTTCCTCCCCCACCAAATGCAGAAATCTAATGCTTGTCCTGTAATACCCTTGCCAGACCACTTATGTCA
>gene=chr20_1920445-1921445; species=canFam
GGGAGAAGATGGTGTAGGCCTCGGGGATTGGAG----GCTGAAGGGTTTGGGTCTCTCTCTTGGGTTTTCTAGACACAAAGACTTTGTTTCGCCTTGCTCACAGGGAGTCGGTGGAAAGTTGGATGCGAAATCCCGACCGACAACCACAtttgaatcctggctttgccatttggc-------agaggtcaaaga-cacctcccggacactcagacttgtcattgatgcaatggaacagtcatacccccagccagggttcttgtgcagatcaaa--------gggatgccgagcccacacttggcacctgcctg--cctcactaagtgTC-GGTCTTCCCTTCCCACCCCAGCATTGCATAGCTGGGACTAGTCACATGTCCCCACCTGTGGGATCATGTACAAGTGGGTCAC---CCTCTGGGAACCTCACCT-CCCCCTCCACTGAATGCAGAAACCCAGTGCTGGCCCTAGAATATTCTTGCCAGA------------
>gene=chr20_1920445-1921445; species=equCab
GGGAGAGGATCGCCTGGGCCCCAGGGCTTGGAACC--ATCACAGGGTTTGGGCCTCTCGCTTGGGTTTTATAGACACAAAGAC----TGTTCCCTGGCTCAGAGGGAGCCG---------TGTACGCAgaattccaacagacaaccaagttcggatcccagttctgccgcttcgtagctgcgagaattcaagca-cgcctctctgagactcgggc-tgtcatgggaacaatgggaccacactaccttctgccagggttagtgtgaagatgacg--gggtcgggggcaccgagcccaggcttggcacataggaagcctttgctaagcgttgggtcGTTCCTTCCCACCCTAACATTGCACGGGGGGGTCTGGTtgcccctcacgacccagggcatcttggacaagcgggtcac---cctctcggagcctcactttcctcctctaccaaatgcagaaacctactgcttgtcctagagtgtccttgccagatgactcatgtca
>gene=chr20_1920445-1921445; species=gorGor
GGAAGAGGATTGAATGGACCCCAGGGTTTGGAAACAACCTACAGCATTTGAGCCCCTCATGTAGGTTTTAGAGACATACGATTTTTGTTTGCCCTGGCTCAGAAGGAGCCGATGTAAGGTTGAGATAAAATTCcatatagacaactgagtttagatctcggctctgctgctttgtagctgcgggaattcaaacagcacctctttgagactcgggccccgcggcggcacaatggggcaggaatagtccctgccagggtgactgtgtggattcaaggaggttggaagcactgagcccacgcttggcactgggtaggccatcaCTGAGGCTTGTGTCTTTCCTTCCTGCCCTGACCCTGCATAGCTGAGTCTCGTGgcctctcaccactaatgggatctcagacacccggctcac---cctcctggggcctcactctccttccccaccaaatgcagacatctaatgcttgtcctgtaatatccctgccagatgactgatgtca
>gene=chr20_1920445-1921445; species=panTro
GGAAGAGGATTGAATGGACCCCAGGGTTTGGAAACAACCTACAGCATTTGAGCCCCTCACATAGGTTTTAGAGACATACGATTTTTGTTTGCCCTGGCTCAGAAGGAGCCGGTGTAAGGTTGAGATAAAATTCcatatagacaactgagtttggatctcggctctgctgctttgtagctgtgggtattcaaacagcacctctttgagacttgggccccgtgtcggcacaatggggcaggaatagtccctgccagggtgactgtgtggattcaaggaggttggaagcactgagcccacgcttggcactgggtaggccatcaCTGAGGCTTGTGTCTTTCCTTCCTGCCCTGACCCTGCATAGCTGAGTCTCGTGgcctctcaccactgatgggatctcggacacccggctcaccctcctcctggggcctcactttccttccccaccaaatgcagacatctaatccttgtcctgtaatatccttgccagatgactgatgtca
>gene=chr20_1920445-1921445; species=papHam
GGAAGAGGATTGAATGGACCCCAGGGTTTGGAAACAACCTACAGCATTTGAGCTTCTCACTTAGGTTTTAGAGACATACGATTTTGGTTTCCCCTGGCTCAGAAGGAGCCAGTGTAAGGTTGAGATAAAATTCcatacagacaactgagtttggatctcggctctgctg-tttgtagctgtgggaattcaaacagcacctctttgagacttgggccccacgtctgcacagtggggcaggaagagtccctgccagggtgactgtgcggattcaaggaggttggaagcactgagcccatgcttggcacTGGGCAGGCCATCACTGAGGCTTGTGTCTTTCCTTCCTGCCCTGACCCTGCATAGCTGAGTCTCATGgcctctta-cactgatgggatcttggacacctggctccc---cctcctgggggctcactttccttccccaccaaatgcagaaatctaatgcttgtcttgtaatatccttgccagatgactgatgtca
>gene=chr20_1920445-1921445; species=ponAbe
GGAAGAGGATTGAATGGACTCCAGGGTTTGGAAACAACCTACAGCATTTGAGCCCCTCATGTAGGTTGTAGAGACACACGATTTTTGTTTGCCCTGGCTCAGAAGGAGCCAGTGTAAGGTTGAGATAAAATTCcatacagacaactgagtttggatctcggctctgctgctttgtagctgtgggaattcaaacagcacctctttgagacctgggccccgcgtcggcacaatggggcaggaatagtccctgccagggtgactgtgtggattcaaggaggttggaagcactgagtccacgcttggcactgggtaggccatcactgaGGCTTGTGTCTTTCCTTCCTGCCCTGACCCTGCGTAGCTGAGTCTCGTGGCCTCTCACCACTAAAGGGATCTCCGACACCCGGctcac---cctcctggggcctcactttccttccccactaaatgcagacatctaatgcttgtcctgtaatatccttgccagatgactgatgtca
>gene=chr20_1920445-1921445; species=rheMac
GGAAGAGGATTGAATGGACCCCAGGGTTTGGAAACAACCTACAGCATTTGAGCTTCTCACTTAGGTTTTAGAGACATACGATTTTGGTTTCCCCTGGCTCAGAAGGAGCCAGTGTAAGGTTGAGATAAAATTCcatacagacaactgagtttggatctcggctctgctgctttgtagctgtgggaattcaaacagcacctctttgagacttgggccccacgtctgcacagtggggcaggaagagtccctgccagggtgactgtgcggattcaaggaggctgggagcactgagcccatgcttggcacTGGGCAGGCCATCACTGAGGCTTGTGTCTTTCCTTCCTGCCCTGACCCTGCATAGCTGAGTCTCGTGgcctctta-cactgatgggatcttggacacctggctccc---cctcctggggcctcactttccttccccaccaaatgcagaaatctaatgcttgtcttgtaatatccttgccagatgactgatgtca
>gene=chr20_1922390-1923390; species=hg19
agagattaagcattttgctccaaggtcgccatccgggaagtgacGCCACTGTGGGTATGGTCTAGTCCAGCACTGAATGGGCATATGATGGGGGCTGGGGCTGATAGTGAGAAAGTGGGGGGCATAGATAATGTTCAGGATACACTGGACACTGTCAGTAGCCAGAAACACCACATCTCACCACCAAAGTGTCAGAACATCAGGGTGATATGGCTGCCTGGCTGCTCACCAGCCAGCCGAGGCACCCTTGAGCCTGCCACTGCTGGGATCCCCGACACCACCCCGCTTCACCACCCTCTTCACTGTGCCTGACCAGGCTCTTGGTTTCTTTTCTGAATACAAGATTATGACATTGAAGATGCTTTTTAAGAAGACGTGCTCCtgatgttcaaaaacaggcaaaaccttggcaacagagatcagaagagtggctgcccttggagggaggaccaggagaagcctggggtggcacatgctctacgtcttcctgagtcgtggtt
>gene=chr20_1922390-1923390; species=bosTau
agagattaggagttttgttcaagggccaacatctGGGCAGTGGTGCTGCTGTGGGTATG-----GGTGGGCACCAGACAGGC--ATGTTGGGGGCTGGGGGTGCTGGTGAGACAGTGGGGGCCACAGACAATGAT-GGGGTGCACTGGGCTCTACTGGGAGCCAGAAACACCAGGTCTTACCCACAAAG--------TGCCAGGGTGGCTCGCTCTCCTGCCTGGTCAACAGCCAGCCCAGGCAACTTCAGGCCTGTCACCACTGGGGTCCCTGCTTTGGCT-----CCCTTAACCATTACACTGTGTTTGATTAGGGGCTGGATTTGTTTTCTGAATACAGGATTATGAAATTTAAAGTGTTTTCCAAAAAGATGGGGCCCAgatgttcagaaacaggcaaaagcttggtgacagaggtcagtggag-ggctacccttggaggaagggaggggaggagg-ctaagcagga--agctgtttccccacccaaatggtggtt
>gene=chr20_1922390-1923390; species=calJac
agacattaagcgttttgctccaaggtcaccatccgggaagtgccaCCACTGTGGGTGTGGTCCAGTCCAGCACTGAACAGGC--ATGATAGGGGTTGGGGCCACTGAAGAGAAAGGCGGGGGCACAGATAATGTTCATGATACCCTGGGCACTGCCAGTAGCCAGAAACACCACA--TCGCCACCAAAGCTTCAGAACGTCAGTGCAGTATGGCTGCCCGCCTGCTCACCAGCCAGCTGAGGCACTGTTGAACCTGCCACTGCTGGGATCTTCGACACCACGACCCTTCA-CACCCACTGCACTGTGCCTGACCAGGCTCTTGGTTTCTTTTCTGAATACAAAATTATGACATTGAAGATGCTTTTTAAGAAGACGTGCTCCCGATgttcaaaaacagccaaaaccttggcaacagagatcagaagagtggctgcccttggagggaggaccaggagaagccgggggtggcacatgtcctatgtcttcccgagtcgtggtt
>gene=chr20_1922390-1923390; species=canFam
agagattgcacgtcttgtttaagggccaccatccaggaaatggTGTCACTGTGGGTGTG-----GGTGGGTCCTGGAC---------GGGCATGCGGAGGTTGCTGGAGATACAGCAGGGGCCGCAGACCGTGTT-GGCGTGCACTGGGATCTGTTGGGAGCCAAAAATGCCAAGTCTCACCACCGAAACATCAGAGTATTGGGGCAGCCCCATCGCCTGCCTCGACACCGGCCAGCCAACATGTCCTTAAGCCTGGCACCATCAGCATCTCTACGACTCCCCCCCGCCCTTAACTGTGGCACTATGTTTG-CTGGGGTCTGGGTTTGTTTTCTGAACATAAGATTTTGTAATTGAAAATGCTTTCCCAAAAGATGTGCCCCAgatgttcaaaaactggcaactctttggtgacagaggttgg-gaggagtctatccttgtcgggggcatgcggaggggtctgaggcaagacgttctgtacctccatttgagtgg-gccg
>gene=chr20_1922390-1923390; species=equCab
agggattacccatcttgttcaagggccgccagccaggaagaggtgctgccgTGGCTGTG-----GGTGGGCCCTGGAT--GG--CTGATGGAGGCTAGATTCCCTGGAGAGAGGGTGGGCGCCACAGA-C-TGTT-CAGGTGCACTGGGCTCCATCAGGAGCCAGAAATGCCAGCTCTCACCCTCGAAGCATCAGAGCATCAGAGTGGCCCAGTCACCTGCCTGGTCACCAGCCAGCTGACACACCCTTGGGCCTGCCACCGCTGAGGTCCCCACTGTCCCCCACCCCCTTTAACCATGGCCCTGTGCTTGACCAGGGTCTCCGTTTTTTTTCTGAATACAGAATTATGAAATTGAAAATGCTTTCCAAAAAGACGTGCCCCAgatattcaaaaccgggaaaaaccttggtgacagaggtcag-aaggagcctatccttggaggagggatggggaggagacggaggcgagatgttctgtatctccatctgagtggtggtt
>gene=chr20_1922390-1923390; species=gorGor
agagattaagcattttgctccaaggttgccatccaggaagtgacGCCACTGTGGGTATGGTCTAGTCCAGCACCGAATGGGCATATGATGGGGGCTGGGGCTGATAGTGAGAAAATGGGGGGCATAGATAATGTTCAGGATACACTGGACACTATCAGTAGCCAGAAACACCACATCTCACCACCAAAGTGTCAGAACATCAGGGTGATATGGCTGCCTGCCTGCTCACCAGCCAGCCGAGGCACCCTTGAGCCTGCCACTGCTGGGATCCCCGACACCACCCCCCTTCACCACCCTCTTCACTGTGCCTGACCAGGCTCTTGGTTTCTTTTCTGAATACAAGATTATGACACTGAAGATGCTTTTTAAGAAGACGTGCTCCtgatgttcaaaaacaggcaaaaccttggcaacagagatcagaagagtggccgcccttggagggaggaccaggagaagcctggggtggcacatgctctacgtcttcctgagttgtggtt
>gene=chr20_1922390-1923390; species=panTro
agagatgaagcaatttgctccaaggtcgccatccgggaagtgacGCCACTGTGGGTATGGTCTAGTCCAGCACTGAATGGGCATATGATGGGGGCTGGGGCTGACAGTGAGAAAGTGGGGGGCATGGATAATGTTCAGGGTACACTGGACACTGTCAGTAGCCAGAAACACCACATCTCACCACCAAAGTGTCAGAACATCAGGGTGATATGGCTGCCTGCCTGCTCACCAGCCAGCCGAGGCACCCTTGAGCCTGCCACTGCTGGGATCCCCGACACCACCCCGCTTCACCACCCTCTTCACTGTGCCTGACCAGGCTCTTGATTTCTTTTCTGAATACAAGATTATGACATTGAAGATGCTTTTTAAGAAGACGTGCTCCtgatgttcaaaaacaggcaaaaccttggcaacagagatcagaagagtggctgcccttggagggaggaccaggagaagcctggggtggcacatgctctacgtcttcctgagtcgtggtt
>gene=chr20_1922390-1923390; species=papHam
agagattaagcattttgctccaaggtcaccatccaggaaACAACGTCACTGTGGGTATGGTCCAGTCCAGCACTGAATGGGCATATAATGGGGATTGGGGCTGCTGGAGAGAAAGTGGGGGGCATAGATAATGTTCAGGATACACTGGACACTGTCAGTAGCCAGAAACACCACATCTCACCACCAAAGTGGTAGAACGTCAGGGTGGTATGGCTACCTGCCTGCTCACCAGCCAGCCAAGGCACCCTTGAACCTGCCACTGCTGGGATCCCCGACACCACCC-GCTTCACCACCCTCTTCACTGTGCCTGACCAGGTTCTTGGTTTCTTTTCTGAATACAAGATCATGACATTGAAGATGCTTTTTAAGAAGACGTGCTCCtgatgttcaaaaacaggcaaaaccttggcaacagagatcagaagagtggctgcccttggagggaggacaagaagaagcctggggtggcacatgctctacatcttcccgagtcatggtt
>gene=chr20_1922390-1923390; species=ponAbe
agagattaagcattttgctccaatgtcgccacccaggaagtgacGCCACTGTGGGTATGGTCCAGTCCAGCACTGAATGGGCATATGATGGGGGCTGGGGCCGCTAGTGAGAAAGTGGGGGGCATAGATAATGTTCAGGATACACTGGACACTGTCAGTAGCCAGAAACACCACATCTCACCACCAAAGTGTCAGAACATCAGGGTGATATGGCTGCCTGCCTGCTCACCAGCCAGCCGAGGCACCCTTGAGCCTGCCACTGCTGGGATCCCCAACACCACCCTGCTTCACCACCCTCTTCACTGTGCCTGACCAGGCTCTTGGTTTCTTTTCTGAATACAAGATTATGACATTGAAGATGCTTTTTAAGAAGATGGGCTCCtgatgttcgaaaacaggcaaaaccttggcaacagagatcagaagagtggctgcccttggagggaggaccaggagaagcctcgggtggcacatgctctacatcttcccgagtcatggtt
>gene=chr20_1922390-1923390; species=rheMac
agagattaagcattttgctccaaggtcaccatccaggaagcgacGTCACTGTGGGTATGGTCCAGTCCAGCACTGAATGGGCATATAATGGGGATTGGGGCTGCTGGAGAGAAAGTGGGGAGCATAGATAATGTTCAGGATACACTGGACACTGTCAGTAGCCAGAAACACCACATCTCACCACCAAAGTGTTAGAACGTCAGGGTGGTATGGCTACCTGCCTGCTCACCAGCCAGCCAAGGCACCTTTGAACCTGCCACTGCTGGGATCCCCGACACCACCC-GCTTCACCACCCTCTTCACTGTGCCTGACCAGGTTCTTGGTTTCTTTTCTGAATACAAGATCATGACATTGAAGATGCTTTTTAAGAAGACGTGCTCCtgatgttcaaaaacaggcaaaaccttggcaacagagatcagaagagtggctgcccttggagggaggacaaggagaagcctggggtggcacatgctctacatcttcctgagtcatggtt
>gene=chr20_1933193-1934193; species=hg19
cagggaaccccaactgtgctggactcactaggagactgaatatcagtccccaacctagtgtctctgaggatttgccaggggtacttttcatgacacttgatttttgctttccaagctgactCGACTGGGTAGCACCCTCAGAGAAATCTAACCGTCagatagacagtcctgggtgaaaattcccacccaccatttctataatagttgtgtgaccttaagcgagtcacattttgtgttagctctgctcgcttcacctgtcaaatggagacgatgatacctacccccagggcatgaggagttaacacctgtgctgatgcctgctacctggtagacacctgataCCAAGGCCGCTGTGATTAATTTACTCTTTCCACAGCAGCTGTTGTTACACTGTTTCATTTTCAGTTTACATGCTCTTCACCCCACAGCCTGGGAGCCCTCAAAGATGGGGACTCGTTCCAAGTCAGCTCAGGCTCCCATGGTCAAGTCTACACCAAAAA
>gene=chr20_1933193-1934193; species=bosTau
-------------------------------------------------------------------------------------------------------------------------------------------------------------------------------------------------------------------------------------------------------------------------AAATGCTGATGCCCACTTGCAGAGCATAAGGAGTCAACACCTGGGCTAACACATAATACTTGG-------------------CCACTTT-GCTATTTTACTGTGTA---AATGGCTGTTGTCACACGGTTGCATTTTCAGGTTACAAATGGTTTCCCCCACCACCTGGGAACCCTTAGGGACGAGCTTTAGCTCC-AGTCAGCCCAGGTTTCCAAGGCCAAGTCTGTACTCAGAA
>gene=chr20_1933193-1934193; species=calJac
cagggaagccaagctgtgctggacttgctagaagactgagtatcagtccccaacctcgtgtctctgaggatttcccagggatactttttattacacttgatttttgctttccaagctaacttGACTGAGTAGCACCCTCAGAGAAATCTAACCATCagatagatagtccgaggtgaaaattcccatccaccatttctataatagttgtgtgaccttgagtcagtcgcacttggcatgagctgtgctcacttcacctgtc-agtggagac-atgatactcatccccagggcatgaggagttaacacctttgctgatgcctgctacctggtagacacccgataCCAAGACTTCTGTGATTAATTTACTCTTTCCACAGCAGCTGTTGTTACACTGTTTCATTTTCAGTTCACATGCTCTTCACCCTACAGCCTGGGAACCCTCAAGGATGGGGATTAGTTCCAAGTCAGCTCAGGCTTCCACGGTCAAGTCTACACGGAAAA
>gene=chr20_1933193-1934193; species=canFam
CAGAAAAACCTGGCTGTGCCGGACTCGCCAGGAGAT---------GTCCCCAACCTGGTGTCTCTAAGGCTATGTCATGTGCAATTTTTATTTGACTTGATTTTGGCTTTCCAAGCTGACCCCATGGAATGGCACCCTCTGAGGAGGGAAACCAGc----agacggtcctaagctaaaatctccacctgtcagttc-----caatcgcaggaccctgagccagtcatt-------tcagccctgctcatttccccagccaagtggagatgatg-tgcccacctgcagggcgtgaggagttaacatctgtgctaatacataCTACCCGG-------------------CTGCTTCTAGCATTTTACTCTTCA---GGCAGCTGTTACCGCACCGTTACATTTTCAGTTCACGTGTGGTTCTCCCCACAACCTGGGG------GAGGATGGGCATTAGCTCC-AATTAGCCCGCGCTTCCAAGTCCAAGTCTGTTCTTGGAT
>gene=chr20_1933193-1934193; species=equCab
CCGAGAAGCctggctgcgctggactcgctcagagacagcatggcagtctccaaccctgtgtctctggggctgtggcaagtgtaatttgcattatacttgatttttgctttccaagctgactCCACTGAATAGCA-CCTCAGAGGAACATAACCAGC--------------------------------------------------------------------------------------------------------------------------------------------------------------------------------------------------------------------------------------------------------------------------------------------------------------------------------------------------------
>gene=chr20_1933193-1934193; species=gorGor
--------------------------------------------------------------------------------------------------------------------------------------------------------------------------------------------------------------------------------------------------------------------------------------------------------------------------------------------------------------------------------------------------------------------------------------------------------------------------------------------------------------------
>gene=chr20_1933193-1934193; species=panTro
CAGGGAACCCTAACTGTGCTGGACTCACTAGGAGACTGAATATCAGTCCCCAACCTAGTGTCTCTGAGGATTTGCCAGGGGTACTTTTCATTACATTTGATTTTTGCTTTCCAAGCTGACTCGACTGGGTAGCACCCTCAGAGAAATCTAACCGTCagatagacagtcctaggtgaaaattcccacccaccatttctataatagttgtgtgaccttaagcgagtcacactttgtgttagctctgctcgcttcacctgtcaaatggagacgatgatacctacccccagggcatgaggagttaacacctgtgctgatgcctgctacctggtagacacctgataCCAAGGCCGCTGTGATTAATTTACTCTTTCCACAGCAGCTGTTGTTACACTGTTTCATTTTCAGTTTACATGCTCTTCACCCCACAGCCTGGGAGCCCTCAAAGATGGGGATTCATTCCAAGTCAGCTCAGGCTCCCATGGTCAAGTCTACACCAAAAA
>gene=chr20_1933193-1934193; species=papHam
cagggaaccctaactgtgctggactcactagcagacaaaatatcagtgcccaacctcgtgtctctgaggatttgccgggggtacttttcattacacttgatttttgttttccaagctgacttGACTGAGTAGCACCCTTAGAGAAATCTAACCATCagatagacagtcctgggtgaaaattcccatccaccatttctctaatagttgtgtgacctttggcgagtcacactttgtgtgagctctgctcacttcacctgtcaaatggagatgatgacacacacccctagggcgtgaggagttaacacctgtgctgatgcctgctacctggtagacacctgataCCAAGGCCGCTGTGATTAATTTACTCTTTCCACAGCAGCTGTtgttacactgtttcattttcagtttacatgctcttcgccccacagcctgggaacccacaaggatggggaTTCCTTCC-AGTCAGCTCAGACTCCCATGGTCAAGTCTATACCAAAAA
>gene=chr20_1933193-1934193; species=ponAbe
cagggaaccctaactgtgctggactcactaggagactgaatatcagtccccaacctagtgtctctgaggatttgccaggggtacttttcattacacttgatttttgctttccaagctgactCGACTGAGTAGCACCCTCAGAGAAATCTAACCATCagatagacagtcctgggtgaaaattcccatccaccatttctataatagttgtgtgaccttaagcgagtcacactttgtgtgagctctgctcacttcacctgtcaaatggagacgatgatacccactcccagggcatgaggagttaacacctgtgctgatgtctgctacctagtagacacctgataCCAAGGCCACTGTGATTAATTTACTCTTTCCACAGCAGCTGTTGTTACACTGTTTCATTTTCAGTTTACATGCTCTTCACCC-----------------CAAGGATGGGGATTCGTTCCAAGTCAGCTCAGGCTCCCATGGTCAAGTCTACACCAAAAA
>gene=chr20_1933193-1934193; species=rheMac
CAGGGAACCCTAACTGTGCTGGACTCACTAGCAGACAAAATATCAGTGCCCAACCTCGTGTCTCTGAGGATTTGCCGGGGGTACTTTTCATTACACTTGATTTTTGTTTTCCAAGCTGACTTGACTGAGTAGCACCCTTAGAGAAATCTAACCATCagatagacagtcctgggtgaaaattcccatccaccatttctctaatagttgtgtgacctttggcgagtcacactttgtgtgagctctgctcacttcacctgtcaaatggagacgatgacacccacccccagggcgtgaggagttaacacctgtgctgatgcctgctacctggtagacacctgataCCAAGGCCGCTGTGATTAATTTACTCTTTCCACAGCAGCTGTTGTTACACTGTTTCATTTTCAGTTTACATGCTCTTCGCCCCACAGCCTGGGAACCCACAAGGATGGGGATTCCTTCC-AGTCAGCTCAGGCTCCCATGGTCAAGTCTATACCAAAAA
>gene=chr20_1945193-1946193; species=hg19
gccagaaaatccctgaggtttcctcttagtaattttccatccgtggacccccgctctgctccttggttataaattctcacttgtccctgttggagtcagaactgagccccatctctcttcccactatgagaccccactgcagcgatccctatacccatcgccaggggaccttgaattggcctcaccaccttcagcgagtgccacgaataacgttttctttaaGAGTTCTAGGCTCATGAAAAGCTCTTCCTCTCAGACGTTCCCACCTTAGTTGAGAGCTCTCCACATTTATAGTTTACTATTTTTGCTTTGATCATCATCATCATCATTACTGAAAATTTCCCCCAGAGCTTCAGGCAGAGCTGGGTAGACAAAATACTTCCGGCCTGTTTTTATCTTCGTTTTTAATTTTAAATGGAGAAAACATGGGATGGGTGGAGGAAGCAAAAGTGCTTTCTACTCGAGTGAGGTTTAAATTTCTGAACGCCACTATCCAAGCT
>gene=chr20_1945193-1946193; species=bosTau
----------------------------------------------------------------------------------------------------------------------------------------------------------------------------------------------------------------------------------------CTCATG-AATGCTCATCCACTCAAGCATTTAAATCTCAGTTGAGAGTCCTCAGCATTTACGGTTTATTATTGTTGCTTTTATCATCATCATTATTATC---TAAAAATTCCCCCAGAGCTTT-GATAAGGATAGATGGACAAAATTAATTGGGTCTGTTTTTATCTT-ATTTTAAACTTTGAGTGGAGAAAAAATGGAACAGGTGGAGAAAG-AAAAATGCTTTGTTCTCGAGTGAGGCTTAAATTTCTG-AAGCCATTGCCCAAGCT
>gene=chr20_1945193-1946193; species=calJac
gccagaaaatccctgagctttcctcttagtaattttccatccatgagcccgtgccctgctccttggttataaattctcacttgtccctgttggggtcagaactgagtcccacctctctccccactgtgagacccgactgcagcga---------ctatcgccagggccccttgaattgacctcaccaccttcagcgagtgccacaaATAACGTTTTCTGTAAGAGGTCTAGATTCACGAGAAGCCCTTCCTCTCCGACGTTCCAACCTTAGTTGAGAGCCCTCAGCATTTATAGGTTACTATTTTTGCTTTTATCATCATCATCATTATT---GAAAATTTCTCCCAGAGCTTCAGGCAGAGCTAGGTAGGCAAAATACTTCGGGCCTGTTTTCCTCTTCGTTTTTAATTTTAAATGGAGAAAACATAGGATGGGTGGAGAAAGCAAAAGTGCTTTCTACTCGAGTGAGGTTTACGTTTCTGAACGCCACGACCCAAGCT
>gene=chr20_1945193-1946193; species=canFam
----------------------------------------------------------------------------------------------------------------------------------------------------------------------------------------------------------------------------------TCTGTGCTCATGAAATGCTCTTCCACTCAGGCATTTCAGCCTCCATGGAGAACCCTCAGCACTTGCAGTTTGTTATTGTTGCTTTTATCATCACCATTATTATT---TAAATTTTTCCCCAGAGCTTC----AGGGCCAGGT-GACAAAATAAATTGGTCCTGTTTTTATCTTAATTTTAAATTTGGAGTGGAGAAAGGATGGGATGGGTGGAGAAAG-AAAAGTGCTTTATTCTTGAGTGAGGCTTCAATTTCTGAAAGCCATTGCCCAAGCT
>gene=chr20_1945193-1946193; species=equCab
----------------------------------------------------------------------------------------------------------------------------------------------------------------------------------------------------------------------------------TCTGTACTCATGAAATGCTCTTCCACTCAGGCGTTTCAATCTTAGTTGAGGGCCCTCAGCATTTATTGTTCATTACTGTTGCTCTTATTGTCATCATTATTATT---TAAAATTTCCCCCAGAGCTTC-GGTAGGGCCAGGT-GAGAAAGTAAGTTGAGCCTGTTTTTTTCTCCATTTTAAATTTTGAGCGGAGAAAAGATAGAATGAGTGGAGAAAG-AAAAGCGCTTTGTTCTCGAGTGAGGATTAAATTTCTGGAAGCCGTAGCCCAAGCT
>gene=chr20_1945193-1946193; species=gorGor
gcca-aaaatccctgaggtttcctcttagtaattttccatccgtggacccccgctctgctccttggttataaattctcacttgtccctgttggagtcagaactgagccccatctctcttcccactgtgagaccccactgcagcgatccctatacccatcgccaggggaccttgaattggcctcaccaccttcagcgagtgccacgaataacgttttctttaaGAGTTCTAGGCTCATGAAAAGCTCTTCCTCTCAGACGTTCCAACCTTAGTTGAGAGCTCTCCACATTTACAGTTTACTATTTTTGCTTTGATCATCATCATCATTATT---GAAAATTTCCCCCAGAGCTTCAGGCAGAGCTAGGTAGACAAAATACTTCGGGCCTGTTTTTATCTTCGTTTTTAATTTTAAATGGAGAAAACATGGGATGGGTGGAGGAAGCAAAAGTGCTTTCTACTCGAGTGAGGTTTAAATTTCTGAACGCCACTATCCAAGCT
>gene=chr20_1945193-1946193; species=panTro
gccagaaaatccctgaggtttcctcttagtaattttccatccgtggacccccgctctgctccttggttataaattctcacttgtccctgttggagtcagaactgagccccatctctcttcccactatgagaccccactgcagcgatccctatacccatcgccaggggaccttgaattggcctcacgaccttcagcgagtgccaagaataacgttttctttaaGAGTTCTAGGCTCATGAAAAGCTCTTCCTCTCAGACGTTCCAACCTTAGTTGAGAGCTGTCCACATTTACAGTTTACTATTTTTGCTTTGATCATCATCATCATTATT---GAAAATCTCCCCCAGAGCTTCAGGCAGAGCTAGGTAGACAGAATACTTCGGGCCTGTTTTTATCTTCGTTTTTAATTTTAAATGGAGAAAACATGGGATGGGTGGAGGAAGCAAAAGTGCTTTCTACTCGAGTGAGGTTTAAATTTCTGAACGCCACTATCCAAGCT
>gene=chr20_1945193-1946193; species=papHam
gccagaaaatccctgaggtttcctcttagtaattttccatccacggacccccgccctgctccttggttataaattctcacttgtccctgttggagtcagaactgagtcccagctctctccccatcgtgagaccctattgcagccgtccctatatctatcgccagggacccctaaattggcctcactaccttcagcgagtgccacgaataacgttttctttaCGAGTTCTGGGCTCATGAAAAGCTCTTCCTCTCAGACGTTCCAACCTTAGTTGAGAGCTCTCAATATTTATAGTTTACTATTTTTGCTTTTATCATCATCATCATTATT---GAAAATTTCCTCCAGAGCTTCAGGCAGAGCTAGGTAGACAAAATACTTCGGGCCTGTTTTTATCTTCGTTTTTAATTTTAAATGGAGAAAACATGGGATAGGTGGAGGAAGCAAAAGTGCTTTCTACTCGAGTGAGGCTTAGATTTCTGAACACCACTATCCAAGCT
>gene=chr20_1945193-1946193; species=ponAbe
gccagaaaatccctgaggtttcctcttagtaattttccatccatggacccctgccctgctccttggttataaattctcacttgtccctgttggagtcagaactgagtgccatctctctccccactatgagaccctattgtagcgatccctgtatctatcgccaggggaccttgaatcggcctcaccaccttcagcgagtgccacgaataacgttttctttaaGAGTTCTAGGCTCATGAAAAGCTCTTCCTCTCAGACGTTCCAACCTTAGTTGAGAGCTCTCAACATTTATAGTTTACTATTTTTGCTTTTATCATCATCATCATCATT---GAAAATTTCCCCCAGAGCTTCAGGCAGAGCTAGGTAGACAAAATACTTCGGGCCTGTTTTTATCTTCGTTTTTAATTTTAAACGGAGAAAACATGGGATGGGTGGAGGAAGCAAAAGTGCTTTCTACTCGAGTGAGGTTTAAATTTCTGAACGCCACTATCCAAGCT
>gene=chr20_1945193-1946193; species=rheMac
gccagaaaatccctgaggtttcctcttagtaattttccatccacggacccccgccctgctccttggatataaattctcacttgtccctgttggagtcagaactgagtcccagctctctccccatcgtgagaccctattgcagccgtccctatacctatcgccagggacccctaaattggccttaccaccttcagcgagtgccacgaataacgttttctttaCGAGTTCTGGGCTCATGAAAAGCTCTTCCTCTCAGACGTTCCAACCTTAGTTGAGAGCTCTCAACATTTATAGTTTACTATTTTTGCTTTTATCATCATCATCATTATT---GAAAATTTCCTCCAGAGCTTCAGGCAGAGCTAGGTAGACAAAATACTTCGGGCCTGTTTTTATCTTCGTTTTTAATTTTAAATGGAGAAAACATGGGATAGGTGGAGGAAGCAAAAGTGCTTTCTACTCGAGTGAGGCTTAGATTTCTGAACACCACTATCCAAGCT
>gene=chr20_1990193-1991193; species=hg19
tagaggagagagaagagtcaaggagacctccagagttctgtcttgagcacctggatggaagaggagtcagagtctcaagaataaaaacaggttttggcaggggaaggtgatgcactcaccttttcatgtattgggctggaggtgcctatgaacacccatgtggaaatgttatgctggacctggaatatcctggtcctggaattcCCTAAGGATCTGGCTTTATTTAGGGAGCAGCCAGAGTTATGAGGAGAGGGTTTCATTTTGGCCAAGAGCCTTCTTAAAACTCAAAACCTGACCAAATCTTCTGAGTTCTCAAATCCAATCAGCTTCCACCAGGATCAGCTCAAGATGCAGACAATCTCCTGGCATGTGTCTGCCCTGTGGTATAAGAGAACAAAGTATAAAGAATCAGACACTAAGGGCTCTCATTAGAACtgggaactgagttctctcccagtagatgcatttaggcacgagctttagagagctgttgtacagga
>gene=chr20_1990193-1991193; species=bosTau
-------------------------------------------------------------------------------------------------------------------------------------------------------------------------------------------------------------------------------------------------------------------------CCTAAAACCTCCTAAAAACTAAAAATCTGGCTTAACCTGTTGAATTCCCAAACACAACCAGCTTTTCCAAGGATCAACTTGGGATGCATATACTCTCCTTTCATGTGTCTACTCTGTGGTGTAAGAGATCATGATATAAGAACTCAGAAATCAAGGGTTCTCATTAGActtgagaagtgagttctttctcagtagttgtatttcagtacaggcttcagagagatgttatacaaga
>gene=chr20_1990193-1991193; species=calJac
tggaggggagag--gagtcaaggagacctccagagttctgtcttgagcacctggatggaagaggagtcagagtctcaagaataaaaatgggttttggcaggggaaggtgatgagttcacgttttgaggtactgggctggagttgcctatgagcacccatgaggaaatgttaagccggtcctggaatttcctggtcctggaattCCCCGAGGATTTGTCTTTATTTAGGGAGTGGCCAGAGTTATGAGGAGAGGGTTTCATTTTGGCCAAGAGCCTTCTTAAAACTCAAAACCTGACCTAATCTTCTGAGTTTCCAAATCCAGTCGGCTCCCTCTGGGATCAGCTCAGGATGCAGACAATCTCCCGGCATGTGTCTGCCCTGTGGTATAAGAGAACTAGGTGTAAAGAATCAGA---------CTCTCATTTGAGCTGGGAGCTGAGTTCTCTCCCAGCAGATGCACTTAAGCTTGGGTTtcagagacctgttgtactgga
>gene=chr20_1990193-1991193; species=canFam
tggaggagagagaagagtcaaggagatctctggggttccgtcctgagcccttggatgtaaggggagtcagaatctcaagagtaaaagcaggttttagtggaggaaggtgaggagttcaacttttggtatactatgtttatgttgcctgtgagcatgcccatggaaatCTAGTGCTGGCCCTGGGAAGTCTTGGTCCTGAAACTCCCAAGGGATTTGGCTTTATTTAAGGAATGGACGGAGTTATGAAAAGAGGGTTCCATCTCAGCCAAAATCCCTCTTAACATTCAAAATCTGACTTAATCTTCTGAGTACCCAAATCCAACAAGCTTTCCCACAGCTCAACTCAGGATGTATACAATCTCTTGGCATGTGTCTGCTCTGTGGGGTAAGAGAACATAGT-TAAGAAGTCAGAAACTGGGGGTTCTCATAGGATCtgggaagtgagttctttctcagtagctgcatttaagcagagccttc--agagatgttgtataaga
>gene=chr20_1990193-1991193; species=equCab
tgggggagagagaagagtcaaggaaacctca-gggttctttcctgagcacctgaatgtaagggaagtcagaatctcaagagtaaaagcagggtttagcagaagaaggtgatgagttcaacttttggtctattgagattgtgaagcctatgaacatgcatgtggaaatgtTATGC----------------TGGTCCTGGAATTCCCTCAGGATCTGGCTTTATGTAGGGAGTGGATGGAGTCATGAGGACAGGGATCCAACTCAGCCAAAAGGTTCCTTAAAACTCAAAATCTGACTTAGTGTTCTGAGTTCCCAAATCCAACCAGCTTTCCTAGGGATCAACTCAGGATGCATACAATCTCTTGGCATGTGCCTGCTCTGTGGTGTAAGAGAACACGGTGTAGGAAGTAGGAAACCAGG-GTTCTCATTAGAcctgggaagtgagctctttctcagcagtcacatttaagcacaggcttcagagagatgttgtataaga
>gene=chr20_1990193-1991193; species=gorGor
tagaggagagagaagagtcaaggagacctccagagttC----------------------------------------------------------------------------------------------------------------------------------------------------ATCCTGGTCCTGGAATTCCCTAAGGATCTGGCTTTATTTAGGGAGCAGCCAGAGTTATGAGGAGAGGGTTTCATTTTGGCCAAGAGCCTTCTTAAAACTCAAAACCTGACTGAATCTTCTGAGTTCTCAAATCCAATCAGCTTCCACCAGGATCAGCTCAGGATGCAGACAATCT-CTGGCATGTGTCTGCCCTGTGGTATAAGAGAACAAAGTATAAAGAATCAGACACTAAgggctctcattagaactgggaactgagttctctc-cagtagatgcatttaggcacgagcttcagagagctgttgtacagga
>gene=chr20_1990193-1991193; species=panTro
tagaggagagagaagagtcaaggagacctccagagttctgtcttgagcacctggatggaagaggagtcagagtctcaagaataaaaacaggttttggcaggggaaggtgatgcactcaccttttcatgtattgggctggaggtgcctatgaacacccatgtggaaatgttatgctggacctggaatatcctggtcctggaattcCCTAAGGATCTGGCTTTATTTAGGGAGCAGCCAGAGTTATGAGGAGAGGGTTTCATTTTGGCCAAGAGCCTTCTTAAAACTCAAAACCTGACCGAATCTTCTGAGTTCTCAAATCCAATCAGCTTCCACCAGGATCAGCTCAAGATGCAGACAATCTCCTGGCATGTGTCTGCCCTGTGGTATAAGAGAACAAAGTATAAAGAATCAGACACTAAGGGCTCTCATTAGAACtgggaactgagttctctcccagtagatgcatttaggcacgagctttacagagctgttgtacagga
>gene=chr20_1990193-1991193; species=papHam
tagaggaaacagacgagtcaaggagatctccagagttctgtcttgagcacctggatgaaagagaagtcagagtctcaagaataaaaacaggttttggcagtggaaggtgatgcgctcaccttttcatgtagcgggctggaggtgcctgtgaacacccatgtggaaatgCTATGCTGGTCCTGGAATAGCCTGGTCCTGGAATTCCCTAAGGATTTGTCTTTATTTAGGGAGTGGCCGGAGTTATGAGGAGAGGGTTTCATTTTGGCCAAGAGTCTTCTTAAAACTCAAAACCTGACCGAATCTTCTGAGTTCTCAAATCCAATCAGCTTCCTCTGGGATCAGCTTAGGATGCAGACAATCTCCTGGCATGTGCCTGCCCTGTGGTATAAGAGAACACGGTGTAAAGAATCAGACACTAAGGGCTCTCATTAGAACTGGAAACtgagttctctcctagtagatgtatttaagcacaggcttcagagagctgttgtacagga
>gene=chr20_1990193-1991193; species=ponAbe
tagaggagagagaagaatcaaggagacctccagagttctgtcttgagcacctggatggcagaggagtcagagtctcaagaataaaaacaggttttggcaggggaaggtgatgcgctcaccttttcatgtattgggctggaggtgcctatgaacacccatgtggaaatgtTATCCTGGACCTGGAATACCCTGGTCCTGGAATTCCCTAAGGATCTGGCTTTATTTAGGGAGTGGCCGGAGTTATGAGGAGAGGGTTTCATTTAGGCCAAGAGCCTTCTTAAAACTCAAAACCTGACCGAATCTTCTGAGTTCTCAAATCCAATCAGCTTCCACCAGGATCAGCTCAGGATGCAGACAATCTCCCGGCATGTGTCTGCCCTGTGGTATAAGAGAACAAGGTATAAAGAATCAGACACTGA-GGCTCTCATTAGAACtgggaactgagttctctcccagtagatgcatttaagcacaggcttcagagagctgttgtacagga
>gene=chr20_1990193-1991193; species=rheMac
tagaggaaacagacgagtcaaggagacctccagagttctgtcttgagcacctggatgaaagaggagtcagagtctcaagaataaaaacaggttttggcagcggaaggtgatgcgctcaccttttcatgtatcgggctgcaggtgcctgtgaacacccatgtggaaatgCTATGCTGGTCCTGGAATAGCCTGGTCCTGGAATTCCCTAAGGATTTGTCTTTATTTAGGGAGTGGCCGGAGTTATGAGGAGAGGGTTTCATTTTGGACAAGAGTCTTCTTAAAACTCAAAACCTGACCGAATCTTCTGAGTTCTCAAATCCAATCAGCTTCCTCTGGGATCAGCTTAGGATGCAGACAATCTCCTGGCATGTGCCTGCCCTGTGGTATAAGAGAACACGGTGTAAAGAATCAGACACTAAGGGCTCTCATTAGAACTGGAAACtgagttctctcccagtagatgtatttaagcacaggcttcagagagctgttgtacagga
>gene=chr20_2002377-2003377; species=hg19
GACTCCAGATCTGACTTGGGTATGCAGCAGCAGGAGATTGTGGGCTGATGTGGAAATATCCTCTCCTGGGGAGAAGGTGGGCCCATAGCAATTATGCAACAGAAAGGGCTCTTGAAGTAAATCTGTCTTGCACAAACAGGTTAGAGTTAAATTTGACCTGAGCATGAATCACGCTGTCAGTTTCCCATTCAACCACATCACTGAGCTAGCAACCTCTGTGAATGCTACTATTTATATAGATACAAATACATGTATTTATACAGACAGAGGTATGTGCGCAACTGAAGCTTTCTGATTAATTGTATCCTTGGAGAGAAAGACTTCTTTTTATAACTCCTCCTTTTATGCTCAGTAAAAGCTGGTTCAAGGCTACAGAGAGGGAAGTCCTTGAAGGACTGAGGGGTGCCCAGAGTGGGAGGAAAGATCAACAattcattcagcaaacatttcctgatgcttactctggggcaggcacttagaagtgttagtggggtggtgaa
>gene=chr20_2002377-2003377; species=bosTau
GACTCCAGATCTGACTTGATC------TGATAAGACATTGTGGGCTGGTGTGAAAATATCCTCTCCCGGGGAGAAGGTGGGCCCAAGGCAATTATGCAACAGAAAGAGCTCTCAAAGTAAATCTGTCTTGCACAAACAGGTTAGAGTTAAATTTGACCTGAGCATGAATCATGCTGTCAGTCTCCCATTCAACTGCATCACTGAGCCAGCAACCTTTGTGAGCGCTACTATTTATATAGATACAAGTATATGTATCTAT----ACAGAGGTATGTGCGCAACTGAAGTGTTCTGATTAATTGTATCCTTGGTGAGAAAGAC-TTTTTTCATCACTCCTCCTATTGTGTTTAGACAAAGCTGGTTCAAGGATGTGGAGATGAAGGCCCTTGAAGGACT-GGGAGTGCCAGGAGTGGGAGGAGAGATCAACGATTCATTCAGCGAATGTTTCCTGATTCTGACTCTGGGAGGAGCACTTGGGAATGAGAGTGGGGTGTTGGA
>gene=chr20_2002377-2003377; species=calJac
GACTCCAGATCCGACTTGGGTATGCAGCAGCAGGAGATTGTGGGCTGATGTGGAAATATCCTCTCCTGGGGAGAAGGTGGGCCCATAGCAATTATGCAACAGAAAGGGCTCTTGAAGTGAATCTGTCTTGCACAAACAGGTTAGAGTTAAATTTGACCTGAGCATGAATCACGCTGTCAGTTTCCCATTCAACCACATCACCGACCTAGCAACCTCTGTGAGTGCTACTATTTATATAGATACAAATACATGTATTTATACAGACAGAGGTATGTGCGCAACTGAAGCTTTCTGATTAATTGTATCCTTGGAGAGAAAGACTTCTTTTTATAACTTCTCCTTTTATGCTCTGTAAAAGCTGGTTCAAGGCTATGGAGAGGGAAGCACTTGAAGGACTAGGGGGTGCCAGGAGTGGGAGGAAAGATCAACGattcattcagcaaacatttcctgatgcctactctgggacaagcacttagaagtgttagtggggtggtgaa
>gene=chr20_2002377-2003377; species=canFam
GACTC-------------------CAGCAGAAGAATCTTGTGGGCTGGTTTGGAAATATCCTCTCCCGGGGAGAAGGTGGGCCCATGGCAATTATGCAGCAGAAAGGGTTCTCAGAGTAAATCTGTCTTGCAC-AACAGGTTAGAGTTAAATTTGACCTGAGCATGAATCATGCTGTCAGTCTCCCATTCAACCACATCACTGAGCCAGCAACCTTTGTGAGTGCTACTATTTATATAGATACAAATACACATATTTATACAGACAGAGGTATGTACGCAACTGAAGCATTCTGATTAATTGTATCCTTGGGGACCAAGATTTTTTTTCGTCACTCTTCCTCTTGTGTTCAGTAGAGGCTGGTTCAAGGATGTAGAGATGGAAGGC-----------------TGCGAGGTGTGG-----GAGATCATCAATTCACTCAGCAAACACTTCCTGGCGCCCACTCTGGGACGAGCCCTTGG-GTGTGGAGTAGAGTGGTGGA
>gene=chr20_2002377-2003377; species=equCab
--------------------------------------------------------------------------------------------------------------------------------------------------------------------------------------------------------CTGAGCCAGCAACCTTTGTGAGAGCTACTATTTATATAGATACAAATGCATGTATTTATACAGACACGGGTATAGGCGCAAC--------TCTGATTAATTGGATCCTTGGGGAGAAAGA--CTTTTTCATCTCTCCTCCAGTTGTATTTAGTAAAAGCTGGTTCAAGGATGTAGAGATGGAGGTCCTTGAAGCACC-GGCTGTGCCAGGAGTGGGAGGAGAGATCAACGattcattcagcaaacacttcctgatgcctactctggga------------gtagggagtggggtggtgga
>gene=chr20_2002377-2003377; species=gorGor
GACTCCAGATCTGACTTGGGTATGCAGCAGCAGGAGATTGTGGGCTGATGTGGAAATATCCTCTCCTGGGGAGAAGGTGGGCCCATAGCAATTATGCAACAGAAAGGGCTCTTGAAGTAAATCTGTCTTGCACAAACAGGTTAGAGTTAAATTTGACCTGAGCATGAATCACGCTGTCAGTTTCCCATTCAACCACATCACTGA-CTAGCAACCTCTGTGAATGCTACTATTTATGTAGATACAAATACATGTATTTATACAGACAGAGGTATGTGCGCAACTGAAGCTTTCTGATTAATTGTATCCTTGGAGAGAAAGACTGCTTTTTATAACTCCTCCTTTTATGCTCAGTAAAAGCTGGTTCAAGGCTACAGAGAGGGAAGTCCTTGAAGGACTGAGGGGTGCCCAGAGTGGGAGGAAAGATCAACAattcattcagcaaacatttcctgatgcttactctggggcaagcacttagaagtgttagtggggtggtgaa
>gene=chr20_2002377-2003377; species=panTro
GACTCCAGATCTGACTTGGGTATGCAGCAGCAGGAGATTGTGGGCTGATGTGGAAATATCCTCTCCTGGGGAGAAGGTGGGCCCATAGCAATTATGCAACAGAAAGGGCTCTTGAAGTAAATCTGTCTTGCACAAACAGGTTAGAGTTAAATTTGACCTGAGCATGAATCACGCTGTCAGTTTCCCATTCAACCACATCACTGA-CTAGCAACCTCTGTGAATGCTACTATTTATACAGATACAAATACATGTATTTATACAGACAGAGGTATGTGCGCAACTGAAGCTTTCTCATTAATTGTATCCTTGGAGAGAAAGACTTCTTTTTATAACTCCTCCTTTTATGCTCAGTAAAAGCTGGTTCAAGGCTACAGAGAGGGAAGTCCTTGAAGGACTGACGGGTGCCCAGAGTGGGAGGAAAGATCAACAattcattcagcaaacatttcctgatgcttactctggggcaagcacttagaagtattagtggggtggtgaa
>gene=chr20_2002377-2003377; species=papHam
GACTCCAGATCTGACTTGGGTATGCAGCAGCAGGAGATTGTGGGCTGATGTGGAAATATCCCCTCCTGGGGAGAAGGTGGGCCCACAGCAATTATGCAACAGAAAGGGCTCTTGAAGTAAATCTGTCTTGCACAAACAGGTTAGAGTTAAATTTGACCTGAGCATGAATCACGCTGTCAGTTTCCCATTCAACCACATCACTGAGCTAGCAACCTCTGTGAGTGCTACTATTTATATAGATACAAATACATGTATTTATACAGACAGAGGTATGTGCGCAACTGAAGCTTTCTGATTAATTGTATCCTTGGAGAGAAAGACTTCTTTTTATAACACCTCCTTTTATGCTCAGTAAAAGCTGGTTCAAGGCTACAGAGAGGGAAGTCCTTGAAGGACTTGGGGGTGCCTGGAGTGGGAGGAAAGATCAACAattcattcagcaaacatttcctgatgcttactctggggcaagcacttagaagtgttagtggggtggtgaa
>gene=chr20_2002377-2003377; species=ponAbe
GACTCCAGATCTGACTTGGGAATGCAGCAGCAGGATACTGTGGGCTGATGTGGAAATATCCTCTCCTGGGGAGAAGGTGGGCCCATAGCAATTATGCAACAGAAAGGGCTCTTGGAGTAAATCTGTCTTGCACAGACAGGTTAGAGTTAAATTTGACCTGAGCATGAATCACGCTGTCAGTTTCCCATGCAACCACATCAGTGAGCTAGCAACCTCTATGAATGCTACTATTTATATAGATACATATACATGTATTTATACAGACAGAGGTATGTGCGCGACTGAAGCTTTCTGATTAATTGTATCCTTGGAGAGAAAGACTTCTTTTTATAA---CTCCTTTTATGCTCAATAACAGCTGGTTCAAGGCTACAGAGAGGGAAGTCCTTGAAGGACTGAGGGGTGCCCAGAGTGGGAGGAAAGATCAACAattcattcagcaaacatttcctgatgcttactctggggcaagcacttagaagtgttagtggggtggtgaa
>gene=chr20_2002377-2003377; species=rheMac
GACTCCAGATCTGACTTGGGTATGCAGCAGCAGGAGATTGTGGGCTGATGTGGAAATATCCTCTCCTGGGGAGAAGGTAGGCCCACAGCAATTATGCAACAGAAAGGGCTCTTGAAGTAAATCTGTCTTGCACAAACAGGTTAGAGTTAAATTTGACCTGAGCATGAATCACGCTGTCAGTTTCCCATTCAACCACATCACTGAGCTAGCAACCTCTGTGAGTGCTACTATTTATATAGATACAAATACATGTATTTATACAGACAGAGGTATGTGCGCAACTGAAGCTTTCTGATTAATTGTATCCTTGGAGAGAAAGACTTCTTTTTATAACACCTCCTTTTATGCTCAGTAAAAGCTGGTTCAAGGCTACAGAGAGGGAAGTCCTTGAAGGACTTGAGGGTGCCTGGAGTGGGAGGAAAGATCAACAattcattcagcaaacatttcctgatgcttactctggggcaagcacttagaagtgttagtggggtggtgaa
>gene=chr20_2032390-2033390; species=hg19
ttacaaagcattcctccatacagatacaatggTATTCATTATTCTAGAGGATTAGTACTACTTGCCAGGCACTGAGTATGTGCTTTTCATGCTGTCACAGctgagacagagtttaatgtgcaggacacttacttaaaaaggcccttggatcaacacttgatggcagagagtgaccaaaatagaattgggcagaagaagaagtcaagctacaatgcaggtctaataacagcactggccaaacccatggacagctctgaagctagaatgggccttcaatcttgtcccaaattgggccatgatgaccaggcccttatgctcctatatcagtcagtcttcggatacgagccaccatgggaagattaaaaccttgggcaagaatactctctgcagctgacaccctccgaTTATCTGGAGCAACGAGTCTTAGAGGAACTCTGGGAAAcacaaacattattttattcaacaaccctatgaagaagagactattgataatcccattt
>gene=chr20_2032390-2033390; species=bosTau
------------------------------------------------------------------------------------------------------------------------------------------------------------------------------------------------------------------------------------------------------------------------------------------------------------------------------------------------------------------------------------------------------------------------------------------AGGGAGTCCTGAGAAACacatacactgcctcatttgacaacctgacgaggaaaaggttattcaaaaccccattt
>gene=chr20_2032390-2033390; species=calJac
tgacagagcattcctccatacagatacaatggtattcataactctagagcatGAGTACTTCTTGCCAGGCACTGAGTATGTGCTTTTCATGCTGTCACAGTtgaggcagagtttagtgtgcaggacacttattaaaaagggcccttggatcaacacttgatggcagagagtgaacaca------------aaaaaaagaagtcaagctacgatgcaggtccaataacagccctggccaaacccaccgacaactctgaagctagaatggtccttcaatgttgtcccaaattgggcca--------------ctatgctcctatatcagtcagtctttggataggagccaccataggaagattaaaaccttgggcaagaaga--ctctgcagctgaCACCCTCCCAGCATCTGAAGCAACAAATATTAGAGGAACTCTGGGAAacac--acattattttattcaacaaccctatgaagaagagactattcacaatcccattt
>gene=chr20_2032390-2033390; species=canFam
-------------------------------------------------------------------------------------------------------------------------------CTGATGCAACATGGCCTTTGAGCCAGCAACTGA-GCCAGAGACTCCT-GAA----------------------------------------------------------------------------------------------------------------------------------------------------------------------------------------------TGGCCACAGAGAC-TTCTGCAGTAGACATTCTCTTACTATTTGGAGTAACAAATCTGAAAGAGGCTCCAGGAAACacttacattacatcatttaacaaccctatgaagaagaggctattCCTAATCCCACTT
>gene=chr20_2032390-2033390; species=equCab
-----------------------------------------------------------------------------------------------------------------------------------------------------------------------------------------------------------------------------------------------------------------------------------------------------------------------------------------------------------------------------------------------------------------------------gcaacAAGTCCTA------CTCTAGGAAACacgtacattgcctcatttaacaaccctatgaggaagaggctattcataagcccattt
>gene=chr20_2032390-2033390; species=gorGor
ttacaaagcattcctccatacagatacaatggTATTCGTTATTCTAGAGGATGAGTACTACTTGCCAGGCACTGAGTATGTGCTTTTCATGCTGTCACAGctgagacagagtttaatgtgcaggacacttacttaaaaaggcccttggatcaacacttgatggcagagagtgaccaaaatagaatcgggcagaagaagaagtcaagctacgatgcaggtccaataacagcactggccaaacccacggacagctctgaagctagaatgggccttcaatcttgtcccaaattgggccatgatgaccaggcccttatgctcctatatcagtcagtcttcggatacgagccaccatgggaagattaaaaccttgggcaagaagactctctgcagctgaCACCCTACGATTATCTGGAGCAACGAGTCTTAGaggaactctgggaaacacaaacattattttattcaacaaccctatgaagaagagactattggtaatcccattt
>gene=chr20_2032390-2033390; species=panTro
ttacaaagcattcctccatacagatacaatggTATTCATTATTCTAGAGGATGAGTACTACTTGCCAGGCACTGAGTATGTGCTTTTCATGCTGTCACAGctgagacagagtttaatgtgcaggacacttacttaaaaaggcccttggatcaatacttgatggcagagagtgaccaaaatagaattgggcagaagaagaagtcaagctacgatgcaggtccaataacagcactggctaaacccacggacagctctgaagctagaatgggccttcaatcttgtcccaaattgggccatgatgaccaggcccttatgctcctatatcagtcagtcttcggatacgagccaccatgggaagattaaaaccttgggcaagaagactctctgcagctgaCACCCTCCGATTATCTGGAGCAACGAGTCTTAGAGGAACTCTGGGAAACacaaacattattttattcaataaccctataaagaagagactattgataatcccattt
>gene=chr20_2032390-2033390; species=papHam
tttcaaagcattcctccagacagatacaatggtattcataactctagagcataagtactaCTTGCCAGGCACTGAGTATGTGCTTTTCATGCTGTCACAGctgagacagagtttagtgtgcaggacacttattttaaaaggcccttggatcaacgcttgatggcagagagtgatcaaaatagaattgggcagaagaagaaggcaagctatgatgcaggtccaataacagcactggccaaacccacggacagctctgaagctagaatggcccttcaatcttgtcccaaattgggccatgatggcccagcccttatgctcctctgtcagtcagtcttcagatacgagccaccatggggagattaaaaccttggacgagaagactctctgcagctgaCACCCTCCCAGCATCTGGAGCAACGAGTCTTAGAGGAACTCTGAGAAACacacacattattttactcaacaaccctatgaagaagagactattcataatcccattt
>gene=chr20_2032390-2033390; species=ponAbe
ttacaaagcattcctccatacagatacaatggtattcattactctagagcatgagtactaCTTGCCAGGCACTGAGTATGTGCTTTTCATGCTGTCACAGctgagacagagtttagtgtgcaggacacttatttaaaaaggcccttggatcaacacttgatggcagagagtgactaaaatagaattgggcagaagaagaagtcaagctacgatgcaggtccaataacagcactggccaaacccacggacagctctgaagctagaatggcccttcaatcttgtcccaaattgggccatgatgaccagacccttatgctcctatatcagtcggtcttcggatacaagccaccatgggaagattaaaaccttgggcaagaagactctctgcagctgaCACCCTGCCAGCATCTGGAGCAACGAGTCTTAGAGGAACTCTGGGAAAcacaaacattattttattcaacaaccctatgaagaagagactattgataatcccattt
>gene=chr20_2032390-2033390; species=rheMac
tttcaaagcattcctccatacagatacaatggtattcataactctagagcataagtactaCTTGCCAGGCACTGAGTATGTGCTTTTCATGCTGTCACAGctgagacagagtttagtgtgcaggacacttatttaaaaaggcccttggatcaacacttgatggcagagagtgaccaaaatagaattgggcagaagaagaaggcaagctatgatgcaggtccaataacagcactggccaaacccccggacagctctgaagctagaatggcccttcaatcttgtcccaaattgggccatgatggccaggcccttatgctcctatgtcagtcagtcttcagatacgagccaccatggggagattaaaaccttggacgagaagactctctgcagctgaCACCCTCCCAGCATCTGGAGCAACGAGTCTTAGAGGAACTCTGAGAAACacacacattattttattcaacaaccctatgaagaagagactattcataatcccattt
>gene=chr20_2149290-2150290; species=hg19
GGCAGCCCCCATAGCCCAGAAATAGCAAGCCAGTTGGTGGGCAGCTGACCTTGGGGCTCGGGGCCTGAGCTGAGGCCTGTTGCTTGGCAACAGCCAGCATCACACACCGTGGGCAGCAAGGGCTCTGGTGGTGACCCACGCCTCCAGCCCAGCCCAGATCTGCCTGGGTGCTGGAGAGGGCCGGCGAGTGTCCTTGGAGGCTTGGAAGAAAAGCTTCCGTCTGCAGGAGCACTTGCATGTGGTCCTGCCGACCTCCAGCTTTCTAGAAGGGCCGGCGACTGTGTAGTTATTattatctttaatcctgatgagaactccgcaaataaggtcatcctgccctctttataggtcagggaaccgagacagcctggtgaatgtcttgccaggatcaGGTGTTGATTCTGCAGCACAGCCCCTCCACTGTGGCTGGAAGAGGGGTGGAGGGTCTGTAGCTCCTAGGTAGGGTTCAGAATGGGTTCAGTGGGAATTGGAAGGTAAGC
>gene=chr20_2149290-2150290; species=bosTau
GACAGT-CCCGCAGCCCGGAAATAGCAGGCCAGTCAGTGGGCGGCTGACCCCACAACACAGAACCTGAGCGGAGCCCTGTTGCCTGGCAACAGGCACCGTCACACACCGTGGGTGGCACAGGTTCCGCTGGTGGTCCACGTCACCAGACCAGACCAGACCTG-CTGGGCGCTGGAGAGGGTAGGTGAGTGTCGGTGGAGGCTTGGCAGCAAAGCTTCCAGCTGCT-GGGCCTTTGCGTGTGGCCC-----------------GTAGAAGCACACGCTCCTGTT--GTTattatcatcctaaatcctgatgagaac-cagcaaatggggatgtcatcccctccgcacaggtgaggaaacAAA--CAGCCTGGCCGAGGTGCCGCCGGGAGCTTATGGTGGGTCGGCAG-GCAGCCCCCCAACTGTGACCTGAGGAGG-ACAGAGGGGTCAGAGGTCATGGGGAGGTTTCAGACTGGGTTTTGTGAAAGGAGGAAGATGGGG
>gene=chr20_2149290-2150290; species=calJac
GGCAGCCCCCATAGCCCAGAAATAGCAAGCCAGTTGGTGGGCGGCTGACCTCGGGGCTCAGGGCCTGAGCTGAGGCCTGTTA------------------------------------------------GTGGCCCACGCCTCCCGCCCAGCCCAGATCTGCCTGGATGCTGGAGAGGGCTGGAGAGTGTCCTT-GAGGCTTGGAAGCAAAGCCTCCATCTGCAGGACTATTTGCTTGCGGTCCTCCCAACCTCTAGTCTTCTAGAAGGGCCAATGACTGTGTAGTTACTATTAACTTTGATCCTGACG------------ATAGGCCCATCATGTCCTCTTTATAGGTCAGGGAACCGAGACAGTCTGGTGAATGTCTTGCCAGGATCGGGTGTTGAGTCTGCAGCACAGCCCCTCCGCTGTGGCTGGAAGAGGGGTGGAGGGTCTGTGGCTCCTAGGTAGTGTTCAG-------------GGAATCGGAAAGGAAGC
>gene=chr20_2149290-2150290; species=canFam
GGCGGCCCCCACAGTCCAGAAATAGCAGGCCAGCTGGTGGGCGGCTGACCTTGGGACTTAGGGCCCTAGCTGGGGCCTGTTGCCTGGCAACAGGCTCCATCACACACCGTGGGTGGCAGAGGTTCTGGTGGTGGCCCACATCACCAGCCCAGACCAGCTTAGCCTGGGTGCTGGA-GAGGCAGGCGAGCATCCTTGGAGGCTTGGAAGGGAGGCTTCCCCCTGCAGGGGCATTGCCATGTGACTCTCCCCACCTCCACCCTTctagaagcacatactgctgtgcggttattaacatctttaatcctgatgagaactcagcaaagagggaggtcatcccctctggtcaggcaaagaaagtgacacaggctggctgttgtcttgccaggatcaGGTGGTGGATCAGCAG-ATGGCCCCTCGACTGGGGCCTGAAGAG-GGCAGAGAGGCCGGAGGCCGAAAGTGGGTTTCAGAGCAGGTTTAGTGGGAGGTAGAAGACGGGG
>gene=chr20_2149290-2150290; species=equCab
GGCAGCCCCCACAGCCCAGAAATAGCAGGCCAGCTGGTGGGCGGCTGACCCTGAGGCCCAGGGCCTGAGCTGAGGCCTGTTGCCTGGCAACAGGCAGCATCCCACACTGTGGGTGGCAAGGGTTCCGGTGGTGGCCCACGTCACCAGCCCAGCCGAGATCTGCCTGGGCGCTGCG-AGGGCAGGTGAGAGTCCTTGGAGGCCTGGGAGCAAAGCT-CCGTCTGCAGGGG-ATTTTCATGTGGTTGTCCCCGCCCCCAGCC-TCTAGACGTGCCCTCTTCTGGGTCGTTattactatctttaatcctcacgagaactcagcacacagccacatcatcccctctgcacaggtaaggaaactgagatggcccggccaaggtcttgccagagtcaggtggtaggtcagcag-aCAGCCCCTCAACTGTGGCCTGAAGAGGTGCGGAGGGGCCTGAGGACTTG-GTGGGTTTCGGGGCAGGTTTTGGG-GAAGTGGG----GAGG
>gene=chr20_2149290-2150290; species=gorGor
----------------------------------------------------------------------------------------------------------------------------------------------------------------------------------------------------------------------------------------------------------------------ctagaagggccagcgactgtgtagttattattatctttaatcctgatgagaactccgcaaataaggtcatcctgccctctttataggtcagggaacc-agacagcctggtgaatgtcttgccaggatcaGGTGTTGATTCTGCAGCACAGCCCCTCCACTGTGGCTGGAAGAGGGGTGGAGGGTCTGTAGCTCCTAGGTAGGGTTC-GAATGGGTTCAGTGGGACTTGGAAGGTAAGC
>gene=chr20_2149290-2150290; species=panTro
GGCAGCCCCCATAGCCCAGAAATAGCAAGCCAGTTGGTGGGCAGCTGACCTTGGGGCTCGGGGCCTGAGCTGAGGCCTGTTGCTTGGCAACAGCCAGCATCACACACCGTGGGCAGCAAGGGCTCTGGTGGTGACCCACGCCTCCAGCCCAGCCCAGATCTGCCTGGGTGCTGGAGAGGGCTGGCGAGTGTCCTTGGAGGCTTGGAAGAAAAGCTTCCGTCTGCAGGAGCACTTGCGTGTGGTCCTCCCGACCTCCAGCTTTctagaagggccagcgactgtgtagttattattatctttaatcctgatgagaactccgcaaataaggtcatcctgccctctttataggtcagggaaccgagacagcctggtgaatgtcttgccaggatcaGGTGTTGATTCTGCAGCACAG-CCCTCCACTGTGGCTGGAGGAGGGGTGGAGGGTCTGTAGCTCCTAGGTAGGGTTCAGAATGGGTTCAGTGGGAATTGGAAGGTAAGC
>gene=chr20_2149290-2150290; species=papHam
GGCAGTCCCCATAGCCCAGAAATAGCAAGCCAGTTGGTGGGCGGCTGACCTTGGGGCTCAGGGCCCGAGCTAAGGCCTGTTACTTGGCAACAGCAAGCATCACACACCGTGGGCAGCAAGGGCTCTGGTGGTGACCCACGCCTCCAGCCCAGCCCAGATCTGCCTGCGTGCTGGAGAGGGCTGGCGAGCGTCCTTGGAGGCTTGGAAGCAAAGCTTTTGTCTGCAGGAGCACTTGCCGGTGATCCTCCCGACCTCCAGCCTTctggaggggccagcgactgtgtacttattattatctttaatcctgatgacaactccgcaaataaggtcatcctgccctctttataggtcagggaacggagacagcctggtgaacgtcttgccaggatcgggtgttgagtctgtagcacagccCCTCCACTGTGGCTGGAAGAGGGGTGGAGGGTCTATAGCTCCTAGCTAGGGTTCAGAGCGGGTTCAGTGGGAATTGGAAGGTGAGC
>gene=chr20_2149290-2150290; species=ponAbe
GGCAGCCCCCATAGCCCAGAAATAGCAAGCCAGTTGGTGGGCAGCTGACCTTGGGGCTTGGGGCCTGAGCTGAGACCTGTTGCTTGGCAACAGCCAGCATCACACACCGTGGGCAGCAAGGGCTCTGGTGGTGACCCACGCCTCCAACCCAGCCCAGATCTGCCTGGGTGCTGGAGAGGGCTGGCAAGTGTCCTTGGAGGCTTGGAAGCAAAGCTTCCGTCTGCAGGAGCACTTGCGTGTGGTCCTCCCGACCTCCAGCTTTctagaagggccagcgactgtgtagttattattatctttaatcctgatgagaacttggcaaataaggtcatcctgccctctttataggtcagggaaccgagacagcctggtgaatgtcttgccaggatcGGGTGTTGAGTCTGCAGCACAGCCCCTCCACTGTGGCTGGAAGAGGGGTGGAGGGTCTGTAGCTCCTAGGTAGGGTTCAGAATGGGTTCAGTGGGAATTGGAAGGTGAGC
>gene=chr20_2149290-2150290; species=rheMac
GGCAGTCCCCATAGCCCAGAAATAGCAAACCAGTTGGTGGGCGGCTGACCTTGGGGCTCAGGGCCTGAGCTAAGGCCTGTTACTTGGCAACAGCAAGCATCACACACCGTGGGCAGCAAGGGCTCTGGTGGTGACCCACGCCTCCAGCCCAGCCCAGATCTGCCTGCGTGCTGGAGAGGGCTGGCGAGCGTCCTTGGAGGCTTGGAAGCAAAGCTTCTGTCTGCAGGCGCACTTGCCGGTGATCCTCCCGACCTCCAGCCTTCTGCAGGGgccagcgactgtgtacttattattatctttaatcctgatgacaattccgcaaataaggtcatcctgccctctttataggtcagggaacggagacagcctggtgaacgtcttgccaggatcgggtgttgagtctgtagcacagccCCTCCACTGTGGCTGGAAGAGGGGTGGAGGGTCTATAGCTCCTAGCTAGGGTTCAGAGCGGGTTCAGTGGGAATTGGAAGGTGAGC
>gene=chr20_2165068-2166068; species=hg19
TATTGCTTCTTCCTCTGGCTCTACATTTGCACCATCATAAAATAGGCCTTGGTTCTCCTGGGCAGATGATGGTTCTCCTGTTCTAGACCTCGTATCGTCTACAGTATTGACTAAGGGAAGAGAAAAGGCATGCGTTGGTAGGCTTTATAGGGGGAAAAAAAACTTCACCTTTCCAGAAATCCTGGCATTTTCTTATATCTCATTGGCTCCAGTGAGTCATGGGCCCATCCCTGAAACATCAGTTTACGACTCCTGAGGATGACTTTTATACATGGATAAAACTATTTTTGATTACTTTAGATTTAATATTAAATGTATTAAGGTTAGAAATTATTAGTTCTAAGAAAATTCTAGTTCTTAAACTTTTAAATCCAGCTTATAAATCTTACTTTTTAACCTCTAGATCTAGTAAACTTTAATAACCAAGTTTAAGGAAGCCTTTGCAATTAACTTAAACATTTTTAACTGtattaataaatttaatataattGGTTTTCTTT
>gene=chr20_2165068-2166068; species=bosTau
TGTTGCTTTTTCCTCTGGCTCCACATTTGCCCCATCACAAAATAGGTCTAGATTCTTCTGTGTACACCATGATCCCATTGTTCCATATTTCATATCATCTACACTATTAACTGAAGAAAGAGAGAAGATATATCCTGGTACCCCTTGTTGAgaggaaaacagcttcacctttctagaaattctagcatttgcttacatgtcattggctctggtgggtcatgtgcctgtcccaaaaatatcagtgtgggttccctgaggatgACTTTTATAAACAGCAAATACTATTTTTTATTACATTACATTTAGCATTAAACACATTAAGCTTAGCAATT------------AAAAACCTAGTTCCTAAACTGTTAAGTTCATCTCATAAATCTT--TATTCTACTTCTAGATCTAG--------AATAATCAA-TTTCAGGGGGCCTTTGCAATTAA--TAAATATATCAAGCTGCACTATTAAATTTAATATAGTTGATTTTATTT
>gene=chr20_2165068-2166068; species=calJac
tattgcttcttcctttggctttacatttgcaccatcacaaaataggtcttggttctcctg--------------------ttccagacatcgtatcatttacggtattgactaagggaagagaaagggcatgtgctggtaggctttgtgtg----------------------------------cattttctcatatctcataggctccagtgagtcatgtgcccatccctgaaATATCAGTGTATGGCTCCTGAGGAT-ATTTTTACACATGGATGAAACTATTTTTGATTCCTTTAGATTTAATATTAAATGTATTAAGGTTAGAAATTATTACTTCTAAGAAAATCTTAGTTCTTAAACGTTTAAGTCCAGCTTATAAATCTTACTTCTTTACCTCTAGGTCTAGTAAACTTTAATAACCAAGTTTAAGGAAACCTTTGCAATTAACTTAAACATTTTTAACTGCATTAATAAATTTAACGCAATTGGTTTTCTTT
>gene=chr20_2165068-2166068; species=canFam
tcctgctttttcctctggctccatatttgtcccatcatAAAATAGGCCCCGGTTCTCTTGTGTACACAATAGTCCCATTGTTCTAGACTTCATATCATCTATACTATTGACTAGGAAAAGAG--AAGATATGCT-TGATAGCTCTCGTAGAGAAAATAATAGCTTCACCTTTCTAGAAATTCTGGCATGTTCTCAC-------TGGCTCTGGTGGGTTACATGCCCATCCTTGAAGTATCAGTGTGGGTCACCGAAGAATGACTTTTATACACAGAAAAGACTACTTTTATTTAATTTACTTTCAGTTTTAAATTCATAAAGTTCAA-AATT------------AAAAACTTTGTTCTTAAACTTTTAAATCCAACTTATAAATCTT--TATTCTACCTCTAAATCTAGCAAACTTTAGTAATCAAGTTTCAGGGGGCCTTTGCAATTAACTT-AACATTTTCAACAGCATCATTATATTTAAT-AAGTTGATTTTATTT
>gene=chr20_2165068-2166068; species=equCab
TGTTGCTTCTTTCTCTGGCTCCGTGTTTGCCCCAGCACAGAATAGGCCTGCGTCCTCCTGTGTACACAATGGCCCCATTGTCCTAGACTTCACATCATTTCTGCCATTGACTAAGCAGGGGG--AAGGCATGCCATGGTAGCCCTCGTAGAGAGGAAAACAGCGCCACCTTTCCAGAAATCTTGCCGTTGTCTCACAGCTCATTGGCTCTGGTGAGTCATGCGTCCATCCCTGATGTATCAGGGTGGGTCCCCTGAGGATGATGTTTATACACAGAAAAGACTCTTTTGGATTACtttaaatttaatgttaaatatatgaattttag-aatt------------aaaaaCCTAGTTCTTAAACTTTTAAGTTCAGTTTACAAATCCT--TATTCTACCTCTAGATCTAGCAAACTTTCATAATCAAGTTTTA-GGATCCTTTGCCATTAACTTAAAAATTTTAAACTGCATTATTAAATTTAATAAAGTTGATTTTACTT
>gene=chr20_2165068-2166068; species=gorGor
--------------------------------------------------------------------------------------------------------------------------------------------------------------------------------------------------------------------------------------------------------------------------------------------------------------------------------------------------------------------------------------------------------------------------------------------------------------------------------------------------------------------
>gene=chr20_2165068-2166068; species=panTro
TATTGCTTCTTCCTCTGGCTCTACATTTGCACCATCATAAAATAGGCCTTGGTTCTCCTGGGCAGATGATGGTTCTCCTGTTCTAGACCTCGTATCGTCTATAGTATTGACTAAGGGAAGAGAAAAGGCATGCGTTGGTAGGCTTTATGGGGGgaaaaaaaacctcacctttccagaaatcctggcattttcttatatctcattggctccagtgagtcatgggcccatccctgaaacaTCAGTTTACGACTCCTGAGGATGACTTTTATACATGGATAAAACTATTTTTGATTACTTTAGATTTAATATTAAATGTATTAAGGTTAGAAATTATTAGTTCTAAGAAAATTCTAGTTCTTAAACTTTTAAATCCAGCTTATAAATCTTACTTTTTAACCTCTAGATCTAGTAAACTTTAATAACCAAGTTTAAGGAAGCCTTTGCAATTAACTTAAACATTTTTAACTGTATTAGTAAATTTAATATAATTGGTTTTCTTT
>gene=chr20_2165068-2166068; species=papHam
tattgcttcctcctctggcTCTACACTTGTGCCATCATAAAATAGGTGTTGGTTCTCCTGTGCAGATGATGATTCTCCTATTCTAGACCTCATATCATCTACAGTATTGACTAAGGGAAGAGAAAGGGCATGCGCTGGTAGGCTTTGTGGGGAAaaaaacaaaaaCACCTTTCCAGAAATCCTGCCATTTTCTCATATCTCACTGGCTCCAGTGAGTCATGTGCCTATCCCATAAACATCAGTTTATGACTCCTGAGGATGATTTTTATAGATGGATAAAATTATTTTTGATTACTTTAGATTTAATATTAAATGTATTAATGTTAGAAATTATTAGTTCTAAGAAAATCCTAGTTCTTAAACTTTTAAGTCCAGCTTATAAATCTTACTTTTTTACCTCTAGGTCTAGTAAACTTTAATAACCAAGTTTAAGGAAGCCTTTGCCATTAACTTAAACATTTTTAACTGtattaataaatttaatataattGGTTTTCTTT
>gene=chr20_2165068-2166068; species=ponAbe
tattgcttcttcctctggcTCTACATTTGCACCATCATAAAATAGGCCTTGGTTCTCCTGGGCAGATGATGGTTCTCCTGTTCTAGACCTCGTATCATCTACAGTATTGACTAAAGGAAGAGAAAAGGCATGCACTGGTAGGCTTTATGGCGGGAAAAAAAACCTCAACTTTCCAGAAATCCTGGCATTTTCTTATAtctcattggctccagtgagtcatgtgcccatccctgaaacaTCAGTTTACAACTCCTGAGGATGACTTTTATACATGGATAAAACTATTTTTGATTACTTTAGATTTAACATTAAATGTATTAAGGTTAGAAATTATTAGTTCTAAGAAAATTCCAGTTCTTAAACTTTTAAATCCAGCTTATAAATCTTACTTTTTAACCTCTAGATCTAGTAAACTTTAATAACCAAGTTTAAGGAAGCCTTTGCAATTAACTTAAACATTTTTAACTGTATTAATACATTTAATATAATTGGTTTTCTTT
>gene=chr20_2165068-2166068; species=rheMac
tattgcttcctcctctggcTCTACACTTGTGCCATCATAAAATAGGTGTTGGTTCTCCTGTGCAGATGATGATTCTCCTATTCTAGACCTCATATCATCTACAGTATTGACTAAGGGAAGAGAAAGGGCATGTGCTGGTAGGCTTTGTGGGGAAAAAAACAaaaacacctttccagaaatcctggcattttctcatgtctcactggctccagtgagtcatgtgcctatcccataaacATCAGTTTATGACTCCTGAGGATTATTTTTATAGATGGATAAAATTATTTTTGATTACTTTAGATTTAATATTAAATGTATTAATGTTAGAAATTATTAGTTCTAAGAAAATCCTAGTTCTTAAACTTTTAAGTCCAGCTTATAAATCTTACTTTTTTACCTCTAGGTCTAGTAAACTTTAATAACCAAGTTTAAGGAAGCCTTTGCCATTAACTTAAACATTTTTAACTGtattaataaatttaatataattGGTTTTCTTT
>gene=chr20_2277445-2278445; species=hg19
CTGCTAAGCAGCATGCTAATTATTATCTGTCTTGTGTGCTCAGCCTAGTAGGTTGACAGGGACGCCAAATCCAAACAAGATATGAGTCAAACTTGTAAAATATTGTGAATGGCGATTAGGGCTGCTGGAAGATTGGCCAAAGACATCACTGAGCCAAATGCAACAGGCAAATGCTGGCTACTTCAGAAGCCACAAAAACTGGGACAGGTGATTGCACATTAGGCCCCCTCCCCTGTCTCCCATTCCTTGCTGTAATGTACAGCATGGCTGGGATGCTAAGAAGAGGAGCTCTGGACCCTACACACTGCagcaagaggggaggtcagatgtcatctagcccatctccctccctccaggaggtggctgaggcccaggaaggggtggaaccttacacacagtgaatccatcgcagagccagctaggtctcagcagtgccctttccaccatgtcctGCTGCCAGAGCTGAGCTCCTACATAAGTGCACATAACATCTGGAACAT
>gene=chr20_2277445-2278445; species=bosTau
CCGCTCAGCAGCAGGCTAATTATTGCCTGTCGTGGGTGCTCAGCCTAGTGGGTTGGCAGCGATGCCAAACCCAAACAAGGCATGAGTCAAACCAGTAAAATATTGTGAATGGAGGTTAAGGCTGCAGGAAGGTCTGCCCAAGAAATCGCTGAGCACGATGCAAAAGGGGAATGCTGGTTACTTCAGAGGTCACAAAGACCAGGATAGGTGGCTGCAAAAATGGACTCTTCCCTTATCCCGGACTTCTTCCCATAATATGCAACAGTGCTGGGTTGCTAAGAAGGGGAACCTTGGATTCTGTAGACTTTAGCAAGAGGGGAT--------------AGGCCATCTCCCTCCCTCTGCCAGATGATGGTTGCC----------------CTTACCCACAGAAATTTGATAGCTGGGCCAGCTAGGTTTTAGTAGCATCTTTT----------CTGCCACCAGTTCCAAGCTCATCCATGACTGTGGGTGAAATCTGTGACAT
>gene=chr20_2277445-2278445; species=calJac
CTGCTAAGCAGAATGCTAATTATTATCTG-CCTGTGTGCTCAGCCTAGTGGGTTGACGGGGACGCCAAACCCAAACAAGATATGAGTCAAACCTGTAAAATATTGTGAATGGCGGTTAGAGCTGCTAGAAGATTTGCCAAAGAAATCACTGAGCCAGAGGCGAAAGGCCAATGCTGGCTACTTCGGAAGCCACAAAAACTGGGACAGGTGACAGCAAATTGGGCCCCCTCCCCTGGCTCCTATTCCTTCCTATAATGTACAGCATGGCCGGGATGCTAAGAAGAGGCGCTCTGGACCCTACAGACTTCagcaagaagggaggtgagctgtcatctagcccacctccctccctccaggaggaggctgaggcccaggaaggggtggagctttacatatagtgaattcatcagagc-ccagctaggtctcagCAGTGCCCTT----CCATATCCTGCTGCCAGAGCTGAGCTCCTACATGGGTGCATGTAACATCTGGAACAT
>gene=chr20_2277445-2278445; species=canFam
CTGCCAGGCAGCGTGCTAATTATTGCGTGTCAGGGGTGCTCAGCCTCGTGGGTTGACAGTGACGCCAAACCCAAACAAGGCATGAGTCAAACCTGTAAAA-ATCGTGAATGGTAGTTAGGACCTCGGGAAGGTCTGCCAAAGAAATCCTTCAGCCTGATGCAAAAGGCAAATGCTGGTTACCTTGGTAATCCCAAAGCCCAGGACAGGTGGCTGCAAGCACCAACCCTCCCTT-GTCCTCTGTATCCTCCTGGAACATGCATTCATGCTGGGTTGCTAA---GAAGAACTCTGGACCCTATAGACTCTAGCATGAGGAGAT---AAGTGTCCTCTAGGCCATCCCCCTCCCTCCAGGTGG-AAAGGGGGCCCAGTGGGG---ACAGTCTTCCACAC----------------AGCCAACTTGGTCCCAGCAGTGACCTTTCTGCTCTGTCCTGTTATCAGAgctgagctcagagatgagcacatgtgacatctgggacgc
>gene=chr20_2277445-2278445; species=equCab
CTGCCAAGCAGCATGCTAATTATTGCCTGTCAGGGGTGCTCAGCCTGGTGGGTTGACAGCGACGCCAAACCCAAACAAGGCATGAGTCAAACCTGTAAAATATTGTGAATGGCGGTTAGGACCGCGAGAAGGTTTGCCAAAGAAATCCCCAAGCCTGATGCAAAAGGCAAATGGCGCTTACTCCCGAAATCACAAAGATCAGGACAGGTGGCTGCAAAAATAGGCCCCTTCCCTGTCCCCCGCTTCCTCCTGGAACATACAGCATTGCTGGGTCGCCAA-AAGAGGAGCTCTGGATCCCGTAGGCTTTagcaagaggggatgtcagctgtcacccaggccatctccctccctccaggagg-agcaggggcccaggagggggtagacacttgcacacagagtgttggtaggagagccggctgggttccagCAGCAACATTTCCACCGTGTCCTGCTACCAGAGTGGAGTTCATAAAAGAGTGCGTGTGACATCTGGGACCC
>gene=chr20_2277445-2278445; species=gorGor
CTGCTAAGCAGCATGCTAATTATTGTCTGTCTTGTGTGCTCAGCCTAGTAGGTTGACAGAGACGCCAAATCCAAACAAGATATGAGTCAAACTTGTAAAATATTGTGAATGGCGGTTAGGGCTGCTGGAAGATTGGCCAAAGAAATCACTGAGCCAGATGCAACAGGCAAATGCTGGCTACTTCGGAAGCCACAAAAACTGGGACAGGTGATTGCACATTCGGCCCCCTCCCCTGTCTCCCATTCCTTGCTGTAATGTACAGCATGGCTGGGATGCTAAGAAGAGGAGCTCTGGACCCTACACACTGTagcaagaggggaggtcagatgtcatctagcccatctccctccctccaggaggtggctgaggcccaggaaggggtggaaccttacacacagtgaatccatcacagagccagctaggtctcagcagtgccctttccaccatgtcctGCTGCCAGAGCTGAGCTCCTACATAAGTGCACATAACATCTGGAACAT
>gene=chr20_2277445-2278445; species=panTro
CTGCTAAGCAGCATGCTAATTATTATCTGTCTTGTGTGCTCAGCCTAGTAGGTTGACAGGGACGCCAAATCCAAACAAGATATGAGTCAAACTTGTAAAATATTGTGAATGGCGGTTAGGGCTGCTGGAAGATTGGCCAAAGACATCACTGAGCCAGATGCAACAGGCAAATGCTGGCTACTTCGGAAGCCACAAAAACTGGGACAGGTGATTGCACATTAGGCCCCCTCCCCTGTCTCCCATTCCTTGCTGTAATGTACAGCATGGCTGGGATGCTAAGAAGAGGAGCTCTGGACCCTACACACTGCagcaagaggggaggtcagatgtcatctagcccatctccctccctccaggaggtagctgaggcccaggaaggggtggaaccttacacacagtgaatccatcacagagccagctaggtctcagCAGTGCCCTTTCCACCATGTCCTGCTGCCAGAGCTGAGCTCCTACATAAGTGCACATAACATCTGGAACAT
>gene=chr20_2277445-2278445; species=papHam
CTGCTAAGCAGCATGCTAATTATTATCTGTCTTGTGTGCTCAGCCTAGTGGGTTGACAGGGACGCCAAATCCAAACAAGATATGAATCAAACCTGTAAAATATTATGAATGGCAGTTAGGGCTGCTGGAAGATTGGCCAAAGAAATCACTGAGCCAGATGCAACAGGCAAATGCTGGCTACTTCGGAAGCCACAAAAACTGGGAAAGGTGATTGCACATTGGGTCCCCTCCCCTGTCTCCCATTCCTTGCTGTAATGTATGGCATGGCTGGGATGCTAAGAAGAGGCGCTCTGAACCCTacagactgtagcaagaggggaggtcagatgtcatctagcccatctccctccctccg-gaggcggctgaggcccgggaaggggtggaggcttacacacagttaatccatcacagagccagctaggtctcagcagtgccctttccaccatgtcctGCTGCCAGAGCTGAGCTCCTACATAAGTGCACATAATATCCGgaacac
>gene=chr20_2277445-2278445; species=ponAbe
CTGCTAAGCAGCATGCTAATTATTATCTGTCTTGTGTGCTCAACCTAGTAGGTTGACAGGGATGCCAAATCCAAACAAGATATGAGTCAAACCTGTAAAGTATTGTGAATGGCGGTTAGGGCTGCTGGAAGATTGGCCAAAGAAATCACTGAGCCAGATGCAACAGGCAAATGCTGGCTACTTCAGAAGCCACAAAAACTGGGACAGGTGATTGCACATTAGGCCCCCTCCCCTGTCTCCCATTCCTTGCTGTAATGTACAGCATGGCTGGGATGCTAAGAAGAGGAGCTCTGGACCCTACACACTGTagcaagaggggaggtcagatgtcatctagcccatctccctccctccaggaggtggctgaggcccaggaaggggtggaaccttacacacagtgaatccatcacagagccagctaggtctcagCAGTGCCGTTTCCACCATGTCCTGCTGCCAGAGCTGAGCTCCTACATAAGTGCACATAACATCTGGAACAT
>gene=chr20_2277445-2278445; species=rheMac
CTGCTAAGCAGCATGCTAATTATTATCTGTCTTGTGTGCTCAGCCTAGTGGGTTGACAGGGACGCCAAATCCAAACAAGATATGAATCAAACCTGTAAAATATTATGAATGGCAGTTAGGGCTGCTGGAAGATTGGCCAAAGAAATCACTGAGCCAGATGCAACAGGCAAATGCTGGCTACTTCGGAAGCCACAAAAACTGGGAAAGGTGATTGCACATTGGGTCCCCTCCCCTGTCTCCCATTCCTTGCTGTAATGTATGGCATGGCTGGGATGCTAAGAAGAGGTGCTCTGAACCCTacagactgtagcaagaggggaggtcagatgtcatctagcccatctctctccctcca-gaggtggctgaggcccgggaaggggtggaggcttacacacagttaatccatcacagagccagctaggtctcagCAGTGCCCTTTCCACCATGTCCTGCTGCCAGAGCTGAGCTCCTACATAAGTGCACATAATATCCGGAACAC
>gene=chr20_2521445-2522445; species=hg19
CACCCTCCCCACATCACCTTCTTCCATGTTGCTAGTGTGACCCTTTGATGTAGACCTTGCCCCAGCAAACATGCTCCATTATCACACCCTTACCCTCCAGATTTCAACCCAGCTCCCTGTGGGCGTGTACCCCTCTCCTCCTGCCTCCCACACCAGAACACACCCGGGACGCAGCTCTGCCTTGGACGCCTATGCCCCAGACTCCCTGGCATTTCTGCTGGGGCCCCTCAATCCCCTGTTTCCTCTGCCTGGAATCCTCCTAACTTGCTACCACAATCACCCCCTCCATTTCTCTAcccacttcttctcttgcaaactcctgttcatccttcaagattcagAGTAGCCCCTAAGTATGTATTAAAGACTTCATGGTAattatttttaattgagctgtaaaatattccacatagtagataaatcacaggttaattcattattctattactgaatatttaggttatttcccatttttataatagaaataatgttgcattgaa
>gene=chr20_2521445-2522445; species=bosTau
--CTCCACCCTCAACAACTTCTTTAGTGCTGCTGTCATGATCCTTTGATGT-GATTATATCTGGTAG---ATGCTCCAGTATTATATTTTCTCCCTGTAGATTTC-CTCCTGCTCCCCAAAGGTATGCACTCCTCTCCCCATGCTCCCTGCCGCAAGTCATACCCAAGACTCAGCTCTGCCCTGGGCACCTACACCCCAGACTGCTTGGCATTTTCACTGGGGCCCTTTAAACCCCCATTTCCTCTGCCTGGAATCTGCTCATC------TCACCACCAACTCCTCTATTTCC--AGCCCTTTCTTTTCTTACAAACCCTTGTTCATTCTTCAACATTCAAGG-------------------------------------------------------------------------------------------------------------------------------------------------------------
>gene=chr20_2521445-2522445; species=calJac
--------------------------------------------------------------------------------------------------------------------------------------------------------------------------------------------------------------------------------------------------------------------------------------------------------------------------------------------------------------------------------------------------------------------------------------------------------------------------------------------------------------------
>gene=chr20_2521445-2522445; species=canFam
C--CATATTCACAAAAGCCTCTGCAGTGCTGCTAGCATGAACCTTGGATGCAGACTACATCCTGCAAAA-AGACTCCAGTATCACACCCTTACCCTCAAGATTTCAACCCAGCTACT-----GTATGGACTCCTTTTAGCACACTCCCATCCCCAGACCCCACTCAAGACTCAGCTCTGCCTTGGTCACCTCTACC----ATCTCTT-GTGTTTCCACTGGGGCCCCTCA---CCCCGTTTCCTCTGCCTAGAACCCCCTCACCTTGCTAGCACCATCCCCCT--------------CCCCTTCTTCTCTTGCAAATTCCCGTTCATCCTTCAAGACTCAGAG-------------------------------------------------------------------------------------------------------------------------------------------------------------
>gene=chr20_2521445-2522445; species=equCab
C--------CCCAACAGCCTCTTCAGTGCTGCTAGCATGATCCTTTGATG-AGACCACATCCTGCAAAACATGCTCCAGAAT------CTCCCACTCCATATTTCAACCCAGCTCCCCATAGGCATAGACTCCTCTCTCCACACACCCTGCCCT-GACCATACCTGAGGTTCGGCCCTGCCTTGGTTACCCATGCCCCAAACTTCTTGGCATTTCCACTGGGGCCCTTCGAGCCCCTGTTTCCTCTGCCCAGAATCCCCCCACTTTGTAACAACCACCACCCTTCCTAtctcc--acccctttcttctcttgcagcctcctgttcgtccttcaagattcaaag--aacatcagttctttgtgaagcatttc---------------------------------------------------------------------------------------------------------------------------------
>gene=chr20_2521445-2522445; species=gorGor
CACCCTCCCCACATCACCTTCTTCCATGTTGCTAGTGTGACCCTTTGATGCAGACCTTGCCCCAGCAAACATGCTCCATTATCACACCCTTACCCTCCAGATTTCAACCCAGCTTCCTGTGGGCGTGTACCCCTCTCCTCCTGCCTCCCACACCAGAACACACCCGGGACGCAGCTCTGCCTTGGACGCCTATGCCCCAGACTCCCTGGCATTTCTGCTGGGGCCCCTCAATCCCCTGTTTCCTCTGCCTGGAATCCTCCTAACTTGCTACCACAATCACCCCCTCCATTTCTCTACCCACTTCTTCTCTTGCAAACTCCTGTTCATCCTTCAAGATTCAGAGTAGCCCCTAAGTATGTATTAAAGACTTCATGGTAATTATTTTTAATTGAGCTGTAAAATATTCCACATAGTAGATAAATCACAGGTTAATTCATTATTCTAT----------TTAGGTTATTTCTCATTTTTATAATAGAAATAATGTTGCATTGAA
>gene=chr20_2521445-2522445; species=panTro
CACCCTCCCCACATCACCTTCTTCCATGTTGCTAGTGTGACCCTTTGATGCAGACCTTGCCCCAGCAAACATGCTCCATTATCACACCCTTACCCTCCAGATTTCAACCCAGCTCCCTGTGGGTGTGTACCCCTCTCCTCCTGCCTCCCACACCAGAACACACCCGGGACGCAGCTCTGCCTTGGACGCCTATGCCCCAGACTCCCTGGCATTTCTGCTGGGGCCCCTCAATCCTCTGTTTCCTCTGCCTGGAATCCTCCTAACTTGCTACCACAATCACCGCCTCCATTTCTCTAcccacttcttctcttgcaaactcctgttcatccttcaagattcagAGTAGCCCCTAAGTATGTATTAAAGACTTCATGGTAattatttttaattgagctgtaaaatattccacatagtagataaatcacgggttaattcattattctattactgaatatttaggttatttctcatttttataatagaaataatgttgcattgaa
>gene=chr20_2521445-2522445; species=papHam
TACCCTCCCCACATCACCTTCTTCCATGTTGCTAGTGTGACCCTTTGATGCAGACCTTGCCCCAGCAAACATGCTCTGTTATCACACCCTTACCCTCCGGATTTCAACCCAGTTCCCTGTGGGTGCGTTCCCCTCTCCTCCTGCCTCCCACACCAGAACACACCTGGGACACAGCTCTGCCTTGGTCACCTATGCCCCAGACTCCCTGGCATTTCTGCTGGGGCCCCTCAATCCCCTGTTTCCTCTGCCTGGAATCCTCCTAACTTGCTACCACAATCATCCCCTCCATTTCTCTAcccacttcttctcttgcaaacgcctattcatccttcaagattcagAGTAGCCCCTAGGTATGTATTAAAGACTTCATGGTAattatttttaattgagccataaaatatttcacacagtagataaatcacaggttaatccattattctattactgaatatttaggttatttctcatttttataatagaaataatgttgcattgaa
>gene=chr20_2521445-2522445; species=ponAbe
--------------------------------------------------------------------------------------------------------------------------------------------------------------------------------------------------------------------------------------------------------------------------------------------------------------------------------------------------------------------------------------------------------------------------------------------------------------------------------------------------------------------
>gene=chr20_2521445-2522445; species=rheMac
TACCCTCCCCACATCACCTTCTTCCATGTTGCTAGTGTGACCCTTTGATGCAGACCTTGCCCCAGCAAACATGCTCCGTTATCACACCCTTACCCTCCGGATTTCAACCCAGTTCCCTGTGGGTGCGTTCCCCTCTCCTCCTGCCTCCCACACCAGAACACACCTGGGACACAGCTCTGCCTTGGTCACCTATGCCCCAGACTCCCTGGCATTTCTGCTGGGGCCCCTCAATCCCCTGTTTCCTCTGCCTGGAATCCTCCTAACTTGCTACCACAATCACCCCCTCCATTTCTCTAcccacttcttctcttgcaaactcctattcatccttcaagattcagAGTAGCCCCTAGGTATGTATTAAAGACTTCATGGTAattatttttaattgagccgtaaaatatttcacacagtagataaatcacaggttaatccattattctattactgaatatttaggttatttctcatttttataatagaaataatgttgcattgaa
>gene=chr20_2548142-2549142; species=hg19
gacaaaggttttaaagcaaccatcataaaaatgcttcaatgagcaattgtgaacacatgaaacaaatgagaaaaacagtctcagaaaaaaaatagaagctataaagaggaacaactggaaattttagaagtaaaaaaatacaataactgaaatttttaaaactcagtgagtgggctcaacaacagaatgaagagaacagagtaaaaactcagtgaacttggagatagaacaagagaaattacccaatctaaactatagagagaaaatagcctggaagaaaatgcacagaacttcaaggatgtgtgggactataataaaagacataacattagtatcgttggaattccagaaaaagaggagaaaaaggatgagactgaaaaagtattcaaagaaattatggctaaaactgtctcagatttggcaaaacttacaaattcaagaagcaaaacaaatcccaagcaggataaacccaaagcaaagaaattcattccaagacacat
>gene=chr20_2548142-2549142; species=bosTau
gacaaagattttaaagaaatcatcataaaaatgtttcactgagcagttatgaacatacaaaacaaataaagaaat-agtctcagaaaatgaatagaagatataaaagagaggaactggaaattttagaaat-aaaaaatacagtaactaaaaatttt---------tgaatgggctcaacagcagaatggagaaaactgagtagattatcag------tgaaggtagaacaagacagatcactcaatctgaacaatagcaagaaaacagcctgggggaaagtgaatagagcctcagggacatgtaggattattttaaaaaatctaaccttggtatctccggagtttcagaacat----------agagtggggctggaaaagtcttcaaatatataaggactgaaaaattttcaaatttgacaaaacttaagtattcaagaagttaaacaaaaccccagtaagataaatccaaagt-----aatccatgctcatacatat
>gene=chr20_2548142-2549142; species=calJac
--------------------------------------------------------------------------------------------------------------------------------------------------------------------------------------------------------------------------------------------------------------------------------------------------------------------------------------------------------------------------------------------------------------------------------------------------------------------------------------------------------------------
>gene=chr20_2548142-2549142; species=canFam
---aaagattttaaagaaactatcataaaagtgcttccctgagcaattatgaacacatgaaactaatgaagaaa--agtctaacaaaagaaatagaagatctaaaaaagaacaactagaaattttagaaGT---------------------------------------------------------------------------------------------------------------------------------------------------------------------------------------------------------------------------------------------------------------------------------------------------------------------------------------------------------------------------------
>gene=chr20_2548142-2549142; species=equCab
gacaaagattttaaagaagctaccataaaaatgcttcagtgagcaattatgaatgtgtgaaacagaggaagaaataagtctcagaagagatatagaagatataaaaaagaacaactggaaattttacaagt-aaaaaatacagtaactaaaa---ttaaaactcagtgaatgagctcaacagtagaatggagataacagagtaaagaaatagtgaagttgaagatagaacaagagaaattacccaatctgagcaatggagagaaaatagtctgggaaaaagtaaacagagactcagggacatgtgggactataataaataatccaacattagtgtcttcggagtcctagaagaagagataaaagaggatggggctgaaaaagtcttcgaagaaacaaggactgaaaatttctcaaatttggcaaaacgtacagattcaagaagctaaacaaactccaaacatgataaacccaaagt-----aatccatgtccagatacac
>gene=chr20_2548142-2549142; species=gorGor
gacaaaggttttaaagcaaccatcataaaaatgctccaacgagcaattgtgaacgcatgaaacaaatgaaaaaaa-aatctcagaaaaaaaatagaagctataaagaggaacaactggaaattttagaagtaaaaaaatacaataactgaaatttttaaaactcagtgagtgggctcaacaactgaatgaagagaacagagtaaaaactcagtgaacttggagatagaacaagagaaattacccagtctaaactatagagagaaaatagcctggaaaaaaatgcacagaacttcaaggatgtgtgggactataataaaagacataacattagtatcgttggaattccagaaaaagaggagaaaaagggtgagactgaaaaagtattcaaagaaattatggctaaaactgtctcagatttggcaaaacttacagattcaagaagcaaaacaaatcccaaacaggataaacccaaagcaaagaaattcattccaagacacat
>gene=chr20_2548142-2549142; species=panTro
gacaaaggttttaaagcaaccatcataaaaatgcttcaacgagcaattgtgaacgcatgaaacaaatgaaaaaaacagtctcagaaaaaaaatagaagctataaagaggaacaactggaaattttagaagtaaaaaaatacaataactgaaatttttaaaactcagtgagtgggctcaacaacagaatgaagagaacagagtaaaaactcagtgaacttggagatagaacaagagaaattacccagtctaaactacagagagaaaatagcctggaaaaaaatgcacagaacttcaaggatgtgtgggactataataaaagacataacattagtattgttggaattccagaaaaagaggagaaaaaggatgagacagaaaaagtattcaaagaaattatggctaaaactgtctcagatttggcaaaacttacaaattcaagaagcaaaacaaatcccaaacaggataaacccaaagcaaagaaattcattccaagacacat
>gene=chr20_2548142-2549142; species=papHam
gacaaaggtcttaaagcaaccatcataaaaatgcttcaacgagcaattgtgaacacatgaaacaaatgaacaaaacagtttcagaaaaaaaaaagaaattataaagaggaacaactggaaattttagaagtaaaaaaatacaataactgaaatgtttaaaactcaatgagtgggctcaacaacagaatgaagagaacagagtaaaaactcagtgaacttggagatagaacaagagaaattactcagtctaaacaataaagagaaaatagcctggaaaaaaatgcacagaacttcaaggatgtgtgggactataataaaagacctaacgttagtatcgttggaattccagaaaaagaggaaaaaaagagtgagactgaaaaagtattcaaggaaattatggctaaaa-tgtctcagatttggcaaaacttacagattgaagaagcaaaacaaatcccaaacaggataaacccaaagcaaagaaattcattccaagacacat
>gene=chr20_2548142-2549142; species=ponAbe
gacaaaggttttaaagcaaccatcataaaaatgcttcaatgagcaattgtgaacacatgaaacaaatgaaaaaaacagtctcag-aaaaaaatagaagatataaagagggaaaactggaaattttagaagtaaaaaaatacaataactgagatttttaaaactcagtgagtgggctcaacaacagaatgaagagaacagagtaaaaactcagtgaacttggagatagaacaagagaaattacccagtctaaacaatagagagaaaatagcctggaaaaaaatgcacagaacttcaaggatgtgtgggactataataaaagacataacattagtatcgttggaattccagaaaaagaggagaaaaagagtgagactgaaaaagtattcaaagaaattatggctaaaactgtctcagatttggcaaaacttacagattcaagaagcaaaacaaatcccaaacaggagaaacccaaagcaaagaaattcattccaagacacat
>gene=chr20_2548142-2549142; species=rheMac
gacaaaggtcttaaagcaaccatcataaaaatgcttcaacgagcaattgtgaacacatgaaacaaatgaacaaaacagtctcagaaaaaaaatagaaattataaagaggaaca---------------------------------------------------------------------------------------------------------------------------------------------------------------------------------------------------------------------------------------------------------------------------------------------------------------------------------------------------------------------------------------------------
>gene=chr20_2637377-2638377; species=hg19
CTCTCTTTGGGCTGACAGGCTTTGTCACCCACACACATCCAGAGGTGCCCACGAGTGTATTCGGGGAGAAGCTTCGAGAACAAGTTGAAGAGCGACTGTCCTTCTATGAGACTGGAGAGATACCACGAAAGAATCTGGATGTCATGAAGGAAGCAATGGTTCAGGTCAGTTGGGCTTTGCTGGGTGTGGAGTGGCATAGCTAGCTGTTGGAGGTGATGAACTGTCTGAGCCTGACCTTGTAGAATGGAGGCAAAAAAACTGATTTAATGAGCCTGATCCAATAAAGCCAGAAAGGAGTCCTCAGAGCACCAGAAGTCTTCAGGCCCTTTTAGCACTTTTCTTTGACCAGGCAGAGGAAGCGGCTGCTGAGATTACTAGGAAGCTGGAGAAACAGGAGAAGAAACGCTTAAAGAAGGAAAAGAAACGGCTGGCTGCACTTGCCCTCGCGTCTTCAGAAAACAGCAGTAGTACTCCAGAGGAGTGTGAGGTCAGTAGGCAGC
>gene=chr20_2637377-2638377; species=bosTau
GTCCTTCTGGGCTGATGTGCTTTTTTATA-AAACACATCCAGAGGTGCCCACCAGTGTTTTTGGGGAGAAGCTTCGAGAACAAGTTGAGGAGCGGCTGTCCTTCTATGAGACTGGAGAGATTCCCCGAAAGAATCTGGATGTCATGAAGGAGGCAATGGTTCAGGTCAGTTGGGTCAGGTCAGGTGGGGTAAATAAGAGTTGGCTGTTGGAGGTGATGAACTGTCTTACCCTGACCATGAAGTGTGGAGGCAAAAAAACTGATTTAATGAGCCTGATCCAACAAAACCATGAGAGAGA-CCTAGGGAACCAGAAGTCTTCAAGCATTTTCAGCATCTTTCTTTGGCCAGGCAGAGGAAGCGGCTGCTGAGATTACTAGGAAGCTCGAGAAACAGGAGAAGAAACGCTTGAAGAAGGAAAAGAAAAGGCTGGCTGCGATTGCCCTGGCTTCTTCAGAAAATAGC---AGTGCCCCGGAGGAGTGTGAGGTCAGTAGTAAA-
>gene=chr20_2637377-2638377; species=calJac
---------------------------------------------------------TATTGGGGGGGAAACTTCGAGAACAAGTGGAAGAGCGACTGTCTTTCTATGAAACTGGAGAGATTCCACGAAAGAATCTGGATGTCATGAAGGAAGCGGTGGTTGAGGTCAGTTGGGCTTTGCTGGGTGTGGGGAGGCATAGCTGGCTGTTGGAGTTGATGAACTGTCTGAGCCTGACCTTGCGGAGTGGAGGCAAAAAAACTGATTTAATGAGCCTGATCCAATAAAGCCAGAAAGGAGTCCTCAGAGCACCAGAGGTCTTCAGGCCCTTTTAGCACTTCTCTTTGACCAGGCAGAGGAAGCGGCTGCTGAGATTACGAGGAAGCTGGAGAAACAGGAGAAGAAACGCTTAAAGAAGGAAAAGAAACGGCTGGCTGCACTTGCCCTCGCATCTTCAGAAAACAGCAGTAGTACTCCAGAGGAGTGTGAGGTCAGTAGGCAGC
>gene=chr20_2637377-2638377; species=canFam
GTCCTTT-GGGCTGACAGGTTTTGTTACACGCACACATCCAGAGGTACCCACAAGTGTATTTGGGGAGAAGCTTCGAGAGCAAGTTGAGGAGCGGCTATCCTTCTATGAGACAGGAGAGATTCCACGAAAGAATCTGGATGTCATGAAGGAGGCAATGGTTCAGGTCAGTTGGACTTGCTGGGGTGAGAGAGACCAAAGCTGGCTGTTGGAGGTGATGAACAGGCTTAGCCTGACTTTGTAGAGTGGAGGC-AAAAAACTGATTTAATGAGCCTGATCCAATGAAGCCAGAAGGGAGG-TCTGGAGATACTGCAGTCTTTGGGGCCTTTCATTACCTTTCTTTGGCCAGGCAGAAGAAGCGGCTGCTGAGATGGCTAGAAAGTTGGAGAAGCAGGAGAAGAAACGCTTGAAGAAGGAGAAGAAACGGCTAGCCGCCCTTGCCCTTGCATCTTCAGAAAA---CAGTAGTACCCCAGAGGAGTATGAGGTCAGTAGGCAGG
>gene=chr20_2637377-2638377; species=equCab
GCCCTTTAGGGCTGACAGGCTTTGTTACACACACACATCCAGAGGTCCCCACAAGTGTATTTGGGGAGAAGCTTCGAGAACAAGTCGAGGAGCGGCTGTCCTTTTATGAGACTGGAGAGATTCCACGAAAGAATCTGGATGTCATGAAGGAGGCAATGGTTCAGGTCAGTTGGGCTTCACTAGGTGGGGGAGACCATAGCTGGCTGTTGGAGGTGATGAGCTGTCTTAGCCTGACCTGGTAGAGTGGAGGC-AAAAAACTGATTTAATGAGCCTGATCCAGTAAAGCCAGAAGGGAGA-CCTGGAGAGCCGCAGGTCTGGAGAACTTTTTAGCACTTTTCTTTGGCCAGGCAGAGGAAGCGGCTGCTGAGATTACCAGGAAGCTGGAGAAACAGGAGAAGAAACGCTTGAAGAAGGAAAAGAAACGCCTGGCTGCAATTGCCCTTGCATCTTCAGAAAACAGCAGCAGTACCCCGGAGGAGTGTGAGGTCAGTAGGCAGG
>gene=chr20_2637377-2638377; species=gorGor
CTCTCTTTGGGCTGACAGGCTTTGTCACCCACACACATCCAGAGGTGCCCACGAGTGTATTCGGGGAGAAGCTTCGAGAACAAGTTGAAGAGCGACTGTCCTTCTATGAGACTGGAGAGATACCACGAAAGAATCTGGATGTCATGA-----------------------------------------------------------------------------------------------------------------------------------------------------------------------------------------------------------------------------------------------------------------------------------------------------------------------------------------------------------------
>gene=chr20_2637377-2638377; species=panTro
CTCTCTTTGGGCTGACAGGCTTTGTCACCCACACACATCCAGAGGTGCCCACGAGTGTATTCGGGGAGAAGCTTCGAGAACAAGTTGAAGAGCGACTGTCCTTCTATGAGACTGGAGAGATACCACGAAAGAATCTGGATGTCATGAAGGAAGCAATGGTTCAGGTCAGTTGGGCTTTGCTGGGTGTGGAGTGGCATAGCTAGCTGTTGGAGGTGATGAACTGTCTGAGCCTGACCTTGTAGAATGGAGGCAAAAAAACTGATTTAATGAGCCTGATCCAATAAAGCCAGAAAGGAGTCCTCAGAGCACCAGAAGTCTTCAGGCCCTTTTAGCACTTTTCTTTGACCAGGCAGAGGAAGCGGCTGCTGAGATTACTAGGAAGCTGGAGAAACAGGAGAAGAAACGCTTAAAGAAGGAAAAGAAACGGCTGGCTGCACTTGCCCTCGCGTCTTCAGAAAACAGCAGTAGTACTCCAGAGGAGTGTGAGGTCAGTAGGCAGC
>gene=chr20_2637377-2638377; species=papHam
TTCTCTTTGGGCTGACAGGCTTTGTTACTCACGCACATCCAGAGGTGCCCACGAGTGTATTTGGGGAGAAGCTTCGAGAACAAGTTGAAGAGCGACTGTCCTTCTATGAGACTGGAGAGATACCACGAAAGAATCTGGATGTCATGAAGGAAGCAATGGTTCAGGTTAGTTGGGCTTTGCTGGGCGTGGAGAGGCATAGCTAGCTGTTGGAGGTGATGAACTGTCTGAGCCTGACCTCGTAGAGTGGAGGCAAAAAAACTGATTTAATGAGCCTGATCCAATAATGCCAGAAAGGAGTCCTCAGAGCACCAGAGGTCTTCAGGCTCTTTTAGCACTTTTCTTTGACCAGGCAGAGGAAGCGGCTGCTGAGATTACTAGGAAGCTGGAGAAACAGGAGAAGAAACGCTTAAAGAAGGAAAAGAAACGGCTGGCTGCACTTGCCCTCGCATCTTCAGAAAACAGCAGTAGTACTCCAGAGGAGTGTGAGGTCAGTAGGCAGC
>gene=chr20_2637377-2638377; species=ponAbe
GTCTCTTTGGGCTGACAGGCTTTGTCACCCACACACATCCAGAGGTGCCCACGAGTGTATTTGGCGAGAAGCTTCGAGAACAAGTTGAAGAGCGACTGTCCTTCTATGAGACTGGAGAGATACCACGAAAGAATCTGGATGTCATGAAGGAAGCAATGGTTCAGGTCAGTTGGGCTTTGCTGGGTGTGGAGTGGCATAGCTAGCTGTTGGAGGTGATGAACTGTCTGAGCCTGACCTTGTAGAATGGAGGCAAAAAAACTGATTTAATGAGCCTGATCCAATAAAGCCAGAAAGGAGTCCTCAGAGCACCAGAGGTCTTCAGGCCCTTTTAGCACTTTTCTTTGACCAGGCAGAGGAAGCGGCTGCTGAGATTACTAGGAAGCTGGAGAAACAGGAGAAGAAACGCTTAAAGAAGGAAAAGAAACGGCTGGCTGCACTTGCCCTTGCATCTTCAGAAAACAGCAGTAGTACTCCAGAGGAGTGTGAGGTCAGTAGGCAGC
>gene=chr20_2637377-2638377; species=rheMac
TTCTCTTTGGGCTGACAGGCTTTGTTACTCACGCACATCCAGAGGTGCCCACGAGTGTATTTGGGGAGAAGCTTCGAGAACAAGTTGAAGAGCGACTGTCCTTCTATGAGACTGGAGAGATACCACGAAAGAATCTGGATGTCATGAAGGAAGCAATGGTTCAGGTTAGTTGGGCTTTGCTGGGTGTGGAGAGGCATAGCTAGCTGTTGGAGGTGATGAACTGTCTGAGCCTGACCTCGTAGAGTGGAGGCAAAAAAACTGATTTAATGAGCCTGATCCAATAATGCCAGAAAGGAGTCCTCAGAGCACCAAAGGCCTTCAGGCCCTTTTAGCACTTTTCTTTGACCAGGCGGAGGAAGCGGCTGCTGAGATTACTAGGAAGCTGGAGAAACAGGAGAAGAAACGCTTAAAGAAGGAAAAGAAACGGCTGGCTGCACTTGCCCTCGCATCTTCAGAAAACAGCAGTAGTACTCCAGAGGAGTGTGAGGTCAGTAGGCAGC
>gene=chr20_2817254-2818254; species=hg19
ACCAAACTCACCAACTCATCCTTCCACCCCAAATCAACTCTCCCTTTTCATGGCCCTAACTTCTGTAGCTCCAAATTGGATTTCAAAGGCCTAAGCCATCAAAACTAGCCTTACAACCTTCAGGGCATCCCATCATTTGCTGGGGATCAATTATTACATCTAAACAAGAAAATGGGGATGTTTAACCAAAATCTGTATTCACCTCCCTGATGCTCCAACTCCTGGCTACCAAGTGTTACAGGTCTGTCTCTATGATATTCCTGGACTCTCTGTGCCCCCACATCCTCTTGTGCTGCCATAATCGGCCTTCTAACATGACTCGTGCCTCCcattcaacaaatacaattctgttgatactgtgtacagggaaattgtgctagacactggggctgaaaggggtgagtcgtcaacaagtgcagcaggaaacttgccctttaaggacacgatgcaggggagaagcagccatggagacaatcagccatGGTGCCCTCTTTGTGTGC
>gene=chr20_2817254-2818254; species=bosTau
ATCAAACTCACCAACTCATCCTTCCACC------TAACTGTTCCTTTTGATGTTGCT-ATTTCTGTGGCTCCAAATTGAGTTCAGAAGACCTGAGACACAAAAACTAGCCTTACAACCTTTAGAGGATCCCTTTCTCTGTTAAGGATCAGTTTTC-CAACT----AAAGAAATTGGATTATATGATCAAGGTCCTAATTCATTTTCCTGATATTCCAACTCCAGGCTA----------AAAGT----------GACACTCTTGGCCATTC--TGCCCTCACATCCTCCAGTGCTACT----ACAGCCTTCTAACATGACTCACGTCTCCAattcaataaacaccatcctgcaggtactatatacacagcaattgtgctagatactggggctgaaagggatgagttattaacaagtgaggcaggtactttacccttgcaggacatgatccagggcagaagcagacatgga-acaataaaccatgacgtcccctttaaaacc
>gene=chr20_2817254-2818254; species=calJac
ACCAAACTCAGTGACTCATCCTCCTACCCCAAATCAACTCCCCCTTTTCATGGCCCTAACTTCTATAGCTCCAAATTGGATTTCAAAGGCCTAAGCCATCACAACTAGCCTTACAACCTTTAGGACATCCCTTCATTTGCTGGGGATCAATCCTCACATTGAAACAAGAAAATTGAGATGTTTAACCAAAATCTGAATTCACCTCCCTGATGCTCCAACTCCTGGCTGTCAAGTGCTACAGATTTGTCTCTATGATATTCTTGGACCCTCTGTGCCCCCACATCCTCTTGT------ACAAAAGGCC-TCTAATGTGATTCGTGCCTCCcattcaacaaatactat--tgttgataccgtgtacagggcaattgtgctagacactggggCTGAAAGGTGTGAGTCGTCAACTAGTGCAGCAGAAAGTCTGCTCTTTAAGGACATGATGCA---GAGAAGCAGCCATGGAGACAATCAGCCATGGTGCCCCCTTTGTGTGC
>gene=chr20_2817254-2818254; species=canFam
ACCTAATTCACCAGCACGTCCTCCTACC------CAACTCTTCCTTTTCACATTCCT-ATTTCTGGACCTCCAAACTAGGTTCAGAAGACCTAAGCTACCAAAACTATCCTTATAACCATTAGAGCATCCCTCCCTTTGCTGGAGACTGG--TTCTCATCT----AAGGAAACTGAATTACATAACCAAAGACCTAAAGCACCTTCCCAATGCTCCAACTCTTGGCTACCAAATCCT---AGTTTACCTCTATAGCATTCCTGGCCTTTCTGTGCCCTTATACCCTCTACTGCTGTTACAAACAGCCTTCTAATACGACTTGTGTCCCCAactcaacaaacactatactggaggtacgatggacacggcaattgtgctagacaccagggccgaaagagatgagctgggaaca----aggtaagaaccttgccctatgaggacatgatccagggggaaagcagacatggagacaatCAGCTACCATGTTCCTTTTGAGAGC
>gene=chr20_2817254-2818254; species=equCab
ACCAAAGTCACCAACTCATCCTCCCACC------CAACGCTTTGTTTTGATGTCCCT-ACTCCTGTAGCTCcaaactggattcagaagacctgagccaccagaactagccttacaacctttagagcatcccttcctttgctggggatcagttctctcatct----aaggaaattggattatataatcaaagtccTAATTCACCTCCATGAAGCTCCAACTCCTGGCTACCGAGTCCCAGAAGTCCACTTCTAGGACATCCCTGGCCTTTCTGTGTCCCCACACCCTCTAGTGCTGCTACAAACAGCCTTGTAACGTGACTTGTGTCTCTGatgcaacaaacactatcccgtaggtgttatgtacacagcagttgtgctagacactgggatcaaaaggggtaagctctcaacaagtgaggtgggaactttgccctttgagaacatgacccagtggggaagtagacatggaaacaatcagccacaacacccactttgtgagg
>gene=chr20_2817254-2818254; species=gorGor
ATCAAACTCACCAACTCATCCTTCCACCCC-AACCAACTCTCCCTTTTCATGGCCCTAACTTCTGTAGCTCCAAATTGGATTTCAAAGGCCTAAGCCATCAAAACTAGCCTTACAACCTTCAGGGCATCCTATCATTTGCTGGGGATCAATTATTACATCTAAACaagaaaaTGGGGATGTTTAACCAAAATCTGTATTCACCTCCCTGATGCTCCAACTCCTGGCTACCAAGTGTTACAGGTCTGTCTCTATGATATTCCTGGACTCTCTGTGCCCCCACATCCTCTTGTGCTGCCATAATCGGCCTTCTAACATGACTCGTGCCTCCCATTCAACAAATACAATTCTGTTGATACTGTGTACAGGGAAATTGTGCTGGACACTGGGGCTGAAAGGGGTGAGTCGTCAACAAGTGCAGCAGGAAACTTGCCCTTTAAGGACACGATGCAGGGGAGAAGCAGCCATGGAGACAATCAGCCATGGTGCCCTCTTTGTGTGC
>gene=chr20_2817254-2818254; species=panTro
ACCAAACTCACCAACTCATCCTTCCACCCCAAATCAACTCTCCCTTTTCATGGCCCTAACTTCTGTAGCTCCAAATTGGATTTCAAAGGCCTAAGCCATCAAAACTAGCCTTACAACCTTCAGGGCATCCCATCATTTGCTGGGGATCAATTATTACATCTAAACAAGAAAACGGGGATGTTTAACCAAAATCTGTATTCACCTCCCTGATGCTCCAACTCCTGGCTACCAAGTGTTACAGGTCTGTCTCTATGATATTCCTGGACTCTCTGTGCCCCCACATCCTCTTGTGCTGCCATAATCGGCCTTCTAACATGACTCGTGCCTCCcattcaacaaatacaattctgttgatcctgtgtacagggaaattgtgctagacactggggCTGAAAGGGGTGAGTCGTCAACAAGTGCAGCAGGAAACTTGCCCTTTAAGGACACGATGCAGGGGAGAAGCAGCCATGGAGACAATCAGCCACGGTGCCCTCTTTGTGTGC
>gene=chr20_2817254-2818254; species=papHam
ACCAAACTTACCGACTCATCCTCCCACCCCAAATCAACTCTCCCTTTTCATGGCCCTAACTTCTATAGCTCCCAATTGGATTTCAAAGGCCTAAGCCATCAAAACTAGCCTTACAACCTTCAGAGCATCCCGTCATTTGCTGGGGATTAATTATTACATCTAAACAAGAAAATTGGGATGTTTAACTAAAATCTGAATTCACTTCCCTGATGCTCCAA-TCCTGGCTACCAAGTGCTACAGGTCTGT-TCTACGATATTCTTGGATTCTTTGCACCCCCACATCCTCTTGTGCTGCTACAATCAGCCTTCTAACATGACTCGTGCCTCCcattcaacaaatacaattctgttgatactgtgtacagggaaattgtgctagacactggggctgaaaggggtgaGTTGTCAACAAGGGCAGCAGGAAACTTGCCCTTTAAGGACATGATGCAGAGGAGAAGCAGCCATGGAGACAATCAGCCACGGTGCCCCCTTTGTGTGC
>gene=chr20_2817254-2818254; species=ponAbe
ACCAAACTCACCAACTCATCCTTCCACCCCAAATCAACTCTGCCTTTTCATGGCCCTAACTTCTGTAGCTCCAAATTGGATTTCAAAGGCCTAAGCCATCAAAACTAGCCTTACAACCTTCAGAGCATCCCATCATTTGCTGGGGATCAATTATTACATCTAAACAAGAAAATGGGGATGTTTAACCAAAATCTGAATTCACCTCCCTGATGCTCCAACTCCTGGCTACCAAGTGTTACAGGTCTGTCTCTACGATATTCCTGGACTCTCTGTGCCCCCACATCCACTTGTGCCGCCATAATCGGCCTTCTAACATGACTTGTGCCTCCcattcaacaaatacaattctgttgatactgtgtacagggaaattgtgctagacactggggCTGAAAGGGGTGAGTCGTCAACAAGTGCAGCAGGAAACTTGCCCTTTAAGGACATGATGCAGGGGAGAAGCAGCCATGGAGACAATCAGCCACGGTGCCCTCTTTGTGTGC
>gene=chr20_2817254-2818254; species=rheMac
ACCAAACTTACCGACTCATCCTCCCACCCCAAATCAACTCTCCCTTTTCATGGCTCTAACTTCTATAGCTCCAAATTGGATTTCAAAGGCCTAAGCCATCAAAACTAGCCTTACAACCTTCAGAGCATCCCGTCATTTGCTGGGGATTAATTATTACATCTAAACAAGAAAATTGGGATGTTTAACTAAAATCTGAATTCACTTCCCTGATGCTCCAACTCCTGCCTACCAAGTGCTACAGGTCTGT-TCTACGATATTCTTGGATTCTCTGCACCCCCACATCCTCTTGTGCTGCTACAATCGGCCTTCTAACATGACTCGTGCCTCCcatttaacaaatacaattctgttgatactgtgtacagggaaattgtgctagacactggggCTGAAAGGGGTGAGTTGTCAACAAGGGCAGCAGGAAACTTGCCCTTTAAGGACATGATGCAGAGGAGAAGCAGCCATGGAGACAATCAGCCACGGTGCCCCCTTTGTGTGC
>gene=chr20_2865293-2866293; species=hg19
tttttacaatcccagcagcagtgtatgagtgtatcagtttctccatatccttgtcaacacttgttgttttttttaactgtagccatcctagtaggtgtaaagtggtattgcattatgttttaatttgcatttccttaatgactcatgatCTGACTGTGATTTTGTTGcatctataaaattctcataatttgacacatgaaaaccttagaaacaattttgtaacctaataaaaatctccaaatgTGTTTCTAAAAACATTTCCAGATGATctaatgaagtaaagaatctaggcattggtcaccagtggctgttaaaaccaTTAGGGAACTTTATAATAAAGGGATCAGTGTGACAATCTTCTGATCAATCATAACATCTCTAAAATTGGGACAACCAAATCTTATATTCTTTCTATGTGATACTAGGAAGAACATATCATTCATGAAATAGTCTTGCTTGCCCCAACAAACAGAGTCAAACCTTCCTCTGATTAGTGTAGA
>gene=chr20_2865293-2866293; species=bosTau
attttacattcccagtagcagtgcactaggtttccagtttttccacatcctcaccaacatttattat--tctttgacta--------ttagt-gatgtgaagtaataccttattgtgttttgatttgcatttccttggtgactCTT---TTCATTGTGATTTTGTTGCAGCCATAAAACTCTCATATTTTTACACATGAAGAACTTGGAAACAAATTTCTTACATGATAAACATACTCAAATATATTTCT-GAAAATTTTCCAGATGAGCTAATGAAATAAAGCACCTTGGCATTGATCATCAGCTGCTATTAAAACCAGTTGGGAACTTTATAATAGAAGGATCA----GATAGTCTTCTAATCAGTCTTAACATCTCTAAAATGGGTACAACCAAACTTTATGTTCCTCTGATGTGAGACTAgaaaaaatacaccattcatgaaatattcttt----ctctgc----------caaacctgactcaaattaacctaga
>gene=chr20_2865293-2866293; species=calJac
-------------------------------TATcagtttctacatatccttgtcaacacttgttattgtttttaactgtagccattctagtatatgtaaaatggtattgcattatgttttaatttgcgtttctttaatgactcatgatCTCACTGTGATTTTGTTAcatctataaaattatcataattttacacatgaaaaacttggaaacaattttataacctaataaaaatctccaaatgTGTTTCTGAAAACATTTCCAGATGATGTAATGAAATAAAGGACCTAGACATTGATCACTAAGAGCTGTTAAAACCATTAGGGAACTTTATAATAAAGGGGTCAGTCTGACAATCTTCTGGTCAATCATAACATCTCTAAACTTGGGAGAACCAAATTTTATATTCTTCCTATGTGATAATAGGAAGAGCatatcattcatgaaatagtcttgcttgccccaacaaactgagtcaaacctgactctgattagtctaga
>gene=chr20_2865293-2866293; species=canFam
---------------------------------------------------------------------tttttgattatagctatcttagtgggtgtgaagtggtatctcattgtgttttgatttgcatttccctgatgactcatgatCTCATTGTTATTTTGTTAcacctataaaactctcataattttacaaatgaaaaacttggaaacaagtttgttacctgataaaaatctccaaatgTGTTTCT-AAAAAATTTCCAGGTGATCTAATGAAATAAAAGACCTAGAGATTGATCATCATTGGTTGTTAAAGCCATTAGGGAATTTTATAATAGAAGGATAGGACTGACAATCTTCTGATCAATTATATCATCTTCATAATGGATACCAGTAAACCTTTTGTTCCTCTTGTGTGGTACTAGgaaaaatataccattcatgaaatactctcc----ctcctacaaaattcatcaagccagactctt----atctaga
>gene=chr20_2865293-2866293; species=equCab
attttacattctaagcagcaatgcacaagggttccagttgctccacatccttaccaacacttgttat--tttttggttatagccgtcttagtgggtgtgaagtcgtatctcattgtgttttgatttgtatttccctaatgactcatgaGCTCATTGTGATTTTGTTGTacctctaaaactctcataattttatgcatgaaaaacttggaaacaaatttgttacctggtaaaaatctccaaatgTATTTCTAAAAAAAATTCCAAGTGGTctaatgaaataaaggacctaggcattgatcatcagtgactgttaaAACAATTAGGGAAGTTTATAATAGAAGGATCAGACTGACAACCTTCTGATCAATCATAACCTCTCTAAAATGGATACAACCAAACCTTATGTTCCTCTGATGTTGTACTAggaaaaatacactgttcattaaatattcttg----cccctcctaaatcaatcaaacctgagtctgattaatctaga
>gene=chr20_2865293-2866293; species=gorGor
--------------------------------------------------------------------------------------------------------------------------------ATTTCCTTAATGACTCATGATCTCACTGTGATTTTGTTGCATCTATAAAATTCTCATAATTTTACACATGAAAAACTTAG-------------------TAAAAATCTCCAAATGTGTTTCTAAAAACATTTCCAGATGATctaatgaaataaagaatctaggcattggtcaccagtggctgttaaaaccaTTAGGGAACTTTATAATAAAGGGATCAGTGTGACAATCTTCTGATCAATCATAACATCTCTAAAATTGGGACAACCAAATCTTATATTCTTTCTATGTGATACTAGGAAGAACATATCATTCATGAAATAGTCTTGCTTGCCCCAACAAACAGAGTCAAACCTTCCTCTGATTAGTGTAGA
>gene=chr20_2865293-2866293; species=panTro
tttttacaatcccagcagcagtgtatgagtgtatcagtttctccatatccttgtcaacacttgttgttttttttaactgtagccatcctagtaggtgtaaagtggtattgcattatgttttaatttgcatttccttaatgactcatgatCTCACTGTGATTTTGTTGcatctataaaattctcataattttacacatgaaaaccttagaaacaattttgtaacctaataaaaatctccaaatgTGTTTCTAAAAACATTTCCAGATGATctaatgaagtaaagaatctaggcattggtcaccagtggctgttaaaaccaTTAGGGAACTTTATAATAAAGGGATCAGTGTGACAATCTTCTGATCAATCATAACATCTCTAAAATTGGGACAACCAAATCTTATATTCTTTCTATGTGATACTAGGAAGAACATATCATTCATGAAATAGTCTTGCTTGCCCCAACAAACAGAGTCAAACCTTCCTCTGATTAGTGTAGA
>gene=chr20_2865293-2866293; species=papHam
tttttacaatcccagtagcaatgtatgagtgtatcagtttctccctatccttgtcgacacttgttattgtttttaattgtagccatcctagtagatataaagtggtattgcattatgtttgaatttgcgtttccttaatgactcatgatCTCACTGTGATTTTGTTGcatctataaaattctcgtaattttacacatgaaaaacttagaaacgattttgtaacctaataaaaatttccaaatgTGTTGCTGAAAACATTTCCAGATGATctaatgaaataaagaatctaggcactgatcaccagtggctgttaaAACCGTTAGGGAACT----------------------------------------ATAACATCTCTAAAATTGGGACAACCAAATCTTATATTCTTTCTATGTGATACTAGGAAGAACatatcattcatggaatagtcttgcttgccccaacaaactgagtcaaaccttcttctgattagtgtaga
>gene=chr20_2865293-2866293; species=ponAbe
------------------------------------------------------------------------------------------------------------------------------------------------------------------------------aaaattctcataattttacacatgaaaaacttagaaacaattttgtaacctgataaaaatctccaaatgTGTTTCTAAAAACATTTCCAGATGATctaatgaaataaagaatctaggcattgatcaccagtggctgttaaaaccaTTAGGGAACTTTATAATAAAGGGATCAGTCTGACAATCTTCTGATCAATCATAACATCTCTAAAATTGGGACAACCAAATCTTATATTCTTTCTGTGTGATACTGGGAAGAACATATCATTCATGAAGTAGTCTTGCTTGCCCCAACAAACAGAGTCAAACCTTCCTCTGATTAGTGTAGA
>gene=chr20_2865293-2866293; species=rheMac
--------------------------------------------------------------------------------------------------------------------------------------------------------------------------------------------------------------------------------------------------------------------------------------------------------------------------------------------------------------------------------------------------------------------------------------------------------------------------------------------------------------------
>gene=chr20_2985445-2986445; species=hg19
CTATACTTACATAACAGAAAGGGCATTCTGCCCCCTGAGGATTCTTGTGTTGTTGAACTCTAAGGAGCTTGTGGCTGTTTCGGGGGAGAGGAGCATTCTCTGTGTTAGGCTGCAGGTATTCACCTGGGCCCATGTTTTTCCCCCCAGGAAAAGGTAGAACATGCTACCAGGTCAGGGTTTGGTGCAGCAGTTTGCATGTTTGATGTTTATCCCTGCTAATAATTCCTCTAATTTCTCTTAACCTTTCAGGCTCTCCCTGCATGTCCTATCCAGGCCACCTGTGAGGCTGCTTCCAAGGAGGAAAACAAGGAAAAAAATCGATATGTAAACATCTTGCCTTGTGAGTGTCTTTAGTGTTTCTTGGGATGTAACCTGAAATTACATCTCTGGAGGGATTTTCTGAAGATGGAAAGAATCTTGCAATTGGGCACAGCAGGGTGAATAACAAGAGTGCGTTCATGGCAGTACTcagtggctcatacctgtaatcccagaacttt
>gene=chr20_2985445-2986445; species=bosTau
---TGCTTATATAATGGAAAGGGCATTCAGCCCTCTGGGCATTC----------GGACTCTACGTAGCTTAGAGCTATTT-AGAAAAGAGGTGCGCTGTCTTTATTAGGCTGTAGCAATTCATGTGGGCATATTTTTTTCTCCCCAAGAAAAGGTAGAACTTGCTGCCAGGTCAGAGTATGGTGCAGCAGTTTACATGCCTGGTACTTATCCCTATGAATAACTCTTGTAATTTCTCTTAACCTTTTAGGCTCTTCCTGCTTGTCCTATCCAGGCCACCTGTGAAGCTGCCTCCAAGGAGGAGAACAAGGAAAAAAATCGATACGTAAACATCTTGCCTTGTGAG----TGTAGGGTTTCTTGGGATACAAACTGAAACTGCATCTGTAGCCAGGTTTTCTGAGGATAGAAGGAATCTGGTGATTGATCATGGGAAGACAAGTAATAAGAAT---------------------------------------GAAAACTTT
>gene=chr20_2985445-2986445; species=calJac
CTGTGCTTAAATACCAGAAAGGGCATTCTGCCCCATAAGGATTCTAGTGTTGTTAAACTCTAAGGAGCTTGTGGTTGTTTAGCGGGGTAGTTTCATCCTCTGTATTAGGCTGCAGGTATTTACCTGGGCCTCTGTTTTTACCCCCAGGAAAAGGTAGAACATGCTACCAGGTCAGGGTTTGGTACAGCAGTTTGCATG-------TTTATCCCTGCTAATAATTCCTCTAATTTCTCTTAACCTTTCAGGCTCTCCCTGCTTGTCCTATCCAGGCCACCTGTGAGGCTGCTTCCAAGGAGGAAAACAAGGAAAAAAATCGATATGTAAACATCTTGCCTTGTGAGTGTCTTTAGTGCTTTTTGGGATGTAACCTGAAATTACATCTCTAGAGGGATTTTCTGAGGATGGAAAGAATCTTGCAATTGGGCACAGCAGGATGGATAACAAGAGTGGGTTCATggcaggactcagtcgcttatacatgtaatcccagaacttt
>gene=chr20_2985445-2986445; species=canFam
CTGCACTTATATAACAGGAAGGGCATTCTGCCTCCTGGGGATTCTTG--GTGTTAAACTCCAGGAAGCTTGCGGCTATTT-AGAAGAGAG----CCTCTCTGTGTTAGGCT-CAGGTGTTCACCTGGGCCCATTTTTTTCCCCCCAAGTAAGGGTAGAACTTGCTGTTAGATCAAGGGATGGTGGAGCATTTTGCATGTTTGGTGTTTATCCCTGTTAGTAACTACTCTAATTTCTCTTAACCTTTCAGGCTCTCCCTGCTTGTCCTATCCAAGCCACCTGTGAAGCTGCTTCCAAGGAGGAAAACAAGGAAAAAAACCGATATGTAAACATCTTGCCTTGTGAGTGTTCATAGAGTTTCGTGGCATATGATCTGAAACTGCATCTCTAGCCAGATTTTTTGAGGGTGGAAAGAATTTTGTGGCTGATCATAGAAAGGTTGGT---------------------------------------------------------
>gene=chr20_2985445-2986445; species=equCab
--------------TATAAAGAGCATGCTGCCCCCTGGGGATTCTTG--GTGTTAAACTGTAAGGAGCATGCGGCTATTT-AGAGGAGAGGTTCACTCTCTGTGTTAGAGTGCAAGTATTCACCTGGGCTCATCTTTTTCCCCCCAAGAAAAGGTAGAACTTGCTGTCAGGTCAGGATATGGTACAACAATTTGCATATGTGATATTTATCTCTGCTAGTAACTCCTCTAATTTCTCTTAACCTTTCAGGCTCTCCCTGCTTGTCCTATCCAGGCCACTTGTGAAGCTGCCTCCAAGGAAGAAAACAAGGAAAAAAATCGATATGTAAACATCTTGCCGTGTAAGTGTTTGTAGGGTTTCTTGGGAGGTAACCTGAAACAGCATCTCTAGCCAGATTTTCTGAGGAGGGAAAGAATCTTGCAGTTGATCATGGGAGGGTTGGT---------------------------------------------------------
>gene=chr20_2985445-2986445; species=gorGor
[truncated: 18,173,100 more chars]
