# Supplementary material for: Combining phylogenetic footprinting with motif models incorporating intra-motif dependencies
Source: BMC Bioinformatics. 2017 Mar 1;18:141. doi: 10.1186/s12859-017-1495-1 (PMC5333389; doi:10.1186/s12859-017-1495-1)
Supplement: Supplementary file 2 — Sequence data. This archive contains data files of alignments of the ChIP-seq positive regions and negative control regions for each of the 35 TFs in FASTA format. (ZIP 83763.2 kb) [file 12859_2017_1495_MOESM2_ESM.zip › TEAD4/TEAD4_(SC-101184)_pos.txt]

>gene=chr20_247596-247846; species=hg19
CTCGCAATGCGCGCAGAACAAAGGCCTCTCTCTCTCTTTCGCCACACTAAGGGCCAACATGGTCATCTCCAGGTGCGGATTCTGCCGTAAAATGCGCCCCTGGCGACTCACGACCAGGACGCATTCCGCACCGCTCCCCCACGCCCCGCAGCCCGCCCTCGAGGCTGATTGATTTGTGCCAGTCTCTACCGCCATCTGCCGGCAGCACTCGGTACACCCGCGCCCTGGAGGTCGCACGCGCTGGCCAAAC
>gene=chr20_247596-247846; species=bosTau
----------------------------------------------------------------------------------------------------------------------------------------------------------------GA-ACAGGTTCATTTTATTGGGCCTGTACCGCCATCTGCTGGCGATATTCAGTATATACAAGCCATGGTCAACACAC----GGGCTTAT-
>gene=chr20_247596-247846; species=calJac
CTAGCAATGCGGGCAGAACAAAGGCCTCTCGCGCG----CGCCACAATAAACGCCAAAATGGTCATCTCCAATCGCGAATTCTGCAATAAAATGCGCACTTGGCGGGTTACAACCAGGATGCTTTCCACACCGCAC--------------------------GGCTGAT---TTTGTGTTAGTCTTTACCGCCATCTGCCGGCAGTACTCGGTATACCCGCGCCTTGGCGGTCGCACACGTTGGCTAAAC
>gene=chr20_247596-247846; species=canFam
ATAGCAATGGGCACATAACAAAGGCCTCCCACTCG------CCAGGCTAGTGGTCAAAATGATCGGTTCCGACTGTGAACTCTACAATAAAACGAGTGATTAGCGATTTACCA----------------GCAGGGGATCCAATACCTGGGGCCCACCCTTAAGAAATGTTAATTTTACTGGCCCTTTCCCGCCATCTGCTGGTGATATTCAGTATGCCCACGCCATGGTCGA--CAC----CGGCTTCA-
>gene=chr20_247596-247846; species=equCab
----------------------------------------------------------------------------------------------------------------------------------------------------------------------------------------------------------------------------------------------------------
>gene=chr20_247596-247846; species=gorGor
CTAGCAATGCGCGCAGAACAAAGGC-TCTCTCTCT--TTCGCCACACTAAAGGCCAAAATGGTCATCTCCAATCGCGGATTCTGCAATCAAATGCGCCCT-GGCGACGTACAACCAGGATGCA-TCCACGCCGCTCCCCCACGCCCCGCAGCCCGCCCTT--GGCCGATTGATCTGTGCCGGGCTTTACCGCCACCTGCCGGCAGCACTCGGCATACCCGCGCCCTGGAGGTCGCACACGTTGGCCAAAC
>gene=chr20_247596-247846; species=panTro
CTAGCGATGCGCGCAGAACAAAGGCCTCTCTCTCT--TTCGCCACACTAAAGGCCAAAACGGTCATCTCCAGTTGCGAATTCTGCAATAAAATGCGCCCTTGGCGACTTGCAACCAGGATGCGTTCCACACCGCTCCCCCACGCCCCGCAGCCCGCCCTT--GGCCGATTGATTTGCGCCGGTCTTTACCGCCATCTGCCGGCAGCACTCGGTATACCCGCGCCCTGGAGGTCGCACACGTTGGCTAAAC
>gene=chr20_247596-247846; species=papHam
CCAGCAAGGCTCGCAGAACAAAGGCCTCTCTCTCT--TTCGGCACACTAAGGGCCAAAATGGTCTTCTCCAATTGCAAATTCTGCAATAAAATGCGCCCTTGGCGACTTACAACCAGGATGCATTCCACACCGCTCCCCCACGCCCTACAGCCGGCCCTT--AGCTGATTGATTTGCGTCAGTCTTTACCGCCATCTGCCGGCAGTACTCGGTATACCCGCGCCTTGGCGGTCGCACACGTAGGCTAAAC
>gene=chr20_247596-247846; species=ponAbe
CTAGCAATGCGTGCAGAACAAAGGCCTCTCTCTCT--TTCGCCACACTAAAGGCCAAAATGGTCATCTCCAATTGCGAATTCTGCAATAAAATGAGCCCTTGGCGACTTACAACCAGGATGCATTCCACACCGCTCCCCAACGCCCCACAGCCCGCCCTT--GGCTGATTGATTTGTGCCAGTCTTTACCGCCATCTGCCGGCAGTACTCGGTATACCCGCGCCCTGGCGGTTGCACACGTTGCCTAAAC
>gene=chr20_247596-247846; species=rheMac
CCAGCAAGGCTCGCAGAACAAAGGCCTCTCTCTCT--TTCGCCACACTAAGGGCCAAAATGGTCTTCTCCAATTGCAAATTCTGCAATAAAATGCGCCCTTGGCGACTTACAACCAGGATGCATTCCACACCGCTCCCCCACGCCCTACAGCCCGCCCTT--AGCTGATTGATTTGCGTCAGTCTTTACCGCCATCTGCCGGCAGTACTCGGTATACCCGCGCCTTGGCGGTCGCACACGTAGGCTAAAC
>gene=chr20_415111-415191; species=hg19
aaatgggctggaaaggggttatgaataacaaaagacactcaccactcacgaaattccaagggttgtaggagacccgtgtt
>gene=chr20_415111-415191; species=bosTau
AGTTGGAATCAAAAGGAAttatgaacaacaaaagacaccc-tcactcagaaaattctaaggcttttaggggaactggt--
>gene=chr20_415111-415191; species=calJac
gaatgggctggaaaggagttttgagtaac--aaaaca-----cactcaggaaattcccagggctgtaggagcccca---t
>gene=chr20_415111-415191; species=canFam
ACAGGGAATCAAAAGGGCTTGTGAACAACAAAAGACACTC-cctatcaggaaattccaaggcttttagaggaactggg--
>gene=chr20_415111-415191; species=equCab
aggtgggagcaaaaggga---tgaacaacaaaaggcactc-tcactcaggaaattccaagggttttaggagaacttgg--
>gene=chr20_415111-415191; species=gorGor
aaataggctggaaaggggttatgaataacaaaagacactcaccactcacgaaattccaagggttgtaggagccccgtgtt
>gene=chr20_415111-415191; species=panTro
aaatgggctggaaaggggttatgaataacaaaagacactcaccactcacgaaattccaagggttgtaggagccccgtgtt
>gene=chr20_415111-415191; species=papHam
aaataggctggaaaggggttatgaatacc--aagacattcaccactcacgaaatttcaagggttgttggagccccgtgtt
>gene=chr20_415111-415191; species=ponAbe
aaatgggctggaaaggggttaggaataacaaaagacactcaccactcacgaaattccaagggtcgtaggagccccgtgtt
>gene=chr20_415111-415191; species=rheMac
aaatgggctggaaaggggttatgaatacc--aagacattcaccactcatgaaatttcaagggttgttggagccccgtgtt
>gene=chr20_555358-555608; species=hg19
TACGCAGGCCACCTCCGGCTCGCCATTGTCTCATTGTTTGCTGAGGGAAGCTCCAGGAGGAAATCAACCTGCTGCTCACCCCAAGCAGGGAGTTTCACCCCCAGCCCCCACCCAGGGAATGCCTGGGGGGAGGGCAGGAGGGGTGGGGGCAGGTAGCAGGCaatgcaacaggcagccttgaagggagtgagctccctggccgggaagtatgcaagcagaagctacattcacagcacctatttactaggtc
>gene=chr20_555358-555608; species=bosTau
----------------------------------------------------------------------------------------------------------------------------------------------------------------------------------------------------------------------------------------------------------
>gene=chr20_555358-555608; species=calJac
TACGCAGGCCACCTCCGGCTCGCCATTGTCTCATTGTTTGCTGAGGGAAGCTCCAGGAGGAAATTAACCTGCTGCTCACCCCAAGCAGGGAGTTTCACCCCCAGCCCCAACCCAGGGAATGCCTGGGGGGAGGGCAGGAGGGGT-GGAGCAGGTAGCAGACaatacaacaggcagccttgaagggagtgagctcgctgcctgggaaaggtggaagcagaagctacattcacagcaccagtttactaggta
>gene=chr20_555358-555608; species=canFam
TACGCAGGCCACCTCCGGCTGGCCATTGTCTCATTGTTTGCTGAGGGAAGCTCCAGGAGGAAATTAACCTGCTGCTCACCCCAAGCAGGGAGTTGCACCCCCAGTCCCCA--CTGGGAATGCCTGGGGGCCTGGCAGGAGGGGTGGGGGAGGCTAGTAGACaatacaacaggcagccttggaaggggtgagctcccaggcagagaaaaatgcaagcagaggctacatttaccgcaaa-gtttattatgct
>gene=chr20_555358-555608; species=equCab
TACGCAGGCCACCTCCGGCTCGCCATTGTCTCATTGTTTGCCGAGGGAAGCTCCAGGAGGAAATTAACCTGCTGCTCACCCCGAGCAGAGAGTTTCACCCCCAGTCCCCG--CTGGGAATGCCCGGGGGCCAGGCAGGAGGGGCGGGGGCAGGTAGCAGACaatacaacaggcagccttgaaaggagtgagctcccagccagggaagtatgcaagcagaggctACG--CGCGGGaaacatttcttgggcc
>gene=chr20_555358-555608; species=gorGor
-------------------TCGCCATTGTCTCATTGTTTGCTGAGGGAAGCTCCAGGAGGAAATTAACCTGCTGCTCACCCCAAGCAGGGAGTTTCACCCCCAGCCCCCACCCAGGGAATGCCTGGGGGGAGGGCAGGAGGGGTGGGGGCAGGTAGCAGGCaatacaacaggcag-cttgaagggagtgagctccctggccgggaaatatgcaagcagaagctacatTCACAGCACCTATTTACTAGGCC
>gene=chr20_555358-555608; species=panTro
TACGCAGGCCACCTCCGGCTCGCCATTGTCTCATTGTTTGCTGAGGGAAGCTCCAGGAGGAAATTAACCTGCTGCTCACCCCAAGCAGGGAGTTTCACCCCCAGCCCCCACCCAGGGAATGCCTGGGGGGAGGGCAGGAGGGGTGGGGGCAGGTAGCAGGCaatgcaacaggcagccttgaagggagtgagctccctggccgggaaatatgcaagcagaagctacatTCACAGCACCTATTTACTAGGCC
>gene=chr20_555358-555608; species=papHam
TACGCAGGCCACCTCCGGCTCGCCATTGTCTCATTGTTTGCTGAGGGAAGCTCCAGGAGGAAATTAACCTGCTGCTCACCCCAAGCAGGGAGTTTCACCCCCAGCCCCCACCCAGGGAATGCCTGTGGGGAGGGCAGGAGGAGTGGGGGCAGGTAGCAGACaatacaacaggcagccttgaagtgagtg-gctctctgacctggaaatatgcaagcagaagctacatTCACAGCACCTATTTACTAGGCC
>gene=chr20_555358-555608; species=ponAbe
TACGCAGGCCACCTCCGGCTCGCCATTGTCTCATTGTTTGCTGAGGGAAGCTCCAGGAGGAAATTAACCTGCTGCTCACCCCAAGCAGGGAGTTTCACCCCCAGCCCCCACCCAGGGAATGCCTGGGGGGAGGGCAGGAGGGGTGGGGGCAGGTAGCAGACaatacaacaggcaaccttgaagggagtgagctccctgaccgggaaatatgcaagcagaagctacatTCACAGCACCTATTTACTAGGCC
>gene=chr20_555358-555608; species=rheMac
TACGCAGGCCACCTCCGGCTCGCCATTGTCTCATTGTTTGCTGAGGGAAGCTCCAGGAGGAAATTAACCTGCTGCTCACCCCAAGCAGGGAGTTTCACCCCCAGCCCCCACCCAGGGAATGCCTGTGGGGAGGGCAGGAGGAGTGGGGGCAGGTAGCAGACaatacaacaggcagccttgaagtgagtgagctctctgaccgggaaatatgcaagcagaagctacatTCACAGCACCTATTTACTAGGCC
>gene=chr20_934488-934738; species=hg19
ttagccaatcagataggtggaaaatggtagctctgtgtggctttattgtcatctaatttgagtaagggtgTTTGGAGTTCCTTTTCTGGATGAGGCATTTTTGCCACACGGGGACAGCGCTGAGCCGACGACACGGCAGTGCCGCTCTGGACACGCTGATTCTCCCTGAGGCTCATCTTCTCAGGCTGAGTGGGACTGTGCCTGTGGATGCCCGCTCATGGAGTAGTCGCCTGGTGGAGGGCAAGGGTTT
>gene=chr20_934488-934738; species=bosTau
tttgccaatcagataggtggaaaacagaagctctgtgtgattttattgtcatttaatttgagtgagctcat--TGAATTCTTATTCTAGATCAG-TGTTTTTGCCATAAGAGAGCA----------------AAGCC---------------------------------------------------------------TTC--GGGTGCCCATGCATGAAAAGGCAGCCTGGTGGAGGGCAACGGTTT
>gene=chr20_934488-934738; species=calJac
ttagtcaatcagataggtggaaaatagtagctctgtgtgatattattgacatttaatttgagtaagggTGTTTGGAGTTCCTTTTCTAGATGAAGCATTTTTGCCATGCAGGGACAATGCTGAGCCAATGACATGAAAGTGCCACTCTGGACACACTGATTCCCTAGGACGCTCATTTTCTCAGGCTGAGTGGGA----------------------ATGGAGTGGCCACCTGGTGGAGGGCAAGGTTTT
>gene=chr20_934488-934738; species=canFam
ttttccactcaggt-----caaaatggtagctctgtgtgattttattgtcatttaatttgagtgaggt--tctggag-tccttttCCAGATGAAGCTTTTTTGCTGTACAGGAGTGACCCTAAGTGGAG--GACAGCAGCGGAGCTACAG---CGGAGCTCCAGTACGATGCGCATCTCCCCGGGGTGGAGGGGATTGC-CCCACGGG-GGCCACACAGGAAGCAGCCACCTGGTGGAGAGTGAGATTTT
>gene=chr20_934488-934738; species=equCab
tttgccaatcagataggtgaagaatggtggctctgtgtgcttttattgtcatttaatctgactgaggtcat-tggagctcctcctCCAGATGAA------------TTCCAGAGCAACACTGAGCGCA---GACAGCAGAGGAGCTCCGGACACGCTGCTCCCACATGATGCTCATCGCCCTGGGCTGACGGGGAC-GC-CCCGCGGT-GCCTGTTCAAGAAGTGGCCACCTGGTGAAGGGCAAGGTTTT
>gene=chr20_934488-934738; species=gorGor
----------------------------------------------------------------------------------------------------------------------------------------------------------------------------------------------------------------------------------------------------------
>gene=chr20_934488-934738; species=panTro
ttagccaatcagataggtggaaaatggtagctctgtgtggctttattgtcatctaatttgagtaagggTGTTTGGAGTTCCTTTTCTGGATGAGGCATTTTTGCCACACGGGGACAGTGCTGGGCCGATGACACCGCAGTGCCGCTCTGGACACGCTGATTCTCCCTGACGCTCATCTTCTCAGGCTGAGTGGGACTGTGCCTGTGGATGCCCGCTCATGGAGTAGTCGCCTGGTGGAGGGCAAGGGTTT
>gene=chr20_934488-934738; species=papHam
ttagccaatcagataggtggaaaatggtagctctgtgtggc-ttattgtcatctaatttgagtaagggTGTTTGGAGTTCCTTTTCT-GATGAAGCATTTTTGCCACACGGGGACAGTGTTGAGCTGATGACATGGCAGTGCCACTCTGGACACGCTGATTCCCCTTGACGCTCATCTTCTCGGCCTGAGTGGCACTGTACCCGTGGAGGCCTGCTCATGGAGTGGTCGCCTGGTGGAGGGCAAGGTTTT
>gene=chr20_934488-934738; species=ponAbe
ttagccaatcagataggtggaaaatggtagctctgtgtggctttattgtcatctaatttgagtaagggTGTTTGGAGTTCCTTTTCTGGATGAAGCATTTTTGCCACACGGGGACAGTGCTGAGCTGATGACACGGCAGTGCCGCTCTGGACACGCTGATTCTCCCTGATGCTCATCTTCTCAGGCTGAGTGGGACTGTGCCTGTGGATGCCCGCTCATGGAGTGGTCGCCTGGTGGAGGGCAAGGTTTT
>gene=chr20_934488-934738; species=rheMac
ttagccaatcagataggtggaaaatggtagctctgtgtggc-ttactgtcatctaatttgagtaagggTGTTTGGAGTTCCTTTTCTGGATAAAGCATTTTTGCCACACGGGGACAGTGCTGAGCTGATGACATGGCAGTGCCACTCTGGACACGCTGATTCCCCCTGATGCTCATCTTCTCGGGCTGAGTGGCACTGTGCCTGTGGAGGCCTGCTCATGGAGTGGTCGCCTGGTGGAGGGCAAGGTTTT
>gene=chr20_1455983-1456077; species=hg19
tgggcgcattgctgccagaaataaagactacatctcccagtgtttcttgcagctaggtgtgaccatgtgaccacattccagccaagtagagata
>gene=chr20_1455983-1456077; species=bosTau
TAGGTGCACTCTTGTT-----------------------gccttccttgcagctaggtgtgaccaagtgaccacattccaaccaggcagag---
>gene=chr20_1455983-1456077; species=calJac
tgggcacattgctgccagaagtaaagactacatttcccagcctttcttgcagctaggtatgaccatgtgaccacattccagccaagtagaggta
>gene=chr20_1455983-1456077; species=canFam
tggccacactgctgccagaa-taaagactacatttcccagtcttccttgcaactaggtgtgactatgcgaccagattccagccaatcagag---
>gene=chr20_1455983-1456077; species=equCab
tgggcacgttgtggtcagaa-taaagactacatttccctgccatccttgcagctaggtgtgaccgtgtgaccacattccagccaattagag---
>gene=chr20_1455983-1456077; species=gorGor
tgggagcattgctgccagaaataaagactacatctcccagtgtttcttgcagctaggtgtgaccatgtgaccacattccagccaagtagagata
>gene=chr20_1455983-1456077; species=panTro
tgggtgcattgctgccagaaataaagactacatctcccagtgtttcttgcagctaggtgtgaccatgtgaccacattctagccaagtagagata
>gene=chr20_1455983-1456077; species=papHam
cgggcgcattgctgccagaaataaagactacatttcccagcctttcttgcagctaggtgtgaccatgtgaccccattccagccaagtagaggta
>gene=chr20_1455983-1456077; species=ponAbe
tgggcgcattgctgccagaaataaagactacatttcccagcgtttcttacagctaggtgtgaccatgtgagcacattccagccaagtagagata
>gene=chr20_1455983-1456077; species=rheMac
cggacgcattgctgccagaaataaagactacatttcccagcctttcttgcagctaggtgtgaccatgtgaccccattccagccaagtagaggta
>gene=chr20_1757979-1758229; species=hg19
CATTCTCCCGAGCTCATCCCAGCCGGGCGGAAGGAGCGCCGCCCGCGCTCTCTGGGTCTGAACTGCCGGCCGACAGCTCCCTCTTGTGGAGAAAACGGTTTGAGGCCGCAAAGAGTGAGCGAGAGACGGAGGCAGAGATTCCAGGCGGCAAGGCGGgccagagaaacgatcagcacggccaacagacgacccacaaaatgggagaaaatattcgcaaagcgcgcatccgacaaaggtcgaagatccacaa
>gene=chr20_1757979-1758229; species=bosTau
CATTCTCCCAAGCTGATTC-ACCAGGACC-AGGGAAAGCAGATCT-GGCCCCAGGGTTTGAAGGGCTGGTGGGCAGCTCCCTCTAGTGGAGAATGTCATCTAGCACACAAAAGGTACAG----AGAAGATAGTAGAT---TTAAAAGAcaagtggagctagtg---------------------------------------------------------------------------------------
>gene=chr20_1757979-1758229; species=calJac
-----------------------------------------------------GGGTCTGAAC-GCCGACAGACAGCTCCCTCTTGTGGAGAAAATCGTTTGAGG-------------------------------------------------------------------------------------------------------------------------------------------------
>gene=chr20_1757979-1758229; species=canFam
----------------------------------------------------------------------------------------------------------------------------------------------------------------------------------------------------------------------------------------------------------
>gene=chr20_1757979-1758229; species=equCab
-------------------CAGCCGGACC-AAGAAAAGCAGTGCT---TCTCGGGGTCTCAACTGCTAGTGGGCAGCTCCCCCTAGTGGAGACAGC----------------------------------------------------------------------------------------------------------------------------------------------------------
>gene=chr20_1757979-1758229; species=gorGor
CATTCTCTCAAGCTCATCCAAGCTGGACGGAAGGAAAGCAGCCTGCGCTCTCC-GGTCTGAACTGCCAGCAGACAGCTCCGTCTTGTGGAGAAAA--GTTTGAGGCCTCAAAGAGTGAGAGAGAGACGGAGGTAGAGATTCCAGAAGG-AAGGCGGgccagagaaactatcagcagagccaacagacaacccacgaaatgggagaaaatattcgcaaagtgtgcatccgacaaaggtctaagatccacag
>gene=chr20_1757979-1758229; species=panTro
CATTCTCTCAAGCTCATCCAAGCTGGACGGAAGGAAAGCAGCCCGCGCGCTCTGGGTCTGAACTGCCAGCAGACAGCTCCCTCTTGTGGAGAAAACGGTTCGAGGCCGCAAAGAGTGAG----AGACGGAGGTAGAGATTCCAGAAGGCGAGGCcggccagagaaactatcagcagagccaacagacaacccacgaaatgggagaaaatattcgcaaagtgtgcatccgacaaaggtctaagatccacag
>gene=chr20_1757979-1758229; species=papHam
----------------------------------------------------TGAATCTGAACTGCCAGCAGACAGCTCCCTCTTGTGGGGAAAATCATTTGAGGACAGAAAGAGTGAG--AGAGACGGAGGTAGAGGTTCCGGAAGGCAAGGCCCgccagaaaaactatcagcagagccaacagacaacccacaaaatgggagaaaatattcacaaactatgtatccgacaaaggtctaagatccacaa
>gene=chr20_1757979-1758229; species=ponAbe
CATTCTCCCAAGCTCATCCAAGCTGGACCGAAGGAAAGCAGCCCGCGCTCTCTGGGTCTGAACTGCCAGCAGACAGCTCCCTCTTGTGGAGAAAACAGTTTGAGGACGCAAAGAGTGAG--ACAGACGGAGGTAGAGGTTCCAGAAGGCAAGGTGGgccagagaaactatcagcagagccaacagacgacccacaaaatgggagaaaatattcgcaaagtatgcatccgacaaaggtctaagatccacaa
>gene=chr20_1757979-1758229; species=rheMac
----------------------------------------------------TGAATCTGAACTGCCAGCAGACAGCTCCCTCTTGTGGGGAAAATCATTTGAGGACAGAAAGAGTGAG----AGACGGAGGTAGAGGTTCCGGAAGGCAAGGCCCgccagaaaaactatcagcagagccaacagacaacccacaaaatgggagaaaatattcacaaactatgcatccgacaaaggtctaagatccacag
>gene=chr20_1927829-1927891; species=hg19
AATGAGCTGCCTCCCCAGCGTGCACCAAATTCCTGAGCCACCTGCTCCGAGCTCGATTTCCC
>gene=chr20_1927829-1927891; species=bosTau
GGCGTGCTGCCC----GGCAGGCACCAAG--CCTGGGCCGCCTGCCCCTGATATGACGTCCT
>gene=chr20_1927829-1927891; species=calJac
AATGAGCCGCCTCCCCAGCGTGCACCAAATTCCTGAGCCACCTGCTCCGAG--CGATTTCCC
>gene=chr20_1927829-1927891; species=canFam
AACGTGCCATTC---TGGCTTGCACGAAATTCCTGAGCCACCTACTCCTAACTTGATTTCCC
>gene=chr20_1927829-1927891; species=equCab
ATGGCGCCGCCC---GGGCGCCCACGGAATTCCCGGGCCACCTGCTTCTCACTTTCTTGCCC
>gene=chr20_1927829-1927891; species=gorGor
--------------------------------------------------------------
>gene=chr20_1927829-1927891; species=panTro
AATGAGCTGCCTCCCCAGCGTGCACCAAATTCCTGAGCCACCTGCTCCGAGCTCGATTTCCC
>gene=chr20_1927829-1927891; species=papHam
AATGAGCTGCCTCCCCAGCGTGCACCAAATTCCTGAGCCACCTGCTCCGAGCTCGATTTCCC
>gene=chr20_1927829-1927891; species=ponAbe
AATGAGCTGCCTCCCCAGCGTGCACCAAATTCCTGAGCCACCTGCTCCGAGCTCGATTTCCC
>gene=chr20_1927829-1927891; species=rheMac
AATGAGCTGCCTCCCCAGCGTGCACCAAATTCCTGAGCCACCTGCTCCGAGCTCGATTTCCC
>gene=chr20_1986571-1986708; species=hg19
TTATTCACTTCCCCTGGGCTCCATTTTCTGCCTCAGCACCTGCGCCGCCTCATGCTCGGTAGCAGGAATTTGCTTTTCAGCACCACGGACAGCGATTGGCTGGCAGCCGGGGAGGCGAGGAAGCCAGAACGTGGGAC
>gene=chr20_1986571-1986708; species=bosTau
CTACTCACTTCCCCTGGGCTCCATTTTCTGCCTCAGCACCTGCGCTGCCTCATACTGAGAAGCAGGAA-TTGCTTTTCAGCACCACGGACAGCAATCTGCAGGCAGCCAGA-AAGCGAGG-AGCCGGAACTTCGGGC
>gene=chr20_1986571-1986708; species=calJac
CTATTCACTTCCCCTGGGCTCCATTTTCTGCCTCAGCACCTGCGCCGCCTCATGCCCAGCAACAGGAATTTGCTTTTCAGCACCACGGACAGCGACTGGCTGGCAGCCGGGGAGGCGAGGAAGCCAGAACGTGGGGC
>gene=chr20_1986571-1986708; species=canFam
CTATTCACTTCCCCTGGGCTCCATTTTCTGCCTCAGCACCTGCGCTGCCTCATGCTGAGTAGCAGGAATTTGCTTTTCAGCACCACGGACAGCAATCGGCTGGCAGCCGGTAAGGCGAGG-AGCCAGAACTTGGGGC
>gene=chr20_1986571-1986708; species=equCab
CTGCTCCCTTCCCCTGGGCTCCATTTTCTGCCTCAGCACCTGCGCTGCCTCATGCCGAGTAGCAGAAATGTGCTTTTCAGCACCACGGACAGCAGTCGGCTGGCATCCGGCAAGGCGAGG-AGCCAGAACTTGGCGC
>gene=chr20_1986571-1986708; species=gorGor
TTATTCACTTCCCCTGGGCTCCATTTTCTGCCTCAGCACCTGCGCCGCCTCATGCTCGGTAGCAGGAATTTGCTTTTCAGCACCACGGACAGCGATTGGCTGGCAGCCGGGGAGGCGAGGAAGCCAGAACGTGGGAC
>gene=chr20_1986571-1986708; species=panTro
TTATTCACTTCCCCTGGGCTCCATTTTCTGCCTCAGCACCTGCGCCGCCTCATGCTCGGTAGCAGGAATTTGCTTTTCAGCACCACGGACAGCGATTGGCTGGCAGCCGGGGAGGCGAGGAAGCCAGAACGTGGGAC
>gene=chr20_1986571-1986708; species=papHam
TTATTCACTTCCCCTGGGCTCCATTTTCTGCCTCAGCACCTGCGCCGCCTCATGCTCGGGAGCAGGAATTTGGTTTTCAGCACCACGGACAGCGATTGGCTTGCAGCCGGGGAGTCGAGGAAGCCAGAACGTGGGAC
>gene=chr20_1986571-1986708; species=ponAbe
TTATTCACTTCCCCTGGG-----------------------------------------------------------------------------------------------------------------------
>gene=chr20_1986571-1986708; species=rheMac
TTATTCACTTCCCCTGGGCTCCATTTTCTGCCTCAGCACCTGCGCCGCCTCATGCTCGGGAGCAGGAATTTGGTTTTCAGTACCACGGATAGCGATTGGCTTGCAGCCGGGGAGTCGAGGAAGCCAGAACGTGGGAC
>gene=chr20_2278116-2278207; species=hg19
GGGAGTGGACAGGCACGTGCCCAGCCCCCAGGAATGTGCACCTCCCATCCCTGTGCAGGACCTCCCGTGGACTCTCAGGAATGGCCTGCCC
>gene=chr20_2278116-2278207; species=bosTau
GAGGGCGATGGGGCAGGGGCTCA--GTCCTGGAGCATGTG-CGCACAGCAGCCCA-----CCCACTGAGAGCCCT--------GCAGGCAT
>gene=chr20_2278116-2278207; species=calJac
GGGAGTGGACAGGCATGTGTCCAGCCCCCAGGAATGTGCA-CTTCCATCCCTGTGCAGGACCTCCCCTGGACTCCCAGGAATGGCCTGCCC
>gene=chr20_2278116-2278207; species=canFam
GGGAGCACGGGTGCACACGCTCACCCCAGTGGCGAGTGCA--TGGCATCACTCTGCAGG-CCTGCAGGGACCCCA-GC--ATAGCCTGCCC
>gene=chr20_2278116-2278207; species=equCab
GAGAGCCGAGGGGCATGTGCTCACCCCTG-GGAGCATGCA-CTCACGTGGCTCTGAGGC-CCTGCAGGGGGCCTGTGA--CTAGCCCGCCC
>gene=chr20_2278116-2278207; species=gorGor
GGGAGTGGACAGGCACGTGCCCAGCCCCCAGGAATGTGCACCTCCCATCCCTGTGCAGGACCTCCCGTGGACTCTCAGGAATG-CCTGCCC
>gene=chr20_2278116-2278207; species=panTro
GGGAGTGGACAGGCACGTGCCCAGCCCCCAGGAATGTGTACCTCCCATCCCTGTGCAGGACCTCCCGTGGACTCTCAGGAATGGCCTGCCC
>gene=chr20_2278116-2278207; species=papHam
GGGAGTGGACGGGCATGTGCCCAGCCCCCGGGAATGGGCT-CTCCCATCCCTGTGCAGGACCTCCCGTGGACTCCCAGGAATGGCCTGCCC
>gene=chr20_2278116-2278207; species=ponAbe
GCGAGTGAACAGGCACGTGCCCAGTCCCCAGGAATGTGCA-CTCCCATCCCTGTGCAGGACCTCTCGTGGACTCCCAGGAATGGCCTGCCC
>gene=chr20_2278116-2278207; species=rheMac
GGGAGTGGACGGGCACGTGCCCAGCCCTCAGGAATGGGCT-CTCCCATCCCTGTGCAGGACCTCCCGTGGACTCCCAGGAGTGGCCTGCCC
>gene=chr20_2332479-2332729; species=hg19
GTGACATCAGGGAGATGCCTACATTGAGGGATCTGAGGATCTGCCTAGAGCACAGCAGAGGCCCCCTTTTCTGGAGAATCACAGGGGTAGGCTTGGATAGCTGTGGCTGGAATGTTAAGACTCAAGGATGCTGAGGGCTGGGGACAGCCTGCTGAAATCTTAATTATGACCAGCAGAGGGAGCCCTAGTTACTACAGCCAGCCTCCAGAATTTAACAACTAGTCAACGCCAGACTCAGGAACCTAGTGAT
>gene=chr20_2332479-2332729; species=bosTau
GTGGCTCCAGGGAGAAACTTAGGCTGAGAGCTCTGAGGGTCTGCCCAGAGTAAAGCAAAGGCTTCCTTCTCTGAAGAATCACAGGGATAGATGCT--GAGCTGCAGCCTGGATTTTAAGACT------------CAGTTGCTCTGAACCCACTGCAATCCTTCTGATAACCAACAGAGGGAGACCTAG--ACCAGAGTCAGCTTCCAGCATTCAGCAACTAGCAAACGCCAGACCC-GGAAAccagtgct
>gene=chr20_2332479-2332729; species=calJac
GTGGCACCAGGGAGATCCCTAGATTGAGGGATCTAAGGATCTGCCTAGAGCGGAGCAGAGGCCCCCTTTTCTGGAGAACAACGGGGGTAGGCATGGATAGCTGTGGCTGGAACGTTAAGACTCAAGGATGCTA-GGGCTGGGGACAGCCTGCTGAAATCTTAATTATAACCAGCAGAGAGAGCCCTAGGTACTACAACCAGCCTCCAGAATTTATCAGCTAGTGAATGCCAGACTCAGGGACTCAGTGAT
>gene=chr20_2332479-2332729; species=canFam
GTGACA---GAGAGAGACCTGGGCTGAGAGCTCTAAGGGTTTGCCTGGAATAGAGCAGAATCCCCATTCTCCAGGGAATCACAGGGATAGACACTGAGAGCCCTGGCCTGGTTATTAAGAGCCCAGGGTGATGAGGGCTGGGGACAGCCTGCTGCAATCTTAAGGATAACCAACAGAGGGAGCCTTAG--ACCGGAACCAGCCTCCAAAATTCAGCAACTAGCAAAAGACTCACTCAGGAAACCAGTGAT
>gene=chr20_2332479-2332729; species=equCab
GTGGCGCTGGGGAGAGACCGAGGCTGAGAGCTCTGAGGGTCTGCCTGGAGCAGAGCTGAGG-CCTCTTCTCTGGGAAATCACAGGGACAGAGACTGAGAGCCGTGGCCTGCGTGTTAAGAACGAAGGATGCTGAGGGCTGGGGACAGCCTGCTGCAATCTTAAAGACAACCCACAGAGGGAGACGTAG--ACCAGAACCAGCCTCCAGAATACCGCAACTAGCAAACTCCAAGCTCGGGCAACT-GTGAT
>gene=chr20_2332479-2332729; species=gorGor
GTGACATCAGGGAGATGCCTACATTGAGGGATCTGAGGATCTGCCTAGAGCACAGCAGAGGCCCCCTTTTCTGGAGAATCACAGGGGTAGGCATGGATAGCTGTGGCTGGAATGTTAAGACTCAAGGATGCTGAGGGCTGGGGACAGCCTGCTGAAATCTTAATTATGACCAGCAGAGGGAGACCTAGTTACTA--------------------------------------------------------
>gene=chr20_2332479-2332729; species=panTro
GTGACATCAGGGAGATGCCTAGATTGAGGGATCTGAGGATCTGCCTAGAGCACAGCAGAGGCCCCCTTTTCTGGAGAATCACAGGGGTAGGCATGGATAGCTGTGGCTGGAATGTTAAGACTCAAGGATGCTGAGGGCTGGGGACAGCCTGCTGAAATCTTAATTATGACCAGCAGAGGGAGCCCTAGTTACTACAGCCAGTCTCCAGAATTTAACAACCAGTCAACGCCAGACTCAGGAACCTGGTGAT
>gene=chr20_2332479-2332729; species=papHam
GTGATATCAGCGAGATCCCTAGATTGAGGGATCTGTGGGTCTGCCTAGAGCACAGCAGAGGCCCCCTTTTCTGAGGAATCAC-GGGGTAGGCATGGATAGCTGT------------------------------GGGCTGAAGACAGCCTGCTGAAATCTTAATTGTAACCAGCAGAGGGAGCCCTAGTTACCACAACCAGCCTCCAGAGTTTAACAACTAGTGAATGCCAGACTCAGGAACCCAGTGAT
>gene=chr20_2332479-2332729; species=ponAbe
GTGACATCAGGGAGATCCCTAGATTGAGGGATCTGAGGATCTGCCTAGAGCACAGCAGAGGCCCCCTTTTCTGGAGAATCACAGGGGTAGGCATGGATAGCTGTGGCTGGAATGTTAGTCCTCAAGGATGCTGAGGGCTGGGGACAGCCTGCTGAAAGCTTAATTATAACCAGCAGAGGGAGCCCTAGTTACTACAGCCAGCCTCCAGAATTTAACAACTAGTCAATGCCAGGCTCAGGAACCCAGTGAT
>gene=chr20_2332479-2332729; species=rheMac
GTGACATCAGCGAGATCCCTAGATTGAGGGATCTGTGGGTCTGCCTAGAGCACAGCAGAGGCCCCCTTTTCTGGGGAATCACAGGGGTAGGCATGGATAGCTGT------------------------------GGGCTGAAGACAGCCTGCTGAAATCTTAATTGTAACCAGCAGAGGGAGCCCTAGTTACTACAACCAGCCTCCAGAGTTT---AACTAGTGAATACCAGACTCAGGAACCCAGTGAT
>gene=chr20_2360622-2360872; species=hg19
CAGCCTTCGATAGCCCCAAGTCATCCATCAAAGCATTTCTCCGGCAAAAAGAAACCTACCCCACCGGCTTCCATGAAAATAAAATCCCCTCTATTTCATTAACAAAAGACCTCAGATGCCTTGAATTCCAGCACCTTCAAGCCCagaatcttagactttgagctggaatggccctgaagaataattgagtccaatccctttagtttgtaggtagaaacaccagggttccaggaggggagaggtcttgtcc
>gene=chr20_2360622-2360872; species=bosTau
TGGGCTCTGATGGCCCCAGGGCCTCCTCTCAAGGCACTCCCCGACAAAGAGAAA-CTCCCCTCCCAGCTCCCCTGAAAATAAATTTCCCCCCATTTTACTCACACAAG--TCTAGAGTCTTTGG----------------GCCCagaatcttagactttgagctagaaatgcctttgagaatactttagccaagtccttttagttcacagggtgggaagacagcattctcaga-tggagaggtcttatcc
>gene=chr20_2360622-2360872; species=calJac
CAGCCTCCGATAGCCCCAAGTCATCCATCAAAGCATTTCTCCA--CAAAAAAAATCTACCCCACCAGCTCCCATGAAAATAAAATCCCC-CCATTTCATTAACAAAAAACTTTAGATGCCTCGAATTCCAGCATCTTCAAGCCCagaatcgtagactttgagctggaatggccctgaagaataattgagtccagtccctttagcttataagtagaaacaccaaggtaccaggaggggagaggtcttgccc
>gene=chr20_2360622-2360872; species=canFam
CAGCCTCCTTGAGCCCCCAATCATCCCCTCAAGGCACTTCCCAACAAAGAGAAA-CCT--CTTCCCATTCCCAGGAAAATAAAAGTCCTTCTATTTAATT------ACACTTCAGAAGCTTTGAGGTCCAGAATCTTGGAGCCCGGGATCTTAGCCTTTGAGCTAGGATGATGCTT---CATACTTTAGG-CAGTCCTCCTAAGTCACAGGTGGAGAAATCAGGGTTCTGAGA-TGAAGAGGTCTTGCTC
>gene=chr20_2360622-2360872; species=equCab
CAGCCTCTGATGGCCCCACGTCACCCCCTCGAGGAATTCCCCAACAGAGACAAA-CTTCCCTCCCAGCATCCATGAAAATTAAATTCCCTCTATTT-----------------AGAAGCTTTGAAGTCCGGAGTCCTTgagcccggaatcttagactttgaattagaacggcccttaagaatattttaacccagtccctttagttcacagctggagaagcgagggttctgagaggggagaggtcttgccc
>gene=chr20_2360622-2360872; species=gorGor
CAGCCTCCGATAGCCCCAAGTCATCCATCAAAGCATTTCTCTGGCAAAAAGAAACCTACCCCACCAGCTTCCA-GAAAATAAAATCCCCTCTATTTCATTAACAAAAGACCTCAGATGCCTTGAATTCCAGCACCTTCAAGCCCagaatcttagactttgagctggaatggccctgaagaataattgagtccaatccctttagtttgtaggtagaaacaccagggttccagg-ggggagaggtcttgtcc
>gene=chr20_2360622-2360872; species=panTro
CAGCCTCCGATAGCCCCAAGTCATCCATCAAAGCATTTCTCCGGCAAAAAGAAACCTACCCCACCGGCTTCCATGAAAATAAAATCCCCTCTATTTCATTAACAAAAGACCTCAGATGCCTTGAATTCCAGCACCTTCAAGCCCagaatcttagactttgagctggaatggccctgaagaataattgagtccaatccctttagtttgtaggtagaaacaccagggttccaggaggggagaggtcttgtcc
>gene=chr20_2360622-2360872; species=papHam
CAGCCTCCGATAGCCCCAAGTCATCCATCAAAGCATTTCTCCAGCAAAAAGAAACCTACCCCACCAGCTCCCATGAGAATAAAATCCCCTCTATTTCATTAACAAAAGACTTTAGATGCCTTGAATTCCAGCATCTTCATGCCCagaatcttagactttgagctagaatggccctgaagaataattgagtccagtctctttagtttataggtagaaacaccagggttccaggaggggagaggtcttgccc
>gene=chr20_2360622-2360872; species=ponAbe
CAGCCTCCAATAGCCCCAAGTCATCCATCAAAGCATTTCTCTGGCAAAAAGAAATCTACCCCACCAGCTTCCTTGAAAATAAAATCCCCTCTATTTCATTAACAAAAGACCTTAGATGCCTTGAATTGCAGCATCTTCAAGCCCagaatcttagactttgagctggaatggccccgaagaataattgagtccagtccctttagtttataggtagaaacaccagggttccaggaggggagaggtcttgccc
>gene=chr20_2360622-2360872; species=rheMac
CAGCCTCCAATAGCCCCAAGTCATCCATCAAAGCATTTCTTCAGCAAAAAGGAACCTACCCCACCAGCTCCCGTGAGAATAAAATCCCCTCTATTTCATTAACAAAAGACTTTAGATGCCTTGAATTCCAGCATCTTCAAGCCCagaatcttagactttgagctagaatggccctgaagaataattgagtccagtctctttagtttataggtagaaacaccagggttccaggaggggagaggtcttgccc
>gene=chr20_2644810-2645060; species=hg19
GCGGACTCCGCTCAATGCCGCCATGTTTCCCGCAGGAAGTCGCGTGGGAAGTGACGCCTGAAGCTGGCGCGGCCCCGTACCCCGACTTCCGGCCTGTACTGAGTTCCTGGTATTTCTCTCTCTGCGCCAACCAGCACTGCTTGCTCACGCCTGTTTCTCCTTTTCCTTGCCGGTGGGGAGGTCATGGGATGCGCAAGCACTTTGTCTCTTGCTTTGTTTTCAGTCGCCATATTTAATCTACGTCGAAACT
>gene=chr20_2644810-2645060; species=bosTau
GCGGACACGGCTGAGGGCAGCCATGTCATTCGCAGGAAGTCGCG-GAGAAGTGACGCCGGAAGCTGGAGCGGCCCAGGGCCCCTGTTTCCGGCC------GGATGTTGGGCGAACCTTATT-TCCTCCAACCAAAACAGCTAACCTGTGGTTTTCCTCCGCTGCTCTTCCG--GTACCCACTGATGCGGCAGAGAGCTGCTTTGTCTATTGCTTTACTTTCATTCACCGT-----ATTTATGTTGAAACT
>gene=chr20_2644810-2645060; species=calJac
GCGGACACCGCTGAGTGCCGCCATGTTCTCCGCAGGAAGTCGCGTGGGAAGTAACGGCGGAAGCTGGCGCGGCCGCGTACCCCGACTTCCGCCCTGTGCCGGTTGCTTGGTGCTTGTCTCTCTGCCCTAACCAGCACTCCCTGCTTACGCCTGTTTCTCCTTTTTCTTGCAGGTGGG-------TAGGATGCGCAAGCACTTTGTCTCTTGCTTTATTTTCAGTCGCCATATTTAATCTAC---------
>gene=chr20_2644810-2645060; species=canFam
GCGGACACCACTGAGAGCCGCCATGTTCGCTGCAGGAAGTCACGTGGGAAACGGTGCCGGAAGCGGGCGTGGCCCGGCCCCGCGACTTCCGGTC------GGGCCGCGGGCTGCTCTGTTT-TCCTCCGACCGACGGCCGCGG----TGCTTTTCCTGCTCTCCCCTTGCC--CTGGAGCCTCATGGGACACGCGGCCACTTTGTGTGTTGCTTTGCTTTCAGTCTCCACATCTAATTTATGTTGAAAC-
>gene=chr20_2644810-2645060; species=equCab
GCGGACGCCGCCGAAAGCCGCCATGTTTCCCGCAGGAGGTCGCGTGGGAAGTGACGCCGGAAGCTGGCGCGGCCCGGCCCCCTGACTTCCGGTC------GGGCGCTAGGCGGTTCTCCCTCTTCTCAAACCAATACTCCCTGCTCATGCTTTTGCTTCCTTTACCTTATC--CTGGAGGCTAATGGGAGACGCAGCCAGTTTGTCTACTTCTTTA-----AGTCACCATATTTAGTTTATGTTGAAAT-
>gene=chr20_2644810-2645060; species=gorGor
GCGGACTCCGCTCAATGCCGCCATGTTTCCCACAGGAAGTCGCGTGGGAAGTGACGCCTGAAGCTGGCGCGGCCCCGTACCCCGACTTCCGGCCTGTACTGAGTTCCTGGTATTTCTCTCTCTGCGCCAAACAACGCTGCTAGCTCACGCC--TTTCTCCTTTTTCTTGCCGGTGGGGAGGTCATGGGATGCGCAAGCACTTTGTCTCTTGCTTTGTTTTCAGTCGCCATATTTAATCTACGTCGAAACT
>gene=chr20_2644810-2645060; species=panTro
GCGGACTCCGCTCAATGCCGCCATGTTTCCCGCAGGAAGTCGCGTGGGAAGTGACGCCTGAAGCTGGCGCGGCCCCGTACCCCGACTTCCGGCCTGTACTGAGTTCCTGGTATTTGTCTCTCTGCGCCAACCAGCACTGCTGGCTCACGCCTGTTTCTCCTTTTTCTTGCCGGTGGGGAGGTCATGGGATGCGCAAGCACTTTGTCTCTTGCTTTGTTTTCAGTCGCCATATTTAATCTACGTCGAAACT
>gene=chr20_2644810-2645060; species=papHam
GCGGACACCGCTCAGTGCCGCCATGTTTCCCGCAGAAAGTCGCGTGAGAAGTGACGCCTGAAGCTGGCGCGGCCCTCTACCCCGACTTCCGGCCTGTGCTGAGTGCCTGGTACTTCTCTCTCTGCGCCAACCAGCGCTGCTTGCTCACGCCTGTTTCTCCTCTTTCTTGCCGGTGGGGAGGTCATGGGATGCGCGAGCACTTTGTCTCTTGATTTATTTTCAGTGGCCATATTTAATCTACGTGGAAACT
>gene=chr20_2644810-2645060; species=ponAbe
GCGGACTCCGCTCACTGCCGCCATGTTTCCCGCAGGAAGTCGCGTGGGAAGTGACGCCTGAAGCTGGCGCGGCCCCGTACCCCGACTTCCGGCCTGTACTGAGTTCCTGGTATTTCTCTCTCTGCGCCAACCAGCATTGCTTGCTCACTCTTGTTTCTCCTCTTTCTTGCCGGTGGGGAGGTCATGGGATGCGCAAGCACTTTGTCTCTTGCTTTGTTTTCAGTCGCCATATTTAATCTA-GTCGAAACT
>gene=chr20_2644810-2645060; species=rheMac
GCGGACACCGCTCAGTGCCGCCATGTTTCCCGCAGAAAGTCGCGTGAGAAGTGACGCCTGAAGCTGGCGCGGCCCTCTACCCAGACTTCCGGCCTGTGCTGAGTGCCTGGTACTTCTCACTCTGCGCCAAGAAGCGCTGCTTGCTCACGCCTGTTTCTCCTCTTTCTTGCCGGTGGGGAGGTCATGGGATGCGCGAGCACTTTGTCTCTTGATTTATTTTCAGTCGCCATATTTAATCTACGTGGAAACT
>gene=chr20_3263268-3263518; species=hg19
ggcagccctctatgatctgaccccctatggagcagcaaagaatttcatctactatcacttcccttgccctaatccagctactttggtctcctggctcttttctgaacatgccaggcatacttctacctctgcattctttgcccccctgcctggaatgttcttttcctcaggtatctgcatgggtggttctctctcccttcaggtctctgctcaggcggcatcttacggacaggcatcctctgacttcata
>gene=chr20_3263268-3263518; species=bosTau
----------------------------------------------------------------------------------------------------------------------------------------------------------------------------------------------------------------------------------------------------------
>gene=chr20_3263268-3263518; species=calJac
ggcagccctctatgacctgaccacctgcggagtagtgaagaatttcatctaccatca-ttcccttgccctaatccagccactttggcctcctggctcttttctgaacatgccaggcatacttctacctctgcattctttgtctccctgcctggaatgttcttttcctcaggtatctgcatgggttgttctctctcccttcaggtctctgctcaggtggcatcttat-gagatgcattctctgacttcata
>gene=chr20_3263268-3263518; species=canFam
cacagctgtccatgatctgatt-cccaaaccgcaag---gagtttctcctcctactattccccttacctgaatctacccactgtgacctcctggctcttccctgaacataccaggcatacttcctccctggaactctctgtcccctctcctatgatgctcttttcctcaaatgtctgccaggcttgctccctcttccttcaggtctctgctcaaatggcatcttatggagaggtatcctttgacttccta
>gene=chr20_3263268-3263518; species=equCab
cacagccctctatgatctgacc-cccacactgcagggaagagtttcatctcctactattccccttacctggatccagccactttggcctcctggctcttccctgaacatgccaggcatacttccacccttgtactctctgtgcc--ctcctgggatgctcttgtcttccgatgtctgcaaggcttgttccctctcccttcaggtccctgctcaagtggcatcctatggggagggatcctctgacttcata
>gene=chr20_3263268-3263518; species=gorGor
ggcagccctctatgatctgaccccctatggagcagcaaagaatttcatctactatcacttcccttgccctaatccagctactttggtctcctggctcttttctgaacatgccaggcatacttctacctctgcattctttgcccccctgcctggaatgttcttttcgtcaggtatctgcatgggtggttctctctcccttcaggtctctgctcaggcggcatcttacggagaggcaccctctgacttcata
>gene=chr20_3263268-3263518; species=panTro
ggcagccctctatgatctgaccccctatggagcagcaaagaatttcatctactatcacttcccttgccctaatccagctactttggtctcctggctcttttctgaacatgccaggcatacttctacctctgcattctttgcccccctgcctggaatgttcttttcctcaggtatctgcatgggtggttctctctcccttcaggtctctgctcaggcggcatcttacggagaggcatcctctgacttcata
>gene=chr20_3263268-3263518; species=papHam
ggcagctctctatgatctgaccccctacggagcagcgaagaatttcatctactatcacttccctttccctaatccagctactttggtttcctggctcttttctgaacatgccaggcatacttctacctctgcattctttgcccccctgcctggaatgttcttttcctcaggtatctgcataagtggttctctctcccttcaggtctctactcaggaggcatcttatggagaggcatcctctgacttcata
>gene=chr20_3263268-3263518; species=ponAbe
ggcagccctctatgatctgaccccctacggagcagcgaagaatttcatctactatcacttccctcgccctaatccagctactttggtctcctggctcttttctgaacatgccaggcatacttctacctctgcattctttgcccccctgcctggaatgttcttttcctcaggtatctgcatgggtggttctctctcccttcaggtctctgcttaggcggcatcttacggagaggcatcctctgacttcata
>gene=chr20_3263268-3263518; species=rheMac
ggcagccctctatgatctgaccccctacggagcagcgaagaatttcatctactatcacttccctttccctaatccagctactttggcttcctggctcttttctgaacatgccaggcatacttctacctctgcattctttgcccccctgcctggaatgttcttttcctcaggtatctgcataagtggttctctctcccttcaggtctctgctcaggaggcatcttatggagaggcatcctctgacttcata
>gene=chr20_3780215-3780363; species=hg19
GTCTCCTGTAACACGGCTGAGGGGGCGGGGCCTCAGAGGGAACATGTGTTGGAATTCCTTGCCTGCTGGCCTCTTCTAAGGCAGGAGGAGGGGGTGGGACAGAGGCTGGTCCTGGAAAATTCCATAGGAGGGAGGAGAGGATGTGAGC
>gene=chr20_3780215-3780363; species=bosTau
GTCTCTGGTAACATAGCTA-G---------GCTCAGAAGGAACATCTGTTGGAATTCTTTGCCTGCTGGTCTCTTCTAAGGCAGGAGGAGGGGTTGGAACAGAGGCTGGTTCT--AAAATTCCACAGGAGGGAGGAGAGGTTATGACC
>gene=chr20_3780215-3780363; species=calJac
GTCTCTT-TAACACGGCGG-GTGGGCGGGGCCTCAGAGGGAACATGTGTTGGAATTCCTTGCCTGCTGGCCTCTTCTAAGGCAGGAGGAGGGGGTGGGATAGAGGCTGGTCCTGGAAAATTCTGCAGGAGGGAAGAG-----------
>gene=chr20_3780215-3780363; species=canFam
GTCTCTGGTAACATAGCTA-AGGGGTGGAGCCTCAAAAGGAACATCTGTTGGAATTCTTTGCCTGCTGGCCTCTTCTAAGGCAGGAGAAGGGGGTGGGACAGAGGCTGGTCCTGCAGAATTCCAGAGGAGGGAGGAGAGGATGTGACC
>gene=chr20_3780215-3780363; species=equCab
GTCTCTGGTAACATAGCTA-GGGGGTGGAGCCTCAAAAGGAACATCTGTTGGAATTCCTTGCCTGCTGGCCTCTTCTAAGGCAGGAGGAGGGGGTGGGACAGAGGCTGGTCCTGGAAAATTCCATAGGAGGGAGGAGAGGATGTGACT
>gene=chr20_3780215-3780363; species=gorGor
GTCTCCTGTAACACGGCTG-GGGGGCGGGGCCTCAGAGGGAACATGTGTTGGAATTCCTTGCCTGCTGGCCTCTTCTAAGGCTGGAGGAGGGGGTGGGACAGAGGCTGGTCCTGGAAAATTCCACAGGAGGGAGGAGAGGATGTGAGC
>gene=chr20_3780215-3780363; species=panTro
GTCTCCTGTAACACGGCTGGGGGGGCGGGGCCTCAGAGGGAACATGTGTTGGAATTCCTTGCCTGCTGGCCTCTTCTAAGGCAGGAGGAGGGGGTGGGACAGAGGCTGGTCCTGGAAAATTCCACAGGAGGGAGGAGAGGATGTGAGC
>gene=chr20_3780215-3780363; species=papHam
GTCTCCTGTAACACGGCTG-GGGGGTGGGGCCTCAGAGGGAACATGTGTTGGAATCCCTTGCCTGCTGGCCTCTTCTAAGGCAGAAGGAGGGGGTGGGACAGAGGCTGGTCCTGGAAAATTCCATAAGAGGGAGGAGAGGATGTGGCC
>gene=chr20_3780215-3780363; species=ponAbe
GTCTCCTGTAACACGGCTG-GGGGGCGGGGCCTCAGAGGGAACATGTGTTGGAATTCCTTGCCTGCTGGCCTCTTCTAAGGCAGGAGGAGGGGGTGGGACAGAGGCTGGTCCTGGAAAATTCCATAGGAGGGAGGAGAGGATGTGACC
>gene=chr20_3780215-3780363; species=rheMac
GTCTCCTATAACACGGCTG-GGGGGTGGGGCCTCAGAGGGAACATGTGTTGGAATCCCTTGCCTGCTGGCCTCTTCTAAGGCAGAAGGAGGGGGTGGGACAGAGGCTGGTCCTGGAAAATTCCATAAGAGGGAGGAGAGGATGTGGCC
>gene=chr20_6362647-6362835; species=hg19
TTTTTCAGAGTATACTACCAGCTAAGTGCTGGCTCATTTGTCTGTAATCTATGTGGATACACATAGTGCTTTAACCTAGCACGCTGTCCCTAGTGGTAGGAATTTCTGGCACTATGGTGGAGTAGGATTAGACGTTTTAGGGAAAAATTGTCCTTTCATTGTCTTCAAGCTTGTTCTGTGCCAACTGC
>gene=chr20_6362647-6362835; species=bosTau
CCCTCCAGAG----------------------------------------------------------------------------------------------------------------------------------------------------------------------------------
>gene=chr20_6362647-6362835; species=calJac
-TTTTGAGAGTATACTACCAGCTAAGTGCTAGCTCATTTATCTGTAATCTATGTGGTTACACGTGATGCTTTAACCTAGCACACTGTCCCTAGTGGTGAGAATTTCAGGCACTTTGGTGGTCCAGGATTAGATGTTTCAGGGAAAAATTATCCTTTCGATGTCTTTAAGCTTGTTCTGGGTCAACTGC
>gene=chr20_6362647-6362835; species=canFam
ACTTTCAGAG-C---CCCCAGTGAAATTCTAGATAATCTATCTGTAACCTATGTGGATGCAAATATTATTTTAATCTAGT-CCAGGACCCTGGTGGTGGGAATTTCAGGCACCATGGTAGTCCAGGTTTATATATTTTAGGGGAAAAAAGTTCTTTCAGTGTCTTTAAGCTGATCCTGGGCCACCTGC
>gene=chr20_6362647-6362835; species=equCab
TCTTTCAGAG-CCTGCCCCTGCTAAGTGCTGGCTAATGTATCTGTAATCTATGTGAATG--AAAGGTACTTTAACCTAGCACCGTGTCCCCAGTGGTGGGAATTTCAGGCACCATTGTGTTCCAGGATTAGATGTTTTAGGGAAAAACAGTTCTTTCAGTGTCTTCAAACTTGTCCTGGGCCACCTGC
>gene=chr20_6362647-6362835; species=gorGor
TTTTTCAGAGTATACTACCAGCTAAGTGCTGGCTCATTTATCTGTAATCTATGTGGATACACATAGTGCTTTAACCTAGCACACTGTCCCTAGTGGTAGGAATTTCTGGCACTATGGTGGAGTAGGATTAGACGTTTTAGGGAAAAATTGTCCTTTCGTTGTCTTCAAGCTTGTTCTGGGCCAACTGC
>gene=chr20_6362647-6362835; species=panTro
TTTTTCAGAGTATACTACCAGCTAAGTGCTGGCTCATTTATCTGTAATCTATGTGGATACACATAGTGCTTTAACCTAGCACACTGTCCCTAGTGGTAGGAATTTCTGGCACTATGGTGGAGTAGGATTAGACGTTTTAGGGAAAAATTGTCCTTTCATTGTCTTCAAGCTTGTTCTGGGCCAACTGC
>gene=chr20_6362647-6362835; species=papHam
TCTTTCAGAGTAAACTAGCAGCTAAGTTCTGGCTCATTCATCTGTAATCTATGTGGATACACGTGATGCTTTAACCTAGCACACTGTCCCTAGTGGTGGGAATTTCAGGCACTATAGTGGTCTCGGATTAGATGTTTTAGGGAAAAATTATCCTTTCATTGTCTTCAAGCTTGTTCTGGGCCAACTGC
>gene=chr20_6362647-6362835; species=ponAbe
TCTTTCAGAGTATACTACCAGCTAAGTGCTGGCTCATTTATCTGTAATCTATATGGATACACGTGATGCTTTAACCTAGCACACTGTCCCTAGTGGTAGGAATTTCCGGCACTATGGTGGAGTAGGATTAGATGTTTTAGGGAAAAATTATCCTTTCATTGTCTTCAAGCTTGTTCTGGGCCAACTAC
>gene=chr20_6362647-6362835; species=rheMac
TCTTTCAGAGTAAACTAGCAGCTAAGTTCTGGCTCATTCATCTGTAATCTATATGGATACACGTGATGCTTTAACCTAGCACACTGTCCCTAGTGGTGGGAATTTCAGGCACTATAGTGGTCTCGGATTAGATGTTTTAGGGGAAAATTATCCTTTCATTGTCTTCAAGCTTGTTCTGGGCCAACTGC
>gene=chr20_6889515-6889765; species=hg19
CATTATCTCCAAGGGACACTTTCTCCCTGGAGAGGCCACCTGCATCTTATAATTTAAGAGGGTCTCTCTGCTAAGTCCTGGAGTTTCCACACAGCTGCTGAAGACAGACACACATTCCTAGCATTTGGCATCACAAAGGGAGCTCAAAGACCAGGCGGGAATCTTGCTGTCATTTTGTCAATTCCTTGTCTGTTTTTCCCCAGGCTTCCCCAAAATTTCCATTAATCTTGGAGCCAAGAAATACAACACA
>gene=chr20_6889515-6889765; species=bosTau
CATTATCTCCAAGAGACACTTTCACCCTGGAGAGGCCACCTGCCTCTTACAAGTTGAGATAGTATCTCTGCTCAACCCT-GAGCTTCCACA-AGCTGCTGAAGGCAGA-------------CATTTATCATCACAAAGGGAACTCAAAGGCCGGGCAAGACACTTGCTGTCATTTTACCAACCCATTGCCTATTTTTCCCTAAGCTTTCCCCAAATTTTCATTAG----GGAACCAGAAAGTACAACACA
>gene=chr20_6889515-6889765; species=calJac
----ATCTCCAAGGGATACTTTCTCCTTGGAGAGGCCACCTGCATCTTATAACTTAAGAGAGTCTTTCTGCTAAGTCCTGAAGTTTCCACACGGCTGCTGAAGATGGACACACATTCCTAGCATTTGGCATCACAAAGGGAGCTCAAAGGCCAGGCAGGAATCTTAGTGTCATTTTGTCAATCCCTTGTCTGTTTTTCCCCAGGCTTTCTCAAAATTTCCATTACTCTTGGAGCCAAGAAACACAACACA
>gene=chr20_6889515-6889765; species=canFam
CATTATCTTCAAGGGGCATTTTCCCCCTGGAGATGCCACTTGAATCTTACAACTTGAGAGGGTCTCTCTGCTCAGTCCCGGAGCTTCCACACAGCTGCGGATG------GCACATTCCTTGCATTTGGTATCATAAAGGGAACTCAGTGGCTGGGCAAGGGCCTTGCTGTCATCTTCTCAACACTTGGTCTATTTTTCCTTAGGCCCCCCCCAAATTTCCAGTAG----GGAATCAGGAAGCACAACACA
>gene=chr20_6889515-6889765; species=equCab
CGTTATCTCCAAGGGACACTTTTTCCCTGGAGAGGCCACCTGCGTCTTATAACTTGAGAGGGTCTCT--GCCGAGTCCTGGAGCTTCCACACAGCTGCGGAAGGCAGACACACATTCCTCACCTTTGGCATCACAAAGGGA---------GTAGGCAAGGACCTTGC--TCGTTTGGTCAACTCCTTGCCTATTTTTCCCCAGCCTTCCTCCAAATTTCTACTAG----GAAACCAGGAAGCACAACACA
>gene=chr20_6889515-6889765; species=gorGor
CATTATCTCCAAGGGACACTTTCTCCCTGGAGAGGCCACCTGCATCTTATAACTTAAGAGGGTCTCTCTGCTAAGTCCTGGAGTTTCCACACAGCTGCTGAAGACAGACACACATTCCTAGCATTTGGCATCACAAAGGGAGCTCAAAGGCCAGGCGGGAATCTTGCTGTCATTTTGTCAATCCCTTGTCTGTTTTTCCCCAGGCTTCCCCAAAATTTCCATTAATCTTGGAGCCAAGAAATACAACACA
>gene=chr20_6889515-6889765; species=panTro
CGTTATCTCCAAGGGACACTTTCTCCCTGGAGAGGCCACCTGCATCTTATAACTTAAGAGGGTCTCTCTGCTAAGTCCTGGAGTTTCCACACAGCTGCTGAAGACAGACACACATTCCTAGCATTTGGCATCACAAAGGGAGCTCAAAGGCCAGGCGGGAATCTTGCTGTCATTTTGTCAATTCCTTGTCTGTTTTTCCCCAGGCTTCCCCAAAATTTCCATTAATCTTGGAGCCAAGAAATACAACACA
>gene=chr20_6889515-6889765; species=papHam
CATTATCTCCAAGGGACACTTTCTCCCTGGAGAGGCCACCTGCATCTTATAACTTAAGAGGGTCTCTCTGCTAAGTCCTGGAGTTTCCACACAGCTGCTGAAGACAGACACACATTCCTAGCATTTGGCATCACAAAGGGAGCTCAAAGGCCAGGCGGGAATCTTGCTGTCATTTTGTCAATCCCTTGTCTGTTTTTCCCCAGGCTTCCCCAAAATTTCCATTAATCTTGGAGCCAAGAAATACAACACA
>gene=chr20_6889515-6889765; species=ponAbe
CATTATCTCCAAGGGACACTTTCTCCCTGGAGAGGCCACCTGCATCTTATAACTTAAGAGGGTCTCTCTGCTAAGTCCTGGAGTTTCCACACAGCTGCTGAAGACAGACACACATTCCTAGCATTTGGCATCACAAAGGGAGCTCAAAGGCCAGGCGGGAATCTTGCTGTCATTTTGTCAATCCCTTGTCTGTTTTTCCCCAGGCTTCCCCAAAATTTCCATTAATCTTGGAGCCAAGAAATACAACACA
>gene=chr20_6889515-6889765; species=rheMac
CATTATCTCCAAGGGACACTTTCTCCCTGGAGAGGCCACCTGCATCTTATAACTTAAGAGGGTCTCTCTGCTAAGTCCTGGAGTTTCCACACAGCTGCTGAAGACAGACGTACGTTCCTAGCATTTGGCATCACAAAGGGAGCTCAAAGGCCAGGCGGGAATCTTGCTGTCATTTTGTCAATCCCTTGTCTGTTTTTCCCCAGGCTTCCCCAAAATTTCCATTAATCTTGGAGCCAAGAAATACAACACA
>gene=chr20_10447174-10447424; species=hg19
CTAGCGGTGGCAGCCTGGGAAGATTACAGAGCCTGGCTTAGTGACAGGCCAGTCTGTATTTAAGGAAAAACTCGGACCCGCCAGATTTCTCTGGAATGTGCATCTGGCTTTGTCTTCTACAGGGAATGTGTAATGATCCCCTCCTCTTTCTTCCCACCCATTCCAGGAGGCTAAACGCTTTTACTTTTGCTCTTGATGGGGTTGTCTACTTTTTATTTTGGGAGAGGGGAGGGCTGGAATTTAGGGGTGG
>gene=chr20_10447174-10447424; species=bosTau
CTAGCATTGGCAGCCTGGGAAGATT--AGAGCCTGGCTTAGTGACAGGCCAATCTGTATTTAAGGAAAAACTCGGACCAGCCAGATTTCCCTGGAATGTGGATCTGGCTTTGTCTTCCACAGGGAGTGTGTAATGACCGCTGCCTCCTCCTTCCCACCCACTCCAGGAGACCTGAGGCTTTTACTTG---TGTTGATAG--TTGTCTACTTTTTATTTGGGGGGTGTGGTGTGTTAGAC-TACGGTTTAG
>gene=chr20_10447174-10447424; species=calJac
CTAGCAGTGGCAGCCTGGGAAGATTACAGAGCCTGGCTTAGTGACAGGCCAGTCTGTATTTAAGGAAAAATTCGGACCCGCCAGATTTCTCTGGAATGTGCATCTGGCTTTGTCTTCTACAGGGAATGTGTAATGATCCCCTCCTCTTTCTTCCCACCCATTCCAGGAGGCTAAAAGCTTTTTTTTTTGCTGTTGATGGGGTTGTCTACCTTTTATTCTGGGAGAGGGGAGGGCTGGAATTTAGGGGTAG
>gene=chr20_10447174-10447424; species=canFam
CTAGCAGTGGCAGCCTGGGAAGATTACAGAGCCTGGCTTAGTGACAGGCCAATCTGTATTTAAGGAAAAACTCGGACCAGACAGATTTCCCTGGAATGTGGATCTGGCTTTGTCTTTCACAGAGAATGTGTAATGACCC---CCTCCTCCTTCCCACCCACTCCAGGAGACTTAAAGCTTTTACTTTTGCTGTTGATAT--TTGTCCACTTTTTATTCTGGGGAAGTGGGGAGCTGGAATTTTGGGATAG
>gene=chr20_10447174-10447424; species=equCab
CTGGCGATGGCAGCCTGGGAAGATTACAGAGCCTGGCTTAGTGACAGGCCAATCTGTATTTAAGGAAAAACTCGGACCAGCCAGATTTCCCTGGAATGTGGATCTGGCTTTGTCTTCCACAGGGAATGTGTAATGACTCCCTCCTCCTCCTTCCTACCCGCTCCAGGAGACATAAAGCTTTTACTTTTGCTCTTGATAG--TTGTCCTCTTTTTATTCTAGGGAGTGGGGGACCTGGGCTTTTGGGGTAG
>gene=chr20_10447174-10447424; species=gorGor
----------------------------------------------------------------------------------------------------------------------------------------------------------------------------------------------------------------------------------------------------------
>gene=chr20_10447174-10447424; species=panTro
CTAGCGGTGGCAGCCTGGGAAGATTACAGAGCCTGGCTTAGTGACAGGCCAGTCTGTATTTAAGGAAAAACTCGGACCCGCCAGATTTCTCTGGAATGTGCATCTGGCTTTGTCTTCTACAGGGAATGTGTAATGATCCCCTCCTCTTTCTTCCCTCCCATTCCAGGAGGCTAAACGCTTTTACTTTTGCTCTTGATGGGGTTGTCTACTTTTTATTTTGGGAGAGAGGAGGGCTGGAATTTAGGGGTAG
>gene=chr20_10447174-10447424; species=papHam
CTAGCGGTGGCAGCCTGGGAAGATTACAGAGCCTGGCTTAGTGACAGGCCAGTCTGTATTTAAGGAAAAACTCGGACCCGCCAGATTTCTCTGGAATGTGCATCTGGCTTTGTCTTCTACAGGGAATGTGTAATGATCCCCTCCTCTTTCTTCCCACCCATTCCAGGAGGCTAAAAGCTTTTACTTTTGCTGGTGATGGGGTTGTCTACTTTTTATTCTGGGAGAGGGGAGGGCTGGAATTTAGGGGTAG
>gene=chr20_10447174-10447424; species=ponAbe
CTAGCGGTGGCAGCCTGGGAAGATTACAGAGCCTGGCTTAGTGACAGGCCAGTCTGTATTTAAGGAAAAACTCGGACCCGCCAGATTTCTCTGGAATGTGCATCTGGCTTTGTCTTCTACAGGGAATGTGTAATGATCCCCTCCTCTTTCTTCCCACCCATTCCAGGAGGCTAAAAGCTTTTACTTTTGCTCTTGATGGGGTTGTCTACTTTTTATTCTGGTAGAGGGGAGGGCTGGAATTTAGGGGTAG
>gene=chr20_10447174-10447424; species=rheMac
CTAGCGGTGGCAGCCTGGGAAGATTACAGAGCCTGGCTTAGTGACAGGCCAGTCTGTATTTAAGGAAAAACTCGGACCCGCCAGATTTCTCTGGAATGTGCATCTGGCTTTGTCTTCTACAGGGAATGTGTAATGATCCCCTCCTCTTTCTTCCCACCCATTCCTGGAGGCTAAAAGCTTTTACTTTTGCTCATGATGGGGTTGTCTACTTTTTATTCTGGGAGAGGGGAGGGCTGGAATTTAGGGGTAG
>gene=chr20_12048864-12049114; species=hg19
TCAAATTAGAGGTTGATCCATAATTAATAAGTCTTACAATCCCAGTACCTGAGACAAAGAGATCTTTGGGTGGCTGGGAGAAGAGCAGAGAAGTGTAGCAATGGTATTGCAATTGCATTCCTACCACATACCAAGTTGGATTGCGGTGACAGAAATGGTGTCTTTGGGCAGTAAATCCACTGGCTCAAGCTTGTTTGACAAGGGAAGTGTCTAAATGCCCCTCTCAAGTCTTAGGAAGGAGAATGGGTGC
>gene=chr20_12048864-12049114; species=bosTau
TCAAATTAGAGATTGATCTATAATTAATAAGGCTTATAATGCCAGTACCTGAGACAAAGAGATGGTCGGGCAGCTGGGAAAGGAGAAGACAGGTG--------------------------CACCACATATCGAGCTGGCTCCTGGTGGCAGAAGCGGTGTCTGTGGGTAGTCAGTCTGCTGGTTTGAGCTCTTCTGATGGGGAGAGCAGCT-CATG-CCCTCCGAGGTCTCAGGAGGGGACATGGGGGC
>gene=chr20_12048864-12049114; species=calJac
TCAAATTAGAGGTTGATCCATAATTAATAAGTCTTATGATGCCAGTACTTGAGACAAAGAGATCTTTGGGTGGCTGGGAAAGGAGCAGAGAAGTGTAGCAATGGTATTGCAATTGCATTCCTACCACATACCAGGTTGGATCATGGTGACAGACATGGTGTCTTTGGGCAG-AAGGCCACTGGCTCAAGCTCGTTTGACAAGGGAAGTGTCTAAATGACCCTGTCAAGTCTTAGGAAGGAGAATGGGTGC
>gene=chr20_12048864-12049114; species=canFam
TCAAATTAAAGATTGATCTATAATTAATAAGGCTTATAATGCCAGTACCCGAGACAAAGAGATCTCTGGGTGGCAGGAAAGAGAGCAGAGAAGTATAG--------TTACAGTTGTATTCATATCACACACCGACTTGGCTT-----GACAGAAGCGGTGTCTCTGGGTAAGAAATCTGATAGCTCAAGCTCCTCTGACAAGAAAAGCAGCTAAATGCCCTTCGGAGATCTTAGGTGGGACTTGGAGTGT
>gene=chr20_12048864-12049114; species=equCab
TCAAATTAGAGATTTATCTATAATTAATAAGGCTTATAACGCCAGTACCTGAGACAAAGAGAACTTTGGGCTGCTGGGAGGAGAGGAGAGAAGAGTAGCCATGGCATTACAATTGCATTCCTAGCACATGCTGGGTGGACTCCTGGGGACAGGAGCAGTGTCTCTGGGTAGTAAGTCCGCTGGCTCAAACTTCACCAGCAAGGAAAACAGCTAAATGCCCCTCTCGGGTCTTGGAAGGGACTGGGGGTTC
>gene=chr20_12048864-12049114; species=gorGor
TCAAATTAGAGGTTGATCCATAATTAATAAGTCTTACAATCCCAGTACCTGAGACAAAGAGATCTTTGGGTGGCTGGGAGAAGAGCAGAGAAGTGTAGCAATGGTATTGCAATTGCATTCCTACCACATACCAAGTTGGATTGTGGTGACAGAAATGGTGTCTTTGGGCAGTAAATCCACTGGCTCAAGCTTGTTTGACAAGGGAAGTGTCTAAATGGCCCTCTCAAGTCTTAGGAAGGAGAATGGGTGC
>gene=chr20_12048864-12049114; species=panTro
TCAAATTAGAGGTTGATCCATAATTAATAAGTCTTACAATCCCAGTACCTGAGACAAAGAGATCTTTGGGTGCCTGGGAGAAGAGCAGAGAAGTGTAGCAATGGTATTGCAGTTGCATTCCTACCACATACCAAGTTGGATTGTAGTGACAGAAATGGTGTCTTTGGGCAGTAAATCCACTGGCTCAAGCTTGTTTGACAAGGGAAGTGTCTAAATACCCCTCTCAAGTCTTAGGAAGGAGAATGGGTGC
>gene=chr20_12048864-12049114; species=papHam
TCAAATTAGAGGTTGATCCATAATTAATAAGTCTTATAATTCCAGTACCTGAGACAAAGAGATCTTTGGGTGGCTGGGAAAAGAGCAGAGAAGTGTAGGAATGGTATTGCAATTGCATTCCTACCACATACCAAGTTGGATCGTGGTGACAGAAATGGTGTCTTTGGGCAGTAAGTCCACTGGTCCAAGCTTGTTTGACAAGGGAAGTGTCTAAATGCCCCTCTCAAGTCTTGGGAAGGAGAATGGGTGC
>gene=chr20_12048864-12049114; species=ponAbe
TCAAATTAGAGGTTGATCCATAATTAATAAGTCTTAGAATCCCAGTACCTGAGACAAAGAGATCTTTGGGTGGCTGGGAGAAGAGCAGAGAAGTGTAGCAATGGTATTGCAATTGCATTCCTACCACATACCAAGTTGGATTGTGGTGACAGAAATGGTGTCTTTGGGCAGTAAATCCACTGGCTAAAATTTATTTGACAAGGGAAGTGTCTAAATGCCCCTCTCAAGTCTTAGGAAGGAGAATGGGTGC
>gene=chr20_12048864-12049114; species=rheMac
TCAAATTAGAGGTTGATCCATAATTAATAAGTCTTATAATCCCAGTACCTGAGACAAAGAGATCTTTGGGTGGCTGGAAAAAGAGCAGAGAAGTGTAGCAATGGTATTGCAATTGCATTCCTACCACATACCAAGTTGGATCGTGGT-ACAGAAATGGTGTCTTTGGGCAGTAAGTCCACTGGTCCAAGCTTGTTTGACAACGGAAGTGTCTAAATGCCCCTCTCAAGTCTTGGGAAGGAGAATGGGTGC
>gene=chr20_13472628-13472878; species=hg19
TCTGTGCAGACTTTTTGTCTTCTAAACCACTCCCACCTCAATTCTAATACAAAGAGCCCCAGAGGGGAAAAAGTGAAGTTGCATTCACAGCAGAGACACAACCCACATTCCTAGGCAGCCTCCTACAAAAGCACAGGCTCGACAGCAACAAAAGCTCACATTCAGTACCCCTGGCACACCACACGTCTCCAAGGATTACTGATGATTTTGAAGTATTTATGTCATCTTATAAATGCTGCCATTCACTCTC
>gene=chr20_13472628-13472878; species=bosTau
CCTTCGGAGACTCTATTTCTTCCAAACAACTCTAACCTCAGTACTGATCAAAAGAGTCCCCAGAAGGGGTGAGTGAAGCTGCATTCACAGGACAG-AATAACCCACATTTCCAGGCTGCCTGCCCCCAGAG--CAGGATCAGGGGCCACAAAAGCTCACAGTCACTGCTCCTGGCACACCACGCATCTCCGAGGCTTGCTGATGACTTTCAAGTATTTATGTCATCTTATAAACGCTGCTGTTCACTCTT
>gene=chr20_13472628-13472878; species=calJac
TCCTTGCAGAATTTTTGTCTTCTAAACCACTCTCACCTCAATTTTAATACAAAGAGCCGCAGAGGGGAAAAAGTGAAGTTGCATTCACAGGAGAGACACAACCCACATTCCTAGGCAGCCTCCTACAAAAGCACAGGCTCAACAATAACAAAAGCTCACATTCAGTACCCCTGGCACACCACACATCTCCAAGGATTACTGATGATCTTGAAGTATTTATGTCATCTTATAAATGCTGCCATTCACTCTC
>gene=chr20_13472628-13472878; species=canFam
TCTTT-GAGACTTTATTTCTTCTAAAC-----------CAGTTCTAATACAAAGAGCCCCCAGAGGGGGAAAGTGAAGTTGCATTCACAGTAGATACATAACCCACATTCCCAGGCAGCCTGTTACACGAGTACAGGATCAGCAGCAACAAAAGCTCACATTCAGTACCACTGGCACACCACACATCTCCAAGGATTACTGATGATTGTGAAGTATTTATGTCATCTTATAAATGCTGCCATTCACTCTC
>gene=chr20_13472628-13472878; species=equCab
CCTTTGGAGACTTTATTTCTTCTAAACCACTCTAACCTCAGTTCTGATACAAAGAGATGCCAGAGGGGGAAAATGAAACTGCATTCACAGGAGAGACATAACCCACATTCCCAGGCAGCCTGCCCTAAGAGTACAGGATCAGCAGCAACAAAACTTCACCTTCAGTACCATGGGCACACCACACATCTCCAAGGATTACTCATGATTTTGAAGTATTTATGTCATCTTATAAATGCTGCCATTCACTCTC
>gene=chr20_13472628-13472878; species=gorGor
TCTGTGCAGACTTTTTGTCTTCTAGACCACTCCCACCTCAATTCTAATACAAAGAGCCCCAGATGGGAAAAAGTGAAGTTGCATTCACAGCAGAGACACAACCCACATTCCTAGGCAGCCTCCTACAAAAGCACAGGCTCGACAGCAACAAAAGCTCACATTCAGTACCCCTGGCACACCACACGTCTCCAAGGATTACTGATGATTTTGAAGTATTTATGTCATCTTATAAATGCTGCCATTCACTCTC
>gene=chr20_13472628-13472878; species=panTro
TCTGTGCAGAATTTTTGTCTTCTAAACCACTCCCACCTCAATTCTAATACAAAGAGCCCCAGAGGGGAAAAAGTGAAGTTGCATTCACAGCAGAGACACAACCCACATTCCTAGGCAGCCTCCTACAAAAGCACAGGCTCAACAGCAACAAAAGCTCACATTCAGTACCCCTGGCACACCACACGTCTCCAAGGATTACTGATGATTTTGAAGTATTTATGTCATCTTATAAATGCTGCCATTCACTCTC
>gene=chr20_13472628-13472878; species=papHam
CTCTTGCAGACTTTTTGTCTTCTAACCCACTCCCACCTCAATTCTAATACGAAGAGCCCCAGAGGGGAAAAAGTGAAGTTGCATTCACAGTAGAGACACAACCCACATTCCTAGGCAGCCTCCTACAAAAGCACAGGCTCGACAGCAACAAAAGCTCACATTCAGTACCCCTGGCACACCACACGTCTCCAAGGATTACTGATGATTTTGAAGTATTTATGTCATCTTATAAATGCTGCCATTCACTCTC
>gene=chr20_13472628-13472878; species=ponAbe
TCTGTGCAGACTTTTTGTCTTCTAAACCACTCTCACCTCAATTCTAAAACAAAGAGCCCCAGAAGGGAAAAAGTGAAGTTGCATTCACAGGAGAGACACAACCCACATTCCTAGGCAGCCTCCTACAAAAGCACAGGCTCGACAGCAACAAAAGCTCACATTCAGTACCCCTGGCACACCACACATCTCCAAGGATTACTGATGATTTTGAAGTATTTATGTCATCTTATAAATGCTGCCATTCACTCTC
>gene=chr20_13472628-13472878; species=rheMac
TTCTTGCAGACTTTTTGTCTTCTAACCCACTCCCACCTCAATTCTAATACGAAGAGCCCCAGAGGGGAAAAAGTGAAGTTGCATTCACAGGAGAGACACAACCCACATTCCTAGGCAGCCTCCTACAAAAGCACAGGCTCGACAGCAACAAAAGCTCACATTCAGTACCCCTGGCACACCACACGTCTCCAAGGATTACTGATGATTTTGAAGTATTTATGTCATCTTATAAATGCTGCCATTCACTGTC
>gene=chr20_15618659-15618909; species=hg19
GACAGGAAGGCCCAGAATTTTTTTTTACGAGGCTTGTGTTGATTGAGTTAAAGCATGTGTTCTAACTGAGCTCCCTTGGAATGAGCCGTGCATTGTTCCATGCCACCTGGCTGCAAAACAAACACAAGGAATTTGGCTCTGACATGAAGAAACCCTCAGTATTAGGGAAATGGAGCTGCATTCCACATGGAAGCATGGCAACCTCGGGCTCTGTTCCTCCCCCTTTGCCCTCTCACCAGACCCCTGTGCA
>gene=chr20_15618659-15618909; species=bosTau
TGTAGGAAGGTCCAGTTTGTTTTTTTATTAGATTTGTGCTGATTAAGTTAAAGCACATGCT----CTGAACTCCCTTGAAATGAGCCATGCTCTCTTCCATGCCACCTGGCTATGAGACAAACATGAAGAATTTGGCTCTGGCCTGAAGAAACCCTCAGTATTAGGGGAATAGAGATGCATTCCACATGGAAACGTGGTGGCTTCAGGCTCTG----CTTCTT----TCCTCTTGCCAACCCTCTGTGTG
>gene=chr20_15618659-15618909; species=calJac
GACAGAAAGGCCCAGATATTTTTTT-ATGAGGCTTGTGTTGATTGAGTTAAAGCATGTGTTCTAACTGAGCTCCCTTGGAACCAGGCATGCATTATTCCATGCCACCTGGCTGCAA----AACACAAGGGGTTTGGCTCTGACGTGAAGAAACCCTCAGTGTTAGGGAAATGGAGCTTCTGTCCACATGGAAACATGGCAACCTCAGGCTCTGTTCCTCCTCCTCTGCCCTCTCACCAGCCCCCTGTGCA
>gene=chr20_15618659-15618909; species=canFam
AATGGGAAGGCCCAGTTTTTTTT---ATTAGGTTTGTGTCAATTGAGTTAAAGCACGTGCTCTGA---ACTCCCTTTGGAATGAGCCATGCATTCCTCTGTGCCACCTGGCTACGAAACAAATTTGAAAAACTTGGCTCTTGCATGAAGAAAGCCTCAGTATTAGGGAAATGCAGCTGCATTCCAAATGGAAACATGGCAACTTCAGGCTCGGTTACTTTCCT----CCCTCCTGCCAACCCTCTGTGAG
>gene=chr20_15618659-15618909; species=equCab
AATGGAAAAGCCCAGATTTTTTT---ATTAGGTTTGTGTTGATTGAGTCAAAGCACATGCTCTAACTGAGTTCCCTTGGAACGAGCGGCGCATTCTTCCATGCCACCTGGCTATGAAACAAACAGGAAGCGTTT-GCTCTGGCGTGAAGAAACCCTCAGTATCAGGGAAGTGGAGCTGCATTCCACATGGAAACATGGCAACTTTAGGCTCTGCTGTTTTCTT----CCCTCCTGCCAACCCTCTGTGTG
>gene=chr20_15618659-15618909; species=gorGor
GACAGGAAGGCCCAGATTTTTTTTT-ATGAGGCTTGTGTTGATTGAGTTAAAGCATGTGTTCTAACTGAGCTCCCTTGGAATGAGCTGTGCATTATTCCATGCCACCTGGCTGCAAAACAAACACAAGGAATTTGGCTCTGACATGAAGAAACCCTCAGTATTAGGGAAATGGAACTGCATTCCACATGGAAGCATGGCAACCTCGGGCTCTGTTCCTCCCCCTTTGCCCTCTCACCAGACCCCTGTGCA
>gene=chr20_15618659-15618909; species=panTro
GACAGGAAGGCCCAGATTTTTTTTTTATGAGGCTTGTGTTGATTGATTTAAAGCATGTGTTCTAACTGAGCTCCCTTGGAATGAGCCGTGCATTATTCCATGCCACCTGGCTGCAAAACAAACACAAGGAATTTGGCTCTGACATGAAGAAACCCTCAGTATTAGGGAAATGGAGCTGCATTCCACATGGAAGCATGGCAACCTCGGGCTCTGTTCCTCCCCCTTTGCCCTCTCACCAGACCCCTGTGCA
>gene=chr20_15618659-15618909; species=papHam
GA-AGGAAGGCCCAGATATTTTTTTTATGAGGCTTGTGTTGATTGAGTTAAAGCATGTGTTCTAACTGAGCTCCCTTGGAACGAGCCGTGCATTATTCCATGCCACCTGGCTGCAAAACAAACACAAGGAATTTGGCTCCGACATGAAGAAACCCTCAGTATTAGGGAAATGGAGCTGCATTCCACGTGGAAACATGGCAACCTCAGACTCTGTTCCTCCCGCTTTGCCCTCTCACCAGACCCCTGTGCA
>gene=chr20_15618659-15618909; species=ponAbe
GACAGGAAGGCCCAGATTTTTTTTTTATGAGGCTTGTGTTGATTGAGTTAAAGCATGTGTTCTAACTGAGCTCCCTTGGAATGAGCCGTGCATTATTCCATGCCACCTGGCTGCAAAACGAACACAAGGAATTTGGCTCTGACATGAAGAAACCCTCAGTATTAGGGAAATGGAGCTGCATTCCATGTAGAAGCATGGCAACCTCAGGCTCTGTTCCTCCCCCTTTGCCCTCTCACCAGACCCCTGTGCA
>gene=chr20_15618659-15618909; species=rheMac
GA-AGGAAGGCCCAGATATTTTTTTTATGAGGCTTGTGTTGATTGAGTTAAAGCATGTGTTCTAACTGAGCTCCCTTGGAACGAGCCGTGCATTATTCCATGCCACCTGGCTGCAAAACAAACACAAGGAATTTGGCTCCGACATGAAGAAACCCTCAGTATTAGGGAAATGGAGCTGCATTCCACGTGGAAACATGGCAACCTCAGGCTCTGTTCCTCCCGCTTTGCCCTCTCACCAGACCCCTGTGCA
>gene=chr20_15957139-15957212; species=hg19
CATAAAGCTTGCCCCCATGGGGCCAAGAAAGCAGGATGGAATGTGAAAGGTCTGCATGCACTGAGGAGAAAGG
>gene=chr20_15957139-15957212; species=bosTau
CATAAAGCATG-CCCCATGGGGTCAAGAAAGT-GGACGGAATGTGGTATGTCTGAGTG-GCTGCAGAGAAAGG
>gene=chr20_15957139-15957212; species=calJac
CATAAAGCTTGCCCCCATGGGGCCAAGAAAGCAAGATGGAATGTGTAAGGTCTGCCTGCACTGAAGGGAAAGG
>gene=chr20_15957139-15957212; species=canFam
CATAAAGCTTGCCTGCATGGGGTCAAG-AAGCAAGATGAAACATGGAATGTCTGAGCGCACTGCAGAGAAAGA
>gene=chr20_15957139-15957212; species=equCab
CATAAAGATTGCCCCCATGGGGTCAAGAAAGCAAGATGGAATGTGGAATGTCTAAGTGCACTGAAAAGAAAGG
>gene=chr20_15957139-15957212; species=gorGor
CATAAAGCTTGCCCCCATGGGGCCAAGAAAGC-GGATGGAATGTGAAAGGTCTGCATGCACTGAGGAGAAAGG
>gene=chr20_15957139-15957212; species=panTro
CATAAAGCTTGCCCCCATGGGGCCAAGAAAGCAGGATGGAATGTGAAAGGTCTGCATGCACTGAGGAGAAAGG
>gene=chr20_15957139-15957212; species=papHam
CATAAAGCTTGCCCCCATGGGGCCAAGAAAGCAAGATGGAATGTGTAAGGTCTGCAGGCACTGAGGAGAAAGG
>gene=chr20_15957139-15957212; species=ponAbe
CATAAAGCTTGCCCCCATGGGGCCAAGAAAGTAAGATGGAATGTGTAAGGTCTGCATGCACTGAGGAGAAAGG
>gene=chr20_15957139-15957212; species=rheMac
CATAAAGCTTGCCCCCATGGGGCCAAGAAAGCAAGATGGAATGTGTAAGGTCTGCATGCACTGAGGAGAAAGG
>gene=chr20_17517725-17517830; species=hg19
CCATCCGTCCTTTACCCAGAACATGCAAATGTCTGCCACAAGAGGGCCACCCTATACTAAAATTGAATGCCCTGCCACATGGTCCCACCAGGGTGCAGCTTGAAG
>gene=chr20_17517725-17517830; species=bosTau
TAGTCTA-TCCTTTCCCAGGACATAGAGATGTGTGCCACAAGAGGGCCACGCTGCCCTGAGAGTGGACA-CCTGCCTCCTGACCCCTAGGGGATGCAGCTTGAAG
>gene=chr20_17517725-17517830; species=calJac
-------TCCTTTTCCCAGAACATACAAATGTCTGCCACAAGAGGGCAACCCTGCACTAAAATTGAATGCCCTGCCACGTGGTCCCAGCAGGGTGCAGCTTGAAG
>gene=chr20_17517725-17517830; species=canFam
TAGGACATACTTTCCCCAGGATATACAAATGTCTGCCACAAGAGGGCCATGCTGCCCTAAGAGTGAACACTCTGCTCCCCAGCCCCCAGGTGATGCAGATTGAGG
>gene=chr20_17517725-17517830; species=equCab
TAGTCCATCCTTTTCCCAGGACATACAAAAGTCTGCCACAAGAGGGCCACGCTGCCCTAAGAGTGAGCG-GCTGCCTCCTGGCCCCCAGG-GATGCCGATTGAAG
>gene=chr20_17517725-17517830; species=gorGor
---------------------------------------------------------------------------------------------------------
>gene=chr20_17517725-17517830; species=panTro
CCATCCGTCCTTTTCCCAGAACATGCAAATGTCTGCCACAAGAGGGCCACCCTATACTAAAATTGAATGCCCTGCCACATGGTCCCACCAGGGTGCAGCTTGAAG
>gene=chr20_17517725-17517830; species=papHam
CCATCC-TCCTTTTCCCAGAATATGCAAATGTCTGCCACAAGAGGGCCACCCCGCGCTAAAATTGAATGCCCTGCCACATGGTCCCTCCAGGATGCAGTTTGAAG
>gene=chr20_17517725-17517830; species=ponAbe
CCATCCGTCCTTTTCCCAGAACATGCAAATGTCTGCCACAAGAGGGCCACCCTGTACTAAAATTGAATGCTCTGCCACATGGTCCCACCAGGGTGCAGCTTGAAG
>gene=chr20_17517725-17517830; species=rheMac
CCATCCCTCCTTTTCCCAGAATATGCAAATGTCTGCCACAAGAGGGCCACCCCGCGCTAAAATTGAATGCCCTGCCACATGGTCCCTCCAGGGTGCAGTTTGAAG
>gene=chr20_18837618-18837754; species=hg19
CCATAAATCCTGACTGTCTTTTAAGTCTGTCCCTAAAATGACCCTTGGAATGCCTTTGGTGGTTCCTATCCCTTTGTTGGCTGAATAGCCTGCCTGCTGTGGTATTGTGCCTCTATAGTCTCATTGCCCATGTGGG
>gene=chr20_18837618-18837754; species=bosTau
----------------------------------------------------------------------------------------------------------------------------------------
>gene=chr20_18837618-18837754; species=calJac
CCATAGATCATGACTGTCTTTTAAGTTTGTCGCCAGAA-ATTCCAGGGAATGCCTTTGGTGGTCCCTCTCCAGTTGGTGGCTGGATAGCCTGCTTGCTGTGGTGTTGTGCCTCTATAGTCTCATTGCCCATGTGGG
>gene=chr20_18837618-18837754; species=canFam
CCCTGAGCCCTGATT-CTCCCTAAGTTTGGCCCC-AAATGGCCCTGAGGACATCTTTTGTGGTCCTTGGCCCCTTGGTCACTGGCTAGT-TGCTTACTCTGGCATTGTGTCTCGGTAGGCTCATTTCCTATGTGGG
>gene=chr20_18837618-18837754; species=equCab
CCCCAAGCCCTGACT-CTCCCTAAGTTTGGCCCCCAAACGTCCCTTGGGATGCCTTTGGTGGCCCCTGACCCCTTGGTGGCTGGCTCTC-TGCCTGCTGTGGCATTGTA-------------------------GG
>gene=chr20_18837618-18837754; species=gorGor
CCATAAATCCTGACTGTCTTTTAAGTCTGGCCCCAAAATGACCCTTGGAAT-CCTTTGGTGATTCCTATCCCTTTGGTGACTGAATAGCCTGCCTGCTGTGGTATTGTGCCTCTATAGTCTCACTGCCCATGTAGG
>gene=chr20_18837618-18837754; species=panTro
CCATAAATCCTGACTGTCTTTTAAGTCTGGCCCCAAAATGACCCTTGGAATGCCTTTGGTGGTTCCTATCCCTTTGGTGACTGAATAGCCTGCCTGCTGTGGTATTGTGCCTCTATAGTCTCATTGCCCATATACG
>gene=chr20_18837618-18837754; species=papHam
CCATAGATCCTGACTGTCGTTTAAGTCTGGCCCCAGAATGACCCTTGGAATGCCTTTGGTGGTTCCTATCCCCTTGGTGGCTGAATAGCCTGCCTGCTGTGGTATTGTGCCTCTACAGTCTCATTGCCCATGTGGA
>gene=chr20_18837618-18837754; species=ponAbe
CCATAAATCCCAACTGTCTTTTAAGTCTGGCCCCAAAATGACCCTTGGAATGCCTTTGGTGGTTCCTATCCCTTTGGTGGCTGACTAGCCTGCCTGCTGTGGTATTGTGCCTCTACAGTCTCATTGCCCATGTGGG
>gene=chr20_18837618-18837754; species=rheMac
CCATAGATCCTGACTGTCATTTAAGTCTGGCCCCAGAATGACCCTTGGAATGCCTTTGGTGGTTCCTATCCCCTTGGTGGCTGAATAGCCTGCCTGCTGTGGTATTGTGCCTCTACAGTCTCATTGCCCATGTGGA
>gene=chr20_19601150-19601400; species=hg19
TTTGACATTAAAGCTTGGCAACAAAGCAGAAGTTCACCAGGGAGCAAACAGCTGGAATATTCACACCAGTTGTCCTAGCTGTCACTGGGACACTAGCACATTCTTGGGGAAATCCAGATAAGGCCCCACCTGCTGGGACATTAGCAGGTCTTCTGTCTTGTGTTTACAGAGCAGCTGGATGATTAACGCATGTGTTGCTTACCTGAGAAATGGAATTTGAGCTTCTGTCCTGGGAGAGAGATGAGAAAGG
>gene=chr20_19601150-19601400; species=bosTau
TCTGACGTTAAAGCCTTACCAT-GGGCTGAGGTGCTCCTGGGGGCTGGCAGCTGCA-GGTCTACCCCAGCTGTTGTGAATGTCACTGGGAAACCAGCACATTAATGGGGAAAG-CAGATAAGATGCCACCTGCCAGCATCTTACCGGATCTTCTGTCTTATTTGGGCAGAGCAGATGAATGAGTAATTCATTCACTCCTTCCCTGAGAAATG--------------------------------------
>gene=chr20_19601150-19601400; species=calJac
TTTGACACTGAAGCTTGACAACAAAGCAGAAGTTTACCAGGGAGCAGGCAGCTGGAATATTCGAGCCAGTTGTCCTAGCTGTCACTGAGACACTAGCACATTCTTGGGGAAATCCGGATAAGGCTCCACCTGCTGGGACACAATCAGGTCTTCTGACTTGTGTTTACAGAGCAGCTGGATGCTTTACTCTTGTGTTGCTTACCTGAGCAATGGAATTTGAGCTTCTGTCCTGGGGGAGAGATGAGAAAGG
>gene=chr20_19601150-19601400; species=canFam
-TTGGCATTGAAGCTTGACAGCAAGGC------TCATCTGGGGGCAAACAGCTGCAGTGTCCATACCAGCTGTCATCGATGTCACTGGGACACCAGCACATTAGTGAGGAAAT-CAGATGAGACCCCACCTACTGGGACATGATTGGATCTTCTGTCTTGTGTCTGCAGAGTAACTGGATGGGTAATTCACTCATTCCTTACCTGAGAAATGAGATGTGAGCTTCTATTATAGTTGAGAAATCAGAAGGG
>gene=chr20_19601150-19601400; species=equCab
TTTAACGTTAAAGCTTGACAGC-AGGCAGAGGTTCACCTAGGGACAGGCAGCTGCAGTGTTAACACCAGCTGTTGTAGATGTTGCTGGGACACCAGTACATCAACGGGGAAAT-TGGATGAGACATTATCCGCTGGGACATTATCAGGCCTTCTGTCCTGTGTTTGCAGAGCAGCTGGATGGGTAATTCATTCATTCCTTACCTGAGAAATGAGACTTGAGCTTCTGTGCTAGGTGAGAGATTGGAAAAG
>gene=chr20_19601150-19601400; species=gorGor
TTTGACATTAAAGCTTGGCAACAAAGCAGAAGTTCACCAGGGAGCAAGCAGCTGGAATATTCACACCAGTTGTCCTAGCTGTCACTGGGACACTAGCACATTCTTGGGGAAATCCAGATAAGGCCCCACCTGCTGGGACATTAGCAGGTCTTCTGTCTTGTGTTTACAGAGCAGCTGGATGATTAACACATGTGTTGCTTACCTGAGAAATGGAATTTGAGCTTCTGTCTTGGGAGAGAGATGAGAAAGG
>gene=chr20_19601150-19601400; species=panTro
TTTGACATTAAAGCTTGGCAACAAAGCAGAAGTTCACCAGGGAGCAAACAGCTGGAATATTCACACCAGTTGTCCTAGCTGTCACTGGGACACTAGCACATTCTTGGGGAAATCCAGATAAGGCCCCACCTGCTGGGACATTAGCAGGTCTTCTGTCTTGTGTTTACAGAGCAGCTGGATGATTAACGCATGTGTTGCTTACCTGAGAAATGGAATTTGAGCTTCTGTCCTGGGAGAGAGATGAGAAAGG
>gene=chr20_19601150-19601400; species=papHam
TTTGACATTAAAGCTTGGCAACAAAGCAGAAGTTCATCAGGGAGCAAGCAGCTGGAATATTCACGCCAGTTGTCCTTGCTGTCACTGGGACACTAGCACATTCTTGGGGAAATCCGGATAAGGCCCCACCTGCTGGGACATTATCAGGTCT--TGTCTTGTGTTTACAGAGCGGCTGGATAGCTAATGCATGTGTTGCTTACCTGAGAAATGAAATTTGAGCTTCCGTCCTGGGAGAGAGATGAGAAAGG
>gene=chr20_19601150-19601400; species=ponAbe
TTTGACATTAAAGCTTGGCAACAAAGCAGAAGTTCACCAGGGAGCAAGCAGCTGGAATATTCACACCAGTTGTCCTAGCTGTCACTGGGACACTAGCACGTTCTTGGGGAAATCCGGATAAGGCCCCACCTGCTGGGACATTAGCAGGTCTTCTGTCTTGTGTTTACAGAGCAGCTGGATGGCTAACGCATGTGTTGCTTACCTGAGAAATGGAATTTGAGCTTCTGTCCTGGGAGAGAGATGAGAAAGG
>gene=chr20_19601150-19601400; species=rheMac
TTTGACATTAAAGCTTGGCAACAAAGCAGAAGTTCATCAGGGAGCAAGCAGCTGGAATATTCACGCCAGTTGTCCTTGCTGTCACTGGGACACTAGCACATTCTTGGGGAAATCCGGATAAGGCCCCACCTGCTGGGACATTATCAGGTCT--TGTCTTGTGTTTACAGAGAGGCTGGATAGCTAATGCATGTGTTGCTTACCTGAGAAATGAAATTTGAGCTTCCGTCCTGGGAGAGAGATGAGAAAGG
>gene=chr20_20352611-20352673; species=hg19
TCCCTTTGTGAGGGTCTGGAAACAGCCTTCGAATAACAATGAAGGAGAAACCTCTACAGGTA
>gene=chr20_20352611-20352673; species=bosTau
TCTTTTTGGGAGGGTCTTAAAACAGACTCAG--GAACAATGAAGGAGCAGCCAGCACAGGTA
>gene=chr20_20352611-20352673; species=calJac
TGCCTTTGTGAACCTCTGGAAATGGCCTTTGAATAACAATGAAGGAGAAACCACTACAGGTA
>gene=chr20_20352611-20352673; species=canFam
TCC--CTGTGAGGGCCTTGTGACAGTCTCGGAATGACAACGAAGGAGAAGCCACTGCAGGTG
>gene=chr20_20352611-20352673; species=equCab
TCCCTCTGTGAGGGTCTTGAAACAGACTCAG--TAATAAAGAAGGAGAAGCCACTACAGGTA
>gene=chr20_20352611-20352673; species=gorGor
-CCCTTTGTGAGGGTCTGGAAACAGCCTTCGAATAACAATGAAGGAGAAACCTCTACAGGTA
>gene=chr20_20352611-20352673; species=panTro
TCCCTTTGTGAGGGTCTGGAAACAGCCTTCGAATAACAATGAAGGAGAAACCTCTACAGGTA
>gene=chr20_20352611-20352673; species=papHam
TCCCTTTGTGAGGCTCTGGAAACAGCCTTCGAATAACAATGAAGGAGAAACCTCTACAGGTA
>gene=chr20_20352611-20352673; species=ponAbe
TCCCTTTGTGAAGCTCTGGAAACAGCCTTCGAATAACAATGAAGGAGAAACCTCTACAGGTA
>gene=chr20_20352611-20352673; species=rheMac
TCCCTTTGTGAGGCTCTGGAAACAGCCTTCGAATAACAATGAAGGAGAAACCTCTACAGGTA
>gene=chr20_25388182-25388337; species=hg19
TCTGCCATCTCCGGGGCGGGGACCTCACCTTGGAAAGACCCCTCCCACTCCGCCCCTCTTGGAATGCGGCTGAGCGGTGGATGTCCCTTTTCGGGCGCCGTAGGCGCGTTCCTATTGGCTAGCTTTGTTCGGCGCCAAAGCGCGGAGCGGAGGCC
>gene=chr20_25388182-25388337; species=bosTau
CGGACTGAGGCC----------------------------TGCAACCGCCCCT--CTGCCGCACTGCGGCTGCACCGCGGATGTCCCCTGGCGGCCACCGTA-GCCGGCTCCTATTAGTCGC-C---TTTGGCGCCAAA--ACGGGGCGGAGGCG
>gene=chr20_25388182-25388337; species=calJac
TCTCCCATGCTTGGAGCG-GGACCTCACCTGGGAGGGACTTCTCTCACTCCGCCCCTCCAGGAACAGGGCTGCGCGGCGGATGTCCCTTTTCGGGCGCCGTAGGCGCGTTCCTATTGGCTAGGCCTGTTTGGCGCCAAAGCGCTGAGCGGAGACG
>gene=chr20_25388182-25388337; species=canFam
CGGCCCACCCAC----------------------------CCCCCGCCTCCGCCCCTCCTAGAGTGCGGCTGCGCGGCGGCTGTCCCTTGGCCGCCGCCGTAGGCGCGTTTCTATTGGTTGGGC---TTTGGCGCCAAAGAGCCGGGCGGAGGCG
>gene=chr20_25388182-25388337; species=equCab
-----------------------------------------------------------------------------------------------------------------------------------------------------------
>gene=chr20_25388182-25388337; species=gorGor
TCACCCATCTCCGGGGCGGGGACCTCACCTTGGAAGGACCCCTCCCACTCCGCCCCTCTTGGAATGCGGCTGAGCGGTGGATGTCCCTTTTCGGGCGCCGTAGGCGCGTTCCTATTGGCTAGCTTTGTTCGGCGCCAAAGCGCGGAGCGGAGGCC
>gene=chr20_25388182-25388337; species=panTro
----------------------------------------------------------------------------------------------------------------------------TTGTTCGGCGCCAAAGCGCGGAGCGGAG-CC
>gene=chr20_25388182-25388337; species=papHam
TCTCCCATCTCCGGGGCGGGGACCTCACCTTGGAAGGATCCCTCTCACTCCGCCCCTGCTGGAATGCGGCTGAGCGGCGGATGTCCCTTTTCGGGCGCCATAGGCACGTTCCTATTGGCTAGCTTTGTTTGGCGCCAAA-----GAGCAGAGGCG
>gene=chr20_25388182-25388337; species=ponAbe
TCTCCCATCTCCGGGGCAGGGACCTCACCTTGGAAGGACCCTTCTCACTCCGCCCCTCTTGGAATGCGGCTGAGCGGCTGATGTCCCTTTTCGGGCGCCGTAGGCGCGTTCCTATTGGCTAGCTTTGTTTGGCGCCAAAGCGCGGAGCGGAGGCC
>gene=chr20_25388182-25388337; species=rheMac
TCTCCCATCTCCCGGGCGCGGACCTCACCTTGGAAGGACCCCTCTCACTCCGCCCCTCCTGGAATGCGGCTGAGCGGCGGATGTCCCTTTTCGGGCGCCATAGGCGCGTTCCTATTGGCTAGCTTTGTTTGGCGCCAAA-----GAGCGGAGGAG
>gene=chr20_30082046-30082160; species=hg19
gttccctcatcttcagtacaatatgctgctcaagcagcagccatcatattcacattccagccagcaggaagcggtaaggagtcaaaaaaggcacagcctttcagaagacacaca
>gene=chr20_30082046-30082160; species=bosTau
actccaccatcttTGACCCATTAT---------Actgcagtagtcacatccacatttcagccaacaagaagtagttaggagtcaaaaaaaacactgcctctcagaaaatgtaca
>gene=chr20_30082046-30082160; species=calJac
------------------caatatgctgctcaagcagcagccatcatattcacattccagccagcaggaagcggtaaggagtcaaaaaagacacagcctttctgaagtcgcaca
>gene=chr20_30082046-30082160; species=canFam
gttccaccatcctcagtacagtatgcttctcaagctctaacagtcacatccacaatccagccagcaggaagtaggagggag-caaaaaatgcatgacttct-------------
>gene=chr20_30082046-30082160; species=equCab
cttccaccatcttcagtacaatatgttgctcaagctgcagctgtcacgtccacattccagccagcaggaagtggaaaggagcccaaaaatgcacagcctct-------------
>gene=chr20_30082046-30082160; species=gorGor
------------------------------------------------------------------------------------------------------------------
>gene=chr20_30082046-30082160; species=panTro
gttccctcatcttcaatacaatatgccgctcaagcagcagccatcatattcacattccaaccagcaggaagcggtaaggagtcaaaaaaggcacagcctttcagaagacgcaca
>gene=chr20_30082046-30082160; species=papHam
gttccctcatcttcaacacaatatgttgctcaagcagcaaccatcatattcacattccagccagcaggaagtggtaaggagtcaaaaaaggcacagcctttcagaagacgcaca
>gene=chr20_30082046-30082160; species=ponAbe
gttccctcgtcttcattacaatatgctgctcaagcagcagccatcatattcacattccagccagcaggaagcggtaaggagtcaaaaaaggcacagcctttcagaagacgcaca
>gene=chr20_30082046-30082160; species=rheMac
gttccctcatcttcaacacaatatgttgctcaagcagcagccatcgtattcacattccagccagcaggaagtggtaaggagtcaaaaaaggcacagcctttcagaagacgcaca
>gene=chr20_30160790-30160896; species=hg19
CTGCGTTTGGATTCCCTCCAGCATTCCGGGCCAGGGCGCGGGAGGCGGAGGCCGAGGAGAGGACGGGAGGAGGCTGCATCCTGCCCTGGTGCGTCAGGAAGGGCCG
>gene=chr20_30160790-30160896; species=bosTau
CACCGCTAGCGTTCCCTCCCCG-TTCCAGGCCAGGTCGTGGGAGGCGGAGGTTGGGGA----------GGAGGCAGCATCCTGCCCGGGTGCGTCAGGAAGGGCC-
>gene=chr20_30160790-30160896; species=calJac
CCGCGTTTGGATTCCCTCCAGGATTCCGGCCCAGGGCGCGGGAGGCGGAGGCCGCGGAGGGGGCGGCGGGAGGCTGCATCCTGCTGTGGTGCGTCAGGAAGGGCCG
>gene=chr20_30160790-30160896; species=canFam
CACCACCGGGATTCCCTCCGCGATTCCAGGCCGGGTCTTGGGAGGT----------------------GGAGGCTGCATCCTGCCCGGGTGCGTCAGGAAGGGCC-
>gene=chr20_30160790-30160896; species=equCab
CGCGGCTAGGCTTCCCGCCGCGATTGCAGGCCGGGTCGCGGGAGGCGGAGGCTGCGGAGGGGGCGGGAGGAGGCTGCATCCTGCCCGGGTGCGTCAGGAAGGGCC-
>gene=chr20_30160790-30160896; species=gorGor
----------------------------------------------------------------------------------------------------------
>gene=chr20_30160790-30160896; species=panTro
CCGCGTTTGGATTCCCTCCAGCATTCCGGGCCAGGGCGCGGGAGGCGGAGGCCGAGGAGAGGACGGGAGGAGGCTGCATCCTGCCCTGGTGCGTCAGGAAGGGCCG
>gene=chr20_30160790-30160896; species=papHam
CCGCGTTTGGATTCCCTCCAGGATTCCGGGCCAGGGCGCGGGAGGCGGAGGCCGAGGAGAGGACGGGAGGAGGCTGCATCCTGCCCTCGTGCGTCAGGAAGAGCCG
>gene=chr20_30160790-30160896; species=ponAbe
CCGCGTTTGGATTCCCTCCAGCATTCCGGGCCAGCGCGCGGGAGGCGGAGGCCGAGGAGAGGACGGGAGGAGGCTGCATCCTGCCCTGGTGCGTCAGGAAGGGCCG
>gene=chr20_30160790-30160896; species=rheMac
CCGCGTTTGGATTCCCTCCAGGATTCCGGGCCAGGGCGCGGGAGGCGGAGGCCGAGGAGAGGACGGGAGGAGGCTGCATCCTGCCCTCGTGCGTCAGGAAGAGCCG
>gene=chr20_30196310-30196479; species=hg19
TCTGTTCCCCTTTGGCCCAGACCCAGCCCATCTGGAGGCCGGCTCCGCGGCGGCCTGGGAGCGTTTCCATCAGCTGGGCCCGAGGAATGCGGAGCTATTTAACCTGAGCATCCCCAGGTGTACGGAGGCGCCTGGCTGTCTGGGGCCCGCAGCCTTTGGCACAGCCGCG
>gene=chr20_30196310-30196479; species=bosTau
TCTTTTCCCCTTTGGCCCAGGCCCAGCCCATCTGGAGGCCGGCTCGGCGGCGGCCTGGGAGCGTTTCCATCAGCTGGGCCCGAGGAATGCGGAGCTATTTAACCTGAGCATCCCCAGGTGTACGGAGGCGCCTGGCTGTCTGGGGCCCGCCGCCTTTGGCACGGCCGCG
>gene=chr20_30196310-30196479; species=calJac
TCTTTTCCCCTTGGTCCCGGGCCCAGCCCATCTGGAG---CGCTCGGC-GCGGCCTGGGAGCGTTTCCATCAGCTGGGCCCGAGGAATGCGGAGCTATTTAACATGAGCATCCCCAGGTGTACGGAGGCGCCTGGCTGTCTGGGGCTCGCAGTCTTTGGCACCGCCGCG
>gene=chr20_30196310-30196479; species=canFam
TCTTTTCCCCTTTGGCCGGGGCCCAGCCCATCTGGAGGCCCGCTCGGCGGCGGCCTGGGAGCGTTTCCATCAGCTGGGCCCGAGGAATGCGGAGCTATTTAACCTGAGCATCCCCAGGTGTACGGAGGCGCCTGGCTGTCTGGGGCCCGCCGCCTTTGGCACGGCCGCG
>gene=chr20_30196310-30196479; species=equCab
TCTTTTCCCCTTTGGCCCGGGCCCAGCCCATCTGGAAGCCGGCTCGGCGGCGGCCTGGGAGCGTTTCCATCAGCTGGGCCCGAGGAATGCGGAGCTATTTAACCTGAGCATCCCCAGGTGTACGGAGGCGCCTGGCTGTCTGGGGCCCGCCGCCTTTGGCACGGCCGCG
>gene=chr20_30196310-30196479; species=gorGor
TCTTTTCCCCTTTGGCCCAGGCCCAGCCCATCTGGAGGCCGGCTCGGCGGCGGCCTGGGAGCGTTTCCATCAGCTGGGCCCGAGGAATGCGGAGCTATTTAACCTGAGCATCCCCAGGTGTACGGAGGCGCCTGGCTGTCTGGGGCCCGCAGTCTTTGGCACAGCCGCG
>gene=chr20_30196310-30196479; species=panTro
TCTTTTCCCCTTTGGCCCAGACCCAGCCCATCTGGAGGCCGGCTCGGCGGCGGCCTGGGAGCGTTTCCATCAGCTGGGCCCGAGGAATGCGGAGCTATTTAACCTGAGCATCCCCAGGTGTACGGAGGCGCCTGGCTGTCTGGGGCCCGCAGTCTTTGGCACAGCAGCG
>gene=chr20_30196310-30196479; species=papHam
TCTTTTCCCCTTTGGCCCAGGCCCAGCCCATCTGGAGGCCGGCTCAGCGGCGGCCTGGGAGCGTTTCCATCAGCTGGGCCCGAGGAATGCGGAGCTATTTAACCTGAGCATCCCCAGGTGTACGGAGGCGCCTGGCTGTCTGGGGCCCGCAGTCTTTGGCACTGCCGCG
>gene=chr20_30196310-30196479; species=ponAbe
TGTTTTCCCCTTTGGCCCAGGCCCAGCCCATCTGGAGGCCGGCTCGGCGGCGGCCTGGGAGCGTTTCCATCAGCTGGGCCCGAGGAATGCGGAGCTATTTAACCTGAGCATCCCCAGGTGTACGGAGGCGCCTGGCTGTCTGGGGCCCGCAGTCTTTGGCACGGCCGCG
>gene=chr20_30196310-30196479; species=rheMac
TCTTTTCCCCTTTGGCCCAGGCCCAGCCCATCTGGAGGCCGGCTCGGCGGCGGCCTGGGAGCGTTTCCATCAGCTGGGCCCGAGGAATGCGGAGCTATTTAACCTGAGCATCCCCAGGTGTACGGAGGCGCCTGGCTGTCTGGGGCCCGCAGTCTTTGGCACGGCCGCG
>gene=chr20_30300505-30300755; species=hg19
GAGTCAGGCTCCTTGGAAGGGACACTATGTTCCTATCCCTGCCTGACTCGGGGGAACAAAGGCACGTGTGTATGTGTGTGTGGCCAGGGAGGAGGGAGGGGAATGTTTCCCTTTCAAGAGAGGAACAAAGGATCTGAGGCATAGTTGAGTGCGTTCCAATCCCCTCCCAGGCCAGCTCCCATTCCTCAGATGATTGTCCAACAAGGTTTTCAACCTTCTAGCTTCCTCCTCAAAGGTGACTGGGGGAGGG
>gene=chr20_30300505-30300755; species=bosTau
--------------------------------------------------------------------------------------------------------------------------------------------------------------------------------------------------------------------------------------------------GGGAG-GG
>gene=chr20_30300505-30300755; species=calJac
GAGTCAGGCTCCTTGGAAGGGACACTGTGTTCCTATCCCTGCCTGACTCAGGGGAACAAAGGCACGTGTGTCTGTGTGTGTGGCCAGGGAGGAGGGAGAGGAATGTTTCCCTTTCAAGAGAGGAACAAAGGATCTGAGGCATAGTTGAGTGCATTCCAATCCCCTCCCAGGCCAGCTCCCATTCCTCAGATGATTGTCCAACAAGGTTTTCAACCTTCTAGCTTCCTCCTCAAAGGTGACTGGGGGAGGG
>gene=chr20_30300505-30300755; species=canFam
AAGTCAGGCTCCTTGGAAGGGACACTGTGTTCCTGGCTCCACC------AGGGGAACAAAAGCA--------C--CTGTGTGGCCCGGGAAGAGGGAGGGGAATGTTTCCCTTTCAAGAGTGGAACAAAGGATCTGAGGCATAGTTGAGCGTGTTCCAATCCCCTCCCAAGCTAGCTCCCATTCCTCAGAAGATTGTCCAACAAGGGTTTCAACCTTCTAGCTTCCTCCTGAAAGGTGA---AGGGG-GG
>gene=chr20_30300505-30300755; species=equCab
AAGTCAGGCTCCTTGGAAGGGACACTGTGTTCCCGGGCCGGCCTGACTCGGGGGAACAAAGGCA--------CGTGTGTGTGGCCACAGAGGAGGGAGGGGAATGTTTCCCTTTCAAGAGCGGAACAAAGGATCTGAGGCATAGTTGAGTGCGTTCCAATCCCCTCCCAAGCTAGCTCCCATTCCTCAGATGATTGTCCAACAAAG-TTTCAACCTTCTGGCCGTCTCCTGAAAGGTGACTGGGGAG-GG
>gene=chr20_30300505-30300755; species=gorGor
GAGTCAGGCTCCTTGGAAGGGACACTATGTTCCTATCCCTGCCTGACTCGGGGGAACAAAGGCACGTGTGTATGTGTGTGTGGCCAGGGAGGAGGGAGGAGAATGTTTCCCTTTCAAGAGAGGAACAAAGGATCTGAGGCATAGTTGAGTGCGTTCCAATCCCCTCCCAGGCCAGCTCCCATTCCTCAGATGATTGTCCAACAAGGTTTTCAACCTTCTAGCTTCCTCCTCAAAGGTGACTGGGGGAGGG
>gene=chr20_30300505-30300755; species=panTro
GAGTCAGGCTCCTTGGAAGGGACACTATGTTCCTATCCCTGCCTGACTCGGGGGAACAAAGGCACGTGTGTATGTGTGTGTGGCCAGGGAGGAGGGAGGGGAATGTTTCCCTTTCAAGAGAGGAACAAAGGATCTGAGGCATAGTTGAGTGCGTTCCAATCCCCTCCCAGGCTAGCTCCCATTCCTCAGATGATTGTCCAACAAGGTTTTCAACCTTCTAGCTTCCTCCTCAAAGGTGACTGGGGGAGGG
>gene=chr20_30300505-30300755; species=papHam
GAGTCAGGCTCCTTGGAAGGGACACTGTGTTCCTATCCCTGCCTGACTCGAGGGAACAAAGGCACGTGTGTATGTGTGTGTGGCCAGGGAGGAGGGAGGGGAATGTTTCCCTTTCAAGAGAGGAACAAAGGATCTGAGGCATAGTTGAGTGCGTTCCAATCCCCTCCCAGGCCAGCTCCCATTCCTCAGATGATTGTCCAACAAGGTTTTCAACCTTCTAGCTTCCTCCTCAAAGGTGACTGGGGGAGGG
>gene=chr20_30300505-30300755; species=ponAbe
GAGTCAGGCTCCTTGGAAGGGACACTGTGTTCCTATCCCTGCCTGACTTGGGGGAACAAAGGCACGTGTGTATGTGTGTGTGGCCAGGGAGGAGGGAGGGGAATGTTTCCCTTTCAAGAGAGGAACAAAGGATCTGAGGCATAGTTGAGTGCGTTCCAATCCCCTCCCAGGCCAGCTCCCATTCCTCAGATGATTGTCCAACAAGGTTTTCAACCTTCTAGCTTCCTCCTCAAAGGTGACTGGGGAAGGG
>gene=chr20_30300505-30300755; species=rheMac
GAGTCAGGCTCCTTGGAAGGGACACTGTGTTCCTATCCCTGCCTGACTCGAGGGAACAAAGGCACGTGTGTATGTGTGTGTGGCCAGGGAGGAGGGAGGGGAATGTTTCCCTTTCAAGAGAGGAACAAAGGATCTGAGGCATAGTTGAGTGCGTTCCAATCCCCTCCCAGGCCAGCTCCCATTCCTCAGATGATTGTCCAACAAGGTTTTCAACCTTCTAGCTTCCTCCTCAAAGGTGACTGGGGGAGGG
>gene=chr20_30308026-30308228; species=hg19
AGAGGGGGTGGGGTTCCAGGGCAAACTCAGGAGGTCTCTTGCTCAGTGGTAAAGTGAAGTGCCTGCCACACCCTAGGCCCAGCCTATAGACAGTTGCATTCTTGACATTCCTGAGTCCATGGTGCATGTCCCCTTCCACCTCAGCTCCTTCAATGGATGACTTATTTTCCACAGCTTGATGCTTTTCTGCATACTCTGAGGG
>gene=chr20_30308026-30308228; species=bosTau
ACAGGGGGTGGTGTACCTG-----------GAGGTCCCTTGCTCAGTGGTAAACTGAAGTGGCTGCCACACCCTAGGCCCAGCCTCTGGATAATTGCATTCTCAACATTCCTGAGTCCATGGTGCGTGGCCCTTTCCACCTCAGCTCCTTCAATAGATGACTTATTTTCCACAGCCTGTCAA----------TTTCTGAAGG
>gene=chr20_30308026-30308228; species=calJac
AGAGGGGGTGGGGTTCCAGGGCCAAC-CAGGAGGTCTCTC-TTCAGTGGTAAAGTGAAGTGCCTGCCACGCCCTAGGCCCAGCCTACAGACGGTTGCATTCTTGACATTCCTGAGTCCATGGTGCATGGCCCCTTCCACCTCACCTCCTTCAATGGATGACATATTTTCCACAGCTTGTTGCTTTTCTGCATATTCTGAGAG
>gene=chr20_30308026-30308228; species=canFam
ACAGGGGGA--------AGGGCAAACTA-GGCGGTCTCTGGCTCAGAGGTAAACTGAAG----TGCCACGCCCTAGGCCCAGCCTATGGATAATTGCATTCTTGACATTCCTGAATCTGTAGTACTTGGGCCCTTCCACCTCAGCTCCTTCAATAGATGACTTATTTTCCACAGCCTGTCAATTTTCTGGGTGTTCTGAGGG
>gene=chr20_30308026-30308228; species=equCab
ACAGGGGGT-GGGGTCCAGGGCCTACTC-GGAGGTCTCTTGCTCAGTGGTAAACTGAAGTGCCTGCCACGCCCTAGGCCCAGCCTATGGATAATTGCATTCTTGACATTCCTGAGTCCATGGTGAATGGCCCCTTCCACCTCAGCTCCTTCAATAGATGACTTATTTTCCACACGCTGTCAATATCCTGGGTATTCTGAGGG
>gene=chr20_30308026-30308228; species=gorGor
AGAGGGGGTGGGGTTCCAGGGCAAACTCAGGAGGTCTCTTGCTCAGCGGTAAAGTGAAGTGCCTGCCACACCCTAGGCCCAGCCTATAGACAGTTGCATTCTTGACATTCCTGAGTCCATGGTGCATGTCCCCTTCCACCTCAGCTCCTTCAATGGATGACTTATTTTCCACAGCTTGTTGCTTTTCTGCATACTCTGAGGG
>gene=chr20_30308026-30308228; species=panTro
AGAGGGGGTGGGGTTCCAGGGCAAACTCAGGAGGTCTCTTGCTCAGTGGTAAAGTGAAGTGCCTGCCACACCCTAGGCCCAGCCTATAGACAGTTGCATTCTTGACATTCCTGAGTCCATGGTGCATGTCCCCTTCCACCTCAGCTCCTTCAATGGATGACTTATTTTCCACAGCTTGTTGCTTTTCTGCATACTCTGAGGG
>gene=chr20_30308026-30308228; species=papHam
-GAGGGGGTGGGGTTCCAGGGCAAATTC---TGGTCTCTTGCTCAGTGGTAAAGTGAAGTGCCTGCCACGCCCTAGGCCCAGCCTATAGACAG-TGCATTCTTGACATTCCTGAGTCCATGGTGCATGTCCCCTTCCACCTCAGCTCCTTCAATGGATGACTTATTTTCCACAGCTTGTTGCTTTTCTGCATATTCTGAAGG
>gene=chr20_30308026-30308228; species=ponAbe
AGAGGGGGTGGGGTTCCAGGGCAAACTCAGGAGGTCTCTTGCTCAGTGGTAAAGTGAAGTGCCTGCCACGCCCTAGGCCCAGCCTATAGACAGTTGCATTCTTGACATTCCTGAGTCCATGGTGCATGTCCCCTTCCACCTCAGCTCCTTCAATGGATGACTTATTTTCCACAGCTTGTTGCTTTTCTGCATATTCTGAGGG
>gene=chr20_30308026-30308228; species=rheMac
-GAGGGGGTGGGGTTCCAGGGCAAATTC---TGGTCTCTTGCTCAGTGGTAAAGTGAAGTGCCTGCCACGCCCTAGGCCCAGCCTATAGACAG-TGCATTCTTGACATTCCTGAGTCCATGGTGCATGTCCCCTTCCACCTCAGCTCCTTCAATGGATGACTTATTTTCCACAGCTTGTTGCTTTTCTGCATATTCTGAAGG
>gene=chr20_30555712-30555832; species=hg19
CGCGCCTCCGAGGAAGGAGGGAGAGGGTGACCTGGGGTGCGCCCCGCCTCCCCTGCTTCCGCATTCCCGGGGGCTGCCCCCCCTTCGGCCGCAGCTCAGGCGGGTgggggcggggcgggg
>gene=chr20_30555712-30555832; species=bosTau
CACGCCTCTGAGGAAGGAAGGAGAGGGTGACCTGGGATGCTCTCCCACCCCTCCCCCTCTTCATTCCCCGGAGGTGCCCCCA-TCCAGCCACAGCCCAGGCGGGTGGGGGAA-GGCGGGG
>gene=chr20_30555712-30555832; species=calJac
CGCGCCTCCGAGGAAGGAGGGAAAGGGTGACCTGGGATGCGCTCCCCCTCCCATACCTCCCCATTCCCGGGGGCTGCCACCC-TCCGGCCGCAGCTcgggcgggtgggggcggggcgggg
>gene=chr20_30555712-30555832; species=canFam
CACGCCTCTGAGGGAGAAAGCAGAGGGTGACCTGGGATGCTCTCCCTCCCC-------------TCCCGGGGGAGGCCCCCA-TCCGGCCGCAGCCCTGGCGGGTGGGGGAGGGACGGGG
>gene=chr20_30555712-30555832; species=equCab
CACGCCTCTGAGGAAGGAGGGTGAGGGTGACCCGGGATGCTCTTCCTCCCCTCCCCCTCTTTCTTCCCAGGGGGGGCCCCCA-TCCGG-CACAGCCCAGGCgggtgggggaggggagggg
>gene=chr20_30555712-30555832; species=gorGor
CGCGCCTCCGAGGAAGGAGGGAGAGGGTGACCTGGGGTGCGCCCCCCCTCCCCTGCTTCCGCATTCCCGGGGGCTGCCCCCC-TTCGGCCGCAGCTCAGGCGGGTgggggcggggcgggg
>gene=chr20_30555712-30555832; species=panTro
CGCGCCTCCGAGGAAGGAGGGAGAGGGTGACCTGGGGTGCGCCCCGCCTCCCCTGCTTCCGCATTCCCGGGGGCTGCCCCCC-TTCGGCCGCAGCTCAGGCGGGTgggggcggggcgggg
>gene=chr20_30555712-30555832; species=papHam
CGCGCCTCCGAGGAAGGAGGGAGAGGGTGACCTGGGATGCGCCCCCCCTCCCCTGCTTCCCCATTCCCGGGGGCTGCCCCCC-TCCGGCCGCAGCTCAGGAGGGTgggggcggggcgggg
>gene=chr20_30555712-30555832; species=ponAbe
CGGGCCTCCGAGGAAGGAGGGAGAGGGTGACCTGGGGTGCGCCCCCCCTCCCCTGCTTCCGCATTCCCGGGGGCTGCCTCCC-TCCGGCTGCAGCTCAGGCAGGTGggggcggggcgggg
>gene=chr20_30555712-30555832; species=rheMac
CGCGCCTCCGAGGAAGGAGGGAGAGGGTGACCTGGGATGCGCCCCCCCTCCCCTGCTTCCCCATTCCCGGGGGCTGCCCCCC-TCCGGCCGCAGCTCAGGAGGGTgggggcggggcgggg
>gene=chr20_30677755-30678005; species=hg19
tgggagttgagtgagACCCTGCCTGGGCCTCAGCTGGGCCTGCTGGAGATGCCAAGGGCAGGGCTCATTTGAGTATGCAAATTCAGGGGCCCAGAGGACACCACAAAGTGTAACAAAAGACTCTACTTTCAGAGCCTGGAATGCCAGAGGCATATGGAAATGTGTTTTCACTCCTATGGGCCAGGTCCTCTGGGAGACAATAGACTGGTCTGTTGCTAAATTATCATCTTCAAACTAGCAGAAGCCCTGC
>gene=chr20_30677755-30678005; species=bosTau
caaaaatgaaggggg--ggggcctgggccCGGGTAGGGCCTTCAGGAGATGCCGAAGGCAGAATTCATTTGACTATGCAAATC-GGGAAGGGTATAATAAAGGAAGAGTATGATAAAAGGCTTTGCTTTCAGAGTCTTCAATACCAGAGGCATATGGAAATGCATTTTCTCTTCAGTGAGCCCTCTTCCTAGTGAAACAGGAGTCTGGCCTGTTGCTAAATTGTAACCATCACACTGGCAGAAACCTTGC
>gene=chr20_30677755-30678005; species=calJac
tgggagttgagtgagACCCAGCCTGGGCCTTAGCTGGGCCTCCTGCAGATGCCAAGGGCAGGGCTCATTTGAGTATGTAAATTCAGGGGCCCAGAGGACACCACAAGGTGTAACAAAAGA--CTACTTTCAGAGCCTGGAATGCCAGAGGGATATGGAAATATGTTTTCACTCCAGTGGGCCCAGTCTCCTGGGAGACAATAGACTGATCTGTTGCTAAATTATCATCTCCAAACTCGCAGAAACCCTGC
>gene=chr20_30677755-30678005; species=canFam
CATAGATAAGAGGGG--C-------GGCCTAGGCGGTGCCTTCTAGAGATCCCTAATGCAGAACTCATTTGAGTATGCAAATC-AGGAG----GGAATGTCCAGTGGTATTTAAAAAAGGCTTTAATTTTGGAATCTGAAATGCCAGAGGCATATGGAAAT--ATTTTCACTTGAATGGGCCACATCCCTAGGGAAACAATAGCCTGGCCTGTAACTAAATTATAACCATCAAACTGGCAGAAATGTTGT
>gene=chr20_30677755-30678005; species=equCab
CAAAAAGGAGGGAGG--TGTGCCTGGGCCTGGGCTGGGCCTTCTGGAGATGCCTAAGGCTGAGCTCATTTGAGTAGGCAAATC-GGGAG-----------GCCAGAGGTTTCATAAAAGGCTTTGCTTTCAGAGCCTGGAATGTCAGAGGCACGTGGAATTGTGTTTTCACTTCAACAGGCC--ATCCCTGGGGAAACAATAGTCTGGCCTGTTGCTAAATCATAACCATCAAACTGACAGACACCTTGC
>gene=chr20_30677755-30678005; species=gorGor
------------------------------------------------ATGCCAAGGGCAGGGCTCATTTGAGTATGCAAATTCAGGGGCCCAGAGGACACCACAAAGTGTAACAAAAGACTCTACTTTCAGAGCCTGGAATGCCAGAGGCATATGGAAATGTGTTTTCACTCCAATGGGCCAGGTCCTCTGGGAGACAATAGACTGGTCTGTTGCTAAATTATCATCTTCAAACTAGCAGAAACCCTGC
>gene=chr20_30677755-30678005; species=panTro
TGGGAGTTGAGTGAGACCCTGCCTGGGCTTCAGCTGGGCCTGCTGGAGATGCCAAGGGCAGGGCTCATTTGAGTATGCAAATTCAGGGGCCCAGAGGACACCACAAAGTGTAACAAAAGACTCTACTTTCAGAGCCTGGAATGCCAGAGGCATATGGAAATGTGTTTTCACTCCAATGGGCCAGGTCCTCTGGGAGACAATAGACTGGTCTGTTGCTAAATTATCATCTTCAAACTAGCAGAAACCCTGC
>gene=chr20_30677755-30678005; species=papHam
-----------TGAGACTCTGCCTGGGCCTCAGCTGGGCCTGCTGGAGATGCCAAGAGCAAGGCTCATTTGAGTATGCAAATTCAGGGGCCCATAGGACACCACAAAGTGTAACAAAAGACCCTATTTTCAGAGCCTGGAATGCCAGAGGCATATGGAAATGTGTTTTCACTCCAATGGGCCAGGTCCTCTGGGAGACAATAGACTGGTTTGTTGCTAAATTGTCATCTTCGAACTAGCAGAAACCCTGC
>gene=chr20_30677755-30678005; species=ponAbe
tgggagttgagtgagACCCTGCCTGGGCCTCACTTGGGCCTGCTGGAGATGCCAAGGGCAGGGTTCATTTGAGTATGCAAATTCAGGGGCCCAGAGGACACCACAAAGTGTAACAAAAGACTCTACTTTCAGAGTCTGGAATGCCAGAGGCATATGGAAATGTGTTTTCACTCCAATGGGCCAGGTCCTCTGGGAGACAATAGACTGGTCTGTTGCTAAATTATCATCTTCAAGCTAGCAGAAACCCTGC
>gene=chr20_30677755-30678005; species=rheMac
ctggagttgagtgagACCCTGCCTGGGCCTCAGCTGGGCCTGCTGGAGATGCCAAGGGCAAGGCTCATTTGAGTATGCAAATTCAGGGGCCCATAGGACACCACAAAGTGTAACAAAAGACCCTATTTTCAGAGCCTGGAATGCCAGAGGCATATGGAAATGTGTTTTCACTCCAATGGGCCAGGTCCTCTGGGAGACAATAGACTGGTTTGTTGCTAAATTGTCATCTTCGAACTAGCAGAAACCCTGC
>gene=chr20_31044848-31045098; species=hg19
CAAGGTCTGGGGTCTGCACGCGGCCCCCGAGTGGGCCTGCCCGGCGTCTCAGGGTGGGCAGCCCCGGCAAAGCACTGCGAGGGCGCCCCCTGCCGCAAAGAGCGCGGCACCGCCAGCCTGCGGGCGCGGGGGAGGAAACTTTAACCAGGGGACCAGACAGTTCCAGATACATTCCAGGCCTCTCTGCCCAcccagccccagccccagccccggccTCCTGCTTGCTCAGCTGAGACGGCAGAGGCTGAAG
>gene=chr20_31044848-31045098; species=bosTau
CAGGGGCT-------CTGGTGGCCCCTCAGTGGGCCAT-CCCGCCTTTCCTGCGGCGACAGCC-CTACAAAGCCCTTGGAGGGCGCCCCCTGCTGCAGAGAGCACAGCATTGCC-----AGGGAATCCAGGACGA--ACTTGAACTCGGGGGCTA-------TCCGATGAGTTTCAGGCTCCTTTCCCCG-----------ACCCTGCCCCCGCCTCCTGCTTGGTCAGCTGAGAAGGCAGAGGCCCAAG
>gene=chr20_31044848-31045098; species=calJac
CAGGGTCTGGGGTCTGCACGGGGCCCCCGAGT-AGCATGCCTGCCGTCTCAGGGTGAGCAGCCTCGGCAAAGCACTACGAGGGCGCCCCCTACCGCGAAGAGCGCGGCACTGCCGGCCTGCGAGCGCCAAACAGGAAACTTGAACCAGGAGCCCAGACAGTTCCAGATACATTCCAGGC--CTCTGCCCA------CCCGGCCCCGGCCCCGGCCTCCTGCTTGCTCAGCTGAGACGGCAGAGGCTGAGG
>gene=chr20_31044848-31045098; species=canFam
CAGGGTCTGAGGTCTGCACCTGTACCTCAACGGGCCAT-CCCTGCTTTCCAGAGGTGACCGCC-CAACAAAGCTCTCTGAGGGCGCCCCCTGCTGCGGAGAGCACAACACTGCg----gggggggggtggggg---------------------------------------------CCCCTCTCCCCA-----------ACCCAGGCCCGGCCTCCTGCCCAACCAGCTGAGATGGCAGAGGCCAAAG
>gene=chr20_31044848-31045098; species=equCab
CAGGGTTTGGGGTCTGCACCTGCACCTCAGTGGGCCAT--CCTGCTTTCCTGAGGTGACAGTC-CAACAAAGCTCTCCGAGGGCGCCCCCTGCTGCGGAGAGCACAGCATTGCC----TGGGGGATCCGGGAAGA-AACTTTAACTACGGGGCTAGACATTTTCAGATAAATTCCAGGGCCCTCTCCCTC-----------ACCCCGCCCCAGCCTCCTGCTTGATCAGCGGAGAGCGCAGAGGCTGAAG
>gene=chr20_31044848-31045098; species=gorGor
CAAGGTCTGGGGTCTGCACGCGGCCCCCGGGTGGGCCTGCCCAGCGTCTCAGGGTGGGCAGCCCCGGCAAAGCACTGCGAGGGCGCCCCCTGCCGCGAAGAGCGCGCCACCGCCAGCCTGCGGGCGCCGGGGAGGAAACTTTAACTAGGGGACCAGACAGTTCCAGATACATTCCAGGCCTCTCTGCCCAcccagccccagccccagccccggccTCCTGCTTGCTCAGCTGAGACGGCAGAGGCTGAAG
>gene=chr20_31044848-31045098; species=panTro
----------------------------------------------------------------------------------------------------------------------------------------------------------------------------------------------------------------------------------------------------------
>gene=chr20_31044848-31045098; species=papHam
CAGGGTCTGGGGTCTGCACGCGGCCCCCGAGTGGGCCTGCCCGGCGTCTCAGGGTGGGCAGCCTCGGCAAAGCACTGCGAGGGCGCCCCCTGCCGCGAAGAGTGCGGCACCGCCAGCCTGCGGGCGCCGGGGAGGAAACTTTAACCGGGAGACCAGACAGTTCCAGATACATTCCAGGCCTCTCTGCCCAcccagccccagctccagccccggccTCCTGCTTGCTCAGCTGAGACGGCAGAGGCTGAAG
>gene=chr20_31044848-31045098; species=ponAbe
CAAGGTCTGGGGTCTGCACGCGGCCCCCGAGTGGGCCTGCCCGGAGTCTCAGGGTGGGCGGCCCCGGCAAAGCACTGCGAGGGCGCCCCCTGCCGCAAAAAGCGCGGCACCGCCAGCCTGCGGGCGCCGGGGAGGAAACTTTAACCGGGGGACCAGACAGTTCCAGATACATTCCAGGCCTCTCTGCCCAcccagccccagccccagccccggccTCCTGCTTGCTCAGCTGAGACGGCAGAGGCTGAAG
>gene=chr20_31044848-31045098; species=rheMac
CAGGGTCTGGGGTCCGCACGCGGCCCCCGAGTGGGCCTGCCCGGCGTCTCAGGGTGGGCAGCCTCGGCAAAGCACTGCGAGGGCGCCCCCTGCCGCGAAGAGTGCGGCACCGCCAGCCTGCGGGCGCCGGGGAGGAAACTTTAACCGGGAGACCAGACAGTTCCAGATACATTCCAGGCCTCTCTGCCCAcccagccccagctccagccccggccTCCTGCTTGCTCAGCTGAGACGGCAGAGGCTGAAG
>gene=chr20_32633697-32633947; species=hg19
CAGTTCTCTTGCCGTCTGGTGTCTGGCTCTTCATTTTCTGTGTGCCGTTCCCCTTTTCTTACAGTTTCCAGCGGAAGGGAATCAAGTTGTGACCCATGTAATTGACACAAGCAGCTAGCAGCATTCCAGGACCCCATGCCACCTGCCCTCACTTTAGCTTTTTGTTTGGTCTTTGTCATGTGAATTTACTGTTTGATTCAGGCCGGTGTCTTTGAACTACTACCCTCTGCAAAGACATGTTGCTAACTCT
>gene=chr20_32633697-32633947; species=bosTau
----------------------------------------------------------------------------------------------------------------------------------------------------------------------------------------------------------------------------------------------------------
>gene=chr20_32633697-32633947; species=calJac
CAGTTCTCTTGCTGTCTGGTTTCTGGCTCTTCATTTTCTGTATGACTTTCCCCTTTTCTTAGAGTTTCCAGCAGAAGGGAATCAAGTTGTGAACCACATAATTGACAGTAGCTGCTAGTAGCATTCCAGGACCCTGTGCCAGCTGCCCTCACTTTAGCTTTTTATTTGGTCTTTGCTGTGTGAATCTGCTGTTTGATTCAGGCCAGTGTCTTTAAACTGCTACCCTCTGCAAAGACATGTTGCTAACTCC
>gene=chr20_32633697-32633947; species=canFam
---ttcctttgctacccagtctcttgctctttactttatgcatgctgcctccctTTC-TT--AGAGTCCAACTACAGGGAATCAAGTTGTGACTCATGTATGTGGCAAGAACAGCT---AGCATTTAATGGCTCTCTGCTGTGTGCCCTTACCTTAGCTATTTACTTGGCCTTTGTCTTGTGAATTAACTG-----TTCTGGTCATTGCCTTTGAACTACCACACTTTTCAAAGACATGTTGCTAAATCT
>gene=chr20_32633697-32633947; species=equCab
----------gcctcctagtctctggctctctattttctccatgctaccTCCTTTTCTTT--AGTGTCCAGCAAAAGGGAGTCAAATTGTGGCCCACATAGTCGGCAAGAGCAGCT---AGCATTCAGTGGCCCTCTGCCACCTGCTCTTACTTTAGCTTTCTGTTTGGTTTCTGTCATGTGAATTTACTGTTTTATTCTGGCCAGGGTCTTTGAACTACCACCCTTTGCAAAGAGATCTTGCAAAATCT
>gene=chr20_32633697-32633947; species=gorGor
cagttctcttgccgtctggtgtctggctctTCATTTTCTGTGTGCCGTTCCCCTTTTCTTACAGTTTCCAGCGGAAGGGAATCAAGTTGTGACCCATGTAATTGACACAAGCAGCTAGCAGCATTCCAGGACCCTGTGCCACCTGCCCTCACTTTAGCTTTTTGTTTGGTCTTTGTCATGTGAATTTACTGTTTGATTCAGGCCGGTGTCTTTGAACTACTACCCTCTGCAAAGACATGTTGCTAACTCT
>gene=chr20_32633697-32633947; species=panTro
CAGTTCTCTTGCCGTCTGGTGTCTGGCTCTTCATTTTCTGTGTGCCGTTCCCCTTTTCTTACAGTTTCCAGCGGAAGGGAATCAAGTTGTGACCCATGTAATTGACACAAGCAGCTAGCAGCATTCCAGGACCCCATGCCACCTGCCCTCACTTTAGCTTTTTGTTTGGTCTTTGTCATGTGAATTTACTGTTTGATTCAGGCCGGTGTCTTTGAACTACTACCCTCTGCAAAGACATGTTGCTAACTCT
>gene=chr20_32633697-32633947; species=papHam
CAGTTCTCTTGCTGTCTGGTGTCTGGCTCTTCATTTTCTGTGTGCTGTTCCCTTTTTCTTACAGTTTCCAGCGGAAGGGAATCAAGTTGTGACCCACGTAATTGACACAAGCAGCTAGTAGCATTCCAGGACCCTCTGCCACCTGCCCTCACTTTAGCTTTTTATTTGGTCTTTGTCATGTGAATTTACTGTTTGATTCAGGCCAGTGTCTTTGAACTACTACCCTCTGCAAAGACATGTTGCTAACTCT
>gene=chr20_32633697-32633947; species=ponAbe
CAGTTCTCTTGCTGTCTGGTGTCTGGCTCTTCATTTTCTGTGTGCTGTTCCCCTT---TTACAGTTTCCAGCGGAAGGGAATCAAGTTGTGACCCATGTAATCGACACAAGCAGCTAGCAGCATTCCAGGACCCTGTGCCACCTGCCCTCACTTTAGCTTTTTATTTGGTCTTTGTCATGTGAATTTACTGTTTGATTCAGGCCAGTGTCTTTGAACTACTACCCTCTGCAAAGACATGTTGCTAACTCT
>gene=chr20_32633697-32633947; species=rheMac
CAGTTCTCTTGCTGTCTGGTGTCTGGCTCTTCATTTTCTGTGTGCTGTTCCCTTTTTCTTACAGTTTCCAGCAGAAGGGAATCAAGTTGTGACCCACGTAATTGACACAAGCAGCTAGTAGCATTCCAGGACCCTCTGCCACCTGCTCTCACTTTAGCTTTTTATTTGGTCTTTGTCATGTGAATTTACTGTTTGATTCAGGCCACTGTCTTTGAACTACTACCCTCTGCAAAGACATGTTGCTAACTCT
>gene=chr20_33851076-33851270; species=hg19
ccagcctggctgacctcatctctctccggccctcccctcctgctttgttccagagccaggtggaatgaaactgcctgtctctggactgtgtttattgcattccatccgccaggaatgccacccccacccttcctctcctgccccctgaatccgttctcctgactaacttctgatccttcaagactgagcttcaa
>gene=chr20_33851076-33851270; species=bosTau
ccagcc-ggctgacctcatctccctctggccctcccctcctgctttgttccagggccaagtagaatgaaactgcttgtccctggaccttgtttacagcgttccctctgccaggaaggccgcccccacccctcctctccctcccactgaatccattctcctgactaacttcttatctttataggcttacctgaag
>gene=chr20_33851076-33851270; species=calJac
CCAGCCTGGCTGACCTCATCTCTCGCAAGCCCTCCCCTCGTGCTTTGTTCCAGAGCCAGGTGGAATGAAACTGcttgtccccggaccttgtttatcacattctatctgccaagaatgccacccccacccttcctctcctgccccctgaatccattctcctgactgacttctgatccttcaagactcagcttcag
>gene=chr20_33851076-33851270; species=canFam
CCAGcctggctgacctcatctctctct-gccctccccttgtgctttgttccagagccaagtggaatgagcctgcttgtccctggatcttgtttatagagttccttctgccaggaatgccacccccacccctcctctccta--ctctgaatccattctc----ctaactttttaccttctaagactcgacttaaa
>gene=chr20_33851076-33851270; species=equCab
ccagcctggctgacctcatctctctctggccctctccttgtgttttgttccacagccaagtggaatgaaaccgcttgtccctggatcttgtttataacattccctctgccaggaaggccacccccacccctcctctcctaccccctgaatactttctcctgactaacttctcatctttcaagactcaacttaag
>gene=chr20_33851076-33851270; species=gorGor
CCAGCCTGGCTGACCTCATCTCTCTCCGGCCCTCCCCTCCTGCTTTGTTCCAGAGCCAGGTGGAATGAAACTGCCTGTCCCTGGACTGTGTTTATTGCATTCCATCCGCCAGGAATGCCACCCCCACCCTTCCTCTCCTGCCCCCTGAATCCGttctcctgactaacttctgatccttcaagactcaacttcaa
>gene=chr20_33851076-33851270; species=panTro
ccagcctggctgacctcatctctctccggccctcccctcctgctttgttccagagccaggtggaatgaaactgcctgtctctggactgtgtttattgcattccatccgccaggaatgccacccccacccttcctctcctgccccctgaatccgttctcct----aacttctgatctttcaagactcagcttcaa
>gene=chr20_33851076-33851270; species=papHam
CCAGcctggctgacctcatctctctccggccctcccctcctgctttgttccagagccaggtggaatgaaactgcctgtccctggaccgtgtttatcgcattccatccgccaggaatgtcacccccacccttcctctcctgccccctgaatccgttctcctgactaacttctgatccttcaagactcagcttcag
>gene=chr20_33851076-33851270; species=ponAbe
CCAGCCTGGctgacctcatctctctccggccctcccctcctgctttgttccagagccaggtggaacgaaactgcctgtccctggactgtgtttattgcattccatccaccaggaatgccacccccactcttcctctcctgccccctgaatctgttctcctgactaacttctgatccttcaagactcagcttcag
>gene=chr20_33851076-33851270; species=rheMac
CCAGcctggctgacctcatctctctccggccctcccctcctgctttgttccagagccaggtggaatgaaactgcctgtccctggaccgtgtttatcgcattccatccgccaggaatgtcacccccacccttcctctcctgccccctgaatccgttctcctgactaacttctgatccttcaagcctcagcttcag
>gene=chr20_34472324-34472442; species=hg19
CCAACCTAACTCTGGCATTTGGGGCAGCTCTGCCACCTTGTGGAATGAGTGCTCAGTGATTTCTGTGGGGGCTGAGTGCAGAGATCTGCATTCCAGGGGCTAGCCTTGAAATGTTCAC
>gene=chr20_34472324-34472442; species=bosTau
CCTACGCAGCTCTGGCCTTTGGGGCAGCTCTGCCATCTTGTGGAATAAATGCTCAGTTTCTCTTGTGAGGTCCAAGTT-------------------GGATAGCCTTG----------
>gene=chr20_34472324-34472442; species=calJac
CCAACCTAACGCTGGCATTTGGGGCAGCTCTGCCACCTTGTGGAATGAGTGCTCAGTGATTTTTGTGGGGGCTGAATGCAGAGATCTGCATTCCAGGGGACCGCCTTGAAATGTTCAC
>gene=chr20_34472324-34472442; species=canFam
CCAACACAGCTCTGACATTTGGGGCAGCTCTGCCATCTTGTGGGTTAAATGCTCAGTGATTTTTTT----------TGTGAGGA----CAGTACAGAGGTTTGCAT------------
>gene=chr20_34472324-34472442; species=equCab
GAAACGCAGCTCTGGCACTTGAGGCAGCTCTGCCATCTTGTGGAATAAATGCTCAGTGATTTCTGTGAAGGCTCAGTGTGGAGA--TGCATTCTAGGGGATGGCCTTG----------
>gene=chr20_34472324-34472442; species=gorGor
CCAACCTAACTCTGGCATTTGGGGCAGCTCTGCCACCTTGTGGAATGAGTGCTCAGTGATTTCTGTGGGGGCTGAGTGCAGAGATCTGCATTCCAGGGGCTAGCCTTGAAATGTTCAC
>gene=chr20_34472324-34472442; species=panTro
CCAACCTAACTCTGGCATTTGGGGCAGCTCTGCCACCTTGTGGAATGAGTGCTCAGTGATTTCTGTGGGGGCTGAGTGCAGAGATCTGCATTCCAGGGGCTAGCCTTGAAATGTTCAC
>gene=chr20_34472324-34472442; species=papHam
CCAACCTAATTCTGGCATTTGGGGCAGCTCTGCCACCTTGTGGAATGAGTGCTCAGTGATTTTTGTGGGGGCTGAGTGCATACATCTGCATTCCAGGGGCTAGCCTTGAAATGTTCAC
>gene=chr20_34472324-34472442; species=ponAbe
CCAACCTAACTCTGGCATTTGGGGCAGCTCTGCCACCTTGTGGAATGAGTGCTCAGTGATTTTTGTGGGGGCTGAGTGCGGAGATCTGCATTCCAGGGGCTAGCCTTGAAATGTTCAC
>gene=chr20_34472324-34472442; species=rheMac
CCAACCTAATTCTGGCATTTGGGGCAGCTCTGCCACCTTGTGGAATGAGTGCTCAGTGATTTTTGTGGGGGCTGAGTGCATACATCTGCATTCCAGGGGCTAGCCTTGAAATGTTCAC
>gene=chr20_35083210-35083460; species=hg19
GGCGTGGGCAGGGTGAGGAGCTGCCTGCCTGCCCGCCCACCCACGTGGACCTGGCCAATTCTCCACTGCCAGTGCCACTACTGCTGTCCCTGTTCTCCCTCCCCCTGTCTGACCCAGATTCCACATTCCAGAAATAGCTCTGGCAGGTGACTGGCAGGCGGGGTCAGCTCTAGCTGGGATGGTGGGAGAAGCAGCCGCTATGGATGCGTGCCCCTCCCCAGCCAAAGGACCTATCTAGGAGGGGGCTTGG
>gene=chr20_35083210-35083460; species=bosTau
GCCATGGGCAAGGCATGAAGCTGCCCACCCACCC--------GCTGGGAACTGGCCAACTTCCCACTGCCAGTGCCTCCACAGACACCCCCCCTTTCCCTCCCCCTTTCTGACCCAGATTCCACATTCCAGAAATAGCTCTGGCAGGTGACTGGCAGGCGGGGTCAGCCCCTACTGGGATAGTGGGGGAAGCAGCAATTACCTACACATGCCCCTCCCCAGCCACAGGACCTGCC-GGGAAGGCCCCTGG
>gene=chr20_35083210-35083460; species=calJac
GGTGTTGGCAGGGTGAGGAGCTGCCTGCCTGCCTGCCCACCCACGTGGGTCTGGCCAATTCCTCACTGCCAGTACCACTACTGTTGTCCCTGTTCTCCCTCCCCCTGTCTGACCCAGATTCTACATTCCAGAAATAGCTCTGGCAGGTGACTGGCAGGCGGGGTCAGCTCTAGCTGGGATGGTGGGGGAAACAGCCGCTGTGGATGGGTGCCCCTCCCCAGCCAAAGGACCTATCTGGGAGGCAGTTTGG
>gene=chr20_35083210-35083460; species=canFam
GCTGTGGGCAGAGCATAGAGCTGCCCACCCACCC--------ACTTTGAGCTCACCAGCTTCCCTCTGCCAGCGCTGCCACCACTCCTCTCTCTCTCCCTCCCCCTTTCTGACCCAGATTCCACATTCCAGAAATAGCTCTGGCAGGTGACTGGCAGGCTGGGTCCGCTCCAGCTAGGGTGGTGGGGGAAGCAGCAGCTCTATATATGTGCCCCT-CCCAGCCAAAGGACCCAGCCAGAAGGGGCCACAG
>gene=chr20_35083210-35083460; species=equCab
GCGGTGGCCAGGGCATGGATCTGCCCACCCACCC----ACCTACTCAGAGCTGGCCAGCTTCCCACTGC--------------CCCCTTTCTCCCTC---CCCCCTTTCTGACCCAGATTCCACATTCCAGAAATAGCTCTGGCAGGTGATTGGCAGGCTGGGTCAGCTCCAGCTGGGAT------GGAAGCAGCAGCTGCATATACATGCCCCTCCCCAGCCAAAGGACCTACCTGGGAGGGGACACGG
>gene=chr20_35083210-35083460; species=gorGor
GGCGTGGGCAGGGTGAGGAGCTGCCTCCCTGCCCGCCCACCCACGTGGACCTGGCCAGTTCCCCACTGCCAGTGCCACTACTGCTGTCCCTGTTCTCCCTCCCCCTGTCTGACCCAGATTCCACATTCCAGAAATAGCTCTGGCAGGTGACTGGCAGGTGGGGTCAGCTCTAGCTGGGATGGTGGGAGAAGCAGCCGCTGTGGATGCGTGCCCCTCCCCAGCCAAAGGACCTATCTAGGAGGGGGCTTAG
>gene=chr20_35083210-35083460; species=panTro
GGCGTGGGCAGGGTGAGGAGCTGCCTGCCTGCCCGCCCACCCACGTGGACCTGGCCAATTCTCCACTGCCAGTGCCACTACTGCTGTCCCTGTTCTCCCTCCCCCTGTCTGACCCAGATTCCACATTCCAGAAATAGCTCTGGCAGGTGACTGGCAGGCGGGGTCAGCTCTAGCTGGGATGGTGGGAGAAGCAGCCGCTGTGGATGCGTGCCCCTCCCCAGCCAAAGGACCTATCTAGGAGGGGGCTTGG
>gene=chr20_35083210-35083460; species=papHam
GGCATGGGCAGGGCGAGGAGCTGCCTTCCTGCCCACCCACCCACATGTGCCTGGCCAATTCCCCACTGCCAGTGCCACTACTGCTGTCCCC-TTCTCCCTCCCCCTGTCTGACCCAGATTCCACATTCCAGAAATAGCTCTGGCAGGTGACAGGCAGGCGGGGTCAACTCTAGCTGGGATGGTGGGAGAAGCAGCCGCTGTGGATGCGTGCCCCTCCCCAGCCAAAAGACCTATCTAGAAGGGGGCTTAG
>gene=chr20_35083210-35083460; species=ponAbe
GGCGTGGGCAGGGCGAAGAGCTGCCTGCCTGCCCACCCACCCACGTGGACCTGGCCAATTCCCCACTGCCAGTGCCACTACTGCTGTCCCCGTTCTCCCTCCCCCTGTCTGACCCAGATTCCACATTCCAGAAATAGCTCTGGCAGGTGACTGGCAGGCGGGGTCAGCTCTAGCTGGGATGGTGGGAGAAGCAGCCGCTGCGGATGCGTGCCCCTCCCCAGCCAAAGGACCTATCTAGGAGCGGGCTTGG
>gene=chr20_35083210-35083460; species=rheMac
----------------------------------------------------------------------------------------------------------------------------------------------------------------------------------------------------------------------------------------------------------
>gene=chr20_35201723-35201820; species=hg19
TCCTGCCCCCGAGCGGGCTCTCCCCGGCGGAGGCTCCCACCGCCGCTATGGGTAGGCCATGCAGCATTCCTGAGGGCGGGGTGGGCGCAGGAAGAAG
>gene=chr20_35201723-35201820; species=bosTau
TCCTGCCCCCAAGCGGACCGTCCCGA--CCGGGGTCCCAGCGCTCCTCTCCGGAGGCCATGCGGCATTCC---------------------------
>gene=chr20_35201723-35201820; species=calJac
TCCTGCCCCCGAGCGGGCTCTCCCGGGCCGAGGCTCCCACCGCCGCTCGGGGGAGGCCATGCAGCATTCCTGAGGGCGGGGTGGGCGCAGGAAGAAG
>gene=chr20_35201723-35201820; species=canFam
TCCTGCCCCCGAGCGGATTCTCCCGAGCCGAGGTTCCCACCGCTCCTCTTCGGAGGCCATGTGGCATTCCTGAGGGTGGGGTGGGCGCAGGAAGAAG
>gene=chr20_35201723-35201820; species=equCab
TCCTGCCCCCGAGCCGACTCTCCCGAGCCGTGGTCCCCACCGCTCCTCTCC-GAGGCCATGTGGCATTCCTGAGGGTGGGGTGGGCGCAGGAAGAAG
>gene=chr20_35201723-35201820; species=gorGor
TCCTGCCCCCGAGCGGGCTCTCCCCGGCCGAG-CTCCCACCGCCGCTATGGGGAGGCCATGCAGCATTCCTGAGGGCGGGGTGGGCGCAGGAAGAAG
>gene=chr20_35201723-35201820; species=panTro
TCCTGCCCCCGAGCGGGATCTCCCCGGCCGAGGCTCCCACCGCCGCTATGGGGAGGCCATGCAGCATTCCTGAGGGCGGGGTGGGCGCAGGAAGAAG
>gene=chr20_35201723-35201820; species=papHam
TCCTGCCCCCGAGCGGGCTCTCCCCGGCCGAGGCTCCCACCGCCGCTCTGGGGAGGCCATGCAGCATTCCTGAGGGCGGGGTGGGCGCAGGAAGAAG
>gene=chr20_35201723-35201820; species=ponAbe
TCCTGCCCCTGAGCGGGCTCTCCCCGGCCGAGGCTCCCACCGCCGCTATGGGGAGGCCATGCAGCATTCCTGAGGGCGGGGTGGGCGCAGGAAGAAG
>gene=chr20_35201723-35201820; species=rheMac
TCCTGCCCCCGAGCGGGCTCTCCCCGGCTGAGGCTCCCACCGCCGCTCTGGGGAGGCCATGCAGCATTCCTGAGGGCGGGGTGGGCGCAGGAAGAAG
>gene=chr20_36154773-36155023; species=hg19
AACCTCTGACTTCCTCTATATGCCCCAGAGACACGTTGTCACCATCTTCCCTGGGAGTGATCCTGTTTATCCTCCCCTCCCCGACTTGCCCTCCCACAGGGCCCATGCATGCCCCAGCAGGATCCAGATTCCTGAGCATTTCCAGAGCAGGAAGTCAGAGAGGCAGGCAACGCGTGGTTCTTGGTATATCGCACAGGGACAGGCTTGAAATGGAATGCATGTGTTTCAAAGATAGGAGAACAACAACAAA
>gene=chr20_36154773-36155023; species=bosTau
GACCTCTGATTTCCTCTATAAGCCCCAGAGAC---ATGCCACCATCTTCTCTGGTTATGGTCCTGCTCAACCTC-------CCCTCCCCTTTCCCACGGGGCC----CATTCCCCAGCAGGATCCAGATTCCAGAGCATTCCCAGAACAGGAAGTCAGAGAGGCAAGCAACACAGGGTCCTTGGTATATCTCACAGTGACAGGCTTGAAATGGAATGCATATGCTTCGAAGATAAGAGAACAACAACAGA
>gene=chr20_36154773-36155023; species=calJac
GACCTCTGACTTCCTCTGTGTGCCCCAGAGACAGGTTGTCACCATCTTCCCTAGCAATTATTCCATTTATCCTCCACACCCCCACTTGCCCTCCCACAGGGCC----CA-GCCCCAGCAGGATCCAGATTCCTGAGCATTTCCAGAGCAGGAAGTCAGAGAGGCAGGCAACGCATGGTCCTTGGTATATCATACAGGGACAGGCTTGAAACGGAACGCATGTGTTTCAAAGATAGGAGAACAACAACAAA
>gene=chr20_36154773-36155023; species=canFam
GGCCTCTGACTTCCTCTATATGCCCCAGAGAC---ATGTCACCATCTTCTCTGGGAATGATTCCGTTCACCCTCCCCTCCACCCCTCTCCCTCCCACAGGGCC----CATACCCCAGCAGGATCCAGATTCCTGAGCATTCCCAGAACAGGAAGTCAGAGAGGCAGGCAACACATGGTCCTCGGTATA--GCACAGTGACAGGCTTGAAATGGAATGC--ATGTCTCAAAGATAAGAGAACAACAACAAA
>gene=chr20_36154773-36155023; species=equCab
GACCTCTGACTTCCTCTATATGCCCCAGAGAC---ATGTCACCATCTTTTCTGGGAATGATCCTGTTCAcctccccctcctccccgttccctcccACAGGGCC----CATATCCCAGCAGGATCCAGATTCCTGAGCATTCGTAAAACAGGAAGTCAGAGAGGCAGGCAACACATGGTCCTTGGTACATCACACAGTGACAGGCTTGAAATGGAATGCATATGTTGCAAAGATAAGAGATCAACAACAAA
>gene=chr20_36154773-36155023; species=gorGor
----------------------------------------------------------------------------------------------------------------------------------------------------------------------------------------------------------------------------------------------------------
>gene=chr20_36154773-36155023; species=panTro
AACCTCTGACTTCCTCTATATGCCCCAGAGACACGTTGTCACCATCTTCCCTGGGAGTGATCCTGTTTATCCTCCCCTCCCCGACTTGCCCTCCCACAGGGCCCATGCATGCCCCAGCAGGATCCAGATTCCTGAGCATTTCCAGAGCAGGAAGTCAGAGAGGCAGGCAACGCGTGGTTCTTGGTATATCGCACAGGGACAGGCTTGAAATGGAGTGCATGTGTTTCAAAGATAGGAGAACAACAACAAA
>gene=chr20_36154773-36155023; species=papHam
------------------------------------------------CCCTGGGAATGATCCTGTTTATCCTCCCCTCCCCCACTTGCCCTCCCACAGGGCC----CATGCCCCAGCAGGATCCAGATTCCTGAGCATTTCCAGAGCAGGAAGTCAGAGAGGCAGGCAACGCATGGTTCTTGGTATATGGCACAGGGACAGGCTTGAAATGGAATGCATGTGTTTCAAAGATAGGAGAACAACAACAAA
>gene=chr20_36154773-36155023; species=ponAbe
GACCTCTGACTTCCTCTATATGCCCCAGAGACATGTTGTCACCATCTTCCCTGGGAGTGATCCTGTTTATCCTCCCCTCCCCGCCTCGCCCTCCCACAGGGCC----CATGCCCCTGCAGGATCCAGATTCCTGAGCATTTCCAGAGCAGGAAGTCAGAGGGGCAGGCAACGCGTGGTTCTTGGTATATCGCACAGGGACAGGCTTGAAATGCAATGCATGTGTTTCAAAGATAGGAGAACAACAACAAA
>gene=chr20_36154773-36155023; species=rheMac
GACCTCTGACTTCCTCTATATGCCCCAGAGACATGTTGTCACCATCTTCCCTGGGAATGATCCTGTTTATCCTCCCCTCCCCCACTTGCCCTCCCACAGGGCC----CATGCCCCAGCAGGATCCAGATTCCTGAGCATTTCCAGAGCAGGAAGTCAGAGAGGCAGGCAACGCATGGTTCTTGGTATATCGCACAGGGACAGGCTTGAAATGGAATGCATGTGTTTCAAAGATAGGAGAACAACAACAAA
>gene=chr20_37408249-37408499; species=hg19
CGTGCAGCACCTCGGCTTTGGCTCTTTGCAGGCTGTAGAAGCAGAATCGTAAGACTTCTCCTGGCTTGTTTCTTTCCATTTCTCGATTTGACTCCTCAGCCTGCTCTTCTGGCTCCCTGCTGTCTAATGGAATTCCAGAGCTTGACCTTGAGAATGCAGATTCTCCCGATTGACAACTTCTAGAGAAGGGAATCTCAGAAAGACAAAGGAGATGTTCCTTCTTCCGCTGCAAGAGTGGAAAAGCAGACAC
>gene=chr20_37408249-37408499; species=bosTau
CATGAAATAACTTGATTTTGGCTCTTTGTGAATTTTGGAGGCAGACACTTAAAACTTCTCATGGCCTTT----TTCTTTCACATATTCTGAGT-TGGAGTTTGCTCTTTCTGCTTCCTGCTATGTAATGGTATTCCGGAGCTTGGCCTTGAGATTGGAGATCCTCCTCATTGACAATTCCTAGTGAAGAGTATCTCAGGT----GAGAAAGATGGTCCCTCTTCTTCTGCCTGTTTGGAAAAACAGACAG
>gene=chr20_37408249-37408499; species=calJac
CGTGTGGCATCTCAGCTTTGGCTCTTTGCAGTCTGTAGAAG-----------------------------TCTTTCCATTTCTTGACTTCAGTTCTCAGCCTGCTTTTCTGGCTCCTTGCTGTCTAATGGAATTCCAGAGCTTGACCTTGAGAATGCAGATTCTCCCAATTGACAATTTCTAGTGAAGGACATCTCAGAAGGGAAAAGGAGATGTTCCCTCTTCCCCTGCAAGAGTGGAAAAGCAGACAC
>gene=chr20_37408249-37408499; species=canFam
GATGAAGG---TGAAGCTCCGCCCCTTGTGAGCTCTGAGAGCAGAGTTTTCAAACTTTTATTTTCCTCA----TT------------CTGAGTCCCAGGCCTGCTCTTTTCACTTGCTGCTATCTAACAGGATTCCAGGGCTTGGCCTTGAGAATAGAGAGCCTCCTTATTGGCAATTTCTAGTGAAGAGAATCTCAGAA----AGGAGAAGTGTTCCCTCTTACCCTGAAAATTTGGAAAAGCAGACAC
>gene=chr20_37408249-37408499; species=equCab
CATGAAGT--ACTGGGCTTGGGTCCTTGTGGACTCTGGAAGCAGAATCTTAGAACTTCTCTTTGACGTC----TT------------CTGAGTCTCAGGCCTTCT--TTTTGCTCCCTGCGGTTTCATGGGATTCCAGGGCTTGGCTTGGAGAATGGAGGTCCTCCTGCTTGACAGTTTCTAAAGACAAGAATCTCAGAA----AGAAAAGATGTTTCCTCTTCTCCTGCAAGTTTGGAAAAGCAGATGC
>gene=chr20_37408249-37408499; species=gorGor
CGTGCAGCACCTCGGCTTTGGCTCTTTGCAGGCTGTAGAAGCAGAATCGTAAGACTTCTCCTGGCTTGTTTCTTTCCATTTCTCGATTTGACTCCTCAGCCTGCTCTTCTGGCTCCCTGCTGTCTAATGGAATTCCAGAGCTTGACCTTGAGAATGCAGATTCTCCCGATTGACAATTTCTAGAGAAGGGAATCTCAGAAAGACAAAGGAGATGTTCCTTCTTCCGCTGCAAGAGTGGAAAAGCAGACGC
>gene=chr20_37408249-37408499; species=panTro
CGTGCAGCACCTCGGCTTTGGCTCTTTGCAGGCTGTAGAAGCAGAATCGTAAGACTTCTCCTGGCTTGTTTCTTTCCATTTCTCGATTTGACCCCTCAGCCAGCTCTTCTGGCTCCCTGCTGTCTAATGGAATTCCAGAGCTTGACCTTGAGAATGCAGATTCTCCCGATTGACAATTTCTAGAGAAGGGAATCTCAGAAAGACAAAGGAGATGTTCCTTCTTCCGCTGCAAGAGTGGAAAAGCAGACAC
>gene=chr20_37408249-37408499; species=papHam
CCTGCAGCACTGCAGCTTTGGCTCTTTGCAGGCTGTAGAAGCAGAATCGTAAGACTTCTCCTGGCCCATTTCTGTCCATTTCTCGATTTGAGTTCTCAGCCTGCTCTTCTGGCTCCCTGCTGTCTAATGGAATTCCAGAGCTTGACCTTGAGAATGCAGATTCTCCCGATCGACAATTTCTAGTGAAGGGAATCTCAGAAAGACAAAGGAGATGTTCCTTCTTCCTCTACGAGGGTGAAGAAGCAGACAC
>gene=chr20_37408249-37408499; species=ponAbe
CGTGCAGCACCTCGGCTTTGGCTCTTTGCAGGCTGTAGAAGCAGAATTGTAAGACTTCTCTGGGCTCGTTTCTTTCCATTTCTCGATTTGACTTTTCAGCCTGCTCTTCTGGCTCCCTGCTGTCTAATGGAATTCCAGAGTTTGACCTTGAGAATGCAGATTCTCCCGACTGACAATTTCTAGAGAAGGGAATCTCAGAAAGACAAAGGAGATGTTCCTTCTTCCCCTGCAAGAGTGGAAAAGCAGACAC
>gene=chr20_37408249-37408499; species=rheMac
CCTGCAGCACCGCAGCTTTGGCTCTTTGCAGGCTGTAGAAGCAGAATCGTAAGACTTCTCCTGGCCCATTTCTGTCCATTTCTCGATTTGAGTTCTCAGCCTGCTCTTCTGGCTCCCTGCTGTCTAATGGAATTCCAGAGCTTGACCTTGAGAATGCAGATTCTCCCGATCGACAATTTCTAGTGAAGGGAATCTCAGAAAGACAAAGGAGATGTTCCTTCTTCCTCTACAAGGGTGGTGAAGCAGACAC
>gene=chr20_37911324-37911574; species=hg19
AGCAGACAACTCCCAGTCCTACCTCCTTTGCTGTGCCAGGCTGCCAGTGCCAGCTGAGGAGGCCCCCTCCTGCCTCTGCTTGTTTCCCTTGATTGTTATGTAATGTTCGGCAGCAGGAGGTAAATTCCTCTCCAATTTCCAGGCCCGTTACAGCGCATGAACCCCACCGTGGGGAGCCACAGTGATTGAGCTCAGCAGCCAGGTCCCATGCTGAGTGTCATAAATCAGGCCTATTACCAGCTTCTCCTGG
>gene=chr20_37911324-37911574; species=bosTau
AGCAGAAGGCTCCTAGCCCTGCCTTCTTAGCAGCGCCAGGCTGCCAGTGCCAGCTGAGGGGG-CCCCTCCTGCCTCTGCTTGTTTCCTTTGATTGTTATGTAATGTTCGGCAGCAGGGGGTAAATTCCTCTCCAATTTCCAGGCTGGTTACAGCGCATGAACCCCACCGTGGGGAGCCACAGTGATTGAGCTCAGCAGCCAGGTCCCATGCTGAGTGTCATAAATCAGGCCTATTACTTGCTCCTCCTGG
>gene=chr20_37911324-37911574; species=calJac
AGCAGACTACTCCCAGTCCTACATCCTTGGCCTTGCCAGGCTGCCAGTGCCAGCTGAGGAGGCCCCCTCCTGCCTCTGCTTGTTTCCCTTGATTGTTATGTAATGTTCGGCAGCAGGAGGTAAATTCCTCTCCAATTTCCAGGCCCGTTACAGCGCATGAACCCCACCGTGGGGAGCCACAGTGATTGAGCTCAACAGCCAGGTCCCATGCTGAGTGTCATAAATCAGGCCTATTACCAGCTCCTCCTGG
>gene=chr20_37911324-37911574; species=canFam
AGCAGAAAGCTCCCAGGCTTACTTCCTTTGCTGTGCCAGGCTGCCAGTGCCAGCTGAGGAGGCCCCCTCCTGCCTCTGCTTGTTTCCCTTGATTGTTATGTAATGTTCGGCAGCAGGAGGTAAATTCCTCTCCAATTTCCAGGCCCGTTACAGCGCATGAACCCCACCATGGGGAGCCACAGTGATTGAGCTCAGCAGCCAGGTCCCATGCTGAGTGTCATAAATCAGGCCTATTACCCGCTCCTCCTGG
>gene=chr20_37911324-37911574; species=equCab
AGCAGCAAAGCCCCAGTCCCACCTCCTTTGCTGCACCAGGCTGCCAGTGCCAGCTGAGGAGGCCCCCTCCCGCCTCTGCTTGTTTCCCTTGATTGTTATGTAATGTTCGGCAGCAGGAGGTAAATTCCTCTCCAATTTCCAGGCCCGTTACAGCGCATGAACCCCACCGTGGGGAGCCACAGTGATTGAGCTCAGCAGCCACATCCCATGCTGAGTGTCATAAATCAGGCCTATTACCCGCTCCTCCTGG
>gene=chr20_37911324-37911574; species=gorGor
AGCAGACAACTCCCAGTCCTACCTCCTTTGCTGTGCCAGGCTGCCAGTGCCAGCTGAGGAGGCCCCCTCCTGCCTCTGCTTGTTTCCCTTGATTGTTATGTAATGTTCGGCAGCAGGAGGTAAATTCCTCTCCAATTTCCAGGCCCGTTACAGCGCATGAACCCCACCGTGGGGAGCCACAGTGATTGAGCTCAGCAGCCAGGTCCCATGCTGAGTGTCATAAATCAGGCCTATTACCAGCTTCTCCTGG
>gene=chr20_37911324-37911574; species=panTro
AGCAGACAACTCCCAGTCCTACCTCCTTTGCTGTGCCAGGCTGCCAGTGCCAGCTGAGGAGGCCCCCTCCTGCCTCTGCTTGTTTCCCTTGATTGTTATGTAATGTTCGGCAGCAGGAGGTAAATTCCTCTCCAATTTCCAGGCCCGTTACAGCGCATGAACCCCACCATGGGGAGCCACAGTGATTGAGCTCAGCAGCCAGGTCCCATGCTGAGTGTCATAAATCAGGCCTATTACCAGCTTCTCCTGG
>gene=chr20_37911324-37911574; species=papHam
AGCAGACAATTCCCAGTCCTACCTCCTTTGCCGTGCCAGGCTGCCAGTGCCAGCTGAAGAGGCCCCCTCCTGCCTCTGCTTGTTTCCCTTGATTGTTATGTAATGTTCGGCAGCAGGAGGTAAATTTCTCTCCAATTTCCAGGCCCGTTACAGCGCATGAACCCCACCGTGGGGAGCCACAGTGATTGAGCTCAGCAGCCAGGTCCCATGCTGAGTGTCATAAATCAGGCCTATTACCAGCTCCTCCTGG
>gene=chr20_37911324-37911574; species=ponAbe
AGCAGACAACTCCCAGTCCTACCTCCTTTGCTGTGCCAGGCTGCCAGTGCCAGCTGAGGAGGCCCCCTCCTGCCTCTGCTTGTTTCCCTTGATTGTTATGTAATGTTCGGCAGCAGGAGGTAAATTCCTCTCCAATTTCCAGGCCCGTTACAGCGCATGAACCCCACCGTGGGGAGCCACAGTGATTGAGCTCAGCAGCCAGGTCCCATGCTGAGTGTCATAAATCAGGCCTATTACCAGCTCCTCCTGG
>gene=chr20_37911324-37911574; species=rheMac
AGCAGACAATTCCCAGTCCTACCTCCTTTGCCGTGCCAGGCTGCCAGTGCCAGCTGAAGAGGCCCCCTCCTGCCTCTGCTTGTTTCCCTTGATTGTTATGTAATGTTCGGCAGCAGGAGGTAAATTTCTCTCCAATTTCCAGGCCCGTTACAGCGCATGAACCCCACCGTGGGGAGCCACAGTGATTGAGCTCAGCAGCCAGGTCCCATGCTGAGTGTCATAAATCAGGCCTATTACCAGCTCCTCCTGG
>gene=chr20_44658100-44658321; species=hg19
AGGCGGAGCGGGGGCCACCTCCTTCAGAGAGGAGGCTGGGACTGACCCGGGCGGTGGGCGCCAGTTGCAGCCTGGAGCTCAGCTCCATTGGAATGCTCCGGGCGCTGTCCAAGGTGCTGGAATGCGCCGCGCCCGGGGGCAGAGCTGCGGGCCGGGGGATTATCGCTGCCCACGGCTTCGGGCTGACTTGGGTTAGCTAAACCGAGGAGGCGGTGGGAAGG
>gene=chr20_44658100-44658321; species=bosTau
AGGCAGAGCGGGGGCCGCCTCCTTCGGAGGCGAGGCTGGGATTGACCCGGGCGGTGGGCGCCCAAGTCGGCCTGGAGCCCAGCTCCATTGGAATGCGCCAGGCGCCGTGCGAGGTGCTGGAATGTGCCGCACCC-GGGCCAGGACGGGGGGCCGAGGGCTTGCCACTGCCCACGGCCCGGGGCAGACGTGGGCTAGCTAAGCGGGGGAGTCAGTGGGAACG
>gene=chr20_44658100-44658321; species=calJac
AGGCGGAGCGGGGGCCACCTCCTTCAGAGGGGAGGGTGGGACTGACCCAGGCGGTGGGCGCCGGCAGAAGCCTGGAATGCAGCTCCATTGGAATGCTCCGGCCGCTGTCCAAGGTGCTGGAATGCGCCGCGCCCGGGGGCAGAGCTGGGGGCCGGGGGATTGTCGCTGTCCATGGCTTCGGGCCGACTTGGGTTAGCTAAACCGAGGAGGTGGTGGGAAGG
>gene=chr20_44658100-44658321; species=canFam
AGGCAGAGCGGGGGCCGCCTCCTTCAGAGAGGAGGCTGAGACTGACCGGGGCGGTGGGCGCCCAAGGCGGCCTGGAGCCCGGCTCCATTGGAATGCGCCAGGCGCTGTCCGAGGTGCTGGAATGCGCCGCGCCC-CGGGCAGGGCTGGGGGCCGAGGGGTTGCCATTGCCCACAGCCCGGGGCAGACGTGGGTTAGCTAAGCGGGGGAGGCGGTGGGAAGG
>gene=chr20_44658100-44658321; species=equCab
AGGCAGAGAGGGGGCCGCCTCCTTCAGAGACGAGGCTGGGATTGACCGGGGCGGTGGGCGCCCTCGGCGGCCTGGAGCCTTGCTCTATTGGAATGCGCCAGGCGCTGTCCAAGGTGCTGGAATGCGCCGCGCCC-GGGGCAGGGCTGGGGGCCGAGGGCTTGCCGTTGCTCGCGG-CCGGGGCAGACGTGGGTTAGCTAAGCGGAGGAGGCGGTGGGAAGG
>gene=chr20_44658100-44658321; species=gorGor
AGGCGGAGCGGGGGCCACCTCCTTCAGAGAGGAGGCTGGGACTGACCCGGGCGGTGGGCGCCAGTTGCAGCCTGGAGCTCAGCTCCATTGGAATGCTCCGGGCGCTGTCCAAGGTGCTGGAATGCGCCGCGCCCGGGGGTAGAGCTGCGGGCCGGGGGATTATCGCTGCCCACGGCTTCGGGCCGACTTGGGTTAGCTAAACCGAGGAGGCGGTGGGAAGG
>gene=chr20_44658100-44658321; species=panTro
AGGCGGAGCGGGGGCCACCTCCTTCAGAGAGGAGGCTGGGACTGACCCGGGCGGTGGGCGCCAGTTGCAGCCTGGAGCTCAGCTCCATTGGAATGCTCCGGGCGCTGTCCAAGGTGCTGGAATGCGCCGCGCCCGGGGGCAGAGCTGCGGGCCGGGGGATTATCGCTGCCCACGGCTTCGGGCTGACTTGGGTTCGCTAAACCGAGGAGGCGGTGGGAAGG
>gene=chr20_44658100-44658321; species=papHam
AGGCGGAACGGGGGCCACCTCCTTCAGAGAGGAGGCTGGGACTGACCCGGGCGGTGGGCGCCGGCCGCAGCCTGGAGCTGAGCTCCATTGGAATGCTCCGGGCGCTGTCCAAGGTGCTGGAATGCGCCGCGCCCGGTGGCAGAGCTGTGGGCCGGGGGATTGTCGCTGCCCACGGCTTCGGGCCGACTTGGGTTAGCTAAACCGAGGAGGCGGTGGGAAGG
>gene=chr20_44658100-44658321; species=ponAbe
AGGCGGAGCGGGGGCCACCTCCTTCAGAGAGGAGGCTGGGACTGACCCGGGCGGTGGGCGCCAGTTGCAGCCTGGAGCTCAGCTCCATTGGAATGCTCCGGGCGCTGTCCAAGGTGCTGGAATGCGCCGCGCCTGGGGGCAGAGCTGCGGGCCGGGGGCTTGTCGCTTCCCACGGCTTCGGGCCGACTTGCGTTAGCTAAACCGAGGAGGCGGTGGGAAGG
>gene=chr20_44658100-44658321; species=rheMac
AGGCGGAACGGGGGCCACCTCCTTCAGAGAGGAGGCTGGGACTGACCCGGGCGGTGGGCGCCGGCCGCAGCCTGGAGCTGAGCTCCATTGGAATGCTCCGGGCGCTGTCCAAGGTGCTGGAATGCGCCGCGCCCGGTGGCAGAGCTGCGGGCCGGGGGATTGTCGCTGCCCACGGCTTCGGGCCGACTTGGGTTAGCTAAACCGAGGAGGCGGTGGGAAGG
>gene=chr20_45376618-45376868; species=hg19
ttagttagttgccaacctttgaaattcggaatatttcgcagataacttggtatttctggcttctcttgaaaatgatctggttatgattgtaccactgcattccagcctgggtgacagggcCTGCATTCTGCAATAGAGCCACCAGATGGCACAGAGTCACAGCCACTCCCTTTCCATGCCGCTTGAACTCTCCTGTTTGCTACACATTACCAGGGCTTTTCACTCCTGATATAAATGTTTCATAGAAACA
>gene=chr20_45376618-45376868; species=bosTau
TGAGTCAG-TACCAGCTTTTGAAATTTGGGCAGTTTT--------------------------------------------CACACT----------------------------------TGCACTCTGAAGTCTAGCCAGCAGGTGGCAAAGGGTAGCAGCCATTCTCTGCAGATGTGGCTTTAACCCAC-AGTTGGCTGCGGAGCCACCTAGCATTTCATCCCTGGTATA---GTTTTATGGTAACA
>gene=chr20_45376618-45376868; species=calJac
ttagttagttgccagcctttgaaatttggaatatttttcagagaacttggtatttctggcttctcttgaaaaagatctggttatgac-----------------------------gggcctgcattctgcaatggagccaccaggtggcgcagagtcacagacactccctttCCA-----------------TGTTTGGTACAGATTACTAGCGCTTTTCCATCCTGGTAT----GTTTCATAGAAAGA
>gene=chr20_45376618-45376868; species=canFam
ctagttagttgccaagttttgaaatttggaatattatatatataactct---------ctttctctagaaaaagatccgg-----------------------------------------tgcattctgaaatccagccaccagatgacgcaggacagcagccactccctttagatgtggcctgAATC------TTTGCTATGGACTGTCCTAGGTTTTCATTCCTCATATAAATATTTAATGGTAAGA
>gene=chr20_45376618-45376868; species=equCab
caagttagtggctacct-ttgaaatttgggctatttcacgtatgactccgtatttctgccttctcttgaaatagattgggctgcact-----------------------------gggcctgccttctgaagtccagccaccagagggcgcagagcatccgctcctcccgctacacgtggcttgaaccctc-gattggttacagaccggctcagcttttcattcCTGCTATAAATATTTC---------
>gene=chr20_45376618-45376868; species=gorGor
ttagttagttgccaacCT------------------------------------------------------------------------------------------------------------------------------------------------------------------------------CTGTTTGCTACACATTACCAGGGCTTTTCACTCCTGGTATAAACGTTTCATAGAAACA
>gene=chr20_45376618-45376868; species=panTro
ttagttagttcccaacctttgaaattcggaatatttcgcagataacttggtatttctggcttctcttgaaaatgatctggttacgattgtaccactgcattccagcctgggtgacaggGCCTGCATTCTGCAATAGAGCCACCAGATGGCGCAGAGTCACAGCCACTCCCTTTCCATGCCGCTTGAACTCTCCTGTTTGCTACACATTACCAGGGCTTTTCACTACTGGTATAAATGTTTCATAGAAACA
>gene=chr20_45376618-45376868; species=papHam
ttagttagttgccaacctttgaaatttggaatatttctcagagaacttggtatttctggcttctcttgaaaaagatctggttacgat-----------------------------gggtctgcattctgcaatcgagccaccaggtggtgcagagtcacagcaactcactttccatgccacttgaaccttcctgtttgctacagGTTGCCAGTGATTTTCATTCCTGATATAAATGTTTCATAGAAACA
>gene=chr20_45376618-45376868; species=ponAbe
ttagttagttgccaacctttgaaattcggaatatttcgcagataacttggtatttctggcttctcttgaaaatgatctggttacgat-----------------------------gggcctgcattctgcaatagagccaccagatggcgcagagtcacagccactccctttccatgccgcttgaaccctcctgtttgctacacattaccagggcttttcactcCTGCTATAAATGTTTCATAGAAACA
>gene=chr20_45376618-45376868; species=rheMac
ttagttagttgccaacctttgaaatttggaatatttctcagagaacttagtatttctggcttctcttgaaaaagatctggttaccat-----------------------------gggtctgcattctgcaatcgagccaccaggtggcgcagagtcacagcaactccctttccatgccacttgaaccctcctgtttgctacagATTGCCAGTGATTTTCACTCCTGGTATAAATGTTTCATAGAAACA
>gene=chr20_45948665-45948736; species=hg19
CAAACTCGACCGGAACACCACAAAGAATGTGGAGAAACCGGTTGCCTCTGGCCTTTACATTGTGGCTGGCT
>gene=chr20_45948665-45948736; species=bosTau
AAAGACCCGCCAGACTGCCACAGAGAATGTGGAGGAACCAGTCGCCCCCAGCCTTTACAGCGCAGCTGGCC
>gene=chr20_45948665-45948736; species=calJac
GAAACTCGACCGGAACACCACAAAGAATGTGGAGAAACCGGTTGCCTTTGGCCTTTACATTGTGGCTGGCT
>gene=chr20_45948665-45948736; species=canFam
AG--CTATGCCAAGTCACCACAAAGAGTGTGGAGGAACCGGTTGCCTTTGGCCTTTGCTACGTAGCTGGCT
>gene=chr20_45948665-45948736; species=equCab
AGAACTCTGCCAAACCACCACGAATAATGTGGAGTAACCGGTTGCCTTGGGCCTTTACGTCATAGCTGGCT
>gene=chr20_45948665-45948736; species=gorGor
CAAACTCGACCGGAACACCGCAAAGAATGTGGAGAAACCGGTTGCCTCTGGCCTTTACGTTGTGGCTGGCT
>gene=chr20_45948665-45948736; species=panTro
CAAACTCGACCGGAACACCACAAAGAATGTGGAGAAACCGGTTGCCTCTGGCCTTTACATTGTGGCTGGCT
>gene=chr20_45948665-45948736; species=papHam
CAAACTCGACCAGAACACCACAAAGAATGTGGAGAAACCGGTTGCCTTTGGCCTTTACATTGTGGCTGGCT
>gene=chr20_45948665-45948736; species=ponAbe
CAAACTCGACCAGAACACCACAAAGAATGTGGAGAAACCAGTTGCCTCTGGCCTTTACATTGTGGCTGGCT
>gene=chr20_45948665-45948736; species=rheMac
CAAACTCGACCAGAACACCACAAAGAATGTGGAGAAACCGGTTGCCTTTGGCCTTTACATTGTGGCTGGCT
>gene=chr20_48178894-48179144; species=hg19
CTTTCCTCTTTCCCCAGAAAAGTCCCAAGGAGGCGCAGACAAAGGCAGGAAGCCCGGAGCCCAGGCGCCTGACCCCTGATGTTGGCTCCTCCAGCCTTGGGCCCTCAATCCAACTCAGGCCGTGGTCACATTCCAGGGTGACTCAGCCTGCAGCCAGCGGGGGCGAAGGAGGCTCTGTTTTGGGGACTGTGGGCTCTAGCCCCACCCACGGACACTCTCACTTTTTTTTAGGTACTGCCAGGCCCTGGCG
>gene=chr20_48178894-48179144; species=bosTau
CACTCATCTTTCCCCAGTAAAGTCCCGAGGAGGCGCAGACAAAGGCAGGAAGCTGGGGGCCCGGGCGTCTGACCCTTGAGGTCGGCTCCTTCAGCCCCGGGCCTGGAATCCAACTCAGGCCCCAGTCACATTCCAGGGTGACTCAGCCAGAGGCCAGC-AGGGCGGAGGAGGCTCTATTTTGGGGTCTGCGGTCTCTAGCCTCGCCCACTAACACTCTCAC-TGATTTGAGGCACCGCCAGACCCTGGGG
>gene=chr20_48178894-48179144; species=calJac
CTTTCCTCTTTCCCCACAAAAGTCTCAAGGAGGCGCAGACAAAGGCAGGCAGCCAGGAGCCCAGGCTTCTGACCCCTGATGCTGGCTCCTCCAGCGTTAGGCCGTCAATCCAACTCAGGCTGTGGCCACATTCCAGGGTGACTCAGCCTGTGGCCAGCCGGGATGAGG------CTG-TTTGGGGCCTGCGGGCTCCAGCCTCACCCATGGACACTCTCAC-TTTTTTTAGGCACTGCCAGGCCCTGGTG
>gene=chr20_48178894-48179144; species=canFam
CTTCCACCATTCCCCAGAAAAGTCCCAAGGAGGCTCAAACAAAGGCAGGAAGCTGGGAGCCCAGGCGTCTGACCCCTGATGTTGGCTCTTGGAGGCT-GGGCCCTGAATCTAGCTCAGGCTCAGGCCACATTCCAAGGTGACTCAGCCATCAGCCCGCAGGGATGAAGCAGGCTCTATTTTGGGGTCTGCGGTCTCTAGCCTCACCCATTGACACTCTCAC-TTTTTTGAGGCACTGCCAGACCCTGGGG
>gene=chr20_48178894-48179144; species=equCab
CTTTTATCTGTCCCCAGAAAAGTCCTGAGGAGGCGCAGACAAAGGCAGGAAGCTGGGAGCCCAGGCGTCTGACCCGTGATGTTGGCTCCTCCAGCCG-GGGGCCTGAAGCCCAGGCGGGCTCAGCTCACACTCCAGGGTGACTCAGCCTGCGGCCAGGAGG-----AGGGAGCTCTATTTTGGGGTCTGCGGTCTCCGGCCTCTCCTACGGACACTCTCAC-TGTTCTGAGGCACCGCCAGGCCCTGGTG
>gene=chr20_48178894-48179144; species=gorGor
CTTTCCTCTTTCCCCAGAAAAGTCCCAAGGAGGCGCAGACAAAGGCAGGAAGCCCGGAGCCCAGGCGCCTGATCCCTGATGTTGGCTCCTCCAGCCTTGGGCCCTCAATCCAACTCGGGCCGTGGCCACATTCCAGGGTGACTCAGCCTGCAGCCAGCGGGGGCGAAGGAGGCTCTGTTTTGCGGACTGTGGGCTCTAGCCCCACCCACGGACACTCTCACTTTTTTTTAGGTACTGCCAGGCCCTGGCG
>gene=chr20_48178894-48179144; species=panTro
CTTTCCTCTTTCCCCAGAAAAGTCCCAAGGAGGCGCAGACAAAGGCAGGAAGCCCGGAGCCCAGGCGCCTGATCCCTGATGTTGGCTCCTCCAGCCTTGGGCCCTCAATCCAACTCAGGCCGTGGCCACATTCCAGGGTGACTCAGCCTGCAGCCAGCGGGGGCGAAGGAGGCTCTGTTTTGGGGACTGTGGGCTCTAGCCCCACCCACGGACACTCTCACTTTTTTTTAGGTACTGCCAGGCCCTGGCG
>gene=chr20_48178894-48179144; species=papHam
CTTTCCTCTTTCCCCAGAAAAGTCCCAAGGAGGCGTGGACAAAGGCAGGAAGCCCGGAGCCCAGGCGCCTGACCCCTGACGCTGGCTCTTCCAGCCCCGGGCCCTCAATCCAACTCAGGCTGTGGCCACATTCCAGGGTGACTCAGCCTGTGGCCAGCGGGGGCGAAGGAGG--CTGTTTTGGGGCCTGTGGGCTCTAGCCTCACCCACAGACACTCTCAC--TTTTTTAGGCACTGCCAGGCCCTGGCT
>gene=chr20_48178894-48179144; species=ponAbe
CTTTCCTCTTTCCCCAGAAAAGTCCCAAGGAGGCGCAGACAAAGGCAGGAAGCCTGGAG-CCGGGCGCCTGACCCCTGATGTTGGCTTCTCCAGCCTTGGGCCCTCAATCCAGCTCAGGCCGTGGCCACATTCCAGGGTGACTCAGCCTGCGGCCAGCGGAGGCGAAGGAGGCTCTGTTTTGGGGACCGTGGGCTCTAGCCCCACCCAC-GACACTCTCAC-TTTTTTTAGGCACTGTCAGGCCCTGGCA
>gene=chr20_48178894-48179144; species=rheMac
CTTTCCTCTTTCCCCAGAAAAGTTCCAAGGAGGCGTGGACAAAGGCAGGAAGCCCGGAGCCCAGGCACCTGACCCCTGACGCTGGCTCTTCCAGCCCCGGGCCCTCAATCCAACTCAGGCTGTGGCCACATTCCAAGGTGACTCAGCCTGTGGCCAGCGGGGGCGAAGGAGG--CTGTTTTGGGGCCTGTGGGCTCTAGCCTCACCCACAGACACTCTCAC--TTTTTTAGGCACTGCCAGGCCCTGGCT
>gene=chr20_48692301-48692363; species=hg19
TGGAGATCACATTCCCATTTGCGTAAAAAAGTGGGGGAAGTGCATGAGGGGAGGGGGAAAGA
>gene=chr20_48692301-48692363; species=bosTau
TGGAGGCCACACGCCCAGTTATGCTAACTGGAGAGAGAG-----GGAGATGGG---------
>gene=chr20_48692301-48692363; species=calJac
TGGAGACCACATTCTCATTTGCGTAAAAAAGTGGGGGAAGTGCACGAGGGGA-GGGGAAAGA
>gene=chr20_48692301-48692363; species=canFam
TGGAGGCCACATTCCC--------------GTGGGAAGGGAGGCGGGGAGGGGGCCAG----
>gene=chr20_48692301-48692363; species=equCab
TGGAGGCCACACTCCCAGTTATGCTTAAAAGTGGGAAGGAA---GGAACAGGGAGTGG----
>gene=chr20_48692301-48692363; species=gorGor
TGGAGATCACATTCGCATTTGCGTAAAAAAGTGGGGGAAGTGCATGAGGGGAGGGGGAAAGA
>gene=chr20_48692301-48692363; species=panTro
TGGAGATCACATTCCCATTTGCGTAAAAAAGTGGGGGAAGTGCATGAGGGGAGGGGGAAAGA
>gene=chr20_48692301-48692363; species=papHam
TGGAGACCACATTCCCATTTGTGTAAAAAAGTGGGGGAAGTGCATGAGGGGA-GGGGAAAGA
>gene=chr20_48692301-48692363; species=ponAbe
TGGAGACCACATTCCCATTTGCGTAAAAAAGTGGGGGAAGTGCATGAGGGGAGGGGGAAAGA
>gene=chr20_48692301-48692363; species=rheMac
TGGAGACCACATTCCCATTTGTGTAAAAAAGTGGGGGAAGTGCATGAGAGGA-GGGGAAAGA
>gene=chr20_48782701-48782838; species=hg19
GCTGCTGCTTTATGACTTAGGGATATAACTGCTTCTGACTCATGCGTGCTTGGCTCTTTGTGATTATGTGCTGAGACACGTCAGCGGGAGGCTGCCCCGGAATGTCTCCCCATGCGAATCGAGGGTGGGGCCTCTGC
>gene=chr20_48782701-48782838; species=bosTau
GCTGCTGCTTTGTGAC-TATGGGCATCACT--CTCTGACTCATGCATGATTGACATATTGGGATTATGCGTGGACATGTCTCGACAGGAGGCTGCCCTGGAATGTCTCCCCACTGGAATGGAGGGCAGGGCCTCTGC
>gene=chr20_48782701-48782838; species=calJac
GCTGCTGCTTTATGACTTAGGGACATAACTGCTTCTGACTCACGTGTGATTTGCTCTTTGTGATTTTGTGCCAAGGTACGTCAGCAGGAGGCTGTCCTGGAATGTCTCCCTTTTCGAATCGAGGGTGTGGCCTCTGC
>gene=chr20_48782701-48782838; species=canFam
CCTGCTACTTTATGACCTACGGGCATAACTGTTTCTGACTCATGCACGATGGACGCATCGGGATTATGTGCTGACTGGTCTCTACAGGAAGCTGTCCTGGAATGTCTCCCCATTGGAATCAAGGGCAGGGCCTCTGC
>gene=chr20_48782701-48782838; species=equCab
GCTGCTACTTTACGATTTATGTGCATAAGTCCTTCTGACTCATGTGTGATTGATGCATTAGGATTCTGTGCTGACATGTCTCGACAGGAGGCTGCC--AGAATGTCTCTCCACTGGAATCGAAGGCGGGGCTGCTGC
>gene=chr20_48782701-48782838; species=gorGor
GCTGCTGCTTTATGACTTAGGGATATAACTGCTTCTGACTCATGCATGCTTGGCTCTTTGTGATTATGTGCTGAGACAC-TCAGCGGGAGGCTGCCCCGGAATGTCTCCCCATGCGAATCGAGGGTGGGGCCTCTGC
>gene=chr20_48782701-48782838; species=panTro
GCTGCTGCTTTATGACTTAGGGATATAACTGCTTCTGACTCATGCGTGCTTGGCTCTTTGTGATTATGTGCTGAGACACGTCAGCGGGAGGCTGCCCCGGAATGTCTCCCCATGCGAATCGAGGGTGGGGCCTCTGC
>gene=chr20_48782701-48782838; species=papHam
GCTGCTGCTTTATGACTTA-GGATACAACTGCTTCTGACTCATGCGTGATTGGCTCTTTGTGATTATGTGCTGAGACACGTCAGCAGGAGGCTGCCCCGGAATGTCTCCCCATGTGAATTGAGGGTGGGGCCTCTGC
>gene=chr20_48782701-48782838; species=ponAbe
GCTGCTGCTTCATGACTTAGGGATATAACTGCTTCTGACTCATGCGTGATTGGCTCTTTGTGATTATGTGCTGAGACACGTCAGCAGGAGGCTGCCCCGGAATGTCTCCCCATGCAAATCGAGGGTGGGGCCTCTGC
>gene=chr20_48782701-48782838; species=rheMac
-----------------------------------------------------------------------------------------------------------------------------------------
>gene=chr20_49407317-49407506; species=hg19
CTCTGAGCCCGGCTTGGGCACCAGAGGGAGCTCGTGGGGACGCGCCACGGCTCCATCCCTGCAGCTGGTTCAAACTGGTTTGGGCAGGGTGCGGCCTGGGCGGGCTGCATTCCAGGCCTCAGGCTCGCGGCTGTCCGGGGCCTCCCCAAGGGCTGCGGACCTAGGGCAGGGAGCAGCAGGGGCAGGGCC
>gene=chr20_49407317-49407506; species=bosTau
CTCGGAGCGCGGCTCGGGCGCCAGGGGGAGCTcgcggg--cgcgccgcgcccccgTCCCCGCAGCTGGTTCAGACTGGTTCGGGCAGGGTGCGGCCC-GGCGGGCTGCATTCCAggccgcgggcgcgccgccgtccggggtcgccccga----------------------------------------
>gene=chr20_49407317-49407506; species=calJac
CTCTGAGCCCGGCTTGGGCACCAGAGGGAGCTCGTGGGGACGCGCCACGGCTCCATCCCTGCAGCTGGTTCAAACTGGTTTGGGCAGGGTGCGGCCTGGGCGGGCTGCATTCCAGGCCCCAGGCTCGCGGCTGTC--GGGCCTCCCCAAGGGCTGCAGACCTGGGCCAGGGAGCACCAGGGGCAGGGCC
>gene=chr20_49407317-49407506; species=canFam
CTCTGAGCCCAGCTTGGGCACCAGAGGGAGCTCGTGGGGACACGCCACAGCTCCATCCCTGCAGCTGGTTCAAACTGGTTTGGGCAGGGTGCGGCCCTGGCAGGCTGCATGCCAGGCCTTAGGCTTGCTGCCTCCCTGGGTCTCCCCAAGAGCTGGAGACTGGGGGTA----------------GGGCG
>gene=chr20_49407317-49407506; species=equCab
CTCTGAGCCCGGCTTGGGCGCCAGAGGGAGCTCGCGGGGACGCGCCACGGCTCCATCCCCGAAGCTGGTTCAAACTGGTTTGGGCAGGGTGCGGCCCAGGCAGGCTGCGCTCCAGGCCTCAGGCTGGC-GCTTCCCAGGGTCTCCTCAAGATCTGGGTCCCCGGGGCA----------------GCGCT
>gene=chr20_49407317-49407506; species=gorGor
CTCTGAGCCCGGCTTGGGCACCAGAGGGAGCTCGTGGGGACGCGCCACGGCTCCATCCCTGCAGCTGGTTCAAACTGGTTTGGGCAGGGTGCGGCCCGGGCGGGCTGCATTCCAGGCCTCAGGCTCGCGGCTGTCCGGGGCCTCCCCAAGGGCTGCGGACCTAGGGCAGGGAGCAGCAGGGGCAGGGCC
>gene=chr20_49407317-49407506; species=panTro
CTCTGAGCCCGGCTTGGGCACCAGAGGGAGCTCGTGGGGACGCGCCACGGCTCCATCCCTGCAGCTGGTTCAAACTGGTTTGGGCAGGGTGCGGCCTGGGCGGGCTGCATTCCAGGCCTCAGGCTCGCGGCTGTCCGGGGCCTCCCCAAGGGCTGCGGACCTAGGGCAGGGAGCAGCAGGGGCAGGGCC
>gene=chr20_49407317-49407506; species=papHam
CTCTGAGCCCGGCTTGGGCACCAGAGGGAGCTCGTGGGGACGCGCCACGGCTCCATCCCTGCAGCTGGTTCAAACTGGTTTGGGCAGGGTGCGGC---------CTGCATTCCAGGCCTCAGGCTCACGGCTGTCCGGGGCCTCCCCAAGGGCTGTGGACCTAGGGCAGGGAGCAGCGAGGGCAGGA-C
>gene=chr20_49407317-49407506; species=ponAbe
CTCTGAGCCCGGCTTGGGCACCAGAGGGAGCTCGTGGGGACGCGCCACGGCTCCATCCCTGCAGCTGGTTCAAACTGGTTTGGGCAGGGTGCGGCCTGGGCGGGCTGCATTCCAGGCCTCAGGCTCGCGGCTGTCCGGGGCCTCCCCAAGGGCTGCGGACCTAGGGCAGGGAGCAGCAGGGGCAGGGCC
>gene=chr20_49407317-49407506; species=rheMac
CTCTGAGCCCGGCTTGGGCACCAGAGGGAGCTCGTGGGGACGCGCCACGGCTCCATCCCTGTAGCTGGTTCAAACTGGTTTGGGCAGGGTGCGGCCTGGGCGGGCTGCATTCCAGGCCTCAGGCTCACGGCTGTCCGGGGCCTCCCCAAGGGCTGCGGACCTAGGGCAGGGAGCAGCGAGGGCAGGA-C
>gene=chr20_49487447-49487592; species=hg19
GAGCTCACAGCCGTGTCAGGTTTCTGTGTCTTGACCTATCCTATCCCAGAGCAGAGAACATTCCTGCCTGCGGCCCGGGAGGAGGGGGTGGGGAGCTGGATTCCAAAGGGTTGGACGCACCTCCTGGACCCCAGCGGGGACTCAT
>gene=chr20_49487447-49487592; species=bosTau
GAGGGCAGAGTGGTCTCAGGTTTC-----CT---CCCATCCGGTTCCCCCCTGTGGAACCTTCCCGCCCACAGGCTGGGG------GCAGGG----------ATGAAG---------AACCTGGCTGCCCCTGGAGAAGCATCTT
>gene=chr20_49487447-49487592; species=calJac
GACCTCACAGCAGTGTCAGGTTTCTATGTCTTGACCTATCCTGTCCCAGAGCAGGGAACATTCCTGCCTACAGCCTGGGTGGAGGGGGTGGGGAGCCAGATTCCAAAGGGTTGGACATACCTCCTGGACCTCAGCAGGGACTCAC
>gene=chr20_49487447-49487592; species=canFam
GAGAGCCGAGCAGGGTCACATTTCCCCATCT---CCTAACCAGTCCCAGGCGTTGGAACAGT-----CTGCAGGCTGGGA------GCTGGGGAGC------TCGGAGTCGGGGACATACCCGGCAGCCCCCAGAGGGGGAT---
>gene=chr20_49487447-49487592; species=equCab
GAGGGCAGAGCGGTGTCAGGTTTCTGAGTCT---CCCATCCTATCGC-GGCTCTGGAACATTCTGGCCTGCAGGCTGGGG------GCAGGGGAGCGAGAG-CCAGAG--TTGGAC-TACCTGGCCGCCCCAAGAGGGGCACCCT
>gene=chr20_49487447-49487592; species=gorGor
-------------------------------------------------------------------------------------------------------------------------------------------------
>gene=chr20_49487447-49487592; species=panTro
GAGCTCACAGCCGTGTCAGGTTTCTGTGTCTTGACCTATCCTATCCCAGAGCAGAGAACATTCCTGCCTGCGGCCCGGGAGGAGGGGGTGGGGAGCCGGATTCCAAAGGGTTGGACGCACCTCCTGGACCCCAGCGGGGACTCAT
>gene=chr20_49487447-49487592; species=papHam
GAGCTCACAGCCGAGTCAGGTTTCTGTGTCTTGACCTATCCTATCCCAGAGCAGAGAACATTCCTGCCTGCGGCACGGGAGGAGGGGGTGGGGAGCCAGATTCCAAAGGGTTGGACATACCCCGTGGACCCCAGCGGGGACTCAT
>gene=chr20_49487447-49487592; species=ponAbe
GAGCTCACAGCCGTGTCAGGTTTCTTTGTCTTGACCTATCCTATCCCAGGGCAGAGAACATTCCTGCCTGTGGCCTGGGAGGAGGGGGTGGGGAGCCAGATTCCAAAGGGTTGGACGTACCTCCTGGACCCCAGCGGGGACTCAT
>gene=chr20_49487447-49487592; species=rheMac
--------------------------------------------------------------------------------GGAGGGGGTGGGGAGCCGGATTCCAAAGGGTTGGACGTACCTCGTGGACCCCAGCGGGGACTCAT
>gene=chr20_50040443-50040693; species=hg19
CAAAAAGATCACTGAGCGTTTCTGGGTCTGGAGTCGGCTGGAACGTAGCTCTCTTACATAAGCCAGAAATGCAGAGTCCACATCATTCGGGATGAAAGGACAGCTAAGTGGCACAGCTTGAAATCTGACATTCTTAGAAAGGGAGGGGAAACAAGAGAGGGAAACGAGAGATGCCCCAGGGACAGATACCTGCATATCGTTTAGGCACCCAGGAGAGGGACAGAGAACGGCTACCAGCTCAATTCAATGA
>gene=chr20_50040443-50040693; species=bosTau
CAAAAAGATGGCTGAGCACTTCTGGGTCTGGAGTCAGCTGGAAGGTGGCCTCTTTTCATAAGCCAGCAATGCAAAGTACACGTGATTTGGGATGAAAGGACAGCTAAGTGCCACAGCTAGAAGCTAGAGGTTCTCACAAAGTGGGAAACATCAGGAGGGGCAAAATAAAGGTGCCTTGGG-ACAGCAGCCT------------CTCCCGGGGGAGAGGGAGGCAGACGCGCCACTGGCTCCGT-----GA
>gene=chr20_50040443-50040693; species=calJac
CAAAAAGATGGCTGAGCGTTTCTGGGTCTGGAGTCGGCTGGATTGTAGCTCTCTTACATAAGCCAG-AATACAGAGTCCACATCACTCGGGATGAAAGGACCGCTAAGTGGCACAGCTCTAAATCTCACATTCTTTGAAAGGGAGGGGAAACCAGAGAAAGAAAGGAGAGATGCCTCAGGGACAGATACCTGCATATCGCTTAGGCACCCAGGTGAGGGACAAAGAACAGCTACTCGCTCAATTCAACCA
>gene=chr20_50040443-50040693; species=canFam
CAAAAAGATGGCTAAGCGTTTCTGGGTGGGGACTCAGCTGGAAGGTGGCTCCTTTACATAAGCTAGCGACACAAAGTACACATCAGTGGGGATCAAAGGGTAGCTAAGT-GCACAGCTAGAAATTGCAGGTTCTTGGAAGGTGGGAAATATCGAGAGGGGCAAAAT--AGATGCTCTAGG--GAGGCACCTACGTGATGCTCCTTCTCCTGGAAGGGAGAGAC--ATCTGCTCTTAGCCCAGTTCATTGA
>gene=chr20_50040443-50040693; species=equCab
CACAAAGATGGCTGAGCACTTCTGGGTCTGGAGT-GGCTGCAAGGTGGCTCCCTTACATCAGCCAGCGATGCAAAGTACACATCATCTGGGTTGAACGGACAGCTAAATGACACAGCTCGAAATGTGAGGTTCTTAAAAGGCAGGAAACATCAAGAGAGGC-AAGTAAAGATGCCCCAGG-ACAGATGCCCACATGACGTTTGCTCCCCCGGGAGAGGCACTCGGATCTGCTCCTAGCTCAGTTAAGTGA
>gene=chr20_50040443-50040693; species=gorGor
---------CACTGAGCGTTTCTGGGTCTGGAGTCGGCTGGAACGTAGCTCTCTTACATAAGCCAGAAATACAGAGTCCGCATCATTCGGGATGAAAGGGCAGCTAAGTGGCACAGCTTGAAATCTGACATTCTTAGAAAGGGAGGGGAAACAAGAGAGGGAAACGAGAGATGCCCCAGGGACAGATACCTGCATACCGTTTAGGCACCCAGGAGAGGGACAGAGAACGGCTACCAGCTCAATTCAATGA
>gene=chr20_50040443-50040693; species=panTro
CAAAAAGATCACTGAGCGTTTCTGGGTCTGGAGTCGGCTGGAACGTAGCTCTCTTACATAAGCCAGAAATACAGAGTCCACATCATTCGAGATGAAAGGACAGCTAAGTGGCACAGCTTGAAATCTGACATTCTTAGAAAGGGAGGGGAAACAAGAGAGGGAAACAAGAGATGCCCCAGGGACAGATACCTGCATACCGTTTAGGCACCCAGGAGAGGGACAGAGAATGGCTACCAGCTCAATTCAATGA
>gene=chr20_50040443-50040693; species=papHam
CAAGAAGCTCACTGAGCGTTTCTGGGTTTGGAGT---------CGTAGCTCTCTTACATAAGCCAGAAATACAGAGTCCACATCATTCGGGATGAAAGGACAGCTAAGAGGCACAGCTTGAAATCTGACATTCTTAGAAAGGG-----------------------------------------------------------------------------------------------------------
>gene=chr20_50040443-50040693; species=ponAbe
CAAAAAGATCACTGAGCGTTTCTGGGTCTGGAGTCGGCTGGAACGTAGCTCTCTTACATAAGCCAGAAATACAGAGTCCACATCATTCAGGATGAAAGGACAGCTAAGTGGCACAGCTTGAAATCTGACATTCTTAGAAAGGAAGGGGAAACAAGAGAGGGAAACAAGAGATACCCCAGGGACAGATACCTGCATATCGTTTAGGCACTCAGGAGAGGGTCAGAGAACGGCTACTAGTTCAATTCAATGA
>gene=chr20_50040443-50040693; species=rheMac
CAAGAAGATCACTGAGCGTTTCTGGGTTTGGAGT---------CGTAGCTCTCTTACATAAGCCAGAAATACAGAGTCCACATCATTCGGGATGAAAGGACAGCTAAGAGGCACAGCTTGAAATCTGACATTCTTAGAAAGGGAGGGGAAACTAGAGAGGGAAACAAGAAATGCCCCAGGGACAGATACCTGCATACCATTTAGACACCCAGGAGAGGGGCAGAGAACAGCTACTAGCTCAATTCAATGA
>gene=chr20_56662388-56662638; species=hg19
TTGTTCTTGGATGGAAGAAGAAACACCAACCAAATAAAAGAGTCTGACTGCAAAGCCCCTGGAGAAAGGAACAATGGATGCCCGGGAACATCGTCTCTCAAGTGCTGTCCCCTTGTGGCCAGAGCATGGAATTCCAACCAGCAGGCAACCAGCTCTAAAGCTAATTACTCTGATTTCCTTCccagctagccagcccaatgttgggccaatgaatcattagacatcattacattctttaaaaatccctact
>gene=chr20_56662388-56662638; species=bosTau
CTGTTCTCAGAC---AGAAGAAAATC-AGCCAAATTAAAGAGTGTGATTGCAAAGCCCCCAGGGAAGAAAGCAACGCAGGCCTGTGAGCATCATCTCTCAAGTGCTGCCCCCTCGTGGCCCAGCCTTGGAACTTCAACCA---GGCAACC-------AGGTTACTTAGTCTGATTTCATTCctaggtggccagcacaaggtcgctccagtaaattattacacttcgttacttcgcttaaaagtccctgct
>gene=chr20_56662388-56662638; species=calJac
TTGTTCCTGGATGGAA---GAAACACCAACCAAATGAAAGAGTCTGACCACAGAGCCCCTGGAGAAAGGAGCAATCGATGCCTGGGAGCAACATCTCTCAAGTGCTGTCCCCTTGTGGCCAGAACATGGAATTACAACCAGCTGGCAGCCAGCTCCAAAGTTAATTACTCTGATTACCTTCCCAGCTGGCCAGCCCACTG-------------------------------TTCTTTAAaaatccctact
>gene=chr20_56662388-56662638; species=canFam
TTGTTCTTGGAC---AGAAGAGAAACCAGCCGAATGAAAGAGTCTGACTGCAAAGCCCCTAGGGGAGAAGGCAACGCG-ACCCTGGAGTGGCATCTCTCAAGTGCTGCCCCCTCGTGGCCCGAGCCCAGAACTCCAACCA---GGAGACCGGATCCAAAGTCACTTACTCTGATTTTACTCCAG------------AATGTTGTTCCGGAAAACCATCACACTCTGTT-ACTTTTTTTAAAATCCCTGCT
>gene=chr20_56662388-56662638; species=equCab
TTGTTCTTGGAC-AAAGAAGAAAAGACTGCCAAGTGAAAGAGTCTGCCTGCAAAG-CCCTAGGGAGCGAAGCAACGCATGCCTGGGAGCATCGTGTCTCCCGTGCTGCGCCCTTGCGGCCTGAGCCCCGAACTCCAACCA---GGCAACCAGATCTTGAGTTACTTACTCTGATTTCATTCctagctggccagcccagtgttgctccggaaaatcattaccctttgtaaaattctttagaaatctctgct
>gene=chr20_56662388-56662638; species=gorGor
TTGTTCTTGGATGGAAGAAGAAACACCAACCAAATAAAAGAGTCTGACTGCAAAGCCCCCGGAGAAAGGAACAATGGATGCCCAGGAACATCGTCTCTCAAGTGCTGTCCCCTTGTGGCCAGAGCATGGAATTCCAACCAGCAGGCAGCCAGCTCTAAAGTTAATTACTCTGATTTCATTCccagctagccagcccaatgttgggccaatgaatcattagacatcattacattctttaaaaatccctact
>gene=chr20_56662388-56662638; species=panTro
TTGTTCTTGGATGGAAGAAGAAACACCAACCAAATAAAAGAGTCTGACTGCAAAGCCCCTGGAGAAAAGAACAATGGATGCCCGGGAACATCGTCTCTCAAGTGCTGTCCCCTTGTGGCCAGAGCATGGAATTCCAACCAGCAGGCAACCAGCTCTAAAGTTAATTACTCTGATTTCCTTCCCAGCTAGCCAGCCCAATGTTGGGCCAATGAATCATTAGACATCATTACATTCTTTAAAAATCCCTACT
>gene=chr20_56662388-56662638; species=papHam
TTGTTCTTGGATGGAAGAAGAAACACCAACCAAAGAAAAGATTCTGACTGCAAAGCCCCTGGAGAAAGGAACAATGGATGCCTGGGAACATCGTCTCTTAAGTGCTGTCCCCTTGTGGCCAGAGCATGGAATTCCAACCAGCAGGCAACCAGCTCTAAAGTTAATTACTCTGATTTCCTTCccagctagccagcccattgttgggtcagtgaatcattagacatcgttacattctttaaaaatccctact
>gene=chr20_56662388-56662638; species=ponAbe
TTGTTCTTGGATGGAAGAGGAAACACCAACCAAATAAAAGAGTCTGACTGCAAAGCCCCTGGAGAAA-GAACAATGGATGCCTGGGAACATCATCTCTCAAGTGCTGTCCCCTTGTGGCCAAAGCATGGAATTCCAACCAGCAGGCAACCAGCTCTAAAGTTAATTACTCTGATTTCCTTCccagctagccagcccaatgttgggccaatgaatcattagacatcgttacattctttaaaaatccctact
>gene=chr20_56662388-56662638; species=rheMac
TTGTTCTTGGATGGAAGAAGAAACACCAACCAAATAAAAGAGTCTGACTGCAAAGCCCCTGGAGAAAGGAACAATGGATGCCTAAGAACATCGTCTCTCAAGTGCTGTCCCCTTGTGGCCAGAGCATGGAATTCCAACCAGCAGGCAACCAGCTCTAAAGTTAATTACTCTGATTTCCTTACCAGCTAGCCAGCCCAATGTTGGGTCAGTGAATCATTAGACATCGTTACATTCTTTAAAAATCCCTACT
>gene=chr20_56947982-56948232; species=hg19
TACCGAGAGAAATGATGCTCAGAGCAGGGAGCAGAGAGGCTGGGAAGGAACGCAAGGACAGCTGAGGAGGCAGGCGGGGCGCCCTGGAGACGTTGCAGAGAGCACAGCAGCTGCTGAGGCCAGGCAAAGGTTGCATTCCTGCCCTCCCAGGTACCTGCTTTCAAAGGCTGAGCCATCCTCATTTATTATTTGTTTTGTCAAACATTAAAACATTCCTGCCACTGCAAAGTCCTACGTCTTAGACTCCCAG
>gene=chr20_56947982-56948232; species=bosTau
GGACCAGAGAGCTGAGGCTGTGAGGAGGGAGCAGAGGAGATGGAAGTGGAC--AAGAACAGCTGAAA----TGACAAGTG--CCCAAAGGCACTGATGGCAAGATAAATGCCAC---------------------TCCCTGCCCTCCCAGGTACCAGCTTTCAGAGGTTGATCCATCATCATTTGTTACTAATACCGTCCAATGTTAAAACTTTCCTGCCACTGCAAAGCCCTACATCTTGGACAGGGAG
>gene=chr20_56947982-56948232; species=calJac
CACCGGGAGACACGTTGCTCGGAGCAGGGAGCAGAGAGGCTGGGAAGGAATTCGAGGACGGCCAAGG----AGGCGGGGCACCCTGGAGACCTTGCAGAGAGCACAGCAGCTGCCTCGGC----CAAAGATTTCATTCCTGCCCTCCCAGGTACCCACTTTCAAAGGCTGAGCCATCTTCCTTTATTATTTGCTTTCTCAAACATTAAAACATTCCTGCCACTGCAAAGTCCTACATCTCAGACTCCCAG
>gene=chr20_56947982-56948232; species=canFam
GAGCAAGAGGAATGAGGCTGGGAGCCGCCAGCAGGGGAAGCGGGAAGGGAC--CCG-GCAGCCAAAG---CGGCCCGGCATCTCTGTAA--AGTGCCG----GACACTGGTCAC---------------------CTCCACCCCTCCCGGGGACCCGCTTTCGGAGGCCGACCCAGCATCGTTTATCATCCAGA---TTAAGTGTTATA--ACTCTGGCCGCTGGAAAGCCCCACCTCTCGG-CCCGGAG
>gene=chr20_56947982-56948232; species=equCab
C---AATAGAAGTGAGGCTTAGAGCGAGGACCAGAGAAGATGGGAATGGGC--AAGGAGAGCTGAG-----AGGCAGATG--CCTGTAAATAGTGCCGAGGAGACAAATGTCAC---------------------C-CCTCCCCTCCCAGGTACCAGCTATCGGAGGCTGATCCATCTTCATTTCTTACTCATATTGCCAAGTGTTAAAACACTCCTGCCCCTGCAAAGCCCTATGTGTCAGATACAGAA
>gene=chr20_56947982-56948232; species=gorGor
TACCGAGAGAAATGATGCTCAGAGCAGGGAGCAGAGAGGCTGGGAAGGAACGCAAGGACAGCTGAGG----AGGCGGGGCACCCTGGAGACGTTGCAGAGAGCACAGCAGCTGCTGAGGCCAGGCAAAGTTTGCATTCCTGCCCTCCCAGGTACCTGCTTTCAAAGGCTGAGCCATCCTCATTTATTATTTGTTTTGTCAAACATTAAAACATTCCTGCCACTGCAAAGTCCTACGTCTTAGACTCCCAG
>gene=chr20_56947982-56948232; species=panTro
TACCGAGAGAAATGATGCTCAGAGCAGGGAGCAGAGAGGCTGGGAAGGAACGCAAGGACAGCTGAGG----AGGCGGGGCGCCCTGGAGACGTTGCAGAGAGCACAGCAGCTGCTGAGGCCAGGCAAAGGTTGCATTCCTGCCCTCCCAGGTACCTGCTTTCAAAGGCTGAGCCATCCTCATTTATTATTTGTTTTGTCAAACATTAAAACATTCCTGCCACTGCAAAGTCCTACGTCTTAGACTCCCAG
>gene=chr20_56947982-56948232; species=papHam
CACCAAGAGAAATGATGCTCAGAGCAGGGAGCAGAGAGGCTGGGAAGGAACGCAAGGACAGCCGAGA----TGGTGGGGCGCCCTGGAGACTTTGCAGAGAGCGCAGCAGCCGCTGAGGCCAGGCAAAGGTTGTATTCCTGCCCTCGCAGGTACCTGCTTTCAAAGGCTGAACCCTCCTCATTTATTATTTGTTTTGTCAAACATTAAAACATTCCTGCCACTGCGAAGTCCTACATCTCAGACTCCCAG
>gene=chr20_56947982-56948232; species=ponAbe
TACCGAGAGAAATGATGCTCAGAGCAGGGAGCAGAGAAGCTAGGAAGGAACGCAAGGACAGCCGAGG----AGGCGGGGCGCCCTGGAGATGTTGCAGAGAGCGCAGCAGCTGCTGAGGCCAGGCAAAGGTTGCATTCCTGCCCTCCCAGGTACCCGCTTTCAAAGGCTGAGCCATCCTCATTTATTATTTGTTTTGTCAAACATTAAAACATTCCTGCCACTGCTAAGTCCTACATCTCAGACTCCCAG
>gene=chr20_56947982-56948232; species=rheMac
CACCGAGAGAAATGATGCTCAGAGCAGGGAGCAGAGAGGCTGGGAAGGAACACAAGGACAGCCGAGA----TGGCGGGGCGCCCTGGAGACTTTGCAGAGAGCACAGCAGCCGCTGAGGCCAGGCAAAGGTTGTATTCCTGCCCTCGCAGGTACCTGCTTTCAAAGGCTGAACCCTCCTCATTTATTATTTGTTTTGTCAAACATTAAAACATTCCTGCCACTGCGAAGTCCTACATCTCAGACTCCCAG
>gene=chr20_59920819-59921069; species=hg19
TCCTCGGGGAGGGCTCTTTGTGCTTCCAGGTTACAAACTAGAGAGGTGGACAACCCCTGCCACTGGCAGGAAAGACATGGGCAAGAGGAGAGGCGCTCTCCAAGGTATGCATTCCTTAGGGTGCCCTGTCAGCTCTGCGTCTTCTATTCGATCAATGTTTGCTGAGCACCTGCTGTGGACCTGGTATTTTGTAAGCATTCTGGCAGCACGTTCTCCCTTCCTCATGCGGGTGGCACTCCCCTGGGAGAGG
>gene=chr20_59920819-59921069; species=bosTau
----AGGAGGAGACCCT--GTGCTT-TGAGTTACAGGCTGGGCAGGTGGATGCC-----CTGCTTGCCTGAAGGGC--AGGAACTGTGCAGGGCGCTGTCCAAGGTACTGT------------------------------TTCTACCCAGTACATTTTCA---GGCACCTGCTCTGGACCTATTATTTCCTGGTCATTTCAGCTCTAAATTCTCCTTCCCTCGTGGGGATCATGCTCTCAGGGTAGAGG
>gene=chr20_59920819-59921069; species=calJac
TCCTCAGGGAGGGGTCCTTGTGCTTCCAGGTTGCAAACAGGAGAGGTGGAAGACCCCCACCGCCAGCAGGAAAGACATGGGCAAGAAGAGAGGCGGCCTCCAAGGTTCGCATTCCTCAGGTCGCCCTGTCAGCGCTTCttcttctattcggtaaatgtttgctgagcacctgctgtgggcctggtattttctaagcattctggcagtgagttctcctttcctcatgtgggtggcactcccctgggagagg
>gene=chr20_59920819-59921069; species=canFam
----------------------------------------------------------------------------------------------------------------------------------------------------------------------------------------------------------------------------------------------------------
>gene=chr20_59920819-59921069; species=equCab
AGCTCTGAGAGGAGCCT--GTGCGCCTGAGTTCCCGGGCGGAAAGGTGGACCAC-----CTGCTGGCTCGGAAGACCTGGGAGATGC-CGGGGTGCCCTCCAGGGTACTTGATCTTCAGGGTCCCTGTTTAAG-TTTGttcttccagtcaacaaatattta-----------------acccagcactttctaggc-attcagctgtccgttctccttcctttgtggggatcacattctagggggagagg
>gene=chr20_59920819-59921069; species=gorGor
TCCTCGGGGAGGGCTCTTTGTGCTTCCGGGTTACAAACTAGAGAGGTGGAC-ATCCCTGCCGCTGGCAGGAAAGACATGGGCGAGAGGAGAGGCACTCTCCAAGGTATGTATTCCTTAGGGTGCCCTGTCAGCTCTGCGTCTTCTATTCGGTCAATGTTTGCTGAGCACCTGCTGTGGACCTGGTATTTTCTAAGCATTCCGGCAGCACGTTCTCCTTTCCTCATG-GGGTGGCACTCCCCTGGGAGAGG
>gene=chr20_59920819-59921069; species=panTro
TCCTCGGGGAGGGCTCTTTGTGCTTCCAGGTTACAAACTAGAGAGGTGGACGACCCCTGCCGCTGGCAGGAAAGACATGGGCAAGAGGAGAGGCGCTCTCCAAGGTATGCATTCCTTAGGGTGCCCTGTCAGCTCTGCGTCTTCTATTCGGTCAATGTTTGCTGAGCACCTGCTGTGGACCTGGTATTTTCTAAGCATTCTGGCGGCACGTTCTCCCTTCCTCATGCGGGTGGCACTCCCCTGGGAGAGG
>gene=chr20_59920819-59921069; species=papHam
TCCTCAGGGAGGGCTCTTTA---CTCTGGGTTACAAACTAGAGAGGTGGACGACCCCTGCTGCCGGCAGGAAAGACATGGACAAGAGGAGAGGCGCCCTCCAAGGTATGCATTCCTTAGGGTGCCCTGTCAGCTCTGCttcttctattcggtaaaggtttgctgagcacttactgtggacctggtattttctaagca-tccggcggcgcgttctcctttcctcatgcgggtggcactcccctgggagaag
>gene=chr20_59920819-59921069; species=ponAbe
TCCTCGGAGAGGGCTCTTTGTGCTTCCGGGTTACAAACTAGAGAGGTGGACGACCCCTGCCACTGGCAGGAAAGACATGGGCAAGAGGAGAGGCGCTCTCCAAGGTACTCATTCCCTAGGGTGCCCTGTCAGCTCTGCGTCTTCTATTCGGTCAATGTTTGCTGAGCACCTGCTGTGGACCTGGTATTTTCTAAGCATTCTGGCGGCACGTTCTCCTTTCCTCATGCGGGTGGCACTCCCCTGGGAGAGG
>gene=chr20_59920819-59921069; species=rheMac
TCCTCAGGGAGGGCTCTTTGTGCTTCTGGGTTACAAACTAGAGAGGTGGACGACCCCTGCCGCCGGCAGGAAAGACATGGACAAGAGGAGAGGCGCCCTCCAAGGTACACATTCCTTAGGGTGCCCTGTCAGCTCTGCttcttctattcggtaaatgtttgctgagcacttactgtggacctggtattttctaagca-tctggCGGCGCGTTCTCCTTTCCTCATGCGGGTGGCACTCCCCTGGGAGAAG
>gene=chr20_60724711-60724961; species=hg19
ctgtggcctccctcatagCCTGTATGGGTAAGGCAATGCCCAGCAGCCTTGTAATTGGTCAGCTTTAGCCTTTGATCAGGCACTCAACGAGCAAGGAATGGCCGGAATTTATCCGTGGTATTCGGAAAGGGAGGTGAGGACTCCATTCCAAACTGCAGGAAACCATCGCAAGTCCAGGGTCATGTCAGAAAGAAAAAGCAGTGTCAGCACATGGATGAGATGCATACAGACGTCGCGTGTTGCTAGTACA
>gene=chr20_60724711-60724961; species=bosTau
AT--------CCTTTCA-ACTTTGTGGTAACAATGATCATCTGTCACCTTGTAAGTGATGGTC-TCAGCCTTTTATGGTATTCTTGACC--------------AAAAGCGATGAGTATA-TTCTGAAGGGCAGGTG--------ATCCCAAACTGTAGGAATCCA-----------GGGTCCTGTGAAGAGGGAAGGG----------------------------------------------------
>gene=chr20_60724711-60724961; species=calJac
CTGTGGCCTCCCTC-TGGCCTGTGGGGGTAAGGCAATGCCTGGCAGCCTTGTAATTGGTCAGCTTTGGCCTTTGAT---------------------------GGAATTTATCTGTGGTGTTCAAAAAGGGAGGTGAGGACTGCATTCCAAACAGCAGGAAACTATTGCAAGTCCAGGGTAGTGTCAAAAAGGAAA------------------------------------------------------
>gene=chr20_60724711-60724961; species=canFam
CT--------CCTCGCAGGCTTTTTGGCGAAGAAGGTGACCTGTGGCGTCCCAACTGCGGGTCTTCAGCCTCTGAGCAGACACTGGACC---------------GGATGTATCAGTGGC-----GACAAGGGTGTGAGAGGTTCACCCCAAACCGCGGGGAG----------TGCAGGGTCCTATGTGGAGGAAACGC------CGGC---TGCGTGGGCTCTGCCCCACCTTGGAGGG----------A
>gene=chr20_60724711-60724961; species=equCab
AG---------CTCACAGGTCTTCTGGTTAGAGATGTCGCCTGCAGCATTGTAACTGATCGTCTTCAGCCTCTGATCAGACGTTTGGCC--------------AGAATTTGTCAGTAGCATTCTGAAAGGGAGGTGAGGGTTCCATTCTGAGCTGCAGGAAGCCGT------CTCCAGGTCCTGTGTGAAGCAGACAG------TAGC---TGTCTGG-----GTCCAGCCGTGGCGGGTT--TAATGCA
>gene=chr20_60724711-60724961; species=gorGor
----------------------------------------------------------------------------------------------------------------------------------------------------------------------------------------------------------------------------------------------------------
>gene=chr20_60724711-60724961; species=panTro
ctgtggcctccctcatagCCTGTATGGGTAAGGCAATGCCCAGCAGCCTTGTAATTGGTCAGCTTTAGCCTTTGATCAGGCACTCAACGAGCAAGGAATGGCCGGAATTTATCCATGGTATTCGGAAAGGGAGGTGAGGACTCCATTCCAAACTGCAGGAAACCATCGCAAGTCCAGGGTCATGTCAGAAAGAAAAGGCAGTGTCAGCACATGGGTGAGATGCACACAGACGTCGCATGTTGCTAGTACA
>gene=chr20_60724711-60724961; species=papHam
ctgtggcctccctcctagCCTGTATGGGTAAGGCAATGCCTGGCAGCCTTGTCATTGGTCAGCTTTAGCCTTTGATCAGACACGCAACCAGCAAGGAACGGCCGGAATTTATCCGTGGCATTCGGAAAGGGAGGTAAGGACTCCATTCCATACTGCAGGAAACCATCGCAAGTCCAGGGTCGTGTCGAAAAGAAAAGGCAGTGTCAGCACATGGACGGGATG----CAAACGTCACGTGTCGCTAGTACA
>gene=chr20_60724711-60724961; species=ponAbe
ctgtggcctccctcatagCCTGTATGGGTAAGGCAATGCCCAGCAGCCTTGTGGTTGGTCAGCTTTAGCCTTTGATCAGGCACTCAACCAGCAAGGAACGGCCGGAATTTATCTGTGGTATTCGGAAGGGGAGGTGAGGACTCCATTCCAAACTGCAGGAAACCATCGCAAGTCCAGAGTCGTGTCAGAAAGAAAAGGCAGTGTCAGCACATGGATGAGATGCACACAAACATCGTGTGTCGCTAGTACA
>gene=chr20_60724711-60724961; species=rheMac
ctgtggcctccctcctagcctgtatgggtaagacaatgcctgGCAGCCTTGTCATTGGTCAGCTTTAGCCTTTGATCAGGCACGCAACCAGCAAGGAACGGCCGAAATTTATCCGTGGCATTGGGAAAGGGAGGTAAGGACTCCGTTCCATACTGCAGGAAACCATCGCAAGTCCAGGGTCGTGTCGAAAAGAAAAGGCAGTGTCAGCACATGGACGGGATGCACACAAACGTCACATGTCGCTAGTACA
>gene=chr20_60936925-60937191; species=hg19
TGCAGGGGCCTCCAAGGCCAAGGAGAGCCCAGAGCTGGGGACTGGAGAGCAGGCACCCGACCCCACCTAACCCTCAGTGGCCGCCACCTCGGCACAGGTATCCCAGGAATGTCCACTTGCGCCAGCCTCCTCTGCATTCCTGCAGCCCCTCCCGCACCTGCCAGGAATTCCTTAAACAGCAGGGCGCCTGACGCAGGGGGCACCACCGCACTGCTCACAGCACCTCCGCCCTCCCAGCCCCAAGCTGTCTACTCAGCACCCGCAAC
>gene=chr20_60936925-60937191; species=bosTau
AATGG----------GAGTTGGGG-------------------------GGGGCACA--------CCTAACCCTTGG--GTGGCC-CCGCAGCACAGGTATCCTAGGAATGTCCACTTCCGCTGG---CCTGTGCATTCCTGCAGCCCCTCCCACTCC--CCAGCGCTCCCT---GCGGAGGAATTCCT----------------------GGCCCACAGC-CTTCAGCCCCACCT---CCGTGTCAGCCCCCCTGCGCCCTCACC
>gene=chr20_60936925-60937191; species=calJac
TGCTGGGGCCTCCAAGGCCAAAGAGAGCCCAAAGCT-GGGACGGGGGAGCAGGCACT-GACCCCACCTAACCCCTCG-GGCTGCCGCC----AACAGGTATCCCAGGAATGTCCACTTCCGCCAGCCTTCTCTGCATTCCAGCAGCCC---------------------------------------------------------------TGCTCACAGCACCTCTGCCCTCCCGGC------------------CACCCCTACC
>gene=chr20_60936925-60937191; species=canFam
CCCAG-GGCGTCAAGGGCCAAGGGGCACACAGAGCCC-AGGCCTCCC--CAGGCGCA--------CCTAACCCCAAG--GTGCCC-CCCCAGCGCAGGTATTCCAGGAATGTCCACTTCCA--AGGC--CGCCTCGTTCCTGGGGCCCCTCCCACGGCCGCCAGGGCTCTGC---GCGAAGGAATTCCT-----------------------GTAAACA-----CCCGGCCTCCCG---CCG------------------------
>gene=chr20_60936925-60937191; species=equCab
CACAGCAGCCTCGAAGGCCAAGGTGAGCCCTGAGCCA-GGGCCTGAGTGCAGGCACA--------CCTGACCCCGAG--GTGGCC-CCACTGCACAGGTATCCCAGGAATGTCCACTTCCT--GGCCTCCTCCACATTCCTGGGGCCCCTCCCACAGCCGCTAGCGCTCCCT---GCGGAGGAATTCCT----------------------GGCACGCAGCATCTCAAGCCCACCT---CCATGCTGCCCTCTCAGCACCCTCACC
>gene=chr20_60936925-60937191; species=gorGor
TGCAGGGGCCTCCAAGGCCAAGGAGAACCCAGAGCTGGGGACCGGAGAGCAGGCACCCGACCCCACCTAACCCTCAGTGGCCGCCACCTCGGCACAGGTATCCCAGGAATGTCCACTTGCGCCAGCCTCCTCTGCATTCCTGCAGCCCCTCCCGCACCTGCCAGGAATTCCTTAAACAGCAGGGCGCCTGACGCAGGGGGCACCACCGCACTGCTCACAGCACCTCCGCCCTCCCGGCCCCAAGCTGTCTACTCAGCACCCGCACC
>gene=chr20_60936925-60937191; species=panTro
TGCAGGGGCCTCCAAGGCCAAGGAGAGCCCAGAGCTGGGGACCGGAGAGCAGGCACCCGACCCCACCTAACCCTCAGTGGCCGCCACCTCGGCACAGGTATCCCAGGAATGTCCACTTGCGCCAGCCTCCTCTGCATTCCTGCAGCCCCTCCCGCACCTGCCAGGAATTCCTTAAACAGCAGGGCGCCTGACGCAGGGGGCACCACCGCACTGCTCACAGCACCTCCGTCCTCCCAGCCCCAAGCTGTCTACTCAGCACCCGCAAC
>gene=chr20_60936925-60937191; species=papHam
TACAGGGGCCTCCAAGGCCAAGGAGAGCCCAGAGCTGGGGACCAGAGAGCAGACACCCTACCCCGCCTAACCCTCAGCAGCCGCCACCTCGGCACAGGTATCCCAGGAATGTCCACTTCCCCCAGCCTCCTCTGCATTCCTGCGGCCCCTCCCGCACCCGCCAGGAATTCCTTAAACAGCAGGGCGCCTGACGCAGGGGGCACCACCGCACTGCTCACAGCACCTCTGCCCTCCTGGCCCCAAGCTATCTACTCAGCACCCCCACC
>gene=chr20_60936925-60937191; species=ponAbe
TGCAGGGGCGTCCAAGGCCAAGGAGAGCCCAGAGCTGGGGACGGGAGAGCAGGCACTCGACCCCACCTAACCCTCAGCGGCTGCCACCTCGGCACAGGTATCCCAGGAATGTCCACTTCCACCAGCCTCCTCTGCATTCCTGCAGCCCCTCCAGCACCTGCCAGGAATTCCTTAAACAGCAGGGCGCCTGATGCA-GGGGCACCACCGCACTGCCCACAGCACCTCCGCCCTCCCGGCCCCAAGCTGTCTACTCAGCGCTCCCACC
>gene=chr20_60936925-60937191; species=rheMac
TACAGGGGCCTCCAAGGCCAAGGAGAGCCCAGAGCTGGGGACCAGAGAGCAGACACCCAACCCCGCCTAACCCTCAGCAGCCGCCACCTCGGCACAGGTATCCCAGGAATGTCCACTTCCGCCAGCCTCCTCTGCATTCCTGTGGCCCCTCCCGCACCCGCCAGGAATTCCTTAAACAGCAGGG----------------------CGCACTGCTCACAGCACCTCTGCCCTCCTGGCCCCAAGCTGTCTACTCAACACCTCCACC
>gene=chr20_61372832-61373082; species=hg19
CCCCCAGCTGGCTTGGGGGTCCCTACACCGGCCCCCTGCCCCACACCATGTTCCTCCCACCCCATGTCTGTGCGCCCCTTCGAGCATGCCTGGGCATTGTCCATGGTACTGAACCCCTGAGGCTCCCTGGGGCTCTGGCATTCTCTTGAGCCTTTCCCAGAAATTCCAAACCAGAAGAAAAGTGCAGGGAACAGAGTGGAGGAGCCATGGACAGAGGCTGTGGGGCAGGCTCAGTCCCTGAGAGGTCGCC
>gene=chr20_61372832-61373082; species=bosTau
CCCCAAGCTGGCCC-TACTCCCCCGACCCAATCTCTCTATC--------TCTC---------------AGGCCAGCGGC--------CAGTGGGCACTGTCCATGGTGCTGAACCC-CGAGGCTCTCTGGGGCTCGAGCATTCTTTTCACCCTCTCCCAGAAATTCCAAGCCAGAAGATGAGCATGAGAACCAGAGTGGAGGAGTGATGGATGGAGGTTCA-------------GTCCTGAAAG------
>gene=chr20_61372832-61373082; species=calJac
CCCCGAGCTGGCTTGGGGGTCCCCACACCGGCCCCC-GTCCCACA---------------------TCTGTG-GCCCCTTCGATGGTGTCTGGGTACTGTCCGTGGTGCTGAAACCC-GAGGCT-CCTGGGGCTCT-GCATTCTCTTGAGCCTCTCCCAGAAATTCCAAAGCAGAAGAAAAGTGCAGGGAGCGGAGTGGAGGAGCCGTGGACAGGGGCTGCATGGCAGTGTCAGTCCCTGAGAGGTCGCC
>gene=chr20_61372832-61373082; species=canFam
CTCC-AGCTGGCT---GGGTCCCCAGCC---CCCACCTCTCCCAGCCTAGCCC-----------------------------------------------------------------------------------------------------------------------------------------------------------------------------------------------------
>gene=chr20_61372832-61373082; species=equCab
GTCCCAGCCCCC----AGGTCCCTACCCAGGTCCCCCCTCACCACCACATTCC---------------AGTGCAGCCCCATCTGCTCCTATGGGCACTGTCCGTGGTGCTGAACTC-TGAGTCTCCCTAGGGCTCCAGAAT----TCCAGCCTCTCCCAGAAATTTGAAACCAGAAGAAGAGCTCGGGGACCAGGGTGGACGAAAAATGAATAGAAGTTCA-------------GCCCTGAGATATCACC
>gene=chr20_61372832-61373082; species=gorGor
CCCCTAGCTGGCTTGGGGGTCCCTACACCGGCCCCCTGCCCCACACCATGTTCCTCCCGCCCCGTGTCTGTGCGCCCCTTCGAGCATGCCTGGGCACTGTCCATGGTACTGAACCCATGAGGCTCCCTGGGGCTCTGGCATTCTCTTGAGCCTCTCCCAGAAATTCCAA-CCAGAAGAAAAGTGCAGGGAGCAGAGTGGAGGAGCCATGGACAGAGGCTGTGGGGCAGGCTCAGTCCCTGAGAGGTCGCC
>gene=chr20_61372832-61373082; species=panTro
CCCCCAGCTGGCTTGGGGGTCCCTACACCGGCCCCCTGCCCCACACTATGTTCCTCCCACCCCATGTCTGTGCGCCCCTTCGAGCATGCCTGGGCACTGTCCATGGTACTGAACCCCTGAGGCTCCCTGGGGCTCTGGCATTCTCTTGAGCCTCTCCCAGAAATTCCAAACCAGAAGAAAAGTGCAGGGAGCAGAGTGGAGAAGCCATGGACAGAGGCTGTGGGGCAGGCTCAGTCCCTGAGAGGTCGCC
>gene=chr20_61372832-61373082; species=papHam
CCCCCCGCTGGCTTGGGGGTCCCCACACCGGCCCCCTGCCCCACACCATGTTCCTCTCACCCCAGGTCTGTGCGCCCCTTCAAGCATGCCCGGGCACTGTCCGTGGTACTGAACCCCTGAGGCTCCCTGGGGCTCTGGCATTCTCTTGAGCCTCTCCCAGAAATTCCAAACCAGAAGAAAAGCGCAGGGACCAGAGTGGAGGAGCCATGGACAGAGGCTGTGGGGCAGGCTCTGTCCCTGAGAGGTCAGC
>gene=chr20_61372832-61373082; species=ponAbe
CCCCCAGCTGGCTTGGGGTTCCCCACACGGGCCCCCTGCCCCACACCGTGTTC----------------ACGTGCCCCTTCAAGCATGTCTGGGCACTGTCCATGGTACTGAACCCCTGAGGCTCCCTGGGGCTCTGGCATTCTCTTGAGCCTCTCCCAGAAATTCCAAACCAGAAGAAAAGCGCAGGGAGCAGAGTGGAGGAGCCATGGACAGAGGCTGTGGGGCAGGCTCAGTCCCTGAGAGGTCGCC
>gene=chr20_61372832-61373082; species=rheMac
CCCCCCGCTGGCTTGGGGGTCCCCATACCGGCCCCCTGCCCCACACCATGTTCCTCCCACCCCAGGTCTGTGTGCCCCTTCCAGCATGCCTGGGCACTGTCCGTGGTACTGAACCCCTGAGGCTCCCTGGGGCTCTGGCATTCTCTTGAGCTTCTCCCAGAAATTCCAAACCAAAAGAAAAGCGCAGGGACCAGAGTGGAGGAGCCATGCACAGAGGCTGTGGGGCAGGCTCTGTCCCTGGGAGGTCAGC
>gene=chr20_61455020-61455270; species=hg19
CCCATTGCAGCTGTAGGATCATCTAGAAGCAGCCCTGGGTTTCCTGAGCATCAGACCTGTTGCCTGGGCTCACAGTGCCCCTCCTAAAAGCCCCATGCCGAGCACATTCCTGTGCTGAGGATGGGCCCGACCTGAGGCTGCTGCAAGGCCCCCTGCAGTGCCGGCCGGGACTGTGCTGAATGGCTGCTTTGATAGCCAGTGTCTGCCGTGGGGCCGGCTGCTCCATGCAGCCCCTGCTGCACTTGGCCAG
>gene=chr20_61455020-61455270; species=bosTau
-CCAGATGAGCTGTGGAATGATCCGGAAGC-GCCCTGGGCTCCCTGGG----------------GATGCCCAA-GGGTCACACCTCTGACCTCCATGC---------------ACCACGGGGA-CCCCGAGCAGG------------GCTGGCTGCCGAGCTGTGTG-----ATG--AAGGCTCCTTTGTGAAGCC-AGCA---GCCACTGTGCTGA---------------ATAGCTACTTTGAACTTG
>gene=chr20_61455020-61455270; species=calJac
CCCAGTGCAGCTGCGGGGTAATCTAGAACCAGCCCTAGGTTTCCTGACTGTTGAGCCTGTTGCCTGGGCTCAC------------------------------------------------------------------------------------------------------------------------------------------------CTGCTCCATGCGGCCCCTGTCACACTTGGCCAC
>gene=chr20_61455020-61455270; species=canFam
-CCCCATCAGCTGTGGAATGATCTAGAAAACCCTTGGGTCTCCCCGGGCCTGGAGCATCCCACCTGTGCCCCC-AGGACACC------------------------------------------------------------------------------------------------------------------------------------------------------------------------
>gene=chr20_61455020-61455270; species=equCab
-CCAGATCAGCCATGGAATGATCTAGAATC------------CTGAGGCAGGGAGCTTTGAGTCTGTGTCTGA-AGGACACACCTAAAACGTTTGTGC---------------CTGGAGGATAAGCCTGGCCTGAC-----------GCTCCCTGCAGGGCGGGGCA----CGGGATGAAGGCCCCTTTGTGAGGCCAGCA---GCCACAGTGCTGA---------------ATGG--------------
>gene=chr20_61455020-61455270; species=gorGor
CCCATTGCAGCTGTAGGATAATCTAGAAGCAGCCCTGGGTTTCCTGAGCATCAGGCCTGTTGCCTGGGCTCACAGCGTCCCTCCTAAAAGCCCCATGCCGAGCACATTCCTGTGCTGAGGATGGGCCCGACCTGGGGC---TGCAAGGCCCCCTACAGAGCCGGCCGGGGCTGTGCTGAATGGCTGCTTTGATACCCAGTGTCTGCCGTGGGGCCGGCTGCTCCATGCAGCCCTTGCTGCACTTGGCCAG
>gene=chr20_61455020-61455270; species=panTro
CCCATTGCAGCTGTAGGATAATCTAGAAGCAGCCCTGGGTTTCCTGAGCATCAGGCCTGTTGCCTGGGCTCACTGCGTCCCTCCTAAAAGCCCCATGCCGAGCACATTCCTGTGCTGAGGATGGGCCCGACCTGAGGCTGCTGCAAGTCCCCCTACAGTGCCGGCCAGGGCTGTGCTGAATGGCTGCTTTGATAGCCAGTGTCTGCCGTGGGGCCGGCTGCTCCATGCAGCCCCTGCTGCACTTGGCCAG
>gene=chr20_61455020-61455270; species=papHam
CCCATTGCAGCTGTGGGATAATCTAGAAGCAGCCCTGGGTTTCCTGAGCATCAGGCCTGTTGCCTGGGCTCACGGTGTCCCTCCTAAAAGCCCCGTGCCAAGCACGTTCCTGTGCTGAGGACGGCCCCGACCTAAGGCTGCTGCAAGGCCCCCTGCAGAGCCAACTGGTGCTGTGCTGAATGGCTGCTTTGAAACCCAGTGTCTGCCGTGGGGCCGGCTGCTCTATGCAGCCTCCGCTGCACTTGGCCAG
>gene=chr20_61455020-61455270; species=ponAbe
CCTATTGCAGCCGTAGGATAATCTAGAAGCAGCCCTGGGTTTCCTGAGCATCAGGCCTGTTGCCTGGGCTCACAGCGACCCTCCTAAAAGCCCCATGCCGAGCACATTCCTGTGCTGTGGACGGCCCCGACCTGAGGCTGCTGCAAGGCCCCCTGCAGAGCCGGCTGCCGCTGTGCTGAATGGCTGCTTTGATACCCAGTGTCTGCCGTGGGGCCGGCTGCTCCATGCAGCCCCCGCTGTGCTTGGCCAG
>gene=chr20_61455020-61455270; species=rheMac
CCCATTGCAGCTGTGGGATAATCTAGAAGCAGCCCTGGGTTTCCTGAGCATCAGGCCTGTTGCCTGGGCTCACGGTGTCCCTCCTAAAAGCCCCGTGCTAAGCACATTCCTGTGCTGAGGACGGCCCCGACCTAAGGCTGCTGCAAGGCCCCCTGCAGAGCCAGCTGGTGCTGTGCTGAATGACTGCTTTGAAACCCAGTGTCTGCCGTGGGGCCGGCTGCTCTATGCAGCCTCCGCTGTGCTTGGCCAG
>gene=chr20_61546400-61546650; species=hg19
CAAAGCCGACACTTCCAAACTGAGCCCCAGCTCTCACCTCTTCCTCAGCCTCAAGACCAACTGCCTTCCCTCTGTGGTCTCCCTGGCAACCTCAGAACAAAGGGACAAACATTCCAACTCCCCTCCTTTTAAAGGGACAGTGACAActgggcatagtgtttcgcatctgtgatcccagctgcttgggaggactgcttgagcccaggagttcaacaccagcccaggcaacgtgtcaccatgtagacacccc
>gene=chr20_61546400-61546650; species=bosTau
T------CACATTT--ATTCTATACCCAAGA-CTCACCTCT-TCCTCGCCTCACT-CCAACTGCCTCCCTTGTGTGGTCTCCTTAGTGACCTCAGG--------ACAAACATTCCATCCCACCTCCTTTTAAAGGGACAG--------------------------------------------------------------------------------------------------------------
>gene=chr20_61546400-61546650; species=calJac
CAAAGCCCACTTTCCCAAGCTGAGCTCCTGCTCTCACCTAGTCCTCAGCCTCAAG----ACTGCCTTCCCTCTGTGGTTTCCCTGGCAACTCCAGAACAAAGGGACAGGCATTCCAACTCCCCTCCTTTTAAAGGGACAGTGGAAgctgggcgcagtgctttgcatctgtgatcccagctgcttgggagga-----taagcccagg---------------------------caacatggtgagaccct
>gene=chr20_61546400-61546650; species=canFam
T------CACATTT--ACTCCAGCCCCCAGT-TCCACTGCC-------CCACAGC-TCACCTGCCTGCCAGGTACGGTCTCCTTAGCGACCCCAGAACAAAT--ACAAACATTATGATGATTCTCCTCTTAAAGAGACAGCGCCCAC-------------------------------------------------------------------------------------------------------
>gene=chr20_61546400-61546650; species=equCab
T------CACATTTCCATCCCACTCCCCTGA-CTCACCTCT-TCCTCGCCTCACT-CCAACTGCCTTCCCTGTAAGGTCTCCTTAGTGACCTCAGAACAAAG--ACAAACATTCTGAGGCACCTCCTTTTAAAGAGACAGTGGCCACT------------------------------------------------------------------------------------------------------
>gene=chr20_61546400-61546650; species=gorGor
----------------------------------------------------------------------------------------------------------------------------------------------------------------------------------------------------------------------------------------------------------
>gene=chr20_61546400-61546650; species=panTro
CAAAGCCCACACTTCCAAACTGAGCCCCAGCTCTCACCTCTTCCTCAGCCTCAAGACCAACTGCCTTCCCTCTGTGGTCTCCCTGGCAACCTCAGAACAAAGGGACAAACATTCCAACTCCCCTCCTTTTAAAGGGACAGTGACAActgggcatagtgtttcgcatctgtgatcccagctgcttgggaggactgcttgagcccaggagttcaacaccagcccaggcaacgtgtcaccatgtagacaccct
>gene=chr20_61546400-61546650; species=papHam
CAAAGCCCACACTCCCAAGCCAAGCCCCCGCTCTCACCTCTTCCTCAGCCTCAAGACCAACTGCCTTCCCTCTGTGGTCTCCCTGGCAACCTCAGAAC-AAGGGACAAACATTCCAACTCCCCTCCTTTTAAAGAGACAGTCACAActgggcacaatatttcgcatctgtgatcccagctgcttgggaggactgcttgagcccaggagttcaagaccagcccaggcaacatgtcagcatgtagacacc--
>gene=chr20_61546400-61546650; species=ponAbe
CAAAGCCCACACTTCCAAGCTGAGCCCCAGCTCTCACCTCTTCCTCAGCCTCAAGACCAACTGCCTTGCCTCTGTGGTCTCCCTGGCAACCTCAGAACAAAGGGACAAACATTCCAACTCCCCTCCTTTTAAAGGGACAGTGACAActgggcacagtgtttcgcatctgtgatcccagctgcttgggaggactgcttgagcccaggagttcaagaccagcccagacaacatgtcaccatgtagataccct
>gene=chr20_61546400-61546650; species=rheMac
CAAAGCCCACACTCCCAAGCCGAGCCCCCGCTCTCACCTCTTCCTCAGCCTCAAGACCAACTGCCTTCCCTCTGTGGTCTCCCTGGCAACCTCAGAAC-AAGGGACAAACATTCCAACTCCCCTCCTTTTAAAGGGACAGTGACAActgggcacagtatttcgcatctgagatcccagctgcttgggaggactgcttgagcccaggagttcaagaccagccCAG--------------------------
>gene=chr10_333870-334051; species=hg19
tctgatcaatggaatttcagtgtaggacagcttgggaaccttctctatggtctgcatgctttgttctcttctttttctgtttctcctcctgctggctggaatgtggaaatgatggctggagcggaagcagccgcttcagctcctgaggggcccctggtaattgggctccaatgcgcagaac
>gene=chr10_333870-334051; species=bosTau
-----CCAGAGGTGCT-AAGTGTGAAGAGGCTGAGGAGCTGTCCCTATGG----------------CCTCCTTTTCCTGCTGCTCCTCCT-CTGGGTGGAA--TGCAAGGAAGGGCTGGAGTTGGAAAAGCTGCTGTAGACCCGGAGACACCCGTGGGAGTGGAGGCCCGCAGAACAGAAC
>gene=chr10_333870-334051; species=calJac
tctaatcaatggtatttcagcgtaggacagcttgggaacctttcctacggtctgcctgctttgttctcttctttttctatttctcctcctgctggctgcaacatggaaatgatggctggagcaggagcagctgcctcagc-cctgaggtacccttgggaattgggctacactgtgcagaac
>gene=chr10_333870-334051; species=canFam
tctggccagcggtac-tgagtgtaaggcagcctcggagctgtccctgaggtctgcacctgtcgttgcctc---ttcctgtgtctcctgct----gctgggatgtgggagtgatggccagagctggagcagccacctctgacccggaggCAGCCTTGGGGGTGGAATCCTGCACAGCGCAAC
>gene=chr10_333870-334051; species=equCab
tctggccaatggtatttaagtgtaaggcaatttacgaaacttccttaaggtctacaccttttgtttccttctttttcagtttctcttcctgctggctggaat-tggaaatgatggctggggctggagcagccactttagaccctgaggcacccttgggaatggaggcctgaagagcagaac
>gene=chr10_333870-334051; species=gorGor
tctgatcaatggaatttcagtgtaggatagcttgggaaccttctctatggtctgcatgctttgttctcttctttttctgtttcttctcctgctggctggaatgtggaaatgatggctggagcggaagcagccgcttcagctcctgaggggcccctgggaattgggctccaatgcgcagaac
>gene=chr10_333870-334051; species=panTro
tctgatcaatggaatttcagtgtaggacagcttgggaaccttctctatggtctgcatgctttgttctcttctttttctgtttctcctcctgctggctggaatgtggaaatgatggctggagcggaagcagccgcttcagctcctgaggggcccctggtaattgggctccaacacgcagaac
>gene=chr10_333870-334051; species=papHam
tctgatcaacggaatttcagtgtaggacagcttgggaaccttccctatggtctgtatgctttgttcttttctt------tttctcctcctgctggctggaacgtggaaatgatggctggagcagcagcagccgcctcagctcctcaggcgcccctgggaattgggctccaacgtgcagaaa
>gene=chr10_333870-334051; species=ponAbe
tctgatcaatggaatttcagtgtaggacagcttgggaaccttctctatggtctgcatgctttgttctcttctttttctgtttctcctcctgctggctggaacgtggaaatgatg------gtggaagcagccgcttcggctcctgagttgcccctgggaattgggctccaatgtgcagaat
>gene=chr10_333870-334051; species=rheMac
tctgatcaatggaatttcagtgtaggacagcttgggaaccttccctatggtctgcatgctttgttcttttctt------tttctcctcctgctggctggaacgtggaaatgatggctggagcagcagcagccgcctcagctcctcaggtgcccctgggaattgggctccaacgtgcagaaa
>gene=chr10_1351978-1352228; species=hg19
CTCCCTCATGAAGCACTGCAACCTCTCCACTTCCCATTTGCTGCTCTCCCGGCCCCTATTTTAATTCAGGACATTACTGAGATTCCCTTCAGTTCCCAGCCTCTGCAGCTGTGTGGACTGCCACCTGCGGGCACACCTGGGGCCGCATCATTCCACCTGGAATCTCCGTCTTCAGCGTCTTCCATCCCTGAGATTCCAGTTTCATTTCATCCTTTGTTTCCATGCTCTCTGGGTCTTCATGTGTTTCCTT
>gene=chr10_1351978-1352228; species=bosTau
ctccctctctg-cctctgctccctctctgcctctcctctgCTGTTTTCAGGCTTCCTCCTTTGTTCCTGG--------CAGCGCACCTCCAGGTCCCGCCTT----------------------CTGCTGGTCTGACTCAGGAAGTACCATGCGTCTGG------CCAGCTCATCCTGCCTCTGCCCTCCACGTTCTGGCTTCACTGCGTCC----TGCCTGCTCGCATCTGAGCCCAGCTTGTCTCTTT
>gene=chr10_1351978-1352228; species=calJac
TTCCCTCACGAAGTACTGCAATCTCTCTGCTTCCCATTTGCTGCTCTCCCGGCCCCTGTTTTGATTCAGGACATTCCTGAGGTGCCCTTCAGTTCCCAGTCTCTGCAGCTGTGTGGACTGCCACCTGTGGGCACAACTGGGGCAGCACAATTCTGCCTGGAATCTCCGTCTTCAGTGTCTTCCATTCCCAAGCTTTTATTTTAATTTCATCCTTTGTTTCCAAGCTCTCTGAGTCTTCATGTGTTTCCTT
>gene=chr10_1351978-1352228; species=canFam
CTCCCGTTCAA-A----GCCCAGACCCTATCTCCCGTTAGCCGTCTTCCCGCCTCCTGCTTT--ATGGGGCTTTCCCACCTTCCCCAGGCACCTGC--CCCCCCGTCCGCCTA--GAGCTGCTCCTGCCTG--------CGGCTCCCTCCGTCTGCTGG------CCGGCGCAGCCTCCTTCTGTGCTC-------------------------------------------------------------
>gene=chr10_1351978-1352228; species=equCab
----------------------------------------------------------------------------------------------------------------------------------------------------------------------------------------------------------------------------------------------------------
>gene=chr10_1351978-1352228; species=gorGor
CTCCCTCATGAAGCACTGCAACCTCTCC-CTTCCCATTTGCTGCTCTCCCGGCCCCTATTTTAATTCAGGACATTCCTGAGGTTCCCTTCAGTTCCCAGTCTCTGCAGCTGTGTGGACTGCCACCTGCGGGCACACCTGGGGCCGCATCATTCCACCTGGAATCTCCATCTTCATCGTCTTCCA-CCCTGAGATTCCAGTTTAATTTCATCCTTTGTTTCCATGCTCTCTGGGTCTTCATGTGTTTCCTT
>gene=chr10_1351978-1352228; species=panTro
CTCCCTCATGAAGCACTGCAACTTCTCCACTTCCCATTTGCTGCTCTCCCGGCCCCTATTTTAATTCAGGACATTCCTGAGATTCCCTTCAGTTTCCAGTCTCTGCAGCTATGTGGACTGCCACCTGCGGGCACACCTGGGGCCGCATCATTCCACCTGGAATCTCCGTCTTCAGCGTCTTCCATCCCTGAGATTCCAGTTTAATTTCATCCTTTGTTTCCATGCTCTCTGGGTCTTCATGTGTTTCCTT
>gene=chr10_1351978-1352228; species=papHam
------------GCACTGCAACCTCTCCGCTTCCCATTTGCTGCTCTCCTGGCCCCTGTTTTGATTCAGGACGTTCCTGAGGTTCCCTTCAGTTCCCAGTCTTTGCAGCTGTGTGGACTGCCACCTGCGGGCACACCTGGGGCCGCATCATTTCACCTGGAATCTCTGTCTTCAGCCTCTTCCATTCTTGAGATTCTAGTTTAACTTCATCCTTTGTTTCCATGCTCTCTGTGTCTTCCTGTGTTTCCTT
>gene=chr10_1351978-1352228; species=ponAbe
CTCCCTCACGAAGCACTGCAACCTCTCAGCTTCCCATTTGCTGCTCTCCCGGCCCC-GTTTTAATTCAGGATGTTCCTGAGGTTCCCTTCAGTTCCCAGCTTTTGCAGCTGTGTGGACTGCCACCTGCGGGCACACCTGGGGCCACATCATTCCACCTGGAATCTCCATCTTCAGCATCTTCCATCCCTGAGATTCCAGTTTAATTTCATCCTTTGTTTCCATGCTCTGTGGGTCTTCATGTGTTTCCTT
>gene=chr10_1351978-1352228; species=rheMac
CTCCCTCACAAAGCACTGCAACCTCTCCGCTTCCCATTTGCTGCTCTCCTGGCCCCTGTTTTGATTCAGGACGTTCCTGAGGTTCCCTTCAGTTCCCAGTCTTTGCAGCTGTGTGGACTGCCACCTGTGGGCACACCTGGGGCCGCATCATTTCACCTGGAATCTCTGTCTTCAGCCTCTTCCATTCTTGAGATTCTAGTTTAACTTCATCCTTTGTTTCCATGTTCTCTGTGTCTTCCTGTGTTTCCTT
>gene=chr10_1421823-1422073; species=hg19
AATAAAGGACCTGTCACTTAGCGGGTGTTTGGCAGAAGTAGAGGAGGGGAGGAGGGAGCTAGCGGTGTGGGGCAGAGCATGCACAGTCCTCCCGGAAACGGCCAAGCGTCCTCAACGCGGTGGCTGGAATTCCAGGGACTGCCTCTGCCTGAAGCCTGTGGCCAGGTAAGCAAAGGCCAAGCAGGTCCTGCCTCCTGGGTCCCTACCACAGTGAGTGCAGCACAGCTGTGGAAATAGATCCAACCAGGAG
>gene=chr10_1421823-1422073; species=bosTau
AAAAAGGACTCCGTTACTTGATGTGTGTTTGGCAGAAGATGACAGGACAAGGAGGGAGC-A-----GG-GTTGAGGGCGTGGAG-GGTCCCTTGAAG-GGGA--GTGGTCATTG-AGTGGCAAGAGGAGCCC-----GG--CCCCCGCCTGCAACT------AGGGGTGGTCCTGGCTGCA-------GACCCCCTGGGGGCAGCACAG----------------AGAGCAACTCGAACCC-AGGACGAG
>gene=chr10_1421823-1422073; species=calJac
AATAAAGGACTTGTCACTTAGCAGGCGTTTGGTAGAAGTAGAGGAGGGGAGGGGGGAGCTAGCGGTGT-GGGCAGAGCATGCACAGTAATTCTGGAAACGGCCAAGCATCCTTGATGTGGTGGCTGGAATTCCA-GGCCGGCCTCTGCCTGAAGCCTGTGGCCAGGTGAGCAAAGGCCAAGCAGG-------CCCTGGGTCCCCACCACTC--GGTGCAGCATGGCTGTGGAAGCAGATCCAACCAGGAA
>gene=chr10_1421823-1422073; species=canFam
CAGGGTGGACCTGTCACCCGGCGG-CATCTGGCAGCAGGAGAAGCAGCGAGGAGGAAGG-GGCGCGGG-GTGGAGGCCCCCACT-GTGCCCCTGCTG-TGGG--CCCGCCGCCG-AGCAGGGAGAGGAGCCCGAGAGAG--CCTTCACCCGCGGCA-GTGA-CGGGGGAGCGAAGGCACCACCTGTCCTGGGTC--GGCCTCTGGCCCTGCTCAG-----------------------------------
>gene=chr10_1421823-1422073; species=equCab
AAGTAGAATGCTGTTCCTTAGTGCATGTTTGGCAGAAGGAGTGGGGGGGAGGAGGAAGG-AGAAGGAG-CTGAGGGCCCTGAGC-GCTTCCCGGTAA-GGGA--CGTACAATTGAAGCAGGGAAAGGAGTCCGGGCGGG--CTTCTGCCTGCATCCTGTAG-AGGGTAAGTAGAGGCAGGAGCACTCTGGTGTCCTGGGTGCCAGACCAGCCCAG----------GTGGGAAATGGACCTG-TGTGGGAA
>gene=chr10_1421823-1422073; species=gorGor
AATAAAGGACCTGTCACTTAGCAGGTGTTTGGCAGAAGTAGAGGAGGGGAGGAGGGAG-TAGCGGTGTGGGGCAGAGCATGCACAGTCCTCCCGGAAACGGCCAAGCGTCCTCAACGCGGTGGCTGGAATTCCAGGGACTGCCTCTGCCTGAAGCCTGTGGCCAGGTGAGCAACGGCCAAGCAGGTCCTGCCTCCTGGGTCCCTACCACAGTGAGTGCAGCACAGCTGTGGAAATAGATCCAACCAGGAG
>gene=chr10_1421823-1422073; species=panTro
AATAAAGGACCTGTCACTTAGCGGGTGTTTGGCAGAAGTAGAGGAGGGGAGGAGGGAGCTAGCGGTGTGGGGCAGAGCATGCACCGTCCTCCCGGAAACGGCCAAGCGTCCTCAACGCGGTGGCTGGAATTCCAGGGACTGCCTCTGCCTGAAGCCTGTGGCCAGGTGAGCAAAGGCCAAGCAGGTCCTGCCTCCTGGGTCCCTACCACAGTGAGTGCAGCACAGCTGTGGAAATAGATCCAACCAGGAG
>gene=chr10_1421823-1422073; species=papHam
AATAAAGGACCTGTCACTTAGCGGGCGTTTGGCAGAAGTAGAGGAGGGGAGGAGGGAGCTAGTGGTGT-GGGCAGAGCACGCA--GTCCTCCCAGAAATGCCCAAGCGTCCTCAATACGGTGGCTGGAATTCCAGGGACTGCCTCTGCCTGAAGCCTGTGGCCAGGTGAGCAAAGGCCAAGCAGGTCTTGCCTCCTGGGTCCCCACCACTCAGAGTGCAGCACGATTGTGGAAACAGATCCAACCAGGAA
>gene=chr10_1421823-1422073; species=ponAbe
AATAAAGGACCTGTCACTTAGCCGGCGTTTGGCAGAAGTAGAGGAGGGGAGGAGGGAGCTAGCGGTGTGGGGCAGAGCACGCACAGTCCTCCCAGAAACGGCCAAGCGTCCTCAACACGGTGGCTGGAATTCCAGGGACTGCCTCTGCCTGAAGCCTGTGGCCGGGTGAGCAAAGGCCAAGCAGGTCCTGCCTCCTGGGTCCCCACCACTCTGAGTGCAGCACCGCTGTGGAAACAGATCCAGCCAGGAA
>gene=chr10_1421823-1422073; species=rheMac
AATAAAGGACCTGTCACTTAGCGGGCGTTTGGCAGAAGTAGAGGAGGGGAGGAGGGAGCTAGTGGTGT-GGGCAGAGCACGCA--GTCCTCCCAGAAATGGCCAAGCGTCCTCAATACGGTGGCTGGAATTCCAGGGACTGCCTCTGCCTGAAGCCTGTGGCTGGGTGAGCAAAGGCCAAGCAGGTCTTGCCTCCTGGGTCCCCACCACTCAGAGTGCAGCACGATTGTGGAAACAGATCCAACCAGGAA
>gene=chr10_2519471-2519653; species=hg19
CCTGCTCCCAGTGGCCTCAGGGGTGCAGGGCAGAGGGTTCACTCAGCTCTGCATCTTCAGCTCACACCAGGACGCCTTCCCTAGTGAATAACACACAAATACCAGGGATGCCTTCCAAGGGGCTGGCAGGTGGCTGCCTTTGTGTTCCATGTTTACTGGGTCTGACTGTCAGCCTGTGGCCC
>gene=chr10_2519471-2519653; species=bosTau
TGCACTCTGTGTAGCCCCATGAGGATGGAGGGGTAGGTCAGCTCCAACTGGAGTCTCCAGCTCCTGCAAGTGCCTTCTCTCT---------AAGGAACAGAAGAGAAGTGCCTGCTGGGAGGCTGACAGCTGACTGCACTC-TGTTCCGTGTTTGCAAGACCTGAATCCAAATCTGTGGCTC
>gene=chr10_2519471-2519653; species=calJac
CCTGCTCCCAGTGGCCTCAGGGATATGGAGCAGAGGGGTCACTCAGCCCTGCATCTACAGCTGACGCCAGGGCACCCTCCCTAGTGAGTAACAGGCAAATGACAGGGATGCCTTCCAAGGGACAGACAGGTGGCTGCCTTTGCGTTGCACGTTTACCGGGTCTGACTCTGAGACTGTGGTTG
>gene=chr10_2519471-2519653; species=canFam
CGGGCTCCATG-GGCTCCAGGGG---------------------------------------------------------------------------------------------------------------------------------------------------------------
>gene=chr10_2519471-2519653; species=equCab
TGCACTCCACGTGGCTCCGGGAGGATGGGGCAGCAGGGCAGCTCCAACCCAAATCTCCAATTGCGGTGAATGTTCTCTCCCTAATG--CAAAAGAGAAATAAAAGCAGTACTTTTCAGGAGGCTGACGCTTAGCTGCACTTGTATCCCATTTTTGTGGGATCCAAATCTGAATACGTGGGTC
>gene=chr10_2519471-2519653; species=gorGor
CCTGCTCCCAGTGGCCTCAGGGGTGCAGGGCAGAGGGTTCGCTCAGCTCTGCATCTTCAGCTCACACCAGGACGCCTTCCCTAGTGAATAACACACAAATACCAGGGATGCCTTCCAAGGGGCTGGCAGGTGGCTGCCTTTGTGTTCCATGTTTACTGGGTCTGACTTTCAGCCTGTGGCCC
>gene=chr10_2519471-2519653; species=panTro
CCTGCTCCCAGTGGCCTCAGGGGTGCAGGGCAGAGGGTTCACTCAGCTCTGCATCTTCAGCTCACACCAGGAGGCCTTCCCTAGTGAATAACACACAAATACCAGGGATGCCTTCCAAGGGGCTGGCAGGTGGCTGCCTTTGTGTTCCATGTTTACTGGGTCTGACTTTCAGCCTGTGGCCC
>gene=chr10_2519471-2519653; species=papHam
CCTGCTCCCAGTGGCCTCAGGGGTGCAGGGCAGAGGGGTCGCTCAGCTATGCATCTTCAGCTCACACCGGGACGCCCTCCTTAGTGAATAACACACAAATACCAGGGATGCCTTCCAAGGGGCTAGCAAGTGGCTGCCCTTGTGTTCCATGTTTGCTGGGTCTAACTTTGAGCCTATGGCCC
>gene=chr10_2519471-2519653; species=ponAbe
CCTGCTCCCAGTGGCCTCAGGGGTGCAGGGCAGAGGGTTCGCTCAGCTCTGCATCTTCAGCTCACACCAGGACGCCTTCCCTAGTGAATAACACACAAATACTAGGGATGCCTTCCAAGGGGCTGGCAGGTGGCTGCCTTTGTGTTCCATGTTTACTGGGTCTGACTTTGAGCCTGTGGCCC
>gene=chr10_2519471-2519653; species=rheMac
CCTGCTCCCAGTGGCCTCAGGGGTGCAGGGCAGAGGGGTCGCTCAGCTATGCATCTTCAGCTCACACCGGGACGCCCTCCTTAGTGAATAACACACAAATACCAGGGATGCCTTCCAAGGGGCTAGCAGGTGGCTGCCCTTGTGTTCCATGTTTGCTGGGTCTAACTTTGAGCCTATGGCCC
>gene=chr10_3133198-3133448; species=hg19
ACCTGGGAACAGTGGCGTTTCTGCTGAAAGCCTGGCCTTCATCGAGGGACCTCTGCTGTCTGGCCGCTGCTTGAGCTCCTATAAACCTGGGCCAAGCCTACGTGTGAAGCATGCCAAGCCTTGGGCTGCATTCCAGGGAGACTCGGGGAGGGTTTGCCAGTTAACCCATTCCTTTCTACCTGGTGAACCAATTGTTGCTTCTTTCTTTTTTCTCTTAAGCTAAGGTTTTTCCTTAGAAGCCTACAAATGG
>gene=chr10_3133198-3133448; species=bosTau
ACCAGAAAACACTGGTATTTCTGCTGAGGGTCTGGC-------AT-GGACATGTTCTGTCTGGCTGCCACCGAGCTTGCTATAAGTCTGAGATGTGTCTACGTGTGGTGCATGCCAGCCCTTGAGCGC--TTTCTGGGAGGGATGGGGCGGGGTGTG-GATTAACTCATTCTCTCC-ACCT----AGCCCGCTGTAGATTGTTTGCTTTCCTTCTTAAGATAGGACTTTTCCTTAGAAACATACAGGTGC
>gene=chr10_3133198-3133448; species=calJac
ATCTGAAAACAGTGGCATATCTGCTGAAAGACTGGACTTGATTGACGGAGCTCTGCTGTCTGGCCGCTGCTTGCGCTCCTATAAACCTGGGCCAAG-CTACGTGTGGGACATGCCAAGCCTTGGGCTCCATTCCAGGGAGACTTGGGAAGGATTTGCCAATTAACCCATTCACTTCTACCTGGTGAACCAATTGTTGTttttttgttttTCCTCTTAAGCTAAGGTTTTTCCTTAGAAGCCTACAAATGG
>gene=chr10_3133198-3133448; species=canFam
AGCGGGAAACGCTGGCATCTCTGCTTGGGGCCTGGC-------AGCGGGTTTGTT-TGTCTGGCTGCAGCCGGGCCTGCTGCAGATCTGGGCCAGGCCTGCGCGGGTTG--GACTGGGCCTTGGGCACCA-TCGGGGGAGGACGGCCGCAG-------GATTAACCCGTTCCTTGC-ACCTGTTGATGC------------------CCCCCCTCCGGGCGAGGTTTTTCCCCGCAGAACCTACGGGTGT
>gene=chr10_3133198-3133448; species=equCab
ATTGGAAAACACTGACATTTCTGCTAAAGGTCTGGC-------ACCAGGTCTGTTCTGTCTGGCTGT-TCTGAGACTGCTGGAAATCTGGGACAGG-CTACGTGTGGCGCATGCCGAGCCTTGGGCGCCATTCCGGGGAGCGAGGGGGCGGGGTG---AGTTAACCCATTCTTCCC-ACCTAGGGAGCCGATCATTTGCTGTTTGTTTTTCATTTTAGGCTAGGGTTTT-CCTTAGAAGCTCACA-GTGC
>gene=chr10_3133198-3133448; species=gorGor
ACCTGGGAACAGTGGCGTTTCTGCTGAAAGCCTGGCCTTCATCGACGGAGCTCTGCTGTCTGGCCGCTGCTTGCGCTCCTATAAACCTGGGCCAAGCCTACGTGTGAAGCATGCCAAGCCTTGGGCTGCATTCCAGGGAGACTCGGGGAGGGTTTGCCAGTTAACCCATTCCTTTCTACCTGGTGAACCAATTGTTGCTTCTTTCTTTTTTCTCTTAAGCTAAGGTTTTTCCTTAGAAGCCTACAAATGG
>gene=chr10_3133198-3133448; species=panTro
ACCTGGGAACAGTGGCGTTTCTGCTGAAAGCCTGGCCTTCATCGACAGAGCTCTGCTGTCTGGCCACTGCTTGCGCTCCTATAAACCTGGGCCAAGCCTACGTGTGAAGCATGCCAAGCCTTGGGCTGCATTCCAGGGAGACTCGGGGAGGGTTTGCCAGTTAACCCATTCCTTTCTACCTGGTGAACCAATTGTTGCTTCTTTCTTTTTTCTCTTAAGCTAAGGTTTTTTCTTAGAAGCCTACAAATGG
>gene=chr10_3133198-3133448; species=papHam
ATCTGGAAACAGTGGCATTTCTGCTGAAAGCCTGGCCTTGATCGACTGAGCCCTGCTGTCTGGCCGCTGCTTGCGCTCCTGTAAACCTGGGCCAAGCCTACGTGTGAGGCATGCCAAGCCTTGGGCTCCCTTCCAGGGAGGCTCGGGGA-GGTTTGCCAGTTAACCCATTCTTTTCTACCTGGTGAACCAATTGTTAGTTCTTTCTTTTTTCTCTGAAGCTAAGGTTTTTCCTTAGAAGCCTACAAATGG
>gene=chr10_3133198-3133448; species=ponAbe
ACCTGGGAACAGTGGCGTTTCTGCTGAAAGCCTGGCCTTGATCGACGGAGCTCTGCTGTCTGGCCGCTGCGTGCGCTCCTATAAACCGGGGCCAAGCCTACATGTGAGGCATGCCAAGCCTTGGGCTCCGTGCCAGGGAGACTCGGGGAGGGTTTGCCAGTTAACCCATTCCTTTCTACCTGGTGAACCAATTGTTGGTTCGTTCTTTTTTCTCTTAAGCTAAGGTTTTTCCTTAGAAGCCTACAACTGT
>gene=chr10_3133198-3133448; species=rheMac
ATCTGGAAACAGTGGCATTTCTGCTGAAAGCCTGGCCTTGATCGACTGAGCCCTGCTGTCTGGCCGCTGCTTGCGCTCCTGTAAACCTGGGCCAAGCCTACGTGTGAGGCATGCCAAGCCTTGGGCTCCCTTCCAGGGAGACTCGGGGA-GGTTTGCCAGTTAACCCATTCTTTTCTACCTGGCGAACCAATTGTTAGTTCTTTCTTTTTTCTCTGAAGCTAAGGTTTTTCCTTAGAAGCCTACAAATGG
>gene=chr10_3930291-3930541; species=hg19
ACAAACTAGTTTTCTAAAACTTCTCAAGGCATTCCGTTCCTCCTTCGTTCCAGCCCCTCATGTTATTAACTCACCTAATTCATCACATGGGCATTGTGTACAAAGGCACTCTGCTACTCACTGAGGATACACATTGTTCTTAACCTCAGGGGACATTCCTCAAGGAATTAACCAAATCAGGAGATCCTTACCTGCAGGGGTCAGACAGGGAGCTGAGGACAGCCCCCGGAGGACAAGGTCCTGAAGGCCT
>gene=chr10_3930291-3930541; species=bosTau
ACATATGTGTGTCCCCAGACTT----------TCCTGCCTGCCTCCCT-TCCACTCTTAACACTACAGATTCATTT-ATTCCTCAAGTATGCTTGGTCAA--------------TGGTCACTACGGA----CATCATTCTTGACTTCAGGGC-CGG---------------------------------------------------GGGG-----GGAAGGGTCCCTGTGGGCAAGGTAATGACTGCCA
>gene=chr10_3930291-3930541; species=calJac
ACAAGCGAGTTTTCTGAAACTTTTCAAGGCAT----------------TCCAGCCCCTGGCGTTATCAACTCACC----TCATCACATATGCATTGTGTACAAAGGCAC-CGGCTGCTCACTGAGGATTCACATTGTTCTTAACCTCAAGGG-CATTCTTCAAGGAATTAACCAAATCAGGAGATTCTTACCTGCAGGGGTCAGACCCAGAGCTGAGGACAGAG--TCGGGGATAAGGTCTGGGAGGCCT
>gene=chr10_3930291-3930541; species=canFam
ACATACCTGTCTCCTCAAACTCTTGGAAACTTCCCAGCCCTCC-CCAT-TCTGTTCCCGGTGCCACCATTTCATGT-ATTCATCAAA-----GGAATGAT-ACATTCAT-CCGCTGGTGGATGAGGA-----TCCGGCCATATTTTTA--TT-CAATCCTCCAGGAATTAACCAAATAAGCAGCTACGTGGAGACC---GTCAGAGA-----------ATAGGTCCCTGTGGGCAAGGTCATGGGTGCc-
>gene=chr10_3930291-3930541; species=equCab
GCAAATGTGTCTCCCCAAACCCTTCCAAGTGTTCCAGCCCTCCTCCAT-TCTGTTCCTGGAGTCACTAATTCATTT-ATCCATCAAATATGCATGATGAACACAGGCAC-CTGCTAGTCGCTAAGGAGGTACGCCATCCAGGACTTTAGGTT-CAGTCCTCAAGGAATTAACAAAATAAGAAGCTACTTACAAACA---GTCAGATGTGGC-----GGATAGCTCCCTGTGGCCAAGGTCATGGGTGCCT
>gene=chr10_3930291-3930541; species=gorGor
----------------------------------------------------------------------------------------------------------------------------------------------------------------------------------------------------------------------------------------------------------
>gene=chr10_3930291-3930541; species=panTro
ACAAACTAGTTTTCTAAAACTTCTCAAGGCATTCCGTTCCTCCTTCGTTCCAGCCCCTCATGTTATTAACTCACCTAATTCATCACATGTGCATTGTGCACAAAGGCACTCTGCTACTCACTGAGGATACACATTGTTCTTAACATCAGGGGACATTCCTCAAGGAATTAACCAAATCAGGAGATCCTTACCTGCAGGGGTCAGACAGGGAGCTGAGGACAGCACCCAGAGGACAAGGTCCTGAAGGCCT
>gene=chr10_3930291-3930541; species=papHam
ACAAGCTAGTTTTCTAAAACTTTTCAAGGCATTCCAGCCCTCTTTCACTCCAGCCCCTGGTGTTATTCACTCACCTAATTCATCACATGCGCATTGTGTACAAAGGCACTCCCGGACTCACTGAGGATACACATTGTTGTTAACCTCAAGGGACATTCCTCAAGGAATTAACCAAATTAGGAGATAGTTACCTGCGGGGGTCAGACAGGGAGCTGAGGACAGCGCCCAGAGGACAAGGTCCTGAAGGCCT
>gene=chr10_3930291-3930541; species=ponAbe
ACATACTGGTTTTCTAAAACTTTTCAAGGCATTCCGGCCCTCCTTCGTTCCAGCCCCTGGTGTTATTAACTCACCTAATTTATCACATGTGCATTGTGTACTAAGGCACTCTGCTACTCACTGAGGATACATATTGTTC-TAACCCCAGGGGACATTCCTCAAGGAATTAACCGAATCAGGAGATCCTTACCTGCAGGGGTCAGACAGGGAGCTGAGGACAGCG-CCGGAGGACAAGGTCCTGAAGGCCT
>gene=chr10_3930291-3930541; species=rheMac
ACAAGCTAGTTTTCTAAAACTTTTCAAGGCATTCCAGCCCTCCTTCACTCCAGCCCCTGGTGTTATTCACTCACCTAATTCATCACATGCGCATTGTGTACAAAGGCACTCCAGGACTCACTGAGGATACACATTGTTGTTAACCTCAAGGGACATTCCTCAAGGAATTAACCAAATTAGGAGATAGTTACCTGCGGGGGTCAGACAGGGAGCTGAGGACAGCGCCCAGAGGACAAGGTCCTGAAGGCCT
>gene=chr10_6130721-6130936; species=hg19
CTTCCCCCACCTCCCCTATCAGAAAGCCCGGCCTCGGACCACTTCTCCTCCTCACCATCTGGGGGCGCTGCCGCGCTCCCCAAGCCTTGTGGAATTTCGAAAATGTGCGCCAGGGCGACACCTCTTGATGGTAAGAAGACGCCGGCGGAGGGGAGCGTGCAGTGCGGTCCTCCCGCGGGCAGggggcagtgcggcaaggcgccctcggcgcaggc
>gene=chr10_6130721-6130936; species=bosTau
----------------------------CAGCCCTGGACCAG---TTGTCCTCTCCGCCCGAGGTCAATGCCAGGC-TCCC--GGGGTGTGTAGCGTCACAACCTTGTGCCATCGCGACCCCTCTTGGCGGCAGGAAGTTTC-----------TGGGCTCTGCGGGGTCCTCCGGCCGGCAGGGGGCGCAGCG----GGCGCCCTCAACGCAGGC
>gene=chr10_6130721-6130936; species=calJac
CTTCCCCCACCTCCCCCATCAGAAAGCGCGGCCTCGGACCACTTCTCCTTCTTACCATCTGGGGGCGCTGCCGCGCTCCTCAAACTTTGTGGAATTTCGAAAACGTGCACCCAGGCGACACCTCTTGGTGGTAAGAGGACGCCTGCTGAGGGGAGCGTGCAGTGCGGTCCTCCCGCGGGCAGGGGGCAGTGCGGCAAGGAGCCCTCGGCGCAGGC
>gene=chr10_6130721-6130936; species=canFam
--------------------------------CCCAGGCCGTTTGTCCTCCTCGCCGCGTGAGGGCACTGCCAGACTCGCCCAATAGTCTGAAAGCTCAGGAGCC--GGCCACTCAGACCCCTGTCGTGAGGGAgaggacgcaggcgaag----------------GTCCTcccgccggcagggggcgcggcgcccaggcggct-----------
>gene=chr10_6130721-6130936; species=equCab
-----------------------------------------------------------------------------------------------------------------------------------------------------------------------------------------------------------------------
>gene=chr10_6130721-6130936; species=gorGor
CTTCCCCCACCTCCCCTATCAGAAAGCCCGGCCTCGGACCACTTCTCCTCCTCACCATCTGGGGGCGCTGCCGC-CTCCCCAAACCTTGTGGAATTTCGAAAATGTGCGCCAGGGCGACACCTCTTGATGGTAAGAAGACGCCGGCGGAGGGGAGCGTGCAGTGCGGTCCTCCCGCGGGCAGggggcagtgcggcaaggcgccctcggcgcaggc
>gene=chr10_6130721-6130936; species=panTro
CTTCCCCCACCTCCCCTATCAGAAAGCCCGGCCTCGGACCACTTCTCCTCCTCACCATCTGGGGGCGCTGCCGCGCTCCCCAAGCCTTGTGGAATTTCGAAAATGTGCGCCAGGGCGACACCTCTTGATGGTAAGAAGACGCCGGCGGAGGGGAGCGTGCAGTGCGGTCCTCCCGCGGGCAGggggcagtgcggcaaggcgccctcggcgcaggc
>gene=chr10_6130721-6130936; species=papHam
CTTCCCCCACCTCCCC-ATCAGAAAGCCGGGCCTCGGACCACTTCTCCTCCTCACCATCTAGGGGCGCTGCCGCGCTCCCCAAATCTTGTGGAATTTCGAAAATGTGCGCCAGGGCGACACCTCTTGACGGTAAGACGACGCCGGCGGAGGGGAGCGTGCAGTGCGGTCCTCCCGCGGGCAGggggcagtgcggcaaggcgccctcggcgcaggc
>gene=chr10_6130721-6130936; species=ponAbe
CTTCCCCCACCTCCCCTATCAGAAAGCCCGGCTTCGGACCACTT---CTCCTCACCATCTGGGGGCGTTGCCGCGCTCCCCAAACCTTGTGGAATTTCGAAAATGTGCGCCAGGGCGACACCTCTTGATGGTAAGAAGACGCCGGCGGAGGGGAGCGTGCAGTGCGGTCCTCCCGCGGGCAGGGGGCAGTGCGGCAAGTCGCCCTcggcgcaggc
>gene=chr10_6130721-6130936; species=rheMac
CTTCCCCCACCTCCCC-ATCAGAAAGCCGGGCCTCGGACCACTTCTCCTCCTCACCATCTAGGGGCGCTGCCGCGCTCCCCAAACCTTGTGGAATTTCGAAAATGTGCGCCAGGGCGACACCTCTTGACGGTAAGACGACGCCGGCGGAGGGGAGCGTGCAGTGCGGTCCTCCCGCGGGCAGggggcagtgcggcaaggcgccctcggcgcaggc
>gene=chr10_6244725-6244902; species=hg19
GCCGTCGCCGGCCCGCAGGGGGAGCTCGCAGGCTGCTTCCCGGCTCGCCCACCCTCCTCCCCACGTGGAAGGGGGCTGGGACCCAAGGAATGCGGCCCGCCCCGAGGCTGACGTACGCGTCTGCGGCCAGCCCGGACTCTTTAAAAGCCGGCGGTGCGCGGGGCATCCCAGCCAAGC
>gene=chr10_6244725-6244902; species=bosTau
GGCGTCGCCGGTCTGCAGGGGGCGCCAGCA-----------GGCTGGGCCACT-CTCCTTCCACGTGAAAGGGGGCTGGAACCCGAGGAATGCGCCCCGCCCCAGGGCTGACGTGTGTGTGGCTG------------TCTTAAAAGCCGGGCGGCGCGCTGGGCAT-CCAGCAGAGC
>gene=chr10_6244725-6244902; species=calJac
GCCGTCGCCGGCCCGCAGGGGGAGCCCGCCGGCCGCCTCCGGGTTCGCGGATTCTCCTCCCCACGTGGAAGGGGGCTGGGACCCAAGGAATGCGGCCCGCCCCGAGGCTGACGTGCGCGTCTGCGGCCCGCCCGTACTCTTTAAAAGCCGGCGGTGCGCGGGGTATCCCAGCAGTGC
>gene=chr10_6244725-6244902; species=canFam
------GCCCACCTGCAgggggcgcccgcaggccgccggcgggccTGCCCACC-----CCCCACGTGAAAGAGGGCTGGAACCCGAAGAATGCGCCCCGCCCCGAGGCTGACGTGTGC---------CGGCCCCGACTCTTAAAAGCCCGGCGCAGCGCGCGGAGTCCTAGCAGAGC
>gene=chr10_6244725-6244902; species=equCab
GCTGTCGCCGGCCTGCAGGGGGCGCCCCCAGGCCATCTCCTGGCTTGCCCACCCCTCTCCCCACGTGCAAGGGGGCTGAAACCCGAGGAATGCGCCCCGCCCCGAGGCTGACGTGTGCGTCGCTG--TCGCCGCGACTCTTAAAAGCACGGCGGAGCGCGGGGCATCCTAGCAGAGC
>gene=chr10_6244725-6244902; species=gorGor
GCCGTCGCCGGCCCGCAGGGGGAGCTCGCAGGCTGCCTCCCGGCTCGCCCACCCTCCTCCCCACGTGGAAGGGGGCTGGGACCCAAGGAATGCGGCCCGCCCCGAGGCTGACGTACACGTCTGCGGCCAGCCCGGACTCTTTAAAAGCCGGCGGTGCGCGGGGCATCCCAGCCAAGC
>gene=chr10_6244725-6244902; species=panTro
GCCGTCGCCGGCCCGCAGGGGGAGCTCGCAGGCTACCTCCTGGCTCGCCCACCCTCCTCCCCACGTGGAAGGGGGCTGGGACCCAAGGAATGCGGCCCGCCCCGAGGCTGACGTACGCGTCTGCGGCCAGCCCGGACTCTTTAAAAGCCGGCGTTGCGCGGGGCATCCCAGCCAAGC
>gene=chr10_6244725-6244902; species=papHam
GCCGTCGCCGGCCCGCAGGGGGAGCCCGCAGGCCGCCTCCCGGCTCGCCCACCCTCCTCCCCACGTGGAAGGGGGCTGGGACCCAAGGAATGCGGCCCGCCCCGAGGCTGACGTGCGCGTCTGCGGCCAGCCCGGATTCTTTAAAAGCCGGCGGTGCGTGGGGCATCCCAGCCGAGC
>gene=chr10_6244725-6244902; species=ponAbe
GCCGCCGCCGGCCCGCAGGGGGAGCTCGCAGGCTGCCTCCCGGCTCGCCCACCCTCCTCCCCAAGTGGAAGGGGGCTGGGACCCAAGGAATGCGGCCCGCCCCTAGGCTGACGTGCGCGTCTGCGGCCAGCCCGGACTCTTTAAAAGCCGGCGGTGCGCGGGGCATCCCAGCCAAGC
>gene=chr10_6244725-6244902; species=rheMac
GCCGTCGCCGGCCCGCAGGGGGAGCCCGCAGGCCGCCTCCCGGCTCGCCCACCCTCCTCCCCACGTGGAAGGGGGCTGGGACCCAAGGAATGCGGCCCGCCCCGAGGCTGACGTGCGCGTCTGCGGCCAGCCCGGATTCTTTAAAAGCCGGCGGTGCGTGGGGCATCCCAGCCGAGC
>gene=chr10_6321455-6321705; species=hg19
CAAGGATCTTGGTTCTTTGGTTGATGTATGAGCACTTAGAAGAGAGAAAGGCTCTTTTCCTGCTTCCTGCTGTGTTTGCTGTCTGTGTGCCTGGGGTCACGTTTGGGGGAATGTCTCTCCGTCTCTCCGGTGACCTCCTGGAATGTCAGCAGAGCCCTGAGTCACTCAGAACCTCCCGCCAGACAGCATGAGGCGGCAATCAGAAACTAACCATTAACTAGCTCCGGGGACACCAGGAGGTGAACAAAAT
>gene=chr10_6321455-6321705; species=bosTau
CAAGTGTCTTGGGTTATTGGTTGCTAAGTGCACACCCAGAGGGGCAAGGCCCTCCCACCCCTCACCTGCTGGTGCTCACAGCCCGTGTGCCGGGGGTCACTCTAGAGGGAG--------TGTCCCTCCTGTGACCACCTGGAATGTCAGCAGAGCCCTGAGTCATACGGAGCCTCCCGCCAGACAGCATGAGGCAGCGCTGTGAGACTGACCATTAACCAGCTAAGGGGGCAG--GAGTGGGGGTACCAT
>gene=chr10_6321455-6321705; species=calJac
CAAGGGTCTTGGTTCTTTAGCTGATGTCCGAGCACTCAGAAGGGAGAGAGGCCCTTTTCCTGCTTCCTGCTGTGTCCGCTGCCTGTGTGCCTGGGGTCACGTCTGGGGGAGCGTCT---CATCTCTCCGGTGACCTCCTGGAATGTCAGCAGAACCCTGAGTCATTCAGAACCTCCCGCCGGACAGCATGAGGCAGCAATCAGAAACTAACCATTAACTAGCTCCGGGGGCAGCAGGGGGTGAACAAAAT
>gene=chr10_6321455-6321705; species=canFam
CAAGTGTCTTGGTTCTTTCAATGCTATCTGAACACTTAGAGAAGAGAGAGTATCTCC--TCTTGTCCACTTGTGCTCGCAGCCTGTGTGCCTGGGGTCACTTCAGGAGGAG--------TGT--CTCCAGTGACCTCCTGGAATGTCAATAAAACCCTGAGTCATACAGAACCTCCCGCCAGACAACATGAGGCAGCAATTAGAAACTAACCATTAACTAGCTGCAGGGGCAGGAGGAGGTGAGTAAAAT
>gene=chr10_6321455-6321705; species=equCab
AAAGTGTCTTGGTTCCTTGGTTGCTGTCTGAACGCTTAGCGGGGAGAGGAACTTT----TCCTGTCTTGCTATGCTCAAGGCTTGTGTGCCTGGGGTCACTTTCGGGGGAG--------TGT--CTCTGGTGACCTCCTGGAATGTCAGTGAAGTCCTGAGTCATAGGCACCCTCCCACCACACTCCTTGAGGCAGCCATTAGAAACTAACCATTAACTAGCTACCAGGGCAGGCGGAGGCGAGTCAAGT
>gene=chr10_6321455-6321705; species=gorGor
CAAGGATCTTGGTTCTTTGGTTGATGTACGAGCACTTAGAAGGGAGAAAGGCTCTTTTCCTGCTTCCTGCTATGTTTGCTGTCTGTGTGCCTGGGGTCACGTTTGGGGGAACGTCTCTCCGTCTCTCCGGTGACCTCCTGGAATGTCAGCAGAGCCCTGAGTCACTCAGAACCTCCCGCCAGACAGCATGAGGC-GCAATCAGAAACTAACCATTAACTAGCTCCGGGGACACCAGGAGGTGAACAAAAT
>gene=chr10_6321455-6321705; species=panTro
CAAGGATCTTGGTTCTTTGGTTGATGTATGAGCACTTAGAAGGGAGAAAGGCTCTTTTCCTGCTTCCTGCTATGTTTGCTGTCTGTGTGCCTGGGGTCACGTTTGGGGGAACGTCTCTCCATCTCTCCGGTGACCTCCTGGAATGTCAGCAGAGCCCTGAGTCACTCAGAACCTCCCGCCAGACAGCATGAGGCGGCAATCAGAAACTAACCATTAACTAGCTCCGGGGACACCAGGAGGTGAACAAAAT
>gene=chr10_6321455-6321705; species=papHam
CAAGGATCTTGGTTCTTTGGTGGATGGATGAGCACTTAGAAGGGAGAAAGGCGCTTTTCCTGCTTCCTGCTGTGTCTGCTGCCTGTGTGCCAGGGGTCACGTTTGGGGGAA--------TGTCTCTCTGGTAACCTCCTGGAAT----------------GTCATTCAGAACCTCCCGCCAGACAGCATGAGGCGGCAATCAGAAACTAACCATTAACTAGCTCCGGGGGCACCAGGAGGTGAACAAAAT
>gene=chr10_6321455-6321705; species=ponAbe
CAAGGATCTTGGTTCTTTGGTTGATGTATGAGCACTTAGAAGGGAGAAAGGCTCTTTTCCTGCTTCCTGCTATGCCTGCTGTCTGTGTGCCTGGGGTCACGTTTGGGGGGA-------ACGTCTCTCCAGTGACCTCCTGGAATGTCAGCAGAGCCCTGAGTCATTCAGAACCTCCCGCCAGACAGCACGAGGCGGCAATCAGAAACTAACCATTAACTAGCCTCGGGGGCACCAGGAGGTGAACAAAAT
>gene=chr10_6321455-6321705; species=rheMac
CAAGGATCTTGGTTCTTTGGTGGATGGATGAGCACTTCGAAGGGAGAAAGGTGCTTTTCCTGCTTCCTGCTGTGTCTGCTGCCTGTGTGCCAGGGGTCACGTTTGGGGGAA--------TGTCTCTCCGGTAACCTCCTGGAGT----------------GTCATTCAGAACCTCCCGCCAGACAGCGTGAGGCGGCAATCAGAAACTAACTATTAACTAGCTCCGGGGGCACCAGGAGGTGAACACAAT
>gene=chr10_8117977-8118066; species=hg19
ATGCCCTTTCACCTTAAGAACAGGGAGTTCAAATTCTTGACATTCTTAGGGCTGGACAAGGGGCGGGGGACACGTGGAAAAATCCCAAA
>gene=chr10_8117977-8118066; species=bosTau
ATGCCCTTTCACCTTAAGAACAGGGAGTTCAAATTCTTGACATTCTTGGGGTGGGAGAAGGGAGAGTGCACACATAGAAAATTCCCAAA
>gene=chr10_8117977-8118066; species=calJac
ATGCCCTTTCACCTTAAGAACAGGGAGTTCAAATTCTTGACATTCTTAGGGCTGGACAAGGGGCGGGGGACACGTGG-AAAATCCCATA
>gene=chr10_8117977-8118066; species=canFam
GTGCTCTTTCACCTTAAGAACAGGGAGTTCAAATTCTTGACATTCTTGGGGGGGGGGGGTTG------CACACGTACAAAAATCCTAAA
>gene=chr10_8117977-8118066; species=equCab
ATGCCCTTTCACCTTAAGAACAGGGAGTTCAAATTCTTGACATTCTTGGGGTGGGAGGGTTGGGGTGGCACACGTAGAAAAATCCCAAA
>gene=chr10_8117977-8118066; species=gorGor
ATGCCCTTTCACCTTAAGAACAGGGAGTTCAAATTCTTGACATTCTTAGGGCTGGACAAGGGGCGGGGGACACGTGGAAAAATCCCAAA
>gene=chr10_8117977-8118066; species=panTro
ATGCCCTTTCACCTTAAGAACAGGGAGTTCAAATTCTTGACATTCTTAGGGCTGGACAAGGGGCGGGGGACACGTGGAAAAATCCCAAA
>gene=chr10_8117977-8118066; species=papHam
ATGCCCTTTCACCTTAAGAACAGGGAGTTCAAATTCTTGACATTCTTAGGGCTGGACAAGGGGCGGGGGACACGTGGAAAAATCCCAAA
>gene=chr10_8117977-8118066; species=ponAbe
ATGCCCTTTCACCTTAAGAACAGGGAGTTCAAATTCTTGACATTCTTAGGGCTGGACAAGGGGCGGGGGACACGTGGAAAAATCCCAAA
>gene=chr10_8117977-8118066; species=rheMac
ATGCCCTTTCACCTTAAGAACAGGGAGTTCAAATTCTTGACATTCTTAGGGCTGGACAAGGGGCGGGGGACACGTGGAAAAATCCCAAA
>gene=chr10_9253357-9253438; species=hg19
TAGGAATTATTGTCATATACTCAGTGCTGACAACTATAGGTTGGAATTTTGCAGTGCAGTTGCCTTAAATTTTAACCGTGG
>gene=chr10_9253357-9253438; species=bosTau
CGTGAATTATTTTCATGTGTTCAGGGCT---AAATTTTAGTGGGGATTTTGCAGTG-----GATTTAAATTTT-GACGTTG
>gene=chr10_9253357-9253438; species=calJac
TGCGAATTACTGTCATGTACTCAGTGCTAACAACTATAGGTTGGAATTTTGCAGTGCAGTTGCCTTGAATTTTAAGCGTGG
>gene=chr10_9253357-9253438; species=canFam
TAGGGATCATTTTTGTGTCTTCGGGGCT---AACCGTTGGTCAGAATCTTGCAGTGCTATTGACTTAAATTTTAGATGTGA
>gene=chr10_9253357-9253438; species=equCab
CAGGAATTATCTTCATGTATTCTGTGCT---AACT-TTGGGTGGAATTTTACAGTGCAGTTGACTTAAATTTTAGATGTTG
>gene=chr10_9253357-9253438; species=gorGor
---------------------------------------------------------------------------------
>gene=chr10_9253357-9253438; species=panTro
TAGGAATTATTGTCATATACTCAGTGCTGACAACTATAGGTTGGAATTTTGCAGTGCAGTTGCCTTAAATTTTAACTGTGG
>gene=chr10_9253357-9253438; species=papHam
TAGGAATTATTGTCACGTACTCAGTGCTGACAACTATAGGTTGGAATTTTGCAGTGCAGTTACCTTAACTTTAAAACGTGA
>gene=chr10_9253357-9253438; species=ponAbe
TAGGAATTATTGTAATATACTCAGTGCTGACAACTATAGGTTGGAATTTTGCAGTGCAGTTGCCTTAAATTTTAACCGTGG
>gene=chr10_9253357-9253438; species=rheMac
TAGGAATTATTGTCATGTACTCAGTGCTGACAACTATAGGTTGGAATTTTGCAGTGCAGTTACCTTAACTTTAAAACGTGA
>gene=chr10_9384894-9385144; species=hg19
TAAAGTACATACGTGAATTATGATATAGAAAGCAAACCTTTTGCCCAACATTAGCTTTTTTTCCCACCTAAAGATAAAAGCCTACAGAATTAAAGGCTATCACATAGCAACCAGCAGAGAGCAGTAGAGAACTTCTCGAGTGCCTGCTGCTAAGCTCTTTGTTTCTGCTGTTTTAACTTTGTGTATAGAACAATCATTGAGCTGTCAGGCTAAATTAGCACAGAAATTCATGGAATCTGTTCAATCCAAA
>gene=chr10_9384894-9385144; species=bosTau
TAAAACACGTACAGGAATTATGAG-TAGAAAGCAAACATCTTCCCCAGCGTTTGCT----TCTTTCCCCATGGATAAAAGCATGCAGAATGCATGCATATCCCATAATAGCCAGCAGAGGGAAGCAGAGAACTTCTCCTGGGGTTGCTACCCAGCTCTTTGTTTCCGCTGTTTTAACTTTGTGTACAGAACAATCATGGAGCTGTCAACCCAAATTAGCACAGAAATGCATGGAATCTGTTCAGTCCAA-
>gene=chr10_9384894-9385144; species=calJac
TAAAGTACATATGTGAATGATGGTATAGAAAGCAAGCCTTTTGTCCAATAGTAGTATTTTTTTCCTCC--AAGAATAAAGCCTACAGGATTCAGGTCTATCTCATGGCACCCAGCAGAGGGCAGTAGAGAACTTCTCCAGTGCCTGCTGCTCAATTC-TTGTTTCTGC----TTAACTTCGTGCATAGAACAATCACTGAGCTGTCAGGCAAAATTAGCAAAGAAATTCATGGAATCTGTTCAATCCAAA
>gene=chr10_9384894-9385144; species=canFam
TAAAACACATAC--GAATTATGATATAGAAAGCAAACATTTCTCCCAATATTAGCTCCTCTTCCCACCCACAGATAAAAGCCTACAAAATGCATGGATATCTCACAGCATCCAGCAGAGGGAAGTAGAGAACTTCTCCAAGGTCTGCTGCTCAGCTC--TGTTTCTGCTGTTTTAACTTTGAGTATAGAACAATCATTGAGCTGTCAACCCAAATTAG--------TGTGTGGAATCTGTTCAATCCAAG
>gene=chr10_9384894-9385144; species=equCab
TAAAACACACATATAAATTATGAT-TCGAAAGCAAACATTTCTCCCAACATTAGCT----TCTTTCCCCATGGGTAAAATCTTACAGAAGGCATAGATATCCCATAGCATCCAGCAGAGGGAAGCAGAGAACTTCTTCAAGGGCTGCTGCCCAGCTCTTTGTTTCTGCTATTTTAACTTGGTGTATAGAACAATCATTGAGCTGTCAACCCAAATTAGCACAGAAATGCATGGAATCTGTTCAATCCAAG
>gene=chr10_9384894-9385144; species=gorGor
TAAAGTACATACGTGAATTATGATATAGAAAGCAAACCTTTTGCCCAACATTAGCTTTTTTTCCCACCTAAAGATAAAAGCCTACAGAATTAAAGGCTATCACATAGCAACCAGCAGAGGGCAGTAGAGAACTTCTCCAGTGCCTGCTGCTAAGCTCTTTGTTTCTGCTGTTTTAACTTTGTGTATAGAACAATCATTGAGCTGTCAGGCTAAATTAGCACA-AAATTCATGGAATCTGTTCAATCCAAA
>gene=chr10_9384894-9385144; species=panTro
TAAAGTACATACGTGAATTATGATATAGAAAGCAAACCTTTTGCCCAACATTAGCTTTTTTTCCCACCTAAAGATAAAAGCCTACAGAATTAAAGGCTATCACATAGCAACCAGCAGAGAGCAGTAGAGAACTTCTCGAGTGCCTGCTGCTAAGCTCTTTGTTTCTGCTGTTTTAACTTTGTGTATAGAACAATCATTGAGCTGTCAGGCTAAATTAGCACAGAAATTCATGGAATCTGTTCAGTCCCAA
>gene=chr10_9384894-9385144; species=papHam
TAAAGTACATACGTGAATTATGATCCAGAAAGCAAACCTTTTGCCCAACATGAGCTTTCTTTTTCCCCCAAGGGTAAAAGCCTACAGAATTCAGGGCTATCTCATGGCACCCAGCAGAGGGCAGTAGAGAACTTCTCCAGTGCCTGCTGCTCGGCTCTTTGTTTCTGCCGTTTTAACTTTGTGTATAGAACAATCATTGAGCTGTCAGGCTAAATTAGCACAGAAATTCATGGAATCTGTTCAATCCAAA
>gene=chr10_9384894-9385144; species=ponAbe
TAAAGTACATACGTGAATTATGATATAGAAA-CAAATCTTTTGCCCAACATTAGCTTTTTTTCCCACCTAAGGATAAAAGCCTACAGAATTAAAGGCTATCACATAGCAACCAGCAGAGGGCAGTAGAGAACTTCTCCAGTGCCTGCTGCGAAGCTCTTTGTTTCTGCCGTTTTAACTTTGTGTATAGAACAATCATTGAGCTGTCAGGCTAAATTAGCACAGAAATTCATGGAATCTGTTCAATCCAAA
>gene=chr10_9384894-9385144; species=rheMac
TAAAGTACATACGTGAATTATGATCCAGAAAGCAAACCTTTTGCCCAACATGAGCTTTCTTTTTCCCCCAAGGGTAAAAGCCTACAGAATTCAGGGCTATCTCTTGGCACCCAGCAGAGGGCAGTAGAGAACTTCTCCAGTGCCTGCTGCTCGGCTCTTTGTTTCTGCCGTTTTAACTTTGTGTATAGAACAATCATTGAGCTGTCAGGCTAAATTAGCACAGAAATTCATGGAATCTGTTCAATCCAAA
>gene=chr10_10403527-10403777; species=hg19
GGGATCAGAATAACACATGCTGGCCTTTTTTTCTACCTGTTTCAACTTGGCTCTTTTAAAGTGTTATAAGTTGGAGGTATGTGAAACTAAACACAAATGGAGTCTTTGAATGAGAAAGCCAGCTGCCAGGGGACAGCCTCAGGAATGTGTGAATGTACTGAGGCTTTGTGAATATGCATGCTTCTCCCTGCAAGTCCGGAGGGCTTCCAGATACAGTACTTTGCCCACATTCGTCTCAAGATAATTGTAT
>gene=chr10_10403527-10403777; species=bosTau
GAGATCAGAGTAACACACCCTA--TGTTTGGTCCAGTTGCTGCACATGGACCCTTTCAAAATTCTGTAAGTTGCAAGTATGTGAAACAGAAAACAGAGGGATTTTTTGGATGAGAAAGTAAGACACA-------AGCCTCCCAAGAGCATGAG----T---------GTGTACATGTGCGGTCACCTGGGTACTTCAGGACAGCTCCCAGCTGTGGTGCTTTGACCCTGTGCCTTGTGAGATAGTTTTAT
>gene=chr10_10403527-10403777; species=calJac
GAGATCAGACTATCACGTACTGGGCTTCTTT-CTACCTGTTTCACCTTGGCTCTTTCAAAGTATTATAAGTTGGAGGTCCGTGAAACAGAACACAAATAGAGCCTTTGAATGAGAAAGCCAGCTGCAAGGAGACAGCCTCAGGA----GTGAGTGTAC-GAGGTCGTGTGAATATGTAGGCTCCTCCCTGCAAGTCAGGAGGGCTTCCAGATACCATACCTTGCTCACATTCGTTGTGAGATAATTGCAT
>gene=chr10_10403527-10403777; species=canFam
AAGATCAGAGTAACCCACACAG--TGTTTGTTCCCAGTGTTCCACCCTGGCCCTTTCAAAGTTT-------------------AAGCAGAACACCAAGG-------------------------------------------GAGTGTGTGTATAGAT---------GT--------GTGGTCATCCGTGCAAATCAGGAGTGCTTCCAGATATGGTGCTTCGGC----CTCTTTGTGAGATAATTGTGT
>gene=chr10_10403527-10403777; species=equCab
AAGATCAGAGGAACACACACTG--TGTTTGTTCCAACTGTCCCACCCTGGCCCTTTCACAGTTTTGGAATTTGGAAATACGTGAAATGGAACACAGAGGGAGTCTTGGGATGAGAAAGTAAGCCACAAAGTGACAGCCTCATGAGTGTGTGTGTGAGT---------GCCT--ATGTGCGATCATCTGTGTAAATCAGGAGGACTTCCAGCTGCTGGGTTTTGGCAACGCTCTTTGTGAGATAATTGTGA
>gene=chr10_10403527-10403777; species=gorGor
GGGATCAGAATAACACATGCTGGCCTTTTTTTCTACCTGTTTCACCTTGGCTCTTTTAAAGTGTTATAAGTTGGAGGTATGTGAAACTAAACACAAATGGAGTCTTTGAATGAGAAAGCCAGCTGCCAGGGGACAGCCTCAGGAATGTGTGAATGTACTGAGGCTTTGTGAATATGCATGCTTCTCCCTGCAAGTCCGGAGGGCTTCCAGATACAGTACTTTGCCCACATTCGTCTCAAGATAATTGCAT
>gene=chr10_10403527-10403777; species=panTro
GGGATCAGAATAACACATGCTGGCCTTTTTTTCTACCTGTTTCACCTTGGCTCTTTTAAAGTGTTATAAGTTGGAGGTATGTGAAACTAAACACAAATGGAGTCTTTGAATGAGAAAGCCAGCTGCCAGGGGACAGCCTCAGGAATGTGTGAATGTACTGAGGCTTTGTGAATATGCATGCTTCTCCCTGCAAGTCCGGAGGGCTTCCAGATACAGTACTTTGCCCACATTCGTCTCAAGATAATTGTAT
>gene=chr10_10403527-10403777; species=papHam
GAGATCAGACTAACACATGCTGGGGTTTTTTTCCCCCCGTTTTACCTTGGCTCTTTCAAAGTATTATAAGTTGGAGGTATGTGCAACTAAACACAAATGGAGTGTCTGAATGAGAAAGCTGGCTGCCAGCGGACAGCCTCAGGAGTGTGTGAGTGTAC-GAGGCTTTGTGAATATACGTGCTTCTCCCTGCAAGTCGGGAGGGCTTCCAGACACTGTACTTTGCCCATGCTCGTTGTAAGATAATTGCAT
>gene=chr10_10403527-10403777; species=ponAbe
GGGATCAGAATAATACATGCTGGCCTTTTATTCTACCTGTTTCCCCTTGGCTGTTTCAAAGTGTTGTAAGTTGGAGGTATGTGAAACTAAACACAAATGGAGTCTTTGAATGAGAAAGCCGGCTGCCAGGGGACAGCCTCAGGAATGTGTGAATGTACTGAGGCTTTGTGAATATGCATGCTTCTCCCTGCAAGTCGGGAGGGCTTCCAGATACTGTACTTTGCCCACATTCGTCTCAAGATAATTGTAT
>gene=chr10_10403527-10403777; species=rheMac
GAGATCAGACTAACACATGCTGGTTTTTTTTCCCCCCTGTTTTACCTTGGCTCTTTCAAAGTATTATAAGTTGGAGGTATGTGCAACTAAACACAAAAGGAGTCTCTGAATGAGAAAGCCGGCTGCCAGCGGACAGCCTCAGGAGTGTGTGAGTGTAC-GAGGCTTTGTGAATATACGTGCTTCTCCCTGCAAGTCGGGAGGGCTTCCAGACACTGTACTTTGCCCATGCTCGTTGTAAGATAATTGCAT
>gene=chr10_11234663-11234913; species=hg19
TTCTTTTCACCGAGTTCACATGGGACTCAAATGGGATGCCAtggttttaacccctggcgtgcgttagaatcacctagaggaattgaaacagagaaataccagtgtcccaaccccaccctcaggaatttggatttaattcccctgctgggtcccaggtggcacctgaaggtattgaggtgattctaacgtgcagccaaggttgagaaGGACCAAGCTGGACGTTGCGAGAGTGCTCTGGTAAATTTCGTTT
>gene=chr10_11234663-11234913; species=bosTau
CCCCTTTCACAAAGTCGACAGGAGGTTCAAAGAAGACGCAGTGATTgCATCCACACGtgcctgttagaatcacctggagagactaagaagccgaagcaccagtgcctaccctccaccctcagggatgcggacttcattcctctccaggggcccgggcagcaactaaagatgctca-gggattggcatgtgcc-ccaaagttcag-aggaccaGGTTAGATGGGACAAGGGTACTTTGAAAAA-------T
>gene=chr10_11234663-11234913; species=calJac
CTCTTTTCACCGAGTTCACATGAGACACAAATGGGGTGcagtgtttttaaccccttctgtgcattagaatcccctagaagaattgaaacagagaaataccagtgtcctgaccccaccctcaggaattcggatttaattccactgctaggcctcaggtagcccctg-aggtgttgaggtgattctgatgtgcagccagggttgggaaGGATGGAGGTGGACGTCACAAGAGCACTCTGGTAAATTTCATCT
>gene=chr10_11234663-11234913; species=canFam
TGCTTTCCACGAGGATGGGGAGAGATGCCAGTGAGAGGCAGGGGGTGCAAAAATGTCAG--TGttagaatcacctagagaactaaaacaacagaagtatcagcgcctggaccccaccctcaggaattctgatttaactcctctgcaaaggcccaagcagcatctaaaaaagttca-gtgattcaggtgtgcagtcagactcaagaaAGACCTGGATGGAC-AGAGAGGGACACATGGAGGAAGGGCGCTG
>gene=chr10_11234663-11234913; species=equCab
-----ttcacagagttgatatgagattcaaatgagacacagcggttgcagccctgtctgtgtgttagaatcacctagagaaattaaaaaacaaacgtaccgcagcctggactccaccctcaggacttctcatctaattcctctgctggggccc----------------ttttaaggtgatttgaacgtggagccagagttcagaaGAACCAAGAATGCC---------------TGAGAAAGTACACTT
>gene=chr10_11234663-11234913; species=gorGor
TTCTTTTCACCGAGTTCACATGGGACTCAAATGGGATGCCAtggttttaacccctggcgtgcattagaatcacctagaggaattgaaac-gagaaataccagtgtcccaaccccaccctcaggaatttggatttaattcccctgctgggtcccaggtggcacctgaaggtattgaggtgattctaatgtgcagccgaggttgagaaGGACCAAGCTGGACGTTGCGAGAGCGCTCTGGTAAATTTCGTTT
>gene=chr10_11234663-11234913; species=panTro
TTCTTTTCACCGAGTTCACATGGGACTCAAATGGGATGCCAtggttttaacccctggcgtgcgttagaatcacctagaggaatcgaaacagagaaataccagtgtcccaaccccaccctcaggaatttggatttaattcccctgctgggtcccaggtggcacctgaaggtattgaggtgattctaatgtgcagccgaggttgagaaGGACCAAGCTGGACGTTGCGAGAGCGCTCTGGTAAATTTCGTTT
>gene=chr10_11234663-11234913; species=papHam
CTCTTTTCACTGAGTTCACGTGGGACTCAAATGGAATGCTgtggttttaaccccttgcgtgcattagaatcacctagaggaactgaaacacagaaataccagtatcccaaccccaccctcaggaatttggatttaattcccctgctggggcccaggtggcacctgaaggtattgaggtgattctaacgtgcagtgggggttgagaaGGACCGAGCTGGACATCGCGAGAGTGCTCTGGTAAATTTCGTTT
>gene=chr10_11234663-11234913; species=ponAbe
CCCTTTTCACCTAGTTCACATGGGACTTAAATGGGATGCTgtggttttaacccctggcgtgcattagaaccacctagaggaattgaaacagagaaataccagtgtcccaaccccaccctcaggaatttggatttaattcctctgctgggtcccaggtggcacctgaaggtattgaggtgattctaatgtgcagtgggggttgagaaGGACCAAGCTGGACATGGTGAGAGCGCTCTGGTAAATTTCGTTT
>gene=chr10_11234663-11234913; species=rheMac
CTCTTTTCACTGAGTTCACATGGGACTCAAATGGAATGCTgtggttttaaccccttgcgtgcattagaatcacctagaggaactgaaacacagaaataccagtgtcccaaccccaccctcaggaatttggatttaattcccctgctggggcccaggtggcacctgaaggtattgaggtgattctaacatgcagcgggggttgagaaGGACCGAGCTGGACATCGCGAGAGTGCTCTGGTAAATTTCGTTT
>gene=chr10_12123546-12123796; species=hg19
CACCGGACAAGCCCTGCTGGAGAATGTGCCTGAAATCCAAGCCCTGGTGCAGACACTGCAGGGACCCTTCCACACGGCAGGTATGGCTTCTGCACAGCAGGCGGGAGCTCGGAGCTGCACACCAGGCCAGGCTCCTGCCTCTGTTCTTGAAGAAGCAGCATCCCCACTGGAGCTGAGGCTCCCGCAGGTGTGAGGAGACCCGAGGGGCATGTTGAAGTACGGTCCGGGAGGAGCATTCTTGGGATTCTAG
>gene=chr10_12123546-12123796; species=bosTau
CACTGGTCAAGCCCTGCAGGAAAATGTGCCTGAAATCCAAGCCCTGGTGCAGACTCTGCAGGGACCCTTTAATACCACAGGTAAAAGCCATCAGCTGTCG------------AACTGCCAGTGAGGCGGGACTCCTTTCTCCGTTCTTGAAGAACTCACATGCCTGCTGGAGCTGAGGCTTCC-AGGGTGTGAGGAGACAGCAGGGGCACATTCGGACACTGTCTGGGA-GAGTAGTGTTGAGGTTCTAG
>gene=chr10_12123546-12123796; species=calJac
CAGTGGACAAGCCCTGCTGGAGAACGTGCATGAAATCCAAGCTCTGGTGCAGACGCTGCAGGGACCTTTCCACACGGCAGGTATGGCTGCTGCGCTGCAGGCGGGAGCTCGGAGCTGCACACCAGGCAGGGGCCCTGCCTCTGTTCTTGAAGAAGCGGCATCGCTGCCAGAACTGAGCCTCCCACAGACGTGAGGAGACCGGAGGGGCACGTCGAAGTACGGTCAGGGAGGAGGGTTCTTGGGATACTAG
>gene=chr10_12123546-12123796; species=canFam
CAGTGGACAAGCCTTGCAGGAGGATGTGCCTGAAATCCAAGCTCTTCTGTCGACCGTGCAAGGACCCTTTAATACCTCAGGTAAAGCTGGT---------------------AGCTGCCAACGAGGTAGAGCTCCTTTCTCTGTTCTTGAAGAATCCACATGTCCCCC-----------------GGATATGAGCTGACAGTGGGGGCACTTTCAAGCATTGTCTAAGAGGACCTGTCTTGAGGTTCTAG
>gene=chr10_12123546-12123796; species=equCab
CACTGGACAAGCCCTGCAGGAGAATGTGCCTGAAATCCAAGCCGTTGTGCAGACGCTGCAGGGACCTTTTAACACCACAGGTAAAGCCCCTTAGCAACAG-----------GAACTGCCAACGAGGT-GGGCTCCTCTCTCTGTTCTTGAAGAACTCACA-GCCCACTGGAGCTCAGGCTTCCATTGGTGTGAGGAGATAACGGGGGTACATTCAAGCGCTGGTAGGGAGAAGCAGTCTTGAGGTTCTAG
>gene=chr10_12123546-12123796; species=gorGor
CACCGGACAAGCCCTGCTGGAGAATGTGCCTGAAATCCAAGCCCTGGTGCAGACACTGCAGGGACCCTTCCACACGGCAGGTATGGCTTCTGCACAGCAGGTGGGAGCTCGGAGCTGCACACCAGGCCAGGCTCCTGCCTCTGTTCTTGAAGAAGAGGCATCCCCACTGCAGCTGAGGCTCCCACAGGTGTGAGGAGACCCGAGGGGCACGTTGAAGTACGGTCAGGGAGGAGCATTCTTGGGATTCTAG
>gene=chr10_12123546-12123796; species=panTro
CACCGGACAAGCCCTGCTGGAGAATGTGCCTGAAATCCAAGCCCTGGTGCAGACACTGCAGGGACCCTTCCACACGGCAGGTATGGCTTCTGCACAGCAGGCGGGAGCTCGGAGCTGCACACCAGGCCAGGCTCCTGCCTCTGTTCTTGAAGAAGCGGCATCCCCACTGGAGCTGAGGCTCCCGCAGGTGTGAGGAGACCCGAGGGGCACGTTGAAGTACGGTCAGGGAGGAGCATTCTTGGGATTCTAG
>gene=chr10_12123546-12123796; species=papHam
CACCGGGCAAGCCCTGCTGGAGAATGTGCCTGAAATCCAAGCCCTGGTGCAGACACTGCAGGGACCCTTCCACACGGCAGGTATGGCTTCTGCACAGCAGGTGGGAGCTCGGAGCTGCATACCAGGCCTGGCTCCTGCCTCTGTTCTTGAAGAAGCAGCATCCCCGCTGGAGCTGAGGCTCCCACAGGTGTGAGGAGACCCAAAGGGCACACTGAGGTACGGTCAGGAAGGAGCATTCTTGGGATTCTAG
>gene=chr10_12123546-12123796; species=ponAbe
CACCGGACAAGCCCTGCTGGAGAATGTGCCTGAAATCCAAGCCCTGGTGCAGACACTGCAGGGACCCTTCCACACGGCAGGTATGGCTTCTGCACAGCAGGCGGGAGCTCGGAGCTGCACACCAGGCCAGGCTCCTGCCTCTGTTCTTGAAGAAGCGGCATCCCCACTGGAGCTGAGGCTCCCACAGGTGTGAGGAGACCCGAGGGGCACGTTGAAGTACGGTCAGGGAGGAGCATTCTTGGGATTCTAG
>gene=chr10_12123546-12123796; species=rheMac
CACCGGGCAAGCCCTGCTGGAGAATGTGCCTGAAATCCAAGCCCTGGTGCAGACACTGCAGGGACCCTTCCACACGGCAGGTATGGCTTCTGCACAGCAGGTGGGAGCTCGGAGCTGCATACCAGGCCTGGCTCCTGCCTCTGTTCTTGAAGAAGCAGCATCCCCGCTGGAGCTGAGGCTCCCACAGGTGTGAGGAGACCCAAGGGGCACGTTGAGGTACGGTCAGGAAGGAGCATTCTTGGGATTCTAG
>gene=chr10_12680864-12681114; species=hg19
TTCACCTCCGTAGTCCCCGTTGGTGTCCCTCTCATCCCCCCACTTCTCTCCGCATCCTTGTCACAGTCAGCGGTGGCTCTGCCTGGCTTGCTGTCTTCCtttctcctcttggaatgtcgtcttcgtgagggcgggaacctcattcctctggttcctgctttggcttcaatacatagctcattcctgggccgtggaaagtgatcagtaTCCATTTGAATGTGTATGTGAATTCATTCAGTGGGCAGTGATG
>gene=chr10_12680864-12681114; species=bosTau
TTAG-CACTGTCATCTACATTACCGTCCTTTTTGTCCCAGCACCTCCCTCCCAGTTTTCATTACAATTGTAAGTGATCTTATCTGTC-TACTCTCCTCCTTTATCCTCTCTGGACCTTCTCTTAACAAGCACTGAGGCCTCATCCCCCCGGCTCCCTGTTTGGGTCTACCACATAGCTCCTTCCTGGGATACACAAAATGTCCAGTGTCTACCTGAATACAGGAATTCATGAATTCAGTTGACAGCAATA
>gene=chr10_12680864-12681114; species=calJac
TTTACCGTCACAGTCCCCATCAGTGTCCCTCTCATCCCCCCACTTCTCTCTGCATCCTTGTCACAGTCAGCGATGGCCCTGCCTGGCTTGCTGTCT--CTTTCCTCGCTTGGAATGTCATCTTTGCGAGGGCAGGGACCTCATTCCTCTGCTTCCTGCTTTGGCTTTCATACATAGCTTGTTCCTTCGGTATGGAAACTAATCACTATCCATCTGACTGT--ATGTGAACTCATTCAGTGGGCTGTGATG
>gene=chr10_12680864-12681114; species=canFam
TTGGCCACCCTCGTCTCCATGACTGTCCCTCTCG--CCGCCACTTCCTTCCCAGTGCTTAGGTCCATGAGGAGCCATCTCAGCTGTC-CGTTGTTC-TCCTCCCGGGGTGGGAGC-----------------------CTCATCCCTCAGCATCCCCCTGCAG--------------------------CACACAAGCTGTTCAGTATCTATCTGAATTCA--------TTAATTCAGATGGCAGT----
>gene=chr10_12680864-12681114; species=equCab
TTCGTGACTGTGGTCCCCATTCCCGCCCCTCTCGTCCCTCCACTTTC-TCCCAGTGTTTACTGCAATCA-GAGACGTCTTACCTGTC-TGTCGTCCTTCCTCATTCTCTCTGGAC-----------------------CTCTTTCCTCTGCTTCTCTCTTCAGGTCTAACACCTGGTTCTGTCCTGGGACAGACAAAGTGGTTAATGTCAACCTGAATGTATAAATTACTTAATTCAGATGACAGTGATA
>gene=chr10_12680864-12681114; species=gorGor
TTCACCTCTGTAGTCCCCGTTGGTGTCCCTCTCATCCCCCGACTTCTCTCCGCATCCTTGTCACAGTCAGCGGTGGCCCTGCCTGGCTTGCTGTCTTCCTTTCTCCGCTTGGAATGTCGTCTTCGTGAGGGCGGGAACCTCATTCCTCTGGTCCCTGCTTTGGCTTCAATACATAGCTCATTCCTGGGCCGTGGAAAGTGATCAGTATCCATTTGAATGTGTATGTGAATTCATTCAGTGGGCAGTGATG
>gene=chr10_12680864-12681114; species=panTro
TTCACCTCCGTAGTCCCCGTTGGTGTCCCTCTCATCCCCCCACTTCTCTCCGCATCCTTGTCACAGTCAGCGGTGGCCCTGCCTGGCTTGCTGTCTTCCTttctccgcttcgaatgtcgtcttcgtgagtgcgggaacctcattcctctggttcctgctttggctttaatacatagctcattcctgggccgtggaaagtgatcagtatccatttgAATGTGTATGTGAATTCATTCAGTGGGCAGTGATG
>gene=chr10_12680864-12681114; species=papHam
TTCACCTCCGAAGTCCCCATTGGTGTCCCTATCATCCCCCCACTTCTCTCTGCATCCTTGTCACAGTCAGCGATGGCCCTGCCTGgcttgctgtctttctttccctgcttggaatctcgtcttcatgagggcaggaacgtcattcctctggttcctgctttgacttcaatacatagctcattcctgggccgtggaaaatgatcagaatccatttgAATGTGTATGTGAATTCATTCAGTGGGCAGTGATG
>gene=chr10_12680864-12681114; species=ponAbe
TTCACCTCCGAAGTCCCCATTGGTGTCCCTCTCATCCCCCCACTTCTCTCTGCATCCTTGTCACAGTCAGCGGTGGCCCTGCGTGGCTTGCtgtctttctttccccgcttggaatgtcatcttcgtgagggcaggaacctcattcctctggttcctgctttggcttcaatacatagctcattcgtgggccgtggaaagtgatcagtatccatttga------atgtgaatTCATTCAGTGGGCAGTGATG
>gene=chr10_12680864-12681114; species=rheMac
TTCACCTCCAAAGTCCCCATTGGTGTCCCTATCATTCCCCCACTTCCCTCTGCATCCTTGTCACAGTCAGCGATGGCCCTGCCTGGCTTGCTGTCTTTCTTTCCCTGCTTGGAATCTTGTcttcatgagggcaggaacctcattcctctggttcctgctttgacttcaatacatagctcattcctgggccgtggaaggtgatcaggatctatttgaatgtgaatgtgaatTCATTCAGTGGATGGTGATG
>gene=chr10_13203405-13203655; species=hg19
CAGGAAGGTCCCTTGCCCCCAACAAAGAGGGCGTCCAATGACGTAAACCAATCCGATTGCTCTGTGCCAGGGCCGGGATTCGCTGGCGTAGCCAGTCAGTGCTGCCCCACAGCCGCGTGCGTCTGACGTCAAGGCAGGGGCGGGATCCGGTTGGAATTTTGGCGGGTTCAGCTGTGAACGAAGAAGGCGTCCCGGCATCGGGTGAGGAGCGCGGGCCCCGGGCGTGCGTGTGACCCTcgggcggcggggc
>gene=chr10_13203405-13203655; species=bosTau
CCGGAAGTTCCCCTGCCCCCCACCAAAAGGGCG-CCGGTCACGTGAGCCAATCTGATTGCTAAACGCAACGGTC---------TGAAGTAGCCAATC-GTACAGGCGCGAGGAGGCGTGCGTCTGACGTCAAAGCAGGGGCGGAGAGGAGTTGGAATTTTGGCGGGTCCGGCTGTGCAGAGTAGAGGAGTGAGGA-GCCGGGTAAGAAGCG---GGTCTGCGAGTATGAGGGGT------------AGGG
>gene=chr10_13203405-13203655; species=calJac
CAGGAAGTTCCCTTGCCCCCAACAAAGAGGGCGCTTGATGACGTAAACCAATCCGATTGCTTTGCGTGAGGGCCTTGGTTTGCTAACGTAGCCAATCAGTGCGG-CCCACAGCCACGTGCGTCTGACGTCAAGGCAGGGGCGGAATTCGTTCGGAATTTTGGCGGGTTCGGCTGTGGACCAGGAAGACGTCCCGGCTCTGGGTAAGGAGTACAGGTCCAGGCCGTACGGGTGACCCTTGGACGCTGGGGT
>gene=chr10_13203405-13203655; species=canFam
----------------------------------------------------------------------------------------------------------------------------------------------------------------------------------------------------------------------------------------------------------
>gene=chr10_13203405-13203655; species=equCab
CCGGAAGTTCCCTTGCCCCCAACAAGGAGGGCG-CCGGTCACGTGAGCCAATCAGCTTGCTCTACGTAAGGAGC---------TGACGTAGCCAATCAGCGC-----------GACGTGCGTCTGACGTCAAGGCGGGGGTGG-GCCTAATTGGAATTTTGGCGGGTCTGGCTGAAG-AAGGGAGGTGGTGCGGA--GCCGGTAAGAAGCG--GGGTCTAGGTGTG-GGGTGGCCGTCGGGCGGTGGGGG
>gene=chr10_13203405-13203655; species=gorGor
CAGGAAGGTCCCTTGCCCCCAACAAAGAGGGCGTCCAATGACGTAAACCAATCCGATTGCTCTGCGCCAGGGCCGGGATTCGCTGGCGTAGCCAGTCAGTGCGGCCCCACTGCCGCGTGCGTCTGACGTCAAGGCAGGGGCGGGATCCGGTTGGAATTTTGGCGGGTTCGGCTGTGAACCAAGAAGGCGTCCCGGCATCGGGTGAGGAGCGCGGGCCCCGGGCGTGCGTGTGACCCTcgggcggcggggc
>gene=chr10_13203405-13203655; species=panTro
CAGGAAGGTCCCTTGCCCCCAACAAAGAGGGCGTCCAATGACGTAAACTAATCCGATTGCTCTGCGCCAGGGCCGGGATTCGCTGTCGTAGCCAGTCAGTGCGGCCCCACAGCCGCGTGCGTCTGACGTCAAGGCAGGGGCGGGATCCGGTTGGAATTTTGGCGGGTTCGGCTGTGAACCAAGAAGGCGTCCCGGCATCGGGTGAGGAGCGCGGGCCCCGGGCGTGCGTGTGACCCTcgggcggcggggc
>gene=chr10_13203405-13203655; species=papHam
CAGGAAGAGCCCTTGCCCCCAACAAAGAGGGCGCCCAATGACGTAAACCAATCCGCTTGCTCTGCGCGAGGGCCGGGGTTCGCTGGCGTAGCCAATCAGTGCGGCCCCACAGCCGCGTGCGTGTGACGCCAAGGCAGGGGCGGAATCAGATTGGAATTTTGGCGGGTTAGTCTGTGGATCAAGAAGGCGTCCCGCCACCGGGTGAGGAGCGCCGGCCCCAGGCATGCGGGTGATCCTCGGGCGGCGGGGC
>gene=chr10_13203405-13203655; species=ponAbe
CAGGAAGGTCCCTTGCCCCCAACAAAGAGGGCGTCCAATGACGTAAACCAAGCCGATTGCTCTGCGCCAGGGCCGGGATTCGCTGACGTAGCCAGTCAGTGCGGCCCCACAGCTGCGTGCGTCTGACGTCAAGGCAGGGGCGGGATCCGGTTGGAATTTTGGCGGGTTCGGCTGTGAACCAAGAAGGCGTCCCGGCACCGGGTGAGGAGCGCGGGCCCCGGGCGTGCATGTGACCCTCGGGCGGCGGAGC
>gene=chr10_13203405-13203655; species=rheMac
CAGGAAGTGCCCTTGCCCTCAACAAAGAGGGCGCCCAATGACGTAAACCAATCCGATTGCTCTGCGCGAGGGCCGGGGTTCGCTGACGTAGCCAATCAGTGTGGTCCCACAGCCGCGTGCGTGTGACGTCAAGGCAGGGGCGGAATCCGGTTGGAATTTTGGCGGGTTAGTCTGTGGACCAAGAAGGCGTCCCGGCACCGGGTGAGGAGCGCAGACCCCAGGCATGCGGGTGATCCTcgggcggcggggc
>gene=chr10_13748245-13748495; species=hg19
CTTAGTTGTCAGGCCTGGTTTTAGGGAATTACGCTGCTGTTTTTGGGGATGCATATAACTTTAGGTCCAGCGGCAGACAAAGAGAGGAAAACAGTGGGTATGAGCTGCCCAGACCCCAGCCACCTGGGGCTCCCTGCATTCCAACCTGGGGCCCCACTGTCTTGCATCTGACTTAAGAGTACAGGGACTTTTTACAACCCTGGTGCTCTCTGGGGTACGATTTTGGGTGGAGGGAAAAATAATTTCATTT
>gene=chr10_13748245-13748495; species=bosTau
CTTAAGCATTAGGTCTGTTTTCAGGGAATTTTGCAGCCGCTTCT-GGGCTGCCTGTAACTCTAGGACT---AGCAGACAAAGAGAGAAAAGTCAC-AGTGCACCCCGCCCCGAAACCTTCCTCGAAGGGCTTGCTGCATTCCAAAACGGGACCCTATTGTTCGCTGCTGGACTT-GGGGAGCACTCATTCTG----ACACGAGTGCTCCCTGGGGTACAATGTGATGTGGAGAGTAAAAGACTTCCATTT
>gene=chr10_13748245-13748495; species=calJac
CTTAGTTGTCAGGCCCAGTTTTAGGGAATGACGCTGCTGTTTTT-GGGATGCCTACAACTTTGGGTCCAGAGGCAGACAAAGAGAGGAAAACAGTGGGTACCAACTGCCCAGACCCCGGCCACTCCGGGCTTCCTGCATTCCAATCTGGGGCCCCACTGTCTCGAATCTGAATT-AGAGAGCAGGGACTTTTTACAACACTGGTGCTCTCTGGGGTACAGTTTTGGGTGGAGGGAAAAATAATTGCATTC
>gene=chr10_13748245-13748495; species=canFam
CTTAGGTGTCAGGCCTGTTTTCAGGGAGTTTTGGTCCTGTTTCT-GGGCTGCCTCTAAGTCTAAGACTGCTAGCAGACAAAGAGAGAAAAGCAGCCGGTATGTGCCGCCC-GAAACCTTCCACGCAGGGCTCGCTGCATTCCAAACCGGGACCCTATTGTTTGGCATGTGACTT-AGAGAACACTGGTTTTC----ACACTGGTGCTCCCTAGGACACAGCCTTACGTGGGCAGAAAACGAAGTCTATTT
>gene=chr10_13748245-13748495; species=equCab
CTTAGGTGTCAGGCCTGTTTTTATGAAACTTTGCTGCTGTTTCT-GGCCTGCCTGTAACTCTAGGACTGCTGGCAGACAAAGAGAGAAAAGCCGCGGGTACGTACCCCCC-GAAACCTTCCACGCAGGGCTCGCTGCATTCCAGACGGGGACCCTATTGTTTGGCATCTGACTT-GGAGAGCATTGATTTTT----GCATTAACGCTCCCTGGGAAGCAATGAGAGGTGGAGAGAGAAAGAATCGGATTT
>gene=chr10_13748245-13748495; species=gorGor
CTTAGTTGTCAGGCCTGGTTTTAGGGAATTACGCTGCTGTTTTTGGGGATGCATATAACTTTAGGTCCAGCGGCAGACAAAGAGAGGAAAACAGTGGGTATGAGCTGCCCAGACCCCAGCCACTTGGGGCTCCCTGCATTCCAACCTGGGGCCCCACTGTCTCGCATCTGACTTAAGAGTACAGGGACTTTTTACAACCCTGGTGCTCTCTGGGGTACGATTTTGGGTGGAGGGAAAAATAATTTCATTT
>gene=chr10_13748245-13748495; species=panTro
CTTAGTTGTCAGGCCTGGTTTTAGGGAATTACGCTGCTGTTTTTGGGGATGCATATAACTTTAGGTCCAGCAGCAGACAAAGAGAGGAAAACAGTGGGTATGAGCTGCCCAGACCCCAGCCACTTGGGGCTCCCTGCATTCCAACCTGGGGCCCCACTGTCTCGCATCTGACTTAAGAGTACAGGGACTTTTTACAACCCTGGTGCTCTCTGGGGTACGATTTTGGGTGGAGGGAAAAATAATTTCATTT
>gene=chr10_13748245-13748495; species=papHam
CTTAGTTGTCAGGCCTGGTTTTAGGGAATTACGCTGCTGTTTTT-GGGATGCCTATAACTTTAGGTCCAGCGGGAGAAAAAGAGAGGAAAACAGTGGGTATGAGCTGCCCAGACCCCAGTCACTCGGGGCTCCCTGCATTCCAACCTGGGGCCGCACTGTCTCACATC-----TAAGAGTACAGGGACTTTTTACAACCCTGGTGCTGTCTGGGGTACGATTTTGGGTGGAGGGAAAAATAATTTCATTT
>gene=chr10_13748245-13748495; species=ponAbe
CTTAGTTGTCAGGCCTGGTTTTAGGGAATTATGCTGCTGTTTTTGGGGATGCATATAACTCTAGGTCCAGCGGCAGACAAAGAGAGGAAAACAGTGGGTATGAGCTGCCCAGACCCCAGCCACTCGGGGCTCCCTGCATTCCAAGCTGGGGCCCCACTGCCTTACATCTGACTTAAGAGTACCGGGACTTTTTACAACCCTGGTGCTCTCTGGGGTACGATCTTGGGTGGAGGGAAAAATAATTTCATTT
>gene=chr10_13748245-13748495; species=rheMac
CTTAGTTGTCAGGCCTGGTTTTAGGGAATTACGCTGCTGTTTTT-GGGATGCCTATAACTTTAGGTCCAGTGGGAGAAAAAGAGAGGAAAACAGTGGGTATGAGCTGCCCAGACCCCAGCCACTCGGGGCTCCCTGTATTCCAACCTGGGGCCGCACTGTCTCACATC-----TAAGAGTACAGGGACTTTTTACAACCCTGGTGCTGTCTGGGGTACGATTTTGGGTGGAGGGAAAAATAATTTCATTT
>gene=chr10_13801214-13801464; species=hg19
TCCCAGACAGCTGCGCTTACAAACAAACTGCTAGGTAGCAGTAGCACTTTGACAAATGGAGCACAACCCGGATCCTTTGTTTCTTTGAATTCAGCCAACAAGCTGGCATTCCAGAAGCTCATTAGGGGGCCATGAATTACTGTGGAGGCCAAGCCTGCACTTCCTTCTCCCTGGCAATCCATGTGGCCACACGTTCCCATGATCCGTGGGGCCAGATCATGCTATTCCCAGTTCACATTCCATCCCGTCA
>gene=chr10_13801214-13801464; species=bosTau
CCCCAGACAGCTGCTGCTACAAACAAACTTTGA-TGAACA------TTTTGACAAATGAAGTCAAACCAGGGTCCTTTGTTTCTCTGC----AGCCAACAAGCTGGCATTCCACAAGCTCATGAGGGGGCCATGAGTTACTT--GAGGCCAGGCCTGCCC-CCCTCACCGCTGGTCGCCCCTGTGGCCCCACGTTCCCAGGATCTGTGGGGCCAGATGATGCTGTTCCTGGCTCACATTCCATCCTGTCA
>gene=chr10_13801214-13801464; species=calJac
TCCCAGACAGCTGCCCTTACAAACAAATTGCTGGGTAGCAGTAGCACTTTGAAAAATAGAGCGCAACGCAGATCCTTTGTTTCTTCGAACTCAGCCAACAAGCTGGCATTCCAAAAGCTCA-TAGGGGGCCATGAATTACTGCTGAGGCCAGGCCTACGCTTCCTTCTCCCTGGCAATCCATGTGGCCACACTTTCCCATGATCCA-GGGGCCAGATCATGCTATTCCCAGTTGACATTCCATCCTGTCA
>gene=chr10_13801214-13801464; species=canFam
CCCCAGACAGCTG--GAGACAAACAAACCAAGAGGCAGCA------CTTTGACAAATGAAGCTAAACCAGGATCCTTTGTTTCTTGGA----AGCCCACAAGCTGGCATTCCACAAGCTCATGAGGGGGCTGTGAATTA--GT-GAGGCCAGGCCTGCACTTCCTCCTCCTTGGCAATCCCTGTGGCCATACATTCCCAGGATCCGTGGGGCCAGGCGACGCTGGTCCCAGTTCACATTCCATGCTGTCA
>gene=chr10_13801214-13801464; species=equCab
CCCCAGACAGCTGCTGATACAAACAAACTGGGAGGCAGGA------CTTTGACAAATGAAGCTCAACCACAATCCTTTGTTTCCCTGA----AGGCAAAAAGCTGGCATTCCACAAGCTCATTAGGGGGCCATGAATTACTGC-GAGGCCAGGCCTGCACTTCCTCCTCCCTGGCAATCCCTGTGGCCGCACGTTCCCATGATCTGCGGGGCCAGATTATGCCGTCCACAGTTCACATTCCATGCTGTCA
>gene=chr10_13801214-13801464; species=gorGor
-------------------CAAACAAACTGCTAGGTAGCAGTAGCACTTTGAC-AATGGAGCACAACCCGGATCCTTTGTTTCTTTGAATTCAGCCAACAAGCTGGCATTCCAGAAGCTCATTAGGGGGCCATGAATTACTGTGGAGGCCAAGCCTGCACTTCCTTCTCCCTGGCAATCCATGTGGCCACACATTCCCATGATCCGTGGGGCCAGATCATGCTATTCCCAGTTCACATTCCATCCTGTCA
>gene=chr10_13801214-13801464; species=panTro
TCCCAGACAGCTGCGCTTACAAACAAACTGCTAGGTAGCAGTAGCACTTTGACAAATGGAGCACAACCCGGATCCTTTGTTTCTTTGAATTCAGCCAACAAGCTGGCATTCCAGAAGCTCATTAGGGGGCCATGAATTACTGTGGAGGCCAAGCCTGCACTTCCTTCTCCCTGGCAATCCATGTGGCCACACGTTCCCATGATCCGTGGGGCCAGATCATGCTATTCCCAGTTCACATTCCATCCTGTCA
>gene=chr10_13801214-13801464; species=papHam
TCCCAGACAGCTGCGCTTACAAACAAACTGCTAGGTAGCAGTAGCACTTTGACAAATGGAGCACAACCCAGATCCTTTGTTTCTTTGAATTCAGCCAACAAGCTAGCATTCCAGAAGCTCATTAGGGGGCCATGAATTACTGTGGAGGCCAAGCCTGCACTTCCTTCTCCCTGGCAATCCATGTGGCCACATGTTCCCATGATCCGTGGGGCCAGATCATGCTATTCCCAGTTCACATTCCATCCTGTCA
>gene=chr10_13801214-13801464; species=ponAbe
TCCCAGACAGCTGTGCTTACAAACAAACTGCTAGGTAGCAGTAGCACTTTGACAAATGGAGCACAACCTGGATCCTTTGTTTCTTTGAATTCAGCCAACAAGCTGGCATTCCAGAAGCTCATTAGGGGGCCATGAATTACTGTGGAGGCCAAGCCTGCACTTCCTTCTCCCTGGCAATCCATGTGGCCACACGTTCCCATGATCCGTGGGGCCAGATCATGCTATTCCCAGTTCACATTCCATCCTGTCA
>gene=chr10_13801214-13801464; species=rheMac
TCCCAGACAGCTGCGCTTACAAACAAACTGCTAGGTAGCAGTAGCACTTTGACAAATGGAGCACAACCCAGATCCTTTGTTTCTTTGAATTCAGCCAACAAGCTAGCATTCCAGAAGCTCATTAGGGGGCCATGAATTACTGTGGAGGCCAAGCCTGCACTTCCTTCTCCCTGGCAATCCATGTGGCCACACGTTCCCATGATCCATGGGGCCAGATCATGCTATTCCCAGTTCACATTCCATCCTGTCA
>gene=chr10_13851506-13851756; species=hg19
TTTAAAAGCTTTTAAAAAAATTGCAGTGCTGGGTCCTTCCCCGCACAGCCCTGAACCTTTCCCAGCTGGGCTTACTTGGCCCTGCCTGCAATTCCTCCTGCCCACCGACGGCCACTCCCACCTGCATTCCAGTTCCCTGCAGGCTCCAGGACGAGGGGCCCACCTTGCTCCTCCCAGCTTTCTTGAGGAAGATGTGGCTTTGCTCCTGCTGCCTGCTCTCTGAACACACCACAGCCTGAAATGTCCCTGA
>gene=chr10_13851506-13851756; species=bosTau
TCTTAAAGCATTT--TTGAATTACTTCGCTGGCTCTTTCCCATCACAGCCCTCCAG--GTCACAGCCCTGTTTACGAGGTC------------CCACCCG--CAGGCACAGCAAGTCCTGCCTCCCTTCCTGTTCTCCG-AGGCTCCAGGGCCAGGG-GAAGCCTG-TTCCTCCCGACTTTCTGGAGCCAGGTGTGACTCTGCCCCCAATA-CTG-------CTCACACTGCCACCTGAAAGGTTGCTGA
>gene=chr10_13851506-13851756; species=calJac
TTTAAAAGCATTTAAAACAATTGCAGGGGTAGGCCCTTCCCATGAGCGCCCTGAACTTCGCCCA--CGGGCTTACTTGGCCCGACCTGTGACTCCTCCTGCCCACAGACAGCCACCCCCACCTGCGGTCCAGCTCCCTGCAGGCTCCAGGGTGAGTGGCTGACCTTGCTCCTCCCAGCTTTCTTGAGAGAGATGTGGCTTTGCTCTGGCTGCCTGCTCTCTGAACACACCACAGCCTGAAATGTCCCTGA
>gene=chr10_13851506-13851756; species=canFam
TTTTAAAGCATTT-GCTTTATTACTACTCTGGCTCCTTCCCCCCAGAGTCCTCCAGCTCTCCCAGC--TGCCTGT-TGCTC------------CTACTCCACCAGGCACAGTGACTCCTGCTTTCCGTCCACTTCTCTACATGCTCCAGGGCCAGAGGCCAACCTGGCTCCTCCTGGCTTTCTTGAGGACGATGTAGCTCTGCTCCCCATGCCTGCAACCTGATTGCACTGTCGCTTGAAACACTGCTAA
>gene=chr10_13851506-13851756; species=equCab
TCTCAAAGTGTTC-TTTTCGTGACTATGCTGGCTCCGTGCCACCACAGCCCTCTGG--TTCACAGC-GTGCTTACTTGGCC------------CTACCCA--CAGGCACAGCGTCTCCTGCCTTCCTTTCACTTCCCCGCAGGCTGCAGGGCCAGGGGCTGACTTG--TTCTTCCAGCTCTCTTGAGGAAGATATGACTCTGCTCCTC-CACCTGCTCCCGGATCACAACACTGCCTGAAATG-TGCTAA
>gene=chr10_13851506-13851756; species=gorGor
TTTAAAAGCTTTTAAAAAAATTGCAGTGCTGGGTCCTTCCACGCACAGCCCTGAACCTTTCCCAGCTGGGCTTACTTGGCC-----------------------------------------------------------------------------CCGACCTTGCTCCTCCCAGCTTTCTTGAGGAAGATGTGGCTTTGCTCCTGCTGCCTGCTCTCTGAACACACCACAGCCTGAAATGTCCCTGA
>gene=chr10_13851506-13851756; species=panTro
TTTAAAAACTTTTTAAAAAATTGCAGTGCTGGGTCCTTCCCCGCACAGCCCTGAACCTTTCCCAGCTGGGCTTACTTGGCCCTGCCTGCAATTCCTCCTGCCCACCGACGGCCACTCCCACCTGCATTCCAGTTCCCTGCAGGCTCCAGGATGAGGGGCCCACCTTGCTCCTCCCAGCTTTCTTGAGGAAGATGTGGCTTTGCTCCTGCTGCCTGCTCTCTGAACACACCACAGCCTGAAATGTCCCTGA
>gene=chr10_13851506-13851756; species=papHam
TTGAAAAGCTTTT-AAAAAATTGTAGTGCTGAGTCCTTCCCCTCACAGCCCTGAACTTTTCCCAGCTGGGCTTACTTGGCCCTGCCTGCGATTCCTCCTGCCCACTGACGGTCACTCCCACCTGCGTTCCAGTTCCCTGCAGGCTCCAGGACAAGGGGCCGACCTTGCTCCTCCCAGCTTTCTTGAGGATGATGTGGCTTTGCTCCTGCTGCCTGCTCTCTGAACACACCACAGCCTGAAATGTTCCTGA
>gene=chr10_13851506-13851756; species=ponAbe
TTTAAAAGCTTTT-AAAAAATTGCAGTGCTGGGTCCTTCCCCGCACAGCCCTGAACCTTTCCCAGCTGGGCTTACTTGGCCCTGCCTGCGATTCCTCCTGCCCACCGACGGCCACTCCCACCTGCGTTCCAGTTCCCTGCAGGCTCCAGGACTAGGGGCCGACCTTGCTCCTCCCGGCTTTCTTGAGGACGATGTGGCTTTGCTCCTGCTGCCTGCTCTCTGAACACACCACAGCCTGAAATGTCCCTGA
>gene=chr10_13851506-13851756; species=rheMac
TTGAAAAGCTTTT-AAAAAATTGTAGTGCTGAGTCCTTCCCCTCACAGCCCTGAACTTTTCCCAGCTGGGCTTACTTGGCCCTGCCTGCGATTCCTCCTGCCCACTGACGGTCATTCACACCTGCGTTCCAGTTCCCTGCAGGCTCCAGGACAAGGGGCTGACCTTGCTCCTCCCAGCTTTCTTGAGGACGATGTGGCTTTGCTCCTGCTGCCTGCTCTCTGAACACACCACAGCCTGAAATGTCCCTGA
>gene=chr10_13922842-13923092; species=hg19
gtttttctttgtagtaattaccagcttctagcatcctctgtcacttacttatggatcatgtggattgtctgccccttcctcttcgaatgcaagctccccaggggcaagacttggttggtttttctcactgccacattcctggaatgttcaaggcataccaataggtatgtgttgaatgattgaatGGGTGGGTGCATGAATGAATTAATGAATGAACTTGTGGCACTCAAATACTTCTGCCATTTGCCAG
>gene=chr10_13922842-13923092; species=bosTau
attt-tccttacagcaatcagcaccttccagcacaggatataatttacttattcattatgcttcctgcctgtctcttccttgtagagtgcaagctcc-cgagggcaggacttggtcccttttgtttgatgacatattcccagGACAGAAGAGGCACCTAAG------TGTGTCGAATAACTGACTGACTGA----CTAAAGGAATAAATGAAAGAACTG--GATGTGCAGGCACTCCTGCCTCTTGCCAG
>gene=chr10_13922842-13923092; species=calJac
atttttctttgtagcagttgccagcttctagcatcctctgtcatttactcattgatcacgtggactgtctgccccttcccctttgaacacaagctccccaggggcaagacgtggttggtttttctcactgccacattcctggaatgtacaaggcataccaata----------gaatgactgaataactgggtgc----atgcacgaatgaatGAACTTGTGACACTCAAATACTTCCGTCATTTGCCAG
>gene=chr10_13922842-13923092; species=canFam
cttt-tccctatagcattggccgccttctggtgtacccta--------taattcactacatttgctgtccgcctcttcctcttggacttcaatctccctggggacaagacttgatcagttttgctcaaagatacattcctggGACATAAGCGGCACACCATTCGGTGTGTGTTGAATGGCTGACCGAACGA----CTGGATG-ATA-------GGACTG-GGATGCTCAGGTACTTCTGCCGTCTGCCAG
>gene=chr10_13922842-13923092; species=equCab
atttgtttttatagcagttac-------------------taacttacctatttattatgtttattgtctggctcttcctcttagaatgcaagctccgagagggcaagattttgttggttttgttcactgacacattcctgggacataagaggcataccaataagtgtgtgttgaatgactgaTtgactga----ctgaatgaataagtgaatgaatTG-GGGTGCTCAGGTCCTTCTGCCATTTGCCAG
>gene=chr10_13922842-13923092; species=gorGor
gtttttctttgtagcaattgccagcttctagcatcctctgtcacttacttactgatcatgtggactgtctgccccttcctcttcgaatgcaagctccccatgggcaagacttggttggtttttcttactgccacattcctggaacgtacaaggcataccaataggtatgtgttgaatgactgaatGGGTGGGTGCatgaatgaatgaatgaatgaaCTTGTGG-ACTCAAATACTTCTGCCATTTGCCAG
>gene=chr10_13922842-13923092; species=panTro
gtttttctttgtagtaattgccagcttctagcatcctctgtcacttacttatggatcatgtggactgtctgccccttcctcttcgaatgcaagctccccaggggcaagacttggttggtttttctcactgccacattcctggaatgttcaaggcataccaataggtatgtgttgaatgactgaatGGGTGGGTGCatgaatgaatgaatgaatgaaCTTGTGGCACTCAAATACTTCTGCCATTTGCCAG
>gene=chr10_13922842-13923092; species=papHam
gtttttctttgtagcaactgccagcttctagcatcctctgtcacttaattattgatcatgtggactgtctgccccttcctcttcaaatgcaagctccccaggggcaagatttgattggtttttctcactgccacattcctggAATGTACAAGGCATACCAATAGGTACGTGTtgaatga----------------ctgaatgaatgaatggatgaaCTTGTGGCATTTAGATACTTCTGCCATTTGCCAG
>gene=chr10_13922842-13923092; species=ponAbe
gtttttctttgtagtagttgccagcttctagcatcctctgtcacttacttattgatcatgtggactgtctgccccttcctcttcgaatgcaagctccccaggggcaagacttggttggtttttctcactgccacattcctggAATGTACAAGGCATACCAATAGGTATGTGTtgaatgactgaatgggtgggtgcatgaatgaatgaatgaatgaaCTTGTGGCACTCAAATACTTCTGCCATTTGCCAG
>gene=chr10_13922842-13923092; species=rheMac
gtttttctttgtagcaactgccagcttctagcatcctctgtcacttaattattgatcatgtggactgtctgccccttcctcttcgaatgcaagctcccca-gggcaagatttgattggtttttctcactg---cATTCCTGGAATGTACAAGGCATACCAATAGGTATGTGTtgaatga----------------ctgaatgaatgaatggatgaaCTTGTGGCACTCAGATACTTCTGCCATTTGCCAG
>gene=chr10_14014139-14014389; species=hg19
TGGCTCTTTGGCAGATCAAACAGAACTTAGGGAAGACCTCAGACCCAGAAGCACCACCGAGTGTTGGGATCCCCTCCAGGGTGAGAAAGCTAAGAGCAGAGAGCTGCAGCCTTCCCTGCAACATTCCCCAGACATTCCATCCCTTTTCTTAACTCTTTACAACTTGGAGAACCCATGAGTTTCCACAAGGTCAAGCAAAAAGTCCCATTCTGTAGCAGCACTGGAGAAATTGCTATTTCTGTGGGCAATT
>gene=chr10_14014139-14014389; species=bosTau
TGACTTTCAGGCAGATCAGACAGAATTTTAGAAAGAACGTGGACCCGGA-TCGTCACTGTGTTCCGGAATTCCATCGAGGGTGAGAA-GCAAAGGGGATGGATTTTCAGCCTC-CC-GCAACATTCCCAAGGCATTCCGTTCAGACTCTTAACTCTTTAAAACTTCCAGAACCA--GAGTTTCTGCATGACAAAGCCAAAAGGACAGTTTCAAATCAACACTGGAAAAACTGCTATATCTGTTGACAAGT
>gene=chr10_14014139-14014389; species=calJac
TGGCTTTTCGGCAGATCAAACAGAACTTAGGGAAGACCTCAGACCCAGAAGCATCACCGAGTGCCGGGATCCCCTCCAGGGTGAGAAAGCTAAGAGCAGAGAGCGGCAGCCTTCCCTGCAACATTCCCCAGACATTCCATCTATGTTCTTAACTCTTTACGAGTTGGAGAACCCACGAGTTTCCACACAGTCAAGCAAAAAGTCCCATTCTGCAGCAGCACTGGAGAAATTGCTATTTCCGTGGGCAATT
>gene=chr10_14014139-14014389; species=canFam
TGACTTTGGGGCAGGTCAACCAAAATTTAGGGAAGAGCATAAGCCCGGAGTTATCACTGGGTTTCAAGATTCCATCCAGGGTGAGAA-GCAAAGGGGAAGGAGCTCTGGCTTCCCCTGCAACATTCCCAAGGCATTCCATCTATTCTCTTAACTCTTTAAGACTTAGAGAAGCAAAGAGTTTCTGTGTGGTGAAGCAAAA-ATCTAACTTTATATCAACACTGGAGGGGTTGCTATTTCTGGGGGTGCTT
>gene=chr10_14014139-14014389; species=equCab
TGGCTTTGGGGCAGGTCAAAGAGAATTTAGGGAAGAGCCTGAAGCCAGAGTCATCGCTGAGTTCCGGGATTCCGTCCAGGGTGAGCA-GCAAAGGGGAAGTCGCTGAGGCCTCCGCTGCAACATTCCCAAGGCATTCCATCTCTTCTCTTGACCCTCTAAAACCTCGAGAACCAGAGAGCTGCGGCATGGCAAAGCAAAAAGCCCAAGTTTTTATCAACACTGGAGAAGTTGCTATTTCTGTGGGCAATG
>gene=chr10_14014139-14014389; species=gorGor
----------------------------------------------------------------------------------------------------------------------------------------------------------------------------------------------------------------------------------------------------------
>gene=chr10_14014139-14014389; species=panTro
-------TTGGCAGATCAAACAGAACTTAGG-AAGAC-TCAGAACCAGAAGCATCACCGAGTGTCGGG-TTCCCTCCAGGGTGAGAAAGCTAAGAGCAGAGAGCTGCAGCCTTCCCTGCAACATTCCCCAGACATTCCATCCTTTTTCTTAACTTTTTACAACTTGGAGAACCCATGAGTTTCCACAAGGTCAAGCAAAAAGTCCCATTCTGTAGCAGCACTGGAGAAATTGCTATTTCTGTGGGCAATT
>gene=chr10_14014139-14014389; species=papHam
TGGCTCTTCAGTAGATCAAACAGAACCTAGGGAAGACCTCAGACCCAGAAGCATCACCGAGT-CCGGGATCCCCTCCAGGGTAAGAAAGCTAAGAGCAGAGGGCTGCAGCCTTCCATGCAACATTCCCCAGACATTCCATCTCTTTTCTTAACTCTTTACAACTTGGAGAACCCACGAGCTTCCACATGGTCAAGCAGAAAGTCCCATTCTGTAGCAGCACTGGAGAAATTGCTACTTCTGTGGGCAATT
>gene=chr10_14014139-14014389; species=ponAbe
TGGCTCTACGGCGGATCAAACAGAACTTAGGGAAGACCTCAGAACCAGAAGCATCACCGAGTGTCGGGATCCCCTCCAGGGTGAGAAAGCTAAGAGCAGAGAGCTGCAGCCTTCCCTGCAACATTCCCCAGACATTCCATCTCTTTTCTTAACTCTTTACAACTTGGAGAACCCACGAGTTTCCACAGGGTCAAGCAAAAAGTCCCATTCTGTAGCAGCACTGGAGAAATTGCTATTTCTGTGGGCAATT
>gene=chr10_14014139-14014389; species=rheMac
TGGCTCTTCCGCAGATCAAACAGAACCTAGGGAAGACCTCAGACCCAGAAGCATCACCGAGT-CCGGGATCCCCTCCAGGGTAAGAAAGCTAAGAGCAGAGGGCTGCAGCCTTCCATGCACCATTCCCCAGACATTCCATCTCTTTTCTTAACTCTTTACAACTTGGAGAACCCACGAGCTTCCACATGGTCAAGCAAAAAGTCCCATTCTGTAGCAGCACTGGAGAAATTGCTACTTCTGTGGGCAATT
>gene=chr10_14880112-14880263; species=hg19
AGGGGGCGGAGTGTAGGAGCCTTTTCCCGTCCCTCCCCGGTTGCGCGTGCGCACTGTGCAGTTTCCGCGGAGCGCAGAGACGCGCTGAAGCTACTCGCGGACTGCGCGTGAAGAAAGGCGGAACCTTCACGCTGATTGGCGGCGACGCGGG
>gene=chr10_14880112-14880263; species=bosTau
---GGGTGGGACGAAGGAGCCTTTTCGTTTCTCTCCCCGACCGCGCGTGCGCAATGTGCTGCCCCAGCGGGGC-----GACTCACAATAGCTAATCGCCGACTGCGCGACAGAAAAGGCGGGACCTTCACGCTGATTGGCGGCGACGCGGG
>gene=chr10_14880112-14880263; species=calJac
AGGAGGCGGAGCGAAGAAGCC-TTTCCCGGCCCTCCCCCGCTGCGCGTGCGCAC-GTGCAG-TTCCCCGGAGAGCGTAGACGCGCTGAAGCTACTCGCCGACTGCGCGTGAAGAAAGGCCGAAACTTCACGCTGATTGGCGGCGAC-CCGG
>gene=chr10_14880112-14880263; species=canFam
-----------CGAAGAGATCCCTTCCAGGCCCTCCCG-ACCGCGCGTGCGCACCCTGCGCACCCGGCAGGGCGGGGCAGCCCAGGAAAGCTATTCGCCGACAGTCCGGGAGGAAAGGCGAAACCTTCGCGCTGATTGGTggcggcgcggg
>gene=chr10_14880112-14880263; species=equCab
ACGGGGTGGGGCGAAGGAGCCCCTTCCTGTCCCTCCCCGACTGCGCGTGCGCTCTGTGACGCTCCAGC-GGGCGGAGAGACGCACTAAAGCTATTCGCCCACTGCTCGAGGGGGAAGGCGGGACCTTCACGCTGATTGGTGGCGACGCGGA
>gene=chr10_14880112-14880263; species=gorGor
AGGGGGCGGAGTGTAGGAGCCTTTTCCCGTCCCTCCCCGGTTGCGCGTGCGCACTGTGCAGTTTCCGCGGAGCGCAGAGACGCGCTGAAGCTACTCGCGGACTGCGCGTGAAGAAAGGCGGAACCTTCACGCTGATTGGCGGCGACGCGGG
>gene=chr10_14880112-14880263; species=panTro
AGGGGGCGGAGTGTAGGAGCCTTTTCCCGTCCCTCCCCGGATGCGCGTGCGCACTGTGCAGTTTCCGCGGAGCGCAGAGACGCGCTGAAGCTACTCGCGGACTGCGCGTGAAGAAAGGCGGAACCTTCACGCTGATTGGCGGCGACGCGGG
>gene=chr10_14880112-14880263; species=papHam
AGGGGGCGGAGCGTAGAAGCCTTTTCCCGTCCCTCCCTGGTTGCGCGTGCGCACTATGCAG-TTCCGCAGAGCGCAGAGACGCGCTGAAGCTACTCGCGTACTGCGCGTGAAGAAAGGCAGAACCTTCACGCTGATTGGCGGCGACGCGGG
>gene=chr10_14880112-14880263; species=ponAbe
AGGGGGCGGAGTGTAGGAGCCTTTTCCCGTCCCTCCCCGGTTGCGCGTGCGCACTGTGCAG-TTCCGCGGGGCGCAGAGACGCGCTGAAACTGCTCGCGGACTGCGCGTGAAGTAAGGCGGCACCTTCACGCTGATTGGCGGCGACGCGGG
>gene=chr10_14880112-14880263; species=rheMac
AGGGGGCGGAGCGTAGAAGCCTTTTCCCGTCCCTCCCTGGTTGCGCGTGCGCACTATGCAG-TTCCGCAGAGCGCAGAGACGCGCTAAAGCTACTCGCGTACTGCGCGTGAAGAAAGGCAGAACCTTCACGCTGATTGGCGGCGACGCGGG
>gene=chr10_15242775-15243025; species=hg19
TCTATAGAGTCACACATTGAAACAATTGGGAGTAACCTTATCAAAGGAAACAGATAACTGATAATGATCACACTTGTGAATAATTTCACAAAGAATGTGGTGACTTCATTCACCAAGGATTTCTGGAATCCTGAATTCCAGGTCAGTGGTAAAGCCTCAGAGGACAGAGGGAGGAAAAGGATTGAGTCATACCAAGGCATTTTTTAATTATTCCAAAGGTCATTCTCAAGTTAAAAAAATCACAACATCA
>gene=chr10_15242775-15243025; species=bosTau
TCATTAGAT-CATACATTGAAACAATCGGGAGTGAATTTATCAAAGCAAGCAGATAGCAGATA---ATCATATTGGTGAGTAATCTCATTGAGAATGTGGTGACTTAATCCACCAAGGGTTTCTGAAATCCTGAATTCCAGGCCTGTGTTAAGGCTTCAGAGGACAGAGGCAGAAAAAACTCTGAGTCATACTATGGCATTTTATAATTATTCCAAAGGTTATTCTCAAATGA-----AAAAAGAAGTCA
>gene=chr10_15242775-15243025; species=calJac
CCTATAGAGTCACACGTTGAAACAATT-GAAGCGACCTTATCAAAGGAAACAGATAACTGATC---ATCACACTTGTGAATAATTTCACAAAGAATGCAGTGACTTCATGCACCAAGGATTTCTGGAATCTTGAATTCAAGGTCAGTGGTAAAGCCTCGGGGGACAGAGGGAGGAAAAGGACTGAGTCATACCAAGGCATTTTCTAATTATTCCGAAGGTTATTCTCAAGTGGAAAACACAACAGCACCA
>gene=chr10_15242775-15243025; species=canFam
TCAGTAGATCCACACACTGCAACAATTGGGAGTGACTTTCTTAAAGGAAACAGATAACAGATA---ATCACACTGGTGAGTAATCTCATCGACAATGGGTTGACTTCACCCACCGAGGGTTTCTGGAATCCAGAATTCCAGGTCAATGTTAAGGCCTCTGAGGACAGAGGGAGAAAAAATAATGAGTCATACGAAGGCATTTTCTCATTATTCCAAAGGTTATTCTCCGATGGaaaaaaaaaaaaaaaaa
>gene=chr10_15242775-15243025; species=equCab
TCGGAAAATTCACATACCGAAAGCATCGGGAGTGACTTTATCAAAGGAAACAGATAAAGGATA---ATCATCCTTGTGAGTGATCCTACCGAGAATGTGGTGACTTAATCCATCAAGGGTTTCTGGAATCCTGAATTCCAGGTCAATGTTAGGGCCTCAGAGGACAGAGGAAGAAAAAATATTGAGTCATGCTAAGGCATTTTCTAATTATTCCAAAGGTTATTCTCAAAT--------AAAAAAAATCA
>gene=chr10_15242775-15243025; species=gorGor
TCTATAGAGTCACACATTGAAACAATTGGGAGTAACCTTATCAAAGGAAACAGATAACCGATAATGATCACACTTGTGAATAATTTCACAAAGAATGTGGTGACTTCATTCACCAAGGATTTCTGGAATCCTGAATTCCAGGTCAGTGGTAAAGCCTCAGAGGACAGAGGGAGGAAAAGGATTGAGTCATACCAAGGCATTTTTTAATTATTCCAAAGGTCATTCTCAAGTGAAAAAAACCACAACATCA
>gene=chr10_15242775-15243025; species=panTro
TCTATAGAGTCACACATTGAAACAATTGGGAGTAACCTTATCAAAGGAAACAGATAACCGATAATGATCACACTTGTGAATAATTTCACAAAGAATGTGGTGACTTCATTCACCAAGGATTTCTGGAATCCTGAATTCCAGGTCAGTGGTAAAGCCTCACAGGACAGAGGGAGGAAAAGGATTGAGTCATACCAAGGCATTTTTTAATTATTCCAAAGGTCATTCTCAAGTGAAAAAAACCACAACATCA
>gene=chr10_15242775-15243025; species=papHam
TCTATAGAGTCACACATTGAAACAACTGGGAGTAAACTTATCAAAGGAAACAGATAAGCGATG---ATCACACTTATGAATAATTTCACAAAGAATGCGGTGACTTCATTCACCAAGGATTTCTGGAATCCTGAATTCCAGGTCAATGGTAACGCCTCAGAGGACAGAGGGCGGAAAAGGATTGAATCATACCAAGGCATTTTTTAATTATTCCAAAGGTTATTCTCAAGTGAAAAAAAA---GACATCA
>gene=chr10_15242775-15243025; species=ponAbe
TCTATAGAGTCACACATTGAAACAATAGGGAGTAACCTTATCAAAGCAAACAGATAACCGATA---ATCACACTTGTGAATAATTTCACAAAGAATGCGGTGACTTCATTCACCAAGGATTTCTGGAATCCTGAATTCCAGGTC------AAAGCCTCAGAGGACAGAGGGAGGAAAAGGATTGAGTCATACCAAGGCATTTTTTAGTTATTCCAAAGGTTATTCTCAAGTGAAAAAAACCACAACATCA
>gene=chr10_15242775-15243025; species=rheMac
TCTGTAGAGTCACACATTGAAACAACTGGGAGTAAACTTATCAAAGGAAACAGATAAGCGATT---ATCACACTTATGAATAATTTCACAAAGAATGCGGTGACTTCATTCACCAAGGATTTCTGGAATCCTGAATTCCAGGTCAATGGTAACGCCTCAGAGGACAGAGGGAGGAAAAGGATAGAATCATACCAAGGCATTTTTTAATTATTCCAAAGGTTATTCTTAAGTGCAAAAAAACCCGACATCA
>gene=chr10_17658784-17658896; species=hg19
CGCCGGGGCAGCAGCCACCTCCCCCGCGGGCCGGCACCGCATTCCTGCCCGGTTCTATACTTAACCTCCGGCCAGCGCCCCGCCGTGCACCGTATTAGGCAATGCCAggcgc
>gene=chr10_17658784-17658896; species=bosTau
CGCCAGAG-----------TCCCCCGCGGGTCGGCCCCGCATTCCTGCCCAGGTCTATACTTAACCTccggcccgcgccccgccgTGCACCGTATTAGGCAATGCCGGGCGA
>gene=chr10_17658784-17658896; species=calJac
CGCCCCGGCCGCAGGCGCCTCCCTCGCGGTCCGGCCCCGCATTCCTGCCAGGGTCTATACTTAACCTCCGGCCCGCGCCCCGCAGTGCACCGTATTA-GCAATgcccggcgc
>gene=chr10_17658784-17658896; species=canFam
cgcccgggccgaagccgcctcccccgccggtcggccccgcATTCCTGCCCGGGTCTATACTTAACCTccggcccgcgccccgCCGTGCACCGTATTAGGCAATGCCGGGCGA
>gene=chr10_17658784-17658896; species=equCab
cgcccgggccgccgccgcctcccccgcAGGTCGGCCCCGCATTCCTGCCCGGGTCTATACTTAAACTccggcccgcgccccgccgggcACCGTATTAGGCAATGCCCCGCGA
>gene=chr10_17658784-17658896; species=gorGor
CGCCTGGGCCGCAGCCGCCTCCCCCGCGGGCCGGCACCGCATTCCTGCCCAGGTCTATACTTAACCTCCGGCCAGCGCCCCGCCGTGCACCGTATTAGGCAATGCCCGGCGC
>gene=chr10_17658784-17658896; species=panTro
cgcccgggccgcagccgcctcccccgcgggccggcACCGCATTCCTGCCCGGGTCTATACTTAACCTCCGGCCAGCGCCCCGCCGTGCACCGTATTAGGCAATgcccggcgc
>gene=chr10_17658784-17658896; species=papHam
cgcccaggccgcagccgcctcccccgccggccggccccgcATTCCTGCCCGGGTCTATACTTAACCTCCGGCCAGCGCCCCGCCGTGCACCGTATTAGGCAATGCCCGGAGC
>gene=chr10_17658784-17658896; species=ponAbe
ggcccgggccgcagccgcctcccccgcgggccggcccTGCATTCCTACCCCGGTCTATACTTAACCTTCGGCCAGCGCCCCGCCGTGCACCGTATTAGGCAATGCCTGGCGC
>gene=chr10_17658784-17658896; species=rheMac
cgcccaggccgcagccgcctcccccgccggccggccccgcATTCCTGCCCGGGTCTATACTTAACCTCCGGCCAGCGCCCCGCCGTGCACCGTATTAGGCAATGCCCGGAGC
>gene=chr10_20885984-20886066; species=hg19
CAAGTAACTTAGCAACCATCCAAATTCCATCCACATTCCAGGCCTGTGCTCCAGTTCTATGGGAAACACCATTCAATCCAGA
>gene=chr10_20885984-20886066; species=bosTau
CCAATAACCTAACAACCATCCAAATTCCATCCACATTCCTGCCCTGTGCTCTGATTCTATGGGAAAGACCACACAACCCAGG
>gene=chr10_20885984-20886066; species=calJac
CAAGTAACTTGGCAACCATCCAAATTCCATCCACATTCCAGGCGTAAGCTTCAGTTCTATGGGAAAAACCATTCAACCCAGA
>gene=chr10_20885984-20886066; species=canFam
CAAGTAACCTAGCAACCATCCAAATTCCATCCACATTCCTGGCCTCTGCTCTGGTTCTACAGGCAAGACCATTC-ACTCTGG
>gene=chr10_20885984-20886066; species=equCab
AAAGTAACCTAGCAACAATCCGAATTCCATCCACATTCCTGGCCTATCCTCTGGTTCTACAGGAAAGACCATTCAACCCAGG
>gene=chr10_20885984-20886066; species=gorGor
CAAGTAACTTAGCAACCATCCAAATTCCATCCACATTCCAGGCCTGTGCTCCAGTTCTATGGGAAACACCATTCAATCCAGA
>gene=chr10_20885984-20886066; species=panTro
CAAGTAACTTAGCAACCATCCAAATTCCATCCACATTCCAGGCCTGTGCTCCAGTTCTATGGGAAACACCATTCAATCCAGA
>gene=chr10_20885984-20886066; species=papHam
CAAGTAACTTAGCAACCATCCAAATTCCATCCACATTCCAGGCCTGGGCTCCAGTTCTACGGGAAACACCATTCAATCCAGA
>gene=chr10_20885984-20886066; species=ponAbe
CAAGTAACTTAGCAACCATCCAAATTCCATCCACATTCCAGGCCTGTGCTCCAGTTCTATGGGAAACACCATTCAATCCAGA
>gene=chr10_20885984-20886066; species=rheMac
CAAGTAACTTAGCAACCATCCAAATTCCATCCACATTCCAGGCCTGGGCTCCAGTTCTACGGGAAACACCATTCAATCCAGA
>gene=chr10_21450699-21450856; species=hg19
AGCTTTGATGGCGACAGTGTGAAGCATGCCtgttgtataataaagaatttgaatggcctttgtccctggttcctgggaggcatactctaaatacttgaaatttcccaagtaattggaatgtctttgttattcatgagctccttggaccatatctaag
>gene=chr10_21450699-21450856; species=bosTau
ACATCCGATGAGGACAGTGAGAAGCAGGCCTGTTGTATAATCACGAATCTGAGTAGCAttagtccctggttcctggga--aacactctaaagagttggaatttcacaagtaattggaatatctttgacattcatgagtcctgggttccacgcctgag
>gene=chr10_21450699-21450856; species=calJac
AGCTTtgatggggacaatgtgaagcatgcctgttgtttaataaagaatttgaatggcctttgtccctggttcctaggaggcatactctaaatacttaaaattttccaagtaattggaatgtcattgttattcatgagctccttggaccatacctaag
>gene=chr10_21450699-21450856; species=canFam
CTATCTGAAAAGGATACGGAGGAGCACACCCGTTGTATAATAAAGAATTTGACCAGCAtttgtccccacttcctggga--catactttaaatagttggaatttcccaagttggtggagtatctttgttattcactaggcccttgatccatacatgca
>gene=chr10_21450699-21450856; species=equCab
ACATCTGGTGAGGAC----AGAAGCACACCTGCTGTATAATACAGAATTTGACTAGCAtttgtctctggttccttgaa--cacactctgaatagctggaatttctcacgtaatgggaatatctttgtcactcatgagcccctcagtccatagctgag
>gene=chr10_21450699-21450856; species=gorGor
AGCTTTGATGGCGACAGTGTGAAGCATGCCTGTTGTATAATAAAGAATTTGAAtggcctttgtccctggttcctgggaggcatactctaaatacttgaaatttcccaagtaattggaatgtctttgttattcatgagctccttggaccgtatctaag
>gene=chr10_21450699-21450856; species=panTro
AGCTTTGATGGCGACAGTGTGAAGCATGCCtgttgtataataaagaatttgaatggcctttgtccctggttcctgggaggcatactctaaatacttgaaatttcccaagtaattggaatgtctttgttattcatgagctccttggaccatatctaag
>gene=chr10_21450699-21450856; species=papHam
AGCTTTGATGGCGACAGCATGAAGCAAGCCTGTtgtataataaagaatttgaatggcctttgtccctggttcctgggaggcatactctaaatacttgaaatttcccaagtaattggaatgtctttgttattcatgagctccttggaccatatctaag
>gene=chr10_21450699-21450856; species=ponAbe
ACCTTTGATGGCGACAGTGTGAAGTATGCCtgttgtataataaagaatttgaatggcctttgtccctggttcctgggaggcatactctaaatacttgaaatttcccaagtaattggaatgtctttgttattcatgagctccttggaccatatctaag
>gene=chr10_21450699-21450856; species=rheMac
AGCTTTGATGGTGACAGCATGAAACATGCCtgttgtataataaagaatttgaatggcctttgtccctggttcctgggaggcatactctaaatacttgaaatttcccaagtaattggaatgtctttgttactcatgagctccttggaccatatctaag
>gene=chr10_21571024-21571186; species=hg19
GGAGAGGTTGAAAATGAGGTGCTAGCAAGACAGTTAGCCAAAGAGATCAGTAAACATCTGCAACAATGGAAGAGGAATTCCAGTGACAGGTCAGAAGTGAATATGTAGATTTAGGAGCCTCTGCCCAGCCGGTGACTGCTGTGAATGGATGAGCTCTCTGCG
>gene=chr10_21571024-21571186; species=bosTau
AGAGATGTTGAAAATGAGGTGCTAGCAAGACAATTAGGTAAAGAGATGGGTAAACACAGGCAACAATGGAAAAGGAATTCTGATAGCAGGGCACACTTGCATATGTAGATTCAGAA-CCCCTGCCCAGC--GGGGCAGCTGAAAACAGACGAG-----AGTG
>gene=chr10_21571024-21571186; species=calJac
AGAGAGGTTGAAAATGAGGTGCTAGCAAGACAATTAGCTAAAGAGATCAGCAAACATCCGTAACAATGTCAAAGGAACTCCAGTGACAGGTCAGACCTGAATATGTAGATTTAGGAGCCTCTGCCCAGCCGGTGGCTGCTGTGAATGGATGAGCTCTCTGCG
>gene=chr10_21571024-21571186; species=canFam
GGAG-ACTTGAAAATGAGGTGCTGGCAAGGCAATTAGGTGAAGAGATCAGTAACCATCTGCAGCAATGGAAAAGGAATTCCAATGACAGGTCAGACCAGAATTTGTAGATTCAGGAGCCTCTGCCCAG---GTGACAGCTGGGAATG---GAGTTCTCAGTG
>gene=chr10_21571024-21571186; species=equCab
GGAGAGGTTGAAAATGAGGTGCTAGCAAGACAATTAGGTAAAGAGATCAGTAAACATC-ACAACAATGGAAAAGAAATTCCAGTGACAGGTCAGACCTGAATATGTAGATTCGGACGCCTCTGCCCAGC--GTGACAGCTGGGGATGGATGAGCTCTCAGGG
>gene=chr10_21571024-21571186; species=gorGor
------------------------------------------------------------------------------------------------------------------------------------------------------------------
>gene=chr10_21571024-21571186; species=panTro
GGAGAGGTTGAAAATGAGGTGCTGGCAAGACAGTTAGCCAAAGAGATCAGTAAACATCTGCAACAATGGAAGAGGAATTCCAGTGACAGGTCAGAAGTGAATATGTAGATTTAGGAGCCTCTGCCCAGCCGGTGACTGCTGTGAATGGATGAGCTCTCTGCG
>gene=chr10_21571024-21571186; species=papHam
GGAGAGGTTGAAAATGAGGTGCTAGCAAGACAGTTAGCTAAAGAGATCAGTAAACATCTGCAACAATGGAAGAGGAATTCCAGTGACAGGTCAGACCTGAATATGTAGATTTAGGAGCCTCTGCCCAGCCGGTGACTACTGTGAATGGATGAGCTCTCTGCG
>gene=chr10_21571024-21571186; species=ponAbe
GGAGAGGTTGAAAATTAGGTACTAGCAAGACAGTTAGCTAAAGAGATCAGTAAACATCTGCAACAATGGAAGAGGAATTCCAGTGACAGGTCAGACCTGAATATGCAGATTTAGGAACCTCTCCCCAGCCAGTAACTACTGTGAATGGATGAGCTCTCTGTG
>gene=chr10_21571024-21571186; species=rheMac
GGAGAGGTTGAAAATGAGGTGCTAGCAAGACAGTTAGCTAAAGAGATCAGTAAACATCTGCAACAATGGAAGAGGAATTCCAGTGACAGGTCAGACCTGAATATGTAGATTTAGGAGCCTCTGCCCAGCCGGTGACTACTGTGAATGGATGAGCTCTCTGCG
>gene=chr10_21581678-21581928; species=hg19
GCATCAAATGTAAAAATCTGTATAAGGATAGATTGTTTCATTTTGTTTCTTTAGAACATAAGAGAATCCGAATGACTTACATTCTTGGCTCTTTTTCCACCCACGCAGGGAAACCAGGAGGAATTCCAGAATCAAAGAGAACCGCATTCCTCTCTACCACAAAGTACTCACACTTGGCAAATGGCAAAGATTTGGGTCATCATTTTTTAAACGACAGCCAAGCATTAAAGAGCCCAGGCAGAGAGCAAGT
>gene=chr10_21581678-21581928; species=bosTau
GCACCAAACTT-AAAACCAGAATAAAGATACATGGCTTCCTTTGGTTTCTTCAGAACATAAGAGAATTTGAATCACTCACATTCTTAGCCTTTTTTCCACCCACACAAGGAAACCAGGAGGAATGCACAAATCAA--AGAGCCTCATTCCTCTTGGCCACAAAGTACTCACACTTGGCAAACGGCAAAGATTTGGGTCATCATT-TTTAAACGATTGCCAAGCAGTGAGGAACTCAGTCTGAGCGCAAAT
>gene=chr10_21581678-21581928; species=calJac
GCATCAAATGTAAAAATCTGCATAAGGATAGATTGTTTCATTTTGTTTCTTTAGAACATAAGAGAATCTGAATCACTTACATTCTTGGCTCTTTTTCCACCCACACAGGGAAACCAGGAGGAATTCCAGAATCAAAGAGAACAGCATTCCTCTCCACCACAAAGTTCTCACACTTGGCAAATGGCACAGATTTGGGTCATCATTTTTTAAACGACAGTCAAGCATTGAAGAGCCCAGGCAGAGAACAAGT
>gene=chr10_21581678-21581928; species=canFam
GCATCAAACAT-AAAACCAGCACAGAGATCTATGGGTTCATTTCGTTTCTCCAGAACATAAGAGAATTCGAATCACTGGCATTCTTGGCCTTT-TTCCACCCACGCAGGGAAACCAGGAGGAATGCAGGAATCAA--AGAGCTGCATTCCCCCTTGCCACAAAGTACTCACACTTGGCAATCGGGAAGGAGTTGGGTCATCATT-TTTAAATGATTACCAAGCTGTGAGGAGCTGGGGCCGAGTGCAGAG
>gene=chr10_21581678-21581928; species=equCab
GCATCAAAGGT-AGAATCAGAATAAAGACAGATTGCTTTGTGTTGTTTCCTTACAGCAGAAGAGAATTTGAATCACTTACATTCTTGGCCTTT-TTCCACCCACACAGGG-AACCAGGAGGAATGCGGGAATCAAAGAGAGCGGCATTCCTCTTTGCCACAAAGTGCTCACACTTGGCAAGTTGCAAAGATTTGGGTCATCGTT-TTTAGAAGACTGCCAAGGAGTGAGGAGCTCAGGCTGAGCGCAAAT
>gene=chr10_21581678-21581928; species=gorGor
---------------------------------------------------------------------------------------------------------------------------------------------------------------------------ACTTGGCAAATGGCAAAGATTTGGGTCATCATTTTTTAAACGACAGCCAAGCATTAAAGAGCCCAGGCAGAGAGCAAGT
>gene=chr10_21581678-21581928; species=panTro
GCATCAAATGTAAAAATCTGTATAAGGATAGATTGTTTCATTTTGTTTCTTTAGAACATAAGAGAATCCGAATGACTTACATTCTTGGCTCTTTTTCCACCCACGCAGGGAAACCAGGAGGAATTCCAGAATCAAAGAGAACCGCATTCCTCTCTACCACAAAGTACTCACACTTGGCAAATGGCAAAGATTTGGGTCATCATTTTTTAAACGACAGCCAAGCATTAAAGAGCCCAGGCAGAGAGCAAGT
>gene=chr10_21581678-21581928; species=papHam
GCATCAAATGTAAAAATCTGTATAAGGATAGATTGTTTCATTTTGTTTCTTTAGAACATAAGAGAATTCGAATCACTTACATTCTTGGCTCTTTTTCCACCCACGCAGGGAAACCAGGAGGAATTCCAGAATCAAAGAGAACCGCATTCCTCTCTACCACAAAGTACTCACACTTGGCAAATGGCAAAGATTTGGGTCATCATTTTTTAAACGACAGCCAAGCATTAAAGAGTCCAGGCAGAGAGCAAGT
>gene=chr10_21581678-21581928; species=ponAbe
GCATCAAATGTAAAAATCTGTATAAGGATAGATTGTTTCATTTTGTTTCTTTAGAACATAAGAGAATCCGAATCACTTACATTCTTGGCTCTTTTTCCACCCACGCAGGGAAACCAGGAGGAATTCCGGAATCAAAGAGAACCGCATTCCTCTCTACCACAAAGTACTCACACTTGGCAAATGGCAAAGATTTGGGTCATCATTTTTTAAACGGCAGCCAAGCATTAAAGAGCCCAGGCAGAGAGCAAGT
>gene=chr10_21581678-21581928; species=rheMac
GCATCAAATGTAAAAATCTGTATAAGGATAGATTGTTTCATTTTGTTTCTTTAGAACATAAGAGAATTCGAATCACTTACATTCCTGGCTCTTTTTCCACCCACGCAGGGAAACCAGGAGGAATTCCAGAATCAAAGAGAACCGCATTCCTCTCTACCACAAAGTACTCACACTTGGCAAATGGCAAAGATTTGGGTCATCATTTTTTAAACGACAGCCAAGCATTAAAGAGTCCAGGCAGAGAGCAAGT
>gene=chr10_23727817-23728067; species=hg19
gctcgcgcgccgAGGGCCACGCCCGTGACGTCGGCGGAGCGCGGTAGGGGGCGGGGCGCGGGCCGGAGTGGGCGGGGCGAGCAGGCGCGACTGAATCGGGCGCCGCAAAGAGCCGCGCATTCCAGTGAGTCCACGTGACGCGGCCGCGAGGCCTGAGGTAAACAACCGCGGCCCCGCCTCCCGGGCCTCCGCGCGCACCGCGCTCCTCCTCGCCGGCGGGACGCGCTCCAACGGGGCGGGCGGCTTCCTC
>gene=chr10_23727817-23728067; species=bosTau
CGTCGCCCGCTGCGGGCCACGCCCATGACGT-CACCGAACGGG---------GCGGGGCGAGCCGGAGGGGGTGGGGCGAGCCCCGGCGGTTGAATGGGACGCCGCGACGAGCCGCACATTCCAATGAAGGCACGTGACGCGGCAGCGCTGCCTGAGGTAAACAACTGCGGCCCCGCCTCCTGGCTCTCCGCGCGCCCTGCAGTGCTGCTAGCCGGCGGGACGCGCTCCAGCAGGGCGGGCGGCTACCTC
>gene=chr10_23727817-23728067; species=calJac
gcgcgcgcgcgGGGGACTACGCCCGTGACGTCggcggagcgggacaggaggcggggcgcgggccggagtgggtggggcgagtcggtgcTGCTGAATCGGGCGCCCGGACGAGTCGCGCATTCCAGCGGGGTCATGTGACGCGGCCGCGAGGCCTGAGGTAAACAAccgcggccccgcctcccgggcctccgcgcgccccgcgcTCCTCCTTGTCGGCGAGACGCGCTCTAGCGGGGTGGGTAGCTTCTTC
>gene=chr10_23727817-23728067; species=canFam
cgccccccgccgcgggccccgcccGTGACGTCCGCCGAAcgggcc-------ggggggcggggcgcggggggcggggcgagcccgcgcggcTGAATGGGGCGCCGCAACGAGCCGCACATTCCAACGGGCCCACGTGACGCGGCCGCGCGGCCTGAGGTAAACAACCGCGGCCCCGCCTCCCGGCCCTCCGCGCGCCCTGCACTGCTCCTCGCCGGCGGGACGCGCTCCAGCGGGGCGGGCGGCTTTCCC
>gene=chr10_23727817-23728067; species=equCab
----------------------------------------------------------------------------------------------------------------------------------------------------------------------------------------------------------------------------------------------------------
>gene=chr10_23727817-23728067; species=gorGor
gctcgcgcgccgAGGGCCACGCCGGTGACGTCGGCGGAGCGCAGTAGGGGGCGGGGCGCGGGCCGGAGTGGGCGGGGCGAGCAGGCGCGGCTGAATCGGGCGCCGCAAAGAGCCGCGCATTCCAGTGAGTCCACGTGACGCGGCCGCGAGGCCTGAGGTAAACAACCGCGGCCCCGCCTCCCGGGCCTCCGCGCGCACCGCGCTCCTCCTTGCCGGCGGGACGCGCTCCAACGGGGCGGGCGGCTTCCTC
>gene=chr10_23727817-23728067; species=panTro
gctcgcgcgcTGAGGGCCACGCCCGTGACGTCGGCGGAGCGCGGTAGGGGGCGGGGCGCGGGCCGGAGTGGGCGGGGCGAGCAGGCGCGGCTGAATCGGGCGCCGCAAAGAGCCGCGCATTCCAGTGAGTCCACGTGACGCGGCCGCGAGGCCTGAGGTAAACAACCGCAGCCCCGCCTCCCGGGCCTCCGCGCGCACCGCGCTCCTCCTCGCCGGCGGGACGCGCTCCAACGGGGCGGGCGGCTTCCTC
>gene=chr10_23727817-23728067; species=papHam
---cgcgcgACGAGGGCCACGCCCGTGACGTCggcggagcggagcagggggcggggcgcgggccggagtgggcggggcgagccgacgcggCTGAATCGGGCGCCCAGACAAGCCGCGCATTCCAGCGGGTCCACGTGACGCGGCTGCGAGGCCTGAGGTAAACAACCGCGGCCCCGCCTCCCGGGCCTCCGCGCGCACCGCGCTCCCCCTCGCCGGCAGGACGCGCTCCAACGGGGCGGGCGGCTTCCTC
>gene=chr10_23727817-23728067; species=ponAbe
gcgcgcgccccgagggccacgcccgtgacgtcggcggagcgcggcagggggcggggcgcgggccggAGTGGGCGGGGCGAGCAGTCGCGGCTGAATCGGGCGCCGCAACGAGCCGCGCATTCCAGTGAGTCCACGTGACGCGGCCGCGAGGCCTGAGGTAAACAACCGCGGCCCCGCCTCCCGGGCCTCCGCGCGCACCGCGCTCCTCCTCGCCAGCGGGACGCGCTCCAACGGGGCGGGCGGCTTCCTC
>gene=chr10_23727817-23728067; species=rheMac
---cgcgcgACGAGGGCCACGCCCGTGACGTCggcggagcggagcagggggcggggcgcgggccggagtgggcggggcgagccgacgcggCTGAATCGGGCGCGGAGACAAGCCGCGCATTCCAGCGAGTCCGCGTGACGCGGCCGCGAGGCCTGAGGTAAACAACCGCGGCCCCGCCTCCCGGGGCTCCGCGCGCACCGCGCTCCTCCTCGCCGGCAGGACGCGCTCCAACGAGGCGGGCGGCTTCCTC
>gene=chr10_24906764-24907014; species=hg19
TAAAATGATGGAGAACTCTTTTCATAAACCCATGGGACACCAGGGGGACTACAAGTATGGCCTTGGTTGGTGGCAAAAAGAGAAGGAAAAAAGCCCCtgcatcgcatgcctccagggggcgctcttcacaggcattccatataaatggcgtgctccctggagctgtgctctgggacgaggctgaatgaggcaaacctagagaccctgtctcttatcacttactatgcgattttagagatgttatttagcc
>gene=chr10_24906764-24907014; species=bosTau
CAAAATCATGGCAAACTCT--TCCTGAACCT--------ACCCACTGAAGAAGAGTATGACCTTGGCCTC-------AAAGCAAG---------GCTTGCATCACAGACCTCCAGAGGATGATCTTCACAAGCATTCTGTACAAATGATGCCctct--ggagttatgccctgagatgaggctgaatcagcga-------------agtctcttattgcttactgtgtgactttgggcaagttatttaacc
>gene=chr10_24906764-24907014; species=calJac
TAAAATAATGGAGAAC-----TCATAAACCTATGGGGCACCCGGGGAAATAGAAGTATGGCCTTGATTAACGGCAAAAAAAGAAATAAAGAAGTCCCTGCATCGTGTGCCTCCAGGGGGCGCCCTTCACAGGCATTCCATATAAATGGCGCCTTCC--AGAGCTGTATTCTAAGATGAggctgaatcaggcaaacctagagaccctgtctc-tgtcactaactgtgcgattttagagaagttatttaacc
>gene=chr10_24906764-24907014; species=canFam
TAAAATTATAGAGCACTAT--TCATGAATTTTTGGGGTAATGGCGCAAGTATGAGT-CGGCCTTGGCTTC-------TAAAGAAGGC-------CCCtgcatcacacagctccaaggggcgctcttcataaaa-atcaatataaatggtgccctcc--ggagctgtgcTCTGTAAGGAGGCTGACTCAACC-TGCC--AAgtgtc-----------------------actttagggaagttatttagcc
>gene=chr10_24906764-24907014; species=equCab
TAAAATTAT-GAGAATTCT--TCATGAACCTACAGGGTGACAG-GTGGGAAAGGGTGTGGCCTCGGCCTC-------AGAGCAAGGC-------CCTTGCACCACCCACCTCCAGGGGGCGCTGCTCACCAGCTTTCCATATAAATGGGGCCCTCT--GGCAC-GGGCTCTGTGATGAGGCTCAATCAGGGAAGCC--AAGTCCTGGTCTC-CACCGCTT------------------------TTAATT
>gene=chr10_24906764-24907014; species=gorGor
TAAAATGATGGAGAACTCTTTTCATAAACCCATGGGACACCAGGGGGACTACAAGTATGGCCTTGGTTGGTGGCAAAAAGAGAAGGAAAAAAGC------------------------------------------------------------------------------------------------------------------------------------------------------------
>gene=chr10_24906764-24907014; species=panTro
TAAAATGATGGAGAACTCTTTTCATAAACCCATGGGACACCAGGGGGACTACAAGTATGGCCTTGGTTGGTGGCAAAAAGAGAAGGAAAAAAGCCCCtgcatcgcatgcctccagggggcgctcttcacaggcattccatataaatggcgtgctccctggagctgtgctctgggacgaggctgaatgaggcaaacctagagaccctgtctcttatcacttactatgtgattttagagatgttatttagcc
>gene=chr10_24906764-24907014; species=papHam
TAAAATGATGGAGAACTCTTTTCATAAACCCACTGGGCACCAGGGGAA-TAGAAGTATGGCCTTGGCTGGTGG-AAAAAGAGAAGGAAAAAAGCCCCTGCATCGCGCGCCTCCAGGGGGCGCTCTTCACAGGCATTCTACCTACACAGCACCCTCCCTGGAGCTGTGCTCTGCGATGAggctgaatgaggcaaacctagacaccctgtctc-tatcacttactgtgcgattttaaagaagttatttagcc
>gene=chr10_24906764-24907014; species=ponAbe
TAAAATGATGGAGAACTCTTTTCATAAACCCATGGGGCACCAGGGGGACTACAAGTATGGCCTTGGTTGGTGGCAAAAAGAGAAGGAAAAAAGCCCCtgcatcgcatgcctccagggggcgctcttcacaggcattccatataaatggcacgctccctggagctgtgcTCTGGGATGAggctgaatcaggcaaacctagagaccctgtctc-tatcacttactgtgcaattttagagatgtcatttagcc
>gene=chr10_24906764-24907014; species=rheMac
TAAAATGATGGAGAACTCTTTTCATAAACCCACTGGGCACCAGGGGAA-TAGAAGTATGGCCTTGGCTGGTGGCAAAAAGAGAAGGAAAAAAGCCCCTGCATCGTGCGCCTCCAGGGGGCGCTCTTCACAGGCATTCTACATACACAGCACCCTCCCTGGAGCTGTGCTCTGCGATGAggctgaatgaggcaaacctagacacccagtctc-tatcacttactgtgcgattttaaagaagttatttagtc
>gene=chr10_25051981-25052132; species=hg19
tgatggccactgaaaaggctgagcatataggaaatagtcttcattctaatgtgaaaggcaaatttgtgtcccgtggaatgagaggtatgcatggtatgagaacaggacccagggtcattgcagggctcacagttgtaaggcatatttcatg
>gene=chr10_25051981-25052132; species=bosTau
tgacggcccttggaaaggccgagcatataggaaagagtcttctttctaatatgaaaggcatatttgtgtcctgtggaatgagaggtatgtgtggtatgagagcagga-ccaaggtcacggcagggctcccagctctaatgcatgtttactg
>gene=chr10_25051981-25052132; species=calJac
tgatggccactgaaaaggccgagcatataggaaatagtcttcattctaatgtgaaaggcatatttgtgtcccgtggaatgagaggtatgcatggcatgagaacaggacccagggtcattgcagggctcacagttgtgaggcatatttcctg
>gene=chr10_25051981-25052132; species=canFam
TGATGGACACTGGAAGGGCTGAGCATATAGGAAATAGTCTTCTTTCTAATATGAAAGGCATATTTGTGTCCCATGGAATGAGAGGTATGCGTGGTATGAGAACAGGACCCAAGGTCATTGCAGGGCTCACAGTTGTAATGCATATTTCCTG
>gene=chr10_25051981-25052132; species=equCab
tgatagccactggaaaggctgagtatataggaaatagtcttctttctaatatgaaaggcatatttgtgtcccgtggtatgagaggtatgtgtggtatgagaacaggacccaaggtcatcacagggctcacagttgtaatgcatatttcctg
>gene=chr10_25051981-25052132; species=gorGor
-------------------------------------------------------------------------------------------------------------------------------------------------------
>gene=chr10_25051981-25052132; species=panTro
TGATGACCACTGAAAAGGCTGAGCATATAGGAAATAGTCTTCATTCTAATGTGAAAGGCATATTTGTGTCCCGTGGAATGAGAGGTATGCATGGTATGAGAACAGGACCCGGGGTCATTGCAGGGCTCACAGTTGTAAGGCATATTTCGTG
>gene=chr10_25051981-25052132; species=papHam
tgatggccactgaaaaggctgagcatataggaaatagtcttcattctaatgtgaaaggcatatttgtgtcccgtggaatgagaggtatgcatggtatgagaacaggacccagggtcattgcagggctcacagttgtaaggcatatttcgtg
>gene=chr10_25051981-25052132; species=ponAbe
tgatggccactgaaaaggctgagcatataggaaatagtcttcattctaatgtgaaaggcatatttgtgtcccgtggaatgagaggtatgcatggtatgagaacaggacccagggtcattgcagggctcacagttgtaaggcatatttcatg
>gene=chr10_25051981-25052132; species=rheMac
TGATGGCCACTGAAAAGGCTGAGCATATAGGAAATAGTCTTCATTCTAATGTGAAAGGCATATTTGTGTCCCGTGGAATGAGAGGTATGCATGGTATGAGAACAGGACCCAGGGTCATTGCAGGGCTCACAGTTGTAAGGCATATTTCGTG
>gene=chr10_26107844-26107975; species=hg19
ccaacccacctccctcctctcgccagcctgccagatgcgctcctgcctctgacgtttgtattacaaccatcccctcctcctggaatgcgctgccttagacacctaactggctaaggccctcgtgctcttcc
>gene=chr10_26107844-26107975; species=bosTau
ccaacttacctccttattctctgt----tg-------------------tagcc-ttacat--cagtgattctctcctcctggaaggctctgctccagatatccacatggctgaggtcctcacatctgtcc
>gene=chr10_26107844-26107975; species=calJac
ccaacccaccttcctcctctcaccagcctgccagatgtgctcc----------------------------------------------------------------------------------------
>gene=chr10_26107844-26107975; species=canFam
ccaactcacttcc-tactctccctatcttg-------------------tggcctttgtat--taaccattctctcctcctggaatgctcag-ctcagaaatcctcatggctgagatccttaggtcctcct
>gene=chr10_26107844-26107975; species=equCab
ccagcttacctccttactctctctacctcg-------------------aggcctttgtgt--taaccattccctcctccgggaatgccctg-cccctgtacccatatggcagagatcctcgtgtccttct
>gene=chr10_26107844-26107975; species=gorGor
-caacccacctccctcctctcgccagcctgccagatgcgctcctgcctctgacgtttgtattacaaccattccctccttctggaatgcgctgccttagacacctaactggctaaggccctcgtgctcttcc
>gene=chr10_26107844-26107975; species=panTro
ccaacccacctccctcctctcaccagcctgccagatgcgctcctgcctctgacgtttgtattacaaccatcccctcctcctggaatgcgctgccttagacacctaactggctaaggccctcgtgctcttcc
>gene=chr10_26107844-26107975; species=papHam
ccaaccc-cttccctcctctggccagcctgccagatgcgctcctgcctctgaccttcgtattacaaccatcccctcctcctggaatgcgctgccttagacaccgaactgactaaggccctagtgcccttcc
>gene=chr10_26107844-26107975; species=ponAbe
ccaacccacctccctcctttcaccagcctgccagatgcactcctgcctctgacgtttgtattacaatcatcccctcctcctggaatgctctgccttagacacctaactggctaaggccctcgtgctcttcc
>gene=chr10_26107844-26107975; species=rheMac
ccaacccacttccctcttctcgccagcctgccagatgcgctcctgcctctgaccttcgtattacaaccatcccctcctcctggaatgtgctgccttagacacctaactgactaaggccctcgtccccttcc
>gene=chr10_26600420-26600597; species=hg19
aaaGTTAGGAGTGCTGTGATTTCACGGGAGGAGGTATCCCAACGGCCTGGGTTTGCAGCATCTTGGAAACCTAGATTCCTGCCAGGAGAGGTCAGGTCTGTGCTCTCACGTTTTCATTCCTCTCACGCGGAGACTGCTGGAGCAGTAGctagtgtcagactgcctggcctcagatgc
>gene=chr10_26600420-26600597; species=bosTau
---------------------------GAAGAAGTGGCCTAGAAGGCTGGGTTTGTGGTGGCCTGTGA------GCTCCCGCCAGGAGAGATGTGATCTGCATGCTCACATTTTCATTCCTGCAACAAGGcggctcctggag--------------acattgcagggcctcagatgc
>gene=chr10_26600420-26600597; species=calJac
aGG---AGTACTGCTATGATTTCACAGGAGGAGGTATCGCAAAGATCTGGGTTTGCAGCATCTTGGAAATCTAGACTCCTGCCAGGAGAGGTCGGGTCTGTGCACTCACATTTTCATTCCTCTCACATGGAGACTGCTGGAGCAGCAGctggagtcagacggcctggcctctgatgc
>gene=chr10_26600420-26600597; species=canFam
------------ACTGTAATTTCACAGGAGGAAG--CCAAATGGAGTGGAGTTTGTGGCAGTCTGAAAACCTGGGCCCCTGCCAGGAGAGGTCCGATCCCGGTGTTCATGTTTACATTCTGCCAACGAGGCAGCTGctggagt------------cagattgcctggcctcagaggc
>gene=chr10_26600420-26600597; species=equCab
----------------------------------CATCCTAAAGGGCTGGGTTTGCGGTGGCCTGGAAACCTAGGCTCCTGCCAGGAGAGG--GGATCCCTGTGCTCATGTGTTCTTTCCTCCATTGAGGCAGCTGCTGGAGCAGCAGctggaggcagacagcctcgcctcagatgc
>gene=chr10_26600420-26600597; species=gorGor
aaaGTTAGGAGTGCTGTGATTTCATGGGAGGAGGTATCCCAAAGGCCTGGGTTTGCAGCATCTTGGAAACCTAGATTCCTGCCAGGAGAGGTCAGGTCTGCGCTCTCACGTTTTCATTCCTCTCACGCAGAGACTGCTGGAGCAGTAGctagtgtcagactgcctggcctcagatgc
>gene=chr10_26600420-26600597; species=panTro
aaa---aGGAGTGCTGTGATTTCACTGGAGGAGGTATCCCAACGGCCTGGGTTTGCAGCATCTTGGAAACCTAGATTCCTGCCAGGAGAGGACAGGTCTGCGCTCTCACGTTTTCATTCCTCTCACGCGGAGACTGCtggagcagtagctagtgtcagactgcctggcctcagatgc
>gene=chr10_26600420-26600597; species=papHam
aagGTTAGGAGTGCTGTGATTTCATCAGGGGAGGTATCCCAAAGGTCTGGGTTTGCAGCATCTTGGAAACCTAGATTCCTGCCAGGAGAGGTCAAGTCTGCGCTCTCACATTTTTATTCCTCTCACGCGGAGACTGCTGGAGCAGCAGctggtgtcagactgcctggcctcagatgc
>gene=chr10_26600420-26600597; species=ponAbe
aaaGCTAGGAGTGCTATGATTTCATGGGAGGAGGTATCCCAAAGGCCTGGGTTTGAAGCATCTTGGAAACCTAGATTCCGGCCAGGAGAGATCAGGTCTGCGCTCTCAAGTTTTCATTCCTCTCACGCGGAGAATGCTGGAGCAGCAGctggtgtcagactgcctggcctcagatgc
>gene=chr10_26600420-26600597; species=rheMac
aaaGTTAGGAGTGCTGTGATTTCATCAGGGGAGGTATCCCAAAGGTCTGGGTTTGCAGCATCTTGGAAACCTAGATTCCTGCCAGGAGAGGTCAGGTCTGCGCTCTCACATTTTTATTCCTCTTACGCGGAGACTGCTGGAGCAGCAGctggtgtcagactgcctggcctcagatgc
>gene=chr10_29315126-29315257; species=hg19
CTTGCCTTAGAACACTGTAGGTGTTCTACCGTCACGTAGCCCTTACAAATGGAAAAGTAGAATGGGGTAAAGAATTCCAGGCATTTACTTTGTCACCCCCTAGGCCCGGGAAGATGTATCAATTAGCGACA
>gene=chr10_29315126-29315257; species=bosTau
CTTGCCTTAGGATGCTGTGGGGGTCCCATCCTTATGTAGCCCTT---AAGGGAACAGTGAACCCAGGTAAAGAATTCAA-GTGCATGTTTTATTACCCTCCGCTCCCAGGAAGGCATCTCTGATGGCAATA
>gene=chr10_29315126-29315257; species=calJac
CTTGCCTT--AACACTGCAGATGTTTTACCATCTCATAGCCC-------TGGAAAAGTAGAACAGGGTAAAGAATTCAAGTCATTTATTTTATCACCCCCTGGGCCTGGGAAGACCTATCAGTTGGCGACA
>gene=chr10_29315126-29315257; species=canFam
CTTGCCTTAAGGTGCTGTGCATGTTCTATCCTTGGGGAGCCCTT---AGTGGAAAAGAGGAACAGGGTACAGAATTC-AGATGTTCGTTTTACTACATCTCCCTTCCAGGAAGGCACACTGGCAGATAACG
>gene=chr10_29315126-29315257; species=equCab
CTTA----AAGGGGCTGGGTCCTCCCCATCCT---ATAGCCCTT---GATGGAAAAATGGAACCAGGTACAGAATTCAAGATGATAATTTGATTATATTTTGCTCTCAGGAAGGCACGTCAGCTGATAACA
>gene=chr10_29315126-29315257; species=gorGor
CTTGCCTTAGAACACTGTAGGTGTTTTACCATCACATAGCCTTTACAAGTGGAAAAGTAGAACGGGGTAAAGAATTCAAGGCATTTATTTTGTCACCCCCTAGGCCCGGGAAGATGTATCAATTAGCGACA
>gene=chr10_29315126-29315257; species=panTro
CTTGCCTTAGAACACTGTAGGTGTTTTACCATCACATAGCCCTTACAAGTGGAAAAGTAGAACGGGGTAAAGAATTCAAGGCATTTATTTTGTCACCCCCTAGGCCCGGGAAGATGTATCAATTAGCGACA
>gene=chr10_29315126-29315257; species=papHam
CTTGCCTTAGAACACTGTAGGTGTTTTACCATCACATAGCCCTTACAAGTGGAAAAGTAGAACGGGATAAAGAATTCAAGGCATTTATTTTGTTGCCCCCTGGG-CCAGGAAGACATATCAATTAGCGATA
>gene=chr10_29315126-29315257; species=ponAbe
CTTGCCTTAGAACACTGTAGGTGTTTTACCATCACATAGCCCTTACGAGTGGAAAAGTAGAACGGGGTAAAGAATTCAAGGCATTTATTTTGTCACCCCCTGGGGCCAGGAAGACATATCAATTAGCGACA
>gene=chr10_29315126-29315257; species=rheMac
-----------------------------------------------------------------------------------------------------------------------------------
>gene=chr10_29528805-29529055; species=hg19
TGTCAAGCTCTTAAGAATTTTTCTGACCTTCCTGACAAAGGAAGTTTTCCAACCTGCCCCTGTTACTTTTAGAGTTCCTGTTGCCATCGCACATCTCTACCAGTGTGAGTTTATTTGGAGGTGGTTGTCCAGACATTCCAGGGCGGCCGTTACAGTTGTTTCCATGCAACTCTAGGAGGAGCCTCTAGGAGGAGCCATCCGCCATGATGTTGTGCAGTGCACAACATGCCCAGTGGTACCCTGGACCCGC
>gene=chr10_29528805-29529055; species=bosTau
TGTCAAACTC-TAAGAATTTTTCTGACTTTCTTGATGAAGGAAGCTTTCTAACCAGGCCTTGCTACTTTTAGAATTTCCATTGTCATCACACA----------------TTCATTTGGAGGTTGTCGCCCAGACAACCCAGGG-TGGTGCTATAGCTGTGTCCACACAG-------------TTCTACGACACAC---CCACTCTGACAttgtgcagtgcacagcccacacaactgtacTCAGGGCCT--
>gene=chr10_29528805-29529055; species=calJac
TGTCAAGCTCTTAAAAATTTTTCTGACCCTCCTGAGAAAAGAAGTTTTCCAACCTGCCCCTGTGACTTTTACAGGTCCTGCTGCCATCACACATCTCTACCAATGTGAATTTATTTGGAGGTGGTTGTCCAGACATTCCAGGGCAGCTGCTACAATAGTTTCCATGCAG-------------CTCTAAGAGAGGCCATGCGCCATGATgttgtgcagtgcacaacctgcccaacggtacCCTGGACCCGC
>gene=chr10_29528805-29529055; species=canFam
TGTCAAACTA-AACAGTTTTTTCT--CCTTCTTAATGAAGGATGTTTTCCAGCCAGGCCCTGCTACTTTTAGAGTTTCTGTTACGATCACACATCTCTTTCAGTTTGAGTTTATTTGAAGGTCATTGTCCAGGCAATTcagggctgc---tatggttg--ttcatgcag-------------ctctgggaggtgccatccattatgatgttgtgcagtgcacaacctacacaatggtgcacagagccTGT
>gene=chr10_29528805-29529055; species=equCab
TGTCAAACTC-GAAGAATTTTTCTGGCTTTCTTGACGAAGGAAGTTTTCCAACCAGGCCCTGATACATTTAGACTTTCTATTGCCAACACACGTCTCTCTCAGTTTGAGTTTATTCGGAGGTCATTGTCCATACGATCCAGAGCTGCTGCTACAGTTGTTTCCATACAG-------------CTCTGGGAGGTTCCATCCACTTTGATTTTGTTCAGTGCACAACCTGCACAGTGGTATACAGGACCTGG
>gene=chr10_29528805-29529055; species=gorGor
TGTCAAGCTCTTAAGAATTTTTCTGACCTTCCTGACAAAGGAAGTTTTCCAACCTGCCCCTGTTACTTCTAGAGTTCCTGTTGCCATCGCACATCTCTACCAATGTGAGTTTATTTGGAGGTGGTTGTCCAGACAT-Ccagggcagccattacagttgtttccatgcaactctaggaggagcctctaggaggagccatccgccatgatgttgtgcagtgcacaacctgcc-a-tggtacCCTGGACCCGC
>gene=chr10_29528805-29529055; species=panTro
TGTCAAGCTCTTAAGAATTTTTCTGACCTTCCTGACAAAGGAAGTTTTCCAACCTGCCCCTGTTACTTTTAGAGTTGCTGTTGCCATCGCACATCTCTACCAATGTGAGTTTATTTGGAGGTGGTTGTCCAGACATTCcagggcggccgttacagttgttaccatgcaa-------------ctctaggaggagccgtccgccatgatgttgtgcagtgcacaacctgcccaatggtacCCTGGACCCGC
>gene=chr10_29528805-29529055; species=papHam
TGTAAAGCTCTTAAGAATTTTTCTGACCTTCCTGACAAAGGAAGTTTTCCAACTTGCCCCTGTGACTTTTAGAGTTCCTGTTGCCATCGCACATCTCTACCAATGTGAGTTTATTTGGAGGTAGCTGTCCAGACATTCcagggcggccattacagttgtttccatgcaa-------------ctctaagaggggccatctgccatgatgttgtgcagtgcacaacctgcccaatggtacCCTGGACCCGA
>gene=chr10_29528805-29529055; species=ponAbe
TGTCAAGCTCTTAAGAATTTTTCTGACCTTCCTGACAAAGGAAGTTTTCCAACCTGCCCCTGTTACTTTTAGAGTTCCTGTTGCCATCGCACATCCCTACCAATGTGAGTTTATTTGGAGGTGGTTGTCCAGACATTCcagggcagccgttacagttgtttccatgcaa-------------ctctaggaggagccatccgccatgatgttgtgcagtgcacaacctgcccaatggtacCCTGGACCCGC
>gene=chr10_29528805-29529055; species=rheMac
TGTCAAGCTCTTAAGAATTTTTCTGACCTTCCTGACAAAGGAAGTTTTCCAGCCTGCCCCTGTGACTTTTAGAGTTCCTGTTGCCATCGCACATCTCTACCAATGTGAGTTTATTTGGAGGTAGTTGTCCAGGCATTCcagggcggccattacagttgtttccatgcaa-------------ctctaagaggggccatctgccatgatgttgtgcagtgcacaacctgcccaatggtacCCTGGACCCGA
>gene=chr10_30291424-30291674; species=hg19
CTTTAGGTAGACAGGTCTGCAGGTTCTGCTTGTAGGAAAAACAGCAAGCAATTAGCACAACCCGCCTGGATGTGGGGCTCAGTGAACCTGTCCTCCGTTGGCATGCACGTACGCTGCCCTCTAGCGTTGAAATGCCAGCAGGCGGCTACCTCTGCTCAGCTTGCACAAGAGGTCAGCCCCTCGCCTTCCCATGGGGAGCAGAACAGAGTCCGGCATTTCCCACTCTGGAGAATGGGCCACTTCCCACTGA
>gene=chr10_30291424-30291674; species=bosTau
CT-TAGATGAGTAGGTC-AGGGGTTCCATTTTCGGGAAAAGCTGCCAG-CCTCCCCAGAGC---------GGTGGTACC-AGAGACCAGCTTCCTCCTCGGAATGAGCAGATGCTGCCCTCTAGTGTCTGAACACTGGTGGGACA---CCTCCACCAAGGATGCGCAGGTTGACAGCCTATTCTCATCCCTGGAGTCACAGGACAGAGTGTGCACCTCCCGGCTCTGAAAAGTGTGCTTCTTCCC----A
>gene=chr10_30291424-30291674; species=calJac
CCATAGGTAGACAGGTGTGCACGTTCTGCTTGTAGGAAAAACAGC-ATCAATTAGCACAACCCGCCTGGAGGTGGGGCTCGGTGAACATGTCCTTCGTTGGCATGAACGTGCGCTGCCCTCTAGCGTTGAAAAACCAGCTGA-----ACCTCTGCTCAGCTTGCATGAGAAGACAGCTCCTTACTTTCCCCTGGAGAACAGAACAGAGCCCAGCATGTCCCGCTCTGAAGAATGGGCCACTTCCCAGTGA
>gene=chr10_30291424-30291674; species=canFam
CCGTAGCTGAGCTGCTCCTTGGGCTCCGGTTGCA-GAAAGGCTG-CAGCCACGGTCACATC---------GGAGGGACCGCGCGAGCAACCATGTCCTTGGCATGAGCGAACGCTGCCCTCTAGTGTTCAAAGGGCGGCGGGTCA-CCCGCGGGCTCCGGACGCGCAGGGTGG----------TCTTCCCGGGAA-----GGGCAGGACCCACTACTTTGCCCTCCCAGGACTGGGCCCCTCGCC----G
>gene=chr10_30291424-30291674; species=equCab
CTGCAGAGAAGCAGGCCTGTGGGTCCTGTGTGCAGGAGAAGCAGCCAGCCATCGCCAC--C---------GGGTGGACCGCGCGAGCAGCT---CCTCTGGCAGGAACACAC-CTGCCCTC-AGCGCGGACACACCAGCCGGCAT-CTCCGCTGCTGCGGCGGCCCGGGGAGGCAGCCT--CTTCTTCCCGGGAG---------------CGCAGTTCTCCGCTCCGGGGGATGGGCCTC-CTCT----T
>gene=chr10_30291424-30291674; species=gorGor
CTTTAGGTAGACAGGTCTGCAGGTTCTGCTTGTAGGAAAAACAGCAAGCAATTAGCACAACCCGCCTGGATGTGGGGCTCAGTGAACATGTCCTCTGTTGGCATGCACGTACGCTGCCCTCTAGTGTTGAAATGCCAGCAGGCTGCTACCTCTGCTCAGCTTGCACAAGAGGTCAGCCCCTCGCCTTCCCACGGGGAGCAGAACAGAGTCCGGCATTTCCCACTCTGAAGAATGGGCCACTTCCCACTGA
>gene=chr10_30291424-30291674; species=panTro
CTTTAGGTAGACAGGTCTGCAGGTTCTGCTTGTAGGAAAAACAGCAAGCAATTAGCACAACCCGCCTGGATGTGGGGCTCAGTGAACATGTCCTCCGTTGGCATGCACGTACGCTGCCCTCTAGCGTTGAAATGCCAGCAGGCTGCTACCTCTGCTCAGCTTGCACAAGAGGTCAGCCCCTCGCCTTCCCATGGGGAGCAGAACAGAGTCCGGCATTTCCCACTCTGAAGAATGGGCCACTTCCCACTGA
>gene=chr10_30291424-30291674; species=papHam
CTTTAGGTAGACAGGTCTGCAGGTTCTGCTTGTAGGAAAAACAGCAAGCAATTAGCACAACCCGCCTGGATGTGGGGCTCAGTGAACATTTCCTTCGTTGGCGTGCACGTACACTGCCCTCTAGCGTTGAAACGCCAGCAGGCTGCTACCTCTGCTCAGCTTGCACAAGAGATCAGTCCCTCGCCTTCCCATGGGTAGCAGAACAGAGCCCGGCATTTCCCACTCTGAAGAATGGGCCACTTCCCACTGA
>gene=chr10_30291424-30291674; species=ponAbe
CTTTAGATAGACAGGTCTGCAGGTTCTGCTTGTAGGAAAAACAGCAAGCAATTAGCACAACCCGCCTGGATGTGGGGCTCAGGGAACATGTCCTCCGTTGGCGTGCACGTACGCTGCCCTCTAGCGTTGAAATGCCAGCAGGCTGCTACCTCTGCTCAGCTTGCACAAGAGGTCAGCCCCTCGCCTTCCCATGGGGAGGAGAACAGAGTCCGGCATTTCCCACTCTGAAGAACGGGCTACTTCCCACTGA
>gene=chr10_30291424-30291674; species=rheMac
CTTTAGGTAGACAGGTCTGCAGGTTCTGCTTGTAGGAAAAACAGCAAGCAATTAGCACAACCCGCCTGGATGTGGGGCTCAGTGAACATTTCCTTCGTTGGCGTGCACGTACACTGCCCTCTAGCGTTGAAACGCCAGCAGGCTGCTACCTCTGCTCAGCTTGCACAAGAGGTCAGTCTCTCGCCTTCCCATGGGTAGCAGAACAGAGCCCGGCATTTCCCACTCTGAAGAATGGGCCACTTCCCACTGA
>gene=chr10_31372715-31372965; species=hg19
agctgtggtctccatcttggaacccacgttgctctggggtgcccaacctggaactttgcctatcaaatttctactttgcctgctggctccgtgtttgattccaccaacagagggcactagaggaagattgaaggcaggaatgcagaaaagggacatgcccctttctgtctgcttcctgtctTGGCAGAGATACCCACGTGGCCCTTCCCTCTGGACAAGCAGCTGGTCTCACCAGCACTGGCTCCAGCCT
>gene=chr10_31372715-31372965; species=bosTau
AGC--TTGGCCCCACCATGGAACCAACATtactctgtgctgttggggcctggactctgcagactcagtttctgctttgcaggctgcctcccaattagtatccaccagcaggggaccctagagggagataggaggtggaggatggaggaaggagcaagccccttctggggtgcttcctatcttgtc--agttacccccagggcccctccctctagacccgcagctgagtccatcagcagTAGGCCCTGTCT
>gene=chr10_31372715-31372965; species=calJac
agctgtggtttctatcttggaacccacgctgctctgtggtgcccaacctggaactttacaaatcaaatttctgctttacccgctggctccctgtttgattccaccaagagagggcactagagggagactgaaggcaggagtgcagggaagggacatgcccctttctgtctgcttcctatctTGGCAGAGATACCCACATGGCCCTTCCCTCTGGACAGGCAGCTTGTGTCACCAGCACTGGCTCCAGTCT
>gene=chr10_31372715-31372965; species=canFam
AGCTATTCTCCCTGTCTTGGAACCCAA---GCTct--------gaagttggaacttggcaaactacatttctgcttagccacatggctcccgattatattccacc---aacaggT--------AGACTTCAAGGCAGGAGTGGGAGGAAGGG-CAGGACTCTCCCCTAGTGCTTTCTGTCTTGTC--AGTTACCCCCA-------------TAGGCAGGCAGTTGATTTCACCAGT-------------T
>gene=chr10_31372715-31372965; species=equCab
agctattggccccaccttggaacccacattgctctgtggtgctggagctgcaacttggcacactaaatttctcctttgcctgctggctccctgttgggttccaccaatagcaggcactggggggagactgaagacaagagtggggagaaggg-tgggacacttcctgtgtgcttcctgtcttgtc--agccaccc---tggcccttcactctggataggtagttggtttca-cagcagtggggccagcct
>gene=chr10_31372715-31372965; species=gorGor
AGCTGTGGTCTCCATCTTGGAACCCACGTtgctctggggtgcccaacctggaactttgcctatcaaatttctactttgcctgctggctccctgtttgattccaccaacagagggcactagaggaagattgaaggcaggagtgcagaaaagggacatgcccctttctgtctgcttcctctcttggcagagatacccacgtggcccttccctctggacaggcagctggtctcaccagcactggctccagcCT
>gene=chr10_31372715-31372965; species=panTro
agctgtggtctccatcttgtaagccacgttgctctggggtgcccaacctggaactttgcctatcaaatttctactttgcctgctggctccgtgtttgattccaccaacagagggcactagaggaagattgaaggcaggagtgcagaaaaggggcatgcccctttctgtctgcttcctgtctTGGCAGAGATACCCACGTGGCCCTTCACTCTGGACAAGCAGCTGGTCTCACCAGCACTGGCTCCAGCCT
>gene=chr10_31372715-31372965; species=papHam
agctgtggtctccatcttggaacccacgttgctctgtggtgcccaacctggaactctgcaaatcaaatttctactttgcctgctggctccctgtttgattccaccaacagaggacactagagggagattgaaggcaggaatgcagaaaagggacatgcccctttctgtcG------TGTCTTGGCAGAGATACCCACGTGGTCCTTCCCTCTGGACAGGCAGCTGGTCTCACCAGCACTGGCTCCAGCCT
>gene=chr10_31372715-31372965; species=ponAbe
agctgtggtctccatcttggaacccacgttgctctgcggtgctcaatctggaactttgccaaacgaatttctactttgcctgttggctccctgtttgattccaccaacagagggcactagagggagactgaaggcaggagtgcagcaaagggacatgcccctttctgtctgcttcctgtctTGGCAGAGATACCCGCGTGGCCCTTCCCTCTGGACAAGCAGCTGGTCTCACCAGCACTGGCTCCAGGCT
>gene=chr10_31372715-31372965; species=rheMac
agctgaggtctccatcttggaacccacgttgctctgtggtgcccaacctggaactctgcaaatcaaatttctactttgcctgctggctccctgtttgattccaccaacagaggacactagagggagattgaaggcaggaatgcagaaaagagacatgcccctttctgtcG------TGTCTTGCCAGAGATACCCACGTGGTCCTTCCCTCTGGACAGGCAGCTGGTCTCACCAGCACTGGCTCCAGCCT
>gene=chr10_32044019-32044190; species=hg19
TGGAAATGAGAAGCCTGGGCTTTTCAAACTGCTGTGGAGAGCTGGAAGAGCACCAGGGACTCTCCTGCTGGGCTGGCATCCCGGGAATTTGTGCCGTTTGCTTTGTGGCCTGGTCAGGTGTCCTTCCTGCCCCACCCCATGGGCTTCTGGCCTCGCTGTCTCTCTGAGCCG
>gene=chr10_32044019-32044190; species=bosTau
---------------------------------------------------------------------------------------------------------------------------------------------------------------------------
>gene=chr10_32044019-32044190; species=calJac
TGGAAATGAGAAGCCTGGGCTTTTCAAACTGCTGTGGAGAGCTGGAAGAGCACCAGGGACGTTCCTGCTAGGCTGGCATCCCGGGAATTTGTGCCTTTTGCTCTGTGGCCTGGTCAGGAGTCCTTCCTGCCCCACCCCACAGCCTTCTGGCTTCACCATTTCTCTGAGCTG
>gene=chr10_32044019-32044190; species=canFam
TGGGGACAAGAAGCCTGAAC------AACTGCTGCCAAGAGCTAGAAGAACACTGGG-ACTCTCCTGCTGGGC--------------------------------------------------------------------------------------------------
>gene=chr10_32044019-32044190; species=equCab
TGCACAGGAGAAACCTGTCCTTTGTGAACTACCGCTAAGAGCTAGAAGAA-ACCAGG-ACCTCTCTGCTGGGCCGGGATCTGGCGAACTTGCCCCGTTCCCTTTGTGGCTGGGTCAGGCGTCCTTCCTGCCCAG-CCCACGGCCTTCCAGCTCTGCAGACT-TCCGAGCTG
>gene=chr10_32044019-32044190; species=gorGor
-------------------------------------------------------------------------TGGCATCCCGGGAATTTGTGCCGTTTGCTTTGTGGCCTGGTCAGGTGTCCTTCCTGCCCCACCCCATGGGCTTCTGGCCTCGCTGTCTCTCTGAGCCG
>gene=chr10_32044019-32044190; species=panTro
TGGAAATGAGAAGCCTGGGCTTTTCAAACTGCTGTGGAGAGCTGGAAGAGCACCAGGGACTCTCCTGCTGGGCTGGCATCCGGGGAATTTCTGCCGTTTGCTTTGTGGCCTGGTCAGGTGTCCTTCCTGCCCCACCCCATGGGCTTCTGGCCTCGCTGTCTCTCTGAGCCG
>gene=chr10_32044019-32044190; species=papHam
TGGAAATGAGAAGCCTGGGCTTTTCAAACTGCTGTGGAGAGCTGGAAGAGCACCAGGGACTCTCCTGCTGGGCTGGCATCCCGGGAATTTGTGCCGTTTGCTTTGTGGCCTGGTCAGGAGTCCTTCCTGCCCCACCCCATGGCCTTCTGGCTTTGCTGTCTCTCTGAGCTG
>gene=chr10_32044019-32044190; species=ponAbe
TGGAAATGAGAAGCCTGGGCTTTTCAAACTGCTGTGGAGAGCTGGAAGAGCACCAGGGACTCTCCTGCTGGGCTGGCATCCCGGGAATTTGTGCCGTTTGCTTTGTGGCCTGGTCAGGAGTCCTTCCTGCCCCACCCCATGGACTTCTGGCTTCGCTGTCTCTCTGAGCTG
>gene=chr10_32044019-32044190; species=rheMac
TGGAAATGAGAAGCCTGGGCTTTTCAAACTGCTGTGGAGAGCTGGAAGAGCACCAGGGACTCTCCTGCTGGGCTGGCATCCCGGGAATTTGTGCCGTTTGCTTTGTGGCCTGGTCAGGAGTCCTTCCTGCCCCACCCCATGGCCTTCTGGCTTTGCTGTCTCTCTGTGCTG
>gene=chr10_32290008-32290072; species=hg19
AAAACATCCTTGAAAAACCAGCAGTTGCTTTTCCCGCTTCACATTCTTTGCATTCCCCAGAAGC
>gene=chr10_32290008-32290072; species=bosTau
AAAACTTTACACAAAAA-CAGTGATTCCCTGCCCCACCTCACCTCTTTCTCACTCTCCAGACAC
>gene=chr10_32290008-32290072; species=calJac
AAAACATGCTTGAAAAACCAGCAGTT-CCCCTCCCACCTCACATTCTTTCCACTCTCCAGAAGC
>gene=chr10_32290008-32290072; species=canFam
AAAACTTGCTTCAAAAA---------CCCTGCCCTACCTTACCTGTTTCCCACTCTCCAGAAGT
>gene=chr10_32290008-32290072; species=equCab
----------------------------------------------------------------
>gene=chr10_32290008-32290072; species=gorGor
aaaacatccttgaaaaaccagcagtt-cttttcccacttcacattctttgcactccccagaagc
>gene=chr10_32290008-32290072; species=panTro
aaaacatccttgaaaaaccagcagttgcttttcccacttcacattctttgcactccccagaagc
>gene=chr10_32290008-32290072; species=papHam
AAAACATCCTTTAAAAACCAGCAGTT-CCTTTCCCACTTCACATTCTTTGCACTCGCCGGAAGC
>gene=chr10_32290008-32290072; species=ponAbe
aaaacatccttgaaaaaccagcagttccttttcccacttcacattctttgcacttcccagaagc
>gene=chr10_32290008-32290072; species=rheMac
AAAACATCCTTAAAAAACCAGCAGTT-CCTTTCCCACTTCACATTCTTTGCACTTGCCGGAAGC
>gene=chr10_33808499-33808749; species=hg19
TTGCAGGCGAGATGATAAAGAGGAAACCAATGATAATACAAGAAAGGCATTTTCTAAATTCTGTAGATTGTATTATGATTGGCCCTTGATGACCCCTGCTAATGAAGGAAACTGTTATGTAAATGACCCAAAACAGCAGGCAAAATGCCATGATGACATAGTTCTGATGTGCTTTGGAATTTGCATTTCCAAAACAGTAGCCGATTACCTTTCTAATAAAAACATGAAAAGTGGCTAGTGTTTCCCTGAG
>gene=chr10_33808499-33808749; species=bosTau
TTGCAAGTGAGATGATAAAGGAGAATATAATTATAATACATGAAAAACATGTTCTAAA-TTTATAAAAGGCATTATAATTGGCCCTCACATAGCTCTCCTAATGGAGGAAAC--ATATATAAATAGTCTCAAATGGCAAGCAAAATGCCATTAAACCCTAGTTCTGGAGTGCATTGGAATTTATATTTTCAAAGCAACAGCAAATTCTCTTTCTAATA-AAATATTAAAAGTGACTAGTGTTTCCTTGAG
>gene=chr10_33808499-33808749; species=calJac
TTGCAGGTGAGATAATAAAGAGGAAAGCAATAATAATA----------------------------------------------------------------------------------------------------------------------CATAGTTCTGGCATACTTTGGAATTTACATTTCCAAAACAATAGCTGATTACCTTTCTAATACAAACCTGAAAAGTGGCTAGTGTTTCCTTGAG
>gene=chr10_33808499-33808749; species=canFam
TTGCAAT-AAGAGGATAAAGAAA-----------AATACATGAAAAGCATTTTCTAAATTTTATGAAA-----TATAATTGGTCATCTCTTATCTCAGCTAATGGAGAAAACTGTTATATAAATAATCCCAAGCAGCAAGCAAAATGCCATTAAACCATAGTTCTGGAGTACATTGGAATTTACATTTTGGAAGCAATAGAAAATTA-----CTAATA-AAATATTAAAAGTGTCCAATGTTTCCTTGAA
>gene=chr10_33808499-33808749; species=equCab
ATGCAAGAAAGATGATGAAGGAGAAAATAGCTTTAATATACAAAAAGTATTTTCTAAATTTTATAAAATGTATTATAGCTGGCCCTAACCTACCTCTGCTAATGGAGGAAATTGTTATGCAAACAATCCAAAACAGCAAGCAAAATTCTGTTAAACCATAGTTCTGGAGGACATTGGAATTTA-----------CAATAGCAAATTACCTTTCTAATA-AAATACTAAAAGTGGCTAATGTTTCTTTGAG
>gene=chr10_33808499-33808749; species=gorGor
----------------------------------------------------------------------------------------------------------------------------------------------------------------------------------------------------------------------------------------------------------
>gene=chr10_33808499-33808749; species=panTro
TTGCAGGCGAGATGATAAAGAGGAAACCAATGATAATACATGAAAGGCATTTTCTAAATTCTGTAAATTGTATTATGATTGGCCCTTGATGACCCCTGCTAATGAAGGAAACTCTTATGTAAATGACCCAAAACAGCAGGCAAAATGCCATGATGGCATAGTTCTGATGTGCTTTGGAATTTGCATTTCCAAAACAATAGCCGATTACCTTTCTAATATAAACATGAAAAGTGGCTAGTGTTTCCCTGAG
>gene=chr10_33808499-33808749; species=papHam
TTGCAAG-GAGATGATAAAGAGGAAACCAATTATAATACATGAAAGGCATTTTCTAAATTCCGTAAAATGTATTATGATTGGCCCTTGATGACCCCTGCTAATGAAGGAAACTGTTACATAAATGACCCAAAACAGCAGGCAAAATGCCATGACATCATAGTTCTGATGTGCTTTGGAATTTGCATTTCCAAAACAATAGTCGATTACCTTTCTAATA-AAACATGAAAAGTGGCTAGTGTTTCCCTGAG
>gene=chr10_33808499-33808749; species=ponAbe
TTGCAGGTGAGATGATAAAGAGGAAACCAATTATAATACATGAAAGGCATTTTCTAAATTCTGTAAAATGTATTATGATTGGCCCTTGATGACCCCTGCTAATGAAGGAAACTGTTATGTAAATGACCCAAAGCAGCAGGTAAAATGCCATGATGGCATAGTTCTGATGTGCTTTGGAATCTGCATTTCCAAAACAATAGCCGATTACCTTTCtaata--------------------------------
>gene=chr10_33808499-33808749; species=rheMac
TTGCAAGTGAGATGATAAAGAGGAAACCAATTATAATACATGAAAGGCATTTTCTAAATTCCGTAAAATGTATTATGATTGGCCCTTGATGACCCCTGCTAATGAAGGAAACTGTTACATAAATGACCCAAAACAGCAGGCAAAATGCCATGACATCATAGTTCTGATGTGCTTTGGAATTTGCATTTCCAAAACAATAGTCGATTACCTTTCTAATA-AAACATGAAAAGGGGCTAGTGTTTCCCTGAG
>gene=chr10_34594073-34594323; species=hg19
TTGTCATTATAAAAGAAATGGAAGGCACAATATAAATATTATAAATGTCATGGGAGAAGAAACTAAGAAGGTGAGGTTGTCATCAGCCTGTCAAGGCATACCTCAGATTCCAGGCCCCAGGTATGGGCTGGGCCCTGGTGCCTCTTGAGAAATGTGTGGATACCTAGCAGCGGTAGTGAAAGGGAAACCCCAGAGCGCCTCCAGTGGGCGAGGCAGAGGTTGTCTGTAAGTGGCCCATGGCTGGGGCCTT
>gene=chr10_34594073-34594323; species=bosTau
TTTTCCATACAGGTGGAAGGTAAGC----------ACATTACAGATGCTGTGGCAGGAGAGATGAAGGAGGTGAGAT--TCCCCACCTGGTCAAGCCACACCTCATGGTCAGGATGCC-----------AGACC----------------------------TGGGGCTGGGAGGGAAAAGGGGAAACTCCAGAGTGCCACGTAGGTGTGG------GGCTGTCTGTAAGCTAACCGTGGGAGTGGGCCC
>gene=chr10_34594073-34594323; species=calJac
TTTTCATTATAAAAGAAATAGAAGTCATAATGTAAATATTATAAATGTCTTGGGAGAAGAAACTAAGAAGGTGAGGTTGTCATCAGCCTGTCAAGGCATACCTCAGATTCCAGGCCCCAGGTGTGGGCTGGGTCCTGGTGCTTCTGGAGAAACGTGTGGACACCCAG------------------------AGAGCGCCCCCTGTGGGCAAAGCAGAAGTTGTTTGTAAGTGGTCCATGGCTGTGGC---
>gene=chr10_34594073-34594323; species=canFam
TTTTTAACATAGAAGAGATGAAAGttatattataAAAATTAAAGATGGTATTGCAGGAGCAACTAAGGAGATAA--------------------ACCTCATTTAAGAATCAGaaATCAGACAGGAAGCTGGCCCCCATGTGCTTAGCTC---CGTGCCCCCACCCGGCTA-GTAGGGAAAGGGGAGACTCCAGAGCACCATCTGTAGGTGA------CCCAGCCTGTAAAGGGCTA-TGGGCATGGCCTT
>gene=chr10_34594073-34594323; species=equCab
CTTTCAATATAGAAGAAATGTAAGTTATA-----AGCATTATAGATTTTATGGAAGGAGAAACTAAGGAGATGAGGT---------CAAGGCACACCTCACTGAAGAATCAGGATTCCAGCAGCAGGCCGGGCCCCAGGTGCTCAGCG----AGCGTCCACACCAGGCTG-TGGGAAGAAAGAGAAACTCCGGAGCGCCACCTGTGGGTGA------GGCAGTCTGTGAGCCGCCA---GGCGTGGCCTT
>gene=chr10_34594073-34594323; species=gorGor
TTGTCATTATAAAAGAAATGGAAGGCACAATATAAATATTATAAATGTCATGGGAGAAGAAACTAAGAAGGTGAGGTTGTCATCAGCCTGTCAAGGCGTACCTCAGATTCCAGGCCCCAGGTGTGGGCTGGGCCCTGGTGCCTCTGGAGAAATGTGTGGATACCTAGCAGCGGTAGTGAAAGGGAAACCCAAGAGCGCCTCCAGTGGGCGAGGCAGAGGTTGTCTGTAAGAGGCCCATGGCTGGGGCCTT
>gene=chr10_34594073-34594323; species=panTro
TTGTCATTATAAAAGAAATGGAAGGCACAATATAAATATTATAAATGTCATGGCAGAAGAAACTAAGAAGGTGAGGTTGTCATCAGCCTGTCAAGGCATACCTCAGATTCCAGGCCCCAGGTGTGGGCTGGGCCCTGGTGCCTCTGGAGAAATGTGTGGATACCTAGCAGCGGTAGTGAAAGGGAAACCCCAGAGCACCTCCAGTGGGCGAGGCAGAGGTTGTCTGTAAGTGGCCCATGGCTGGGGCCTT
>gene=chr10_34594073-34594323; species=papHam
TTGTCATTATAAAAGAAAGGGAAGGCACAGTATAAATATTATAAATGTCATGGGAGAAGAAACTAAGAAGGTGAGGTAGTCATCAGTCTGTGAAGGCATACCTCAGA-TCCAGGTCCCAGGTGTGGGCTGGGCCCTGGTGCCTCTGGAGAAATGTGTGGATACCAAGCAGCGGTAGTGAAAGCGAAACCCAAGAGCGCCTCCAGTGGGCAAGGCAGAGGTTGTCTGTAAGTGGCCCATGGCTGGGGCCTT
>gene=chr10_34594073-34594323; species=ponAbe
TTGTCATTATAGAAGAAATGGAAGGCACAATATAAATATTATAAATGTCATGGGAGAAGAAACTAAGAAGGTGAGGTTGTCATCAGTCTGTCAAGGCATACCTCAGATTCCAGGCCCCAGGTGTGGAGTGGGCCCTGGTGCCTCTGGAGAAATGTGTGGATACCTAACAGCGGTAGTGAAAGGGAAACCCAAGAGAGCCTCCAGTGGGCGAGGCAGAGGTTGTCTGTAAGCGGCCCATGGCTGGGGCCTT
>gene=chr10_34594073-34594323; species=rheMac
TTGTCATTATAAAAGAAAGGGAAGGCACAGTATAAATATTATAAA-GTCATGGGAGAAGAAACTAAGAAGGTGAGGTAGTCATCAGTCTGTGAAGGCATACCTCAGA-TCCAGGTCCCAGGTGTGGGCTGGGCCCTGGTGCCTCTGGAGAAATGTGTGGATACCAAGCAACGGTAGTGAAAGCGAAACCCAAGAGCGCCTCCAGTGGGCGAGGCAGAGGTTGTCTGTAAGTGGCCCATGGCTGGGGCCTT
>gene=chr10_34817198-34817448; species=hg19
TTTAAAGAAAATCTATTCTAAGGAAAGCCAAACCCTCTACTTGCCTTCATTTGCTTCCCAAGACAACGTCCACACAAGTGACCCAGAATAATGGAGATGGAGACACTTTATCCTGCGGTTTGCCAGGAATTCCACTCATTCTACCACCACAAGGTTGCTAATCATGAATGAGCTCTCAAGATGAGTCAGCCTCAAACAactcaccagctgcgtggccctaggtaacttcttcactcctctgggctcagtA
>gene=chr10_34817198-34817448; species=bosTau
TTCTAGGAGAATGTATTCTAAAGATAGCCAAGCTCTCTA-----CTCCATTTACGTCCACAGAAAACTTCCCCACCGTGGACCTGGAATAGGGGAGTCAAGGTCA------CCCATCATGTGCAGTGTCCTCCACTCATTTCAATAGGGTGAGACTGCCTGTCCCGGATGGGTTTCCGGGATGGGTGAGGCTCAGATGACC-CCCAGCTGGAGGG-CCTGGACAGCTCCGCC-TCACTCTTGTCTCTGCT
>gene=chr10_34817198-34817448; species=calJac
TTTAAAGAAAATCTATTCTGAGGAAAACCAAAGCCTCTACTTGCCTTCATTTGCTTCCCTAGACAACATCCACACAAGTGACCCAGAATAATGGAGATGGAGAGAATTTATCCTGTGGTTTGCCAGGAACTCCATTCATTCTATTACCACAAGGTTTCGAATCCTGAATCAGCTCTGAAGCCGAGTCGGCCTCAAACAactcaacagctatgtggccctaggtaatttcttcatttctctgggctcggtA
>gene=chr10_34817198-34817448; species=canFam
TTTTATGAAAGTATATTCTGAGGATAGCCAAAGCCTCTTCTTTCCTTCACTTACTTTCACGCACAAGGACCCCGTATGTGACCCAGAACAGTGGAATCAGAGTCCCTTTATGCTGGTGTTTGCTGAGCACTCCACTCATTCCATTACCATGAGGCTGCCAGTCTTGAACTGGTTCCCAAAATGAGTGAGGCTCAGGTGATTCAGCAGGTGTATGATCCAGGGCAG---GTCCAAAACTCTGGTCTCAGTC
>gene=chr10_34817198-34817448; species=equCab
TTTTAGGAAAATATACTCTG----------AAGCCTCTG-----CTTCATCTACTTCCATGGAAAACTTCCCGACAGGTGACCTGGAGCAGTGGAGGCAGACGCACTTTTTCCTGTCATTTGTAGTGC---CCACTCATTTCATTACCATGAGGTTGCTAGTCTTGCATGGGTTCCC-AGATAGGTAAGGCTCAGGTGactcaccagttgtgggaccctgggcagttttttcaacattctggtctcagga
>gene=chr10_34817198-34817448; species=gorGor
TTTAAAGAAAATCTA-------------------------------------------------------------------------------------------------------------------------------------------------------------------------------------------------------------------------------------------
>gene=chr10_34817198-34817448; species=panTro
TTTAAAGAAAATCTATTCTAAGGAAAGCCAAAGCCTCTACTTGACTTCATTTGCTTCCCAAGACAACGTCCACGCAAGTGACCCAGAATAATTAAGATGGAGACACTTTATCCTGTGGTTTGCCAGGAATTCCACTCATTCTACTACCACAAGGTTGCTAATCATGAATGAGCTCTCAAGATGAGTcagcctcaaacaactcaccagctgcgtggccctaggtaacttcttcactcctctgggctcagtA
>gene=chr10_34817198-34817448; species=papHam
TTTAAAGAAAATCTATTCTGAGGAAAGCCAAAGCCTCTACTTGCCTTCATTTGCTTCCCAAGACAACATCCACACAAGCGACCCAGAATAATGGAGATGGAGACACTTTATCCTGTGGTTTGCCAGGAACGCCACTCATTCTACTACCATGAGGTTGCTAATCATGAATGAGCTCTCAGGATGAGTCAGCCTCAAACAactcaccagctgcatggccctaggtaacttcttcatttctctgggttcagtA
>gene=chr10_34817198-34817448; species=ponAbe
TTTAAAGAAAATCTATTCTAAGGAAAGCCAAAGCCTCTACTTGCCTTCATTGGCTTCCCAAGACAACATGCACACAGGTGACCCAGAATAACGGAGATGGAGACACTTTATCCTGCGGTTTGCCAGGAACTCCACTCAGTCTGCTACCACAAGGTTGCTAATCATGAATGAGCTCTCAAGATGCGTCAGCCTCAAACAACTCACCAGCTGCATAGTCCTAGGTAACTTCTTCACTTCTCTGGGCTCGGTA
>gene=chr10_34817198-34817448; species=rheMac
TTTAAAGAAAATCTATTCTGAGGAAAGCCAAAGCCTCTACTTGCCTTCATTTGCTTCCCAAGACAACATCCACACAAGCGACCCAGAATAATGGAGATGGAGACACTTTATCCTGTGGTTTGCCAGGAACGCCACTCATTCTACTACCATGAGGTTGCTAATCATGAATGAGCTCTCAGGATGAGTCAGCCTCAAACAactcaccagctgcatggccctaggtaacttcttcatttctctgggttcagtA
>gene=chr10_36059958-36060208; species=hg19
GCAAGGCCAGCATCCTGCTGTCCCAGGCTGTCACTAGACTCTCCCTTTCCCTCACAGTCTTTTTCTTCTCCTCCTGACAACTCCCCTCCCCTCTCCCAGGACCAGCACCTATCCAGGTCACATTCCTGGCACGCTTTCACTCTCAGCTGGTTGTCAACTAAGGTGTTGGCTGATAACAAAGCTATGAACTGATAAGGCTTAATACCTTGGAGTGGTATTTTAAAAGGCCAGGAAGCCTTCAAGAGCTAAA
>gene=chr10_36059958-36060208; species=bosTau
GCAATGGA--CTGCTCC-TGCACCGTGCTGTCACCAACTTCGTCCTTGG-CCCCCAGCC------CTCTCCTCCCAAC--CCCTTCTCTGCTCCTG-----CCAGCACCCATCCAGGTCACATTCCTGGCAAGGTCTCACTCTCAGCTGGTTGTCAACTAAGGTGTTGGCTGATAACAAAGCTATGAACTGATAAGGTTTAATTCTTTCAAGTGGTATTTTAAAAGACCAGGAAGCCTTCAAGAGCTAAA
>gene=chr10_36059958-36060208; species=calJac
GCAAGGCCAGCATCCTGCCGCCCCGGGCTGTCACT-GACTCTCCCTCTCCCCCACAGCCTTTTTCTTCTCCCCTTGAGAACTCCCCTCCCCTCCCCCAGGCCCAGCACCTATCCAGGTCACATTCCTGGCACGCTTTCACTCTCAGCTGGTTGTCAGCTAAGGTGTTGGCTGATAACAAAGCTATGAACTGATAAGGCTTAATACCTTGGAGTGGTATTTTAAAAGGCCAGGAAGCCTTCAAGAGCTAAA
>gene=chr10_36059958-36060208; species=canFam
GCAGGGCCAGCTGCATCCTGCATCAAGCTGTCACCAGAGCTTCCCTCTGCCCCATAGCATTTTCCTTCTACCCCCGAC--CCCTTCTCTCCTCCTGCA-GCCCAGCACCTATGCAGGTCACATTCCTAGCAAGCTCTCACCCTCAGCTGGTTGTCAACTAAGGTGTTGGCTGATAACAAAGCTATGAACTGATAAGGCTTAATACCTTCAAGTGGTATTTTAAAAGGCCAGGAAGCCTTCAAGAACTTAA
>gene=chr10_36059958-36060208; species=equCab
GCAGGGCCAGCTGCCTCCTGC-CCCAGCTGTCACTAGCCTCTCCC-CTGCCCCACAGCACTTTCCCTCTCTCGCTGAC-----------CCTCCCCCAGGCCCAGCATCTACCCAGCTCACATTCCTGGCAAGTTCTTATTCTCAGCTGGTTGTCAACGCAGGTGTTGGCTGATAACAAAGCTATGAACTGATAAGGCTTAATACCTTCAAGTAGTATTTTAAAAAGCCAGGAAGCCTTCAAGAGCCAAA
>gene=chr10_36059958-36060208; species=gorGor
GCAAGACCAGCATCCTGCTGTCCCAGGCTGTCACTAGACTCTCCCTTTCCCTCACAGCCTTTTTCTTCTCCTCCTGACAACTCCCCTCCCCTCTCCCAGGACCAGCACCTATCCAGGTCACATTCCTGGCACACTTTCACTCTCAGCTGGTTGTCAACTAAGGTGTTGGCTGATAACAAAGCTATGAACTGATAAGGCTTAATACCTTGGAGTGGTATTTTAAAAGGCCAGGAAGCCTTCAAGAGCTAAA
>gene=chr10_36059958-36060208; species=panTro
GCAAGGCCAGCATCCTGCTGTCCCAGGCTGTCACTAGACTCTCCCTTTCCCTCACAGTCTTTTTCTTCTCCTCCTGACAACTCCCCTCCCCTCTCCCAGGACCAGCACCTATCCAGGTCACATTCCTGGCACGCTTTCACTCTCAGCTGGTTGTCAACTAAGGTGTTGGCTGATAACAAAGCTATGAACTGATAAGGCTTAATACCTTGGAGTCGTATTTTAAAAGGCCAGGAAGCCTTCAAGAGCTAAA
>gene=chr10_36059958-36060208; species=papHam
GCAAGGCCAGCATCCTGCTGTCCCAGGCTGTCACTAGACTCTCCCTTTCCTCCACAGCCTTTTTCTTCTCCCCCAGACAAATCCCCTCCCCTCCCCCAGGCCCAGCACCTATCCAGGTCACATTCCTGGCACGCTTTCACTCTCAGCTGGTTGTCAACTAAGGTGTTGGCTGATAACAAAGCTATGAACTGATAAGGCTTAATACTTTGGAGTGGTATTTTAAAAGGCCAGGAAGCCTTCAAGAGCTAAA
>gene=chr10_36059958-36060208; species=ponAbe
GCAAGGCCAGCATCCTGCTGTCCCAGGCTGTCACTAGACTCTCCCTTTCCCTCACAGCCTTTGTCTTCTCCT-CTGACAACTCCCCTCCCCTCTCCCAGGCCCAGCACCTATCCAGGTCACATTCCTGGCACGCTTTCACTCTCAGCTGGTTGTCAACTAAGGTGCTGGCTGATAACAAAGCTATGAACTGATAAGGCTTAATACCTTGGAGTGGTATTTTAAAAGGCCAGGAAGCCTTCAAGAGCTAAA
>gene=chr10_36059958-36060208; species=rheMac
GCAAGGCCAGCATCCTGCTGTCCCAGGCTGTCACTAGACTCTCCCTTTCCTCCACAGCCTTTTTCTTCTCCCCCAGACAAATCCCCTCCCCTCCCCCAGGCCCAGCACCTATCCAGGTCACATTCCTGGCACGCTTTCACTCTCAGCTGGTTGTCAACTAAGGTGTTGGCTGATAACAAAGCTATGAACTGATAAGGCTTAATACTTTGGAGTGGTATTTTAAAAGGCCAGGAAGCCTTCAAGAGCTAAA
>gene=chr10_43778470-43778630; species=hg19
AGGGTCCTTGGCTGCCGGCCACAAAGACGTGCGCTGTTGGTCAGCACCGAGGACAGCACTTGGGGGCGGTGCTCCGGGGAATTCCTGGGTGACGAATACCAGGACAGAAGGACCTTCTTCCCGACAGCAGGAAGGATCAGGCTGAGGGTAGTAGTGTGCC
>gene=chr10_43778470-43778630; species=bosTau
GGGGTCCTTGACAGCTTGCCATAAGGAGGTGTGATGTTGATCAGCACCAAGGATAGCTCCT-GGACCAGCGCTTATTAGAATTATTGGATGTCAAGTTT--GGAAAGAAGCGCCTCCCCACGGATACCAGGAAGGGTGAGACTGAGGCTAAGGGTGTGCC
>gene=chr10_43778470-43778630; species=calJac
AGGGTCCTTGGCCGCCGGCCACAAGTAGGTGCGCTGTTGGTCAGAACCGAGGACAGCGCCTAGGGGCGGTGCTTCGGGGAATTCCTGGATGACGAACACCAGGACAGAAGGACCTCCTTCCTGAGAACAAGAAGGGTTAGGCTGAGAGTAGGCGCGTGTC
>gene=chr10_43778470-43778630; species=canFam
GGGGTCCTTGGCAGCTGGCCACCAGTAGGTGTGATGTTGATCAGCACCAAGGACAGAGCCC-CGGCCAGCGTCTAAGGGAATTTCTGGCCATCTGGCTGCAGGATAGAAGGGCCTCCTTAAGGATACTAGAAGGAGTC------GGGGTAGGGGTGTGCC
>gene=chr10_43778470-43778630; species=equCab
GGGGTCCTTGGCTGCTGGCCACAAGGAGGTGCGAT-TTGTTCAGCACCAAGGACAGCGCCC-AGGACAGCGCTTA---GTATTCCTGGATATCAGGCTGCCGGAAAGAAGGACCTACTTACTGACACCAGGAAGGGTCAGGCTGAGGGTAGAGGTGTCCC
>gene=chr10_43778470-43778630; species=gorGor
AGGGTCCTTGGCTGCCGGCCACAAAGACGTGCGCTGTTGGTCAGCACCGAGGACAGCACTTG-GGGCGGTGCTCCGGGGAATTCCTGGGTGACGAATACCAGGACAGAAGGACCTTCTTCCCGACAGCAGGAAGGATCAGGCTGAGGGTAGTAGTGTGCC
>gene=chr10_43778470-43778630; species=panTro
AGGGTCCTTGGCTGCCGGCCACAAAGACGTGCGCTGTTGGTCAGCACCGAGGACAGCACTTGGGGGCGGTGCTCCGGGGAATTCCTGGGTGACGAATACCAGGACAGAAGGACCTTCTTCCCGACAGCAGGAAGGATCAGGCTGAGGGTAGTAGTGTGCC
>gene=chr10_43778470-43778630; species=papHam
AGGGTCCTTGGCTGCCGGCCACAAAGAGGTGCGCTGTTGGTCAGCACCGAGGACAGCACTTGGAGGCCGTGCTCCGGGGAATTCCTGGATGACGAATACCAGGACAGAAGGACCTCCTTCCCAACAGCAGGAAGGATCAGGCTGAGGGTAGGAGTGTGCC
>gene=chr10_43778470-43778630; species=ponAbe
AGGGTCCTTGACTGCCGGCCACAAAGACGTGCGCTGTTGGTCAGCACCGAGGACAGCGCTTGGGGGCGGTCCTCCAGGGAATTCCTGGGTGACGAATACCAGGACAGAAGGACCTCCTTCCCGACAGCAGGAAGGATCAGGCTGAGGGTAGTAGTGTGCC
>gene=chr10_43778470-43778630; species=rheMac
AGGGTCCTTGGCTGCCGGCCACAAAGAGGTGCGCTGTTGGTCAGCACCGAGGACAGCACTTGGGGGCGGCGCTCCGGGGAATTCCTGGATAACGAATACCAGGACAGAAGGACCTCCTTCCCGACAGCAGGAAGGATCAGGCTGAGGGTAGGAGTGTGCC
>gene=chr10_43872884-43873046; species=hg19
ATGGCCAGCCCAGAGGCAGCGCTGAGTCTGCACAGGTGGACCTAGGGAGGGGCCTGTGCGCAAACCACCCTGGTGGAGGGAATTAGCAGCACGACTGGAATGCAGGCGATAGGATCACTGAGGAGGCAAGGCCCAGCCCTGCAGGACGCAGAGGCAGGGGTG
>gene=chr10_43872884-43873046; species=bosTau
ATGGTCAAGTCATAAGTGACAATGAATCCTCAAAGGTCAAAGTGGAGAGGGGCCAGTGCGCAAACATCCCTGGTAGAAGGAAGCTGCACCGTGACTGGTACATAGGCGAGAACCCCCGC-------CAAATCCTG-------AG--CCCAGGGGAGGGCGAA
>gene=chr10_43872884-43873046; species=calJac
ATGGCCAGGCCAGAGGTGGCACTGAGTCTGCACAGGTGGCCCCAGGGAGGGG-CTGTACAGAAGCCACCCTGGTGGAGGGAGCCAGCAGCACGACTGGAATGCAGGTGATAACATCACCGAGGAAGCAAGG-CGAGCCCTGCAGGACGCAGATGCAGCGGTG
>gene=chr10_43872884-43873046; species=canFam
GT-------------------CTGAATCCTCAAAAGTGCATGATTAGAGGAGCCAGCGCACAAACCTCCCTGGTACAGAGAAGCTGCAGTGTGAATGGAACATAGGCAATGAGATCAAAGAGGAGGTAGGTGCGGCCCCTGCAGACCTTGAGGAAGCAGCCA
>gene=chr10_43872884-43873046; species=equCab
gtggtcagctcagacgtggcactgaatcctctaaagtgaacgatgagaggcgccagcacgcaaacatccctggcatagggaagctgcagagtgcctagaacgtaggctatgagaccaaagaggaggcaggagCGGCCACTACAG--CTCGGGGACGCGCCC-
>gene=chr10_43872884-43873046; species=gorGor
ATGGCCAGCCCAGAGGCAGCGCTGAGTCTGCACAGGTGGACCTAGGGAGGGGTCTGTGCGCAAACCACCCTGGTGGAGGGAATTAGCAGCACGACTGGAATGCAGGCGATAGGATCACTGAGGAGGCAAGGCCCAGCCCTGCAGGACACAGAGGCAGGGGTG
>gene=chr10_43872884-43873046; species=panTro
ATGGCCAGCCCAGAGGCAGCGCTGAGTCTGCACAGGTGGACCTAGGGAGGGGCCTGTGCGCAAACCACCCTGGTGGAGGGAATTAGCAGCACGACTGGAATGCAGGCGATAGGATCACTGAGGAGGCAAGGCCCAGCCCTGCAGGACACAAAGGCAGGGGTG
>gene=chr10_43872884-43873046; species=papHam
ATGGCCAGTCCGGAGGCGGCACTGAGTCTGCACAGGTGGACCCAGGGAGGGGCCTGTGCGCAAACCACCCTGGTGGAGGGAATCAGCAGCATGACTGGAATGCAGGCGATAGGATCACCGAGGAAGCAAGGCCCAGCCCTGTAGGACACAGAGGCAGGGGTG
>gene=chr10_43872884-43873046; species=ponAbe
------------------------------------------------------------------------------------------------------------------------------------------------GACACAGAGGCAGGGGTG
>gene=chr10_43872884-43873046; species=rheMac
ATGGCCAGTCCGGGGGCGGCACTGAGTCTGCACAGGTGGACCCAGGGAGGGGCCTGTGCGCAAACCACCCTGGTGGAGGGAATCAGCAGCATGACTGGAATGCAGGCGATAGGATCACTGCGGAAGCAAGGCCCAGCCCTGTAGGCCACAGAGGCAGGGGTG
>gene=chr10_43897145-43897395; species=hg19
CTCTCTCCCTTGAGCAAGCAGCCCCTAAATAGGTGCATAGTCAAACCCTGGAGCTGGAGAGAAAGGAGGCCTGTGGGGTATCCTCAGCCCCCTGAGGAAGGTACATTCCTTGGGATGGGAATTCTTCCTGAAGCCTCCATGGAAACATGACACCTTAGTCAGGTTCCAAGCAGCAGGCCCTGAGCTGAGACTGCTGGCCCTGAGCTGTGCTGCCCAGGGGACCACTGCATTCTGCCTTGGGGGAATTGTG
>gene=chr10_43897145-43897395; species=bosTau
--------------CAAATGCCCAGTCCAT-------CAGGAGGC-------------------------C--------------------------------------------TGGAACTTCCTCGTG-GGACCAGGGGGAGAGCTGACACCTT-GTCAGATCACCTGCAGCT-GCCATGAATGGAGGCAGTTAGCTCAATG-TTCACTGCTCA--GGACCACAGCACACTATGCCAGGGGAG---TG
>gene=chr10_43897145-43897395; species=calJac
CTCTGTCCCTTGAGCAAGCAGCGCCTAAGTAGGTGCACAGTCAAACCCTGGAGCTGGACAGAAAGGAGGCCTGTGGGGTATCCACTGCCCCTTCAGGAAGGTACATCCCTTGGGAATGGAATCCTTCCCGAAGCCTCCATGGAAACATGGCACCTT-GTCAGGTTCCAAGCAGCA--------------------GGCCCTGAGCTGTGCTGTCTA-GGGACCATTGCATTCTGCCTTGGGGGAATTTTG
>gene=chr10_43897145-43897395; species=canFam
-----------------------------------------------------------------------------ATGCCCACAGCCCCT-----------------CAAGGGTAGAGTTTCCTCCTG-GGGCTCTATGGAGACTTGACACCTT-GTCAGGCCCCATGCAGTT-GCCATGAGCTGAGACTGCTAGCTCCATG-TTTGCTGCTCAGGGGACCACAGTATACTGCCCTGGGAGAG---TG
>gene=chr10_43897145-43897395; species=equCab
C---------------------CCCTGGGTGGATGAGCACTCAGA-------------------------TCCTGACAAGACCACAGACCCCACGGG------------AAGGGGTGGAGCCACCTCCTG-GTGGTCTGT-GAGAGCTGATACCTT-GTCAGGTCCCATGCAGCT-GCCATGAGTGGAGACT--TGGCTCAATG-TTTGCTGCTCAGGGGACAACAGCACACTGCCCTGCATGAG---TG
>gene=chr10_43897145-43897395; species=gorGor
----------------------------------------------------------------------------------------------------------------------------------------------------------------------------------------------------------------------------------------------------------
>gene=chr10_43897145-43897395; species=panTro
CTCTCTCCCTTGAGCAAGCAGCCCCTAAGTAGGTGCATAGTCAAACCCTGGAGCTGGACAGAAAGGAGGCCTGTGGGGTATCCTCAGCCCCCTGAGGAAGGTACATTCCTTGGGATGGGAATTCTTCCTGAAGCCTCCATGGAAACATGACACCTTAGTCAGGTTCCAAGCAGCAGGCCCTGAGCTGAGACTGCTGGCCCTGAGCTGTGCTGCCCAGGGAACCACTGCATTCTGCCTTGGGGGAATTGTG
>gene=chr10_43897145-43897395; species=papHam
CTCTCTCCCTTGAGCAAGCAGCCCCTAAGTAGGTGCATAGTCAAACCCTGGAGCTGGACAGAAAGGAGGCCTGTGGGGTATCCTCAGCCCCCTGAGGAAGGTACATCCCTTGGGATGGGAATTCTTTCTGAAGCCTCCATGGAAACATGACACCTT----AGGTTCCAAGCAGCAGGCCCTGAGCTGAGACTGCTGGCCCTGAGCTGTGCTGCCCAGGGGACCACTGCATTCTGCCTTGGGAGAACTGTG
>gene=chr10_43897145-43897395; species=ponAbe
CTCTCTCCCTTGAGCAAGCAGCTCCTAAGTAGGCGCATAGTCAAGCCCTGGAGCTGGACAGAAAGGAGGCCTGTGGGGTATCCTCAGCCCCCTGAGGAAGGTACATTCCTTGGGATGGGAATTCTTCCTGAAGCCTCCATGGAAACATGACACCTTAGTCAGGTTCCAAGCAGCA--------------------GGCCCTGAGCTGTGCTGCCCATGGGACTACTGCATTCTGCCTTGGGGGAACTGTG
>gene=chr10_43897145-43897395; species=rheMac
CTCTCTCCCTTGAGCAAGCAGCCCCTAAGTAGGTGCATAGTCAAACCCTGGAGCTGGACAGAAAGGAGGCCTGTGGGGTATCCTCAGCCCCCTGAGGAAGGTACATCCCTTGGGATGGGAATTCTTTCTGAAGCCTCCATGGAAACATGACACCTT----AGGTTCCAAGCAGCTGGCCCTGAGCTGAGACTGCTGGCCCTGAGCTCTGCTGCCCAGGGGACCACTGCATTCTGCCTTGGGAGAACTGTG
>gene=chr10_45448288-45448538; species=hg19
GAACAGAGGTGGCTTTGATGGCAGGCTGGGAGGTGAGGTCAACTCAACTGAAGCATCTTTAAACACAGGGTTAACAGGTCAAGTCTAGCTAGCTGTGGGGCAGTTTGGCCCTTCCCCCTTGGGGAATGTTTTACATTCCTTGGAAGCTGCATACTTAAAAGAGATAGACAGGACAGAGCTTCCCTCCAGGACATGGGAGTAGCCACATTGTCTGGCTGGTGGGTTTTCCCAGAATACCCTGAGGATGGTG
>gene=chr10_45448288-45448538; species=bosTau
AAACAGAGGTGGCTTTGATAGCAGGTTCAGAGGTAAGGTCAATTCAGCTGAAACATCTTTAAACCCAGGGTTAACAGGTCAAGTCT-----------GGCCAACTTGCCCCTTCCCCGCT-GGGGATGTTTTCCATTCCTCGGAAGCTGCGTGCTTAGACAAGGTAGCCGAGGCCACTCTTCCCTCCA-GACACAGAAGCAGCCACATTCTCTCGCCGGGGAGTCTCCCCAAAGTGC-CTGAGGAGGATC
>gene=chr10_45448288-45448538; species=calJac
GAACAGAGGTGGCTTTGATGGCAGGCTGGGAGGTGAGGTCAACTCAACTGAAGCATCTTTAAACACAGGGTTAACAGGTCAAGTCTGGCTAGCTGTGG----GCTTGGCCCTTCACCCTTGGGGAATGTTTTACATTCCTTGGAAACTGCATACTTAAAAGAG------AGGACAGAGCTTCCCTCCAGGACTTGGGAGCAGCCACACTGTCTGGCTGGTGGGTTTTCCCAGAATGCCCTGAGGATGGTC
>gene=chr10_45448288-45448538; species=canFam
AAACAGAGGTGGCTCTGAAGGCAGGTTCAGAGGTGAGGTCAACCCAGCTGAAACATCTTTAAACACAAGGTTAATGGGTCAAGTCT-----------GGCCAGCCTGCCACTTCCCTGCT-GAGGATGTTTTACATTCCTTGGAAACTGCATGCTTAGAAGAGGTAGAGG-GGCTGTTCCTCCCTCCAGGACACA----CAGCTAT--TCTCTAGCTGGTGAGTCTCCTCAGAGTGCCCCGAGAGTGATC
>gene=chr10_45448288-45448538; species=equCab
AAACAGTGGTGGCTTTGATGGCAGGTTCCAGAGGGAGGTCAACTCAGCTAAAACATCTTTAAACACGGGGTTAGCAGGTCAAGTCT-----------GGTCAGCTCGCCCCTTCCCCGTT-AGGGGTGTTTCACATTCCTGGGAAGCCCCCTCCTTAGGCGAGGCAGAGG-AGCTGCTCTTCCCTCCAGGACACAGCAGCAGCCACATTCTCTAGCTGGTGAGTCTCCCCAGAGGGCCCTGAGCGTGATC
>gene=chr10_45448288-45448538; species=gorGor
GAACAGAGGTGGCTTTGATGGCAGGCTGGGAGGTGAGGTCAACTCAACTGAAGCATCTTTAAACACAGGGTTAACAGGTCAAGTCTAGCTAGCTGTGGGGCAGTTTGGCCCTTCCCCCTTGGGGAATGTTTTACATTCCTTGGAAGCTGCATACTTAAAAGAGATAGA-AGGACAGAGCTTCCCTCCAGGACATGGGAGCAGCCACATTGTCTGGCTGGTGGGTTTTCCCGGAATGCCCTGAGGATGGTG
>gene=chr10_45448288-45448538; species=panTro
GAACAGAGGTGGCTTTGATGGCAGGCTGGGAGGTGAGGTCAACTCAACTGAAGCATCTTTAAACACAGGGTTAACAGGTCAAGTCTAGCTAGCTGTGGGGCAGTTTGGCCCTTCCCCCTTGGGGAATGTTTTACATTCCTTGGAAGCTGCATACTTAAAAGAGAGAGACAGGACAGAGCTTCCCTCCAGGACATGGGAGCAGCCACATTGTCTGGCTGGTGGGTTTTCCCAGAATGCCCTGAGGATGGTG
>gene=chr10_45448288-45448538; species=papHam
TAACAGAGGTGGCTTTGATGGCAGGCTGGGAGGTGAGGTCAACTCAACTG-----------AACACAGGGTTAACAGGTCACGTCTAGCTAGCTGCGGGCCAGCTTGGCCCTTCCCCCTTGGGGAATGTTTTACATTCCTTGGAAGCTGCATACTTGAAAGAAAGAGAGAGGACAGAGCTTCCCTCCAGGACATGGCAGCAGCCACACTGTCTGGCTGGTGGATTTTCCCAGAATGCCCTGAGGATGGTG
>gene=chr10_45448288-45448538; species=ponAbe
TAACAGAGGTGGCTTTGATGGCAGGCTGGGAGGTGAGGTCAACTCAACTGAAGCATCTTTAAACACAGGGTTAACAGGTCAAGTCTAGCTAGCTGTGGGCCAGCTTGGCCCTTCCCCCTTGGGGAATGTTTTACATTCCTTGGAAGCTGCATACTTAAAAGAGATAGAGAGGACAGAGCTTCCCTCCAGGACATGGGAGCAGCCACACTGTCTGGCTGGTGGGTTTTCTCAGAATGCCCTGAAGATGGTG
>gene=chr10_45448288-45448538; species=rheMac
TAACAGAGGTGGCTTTGATGGCAGGCTGGGAGGTGAGGTCAACTCAACTG-----------AACACAGGGTTAACAGGTCAAGTCTAGCTAGCTGTGGGCCAGCTTGGCCCTTCCCCTTTGGGGAATGTTTTACATTCCTTGGAAGCTGCATACTTGAAAGAGATAGAGAGGACAGAGCTTCCCTCCAGGACATGGGAGCAGTCACACTGGCTGGCTGGTGGATTTTCCCAGAATGCCCTGAGGATGGTG
>gene=chr10_45967511-45967761; species=hg19
GACAGAAACATGGCAGGCAGGAAAAATGACCCTCACTTCCTCTAGGCCTAGGCCCTCCTTTCCCGGCAACTGGTGGCCTTTCCCACCCCTCCTCCTCCTCCCAGGAACACTCCCACATTCCAACCCAGCATGATGGCCCCTCCTCCTTTCTGAGGAGAAAGGGCTTTTCATCCCTGTTATCATATCCTTGTACCCTATTCATTTCTTTCACTGCACCTATCAAGGTTTATAAGAAGATGTTACTGGGATA
>gene=chr10_45967511-45967761; species=bosTau
GACAAGAACTCAAACAATATAACAAATGACAGTAATCT-CTTTAAGCACATGCCCTCCCTGACCCAAAATCTAAA-----------CACTCCTGCTCCTCCTGGGG-TGCTCTCACACCCCA-CCCAGCATGATGGCCCTTCCTCCTTCCTCCCCAAAAAAGGCTTTCCACACCTATTATTCTATCTGTGCACCCTGTTCACTTCTTCCCTGGCAC-TGTCAAGGTTTATAAGAAGATGTTAC-AGAACA
>gene=chr10_45967511-45967761; species=calJac
GATGAAAACATGGCGGGCAAGAAAAATGACCCTCACTTCCTCTCGGCCTGGGCCCTCTCTGCCCAGCAACCAATGGCCTTTCCCATCCCTCCTCCTCCGCCCA-GAACACTCCCACATCCCAACCCAACATGATGGCCTCTCTTCGTTTCTCCTCAGAAAGGGCTTTTCATCCCTTTTATCATATCCTTGTACCCTGTTTGTTTCTTTTGTTGCACCTATAAAGGTTTATGAGAAGATGTTTTTGGGATA
>gene=chr10_45967511-45967761; species=canFam
--------------------------------------------------------------------------------------CTCCCTTGTTCCTTCTGGGTAATGCTCCATACTCCA-TCCAGCATGACAACCCCTCCTCATTTCTCCTCAAAAGGGGCAT-------------TTCTATCCTTGTACCCTGTTCTTTTCTTTCATAGCACTTATCAAGGTTTATAAAAAAATGTTTCCAGAATA
>gene=chr10_45967511-45967761; species=equCab
GACAGGAACACGGGAGACAGGACAAATGACAGGAATCT-TACTAGGCACACGTCCTCCC---CCTACAATCTAAA-----------CCCTCTTGCTCCTCCTGGGGACGCTCCCACACCCCA-CCCAGCACTATGGCCCTTCCTCGCCTCACCTCAAAGAGGGCTTTTCATTCTTATTATTCTGTCCTTGTACCCTGTTCATTTCTTTCATAGCACTTATCGAGGTTTATGAAAAGATGTTTCCGAAACA
>gene=chr10_45967511-45967761; species=gorGor
----------------------------------------------------------------------------------------------------------------------------------------------------------------------------------------------------------------------------------------------------------
>gene=chr10_45967511-45967761; species=panTro
GACAGAAACATGGCAGGCAGGAAAAATGACCCTCACTTCCTCTAGGCCTAGGCCCTCCTTTCCCGGCAACTGGTGGCCTTTCCCACCCCTCCTCCTCCTCCCAGGAACACTCCCACATTCCAACCCAGCATGATGGCCCCTCCTCGTTTCTCCTCAGAAAGGGCTTTTCATCCCTGTTATCATATCCTTGTACCCTATTCATTTCTTTCATTGCACCTATCAAGGTTTATGAGAAGATGTTACTGGGATA
>gene=chr10_45967511-45967761; species=papHam
GACAAAAACATGGCAGGCAGGAAAGATGACCCTCACTTCCTCTCGACCTAGGCCCTCCTTTCCCAGCAACTGGTGGCCTTTCCCACCCCTCCTCCTCCTCCCAGGAACACTCCCACATCCCAACCCAGCATGATGGCCCCTCCTCGTTTCTCCTTAGAAAGGGCTTTTCATCCCTGTTATGATATCCTCATACCCTGTTCATTTCTTTCATTGCACCTATCAAGGTTTATGAGAAGATGTTACTGGGATA
>gene=chr10_45967511-45967761; species=ponAbe
GACAGAAACATGGCAGGCAGGAAAAATGACCCTCACTTCCTCTCGGCCTAGGTCCTCCTTTCCCGGCAACCGGTGACCTTTCCCACCCCTCCTCCTCCTACCAGGAACACTCCCACATCCCAACCCAGCATGATGGCCCCTCCTCATTTCTCCTCAGAAAGGGCTTTTCATCCCTGTTATCATATCCTCGTACCCTATTCATTTCTTTCATTACACCTATCAAGGTTTATGAGAAGATGTTACTGGGATA
>gene=chr10_45967511-45967761; species=rheMac
GACAAAAACATGGCAGGCAGGAAAGATGACCCTCACTTCCTCTTGACCTAGGCCCTCCTTTCCCAGCAACTGGTGGCCTTTCCCACCCCTCCTCCTCCTCCCAGGAACACTCCCACATCCCAACCCAGCATGATGGCCCCTCCTCGTTTCTCCTTAGAAAGGGCTTTTCATCCCTGTTATGATATCCTCATACCCTGTTCATTTCTTTCATTGCACCTATCAAGGTTTATGAGAAGATGTTACTGGGATA
>gene=chr10_49742135-49742385; species=hg19
AGGGGCAGAGCTCTAGAAGTGCCGGCCAGCCAGGTTCCCCAGCTCGGGCCAATGGGCCTTCAGCTGCCACGGATGCTGTTCATGGAAGGAATGTGTCTGCAGCTCCAAATTCCCACAGAGAAAGACAAGGGGAATCGTTGGGGAGAAATTCCTGGGCCACATTTTTCTTGCTGTTCATGTGGCCTGAAGCCATTGAACTTGGCCAGCCTGCCCAGGGAGGGATTTACAAAGCCCATTGTCCTTTCCCTGA
>gene=chr10_49742135-49742385; species=bosTau
GAGGGCAGGGCCCTAGAGCTGATGGCCAGCTGGTTTCCCCAGCTCTGGCCAATGGGCCTTCAGCTGCTGCGGACGTTGTTCATGGAAGGAATGTGTCTGCAGCTCCAAATTCTCACAGAGAAAGACAAGGGGCATGGTTGGGGAGAAATTCCTGGGCTACATTTTTCTTGCTGTTCATGTGGCCTGAAGCCATTGAACTTGGCTAGACTGCCCA-AGAGGAATTTACAAAGCTCATTGTCTTT--CCCGG
>gene=chr10_49742135-49742385; species=calJac
AGGGGCAGAGCTCTAGAGGTGCCCGCCAGCCAGGTTCCCCAGCTCGGGCCAATGGGCCTTCAGCTGCCACAGACGCTGTTCATGGAAGGAATGTGTCTGCAGCTCCAAATTCCCACAGAGAAAGACAAGGGGAATCGTTGGGGAGAAATTCCTGGGCCACATTTTTCTTGCTGTTCATGTGGCCTGAAGCCATTGAACTTGGCCAGCCTGCCCAGGGAGGGATTTACAAAGCTCATTGTCCTTTCCCCCA
>gene=chr10_49742135-49742385; species=canFam
GGGGGCAGGGCCCCAGAGGT----GCCAGCCTGCTTCCCCAGCTCTGGCCAGTGGGTCTTCAGCTGCTGTGAACGTTGTTCATGGAAGGAATGTGTCTGCGGCTCCAAATTCCCAC----AAAGACAAGGGGGATCGTTGGGGAGAGATTCCTGGGCCACATTTTTCTTGCTGTTCATGTGGCCTGCAGCCATTGAAGTTGGCCAGACTGCCCAGAGAGGGATTTACAAAGCCCATTGTCTTTT-CCTGG
>gene=chr10_49742135-49742385; species=equCab
GGGGGCAGGACCCTGGAGGTGACGGCCGGCCGG-TTCCCTTGCTCGGGCCAATGGGCCTCGGGCTGCCGCGGACGTGGTTCATGGAAGGAATGTGTCTGCAGTTCCAAATTCCCACAGAGAAAGACAAGGGGGACCGTTGGGGAGAAATTCCTGGGCCACATTTTTCTTGCTGCTCATGTGGCCTGAAGCCATTGAACTTGGCCAGACTGCCCAGAGAGGGATTTACAAAGCCCATTGTCCTTT-GCT-G
>gene=chr10_49742135-49742385; species=gorGor
AGGGGC------------------------------------------------------------------------------------------------------------------------------------------------------------TTTTCTTGCTGTTCATGTGGCCTGAAGCCATTGAACTTGGCCAGCCTGCCCAGGGAGGGATTTACAAAGCCCATTGTCCTTTCCCTGA
>gene=chr10_49742135-49742385; species=panTro
AGGGGCAGAGCTCTAGAAGTGCCGGCCAGCCAGGTTCCCCAGCTCGGGCCAATGGGCCTTCAGCTGCCACGGATGCTGTTCATGGAAGGAATGTGTCTGCAGCTCCAAATTCCCACAGAGAAAGACAAGGGGAATCGTTGGGGAGAAATTCCTGGGCCACATTTTTCTTGCTGTTCATGTGGCCTGAAGCCATTGAACTTGGCCAGCCTGCCCAGGGAGGGATTTACAAAGCCCATTGTCCTTTCCCTGA
>gene=chr10_49742135-49742385; species=papHam
AGGGGCAGAGCTCTAGAAGTGCCGGCCAGCCAGGTTCCCCAGCTCAGGCAAATGGGCCTTCAGCTACTGTGGACGCTGTTCATGGAAGGAATGTGTCTGCAGCTCCAAATTCCCACAGAGAAAGACAAGGGGAATCGTTGGGGAGAAATTCCTGGGCCACATTTTTCTTGCTGTTCATGTGGCCTGAAGCCATTGAACTTGGCCAGCCTGCCCAGGGAGGGATTTACAAAGCCCATTGTCCTTTCCCTGA
>gene=chr10_49742135-49742385; species=ponAbe
AGGGGCAGAGCTCTAGAAGTGCCGGCCAGCCAGGTTCCCCAGCTGGGGCCAATGGGCCTTCAGCTGCCACGGATGCTGTTCATGGAAGGAATGTGTCTGCAGCTCCAAATTCCCACAGAGAAAGACAAGGGGAATCATTGGGGAGAAATTCCTGGGCCACATTTTTCTTGCTGTTCATGTGGCCTGAAGCCATTGAACTTGGCCAGCCTGCCCAGGGAGGGATTTACAAAGCCCATTGTCCTTTCCCTGA
>gene=chr10_49742135-49742385; species=rheMac
AGGGGCAGAGCTCTAGAAGTGCCGGCCAGCCAGGTTCCCCAGCTCAGGCAAATGGGCCTTCAGCTACTGTGGACGCTGTTCATGGAAGGAATGTGTCTGCAGCTCCAAATTCCCACAGAGAAAGACAAGGGGAATCGTTGGGGAGAAATTCCTGGGCCACATTTTTCTTGCTGTTCATGTGGCCTGAAGCCATTGAACTTGGCCAGCCTGCCCAGGGAGGGATTTACAAAGCCCATTGTCCTTTCCCTGA
>gene=chr10_52839586-52839836; species=hg19
TAGTTAATTGAAGCAAACAGCAGATGATTAGAAGTCTTAAAGAAACCAAGTTCCAAGTTCCTTTTTCCACTCACTTCCAAATGTTCTCATTGAAAGTAATCTAACTTGATGCCACAGACTAGCACTGCAGATTCCTCACATACCTAGGCAAACTGAACATCAATGAGAATTGAACCTGAAGTTGTTTTTCGAAAGTCATCTTTCTTGTTTTTGTGGAGGAGTTAAATTCCAACCTAATGTTATTCTAATA
>gene=chr10_52839586-52839836; species=bosTau
TATTTAATTTAACCAAGCAGCAGATGATTAACTCTCTTAAAGAAAACAAGT-------TCCACTTTCCACTCACTTCTAAATGTTCCCACTGGAAATAATCTCGTTTTATGCCACAGACTAGCATGGTGGATTCTTCACACACCCCAGCAAACAGAACTTAGGTGGGACTTGAACCTCAAGTTGATTTTGTAAATTCATCTTCCTTATTCTTGTTGGGGAGTTCAATTCCAACTTAACGTTATTCTAAAA
>gene=chr10_52839586-52839836; species=calJac
TAGTTAATTTAAGTGAACAACAGATGATTAGAAGTCTTAAAGACACCAGGTTCCAAGTTTCTTTTTCCACTCACTTCCAAATGTTCCCATTGACAATAATCTAATTTCCTGCCACAGACTAGCACTGCAGATTCCTCACATACCTAGGCAAGCTGAACATAGATGAAAATTGAACCTGAAGTTGTTTTTTGAAATTCATTTTCCTTGTTTTTGTGGAGGAGTTAAATTCTAACCTAATGTTATTCTAATA
>gene=chr10_52839586-52839836; species=canFam
------------------------------------------------------------------------------------------------------------ATGCCCCAGGCCAGCGCTGCGGGTCCCTTGGGTACCTGGGCGAGCGGAGCCGAGGAGGGAACACTG---------------GGGG-------TCTCTCGATCTCGTGGGCGGGTTCAAGTCCAGCTTAGCGCTCTTCTCACC
>gene=chr10_52839586-52839836; species=equCab
TATTTAATTTAACCAAGCAGCAGATGATTACACCTCTTAAAGGAGCAAAGT-------TTCTTTTTCCACTCACTTCAAAATGTTCCCATTGAAAATAATCAAATTTTATGCCACAGACTAGCATTGCACATTCCTCACATACCTAGGCAAATGGGACATAGATGAGAATTGAACCTGAAGTTGGTTTTTGAAATTCATCTTTCTTTTTTTTGTGGAGGAGTTAAATTCCAACTTAATGTTATTCTAATA
>gene=chr10_52839586-52839836; species=gorGor
TAGTTAATTGAAGCAGACAGCAGATGATTAGAAGTCTTGAAGAAACCAAGTTCCAAGTTCCTTTTTCCACTCACTTCCAAATGTTCCCATTGAAAATAATCTAACTTCATGCCACAGACTAGCACTGCAGATTCCTCACATACCTAGGCAAACTGAACATCAATAAGAATTGAACCTGAAGTTGTTTTTCGAAAGTCATCTTTCTTGTTTTTGTGGAGGAGTTAAATTCCAACCTAATGTTATTCTAATA
>gene=chr10_52839586-52839836; species=panTro
TAGTTAATTGAAGCAAACAGCAGATGATTAGAAGTCTTAAAGAAACCAAGTTCCAAGTTCCTTTTTCCACTCACTTCCAAATGTTCCCATTGAAAATAATCTAACTTCATGCCACAGACTAGCACTGCAGATTCCTCACATACCTAGGCAAACTGAACATCAGTGAGAATTGAACCTGAAGTTGTTTTTCGAAAGTCATCTTTCTTGTTTTTGTGGAGGAGTTAAATTCCAACCTAATGTTATTCTAATA
>gene=chr10_52839586-52839836; species=papHam
TAGTTAATTTAAGCAAACAGCAGATGATTAGAAGTCTTAAAGAAACC-AGTTCCAGGTTCCTTTTTCCACTCACTTCCAAATGTTCCCATTGAAAATAATCGAATTTCATGCCACAGACTAGCACTGCAGATTCCTCACATACCTAGGCAAACTGAACATC-ATGAGAATTGAACCTGAAGTTGTTTTTTGAAAGTCATCTTTCTTGTTTTTGTAGAGGAGTTAAATTCCAACCTAATGTTATTCTAATA
>gene=chr10_52839586-52839836; species=ponAbe
TAGTTAATTTAAGCAAACAGCAGATGATTAGAAGTCTTAAAGAAACCAAGTTCCAAGTTCCTTTTTCCACTCACTTCCAAATGTTCCCATTGAAAATAATCTAATTTCATGCCACAGACTAGCACTGCAGATTCCTCACATACCTAGGCAAACTGAACATTGATGAGAATTGAACCTGAAGTTGTTTTTCGAAAGTCGTCTTTCTTGTTTTTGTGGAAGAGTTAAATTCCAACCTAATGTTATTCTAATA
>gene=chr10_52839586-52839836; species=rheMac
TAGTTAATTTAAGCAAACAGCAGATGATTAGAAGTCTTAAAGAAACC-AGTTCCAAGTTCCTTTTTCCACTCACTTCCAAATGTTCCCATTGAAAATAATCGAATTTCATGCCACAGACTAGCACTGCAGATTCCTCACATACCTAGGCAAACTGAACATC-ATGAGAATTGAACCTGAAGTTGTTTTTTGAAAGTCATCTTTCTTGTTTTTGTAGAGGAGTTAAATTCCAACCTAATGTTATTCTAATA
>gene=chr10_53128753-53129003; species=hg19
AACACCAGAAAAAAATCTTAGAAATGAGATAGTCTCTATGATTCTAAAAGTGAGATTATATACCTGGAGATTTCGAAGCCCAAGGCTCGTGTTTCTTCAGCTGAAAATCACTGCCGTAATGCACAATAAATGCCTGCCAATAGGAGGCGCTCATAATCTTTTTTTTCATTAGAAGCGACTGTTTCTGAATGGAGtgtcttattctgttgggcttctataagaagaataccatagactaggtggcttataa
>gene=chr10_53128753-53129003; species=bosTau
AACACCTG-AAAAAATATTAAAGATAAGATGGTCTCTAAGATTCTAAAAGGGAGAGTAAATGCCTGGAGATTTTGATACCCTAGGCTTGTGTCTCCACTACTGGAAATCACTGTCTTAGTGCCTCGCAAGTGCCTGCCAAGTGC-----CTCATGATACTTTTCTT------------------------------------------------------------------------------------
>gene=chr10_53128753-53129003; species=calJac
AACACCAGAAAAAAATCTTAGAAATGAGTCAGTCTTTATGATACTAAAAGTGAGATTATATACCTGGAGATTTGGAAACCCAAGGTTCATGTTTCTTCAGCTGAAAATTACTGCTGTAATGCACAGTAAGTGCCTGCCAATAGGAGGTGCTCGTAATCTTTTTTTTCATTTGGAGGGACTGTTCCTGAATGGAGtgtctttttttgttgggattctataacaagaataccagag--taggttgcttataa
>gene=chr10_53128753-53129003; species=canFam
AACACCAG-AG----TCTTAGACACCAGATAGTCTCTCTGACTCTGAACGTGCAAGCAAATATCTGGAGATTTTGAGACCTTGGGCTTGTGCCTCCTCTGCTGGAAATCCCTGTCATGTTGCATGGCCAGTGCCTGCTGGAAGGAGGTGCTAGCAGatttttttat-----------------tttaaattta-------attttatt------tta--------ttttaatattttatgtgttttattt
>gene=chr10_53128753-53129003; species=equCab
AGTATGAG-AAAAACTCTTAGAGACAAGATAGTCTCTACGATTCTAAAAGTGACATCAAATACCTGGAGATTTTGGTACCCCGGGCTTGTGTCTCCTCAGTGGCCTatcactgccatagtgcatagcaagtgcctgccaatagcaggtgctcatgaatttttct--------------------------------------------------------------------------AGTGATTTATTA
>gene=chr10_53128753-53129003; species=gorGor
----------------------------------------------------------------------------------------------------------------------------------------------------------------------------------------------------------------------------------------------------------
>gene=chr10_53128753-53129003; species=panTro
AACACCAGAAAAAAATCTTAGAAATGAGATAGTCTCTATGATTCTAAAAGTGAGATTATATACCTGGAGATTTCGAAGCCCAAGGCTCGTGTTTCTTCAGCTGAAAATCACTGCCGTAATGCACAATAAGTGCCTGCCAATAGGAGGTGCTCATAATCTTTTTTTTCATTAGAAGCGACTGTTTCTGAATGGAGtgtcttattctgttgggcttctataagaagaataccatagactaggtggcttataa
>gene=chr10_53128753-53129003; species=papHam
AACACCAGAAAAAAATCTTAGAAATGAGATAGTCTCAATGATTCTGAAAGTGAGATTATATACCTGGAGATTTCGAAGCCCAAGGCTCGTGTTTCTTCAGCTGAAAATCACTGCCGTAATGCACAATAAGTGCCTGCCAATAGGAGGTGCTCATAATC-TTTTTTCCATTAGGAGCGACTATTCCTGAATGGAGtgtcttattttgttgggcttctataacaagaataccatagactaggtggcttataa
>gene=chr10_53128753-53129003; species=ponAbe
AACACCAGAAAAAAATCTTAGAAATGAGATAGTCTCTATGATTCTAAAAGTGAGATTATATACCTGGAGATTTCGAAGCCCAAGGCTTGTGTTTCTTCAGCTGAAAATCACTGCCGTAATGCACAATAAGTGCCTGCCAATAGGAGGTGCTCATAATCTTTTTTTTCATTAGAAGTGACTGTTTCTGAATGGAGtgtcttattctgttgggcttctgtaacaagaataccatagactaggtggcttataa
>gene=chr10_53128753-53129003; species=rheMac
AACACCAGAAAAAAATCTTAGAAATGAGATAGTCTCTATGATTCTGAAAGTGAGATTATATACCTGGAGATTTCAAAGCCCAAGGCTAGTGTTTCTTCAGCTGAAAATCACTGCCGTAATGCTCAATAAGTGCCTGCCAATAGGAGGTGCTCATAATCTTTTTTTTCATTAGGAGCGACTATTCCTGAATGGAGtgtcttattttgttgggcttctataacaagaataccatagactaggtggcttataa
>gene=chr10_53670057-53670307; species=hg19
tgtgtttgctatttgttcctgatggaagttaggctcccatcctcccaagagactgagagaaaaggatctgtctcttttcttctaagattacatttcaaaaggatggttccaaggtccttgagaaggacattcctggggtgtgaaatcagctgggagaagattttcatcacaaagaggcagattaagaattttcagttgaaatttctttaaaagtaagtgctccaagtaaagggaaatcaggagccttgag
>gene=chr10_53670057-53670307; species=bosTau
--------------------------------------------------------GAGAGAGGGGTGTT---ATATATTTCC-TGATTTTCATCCTAAGGAAGGATTTTTGAgtccttgagaaagacattcctgagctgtaaaacaggctagaagaagatctgtatctcaaacaggcaaattgagaat------ttgaaaattttct-aaagtaaacaccctaagaacagggagatcaggagcctagtg
>gene=chr10_53670057-53670307; species=calJac
-----------------------------------------------------------------------------------------------------------------------------------------------------------------------------------------------------------------------agtgctccaagtaaagggaaatcagtagctttgag
>gene=chr10_53670057-53670307; species=canFam
tgtgtttgttcatcatccccttctacagtcaggctcccaccctccca-----------------------------------------------------------------------------------------------------------------------------------------------------------------------------------------------------------
>gene=chr10_53670057-53670307; species=equCab
agcatttgctaattgtcccttctggaagttaggcttctaccctcccaggagactgggagatagaggggct---at---ctcctatgattacatatctaaggaatggttcttgggtccttaagaaagacattcctgggttgtaaaactggctgggagaagatttgcatctcaaagaggcagaaaaagaatttacaattgtaaagtgtct-aaaggaaacgctcaaagaaaaagggtttcaggagcctagag
>gene=chr10_53670057-53670307; species=gorGor
tgtgtttgctatttgttcctgatggaagttaggctcccatcctcccaagagactgagagaaaaggatctgtctcttttcttctaagattacatttcaaaaggatggttccaaggtccttgagaaggacattcct-gggtgtgaaatcagctgggagaagattttcatcacaaagaggcagattaagaattttcagttgaaatttctttaaaagtaagtgctctaagtaaagggaaatcaggagccttgag
>gene=chr10_53670057-53670307; species=panTro
tgtgtttgctatttgttcctgatggaagttaggctcccatcctcccaagagactgagagaaaaggatctgtctcttttcttctaagattacatttcaaaaggatggttccaaggtccttgagaaggacattcctggggcgtgaaatcagctgggagaagattttcatcacaaagaggcagattaagaattttcagttgaaatttctttaaaagtaagtgctctaagtaaagggaaatcaggagccttgag
>gene=chr10_53670057-53670307; species=papHam
tgtgtttgctatttgttccttatgaaagttagggtcccatcctctggagagactgagagaaaaggacttgcctccttccttctaagattacatttctaaaggatggctccaaggtccttgagaaagatattcctggggtgtgaaatcagctgggagaagattttcatcacaaagaggcagattaagaattttcagttgaaagttctttaaaagtaagtgctctaagtgaagggaaatcagtagtcttgag
>gene=chr10_53670057-53670307; species=ponAbe
tgtgtttgctatttgttcctgatggaagtttggctcccatccttccaagagactgagagaaaaagacctgtctccttccttctaagattacatttcaaaaggatggttccaaggtccttgagaaggacattcctggggtgtgaaatcaactgggagaagatttacatcacaaagaggcagattaagaattttcagtggaaagttctttaaaagtaagtgctctaagtaaagggaaatcaggagccttgag
>gene=chr10_53670057-53670307; species=rheMac
tctgtttgctatttgttccttatgaaagttaggatcccatcctccggagagactgaaagaaaaagacttgtctccttccttctaagattacatttctaaaggatggctccaaggtccttgagaaagatattcctggggtgtgaaatcagctgggagaagattttcatcacaaagaggcagattaagaattttcagttgaaagttctttaaaagtaagtgctgtaagtgaagggaaatcagtagtcttgat
>gene=chr10_54624264-54624514; species=hg19
AGCTTGTTAATATCTTTAAATGCTTACTGTTTCTTTGCTAAGTGACTTAGGGCTTACTCACTTCAGGAATCACAACTAGCGTGGATCCCAGGGGCAAAGCACCACATGCGGTTGTGCTCACATTCCTGAATAGCTAGACAAGGCCTGCAACAACATGCTCCTCCTCAGGGGCCGGGCTGCAGCTGTGGTGGACTGAAAGGAAGTCACACGGCATCGCCTCCCAAGGTCAGACCTGCTGCAAGAGCAAGTC
>gene=chr10_54624264-54624514; species=bosTau
AGCTTATTAATATCTCCAGACATTTACTGTTTCTGC-CTATGTGCCTTTGAATTC---------------------------------------------------------------------------------------------------------------------------------------------------------------------------------------------------
>gene=chr10_54624264-54624514; species=calJac
AGCTTGTTAATATCTTTAAATGTTTACCGTTTCTTTGCTAAGTGACTTGGGGCATATTCACTTCAGGAATCACAACAGGAGTGGATCCCAGGGGCAAAGCACTGCATGCAGTTGTGCTCACATTCCTGCATAGCTAGACAGGACCTGCAAGAGCATGCTCCACCTGAGCTGCCAGGCTGCAGCTTGGGTGGACTGAAAGGAAGTCACACTTCATCGCCTCCCAAGATCAGACCTGCTGCAAAAGCAAATC
>gene=chr10_54624264-54624514; species=canFam
AGGTTATTATTACCTTAAA---------------------------------------------------------------------------------------------------------------------------------------------------------------------------------------------------------------------------------------
>gene=chr10_54624264-54624514; species=equCab
AGCTTATTAATACCTT------------------------------------------------------------------------------------------------------------------------------------------------------------------------------------------------------------------------------------------
>gene=chr10_54624264-54624514; species=gorGor
----------------------------------------------------------------------------------------------------------------------------------------------------------------------------------------------------------------------------------------------------------
>gene=chr10_54624264-54624514; species=panTro
AGCTTGTTAATATCTTTAAATGTTTACTGTTTCTTTGCTAAGTGACTTAGGGCTTACTCACTTCAGGAATCACAACTACCGTGGATCCCAGGGGCAAAGCACCACATGCGGTTGCGCTCACATTCCTGAATAGCTAGACAAGGCCTGCAACAACATGCTCCTCCACAGGGGCCGGGCTGCAGCTGTGGTGGACTGAAAGGAAGTCACATGGCATCGCCTCCCAAGGTCAGACCTGCTGCAAGAGCAAGTC
>gene=chr10_54624264-54624514; species=papHam
AGCTTGTTAATATCTTTAAATGTTTACTGTTTCTTTGCTAAATGACTTAGGGCTTATTCACTTCAGGAATCACAACTGCCATGGAT-CCAGGGGCAAGGCAACACATGCGGTTGTGCTCACATTCCTGCATAGCTAGACAGGACCTGCAACAGCATGCTCCTCCTGAGCTGCTGGGCTGCAGCTGTGGTGGACTGAAAGGAAGTCACATGGCATCGCCTCCCAAGGTCAGA---ACTGCAAGAGCAGGTC
>gene=chr10_54624264-54624514; species=ponAbe
AGCTTGTTAATATCTTTAAATGTTTACTGTTTCTTTGCTAAGTGACTTAGGGCTTACTCACTTCAGGAATCACAACTGCCGTGGATCCCAGGGGCAAAGCACCACATGCAGTTGTGCTCACATTCCTGAGTAGCTAGACAAGGCCTGCAACAGCATGCTCCTCCTGAGGGGCCAGGCTGCAGCTGTGGTGGACTGAAAGGAAGTCACATGGCATCGCCTCCCAAGGTCAGTCCTGCTGCAAGAGCAAGTC
>gene=chr10_54624264-54624514; species=rheMac
AGCTTGTTAATATCTTTAAATGTTTACTGTTTCTTTGCTAAATGACTTAGGGCTTATTCACTTCGGGAATCACAACTACCATGGAT-CCAGGGGCAAAGCAACACATGCGGTTGTGCTCACATTCCTGCATAGCTAGACAGGACCTGCAACAGCATGCTCCTCCTGAGCTGCTGGGCTGCAGCTGTGGTGGACTGAAAGGAAGTCACATGGCATCGCCTCCCAAGGTCAGA---ACTGCAAGAGCAAGTC
>gene=chr10_54683357-54683607; species=hg19
aatcaaggtgagagaggatgcttgtctgaaggggacagtagcagacagaatggagagaggtAAGCTAGCACCGAACATAATGGTAAAAGCTGTGGCGAAGGATCCAGGAATGTATGCAATTAAGCACAGCATGCTGTAGACCAACAGAGTTCACCTGATTCACAGTTAATGACTCTCATTCCTTTTCATTTATAGTCTAATGGGCCATAGGTGTGATAAAAGGGAATGTTTAGACACGCATATATTTGTA
>gene=chr10_54683357-54683607; species=bosTau
TATCAAGTTGTGAGATGTTGCTGGTGAGAAGGGGAGAGTAGAAGACAGAATGGAGAGAAATGGGCTAGCACCTAGCATTATGGTTCATGC-ATGGGGAAGGATGCAAGGATGTATGAGATAAATGATACCCTGCTGTAGACT--TAAAGTTTACTTGACTTTGAGTTAG-AAATTTTATTCTTTTTCATGTATAGTCTAATGGGCCATATTTATGATTTAAGTGAATATt-AGGCATCGATAAACTTACA
>gene=chr10_54683357-54683607; species=calJac
aatcaaggtgagagatgatgcttgtctgaaggggacagtagtagatagaatggagagaagtAAGCTAGCACCGAACATGATGGTAAAAGCTATGGCGAAGGATCCAGGAATGTAGGCAATTAAGCACAGCATGCTGTAGACCAACAGAGTTCACCTGATTTACAGTTAATGACTCTCATTCCTTTTCGTTTATAGTCTAATGGGACACAGCTGTGATATAAGGGAATGTTTAGATACCCATATATTTGCA
>gene=chr10_54683357-54683607; species=canFam
aatcagggtgagagatgatgctggtctggacaggatgaaggtggggagaatggag--------------aCCCAGCACGATGGGCCACACCGTGGGGGGCG-TACACTGGTGCACGGGATTAATTACAGCCTGTTGCAGACAAATGGAGTTCACCTCGCTTTGCGTTGG-GACGCTCATCCCTTTTCATTTGTAGACTAATGGGCCGTAGCTGTGACTTACAGGAACGTTCAGGTCCCCACGTACTTGCA
>gene=chr10_54683357-54683607; species=equCab
aatcaaggtgagagatgatgctggtctgaaggggacagcgacagatagaatggagagaagtggGCCAGCACCTAGCATGATGGTAAATGCTGCCGGGAAAGATACAAGGATGTAGGAGATTAATTACAGTCTGTTGCAGACTAACAGAGTTCACCTGGCTTTGAGTTAG-GACTCTCATTCTTTTTCATTTATAGTCTAATGGGCCATAGCTGTGATTTAAGGGGATGTTTAGGCACCCATCTACTTGCA
>gene=chr10_54683357-54683607; species=gorGor
aatcaaggtgagagaggatgcttgtctgaaggggacagtagcagacagaatggagagaggtaagctagc-ccgaacataATGGTAAAAGCTGTGGCGAAGGATCCAGGAATGTATGCAATTAAGCACAGTATGCTGTAGACCAACAGAGTTCACCTGATTCACAGTTAATGACTCTCATTCCTTTTCATTTATAGTCTAATGGGCCATAGGTGTGATAAAAGGGAATGTTTAGACACGCATATATTTGTA
>gene=chr10_54683357-54683607; species=panTro
aatcaaggtgagagaggatgcttgtctgaaggggacagtagcagacagaatggagagaggtAAGCTAGCACCGAACATAATGGTAAAAGCTGTGGCGAAGGATCCAGGAATGTATGCAATTAAGCACAGCATGCTGTAGACCAACAGAGTTCACCTGATTCACAGTTAATGACTCTCATTCCTTTTCATTTATAGTCTAATGGGCCATAGGTGTGATAAAAGGGAATGTTTAGACACGCATATATTTGTA
>gene=chr10_54683357-54683607; species=papHam
aatcaaggtgagagaggatgcttgtctgaaggggacagtagcagacagaatggagagaggtAAGCAAGCACCG------------CAAGCTGTGGCGAAGGATCCAGGAATGTATGCAATTAAGCACAGCATGCTGTAGACCAACAGACTTCACCTGATTCACAGTTAATGACTCTCATTCCTTTTCATTTATAGTCTAAAGAGCCACAGGTGTGATAATAGGAACTGTTTAGACACCCATATATTTGCA
>gene=chr10_54683357-54683607; species=ponAbe
aatcaagttgaaagaggatgtttgtctgaaggggacagtagcagacagaatggagagaggtAAGCTAGCACCGAACATAATGGTAAAAGCTGTGGTGAAGGATCCAGGAATGTATGCAATTAAGTACAGCATGCTGTAGACCAATAGAGTTCACCTGATTCACGGTTAATGACTCTCATTCTTTTTCATTTATAGTCTAATGGGCCATAGGTGTGATAAAAGGGAATGTTTAGACACGCATATATTTGTA
>gene=chr10_54683357-54683607; species=rheMac
aatcaaggtgagagaggatgcttgtctgaaggggacagtagcagacagaatggagagaggtAAGCTAGCACCG------------CAAGCTGTGGCGAAGGATCCAGGAATGTAGGCAATTAAGCACAGCATGCTGTAGACCAACAGACTTCACCTGATTCACAGTTAATGACTCTCATTCCTTTTCATTTATAGTCTAAAGGGCCACAGGTGTGATAATAGGAAATGTTTAGACACCCATATATTTGCA
>gene=chr10_60616430-60616538; species=hg19
TGTGCATGACTGGGCAGCTCTGTTAGCTGTGAATGGTATAGCATGGCATGAATGGAATGTGCTGGAATGCAGAGGACTCCCTGGGGTTCTTGTTGACCATTACATGGG
>gene=chr10_60616430-60616538; species=bosTau
TTTGCATGACTGGATGG--------TGTGTGAGTAGCACAGCTTGGCATGAGTGGAATGCACTGGAATGAAGAAAAATCCTAGGGGTTCTTGCTGACCCTAACATGAA
>gene=chr10_60616430-60616538; species=calJac
TGTGCATGACTGGGCGGCTCTG-TAGCTGTGAATGGTATAGCATGGCATGAATGGAATGTGCTGGAATGCAGAGGAATCCC-AGGGTTCCTGTTGACCATTACAGGGG
>gene=chr10_60616430-60616538; species=canFam
TTTGCATGACCGGATACCTTTG-TGGCAGTG------------TGGCAGGAATGGGATGCATGGGAATGAAGAGAAATCTCAAAGGTTCTTGCTGACCCTAATATGAG
>gene=chr10_60616430-60616538; species=equCab
TTTGACTGACTGGATGCCTCTG-TAGCCATGGATGGCACAGCTTGGCATAAATGGAATGTGCTGGAATGAAGAGAACTGCCAAGGGTTCTTGCTAACTCTAACATGAG
>gene=chr10_60616430-60616538; species=gorGor
TGTGCATGACTGGGCAGCTCTGTTAGCTGTGAATGGTATAGCATGGCATGAATGGAATGTGCTGGAATGCAGAGGACTCCCTGGGGTTCTTGTTGACCATTACATGGG
>gene=chr10_60616430-60616538; species=panTro
TGTGCATGACCTGGCAGCTCTGTTAGCTGTGAATGGTATAGCATGGCATGAATGGAATGTGCTGGAATGCAGAGGACTCCCTGGGGTTCTTGTTGACCATTACATGGG
>gene=chr10_60616430-60616538; species=papHam
TGTGCATGACTGGGCAGCTCTG-TAGCTGTGAATGGTATAGCACGGCATGAATGGAATGGGCTGGAATGCAGAGGAATCCCTGGGGTTCTTGTTGACCATTACATGGG
>gene=chr10_60616430-60616538; species=ponAbe
TGTGCATGACTGGGCAGCTCTG-TAGCTGTGAATGGTATAGCATGGCATGAATGGAATGTGCTGGAATGCAGATGACTCCCTGGGATTCTTGTTGACCATTACATGGG
>gene=chr10_60616430-60616538; species=rheMac
TGTGCATGACTGGGCAGCTCTG-TAGCTGTgaatggtatagcatggcatgaatggaatgggctggaatgcagaggaatCCCTGGGGTTCTTGTTGACCATTACATGGG
>gene=chr10_60723687-60723876; species=hg19
TGCCTTTGTGGGCCTTCCCCTAACAAATGCCTACTTGTTCTTCCTCAAAGCTCACAGGGTGTCAGAAGCCAAGACCGAGCCCTCGTTTGCATTCCTGGGGCCCACTGGCATGGCCTCAGGAATTCTGCAGCTGCAGCATGAATGGGGCCATTTGATGGCTTAGCTAAGGGCTTAAGTGGAGTTGGATGG
>gene=chr10_60723687-60723876; species=bosTau
TGTCTTTGTGGGCCTTTCCCTAACAAATGCCTGCTTGTTCTTCCTCAAAGCTCACAGGGTGTCAGAAGCTAAGACTGAGCCCTCGTTTGCATTCCTGGCGTCCACTGGCATGACCTCAGGAATCCTGCAGCTGCAGGATGAATGGTGCCATTGGATGATTTAGCTGAGGGCTTCAGTGGAGTTGGATGG
>gene=chr10_60723687-60723876; species=calJac
TGCCTTTGTGGGCCTT-CTCTAACAAATGCTTACTTGTTCTTCCTCAAAGCTCACAGGATGTCAGAAGCCAAGACGGAGCCCTCGTTTGCATTCCTGGGGCCCACTGGCATGGCCTCAGGAATCCTGCAGCTGCAGCCTGAATGGGGCCATTTGATGGCTTAGCTAAGGGCTTAAGTGGAGTTGGATGG
>gene=chr10_60723687-60723876; species=canFam
TGTCTTTGTGGGCTTTCCCCTAACAAATGCCTCCTTGTTCTTCCTCAAAGCTCACAGGGTGTCAGAAGCCAAGACTGAGCCCTCGTTTGCATTCCTGGTGCCCACTGGCATGACCTCAGGAATCCTGCAGCTGCAGTATGAATGGGGCCATTTGATGAGTTAGCTGAGGGCTTAAGTGGAGTTGGATGG
>gene=chr10_60723687-60723876; species=equCab
TGCCTTTGTGGCCCTTTCCCTAACAAATACCTACTTGTTCTTCCTCAAAGCTCACAGGGTGTCAGAAGCCAAGACTGAGCCTTCGTTTGCATTCTCTGAGTCCACTGGCATGACCTCAGGAATCCTGCAGCTGCAGGATGAATGGGGCCATTTGATGGTTTAGCTGAAGGCTTAAGTGGAGTTGGATGG
>gene=chr10_60723687-60723876; species=gorGor
TGCCTTTGTGGGCCTTCCCCTAACAAATGCCTACTTGTTCTTCCTCAAAGCTCACAGGGTGTCAGAAGCCAAGACCGAGCCCTCGTTTGCATTCCTGGGGCCCACTGGCATGGCCTCAGGAATTCTGCAGCTGCAGCATGAATGGGGCCATTTGATGGCTTAGCTAAGGGCTTAAGTGGAGTTGGATGG
>gene=chr10_60723687-60723876; species=panTro
TGCCTTTGTGGGCCTTCCCCTAACAAATGCCTACTTGTTCTTCCTCAAAGCTCACAGGGTGTCAGAAGCCAAGACCGAGCCCTCGTTTGCATTCCTGGGGCCCACTGGCATGGCCTCAGGAATTCTGCAGCTGCAGCATGAATGGGGCCATTTGATGGCTTAGCTAAGGGCTTAAGTGGAGTTGGATGG
>gene=chr10_60723687-60723876; species=papHam
TGCCTTTGTGGGCCTTCCCCTAACAAATGCCTACTTGTTCTTCCTCAAAGCTCACAGGGTGTCAGAAGCCAAGACGGAGCCCTCGTTTGCATTCCTGGGGCCCACTGGCATGGCCTCAGGAATCCTGCAGCTGCAGCATGAATGGGGCCATTTGATGGCTTAGCTGAGGGCTTAAGTGGAGTTGGATGG
>gene=chr10_60723687-60723876; species=ponAbe
TGCCTTTGTGGGCCTTCCCCTAACAAATGCCTACTTGTTCTTCCTCAAAGCTCACAGGGAGTCAGAAGCCAAGACCGAGCCCTCGTTTGCATTCCTGGGGCCCACTGGCATGGCCTCAGGAATCCTGCAGCTGCAGCATGAATGGGGCCATTTGATGGCTTAGCTAAGGGCTTAAGTGGAGTTGGATGG
>gene=chr10_60723687-60723876; species=rheMac
TGCCTTTGTGGGCCTTCCCCTAACAAATGCCTACTTGTTCTTCCTCAAAGCTCACAGGGTGTCAGAAGCCAAGACGGAGCCCTCGTTTGCATTCCTGGGGCCCACTGGCATGGCCTCAGGAATCCTGCAGCTGCAGCATGAATGGGGCCATTTGATGGCTTAGCTGAGGGCTTAAGTGGAGTTGGATGG
>gene=chr10_60727429-60727679; species=hg19
GGTTCACAGCTCCCCTACTCAGAGGCTCTCGGCTCCTCCCTCTGCGGCTGCAGGCTGCTCTCTCTGTCCCTGCCCGCTGGCCTAGTGGGTGGTGACACAGCACGGTGCATTCCTGCAGGCAGGCTCAGGCCCCTGTGTAGTTGGCTTGACCCAGGCAAGCTCCTGCACTTGTCGCTGAAGAGCAAGGGCTCAGGTGGGCGTTCCGGTGCGGGAACCTTGCAGGAAGGCAATCAGTCGGTTTGTATTCAAG
>gene=chr10_60727429-60727679; species=bosTau
GGTTCACAGCCCCCTCATGCAGGGG-------------------CGGCTTTAGGCTGCTTTCTCAGTCTTGGTCCTTGTCTATTGGGGGGTGGGCAGAAGCGCAGTGTGTCCCAGCCTGGTGCATTCAGCTCCCAGGTACGCAGTGTGACCCAGGCAGGCTGCT------------GCAGAGCCCTCACTCAGGTGCGCGTTCCCAGGAGGGAACCCGGCAGGAAGGCAATCAGGCGGCTTATCTCCACG
>gene=chr10_60727429-60727679; species=calJac
GGTTCACAGCTCTCCTATTCAGAGGTTCTCGGCTCCTCCCTCC-CAGCTACAGGCTGTTCTCTTGGTCC-GACCCGCTGGCCTAGTGGGTGGTGACACAGTGCGGTGGGTTTCTGCAGGCA-GCTCAGACCCCTGTGCGCTTGGCTTAACCCAGGCAGGCACCGGCACTTGCCGCTGAAGAGCAAGCGCTCAGGTGGGCGTTCCCGTGCGGGAACCTTGCAGGAAGGCAATCAATTGGTTCGTATCCAAG
>gene=chr10_60727429-60727679; species=canFam
GGTTCGCAGCCCCTCCACGTAGGCGCTCTTCGCTCG-------GCGGCTGCGGGCTGCTTTCTCCGCCTGGG-------CCAGCGCAGGGCACTGGGCAGCGCGGCG-GTCCCCGCGCACCGCCTAGCGCCCCCGGGAATCGGGCGCTGCCCCACGAGGCTGCCGCACCAGCAGCCCCAGAGCCGGC-CTCAGGTGGGCGTCCCCGCGCGGGAACCTTGCGGGAAGGCAATCGGTCTGCTCGTATCCAAG
>gene=chr10_60727429-60727679; species=equCab
GGTCCACAGCCCCCCGACGCGGGGGCTCTCGGCACG-------GAGGCTGCAAACCGCTGTCTCCCCCGTGGCCCCTTTCCAGCGCGGGGGGCGCCGCAGCGCTGTGCGCCCCCGCGCGGTGTGGCGCGCCC------AGGCGGCGCGACCCCGGCAAGCTGCTGCGCTCGCCGCCGCAGAGCCGGCGCTCAGGTGGGCGTTCCCGGGCGGGTACCCTCCAGGAAGGCAATCAGTAGGCTTGTATCGAAG
>gene=chr10_60727429-60727679; species=gorGor
----------------------------------------------------------------------------------------------------------------------------------------------------------------------------------------------------------------------------------------------------------
>gene=chr10_60727429-60727679; species=panTro
GGTTCACAGCTCCCCTACTCAGAGGCTCTCGGCTCCTCCCTCTGCAGCTGCAGGCTGCTCTCTCTGTCCCTGCCCGCTGGCCTAGTGGGTGGTGACACAGCACGGTGCATTCCTGCAGGCAGGCTCAGGCCCCTGTGTAGTTGGCTTGACCCAGGCAAGCTCCTGCACTTGTCGCTGAAGAGCAAGGGCTCAGGTGGGCGTTCCGGTGCGGGAACCTTGCAGGAAGGCAATCAGTCGGTTTGTATTCAAG
>gene=chr10_60727429-60727679; species=papHam
GGTTCACAGCTCCCCTACTCAGAGGCTCTCGGCTCCTCCCTCCGCGGTGGCAGGCTGCTCTCTCTGTCCCTGCCCGCTGGCCTAGTGGGTAGTGACACAGCGCGGTGCGTTCCTGCAGGCAGGCTCAGGCCCCTGCGTACTCGGCTTGACCCAGGCAAGCTCCTGCACTTGCGGCTGAAGAGCAAGGGCTCAGGTGGGCGTTCCGGTGCGGGAACCTTGCAGGAAGGCAATCAGTCGGTTTGTATTCAAG
>gene=chr10_60727429-60727679; species=ponAbe
GGTTCACAGCTCCCCTACTCAGAGGCTCTCAGCTCCTCCCTCTGCGGCTGCAGGCTGCTCTCTCTGTCCTTGCCCGCTGGCCTAGTGGGTGGTGACACAGCACGGTGCATTCCTGCAGGCAGGCTCAGGCCCCTGTGTACTTGGCTTGACCCAGGCAAGCTCCTGCACTTGCCGCTGAAGAGCAAGGGCTCAGGTGGGCTTTCCGGTGCGGGAACCTTGCAGGAAGGCAATCAGTTGGTTTGTATTCAAG
>gene=chr10_60727429-60727679; species=rheMac
GGTTCACAGCTCCCCTACTCAGAGGCTCTCGGCTCCTCCCTCCGCGGTGGCAGGCTGCTCTCTCTGTCCCTGCCCGCTGGCCTAGTGGGTAGTGACACAACGCGGTGCGTTCCTGCAGGCAGGCTCAGGCCCCTGTGTACTCGGCTTGACCCAGGCAAGCTCCTGCACTTGCGGCTGAAGAGCAAGGGCTCAGGTGGGCGTTCCGGTGCGGGAACCTTGCAGGAAGGCAATCAGTCGGTTTGTATTCAAG
>gene=chr10_61807970-61808191; species=hg19
CTGGGATACTAAGTGCTAGGGGGCTTACTATGGCAAACAGTGTTAACTATGCTGGTTCAGTCCAGGTTTGGACAGCATCCATGAGGTAAGTCAAATTCCCAGCATTCCAGCCCCATCAAATGGTTCCCAGGAATGACAGCCCAATGCTGCCCTCTTCTGTGCTGCTGAAAAGATCTGAATGGTCAAATACCTGATTTAGCCTAGCAAAAAGGAATACTTTT
>gene=chr10_61807970-61808191; species=bosTau
CTA-GATTCTAAGTGCCGAGGGGATTACTATG-CAAACAGTG-TAAATATACTGGTTCAGTCCAA-GTTGGACAGCCTCCAT-AAGTAGGTCAAATTCCTGGCATTCCAGCCCCATCAAACGGTTTCCAAGAAAAATAGCCTAATGCTGTCTCCTTCTGTACTACTGGAAAAGTCTAAGTGACCAAGTGCCTAATTGAATCTAGGAAAAGTTACTCCCTTT
>gene=chr10_61807970-61808191; species=calJac
CTGGGATACTAAGTGCTAGGGGGCTTACTATGGCAAACAGTATTAATTACGCTGGGTCAGTCCAGGTTTGGACAGCATCCATGAGGTAGGTCAAATTCCCAGCATTCCAGCCTCA--------TTTCCAGGAATGACAGCCCAATGCTGCCCTCTTCTGTGCTGCTGAAAAGGTCGGAATGGCCAAATACCTGATTTAGTCTAGCAAAA--TAATCCTT--
>gene=chr10_61807970-61808191; species=canFam
CTGAGATCCTAAGCTCTAGAGGGATTAGTATGGCAAACAGTG-TAAATATCTGG--TCCACCCAAGGCTGGACAGCTTCCATGAGGAAGGCCAAATTCTCAGCATTCCAGTCCCAGCAGATAATTTCCAGGAGAGACAGCTCATGGCTGCCCCGCTCCCTGCCACTGGAAAAGTTGAAATGGCCAAGTGCCTAATTTGGTCTAGGCAAAGTTATTCCTTTA
>gene=chr10_61807970-61808191; species=equCab
CTTAGATTCTAAGTGCTAGGGGGATTACTATGGCAAACAGTA-TAAATATGT---------CCAAGGTTGGACAGCCTCCAGGAAGTAGGTCAAATTCCCAGCATTCCACCCCCATTAAATAGTTTCCAGGAAAGAAAGC-CAGTGCTGCCCACTTCTGTGCCACTGGAAAGGTCTAAATGGCCAGGTGCCTAATTTAATCTAGGAAAATTTATTCATTTT
>gene=chr10_61807970-61808191; species=gorGor
-----------------------------------------------------------------------------------------------------------------------------------------------------------------------------------------------------------------------------
>gene=chr10_61807970-61808191; species=panTro
CTGGGATACTAAGTGCTAGGGGGCTTACTATGGCAAACAGTGTTAACTATGCTGGTTCAGTCCAGGTTTGGACAGCATCCATGAGGTAAGTCAAATTCCCAGCATTCCAGCCCCATCAAATGGTTCCCAGGAATGACAGCCCAATGCTGCCCTCTTCTGTGCTGCTGAAAAGATCTGAATGGTCAAATACCTGATTTAGCCTAGCAACAAGGAATACTTTT
>gene=chr10_61807970-61808191; species=papHam
CTGGGATACTAAGTGCTAGGGGCCTTACTATGGCAA--AGTGTTAACTATGTTGGTTCAGTCCACGCTTGGACAGCATCCATGAGGTAGGTCAAATTCCCAGCATTCCAGCCCCATCAAATGGTTCCCAGGAATGACAGCCCAATGCTGCCCTCTTCTGTGCGGCTGAAAAGGTCTGAATGGCCAAATACCTGATTTAGTCTAGCAAAAAGTATTCCTTTT
>gene=chr10_61807970-61808191; species=ponAbe
CTGGGATACTAAGTGCTAGGGGGCTTACTATGGCAAACAGTGTTAACTATGCTGGTTCAGTCCAGGTTTGGACAGCATCTATGAAGTAGGTCAAATTCCCAGCATTCCAGCCCCATCAAATGGTTCCCAGGAATGACAGCCCAATGCTGCCTTCTTCTGTGCTGCTGAAAAGATCTGAATGGCCAAATACCTGATTTAGCCTAGCAAAAAGGAATACTTTT
>gene=chr10_61807970-61808191; species=rheMac
CTGGGATACTAAGTGCTAGGGGCCTTACTATGGCAAACAGTGTTAACTATGTTGGTTCAGTCCACGCTTGGACAGCATCCATGAGGTAGGTCAAATTCCCAGCATTCCAGCCCCATCAAATGGTTCCCAGGAATGACAGCCCAATGCTGCCCTCTTCTGTGCGGCTGAAAAGGTCTGAATGGCCAAATACCTGATTTAGTCTAGCAAAAAGTATTCCTTTT
>gene=chr10_62812349-62812599; species=hg19
CATTTCCCTTAGTTCCATGTCTGTTAGGATGGTGGCATTCTTGGCAGATGCTGTATCCCTTCCCTTCAGGCATCCAGAGCTCTCTGCCTTTTAGGTCAGTGGAATTTGAGAATAAGTAcacttaacacttctcacagcaagctcacattccttgtagcatttgattttcataacaattcagagaagcagcaaaggcaggtataagccccagttgatacctgctaggtaggtatcaggaaaacaggagctc
>gene=chr10_62812349-62812599; species=bosTau
TGCTTGGCTTACTTCCATATCTGTTAAGGTGTTGCTgctttcagtc-gtgtcctcccccatccccccaggcatttccgctcctccgtcTGTTAGGTCATTGGAATTTGAGAATCATTA-------------------------AACATTTCCtatatcctttgattttcacaacaattcagataggtagcaaaggcaagtattagctccccttcac--------------caataagaaaacaagagttc
>gene=chr10_62812349-62812599; species=calJac
CATTTGCCTTAGCTCCCTATCTGTTAGGATGGTGGCATTCTCAGCAGATGCTTTATTCCTTCCCCTCAGGCATCCAGAGCTCTCTGCCTTTTATGTCAG-AGAATTTGAGAATAAGTAcacttaacacttctcacggcaaattcacatgccttgtagcctttgattttcataacaattctgagaagcagcaaaggcaggtataagccccacttgac--------------tggtgggaaaaaaggagctc
>gene=chr10_62812349-62812599; species=canFam
TGTTTGCTTTAGTTCCAGATCTATTAGGATGTGGGGACTTTTGGCAGGTGTTGTATCTGTTCCACTCAGGCATTC--AGTGCTCTGTCTGTTAGGTCAGTTGAATTGGAGAATCATTACACTTAACACTTTTCACAGCAATCTCACATTCCCTGTATCCTTTGATTTTTGCAAT---TCATACAGACACCAAaggcagatattatccccactcgac--------------caatgag-------gggctc
>gene=chr10_62812349-62812599; species=equCab
TGTTTGCCTTAGTTCCATATCTGTAAGGACGTGGGAATTTTTATCTGGTGTTGGATCTCTTCCCTGCAGGCATCC--AGCGCTCTGCCTGTTAGGTCAGTGGAGTTTGAGAATCATTAcacttaacacttttcacagcaatttcacattccctatatcctttgattttcacaacaattcagaagggcaccaaaggcaggaactg-ccccacttgac--------------caataagaaaacaggagccc
>gene=chr10_62812349-62812599; species=gorGor
CATTTGCCTTAGTTCCATGTCTGTTAGGATGGTGGCATTCTTGGCAGATGCTGTATCCCTTCCCTTCAGGCATCCAGAGCTCTCTGCCTTTTAGGTCAGTGGAATTTGAGAATAAGTAcacttaacacttctcacagcaagttcacattccttgtagcatttgattttcataacaattcagagaagcagcaaaggcaggtataagccccagttgatacctgctaggtaggtatcaggaaaacaggagctc
>gene=chr10_62812349-62812599; species=panTro
CATTTGCCTTAGTTCCATGTCTGTTAGGATGGTGGCATTCTTGGCAGATGCTGTATCCCTTCCCTTCAGGCATCCAGAGCTCTCTGCCTTTTAGGTCAGTGGAATTTGAGAATAAGTACACTTAACACTTCTCACAGCAAGTTCACATTTCTCGTAGCGCTTGATTTTCATAACAATTCAGAGAAGCAGCAAAGGCAGGTATAAGCCCCAGTTGATATCTGCTAGGTAGGTATCAGGAAAACAGGAGCTC
>gene=chr10_62812349-62812599; species=papHam
CATTTGCCTTAGCTCCATATCTGTTAGGATGGTGGCATTCTTGGCAGATGCTATAGCCCTTCCCCTCAGGCATCCAGAGCTCTCTGCCTTTTAGGTCAGTGGAATTTGAGAATAagtactctt-acacttctcacagcaagttcacattccttgtagcatttgattttcataacaattcagagaagcagcaaaggcaggtataagccccatttgac--------------tgataggaaaacaggagttc
>gene=chr10_62812349-62812599; species=ponAbe
CATTTGCCTTAGCTCCATATCTGTTAGGGTGGTGGCATTCTTGGCAGATGCTCTATCCCTTCCCTTGAGGCATCCAGAGCTCTCTGCCTTTTAGGTCAGTGGAATTTGAGAATAAGTAcacttaacacttctcacagcaagttcacattccttgtagcatttgattttcataacaattcagagaagcagcaaaggcaggtataagccccagttgatacctgctaggtaggtatcaggaaaacaggagctc
>gene=chr10_62812349-62812599; species=rheMac
CATTTGCCTTAGCTCCATATCTGTTAGGATGGTGGCATTCTTGGCAGATGCTATAGCCCTTCCCCTCAGGCATCCAGAGCTCTCTGCCTTTTAGGTCAGTGGAATTTGAGAATAAGTACTCTTAACACTTCTCACAGCAAGttcacattccttgtagcatttgattttcataacaattcagagaagcagcaaaggcaggtataagccccatttgac--------------tgataggaaaataggagttc
>gene=chr10_65274907-65274989; species=hg19
agttatttcccttcccacaactggaagtctagagggaggtggagttaggaatttccttttctccatgtggagggctagagtt
>gene=chr10_65274907-65274989; species=bosTau
------------------------------------------------------------------GTggaaggctagagct
>gene=chr10_65274907-65274989; species=calJac
agttatttccttcccctcaagtggaagactagagggagctggagttaggaatttccttttcttcatggggagggctagag-t
>gene=chr10_65274907-65274989; species=canFam
agatatttccctttcccttcacatatggctagat-gagctcaaattgggttctttccttacccccagtgtaagactagggct
>gene=chr10_65274907-65274989; species=equCab
aggtatttccattcccctacatgaatggctagag-gggctcaaattaggtac------------------------------
>gene=chr10_65274907-65274989; species=gorGor
agttatttcccttcccccatctggaagtctagagggaggtggagttaggaatttccttttctccatgtggagggctagagtt
>gene=chr10_65274907-65274989; species=panTro
agttatttcccttcccccaactggaagtctagagggaggtggagttaggaatttccttttctctatgtggagggctagagtt
>gene=chr10_65274907-65274989; species=papHam
agttatttcccttcccccaagtGGAAGTCTAGAGGGAGTTAGAGTTAGGAATTTCCTTTTCTCCATGTggagggctagagtt
>gene=chr10_65274907-65274989; species=ponAbe
agttatttcccttcccccaactggaagtctagagggaggtggagttaggaatttccttttctccatgtggagggctacagtt
>gene=chr10_65274907-65274989; species=rheMac
agttatttcccttcccccaagtggaagtctagagggagctagagttaggaatttccttttctccatgtggagggctagagtt
>gene=chr10_65389322-65389510; species=hg19
CCCTCGGCCGACCGCCAACTGCAAGGCGTAGGAGACTGCTCTCCACTAGCCACCTCGGCCATAAAACCCTTTCAAGTCCCTATTATTATTCCAGGCACATTCCAAGGGGATTGAGTCACAGAGTTCACTTGGCTTTTCTCCTGCCCTGAACTGCCTGTACCAGGTGGAATACGACTCTCAACTTCAAA
>gene=chr10_65389322-65389510; species=bosTau
CCCTCGGCCGTCCGCCAACTGA-GGACGCAGGAGCCTAGTCTCCACCAGCACCCGCGGCCATAAAAACCTTTCAAGTCCCCCTTATTATTCCAGGCACATTCCAAGGGAGTTGAGTCACAGGGTTCACTTGGCTTTTCTTCTGCTCTGAACTGCTTGTACCAGGTGGAATACGACATCCAACTTCGGA
>gene=chr10_65389322-65389510; species=calJac
CCCTCGGCCGTCCGCCAACTGCAAGGCGTAGGAAACTCGTCTCCACTAGCCACCTCGGCCATAAAACCCTTTCAAGTCCCTATTATTATTCCGGGCACATTCCAAGGGGATTGAGTCACAGAGTTCACTTGGCTTTTCTCCTGCCCTGAACTGCCTGTACCAGGTGGAATACGACTCTCAACTTCAAA
>gene=chr10_65389322-65389510; species=canFam
CCCTCGGCCGGCCGCCAAC-------GGCGGGAGCCTCGGCTCCACCAGCTACCTCGGCCAGAAAAACCTTTCAAGTCCCCATTATTATTCCAGGCACATTCCAAGGGGTTTGAGTCACGGAGTTCACTTGGCTTTTCTCCCGTCCTGAACTGCCTGTACCAGGTGGAAGACGACCTCCGCCTTCAAA
>gene=chr10_65389322-65389510; species=equCab
CCCTCGGCCGTCCGCCAACTGC-AGGCGCAGGAGCCTTGTCTCC-TCAACTGCCTTGGCCATAAAAACCTTTCAAGTCCCCATTATTATTCCAGGCACATTCCAAGGGGGTTGAGTCACTGAGTTCACTTGGCTTTCCTCCCGCCCTGAACTGCCTGTACCAGGTGGAATACGACCTCCAACTTCAAA
>gene=chr10_65389322-65389510; species=gorGor
CCCTCGGCCGACCGCCAACTGCAAGGCGTAGGAGCCTGCTCTCCACTAGCCACCTCGGCCATAAAACCCTTTCAAGTCCCTATTATTATTCCAGGCACATTCCAAGGGGATTGAGTCACAGAGTTCACTTGGCTTTTCTCCTGCCCTGAACTGCCTGTACCAGGTGGAATACGACTCTCAACTTCAAA
>gene=chr10_65389322-65389510; species=panTro
CCCTCGGCCGACCGCCAACTGCAAGGCGTAGGAGCCTGCTCTCCACTAGCCACCTCGGCCATAAAACCCTTTCAAGTCCCTATTATTATTCCAGGCACATTCCAAGGGGATTGAGTCACAGAGTTCACTTGGCTTTTCTCCTGCCCTGAACTGCCTGTACCAGGTGGAATACGACTCTCAACTTCAAA
>gene=chr10_65389322-65389510; species=papHam
CCCTCGGCCGTCCGCCAACTGCAAGGCGTAGGAGCCTGGTCTCCACTAGCCACCTCGGCCATAAAACCCTTTCAAGTCCCTATTATTATTCCAGGCACATTCCAAGGGGATTGAGTCACAGAGTTCACTTGGCTTTTCTCGTGCCCTGAACTGCCTGTACCAGGTGGAATACGACTCTCAACTTCAAA
>gene=chr10_65389322-65389510; species=ponAbe
CCCTCGGCCGTCCTCCAACTGCAAGGCGTAGGAGCCTGGTCTCCACTAGCCACCTCGGCCATAAAACCCTTTCAAGTCCCTATTATTATTCCAGGCACATTCCAAGGGGATTGAGTCACGGAGTTCACTTGGCTTTTCTCCTGCCCTGAACTGCCTGTACCAGGTGGAATACGACTCTCAACTTCAAA
>gene=chr10_65389322-65389510; species=rheMac
CCCTCGGCCGTCCGCCAACTGCAAGGCGTAGGAGCCTGGTCTCCACTAGCCACCTCGGCCATAAAACCCTTTCAAGTCCCTATTATTATTCCAGGCACATTCCAAGGGGATTGAGTCACAGAGTTCACTTGGCTTTTCTCGTGCCCTGAACTGCCTGTACCAGGTGGAATACGACTCTCAACTTCAAA
>gene=chr10_65873708-65873790; species=hg19
CAGTTTTTGAGGCAGGAAGCAGCTAAATGGAACTATGCCAGCAATGTGGGAAATGTATGTGGTAGTGATTTGGGGGAAGGTG
>gene=chr10_65873708-65873790; species=bosTau
----------------------------------------------------------------------------------
>gene=chr10_65873708-65873790; species=calJac
CAGTTTTTGAGACAGGAAGCAGCCAATTGGAACTATGGCAGCAATGTGGAAAATGTATACAGTAGTGATTTGGGAGAATGTG
>gene=chr10_65873708-65873790; species=canFam
CAATGTTTGA-ATGAGAAGTAGTGAATGGGGGCTATGCCAGCAATATGG-AAATGTATGTGATGGTGTTTTGGGGAAG----
>gene=chr10_65873708-65873790; species=equCab
CAGTGTTTGTGGCAGGAAGTAGCAAATTGGAGTTATGCCAGCAGTGTGGAAAATATATGTGGTGGTGACTTGATAGAA----
>gene=chr10_65873708-65873790; species=gorGor
CAGTTT-TGAGGCAGGAAGCAGCTAAATGGAACTATGCCAGCAATGTGGGAAATGTATGTGGTAGTGATTTGGGGGAAGGTG
>gene=chr10_65873708-65873790; species=panTro
CAGTTTTTGAGGCAGGAAGCAGCTAAATGGAACTATGCCAGCAATGTGGGAAATGTATGTGGTAGTGATTTGGGGGAAGGTG
>gene=chr10_65873708-65873790; species=papHam
CAGTTTTTGAGGCAGGAAGCAGCTAAATGGAACTATGCCAGCAATGTGGGAAATGTATGTGGTAGTGATTTGGGGGAAGGTG
>gene=chr10_65873708-65873790; species=ponAbe
CAGTTTTTGAGGCAGGAAGCAGCTAAATGGAACTATGCCAGCAATGAGGGAAATGTATGTGGTAGTGATTTGGGGGAAGGTG
>gene=chr10_65873708-65873790; species=rheMac
CAGTTTTTGAGGCAGGAAGCAGCTAAATGGAACTATGCCAGCAATGTGGGAAATGTATGTGGTAGTGATTTGGGGGAAGGTG
>gene=chr10_68685631-68685881; species=hg19
TGACCATTCAGTTCCTACTGAGCCACCCAAAAGAATCATTCATTTTCCAGCAGAGAGCCTGCTCATTTGCAAGATAAAAGAGAGACATTTCTGCACATGCCCATAATGTTCTTCACCACTGGGGGCAGCTTTACATAAGACTGCATTCACTGAAACCAAAGCAACAGTCCGAGCAGCTTTCAGAATGACAGTCTGCAGAAGTGAGCTGAGCGTGTGCGCGGTACGGGGCTCTCCTGCCTTCTGGGCTCCA
>gene=chr10_68685631-68685881; species=bosTau
TGACCATTCAGTTCCTATTGAGCCACCCAAAAGAATCATTCATTTTCCAGCAGAGAGCCTGCTCATTTGCAAGATAAAAGAGAGACATTTCTGCACATGCCCATAATGTTCTTCACCACTGGGGGCAGCTTTACATAAGACTGCATTCACTGAAACCAAAGCAACAGTCTGAGCAGCTTTCAGAATGACAGTCTGCAGAAGTGAGCTGAGCGTGTGCGCGATACGGGGCTCTCCTGCCTTCTGGGCTCCA
>gene=chr10_68685631-68685881; species=calJac
TGACCATTCAGTTCCTACTGAGCCACCCAAAAGAATCATTCATTTTCCAGCAGAGAGCCTGCTCATTTGCAAGATAAAAGAGAGACATTTCTGCACATGCCCATAATGTTCTTCACCACTGGGGGCAGCTTTACATAAGACTGCATTCACTGAAACCAAAGCAACAGTCCGAGCAGCTTTCAGAATGACAGTCTGCAGAAGTGAGCTGAGCGTGTGCGCGGTAAGGGGCTCTCCTGCCTTCTGGGCTCCA
>gene=chr10_68685631-68685881; species=canFam
TGACCATTCAGTTCCCATTGAGCCACCCAAAAGAATCATTCATTTTCCAGCAGAGAGCCTGCTCATTTGCAAGATAAAAGAGAGACATTTCTGCACATGCCCATAATGTTCTTCACCACTGGGGGCAGCTTTACATAAGACTGCATTCACTGAAACCAAAGCAACAGTCCGAGCAGCTTTCAGAATGACAGTCTGCAGAAGTGAGCTGAGCGTGTGTGCGGTACGGGGCTCTCCTGCCTCCTGGGCTCCA
>gene=chr10_68685631-68685881; species=equCab
TGACCATTCAGTTCCTATTGAGTCACCCAAAAGAATCATTCATTTTCCAGCAGAGAGCCTGCTCATTTGCAAGATAAAAGAGAGACATTTCTGCACATGCCCATAATGTTCTTCACCACTGGGGGCAGCTTTACATAAGACTGCATTCACTGAAACCAAAGCAACAGTCCGAGCAGCTTTCAGAATGACAGTCTGCAGAAGTGAGCTGAGCGTGTGCGCGGTACGAGGCTCTCCTGCCTGCTGGGCTCCA
>gene=chr10_68685631-68685881; species=gorGor
TGACCATTCAGTTCCTACTGAGCCACCCAAAAGAATCATTCATTTTCCAGCAGAGAGCCTGCTCATTTGCAAGATAAAAGAGAGACATTTCTGCACATGCCCATAATGTTCTTCACCACTGGGGGCAGCTTTACATAAGACTGCATTCACTGAAACCAAAGCAACAGTCCGAGCAGCTTTCAGAATGACAGTCTGCAGAAGTGAGCTGAGCGTGTGCGCGGTACGGGGCTCTCCTGCCTTCTGGGCTCCA
>gene=chr10_68685631-68685881; species=panTro
TGACCATTCAGTTCCTACTGAGCCACCCAAAAGAATCATTCATTTTCCAGCAGAGAGCCTGCTCATTTGCAAGATAAAAGAGAGACATTTCTGCACATGCCCATAATGTTCTTCACCACTGGGGGCAGCTTTACATAAGACTGCATTCACTGAAACCAAAGCAACAGTCCGAGCAGCTTTCAGAATGACAGTCTGCAGAAGTGAGCTGAGCGTGTGCGCGGTACGGGGCTCTCCTGCCTTCTGGGCTCCA
>gene=chr10_68685631-68685881; species=papHam
TGACCATTCAGTTCCTACTGAGCCACCCAAAAGAATCATTCATTTTCCAGCAGAGAGCCTGCTCATTTGCAAGATAAAAGAGAGACATTTCTGCACATGCCCATAATGTTCTTCACCACTGGGGGCAGCTTTACATAAGACTGCATTCAGTGAAACCAAAGCAACAGTCCGAGCAGCTTTCAGAATGACAGTCTGCAGAAGTGAGCTGAGCGTGTGCGCGGTACGGGGCTCTCCTGCCTTCTGGGCTCCA
>gene=chr10_68685631-68685881; species=ponAbe
TGACCATTCAGTTCCTACTGAGCCACCCAAAAGAATCATTCATTTTCCAGCAGAGAGCCTGCTCATTTGCAAGATAAAAGAGAGACATTTCTGCACATGCCCATAATGTTCTTCACCACTGGGGGCAGCTTTACATAAGACTGCATTCACTGAAACCAAAGCAACAGTCCGAGCAGCTTTCAGAATGACAGTCTGCAGAAGTGAGCTGAGCGTGTGCGCGGTACGGGGCTCTCCTGCCTTCTGGGCTCCA
>gene=chr10_68685631-68685881; species=rheMac
TGACCATTCAGTTCCTACTGAGCCACCCAAAAGAATCATTCATTTTCCAGCAGAGAGCCTGCTCATTTGCAAGATAAAAGAGAGACATTTCTGCACATGCCCATAATGTTCTTCACCACTGGGGGCAGCTTTACATAAGACTGCATTCAGTGAAACCAAAGCAACAGTCCGAGCAGCTTTCAGAATGACAGTCTGCAGAAGTGAGCTGAGCGTGTGCGCGGTACGGGGCTCTCCTGCCTTCTGGGCTCCA
>gene=chr10_69524114-69524364; species=hg19
CCTGTAGTTGCCGCACCCTGAGCCCTCAGCCCCGCCGCTTCGCACGGAGCGGAGCTCAGAGGGTGCGCGCTCCGCCCTTTCGCGGGCCTGGCATGAGCGCAGTGGTTGTTACACTAAAGTGTCTCCGCCTGTCGAATATTCTCGTGgcagcgatggccgagtggttaaggcgttggacttgaaatccaatggggtctccccgcgcaggttcgaaccctgctcgctgcgGAAGCGGGTGCTCTTATTTTTT
>gene=chr10_69524114-69524364; species=bosTau
GAGGTAGCTCCTGCAACTTGAGCAGTAAGCCCCGCCGCCTCCCACAGCAGACCTCCGGAAGATTATAGGCCCCGCCCACTAGCGTGTGTGGTGCGTGCTCA---GTTTTAACACTAAAGTGTCTCCGCCTTCCTTTTCTCTACGTGgcagcgatggccgagtggttaaggcgttggacttgaaatccaatggggtctccccgcgcaggttcgaaccctgctcgctgcgGAAGCGGTTGGCTTCTTTTCAC
>gene=chr10_69524114-69524364; species=calJac
GCTGTAGTTCCCGCACCCCAAGTCCTCAGCCCCGACGCCTCTCACCGAGCAGAGCTCAGAGGGTGCACGCCCCGCC--TTCACGGGCCTGGCGCCAGCGCAGTAGTGGTTACACTAAAGTGTCTCCGCCTCCCCTATCTCTTCATGgcagcgatggccgagtggttaaggcgttggacttgaaatccaatggggtctccccgcgcaggttcgaaccctgctcgctgcgAAAGCGGGTGCTTCTGTCTTTT
>gene=chr10_69524114-69524364; species=canFam
GGTATTCCTCACGCAATTCGAGCGGACGGCCCCGACG--GCTCTGAACCGAGCT-GGGGAGTTTGGCGGCTCCGCCCTTTGGTGGCCGTGGCGCGCGCGCA---CGCATTGCACTAAAGTGTCTCTGCGTTTCCCTCGCCTCCGTGg---------------------------------------------------------------------------------GAAGCGGGTGGCTTC-TCTTTT
>gene=chr10_69524114-69524364; species=equCab
GATTTATCTGCAGCAACTTGAACAGTCAACCCCGCCGCCTCTCAGAGCAGAGCTCCGGGAGGCTGTAGGCCCCGCCCGTTTGCAGGCCTGGCGCGCGTGCAGTTCTTATTACACTAAACTGTTTCCGCCTCCCTGTTTCTCTCGTGgcagcgatggccgagtggttaaggcgttggacttgaaatccaatggggtctccccgcgcaggttcgaaccctgctcgctgcgGAAGCAGGTTGCTTCGTTTTTC
>gene=chr10_69524114-69524364; species=gorGor
C-TGTAGTTGCCGCACCCTGAGCCCTCAGCCCCGCCGCTTCGCACGGAGCGGAGCTCAGAGGGTGCGCGCTCCGCCCTTTCGCGGGCCTGGCATGAGCGCAGTGGTTGTTACACTAAAGTGTCTCCGCCTCTCGAATATCCTCGTGgcagcgatggccgagtggttaaggcgttggacttgaaatccaatggggtctccccgcgcaggttcgaaccctgctcgctgcgGAAGCGGGTGCTTGTGTTTTTT
>gene=chr10_69524114-69524364; species=panTro
CCTGTAGTTGCCGCACCCTGAGCCCTCAGCCCCGCCGCTTCGCACGGAGCGGAGCTCAGAGGGTGCGCGCTCCGCCCTTTCGCGGGCCTGGCATGAGCGCAGTGGTTTTTACACTAAAGTGTCTCCGCCTCTCGACTATCCTTGTGgcagcgatggccgagtggttaaggcgttggacttgaaatccaatggggtctccccgcgcaggttcgaaccctgctcgctgcgGAAGCAGGTGCTTGTATTTTTT
>gene=chr10_69524114-69524364; species=papHam
TCTGTAGTTCCCGCACCCGGAGCCCTCAGCCCCGCCGCTTCTCGGCGAGCTGAGCTCAGAGGGTGCGTGCCCCGCCCGCTCGCGGGCCTGGCGTGAGCGCAGTGGTTGTTACACTAAAGTGTCTCCGCCTCTCCGTTCTCCTCGTGgcagcgatggccgagtggttaaggcgttggacttgaaatccaatggggtctccccgcgcaggttcgaaccctgctcgctgcgGAAGCGGGTGCTTCTGTCTTTT
>gene=chr10_69524114-69524364; species=ponAbe
CCTGCAGTTGCCGCACCCTGAGCCCTCAGCCCCGCCGCTTCGCACGGAGCGGAGCTCGGAGGGTGCGCTCTCCGCCCTCTCGCGGGCCTGGCATGAGCGCAGTGGTTGTTACACTAAAGTGTCTCCGCCTCTTACACGTCCTCGTGgcagcgatggccgagtggttaaggcgttggacttgaaatccaatggggtctccccgcgcaggttcgaaccctgctcgctgcgGAAGCGGGTGCTTACATTTTTT
>gene=chr10_69524114-69524364; species=rheMac
CCTGTAGTTCCCGCACCCGGAGCCCTCAGCCCCGCCGCCTCTCGGCGAGCTGAGCTCAGAGGGTGCGTGCCCCGCCCGCTCGCGGGCCTGGCGTGAGCGCAGTGGTTGTTACACTAAAGTGTCTCCGCCTCTCTGATCTCCTCGTGgcagcgatggccgagtggttaaggcgttggacttgaaatccaatggggtctccccgcgcaggttcgaaccctgctcgctgcgGAAGCAGGTGCTTCTGTCTTTT
>gene=chr10_70986738-70986988; species=hg19
AGTAACTCCACACCTTCTCAGCCCTCCGTTCCATTCTGCTTTCCTAACTCGCTTCCCTGTCCTCTGCCTGAGGAGGGGTCAGATAGGGAGGCTTTGGGAATCCACATCTCAATGCTGTCCCCAGAGTCAGGAATGCAGCTTGCTGAGGGATGTCGGGGGTTACAGCCTCGACTGGAGGGTGAGGGCCCCCAGCAGCACCCCTTGGTGGCCGGTGTCTGTTCCAGGTGGACAGGTTCCTGTATCACATGCG
>gene=chr10_70986738-70986988; species=bosTau
AAGAAGTCCCTACCCCCTCAGTTTTCCATTCAATTCTGTTCTTCTAacttccctggtggtcctctgcctgctgatgcgggggacatgggttcaatgggatcccacatGAAGAAGCTTTCC--TAAGTCAGGAATGCAGCTTTCTGCCTGGAGTGGGAATTAATAGCCTTGAATGGAGGGCAGGTGCCCCCAGCAGCCAACCCTGATCACTGCACTCTGTTCCAGGTGGACAGGTTCCTGTACCACATGCG
>gene=chr10_70986738-70986988; species=calJac
AGCAACTCCACACCTTCTCAGCCCTCCATTCCATTCCACTTCCCCAACTCCCTCCTTTGTCCTCTGCTAGATGAGGGGTCAGATAGGGAGCCTTTGGGAAGCCACATCTCAGTGCTATCCCTAGAGTCAGGAACGCAGCTTGCTGAGGGATGGAGAGGGTTTTGGCCTCACCTTGAGGGCAAGGGCCCC-AGCAGCCCACCCTCGTGGCTGGTGTCTGTTCCAGGTGGACAGGTTCCTGTATCACATGCG
>gene=chr10_70986738-70986988; species=canFam
AATAAATTCCTACCTCC-CAGCCTTCCATTCCATTCTACCCTTCCAACCTCCCACCTTGTCTCTAGCTTGGTGAGGGGTCAGGCAAGGAACCTTTAGGATTCCACATCATGAAGCTGTCCCCAGGGTCAGAAAAATAGCTTTACGATGAGTGTGGGAATTAACAGCCCTGACTGGAGGATCAGCTTCCCTAGCAGGCAGCTGTGGTCACCGGCATCTGTTCCAGGTGGACAGGTTCCTGTATCACATGCG
>gene=chr10_70986738-70986988; species=equCab
AGT-AATCCCCACCTCCTCAGCCTTCCCTTTCAGTTCGTTCTTCTAACTCTCCATCTCCTCCC-GGCTTGATAAGGAGGCAGGCAAGGAACCTTTGGGAGCTCACATCAGGAAGCTGACCCCAAAGTCAGGAATCCAGCTT-GTGATGGGAATGGGAATTCACAGAATTGACTGGAGGGCAAGCACCCCCTGCAGCCAACCGTGGTCACCGGTGTCTGTTTCAGGTGGACAGATTCCTGTATCACATGCG
>gene=chr10_70986738-70986988; species=gorGor
AGTAACTCCACACCTTCTCAGCCCTCCGTTCCATTCTGCTTTCCTAACTCCCTTCCCTGTCCTCTGCCTGAG-AGGGGTCAAATAGGGAGGCTTTGGGAATCCACATCTCAATGCTGTCCCCAGAGTCAAGAATGCAGCTTGCTGAGGGATGTCGGGGGTTACGGCCTCGACTGGAGGGTGAGGGCCCCTAGCAGCGCCCCTTGGTGGCCGGTGTCTGTTCCAGGTGGACAGGTTCCTGTATCACATGCG
>gene=chr10_70986738-70986988; species=panTro
agtaactccacaccttctcagccctccattccaTTCTGCTTTCCTAACTCGCTTCCCTGTCCTCTGCCTGAGGAGGGGTCAAATAGGGAGGCTTTGGGAATCTACATCTCAATGCTGTCCCCAGAGTCAGGAATGCAGCTTGCTGAGGGATGTCGGGGGTTACAGCCTCGACTGGAGGGTGAGGGCCCCTAGCAGCACCCCTTGGTGGCCGGTGTCTGTTCCAGGTGGACAGGTTCCTGTATCACATGCG
>gene=chr10_70986738-70986988; species=papHam
AGTGACTCCACACCTTCTCAGCCTTCCGTTCCATTCTGCTTTCCCAACTCCCTTCCCTGTCCTCTGCCTGATGAGGGGTCAGATAGGGAGCCTTTGGGAATCCACATCTCCATGCTGTCCCCAGAGTCAGGGACGCAGCTTGCTGAGGGATGTCGGGGGTTACGGCCGAGGCTGGAGGGCGAGGGCCCCTAGCAGCGCCCCCTGGTGG-CGGTGTCTGTTCCAGGTGGACAGGTTCCTGTATCACATGCG
>gene=chr10_70986738-70986988; species=ponAbe
agtaactccacactttctcagccctccgttccaTTCTGCTTTCCTAACTCCCTTCCCTGTCCTCTGCCTGATGAGGGGTCAGATAGGGAGGCTTTGGGAATCCACATCTCAATGCTGTCCCCAGAGTCAGGAATGCAGCTTGCAGAGGGATGTCAGGGCTTACGGCCTTGACTGGAGGGCGAGGGCCCCTAGCAGCATCCCTTGGTGGATGGTGTCTGTTCCAGGTGGACAGGTTCCTGTATCACATGCG
>gene=chr10_70986738-70986988; species=rheMac
AGTGACTCCACACCTTCTCAGCCTTCCGTTCCATTCTGCTTTCCCAACTCCCTTCCCTGTCCTCTGCCTGATGAGGAGTCAGATAGGGAGCCTTTGGGAATCCACATCTCCATGCTGTCCCCAGAGTCAGGGACGCAGCTTGCTGAGGGATGTCGGGGGTTACGGCCTCGGCTGGAGGGCGAGGGCCCCTAGCAGCGCCCCCTGGTGG-CGGTGTCTGTTCCAGGTGGACAGGTTCCTGTATCACATGCG
>gene=chr10_71089554-71089804; species=hg19
CTCCTGCCCCTCCCCAGCACCAGCATGGTGTCTCCTGCCTGTGCCTGCTGCCTCACCCCCAGCCCCATTTGCTTAGTGTTGATGAGCCCCTTCCACTTGGGAAGGAAATGGATCCGATAAGGTCATTAACAGTGAAATGTTAGGAATTTGCCCTGTTTTTCAAATCTCCCTTTTCATTTGTCTCCCTCTCCCATTCTTGTCTGCATTTAAAAGAGGACCCCCCAGGAGGGCAATGCTTAACCTGCATGAA
>gene=chr10_71089554-71089804; species=bosTau
---CTCCCCCTCCCCAGCACCAGCACCCTGGTTTGTGCCTGCCCATCCCCACCCCCTCCACGCCCAGGCTGCTCAGTGTTGGCCAACTCCTTCCACCTGTGAAGGAAATGGACCCAATAAAGTCTTTTACAGTG-AATGTCGGGGATTTTCTCTGGTTTTCAAATTTCCATTTCCATTTGTCCCCCT-CCTCCATCCTGTTTGCATTTAAAAGAGGACTTTT-GGGAGGCCAGTGCTCACCGTGC---AA
>gene=chr10_71089554-71089804; species=calJac
CTCCTGCCCCTTCCCTGCATCAGCACCGCATCTCCGGCCGGTGCCTGCTGCCCCACCCCCAGCCCCATTTACTTAGTGTCGATGGGCCCCTTCCACTTGGGAAGGAAATGGATCCAATAAGGTAATTAACAGTGAAGTGTTAGGGATTTGCCC-GTTTTTCAAATCT-CTTTTTCATTTGCCTCCCTCTCCCATCTTTGTTTGCATTTAAAAGAGGACCCCC-AGGAGGGCAATGCTTAACCTGCATGAA
>gene=chr10_71089554-71089804; species=canFam
CTCCTTCTCCTCCCCATGACCAGCACTTTGGCTT-TGCTTG------CTCACCCTCTCTTCCC-----TTGCTCAGCGTTGACTAACTCCCTCCCCTTGGGGAGGAAATTGGCCCAATAAAGTCTTTCACAGTGAAATGGTAGGGATTTCCtctttttttCAAATTTCTCTTTCTATTTGTCTTCCA-CCTCACCCTTGTTTGCATTTAAAAGAGGACC---------------------CCCACCAAGG
>gene=chr10_71089554-71089804; species=equCab
TTCCTCCTCCTCCCCGACACTGGCACACTGGCCTGTGCCTGCCCATTCCCACACCCTCCACCCCCCAGCTGCTCAGTGTAGACCAACGCCCTCCACTTGGGGAGGAAATTGGCCCAATAAAGTCATTTATAGTGGAATGTTAGAGATTT--TCTGTTTTTCAAATTTCCCTTTTCTTTTGTCCCCCT-CCCCATCCTTGTTTGGATTTAAAGGAGGACCCCC-AGGAGGGCAATGCTTAACCTGCAAGAA
>gene=chr10_71089554-71089804; species=gorGor
----------------------------------------------------------------------------------------------------------------------------------------------------------------------------------------------------------------------------------------------------------
>gene=chr10_71089554-71089804; species=panTro
CTCCTGCCCCTCCCCAGCACCAGCACGGTGTCTCCTGCTTGTGCCTGCTGCCCCACCCCCAGCCCCATTTGCTTAGTGTTGATGAGCCCCTTCCACTTGGGAAGGAAATGGATCCGATAAGGTCATTAACAGTGAAATGTTAGGGATTTGCCCTGTTTTTCAAATCTCCCTTTTCATTTGTCTCCCTCTCCCACTCTTGTCTGCATTTAAAAGAGGACCCCC-AGGAGGGCAATGCTTAACCTGCATGAA
>gene=chr10_71089554-71089804; species=papHam
TTCCTGCCCCTCCCCAGCACCAGCACGGTCTCTCCTGCCTGTGCCTGCTGCCCCACCCCCAGCCCCATTTGCTTAGTGTTGATGAGCCTCTTCCACTTGGGAAGGAAATGGATCCAGTAAGGTCATTAACAGTGAAATGTTAGGGATTTGCCCTGTTTTTCAAATCTCCCTTTTCATTTGTCTCCTTCTCCCATTCTTGTTTGCATTTAAAACAGGACCCCC-AGGAGGGCAATGCTTAACCTGCATGAA
>gene=chr10_71089554-71089804; species=ponAbe
CTCCTGCCCCTCCCCAGCACCAGCACGGTGTCTCCTGCCTGTGCCTTCTGCCCCAACCCCAACCTCATTTGCTTAGTGTTGATGAGCCCCTTCCACTTGGGAAGGAAATGGATCCAATAAGGTCATTAACAGTGAAATGTTAAGGATTTGCCCTGTTTTTCAAGTCTCCCTTTTCATTTGTCTCCCTCTCCCATTCTTGTTTGCATTTAAAAGAGGACCCCC-AGGAGGGCAATGCTTAACCTGCATGAA
>gene=chr10_71089554-71089804; species=rheMac
TTCCTGCCCCTCCCCAGCACCAGCACGGTCTCTCCTGCCTGTGCCTGCTGCCCCACCCCCAGCCCCATTTGCTTAGTGTTGATGAGCCTCTTCCACTTGGGAAGGAAATGGATCCAGTAAGGTCATTAACAGTGAAATGTTAGGGATTTGCCCTGTTTTTCAAATCTCCCTTTTCATTTGTCTCCTTCTCCCATTCTTGTTTGCATTTAAAACAGGACCCCC-AGGAGGGCAATGCTTAACCTGCATGAA
>gene=chr10_71093102-71093261; species=hg19
TTGTGAGACTGGAGGTCCAGAGGCTGGCTGTTTGCTAAGCCATCCACCAGGAGGCTGAGAAGTAAGCCTGTTGTGCCTGCCCTGCCACATTCCAGGGCTGTTCTGTTCTCCCCGAGGGAATGGGGGCCTGCTTTATTTTTAGCTAGTTCAGTGTGACAG
>gene=chr10_71093102-71093261; species=bosTau
CTGTGAGTCT--------GGAGCCTGGCTCTAGCCCAAGCCATTGACCACGAGGCCCAGAATGAAGCCTGTTGTTCTTGTCCTGCCACATTCCAGGGCTGTTCTGTTCACCTTCAGAGACTGGGTACCTCCTTTATTTTTAGCTAGTTCAGTATGACAG
>gene=chr10_71093102-71093261; species=calJac
TTGTGAGACTGGAGGTCCAGAGGCTGGCTGTTTCCTAAGCTATCCACCAGGAGGCTGAGAAGTAAGCCTGTTGTGCCTGCCCTGCCACATTCCAGGAGTGTTCTGTTCCCCCCGAGGGACTGGGGGCCTGCTTTATTTTTAGTTAGTTCAGTGTGACAG
>gene=chr10_71093102-71093261; species=canFam
CTGTGAGTCT--------GGAGGCTGGCCCCAGCCCAAGCCATCCACCACAAGGCTGAGAATTAAGCCTGTTGTTCTTGCCCTGCCACATTCCAGGGTGGTTCCATTCCCCTTGACGCACTGGGTACCTCCTTTATTTTGAGCTGGTTCAGTGTGACAG
>gene=chr10_71093102-71093261; species=equCab
CTGTGAGTCT--------GGAGGCTGGCTTTGGCCCATGCCATTGACCACGAGGCCCAAGATGAAGCCTGTTGTTCTTGCCCCACCACATTCCAGGGCCATTCTGTTCCCTATGAGGGACTGGGTGCCTCCTTTATTTTTAGCTAGTTCAGTGTGACAG
>gene=chr10_71093102-71093261; species=gorGor
TTGTGAGACTGGAGGTCCAGAGGCTGGCTGTTTGCTAAGCCATCCACCAGGAGGCTGAGAAGTAAGCCTGTTGTGCCTGCCCTGCCACATTCCAGGGCTGTTCTGTTCTCCCCGAGGGAATGGGGGCCTGCTTTATTTTTAGCTAGTTCAGTGTGACAG
>gene=chr10_71093102-71093261; species=panTro
TTGTGAGACTGGAGGTCCAGAGGCTGGCTGTTTGCTAAGCCATCCACCAGGAGGCTGAGAAGTAAGCCTGTTGTGCCTGCCCTGCCACATTCCAGGGCTGTTCTGTTCTCCCCGAGGGAATGGGGGCCTGCTTTATTTTTAGCTAGTTCAGTGTGACAG
>gene=chr10_71093102-71093261; species=papHam
TTGTGAGACTGGAGGTCCAGAAGCTGACTGTTTGCTAAGCCATCCACCAGGAGGCTGAGAAGTAAGCCTGTTGTGCCTGCCCTGCCACATTCCAGGGCCGTTCTGTTCCCCCCGAGGGAATGGGGGCCTGCTTTATTTTTAGCTAGTTTAGTGTGACAG
>gene=chr10_71093102-71093261; species=ponAbe
TTGTGAGACTGGAGGTCCAGAGGCTGGTTGTTGGCTAAGCCATCCACCAGGAGGCTGAGAAGTAAGCCTGTTGTGCCTGCCCTGCCACATTCCAGGGCTGTTCTGTTCTCCCCGAGGGAATGGGGGCCTGCTTTATTTTTAGCTAGTTCAGTGTGACAG
>gene=chr10_71093102-71093261; species=rheMac
TTGTGAGACTGGAGGTCCAGAAGCTGGCTGTTTGCTAAGCCATCCACCAGGAGGCTGAGAAGTAAGCCTGTTGTGCCTGCCCTGCCACATTCCAGGGCCGTTCTGTTCCCCCCGAGGGAATGGGGGCCTGCTTTATTTTTAGCTAGTTTAGTGTGACAG
>gene=chr10_71529239-71529351; species=hg19
GAAGGTCCAAGAGAGGCCAGAGGGGAGGGCTGAGGCTGCCTGGAGCTCACTGCATTCCTGCCAGGGTGAGTCACTGCCAGGACGCCCTGCTGTGCCGATTTGCAGCAACAGC
>gene=chr10_71529239-71529351; species=bosTau
GAGGGTCCCAGAGAAGCCAGAGGGGTCCATTGAGGTCACCTGGA-------------------------------GCCAGGGTGCCCTG-GGAGCTGATTTGTAGGATGAGC
>gene=chr10_71529239-71529351; species=calJac
GAAGGTCCAACAGAGGCCAGAGGGGAGGGCTGAGGCTGCCTGGAGCTCACTGCATTCCTGCCAGGGTGAGTCACTGCCAGGACGCCCTGCTGTGCAGATTCGCAGCAACAGC
>gene=chr10_71529239-71529351; species=canFam
GAGGATCTAAGA----CCCCA---------------------GA-------------------------------GCCCGGGCACCCTGTGGAACCGATTC-----AAGAGC
>gene=chr10_71529239-71529351; species=equCab
GAGGGTCCAAGAGAGGCAGGAGGGGTGGGCTGGGGTCCTGTGGA-------------------------------GCCAGGGCGCCCTGAGGAGCTGATCT----AAAGAGC
>gene=chr10_71529239-71529351; species=gorGor
GAAGGTCCAAGAGAGGCCAGAGGGGAGGGCTGAGGCCGCCTGGAGCTCACTGCATTCCTGCCAGGGTGAGTCACTGCCAGGACGCCCTGCTGTGC-GATTTGCAGCAACAGC
>gene=chr10_71529239-71529351; species=panTro
GAAGGTCCAAGAGAGGCCAGAGGGGAGGGCTGAGGCCGCCTGGAGCTCACTGCATTCCTGCCAGGGTGAGTCACTGCCAGGACGCCCTGCTGTGCCGATTTGCAGCAACAGC
>gene=chr10_71529239-71529351; species=papHam
GAAGGTCCAAGAGAGGCCAGAGGGGAGGGCCGAGGCCGCCTGGAGCTCACTGCGTTCCTGCCAGGGTGAGTCACTGCCAGGACGCCCTGCTGTGCCGATTTGCGGCAACAGC
>gene=chr10_71529239-71529351; species=ponAbe
GAAGGTCCAAGAGAGGCCAGAGGGGAGGGCTGAGGCCGCCTGGAGCTCACCACATTCCTGCCAGGGTGAGTCACTGCCAGGACGCCCTGCTGTGCCGATTTGCAGCAACAGC
>gene=chr10_71529239-71529351; species=rheMac
GAAGGTCCAAGAGAGGCCAGAGGCGAGGGCCGAGGCCGCGTGGAGCTCACTGCGTTCCTGCCAGGGTGAGTCGCTGCCAGGACGCCCTGCTGTGCCGATTTGCGGCAACAGC
>gene=chr10_72215164-72215313; species=hg19
CGCAGAGCTCTCAAGAGCCCCAGGCTGGTGCATTCCCCACTAACATCAAAGGGCCCCAGGCTTCAAAGGCAGGTGAGGAAGATGCACATACCCCATACCTGGCTGGGTATGCAGGGAAGCCTGGGAGAGCTAATACGATTAAGCAGAGA
>gene=chr10_72215164-72215313; species=bosTau
CTCAGGGTTGGAGGGATC-CAAGGCTGGTCCATCCCCCATTCACATCAAAGAACCCCAGACTTCAAAGGCAGCTGAGGGAGATGCACATA-------CCTGGCTGGGCATGCAGGGGAGCCCCAGAGAGCTAATATGATTAACTAGAGA
>gene=chr10_72215164-72215313; species=calJac
CCCAGAGCTCTCAAGAGCCCCAGGCTAGTGCATCTTCCACTAACATCAAAGGGCCCCAGGCTTCAAAGGCAGGTGAGTAAGATGCGCATACCCCATACCTGGCTGGGTATGCAGGGAAGCCTGGGAGAGCTAATACGATTAAGCAGAGG
>gene=chr10_72215164-72215313; species=canFam
CACAAGGCTGGCAAGATC-CCAGGCTGGTGCATCCCCCACTCACATCAAAGGGCCCCGGGCTTCAAAGGCAGATAGGGGAGATGCACATA-------CCTGGCTAGGTATGCAGGAAAGCCCAGGAGAGCTAATATGATTAACCAGGGA
>gene=chr10_72215164-72215313; species=equCab
CATGGGGCTGGCAGGATC-CCAGGCTGGTGCACCCCCC-CTCACATCAAAGGGCCCCAGACTTCAAAGGCAGCTAGGGGAGGTGCACATA-------CCTGGCTGGCTGTGTAGGGAAGCGGGGGAG-GCTAATGTGATTAACCCT-GA
>gene=chr10_72215164-72215313; species=gorGor
CGCAGAGCTCTCAAGAGCCCCAG-CTGGTGCATTCCCCACTAACATCAAAGGGCCCCAGGCTTCAAAGGCAGGTGAGGAAGATGCACATACCCCATACCTGGCTGAGTATGCAGGGAAGCCTGGGAGAGCTAATACGATTAAGCAGAGA
>gene=chr10_72215164-72215313; species=panTro
CGCAGAGCTCTCAAGAGCCCCAGGCTGGTGCATTCCCCACTAACATCAAAGGGCCCCAGGCTTCAAAGGCAGGTGAGGAAGATGCACATACCCCATACCTGGCTGGGTATGCAGGGAAGCCTGGGAGAGCTAATACGATTAAGCAGAGA
>gene=chr10_72215164-72215313; species=papHam
CCCAGAGCTCTCAAGAGCCCCAGGCTGGTGCATCCCCCACTAACATCAAAGGGCCCCAGGCTTCAAAGGCAGGTGAGGAAGATGCACATACCCCATACCTGGCTGAGTATGCAGGGAAGCCTGGGAGAGCTAATACGATTAAGCAGAGA
>gene=chr10_72215164-72215313; species=ponAbe
CGCAGAGCTCTCAAGAGCCCCAGGCTGGTGCATTCCCCACTAACATCAAAGGGCCCCAGGCTTCAAAGGCAGGTGAGGAAGATGCACATACCCCATACCTGGCTGGGTATGCAGGGAAGCCTGGGAGAGCTAATACGATTAAGCAGAGA
>gene=chr10_72215164-72215313; species=rheMac
CCCAGAGCTCTCAAGAGCCCCAGGCTGGTGCATCCCCCACTAACATCAAAGGGCCCCAGGCTTCAAAGGCAGGTGAGGAAGATGCACATACCCCATACCTGGCTGAGTATGCAGGGAAGCCTGGGAGAGCTAATACGATTAAGCAGAGA
>gene=chr10_72288573-72288823; species=hg19
cttatgatctaagatgttctacctctgccatcacttctggattttagccaggcagaaggggagaagacaaaatagaaggcacctcttctctttgggaatggcctggaatttgcacgcacatcacttttcctcacatcattggccagaacttaaatcatgtgaccacaatgagttgcaagggaggctgggaaatgtagtcttcagctgggtggctcagtcctcagtcacagccctggggctgtcgtgttga
>gene=chr10_72288573-72288823; species=bosTau
------------ac-------ctcctgccgtcacttttgggtgcttgccagagagaaggaagga----------------ataccttctctttgggaatggcccagaagttgca-------tacttctcctcacaccattgggcagaact-gaatcacatgatcac-actaggtgcaagggaggctgggacttagagtcttcagctggatggccccgt-------cacaaattcagggaactgttgctga
>gene=chr10_72288573-72288823; species=calJac
attatgatccgagatgttctacctctgccatcacttatggattttagccagaaagaaggagagaagacaaaacag-aggcacctcttctctttgggaatggcctggaatttgtacacgcatcacatttcctcacatcattggccagaactt-aatcacatgaccac-atgagttgcaagggaggctgggaaatgtagtcttcaactgggtggctgagtcctcagtcacagccctggggctctcttgtcga
>gene=chr10_72288573-72288823; species=canFam
------------ac-------ttcttgccatcacttctgggtgcttgccagggagaaggagagaag---------aaggcaccccttttctttgcgaatggcccaaaagttgcacatag--cacttttcctcataccattggctagaactttaaccatatgaccat-cctagctgcaagggaggctgggaaatatagttccccgctggatggcccagt-------cacaattgcagggttctgttcttga
>gene=chr10_72288573-72288823; species=equCab
------------ac-------ttcctgccatcacttctggatggtagccagggagaagaagaaaaa-----ata-acgacacaccttcccttagggaatggcccagaagttgcacacat--cacttctcctcatgccattggccggaactt-aatcacatgaccat-gctaactacaagggaggctgggaaatgtagtcttcagctggatgg-ctcat-------caacatt-cggggttttattgctga
>gene=chr10_72288573-72288823; species=gorGor
cttatgatctaagatgttctacctctgccatcacttctggattttagccaggaagaaggggagaagacaaaatagaaggcacctcttctctttgggaatggcctggaatttgcacacacatcacttttcctcacatcattggccagaacttaaa-catgtgaccacaatgagttgcaagggaggctgggaaatgtagtcttcagctgggtggctcagtcctcagtcacagccctggggctctcttgttga
>gene=chr10_72288573-72288823; species=panTro
cttatcatctaagatgttctacctctgccatcacttctggattttagccaggaagaaggggagaagacaaaatagaaggcacctcttctctttgggaatggcctggaatttgcacacacatcacttttcctcacatcattggccagaacttaaatcatgtgaccacaatgagttgcaagggaggctgggaaatgtagtcttcagctgggtggctcagtcctcagtcacagccctggggctctcttgttga
>gene=chr10_72288573-72288823; species=papHam
cttatgatctaagatgttctacctctgccatcacttctggattttagccaggaagaaggggagaagacaaaatagaaggcacctcttctttttgggaatggcttggaatttgca-------cacttttcctcacatcattggccagaactc-aatcatgtgaccacaatgagttgcaagggaggctgggaaatgtagtcttcagttgggtggctcagtccccagtcacagccctggggctctcttgttga
>gene=chr10_72288573-72288823; species=ponAbe
cttatgatctaagatgttctacctctgccatcacttctggattttagccaggaagaaggggagaagacaaaatagaaggcacctcttctctttgggaatggcctggaatttgcacacacatcacttttcctcacataattggccagaactt-aatcatgtgaccacaatgagttgcgagggaggctgggaaatgtagtcttcagctgggtggctcagtccccagtcacagccctggggctctcttgttga
>gene=chr10_72288573-72288823; species=rheMac
cttatgatctaagatgttctacctctgccatcacttctggattttagccaggaagaaggggagaagacaaaatagaaggcacctcttctttttgggaatggcttggaatttgta-------cacttttcctcacatcattggccagaactc-aatcatgtgaccacaatgagttgcaagggaggctgggaaatgtagtcttcagctgggtggctcagtccccagtcacagccctggggctctcttgttga
>gene=chr10_72569534-72569784; species=hg19
gtcaatggtgcatccaaagccccacagcACAGCGTCCCAACAGCCCCACAAGAACCCACAAGCTTCACTGTGTTTTCTGGGTCTGGGCTTCTGGGGCTGGAATGTCAGGAATTCTAGGTTCTGCCCCCATTAGCTGCAAGACCAAGACTTAGAAAGAGATGAGAATGGTTAGAATGTTGCAGCTCTTATCCGGGAATGTACaaaatacagatgactgggcctcacacctcattccttccatctgcaggag
>gene=chr10_72569534-72569784; species=bosTau
gcaaatggtgcacccaaagccacaccgtgtggagtctcaaagGCATCGTGAGAACCTGTAAGTTTCATTACATTTTGTGGGCGTGGGCTCCTGGAGCTGGAAGGTCAGGAATTCTAGGTTCGGTTTCCACTAGCTATGGGACCAAGGCGTAGACACTGATGACAATGAATAGAATCTAGCAACTTTTATCTGGgGGTGTTCAAAATACAGATATTTGGACCCTATCCCTCATTCACAGGGAATATAGGGA
>gene=chr10_72569534-72569784; species=calJac
gttaatggtgcaaccaaaactccacagcaCAGCGTCCCAGCAGCCCCACAAGAACCCACAAATTTCGCTACATTTCCTGGATC-GGGCTTCTGGGGCTAGAATGTCAGGACTTTTATGTTCTGCCCCCATTAGCTGCAAGACCAAGGCTCAGAAACAGATAAAAATGGATAGAATCTTGCAGCTCTCATCTAGGAATGTACaaaagacagatgtctgggcctcacacctcattcactccatctgcaggag
>gene=chr10_72569534-72569784; species=canFam
gtaaatggtttacttgaggccacacagtgcggagtaacaaagttggcacaagaacccagagatttcactataattcctgaacctgggctTCTGGAGCTGAGGTGTCAGGAACTCTAGGTTCAGTCTCCACTAGCTGTGGGACCAATGCATAGAAACTGATGAGAATGGATAGAACTTGGcaacacttacct----gtgtttgaaatacagatgtctgggccccacccctcttccactgggtctgcaggaa
>gene=chr10_72569534-72569784; species=equCab
gtaaatggtgcatccagagctacacagtgtggagtcccagaaccagaacaagaagccatagctttcACTGCAGTT-TGGGGCCTGGCCTTCTGG-GCTGGAATGCCAGGAATTCTAGGTTCAATCTCCACCAGCTGTTGGACCAAGGCATAGAAATGGGTGGAAATGAACAGAATTTAGCAGCTTCTACCCAGGGGTGTTCaaaatacagatgtgtgggccctacttttcactcactaggtctgtagaag
>gene=chr10_72569534-72569784; species=gorGor
-------------------------------------------------------------------------------------------------------------------------------------------------------------GATGAGAATGGTTAGAATGTTGCAGCTCTTATCCGGGAATGTACaaaatacagatgactgggactcacacctcattccctccatctgcaggag
>gene=chr10_72569534-72569784; species=panTro
gttaatggtgcatccaaagccccacagcaCAGCGTCCCAACAGCCCCACAAGAACCCACAAGCTTCACTGTGTTTTCTGGGTCTGGGCTTCTGGGGCTGGAATGTCAGGAATTCTAGGTTCTGCCCCCATTAGCTGCAAGACGAAGACTTAGAAAGAGATGAGAATGGTTAGAATGTTGCAGCTGTTATCCGGGAATGTACaaaatacagatgactgggcctcacacctcattccctccatctgcaggag
>gene=chr10_72569534-72569784; species=papHam
gttaatggtgcatccaaagccccacagcACAGTGTCCCAACAGCCCCACAAGAACCCACAAGCTTCACTACGATTTCTGGGTCTGGGCTTCTGGGGCTGGAATGTCA-GAATTCTAGGTTCTGCCCCCATTAGCTGCAAGACCAAGGCTTAGAAAGAGAC-AGAATGGATAGAATGTTGCAACTCTTATCCAGGCATATACAAA-TACAGATGACTGG--------------------------------
>gene=chr10_72569534-72569784; species=ponAbe
gttaatggtgcatccaaagccccacagcaCAGCTTCCCAACAGCCCCACAAGAAGCCACAAGCTTCACTATGTTTTCTGGGTCTGGGCTTCTGGGGCTGGAATGTCAGGAATTCTAGGTTCTGCCCCCATTAGCTGCAAGACTAAGACTTAGAAAGAGATGAGAATGGGTAGAATGTTGCAGCTCTTATCCCGGAATGTACAAAGTACAGATGACTGGGCCTCACACCTCATTCACTCCATCTGCAGGAG
>gene=chr10_72569534-72569784; species=rheMac
gttaatggtgcatccaaagccccacagcaCAGTGTCCCAACAGCCCCACAAGAACCCACAAGCTTCACTACGTTTTCTGGGTCTGGGCTTCTGGGGCTGGAATGTCAGGAATTCTAGGTTCTGCCCCCATTAGCTGCAAGACCAAGGCTTAGAAAGAGACGAGAATGGATAGAATGTTGCAGCTCTTATCCAGGCATATACaaaatacagatgactgggcctcacacctcattcactccatctgcaggag
>gene=chr10_72936445-72936695; species=hg19
TCAGAGGAAAGGTTTGTACACAAACAAGGCGGAAAGAAGCCTTGCTTGAGCACAGCAGTCCCTAGTTAAGGCTGACAAGCTGCATATTCAGTAGCTGGTTACTAGAATCACTTCCCATCCCAGGAATGCGAGCTGCTGTGACAGGTCAACAGGTCTGACAGGAGACCCCAGGAGGCTTGCAACAGGAAAGGCCACTTTTAAGTACTCTGGATCTTGCAGATGACTTGGCATCTTTCCTAAGAGAGCTGGG
>gene=chr10_72936445-72936695; species=bosTau
TCAGAGAAAGCAGTAGGATGTAAGCAAAGCTGTAAG-AACCTATGTGGAATACAGCAATCCCTGGGTGAGGTT---AAGCTGCATATTCAATAGTCAGTTACTAGAGTTACTTTCCACCTCAGGATTAGAAGACCCTATGGAAAGTCAA---GTCTTACAGAGAACT---GAAAGCCTGCAGCAGTAAAGGTGG---TTTAGTCCTTTGGCTCTTGCAAAGGGCTTTGCATCTTCCAAAGAAAA------
>gene=chr10_72936445-72936695; species=calJac
TCAGAGGAAAGTTCTATACAAAGCCAAGGTGGAAGGCAGCCTTGCTTGAGCACAGCAGTCCCTGGTTGAGGCTGACGAGCTGCATATTCCGTGGCCAGTAACCAGAATCACTTCCCATCCCAGAATTGGGAGCTGCTGTGACAGGTCAGCAGGTCCGACCAGAGACTCTAGGAGCCTTGCAACAGGAAAGCCCACTTTTAAGTACTCTGGATCTTGCAAATGACTTGGGATCTTTCCTGAGAGGGTTGGG
>gene=chr10_72936445-72936695; species=canFam
TCAGAGGAATTAGGACCATGAAACCAAAGCAGGAAGGAAGT--GCATGAACACAGCAATCC---------------------------------------------------------------------------------------------------------------------------------------------------------------------------------------------
>gene=chr10_72936445-72936695; species=equCab
TCAGAAGAAGCAGGACCGTGTAACTGAAGCCAGGAG-AAGCTCGCTGGAAGGCAGCAATCCCTGAATAAAGCT---AAGTTGCATGTTCAATGGCCAGTT---------ACTTCCCACCCCAGGATTGGAAGACACTGTGACAAATCAGCAGGTCTTACAAGAGACTGTGGCGTGCTTTCAATAGTAAAGGCAATTTTTAAGTCTTTGGGATCTTCCAGAGAAC-------------------AGTTGGC
>gene=chr10_72936445-72936695; species=gorGor
TCAGAGGAAAGGTCTGTACACAACCAAG------------------------------------------------------------------------------------------------------------------------------------------------------------------------------------------------------------------------------
>gene=chr10_72936445-72936695; species=panTro
TCAGAGGAAAGGTCTGTACACAAACAAGGCAGAAAGGAGCCCTGCTTGAGCACAGCAGTCCCTAGTTAAGGCTGACAAGCTGCATATTCAGTAGCTGGTTACTAGAATCACTTCCCATCCCAGGAATGGGAGCTGCTGTGACAGGTCAACAGGTCTGACAGGAGACTCCAGGAGGCTTGCAACAGGAAAGGCCACTTTTAAGTACTCTGGATCTTGCAGATGACTTGGCATCTTTCCTAAGAGAGCTGGG
>gene=chr10_72936445-72936695; species=papHam
TCAGAGGAAAGGTCTGCACAAAACCAAGGTGGAAAGAAGCCTTTCTTGAGCACAGCAGTCCCTAGTTAAGGCTGACAAGCTGCATATTCAGTAGCTGGTTACTAGAATCACTTCCCAGCCCAGGAATGGGAGCAGCTGTGACAGGTCAACAGCTCTGACAGGAGACTCTAGGAGGCTTGCAACAGGAAAAGCCACTTTTAAGTACTCCGGATCTTGCAAAGGTCTTGGCATCTTTCCTAAGAGGGCTGGG
>gene=chr10_72936445-72936695; species=ponAbe
TCAGAGGAAAGGTCTGTACAAAACCAAGGCAGAAAGAAGCCTTGCTTGAGCACAGCAGTCCCTAGTTAAGGCTGACAAGCTGCATATTCAGTAGCT-GTTACTAGAATCACTTCCCATCCCAGGAATGGGAGCTGCTGTGACAGGTCAACAGGTCTGACAGGAGACTCCAGGAGGCTTGCAACAGGAAAGGCCACTTTTAAGTACTCTGGATCTTGCAAATGACTTGACATCTTTCCTAAGAGAGCTGGG
>gene=chr10_72936445-72936695; species=rheMac
TCAGAGGAAAGGTCTGCACAAAACCAAGGTGGAAAGAAGCCTTGCTTGAGCACAGCAGTCCCTAGTTAAGGCTGACAAGCTGCATATTCAGTAGCTGGTTACTGGAATCACTTCCCAGCCCAGGAATGGGAGCAGCTGTGACAGGTCAACAGCTCTGACAGGAGACTCTAGGAGGCTTGCAACAGGAAAAGCCGCTTTTAAGTACTCTGGATCTTGCAAATGTCTTGGCATCTTTCCTAAGAGGGCTGGG
>gene=chr10_73282269-73282519; species=hg19
atcctgctcttaccacttacatctgtgtgtcactgggaagcttactgtctctgaTCAAATGCATGTGGTGCTGACACAAGGTCCCCACTGTGCAGGTGATATGGGACAGTCCGCCTATACATTGCACGCACCAGGGGGAGCTAACCCCTGTGGTCATTACCTTGAGACACTCTCTCCCTTGTCCAGGGTCATCTTTCAGGTGGATATGGAGCTGCCTAGGTGCTGGGATAAGAGGCTGGATGGGTGAAGA
>gene=chr10_73282269-73282519; species=bosTau
ATATTGGGCTCCCAGCTTACACCTGTGAGTCTCTAGGAAACTTCCTGTCTCTGGTTAAATGACTGTGGTGCTGATATGGGGTCGCCACCATGCAGGTGACTTGAGACGATCAGCCCACACACAGCAAGGCCG--GATGGACTATCCCCTGTGGGCATCCCCTCTAGGCAGCCCCTCCCTGGCCGTGGGTCATCCCTCAGGTGGATGTGGAACTGCCTGGGAGCTGAGACAGGAGGCTAC-----------
>gene=chr10_73282269-73282519; species=calJac
atcctgctcttaccatttacatctgtgtgtcactgagaagctcactgtctctgaTCAAATGTGTGTGGTGCTGATACAAAGTCACCACTGTGCAGGTGGCATGGGACAGCCAGCCTACACACTGCACTCACTGGGGGGGACTATCCCCTGTGGTCATCACCTTGAGACACTCTCTCCCTGGTCCGGGGTCATCTTTCAGGTGGGCATGGAGCTGCCTAGGAGCTGGAATAAGAAGCTGGATGGTTTAAGG
>gene=chr10_73282269-73282519; species=canFam
GTCCTGCTCTCACTGCTTCCACTTGGGAGACCCTGGGAGATGTTGTGTCTCTGCTCTAGTGTGTGTGGCGCAGATGCAGGGTTGTCCTCCTGCAGAGGGCCTGTGATGGTCAGCCTGCATGCAGAGATCCCG--GAGGGACCCTCCCCTGCAGGTACAACCTCTGGTCAGAGTCCCCTGGG-AGTGGGCCATCTCTCAGGTGGA--TGGACCTGTCCAGCTGCTAGGACAGGAGGATGCACAGGGGTGGG
>gene=chr10_73282269-73282519; species=equCab
------CTCTCA-------CATCTGGGAGTCCCTGGGAAGCTTCCCATCTCTGACAGGATGAGTGTGGTGCTGACGCAGGG---TCCTGCTGCAAATGACGTGAGATGACCAGCCAGGGCATGGCGAGACTG--GAGGG-CCCAGCCCCGTGGGCGTCACCCCTAGACATCCTCCCTCTGG-TGGGGGCCATCTCTCAGGTGGATGTGGAGCTGCCCTGGTGCTGGGACAGGAGGCTGCTCGGGGGAGGG
>gene=chr10_73282269-73282519; species=gorGor
atcctgctcttaccacttacatctgcgtgtcactgggaagcttactgt-tctgaTCAAATGCATGTGGTGCTGACACAAGGTCCCCACTGTGCAGGTGATATGGGACAGTCCGCCTATACATTGCACGCACCAGGGGGAGCTAACCCCTGTGGTCATTACCTTGAGACACTCTCTCCCTC-TCCAGGGTCATCTTTCAGGTGGATATGGAGCTGCCTAGGTGCTGGGATAAGAGGCTGGATGGGTGAAGG
>gene=chr10_73282269-73282519; species=panTro
atcctgctcttaccacttacatctgtgtgtcactgggatgcttactgtctctgaTCAAATGCATGTGGTGCCGACACAAGGTCCCCACTGTGCAGGCGATATGGGACAGTCCGCCTATACATTGCACGCACCAGGGGGAGCTAACCCCTGTGGTCATTACCTTGAGACACTCTCTCCCTCGTCCAGGGTCATCTTTCAGGTGGATATGGAGCTGCCTAGGTGCTGGGATAAGAGGCTGGATGCATGAAGG
>gene=chr10_73282269-73282519; species=papHam
atc---ctcttaccacttacatctgtgtgtcactgggaagcttactgtctctgaTCAAATGCGTGTGGTGCTGACACAAGGTCACCACTGTGCAGGTGACATGGGACAGTCCGCCTATACATTGCACGCACCG-GGGGAGCTAACCCCTGTGGTCATTACCTTGAGACAATCTCTCCCTCATCCAGGGTCATCTTTCAGGTGGATATGGAACTGCCTAGGCGCTGGGATAAGAGGCTGGATGGGTGAAGG
>gene=chr10_73282269-73282519; species=ponAbe
----------------------------------------------------------------------------------------------------------------------------------------------------------------------------------------------------------------------------------------------------------
>gene=chr10_73282269-73282519; species=rheMac
atc---ctcttaccactcacatctgtgtgtcactgggaagcttactGTCTCTGATCAAATGCGTGTGGTGCTGACACAAGGTCACCACTGTGCAGGTGACATGGGACAGTCCGCCTATACATTGCACGCACCA-GGGGAGCTAACCCCTGTAGTCATTACCTTGAGACACTCTCTCCCTCATCCAGGGTCATCTTTCAGGTGGATATGGAACTGCCTAGGCGCTGGGATAAGAGGCTGGATGGGTGAAGG
>gene=chr10_73401277-73401527; species=hg19
TCCGTGCCTTTGCTTAGGAcagtgctcctcaaaaggtggcttcagatcaggatcagcgtcgcctggaacttggttagaaatgcaaagttacaggcctcaacccaggcctacagaatcaggaattcctgggggagggagaagaatcggggagcaatctgcaggtgattctgagacacgctaaggatctaaggatcaAGAACTCTGTGTTTAAAGCTACTTCCTCCACCCGAAATCCCTTTTCTGCCAGTCC
>gene=chr10_73401277-73401527; species=bosTau
TCCACGCCTTTGTTTAGACcagtcgttctcaaatggtgggctcagaccagcagcggcatcacctggaactt-gtaagaaatgcaaattcacgaccctc-------------------------------------------------------------------------------------------------------------------cccctgcccccaccccc--------cgcc--------
>gene=chr10_73401277-73401527; species=calJac
TCCATGCCTTTACTTAAGAAagtgctcttcaaaggggggctt-ggatcagcatcagcatcgcctggaacttggttagaaatgcaaagtcacaggacccagcccaggcctatagaatcaggaattcctgggggagggaggagaatgggggagcaatctgcaggtgattctgagacacgctaaggctctgaggatcaAGAACTCGGTGTTTAAAGCCACTTTCTCCACCTGGAATCCCTTTTCTGCCAGTCC
>gene=chr10_73401277-73401527; species=canFam
TGTATGCCTCTGCTTAGGCCAGT-----------Ggtggtcccacaccagcagtagcggcacctgaaactt-gctcgaagtagaaattcacaggcccca------acctaccacatcaggtattcctggcggtgggagctgaac-------cagcctccagatgattctgatacaggctaaggAC--------AGAG--CTCCGTGTGTAAAGCCACTGCCTCGTGCCGAGTTCCCC-------------
>gene=chr10_73401277-73401527; species=equCab
TCCATGCCTTTGCTTCAGCcagcggttctcaaacggtggtctcagaccagcagcagcgtcacctggaactt--tcagaaatgcaaatttgcaggccccaggccagacctactgaatcagatactcccgcgggagggggtttaac------gcagcctctgggggtttccgacataggctgcacat--------ggagaacTCCATGTTTAAAGCCACTTTCTGCACCTGAAAGCCCTTCTCTGC------
>gene=chr10_73401277-73401527; species=gorGor
------------------------------------------------------------------------------------------------------------------------------------------------------GCAATctgcaggtgattctgagacacgctaaggatctaaggatcaAGAACTCTGTGTTTAAAGCTACTTCCTCCACCCGGAATC-CTTTTCTGCCAGTCC
>gene=chr10_73401277-73401527; species=panTro
TCCGTGCCTTTGCTTAGGAcagtgctcctcaaagggtggcttcagatcaggatcagcgttgcctggaactcggttagaaatgcaaagttacaggccccaacccaggcctacagaatcaggaattcctgggggagggagaagaatgggggagcaatctgcaggtgattctgagacacgctaaggatctaaggatcaAGAACTCTGTGTTTAAAGCTACTTCCTCCACCCGAAATCCCTTTTCTGCCAGTCC
>gene=chr10_73401277-73401527; species=papHam
TCCATGCCTTTACTTAGGAcagtgctcctcaaagggtggcttcagatcagcatcagcatcgcctggaacctggttagaaatgc--agtcacaggccccaacccaggcctacagaatcaggaattcccgggggaggaaggagaatgggagagcaatctgcaggtgattctgagacttg---------taaagatcaagaacTCTGTGTTTAAAGCTACTGTCTCCACCCGGAATCCCTTTTCTGCCAGTCC
>gene=chr10_73401277-73401527; species=ponAbe
TCCGTGCCTTTACTTAGGAcagtgctcctcaaagagtggcttcagatcaggatcagcgtcgcctggaacttggttagaaatgcaaagtcacaggccccaacccagacctacagaatcaggaattcctgcgggagggagaagaatgggggagcaatctgcaggtgattctgagacacgctaaggatctaagaatcaAGAACTCTATGTTTAAAGCTACTTCCTCTGCCCGGAATCCCTTTTCTGCCAGTCC
>gene=chr10_73401277-73401527; species=rheMac
TCCATGCCTTTACTTAGGAcagtgctcctcaaagggtggcttcagatcagcatcagcatcgcctggaacctggttagaaatgcaaagtcacaggccccaacccaggcctacagaatcaggaattcccgggggaggaaggagaatgggagagcaatctgcaggtgattctgagacttg---------taaagatcaagaacTCTGTGTTTAAAGCTACTTTCTCCACCCGGAATCCCTTTTCTGCCAGTCC
>gene=chr10_73407350-73407600; species=hg19
cttcttaccaatttatcacccctagtgggaaaagttcttttgcagtaattccagcagattctcatcggcccagttggttgtgtcatcctggaaccaattgtgattctggtatgccggggagggatcacactccccctagtggacccaggggttggggtcagccccgcctgaattacaccgtctgagaatggggaaggggCTTCTATTCTAAGACAAGGGATTGAATGCTAAGCAGATCCAAGTGGTAGAT
>gene=chr10_73407350-73407600; species=bosTau
cttcttaccaatttatcaaccccagtgggggaaaagttttttcaatagttccagctgattctcattgactcagcttactgggccac------------cataattctgatacaccagagatgggtcatgctccccctagtagagtcagggcgt-ggatcagccccattcaaattacatgggctgagaatgggacaggggcctctgttataacaaagagg----gttgctgagcaggtc--agtggcagat
>gene=chr10_73407350-73407600; species=calJac
cttcttaccaatttatcaaccctagcgggaaaaattcttttgctgtgattccagcaggttctcatcggcccagttggttgggccatcctggaaccaatcatgattctgggatgccagggagggatcatactccccctactggagccaggggttgggatcagccctgcctaaatgacactgactgagaatggggaaggggCTTCTATTCTAATACAAGGGATTGAATGCTAAGCAGATCCAAGTGGTGGAT
>gene=chr10_73407350-73407600; species=canFam
cttcttcccaatttatcacccttagtgggaaaacaatattttcagtagttccagctgattctc----------cttgctgggccatcctggaaccaatcatgatcttgatctaccagagatgactcacactcttcccaggtagaaccgggact-gggtcagctccatccaaactatatgggctgaaaatgggaaaggggcttc---aacagcagaaaggatcagttgccaagcagatcaaagcggcagat
>gene=chr10_73407350-73407600; species=equCab
cttcttaccaagttatcaaccccagtgggaaaaaaatattttcagcagttccagctgattctcattggcccagcctgttgggccaccctggaaccaatcatcattcagattt-ccagagatgggccatactccccctagtggagccaggggtt-gggtcagccccatccaaagtgtaagagctg-aaatgggaaaggggcttctgttatcacaaagaggattggctgctgcacagatcacagtagtagat
>gene=chr10_73407350-73407600; species=gorGor
cttcttaccaatttatcacccctagtgggaaaaattcttttgcagtaattccagcagattctcatcggcccagttggttgggtcatcctggaaccaattgtgattctggtatgccggggagggatcacactccccctagtggacccaggggttggggtcagccccgcctgaattacaccgtctgagaatggggaag-ggCTTCTATTCTAAGACAAGGGATTGAATGCTAAGCAGATCCAAGTGGTAGAT
>gene=chr10_73407350-73407600; species=panTro
cttcttaccgatttatcaaccctagtgggaaaaattcttttgcagtaattccagcagattctcatcggcccagttggttgggtcatcctggaaccaattgtgattctggtatgccggggagggatcacactccccctagtggacccaggggttggggtcagccccgcctgaattacaccgtctgagaatggggaaggggCTTCTATTCTAAGACAAGGGATTGAATGCTAAGCAGATCCAAGTGGTAGAT
>gene=chr10_73407350-73407600; species=papHam
cttcttaccaatttatcaaccctagtgggaaaaattcttttgcagtaattccagcagattctcatcagcccagttggttgggccatcctggaaccaatcgtgattctggtatgccggggagggatcacactccccctagtggacccaggggttggggtcagccccgcccgaatcacactggctgagaatgggggaggggCTTCTATTCTAAGACAAGGGATTGAATGCTAAGCAGATCCAAGTGGTAGAT
>gene=chr10_73407350-73407600; species=ponAbe
cttcttaccaatctatcaaccctagtgggaaaaattcttttgcagtaattccagcagattctcatcggcccagttggttgggtcatcctggaaccaatcgtgattctggtatgccggggtgggatcacactccccttagtggacccaggggttagggtcagccccacctgaattacactggctgagaatggggaaggggCTTCTATTCTAAAACAAAGGATTGAATGCTAAGTAGATCCAAGTGGTAGAT
>gene=chr10_73407350-73407600; species=rheMac
cttcttaccaatttatcaaccctagtgggaaaaattcttttgcagtaattccagcagattctcatcggcccagttggttgggccatcctggaaccaatcgtgattctggtatgcgggggagggatcacactccccctagtggacccaggggttggggtcagccccgcctgaatcacactggctgagaatgggggaggggCTTCTATTCTAAGACAAGGGATTGAATGCTAAGCAGATCCAAGTGGTAGAT
>gene=chr10_74070117-74070367; species=hg19
GTGAGTATTGTTGGAGTCTTTCTGGAATCTGGCCCGTGGTTTTCCTCTCCGAGGCCGGCTGTCAGCCTCACCTCATGTTCACAGCATCctggctgcctgaccctgatcccggaatgtcacctgtctgcttctcatgtttcaccagcgaaatgggcataacaaCCGGTCCCCTCCTGCTCTGCCCCTTGCTCGCCCTCCCCCGTCTTCCCCTGGCCATCAGCAGCCCTTCTCTGTCTTGCCTCTTCAACTC
>gene=chr10_74070117-74070367; species=bosTau
--GAGCGTCG-TGTGTCCTTTTTGGAATCTGGCCACTGGTTTTCCTTTCCCACgctgactgctggcctcacctcgtggtcacaccttcctggccgtgtgacctcaagtgaggcatatcacctctccgcttctcatgtctcgctggtgaaatgggtttaacaactg------ATCTCCTCCTGCTTTCTCACTGGGTCCCCGTTCTCC---TCCCCGA-----GTTCCCCTCCACCCTGTCTCTTCGACTC
>gene=chr10_74070117-74070367; species=calJac
GTGAGTATTGTTGGAGTGTCTCTGGAATCTGGCTGGTGGTTTTCCTCTCCTGGGCCAGCTGTCAGCCTCATCTCATGTTCACAGCGTCCTGGCTGCCTGACCCTGATCCTGGGATGTCACCTGTCTGCTACCCAGTTCTTACCAGCAAAATGGGCATAATGACC------------CTCTGCCTTTTGGTCACTCTCCTCCGCCCTCCCTCTGACATCAGCAGCCCTTCTGTGTCTTGTCTCTTCAGCCT
>gene=chr10_74070117-74070367; species=canFam
CCAAG---TGTTGCATCCTTTCTGGAATCTGGCCATTGGTTTTCCTTTCCCACGCCGGCTGTCGGCTTTGCCTCGTGGTCACGCCTTCCTGGC--CGTGACCTTGAGCCAGGCACGCCACCTGTCCACTTCTCATGCCTTGCTGGTGAAACGGGTATAACGACCG-----------CCACGCCCCTTGCCCTGTGCTGCCCTCCACCCCTTCACCAG-----GTCGCTTTCAGTCTTGTCCCTTCAACCC
>gene=chr10_74070117-74070367; species=equCab
ACAAGTACTGTTGCATCCTCTCTGGAATCTGGCCATTGGTTTTCCTTTCCCACACTGGCCCTT-GCCCTCACTCATGCTCACAGcttcttggctgtgtgaccttgagcaaggcacaccacctgtctgtttctcacgtctcactggtgaaatgggtgtaatgactg-----------CCCTAGCCCTTTCCCCGTGTTCCCCATCACCTCTTCTCCAG-----GACCCTTCCTGTCTTGTCTCTTCAACCC
>gene=chr10_74070117-74070367; species=gorGor
----GTATTGTTGGAGTCTTTCTGGAATCTGGCCCGTGGTTTTCCTCTCCGAGGCTGGCTGTCAGCCTCACCTCATGTTCACAGCATCCTGGCTGCCTGACCCTGATCCCAGAATGTCACCTGTCTGCTTCTCATGTTTCACCAGTGAAATGGGCATAACAACCGGTCCCCTCCTGCTCTGCCCCTTGCTCGCCCTCCCCCGTCTTCCCCTGGCCATCAGCAGCCCTTCTCTGTCTTGCCTCTTCAACTC
>gene=chr10_74070117-74070367; species=panTro
GTGAGTATTGTTGGAGTCTTTCTGGAATCTGGCCCGTGGTTTTCCTCTCCGAGGCCGGCTGTCAGCCTCACCTCATGTTCACAGCATCCTGGCTGCCTGACCCTGATCCCGGAATGTCACCTGTCTGCTTCTCATGTTTCACCAGCGAAATGGGCATAACAACCGGTCCCCTCCTGCTCTGCCCCTTGCTCGCCCTCCCCCGTCTTCCCCTGGCCATCAGCAGCCCTTCTCTGTCTTGGCTCTTCAACTC
>gene=chr10_74070117-74070367; species=papHam
GTAAGTATTGTTGGAGCCTTTCTGGAATCTGGCCCATGGTTTTCCTCTCCCAGGCCAGCTGTCAGCCTCACCTCATGTTCACAGCATCCTGGCTGCCAGACCCTGATCCCGGGATGTCACCTGTCTGCTTCTCACGTCTCACCAGTGAAATGCGCAGAACGACGGGTCCCCTCCTGCTCTGCCCCTTGCTCGCCCTCCCCCGTCCTCCCCGTGCCATCAGCAGCCCTTCTCTGTCTTGCCTCTTCAACTC
>gene=chr10_74070117-74070367; species=ponAbe
GTGAGTATTGTTGGAGTCTTTCTGGAATCTGGCCCGTGGTTTTCCTCTCTGAGGCCGGCTGTCAGCCTCACCTCGTGTTCACAGCATCCTGGCTGCCTGACCCTGATCCCGGGATGTCACCTGTCTGCTTCTCATGTTTCACCAGCGAAATGGGCATAACGACAGGTCCCCTCCTCCTCTGCCCCTTGCTCGCCCTCCCCCGTCTTCCCCCTGCCATCAGTAGCCCTTCTCTGTCTTGCCTCTTCAACTC
>gene=chr10_74070117-74070367; species=rheMac
GTAAGTATTGTTGGAGCCTTTCTGGAATCTGGCCCGTGGTTTTCCTCTCCCAGGCCAGCTGTCAGCCTCACCTCATGTTCACAGCATCCTGGCTGCCAGACCCTGATCCCGGGATGTCACCTGTCTGCTTCTCACGTCTCACCAGTGAAATGCGCAGAACGACGGGTCCCCTCCTGCTCTGCCCCTTGCTCGCCCTCCCCCGTCCTCCCCGTGCCATCAGCAGCCCTTCTCTGTCTTGCCTCTTCAACTC
>gene=chr10_74079792-74080042; species=hg19
TGACAGATACCAGGAGCTGGTGCCAACCCGCAGACACACCTGGGCAGCCCCACGTGGGTATCGCACGCGCAGGGGCACATCTGCCCTGCCGGGTTTGGAGAGCAGTTGCAAGTCAGCCCCTGGAATGTGGTCCCGTGCCGGctggagcaagaactgtgtaacctctctgagcctcagataactcatctgttaaatggggaggatgatagcatcactgggttgttgtcaggatgaaataagataGAGGCTA
>gene=chr10_74079792-74080042; species=bosTau
TGACAGACATGAGTTCCTGTTACCAACCTGCAGACACACCTGGGCAGCTCCACGTGGGCGTCACACGCGCGGAGGCCCCTCTGCCT--CTGTATTTGGAGAGCTGTTCTAAGCCAGCCCCTAGATTGTTGTCCTATACTTGCTGGAacaagcgc--tgtgtcttctctgagtctcaggtaagccatctgtccaatggagatgatgatagtatcactggcttgtagtaagaattaaataagac--------
>gene=chr10_74079792-74080042; species=calJac
TGACAGACACAAGGAGCTGGTGCCAACCCGCAGACACACCTGGGCTGCCCCACGTGGGCATCGCACGCGCAGGGGCACATCTGCCTTGCTGGGTTTGGAGAGCAGCTGCAAGTCAGCCCCTGGAGTGTGGTCCCGTGCGGGTTGGAACAAGAACTGAGtaacctctctgagcttcagataactcatctgttaaatggggaggaagatagcatcactcggttgttgtcaggatgaaataagataaAGGCTA
>gene=chr10_74079792-74080042; species=canFam
------------GGACCTGGCGCCCACCCGCAGGCACACCTGGGCGACCCCACGTGGGAGCCGCAGACACAGGGGCCTAGCTTCCCCGTTGGGGTTGGAGAGCTCTTCTAAGTCAGCCCCTGCGTTGTTGTCCCATACCTGTTGGGCGGAGGGCTGtgtgtcccctctgagccccagataagtcatctgccgaatgggaataatgatagtatcatcgggttgaaataggaattaaatgagat--------
>gene=chr10_74079792-74080042; species=equCab
TGACAGACACGAGTTCCTGGTGCCAAACCACAGACACACCTGGGC-------------AGCCGCACGCGCCGGGGCCCATCTGCCCCACTGGGTTTGGAGAGCTATTCTAAGTCAGCCCCTGGATTGTTGTCCCATGCCTGTTGGAACAGGGGCtg-----ccactctgagcctcagataaatcacctgtcaattggggatgatgatagtatcattgcgttgtagtagggattgaataagat--------
>gene=chr10_74079792-74080042; species=gorGor
TGACAGATACCAGGAGCTGGTGCCAACCCGCAGACACACCTGGGCAGCCCCACGTGGGTATCGCACGCGCAGGGGCACATCTGCCCTGCCGGGTTTGGAGAGCAGTTGCAAGTCAGCCCCTGGAGTGTGGTCCCGTGCCGGctggagcaagaactgtgtaacctctctgagcctcagataactcatctgttaaatggggaggatgatagcatcactgggttgttgtcaggatgaaataagataGAGGCTA
>gene=chr10_74079792-74080042; species=panTro
TGACAGATACCAGGAGCTGGTGCCAACCCGCAGACACACCTGGGCAGCCCCACGTGGGTATCGCACGCGCAGGGGCACATCTGCCCTGCTGGGTTTGGAGAGCAGTTGCAAGTCAGCCCCTGGAGTGTGGTCCCGTGCCGGctggagcaagaactgtgtaacctctctgagcctcagataactcatctgttaaatggggaggatgatagcatcactgggttgttgtcaggatgaaataagataGAGGCTA
>gene=chr10_74079792-74080042; species=papHam
TGAC-------AGGAGCTGGTGCCAACCCGCAGACACACCTAGGCAGCCCCACGTGGGTACCGCACGCGCAGGGGCACATCTGCCCTGCTGGGTTTGGAGAGCAGTTGCAAGTCAGTCCCTGGAGTGTGGTCCCGTGCCAGTTGGAGCAAGAACTGAGTAACCT--------------------------------------------------------------------------------------
>gene=chr10_74079792-74080042; species=ponAbe
TGACAGATACGAGGAGCTGGTGCCAACCCGCAGACACACCTGGGCAGCCCCACGTGGGTATCGCACGCGCAGGGGCACATCTGCCTTGCTGGGTTTGGAGAGCAGTTGCAAGTCAGCCCCTGGAGTGTGGTCCCGTGCCGActggagcaagaactgtgtaacctctctgagcctcagataactcatctgttaaatggggaggatgatagcatcactgggttgttgtcaggatgaaataagataGAGGCTA
>gene=chr10_74079792-74080042; species=rheMac
TGAC-------AGGAGCTGGTGCCAACCCGCAGACACTCCTAGGCAGCCCCACGTGGGTACCGCACGCGCAGGGGCACATCTGCCCTGCTGGGTTTGGAGAGCAGTTGCAAGTCAGTCCCTGGAGTGTGGTCCCGTGCCAGTTGGAGCAAGAACTGAGtaacctctctgagcctcagataactcatctgttaaatggggaggatgatagcatcactgg---gttgtcaggatgaaataagataGAGGCTA
>gene=chr10_75666496-75666746; species=hg19
CTGGAGGGACCAGCTTTAGTTCCCCTTTCATGGTGCTACTGACGACAGTGTAACCTCAGGGTTCAGCCCCTGGGCTCTTTGCTTTCCATGAGTAAGGAAGCAAGAATGCTGCCTCCCTCCACCCCTTCCACAGCCTGCTGGGGGCCTGCAGCTCCAGCAATCCCCCTATCATGTTACATGCCCAGAAGCGGCTTTCAGTGCCTGCCGTTGCCAGCTGGCTTCACCCTTCACACTAGACACTCAGGAAGAA
>gene=chr10_75666496-75666746; species=bosTau
CTGGAGGGTCCAAC-TTGGCCCCTTTTTC--------ACTGAGGAAAC--TAACCTCAGGGTATAGCCCCTGGGCTTTTTGCTTTCCATGAGTAAGGAAGCAAGTATGTGGTTTCCCCCTACTCTTTCCACAGGCCACTGGGGGCCTGCAGCTCCAGCACCTCCCCTATCATGTTACAGGCCCAGACGTGGCTTCCAATGCCTACTGTGA-AACGTATCTTCCCCCTTAGCATTAAACATGCAGAGAGAA
>gene=chr10_75666496-75666746; species=calJac
CCGAAGGGACCAGC-TTAATTCCCCTTTCATGGTGCTATTGACGACAGTCTAACCTCAGGGTCCAGCCCCTGGGCTCTTTGCTTTCCATGAGTAAGGAAGCAAGTATGCAGCCTCCCTCCACCCCTTCCACAGGCCGCTGGGGGCCTGCAGCTCCAGCAACTTCCCTATTGTGTTACAGGCCCAGAAGCGGCTTTCAGTGCCTGCTGTTGCCGGCCAGCTTCACCCATTGCTCTAGACACTCAGGAA-AA
>gene=chr10_75666496-75666746; species=canFam
CTGGAGGGACCAAG-TTGGCTGCTCTTTTAGGGCATGACTGACGACAG--TAACCTCAGAGTGCAGTCCCTGGGCTCTTTGCTTTCCATGAGTAAGGAAGCAAGTATGTGGTTTCCCCCCACTCTTTCCGCAGGCTGCTGGGGGCCTACAGTCCTAGCACTTCCCCTATCATG-------------------TTTCAGGACCCACTGTGACAACGCATCTTTTCCCTGAGAACTAAACACACAGA-----
>gene=chr10_75666496-75666746; species=equCab
CTGGAGGGACCAAC-TTGGCCCCTCTTTCATGGTGCTACTGACGACAG--TAACCTCAGGGTGCAGC-CCCGGGCTCTTTGCTTTCCATGAGTAAGGAAGCAAGAATGTGGCTTCTCCCCACTCTTTCCACAGGCCACTGGGGGCCTGCAGCTCCAGCACCTCCCCTATCGTGTTACCAGGCCAGATGTGGCTTTCAGTGCCAGCTGTGACAACGCATCTTTCCCCTTAGCACTAAACATGCAGGGAGAA
>gene=chr10_75666496-75666746; species=gorGor
CTGGAGGGACCAGCTTTAGTTCCCCTTTCATGGTGCTACTGACGACAGTGTAACCTCAGGGTTCAGCCCCTGGGCTCTTTGCTTTCCATGAGTAAGGAAGCAAGAATGCTGCCTCCCTCCACCCCTTCCACAGCCCGCTGGGGGCCTGCAGCTCCAGCAATCCCCCTATCATGTTACATGCCCAGAAGCGGCTTTCAGTGCCTGCTGTTGCCAGCCGGCTTCACCCTTCACACTAGACACTCAGGAAGAA
>gene=chr10_75666496-75666746; species=panTro
CTGGAGGGACCAGCTTTAGTTCCCCTTTCATGGTGCTACTGACGACAGTGTAACCTCAGGGTTCAGCCCCTGGGCTCTTTGCTTTCCATGAGTAAGGAAGCAAGAATGCTGCCTCCCTCCACCCTTTCCACAGCCTGCTGGGGGCCTGCAGCTCCAGCAATCCCCCTATCATGTTACATGCCCAGAAGCAGCTTTCAGTGCCTGCTGTTGCCAGCTGGCTTCACCCTTCACACTAGACACTCAGGAAGAA
>gene=chr10_75666496-75666746; species=papHam
CTGGAGGGACCAGCTTTAGTTCCCCTTTCGTGGTGCTACTGAC-ACAGTGTAACCTCAGTGTTCAACCCCTGGGCTCTTTGCTTTCCATGAGTAAGGAAGCAAGAATGCTGCCTCCCTCCACCCCTTCCACAGCCTGCTGGGGGCCTGCAGCTGCAGCAATCCCCCTATCATGTTACAGGCCCAGAAGCGGCTTTCAGTGCCTGAGGTTGCCGGCCGGCTTCACCCCTCACACTAGACACTCAGGAAGAA
>gene=chr10_75666496-75666746; species=ponAbe
CTGGAGGGACCAGCTTTAGTTCCCCTTTCATGGTGCTACTGACGACAGTGTAACCTCAGGGTTCAGCCCCTGGACTCTTTGCTTTCCATGAGTAAGGAAGCAAGAATGCTGCCTCCCTCCACCCCTTCCACAGCCCGCTGGGGGCCTGCAGCTCCAGCAATCCCCCTATCATGTTACAGGTCCAAAAGCGGCTTTCAGTGCCTGCTGTGGCCGGCCGGCTTCACCCTTCATGCTAGACACTCAGGAAGAA
>gene=chr10_75666496-75666746; species=rheMac
CTGGAGGGACCAGCTTTAGTTCCCCTTTCATGGTGCTACTGAGGACAGTGTAACCTCAGTGTTCAACCCCTGGGATCTTTGCTTTCCATGAGTAAGGAAGCAAGAATGCTGCCTCCCTCCACCCCTTCCACAGCCTGCTGGGGGCCTGCAGCTCCAGCAATCCCCCTATCATGTTACAGGCCCAGAAGCGGCTTTCAGTGCCTGAGGTTGCCGGCCGGCTTCACCCCTCACACTAGACACTCAGGAAGAA
>gene=chr10_75725901-75726151; species=hg19
TTGTTCCTTCTCCTTTAAGTGGCTGCTGGCTCTGGCCCTCCCCGCACACACCACAGGTTTTGCCTTTTGTCACACTGAGCATGCCTCCTGCACCCTTGCTGGGGCACAGATTCTCCCATATTTGGGAGTAAGCCGGAGACTCGGCGGCATGTGGGTTTCTGTTTAAAATTCCAAAGCCAGCAGGGCGTATATTATCCATTTCCTCAAATCCAACATGTTGTAAAGCATGAGTCAGAGTCGGATAAGCTTC
>gene=chr10_75725901-75726151; species=bosTau
CTTTTCATTTTCTGCTAAGTGGATGCTGGCTCTGGCCCTTCAGGCATACACCGTGAAGTTTGCCTTTTGTCACACTGAGCATGCCTTCTGCAACCC-GCTGGGGCACACATTCTCCCATATTTGGGAGTAAGCCGGAGACTTGGCGGCATGTGGGTTTCTGTTTAAAATTCCAAAGCCAGCGGGGCGTATATTATCCATTTCCTCAGATCCAACATGCTGTAAAGCATGAGTCAGAGTCGGATAAGCTTC
>gene=chr10_75725901-75726151; species=calJac
---TTCCTTCTCCTTTAAGTGGCTGCTGGCTCTGGCCCTCCCTGCACATACCTCAGCTTTTGCCTTTTGTCACACTGAGCATGCCTCCTGCACCCTTGCTGGGGCGCAGATTCTCCCATATTTGGGAGTAAGCTGGAGACTTAGTGGCATGTGGGTTTCTGTTTAAAATTCCAAAGTCAGCGGGGCGTATATTATCCATTTCCTCAAATCCAACATGCTGTAAAGCATGAGTCAGAGTCGGATAAGCTTC
>gene=chr10_75725901-75726151; species=canFam
TTGTTCCTTTTCCTATAAGTGGATGCTTGCTCTGGCTCCCCCGGCGCACACCCTGGGTCTTGCCTGTTGTCACACTGAGCATGCCTCCTGCAACCTGGCTGGGGCACACATTCTCCCATATTTGGGAGTAAGCTGGAGACTTGGCGGCATGTGGGTTTCTGTTTAAAATTCCAAAGCCAGCGGGGCGTATATTATCCATTTCCTCAAATCCAACACGCTGTAAAGCATGAGTCAGAGTCGGATAAGCTTC
>gene=chr10_75725901-75726151; species=equCab
TTGTTCCTTTTCCTTTAAATGGATGCTGGCTCTAGCTCTTCAGGCGCATACCATGAGTTTTGCCTTTTGTCACACTGAGAATGCCTCCTGAAACCCAGCTGGGGCACACATTCTCCCATATTTGGGAGTAAGACGGAGACTCAGCTGCATGTGGGTTTCTGTTTAAAATTCCAAAGCCAGCGGGGCGTATATTATCCATTTCCTCAAATCCAACATGCTGTAAAGCATGAGTCAGAGTTGGATAAGCTTC
>gene=chr10_75725901-75726151; species=gorGor
TTGTTCCTTCTCCTTTAAGTGGCTGCTGGCTCTGGCCCTCCCCGCACACACCACAGGTTTTGCCTTTTGTCACACTGAGCATGCCTCCTGCACCCTTGCTGGGGCACAGATTCTCCCATATTTGGGAGTAAGCCGGAGACTCGGCGGCATGTGGGTTTCTGTTTAAAATTCCAAAGCCAGCGGGGCGTATATTATCCATTTCCTCAAATCCAACATGTTGTAAAGCATGAGTCAGAGTCGGATAAGCTTC
>gene=chr10_75725901-75726151; species=panTro
TTGTTCCTTCTCCTTTAAGTGGCTGCTGGCTCTGGCCCTCCCCGCACACACCACAGGTTTTGCCTTTTGTCACACTGAGCATGCCTCCTGCACCCTTGCTGGGGCACAGATTCTCCCATATTTGGGAGTAAGCCGGAGACTCAGCGGCATGTGGGTTTCTGTTTAAAATTCCAAAGCCAGCGGGGCGTATATTATCCATTTCCTCAAATCCAACATGTTGTAAAGCATGAGTCAGAGTCGGATAAGCTTC
>gene=chr10_75725901-75726151; species=papHam
TTGTTCCTTCTCCTTTAAGTGGCTGCTGGCTCTGGCCTGCCCCCCA-ACACAACAGGTTTTGCCTTTTGTCACACTGAGCATGCCTCCTGCACCCTTGCTGGGGCACAGATTCTCCCATATTTGGGAGTAAGCCGGAGACTCGGCGGCATGTGGGTTTCTGTTTAAAATTCCAAAGCCAGCAGGGCGTATATTATCCATTTCCTCAAATCCAACATGCTGTAAAGCATGAGTCAGAGTCGGATAAGCTTC
>gene=chr10_75725901-75726151; species=ponAbe
TTGTTCCTTCTCCTTTAAGTGGCTGCTGGCTCTGGCCCTCCCCGCACACACCGCAGGTTTTGCCTTTTGTCACACTGAGCATGCCTCCTGCACCCTTGCTGGGGCACAGATTCTCCCATATTTGGGAGTAAGCCGGAGACTCGGCGGCATGTGGGTTTCTGTTTAAAATTCCAAAGCCAGCGGGGCGTATATTATCCATTTCCTCAAATCCAACATGCTGTAAAGCATGAGTCAGAGTCGGATAAGCTTC
>gene=chr10_75725901-75726151; species=rheMac
TTGTTCCTTCTCCTTTAAGTGGCTGCTGGCTCTGGCCTGCCCCACACACACCACAGGTTTTGCCTTTTGTCACACTGAGCATGCCTCCTGCACCCTTGCTGGGGCACAGATTCTCCCATATTTGGGAGTAAGCCGGAGACTCGGCGGCATGTGGGTTTCTGTTTAAAATTCCAAAGCCAGCAGGGCGTATATTATCCATTTCCTCAAATCCAACATGCTGTAAAGCATGAGTCAGAGTCGGATAAGCTTC
>gene=chr10_75913068-75913146; species=hg19
tggcacctagtggatggaattcaggggtgctgctaaacatgctacataggacaacccccacaacaaagaattatctgg
>gene=chr10_75913068-75913146; species=bosTau
-------------------------------------cctcttATacaggaagtc-cccaaaacaaaaaattatccag
>gene=chr10_75913068-75913146; species=calJac
tggcacctagtggatggaattcagggatgctgctaaacatcctacataggacaacccccacaagaaagaattatctgg
>gene=chr10_75913068-75913146; species=canFam
------------------------------------------------------------------------------
>gene=chr10_75913068-75913146; species=equCab
tggcacctagtgggtaaagttcaaggatgctgttaaatatcctacacaggaagccccctacaacaaagaattatccag
>gene=chr10_75913068-75913146; species=gorGor
tggcacctagtggatggaattcagggatgctgctaaacatccaacataggacaacccccacaacaaagaattatctgg
>gene=chr10_75913068-75913146; species=panTro
tggcacctagtggatggaattcagggatgctgctaaacatcctacataggacaacccccacaacaaagaattatctgg
>gene=chr10_75913068-75913146; species=papHam
tggcacctagtggatggaattcagggatgccgctaaacatcctatgtaggacaacccccacaacaaagaattatctgg
>gene=chr10_75913068-75913146; species=ponAbe
tggcacctagtggatggaattcagggatgctgctaaacatcctacataggacaacccccacgacaaagaattatctgg
>gene=chr10_75913068-75913146; species=rheMac
tggcacctagtggatggaattcagggatgccgctaaacatcctatgtaggacaacccccacaacaaagaattatctgg
>gene=chr10_77737998-77738248; species=hg19
gaagtattgcagggctggtgtgataatttcatggtgtcatgaggaaccctggttccctctctttgtagctctgacattcttagcatattttctcatgattcaagatggcagcttgtgctcttgtcattctgtgcgcattcctccctcaagaagcagggaggaggaaggaacaaacaggagtctcattacctcttaaggaaacttccagcaagtcccacgtaagacattctttgacatctcattggccaga
>gene=chr10_77737998-77738248; species=bosTau
-----agtgcaaggct---gtgatggtctcatg--ttcgtgaggacccctggctccttctctttggggttctaa----cttagtgtattttttcaaaattcaaggtggcag-ctgtgttcatgtcatcatgtacttattc------caaaaagcaagagggaggaattaaaaaaaaacaggttcattctcttttaaggaaacttccatgaagtcccacatagcacagtccttcagttctcattgaccagg
>gene=chr10_77737998-77738248; species=calJac
gaagtactgcagggctggggtaatagtttcatggtgtcatgaggcaccctggttcccgctcttcatagcgctgacattcttagcatattttctcatgattcaagatggtagcttgtgttcctgttgttatgtgcttattt------caagaagcagggaagagaaaggaacaaagagcaggctcattacctcttaaggaaacttccagcaagtcacacgtaagacattctttggcatctcattggccaga
>gene=chr10_77737998-77738248; species=canFam
gag--agtaaagggctgctgtaatagtttcatggtgtcataaggaactctgctgtcttctctttga-gctctatcattccaagtgtattttctcatgattcaaaatggtggcttgtgctctcatcatcatgtgctcattc------taagaagcaaaaaaggggaaagaaca---aagaggttcattctcttttaaggaaac-tccatgaagtcccacatactacatgtccttatatctccttggacaga
>gene=chr10_77737998-77738248; species=equCab
gat--agtgcag-------gtggtaatttcatggtgtcagtcggaaccttggttccttttctttgaggttctgacattcttagcttgttttctcatgattcaagatggcatcttgtgttcttgtcatcacgtgctcattc------caagaagcatgaagggggaaggaacaaacaataggctcattttcttttaaggaaacttccgagaagtcccatgtaatatagccctttacatctcattggtcgta
>gene=chr10_77737998-77738248; species=gorGor
----------------------------------------------------------------------------------------------------------------------------------------------------------------------------------------------------------------------------------------------------------
>gene=chr10_77737998-77738248; species=panTro
gaagtattgcagggctggtgtgataatttcatggtgtcatgaggaaccctggttccctctctttgtagctctgacattcttagcatattttctcatgattcaagatggcagcttgtgctcttgtcattctgtgctcattcctccctcaagaagcagggaggaggaaggaacaaacaggagtctcattacctcttaaggaaacttccagcaagtcccacgtaagacattctttgacatctcattggccaga
>gene=chr10_77737998-77738248; species=papHam
gaagtattgcagggctggtatgataatttcatggtgtcatgaggaaccctggttccctctctttgtagctcagacgttcttagcatattttcttgtgattcaagatggcagcttgtgctcttgtcattatatgttcattc------caagaagcagggaggaggaaggaacaaagagcagtctcattacctcttaaggaagcttccagcaagtcccacgtaagacattctttgacatctcattggccaga
>gene=chr10_77737998-77738248; species=ponAbe
gaagtattgcagggctggtgtgataatttcatggtgtcatgaggaaccctgcttccctctctttgtagctctgacattcttagcatattttctcatgattcaagatggcagcttgtgctcttgtcattgtgtgctcattcctccctcaagaagcagggaggagaaaggaacaaagagcagtctcattacctcttaaggaaacttccagcaagtcccacgtaagacattctttgacatctcattggccaga
>gene=chr10_77737998-77738248; species=rheMac
gaagtattgcagggctggtgtgataatttcatggtgtcatgaggaaccctggttccctctgtttgtagctcagacgttcttagcatattttcttgtgattcaagatggcagcttgtgctcttgtcattatatgttcattc------caagaagcagggaggaggaaggaacaaagagcagtctcattacctcttaaggaagcttccagcaagtcccacgtaagacattctttgacatctcattggccaga
>gene=chr10_78343471-78343591; species=hg19
agatgggtcagtagccctttaagtatcctttaagtatgcctgtcaagacacctacccccgcattccaagcatacttaccaagagttatgacatctacattctgtaatcatgatgtcccta
>gene=chr10_78343471-78343591; species=bosTau
aagtaaaaaggtcaccctcttatact-----------tcctgttggctgctcatcctccacctcccaaatttacttaccaagatgcgtagcatttgtattctgtgatcaaactgtccaga
>gene=chr10_78343471-78343591; species=calJac
agatgggttagtagccctttaagtatcc--------tgcctgtcaagacacctacccctacattccaaacatatttataaagagttatgacatctgcattctgtaatcatgatgtcccta
>gene=chr10_78343471-78343591; species=canFam
aggtaagtgggtggcctttttatacc-----------tcctgtcaagactcctacccccacctcccaaatttacttaccaagaattatgatatttatgttctacaatcacaatgtacagg
>gene=chr10_78343471-78343591; species=equCab
aggtaagtgggtagctcttctatact-----------tcctgtcaagactcctattcctacttctcaaatttacttagcaagagttacaacatttccattctgtaaccataatgtctaga
>gene=chr10_78343471-78343591; species=gorGor
------------------------------------------------------------------------------------------------------------------------
>gene=chr10_78343471-78343591; species=panTro
agatgggtcagtagccctttaagtatcctttaagtatgcctgtcaagacacctacccccacattccaagcatacttaccaagagttatgacatctacattctgtaatcatgatgtcccta
>gene=chr10_78343471-78343591; species=papHam
agataggtcagtagccttttaagtatcc--------tgcctatcaagacacctacccccacattccaaatatacttaccaagagttatgacacctacattctgtaatcatgatatcccta
>gene=chr10_78343471-78343591; species=ponAbe
agatgggtcagtagccctttcagtatcctttaagtatgcctgtcaagacacctacccccacattccaagtatacttaccaagagttatgacatctacattctgtaatcatgatgtccc-a
>gene=chr10_78343471-78343591; species=rheMac
agatgggtcagtagccctttaagtatcc--------tgcctgtcaagacacctacccccacattccaaatatacttaccaagagttatgacacctacattctgtaatcatgatatcccta
>gene=chr10_79585801-79586051; species=hg19
acactgcagggaggactgcaaaagccatgacctttttggagcaaagggggaagatctcgctggatgttaaacattcatgtcctctgacccagcaaaccccacccccaggaatgtaccccagggCACACTCCTGGGTCCCTATGAAGTAGCATGTCAGTGGCCATGCAGCACGACACAGATGTAAGTAAGGGCAGAGATGCCCAGACTATCCCTCGGGAGGGACTGGTCAACAACTTAGGCTGCTGCCACT
>gene=chr10_79585801-79586051; species=bosTau
acactgaagatgagactgaaacggccacagcttccttggagcacagaagaaaggtcaggtcacaggataaatgcttacagcccatgagccagcaattccgccccctggaactatac-------------cccatg----------aagacacagcagtggccacgcagcactgct---------ataaaagc-aaaatgtcctgaccgtgcatc-aggggactggctcaaca------------gccact
>gene=chr10_79585801-79586051; species=calJac
acactgcagggaggactgaaaaagccatgatctttttggagcacagggggaagatttcattggatgtaaaacattcatgccctctgacccagcaaaccccaaccctaggaatataccccagggcacactcctgGGTCTCT---AGGTGGCATGCCAGTGGCCATGCAGCATGACACAGATGTAAGTAAAGGCAGAGATGCTCAGACTATCCCTTGGGAGGGACTGGTCAACAGCTTGGGCTGCTGCCACT
>gene=chr10_79585801-79586051; species=canFam
ACACCACAGGTAGGATCAAAAAGACCATGATTTCTTT-GACCACAAGGGAAAGATCATGTCAAATATTAAATGCTGGTGCCCACTGATCCAGCAATCATCC--CCCGCACATT----------------CCTGTGTCTCTGTGGAGGGATGTAGCAGCGGCCTTACAGCACTGCTT--------GTAGAAGCAAAGATGACCTGACTGTCCACC-GGGGGAACCGGTTAACAGCTTGACTTGCTGCCACG
>gene=chr10_79585801-79586051; species=equCab
acactgcaggtgggattgaagaggccacaatctctctggggcacaatggaaagatcttatcaaacgttaaatgcttatacccactgatccagcaatttccccgcccaggaattcaccc-acggcacactcccgcgtccccatggaaggatggagcagtgactgtgcagcactactg--------gtcaaggcaaagataccctgactgtccatcaGGGGGACTCACTCAACAGCTTGTATTGCTGCCACT
>gene=chr10_79585801-79586051; species=gorGor
acactgcagggaggactgaaaaagccatgacctttttggagcaaagggggaagatctcgctggatgttaaacattcatgtcctctaacccagcaaaccccacccccaggaatgtaccccagggcacactcCTGGGTCCCTATGAAGTAGCATGCCAGTGGCCATGCAGCACGACACAGATGTAAGTAAGGGCAGAGATGCCCAGACTATCCCTCGGGAGGGACTGGTCAACAACTTAGGCTGCTGCCACT
>gene=chr10_79585801-79586051; species=panTro
acactgcagggaggactgcaaaagccatgacctttttggagcaaagggggaagatcaagctggatgttaaacattcatgtcctctgacccagcaaaccccacccccaggaatgtaccccagggcacactcctgGGTCCCTATGAAGTAGCATGCCAGTGGCCATGCAGCACGACACAGATGTAAGTAAGGGCAGAGATGCCCAGACTATCCCTCGGGAGGGACTGGTCAACAACTTAGGCTGCTGCCACT
>gene=chr10_79585801-79586051; species=papHam
ACACTGCAGGGAGGACTGAAAAAGCCATGACCTTTTTGG-------------------------------------------------------------------------------------------------------------------CAGTGGCCATGCAGCACGACACAGATGTAAGTAAAGGCAGAGATGCCCAGACTATCCCTCGGGAGGGACTGATCAACAGCTTAGGCTGCTGTCACT
>gene=chr10_79585801-79586051; species=ponAbe
acactgcagggaggactgaaaaagccatgacctttttggagcaaagggggaagatctcactggatgttaaacattcataccctctgacccagcaaaccccacccccaggaatgtaacccagggcacactcctaggtccctatgaaatagcacaccagtggccatgcagcacgacacagatgtaagtaagggcagagatgcccagactatccctcgggagggactggtcaacaacttaggctgctgccact
>gene=chr10_79585801-79586051; species=rheMac
acgttgcagggaggactgaaaaagccatgacctttttggagcaaaggggatagatctcactggatgttaaacattcatgccctctgacccagcaaaccctcaccccaggaatgtaccccagggcacactcctgggtccctatga-----------agtggccatgcagcacgacacagatgtaagtaaaggcagagatgcccagactatccctcgggagggactgatcaacagcttaggctgctgtcact
>gene=chr10_79649907-79650157; species=hg19
GGGCCAAAAACCTATAGACAACAGCTAGCAGGATTTACCAATGAGAACGGCAAGCAGCTTCTCAAAGAGGGATGCCCCTGCCAACACGGATGCTGAGCTGCAGCAGGATGTCTTCAGCTGGAGGGCGCTCTTGAGCCCATCAGCAGCCAAGGTCTACCTGTCCTACCTCCAAGCCTCTTGTGCTCGTCACTTCCTCTCCACTGCCACGATGTGGCCACACCTCTCATAGCTCAACTCATCTCATCCACCC
>gene=chr10_79649907-79650157; species=bosTau
GGGCCAAAACATCAGAAGTATAAC-TGGCCAGAGTTACCC-CAAGAAAGGCGAGCAGCTTCTCAAAGTGGGGTGCCCC---CACGGCTGACACTGAGCTGCAAGA-GATGTCTTCAGCTAGTGGGCACTC--GACCCACTCTGGTGCCTACATCCACCTGACCTACCTCCAAT-CCCTC--ACCAGTCCCTTCTTG-CTATTGCCACCACCAGGGGATACCTCTCCCAGCTCAACT-GTTTCTTCCACTT
>gene=chr10_79649907-79650157; species=calJac
AGGCCAAAAACCTATAGACAACAGCTGGCAGGACTTACCAATGA-------AAGCAGCTTCTCAAAGAGGGATGTCCCTGCCAGCACTGAT------------------GTCTTCAGCTGGAGGGAGCTCTTGAGCCCATCAGCAGCCAAGGTCTACC-ATCCTACCTCCAAGCCTCTTGCGTGCATCACTTCCTCTCCACTGCCACAATGTGGCCACACCTCTCACAGCTCAACT-ATCTCATCCGCCC
>gene=chr10_79649907-79650157; species=canFam
GGG-CCAAAAACCGGAGATAACAAGTGGCAGGATCCACCAATGAGAAAGGCAAGCTGCTTCTCAACATGGGGTGCCCCCACCCTTGCTGCCCCTGAGCCACAGCAAGATGTCTTCAGCTGCTGGGAACTCCTGACCCACACAGGTGCCCACATCCACC---------------------------------------------------CCCA--GGCATCGCTCAGAGCTCAAAA-GTTTCACTGGCCC
>gene=chr10_79649907-79650157; species=equCab
GGG-CCAAAAACCAGA-----------GCAGGATTTACCGATGAGAAAGGCAAGCAGCTTCTCCA-ACTGGATGGCCCCACCACTGCTGACACTGAACTGCAGCAGGATGTCTTCAGCTGGTGGGAACT-----CCCACTCA-GTGCCCACGTCCACCTGACCTCCTTCCAATCCTATCATACTTGTCACTTCTCT-CTATTGTCACCACCCAGTGATATCTCTTACAGCACAACG-GTTCCATCCACCT
>gene=chr10_79649907-79650157; species=gorGor
GGGCCAAAAACCTATAGACAACAGCTAGCAGGATTTACCAATGAGAACGGCAAGCAGCTTCTCAAAGAGGGATGCCCCTGCCAACACTGATGCTGAGCTGCAGCAGGATGTCTTCAGCTGGAGGGCGCTCTTGAGCCCATCAGCAGCCAAGGTCTACCTGTCCTACCTCCAAGCCTCTTGTGCTCGTCACTTCCTCTCCACTGCCACGACGTGGCCACACCTCTCATAGCTCAACTCATCTCATCCACCC
>gene=chr10_79649907-79650157; species=panTro
GGGCCAAAAACCTATAGACAACAGCTAGCAGGATTTAACAATGAGAACGGCAAGCAGCTTCTCAAAGAGGGATGCCCCTGCCAACACGGATGCTGAGCTGCAGCAGGATGTCTTCAGCTGGAGGGCGCTCTTGAGCCCATCAGCAGCCAAGGTCTACCTGTCCTACCTCCAAGCCTCTTGTGCTCGTCACTTCCTCTCCACTGCCACGATGTGGCCACACCTCTCATAGCTCAACTCATCTCATCTACCC
>gene=chr10_79649907-79650157; species=papHam
GGG-CAAAAACCTATAGACAACAGCTAGCAGGATTTACCAATGAGAACGGCAAGCAGCTTCTCAAAGAGGGATGCCCCTGCCAGCACTGATGCTGAGCTGCAGCAGGA-GTCTTCAGCTGGAGGGAGCTCTTGAGCCCATCAGCAGCCAAGGTTTACCAGTCCTACCGCCAAGCCTCTTGTGCTGGTCACTTCCTCTCCACTGCCATAATGTGGCCACATCTCTCACAGCTCAACT-ATCTCATCCACCC
>gene=chr10_79649907-79650157; species=ponAbe
GGGCCAAAAACCTACAGACAACAGCTAGCAGGATTTACCAATGAGAACGGCAAGCAGCTTCTCAAAGAGGGATGCCCCTGCCAACACTGATGCTGAGCTGCAGCAGGATGGCTTCAGCTGGAGGGAGCTCTTGAGCCCATCAGCAGCCAAGGTCTACCTGTCCTACCTCCAAGCCTCTTGTGCTAGTCACTTCCTCTCCACTGCCATGATGTGGCCACACCTCTCATAGCTCAACT-ATCTCATCCACCC
>gene=chr10_79649907-79650157; species=rheMac
GGG-CAAAAACCTATAGACAACAGCTAGCAGGATTTACCAATGAGAACGGCAAGCAGCTTCTCAAAGAGGGATGTCCCTGCCAGCACTGATGCTGAGCTGCAGCAGGA-GTCTTCAGCTGGAGGGAGCTCTTGAGCCCATCAGCAGCCAAGGTCTACCTGTCCTACCGCCAAGCCTCTCGTGCTGGTCACTTCCTCTCCACTGCCATGATGTGGCCACATCTCTCACAGCTCAACT-ATCTCATCCACCC
>gene=chr10_80042932-80043182; species=hg19
CACCTGCCTGCTCCAGGAAGCAGGCATTTGCCCTGCTGGGATCTTCTGAAAGTGTGCAACCTTGAATGGAGCCAGAGAGGAGAGGAGTCTGTGCACTGGGAGGAGTGAATGGAATTCCGCTGTTTTGCAAACATTCCAAAGCAGCAGGAGCCTTCAGTCAAATGAGCCTCCTCCCCACATAAAGCAGAAAGACCTGGAGCTGCTGCAGGTGGGAGGCCTGCAGGCCCACTCAGGACAGCTGCGGAGGCCA
>gene=chr10_80042932-80043182; species=bosTau
TTCCTGCATGC-CCAGGAACCAGGACTTGGTCTCGCTGGGGTGTTTTGGAAGCATGAAGCCCAGAAAGGAGCCAGAGGGGAGAAGTGCCTGTCTAATGACAGAGGTGACTTGAATTCTGCTGGTTCTCAAACATCCCTAAGCAGCAGGTGCCTTCAGTCCAGTGAGCTGCTTTGACATACAGAGCAGAAAGCCCTAGGGCTGCTCAG-GATGGGGTCCTGGAGGCCTGTTCAGGGCCACTGCAGAGGCtg
>gene=chr10_80042932-80043182; species=calJac
CACCTGCCTGCTCCAGGAAGCAGGCATTTGCCCTGCTGGGATGTTTTGGAAATGCGCAACCTCGAATGGAGCCAGAGAGGAGAGGAATTGGTACAATGGGAGGAGTGAATGGAATTCTGCTGTTTTGCAAACATTCTAAAGCAGCAGGAGCCTTCAGTCAAATGAGCCTCCTCCCCGCATAAAGCAGAAAGACCTGGGGCTGCTGCAGGTAGGGGGCAGGCAGGCTCGCTCAGGACAGCCATGGCGCCTA
>gene=chr10_80042932-80043182; species=canFam
------------------CCCAGGCGTTTGCCCCCCTGAGGTGGCTGGGGAACATGGAACCTAGAAGGGAGCCAGAAAAGAGAGGGGCCTGTCTGATGGGAGAGGTGACT-GGATTCTGTTGGTTTTCTGA----------CAGCAGGTGTTTGTAGTCAGATGA------------------------------------GCTCTG-GTAGGAGGCTCGGG------------ACTGCTGCAGAGGCTA
>gene=chr10_80042932-80043182; species=equCab
CACCTGCCTGT-CCAGGAACCGGACATTTG-CCCTCTGGGATGCTTTGTAAGTGTGGAACCTAGAAAGGAGCCAGAGAGGAGAGGTGCCTGTCTAAGAAGAGAAGTGACTCACATTCTGCTGGTTTTCCCACAATCCTGAGCAGCAGGAGCCTCGAGACACAGGG-------------------CAGAAGGACCTGGGGCTGCTGGG-GTGGGAGGCTTGGAGGCCGGCTCAGCACCGCTGCAGGGCTCG
>gene=chr10_80042932-80043182; species=gorGor
CACCTGCCTGCTCCAGGAAGCAGGCATTTGCCCTGCTGGGATCTTTTGAAAGTGTGCAACCTTGAATGGAGCCAGAGAGGAGAGGAGTCTGTGCACTGGGAGGAGTGAATGGAATTCCGCTGTTTTGCAAACATTCCAAAGCAGCAGGAGCCTTCAGTCAAATGAGCCTCCTCCCCACATAAAGCAGAAAGACCTGGAGCTGCTGCAGGTGGGAGGCCTGCAGGCCCACTCAGGACAGCTGCGGAGGCCA
>gene=chr10_80042932-80043182; species=panTro
CACCTGCCTGCTCCAGGAAGCAGGCATTTGCCCTGCTGGGATCTTCTGAAAGTGTGCAACCTTGAATGGAGCCAGAGAGGAGAGGAGTCTGTGCACTGGGAGGAGTGAATGGAATTCCGCTGTTTTGCAAACATTCCAAAGCAGCAGGAGCCTTCAGTCAAATGAGCCTCCTCCCCACATAAAGCAGAAAGACCTGGAGCTGCTGCAGGTGGGAGGCCTGCAGGCCCACTCAGGACAGCTGCAGAGGCCA
>gene=chr10_80042932-80043182; species=papHam
CACCTGCCTGCTCTAGGAAGCAGGCATTTGCCCTGCTGGGATCTTCTGGAAGTGTGCAACCTCGAATGGAGCCAGAGAGAAGAGGAGTCTGTGTACTGGGAGGAGTGAATGGAATTCCGCTGTTTTGCAAACATTCCAAAGCAGCAGGAGCCTTCAGTCAAATGAGCCTCCTCTTCACATAAAGTAGAAAGACCTGGGGCTGCTGCAGGTGGGAGGCCTGCAGGCCCACTCAGGATAGCTGCAGAGGCTA
>gene=chr10_80042932-80043182; species=ponAbe
CACCTGCCTGCTCCAGGAAGCACGCATTTGCCCTGCTGGGATCTTTTGAAAGTGTGCAACCTCGAATGGAGCCAGAGAGGAGAGGAGTCTGTGCACTGGGAGGAGTGAATGGAATTCCGCTGTTTTGCAAACATTCCAAAGCAGCAGGAGCCTTCAGTCAAATAAGCCTCCTCTCCACATAAAGCAGAAAGACCTGCGGCTGCTGCAGGTGGGAGGCCTGCAGGCCCACTCAGGACAGCTGCAGAGGCCA
>gene=chr10_80042932-80043182; species=rheMac
CACCTGCCTGCTCTAGGAAGCAGGCATTTGCCCTGCTGGGTTCTTCTGGAAGTGTGCAACCTTGAATGGAGCCAGAGAGAAGAGGAGTCTGTGCACTGGGAGGAGTGAATGGAATTCCGCTGTTTTGCAAACATTCCAAAGCAGCAGGAGCCTTCAGTCAAATGAGCCTCCTCCTCACATAAAGTAGAAAGACCTGGGGCTGCTGCAGGTGGGAGGCCTGCAGGCCCACTCAGGACAGCTGCAGAGGCTA
>gene=chr10_80167184-80167257; species=hg19
GCCGGGAAACATTCCTGCCCCGTTTCCATGGCTGCCAGTCGGGCTTGAGCCACTGGGGGCTGGGGGAGGGGCT
>gene=chr10_80167184-80167257; species=bosTau
GCCTATAAACACTCCTGCCCTATTTAAAGGGTTGCCAGATGGAATTGAGCCACAGGCGGTGGGGGGAGGGGCT
>gene=chr10_80167184-80167257; species=calJac
GCCGGTAAACATTCCAGCCCTATTTCCGTGGCTGCCAGCTGGGCTGGAGCCACTGGGGGATGGGAGAGGGGC-
>gene=chr10_80167184-80167257; species=canFam
GCCTGTAAACATTCCTGCCCCACTT-GGCGGTGGGTGGACGGGCTGGAGCC-CCGGGGG-AGGAGGGGGGGCT
>gene=chr10_80167184-80167257; species=equCab
GCCTGCAAACATTCCTATCCCATTTAGATGGTTGCCAGATGGGCTGGAGCCACAGGGGGCCGGGGAAGGGGCT
>gene=chr10_80167184-80167257; species=gorGor
GCCGGTAAACATTCCTGCCCCGTTTCCACGGCTGCCAGTTGGGCTTGAGCCACTGGGGGCTGGGGGAGGGGCT
>gene=chr10_80167184-80167257; species=panTro
GCCGGTAAACATTCCTGCCCCGTTTCCATGGCTGCCAGTTGGGCTTGAGCCACTGGGGGCTGGGGGAGGGGCT
>gene=chr10_80167184-80167257; species=papHam
GCCGGTAAACATTCCTGCCCCATTTCCATGGCTGCCAGTTGGGCTTGAGCCACTGGGGGCTGGGGGAGGGGCT
>gene=chr10_80167184-80167257; species=ponAbe
GCCGGTAAACATTCCTGCCCCATTTCCATGGCTGCCAGTTGGGCTTGAGCCACTGGGGGCTGGGGGAGGGGCT
>gene=chr10_80167184-80167257; species=rheMac
GCCGGTAAACATTCCTGCCCCATTTCCATGGCTGCCAGTTGGGCTTGAGCCACTGGGGGCTGGGGGAGGGGCT
>gene=chr10_80917372-80917591; species=hg19
CCTTCTGGCCCGTGGGCCTTGGCCTGCACCCTGGCCCAGGCTGGGTCTGGCTCTTCCCTGTGTCTGGATCCCCACCCCCAGCTTGGTGAGGTCAGGGAACAGGTATTTCAGGAATGCAGGAGGCGGGGCAGCCAGCCCCATTTGGATAACCATGGGGTAAATATTTGCCTTGCTCCTGGAGCCAGCACTGGCCCGCCAGGGGAGGACAGGGGCCTGTCC
>gene=chr10_80917372-80917591; species=bosTau
CCTCCTGGCCAGCAGGCCTTGGCTTCCACG-AGGCCGACCCTCGGTCTGTCTCGT--CCACGTCTGGATTCCTCCCCCCAGCTTGGTGAGGTCAGGGAACATGTATTCCAGGAATGCGGGAGGCGGGGCAGCTGGCCCGGTTTGGATAACCATGGGGTAAATATTTGCCTTGCTCCCGGAGCCAGCACTGGCC-GCCAGGGGAGGACAGGGGCCTGCTC
>gene=chr10_80917372-80917591; species=calJac
CCTTCTGGCCAGTGTGCCTTGGCCTCCACCCTGGCCCAGCCTGCGTCTGGCTCTTCCCTGTGTCTGGATTCCCACCCCCAGCTTGGTGAGGTCAGGGAACAGGTATTTCAGGAATGCAGGAGGCAGGGCAGCAAGCCCCATTTGGATAATCATGGGGTAAATATTTGCCTTGCTCCTGGAGCCAGCATTGGCCCGCCAGGGGAGGACAGGGGCCTGTCC
>gene=chr10_80917372-80917591; species=canFam
CCCCCTGGCCAGCAGGCTTCAGCTTCTACCTTGGCCGACCCTCAGTCTGGCTCTTCCCCGGGTCTGGCTCCCTCCTCCCAGCTTGATGAGGTCAGGGAACATGTATTCCAGGAATGTGGGAGGCGGGGCGGCCAGCCTGGTTTGGATAACCATCTGGTAAATATTTGCCTTGCTCCTGGAGCCAGTACCATCC-GCCAGGG-GGGTCAAGGGTCTGGTC
>gene=chr10_80917372-80917591; species=equCab
CCTTCTGGCCAGTGGGCCTTGGCTTCCACCTTGGCCGACCCTTGGTCTGGCTCTTCCC-GTGTCTGGATTCCTCCCCCCAGCTGGGTGAGGTCAGGGAACATGTATTTCAGGAATGTGGGAGGTGGGGCAGCCAGCCCTATATGGATAAGCATGGGGTAAATATTTGCCTTGCT-------CCAGT-TCGGTC-ACCAGAGGAGGACAGGAGCCTGTTC
>gene=chr10_80917372-80917591; species=gorGor
---------------------------------------------------------------------------------------------------------------------------------------------------------------------------------------------------------------------------
>gene=chr10_80917372-80917591; species=panTro
CCTTCTGGCCCGTGGGCCTTGGCCTGCACCCTGGCCCAGCCTGGGTCTGGCTCTTCCCTGTGTCTGGATCCCCACCCCCAGCTTGGTGAGGTCAGGGAACAGGTATTTCAGGAATGCAGGAGGCGGGGCAGCCAGCCCCATTTGGATAACCATGGGGTAAATATTTGCCTTGCTCCTGGAGCCAGCACTGGCCCGCCAGGGGAGGACAGGGGCCTGTCC
>gene=chr10_80917372-80917591; species=papHam
CCTTCTGGCCAGTGGGCCTTGGCCTGCACCCTGGCCCAGCCTGGGTCTGGCTCTTCCCTGTGTCTGGATCCTCACCCCCAGCTTGGTGAGGTCAGGGAACAGGTATTTCAGGAATGCAGGAGGCGGGGCAGCCAGCCCCATTTGGATAACCATGGGGTAAATATTTGCCTTGCTCCTGGAGTCAGCACTGGCCTGCCAGGGGAGGACAGGGGCCTGTCC
>gene=chr10_80917372-80917591; species=ponAbe
CCTTCTGGCCTGTGGGCCTTGGCCTGCACCCTGGCCCAGCCTGGGTCTGGCTCTTCCCTGTGTCTGGATCCCCACCCCCAGCTTGGTGAGGTCAGGGAACAGGTATTTCAGGAATGCAGGAGGCGGGGCAGCCAGCCCCATTTGGATAACCGTGGGGTAAATATTTGCCTTGCTCCTGGAGCCAGCACTGGCCTGCCAGGGGAGGCCAGGGGCCTGTCC
>gene=chr10_80917372-80917591; species=rheMac
CCTTCTGGCCAGTGGGCCTTGGCCTGCACCCTGGCCCAGCCTGGGTCTGGCTCTTCCCTGTGTCTGGATCCTCACCCCCAGCTTGGTGAGGTCAGGGAACAGGTATTTCAGGAATGCAGGAGGCGGGGCAGCCAGCCCCATTTGGATAACCATGGGGTAAATATTTGCCTTGCTCCTGGAGTCAGCACTGGCCTGCCAGGGGAGGACAGGGGCCTGTCC
>gene=chr10_81891179-81891429; species=hg19
TAGTCTTAAATTCAAAATATAAGGTAGCCCACTGGCTCTAAGCTACAAGAATCCTTATGAGTTGGGCAGTTCTTTGACAACTTTTTTTCCCACCTGGCGAAACTATCAAGGAATGTCCTACCACCAAGCGTGAGAAATTTTTGGCATTCCTGAAATAAATTCTTCTTCTGAGCCAGCTCATGTGGGCATCATAATCTCCTTGAAGGCTTTTAAAAGATTTAGATCTGAGTCTGTCTCAGATTCTCGGGCT
>gene=chr10_81891179-81891429; species=bosTau
----------------------------------------------------------------------------------------------------------------------------------------------------------------------------------------------------------------------------------------------------------
>gene=chr10_81891179-81891429; species=calJac
TAATCTTAAATTCAGAATATAAGGTAGCCCACTGGCTCTGAGCTACAAGAATCCTTATCGGTTTAGCAGTGCTATGACAAC-----TTTGCACCTGGCTGAATTATCAAGGAATGTTCTACCACCAAGCATGAGATATTCTTGGCATTCCTGAAATAAATTCTTCTTCTGAGCCAGCTCATGTGGGCATCATAATCTTCTTGAGAGCTTTTGAAAGatttaGATTTGAGTCTGTCTCAGATTCTCGGGCT
>gene=chr10_81891179-81891429; species=canFam
TCTTCAAAGGTCAAAAATATTAAGGAGCCCCCTTGCTCTGAGTTGTG-----------GGGTTTGGCTGTTCTTTGACAAT-----TTCCCACCTGGCTAACCTTCTGAGGAATGTTCTACTA---AGTGTGAGGAATTGTTGGCATT-CTGAAAAAAG---TTTTTCTGAGCCAGCTCCTCTGGGCATCCTAGTCCCCAGGAGAGC----------TTTAGATCCAAGTCTGTCCCAGATCTGCTGACT
>gene=chr10_81891179-81891429; species=equCab
TTATTGCAAATTCAAAATATTAGGTGGCCTGCTCGTTCTGAGCTTCAAGAATCCCTGTGGGTCTGGCTATTCTTTGACAAC-----TTCCCACCTGGGTAAACTACCAAGGACTGTCCTACTACCCAGTGTGAGAAATTcTTGGCATTCCTGAAATAAACACTTTTTCTGAGCTAGCTCATCTGGGCATCCTAATCTCCATGAGAGCTTTTTAAAAATTTAGATCCAACTCTGCCCAAGATCTGCTGACT
>gene=chr10_81891179-81891429; species=gorGor
TAGTCTTAAATTCAAAATATAAGGTAGCCCACTGGCTCTAAGCTGCAAGAATCCTTATGAGTTGGGCAGTTCTTTGACAACTTTTTTTCCCACCTGGCTAAACTATCAAGGAATGTCCTACCACCAAGCGTGAGAAATTTTTGGCATTCCTGAAATAAATTCTTCTTCTGAGCCAGCTCATGTGGGCATCATAGTCTCCTTGAAGGCTTTTAAAAGATTTAGATCTGAGTCTGTCTCAGATTCTCGGGCT
>gene=chr10_81891179-81891429; species=panTro
TAGTCTTAAATTCAAAATATAAGGTAGCCCACTGGCTCTAAGCTACAAGAATCCTTATGAGTTGGGCAGTTCTTTGACAACTTTTTTTCCCACCTGGCTAAACTATCAAGGAATGTCCTACCACCAAGCGTGAGAAATTTTTGGCATTCCTGAAATAAATTCTTCTTCTGAGCCAGCTCATGTGGGCATCATAATCTCCTTGAAGGCTTTAAAAAGATTTAGATCTGAGTCTGTCTCAGATTCTTGGGCT
>gene=chr10_81891179-81891429; species=papHam
TAATCTTACATTCAAAATATAAGGTAGTCCACTGGCTCTGAGCTACAAGAATCCTTATGGGTTTGGCAGTTCTTTGACAAC-----TTCCCACCTGGCTAAACTATCAAGGAATGTCCTACCACCAAGCGTGAGAAATTCTTGGCATTCCTGAAATAAATTCTTCTTCTGAGCCAGCTCATGTGGGCATCATAATCTCCTCGAAGGCTTTTAAAAGATTGAGATCTGAGTCTGTCTCACATTCTCGGGTT
>gene=chr10_81891179-81891429; species=ponAbe
TAATATTAAATTCAAAATATAAGGTAGCCCACTGGCTCTAAGCTACAAGAATCCTTATGGGTTTGGCAGTTCTTTGACAAC-TTTTTTCCCACCTGGCTAAACTATCAAGGAATGTCCTACCACCAAGCATGAGAGATTTTTGGCATTCCTGAAATAAATTCTTATTCTGAGCCAGCTCATgtgggcatcataatctccttgaaggcttttaaaagatttaaatctgagtctgtctcagattctcgggct
>gene=chr10_81891179-81891429; species=rheMac
TAATCTTACATTCAAAATATAAGGTAGTCCACTGGCTCTGAGCTACAAGAATCCTTATGGGTTTGGCAGTTCTTTGACAAC-----TTCCCACCTGGCTAAACTATCAAGGAATGTCCTACCACCAAGCGTGAGAAATTCTTGGCATTCCTGAAATAAATTCTTCTTCTGAGCCAGCTCATGTGGGCATCATAATCTCCTCGAAGGCTTTTAAAAGATTTAGATCTGAGTCTGTCTCACATTCTCGGGTT
>gene=chr10_82423957-82424077; species=hg19
TGCTCCCTGCAAAGCTGTGCGGGGAACTAGGGGAAGTCCATCGTCACTGCTGAAGGATTTCTGCCTGCAGGGGGCAGTGCAGGCCATTGGCTGTGGCTGTGCCAGGCTTTGACTTTACCC
>gene=chr10_82423957-82424077; species=bosTau
TGCTTTCTCCAAAGCTCTGAAGGAAATCCCAGCGATTTCATCG------------------------------CTGGTGTGGGTCCCTGTCTACGGCTGAACAAGACTTTGATCTTGCCC
>gene=chr10_82423957-82424077; species=calJac
TGCTTCCTCCGAAGCTGTGCGGGGAACCAGAGCAAGTGCATCATCCCTGCTGAACGATTTCTGCCTGCAGGGGGCAGTGCAGGCCACTGGCGGTGGCTGTGCCAGGCTTTT-CTTTCCCC
>gene=chr10_82423957-82424077; species=canFam
TGCTTTCTCCGAGGCTCTGGATGAAATCCAGGCGATTCCCTCATCACTGCTGAAGGAAGTTCACCG--AGGGAGCAGTGCAGGCCACTGGCTCCGGGTGAGCAAGGCTCTGATCTTCCCC
>gene=chr10_82423957-82424077; species=equCab
-------------------------------GCGATTC---CATCTCTGCTGGAGGATTTTCGCCTG-AGGGGGCA-TGCCGGCCATTGGCTACGGCTGAGCAAGGCTCTCCTCTTCCCC
>gene=chr10_82423957-82424077; species=gorGor
------------------------------------------------------------------------------------------------------------------------
>gene=chr10_82423957-82424077; species=panTro
TGCTCCCTGCAAAGCTGTGCGGGGAACCAGGGGAAGTCCATCGTCACTGCTGAAGGATTTCTGCCTGCAGGGGGCAGTGCAGGCCATTGGCTGTGGCTGTGCCAGGCTTTGACTTTACCC
>gene=chr10_82423957-82424077; species=papHam
TGCTCCCTGCAAAGCTGTGCGCGGAA-----------CCATCGTCACTGCTGAAGGATTTCTGCCTGCAGGGGGCAGTGCAGGCCACTGGCTGTGGCTGTGCCAGGCTTTGACATTCCCC
>gene=chr10_82423957-82424077; species=ponAbe
TGCTCCCTGCGAAGCTGTGCGGGGAACCAGGGGAAGTCCATCGTCACTGCTGAAGGATTTCCGCCTGCAGGGGGCAGTGCAGGCCATTGGCTGTGGCTGTGCCAGGC--TGACTTTACCC
>gene=chr10_82423957-82424077; species=rheMac
TGCTCCCTGCAAAGCTGTGCGCGGAA-----------CCATCGTCACTGCTGAAGGATTTCTGCCTGCAGGGGGCAGTGCAGGCCACTGGCTGTGGCTGTGCCAGGCTTTGACATTCCCC
>gene=chr10_83800882-83801132; species=hg19
TACAGGCCTTACAAATAGTCTCCTTCCTAAGTTCTGTGGCTGTTAGAATCTGGGAATTGACATTGTTTCTTTTTTTGTAAGGAGTCCTTATGGCTTTCAGATCCCTTACTGGAATTCTTGCCACAAGAGGGATACTGAGCAGTGAAGGTTTACAAGTCTCCCTTGCGCTTGTGCATATGGATTAACTTCACTCTTTTAATACCTTACTTCTCCATCAGTTCTAGAGCCCACTGTGAGCTGAGGTGAAGGC
>gene=chr10_83800882-83801132; species=bosTau
CAGCTTCTTTACATACATGCCCATTCTTAAGGTGTT----TGTCTGAGTTTGTGAGTTTGTCTTATTTCCTTTGTGGC-AGGAGTCATTGTGGCTTTTGGATGCCTTAATGGGATTCTTCTCCCAAGCAGGAAAGTGAGCAGTGTGGGTTCACAGGTCTTCCTTAGGGATGAGTGTAACCCATAACTTTACCCTTTGAATACTTCAATCCTCAATTAAGTCTAAATCTCACTGCAAGCCGAGGTGAAGGC
>gene=chr10_83800882-83801132; species=calJac
TACAAGCCTTACAAATAGTCTCCTTCCTAAGTACTGTGGCTGTTAAAATTTGGAAATTCACATTGTTTCTTTTATCATAAGGAGTCCTTATGGCTTTCAGATGCCTTACTGGAATTCTTGCCCCAAGAGGGAAACTGAGCAGTGTGGGATAACAAGTCTCCCTTATGCTTGTGTATATGCCTTAATTTC---------ATACCTTAGTTCTCCATCAATTCTAGAGCTCACTGTGAGCTGAGGTGAAGGC
>gene=chr10_83800882-83801132; species=canFam
CGGATTCCTTACAAATATTTCCATTCCTAAGGCCTTTGACTGTGTGAATTTGGGAGTTCATCCCTTTTCCTTTATTGTAAGAAGTCGAAGTGGC-TGTGGGCGCCTTAATGGAATCCTTACCCCAAGCAGGAAACTAAGCAGTGAAGGTTCACAGGGCTTCCTTAGGGATGTGTGCCAACCATAACTTCACTCTCTTAATACCTTAAT--CCCATCAGTTCTAGGTTTCCCTATGAACCTAGGTGAAGGC
>gene=chr10_83800882-83801132; species=equCab
CAGATTTCTTTCAGATATTCCTGTTCTTAAGAC------TTGCTTTAATTTGCGAGTGCACTCTGTTTTCTTGACTGTAAGGAGTCATTGTGGCTTTTGGGCACCTTAATCGAAACGCGCCCCTAAGCAGGATGGTGAGCAGTGTCAGTTC--------TCCTTAAGGATATGTATGAGCCTTAACTTCACT--CTTCATGCCTTAATCCCCCATCAATTCTAGATCCTGCTATGAGCTGAGGGCAAGGC
>gene=chr10_83800882-83801132; species=gorGor
TACAGGCCTTACAAATAGTCTCCTTCCTAAGTCCTGTGGCTGTTAGAATTTGGGAATTGACATTGTTTCTTTTTTTGTAAGGAGTCCTTATGGCTTTCAGATCCCTTACTGGGATTCTTGCCACAAGAGGGATACTGAGCAGTGAAGGTTTATAAGTCTCCCTTGCACTTGTGCATATGGATTAACTTCACTCTTTTAATACCTTACTTCTCCATCAGTTCTAGAGCCCACTGTGAGCTGAGGTGAAGGC
>gene=chr10_83800882-83801132; species=panTro
TACAGGCCTTACAAATAGTCTCCTTCCTAAGTCCTGTGGCTGTTAGAATTTGGGAATTGACATTGTTTCTTTTTTTGTAAGGAGTTCTTACGGCTTTCAGATCCCTTACTGGAATTCTTGCCACAAGAGGGATACTGAGCAATGAAGGTTTACAAGTTTCCCTTGCG--------TATGGATTAACTTCACTCTTTTAATACCTTACTTCTCCATCAGTTCTAGAGCCCACTGTGAGCTGAGGTGAAGGC
>gene=chr10_83800882-83801132; species=papHam
TACAGGCCTTACAAATAGTCTCCTTCTTAAGTCCTGTGGCTGTTAGAATTTGGGAACTGACATTGATTCTTTTATTGTAAGGAGTCCTTATGGCTTTCAGATCCCTTACTGGAATTCTTGCCACAAGA-GGACACTGAGAAGTGAAGGTTTACAAGTCTCCCTTGTGCTTGTGCATATGGATTAACTTCACTCTTTTAATACCTTACTTCTCCATCAATTCTAGAGCCCACTGTGAGCTGAGGTGAAGAC
>gene=chr10_83800882-83801132; species=ponAbe
TACAGGCCTTACAAATAGTCTCCTTCCTAAATCCTGTGGCTGTTAGAATTTGGGAATTGACATTGTTTCTTTTTTTGTAAGGAGTCCTTATGGCTTTCAGATCCCTTACTGGAATTCTTGCCACAAGAGGGATACTGAGCAGTGAAGGTTTATAAGTCTCCCTTGCGCTTGTGCATATGGATTAACTTCACTCTTTTAATACCTTACGTCTCCATCAATTTTAGAGCCCACTGTGAGCTGAGGTGAAGGC
>gene=chr10_83800882-83801132; species=rheMac
TACAGGCCTTACAAATAGTCTCCTTCTTAAGTCCTGTGGCTGTTAGAATTTGGGAACTGACATTGATTCTTTTATTGTAAGGAGTCCTTATGGCTTTCAGATCCCTTACTGGAATTCTTGCCACAAGA-GGACACTGAGAAGTGAAGGTTTACAAGTCTCCCTTGTGCTTGTGCATATGGATTAACTTCACTCTTTTAATACCTTACTT---CATCAATTCTAGAGCCCACTGTGAGCTGAGGTGAAGAC
>gene=chr10_87252509-87252584; species=hg19
TGGCTGTAGAATTAATTGAATTTCACAACTTGCCTCACATTCCTGCTGACACAAAGTGCCTTGTAAGGAGGGAGG
>gene=chr10_87252509-87252584; species=bosTau
TGGCTGTAGAATTAATTGAGTTTCACAACTCGCCTCACATTCCTGCTGACACAAAGTGCCTTGCAAGGAGGGAAG
>gene=chr10_87252509-87252584; species=calJac
TGACTGTAGAATTAATTGAATTTCACAACTTGCTTCACATTCCTGCTGACACAAAGTGCCTTGTAAGGAGGGAGG
>gene=chr10_87252509-87252584; species=canFam
TGGCTGTAGAATTAATTGAATTTCGCAACTTGCCTCCCGTTCCTGCTGACACAAAGTGCC-TGCAAGGAGGGAAG
>gene=chr10_87252509-87252584; species=equCab
TGGCTGTAGAATTAATTGAATTTCACAACTTGCCTCACCTTCCCGCTGACACAAAGTGCCTTGCAAGGAGGGGAG
>gene=chr10_87252509-87252584; species=gorGor
TGGCTGTAGAATTAATTGAATTTCACAACTTGCCTCACATTCCTGCTGACACAAAGTGCCTTGTAAGGAGGGAGG
>gene=chr10_87252509-87252584; species=panTro
TGGCTGTAGAATTAATTGAATTTCACAACTTGCCTCACATTCCTGCTGACACAAAGTGCCTTGTAAGGAGGGAGG
>gene=chr10_87252509-87252584; species=papHam
TGGCTGTAGAATTAATTGAATTTCACAACTTGCCTCACATTCCTGCTGACACAAAGTGCCTTGTAAGGAGGGAGG
>gene=chr10_87252509-87252584; species=ponAbe
TGGCTGTAGAATTAATTGAATTTCACAACTTGCCTCACATTCCTGCTGACACAAAGTGCCTTGTAAGGAGGGAGG
>gene=chr10_87252509-87252584; species=rheMac
TGGCTGTAGAATTAATTGAATTTCACAACTTGCCTCACATTCCTGCTGACACAAAGTGCCTTGTAAGGAGGGAGG
>gene=chr10_88159594-88159844; species=hg19
TCAGAACTGCTAAGGCCAGCGCCCAAGGCAGCCGACCGCAGAGGCGGGTGGGCAGAGTGGATGAAAAGCAGGCGCTCGGGCCTCCAGGCCTGGCGGGGACAGGAATGTGTTCCGGGCCCCTTGCAGGAGACGCACTGCAGGGGGCGCTGCGGGCACACTGAGACCTCGGAGAGGATCACAGCTCCTGGACCTAGCCCGCGACGCGCCCAGAAGCCTCTATCGCATTCAACTCAGAGCACGACCGCTCGGG
>gene=chr10_88159594-88159844; species=bosTau
TAAGAACTTCTAACTCGATCACCCGAGGATAC-GCCCACAGAAGCCGTCAGGTAG---GAAAGAAGGACGGCTCCAGGGACCTCTAGTCCAGGCAAGGTGGGAAATGGCTACCGTGCTC--------AAGCTCACTGC-GGGGGTGCTGT-----------AATCAAGGAAAGGACTCTATTTCTTGGACCTGACCCCTGCGGAGCCCAGAGGCCTCT--------------------------------
>gene=chr10_88159594-88159844; species=calJac
TCAGAACTTCTAAGGCCAGCGCCCAAGGCAGCAGACCGCAGAG-------------------GAAAGGCAGGCGCTCGGGCCTCCAGGCTGGGCGCGGACCGGAATGTATTCCGGACCCCGTGCAGGCGACGCCCCGCAGGGGGCGCTGCTGGCACACTGAGACCTCGTAGA-GATGACAGCTTCCGGACCTAGCCCGGGACAAGCCCCAAAGCCTCTCTCACGTCCTACTCCGAGTGCGAGGGCGCGGG
>gene=chr10_88159594-88159844; species=canFam
TGAGAGCCGGGAGCTGC---------GGGTGCAG---GGCGAGGT-------------------AGG--------GGGAGGC----------------CTGCGGCTGCCTCCCCGGGGCCGTGTTGGGGCCTCA-TGCAGGGGGCGCTGCGGACCCCGTGGG----------------------------------------------------------------------------------------
>gene=chr10_88159594-88159844; species=equCab
CAAGACCTTGTAACTCCAACGCTCAAGGCTACAACCCGCAGAGGC-------------------GGA--------GGGGGCCGCTTGTCACTGCCGTGCTGGGTATGCGTCCCCGGCGCCGTGCAAGGGACTCACTGCAGGGGGTGCTGCAGGCACGCTGGGACCGAGGAAAGAAGTGCAATTCCCAGACCTGGCTCCAGGGACGCCCAGAGGCCTCCCTCTCCCGTCAACTCGAAC-------------
>gene=chr10_88159594-88159844; species=gorGor
TCAGAACTGCTAAGGCCAGCGCCCAAGGCAGCCGACCGCAGAGGCGGGTGGGCAGAGTGGATGAAAAGCAGGCGCTCGGGCCTCCAGGCCTGGCGGGGACAGGAATGTGTTCCGGGCCCTTTGCAGGAGACGCACTGCAGGGGGCGCTGCGGGCACACTGAGACCTCGGAGAGGATCACAGCTCCTGGACCTAGCCCGCGGCGCGCCCAGAAGCCTCTCTCGCATTCAACTCAGAGCGCGACCGCTCGGG
>gene=chr10_88159594-88159844; species=panTro
TCAGAACTGCTAAGGCCAGCGCCCAAGGCAGCCGACCGCAGAGGCGGGTGGGCAGAGTGGATGAAAAGCAGGCGCTCGGGCCTCCAGGCCTGGCGGGGACAGGAATGTGTTCCGGGCCCCTTGCTGGAGACGCACTGCAGGGGGCGCTGCGGGCACACTGAGACCTCGGAGAGGATCACAGCTCCTGGACCTAGCCCGCGACGCGCCCAGAAGCCTCTCTCGCATTCAACTCAGAGCGCGACCGCTCGGG
>gene=chr10_88159594-88159844; species=papHam
TCAGAACTGCTAAGGCCAGCGCCCAAGGCA-------GCAGAGGCGGCTAGGCAGAGCGGATGAAAGGCAGGCGCTCGGGCCTCCAGGCCTGGCGGGGACAAGAATGTGTTCCGGGCCC-TTGCAGGGGACGCACTGCAGGGGTCGCTGCGGGCACACTGAGACCTCGGAGAGGACCGCAGCTCCCGGACCTAGCCCGCGACGCGCCCAGAAGCCTCTCTCGCATCCAACACAGAGCGCGACGGCGCAGG
>gene=chr10_88159594-88159844; species=ponAbe
TCAGAACTGCTAAGGCCAGCGCTCAAGGTAGCCGACCGCAGAGACGGGTGGGCAGAGTGAATGAAAAGCAGGCGCTCAGGCCTCCAAGCCTGGCGGGGACAGGAATGTGGTCCGGGCCCCTTGCAGGGGACGCACTGCAGGGGGCGCTGCGGGCACACTGAGACCTCGGAAAGGACCACAGCTCCTGGACCTAGCCCGCGACGCGCCCAGAAGCCTCTCTCGCATTCAACTCAGAGCGCGACCGCTCGGG
>gene=chr10_88159594-88159844; species=rheMac
TCAGAACTGCTAAGGCCAGCGCCCAAGGCA-------GCAGAGGCGGCTAGGCAGAGCGGATGAAAGGCAGGCGCTCGGGCCTCCAGGCCTGGCGGGGACAAGAATGTGTTCTGGGCCC-TTGCAGGGGACGCACTGCAGGGGACGCTGCGGGCACACTGAGACCTCTGAGAGGACCGCAGCTCCCGGACCTAGCTCGCGACGCGCCCAGAAGCCTCTCTCGCATCCAACACAGAGCGCGACGGCGCGGG
>gene=chr10_88562980-88563230; species=hg19
AACAGAAGAAAATTAAATTTGGTGTTATTTATTTTTATAAagagacagcatctcactttgttgcccaggctgatctcaaactcctggcttcaagcagtccttggcttccacagtgttggaattccaggcatgagccaccctgcctggccATTATTATCTTTAATAACAATTTACATCAGCCACATTTTTCTTTATGGTTTTTACTTTTGATGTCAAACTTAGACATTTTTTTCCCCATTACAGTAGtgtt
>gene=chr10_88562980-88563230; species=bosTau
AACAAAAAA-------------------------------------------------------------------------------------------------------------------------------------------CAGTGttatctttaataacaatttacaccagcc---attttctttatggtttctgcttttgatgtcaaatttagaaa-ttccttccccattgcaa---tatt
>gene=chr10_88562980-88563230; species=calJac
AACAGAAGAAAATTAAATTTGATGTTACTTAattttttaaagagacagtatcttgctttgttgcccaggctgatctcaaac----------------tccttggctTCCACAGTGTTGGGATTCCAGGCATAAGCCACCTTGCCTGGCCATTACTATTTTTAATAACAATTTACATCAGCcaaatttttctttatggtttctacttttgatgtcaaacttagaaatttcttttcccattacagtagtatt
>gene=chr10_88562980-88563230; species=canFam
AACAGGAAAAATT--------GTG---------------------------------------------------------------------------------------------------------------------------------TTATCTCCAATAACAATTTACATCAGCC----TTTCCTTTATGGTTTCTAGTTTTGATGTCAAACTTAGAAA-TTCCTTCCCCATTGCAATATTATT
>gene=chr10_88562980-88563230; species=equCab
AACA--AAAAATT--------GTG---------------------------------------------------------------------------------------------------------------------------------TTATCTT---TAATAATTTACATCAGCC---TTTTTCTTGATGGTTCCTACTTTTGATGTTGAACTTAGAAA-TTCCTTCCCCATTGCAATAGTATT
>gene=chr10_88562980-88563230; species=gorGor
AACAGAAGAAAATTAAATTTGGTGTTATTtatttttataaagagacagcatctcgctttgttgcccaggctgatctcaaactcctggcttcaagcagtccttggcttccacagtgttggaattccaggcatgagccaccctgcctggccATTATTATCTTTAATAACAATTTACATCAGCCACAtttttctttatggtttttacttttgatgtcaaacttagacatttctttccccattacagtagtgtt
>gene=chr10_88562980-88563230; species=panTro
AACAGAAGAAAATTAAATTTGGTGTTATTtatttttataaagagacagcatctcgctttgttgcccaggctgatctcaaactcctggcttcaagcagtccttggcttccacagtgttggaattccaggcatgagccaccctgcctggccATTATTATCTTTAATAACAATTTACATCAGCCACATTTTTCTTTATGGTTTTTACTTTTGATGTCAAACTTAGACATTTCTTTCCCCATTACAGTAGtctt
>gene=chr10_88562980-88563230; species=papHam
AACAGAAGAAAATTAAATGTGGTGTTACTTAtttttttaaag----agcatcttgcttgattgcccaggctgatctcaaactcctggcttcaagcagtccttggcttccacagtgttgggattccaggcatgagccaccctgactggccATTATTATCTTTAATAACAATTTACATCAGCCACAtttttctttatggtttttactttTGATGTTAAACTTAGACATTTCTTTCCCCATTACAGTAGTGTT
>gene=chr10_88562980-88563230; species=ponAbe
AACAGAAGAAAATTAAATTTGGTGTTATTtatttttataaagagacagcatctcgctttgttgcccaggctgatctcaaactcctggcttcaagcagtccttggcttccacagtgttggaattccaggcatgagccaccctgcctggccATTATTATCTTTAATAAcaatttatatcagctacatttttctttatggtttttacttttgatgtcaaacttagacatttctttccccattacagtagtgtt
>gene=chr10_88562980-88563230; species=rheMac
AACAGAAGAAAATTAAATTTGGTGTTACTTAtttttttaaag----agcatcttgcttgattgcccaggctgatctcaaactcctggcttcaagcagtccttggcttccacagtgttgggattccaggcatgagccaccCTGAGTGGCCATTATTATCTTTAATAACAATTTACATCAGCCACATTTTTCTTTATGGTTTTTACTTTTGATGTTAAACTTAGACATTTCTTTCCCCATTACGGTAGTGTT
>gene=chr10_88631662-88631803; species=hg19
AGTCCCTGGGTTCTTTTGGTTGTATCTCAAGTGGAGTGGTTGCTATGTCCTTTGCATTCCTGTCATTCTTCTCTCAAGTGCTTAGGAGGCCTGGCCAGGTGGAATACAGTAAGATGGTTGTCCTGTTTGATTACAGCAGCA
>gene=chr10_88631662-88631803; species=bosTau
GGGTCACTGGTCCTTTCCGTTGTATCTCAAGGGTAGTCATTTCTCTGTCCTTTGCATTCTTGTCA---TTTTCTAAAGTATTTAAGAGTCctgaccaggtggaataaagtgagatggttactc-ctttgactgtggcagtg
>gene=chr10_88631662-88631803; species=calJac
AACCCCTGGGTTCTTTTGGTTGTATCTCAAGTGGAGTGGTTGCTATGTCCTTTGCATTCCTGTCATTCTTCTCTCAAGTGCTTAGGAGGCCTGGCCAGGTAGAATAAAGTAAGATCGTTGTCCTCTTTGATTACAGCAGCA
>gene=chr10_88631662-88631803; species=canFam
AGGTCCCTGA-TCTCTGAGTTGTATCTTAAGTGTAGTCATTTCCCTATCCTTTGCATTCCGTTCATTCCTCTCTAAAGTGTTCAAGAggcctgaccaggtggggtaaagtagggtgatgaccctctttgattagggcactg
>gene=chr10_88631662-88631803; species=equCab
AGACCTCTGGTTCTTTCAGATGTATCTCCAGTGTAGGCATTTCTCTATCCTCTGCATTCCTGTCATTCTTTTCTATCATGTTTAAGAggcctgagcagggggaatcaagtcagatggtta--ctctttgattatagcagtg
>gene=chr10_88631662-88631803; species=gorGor
---------------------------------------------------------------------------------------------------------------------------------------------
>gene=chr10_88631662-88631803; species=panTro
AGTCCCTGGATTCTTTTGGTTGTATCTCAAGTGGAGTGGTTGCTATGTCCTTTGCATTCCTGTCATTCTTCTCTCAAGTGCTTAGGAGGCCTGGCCAGGTGGAATACAGTAAGATGGTTGTCCTGTTTGATTACAGCAGCA
>gene=chr10_88631662-88631803; species=papHam
AACCCCTGGGTTCCTTTGGTTGTATCTCAAGTGGAGTGGTTGCTATGTCCTTTGCATTCCTGTCATTCTTCTCTCAAGTGCTTAGGAGGCCTGGCCAGGTGGAATAAAGTAAGATGGTTGTCCTCTTTGATTACTGCAGCA
>gene=chr10_88631662-88631803; species=ponAbe
AGTCCCTCGGTTCTTTTGGTTGTATCTCAAGTGGAGTGGTTGCTATGTCCTTTGCATTCCTGTCATTCTTCTCTCAAGTGCTTAGGAGTCCTGGCCAGGTGGATTAAAGTAAGATGGTTGTCCTGTTTGATTACAGCAGCA
>gene=chr10_88631662-88631803; species=rheMac
AACCCCTGGGTTCCTTTGGTTGTATCTCAAGTGGAGTGGTTGCTATGTCCTTTGCATTCCTGTCATTCTTCTCTCAAGTGCTTAGGAggcctggccaggtggaataaagtaagatggttgtcctctttgattactgcagca
>gene=chr10_89411701-89411794; species=hg19
ATCTTGCAGGggaattccgagggtaggattcaggaatgtgtgtttttacaagcactccaggggatctttacgcacgctggagctggagaGACG
>gene=chr10_89411701-89411794; species=bosTau
---------------------------------------------------------------------------------------------
>gene=chr10_89411701-89411794; species=calJac
ATCTTGCAGagaaattctgagggtaggattcagaaatgtgtgtttttaaaagcactccagggtattttggggcacgctgtagctagagaGACA
>gene=chr10_89411701-89411794; species=canFam
GCCTGTCAGGGGAGTTCCAAGGGGGGGACCCGGGCCTGTGGGTTTTTGCAAGCTCCCCGGGGAA--C----------------TGGTG-GC--
>gene=chr10_89411701-89411794; species=equCab
ATCTCACGGaggaattccaagggtgagattcaggaatgcgtattttcacaagcacccctgggga--t--aagcacgctggaattggagaaccT
>gene=chr10_89411701-89411794; species=gorGor
ATCTTGCAGGggaattccgagggtaggattcaggaatgtgtgtttttacaagcactccagg-gatctttacgcacgctggagctggagaGACG
>gene=chr10_89411701-89411794; species=panTro
ATCTTGCAGGggaattccgagggtaggattcaggaatgtgtgtttttacaagcactccaggggatctttacgcacgctggagctggagaGATG
>gene=chr10_89411701-89411794; species=papHam
ATCTTGCAGGggaattctcagggcaggattcaggagcgtgtgtttttacaagcactccaggggat-tttgtgcttgctggagctggaaaGACG
>gene=chr10_89411701-89411794; species=ponAbe
ATCTTGCAGGggaattctgagggtaggattcaggaatgtgtgtttttacaagcactccagggagtctttgcacacgctggagctggagaGACG
>gene=chr10_89411701-89411794; species=rheMac
ATCTTGCAGGggaattctcagggcaggattcaggagtgtgtgtttttacaagcactccaggggatctttgcgcttgctggagctggaaaGATG
>gene=chr10_89416343-89416481; species=hg19
AATGCTGCACTTATTTTTGTTTAGGGGGTTTCAGGTCTTGTTCAGCATTTATGCATTACAACCACGAGGGGGCAATATAGTCACATTCCTTGTAATGACCACCCAGTGGTGTTGCCTCCACGTTAGAGCCCCTAATAT
>gene=chr10_89416343-89416481; species=bosTau
--------------------------------------------------ATGCATTACAGCCACTAGGCGGCAGTGCAGCTGCATTCCTGGGAAAGGCCAACCCAGGGAAATGCCTCCAAGCTAGA-CCCCCAATGT
>gene=chr10_89416343-89416481; species=calJac
AATGCTGCACTTATTTTTGTGTGGGGGGTTTCAGGTCTTGTTCAGCATTTATGCATTACAACCACAAGGGGGCAATATAGTCACATTCCTTGTAATGACCACCCAGTGGTGTTGCCTCCAAGCTAGAGCCCCTAATGT
>gene=chr10_89416343-89416481; species=canFam
ACTCCC-------TTTTGGTTCAGGAGGTGTCAGGTCTT--------TTTATTCATCATAGCCACTAGGGGGCGGTGTAGCTGCGTCCTTGGGAACGGCCCTCCTGGGGAGTGGTCTCCAGGCCAGATCCCCTAATGT
>gene=chr10_89416343-89416481; species=equCab
AATGCTGCATTT-TTTTTGTACTGGGGGCTTCAGGTCTC--------TTTAGGCATTACAGCCACTAGGGGGCAATGTAGCTGCATTCCTGGGAAGGACCATC----------------------------------T
>gene=chr10_89416343-89416481; species=gorGor
------------------------------------------------------------------------------------------------------------------------------------------
>gene=chr10_89416343-89416481; species=panTro
AATGCTGCACTTATTTTTGTTTAGGGGGTTTCAGGTCTTGTTCAGCATTTATGCATTACAACCACGAGAGGGCAATATAGTCACATTCCTTGTAATGACCACCCAGTGGTGTTGCCTCCAAGTTAGAGCCCCTAATAT
>gene=chr10_89416343-89416481; species=papHam
AATGCTGCACTTATTTTTGTATGGGGGGTTTCAGGTCTTGTTCAGCATTTATGCATTACAACCACGAGGGGGCAATATAGTCACATTCCTTGTAATGATCACCCAGTGGTGTTGCCTCCAAGTTAGAGCCCCTAATGT
>gene=chr10_89416343-89416481; species=ponAbe
AATGCTGCACTTATTTTTGTTTAGGGGGTTTCAGGTCTTGTTCAGCATTTATGCATTACAACCACGAGGGGGCAATATAGTCACATTCCTTGTAATGACCACCCAGTGGTGTTGCCTCCAAGTTAGAGCCCCCAATGT
>gene=chr10_89416343-89416481; species=rheMac
AATGCTGCACTTATTTTTGTATGGGGGGTTTCAGGTCTTGTTCAGCATTTATGCATTACAACCACGAGGGGGCAATATAGTCACATTCCTTGTAATGACCACCCAGTGGTGTTGCCTCCAAGTTAGAGCCCCTAATGT
>gene=chr10_90692485-90692735; species=hg19
CACTAATGCGTATTCAGTGGGTGGTTCTGGTTTGCCTGATTTTTGCCTCTGGGCATGGCTGTTTCAGCCTGAGAGGCTGTTCCAAGAATGTTGCTTTACTAGGAGCTCATGCCGCCTGGTGGTAAATATGAAGTACAGCAGTGCAACAGACCAGTTTTACTCCAAGGAAACCCTGTAGAGATGACAGCAATGGTTGGTGATTTCTGCCTCAATTATGAAAGTGATCTGGTGGCAAGTATCTGCACACTAA
>gene=chr10_90692485-90692735; species=bosTau
CACCGATGCACATTCAGCGGGCCGTTCTGGTTTTCCTGATTTTTACTTCTGGCCACGCCAGTTTCAG------ACTTTGTTCTAGACGCTTGCCTTTACCAGGAGCTCGCGCCCTCTGGTGGTGAATATGAAGTACAACAGCACAGTCAACTTGGTTCGCTTTACCTGAACCCTGTAGGGACTAT--GAAATTGTAGTGATTTTTTCCTCAACTATGACTGTGATCTGTTTCCAAATATCTGTATATTAA
>gene=chr10_90692485-90692735; species=calJac
CACTAATGCACATTCAGTGGATGGTTCAGATTTGCCTGATTTTTGCCTCAGGGCATGGCTGTTTCAGCTGGAGAGGCTGTTCCAAGCACCTTTCTTTACTAGGAGTTCCTGCCCTCTAGTGGTAAATATGAAGTACAGCAATGCAACAGACCAATTCTACTCCCAGGAAACCCTGTAGGGATGACAGCAATGGTTGGTGATTTCTGCCTCAATTATGAAAGTG--------------------ACACTAA
>gene=chr10_90692485-90692735; species=canFam
CACGGACGCCCGTTTGCTGAATGGTCCTGGTTCCCCCGCTCGTTGCCTCTGGCCGTGG-----------------------------TCAATCCTGCACCCAGAGCTCGCATCCTCCGGTGGTGGATGCAAAGTGCCCTGGCGCCGCAGATTGGTTGTAC-CTGGGTGAACCTTGCAGAGACGACGGGAGTGGTCGGTGATCTCTGCCTGAGTTCCAGAAGCCTCCTGGCCGCAGGTATC--CGCACTAA
>gene=chr10_90692485-90692735; species=equCab
CGTGG---------------GTAGTTCTGGTTTTTCTGATTTTTGCCTCTGGCCATGCGTGTTTCGACTT-TGAGACTATTTCAAGCATATTCCTGTACCAGGAGATTGCGCCCTCTGGTGGTAAAAGCGAAGTAC--------AACAGACTTGTTTTAATTT---TAAACTCAATACTGATAATGGGAATGGTTGGCGATTTTTGCCTAAATTATGAAAGTGATCTGTTTGCAAATATCTATACACTAA
>gene=chr10_90692485-90692735; species=gorGor
CACTAATGCGTATTCAGTGGGTGGTTCTGGTTTGCCTGATTTTTGCCTCTGGGCATGGCTGTTTCAGCCTGAGAGGCTGTTCCAAGAATGTTACTTTACTAGGAGCTCATGCC-CCTGGTGGTAAATATGAAGTACAGCAGTGCAACAGACCAGTTTTACTCCAAGGAAACCCTGTAGAGATGACAGCAATGGTTGGTGATTTCTTCCTCAATTATGAAAGTGATCTGGTGGCAAGTATCTGCACACTAA
>gene=chr10_90692485-90692735; species=panTro
CACTAATGCGTATTCAGTGGGTGGTTCTGGTTTGCCTGATTTTTGCCTCTGGGCATGGCTGTTTCAGCCTGAGAGGCTGCTCCAAGAATGTTACTTTACTAGGAGCTCATGCCGCCTGGTGGTAAATATGAAGTACAGCAGTGCAACAGACCAGTTTTACTCCAAGGAAACCCTGTAGAGATGACAGCAATGGTTGGTGATTTCTGCCTCAATTATGAAAGTGATCTGGTGGCAATTATCTGCACACTAA
>gene=chr10_90692485-90692735; species=papHam
CACTAATGCATATTCAGTGGATGCTTCTGGTTTGCCTGATTTTTGCCTCTGGGCATGGCTGTTTCAGTCTGAGAGGCCGTTCCAAGAATGTTTCTTTACTAGGCGCTCATGCTGCCTGGTGGTAAATATGAAGTACAGCAGTGCAACTGACCAGTTTTACTCCAAGGAAACCCTGTAGAGATGACAGCAATGGTTGGCAATTTCTGCTTCAGTTATGAAAGTGATCTGGTGGCATGTATCTGCACACTAA
>gene=chr10_90692485-90692735; species=ponAbe
CACTAATGCATATTCAGTGGGTGGTTCTGGTTTGCCTGATTTTTGCCTCTGGGCATGGTTGTTTCAGCCTGAGAGGCTGTTCCAAGAATGTTTCTTTACTAGGAGCTCATGCCGCCTGGTGGTAAATATGAAGTACAGCAGTGCAACAGACCAGTTTTACTCCAAGGAAACCCTGTAGAGATGACAGCAATGGTTGGTGATTTCTGCCTCAATTATGAAAGTGATCTGATGGCAAGTATCTGCACACTAA
>gene=chr10_90692485-90692735; species=rheMac
CACTAATGCATATTCAGTGGGTGCTTCTGGTTTGCCTGATTTTTGCCTCTGGGCATGGCTGTTTCAGTCTGAGAGGCTGTTCCAAGAATGTTTCTTTACTAGGCGCTCATGCTGCCTGGTGGTAAATATGAAGTACAGCAGTGCAACTGACCAGTTTTACTCCAAGGAAACCCTGTAGAGATGACAGCAATGGTTGGCAATTTCTGCTTCAGTTATGAAAGTGATCTGGTGGCAAGTATCTGCACACTAA
>gene=chr10_92685382-92685543; species=hg19
gggctaaataaatatttacctgagacccagcagggctcatattcttttctaaccaaaccacatatttcaaattctcctttcaatgagaaataattggtaacatttctcatgctaattaaccattaatctgtcaatactatcaaaggtaaagataggtaaag
>gene=chr10_92685382-92685543; species=bosTau
aggct----aagtatttagctaacatctggtaggatttatagtctttcctagccaaatcacatatctcaaat-ctcctttcaatgacaaataattaggaacattt-taatgctaaataacaaataatcttctaatactattagggataaaga----taaag
>gene=chr10_92685382-92685543; species=calJac
aggctaaagaaatatttggctgagacccagcaggactcgtattcttttctagccaaaccacatatttcaaattctcctttcaatgagaaataattagtaacatttctaatgctaattaaccattaatccttcaatactatcaaaggtaaagataggtaaag
>gene=chr10_92685382-92685543; species=canFam
GGGCT----AAATATTTAGCTAACACCTGGCAGTGGTTCCTTGCTTTTCTAGCCAAACCACATATCCTGAATCCTCCCTTCAGTGACAAATAATTTGTAATACTTCTAATGCTAATT---AAAGAATTGTTTAGTGCCATAAGAGGTAAAGACAGTTTAAG
>gene=chr10_92685382-92685543; species=equCab
gggct----aaatatttagctgacagctcatagaacttatgttcttttctagccaaaccgcatatctagaatcttcctctccgtgacaaataatttgtcctatttttaaagctaattaacaagaaatcctctagtactatttgatgtagagatagttaaaa
>gene=chr10_92685382-92685543; species=gorGor
gggctaaataaatatttACCTGAGACCCA------------------------------------------------------------------------------------------------------------------------------------
>gene=chr10_92685382-92685543; species=panTro
gggctaaataaatatttACCTGAGACCCAGCAGGGCTCATATTCTTTTCTAACCAAACCACATATTTCAAATTCTCCTTTCAATGAGAAATAATTGGTAACATTTCTCATGCTAATTAACCATTAATCCTTCAATACTATCAAAGGTAAAGATAGGTAAAG
>gene=chr10_92685382-92685543; species=papHam
gggctaaataaatatttacctgagacccagcaggactcatattcttttctaaccaaaccacatatttcaagttctcctttcaatgagaaataattggtaacatttctaatgctaattaaccattaatccttcaatactatcaaaggtaaagataggtaaag
>gene=chr10_92685382-92685543; species=ponAbe
gggctaaataaatatttacctgagactcagcaggactcatattcttttctaaccaaaccacatatttcaaattctcctttcaatgagaaataattggtaacatttctcatgctaattaaccattaatcctgcaatactatcaaaggtaaagataggtaaag
>gene=chr10_92685382-92685543; species=rheMac
gggctaaataaatatttACCTGAGACCCAGCAGGACTCATATTCTTTTCTAACCAAACCACATATTTCAAATTCTCCTTTCAATGAGAAATAATTGGTAACATTTCTAATGCTAATTAACCATTAATCCTTCAATACTATCAAAGGTAAAGATAGGTAAAG
>gene=chr10_92690878-92691128; species=hg19
ATTTGGTGGCTCTGGAAGCCACATTCCCTCCTCATCCGCCTTCCCAAAAGAACCTTGTGGCTGCCCAGCGGAAGCCAGTGCTTTCAGCAGCCCCCACCCTTGGCATTTCCTTATCTAGGAGTCTTCACTGTGGAATTCCAAGGCCCACCCCAATGCTCCGGATGTGTTTCAATCCATGGCCTGCCACTTTGTTACTCTTGTGATGACAAGCAGATAACATAGCTCACATGCCTTCTTTTCCTGCATACCA
>gene=chr10_92690878-92691128; species=bosTau
ATTTGGCAGCTCTGGAAGTCAGATTCCCTCGTCATCTCTCTTCCTATAAGA-CCCTGGCCCT-----GTAGAAGCCCAAACCTTCAGCAGGCCCCACCCTTGGCGCTTGCTTATCTCAGAGTCTTCGCTGTGGAATTCCCAGGCCCACCCCAGTGCTCCGGATGCGCTTCAATCCATGGTCTGCCACTTGGCTCCTCTTGTGATGACAAGCAGATAACATAGCTCACATGCCTTCTTTTCTTGCATACCA
>gene=chr10_92690878-92691128; species=calJac
ATTTGGTGACTCTGGAAGCCACATTCCCTCCTCATCTGCCTTCCCAAAAGAACCTTGTGGCTGGCCAGCGGAAGCCCATGCTTTCAGCAGCCCCCACCCTTGGCATTTCCTTATCTAGGAGTCTTCACTGTGGAATTCCAAGGCCCACCCCAATGCTCCGGATGTGCTTCAATCCATGGCCTGCCACTTTGTTCCTCTTGTGATGACAAGCAGATAACATAGCTCACATGCCTTCTTTTCCTGCATATCA
>gene=chr10_92690878-92691128; species=canFam
ATTTGGTGGCTCCAGAAGCCACATTCCCTCCTCATCTC--TTTCCACGAGG-ACCAGGCTCTGGTCAGCAGAAACTCCAGCCTTCAGCAGCCCCTACCC-TGGCACTGCTTTATCTCAGAGTCTTCACTGTGGAATTCTGAGGCCCACCCCAATGCCCCGGATGTGCTTCAACCCATGGCCTGCCACTTGGCTCCTCTTGTGACGACAGGCTGATAACATAGCTCACATGCCTTCTTTTCCTGCATACCA
>gene=chr10_92690878-92691128; species=equCab
ATTTGGTGGCTCTGTGAGCCTCATTCCCTCCTCATCTCTCTTCCCATAAGA-ACCTGGCCCTCGTCAGCAGAAGCCCAAGCCTCGGGCAGCCCCCACCCTTGGCACTTCTTTATCTCAGAGTCTTCACTGTGGAATTCCAAGGCCCACCCCAACGCTCCGGATGCGCTTCAATCCGTGGCCTGCCACTTGGCTCCTCTTGTGATGACAAGCAGATAACATAGCTCACATGCCTTTTTTTCCTGCATACCA
>gene=chr10_92690878-92691128; species=gorGor
ATTTGGTGGCTCTGGAAGCCACATTCCCTCCTCATCTGCCTTCCCAAAAGAACCTTGTGGCTGGCCAGCGGAAGCCAGTGCTTTCAGCAGCCCCCACCCTTGGCATTTCCTTATCTAGGAGTCTTCACTGTGGAATTCCAAGGCCCACCCCAATGCTCCGGATGTGTTTCAATCCATGGCCTGCCACTTTGTTCCTCTTGTGATGACAAGCAGATAACATAGCTCACATGCCTTCTTTTCCTGCATACCA
>gene=chr10_92690878-92691128; species=panTro
ATTTGGTGGCTCTGGAAGCCACATTCCCTCCTCATCTGCCTTCCCAAAAGAACCTTGTGGCTGGCCAGCGGAAGCCAGTGCTTTCAGCAGCCCCCACCCTTGGCATTTCCTTATCTAGGAGTCTTCACTGTGGAATTCCAAGGCCCACCCCAATGCTCCGGATGTGTTTCAATCCATGGCCTGCCACTTTGTTCCTCTTGTGATGACAAGCAGATAACATAGCTCACATGCCTTCTTTTCCTGCATACCA
>gene=chr10_92690878-92691128; species=papHam
ATTTGGTGGCTCTGGAAGCCACATTCCCTTCTCATCTGCCTTCCCAAAAGAACCTTGTGGCTGG-CAGCGGAAGCCCACGCTTTCAGCAGCCCCCACCCTTGGCATTTCCTTATCTAGGAGTCTTCACTGTGGAATTCCAAGGCCCACCCCAATGCTCCGGATGTGTTTCAATCCATGGCCTGCCACTTTGTTCCTCTTGTGATGACAAGCAGATAACATAGCTCACATGCCTTCTTTTCCTGCATACCA
>gene=chr10_92690878-92691128; species=ponAbe
ATTTGGTGGCTCTGGAAGCCACATTCCCTCCTCATCTGCCTTTCCAAAAGAAACTTGTGGCTGGCCAGCGGAAGCCAGTGCTTTCAGCGGCCCCCACCTTTGGCATTTCCTTATCTAGGAGTCTTCACTGTGGAATTCCAAGGCCCACCCCAATGCTCCGGATGTGTTTCAATCCATGGCCTGCCACTTTGTTCCTCTTGTGATGACAAGCAGATAACATAGCTCACATGCCTTCTTTTCCTGCATACCA
>gene=chr10_92690878-92691128; species=rheMac
ATTTGGTGGCTCTGGAAGCCACATTCCCTTCTCATCTGCCTTCCCAAAAGAACCTTGTGGCTGGCCAGCGGAAGCCCACGCTTTCAGCAGCCCCCACCCTTGGCATTTCCTTATCTAGGAGTCTTCACTGCGGAATTCCAAGGCCCACCCCAATGCTCCGGATGTGTTTCAATCCATGGCCTGCCACTTTGTTCCTCTTGTGATGACAAGCAGATAACATAGCTCACATGCCTTCTTTTCCTGCATACCA
>gene=chr10_93647116-93647268; species=hg19
CCTGGCCAGTGGGAAGGTCGGACGCCGAGGGGCGAAATCACCCCACCGGCATCAGACCACCGCCTCCATTCAGCGGAGGAATGTGGGCGGGCAGAGGACGCGCGGTCCCCTCGCCCGGCGTTAACCCTGTGCGCGCCGGGAGCTTCGCCCGG
>gene=chr10_93647116-93647268; species=bosTau
CCTGGCCAGTGGGAAGGTTGTATGCGGAGCCGCGACATCACCCCACCGGAATCAGACCATCGCCTCCATTCAGTGGCGGAATGTGGGCGGGCGTAGGATGCAAGGGCCCCTCGGCCGCAGTTAACCCTGTGCGCGCCCGCAGCATTCCCAGG
>gene=chr10_93647116-93647268; species=calJac
CCTGGCCAGTGGGAAGGTCGGACGCCGAGGGGCGAAATCACCCCACCGGCTACAGACCACCGCCTCTATTCAGCGGCGGAATGTGGGCGGGCAGTGGAAGTGCGGTCCCCTTGCCCGGCGTTAACCCTGTGAGCGCC--------CGCCCGG
>gene=chr10_93647116-93647268; species=canFam
ccc-gccAGTGGGAGGGTCGGCCGCGGAGCAGCCACATCACCCCACCGGCATCAGGCCACCGCCTCCATTCAGCggcggaatgtgggcgggcggggggggggcgggggcaccggcgg------gcccaacgcg-gggcggTGAACCCCCTG-
>gene=chr10_93647116-93647268; species=equCab
TCTGGCCAGTGGGAATGTCGGACGCGGAGCAGCGACATCACCCCACCGGCATCAGGCCATCGCCTCCATTCAGCGGCGGAATGTGGGCGGGCAGAGGGTgcgcgggccccccggccgccgTTAACCCTGTGCGCACCCGCAGCATCGCCCGG
>gene=chr10_93647116-93647268; species=gorGor
--------------------------------------------------------------------------------------------------------------------------------------------------------
>gene=chr10_93647116-93647268; species=panTro
CCTGGCCAGTGGGAAGGTCGGACGCCGAGGGGCGAAATCACCCCACCGGCATCAGACCACCGCCTCCATTCAGCGGAGGAATGTGGGCGGGCAGAGGACGCGCAGTCCCCTCGCCCGGCGTTAACCCTGTGCGCGCCCGGAGCTTCGCCCGG
>gene=chr10_93647116-93647268; species=papHam
CCTGGCCAGTGGGAAGGTCGGACGCCGAGGGGCGAAATCACCCCACCGGCATCAGACCACCGCCTCCATTCAGCGGAGGAATGTGGGCGGGCAGAGGACGCGCGGTCCCCTCGCCCGGCGTTAACCCTGTGCGCGCCCGGAGCTTCGCCTGG
>gene=chr10_93647116-93647268; species=ponAbe
CCTGGCCAGTGGGAAGGTCGCACGCCGAGGGGCGAAATCACCCCACCGGCATCAGACCACCGCCTCCATTCAGCGGAGGAATGTGGGCGGGCAGAGGACGCGCGGTCCCCTCACCCGGCGTTAACCCTGTGCGCGCCCGGAGCTTCGCCCGG
>gene=chr10_93647116-93647268; species=rheMac
CCTGGCCAGTGGGAAGGTCGGACGCCGAGGGGCGAAATCACCCCACCGGCATCAGACCACCGCCTCCATTCAGCGGAGGAATGTGGGCGGGCAGAGGAAGCGCGGTCCCCTCGCCCGGCGTTAACCCTGTGCGCGCCCGGAGCTTCGCCTGG
>gene=chr10_95047618-95047868; species=hg19
TAACTGCAAACAGCCCTGGTGTTTTGGGGTGCTCATCACAAGCAGGAGAAATCCTCTGCCTGGAAATTACTTTAATTTGCAGTTGACAAAAAGGTAAATTGCTGGCATTTTTTGCTTGGAGCCTGGAATGTAACCTTGCATGGCTGCCCCAGACATTCCAGGTGGCAGCTTCCATTAGCCAGCCCAGATTTCTAGCTTAAAGGAGGGGGAGAAAAAGAACTTCAGTAATTTTGCAAGGGCAAACCCCTCA
>gene=chr10_95047618-95047868; species=bosTau
CAA-GGCTAATAGTCCCGGCTTTTTGGGGTGCTCACCGCCAGCAGGAGAAACATTCTGCATGGAAATTACTTTAATTTGCAGTTGAC-AAAAGGCAAATTGTTGGCATTTTTTGCTTGGAGCCTGGAATGTAACCTTGCATGGCTGCCCTAAACATTCCAGGTGACGGCTTCCATTAGACGGCCCAGATTTCTAGCTTAAAGGA--GGGGGAGTAAGCACTTAAGTAATTTTACAGGGGCAAAACCCCCC
>gene=chr10_95047618-95047868; species=calJac
TAACTGTAAACAGCCTTGGTGTTTTGGGGTGCTCACTGCCAGCGGGAAAAACCCTCTGCGTGGAAATTACTTTAATTTGCAGTTGACAAAAAGGTAAATTGCTGGCATTTTTTGCTTGGAGCCTGGAATGTAACCTTGCATGGCTGCCCCAGACATTCCAGGAGGCAGCTTCCATTAGCCAGCCCAGATTTCTAGCTTAAAGGAGGGGCGGAAAAAGAACTTAAGTAATTTTACAGGGGCAAA-CCCTCA
>gene=chr10_95047618-95047868; species=canFam
TAA-TGCAAACAG-CCTGGTGTTTTGGGGTGCTCACCGCCAGCAGGAGAAACCCTCTGCATGGAAATTACTTTAATTTGCAGTTGAC-AAAAGGCAAATTGCTGGCATTTTTTGCTTGGAGCCTGGAATGTAACCTTGTACAACTGCCCCAGACATTCCAGGTGACAGCTTCCATTAGCCGGCCCAGATTTCTAGTTTCAAGGAGGGGTAGAAAAAGAACATAAGTAATTTCACAGGAGCAAAACCCCCA
>gene=chr10_95047618-95047868; species=equCab
[truncated: 7,230,693 more chars]
