# Supplementary material for: Combining phylogenetic footprinting with motif models incorporating intra-motif dependencies
Source: BMC Bioinformatics. 2017 Mar 1;18:141. doi: 10.1186/s12859-017-1495-1 (PMC5333389; doi:10.1186/s12859-017-1495-1)
Supplement: Supplementary file 2 — Sequence data. This archive contains data files of alignments of the ChIP-seq positive regions and negative control regions for each of the 35 TFs in FASTA format. (ZIP 83763.2 kb) [file 12859_2017_1495_MOESM2_ESM.zip › USF1/USF-1_neg.txt]

>gene=chr20_69246-70246; species=hg19
TCCATTAGATTTCTAAACTTTCTTAATTATCTTTATATACTAAGAAATTTGGCTTTTGTTAAATTTGGAGGTGTTATATGTTGCCTAGAAAGATGCTATTCATGTCTATTAAATGGTTATAACTGTGCCTATGATCTGTTATGTCTTGATTCACATGTTGATGTAATGTGAGTTACAGAATTAATATCTACATTCATTTCTGATTATAAACTGCTGTATTTGTTGAAAATTTGGAAATTTTGAAATTGTAAAGAAGTAAAAAAATTGTAAAGAAGTTAAAAGAGACAAAATATTTTTGATCTATTGTTCTTCCTCAGTTTTCTTATTTGAATAAAAATGTATAGCATACTTATAAATTTTCTattatactattagtattttcccatttactattttcaaaaactgtatttccaatgactgtataaattttatagaatggatactgtttaaattacttagccaaattgtttttgcataaataagtgcatttacattttata
>gene=chr20_69246-70246; species=bosTau
tccattgtatttctGAACTTTCTTAGTAATCTTTATGTACTAAGAAAATGGACTAA----AAATTCGGAGATGTTATATCTCATTTAGAAAAGT---ATTCCCTTCCTTGAAATGGACATGAATGTGCCTATGAGT--CTATATCTCGATTCGCATGGAGAC------TGAGGTAAAGAATTACCATCTTCACTCAATTCTGATTATGAAC-----TACTAGCTGAAATTTTGGAAAGTTTTGAA-------------------TAATAAAGAAGG-------AGCAATATGGTTTTGCCTTATTGCTCTCTCTGAGATTCCCCATG-TGGGGAAAATGTATATCATCCCTTTAAATTTTCTattacattatgagtattttctcatatattatctctaaaaactgaattttttattactacatgaatttcatgtaattggtgctctgtatctttttaaccctttttatttttact-----aAGTATGTTTATGTTTTATA
>gene=chr20_69246-70246; species=calJac
TCCATTAGATTTCTAAACTTTCTTATTTATCTTTATATACTAAGAAATTTGACTTTAGTTAAATTCAGAGGTGTTATATTTTGCCTAGAAAGATGCTATTCGTGACTATTAAATGGATATAACTGTGCCTTTGATCTGTTATGTCTTGATTCACATGTTGATGTAACATT---------ATTAATATCCGCATTCATTTCTGATTATGAACTGTTGTGTCTGTTGAAAATTTTGAACTTTTGAAATTGTAG------TAAAAAATTGTAAAGAAGTTAAAAAAGACAAAAAAAATTTGATCTATTGTTCTTCCTCAGTT---TTATTTGAATAAAAATGtgtatcctacttataaattttctattatactattagtattttcccatttactattttcaaaaactgt-tttccaatgactgtataaagtttattgcacagatactgttcaaattacttagccaAATTGTTTTTGCATAAATAAGTGCATTTATGTTATAGA
>gene=chr20_69246-70246; species=canFam
--------------------------------------------------------------------------------------------------------------------------------------------------------------------------------------------------------TGATTATGAAC-----TATTTGCCAACATTTTGAAAGGTTTTTAA-------------------TAATAAAGAAAT-------AAACAAAGAGTTTTGTTCTGTTCCTCTTCCTCAAATTCCCCACGTAAATAAAAATGtgtagcctac-tttaaattttctattatgttattagtattttcccatatattatttccaacaactgaattttcaataattacataaatttcaatgaatggatgctctgcaaattatt--atgtcattatttttgct-----aAGTGCATTTATGTTATACA
>gene=chr20_69246-70246; species=equCab
TCCATTGGATTTCTGAACTTCTTTATTGATCTTTATGTACTAAGAAAGTGGACTCTTT--AAATTTGGAGATGTTATATTTTCCTTAGAAAGAT---ATTCACTTCCATGAAGTGGACATAAATATGCCTATGATC--CTGTATCTTGAATCTCATGGAGGCATGTTGTGAGGTAAAGAATTAATACCTACACTCCATTCTGATTATGAAC-----TATTTGCTGAAATTTTGGAAAGTTTTGAA-------------------TAGTAAAGAAGT-------AACAGTAAGGTTTTGCTCTGTTGCTCTCCCTCAGATTCCCCATGTGAATAAAAATATGCAGTCTACTTTTAAACTTTCTACTCCatcattaatattttcccatatgttatttaccaaaactgaactttcaatatttgcataaatttcatggaatggatgctctgtaaattatttaatattattatttttgct--aAAAAGCATATCTGTGTTTTACG
>gene=chr20_69246-70246; species=gorGor
TCCATTAGATTTCTAAACTTTCTTAATTATCTTTATATACTAAGAAATTTGGCTTTTGTTAAATTTGGAGGTGTTATATGTTGCCTAGAAAGATGCTATTCATGTCTATTAGGTGGTTATAACTGTGCCTATGATCTGTTATGTCTTGATTCACATGTTGATGTAATGTGAGTTACAGAATTAATATCTACATTCATTTCTGATTATAAACTGCTGTATTTGTTGAAAATTTGGAAATTTTGAAATTGTAAAGAAGTAAAAAAATTGTAAAGAAGTTAAAAGAGACAAAATATTTTTGGTCTATTGTTCTTCCTCAGTTTTCTTATTTGAATAAAAATGTATAGCATACTTATAAATTTTCTattatactattagtattttcccatttactattttcaaaaactgtatttccaatgactgtataaattttatagaatggatactgtttaaattacttagccaAATTGTTTTTGCATAAATAAGTGCATTTACATTTTATA
>gene=chr20_69246-70246; species=panTro
tccattagatttctaaactttcttAACTATCTTTATATACTAAGAAATTTGGCTTTTGTTAAATTTGGAGGTGTTATATGTTGCCTAGAAAGATGCTATTCATGTCTATTAGATGGTTATAACTGTGCCTATGATCTGTTATGTCTTGATTCACATGTTGATGTAATGTGAGTTACAGAATTAATATCTACATTCATTTCTGATTATAAACTGCTGTA-TTGTTGAAAATTTGGAAATTTTGAAATTGTAAAGAAGTAAAAAAATTGTAAAGAAGTTAAAAGAGACAAAATATTTTTGATCTATTGTTCTTCCTCAGTTTTCTTATTTGAATAAAAATGTATGGCATACTTATAAATTTTCTattatactattagtattttcccatttactattttcaaaaactgtatttccaatgactgtataaattttatagaagggatactgtttaaattacttagccaAATTGTTTTTGCATAAATAAGTGCATTTACATTTTATA
>gene=chr20_69246-70246; species=papHam
TCCATTAGATTTCTAAACTTTCT----TATCTTTATATACTAAGAAATTTGGCTTTTGTTAAATTTGGAGGTGTTACATGTTGCCTAGAAAGATGCTATTCATGTCTATTAAATGGTTAAAACTGTGCCTATGATCTGTTATGTCTTGATTCACATGTTGATGTAATATGAGTTACAGAATTAATATCTACTTTCACTTCTGATTATAAACTGCTGTATTTGTTGAAAATTTGGAAATTTTGAAATTGTAAAGAGGTAAAAAAATTATAAAGAAGTTAAAAGAGACAAAATATTTTTGATCAGTTTTTCTTCCTCAGTTTTCTTGTTTAAATAAAAATGTATAGCATACTTATAGATTTTCTattaaactattagtattttcccgcttactatttccaaaaac--tatttccaatgactgcataaattttatagaatggatactgtttaaattacttagccaAATTTTTTTTGCATAAATAAGTGCATTTACATTTTATA
>gene=chr20_69246-70246; species=ponAbe
TCCATTAGATTTCTAAACTTTCTTAATTATCTTTCTATACTAAGAAATTTGGGTTTTGTTAGATTTGGAGGTGCTATATGTTGCCTAGAAAGACGCTATTCATGTCTATTAAATGTTTATAACTGTGCCTATGATCTGTCATGTCTTGATTCACATGTTGATATAATGTGAGTTACAGAATTAATATCTACATTCATTTATGATTATACACTGCTGTATTTGTTGAAAATTTGGAAATTTTGAAATTGTAAAGAAGTAAAAAAATTGCAAAGAAGTTAAAAGAGACAAAATATTTTTGATCTGTTGTTCTTCCTCAGTTTTCTTATTTGAATAAAAATGTGTAACATACTTATAAATTTTCTGttatactattagtattttcccatttactattttcaaaaac--tatttccaatgactgtataaattttatagaatggatactgtttaaattacttagccaAATTGCTTTTGCATAAATAAGTGCATTTACATTTTATA
>gene=chr20_69246-70246; species=rheMac
TCCATTAGATTTCTAAACTTTCT----TATCTTTATATACTAAGAAATTTGGCTTTTGTTAAATTTGGAGGTGTTACATGTTGCCTAGAAAGATGCTATTCATGCCTATTAAATGGTTAAAACTGTGCCTATGATCTGTTATGTCTTGATTTACATGTTGATGTAATATGAGTTACAGAATTAATATCTACTTTCACTTCTGATTATAAACTGCTGTATTTGTTGAAAATTTGGAAATTTTGAAATTGTAAAGAGGTAAAAAAATTGTAAAGAAGTTAAAAGAGACAAAATATTTTTGATCAGTTTTTCTTCCTCAGTTTTCTTGTTTGAATAAAAATGTATAGCATACTTATAAATTTTCTattaaactattagtattttcccgcttactattttcaaaaac--tatttccaatgactgcataaattttatagaatggatactgtttaaattacttagccaAATTTTTTTTGCATAAATAAGTACATTTACATTTTATA
>gene=chr20_70445-71445; species=hg19
TTAGGATTTCGAGATACTGGTGATGAAGATCACATGTCCTAACAACATAATAGTTCCAGACTGAAGTTCTTTGAAAAAAATGACTGTTGTCACTTTAGAAAAAAAAAATTATGAATTATTCCcaattgccatcattctactgctaaaaccaaattcttggaattatctatgatttttctatatcctatgacactcatatctatcaggaagtctattacatctgcctgcaaattatatccagaatgcaattattctcgccacctccattgctgccactctgattctagtcaccatcatctctcacctgtgttattgccatagcttcctcatgagatctgtccttctgctcttccctgccaccatcttgtgaagacacatagtgcatgatccgcttacactggaagtcagatcatgtacttttgctcaaaactctgctatggccccctctatactcagagcggtaacaagagtccatacagtggctcacctggccctgcagg
>gene=chr20_70445-71445; species=bosTau
GAATGATTTTGAAATATTGGTGATGAAGGTCACAAATCCTAATGACATAATAATTCCAGGCTGAGAAACTTTGAAATAAATAACTGCTGTAATtatatacaacatAAGTTATAGATTATTCCCAGTCATcatcattgtattgcttaagccatattcttggaattatctttgatattctaag---ctgtgaaatccatctctatcaggaaatctattacatctacctgcaaattatgcctagaat-caacccatctcaccacctgcagtgttaccactctgattcaagccactgtcttctctcatc--cattgctgccgtggattcctcacggtctctgtcctgcta---ttgcctcctgcagtctagtcaagaaacgtagggtgtgatctgctcaca-tagaagtcagactctgtgcctctgttcaaatctctgcagtgaccccctcttctctcagaacaatagccagggtccttacagtggcccaccagatcctccatg
>gene=chr20_70445-71445; species=calJac
TCAGGATTTTGAGACACTAGTGACGAAGATCACATGTCCTAATAATATAATAGTTCTGGACTGAA--------AAAAAAATGACTGTTGTCACTCTAGAAAAATAAAATTAAGAATTATTCCcaattgccatcattctactgcttaaaccaaattattggaattatctttgatatttctgtat-ctacaacactcacatctatcaggaagtctgttacatctgcctgcaaattatatccagaatgcaatgattctcgccacccccattgctaccattccgattctagtcaccatcatctctcacctgtgttactgtcatagcctcctcatgctctctgtccttctgctgttgccttccactatcttgtcaaaacacatagtgcatgatccacttacacaggaagtcagatcatgtactttggctcaaaactctgtcatggcccccttttcactgagaacaataaccagagttcatgcagtggctcagctggccctacagg
>gene=chr20_70445-71445; species=canFam
TCATGATTTTGAGATATTAGTGATGGAGGGCACACGTTTTAACAGCATAAT---TCCAGACTGGAGAGCTTTGAAAAAAATGACTGCTATCATTC---GAAACAACAATTATAGAttattaccaattgccatcattgcattgcttgagccacattcttaaaattctctttcatatttttag---cggtgacatctatatctatcaagaaatct----ccttcaa------attatgtccagagt-caactgatctcaccacctccactcctaccactctgattcaagtcactaccatttgtcacc--tcctactgctataggctcctcacgtgatctgtccttctacacttgcctcctgcaatctcatcaagacacagacagcatgattcactccctctggaagtcagattatgtacctctgctc-agactctgcaatggctccctcttcactcataacaataaccagggtcccaagagcagcacacc-tgctctccatg
>gene=chr20_70445-71445; species=equCab
TTATCATTTTGAGATATCGGTGAT-GAGGTCACAAGTCCTAACAACATAATAAGTCCTGACTGAGAGGATTGG--AAAACTGACTGCTGTCATTCT--GAAAAACTAGTTATAAATTATTCCcaattgccatctttgcattacttaagccttattcttggaattacctttgatatttttag---ctgtgacattcatgtct--------attt----catctaactgcaaattatgtccagaat-gaaccaatctcaccccct-cacggctaccactctggctcaggtcaggatc-tctctcacc--tgttgctgctgtggcttcctcacggtctctgtc---ctacccttgacccctgcagtcttgtcaagatacatagagcgtgatccactcacattggaagtcagactatgttcctctgctcaaaactctgccacggc-cccacttcactcagaacaataaccagggtccttacagtggcccatc-tgccctccacg
>gene=chr20_70445-71445; species=gorGor
TTAGGATTTTGAGATACTGGTGATGAAGATC-CATGTCCTAACAACATAATAGTTCCAGACTGAAGTTCTTTGAAAAAAATGACTGTTGTCACTCTAGAAAAAAAAAATTATGAATTTTTCCcaattgccatcattc-actgctaaaaccaaattcttggaattatctttgatttttctatatcctacgacactcatatctatcaggaagtctattacatctgcctgcaaattatatccagaatgcaattattcttgtcacctccattgctaccactctgattctagtcaccatcatctctcacctgtgttattgccatagcttcctcatgatatctgtccttctgctcttc-cttctaccatcttgtgaagacacatagtgcatgatccgcttacactggaagtcagatcacgtacttttgctcaaaactctgctagggccccctctatactcagagcggtaacaagagtccatac-gtggctcacctggccctgcagg
>gene=chr20_70445-71445; species=panTro
TTAGGATTTTGAGATACTGGTGATGAAGATCACATGTCCTAACAACATAATAGTTCCAGACTGAAGTTCTTTGAAAAAAATGACTGTTGTCACTCTAG---AAAAAAATTATGAATTTTTCCcaattgccatcattgtactgctaaaaccaaattcttggaattatctttgatttttctatatcctatgacactcatatctatcaggaagtctattacatctgcctgcaaattatatccagaatgcaattattctcgtcacctccattgctaccactctgattctagtcaccatcatctctcacctgtgttattgccatagcttcctcatgatatctgtccttctgctcttcccttccaccatcttgtgaagacacacagtgcatgatccgcttacactggaagtcagatcacgtacttttgctcaaaactctgctatggccccctctgtactcagagcggtaacaagagtccatacagtggctcacctggccctgcagg
>gene=chr20_70445-71445; species=papHam
TTAGAATTTTGAGATACAGTTGATGAAGATCACATGTCCTAACAACATAATAGTTCCAGACTGAAGTTCTTTGAATAAAATGACTATTGTCACTCTAG--AAAAAAAATTATGAATTATTCTcaattgccatcattctactgcttagaccaaattcttggaattatctttgatttttctatatcctatgacattcatatctattaggaagtctattacatctgcctgcaaattatatccagaatgcaattattctcgtcacctccattgctgccactctgattctagtcaccatcatctctcacctgtgttactgccatagcttcctcaggatctctgtccttctgctcttcccttccaccctcttgtgaagacacataatgcataatccgcttacactggaagtcagatcatgtacttttgctcaaaactctgctatggccccctctatactcagagcagtaaccagagtccatacaatggctcacctggccctgcagg
>gene=chr20_70445-71445; species=ponAbe
TTAGGATTTTGAGATACTGGTGATGAAGATCACATGTCCTAACAACATAATAGTTCCGGACTGAAGTTCTTTGAAGAAAATGACTGTTGTCACTCTAGAAAAAAAAAA-AAAGagttattcccaattgccatcattctactgctaaaaccaaattcttggaattatctttgatttttctatatcctatgacactcatatctatcaggaagtctattacatctgcctgcaaattatatccagaatgcaattattcttgtcacctccattgctaccactctgattctagtcaccatcatctctcacctgtgttactgccatagcttccccatgatctctgtcctcctgctcttcccttccaccatcttgtggagacacacagtgcgtgatccgcttacacgggaagtcagatcatgtactttggctcaaaactctgctatggccccctctatagtcagagcagtaacaagagtccatacagtggctcacctggccctgcagg
>gene=chr20_70445-71445; species=rheMac
TTAGAATTTTGAGATACAGTTGATGAAGATCACATGCCCTAACAACATAATAGTTCCAGACTGAAGTTCTTTGAATAAAATGACTATTGTCACTCTAG---AAAAAAATTATGAATTATTCTcaattgccatcattctactgcttaaaccaaattcttggaattatctttgatttttctatatcctatgacattcatatctattaggaagtctattacatctgcctgcaaattatatccagaatgcaattattctcgtcacctccattgctgccactctgattctagtcaccatcatctctcacctgtgttactgccatagcttcctcaggatctctgtccttctgctcttcccttccaccctcttgtgaagacacataatgcataatccgcttacactggaagtcagatcatgtacttttgctcaaaactctgctatggccccctctatactcagagcagtaaccagagtccatacaatggctcacctggccctgcagg
>gene=chr20_71259-72259; species=hg19
ggccccctctatactcagagcggtaacaagagtccatacagtggctcacctggccctgcaggatctggcccttatgacctctctcacctcatctcctactattatagtccttgttcactccactacagccacacaagccccagtgctcttccccaaacatatcagacttactcaacccatagagctttgtttgtttcctctgcctagaatgtacttgcctcagatactggtgtgactaattcctttacctccttcaagctgtttaatcatcaccttgttacacaggcttgtgcaactcctgtttatgaatcttctattacccttaaatctattctcccttctttctgcaaaccatttgtcaccttttcatctacaaaataatgtacttttttattAAGGTAAAATATACATTTAAAAATTACCATCCTTACCATGTTTTTACCATatttttatgtatacctgatggctgtttgtatgtcttctgttgagaaatgtctatt
>gene=chr20_71259-72259; species=bosTau
gaccccctcttctctcagaacaatagccagggtccttacagtggcccaccagatcctccatggtctgatgcttatgacttctctcacctcatctcccactactctagt---------------------tacattgacctcaagacctttcctctaacatgccaggcttgctcaacccacagagtcctgtttgtttcctctgcttataatgggcttgccccatatactggcatggctaattccttcaccatcttaaaattgttt-tttgtcaccgtctgtca-agacctatgcaactgctatttatgacacaccggttccacttcaatctattctttcttatttctgaaaaccacttatcatcctctcacatacaggatactttgtttctttat----------------------------------------------------------------------------------------------------------
>gene=chr20_71259-72259; species=calJac
ggcccccttttcactgagaacaataaccagagttcatgcagtggctcagctggccctacaggatctggcccttatgacctctctc-----------------tatagtctttgttcactccactatagtcacactgtccccagtgctcttccccaagcatgtcagacttactcaacccagagagctctgtttgtttaccctgcgtagagcacacttgcctcggacactggtgtgactaattcctttacctccttccagttgttcaataatcaccttgttacacaggcctgtgcaactcctgtttatgaatcttctattactcttaaatctactctcacttctctctgcaaaccattgatcaccttttcatctacaaaataatgtacttttttattggggtaaaatatacatatgtaaattaccatctttaccatg--tctaccatattttcatgtatacatgttagtcatttgtacgtcttctgttgagaaatgtctatt
>gene=chr20_71259-72259; species=canFam
ggctccctcttcactcataacaataaccagggtcccaagagcagcacacc-tgctctccatgatctgtcccttatgacctctctcacctcatcttctcctattcta--------------------------------------gtctttgctca----------tctcagtagagccacaggttttgatgctcttcctctgcctgg------cttgctt--aacc-cagcgt------tctgtttcctctgcttag-----------actgcacttgcccc-agg----tacagtg--tggttttaa------gtcattgtttaa--ttgtca--ccttctTTC-----------------------------------------------------------------------------------------------------------------------------------------------------------
>gene=chr20_71259-72259; species=equCab
ggc-cccacttcactcagaacaataaccagggtccttacagtggcccatc-tgccctccacgatctggccctgatgacctctctcatctcctctcctactattccagtccttgctcccttcgctagagccgcactggcctcaacgctcttcctcaaacacgccaggcttgctcgacccacagagttctgtttgcttcctctgcttggaatgcacttgctccggaca-ctgtgtggttaattcctttaccctcttcagattgtttaatcattaccttttctca-agacatccacaactgctgctcatgacgctccaccttcacttaaatctattc--tcttatttctgcaaaccacttatcatcttctcacatacaaattaatttacttgtt-------------------------------------------------------------------------------------------------------------
>gene=chr20_71259-72259; species=gorGor
ggccccctctatactcagagcggtaacaagagtccatac-gtggctcacctggccctgcaggatctggcccttatgacctctctcacctcatctcctactattatagtccttgttcactccactacagccacacaggccccagtgctcttccccaaacatatcagacttactcaacccatagagctt-gtttgtttcctctgcctagaatgtacttgcctcagatactggtgtgactaattcctttacctccttcaagctgtttaatcatcaccttgttacacaggcttgtgcaactcctgtttatgaatcttctattacccttaaatctattctcccttctttctgcaaaccatttgtcaccttttcatctacaaaataatgtacttttttattAAGGTAAAATA-ACATTTAAAAATTACCATCCTTACCATGTTTTTACCATatttttatgtatacctgttggctgtttgtatgtcttctgttgagaaatgtctatt
>gene=chr20_71259-72259; species=panTro
ggccccctctgtactcagagcggtaacaagagtccatacagtggctcacctggccctgcaggatctggcccttatgacctctc--acctcatctcctactattatagtccttgttcactccactacagccacacaggccccagtgctcttccccaaacatatcagacttactcagcccatagagctttgtttgtttcctctgcctagaatgtacttgcctcagatactggtgtgactaattcctttacctccttcaagctgtttaatcatcaccttgttacacaggcttgtgcaactcctgtttatgaatcttctattacccttaaatctattctcccttctttctgcaaaccatttgtcaccttttcatctacaaaataatctacttttttattAAGGTAAAATATACATTTAAAAATTACCATCCTTACCATGTTTTTACCATatttttatgtatacttgttggctgtttgtatgtcttctgttgagaaatgtctatt
>gene=chr20_71259-72259; species=papHam
ggccccctctatactcagagcagtaaccagagtccatacaatggctcacctggccctgcaggatctggcccttatgacctctctgacctcatctcctactattatagtccttgttcactccgctacagccacacaggccccagtgctcttccccaaacatagcagacttacacaacccatagagctctgtttgtttcctctgcctagaatgcacttg---------ctggtgtgactaattcctttacctccttcaaactgtttaatcatcaccttgttacacaggcccgtgcaactcctgtttatgaatcttctattgcccttacatctattctcccttctttctgcaaaccatttatcaccttttcatctacaaaataAAGTACttttttattgaggtaaaatatacatatataaattaccatccttaccatgtttTTACcatattttcatgtatacctgttggccatttgtatatcttctgttgagaaatgtctact
>gene=chr20_71259-72259; species=ponAbe
ggccccctctatagtcagagcagtaacaagagtccatacagtggctcacctggccctgcaggatctggcccttatgacctctctcacctcatctcctactattatagtccttgttcactccactacagccacacagaccccagtgctcttccccaaacatatcagacttactcaacccatagagctctgtttgtttgctctgcctaggatgtacttgcctcagatactggtgtgactaattcctttacctccttcaagctgtttaatcatcaccttgttacacaggcttgtgcaactcctgtttatgaatcttctattacccttaaatctattctcccttctttctgcaaacc-TTTATCACCTTTTCATCTACAAAACAATGTACttttttattgaggtaaaatatacacataaaaattaccatccttaccatgtttTTACcatattttcatgtatacctgttggctgtttgtatgtcttctgttgagaaatgtctatt
>gene=chr20_71259-72259; species=rheMac
ggccccctctatactcagagcagtaaccagagtccatacaatggctcacctggccctgcaggatctggcccttatgacctctctcacctcatctcctactattatagtccttgttcactccactacagccacacaggccccagtgctcttccccaaacatagcagacttacacaacccatagagctctgtttgtttcctctgcctagaatgcacttg---------ctggtgtgactaattcctttacctccttcaagctgtttaatcatcaccttgttacacaggcctgtgcaactcctgtttatgaatcttctattacccttacatctattctcccttctttctgcaaaccatttatcaccttttcatctacaaaataatgtacttttttattgaggtaaaatatacatatataaattaccatccttaccatgtttTTACcatattttcatgtatacctgttggccatttgtatatcttctgttgagaaatgtctact
>gene=chr20_73252-74252; species=hg19
caggtgctcgccaccatgcccagctaatttttgtattttttagtagagacagggtttcaccatggccaggctggtctcgaactcctgaactcaggtgatctgcccgcctcgatctcccaaagtgctgggattacatgtgtgagccactgcgcccagactgcttgtctcttttctcattgcttgcaagcaccatttggtatttctcgttcttcaaaacaaacctgaaagctttcccttaaccttacattgctctctaacaagttatttatttctctgcttttctttggatctaaacttcttaagagtttcatctacaggtcctgcattcacttctctctcattcacattttgaccaactgcaatttggtttcttttttcataccactcggaagctgctctcctcagtatgaagttaccttcatactactaaaagcatggacattttcctgccttcatcatttttttttaacctctcagcagtatttgactacaaaatgacc
>gene=chr20_73252-74252; species=bosTau
-------------------------------------------------------------------------------------------------------------------------------------------------------------ctccttgtttcttct-taa-tacttgcaaatgtactctcttacttcccagtactcaaaagaa----gaaaatgctccctggactccatattgtcctcccagtac--------ttttctgctcttcctcatagctaaacttcctaagagtttggtctccaggtaccactttcactcttctctcattcacatgtcaatc-actttacttctgtttctccattcctacca--------------ctctgaagattaggtgacactcatcatgttaaatacatagaggcac--ctg-ccttat-----tagcagtatttgccaGCAAAGTGTGCCAAC-ACATGTTT
>gene=chr20_73252-74252; species=calJac
-----------------------------------------------------------------------------------------------------------------------------------------------------------------------------------------------------------------------------------------------------------------------------------------------------------------------------------------------------------------------------------------------------------------------------------------------------------------------------ttttttaacctctcagcagtatttacccacaaaacgacc
>gene=chr20_73252-74252; species=canFam
------------------------------------------------------------------------------------------------------------------------------------------------------------t---ctactggtttct-aaagtgccttcaaacatgctctgttatttcccattcttcaaaacatgcctgaaaatgctcacttggctttgtattatcctccaagaatctttctatttctctgctcttccttaca-ctaaactttgtaagagttttgtctccaggtgctactttgac--ttttctcattcacatttca-ccaacttcacttttgttactttttccctaccactgtgaaacttctcctctcatgtttaagtgacaatcatcatattaaacacatggacactt--ctgcccttatc----ttactcaactgttcagcagtatttgcctac-aaatgtcc
>gene=chr20_73252-74252; species=equCab
-aattgctaacaaacatgctc-----------------------------------------------------------------------------------------------------------------------------------------------------------------------------tattatttctcattcttcaaaacaaacctaaaaatcctcccttgaccccatattgtcctccaagaacttctctatttctctgctcttccgcacagatacacttctgaagagttttgtctccaggtgctacttccac--ttctttccttcacatttcagccaacttcgcttttgtttcttttctcctaccactctgaaactgctcctctcgaggttaagtggcactcatcatgttaaatacatggacactt--ctggccttatc----ttgctcaacgtttcagcagtatttgcttac-aaatgtct
>gene=chr20_73252-74252; species=gorGor
caggtgctcgccaccttgcccagctaatttttgtattttttagtagagacagggtttcaccatggccaggctggtctcgaactcctgaactcaggtgatctgcccgcctcgatctcccaaagtgctgggattacatgtgtgagccactgggcccagactgcttgtttcttttctcattgcttgcaagcaccatttggtattt-tcgttcttcaaaacaaacctgaaagctttcc-ttaaccttacattgctctctaataagttatttatttctctgcttttctttggagctaaacttcttaagagtctcatctacaggtcctgcattcacttctctctcattcacattttgaccaactgcaatttggtttcttttttcataccactcggaagctgctctcctcagtatgaagttaccttcatactactaaaagcatggacattttcctgccttcatc--ttttttttaacctctcagcagtatttgactacaaaatgacc
>gene=chr20_73252-74252; species=panTro
caggtgctcgccaccttgcccagctaatttttgtattttttagtagagacagggtttcaccatggccaggctggtcttgaactcctcaatacaggtgatctgcccgcctcgatctcccaaagtgctgggcttacatgtgtgagccactggacccagACTGCTTGTTTCTTttctcattgcttgcaagcaccatttggtatttctcgttcttcaaaacaaacctgaaagctttcccttaaccttacattgctctctaacaagttatttatttctctgcttttctttggagctaaacttcttaagagtttcatctacaggtcctgcattcacttctctctcattcacattttgaccaactgcaatttggtttcttttttcataccactcggaagctgctcttctcagtatgaagttaccttcatactactaaaagcgtggacattttcctgccttcatc-tttttttttaacctctcagcagtatttgactacaaaatgacc
>gene=chr20_73252-74252; species=papHam
---------------------------------------------------------------------------------------------------------------------------------------------------------------------------------------------------------------------------------------------------------------------------------------------------------cttaagagtttcatttacagatcctgcattcacttctctctcattcacattttgactaactgcaatttagtttcttttctcaca-cactcggaagctgctctcctcagtatgaagtgaccttcatactactaaaagcatggacactttcctgccttcatc-tttttttttaacctctcagcggtatttgaccacaaaatgacc
>gene=chr20_73252-74252; species=ponAbe
tagatgcccgccaccatgcccagctaatttttgtattttttagtaaagacagagtttcatcatggccaggctggtctcgaactcctgaactcaggtgatctgcctgcctcggtctcccaaagtgctgggattacatgtgtgagccaccacacctggcctgcttgtttcttttctcattgcttgcaaacaccatttggtatttctcattcttcaaaacaaacctgaaagccctcccttaaccttacattgccctctcacaagttatttatttctctgcttttctttggagctaaacttcttaagagtttcatctacaggtcctgcattcacttctctctcattcacatcttgatcaactgcaatttagtttcttttctcataccatttggaagctgctatcctcagtatgaagtgaccttcaaactactaaaagcatggacattttcctgccttcatcttttttttttaacctctcagcagtatttgaccataaaatgacc
>gene=chr20_73252-74252; species=rheMac
--------------------------------------------------------------------------------------------------------------------------------------------------------------------------------------------------------------------------------------------------------------------------------------------tggagctaaacttcttaagagtttcatttacagatcctgcattcacttctctctcattcacattttgaccaactgcaatttagtttcttttctcacaccactcggaagctgctctcctcagtatgaagtgaccttcatactactaaaagcatggacactttcctgccttcatc-tttttttttaacctctcagcagtatttgaccagaaaatgacc
>gene=chr20_73395-74395; species=hg19
ccactgcgcccagactgcttgtctcttttctcattgcttgcaagcaccatttggtatttctcgttcttcaaaacaaacctgaaagctttcccttaaccttacattgctctctaacaagttatttatttctctgcttttctttggatctaaacttcttaagagtttcatctacaggtcctgcattcacttctctctcattcacattttgaccaactgcaatttggtttcttttttcataccactcggaagctgctctcctcagtatgaagttaccttcatactactaaaagcatggacattttcctgccttcatcatttttttttaacctctcagcagtatttgactacaaaatgaccactctgtcctttaagaaacagtctcctctcctgCTTAATGTAGTCACATCTGATACAACTTTCCCCATAACCTTTTATGCATTTTCTGTTTTCATGCATATCAGCCCAACTTGCAATTGTCAGTATCTCCAGTCTTTCAACAA
>gene=chr20_73395-74395; species=bosTau
--------------ctccttgtttcttct-taa-tacttgcaaatgtactctcttacttcccagtactcaaaagaa----gaaaatgctccctggactccatattgtcctcccagtac--------ttttctgctcttcctcatagctaaacttcctaagagtttggtctccaggtaccactttcactcttctctcattcacatgtcaatc-actttacttctgtttctccattcctacca--------------ctctgaagattaggtgacactcatcatgttaaatacatagaggcac--ctg-ccttat-----tagcagtatttgccaGCAAAGTGTGCCAAC-ACATGTTTGCATTTTCCTTTAGGAAACATTTTCCACGGTTTCACAATCTGGTCGTACCTGATACAACTTTCCTTGTGTCC-CTTTGGCATTTGCCGTTTTCCTGCACACCAGTCTGACTTGCA-CTAGCAGTATCCTCAAAGTACGGTTGA
>gene=chr20_73395-74395; species=calJac
------------------------------------------------------------------------------------------------------------------------------------------------------------------------------------------------------------------------------------------------------------------------------------------------------------------------------ttttttaacctctcagcagtatttacccacaaaacgaccactctgtcctttaagaaacattctcctctcctgCTTAATGTAGTTGTATCTGAT--AACTTTCCATATAACC-TCTATGCAAGTGCTGTTTTTATGCTTATCAGCCAGATCTAC----------ATCCCCAGTCTCTCAGCAG
>gene=chr20_73395-74395; species=canFam
-------------t---ctactggtttct-aaagtgccttcaaacatgctctgttatttcccattcttcaaaacatgcctgaaaatgctcacttggctttgtattatcctccaagaatctttctatttctctgctcttccttaca-ctaaactttgtaagagttttgtctccaggtgctactttgac--ttttctcattcacatttca-ccaacttcacttttgttactttttccctaccactgtgaaacttctcctctcatgtttaagtgacaatcatcatattaaacacatggacactt--ctgcccttatc----ttactcaactgttcagcagtatttgcctac-aaatgtccactcactgccttaagaaacactttcctctcttgCATAATCTAGTCATATCTGATGCAACTTTCCTTGGACCC-TTTTGGCATTTA-CATTTTCATGCACATGAG-----CCTGTAATTGGCAGTATCCTCAAAGCATGGTTGA
>gene=chr20_73395-74395; species=equCab
---------------------------------------------------tattatttctcattcttcaaaacaaacctaaaaatcctcccttgaccccatattgtcctccaagaacttctctatttctctgctcttccgcacagatacacttctgaagagttttgtctccaggtgctacttccac--ttctttccttcacatttcagccaacttcgcttttgtttcttttctcctaccactctgaaactgctcctctcgaggttaagtggcactcatcatgttaaatacatggacactt--ctggccttatc----ttgctcaacgtttcagcagtatttgcttac-aaatgtctgctcactcttttaagaaacattttcctctctcgCACAATACAGTCATGTCTGATACAACGTTCCTTGtatgc-ctttggcatttgccattttcatgcataccaggctgatctgccactagcagtatccccaaagcatggctga
>gene=chr20_73395-74395; species=gorGor
ccactgggcccagactgcttgtttcttttctcattgcttgcaagcaccatttggtattt-tcgttcttcaaaacaaacctgaaagctttcc-ttaaccttacattgctctctaataagttatttatttctctgcttttctttggagctaaacttcttaagagtctcatctacaggtcctgcattcacttctctctcattcacattttgaccaactgcaatttggtttcttttttcataccactcggaagctgctctcctcagtatgaagttaccttcatactactaaaagcatggacattttcctgccttcatc--ttttttttaacctctcagcagtatttgactacaaaatgaccactctgtcctttaagaaacagtctcctctcctgCTTAATGTAGTCACATCTGATACAACTTTCCCCATAACCTTTTATGCATTTTCTGTTTTCATGCATATCAGCCCGACTTGCAA-TGTCAGTATCTCCAGTCTTTCAACAA
>gene=chr20_73395-74395; species=panTro
ccactggacccagACTGCTTGTTTCTTttctcattgcttgcaagcaccatttggtatttctcgttcttcaaaacaaacctgaaagctttcccttaaccttacattgctctctaacaagttatttatttctctgcttttctttggagctaaacttcttaagagtttcatctacaggtcctgcattcacttctctctcattcacattttgaccaactgcaatttggtttcttttttcataccactcggaagctgctcttctcagtatgaagttaccttcatactactaaaagcgtggacattttcctgccttcatc-tttttttttaacctctcagcagtatttgactacaaaatgaccactctgtcctttaagaaacagtctcctctcctgCTTAATGTAGTCACATCTGATACAACTTTCCCCATAACCTTTTATGCATTTTCTGTTTTCATGCATATCAGCCCGACTTGCAACTGTCAGTATCTCCAGTCTTTCAACAA
>gene=chr20_73395-74395; species=papHam
----------------------------------------------------------------------------------------------------------------------------------------------------------cttaagagtttcatttacagatcctgcattcacttctctctcattcacattttgactaactgcaatttagtttcttttctcaca-cactcggaagctgctctcctcagtatgaagtgaccttcatactactaaaagcatggacactttcctgccttcatc-tttttttttaacctctcagcggtatttgaccacaaaatgaccactctgttctttaagaaacagtctcctctcctgCTTAATGTAGTCGCATCAGATACAACTTTCCCTATAACC-TTTATGCATTTTCTGTTTTCGTGCATATCAGCCCAACCTGCAACTGTCAGTATCTCCAGTCTTTCAACAA
>gene=chr20_73395-74395; species=ponAbe
ccaccacacctggcctgcttgtttcttttctcattgcttgcaaacaccatttggtatttctcattcttcaaaacaaacctgaaagccctcccttaaccttacattgccctctcacaagttatttatttctctgcttttctttggagctaaacttcttaagagtttcatctacaggtcctgcattcacttctctctcattcacatcttgatcaactgcaatttagtttcttttctcataccatttggaagctgctatcctcagtatgaagtgaccttcaaactactaaaagcatggacattttcctgccttcatcttttttttttaacctctcagcagtatttgaccataaaatgaccactctgtcctttaagaaacagtctcctctcctgCTTAATGTAGTCGCATCTGATACAACTTTCCCTATAACC-TTTATGCATTT--TGCTTTCATGCATATCAGCCCGACCTGCAACTGTCAGTATCTCCAGTCTTTCAACAA
>gene=chr20_73395-74395; species=rheMac
---------------------------------------------------------------------------------------------------------------------------------------------tggagctaaacttcttaagagtttcatttacagatcctgcattcacttctctctcattcacattttgaccaactgcaatttagtttcttttctcacaccactcggaagctgctctcctcagtatgaagtgaccttcatactactaaaagcatggacactttcctgccttcatc-tttttttttaacctctcagcagtatttgaccagaaaatgaccactctgttctttaagaaacagtctcctctcctgCTTAATGTAGTCGCATCAGATACAACTTTCCCTATAACC-TTTATGCATTTTCTGTTTTCATGCATATCAGCCCAACCTGCAACTGTCAGTATCTCCAGTCTTTCAACAA
>gene=chr20_73406-74406; species=hg19
agactgcttgtctcttttctcattgcttgcaagcaccatttggtatttctcgttcttcaaaacaaacctgaaagctttcccttaaccttacattgctctctaacaagttatttatttctctgcttttctttggatctaaacttcttaagagtttcatctacaggtcctgcattcacttctctctcattcacattttgaccaactgcaatttggtttcttttttcataccactcggaagctgctctcctcagtatgaagttaccttcatactactaaaagcatggacattttcctgccttcatcatttttttttaacctctcagcagtatttgactacaaaatgaccactctgtcctttaagaaacagtctcctctcctgCTTAATGTAGTCACATCTGATACAACTTTCCCCATAACCTTTTATGCATTTTCTGTTTTCATGCATATCAGCCCAACTTGCAATTGTCAGTATCTCCAGTCTTTCAACAACTGCTTGTGAA
>gene=chr20_73406-74406; species=bosTau
---ctccttgtttcttct-taa-tacttgcaaatgtactctcttacttcccagtactcaaaagaa----gaaaatgctccctggactccatattgtcctcccagtac--------ttttctgctcttcctcatagctaaacttcctaagagtttggtctccaggtaccactttcactcttctctcattcacatgtcaatc-actttacttctgtttctccattcctacca--------------ctctgaagattaggtgacactcatcatgttaaatacatagaggcac--ctg-ccttat-----tagcagtatttgccaGCAAAGTGTGCCAAC-ACATGTTTGCATTTTCCTTTAGGAAACATTTTCCACGGTTTCACAATCTGGTCGTACCTGATACAACTTTCCTTGTGTCC-CTTTGGCATTTGCCGTTTTCCTGCACACCAGTCTGACTTGCA-CTAGCAGTATCCTCAAAGTACGGTTGATTGCTTGCAAA
>gene=chr20_73406-74406; species=calJac
-------------------------------------------------------------------------------------------------------------------------------------------------------------------------------------------------------------------------------------------------------------------------------------------------------------------ttttttaacctctcagcagtatttacccacaaaacgaccactctgtcctttaagaaacattctcctctcctgCTTAATGTAGTTGTATCTGAT--AACTTTCCATATAACC-TCTATGCAAGTGCTGTTTTTATGCTTATCAGCCAGATCTAC----------ATCCCCAGTCTCTCAGCAGCTGCTTGTGAA
>gene=chr20_73406-74406; species=canFam
--t---ctactggtttct-aaagtgccttcaaacatgctctgttatttcccattcttcaaaacatgcctgaaaatgctcacttggctttgtattatcctccaagaatctttctatttctctgctcttccttaca-ctaaactttgtaagagttttgtctccaggtgctactttgac--ttttctcattcacatttca-ccaacttcacttttgttactttttccctaccactgtgaaacttctcctctcatgtttaagtgacaatcatcatattaaacacatggacactt--ctgcccttatc----ttactcaactgttcagcagtatttgcctac-aaatgtccactcactgccttaagaaacactttcctctcttgCATAATCTAGTCATATCTGATGCAACTTTCCTTGGACCC-TTTTGGCATTTA-CATTTTCATGCACATGAG-----CCTGTAATTGGCAGTATCCTCAAAGCATGGTTGATTGTATGTGAA
>gene=chr20_73406-74406; species=equCab
----------------------------------------tattatttctcattcttcaaaacaaacctaaaaatcctcccttgaccccatattgtcctccaagaacttctctatttctctgctcttccgcacagatacacttctgaagagttttgtctccaggtgctacttccac--ttctttccttcacatttcagccaacttcgcttttgtttcttttctcctaccactctgaaactgctcctctcgaggttaagtggcactcatcatgttaaatacatggacactt--ctggccttatc----ttgctcaacgtttcagcagtatttgcttac-aaatgtctgctcactcttttaagaaacattttcctctctcgCACAATACAGTCATGTCTGATACAACGTTCCTTGtatgc-ctttggcatttgccattttcatgcataccaggctgatctgccactagcagtatccccaaagcatggctgattgatggcaaa
>gene=chr20_73406-74406; species=gorGor
agactgcttgtttcttttctcattgcttgcaagcaccatttggtattt-tcgttcttcaaaacaaacctgaaagctttcc-ttaaccttacattgctctctaataagttatttatttctctgcttttctttggagctaaacttcttaagagtctcatctacaggtcctgcattcacttctctctcattcacattttgaccaactgcaatttggtttcttttttcataccactcggaagctgctctcctcagtatgaagttaccttcatactactaaaagcatggacattttcctgccttcatc--ttttttttaacctctcagcagtatttgactacaaaatgaccactctgtcctttaagaaacagtctcctctcctgCTTAATGTAGTCACATCTGATACAACTTTCCCCATAACCTTTTATGCATTTTCTGTTTTCATGCATATCAGCCCGACTTGCAA-TGTCAGTATCTCCAGTCTTTCAACAACTGCTTGTGAA
>gene=chr20_73406-74406; species=panTro
agACTGCTTGTTTCTTttctcattgcttgcaagcaccatttggtatttctcgttcttcaaaacaaacctgaaagctttcccttaaccttacattgctctctaacaagttatttatttctctgcttttctttggagctaaacttcttaagagtttcatctacaggtcctgcattcacttctctctcattcacattttgaccaactgcaatttggtttcttttttcataccactcggaagctgctcttctcagtatgaagttaccttcatactactaaaagcgtggacattttcctgccttcatc-tttttttttaacctctcagcagtatttgactacaaaatgaccactctgtcctttaagaaacagtctcctctcctgCTTAATGTAGTCACATCTGATACAACTTTCCCCATAACCTTTTATGCATTTTCTGTTTTCATGCATATCAGCCCGACTTGCAACTGTCAGTATCTCCAGTCTTTCAACAACTGCTTGTGAA
>gene=chr20_73406-74406; species=papHam
-----------------------------------------------------------------------------------------------------------------------------------------------cttaagagtttcatttacagatcctgcattcacttctctctcattcacattttgactaactgcaatttagtttcttttctcaca-cactcggaagctgctctcctcagtatgaagtgaccttcatactactaaaagcatggacactttcctgccttcatc-tttttttttaacctctcagcggtatttgaccacaaaatgaccactctgttctttaagaaacagtctcctctcctgCTTAATGTAGTCGCATCAGATACAACTTTCCCTATAACC-TTTATGCATTTTCTGTTTTCGTGCATATCAGCCCAACCTGCAACTGTCAGTATCTCCAGTCTTTCAACAACTGCTTGTGAA
>gene=chr20_73406-74406; species=ponAbe
ggcctgcttgtttcttttctcattgcttgcaaacaccatttggtatttctcattcttcaaaacaaacctgaaagccctcccttaaccttacattgccctctcacaagttatttatttctctgcttttctttggagctaaacttcttaagagtttcatctacaggtcctgcattcacttctctctcattcacatcttgatcaactgcaatttagtttcttttctcataccatttggaagctgctatcctcagtatgaagtgaccttcaaactactaaaagcatggacattttcctgccttcatcttttttttttaacctctcagcagtatttgaccataaaatgaccactctgtcctttaagaaacagtctcctctcctgCTTAATGTAGTCGCATCTGATACAACTTTCCCTATAACC-TTTATGCATTT--TGCTTTCATGCATATCAGCCCGACCTGCAACTGTCAGTATCTCCAGTCTTTCAACAACTGCTTGTGAA
>gene=chr20_73406-74406; species=rheMac
----------------------------------------------------------------------------------------------------------------------------------tggagctaaacttcttaagagtttcatttacagatcctgcattcacttctctctcattcacattttgaccaactgcaatttagtttcttttctcacaccactcggaagctgctctcctcagtatgaagtgaccttcatactactaaaagcatggacactttcctgccttcatc-tttttttttaacctctcagcagtatttgaccagaaaatgaccactctgttctttaagaaacagtctcctctcctgCTTAATGTAGTCGCATCAGATACAACTTTCCCTATAACC-TTTATGCATTTTCTGTTTTCATGCATATCAGCCCAACCTGCAACTGTCAGTATCTCCAGTCTTTCAACAACTGCTTGTGAA
>gene=chr20_74216-75216; species=hg19
ttaacctctcagcagtatttgactacaaaatgaccactctgtcctttaagaaacagtctcctctcctgCTTAATGTAGTCACATCTGATACAACTTTCCCCATAACCTTTTATGCATTTTCTGTTTTCATGCATATCAGCCCAACTTGCAATTGTCAGTATCTCCAGTCTTTCAACAACTGCTTGTGAAATACCCCTGTACAGGGCAATCCAGAAATGCCAGAAAATTATCAGCTGTCTCTGGATCATCTGTCAACTATGGGGGAAGCTGGATAAATAGTCCAGGTCCTTTGAGCCTCATGTAGAATAACTTTGAGGCTTGGTAATATTTTTTTTTTCCTGTGGTAATTCCCTTATTTGCAGTTCAAGGCTATTATGGGAAGAAAACATAAATGGATGTTAGTTCTTCAAGGTTTTTACTGTAACTGTGCACCCTTTCATTCTTCAAGGTTTTTCTGTAACACTGCACCTTCAGGACCTGATGCCCAATTAAACATTTTT
>gene=chr20_74216-75216; species=bosTau
agtatttgccaGCAAAGTGTGCCAAC-ACATGTTTGCATTTTCCTTTAGGAAACATTTTCCACGGTTTCACAATCTGGTCGTACCTGATACAACTTTCCTTGTGTCC-CTTTGGCATTTGCCGTTTTCCTGCACACCAGTCTGACTTGCA-CTAGCAGTATCCTCAAAGTACGGTTGATTGCTTGCAAATCAACCCTGTAGGAAgcagtccagaaatgccagggaattatcagttcagtctggatcatctgtcaactattggggatggtggaaaaatattccagctcctctgtccctcaagaatgatagctttg------------------------------------------------------------------------------------------------------------------------------------------------------------------------------------------
>gene=chr20_74216-75216; species=calJac
ttaacctctcagcagtatttacccacaaaacgaccactctgtcctttaagaaacattctcctctcctgCTTAATGTAGTTGTATCTGAT--AACTTTCCATATAACC-TCTATGCAAGTGCTGTTTTTATGCTTATCAGCCAGATCTAC----------ATCCCCAGTCTCTCAGCAGCTGCTTGTGAAATATCCTTGTACAAGGCAATCCAGAAATGCCAGAAAATTATCAGCTGTCTCTGGATTATCTAGCAACTATGGGGGAAGCTGGATACATAGTCCAGGTCCTTTGAGCCTCATGTAGAATAATTTTGGGGCTTGGTA--ATTTTTTTTT-CTTGCGGTAATTCCCTTATTTGCAGTTCAAGGCTATTATGGGGAGAAAACGTAAATGGATTTTAGTTCTTCAAGTTTTTTATTATAACTGTGCATCCTTCCATTCTTCAAGGTTTTTCTGTCACTCTGCACCCTCGGGGACTAATGCACAAGTAAACACTTTT
>gene=chr20_74216-75216; species=canFam
tcaactgttcagcagtatttgcctac-aaatgtccactcactgccttaagaaacactttcctctcttgCATAATCTAGTCATATCTGATGCAACTTTCCTTGGACCC-TTTTGGCATTTA-CATTTTCATGCACATGAG-----CCTGTAATTGGCAGTATCCTCAAAGCATGGTTGATTGTATGTGAAATACCCCTGTACAGAGCAATTCAGAAACAAGAAGGAATTATGAGCTCACTCTAGATCATCTAtcaactattgcgg-tggcagataaatactgtagctcctttcattctc---aaggataattctgaggcttg-----------------------------------------------------------------------------------------------------------------------------------------------------------------------------------
>gene=chr20_74216-75216; species=equCab
tcaacgtttcagcagtatttgcttac-aaatgtctgctcactcttttaagaaacattttcctctctcgCACAATACAGTCATGTCTGATACAACGTTCCTTGtatgc-ctttggcatttgccattttcatgcataccaggctgatctgccactagcagtatccccaaagcatggctgattgatggcaaaatatccctgcacagggaaatccagaaatgacaaggaattatcagctcactctgggtaatctatcaactcttggggatggtggataaaccttccag-tcctttgaccctcaagaaggatgactttgaggcttg-----------------------------------------------------------------------------------------------------------------------------------------------------------------------------------
>gene=chr20_74216-75216; species=gorGor
ttaacctctcagcagtatttgactacaaaatgaccactctgtcctttaagaaacagtctcctctcctgCTTAATGTAGTCACATCTGATACAACTTTCCCCATAACCTTTTATGCATTTTCTGTTTTCATGCATATCAGCCCGACTTGCAA-TGTCAGTATCTCCAGTCTTTCAACAACTGCTTGTGAAATACCCC-GTACAGGGCAATCCAGAAATGCCAGAAAATTATCAGCTGTCTCTGGATCATCTGTCAACTACGGGGGAAGCTGGATAAATAGTCCAGGTCCTTTGAGCCTCATGTAGAATAACTTTGAGGCTTGGTAATATTTTTTTTT-CCTGTGGTAATTC-CTTATTTGCAGTTCAAGGCTATTATGGGAAGAAAACATAAATGGATGTTAGTTCTTCAAGGTTTTTACTGTAACTGTGCACCCTTTCATTCTTCAAGGTTTTTCTGTAACACTGCACCTTCAGGACCTGATGCCCaattaaacattttt
>gene=chr20_74216-75216; species=panTro
ttaacctctcagcagtatttgactacaaaatgaccactctgtcctttaagaaacagtctcctctcctgCTTAATGTAGTCACATCTGATACAACTTTCCCCATAACCTTTTATGCATTTTCTGTTTTCATGCATATCAGCCCGACTTGCAACTGTCAGTATCTCCAGTCTTTCAACAACTGCTTGTGAAATACCCCTGTACAGGGCAATCCAGAAATGCCAGAAAATTATCAGCTGTCTCTGGATCATCTGTCAACTACGGGGGAAGCTGGATAAATAGTCCAGGTCCTTTGAGCCTCATGTAGAATAACTTTGAGGCTTGGTAATATTTTTTTTT-CCTGTGGTAATTCCCTTATTTGCAGTTCAAGGCTATTATGGGAAGAAAACATAAATGGATGTTAGTTCTTCAAGGTTTTTACTGTAACTGTGCACCCTTTCATTCTTCAAGGTTTTTCTGTAACACTGCACCTTCAGGACCTGATGCCCaattaaacattttt
>gene=chr20_74216-75216; species=papHam
ttaacctctcagcggtatttgaccacaaaatgaccactctgttctttaagaaacagtctcctctcctgCTTAATGTAGTCGCATCAGATACAACTTTCCCTATAACC-TTTATGCATTTTCTGTTTTCGTGCATATCAGCCCAACCTGCAACTGTCAGTATCTCCAGTCTTTCAACAACTGCTTGTGAAAtacccctgtatatggcaatccagaaatgccagaaaattatcagctgtctccggatcatctattaactatgggggaagctggataaatagtccaggtcctttgagcctcatgtagaataactttggggcTTGGTAATATTTTTTTTTTCCTGTGGTAATTCCCTTATTTGCAGTTCAAGGCTATTATGGGAAGAAAACA--------------------AATGATTTTA--------------------GTTCTTCAAGGTTTTTCTGTAACACTGCACCATTGGGACCTGATGCCCAATTAAACATTTTT
>gene=chr20_74216-75216; species=ponAbe
ttaacctctcagcagtatttgaccataaaatgaccactctgtcctttaagaaacagtctcctctcctgCTTAATGTAGTCGCATCTGATACAACTTTCCCTATAACC-TTTATGCATTT--TGCTTTCATGCATATCAGCCCGACCTGCAACTGTCAGTATCTCCAGTCTTTCAACAACTGCTTGTGAAATACCCCTGTACAGGGCAATCCAGAAATGCCAGAAAATTATCAGCTGTCTCTGGATCATCTATCAACTATAGAGGAAGCTGGATAAATAGTCCAGGTCCATTGAGCCTAGTGTAGAATAACTTTGGGGCTTGGTAATATTTTTTTTT-CCTGTGGTAATTCCCTTATTTGCAGTTCAAGGCTATTATGGGAAGAAAACATAGATGGATTTTAGTTCTTCAAGGTTTTTATTGTAACTGTGCACCCTTTCATTCTTCAAGGTTTTTTGGTAACACTGCACCTTCAGGACCTGATGCCCAATTAAACTTTTTT
>gene=chr20_74216-75216; species=rheMac
ttaacctctcagcagtatttgaccagaaaatgaccactctgttctttaagaaacagtctcctctcctgCTTAATGTAGTCGCATCAGATACAACTTTCCCTATAACC-TTTATGCATTTTCTGTTTTCATGCATATCAGCCCAACCTGCAACTGTCAGTATCTCCAGTCTTTCAACAACTGCTTGTGAAAtacccctgtatatggcaatccagaaatgccagaaaattatcagctgtctccggatcatctgttaactatgggggaagctggataaatagtccaggtcctttgagcctcatgtagaataactttggggcttgGTAATATTTTTTTTT-CCTGTGGTAATTCCCTTATTTGCAGTTCAAGGCTATTATGGGAAGAAAACA--------------------AATGATTTTA--------------------GTTCTTCAAGGTTTTTCTGTAACACTGCACCATTGGGACCTGATGCCCAATTAAACATTTTT
>gene=chr20_75132-76132; species=hg19
GAGGCTTATTTGTAGCCTGGCTGCTGGGCTTCCCTGTGGGATTGTCCTCTGAGCAAACAGAACACAGCCATCCTGCTGGCCAGCAGTTGATAGATGATCTCATGATAATAACAGGTTATAACTCACCTTTTCTTGGATTTCTTGCTTTCCTGATTTCTACATTTCTCCACTGATTTTTTTTAAGGAGGAATTGTCTCTCAACTAAACTATTATATTCAAATCTTTGCTGGAGCTCTGCTCTGCTGGGGGTCTGCTTTAAGACTCTAGAGTCTTattctcctgttttgatctgacttatcttattggtccttttaagtcgtttcctcttatctgatctcttatctcttaatattgaaactcactagaatttaattctagtcctctttttttctcatattattccaacccaccatggtttaccaatttctgtactttaaatgctatccataagcaatcacatttattgatttgcatatgtcgaaccaaccttgcattccaag
>gene=chr20_75132-76132; species=bosTau
--------------------------------------------------------------------------------------------------------------------------------------------------------------------------------------------------------------------------------------------------------------------------------------------------------------------------------------------------------------------------------------------------------------------------------------------------------------------------------------------------------------------
>gene=chr20_75132-76132; species=calJac
-----------------------------------------------------------------------------------------------------------ATAACAGGTTataattcaccttttcttggatttcttgctttcctgatttctatatttctccactgatttttttgagggaggaattgcctctcaactaaactattatactcaaatctttgctggggctctgctttgctgggGGTCTGCTTTAAGATTCTAGTGtcttagtctcctgttttgctctgacttatcctattg----------gtcatttcctcttatctg-------atctcttaaaattgaaactcactagaattcaattctggtcctcgtttt-tctcatattattccaacccaccttggcttatcaatttctgtactttaaatgctatccataagcaatcacatttatttatttgcatatgttgaaccaaccttgcatcc----
>gene=chr20_75132-76132; species=canFam
-------------------------------------------------------------------------------------------------------------------ttttaactcctCTCTTTTTTACTTTCTAACTTCCCTAACTATCCCATTTCCAAACTGATTTT--GGGGGAGGAAAATGCCTCTCCATTCACTTATTATACTCAAAATATTCCCCAAGGTCTGCTTTGG-GAGAAACTAATCTAGTTCtccagtgtcccattctcctgttttgttctgacttacatggttgttccttttgtgcctttttgttctatttg-------agctctcaatattgacactcacccgaat-----cttggccctctttt-atcccatgttattccaactcattatactttatccattactgtagttttaat-----ctgtgag-------------------------------------------------
>gene=chr20_75132-76132; species=equCab
-------tttcctactttggctgcagagctccccataggg--tgtgctctagtcgaccacagtagaacca----actg--------------------------------------tgtaactctcctcttcctcgctttcttacttccctaacttgcccatttccaaactgacttt--gggggtgggaaatgcctctcaactcaattattatactcaaatttttccccaaggtctgcttttg-ggaaaacGAATCTAATTCCCTAGTGTCTcattctcccatttagctctgacttacctggttattccttttgagtctttttgtcttatctg-------agctctcagtagtgacactcatcaaaatttaattttgacgttattcc-aactcacgtgattccaaattatcctacctttccccttgctgacctcctaatattatatgttat------cagtgattaatttg-acatctagagtcaaacttgtctactgag
>gene=chr20_75132-76132; species=gorGor
GAGGCTT-TTTG-AGCCTGGCTGCTGGGCTTCCCTGTGGGATTGTCCTCTGAGCAAACAGAACACAGCCATCCTGCTGGCCAGCAGTTGATAGATGATCTCATGATAATAACAGGTTATAACTCACCTTTTCTTGGATTTCTTGCTCTCCTGATTTCTACATTTCTCCACTGATTTTTTTTAAGGAGGAATTGTCTCTCAACTAAACTATTATATTCAAATCTTTGCTGGAGCTCTGCTCTGCTGGGGGTCTGCTTTAAGACTCTAGAGTCTTattctcctgttttgatctgacttatcttattggtccttttaagtcgtttcctcttatctgatctcttatctcttaatattgaaactcactagaatttaattctagtcctctttttttctcatattattccaa-ccaccatggtttaccaatttctgtactttaaatgctatccataagcaatcacatttattgatttgcatatgtcaaa-caaccttgcattccaag
>gene=chr20_75132-76132; species=panTro
GAGGCTTATTTGTAGCCTGGCTGCTGGGCTTCCCTGTGGGATTGTCCTCTGAGCAAACAGAACACAGCCATCCTGCTGGCCAGCAGTTGATAGATGATctcatgataataacaggttataactcaccttttcttggatttcttgctttcctgatttctacatttctccactgattttttttaaggaggaattgtctctcaactaaactattatattcaaatctttgctggagctctgctctgctgggggTCTGCTTTAAGACTCTAGAGTCTTattctcctgttttgatctgacttatcttattggtccttttaagtcgtttcctcttatctgatctcttatctcttaatattgaaactcactagaatttaattctagtcctctttttttctcatattattccaacccaccatggtttaccaatttctgtactttaaatgctatccataagcaatcacatttattgatttgcatatgccgaaccaaccttgcattccaag
>gene=chr20_75132-76132; species=papHam
GAGGCTTATTTGTAGCCTGGCTGCTGGGCTTCCCTGTGGGATTGTCCTCTGAGCAAACAGAACACAGCCATGTTGCTGGCCAGCAGTTGATAGATGATCTCATGATAATAACAGGTTataactcaccttttattggatttcttgctttcctgatttctacatttctccactgatttttttgagggaggaattttctctcaactaaactattatattcaaatctttgctggagctctgctttgctgggggTCTGCTTTAAGACTCTAGTGTCTTATTCTCCCGTTCTGATCTGACTTATCTTATTGGTCCTTTTAAGTCGTTTCCTCTTATCTGATCTCTTATCTCTTAATATTGAAACTCACTAGAATTTAATTCTATTCCTCTTTTTTTCTCATATTATTTCAACCCACCATGGTTTATCAATTTCTGTACTTTAAATGCTATCCGTAAGC-atcacatttattgatttgcatatgtcaaaccaaccttgcttcccaag
>gene=chr20_75132-76132; species=ponAbe
GAGGCTTATTTGTAGCCTGGCTGCTGGGCTTCCCTGTGGGATTGTCCTCTGAGCAAACAGAACACAGCCGTGCTGCTGGCCAGCAGTTGATAGATGATCTCATGATAATAACAGGTTataactcaccttttcttggatttcttgctttcctgatttctacatttctccactgatttttttgagggaggaattgtctctcaactaaactattacattcaaatctttgctggggctctgctttgctgggggTCTGCTTTAAAACTCTAGTGTCTTattctcctgttttgatctgacttatcttattggtccttttaagtcgtttcctcttatctgatctcttatctcttaatattgaaactcactagaatttaattctaatcctctttttttctcatattattccaacccaccatggtttatcaatttctgtactttaaatgctatccataagcaatcacatttattgatttgcatatgtcaaaccaaccttgcatccgaag
>gene=chr20_75132-76132; species=rheMac
GAGGCTTATTTGTAGCCTGGCTGCTGGGCTTCCCTGTGGGATTGTCCTCTGAGCAAAC--AACACAGCCATGTTGCTGGCCAGCAGTTGATAGATGATCTCATGATAATAACAGGTTATAACTCACCTTTTATTGGATTTCTTGCTTTCCTGATTTCTACATTTCTCCACTGATTTTTTTGAGGGAGGAATTTTCTCTCAACTAAACTATTATATTCAAATCTTTGCTGGAGCTCTGCTTTGCTGGGGGTCTGCTGTAAGACTCTAGTGTCTTATTCTCCCGTTCTGATCTGActtatcttattggtccttttaagtcgtttcctcttatctgatctcttatctcttaatattgaaactcactagaatttaattctattcctctttttttctcatattatttcaacccaccatggtttatcaatttctgtactttaaatgctatccgtaagc-atcacatttattgatttgcatatgtcaaaccaaccttgctccccaag
>gene=chr20_75139-76139; species=hg19
GAGGCTTATTTGTAGCCTGGCTGCTGGGCTTCCCTGTGGGATTGTCCTCTGAGCAAACAGAACACAGCCATCCTGCTGGCCAGCAGTTGATAGATGATCTCATGATAATAACAGGTTATAACTCACCTTTTCTTGGATTTCTTGCTTTCCTGATTTCTACATTTCTCCACTGATTTTTTTTAAGGAGGAATTGTCTCTCAACTAAACTATTATATTCAAATCTTTGCTGGAGCTCTGCTCTGCTGGGGGTCTGCTTTAAGACTCTAGAGTCTTattctcctgttttgatctgacttatcttattggtccttttaagtcgtttcctcttatctgatctcttatctcttaatattgaaactcactagaatttaattctagtcctctttttttctcatattattccaacccaccatggtttaccaatttctgtactttaaatgctatccataagcaatcacatttattgatttgcatatgtcgaaccaaccttgcattccaag
>gene=chr20_75139-76139; species=bosTau
--------------------------------------------------------------------------------------------------------------------------------------------------------------------------------------------------------------------------------------------------------------------------------------------------------------------------------------------------------------------------------------------------------------------------------------------------------------------------------------------------------------------
>gene=chr20_75139-76139; species=calJac
-----------------------------------------------------------------------------------------------------------ATAACAGGTTataattcaccttttcttggatttcttgctttcctgatttctatatttctccactgatttttttgagggaggaattgcctctcaactaaactattatactcaaatctttgctggggctctgctttgctgggGGTCTGCTTTAAGATTCTAGTGtcttagtctcctgttttgctctgacttatcctattg----------gtcatttcctcttatctg-------atctcttaaaattgaaactcactagaattcaattctggtcctcgtttt-tctcatattattccaacccaccttggcttatcaatttctgtactttaaatgctatccataagcaatcacatttatttatttgcatatgttgaaccaaccttgcatcc----
>gene=chr20_75139-76139; species=canFam
-------------------------------------------------------------------------------------------------------------------ttttaactcctCTCTTTTTTACTTTCTAACTTCCCTAACTATCCCATTTCCAAACTGATTTT--GGGGGAGGAAAATGCCTCTCCATTCACTTATTATACTCAAAATATTCCCCAAGGTCTGCTTTGG-GAGAAACTAATCTAGTTCtccagtgtcccattctcctgttttgttctgacttacatggttgttccttttgtgcctttttgttctatttg-------agctctcaatattgacactcacccgaat-----cttggccctctttt-atcccatgttattccaactcattatactttatccattactgtagttttaat-----ctgtgag-------------------------------------------------
>gene=chr20_75139-76139; species=equCab
-------tttcctactttggctgcagagctccccataggg--tgtgctctagtcgaccacagtagaacca----actg--------------------------------------tgtaactctcctcttcctcgctttcttacttccctaacttgcccatttccaaactgacttt--gggggtgggaaatgcctctcaactcaattattatactcaaatttttccccaaggtctgcttttg-ggaaaacGAATCTAATTCCCTAGTGTCTcattctcccatttagctctgacttacctggttattccttttgagtctttttgtcttatctg-------agctctcagtagtgacactcatcaaaatttaattttgacgttattcc-aactcacgtgattccaaattatcctacctttccccttgctgacctcctaatattatatgttat------cagtgattaatttg-acatctagagtcaaacttgtctactgag
>gene=chr20_75139-76139; species=gorGor
GAGGCTT-TTTG-AGCCTGGCTGCTGGGCTTCCCTGTGGGATTGTCCTCTGAGCAAACAGAACACAGCCATCCTGCTGGCCAGCAGTTGATAGATGATCTCATGATAATAACAGGTTATAACTCACCTTTTCTTGGATTTCTTGCTCTCCTGATTTCTACATTTCTCCACTGATTTTTTTTAAGGAGGAATTGTCTCTCAACTAAACTATTATATTCAAATCTTTGCTGGAGCTCTGCTCTGCTGGGGGTCTGCTTTAAGACTCTAGAGTCTTattctcctgttttgatctgacttatcttattggtccttttaagtcgtttcctcttatctgatctcttatctcttaatattgaaactcactagaatttaattctagtcctctttttttctcatattattccaa-ccaccatggtttaccaatttctgtactttaaatgctatccataagcaatcacatttattgatttgcatatgtcaaa-caaccttgcattccaag
>gene=chr20_75139-76139; species=panTro
GAGGCTTATTTGTAGCCTGGCTGCTGGGCTTCCCTGTGGGATTGTCCTCTGAGCAAACAGAACACAGCCATCCTGCTGGCCAGCAGTTGATAGATGATctcatgataataacaggttataactcaccttttcttggatttcttgctttcctgatttctacatttctccactgattttttttaaggaggaattgtctctcaactaaactattatattcaaatctttgctggagctctgctctgctgggggTCTGCTTTAAGACTCTAGAGTCTTattctcctgttttgatctgacttatcttattggtccttttaagtcgtttcctcttatctgatctcttatctcttaatattgaaactcactagaatttaattctagtcctctttttttctcatattattccaacccaccatggtttaccaatttctgtactttaaatgctatccataagcaatcacatttattgatttgcatatgccgaaccaaccttgcattccaag
>gene=chr20_75139-76139; species=papHam
GAGGCTTATTTGTAGCCTGGCTGCTGGGCTTCCCTGTGGGATTGTCCTCTGAGCAAACAGAACACAGCCATGTTGCTGGCCAGCAGTTGATAGATGATCTCATGATAATAACAGGTTataactcaccttttattggatttcttgctttcctgatttctacatttctccactgatttttttgagggaggaattttctctcaactaaactattatattcaaatctttgctggagctctgctttgctgggggTCTGCTTTAAGACTCTAGTGTCTTATTCTCCCGTTCTGATCTGACTTATCTTATTGGTCCTTTTAAGTCGTTTCCTCTTATCTGATCTCTTATCTCTTAATATTGAAACTCACTAGAATTTAATTCTATTCCTCTTTTTTTCTCATATTATTTCAACCCACCATGGTTTATCAATTTCTGTACTTTAAATGCTATCCGTAAGC-atcacatttattgatttgcatatgtcaaaccaaccttgcttcccaag
>gene=chr20_75139-76139; species=ponAbe
GAGGCTTATTTGTAGCCTGGCTGCTGGGCTTCCCTGTGGGATTGTCCTCTGAGCAAACAGAACACAGCCGTGCTGCTGGCCAGCAGTTGATAGATGATCTCATGATAATAACAGGTTataactcaccttttcttggatttcttgctttcctgatttctacatttctccactgatttttttgagggaggaattgtctctcaactaaactattacattcaaatctttgctggggctctgctttgctgggggTCTGCTTTAAAACTCTAGTGTCTTattctcctgttttgatctgacttatcttattggtccttttaagtcgtttcctcttatctgatctcttatctcttaatattgaaactcactagaatttaattctaatcctctttttttctcatattattccaacccaccatggtttatcaatttctgtactttaaatgctatccataagcaatcacatttattgatttgcatatgtcaaaccaaccttgcatccgaag
>gene=chr20_75139-76139; species=rheMac
GAGGCTTATTTGTAGCCTGGCTGCTGGGCTTCCCTGTGGGATTGTCCTCTGAGCAAAC--AACACAGCCATGTTGCTGGCCAGCAGTTGATAGATGATCTCATGATAATAACAGGTTATAACTCACCTTTTATTGGATTTCTTGCTTTCCTGATTTCTACATTTCTCCACTGATTTTTTTGAGGGAGGAATTTTCTCTCAACTAAACTATTATATTCAAATCTTTGCTGGAGCTCTGCTTTGCTGGGGGTCTGCTGTAAGACTCTAGTGTCTTATTCTCCCGTTCTGATCTGActtatcttattggtccttttaagtcgtttcctcttatctgatctcttatctcttaatattgaaactcactagaatttaattctattcctctttttttctcatattatttcaacccaccatggtttatcaatttctgtactttaaatgctatccgtaagc-atcacatttattgatttgcatatgtcaaaccaaccttgctccccaag
>gene=chr20_77148-78148; species=hg19
ACAGTGCCTGGCCCACTACTATCGTATATAGGAGAACATATAAAAGCATATAGAAAGTTCCAGATGAATGTTCCCTTCTCTACCCTCCACCTTTTATTGTAAGTTCTGACCCTAAATACTTTTCTGTGTCATGACGTCAAATTTTGTTTAAGGTTCTAGCTGGTAACTAACAGAGTCAGAAGCTAATTCTTTCATTCAACACAAGCACTGATCTAACTGGATAGAGATAAAAGTGGGACTTGCCTTGAGAGTACATCATATTAAATTAAAAGCTGCATCTCAAATTCTACTTATCTTTCCAATCTTCTTTCCACTTAGAATTCCAACTTCCAAGTATGGCAGCCTCATAACATGCCTCTTCAGGTCTCTGTGTTGTCCATGAATGTTAGTTGTGTGCAGTGTTTCTATGCTTTGTATGGCTGTACGCATGTGACTGCTGTTTGTATGGCAACAGGTGGGTCAGTAAGTGTCTTCTATGATACTACAGAGAAGCGGTTATT
>gene=chr20_77148-78148; species=bosTau
ATAATACCTGAAACACTAATATCATATGT-GAAGAACCTATGAATTCACATAAAAGGTTTCAGATAAGTCCTCCCTTTCTTATCCACCA----TTTTTGTAAATGCTGACTTTAaattactttctgggtcatGAGGCCAAATTTTGTTTAATACTTCAACCTGAAACAAACAGGGTCAGAAA--------CTCATTCACCACAAAC----GTTTAGCTAGATAGAGGAGCAAATAGGACTTGCCTTCAGAGCACATCCTATTAAATTAAGAACTACATCACAAATTCTGCT--TCTTTCCAATGCTCTTTCCACTTAGATATTTAaCCTCCAACCGCGGTCGTTTCATTGAGTGCCTCTCCAGATGTCCGTTTTGTCCATGAACACTGATCACGTGTAGGGTGCCTCTGCTTCATCTGCCTCTGT-CATGCACTGGTGGTTCTGCCATGCACTGGTGGTTCTGCCACTTTACTCTCTGATATCACGGAGAAGCAGTTATT
>gene=chr20_77148-78148; species=calJac
ACAGTGCCTGGTCCACTGCTATCATATCTAGGAGAACATAAAAAGGCATATAGAAAGTTCCAGACAAATGTTCCCTTCTCTACCCTCCACCTTTTATTGCAAGTTCTGACCCTAAGTACTTCTCTGTGTCATGACATCAAATTTTGTTTAAGGTTCTAGCTGGTAACTAAGAGAGTTAGAAGCTAATTCTTTCATTTAGCGCAAACACCGATCTAACTGGATAGAGATAAAGGTGGGACGTGCCTTGAGAACACATCATATTAAATGAAAAGGTGCATCTCAAATTCTATTTACTTTTCCAATGTTCTTTCCACTTAG-AGCCCATCTTCCAACTATGTCAGCCTCATAAAATGTCTCTTCAGGTCCCCTTTCTGTCGGTGAATGCTAATTGTGTGCAGTGTTTCTCTGCTTTGTATGG-TGTAGGCATGTGAGTGCTTTTTGTATGGCAACAGATGGGTCAGCAAGTGTCTTCTATGACAGTACAGAGAAGCAGTTATT
>gene=chr20_77148-78148; species=canFam
TTAATGCCTGAACCACTACTATCATATACAGAGGAAACTATGAAGGTACAGAAAAAGTTCCAAATAAGTCCTCCCTTTACCACTCCCTCCCTTTTATTATAAGTTAAGAGTTGAAATCCCTATCTGTATCTTTAGGTCAACTTTTGTATAAGGCTTCAACTAGAAACTAACAAAGTTAGAAACCA----CCTCATAGAAAACAAATACTGATTTAACTAAATAGAGGTGAAAGTGGGACTTGCCTTGAGAG--CATCATATGAAATTAAAAGCTGCATCACAAATTCTACTCATCTTTCCAATATTCTTTTCAATGAACAGTCCAATTTCCCACTATAGTGATCTCACATCATGCTTCTCCAGATCTTTATCTTGTCCACAAATGCTTATTGTATGTAGGGTTTCTAAACTTTGTGTGCCTACATACATATGAGTGATGCTTGTATGGTGACTGATGAGTCAGCAAGTTAATTCTTTGATATCACAGAGAAGCAGTTATT
>gene=chr20_77148-78148; species=equCab
GTAACGCCTGAGCTACTAGTATCATATATGGAAAAACCTGTGAAGGCACATGAAAAGTTCCAGACAACTCCTCCCTTTCCCAC-CCCCACCTTTTGTTGTAAGCTTTGACTTTAAATTCCTGTCTGTATCATGAGGTCAAATTTTGCTTAAGTCTTCAGCTGGAATCTAACAAAGCTAGAAACTA----CCTCATGGAGAGCAAACATTGGTTTAACTAGATGGAGACGAAAGCGGGACTTGCCTTCAGAGCACATCATATTAAATTAAGAGCTGCATCACAAATTCTGCTTATCTTTCTAACATGCTTTCCACGCAAAAGTCCAACTTCCATCTATGGTGCTCTCATAGCGCGC-TCTGCAGATCTTCATTTTGTCCATGAATGCTAGTTGCGTGCAGGGTGTCTGTGCTTCGTGTGCCTATGTGCGTGTGAGTGCTGTTTGTATGGCAGCTGATGGGTCAGTGAGTTTACTCTCTGACATCACAGAGAAGCGGTTATC
>gene=chr20_77148-78148; species=gorGor
ACAGTGCCTGGCCCACTACTATCATATATAGGAGAACATATAAAAGCATATAGAAAGTTCCAGATGAATGTTCCCTTCTCTACCCTCCACCTTTTATTGTAAGTTCTGACCCTAAATACCTTTCTGTGTCATGACGTCAAATTTTGTTTAAGGTTCTAGCTGGTAACTAACAGAGTCAGAAGCTAATTCTTTCATTCAGCACAAGCACTGATCTAACTGGATAGAGATAAAAGTGGGACTTGCCTTGAGAGTACATCATATTAGATTAAAAGCTGCATCTCAAATTCTACTTATCTTTCCAATCTTCTTTCCACTTAGAATTCCAACTTCCAAGTATGGCAGCCTCATAACATGCCTCTTCAGGTCTCTGTGCTGTCCATGAGTGTTAGTTGTGTGCAGTGTTTCTATGCTTTCTATGGCTGTACACATGTGACTGCTGTTTGTATGGCAACAGGTGGGTCAGTAAGTGTCTTCTATGATACTACAGAGAAGCGGTTATT
>gene=chr20_77148-78148; species=panTro
ACAGTGCCTGGCCCACTACTATCATATATAGGAGAACATATAAAAGCATATAGAAAGTTCCAGATGAATGTTCCCTTCTCTACCCTCCACCTTTTATTGTAAGTTCTGACCCTAAATACTTTTCTGTGTCATGACGTCAAATTTTGTTTAAGGTTCTAGCTGGTAACTAACAGAGTCAGAAGCTAATTCTTTCATTCAGCACAAGCACTGATCTAACTGGATAGAGATAAAAGTGGGACTTGCCTTGAGAGTACATCATATTAGATTAAAAGCTGCATCTCAAATTCTACTTATCTTTCCAATCTTCTTTCCACTTAGAATTCCAACTTCCAAGTATGGCAGCCTCATAACATGCCTCTTCAGGTCTCTGTGCTGTCCATGAATGTTAGTTGTGTGCAGTGTTTCTATGCTTTCTATGGCTGTACGCATGTGACTGCTGTTTGTATGGCAACAGGTGGGTCAGTAAGTGTCTTCTATGATACTACAGAGAAGCGGTTATT
>gene=chr20_77148-78148; species=papHam
ACAGTGCCTGGCCCACTGCTATCATATATAGGAGAACATATAAAAGCATATAGAAGGTTCCAGACAAATGTTCCCTTCTCTACCCTCCACCTTTTATTGTAAGAACTTAC----AATACTTCTGTGTGTCATGACGTCAAATTTTGTTTAAGGTTCTAGCTGGTAACTAACAGAGTTAGAAGCTAATTCTTTCATTCAGCACAAGCACTGATCTCACTGGATAGAGATAAAAGTGGGACTTGCCTTGAGAGTACATCATATTAAATTAAAAGCTGCATCTCAAATTCTACTTATCTTTCCAATCTTCTTTCTGCTTAGAAGTCCAACTTCCAACTATGGCAGCCTCATAACATGCCTCCTCAGGTCTCTGTTTTGTCCATGAATGTTAGTTGTGTGCAGTGTTTCTATGCTTCATATGGCTGTACGCATGTGACTGCTGTTTGTATGGCAACAGATGGGTCAGTAAGTGTTTTCTATGATACTACAGAGAAGCGGTTATT
>gene=chr20_77148-78148; species=ponAbe
ACTGTGCCTGGCCCACTACTATCATATATAGGAGAACATATAAAAGCATATAGAAAGTTCCAGACAAATGTTCCCTTCTCCACCCTCCACCTTTTATTGTAAGTTCTGACCCTAAATACTTTTCTGTGTCATGACATCAAATTTTGTTTAAGGTTCTAGCTGGTAACTAACAGAGTCAGAAGCTAATTCTTTCATTCAGCACAAGCACTGATCTAACTGGATAGAGATAAAAGTGGGACTTGCCTTGAGAGTACATCATATTAAATTAAAAGCTGCATCTCAAATTCTACTTATCTTTCCAATCTTCTTTCCACTTAGAAGTCCAACTTCCAAGTATGGCAGCCTCATAACATACCTCTTCAGGTCTCTGTGTTGTCCATGAATGTTAGTTGTGTGCAGTGTTTCTATGCTTTGTATGGCTGTACACATGTGACTGCTGTTTGTATGGCAACAGGTGGGTCAGTAAGTGTCTTCTATGATACTACAGAGAAGCAGTTATT
>gene=chr20_77148-78148; species=rheMac
ACAGTGCCTGGCCCACTGCTATCATATATAGGAGAACATATAAAAGCATATAGAAGGTTCCAGACAAATGTTCCCTTCTCTACCCTCCACCTTTTATTGTAAGAACTTAC----AATACTTCTGTGTGTCATGACGTCAAATTTTGTTTAAGGTTCTAGCTGGTAACTAACAGAGTTAGAAGCTAATTCTTTCATTCAGCACAAGCACTGATCTCACTGGATAGAGATAAAAGTGGGACTTGTCTTGAGAGTACATCATATTAAATTAAAAGCTGCATCTCAAATTCTACTTATCTTTCCAATCTTCTTTCCGCTTAGAAGTCCAACTTCCAACTATGGCAGCCTCATAACATGCCTCCTCAGGTCTCTGTTTTGTCCA----TGTTAGTTGTGTGCAGTGTTTCTATGCTTCGTATGGCTGTACGCATGTGACTGCTGTTTGTATGGCAACAGATGGGTCAGTAAGTGTTTTCTATGATACTACAGAGAAGCGGTTATT
>gene=chr20_77211-78211; species=hg19
ACAGTGCCTGGCCCACTACTATCGTATATAGGAGAACATATAAAAGCATATAGAAAGTTCCAGATGAATGTTCCCTTCTCTACCCTCCACCTTTTATTGTAAGTTCTGACCCTAAATACTTTTCTGTGTCATGACGTCAAATTTTGTTTAAGGTTCTAGCTGGTAACTAACAGAGTCAGAAGCTAATTCTTTCATTCAACACAAGCACTGATCTAACTGGATAGAGATAAAAGTGGGACTTGCCTTGAGAGTACATCATATTAAATTAAAAGCTGCATCTCAAATTCTACTTATCTTTCCAATCTTCTTTCCACTTAGAATTCCAACTTCCAAGTATGGCAGCCTCATAACATGCCTCTTCAGGTCTCTGTGTTGTCCATGAATGTTAGTTGTGTGCAGTGTTTCTATGCTTTGTATGGCTGTACGCATGTGACTGCTGTTTGTATGGCAACAGGTGGGTCAGTAAGTGTCTTCTATGATACTACAGAGAAGCGGTTATT
>gene=chr20_77211-78211; species=bosTau
ATAATACCTGAAACACTAATATCATATGT-GAAGAACCTATGAATTCACATAAAAGGTTTCAGATAAGTCCTCCCTTTCTTATCCACCA----TTTTTGTAAATGCTGACTTTAaattactttctgggtcatGAGGCCAAATTTTGTTTAATACTTCAACCTGAAACAAACAGGGTCAGAAA--------CTCATTCACCACAAAC----GTTTAGCTAGATAGAGGAGCAAATAGGACTTGCCTTCAGAGCACATCCTATTAAATTAAGAACTACATCACAAATTCTGCT--TCTTTCCAATGCTCTTTCCACTTAGATATTTAaCCTCCAACCGCGGTCGTTTCATTGAGTGCCTCTCCAGATGTCCGTTTTGTCCATGAACACTGATCACGTGTAGGGTGCCTCTGCTTCATCTGCCTCTGT-CATGCACTGGTGGTTCTGCCATGCACTGGTGGTTCTGCCACTTTACTCTCTGATATCACGGAGAAGCAGTTATT
>gene=chr20_77211-78211; species=calJac
ACAGTGCCTGGTCCACTGCTATCATATCTAGGAGAACATAAAAAGGCATATAGAAAGTTCCAGACAAATGTTCCCTTCTCTACCCTCCACCTTTTATTGCAAGTTCTGACCCTAAGTACTTCTCTGTGTCATGACATCAAATTTTGTTTAAGGTTCTAGCTGGTAACTAAGAGAGTTAGAAGCTAATTCTTTCATTTAGCGCAAACACCGATCTAACTGGATAGAGATAAAGGTGGGACGTGCCTTGAGAACACATCATATTAAATGAAAAGGTGCATCTCAAATTCTATTTACTTTTCCAATGTTCTTTCCACTTAG-AGCCCATCTTCCAACTATGTCAGCCTCATAAAATGTCTCTTCAGGTCCCCTTTCTGTCGGTGAATGCTAATTGTGTGCAGTGTTTCTCTGCTTTGTATGG-TGTAGGCATGTGAGTGCTTTTTGTATGGCAACAGATGGGTCAGCAAGTGTCTTCTATGACAGTACAGAGAAGCAGTTATT
>gene=chr20_77211-78211; species=canFam
TTAATGCCTGAACCACTACTATCATATACAGAGGAAACTATGAAGGTACAGAAAAAGTTCCAAATAAGTCCTCCCTTTACCACTCCCTCCCTTTTATTATAAGTTAAGAGTTGAAATCCCTATCTGTATCTTTAGGTCAACTTTTGTATAAGGCTTCAACTAGAAACTAACAAAGTTAGAAACCA----CCTCATAGAAAACAAATACTGATTTAACTAAATAGAGGTGAAAGTGGGACTTGCCTTGAGAG--CATCATATGAAATTAAAAGCTGCATCACAAATTCTACTCATCTTTCCAATATTCTTTTCAATGAACAGTCCAATTTCCCACTATAGTGATCTCACATCATGCTTCTCCAGATCTTTATCTTGTCCACAAATGCTTATTGTATGTAGGGTTTCTAAACTTTGTGTGCCTACATACATATGAGTGATGCTTGTATGGTGACTGATGAGTCAGCAAGTTAATTCTTTGATATCACAGAGAAGCAGTTATT
>gene=chr20_77211-78211; species=equCab
GTAACGCCTGAGCTACTAGTATCATATATGGAAAAACCTGTGAAGGCACATGAAAAGTTCCAGACAACTCCTCCCTTTCCCAC-CCCCACCTTTTGTTGTAAGCTTTGACTTTAAATTCCTGTCTGTATCATGAGGTCAAATTTTGCTTAAGTCTTCAGCTGGAATCTAACAAAGCTAGAAACTA----CCTCATGGAGAGCAAACATTGGTTTAACTAGATGGAGACGAAAGCGGGACTTGCCTTCAGAGCACATCATATTAAATTAAGAGCTGCATCACAAATTCTGCTTATCTTTCTAACATGCTTTCCACGCAAAAGTCCAACTTCCATCTATGGTGCTCTCATAGCGCGC-TCTGCAGATCTTCATTTTGTCCATGAATGCTAGTTGCGTGCAGGGTGTCTGTGCTTCGTGTGCCTATGTGCGTGTGAGTGCTGTTTGTATGGCAGCTGATGGGTCAGTGAGTTTACTCTCTGACATCACAGAGAAGCGGTTATC
>gene=chr20_77211-78211; species=gorGor
ACAGTGCCTGGCCCACTACTATCATATATAGGAGAACATATAAAAGCATATAGAAAGTTCCAGATGAATGTTCCCTTCTCTACCCTCCACCTTTTATTGTAAGTTCTGACCCTAAATACCTTTCTGTGTCATGACGTCAAATTTTGTTTAAGGTTCTAGCTGGTAACTAACAGAGTCAGAAGCTAATTCTTTCATTCAGCACAAGCACTGATCTAACTGGATAGAGATAAAAGTGGGACTTGCCTTGAGAGTACATCATATTAGATTAAAAGCTGCATCTCAAATTCTACTTATCTTTCCAATCTTCTTTCCACTTAGAATTCCAACTTCCAAGTATGGCAGCCTCATAACATGCCTCTTCAGGTCTCTGTGCTGTCCATGAGTGTTAGTTGTGTGCAGTGTTTCTATGCTTTCTATGGCTGTACACATGTGACTGCTGTTTGTATGGCAACAGGTGGGTCAGTAAGTGTCTTCTATGATACTACAGAGAAGCGGTTATT
>gene=chr20_77211-78211; species=panTro
ACAGTGCCTGGCCCACTACTATCATATATAGGAGAACATATAAAAGCATATAGAAAGTTCCAGATGAATGTTCCCTTCTCTACCCTCCACCTTTTATTGTAAGTTCTGACCCTAAATACTTTTCTGTGTCATGACGTCAAATTTTGTTTAAGGTTCTAGCTGGTAACTAACAGAGTCAGAAGCTAATTCTTTCATTCAGCACAAGCACTGATCTAACTGGATAGAGATAAAAGTGGGACTTGCCTTGAGAGTACATCATATTAGATTAAAAGCTGCATCTCAAATTCTACTTATCTTTCCAATCTTCTTTCCACTTAGAATTCCAACTTCCAAGTATGGCAGCCTCATAACATGCCTCTTCAGGTCTCTGTGCTGTCCATGAATGTTAGTTGTGTGCAGTGTTTCTATGCTTTCTATGGCTGTACGCATGTGACTGCTGTTTGTATGGCAACAGGTGGGTCAGTAAGTGTCTTCTATGATACTACAGAGAAGCGGTTATT
>gene=chr20_77211-78211; species=papHam
ACAGTGCCTGGCCCACTGCTATCATATATAGGAGAACATATAAAAGCATATAGAAGGTTCCAGACAAATGTTCCCTTCTCTACCCTCCACCTTTTATTGTAAGAACTTAC----AATACTTCTGTGTGTCATGACGTCAAATTTTGTTTAAGGTTCTAGCTGGTAACTAACAGAGTTAGAAGCTAATTCTTTCATTCAGCACAAGCACTGATCTCACTGGATAGAGATAAAAGTGGGACTTGCCTTGAGAGTACATCATATTAAATTAAAAGCTGCATCTCAAATTCTACTTATCTTTCCAATCTTCTTTCTGCTTAGAAGTCCAACTTCCAACTATGGCAGCCTCATAACATGCCTCCTCAGGTCTCTGTTTTGTCCATGAATGTTAGTTGTGTGCAGTGTTTCTATGCTTCATATGGCTGTACGCATGTGACTGCTGTTTGTATGGCAACAGATGGGTCAGTAAGTGTTTTCTATGATACTACAGAGAAGCGGTTATT
>gene=chr20_77211-78211; species=ponAbe
ACTGTGCCTGGCCCACTACTATCATATATAGGAGAACATATAAAAGCATATAGAAAGTTCCAGACAAATGTTCCCTTCTCCACCCTCCACCTTTTATTGTAAGTTCTGACCCTAAATACTTTTCTGTGTCATGACATCAAATTTTGTTTAAGGTTCTAGCTGGTAACTAACAGAGTCAGAAGCTAATTCTTTCATTCAGCACAAGCACTGATCTAACTGGATAGAGATAAAAGTGGGACTTGCCTTGAGAGTACATCATATTAAATTAAAAGCTGCATCTCAAATTCTACTTATCTTTCCAATCTTCTTTCCACTTAGAAGTCCAACTTCCAAGTATGGCAGCCTCATAACATACCTCTTCAGGTCTCTGTGTTGTCCATGAATGTTAGTTGTGTGCAGTGTTTCTATGCTTTGTATGGCTGTACACATGTGACTGCTGTTTGTATGGCAACAGGTGGGTCAGTAAGTGTCTTCTATGATACTACAGAGAAGCAGTTATT
>gene=chr20_77211-78211; species=rheMac
ACAGTGCCTGGCCCACTGCTATCATATATAGGAGAACATATAAAAGCATATAGAAGGTTCCAGACAAATGTTCCCTTCTCTACCCTCCACCTTTTATTGTAAGAACTTAC----AATACTTCTGTGTGTCATGACGTCAAATTTTGTTTAAGGTTCTAGCTGGTAACTAACAGAGTTAGAAGCTAATTCTTTCATTCAGCACAAGCACTGATCTCACTGGATAGAGATAAAAGTGGGACTTGTCTTGAGAGTACATCATATTAAATTAAAAGCTGCATCTCAAATTCTACTTATCTTTCCAATCTTCTTTCCGCTTAGAAGTCCAACTTCCAACTATGGCAGCCTCATAACATGCCTCCTCAGGTCTCTGTTTTGTCCA----TGTTAGTTGTGTGCAGTGTTTCTATGCTTCGTATGGCTGTACGCATGTGACTGCTGTTTGTATGGCAACAGATGGGTCAGTAAGTGTTTTCTATGATACTACAGAGAAGCGGTTATT
>gene=chr20_80259-81259; species=hg19
TttttttactaacttatggcctaacacccctgctataatgtacatatagtcctcatctcttggtcttgttgacctatgtgatccaaactgcaagaacagtgcgtcacacatgagaaatgctcaataaaaatttgAGAACAAATTATTCAGGCAGTTATCTTAATATATATGAGAAGGTTATATAATATAAAAcagtagtcttcaaactgcaatactggttacaaaaagatttttcaagctatacatattgatagtttaaaggaataaaatttcagaccctcaagttccaaatttcttatgatgttttggagcattcttaacaggctcttcttttataactccaatttctcaattttccttctcccactctgaaaagaaaacttacctctcacccaccctttatctgacaatcatggattgccctgagtgaacaaacctccagtggacaattgaaatactagtgctggTattcagaaagtgaataatcatagactttgaat
>gene=chr20_80259-81259; species=bosTau
tttagttgtgtacatatagcctgtcaccaccagtctaatgtacacagagtccttatcccgtgctctggttcctgactgtgtcccaagctggtagaccagtgccttgtgcatggtggatgctcagtaaaaacttgAGCATTT---GTTCATGTAATCATCTCAACAAATATGAGAAGGCCGGACAATACAAAGTAGTAATCATCAATCTTGGATACTGGATAT--AACATTTTTTCAAAATATTCATATTGATAATTTAAGGGAAATAGTGTTTTGACCCTCAGTTTTTTAATGTCTTGTGATACTCAG-AGCGTTCTTAACAGG-----CTCTTCTATCTCCACTTTCTAAATTCCTCTTCTTTCACTCTTGAAAGAAAACTTACCTCACAT-CCCTTTTTTTCTAACAAGCATGGATTGTTCATCGTGGAAAAACCTGCAGTGGATAACTGAAAGATTGGTGCTGTTATTCAGAAACTAAGTAATCACAGACTTtggac
>gene=chr20_80259-81259; species=calJac
--------------------------------------------------------------------------------------------------------------------------------------------------------------------------------------------------------------------------------------------------------------------------------------------------------------------------------------------------------------------------------------------------------------------------------------------------------------------------------------------------------------------
>gene=chr20_80259-81259; species=canFam
tttatttacttatttatggactgtcattacaaccataatgtccatatagtcctaacaccttgatctttttcatgcctgtgtcccaaggtgctagaccagtgcctagcacatggcaaatgctcaataaaaacttgagaatatatgGTTCAT-CAATCATCTCAATAGATATTAGAAGGTCACACAATATGA-TTGgtagtcttcaaactgggataccagctacaaaaaggttttccaaggtgtgcacattgagaatttaagggaatcaatttttagaccctcaatttctgaatgtcttatcatgctcag-agcgttcttaacaagctcttcttttc-acatccacttcctcaatttctcttctcctactctgaaaagaaaatgtacctctcacatgtcctttatctcacaatcatgggttgcccagagtggacaaatctccagtggataatttaaatattggtgctggTGTTCAT-aagtgagtaatcatagactttgggt
>gene=chr20_80259-81259; species=equCab
tttatttacttatttatggcctgtcatcatcaccataatgtacatacagtcctaacaccttgatcttattcatggctgtgtcccaagctgctggaccagtgccttacacatggtagatactcaataaaaatttgCGAAAGTGTTGCTCATGAAATTATCTCAATTAACATGAGAAAGTCACATGATGTAAGTcagtagtcttcaaactgggatactggttac-aaaagtttttctaagatatacacattgataatttagggggatcaatttttagaccttcaacttctgaatctcttaggatgttcag-agaattcttaactggctcatcttttc--------tatctccaatttctcttctcccactctgaaaagaaaacttacctctcccccatactttgtctgacaactgtgggttgcccagagtggaaaaggctccagtggataattgaaatattggtgctggagttcagaaagtcagtaatcacagactttggat
>gene=chr20_80259-81259; species=gorGor
TTTTTTTACTAACTTATGGCCTAACACCCCTGCTATAATGTACATATAGTCCTCATCTCTTGGTCTTGTTGACATATGTGATccaaactgcaagaacagtgcatcacacatgagaaatgctcaataaaaatttgAGAACAAATTATTCAGGCAGTTATCTTAATATATATGAGAAGGTTATATAATATAAAACAGTAGTCTTCAAACTGCAATACTGGTTACAAAAAGATTTTTCAAGCTATACATATTGATAGTTTAAAGGAATAAAATTTCAGACCCTCAAGTTCCAAATTTCTTATGATGTTTTGGAGCATTCTTAACAGGCTCTTcttttataactccaatttctcaattttccttctcccactctgaaaagaaaacttacctctcacccaccctttatctgacaatcatggattgccctgagtgaacaaaccgccagtggacaattgaaatactggtgctggTattcagaaagtgaataatcatagactttgaat
>gene=chr20_80259-81259; species=panTro
TTTTTTTACTAACTTATGGCCTAACACCCCTGCTATAATGTACATATAGTCCTCATCTCTTGgtcttgttgacatatgtgatccaaactgcaagaacagtgcgtcacacatgagaaatgctcaataaaaatttgAGAACAAATTATTCAGGCAGTTATCTTAATATATATGAGAAGGTTATATAATATAAAACAGTAGTCTTCAAACTGCAATACTGGTTACAAAAAGATTTTTCAAGCTATACATATTGATAGTTTAAAGGAATAAAATTTCAGACCCTCAAGTTCCAAATTTCTTATGATGTTTTGGAGCATTCTTAACaggctcttcttttataactccaatttctcaattttccttctcccactctgaaaagaaaacttacctctcacccaccctttatctgacaatcatggattgccctgagtgaacaaacctccagtggacaattgaaatactggtgctggTattcagaaagtgaataatcatagactttgaat
>gene=chr20_80259-81259; species=papHam
TTtttttactaacttatggcctaacacccctgctataatgtacatatagtcctcatctcttggtcttgttgacatctgtgatccaaactgcaagaacagtgtgtcacacatgggaaatcctcaataaaagtttgcgaacaaatTATTCAGGCAGTTATCTTAATATATATGAGAAGGTTATAGAATATAAAAcagtagtcttcaaactgcaatactggttacaaaaagatttttcaagctatacatattgatagtttaaaggaataaaatttcagaccctcaacttccaaatttcttacgatgttttggagcattcttaacaggctcttcttctataactctcagttctcaattttccttctccccctctgaaaagaaaacttacctctcacccaccctttatcggacaatcatggattgccctgagtgaacaaacctccagtggacaattgaaatactggtgctgatatttagaaagtgaataatcatagactttgcat
>gene=chr20_80259-81259; species=ponAbe
tttttttactaacttatggcctaacacccctgctataatgtacatatagtcctcatctcttggtcttgttgacatctgtgatccaaactgcaagaacagtgcatcacacatgggaaatgctcaataaaaatttgAGAACAAATTATTCAGGCAGTTATCTTAATATATATGAGAAGTTTATATAATATAAAAcagtagtcttcaaacagcaatactggttacaaaaagatttttcaagctatacatattgatagtttaaaggaataaaatttcagaccctcaagttccaaatttcttatgatgttttggagcattcttaacagactcctcttttatcactccaatttctcaattttccttctcccactctgaaaagaaaacttacctctcacccaccctttatctggcaatcatggattgccctgagtgaacaaacctccagtggacaattgaaatactggtgctggTattcagaaagtgaataatcatagactttgaat
>gene=chr20_80259-81259; species=rheMac
TTTTTTTACTAACTTATGGCCTAACACCCCTGCTATAATGTACATATACTCCTCATCTCTTGgtcttgttgacatctgtgatccaaactgcaagaacagtgcgtcacacatgggaaatcctcaataaaagtttgcgaacaaatTATTCAGGCAGTTATCTTAATATATATGAGAAGGTTATAGAATATAAAAcagtagtcttcaaactgcaatactggttacaaaaagatttttcaagctatacatattgatagtttaaaggaataaaatttcagaccctcaacttccaaatttcttacgatgttttggagcattcttaacaggctcttcttttataactccaagttctcaattttccttctcccactctgaaaagaaaacttacctctcactcaccctttatcggacaatcatggattgccctgagtgaacaaacctccagtggacaattgaaatactggtgctgatattcagaaagtgaataatcatagactttgcat
>gene=chr20_80190-81190; species=hg19
TTTGTATTATTTTCTTCCCATCATTTGAACTCTGAAATCATTTTGAGTATTTACTCTCTCTCTGATTttttttactaacttatggcctaacacccctgctataatgtacatatagtcctcatctcttggtcttgttgacctatgtgatccaaactgcaagaacagtgcgtcacacatgagaaatgctcaataaaaatttgAGAACAAATTATTCAGGCAGTTATCTTAATATATATGAGAAGGTTATATAATATAAAAcagtagtcttcaaactgcaatactggttacaaaaagatttttcaagctatacatattgatagtttaaaggaataaaatttcagaccctcaagttccaaatttcttatgatgttttggagcattcttaacaggctcttcttttataactccaatttctcaattttccttctcccactctgaaaagaaaacttacctctcacccaccctttatctgacaatcatggattgccctgagtgaacaa
>gene=chr20_80190-81190; species=bosTau
tttgcatcatcttcttcctatcgcctgaactctgaaa-tattttgtagatttctttgctgtctgcatttagttgtgtacatatagcctgtcaccaccagtctaatgtacacagagtccttatcccgtgctctggttcctgactgtgtcccaagctggtagaccagtgccttgtgcatggtggatgctcagtaaaaacttgAGCATTT---GTTCATGTAATCATCTCAACAAATATGAGAAGGCCGGACAATACAAAGTAGTAATCATCAATCTTGGATACTGGATAT--AACATTTTTTCAAAATATTCATATTGATAATTTAAGGGAAATAGTGTTTTGACCCTCAGTTTTTTAATGTCTTGTGATACTCAG-AGCGTTCTTAACAGG-----CTCTTCTATCTCCACTTTCTAAATTCCTCTTCTTTCACTCTTGAAAGAAAACTTACCTCACAT-CCCTTTTTTTCTAACAAGCATGGATTGTTCATCGTGGAAAA
>gene=chr20_80190-81190; species=calJac
--------------------------------------------------------------------------------------------------------------------------------------------------------------------------------------------------------------------------------------------------------------------------------------------------------------------------------------------------------------------------------------------------------------------------------------------------------------------------------------------------------------------
>gene=chr20_80190-81190; species=canFam
tccgcactattttcttcttatcacttaagccatgaaattattttgtatatttcttcattgtctgaatttatttacttatttatggactgtcattacaaccataatgtccatatagtcctaacaccttgatctttttcatgcctgtgtcccaaggtgctagaccagtgcctagcacatggcaaatgctcaataaaaacttgagaatatatgGTTCAT-CAATCATCTCAATAGATATTAGAAGGTCACACAATATGA-TTGgtagtcttcaaactgggataccagctacaaaaaggttttccaaggtgtgcacattgagaatttaagggaatcaatttttagaccctcaatttctgaatgtcttatcatgctcag-agcgttcttaacaagctcttcttttc-acatccacttcctcaatttctcttctcctactctgaaaagaaaatgtacctctcacatgtcctttatctcacaatcatgggttgcccagagtggacaa
>gene=chr20_80190-81190; species=equCab
tttgtattattttctccctatcagttaaactctggaattattttgtatatttctttgctctctgaatttatttacttatttatggcctgtcatcatcaccataatgtacatacagtcctaacaccttgatcttattcatggctgtgtcccaagctgctggaccagtgccttacacatggtagatactcaataaaaatttgCGAAAGTGTTGCTCATGAAATTATCTCAATTAACATGAGAAAGTCACATGATGTAAGTcagtagtcttcaaactgggatactggttac-aaaagtttttctaagatatacacattgataatttagggggatcaatttttagaccttcaacttctgaatctcttaggatgttcag-agaattcttaactggctcatcttttc--------tatctccaatttctcttctcccactctgaaaagaaaacttacctctcccccatactttgtctgacaactgtgggttgcccagagtggaaaa
>gene=chr20_80190-81190; species=gorGor
TTTGTATTATTTTCTTCCCATCATTTGAACTCTGAAATCATTTTGAGTATTTACTTTCTCTCTGATTTTTTTTACTAACTTATGGCCTAACACCCCTGCTATAATGTACATATAGTCCTCATCTCTTGGTCTTGTTGACATATGTGATccaaactgcaagaacagtgcatcacacatgagaaatgctcaataaaaatttgAGAACAAATTATTCAGGCAGTTATCTTAATATATATGAGAAGGTTATATAATATAAAACAGTAGTCTTCAAACTGCAATACTGGTTACAAAAAGATTTTTCAAGCTATACATATTGATAGTTTAAAGGAATAAAATTTCAGACCCTCAAGTTCCAAATTTCTTATGATGTTTTGGAGCATTCTTAACAGGCTCTTcttttataactccaatttctcaattttccttctcccactctgaaaagaaaacttacctctcacccaccctttatctgacaatcatggattgccctgagtgaacaa
>gene=chr20_80190-81190; species=panTro
TTTGTATTATTTTCTTCCCATCATTTGAACTCTGAAATCATTTTGAGTATTTACTTTCTCTCTGATTTTTTTTACTAACTTATGGCCTAACACCCCTGCTATAATGTACATATAGTCCTCATCTCTTGgtcttgttgacatatgtgatccaaactgcaagaacagtgcgtcacacatgagaaatgctcaataaaaatttgAGAACAAATTATTCAGGCAGTTATCTTAATATATATGAGAAGGTTATATAATATAAAACAGTAGTCTTCAAACTGCAATACTGGTTACAAAAAGATTTTTCAAGCTATACATATTGATAGTTTAAAGGAATAAAATTTCAGACCCTCAAGTTCCAAATTTCTTATGATGTTTTGGAGCATTCTTAACaggctcttcttttataactccaatttctcaattttccttctcccactctgaaaagaaaacttacctctcacccaccctttatctgacaatcatggattgccctgagtgaacaa
>gene=chr20_80190-81190; species=papHam
TTTGTATTATTTTCTTCCCATCATTTGAACTCTGAAATCATTTTGAGTATTTACTTTCTTTCTGATTTtttttactaacttatggcctaacacccctgctataatgtacatatagtcctcatctcttggtcttgttgacatctgtgatccaaactgcaagaacagtgtgtcacacatgggaaatcctcaataaaagtttgcgaacaaatTATTCAGGCAGTTATCTTAATATATATGAGAAGGTTATAGAATATAAAAcagtagtcttcaaactgcaatactggttacaaaaagatttttcaagctatacatattgatagtttaaaggaataaaatttcagaccctcaacttccaaatttcttacgatgttttggagcattcttaacaggctcttcttctataactctcagttctcaattttccttctccccctctgaaaagaaaacttacctctcacccaccctttatcggacaatcatggattgccctgagtgaacaa
>gene=chr20_80190-81190; species=ponAbe
tttgtattattttcttcccatcatttgaactctgaaatcattttgagtatttactttctttctg--tttttttactaacttatggcctaacacccctgctataatgtacatatagtcctcatctcttggtcttgttgacatctgtgatccaaactgcaagaacagtgcatcacacatgggaaatgctcaataaaaatttgAGAACAAATTATTCAGGCAGTTATCTTAATATATATGAGAAGTTTATATAATATAAAAcagtagtcttcaaacagcaatactggttacaaaaagatttttcaagctatacatattgatagtttaaaggaataaaatttcagaccctcaagttccaaatttcttatgatgttttggagcattcttaacagactcctcttttatcactccaatttctcaattttccttctcccactctgaaaagaaaacttacctctcacccaccctttatctggcaatcatggattgccctgagtgaacaa
>gene=chr20_80190-81190; species=rheMac
TTTGTATTATTTTCTTCCCATCATTTGAACTCTGAAATCATTTTGAGTATTTACTTTCTTTCTGATTTTTTTTACTAACTTATGGCCTAACACCCCTGCTATAATGTACATATACTCCTCATCTCTTGgtcttgttgacatctgtgatccaaactgcaagaacagtgcgtcacacatgggaaatcctcaataaaagtttgcgaacaaatTATTCAGGCAGTTATCTTAATATATATGAGAAGGTTATAGAATATAAAAcagtagtcttcaaactgcaatactggttacaaaaagatttttcaagctatacatattgatagtttaaaggaataaaatttcagaccctcaacttccaaatttcttacgatgttttggagcattcttaacaggctcttcttttataactccaagttctcaattttccttctcccactctgaaaagaaaacttacctctcactcaccctttatcggacaatcatggattgccctgagtgaacaa
>gene=chr20_81049-82049; species=hg19
ttcttaacaggctcttcttttataactccaatttctcaattttccttctcccactctgaaaagaaaacttacctctcacccaccctttatctgacaatcatggattgccctgagtgaacaaacctccagtggacaattgaaatactagtgctggTattcagaaagtgaataatcatagactttgaataaaaatcctttggaaataaaagtgtttttaatttttttgtttacaaaagcaatgatggggtgtcaatcaagttgatggttaatattaaatagatctttgaagataaactttaataatagcctactatgaaattttttagcatatcacttggaagaggttaaaagaactgtgtaaacattagagtcttatgttcaaagagatttcacaataagctacaatgtatgtctatgttttgtcacagagaaatgtgatagaatgattaataaaagacttgcaaacacaaaaatatagtacattaggatcaaattttgca
>gene=chr20_81049-82049; species=bosTau
TTCTTAACAGG-----CTCTTCTATCTCCACTTTCTAAATTCCTCTTCTTTCACTCTTGAAAGAAAACTTACCTCACAT-CCCTTTTTTTCTAACAAGCATGGATTGTTCATCGTGGAAAAACCTGCAGTGGATAACTGAAAGATTGGTGCTGTTATTCAGAAACTAAGTAATCACAGACTTtggacaaaaatcctttggaaaatcaagtg-------tttcactgtttatcaaagcagggacgcaaagcaaatc-agctggtgg-------ttgatagatctttgtaaataagttttggtaatagcttacaatggaa-tt-------tgtaaattgtaaggacttgaaagaact-------------------------------------------------------------------------------------------------------------------------------------------------
>gene=chr20_81049-82049; species=calJac
--------------------------------------------------------------------------------------------------------------------------------------------------------------------------------------------------------------------------------------------------------------------------------------------------------------------------------------------------------------------------------------------------------------------------------------------------------------------------------------------------------------------
>gene=chr20_81049-82049; species=canFam
ttcttaacaagctcttcttttc-acatccacttcctcaatttctcttctcctactctgaaaagaaaatgtacctctcacatgtcctttatctcacaatcatgggttgcccagagtggacaaatctccagtggataatttaaatattggtgctggTGTTCAT-aagtgagtaatcatagactttgggtaaaaatcttttggaaatccaagtg-------tttttttgtttaccaaaacaatgactcaggaagaatcaaactaatgg-------tggataaagctttgaaattaagctttaataatagcttactaaggaa-cttttggtgtataacttgtaaagagttgaaacacctgtgtgatca----------------------------------------------------------------------------------------------------------------------------------------
>gene=chr20_81049-82049; species=equCab
ttcttaactggctcatcttttc--------tatctccaatttctcttctcccactctgaaaagaaaacttacctctcccccatactttgtctgacaactgtgggttgcccagagtggaaaaggctccagtggataattgaaatattggtgctggagttcagaaagtcagtaatcacagactttggataaaactcctttggaaattcaagtg-------tttttttgtttaccaaagcaa----gcagggtaaatcaaggtggtgg-------ttgatagatgattgaaaataaacgttaatgatagcttactgtggaa-gttttggaatataacttgaaagaagttaaaaaaactgtgtga--------------------------------------------------------------------------------------------------------cacagaaataaattacattacaatctaattatgtg
>gene=chr20_81049-82049; species=gorGor
TTCTTAACAGGCTCTTcttttataactccaatttctcaattttccttctcccactctgaaaagaaaacttacctctcacccaccctttatctgacaatcatggattgccctgagtgaacaaaccgccagtggacaattgaaatactggtgctggTattcagaaagtgaataatcatagactttgaataaaaatcctttggaaataaaagtgtttttaatttttttgtttacaaaagcaatgatggggtgtcaatcaagttgatggttaatattaaatagatctttgaagataaactttaataacagcctactatgaaattttttagcatatcatttggaagaggttaaaagaactgtgtaaacattagagtcttatgttcaaagagatttcacaataagctacaatgtatgtctatgttttgtcacagagaaatgtgatagaaagattaataaaagacttgcaaacacaaaaatatagtacattaggatcaaattttgca
>gene=chr20_81049-82049; species=panTro
TTCTTAACaggctcttcttttataactccaatttctcaattttccttctcccactctgaaaagaaaacttacctctcacccaccctttatctgacaatcatggattgccctgagtgaacaaacctccagtggacaattgaaatactggtgctggTattcagaaagtgaataatcatagactttgaataaaaatcctttggaaataaaagtgtttttaatttttttgtttacaaaagcaatgatggggtgtcaatcaagttgatggttaatattaaatagatctttgaagataaactttaataatagcctactatgaaattttttagcatatcacttggaagaggttaaaagaactgtgtaaacattagagtcttatgttcaaagagatttcacaataagctacaatgtatgtctatgttttatcacagagaaatgtgatagaaagattaataaaagacttgcaaacacaaaaatatagtacattaggatcaaattttgca
>gene=chr20_81049-82049; species=papHam
ttcttaacaggctcttcttctataactctcagttctcaattttccttctccccctctgaaaagaaaacttacctctcacccaccctttatcggacaatcatggattgccctgagtgaacaaacctccagtggacaattgaaatactggtgctgatatttagaaagtgaataatcatagactttgcataaaaatcctttggaaataaaaatgtttaaaatttttttatttacaaaagcaatgatggggtgtcaatcaagttgatggttaatattaaatagatccttaaagataaactttaataatagcctactatgaaa-ttgttagcatataacttggaagaggttaaaagaactgtgtaaacattagagtcttatgttcaaagagatttcacaataagctacaatgtatgtctatgttttgtcatagagaaatgtgatagaaagattaataaaagacttgcaaacacagaaatatagtacattaggatcaaattttgta
>gene=chr20_81049-82049; species=ponAbe
ttcttaacagactcctcttttatcactccaatttctcaattttccttctcccactctgaaaagaaaacttacctctcacccaccctttatctggcaatcatggattgccctgagtgaacaaacctccagtggacaattgaaatactggtgctggTattcagaaagtgaataatcatagactttgaataaaaatcctttggaaataaaagtgttttaaatttttttgtttacaaaagcaacgatggggtgtcaatcaagttgatggttaatgttaaatagatctttgaagataaactttaataatagcctactatgaaa-tttttagcatatcacttggaagaggttaaaagaactgtgtaaacattagagtcttatgttcaaagcgatttcacaataagctacagtgtatgtctatgttttgtcatagagaaatgtgatagaaagattaataaaagacttgcaaacacaaaaatatagtacattaggatcaaattttgta
>gene=chr20_81049-82049; species=rheMac
ttcttaacaggctcttcttttataactccaagttctcaattttccttctcccactctgaaaagaaaacttacctctcactcaccctttatcggacaatcatggattgccctgagtgaacaaacctccagtggacaattgaaatactggtgctgatattcagaaagtgaataatcatagactttgcataaaaatcctttggaaataaaagtgttttaaatttttttatttacaaaagcaatgatggggtgtcaatcaagttgatggttaatattaaatagatccttaaagataaactttaataatagcctactatgaaa-ttgttagcatataacttggaagaggttaaaagaactgtgtaaacattagagtcttatattctaagagatttcacaataagctacaatgtatgtctatgttttgtcatagagaaatgtgatagaaagattaataaaagacttgcaaacacagaaatatagtacattaggatcaaattttgta
>gene=chr20_81190-82190; species=hg19
atactagtgctggTattcagaaagtgaataatcatagactttgaataaaaatcctttggaaataaaagtgtttttaatttttttgtttacaaaagcaatgatggggtgtcaatcaagttgatggttaatattaaatagatctttgaagataaactttaataatagcctactatgaaattttttagcatatcacttggaagaggttaaaagaactgtgtaaacattagagtcttatgttcaaagagatttcacaataagctacaatgtatgtctatgttttgtcacagagaaatgtgatagaatgattaataaaagacttgcaaacacaaaaatatagtacattaggatcaaattttgcagagaagtttgaataaaaactaaagttttaaaaagaaaaaagatacaatgttcccaattgctaaaaaagagcttctttgcatatttattaaatgaattattgtgattagcaaattgtcatgcattcatattccattggatgt
>gene=chr20_81190-82190; species=bosTau
AGATTGGTGCTGTTATTCAGAAACTAAGTAATCACAGACTTtggacaaaaatcctttggaaaatcaagtg-------tttcactgtttatcaaagcagggacgcaaagcaaatc-agctggtgg-------ttgatagatctttgtaaataagttttggtaatagcttacaatggaa-tt-------tgtaaattgtaaggacttgaaagaact----------------------------------------------------------------------------------------------------------------------------------------------------------------------------------------------------------------------------------------------------------------------------------------------
>gene=chr20_81190-82190; species=calJac
--------------------------------------------------------------------------------------------------------------------------------------------------------------------------------------------------------------------------------------------------------------------------------------------------------------------------------------------------------------------------------------------------------------------------------------------------------------------------------------------------------------------
>gene=chr20_81190-82190; species=canFam
atattggtgctggTGTTCAT-aagtgagtaatcatagactttgggtaaaaatcttttggaaatccaagtg-------tttttttgtttaccaaaacaatgactcaggaagaatcaaactaatgg-------tggataaagctttgaaattaagctttaataatagcttactaaggaa-cttttggtgtataacttgtaaagagttgaaacacctgtgtgatca-------------------------------------------------------------------------------------------------------------------------------------------------------------------------------------------------------------------------------------------------------------------------------------
>gene=chr20_81190-82190; species=equCab
atattggtgctggagttcagaaagtcagtaatcacagactttggataaaactcctttggaaattcaagtg-------tttttttgtttaccaaagcaa----gcagggtaaatcaaggtggtgg-------ttgatagatgattgaaaataaacgttaatgatagcttactgtggaa-gttttggaatataacttgaaagaagttaaaaaaactgtgtga--------------------------------------------------------------------------------------------------------cacagaaataaattacattacaatctaattatgtgacgaggatgggataaaaactaaaagtttaaagagaaaaatggtgtagtgtttctaattgctaaagtaaagtctctttgtatgtttattaaatggattattaccattaacaaaattttatgtgttccaattgaattgaa---
>gene=chr20_81190-82190; species=gorGor
atactggtgctggTattcagaaagtgaataatcatagactttgaataaaaatcctttggaaataaaagtgtttttaatttttttgtttacaaaagcaatgatggggtgtcaatcaagttgatggttaatattaaatagatctttgaagataaactttaataacagcctactatgaaattttttagcatatcatttggaagaggttaaaagaactgtgtaaacattagagtcttatgttcaaagagatttcacaataagctacaatgtatgtctatgttttgtcacagagaaatgtgatagaaagattaataaaagacttgcaaacacaaaaatatagtacattaggatcaaattttgcagagaagtttgaataaaaactaaaggtttaaaaagaaaaaagatacaatgttcccaattgctaaaaaagagcttctttgcatatttattaaatgaattattgtgattagcaaattgtcatgcattcatattccattggatgt
>gene=chr20_81190-82190; species=panTro
atactggtgctggTattcagaaagtgaataatcatagactttgaataaaaatcctttggaaataaaagtgtttttaatttttttgtttacaaaagcaatgatggggtgtcaatcaagttgatggttaatattaaatagatctttgaagataaactttaataatagcctactatgaaattttttagcatatcacttggaagaggttaaaagaactgtgtaaacattagagtcttatgttcaaagagatttcacaataagctacaatgtatgtctatgttttatcacagagaaatgtgatagaaagattaataaaagacttgcaaacacaaaaatatagtacattaggatcaaattttgcagagaagtttgaataaaaactaaaggtttaaaaagaaaaaagatacaatgttcccaattgctaaaaaagagtttctttgcatatttattgaatgaattattgtgattagcaaattgtcatgcattcatattccattggatgt
>gene=chr20_81190-82190; species=papHam
atactggtgctgatatttagaaagtgaataatcatagactttgcataaaaatcctttggaaataaaaatgtttaaaatttttttatttacaaaagcaatgatggggtgtcaatcaagttgatggttaatattaaatagatccttaaagataaactttaataatagcctactatgaaa-ttgttagcatataacttggaagaggttaaaagaactgtgtaaacattagagtcttatgttcaaagagatttcacaataagctacaatgtatgtctatgttttgtcatagagaaatgtgatagaaagattaataaaagacttgcaaacacagaaatatagtacattaggatcaaattttgtagagaaggttgaataaaaactaaaggtttaaaaagaaaaaagatataatattcccaattgctaaaaaagagcttctttgcgtatttattaaatgaattattgtgattagcaaattgtcatgcattcatattccattggatgt
>gene=chr20_81190-82190; species=ponAbe
atactggtgctggTattcagaaagtgaataatcatagactttgaataaaaatcctttggaaataaaagtgttttaaatttttttgtttacaaaagcaacgatggggtgtcaatcaagttgatggttaatgttaaatagatctttgaagataaactttaataatagcctactatgaaa-tttttagcatatcacttggaagaggttaaaagaactgtgtaaacattagagtcttatgttcaaagcgatttcacaataagctacagtgtatgtctatgttttgtcatagagaaatgtgatagaaagattaataaaagacttgcaaacacaaaaatatagtacattaggatcaaattttgtagagaagtttgaataaaaactaaaggtttaaaaagaaaaaagatataatgttcccaattgctaaaaaagagcttctttgcatatttattaaatgaattattgtgattagcaaattgtcatgcattcatattccattggatgt
>gene=chr20_81190-82190; species=rheMac
atactggtgctgatattcagaaagtgaataatcatagactttgcataaaaatcctttggaaataaaagtgttttaaatttttttatttacaaaagcaatgatggggtgtcaatcaagttgatggttaatattaaatagatccttaaagataaactttaataatagcctactatgaaa-ttgttagcatataacttggaagaggttaaaagaactgtgtaaacattagagtcttatattctaagagatttcacaataagctacaatgtatgtctatgttttgtcatagagaaatgtgatagaaagattaataaaagacttgcaaacacagaaatatagtacattaggatcaaattttgtagagaaggttgaataaaaactaaaggtttaaaaagaaaaaagatataatattcccaattgctaaaaaagagcttctttgtgtatttattaaatgaattattgtgattagcaaattgtcatgcattcatattccattggatgt
>gene=chr20_100205-101205; species=hg19
tcagtgtaacaattactctatcaaaagtatggtttctgtttttccctctgactgtttcccacttttctctttgtcATTTTATCTAGATGACAATTCTTATTTATTTTCTAGAATAGTATTTCTTAGATTATTTCTGAAAAAAAAGAAGATTTATTATCTTTTCAAATTTATGTAGCtttttgtaattctttttctttaattttctttctccttctctttgaaaatcttattaatcagatattggctctcctggattgacactctgtgtcttatatattttgctcatactttccacttgtttttagacttcaaagattttctcactttatcttcaaatgtgcctgctaaacaatcatttttctaatttccaaaagtttactacttctccttacatagcatgatattattgctttatggatggaataCACTCTTGAAACTCCAGCCCCTAAATAATAGTTATTCTAATGTGCCTTTCTTCATTTATTTTCAGTCATGTTAAA
>gene=chr20_100205-101205; species=bosTau
--------------------------------------------------------------------------------------------------------------------------------------------------------------------------------------------------------------------------------------------------------------------------------------------------------------------------------------------------------------------------------------------------------------------------------------------------------------------------------------------------------------------
>gene=chr20_100205-101205; species=calJac
tcagggtaacaattatcctatcaaaagtgtgatttctgtttttctctctgactttttctcttctctttctttgtcattttatctagatgacaatttttatttattttctgGAATAGTGTTTCTTAGAGTATTTCTAAAAAATAATAAGATTTATTATCTTTTCAAATTTATGTAACtttttgtaattctttttctttaattt--tttccccttctctttgaaaatcttattaatcagatattggctctcctgaactgacaatatgtgtcttacatattttgctcatactttctacttgtttttggacttcaaagattttctcactttatcttcaaatacagctgttacttagtcatttttctaatttccaaaagcttactacttctccttacatagcatgatgttattgttttatggatggaacacactcttgaaactcCAACCCTTAAGTAATAGTTCTTCTAATGTGACTTTCTTCATTTATTTTCAGTCATATTAAA
>gene=chr20_100205-101205; species=canFam
tcaCAGTAACAGTTACCCTAAGTAAGGTAAGGACCTCATTTTTCCCTCTAGCTATTTCTTTTCTTTTTCTTTGTG-TTTTATCTAGAACACCATTCTTACTTATTGTGTGAAATAGTATTATCTTGAGCATTTCTGAAAACAAAGAAGATCCATTATTTTTTCAAATTCATGTAATTTTTTATAATTCCTTTCCTTTCTTTA-CTCTGTCCTC-CCTTTGAGAACCAGATTAATCAAATATCAGCTTTCCTGAATTGACATTCTATGTCTCACACATTTTGCTCACACATTCCACTTGGAATTACATTTTAAATATTTCTTCACATTATCT------------------TAACCATATTTCTAATTTCCTAAAGTTTGTTCTTTCTCTTT----------------------------------------------AACTTATTCTCAAATAATAA---CTCTGATGTGACTTTTTTCATTTATTTTCAGTCATATTGAA
>gene=chr20_100205-101205; species=equCab
tcagtgtaacagatactct-gtcaaagcaagcatctggtttttccctctggctgtttcttctctctttctttgtgattttatctagctcaccattcttgtttattatatggaatagtattatttagagcatttctggaaa-agataaggtctgttatcttttcaaattcatgtaactttttataattctttttccttaattgtctctgtcctctcctttgaaaaccaggttaatcagatatggactttccttaattggcactctatgtct--tatattttgcttatattttccacttggatttatatttcaaatatttccccacattatctttgaatatgcatgttaaataatcatatttctaatttccaaaagtttgctctttctctttacatagcatcatattgttgttttatggctagaatacgctcttg---GACTTATTCCCAAATAATAG---TTCTGATGTGACTTGTTTCGTTTATTTTCAGTTATATTGCA
>gene=chr20_100205-101205; species=gorGor
-------------------------------------------------------------------------------------------------------------------------------------------------------------------------------------------------------------------------------------------------------------------------------------------------------------------------------------TTATCTTCAAATGTGCCTGTTAAACAATCATTTTTCT-A---CCAGAAGTTTACTACTTCTCCTTACATAGCATGATATTATTGCTTTATGGATGGAATACACTCTTGAAACTCCAGCCCCTAAATAATAGTTATTCTAATGTGCCTTTCTTCATTTATTTTCAGTCATGTTAAA
>gene=chr20_100205-101205; species=panTro
tcagtgtaacaattactctatcaaaagtatggtttctgtttttccctctgactgtttcccgcttttctctttgtcATTTTATCTAGATGACAATTCTTATTTATTTTCTAGAATAGTATTTCTTAGATTATTTCTG-AAAAAAAGAAGATTTATTATCTTTTCAAATTTATGTAGCtttttgtaattctttttctttaattttctttctccttctctttgaaaatcttattaatcagatattggctctcctggattgacactctgtgtcttatatattttgctcatactttccacttgtttttagacttcaaagattttctcactttatcttcaaatgtgcctgttaaacaatcatttttctaatttccaaaagtttactacttctccttacatagcatggtattattgctttatggatggaataCACTCTTGAAACTCCAGCCCCTAAATAATAGTTATTCTAATGTGCCTTTCTTCATTTATTTTCAGTCATGTTAAA
>gene=chr20_100205-101205; species=papHam
-----------------------------------------------------------------------------------------------------------------------------------------------------------------------------------------------------------------------------------------------------------------------------------------------------------TTTTAGATTTCAAAGATTTTCTCACTTTATCTTCAAATATGCCTGTT----AATCATTTTTCTAATTTCCAAGAGTTTACTACTTTTCCTTACATAGCATGATATTATTGCTTTATGGATGGAATACACTCTTGAAACTCCAGCCCCTAAATAATAGTTATTCTAATGTGCCTTTCTTCATTTATTTTCAGTCATATTAAA
>gene=chr20_100205-101205; species=ponAbe
tcagtgtaacaattatgctatcaaaagtatggtttctgtttttccct----ctgtttccctcttttctctttgtcATTTTATCTAGATGACATATATTATTTATTTTCTAGAATAGTATTTCTTAGATAATTTCTGAAAAGAAAGAAGATTTATTAT-TTTTCAAATTTACCTAGCtttttgtaattctttttctttaattttctttctccttctctttgaaaatcttattaatcagatattggctctcctggattgacactctgtgtcttatatattttgctcatactttccacttgtttttagacttcaaagatcttctcactttatcttcaaatatgcctgttaaacaatcatttttctaatttccaaaagtttactacttctccttacatagcatgatattattgctttatggatggaaCGCACTCTTGAAACTCCAGCCCCTAAATAATAGTTATTCTAATGTGCCTTTCTTCATTTATTTTCAGTCATATTAAA
>gene=chr20_100205-101205; species=rheMac
----------------------------------------------------------------------------------------------------------------------------------------------------------------------------------------------------------------------------------------------------------------------------------------------------------TTTTTAGATTTCAAAGATTTTCTCACTTTATCTTCAAATATGCCTGTT----AATCATTTTTCTAATTTCCAAGAGTTTACTACTTTTCCTTACATAGCATGATATTATTGCTTTATGGATGGAATACACTCTTGAAACTCCAGCCCCTAAATAATAGTTATTCTAATGTGCCTTTCTTCATTTATTTTCAGTCATATTAAA
>gene=chr20_100406-101406; species=hg19
ttctttctccttctctttgaaaatcttattaatcagatattggctctcctggattgacactctgtgtcttatatattttgctcatactttccacttgtttttagacttcaaagattttctcactttatcttcaaatgtgcctgctaaacaatcatttttctaatttccaaaagtttactacttctccttacatagcatgatattattgctttatggatggaataCACTCTTGAAACTCCAGCCCCTAAATAATAGTTATTCTAATGTGCCTTTCTTCATTTATTTTCAGTCATGTTAAAGATTTTCTCAAATAGATAGCCAGCCTAGATTGTTTATTCATATTTTACATATATACTGAGCCATTTTATGTGTGCAAACTTGTCCACAGCTTTTGTTTTAAAATGCTTGaactgtgaagatagaaaagacatgtttgctggaatgcataatactgaagtttacttctcatagtctttctttagaagttatcgcctaggcag
>gene=chr20_100406-101406; species=bosTau
--------------------------------------------------------------------------------------------------------------------------------------------------------------------------------------------------------------------------------------------------------------------------------------------------------------------------------------------------------------------------------------------------------------------------------------------------------------------------------------------------------------------
>gene=chr20_100406-101406; species=calJac
t--tttccccttctctttgaaaatcttattaatcagatattggctctcctgaactgacaatatgtgtcttacatattttgctcatactttctacttgtttttggacttcaaagattttctcactttatcttcaaatacagctgttacttagtcatttttctaatttccaaaagcttactacttctccttacatagcatgatgttattgttttatggatggaacacactcttgaaactcCAACCCTTAAGTAATAGTTCTTCTAATGTGACTTTCTTCATTTATTTTCAGTCATATTAAAGA---------------------------------------------------------GCCATTTTATGTGTGCAAACTTGTCCACAGCTTTTGTTTCAAAATGTTTGAACTGTGAAGATAGAAAAGAGACGTTTGCTGGAATGCATCATATTGAAGTTTATTTCTCATAATCTTTCTTTAGAGGTCGTCACCTAGGCAG
>gene=chr20_100406-101406; species=canFam
A-CTCTGTCCTC-CCTTTGAGAACCAGATTAATCAAATATCAGCTTTCCTGAATTGACATTCTATGTCTCACACATTTTGCTCACACATTCCACTTGGAATTACATTTTAAATATTTCTTCACATTATCT------------------TAACCATATTTCTAATTTCCTAAAGTTTGTTCTTTCTCTTT----------------------------------------------AACTTATTCTCAAATAATAA---CTCTGATGTGACTTTTTTCATTTATTTTCAGTCATATTGAAGATAGTCTCTGGCAGCTGCTCACCCCAAATTGCCCATTCATATTGTATATACATAATAAGCCATTTTATGTGTGCAAATTTGTCCATGGTTTTTA--TTACAATGTTTGAA-TATGAATATAGAAAAAATATATATGTTGGAATGCATGGTACTGATGTTTACTTCCCACA----CTCTTTAAAAGAAGTAACATGAACAA
>gene=chr20_100406-101406; species=equCab
gtctctgtcctctcctttgaaaaccaggttaatcagatatggactttccttaattggcactctatgtct--tatattttgcttatattttccacttggatttatatttcaaatatttccccacattatctttgaatatgcatgttaaataatcatatttctaatttccaaaagtttgctctttctctttacatagcatcatattgttgttttatggctagaatacgctcttg---GACTTATTCCCAAATAATAG---TTCTGATGTGACTTGTTTCGTTTATTTTCAGTTATATTGCAGGTTTTCTTACGTAGCTACTCACCCTAGATTGCCCATTCACATTTAATATACATAGTAAGCCATTTTATGTGTGTAAGCTTGTTCTCAGTTTTTGATTTACA-------------GAAGACAGAAAAAATATATACA-TGGAATGCATGGTACTGAAGTTTACTTCTGGC---------------------ACGTGAACAA
>gene=chr20_100406-101406; species=gorGor
----------------------------------------------------------------------------------------------------------------------------TTATCTTCAAATGTGCCTGTTAAACAATCATTTTTCT-A---CCAGAAGTTTACTACTTCTCCTTACATAGCATGATATTATTGCTTTATGGATGGAATACACTCTTGAAACTCCAGCCCCTAAATAATAGTTATTCTAATGTGCCTTTCTTCATTTATTTTCAGTCATGTTAAAGATTTTCTCAAATAGATAGCCAGCCTAGATTGTTTATTCATATTTTACATATATACTGAGCCATTTTATGTGTGCAAACTTGTCCACAGCTTTTGTTTTAAAATGCTTGaactgtgaagatagaaaagacatgtttgctggaatgcataatactgaagtttacttctcatagtctttctttagaagttatcgcctaggcag
>gene=chr20_100406-101406; species=panTro
ttctttctccttctctttgaaaatcttattaatcagatattggctctcctggattgacactctgtgtcttatatattttgctcatactttccacttgtttttagacttcaaagattttctcactttatcttcaaatgtgcctgttaaacaatcatttttctaatttccaaaagtttactacttctccttacatagcatggtattattgctttatggatggaataCACTCTTGAAACTCCAGCCCCTAAATAATAGTTATTCTAATGTGCCTTTCTTCATTTATTTTCAGTCATGTTAAAGATTTTCTCAAATAGATAGCCAGCCTAGATTGTTTATTCATATTTTACATATATACTGAGCCATTTTATGTGTGCAAACTTGTCCACAGCTTTTGTTTTAAAATGCTTGAACTGTGAAGATAGAAAAGACATGTTTGCTGGAATGCATAATACTGAAGTTTACTTCTCATAGTCTTTCTTTAGAAGTTATCGCCTAGGCAG
>gene=chr20_100406-101406; species=papHam
--------------------------------------------------------------------------------------------------TTTTAGATTTCAAAGATTTTCTCACTTTATCTTCAAATATGCCTGTT----AATCATTTTTCTAATTTCCAAGAGTTTACTACTTTTCCTTACATAGCATGATATTATTGCTTTATGGATGGAATACACTCTTGAAACTCCAGCCCCTAAATAATAGTTATTCTAATGTGCCTTTCTTCATTTATTTTCAGTCATATTAAAGATTTTCTCAAATAGATAGCCAGTCAAGATTGTTTATTCATATTTCACATGTATACTGAGCCATTTTATGTGTGCAAACTTGTCCAAAACTTTTGTTTTAAAATACTTGAACTGTGAAGATAGAAAAAACATGTTTGCTGGAATGCATAATACTGAAGTTTACTTCTCGTAGTCTTTCTTTAGAAGTCATCACCTAGGCAG
>gene=chr20_100406-101406; species=ponAbe
ttctttctccttctctttgaaaatcttattaatcagatattggctctcctggattgacactctgtgtcttatatattttgctcatactttccacttgtttttagacttcaaagatcttctcactttatcttcaaatatgcctgttaaacaatcatttttctaatttccaaaagtttactacttctccttacatagcatgatattattgctttatggatggaaCGCACTCTTGAAACTCCAGCCCCTAAATAATAGTTATTCTAATGTGCCTTTCTTCATTTATTTTCAGTCATATTAAAGATTTTCTC----AGATAGCCAGCCTAGATTGTTTATTCATATTTTACATATATACTGAGTCATTTTATGTGTGCAAACTTGTCCACAGCTTTTGTTTTAAAATGCTTGAACTGTGAAGATAGAAAAGACATATTTGCTGGAATGCATAATACTGAAGTTTATTTCTCATAGTCTTTCTTTAGAAGTTATCA-CTAGGCAG
>gene=chr20_100406-101406; species=rheMac
-------------------------------------------------------------------------------------------------TTTTTAGATTTCAAAGATTTTCTCACTTTATCTTCAAATATGCCTGTT----AATCATTTTTCTAATTTCCAAGAGTTTACTACTTTTCCTTACATAGCATGATATTATTGCTTTATGGATGGAATACACTCTTGAAACTCCAGCCCCTAAATAATAGTTATTCTAATGTGCCTTTCTTCATTTATTTTCAGTCATATTAAAGATTTTCTCAAATAGATAGCCAGCCAAGATTGTTTATTCATATTTTACATGTATACTGAGCCATTTTATGTGTGCAAACTTGTCCAAAACTTTTGTTTTAAAATACTTGAACTGTGAAGATACAAAAAACATGTTTGCTGGAATGCATAATACTGAAGTTTACTTCTCATAGTCTTTCTTTAGAAGTCATCACCTAGGCAG
>gene=chr20_101115-102115; species=hg19
cgcctaggcagaaaaagaaagtaactaaaaaaaaagaaaacacaatttccaggtatatctgtgccaactcaggtgactagtaaaacaaaattctaagatgacatctgtatagcctacataggaagcaaccagttcacattatagaaggaagaatgaatgttccagAGACAAAATATAGTTACAATACACCCTCATCTATTGTAGTAAAAAAAAAAAAAAGCTGAAGTCTAAATTACACAAATGTAGCAGCATAATACTATTAAATAATAAGTAATTTAATATTCTATTTCATGGCATTATTTTACAGGAGCACTATTTGATCATCTTCTCTTTATCACACATACTTCTTCCATTTATCTTACAGTATCTTTACATAAACACTAAAATAGTTATACTCAGATTGTACACTTTTGAAGGGAGTTAGCCTATTTGTGTCAATTATTTACTAAAACAAAGCTAAATAACAGCAACAAAAAAGCCTTGTTGGAACAGGGACCAGG
>gene=chr20_101115-102115; species=bosTau
--------------------------------------------------------------------------------------------------------------------------------------------------------------------------------------------------------------------------------------------------------------------------------------------------------------------------------------------------------------------------------------------------------------------------------------------------------------------------------------------------------------------
>gene=chr20_101115-102115; species=calJac
CACCTAGGCAGAAAAAGAACCTAACT-AAAAAAACGAAAACATAATTTCCAGGAATATTTGTGCCAActcaggtgattaataaaagaaaattctaagatgacagctctgtaggctgcataggaagcaaccagttcacattatagaagaaagaatgaatgtcccagAGATGAAATATAGTTACAATACACCCTCATCTACTGCAGC----ACTAAAAAAAGATAAACTCTAAGGCAGGCAAATGTAGCAGCATAAGACTATTAAATAATAAGTAATTTAATGTTCTATTTTATGACATTATTTTAGAGGAGCATCATTTGATCATCTTCTGTTTATCATACATATTTCTTCCATTTATCTTATAGTATCCTTATATAAATGCTAAAATAATTAATCTCAGATTGGATGCTTTTGAAGAGAATTAGCCTATTTGTGTCAATTATTTACTAAAACGAAGCTAAATAAC--CAACAAAAAAGCCTAGTTGAGACAGGGACCAGG
>gene=chr20_101115-102115; species=canFam
AACATGAACAAAAAGAAAGAGTAATTGAAA-AATTTTACATATGACTTCTAGGGATATTTATGCCAACTCAGGT---TAGTAAAACAAAATTATAGGATGAGAGCTCCATAGCCTGTATAGC----AATAAGCTCACACTGTAAAAAGAATGAC---GGTTTCAGAGATAAAGTATAGGTAACATACAGCTTCACTTGCtataa------aagaaaataGATGAGGTCCAACATTAACAAGCATAATGGCAGAATACT----ATTAATAAGTCATTCAATATTTTATTTTACGGTATTTTTTTGTAGAAAAATTTTTTGACCAACCCCTGTTTATTCCATGTGTTTCTTTTATTTATCTTACAGTATCCTTGCATGGAAACTAAGCCAATCACTTTCATATCGTAAACTTTGGAAAT------GATTATCTTTGTCAATTATTTGCTAAAACAAGACAAACTAACAAAAACAAAGA-GCTTAGGTGGGATAGAGACCATA
>gene=chr20_101115-102115; species=equCab
-ACGTGAACAAAAAGACGGAGTAATTGAAA-AAATGAAAATAGGACTTCCTGGAATATTTGTGCCAActcaggag--tagaaaaacaaaattacaggatgacagctctgtagtctgtatagaaac-aaccagttcacattatagaagtaagaatgaaggttccagAGATAAAGTCTAGATAAGATA-ATCCTCATTTACCATAGC--TGTAAGATAGGAGATGAGG--TAAAGTCGACAAATATAGTAGCATAATACtattaaataataaataattcaatattttattttatGGCATTTTTTTCTGGAACATATATTTGACCATCTTCCGTTTATTATATGTGTTTCTTCTATTTATCTTACAGTATCCTTGCACGGAAACTAAACTAATCACTTTCGTATTTTAAACTCTAGAAGGGAGTTAGATTGTCTTAGTCAATTATTTGCTAAAACAAAACAAAATAACAACAAAATG----CCTGGGTGAGATAGAGACCAGA
>gene=chr20_101115-102115; species=gorGor
cgcctaggcagaaaaagaaagtaactaaaaaaaaagaaaacacaatttcca--tatatctgtgccaactcaggtgactagtaaaacaaaattctaagatgacatctgtatagcctacacaggaagcaaccagttcacattatagaaggaagaatgaatgttccggagaCAAAATATAGTTACGATACACCCTCATCTATTGTAGT-AAAAAAAAAAAAAGCTGAAGTCTAAATTACACAAATGTAGCAGCATAATACTAT-AAATAATAAGTAATTTAATATTCTATTTCATGGCATTATTTGACAGGAGCACGATTTGATCATCTTCTGTTTATCATACACACTTCTTCCATTTATCTTACAGTATCTTTACATAAACACTAAAATAGTTATACTCAGATTGTACACTTTTGAAGGGAGTTAGCCTATTTGTGTCAATTATTTACTAAAACAAAGCTAAATAACAGCAACAAAAAAGCCTTGTTGGAACAGGGACCAGG
>gene=chr20_101115-102115; species=panTro
CGCCTAGGCAGAAAAAGAAAGTAGCTAAAAAAAAAGAAAACACAATTTCCAGGTATATCTGTGCCAActcaggtgactagtaaaacaaaattctaagatgacatctgtatagcctacataggaagcaaccagtttacattatagaaggaagaatgaatgttccagAGACAAAATATAGTTACGATACACCCTCATCTATTGTAGT-AAAAAAAAAAAAAGCTGAAGTCTAAATTACACAAATGTAGCAGCATAATACTATTAAATAATAAGTAATTTGATATTCTATTTCATGGCATTATTTTACAGGAGCACTATTTGATCATCTTCTGTTTATCACACATACTTCTTCCATTTATCTTACAGTATCTTTACATAAACACTAAAATAGTTTTACTCAGATTGTACACTTTTGAAGGGAGTTAGCCTATTTGTGTCAATTATTTACTAAAACAAAGCTAAATAACAGCAACAAAAAAGCCTTGTTGGAACAGGGACCAGG
>gene=chr20_101115-102115; species=papHam
CACCTAGGCAGAAAAAGAAAGTAACTGAAAAAAATGAAAACATAATTTCCAGGAATATCTGTGCCAActcaggtgattagtaaaacaaaattctaagatgacagctctatagcctacataggaagcaaccagttcacattatagaaggaagaatgaatgttccagAGACAAAATATAGTTATGATACACCCTCATCTACTGTAGT------ATAAAAAAGCTGAAGTCTAAAGTACACAAATGTAGCAGCATAATACtattaaataataaataatttaatattctattttatGGCGTTATTTTAGAGGAGCATTATTTGATCATCTTCTGTTTATCACACATATATCTACCATTTATCTTATATTATCCTTACATAAACAGTAAAATAGTTATACTCAGATTGTACACTTTTGAAGGGAGTTAGCCTATTTGAGTCAATTATTTACTAAAACAAAGCTAAATAACAACAACAAAAAAGCCTTGTTGGAATAGGGACCAGG
>gene=chr20_101115-102115; species=ponAbe
CA-CTAGGCAGAAAAAGAAAGTAACTGAAAAAAATGAAAACATAATTTCCAGGTATATCTGTGCCAActcaggtgactagtaaaacaaaattctaagatgacagctctatagcctacataggaagcaaccagttcacattacagaaggaagaatgaatgttccagAGACAAAATATAGTTACGATACA-------CTATAGTAAAAAAAAAAAAAAAAAGCTGAAGTCTAAATTACACAAATGTAGCAGCATAATACTATTAAATAATAAGTAATTTAATGTTCTATTTCATGGCATTATTTTAGAGGAGCACTATTTGATCATCTTCTGTTTTTCACACATACTTCTTCCATTTATCTTACAGTATCTTTACATAAACACTAAAATAGTTATACTCAGATCGTACACTTTTGAAGGGAGTTAGCCTATTTGTGTCAATTATTTACTAAAACAAAGCTAAATAACAGCAACCAAAAAGCCTTGTTGGAACAGGGACCAGG
>gene=chr20_101115-102115; species=rheMac
CACCTAGGCAGAAAAAGAAAGTAACTGAAAAAAATGAAAACATAATTTCCAGGAATATCTGTGCCAActcaggtgattagtaaaacaaaattctaagatgacagctctatagcctacataggaagcaaccagttcacattatagaaggaagaatgaatgttccagAGACAAAATATAGTTATGATACACCCTCATCTATTGTAGT------ATAAAAAAGCTGAAGTCTAAAGTACACAAATATAGCAGCATAATACtattaaataataaataatttaatattctattttatGGCATTATTTTAGAGGAGCATTATTTGATCATCTTCTGTTTATCACATATATATCTACCATTTATCTTATATTATCCTTACATAAACACTAAAATAGTTATACTCAGATTGTACACTTTTGAAGGGAGTTAGCCTATTTGTGTCAATTATTTACTAAAACAAAGCTAAATAACAACAACAAAAAAGCCTTGTTGGAACAGGGACCAGG
>gene=chr20_101340-102340; species=hg19
cgcctaggcagaaaaagaaagtaactaaaaaaaaagaaaacacaatttccaggtatatctgtgccaactcaggtgactagtaaaacaaaattctaagatgacatctgtatagcctacataggaagcaaccagttcacattatagaaggaagaatgaatgttccagAGACAAAATATAGTTACAATACACCCTCATCTATTGTAGTAAAAAAAAAAAAAAGCTGAAGTCTAAATTACACAAATGTAGCAGCATAATACTATTAAATAATAAGTAATTTAATATTCTATTTCATGGCATTATTTTACAGGAGCACTATTTGATCATCTTCTCTTTATCACACATACTTCTTCCATTTATCTTACAGTATCTTTACATAAACACTAAAATAGTTATACTCAGATTGTACACTTTTGAAGGGAGTTAGCCTATTTGTGTCAATTATTTACTAAAACAAAGCTAAATAACAGCAACAAAAAAGCCTTGTTGGAACAGGGACCAGG
>gene=chr20_101340-102340; species=bosTau
--------------------------------------------------------------------------------------------------------------------------------------------------------------------------------------------------------------------------------------------------------------------------------------------------------------------------------------------------------------------------------------------------------------------------------------------------------------------------------------------------------------------
>gene=chr20_101340-102340; species=calJac
CACCTAGGCAGAAAAAGAACCTAACT-AAAAAAACGAAAACATAATTTCCAGGAATATTTGTGCCAActcaggtgattaataaaagaaaattctaagatgacagctctgtaggctgcataggaagcaaccagttcacattatagaagaaagaatgaatgtcccagAGATGAAATATAGTTACAATACACCCTCATCTACTGCAGC----ACTAAAAAAAGATAAACTCTAAGGCAGGCAAATGTAGCAGCATAAGACTATTAAATAATAAGTAATTTAATGTTCTATTTTATGACATTATTTTAGAGGAGCATCATTTGATCATCTTCTGTTTATCATACATATTTCTTCCATTTATCTTATAGTATCCTTATATAAATGCTAAAATAATTAATCTCAGATTGGATGCTTTTGAAGAGAATTAGCCTATTTGTGTCAATTATTTACTAAAACGAAGCTAAATAAC--CAACAAAAAAGCCTAGTTGAGACAGGGACCAGG
>gene=chr20_101340-102340; species=canFam
AACATGAACAAAAAGAAAGAGTAATTGAAA-AATTTTACATATGACTTCTAGGGATATTTATGCCAACTCAGGT---TAGTAAAACAAAATTATAGGATGAGAGCTCCATAGCCTGTATAGC----AATAAGCTCACACTGTAAAAAGAATGAC---GGTTTCAGAGATAAAGTATAGGTAACATACAGCTTCACTTGCtataa------aagaaaataGATGAGGTCCAACATTAACAAGCATAATGGCAGAATACT----ATTAATAAGTCATTCAATATTTTATTTTACGGTATTTTTTTGTAGAAAAATTTTTTGACCAACCCCTGTTTATTCCATGTGTTTCTTTTATTTATCTTACAGTATCCTTGCATGGAAACTAAGCCAATCACTTTCATATCGTAAACTTTGGAAAT------GATTATCTTTGTCAATTATTTGCTAAAACAAGACAAACTAACAAAAACAAAGA-GCTTAGGTGGGATAGAGACCATA
>gene=chr20_101340-102340; species=equCab
-ACGTGAACAAAAAGACGGAGTAATTGAAA-AAATGAAAATAGGACTTCCTGGAATATTTGTGCCAActcaggag--tagaaaaacaaaattacaggatgacagctctgtagtctgtatagaaac-aaccagttcacattatagaagtaagaatgaaggttccagAGATAAAGTCTAGATAAGATA-ATCCTCATTTACCATAGC--TGTAAGATAGGAGATGAGG--TAAAGTCGACAAATATAGTAGCATAATACtattaaataataaataattcaatattttattttatGGCATTTTTTTCTGGAACATATATTTGACCATCTTCCGTTTATTATATGTGTTTCTTCTATTTATCTTACAGTATCCTTGCACGGAAACTAAACTAATCACTTTCGTATTTTAAACTCTAGAAGGGAGTTAGATTGTCTTAGTCAATTATTTGCTAAAACAAAACAAAATAACAACAAAATG----CCTGGGTGAGATAGAGACCAGA
>gene=chr20_101340-102340; species=gorGor
cgcctaggcagaaaaagaaagtaactaaaaaaaaagaaaacacaatttcca--tatatctgtgccaactcaggtgactagtaaaacaaaattctaagatgacatctgtatagcctacacaggaagcaaccagttcacattatagaaggaagaatgaatgttccggagaCAAAATATAGTTACGATACACCCTCATCTATTGTAGT-AAAAAAAAAAAAAGCTGAAGTCTAAATTACACAAATGTAGCAGCATAATACTAT-AAATAATAAGTAATTTAATATTCTATTTCATGGCATTATTTGACAGGAGCACGATTTGATCATCTTCTGTTTATCATACACACTTCTTCCATTTATCTTACAGTATCTTTACATAAACACTAAAATAGTTATACTCAGATTGTACACTTTTGAAGGGAGTTAGCCTATTTGTGTCAATTATTTACTAAAACAAAGCTAAATAACAGCAACAAAAAAGCCTTGTTGGAACAGGGACCAGG
>gene=chr20_101340-102340; species=panTro
CGCCTAGGCAGAAAAAGAAAGTAGCTAAAAAAAAAGAAAACACAATTTCCAGGTATATCTGTGCCAActcaggtgactagtaaaacaaaattctaagatgacatctgtatagcctacataggaagcaaccagtttacattatagaaggaagaatgaatgttccagAGACAAAATATAGTTACGATACACCCTCATCTATTGTAGT-AAAAAAAAAAAAAGCTGAAGTCTAAATTACACAAATGTAGCAGCATAATACTATTAAATAATAAGTAATTTGATATTCTATTTCATGGCATTATTTTACAGGAGCACTATTTGATCATCTTCTGTTTATCACACATACTTCTTCCATTTATCTTACAGTATCTTTACATAAACACTAAAATAGTTTTACTCAGATTGTACACTTTTGAAGGGAGTTAGCCTATTTGTGTCAATTATTTACTAAAACAAAGCTAAATAACAGCAACAAAAAAGCCTTGTTGGAACAGGGACCAGG
>gene=chr20_101340-102340; species=papHam
CACCTAGGCAGAAAAAGAAAGTAACTGAAAAAAATGAAAACATAATTTCCAGGAATATCTGTGCCAActcaggtgattagtaaaacaaaattctaagatgacagctctatagcctacataggaagcaaccagttcacattatagaaggaagaatgaatgttccagAGACAAAATATAGTTATGATACACCCTCATCTACTGTAGT------ATAAAAAAGCTGAAGTCTAAAGTACACAAATGTAGCAGCATAATACtattaaataataaataatttaatattctattttatGGCGTTATTTTAGAGGAGCATTATTTGATCATCTTCTGTTTATCACACATATATCTACCATTTATCTTATATTATCCTTACATAAACAGTAAAATAGTTATACTCAGATTGTACACTTTTGAAGGGAGTTAGCCTATTTGAGTCAATTATTTACTAAAACAAAGCTAAATAACAACAACAAAAAAGCCTTGTTGGAATAGGGACCAGG
>gene=chr20_101340-102340; species=ponAbe
CA-CTAGGCAGAAAAAGAAAGTAACTGAAAAAAATGAAAACATAATTTCCAGGTATATCTGTGCCAActcaggtgactagtaaaacaaaattctaagatgacagctctatagcctacataggaagcaaccagttcacattacagaaggaagaatgaatgttccagAGACAAAATATAGTTACGATACA-------CTATAGTAAAAAAAAAAAAAAAAAGCTGAAGTCTAAATTACACAAATGTAGCAGCATAATACTATTAAATAATAAGTAATTTAATGTTCTATTTCATGGCATTATTTTAGAGGAGCACTATTTGATCATCTTCTGTTTTTCACACATACTTCTTCCATTTATCTTACAGTATCTTTACATAAACACTAAAATAGTTATACTCAGATCGTACACTTTTGAAGGGAGTTAGCCTATTTGTGTCAATTATTTACTAAAACAAAGCTAAATAACAGCAACCAAAAAGCCTTGTTGGAACAGGGACCAGG
>gene=chr20_101340-102340; species=rheMac
CACCTAGGCAGAAAAAGAAAGTAACTGAAAAAAATGAAAACATAATTTCCAGGAATATCTGTGCCAActcaggtgattagtaaaacaaaattctaagatgacagctctatagcctacataggaagcaaccagttcacattatagaaggaagaatgaatgttccagAGACAAAATATAGTTATGATACACCCTCATCTATTGTAGT------ATAAAAAAGCTGAAGTCTAAAGTACACAAATATAGCAGCATAATACtattaaataataaataatttaatattctattttatGGCATTATTTTAGAGGAGCATTATTTGATCATCTTCTGTTTATCACATATATATCTACCATTTATCTTATATTATCCTTACATAAACACTAAAATAGTTATACTCAGATTGTACACTTTTGAAGGGAGTTAGCCTATTTGTGTCAATTATTTACTAAAACAAAGCTAAATAACAACAACAAAAAAGCCTTGTTGGAACAGGGACCAGG
>gene=chr20_101482-102482; species=hg19
TATATTTAATCCATTTAGAATTAAACTATTAATATATTGTGTCCTAGGATGGCAGAGTTATTAAGCAGCCCCTGTATGCTCCAGGGGATATAGGTTGATATTCTTCAGCTGTCAAAATTCTTCAGCTGTCAAAATTCTTCAGCTGACTTAAATCAGCAGTAGTGGCGTTTATCACCAGTCAACAAAGTTCTTCTATCCTTCACTTCTTTAGCCTACTCATCTAATGGATGTTGGCACGAACATGAAGTTTCTCTCCTAAATATCTATGATGTTCCACAAATCATGGGATATGCCTGCAGGCTGCCAGCACAATCAGATCTTCATGTTCCAAGAAAGGGATCATTAGTTTGGCCCTGCAAGATGTGCCACCTTTCTTGGAGAACTGAGTGTGCCACATGCAATCTGCTGAGGCATGAACGTGCTCTTGGCATTTCTGTTTATTTGCTCCTTATTACACTATATTGTGTCAGAATGATGGTTTGGGTTCAACAGTATGCTCA
>gene=chr20_101482-102482; species=bosTau
--------------------------------------------------------------------------------------------------------------------------------TCGTATTTTGTCCACTGATTCAGTCAA-CATTAGTGACACTTGTCACTTGTCAACAGAGTTCTTCTATTTGGCCCATCTCTAG-CTGCTCCATTTGTGGATCGTGACTGGAACACACAGTTCTTCCCTGAGCA--CTGTGATAATACACAAAACTCGTGGTATGCCTGCAAGCTATCAGCTTAATTAGATCTTGAAGTTCGAAGAAAGGGATCATTACGTCGGCCCTCCAGGGTGTCCCACCTTTCTTGGAGAACTGAGTGTACTGCCTGAAATCTGCTGAGGAGTGAGTGTTCTCTGGGCATTTGTACTTATTTGCTTCTTATTACATCATATCATGTCTGAATCATAGTTAAGGTGCAGCCATATGTCCA
>gene=chr20_101482-102482; species=calJac
TATATTTAATTCATTTAGGATTAAACTATTAATATATTGTATCCTAGGATGGCAGAGTTATTGAGAAGCCCCTATATGCTCCAGGGGATATAGGTTGAT-----------------ATTCTTCAGCTGTCAAAATTCTTCAGCTGACTTCAATGAGCAGTAGTGGCATTTATCACCAGTCATCAAAGTTCTTTTAACCTCCACTTCTTTAGCCTGCTCCTTTAACGGATGGTGGCATGAACATGAAGTTTCTCTCCTAAACGTCTATGATACTCCACAATTCATGGGCTAtgcctccaggctaccagtacaatcagatcttcatgttccaagaaagggatcattagttt-gccctgcaggatgtgccacctttcttggagaactgAGTGAG---------ATCTGCTGAGGCATGAATGTGCTCTTGGCATTTCTGTTTATTTGCCCCTTATTACACTGTATTATGTCAGAATGAGGGTTTGGGTTCAACAG--TGCTCC
>gene=chr20_101482-102482; species=canFam
-------------------------------ATGTTTTGTATCCAAAAATGGCAGGCATTTTGAGGAGCCTCTATACATTCCAGGGGAAGTAGGCTGAT------------------------ACATGTCAAATTTCTTCAGTTGACTTAA---ACCAGTAGTGGCACTGAATATCTGTCAACAGAGCTCTTCTATCTGCCAAATCTCTAGCCTGCTCCTTTCATGGATGGTGGTCTGAACATGCAGTTCCTCACCTGACCCC-TGTGATGTTCCAGAAAGCTCAGGATATGCCTACAGGCTGCCAGCACAATTAGATCTTAATGTTCCAAGATAAACATTATTTGTTTGATGCTTCAGGATGTACCACCCTTCTTGGAGAATTCAGTGTGCTATTTG--------------------GTGCTCTGGGCATTTCTGCTTCTTCA---CTTAGTACAACATACTGTGTCTGAATGATAGTTTAGGTGCAGCAGCATGCCCA
>gene=chr20_101482-102482; species=equCab
-------------------------------ATAGATTGTATCCTAGGATAGCAGGCTTTTTGAGAAGGCCCAGTATGTTCCAGGGAAAGTAGGTTGAT------------------------ACCTG----------TCAGCTGACATAAGCCATCAGTAGTGGCACTGATCACTTGTCAACAGAGTTCCTCTATCTGCCACATCTCTGGCCTGCATCCTTCCTGGGTGGCGGTATGAACGTTCAGTTCCTCACCTGACCCTCTGTGATGCCGCATAAAGCTCGAGATATGCCTGCAGGCTGC----------------TGATGTTCCAAGAAGGGGCTCATTAATTTGGCCCTGCAGGGTATGCCAGCTCTCCCAGAGAACACAGTGTGCTA----GTATCTGCTGAGGAGTGAGTGTGCTGTGGGCGTTTCCATTTGTTTACTCCTTATTACATCATATAGTGTTTGAATGATAGTTTTGGTGCAGCAATTCGGCCA
>gene=chr20_101482-102482; species=gorGor
TATATTTAATCCATTTAGAACTAAACTATTAATATATTGTGTCCTAGGATGGCAGAGTTATTAAGCAGCCCCTGTATGCTCCAGGGGATATAGGTCGATATTCTTCAGCTGTCAAAATTCTTCAGCTGTCAAAATTCTTCAGCTGACTTAAATCAGCAGTAGTGGCGTTTATCACCAGTCAACAAAGTTCTTCTATCCTCCACTTCTTTAGCCTACTCATCTAATGGATGTTGGCACGAACATGAAGTTTCTCTCCTAAATATCTATGATGTTCCACAAATCATGGGATA-----------------------------------------------------------------------------------------------------------------------GGCATGAACGTGCTCTTGGCATTTCTGTTTATTTGCTCCTTATTACACTGTATTGTGTCAGAATGATGGTTTG-GTTCAACAGTATGCTCA
>gene=chr20_101482-102482; species=panTro
TATATTTAATCCATTTAGAATTAAACTATTAATATATTGTGTCCTAGGATGGCAGAGTTATTAAGCAGCCCCTGTATGCTCCAGGGGATATAGGTTGAT-----------------ATTCTTCAGCTGTCAAAATTCTTCAGCTGACTTAAATCAGCAGTAGTGGCGTTTATCACCAGTCAACAAAGTTCTTCTATCCTCCACTTCTTTAGCCTACTCATCTAATGGATGTTGGCACGAACATGAAGTTTCTCTCCTAAATATCTATGATGTTCCACAAATCATGGGATATGCCTGCAGGCTGCCAGCACAATCAGATCTTCATGTTCCAAGAAAGGGATCATTAGTTTGGCCCTGCAAGATGTGCCACGTTTCTTGGAGAACTGAGTGTGCCACATGCAATCTGCTGAGGCATGAACGTGCTCTTGGCATTTCTGTGTATTTGCTCCTTATTACACTGTATTGTGTCAGAATGATGGTTTGGGTTCAACAGTATGCTCA
>gene=chr20_101482-102482; species=papHam
TATATTGAATCCATTTAGGATTAAACTATTAATATATTGTGTCCTAGGATGGCAGAGTTATTAAGCAGCCCCTATATGCTCCAGGGCATATAGGTTGAT-----------------ATTCTTTAGCTGTCAAAATTCTTCAGCTGACTTAAATCAGAAGTAGTGGCATTTATCACCAGTCAACAAAGTTCTTCTATCCTCCACTTCTTTAGCCTACTCATCTAATGGATGGTGGCACGAACATGAAGTTTCTCTCCTAAATATCTATGATATTTCACAAATCATgggatatgcctgcaggctgccagcacaatcagatcttcctgttccaagaaagggatcattagtttggccctgcaagatgtgccacctttcttggagaactgGGTGTTCCACATGCAATCTGCTGAGGCATGAACGTGCTCTTGGCATTTCTGTTTATTTGCTCCTTATTACACTGTATTGTGTCAGAATGATGGTTTGGGTTCAACAGTATGCTCA
>gene=chr20_101482-102482; species=ponAbe
TATATTTAATCCATTTAGGATTAAACTATTAATATATCGTGTCCTAGGATGGCAGAGTTATTAAGCAGCCCCTGTATGCTCCAGGGGATATAGGTTGAT-----------------ATTCTTCAGCTGTCAGAATTCTTCAGCTGACTTAAATCAGCAGTAGTGGCGTTTATCACCAGTCAACAAAGTTCTTCTATCCTCCACTTCTTTAGCCTACTCATCTAATGGATGTTGGCATGAACATGAAGTTTCTCTCCTAAATATCTATGATGTTCCACAAATCATGGGATATGCCTGCAGGCTGCCAGCACAATCAGATCTTCATGTTCCAAGAAAGGGATCATTAGTTTGGCCCTGCAAGATGTGCCACCTTTCTTGGAGAACTGAGTGTGCCACATGCAATCTGCTGAGGCATGAATGTGCTCTTGTCATTTCTGTTTATTTGCTCCTTATTACACTGTATTGTGTCAGAATGATGGTTTGGGTTCAACAGTATGCTCA
>gene=chr20_101482-102482; species=rheMac
TATATTTAATCCATTTAGGATTAAACTATTAATATATTGTGTCCTAGGATGGCAGAGTTATTAAGCAGCCCCTATATGCTCCAGGAGATATAGGTTGAT-----------------ATTCTTCAGCTGTCAAAATCCTTC-----ACTTAAATCAGAAGTAGTGGCATTTATCACCAGTCAACAAAGTTCTTCTATCCTCCACTTCTTTAGCCTACTCATCTAATGGATGGTGGCACGAACATGAAGTTTCTCTCCTAAATATCTATGATATTCCACAAATCATGGGATATGCCTGCAGGCTGCCAGCACAATCAGATCTTCATGTTCCAAGAAAGGGATCATTAGTTTGGCCCTGCAAGATGTGCCACCTTTCTTGGAGAACTGAGTGTTCCACATGCAATCTGCTGAGGCATGAATGTGCTCTTGGCATTTCTGTTTATTTGCTCCTTATTACACTGTATTGTGTCAGAATGATGGTTTGGGTTCAACAGTATGTTCG
>gene=chr20_107406-108406; species=hg19
cctggccatttgctacattcttactaaatgtttggtctagttatgctatcaataaccaacagtgaatgataaaatttccaactgattgaagatttttctgttttcaagttacttttgtccatctttacttcatgtatttttaagttatattattagatacatcatgtctttctaatgaattgaccctttcatcattatgaaatggccttcattatctctagtaaatactgcttgccttggagtcaaatacatcagatattaatataatcacTCCACAATTAACAAAGCCATCAAAAGTAGCTTGTATATCCAACTTATTCTCTGTATCGATTTCTTTCACTTTTGGCCTGAAAAATCTTTACTCactgaaaagcaaagaatataaagaaaaaaaaaaggtaaagaatccaaggactgtgggaaaactgcaaaaggtgtaacctacatgtaatgggaataccagaaggagaagaaagagaaaggaacagaaaaaaatattt
>gene=chr20_107406-108406; species=bosTau
--------------------------------------------------------------------------------------------------------------------------------------------------------------------------------------------------------------------------------------------------------------------------------------------------------------------------------------------------------------------------------------------------------------------------------------------------------------------------------------------------------------------
>gene=chr20_107406-108406; species=calJac
-------atttgctacattcttactaaatgtttggtctagctatgctatcagtaaccaacagtgaatgattaaatttctaactaattgtggatttgtctattttcaatgtacttttgtccatctgtatttcatcta-ttttaagttctattattaaatacatcatgtctttctaatggattgaccctttaatcattatgaaatggcctccattatctctagaaaatactgcttgtcttagagtcaaatacatcagatattaatatagttaGTCCACAATTTGCAAAGCCATCAAAAGTAGCTTGTATATCCAACTTATTCTCTGTATTGATCTATTTCACTTTTGGCcgataaaatctttactcactgaaaagcaaagaatataaag--acaaaaaaggtaa--aatccaaggactgtgggacaactgcaaaagctgtaacctacgtgttatgggagtactagaaggagaagaaagagaaagcaacagaaga-aatattt
>gene=chr20_107406-108406; species=canFam
--------------------------------------------------------------------------------------------------------------------------------------------------------------------------------------------------------------------------------------------------------------------------------CTACAATTATC-AGGCCATTAAAACTAACTTGTATGTCCAACTTACTTTCTATATTAATTTCCTTCACTTTTGGCCAG--ACTTCTTTACTTATT-------------------------------------------------------------------------------------------------------------------------------------
>gene=chr20_107406-108406; species=equCab
--------------------------------------------------------------------------------------------------------------------------------------------------------------------------------------------------------------------------------------------------------------------------------CCACAATTAGC-AGGCCATAAAAAATAACTTGTATGTC--------------TATTAATTTCCTTCACTTTTGGCCAGAAACTTCTTTACTCACT-------------------------------------------------------------------------------------------------------------------------------------
>gene=chr20_107406-108406; species=gorGor
cctggccatttgctacattcttactaaatgtttggtctagttatgctatcaataaccaacagtgaatgataaaatttccaactgattgcagatttttctgttttcaagttacttttgtccatctttacttcatgtatttttaagttttattattagatacatcatgtctttctaatgaattgaccctttcatcattatgaaatggccttcattatctctagtaaatactgcttgtcttggagtcaaatacatcagatattaatataatcacTCCACAATTAGCAAAGCCATCAAAAGTAACTTGTATATCCAACTTATTCTCTGTATCGATTTCTTTCACTTTTGGCCTGAAAAATCTTTACTCactgaaaagcaaagaatataaag-aaaaaaaaaggtaaagaatccaaggactgtgggacaactgcaaaaggtgtaacctacatgtaatgggaataccagaaggagaagaaagagaaagaaacagaaaaaaatattt
>gene=chr20_107406-108406; species=panTro
cctggccatttgctacattcttactaaatgtttggtctagttatgctatcaataaccaacagtgaatgataaaatttccaactgattgcagatttttctgttttcaagttacttttgtccatctttacttcatgtatttttaagttctattattagatacatcatgtctttctaatgaattgaccctttcatcattatgaaatggccttcattatctctagtaaatactgcttgccttggagtcaaatacatcagatattaatataatcacTCCACAATTAGCAAAGCCATCAAAAGTAGCTTGTATATACAACTTATTCTCTGTATCGATTTCTTTCACTTTTGGCCTGAAAAATCTTTACTCactgaaaagcaaagaatataaagaaaaaaaaaaggtaaagaatccaaggactgtgggacaactgcaaaagatgtaacctacatgtaatgggaataccagaaggagaagaaagagaaaggaacagaaaataatattt
>gene=chr20_107406-108406; species=papHam
tctggccgtttgctacattcttactaaatgtttggtctagttatgctacagataaccaacagtgaatgataaaatttccaactgattgcagatttgtctattttcaagttacttttgtccatctttacttcatgtatttttaagttctattattagatacatcaagtctttctaatgaattgaccctttcatcattatgaaatggccttcattatctctagtaaatactgcttgtcttggagtcaaatacatcagatattaatataatcacaccaCAATTAGCAAAACCATCAAAAGTGGCTTGTATATCCAACTTATTCTCTGTATTGATTTCTTTCACTTTTGGCCTGAAAAATCTTTACTCactgaaaagcaaagaatataaagacaaaaaaaaggtaaagaaaccaaggactgtgggacaactgcaaaagctgtaacctacatgtaatgggaataccagaaggagaagaaagagaaaggaacagaaaa-aatattt
>gene=chr20_107406-108406; species=ponAbe
cctggccgtttgctacattcttactaaatgtttggtctagttatgctatcaataaccaacagtgaatgataaaatttccaactgattgcagatttttctgttttcaagttacttttgttcatctttacttcatgtatttttaagttctattattagatacatcatgtctttctaatgaattgaccctttcatcattatgaaatgaccttcattatttctagtaaatactgcttgtcttagagtcaaatacatcagatattaatataatcacTCCACAATTAGCAAAGCCATCAAAAGTAGCTTGTATATCCAACTTATTCTCTGTATTGATTTCTTTCACTTTTGGCCTGAAAAATCTTTACTCactgaaaagcaaagaatataaag-aaaaaaaaaggtaaagaatccaaggactgtgggacaactgcaaaaggtgtaacctacatgtaatgggaataccagaaggagaagaaagagaaaggaacagaaaaaaatattt
>gene=chr20_107406-108406; species=rheMac
tccggccatttgctacattcttactaaatgtttggtctagttatgctaccgataaccaacagtgaatgataaaatttccaactgattgcagattcgtctattttcaagttacttttgtccatctttacttcatgtatttttaagttctattattagatacatcaagtctttctaatgaattgaccctttcatcattatgaaatggccttcattatctctagtaaatactgcttgtcttggagtcaaatacatcagatattaatataatcacTCCACAATTAGCAAAGCCATCAAAAGTGGCTTCTATATCCAACTTATTCTCTGTATTGATTTCTTTCACTTTTGGCCTGAAAAATCTTTACTCGctgaaaagcaaataatataaag-acaaaaaaaggtaaagaatccagggactgtgggacaactgcaaaagctgtaacctacatgtaatgggaataccagaaggagaagaaagagaaaggaacagaaaa-aatattt
>gene=chr20_107326-108326; species=hg19
gctggtcttgaactcctgacctcgtgatctgcctgcctcggcctcccaaagtgctgggattacaggcatgagccaccacgcctggccatttgctacattcttactaaatgtttggtctagttatgctatcaataaccaacagtgaatgataaaatttccaactgattgaagatttttctgttttcaagttacttttgtccatctttacttcatgtatttttaagttatattattagatacatcatgtctttctaatgaattgaccctttcatcattatgaaatggccttcattatctctagtaaatactgcttgccttggagtcaaatacatcagatattaatataatcacTCCACAATTAACAAAGCCATCAAAAGTAGCTTGTATATCCAACTTATTCTCTGTATCGATTTCTTTCACTTTTGGCCTGAAAAATCTTTACTCactgaaaagcaaagaatataaagaaaaaaaaaaggtaaagaatccaaggactgtgg
>gene=chr20_107326-108326; species=bosTau
--------------------------------------------------------------------------------------------------------------------------------------------------------------------------------------------------------------------------------------------------------------------------------------------------------------------------------------------------------------------------------------------------------------------------------------------------------------------------------------------------------------------
>gene=chr20_107326-108326; species=calJac
---------------------------------------------------------------------------------------atttgctacattcttactaaatgtttggtctagctatgctatcagtaaccaacagtgaatgattaaatttctaactaattgtggatttgtctattttcaatgtacttttgtccatctgtatttcatcta-ttttaagttctattattaaatacatcatgtctttctaatggattgaccctttaatcattatgaaatggcctccattatctctagaaaatactgcttgtcttagagtcaaatacatcagatattaatatagttaGTCCACAATTTGCAAAGCCATCAAAAGTAGCTTGTATATCCAACTTATTCTCTGTATTGATCTATTTCACTTTTGGCcgataaaatctttactcactgaaaagcaaagaatataaag--acaaaaaaggtaa--aatccaaggactgtgg
>gene=chr20_107326-108326; species=canFam
----------------------------------------------------------------------------------------------------------------------------------------------------------------------------------------------------------------------------------------------------------------------------------------------------------------------------------------------------------------CTACAATTATC-AGGCCATTAAAACTAACTTGTATGTCCAACTTACTTTCTATATTAATTTCCTTCACTTTTGGCCAG--ACTTCTTTACTTATT-----------------------------------------------------
>gene=chr20_107326-108326; species=equCab
----------------------------------------------------------------------------------------------------------------------------------------------------------------------------------------------------------------------------------------------------------------------------------------------------------------------------------------------------------------CCACAATTAGC-AGGCCATAAAAAATAACTTGTATGTC--------------TATTAATTTCCTTCACTTTTGGCCAGAAACTTCTTTACTCACT-----------------------------------------------------
>gene=chr20_107326-108326; species=gorGor
gctggtcttgaattcctgacct-gtgatctgcccgcctcggcctcccaaagtgctgggatt-caggcatgagccaccacgcctggccatttgctacattcttactaaatgtttggtctagttatgctatcaataaccaacagtgaatgataaaatttccaactgattgcagatttttctgttttcaagttacttttgtccatctttacttcatgtatttttaagttttattattagatacatcatgtctttctaatgaattgaccctttcatcattatgaaatggccttcattatctctagtaaatactgcttgtcttggagtcaaatacatcagatattaatataatcacTCCACAATTAGCAAAGCCATCAAAAGTAACTTGTATATCCAACTTATTCTCTGTATCGATTTCTTTCACTTTTGGCCTGAAAAATCTTTACTCactgaaaagcaaagaatataaag-aaaaaaaaaggtaaagaatccaaggactgtgg
>gene=chr20_107326-108326; species=panTro
gctggtcttgaactcctgacctcgtgatctgcccgcctcggcctcccaaagtgctgggattacaggcatgagccaccacgcctggccatttgctacattcttactaaatgtttggtctagttatgctatcaataaccaacagtgaatgataaaatttccaactgattgcagatttttctgttttcaagttacttttgtccatctttacttcatgtatttttaagttctattattagatacatcatgtctttctaatgaattgaccctttcatcattatgaaatggccttcattatctctagtaaatactgcttgccttggagtcaaatacatcagatattaatataatcacTCCACAATTAGCAAAGCCATCAAAAGTAGCTTGTATATACAACTTATTCTCTGTATCGATTTCTTTCACTTTTGGCCTGAAAAATCTTTACTCactgaaaagcaaagaatataaagaaaaaaaaaaggtaaagaatccaaggactgtgg
>gene=chr20_107326-108326; species=papHam
gctggtctcgaactcctgaccttgtgatctgcctgcctcggcctcccaaagtgctgggatt------atgagccaccacatctggccgtttgctacattcttactaaatgtttggtctagttatgctacagataaccaacagtgaatgataaaatttccaactgattgcagatttgtctattttcaagttacttttgtccatctttacttcatgtatttttaagttctattattagatacatcaagtctttctaatgaattgaccctttcatcattatgaaatggccttcattatctctagtaaatactgcttgtcttggagtcaaatacatcagatattaatataatcacaccaCAATTAGCAAAACCATCAAAAGTGGCTTGTATATCCAACTTATTCTCTGTATTGATTTCTTTCACTTTTGGCCTGAAAAATCTTTACTCactgaaaagcaaagaatataaagacaaaaaaaaggtaaagaaaccaaggactgtgg
>gene=chr20_107326-108326; species=ponAbe
gctggtcttgaactcctgacctcgtgatctgcccgcctcggcctcccaaagtgctgggattacaggcatgagccaccgtgcctggccgtttgctacattcttactaaatgtttggtctagttatgctatcaataaccaacagtgaatgataaaatttccaactgattgcagatttttctgttttcaagttacttttgttcatctttacttcatgtatttttaagttctattattagatacatcatgtctttctaatgaattgaccctttcatcattatgaaatgaccttcattatttctagtaaatactgcttgtcttagagtcaaatacatcagatattaatataatcacTCCACAATTAGCAAAGCCATCAAAAGTAGCTTGTATATCCAACTTATTCTCTGTATTGATTTCTTTCACTTTTGGCCTGAAAAATCTTTACTCactgaaaagcaaagaatataaag-aaaaaaaaaggtaaagaatccaaggactgtgg
>gene=chr20_107326-108326; species=rheMac
gctggtcttgaactcctgacctcatgatctgcccgcctcggcctcccaaagtgctgggattacaggcgtgagccaccatgtccggccatttgctacattcttactaaatgtttggtctagttatgctaccgataaccaacagtgaatgataaaatttccaactgattgcagattcgtctattttcaagttacttttgtccatctttacttcatgtatttttaagttctattattagatacatcaagtctttctaatgaattgaccctttcatcattatgaaatggccttcattatctctagtaaatactgcttgtcttggagtcaaatacatcagatattaatataatcacTCCACAATTAGCAAAGCCATCAAAAGTGGCTTCTATATCCAACTTATTCTCTGTATTGATTTCTTTCACTTTTGGCCTGAAAAATCTTTACTCGctgaaaagcaaataatataaag-acaaaaaaaggtaaagaatccagggactgtgg
>gene=chr20_122350-123350; species=hg19
tatgaataatacatcataagtgttcagaaagacattgtattttaggtggagagacaggcaggtgaccagactgctacatgcagtaagatgaaccctgatagaactaacactggaggctgtgaaaaaactgctaggagcacccagccttggtagagcagCATAATTTCTTCCTGTAATTCTTTCTCTCCAAATTGCCATACACTTCAGCAGAGTTTGCAACTTCTCTTCTAAGTCTTTATCCTTCCCCCAAGGCATGCCTAGCACAGGACTCTTGAACAGTGATGCCTCAATTAGAGTTGCTAGCCAATAGATTGAAGCTATGTTGGCACAATATCCTACATCCTCCCGATCTACTGGCTGAGCCCAACCCCACCTAAGAAGGACAATAAAGATCTGTGTTCAGAGTCATACTGAATAGAGACTTCTGGACTCTATAGAACCCACTGCCTCCTGATGAAGTCCCTACTGTTCACCCTTGCAGTTTTTATGCTCCTGGCCCA
>gene=chr20_122350-123350; species=bosTau
AAATAATAATATGTAGTCAGTGTTCAAAAACACATTGCATTTTGGGGAGAGAGACAGA----TGACAAGATTGTCACATGTGCTAAAGTAAACTCGGGCAGAAACAACACAGGAAACTGTaacaaaacaGAGAGGGGTACCCAGCCTTAGGGTATCTGCGTAAATTCTTCCTGT--GTCTTTCTCTCC----TGTCACACATTTCAGCAGCGAGTGCACCTTCTCTTCTGAGTCTTTCTCTTTCCCCCAAGGCATGCCTAGAACAGGACTCTTGAATAGTGATGCCTCAATTAGAGCTGCTGGCCAATGGACTGAGGTTATGTTGGCACAATATCCTATATCCTTCTGGTACACTGGTTGAGCCCAACCCCACCTTGGGAGGACAATTAAGACCCGTGTTCAGAGTCACACTATATAGAGTGTTCTGGATTCCATAGCACCCACTGCCTACTGATGAAGTCTCTATTGTTCACTCTTATACTCTTTATCCTTCTGGTCCA
>gene=chr20_122350-123350; species=calJac
TATGAATAATGTGTCATAAATGTTCAGAAAGACATTGTATTTTAGGTGGAGAGACTGAGAGGTGAGCAACCTGCTACATGCAGTAAGAGGAATCCTGATAGAACTAACACAGGAGGCTGTGAAAAAACAGCTATGAGTACCCAGCCGTGGTAGAGCAGCATACATTCTTTCTGTAATTCTTTCTCTCCAAATTGCCATACATTTCAGTAGGGGTTGCAACTTCTATTCTAAGACTTTATTCTTCCCCCAAGGCATGCCCAGCACAGGACTCCTGAACAGTGATGCCTCAGTTAGAGTTGCTGGCCAATAGACTGAAGTTATGTTGGCACATTATCCTATATCCTCCCAGTTTTCTGGCTGAGCCCAACCCCAACTAAGAAGGACAGTAAAAATCTGTGTTCAGAGACATACTGAATAGAGACTTCTGGACTCTATAGAACCCACTGCCTCCTGATGAAGTCCTTACTGTTCACCCTTGCAGTTTTTATGCTCCTGGCCCA
>gene=chr20_122350-123350; species=canFam
AAAGAATAATATGCAGTTAGTATTCAAACATCCAtTGTATTTTAGGAAAAGAGACAGCCTGGTGAACAGATAGCCACATGCAGTAAGGTAAACCCT--TGGAACCAAAACAGGAGACTGTGAAAAAACAGATAGGAGTACCCAGCCTTGGGGGAGCAGTATAAATTCTTCTTGT--GTTTTTCTCTCCAGATTGTCATACACTTCAGTGGACGTTGCACCTAGTCTTCTAAGTCCTTCTCTTTCCCTCAAGGCATGCCTAGAATAGGGCTCTTGAATAGTGATGCCTCAATTAGAGCGAGTGGTCAATGGACTGAAGTTATGTTGGCACAGTATCCTATATCCTACTGGTCTACTGGTTGAGCCCAACCCTATCTAGGGAGGACAATAAAGACCTGTGTGC--AGTCACACTGAATAGAGAGTTCTGGACTCCATAGA-------ACCTA-CGATGAAGTCCCTATTGTTCACTCTTTCAAGCTTCATGCTCCTGACCCA
>gene=chr20_122350-123350; species=equCab
aaagaataatatgtagtcagtgttcaaaaacacattgtattttagagagagagacagc----tgaaaagactgtcacatgcagtaagataaagtctgataaaaccaacacaggagactatgaaaaa----ataggggtacccagccttggaagagcagcataaattcttcttgT--GTCTTTCTCTCCAAATTACCATACACTTAAGCAGGACTT-CACCT-TTCTTCCAAGTCTTTCTCTTTCGCCCAAGGCATGCCTAGAACAGGGTTCTTGAATAGTGATGCCTCAATTAGAGCTGCTGGCCAATGGACTGAAGTTGTGTTGGCACAGTATCCTATCTCCTTCTGGTCCACTGGCTGAGCCCAACCCAACCTA-GGAGGCCCATAAAGACCTGTGTTCAGAGTCACACTGAAAAGAGAATTCTGGACTCCGTAGACTCCACCACCTA-CTATGAAGTCCCTATTGCTCACCCTTGCCCTCTTCATGCTCCAGGCCCA
>gene=chr20_122350-123350; species=gorGor
tatgaataatacatcataagtgttcagaaagacattgtattttaggtggagagacagacaggtgaccagactgctacatgcagtaagatgaaccctgatag-actaacactggaggctgtgaaaaaactgctaggagtacccagccttggtagagcagCATAATTTC-TCCTGTAATTCTTTCTCTCCAAATTGCCATACACTTCAGCAGAGTCTGCAACTTCTCTTCTAAGTCTTTATCCTTCCCCCAAGGCATGCCTAGCACAGGACTCTTGAACAGTGATGCCTCAATTAGAGTTGCTAGCCAATAGATTGAAGCTATGTTGGCACAATATCCTACATCCTCCCGATCTACTGGCTGAGCCCAACCCCACCTAAGAAGGACAATAAAGATCTGTGTTCAAAGTCATACTGAATAGAGACTTCTGGACTCTATAGAACCCACTGCCTCCTGATGAAGTCCCTACTGTTCACCCTTGCAGTTTTTATGCTCCTGGCCCA
>gene=chr20_122350-123350; species=panTro
TATGAATAATACACCATAAGTGTTTAGAAAGACATTGTATTTTAGGTGGAGAGACAGACAGGTGACAAGACTGCTACATGCAGTAAGATGAACCCTGATAGAACTAACACTGGAGGCTGTGAAAACACTGCTAGGAGTACCCAGCCTTGGTAGAGCAGCATAATTTCTTCCTGTAATTCTTTCTCTCCAAATTGCCATACACTTCAGCAGAGTTTGCAACTTCTCTTCTAAGTCTTTATCCTTCCCCCAAGGCATGCCTAGCACAGGACTCTTGAACAGTGATGCCTCAATTAGAGTTGCTAGCCAATAGATTGAAGCTATGTTGGCACAATATCCTACATCCTCCCGATCTACTGGCTGAGCCCAACCCCACCTAAGAAGGACAATAAAGATCTGTGTTCAGAGTCATACTGGAGAGAGACTTCTGGACTCTATAGAACCCACTGCCTCCTGATGAAGTCCCTACTGTTCACCCTTGCAGTTTTTATGCTCCTGGCCCA
>gene=chr20_122350-123350; species=papHam
TATGAATAATATGTCATAAGTGATCAGAAAGACATTGTATTTTAGGTGGAGAGACAGAGAGGTGACCAGACTGCTACATGCAGTAAGATGAACCCTGATAGAACTAACACTGGAGGCTGTGAAAAAACAGCTAGGAGTACCCAGCCTTGGTAGAGCAGCATGATTTCTTCCTGTAATTCTTTCTCTCCAAATTGCCATACACTTCAGCAGAGTTTGCAACTTCTCTTCTAAGTCTTTATCCTTCCCCCAAGGCATGCCTAGCACAGGACTCTTGAACAGTGATGCCTCAATTAGAGTTGCTGGCCAATAGATCGAAGCTGTGTTGGCACAATATCCTACATCCTCCCAATCTACTGGCTGAGCCCAACCCCACCTAAGAAGGACAATAAAGATCTGTGTTCAGAGTCATACTGAATAGAGACTTCTGGACTCTATAGAACCCACTGCCTCCTGATGAAGTCCCTACTGTTCACCCTTGCAGTTTTTATGCTCCTGGCGCA
>gene=chr20_122350-123350; species=ponAbe
TATGAATAATATGTCATAAGTGTTCAGAAAGACATTGTATTTTAGGTGGAGAGACAGAGAGGTGACCAGACTGCTACATGCAGTAAGATGAACCCTGATAGAACTAACACTGGAGGCTGTGAAAAAACAGCTAGGAGTACCCAGCCTTGGTAGAGCAGCATAATTTCTTCCTGTAATTCTTTCTCTCCAAATTGCCATACACTTCAGCAGAGTTTGCAACTTCTCTTCTAAGTCTTTATCCTTCCCCCAAGGCATGCCTAGCACAGGACTCTTGAACAGTGATGCCTCAATTAGAGTTGCTGGCCAATAGATTGAAGCTATGTTGGCACAATATCCTACATCCTCCCAATCTACTGGCTGAGCCCAACCCCACCTAAGAAGGACAATAAAGATCTGTGTTCAGCGTCATACTGAATAGAGACTTCTGGACTCTATAGAACCCACTGCCTCCTGATGAAGTCCCTACTGTTCACCCTTGCAGTTTTTATGCTTCTGGCTCA
>gene=chr20_122350-123350; species=rheMac
TATGAATAATATGTCATAAGTGATCAGAAAGACATTGTATTTTAGGTGGAGAGACAGAGAGGTGACCAGACTGCTACATGCAGTAAGATGAACCCTGATAGAACTAACACTGGAGGCTGTGAAAAAACAGCTAGGAGTACCCAGCCTTGGTAGAGCAGCATGATTTCTTCCTGTAATTCTTTCTCTCCAAATTGCCATACACTTCAGCAGAGTTTGCAACTTCTCTTCTAAGTCTTTATCCTTCCCCCAAGGCATGCCTAGCACAGGACTCTTGAACAGTGATGCCTCAATTAGAGTTGCTGGCCAATAGATCGAAGCTGTGTTGGCACAATATCCTACATCCTCCCAATCTACTGGCTGAGCCCAACCCCACCTAAGAAAGACAATAAAGATCTGTGTTCAGAGTCATACTGAATAGAGACTTCTGGACTCTATAGAACCCACTGCCTCCTGATGAAGTCCCTACTGTTCACCCTTGCAGTTTTTATGCTCCTGGCCCA
>gene=chr20_123049-124049; species=hg19
CTTTATCCTTCCCCCAAGGCATGCCTAGCACAGGACTCTTGAACAGTGATGCCTCAATTAGAGTTGCTAGCCAATAGATTGAAGCTATGTTGGCACAATATCCTACATCCTCCCGATCTACTGGCTGAGCCCAACCCCACCTAAGAAGGACAATAAAGATCTGTGTTCAGAGTCATACTGAATAGAGACTTCTGGACTCTATAGAACCCACTGCCTCCTGATGAAGTCCCTACTGTTCACCCTTGCAGTTTTTATGCTCCTGGCCCAATTGGTCTCAGGTAAACAGAATCTTGGGGAAGAAGAAACACTGGCCTGGAACAGGGTCCTGCACATGGAGTCCCTGTTTCTAAGTGGTCTGTGGAAATGGGGTCTGGCTTCTCACTGGGAGCAGGGCTGAGATTTGTCCTACTTCTTCAGACCACCTCTGTTCTAAGAAACTTGAAGGCTCTCAGGATAGAGCAGGATCTGTGATCGGAGCTGGGGAGGAGGGTAAGGCAAAT
>gene=chr20_123049-124049; species=bosTau
CTTTCTCTTTCCCCCAAGGCATGCCTAGAACAGGACTCTTGAATAGTGATGCCTCAATTAGAGCTGCTGGCCAATGGACTGAGGTTATGTTGGCACAATATCCTATATCCTTCTGGTACACTGGTTGAGCCCAACCCCACCTTGGGAGGACAATTAAGACCCGTGTTCAGAGTCACACTATATAGAGTGTTCTGGATTCCATAGCACCCACTGCCTACTGATGAAGTCTCTATTGTTCACTCTTATACTCTTTATCCTTCTGGTCCAGTTGGTCTCAGGTAAATTGAATCTTGGGGAAGTAGAAATGTTAGTCTGAACCAGGGTCCTGCATGTGGAGTCCCTATTACCAAAC-ATCCATGGGAGT-GAGGCAGGGCTTCCACTGGGAGGTGGGCTGAAATTTGCCTTACTTCTTCGGAACACCTCTATTATAAGAGACCTCAAGACTCTCATGATAGAATAGTGTCTGTAATGGAAGCTGAAGGAGGGAAGGATG--AAA
>gene=chr20_123049-124049; species=calJac
CTTTATTCTTCCCCCAAGGCATGCCCAGCACAGGACTCCTGAACAGTGATGCCTCAGTTAGAGTTGCTGGCCAATAGACTGAAGTTATGTTGGCACATTATCCTATATCCTCCCAGTTTTCTGGCTGAGCCCAACCCCAACTAAGAAGGACAGTAAAAATCTGTGTTCAGAGACATACTGAATAGAGACTTCTGGACTCTATAGAACCCACTGCCTCCTGATGAAGTCCTTACTGTTCACCCTTGCAGTTTTTATGCTCCTGGCCCAATTGGTCTCAGGTAAATAGAATCTCGGGG-AGAAAAAACACTGTCCTAGAACAGGGTCCTGCACAAGGAGTCCCTATTTCTAAGTGGTCTGTGGAAGTGGGGTCTGGTTTCTCACTGGGACCAGGGCTGAGATTTGTCCTACTTCTTCAAACCACCTCTGTTCTAAGACACTTCAAGGCTCTTAGG-TAGAGCAGGATCTGTGATCGGAGCTGGGGAGGAGGGTAAGGCAAAT
>gene=chr20_123049-124049; species=canFam
CCTTCTCTTTCCCTCAAGGCATGCCTAGAATAGGGCTCTTGAATAGTGATGCCTCAATTAGAGCGAGTGGTCAATGGACTGAAGTTATGTTGGCACAGTATCCTATATCCTACTGGTCTACTGGTTGAGCCCAACCCTATCTAGGGAGGACAATAAAGACCTGTGTGC--AGTCACACTGAATAGAGAGTTCTGGACTCCATAGA-------ACCTA-CGATGAAGTCCCTATTGTTCACTCTTTCAAGCTTCATGCTCCTGACCCAGTTGGTCTCAGGTAAACAGAATCTTGGGG--GTAAAAATGTTAGCCCAGAACAGGGTCCTAGATATGAAATTCCTATTAGCAAAC-ATCCATGGGAGTAGGGGCAGGATTCTTGCTGGGAGGGGGGCTAAGGTTTGCCCTACTTCTTCAGAACATCTCTATTATAAGAGACCTCTAAGCTCCCACAACAGAGCAGTGTCTATGGTTGGCAGTTAAGGAGAATACTGAG--AA-
>gene=chr20_123049-124049; species=equCab
CTTTCTCTTTCGCCCAAGGCATGCCTAGAACAGGGTTCTTGAATAGTGATGCCTCAATTAGAGCTGCTGGCCAATGGACTGAAGTTGTGTTGGCACAGTATCCTATCTCCTTCTGGTCCACTGGCTGAGCCCAACCCAACCTA-GGAGGCCCATAAAGACCTGTGTTCAGAGTCACACTGAAAAGAGAATTCTGGACTCCGTAGACTCCACCACCTA-CTATGAAGTCCCTATTGCTCACCCTTGCCCTCTTCATGCTCCAGGCCCAGTTGATCTCAGGTAATCAGAATCTTGGGGAAGAAGAAACATTGGCCTTGCACAAGGTCCTGCACATGAAGTCCCTATTAGCAAAC-ATCCATGGGAGT-GGGACAGGGCTGTCACTGGGAGACAGGCTGAGGGT--CCCTGCTTCTTCAGAGAACCTCTGTGATAAGAGACCTCAAGTCTCTCACAACAGAACAGTACCTATGATTAGAGGTGGAAGAAGGTAATGAG--AAT
>gene=chr20_123049-124049; species=gorGor
CTTTATCCTTCCCCCAAGGCATGCCTAGCACAGGACTCTTGAACAGTGATGCCTCAATTAGAGTTGCTAGCCAATAGATTGAAGCTATGTTGGCACAATATCCTACATCCTCCCGATCTACTGGCTGAGCCCAACCCCACCTAAGAAGGACAATAAAGATCTGTGTTCAAAGTCATACTGAATAGAGACTTCTGGACTCTATAGAACCCACTGCCTCCTGATGAAGTCCCTACTGTTCACCCTTGCAGTTTTTATGCTCCTGGCCCAATTGGTCTCAGGTAAACAGAATCTTGGGGAAGAAGAAACACTGGCCTAGAACAGGGTCCTGCACATGGAGTCCCTATTTCTAAGTGGTCTGTGGAAATGGGGTCTGGCTTCTCACTGGGAGCAGGGCTGAGATTTGTCCTACTTCTTCAGACCACCTCTGTT-----------------------------------------------------------------------
>gene=chr20_123049-124049; species=panTro
CTTTATCCTTCCCCCAAGGCATGCCTAGCACAGGACTCTTGAACAGTGATGCCTCAATTAGAGTTGCTAGCCAATAGATTGAAGCTATGTTGGCACAATATCCTACATCCTCCCGATCTACTGGCTGAGCCCAACCCCACCTAAGAAGGACAATAAAGATCTGTGTTCAGAGTCATACTGGAGAGAGACTTCTGGACTCTATAGAACCCACTGCCTCCTGATGAAGTCCCTACTGTTCACCCTTGCAGTTTTTATGCTCCTGGCCCAATTGGTCTCAGGTAAACAGAATCTTGGGGAAGAAGAAACACTGGCCTAGAACAGGGTCCTGCACATGGAGTCCCTATTTCTAAGTGGTCTGTGGAAATGGGGTCTGGCTTCTCACTGGGAGCAGGGCTGAGATTTGTCCTACTTCTTCAGACCACCTCTGTTCTAAGAAACTTGAAGGCTCTCAGGATAGAGCAGGATCTGTGATCGGAGCTGGGGAGGAGGGTAAGGCAAAT
>gene=chr20_123049-124049; species=papHam
CTTTATCCTTCCCCCAAGGCATGCCTAGCACAGGACTCTTGAACAGTGATGCCTCAATTAGAGTTGCTGGCCAATAGATCGAAGCTGTGTTGGCACAATATCCTACATCCTCCCAATCTACTGGCTGAGCCCAACCCCACCTAAGAAGGACAATAAAGATCTGTGTTCAGAGTCATACTGAATAGAGACTTCTGGACTCTATAGAACCCACTGCCTCCTGATGAAGTCCCTACTGTTCACCCTTGCAGTTTTTATGCTCCTGGCGCAATTGGTCTCAGGTAAACAGAATCTTGGGGAAGAAGAAACACTGGCCTAGAACAGGGTCCTGCACATGGAGTCCCTATTTCTAAGTGGTCTGTGGAAATGGGATCTGGCTTCTCACTGGGAGCAGGGCTGAGATTTGTCCTACTTCTTCAGACCACCGCTGTTCTAAGAAACTTGAAGGCTCTCAGGGTAGAGCAGGATCTATGATCAGAGCTGGGGAGTAGGGTAAGGCAAAT
>gene=chr20_123049-124049; species=ponAbe
CTTTATCCTTCCCCCAAGGCATGCCTAGCACAGGACTCTTGAACAGTGATGCCTCAATTAGAGTTGCTGGCCAATAGATTGAAGCTATGTTGGCACAATATCCTACATCCTCCCAATCTACTGGCTGAGCCCAACCCCACCTAAGAAGGACAATAAAGATCTGTGTTCAGCGTCATACTGAATAGAGACTTCTGGACTCTATAGAACCCACTGCCTCCTGATGAAGTCCCTACTGTTCACCCTTGCAGTTTTTATGCTTCTGGCTCAACTGGTCTCAGGTAAACAGAATCTTGGGGAAGAAGAAACACTGGCCTAGAACAGGGTCCTGCACATGGAGTCCCTATTTCTAAGTGGTCTGTGGAAATGGGGTCTGGCTTCTCACTGGGAGCAGGGCTGAGATTTGTCCTACTTCTTCAGACCACCTCTGTTCTAAGAAACTTGAAGGCTCTCAGGGTAGAGCAGGATCTGTGATCAGAGCTGGGGAGGAGGGTAAGGCAAAT
>gene=chr20_123049-124049; species=rheMac
CTTTATCCTTCCCCCAAGGCATGCCTAGCACAGGACTCTTGAACAGTGATGCCTCAATTAGAGTTGCTGGCCAATAGATCGAAGCTGTGTTGGCACAATATCCTACATCCTCCCAATCTACTGGCTGAGCCCAACCCCACCTAAGAAAGACAATAAAGATCTGTGTTCAGAGTCATACTGAATAGAGACTTCTGGACTCTATAGAACCCACTGCCTCCTGATGAAGTCCCTACTGTTCACCCTTGCAGTTTTTATGCTCCTGGCCCAATTGGTCTCAGGTAAACAGAATCTTGGGGAAGAAGAAACACTGGCCTAGAACAGGGTCCTGCACATGGAGTCCCTATTTCTAAGTGGTCTGTGGAAATGGGGTCTGGCTTCTCACTGGGAGCAGGGCTGAGATTTGTCCTACTTCTTCAGACCACCACTGTTCTAAGAAACTTGAAGGCTCTCAGGGTAGAGCAGGATCTATGATCGGAGCTGGGGAGTAGGGTAAGGCAAAT
>gene=chr20_123116-124116; species=hg19
TAGCCAATAGATTGAAGCTATGTTGGCACAATATCCTACATCCTCCCGATCTACTGGCTGAGCCCAACCCCACCTAAGAAGGACAATAAAGATCTGTGTTCAGAGTCATACTGAATAGAGACTTCTGGACTCTATAGAACCCACTGCCTCCTGATGAAGTCCCTACTGTTCACCCTTGCAGTTTTTATGCTCCTGGCCCAATTGGTCTCAGGTAAACAGAATCTTGGGGAAGAAGAAACACTGGCCTGGAACAGGGTCCTGCACATGGAGTCCCTGTTTCTAAGTGGTCTGTGGAAATGGGGTCTGGCTTCTCACTGGGAGCAGGGCTGAGATTTGTCCTACTTCTTCAGACCACCTCTGTTCTAAGAAACTTGAAGGCTCTCAGGATAGAGCAGGATCTGTGATCGGAGCTGGGGAGGAGGGTAAGGCAAATCCCATACAGTTGCCTCCAAAGGTAGAAATGATCTTGAAATCCCAAACTTCTATCCTGTCACTTCGGG
>gene=chr20_123116-124116; species=bosTau
TGGCCAATGGACTGAGGTTATGTTGGCACAATATCCTATATCCTTCTGGTACACTGGTTGAGCCCAACCCCACCTTGGGAGGACAATTAAGACCCGTGTTCAGAGTCACACTATATAGAGTGTTCTGGATTCCATAGCACCCACTGCCTACTGATGAAGTCTCTATTGTTCACTCTTATACTCTTTATCCTTCTGGTCCAGTTGGTCTCAGGTAAATTGAATCTTGGGGAAGTAGAAATGTTAGTCTGAACCAGGGTCCTGCATGTGGAGTCCCTATTACCAAAC-ATCCATGGGAGT-GAGGCAGGGCTTCCACTGGGAGGTGGGCTGAAATTTGCCTTACTTCTTCGGAACACCTCTATTATAAGAGACCTCAAGACTCTCATGATAGAATAGTGTCTGTAATGGAAGCTGAAGGAGGGAAGGATG--AAACCTGTCAAGTTGCCTCCAAAGA-----------CTAACATTCCAAACTTTTATTCTATCAC-TAAGG
>gene=chr20_123116-124116; species=calJac
TGGCCAATAGACTGAAGTTATGTTGGCACATTATCCTATATCCTCCCAGTTTTCTGGCTGAGCCCAACCCCAACTAAGAAGGACAGTAAAAATCTGTGTTCAGAGACATACTGAATAGAGACTTCTGGACTCTATAGAACCCACTGCCTCCTGATGAAGTCCTTACTGTTCACCCTTGCAGTTTTTATGCTCCTGGCCCAATTGGTCTCAGGTAAATAGAATCTCGGGG-AGAAAAAACACTGTCCTAGAACAGGGTCCTGCACAAGGAGTCCCTATTTCTAAGTGGTCTGTGGAAGTGGGGTCTGGTTTCTCACTGGGACCAGGGCTGAGATTTGTCCTACTTCTTCAAACCACCTCTGTTCTAAGACACTTCAAGGCTCTTAGG-TAGAGCAGGATCTGTGATCGGAGCTGGGGAGGAGGGTAAGGCAAATCCCGTAAAGTTGCCTCCAAAGGTAGAAATGATCTTGAAACCCCAAACTTCCGTCCTAGCACTTTGGG
>gene=chr20_123116-124116; species=canFam
TGGTCAATGGACTGAAGTTATGTTGGCACAGTATCCTATATCCTACTGGTCTACTGGTTGAGCCCAACCCTATCTAGGGAGGACAATAAAGACCTGTGTGC--AGTCACACTGAATAGAGAGTTCTGGACTCCATAGA-------ACCTA-CGATGAAGTCCCTATTGTTCACTCTTTCAAGCTTCATGCTCCTGACCCAGTTGGTCTCAGGTAAACAGAATCTTGGGG--GTAAAAATGTTAGCCCAGAACAGGGTCCTAGATATGAAATTCCTATTAGCAAAC-ATCCATGGGAGTAGGGGCAGGATTCTTGCTGGGAGGGGGGCTAAGGTTTGCCCTACTTCTTCAGAACATCTCTATTATAAGAGACCTCTAAGCTCCCACAACAGAGCAGTGTCTATGGTTGGCAGTTAAGGAGAATACTGAG--AA---------------TCCAAATGTAGAGATGGTCCTGATGTTCCAAAACTCTATCCTATCACTCAGGG
>gene=chr20_123116-124116; species=equCab
TGGCCAATGGACTGAAGTTGTGTTGGCACAGTATCCTATCTCCTTCTGGTCCACTGGCTGAGCCCAACCCAACCTA-GGAGGCCCATAAAGACCTGTGTTCAGAGTCACACTGAAAAGAGAATTCTGGACTCCGTAGACTCCACCACCTA-CTATGAAGTCCCTATTGCTCACCCTTGCCCTCTTCATGCTCCAGGCCCAGTTGATCTCAGGTAATCAGAATCTTGGGGAAGAAGAAACATTGGCCTTGCACAAGGTCCTGCACATGAAGTCCCTATTAGCAAAC-ATCCATGGGAGT-GGGACAGGGCTGTCACTGGGAGACAGGCTGAGGGT--CCCTGCTTCTTCAGAGAACCTCTGTGATAAGAGACCTCAAGTCTCTCACAACAGAACAGTACCTATGATTAGAGGTGGAAGAAGGTAATGAG--AATCCTATAAAGTTGCCTCCAAAGGCAGAGATGGTCCTGACATTCCAAACTTCTGTTCCATCACTTCGGG
>gene=chr20_123116-124116; species=gorGor
TAGCCAATAGATTGAAGCTATGTTGGCACAATATCCTACATCCTCCCGATCTACTGGCTGAGCCCAACCCCACCTAAGAAGGACAATAAAGATCTGTGTTCAAAGTCATACTGAATAGAGACTTCTGGACTCTATAGAACCCACTGCCTCCTGATGAAGTCCCTACTGTTCACCCTTGCAGTTTTTATGCTCCTGGCCCAATTGGTCTCAGGTAAACAGAATCTTGGGGAAGAAGAAACACTGGCCTAGAACAGGGTCCTGCACATGGAGTCCCTATTTCTAAGTGGTCTGTGGAAATGGGGTCTGGCTTCTCACTGGGAGCAGGGCTGAGATTTGTCCTACTTCTTCAGACCACCTCTGTT------------------------------------------------------------------------------------------------------------------------------------------
>gene=chr20_123116-124116; species=panTro
TAGCCAATAGATTGAAGCTATGTTGGCACAATATCCTACATCCTCCCGATCTACTGGCTGAGCCCAACCCCACCTAAGAAGGACAATAAAGATCTGTGTTCAGAGTCATACTGGAGAGAGACTTCTGGACTCTATAGAACCCACTGCCTCCTGATGAAGTCCCTACTGTTCACCCTTGCAGTTTTTATGCTCCTGGCCCAATTGGTCTCAGGTAAACAGAATCTTGGGGAAGAAGAAACACTGGCCTAGAACAGGGTCCTGCACATGGAGTCCCTATTTCTAAGTGGTCTGTGGAAATGGGGTCTGGCTTCTCACTGGGAGCAGGGCTGAGATTTGTCCTACTTCTTCAGACCACCTCTGTTCTAAGAAACTTGAAGGCTCTCAGGATAGAGCAGGATCTGTGATCGGAGCTGGGGAGGAGGGTAAGGCAAATCCCATACAGTTGCCTCCAAAGGTAGAAATGATCTTGAAATCCCAAACTTCTATCCTGTCACTTCGGG
>gene=chr20_123116-124116; species=papHam
TGGCCAATAGATCGAAGCTGTGTTGGCACAATATCCTACATCCTCCCAATCTACTGGCTGAGCCCAACCCCACCTAAGAAGGACAATAAAGATCTGTGTTCAGAGTCATACTGAATAGAGACTTCTGGACTCTATAGAACCCACTGCCTCCTGATGAAGTCCCTACTGTTCACCCTTGCAGTTTTTATGCTCCTGGCGCAATTGGTCTCAGGTAAACAGAATCTTGGGGAAGAAGAAACACTGGCCTAGAACAGGGTCCTGCACATGGAGTCCCTATTTCTAAGTGGTCTGTGGAAATGGGATCTGGCTTCTCACTGGGAGCAGGGCTGAGATTTGTCCTACTTCTTCAGACCACCGCTGTTCTAAGAAACTTGAAGGCTCTCAGGGTAGAGCAGGATCTATGATCAGAGCTGGGGAGTAGGGTAAGGCAAATCCCATAAAGTTGCCTCCAAAGGTAGAAATGATCTTGAAATCCCAAACTTCTATCCTGTCACTTCGGG
>gene=chr20_123116-124116; species=ponAbe
TGGCCAATAGATTGAAGCTATGTTGGCACAATATCCTACATCCTCCCAATCTACTGGCTGAGCCCAACCCCACCTAAGAAGGACAATAAAGATCTGTGTTCAGCGTCATACTGAATAGAGACTTCTGGACTCTATAGAACCCACTGCCTCCTGATGAAGTCCCTACTGTTCACCCTTGCAGTTTTTATGCTTCTGGCTCAACTGGTCTCAGGTAAACAGAATCTTGGGGAAGAAGAAACACTGGCCTAGAACAGGGTCCTGCACATGGAGTCCCTATTTCTAAGTGGTCTGTGGAAATGGGGTCTGGCTTCTCACTGGGAGCAGGGCTGAGATTTGTCCTACTTCTTCAGACCACCTCTGTTCTAAGAAACTTGAAGGCTCTCAGGGTAGAGCAGGATCTGTGATCAGAGCTGGGGAGGAGGGTAAGGCAAATCCCATAAAGTTGCCTCCAAAGGTAGAAATGATCTTGAAATCCCAAACTTCTATCCTGTCACTTTGGG
>gene=chr20_123116-124116; species=rheMac
TGGCCAATAGATCGAAGCTGTGTTGGCACAATATCCTACATCCTCCCAATCTACTGGCTGAGCCCAACCCCACCTAAGAAAGACAATAAAGATCTGTGTTCAGAGTCATACTGAATAGAGACTTCTGGACTCTATAGAACCCACTGCCTCCTGATGAAGTCCCTACTGTTCACCCTTGCAGTTTTTATGCTCCTGGCCCAATTGGTCTCAGGTAAACAGAATCTTGGGGAAGAAGAAACACTGGCCTAGAACAGGGTCCTGCACATGGAGTCCCTATTTCTAAGTGGTCTGTGGAAATGGGGTCTGGCTTCTCACTGGGAGCAGGGCTGAGATTTGTCCTACTTCTTCAGACCACCACTGTTCTAAGAAACTTGAAGGCTCTCAGGGTAGAGCAGGATCTATGATCGGAGCTGGGGAGTAGGGTAAGGCAAATCCCATAAAGTTGCCTCCAAAGGTAGAAATCATCTTGAAATCCCAAACTTCTATCCTGTCACTTCAGG
>gene=chr20_123280-124280; species=hg19
ACTGTTCACCCTTGCAGTTTTTATGCTCCTGGCCCAATTGGTCTCAGGTAAACAGAATCTTGGGGAAGAAGAAACACTGGCCTGGAACAGGGTCCTGCACATGGAGTCCCTGTTTCTAAGTGGTCTGTGGAAATGGGGTCTGGCTTCTCACTGGGAGCAGGGCTGAGATTTGTCCTACTTCTTCAGACCACCTCTGTTCTAAGAAACTTGAAGGCTCTCAGGATAGAGCAGGATCTGTGATCGGAGCTGGGGAGGAGGGTAAGGCAAATCCCATACAGTTGCCTCCAAAGGTAGAAATGATCTTGAAATCCCAAACTTCTATCCTGTCACTTCGGGTCAGTCCAGTCAAGCCCTGCCTCATTTCACTTTTGTTTTTTTTGCTGCCGATATTCCCTCCTGAGGTAACAATTATATAATATTACTTCCCCCAGTTTTCTTGGTCTTACAGAGAGGTCTCTGATTTTTTGTTTGTTTGTTTGTTCTTGGATGTGGTTAACAGA
>gene=chr20_123280-124280; species=bosTau
ATTGTTCACTCTTATACTCTTTATCCTTCTGGTCCAGTTGGTCTCAGGTAAATTGAATCTTGGGGAAGTAGAAATGTTAGTCTGAACCAGGGTCCTGCATGTGGAGTCCCTATTACCAAAC-ATCCATGGGAGT-GAGGCAGGGCTTCCACTGGGAGGTGGGCTGAAATTTGCCTTACTTCTTCGGAACACCTCTATTATAAGAGACCTCAAGACTCTCATGATAGAATAGTGTCTGTAATGGAAGCTGAAGGAGGGAAGGATG--AAACCTGTCAAGTTGCCTCCAAAGA-----------CTAACATTCCAAACTTTTATTCTATCAC-TAAGGCCAGTTCGGTCCAGCCCAGTCTCACTTCAT-----TTTGTATG---------ACAACCTCCCAAAGTTACAATTCTGTAATATTACTTCTCTCAATTTTCTTGGTCTTATAAAGAGACTGCTCTCTTT-----------TTTTTTGTTGCTCTGGATTATTAGA
>gene=chr20_123280-124280; species=calJac
ACTGTTCACCCTTGCAGTTTTTATGCTCCTGGCCCAATTGGTCTCAGGTAAATAGAATCTCGGGG-AGAAAAAACACTGTCCTAGAACAGGGTCCTGCACAAGGAGTCCCTATTTCTAAGTGGTCTGTGGAAGTGGGGTCTGGTTTCTCACTGGGACCAGGGCTGAGATTTGTCCTACTTCTTCAAACCACCTCTGTTCTAAGACACTTCAAGGCTCTTAGG-TAGAGCAGGATCTGTGATCGGAGCTGGGGAGGAGGGTAAGGCAAATCCCGTAAAGTTGCCTCCAAAGGTAGAAATGATCTTGAAACCCCAAACTTCCGTCCTAGCACTTTGGGTCAGTCCAGTCAAGCCCTGCTTCATTTTATTTATTTATTTTTTGTCATCGATATTTCCTTCCAAGATAACAATTATGTAATATTACTCCCCTCAGTTTTCTTAGTCTTACAGAGAGGTCTCTGATTT--------TTTGTTTGTTCTTGGATGTGGTTAACAGA
>gene=chr20_123280-124280; species=canFam
ATTGTTCACTCTTTCAAGCTTCATGCTCCTGACCCAGTTGGTCTCAGGTAAACAGAATCTTGGGG--GTAAAAATGTTAGCCCAGAACAGGGTCCTAGATATGAAATTCCTATTAGCAAAC-ATCCATGGGAGTAGGGGCAGGATTCTTGCTGGGAGGGGGGCTAAGGTTTGCCCTACTTCTTCAGAACATCTCTATTATAAGAGACCTCTAAGCTCCCACAACAGAGCAGTGTCTATGGTTGGCAGTTAAGGAGAATACTGAG--AA---------------TCCAAATGTAGAGATGGTCCTGATGTTCCAAAACTCTATCCTATCACTCAGGGCCAGTTCAGGCCAACCCTGACTCACTTCAC-----TTTGTATGGCACCAAGTATTA-CTCTTAAAGTAATAAGTCTGCAATATTACTTCTTCTGATTTTCTTAGTCTTACAGAGAAGTCTCCCATTTT-----------TTTATTCTTGGATGTGATTAACAGg
>gene=chr20_123280-124280; species=equCab
ATTGCTCACCCTTGCCCTCTTCATGCTCCAGGCCCAGTTGATCTCAGGTAATCAGAATCTTGGGGAAGAAGAAACATTGGCCTTGCACAAGGTCCTGCACATGAAGTCCCTATTAGCAAAC-ATCCATGGGAGT-GGGACAGGGCTGTCACTGGGAGACAGGCTGAGGGT--CCCTGCTTCTTCAGAGAACCTCTGTGATAAGAGACCTCAAGTCTCTCACAACAGAACAGTACCTATGATTAGAGGTGGAAGAAGGTAATGAG--AATCCTATAAAGTTGCCTCCAAAGGCAGAGATGGTCCTGACATTCCAAACTTCTGTTCCATCACTTCGGGCTAGCCCAGTCCAGCCCTGCCTCACTTCTC-----TTTGTGTGGCACCAGTTATTACCTCCTGAAGTAATAATTCAATAATATCACTTCTCCCAGTTTTCTTGATCTTACAGAGAGGTCTCTCATTCT-----------TTTGTGCTTGGATGTGATTAACaag
>gene=chr20_123280-124280; species=gorGor
ACTGTTCACCCTTGCAGTTTTTATGCTCCTGGCCCAATTGGTCTCAGGTAAACAGAATCTTGGGGAAGAAGAAACACTGGCCTAGAACAGGGTCCTGCACATGGAGTCCCTATTTCTAAGTGGTCTGTGGAAATGGGGTCTGGCTTCTCACTGGGAGCAGGGCTGAGATTTGTCCTACTTCTTCAGACCACCTCTGTT--------------------------------------------------------------------------------------------------------------------------------------------------------------------------------------------------------------------------------------------------------------------------------------------------------------
>gene=chr20_123280-124280; species=panTro
ACTGTTCACCCTTGCAGTTTTTATGCTCCTGGCCCAATTGGTCTCAGGTAAACAGAATCTTGGGGAAGAAGAAACACTGGCCTAGAACAGGGTCCTGCACATGGAGTCCCTATTTCTAAGTGGTCTGTGGAAATGGGGTCTGGCTTCTCACTGGGAGCAGGGCTGAGATTTGTCCTACTTCTTCAGACCACCTCTGTTCTAAGAAACTTGAAGGCTCTCAGGATAGAGCAGGATCTGTGATCGGAGCTGGGGAGGAGGGTAAGGCAAATCCCATACAGTTGCCTCCAAAGGTAGAAATGATCTTGAAATCCCAAACTTCTATCCTGTCACTTCGGGTCAGTCCAGTCAAGCCCTGCCTCATTTCACTTTTGTTTTTTTTGCTGCCGATATTCCCTCCTGAGGTAACAATTATATAATATTACTTCCCCCAGTTTTCTTGGTCTTACAGAGAGGTCTCTGATTTtttgtttgtttgtttgttCTTGGATGTGGTTAACAGA
>gene=chr20_123280-124280; species=papHam
ACTGTTCACCCTTGCAGTTTTTATGCTCCTGGCGCAATTGGTCTCAGGTAAACAGAATCTTGGGGAAGAAGAAACACTGGCCTAGAACAGGGTCCTGCACATGGAGTCCCTATTTCTAAGTGGTCTGTGGAAATGGGATCTGGCTTCTCACTGGGAGCAGGGCTGAGATTTGTCCTACTTCTTCAGACCACCGCTGTTCTAAGAAACTTGAAGGCTCTCAGGGTAGAGCAGGATCTATGATCAGAGCTGGGGAGTAGGGTAAGGCAAATCCCATAAAGTTGCCTCCAAAGGTAGAAATGATCTTGAAATCCCAAACTTCTATCCTGTCACTTCGGGTCAGTTCAGTCAAGCTCTGCCTCATTTCACtttttttttttttGTGGTCGATATTCCCTCCTGAGGTAACAATTACATAATATTACTTCCCCCAGTGTTCTTGGTCTTACAGAGAGGTCTCTGATTTTTTGTTTGTTTGTTTGTTCTTGCACGTTGTTAACAGA
>gene=chr20_123280-124280; species=ponAbe
ACTGTTCACCCTTGCAGTTTTTATGCTTCTGGCTCAACTGGTCTCAGGTAAACAGAATCTTGGGGAAGAAGAAACACTGGCCTAGAACAGGGTCCTGCACATGGAGTCCCTATTTCTAAGTGGTCTGTGGAAATGGGGTCTGGCTTCTCACTGGGAGCAGGGCTGAGATTTGTCCTACTTCTTCAGACCACCTCTGTTCTAAGAAACTTGAAGGCTCTCAGGGTAGAGCAGGATCTGTGATCAGAGCTGGGGAGGAGGGTAAGGCAAATCCCATAAAGTTGCCTCCAAAGGTAGAAATGATCTTGAAATCCCAAACTTCTATCCTGTCACTTTGGGTCAGTCCAGTCAAGCCTTGCCTCATTTCACTTTC-TTTTTTTTGCCGCCGATATTCCCTTCTGAGGTAACAATTATATAATATTACTTCCACCAGTTTTCTTGGTCTTACAGAGATGTCTCTGATTTTTTGTTTGTTTGTTTGTTCTTGGATGTGGTTAACAGA
>gene=chr20_123280-124280; species=rheMac
ACTGTTCACCCTTGCAGTTTTTATGCTCCTGGCCCAATTGGTCTCAGGTAAACAGAATCTTGGGGAAGAAGAAACACTGGCCTAGAACAGGGTCCTGCACATGGAGTCCCTATTTCTAAGTGGTCTGTGGAAATGGGGTCTGGCTTCTCACTGGGAGCAGGGCTGAGATTTGTCCTACTTCTTCAGACCACCACTGTTCTAAGAAACTTGAAGGCTCTCAGGGTAGAGCAGGATCTATGATCGGAGCTGGGGAGTAGGGTAAGGCAAATCCCATAAAGTTGCCTCCAAAGGTAGAAATCATCTTGAAATCCCAAACTTCTATCCTGTCACTTCAGGTCAGTTCAGTCAAGCTCTGCCTCATTTCACtttttttttttttttGGTCGATATTCCCTCCTGAGGTAACAATTACATAATATTACTTCCCCCAGTGTTCTTGGTCTTACAGAGAGGTCTCTGATTTTTTGTTTGTTTGTTTGTTCTTGCACGTTGTTAACAGA
>gene=chr20_124224-125224; species=hg19
ATTTCTTGCAAATATTTTCAAACATATTGGTTGCTTCTAAAATGCATTATTTATTTGAGACACATAATTTTCATTTTCATGTCAAATCTATTGGTGTTTTCTTTGCATTCTTCCACTAACTTAGTAAGTCCTTCTCCGTGTTGAGAACAGTTATTCACCTATGATTTTGTTTTTTACACCGGACTCAATCCCACCTTTTTACATAAGGCACAATGAAATAAACTAATATTCTTTAGTATAATTTCCTAATGGGTTATATAATAACTCCATAGCCCGCCTCTAGAGATAGTAGTTTATATTCCCTAATTTGCAGAAATGTTCAAATTGATAGTGGATAAGAGGAAATTATAATGCTCTCATGGTTGTCTCAAAAGATGTTTCAGGCCTATTGCATCCTTGAAATTCTATGAGTTTAAATTGCCTGATTTCTCCCTCTGTCTCTGGAACATTAGTGACATACATCGACATACATCACATACTTGTATGTTGTCCTTTTTCTA
>gene=chr20_124224-125224; species=bosTau
ATTTCTTCCAAATATTTAGCAATATACTGATTATTTCTAAAAATT---ATTGATTTAAGGAACAAGTTTTTTATTTTCTGG---AATCTATTGGTACTT-TTTTGCATTCTCCTATTATCTTCGGAAGTTTTCCTTCATGTTGAGAAGAGTTGTTCATTTTTACCGCTGGTTTTTACACTGGACTCAGCCCCACA-TTTTAT-TATGACATAGAGTGAGAAACTGACTTTTCTGAGTAGAATTTACTAGAAAGTTGTATA---ACTCTACAGCCTGCCTCTAGAGATAGTGCTTTACGTTCTCTATTTTGCTGAACTATTCAAATTGATGA-----CAGAGAAAATTATAACAGTATGACGGTT-TCTCAGAAGATGGTTCAGATTTATGGAATCCTTGAAATTC--TGGGTTTAGATTGCATGCTTTCTCCCTCTGTCTGTGGGATTTTGATTATGTACAA----------TACATGGTTGCATGGTGTCCTCTTTCTA
>gene=chr20_124224-125224; species=calJac
ATTTCTTGCAAATGTTTCCAAATATATTGGTTGCTTCTAAAATGTATT--------GAGACACATAATTTTCATTTTCATGTCAGATCTGTTGGTGTTTTCTTTGCATTCTTCCATTAACTTAGAAAGTCCTTCTCCATATTAAGAAGAGTTATTCACCTATGATTTTGTTTTTTACACTGGACTCAAACCTGCT-TTTTACATAAGGCACAAAGAAACAAACTAACATTTTTTAGCGTCATTTCCTAATGGGTTATAGAATAACTCCATAGCCTGCCTCTAGAGATAGTACTTTACGTTCCCTAATTTGCAGAAATGTTCAAATTGATAGTGGATGAGGGGAAATTATAATGCTCTCATGGTTGTCTCAAAAGAGGTTTCAGACCTATTGCACCCTTGAAATTCTGTGAGTTTAAATTGTGTCATTTCTCCTTCTGTCTCTGGGACACTAATGACATACGTCGACATATATCACATACTTGTATGTTGTCTTTTTTTTA
>gene=chr20_124224-125224; species=canFam
---------------------acctattggtcactttttaatttt---ATTTATTAGAAGCAAAAAATTTTCATTGGCTTGTCAAATCTATTAGTATTTCCTTTGCATTCTTCCATTAGCTTAGAAAG---TTCTCTATGTTGAGGATAGTTTTTC---TATGGTTCTATTTTTTACACTGGACT-------ATA-TCTT-----------AAAGGGAAGAACTAAC---TTTGAGTGGCATTTCCTAACAAATTGTATA---ACTCTATAGCCTGCCTCTAGGGAAAGTGTTTTAGGTTCTTTAATTTGCAGAACTGTTCAAATTGATGGTGGATAAGAGGAAATTATAACGGCTGGAAGGCTGCCTCAGAAGATGTTTCAGATCTATTACATCCTTGAAATTCTATGAGTTTAGATTGC-TGATTGCTTCCTCTGTCTCTGGGACATTGATGATATTCAC----------CACACACTTGCATGGTGTCCTCTTTCTA
>gene=chr20_124224-125224; species=equCab
ATTTCTTGAAAATATAGCCAAATATATTGGTTATTTCTAAAAATT---ATTTATTTGAGGCACAAAATTTTCAT-------------------GTATTTCCTTTGCATTCTTCCATTAGCTTAGAAAGTTCTTCTCCATCTTGAGAAAAGTTTTTT---TTTAATTCTATTTTTTACATTACACTCCATCCCATA-TTTTACATATGGCACAAAGTGAGAAGCCAACTTTTTTGAGTGGAATTTCCTGACGAGTTGTGTAATCACTCTGCAGCCTGCCTCTGGAGATAGTATTTTACCTTCTCTAATTTGCAGAACTGTTCAAATTGATGGTGGATAAGAGGAAATTATGATGGTATGATGGTTGCCTCAGACAATGTTTCC-ATCTACAGTATCCTTGAAATTCTATGAGTTTAGATTGCATGATTTCTCCCTCTGTCTCTGGGACATTGGTGACATGCCT----------CACATACTCACATGGTGTCCCCTTTCTA
>gene=chr20_124224-125224; species=gorGor
---------------------------------------------------------------------------------------------------------------------------------------------------------------------------------------------------------------------------------------------------------------------------------------------ATAGTAGTTTATATTCCCTAATTTGCAGAAATGTTCAAATTGATAGTGGATAAGAGGAAATTATAATGCTCTCATGGTTGTCTCAAAAGATGTTTCAGGCCTATTGCATCCTTGAAATTCTATGAGTTTAAATTGCCTGATTTCTCCCTCTGTCTCTGGAACATTAGTGACATACATCGACATACATCACATATTTGTATGTCGTCCTTTTTCTA
>gene=chr20_124224-125224; species=panTro
ATTTCTTGCAAATATTTTCAAATATATTGGTTGCTTCTAAAATGTATTATTTATTTGAGACACATAATTTTCATTTTCATGTCAAATCTATTGGTGTTTTCTTTGCATTCTTCCATTAACTTAGTAAGTCCTTCTCCATGTTGAGAACAGTTATTCACCTATGATTTTGTTTTTTACACCGGACTCAATCCCACCTTTTTACATAAGGCACAATGAAATAAGCTAATATTCTTTAGTGTAATTTCCTAATGGGTTATATAATAACTCCATAGCCCGCCTCTAGAGATAGTAGTTTATATTTCCTAATTTGCAGAAATGTTCAAATTGATAGTGGATAAGAGGAAATTACAATGCTCTCATGGTTGTCTCAAAAGATGTTTCAGGCCTATTGCATCCTTGAAATTCTATGAGTTTAAATTGCCTGATTTCTCCCTCTGTCTCTGGAACATTAGTGACATACATCGACATACAGCACATACTTGTATGTCGTCCTTTTTCTA
>gene=chr20_124224-125224; species=papHam
ATTTCTTGCAAATATTTTCAAATATATTGGTTGCTTCTAAAATGCATTATTTATTTGAGACACCTAATTTTCATTTTCATGTCAAATCTATTGGTGTTTTCTTTGCATTCTTCCATTAACTTAGAAAGTCTTTCTCCATCTTGAGAACAGTTTTTCATGTATGATTTTGTTTTTTACACTGGACTCAGTCCCACC-TTTTACATAAGACACAATGAAATAATCTAACATTCTTTAGTATAATTTCCTAATGGGTTATATAATAACTCCATAGCCCGCCTCTAGAGATTGTAGTTTATATTCCCTAATTTGCAGAAATGTTCAAATTGATAGTGGATAAAAGGAAATTATAATGCTCTCATGGTTGTCTCAAAAAATGTTTTAGACCTATTGCATCCTTGAAATTCTATGAGTTTAAATTGCCTGATTTCTCCCTCTGTCTCTGGAACATTAGTGACATACATCGACACACATCACATACTTGTATGTCTTCCTGTTTCTA
>gene=chr20_124224-125224; species=ponAbe
ATTTCTTGCAAATATTTTCAAATATATTGGTTGCTTCTAAAATGCATTATTTATTTGAGACACATAATTTTCATTTTCATGTCAAATCTATTGGTGTTTTCTTTGCATTCTTCCATTAACTTAGAAAGTCCTTCTCCATGTTGAGAACAGTTACTCACCTATGATTTTGTTTTTTACACTGGACTCAATCCCACC-TTTTACATAAGGCACAATGAAATAAACTAACATTCTTTAGTATAATTTCCTAATGGGTTATATAATAACTCCATAGCCCGCCTCTAGAGATAGTAGTTTATATTCCCTAATTTGCAGAAATGTTCAAATTGATAGTGGATAAGAGGAAATTATAATGTTCTCATGGTTGTCTCAAAAGATGTTTCAGGCCTATTGCATCCTTGAAATTCTATGAGTTTAAATTGCCTGATTTCTCCCTCTGTCTCTGGAACATTAGTGACATACATCGACATACATCACATACTTGTATGTCGTCCTTTTTCTA
>gene=chr20_124224-125224; species=rheMac
ATTTCTTGCAAATATTTTCAAATATATTGGTTGCTTCTAAAATGCATTATTTATTTGAGACACCTAATTTTCATTTTCATGTCAAATCTATTGGTGTTTTCTTTGCATTCTTCCATTAACTTAGAAAGTCCTTCTCCATCTTGAGAACAGTTTTTCATGTATGATTTTGTTTTTTACACTGGACTCAGTCCCACC-TTTTACATAAGACACAATGAAATAATCTAATATTCTTTAGTATAATTTCCTAATGGGTTATATAATAACTCCATAGCCCGCCTCTAGAGATTGTAGTTTATATTCCCTAATTTGCAGAAATGTTCAAATTGATAGTGGATAAGAGGAAATTATAATGCTCTCATGGTTGTCTCAAAAAATGTTTTAGACCTATTGCATCCTTGAAATTCTATGAGTTTAAATTGCCTGATTTCTCCCTCTGTCTCTGGAACATAAGTGACATACATCGACACACATCACATACTTGTATGTCTTCCTGTTTCTA
>gene=chr20_126403-127403; species=hg19
CTTTCCCTCCATTCAACAGTGTCTGGAAGGGCACCACAATTTCACTGCACTCGCATTTCTATGGTAGAAATGCAAATAAGATAGGGGCCAGGAACAAGGGAGGGTTAGTCCAAAACACCCACTCAGGAATGATAGATAGTAGCAATGTCCTCCTTGAAGACAGTTCTAGGCCCACAGCTTGCCATAGCAATTATCAtcaaacttcatgtacatcagaaacacctggagagatggctaaagcacagatttctagggctcacttttagtttccaattctgcaggggagcttgagaatttgcactgctcacaagttcccaggtgatgctagggctgctggtccaggcaccacactgtgagaacAATTAGCTTATAATATGAAAGGATTGAAAGCCGACTGTGAATGTGATTTTCTACAGATTGAAGGCTGCATTTCCTATGTAGTTTTGGAGTAGATAGTAATACAAAatcatcctacagaatcctccgacaacaacctgaga
>gene=chr20_126403-127403; species=bosTau
CTATCCCTGAGCTCAGCCCTGTTTGGAAGGGCATCACATCTCTGTAGCACCAACAATTCCATGGTAGGGATGCAAATAAGACAGAAGCCAGGCACAA------ATTAGTATAAAACACTCATTTCTGACTGATGGACAGAAATGGTGTCATCCTTGAAAACAGTTCCAGGCCCACAAGCTGCCTTACcagtaattatcaaactttaaaggcatcagacatatctgtagggcatgctgaaacacaaatttatgatcctcacttccagtttctaattctgtgatggagcccgagacttagcactactcacaagttcccaggtgatgctgatgttggtgaccaaaggaccacactaggagaaccactgTTCCATAATATGGAACAATTGACGGCCTT-------------CTCCTACAGATTGAAGGCA---TTTGCTACATACTTTTGAAGTGGGTAATCATACAAATCATTTCTGTAGAGTTTTCCCATGAAAAATTTAGG
>gene=chr20_126403-127403; species=calJac
CCTTCCCTCCTTTCAACAATGTCTGGAAAAGCACCACGATTTTATTGCACTAGCAATTCTAGGGTAGAAATCCAAATAAGATAGGA-CCAGGAACAAGTAAGGGTTAGTCCAAAACACCCACTCAGGAATGATAGGCAGTAGCAATGTCATCCTTGAAGACAGTTTGCGGCCCACAGCTTGCCATAGcaattattatcaaacttcatgtccatcagaaacacctggagagatggctaaagcacagatttctagggctcacttttagtttcctattctgcaaggaggcttgggaatttgcactgctcacaagttcccaggtgatgctagtgctgctggtccagggaccacactctgagaacaattgGCTTATAATGTGAAAGGATTGAACACCAACTGTGAATGTGATTTTCTACAGATTGAAGGCTATATTTCCTATGTAGTTTTGAAGTAGATAGTAATACAAAAGCATCCTATATAATcctcctacaactacctgaga
>gene=chr20_126403-127403; species=canFam
CTGCCACTCCATGCAACAATGTCTGGAAGGGCATCGCATCTCTTTAGCACCAGCAGGGCCAGGGGAGGGATGCAAATAAGGTAGAGGCCAGACACAAGTGAGGCTTGGGACAATGAGC---TTGGGAACTG-------------------TCACTGAAGACAGTTCCAGGCCTACAATCTGCCTCAGcagtgattatcaaatttaa-gcacatcagaaacagctggagagactggtaaa--acagatttcttggcctcatctccagtttcggattctgtggtaaggcctgaggaattatattactcag-aagttccaggtgatgccaatgtttctgggccaggaactacactttgagaaccaatgGCCCATAATATGGAATGTCTGAAGGCCTC-------------TTCCTATAGATTGAGGGTA---AATCTTAAGTatttttgaagtggttactgatacaaagcattgctacagagtttgcctataacaacttcaga
>gene=chr20_126403-127403; species=equCab
CTGTCTCTCCACTCAACAACGTTTGGATGGGCATCCCCTCTCCATAGCATCAGCAATTCCAGGATAGAGATGCAAATAAGACTGAGCCCAGGCACAAGTGAAGGTTAGTCCAAAACACCCATTAAGGACAGATGGACAGAGACAGCAGCATCCTTGAAGACAGTTTCAGGCTCACAATCTGCCTAGGAATGATttctcaaacttccttcgcatcagaaacatctgtagggactgttaaaacacagatatctgggcctcatctccagtttctcgtgctgtggtagggtctgaggatttgcatagcttac-aagttccaggtgatgccaatgtttctaaaccagggaccacactttgagggccactgGTCTATAATATGAAATGATCGAAGGCCTA-------------TTCTTACAGATTAAAGACA---TTTCCTATGTGTTTTTGAAGTGGTTACCAATACAAAGCATTCCtacagaggtttcctataacaacctcaga
>gene=chr20_126403-127403; species=gorGor
CTTTCCCTCCATTCAACAGTGTCTGGAAGGGCACCACAATTTCATTGCACTAGCATTTCTATGGTAGAAAT-CAAATAAGATAGGGGCCAGGAACAAGTGAGGATTAGTCCAAAACACCCACTCAGGAATGATAGATAGTAGCAATGTCATCCCTGAAGACAGTTCTAGGCCCACAGCTTGCCATAGCAATTATCAtcaaacttcatgtacatcagaaacacctggagagatggctaaagcacaga-ttctagggctcacttttagtttccagttctgcaggggagcttgagaatttgcattgctcacaagttcccaggtgatgctagggctgctggtccagggaccacactgtgagaacAATTAGCTTATAATATGAAAGGATTGAAAGCCGACTGTGAATGTGATTTTCTACAGATTGAAGGCTGCATTTCCTATGTAGTTTTGGAGTAGATAGTAATACAAAatcatcctacagaatcctcc-acaacaacctgaga
>gene=chr20_126403-127403; species=panTro
CTTTCCCTCCATTCAACAGTGTCTGGAAGGGCACCACAATTTCATTGCACTAGCATTTCTATGGTAGAAATGCAAATAAGATAGGGGCCAGGAACAAGTGAGGGTTAGTCCAAAACACCCACTCAGGAATGATAGATAGTAGCAATGTCCTCCTTGAAGACAGTTCTAGGCCCACAGCTTGCCATAGCAATTATCAtcaaacttcatgtacatcagaaacacctggagagatggctaaagcacagatttctagggctcacttttagtttccagttctgcaggggagcttgagaatctgcattgctcacaagttccccggtgatgctagggctgctggtccagggaccacactgtgagaacAATTAGCTTATAATATGAAAGGATTGAAAGCCGACTGTGAATGTGATTTTCTACAGATTGAAGGCTGCATTTCCTATGTAGTTTTGGAGTAGATAGTAATACAAAatcatcctacagaatcctccgacaacaacctgaga
>gene=chr20_126403-127403; species=papHam
CTTTCCCTCCATTCAACAGTATCTGGAAGGGCACCACAATTTCATTGCACTAGCATGTCTATGGTAGAAATGCAAATAAAATAGGGCCCAGGAACAAGTGAGGGTTAGTCCAAAACACCCACTCAGGAATGATAGATAGCAGCAATGTCATCCTTGAAGACAGTTCTAGGCCCACAGCTTGCCATACcaattattatcaaacttcatgtacatcagaaacacctggagatatggctaaagcagagatttctagggctcacttttagtttccagttctgcaggggagcttgagaatttgcattgctcacaagttcccaggtgatactagtgctgctggtccagggaccacactgtgagaacaattgGCTTATAATATGAAAGGATTGAAAGCCAACTGTGGATGTGATTTCATACAGATTGAAGGCTGCATTTCCTATGTAGTTTTGGAGTAGATAGGAACACAAAatcatcctacagaatcctcctacaacaacctgaga
>gene=chr20_126403-127403; species=ponAbe
CTTTCCCTCCATTCAACAGTGTCTGGAAGGGCACCACAATTTCACTGCACTAGCATTTCTATGGTAGAAATGCAAATAAGATAGGGGCCAGGAACAAGTGAGGGTTAGTCCAAAACACCCACTCAGGAATGATAGATAGTAGCAATGTCATCCTTGAAGACAGTTCTAGGCCCACAGCTTGCCATAGCAATTATCAtcaaacttcatgtacatcagaaacacctggagagatggctaaagcacagatttctggggctcacttttagtttccagttctgcaggggagcttgagaatttgcattgctcacaagttcccaggtgatgctagggctgctggtccagggaccacactgtgagaacaattgGCTTATAATATGAAAGGATTGAAAGCCGACTGTGAATGTGATTTTCTACAGATTGGAGGCTGCATTTCCTATATAGTTTTGGAGTAGATAGTAATACAAAatcatcctacagaatcctcctacaacaacctgaga
>gene=chr20_126403-127403; species=rheMac
CTTTCCCTCCATTCAACAGTATCTGGAAGGGCACCACAATTTCATTGCACTAGCATGTCTATGGTAGAAATGCAAATAAAATAGGGCCCAGGAACAAGTGAGGGTTAGTCCAAAACACCCACTCAGGAATGATAGATAGCAGCAATGTCATCCTTGAAGACAGTTCTAGGCCCACAGCTTGCCATACcaattattatcaaacttcatgtatatcagaaacacctggagatatggctaaagcagagatttctagggctcacttttagtttccagttctgcaggggagcttgagaatttgcattgctcacaagttcccaggtgatgctagtgctgctggtccagggaccacactgtgagaacaattgGCTTATAATATGAAAGGATTGAAAGCCAACTGTGGATGTGATTTCATACAGATTGAAGGCTGCATTTCCTATGTAGTTTTGGAGTAGATAGTAACacaaaatcatcctacagaatcctcctacaacaacctgaga
>gene=chr20_127194-128194; species=hg19
aatagccttcccattgattgccctgcattcctttcacactcacgcctaactatcctccacaatgagagccagaatcatttttctgaaacacagatctaatcattagactcccctctggcatcttttcccatagcatcctaagacaactcttcagagcagccttcatcactcttggcattcagaacctgccttgcgtttccagttttacctccaaagcactgtcacagggcatcttgctatcccaccaacatacctcttcgtgattggtttgaactcactggattgcttctggttttgagtttttgtacatacttttctgtctCCATTTATAACTGCCTGGAAAAAAATCTTTATTTTCTTCTGGAGGACTTTGATAACCACACTGTTCTACCCACAATAGAACTACTGCCACCATTTGTGCTCCACTGTTATGACTTACCCAGAATTTTAAGTCATCATGTCACATGCCTCACTCTGAAtatctgcttatgtcttctccc
>gene=chr20_127194-128194; species=bosTau
--------------------------------------------------------------------------------------------------------------------------------------------------------------------------------------------------------------------------------------------------------------------------------------------------------------------------------------------------------------------------------------------------------------------------------------------------------------------------------------------------------------------
>gene=chr20_127194-128194; species=calJac
aatagccttcccattgattgttttgcattcctttcaca--cacacccatctatcatcgactatgatagccagaatcattttactgaaacacaaatctaatcagtagactcccctctggcatctgtgcccatagcatccttggacaacttttcaatgcagcctttat--accttagcattcaaaacctggattgcatttccagctttacctctgaagcgctctcacagggcaccttactaacctgccaacacatctctttgtgattgggttgaactcactggattgcttctagctttgagtttttgcacatactcttcTGTTTCCATTTATAAATGCCTGGAAAAAAATCTTTATTTTCTTCGGGAGGAGTTCGATAACCACACTGTTCTTCCCACAATAGAACTACTGCCACCATTTGTGCTCCACTATTATGACTTATCCAGAATTTTAAGTCATCATGTCACATGCTTCACTCTGAAtatctgcttgtgtcttctccc
>gene=chr20_127194-128194; species=canFam
aagagccttcctgttcatcgctatgcctttcttccacacacacacgtacacatcctctacactggtagcc--agtcatttttct--gacacaaatctaatcagcaagctctcctctggcatcattgctcacagcatccta-gccaacatttcagtccaggcttcattgttcttcatgttcagatcctaagttaaatttccaattttatctcct-ctcactccccctaggcatcccctaattctgctatcacacttaaacacaattgatttggactcactggaatgcttctgaatttgaatttttatacatatgctgctctctcCAGTTACCCCCGTCCAG--GAAAATCTTTATTCCCATCCAGAAGACATTGATAACCTAACTGCTCCACCCATAATACAACTACTGTCACCACTTGTTCTCCATTATTATGGCTTATATGGAATTT---GTCATCATGCCAC--ATCATATTCTATGTATCTACTTGTGCCTTCTCCT
>gene=chr20_127194-128194; species=equCab
agtagccttcccattgattgctctgcactcttctcacacacaaatccatccatcctctacattaataacc--ggtcatttttct--gacacaaatctaatcattaaacatccccccagcatcactgtccacagcatccta-gccaacatttcagtccagccctcattgttcttcatgttcagaccctagatgacatttccagttttttctcctacacattcccacaagacatcctgcacttctgccaacacacttaatcgtggttgatttaaactcactggattgattctggattcgagtttttgtacatactcttccctATCCACTTACCCCTGCTTGG--AAAAGTCTTTATTCTCCTCCAGAGGACGTTGAGAACCACACTGCTCCACTCAAAACAGAACTACCGCTCCCTCTTGTTCTCCATTACTATGGCTTATCCAGAATTT---GTCATAATGTCAC--ATC------------------TATGTCTTCTCCC
>gene=chr20_127194-128194; species=gorGor
aatagccttcccattgattgccctgcattcctttcacactcacgcctaactatccgccacaatgagagccagaatcatttttctgaaacaca-atctaatcattagactcccctctggcatcttttcccatagcatcctaagacaacttttcagagcagccttcatcactcttggcattcagaacctgccttgcgtttccagttttacctccaaagcactgtcacagggcatcttgctatcccaccaacatacctcttcgtgattggtttgaactcactggattgcttctggttttgagtttttgtacatacttttctgtctCCATTTATAACTGCCTGGAAAAAAATCTTTATTTTCTTCTGGAGGACTTTGATAACCACACTGTTCTACCCACAATAGAACTACTGCCACCATTTGTGCTCCACTGTTATGACTTATCCAGAATTTTAAGTCATCATGTCACATGCCTcactctgaatatctgcttatgtcttctccc
>gene=chr20_127194-128194; species=panTro
aatagccttcccattgattgccctgcattcctttcacactcacgcctaactatcctccacaatgagagccagaatcatttttctgaaacacaaatctaatcattagactcccctctggcatcttttcccatagcatcctaagacaacttttcagagcagccttcatcactcttggcattcagaacctgccttgcgtttccagttttacctccaaagcactgtcacagggcatcttgctatcccaccaacatacctcttggtgattggtttgaactcactggattgcttctggttttgagtttttgtacatacttttctgtctCCATTTATAACCGCCTGGAAAAAAATCTTTATTTTCTTCTGGAGGACTTTGATAACCACACTGTTCTACCCACAATAGAACTACTGCCACCATTTGTGCTCCACTGTTATGACTTACCCAGAATTTTAAGTCATCATGTCACATGCCTCACTCTGAATATCTGCTTATGTCTTCTCCC
>gene=chr20_127194-128194; species=papHam
aatagccttcccattgattgctctgcattcctttcacacacacacctaactatactccacaatgagagccagaatcacttttctgaaacacaaatctaaccttcagactcccctctggcatctttgcccatagcatcctaagacaacttttcggtgccgccttcatcactcttggcgttcagaacctgccttgcatttccagttttacctccaaagcactctcacagggcatcttgctatcccgccaacgtacccctttgtgattggtttgaactcactggattgcttctggttttgagtttttgtacatacttttctgtctCCATTTATAACTGCCTGGAAAAAAATCTTTATTTTCTTCTGGAGGACTTTGATAACCACACTGTTCTACCCACAATGGCACTACTGCCACCATTTGTGCTCCACTGTTATGACTTATCCAGAATTTTAAGTCATCATGTCACATGCCTCACTCTGAAtatctgcttatgtcttctccc
>gene=chr20_127194-128194; species=ponAbe
aatagccttcccattgattgccctgcattcctttcacactcacgcctaactatcctccacaatgagagccagaatcatttttctgaaacacaaatctaatcattagactcccctctggcatctttgcccatagcatcctaagacaacttttcagtgcagccttcatcactcttggcattcagaacctgccttgtgtttccagttttacctccaaagcactctcacagggcatcttgctatcccaccaacatacctctttgtgattggtttgaactcactggattgcttctggttttgagtttttgtacatacttttcttactccatttataacTGCCTGGAAAAAAATCTTTATTTTCTTCTGGAGGACTTTGATAACCACACTGTTCTACCCACAATAGAACTACTGCCACCATTTGTGCTCCACGGTTATGACTTATCCAGAATTTTAAGTCATCATGTCACATGCCTCAC-CTGAAtatctgcttatgtcttctccc
>gene=chr20_127194-128194; species=rheMac
------------------------------------------------------CTCCACAATGAGAGCCAGAATCACTTTTCTGAAACACAAATCTAACCTTTAGACTCCCCTCTGGCATCTTTGCCCATAGCATCCTAAGACAACTTTTCGGTGCCGCCTTCATCACTCTTGGTGTTCAGAACCTGCCTTGCATTTCCAGTTTTACCTCCAAAGCACTCTCACAGGGCATCTTGCTATCCCGCCAACGTACCCCTTTGTGATTGGTTTGAACTCACTGGATTGCTTCTGGTTT--AGTTTTTGTACATACTTTTCTGTCTCCATTTATAACTGCCTGGAAAAAAATCTTTATTTTCTTCTGGAGGACTTTGATAACCACACTGTTCTACCCACAATGGCACTACTGCCACCATTTGTGCTCCACGGTTATGACTTATCCAGAATTTTAAGTCATCATGTCACATGCCTCACTCTGAATATCTGCTTATGTCTTCTCCC
>gene=chr20_129073-130073; species=hg19
ACGATGAATATAATCTCAGTGCTGCAGCCTGAAACATTGTCCTCCTGTCCTCTTGCCTTATATCTCATCCGTCCTTCACGCAGTGCTGGAACTTAGGTGGCAAATATTCTTTTCCCACTTTGGAGTTGACTAATGGCATTAGGAGGCCAAGGGAAAAGGAATCTTTATGGTGAGAGAAACTGCAATGTGCCAAGCACATTAATACACAATTTCTTAAACAAAAGCATTGTATGATAATtatgacaacatgattaaagctgaggaacctggagtaaaatgtatctagggttacatctaggtttgttccttactacttttactcatcatgtggtctctatatcaatttcttcatttgcaagacaggtataatcatgcatctacctcttagaatcactctaaaaattaaaatagataaggcatataggtcaccgtgatctctagcaccaatgaaattctaagaaatgtagatttTAAAAGGCATATGAGATATAGGTTATTCT
>gene=chr20_129073-130073; species=bosTau
AGGAGGAATGTAATCTTAGAGCTGC-------AACATGAAACTCCTGTCTCATGCCCTCGGT--CCATTCCCTCTTCATCTCATGCTTGAAATAAGGTGGTAAATAATCTTTAACTGCTTTAGCG-------------TTTGA-----GGGAGAAAATGTGTCTTCATAGTAGGAGAACTCAAAACATGCCAAGCATGTTGATATACAATC---TAAACAAGGGCATTTTATAATAACTATGATAACATGATTAAAGCTGAATAAACTGAAATAAAATATATCTAGGATTATATCCgGGTTTGCTCAC-ATTGCTTTTACTCATCATGTAACACCTGCCTCAATTTTTGGACTAGTAATACAGATATAACCATACACCTA--TCCTAAAATCACTCTGAAAACTAAAATAGTTAAGACATATAGAACACCATGGTCTCCTGCACCCATGGAATTCTAAGACTTATA----CTA--------GTGagatata--ttattcc
>gene=chr20_129073-130073; species=calJac
ACGATGAATATAATCTCAGTGCTGTGGCCTGAAACGTTGCTCTTCTGTCTTTTTGCCTTACATCTTACCCTTCCTTTATGCCATGCTGGAACTCAGGTGGCAAATAATCTTTTCCTGCTTTGGAGCTGACTAATGGCATTAGGAGGCCAAGGGAAAAGGAACCTTTATTGTGTGAGAACCTGCAATGTGTCAAGCACATT--------------TAAACAAAAGCTTTGTATAATAATtatgacaacatgattaaagctgagggacctggagcaaagtgtatctagggctacatctaggtttgttccttactacttatactcatcgtgtggtctcaatatcaatttcctcattagcaagacaggtataatcatccatctacctcttagaatcactctaaaaattaaaatagatgaggcatatagggcacc----------------atgaaattctaaGAAATGTAGATTTTAAAAGGCATATGAGATATAGGTTATTCT
>gene=chr20_129073-130073; species=canFam
GTGAGGAATATCATCTTAGTGCGGCAGCCTGAAATTTTACCCTACTGTCCTTTTCCCTTACAT-CCATTCTTTCTTCATCCCATGCTGGAACTTAGGTGGCAGCT---------------------------------TTTG-------------AAGGAATTTTCATTGTATGAGAATCCAGAATGTGCCAAGCACACTGATGCACAATGTTTTATAAAAAAGCCTTCTGTAAGAATTATGACAACGTGATTAAAGCTGAAGAAACTGGAGCAAAATATATCTA------------AGTTTGCTTCTTACTGCTTTTACTTATTTTGTAGCTTCTCCCTCAATTCTTTCACTGGT-----ATGTTTCA-CATACACCTACCCTCTAGAATCACTCTAAAAATTAAAATAGGTAAGGCATAAAGAACA-----GTTTCTGGTACCTATAAAATTCTAAGACATGTAGACTTAG---------------------------
>gene=chr20_129073-130073; species=equCab
GCGC-GAATATAATCTTATGGCTGCAGCCTGAAACTTTACCCTCCTGCGTTCTTGCCTCACAT-CCGTTCCTTCTTCATCCCATGCTTGAACTTGTGTGGCAAATAAATTTGCCCTGTTTAGGGG-------------TTTGG-----GAGAGAAAAGGAACCTTCGCTGTATGAGAACCCACAATGTGCCAAGCACATGGACGCCCAGTCTCTTTTAAAAAAGCATTACAGAACAATTATGATAACAAGATTAAAGCTGAGGAACCTGGAGCAAAAGATATCTA------------AGTTCTCCCTTTACTATTTTTAcacatcatgtggcctctacctcaatttcttcattggtaaga-aggtataatcacacacctgcctcctagtctaagtctaaaaattaaaatatgtaaggcatgcagaacaccatggtctctggcacctatgaaactccaagaagt-TAGGCTTA--------------GTATAAGTTATTCC
>gene=chr20_129073-130073; species=gorGor
ACGATGAATATAATCTCAATGCTGCAGCCTGAAACATTGTCCT-CTGTCCTCTTGCCTTATATCTCATCCGTCCTTCATGCAGTGCTGGAACTTAGGTGGCAAATATTCTTTTCCCACTTTGGAGTTGACTAATGGCATTAGGAGGCCAAGGGAAAAGGAATCTTTATGGTGAGAGAAACTGCAATGTGCCAAGCACATTAATACACAATTTCTTAAACAAAAGCATTGTATGATAATTATGAGAACATGATTAAAGCTGAGGAACCAggagtaaaatgtgtctagggttgcatctaggtttgttccttactacttttactcatcatgtg-tctctatatcaatttcttcatttgcaagacaggtatagtcatgcatctacctcttagaatcactctaaaaattaaaatagataaggcatataggtcaccatgatctctagcaccaatgaaattctaagaaatgtagatttTAAAAGGCATATGAGATATAGGTTACTCT
>gene=chr20_129073-130073; species=panTro
ACGATGAATATAATCTCAGTGCTGCAGCCTGAAACATTGTCCTCCTGTCCTCTTGCCTTATATCTCATCCGTCCTTCACGCAGTGCTGGAATTTAGGTGGCAAATATTCTTTTCCCACTTTGGAGTTGACTAATGGCATTAGGAGGCCAAGGGAAAAGGAATCTTTATGGTGAGAGAAACTGCAATGTGCCAAGCACATTAACACACAATTTCTTAAACAAAAGCATTGTATGATAATtatgacaacatgattaaagctgaggaacctggagtaaaatgtatctagggttacatctaggtttgttccttactacttttactcatcatgtggtctctatatcaatttcttcatttgcaagacaggtataatcatgcatctacctcttagaatcactctaaaaattaaaatagataaggcatataggtcaccatgatctctagcaccaatgaaattctaagaaatgtagatttTAAAAGGCATATGAGATATAGGTTATTCT
>gene=chr20_129073-130073; species=papHam
ACGATGAATATAATCTCAGTGCTGCAGCCTGAAACAGTGTCCTGCTTTCCTCTTGCCTTGTATCTCACCCCTCCTTCATGCCATGCTGGAACTTAGGTGGCAAATATTCTTTTCCTGCTTTGGAGTTGACTAATGGCATTAGGAGGACAAGGGAAAAGGAATCTTTATCGTGTGAGAAACTGTGATGTGCCAAACACATTAATACACAATTTCTTAAGCAAAAGCATTGTGTGATAATTATGACAACATGATTAAAGCTGAGGAacctggagtaaaatgtatctag------------gtttgttccttactaattttactcatcatgtggtctctatatcaatttccttatttgcaaggcaggtataaccatggatctacctcttagaattactctaaaaattaaaatagatattgcatatagggcaccatgatccctagcactgatgaagttctaagaaatgtaga-tttaAAAGGCATATAAGATACAGGTTATTCC
>gene=chr20_129073-130073; species=ponAbe
ACGATGAATACAATCTCAGTGCTGCAGCCTGAAACATTGTCCTCCTGTCCTCTTGCCTTATATCTCACCCCTCCTTCATGCAGTGCTGGAACTTAGGTGGCAAATATTCTTTTCCCACTTTGGAGTTGACTAATGGCATTAGGAGGCCAAGGGAAAAGGAATCTTTATTGTGTGAGAAACTGCAATGTGCCAAGCACATTAATACACAATTTCTTAAACAAAAGCATTGTATGATAATTATGACAACATGATTAAAGCTGAGGAACCTGGAGTAAAATGTATCTAGGGTTACATCTATGTTTGTTCCTTGCTACTTTTACTCATTATGTGGTCTCTATAtcaatttcctcatttgcaaggcaagtataatcatgcatctacctcttagaatcactctaaaaattaaaatagataaggcatatggggcaccatgatctctagcaccaatgaaattctaagaaatgtagatttTAAAAGGCATATGAGATATAGGTTATTCT
>gene=chr20_129073-130073; species=rheMac
ACGATGAATATAATCTCAGTGCTGCAGCCTGAAACAGTGTCCTGCTTTCCTCTTGCCTTGTATCTCACCCCTCCTTCATGCCATGCTGGAACTTAGGTGGCAAATATTCTTTTCCTGCTTTGGAGTTGACTAATGGCATTAGGAGGACAAGGGAAAGGGAATCTTTATCGTGTGAGAAACTGCGATGTGCCAAACACATTAATACACAATTTCTTAAGCAAAAGCATTGTGTGATAATtatgacaacatgattaaagctgaggaacctggagtaaaatgtatctagggttacatctaggtttgttccttactaattttactcatcatgtggtctctatatcaatttcctcatttgcaaggcaggtataaccatgcatctacctcttagaattactctaaaaattaaaatagatattgcatatagggcaccatgatccctagcactgatgaagttctaagaaatgtagatttTAAAAGGCATATAAGATACAGGTTATTCC
>gene=chr20_137285-138285; species=hg19
AATTCTTATTGTTAGAGTTTCAGATTTATGTCCTGGTTTATACTGCCACATTCATTCTTGGAGGTGAGTACATTTCGATCTTGGTCCGGCTGCGCAGAGAGTCAAAGCAGGAAAATCACAGATTCTTCCCAGCAGTCTACAGCCTACACAGCGGCATTTGGTGCGATGGGATGGAACATGCTGTATCTCTATTCCATGTGGGGGTAAAGTGGGTGGCCTGAAATTTCCTGTGTCTGCCTGCATGATGCAAAGCTCACAGTTCAGAAGCTTAAGGACACACTTCATATCATCCCATCTGTTCTGGTTCAGTGCATAAGAATCTAAGTCTCTGAGGAAGGTAGCATAGTGTGCAGTTCACTGGACCAAAAGCTTTGGCTGCACCTCTTCTGGAAAGCCTGGCCATGGGGCTCTTCATGATCATTGCAATTCTGCTGTTCCAGAAACCCACAGGTAAACCAAACCAGAAGCTCACTCAAATCAACAGTGGGATGGAGCATTTT
>gene=chr20_137285-138285; species=bosTau
-------------------------------------------------ATTCATTCTTAGAAGTAAGTATAGGTCTACCT--GTCTATCTAGGCAGACAGCCAAAGTAGAGAAAGCACAGACTTTTCTCACCAGTCTACAGCCTACAGAATGGCATCAGGTGTGATGAGATGGAACACACTGTTTCTCTATCCCATGTGTGGGTTAAGTGAGTAAC--CAAATTTCCTGTGTCTGCCCACATGTTGCAAAATCCGCAATTCAGAAATTTGGGGGCACACTTCATATCATACCATCTGTTCTGGTTCATTGTATAAGAATCTAAGTCTCTGAGGAAGGTGACATAGTGGAC------------CAAGAGACCTGGTTGCACTTCCTC-TGGAAGCTTGGCCATGAGGCTCCTCCTGATCATTGCAATTCTGCTGTTCCAGAAGTTCACAGGTAATCCAGAccaggGGCTCACTCAAATCAATAAT-GGATAGAGTACTTT
>gene=chr20_137285-138285; species=calJac
ATTTCTTATTGTCGGAGTTTTGAATTTATGTCTTGGTTTATATTGCCGTATTAATTCTTGGAGGTGAGTACATATCAATCTTGGTCTAGCGGGGCAGAGAGTTAAAGTAGG-GAAGCATGGATTCTTCCCACCAGTCTATAGCCCACAGAGTGGCATTAGCTGTGATGGGATAGAACATGCTGTGTCTTTATTCCAGGTTGGGTTGGAGTGGGTGACATCAAATTTCCTGTGTCTGCCTACATGACACAAGGCTCACAGTTCAGAGGTTTAGGGACACACTTCACATCATCCCATCTGTTCTGTGTCAGTGCATAAGAATCCAAGTCTCTGAGGAAGGTGGAACAGTGTGCAGTTCA------------------------CTCTTCCAGAAAGCCTGGCTATGGGGCTCTTCATGATCACTTCAATTCTGCTGTTCCAGAAACCCACAGGTAAACCAAACCAGAGGCTCACTCAAATCAACAACGGGATGGAATGTTTT
>gene=chr20_137285-138285; species=canFam
-------------------------------------TTATATTATTTTATTCATACTTAGAAGTGAATACATGTCTACCCAAGTCTAGCAAGGCAGACAGCCAAAGGAGAGAAAGCACAGATTATTCTCACCAGTCTACAGCCTACAGAA-GGCATCAGATGGGATGAGATAGAACATGCTGTGTCTCTATTGCATGTGGGGGTAAAGTGGGTAACCTCAAATTTCCTATGCCTGCCCACATGGTGCAAAGTCCACAGTTCAGATATTTGGGAACACATGTTGTATCATACCATCTGTTCTTGTTTGGTGCATAAGAATCCAAGTCTCTGAAGAAGGTGGAATGGTGTACAACTCACTGGACAAAGAGCTTTGGCTGCACCTCCTGTGGGAA-CCTGGCCATGAAGCTCATCCTGATCATTGCAATCCTGCTGTTCCAGAAGTCCAAAGGTAATCCAGACCAGGGGCTCGCTCAAATCAACAATGGGATGGATTATTTA
>gene=chr20_137285-138285; species=equCab
-----------------------------------------------ATATTCATTCTTAGAAGTGAGTACATGGCTACCTTGGTCTAGCCGGGCAGACAGCCAAAGTAGAGAAAGCCCAGATTCCTCTCACCAATCTACAGCCTACAAAATGGCATCAGGTTTT-TGGGATGGAACATGCTGTGTCTCTCTTCCGTGTGGGGGCAAAGTGGGTAACCTCAAATTTCCTGTGCCTGCCCACATGATGCGGAGTCCACAGTTCAGAAGTTTGGAGGCACACTTCGTAGCATACCCTCTGTTCTGCTTCAGTGCATAAGAATCCAAGTCTCTGAGGAAGGTGACATGGTGTGCAATTCACTGAACCAAGAGCTTTAGCTGCACCTCCTTTGGGAAGCCTGGCCATGCGGCTCCTCTTGATGCTTGCAATTCTGCTATTCCACAAGTCCACAGGTAATCCCGACCAGAGGCTCACCCAAATCGACAGTGGGATGGATTATTTC
>gene=chr20_137285-138285; species=gorGor
AATTCTTATTGTTAGAGTTTCAGATTTATGTCCTGGTTTATACTGCCATATTCATTCTT-GAGGTGAGTACATTTCGATCTTGGTCCG-CTGGGCAGAGAGTCAAAGCAGGAAAAGCACAGATTCTTCCCACCAGTCTACAGCCTACAGAGTGGCATTTGGTGCGATGGGATGGAACATG-TGTATCTCTATTCCATGTGGGGGTAAAGTGGGTGACCTCAAATTTCCTGTGTCTGCCTACATGATGCAAAGCTCACAGTTCAGAAGTGTAGGGACACACTTCATATCATCCCATCTGTTCTGGTTCAGTGCATAAGAATCTAAGTCTCTGAGGAAGGTAGCATAGTGTGCAGTTCACTGGACCAAAAGCTTTGGCTGCCCCTCTTCTGGAAAGCCTGGCCATGGGGCTCTTCATGATCGTTGCAATTCTGCTGTTCCAGAAACCCACAGGTAAACCAAACCAGAAGCTCACTCAAATCAACAGTGGGATGGAGCATTTT
>gene=chr20_137285-138285; species=panTro
AATTCTTATTGTTAGAGTTTCAGATTTATGTCCTGGTTTATACTGCCATATTCATTCTTGGAGGTGAGTACATTTCGATCTTGGTCCGGCTGGGCAGAGAGTCAAAGCAGGAAAAGCACAGATTCTGCCCACCAGTCTACAGCCTACAGAGCGGCATTTGGTGCGATGGGATGGAACATGCTGTATCTCTATTCCATGTGGGGGTAAAGTGGGTGACCTCAAATTTCCTGTGTCTGCCTACATGATGCAAAGCTCACAGTTCAGAAGTTTAGGGACACACTTCATATCATCCCATCTGTTCTGGTTCAGTGCATAAGAATCTAAGTCTCTGAGGAAGGTAGCATAGTGTGCAGTTCACTGGACCAAAAGCTTTGGCAGCACCTCTTCTGGAAAGCCTGGCCATGGGGCTCTTCATGATCATCGCAATTCTGCTGTTCCAGAAACCCACAGGTAAACCAAACCAGAAGCTCACTCAAATCAACAGTGGGATGGAGCATTTT
>gene=chr20_137285-138285; species=papHam
AATTCTTATTGTTGGAGTTTCAGATTTATGTCATGGTTTATATTGCCATATTCACTTTTGGAGGTGAGTACATTTCGATCTTGGTCCAGCTGCGCAGAGAGTCAAAGTAGGAAAAGCACAGATTCTTCCCACCAGTCTACAGCCTACAGAGTGGCATTCAGTGCAATGGGATGGAACATGCTGTGTCTCTATTCCATGTGGGGGTAAAGTGGGTGACCTCAAATTTCCTGTGTCTGCCTACATGATGCAAAGTTCACAGTTCAGAAGTTTAGGGACACACTTCATATCATCCCATCTGTTCTGGTTCAGTGCATAAGAATCCAAGTCTCTAAGGAAGGTAGCATAGTGTGCAGTTCACTGGACCAAAAGCTTTGGCTGCACCTCTTCTGGAAAGCCTGGCCGTGGGGCTCTTCATGATCATTGTAATTCTGCTGTTCCAGAAACCCACAGGTAAACCAAACCAGAGGCTCACTCGAATCAACAGTGGGATGGAGTATTTT
>gene=chr20_137285-138285; species=ponAbe
AATTCTTATTGTTACAGTTTCAGATTTATGTCCTGGTTTATATTGCCATATTCATTCTTGGAGGTAAGTACATTTCGATCTTGGTCCAGCTGGGCAGAGAGTCAAAGTAGGAAAAGCACAGATTCTTCCCACCAGTCTACAGCCTACAGAGTGGCATTCAGTGCAATGGGATGGAACATGCTGTGTCTCTATTCCATGTGGGGGTAAAGTGGGTGACGTCAAATTTCCTGTGTCTGCCTACATGATGCAAAGCTCACAGTTCAGAAGTTTAGGGACACACTTCATATCATCCTATCTGTTCTGGTTCAGTGCATAATAATCCAAGTCTCTGAGGAAGGTAGCATAGTGTGCAGTTCACTGGACCAAAAGCTTTGGCTGCACCTCTTCTGGAAAGCCTGGCCATGGGGCTCTTCATGATCATTGCAATTCTGCTGTTCCAGAAACCCACAGGTAAACCAAACCAGAGGCTCACTCAAATCAACAGTGGGATGGAGTATTTT
>gene=chr20_137285-138285; species=rheMac
AATTCTTGTTGTTGGAGTTTCAGATTTATGTCATGGTTTATATTGCCATATTCACTTTTGGAGGTGAGTACATTTCGATCTTGGTCCAGCTGCGCAGAGAGTCAAAGTAGGAAAAGCACAGATTCTTCCCACCAGTCTACAGCCTACAGAGTGGCATTCAGTGCAATGGGATGGAACATGCTGTGTCTCTATTCCACGTGGGGGTAAAGTGGGTGACCTCAAATTTCCTGTGTCTGCCTACATGATGCAAAGTTCACAGTTCAGAAGTTTAGGGACACACTTCATATCATCCCATCTGTTCTGGTTCAGTGCATAAGAATCCAAGTCTCTAAGGAAGGTAGCATAGTGTGCAGTTCACTGGACCAAAAGCTTTGGCTGCACCTCTTCTGGAAAGCCTGGCCGTGGGGCTCTTCATGATCATTGTAATTCTGCTGTTCCAGAAACCCACAGGTAAACCAAACCAGAGGCTCACTCGAATCAACAGTGGGATGGAGTATTTT
>gene=chr20_140274-141274; species=hg19
ttcctctatgaagtggagaagacctaagtaaataactccaacacaaAAGTTTTTAGGTTTTTGCTttgttgttgttgttgttgttgatgtGTTCATCTTTTTTGTTATTGGGGCCCTGTGGAGTTTAGGGGAAATGTAAAAGATCTAGGAATTGGTCCAAATTGTAGTGCTTTCATTGTCTTGATATGCAAGAAGAATAATCCATGTACATACTCTGCTGAATTCTTAAAGATGTACCTTCTGAATATGATTAACATGGAAAGTTTCTTCTTCAACTACATTTCAAAGTCATTTGCTAGTTTTGTTTCTTATATCATTTCACCATAACAATTACAAGCATTTTAAAGATTTAGTTCATCCACTATAACATTTACCACTAATGTGTGGCATGTGTTCTCTTAATCTCTCTCTTTCTGGTGttctagggctggtatagggagcacctaaaacaagcctaaaatatcttgtggtgccagaaagtaagcaattgcttaataatc
>gene=chr20_140274-141274; species=bosTau
---ctatataaggaggaacagacacaagtacgtaactgcaagacTAAAGATTTTA----TTTTCT------TTGTTGTTGTTGTTTATGTGTGCATCCTTTCTGTGACTGGGGCCCTTAAGAGTTTGGAGGAAATGTAAAGGACCTAGGAACTGGTCTGAATTGCACTGTT-CCGCTGTCTCGATATGCAAAAATGACAATCCATTTATACATTCCACCTAATTCTTAAAGATATACATTTTGGATAAGAGTAACACGAgtagtTTCCTTTCCAACTCCTTTCCACAC-TATTTTCCAGTTTTGTTTCTTATATTATTTCACCG-------------------------------------CTGTAATATCCATCATGAATCTGTGGTATATGTTCTCTCAATTATTCTCTTTCTCCTattctaggactggagcacagagtatacaagatgcccccaaagtattttgtagtgccagaaagtaaggacatgcttaaaaatc
>gene=chr20_140274-141274; species=calJac
----------------------cctaagtaaaTAACTCCAACACGAAAGTTTTCTGATGTTTGCT------TTGTTGCTACCGCTAACATGTTCATC-TTTTTGTTACTGGGGCCCTTTGGAG-TTAGGGGAGTTTTG---GACCCGGGAATTCGTCCAAATTGTAGTGCCTTTGTTGTCTTGATATGCAAGAAGAATAATCCATGTTCATATTCTGCTGAATTCTTAGAGATGTACCTTCTGAATATGATTAACATGGAAAGT------TTCAACTACATGTCACACTCAGTTTTCAGTTTTGTTTCTTATATCATTTCA-CATAACAATTACAAGCATTTTAAAGATTTAGTTCATCCACTGTAACTTTCACCACT---GTGTGGCACACGTTCTCTTAATCTCTCTCTTTTTAGTGttctagggatgggacagggagtatgtaagataagcctagaatatcttgtggtgccagaaagtaagcaattgcttaaaaatc
>gene=chr20_140274-141274; species=canFam
---CTATATAAGGTAGAGCAAAAATAAATATGTAACTTCAAGAC--AAGCTTTTA-GTTGTTCCT------TTGCTGTTGATGTTTT----TGGATCCTTTTGGCAACTGGGGCACTTTGGAATTTGGAGGAAAAGTTAAGGACTTAGGAATTGGTTTCAATTGCAGTATT-TTGCTATCTTGATATGCAAGAATGATAATCCTTGTATACAGTCTATCTAATTCTTAAAGATATACCCTCTAGATATGACTAACATGAAAGCTTTCCTTTCCAAATACATTTCGCACTCATTTTCTGGTTTTGTTTTTTATGTCATTTCACCA--------------------------------------TGTGACACCCGCCACAAATTTGTGGCATGTGTTCTCTTAATTA-CCTGTTTCTGCTTTTCT-----------------------------------------------------------------------------
>gene=chr20_140274-141274; species=equCab
---CTGTATAAGGCACAATAGACATAAACGT---------------AGACTTTTA-GTTGTTTCT------TTGTTGTTGTTGCTTT----TACCTTCCTTTGGTGATTGGGGTCATTTGGAGTTTGGAGGAAACATAAGGGACCTAGGCATTGATCTGAATTGCAGTACT-TTGCTCTCTTGATATGCAAGAATGAAAATCCATGTATATACTCCACCTAATTCTTAGAGATCTATCTTTTGGATATGATTAACATGAAAAATTTCTTTTCCAACTACATTTCA----CAGTTTGCAGTTTTGCTTCTTACATCATTTCACTA-------------------------------------CTGTAACATTCACC---TATTTGTAGCATGTGTTCTCTTCATTACCCTCTTTCTCCTattctaaggctggggcaaggaatatacaagatgagcttaaagcatattgtagtgctagaaaatagggaaatgcttaaaaatt
>gene=chr20_140274-141274; species=gorGor
TTCCTCTATGAAGTGGAGAAGACCTAAG-AAATAACTCCAACACAAAAGTTTTTAGGTTTTTGCT---TTGTTGTTGTTGTTGTTGATGTGTTCATCTTTTTTGTTATTGGGGCCCTGTGGAGTTTAGGGGAAATGTAAACGATCTAGGAATTGGTCCAAATTGTAGTGCTTTTGTTGTCTTGATATGCAAGAAGAATAATCCATGTACATACTCTGCTGAATTCTTAAAGATGTACCTTCTGAATATGATTAACATGGAAAGTTTCTTCTTCAACTACATTTCAAAGTCATTTGCTAGTTTTGTTTCTTATATCGTTTCACCATAACAATTACAAGCATTTTAAAGATTTAGTTCATCCACTGTAACATTTACCACTAATGTGTGGCATGAGTTCTCTTAATCTCTCTCTTTCTGGTGttctaggtctggtatagggagtacgtaaaacaagcctaaaatatcttgtggtgccagaaagtaagcaattgcttaataatc
>gene=chr20_140274-141274; species=panTro
TTCCTCTATGAAGTGGAGAAGACCTAAGTAAATAACTCCAACACAAAAGTTTTTAGGTTTTTGCT---TTGTTGCTGTTGTTGTTGATGTGTTCATCTTTTTTGTTACTGGGGCCCTTTGGAGTTTAGGGGAAATGCAAAAGATCTAGGAATTGGTCCAAATTGTAGTGCTTTTGTTGTCTTGATATGCAAGAAGAATAATCCATGTACATACTCTGCTGAATTCTTAAAGATGTACCTTCTGAATATGATTAACATGGAAAGTTTCTTCTTCAACTACATTTCAAAGTCATTTGCTAGTTTTGTTTCTTATATCATTTCACCATAACAATTACAAGCATTTTAAAGATTTAGTTCATCCACTGTAACATTTACCACTAACGTGTGGCATGTGTTCTCTTAATCTCTCTCTTTCTGGTGttctagggctggtatagggagtacgtaaaacaagcctaaaatatcttgtggtgccagaaagtaagcaattgcttaataatc
>gene=chr20_140274-141274; species=papHam
ttcct-gataaagtggagaagacctaagtaaataactccaacacaaACGTTTTTCGGTTTTTCCT------TTGTTGTTGTTGTTAATGTG-TCATCTTTTTTGTTATTGGGGCCGTTTGGAGTTTAGGGGAAATGTAAAAGATCTAGGAATTGGTCCAAATTGTAGTGCTTTTGTTGTCTTGATATGCAAGAAGAATAATCCATGTACATACTCTGCTGAATTCTTAAAGATGTATCTTCTGAATACCATTAACATGGAAAGTTTCTTCTTCAACTACATTTCACAGTCATTTTCTAGTTTTGTTTCTTATATCGTTTCACCATAACAATTACAAGCATTTTAAAGATTTAGTTCATCCACTGTAACATTTACCACTAATGTGTGGCATGTGTTCTCTTAATATCTCTCTTTCTGGTGttctagggctgggatagggagtatgtaagacaagcctagaatatctcgtggtgccagaaagtaagcaattgcttaaaaatc
>gene=chr20_140274-141274; species=ponAbe
ttcctctataaagtggagaagacctaagtaaataactccaacacaaAAGTTTTTAGGTTTTTGCT---TTGTTGTTGTTGTTCTTAATGTGTTCATCTTTTTTGTTATTGGGGCCCTTTGGAGTTTAGGGGAAATGTAAAAGATCTAGGAATTGGTCCAAATTGTAGTGCATTTGTTGTCTTGATATGCAAGAAGAATAATCCATGTACATACTCTGCTGAATTCTTAAAGATGTACCTTCTGAATATGATTAACATGGAAAGTTTCTTCTTCAACTACATTTCAAAGTCATTTTCTAGTTTTGTTTCTTATATCATTTCACCATAACAATTACAAGCATTTTAAAGATTTAGTTCATCCACTGTAACATTTACCACTAATGTGTGGCATGTGTTCTCTTAATCTCTCTCTTTCTGGTGttctagggctggtatagggagtatgtaaaacaagcctagaatatcttgtggtgccagaaagtaagcaattgcttaaaaatc
>gene=chr20_140274-141274; species=rheMac
TTCCT-GATAAAGTGGAGAAGACCTAAGTAAATAACTCCAACACAAACGTTTTTCGGTTTTTCCT------TTGTTGTTGTTGTTAATGTGTTCATCTTTTTTGTTATTGGGGCTGTTTGGAGTTTAGGGGAAATGTAAAAGATCTAGGAATTGGTCCAAATTGTAGTACTTTTGTTGTCTTGATATGCAAGAAGAATAATCCATGTACATACTCTGCTGAATTCTTAAAGATGTACCTTCTGAATACCATTAACATGGAAAGTTTCTTCTTCAACTACATTTCACAGTCATTTTCTAGTTTTGTTTCTTATATCGTTTCACCATAACAATTACAAGCATTTTAAAGATTTAGTTCATCCACTGTAACATTTACCACTAATGTGTGGCATGTGGTCTCTTAATATCTCTCTTTCTGGTGttctagggctgggatagggagtatgtaagacaagcctagaatatctcgtggtgccagaaagtaagcaattgcttaaaaatc
>gene=chr20_140144-141144; species=hg19
GAAATTGGAAAAGACAGAACATTTCAAGACACTATACATGCACTTTGTTTGGATGAAGAACAGAGCACTCAAAGTTGAACTATGGGGGAAGTCTGatttcctaagctcctgtgtaccagcagtgaactgggaagacggagataaataagattccactgttgtggagctcaacagtggagctcaacgcttcctctatgaagtggagaagacctaagtaaataactccaacacaaAAGTTTTTAGGTTTTTGCTttgttgttgttgttgttgttgatgtGTTCATCTTTTTTGTTATTGGGGCCCTGTGGAGTTTAGGGGAAATGTAAAAGATCTAGGAATTGGTCCAAATTGTAGTGCTTTCATTGTCTTGATATGCAAGAAGAATAATCCATGTACATACTCTGCTGAATTCTTAAAGATGTACCTTCTGAATATGATTAACATGGAAAGTTTCTTCTTCAACTACATTTCAAAGTCATTTGCTAGTTTTGTTTCTTATA
>gene=chr20_140144-141144; species=bosTau
GAAATTAGAAAGGACAGGACATTTTAGGAGAATATACGTGCACTTTGTTTGGTTTAAGAATAGAGTACCCAAAGTTGAACTAT-GGGTACGTCTAGTTTCTTTAG----TGTGTAAAAGCAATGAActgggaagatggaaatgagcaagattccactattatggagctca--------------------ctatataaggaggaacagacacaagtacgtaactgcaagacTAAAGATTTTA----TTTTCT------TTGTTGTTGTTGTTTATGTGTGCATCCTTTCTGTGACTGGGGCCCTTAAGAGTTTGGAGGAAATGTAAAGGACCTAGGAACTGGTCTGAATTGCACTGTT-CCGCTGTCTCGATATGCAAAAATGACAATCCATTTATACATTCCACCTAATTCTTAAAGATATACATTTTGGATAAGAGTAACACGAgtagtTTCCTTTCCAACTCCTTTCCACAC-TATTTTCCAGTTTTGTTTCTTATA
>gene=chr20_140144-141144; species=calJac
AAAATTGGAAAAGACAGAACATTTTAGGAAACTATACATGCCCTTTGTTTGGATGAAGAACAGAGCACTCAGAGTTGAACTAT-GGGGAAGTCTTatttcctaagctcctgtgtaccagcagtgaaccaggaagacagagataaataagattccactgttgtggagctca---------------------------------------cctaagtaaaTAACTCCAACACGAAAGTTTTCTGATGTTTGCT------TTGTTGCTACCGCTAACATGTTCATC-TTTTTGTTACTGGGGCCCTTTGGAG-TTAGGGGAGTTTTG---GACCCGGGAATTCGTCCAAATTGTAGTGCCTTTGTTGTCTTGATATGCAAGAAGAATAATCCATGTTCATATTCTGCTGAATTCTTAGAGATGTACCTTCTGAATATGATTAACATGGAAAGT------TTCAACTACATGTCACACTCAGTTTTCAGTTTTGTTTCTTATA
>gene=chr20_140144-141144; species=canFam
AAAATTGTAACAAACAAGACATTTCAGGAGAATATACATGCACTTTGTTTGGTCATTGAATAGGGTTCCCAAAGATGAACTAT-AGGGAAACCTAATTTCTTTAGTTCCTGTA-AAAAGCAGTGAACTGGGAAGATAGAGATGAATAGGATTCTACTATTATGGAGCTTG--------------------CTATATAAGGTAGAGCAAAAATAAATATGTAACTTCAAGAC--AAGCTTTTA-GTTGTTCCT------TTGCTGTTGATGTTTT----TGGATCCTTTTGGCAACTGGGGCACTTTGGAATTTGGAGGAAAAGTTAAGGACTTAGGAATTGGTTTCAATTGCAGTATT-TTGCTATCTTGATATGCAAGAATGATAATCCTTGTATACAGTCTATCTAATTCTTAAAGATATACCCTCTAGATATGACTAACATGAAAGCTTTCCTTTCCAAATACATTTCGCACTCATTTTCTGGTTTTGTTTTTTATG
>gene=chr20_140144-141144; species=equCab
GAAATTAGAAAAGACAGGACATTTCAGGAGAATATACATGCACTTTGTTTGaaaaaAGAATGGAATACCCAAAATTGAACTAT-AGGGAAGCCTAATTTCTTTAGTTTCTTTAGTGAAGGAATGAGCTGGAAAAATAGAGACGAATAGGATTCCACTATTGTGGAGATCA--------------------CTGTATAAGGCACAATAGACATAAACGT---------------AGACTTTTA-GTTGTTTCT------TTGTTGTTGTTGCTTT----TACCTTCCTTTGGTGATTGGGGTCATTTGGAGTTTGGAGGAAACATAAGGGACCTAGGCATTGATCTGAATTGCAGTACT-TTGCTCTCTTGATATGCAAGAATGAAAATCCATGTATATACTCCACCTAATTCTTAGAGATCTATCTTTTGGATATGATTAACATGAAAAATTTCTTTTCCAACTACATTTCA----CAGTTTGCAGTTTTGCTTCTTACA
>gene=chr20_140144-141144; species=gorGor
GAAATTGGAAAAGACAGAACATTTCAGGACACTATACATGCACTTTGTTTGGATGAAGAACAGAGCACTCAAAGTTGAACTATGGGGGAAGTCTGATTTCCTAAGCTCCTGTGTACCAGCAGTGAACTGGGAAGATGGAGATAAATCAGATTCCACTGTTGTGGAGCTCAACAGTGGAGCTCAACGCTTCCTCTATGAAGTGGAGAAGACCTAAG-AAATAACTCCAACACAAAAGTTTTTAGGTTTTTGCT---TTGTTGTTGTTGTTGTTGATGTGTTCATCTTTTTTGTTATTGGGGCCCTGTGGAGTTTAGGGGAAATGTAAACGATCTAGGAATTGGTCCAAATTGTAGTGCTTTTGTTGTCTTGATATGCAAGAAGAATAATCCATGTACATACTCTGCTGAATTCTTAAAGATGTACCTTCTGAATATGATTAACATGGAAAGTTTCTTCTTCAACTACATTTCAAAGTCATTTGCTAGTTTTGTTTCTTATA
>gene=chr20_140144-141144; species=panTro
GAAATTGGAAAAGACAGAACATTTCAGGACACTATACATGCACTTTGTTTGGATGAAGAACAGAGCACTCAAAGTTGAACTATGGGGGAAGTCTGATTTCCTGAGCTCCTGTGTACCAGCAGTGAACTGGGAAGATGGAGATAAATAAGATTCCACTGTTGTGGAGCTCAACAGTGGAGCTCAATGCTTCCTCTATGAAGTGGAGAAGACCTAAGTAAATAACTCCAACACAAAAGTTTTTAGGTTTTTGCT---TTGTTGCTGTTGTTGTTGATGTGTTCATCTTTTTTGTTACTGGGGCCCTTTGGAGTTTAGGGGAAATGCAAAAGATCTAGGAATTGGTCCAAATTGTAGTGCTTTTGTTGTCTTGATATGCAAGAAGAATAATCCATGTACATACTCTGCTGAATTCTTAAAGATGTACCTTCTGAATATGATTAACATGGAAAGTTTCTTCTTCAACTACATTTCAAAGTCATTTGCTAGTTTTGTTTCTTATA
>gene=chr20_140144-141144; species=papHam
GAAACTGGAAAAGACAGAACATTTCAGGAAACTATACATGCACTTTGTTTGGATGAAGAACAGAGCACTCAAATTTGAACTATGGGGGAAGCCTGATTTCCTAAGctactgtgtaccagcagtgaactgggaagatagagataaacaaaattccactgttgtggagctcagcagtggagctcaccacttcct-gataaagtggagaagacctaagtaaataactccaacacaaACGTTTTTCGGTTTTTCCT------TTGTTGTTGTTGTTAATGTG-TCATCTTTTTTGTTATTGGGGCCGTTTGGAGTTTAGGGGAAATGTAAAAGATCTAGGAATTGGTCCAAATTGTAGTGCTTTTGTTGTCTTGATATGCAAGAAGAATAATCCATGTACATACTCTGCTGAATTCTTAAAGATGTATCTTCTGAATACCATTAACATGGAAAGTTTCTTCTTCAACTACATTTCACAGTCATTTTCTAGTTTTGTTTCTTATA
>gene=chr20_140144-141144; species=ponAbe
AAAATTGGAAAAGACAGAACATTTCAGGACACTATACATGCACTTTGTTTGGATGAAGAACAGAGCACTCAAAGTTGAACTATGGGGGAAGTCTGatttcctaagctcctgtgtaccagcagtgaactgggaagatagagataaataagattccactgttgtggagctcaacagtggagctcagcgcttcctctataaagtggagaagacctaagtaaataactccaacacaaAAGTTTTTAGGTTTTTGCT---TTGTTGTTGTTGTTCTTAATGTGTTCATCTTTTTTGTTATTGGGGCCCTTTGGAGTTTAGGGGAAATGTAAAAGATCTAGGAATTGGTCCAAATTGTAGTGCATTTGTTGTCTTGATATGCAAGAAGAATAATCCATGTACATACTCTGCTGAATTCTTAAAGATGTACCTTCTGAATATGATTAACATGGAAAGTTTCTTCTTCAACTACATTTCAAAGTCATTTTCTAGTTTTGTTTCTTATA
>gene=chr20_140144-141144; species=rheMac
GAAACTGGAAAAGACAGAACATTTCAGGAAACTATACATGCACTTTGTTTGGATGAAGAACAGAGCACTCAAATTTGAGCTATGGGGGAAGCCTGATTTCCTAAGCTACTGTGTACCAGCAGTGAACTGGGAAGATAGAGATAAATAAAATTCCACTGTTATGTAGCTCAGCAGTGGAGCTCACCACTTCCT-GATAAAGTGGAGAAGACCTAAGTAAATAACTCCAACACAAACGTTTTTCGGTTTTTCCT------TTGTTGTTGTTGTTAATGTGTTCATCTTTTTTGTTATTGGGGCTGTTTGGAGTTTAGGGGAAATGTAAAAGATCTAGGAATTGGTCCAAATTGTAGTACTTTTGTTGTCTTGATATGCAAGAAGAATAATCCATGTACATACTCTGCTGAATTCTTAAAGATGTACCTTCTGAATACCATTAACATGGAAAGTTTCTTCTTCAACTACATTTCACAGTCATTTTCTAGTTTTGTTTCTTATA
>gene=chr20_140196-141196; species=hg19
tgtgtaccagcagtgaactgggaagacggagataaataagattccactgttgtggagctcaacagtggagctcaacgcttcctctatgaagtggagaagacctaagtaaataactccaacacaaAAGTTTTTAGGTTTTTGCTttgttgttgttgttgttgttgatgtGTTCATCTTTTTTGTTATTGGGGCCCTGTGGAGTTTAGGGGAAATGTAAAAGATCTAGGAATTGGTCCAAATTGTAGTGCTTTCATTGTCTTGATATGCAAGAAGAATAATCCATGTACATACTCTGCTGAATTCTTAAAGATGTACCTTCTGAATATGATTAACATGGAAAGTTTCTTCTTCAACTACATTTCAAAGTCATTTGCTAGTTTTGTTTCTTATATCATTTCACCATAACAATTACAAGCATTTTAAAGATTTAGTTCATCCACTATAACATTTACCACTAATGTGTGGCATGTGTTCTCTTAATCTCTCTCTTTCTGGTGttc
>gene=chr20_140196-141196; species=bosTau
TGTGTAAAAGCAATGAActgggaagatggaaatgagcaagattccactattatggagctca--------------------ctatataaggaggaacagacacaagtacgtaactgcaagacTAAAGATTTTA----TTTTCT------TTGTTGTTGTTGTTTATGTGTGCATCCTTTCTGTGACTGGGGCCCTTAAGAGTTTGGAGGAAATGTAAAGGACCTAGGAACTGGTCTGAATTGCACTGTT-CCGCTGTCTCGATATGCAAAAATGACAATCCATTTATACATTCCACCTAATTCTTAAAGATATACATTTTGGATAAGAGTAACACGAgtagtTTCCTTTCCAACTCCTTTCCACAC-TATTTTCCAGTTTTGTTTCTTATATTATTTCACCG-------------------------------------CTGTAATATCCATCATGAATCTGTGGTATATGTTCTCTCAATTATTCTCTTTCTCCTattc
>gene=chr20_140196-141196; species=calJac
tgtgtaccagcagtgaaccaggaagacagagataaataagattccactgttgtggagctca---------------------------------------cctaagtaaaTAACTCCAACACGAAAGTTTTCTGATGTTTGCT------TTGTTGCTACCGCTAACATGTTCATC-TTTTTGTTACTGGGGCCCTTTGGAG-TTAGGGGAGTTTTG---GACCCGGGAATTCGTCCAAATTGTAGTGCCTTTGTTGTCTTGATATGCAAGAAGAATAATCCATGTTCATATTCTGCTGAATTCTTAGAGATGTACCTTCTGAATATGATTAACATGGAAAGT------TTCAACTACATGTCACACTCAGTTTTCAGTTTTGTTTCTTATATCATTTCA-CATAACAATTACAAGCATTTTAAAGATTTAGTTCATCCACTGTAACTTTCACCACT---GTGTGGCACACGTTCTCTTAATCTCTCTCTTTTTAGTGttc
>gene=chr20_140196-141196; species=canFam
TGTA-AAAAGCAGTGAACTGGGAAGATAGAGATGAATAGGATTCTACTATTATGGAGCTTG--------------------CTATATAAGGTAGAGCAAAAATAAATATGTAACTTCAAGAC--AAGCTTTTA-GTTGTTCCT------TTGCTGTTGATGTTTT----TGGATCCTTTTGGCAACTGGGGCACTTTGGAATTTGGAGGAAAAGTTAAGGACTTAGGAATTGGTTTCAATTGCAGTATT-TTGCTATCTTGATATGCAAGAATGATAATCCTTGTATACAGTCTATCTAATTCTTAAAGATATACCCTCTAGATATGACTAACATGAAAGCTTTCCTTTCCAAATACATTTCGCACTCATTTTCTGGTTTTGTTTTTTATGTCATTTCACCA--------------------------------------TGTGACACCCGCCACAAATTTGTGGCATGTGTTCTCTTAATTA-CCTGTTTCTGCTTTTC
>gene=chr20_140196-141196; species=equCab
TTTAGTGAAGGAATGAGCTGGAAAAATAGAGACGAATAGGATTCCACTATTGTGGAGATCA--------------------CTGTATAAGGCACAATAGACATAAACGT---------------AGACTTTTA-GTTGTTTCT------TTGTTGTTGTTGCTTT----TACCTTCCTTTGGTGATTGGGGTCATTTGGAGTTTGGAGGAAACATAAGGGACCTAGGCATTGATCTGAATTGCAGTACT-TTGCTCTCTTGATATGCAAGAATGAAAATCCATGTATATACTCCACCTAATTCTTAGAGATCTATCTTTTGGATATGATTAACATGAAAAATTTCTTTTCCAACTACATTTCA----CAGTTTGCAGTTTTGCTTCTTACATCATTTCACTA-------------------------------------CTGTAACATTCACC---TATTTGTAGCATGTGTTCTCTTCATTACCCTCTTTCTCCTattc
>gene=chr20_140196-141196; species=gorGor
TGTGTACCAGCAGTGAACTGGGAAGATGGAGATAAATCAGATTCCACTGTTGTGGAGCTCAACAGTGGAGCTCAACGCTTCCTCTATGAAGTGGAGAAGACCTAAG-AAATAACTCCAACACAAAAGTTTTTAGGTTTTTGCT---TTGTTGTTGTTGTTGTTGATGTGTTCATCTTTTTTGTTATTGGGGCCCTGTGGAGTTTAGGGGAAATGTAAACGATCTAGGAATTGGTCCAAATTGTAGTGCTTTTGTTGTCTTGATATGCAAGAAGAATAATCCATGTACATACTCTGCTGAATTCTTAAAGATGTACCTTCTGAATATGATTAACATGGAAAGTTTCTTCTTCAACTACATTTCAAAGTCATTTGCTAGTTTTGTTTCTTATATCGTTTCACCATAACAATTACAAGCATTTTAAAGATTTAGTTCATCCACTGTAACATTTACCACTAATGTGTGGCATGAGTTCTCTTAATCTCTCTCTTTCTGGTGttc
>gene=chr20_140196-141196; species=panTro
TGTGTACCAGCAGTGAACTGGGAAGATGGAGATAAATAAGATTCCACTGTTGTGGAGCTCAACAGTGGAGCTCAATGCTTCCTCTATGAAGTGGAGAAGACCTAAGTAAATAACTCCAACACAAAAGTTTTTAGGTTTTTGCT---TTGTTGCTGTTGTTGTTGATGTGTTCATCTTTTTTGTTACTGGGGCCCTTTGGAGTTTAGGGGAAATGCAAAAGATCTAGGAATTGGTCCAAATTGTAGTGCTTTTGTTGTCTTGATATGCAAGAAGAATAATCCATGTACATACTCTGCTGAATTCTTAAAGATGTACCTTCTGAATATGATTAACATGGAAAGTTTCTTCTTCAACTACATTTCAAAGTCATTTGCTAGTTTTGTTTCTTATATCATTTCACCATAACAATTACAAGCATTTTAAAGATTTAGTTCATCCACTGTAACATTTACCACTAACGTGTGGCATGTGTTCTCTTAATCTCTCTCTTTCTGGTGttc
>gene=chr20_140196-141196; species=papHam
tgtgtaccagcagtgaactgggaagatagagataaacaaaattccactgttgtggagctcagcagtggagctcaccacttcct-gataaagtggagaagacctaagtaaataactccaacacaaACGTTTTTCGGTTTTTCCT------TTGTTGTTGTTGTTAATGTG-TCATCTTTTTTGTTATTGGGGCCGTTTGGAGTTTAGGGGAAATGTAAAAGATCTAGGAATTGGTCCAAATTGTAGTGCTTTTGTTGTCTTGATATGCAAGAAGAATAATCCATGTACATACTCTGCTGAATTCTTAAAGATGTATCTTCTGAATACCATTAACATGGAAAGTTTCTTCTTCAACTACATTTCACAGTCATTTTCTAGTTTTGTTTCTTATATCGTTTCACCATAACAATTACAAGCATTTTAAAGATTTAGTTCATCCACTGTAACATTTACCACTAATGTGTGGCATGTGTTCTCTTAATATCTCTCTTTCTGGTGttc
>gene=chr20_140196-141196; species=ponAbe
tgtgtaccagcagtgaactgggaagatagagataaataagattccactgttgtggagctcaacagtggagctcagcgcttcctctataaagtggagaagacctaagtaaataactccaacacaaAAGTTTTTAGGTTTTTGCT---TTGTTGTTGTTGTTCTTAATGTGTTCATCTTTTTTGTTATTGGGGCCCTTTGGAGTTTAGGGGAAATGTAAAAGATCTAGGAATTGGTCCAAATTGTAGTGCATTTGTTGTCTTGATATGCAAGAAGAATAATCCATGTACATACTCTGCTGAATTCTTAAAGATGTACCTTCTGAATATGATTAACATGGAAAGTTTCTTCTTCAACTACATTTCAAAGTCATTTTCTAGTTTTGTTTCTTATATCATTTCACCATAACAATTACAAGCATTTTAAAGATTTAGTTCATCCACTGTAACATTTACCACTAATGTGTGGCATGTGTTCTCTTAATCTCTCTCTTTCTGGTGttc
>gene=chr20_140196-141196; species=rheMac
TGTGTACCAGCAGTGAACTGGGAAGATAGAGATAAATAAAATTCCACTGTTATGTAGCTCAGCAGTGGAGCTCACCACTTCCT-GATAAAGTGGAGAAGACCTAAGTAAATAACTCCAACACAAACGTTTTTCGGTTTTTCCT------TTGTTGTTGTTGTTAATGTGTTCATCTTTTTTGTTATTGGGGCTGTTTGGAGTTTAGGGGAAATGTAAAAGATCTAGGAATTGGTCCAAATTGTAGTACTTTTGTTGTCTTGATATGCAAGAAGAATAATCCATGTACATACTCTGCTGAATTCTTAAAGATGTACCTTCTGAATACCATTAACATGGAAAGTTTCTTCTTCAACTACATTTCACAGTCATTTTCTAGTTTTGTTTCTTATATCGTTTCACCATAACAATTACAAGCATTTTAAAGATTTAGTTCATCCACTGTAACATTTACCACTAATGTGTGGCATGTGGTCTCTTAATATCTCTCTTTCTGGTGttc
>gene=chr20_140173-141173; species=hg19
CACTATACATGCACTTTGTTTGGATGAAGAACAGAGCACTCAAAGTTGAACTATGGGGGAAGTCTGatttcctaagctcctgtgtaccagcagtgaactgggaagacggagataaataagattccactgttgtggagctcaacagtggagctcaacgcttcctctatgaagtggagaagacctaagtaaataactccaacacaaAAGTTTTTAGGTTTTTGCTttgttgttgttgttgttgttgatgtGTTCATCTTTTTTGTTATTGGGGCCCTGTGGAGTTTAGGGGAAATGTAAAAGATCTAGGAATTGGTCCAAATTGTAGTGCTTTCATTGTCTTGATATGCAAGAAGAATAATCCATGTACATACTCTGCTGAATTCTTAAAGATGTACCTTCTGAATATGATTAACATGGAAAGTTTCTTCTTCAACTACATTTCAAAGTCATTTGCTAGTTTTGTTTCTTATATCATTTCACCATAACAATTACAAGCATTT
>gene=chr20_140173-141173; species=bosTau
GAATATACGTGCACTTTGTTTGGTTTAAGAATAGAGTACCCAAAGTTGAACTAT-GGGTACGTCTAGTTTCTTTAG----TGTGTAAAAGCAATGAActgggaagatggaaatgagcaagattccactattatggagctca--------------------ctatataaggaggaacagacacaagtacgtaactgcaagacTAAAGATTTTA----TTTTCT------TTGTTGTTGTTGTTTATGTGTGCATCCTTTCTGTGACTGGGGCCCTTAAGAGTTTGGAGGAAATGTAAAGGACCTAGGAACTGGTCTGAATTGCACTGTT-CCGCTGTCTCGATATGCAAAAATGACAATCCATTTATACATTCCACCTAATTCTTAAAGATATACATTTTGGATAAGAGTAACACGAgtagtTTCCTTTCCAACTCCTTTCCACAC-TATTTTCCAGTTTTGTTTCTTATATTATTTCACCG------------------
>gene=chr20_140173-141173; species=calJac
AACTATACATGCCCTTTGTTTGGATGAAGAACAGAGCACTCAGAGTTGAACTAT-GGGGAAGTCTTatttcctaagctcctgtgtaccagcagtgaaccaggaagacagagataaataagattccactgttgtggagctca---------------------------------------cctaagtaaaTAACTCCAACACGAAAGTTTTCTGATGTTTGCT------TTGTTGCTACCGCTAACATGTTCATC-TTTTTGTTACTGGGGCCCTTTGGAG-TTAGGGGAGTTTTG---GACCCGGGAATTCGTCCAAATTGTAGTGCCTTTGTTGTCTTGATATGCAAGAAGAATAATCCATGTTCATATTCTGCTGAATTCTTAGAGATGTACCTTCTGAATATGATTAACATGGAAAGT------TTCAACTACATGTCACACTCAGTTTTCAGTTTTGTTTCTTATATCATTTCA-CATAACAATTACAAGCATTT
>gene=chr20_140173-141173; species=canFam
GAATATACATGCACTTTGTTTGGTCATTGAATAGGGTTCCCAAAGATGAACTAT-AGGGAAACCTAATTTCTTTAGTTCCTGTA-AAAAGCAGTGAACTGGGAAGATAGAGATGAATAGGATTCTACTATTATGGAGCTTG--------------------CTATATAAGGTAGAGCAAAAATAAATATGTAACTTCAAGAC--AAGCTTTTA-GTTGTTCCT------TTGCTGTTGATGTTTT----TGGATCCTTTTGGCAACTGGGGCACTTTGGAATTTGGAGGAAAAGTTAAGGACTTAGGAATTGGTTTCAATTGCAGTATT-TTGCTATCTTGATATGCAAGAATGATAATCCTTGTATACAGTCTATCTAATTCTTAAAGATATACCCTCTAGATATGACTAACATGAAAGCTTTCCTTTCCAAATACATTTCGCACTCATTTTCTGGTTTTGTTTTTTATGTCATTTCACCA------------------
>gene=chr20_140173-141173; species=equCab
GAATATACATGCACTTTGTTTGaaaaaAGAATGGAATACCCAAAATTGAACTAT-AGGGAAGCCTAATTTCTTTAGTTTCTTTAGTGAAGGAATGAGCTGGAAAAATAGAGACGAATAGGATTCCACTATTGTGGAGATCA--------------------CTGTATAAGGCACAATAGACATAAACGT---------------AGACTTTTA-GTTGTTTCT------TTGTTGTTGTTGCTTT----TACCTTCCTTTGGTGATTGGGGTCATTTGGAGTTTGGAGGAAACATAAGGGACCTAGGCATTGATCTGAATTGCAGTACT-TTGCTCTCTTGATATGCAAGAATGAAAATCCATGTATATACTCCACCTAATTCTTAGAGATCTATCTTTTGGATATGATTAACATGAAAAATTTCTTTTCCAACTACATTTCA----CAGTTTGCAGTTTTGCTTCTTACATCATTTCACTA------------------
>gene=chr20_140173-141173; species=gorGor
CACTATACATGCACTTTGTTTGGATGAAGAACAGAGCACTCAAAGTTGAACTATGGGGGAAGTCTGATTTCCTAAGCTCCTGTGTACCAGCAGTGAACTGGGAAGATGGAGATAAATCAGATTCCACTGTTGTGGAGCTCAACAGTGGAGCTCAACGCTTCCTCTATGAAGTGGAGAAGACCTAAG-AAATAACTCCAACACAAAAGTTTTTAGGTTTTTGCT---TTGTTGTTGTTGTTGTTGATGTGTTCATCTTTTTTGTTATTGGGGCCCTGTGGAGTTTAGGGGAAATGTAAACGATCTAGGAATTGGTCCAAATTGTAGTGCTTTTGTTGTCTTGATATGCAAGAAGAATAATCCATGTACATACTCTGCTGAATTCTTAAAGATGTACCTTCTGAATATGATTAACATGGAAAGTTTCTTCTTCAACTACATTTCAAAGTCATTTGCTAGTTTTGTTTCTTATATCGTTTCACCATAACAATTACAAGCATTT
>gene=chr20_140173-141173; species=panTro
CACTATACATGCACTTTGTTTGGATGAAGAACAGAGCACTCAAAGTTGAACTATGGGGGAAGTCTGATTTCCTGAGCTCCTGTGTACCAGCAGTGAACTGGGAAGATGGAGATAAATAAGATTCCACTGTTGTGGAGCTCAACAGTGGAGCTCAATGCTTCCTCTATGAAGTGGAGAAGACCTAAGTAAATAACTCCAACACAAAAGTTTTTAGGTTTTTGCT---TTGTTGCTGTTGTTGTTGATGTGTTCATCTTTTTTGTTACTGGGGCCCTTTGGAGTTTAGGGGAAATGCAAAAGATCTAGGAATTGGTCCAAATTGTAGTGCTTTTGTTGTCTTGATATGCAAGAAGAATAATCCATGTACATACTCTGCTGAATTCTTAAAGATGTACCTTCTGAATATGATTAACATGGAAAGTTTCTTCTTCAACTACATTTCAAAGTCATTTGCTAGTTTTGTTTCTTATATCATTTCACCATAACAATTACAAGCATTT
>gene=chr20_140173-141173; species=papHam
AACTATACATGCACTTTGTTTGGATGAAGAACAGAGCACTCAAATTTGAACTATGGGGGAAGCCTGATTTCCTAAGctactgtgtaccagcagtgaactgggaagatagagataaacaaaattccactgttgtggagctcagcagtggagctcaccacttcct-gataaagtggagaagacctaagtaaataactccaacacaaACGTTTTTCGGTTTTTCCT------TTGTTGTTGTTGTTAATGTG-TCATCTTTTTTGTTATTGGGGCCGTTTGGAGTTTAGGGGAAATGTAAAAGATCTAGGAATTGGTCCAAATTGTAGTGCTTTTGTTGTCTTGATATGCAAGAAGAATAATCCATGTACATACTCTGCTGAATTCTTAAAGATGTATCTTCTGAATACCATTAACATGGAAAGTTTCTTCTTCAACTACATTTCACAGTCATTTTCTAGTTTTGTTTCTTATATCGTTTCACCATAACAATTACAAGCATTT
>gene=chr20_140173-141173; species=ponAbe
CACTATACATGCACTTTGTTTGGATGAAGAACAGAGCACTCAAAGTTGAACTATGGGGGAAGTCTGatttcctaagctcctgtgtaccagcagtgaactgggaagatagagataaataagattccactgttgtggagctcaacagtggagctcagcgcttcctctataaagtggagaagacctaagtaaataactccaacacaaAAGTTTTTAGGTTTTTGCT---TTGTTGTTGTTGTTCTTAATGTGTTCATCTTTTTTGTTATTGGGGCCCTTTGGAGTTTAGGGGAAATGTAAAAGATCTAGGAATTGGTCCAAATTGTAGTGCATTTGTTGTCTTGATATGCAAGAAGAATAATCCATGTACATACTCTGCTGAATTCTTAAAGATGTACCTTCTGAATATGATTAACATGGAAAGTTTCTTCTTCAACTACATTTCAAAGTCATTTTCTAGTTTTGTTTCTTATATCATTTCACCATAACAATTACAAGCATTT
>gene=chr20_140173-141173; species=rheMac
AACTATACATGCACTTTGTTTGGATGAAGAACAGAGCACTCAAATTTGAGCTATGGGGGAAGCCTGATTTCCTAAGCTACTGTGTACCAGCAGTGAACTGGGAAGATAGAGATAAATAAAATTCCACTGTTATGTAGCTCAGCAGTGGAGCTCACCACTTCCT-GATAAAGTGGAGAAGACCTAAGTAAATAACTCCAACACAAACGTTTTTCGGTTTTTCCT------TTGTTGTTGTTGTTAATGTGTTCATCTTTTTTGTTATTGGGGCTGTTTGGAGTTTAGGGGAAATGTAAAAGATCTAGGAATTGGTCCAAATTGTAGTACTTTTGTTGTCTTGATATGCAAGAAGAATAATCCATGTACATACTCTGCTGAATTCTTAAAGATGTACCTTCTGAATACCATTAACATGGAAAGTTTCTTCTTCAACTACATTTCACAGTCATTTTCTAGTTTTGTTTCTTATATCGTTTCACCATAACAATTACAAGCATTT
>gene=chr20_140190-141190; species=hg19
GTTTGGATGAAGAACAGAGCACTCAAAGTTGAACTATGGGGGAAGTCTGatttcctaagctcctgtgtaccagcagtgaactgggaagacggagataaataagattccactgttgtggagctcaacagtggagctcaacgcttcctctatgaagtggagaagacctaagtaaataactccaacacaaAAGTTTTTAGGTTTTTGCTttgttgttgttgttgttgttgatgtGTTCATCTTTTTTGTTATTGGGGCCCTGTGGAGTTTAGGGGAAATGTAAAAGATCTAGGAATTGGTCCAAATTGTAGTGCTTTCATTGTCTTGATATGCAAGAAGAATAATCCATGTACATACTCTGCTGAATTCTTAAAGATGTACCTTCTGAATATGATTAACATGGAAAGTTTCTTCTTCAACTACATTTCAAAGTCATTTGCTAGTTTTGTTTCTTATATCATTTCACCATAACAATTACAAGCATTTTAAAGATTTAGTTCATC
>gene=chr20_140190-141190; species=bosTau
GTTTGGTTTAAGAATAGAGTACCCAAAGTTGAACTAT-GGGTACGTCTAGTTTCTTTAG----TGTGTAAAAGCAATGAActgggaagatggaaatgagcaagattccactattatggagctca--------------------ctatataaggaggaacagacacaagtacgtaactgcaagacTAAAGATTTTA----TTTTCT------TTGTTGTTGTTGTTTATGTGTGCATCCTTTCTGTGACTGGGGCCCTTAAGAGTTTGGAGGAAATGTAAAGGACCTAGGAACTGGTCTGAATTGCACTGTT-CCGCTGTCTCGATATGCAAAAATGACAATCCATTTATACATTCCACCTAATTCTTAAAGATATACATTTTGGATAAGAGTAACACGAgtagtTTCCTTTCCAACTCCTTTCCACAC-TATTTTCCAGTTTTGTTTCTTATATTATTTCACCG-----------------------------------
>gene=chr20_140190-141190; species=calJac
GTTTGGATGAAGAACAGAGCACTCAGAGTTGAACTAT-GGGGAAGTCTTatttcctaagctcctgtgtaccagcagtgaaccaggaagacagagataaataagattccactgttgtggagctca---------------------------------------cctaagtaaaTAACTCCAACACGAAAGTTTTCTGATGTTTGCT------TTGTTGCTACCGCTAACATGTTCATC-TTTTTGTTACTGGGGCCCTTTGGAG-TTAGGGGAGTTTTG---GACCCGGGAATTCGTCCAAATTGTAGTGCCTTTGTTGTCTTGATATGCAAGAAGAATAATCCATGTTCATATTCTGCTGAATTCTTAGAGATGTACCTTCTGAATATGATTAACATGGAAAGT------TTCAACTACATGTCACACTCAGTTTTCAGTTTTGTTTCTTATATCATTTCA-CATAACAATTACAAGCATTTTAAAGATTTAGTTCATC
>gene=chr20_140190-141190; species=canFam
GTTTGGTCATTGAATAGGGTTCCCAAAGATGAACTAT-AGGGAAACCTAATTTCTTTAGTTCCTGTA-AAAAGCAGTGAACTGGGAAGATAGAGATGAATAGGATTCTACTATTATGGAGCTTG--------------------CTATATAAGGTAGAGCAAAAATAAATATGTAACTTCAAGAC--AAGCTTTTA-GTTGTTCCT------TTGCTGTTGATGTTTT----TGGATCCTTTTGGCAACTGGGGCACTTTGGAATTTGGAGGAAAAGTTAAGGACTTAGGAATTGGTTTCAATTGCAGTATT-TTGCTATCTTGATATGCAAGAATGATAATCCTTGTATACAGTCTATCTAATTCTTAAAGATATACCCTCTAGATATGACTAACATGAAAGCTTTCCTTTCCAAATACATTTCGCACTCATTTTCTGGTTTTGTTTTTTATGTCATTTCACCA-----------------------------------
>gene=chr20_140190-141190; species=equCab
GTTTGaaaaaAGAATGGAATACCCAAAATTGAACTAT-AGGGAAGCCTAATTTCTTTAGTTTCTTTAGTGAAGGAATGAGCTGGAAAAATAGAGACGAATAGGATTCCACTATTGTGGAGATCA--------------------CTGTATAAGGCACAATAGACATAAACGT---------------AGACTTTTA-GTTGTTTCT------TTGTTGTTGTTGCTTT----TACCTTCCTTTGGTGATTGGGGTCATTTGGAGTTTGGAGGAAACATAAGGGACCTAGGCATTGATCTGAATTGCAGTACT-TTGCTCTCTTGATATGCAAGAATGAAAATCCATGTATATACTCCACCTAATTCTTAGAGATCTATCTTTTGGATATGATTAACATGAAAAATTTCTTTTCCAACTACATTTCA----CAGTTTGCAGTTTTGCTTCTTACATCATTTCACTA-----------------------------------
>gene=chr20_140190-141190; species=gorGor
GTTTGGATGAAGAACAGAGCACTCAAAGTTGAACTATGGGGGAAGTCTGATTTCCTAAGCTCCTGTGTACCAGCAGTGAACTGGGAAGATGGAGATAAATCAGATTCCACTGTTGTGGAGCTCAACAGTGGAGCTCAACGCTTCCTCTATGAAGTGGAGAAGACCTAAG-AAATAACTCCAACACAAAAGTTTTTAGGTTTTTGCT---TTGTTGTTGTTGTTGTTGATGTGTTCATCTTTTTTGTTATTGGGGCCCTGTGGAGTTTAGGGGAAATGTAAACGATCTAGGAATTGGTCCAAATTGTAGTGCTTTTGTTGTCTTGATATGCAAGAAGAATAATCCATGTACATACTCTGCTGAATTCTTAAAGATGTACCTTCTGAATATGATTAACATGGAAAGTTTCTTCTTCAACTACATTTCAAAGTCATTTGCTAGTTTTGTTTCTTATATCGTTTCACCATAACAATTACAAGCATTTTAAAGATTTAGTTCATC
>gene=chr20_140190-141190; species=panTro
GTTTGGATGAAGAACAGAGCACTCAAAGTTGAACTATGGGGGAAGTCTGATTTCCTGAGCTCCTGTGTACCAGCAGTGAACTGGGAAGATGGAGATAAATAAGATTCCACTGTTGTGGAGCTCAACAGTGGAGCTCAATGCTTCCTCTATGAAGTGGAGAAGACCTAAGTAAATAACTCCAACACAAAAGTTTTTAGGTTTTTGCT---TTGTTGCTGTTGTTGTTGATGTGTTCATCTTTTTTGTTACTGGGGCCCTTTGGAGTTTAGGGGAAATGCAAAAGATCTAGGAATTGGTCCAAATTGTAGTGCTTTTGTTGTCTTGATATGCAAGAAGAATAATCCATGTACATACTCTGCTGAATTCTTAAAGATGTACCTTCTGAATATGATTAACATGGAAAGTTTCTTCTTCAACTACATTTCAAAGTCATTTGCTAGTTTTGTTTCTTATATCATTTCACCATAACAATTACAAGCATTTTAAAGATTTAGTTCATC
>gene=chr20_140190-141190; species=papHam
GTTTGGATGAAGAACAGAGCACTCAAATTTGAACTATGGGGGAAGCCTGATTTCCTAAGctactgtgtaccagcagtgaactgggaagatagagataaacaaaattccactgttgtggagctcagcagtggagctcaccacttcct-gataaagtggagaagacctaagtaaataactccaacacaaACGTTTTTCGGTTTTTCCT------TTGTTGTTGTTGTTAATGTG-TCATCTTTTTTGTTATTGGGGCCGTTTGGAGTTTAGGGGAAATGTAAAAGATCTAGGAATTGGTCCAAATTGTAGTGCTTTTGTTGTCTTGATATGCAAGAAGAATAATCCATGTACATACTCTGCTGAATTCTTAAAGATGTATCTTCTGAATACCATTAACATGGAAAGTTTCTTCTTCAACTACATTTCACAGTCATTTTCTAGTTTTGTTTCTTATATCGTTTCACCATAACAATTACAAGCATTTTAAAGATTTAGTTCATC
>gene=chr20_140190-141190; species=ponAbe
GTTTGGATGAAGAACAGAGCACTCAAAGTTGAACTATGGGGGAAGTCTGatttcctaagctcctgtgtaccagcagtgaactgggaagatagagataaataagattccactgttgtggagctcaacagtggagctcagcgcttcctctataaagtggagaagacctaagtaaataactccaacacaaAAGTTTTTAGGTTTTTGCT---TTGTTGTTGTTGTTCTTAATGTGTTCATCTTTTTTGTTATTGGGGCCCTTTGGAGTTTAGGGGAAATGTAAAAGATCTAGGAATTGGTCCAAATTGTAGTGCATTTGTTGTCTTGATATGCAAGAAGAATAATCCATGTACATACTCTGCTGAATTCTTAAAGATGTACCTTCTGAATATGATTAACATGGAAAGTTTCTTCTTCAACTACATTTCAAAGTCATTTTCTAGTTTTGTTTCTTATATCATTTCACCATAACAATTACAAGCATTTTAAAGATTTAGTTCATC
>gene=chr20_140190-141190; species=rheMac
GTTTGGATGAAGAACAGAGCACTCAAATTTGAGCTATGGGGGAAGCCTGATTTCCTAAGCTACTGTGTACCAGCAGTGAACTGGGAAGATAGAGATAAATAAAATTCCACTGTTATGTAGCTCAGCAGTGGAGCTCACCACTTCCT-GATAAAGTGGAGAAGACCTAAGTAAATAACTCCAACACAAACGTTTTTCGGTTTTTCCT------TTGTTGTTGTTGTTAATGTGTTCATCTTTTTTGTTATTGGGGCTGTTTGGAGTTTAGGGGAAATGTAAAAGATCTAGGAATTGGTCCAAATTGTAGTACTTTTGTTGTCTTGATATGCAAGAAGAATAATCCATGTACATACTCTGCTGAATTCTTAAAGATGTACCTTCTGAATACCATTAACATGGAAAGTTTCTTCTTCAACTACATTTCACAGTCATTTTCTAGTTTTGTTTCTTATATCGTTTCACCATAACAATTACAAGCATTTTAAAGATTTAGTTCATC
>gene=chr20_168190-169190; species=hg19
CTTCATCATTAGCACAACATAATTTCCCACTTAGACATCCTATTTCATATCTTTCTCCTACCTTGCATTTCTTCCTGCAATAGCCTGTTACTTTATTGAAGCATTTTTTGAGTCTTGCCCCGTCTGTGCATAGGAAACAACATTGAACCAAGGTTAGTGCGTAAGGAAGAGCAGAAGAGGTAGGTATGTGGTTCCCCACAAGTCATGGCCTCCTATGGTCCCAAGTGAACATTATGCTGATAAAAGGAAACTCAGAGGCCCCTCCTTGAAAAATATCCCAAATTAAGGACATTCAAAAGCCCAGGCTCTCAGCCAATGTCCAGTTGCCTCTGAGAACATTAGAACTGATATGACAAAAGAGAAGAGAGAACTCAATTCCTGGTTATCAACCAGAGCCAAGTCCCACCCCTAGGACCATGGCAAAGCTGACTCTCTCCACCAAGCTCCAAAGTCAGCACTCTCTCAGCTCCATCTCAGTCTCATGTCCCCAGAGACGGCTA
>gene=chr20_168190-169190; species=bosTau
TGCTTTCATTGATGCAACATAGTTTTCCTTTTGTACATGGTTTGTCATATATTTCCCCCAACATGCATTTCTTCTTGCAGTAACCTGCTATGGTACTAAAGCATTTTCTGGACCGCGCTGAGTCTGTGCACAGGAAACAGCAATGAAC-CAGATTAGTTCCTGAGGCAGAGAAGAAGAG----TTATGTGGTTCCCCACAAGCTATGGCCTCCTGTGGTCCCAAGTGAACCTTATGATGA---GAGAAAACTCAGAGTCTCCTCCTTGACACTCATCCCAAATTCA-GACATGTAAAATCCCAGGTTCCTAGCCAACGTTCAG------------------------------------------------------------------------------------------------------------------------------AGTCAGCACCCCGTCAGCCCT-------------------AGATAGTATCA
>gene=chr20_168190-169190; species=calJac
CTTCGTCATTAACACAACATAATTTCCCACTTAGACATCCTATTTCATATATTTCTCCTACTTTGCATTTCTTCCTGCAGTAGCCTGTTACATTATTGAAGCATTTTTTGAGTCTTGCCCCATCTGTGCATAGAAAACAACATTGAACCAAGGTTAGTGCATGAGAGAGAGCAGAAGAGGTAGATATATGATTCCCCACAAGTCGTGGCCCCCTGTGGTCCCAAGTGAACATTATTCCAACAAAAGGAAACTCAGAGGCCTTTCCTT-AAAAGTATCCCAAATTAAGGACATTCAAAATCCCAGGCTCTCAGCCAACATCCAGTCACCTCTGAAAACATTAGAACTGGTATGACAGAAGAGAAGAGAGAGCTCAATTCCTGGTTATCAACCAGAG-------------------CCCGGGCAAAGCTGACTCTCTCCAGCAAGCTCCAAAGTCAGCACTCTCTCAGCTCCACCTCAGCCCCATGTCTCCAGAGACCACTA
>gene=chr20_168190-169190; species=canFam
TGTCTTCATTAACACAACATAATTTCCCATTTAGACATGCCATTTCATATATTTCCCCCATTTTACATTTCTTCCGGCAGTAGCCTGTTATATTACTAAAGCATTTTCTGGGTCGTGCTGTATCTGTGCACAGAAAACAACATTGAACACAGATTAGTTCCTGAGGCAGAATAGAAGTA----GTATATGCTTCCC-AAAAGCTTTAGCCTTCTGTGATTCCAAGTGAATCTTATGCTGATAAGAAGAAACTAAGAGCCTGCTCCTTGAAAATCATCCCAAATTAAGGATAT-CAAAACCCCAGGCTCCTAGCCAATACCCAGTTGGGTCTGAGAACATTGTAACTTACATGACAAAAACAAAGAGAGA--TCAATTCATGGTTATCAACCAAAACTATGTCCCGCCCCT-GGACTCTGGCAAATCTGACTCTGTATTCCATGCTCCTAAGTCAGCACTCCCTCAGCCTTACCCTAGTCCAGTGTCCCCAAAGAGTACCA
>gene=chr20_168190-169190; species=equCab
CGCCTTCATTAACACAGCATAATTTCCCATTTACACATCCTGTTTCAAATATTTCCCCCATTTGGCATTTCTTCCGGCAGTAGCCTGTTATATTACTAAAGCATTTTCTAGGTCTGGCCGTATCTGTGCACAGGAAACAACATTGGACCCAGATTAGTTCCCGAGGCAGAGCGTAAGAG----GTGTGTGGTTCCCTACAAGCTATGGTCTCTAGTGG-TCCAAGTAAACCTTACGCTGATAAGAGAAAACTCAGAGATTCCTCCTTGAAAGTCATCCCAAATTAAAGACATCCAAAACCCCTGCCTCCAAGCCAATATCCAATTTGCTCTGAGAACATTATAAATTTTATGACAAAAAAGAAGAGAGAGCTCAATTCATGATTATTGACTGGAGCTATGCCCCGCCCCTAGGACGCTGGCAAAGCTGACTCTGTCTTCCATGTGCCAAAGTCAGCACTCCCTCGGCCCTACTCCAGTCCAGCGTCCCCAGAGAGTACCA
>gene=chr20_168190-169190; species=gorGor
----------------------TTTCCCACTTA-ACATCCTATTTCATATCTTTCTCCTACCTTGCATTTCTTCCTGCAATAGCCTGTTACATTATTGAAGCATTTTTTGAGTCTTGCCC-ATCTGTGCATAGGAAACAACATTGAACCAAGGTTAGTGCGTAAGGAAGAGCAGAAGAGGTAGGTATATGGTTCCCCACAAGTCATGGCCTCCTATGGTCCCAAGTGAACATTATGCTGATAAAAGGAAACTCAGAGGCCCCTCCTTGAAAAATATCCCAAATTAAGGACATTCAAAAGCCCAGGCTCTCAGCCAATGTCCAGTTGCCTCTGAGAACATTAGAACTGATATGACAAAAGAGAAGAGAGAACTCAATTCCTGGTTATCAACCAGAGCCAAGTCCCACCCCTAGGACCCTGGCAAAGCTGACTCTCTCCACCAAGCTTCAAAGTCAGCACTCTCTCAGCTCCATCTCAGTCTCATGTCCCCAGAGACGGCTA
>gene=chr20_168190-169190; species=panTro
--------------------------------------------------------------------------------------------------------------------------------------------------------------------------------------------------------------------------------------------------------------------------------------------------------------------------------------------------------------------------------------------------------------------------------------------------------------------------------------------------------------------
>gene=chr20_168190-169190; species=papHam
CTTCATCATTTACACAACATAATTTCCCACTTAGACATCCTATTTCATGTATTTCTCCTACCTTGCATTTCTTCCTGCAATAGCCTGTTACATTATTGAAGCATTTTTTGAGTCTTGCCCCATCTGTGCATAGGAAACAACATTGAACCAAGGTTAGTGCGTGAGAAAGAGCAGAAGAGGTAGGTATGTGTTTCCCCACAAGTCATGGCGTCCT---------AGTGAACATTATGCTGATAAAAGGAAACTCAGGGGCCCCTCCTTGAA---TGTCCCAAATTAAGGACATTCAAAATCCTGGGCTCTCAGCCGATGTCCACTTGCCTCTGAGAACATTAGAACTGATATGACAAAAGAGAAGAGAGAACTCAATTCCTGGCTATCAACCAGAGCCAAGTCCCACCCCTAGGACCCTGGCAAAGCTGACTCTCTCCATCAAGCTCCAAAGTCAGCATGCTGTCAGCTCCACCTCAGTCCCATGTCCCCAGAGACCACTA
>gene=chr20_168190-169190; species=ponAbe
CTTCATAATTAATGCAACATAATTTCCCACTTAGACATCCTATTTCGTATCTTTCTCCTACCTTGCATTTCTTCCTGCAATAGCCTGTTACATTATTGAAGCATTTTTTGAGTCTTGCCCCATCTGTGCATAGGAAACAACATTGAACCAAGGTTAGTGCGTAAGGAAGAGCAGAAGAGGTAGGTATATGGTTCCCCACAAGTCATGGCCTCCTATGGTCCCAAGTGAACATTATGCTGATAAAAGGAAACTCAGAGGCTCCTCCTTGAAAAATATCCCAAATTAAGGACATTCAAAAGCCCAGGCTCTCAGCCAATTTCCAGTTGCCTCTGAGAACATTAGAACTGATATGACAAAAGAGAAGAGAGAACTCAATTCGTGGTTATCAACCAGAGCCAAGTCCCACCCCTAGGACCCTGGCAAAGCTGACTCCCTCCACCAAGCTCCAAAGTCAGCACTCTCTCAGCTCCACCTCAGTCTCATGTCCCCAGAGACGGCTA
>gene=chr20_168190-169190; species=rheMac
CTTCATCATTAACACAACATAATTTCCCACTTAGACATCCTATTTCATGTATTTCTCCTACCTTGCATTTCTTCCTGCAATAGCCTGTTACATTATTGAAGCATTTTTTGAGTCTTGCCCCATCTGTGCATAGGAAACAACATTGAACCAAGGTTAGTGCGTGAGAAAGAGCAGAAGAGGTAGGTATATGTTTCCCCACAAGTCATGGTGTCCT---------AGTGAACATTATGCTGATAAAAGGAAACTCAGGGGCCCCTCCTTGAAAAGCATCCCAAATTAAGGACGTTCAAAACCCTGGGCTCTCAGTCGATGTCCACTTGCCTCTGAGAACATTAGAACTGATATGACAAAAGAGAAGAGAGAACTCAATTCCTGGCTATCAACCAGAGCCAAGTCCCACCCCTAGGACCCTGGCAAAGCTGACTCTCTCCATCATGCTCCAAAGTCAGCATGCTGTCAGCTCCACCTCAGTCCCATGTCCCCAGAGACCACTA
>gene=chr20_169156-170156; species=hg19
CAGAGTAATGCACTGAAATTCTAAGTCTCTTGTTTCTAATCCTTATTTGCCCCTCTACCCAAAATTTGAACAAGCCCAAAGAATAAGGTTGGAGAAGAGAGACATACTCTCCCTATCCTAAACTTCAGAATCAGGGAACATCTTTGAGGGTTAGAGGAGTATATTTTGGGGCCATAAAAATACAATATGCCTTCTTCCTAGCAAGAGAGAAGGTAACTCTCACTGACAGGGCTTCTACGATGAACTTTgtgcttcgtgcttgtaagttcatgtaacctgtacatcaaatagaatcatgaaatatagtaattatactccttcacagatgagaaaattgagattaaaaggaaataatgtgcttaattcatacaacccgtcaatgatgaagacatattttaacctcacattgacatgactccaaaatgtgtgctattttaattactgtTGTAGTACAGGCTGAAAATGAATTTGAATGGAAAAGGGAATGGCCAGGCTCTCAG
>gene=chr20_169156-170156; species=bosTau
CAGAGTATTGCACGGAGGTTATAAAGCTCCT-TTTCCAATCTTTCTTTGCCCTT----------------------------ATAAAGATGAA-AACAAAGATAGATTCTCCATATTCTAAATTCCACAACC-AGGATCATCTTTGAAGGTTAAAAGGACAT-TTATAGGGCCACAAAGAGACAACCTACCTTCCTACCA------AGGAAGAGAATTCTCATGGTCAGAGCCCCCACCATGACTTCGGTGCTgcacttcagtaaactcatgtaat-cttgcat-aagtacaatcattgggaactgtcattatccttcgtgatagatgagaaaactgatttccaaagggaataattagctcatgtcatacaactaggcaatgaggaagatgtattttaacctcacatctacaggactccacagcttctactgttcacattactgttgtaatatAGGCTGAAAATGAATTTAAATGGAAAAAGAGATGGCCAGATTCCTGG
>gene=chr20_169156-170156; species=calJac
CAGAGTAATGCTTTGAGATTCCAAGTTTCTTGTTTCTAATCCTTATTTGCCCCTCTACCCAAAATTTGAACAAGCCCAAAGAATTAAGTTGGAGAACAGAGACATATTCTCCCTATCCTAAACTTCAGAATTAGGGAACATGTTTGAGGGTTAGAGGAGTATATTTTGGGGCCACAAAAATATAATATGCCTTCTTCCTCGGAAGAGAGaagagaactctcactgacagagcttctactgtgaacttggtacttcatgcttgtaagctcatgtaatctatacatcaaacagaatcatgaaatatagtcattatactcgttgagagaggagagaattgagattaaaagggaataacgtgctcaatttatacaacaagtcagtgatgaagacatcttttaacctcacattgtcatgactccaaaatttgtgctattctaattacTGTTGTAATACAGGCTGAAAATGAATTTGAATGGAAAAGGGGATGGCCAGGCTCTCAG
>gene=chr20_169156-170156; species=canFam
TGGAGTATTGCATTGAAGTCCTAAATCACCTGTTTCCAATCTTTATGTGTCCCCATACACAAA-TTTGGACAAGCTCATGAAACAATGAGGGAAAACAAAGACA----TTTCCTCTCATGAAATTCA----------------------------------------------------------------------------------------------------------------------------------------------------------------------------------------ctctgccctccccACCTAAAATAAATAGTTTTAAAGGGAATGATTAGTTCAGTTCATACAATCAACCTGTGATCAAGATATATTTTACCCTCACATCTACATGTTTCCAAAGATTGTGCTGTTCTTGTTAC--TTGTAA---AGGCTGAAAATGAGTTTGAATAGAAAAACAGATGGTGAGGTTCCTGA
>gene=chr20_169156-170156; species=equCab
TGGAGTATTGCACTGAGGTCTGAGATCTCCTGTTTTCAATCTTTATTTG-CCCCGTATACAAA-TTTGGACAACCTCATGGAATAAAGATGGAGAACAAAGATAGATTCTTCCTATCCTAAATCCCAGAACCAGGGAGCATCTCTGAAGGTTAGAAAGGTAT-TTTCAGGGCCACAAAAAGACAATGTATCTTGCTACCTGCAAAAGAGAAGGGAATTCTCACTGACAGGGTTCCTACCATGAATTTGgtgcttcacatttataagttcatgtaatcctcccatgaaataccatcattagaaattgtcaggatactccttgacagacgagaaaacttagattcgaagggaataattagctcaattcatacaactagtcaatgatgaagacatattttaacctcacatctacatgactccaaaacttgtgctgttctcattacTGTTGTAGGATAGGCTGGAAATGAATTTGAAAGGAAAAAGAGATGACCAGGTTCCTGG
>gene=chr20_169156-170156; species=gorGor
----------------------------------------------------------------TTTGAACAAGCCCAAAGAATAAGGTTGGAGAAGAGAGACATACTCTCCCTATCCTAAACTTCAGAATCAGGGAACATCTTTGAGGGTTAGAGGAGTATATTTTGGGGCCATAAAAATACAATATGCCTTCTTCCTAGCAAGAGAGAAGGGAACTCTCACTGACAGGGCTTCTACGATGAACTTTGTGCTTCGTGCTTGTAAGTTCGTGTAACCTGTACATCAAATAGaatcatgaaatatagtcattatactccttcacagatgagaaaattgagattaaaaggaaataatgtgcttaattcatacaacccgtcaatgatgaagacatattttaacctcacattgacatgactccaaaatgtgtgctattttaattacTGTTGTAGTACAGGCTGAAAATGAATTTGAATGGAAAAGGGAATGGCCAGGCTGTCAG
>gene=chr20_169156-170156; species=panTro
--------------------------------------------------------------------------------------------------------------------------------------------------------------------------------------------------------------------------------------------------------------------------------------------------------------------------------------------------------------------------------------------------------------------------------------------------------------------------------------------------------------------
>gene=chr20_169156-170156; species=papHam
TAGAGTAATGCATTGAGATTCTAAGTCTCTTTTTTCTAATCCTTATTTGTCGCTCTACCCAAAATTTGAAAAAGCCCGAAGCATAATGCTGGAGAACAGAGACATACTCTCCCTATCCTAAACTTCAGAATCAGGGAACACCTCTGAGGGTTAGAGGAACGTATTTTGGGGCCACAAAAATACAATATGCCTTCTTCCTAGCAAGAGAGAAGGAAACTCTCACTGACAGGGTTTCtaccatgaactttgtgcttcgtgcttgtaagctcatataatctatacatcaaatagaatcatgaaatatagtcattctactccttgacagatgaaaaaattgagattaaaaggaaataatgtgctcgattcatacaaccagtcaatgatgaagacatattttaacctcacattgacatgactccaaaatgtgtgctattCTAATCACTGTTGTAGTACAGGCTGAAAATGAATTTGAATGGAAAAGGGGATGGCCAGGCTCTCAG
>gene=chr20_169156-170156; species=ponAbe
CAGAGTAATGCATTGAAATTCTAAGTCTCTTGTTTCTAATCCTTATTTGCCCCTCTACCCAAAATTTGAACAAGCCCAAAGAATAAGGTTGGAGAAGAGAGACATACTCTCCCTATCCTAAACTTCAGAATCAGGGAACATCTTTGAGGGTTAGAGGAGTATATTTTGGGGCCACAAAAATATAATATGCCTTCTTCCTAGCAAGAGAGAAGGGAACTCTCACTGACAGGGCTTCTATGATGAACTTTgtgctttgtgcttgtaagttcatgtaatctgtacatcaaatagaatcatgaaatatagtcattatactccttgacagatgagaaaattgagattaaaaggaaataatgtgcttaattcatacaacccatcaatgatg-agacatattttaacctcatattgacatgactcc-aaatgtgtgctattttaattactg-tgtagtacAGGCTG-AAATGAATTTGAATGGAAAA-GGAATGGCCAGGCTCTCAG
>gene=chr20_169156-170156; species=rheMac
TAGAGTAATGCATTGAGATTCTAAGTCTCTTTTTTCTAATCCTTATTTGTCGCTCTACCCAAAATTTGAAAAAGCCCAACGCATAATGCTGGAGAACAGAGACATACTCTCTCTATCCTAAACTTCAGAATCAGGGAACACCTCTGAGGGTTAGAGGAACGTATTTTGGGGCCACAAAAATACAATATGCCTTCTTCCTAGCAAGAGAGAAGGAAACTCTCACTGACAGGGTTTCtaccatgaactttgtgcttcgtgcttgtaagctcatataatctatacatcaaatagaatcatgaaatatagtcattctactccttgacagatgaaaaaattgagattaaaaggaaataatgtgctcgattcatacaaccaatcaatgatgaagacatattttaacctcacattgacatgactccaaaatgtgtgctattCTAATCACTGTTGTAGTACAGGCTGAAAATGAATTTGAATGGAAAAGGGGATGGCCAGGCTCTCAG
>gene=chr20_170181-171181; species=hg19
CACCTACATCCCCAAATATGGAGCTCACAGTCCCAGAATGTTCCACCATATCATCCCTCCTCCCCCTTCCTCAGGATATGCGCCCCTAGAGAGCAGGAACTATGACTTTCCGTCTGAGCTTCCAACCCATTTGGGTCAAGGTTGGTTGGTCGTGGGCCTTGGGTTGTGTGGGATAATCCTGTCTTATTCCTATTGTTCCAATGTTCCATCCGGCTACTGCTGCCTCTAACAAAACTAACCCAGTTTGGAAGATAAATTAAGTCATTAGTCGACACAGAAGCATATTCAACAATAATTTTTTTAATGTATAAAGCTTCCAGATAGTCATTCTAGGAGTAAGATTGCTTTTAGGTTTGGCTAGATAAATTGATATTATTTGAGAGTTTCCCATAAAGACTTGTCCATCTAGTAGAGCAAAATTCAACAACTGAAAGTTTTCAAAAGATCAAATCTCCTTAGCACAGCACTCAACTTATTATAAACTGGTCTCTGCTCTCCTC
>gene=chr20_170181-171181; species=bosTau
CACTTTCATTCCCAAATATGGAGTTCACAGTCACCAAATGTTTCATCACATCACATTTACTCCCCCTTCCTCAGGATATGAGCTGCCAGAGAACAAGAACAGTGATTTTCCACCTGGGCCATCAGCCCACTTGGGTCGAAGTGGGTTGGCTACACATCTTGGTTTGTGTGGGTCAGTCCTAGTTCATTCCTTCTCTTCCAATGTCCCATCCAACTGGTACCACCTCTCACAAAGGTAATTCA-TCTGGAA----AGTTGAATCATTAACGAACAC--AAGCATGT-----aaTAATTTTTTTAATGTATGAAACTTTCAGAAAATTCTCT-AAGAGAAAGATTGCGTTTAGGCTTGACTAGATGAATTGATGTTATTTC--AGTTTCCCATAATGTCTTACCCATCCAGTAAAGCTCAATTCCACAACTAAAATCTTTC-AAAGATCAAGTCTCATTAGTATGGTGTTCAACTCACTCTGAACTGGTTCCCACTCTCCTC
>gene=chr20_170181-171181; species=calJac
CACCTACATCCCCAAATATGGAGCTCACAGTCACAGAATGTTCCACCATATCATCCTTCCTCCCCCTTCCTCACAACATGTGCTCCTAGAGAGCAGGAACTGTGACTTTCCATCTGAACTTTCACCCCATTTGGGTCAAGGTTGGTTGGTCATGTGTCCTGCTTTGTGTGGGATAATCCTGTCTTACTCCTGTTGTTTCAATGTTCCATCCAGCTAGTGCTGCCTCTCACAAAAGAAACCCAGTTTGAAGGTTAAATTAAGTCATTAGTCGACACAGAAGCACATTCAATAACAATTTTTTAAATGTATAAGGCTTCTAGATAGTCATTCTAGGAGTAAGATTGCTTTTAGGTTTGGCTAGATAAATTGATATTATTTGAGAGTTTCCCATAAAGACTTGTCCATCTAGTAGAGCAAAATTCAACAACCAAAATTTTTCGGAAGATCAAATCTCTTTAGCACAGCATTCAACTTACTATAAACTGGTCCCTGCTCTCCTC
>gene=chr20_170181-171181; species=canFam
CACCTTCATTCCCATATATGGAGTTTACAATCACAGAATGTTCCATCACCTCACACCTACTCTTCTTTATTCAGGATGAGAGCTCCCAGAAAGGAGGAATATTGATTTTCCACTTGGGCCATCAGCCTAATTGGATCAAGGCTggttggtcatgtgttctggtttgtgtgagtcagtcctagtttattcctcttgtttcaatgtcccatcaagctaacaccacctctcacaaaagttaccca-tttggaagatTCATTAAATCATGAACTGAC----ATACATATCCaataataattttttaatt-tatGAAATTTCCAGAAAGTCATCT-GGGAGTAAGATAGCTTTTAGGTTTGGCTAGGTAAATTGATATTATTTCAAAGTCTCCCATAAAGTCTTCC----CCGGTACAGCTCAATTCTACAAATGAAGTCTTTCAAAAGATCATATCTCTTTAGCACAGTATCCAACTCATTATGAACTGGTCCCTGCTCACCTC
>gene=chr20_170181-171181; species=equCab
CACCTTCATTCCCACATATGGAGTTCACGGTCACAGAATGTTCCATCACATCACACCTACTCTtccttcctcagaatgtgagctcccagagagtaggaacaatgactttccacctGGTCCATCAGCCCATTTTGGTCAAGGTTGATCgatcatatgtcctgttttgcgtgggatggtcctagtttattcccatttttccaatgtcccatccagctagtgccacctttcacaaaagtaatctg-tttggaAAAGTAATTAAATCATTAACTGACACATGACAATATCCACTATTAATCTTTTTAATGTATGAAACTTTCAGAAAAACATCT-AGGAGTAAGATTGCTCTTAGGTTTGGCTAGATAAACTGATATTATTTCAGAGTTTCCCATTAAGTCTTACTCATCCAGTACTGCTCAGTTCTATAACCGAAGTCCTTCAAAAGATCAAATTTCTTTAGCACAGTGTTCAATTCATTacgaactggtccctgcttacctc
>gene=chr20_170181-171181; species=gorGor
CACCTACATCCCCAAATATGGAGCTCACAGTCACAGAATGTTCCACCATATCATCCCTCCTCCCCTTTCCTCAGGATGTGCGCCCCTAGAGAGCAGGAACTATGACTTTCCGTCTGAGCTTTCAACCCATTTGGGTCAAGGTTGGTTGGTCGTGGGCCCTGGGTTGTGTGGGATAATCCTGTCTTATTCCTATTGTTCCAATGTTCCATCCGGCTACTGCAGCCTCTAACAAAACTAACCCAGTTTGGAAGATAAATTAAGTCATTAGTCAACACAGAAGCATATTCAACAATAATTTTTTTAA-GTATAAAGCTTCTAGATAGTCATTCTAGGACTAAGATTGCTTTTAGGTTTGGCTAGATAAATTGATATTATTTGAGAGTTTCCCATAAAGACTTGTCCATCTAGTAGAGCAAAATTCAACAACTGAAAGTCTTCAAAAGATCAAATCTCCTTAGCGCAGCACTCAACTTATTATAAACTGGTCTCTGCTCTCCTC
>gene=chr20_170181-171181; species=panTro
--------------------------------------------------------------------------------------------------------------------------------------------------------------------------------------------------------------------------------------------------------------------------------------------------------------------------------------------------------------------------------------------------------------------------------------------------------------------------------------------------------------------
>gene=chr20_170181-171181; species=papHam
CACCTACATCCCCAAATATGGAGCTCACAGTCACAGAATGTTCCACCATATCTTCCTTCCTCCCCCTTCTTCAGGATGTGCACCCCTAGAGAGCAGGAACTATGACTTTCCATCTGAGCTTTCAACCCATTTGGGTCAAGGTTGGTTGGTCATGTGCCCTGGTTTGTGTGGGATAATCCTGTCTTATTCCTACTGTTCCAATGTTCCATCCATCTAGTGCTGCCTCTCGCAAAAGTAACCCAGTTTGGAAGATAAACTAAGTCATTAGCTGACACAGAAGCACATTCAATAATAATTTTTTT-ATGTATAAAACTTCTAGATAGTCATTCTAGGAGTAAGATTGCTTTTAGGTTTGGCCAGATAAATTGATACTATTTGAAAGTTTCCCATAAAGACTTGTCCTTCTAGTAGAGCAAAATTCAACAACTGAAATTCTTCAAAAGATCAAATCTCCTTAGCACAGCATTCAATTTATTATAAACTGGTCTCTGCTCTCCTC
>gene=chr20_170181-171181; species=ponAbe
CACCTACATCCCCAAATATGGAGCTCACAGTCACAGAGTGTTCCACCATATCATCCCTCCTCCCCCTTCCTCAGGATGTGCGCCCCTAGAGAGCAGGAACTATGACTTTCCGTCTAAGCTTTCAACCCATTTGGGTCAAGGTTggttggtcgtgggccctgggttgtgtgggataatcctgtcttattcctattgttccagtgttccatctggctactgctgcctctcacaaaactaacccagtttggaagataaattaAGTCATTAGTCGACACAGAAGCATATTCAACAATAATGTTTTTAATGTATAAAGCTTCTAGATAGTCATTCTAGGAGTAAGATTGCTTTTAGGTTTGGCTAGATAAATTGATATTATTTGAGAGTTTCCCATAAAGACTTGTCCATCTAGTAGAGCAAAATTCAACAACTGAAATTCTTCAAAAGATCAAATCTCCTTAGCACAGCACTCAACTTATTATAAACTGGTCTCTGCTCTCCTC
>gene=chr20_170181-171181; species=rheMac
CACCTACATCCCCAAATATGGAGCTCACAGTCACAGAATGTTCCACCATATCTTCCTTCCTCCCCCTTCCTCAGGATGTGCACCCCTAGAGAGCAGGAACTATGACTTTCCATCTGAGCTTTCAACCCATTTGGGTCAAGGTTGGTTGGTCATGTGCCCTGGTTTGTGTGGGATAATCCTGTCTTATTCCTACTGTTCCAATGTTCCATCCATCTAGTGCTGCCTCTCACAAAAGTAACCCAGTTTGGAAGATAAACTAAGTCATTAGTTGACACAGAAGCACATTCAATAATAATTTTTTT-ATGTATAAGACTTCTAGATAGTCATTCTAGGAGTAAGATTGCTTTTAGGTTTGGCCAGATAAATTGATACTATTTGAAAGTTTCCCATAAAGACTTGTCCATCTAGTAGAGCAAAATTCAACAACTGAAATTCTTCAAAAGATCAAATCTCCTTAGCACAGCATTCAATTTATTATAAACTGGTCTCTGCTCTCCTC
>gene=chr20_170471-171471; species=hg19
TCCACCATATCATCCCTCCTCCCCCTTCCTCAGGATATGCGCCCCTAGAGAGCAGGAACTATGACTTTCCGTCTGAGCTTCCAACCCATTTGGGTCAAGGTTGGTTGGTCGTGGGCCTTGGGTTGTGTGGGATAATCCTGTCTTATTCCTATTGTTCCAATGTTCCATCCGGCTACTGCTGCCTCTAACAAAACTAACCCAGTTTGGAAGATAAATTAAGTCATTAGTCGACACAGAAGCATATTCAACAATAATTTTTTTAATGTATAAAGCTTCCAGATAGTCATTCTAGGAGTAAGATTGCTTTTAGGTTTGGCTAGATAAATTGATATTATTTGAGAGTTTCCCATAAAGACTTGTCCATCTAGTAGAGCAAAATTCAACAACTGAAAGTTTTCAAAAGATCAAATCTCCTTAGCACAGCACTCAACTTATTATAAACTGGTCTCTGCTCTCCTCTCTTGGGACATTTTATGGAACCATCTATGTTTCTCCCAAAC
>gene=chr20_170471-171471; species=bosTau
TTCATCACATCACATTTACTCCCCCTTCCTCAGGATATGAGCTGCCAGAGAACAAGAACAGTGATTTTCCACCTGGGCCATCAGCCCACTTGGGTCGAAGTGGGTTGGCTACACATCTTGGTTTGTGTGGGTCAGTCCTAGTTCATTCCTTCTCTTCCAATGTCCCATCCAACTGGTACCACCTCTCACAAAGGTAATTCA-TCTGGAA----AGTTGAATCATTAACGAACAC--AAGCATGT-----aaTAATTTTTTTAATGTATGAAACTTTCAGAAAATTCTCT-AAGAGAAAGATTGCGTTTAGGCTTGACTAGATGAATTGATGTTATTTC--AGTTTCCCATAATGTCTTACCCATCCAGTAAAGCTCAATTCCACAACTAAAATCTTTC-AAAGATCAAGTCTCATTAGTATGGTGTTCAACTCACTCTGAACTGGTTCCCACTCTCCTCTCTTGGGCTTTTATATGGAACCAGCTACATTTCTGCCAAAT
>gene=chr20_170471-171471; species=calJac
TCCACCATATCATCCTTCCTCCCCCTTCCTCACAACATGTGCTCCTAGAGAGCAGGAACTGTGACTTTCCATCTGAACTTTCACCCCATTTGGGTCAAGGTTGGTTGGTCATGTGTCCTGCTTTGTGTGGGATAATCCTGTCTTACTCCTGTTGTTTCAATGTTCCATCCAGCTAGTGCTGCCTCTCACAAAAGAAACCCAGTTTGAAGGTTAAATTAAGTCATTAGTCGACACAGAAGCACATTCAATAACAATTTTTTAAATGTATAAGGCTTCTAGATAGTCATTCTAGGAGTAAGATTGCTTTTAGGTTTGGCTAGATAAATTGATATTATTTGAGAGTTTCCCATAAAGACTTGTCCATCTAGTAGAGCAAAATTCAACAACCAAAATTTTTCGGAAGATCAAATCTCTTTAGCACAGCATTCAACTTACTATAAACTGGTCCCTGCTCTCCTCTCCTTGGACATTTTATGAAACCACTTACGTTTCTGCCAAAC
>gene=chr20_170471-171471; species=canFam
TCCATCACCTCACACCTACTCTTCTTTATTCAGGATGAGAGCTCCCAGAAAGGAGGAATATTGATTTTCCACTTGGGCCATCAGCCTAATTGGATCAAGGCTggttggtcatgtgttctggtttgtgtgagtcagtcctagtttattcctcttgtttcaatgtcccatcaagctaacaccacctctcacaaaagttaccca-tttggaagatTCATTAAATCATGAACTGAC----ATACATATCCaataataattttttaatt-tatGAAATTTCCAGAAAGTCATCT-GGGAGTAAGATAGCTTTTAGGTTTGGCTAGGTAAATTGATATTATTTCAAAGTCTCCCATAAAGTCTTCC----CCGGTACAGCTCAATTCTACAAATGAAGTCTTTCAAAAGATCATATCTCTTTAGCACAGTATCCAACTCATTATGAACTGGTCCCTGCTCACCTCTCCTA-GGCATTTTACAGAACCACTTACGTTTCTGCCAAAT
>gene=chr20_170471-171471; species=equCab
TCCATCACATCACACCTACTCTtccttcctcagaatgtgagctcccagagagtaggaacaatgactttccacctGGTCCATCAGCCCATTTTGGTCAAGGTTGATCgatcatatgtcctgttttgcgtgggatggtcctagtttattcccatttttccaatgtcccatccagctagtgccacctttcacaaaagtaatctg-tttggaAAAGTAATTAAATCATTAACTGACACATGACAATATCCACTATTAATCTTTTTAATGTATGAAACTTTCAGAAAAACATCT-AGGAGTAAGATTGCTCTTAGGTTTGGCTAGATAAACTGATATTATTTCAGAGTTTCCCATTAAGTCTTACTCATCCAGTACTGCTCAGTTCTATAACCGAAGTCCTTCAAAAGATCAAATTTCTTTAGCACAGTGTTCAATTCATTacgaactggtccctgcttacctctcccagggcattttatggaatcac-tatgttcctgacaagt
>gene=chr20_170471-171471; species=gorGor
TCCACCATATCATCCCTCCTCCCCTTTCCTCAGGATGTGCGCCCCTAGAGAGCAGGAACTATGACTTTCCGTCTGAGCTTTCAACCCATTTGGGTCAAGGTTGGTTGGTCGTGGGCCCTGGGTTGTGTGGGATAATCCTGTCTTATTCCTATTGTTCCAATGTTCCATCCGGCTACTGCAGCCTCTAACAAAACTAACCCAGTTTGGAAGATAAATTAAGTCATTAGTCAACACAGAAGCATATTCAACAATAATTTTTTTAA-GTATAAAGCTTCTAGATAGTCATTCTAGGACTAAGATTGCTTTTAGGTTTGGCTAGATAAATTGATATTATTTGAGAGTTTCCCATAAAGACTTGTCCATCTAGTAGAGCAAAATTCAACAACTGAAAGTCTTCAAAAGATCAAATCTCCTTAGCGCAGCACTCAACTTATTATAAACTGGTCTCTGCTCTCCTCTCCGGGGACATTTTATGGAACCATCTATGTTTCTCCCAAAC
>gene=chr20_170471-171471; species=panTro
--------------------------------------------------------------------------------------------------------------------------------------------------------------------------------------------------------------------------------------------------------------------------------------------------------------------------------------------------------------------------------------------------------------------------------------------------------------------------------------------------------------------
>gene=chr20_170471-171471; species=papHam
TCCACCATATCTTCCTTCCTCCCCCTTCTTCAGGATGTGCACCCCTAGAGAGCAGGAACTATGACTTTCCATCTGAGCTTTCAACCCATTTGGGTCAAGGTTGGTTGGTCATGTGCCCTGGTTTGTGTGGGATAATCCTGTCTTATTCCTACTGTTCCAATGTTCCATCCATCTAGTGCTGCCTCTCGCAAAAGTAACCCAGTTTGGAAGATAAACTAAGTCATTAGCTGACACAGAAGCACATTCAATAATAATTTTTTT-ATGTATAAAACTTCTAGATAGTCATTCTAGGAGTAAGATTGCTTTTAGGTTTGGCCAGATAAATTGATACTATTTGAAAGTTTCCCATAAAGACTTGTCCTTCTAGTAGAGCAAAATTCAACAACTGAAATTCTTCAAAAGATCAAATCTCCTTAGCACAGCATTCAATTTATTATAAACTGGTCTCTGCTCTCCTCTCCTGGGACATTTTATGGAACCATCTATGTTTCTCCCAAAC
>gene=chr20_170471-171471; species=ponAbe
TCCACCATATCATCCCTCCTCCCCCTTCCTCAGGATGTGCGCCCCTAGAGAGCAGGAACTATGACTTTCCGTCTAAGCTTTCAACCCATTTGGGTCAAGGTTggttggtcgtgggccctgggttgtgtgggataatcctgtcttattcctattgttccagtgttccatctggctactgctgcctctcacaaaactaacccagtttggaagataaattaAGTCATTAGTCGACACAGAAGCATATTCAACAATAATGTTTTTAATGTATAAAGCTTCTAGATAGTCATTCTAGGAGTAAGATTGCTTTTAGGTTTGGCTAGATAAATTGATATTATTTGAGAGTTTCCCATAAAGACTTGTCCATCTAGTAGAGCAAAATTCAACAACTGAAATTCTTCAAAAGATCAAATCTCCTTAGCACAGCACTCAACTTATTATAAACTGGTCTCTGCTCTCCTCTCCTGGGACATTTTATGGAAACATCTATGTTTCTCCCAAAC
>gene=chr20_170471-171471; species=rheMac
TCCACCATATCTTCCTTCCTCCCCCTTCCTCAGGATGTGCACCCCTAGAGAGCAGGAACTATGACTTTCCATCTGAGCTTTCAACCCATTTGGGTCAAGGTTGGTTGGTCATGTGCCCTGGTTTGTGTGGGATAATCCTGTCTTATTCCTACTGTTCCAATGTTCCATCCATCTAGTGCTGCCTCTCACAAAAGTAACCCAGTTTGGAAGATAAACTAAGTCATTAGTTGACACAGAAGCACATTCAATAATAATTTTTTT-ATGTATAAGACTTCTAGATAGTCATTCTAGGAGTAAGATTGCTTTTAGGTTTGGCCAGATAAATTGATACTATTTGAAAGTTTCCCATAAAGACTTGTCCATCTAGTAGAGCAAAATTCAACAACTGAAATTCTTCAAAAGATCAAATCTCCTTAGCACAGCATTCAATTTATTATAAACTGGTCTCTGCTCTCCTCTCCTGGGAGATTTTATGGAACCATCTATGTTTCTCCCAAAC
>gene=chr20_184049-185049; species=hg19
TACATCCTGGAAGAAATATTGATTGCCCATTTCAGTATATTCCTAAGTCTTTTTGTTCCTCTGTGTCAATTCtttttcttttattattatactttaagttctagggtacatgtgcacaaagtgcaggtttgttacataggtatgcatgtgccatgttggtgtgctgcacccgttaactcatcgtttacattaagtatttctcctaatgttatccctcccccctcccaccaccccacaacaggtcccggtgtgtgatgttccccacctgtgtccaagtgttttcattgtttaattcccacctatgagtgagaacatgcagtgtttggttttctgtccttgcgataatttgctcagaatgatggtttccagcgtcatccatgtccctacaaaggacatgaactcatccttttttatggttgcatagtattccatagtgtatatgtgctacattttcttaatccagtctatcattgatggacatttgggttggttcgaggaag
>gene=chr20_184049-185049; species=bosTau
TATTTCCTGAAAATGGTATCACCTACCTACTTCAACAGATTTCTAAGTCTGTTGATCTGTTCAG----------------------------------------------------------------------------------------------------------------------------------------------------------------------------------------------------------------------------------------------------------------------------------------------------------------------------------------------------------------------------------------------------------------------------------------------------
>gene=chr20_184049-185049; species=calJac
TACATCCTGGAAGAAGTATCGATTGCCCACTTCAGTATATTCCT--GTCTTTTTGTTCCTCTGTGTT-------------------------------------------------------------------------------------------------------------------------------------------------------------------------------------------------------------------------------------------------------------------------------------------------------------------------------------------------------------------------------------------------------------------------------------------------
>gene=chr20_184049-185049; species=canFam
TACATCCAGGAAGTAATACTATTTGTTTGCTTTAATAGATTCCTAAGCCTGTTTGTC-----------------------------------------------------------------------------------------------------------------------------------------------------------------------------------------------------------------------------------------------------------------------------------------------------------------------------------------------------------------------------------------------------------------------------------------------------------
>gene=chr20_184049-185049; species=equCab
TACATCCTGGAAGTAATATCGCCTGCCTCCTTCAATAGGTTCTTAAGTCTATTTGTTTTTCTGT----------------------------------------------------------------------------------------------------------------------------------------------------------------------------------------------------------------------------------------------------------------------------------------------------------------------------------------------------------------------------------------------------------------------------------------------------
>gene=chr20_184049-185049; species=gorGor
TACATCCTGGAAGAAATA-TGATTGCCCATTTCAGTATATTCCTAAGTCTTTTTGTTCCTCTGTGTCAATTCtttttcttttattattatactttaagttctagggtacatgtgcacaaagtgcaggtttgttacataggtatgcatgtgccatgttggtgtgctgcacccattaactca-catttacattaagtatttctcctaatgttatccctccccccccccaccaccccacaacaggtcccagtgtgtgatgttccccacctgtgtccaagtgttttcattgtttaattcccacctatgagtgagaacatgcagtgtttggttttctgtccttgtgataatttgctca-aatgatggtttccagcgtcatccatgtccctacaaaggacatgaactcatccttttttatggttgcatagtattccatagtgtatatgtgctacattttcttaatccagtctatcattgatggacatttgggttggttcgaggaag
>gene=chr20_184049-185049; species=panTro
--------------------------------------------------------------------------------------------------------------------------------------------------------------------------------------------------------------------------------------------------------------------------------------------------------------------------------------------------------------------------------------------------------------------------------------------------------------------------------------------------------------------
>gene=chr20_184049-185049; species=papHam
--------------------------------------------------------------------------------------------------------------------------------------------------------------------------------------------------------------------------------------------------------------------------------------------------------------------------------------------------------------------------------------------------------------------------------------------------------------------------------------------------------------------
>gene=chr20_184049-185049; species=ponAbe
TACCTCCTGGAAGAAATATTGATTGCCCATTTCAGTATATTCCTAAGACTTTTTGTTCCTCTGTGTCAATTCtttat-tattattattatactttaagttctagagtacatgtgcacaaagtgcaggtttgttacatatgtatgcatgtgccatgttggtgtgctgcacccattaactcgtcatttacattaagtatttctcctaatgttatccctcccccctcccaccaccccacaacaggtcccgatgtgtgatgttccccacctgtgtccaagtgttttcattgtttaattcccacctatgagtgagaacacgcagtgtttggttttctgtccttgtgataatttgctcagaatgatggtttccagcgtcatccatgtccctacaaaggacatgaactcatccttttttatggctgcatagtattccatagtgtatatgtgctacattttcttaatccagtctatcattgatggacatttgggttggttTgaggaag
>gene=chr20_184049-185049; species=rheMac
TACATCCTGGAAGAAATACTGATTGCCCATTTCAGTATATTCCTAAGTCTTTTTGTTCCTCTGTGTCAAttctttttttttaa-----atactttaagttctcgggtatatgtgcacaacgtgcaggtttgttacatatgtatacatgtgccatgttggtgtgctgcacccattaacttgtcatttacatcaggcatttctcctaatgttttccttctcccctcccctgacctcatgacaggtcccagtgtgtgatgttccccacctgtgtccaagtgttctcattgttcagttcccacctatgagtgagaacatgcagtgtttggttttctgtccttttgatagtttgctcagaatgatggcttccagcttcatccatgtccctacaaaggacatgaactcatccttttttatggctgcatagtatttcatagtgtatacgtgccacattttcttaatccagtctgtcattgatggacattggggttggttTgaggaag
>gene=chr20_190006-191006; species=hg19
ACCATCATATACATCAGTAAGCCTCTCTCCCTGGATCCACATCTCCCTCTATAAGGAGCCCTGTTAACCCCATCATTTAAGGGCTTCATACATTTGCCTTATATTTCTCTCATAAACAAATCAATGAGTTCCAGACTTTTGGTACAAATGTATGAAGACAGAAGAAATCATATTTCAGtcttaaaagcctaatcccagaagtgacacccatcacttcacattccattgccaagagcaaatcacatgaccacacagatgcaaggggAATGAGACATTGGCAACCACTTCCCAGTGACCATTATATATTATAGAAGGGGGGCATGCATGTAAGAGGAAAGTTGGTCTTCTCTGACAGAGACGTAGAATTCTACAAACATAGGGGAGGACGTTAAAAGGTGCTGAGCAGATAAAGGTCAAATGTCTGTTACAGAAGGACACAGGCACCAAAAGATAAAGagatactcctcaatttatgagggagttatgtcccaataaactca
>gene=chr20_190006-191006; species=bosTau
--------------------------------------------------------------------------------------------------------------------------------------------------------------------------------------------------------------------------------------------------------------------------------------------------------------------------------------------------------------------------------------------------------------------------------------------------------------------------------------------------------------------
>gene=chr20_190006-191006; species=calJac
ACCATCACATACATCAGTAAGCCTATCTCCCTGAATCCACATGTCCCTCTGAAAGGAGACCTGTTAACCCCACCATTTAAGAAATAAATATATTTGTCTTATATTTCTCTCATAAACAAATCAATGAGTTCCAG---------ACAAATGTATGAAGACAGAAGAAATCATATCTCATTCTGAaaagcctaatcccagcagtgacactcatcacttcacattccattgccaagaacaaatcatatgaccacacagatgcaaggggAATAAGACACTGGCAATCACTTCCCAGTGACAATTATATATTATGGAAGGGGAGCATGCATTTAAGAGGAAAGTTGGTCATCTCTGACAGAGATGTAGAATTCTACAAACATA-AGGAGGACGTTAAAGGGTGCTGAGCAg------------TGTCTGTTATAGGAGGCCATAGGCACCAAAAGATAAAGAGAtgttcttcaacttatgagagagttatgtcccaataaactga
>gene=chr20_190006-191006; species=canFam
----TCATATACACCAGTAGGCCTTTCTACATGGA--------TCCCACTGTAAGGAGACCT-TAACCCTGATCATTTAGCAACTCCATACACTTTCCTTA--TGTTTCTTGTAAACAGATCAGTGAGATCCAGACTGTTGGTGCTAATGTATGGAaaca-aggaaatcattcctcattctcaaaaatctattcccaaaagtgacactggtctcctcatattccattggtaagaatacatcatatgattgcacagatgcaggaggactgggacattggcaaccttttccaagtgacaatTATATACTATGAAAGGCGAGGATGTATTTCAGGGGAAAGCTGGTCATAGTTGCCACAGGTATAGAGGGTTGAAAACAGA---GAGGGAGTTGAAAGATGCTGGGCTGAGAAAGGTTACACATCTATTACAGAAAGGCATACACACCAAATGATA------------------TATGAGTGAA-------------------
>gene=chr20_190006-191006; species=equCab
ACCGTCATATATATCAGTAAGCCTTACTACCTGGATCCACATCTCCCACTGTAAGGAGACCC-TAACCCTGATCATTTAACAACTTCATACACCTGCTTTATGTTTCTCTCACAAGCAGATCAATGAAGTCCAGACCGTTGGTGCAAAAGTGTggaaacagacgaagtcacagctcattcttaaaagcctattcccagaagtgacaccgatgacctcacgttccattggtaagaacaaatcacatgaccacacagatgcaaggggAATGAGACATTGGCAACTGCTTCCCAGTGACAGTTATATACTATAGAAGGGGAGCATGCATTCGAGGGGAAAGTTGGTCATACCTGCCACAGGCGTAGCATTCTGAAAACAGA---GAGGGATTTGAAAGGTGTTGGGCAGACAAAGGTCAAATGTCTATTACAGAAGGGAATAGGTACCAAAAGACA-----------------------------------------------
>gene=chr20_190006-191006; species=gorGor
--------------------------------------------------------------------------------------------------------------------------------------------------------------------------------------------------------------------------------------------------------------------------------------------------------------------------------------------------------------------------------------------------------------------------------------------------------------------------------------------------------------------
>gene=chr20_190006-191006; species=panTro
ACCATCACATACATCAGTAAGCCTCTCTCCCTGGATCCACATCTCCCTCTATAAGGAGCCCTGTTAACCCCATCATTTAAGGGCTTCATACATTTGCCTTATATTTCTCTCATAAACAAATCAATGAGTTCCAGACTTTTGGTACAAATGTATGAGGACAGAAGAGATCATATTTCAGtcttaaaagcctaatcccagaagtgacacccatcacttcacattccattgccaagagcaaatcacatgaccacacagatgcaaggggaatgagacattggcaaccacttcccagtgaCCATTATATATTATAGAAGGGGGGCATGCATTTAAGAGGAAAGTTGGTCTTCTCTGACAGAGATGTAGAATTCTACAAACATAGGGGAGGATGTTAAAAGGTGCTGAGCAGATAAAGGTCAAATGTCTGTTACAGAAGGACACAGGCACCAAAAGATAAAGAGA-Actcctcaatttatgagggagttatgtcccaataaactca
>gene=chr20_190006-191006; species=papHam
ACCATCACATACATCAGCAAGCCTCTCTTCCTGGATCCACATCTCCCTCTATAAGGAGCCCTGTTAACCCCATCATTTAAGGGCTTCATACATTTGCCTTATATTTCTCTTATAAACAAATCAATGAGTTCCAGACTTTTGGTACAAATGT---AAGACAGAAGAAATCATATCTCAGtcttaaatgcctaatcccagaagtgacacccatcacttcacattccattgccaagaacaaatcacatgaccacacagatgcaaggggAATGAGACATTGGCAACCACTTCCCGGTGACCATTATATATTATGGAAGGTGAGCATGCATTTAAGAGGAAAGTTGATCATCTCCAGCAGagatgtagaattctacaaacata-gggaggacattaaaaggtgctgagcagataaaggtcaaatgtctgttacaGAAGGACATAGGCACCGAAAGATAAAGagatactccacaacttatgagggagttatgtcccaataaactca
>gene=chr20_190006-191006; species=ponAbe
ACCATCACATACATCAGTAAGCCTCTCTCCCTGGATCCACATCTCCCTCTATAAGGAGCCCTGTTAACCCCATCATTTAAGGGCTTCATACATTTGCCTCATATTTCTCTCATAAACAAATCAATGAGTTCCAGACTTTTGGTACAAACGTATGAAGACAGAAGAAATCATATTTCAGtcttaaaagcctaatcccagaagtgacacccatcacttcacattccattgccaagaacaaatcacatgaccacacagatgcaaggggAATAAGACCCTGGCAACCACTTCCCAGTGACCATTATATATTATGGAAGGGGAGCATGCATTTAAGAGGAAAGTTGGTCTTCTCCGACAGAGATGTAGAATTCTACAAACATAGGGGAGGACGTTAAAAGGTGCTGAGCAGATAAAGGTCAAATGTCTGTTACAGAAGGACACAGGCACCAAAAGATAAAGagatactcctcaatttatgagggagttatgtcccaataaactca
>gene=chr20_190006-191006; species=rheMac
ACCATCACATACATCAGCAAGCCTCTCTTCCTGGATCCACATCTCCCTCTATAAGGAGCCCTGTTAA-TCCATCATTTAAGGGCTTCATACATTTGCCTTATATTTCTCTCATAAACAAATCAATG------AGACTTTTGGTACGAATGTAAGAAGacagaagaaatcatatctcagtcttaaaagcctaatcccagaagtgacacccatcacttcacattccattgccaagaacaaatcacatgaccacacagatgcaaggggAATGAGACATTGGCAACCACTTCCCAGTGACCATTATATATTATGGAAGATGAGCATGCATTTAAGAGGAAAGTTGATCATCTCCAGCAGAGATGTAGAATTCTACAAACATA-CAGAGGACGTTAAAAGGTGCTGAGCAGATAAAGGTCAAATGTCTGTTACAGAAGGACATAGGCACCGAAAGATAAAGagatactccacaacttatgagggagttatgtcccaataaactca
>gene=chr20_191246-192246; species=hg19
GCACGCTGCACAATCTTAGCTGATGAGATAAGAAGTCTCTCCTAAGGCTTTACTCGCTGGACCATGGCAGAAATGTGGACAAGAGTGGTTGCAGAACATGCTGTGCCTGGGGCAAGGACCCTCTAATAGAACTAGAAGAGATAAGTCACAGGTACAAGGAGTGTGCAATCGGTCTGTTCAGCCACAGTTGCTATTAGAGGCCCCTGAAGAATTTGTTGTACTTTCCACGCTAGGCTACCTCGATCACAGAAATCAGCCTAGAGTCATATAACCCAAAGGGGGAGCTGACATTGCTGCTAAGCCCTCCTCCTGAGGGCCTTTTATCATCTCGTCCTGTAACCTACCTTTGCCAAGACAATTCCTTCAATCTTTGCTTTGTTTCAGGGAACAGTAATCCTACTAAGACTCTAACAGTAGGGACGAGAGAAAGGGATGGAACAAAGGAGTGAGGCAAGGAGGCATCAGATGAAAGTGAGCTAATAATCTGTTGGCACCCATCA
>gene=chr20_191246-192246; species=bosTau
--------------------------------------------------------------------------------------------------------------------------------------------------------------------------------------------------------------------------------------------------------------------------------------------------------------------------------------------------------------------------------------------------------------------------------------------------------------------------------------------------------------------
>gene=chr20_191246-192246; species=calJac
GCATGTTGTACTACGTTAGCTGATGAGATAAGACGCCTCTCCCAAGGCTTTACTCTCTGGACCATGGCAGAAGTTTGGACGAGAGTGGTTGCAGAACATGTTATGCCTGGGGCAAGGACCCTCTAGCAGAACTAGAAGAGATAAGTCACAGGTACACGGAGTGTG-------------CAGCCAGAGGGGCTATTAGAGCCTCCTGAAGAATTTGTTGTACTTTCCACTCTCGGCTACCTC-----------CCGCCCTAGACTCGTATAACCTAGTTGAGGAGCTGACCTTGCTGCTAAGCCCTCCTCCTGAGGGCCTTTTATCGTCCCATCCTGTCACCTGCCTTTGCCAAGACAATTTCTTCATTCTTTGCTTTGTTTCAGGGAACAATA--TCTACTAAGGCTCTAACAATAGGGACAGGAGAAAGGGATGGAATAAAGGAGTGAGGCAGGGAGGCATCAAAGGAAAGTgagctaataatttgtgggcacccatcc
>gene=chr20_191246-192246; species=canFam
TCATGCTACACTGTCTTCACTGG-GAGACTAGAAATCTCTCCTAAGGCTTTACTTTCTGAACCATGGCAGAAGTATGTACACAAATGGTTCCAGATCATGCTGTCCCTAGGGTGAGGACCCATTAGTATGACCAGGAGAGATAAGTCACAGGTACAAAGAGTTTGGGATCTGTCTGCCCAGACAGAGGGGTTATTGGAGGCCCCTGAAGAGTCCATTGTACTTCCCACACTGGACTACCTTGATGCCTGAAATCACTCT--ACTCATGTGACCTAAATGAGGAACGGA-CTTGCT---AAGCTCTC---CTTAAGGTCTTTTATCTTCTAGTCCTTTAGCCTGCTCTTTCT-ACACAAT----TTATTCCTCATTTTATTTCATTGGACAATACCTCTACTAGGCTTCTAACAATAAGGACAGGAGAAAGGGAAGG-AT---AAAAGGAGTCTAGGTGGCATCAAGCAGTAGTGAGCAAATATTCTGTGGACACCAACCA
>gene=chr20_191246-192246; species=equCab
GCATGACGCTCTGTCTTCACTGG-AGGATTAGAAATCTCTCCCAAGGCTTTGCTCCCTGGACCATGGCAGAACTGTGGAAATGAGTGGTTGCAGATCATGCTGTGCCTGCGGTGAGGGCTCATTAGTAGGACTAGGAGAGATAAGTCACAGGTACAAGGAGTTTGGAATCTGTCTGCCCAGACAGATGGGTTATTAGAGGCTTCTGAAGAGTTTATTGTCCTTTCCACACTGGACTAGCTTGATCACTAAAATCACCCTAGAGTCTTCCAAC------AAGGAACTGACCTTGCCACTAAACTCTCCTTCTTTTGGTCTTTTATCTTCTAGTCCATTAATCTGCCTTTTCTAGGACTATTTCTTTATTCCTCATTTTGTTTCA-GGGACGATAACCCTGCTAGGACTCTAACAATAGGGACAAGAGAACGGGAGGGAATAGAAGAAGAAGACAAGGTGGCATCGAGTGGAGGTgagctaacattctgtgagcacccacca
>gene=chr20_191246-192246; species=gorGor
GCACGCTGCACAATCTCAGCTGATGAGATAAGAAGTCTCTCCTAAGGCTTTACTCTCTGGACC-TGGCAGAAATGTGGACAAGAGTGGTTGCAGAACATGCTGTGCCTGGGGCAAGGACCCTCTAATAGAACTAGAAGAGATAAGTCACAGGTACAAGGAGTGTGCAATC-GTCTGTTCAGCCACAGTTGCTATTAGAGGCCCCTGGAGAATTTGTTGTACTTTCCGCTCTAGGCTACCTGGATCACAGAAATCAGCCTAGAGTCATATAACCCAAAGGAGGAGCTGACATTGCTGCTAAGCCCTCCTCCTGAGGGCCTTTTATCATCTCGTCCTGTAACCCACCTTTGCCAGGACAATTCCTTCAATCTTTGCTTTGTTTCAGGGAACAATAATCCTACTAAGACTCTAACAGTAGGGACAGGAGAAAGGGATGGAACAAAGGAGTGAGGCAAGGAGGCATCAAATGAAAGTGAGCTAATAATCTGTTGGCACCCATCA
>gene=chr20_191246-192246; species=panTro
GCACGCTGCACAATCTTAGCTGATGAGATAAGAAGTCTCTCCTAAGGCTTTACTCTCTGGACCATGGCAGAAATACGGACAAGAGTGGTTGCAGAACATGCTGTGCCTGGGGCAAGGACCCTCTAATAGAACTAGAAGAGATAAGTCACAGGTACAAGGAGTGTGCAATCGTTCTGTTCAGCCACAGTTGCTATTAGAGGCCCCTGAAGAATTTGTTGTACTTTCCACTCTAGGCTACCTCGATCACAGAAATCAGCCTAGAGTCATATAACCCAAAGGGGGAGCTGACATTGCTGCTAAGCCCTCCTCCTGAGGGCCTTTTATCATCTCATCCTGTAACCTACCTTTGCCAAGACAATTCCTTCAATCTTTGCTTTGTTTCAGGGAACAGTAATCCTACTAAGACTCTAACAGTAGGGACGGGAGAAAGGGATGGAACAAAGGAGTGAGGCAAGGAGGCATCAAATGAAAGTGAGCTAATAATCTGTTGGCACCCATCG
>gene=chr20_191246-192246; species=papHam
GCATGCTGCACGATCTTAGCTGATGAGATAAGAAGTCTCTCCTAAGGCTTTACTCTCTGGACCATGGCAGAAGTGTGAACAAGAGTGGTTGCAGAACATGCTGTGCTTAGGGCAAGGACCCTCTACTAGAACTGGAAGAGATAAGTCACAGGTACAAGGAGTGTGCAATCTGTCTGTTCAGCCAGAGTTGCTATTAGAGGTCCCTGAAGAATGTGTTGTACTTTCCACTCTAGGCTACCTCTATCAGAGAAATCACCCTAGAGTCACATAACCCAGGTGAGGGGCTGACCTTGCTGCTAAACCCTCCTCCTGAGGGCTTTTTATCATCTTGTCCTGTAACCTACCTTTGCCAAGACAATTCCTTCAATCTTTGCTTTGTTTCAGGGAACACTAATCCTACTAAGACTCTAACAATAGGGACAGGAGAAAGGGATGGAACAAAGGAGTGAGGCAAGGAGGCATCAAATGGAAGTGAGCTAATAATCTGTTGGCACCCATCA
>gene=chr20_191246-192246; species=ponAbe
GCATGCTGCACAATCTTAGCTGATGAGATAAGAAGTCTCTCCTAAGGCTTTACTCTCTGGACCATGGCAGAAATGTGGACAAGAGTGGTTGCAAAACATGCTGTGCCTGGGGCAAGGACCCTCTAATAGAACTAGAAGAGATAAGTCATGGGTACAAGGAGTGTGCAATCAGTCTGTTCAGCCACAGTTGCTATTAGAGGCCCCTGAAGAATTTGTTGTACTTTCCACTCTAGGCTACCTCGATCACAGAAATCAGCCTAGAGTCATATAACCCAAATGAGGAGCTGACGTTGCTGCTAAGCCCTCCTCCTGAGGGCCTTTTATCATCTCATCCTGTAACCTACCTTTGCCAAGACCATTCCTTCAATCTTTGCTTTGTTTCAGGGAACAATAATCCTACTAAGACTCTAACAATAGGGACAGGAGAAAGGGATGGAACAAAGGAGTGAGGCAAGGAGGCATCAAATGAAAGTGAGCTAATAATCTGTTGGCACCCATCA
>gene=chr20_191246-192246; species=rheMac
GCATGCTGCACGATCTTAGCTGACGACATAAGAAGTCTCTCCTAAGGCTTTACTCTCTGGACCATGGCAGAAGTGTGAACAAGAGTGGTTGCAGAACATGCTGTGCCTGGGGCAAGGACCCTCTACTAGAACTGGAAGAGATAAGTCACAGGTACAAGGAGTGTGCAATCTGTCTGTTCAGCCAGAGTTGCTATTAGAGGTCCCTGAAGAATGTGTTGTACTTTCCACTCTAGGCTACCTCTATCACAGAAATCACCCTAGAGTCACATAACCCAGGTGAGGGGCTGACCTTGCTGCTAAACCCTCCTCCTGAGGGCCTTTTATCATCTTGTCCTGTAACCTACCTTTGCCAAGACAATTCCTTCAATCTTTGCTTTGTTTCAGGGAACAATAATCCTACTAAGACTCTAACAATAGGGACAGGAGAAAGGGATGGAACAAAGGAGTGAGGCAAGGAGGCGTCAAATGGAAGTGAGCTAATAATCTGTTGGCACCCATCA
>gene=chr20_191254-192254; species=hg19
GCACGCTGCACAATCTTAGCTGATGAGATAAGAAGTCTCTCCTAAGGCTTTACTCGCTGGACCATGGCAGAAATGTGGACAAGAGTGGTTGCAGAACATGCTGTGCCTGGGGCAAGGACCCTCTAATAGAACTAGAAGAGATAAGTCACAGGTACAAGGAGTGTGCAATCGGTCTGTTCAGCCACAGTTGCTATTAGAGGCCCCTGAAGAATTTGTTGTACTTTCCACGCTAGGCTACCTCGATCACAGAAATCAGCCTAGAGTCATATAACCCAAAGGGGGAGCTGACATTGCTGCTAAGCCCTCCTCCTGAGGGCCTTTTATCATCTCGTCCTGTAACCTACCTTTGCCAAGACAATTCCTTCAATCTTTGCTTTGTTTCAGGGAACAGTAATCCTACTAAGACTCTAACAGTAGGGACGAGAGAAAGGGATGGAACAAAGGAGTGAGGCAAGGAGGCATCAGATGAAAGTGAGCTAATAATCTGTTGGCACCCATCA
>gene=chr20_191254-192254; species=bosTau
--------------------------------------------------------------------------------------------------------------------------------------------------------------------------------------------------------------------------------------------------------------------------------------------------------------------------------------------------------------------------------------------------------------------------------------------------------------------------------------------------------------------
>gene=chr20_191254-192254; species=calJac
GCATGTTGTACTACGTTAGCTGATGAGATAAGACGCCTCTCCCAAGGCTTTACTCTCTGGACCATGGCAGAAGTTTGGACGAGAGTGGTTGCAGAACATGTTATGCCTGGGGCAAGGACCCTCTAGCAGAACTAGAAGAGATAAGTCACAGGTACACGGAGTGTG-------------CAGCCAGAGGGGCTATTAGAGCCTCCTGAAGAATTTGTTGTACTTTCCACTCTCGGCTACCTC-----------CCGCCCTAGACTCGTATAACCTAGTTGAGGAGCTGACCTTGCTGCTAAGCCCTCCTCCTGAGGGCCTTTTATCGTCCCATCCTGTCACCTGCCTTTGCCAAGACAATTTCTTCATTCTTTGCTTTGTTTCAGGGAACAATA--TCTACTAAGGCTCTAACAATAGGGACAGGAGAAAGGGATGGAATAAAGGAGTGAGGCAGGGAGGCATCAAAGGAAAGTgagctaataatttgtgggcacccatcc
>gene=chr20_191254-192254; species=canFam
TCATGCTACACTGTCTTCACTGG-GAGACTAGAAATCTCTCCTAAGGCTTTACTTTCTGAACCATGGCAGAAGTATGTACACAAATGGTTCCAGATCATGCTGTCCCTAGGGTGAGGACCCATTAGTATGACCAGGAGAGATAAGTCACAGGTACAAAGAGTTTGGGATCTGTCTGCCCAGACAGAGGGGTTATTGGAGGCCCCTGAAGAGTCCATTGTACTTCCCACACTGGACTACCTTGATGCCTGAAATCACTCT--ACTCATGTGACCTAAATGAGGAACGGA-CTTGCT---AAGCTCTC---CTTAAGGTCTTTTATCTTCTAGTCCTTTAGCCTGCTCTTTCT-ACACAAT----TTATTCCTCATTTTATTTCATTGGACAATACCTCTACTAGGCTTCTAACAATAAGGACAGGAGAAAGGGAAGG-AT---AAAAGGAGTCTAGGTGGCATCAAGCAGTAGTGAGCAAATATTCTGTGGACACCAACCA
>gene=chr20_191254-192254; species=equCab
GCATGACGCTCTGTCTTCACTGG-AGGATTAGAAATCTCTCCCAAGGCTTTGCTCCCTGGACCATGGCAGAACTGTGGAAATGAGTGGTTGCAGATCATGCTGTGCCTGCGGTGAGGGCTCATTAGTAGGACTAGGAGAGATAAGTCACAGGTACAAGGAGTTTGGAATCTGTCTGCCCAGACAGATGGGTTATTAGAGGCTTCTGAAGAGTTTATTGTCCTTTCCACACTGGACTAGCTTGATCACTAAAATCACCCTAGAGTCTTCCAAC------AAGGAACTGACCTTGCCACTAAACTCTCCTTCTTTTGGTCTTTTATCTTCTAGTCCATTAATCTGCCTTTTCTAGGACTATTTCTTTATTCCTCATTTTGTTTCA-GGGACGATAACCCTGCTAGGACTCTAACAATAGGGACAAGAGAACGGGAGGGAATAGAAGAAGAAGACAAGGTGGCATCGAGTGGAGGTgagctaacattctgtgagcacccacca
>gene=chr20_191254-192254; species=gorGor
GCACGCTGCACAATCTCAGCTGATGAGATAAGAAGTCTCTCCTAAGGCTTTACTCTCTGGACC-TGGCAGAAATGTGGACAAGAGTGGTTGCAGAACATGCTGTGCCTGGGGCAAGGACCCTCTAATAGAACTAGAAGAGATAAGTCACAGGTACAAGGAGTGTGCAATC-GTCTGTTCAGCCACAGTTGCTATTAGAGGCCCCTGGAGAATTTGTTGTACTTTCCGCTCTAGGCTACCTGGATCACAGAAATCAGCCTAGAGTCATATAACCCAAAGGAGGAGCTGACATTGCTGCTAAGCCCTCCTCCTGAGGGCCTTTTATCATCTCGTCCTGTAACCCACCTTTGCCAGGACAATTCCTTCAATCTTTGCTTTGTTTCAGGGAACAATAATCCTACTAAGACTCTAACAGTAGGGACAGGAGAAAGGGATGGAACAAAGGAGTGAGGCAAGGAGGCATCAAATGAAAGTGAGCTAATAATCTGTTGGCACCCATCA
>gene=chr20_191254-192254; species=panTro
GCACGCTGCACAATCTTAGCTGATGAGATAAGAAGTCTCTCCTAAGGCTTTACTCTCTGGACCATGGCAGAAATACGGACAAGAGTGGTTGCAGAACATGCTGTGCCTGGGGCAAGGACCCTCTAATAGAACTAGAAGAGATAAGTCACAGGTACAAGGAGTGTGCAATCGTTCTGTTCAGCCACAGTTGCTATTAGAGGCCCCTGAAGAATTTGTTGTACTTTCCACTCTAGGCTACCTCGATCACAGAAATCAGCCTAGAGTCATATAACCCAAAGGGGGAGCTGACATTGCTGCTAAGCCCTCCTCCTGAGGGCCTTTTATCATCTCATCCTGTAACCTACCTTTGCCAAGACAATTCCTTCAATCTTTGCTTTGTTTCAGGGAACAGTAATCCTACTAAGACTCTAACAGTAGGGACGGGAGAAAGGGATGGAACAAAGGAGTGAGGCAAGGAGGCATCAAATGAAAGTGAGCTAATAATCTGTTGGCACCCATCG
>gene=chr20_191254-192254; species=papHam
GCATGCTGCACGATCTTAGCTGATGAGATAAGAAGTCTCTCCTAAGGCTTTACTCTCTGGACCATGGCAGAAGTGTGAACAAGAGTGGTTGCAGAACATGCTGTGCTTAGGGCAAGGACCCTCTACTAGAACTGGAAGAGATAAGTCACAGGTACAAGGAGTGTGCAATCTGTCTGTTCAGCCAGAGTTGCTATTAGAGGTCCCTGAAGAATGTGTTGTACTTTCCACTCTAGGCTACCTCTATCAGAGAAATCACCCTAGAGTCACATAACCCAGGTGAGGGGCTGACCTTGCTGCTAAACCCTCCTCCTGAGGGCTTTTTATCATCTTGTCCTGTAACCTACCTTTGCCAAGACAATTCCTTCAATCTTTGCTTTGTTTCAGGGAACACTAATCCTACTAAGACTCTAACAATAGGGACAGGAGAAAGGGATGGAACAAAGGAGTGAGGCAAGGAGGCATCAAATGGAAGTGAGCTAATAATCTGTTGGCACCCATCA
>gene=chr20_191254-192254; species=ponAbe
GCATGCTGCACAATCTTAGCTGATGAGATAAGAAGTCTCTCCTAAGGCTTTACTCTCTGGACCATGGCAGAAATGTGGACAAGAGTGGTTGCAAAACATGCTGTGCCTGGGGCAAGGACCCTCTAATAGAACTAGAAGAGATAAGTCATGGGTACAAGGAGTGTGCAATCAGTCTGTTCAGCCACAGTTGCTATTAGAGGCCCCTGAAGAATTTGTTGTACTTTCCACTCTAGGCTACCTCGATCACAGAAATCAGCCTAGAGTCATATAACCCAAATGAGGAGCTGACGTTGCTGCTAAGCCCTCCTCCTGAGGGCCTTTTATCATCTCATCCTGTAACCTACCTTTGCCAAGACCATTCCTTCAATCTTTGCTTTGTTTCAGGGAACAATAATCCTACTAAGACTCTAACAATAGGGACAGGAGAAAGGGATGGAACAAAGGAGTGAGGCAAGGAGGCATCAAATGAAAGTGAGCTAATAATCTGTTGGCACCCATCA
>gene=chr20_191254-192254; species=rheMac
GCATGCTGCACGATCTTAGCTGACGACATAAGAAGTCTCTCCTAAGGCTTTACTCTCTGGACCATGGCAGAAGTGTGAACAAGAGTGGTTGCAGAACATGCTGTGCCTGGGGCAAGGACCCTCTACTAGAACTGGAAGAGATAAGTCACAGGTACAAGGAGTGTGCAATCTGTCTGTTCAGCCAGAGTTGCTATTAGAGGTCCCTGAAGAATGTGTTGTACTTTCCACTCTAGGCTACCTCTATCACAGAAATCACCCTAGAGTCACATAACCCAGGTGAGGGGCTGACCTTGCTGCTAAACCCTCCTCCTGAGGGCCTTTTATCATCTTGTCCTGTAACCTACCTTTGCCAAGACAATTCCTTCAATCTTTGCTTTGTTTCAGGGAACAATAATCCTACTAAGACTCTAACAATAGGGACAGGAGAAAGGGATGGAACAAAGGAGTGAGGCAAGGAGGCGTCAAATGGAAGTGAGCTAATAATCTGTTGGCACCCATCA
>gene=chr20_208252-209252; species=hg19
tcaagatcaagTAAACAGGCCTGTGTTCTCCATCTTGAATTCTTTCAGGTTTTCCAGAGCCTTTATCGCTTCTCTCAGACTTTGTCTTCCTGAAAACCCCCAAACTACCATAAGGGCATCTAGGAATGCATTATAGCAAAAGGCTAAGCCAGGGGATTAACCATTGTTTTTGGAAAAGAAAGGAGAAGCACTGAGATTTGTTTCAGAATACAAGAATCATCCAGCTATTTGAAAAAATTAGCAAAGGGTTTCGGGGCAGGGAAAGTGGAAGTGTCAAAGATGCTTCTAATGTTTTTATCTTCTAATGTTTTTATCTTGGGACCCTAGGAAAAGGGTAGTACCATAAGCAAGTAtggctgtgtcatcttgggtaaagtcacttaaccactttgaacttcaatttcacatgagtataatggggttaatcaatgcagctgattccaatataagaatttttctgtttcccgtttgatgagaaaacaatgtggaaatgtatgcaa
>gene=chr20_208252-209252; species=bosTau
tcaggattcagtgaacaggtctatgttctccatctc-aactttttcagacttctcagagtt-tcattccttttctcagcctttgttttACTGGAAACCCCCAAATTACCACAAGAGCCTCTAGGGACACATCAGGGCAAATGGCTAAGTCAGAAGTTTGGCCACTGTTTTCTGCAATGGAGACAGAAGCATTGAGACTTGTTTCAGAATACAAGAATCTTCCAGATTT------TAAATGGCAATGGG--TCAAGGAAGGGAAAGTAAAAGAGTCAAAGATG----------------TGTCTAATTTTTTTATCTTGGGACCCTAAGAAAAGGGTTATAATATAAGTAAGTATGGTTGCGTCATCTCCGGTAAAGTCA-------AATTTGAGTCTCAATCCCACATAAG-A---TAAGGTTAATCAGTGTAGCTGCTTAAAATACAAT-ATTTTACTGTGTTTTCTCTGGTGAG-AAACAATATTAAAATGCCTGTGA
>gene=chr20_208252-209252; species=calJac
-----ATCCAGTAAACAAGTCTGTGTTCTCCATCTTGAATTCTTTCAGGTTTTCCAGAGAC-TTATCCCTTTTTTCAGCCTTTATCTTCTTGAAACCCCCCAGACTACCATAAGGGCATCAAGGAATTCATTATGGCAAAAGCCTAAGCCAGAAGAGTAACTATTGGTTTTGGAAAAGAAAGGAGAAGCATTGAGATTTGTTTCAGAATACAAGAATCATCCAGCTCTTTGAAATAATGAGAAATGGG--TCGGGGCAGGGAAAGTGAAAGAGTCAAAGCTG----------------TTTCTAATGCGTTTGTCTTGGAACCCTAGGAAATGAGTAGTACCATAAGTAAGTAtggctgtatcatcttggataaagtcacttaaccactttgaacttcaatttcacatgagtataatggggttaatcaatgcagctgcTTCCAATATAAGAATTTTTCTGTTTTGTATTTGATGAGAAAACAATGTGGAAATGTAGGCGA
>gene=chr20_208252-209252; species=canFam
TAAGGATCCAGTACATAGGTCTATGTTCTCCATCCC-AACTTTTTCAGATTTTTCAGAATT-TCATCCCTTTTCTTAGGCTTTGTCTTCTTGGAAACCCCCAAATCAGCATCCGGGCATCTAGGAATACATTTTAGCAAACAGCTGAACCAGAGGATTGGCCATTGTTTTTTGGAAAGAATAAAGAAGCACGAAGACTTGTTTCAGAATAAAAGAATCACCTTGATATTTAGAGTAATTGG----------CAGAGAAGGGAAAGTGAAAGAGTTGA-GATA----------------TTTCTAATATTTTTAAC-TGGGACCTTAAGAGGAGAGTGGTAACATAAGCAAGTATGGCtgtg--gtcttgggcaaagtcacttagctactttgagcctcaattcctcatgagtatagcagg-ttaatcaatgtagctgcttgaaatataagaattTTACTGTTTTGTCTCTAGAAAG-AAATGGTGTTGAAATGTATGTGA
>gene=chr20_208252-209252; species=equCab
TTAGGATCCAGTAAACAGGTCTATGTTCTCCACTTC-AGCTTTTTCAGATCTTCCAGAGCT-TCATCCCTTCTCTCAGCC--TGTCTCCTTGGAAACCTCCAAATTACCCTAAGAGCATTT-GGAACACATTGAGGCAAAAGATTGAACCAGAGGATTGGCCATTA-CTTTTGAAAAGAAGAGAGAAATATTGAGACTTATTTCAGAACACAAGAATCACCTGGCTATTTGAAATAACTGGCAATAGG--TCAGGGAagagaaagtcaaagagtcaatgata----------------tttctaatgtttttatcttgggaccctaggagaagggaggtaacatAAGCAAGTAtggctgtgtcatcttgggtaaagtcacttagccaccatgagcctcaatttcacctgagcatagtgggttTAATCAACATAGCTGCTTGAAATACAAGAATTTTACTGTTTGGTCTTTGGTGAG-AAACAGTGTTGAAATGTACGTGA
>gene=chr20_208252-209252; species=gorGor
tcaagatcaagtaaacaggcctgtgttctCCATCTTGAATTCTTTCAGGTTTTCCAGAGCCTTTATCACTTCTCTCAGACTTTGTCTTCCTGAAAACCCCCAAACTACCATAAGGGCATCTAGGAATGCATTATAGCAAAAGGCTAAGCCAGGGGATTAACCATTGTTTTTGGAAAAGAAAGGAGAAGCACTGAGATTTGTTTCAGAATACAAGAATCATCCAGCTATTTGAAAAAATTAGCAAAGGGTTTCGGGGCAGGGAAAGTGGAAGTGTCAAAGATGCTTCTAATGTTTTTATCTTCTAATGTTTTTATCTTGGGACCCTAGGAAAAGGGTAGTACCATAAGCAAGTAtggctgtgtcatcttgggtaaagtcacttaaccactttgaacttcaatttcacatgagtataatggggttaatcaatgcagctgattccaatataagaatttttctgtttcccgtttgatgagaaaacaatgtggaaatgtaggcaa
>gene=chr20_208252-209252; species=panTro
TCAAGATCAAGTAAACAGGCCTGTGTTCTCCATCTTGAATTCTTTCAGGTTTTCCAGAGCCTTTATCACTTCTCTCAGACTTTGTCTTCCTGAAAACCCCCAAACTACCATAAGGGCATCTAGGAATGCATTATAGCAAAAGGCTAAGCCAGGGGATTAACCATTGTTTTTGGAAAAGAAAGGAGAAGCACTGAGATTTGTTTCAGAATACAAGAATCATCCAGCTATTTGAAAAAATTAGCAAAGGGTTTCGGGGCAGGGAAAGTGGAAGTGTCAAAGATGCTTCTAATGTTTTTATCTTCTAATGTTTTTATCTtgggactctaggaaaagggtagtaccataagcaagtatggctgtgtcatcttgggtaaagtcacttaaccactttgaacttcaatttcacatgagtataatggggttaatcaatgcAGCTGATTCCAATATAAGAATTTTTCTGTTTCCCGTTTGATGAGAAAACAATGTGGAAATGTATGCAA
>gene=chr20_208252-209252; species=papHam
tcaagatccaGTACACAGGCTTGTGTCCTCCATCTTGAATTCTTTCAGGTTTTCCAGAGCCTTTATCCCTTCTCTCAGCCTTTGTCTTCCTGAAAACCCCCAAACTACCATAAAGGCATCTAGGAATGCATTATGGCAAAAGGCTAAGCCAGGGGATTGACTATTGTTTTTGGAAAAGAAAGGAGAAGCATTGAGATTTGTTTCAGAATACAAGAATCATCCAGCTATTTGAAAAAAATAGCAATGGGTTTCGGGGCagggaaagtggaagagtcaaagatg----------------cttctaatgtttttatcttgggaccctaggaaaagggtagtaccatAAGCAAGTAtggctgcgtcgtcctgggtaaagtcacttaaccactctgaacttcaatttcatatgaatataatggggttaatcaatgcaactgcttccaatagaagaatttttctgttttccatttgatgagaaaacaatgtggaaatgtatgtga
>gene=chr20_208252-209252; species=ponAbe
TCAAGATCCAGTAAACAGGCCTGTGTTCTCCATCTTGAATTCTTTCAGGTTTGCCAGAGCCTTTATCACTTCTCTCAGACTTTGTCTTCCTGAAAACCCCCAAACTACCATAAGGGCATCTAGGAATGCATTATAGCAAAAGGCCAAGCCAGGGGATT-ACCATTGTTTTTGGAAAAGAAAGGAGAAGCACTGAGATTGGTTTCAGAATACAAGAATCATCCAGCTATTTGAAAAAATTAGCAATGGGTTTCGGGGCAGGGAAAGTGGAAGTGTCAAAGATGCTTCTAATGTTTTTATCTTCTAATGTTTTTATCTTGGGACCCTAGGAAAAGGGTAGTACCATAAGCAAGTAtggctgtgtcatcttgggtaaagtcacttaaccactttgaacttcaatttcacatgagtataatggggttaatcaatgcagctgcttccaatataagaatttttctgttttccatttgatgagaaaacaatgtggaactgtatgcaa
>gene=chr20_208252-209252; species=rheMac
TCAAGATCCAGAACAGAGGCCTGTGTTCTCCATCTTGAATTCTTTCAGGTTTTCCAGAGCCTTTATCCCTTCTCTCAGCCTTTGTCTTCCTGAAAACCCCCAAACTACCATAAGGGCATCTAGGAATGCATTATGGCAAAAGGCTAAGCCAGGGGATTGACTATTGTTTTTGGAAAAGAAAGGAGAAGCATTGAGATTTGTTTCAGAATACAAGAATCATCCAGCTATTTGAAAAAAATAGCAATGGGTTTCGGGGCagggaaagtggaagagtcaaagatg----------------cttctaatgtttttatcttgggaccctaggaaaacggtagtaccatAAGCAAGTAtggctgtgtcatcctgggtaaagtcacttaaccactttgaacttcaatttcatatgaatataatggggttaatcaacgcaactgcttccAATATAAGAATTTTTCTGTTTTCCATTTGCTGAAAAAACAATGTGGAAATATATGTGA
>gene=chr20_217274-218274; species=hg19
tttgtatttttagtagagatggggtttcaccatgttggccaggctggtctcaaacacctgacatcaggtgatccacctgcctcagccttccaaagtgctgggattacaggcgcgagccaccgtgcccggccAACAGATGCCTCTTAAAACACCCTGAGCCTCTGCCTTTATTCTAAATTTGTCAGTCACAGGCCCGGGAGAAAGCTGAGCAACTTCAATAGGATTTTTAACTCAAATCTAAGACAGAAGTTTATATAAAGTTGTAGTCAGACTCGGCTGTGTTCAGAAAGTATATTTCTTCCATTGCTCAGCAATTATTTATTAGCATCTATTCTGGTCTCTGGGCAAACATTAAGGACTAAGAAATGAATGAACTCTAATCATTTTCATTCTTTAAAAATTGTGCAGCCAAGAAAGAGAAATAAATAGGCAAATGACCACATAACAGCAAGACATGTATAGTGAAAGTCATGctcactgcaataaaaagaacctctagc
>gene=chr20_217274-218274; species=bosTau
----------------------------------------------------------------------------------------------------------------------------------CAACAGATGCTTCTTAAAAGACTCCAAGTCTCTGCTTTCATTCTGGGTTTGTCAATAA----------GGAAAATTGAGCATCCTTAGTAGAATTTGTAACTTAAATCAAAGATATCAGTTTATATAAAGTTACAGTAAGA-------------------------------------------------------------------------------------------------------------------------------------------------------------------------------------------------------------------------------------
>gene=chr20_217274-218274; species=calJac
--------------------------------------------------------------------------------------------------------------------------------------------------------------------------------------------------------------------------------------------------------------------------------------------------------------------------------------------------------------------------------------------------------------------------------------------------------------------------------------------------------------------
>gene=chr20_217274-218274; species=canFam
------------------------------------------------------------------------------------------------------------------------------------------------------------------------------------------------------------------------------------------------------------------------------------------TAAGCACATTTATTTCttcagccattcagcaaatattttttagcatttatcctagtctctgagcaaacactaaggatTGGGAGATAAATGACCTCTGATTGCTTTTGTATTGTAAGACATTCACAGTCAACTGAGATAGAGAAATAGACAAATGACTGTGGAACAATACGATGC-CACAGTAAAAGTG---CTCACTGC-AAAAAAAGAGCCCTCAGC
>gene=chr20_217274-218274; species=equCab
----------------------------------------------------------------------------------------------------------------------------------CAACAGATTCCTCTTAAAGCACCCTGAGCCTCTGCCTCCATTCTGGGTTTGTCAATCACCGGCTGTGGGCAAAGCTGAACAACCTTATTAAGATTCTTCATTCAAATCCTAGATATCTGTTTATATAAGGTCATGATCAGACATGACTGT---------GTGCATTTCTTCCAtcatccagcaagtatttattagcatttatgctggtctctgggcaaacactaaggaTTAGGAAACTAATGATCTCTAATTGCTTCTGTACTTCAAAACACACACAGTCAACTGAGATAAAGAAATCGATAAAGGAC-ACAGAACAGTGAAATGCGTACAGCAAAAGTGATGCACGCTAC-GTAGAAAGAGCCTCCAGC
>gene=chr20_217274-218274; species=gorGor
tttgtatttttagtagagatggggtttcaccatgttggccaggctggtctcaaacacctgacatcaggtgatccacccgcctcagccttccaaagtgctgggattacaggcgtgagccaccgcgcccggccAACAGATGCCTCTTAAAACACCCTGAGCTTCTGCCTTTATTCTAAATTTGTCAGTCACAGGCCCGGGAGAAAGCTGAGCAACTTCAATAGGATTTTTAACTCAAATCTAAGACAGAAGTTTATATAAAGTTGTAGTCAGACTCGGCTGTGTTCAGAAAGTATATTTCTTCCATTGCTCAGCAAGTATTTATTAGCATCTATTCTGGTCTCTGGGCAAACATTAAGGACTAAGAAATGAACGAACTCTAATCATTTTCATTCTTTAAAAATTGTGCAGCCAAGAAAGAGAAATAAATAGGCAAATGACCACATAACAGCAAGACATGTATAGTGAAAGTCATGCTCACTGCAATAAAAAGAACCTCTAGC
>gene=chr20_217274-218274; species=panTro
tttgtatttttagtagagacggggtttcaccatgttggccaggctggtctcaaacacctgacatcaggtgatccacccgcctcagccttccaaagtgctgggattacaggcgtgagccaccgcgcccggccAACAGATGCCTCTTAAAACACCCTGAGCCTCTGCCTTTATTCTAAATTTGTCAGTCACAGGCCCAGGAGAAAGCTGAGCAACTTCAATAGGATTTTTAACTCAAATCTAAGACAGAAGTTTATATAAAGTTGTAGTCAGACTCAGCTGTGTTCAGAAAGTATATTTCTTCCATTGCTCAGCAAGTATTTATTAGCATCTATCCTGGTCTCTGGGCAAACATTAAGGACTAAGAAATGAATGAACTCTAATCATTTTCATTCTTTAAAAATTGTGCAGCCAAGAAAGAGAAATAAATAGGCAAATGACCACATAACAGCAAGACATGTATAGTGAAAGTCATGCTCACTGCAATAAAAAGAACCTCTAGC
>gene=chr20_217274-218274; species=papHam
tttgtatttttagtagagaccgggtttcaccatgttggccaggctggtctccaactcctgacatcaggtgatccacccacctcagccttccaaagtgctgggattacaggcgtgagccaccgcgcccagccAACAGATGCCTCTTAAAACACCCTGAGCCTCCGCCTTTATTCTAAATTTGTCAGTCACAGGCCCTGGGGAAAGCTGACCAACTTCACTAGGATTTTTAACTCAAATCCAAGATAGAAGTTTATATAAAGTTGTAGTCAGACTTCGCTGTGTTCAGAAAGTATATTTCTTCCATTGCTCAGCAAGTATTTATTAGCATCTATTCTGGTCTCTGGGCAAACATTAAGGATGAAGAAATGAATGAACTCTAATCATTTTCATGCTTTAAAAGTTGTGCAGCCAAGATAGAGAAATAAAT-GGCAAATGACCACACAACAGCAAGACATGTATAGTGAAAGTCATACTCACTGCAATAAATAAAACCTCTAGC
>gene=chr20_217274-218274; species=ponAbe
tttgtatttttagtagagatggggtttcaccatgttggccaggctggtctcaaacacctgacatcaggtgatccacccgcctcagccttccaaagtgctgggattacaggcatgagccactgtgcccagccAACAGATGCCTCTTGAAACACCCTGAGCCTCTGCCTTTATTCTAAATTTGTCAGTCACAGGCCCAGGGGAAAGCTGAGCAACTTCAATAGGGTTTTTAACTCAAATCTAAGACAGAAGTTTATATAAAGTTGTAGTCAGACTCGGCTGTGTTAAGAAAGTGTATTTCTTCCATTGCTCAGCAAGTATTTATTAGCATCTATTCTGGTCTCTGGGCAAACATTAAGGACTAAGAAATGAATGAACTCTAATCATTTTCATTCTTTAAAAATTGTGCAGCCAAGATAGAG----AAATAGGCAAATGACCACATAACAGCAAGACACGTATAGCGAAAGTCATGCTCACTGCTATAAAAAGAACCTCTAGC
>gene=chr20_217274-218274; species=rheMac
tttgtatttttagtaaaaaccgggtttcaccatgttggccaggctggtgtcaaactcctgacatcaggtgatccacccacctcatccttccaaagtgctgggattacaggcatgagccaccgcgcccagccAACAGATGCCTCTTAAAACACCCTGAGCCTCTGCCTTTATTCTAAATTTGTCAGTCACAGGCCCTGGGGAAAGCTGACCAACTTCACTAGGACTTTTAACTCAAATCCAACATAGAAGTTTATGTAAAGTTGTAGTCAGACTTGGCTGTGTTCAGAAAGTATATTTCTTCCATTGCTCAGCAAGTATTTATTAGCATCTATTCTGGTCTCTGGGAAAACATTAAGGACTAAGAAATGAATGAACTCTAATCATTTTCATGCTTTAAAAGTTGTGCAGCCAAGATAGAGAAATAAAGAGGCAAATGACCACATAACAGCAAGACATGTATAGTGAAAGTCATGCTCACTGCAATAAATAAAACCTCTAGC
>gene=chr20_238171-239171; species=hg19
AATCAATCCAGGCTCCAGTCCAGTAGACATTCTGATCTAATCTGACTGCTCTGGGTAACAGAAAAGTCTCCCTTGGTTCACTGCCCAGTATCCTGGCATCATGTGGATCCTATAAAGGCAGTAGCTCCAAGCACATTACAGAGGGACCCAACTCCATTAAACCACCACCAGCTCCCCAAGCCACCCCTTCAGCCATGAAGTTCCTGCTCCTGGTCTTGGCAGCCCTCGGATTCCTGACCCAGGTGATCCCAGGTAAACTGGATAAATAGGAGGAAAGGAAAACTGGGAACGAGGAACACTAGCATATCTGGTTGCTCTGGTGATAGATGAGCCAGGTTGGGTGGAGGCAGGGCTCACCCCACTGAGTTCCAGTCTAAGGTAGAGATCTCCTAACAACCACCACTAGCCTTGATATCCCACACCCAAACACCACCCTATATAACCTTTACAAAAATTTGTTTTCTATTCTAAAATGATAGTCACCCTCAACCTAAACCAAA
>gene=chr20_238171-239171; species=bosTau
AATCAATCCAGGCTACAGTCTATTAGACACTCTGATCTAACCTGTCTGTTCTGGGTTTCAGAGACTTCTC--CTGGCTCACTGCCCAGGAGCTTGGCATTGTGTAGACCCTATAAAGGCAGTAGCTCCAAGCATATGATAGAGGACCCTGACTCCACCAAACCACCATCTACTCCCCAGGCCAGCCCTTCAGCCATGAAGCTCCTGCTCCTGGTCTTTACAGCCCTGGGATTCCTG------GTGACCCCAGGTAAACTGGAT---GGAGAAGAGTGAAGGGCTGGGAGCCAGGAACACCAGCAGATCTGGTTTCTCTGGTGACAGACAAGCCAGGTTGGAAGTAGGCAGGGCTCAGCCCACTGAGCTCTGACCTAAAGTGGGGGTCTCCCAGCATCCACCACTGTCCCCAATACCCCTTATCCATCCATCAAACTAT---ACCCTTACCAAAAATTTTTTCCCATTCTAAAACAAGAGTCAGCCCCAACTTGGTTCAAA
>gene=chr20_238171-239171; species=calJac
AATTAGTCCAGGCTCCAGCCCAGCAGACATTTGGATCTAATCTGACTGCTCTCGGTAACAGAAAACTCTCCCTTGGTTCACTGCCCCATATCCTGGTATCATGTGGATCCTATAAAGGCGGTAGCTCCGGGCACATTACAAGGGGACCCAACTCCATTAAACCACCAGCAGCTCCCCAAGCCACCCCTTCAGCCATGAAGTTCCTGCTCCTGCTCTTGGCAGCCCCTGGCTTCCTGACCCAGGTGATCTCAGGTAAACCGGATAAATAAG-GGAAAGAAGAACTGGGAAGAAGGAACACTAACTGATGTGGTTGTTCTGGTGATAGATGAGCC-----GGGTGGGGGCAGGGTTCACCCCA--GAGTTCCAGCCTAAGGTGGGGATCTTCTAATAACCAACACTAGCCTTGATATCCCACACCCACACACCACCCTATATAACCTTTACAAAAATTTGTTTTCTATTCTAAAATGATAGTCACCCTCAAGCTGAACCAAA
>gene=chr20_238171-239171; species=canFam
AATCAATCAAAGCTCCAGACTAGTAGACATTATGATCTAATCTGACTGTTCTGGGTGGCAAAGAATCCTTCCCTGCTTCACTGCCCAGTATCCTGGCATCATGTGGCTCCTATAAAGGCAGTAGCTCCAAGAATATCACAGAGGGTCCAGACTCCATCAAACCACCACCTGCTCCCCAAGCCATCTCTTCAGCCATGAAGCTCCTGCTCCTGGTCTTTGCATCCTTTGGATTCCTG------GTGACTCCAGGTAAAATGGGTGAAGGAAGAGAGAGAAGGGCAGGGGACCAGGAACACTAGCAGATCTGGTTGATCTGGTGACAGGCAAGCCAAGTTGAGGCGAGGCAGGACTCACCCTACTAAGTTCCAACCTAAGGTAGGGATCTCTCAGCATTCACTACCAGCCTCAATACCCCATACCCAGCCATCACCGTATATGAACTTTACAAAAACTTTTTTCCTGTTCTGAAACAAAAGTGAGCCTCAACCTGGTCTGAA
>gene=chr20_238171-239171; species=equCab
AATCAATCCAGGCTGTAGACTAGTGTACGTTCTGATCTAATCTGACTGTTCTGGGTGACAGGGAGCTCTCCCCTGGCTCACTGCCCCGTGTCCTGGCGTCATGTGGAATCTATAAAGGCAGTAGCTCCAAGCACATTACAGAGGGCCCTTACTCCATTAAACCACCACCTGCTCCCCAGCCCATCCCTTCAGCCATGAAGCTTCTGCTCCTGGTCTTTGCAGCCCTTGGATTCCTG------GTGACTCCAGGTAACTTTGACGGAGGAGGGGAAATGAGAGCTGGGGC-TAGGAACACTAGCAGATCTGGTGACTCTGGTGACAGATAAGCCAGGTTGGGATAAGGCAGGACTCACCCTA--GAGC-----CTTAAGGTAGTGATCTCCCAACATCCCCCTTTGGCCCCGATACCCCAGACCCAGCCACCACCCTAT-CAGCCTTTACAAAAACTTCTTTCCTGTTCTGAAACCAGAGTCAGCCTCAACCTGGTCCAAA
>gene=chr20_238171-239171; species=gorGor
--------------------------------------------------------------------------------------------------------------------------------------------------------------------------------------------------------------------------------------------------------------------------------------------------------------------------------------------------------------------------------------------------------------------------------------------------------------------------------------------------------------------
>gene=chr20_238171-239171; species=panTro
AATCAATCCAGGCTCCAGTCCAGTAGACATTCTGATCTAATCTGACTGCTCTGGGTAACAGAAAAGTCTCCCTTGGTTCACTGCCCAGTATCCTGGCATCATGTGGATCCTATAAAGGCAGTAGCTCCAGGCACATTACAGAGGGACCCAACTCCATTAAACCACCACCAGCTCCCCAAGCCACCCCTTCAGCCATGAACTTCCTGCTCCTGGTCTTGGCAGCCCTCGGATTCCTGACCCAGGTGATCCCAGGTAAACTGGATAAATAGGAGGAAAGGAAAACTGGGAACGAGGAACACTAGCAGATCTGGTTGCTCTGGTGATAGATGAGCCAGGTTGGGTGGAGGCAGGGCTCACCCCACTGAGTTCCAGTCTAAGGTAGAGATCTCCTAACAACCACCACTAGCCTTGATATCCCACACCCAAACACCACCCTATATAACCTTTACAAAAATTTGTTTTCTATTCAAAAATGATAGTCACCCTCAACCTGAACCAAA
>gene=chr20_238171-239171; species=papHam
AATCAATCCAGGCTCCAGTCCAGTAGACATTCTGATCTAATCTGACTGCTCTGGGTAACAGAAAAGTCTCCCTTGGTTCACTGCCCAGTATCCTGGCGTCATGAGAATCCTATAAAGGCAGTAGCTCCAGGCACATTACAGAGGGACCCAACTCCACTAAACCACCACCAGCTCCCCAAGTCACCCCTTCAGCCATGAAGTTCCTGCTCCTGGTCTTGGCAGCCCTTGGATTCCTGACCCAAGTGATCCCAGGTAAACTGGATAAACAGGAGGAAGGGAGAACTGGGAACAAGGAACACTAGCAGATCTGGTTGCTCTGGTGCTAGATGAGCCAGGTTGGGTGGAGGCAGGGCTCACCCCACT-AGTTCCAGTCTAAGATAGAGATCTCCTAACAACCACCACTAGCCTTGATATCCCACACCCAAACACCACCCTATATAACCTTTATAAAAATTTGTTTTCTATTCTAAAATGATAGTCACCCTCAACCTGAACCAAA
>gene=chr20_238171-239171; species=ponAbe
AATCAATCCAGGCTCCAGTCCAGTAGACATTCTGATCTAATCTGACTGCTCTGGGTAAC-GAAAAGTCTCCCTTGGTTCACTGCCCAGTATCCTGGCATCATGTGGATCCTATAAAGGCAGTAGCTCCAGGCACATTACAGAGGGACCCAACTCCATTAAACCACCACCAGCTCCCCAAGCCACCCCTTCAGCCATGAAGTTCCTGCTCCTGGTCTTGGCAGCCCTCAGATTCCTGACCCAGGTGATCCCAGGTAAACTGGATAAATAGGAGGAAAGGAAAACTGGGAACGAGGAACACTAGCAGATCTGGTTGCTCTGGTGATAGATGAGCCAGGTTGGGTGGAGGCAGGGCTCACCCCACTGAGTTCCAGCCTAAGGTAGAGATCTCCTAACAACCACCACTAGCCTTGATATCCCACACCCAAACACCACCCTATATAACCTTTACAAAAATTTGTTTTCTATTCTAAAATGATAGTCACCCTCAACCTGAACCAAA
>gene=chr20_238171-239171; species=rheMac
AATCAATCCAGGCTCCAGTCCAGTAGACATTCTGATCTAATCTGACTGCTCTGGGTAACAGAAAAGTCTCCCTTGGTTCACTGCCCAGTATCCTGGCGTCATGAGAATCCTATAAAGGCAGTAGCTCCAGGCACATTACAGAGGGACCCAACTCCACTAAACCACCACCAGCTCCCCAAGTCACCCCTTCAGCCATGAAGTTCCTGCTCCTGGTCTTGGCAGCCCTTGGATTCCTGACCCAAGTGATCCCAGGTAAACTGGATAAACAGGAGGAAGGGAGAACTGGGAACAAGGAACACTAGCAGATCTGGTTGCTCTGGTGCTAGATGAGCCAGGTTGGGTGGAGGCAGGGCTCACCCCACT-AGTTCCAGTCTAAGATAGAGATCTCCTAACAACCACCACTAGCCTTGATATCCCACACCCAAACACCACCCTATATAACCTTTATAAAAATTTGTTTTCTATTCTAAAATGATAGTCACCCTCAACCTGAACCAAA
>gene=chr20_247050-248050; species=hg19
cgataagccggccacgtgaagaccttgaggacaacatgcaaagctgatgacccaccggccctgcaaagaccgggcgggagataagcttggctggcgcgaagaaagaaggctggagggagtagaaatggggacaggagctgaacgctgggagagggggctcaaagccagctcgcgtagGCAGGGACTGGGCACTCGCAATGCGCGCAGAACAAAGGCCTCTCTCTCTCTTTCGCCACACTAAGGGCCAACATGGTCATCTCCAGGTGCGGATTCTGCCGTAAAATGCGCCCCTGGCGACTCACGACCAGGACGCATTCCGCACCGCTCCCCCACGCCCCGCAGCCCGCCCTCGAGGCTGATTGATTTGTGCCAGTCTCTACCGCCATCTGCCGGCAGCACTCGGTACACCCGCGCCCTGGAGGTCGCACGCGCTGGCCAAACGGGCGCACCAGACACTTTTcagggccctgccaaagacctcccaatgtctactggcgtcc
>gene=chr20_247050-248050; species=bosTau
---------------------------------------------------------------------------------------------------------------------------------------------------------------------------------------------------------------------------------------------------------------------------------------------------------------------------------------------------------------GA-ACAGGTTCATTTTATTGGGCCTGTACCGCCATCTGCTGGCGATATTCAGTATATACAAGCCATGGTCAACACAC----GGGCTTAT--GATA-ATCTGACACTGTCCGGG-----------GCCCCTCTAATTTCCACATGTGCCT
>gene=chr20_247050-248050; species=calJac
tgatgggccagccacgtgaagaccttgagaacaactttcagagcgggtgacccaccaggtctgcagaggctgagcaggcaataagcttggtttgcgcgaagaaGGAAGGCTGGAGGGAGTAGAATCGGGGACAGGAGCTGAACCCTGGAAGAAGGGGCTCAAAGCCAGCTCTTGTAGTCCTGGACCGGGCACTAGCAATGCGGGCAGAACAAAGGCCTCTCGCGCG----CGCCACAATAAACGCCAAAATGGTCATCTCCAATCGCGAATTCTGCAATAAAATGCGCACTTGGCGGGTTACAACCAGGATGCTTTCCACACCGCAC--------------------------GGCTGAT---TTTGTGTTAGTCTTTACCGCCATCTGCCGGCAGTACTCGGTATACCCGCGCCTTGGCGGTCGCACACGTTGGCTAAACGGGTACACCCGACACTGTGCAGGGCCTTGCCAACGCCCTCCCAATGTCTGTTGGTGTCC
>gene=chr20_247050-248050; species=canFam
tgataagccagtctcttgaagacttgccgaagagcattcagatcaggggaccagtcgg---tgcaaaggctgagctggaaatgggtttgTCTGA-----------------------ACTAGAAATAGGGAC---AGAAGAAAGGGAAGGGATGAGGTAGAA--------------GGCATGGAGCAGGCAATAGCAATGGGCACATAACAAAGGCCTCCCACTCG------CCAGGCTAGTGGTCAAAATGATCGGTTCCGACTGTGAACTCTACAATAAAACGAGTGATTAGCGATTTACCA----------------GCAGGGGATCCAATACCTGGGGCCCACCCTTAAGAAATGTTAATTTTACTGGCCCTTTCCCGCCATCTGCTGGTGATATTCAGTATGCCCACGCCATGGTCGA--CAC----CGGCTTCA--TGCACACCGAGTACCGTGGAGGGCCTT--CAAAGTCCTCTTAATTCCTACTGGTATCC
>gene=chr20_247050-248050; species=equCab
--------------------------------------------------------------------------------------------------------------------------------------------------------------------------------------------------------------------------------------------------------------------------------------------------------------------------------------------------------------------------------------------------------------------------------------------------------------------------------------------------------------------
>gene=chr20_247050-248050; species=gorGor
tgataagccagccacgtgaagaccttgaggacaacatgcaaagctgatgacccaccggccctgcaaagaccgggcaggaaataagcttggttggcgcgaagaaagaaggctggagggagtagaaatggcgacaggagctgcacgctgggagagggggctcaaagCCAGCTCGTGTAGGCGGGGACTGGGCACTAGCAATGCGCGCAGAACAAAGGC-TCTCTCTCT--TTCGCCACACTAAAGGCCAAAATGGTCATCTCCAATCGCGGATTCTGCAATCAAATGCGCCCT-GGCGACGTACAACCAGGATGCA-TCCACGCCGCTCCCCCACGCCCCGCAGCCCGCCCTT--GGCCGATTGATCTGTGCCGGGCTTTACCGCCACCTGCCGGCAGCACTCGGCATACCCGCGCCCTGGAGGTCGCACACGTTGGCCAAACGGGTACACCAGACCCTTTTCAGGGCCTTGCCAAAGACCTCCCAACGTCTATTGGCGTCC
>gene=chr20_247050-248050; species=panTro
tgataagccagccacgtgaagaccttgaggacaacatgcaaagctgatgacccaccggccctgcaaagaccgggcaggaaataagcttggttggcgcgaagaaggaaggctggagggagtagaaatggggacaggagctgaacgctgggagagggggctcaaagccagctcgtgtagGCAGGGACTGGGCACTAGCGATGCGCGCAGAACAAAGGCCTCTCTCTCT--TTCGCCACACTAAAGGCCAAAACGGTCATCTCCAGTTGCGAATTCTGCAATAAAATGCGCCCTTGGCGACTTGCAACCAGGATGCGTTCCACACCGCTCCCCCACGCCCCGCAGCCCGCCCTT--GGCCGATTGATTTGCGCCGGTCTTTACCGCCATCTGCCGGCAGCACTCGGTATACCCGCGCCCTGGAGGTCGCACACGTTGGCTAAACGGGTACAGCAGACACTTTTCAGGGCC-----Aaagacctcccaatgtctattggcgtcc
>gene=chr20_247050-248050; species=papHam
tgatgagccagccacgtgaagaccttgaggacaacatgcaaagccggtgacccaccggccctgcaaaggctgagcaggaaataagcttggctggcgcgaagaaggaaggctggagggaatagaaatggggacagaagatgaacgccgggagagggggctcaaagccagctcgtgtagGCAGGGACCGGGCACCAGCAAGGCTCGCAGAACAAAGGCCTCTCTCTCT--TTCGGCACACTAAGGGCCAAAATGGTCTTCTCCAATTGCAAATTCTGCAATAAAATGCGCCCTTGGCGACTTACAACCAGGATGCATTCCACACCGCTCCCCCACGCCCTACAGCCGGCCCTT--AGCTGATTGATTTGCGTCAGTCTTTACCGCCATCTGCCGGCAGTACTCGGTATACCCGCGCCTTGGCGGTCGCACACGTAGGCTAAACGGGTACACCAGACACTGTTCAGGGCCTTGCCAAAGCCTTCCCAATGTCTACTGGTGTCC
>gene=chr20_247050-248050; species=ponAbe
taataagcaagccacgtgaagaccttgaggacaacatgcaaagctgatgacccaccggccctgcaaagaccgggcaagaaataagcttggttggcgagaagaaggaaagctggagggagtagaaatggggacaggagctgaacgctgggagagggggctcaaagccagctcgtgtagGCAGGGACTGGGCACTAGCAATGCGTGCAGAACAAAGGCCTCTCTCTCT--TTCGCCACACTAAAGGCCAAAATGGTCATCTCCAATTGCGAATTCTGCAATAAAATGAGCCCTTGGCGACTTACAACCAGGATGCATTCCACACCGCTCCCCAACGCCCCACAGCCCGCCCTT--GGCTGATTGATTTGTGCCAGTCTTTACCGCCATCTGCCGGCAGTACTCGGTATACCCGCGCCCTGGCGGTTGCACACGTTGCCTAAACGGGTACACCAGACATTTTTCAGGGCCTTGCCAAAGACCTCCCAATGTCTATTGGCGTCC
>gene=chr20_247050-248050; species=rheMac
tgatgagccagccacgtgaagaccttgaggacaacatgcaaagccggtgacccaccggccctgcaaaggctgagcaggaaataagcttggttggcgcgaagaaggaaggctggagggaatagaaatggggacagaagatgaacgccgggagagggggctcaaagccagctcgtgtagGCAGGGACCGGGCACCAGCAAGGCTCGCAGAACAAAGGCCTCTCTCTCT--TTCGCCACACTAAGGGCCAAAATGGTCTTCTCCAATTGCAAATTCTGCAATAAAATGCGCCCTTGGCGACTTACAACCAGGATGCATTCCACACCGCTCCCCCACGCCCTACAGCCCGCCCTT--AGCTGATTGATTTGCGTCAGTCTTTACCGCCATCTGCCGGCAGTACTCGGTATACCCGCGCCTTGGCGGTCGCACACGTAGGCTAAACGGGTACCCCAGACACTGTTCAGGGCCTTGCCAAAGCCTTCCCAATGTCTACTGGTGTCC
>gene=chr20_249156-250156; species=hg19
ctcccacctcagtctccctagtagctaggactacaggtgcacaccatcatgcccagctaatttttatattttttatagagatggggtttcaccatgttgtccagtctggtctcaaattcctgagatcaagcaacccactggcctcagcctcccaaagtgtgaggattacaggcctgagccaccatgccgggccatcattaatcagctactccagcacttagcagttcagctctctcctgctcagctgagctcctgaTTGTACAGTGGTTAAGAGCAAActgcctctgccacttagtaacctggtgacttgaaaaatcactttgccttttcatcctttggtttcttcatctgtaaaatgaaaataacaataaacaatacctacttcacagggtggttgttgtgagggtgtagtgagttgatgtatgtaaagcATAACGTAGGTTCCATTGAAGTGTTTGCTATTGTGTTCAACAGGGTCCATTTCTGCTTGGAGATCCACA
>gene=chr20_249156-250156; species=bosTau
tcactggcttagtCTCCCCC---------------------------------------------------------------------CAGCATAT-----GGGATCttcccaga--ccagggatcgaacactgcactggc----------------aggaggattcttaacctagaccaccagggaAGCCTtgtcttaattggctcccatgacacctggtggctcagctctctccagcccggctgaggtcctgacaGTGCACTGATTAAGAGTGAActgcctctaccactttca-gcctggtgactcgaaaaatcactaaacagctgtatgctttgggttcttcctccgtaaaatgaaaat----gctcacaatacccacctcctagggttgttcctgtgaggatttgatgagctgacagatgtaTG---------AAGTTCCAGCTAAGCATTTGCTATGATGTTCAACACTGTCCATTTCTGTTTGGAGATCCATA
>gene=chr20_249156-250156; species=calJac
--------------------------------------------------------------------------------------------------------------------------------------------------------------------------------------------------------------------------------------------------------------------------------------------------------------------------------------------------------------------------------------------------------------------------------------------------------------------------------------------------------------------
>gene=chr20_249156-250156; species=canFam
-------------------------------------------------------------------------------------------------------------------------------------------------------------------------------------------------tgtcttagctggctgctctgacacc-tgcggctcagctccc--cagctcacctgagctcctaacaGTACAGTGTT---------------TGAGCTACCTTAT-GCCTGgtgacttgagaaatcactttgtctcttcatgtactgggtttttcacccataagatggaaat----gctaacaatacgtacctcatagggttgactttatgaggacttaatgactgggtatatgaaaagcacAGAGTAAGCACTAGCTAAGTGTTTGCTATTATGTTCAACATTGTCCATTTCT---------------
>gene=chr20_249156-250156; species=equCab
------------------------------------------------------------------------------------------------------------------------------------------------------------------------------------------------------taacagactagtctgacact-ggcagctcagctctctgcagctcagctgagctcctgacaGTATAGTGGGTAAGAG--AACCGCCAGGAccacgtagc-agctggtgactcgaaaaatcactttacctcttcatgctttggcttccttatctgtaaaatggaagt----gctgacaacgtctacctcgtagggttgttcttgtgaggatctaatgagctgatatacgtaacgcATAGGGTAAGT------------TCTGCTATTATGTTCAACGTCGTCAGTTTCTGTTTGGAGAGCC-TA
>gene=chr20_249156-250156; species=gorGor
ctcccacctcagtctccctagtagctaggactacaggtgcacaccatcatgcccagctaatttttatattttttatagagatggggtttcaccatgttgtccaggctggtctcaaattcctgagatcaagcaacccactggcctca-cctcccaaagtgtgaggattacaggcatgagccaccatgccgggccatcattaatcagctactccagcacttagcagttcagctctctcctgctcagctgagctcctgaTTGTACAGTGGTTAAGAGCAAActgcctctgccacttagtaacctggtgacttgaaaaatcactttgccttttcatcctttggtttcttcatctgtaaaatgaaaa--acaataaacaatacctacttcacagggttgttgttgtgagggtgtagtgagttgatatatgtaaagcATAAAGAAGGTTCCATTGAAGTGTTTGCTGTTGTGTTCAACAGGGTCCATTTCTGCTTGGAGATCCACA
>gene=chr20_249156-250156; species=panTro
ctcccacctcagtctccctagtagctaggactacaggtgcacaccatcatgcccagctaatttttatattttttatagagatgga-caacaccatgttgtccaggctggtctcaaattcctgagatcaagcaacccactggcctcagcctcccaaagtgtgaggattacaggcatgagccaccatgccgggccatcattaatcagctactccagcacttagcagttcagctctctcctgctcagctgagctcctgaTTGTACAGTGGTTAAGAGCAAActgcctctgccacttagtaacctggtgacttgaaaaatcactttgccttttcatcctttggtttcttcatctgtaaaatgaaaataacaataaacaatacctacttcacagggttgttgttgcgagggtgtagtgagttgatatatgtaaagcataaagtagGTTCCATTGAAGTGTTTGCTATTGTGTTCAATATGGTCCATTTCTGCTTGGAGATCCATA
>gene=chr20_249156-250156; species=papHam
ctcctacctcagtctccccagcagctaggactacaggcgcatgccatcatacccagctaatttttatattttttatagagacagtgtttcaccatgttgcccaggctggtctcaaattcctgagatcaagcaatccactggcctcagcctcccaaagtgcgaggattacaggcatgagccaccatgccaggccatcattaatcagctactctagcacttggcagttcagctctctcctgctcagctgagctcctgaTTATACAGAGGTTAAGAGCAAActgcctctgtcacttagtaacctggtgacttaaaaaatcactttgccttttcatcctttggtttcttcatctgtaaaatgaaaat-------aacaatacctatttcata-ggttgttgctatgaggatgtagtgagtcgatacatgtaaagcataaagtagGTTCTATTGAAGTGTTTGCTATTGTATTCAACATGGTCCATTTCTGCTTGGAGATCCATA
>gene=chr20_249156-250156; species=ponAbe
ctcccacctcagtctccctagtagctaggactacaggtgcacaccatcatgcccagctaatttttatattttttatagagacggggtttcaccatgttgcccaggctggtctcaaattcctgagagcaagcaatccactggcctcagcctcccaaagtgtgaggagtacaggcatgagccactatgccaggccatcattaatcagctactccagcacttgccagttcagctctctcctgctcagctgagctcctgaTTGTACAGCGGTTAAGAGCAAActgcctctgccacttagtaacctggcaacttgaaaaatcactttgccttttcatcctttggtttcttcatctgtaaaatgaaaataacaataaacaatacctacttcatagggttgttgttgtgaggatgtagtgagttgatatatgtaaagcataaagtagGTTCCACTGAAGCATTTGCTATTGTGTTCAACATGGTCCATTTCTGCTTGGAGATCCATG
>gene=chr20_249156-250156; species=rheMac
ctcctacctcagtctccctagcagctaggactacaggcgcatgccatcatacccagcgaatttttatattttttatagagacagtgtttcaccatgttgcccaggctggtctcaaattcctgagatcaagcaatccactggcctcagcctcccaaagtgcaaggattacaggcatgagccaccatgccaggccatcattaatcagctgctccagcacttggcagttcagctctctcctgctcagctgagctcctgaTTATACAGAGGTTAAGAGCAAActgcctctgccacttagtaacctggtgacttgaaaaatcactttgccttttcatcctttggtttcttcatctgtaaaatgaaaat-------aacaatacctatttcatagggttgttgctgtgaggatgtagtgagtcgatacatgtaaagcataaagtaggttctattgaagtgtttgctattgtATTCAACATGGTCCATTTCTGCTTGGAGATCCATA
>gene=chr20_250406-251406; species=hg19
TCTTTCCAACAGGACATGTACAAGGACCTGTACAACCCTGGGAGATGCTGGCATATTGGGGCCACAAGCAGTGCTGACCTGAAGAAAAGGGCAACACCTCAGAAAACAAAGTAGATAAATAGAAACCAAGTCCTTGGTGCCATCACTTGATTTCTGGACAAAGCCTCACCTAAGCTATTTATTGACCTGAGCccttcatagtttaggccaatgtgatttggttgttttgttacctgtaaccaagtatcttaacACAAAGTGGATCTGTGAGTGACCAGAGCCTCTTGGGGGTTGTAGCAATCTAGTAgttggcccagaaaggccaactctgagatggagtgtagggtgcagaatgttgagtaatgagtgctcttggaatcaacaactgaggaagacagaaatatgcaggattgggcacagggagaagttcagctgcagtgcaggcccaagggtagttgcagctgagccttcaggaagttctggagccagagtagcccttc
>gene=chr20_250406-251406; species=bosTau
TCTTTCTAGCAGGACATGAACAAAGAATCATAACACCCTAGGAGATGCTGACATTCTGGGACCACAGGGAGTGCCGACCTC-AGCAAGGGGAAACA-CGTGGAAAACAAAGGAAAAAAAGGGAAACCAGGTCCTTGGTGTCATCACTTGATTTCTGGTTAAAGCCTCACCTAGAA---ATATGTACCTGAGccctttactggttaggccaatttgacttgggtgttctgtcacctgtaaccaagtctcccaacACAGAGTGGATCTGTGAGTCGTCAGAGGCTCTTGGGAGTGGGGgtagactag--gtc--cccagggaagccaactctgagacagagcatagggtacaag-ctttgattactgagtgtcctgaggatcagctgaaggaaagaagagagctaggcagggctgggaagacaaggaagttgagctacagcgcagacccaggggcagtttccgccaaccctccagggagctgtggagccagaggagccttt-
>gene=chr20_250406-251406; species=calJac
-------------------------------------------------------------------------------------------------------------------------------------------------------------------------------------------------------------------------------GTTTTGTTACCTGTAACCAAGTCTCCTAACTCAAAGTGGATCTGTGAGTGACCAGAGTCTCTTGGGAGTtgtagcaagctaa--gtc--cccagagaagccacctctgagatggagtgtagggtatagagcatttattaatgagtgctcttgaaatcaacaactgaggaagatagaggtatgcaggactgggaacggggagaagtccagctgcaatgcaggcccaaggacagtggcagctgagcctacaggaagttctggagccagaatagtccttc
>gene=chr20_250406-251406; species=canFam
TCTTTCCAGAAGGACATGAACAGGGAGTTGCAACACCCCAGGAGATGCGGGCATACTGCAACCACA----------------------GGAGAACACTTCGCAGAACAAAATAGAGAAACAGAAACTGGGTCTTTGGTGACGTCACTTTATTTCTGGATAAAGCCTCGCCTAGAACATTTATTTACCTGAGCCCTCTATTGTTTAGGACAATCTGA-TTAGGTGTTCTGTAGCTTGTAACCAAGTCACTC-TTACAGAGTGGATTGGTGGGCAACCAGA--------GGATT-ACAgcagtctgg--gtc--cctggggaagccccctctggggcagagtgtaaggtgcaggatgtttattaccaagca-actaggaatcaactgcgggggggg----------gcaggactgggaagagggagaagtcaagctgccctgcaggcccaaggacaattgtag--------acagagagttctggagccagaacaggccttc
>gene=chr20_250406-251406; species=equCab
tctttccAGCAGGACGTGAAGAAGGAATCACAACACCCCAGCAGATGCTGGCACACTGGGGCCACACGGCAGGCTGACCTT-AGCAAGAGAAAACATCTTGGAGGACCACAGAGAGAAACAGAAACTGGGTTCTTTGTGCCGTC-CATGATTTCCGGATAAGGCCTCGCCTAGAATATTTATTGACCCGAGCCctttattgtttaagccaacttgagttaggtgctctgcaacctgtaaccaagtcttccaacACAGAGTGGATCTGTGAGCGATCAGAGGCTCCTGGGAGt-gtagcaggctgg--gtc--cccaa---------ctctgagat-gagtggagggtgcaggatgtttattagtgagtg-ccctggaatcaactgaggaagggaggagaagtgtgccggactaagccgcggcagaagtcaagctgcagtgcaggcccaaggacagcttcagccaaccctacggggagttctgcagccagaacaggccctC
>gene=chr20_250406-251406; species=gorGor
TCTTTCCAACAGGACATGTACAAGGACCTGTACAACCCTGGGAGATGCTGGCATATC-GGGCCACAAGCAGTGCTGACCTGAAGAAAAGGGCAACACCTCAGAAAACAAAGTAGATAAATAGAAACCAAGTCCTTGGTGCCATCACTTGATTTCTGGATAAAGCCTCACCTAAGCTATTTATTGACCTGAGCCCTTCATAGTTTAGGCCAATGTGATTTGGTTGTTTTGTTACCTGTAACCAAGTATCTTAACACAAAGTGGATCTGTGAGTGAGCAGAGCCTCTTGGGGGTTGTAGCAATCTAGTAgttggcccagaaaggccaactctgagatggagtgtagggtgcagaatgttgattaatgagtgctcttggaatcaacaactgaggaagacagaaatatgcaggattgggcacagggagaagttcag-tgcaatgcaggcccaagggtagttgcagctgagccttcaggaagttctggagccagagtagcccttc
>gene=chr20_250406-251406; species=panTro
tctttccaacaggacatgtacaaggacctgtacaaccctgggagatgctggcatattggggccacaagcagtgctgacctgaagaaaagggcaacacctcagaaaacaaagtagataaatagaaaccaagtccttggtgccatcacttgatttctggataaagcctcacctaagctatttattgacctgagcccttcatagtttaggccaatGTGATTTGGTTGTTTTGTTACCTGTAACCAAGTATCTTAACACAAAGTGGATCTGTGAGTGACCAGAGCGTCTTGGGGGTTGTAGCAATCTAGTAgttggcccagaaaggccaactctgagatggagtgtagggtgcagaatgttgactaatgagtgctcttggaatcaacaactgaggaagacagaaatatgcaggattgggcacagggagaagttcagctgcaatgcaggcccaagggtagttgcagctgagccttcaggaagttctggagccagagtagcccttc
>gene=chr20_250406-251406; species=papHam
TCTTTCCAACAGGACATGTACAAGGACCTGCACAACCCTGGGAGATGCTGGCATATTGGGGCCACAAGCGGTGCTGACCTTAAGGAAAGGGCAACACCTCAGAAAACAAAGTAGATAAATAGATAAATAGTCCTTAGTGCCATCACTTGATTTCTGGATAAAGCCTCATCTAAGCTATTTATTGATCTGAGCCCTTCATAGTTTAGGCCAATGTGATTTGGTTGTTTTGTTACCTCTAACCAAGTCTCTTAACACAAAGTGGATCTGTGAGTGACCAGAGTCTCTTGGGGGTtgtagcaacctag-------cccagagaggccaactctgagatggagtgtagggtgtacaacgttgatcaatgagtgctcttggaaccaacaactgaggaagacagaagcatgcaggattgggcacagggagaagtccagctgcaatgcaggcccaagggtaattgcagctgagccttcaggaagttctggagccagagtagcccttc
>gene=chr20_250406-251406; species=ponAbe
TCTTTCTAACAGGACACATACAAGGACCTGCACAACTCTGGGAGATGCTGGCATATTGGGGCCACAAGCAGTGCTGACCTGAAGAAATGGGCAACACCTCAGAAAACAAAGTAGATAAACAGAAACCAAGTCCTTGGTGCCATCACTTGATTTCTGGATAAAACCTCACCTAAGCTATTTATTGACCTGAGCCCTTCATAGTTTAGGCCAATGTGATTTGGTTGTTTTGTTACCTGTAACCAAGTATCTTAACACAAAGTGGATCTGTGAGTGACTAGAGCCTCTTGGGGGTtgtagcaatctag--gtc--cccagagaggccaactcggagatggagtgtagggtgcagaacgttgattaatgagtgctcttggaatcaacaactgaggaagacagaaatatgcaggactgggcacaaggagaagtccagctgcaatgcaggcccaagggtagttgcagctgagccttcaggaagttctggagccagagtagcccttc
>gene=chr20_250406-251406; species=rheMac
TCTTTCCAACAGGACATGTACAAGGACCTGCACAACCCTGGGAGATGCTGGCATATTGGGGCCACAAGCGGTGCTGACCTTAAGGAAAGGGCAACACCTCAGAAAACAAAGTAGATAAATAGAAACCAAGTCCTTAGTGCCATCACTTGATTTATGGATAAAGCCTCATCTAAGCTATTTATTGATCTGAGCCCTTCATAGTTTAGGCCAATGTGATTTGGTTGTTTTGTTACCTGTAACCAAGTCTCTTAACACAAAGTGGATCTGTGAGTGACCAGAGTCTCTTGGGGGTtgtagcaatctag-------cccagagaggccaactctgagatggagtgtagggtgtacaacgttgatcaatgagtgctcttggaaccaacaactgaggaagacagaagtatgcaggattgggcacagggagaagtccagctgcaatgcaggcccaagggtaattgcagctgagccttcaggaagttctggagccagagtagcccttc
>gene=chr20_251085-252085; species=hg19
atatgcaggattgggcacagggagaagttcagctgcagtgcaggcccaagggtagttgcagctgagccttcaggaagttctggagccagagtagcccttctgagttgttccaagCACTGAAGGCCTAGCAAGTTCCAGGGGTATTAAAATCAATAAGCCTGTCAGCCCCGACAATGCCCTCAATAGGTCTGGGCACAGATTGGAGAGAAGCTGGGCTCCCACTGCACCAGGAGGGAGTGGCCCAGAGCCACTGAGCCATGGAGACTCAGGCAGGGGGTTGCTCCAGCACTTCTTCTGGAGAAGTTTTGAGCCCCAGATGCAGTTAGCACAGTTGCCCGCCCCTTATCATAAGACGAAGTCCGTTCCCACCACATCTTCTGCAAGACCTAGCTGGGGACCCCGAGACACTGGCAAAAAAGCAAATGTAAATCCAGCTTTATTGGTAAAAAAGGAATAGCAGATTTAATCAGAAATTCCCACCTGGCCCAGCAGCACCAACC
>gene=chr20_251085-252085; species=bosTau
ctaggcagggctgggaagacaaggaagttgagctacagcgcagacccaggggcagtttccgccaaccctccagggagctgtggagccagaggagccttt-------------AGCAGTGAAGGTTCAGCAAGTTCCAGGGGTCTCAAACTCCAGGCATCCCCCCACCCGGGCACTGGTCTCAAAAGATCTGGGCACAAATCAGGGGAAAACTGGGCTCCCACTGCACCAGGGAGGGGCGG-CTGGAGCCACAGAACCATGGAGACTCAGGCAGG--GTCCCTCCAGCACTTGTT---GAGAAGTTCTGAGCCCCAGATGCAGGCAG--CAGTTATCCACCTCTTATCTTAAGACAAAATCTATTCCTACCATGCCTT---------------AGGAAGCCCCAGGCATTGGC-AAAGACC-AGGGCATGCCCAACTTTATTGGT-AAA--------AAGGACTCGCCTAGGAATTCCTACCTGGGCCAGCAGC----TCC
>gene=chr20_251085-252085; species=calJac
gtatgcaggactgggaacggggagaagtccagctgcaatgcaggcccaaggacagtggcagctgagcctacaggaagttctggagccagaatagtccttctgagttgttccaagcactg-aggcCCAGCAAGTTCCAGACGTATTAAACTCAAGAAGTCTGTCGGCCCTGACAACGCCCTCGGCAGTTCTGGGCAGAGACTGCAGAGAAGCTGGGCTCCCACTGCACCAGGAGGGAGTGGCCCAGAGCCACAGAGCCACGGAGACTCGGGCA-GGGGTTGCTCCAGCACTTCTTCTGGAGAACTTTTGAGCCCTAGATGCAGTCAACACAGTTGTCCGCCCCTTATCTTAAGACAAAGTCTGTTCCCACCACATCTTCTGCAAGGCCTAGCTGGAGACTCCGAGATACTCACAAAAAAGCAAATGTAAATCCAGCTTTATTGGT-AAAAAGGAATAGCAGCTTTAATTGAAAATTCCCAACTGGTCCAGCAGCACCAACC
>gene=chr20_251085-252085; species=canFam
----gcaggactgggaagagggagaagtcaagctgccctgcaggcccaaggacaattgtag--------acagagagttctggagccagaacaggccttcagagttgtccca---------aggcca---------agatg-gccgggcctttGGCATTTGCACGCCCTGGCACTGG-CTCAACAGGTCTGAGCACAAATCAGAGGGAAGCTGGGCTCCCACTGCACCAGGGAAGAGCAGCCCAGAGCCACAGA-------------AGGCAGGGGGGCGGGGTAGCACTTCTC---GAGAAGTTCTGTGGCCCAGAGAGAGTCAG--CAGTCACCTACCCCTTATCTTAAGACAAACTTCATTCCTACCACATCTTCT-CAAAGCTGAGCTGGAAATCTCCAAGCA------AAAGAGCAAATACAAATCCAGCTTTATTGGT-AAAAAGGAGTGGCAGACTTGACTGGGGATGCCCACCTGGCCCAGCAGCACCAACC
>gene=chr20_251085-252085; species=equCab
gtgtgccggactaagccgcggcagaagtcaagctgcagtgcaggcccaaggacagcttcagccaaccctacggggagttctgcagccagaacaggccctCAGAGTGGATTCA-----TGAAGGCCCAGCAAGTTCCAGGTG-TATAGAACTAAGGAGTTTCCCCACCCTGGCACTGTCCTCAACAGGTCTGGGTACAAACTGGAGGGAAACTGGGCTCCCACTACACCAGAGA--GGTGGCCCAGAGCCACAAAGCCATGGAAACTCCAGCAggccgctgaagtagcccTTCTC---AAGAAGTTCTGAGACCCAGGTGCAGTCAGCACAGCTG-----CCCTTACATTAAGATAAGGTCCACTCCTACCACATCTTCTACAAGGCCTAGCTGGGAAGCCCCAGCCACTGGC-AAAGAGCAAATGCAAATCCAGCTTTATTGGT-AAAATGGAACAACAGACTTCTCTGGGTGTTCCCACCTGGCCTAGCAACACCAACC
>gene=chr20_251085-252085; species=gorGor
atatgcaggattgggcacagggagaagttcag-tgcaatgcaggcccaagggtagttgcagctgagccttcaggaagttctggagccagagtagcccttctgagttgttcca----------------------------------------------------------------------------------------------------------------------------------------------------------------------------------------------------------------------------------------------------------------------------------------------------------------------------------------------------------------------------------------------------
>gene=chr20_251085-252085; species=panTro
atatgcaggattgggcacagggagaagttcagctgcaatgcaggcccaagggtagttgcagctgagccttcaggaagttctggagccagagtagcccttctgagttgttccaagCACTGAAGGCCTAGCAAGTTCCAGGGGTATTAAAATCAATAAGCCTGTCAGCCCCAACAATGCCCTCAATAGGTCTGGGCACAGATTGGAGAGAAGCTGGGCTCCCATTGCACCAGGAGGGAGTGGCCCAGAGCCACTGAGCCATGGAGACTCAGGCAGGGGGTTGCTCCAGCACTTCTTCTGGAGAAGTTTTGAGCCCCAGATGCAGTTAGCACAGTTGCCCGCCCCTTATCATAAGACGAAGTCCGTTCCCACCACATCTTCTGCAAGGCCTAGCTGGGGACCCCGAGACACTGGCAAAAAAGCAAATGTAAATCCAGTTTTATGGGTAAAAAAGGAATAGCAGATTTAATCAGAAATTCCCACCTGGCCCAGCAGCACCAACC
>gene=chr20_251085-252085; species=papHam
gcatgcaggattgggcacagggagaagtccagctgcaatgcaggcccaagggtaattgcagctgagccttcaggaagttctggagccagagtagcccttctgagttgttccaagCACTGAAGGCCTAGCAAGTTCCAGGGGTATTAAACTCAATAAGCCTGTCAGCCTCCACAATGCCCGCAACAGGTCTGGGCACAGAGTGGAGAGAAGCTGGGCTCCCACTGCACCAGGA-GGAGTGGCCCAGAGCCACAGAGCCATGGAGACTCAGGCAGGGGGTTGCTCCAGCACTTCTTCTGGAGAAGTTTTGAGCCCCAGATGCAATTAGCACAGCTGCCCGCCCCTTATCTTAAGACGAAGTTCGTTGCCACCGTATCTTCTGCAAGGCCCAGCTGAGGACCCCAAGATACTGGCAAAAAAGCAAATGTAAATCCAGCTTTATCAGTAAAAAAGGAACAGCAGATTTAACTGGAAATTCCCACCTGGCCCAACAGCACCAACC
>gene=chr20_251085-252085; species=ponAbe
atatgcaggactgggcacaaggagaagtccagctgcaatgcaggcccaagggtagttgcagctgagccttcaggaagttctggagccagagtagcccttctgagttgttccaagCACTGAAGGCCTAGCAAGTTCCAGGAGTATTAAAATCAATAAGCCTGTCAGCCCCGACAATGCCCTCAACAGGTCTGGGCACAGATTGGAGAGAAGCTGGGCTCCCACTGCACCACGAGGGAGTGGCCCACAGCCACAAAGCCACGGAGACTCAGGCAAGGGGTTCCTCCAGCACTTCTTCTGGAGAAGTTTTGAGCCCCAGATGCAGTTAGCACAGTTGCCCGCCCCTTATCATAAGATGAAGTCCATTCCCACCACATCTTCTGCAAGGCCTAGCTGGGGACCCCGAGATACTGGC-AAAAAGCAAATGTAAATCCAGCTTTATTGGTAAAAAAGGAATAGCAGATTTAATTGGAAATTCCCACCTGGCCCAGCAGCACCAACC
>gene=chr20_251085-252085; species=rheMac
gtatgcaggattgggcacagggagaagtccagctgcaatgcaggcccaagggtaattgcagctgagccttcaggaagttctggagccagagtagcccttctgagttgttctaagCACTGAAGGCCTAGCAAGTTCCAGGGGTATTAAACTCAATAAGCCTGTCAGCCTCCACAATGCCCGCAACAGGTCTGGGCACAGATTGGAGAGAAGCTGGGCTCCCACTGCACCAGGAGGGAGTGGCCCAGAGCCACAGAGCCACGGAGACTCAGGCAGGGGGTTGCTCCAGCACTTCTTCTTGAGAAGTTTTGAGCCCCAGATGCAGTTAGCACATCTGCCCGCCCCTTATCTTAAGACGAAGTTCGTTGCCACCATATCTTCTGCAAGGCCCAGCTGGGGACCCCAAGATACTGGCAAAAAAGCAAATGTAAATCCAGCTTTATCGGTAAAAAAGGAACAGCAGATTTAACTGGAAATTCCCACCTGGCCCAACAGCACCAACC
>gene=chr20_256165-257165; species=hg19
GGCTTGGAGCTCTTCCACCTCGGCCCTTAATACAGGCATGTTCTCCTCAAACTGGTCAATAATCTGAGAGGAAAGGCACAGCAGGGGAGAAGGGAGAGGCAAATGGCCCCCAACCAAAGGGAGAAAGGCCAAAATGAACGAGGAGCAAAGCTATCTGGGGAAATGGTATGGGTTCTGTCACTGGGACTTGCTGGACTCCAGGGAGGGGACTTCCCCATGCAAGGTGCGGCTGGCTTCCAAGTTAGTGACAATATTCAGTGGTGCTGAAACAGGTGAGGGATCATGGAGAATGGAGACAGGTTACAAAGTGGCGGGGAATGCTCAATCATGGGAATGAATGGAGGCTGGCAGAGATAGTGAAGGGCATACACATTAAAAACCAGTGAAGAGGCAAGATAATGAAAATTAATTCAAGAAGGCAGTGATGGTGAAGTTCATTAACACTGATAATGGGTGGTGGGCAGTAACAAGAATCAAGGGGTAAAGATGCACGGTGGTTA
>gene=chr20_256165-257165; species=bosTau
AAATTCCAGCTGTTCCATCTCAGCCCTTAATCTGGGTATTTCCTCCTCAAAACGGTCTATAAACTGAG--------GAAAGCAGGTGAAA-TTGAGAAACAAACATCCCCCAACCAACAGAAGAAAGGGAAAAATGCGTG---AATAAGGACATCTAGGGAAATAGCCTAGGCTCTGTCA-CTGGGACTTCTGGACTCCAAAGCGGGGCTCCCTCCTTGCAGGGCAGGGCTGGCTCATGAGTTACTGACAATGTTTGATGGTGCTGAAAAAGGTGAG-------------GGGAGACAGGCTGCAAGGGGG-TGGCAGTGCTCGACAGTGAGAATTAGTGGGGGCTGGTGGAGGTGATGAAGGTCATTCACGCAGACAACTGATGAAGGTGCAAGATAACAAAAACTACCATGAGAGGGTGGTGATCATGGAATTCATTAACA-TGGTCTTGAGTGATGGTCAATGTCAAGAATTAAGAGGTGAAGACAAGGAGTGGGTA
>gene=chr20_256165-257165; species=calJac
GGCCTGGAGCTCTTCCACCTCAGCCCTTAATACAGGCACATTCTCCTCAAACTGGCCAATAAACTGAGAGGAAAGGCATAACA--GGAGAAATGAGAAGCAAATGG--CCCAACCAAAGAGAGAAGGGCCAAAATGAACAAGGAGCAAAGCTATCTGGGGAAATGGTGTGGGCTCTGTCACT-GAACTTGCTGGACTACAGAGAGGGAACCTCCCCAGGTAGGGTGGGGCTGACTCCCAAGTTAGTGACACTATTCAGCGGTGCTGCAACAGGTGAGGGGTCACAGAGAATGGAGACAGGTTACAAAGTGGTGGGGAGTGCTCCATCATGGGAATCAGTGG-GGCTGGCAGAGATGGTGAAGGGCGTGCACATTAAAAACTGATGAAGGGGCAAGATAATGAAAATCAATTCAAGAAGGCAGTGATGGTGAAGTTCATTAACACCGATAATGGGTGGTGGGCAGTGACGAGAATCAAGGGGTAAAGATGCATGGTGGTTA
>gene=chr20_256165-257165; species=canFam
GACCTGGAGCTGCTCCACCTGGGCCTTCAATATGGGTATCTCCTCCTCAAACTGGTGGATAAACTGAGGGGAGAAGCATAGCAGGGAAAA-GTGAGAAGCCAACGTCCCCCAACAGAAGGGAGAGAGGGTAAACCG-ATGAGGAGGAAGGACATCTAGGGAAATGGCACAGCTTTCATCA-CAGGGCCTCCTGGGCTCT--------G-CCCCTCCATGCAGCACAAGGCT-GCTTGCAAG-AAGGGCCAACGTCTGATGGTGCTGAAAATGGC---AGATCTCAGAGCATGGAGACAGGTGGC--AGAGGGGATTAGTACCTGGTGATGAGAATGAATGGGGGCTGGCAGAGATGGTGAAGGCCACTCACGCGGACAGTGGAT---GGAGGATGGTAATGAAAATGAATGCGAAAGGGGGGTGACAGTGAAGTTCATTAACACGGCTGACGGGTGATGCTCAGTGGCCAGAATTAAGGGGCAAAGATAGGGAGTGGTAA
>gene=chr20_256165-257165; species=equCab
GACTTGGAGCTGCTGCACCTCAGCCCTTAATATGGGTATTTCCTCCTCAAAGTGCTTGATAAACTGAGGAGAGAGGCACAGCAGGGGAGA-GTGAGAAGCAAAAAG--CCCAACCAAAGGGAGAAACGGGAAAACAGACAAGGAATAAAG-------GGCAATAGCCTGGGC-CTTGTCACCAGGACTTCCTGGACTCCAGAAAAGGG-CCTCTCTGCGCAGGGCAGGGTTGGCTCACAAGTTAGGGACGATGTTTGCTGGTGCTGCAAAAAGTGA-GGATGCTGGAGAATGGAGACAGGTGGCAAAGAGGTGG-CAGTGCTTGATAATGAGGAATAATGGGGGCTGTCAGAAATGATGAAGGCCGCTCACACGGATAACTGATGAAGGTGCAAGATAACGAAAATTAATACGAGAGGGTGGGGATGGTGAAGTTCATTAACACCGGCAATGAGCGATGGTCAACGACAAGAACTAAGAGCTGAAGAGAGGGGGTGGGAA
>gene=chr20_256165-257165; species=gorGor
--------------------------------------------------------------------------------------------------------------------------------------------------------------------------------gtcagTGGGACTTGCTGGACTCCAGAGAGGGGACTTCCCCATGCAGGGTGCGGCTGGCTCCCAAGTTAGTGACAATATTCAGTGGTGCTGAAACAGGTGAGGGATCATGGAGAATGGAGACAGGTTACAAAGTGGCGGGGAATACTCAATCATGGGAATGAATGGAGGCTGGCAGAGATAGTGAA-GGCATGCACATTAAAAACCAGTGAAGAGGCAAGATAATGAAAATTAATTCAAGAAGGCAGTGATGGTGAAGTTCATTAACACTGATAATGGGTGGTGGGCAGTGACAAGAATCAAGGGGTAAAGATGCACGGTGGTTA
>gene=chr20_256165-257165; species=panTro
GGCTTGGAGCTCTTCCACCTCGGCCCTTAATACGGGCATGTTCTCCTCAAACTGGTCAATAAACTGAGAGGAAAGGCACAGCAGGGGAGAAGGGAGAAGCAAATGGCCCCCAACCAAAGGGAGAAAGGCCAAAATGAACGAGGAGCAAAGCTATCTGGGGAAATGGTATGCGTTCTGTCACTGGGACTTGCTGGACTCGAGAGAGGGGACTTCCCCATGCAGAGTGCGGCTGGCTTCCAAGTTAGGGACAATATTCAGTGGTGCTGAAACAGGTGAGGGATCATGGAGAATGGAGACAGGTTACAAAGTGGCGGGGAATGCTCAATCACGGGAATGAATAGAGGCTGGCACAGATAGTGAAGGGCATGCACATTAAAAACCAGTGAAGAGGCAAGATAATGAAAATTAATTCAAGAAGGCAGTGATGGTGAAGTTCATTAACACTGATAATGGGTGGTGGGCAGTGACAAGAATCAAGGGGTAAAGATGCACGGTGGTTA
>gene=chr20_256165-257165; species=papHam
GGCTTGGAGCTCTTCCACCTCGGCCCTTAATACGGGCATGTTCTCCTCAAACTGGTCAATAAACTGAGAGGAAAGGCATAGCAGGGGAGAAGGGAAAAGCAAACGCCCCCCAACCAAAGGGAGAAAGGTCAAAATGAACAAGGAGCAAAGCTATCTGGGGAAATGGTATGGGCTCTGTTACTGGGACTTGCTGGACTCCAGAGAGGGGACCTCCCCATGCAGGGTGGGGCTGGCTTCCAAGTGAGTGACAATATTCAGTGGTGCTGAAACAGGTGAGGGATCATGGAGAACGGAGACAGGTTACAAACTGGCGGAGAACGCTCAATCATGGGAATAAATGGAGGCTGGCAGAAATAGCGAAGGGCATGCACATTAAAAACCGATGAAGAGGCAAGATAATGAAAATTAATTCAAGAAGGCAGTGATGGTG--GTTCATTAACACTGATAATGGGTGGTGGGCAGTGACAAGAAGCAAGGGGTAAAGATGCAAGGTGGCTA
>gene=chr20_256165-257165; species=ponAbe
GGCTTGGAGCTCTTCCACCTCG-------------------------------G----------TGAGAAGAAAGGCACAGCACGGGAGAAGGGAGAAGCAAATGGCCCCCAACCAAAGGGAGAAAAGCCAAAATGAACAAGGAGCAAAGCTATCTGGGGAAATGGTATGGGCTCTGTCACTGGGACTTGCTGGACTCCAGAGAGGGCACTTCCCCATGCAGGGTGAGGCTGGCTCCCAAGTTAGTGACAATATTCAGTGGTGCTGAAACAGGTGAGAGATCATGGAGAATGGAGATAGGTTACAAAGTGGCAGGGAATGATCAATCATGGGAATGAATGGAGGCTGGCAGAGATAGTGAAGGGCATGCACATTAAAAACCGATGAAGAGGCAAGATAATGACAATTAATTCAAGAAGGCAGTGATGGTGAAGTTCATTAACACTGATAATGGGTGATGGGCAGTGACAAGAAACAAGGGGTAAAGATGCACAGTGGTTA
>gene=chr20_256165-257165; species=rheMac
GGCTTGGAGCTCTTCCACCTCGGCCCTTAATACGGGCATGTTCTCCTCAAACTGGTCAATAAACTGAGAGGAAAGGCATAGCAGGGGAGAAGGGAGAAGCAAACGCCCCCCAACCAAAGGGAGAAAGGTCAAAATGAACAAGGAGCAAAGCTATCTGGGGAAATGGTATGGGCTCTGTTACTGGGACTTGCTGAACTCCAGAGAGGGGACCTCCCCATGCAGGGTGGGGCTGGCTTCCAAGTGAGTGACAATATTCAGTGGTGCTGAAACAGGTGAGGGATCATGGAGAATGGAGACAGGTTACAAACTGGCGGAGAATGCTCAATCATGGGAATAAATGGAGGCTGGCAGAGATAGCGAAGGGCATGCACATTAAAAACCGATGAAGAGGCAAGATAATGAAAATTAATTCAAGAAGGCAGTGATGGTGAAGTTCATTAACAACGATAATGGGTGGTGGGCAGTGACAAGAAGCAAGGGGTAAAGATGCAAGGTGGCTA
>gene=chr20_257171-258171; species=hg19
AGGGACGCTGGGTTTCCTGTGGAGGAAGAAGAGGTCTGGCCCCCAGGTGCCTCTTCCTGGGCAGCAGAACATGGTAGAGACCGATGGGGCTGCAGTGGGCCTGGAGGCAGAGGATGGGGAAGAGGGCGGGGTGGGGGTGAGACCTGGATCCCCGCTCCCACACAGCAACTGGCTACTCACCGCCACCACAGAACTCAGAATTTTTTTCTTCTTCTTCTGAATCTTGTCAGACAAGGATTCCAGGACCTTTCTGCGCATCTCACCGAGGTCATCCAGCTCATCCTGGGAGCCAGCAGAAGGGTGTTGGTCACCAGTCCTGCCTCCCACACAGTCTGGTGGGAGAGGGGCAGGGGCTCCCCTACCTGCTGGCTGTCCTTAACCTGCTGCAGCTGGCGCATAAGAGTGGAGATCTGGACAGACTTGATGGAATACTCATGGTCCATGTAAGTGCTCAGGAAGTTCACTTCCTCCTGGGTCTTCTCAATCTTGGCATTCAGCTG
>gene=chr20_257171-258171; species=bosTau
TGGCACGCTGGATTTTCTGTGGAAAAAGGGAAATTCTGGCCCCCAAGTGCCCCAGA-TGGGTAGCA----------------GATGGGCATGTGGTGGCCCTGAGGGCAGAGGACAGGGAAGAAAGCAGGGCTGGGGCAGGACCCGGATACCTGC-----CACAGTGGCTGGCTACTCACCACCACCAGAGACCTCAGAAGGTTTTTTTTCTTATTCTGAATCTGGTTGGACATAGACGCCAGGACCATTCTGCACATCTCACTGAGTTCATCTAGCTCGTCCTAGGGGTTGGCAGGAAGGTGTTGGCCACCAACCCTGCCTCCCACAGGGTCAGGTGAGGCAAAACCAGGGGCTCACCTACCAACTGGCTGTCCTTCACCTGCTGCAGCTGGCGCACGAGGTTGCCCACCTGTACCAACTTGATGGGGTACTCGTGGTCCTTGTACGTGCTCACGAAGCTCACCTGCTCACGGACCTTCTCGATCTGGGCATCCAGCTG
>gene=chr20_257171-258171; species=calJac
GGGGACGCTGGGTTTTCTGTGAAGGAAGAAGAGGTCTGGCCCCCAGGTGCCTCTTCCTGGGCAGCAGAACATGGTAGAGACCAATGGGGCTCCAGTGGGCCTGGAGGCAGAGGATGGGGAAGAGGGCGGGACAGGGGTGGGACCTGGATCCCCCATCCCCCACCGCAACTGGCTACTCACTGCTACCAGAGAACTCAGAACTTTCTTCTCCTCCTTCTGAATCTTATCGGACAAGGACTTCAGGACCTTTCTGCGCATCTCACTGAGGTCATTCAGCTCATCCTGGGAGCCAGCAGAAGGGTGTTCACCACCAGCCCTGCCACCCACACGGTCCAGTGAGGCAGGGGCAGGGGCTCCCCTACCTGCTGGCTGTCCTTAACCTCCTGCAGCTGGTGCATGAGGGTGGCAATCTGGACAGACTTGATGGAATACTCATGGTCCATGTAAGTGCTCAGGAATTTCACGTCCTCCTGGGTCTTGTCAATCTTGGCATTCAGCTG
>gene=chr20_257171-258171; species=canFam
GGGGCTGCTGGCTTTTCTACAAAGGGAGAAGAGGTCTGGCCCCCATGTGCCTCTTGCTGGGCAGCAGAGCCCAGTAGAGACTAG-TGGGGCACACGGGGGAAGGAGGCGGAGGACAGGAAAGGAAGCAGGTTTGCAGTGACACTCGGACACCCAC-----CACAGCAGCTGGCTACTCACTACCACCAGAGCTTTCAGGAGTTTTTTCTTCTTCTTCTGAATCTGATTAGACAAATACTCCAGGACCATTCTGCGCATCTCATTAAGTTCATCCAGCTCATCCTAGGGGCCA-CAGGAGGGTGTGAGCTGCCAGGCCTGTGTCCAGGATGGGCCAGCGGGGCAGGGCCAGGAACTCTCCTACCTGCTGGCTGTCCTTTATCTGCTGCAACTGGCGCGTAAGGTTGGCAATCTGGACCGACTTGATAGGATACTCGTGGTCCATGTACGTGCTCAGGAAGTTCACCTCCTTGTAGGTGTTCTCAATCTTGGCGTTCAGCTG
>gene=chr20_257171-258171; species=equCab
AGGGAGACTGGGTTTTCTGTGGAGGAAGGACAGGTCTGGCCCCCAAGTCCCTCTTCTTGGGCAGCAGTGCTTGGC--AGACTGGTGGGGGTGCCGGGGGCCTGGAGGCAGAGGACAGGGAAGAAAGCAGGGGTGGGGCAGCACCTGGATACCCAC-----CACAGCG---GGCTACTCACCACCACCAGAGACCTCAGAAGTTTTCTTTTCTTCTTCTGAATCTTGTTGGACAAAGACTCCAGGACCTTTCTACGCATCTCATTAAGGTCATCCAACTCATCCTGGGGGTCAGCAGGAGAGTGCTGGCCACCAGCTCTGCCTCCCGCATGCTCCAGTGGGGCAGGGCCAGGGGTTCACCTACCTGCTGGCTGTCCTTCACCTGCTGCAGCTGGCGCGCCAGGCTGGCAATCTGGACGGACCTGACAGGATACTCATGGTCCATGTAAGTGCTCAGGAAGCTCACTTCCTCCTTGGTCTTATGGATCCTGGCATTCAGCTG
>gene=chr20_257171-258171; species=gorGor
AGGGACGCTGGGTTTCCTGTGGAGG-AGAAGAGG-CTGGCCCCCAGGTGCCTCTTCC-GGGCAGCAGAACATGGTAGAGACCGACGGGGCTGCAGTGGGCCTGGAGGCAGAGGATGGGGAAGAGGGCGGGGTGGGGGTGAGACCTGGATCCCCGCTCCCACAC-GCAACTGGCTACTCACCGCCACCACAGAACTCAGAATTTTTTTCTTCTTCTTCTGAATCTTGTCGGACAAGGATTCCAGGACCTTTCTGCGCATCTCACTGAGGTCATCCAGCTCATCCTGGGAGCCAGCAGAAGGGTGTTGGCCGCCAGTCCTACCTCCCACACAGTCTGGTGGGAGAGG-GCAGGGGCTCCCCTACCTGCTGGCTGTCCTTAACCTGCTGCAGCTGGCGCATAAGAGTGGAGATCTGGACAGACTTGATGGAATACTCATGGTCCATGTAAGTGCTCAGGAAGTTCACTTCCTCCTGGGTCTTCTCAATCTTGGCATTCAGCTG
>gene=chr20_257171-258171; species=panTro
AGGGACGCTGGGTTTCCTGTGGAGGAAGAAGAGGTCTGGCCCCCAGGTGCCTCTTCCTGGGCAGCAGAACATGGTAGAGACCGATGGGGCCGCAGTGGGCCTGGAGGCAGAGGATGGGGAAGAGGGCGGGGTGGGGGTGAGACCTGGATCCCCGCTCCCACACAGCAACTGGCTACTCACCGCCACCACAGAACTCAGAATTTTTTTCTTCTTCTTCTGAATCTTGTCGGACAAGGATTCCAGGACCTTTCTGCGCATCTCACCGAGGTCATCCAGCTCATCCTGGGAGCCAGCAGAAGGGTGTTGGCCACCAGTCCTGCCTCCCACACAGTCTGGTGGGAGAGGGGCAGGGGCTCCCCTACCTGCTGGCTGTCCTTAACCTGCTGCAGCTGGCGCATAAGAGTGGAGATCTGGACAGACTTGATGGAATACTCATGGTCCATGTAAGTGCTCAGGAAGTTCACTTCCTCCTGGGTCTTCTCAATCTTGCCATTCAGCTG
>gene=chr20_257171-258171; species=papHam
AGGGACGCTGGGTTTTCTGTGGAGGAAGAAGAGGTCTGGCCCCCAGGTGCCTCTTCCTGGGCAGCAAAACATGGTAGAGAGCCATAGGGCTGCAGTGGGCCTGGAGGCAGAGGATGGGGAAGAAGGGGGGGTGGGAGTGGGACCTGGATCCCCCCTCCCGCACAGCAACTGGCTACTCACTGCCACCACAGAACTCAGAATTTTTTTCTTCTTCTTCTGAATCTTGTCAGACAAGGATTCCAGGACCTTTCTGCGCATCTCACTGAGGTCATCCAGCTCATCCTGGGATCCAGCAGAAGGGTGTTGGCCACCAGCCCGGACTCCCACACAGTCTGGTGGGGGAGGGGCAGGGGGTCCCCCACCTGCTGACTGTCCTTATCCTGCTGCAGCTGGCGCACAAGGGTGGAGATCTGGACAGACTTGATGGAATACTCATGGTCCATGTAAGTGCTCAGGAAGTTCACTTCCTCCTGGGTCTTCTCAATCTTAGCATTCAGCTG
>gene=chr20_257171-258171; species=ponAbe
AGGGACGCTGGGTTTCCTGTGGAGAAAGATGATGTCTGGCCCCCAGGTGCCTCTTCCTGGGCAGCAGAACATGGTAGAGACTGATGAGGCTGCAGTGGGCCTGGAGGCAGAGGATGGGGAAGAGGGCGGGGTGGGGGTGAGAACTGGATCCCCCCTCCCACACAGCAACTGGCTACTCACCGCCACCACAGAACTCAGAATTTTTTTCTTCTTCTTCTGAATCTTGTCGGACAAGGACTCCAGGACCTTTCTGCGCATCTCACTGAGGTCATCCAGCTCATCCTGGGAGCCAGCAGAAGGGTGTTGGCCACCAGTCCTGCCTCCCACACACTCTGGTGGGGGAGGGGCAGGGGCTCCCCTACCTGCTGGCTGTCCTTAACC-GCTGCAGCTGGCGCATAAGGGTGGAGATCTGGACAGACTTGATGGAATACTCATGGTCCATGTAAGTGCTCAGGAAGTTCACTTCCTCCTGGGTCTTCTCAATCTTGGCATTCAGCTG
>gene=chr20_257171-258171; species=rheMac
AGGGACGCTGGGTTTTCTGTGGAGGAAGAAGAGGTCTGGCCCCCAGGTGCCTCTTCCTGGGCAGCAAAACATGGTAGAGACCAATAGGGCTGCAGTGGGCCTGGAGGCAGAGGATGGGGAAGAAGGGGGGGTGGGAGTGGGACCTGGATTCCCCCTCCCACACAGCAACTGGCTACTCACTGCCACCACAGAACTCAGAATTTTTTTCTTCTTCTTCTGAATCTTGTCAGACAAGGATTCCAGGACCTTTCTGCGCATCTCACTGAGGTCATCCAGCTCATCCTGGGATCCAGCAGAAGGGTGTTGGCCACCAGCCCGGACTCCCACACAGTGTGGTGGGGGAGGGGCAGGGGGTCCCCTACCTGCTGACTGTCCTTATCCTGCTGCAGCTGGCGCACAAGGGTGGAGATCTGGACAGACTTGATGGAATACTCATGGTCCATGTAAGTGCTCAGGAAGTTCACTTCCTCCTGGGTCTTCTCAATCTTGGCATTCAGCTG
>gene=chr20_257198-258198; species=hg19
AGGGACGCTGGGTTTCCTGTGGAGGAAGAAGAGGTCTGGCCCCCAGGTGCCTCTTCCTGGGCAGCAGAACATGGTAGAGACCGATGGGGCTGCAGTGGGCCTGGAGGCAGAGGATGGGGAAGAGGGCGGGGTGGGGGTGAGACCTGGATCCCCGCTCCCACACAGCAACTGGCTACTCACCGCCACCACAGAACTCAGAATTTTTTTCTTCTTCTTCTGAATCTTGTCAGACAAGGATTCCAGGACCTTTCTGCGCATCTCACCGAGGTCATCCAGCTCATCCTGGGAGCCAGCAGAAGGGTGTTGGTCACCAGTCCTGCCTCCCACACAGTCTGGTGGGAGAGGGGCAGGGGCTCCCCTACCTGCTGGCTGTCCTTAACCTGCTGCAGCTGGCGCATAAGAGTGGAGATCTGGACAGACTTGATGGAATACTCATGGTCCATGTAAGTGCTCAGGAAGTTCACTTCCTCCTGGGTCTTCTCAATCTTGGCATTCAGCTG
>gene=chr20_257198-258198; species=bosTau
TGGCACGCTGGATTTTCTGTGGAAAAAGGGAAATTCTGGCCCCCAAGTGCCCCAGA-TGGGTAGCA----------------GATGGGCATGTGGTGGCCCTGAGGGCAGAGGACAGGGAAGAAAGCAGGGCTGGGGCAGGACCCGGATACCTGC-----CACAGTGGCTGGCTACTCACCACCACCAGAGACCTCAGAAGGTTTTTTTTCTTATTCTGAATCTGGTTGGACATAGACGCCAGGACCATTCTGCACATCTCACTGAGTTCATCTAGCTCGTCCTAGGGGTTGGCAGGAAGGTGTTGGCCACCAACCCTGCCTCCCACAGGGTCAGGTGAGGCAAAACCAGGGGCTCACCTACCAACTGGCTGTCCTTCACCTGCTGCAGCTGGCGCACGAGGTTGCCCACCTGTACCAACTTGATGGGGTACTCGTGGTCCTTGTACGTGCTCACGAAGCTCACCTGCTCACGGACCTTCTCGATCTGGGCATCCAGCTG
>gene=chr20_257198-258198; species=calJac
GGGGACGCTGGGTTTTCTGTGAAGGAAGAAGAGGTCTGGCCCCCAGGTGCCTCTTCCTGGGCAGCAGAACATGGTAGAGACCAATGGGGCTCCAGTGGGCCTGGAGGCAGAGGATGGGGAAGAGGGCGGGACAGGGGTGGGACCTGGATCCCCCATCCCCCACCGCAACTGGCTACTCACTGCTACCAGAGAACTCAGAACTTTCTTCTCCTCCTTCTGAATCTTATCGGACAAGGACTTCAGGACCTTTCTGCGCATCTCACTGAGGTCATTCAGCTCATCCTGGGAGCCAGCAGAAGGGTGTTCACCACCAGCCCTGCCACCCACACGGTCCAGTGAGGCAGGGGCAGGGGCTCCCCTACCTGCTGGCTGTCCTTAACCTCCTGCAGCTGGTGCATGAGGGTGGCAATCTGGACAGACTTGATGGAATACTCATGGTCCATGTAAGTGCTCAGGAATTTCACGTCCTCCTGGGTCTTGTCAATCTTGGCATTCAGCTG
>gene=chr20_257198-258198; species=canFam
GGGGCTGCTGGCTTTTCTACAAAGGGAGAAGAGGTCTGGCCCCCATGTGCCTCTTGCTGGGCAGCAGAGCCCAGTAGAGACTAG-TGGGGCACACGGGGGAAGGAGGCGGAGGACAGGAAAGGAAGCAGGTTTGCAGTGACACTCGGACACCCAC-----CACAGCAGCTGGCTACTCACTACCACCAGAGCTTTCAGGAGTTTTTTCTTCTTCTTCTGAATCTGATTAGACAAATACTCCAGGACCATTCTGCGCATCTCATTAAGTTCATCCAGCTCATCCTAGGGGCCA-CAGGAGGGTGTGAGCTGCCAGGCCTGTGTCCAGGATGGGCCAGCGGGGCAGGGCCAGGAACTCTCCTACCTGCTGGCTGTCCTTTATCTGCTGCAACTGGCGCGTAAGGTTGGCAATCTGGACCGACTTGATAGGATACTCGTGGTCCATGTACGTGCTCAGGAAGTTCACCTCCTTGTAGGTGTTCTCAATCTTGGCGTTCAGCTG
>gene=chr20_257198-258198; species=equCab
AGGGAGACTGGGTTTTCTGTGGAGGAAGGACAGGTCTGGCCCCCAAGTCCCTCTTCTTGGGCAGCAGTGCTTGGC--AGACTGGTGGGGGTGCCGGGGGCCTGGAGGCAGAGGACAGGGAAGAAAGCAGGGGTGGGGCAGCACCTGGATACCCAC-----CACAGCG---GGCTACTCACCACCACCAGAGACCTCAGAAGTTTTCTTTTCTTCTTCTGAATCTTGTTGGACAAAGACTCCAGGACCTTTCTACGCATCTCATTAAGGTCATCCAACTCATCCTGGGGGTCAGCAGGAGAGTGCTGGCCACCAGCTCTGCCTCCCGCATGCTCCAGTGGGGCAGGGCCAGGGGTTCACCTACCTGCTGGCTGTCCTTCACCTGCTGCAGCTGGCGCGCCAGGCTGGCAATCTGGACGGACCTGACAGGATACTCATGGTCCATGTAAGTGCTCAGGAAGCTCACTTCCTCCTTGGTCTTATGGATCCTGGCATTCAGCTG
>gene=chr20_257198-258198; species=gorGor
AGGGACGCTGGGTTTCCTGTGGAGG-AGAAGAGG-CTGGCCCCCAGGTGCCTCTTCC-GGGCAGCAGAACATGGTAGAGACCGACGGGGCTGCAGTGGGCCTGGAGGCAGAGGATGGGGAAGAGGGCGGGGTGGGGGTGAGACCTGGATCCCCGCTCCCACAC-GCAACTGGCTACTCACCGCCACCACAGAACTCAGAATTTTTTTCTTCTTCTTCTGAATCTTGTCGGACAAGGATTCCAGGACCTTTCTGCGCATCTCACTGAGGTCATCCAGCTCATCCTGGGAGCCAGCAGAAGGGTGTTGGCCGCCAGTCCTACCTCCCACACAGTCTGGTGGGAGAGG-GCAGGGGCTCCCCTACCTGCTGGCTGTCCTTAACCTGCTGCAGCTGGCGCATAAGAGTGGAGATCTGGACAGACTTGATGGAATACTCATGGTCCATGTAAGTGCTCAGGAAGTTCACTTCCTCCTGGGTCTTCTCAATCTTGGCATTCAGCTG
>gene=chr20_257198-258198; species=panTro
AGGGACGCTGGGTTTCCTGTGGAGGAAGAAGAGGTCTGGCCCCCAGGTGCCTCTTCCTGGGCAGCAGAACATGGTAGAGACCGATGGGGCCGCAGTGGGCCTGGAGGCAGAGGATGGGGAAGAGGGCGGGGTGGGGGTGAGACCTGGATCCCCGCTCCCACACAGCAACTGGCTACTCACCGCCACCACAGAACTCAGAATTTTTTTCTTCTTCTTCTGAATCTTGTCGGACAAGGATTCCAGGACCTTTCTGCGCATCTCACCGAGGTCATCCAGCTCATCCTGGGAGCCAGCAGAAGGGTGTTGGCCACCAGTCCTGCCTCCCACACAGTCTGGTGGGAGAGGGGCAGGGGCTCCCCTACCTGCTGGCTGTCCTTAACCTGCTGCAGCTGGCGCATAAGAGTGGAGATCTGGACAGACTTGATGGAATACTCATGGTCCATGTAAGTGCTCAGGAAGTTCACTTCCTCCTGGGTCTTCTCAATCTTGCCATTCAGCTG
>gene=chr20_257198-258198; species=papHam
AGGGACGCTGGGTTTTCTGTGGAGGAAGAAGAGGTCTGGCCCCCAGGTGCCTCTTCCTGGGCAGCAAAACATGGTAGAGAGCCATAGGGCTGCAGTGGGCCTGGAGGCAGAGGATGGGGAAGAAGGGGGGGTGGGAGTGGGACCTGGATCCCCCCTCCCGCACAGCAACTGGCTACTCACTGCCACCACAGAACTCAGAATTTTTTTCTTCTTCTTCTGAATCTTGTCAGACAAGGATTCCAGGACCTTTCTGCGCATCTCACTGAGGTCATCCAGCTCATCCTGGGATCCAGCAGAAGGGTGTTGGCCACCAGCCCGGACTCCCACACAGTCTGGTGGGGGAGGGGCAGGGGGTCCCCCACCTGCTGACTGTCCTTATCCTGCTGCAGCTGGCGCACAAGGGTGGAGATCTGGACAGACTTGATGGAATACTCATGGTCCATGTAAGTGCTCAGGAAGTTCACTTCCTCCTGGGTCTTCTCAATCTTAGCATTCAGCTG
>gene=chr20_257198-258198; species=ponAbe
AGGGACGCTGGGTTTCCTGTGGAGAAAGATGATGTCTGGCCCCCAGGTGCCTCTTCCTGGGCAGCAGAACATGGTAGAGACTGATGAGGCTGCAGTGGGCCTGGAGGCAGAGGATGGGGAAGAGGGCGGGGTGGGGGTGAGAACTGGATCCCCCCTCCCACACAGCAACTGGCTACTCACCGCCACCACAGAACTCAGAATTTTTTTCTTCTTCTTCTGAATCTTGTCGGACAAGGACTCCAGGACCTTTCTGCGCATCTCACTGAGGTCATCCAGCTCATCCTGGGAGCCAGCAGAAGGGTGTTGGCCACCAGTCCTGCCTCCCACACACTCTGGTGGGGGAGGGGCAGGGGCTCCCCTACCTGCTGGCTGTCCTTAACC-GCTGCAGCTGGCGCATAAGGGTGGAGATCTGGACAGACTTGATGGAATACTCATGGTCCATGTAAGTGCTCAGGAAGTTCACTTCCTCCTGGGTCTTCTCAATCTTGGCATTCAGCTG
>gene=chr20_257198-258198; species=rheMac
AGGGACGCTGGGTTTTCTGTGGAGGAAGAAGAGGTCTGGCCCCCAGGTGCCTCTTCCTGGGCAGCAAAACATGGTAGAGACCAATAGGGCTGCAGTGGGCCTGGAGGCAGAGGATGGGGAAGAAGGGGGGGTGGGAGTGGGACCTGGATTCCCCCTCCCACACAGCAACTGGCTACTCACTGCCACCACAGAACTCAGAATTTTTTTCTTCTTCTTCTGAATCTTGTCAGACAAGGATTCCAGGACCTTTCTGCGCATCTCACTGAGGTCATCCAGCTCATCCTGGGATCCAGCAGAAGGGTGTTGGCCACCAGCCCGGACTCCCACACAGTGTGGTGGGGGAGGGGCAGGGGGTCCCCTACCTGCTGACTGTCCTTATCCTGCTGCAGCTGGCGCACAAGGGTGGAGATCTGGACAGACTTGATGGAATACTCATGGTCCATGTAAGTGCTCAGGAAGTTCACTTCCTCCTGGGTCTTCTCAATCTTGGCATTCAGCTG
>gene=chr20_259152-260152; species=hg19
CCAGTCCCAACCTCACTCCCAGAAACCTGACCAGAGGCTaatcgggacagtaacagtgtccacccatagggttgttgtaaggactatataaagacatacagatcgcttGCTATTACACGTAGAGGTGTTTGCAAATGCTGTTGGTGGTAGCAGCGACCTCTGTCGCACCGGTACAGTATGTGCCCGGTGAACCCCCTCTGGGACGGGTGCTATGGTGCCGCATTTCACAGAGCTCGGGGAGGCAAAGTTAACTAAAAGTCTCCCGGCCAGTGAGTGCTGGCGCGCTGGGATGAAACCCATCTCGGTCCTCTTGCAAAGCCCAGGTGAGGGGAGTGAAGGGTGAAGAAATGCGTCTTCCAGGTGGAGGAAGCACCACGTGCAGTGGGCGGGGAAAGGCAGGAGAGGGCGCGCGAGTGCGCggagggagggcgggacggagggagggagggcgggacggagggagggagggagggacggagggcgggacggcgggagggcgg
>gene=chr20_259152-260152; species=bosTau
CCAGACCCAATCCCACT-----------------------------------------------------------------------------------------------------------------------------------------------GGGCCCACACCTCC--TGTGTGCCAGGTGCAACTCTTTCAGGGTGAGCGCTATTGTGCCCCACTGTATGGGGCTCAG-------AGGTTGACTCAGAGCCTTCCAGCTAATTAGTGCTGA---ACTGGGATGAGTCCCCCCCCAGTCTGATTCCAAGACCCAGGTAGGGGGAGTGGAGTGTGAAAAGATGTATCTTCCAGACGGAGGAAGGAGCTTATGCAACCAGCCGGGAAAAGCAGGAGAGGGCGCCCAAGGGCTTGGGAG-----------------------------------------------------------GGGCGGTGTCCGGGCTG
>gene=chr20_259152-260152; species=calJac
CCAGTCCCAACCCCACTCCCAGAATCCTGACCAGAGGCTACtgggggtaataacagtgtccgcccacagggttgttgtaaggactatataaatacatacagatcgcctGCTATTACACGTATAGGTGTTTGCAAACGCTGGTGGTGGTAGCAGCTACCTCCGGTACACAGGTACAGTATGTGCCAGGTAAACGCCCTCTGGGACGGGTGCTA--------CATTTCACAGAGCTCAGGGAGGTAAAGTTAACTCAGCGTCTCCTGGCCAGTGAGTGCTGGCGCGTTGGGACAAAACCCACCTCCGTCTGCTTGCAAAGCCCAGGCGAGGGGAGTGAAGGGTGAAGAGACGCGCCTTCCAGTTGCTGGAAGCAGCATGTGCAATTGGCAGCGAAGGGCAGGAGAGGGCGCCCGAGCGCGCGGAGGGAGGG-----------------------------------------------------------------------
>gene=chr20_259152-260152; species=canFam
CCAGATCCAAATCCACTCCCTGAAACCCGACTGGAGGCC----A------taataatccccacccatggggttgttataaggatTATATGGATACGAACAGAACACTTC-CGTTACACGTGTGAGTAC-------TGCTGGTGGTGGTTGTAGTTAC------------------------------AACACCCCCTTTAGGATAAGTGCT-TTGTGCTCTATTTTACAGAGCTCAG-------AGGCTAACTCGAAGTGCCCCAGCCAATAAATGCTGG--CGTTGGGAT-AAGCCCAACTCGGTAAGGTTCCAAAGCCCAAGTAGGTGGGGAGAAGTGTGGAGAGATGCATCTTCCAGAGGGTGTTAGCAGCTTGTGCAACCGGCCGGGAAGGGCGCCCGAGCGCTCAA----------GGGGACGGCG---------------------------------------------------------------------
>gene=chr20_259152-260152; species=equCab
CCAAAGCCAACCCCACTCCCAGC-CCCTGACCAGAGGCT-----aaatactaataatgcccacccacagggttgttgtaagaattatatgaatatacacacagcactcagTATTACACGTGTAAGTATTTGCTAATGTTGATGGTGGGAGCAGCTACTTTCTTTGCACACCAAC--TCTGTGCCAAGTACACCCCctttggggtaagtgctactgtgccccatttcacagacctcag-------aggttaacgcaaaat-ttccagctaataagtgctgg--cgttgggatgaggcccatctgaatctgattccaaagtccAGGAAGGTGGGGCAAAGCATGAAGAGATGCATCTTCCAGATGGAAGCAGCAGCTTGTGTAACCGTCCGGGAAGGCCGGGAGAGGGC---A----------GGAGAGGGCG-------------------------------------------CGCTGAGGAGGGCGGTGCCTGGGCAG
>gene=chr20_259152-260152; species=gorGor
CCAATCCCAACCTCACTCCCAGAAACCTGACCAGAGGCTaatcgggacaataacagtgtccacccatagggttgttgtaaggactatataaa-acatacagatcgcttGCTATTACACGTAGAGGTGTTTGCAGATGCTGTTGCTGGTAGCAGCGACCTCTGTCGCACCGGTACAACATGTGCCAGGTGAACCCCCTCTGGGAC-GGTGCTATGGTGCCGCATTTCACAGAGCTCGGGGAGGCAAAGTTAACTAAAAGTCTCCCGG-CAGTGAGTGCTGGCGCGTTGGGATGAAACCCATCTCGGGCCTCTTGCAAAGCCCAGGTGAGGGGAGTGAAGGGTGAAGAAACGCGTCTTCCAGTTGGAGGAAGCACCACGTGCAGTGGGCGGGGAAAGGCGGGAGAGGGCGCGCGAGTGCGCggagggagggaaggagggagggaaggagggagggagggaaggagggaggg-------------------------------
>gene=chr20_259152-260152; species=panTro
CCAATCCCAACCTCACTCCCAGAAACCTGACCAGAGGCTaatcgggacaataacagtgtccacccatagggttgttgtaaggactacataaagacatacagatcgcttGCTATTACACGTAGAGGTGTTTGCAAATGCTGTTGGTGGTAGCAGCGACCTCTGCCGCACCGGTACAGTATGTGCCAGGTGAACCCCCTCTGGGACGGGTGCTATGGTGGCGCATTTCACAGAGCTCGGGGAGGCAAAGTTAACTAAGAGTCTCCTGGCCCGTGAGTGCTGGCGCGTTGGGATGAAACCCATCTCGGTCCTCCTGCAAAGCCCAGGTGAGGGGAGTGAAGGGTGAAGAAACGCGTCTTCCAGCTGGAGGAAGCACCACGTGCAGTgggcggggaaaggcaggagagggcgcgcgagtgcgtggagggagggacggagggcgggacggagggcggg-----------------------------------------------
>gene=chr20_259152-260152; species=papHam
CGAATCCCAACCTCGCTCCCAGAAACCTGACCAGAGGCTaatcgggacaataacagagtccacccttaggattgttgtaaggactatataaatacatacagatcgcttgctattacacgtagaggtgtttgcaaatgctggtGGTGGTAGCAGCTACCTCT--TGCACGGGTACAATATGTGCCAGGTAAACCCCCTCTGggacgggtgctattgtgccgcatttcacagagctcagggaggcaaagttaactcaaagtctcctggccagtgagtgctggcgcgttgggatgaaacccatctcggtcctcttgcaaagcccagGTGAGGGGAGTGAA-GTTGAAGAAATGCGTCTTCCAGTTGGAGGAAGCGGCATGTGCAATGGGCAGGGAAGGGCAGGAGAGGGCGCACGAGCACGTGGAGGGAGGG-----------------------------------------------------------------------
>gene=chr20_259152-260152; species=ponAbe
CCAATCCCAACCTCACTCCCAGAAACCTGACCAGAGGCTaatcgggacaataacagtgtccacccataggattgttgtaaggactatataaatacatacagatcgcttGCTATTACACGTAGAGGTGTTTGCAAATGCTGTTGGTGGTAGCAGCGACCTCTGTTGCACCGGTACAATATGTGCCAGGTAAAGCCCCTCTGggacgggtgctattgtgccgcatttcacagagctcatggaggcaaagttaactcaaagtctcctggccagtgagtgctggcgcgttgggatgaaacccatctcggtcctcttgcaaagcccagGTGAGGGGAGTGAAGGGTGAAGAAATGCGTCTTCCAGTTGGAGGAAGCAGCATGTGCAGCGGGCAGGGAAAGGCAGGAGAGGGCGCGCGCGTGCGCGGAGGGAGGG-----------------------------------------------------------------------
>gene=chr20_259152-260152; species=rheMac
CGAATCCCAACCTCACTCCCAGAAACCTGACCAGAGGCTaatcgggacaataacagagtccacccttaggattgttgtaaggactatataaatgcatacagatcgcttgctattacacgtagaggtgtttgcaaatgctggtGGTGGTAGCAGCTACCTCT--TGCACGGGTACAATATGCGCCAGGTAAACCCCctctgggacgggtgctattgtgccgcatttcacagagctcagggaggcaaagttaactcaaagtctcctggccagtgagtgctggcgcgttgggatgaaacccatctcggtcctcttgcaaagcccagGTGAGGGGAGTGAA-GTTGAAGAAATGCGTCTTCCAGTTGGAGGAAGCAGCATGTGCAATGGGCAGGGAAGGGCAGGAGAGGGCGCACGAGCACGTGGAGGGAGGG-----------------------------------------------------------------------
>gene=chr20_259242-260242; species=hg19
acggagggagggagggagggacggaggttgggacggagggacggagggCGGGCGGATGCCGCGGGTCTCACCGCCAGGGTGTCCTGCTGCTGCAGCAGGGCCCGCACGTGCAGGGTCGTGCTGTTCTCCATCTCCTGGATGGTCTCGATCAGCTCCCGGTTGAGCTTGCTGAGGAAGTTCTCACGGCTTCGGAGCTCTCGCAGAGCGGCCCTCCCGCTCCTGAGCGAGGTCTGCGGGCGGAGGGAAGAGCAGAGAGGCGGCGCTGCGCCCTGCCCGGCCTGAGCCCCCGAAAGCCCGTGGAcccgccgccccggccccgccagacgcccgcccccgTGCGGCCTCCTGCTGGTAAACGCGGCCCAAGCTGGGCGGTTCCCCATTGTCTGCGCCGCCCGGGAGCTCCGGGACtctcatccgttcggaaacgcacgtgtacccatcatctcacatccctgaggtgcgggtgcatctacagttggtggcgtgtcaccaactaa
>gene=chr20_259242-260242; species=bosTau
------------------------AGGCGGGGCTGCGGCCAA-----------------GGCGGGAATCACCATGTAGACGTCCTGCTGCTGCAGCAGCATCCGCACTTTCAGGGCGGCGCTGTCCTCTGTGTCCTGGATGGTCTTGATCAGTTCCCCACAGTGGTTGGTGAGGAATTCCTCGTGGTCGCAGAGCTCCTGGTACGAGGTTCGCCGGTTCCGGAGCATTGTCTGCGGGCGGAAAGACAGGGAAGGGAATGGCGATGCGCGGGGT-CGGCCGGCACCTCCCAGAGCCCAAGGA-CCA---CGTCCCTCCCGCCGCA-ATCCGCCCCCTTGTGGCCCCG-ACTGATAAATGCCACCCGAGCTGGGCGGTTCTCTATTGTCTGCGGGTCAGAGCACCTTGAATtatttcatcctttctgaaacacccatttccccataattttatg-ctctggggtggagctgtatctacagctggtggcgtgttacagtctag
>gene=chr20_259242-260242; species=calJac
-----------------------------------------------------------CGCGGGTCTCACCGTCAGGATGTCCTGCTGTTGCAGCAAGGCCCGCACGTTCAGGGCCGTGCTCTTCTCTATGTCCTGGATGCTCGCGATCAGCTCTTCGTTGAACTTGGCGAGGAAGTTCTCATGGCTTTGGAGCTCTCGCAGAGAGGTCTGCCGGTTCCTGAGCATCGTCTGCGGGCGAAGGGAAGAGGAGAGAGGCGGCGCGGCGCCCTGCTAGGCCGGAGGCCGCGAGAGCCCGTAGACCCCCCGCCCCAACCTTGTC--ACTCCCGCCCCCTTGCGGCCTCC-GCTGGTAAATGCGGCCCGAGCTGGGCGGTTCCCCATTGTCTGCGCTGCCGGGGAGCTCCGGGACTCTGGTCCGTTCGGAAACGCACGTGTACCCATCATTTCACAGCCCTGAGATGCAGGTGCATCTATAATTCGTGGCTTGTAATCATCTAA
>gene=chr20_259242-260242; species=canFam
GCATT--------------GGCGGCGGTGGGGC----GAGGC-----------------GGTTGACCTCACCGCAAGGCTGTCCTGCTGCTGCAGCATCGCGCGCACTTTCTGGGCCGAGCTCTCCTCCATGTCCTGGATGGACTTGATCAGCTCCCAGTTGAGCTTGGTGAGGAAGACCTCATGGCTGCGGAGCTCCTGGAGTGAGGTTCGCCGGTTCCTGAGCAACGTCTGCAGGCGGAGAGGAGGGGCTGGGAGCGGTGCTGCGCGGGG--CGGCCGGAGCCTGCCTGAGCCCAGGGA-CCG---CTTCGCTCCCGCCGCACGCACGCCCCCTTGTGGTCTCC-ACTGGTAAATGCGG----------------CCCCATTGTCTGCGGGTCACAGCACCCG-ATCtatttcatccgttctgaaacgtccatttccccctaattttacatctcagaggt--ggacgcctctacaactggtggcatgccacaatctaa
>gene=chr20_259242-260242; species=equCab
GCACC--------------CGGGG-----------------------------------------CCTCACCGCGAAGATGTCCTGCTGCTGCAGCATCGCGCGCACTTTCTGGGCCGCGCTGTCCTCCATGTCCTGGATGTTTCTGACCAGCTCTCCATTGAGCCTGGTGAGGAAGTTCTCGTGGCTGCGGAGCTCCTGGAGCGAAGTGCGCCGGTTCCTGAGCATCATCTGCAGGAGAGAAGGGGGA---GCGGGCGGTGCTGCGCCGGG--CGGCCAGAGCCTCCGGGAGCCTGGGGA-CCG---CTTCCCTCCCGCCGCACGCCCGCCCCCTTGTGGCCTCG-ACTGGTCAATGCGA----------------CCCCATTGTCTGCGGGTCAGGGCACCCACAACtatttcactcattctgaaacgcccattttcctctaattttacatctctgaggtggggatgcatctactagtggtgatgcgtcgcaatctaa
>gene=chr20_259242-260242; species=gorGor
-----------------------------------------------------------CGCGGGTCTCACCGCCAGGATGTCCCGCTGCTGCAGCAGGGCCCGCACGTTCAGGGTCGTGCTGTTCTCCACGTCCTGGATGGTCTCGATCAGCTCCTCGCTGAGCTTGGTGAGGAAGTTCTCACGGCTTTGGAGCTCTCGCAGAGCCGCCCTCCCGTTCCTGAGCAACGTCTGCGGGCGGAGGGAAGAGTAGCGAGGCGGCGCTGCGCCCTGCCCGGCCTGAGCCCCGGAAAGCCTGTGGA-CCGCCGCCCCAGCCCCGCCAGACGCCCGCCCCCGTGCGGCCTCCTGCTGGTAAACGCGGCCC------------TCCCCATTGTCTGCGCCGCCCGGGAGCTCCGGGACtctcatccgttcggaaacgcacgtgtacccatcatttcacatccctgaggtgcgggtgcatctacaattggtggcgtgtcaccaactaa
>gene=chr20_259242-260242; species=panTro
-----------------------------------------------------------CGCGGGTCTCACCGCCAGGCTGTCCTGCTGCTGCAGCAGGGCCCGCACGTTCAGGGTCGTGCTGTTCTCCATATCCTGGATGGTCTCGATCAGCTCCTCGTTGAGCTTGGTGAGGAAGTTCTCATGGCTTTGGAGCTCTCGCAGAGCGGCCCTCCCGTTCCTGAGCAACGTCTGCGGGCGGAGGGAAGAGT--AGAGGCGGCGCTGAGCCCTGCCCGGCCTGAGCCCCCGAAAGCCCGTggg-ccgccgccccagccccgccagacgcccgcccccgTGCGGCCTCCTGCCGGTAAACGCGGCCCAAGCTGGGCGGTTCCCCATTGTCTGCGCCGCCCGGGAGCTCCGGGACtctcatccgttcggaaacgcacgtgtacccatcatttcacatccctgaggtgcgggtgcatctacagttggtggcgtgtcaccaactaa
>gene=chr20_259242-260242; species=papHam
-----------------------------------------------------------CGCGGGTCTCACCGCTAGGATGTCCTGCTGCTGCAGCAGGGCCCGCACGTTCAGGGTCGTGCTGTTCTCCATGTCCTGGATGGTCTCGATCAGCTCCTCGTTGAGCTTGGTGAGGAAGTTCTCATGGCTTTGGAGCTCTCGCAGAGCGGTCCTCCCGTTCCTGAGCATCATCTGCGGGCGGAGGGAAGAGTAGAGAGGCGGCGCTGCGCCCTGCCCGGCCGGAGTCCCCAAAAGCCCGTGGA-CCGCCGCCCCAACCCCGCCAGACTCCCGCCCCCTTGCGGCCTTCTGCTGGTAAATGCGGCCCAAGCTGGGCGGTTCCCCATTGTCTGCGCCGCCCGGGAGCTCCGGGACTCTCCTCCCTTCGGAAACGCAGGTGTACCCATCAtttcacatccctgaggtgcgggtgcatctacagttggtggcgtgtcaccatataa
>gene=chr20_259242-260242; species=ponAbe
-----------------------------------------------------------CGCGGGTCTCACCGCCAAGATGTCCTGCTGGTGCAACAGGGCCCGCACGTTCAGGGTCGTGCTGTTCTCCATGTCCTGGATGGTCTCAATCAGCTCCTCGTTGAGCTTGGTGAGGAAGTTCTCATGGCTTTGGAGCTCTCGCAGAGCGGTCCTCCCGTTCCTGAGCATCGTCTGCGGGCAGAGGGAAGAGTAGAGAGGCGGCGCTGCGCTCTGCCCGGCCGGAGCCCCCGAAAGCCCGTGGA-CCGCCGCCCCAACCCCACCAGACTCCCGCCCCCTTGCGGCCTTCTGCTGGTAAATGCGGCCCAAGCTGGGCGGTTCCCCATTGTCTGCACCGCCCGGGAGCTCCGGGATtctcatcctttcggaaacgcacgtgtacccatcatttcacatccctgaggtgcgggtgcatctacaattggtggcgtgtcaccacctaa
>gene=chr20_259242-260242; species=rheMac
-----------------------------------------------------------CGCGGGTCTCACCGCTAGGATGTCCTGCTGCTGCAGCAGGGCCCGCACGTTCAGGGTCGTGCTGTTCTCCATGTCCTGGATGGTCTCGATCAGCTCCTCGTTGAGCTTGGTGAGGAAGTTCTCATGGCTTTGGAGCTCTCGCAGAGCGGTCCTCCCGTTCCTGAGCATCATCTGCGGGCGGAGGGAAGAGTAGAGAGGCGGCGCTGCGCCCCGCCCGGCCGGAGTCCCCAAAAGCCCGTGGA-CCGCCGCCCCAACCCCGCCAGACTCCCGCCCCCTTGCGGCCTTCTGCTGGTAAATGCGGCCCAAGCTGGGCGGTTCCCCATTGTCTGCGCCGCCCGGGAGCTCCGGGACTCTCCTCCCTTCGGAAACGCACGTGTACCCATCAtttcacatccctgaggtgcgggtgcatctacagttggtggcgtgtcaccatataa
>gene=chr20_261445-262445; species=hg19
ATTTTaaaaaattaaaatgttcgctgggcatggtggtgtgcacctatagtcctagctacttgggaggctgaggcaggaggatctcttgagcccaggagtttacggctgcagtgagctatgattatgccatttcactttagcctgggtgacagagcaagaccctgtctTTAAATTCACAATCAAGCCACTTAGTGAGAGTGCACTCATGTGCACTCAGTGAACAATAGCTGATACTACTGTCTCTGGCTCTAACCCTCTACCCCTGCCATAAATATTTGCTCTTTCATTTGTTCCTGTACTTCCTCATTTCTCCGTCCTTTACTAAAAACGACCCCTTCCTAGCCCTCAGCTCCTTTATTTCTCATATaacagtaatcatgctgatgtgctgagtgcttgccatgtggctgatactgtactaagcacttcatgcgcactgcagcacatcaccctcacagcaagactaagagatgggcactattattaggccaactttataa
>gene=chr20_261445-262445; species=bosTau
--------------------------------------------------------------------------------------------------------------------------------------------------------------------------------------------------------------------------------------------------------------------------------------------------------------------------------------------------------------------------------------------------------------------------------------------------------------------------------------------------------------------
>gene=chr20_261445-262445; species=calJac
aaTTTaaaaaattaacaggttagctgggcatggtgatgtgcacctacagtcccagctacttgggaggctgaggcaggaggatctcttgagcccaggagtttatggctgcagtgaggtatgattgtgccattacacttcagcctgggtgacagagcaggaccctgtctctaaaTTCACAATTAAGCCTCTTAGTGAGAGTGCACTCATGTGTACTTGGTGAACAATAGCTGATACTACTGTTTCTGGCTCTAACCCTCTGACCCTGCCATAAATATTTGCTCTTTTATTTGTTCCTGTTCTTCCTCATTTCTCCATCCCTTACT-AAAACTACCCCTTCCTAGCCCTCACCACCTTTATTTCTCATATaacagtaatcacgctgatgtattgagtgcttcctgcgtggctgatactgtgctgagcccttcacacacaccgcagctcatcagcctcacagcaaccccaagagacgggcactattattaggccaactttataa
>gene=chr20_261445-262445; species=canFam
----------------------------------------------------------------------------------------------------------------------------------------------------------------------------ttcacaatcaagccacttagtggcggtgccttca-gtgcactcag-gaactggagctGATACTGTTCTAACTGGCTCTAGTGCTCCACCACCATCAGACCTATGTGCTC---TCTTTATTCCTGTTCTTCCTCATTTCTCTGT-CTTCACTAGAAGCCACCCCTTCCTGGTGCTCAGCTCCCATATTCCTCATATAAT-----TACTGCAAACATACAgagtgtgtactatgtgcccaaaactatgctcagcacttcacataaacta-----------cttcac---------------ttGGCACTATTATTAGCCCTGTTACACAG
>gene=chr20_261445-262445; species=equCab
-----------------------------------------------------------------------------------------------------------------------------------------------------------------------------------------------------------------------------------------------------GCTCTAGCCCTCCAGCTCTGCCATATCTATGCGCTCTCTTCTTTATTCCTGTCCCTCATCATTTCTCTGTGCTTTGCTAGAAGCTACCCCTTCCTAGCCCTCGGCTCCCATATTCCTCACACAAT-----tagtgcaaacatatggagtgcttgttatgtgcccgaaactgtgctaagcacttcacgcgcgcta-----------cctcgc---------------tcggcactctcatta--------------
>gene=chr20_261445-262445; species=gorGor
ATTTTaaaaaattaaaatgttcgctgggcatggtggtgtgcacctatagtcctagctacttgggaggctgaggcagggggatctcttgagcccaggagtttacggctgcagtgagctatgactgtgccatttcacttcagcctgggtgacagagcaagaccctgtctttaaa----------------------------------------------------------------------------------------------------------------------------------------------------------------------------------------------------------------------------------------------------------------------------------------------------------------------------------------
>gene=chr20_261445-262445; species=panTro
ATTTTaaaaaattaaaatgttagctgggcatggtggtgtgcacctatagtcctagctacttgggaggctgaggcaggaggatctcttgagcccaggagtttacggctgcagtgagctatgattgtgccatttcactttagcctgggtgacagagcaagaccctgtctttaaaTTCACAATCAAGCCACTTAGTGAGAGTGCACTCATGTGCACTCAGTGAACAATAGCTGATACGACTGTCTCTGGCTCTAACCCTCTACCCCTGCCATAAATATTTGCTCTTTTATTTGTTCCTGTACTTCCTCATTTCTCCGTCCCTTACTAAAAACGACCCCTTCCTAGCCCTCAGCTCCTTTATTTCTCATATAAC-GTAATCATGCTGatgtgctgagtgcttgccatgtggctgatactgtactaagcccttcatgcgcactgcagcacgtccccctcacagcaagactaagagatgggcactattattaggccaactttataa
>gene=chr20_261445-262445; species=papHam
TtttaaaaaaagtaaaatgttagctgggcatggtggtgtgcacctatagtcctagctacttgggaggctgaggcaggaggatctcttgagcccaggagtttactgctgcagtgagctatgattgtgccattgcacttcagcctaggtgacagagcaagatcctgtctttaaaTTTACAATCAAGCTGCTTAGTGAGAGTGCACTCATATGCACTCAGTGAACAACAGGTAATACT------TCTGGCTCTAACCCTCTACCCCTGCCATAAATATTTGCTCTTT------------------------------TCCTTTACTAAAAACTACCCCTTCCTACTCCTCAGCTCCTTTATTTCTCATATAACAGTAATCATGCCGatgtattgagtgcttactatgcggctgatactgtgctaagcacttcatatgcactgcagcacatcaccctcacagcaaccctaagagatgggcactattattaggccaactttataa
>gene=chr20_261445-262445; species=ponAbe
ATTTTaaaaaattaaaatgttagctgggcatggtggtgtgcacctatagtcctagctacttgggaggctgaggcaggaggatctcttgagcccaggggtttacggctgcagtgagctatgattgtgccatttcacttcagcctgggtgacagagcaagaccttgtctttaaaTTCACAATCAAGCCACTTAGTGAGAGTGCACTCATGTGCACTCAGTGAACAATAGCTGATACTACTCTCTCTGGCTCTAACCCTCTACCCCTACCATAAATATCTGCTCTTTTATTTGTTCCTGTACTTCTTCATTTCTCCGTCCTTTACTAAAAACTACCCCTTCCTAGCCCTCAGCTCCTTTATTTCTCATATAACAGCAATCATGCTGatgtattgagtgcttactatgtggctgatactgtgctaagcacttcatgcgcactgcagcacatcatcctcacagcaagactaagagatgggcactattattaggccaactttataa
>gene=chr20_261445-262445; species=rheMac
TTTTTTaaaaattaaaatgttagctgggcatggtggtgggcacctatagtcctagctacttgggaggctgaggcaggaggatctcttgagcccaggagtttactgctgcagtgagctatgattgtgccattgcacttcagcctaggtgacagagcaagaccctgtctttaaaTTTACAATCAAGCCGCTTAGTGAGAGTGCACTTATATGCACTCAGTGAACAACAGGTGATACT------TCTGGCTCTAACCCTCTACCCCTGCCATAAATATTTGCTCTTTTATTTATTCCTGTTCTTCCTCATTTCTCTATCCTTTACTAAAAACTACCCCTTCCTACTCCTCAGCTCCTTTATTTCTCATATaacagtaatcatgccgatgtattgagtgcttactatgcggctgatactgtgctaagcacttcatatgcactgcagcacatcgccctcacggcaaccctaagagatgggcactattattaggccaactttataa
>gene=chr20_264152-265152; species=hg19
ACTAGATCGTGTTCCTAATGCAACAAAATAACAAGCAATTCTGATTATTTCTTGAGTCTTAAACAGAACAGCAAACGCTTTGTTTAActggctttgacccctgatcctgccatttcctggctgtgtgacctggtgcatgtcatttatctccctgcgcctcagtttcccggtttgtaaaataggaacaaggataagcgtgctcacacagttcctgtgaggaagaaatgagtcaagtctggcacccacaaagttctcagcacatgtttgctacaGCCATCATCCCCGTCCCTGTCCTGGGCCCAGTGTCCAGGGAAGATGTGCCTCATACCTTCATTAACCAGATTTTGGCATGCATCTTCCCAGGGTCCAACTTCCGCCTTCTATGTAGTTCTCTTGGATTCTTCGGCTGGCAGCTTGTCACCACCGTAGTGGGCTTGAAGTGAAACACTAGGGGTAGACAGGAAAGGACAGGGAGAGAGTGAGGGTCCCGGAAGGCCTGA
>gene=chr20_264152-265152; species=bosTau
ACTAGATTGTATTCCTAATGCAATGAAATAAAA--TGATTCCAATCATTTTCTGTATCTTAAACACAAAGGCAAATC-TTTGTctaactggctttgacccctggtactg-tattttctaactgtgtgatctggtgcaagtcatttatctccatgcacctcacttttcccttctgtaaaatagggctgatgataagcatgcccatggggatgctgtgaggaGAACAAGACTGCAGGCAGGCACCCACGAAGTGCTCAGGGCATGTTTGCTATGACCATC-CCCCACCCCCCGGC------------CCTGGGGAGGATGC---TCATACTCTCATTAGTCGGATTGTGGCCTGTGTCTTCCCAGAGTCCAACTT---TCCTCTGCGCAGCTCTAGTGGATTCCTGGGCTG---GCTTGTCATCCACAAGGTAGGCTTGGATTGCCACCCTAGGG---CATGGGAAAGGACAGAGAGAGAGTCAGG--AGAAACAGA-----
>gene=chr20_264152-265152; species=calJac
---AGATTGTGTTCCTAATGCAATGAAAT---AAGCAATTCTGATTATTTCTTGAGTCTTAAACAGAACAGCAAATGCTTTGTTTAActggctttgacccttgatcctgccatttcctggctgtgtgacccggtgtatgtcatttatctccctgcacctcagtttcctggtttctaaaataataaagaggataagcatgctcacagggttcctggaaggaaggaatgaatcaagtctggcacccaggaagtgttcagcaggtgtttgctaGAACCATCATCCCCGTCCCCACCCTGGGCCCGGTGTCCAGGGAAGATGCATCTCATACCTTCATTAACTGGATTTTGGCCTGCATCTTCCCAGGGTCCAAATTCTGCCTTCTATGCAGTTCTCGTGGATTCTTTCGCTGGTGGCTTGTCACCACCATAGTGGGCATGGAGTGCAACGCTAGGGGTAGACAGAAAAGGACAGGGAGAGAGTAAGGGTCCCAGCAGGCCTGA
>gene=chr20_264152-265152; species=canFam
ACCAGATTGTGTCCCTAATGCAGTGAAATAACAGGTGATTCTGATCATTTTCTG-GTCTTCAATACAAAGGCAAACACCTAGCTTAAccggctttgatcccttgtgctatcactttcttgccatgtgacctggtacaagtctttgatctccctgcacctcagttt-cccacctgtaaaatgggggtgatgataAGCATGCCCACGGCACTGC--TGAAGAGAAAGTGAGTCAAGCCTGGCAACTGCAGCATGTTCAGTGCATGTTTGCTCTCACTATC-CTCCTATCCCTACCCAGAGCCCAGCACCGGGG--GGAGGATGCTCATACCCTCATTAGCTGAATTTTAGCCTGTGCCTTCTCAGAGTCCAACTT---CCCTCTGTGCTTTTCTTGTGGATTCCTCAGCTG---GCTTGTCATCAACATGGTGGGCTTGGAATACAACCCTAGGG---TATGAGAAAGAGCAGAGAGGGAGTGAGGGTACGGGCAGGCCTAG
>gene=chr20_264152-265152; species=equCab
ACTAGATTGTGTTGCTAACGCAGTGAAATAAAACGTGATTCTGATCGTCTTCCGAGTCTTCCGCACAACAGCGAACATTGGGCTTCGccggctttgacctctggggctgccactttctagccatgtgacctgatgcaagtcatttacctccctgtatctcagtttccccatctgtaaagcagggctgatgagaagtgtgcccaggaggctgctgtgaggaggaaacgGACCAGG----------------TGCTCAGCGTGAGTGTGCTGTGGC--CC-CGCCCCACCCCACCCCACGCCCAGTGCCTGGGGAGGACGCTGCTCACACCTTCATCAGCCGGATGCTGGCCTGTGTCTTCCCCGAGTCCACCTT---CCCTCCGCGCAGGTCTTGTGGATTCCTCGGCTG---GCTCGTCATCAACATGGTGGGCTTGGAATACAGCCCTAGGG---CAT-AGGAAGGGCAGAGAGAGATTGAGGGTACAGGCAGGCCTGG
>gene=chr20_264152-265152; species=gorGor
ACTAGATCGTGTTCCTAATGCAACAAAATAACAAGCAATTCTGATTATTTCTTGAGTCTTAAA-AGAACAGCAAA-GCTTTGTTTAActggctttgacccctgatcctgccatttcctggctgtgtgacctggtgcatgtcatttatctccctgcgcctcagtttcc-gg-ttgtaaaataggaacaaggataagcgtgctcacacagttcctgtgaggaagaaatgagtcaagtctggcacccacaaagttctcagcacatgtttgctacaGCCATCATCCCCGTC-CTGTCCTGGGCCCAGTGTCCAGGGAAGATGTGCC-CATACCTTCATTAACCAGATTTTGGCATGCA-CTTCCCAGGGTCCAACTTCTGCCTTCTATGTAGTTCT-TTGGATTCTTCGGCTGGCAGCTTGTCACCACCGTAGTGGGCTTGGA-TGAAACACTAGGGGTAGACAGGAAAGGACAGGGAGAGAGTGAGGGTCCAGGAAGGCCTGA
>gene=chr20_264152-265152; species=panTro
ACTAGATCGTGTTCCTAATGCAACAAAATAACAAGCAATTCTGATTATTTCTTGAGTCTTAAACAGAACAGCAAACGCTTTGTTTAActggctttgacccc-gatcctgccatttcctggctgtgtgacctggtgcatgtcatttatctccctgcgcctcagtttcccggtttgtaaaataggaacaaggataagcgtgctcacacagttcctgtgaggaagaaatgagtcaagtctggcacccacaaagttctcagcacatgtttgctacaGCCATCATCCCCGTCCCTGTCCTGGGCCCAGTGTCCAGGGAAGATGTGCCTCATACCTTCATTAACCAGATTTTGGCATGCATCTTCCCAGGGTCCAACTTCCGCCTTCTATGTAGTTCTCTTGGATTCTTCGGCTGGCAGCTTGTCACCACCATAGTGGGCTTGAAGTGAAACACTAGGGGTAGACAGGAAAGGACAGGGAGAGAGTGAGGGTCCAGGAAGGCCTGA
>gene=chr20_264152-265152; species=papHam
ACTAGATCCTGTTCCTAATGCAACAAAATAACAAGCAATTCTGATAATTTCTTGAGTCTTAAAC--AACAGCAAATGCTTTGTATAActggctttgacccctgatccagccatttcctgactgtgtgacctggtgcatgtcatttatctccctgcacctcagtttcccggtttgtaaaataggaacgaggataagcgtgctcgcatggttcctgtgaggaagaaatgagtcaagtctggcacccacaaagttctcagcacatgtttgCTAGAGCCATCATCCCCGTCCCCGCCCTGGGCCCAGTGTCCAGGGAAGATGTGCCTCATACCTTCATTAACCGGATTTTGGCCTGCATCTTCCCAGGGTCCAACTTCTGCCTTCTATGTAGTTCTCGTGGATTCTTTGGCTGGTAGCTTGTCACCACTCTAGTGGGCTTGGAGTGGAACACTAGGGGTAGACAGGAAAGGACAGGGAGAGAATGAGGGTACAGGCAGGCCTGA
>gene=chr20_264152-265152; species=ponAbe
ACTAGATCGTGTTCCTAATGCAACAAAATAACAAGCAATTCTGATTATTTCTTGAGTCTTAAACAGAACAGCAAATGCTTTGTTTAActggctttgacccctgatcctgccatttcctggctgtgtgacctggtgcatgtcatttatctccctgcacctcagtttccaggtttgtaaaataggaacgaggataagcatgctcacacagttcctgtgaggaagaaatgaATCAAGTCTGGCACCCACGAAGTTCTCAGCACATGTTTGCTAGAGCCATCATCCCCGTCCCTGTCCTGGGCCCAGTGTCCAGGGAAGATGTGCCTCATACCTTCATTAACCAGATTTTGGCATGCATCTTCCCAGGGTCCAACTTCCGCCTTCTATGTAGTTCTCTTGGATTCTTCGGCTGGCAGCTTGTCACCACCATAGTGGGCTTGGAGTGAAACACTAGGGGTAGACAGGAAAGGACAGGGAGAGAGTGAGGGTCCAGGCAGGCCTGA
>gene=chr20_264152-265152; species=rheMac
ACTAGATCCTGTTCCTAATGCAACAAAATAACAAGCAATTCTGATAATTTCTTGAGTCTTAAACAGAACAGCAAATGCTTTGTATAActggctttgacccctgatccggccatttcctgactgtgtgacctggtgcatgtcatttatctccctgcacctcagtttcccggtttgtaaaatgggaacgaggataagtgtgctcgcatggttcctgtgaggaagaaatgagtcaagtctggcacccacaaagttctcagcacatgtttgCTAGAGCCATCATCCCCATCCCCGCCCTGGGCCCAGTGTCCAGGGAAGATGTGCCTCATACCTTCATTAACCGGATTTTGGCCTGCATCTTCCCAGGGTCCAACTTCCGCCTTCTATGTAGTTCTCGTGGATTCTTCGGCTGGTGGCTTGTCACCACTCCAGTGGGCTTGGAGTGGAACACTAGGGGTAGACAGGAAAGGACAGGGAGAGAGTGAGGGTACAGGCAGGCCTGA
>gene=chr20_266094-267094; species=hg19
caccacacccagctaattttttaatttttagtagagatgcggttttgccatgttggccaggctggtcctgacctcaggggatccacctgcctcagcctcccaaagtgctgggattacaggtgtgagccaccgcgcccggccAGATTACCCATATTTAGAAGTTTAAGTATTAGATATACAAGAATTATGTAAATACCCAATGGTTTTTGTTAATCAGACAAGTGAACCATTTGAAAATGAAAATGAATACGTTAAAATTTAAGATGTGGCTTAAAAGGTTTAGGAGAATTTAATTAACCAAGTTCCAAAACCCCCTTACAAGTGTTTATAAAAATTGTAAGATTCTTAAGTTGAATTTAAATGCTTAAGGAAGATTTGCAGTTTTAATAATGAGGATTTATTTTCATTATTGGTAGTAGCCCTAATTTATCtttttttaaattaaatcttttattacaagatagttcagattcacaagcagttttaagaaataatacgga
>gene=chr20_266094-267094; species=bosTau
------------------------------------------------------------------------------------------------------------------------------------------ATAAGATTACCCACATTTAGAGGTTTATTTATTAGATATACAAGAATTACTTACATGCCCAATGG-TTTTGTTAATCAGACAAGTGAACTTTTTGAAAGTGAAAATGTATATATAAAA-TTTTAAACGTAGCTTAAACAATTTAAGGGAATTTAATTAACCAAGTTCCAAAACTCCTTTAAGAGGGtttttaaaaattataaCATTTGTAGGTTGAACTTAAATACTT-AGGAAGATTTGTCGGTTTAATAACGCGTATTTCTTTTCATTAGTGGTGGTAGCCCTGATTTATC--Ttttttaattaaacttttaattttaaataaattcagatt-acatgcagttttaagaagtaatacaaa
>gene=chr20_266094-267094; species=calJac
taccacacccagatatttttttaatttttagtagaaacagggttttaccatgctggccaggctggtcctgacctcaggtgacccacccgtctcagcctcccgaagtgctgggattacaggcgtgagccaccatgcccagccAGATTACCCATA-TTAGAATTTTGTGTATTAAATATATAAGAATTATGTAAATATCCAGTGG-TTTTGTTAATCAGACAAGTGAACTATTTGTAAATGAAAATGGATAGGTTAAATTTCAAGATGTGGCTTAAAAGGTTTAGGAGAATTTAATTAACCAAGTTCCAAAACCCCCTTATGAGTGTTTATAAAAACTGAAAGATTCTTGAGTTGAACTTAAATGCTTAAGGAAGATTTGCAGttttaataac---------------------------------------------------taaactttttatttcaaaatagctcagattcacaagcaattttaagaaatgatacaga
>gene=chr20_266094-267094; species=canFam
----------------------------------------------------------------------------------------------------------------------------------------------GATTATCCATGCCTAGAAGTTTATTTATTAGATGTACAAGAATTATTTAAATCCTCAATGGTTTTTGTTAATCAGACAAGTGAACTATTTGAAAATGAAAATGAATATATTAAATTTTAAAATGTGGCTTAAAAGGATTAGGGGAACCTAATTAACCAAGTTCCAAAACCCCCTTAGGAGTGTTTATAAAAATTTTAAGATTAGTAAGTTGAACTTAAGTACTT-AGAGAGATTTATAGTTTTAATAATGACTATTTATTTTCATTAGTGATAGTAGCCTTGATTTATCT--------------------------------------------------------------------
>gene=chr20_266094-267094; species=equCab
---------------------------------------------------------------------------------------------------------------------------------------------AGATTACCCATATTTAGAAGTTTATTTATTAGATGTACAAGAATTATTTAAATACCAAATGGTTTTTGTTAATCAGACAAGTGGACTATTTG------AAAATGAATACATTAAATTTTAAAATGTGGCTTAAAAGGTTTAGGGGAATTTAATTAACCAAGTTCTGAAATCCCCGTACAAGCGTTCATAAAAATTAGAAGATTTTTAAACTGAACTTAAATACTT-AGGAAGATTTGCAGCCTTAATAATGAGTATTTCTTTTCATTAGTTGTAGTAGCCCTGATTTATCT--tttttaattaaactttttattttagataagttcaggct-acacacaattttaagcaataatatgga
>gene=chr20_266094-267094; species=gorGor
--------------------------------------------------------------------------------------------------------------------------------------------------------------------------------------------------------------------------------------------------------------------------------------------------------------------------------------------------------------------------------------------------------------------------------------------------------------------------------------------------------------------
>gene=chr20_266094-267094; species=panTro
caccacacccagctaattttttaatttttagtagagatggggttttgccatgttggccaggctggtcctgacctcaggggatccacctgcctcagcctcccaaagtgctgggattacaggtgtgagccaccgcgcccggccAGATTACCCATATTTAGAAGTTTAAGTATTAGATATACAAGAATTATGTAAATACCCAATGGTTTTTGTTAATCAGACAAGTGAACCATTTGAAAATGAAAATGAAT--GTTAAATTTTAAGATGTGGCTTAAAAGGTTTAGGAGAATTTAATTAACCAAGTTCCAAAACCCCCTTACAAGTGTTTATAAAAATTGTAAGATTCTTAAGTTGAATTTAAATGCTTAAGGAAGATTTGCAGTTTTAATAATGAGTATTTATTTTCATTATTGGTAGTAGCCCTAATTTATCtttttttaaattaaatcttttattacaagatagttcagattcacaagcagttttaagaaataatacgga
>gene=chr20_266094-267094; species=papHam
caccacacctggctagtttttttattttcagtagagacagggtttcaccatgttggccaggctggtcctgacctcaggtgattcagctgcctcagactcccaaagtgctgggattacaggtgtgagccacctcgactggtcAGATTACCCAAATTTAGAAGTTTAAGTATTAGATATACAAGAATTACATAAATACCCAATGGTTTTTGTTAATCAGACAAGTGAACTATTTGAAAATGAAAATGAATATGTTAAATTTTAAGATGTGGCTTAAAAGGTTTAGGAGAATTTAATTAACCAAGTTCCAAAACCCCCTTACAAGTATTTATAAAAATTGTAAGATTCTTAAGTTGAATTTAAACGCTTAAGGAAGATTTGCAGTTTTAATAAT----ATTTATTTTCATTATTGGTAGTAGCCCTGATTTATCTttttttaaattcaaccttttatttcaagatagctcagattcacaagcagttttaagaaataatacaga
>gene=chr20_266094-267094; species=ponAbe
caccacacccagctaattttttaatttttagtagagatggggttttgccatgttggccaggctggtcctgacctcaggtgatccacctgcctcagcctcccaaagtgctgggattacaggtgtgagccaccgcgcctggccAGATTACCCATATTTAGAAGTTTAAGTATTAGATATACAAGAATTATGTAAATACCCAATGGTTTTTGTTAATCAGACAAGTGAACTATTTGAAAATGAAAATGAATACGTTAAATTTTAAGATGTGGCTTAAAAGGTTTAGGAGAATTTAATTAACCAAGTTCCAAAACCCCCTTACAAATGTTTATAAAAATTGTAAGATTCTTAAGTTGAATTTAAATGCTTAAGGAAGATTCGCAGTTTTAATAATGAGTATTTATTTTCATTATTGGTAGTAGCCCTAATTTATCtttttttaaattaaatcttttgtttcaagatagttcagattcacaagcagttttaagaaataatacaga
>gene=chr20_266094-267094; species=rheMac
caccacacccggctaatttttttattttcagtagagacagggtttcaccatgttggccaggctggtcctgacctcaggtgattcagctgcctcagactcccaaagtgctgggattacaggtgtgagccacctcgactggtcAGATTACCCAAATTTAGAAGTTTAAGTATTAGATATACAAGAATTACGTAAATACCCAATGGTTTTTGTTAATCAGACAAGTGAACTATTTGAAAATGAAAATGAATATGTTAAATTTTAAGATGTGGCTTAAAAGGTTTAGGAGAATTTAATTAACCAAGTTCCAAAATCCCCTTACAAGTATTTATAAAAATTGTAAGATTCTTAAGTGGAATTTAAACACTTAAGGAAGATTTGCAGTTTTAATAAT----ATTTATTTTCATTATTGGTAGTAGCCCTGATTTATCTttttttaaattcaaccttttatttcaagatagctcagattcacaagcagttttaagaaat--------
>gene=chr20_287058-288058; species=hg19
tcagggtctcaatatgttggccaggctggtcttgaactcctgccctcaagtgatccttccaccttggcttctcagagtggtaggattacaggtgtaagccaccacacccagccCAAGAAAGAttttattttatttttttatacagacagggtcttgctatgttgcccaggctagactcaaactcctggacaacatagcaatcttcctgcctcagcctcccTAGTAGCCAGGTGTGCACGGAACAAATTAtatgtattaatatggaacaatctctaagacacattattaaatgaaaaaaagcaagatatggtatcctacagtttacattttttaatgttggaataaatacatacataccctcagcaccataggaaagattttaaaaaagaaaaaatatatatacatatgcttatttttgtacaaatatgtaacactggaaggatattaatgaaattcgtaatttgtaACTTTGGAGAACTGGATATTTGGGGTTTGGGATA
>gene=chr20_287058-288058; species=bosTau
-------------------------------------------------------------------------------------------------------------------------------------------------------------------------------------------------------------------------------------------------------------------TATTAAAAACCTCCTAAGACACATTTTAAAGTG-AACAAAGCAAGATATGGTATGCTTCTGTTTACA-----------------------------------------------------------------------ACATACACATGCTTATTTATGTATAGA---ATAA-TGTGGAAGGATATTAGTGAAATTGATAACTTGTAGCTTCGAAGAACCTGCTATTTAGGATTTGGGATG
>gene=chr20_287058-288058; species=calJac
--------tcaatatgttgcccaggctggtcttgaactcctggcctcaagtgatccttctgtcttggcttctcagaatgttaggattctaggtgtaagccactgcacccagccCAGGAACTAtttatttttattttt---tatagatagggtcttgctatgttgcccaggctggactcaaactcctgggcaacatagcaatctgtctgcctcagcctccctagtagctgggtgtgcacagaacaatttatatatattaatatggaataatctctaagacacattataaaatgaaaaaaagcaagatgtggcactctacagtttaca-tttttaatgttggaataaaTACATACATATGCTCAGCACCATTGGAAAGATTCAAAAAAAGAAAAAATATATATACATATGCTTATTTATGTACAGA---ATAACTCTGGAAATATATTAATGAAATT-GTAATTTATAACTCTGGAGAACTGGATATTTGGGGTTTGGGATA
>gene=chr20_287058-288058; species=canFam
--------------------------------------------------------------------------------------------------------------------------------------------------------------------------------------------------------------------------------------------------------------------------------------------------------------------------------------------------------------------------------------------------------------------------------------------------------------------------------------------------------------------
>gene=chr20_287058-288058; species=equCab
------------------------------------------------------------------------------------------------------------------------------------------------------------------------------------------------------------------------------------------------------------------------------cTCCAAGACATATTTTAAAGTG-AACAAAGCAATATATGGTATGCTACTGTTTACATTTT-----------------------------------------------------aaatgatGGAATAAATACACACATGCTTATTTATGTATAGA---ATAACTCTGGAAGAATATTAATGAAATCGGTAACTTATAGCTTCGAAGAACTGGATATACGGGGTTTAGGATG
>gene=chr20_287058-288058; species=gorGor
tcAGGGTCTCAATACGTTGGCCAGGCTGgtcttgaactcctgccctcaagtgatccttccaccttggcttctcagagtgctaggattacaggtgtaagccaccacacccagcccaagaaagattttattttatttttttatacagacagggtcttgctatgttgcccaggctagactcaaactcctggacaacatagcaatcttcctgcctcagcctccctagtagccgggtgtgCACAGAACAAATTAtatgtattaatatggaacaatctctaagacacattattaaatg-aaaaaagcaagatatggtatcctacagtttacattttttaatgttggaataaatacatacataccctcagcaccataggaaagattttaaaaaagaaaaaatatatatacatatgcttatttttgtacaaatatgtaacactggaaggatattaatgaaattcgtAATTTGTAACTTTGGAGAACTGGATATTTGGGGTTTGGGATA
>gene=chr20_287058-288058; species=panTro
tcagggtctcaatatgttggccaggctggtcttgaactcctgccctcaagtgatccttccaccctggcttctcagagtgctaggattacaggtgtaagccaccacacccagcccaagaaagattttatttt--ttttttatacagacagggtcttgctatgttgcccaggctagactcaaactcctggacaacatagcaatcttcctgcctcagcctccctagtagccgggtgtgCACGGAACAAATTAtatgtattaatatggaacaatctctaagacacattattaaatgaaaaaaagcaagatatggtatcctacagtttacattttttaatgttggaataaatacatac----cctcagcaccataggaaagattttaaaaaagaaaaaatatatatacatatgcttatttttgtacacatatgtaacactggaaggatattaatgaaattcgtaatttgtaACTTTGGAGAACTGGATATTTGGGGTTTGGGATA
>gene=chr20_287058-288058; species=papHam
tcAGGTTCTCAATATGTTGCCTAGGCTGgtcttgaactcctggcctcaagtgatcctcccaccttggcttctcagagtgctaggattacaggtgtaagccactgcacccagcccaagaactattttattttattttttcatacagacagggtcttgctacgttgcccaggctggactcaaactcctgg---acacagcaatcttcctgcctcagcctccctagtagctgggtgtgCACagaacaatttatatgtattaatatgaaacaatctctaagatacattataaaatt-aaaaaagcaagatatggcatcctacagtttacattttttaatgttggaatgaatacatacatacgttcagcaccataggaaagattttttaaaagaaaaaatatatatacttatgcttatttatgtacaaa---ataacactggaaggatattaatgaaattcataatttgtaacttTGGAGAACTGGATATTTGGGGTTTGGGATA
>gene=chr20_287058-288058; species=ponAbe
tcagggtctcaatatgttgcccaggctggtcttgaactcctgccctcaagtgatcctcccaccttgccttctcagagtgctaggattacaggtgtaagccaccacacccagcccaagaacgattttatttt-tttttttatacagacagggtcttcctatgttgcccaggctggactgaaactcctggacaacatagcaatcttcctgcctcagcctccctagtagccaggtgtgCACAGAACAAATTATATGTATTAATATGGAACAATCTCTAAGACACATTATAAAATGAAAAAAAGCAAGATATGGTATCCTACAGTTTACATTTTTTAATGTTGGAATAAATACATACATACCCTCAGCACCATAGGAAAGATTTTGAAAAAGAAAAAATATATATACATATTCTAATTTATGTACAAATATGTAACACTAGAAGGATATTGATGAAATTCGTAATTTGTAACTTTGAAGAACTGGATATTTGGGGTTTGGGATA
>gene=chr20_287058-288058; species=rheMac
---------------------------------------------------------------------------------------------------------------------------------------------------------------------------------------------------------------------------------------------------------------------------------------------------------------------------------------------------------------------------------------------aaaaaagaaaaaatatatatacttatgcttatttatgtacaaa---ataacactggaaggatattaatgaaattcataatttgtaacttTGGAGAACTGGATATTTGGGGTTTGGGATA
>gene=chr20_287165-288165; species=hg19
ccagccCAAGAAAGAttttattttatttttttatacagacagggtcttgctatgttgcccaggctagactcaaactcctggacaacatagcaatcttcctgcctcagcctcccTAGTAGCCAGGTGTGCACGGAACAAATTAtatgtattaatatggaacaatctctaagacacattattaaatgaaaaaaagcaagatatggtatcctacagtttacattttttaatgttggaataaatacatacataccctcagcaccataggaaagattttaaaaaagaaaaaatatatatacatatgcttatttttgtacaaatatgtaacactggaaggatattaatgaaattcgtaatttgtaACTTTGGAGAACTGGATATTTGGGGTTTGGGATAAAAGGAAAGTTTATTTTCCACTGTGTATCCCTGCTTTTAAAAAAATATTTCATCTATTATCTCTAACAACAACAAAAACAACTTTTAACAACAAAAATAAATGCAAA
>gene=chr20_287165-288165; species=bosTau
--------------------------------------------------------------------------------------------------------------------------------------------------------TATTAAAAACCTCCTAAGACACATTTTAAAGTG-AACAAAGCAAGATATGGTATGCTTCTGTTTACA-----------------------------------------------------------------------ACATACACATGCTTATTTATGTATAGA---ATAA-TGTGGAAGGATATTAGTGAAATTGATAACTTGTAGCTTCGAAGAACCTGCTATTTAGGATTTGGGATGGAAGGAAAA--CATTTTCCGCAGTATATCCCTGGGGCTGTGGGGGGTTTTCATGTATTATCTCTGG------CAAAAAAAATTAACAAAAACAAAATGGAAAAGGCA
>gene=chr20_287165-288165; species=calJac
ccagccCAGGAACTAtttatttttattttt---tatagatagggtcttgctatgttgcccaggctggactcaaactcctgggcaacatagcaatctgtctgcctcagcctccctagtagctgggtgtgcacagaacaatttatatatattaatatggaataatctctaagacacattataaaatgaaaaaaagcaagatgtggcactctacagtttaca-tttttaatgttggaataaaTACATACATATGCTCAGCACCATTGGAAAGATTCAAAAAAAGAAAAAATATATATACATATGCTTATTTATGTACAGA---ATAACTCTGGAAATATATTAATGAAATT-GTAATTTATAACTCTGGAGAACTGGATATTTGGGGTTTGGGATAAAAGGAAAGTTTAGTTTCCACTGTATATGCCTGCTGTTAAAGAAA------------------------------AAACAAATTTTAACAACAAAAATAAATGCAAA
>gene=chr20_287165-288165; species=canFam
--------------------------------------------------------------------------------------------------------------------------------------------------------------------------------------------------------------------------------------------------------------------------------------------------------------------------------------------------------------------------------------------------------------------------------------------------------------------------------------------------------------------
>gene=chr20_287165-288165; species=equCab
-------------------------------------------------------------------------------------------------------------------------------------------------------------------cTCCAAGACATATTTTAAAGTG-AACAAAGCAATATATGGTATGCTACTGTTTACATTTT-----------------------------------------------------aaatgatGGAATAAATACACACATGCTTATTTATGTATAGA---ATAACTCTGGAAGAATATTAATGAAATCGGTAACTTATAGCTTCGAAGAACTGGATATACGGGGTTTAGGATGGCAAG-AAACTTATTTTCCACAGTATATCCCTGGGGTGTTTTTGTTTTTTCATGTATTATCTCCAGC-----CAAAAAAAATTAATAACAAAAAAATGTAAAACCCA
>gene=chr20_287165-288165; species=gorGor
ccagcccaagaaagattttattttatttttttatacagacagggtcttgctatgttgcccaggctagactcaaactcctggacaacatagcaatcttcctgcctcagcctccctagtagccgggtgtgCACAGAACAAATTAtatgtattaatatggaacaatctctaagacacattattaaatg-aaaaaagcaagatatggtatcctacagtttacattttttaatgttggaataaatacatacataccctcagcaccataggaaagattttaaaaaagaaaaaatatatatacatatgcttatttttgtacaaatatgtaacactggaaggatattaatgaaattcgtAATTTGTAACTTTGGAGAACTGGATATTTGGGGTTTGGGATAAAAGGAAAGTTTATTTTCCACTGTGTATCCCTGCTTTTAAAAAAATATTTCATCTATTATCTCTAACAACAACAAAAACAACTTTTAAGAACAAAAATAAATGCAAA
>gene=chr20_287165-288165; species=panTro
ccagcccaagaaagattttatttt--ttttttatacagacagggtcttgctatgttgcccaggctagactcaaactcctggacaacatagcaatcttcctgcctcagcctccctagtagccgggtgtgCACGGAACAAATTAtatgtattaatatggaacaatctctaagacacattattaaatgaaaaaaagcaagatatggtatcctacagtttacattttttaatgttggaataaatacatac----cctcagcaccataggaaagattttaaaaaagaaaaaatatatatacatatgcttatttttgtacacatatgtaacactggaaggatattaatgaaattcgtaatttgtaACTTTGGAGAACTGGATATTTGGGGTTTGGGATAAAAGGAAAGTTTATTTTCCACTGTGTATCCCTGCTTTTAAAAAAATATTTCATCTATTATCTCTAACAACAACAAAAACAACTTTTAACAACAAAAATAAATGCAAA
>gene=chr20_287165-288165; species=papHam
ccagcccaagaactattttattttattttttcatacagacagggtcttgctacgttgcccaggctggactcaaactcctgg---acacagcaatcttcctgcctcagcctccctagtagctgggtgtgCACagaacaatttatatgtattaatatgaaacaatctctaagatacattataaaatt-aaaaaagcaagatatggcatcctacagtttacattttttaatgttggaatgaatacatacatacgttcagcaccataggaaagattttttaaaagaaaaaatatatatacttatgcttatttatgtacaaa---ataacactggaaggatattaatgaaattcataatttgtaacttTGGAGAACTGGATATTTGGGGTTTGGGATAAAAGGAAAGTTTACTTTCCACTATGTATCCCTGCTTTAAAAAAAAATTTTCATCTATTATCTCTAATAACAACAAAAAGAAATTTTAACAACAAAAATAAATGCAAA
>gene=chr20_287165-288165; species=ponAbe
ccagcccaagaacgattttatttt-tttttttatacagacagggtcttcctatgttgcccaggctggactgaaactcctggacaacatagcaatcttcctgcctcagcctccctagtagccaggtgtgCACAGAACAAATTATATGTATTAATATGGAACAATCTCTAAGACACATTATAAAATGAAAAAAAGCAAGATATGGTATCCTACAGTTTACATTTTTTAATGTTGGAATAAATACATACATACCCTCAGCACCATAGGAAAGATTTTGAAAAAGAAAAAATATATATACATATTCTAATTTATGTACAAATATGTAACACTAGAAGGATATTGATGAAATTCGTAATTTGTAACTTTGAAGAACTGGATATTTGGGGTTTGGGATAAAAGGAAAGTTTATTTTCCTCTGTGTATCCCTGCTTTTAAAAACATATTTCATCCATTATCTCT---AACAACAAAAACAACTTTTAACAACAAAAATAAATGCAAA
>gene=chr20_287165-288165; species=rheMac
----------------------------------------------------------------------------------------------------------------------------------------------------------------------------------------------------------------------------------------------------------------------------------aaaaaagaaaaaatatatatacttatgcttatttatgtacaaa---ataacactggaaggatattaatgaaattcataatttgtaacttTGGAGAACTGGATATTTGGGGTTTGGGATAAAAGGAAAGTTTATTTTCCACTGTGTATCCCTGCTTTAAAAAATTTTTTTCATCTATTATCTCTAATAACAACAAAAAGAAATTTTAACAACAAAAATAAATGCAAA
>gene=chr20_289406-290406; species=hg19
ccagagtctgtgcctatgccttctagaacacgctctgatacccgataattcccttccaaaatgtcactaagttaattcacagggctctttgtgggcctcatccctggcttcatctcacctgagggcaaactatactgcctgatgcacatcttatagacctgagccttgggcctcaagatagctgtttgcaggtgacagctaggtgttgacccatgcatgctagctccatcactgatgggatgagaggtagctggataagggatggatacaggttccaggggacaggtctccttgggcctacacattctggcacataactccaagggtcttagaattctaatttgaacatggccttccaggttgttagaggatatatccatcaaggaagaaaacagaacatatttcatttaacacttgctggactgttgtataatttctaactatagagacatatggtatatgggcctccaactctactcttgttctgagccccacaaatg
>gene=chr20_289406-290406; species=bosTau
ccagagtctgtgccctccttttccagaccattctctgaagcctcagaagtcccttccaaaatatctctacgctcattc--agagc-ctccgtgggcctcatccctgggttcatctcagctaagggcag--tgca--gcctgatgcaccccttatagacctgaggcttaggtctcagagtagctgt-tttaagagtcggctgggtattcattcatgcatgctgggt------ctgatggggtgggaggtagcaggacaagggttagaaacaggatccagtgagcagccctccctgggcagacacatcccctctctgatcttcaaggttcctggaattctaatttgaacctggccctccaggtggtgggaaaatagatccgtcaaagaggagaagataccatatttaatttaacacat--taaattgatggatcacttctaactatagagacacatggtatatgggcctccagttgcacacttgtcctgggcattacaaata
>gene=chr20_289406-290406; species=calJac
ccagagtctgtgcccgtgccttctagaacacgctccaatagcccatgattcccttcc--aatgtcactacgttcattcacagggcccttcatgggctacatccctggcttcatctcacctgagggcaaacgatactgcctgatgcacatcttatagacctgagccttaggcctcaaggtctctgtttgcaggtgacagcta-gtgttcacccatacatgctagctccatcactgatgggatgagaggtagctggataaagggcagacacaggatccagggaacaggtctccttgggtcaacacattctggcacataactccaagggtctttgaattctaatttgaacatggccttctgggttgttagaggatatatccatcaaggaagaaaatagaacatatttcatttaacacttgctggactgttgaataatttctaactatgtagagatgtgatatatggacctccaactctactcttgttctgagccccacaaatA
>gene=chr20_289406-290406; species=canFam
ccacagtttgtgtcctccctttctagaacatttcctgagaccccagaattcccttccaaaatatccctaagctcctttgcaaagc-ctttgtgggtcccatccatgggttcatctcagctgaggataagctacactgcctaatacacaccttatagctctgaggtttagttctcaaagtagctgcttgcaagacacagctggttgtccactcgtgcacgctcggtccctcactgatgggatgggagatagctggacaagagcagaaggcaggatccag----tagctcttcttgggccaacacattctggcacagaactccaggggtcctggaattctaattcgaacttggctttccaggttttttgagggtatattcgtcaagatggagaaggaaacatattttatccagcacat--cagacggatgtctagcatcta--tttagagac-------atataggtctccaatggtactcttgtcccagggcccataaatg
>gene=chr20_289406-290406; species=equCab
ccagagtctgcaccctctctttctaaaacattctctgagacctcagaattcccttccaaaatgtccctaagcttgtttacagagc-tttagcagtcctcctccctgggtccatcccagctgagggcaaacagcaccgcctgagacacaccctagaggcctgaggcttaggtctcaaagtagctgtttgcaggagacagctgggtgtctgctcatgcatgctgggtccctcactgatgggatgggaggtagccggacaacagctggatgcaggacaggg--gttagccctccttgggtcaacacattctggcccagaactccaaaggttctggaattctaacttgaacctggccttctaggttgtt--------------acgacaaggagaatagaa--------------cacac--tagattgatgtataacttctaactttagagacatatggtatatgggcctccaactgtcctcctgtcctgggccccacaaatg
>gene=chr20_289406-290406; species=gorGor
ccagagtctgtgcctatgccttctagaacacgctctgataccccataattcccttccaaaatgtcactaagttaattcacagggctctttgtgggcctcatccctggcttcatctcacctgagggcaaactatactgcctgatgcacatcttatagacctgagccttgggcctcaagatagctgtttgcaggtgacagctaggtgttgacccatgcatgctagctccatcactgatgggacgagaggtagctggataagggatggatacaggttccaggggacaggtctccttgggcctacacattctggcacataactccaacggtcttagaattctaatttgaacatggccttccaggttgttagaggatatatccatcaaggaagaaaacagaacatatttcatttaacacttgctggaccgttgtataatttctaactatagagacatatggtttatgggcctccaactctactcttgttctgagccccacaaatg
>gene=chr20_289406-290406; species=panTro
ccagagtctgtgcctatgccttctagaacacgctctgataccccataattcccttccaaaatgtcactaagttaattcacagggctctttgtgggcctcatccctggcttcatctcacctgagggcaaactatcctgcctgatgcacatcttatagacctgagccttgggcctcaagatagctgtttgcaggtgacagctaggtgttgacccatgcatgctagctccatcactgatgggatgagaggtagctggataagggatggatacaggttccaggggacaggtctccttgggcctacgcattctggcacataactccaagggtcttcgaattctaatttgaacatggccttccaggttgttagagaatatatccatcaaggaagaaaacagaacatatttcatttaacacttgctggactgttgtataatttctaactatagagacatatggtatatgggcctccaactctactcttgttctgagccccacaaatg
>gene=chr20_289406-290406; species=papHam
ccagagtctgtgcctatgccttctagaacacgctctgataccccataattcccttccaaaatgtcactaagttaattcacagggcccttcgtgggcctcatacccggcttcatctcacctgagggcaaactgtactgcctgatgcatatcttatagacctgagccttgggcctcaagatagctgtttgcaggtgacagctaggtgctgacccatgcatgctagctccatcactgatgggatgagaggtagctggctaagagacggatagaggatccaagggacaggtctccttgggcctacacattctgccacataactccaagggtcttagaattc-----tgaacatgacctgccaagttgttagaagatatatccatcaatgaagaaaacagaacatatttcatttaacacttgctggactgttgtataatttctaactattaagatatatgatatatgggcctccaactctacccttgttctgagtcccacaaatg
>gene=chr20_289406-290406; species=ponAbe
--------------------------------------------------------------------------------------------------------------------------------------------------------------------------------------------------------------------------------------------------------------------------------------------------------------------------------------------------------------------------------------------------------------------------------------------------------------------------------------------------------------------
>gene=chr20_289406-290406; species=rheMac
ccagagtctgtgcctatgccttctagaacacgctctgataccccataattcccttccaaaatgtcactaagttaattcacagggcccttcgtgggcctcatccccggcttcatctcacctgagggcaaactgtactgcctgatgcatatcttatagacctgagccttgggcctcaagatagctgtttgcaggtgacagctaggtgccgacccatgcatgctagctccatcactgatgggatgagaggtagctggctaagggacggatagaggatccaagggacaggtctccttgggcctacacactctgccacataactctaagggtcttagaattc-----tgaacatgacctgccaagttgttagaagatatatccatcaatgaagaaaacagaacatatttcatttaacacttgctggactgttgtataatttctaactattaagatatatgatatatgggcctccaactctacccttgttctgagccccacaaatg
>gene=chr20_306406-307406; species=hg19
GTTGGGCCCGAGCGCCCAGCTCCTCGCTCCCCAGTTcgcgggggccgggccgagccgcggggcggggccgccccTCCGTCGCCGCTGCCTCCTCCCCCACCCCCAGCCGCGGAGGATGCGGACGGCCCCCGGCGGCGTCTAGCGGCCCCGGGCCCAGGCGCGATGGTGCAGCAGCGGGGCGCGAGGGCCAAGCGGGAcggcgggccgccgcccccgggacccgggccggccgaggagggggcgcgcgagcccggcTGGTGCAAGACCCCGAGCGGCCACATCAAGAGGCCGATGAACGCATTCATGGTGTGGTCGCAGCACGAACGGCGGAAGATCATGGACCAGTGGCCCGACATGCACAACGCCGAGATCTCCAAGCGCCTGGGCCGCCGCTGGCAGCTGCTGCAGGACTCGGAGAAGATCCCGTTCGTGCGGGAGGCGGAGCGGCTGCGGCTCAAGCACATGGCGGATTACCCGGACTACAAGTACCGGCCGCGCAA
>gene=chr20_306406-307406; species=bosTau
-----------------------------------------------------------------------------------------------------------------------------------------------------------------------------------------------------c-gcgggcc-ccgccccc-gggccccggcccgccgAGGAGGGGGCGCGTGAGCCCGGCTTGTGC-AGACCCCGAGCGGCCACATTAAGAGACCGATG-ACGCGTTCATGGTGTGGTCGCAGCACGAACGG-GGGAGATCATGGACCAGTGGCCCGACATGCACAACGCCGAGATCTCCAAGCG-CTGGGCCGCCGCTGGCAGCTGCTGCAGGACTCGGAGAAGATCCCGTTCGTGCGGGAGGCGGAGCGGCTGCGCCTCAAGCACATGGCGGACTACCCGGACTACAAGTACCGGCCGCGCAA
>gene=chr20_306406-307406; species=calJac
GTTGGGCCCAAGCGCCTAGCTCCTCGCTCCCCAGCTcgcgggggccgggccgagccgcggggcggggccgccccTCCGTCGCCGCTGCCTCCTCCCCCACCCCCAGCCGCGGAGGATGCGGACGGCCCCCGGCGGCGTCTAGCGGCCCCGGGCCCAGGCGCGATGGTGCAGCAGCGGGGCGCGAGGGCCAAGCGGGAcggcgggccgccgcccccgggacccgggcaggccgaggagggggcgcgcgagcccggcTGGTGCAAGACCCCGAGCGGCCACATCAAGAGGCCGATGAACGCGTTCATGGTGTGGTCGCAGCACGAACGGCGGAAGATCATGGACCAGTGGCCCGACATGCACAACGCCGAGATCTCCAAGCGCCTGGGCCGCCGCTGGCAGCTGCTGCAGGACTCGGAGAAGATCCCGTTCGTGCGGGAGGCGGAGCGGCTGCGCCTCAAGCACATGGCGGATTACCCGGACTACAAGTACCGGCCGCGCAA
>gene=chr20_306406-307406; species=canFam
GTTGGGCCCGAGCGCCCAGCTCCTCGCTCCTCAGCTcgcgggggccgggccgagctgcggggcggggccgccccTCCGTCGCTGCTGCCTCCTCCCCCACCCCCAGCCGCGGAGGATGCGGACGGCCCCCGGCGGCGTCTAGCGGCCCCCGGCCCAGGCGCGATGGTGCAGCAGCGGGGCGCGAGGGCCAAGCGGGAcggcggcccgccgcccccggggcccgggccggccgAGGAGGGGGCGCGTGAGCCCGGCTGGTGCAAGACGCCGAGCGGCCACATTAAGAGACCGATGAACGCGTTCATGGTGTGGTCGCAGCACGAGCGGCGGAAGATCATGGACCAGTGGCCCGACATGCACAACGCCGAGATCTCCAAGCGCCTGGGCCGCCGCTGGCAGCTGCTGCAGGACTCGGAGAAGATCCCGTTTGTGCGGGAGGCGGAGCGGCTGCGCCTCAAGCACATGGCGGATTACCCGGACTACAAGTACCGGCCGCGCAA
>gene=chr20_306406-307406; species=equCab
GTTGGGCCCGAGCGCCCAGCTCCTCTCTTCACATCTCGCGGGGACTCGGCCGACCTAGCGGACAGGGCCCCCCTTTTGTCGGTGTTTACTTCTCTCTCACTCCAGACAGAGAAGGATGTGGGAGGCCCTCTGTGACCGTTAGGTGCTCCGGGCCCACGTACGAGTGTGGTACAACCACGCGTGA----------------------------------------------------------------------------------------------------------------------------------------------------------------------------------------------------------------------------------------------------------------------------------------------------------------------------
>gene=chr20_306406-307406; species=gorGor
GTTGGGCCCGAGCGCCCAGCTCCTCGCTCCCCAGTTcgcgggggccgggccgagccgcggggcggggccgccccTCCGTCGCCGCTGCCTCCTCCCC---------------------------------------------------CGGGCCCAGGCGCGATGGTGCAGCAGCGGGGCGCGAGGGCCAAGCGGGAcggcgggccgccgcccccgggacccgggccggccgaggagggggcgcgcgagcccggcTGGTGCAAGACCCCGAGCGGCCACATCAAGAGGCCGATGAACGCATTCATGGTGTGGTCGCAGCACGAACGGCGGAAGATCATGGACCAGT-GCCCGACATGCACAACGCCGAGATCTCCAAGCGCCTGGGCCGCCGCTGGCAGCTGCTGCAGGACTCGGAGAAGATCCCGTTCGTGCGGGAGGCGGAGCGGCTGCGGCTCAAGCACATGGCGGATTACCCGGACTACAAGTACCGGCCGCGCAA
>gene=chr20_306406-307406; species=panTro
-------------------------------------------------------------------------------------------------CACCCCCAGCCGCGGAGGATGCGGACGGCCCCCGGCGGCGTCTAGCGGCCCCGGGCCCAGGCGCGATGGTGCAGCAGCGGGGCGCGAGGGCCAAGCGGGAcggcgggccgccgcccccgggacccgggccggcTTAGGAGGGGGCGCGCGAGCCCGGCTGGTGCAAGACCCCGAGCGGCCACATCAAGAGGCCGATGAACGCTTTCATGGTGTGGTCGCAGCACGAACGGCGGAAGATCATGGACCAGTGGCCTGAAATGCACAACGCCGAAATCTCCAAGCGCCTGGGCCGCCGCTGGCAGCTGCTGCAGGACTCGGAGATTATCCCGTTTTTGCGGGAGGCGGATCGGCTGCCGCTTAAGCACATGGCGTATTACTCTGACTA------------------
>gene=chr20_306406-307406; species=papHam
GTTGGGCCCGAGCGCCCAGCTCCTCGCTCCCCAGCTcgcgggggccgggccgagccgtggggcggggccgccccTCCGTCGCCGCTGCCTCCTCCCCCACCCCCAGCCGCGGAGGATGCGGACGGCCCCCGGCGGCGTCTAGCGGCCCCGGGCCCAGGCGCGATGGTGCAGCAGCGGGGCGCGAGGGCCAAGCGGGAcggcgggccgccgcccccgggacccgggccggccgaggagggggcgcgcgagcccggcTGGTGCAAGACCCCGAGCGGCCACATCAAGAGGCCGATGAACGCGTTCATGGTGTGGTCGCAGCATGAACGGCGGAAGATCATGGACCAGTGGCCCGACATGCATAACGCGGAGATCTCCAAGCGCCTGGGCCGCCGCTGGCAGCTGCTGCAGGACTCGGAGAAGATCCCGTTCGTGCGGGAGGCGGAGCGGCTGCGCCTCAAGCACATGGCGGATTACCCGGACTACAAGTACCGGCCGCGCAA
>gene=chr20_306406-307406; species=ponAbe
GTTGGGCCCGAGCGCCCAGCTCCTCGCT-------TcgcgggggccgggccgagccgcggggcggggccgccccTCCGTCGCCGCTGCCTCCTCCCCCACCCCCAGCCGCGGAGGATGCGGACGGCCCCCGGCGGCGTCTAGCGGCCCCGGGCCCAGGCGCGATGGTGCAGCAGCGGGGCGTGAGGGCCAAGCGGGAcggcgggccgccgcccccgggacccgggccggccgaggagggggcgcgcgAACCCGGCTGGTGCAAGACCCCGAGCGGCCACATCAAGAGGCCGATGAACGCATTCATGGTGTGGTCGCAGCACGAACGGCGGAAGATCATGGACCAGTGGCCCGACATGCACAACGCCGAGATCTCCAAGCGCCTGGGCCGCCGCTGGCAGCTGCTGCAGGACTCGGAGAAGATCCCGTTCGTGCGGGAGGCGGAGCGGCTGCGCCTCAAGCACATGGCGGATTACCCGGACTACAAGTACCGGCCGCGCAA
>gene=chr20_306406-307406; species=rheMac
GTTGGGCCCGAGCGCCCAGCTCCTCGCTCCCCAGCTcgcgggggccgggccgagccgtggggcggggccgccccTCCGTCGCCGCTGCCTCCTCCCCCACCCCCAGCCGCGGAGGATGCGGACGGCCCCCGGCGGCGTCTAGCGGCCCCGGGCCCAGGCGCGATGGTGCAGCAGCGGGGCGCGAGGGCCAAGCGGGAcggcgggccgccgcccccgggacccgggccggccgAGGAGGGGGCTCGCGAGCCCGGCTGGTGCAAGACCCCGAGCGGCCACATCAAGAGGCCGATGAACGCGTTCATGGTGTGGTCGCAGCATGAACGGCGGAAGATCATGGACCAGTGGCCCGACATGCATAACGCGGAGATCTCCAAGCGCCTGGGCCGCCGCTGGCAGCTGCTGCAGGACTCGGAGAAGATCCCGTTCGTGCGGGAGGCGGAGCGGCTGCGCCTCAAGCACATGGCGGATTACCCGGACTACAAGTACCGGCCGCGCAA
>gene=chr20_309238-310238; species=hg19
GAGATGTCACTGTCTGTGGTCTTGGAGAACTAGTCTCGTAGCTGAGGGGTGGGGTCCCTCTGTCTGGGGCACTGGCACCCACAGCAGGACTCCGCCAGTCTGATGCCAGGACTGAATAAAGTGTATTTGCCCCGACCTTGCCCTGTGGTTCTGCATGTCTGTGCTCTTCCTCAACCCTCCCTAAACAGTTTGCCAGATTCAAGTCCGTGTGATTTGGGCCCGAGCTGGGTGTCCCAGGGCAAGCCACCTTGCCTGTCTAGGCCTCTATGTCAGGACTCCCTGGCCTTCATGaagaatagcaaactcatccctgtagggaccaggcaggtaacatagacgagtgactctgggtggacagtggtgtcatgacccacttcaaggggcctacctcctgccagttgtgaccctgtgggaatgcagtccacagtggccaggtggccagatttttcaagaaaagctggatggatgtttctgagtcatcttaatttcaaaatgagact
>gene=chr20_309238-310238; species=bosTau
GAGATGTCACTGTCTGTGGTCTTGGAGAACTAGTCTCGTAGCTGAGGGGAGGGGTCCCTCTGTCTGGGGCACTGGCACCCACAGCAGGACT-----------ACGCCAGGACTGAATAAAGTGTATTTGCCCC-ATCTCGCCCTGTGGTTCTACATGTCTTTGCCTTTCCTCAACCCTCCCCAAACAGTTTGACAGATTCAAGTCCCTGTGACTTAGCACCAAGCTCGAGGTTCCA-GGCGAGGCACCTGGCCCCTCTAGGCCTCTGTCTCAGGACTC-CTGGTCTTCATTaaggatggcagacttgtccctgcagaggccaggcaggtgacatgaatgagagagtctgggtggacactggcttcatgacccacttcaaggggctcacctcctgccagttgtgaccctgtgggagtgcagcccgctgtggccagggggctagatttttcaagagaagatgtatggatgtttctgtgacatctcaatttcaaaatgagatt
>gene=chr20_309238-310238; species=calJac
GAGATGTCACTGTCTGTGGTCTTGGAGAACTAGTCTCGTAGCTGAGGGGTGGGGTCCCTCCGTCTGGGGCACTGGCACCCACAGCAGGACTCCGCCAGTCTGATGCCAGGACTGAATAAAGTGTATTTGCCCCGACCTTGCCCTGTGGTTCTGCATGTCTATGCTTTTCCTCAACCCTCCTGAAACAGTTCACCAGATTCAAG-----GTGATTTGAGCCCCAGCTGGGTGTCCTAGGGCAAGCCACCTGGCATATCTAGGCCTCTATCTCAGGACTCCCTGGCCTTCTTGaagaatagcaaa--cacccctgaagggaccaggcaggtaacataaatgagtgactctgggtagacactggtgtcatgacccacttcaaggggcccacctcctgccagttgtgactttgtgggaatgcagtccacagtggccaggtggccaga--cttaaagagaagctggatagatgtttctgagtcatcttaatttcaaaaggagact
>gene=chr20_309238-310238; species=canFam
GAGATGTCACTGTCTGTGGTCTTGGAGAACTAGTCTAGTAGCTGAGGGGAGGGGTCCCTCTGTCTGGGGCACTGGCACCCACAGCAGGACTCCGCCAGTCTGATGCCAGGACTGAATAAAGTGTATTTGCCCCGACCTCGCCCTGTGGTTCTACATGTCTCTGCCTTTCCTCAACGGTCCCCAGACAGTTGGCCAGAGTGAAGTCCATGTGACTTAGCATCGAGT--GGGGTCCATGGGCAAGGCACATGGCCCCTTTAGGCTGCTCTCTCAGGACTCCCTGGTCTTCATTaagggtgacaaactcatcctcctcaaggccaggcgtgtgacataaatgagagaggctgggtagacactggctttctgaccgacttcattgggctcacct-ccggcagctgtgaccttgtgagaatgcagcccacagtggccaga--------ttttccaagagaaggtagatggatgtttctatgacatctcagttgcaaaatgaggtt
>gene=chr20_309238-310238; species=equCab
GAGATGTCACTGTCTGTGGTCTTGGAGAACTAGTCTCGTAGCTGAGGGGAGGGGCCCCTCCATCTGGGGCACTGGCACCCACAGCAGGACTCTGCCAGTCTGATGCCAGGACTGAATAAAGTGTATTTGCCCCGACCTCGCCCTGTGGTTCTACATGTCTGTGCCTTTTCTCGCCCCTCTCCAAACAGTTTGCCAGATTCTAGTCCATGTGATTTAGCACGTAGCTGGGGGTCCCAGGGCGAGGCACCTGGCCCCTCCAGGC--CTGTCTCAGGACTCCCTGGTCTTCATTaaggatggcagattcatccccacgggggccaggcaggtgacatgaatgaatgagtctgggtggacactggctttgtgacccacctcaaagggctcacctcctgccggttgtgacccagtgggaatgcagcccacggtagccaggtggctagatttttcaagagaaggtggatggatgtttctatgacatctcagtttcaaaatgagact
>gene=chr20_309238-310238; species=gorGor
GAGATGTCACTGTCTGTGGTCTTGGAGAACTAGTATCGTAGCTGAGGGGTGGGGTCCCTCTGTCTGGGGCACTGGCACCCACAGCAGGACTCCGCCAGTCTGATGCCAGGACTGAATAAAGTGTATTTGCCCCGACCTTGCC-TGTGGTTCTGCATGTCTGTGCTCTTCCTCAACCCTCCCTAAACAGTTTGCCAGATTCAAGTCCGTGTGATTTGGTCCCGAGCTGGGTGTCCCAGGGCAAGCCACCTTGCCTGTCTAGGCCTCTATGTCAGGACTCCCTGGCCTTCATGAAGAATAgcaaactcatccctgtagggaccaggcaggtaacgtagacgagtgactctgggtggacactggtgtcatgacccacttccaggggcctgcctcctgccagttgtggccctgtgggaatgcagtccacagtggccaggtggccagatttttcaagagaagctggatggatgtttctgagtcatcttaatttcaaaatgagact
>gene=chr20_309238-310238; species=panTro
GAGATGTCACTGTCTGTGGTCTTGGAGAACTAGTCTCGTAGCTGAGGGGTGGGGTCCCTCTGTCTGGGGCACTGGCACCCACAGCAGGACTCCGCCAGTCTGATGCCAGGACTGAATAAAGTGTATTTGCCCCGACCTTGCCCTGTGGTTCTGCATGTCTGTGCTCTTCCTCAACCCTCCCTAAACAGTTTGCCAGATTCAAGTCCGTGTGATTTGGGCCCGAGCTGGCTGTCCCAGGGCAAGCCACCTTGCCTGTCTAGGCCTCTATGTCAGGACTCCCTGGCCTTCATGaagaatagcaaactcatccctgtagggaccaggcaggtaacgtagacgagtgactctgggtggacactggtgtcatgacccacttcaaggggcctacctcctgccagttgtgaccctgtgggaatgcagtccacagtggccaggtggccagatttttcaagagaagctggatggatgtttctgagtcatcttaatttcaaaatgagatt
>gene=chr20_309238-310238; species=papHam
GAGATGTCACTGTCTGTGGTCTTGGAGAACTAGTCTCGTAGCTGAGGGGTGGGGTCCCTCCGTCTGGGCCACTGGCACCCACAGCAGGACTCCGCCAGTCTGATGCCAGGACTGAATAAAGTGTATTTGCCCCGACCTTGCCCTGTGGTTCTGCATGTCTGTGCTTTTCCTCAACCCTCCCTAAACAGTTTGCCAGGTTCAAGTCCGTGTGATTTGGGCCTGAGCTGGGTGTCCCAGGGCAAGCCACCTGGCCTGTCTAGGCTTCTATCTCAGGAATCCCTGGCCTTTGTGaagaatagcaaactcatccctgtagggaccaggcaggtaacataaacaagtgactctaggtggacactggtgtcatgacccacttcaaggggcctacctcttgccagttgtgaccctgtgggaatgcagtccacagtggccaggtggccagatttttcaagagaagctggatggatgtttctgagtcatcttaatttcaaaatgagact
>gene=chr20_309238-310238; species=ponAbe
GAGATGTCACTGTCTGTGGTCTTGGAGAACTAGTCTCGTAGCTGAGGGGTGGGGTCCCTCCGTCTGGGGCACTGGCACCCACAGCAGGACTCCGCCAGTCTGATGCCAGGACTGAATAAAGTGTATTTGCCCCGACCTTGCCCTGTGGTTCTGCATGTCTGTGCTCTTCCTCAACCCTCCCTAAACAGTTTGCCAGATTCAAGTCCGTGTGATTTGGGCCGGAGCTGGGTGTCCCAGGGCAAGCCACCTGGCCTGTCTAGGCCTCTATGTCAGGACTTCCTGGCCTTCATGaagaatagcaaactcatccctgtagggaccaggcaggtaacatagacgagtgactctgggtggacactggtgtcatgacccacttcaaggggcctacctcctgccagttgtgaccctgtgggaatgcagtccacagtggccaggtggccagatttttcaagagaagctggatggatgtttctgagtcatcttaatttcaaaatgagact
>gene=chr20_309238-310238; species=rheMac
GAGATGTCACTGTCTGTGGTCTTGGAGAACTAGTCTCGTAGCTGAGGGGTGGGGTCCCTCCGTCTGGGCCACTGGCACCCACAGCAGGACTCCGCCAGTCTGATGCCAGGACTGAATAAAGTGTATTTGCCCCGACCTTGCCCTGTGGTTCTGCATGTCTGTGCTTTTCCTCAACCCTCCCTAAACAGTTTGCCAGGTTCAAGTCCGTGTGATTTGGGCCTGAGCTGGGTGTCCCAGGGCAAGCCACCTGGCCTGTCTAGGCTTCTATCTCAGGAATCCCTGGCCTTCATGaagaatagcaaattcatccctgtagggaccaggcaggtaacataaacaagtgactctaggtggacactggtgtcatgacccacttcaaggggcctacctcttgccagttgtgaccctgtgggaatgcagtccacagtggccaggtggccagatttttcaagagaagctggatggatgtttctgagtcatcttaatttcaaaatgagact
>gene=chr20_312144-313144; species=hg19
ttataagagtgacagctgtcatactagatttgcccacactcaaaagggaggaggctgtctagggcagctacaccagagactgggaatcttgggggccatcttagaattctgcttatcacacacctgtaatcccagcacttcgggaggccaaggtgggaggatttcttgagtccaggagttcaagaccaacctggccaacatagcaagacctaatctctagtaaagttttttttaaaaaaattagccaggcacggtggtacacacctgtagtctcagctacttgggaagctgaagtaTCATAgctgagaattctcaggtctacatctccatcccagacatgactagactagctgccttcttgtcatctccactgatatatctaattggcacctcaaactggacatgccaaaaaatgaactgtttccacagtgctcccaagcctgcttccacagaccacatctgcacagctgatgtgaaatgaaaggctaaagcctctcagt
>gene=chr20_312144-313144; species=bosTau
tcacaataatgacatctatcataccccttggtctcacccac-actgggaggaggagtttgtgtgcacacacacaggggagggggaatcttgggagccatcttagaattccatttatca------------------------GGA-----------------------------------------------------------------------------------------------------------------------CTGTAg------------------------------------ag--tctcaagcctatatctccatccc-aacactgttagagtacctgcctttttgtcgtctcccctgggatatctaattggcatctgaaacttggtatatgtaaaaatgaagaatttccacaagctggccaagcctgatgctcca-cccacatcttcacatcttaTATTGCTcagaagcacaAaacctctcggt
>gene=chr20_312144-313144; species=calJac
ttataagagtgacagctgtcatactagatttgcccacactc-aaagggaggaggctgtctagcacagctacaccagagactgggaatcttgggggccatcttagaattctgcttatcacacacctgtaatcccagcactcccagaagtggaggtgggaggatttcttgagtccaggagtttgagactagcctgggcaacatagcaagacctcatctctactaattttttatt------aattagccagaaatggtggtgcatgcctgcagtctc---------ggAGGCCCAAGTATGGTAGCTGAGGATCCTCAAGTCTACAGCTCCATCTTGGACATGGCTAGACTAGACgccttcttgtcatcttcactgggatatctaattggcacctcaaacttgacatgccaaaaaatgaagtatttccacagtgctcccaagcctacttctgca-accacatcttcacagctgaggtgagatgaaaggct-aagcctctcagt
>gene=chr20_312144-313144; species=canFam
tcacaagaatgacctccatcatactcactggtctcaccccc------atggagggtagtaggtgttggcatgtacagcggcggggatctt-ggggccatcttcgaatgatgcttaATATAG---------------------------------------------------------------------------------------------------------------------------------------------------------------------------------CTGGCTAtatatgctcaagtccatatctccatcct-gatgttgccagactagttgtctccttgtcatgtccactgggatgtctaattgtcacctcaaacttggca--tctaaacatgaattgtttccacggtgcttcc-------tttccccaccccgcatcttcacatctcatgtgact-aaaagaccaaaacctgttggt
>gene=chr20_312144-313144; species=equCab
--------------------------------------------------------------------------------------------------------------------------------------------------------------------------------------------------------------------------------------------------------------------------------------------------------------------------------------------------------------------------------------------------------------------------------------------------------------------------------------------------------------------
>gene=chr20_312144-313144; species=gorGor
--------------------------------------------------------------------------------------------------------------------------------------------------------------------------------------------------------------------------------------------------------------------------------------------------------------------------------------------------------------------------------------------------------------------------------------------------------------------------------------------------------------------
>gene=chr20_312144-313144; species=panTro
ttataagagtgacagctgtcatactagatttgcccacactc-aaagggaggaggctgtctagggcagctacactagagactgggaatcttgggggccatcttagaattctgcttatcacacacctgtaatcccagcacttcgggaggcc-aggtgggaggatttcttgagtccaggagttcaagaccaacctggccaacatagcaagacctaatctctagtaaagtttttttttaaaaaattagccaggcacggtggtacacacctgtagtctcagctacttgggaagctgaagtaTCATAgctgagaattctcaggtctacatctccatcccagacatgactagactagctgccttcttgtcatctccactggtatatctaattggcacctcaaactggacatgccaaaaaatgaactgtttccacagtgctcccaagcctgcttccacagaccacatcttcacagctgatgtgaaatgaaaggctaaagcctctcagt
>gene=chr20_312144-313144; species=papHam
ttgtaagagtgacagccatcatactagatttgctgacactc-aaagggaggaggctgtctagggcagctacaccagagactgggaatcttggcggccatcttagaattctgcttatcaAacacctataatcccagcacttcgggaggccaaggtgggaggatttcttgaattcagaagttcgagaccagcctggccaacatagcaagacctcatctctactaaaattttttttttttaaattagctgggcatggtggtgcacacctgtagtctcaactacttgggacgctgaagtaTCATAgctgaggattctcaggtctacatctccatcccagacatggctagactaactgccttcttgtcatctccactggtatatctaattggcgcctcaaacttgacatgccaaaaaatgaactgtttccacagcgctcccaagcctgcttccacacactacatcttcacagctgatgtgaaatgaaaggctaaagtctctcagt
>gene=chr20_312144-313144; species=ponAbe
ttataagagtgacagctatcatactagatttgcccacactc-aaagggaggaggctgtctagggcagctacaccagagactaggaatcttgggggccatcttagaattctgcttatcacacacctgtaatcccagcacttcaggaggccaaggtgggaggatttcttgagtccaggagttcgagaccaacctggccaacatagcaagacctaatccctactaaattttttttgtttttaattagccaggcatggtggtacacacctgtagtctcagctacttgggaagctgaagTGtcatagctgagaattctcaggtctacatctccatctcagacatggctagactagctgccttcttgtcatctccactggtatatctaattggcacctcaaacttgacataccaaaaaatgaactgtttccacagtgctcccaagcctgcttctgcacaccacatcttcacagctgatgtgaaatgaaaggctaaagcctctcagt
>gene=chr20_312144-313144; species=rheMac
ttgtaagagtgacagccatcatactacatttgctgacactc-aaagggaggaggctgtctagggcagctacaccagagactgggaatcttggtggccatcttagaattctgcttatcaAacacctataatcccagcactttgggaggccaaggtgggaggatttcttgaattcagaagttcgagaccagcctggccaacaaagcaagacctcatctctactaaattttttttttttttaattagctgggcatggtggtgcacacctgtagtctcagctacttgggatgctgaagtaTCATAgctgaggattctcaggtctacatctccatcccagacatggctagaccaactgccttcttgtcatctccactggtatatctaattggcgcctcaaacttgacatgccaaaaaatgaactgtttccacagcgctcccaagcctgcttccacacactacatcttcacagctgatgtgaaatgaaaggctaaaacctctcagt
>gene=chr20_313147-314147; species=hg19
gagaatcacttgaatccaggaagcagaggctgcagtgagctgagatcgcatcactgcactccagcctgggcaagacaaagcgagacttcacctcaaaaaacaaacaaaaaaatacccttcctccagatagccacatgtcttacttccttcaggtctcagctcccagggcgccctagagtaggcacagggagtacctcacagtgtcctccctgaccatccatataaagtaacatcctccataaactatcctgttactttgctttatttttctgaatagcatttatcactatctggcatttatcacctgtagtttttactttttgtctctctctctctaatttgtatgtaagcttcataaggaaggaatgactctggactgGACTCCATGCCTCAGCACATTCACCCACCCATTCAACAAACATTCTTAAGGGTCTAggctgggcatggtggctcatgcctgtaatcccagcactatgggaggccgaggtgggaggatcact
>gene=chr20_313147-314147; species=bosTau
------------------------------------------------------------------------------------------------------------------------------------tactctcccacttccttc-gatctcagctccaacgtcg--------------------------------gtcttccctgacagttcatataaagtattacccccccgatactagctccttactttgcttcatttttcataatagcatttatcgctatctggcacttatcacatacagtttttattt--tgtatgtatctctccaactagtgtgtaaacttcataaggaaggaaTGGCTCTGCATTGGGCTCCATGCCGTAGATCACTGAATCACTCATT----------------------------------------------------------------------------------------
>gene=chr20_313147-314147; species=calJac
-agaatcacttgaacctgcgaggcagaggccgcagtgagccaagatcatgtcactgcactccagcctggacaagacaaagcgagactccgtctaaacaaacaaacaaaacaatacccttcctccagatagccacatgtcttccttccttcaggtctcagctcccagcccgccctggagtgggcacagggagtacctcacagtgtcctccctgaccattaacataaagtaacatcctccagaaactatcctgttcctttgctttatttttcttaatagcatttatcactatatggcatttatcacatgtagtttttatcttttgtc----tctctccaatttatatgtaagcttcatgaggaaggaaTCGGT--------GAGTGAATGCCTTAGCACATACactcacccattcaacaaacattatcaagggtctgggctgggcatggtggctcatgcctgtaatcccagcactatgggaggctgaggtgggaggatcact
>gene=chr20_313147-314147; species=canFam
-----------------------------------------------------------------------------------------------------------------------------------------------------------------------------------------------------------------------------------------------------------------cgctttctttttcttaatagcatttatcattg--tggtatttgtcatatgcagttttaattt--tgtaat--tctctctaattagtatgtcagcttctcaagggaggaaTGGCTCTACATGGGATTCCTTGCCTTGGCTCATTCAGTCACTCATTcaacaaacgtttataaag----------------------------------------------------------------------
>gene=chr20_313147-314147; species=equCab
--------------------------------------------------------------------------------------------------------------------------------------------------------------------------------------------------------------------------------------------------------------------------------------------------------------------------------------------------------------------------------------------------------------------------------------------------------------------------------------------------------------------
>gene=chr20_313147-314147; species=gorGor
---------------------------------------------------------------------------caaagcgagacttcatctcaaaaaacaaacaaaaaaatactcttcctccagatagccacatgatttacttccttcaggtctcagctcccagggcgccctagagtaggcacagggagtacctcacagtgtcctccctgaccatccatataaagtaacatcctccataaactatcctgttactttgctttatttttctgaatggcatttatcactctctggcatttatcacctgtagtttttatttg-----tctctctctctaatttgtatgtaagcttcataaggaaggaatgactctggactgGACTCCATGCCCCAGCACATTCACCCACCCATTCAACAAACGTTCTTAAGGATCTAggctgggcatggtggctcacgcctgtcatcccagcactatgggaggccgaggtgggaggatcact
>gene=chr20_313147-314147; species=panTro
gagaatcacttgaatccaggaggcagaggctgcagtgagctgagatcgcatcactgcactccagcctgggtaagacaaagcgagacttcatctcaaaaaacaaacaaaaaaatacccttcctccagatagccacatgtcttacttccttcaggtctcagctcccagggcgccctagagtaggcacagggagtacctcacagtgtcctccctgaccatccatataaagtaacatcctccataaactatcctgttactttgctttatttttctgaatagcatttatcactatctggcatttatcacctgtagtttttattttttgtctctctctctctaatttgtatgtaagcttcataaggaaggaatgattctgcactggactgcatgcctcagcacATTCACCCACCCATTCAACAAACATTCTTAAGGGTCTAggctgggcatggtggctcatgcctgtaatcccagcactatgggaggccgaggtgggaggatcact
>gene=chr20_313147-314147; species=papHam
gagaatcacttgaatccaggaggcagaggctgcagtaagctgagatcgcaccactgcactgcagcctgggcaagacaaagcgagacttcgtctcaaaaaacaaac-aaaaaatacccttcctccagatagccacatgtcttactttcttcaggtctcagctcccagcgtgccctggagtaggcacacggagtacctcacagtgtcctccctgaccatccatataaagtaacatcctccataaactatcctgtcactttgctttatttttcttaatagcgtttatcactatctggcatttatcacgtgaggtttttattttgtgtctctgtctctccagtttttatgtaagcttcttaaggaaggaaTGACTCTGGATTGGACTCCTTGCCTTAGCGCATTCACCCACCCATTCAACAAACATTATTAAGCGTCTGggctgggcacggtggctcatgcccataatcccagcactatgggaggccgaggtgggaggatcact
>gene=chr20_313147-314147; species=ponAbe
gagaatcgcttgaatccacgaggcagaggctgcagtgaactgagatcacatcactgcactccagcctgggcaagacaaagcgagacttcgtctcgaaaaacaaacaaaaaaatactcttcctccagatagccacatgtcttacttccttctggtctcagctcccagggcgccctggagtaggcacagggagtacctcacattgtcctccctgaccatccgtataaagtaacatcctccataaactatcctgttactttgctttatttttcttaatagcatttatcactatctggcatttatcacatgtcgtttttattttttgtctctctctctccaatttgtatgtaagcttcataaggaaagagTGACTCTGGATTGGACTCCATGCCTTAGCACATTCACCCACCCATTCAACAAACATTATTAAGGGTCTGGgctgggcatggtgtctcctgcctgtaatcccagcactatgggaggccgaggtgggaggatcact
>gene=chr20_313147-314147; species=rheMac
gagaatcacttgaatccaggaggcagaggctgcagtaagctgagatcgcatcactgcactgcagcctgggcaagacaaagcgagacttcgtctcaaaaaac-----aaaaaatacccttcctccagatagccacatgtcttactttcttcaggtctcagctcccagcgtgccctggagtaggtacagggagtacctcacagtgtcctccctgaccatccatataaagtaacatcctccataaactatcctgtcactttgctttatttttcttaatagcgtttatcactacctggcatttatcacgtgaggtttttattttttgtctctgtctctccagtttttatgtaagcttcttaaggaaggaaTGACTCTGGATTGGACTCCTTGCCTTAGCGCATTCACTCACCCATTCAACAAACATTATTAAGCGTCTGggctgggcatggtggctcatgcccataatcccggcactatgggaggccgaggtgggaggatcact
>gene=chr20_329326-330326; species=hg19
TCACAACAGCTACCATTTCTCAGCATTAGAcacagtaactgtatgaaagaagtatgattattaggtctgttttacagatgaggaaactgagacccagaaaggtggaagcacttgtctaaggtcacgcctccaggaagcagtgtgtccacgactccagtccaagtggtcaggctccagagcccacagtcccaggtactGGGTGGCCTCCAGAGTAAACATGCAcatttattgacacctccaattgccaggcactgggctaaggccttcagtgcattggctcattCGCAGTGTGCTTTGGGAAGGACAGGCTGGGATTCCAAAAGGCCAGACTGTGCTATGCGTGTAGGGTGTCTCGAGTGGGAGGAGAAGCGGGTGGGGCACAAAGATTTAGGGGGCTTATGAAGGTCACCATGAGCAGCTCCCACTAATCCCTCCCTCCGTCAGCTGCACCTTACCTGCTCCCCAGGGGTCCATGATGCCGAGCTGCAATCGTTCCTGCA
>gene=chr20_329326-330326; species=bosTau
TCACAGAAGCTATCATTTCTTGGCACTGGAcacaataactgtatgaagcaggtat-atgatcagctctgttttacagatgaggaaactgagactcagagaggtgaaaacacttgctgaacgtcacacagccaggacgtggtggatcctggattccaaaccagccagtcaggctccagaacccacagtcccagc--cTGGGCTACCTCCAGAGTTAACACGCCCATTTATTGCCACCAACAATTGACAGGCTATGGGCTAAACACG-CAAGGCCTTGGCTCATTCTCACTATACTCAGGGAAAGACAGGCCAGAATTCCAGAAGGGCAGGCTCTGCTAAGAGTGTGAGTTGCTTAAAATGTGTGGAGAGGTAAAAGGAGCATGAAAATTCAGGGGTCCTTGGAGAGTCTCCATGGGCAGCCCTCGCTGACCCCTCCCTCTGTCCATTGCACCTGGCCCACCCCACAGGGACCCAGGATGCCGAGCTGTGACCGTCCCTGTG
>gene=chr20_329326-330326; species=calJac
TCACAACAGCTACCATTTCACAGCACCAGAcacaataactctatgaaataagcatgattattaggtctgttttacagatgaggaaactgagaccctgaaaagtggaagcacttgtctaaggtcacgaatccaggacgcagtgtgtccccgactccagtccaggtggtcaggctccagagcccacagtcccaggtactGGGTGGCCTCCAGAGTAAACATGCAcgtttattgacacctccaattgctgggcactgggctaaacccttcagtgcattggcccattcaCAGTGTGCTTCGGGAAGGACAGGCTGGGATTCCAAAAGGACAGACTGTGC--TGAGTGTGGGGTGTCTTGAGTGGGAGGAGAAGCGGGTGGGACACAAAGATAT-GGGGGCTTATGAAGGTCACCATGAGCAGCTCCCACTAATCCCTCCCTCTGCCAGCTGCACCTTACCTGCTCCACAGGGATCCACGATGCCGAGCTTCGATCGTTCTTGCG
>gene=chr20_329326-330326; species=canFam
TGACAACTGGTACTATTTCTTGGcctcacatatggtaactgtgtgaagcaggtgtgattattag--ctgctttacagatgaggaaaccaatttttggaaaggggaaggcactcgcctaaggccacacagccaggaagttgtggatctgggatttc-atcctgacagtcagaccccaaaactcacagtcctagccactGGGTGGCCTCCAGACTAAACAAGCTTATTTATTGGCATCTACAAATGTCAAGCACTGGCCTTAGAGATCCTATGCACTGACTCATTCACAGTGTATGTGTAGAAAGACAAATCAGTA-TCTAGAAGACCAGGCTGTATTATGAGTGTGGGTTACCTAAAATGGGAGGAAAAGTAGATGACACACAAAGATTCA-GGGGCCTGGGAGGGT--------------CTCACGGATCGCTCCCGCTGTCCACTGCAACTTTCTTCCCCCACAGAGATCCACGATGCCAGACTGTGACCGTTCCTGCA
>gene=chr20_329326-330326; species=equCab
TCACAACAGCTATCATTTCTCGGCACCAGGCACAATAGCTGTATGAA---------------------------------------------------------------------------------------------------------------------------------------------------------------------------------------------------------------------------------------------------------------------------------------------------GCTGGTGGGGCGTCTAAAACGGGAG---AAGTGGATGGGGCCGAAAGATTCG-GGGGCCTGGGAGGGTCACCACAGGCAGTGCTCACCGACCCCTCCCTCTGTCCGCTGCACCTTGCCTACCCTACAGGGATCCATGATGCCGAGCTGCGACCGTTCCTGTG
>gene=chr20_329326-330326; species=gorGor
TCACAACAGCTACCATTTCTCAGCATTAGAcacaataactgtatgaaacaagtatgattattaggtctgttttacagatgaggaaactgagacccagaaaggtggaagcacttgtctaaggtcacgcctccaggaagcagtgtgtccacgactccagtccaagtggtcaggctccagagcccACAGTCCCAGGTACTGGGTGGCCTCCAGAGTAAACATGCAcatttattgacacctccaattgccaggcactgggctaaggccttcagtgcattggctcattCGCAGTGTGCTTTGGGAAGGACAGGCTGGGATTCCAAAAGGCCAGACTGTGCTATGAGTGTAGGGTGTCTC-AGTGGGAGGAGAAGCGGGTGGGGCACAAAGATTTAGGGGGCTTATGAAGGTCACCATGAGCAGCTCCCACTAATCCCTCCCTCCGTCAGCTGCACCTTACCTGCTCCCCAGGGGTCCATGATGCCGAGCTGCAATCGTTCCTGCA
>gene=chr20_329326-330326; species=panTro
TCACAACAGCTACCATTCCTCAGCATTAGAcacaataactgtatgaaacaagtatgattattaggtctgttttacagatgaggaaactgagacccagaaaggtggaagcacttgtctaaggtcacgcctccaggaagcagtgtgtccacgactccagtccaagtggtcaggctccagagcccacagtcccaagtactGGGTGGCCTCCAGAGTAAACATGCAcatttattgacacctccaattgccaggcactgggctaaggccttcagtgcattggctcattCGCAGTGTGCTTTGGGAAGGACAGGCTGGGATTCCAAAAGGCCAGACTGTGCTATGAGTGTAGGGTGTCTCGAGTGGGAGGAGAAGCGGGTGGGGCACAAAGATTTAGGGGGCTTATGAAGGTCACCATGAGCAGCTCCCACTAATCCCTCCCTCCATCAGCTGCACCTTACCTGCTCCCCAGGGGTCCATGATGCCGAGCTGCAATCGTTCCTGCA
>gene=chr20_329326-330326; species=papHam
TCACAACAGCTACCATTTCTCAGCATCAGAcacaataactgtatgaaacaagtatgattattaggtctgttttacagatgaggaaactgagactcagaaaggtggaagcacttgtctaaggtcacacatccaggaagcagggtgtccacgactccagtccaagtggttaggctccagagcccacagtcccaggtactGGGTGGCCTCCAGGGTAAACATGTAcatttactgacacctccagttgccaggcactaggctaagcccttcagtgcattggctcattCGCGTTGTGCTTCGGGAAGGACAGGCTGGGATTCCAAAAGGCCAGACTGTGCTATGAGTGTAGGGTGTCTCAAGTGGGAGGAGAAGCGGGTGGGGCATAAAGATTTGGGGGGCTTATGAAGGTCACCATGAGCAGCTCCCACTAATCCCTCCCTCCGTCAGCTGCACCTTACCTGCTCCACAAGGATCCATGATGCCGAGCTGCAATCGTTCCTGCA
>gene=chr20_329326-330326; species=ponAbe
--------------------------------------------------------------------------------------------------------------------------------------------------------------------------------------------------------------------------------------------------------------------------------------------------------------------------------------------------------------------------------------------------------------------------------------------------------------------------------------------------------------------
>gene=chr20_329326-330326; species=rheMac
tcacaacagctaccatttctcagcatcagacacaataactgtatgaaacaagtatgattattaggtatgttttacagatgaggaaactgagactcagaaaggtggaagcacttgtctaaggtcacacatccaggaagcagtgtgtccacgactccagtccaagtggttaggctccagagcccACAGTCCCAGGTACTGGGTGGCCTCCAGGGTAAACATGTAcatttattgacacctccagttgccaggcactgggctaagcccttcagtgcattggctcattCGCGTTGTGCTTTGGGAAGGACAGGCTGGGATTCCAAAAGGCCAGACTGTGCTATGAGTGTAGGGTGTCTCAAGTGGGAGGAGAAGCGGGTGGGGCATAAAGATTTGGGGGGCTTATGAAGGTCACCATGAGCAGCTCCCACTAATCCCTCCCTCCGTCAGCTGCACCTTACCTGCTCCACAAGGATCCATGATGCCGAGCTGCAATCGTTCCTGCA
>gene=chr20_332070-333070; species=hg19
TTTGCACACTTGTAGTTTATATGGAGAGGTAAAAGATTCAGAAATTTAAAAATCATTTATAAgaaacaatgcttttaattcccagaagtcctgacaagcattgtgttggctctcattgggtcacttgccagccttgaactaattactatggttaagagatggactatgctgactggcAGGAAGTGAGGTTCATCTCACTTAAATCTTACTGTGGTTTCTCAATGGTAGACTGGAGTACCTTGCCAGGGCAGAGAAAAAATGTGAAGAATTGATGTCTTTAACAGCCAAGGAGACTAGTCGGCCAGGGTGCACCAATGGGTCAAGGTGTAGAGGTGGCAATGAGCTGAGTGCCTGCTATGGGCATAGCTCTTTGCTAAATATTCTCGGGAGACTGAGGCAGAGGGTCCCTTCTTTTGCTTTCAAAGGACTTCACTCTAGTGAGGAGGTAAGGTGCCAACCTCTGCAGAGAGGCCAACTTACATAACTTCAGGTCAGGTCTG
>gene=chr20_332070-333070; species=bosTau
-------------------------------------------------------------AGAAACAATGCTTTTCACACAAAAAAGTACTGGCAAGTTTTGCATCAGctctgactgggtcagttgccagccctgagccaatgactatggcagagcgatggtatgtgctgactggTAGGAAG-AGGATTCACCTCCTTCAGATCTTCCTGTGGCTTCCCAGTGAAATGTTGAGGGATGTTGCCAGGGGAGTGGA-AGACATGGGAAGTCGATGTTCTTAGCAGTCACGGAGAGGGGTCAGTTAGGGAGCACCGGTGGGTAAAGGTATGGAGGTGGCCGGGAACCGAGTATTTACAAT-------GCTCTTTGATAAATACTGTAGTAAGTTTGagacagagggtccctccttctgctttcaaaaggcttcactctagtgggaaggcgaggtgccagcct--gcacagtgaa-----tgcacaacctcagccccagtgta
>gene=chr20_332070-333070; species=calJac
-------------------------------------------------------------AGAAACAATGCTTTTCATTTCCAGAAGTCCTGAAAAGCATTGcattggctctcactgggtcacatgccagccttgaactaatcactacggttaagaaatggaatatgctgactggcAGGAAGTGAGGTTCATTTCACTTAAATCTTACTGTGGCTTCCCAATGATAGACTGGGGTACCTTGCCAGAGCAGTGAAAAAACGTGAAGAATTGATTTCCATAACAGCCAAGGAGACTAGTCAGCCAGGGTGCACCAGTGGGTCAAGGTGTAGAGGTGGCAATGAGCTGAGTCCCTTCAATGAGCATAGCTCTTTGCTAAATACTCTCGGGAGACTGAGGCAGAGGGTCCCTCCTTCCGCTTTCAAAGGACTTCACTCTAGTGAGGAGGTAAGGTGCCAACCTGTGCAGAGAGGCCAACTTACATAACTTCAGGTAAGGTCTG
>gene=chr20_332070-333070; species=canFam
-------------------------------------------------------------AGAAGCAATGCTTTCCATTTCC---AGTCCTGCCGAGCATTGcattggctctgattggatcacatgccttctctgaactaattacggtggcagggggctagtaaacactgactggcAGGAAG-GGGCTTCATCTCAGTTAAATCTTACTGTGGCTTCACAATGATATATTGAGGTTCGTTGCCAGGGCAGTCGA-AGACATTAGA-----GTGTCTATAACTGCCAGGGAGAGTGGTCAGTGAGGGCTCACAGGTAGGGAAAGG--------TGACAGTAAGCTGAATCCCTACAATGGGCACAGCTCTTTGC-AAATACTGTAAGGGGACTGAGGCAGAGGGTCCTTCCttctgctttcaaagggcttcattctagaggggaggcaaagtgccaagatacgtagagtgaa-----tgcacaacctcaggacaaatgat
>gene=chr20_332070-333070; species=equCab
-------------------------------------------------------------agaaacagtgcttttcattttcagaagtcctggccagcattgcattggctctgactgggtctcttgccagccctgaactaattactatggcggggggatggtatacattgactggcAGGAAG-GCGGCTCATCCCACTTAAGTCTTACTGTGGCTTCACAATGCTATACTGGGG-ACGTGGCCAGGACAGTGGA-AGATGTGAAG-----G-------------CAGGACCAGTGGTCAG--------CACCAGTGGGGAGAGATGTGGAGGCCACAGTGAGCCGAGTCTTCATAATGGGTGCAGCTCTTTGCTAAATACTGTAAGGAGATGGAGGCAGAGGGTCCCTCGCGCT---------------------------AAGGTGAGGTGCCAACCGAGGCAGAGTGAA-----TGCACCACCAAAGGTCTGCTGTG
>gene=chr20_332070-333070; species=gorGor
TTTGCACACTTGTagtttatatggagaggtaaaagattcagAAATTTAAAAATCATTTATAAgaaacaatgcttttcattcccagaagtcctgacaagcattgcattggctctcattgggtcacttgccagccttgaactaattactatggttaagagatggactatgctgactggcAGGAAGTGAGGTTCATCTCACTTAAATCTTACTGTGGTTTCTCAATGGTAGACTGGAGTACCTTGCCAGGGCAGAGAAAAAATGTGAAGAATTGATGTCTGTAACAGCCAAGGAGACTAGTCGGCCAGGGTGCACCAATGGGTCAAGGTGTAGAGGTGGCAATGAGCTGAGTGCCTGCTATGGGCATAGCTCTTTGCTAAATATTCTTGGGAGACTGAGGCAGAGGGTCCCTTCTTCTGCTTTCAAAGGCCTTCACTCTAGTGAGGAGGTAAGGTGCCAACCTCTGCAGAGAGGCCAACTTACATAACTTCAGGTCAGGTCTG
>gene=chr20_332070-333070; species=panTro
TTTGCACACTTGTagtttatatggagaggtaaaagattcagAAATTTAAAAATCATTTATAagaaacaatgcttttcattcccagaagtcctgacaagcattgcattggctctcattgggtcacttgccagccttgaactaattactatggttaagagatggactatgctgactggcAGGAAGTGAGGTTCATCTCACTTAAATCTTACTGTGGTTTCTCAATGGTAGACTGGAGTACCTTGCCAGGGCAGAGAAAAAATGTGAAGAATTGATGTCTGTAACAGCCAAGGAGACTAGTCGGCCAGGGTGCACCAATGGGTCAAGGTGTAGAGGTGGCAATGAGCTGAGTGCCTGCTATGGGCATAGCTCTTTGCTAAATATTCTCGGGAGACTGAGGCAGAGGGTCCCTTCTTCTGCTTTCAAAGGACTTCACTCTAGTGAGGAGGTAAGGTGCCAACCTCTGCAGAGAGGCCAACTTACATAACTTCAGGTCAGGTCTG
>gene=chr20_332070-333070; species=papHam
------------tagtttatatggagaggtaaaagattcagAAATTTAAAAGCCATTTATAAgaaacaatgcttttcatttccagaagtcctgacaagcattgcattggctcttattgggtcacttgccagccttgaactaattactatggttaagagatggactatgctgactggTAGGAAGTGAGATTCATCTCACTTAAATCTTACTGTGGTTTCCCAGTGGTAGACTGGAGTATCTTGCCAGGGCAGCAAAAAAATGTGAAGAATTGATGTCTGTAACAGCCAAGGAGACTAGTCGGCCAGGGTGCACCAATGGGTCAAGGTGCAGAGGTGGCAATGAGCTGAGTCCCTGCTATGGGCATAGCTCTTTGCTAAATACTCTCGGGAGACTGAGGCAGAGGGTCCCTCC---TGCTTTCAAAGGACTTCACTCTAGTGAGGAGGTAAGGTGCCAACCTGTGCAGAGAGACCAACTTACATAACTTCAGGTCAGGTCTG
>gene=chr20_332070-333070; species=ponAbe
--------------------------------------------------------------------------------------------------------------------------------------------------------------------------------------------------------------------------------------------------------------------------------------------------------------------------------------------------------------------------------------------------------------------------------------------------------------------------------------------------------------------
>gene=chr20_332070-333070; species=rheMac
------------tagtttatatggagaggtaaaagattcagAAATTTAAAAGCCATTTATAagaaacaatgcttttcatttccagaagtcctgacaagcattgcattggctcttattgggtcacttgccagccttgaactaattactatggttaagagatggactatgctgactggTAGGAAGTGAGATTCATCTCACTTAAATCTTACTGTGGTTTCCCAGTGGTAGACTGGAGTATCTTGCCAGGGCAGCAAAAAATTGTGAAGAATTGATGTCTGTAACAGCCAAGGAGACTAGTCGGCCAGGGTGCACCAATGGGTCAAGGTGCAGAGGTGGCAATGAGCTGAGTCCCTGCTATGGGCATAGCTCTTTGCTAAATACTCTCGGGAGACTGAGGCAGAGGGTCCCTCC---TGCTTTCAAAGGACTTCACTCTAGTGAGGAGGTAAGGTGCCAACCTGTGCAGACAGACCAACTTACATAACTTCAGGTCAGGTCTG
>gene=chr20_332156-333156; species=hg19
AgaaacaatgcttttaattcccagaagtcctgacaagcattgtgttggctctcattgggtcacttgccagccttgaactaattactatggttaagagatggactatgctgactggcAGGAAGTGAGGTTCATCTCACTTAAATCTTACTGTGGTTTCTCAATGGTAGACTGGAGTACCTTGCCAGGGCAGAGAAAAAATGTGAAGAATTGATGTCTTTAACAGCCAAGGAGACTAGTCGGCCAGGGTGCACCAATGGGTCAAGGTGTAGAGGTGGCAATGAGCTGAGTGCCTGCTATGGGCATAGCTCTTTGCTAAATATTCTCGGGAGACTGAGGCAGAGGGTCCCTTCTTTTGCTTTCAAAGGACTTCACTCTAGTGAGGAGGTAAGGTGCCAACCTCTGCAGAGAGGCCAACTTACATAACTTCAGGTCAGGTCTGTAGGGAACACCAGGAGAGGAAATGATCAAGGAAGACTTCCAAGGAAAGGTTAGTGTGTATT
>gene=chr20_332156-333156; species=bosTau
AGAAACAATGCTTTTCACACAAAAAAGTACTGGCAAGTTTTGCATCAGctctgactgggtcagttgccagccctgagccaatgactatggcagagcgatggtatgtgctgactggTAGGAAG-AGGATTCACCTCCTTCAGATCTTCCTGTGGCTTCCCAGTGAAATGTTGAGGGATGTTGCCAGGGGAGTGGA-AGACATGGGAAGTCGATGTTCTTAGCAGTCACGGAGAGGGGTCAGTTAGGGAGCACCGGTGGGTAAAGGTATGGAGGTGGCCGGGAACCGAGTATTTACAAT-------GCTCTTTGATAAATACTGTAGTAAGTTTGagacagagggtccctccttctgctttcaaaaggcttcactctagtgggaaggcgaggtgccagcct--gcacagtgaa-----tgcacaacctcagccccagtgtacataggatgccaggacagggggtgatcagggaagacttccaggagaa----aggatatATT
>gene=chr20_332156-333156; species=calJac
AGAAACAATGCTTTTCATTTCCAGAAGTCCTGAAAAGCATTGcattggctctcactgggtcacatgccagccttgaactaatcactacggttaagaaatggaatatgctgactggcAGGAAGTGAGGTTCATTTCACTTAAATCTTACTGTGGCTTCCCAATGATAGACTGGGGTACCTTGCCAGAGCAGTGAAAAAACGTGAAGAATTGATTTCCATAACAGCCAAGGAGACTAGTCAGCCAGGGTGCACCAGTGGGTCAAGGTGTAGAGGTGGCAATGAGCTGAGTCCCTTCAATGAGCATAGCTCTTTGCTAAATACTCTCGGGAGACTGAGGCAGAGGGTCCCTCCTTCCGCTTTCAAAGGACTTCACTCTAGTGAGGAGGTAAGGTGCCAACCTGTGCAGAGAGGCCAACTTACATAACTTCAGGTAAGGTCTGCAGAGAACACCAGGAGAGGAAATGATCAAGGAAGACTTCCAAGGAAAGGTTAGTGTGTATT
>gene=chr20_332156-333156; species=canFam
AGAAGCAATGCTTTCCATTTCC---AGTCCTGCCGAGCATTGcattggctctgattggatcacatgccttctctgaactaattacggtggcagggggctagtaaacactgactggcAGGAAG-GGGCTTCATCTCAGTTAAATCTTACTGTGGCTTCACAATGATATATTGAGGTTCGTTGCCAGGGCAGTCGA-AGACATTAGA-----GTGTCTATAACTGCCAGGGAGAGTGGTCAGTGAGGGCTCACAGGTAGGGAAAGG--------TGACAGTAAGCTGAATCCCTACAATGGGCACAGCTCTTTGC-AAATACTGTAAGGGGACTGAGGCAGAGGGTCCTTCCttctgctttcaaagggcttcattctagaggggaggcaaagtgccaagatacgtagagtgaa-----tgcacaacctcaggacaaatgatca-----------gagagggggtgatcagggaagattctccggagagggtgaGTATGTATT
>gene=chr20_332156-333156; species=equCab
agaaacagtgcttttcattttcagaagtcctggccagcattgcattggctctgactgggtctcttgccagccctgaactaattactatggcggggggatggtatacattgactggcAGGAAG-GCGGCTCATCCCACTTAAGTCTTACTGTGGCTTCACAATGCTATACTGGGG-ACGTGGCCAGGACAGTGGA-AGATGTGAAG-----G-------------CAGGACCAGTGGTCAG--------CACCAGTGGGGAGAGATGTGGAGGCCACAGTGAGCCGAGTCTTCATAATGGGTGCAGCTCTTTGCTAAATACTGTAAGGAGATGGAGGCAGAGGGTCCCTCGCGCT---------------------------AAGGTGAGGTGCCAACCGAGGCAGAGTGAA-----TGCACCACCAAAGGTCTGCTGTGCGGATGATGCCAGGAGAGGGGATGATCAGGGAAGACTTCCAGGAGAAAGCGAGTATGTATT
>gene=chr20_332156-333156; species=gorGor
AgaaacaatgcttttcattcccagaagtcctgacaagcattgcattggctctcattgggtcacttgccagccttgaactaattactatggttaagagatggactatgctgactggcAGGAAGTGAGGTTCATCTCACTTAAATCTTACTGTGGTTTCTCAATGGTAGACTGGAGTACCTTGCCAGGGCAGAGAAAAAATGTGAAGAATTGATGTCTGTAACAGCCAAGGAGACTAGTCGGCCAGGGTGCACCAATGGGTCAAGGTGTAGAGGTGGCAATGAGCTGAGTGCCTGCTATGGGCATAGCTCTTTGCTAAATATTCTTGGGAGACTGAGGCAGAGGGTCCCTTCTTCTGCTTTCAAAGGCCTTCACTCTAGTGAGGAGGTAAGGTGCCAACCTCTGCAGAGAGGCCAACTTACATAACTTCAGGTCAGGTCTGTAGGGAACACCAGGAGAGGAAATGATCAAGGAAGACTTCCAAGGAAAGGTTAGTGTGTATC
>gene=chr20_332156-333156; species=panTro
agaaacaatgcttttcattcccagaagtcctgacaagcattgcattggctctcattgggtcacttgccagccttgaactaattactatggttaagagatggactatgctgactggcAGGAAGTGAGGTTCATCTCACTTAAATCTTACTGTGGTTTCTCAATGGTAGACTGGAGTACCTTGCCAGGGCAGAGAAAAAATGTGAAGAATTGATGTCTGTAACAGCCAAGGAGACTAGTCGGCCAGGGTGCACCAATGGGTCAAGGTGTAGAGGTGGCAATGAGCTGAGTGCCTGCTATGGGCATAGCTCTTTGCTAAATATTCTCGGGAGACTGAGGCAGAGGGTCCCTTCTTCTGCTTTCAAAGGACTTCACTCTAGTGAGGAGGTAAGGTGCCAACCTCTGCAGAGAGGCCAACTTACATAACTTCAGGTCAGGTCTGTAGGGAACACCAGGAGAGGAAATGATCAAGGAAGACTTCCAAGGAAAGGTTAGTGTGTATT
>gene=chr20_332156-333156; species=papHam
AgaaacaatgcttttcatttccagaagtcctgacaagcattgcattggctcttattgggtcacttgccagccttgaactaattactatggttaagagatggactatgctgactggTAGGAAGTGAGATTCATCTCACTTAAATCTTACTGTGGTTTCCCAGTGGTAGACTGGAGTATCTTGCCAGGGCAGCAAAAAAATGTGAAGAATTGATGTCTGTAACAGCCAAGGAGACTAGTCGGCCAGGGTGCACCAATGGGTCAAGGTGCAGAGGTGGCAATGAGCTGAGTCCCTGCTATGGGCATAGCTCTTTGCTAAATACTCTCGGGAGACTGAGGCAGAGGGTCCCTCC---TGCTTTCAAAGGACTTCACTCTAGTGAGGAGGTAAGGTGCCAACCTGTGCAGAGAGACCAACTTACATAACTTCAGGTCAGGTCTGTAGAGAACACCAGGAGAGGAAATGATCAAGGAAGACTTCCAAGGAAAGGTTAGTGTGTATT
>gene=chr20_332156-333156; species=ponAbe
--------------------------------------------------------------------------------------------------------------------------------------------------------------------------------------------------------------------------------------------------------------------------------------------------------------------------------------------------------------------------------------------------------------------------------------------------------------------------------------------------------------------
>gene=chr20_332156-333156; species=rheMac
agaaacaatgcttttcatttccagaagtcctgacaagcattgcattggctcttattgggtcacttgccagccttgaactaattactatggttaagagatggactatgctgactggTAGGAAGTGAGATTCATCTCACTTAAATCTTACTGTGGTTTCCCAGTGGTAGACTGGAGTATCTTGCCAGGGCAGCAAAAAATTGTGAAGAATTGATGTCTGTAACAGCCAAGGAGACTAGTCGGCCAGGGTGCACCAATGGGTCAAGGTGCAGAGGTGGCAATGAGCTGAGTCCCTGCTATGGGCATAGCTCTTTGCTAAATACTCTCGGGAGACTGAGGCAGAGGGTCCCTCC---TGCTTTCAAAGGACTTCACTCTAGTGAGGAGGTAAGGTGCCAACCTGTGCAGACAGACCAACTTACATAACTTCAGGTCAGGTCTGTAGAGAACACCAGGAGAGGAAATGATCAAGGAAGACTTCCAAGGAAAGGTTAGTGTGTATT
>gene=chr20_333148-334148; species=hg19
CTAGGTGGGAGCTGGGAAGGAAATTAAGAGGCCTCAGGATTCCAAATAAAACATGACAGTTTATGCCTCCTGTCAGTTAGACCCCAGCAAGTGTGTTCTGTGATTCCCATCTCCTGAGGATGGATCAAGGGGTTACCCTTAAGTCTGGTGAGGATCCAAGGTGATCCCTTGGCCAGGGGCCCCTGGCTGACCCTGACTGCTTCCTGGTCTGTCTGCTTCTCCCTAGATCAGCCTGTCCTCGGGGACCCTGCTTCTGCTGCTGGGTGTGGCGGCTCTGACCACTGGCTATGCAGTGCCCCCCAAGCTGGAGGGCATCGGTGAGGGTGAGTTCCTGGTGTTGGATCAGCGGGCAGCCGACTACAACCAGGCCCTGGGCACCTGTCGCCTGGCAGGCACAGCGCTCTGTGTGGCAGCTGGAGTTCTGCTCGCCATCTGCCTCTTCTGGGCCATGATAGGCTGGCTGAGCCAGGACACCAAGGCAGAGCCCTTGGACCCCGAAG
>gene=chr20_333148-334148; species=bosTau
CTGGGTGGGGGCTTCAAGGGAAGTTCAGAGTCCTTAAGGTTCCAAACAGAACATGACAGTTTGTGCCTCT-----GTCGGATCCTGGTAGGTGTGT-CTGTGA-CCCGATCTCTT-----------AAAGGGTTACCTTAAAGTCCAGTTGGGATCCAAGGTGATCCCTTGGCCTG-GGGCCCCAGCTGACTCTGACTACC------TCTGTCTGCCTCCCTCCAGATCAGCTTATCCTCTGGTGCCCTGCTTCTGCTGCTGGGTATGGCGGCCCTGATCACTGGCTACGCAGTGCCCCCAAAGTTGGAGGGCATCGGAGAAGGCGAGTTCCTGGTGTTGGATCAGCAGGCGGCCGACTACAACCAGGCCCTGGTCACCTGCCGCCTGGCAGGCACAGTGCTCTGCGGGGCAGCTGGGACCCTGCTGGCCATCTGCCTGATCTGGGCCATGACTGGTTGGCTGGGCCAGGACACCAAGGCGGAACCCTTGGACACTGAAG
>gene=chr20_333148-334148; species=calJac
CTAGGTGGGAGCTGGGAAGGAAATTAAGAGGCCTCAGGATTCCAAATAGAACTTGACAGTTTATGCCTCCTGTCAGTTAGACCCCAGCAAGTATGTTCTGTGATTCCCGTCTCCTAA----GGGTCAAGAGGTTACCCTTAAGTATGGTGAAGAGCCAACAGGATCCCTTGGCCGGGGGCCCCTGACTGACCCTGACTGCCTCCTGGTCTGTCTGCTTCCCCTCAGATCAGCCTGTCCTTGGGGATCCTGCTTATGCTGCTGGGTGTGGCAGCTCTGACCACTGGCTATGCAGTGCCCCCGAAGCTAGAGGGCATCGGTGAAGGTGAGTTCCTGGTGTTGGATCAGCAGGCAGCCGACTACAACCAGGCCCTGGGCACCTGCCGCCTGGCAGGCATAGCGCTCTGTGGGGCGGCTGGAGTTCTGCTTGCCATCTGCCTCTTCTGGGTCATGATGGGCTGGCTAAGCCAGGACACCAAGGCAGAACCCTTGGACCCTGAAG
>gene=chr20_333148-334148; species=canFam
CTAAGTGGGAGCTAGAAAGGACATTAAGGGGCCTCAAGATTCCAAATAGAACCTGACAGC-TGTGCCCTT--TCAGTTAGATCTTAGAAGATGTGTTCTGTGATTCCTATCTCTTAAAGTTAGACCAAGGTGTTACCTTTAAGTCCAGTTGGGATCCCTGGGG------------G-GCCCCCCGGCCAGCCCTGGCTACCTCCAAATCTGTCTGCCTGTCTCCAGATCAGTCTGTCTTCGGGGACCCTGCTTCTGCTGCTGGGTGTGGCAGCCCTGACCACCGGCTATGCAGTACCCCCCAAGCTGGAGGGCATCGGAGAGGGGGAGTTCCTGGTGTTGGATCAGCGGGCAGCCGATTACAACCAGGCTCTGGGCACCTGCCGCTTGGCAGGCACAGCACTCTGTGTGGCGGCTGGGATCCTGCTGGCCATTTGCCTCTTCTGGGCCGTGACTGGCTGGCTGAGCCAGGACATGAAGGCAGAACCCTTGGACCCCGACG
>gene=chr20_333148-334148; species=equCab
CTAGGTGGGAGCTGGGAAGGAAACTAAGAGGCCTCAAGATTCCAAATAGAACATGACAGTTTGTGCCCCT-----GTGAGATTGTAGCAGGTGTGTTCTGTGATTTTCATCTCTTCAGGTTGGACAGAGGGGTTACCTTGAAGTCCAGTTGGGATCCCAGGTGATCCCTCGGCCTG-GGCCCCTGGCTGTCCCTGACTGCCTCCCAATCCGTCTGCCTCTCCCCAGATCAGCCTGTGCTCGGCGACCCTGCTTCTGCTGCTGGGTGTGGCGGCCCTAACCACTGGCTATGCGGTGCCCCCCAAGCTGGAGGGCATCGGAGAGGGGGAGTTCCTGGTGCTGGATCAGCGGGCAGCCGACTACAACCAGGCCCTGAGCACCTGCCGCCTGGCAGGCACGGCACTCTGCGTGGCAGCTGGGGTCCTGCTGGCCATCTGCCTGTTCTGGGCCATGACGGGCTGGCTGAGCCAGGACACCAAGGCAGAACCCTTGGACACCGAAG
>gene=chr20_333148-334148; species=gorGor
CTAGGTGGGAGCTGGGAAGGAAATTAAGAGGCCTCAGGATTCCAAATAAAACATGACAGTTTATGCCTCCTGTCAGTTAGACCCCAGCAAGTGTGTTCTGTGATTCCCATCTCCTGAGGATGGATCAAGGGGTTACCCTTAAGTCTGGTGAGGATCCAAGGTGATCCCTTGGTCAGGGGCCCCTGGCTGACCCTGACTGCTTCCTGGTCTGTCTGCTTCTCCCTAGATCAGCCTGTCCTCGGGGACCCTGCTTCTGCTGCTGGGTGTGGCGGCTCTGACCACTGGCTATGCAGTGCCCCCCAAGCTGGAGGGCATCGGTGAGGGTGAGTTCCTGGTGTTGGATCAGCGGGCAGCCGACTACAACCAGGCCCTGGGCACCTGTCGCCTGGCAGGCACAGCGCTCTGTGTGGCAGCTGGAGTTCTGCTCGCCATCTGCCTCTTCTGGGCCATGACAGGCTGGCTGAGCCAGGACACCAAGGCAGAGCCCTTGGACCCCGAAG
>gene=chr20_333148-334148; species=panTro
CTAGGTGGGAGCTGGGAAGGAAATTAAGAGGCCTCAGGATTCCAAATAAAACATGACAGTTTATGCCTCCTGTCAGTTAGACCCCAGCAAGTGTGTTCTGTGATTCCCATCTCCTGAGGATGGATCAAGGGGTTACCCTTAAGTCTGGTGAGGATCCGAGGTGATCCCTTGGCCAGGGGCCCCTGGCTGACCCTGACTGCTTCCTGGTCTGTCTGCTTCTCCCTAGCTCGGCCTGTCCTCGGGGACCCTGCTTCTGCTGCTGGGTGTGGCGGCTCTGACCACTGGCTATGCAGTGCCCCCCAAGCTGGAGGGCATCGGTGAGGGAGAGTTCCTGGTGTTGGATCAGCGGGCAGCCGACTACAACCAGGCCCTGGGCACCTGTCGCCTGGCAGGCACAGCGCTCTGTGTGGCAGCTGGAGTTCTGCTCGCCATCTGCCTCTTCTGGGCCATGACAGGCTGGCTGAGCCAGGACACCAAGGCAGAGCCCTTGGACCCCGAAG
>gene=chr20_333148-334148; species=papHam
CTAGGTGGGAGCTGGGCAGGAAATTAAGAGGCCTCAGGATTCCAAATAGAACATGACAGTTTATGCCTCCTCTCAGTTAGACCCCAGCAAGTGTGCTCTGTGATTCCAATCTCCTAAGGATGGATAGAGTGGTTACCCTTAAGTCTGGTGAGGATCCAAGGAGATCCCTTGGTCAGGGGCCCCTGGCTGACCCTGACTGCTTCCTGGTCTGTCTGCTTCTCCCCAGATCAGCCTGTCCTCGGGGACCCTGCTTCTGCTGCTGGGTGTGGCGGCTTTGACCACCGGCTATGCAGTGCCCCCCAAGCTGGAGGGCATCGGTGAGGGTGAGTTCCTGGTGTTGGATCAGCGGGCAGCCGACTACAACCAGGCCCTGGGCACCTGTCGCCTGGCAGGCACAGCGCTCTGTGTGGCGGCTGGAGTTCTGCTCGCCGTCTGCCTCTTCTGGGCCATGACAGGCTGGCTGAGCCAGGACACCAAGGCAGAGCCCTTGGACCCCGAAG
>gene=chr20_333148-334148; species=ponAbe
--------------------------------------------------------------------------------------------------------------------------------------------------------------------------------------------------------------------------------------------------------------------------------------------------------------------------------------------------------------------------------------------------------------------------------------------------------------------------------------------------------------------
>gene=chr20_333148-334148; species=rheMac
CTGGGTGGGAGCTGGGCAGGAAATTAAGAGGCCTCAAGATTCCAAATAGAACATGATAGTTTATGCCTCCTCTCAGTTAGACCCCAGCAAGTGTGCTCTGTGATTCCAATCTCCTAAGGATGGATAGAGTGGTTACCCTTAAGTCTGGTGAGGATCCAAGAAGATCCCTTGGTCAGGGGCCCCGGGCTGACT----CTGCTTCCTGGTCTGTCTGCTTCTCCCCAGATCAGCCTGTCCTCGGGGACCCTGCTTCTGCTGCTGGGTGTGGCGGCTCTGACTACCGGCTATGCAGTGCCCCCCAAGCTGGAGGGCATCGGTGAGGGTGAGTTCCTGGTGTTGGATCAGCGGGCAGCCGACTACAACCAGGCCCTGGGCACCTGTCGCCTGGCAGGCACAGCGCTCTGTGTGGCGGCTGGAGTTCTGCTCGCCATCTGCCTCTTCTGGGCCATGACAGGCTGGCTGAGCCAGGACACCAAGGCAGAGCCCTTGGACCCCGAAG
>gene=chr20_337006-338006; species=hg19
GGTGGGAAGGAGATTTCTCAGCCACCTTGAGAACACACTTCCTCTAGTTCTGAAAGGAATGTGAGGGCCAGGGTGTGGGAGAGGGGGCTGAAGCCAAAGGTAAGATCTTTTCCAGGCCTGGaagagtaattaaccccttttggcactcaccaggggctgggccttgttcttagtgccttacagaattcgggaattcatttaaccaggacgacaacctctgaggtggcggctattattctcaaacctagtttttcctaaactccaggcttgcgttcccatctgcattcacctggatgttgaatttaaactcaactatctcaaactgttctccttgttaccacccctccctgaccaaacctgcctctactatgctgcccacgtcttagagagtagcgtccccattcttctggctgctccagccaaaacctcctctctttcctcacaccctgtatccaatccatcagcaagtcctgtcaactcaaccttggaaatatatcctg
>gene=chr20_337006-338006; species=bosTau
ggtgagATGGAAATTTCTCAGCCAACTTGACAAATTTCTGTCCTCATCTCTGAGAAGGATGGGAGGAGGGGGTTCTGAGAGCCAGAGCTGGAGCTAAAAGTGGGATCTTGTCCAGGAAAATAAATACAGTTAGCCTCCTCtggcacaccctg--------------ttctcagggccttacaga---caggagctcattgaaccttcacgacaacctatgaggtg-----------------------------------------------------------------------------------------------------------------------------------------------------------------------------------------------------------------------------------------------------------------------------------
>gene=chr20_337006-338006; species=calJac
GGTGGGAAGGAGATTTCTCAGTCACCTTGGGAACCCACTTCTCCTAGTTCTGAAAGGAACGTGAGGGCCAGGGTGT-GGAGAGGGGGCTGAAGCCAAAGGTAAGATCTTTTGCAGGCCTGGAAGGGTAGTGAACCCCTtttggcactctccaggggctgagcctggttcttagtgccttatggaattcaggaattcatttaaccaggacgacaacctctgaggtggagaccattatcctcaaacctagttttt-ctgagctccaggc-tgtgtttctgtctgtagtcacctggatgctgaatttaaactcaattctcccaaactgttctctttactgctg--cctccccgaccaaaccgggccctcctatgctgcccacatctgagagggtagcggtcccatccttctggctgctccagccaaaacctc--ccctttcctcacaccctgaatccagttcatcagcaagtcctgtcaactcaaccttggaaatctatcctg
>gene=chr20_337006-338006; species=canFam
--TGGAAAGGAAATTTCTCCACCATCTTGACAACCTACTG-TCCCATCCCCAGGGGGATGTGAAGCCTGGAGTTCTGGAAGAGGGAGTCAGAGCCAAAGCTGGGATTTCTTCCAGAGCAACaagaacacctaacccccatgagcacttaccagaggccaggccctcttctcagtgccttacaga---cacaaattcattcaaccctcctaacaacttatgaggtgaggactatcattcccaaacctgg---ctcccagatggcaggtttgtatttccagccgtgttcacctgcatgttgaatcccagctcaactatcccaaaatgctcccat---caac---cct-cccctcccgccccacccctgctatgtcactcacccctgagaaggtggtagctccagc-------tggctctagccaaaccctcctgtctttcctcaccttccgaatccaacccagc----------gcctagccaaccttgcaaatgcggcctg
>gene=chr20_337006-338006; species=equCab
GATGGGAAGGAAATTTCT--GTCATCTTGACAACCTGC---CCCTATTCCTGAGGGGGTGGG------GGAGACTTGG-GGAGGGGGCTGGAGCCAAAGGTGGGGTCTTCTCCTGGGCGCTaataacagctaacccctgttggcacttaccagggtccaggccctgttctcagggccttacaga---cgtgaattcatttaaccctcacaacagcctatgaggtg-ggGCCGTGATTCC--------A---CTCCCAGACTCCAGGCTGGTGTTTCCACCTGCGTTCACCTGTGCGTTGAATCTCTGCTCAGCT---------TATCCTTAT---CGCC---CTT-CCCCTCGAGATCTGCCCCTGCTATCCCGCCCACACGTTAGTGAGTGGCAGCTCCAgcctcagcgtggttcgagccaaaccccactctctttcctcacagcctgaatccaatccgccagtgagtcctgtcaactcaaccttggaagtacatcccg
>gene=chr20_337006-338006; species=gorGor
GGTGGGAAGGAGATTTCTCAGCCACCTTGAGAACACACTTCCCCTAGTTCTGAAAGGAATGTGAGGGCCAGGGAGTGGGAGAGGGGGCTGAAGCCAAAGGTGAGATCTTTTCCAGGCCTGGaagagtaattaaccccttttggcactcaccaggggctgggccttgttcttagtgccttacagaattcgggaattcattcaaccaggacgacaacctctgaggtggcggctattattctcaaacctagtttttcctaaactccaggcttgcgtttccatctgcattcacctggatgttgaatttaaactcaactatctcaaactgttctccttattacca--cctccccgaccaaacctgcctctactatgctgcccacatcttagagagtagcgtccccattcttctggctgctccagccaaaacctcctctctttcctcacaccctgtatccaatccatcagcaagtcctgtcaactcaaccttggaaatatatcctg
>gene=chr20_337006-338006; species=panTro
GGTGGGAAGGAGATTTCTCAGCCACCTTGAGAACACACTTCCCCTAGTTCTGAAAGGAATGTGAGGGCCAGAGTGTGGGAGAGGGGGCTGAAGCCAAAGGTGAGATCTTTTCCAGGCCTGGaagagtaattaaccccttttggcactcaccaggggctgggccttgttcttagtgccttacagaattcgggaattcatttaaccaggacgacaacctctgaggtggcggctattattctcaaacctagtttttcctaaactccaggcttgcgtttccatctgcattcacctggatgttgaatttaaactcaactatctcaaactgttctccttattacca--cctccctgaccaaacctgcctctactatgctgcccacatcttagagagtagcgtccccattcttctggctgctccagccaaaacctcctctctttcctcacaccctgtatccaatccatcagcaagtcctgtcaactcaaccttggaaatatatcccg
>gene=chr20_337006-338006; species=papHam
GGTGGGAAGGAGATTTCTCAGCCACCTTGAGAACTCGCTTCCCCTAGTTCTGAAAGGAATGTGAGGGCCAGGGTGTGGGAGACGGGGCTGAGGCCAAACATGAGATCTTTTCCAGGCCTGGaagagtaattaaccccttctggcactcaccagaggctgggccttgttcttagtgccttacagaattcaggaattcatttaaccaagacaacaacctctgaggtggcggctattattctcaaacctagtttttcctaaactccaggcttgcgtttccatctgcattcacctgtatgttgaatttaaactcaactatctcaaactgttctctttattacc---cctccccaaccaaacctgcctctactatgctgcccacatcttagagagtagcagccccatccttctggctgctccagccaaaacttcctctctttcctcacaccctgaatccgttccatcagcaagtgctgtcaactcaatcttggaaatatatcttc
>gene=chr20_337006-338006; species=ponAbe
GGTGGGAAGGAGATTTCTCAGCCACCTTGAGAACCCACTTCCCCTGGTTCTGAAAGGAATGTGAGGGCCAGGGTGTGGGAGAGGGGGCTGAAGCCAAAAGTGAGATCTTTTCCAGGCCTGGaagagtaattaaccccttttagcactcaccaggggctgggccttgttcctagtgccttacagaattcgggaattcatttaaccaggacgacagcctctgaggtggtggctattattctcaaacccagtttttcctaatctccaggcttgcgtttccatctgcattcacctggatgttgaatttaaactcaactatctcgaactgttctccttattacca--cctcccccaccaaacctgcctctactatgctgcccacatcttagagagtagcgtccccattcttctggctgctccagcc---ccaccctctctttcctcacaccctgtatccaatccatcagcaagtcctatcaactcaaccttggaaatatatcctg
>gene=chr20_337006-338006; species=rheMac
GGTGGGAAGGAGATTTCTCAGCCACCTTGAGAACTCACTTCCCCTAGTTCTGAAAGGAATGTGAGGGCCAGGGTGTGGGAGAGGGGGCTGAGGCCAAACATGAGATCTTTTCCAGGCCTGGaagagtaattaaccccttctggcactcaccagaggctgggccttgttcttagtgccttacagaattcaggaattcatttaaccaagacaacaacctctgaggtggcggctattattctcaaacctagtttttcctaaactccaggcttgcgtttccatctgcattcacctgtatgttgaatttaaactcagctatctcaaactgttctctttattacc---cctccccaaccaaacctgcctctactatgctgcccacatgttagagagtagcggccccatccttctggctgctccagccaaaacttcctctctttcctcacaccctgaatccattccatcagcaagtgctgtcaactcaaccttggaaatatatcttc
>gene=chr20_343147-344147; species=hg19
tgcccaggctggagtgcagtctcagctcactgcaacctctacctctcaggctcaagggattctcccacctcagcccccagcatagctgggactacaggcgcatgccgccacatcccgctaatttttgtattttctgtagagatggggtttcgctatgtcggccaggctggtctcaaactcctgggctcaagcgatctgcctgcctcagcctctgcagtgctgagattacaggtgtgagccaccgtgcTGAGCTGTGAatttattttttacacaaatctgagtgctcactctgtgctggccctggacgggtctctgtggatgtctggtgagcaggatggacacagcccGGTCATTGCAACGCTAAAAGCTTGAATGACACCAGTCAGGCTGGGGAACTGGGAGGGCCCTTGACATGCAGAGTGACTCAGCCAGTGTGAGCAGGGGTTGTCAGCATGCCTAGGGGAGCAAGAGACTGTGAGAGAtgtgtgtgtatacttgtg
>gene=chr20_343147-344147; species=bosTau
--------------------------------------------------------------------------------------------------------------------------------------------------------------------------------------------------------------------------------------------------------------------------------------gagtgtctcccctgggctggcccagggctgggc-ctggggatgctcggtgaacaggatggacacagtcctgcc-ttgccaagctgagagctccagggagacCAGTCAGGCTGGAGGCCTGGGAGGACCTTTGACCCACAGAGTGGCTCAGCGAGCGTGAGCAA---TCCTCAGCATGC---------TACAAG-----------------------------
>gene=chr20_343147-344147; species=calJac
tgcccaggctggagggtagccttggctcactgcaacctctgcctctcaggctcaagtgattctcccacctcagcttcccaagtagctgggactacaagcgtgtgccactacatccagctggtttttgtattttctatagagat-gggtttcactgtgttggccaggctggtctcaaactcctgggctcaagcaatctgcctgcctcagcctctgcagtgctgagattacaggcgtgagccactgtgcTATGCTGTAAATTTATTTGCTACACAGATCTGAGTGCCCACTCTGCGCTGCCCCTGGGCAGGGCTCTGTGGAGGTCTAGTGAGCAGGAGGGACACAGCCCTGTCATTGCAACACTAAGCGCTTGAGAGATATCAGTCAGGCTGGGGACCTGGAAAGGCCCTTGACATGCAGAGTGACTCAGCCAGTGTGAGCAAGGGTTGTCAGTGTGCCTGGGGGAGCAAGAGGCTGTGAGGGAtgtgtgtgtatacttgtg
>gene=chr20_343147-344147; species=canFam
-------------------------------------------------------------------------------------------------------------------------------------------------------------------------------------------------------------------------------------------------------------------TCATCTTCTCTACAGATCT----------TGAGTGCCTGTCCTGGGCTGGGCACTGTGGGTGTGGGGTGGGCAGGGGGCACTGAGTCCTGCTGTTGCAGAGCTCAGAGCTCAAATGGCACCCATCGGAGCGGGGAACTGGGAGGACC-------------------CAGCCAGTGGGAGGAG---TCATCAATGTGTCCGCAGGGAGAAGAGTATGCAAGA-----------------GTG
>gene=chr20_343147-344147; species=equCab
-------------------------------------------------------------------------------------------------------------------------------------------------------------------------------------------------------------------------------------------------------------GTGAATTTGTCTTCTCCACCGATCT----------TGAGGGCCTGCTCTGGGCTGGGCACTGTGGACGCTACGTGGATGGGGGG-ACGCAGCCCTGCCGTTGCAAAGCTGCGAGCTTGAATGACAGCAGCCAGGCTGGGGAACCGGGAGGACCCTTCACCTGCAGAATCACTCAGGCAGAGTGAGCCG---TCATCAGTGTGTCTGGGAGAGCAAGAGTGTGCAAGA-----------------GAG
>gene=chr20_343147-344147; species=gorGor
-----------------------agctcactgcaacctctacctctcaggctcaagggattctcccacctcagcccccagcatagctgggactacaggcgcgtgccaccacgtcccgctaatttttgtattttctgtagagatggggtttcgctatgt-ggccaggctggtctcaaactcctgggctcaagcgatctgcctgcctcagcctctgcagggctgagattacaggtgtgagccaccgtgcTGAGCTGTGAatttattttttacacaaatctgagtgctcactctgtgctggccctggacgggtctctgtggatgtctggtgagcaggatggacacagcccggtcattgcaacgctaaaagCTTGAATGACACCAGTCAGGCTGGGGAACTGGGAGGGCCCTTGACATGCAGAGTGACTCAGCCGGTGTGAGCAGGGGTTGTCAGCATGCCTAGGGGAGCAAGAGACTGTGAGAGAtgtgtgtgt-tacttgtg
>gene=chr20_343147-344147; species=panTro
tgcccaggctggagtgcagtctcagctcactgcaacctctacctctcaggctcaagggattctcccacctcagcccccagcatagctgggactacaggcacgtgccaccacatcccgctaatttttgtattttctgtagagatggggtttcgctgtgtcggccaggctggtctcaaactcctgggctcaagcgatctgcctgcctcagcctctgcagtgctgagattacaggtgtgagccaccgtgcTGAGCTGTGAatttattttttacacaaatctgagtgctcactctgtgctggccctggacgggtctctgtggatgtctggtgagcaggatgggcacagcccggtcattgcaacgctaaaagCTTGAATGACACCAGTCAGGCTGGGGAACTGGGAGGGCCCTTGACATGCAGAGTGACTCAGCCAGTGTGAGCAGGGGTTGTCAGCATGCCTAGGGGAGCAAGAGACTGTGAGAGAtgtgtgtgtatacttgtg
>gene=chr20_343147-344147; species=papHam
---------------------------------------------------------------------------------------------------------------------------------------------------------------------------------------------------ctgcccacctcagcctctgcagtgctgagattacaggcgtgagccaccgtgctgtgctgtgaatttattttttacacaaatctgagtgctcactctgtactggccctggatgggtctcTGTGGATGTCTGGTGAGCAAGATGGACACAGCCCAGTCACTGCCACATTAAGAACTTGAATGACACCAGTCAGGCTGGGGAAATGGGAGGGCCCTTGACATGCAGAGTGACTCAGCCAGTGTGAGCAGGGGTTGTCAGCATGCCTGGGGGATCAAGAGGCTATGAGAGAtgtgtgtgtgtacttgtg
>gene=chr20_343147-344147; species=ponAbe
cacccaggctggagtgcagtctcagctcactgcaacctctacctcttaggctcaagtgattctcccacctcagcccccagtgtagctgggactacaggcgcgtgctaccacgtcccgctaatttttgtattttctgtagagatggggtttcgctatgttggccaggctggtctcaaactcctgggctcaagcgatctgcccacctcagcctctgcagtgctgagattacaggtgtgagccaccgTACTGTGCTGTGAATTTATTTTTTACACGAATCTGAGTGCTCACTCTGCGCTGGCCCTGGACGGGTCTCTGTGGATGTCTGGTGAGCAGGATGGACACAGCCTGGTCATTGCAACGCTAAAAGCTTGAATGACACCAGTCAGGCTGGGGAACTGGGAGGGCCCTTGACATGCAGAGTGACTCAGCCAGTGTGAGCAGGGGTTGTCAGCATGCCTAGGGGAGCAAGAGACTGTGAGAGAtgtgtgtgtatacttgtg
>gene=chr20_343147-344147; species=rheMac
---------------------------------------------------------------------------------------------------------------------------------------------------------------------------------------------------ctgcccacctcagcctctgcagtgctgagattacaggcgtgagccaccgtgctgtgctgtgaatttattttttacacaaatctgagtgctcactctgtactggccctggatgggtctcTGTGGATGTCTGGTGAGCAAGATGGACACAGCCCAGTCATTGCCACATTAAGAGCCTGAATGACACCAGTCAGGCTGGGGAAATGGGAGGGCCCTTGACATGCAGAGTGACTCAGCCAGTGTGAGCAGGGGTTGTCAGCATGCCTGGGGGAGCAAGAGGCTATGAGAGAGgtgtgtgtgtacttgtg
>gene=chr20_343326-344326; species=hg19
cctgggctcaagcgatctgcctgcctcagcctctgcagtgctgagattacaggtgtgagccaccgtgcTGAGCTGTGAatttattttttacacaaatctgagtgctcactctgtgctggccctggacgggtctctgtggatgtctggtgagcaggatggacacagcccGGTCATTGCAACGCTAAAAGCTTGAATGACACCAGTCAGGCTGGGGAACTGGGAGGGCCCTTGACATGCAGAGTGACTCAGCCAGTGTGAGCAGGGGTTGTCAGCATGCCTAGGGGAGCAAGAGACTGTGAGAGAtgtgtgtgtatacttgtgtgcctgtgtgtgtccgtgtgtacacatgtgtgcgCCGACACAGCCAGGTGTTGGCCAATGCAGGTGTGGTGTCCTCAAGAGCACAGTGCATCCTGATTCTTCACCCTCCCAGGCCTCCCCTGCCCCTGTTGTGTGCCAGCTGGGCCTGCCCCATGTTATGCCTGACGCCCACGCAAAAG
>gene=chr20_343326-344326; species=bosTau
---------------------------------------------------------------------------------------------------gagtgtctcccctgggctggcccagggctgggc-ctggggatgctcggtgaacaggatggacacagtcctgcc-ttgccaagctgagagctccagggagacCAGTCAGGCTGGAGGCCTGGGAGGACCTTTGACCCACAGAGTGGCTCAGCGAGCGTGAGCAA---TCCTCAGCATGC---------TACAAG----------------------------------GTGTATGTGTGTGTGTGCACACA----TGCGCTCACAGCCTGGTATCTGCCAATG-------------CCTGTGAACACAGTGCAGCCTCCTCCTTCCTCTTCC--AGCCCCACCTGCCCCTGC---------------CCTGCCCTACATG------------------GAAG
>gene=chr20_343326-344326; species=calJac
cctgggctcaagcaatctgcctgcctcagcctctgcagtgctgagattacaggcgtgagccactgtgcTATGCTGTAAATTTATTTGCTACACAGATCTGAGTGCCCACTCTGCGCTGCCCCTGGGCAGGGCTCTGTGGAGGTCTAGTGAGCAGGAGGGACACAGCCCTGTCATTGCAACACTAAGCGCTTGAGAGATATCAGTCAGGCTGGGGACCTGGAAAGGCCCTTGACATGCAGAGTGACTCAGCCAGTGTGAGCAAGGGTTGTCAGTGTGCCTGGGGGAGCAAGAGGCTGTGAGGGAtgtgtgtgtatacttgtgtgcctgtgtgtgtccgtgtgtatgcacgtgtgCACTGGCACAGCCAGCCATCAGCCAATGCAGGTGT-----CCCCATGAGCACAGCGCATCCTCATTCTTCAC-------------CCCCACCCCCGTTGTGTGCCAGCTAGGCCTGCCTCATGTCATGCCTGACACCCATGCAAGAG
>gene=chr20_343326-344326; species=canFam
--------------------------------------------------------------------------------TCATCTTCTCTACAGATCT----------TGAGTGCCTGTCCTGGGCTGGGCACTGTGGGTGTGGGGTGGGCAGGGGGCACTGAGTCCTGCTGTTGCAGAGCTCAGAGCTCAAATGGCACCCATCGGAGCGGGGAACTGGGAGGACC-------------------CAGCCAGTGGGAGGAG---TCATCAATGTGTCCGCAGGGAGAAGAGTATGCAAGA-----------------GTGTGCAATAGTGTATGTATACACACACAAG----CACCCGTACAGCCTGCTGTC------CACGTATGT------CCTGTGAGCACAGCATGGCCTCATTCCTCCCCCTCCTAGGTCTCCCCTGACCCCAT---------------CCAGTC-----------------------------
>gene=chr20_343326-344326; species=equCab
--------------------------------------------------------------------------GTGAATTTGTCTTCTCCACCGATCT----------TGAGGGCCTGCTCTGGGCTGGGCACTGTGGACGCTACGTGGATGGGGGG-ACGCAGCCCTGCCGTTGCAAAGCTGCGAGCTTGAATGACAGCAGCCAGGCTGGGGAACCGGGAGGACCCTTCACCTGCAGAATCACTCAGGCAGAGTGAGCCG---TCATCAGTGTGTCTGGGAGAGCAAGAGTGTGCAAGA-----------------GAGGG---GTGTGTGTGCCCATGTGCATGAG----CACCCACACAGTCCAGTGTCTGCCAACGCGCGTGT------CCCGTGAGCACGGCACAGCCTCCTTCTCCCCTCTCCCAGGCCAGACCTGCCCCTGT---------------CCTGCCCTACGCC------------------AAAG
>gene=chr20_343326-344326; species=gorGor
cctgggctcaagcgatctgcctgcctcagcctctgcagggctgagattacaggtgtgagccaccgtgcTGAGCTGTGAatttattttttacacaaatctgagtgctcactctgtgctggccctggacgggtctctgtggatgtctggtgagcaggatggacacagcccggtcattgcaacgctaaaagCTTGAATGACACCAGTCAGGCTGGGGAACTGGGAGGGCCCTTGACATGCAGAGTGACTCAGCCGGTGTGAGCAGGGGTTGTCAGCATGCCTAGGGGAGCAAGAGACTGTGAGAGAtgtgtgtgt-tacttgtgtgcctgtgtgtgtctgtgtgtacaca-gtgtgcgCCAGCACAGCCAGGTGTTGGCCAATGCAGGTGTGGTGTCCTCAAGAGCACAGTGCATCCTGATTCTTCACCCTCCCAGGCCTCCCCTGCCCCTGTTGTGTGCCAGCTGGGCCTGCCCCATGTTATGCCTGACACCCACGCAAAAG
>gene=chr20_343326-344326; species=panTro
cctgggctcaagcgatctgcctgcctcagcctctgcagtgctgagattacaggtgtgagccaccgtgcTGAGCTGTGAatttattttttacacaaatctgagtgctcactctgtgctggccctggacgggtctctgtggatgtctggtgagcaggatgggcacagcccggtcattgcaacgctaaaagCTTGAATGACACCAGTCAGGCTGGGGAACTGGGAGGGCCCTTGACATGCAGAGTGACTCAGCCAGTGTGAGCAGGGGTTGTCAGCATGCCTAGGGGAGCAAGAGACTGTGAGAGAtgtgtgtgtatacttgtgtgcctgtgtgtgtccgtgtgtacacatgtgtgCACCGGCACAGCCAGGTGTTGGCCAATGCAGGTGCGGTGTCCTCAAGAGCACAGTGCATCCTGATTCTTCACCCTCCCAGGCCTCCCCTGCCCCTGTTGTGTGCCAGCTGGGCCTGCCCCATGTTATGCCTGACGCCCACGTAAAAG
>gene=chr20_343326-344326; species=papHam
----------------ctgcccacctcagcctctgcagtgctgagattacaggcgtgagccaccgtgctgtgctgtgaatttattttttacacaaatctgagtgctcactctgtactggccctggatgggtctcTGTGGATGTCTGGTGAGCAAGATGGACACAGCCCAGTCACTGCCACATTAAGAACTTGAATGACACCAGTCAGGCTGGGGAAATGGGAGGGCCCTTGACATGCAGAGTGACTCAGCCAGTGTGAGCAGGGGTTGTCAGCATGCCTGGGGGATCAAGAGGCTATGAGAGAtgtgtgtgtgtacttgtgtgcctgtgtgtgtctgtgtgtACACATGTGTGCGCCGGCACAGACAGGTGTTGGCCAATGCAGGTGC-----CCCCACTAGCACAGTGCATCCTCATTCTTCACCCTCCCAGCCCTCCCCTGCCCCTGTTGTGTGCCAGCTGGGCCTGCCCCACGTCATGCCTGACACCCACGCAAAAG
>gene=chr20_343326-344326; species=ponAbe
cctgggctcaagcgatctgcccacctcagcctctgcagtgctgagattacaggtgtgagccaccgTACTGTGCTGTGAATTTATTTTTTACACGAATCTGAGTGCTCACTCTGCGCTGGCCCTGGACGGGTCTCTGTGGATGTCTGGTGAGCAGGATGGACACAGCCTGGTCATTGCAACGCTAAAAGCTTGAATGACACCAGTCAGGCTGGGGAACTGGGAGGGCCCTTGACATGCAGAGTGACTCAGCCAGTGTGAGCAGGGGTTGTCAGCATGCCTAGGGGAGCAAGAGACTGTGAGAGAtgtgtgtgtatacttgtgtgcctgtgtgtgtccgtgtgtacacatgtgtgcgCTGGCACAGCCAGGTGTTGGTCAATGCAGGTGTGGTGTCCTCACGAGCACAGGGCATCCTCATTCTTCACCCTCCCAGGCCTCACCTGCCCCTGTTGTGTGCCAGCTGGGCCTGCCCCACGTTATGCCTGACACCCACGCAAAAG
>gene=chr20_343326-344326; species=rheMac
----------------ctgcccacctcagcctctgcagtgctgagattacaggcgtgagccaccgtgctgtgctgtgaatttattttttacacaaatctgagtgctcactctgtactggccctggatgggtctcTGTGGATGTCTGGTGAGCAAGATGGACACAGCCCAGTCATTGCCACATTAAGAGCCTGAATGACACCAGTCAGGCTGGGGAAATGGGAGGGCCCTTGACATGCAGAGTGACTCAGCCAGTGTGAGCAGGGGTTGTCAGCATGCCTGGGGGAGCAAGAGGCTATGAGAGAGgtgtgtgtgtacttgtgtgcctgtgtgtgtccgtgtgtacacatgtgtgcgCCGGCACAGACAGATGTTGGCCAATGCAGGTGC-----CCTCACTAGCACAGTGCATCCTCATTCTTCACCCTCCCAGGCCTCCCCTGCCCCTGTTGTGTGCCAGCTGGGCCTGCCCCACGTCATGCCTGACACCCACGCAAAAG
>gene=chr20_343388-344388; species=hg19
ccgtgcTGAGCTGTGAatttattttttacacaaatctgagtgctcactctgtgctggccctggacgggtctctgtggatgtctggtgagcaggatggacacagcccGGTCATTGCAACGCTAAAAGCTTGAATGACACCAGTCAGGCTGGGGAACTGGGAGGGCCCTTGACATGCAGAGTGACTCAGCCAGTGTGAGCAGGGGTTGTCAGCATGCCTAGGGGAGCAAGAGACTGTGAGAGAtgtgtgtgtatacttgtgtgcctgtgtgtgtccgtgtgtacacatgtgtgcgCCGACACAGCCAGGTGTTGGCCAATGCAGGTGTGGTGTCCTCAAGAGCACAGTGCATCCTGATTCTTCACCCTCCCAGGCCTCCCCTGCCCCTGTTGTGTGCCAGCTGGGCCTGCCCCATGTTATGCCTGACGCCCACGCAAAAGCTGCTTCTTCCAGTCACAGGACAAAGGCATCCTCAGCCCAGACCCTGTACCCCAGGGGTAAA
>gene=chr20_343388-344388; species=bosTau
-------------------------------------gagtgtctcccctgggctggcccagggctgggc-ctggggatgctcggtgaacaggatggacacagtcctgcc-ttgccaagctgagagctccagggagacCAGTCAGGCTGGAGGCCTGGGAGGACCTTTGACCCACAGAGTGGCTCAGCGAGCGTGAGCAA---TCCTCAGCATGC---------TACAAG----------------------------------GTGTATGTGTGTGTGTGCACACA----TGCGCTCACAGCCTGGTATCTGCCAATG-------------CCTGTGAACACAGTGCAGCCTCCTCCTTCCTCTTCC--AGCCCCACCTGCCCCTGC---------------CCTGCCCTACATG------------------GAAGCTGCTCCTT-------------------CCTATCAGCCCACACGCTGGGCCCCAGGGCTAAA
>gene=chr20_343388-344388; species=calJac
ctgtgcTATGCTGTAAATTTATTTGCTACACAGATCTGAGTGCCCACTCTGCGCTGCCCCTGGGCAGGGCTCTGTGGAGGTCTAGTGAGCAGGAGGGACACAGCCCTGTCATTGCAACACTAAGCGCTTGAGAGATATCAGTCAGGCTGGGGACCTGGAAAGGCCCTTGACATGCAGAGTGACTCAGCCAGTGTGAGCAAGGGTTGTCAGTGTGCCTGGGGGAGCAAGAGGCTGTGAGGGAtgtgtgtgtatacttgtgtgcctgtgtgtgtccgtgtgtatgcacgtgtgCACTGGCACAGCCAGCCATCAGCCAATGCAGGTGT-----CCCCATGAGCACAGCGCATCCTCATTCTTCAC-------------CCCCACCCCCGTTGTGTGCCAGCTAGGCCTGCCTCATGTCATGCCTGACACCCATGCAAGAGCTCCTTCTTCCAGTCACAGGACAAAGGCCTCCTCAGCCCAGACCCTGGAGCTCAGGGGTAAA
>gene=chr20_343388-344388; species=canFam
------------------TCATCTTCTCTACAGATCT----------TGAGTGCCTGTCCTGGGCTGGGCACTGTGGGTGTGGGGTGGGCAGGGGGCACTGAGTCCTGCTGTTGCAGAGCTCAGAGCTCAAATGGCACCCATCGGAGCGGGGAACTGGGAGGACC-------------------CAGCCAGTGGGAGGAG---TCATCAATGTGTCCGCAGGGAGAAGAGTATGCAAGA-----------------GTGTGCAATAGTGTATGTATACACACACAAG----CACCCGTACAGCCTGCTGTC------CACGTATGT------CCTGTGAGCACAGCATGGCCTCATTCCTCCCCCTCCTAGGTCTCCCCTGACCCCAT---------------CCAGTC----------------------------------CCTTCCAATCATAGGACAAAAGTCCCCTCAGCCCAGACTCTGGAGCTCAGGGGTAAA
>gene=chr20_343388-344388; species=equCab
------------GTGAATTTGTCTTCTCCACCGATCT----------TGAGGGCCTGCTCTGGGCTGGGCACTGTGGACGCTACGTGGATGGGGGG-ACGCAGCCCTGCCGTTGCAAAGCTGCGAGCTTGAATGACAGCAGCCAGGCTGGGGAACCGGGAGGACCCTTCACCTGCAGAATCACTCAGGCAGAGTGAGCCG---TCATCAGTGTGTCTGGGAGAGCAAGAGTGTGCAAGA-----------------GAGGG---GTGTGTGTGCCCATGTGCATGAG----CACCCACACAGTCCAGTGTCTGCCAACGCGCGTGT------CCCGTGAGCACGGCACAGCCTCCTTCTCCCCTCTCCCAGGCCAGACCTGCCCCTGT---------------CCTGCCCTACGCC------------------AAAGCTGCTCCTTCCAATTGCAGGACGAAGCCCTCCTCAGTCTGGACCTTGGACCCCAGGGGTAAA
>gene=chr20_343388-344388; species=gorGor
ccgtgcTGAGCTGTGAatttattttttacacaaatctgagtgctcactctgtgctggccctggacgggtctctgtggatgtctggtgagcaggatggacacagcccggtcattgcaacgctaaaagCTTGAATGACACCAGTCAGGCTGGGGAACTGGGAGGGCCCTTGACATGCAGAGTGACTCAGCCGGTGTGAGCAGGGGTTGTCAGCATGCCTAGGGGAGCAAGAGACTGTGAGAGAtgtgtgtgt-tacttgtgtgcctgtgtgtgtctgtgtgtacaca-gtgtgcgCCAGCACAGCCAGGTGTTGGCCAATGCAGGTGTGGTGTCCTCAAGAGCACAGTGCATCCTGATTCTTCACCCTCCCAGGCCTCCCCTGCCCCTGTTGTGTGCCAGCTGGGCCTGCCCCATGTTATGCCTGACACCCACGCAAAAGCTGCTTCTTCCAGTCACAGGA-AAAGGCATTCTCAGCCCAGACCCTGTACCCCAGGGGTAAA
>gene=chr20_343388-344388; species=panTro
ccgtgcTGAGCTGTGAatttattttttacacaaatctgagtgctcactctgtgctggccctggacgggtctctgtggatgtctggtgagcaggatgggcacagcccggtcattgcaacgctaaaagCTTGAATGACACCAGTCAGGCTGGGGAACTGGGAGGGCCCTTGACATGCAGAGTGACTCAGCCAGTGTGAGCAGGGGTTGTCAGCATGCCTAGGGGAGCAAGAGACTGTGAGAGAtgtgtgtgtatacttgtgtgcctgtgtgtgtccgtgtgtacacatgtgtgCACCGGCACAGCCAGGTGTTGGCCAATGCAGGTGCGGTGTCCTCAAGAGCACAGTGCATCCTGATTCTTCACCCTCCCAGGCCTCCCCTGCCCCTGTTGTGTGCCAGCTGGGCCTGCCCCATGTTATGCCTGACGCCCACGTAAAAGCTGCTTCTTCCAGTCACAGGACAAAGGCATCCTCAGCCCAGACCCTGTACCCCAGGGGTAAA
>gene=chr20_343388-344388; species=papHam
[truncated: 23,236,872 more chars]
