# Supplementary material for: Combining phylogenetic footprinting with motif models incorporating intra-motif dependencies
Source: BMC Bioinformatics. 2017 Mar 1;18:141. doi: 10.1186/s12859-017-1495-1 (PMC5333389; doi:10.1186/s12859-017-1495-1)
Supplement: Supplementary file 2 — Sequence data. This archive contains data files of alignments of the ChIP-seq positive regions and negative control regions for each of the 35 TFs in FASTA format. (ZIP 83763.2 kb) [file 12859_2017_1495_MOESM2_ESM.zip › USF1/USF-1_pos.txt]

>gene=chr20_269674-269878; species=hg19
gcagagtttattctacgatttcaccaaaccttgttttcttttcctcctggaaaaacagatggactacatttcccaccttcccttgtggttagcagaggtcatgtggctaaattatggcccctgaaacatgagtaggagtaacatttgtcacttcaaatctggaccccccccaaaaaaaatgcccacataattgtccatgttctt
>gene=chr20_269674-269878; species=bosTau
gcagagattatcc--caagttcaccaaactctgttttcttttcc-----------tagctggactacatttcccatctttccttggggttaagggtgggcatgtggctgagttaaggacactggaatatgagtgggcgtgatgtctgtcacttcaagtctaggcc---cttaaaagatctgtccacaagatcatccatattctt
>gene=chr20_269674-269878; species=calJac
gcagagattattctatgagttcaccaaaccctgttttctttttctcctagaaatacagatgcactacattttccaccttcccttgtggttagcagaggtcatgtggctaaattgtggcccctgaaacatgagtaggagtagcatttgccacttcaaatctggaccctcccc---aaaaatgcccacataattttccttgttctt
>gene=chr20_269674-269878; species=canFam
gcagagattatcc--tgagttgacaaaaccctgtttcctt-tcctcttggacacatagcaggacaacgtttctcatcttcccttttggttaagggtggtcatatgactgagttatggccactggaatatgagtgggagtgatatatgtcttgtcatgtctaagcc---ctaaaaaaaattgcccacaaaactacccatattctt
>gene=chr20_269674-269878; species=equCab
acagagattatcc--tgagtttactaaa--ctgttttcttttcctcctggacacacagctggactacatttcccatct-tccctgtggttaggggtggtccta----tgagctatggtcactggaatatgagtggaagtgatatgtgtcacttcaagtctgggcct--ctagaaaaaactacccacaaaatcatccatattctt
>gene=chr20_269674-269878; species=gorGor
------------------------------------------------------------------------------------------------------------------------------------------------------------------------------------------------------------
>gene=chr20_269674-269878; species=panTro
gcagagtttattctatgatttcaccaaaccttgttttcttttcctcctggaaaaacagatggactacatttcccaccttcccttgtggttagcagaggtcatgtggctaaattatggcccctgaaacatgagtaggagtaacatttgtcacttcaaatctggacccccccccaaaaaaatgcccacataattgtccatgttctt
>gene=chr20_269674-269878; species=papHam
gcagagattattctatgagttcaccaaaccttgttttcttttcttcctggaaaaacagaaggactacatttcccaccttcccttgtggttagcagaggtcatgtggctaaattatggcccctgaaacatgagtaggagtaacatttgtcacttcaaatctggaccccccccaaaaaaaatgcccacataattgtccatgttctt
>gene=chr20_269674-269878; species=ponAbe
gcagagattgttctatgatttcaccaaaccttgttttcttttcctcctggaaaaagagatggactacatttcccaccttcccttgtggttagcagaggtcatgtggctaaattatggcccctgaaacacgagtaggagtaacaattgtcacttc-aatctggacccc-ccccaaaaaaatgcccacataattgtccattttctt
>gene=chr20_269674-269878; species=rheMac
gcagagattattctatgagttcaccaaaccttgttttcttttcttcctggaaaaacagaaggactacatttcccaccttcccttgtggttagcagaggtcatgtggctaaattatggcccctgaaacatgagtaggagtaacatttgtcacttcaaatctggacccccccaaaaaaaaatgcccacataattgtccatgttctt
>gene=chr20_381102-381289; species=hg19
actgtacagatggcatagctaattataTTCGTGGAAGTTCGTTGTGGCAAAGACAGGCATCTCAATATTTCAGGAGCTCCCctatattttctagcctcccttacagtcacatgactagttctgaccagtggggtgtgtgtaggagtgGCAGGCTGAAGCAATGGAGAGCTGGTGAGCCTCATCCCTC
>gene=chr20_381102-381289; species=bosTau
accacacaaatgaagaaattaattctatCTGTGGATGTTCTTTGTGGCAAAGACAGGCATCCCACTGTGTCCCGTGCTCCGCTACATGCCCTGTCTTCCCTTTCAGGCACGGGACAAGTTCTGACTAATAATGTGTGTGTAGAAGTGATGGGCTGAATCGATTGAGAGCTGGTAGGCCTCATACCAG
>gene=chr20_381102-381289; species=calJac
accatgcaaatgacataattaattatacttgtggaagtTCGTTGTGGCAAAGACAGGCATCCCAATATTTCAGGTGCTCCCCTACATTGTCTAGCTTCCCTTACAGCCACATGACTAGTTCTGACCAATGTGCTGTGTGTAAGAATAACAGGCTGAAGCAATGGAGAGCTGGTGAGCCT--GCCAGC
>gene=chr20_381102-381289; species=canFam
ACCACACAACTGAAGAAACTAATTACATCTGTGGAAGTTCTTCAAGGCTAAAGTGGGCGTCCAAATATTCCAGGTCCTCCCCTACCTGCTCGGCCCTCCTGTACAGTCACATGAGTAGTTCTGACCAATGGAGTGTGTGCAGGAGTGCTGGGCTGGGGCCTCGGAGACCTGGGGACCCTCACCCCTC
>gene=chr20_381102-381289; species=equCab
accacacaaattaaGACGTTACTTACA------------CCTTGTGGCAAAGGTGGGCATCCAAATATGTCACGTGCTCCCCCATGTGCCCTGGCCTCCCTTACAGTCACATGACTAGCTCCAAGCAATGGTGTGTGCAAAGAAGTGACAGGCTGAAGCAATTGAGAGTGGGTGGGCCTCATCCCTG
>gene=chr20_381102-381289; species=gorGor
accgtacagatggcaTAGCTAATTATATTCGTGGAAGTTCGTTGTGGCAAAGACAGGCATCTCAATATTTCAGGAGCTCCCctacattttctagcctcccttacagtcacatgactagttctgaccagtggggtgtgtgtaggagtgGCAGGCTGAAGCAATGGAGAGCTAGTGAGCCTCATCCCTC
>gene=chr20_381102-381289; species=panTro
accgtacagatggcaTAGCTAATTACATCTGGGGAAGTTCGTTGTGGCAAGGACAGGCATCTCAATATTTCAGGAGCTCCCccacgttttctagccttccttacagtcacatgactagttctgaccagtggggtgtgtgtaggagtgGCAGGCTGAAGCAAGGGAGAGCTGGTGAGCCTCATCCCTC
>gene=chr20_381102-381289; species=papHam
accatacaaatgacacagctaattataTTTGTGGAAGTTCGTTGTGGCAAAGACAGGCATCTCAATATTTCAGGAGCTCCCctacattttctagactcccttatagtcacatgactagttctgaccaatggggtgtgtgtaggagtgGCAGGCTGAAGCAATGGAGAGCTGGTGAGCCTCATCCCTC
>gene=chr20_381102-381289; species=ponAbe
accataCCGATGGCATAGCTAATTACATTCGTGGAAGTTCGTTGTGGCAAAGACAGGCATCTCAATATTTCAGGAGCTCCCctacattttctagcctctcttacagtcacatgattagttctgaccagtggggtgtgtgtaggagtgGCAGGCTGAAGCAATGGAGAGCTGGTGAGCCTCATCCCTC
>gene=chr20_381102-381289; species=rheMac
accataCAAATGACATAGCTAATTATATTTGTGGAAGTTCGTTGTGGCAAAGACAGAGATCTCAATATTTCAGGAGCTCCCctacattttctagactcccttacagtcacatgactagttctgaccaatggggtgtgtgtaggagtgGCAGGCTGAAGCAATGGAGAGCTGGTGAGCCTCATCCCTC
>gene=chr20_443101-443349; species=hg19
GAAGACGCGGCTCCGACCGCGGGACGTAGCACCCGCTCGGCATCGGCAGGCTCCCCTCCGTCGGCCAgcggcgcgcaggcgcgcaggcgccccgctggccccgccccgcgccggcACGTGACCCTGCGCTACGCCCGGCCGGCGGCGGGGGAGGCTGCGGAAAGAGCGCGGTGAGCGCTCTGAGGAGTTGGCTTCGTCTGCGCTGTAGACTCTACGGTGTAGAGTGTGGCGCTCTTGAGCGAGTGTGC
>gene=chr20_443101-443349; species=bosTau
GAAGACGCGGCTTCGGCCGCAGGTTCCAGCGCCTGCTCCGT-GGAGCGAACTCGGCTTGGTCAGCccgcggcgcgca--------ggcctcccgc-cgccccgccccgcgccgtcacgtgaccacccgctacgCCCGCGCGGCGCCCTGAACGG----CGAGAGAGTGCGGGGACTGCCCCGGAGAGTTTGTTCCAACTGAATTATAG--------------AGCGTAGCAGTCTTGAAGCGATGTGT
>gene=chr20_443101-443349; species=calJac
GAAGACGCGGCTCCGACCACTGGACGCAGCGCCCGCTCGGCATCGGCAGGCTGGGCTCCGTCGGCCAGCGGCGCGCAGGCGCGCAGGCGCCCCACTGGCTCCGCCCCGCGCTGGCACGTGACCCTGCGCTACGCTGGGCTGGCCGCCCCGGAGGCTGCGGAAAGAGCGTGGTGAGCACTC-GAAGTGTTAGTTTCATCTGCGCTGTAGACTCTACAGTgc--cgtgtggcgctcttgagccagtg-gc
>gene=chr20_443101-443349; species=canFam
GGAGACGCGGCTATGGCCGCGGGACCCACGGTCGGCTACGC-CGGACAGGGTAGACTCGGTCAgcccgcggcgcgcaggcgcgcaggcgtcccgcgggccccgccccgcgccggcACGTGACCGGCCGCTACGCGGGGACGGCGCCCTAAGCGG----CGAGAGGGTGCGGGGAGCGCGCTGG--------------TTGCATTACGG--------------AGCGTGGCACACTTGAGTAAGTGTGC
>gene=chr20_443101-443349; species=equCab
GCAGAC--------------------------------------------------------------------------------------------------------------------------------------------------------------------------------------------------------------------------------------------------
>gene=chr20_443101-443349; species=gorGor
GAAGACGCGGCTCCGACCGCGGGACGTAGCGCCCGCTCGGCATCGGCAGCCTCCCCTGCGTCGGCCAGCGGCGCGCAGGCGCGCAGAC-CCCCGCTGGCCCCGCCCCGCGCCGGCACGTGACCCCGCGCTACGCCTGGCGGGCGGCCCGGGAGGCTGCGGAAAGAGCGCGGTGAGCGCTCTGAGGAGTTAGCTTCGTCTGCGCTGCAGACTCTACGGTGTGGAgtgtggcgctcttgagcgagtgtgc
>gene=chr20_443101-443349; species=panTro
GAAGACGCGGCTCCGACCGCGGGACGCAGCGCCCGCTCGGCATCGGCAGGCTCCCCTCCGTCGGCCAgcggcgcgcaggcgcgcaggcgccccgctggccccgccccgcgccggcACGTGACCCCGCGCTAGGCCTGGCGGGCGGCCGGGGAGGCTGCGGAAAGAGCGCGGGGAGCGCTCTGAGGAGTTGGGTTCGTCTGCGCTGTAGACTCTACGGTGTAGAGTGTGGCGCTGTTGAGCGAGTGTGC
>gene=chr20_443101-443349; species=papHam
GAAAACGCGGCTCCGACCGCGGGACGTAGCGCCCGCTCGGCATCGGCAGGCTCCGCTCGGTCGGCCAGCGGCGCGCAGGCGCGAAggcgccccgctggccccgccccgcgccggcACGTGACCTTGCGCTACGCCTGGAC----------------GCGGAAGGAGGGCGGTGAGCGCTCTGAGCAGTTAGTTTCCTCTGCGCTGTAGACTCTACGGTGTAGAGTGTGGCGCTCTTTAACGAGTGTGC
>gene=chr20_443101-443349; species=ponAbe
GAAGACGCGGCTCCGACCGCTGGACGTAGCGCCCGCTCGGCATCGGCAAGCTCCGCTCCGTCGGCCAGCAGCGCGCAggcgcgcaggcgccccgctggccccgccccgcgccggcACGTGATCCTGCGCTACGCCTGGCCGGCGGCCGGGGAAGCTGCGGAAAGAGCGCGGTGAGGGCTCTGAGGAGTTAGTTTCGTCTGCGATGTAGACTCTACAGTGTAGAGTGTGGCGCTCTTGAGCGAGTGTCC
>gene=chr20_443101-443349; species=rheMac
--------------------------------------------------------------------------------------------------------------------------------------------------------------------------------------------------------------------------------------------------------
>gene=chr20_570036-570273; species=hg19
tttgtctgctcactggtcatttccccatattcttttgggaaaccacctcttcaccactcttgattcttgtagctcagaccaggcaaaccccacacccacttcagaggtgggcacatgaccagacctggccaattagaacactttatccctcttgccacagagactggcacatggttgggcgcgtgacccaaggcaggccagagggggccttccccaggaatttgctggaactactgg
>gene=chr20_570036-570273; species=bosTau
TTTGTCTGCCCAGTAGCCA---------tttcttttggaaaaccacccctcctcccattcttggttttgtagctcaggtcaggcaaaccgtacacccacttcagagatggtcaTAGGATTAG-------------------------------------------------------------------------------------------------------------------
>gene=chr20_570036-570273; species=calJac
TTTGTCTGGTAAGTGGTCATTTCCCCATAGTGTttttggaaagcacctcttcaccactcttgattcttgtagctcaaaccaggcaaaccccaca-gcacttcagaggcgggcacatgaccagacctggccgattagaacactgtatccctcttcccatagaggctggaacacggttgggcctgtgaccaaaggcaggcccgagggggcctttcccaggaatttgctggagatactag
>gene=chr20_570036-570273; species=canFam
tttgcctgctgagtggccacttccccgttttcttttgggaaaccagcccttcaccactcttggttcttgtcacttgggccagacaaaccccacatgcacttcagaggtggacatgtgaccaggtctggccaggcagaatgcttcattcctctggccacagggattagcaccaggctggccaaatgacccaaagcaagccaatgggggcctttactaagactttgctggaactgctag
>gene=chr20_570036-570273; species=equCab
tttgcctgcccagtggctgtttccccattttcttttgggaaaccacccctcccccactctcagtttttgtagctcaggccaggcaaaccccacacccagttcagaggtgggcacgtgacctggtctgaccaatcagaacgtttcatccctctggccatagggattggcacagggttgggcacgtgac-caaggcaggccaatgggg-ccttctccaggactttactggaactattag
>gene=chr20_570036-570273; species=gorGor
tttgtctgctcactggtcatttccccatgttcttctgggaaaccacctcttcaccactcttgattcttgtagctcagaccaggcaaaccccacactcacttcagaggtgggcacatgaccagacctggccagttagaacacttcatccctcttgccacagagactggcacatggttgggcgcgtgatccaaggcaggccagaggggaccttccccaggaatttgctggaactactgg
>gene=chr20_570036-570273; species=panTro
TTTGTCTGCTCACTGGTCATTTccccatgttcttttgggaaaccacctcttcaccactcttgattcttgtagctcagaccaggcaaaccccacacctacttcagaggtgggcacatgaccagacctggccaattcgaacactttatccctcttgccacagagactggcacatggttgggcgcgtgacccaaggcaggccagagggggccttccccaggaatttgctggaactactgg
>gene=chr20_570036-570273; species=papHam
TTTGTGTGCTTACTGGTCATTcccccatattcttttgggaaaccatctcttcaccactctcgattcttgtagttcagaccaggcaaaccccacatccacttctgaggtgggcacatgaccagacctggccaattagaacactttatccttcttgccacagagactggcacagggttgggcatgtgacccaaggcaggccagagggggccttctgcaggaatttgctggaactactag
>gene=chr20_570036-570273; species=ponAbe
TTTGTCTGCTCAGTGGTCATTTccccatattcttttgggaaaccacctcttcaccactcttgattcttgtagctcagaccaggcaaaccccacacccacttcagaggtgggcacatgaccagacctggccaattagaacactttatcccttttgccacagagactggcacatggttgggcacgtgacccaaggcaggccagagggggccttccccaggaatttgctggaactactag
>gene=chr20_570036-570273; species=rheMac
tttgtctgcttactggtcatatccccatattcttttgggaaaccatctcttcaccactctcgattcttgtagctcagaccaggcaaaccccacacccacttctgaggtgggcacgtgaccagacctggccaattagagcactttatccttcttgccacagagactggcacagggttgggcatgtgacccaaggcaggccagagggggccttccgcaggaatttgctggaactactag
>gene=chr20_948819-949095; species=hg19
GAGAGAGATGGTCAAACCATATATGCGAGCAGCTGAGATGGTCTCATTGGGATAGtaactgggcacatggccacccaaacaaaagactacatttcccaccttcccttacaactagatatggtcatgtgaccaacatctggccaatcagatgtaaggtaaagcagcatgtgacacttcaagaaagctgccttaaagggcaggggtgtgccccttgtcgtcccctcatcctttctgttgggtggaatgtgaacgatggctggagcacaagcagccatt
>gene=chr20_948819-949095; species=bosTau
GAGAGAGATAGTGAGACCACATGTGTCAGCAGCTCAGACTGTCTCATTGGGATAGtaattgagcacgtggccattcag----atgactgcacttccga--------tgcaactagatttggtcatgtgaccaaaacctggctagtaggttataaggtaaagcagtgtgtgcaacttctagaaagc----ttaaagggcaggggcatgccctttgtcatcccctgatccttcctgttgggtggaatgtgaacgagggctggagcacgagcatctgtt
>gene=chr20_948819-949095; species=calJac
GGGAGAGATGATCAAACATTATGTGTGAGCCGCTGAGACGGTGTCATTAGGATAGtaactgggcacatggccacccaaacaaaagactacatttcccagcttccattccaaccagatatggtcatgtgaccagaatctagccaatcagatgtaagGT-----------------------------------------------------------------------------------------------------------------------
>gene=chr20_948819-949095; species=canFam
GAGAGAGAGAGCCAAACCATATATGTGAGCAGCTTAGACTGTCTCCTGTGTACAttaactgaacacgtggccacccagacaaacgactacatttccca--------tacaactagatacggtggtatgaccccaacttggccaaaggggtgtaagctaaagcaatgtgtgtgacttccaaaaagctgccttaaaggccagggacatgccctttgtcatcccctcatccttcctgttgtgtggaatgtgaacgatggctggaacacaagcagctact
>gene=chr20_948819-949095; species=equCab
GAGAGAGATGGTCAAACA--GTATGTCAGCAGCTCAGAGCATCTCACTGGGATAttaactgagcatgtagccaaccatacaaaagactacatttcccagtttcccttgcaactagatatggtcatgtgaccaaaatctggtcaatagggtataagatagagcagtgtgtgcaacttctggaaagctgccttgcagggcaggggcatgccctttgtcatccgctcacccttcctgttgggtggaatgtgaacgatgcctggagcaccagcagctatt
>gene=chr20_948819-949095; species=gorGor
GAGAGAGATGGTCAAACCATATATGCGAGCAGCTGAGATGGTCTCATTGGGATAGtaactgggcacatggccacccaaacaaaagactacatttcccaccttcccttacaactagatatgggcatgtgaccaaaatctggccaatcagatgtaaggtaaagcagcatgtgacacttcaagaaagCT------------------------------------------------------------------------------------------
>gene=chr20_948819-949095; species=panTro
GAGAGAGATGGTCAAACCATATATGCGAGCAGCTGAGATGGTCTCATTGGGATAGtaactgggcacatggccacccaaacaaaagactacatttcccaccttcccttacaactggatatggtcatgtgaccaaaatctggccaatcagatgtaaggtaaagcagcatgtgacacttcaagaaagctgccttaaagggcaggggtgtgccccttgtcatcccctcatcctttctgttgggtggaatgtgaacgatggctggagcacaagcagccatt
>gene=chr20_948819-949095; species=papHam
GAGAGAGATGGTCAAACCATATATATGAACAGCTGAGATGGTCTCATTGGGATAGCaactgggcacacggccacccaaacaaaagactacatttcccagcttcccttacaactaaatatggtcatgtgacaaaaatctggcccatcagatgtaaggtaaagtagcatgtgccacttcaagaaagctgccttaaagggcaggggtgtgccccttgtcatcccctcatcctttctgttgggtggaatgtgaacaatgactggagcacaagcagccatt
>gene=chr20_948819-949095; species=ponAbe
GAGAGAGATGGTCAAACCATATATGTGAGCAGCTGAGATGGTCTCATTGGGATAGtaactgggcacatggccacccaaacaaaatactacatttcccaccttcccttacaactagatatggtcatgtgaccaaaatctggccaatcagatgtaaggtaaagcagcatgtgacacttcaagaacgctgccttaaagggcaggggtgtgccccttgtcatcccctcatcctttctgttgggtggaatgtgaacgatggctggagcacaagcagccatt
>gene=chr20_948819-949095; species=rheMac
GAGAGAGATGGTCAAACCATATATATGAACAGCTGAGATGGTCTCATTGGGATAGCaactgggcacacggccacccaaacaaaagactacatttcccagcttcccttacaactaaatatggtcatgtgacaaaaatctggcccatcagatgtaaggtaaagtagcatgtgccacttcaagaaagctgccttaaagggcaggggtgtgccccttgtcatcccctcatcctttctgttgggtggaatgtgaacaatgactggagcacaagcagccatt
>gene=chr20_1066271-1066448; species=hg19
ggaggaggtagggaaggctgctgcaagcaatgtctgtttctcttatcaggaaagtagaggcttccactcatttctcattggctggaattggccatgtggccacttctggcagtaaagTGGATATTCAACTTTTCCAGCCTCCTTAATGAAGACAGGCAAGGAAGGGTTAGGGCTGAT
>gene=chr20_1066271-1066448; species=bosTau
ggaagaagtgaggaaggctgctgcaaaccatgtctgtccctcctctagggaaagtggaggtttccacaaatgtctcactggccagaataggtcataggggcacctctggcag-----------------------AACCTCTATAGTGAAGGCAGGAAAAGAAGGGTTGGGGATGAT
>gene=chr20_1066271-1066448; species=calJac
ggaggagacagggaaGGCTGCTGCAAGCAATGTCTGTCTCTCTTATTGGGAAAGTAGAGGCTTCCACTTATTTCTCATTGGCTGGA---------------------------AAAGTGG------AAGTTTTCCAACCTCCATAATGCAGACAGGCACAAAAGGGTTAGGGCTGAT
>gene=chr20_1066271-1066448; species=canFam
-----------------CTGTTG-AAG-ATTGTATGTCCCTCTTATCAGGAAAGT-AAGGcttccgtgcatgtctcattggttagaactggccatgtgggcacctctggcaagaaagtagGTGTTTGGTTTTTCCAGGCTCTATAATGATGGTAGGCAGAGAAGGGTTG--------
>gene=chr20_1066271-1066448; species=equCab
ggaaggagtggggaaggctgctgtaagctatgtccgtctctcttattggggaagtcgaggcttccacgtgtgtctctttggccagaattggccacaagggcacctctggcagggaaGTGGGGATTTGGCCTTTCCAACCTCTGTAGTGAAGGCAGGCAAGGAGGGGTTGGGGAGGCT
>gene=chr20_1066271-1066448; species=gorGor
ggaggaggtagggaaggctgctgcaagcaatgtctgtttctcttatcaggaaagtagaggcttccactcatttctcattggctggaattggccatgtggccacttctggcagtaaagTGGATATTCAACTTTTCCAGCCTCCTTAATGAAGACAGGCAAGGAAGGGTTAGGGCTGAT
>gene=chr20_1066271-1066448; species=panTro
ggaggaggtagggaaggctgctgcaagcaatgtctgtttctcctatcaggaaagtagaggcttccactcatttctcattggctggaattggccatgtggccacttctggcagtaaagTGGATATTCAACTTTTCCAGCCTCCTTAATGAAGACAGGCAAGGAAGGGTTAGGGCTGAT
>gene=chr20_1066271-1066448; species=papHam
ggaggagatagggaaggctgctgcaagcaatgtctgtttctcttatcaggaaagtagaggc-tccactcatttctcattggccggaattggccatgtggccacttctggcggtaaagTGAATATTCAGCTTTTCCAGCCTCCTTAATAGAGACGGGCAAGGAAGGGTTAGTGCTGAT
>gene=chr20_1066271-1066448; species=ponAbe
ggaggaggtagggaaggctgctgcaagcaatgcctgtttctcttatcaggaaagtagagacttccactcatttctcattggctggaattggccatgtggccacttctggcagtaaagTGGATATTCAACTTTTCCAGCCTCCTTAATGAAGACAGGCAAGGAAGGGTTAGGGCTGAT
>gene=chr20_1066271-1066448; species=rheMac
ggaggagatagggaaggctgctgcaagcaatgtctgtttctcttatcaggaaagtagaggc-tccactcatttctcattggccggaattggccatgtggccacttctggcggtaaagTGAATATTCAGCTTTTCCAGCCTCCTTAATAGAGACGGGCAAGGAAGGGTTAGCGCTGAT
>gene=chr20_1455943-1456144; species=hg19
tgatatctgccatctggtttctctagtgaaaacttgcagctgggcgcattgctgccagaaataaagactacatctcccagtgtttcttgcagctaggtgtgaccatgtgaccacattccagccaagtagagataagtgaggtggccaagttcctgactgtgcacttaaaggggagggtcctgctcccctttcctgccctct
>gene=chr20_1455943-1456144; species=bosTau
TGAGCTTTACTCTCTGGCTC-TCTAGTGACAGATTTTAGCTAGGTGCACTCTTGTT-----------------------gccttccttgcagctaggtgtgaccaagtgaccacattccaaccaggcagag----gtgatatgggcaaattcctacctgtgaccttgaagggaagtgtcatcctcctc------------t
>gene=chr20_1455943-1456144; species=calJac
tgatacctaccatctgg-ttctctagtgaaaacttgcaactgggcacattgctgccagaagtaaagactacatttcccagcctttcttgcagctaggtatgaccatgtgaccacattccagccaagtagaggtaagtgaggtggccaagttcctgactgtgcccttaagggggagggtcctgctccccttccctgtcttct
>gene=chr20_1455943-1456144; species=canFam
tgatgtttgccctctggttcttttagtgaaaaatgacagctggccacactgctgccagaa-taaagactacatttcccagtcttccttgcaactaggtgtgactatgcgaccagattccagccaatcagag----gtgatgtgggcaaattctcagcgatgctcttgaaggagagggtcctacttctcttcactgccttct
>gene=chr20_1455943-1456144; species=equCab
acatatctgcccaccggttc-tctagtgacaaatttcacctgggcacgttgtggtcagaa-taaagactacatttccctgccatccttgcagctaggtgtgaccgtgtgaccacattccagccaattagag----gtgatgtgggt-gattcctagctgtgcccttgaaggggagggtcatgctccctttcactgccttct
>gene=chr20_1455943-1456144; species=gorGor
tgatatctgccatctggtttctctagtgaaaacttgcagctgggagcattgctgccagaaataaagactacatctcccagtgtttcttgcagctaggtgtgaccatgtgaccacattccagccaagtagagataagtgaggtggccaagttcctgactgtgcacttaaaggggagggtcctgctcgcctttcctgccttct
>gene=chr20_1455943-1456144; species=panTro
tgatatctgccatccggtttctctagtgaaaacttgcagctgggtgcattgctgccagaaataaagactacatctcccagtgtttcttgcagctaggtgtgaccatgtgaccacattctagccaagtagagataagtgaggtggccaagttcctgactgtgcacttaaaggggagggtcctgctcgcctttcctgccttct
>gene=chr20_1455943-1456144; species=papHam
tgatttctaccatctggtttctctagtgaaaacttgcagccgggcgcattgctgccagaaataaagactacatttcccagcctttcttgcagctaggtgtgaccatgtgaccccattccagccaagtagaggtaagtgaggtggccaagttcctgactgtgcccttaaaggggagggtcctgctccccttccctgccttct
>gene=chr20_1455943-1456144; species=ponAbe
tgatgtctaccatccggtttctctagtgaaaacttgcagctgggcgcattgctgccagaaataaagactacatttcccagcgtttcttacagctaggtgtgaccatgtgagcacattccagccaagtagagataagtgaggtggccaagttcctgactgtgcacttaaaggggagggtcctgctcgcctttcctgccttct
>gene=chr20_1455943-1456144; species=rheMac
tgatttctaccatccggtttttctagtgaaaacttgcagccggacgcattgctgccagaaataaagactacatttcccagcctttcttgcagctaggtgtgaccatgtgaccccattccagccaagtagaggtaagtgaggtggccaagttcctgactgtgcccttaaaggggagggtcctgctccccttccctgccttct
>gene=chr20_1878260-1878452; species=hg19
TGAGAAACTAAAATGTCAGGTTTAGGAAGGCGGCTTTGGATTGAATGACTACTAGTGTCTCAGGCAGAACTGTCAGCCTGGGAGGTGTCACATGATTCCTGTGTCTTCACATGATCACTGTTTTGGGGGGGTGGGGCCAATCATGTGAATTATCCTGGGTGGGGGAGGCAAGAGAAGAAGTTTCTAAAGATT
>gene=chr20_1878260-1878452; species=bosTau
TGAGGAACTCAAATGTCAGGCTTGGGAAGGCATCTTTGGATTGAATGACTGCTAGTGTCTCCGGCAGAACTGTCGGCCTAGGAGGTGTCACATGACTGCTATGGTTTCACATGATCACTGTTTG-----GAGGGGGCTGCTCATGTGAATTATCTTGGATAGGGGAGACAGGG-AAGAAGTTTCTAAAGACT
>gene=chr20_1878260-1878452; species=calJac
TGAGAAACTCAAATGTCAGGTTTAGGAAGGCAGCTTTGGATTGAATGACTACTAGTGTCTCAGGCAGAACTGTCAGCCTGGGAGGTGTCACATGATTGCTGTGTCTTCACATGATCACTGTTTTGGGGGGAGGGGGCCAATCATGTGAATTATCTTGGGTGGGGGAGGCAAGGGAAGAAGTTTCTAAAGATT
>gene=chr20_1878260-1878452; species=canFam
TGAGAAACTCAAATGTCAGGCTTAGGAAGGCGGCGTTAGGTTGAATGACTACTAGTGTCTCGGGCAGAACTGTCAGCCCGGGAGGTGTCACATGATTACTGGGACTCCACATGATCACTGTTTG-----CAGGGGGCTGGTCATGTGAATTATCTGGGTTGGGGAAGGCAGGAGAAGAAGTTTCTAAAGATT
>gene=chr20_1878260-1878452; species=equCab
TGAGAAACTCAAATGTCA-GCTTTGGAAGGCAGCTTGGGATTGAATGACGACTGGTGTCTCA-GCAGAGCTGTCAGCCCGGGAGGCGTCACATGATCGCTGTGGCTTCACATGATCGCCGTCTG-----GAGGGGGCTGGTCGTGTAAATTATCTTGGTTGGGG-AGGCAGGGCAAGAAGTTTCTCAAGATT
>gene=chr20_1878260-1878452; species=gorGor
------------------------------------------------------------------------------------------------------------------------------------------------------------------------------------------------
>gene=chr20_1878260-1878452; species=panTro
TGAGAAACTAAAATGTCAGGTTTAGGAAGGCGGCTTTGGATTGAATGACTACTAGTGTCTCAGGCAGAACTGTCAGCCTGGGAGGTGTCACATGATTCCTGTGTCTTCACATGATCACTGTTTTGGGGGGGTGGGGCCAATCATGTGAATTATCCTGGGTGGGGGAGGCAAGAGAAGAAGTTTCTAAAGATT
>gene=chr20_1878260-1878452; species=papHam
TGAGAAGCTGAAATGCCAGGTTTAGGAAGGCGGCTTTGGATTGAATGACTACTAGTGTCTCAGGCAGAACTGTCAGCCTGGGAGGTGTCACATGATTGCTGTGTCTTCACATGATCACTGTTTTGGGGGGGTGGGGCCAATCATGTGAATTATCTTGGTTGGGGGAGGCAAGGGAAGAAGTTTCTAAAGATT
>gene=chr20_1878260-1878452; species=ponAbe
TGAGAAACTAAAATGTCAGGTTTAGGAAGGCGGCTTTGGATTGAATGACTACTAGTGTCTCAGGCAGAACTGTCAGCCTGGGAGGTGTCACATGATTCCTGTGTCTTCACATGATCACTGTTTTGGGGGGGTGGGGCCAATCATGTGAATTATCTTGGGTGGGGGAGGCAAGAGAAGAAGTTTCTAAAGATT
>gene=chr20_1878260-1878452; species=rheMac
TGAGAAACTGAAATGTCAGGTTTAGGAAGGCGGCTTTGGATTGAATGACTACTAGTGTCTCAGGCAGAACTGTCAGCCTGGGAGGTGTCACATGATTGCTGTGTCTTCACATGATCACTGTTTTGGGGGGGTGGGGCCAATCATGTGAATTATCTTGGTTGGGGGAGGCAAGGGAAGAAGTTTCTAAAGATT
>gene=chr20_1946332-1946528; species=hg19
TCTTATCTTAATGCTGACGACCGCCCGTTTATATTAGATGATCCCCTGAGCGTCTCTCCTTTTGTCTCCTTGAGTTTGAACCCTTAAGACCACGTGGACGGTGGGGAAATCCTCCCTCAACGTGCATGGCTCATCTCGCCACGAGGGGGCGCTCCCAGATCAGAGACACGCGGCTGCCGCCCACCCACCTCGCGGC
>gene=chr20_1946332-1946528; species=bosTau
TCTCATCTTAATGCTAATGACTTCCCATTTATATTAAATAGGCCTCTGAGCTCTTTTCTTCTTGTCTCCTGGAGTTTGAACC-ACAAGACCACCAGGATGGT-GGGGAAA--TCCCTCAACATGTATTGCTGGTCTCACCACCAGGGGGCGCTCCCAGATCAGACACAGGTGGGTGCTGGCCACCTGCCTCTCTGC
>gene=chr20_1946332-1946528; species=calJac
TCTCATCTTAATGCTAACGACCGCCCATTTATATTAAATGGACCCCGGAGCGCCTTTCTTTTTGTCTCCTTGAGTTTGAACCTTTAAGACCACCTGGACGGTGGGGACATCCTCCCTCAACGTGCATTGCTCATCTCGCCACGAGGGGGCGCTCCCAGATCAGAGACAGGCGGCTGCCGTCCACCTGCCTCG-GGC
>gene=chr20_1946332-1946528; species=canFam
TCTCATCATAATGCTCACAAGCGCCCATTTATATTAAATAGGCCCCTGAGCTCTTTTC----CGTCTAC---------AACC-ACAAGACCGCCGGGATGGA-GGGAAAACCTCCCTCAACGTGTGTTGCTCATCTAGCCACGAGGGGGCGCTCCCAGACCAGAC-CAGGTGGCTCTCAGCCACCTGCCTCTCTGC
>gene=chr20_1946332-1946528; species=equCab
TCTCATCTTAGTGCTAACGACCTCCCACTTATATTGTATAGGCCCCTGAGCTCCTTTCTTTCTGTCTCCTGAAGTTGGAACC-ACGAGACCACCTGGATGGT-GGGAACACCTCCCTTGACGTGTATTGCTCGTCTCGCCACAAGGGGGCGCTCCCTGATCAGACACAGGTGTCTGCAGGCCACCTGTCTCGCTGC
>gene=chr20_1946332-1946528; species=gorGor
TCTTATCTTAATGCTAACGACCGCCCGTGTGTATTAGATGATCCCCTGAGCTCCTTTCCTTTTGTCTCCTTGAGTTTGAACCCTTAAGACCACCTGAACGGTGGGGAAATCCTCCCTCCACGTGCATTGCTTATCTCGCCACGAGGGGGCGCTCCCAGATCAGAGACATGCGGCTGCCGCCCACCCACCTGGCGGC
>gene=chr20_1946332-1946528; species=panTro
TCTTATCTTAATGCTAACGACCGCCCGTTTATGTTAGACGATCCCCTGGGCGTCTTTCCTTTTGTCTCCTTGAGTTTGAACCCTTAAGACCACCTGAACGGTGGGGAAATCCTCCCTCAACGTGCGTGGCTCATCTCGCCACGAGGGGGCGCTCCCAGATCAGAGACACGCGGCTGCCGCCCACCCACCTCGCGGC
>gene=chr20_1946332-1946528; species=papHam
TCTCATCTTAATGCTAACGACCGCCCGTTTATATTAGATGAT-CCCTGAGCGCCTCTCTTTTTGTCTCCTTGAGTTCGAACCGTTAAGACCACCTGGACGGTAGGGAAATCCTCCCTCAACGTGCATTGCTCATCTCGCCACGAGGGGGCGCTCCCAGATCAGAGACATGCGGCTGCCGCCCACCCGCCTCGCGGC
>gene=chr20_1946332-1946528; species=ponAbe
TCTCATCTTAATGCTAACGACCGCCCGTTTATATTAGATGATCCCCTGAGCGCCTTTCTTTTTGTCTCCTTGAGTTTGAACCGTTAAGACCACCTGGACGGTGGGGAAATCGTCCCTCAACGTGCATTGCTCATCTCGCCACGAGGGGGCGCTCCCAGATCAGAGACATGCCGCTGCCGCCCACCCGCCTCGCGGC
>gene=chr20_1946332-1946528; species=rheMac
TCTCATCTTAATGCTAACGACCGCCCGTTTATATTAGATGAT-TCCTGAGCGCCTCTC---TTGTCTCCTTGAGTTCGAACCGTTAAGACCACCTGGACGGTAGGGAAATCCTCCCTCAACGTGCATTGCTCATCTCGCCACGAGGGGGCGCTCCCAGATCAGAGACATGCGGCTGCCGCCCACCCGCCTCGCGGC
>gene=chr20_2583507-2583655; species=hg19
tatgcacatccctttgctttcctttgcacattcacgaagaggtggaatctgtgtcctccatcttttgaatccaccttagcttggtcatgtgacttggtttagccaatggaacaatagcaaccatgaaacatgcagagatttgaatagt
>gene=chr20_2583507-2583655; species=bosTau
tatgcacatttttttga----ttttatactcccataaagacgtgaaatctgt-ttcccaacaccttg-----------------------------CCTGAGTCAGTGAAACAATAACAACCATGATAca------------------
>gene=chr20_2583507-2583655; species=calJac
tatgcacatccctttgctttcttttgcacaatcatgaagaggtggaatctgtgtcccccatcttttgaatctatcttagcttggtcatgtgacttgctttagccagtggaacaatagcaaccatgaaacatgcagagatttcaaaagt
>gene=chr20_2583507-2583655; species=canFam
tattcctatttctttgc----ttttctactctcatgaagtggtagagactgc-ttccccatcctttgaatacagctagggttggccatgtgagttgctttagcaag-gagacagtagcgaccatgacata---agagacttgaaaagt
>gene=chr20_2583507-2583655; species=equCab
tatgcgcatttctttgc----ttttctactcctatgaagaggtggaatctgt-tcccctgttccttgaatccagctggactgggacatgtgacttgctttgccaat-ggaacagtagcaactgtgataca---agagacttgaaaagt
>gene=chr20_2583507-2583655; species=gorGor
tatgcacatcgctttgctttcctttgcacattcacgaagacgtggaatctgtgtcctccatcttttgaatccaccttagcttggtcatgtgacttggtttagccaatggaacaatagcaacca-gaaacatgcagagatttgaaaagt
>gene=chr20_2583507-2583655; species=panTro
tatgcacatccctttgctttcctttgcacattcacgaagaggtggaatctgtgtcctccatcttttgaatccaccttagcttggtcatgtgacttggtttagccaatggaacaatagcaaccatgaaacatgcagagatttgaaaagt
>gene=chr20_2583507-2583655; species=papHam
tatgcacatccctttgctttcctttgcacattcatgaagaggtggcatctgtgtcccccatcttttgaatccaccttagcttggtcatgtgagttggtttagccaatgcaacaatagcaaccatgaaacgtgcagagatttgaaaagt
>gene=chr20_2583507-2583655; species=ponAbe
tatgtacatccctttgctttcctttgaacattcatgaagaggtggaatctgtgttccccatcttttgaatccaccttagcttggtcatgtgacttggtttagccaatggaacaatagcaaccatgaaacatgcagagatttgaaaagt
>gene=chr20_2583507-2583655; species=rheMac
tatgcacatccctttgctttcctttgcacattcatgaagaggtggcatctgtgtcccccatcttttgaatccaccttagcttggtcatgtgagttggtttagccaatgcaacaatagcaaccatgaaatgtgcagagatttgaaaagt
>gene=chr20_2632428-2632625; species=hg19
CCCAAAAGACGCCCTCAAGGACAGGGAAGCAGCTGCGATTCACTCAGCGATCACCAGCGCCCAGAATTCAGGGCCGCCCAAGCGGAGGAGCAACACGTGGCCCAGCAAAAGGAGCTGGGTCCCGTGCAGCACAGCAACAAGAAACTGGCCTAGGAAGACGCTGGAGCGTCTTTCTTTCGCACGTTACTGCCTGCTAC
>gene=chr20_2632428-2632625; species=bosTau
CCTTAAAGCTGCCC-AGAGGACACGACAGCAGCTCCCGTTCACTTGGAACTAACGGGTACTAAGAAGTT-GGGAAGTGCCCCAGGGCGAGTGACACGTGGCCCCGCAAAAGA---AAGGTTCTGCCGAGCA-GGGAACAATAAACCGAACCGAAAAAAGATAGGATCATCTTTCTTTCCTACTTCAGCGCCTGAAGC
>gene=chr20_2632428-2632625; species=calJac
CCCCAAAGACGCCCTCGAGGACAGGGAAGCAGCTCCGATTATCTCGGCGCTCACCGGCGCTCAGAATTCAGGGCTGCTCAAGCGGAAGAGCAACACGTGGCCAGGCAAAAGGAGCTGGGTCCCGTGCAGAAAAGGAACAAGAAACTGGCCTAGGAAGACGTTGGAGCA----TCTTTCGCACGTTACTGCCTGTCAC
>gene=chr20_2632428-2632625; species=canFam
CCCAAACCCCGCCCTCAAGGACCTGGAAGCAGCTTGGAGCTACTGCGGGTTCCGCGGCG--------------------GGCGGGGCGAGCAACACGTGGCCCTTCCCAAGG-GACCGGTCCTGCTTCGTGGGGGACCTAGAAACCGACCTGGGAGCAGGTGAGATGGTCACCCTTTTCTATTTTATCGCCTGTAAT
>gene=chr20_2632428-2632625; species=equCab
CCCAAAAGCCACCCTCGAGGACATGGAAGTGGCTCCAATCCACCGCTGGCTAACTGGCGC--AACATCTAGGGCCATTCAACAGGGCGAGCAACACGTGGCCCAGCAAAAGGAGCCCCGTTCTGCTGAGCAGGGGAACGAGAAACCGACCTGGGAGGAGGTGGGATCGTCTTCCTTTTCGACTTTATCTCCGGCCAC
>gene=chr20_2632428-2632625; species=gorGor
CCCAAAAGACGCCCTCAAGGACAGGGAAGCAGCTGCGATTCACTCAGCGATCACCAGCGCCCAGAATTCAGGGCCGCTCAAGCGGAGGAGCAACACGTGGCCCAGCAAAAGGAGCTGGGTCCCGTGCAGCACAGCAACAAGAAACTGGCCTAGGAAGACGCTGGAGCGTCTTTCTTTCGCACGTTACTGCCTGCTAC
>gene=chr20_2632428-2632625; species=panTro
CCCAAAAGACGCCCTCAAGGACAGGGAAGCAGCTGCGATTCACTCAGCGATCACCAGCGCCCAGAATTCAGGGCCGCTCAAGCGGAGCAGCAACACGTGGCCCAGCGAAAGGAGCTGCGTCCCGTGCAGCACAGCAACAAGAAACTGGCCTAGGAAGACGCTGGAGCGTCTTTCTTTCGCACGTTACTGCCTGCTAC
>gene=chr20_2632428-2632625; species=papHam
CCCAAAAGACGCCCTCGAGGACAGGGAAGGAGCTCCGATTCACCTGGCGCTCGCCGGTGCCCAGAATTCAGGGCCGCTCAAGCGGAGCAGCAACACGTGG-CCAGCAAAAGAAGCCGGGTCCCGTGCAGCACAGCAACAAGAAACTGGCCTAGGAGGACGTTGGAGCGTCTTTCTTTCGCACGTCACTGCCTGACAC
>gene=chr20_2632428-2632625; species=ponAbe
CCCAAAAGACGCCCTCAAGGATAGGGAAGCAGCTCCGATTCACTCAGCGATCACCAGCGCCCAGAATTCAGGGCCGCTCAAAAGGAGGAGCAACACGTGGCCCAGCAAAAGGAGCTGGGTCCCGTGCAGCACAGCAACAAGAAACTGGCCTAGGAAGACGCTGGAGCGTCTTTCTTTCGCACGTCACTGCCTGCCAC
>gene=chr20_2632428-2632625; species=rheMac
-----------------------------------------------------------------------------------------------------------------------------------------------------------------------------------------------------
>gene=chr20_2821191-2821443; species=hg19
GTGGCCGCCACAGGGCGCAGGAGCCAGGGCTGGGCCCACTTGGCGGGCGCGAAGCCCAGGTACGGGCTGGGGTCTCGGGGCGGCAGCCAAGTGAGGCTGCCCACAGTGGTGATGGCCGCGGCGGCGGCCTCGCCACGTGACCCGGACGGGCGGAAGCGGAAGTGCCGGCCTGGAGCCCGCTCTAGGTGGGTGTCCCCTCGGTGCTTCCCAGCTGCCGTCTGCACCAGCCATGGACTGCTACACGGCGAACTG
>gene=chr20_2821191-2821443; species=bosTau
GTGGCCGCCGTAGGGAGCAGGAGCCAGGGCCGAGCCC----------------GCCCCCGTGTGGGCGGGGGC----AAGCGACGGCCAAGAAAAGCCGCCCACAGCGGTGAAGTCTGTGGCCGCGGCCTCATCACGTGACCCGGACGGGCGGAAGCGGAAGTGCCTGCCTGGAGCCCAAGCTGGGCGAGTGTACC--TGGCGCTGGCAAGTCGCCGCTTTTACCAGCCATGGACTGCTACACCGCGAACTG
>gene=chr20_2821191-2821443; species=calJac
GTGGCCGCCACAGGGGGCAGGAGCCAGGGCGGGGCCCACCTAGCAAGCGCGAAGCCCAAGTGCGGGCGGGGGTCGCGGAGTCTCGGCCAAGTGCGGCTGCCCACAGTGGTGATGGCGGCGGCGGCGGCCTCGCCACGTGACCCGCACGGGCGGAAGCGGAAGTGCCGGCCTAGAGCCCGCTCTGGGTGGGTGTCCCCTCGGCGCTTCCCTGCTGCTGTCTGCACCAG-CATGGACTGTTACACGGCGAACTG
>gene=chr20_2821191-2821443; species=canFam
gaggccgcggcggggggccggagccggggcccggcccacccggcgggcaccgggcccgggtgtgggcgggggg----gggcgACGGCCGAGTACAGTTGCCCACAGTGGTGATGGCCGTGGCGGCAGCCTCGCCACGTGACCCGGACGGGCGGAAGCGGAAGTGCCGGCCCGGAGCCCGTGCTAGGCGGGTGTCCCCTCGGCGCTGCTCAGCCGCCGCCTGCACCAGCCATGGACTGCTACACGGCAAACTG
>gene=chr20_2821191-2821443; species=equCab
------------------------------------------------------------------------------------------------------------------------------------CCACCAGTCTTGTAATGGCTTAAAAGGGAATTCCCCCACGGAGGCC--GATAGGCGGCTGTCCCCACACCGTCGA-AAAACGAAGCTGGCACCAACCATGGTCTGCTACACGGCGAACTG
>gene=chr20_2821191-2821443; species=gorGor
GTGGCCGCCACAGGGCGCAGGAGCCAGGGCTGGGCCCACCTGGCGGGCGCGAAGCCCAGGTACGGGCTGGGGTCGCGGAGCGGCGGCCAAGTGAGGCTGCCCACAGTGGTGATGGCCGCGGCGGCGGCCTCGCCACGTGACCCGGACGGGCGGAAGCGGAAGTGCCAGCCTGGAGCCCGCTGTAGGTGGGTGTCCCCTCGGTGCTTCCCAGCTGCCGTCTGCACCAGCCATGGACTGCTACACGGCGAACTG
>gene=chr20_2821191-2821443; species=panTro
GTGGCCGCCACAGGGCGCAGGAGCCAGGGCTGGGCCCACTTGGCGGGCGCGAAGCCCAGGTACGGGCTGGGGCCTCGGGGCGGCAGCCAAGTGAGGCTGCCCACAGTGGTGATGGCCGCGGCGGCGGCCTCGCCACGTGACCCGGACGGGCGGAAGCGGAAGTGCCGGCCTGGAGCCCGCTCTAGGTGGGTGTCCCCTCGGTGCTTCCCAGCTCCCGTCTGCACCAGCCATGGATTGCTACACGGCGAACTG
>gene=chr20_2821191-2821443; species=papHam
GTGGCCGCCACAGGGTGCAGGAGCCAGGGCTGGGCCCACTTGGCGGGCGCGAAGCCCAGTTACGGGCGGGGGTCGCGGGGCGGCGGCCAAGTGAGGTTGCCCACAGTGGTGATGGCCGCGGCGGCGGCCTCGCCACGTGACCCGGACGGGCGGAAGCGGAAGTGCCGGCCTGGAGCCCGCTCTAGGTGGGTATCCCCTCGGCGCTTCCCAGCTGCCGTTTGCACCAGCCATGGACTGCTACACGGCGAACTG
>gene=chr20_2821191-2821443; species=ponAbe
GTGGCCGCCACAGGGCGCAGGAGCCAGGGCTGGGCCCACTTGGCGGGCGCGAAGCCCAGGTACGGGCCGGGGTCGCGGGGCGGCGGCCAAGTGAGGCTGCCCACAGTGGTGATGGCCGCGGCGGCGGCCTCGCCACGTGATCCGGACGGGCGGAAGCGGAAGTACCGGCCTGGAGCCCGCTCTAGGTGGGTGTCCCCTCGGTGCTTCCCAGCTGCCGTCTGCACCAGCCATGGACTGCTACACGGCGAACTG
>gene=chr20_2821191-2821443; species=rheMac
GTGGCCGCCACAGGGTGCAGGAGCCAGGGCTGGGCCCACTTGGCGGGCGCGAAGCCCAGTTACGGGCGGGGGTCGCGGGGCGGCGGCCAAGTGAGGTTGCCCACAGTGGTGATGGCCGCGGCGGCGGCCTCGCCACGTGACCCGGAGGGGCGGAAGCGGAAGTGCCGGCCTGGAGCCCGCTCTAGGTGGGTATCCCCTCGGCACTTCCCAGCTGCCGTTTGCACCAGCCATGGACTGCTACACGGCGAACTG
>gene=chr20_2954324-2954463; species=hg19
cttccaaaagatgtgacctggaagttactcacattgctttagctcacatcccgttggctagaattcatcacatgaccacacctagcacaaaggagtctcaaatatagtctgccaggagagcttggtgctcagctaaaaa
>gene=chr20_2954324-2954463; species=bosTau
tttctagagggtggaacccagaagttactcttctcccttttgttcacatcctgttgactggaattcttcacatgattatacctg--------gagtatcagaaattgtctaactggacagctttgcgctcacctaaaaa
>gene=chr20_2954324-2954463; species=calJac
ttcccaaaagatgtgacctggaagttactcacattgctttagctcacatcccattggctagaattcatcacatgactatacctagcacaaaagagtgccacatgtagtctggcaggagagcttggtgctcagctgaaaa
>gene=chr20_2954324-2954463; species=canFam
tttctaaagaatgtgatccagaagttaccctcatcacttttgcttacatgtcattgcctggaattcttcatataactgcatttggcacaaaggagtcttagaaacggtctagctggacagctttgtgctcggctaaaaa
>gene=chr20_2954324-2954463; species=equCab
cttccaaaggatgtgacccagaaattacccttatcacttgtgctcccatcccattggctggaattcttcatatgactacacctagcacaaaggagtctcagaaatggtctagctggacagctttgtgctcagctgaaaa
>gene=chr20_2954324-2954463; species=gorGor
-------------------------------------------------------------------------------------------------------------------------------------------
>gene=chr20_2954324-2954463; species=panTro
cttccaaaagatgtgacctggaagttactcacattgctttagctcacatcccgttggctagaattcatcacatgaccacacctagcacaaaggagtctcaaatatagtctggcaggagagcttggtgctcagctaaaaa
>gene=chr20_2954324-2954463; species=papHam
tttccaaaagatgtgacctggaagtt----acattgctttagctcacatcccgttggctagaattcatcacattactacatctagcacaaaggagtctCAAA-------------------------------------
>gene=chr20_2954324-2954463; species=ponAbe
cttccaaaagatgtgacctggaagttactcacattgctgtagctcacatcccattggctagaattcatcacatgaccacacctagcacaaaggagtctcaaatatagtctggcaggagagcttggtgctcagctaaaaa
>gene=chr20_2954324-2954463; species=rheMac
tttccaaaagatgtgacctggaagtt----acattgctttagctcacatcccgttggctagaattcatcacattactacatctagcacaaaggagtctcaaatatagtct-----------------------------
>gene=chr20_3668380-3668593; species=hg19
GTCTCAGGGATGAGCTCACAGTTGGGAGTCCTTTGGAAGTCCAATTCCAAATGTCCTCTGGactcaaaataaaaactacatttcccagtctcccttgtagcttgcagtagccatgtgacaatactccagccaatgggaagtgagtggaaaagtcctgtgcagcttctgagttgcgtccaccatgggcatgggtgtgcttctacctccactctt
>gene=chr20_3668380-3668593; species=bosTau
GTCTCAGGGATGAGTCCATAGTTGGGAGTCCTTTGGAAATATaat-------------------------aaaaactacatttcccaaaatcccttgcagcttggagtagccatatgaccaaattccagccaG---------------------------AACTTCTGGGTTGTATCCACAATGGGAATGAGTGTGCTTTCA-TTCCACT---
>gene=chr20_3668380-3668593; species=calJac
GTCTCAGAGATGAGCCCACAGTTGGGAGTCCTTTGGAAACCCAGTTCCAAATGTCCTCTGGactcaaaagaaaaactgcatttcccagcctcccttgtagctcggagtggccatgtg---atactccagccaatgggaagtgagtggaaaagtcatgtgcaacttctgggttgcatccaccatgggcaggggtgtgtttctgccttcattctt
>gene=chr20_3668380-3668593; species=canFam
GTCTCAGGGTTGAGGCCATGGTTGGGAGTCCTTTGTAAATagaat-------------------------aaaaactacatttccgagaatcctttacagcttggggtggccacgtgactcaattctagccaatggggagtgactggaaatgact--ggtgagttgtggattgtgtccacaatgggaatcagtgtgcttcaacttacatggtt
>gene=chr20_3668380-3668593; species=equCab
GTCTCAGGAATGAGTCCATAGTTGGG-GTCCTTTGGAAATagaag-------------------------aaaaactacatttcccagcatttcttgcagtttggagtggccatgtgactaaactctagccaatgggaagtaagtgaaaatgacatgtgcaacgtctgggttatgcctaaaac-ggaatgggtgtgcttctacttccgttctc
>gene=chr20_3668380-3668593; species=gorGor
GTCTCAGGGATGAGCTCACAGTTGGGAGTCCTTTGGAAGTCCAATTCCAAACGTCCTCTGGactcaaaataaaaactacatttcccagtctcccttgtagcttgcagtagccatgtgacaatactccagccaatgggaagtgagtggaaaagtcctgtgcagcttctgagttgcgtccaccatgggcatgggtgtgcttctacctccactctt
>gene=chr20_3668380-3668593; species=panTro
GTCTCAGGGATGAGCTCACAGTTGGGAGTCCTTTGGAAGTCCAATTCCAAATGTCCTCTGGactcaaaagaaaaactacatttcccagtctcccttgtagcttgcagtagccatgtgacaatactccagccaatgggaagtgagtggaaaagtcctgtgcagcttctgagttgcgtccaccatgggcatgggtgtgcttctacctccactctt
>gene=chr20_3668380-3668593; species=papHam
GTCCCAGGGCTGAGCCCACAGTTGGGAGTCCTTTGGAAGTCCAATTCCAAATGGCCTCTGTactcaaaataaaaactacatttcccagtctcccttgtagcttggagtagccatgtgacaatactccagccaatgggaagtgagtggaaaagtcctgtgtagcttctgggttgggttcactatgggcatgggtgtgcttctacctccactctt
>gene=chr20_3668380-3668593; species=ponAbe
-TCCCAGGGATGAGCTCACAGTTGGGAGTCCTTTGGAAGTCCAATTCCAAATGTCCTCTGGactcaaaataaaaactacatttcccagtctcccttgtagcttgcagtagccatgtgacaatactccagccaatgggaagtgagtggaaaagtcatgtgcagcttctgggtttcgtccaccatgggcatgggtgtgcttctacctccactctt
>gene=chr20_3668380-3668593; species=rheMac
GTCCCAGGGCTGAGCCCACAGTTGGGAGCCCTTCGGAAGTCCAATTCCAAATGGCTTCTGTactcaaaataaaaactacatttcccagtctcccttgtagcttggagtagccatgtgacaatactccagccaatgggaagtgagtggaaaagtcctgtgtagcttctgggttgggttcaccatgggcatgggtgtgcttctacctccactctt
>gene=chr20_3725970-3726101; species=hg19
ggggctaaggagaggggtcggggcagagCTAATGTCACATGGGGCAAGAGTGGGACGGTGGTAAAGAGGAGGGGAAGCTCCAGGAAACGGGGTGATTTTAAGAGCGAGGTCGTCAGGAAATGAGTGCCAAG
>gene=chr20_3725970-3726101; species=bosTau
------AAAGGGAAGGGCTGGGGAGAG-CTGATGTAAGATAGAGCCAGAGTGGAACAGTACCAA---AGAGG-GGAGCA-CAGGAAATGGGGTTAA-ATATAA----GGTTGTCAGGAAATGG----AGAG
>gene=chr20_3725970-3726101; species=calJac
GGGGCCTAGGATAGGTGCTGGGGCAGAGCTAATGTCAGATGGGGCAAGAATGAGACGGTGCTAAAGAGGAGGGGAAGCTTCAGAAAATGGGGTGGTTTTAAGAATGAGGTCGTCAGGAAATGAGGGCAGAG
>gene=chr20_3725970-3726101; species=canFam
GGGGCTAACGAGAGGGGCTGGGGCCAG-CTAAAG---AATAGCAAGG-------ACACTTC------AGAAGGGAAGCACCAGGAAGTGGGGGGATTTTTAGAGAGAGGTCGTCAGGAAATGTGGGCAGAG
>gene=chr20_3725970-3726101; species=equCab
GGGGCTAAAGAGAGGGGCTGGGACCAT-CTAAAGTGAGATAGCGCGAGAGAGGGACGATGCC-A---AGAAGAGAAACACCAGAAAATGG-GTGATTTTAAGAGAGAGGTCATCAGGTAATGGGGGCAGAG
>gene=chr20_3725970-3726101; species=gorGor
GGGGCTAAGGAGAGGGGTTGGGGCAGAGCTAGTGTCACATGGGGCAAGAGTGGGACGGTGGTTAAGAGGAGGGGAAGCTCCAGGAAACGGGGTGATTTTAAGAGCGAGGTCGTCAGGAAATGAGTGCCAAG
>gene=chr20_3725970-3726101; species=panTro
GGGGCTAAGGAGAGGGGTTGGGGCAGAGCTAATGTCACATGGGGCAAGAGTGGAACGGTGGTTAAGAGGAGGGGAAGCTTCAGGAAACGGGGTGATTTTAAGAGCGAGGTCGTCAGGAAATCAGTGCCAAG
>gene=chr20_3725970-3726101; species=papHam
ggggctaaggagaggggctgggACAGAGCTATTGTCAGATGGGGCAAGAGTGGGATGGTGTTAAAGAGGTGGGGAAACTCCAGGAAACGGGGCGATTTTAAGAGCGAGGTCGTCAGGAAATGAGTGCCGAG
>gene=chr20_3725970-3726101; species=ponAbe
ggggctaaggagaggggttggggcagagCTAATGTCAGATGGGGCAAGAGTGGGACGGTGGTAAAGAGGAGGGGAAGCTCCAGGAAACGGGGTGATTTTAAGAGCGAGGTCGTCAGGAAATGAGTGCCGAG
>gene=chr20_3725970-3726101; species=rheMac
GGGGCTAAGGAGAGGGGCTGGGACAGAGCTAATGTCAGATGGGGCAAGAGTGGGATGGTGTTAAAGAGATGGGGAAGCTCCAGGAAACGGGGCGATTTTAAGAGCAAGGTCGTCAGGAAATGAGTGCCGAG
>gene=chr20_3748420-3748658; species=hg19
CTCCCGTCGGCACGCCCCCGCCTCCGCCCATTGGTTGATCTGGGAGGGTGGGGCGAGGGACGCTCCGGACCAATGAGCGGGCTCCAAAGAACGGCCAACTGGCGAGGGCCGCCTACGTCACGTGCCAGGGTCGCCGAGGCAGCGCCCTGCTAGTCCGCGCCTGCCGGGCGAGCTCTCGCGAGGAAGACGGGCAGGCGGCCCAACTAGGCCAGGGGCCAGAACCGACCACTCGAAGAGG
>gene=chr20_3748420-3748658; species=bosTau
cgccgccgggcACGCCCCTTCCCCCGCCCATTGGTCGACGGGGGGGGGTGGGGCGAGGG-TGCTTCGGACCAATAAGCGGGCGCCAGAGAACCGCCAACGGGCGAGCGCC-TCTGCGT------CAGGAGGCCCTGCGGCTGCGCTGTAAGAGTCCCCGC--GCCTGAGAAGTTCTCGCGATGAAGTTAGCCCTCGAGCTCGCTGTAGCCAATAAACGGAATCGCTCA---GCCAGAG
>gene=chr20_3748420-3748658; species=calJac
CGCTTGTCGGCACGCCCCCGCCTCCGCCCATTGGTTGATCCGG--GGGTGGGGCGAGGGACGCTTCGGACCAATGAGCGGGCTTCAAAGAACTGCCAACTAGCGAGGGCCACCTACGTCACGTGCCGAGGGAGCTGAGGCTGAGCCGGGCGAGTCCGCGCCTGCTGGACGAGTTCTCGCGAGGAAGGAGGGCTGACGGCCCAACTGGGCCAGGGATCAGAACCCGGCACCGGGAGAGG
>gene=chr20_3748420-3748658; species=canFam
--------------------------------------------------------------------------------------------------------------------GTCACGTGCAAGGGGCCC-GCGGCTGCGCGGGGCTAGCCCACGCCTACCCGGCGAGTTCTCGCGATGAAGGCAGCGAGGCCGCGCGACGCAGCCTGGGGCTGGCGTGGGCCA---CGAAGGG
>gene=chr20_3748420-3748658; species=equCab
cgccTCATGCCACGCCCCCGCCTCCACCCATTGGTCAACCGAG--GGGTGGGGCGAGGA-CGCCTC-GACCAATAAGCGGGCGCCAGGGAACATCCAACAGGCGTGCGCC-ACTGCGTCACGTGCAAGGGGCCCTGCGGCTGCACTATGCGAGCCCACGCCTGCTGTCTCAGTTCTCGCGAGGAAAGCGGGCAGGGTGCCCGACGTGGCCAGGGGCCAGCATGGGGCA---GAGAGGG
>gene=chr20_3748420-3748658; species=gorGor
CTCCCGTCGGCACGCCCCCGCCTCCGCCCATTGGTTGATCTGGGAGGGTGGGGCGAGGGACGCTCCGGACCAATGAGCGGGCTCCAAAGAACGCCCAACTGGCGAGGGCCGCCTACGTCACGTGCCAGGGTCGCCGAGGCAGCGCCCTGCTAGTCCGCGCCTGCCGGGCGAGCTCTCGCGAGGAAGACGGGCAGGCGGCCCAACTAGGCCAGGGGCCAGAACCGGCCACTCGAAGAGG
>gene=chr20_3748420-3748658; species=panTro
CTCCCGTCGGCACGCCCCCGCCTCCGCCCATTGGTTGATCTGGGAGGGTGGGGCGAGGGACGCTCCGGACCAATGAGCGGGCTCCAAAGAACGGCCAACTGGCGAGGGCCGCCTACGTCACGTGCCAGGGTCGCCGAGGCAGCGCCCTGCTAGTCCGCGCCTGCCGGGCGAGCTCTCGCGAGGAAGACGTGCAGACGGCCCAACTAGGCCAGGGGCCAGAACCGGCCACTCGAAGAGG
>gene=chr20_3748420-3748658; species=papHam
cgcccgtcggcacgcccccgccgccgcccATTGGTTGATCTGG--GGGTGGGGCAAGAGATGCTTCGGACCAATAAGCGGGCTCCAAAGAACGGCCAACTGGCGAGGGCCGCCTACGTCACGTGCAAGGGTCGATGAGGCTGCGCCCTGCGAGTCCGCGCCTGCCGGGCGAGCTCTCGCGAGGAAGGTGGGCAGGCGGCCCAGCTGGGCCAGGGGCCAGAACCCGGCACGGGAAGAGG
>gene=chr20_3748420-3748658; species=ponAbe
cgccTGTCGGCACGCCCCCGCCTCCGCCCATTGGTTGATCTGGGGGGGTGGGGCGAGGGACGCTCCGGACCAATGAGCAGGCTCCAAAGAATAGCCAACTGGCGAGGGCCGCCTACGTCACGTGCCAGGGTCGCTGAGGCAGCTCCCTGCTAGTCCGCGCCTGCCGGGCGAGCTCTCGCGAGGAAGACGGGCAGGCGTCCCAAGTAGGCCAGGGGCCAGAACCGGCCACTCGAAGAGG
>gene=chr20_3748420-3748658; species=rheMac
CGCCCGTCGGCACGCCCCCGCCTCCGCCCATTGGTTGCTCTGG--GGGTGGGGCAAGAGATGCTTCGGACCAATAAGCGGGCTCCAAAGAACGGCCAACTGGCGAGGGCCGCCTACGTCACGTGCAAGGGTCGATGAGGCTGCGCCCTGCGAGTCCGCGCCTGCCGGGCGAGCTCTCGCGAGGAAGGTGGGCAGGCGGCCCAACTGGGCCAGGGGCCAGAACCCGGCACGGGAAGAGG
>gene=chr20_4980951-4981127; species=hg19
GCATAAAATAAAAATGCTCCAGCCACCCCAATTCCAGCCTTTTGCTTcagagaggacgaagccggctgagggaggtcacatggccaattagtgacagctcaaaccagactgcctccggactcccagtcccatgtcctcGCACATCCCGGGGCCTTCTCTGCGCGCAGATGACCCAA
>gene=chr20_4980951-4981127; species=bosTau
ATGTAAAATTAAAATGTTCCAACCACACTGCCTCTAGCCTCTGGCTTCAAAGAGGAACAAACTGGGAAAGGaaggtcacat-ggcaattcatgacagctcataccagactgtctcaggactcccag--ccatgtcctcacac-tgtcc-agccttctctgAACATGGAC-GTCCAA
>gene=chr20_4980951-4981127; species=calJac
ACAAAAAATAAAAATGCTCCAGCCACCCCGATTCCAGGCTTTTGCTTCTGAGAGGAGGAAACCGACTGAGGGaggtcacatggccagttagtgacagctcaaaccagactgtctccggactcccggtcccctgtccccgcacatccC-GGGCCTTCTCTGCGCGCAGATGACCCAA
>gene=chr20_4980951-4981127; species=canFam
ACGTAAaaaaaaaaagCTTCAGCGACCCTGATTTTTGTCTCTGGCTTTAGA-GAGGAAGAACTGGCGGCGAGAAGTCACATGGCCAGTTAATGACAGCTCAAGCCAGACAGCCTCGGGACTTCCGGTCCCAGGGCCTCGCACATCACT-GGCCTTCGCAGCAC-------ACCCAG
>gene=chr20_4980951-4981127; species=equCab
ACATAAAATAAAAAGGCTCCAGCCAC--------TAGTCTCTGGCTTTAAA-G-GAAGAAAGTGACCAAGGGAGGTCACATGGCCAATTAATGACAGCTCCAACCACACTGTCTCAGGACTCCCGGTCCCAA---CTCACACATCCCC-AGGCTTCTCGGCACACGGATGACCCAA
>gene=chr20_4980951-4981127; species=gorGor
ACATAAAATAAAAATGCTCCAGCCACCCCAATTCCAGCCTTTTGCTTCAGAGAGGACGAAGCCGGCTGAGGGaggtcacatggccaattagtgacagctcaaaccagactgcctccggactcccggtcccatgtcctcGCACATCCCGGGGCCTTCTCTGCGCGCAGATGACCCAA
>gene=chr20_4980951-4981127; species=panTro
ACATAAAATAAAAATGCTCCAGCCACCCCAATTCCAGCCTTTTGCTTcagagaggacgaagccggctgagggaggtcacatggccaattagtgacagctcaaaccagactgcctccggactcccggtcccatgtcctcGCACATCCCGGGGCCTTCTCTGCGCGCAGATGACCCAA
>gene=chr20_4980951-4981127; species=papHam
ACATAAAATAAAAATGCTCCAGCCACCCCGATTCCAGCCTTTTGCTTCAGAGAGGAGGAAGCCGGCTGAGGGaggtcacatggccaattagtgacagctcaaaccagactgcctccggactcccggtcccatgtcctcGCACATCCCGGGGCCTTCTCTGCGCGCAGATGACCCAA
>gene=chr20_4980951-4981127; species=ponAbe
-CATAAAATAAAAATACTCCAGCCACCCCAATTCCAGCCTTTTGCTTCAGAGAGGACGAAGCCGGCTGAGGGaggtcacatggccaattagtgacagctcaaaccagactgcctccggactcccggtcccatgtcctcGCACATCCCGGGGCCTTCTCTGCGCGCAGATGACCCAA
>gene=chr20_4980951-4981127; species=rheMac
ACATAAAATAAAAATGCTCCAGCCACCCCGATTCCAGCCTTTTGCTTCAGAGAGGAGGAAGCCGGCTGAGGGaggtcacatggccaattagtgacagctcaaaccagactgcctccggactcccggtcccatgtcctcGCACATCCCGGGGCCTTCTCTGCGCGCAGATGACCCAA
>gene=chr20_5156537-5156732; species=hg19
GGGGCCTCCCTTCTGGGCTTAGAGCTTTTGTTAAGGAAATCCCAGTCCACAGAGCTGCTCTGTCTGTCTTCCCACTGTCCTGGACAGGGTCAGGTGACCATCAGCTGCATGTGAGCAAAGCATTTGACTTTGAATACTTGAGACTTTTCAAGTATTCAGAGTCAAAAGGAGAATGGATTGGTTGAATCCTGGGAG
>gene=chr20_5156537-5156732; species=bosTau
GGGGCCTCCCTCATAAGCTTAGGACTTCTAATAT-AAAATTCCAGTCCACAGTACTTTGCTCTGAGTCTTCCCATTGTCATAGGCAGCATCAAATGACTAACAACTGACGACGAGCGGAGCA---------GT-----TGGGACTTTTCAAGTATTCAGAGTCAAAAGTGGAAGAG----ATTGAGTCCTGGG--
>gene=chr20_5156537-5156732; species=calJac
GGGGCCTCTCTCCAGGGCTTAGAGCTTTTATTAA-GAAATCCCAGTCCA-AGAGTTGCTTTCTCTGTCTTTCCACTGTCCTGGACAGGGTCAAGTGACCATCAGCTGCATGCGAGCAAAGCC---------GT-----TGGGACTTTTCAAGTATTCAAAGTCATCAGGAGAATGGATTGGTTGAATCCTTGGAG
>gene=chr20_5156537-5156732; species=canFam
GGGGCCTCACTGTGGGGCTTAGGACTTTGATTTA-AAAATCCCAGTCCACAGCACTGCTGTCTTAGTTTTCCTGCTGTCATGGACAGGGTCAGATGACTAGTGGCTGACTGCGAGCAAAGCA---------GT-----TGGGGCTTTTCAGGTATTCAAAGTCAAAAGGAGAAGAGATTAATTGAGTCCAGGGAG
>gene=chr20_5156537-5156732; species=equCab
GGGGCCTCACTCATGGGCTTAGGACTTTGATTAA-GCAGTCCCAGCCTGCCGTGCT-CTCTCGCAGTCTTCCCACTGTTGTGGACAGGGCCAGATGACTGACAGCTGACTGCGAGCAAAGTA---------AT-----TGGGGCTTTTCAGGTGTTCAAAGTCAAAAGGGGAAGAGACTGATCGAGTCCTGGGAG
>gene=chr20_5156537-5156732; species=gorGor
GGGGCCTCCCTTCTGGGCTTAGAGCTTTTATTAAGGAAATCCCAGTCCACAGAGCTGCTCTGTCTGTCTTCCCACTGTCCTGGACAGGGTCAGGTGACCATCAGCTGAATGTGAGCAAAGCATTTGACTT-GAATACTTGAGACTTTTCAAGTATTCAGAGTCAAAAGGAGAATGGATTGGTTGAATCCTGGGAG
>gene=chr20_5156537-5156732; species=panTro
GGGGCCTCCCTTCTGGGCTTAGAGCTTTTATTAAGGAAATCCCAGTCCACAGAGCTGCTCTGTCTGTCTTCCCACTGTCCTGGACAGGGTCAGGTGACCATCAGCTGCATGTGAGCAAAGCATTTGACTTTGAATACTTGAGACTTTTCAAGTATTCAGAGTCAAAAGGAGAGTGGATTGGTTGAATCCTGGGAG
>gene=chr20_5156537-5156732; species=papHam
GGGGCCTCCCTCCTGAGTGTAGAGCTTTTATTAA-GAAATCCCAGTCCACAGAGGTGCTCTCTCTGTCTTCCCACTGTCCTGGACAGGGTCAGGTGACCATCAGCTGCATGTGAGCAAAGCA---------GA-----TGAGACTTTTGAAGTACTCAAAGTCAAAAGGAGAATGGATTGGTTGAATCCTCGGAG
>gene=chr20_5156537-5156732; species=ponAbe
GGGGCCTCCCTCCTGGGCTTAGAGCTTTTATTAAGGAAATCCCAATCCACAGAGCTGGTCTCTCTGTCTTCCTACTGTCCTGGACAGGGTCAGGTGACCATCAGCTGCATGTGAGCAAAGCATTTGACTTTGAATACTTGAGACTTTTGAATACTT--GAGTCAAAAGGAGAATGGATTGGTTGAATCCCGGGAG
>gene=chr20_5156537-5156732; species=rheMac
GGGGCCTCCCTCCTGGGTGTAGAGCCTTTATTAA-GAAATCCCAGTCCACAGAGCTGCTCTCTCTGTCTTCCCACTGTCCTGGACAGGGTCAGGTGACCATCAGCTGCATGTGAGCAAAGCA---------GA-----TGAGACTTTTAAAGTACTCAAAGTCAAAAGGAGAATGGATTGGTTGAATCCTCGGAG
>gene=chr20_5931075-5931266; species=hg19
CACGGCGTCCCGCCCCTCCTCCTCGGTTGTCGCCACCGCCAGCCTCACTTCCCACAACCTGGCGCACTAGGAGCCCTCCGACCGGCACCGCCCCCACGTGTTGCACGCCGCTTCCGCTTTCCGGCCCAGACCTCAAGACCGCTTCCGGAAGCCTCTCGGCTTCCGTCTGGCCAAACTCCTTGATTGGCTGC
>gene=chr20_5931075-5931266; species=bosTau
CGCAGCGTCCCGACCCTGGGGCTAGGCCGTTGCCGCCCGCAGGTTCACCTCCAAAACCTAAGGGGACGCAAAG-CCTCCGACCGGCACCGCCCCCACGTGCTGCGTGCCGCTTCCGCTTTCCGGTCGGAACCTCGGGAGGGCTTCCGGTAGCCTCGCGGCTTCCGTCTGGCTAATCTCCTTGATTGGCTGT
>gene=chr20_5931075-5931266; species=calJac
--------------------------------------------------------------------------------ACCGGCACCGCCCCCACGTGTTGCACGCCGCTTCCGCTTTCCGGTCCAGCCCTCAAGACGGCTTCCGGGAGCCTTACGGCTTCCGTCTGGCCAAACTCCTTGATTGGCTAC
>gene=chr20_5931075-5931266; species=canFam
TTCAGCGCCTCgcccctcgtcctccgcggccgccgcggccAGCCTCA-CTACCACCGCCGAACGGACGTAGAAGCCTCCGGCCGGCACCGCCCCCACGTGCAGCGCGCCGCTTCCGCTTTCCGGTCGGACCCTCCCGACAGTTTCCGGGAGCCTCGCAGCTTCCGCCTGGCCGAACTCCTTGATTGGCTGC
>gene=chr20_5931075-5931266; species=equCab
CGCAGCGTTTCCCCCCTCGTCCTCCACTGTCGCAGCTGCCAGTCTCACCTCCCCCAACCGAAGGGCCGCAGATCCCCGCGACCGGCACCGCCCCCACGTGCTACGCGCTGCTTCCGCTTTCCGGTCGGAACCTCTGGAGGGCTTCCGGGAGCTTCAAGGCTTCCGTCTGGCTGAACTCCTTGATTGGCTGG
>gene=chr20_5931075-5931266; species=gorGor
CACGGCGTCCCGCCCCTCCTCCTTGGCTGTCGCCACCGCCAGCCTCACTTCCCACAACCTGGCGCACTAGGAGCCCTCCGACCGGCACCGCCCCCACGTGTTGCACGCCGCTTCCGCTTTCCGGCCCAGACCTCAAGACCGCTTCCGGAAGCCTCTCGGCTTCCGTCTGGCCAAACTCCTTGATTGGCTGC
>gene=chr20_5931075-5931266; species=panTro
CACGGCGTCCCGCCCCTCCTCCTCGGCTGTCGCCACCGCCAGCCTCACTTCCCACAACCTGGCGCACTAGGAGCCCTCCGACCGGCACCGCCCCCACGTGTTGCACGCCGCTTCCGCTTTCCGGCCCAGACCTCAAGACCGCTTCCGGAAGCCTCTCGGCTTCCGTCTGGCCAAACTCCTTGATTGGCTGC
>gene=chr20_5931075-5931266; species=papHam
CACAGCGTCTCGCCCCTCCTCCTCGGTTGTAGCCACCGCCAGCCTCACTTCCCACAACCTGGCGCACTAGGAGCCCGCCGACCGGCACCGCCCCCACGTGTTACACGCCGCTTCCGCTTTCCGGTCCAGACCTCAAGACCGCTTCCGGGAGCCTCTCGGCTTCCGTCGGGCCAACCTCCTTGATTGGCTGC
>gene=chr20_5931075-5931266; species=ponAbe
CACGGCGTCTCGCTCCTCCTCCTCGGTTGTCGCCACCGCCAGCCACACTTCCCACAACCCGGCGCACTAGGAGCCCTCCGACCGGCACCGCCCCCACGTGTTGCACGCCGCTTCCGCTTTCCAGTCCAGACCTCAAGACCACTTCCGGGAGCCTCTCGGCTTCCGTCTGGCCAAACTCCTTGATTGGCTGC
>gene=chr20_5931075-5931266; species=rheMac
CACGGCGTCTCGCCCCTCCTCCTCGGTTGTAGCCACCGCCAGCCTCACTTCCCACAGCCTGGCGCACTAGGAGCCCGCCGACCGGCACCGCCCCCACGTGTTACACGCCGCTTCCGCTTTCCGGTCCAGACCTCAAGACCTCTTCCGGGAGCCTCTCGGCTTCCGTCGGGCCAAACTCCTTGATTGGCTGC
>gene=chr20_10652136-10652317; species=hg19
CAGACACAGCCAGATAGTCTCCCCTCTGTCTCCTCCCAGAATCACAACCTAAGCCGGCGGACAGGAGGCAGCAGAGTGCACCCCATTAGAGCACGTGGTGGAAAGCAATGCTCTGGGGCACCGAGCTCCCCCTCTCACCACCCACCCTCCCAGCACAGGCTAGGCCAAGCCCCAGTCTTGG
>gene=chr20_10652136-10652317; species=bosTau
CACTCCGAGGCCAGCT-----CCCTCC--CTCCTCTCGG-ATCCCAGCCCCAGCCCGCGG-TAGGAGGCGGCAGAGCGCGCCCCGTCCGAGCACGTGGCGGAGAGGACCCCGCG-GGGCATCGAGCGCCCCCTCTCACCGCCCGCCCGCACGGCGCAGGGCCGG-CAAGCCCCGGTCCTGG
>gene=chr20_10652136-10652317; species=calJac
TAGACACAGCCGGATACTCTCCCCTCTATCTCCTCCCAGAATCACAGCCTAAGCCGGCGGACAGGAGGCAGCAGAGTGCACCCCATTAGAGCACGTGGTGGAAAGCAAACCTCTGGGGCAAGGAGCTCCCCCTCTCACCACCCACCCTCCCAGCACAGGCTGGGCCAAGCCCCAGTCTTGG
>gene=chr20_10652136-10652317; species=canFam
caca-cacaGCAGGCA-----CTCTCCCTCTCCTCCCCGAATCACAGCCCCAGCCCGCGGATAGGAGGCAGCAGAGCGCACCCCATCAGAGCACGTGGCGGAGAGTATTCCCCC-GGGCACGGAGCTCCCCCCCTCACCGCCCACCCTCGCCGCACAGGCCGGGCCAAGCCCCAGTCCTGG
>gene=chr20_10652136-10652317; species=equCab
---------GCAGACA-----TTCTCCC---------CGAATCACAGCCGCAGCTCGCGGGTAGGAGGCAGCAGAGCACACCCCATCAGAGCACGTGGCGGAGAGTATTCCCCCGGGGCGCCGAGCT-CCCCCCTCACCACCCACCCTCCCAGCACAGGCTGGGCCAAGCCCGGGTCCTGG
>gene=chr20_10652136-10652317; species=gorGor
CAGACACAGCCAGATAGTCTCCCCTCTGTCTCCTCCCAGAATCACAACCTAAGCCGGCGGACAGGAGGCAGCAGAGTGCACCCCATTAGAGCACGTGGTGGAAAGCAATGCTCTGGGGCACCGAGCTCCCCCTCTCACCACCCACCCTCCCAGCACAGGCTAGGCCAAGCCCCAGTCTTGG
>gene=chr20_10652136-10652317; species=panTro
CAGACACAGCCAGATAGTCTCCCCTCTGTCTCCTCCCAGAATCACAACCTAAGCCGGCGGACAGGAGGCAGCAGAGTGCACCCCATTAGAGCACGTGGTGGAAAGCAATGCTCTGGGGCACCGAGCTCCCCCTCTCACCACCCACCCTCCCAGCACAGGCTAGGCCAAGCCCCAGTCTTGG
>gene=chr20_10652136-10652317; species=papHam
CAGATACAGCCTGATACTCTCCCCTCTGTCTCCTCCCAGAATCACAGCCAAAGCTGGCGGACAGGAGGCAGCAGAGTGCACCCCATTAGAGCACGTGGTGGTAAGCAATCCTCTGGGGCACCGAGCTCCCCCTCTCACCACCCACCCTCCCAGCACAGGCTAGGCCAAACCCCAGTCTTGG
>gene=chr20_10652136-10652317; species=ponAbe
CAGACACAGCCAGATACTCTCCCCTCTGTCTCCTCCCAGAATCACAGCCTAAGCCGGCGGACAGGAGGCAGCAGAGTGCACCCCATTAGAGCACGTGGTGGAAAGCAATGCTCTGGGGCACCGAACTCCCCCTCTCACCACCCACCCTCCCAGCACAGGCTAGGCCAAGCCCCAGTCTTGG
>gene=chr20_10652136-10652317; species=rheMac
CAGTCACAGCCTGATACTCTCCCCTCTGTCTCCTCCCAGAATCACAGCCAAAGCTGGCGGACAGGAGGCAGCAGAGTGCACCCCATTAGAGCACGTGGTGGTAAGCAATCCTCTGGGGCACCGAGCTCCCCCTCTCACCACCCACCCTCCCAGCACAGGCTAGGCCAAACCCCAGTCTTGG
>gene=chr20_10770169-10770353; species=hg19
atatgtagaagaaatatctgtccttaattgcctcaacctggaggtgtcatacatatcacttctgcccctttccagggctagaacttggtcacatgattgaatagaactgcaagggaagctgggaaatgtggtccagctgttaggagaaagaggaaaatggcttattgagcacctagctagactc
>gene=chr20_10770169-10770353; species=bosTau
atctgtagaaggaacatctcct---aatcatctcaacctggaagtgtcatacaaatcactt-ttccccctttgggacccagaactggatcatgtggccaaatacaattacaagggaggctgggaaacttggtccggctgttaggaggaaaaggaagac-gttggttgaacacctggccagactc
>gene=chr20_10770169-10770353; species=calJac
atatgtagaagaaatatttgtccttaattgcctcaacctggaggtgtcatatgtatcacttctaccactttccagggttagaac----------ggttgaatagaactgcaagggaggctgggaaatgtggtccagctgttaggaggaagaggaaaatggcttattgagcacctagctacactc
>gene=chr20_10770169-10770353; species=canFam
atatgtaaaaggaacatctctt---aatcatttcaacctagaggtgacttccatatcacttcttcccactatctaggctaggacttggtcatatggctgaatagaatgacaagggaggttgggaaatgtggtccagctgttaggaggaaaagaaaaatggtatgtggcatacttagctagactt
>gene=chr20_10770169-10770353; species=equCab
atatgtagaaggaacatctccc---agtcgtctcaatctggaggtgtcatacataccacttcttcccccttcccaggccagaacg-ggtcacgtggctgaagagagcaacaaggggggttgggaagtatggttcagctgttaggaggaggaagaaaatagctt-ttgaacacttagctagactc
>gene=chr20_10770169-10770353; species=gorGor
atatgtagaagaaatatctgtccttaattgcctcaacctggaggtgtcatacatatcacttctgcccctttccagggctagaacttggtcacttggttgaataaaactgcaagggaagctgggaaatgtggtccagctgttaggagaaagaggaaaatggcttattgagcacctagctagactc
>gene=chr20_10770169-10770353; species=panTro
atatgtagaagaaatatctgtccttaattgcctcaacctggaggtgtcatgcatatcacttctgcccctttccagggctagaacttggtcacatggttgactagaactgcaagggaagctgggaaatgtggttcagctgttaggagaaagaggaaaatggcttattgagcacctagctagactc
>gene=chr20_10770169-10770353; species=papHam
atatgtagaagaaatatctgtccttaattacctcaacctggaggtgtcatacatatcacttctgcccctttccagggctagaacttggtcacatggttgaatagaactgcaagggaagctgggaaatgtggtccagctgttaggagaaagaggaaaatggcttattgagcacctaactagactc
>gene=chr20_10770169-10770353; species=ponAbe
atatgtagaagaaatatctgtccttaattgcctcaacctggaggtgtcatacatatcacttctgaccctttccaaggctagaacttggtcacttggttgaacagaactgcaagggaaactgggaaatgtggtccagctgttaggagaaagaggaaaatggcttattgagcacttagctagactc
>gene=chr20_10770169-10770353; species=rheMac
atatgtagaagaaatatctgtccttaattacctcaacctggaggtgtcatacatatcacttctgcccctttccagggctagaacttggtcacatggttgaatagaactgcaaagagagctgggaaatgtggtccagctgttaggagaaagaggaaaatggcttattgagcacctaactagactc
>gene=chr20_11137649-11137815; species=hg19
ttattttccccttcctgcattcacaactctgacacataaggtggtggagccgatttccctaccccttgattctgactgtggccatgtgactagttttggccaatgagatattagcatatgggacacatgcagaggcttgaaaaccaacttcgcttctatgtttctg
>gene=chr20_11137649-11137815; species=bosTau
----------------------------------------------------------------------------------------------------------------------------------------------------------------------
>gene=chr20_11137649-11137815; species=calJac
TTATTTTCCCCTTCCTGCATTCACATCTTTAACAcataaggtggtggagccta-ttccctaccccttgatgctgactgtggccatgtgactagttttggccaatgagatgttagcagatgggacacatgcacaggcttgaaaaccgacttcacttgtatgtttctg
>gene=chr20_11137649-11137815; species=canFam
---CTTTTTTTTC----------------------------------------------------------------------------------------------------------------------------------------------ctgtgcttctg
>gene=chr20_11137649-11137815; species=equCab
ATTTTTTCTCCTCCTTATAACctcaccttttaggtacaaagtagtagagtctatttctgtgcctcttgagtccaactgtggtcatgtgaccaattttggccaacgagatgttagcagatgggacacatgcagaggcttgaaaaccaactgtatttgtatgtttctt
>gene=chr20_11137649-11137815; species=gorGor
ttattttccccttcctgcattcacaactctgacacataaggtggtggagcctatttccctaccccttgattctgactgtggccatgtgactagttttggccaatgagatattagcagatgggacacatgcagaggcttgaaaaccaacttcgcttctatgtttctg
>gene=chr20_11137649-11137815; species=panTro
ttattttccccttcctgcattcacaactctgacatataaggtggtggagcctatttccctaccccttgattctgactgtggccatgtgactagtttttgccaatgagatattagcagatgggacacatgcagagggttgaaaaccaacttcacttctatgtttctg
>gene=chr20_11137649-11137815; species=papHam
TTATTTTCCCCTTGCTGCGTTCACAACTCTGACAAAAAAGGTggtggagcctatttgccgaccccttgattctgactgtggccatgtgactagttttggccaatgagatattagcagatggaacgcatgcagaggcttgaaaaccaacttcacttctatgtttctg
>gene=chr20_11137649-11137815; species=ponAbe
ttattttccccttcctgcattcacaactctgacacataaggtggcggagcctatttccctaccccttgagtctgactgtggccatgtgactagttttggccaatgagatatgagcagatgggacacatgcagaggcttgaaaaccaacttcacttctatgtttctg
>gene=chr20_11137649-11137815; species=rheMac
ttattttccccttcctgcattcacaactctgacaaaaaaggtggtggagcctatttgcctaccccttgattctgactgtggccatgtgactagttttggccaatgagatattagcagatggaacacatgcagaggcttgaaaaccaacttcacttctatgtttctg
>gene=chr20_11549905-11550069; species=hg19
tggcaggtctgctggggaacagctggtcccagatggcctcactcatatgtctagctgttggctggaacatttagatgaggtacctttgttctcctccacgtggtacctccccctgattggctaaggctttcctctctcttagcaaggtggttgccagagggtgg
>gene=chr20_11549905-11550069; species=bosTau
ggtcaggtctgctgaggaacagctagtcccaaataacctccctca-atgtcta-------gctgagactttaggatga---cttttggttctcctccatcttgtcccccccaacgactggtttaggctg---tcccacatgactgttcagctcagagagagtgg
>gene=chr20_11549905-11550069; species=calJac
tgacaggtctgctggggaacggctcgtcctagatgttctcactcagatgtctagctgttggctgggacatttagatgaggcccctgtgtttttctccatgtggttcctcctcctgattgactcaggctt---tctcacttagcaatgtggttgccagagggtgg
>gene=chr20_11549905-11550069; species=canFam
tggcaggtctgctggggaacagttggtctcaagtggcctcactcatatgcctagcagttggctgagacatttggatggggtactttggtcttcctctacatggtcta-----------agctcagactt---cctgacatggcacactggctctaaaatagtgg
>gene=chr20_11549905-11550069; species=equCab
tggcaggtctactggggaacagctggtcccaaatggcctcactcacatgtctagcagttggctgggacttctggatggggcaccttgattcccttccacatggtctctccccacgcctagctcagcctt---cctcacatgacagcttgattccaaaagagtgg
>gene=chr20_11549905-11550069; species=gorGor
tggcaggtctgctggggaacagctggtcccagatggcctcactcatatgtctagctgttggctggaacatttagatgaggtacctttgttctcctccatgtggtacctccccctgattggctcaggctttcttctctcttagcaaggtggttgccagagggtgg
>gene=chr20_11549905-11550069; species=panTro
cggcaggtctgctggggaacagctggtcccaaatggcctcactcatatgtctagttgctggctggaacatttagatgaggtacctttgttctcctccatgtggtacctccccctgattggctcaggctttcttctctcttagcaaggtggttgccagagggtgg
>gene=chr20_11549905-11550069; species=papHam
tggcaggtctgctggggaacagctggtcccagatggcctcactcatatgtctagctgttggctggaacatttagatgaggtacctttgttctcctccatgtggttcctccccctgattggcttaggctt---tctctcttagcaatgtggttgccagagggtgg
>gene=chr20_11549905-11550069; species=ponAbe
tggcaggtctgctggggagcagctggtcccagatggcctcactcatatgtctagctgttggctggaacatttagatgaggtacctttgttctcctccatgtggtacctccccctgattggctcaggctttcttctctcttagcaaggtggttgccagagggtgg
>gene=chr20_11549905-11550069; species=rheMac
tggcaggtctgctggggaacagctggtcccagatggcctcactcatatgtctagctgttggctggaacatttagatgaggtacctttgttctcctccatgtggttcctccccctaattggctcaggctt---tctctcttagcaatgtggttgccagagggtgg
>gene=chr20_11562005-11562231; species=hg19
gagtgttaaatgggaaagacagagcacagaggattgtgggaggtttccatggtccaggccaagaagtactgcagttactgctggtcacatctctttcaccagatgcaatcacgtgactgcaactgactgcaagagaggctgggaaatgtagtctaaggttgagtccagaggaaagaggaaatggttttggggagcacatagcacttctgtgtcacaACTTGTGTCT
>gene=chr20_11562005-11562231; species=bosTau
GGGTCTTagatggggaagagagaac--agaggactgtgggaggtttccatggtccagatctgga--------aattattgctgatcacattcttcttaccagacatggtcagatgacca----------caaaagaggctggtaaatgtagtataa-cttgagcccagagcaaagaggaaacggtttCAGTGG-CATACACCATTTCTCTGCAACAACTT-TTTCT
>gene=chr20_11562005-11562231; species=calJac
gggtgttaaatggg-gagagggaacacaaaggattgtgggaggtttccacagtccaggccaggaaatactgca-ttactgctggtcataactatttcaccagatgcagtcacatgaccgcaactaactgcaagagaagctgggaaatgtagtctaaggttgagtccagagaaaagagaaaatggttttggggagcacttagcatttctgtgtcacGACTTGCTTCT
>gene=chr20_11562005-11562231; species=canFam
GGGTGTcagatggggaagagagaatacagaggattgtagtaagttttcatggtgcaggcctgaagataccataacactagttgatcttattcttcttgccaca-gcagtcatatgac--caactaactgcaagggaggctatgaaacgtagtctaaggtagagctcaagggaaggaggagatggttttaaagagcacatagcatttctctgccacaACTTGTTTGT
>gene=chr20_11562005-11562231; species=equCab
ggctgttagatggggaagaaagaacacagaagattgtgggaagttttcatggttcatgcctgga-agattgtagctactgctgattgcattcttctcaacagatgaggtcaggtgaccacaactagctgcaagggaggctggtaaatgtagtctaaggttgagcccagaggaaggaggaaatggtttcagtgtgcacataatatttctctgccacGACTTGCTTCT
>gene=chr20_11562005-11562231; species=gorGor
gagtgttaaatgggaaagacagagcacagaggattgtgggaggtttccatgctccaggccaagaagtactgcagttactgctggtcacatctctttcaccagatgcaatcacgtgactgcaactgactgcaggagaggctgggaaatgtagtctaaggttgagtccagaggaaagaggaaatggttttggggagcacatagcgcttctgtgtcacaACTTGTGTCT
>gene=chr20_11562005-11562231; species=panTro
GAGTGTTAAATgggaaagacagagcacagaggattgtgggaggtttccatggtccaggccaagaagtactgcagttactgctggtcacatctctttcaccagatgcaatcacgtgactgcaactgactgcaagagaggctgggaaatgtagtctaaggttgagtccagaggaaagaggaaatcgttttggggagcacatagcacttctgtgtcacaACTTGTGTCT
>gene=chr20_11562005-11562231; species=papHam
GGGTGTTaaatgggaaagagagaacacagaggattgtgggagttttccatagtccaggccaggaagtactgcaattactgctgatcacatctctttcaccagatgcaatcacgtgactgcaactgactggaagagaggttgggaaatgtagtctaaggctgagtccagaggaaagaggaaatggtttgggagagcacatagcacttctgTGTCACATCTTGTTTTT
>gene=chr20_11562005-11562231; species=ponAbe
gggtgttaaatgggaaagacagaacacagacgattgtgggaggtttccatggtccaggccaagaagtactgcagttactgctggtcacatctctttcaccagatgccatcacatgactgcaactgactgcaagagaggctgggaaatgtagtctaaggttgagtccagaggaaagaggacgttgttttgggaagcacatagcacttctgtatcacaACTTGTGCCT
>gene=chr20_11562005-11562231; species=rheMac
GGGTGTTAAATgggaaagagagaacacagaggattgtgggagttttccacagtccaggccaggaagtactgcaattactgctgatcacatctctttcaccagatgcaatcatgtgactgcaactgactggaagagaggttgggaaatgtagtctaaggctgagtccagaggaaagaggaaatggttttagggagcacatagcacttctgtgtcacatCTTGTTTTT
>gene=chr20_12575494-12575708; species=hg19
gagagtggaggatcaggattctgtgggagatatttttagggaccagacatggaataagcagtaacactttaccctcatttcattggtcagatcatgtggcctcagcaactgcaagggagcttgggaaatgtagtttaactgtatgtccagaaTGTGATGAAAGAATTTTGCCTGCAATTGTACAGTACAATGTGTGAGAGAAGCATGACATAAG
>gene=chr20_12575494-12575708; species=bosTau
cacagtggaggatctggatcatttggtaaatatttttagaggaccaactc----------ctatcactttaaccctggccccttgttcagatcacatgacctcaccagctgcaagggagtttgggaaatgtagtttagctgtgt---------ATGATGAAGGAATTTTGCTTGCAAAT-TATG---TTATGTTTGAAAGAAATTTTATTTAAA
>gene=chr20_12575494-12575708; species=calJac
gagagtgaaggatcaggattgtgtaggagatatttttagcaaccagacatggaataagcaataacactttaccctcatttcattggtcaaatcacatggcctcagcaactgcaagggagcttgggaaatgtagtttaactgtgtgcccagaaTGTGATGAAAGAAGTTTGCCTGCAACTGAATAGTACAATGTGTGAGAGAAGCATTACATAAG
>gene=chr20_12575494-12575708; species=canFam
gagagcagaagatcTGGAGAGTGTAGtaaatattttta----------------------------------------------------------------------------------------------------------------------ATGAAAGAATTTGGCTGGCAAAT-TATAATATGATTTTTGAGAGAAGTGTTGTTTAAG
>gene=chr20_12575494-12575708; species=equCab
gacagcagaggatctgtgttctgtggtaaatatttttaggggacaggtac----------atatcacttttaccttcattccttggtgagatcacaggacctcaccaattgcaagggacactgagaaatgtggtttagttgtgtacccagagTATGGTGAAATAATTTTGCCTGCAAAT-TATAATATTGCGTTTGAGAGAAACATTGTTTAAG
>gene=chr20_12575494-12575708; species=gorGor
------------------------------------------------------------gtaacactttaccctcatttcattggtcagatcatgtggcctcagcaactgcaagggagcttgggaaatgtagtttaactgtatgtccagaaTGTGATGAAAGAATTTTGCCTGCAATTGTACAGTACAATGTGTGAGAGAAGCATGACATAAG
>gene=chr20_12575494-12575708; species=panTro
gagagtggaggatcaggattgtgtgggagatatttttagggaccagacatggaataagcagtaacactttaccctcatttcattggtcagatcatgtggcctcagcaactgcaagggagcttgggaaatgtagtttaactttatgtccggaaTGTGATGAAAGAATTTTGCCTGCAATTGTATAGTACAATGTGTGAGAGAAGCATGACATAAG
>gene=chr20_12575494-12575708; species=papHam
gagagtggaggatcaggattgtgtgggagatctttttagggaccagacatgaaataagcaataacactttaccttcatttcattggtcagatcatgtggcctcagcaactgcaagggagcttggaaaatgtagtttatctgtgtgcccagaaTGTGATGAAAGAATTTTGCCTGCAATTGTACAGTACAGTGTGTGAGAGAAGCATTACATAAG
>gene=chr20_12575494-12575708; species=ponAbe
gagagtggaggatcaggattgtgtgggagatatttttagggaccagacatggaataaacaataacactttaccctcatttcattggtcagatcatgtggcctcagcaaccgcaagggagcttgggaaatgtagtttaactgtgtgcccagaaTGTGATGAAAGAATTTTGCCTGCAATTGTATAGCACAATGTGTGAGAGAAGCATGAC--AAG
>gene=chr20_12575494-12575708; species=rheMac
gagagtggaggatcaggattgtgtgggagatatttttagggaccagacatgaaataagcaataacactttaccctcatttcattggtcagatcatgtggcctcagcaactgcaagggagcttggaaaatgtagtttatctgtgtgcccagaaTGTGATGAAAGAATTTTGCCTGCAATTGTACAGTACAGTGTGTGAGAGAAGCATTACATAAG
>gene=chr20_13246681-13246842; species=hg19
aaatggcaaaaccgaatctgaaaactcctttgcagcagttctgtccagaaccttccacttactcctcatggggcagaattgtgtcatatggtcgcactcagatgaagtggatgctgggaaatgtagtttttgccaggtccacagccacctgaaacaaacac
>gene=chr20_13246681-13246842; species=bosTau
aaaaggtaaa-ctgactctg---ccttctgtctaagagtcgtatcagggaccttctacttacatctcattgggtagaaccgtgtcacatggtcatcccttcctgcagtaggtgctgggaaatgaagttttagccaggcgtgttgccttctgaaatcaaccc
>gene=chr20_13246681-13246842; species=calJac
aaacagcaaaactgaatctgaaaactccttttcaggagttctgtccagaactttccacttactcctcactgggcagaagtgtgtcacatggtcatacccagatgcagtggatgctgggaaatgtagtttttGA------------CACCTGAAACAAATGT
>gene=chr20_13246681-13246842; species=canFam
agaaggtaag-ctga--ctg---cctcccactcatcaggttcatctgtcaccttccacttctatctcattgggtggaactgcatcacatggtcacttcgagcttcagtggatgctgggaagtgtagttttagccaggttcattgccacctgaaacaaatac
>gene=chr20_13246681-13246842; species=equCab
aaaaggcaga-ctgattccg---cctcttgttcaacagtctcatctatcaccttccacttatatctcattgggcagaactgtgtcacgtggtcatccttagcagcagtggatgctgggaaatgtagttttagccaaccacattgccgcctgaaataaacac
>gene=chr20_13246681-13246842; species=gorGor
aaatggcaaaaccgaatctgaaaactccttttcagcagttctgtccagaaccttccac-tactcctcatggggcagaattgtgtcatatggtcacactcagatgaagtggatgctgggaaatgtagtttttgccaggtccacggccacctgaaacaaacac
>gene=chr20_13246681-13246842; species=panTro
taatggcaaaaccgaatctgaaaactccttttcagcagttctgtccagaaccttccactcactcctcatggagcagaattgtgtcatatggtcacactcagatgaagtggatgctgggaaatgtagtttttgccaggtccacagccacctgaagcaaacac
>gene=chr20_13246681-13246842; species=papHam
aaatggcaaaaccgaatctgaaaactccttttcagcagttctgtccagaaccttccacttactcctcttggggcagaattgtgtcatatggtcacatccagatgcagtgcatgctgggaaatgtagtttttgccaggtccacagtcacctgaaacaaacac
>gene=chr20_13246681-13246842; species=ponAbe
aaatggcaaaactgaatctgaaaactccttttcagcagttctgtccagaaccttccacttactcctcatggggcagaattatgtcatatggtcacacccagatgcagtggatgctgggaaatgtagtttttgccaggtccacagccacctgaaacaaacac
>gene=chr20_13246681-13246842; species=rheMac
aaatggcaaaaccgaatttgaaaactccttttcagcagttctgtccagaaccttccacttattcctcttggggcagaattgtgtcatatggtcacatccagatgcagtgcatgctgggaaatgtagtttttgccaggtccacagccacctgaaacaaacac
>gene=chr20_13619528-13619762; species=hg19
AGGGACACTCACCCGCTTCAGCCCCGAGCCTTCACTGCACCGGAAGTAGTCACCCGCCCGTTGCCAGGGTGAGGAAGCGGGGCTGACATCAAGTCTCCCCATTGGTCATTCGGGGTACCACGTGGTCGGAAGCAGCCTCCCACAAGCGGCTCTGACTCCGCCCTCCGCTTCGGAGCGGCTCACCTGGCCTCAGAGGTGCAGCGCTAACTCCACCTGGGGCTTCGTTCTGAGCTG
>gene=chr20_13619528-13619762; species=bosTau
AGGGACACTCACCCGCATCAGCCCAGAGCCCTCAGAGCACCGGAAGTAGCCACCCGCCCGTTGCCAGGGTGAGGAAGCGGGGGTGACGTCAAGCTCCCCCATTGGGTCCGAGCGCAGCCACGTGTCCGGAAGCAGCCGCCCACAGGCGGCTCTG-CCCCGCCCCTTATTCTGGCGCGGCTCACCTGGCCGCAGAGGTGCCGGGAAGACCCCACCTGGAGCCGCCTTTTGAGCTG
>gene=chr20_13619528-13619762; species=calJac
AGGGACACTCACTCGCGTCAGCTCTGAGCCCTCACTGCATCGGAAGTAGTCACTCGCTCGTTGCCAGGGTGAGGAAGCGGGGGTGACATGAAGTCTTCCCATTGGTTGTACACGGTACCACGTGGCCGGAAGCATGCTCCCACTCTCGGCTCTGACTCTACCCTCCGCTAATGAGCGGCTCACCTGGTCTCAGAGGTGCAGCACGAGCTCCACCTGGGGCTT------------
>gene=chr20_13619528-13619762; species=canFam
AGGGACACTCACCCGCCTCAGCCCCGAGCCCTCACAGCACCGGAAGTAGTCACCCGCCCGTTGCCAGGGTGAGGAAGCGGGGCTGACGTCAAGCTTTCCCATTGGGCGTGCGCGTAGCCACGTGGCCGGAAGCATACGCCCACGAGGGGCTCTGACTCCGCCCACTGCTTGCGAGCGTTTCACCTGCCGGCAGAAGTTACGCGAGGACTTCACCTGGAGCGCCCCCCTGAGCTG
>gene=chr20_13619528-13619762; species=equCab
AGGGACACTCACCCGCGTCAGCCCGGAGCTCTCACAGCACCGCAAGTAGTCACGCGCCTGTTGCCAGGGTGAGAAAGCGGGGGTGACGACAGGC-TCCCCATTGCGCGTGCTTGTGATCACGTGGCCGGAAGCAGACGCCCACCTGCAGCTCTGTCTCCGCCCCCTGCTGCGGAGTGGTCCACCTGGCTGCGGAGGTTCCGCGCGGACTCCGAGAGGAGCCTCGTTTTGAGCTG
>gene=chr20_13619528-13619762; species=gorGor
------------------------------------------------------------------------------------------------------------------------------------------------------------------------------------------------------------------------------------------
>gene=chr20_13619528-13619762; species=panTro
AGGGACACTCACCCGCTTCAGCCCCGAGCCTTCACTGCACCGGAAGTAGTCACCCGCCCGTTGCCAGGGTGAGGAAGCGGGGGTGACATCAAGTCTCCCCATTGGTCATTCGGGGTACCACGTGGTCGGAAGCAGCCTCCCACAAGCGGCTCTGATTCCGCCCTCCGCTTCGGAGCGGCTCACCTGGCCTCAGAGGTGCAGCGCTAACTCCACCTGGGGCTTCGTTCTGAGCTG
>gene=chr20_13619528-13619762; species=papHam
AGGGACACTCACCCGCTTCAGCCCCGAGCCTTCACTGCACCGGAAGTAGTCACCCGCCCGTTGCCAGGGTGAGGAAGCGGGGGTGACATCAAGTCTTCCCATTGGTCATTCATGGTACCACGTGGCCGGAAGCAGGCTTCCACAAGCTGCTCTGACTCCGCCCTCCACTTCGGAGCGGCTCACCTGGCCTCAGAGGTGCAGCGCGAACTCCACCTGGGGCTTCGGTCTGAGCTG
>gene=chr20_13619528-13619762; species=ponAbe
AGGGACACTCACCCGCTTCAGCCCCGAGCCTTCACTGCACCGGAAGTAGTCACCCGCCCGTTGCCAGGGTGAGGAAGCGGGGGTGACATCAAGTCTCCCCATTGGTCATTCGGGGTATCACGTGGCCGGAAGCAGCCTCCCACAAGCGGCTCTGACTCCGCCCTCCGCTTCGGAGCGGCTCACCTGGCCTCAGAGGTGCAGCGCTAACTCCACCTGGGGCTTCGTTCTGAGCTG
>gene=chr20_13619528-13619762; species=rheMac
AGGGACACTCACCCGCTTCAGCCCCGAGCCTTCACTGCACCGGAAGTAGTCACCCGCCCGTTGCCAGGGTGAGGAAGCGGGGGTGACATCAAGTCTTCCCATTGGTCATTCATGGTACCACGTGGCCGGAAGCAGGCTTCCACAAGCCGCTCTGACTCCGCCCCCCACTTCGGAGCGGCTCACCTGGCCTCAGAGGTGCAGCGCGAACTCCACCTGGGGCTTCGGTCTGAGCTG
>gene=chr20_13765443-13765684; species=hg19
TAGTTTTTTCCCCGCGCCACACACACACACGCCCTCAAGCCCTTCATCTCGAGCTCTTCAACTCCAGTCCATCCCCACTCACCGTCCGCAGTCCTACCAAGCCTCACGTGGGGCTCACACCCACAATCCTCCGCGTGACGCTCCGCCGTAATGGCAAGCGAACTAGGCCAAACTACTTGCACGTTCCCTCGAGAAGATCTTTGGAGTAGACACAAAAGCCGCGCTGGCGCATGCGCACAAA
>gene=chr20_13765443-13765684; species=bosTau
TAGCTCTGTCC------------------------------------------CTCTCC------AGCCCGACTCCACTCACCGATCCGAATCCCTCACGGCGTCACATGGGGCCCACACCCACAATCCTCTGCGAGACACACCGCCGTGAAGGCACGCGAACTGGGCCAAACTTCCTCCGCTTTCCCTCGCGAAGTGCTCCGGCGTCCTTGCCGTAGCCTC---GGCGCATGCGCATAGC
>gene=chr20_13765443-13765684; species=calJac
CAGTTCTTCCTCCGGGCCACACGTACGC--CTCCTCAAGCACTTCAATTCGAGCTCTTCAACTCGAGCCCATCCCCACTCACCGTCCCGAGTCCTTTCAAGCTTCACGTGGGACTCGCACCCACAATCCTCCGCAGGACGCTCTGCCGTAATGGCAAGCGAACTAGGCCAAACTACTTGCACGTTTCCTCGCGAACATCTTTGTAGAAGTCGCTGAAGCCGCTCTGGCGCATGCGCACAAA
>gene=chr20_13765443-13765684; species=canFam
TCGCCAAGCACCC---------------------------------CGCGCAGCCCTTC------AACCCGACTCCGCTCACCTC--GGAACTCCGCCCGGCCTCACGTGCGACCCGAACCCACAGTCCTCCGGGTGACGCTCCGCCGGAATGGCAAGAGAACTGGGACAAACTACTTCCCCTTTCCCTCACTGTGCTCTCCAGCGCAGGCGCCGGAACCGCGGCGGCGCATGCGCCGCAG
>gene=chr20_13765443-13765684; species=equCab
CGGTTCTGTACCC---------------------------------GCTACGGCCCTTC------AACCCAACCCCACTCACCTCGAGGAGCCCCTCAGAGCCTCACATGGGACCCATACCCACAATCCTCCGCGTGTCGCTCCGCCGTAATGGCACGCGAACTGGGCCAAACTACTTCTCTTTTCCCTC---GCGAAATCTGGAGTAGTCGCCGATGCCGCGGCGGCGCATGCGCAGAAG
>gene=chr20_13765443-13765684; species=gorGor
TAGTTTTTTCCCCGCGCCACACACACACAGGGCCTCGAGCCCTTCATCTCGAGCTCTTCAACTCGAGTCCATCCCCACTCACCGTCCGGAGTCCTACCAAGCCTCACGCGGGGCTCACACCCACAATCCTCCGCGTGACGCTCCGCCGTAATGGCAAGCGAACTAGGCCAAACTACTTGCACGTTCCCTCGAGAAGATCTTTGGAGTAGTCACAAAAGCCGCGCTGGCGCATGCGCACAAA
>gene=chr20_13765443-13765684; species=panTro
TAGTTTTTTCCCCGCGCCCCACACACACACGCCCTCGAGCCCTTCATCTCGAGCTCTTCAACTCGAGTCCATCCCCACTTACCGTCCGGAGCCCTACCAAGCCTCACGTGGGGCTCACACCCACAATCCTCCGCGTGACGCTCCGCCGTAATGGCAAGCGAACTAGGCCAAACTACTTGCACGTTCCCTCGAGAAGATCTTTGGAGTAGACACAAAAGCCGCGCTGGCGCATGCGCACAAA
>gene=chr20_13765443-13765684; species=papHam
TAGTTTCTTCCCCGCGCCACACCTACGCCCC----------------CTCAAGCTCTTCAACTCGAGCTCATCCCCACTTACCGTCGGGAGTCCTCCCGAGCCTCACATGGGGCTCACACCCACAATCCTCCGCGTGGCGCTCTGCCGTAACGGCAAGCGAAGTAGGCCAAACTACTTGCACGCTCTCTC--TGTGCTCTTCGGAGTAGGCACAAAAGCCGCTCTGGCGCATGCGCACAAA
>gene=chr20_13765443-13765684; species=ponAbe
TAGTTCTTACCCCGCGCCACACACACAC--GCCCTCGAGCCCTTCAACTCGAGCTCTTCAACCCCAGTCCATCCACACTCACCGTCCGGAGTCCTCCCAAGCCTCACGTGGGCCTCACACCCACAATCCTCCGCGTGACGCTCCGCCGTAATGGCAAGCGAACTAGGCCAAACTACTTGCACGTTCCCTCGCGAAGATCTTTGGAGTAGTCGCAAAAGCCGCGCTGGTGCATGCGCACAAA
>gene=chr20_13765443-13765684; species=rheMac
TAGTTCTTCCCCTGCGCCACACCTACGACCG----------------CTCAAGCTCTTCAACTCGAGCTTATGCCCACTTACCGTCGGGAGTCCTGCCGAGCCTCACATGGGGATCACACCCACAATCCTCCGCGTGGCGCTCTGCCGTAACGGCAAGCGAAGTAGGCCAAACTACTTGCACGATCCCTC--TGTGATCTTCGGAGTAGGCACAAAAGCTGCTCTGGCGCATGCGCACAAA
>gene=chr20_16554255-16554446; species=hg19
GAGCGGATGGTTTCAGGAAAACTAGAACCCACCCTCATGGCCTGAACAACTGGAGAGAAGAGGATCGCAGCAATTTAAAGCCAGCGGCAAGGATCACAGTCCTGGGGTCAGGTGACCAAAGCCAGTTTTTCAGCCCTTAACAAGAACCTGGCTTCACCCAGCCAAACATGAGTTAACGTATccattttaca
>gene=chr20_16554255-16554446; species=bosTau
GGACGGGCGATTTCAAGAAAGCTAAAACCCAACCTCATTCCTTGAAAAACTGGGGAAGAGGAGTTCGCAGCAATTTAGGGCCAG-CTCAAGAACCACAATCCTGAGGTCAAATTACCAAAAACAGTTTTTCAGCCCTAACCAAGAACCTGGCTTTACCCCACCGGGAAGGAGTTAACTCATCCAATTTA--
>gene=chr20_16554255-16554446; species=calJac
GAGCGGATGATTTCAGGAAAACTAGCACTCACTCTCATAGTCTGTAAAACTGGAGAGAAGAGGGTTCCAGCAATTTAAAGCCAGAGGCATGGATCACAATCCTGGGTTCAAATGACCAAGGCCAGCTTTTCAGCCCTTAACAAGGACCTGGCTTCACCCAGACAAGCATGAGTTAACTCATCCATTTTACA
>gene=chr20_16554255-16554446; species=canFam
--gggggggACTGCGGGGAAGCTGCGGCCCCGCGGGACCACCCGAAGGACGGGGGGGGAAGGGGCCGCAGCAACGCAGGGCCAC-AGCCGACACCTCGGTCCCGGGGCCGG----------------------CCCTCGGCGGGGACGGGGCCTTACCCGGCGGTGCGGGGG-------------------
>gene=chr20_16554255-16554446; species=equCab
AGGCGAGTGATTTCCGAGAAGCTAGAACCCACCCTCATCCCCTGAAAAAC--GGGAGGGAAGGATCGCAGTAATTTAGGGCCGG-AGCAAGGACCACAATCCTGAGGGCAGATTACCAAAAACAGTTTTTCAACCCTTAACAAGGACCTGGCTCTACCCCACCGTGCAGAAGTTAGCTCGTGCAG-ttaca
>gene=chr20_16554255-16554446; species=gorGor
GAGCGGATGGTTTCAGGAAAACTAGAACCCACCCTCATGGCCT-----------------------------------------------------------------CAGGTGACCAAAGCCAGTTTTTCAGCCCTTAACAAGGACCTGGCTTCACCCAGCCAAGCATGAGTTAACGCATccattttaca
>gene=chr20_16554255-16554446; species=panTro
GGGCGGATGGTTTCAGGAAAACTAGAACCCACCCTCATGGCCTGAACAACTGGAGAGAAGAGGATCGCAGCAATTTAAAGCCAGCGGCAAGGATCACAGTCCTGGGGTCAGGTGACCAAAGCCAGTTTTTCAGCCCTTAACAAGGACCTGGCTTCACCCAGCCAAGCATGAGTTaacgcatccattttaca
>gene=chr20_16554255-16554446; species=papHam
GGACTGATGGTTTCAGGAAAACTAGAACCCACCCTTACAGCCTGAAAAACTGGAGAGAAGAGGATCGCAGCAATTTAAAGCCAGCGGCAAGGATCACAGTCCTGGGGTCAGATGACCAAAG-------------------CAAGGACCTGGCTTCACCCAGTCAAGCATGAGTTAACTCATCCATTTTACC
>gene=chr20_16554255-16554446; species=ponAbe
GAGCGGATGGTTTCAGGAAAACTAGAACCCAACCTCATGGCCTGAAAAACTGGAGAGAAGCGG-TCGCAGCAATTTAGAGCCAGCGGCAAGGATCACAGTCCGGGGGTCAGGTGACCAAAGCCAGTTTTTCAGCCCTTAACAAGGACCTGGCTTCACCCAGCCAAGCATGAGTTAACGCATCCATTTTACA
>gene=chr20_16554255-16554446; species=rheMac
GGACGGATGGTTTCAGGAAAACTAGAACCCACCCTTACAGCCTGAAAAACTGGAGAGAAGAGGATCGCAGCAATTTAAAGCCAGCGGCAAGGATCACAGTCCTGGGGTCAGATGACCAAAGCCAGTTTTTCAGCCCTTAGCAAGGACCTGGCTTCACCCAGTCAAGCATGAGTTAACTCATCCATTTTACC
>gene=chr20_17499409-17499601; species=hg19
AGTAGCAGGAGTCAAGGACCTGTCCTCAGAGtgacccagctctgaatcagttcatccctgcatccctccctcaggagagctgtgattggccagcatgggtcacatgaccaccATCTTGCCTGACAGCTGGACCACACGATGTGAAGGAAAATCACAGTGTTCCCGGACGCATCCCACTCCCTTCAAAGGCAG
>gene=chr20_17499409-17499601; species=bosTau
AGTAGCAGCGGGCTGGGCCTGGACACCAGGATGA-CCAGCTCCAAAGGCACTTATCTCTGCCCCTCTCTCTGAGAGGAGCTATGATTGGCCCACAT-GATCACGTGACTGTTATCTTG-CTGACAGCAGGACCACCTGACAGGAAGGAAGGTCCAAGGGCTCAGGAGTGCAGCCCGCCCACTTCAGGCACAG
>gene=chr20_17499409-17499601; species=calJac
CGTAGCAGGAGAC---TCTTTGTCCTCAGAGTGACCCAGCTCTGAATCAGTTCAT-CCTGCATCCCTCCACCAGGAGAGCTGTGATTGGCCAATACCGGCCACTTGACCACCATCTTGCCTGACAGCTGGACCACATGATGGGAAGGAAACTCACAGTGTTG-GGGATGCATCCCATTCCCTTCAGAGGCAG
>gene=chr20_17499409-17499601; species=canFam
AGCGGCAGTAGGTAAG----------------------GCTGCAAATGAATTAGTTACTGGGTCTCTTTCTGGGAGGGGCTGTGA-TGGCCAACATGGGTCACATGACCATCCTCTTGACTGATGGCAGGACCCCGTGATGGGAGGGACAATCAAAGTGTGCAGGGATGCAGCTCACTCCCTTCAGGGACAC
>gene=chr20_17499409-17499601; species=equCab
AGCAGCAGGAGTTAAGGCCCTGCCCTCAGGATGACCTAGCTCCAAAGGAATTCATCCCCGGGCCTCTTTCTGGGAGGAGCTGTGACTGGCCAACATGGGTCAGATGACTATTGTCTTGACTGACAGCAGGACCACCTGATGGGAACGAAAAGCAAAGTGTTTGGGGATGCAGCCCACTCCGTTCAGGAGCAG
>gene=chr20_17499409-17499601; species=gorGor
AGTAGCAGGAGTCAAGGATCTGTCCTCAGAGTGACCCAGCTCTGAATCAGTTCGTCCCTGCATCCCTCCCTCAGGAGAGCTGTGATTGGCCAGCACGGGTCACATGACCACCATCTTGACTGACAGCTGGACCACACGATGTGAAGGAAAATCACAGTGTTACCGGACGCATCCCACTCCCTTCAAAGGCAG
>gene=chr20_17499409-17499601; species=panTro
AGTAGCAGGAGTCAAGGACCTGTCCTCAGAGtgacccagctctgaatcagttcatccctgcatccctccctcaggagagctgtgattggccagcatgggtcacatgaccaccATCTTGCCTGACAGCTGGACCACACGATGTGAAGGAAAATCACAGTGTTCCCGGACGCATCCCACTCCCTTCAAAGGCAG
>gene=chr20_17499409-17499601; species=papHam
AGTAGCAGGAGTCAAGGACCTGTCCTCAGAGTGACCCAGCTCTGAATCAGTTCATCCCTGCAGCCCTCCCTCAGGAGAGCTGTGATTGGCCAGCACGGGTCACATGACCACCATCTTGACTGACAGCTGGACCACATGATGGGAAAGACAATCACAGTGTTCCCGGAGGCATCACACTCCCTTCAAAGGCAA
>gene=chr20_17499409-17499601; species=ponAbe
AGTAGCAGGAGTCAAGGATCTGTCCTCAGAGTGACCCAGCTCTTAATCAGTTCATCCCTGCATCCCTCCCTCAGGAGAGCTGTGATTGGCCAGCACGGGTCACATGACCACCACCTTGACTGATAGCTGGACCACATGATGGGAAGGAAAATCACAGTGTTCCCGGATGCATCCCACTCCCTTCAAAGGCAG
>gene=chr20_17499409-17499601; species=rheMac
AGTAGCAGGAGTCAAGGACCTGTCCTCAGAGTGACCCAGCTCTGAATCAGTTCATCCCTGCAGCCCTCCCTCAGGAGAGCTGTGATTGGCCAGCACGGGTCACATGACCACCATCTTGACTGACAGCTGGACCACATGATGGGAAAGACAATCACAGTGTTCCCGGAGGCATCACACTCCCTTCAAAGACAA
>gene=chr20_17506351-17506599; species=hg19
CCCTATAaggtgacccccaaatgcccattcttgctgtcttcaggagttagagcccttgatgcttggcaagcacaggactgcctagaagggagactacattttccagcattccttgcagccaggtgtggccatgtgactaagtcctgaccaatgggatggaagcataagtctgcatggcagcttccagatacctttagttaagtaatggtgtatgtgtgccctttgcttctcattttccatccctccct
>gene=chr20_17506351-17506599; species=bosTau
TCCTGTAAGCTG--TCCCCAGTATCCATCCTAA-------TAGGAGATAGGAAGC--CATGTTTGGAAGCcacagggctgcctagaataaagactacatttcccagccttctttgcagctcagtgtggccatgtgactcaatcctgaccaatgggaagcaagcat--gcct--gtggccacttgaagatatctttgg-taagagatggtgcaggtatgtcct-----------tctacatcccttcct
>gene=chr20_17506351-17506599; species=calJac
CCCTGTAAGGTAAtccccaaacacccattctcatcttcttcagtagttagagcccttgatgtttggcaagtgcaagattgcctagaagagagactacattttccagcattccttgcagccaggtgtggccatgtgactaagtcctgaccaatgggatggaagcataagtctccgtggcagcattcaggtacctttag-taagcagtggtgtctgtgtgctctttgcttctgattttccaaccctccct
>gene=chr20_17506351-17506599; species=canFam
CCCTGTAAGtgg--cccccaatatccagcctggttttcttcaggaatcagggcccttgatgtttggagggcac-aggctgcccagagggaagactacatttcccagccttccttgcagccaggtgtgaccatgtaactaagtcctgaccagtgggatgtaaacctaagtct--gtggcagcctccaaatatctttgg-taagatatgatgtggatgtgtcct-----------tctgcatcctctcct
>gene=chr20_17506351-17506599; species=equCab
CCctgtaagctg--cccacaatatccattctggtcttcctcaggagttagagcccttgatgtttggctggcatagggttgcctggaggagaaactacatttcccagccttccttgcaggtaggtgtagccatgttactacatcctgaccaatgggatgtaagcataagtct--gtggtggcttccagatagcttaag-taaaacatggtgtaggtgtgccct-----------cctgcatcccttcct
>gene=chr20_17506351-17506599; species=gorGor
CCCTATAaggtgacccccaaatgcccattcttgctgtcttcaggagttagagcccttgatgcttggcaagcacaggactgcctagaagggagactatattttccagcattccttgcagccaggtgtggccatgtgactaagtcctgaccaatgggatagaagcataagtctgcatggcagctttcagatacctttag-taagtaatggtgtatgtgtgcccttta-ttctcattttccatccctccct
>gene=chr20_17506351-17506599; species=panTro
CCCTATAaggtgacccccaaatgcccattcttgctgtcttcaggagttacagcccttgatgcttggcaagcacaggactgcctagaagggagactacattttccagcattccttgcagccaggtgtggccatgtgactaagtcctgaccaatgggatggaagcataagtctgcatggcagcttccagatacctttagttaagtaatggtgtatgtgtgccctttgcttctcattttccatccctccct
>gene=chr20_17506351-17506599; species=papHam
CCCTATAaggtgacccacaaatgcccattctcaccttcttcaggagtttgagcccttgatgtttggcaagcacaggactgcctagaagggagactacattttccagcattccttgcagccaggtgtggccatgtgacaaagtcctgaccaatgggatggaagcctaagtctgcatggcagctttcagatacctttag-taagcaacggtgtatgtgtgccctttgcttctcattttccatccctccct
>gene=chr20_17506351-17506599; species=ponAbe
ccctataaggtgacccccaaatgcccattcttgccgtcttcaggagttagagcccttgatgcttggcaagcacaggactgcctagaagggagactacattttccagcattccttgcagccaggtgtggccatgtgactaagtcctgaccaatgggatggaagcataagtctgcatggcagctttcagatacctttag-taagtaatggtgtatgtgtgccctttgcttctcattttccatccctccct
>gene=chr20_17506351-17506599; species=rheMac
CCCTATAaggtgacccacaaatgcccattctcaccttcttcaggagtttgagcccttgatgtctggcaagcacaggactgcctagaagggagactacattttccagcattccttgcagccaggtgtggccatgtgacaaagtcctgaccaatgggatggaagcctaagtctgcatggcagctttcagatacctttag-taagcaatggtgtatgtgtgccctttgcttctcattttccatccctccct
>gene=chr20_17514165-17514390; species=hg19
TCTAAACTAGCAATGAAAAAAGCAcaagagcaagcccagccacacaagctcatcccaggcctttgtttgcatcatgtctgctgacatctcattggtcaaagcaaatcacatggccacaaataaagtcaagaggaagcaaggaggAGGCAGGGCTCAGCCTGAGGCCCTGGCAAGGGTGTGGGTGGATAATCCCATCATGCTGGAGTGGAGAATCAGGACCCACAA
>gene=chr20_17514165-17514390; species=bosTau
CCCGGAATCACAGTGACAGAAGGATGGGAGCCAGCGCAGATACAC-AGACCACTCCAAGCCTTTGTTGGCTTTATGTCCACTAACATCCT-TTAGTCAAAGCAAAGTACCCAGCCACAGTC------AAGGGGC---AAGGAAGAGACATGGCCCACCCAA-GGGCACTTCAAGGGTGT-GGTGTGTGACTCTATCACAACAGAATGAAGCGTTGGGACCAGCCA
>gene=chr20_17514165-17514390; species=calJac
TCTGAACTCGAGATGATGAAAGCAcaagagcaagcccagccatacaagctcatcccaggac----tttgcatcatgtctgc-agcatcccattggtcaaagcaaatcacatggccacaaataaagtcaagag---gcaaggaGGAGGCAGGGCTCAGCCTGAGGCCCTGGCAAGGGTGTGGGTGGATAATCCCATCATGCTGGAGTGGAGACTCGGGACCCACAA
>gene=chr20_17514165-17514390; species=canFam
cctagaatagcaatgacagaaggaagagagagagcccagccacacagtctcattccaagcctttgtttgcagcttgctcgctaacatcccatttgtcaaagcaaatcacatggccatggccaaagtcaagacac---agggaaGAGGCATGGTCCACCCGGAGGCCATGGCAAGGGTGTGGGTGTGTAACT--ATTACATTGGCGTGAAGAATTGGGACCAGCAA
>gene=chr20_17514165-17514390; species=equCab
CCTAGAATAACAATGACAGAAGGAcaagagcaagcccagccacacgagctcattccaagcctttgtttgcatcgtgtccactaacatcccactggtcccagcaaagcacacagccacagccaaagtcaaGAAGC---AGAGAAGAGGCGCAGCCCA--------CCATCGCAAGGGTGTGGGTGTGTAATG--GCCCCACTGGAGGGAAGAACTGGGACCAGCAG
>gene=chr20_17514165-17514390; species=gorGor
---------------------------------------------------------------------------------------------------------------------------------------------------------------------------------------------------------------------------------
>gene=chr20_17514165-17514390; species=panTro
TCTAAACTAGCAATGAAAAAAGCAcaagagcaagcccagccacacaagctcatcccaggcctttgtttgcatcatgtctgctaacatcccattggtcaaagcaaatcacatggccacaaataaagtcaagaggaagcaaggaggAGGCAGGGCTCAGCCTGAGGCCCTGGCAAGGGTGTGGGTGGATAATCCCATCATGCTGGAGCGGAGAATCAGGACCCACAA
>gene=chr20_17514165-17514390; species=papHam
TCTGAACTAGCGATGACAAAAGCAcaagagcaagcccagtcatacaagctcatcccaggcctttgtttgcatcatgtctgctggcatcctattggtcaaagcaaatcacatggccacaaataaagtcaagaggaggcaaggaggAGTCAGGGCTCAGCCTGAGGCCCTGGCAAGGGTGTGGGTGGATAATCCCATCATGCTGGAGTGGAGAATCAGGACCCACAA
>gene=chr20_17514165-17514390; species=ponAbe
TCTGAACTAACAATGACAAAAGCAcaagagcaagcccagccacacaagctcatcccaggcc----tttgcatcatgtctgctgacatcccattggtcaaagcaaatcacttggccacaaataaagtcaagaggaagcaaggaGAAGGCAGGGCTCAGCCTGAGGCCCTGGCAAGGGTGTGGGTGGATAATCCCATCATGCTGGAGTGGAGAATCAGGACCCACAA
>gene=chr20_17514165-17514390; species=rheMac
TCTGAACTAGCGATGACAAAAGCAcaagagcaagcccagccatacaagctcatcccaggcctttgtttgcatcatgtctgctggcatcctattggtcaaagcaaatcacatggccacaaataaagtcaagaggaggcaaggaggAGTCAGGGCTCAGCTTGAGGCCCTGGCAAGGGTGTGGGTGGATAATCCCATCATGCTGGAGTGGAGAATCAGGACCCACAA
>gene=chr20_17742338-17742576; species=hg19
catttccccatttcagagtcttctgcatttagccaggaaaatggggaaagatagTGGAGAAGACCCTTTCTTAACCACCTCACTCCCATTCACATTCTAGTGGTGGGAGCGGGTCACATGGCCATGCAGGGTGCAAGGTGTGATGGGAAATGTAGTTCCTGGTGCACAACTGCTTCCCAGCCATGATGTTATACCACATAAGGAGGGATGTATGTTTTGGTGGACTGTTGGCTGACTT
>gene=chr20_17742338-17742576; species=bosTau
----------------------------------------------------------------------------------------------------------------------------------------------------------------------------------------------------------------------------------------------
>gene=chr20_17742338-17742576; species=calJac
catttccccaccttggagtcctctgcatttattcaggaaaaagggaaagg--agtggagaagaccctttcttaatcacctcatgcccattcacattccattggtgggaactggtcacatgtccctgccaggtacaaggggtgatgggaaatgtag-tcCTGGTACACAACTGCTTCCCAGCCATGGTGTTACACCATGTAAGGAGGAATGTATGTTTTGGTGGGCTGTTGGCCAGCCT
>gene=chr20_17742338-17742576; species=canFam
cctttccctgcctcagggtcctctgcattcagccaaaaagatgggaaaaaataatggggaaaactacttcttaaccacctcacatctattcacattccattggtgggaactggtcacatgatccttcagactataaactattttgagaaatgtagtttctggtggataactgcttctcagccacaactttatactatgtaaggaagaa----TGTTTTGGCGGACTGTTGGTTATCTT
>gene=chr20_17742338-17742576; species=equCab
cctttccctctctcagagtcttttgcattcagccgggaagatgaggaaagataATGGGGAAGACCATTTCCTAACcacatcacttctgttcacattccattggtgagaactgaccacatgacctttcaggatgcaagggatggtgggaaatgtagttcctggtggacgacttcttcccagccacaactttatatgatgtaaggaagaaCGTACATTTTGCTGGACTGTTGGCCATCTT
>gene=chr20_17742338-17742576; species=gorGor
c-tttccccatttcagagtcttctgcatttagccaggaaaatggggaaagatagTGGAGAAGACCCTTTCTTAACcacctcactcccattcacattctagtggtgggagcgggtcacatggccatgcagggtgcaaggggtgatgggaaatgtagtTCCTGGTGCACAACTGCTTCCCAGCCATGATGTTATACCACATAAGGAGGGATGTATGTTTTGGTGGACTGTTGGCTGACTT
>gene=chr20_17742338-17742576; species=panTro
catttccccatttcagagtcttctgcatttagccaggaaaatggggaaagatagtggagaagaccctttcttaaccacctcactcccattcacattctagcggtgggagcgggtcacatggccatgcagggtgcaaggtgtgatgggaaatgtagtTCCTGGTGCACAACTGCTTCCCAGCCATGATGTTATACCACATAAGGAGGGATGTATGTTTTGGTGGACTGTTGGCTGACTT
>gene=chr20_17742338-17742576; species=papHam
catttcccgatctcagagtcctctgcatttagccaggaaaatggggaaagaTAATGGAGAAGACCCTTTCTTAACCacctcactcccattcacattctgttggtgggagctggtcacatggccctgcaaggtgcaaggggtgatgggaaatgtagtTCATGGTGCACAACTGCTTCCCAGCCATGACGTTATACCACGTAAGGAGGAATGTATGTTTTGGTGGATTGTTGGCTGACTT
>gene=chr20_17742338-17742576; species=ponAbe
catttccccatctcagagtcttctgcatttagccaggaaaatggggaaagacagTGGAGAAGACCCTTTCTTAACcacctcactcccattcacattctattggtgggagctggtcacatggccatgcagggtgcaaggggtgatgggaaatgtagtTCCTGGTGCACAATTGCTTCCCAGCCATGATGTTATACCACATAAGGAGGAACGTATGTTTTGGTAGATTGTTGGCTAACTT
>gene=chr20_17742338-17742576; species=rheMac
catttccccatctcagagtcctctgcatttagccaggaaaatggggaaagataatggagaagaccctttcttaaccacctcactcccattcacattctattggtgggagctggtcacatggccctgcaaggtgcaaggggtgatgggaaatgtagtTCATGGTGCACAACTGCTTCCCAGCCATGACGTTATACCACGTAAGGAGGAATGTATGTTTTGGTGGATTGTTGGCTGACTT
>gene=chr20_17877117-17877265; species=hg19
ggtcaggaaagacaaagaaagcccaaggaactgtcgccgattggaggagattagagacagggcaaccaactgcagcacgtgatctgggatattgtgttgctataaaggacattactgggacagttggtgacatctaaatctgaatacg
>gene=chr20_17877117-17877265; species=bosTau
----------------------------------------------------------------------------------------------------------------------------------------------------
>gene=chr20_17877117-17877265; species=calJac
cttagtggaagacaaagaaagcccaaggaaatg------------ggaggtgagaggcagggcaacgaaccacagcgcacggtctgggatactgtgtggctacaaaggacatcactgggacagctggtgacatctaaatctgaatacg
>gene=chr20_17877117-17877265; species=canFam
tgtactgaaagac-aagaaagtctgaggaccagttccagcatggaga-----acagagtggacagtaaagtgcaacatgtgattagggatattgtttacacatgaaggacattattgagacccttagtgaaatccaaccctgaataag
>gene=chr20_17877117-17877265; species=equCab
tgttgtgaaagacagagaaagcctgaggaacggttcc--------------------------------------------------------------------aggacattgttgggacggttagtgaaatctgaatctgaataag
>gene=chr20_17877117-17877265; species=gorGor
ggtcaggaaagacaaagaaagcccaaggaactgtcgccgattggaggagattagagacagggcaactaactgcagcacgtgatctgggatattgtgttgctataaaggacattactgggacagttggtgacatctaaatctgaatacg
>gene=chr20_17877117-17877265; species=panTro
ggtcaggaaagacaaagaaagcccaaggaactgccgccgattggaggagattagagacagggcaaccaactgcagcacgtgatctgggatattgtgttgctataaaggacattactgggacagttggtgacatctaaatctgaatacc
>gene=chr20_17877117-17877265; species=papHam
tgtcatgaaagacaaagaaagtccaaggaactatcgccgattggaggagattagagacagggcaactaactgcagcacgtggtctggtatattgtgttgctataaaggacattactgggacagttggtgacatctaaatctgaatatg
>gene=chr20_17877117-17877265; species=ponAbe
ggtcaggaaagacaaagaaagcccaaggaactgtcgccgattggaggagattagagacagggcaactaactgcagcacgtgatctgggatattgtgttgctataaaggacattactgggacagttggtgatatctaaatctgaatacg
>gene=chr20_17877117-17877265; species=rheMac
tgtcatgaaagacaaagaaagcccaaggaactgtcgccgattggaggagattagagacagggcaactaactgcagcacgtggtctgggatattgtgttgctataaaggacattactgggacagttggtgacatctgaatctgaatatg
>gene=chr20_18547772-18548002; species=hg19
CAAATCTGAAAACTGGAAGAGGAATTGGAAGTAACCTTTTCGGATACCGTCTGGAGCCCACGAAGGCATTACAATTTTGCAAGTGAGAAGCTTCTCCTCTAAGTTGTCATTTAGTCCTCGTCACGTGGTAAAAAGTATCGCACGCCCACAGTTCTACACCCGAAAGTCCGGACACCTGAGCGACTTTCCGGGCCAGAGGCCCCAAGGTGCATCGGGGCAGAGCCGGAAGC
>gene=chr20_18547772-18548002; species=bosTau
----------------------------------------------------------------------------------------------------AAGCTGTCATAGGGCCC-CGTCACATGGAAGGCAAGGTCTCGGGCCC--AGCCCCACACCTGA--GTTC-TTTCCGGGTGGGAGGTCC-GTACTACACGCCCCAGGATGCATCGGGGCAACGCCGGAAGC
>gene=chr20_18547772-18548002; species=calJac
---------------------------------------TCAGATACCGCTAGGAACCCATGAAGGCATCACAATTTTGCAAGTGAGAAGCTTCTCTTCAACGTTGTCATTTAGTCCTCGTCACGTGGTAAGAAGTGTCGCCCGCCCACAACTCTGCACCCGAAAGTCCGAACGCCTAAGGGACTTTTCGGACCAAAAGCCGGCAGATGCATCGGGGCAGAGCAGGAAGC
>gene=chr20_18547772-18548002; species=canFam
C----CTGAGAGCTGCAGGAGG-GGTGGACTTAATCGTTACGAATACCATCTGGATCCTGCGTAGGTGTTACAATTTTCTACGCGAGAAGTTTG--CTCAACACTGTCATCTGGTCCCCGTCACGTGGTATGCGAGTCTTCCGAATC------CCACACCTTG--GTCCCGTCCCGGGCGCGACTTTCGGGACTACACGCCCCAGGATGCACCCGGGCGGAGCAGGAAGC
>gene=chr20_18547772-18548002; species=equCab
CAACCTTAAGAGCTGGAGGAGG-AATGGAATTTACCTTCACAAATACCACCTGAAGCCTGTGAAGGCGTTACAATTTGC-AAGTGAGAAGTGTG--CTCAAAACTGTCATTTGGTCCCCATCACGTGGTATGCAAGGTCCCCAACCCCAAG-TCCACACTTCA--CTTCCATCCGCGGCGCGACTTTCAGGACTACACGCCCCAGGATGCATCGGGGCAGCGCAGGCTGC
>gene=chr20_18547772-18548002; species=gorGor
CAAATCTGAAAACTGGAAGAGGAATTGGAAGTAAC-TTTTCGGATACCG------------------------------------------------------------------------------------------GCACGCCTACAGTTCTACACCCGAAAGTCCGGACACCCGAGCGACTTTCC-GACCAGAGGCCCCAAGGTGCATCGGGGCAGAGCCGGAAGC
>gene=chr20_18547772-18548002; species=panTro
CAAATCTGAAAACTGGAAGAGGAATTGGAAGTAACCTTTTCGGATACCGTCTGGAGCCCACGAAGGCATTACAATTTTGCAAGTGAGAAGCTTCTCCTCTAAGTCGTCATTTAGTCCTCGTCACGTGGTAAAAAGTGTCGCACGCCCACAGTTCTACACCCGAAAGTCCGGACACCTGAGCGACTTTCCGGGCCAGAGGCCCCAAGGTGCATCGGGGCAGAGCCGGAAGC
>gene=chr20_18547772-18548002; species=papHam
CAAATCTGAAAACTGGAAGAGGAATTGGAAGTAACCTTTTCAGATACCGTCTGGAGCCCATGAAGGCATTACAATTTTGTAAGTGAGAAGCTTCTCCTCTAAGTTGTCATTTAGTCCTCGTCACGTGGTAAGAAGTATCGCACGCCCACAGCTCTGCACCCGAAAGTCCGGACACCGGAACAACTTTCCGAACCACAGGCCCCAAGATGCATCGGGGCAGAGCCGGAAGC
>gene=chr20_18547772-18548002; species=ponAbe
CAAATCTCAAAACTGGAAGAGGAATTGGAAGTAACCTTCTCAGATACCGTCTGGAGCCCATGAAGGCATTACAATTTTGCAAGTGAGAAGCTTCTCCTCTAAGTTGTCATTTAGTCCTCGTCACGTGGTAAAAAGTATCGCACGCCCACAGTTCTGCACCCGAAAGTCCGGACACCCGAGCGACTTTCCGGACCAGAGGCCCTGAAATGCATCAAGGCAGAGCCGGAAGC
>gene=chr20_18547772-18548002; species=rheMac
CAAATCTGAAAACTGGAAGAGGAATTGGAAATAACCTTTTCAGATACCGTCTGGAGCCCATGAAGGCATTACAATTTTGTAAGTGAGAAGCTTCTCCTCTAAGTTGTCATTTAGTCCTCGTCACGTGGTAAGAAGTATCGCACGCCCACAGCTCTGCATCCGAAAGTCCGGACACCGGAACAACTTTCCGAACCACAGGCCCCAAGATGCATCGGGGCAGAGCCGGAAGC
>gene=chr20_18774550-18774806; species=hg19
AGCATGAGGCGGTTTCTAAAAATCAAAGCCACACTTAGCGTGGTAATgtggctttgtaccatgtcaacctagctaagcgggaactacgtttcccagaattccttgcctgtaggtttccggggttagcacacgccacgtgacctgatgcgggcttcgtgaggcggaagtgacgcagtgttgtcgtctcgtaggcttgaaaggtaggtgcccgacattagggactgtcgcagcccggggaattgtccccatctgctgg
>gene=chr20_18774550-18774806; species=bosTau
AGTTTGAAG--GTTTCTAAAAATCAAAGCCTTGATGT------GGCTCCAGCTTTGCTCCTGAAcaacttagtggagctggaactatgttttccagaattccatccacgcagacttccagggtgagcacagggtac-tgacctcccctgagccttgaaaggcagaaatgatacaacTCG-GAGTCTTCTACCGGGAAAATGTGGGTGCGGCTACTCAGGCGCTATTGTAG------GGAGCATCGGGGTCCCCTGG
>gene=chr20_18774550-18774806; species=calJac
AGCATGAGGCGGTTTCTAAAAACCAAAGCCACACTTAGCGTGGTAATgtggctgtgtaccatggcaacctagctaagctggaactacgtttcccagaattccttgcctgtaggtttccaggattagcaccggcctcgtgacctgatgagtgttgcggggggcggaagtgacgca-cgttgtcgttttgtaggcttgaaaggtaggtgtgcgacgctagggactatcgcagctcagggaattgttcccatctgctgg
>gene=chr20_18774550-18774806; species=canFam
AACCTGAGG--ATTTCTAAGGATTGAAGCCACACTCAGGCT-TGCTTCCggcttagttccgtgtcaatttggccaacctggaactacatttcccagaattcactcc---cagatttccggggttagcgtggaccac-tgacct--cgcgagcct--gaaggcggaagtgacgctacactgtagccttcgacccttgaaaggccggtttgcggg-ccacgtgccgtggcag------gggttggcccgacct-ctgg
>gene=chr20_18774550-18774806; species=equCab
AGCTTGAGG--GTTTCTAAAAATCAACGCCACAGTCAGCCC-GGCTCCtggctttgatccgtgtcaatttggcaaaggtggaattccgtttcccagaattccttcctttcagacctccgggatta-cctggagcac-tgaactcgcgcgagcctgggaaggcggaagtgacgccatactgtggccttcaacccttggaaggtaagcgcggGG--------------------------------------------
>gene=chr20_18774550-18774806; species=gorGor
AGCATGAGGCGGTTTCTAAAAATCAAAGCCACACTTAGCGTGGTAATgtggctttgtaccatgtcaacctagctaagcgggaactacgtttcccagaattccttgcctgtaggtttccggggttagcacaggccacgtgacctgatgcgggcttcgtgaggcggaagtgacgcagcgttgtcgtcacgtaggcttgaaaggtaggtgcccgacattggggactgtcgcagctcggggaattgtcc-cgtctgctgg
>gene=chr20_18774550-18774806; species=panTro
AGCATGAGGCGGTTTCTAAAAATCAAAGCCACACTTAGCGTGGTAATgtggctttgtaccatgtcaacccagctaagcgggaactacgtttcccagaattccttgcctgtaggtttccggggttagcacaggccacgtgacctgatgcgggcttcgtgaggcggaagtgacgcagcgttatcgtcacgtaggcttgaaaggtaggtgcccgacattggggactgtcgcagcccggggaattgtcctcgtctgctgg
>gene=chr20_18774550-18774806; species=papHam
AGCATGACGCGGTTTCTAAAAATCAAAGCCACACTTAGCATGGTAGTgtggctttgtactgtggcaacctagctaagccggaactacgtttcccagaattccttgcctgtaggtttccggggttagcacaggccacgtgacctgatgcttgctttgtgaggcggaagtgatgcagcgttgtcgtctcgtaggcttgaaaggtgggtgcccgaggtt----------gcagcgcagcgaattgtccccgtctgctgg
>gene=chr20_18774550-18774806; species=ponAbe
AGCATGAGGCGGTTTCTAAAAATCAAAGCCACACTTAGCGTGGTAATgtggctttgtaccatgtccacctagctaagtgggaactacgtttcccagaattccttgcccgtaggtttccggggtcagcacaggccacgtgacctgatgcgcgcttcgtgaggcggaagtgacgcagcgttgtcgtctcgtaggcttgaaaggtaggtgcccgacattagggactgtcgcagcccggggaattgtccccgtctgctgg
>gene=chr20_18774550-18774806; species=rheMac
AGCATGACGCGGTTTCTAAAAATCAACGCCACACTTAGCGTGGTAATgtggctttgtactaaggccacctagctaagccggaactacgtttcccagaattcgttgcctgtaggtttccggggttagcgcaggccacgtgacctgatgcgtgctttgtgaggcggaagtgatgcagcgttgtcgtctcgtaggcttgaaaggtgggtgcccgaggttaggtactgtcgcagcgcagggaattgtcccagtctgctgt
>gene=chr20_19578947-19579098; species=hg19
CAAGTGAGAAAGAAACTAATGCCATTAACCTTTCCAGATGGTGTGCAGACCATCTAGGGCAATGGGAGGGCTCATGTACCACGTGTCCGGCTTTCACTGGCAAAGTAAGATTGTGTTGCAGTTGGCTGGGGGCTCTCCCTCCCCTGACCCA
>gene=chr20_19578947-19579098; species=bosTau
TAAA--AGCAAGAAACAGTCGTCATTAACCTTTTCAGATAGTGCATGGACCATCTGGGGCAACAGGGGAGCTCATGTTCTGAAGGCCTGGCTTTGACAAGGAGGGTAGGATGGAACAGCGGTGGGCCTGGGGCTCTCACTCCCTTGACTCA
>gene=chr20_19578947-19579098; species=calJac
CAAGTGAGAAAGGAACAAATGCCATTAACC-TTCCAGATGGTGTGCAGACCATCTAGAGCAATGGGAGGGCTCACATACCACATGTCTGGCTTTGACTGGCAAAGTAACATT------------------GGCTCTGCCTCCGCTGACCCA
>gene=chr20_19578947-19579098; species=canFam
CAAGTGAGAAATAAACAAACGTCATTAACCTTTCCGGATAGCATGCAGACCGTTTGGGGCAACAAGAGAGCTCATGTACCAAATGTCTGGCTTTTACAGTCAA------ATGGCATAGAGGTTGGCCTGGGGCTTTCCTCCCCTTGACTCA
>gene=chr20_19578947-19579098; species=equCab
CAAGTAAAAAAGAAACAAATGCCATTAACCTTTCCAAATGGGGTGCAGATCATTTGGGG---TGTGAGAGCTCCTGTACCAAACGTCTGACTTTTGCAGGCAAAGTAAGATGGAGCAGCAGTTGGCCTGGAGCTCTCC-CTCCCTG-----
>gene=chr20_19578947-19579098; species=gorGor
CAAGTGAGAAAGAAACTAATGCCATTAACCTTTCCAGATGGTGTGCAGACCATCTAGGGCAATGGGAGGGCTCATGTACCACGTGTCCGGCTTTCACTGGCAAAGTAAGATTGTGTTGCAGTTGGCTGGGGGCTCTTCCTCCCCTGACCCA
>gene=chr20_19578947-19579098; species=panTro
CAAGTGAGAAAGAAACTAATGCCATTAACCTTTCCAGATGGTGTGCAGACCATCTAGGGCAATGGGACGGCTCATGTACCACATGTCTGGCTTTCACTGGCAAAGTAAGATTGTGTTGCAGTTGGCTGGGGGCTCTCCCTCCCCTGACCCA
>gene=chr20_19578947-19579098; species=papHam
CAAGTTAGAAAGAAACAAATGCCATTAACCTTTCCAGATGGTGTGCAGACCATCTAGGGCAATGGGAGGGCTCACACACCACGTGTCTGGCTTTCACTGGCAAAGTAAGATTGTGTTGCAGTTGGCTGGGGGCTCTCCCTCCCC-GCCCCA
>gene=chr20_19578947-19579098; species=ponAbe
CAAGTGAGAAAGAAACAAATGCCATTAACCTTTCCAGATGGTGTGCAGACCATCTAGGGCAATGGGAGGGCTCATGTACCACGTGTCCAGCTTTCACTGGCAAAGTAAGATTGTGTTGCAGTTGGCTGGGGGCTCTCCCTCCCCTGACCCA
>gene=chr20_19578947-19579098; species=rheMac
CAAGTTAGAAAGAAACAAATGCCATTAACCTTTCCAGATGGTGTGCAGACCATCTAGGGCAATGGGAGGGCTCACACACCACGTGTCTGGCTTTCACTGGCAAAGTAAGATTGTGTTACAGTTGGCTGGGGGCTCTCCCTCCCC-GACCCA
>gene=chr20_19766961-19767097; species=hg19
tgccatgcaagcagttagactgttctgaggctaccatgctatgaggaaacccaaactagccccgggcaaacagatcacatgacaaagccctgaagctacatgaagaaagagagagataccgtagcagtctccagct
>gene=chr20_19766961-19767097; species=bosTau
----------------------------------------------------------------------------------------------------------------------------------------
>gene=chr20_19766961-19767097; species=calJac
tgccatataagcagtgagactattctgaggccaccatgttatgaggaaacccaaactag-cccatgcaagcagatcaggtggcaaagccctgaagctacatggagagagagagagacaccctaccagtctccagct
>gene=chr20_19766961-19767097; species=canFam
tgccatttaagcagttagacca-tccaaggccaccatactgtgaggaagcttaaactag-ctcatgggaagagaccacac------ggtctgaacctttagga---agctagttgactataggccagtctccgact
>gene=chr20_19766961-19767097; species=equCab
tgccatatcagcagtaatactgttccaaggcccccatgctgtgaggaagcccaagctag-cccatgggaagagaccacat------ggtctgaaactacacgg---aggagaaagacgccctgccagtttccagag
>gene=chr20_19766961-19767097; species=gorGor
tgccatgcaagcagttagactgttctgaggctaccatgctatgaggaaacccaaactag-cccaggcaaacagatcacatgacaaagccctgaagctacatgaagaaagagagagataccgtagcagtctccagct
>gene=chr20_19766961-19767097; species=panTro
tgccatgcaagcagttagactgttctgaggctaccatgctatgaggaaacccaaactag-cccaggcaaacagatcacatgacaaagccctgaagctacatgaagaaagagagagataccgtagcagtctccagct
>gene=chr20_19766961-19767097; species=papHam
tgccatgcaagcag-------gttctgaggccaccatactatgaggaaacccaaactag-cccaggcaaacagatcacatgacaaagccctgaagctacatgaaaaaagagagagatgccctagcagtctccagct
>gene=chr20_19766961-19767097; species=ponAbe
tgccatgcaagcagttaggctgttctgaggctaccatgctatgaggaaacccaaactag-cccaggtaaacagatcacatgacaaagccctgaagctacatgaagaaagagagagataccctagcagtctccagct
>gene=chr20_19766961-19767097; species=rheMac
tgccatgcaagcag-------gttctgaggccaccatactatgaggaaacccaaactag-cccaggcaaacagatcacatgacaaagccctgaagctacatgaaaaaagagagagatgccctagcagtctccagct
>gene=chr20_19974062-19974246; species=hg19
TCTCCTCAGTCCTGTAATGTGAATTCACCAGGCCTTAACTTTTCCTGTCGGAGGGACCGCCCTCCTTGGAGCCCGATTATGCCCTTCCCACGTGACCATGGGTAGTGCTGACTCAGGATGGGGGATGAATATCTCTCCTCCCGTACCCGATCCCAGGCAGGTATGAATGGGCCTCTTTCATGCT
>gene=chr20_19974062-19974246; species=bosTau
TTCCCTTGGTCCC---------------CAGGACCT-GGCTCTGGGT-CAGAGGGTCTGACCTCCAGGGAGCCCTGTG--TCCCCCTCTAGCCCCGCAGGGAC-CCGCTGACTCAGGACCAGTGATGAGTATCTT-CA--------------------------------------CCCATCCC
>gene=chr20_19974062-19974246; species=calJac
TCTCCCCAGTCCTGTAATGTGAATTCCCCAGGCCTT-GGTTTTCCTGTCCAAGGAACCGCCCTCCCTGGAGCCTGAATATGCCCTTCCCACGTGGCC-TAGGTAGTGCTGACTCAGGATGAGGGATGAATCTCTCTCCTCCCGGCCCTAACCCCAGGCAGGTATGAATGGGCCTCTTTCATGCT
>gene=chr20_19974062-19974246; species=canFam
TCCCCTAAGTCCT---------------CAGTGCTT-GGCTTTTTTTTCAGAGGGTCTGTCCTCCCTGGAGACCCGACATACCCTTCCCACCCCTTGAGGGATAGCGCTGACTCAGGATTAGTGATGAATATTTTTCATCCTCTCCCTCAGCCTGAAGAGATATCAATGAACCTCTTTGATCCC
>gene=chr20_19974062-19974246; species=equCab
T-CCCTAAGTCCT---------------CAGTGTTT-GGCTTGCTTTGCAGAGGGTCTGTCCTCCCGGGAACCCCGCCACGCCCTTCCTGCCCCTCCACGGCTAGTGCTGACTCAGGATTCGTGATGCATGTCTTTCGTGCTGTCCCTCACCCCCGGCCGATATGAATGAGCCTCTTTCATGC-
>gene=chr20_19974062-19974246; species=gorGor
TCTCCTCAGTCCTGTAATGTGAATTCACCAGGCCTT-ACTTTTCCTGTCGGAGGGACCGCCCTCCTTGGAGCCCGATTATGCCCTTCCCACGTGACCATGGGTAGTGCTGACTCAGGATGGGGGATGAATATCTCTCCTCCTGTACCCGATCCCAGGCAGGTATGAATGGGCCTCTTTCATGCT
>gene=chr20_19974062-19974246; species=panTro
TCTCCTCAGTCCTGTAATGTGAATTCACCAGGCCTT-ACTTTTCCTGTCGGAGGGACCGCCCTCCTTGGAGCCCGATTATGCCCTTCCCACGTGACCATGGGTAGTGCTGACTCAGGATGGGGGATGAATCTCTCTCCTCCCGTACCCGATCCCAGGCAGGTATGAATGGGCCTCTTTCATGCT
>gene=chr20_19974062-19974246; species=papHam
TCTCTTCAGTCCT------------------------ACTTTTTCTGTCGGAGAGACCGCCCTCCCTGGAGCCCAATTATGCCCTTCCCACGTGGCCATGGGTAGTGCTGACTCAGAATGGGGGATGAATCTCTCTCCTCCTGTTCCCCATCCCAGGCAGGTATGAATGGGCCTCTTTCATTCT
>gene=chr20_19974062-19974246; species=ponAbe
TCTCCTCAGTCCTGTAATGTGAATTCACCAGGCCTT-ACTTTTCCTGTCGGAGGGACCGCCCTCCTTGGAGCCCGATTATGCCCTTCCCACGTGACCATGGGTAGTGCTGACTCAGGATGGGGGATGAATATCTCTCCTCCGGTCTCCCACCCCAGGCAGGTATGAATGGGCCTCTTTCATGCT
>gene=chr20_19974062-19974246; species=rheMac
TCTCTTCAGTCCT------------------------ACTTTTTCTGTCGGAGAGACCGCCCTCCCTGGAGCCCAATTATGCCCTTCCCACGTGGTCATGGGTAGTGCTGACTCAGAATGTGGGATGAATCGCTCTCCTCCTGTTCCCCATCCCAGGCAGGTATGAATGGGCCTCTTTCATTCT
>gene=chr20_20873079-20873268; species=hg19
acctgaataagcttagaaagggaacctgaacctcagatgagactacagccccagtcaacaccttgatcccagtcgggtggcatcctggacaaaggctccacgtgacccatacccagcctcctgacctcaggaaactggaaaacaatccatttctgttgtttgaagctgctacctttgtgggaatatttt
>gene=chr20_20873079-20873268; species=bosTau
---------------------------------------------------------------------------------------------------------------------------------------------------------------------------------------------
>gene=chr20_20873079-20873268; species=calJac
----------tcatagaaagggaccctgaacctcagatgagactacagccccagttggcaccttgatcccagtctggtgacatcctgagcaaaggctccaggtgacccatacccagcgtcctgacctcaggaaactggaacacaatccatttctgttgtttgaagctgctatgtttgtgggaatatttt
>gene=chr20_20873079-20873268; species=canFam
acc--ag----cttggaagaggagcctaagtctcaggtgggctcggACTCCCGCTGGG---------------CTGGCGTGG----AAGCAGAGG----GGCCAA------------------------aaaaac----aaaaacaaaa----------------------------------------
>gene=chr20_20873079-20873268; species=equCab
gcc--agcgagcttggaagaggagacgaagcctcgggtaagatcacagcccccactgacgccttgatgtcagtcttgtgagaccctaagctaaggactcagctagcccatacccatgctcctgacccctggaaactgtgaaataataaatttgttttgatttaagctgctacatttgtgac--------
>gene=chr20_20873079-20873268; species=gorGor
acctgaataagcttagaaagggaccctgaacctcagatgagactacagccccagtcgacaccttgatcccagtcgggtggcatcctggacaaaggctccaggtgacccatacccagcctcctgacctcaggaaactggaaaacaatccatttctgttgtttgaagctgctacctttgtgggaatatttt
>gene=chr20_20873079-20873268; species=panTro
acctgaataagcttagaaagggaacctgaacctcagatgagactacagccccagtcgacaccttgatcccagtcaggtggcatcctggacaaagtctcca-gtgacccatacccagcctcctgacctcaggaaactggaaaacaatccatttctgttgtttgaagctgctacctttgtgggaatatttt
>gene=chr20_20873079-20873268; species=papHam
acctgaataagcttagaaagggaccctgaacctcagatgagactacagccccagtcaacaccttgatcccagtctggtgacatcctgggcaaaggctccaggtgacccatacccagcctcctgacctcaggaaactggaaaacgatccatttctgttgttcgaagctgcaacctttgtgggaatatttt
>gene=chr20_20873079-20873268; species=ponAbe
acctgaataagcttagaaagggaccctgaacctcagatgagactacagccccagtcgacaccttgatcccagtcgggtggcatcctgggcaaaggctccaggtgacccatacgcagcctcctgacctcaggaaactggaaaaaaatccatttctgttgtttgaagctgctgcctttgtgggaatatttt
>gene=chr20_20873079-20873268; species=rheMac
acctgaataagcttagaaagggaccctgaacctcagatgagactacagccccagtcgacaccttggtcccagtctggtgacatgctgggcaaaggctccaggtgacccatacccagcctcctgacctcaggaaactggaaaacaatccatttctgttgttcgaagctgcaacctttgtgggaatatttt
>gene=chr20_21076979-21077217; species=hg19
gactctcattagtgtaattcccagccagcaagaaggaacagggaggtgcaagtatgagatgacaattacgcacatcacttctacttgcatgccactggcgaatgtttagtcacatggtcctcgtgtcgctgcaagggaggctgggaaatgtagttcagctggtcagccgtgtgcccagtgagaatagaaTAAATGATGACGAGTGGCAGACAGGAGTCTCCGACCCTGGAAGATTAGT
>gene=chr20_21076979-21077217; species=bosTau
agcttccattagcatcattcccagccagccggacagaacaggaaggtgcaagtatgagatgatgactatgcccatcacttccgcttgccttccattggtgagaacttagtcacatgggccaagtgcagctgcaagggaggctgggaaatgtagtccagatgagcagccatatgcccagcaagaaaagaaTAAATTGCGGTTTGTGGCACACAGGAATCTCTGACATGAGGGTATTGGG
>gene=chr20_21076979-21077217; species=calJac
ggctctcattagtgtaattcccagctagcaagaaggaacagggaggtgcaagtatgagatgacaattatgtacatcacttctgcttgcatgccactggtgaatgcttagtcacatggtcctcgtgttactgcaaggcaggctgggaaacgtagttcagctggt-gggcgggtgcccagcaagaagagaaTAAATGATGACAAGTGGCAGACAGGACTCTCTGACCTTGGAAGATTAGT
>gene=chr20_21076979-21077217; species=canFam
ggctgccaTTAGCATCATTCTCAGCCAGCTAGAAGGAACAGGAAGGTGCAGGTATGA---GACAATTACCTCcatcacttctgcttgcattccactgttaagaacttagt---------------caactgcaagggaggctgggaaatgtagtccagctgggcaggtgggtgcctagcaagaagaaaataaatggtgaGAAGTGGCAGACAGGAGTCCCTGACACAGGAAGATCAGG
>gene=chr20_21076979-21077217; species=equCab
ggcttccattagcatcatttccagccagcaagaaaggacaagaaggtacaagtatgagatgacaattatgcccatcacttctacttgcgatccattagtgagaacttagtcacatgagctatatgtagctgcaagggaggctgggaaatgtagttcagcttggcagccatgtgcccagcaaggagagaataaatggtgagaagtggcagacaggagtctctgacacaGGAATATTAGG
>gene=chr20_21076979-21077217; species=gorGor
gactctcattagtgtaattcccagccagcaagaaggaacagggaggtgcaagtatgagatgacaattacgcacatcacttctacttgcatgccactggcgaatgcttagtcacatggtcctcgtgtcgctgcaagggaggctgggaaatgtagttcagctggtcggccgtgtgcccagcgagaatagaaTAAATGATGACGAGTGGCAGACAGGAGTTTCTGACCCTGGAAGATTAGT
>gene=chr20_21076979-21077217; species=panTro
gactctcattagtgtaattcccagccagcaagaaggaacagggaggtgcaagtatgagatgacaattacgcacatcacttctacttgcatgccactggcgaatgtttagtcacatggtcctcgtgtcgctgcaagggaggctgggaaatgtagttcagctggtcagccgtgtgcccagcgagaatagaaTAAATGATGACGAGTGGCAGACAGGAGTCTCTGACCCTGGAAGATTAGT
>gene=chr20_21076979-21077217; species=papHam
ggctctcgttagcatacttcccagccagcaagaaggaacagggaggtgcaagtatgagatgacaattatgcacatcacttctacttgcatgccactggtgaatgcttagtcacatggtcctcgtgtcactgcaagggaggctgggaaacgtagttcagctggtcggccgtgtgcccagcaagaagagaaTAAATGATGACAAGTGGCAGACAGGAGTCTCTGA-CCTGGAAGATTAGT
>gene=chr20_21076979-21077217; species=ponAbe
ggctctcattagcgtaattcccagccagcaagaaggaacagggaggtgcaagtatgagatgacaattacgcacatcacttctacttgcatgccactggtgaatgcttagtcacatggtcctcgtgtcgctgcaagggaggctgggaaacgtagttcagctggtcagccaggtgcccagcgaaaatagaat-aatgatgatgagtggcagacaggagtctctgACCCTGGAAGATTAGT
>gene=chr20_21076979-21077217; species=rheMac
ggctctcgttagcacacttcccagccagcaagaaggaacagggaggtgcaagtatgagatgacaattacgcacatcacttctacttgcatgccactggtgaatgcttagtcacatggtcttcgtgtcactgcaagggaggctgggaaacgtagttcagctggtcggccgtgtgcccagcaagaagagaaTAAATGATGACAAGTGGCAGACAGGAGTCTCTGA-CCTGGAAGATTAGT
>gene=chr20_21283840-21284043; species=hg19
GCCCGGCAAGGCCCTTTTCCGCCGCTCCCTCATCCAGCGAAGCCTCCTTCCCAGCTTCCCCGGCGGCGGCGCCGTGACGTCACTTCCGTTCTCCAGCGCGCACGTGGGAGGAAGTGCTGGTGCCCTCTGCCGCTGCTCCCGTCTCTTTGGTTACGCTCGTCAGCCGGTCGGCCGCCGCCTCCAGCCGTGTGCCGCTATGGGAG
>gene=chr20_21283840-21284043; species=bosTau
GCCCCG-------CCC--------------CACCGGCCGGCACCTCCTTCCTGGTCTCTTCCGCGGCGGCGCCGTGACCTAAGTTCCGGTCGCCGG-GCGCACGTGGGCGGAAGCGCCGGT-------GCCGCCGCG--CGTCTCTGTGGTTACGCGCGTTCGCTGGCGGGCCGCCGCCCGCTGCTGCGCGCCGCCATGGGAG
>gene=chr20_21283840-21284043; species=calJac
GCCCGGCGACGCCCTTTTCCGCCGCTCCTTCACTCAGCTGAGCCTCCTTCCCAGCTTCCCCGGCAGTGGCGCCGTGACGTCACCTCCGGTCGCCCGCGTGCACGTGGGAGGAAGTGCTGGTGCTCGCAGCCGCTGCTCTCGTCTCTTTGGTTACGCTCGTCAGCCGGCCGGCCGCCGCCTCCAGCCGTGTGCAGCTATGGGAG
>gene=chr20_21283840-21284043; species=canFam
agcccccccgggAGGT--------------CACCGA---------------------CCGCGACGGCGTGGGCGTGACGTCACTTCCTGTCGCCGGCGCGCACGTGGGAGGAAGTGCCGGTGCCCGCGGCCGCCGCTCCTGTCTCTCCGGTTACGTTCGTCCGCCGGCGGGCCGCCGCCTCCAACTGGGAGCTGCAATGGGAG
>gene=chr20_21283840-21284043; species=equCab
-----------------------------------------------------------------------------------------------------------------------------------------------------------------------------------------------------------
>gene=chr20_21283840-21284043; species=gorGor
GCCCGGCAAGGCCCTTTTCCGC-GCTCCCTCATCGAGCGGAGCCTCCTTCCCAGCTTCCCCGGCGGCGGCGCCGTGACGTCACTTCCGGTCTCCAGCGCGCACGTGGGAGGAAGTGCTGGTGCCCTCAGCCGCTGCTCCCGTCTCTTTGGTTACGCTCGTCAGCCGGTCGGCCGCCGCCTCCAGCCGTGTGCCGCTATGGGAG
>gene=chr20_21283840-21284043; species=panTro
GCCCGGCAAGGCCCTTTTCCGCCGCTCCCTCATCCAGCGGAGCCTCCTTCCCAGCTTCCCCGGCGGCGGCGCCGTGACGTCACTTCCGATCCCCAGCGCGCACGTGGGAGGAAGTGCTGGTGCCCTCTGCCGCTGCTCCCGTCTCTTTGGTTACGCTCGTCAGCCGGTCGGCCGCCGCCTCCAGCCGTGTGCCGCTATGGGAG
>gene=chr20_21283840-21284043; species=papHam
GCCCGGCCAGGCCCTTTTCCGCCGCTCCGTCACCCAGCCGAGCCTCCTTCCCAGTTTCCCCGGCGGCGGCGCCGTGACGCCACTTCCGGTCTC-GGGACGCACGTGGGAGGAAGTGCTGGTGCCCTCAGCCGCCGCTCCCGTCTCTTTGGTTACGCTCGTCAGCCGGGCAGCCGCCGCCTCCAGCCGTGTGCAGCTATGGGAG
>gene=chr20_21283840-21284043; species=ponAbe
GCCCGGCGAGGCCCTCTTCGGCCGCACCCTCACCCAGCGGAGCCTCCTTCCCAGCTTCCCCGGCGGCGGCACCGTGACGTCACCTCCGGTCTCCAGCGCGCACGTGGGAGGAAGTGCTGGTGCCCTCAGCCGCTGCTCCCGTCTCTTTGGTTACGCTCGTCAGCCGGTCGGCCGCCGCCTCCAGCCGTGTGCCGCTATGGGAG
>gene=chr20_21283840-21284043; species=rheMac
GCCCGGCCAGGCCCTTTTCCGCCGCTCTGTCACCCAGCCGAGGATCCTTCCCAGTTTCCCCGGCGGCGGCGCCGTGACGTCACTTCCGGTCTCAAGGGCGCACGTGGGAGGAAGTGCTGGTGCCCTCAGCCGCCGCTCCCGTCTCTTTGGTTACGCTCGTCAGCCGGGCAGCCGCCGCCTCCAGCCGTGTGCAGCTATGGGAG
>gene=chr20_22284275-22284450; species=hg19
AGATCTCACCATAAAAAAAAAAAGCTCTATGAGACTGGacgctgcttccctgcaagtccttcacctcctctaggtggctctctctcttctcggaacacatggtccttttccctcttcctgggatgttcttactcctgaaaactgcgtcatttgggcctttaccaagaccccttcc
>gene=chr20_22284275-22284450; species=bosTau
AGATCTCAATGTAAAAAGAT---GCTCTATGAGGGCGGATGCTGCTTCCCCAC-TGTCGTTCCCCTCATCCCCATAGATCTCTCTCAG-CCTCAATACACAGATctgtcccttttcc--gggacatcttttccccagaaacgtgcatcttttggatctttacccaaatgtcac--
>gene=chr20_22284275-22284450; species=calJac
AGAGCCCACCATAAAAAAAGAA-GCTCTATGGGAGTGGACACTGCTTCCCTGCAAGTCCTCCGCCTCCTCCCATTGGCTCTTGCTCTTCCTGGAACACGTGGTCCCCtttcctcttcccgggatgttctgacgcctgaaatctgcatcatgtgagccttcaccaggaccccttct
>gene=chr20_22284275-22284450; species=canFam
AGATCCCAAAGTAAAAGGAT---GCTCTGTGAGAGTGGATAATGCTTCCCCAGAAGCTCTTCTCTTCCTTCCAGTgacccatgctcatccctgaacacacacttctgcaccttctctcacggattgtcttatcccagaaatctgcatcatcagggtctttactcagatgtcccct
>gene=chr20_22284275-22284450; species=equCab
AGATCCCAACGTAAAAAGAT---GCTCTATGAGAGTGGATGTTGCTTCCCTGTAAGCCAGTCACCTCATCCCGATCACATGTGCTCATTTCTGAACGCACAGTTctactccttctcccaggtataattttaccccaaaaatctgcatcatttaagtctctacccaaatgtccc--
>gene=chr20_22284275-22284450; species=gorGor
AGATCTCACCATAAAAAAAAAAAGCTCTATGAGACTGGTCGCTgcttccctgcaagtccttcacctcctctaggtggctctctctcttcccggaacacgtggtccttttccctcttcctaggatgctcttactcctgaaaactgcctcatttgagcctttaccaagacctcttcc
>gene=chr20_22284275-22284450; species=panTro
AGATCTCACGGTAAAAAAAAAAAGCTCTATGAGACTGGACGCTGCTTCCCTGCAAGTCCTTCACCTCCTCTAGGTGGCTTTCGCTCTTCCCGGAACACGTGGTCcttttccctcttcctgggatgttcttactcctgaaaactgcgtcatttgagcctttaccaagaccccttcc
>gene=chr20_22284275-22284450; species=papHam
AGATTTTACTATTaaaaaaaaaaGCTCTATGAGAATGGATGCTGCTTCCCTGCAAGTCCTTCACCTCCTCTAGGTGGCTCTCGCTCTTCCCAGAACACGCAGT-cttttccctcttcctgggatgttcttactcctgaaacctgcatcatttgagcctttaccaagaccccttcc
>gene=chr20_22284275-22284450; species=ponAbe
AGATCTCACCATAAAAAAAAAA-GCTCTATGAGACTGGACGCTGCTTCCCTGCAAGTCCTTCACCTCCTGTAGGTGGCTCTCGCTCTTCCCGGAACACGTAGTCcttttctctcttcctaggatgttcttactcctgaaaattgcatcatttaagcctttaccaagactccttct
>gene=chr20_22284275-22284450; species=rheMac
AGATCTTACCATAAaaaaaaaaggCTCTATGAGAGTGGATGCTGCTTCCCTGCAAGTCCTTCACCTCCTCTAGGTGGCTCTCGCTCTTCCCAGAACACGCAGT-cttttccctcttcctgggatgttcttactcctgaaacctgcatcatttgagcctttaccaagaccccttcc
>gene=chr20_23024151-23024319; species=hg19
tctaatcttcctggaaaccttgtgaggcggcactgcttgaacccgtcttacagCCTTTGAAGGGTCATGTGGTGCCCGTGGCCATGTGACCAGCAGGTTTCAGGCTGGGGTCACACCCAGGTGTGTATGCTGTTCACACCACATATCAGCCCTGCGGGGTGCTTACAG
>gene=chr20_23024151-23024319; species=bosTau
TCCAGTCCTCTTGCAAAATCC---AGGGGGCCCTGACAACACCCTATTTACAGCTTGAGGGAGGCTGCATGGTGCCTGTGGCTGTGTGACCGCCA--TCTCAGGCTCCAACTGTATCCAGGGGTGCATGACACCCGTACTCCTTGTTGGCCCTGAAGGATGCTTAGAA
>gene=chr20_23024151-23024319; species=calJac
TCTAATCTCTTTGGAAACATCGTGAGGTA-----CCTTGTACCCCTCTCACAGTTTTCACAGGGTGACGTGGTGCCCATGGCCGTGTGACCAGCAGGTGTCAGGCTGGGATCACACCCGGGGG--------------------TATTAGCCCTGTGGGGTGCTTACAG
>gene=chr20_23024151-23024319; species=canFam
------------------------------------------------------------------------------------------------------------------------------------------------------------------------
>gene=chr20_23024151-23024319; species=equCab
tctcatcctcatggaaaccctgggaggtggcactgctggcaccccgtttacagccttagagaggtggtgtggtacccacggtcacgtgaccaccaggggtcaggctgggatgaaatccaggtgtatttgac-cccacactccacgttAGCCCTGCTGGACGCTGACAA
>gene=chr20_23024151-23024319; species=gorGor
tctaatcttcctggaaacttcgtgagatggcactgcttgcacccgtcttacagcctttgaagggtcatgtggtgcccgtggccatgtgaccagcaggtgtcaggctgagatcacacccaggtgtgtatgCTGTTCACACCACATATCAGCCCTGCGGGGTGCTTACAG
>gene=chr20_23024151-23024319; species=panTro
tctaatcttcctggaaaccttgtgagatggcactgcttgcacccgtcttacagcctttgaagggtcatgtggtgcccgtggccatgtgaccagcaggtgttaggctggggtcacacccaggtgtgtatgCTGTTCACACCACATATCAGCCCTGCGGGGTGCTTACAG
>gene=chr20_23024151-23024319; species=papHam
cctaatcttcttggaaacctcgtgagatggcactgcttgcacccgtcttatagcctttgaagggtgatgtggtgcccgtggccatgtgaccagcaggtgtcaggctgggatcacacccaggtgtgtatgCTGCTCACACCACATATTAGCCCTGCGGGGTGCTTACAG
>gene=chr20_23024151-23024319; species=ponAbe
tctaatcttcctggaaacctcgtgagatggcactgcttgcacccgtcttacagcctttgaagggtcatgtggtgcccgtggccatgtgaccagcaggtgtcaggctgggatcatacccaggtgtgtatgCTGTTCACACCACATATCAGCCCTGCGGGGTGCTTACAG
>gene=chr20_23024151-23024319; species=rheMac
cctaatcttcttggaaacctcgtgagatggcactgcttgcacccgtcttatagcctttgaagggtgatgtggtgcccgtggccatgtgaccagcaggtgtcaggctgggatcacacccaggTGTGTATGCTGCTCACACCACATATTAGCCCTGCGGGGTGCTTACAG
>gene=chr20_23338724-23338954; species=hg19
CTCACTCAACCGCAGGTTCCAGCATCCCCGATACGGCCGACGTCATTACCCTGCGACCGCTCAGGACACTTCTGAGGACTCTTTTGACAGCTAGTAATCGCGCGGTGGCGCGACCACGTGACTCCGGCGCCCTAGCCCCGCCCTCCGTCTCCAAGGAGCCCTGGAAGGAGCTATACCAGCGGCTCCAGAAGGCGGGGAGAGGCGGGGCCGGACTCCGGGACAGCCAATGG
>gene=chr20_23338724-23338954; species=bosTau
CTCACTAAGCCGCGCATCCCGGCGCACGCAGGGAGGCCAATAGCATCACC-GGCGACGTCCGGGGACCCATCGGAA------ACCGA--------------------------------GG--------CTCCAGCCCCGCCTCTCG-------------------------------------------GCCGGTGGGCGGAGGGGGCGGCCTCCGGA-----------
>gene=chr20_23338724-23338954; species=calJac
CGCACTCAACCGCAGGTTCCAGCGTCACGGACACGGCCGACAACATCACCCCGCGACTGCTCAGGACCCTTCGGAGGACTCTTT-GTCAGCTAGAAATC--GCTGTAGCGCGTCCACGTGACTCCGGCTCCCTAACCCCGCCCTCCGTCTCCAAAGAGCCCTGGAACGAGCAATCCCAGCAGCTCCGGAGGGCGGGGAGAGGCAGGGCCGGAATCTGAGACAGCCAATGG
>gene=chr20_23338724-23338954; species=canFam
cg--cggAGCCCAACTTCTCGGCCCACGGAGGGCGCC--AGGCCCCGATCCCGCGACCTCCCTGGACTCTCTGGAGGCCTG-CGCGG--------------------------CCACGTGA--CAGGcgcccc-gccccgccccccg------------cccc---------------------------gcc-------------------------------------
>gene=chr20_23338724-23338954; species=equCab
CGCGCTTAGCCGCACTTC-CGGCTCACAGCTGCAGGCTGACGTCATTATCCTGCGATCGCCCAGGAC-------------------------------------------------------------------------------------------------------------------------------------------------------------------
>gene=chr20_23338724-23338954; species=gorGor
CTCACTCAACCGCAGGTTCCAGCATCCCCGATACGGCCGACGTCATTACCCTGCGACCGCTCAGGACACTTCTGAGGACTCTTTTGACAGCTAGTAATCGCGCGGTGGCGCGACCACGTGACTCCGGCGCCCTAGCCCCGCCCTCCGTCTCCAAGGAGCCCTGGAAAGAGCTATACCAGCGGCTCCAGAAGGCGGGGAGAGGCGGGGCCGGACTCCGGGACAGCCAATGG
>gene=chr20_23338724-23338954; species=panTro
CTCACTCAACCGCAGGTTCCAGCATCCCCGATACGGCCGACGTCATTACCCTGCGACCGCTCAGGACACTTCTGAGGACTCTTTTGACAGCTAGTAATCGCGCGGTGGCGCGACCACGTGACTCCGGCGCCCTAGCCCCGCCCTCCGTCTCCAAGGAGCCCTGGAAGGAGCTATACCAGCGGCTCCAGAAGGCGGGGAGAGGCGGGGCCGGACTCCGGGACAGCCAATGG
>gene=chr20_23338724-23338954; species=papHam
GGCACTCAACCGCAGGTTCCAGTCTCCCGGATACGGCCGACGTCACTACACTGCGACCGCTCAGGACCCTTCGGAGGACGCTTTTGTCAGCTAGTAATCCAGCGGTGGCGCGACCACGTGACTCCGGCGCCCTAGCCCCGCCCTCCGTCTCCAAGGAGCCCTGGAAGGAGCGATACCAGCAGCTCCAGAAGACGGGGAGAGGCGGGGCCGGACTACGGGACAGCCAATGG
>gene=chr20_23338724-23338954; species=ponAbe
CGCACTCAACCGCAGGTTCCAGCATCCTCAATACGGCCGACGTCATTACCCTGCGACCGCTCAGGACACGTCGGAGGACTCTTTCGACAGCTAGCAATCGCGCGGTGGCGCGACCACGTGACTCCGGCGCCCTAGCCCCGCCCTCCGTCTCCAAGGAGCCCTGGAAGGAGCTATACCAGCGGCTCCAGAAGGCGGGGAGAGGCGGGGCCGGACTCCGGGACAGCCAATGG
>gene=chr20_23338724-23338954; species=rheMac
GGCACTCAACCGCAGGTTCCAGTCTCCCGGATACAGCCGACGTCACTACCCTGCGACCGCTCAGGACCCTTCGGAGGACGCTTTTGTCAGCTAGTAATCCCGCGGTGGCGCGACCATGTGACTCCGGCGCCCTAACCCCGCCCTCCGTCTCCAAGGAGCCCTGGAAGGAACGATACCAGCAGCTCCAGAAGGCGGGGAGAGGCGGGGCCGGACTACGGGACAGCCAATGG
>gene=chr20_25012823-25013019; species=hg19
CATGCCCTTCCTCTCTGGCCACTCTGGGGCCTATCACCAGGTTCACCCAccactcagggcgcatcatctctctgggcaagctgattggctcagggccgacacgtgacccaacctggtccagtcagagtcaaccATACTCAACTCCGGGAAAACTGGGAGCAGGCGAGAGCCGCCAACTTGCCGGCCATGCGGTGCG
>gene=chr20_25012823-25013019; species=bosTau
----------------------------------------------------------------------------------------------------------------------------------------------------------------------------------------------------
>gene=chr20_25012823-25013019; species=calJac
--TGCACTTCCTCTCTGGCCAGTCTAGGTCCTATCAccaggtttacctgccaatcagggcacagcatctccctgggcaagcggattggctcagcactgccacctgagccaacccggtgcaatcagagtccaccatcct----------gaaactGGGAGCTCTCGAGAGCCACCCGCTTGCCGGCCGCACAGCAGA
>gene=chr20_25012823-25013019; species=canFam
---------CCCCGCCTCCACCTCCCAGCCGGGCC---------------------------------------------CGGGTTGGTTCCGGGTTGGCACGTGACCCAGCCCAGCCCAATCGGAGCCAAGGACAGTCCACGGCCGACC--CCGGAAGCAGACGGGAGGCGGCGCCGCGCC---CGTGGAGCAGA
>gene=chr20_25012823-25013019; species=equCab
---------CCCCTTACTCCTCCCCGGGAC--GTCGCGAGGTTCCCCAG-CGGTGAGAACCCA-CAGCTCCCTGAGCAAGCTGATTGGTTAGAGGTTGGCACGGGACCCAACCCGGCCCAACCAGAGCCCACGACAGGCCCCTCCAGAAA-GCCGGAAGC------GCGGCGCT--CGCTGC---CGCGTGGCCGG
>gene=chr20_25012823-25013019; species=gorGor
CGTGCCCTTCCTCTCTGGCCACTCTGGGGCCTATCACCAGGTTCACCCAccactcagggcgcatcatctctctgggcaagctgattggctcagggctgacacgtgacccaacctggtccagtcagagtcaaccATACTCAACTCCGGGAAAACTGGGAGCAGGCGAGAGCCGCCAACTTGCCGGCCATGCAGCGCG
>gene=chr20_25012823-25013019; species=panTro
CATGCCCTTCCTCTCTGGCCACTCTGGGGCCTATCACCAGGTTCACCCAccactcagggcgcatcatctctctgggcaagctgattggctcagggccgacacgtgacccaacctggtccagtcagagtcaaccATACTCAACTCCGGGAAAACTGGGAGCAGGCGAGAGCCGCCAACTTGCCGGCCATGCGGTGCG
>gene=chr20_25012823-25013019; species=papHam
CGTGCCCTTCCCCTCTGGCCACTCTGGGGCCTAGCAccaggtttacccgccaatcagggtgcagcatctctcttggcaagctgattggttcagggctgacacgtgacccaacctggtccagtcaaagtcaaccATACTCAACTCCGGGAAAACCTGGAGCACGCGAGAGCTGCCCACTTGCCCGCCATGCAGCGAG
>gene=chr20_25012823-25013019; species=ponAbe
CGTGCCCTTCCTCTCTGGCCACTCTGGGCCCTATCACCAGGTTCACCCAccactcagggcgcatcatctctctgggcaagctgattggctcagggctgacacgtgacccaacctggtccagccacagtcaaccATACTCAACTCTGGGAAACCTGGGAGCAGGCGAGAGCCGCCAACTTGCCGGCCATGCAGCGGG
>gene=chr20_25012823-25013019; species=rheMac
CGTGCCCTTC--CTCTGGCCACTCTGGGGCCTAGCAccaggtttacccgccaatcagggtgcagcatctctctgggcaagctgattggttcagggctgacacgtgacccaacctggtccagtcagagtcaaccATACTCAACTCTGGGAAAACCTGGAGCACGCGAGAGCTGCCCATTTGCCCGCCATGCAGCGGG
>gene=chr20_30105284-30105432; species=hg19
gttccgggacaaagaaggccaagccctgccctcactgagcccagtcaccaaggagaaacagacatgtgactagtcaaGTAAATAGAGCTCTGATAGGCCTCCTGGAGGGGGCAGCAGTTGTCTCTGCATGGATTGGGAGAGTCCAACA
>gene=chr20_30105284-30105432; species=bosTau
gtgcc-tgacgaag-aggccaagccttgccctcacagagctcagtccccaacgagaaatagccatgtgaccagCTGA---------------------CTGCTCGAGGAGGCCGCCATGATCTTTGCCGGGGTGGGAAGAGCTCAGCG
>gene=chr20_30105284-30105432; species=calJac
gttccaggacaacaaaggccaagccttgcccccactgagctcagtcaccaaggagaaatagacatgtgactagccaagaagacagagttctgataggcctcctggagggggcagcagttgtcttagcatggatggggggagtctAACA
>gene=chr20_30105284-30105432; species=canFam
GTGCTGGAACAACGAAGGCCAGGCCCTTCTC-----------AGTCCCCACAGAGAAGCAGATGTGTGAGCAGCTGACTAAACTGAATCCTGATATGCCTTCCAGAGGAGGCCACAGCTGCCTTTGCATGGATGGGGAAAGTTCAGCA
>gene=chr20_30105284-30105432; species=equCab
atgctggaacaaaaaagcccaagccctgccctcacagagctcagtcaccaaggagaaacagatgtgtgaccagccaactaAACTGAATTCTGATCCACCTCCTAGAGGAGGCAGCCACTGTCTGTGCGTGGGTCGGGGGAATGCTACA
>gene=chr20_30105284-30105432; species=gorGor
gttccgggacaaagaaggccaagccctgccctcactgagcccagtcaccaaggagaaacagacatgtgactagtcaagtaaatagagctctgataggcctcctggagggggcagcagttgtctctgcatggattgggagagtccaaca
>gene=chr20_30105284-30105432; species=panTro
gttccgggacaaagaaggccaagccctgccctcactgagcccagtcaccaaggagaaacagacatgtgactagtcaaGTAAATAGAGCTCTGATAGGCCTCCTGGAGGGGGCAGCAGTTGTCTCTGCATGGATTGGGAGAGTCCAACA
>gene=chr20_30105284-30105432; species=papHam
gttccggggcaaagaaggccaagccctcccctcactgagcccagtcaccgaggagaaacagacatgtgactagccaaGTAAATAGAGTTCTCATAGGCCTCCTGGAGGGGGCAGCAGTTGTCTTTGCATGGATGGGAAGAGTCCAACA
>gene=chr20_30105284-30105432; species=ponAbe
gttccgggacaaagaaggccaagccctgccctcactgagcccagtcaccaaggagaa----agacgtgactagccaagtaaacagaGCTCCGATAGGCCTCCTGGAGGGGGCAGCAGTTGTCTTTGTATGGATGGGGAGAGTCCAACA
>gene=chr20_30105284-30105432; species=rheMac
gttccggggcaaagaaggccaagccctcccctcactgagcccagtcacccaggagaaacagacatgtgactagccaaGTAAATAGAGTTCTCATAGGCCTCCTGGAGGGGGCAGCAGTTGTCTTTGCATGGATGGGAAGAGTCCAACA
>gene=chr20_30183974-30184181; species=hg19
ACAGCTCCGGCAGTCCCAGCCCAGAGGCGCCGGCCTGGCGGCTGGAAGATTGCACTGTGGGCACATCTGGGGAGCAGCTGCCGAGCCAGGGCCAGAGTGGGTCACGTGGCACAGGGCAGGACCGTCCTGGAGCCTACAAGGCCAAGACTCCTAGGAGGGGCAGTGGAGAACACTCTGGACGAGAACAGTGCGTCAACGAGGAGGAAC
>gene=chr20_30183974-30184181; species=bosTau
GCAGCTCCGGCAGCCCCAGCCCAGAGGCGCCGGCCTGGCGGCTGGAAGACTGCGCTGCGGGCACATCTGGGGAACAGCTGCCGGGCCAGGGCCAGAGCAGGTCACGTGGCCCA-GGCAGGCCCGCCCTGGAGCCTACAAGGCCAAGACTCCTGGGAGGGGCAGTGGGGAATGTGCCGGACTTGTAC-ACAAATCCCTGAGGAGTTAC
>gene=chr20_30183974-30184181; species=calJac
------------------GCCCAGAGGCGCCCGGCTTGGAGGTGGAAGACTGCACTGTGAGCACATATGGGGAGCAGCTGCCGGGCCAGGGCCAGAGTGGGTCACGTGGCACAGGGCAGGCCCGCCCTGGAGCATACAAGGCCAAGACT-CTAGGAGGGGCAGTGGAGAACACTCTGGACAAGAAC-GTGCGTCAACAAGGAGGAAC
>gene=chr20_30183974-30184181; species=canFam
GCAGCTCCGGCAGTCCCAGCCCAGAGGCGCCGGCCTGGCGGCTGGAAGACCATGCTGTGGGCACATCTGGGGAACAGCTGCC------CGGCCAGAGGAGGTCACGTGGCACA-GGCAGGCCCGCCCTGGAGCCTACAAGGCCAAGACTCC-GGGAGGGGCAGTGGTGAGCATGCCTGACATGAAC-CCGCATCAGAAAGGATGCAC
>gene=chr20_30183974-30184181; species=equCab
GCAGCTCCAGCAGTCCCAGCCCAGAGGCGCCGGCCTGGCGGCTGGAAGACCGCGCTGTGGGCACATCTGGGGAGCAGCTGCCGGGCCAGGGCCAGAGCAGGTCACGTGGCCCAGGGCAGGCCTGCCCCGGAGCCTACAAGGCCAGCGCTCC-GGGAGGGGCAGTGGGGAACATGCTGGACGTGAGC-ACGCGTCAACAGGGATGCAC
>gene=chr20_30183974-30184181; species=gorGor
---------------------------------------------------------------------------------------------------------------------------------------------------------------------------------------------------------------
>gene=chr20_30183974-30184181; species=panTro
ATAGCTCCGGCAGTCCCAGCCCAGAGGCGCCGGCCTGGCGGCTGGAAGATTGCACTGTGGGCACATCTGGGGAGCAGCTGCCGAGGCAGGGCCAGAGTGGGTCACGTGGCACAGGGCA-----------------------------------------------------------------------------------------
>gene=chr20_30183974-30184181; species=papHam
GCAGCTCCGGCAGTCCCAGCCCAGAGGCGCCGGCCTGGCGGCTGGAAGACTGCACTGTGGGCACATCTGGGGAGCAGCTGCCGAGCCAGGGCCAGAGTGGGTCACGTGGCACAGGGCAGCACCGCCCTGGAGCCTACAAGGCCAAGACTCCTAGGAGGGGCAGTGGAGAACACTCTGGACCAGAAC-ATGCGTCAACAAAGAGGAAC
>gene=chr20_30183974-30184181; species=ponAbe
GCAGCTCCGGCAGTCCCAGCCCAGAGGCGCCGGCCTGGCGGCTGGAAGATTGCACTGTGGGCACATCTGGGGAGCAGCTGCCGAGCCAGGGCCAGAGTGGGTCACGTGGCACAGGGCAGGACCGCCCTGGAGCCTACAAGGCCAAGACTCCTAGGAGGGGCAGTGGAGAACACTCTGGACGAGAAC-GTGTGTCAACAAGGAGGAAC
>gene=chr20_30183974-30184181; species=rheMac
GCAGCTCCGGCAGTCCCAGCCCAGAGGCGCCGGCCTGGCGGCTGGAAGACTGCACTGTGGGCACATCTGGGGAGCAGCTGCCGAGCCAGGGCCAGAGTGGGTCACGTGGCACAGGGCAGCACCGCCCTGGAGCCTACAAGGCCAAGACTCCTAGGAGGGGCAGTGGAGAACACTCTGGACCAGAAC-ATGCGTCAACAAAGAGGAAC
>gene=chr20_30458314-30458461; species=hg19
GGCCCGGGAGGGAAATGGTGGTGGAgccgccgctgccaccgccgccgccgcAGGCTCCTCCTACCCCTTCGGTCATGTGGGGCCCCCGCCTCGGGTCGCGGCGGGGGGCCGGACAAAGCCCCAGTGTGCCGGGCCCACGGCCCGCGG
>gene=chr20_30458314-30458461; species=bosTau
GGCCAGGGAGGGAAATGC---TGGA---------GCCGCCTCGGCCGCCACAGGCTCCTCCTACCCGCTCGGTCACGTGGGCCCCCCCCCGTGGGTCGCGGTGGGGGGCTGGACAAAGCCCCAGTGTgccgggcccggggcccgcgg
>gene=chr20_30458314-30458461; species=calJac
AGCCCGGGAGGGAAATGGTGGTGGAgccgccgccgccgccgccgctgctgcAGGCTCCTCCTACCCTTTCGGTCATGTGGCCCCCCC-CCTCTGGTCGCGGCGGGGGGCTGGACAAAGCCCCAGTGTGCCGGGCCCACGGCCCGCGG
>gene=chr20_30458314-30458461; species=canFam
GGCCAGGGAGGGAAATGGTGGTGGAgccgcc---gccgccgccgccgccgcAGGCTCCTCCTACCCCCTTGGTCATGTGGGCCCCCC-CCGTGGGTCGCGGCGGGGGGCTGGACAAAGCCCCAGTGTGCCGGGCCCAGGGCCCGCGG
>gene=chr20_30458314-30458461; species=equCab
GGCCTGCGAGGGAAACGATGTTGAAGTCGCCGCTGCCGCCACCGCCGCCGCAGGCTCCTCCTAACCTCTCGGTCATGTGGGCCCCCCTTCGTGGGTCGCGGCGGGGGGCTGGACAAAGCCCCAGTGTGCCGGGCCCAGGGCCCGCGG
>gene=chr20_30458314-30458461; species=gorGor
GGCCCGGGAGGGAAATGGTGGTGGAgccgccgctgccaccgccgccgccgcAGGCTCCTCCTACCCCTTCGGTCATGTGGGGCCCCCGCCTCGGGTCGCGGCGGGGGGCCGGACAAAGCCCCAGTGTGCCGGGCCCACGGCCCGCGG
>gene=chr20_30458314-30458461; species=panTro
-----------------GTGGTGGAgccgccgctgccaccgccgccgccgcAGGCTCCTCCTACCCCTTCGGTCATGTGGGGCCCCCGCCTCGGGTCGCGGCGGGGGGCCGGACAAAGCCCCAGTGTGCCGGGCCCACGGCCCGCGG
>gene=chr20_30458314-30458461; species=papHam
GGCCCGGGAGGGAAATGGTGGTGGAgccgccgctgccgccgccgccgccACAGGCTCCTCCTACCCCTTCGGTCATGTGGGGCCCCCCCCTCGGGTCGCGGCAGGGGGCCGGACAAAGCCCCAGTGTGCCGGGCCCACGGCCCGCGG
>gene=chr20_30458314-30458461; species=ponAbe
---------------------------------------------------------------------------------------------------------------------------------------------------
>gene=chr20_30458314-30458461; species=rheMac
GGCCCGGGAGGGAAATGGTGGGGGAgccgccgctgccgccgccgccgccACAGGCTCCTCCTACCCCTTCGGTCATGTGGGGCCCCC-CCTCGGGTCGCGGCGGGGGGCAGGACAAAGCCCCAGTGTGCCGGGCCCACGGCCCGCGG
>gene=chr20_30535989-30536097; species=hg19
catgtaaaaaagaaaagctcactctcccaggctctcttgcagctatgggtgaccatgtgacttagttctggccaatgagatgttggcaggaagtCCCTGAGGAGATGG
>gene=chr20_30535989-30536097; species=bosTau
GATGTGAAAA-------------------------------------TATGAGCACGTGCCTTAGATCTGACCAATGAGGTATCAGCA-GAAGTCCCTGAGGAGACGG
>gene=chr20_30535989-30536097; species=calJac
cacgtgaaaaagaaaagctcactctcccaggctcccttgcagctatgggtg-ctatgtgacctagttctatccaatga-atgttggca-gaagtCCCTGAGGAGATGG
>gene=chr20_30535989-30536097; species=canFam
GATGTGAAAAGTaaaagtgc-ctctgccaggctcccttgcagctat-ggtggccacatgacttagttctggccaatgagatgt---ca-aaagtCTCTGAGGACACAG
>gene=chr20_30535989-30536097; species=equCab
GATGTGAA-AATAGCAGCTCACCCTGccaggctcccctgcagttatgggtggctataggacttagtgttggccaatgaaacgt---ca-gaagCCCCCGAGGAGACGG
>gene=chr20_30535989-30536097; species=gorGor
------------------------------------------------------------------------------------------------------------
>gene=chr20_30535989-30536097; species=panTro
CATGTAAaaaagaaaagctcactctcccaggctctcttgcagctatgggtgaccatgtgacttagttctggccaatgagatgttggcaggaagtCCCTGAGGAGATGG
>gene=chr20_30535989-30536097; species=papHam
CATGTGAaaaagaaaagctcactctcccgggctctcttgcagctatgggtaaccatgtgacttag-tctggccaatgagatgttggcaggaagtccctgaggagatgg
>gene=chr20_30535989-30536097; species=ponAbe
CATGTGAaaaagaaaggctca--ctcccaggctctcttgcagctatgggtgaccatgtggcttagttctggccaatgagatgttggcaggaagtCCCTGAGGAGATGG
>gene=chr20_30535989-30536097; species=rheMac
CATGTGAAAAAGaaaagttcactctcccgggctctcttgcagctatgggtaaccatgtgacttag-tctggccaatgagatgttggcaggaagtccctgaggagatgg
>gene=chr20_30697444-30697606; species=hg19
AGGAGCGGTTGAAGCCAGACGACCACCTTGTGGAGTTAAACTCCGTAACCAGGGAGCACCACTTCCGCTGACGTCATTACGGCGACACGTGGATCCAAGATGGCGACGGCGATGGTGAGTGAAGGAGACTCCGGGAGCGGGAGCTGGAGCGGGGCCCTCCGG
>gene=chr20_30697444-30697606; species=bosTau
AAGAGCGACTGAAACAGGGCAG-CACCTCGCGGTGGTAAACTCCGTAACCAAGGAACCCTACTTCCGCTGACGTCATTACGGCGACACGTGGATCCAAGATGGCGGCGGCGATGGTGAGTGAAGGAGACTCCGGGAGCCGGAGATGGAGCGGGCCGCTCTGG
>gene=chr20_30697444-30697606; species=calJac
AGGAGCGGTTGAAGCCAGGCGACCACCTTGCGGAGTTAAATTCCGTTATGAGG-ACCACCACTTCCGCTGACGTCATCACGGCGACACGTGGATCCAAGATGGCGACGGCGATGGTGAGTGAAGGAGACTCCGGGAGCGGGAGCAGGAGCGGGGCCGTCCGG
>gene=chr20_30697444-30697606; species=canFam
AGGAGTGACTGAAGCCAGGCAG-CACCCAGCGGAGTTAAACTCCGTAACCAGGGAACACCACTTCCGCTGACGTCATTACGGCGACACGTGGATCCAAGATGGCGGCTGCGATGGTGAGTGAAGGAGACTCCGGGAGTCAGAGCTGGAGCGGGGCCCTTCGG
>gene=chr20_30697444-30697606; species=equCab
AGGAGCGATTGAAGCCAGGCAG-CACCTGGCAGTGTTAAACG--GTAACCAGGGAACACCACTTCCGCTGACGTCATTACGGCGACACGTGGATCCAAGATGGCGGCGGCGATGGTGAGTGAAGGAGACTCTGGGAGCCGGAGCTGGAGCGGGGCCCTCCGG
>gene=chr20_30697444-30697606; species=gorGor
AGGAGCGGTTGAAGCCAGACGACCACCTTGTGGAGTTAAACTCCGTAACCAGGGAGCACCACTTCCGCTGACGTCATTACGGCGACACGTGGATCCAAGATGGCGACGGCGATGGTGAGTGAAGGAGACTCCGGGAGCGGGAGCTGGAGCGGGGCCCTCCGG
>gene=chr20_30697444-30697606; species=panTro
AGGAGCGGTTGAAGCCAGACGACCACCTTGTGGAGTTAAACTCCGTAACCAGGGAGCACCACTTCCGCTGACGTCATTACGGCGACACGTGGATCCAAGATGGCGACGGCGATGGTGAGTGAAGGAGACTCCGGGAGCGGGAGCTGGAGCGGGGCCCTCCGG
>gene=chr20_30697444-30697606; species=papHam
AGGCGCGGTTCAAGCTAGGCGACCACCTTGCGGAGTTAAACTCCGTAACCTGGGAGCACCACTTCCGCTGACGTCATTACGGCGACACGTGGATCCAAGATGGCGACGGCGATGGTGAGTGAAGGAGACTCCGGGAGCGGGAGCTGGAGCGGGGCCCTCCGG
>gene=chr20_30697444-30697606; species=ponAbe
AGGAGCGGTTGAAGCCAGACGACCACCTTGCGGAGTTAAACTCCGTAACCAGGAAGCACCACTTCCGCTGACGTCATTACGGCGACACGTGGATCCAAGATGGCGACGGCGATGGTGAGTGAAGGGGACTCCGGGAGCGGGAGCTGGAGCGGGGCCCTCCGG
>gene=chr20_30697444-30697606; species=rheMac
AGGAGCGGTTGAAGCTAGGCGACCACCTTGCGGAGTTAAACTCCGTAACCTGGGAGCACCACTTCCGCTGACGTCATTACGGCGACACGTGGATCCAAGATGGCGACGGCGATGGTGAGTGAAGGAGACTCCGGGAGCGGGAGCTGGAGCGGGGCCCTCCGG
>gene=chr20_31254977-31255146; species=hg19
atgaggtaaggtcgaagcagtgggaaagggtcacctgggattttattccaagagcttcgaggtcgtgggagggctttaagcaggggcatcatgtgatctgactacttactgtctttgaagctgactctggctgctgcctggagGGCTTCGGAGCAGGTGAGATTGGCTG
>gene=chr20_31254977-31255146; species=bosTau
-------------------------------------------------------------------------------------------------------------------------------------------------------------------------
>gene=chr20_31254977-31255146; species=calJac
ATGAGGCAAAGTTGAAGCAGTGGGCAAGGGTCACCTGGAA--CTATTCCTAGAGCTTGAAggccatgggagggctttaagcaggggcatcatgtgatctgactgct----ctctttgaagctgaccctggctgctgcctggagGGCTTCAGAGCAGGTGAGATTGGCTG
>gene=chr20_31254977-31255146; species=canFam
gtgagatgaaatcagagaggtgggcaggggtcacactgggttttattcacagagctctgaggccacaggagggctttaagcaggtgtgtaatgtgatcca-----t--ctgtctttgaagctgactctag---ccatgtggaatgctgcagagcagatgagattggct-
>gene=chr20_31254977-31255146; species=equCab
ATGAGATGAGGTCGGAGAGGTGGGCAGGGGTCGCCTTGGGTTTTATTCCAAGAGCTTCGAGGCCATGGGAAGGCTGTGGGGGGGGGCGGGACGTGATCCA-----T--CTGTCCTTCAGGCTGACTTTGGCCACCACCTGGAAAGATTCAGAGCAGGTGATGCTGGCTG
>gene=chr20_31254977-31255146; species=gorGor
atgaggtaaggtcgaagcagtgggaaagggtcacctgggattttattccaagagcttcgaggtcatgggagggctttaagcaggggcatcatgtgatctgactact----gtctttgaagctgactctggctgctgcctggagGGCTTCGGAGCAGGTGAGATTGGCTG
>gene=chr20_31254977-31255146; species=panTro
atgaggtaaggttgaagcagtgggaaagggtcacctgggattttattccaagagcttcgaggtcatgggagggctttaagcaggggcatcatgtgatctgactact----gtctttgaagctgactctggctgctgcctggagGGCTTCGGAGCAGGTGAGATTGGCTG
>gene=chr20_31254977-31255146; species=papHam
acgaggtaaggttgaagcagtgggaaagggtcacctgggattttattgcaagagcttcaaggtcatgggagggctttaagcaggggcatcatgtgatctgactgct----gtctttgaagctgactctggctgctgcctggagGGCTTTGGAGCAGGTGAGATTGGCTG
>gene=chr20_31254977-31255146; species=ponAbe
acgaggtaaggtcgaagcagtgggaaagggtcacctgggattttattccaagagcttcgaggtcatgggagggctttaagcaggggcatcatgtgatctgactact----gtctttgaagctgactctggctgctgcctggagGGCTTCGGAGCAGGTGACATTGGCTG
>gene=chr20_31254977-31255146; species=rheMac
acgaggtaaggttgaagcagtgggaaagggtcacctgggattttattgcaagagcttcgaggtcatgggagggctttaagcaggggcatcatatgatctgactgct----gtctttgaagctgactctggctgctgcctggagGGCTTCGGAGCAGGTGAGATTGGCTG
>gene=chr20_31352648-31352771; species=hg19
GGGGTCTAAGGGAGGAGCAAGGGAGGTGGGGTTGAGAGGCTGCTTCCTTCCCTTCCTCCAGCCACGTGGGGCCTGTGATCCAGAGGCGCCTGTCGCCCCTCATTATTGCAGCCCCATGGACCT
>gene=chr20_31352648-31352771; species=bosTau
GGGGGTGAAGGGAGGAGCCAGGGAGGTGGGGCTCAGAGGTTGCTTCCTTCCTTTCCTCCTGCCACGTGGGGCCTGCAACCCAGAGGGGCCTGTCTCCCTTTCTTACTACAGCCCCAAG-----
>gene=chr20_31352648-31352771; species=calJac
GGGGGTTAAGGGAGGAGTCAGGGAGGTGGGATTGGGAGGCTGTTTCCTTCCCTTCCTCCAGCCACGTGGGGCCTGTGATCCAGAGGCGCCTGTCGCCCCTCATTATTGCAGTCCCATGGGCCT
>gene=chr20_31352648-31352771; species=canFam
GGGGGTGAAGGGAGGAGCAAGGGAGGTGGGTTTGGGAAGCTACTTCCAGTCCTTCC-TCAGCCACGTGGGACTTGCAACCCAATGATGCCTGTCACCCTTC---ATTGCAG-CCCAGGGACCT
>gene=chr20_31352648-31352771; species=equCab
gggggctaagggaggagccagggagatagggtgggaggCCGCTTCTCTGTCCT----CCAGCCACGTGGGGCCTGTGACTCAGAGGGGCCTGTAGCACCTCATTATTGCAGCCCCAGGGATCC
>gene=chr20_31352648-31352771; species=gorGor
GGGGTCTAAGGGAGGAGCAAGGGAGGTGGGGTTGAGAGGCTGCTTCCTTCCCTTCCTCCAGCCACGTGGGGCCTGTGATCCAGAGGCGCCTGTCGCCCCTCATTATTGCAGCCCCATGGACCT
>gene=chr20_31352648-31352771; species=panTro
GGGGTCTAAGGGAGGAGCAAGGGAGGTGGGGTTGAGAGGCTGCTTCCTTCCCTTCCTCCAGCCACGTGGGGCCTGTGATCCAGAGGCGCCTGTCGCCCCTCATTATTGCAGCCCCATGGACCT
>gene=chr20_31352648-31352771; species=papHam
GGGGTCTAAGGGAGGAGCAAGGGAGGTGGGGTT------------------------------------------------------------------------------------------
>gene=chr20_31352648-31352771; species=ponAbe
GGGGTCTAAGGGAGGAGCAAGGGAGGTGGGGTTGAGAGGCTGCTTCCTTCCCTTCCTCCAGCCACGTGTGGCCTGTGATCCAGAGGCGCCTGTCGCCCCTCATTATTGCAGCCCCATGGACCT
>gene=chr20_31352648-31352771; species=rheMac
GGGGTCTAAGGGAGGAGCAAGGGAGGTGGGGTTGGGAGGCTGCTTCCTTCCCTTCCTCCAGCCACGTGGGGCCTGTGATCCAGAGGCGCCTGTCCTCCCTCATTATTGCAGCCCCATGGACCT
>gene=chr20_31407443-31407695; species=hg19
catctctaagcaaaaaaaaaaaaaaATTCATTGTAAAAGCAATTTTCTTTTTGGTTACTGCCATAGGGATTTTGTAACTGAGTCACACCGGGCCGAGGCGGGACCTCATTGGCTGCGACCGACCACGTGCCGCAGTCGCCCCGGCGGTCGGGGCCCCGCCCCTCGGCTACCGTTCTGTGGATCAGGGGCCGAGCTCCGCCCCCGGCGCGCGGCTGAGACCCTCTCTATAAAAGGAGCCGGCGGAGGATGGCG
>gene=chr20_31407443-31407695; species=bosTau
----------------------AGAATTCATTGTAAAACCAA----TTTTTTGGCTACTGGGGTGGAGAATTTGTAACT---------TCTGCCGAGGTGGGATCTCATTGGTTGCGGCAGACCTCGCGTTGC-ATTGCCCCGGCAGCCGGCGCCCCGCCCCTAGGCACTCCAGCCGTCGATCAAGCTTCGGGCTCCGCCCCCAGCGCGCCGCTTCGTCCCTCTCTATAAAAGGAGCCGGCGGGCGATGACG
>gene=chr20_31407443-31407695; species=calJac
------------------------------------------------------------------------------------------------------------------------------------------------------------------------------------------------------------------------------------------------------------
>gene=chr20_31407443-31407695; species=canFam
----------------------------CATTGCACAGCCCA---TTTTCCTGGCTCCTGAGGTGGAGATTTTGCAGCG---------CCGGCCGGGGCGGGATCTCGTTGGCTTCCGCAGGCCACGTGTT---------------------------------GGCTCCTCAGCCGTCGATCATTggccgggccccgcccccggcgcgcggcg-AGTCCCTCTCTATAAAAGGAGCCGGCGCGGAATGACG
>gene=chr20_31407443-31407695; species=equCab
------------------------AATTCATTGTAAAACCAATTTTTTTTTTGGCTCCTGGGGTGGAGAATGAGTAACT---------ACGGCCGATGAAGGATCTCATTGACTGCGGCGGACCACGTACTGT-ATTGCTCCGGCGGCCGGCGCCACGCCCCTTGGCGCTTCAGCTGTCGATCAAGGAACGGGCTCCGCCCCCGGCGCGCGGCTAAGTCCCTCTCAATAAAAGGAGCCGGAGGTGAAGGACT
>gene=chr20_31407443-31407695; species=gorGor
catctctaagcaaaaaaaaaa---------------------------------------------------------------------------------------------------------------------------------------------------------------------------------------------------------------------------------------
>gene=chr20_31407443-31407695; species=panTro
-----------------------------------------------------------------------------------------------------------------TGCGACCGACCACGTGC-GCAGTCGCCC--GCGGTCGGG--CCCGCCC-TCGGCTACCGTTCTGTGGATCAGGGGCCGAGCTCCGCCCCCGGCGCGCGGCTGAGTCCCTCTCTATAAAAGGAGCCGGCGGAGGATGACG
>gene=chr20_31407443-31407695; species=papHam
catctctaagaaaaaaaa------aaTTCATTGTAAAAGCAATTTTCTTTTTGGCTACTGCCATAGGGATTTTGTCACCGAGTCACACCGGGCCGAGGCGGGATCTCATTGGCTGCGGCCGACCACGTGCCGCAGTCGCCCCGGCGGTCGGGGCCCCGCTTCTCGGCTCCCGTTCTGTCGATCAGAGGCCGAGCTCCGCCCCCGGCGCGCGGCTGAGTCTCTCTCTATAAAAGGAGCCGGCGGAGGATGACG
>gene=chr20_31407443-31407695; species=ponAbe
catctctaagcaaaaaaaaaa---AATTCATTGTAAAAGCAATTTTCTTTTTGGTTACTGCCATAGGGATTTTGTAACTGAGTCACACCGGGCCGAGGCGGGACCTCATTGGCTGCGACCGACCACGTGCCGCAGTCGCCCCGGCGGTCGGGGCCCCGCCCCTCGGCTGCCGTTCTGTGGATCCGGGGCCGAGCTCCGCCCCCGGCGCGCGGCTGAGTCCCTCTCTATAAAAGGAGCCGGCGGAGGATGACG
>gene=chr20_31407443-31407695; species=rheMac
catctctaagaaaaaaaa------aaTTCATTGTAACAGCAATTTTCTTTTTGGCTACTGCCATAGGGATTTTGTCACCGAGTCACACCGGGCCGAGGCGGGATCTCATTGGCTGCGGCCGACCACGTGCCGCAGTCGCCCCGGCGGTCGGGGCCCCGCTTCTCGGCTCCCGTTCTGTCGATCAGAGGCCGAGCTCCGCCCCCGGCGCGCGGCTGAGTCTCTCTCTATAAAAGGAGCCGGCGGAGGATGACG
>gene=chr20_31771187-31771391; species=hg19
gctaactaactcccactgtgcattcttctctccccaagttttggctagacacacggaccccagccagagaccacatctcccagcctcccttgcagctaactgtggccatgtgactaaggtctggccaatggcaaataagcagaactaattatgcaaattccactttgggctttaaaaggaaggggattccctcaacttcctcct
>gene=chr20_31771187-31771391; species=bosTau
------------------------------------------------------------------------------------------------------------------------------------------------------------------------------------------------------------
>gene=chr20_31771187-31771391; species=calJac
actaactaactcccaatatgcattcttctctccccaagttttggcaggacacatggcccccagccagagaccacatctcccagcctccctggcagttaactgtggccatgtgactaaggtctggccaatggcatataagcaaaactgatcacgcaaatttcactccgtgctttaaaaggaaggggattccctccacttgcttct
>gene=chr20_31771187-31771391; species=canFam
gccaatggtcccccagagatcattcttctct-accaggttttagctgggcacatggcccccagccagagactacagttcccagcttcccttgcag-ta------gccatgtgactaagatctggccaatggcaaatcagcagaagtgaggcggcaaattctactttgcacttt-aagagaagggcattctgtccacttcctcct
>gene=chr20_31771187-31771391; species=equCab
gataactgtcacccagggatcattcttctctccccaggtgttagctgggcacatggcccccagccaaagactacttttcccagcttcccttgcag-taagtgtggtcatgtgactaa-gtctggccaatggcatgcaaactgaagtgatggtgcaaattcccctctgtgcttt-aaagaaagcgggttccctccacttcctgct
>gene=chr20_31771187-31771391; species=gorGor
gctaactaactcccactgtgcattctcctttccccaagttttggctagacacatggaccccagccagagaccacatctcccagcctcccttgcagctaactgtggccatgtgactaaggtctggccaatggcatataagcagaactaattatgcaaattccactttgggctttaaaaggaaggggattccctcaacttcctcct
>gene=chr20_31771187-31771391; species=panTro
gctaactaactcccactgtgcattcttctctccccaagttttggctagacacacggaccccagccagagaccacatctcccagcctcccttgcagctaactgtggccatgtgactaaggtctggccaatggcaaataagcagaactaattacgcaaattccactttgggctttaaaaggaaggggattccctcaacttcctcct
>gene=chr20_31771187-31771391; species=papHam
gctaactaactcccagtgtgcattcttctctccccaagatttggctagacatatggaccccagccagagaccacatctcccagcctcccttgcagctaactgtggccatgtgactaaggtctggccaatggcatataagcagaactaattatgcaaattccactttgtgctttaaaaggaaggggattccctcaacttcctcct
>gene=chr20_31771187-31771391; species=ponAbe
gctaactaactcccactgtgcattcttctctccccaagttttggctagacacatggaccccagccagagaccacatctcccagcctcccttgcagctaactgtggctatgtgactaaggtctggccaatggcatataagcagaactaattatgcaaattccactttgggctttaaaaggaaggggattcccttaacttcctcct
>gene=chr20_31771187-31771391; species=rheMac
gctaactaactcccagtgtgcattcttctctccccaagatttggctagacatatggaccccagccagagaccacatctcccagcctcccttgcagctaactgtggccatatgactaaggtctggccaatggcatataagcagaactaattatgcaaattccactttgtgctttaaaaggaaggggattccctcaacttcctccc
>gene=chr20_32005954-32006143; species=hg19
CCCGCCTATATCCCTTCTCTCATTTTCCCCATGGTTAAtagacatacagccacctggaagaaagactctatttcccagcctcctttgcagtgaggtgtggccatgtgacttttttttttttttttttgagacagtttctctctgtcacccagactagagtgccatggtgtgatcacagctcgctacagc
>gene=chr20_32005954-32006143; species=bosTau
CAGGCCAACATTCATCCTTTTGCCTTT---GTTATTCAtagacccatggccacctgg----tggactacatttcacagcctcctttgcagctaggtatggccacaggact-------------------------------------------------------------------------------
>gene=chr20_32005954-32006143; species=calJac
CCCACCTATATCCCTTCTCTCACTTTCCCCGTGGCTGAtagacacacagccaccaggaagaaagactctatttcccagcctcctttgcagcaaggtgtggccatgtgag---------------------------tctctctgtcacccagactagagtgtcatggtgcagtcacagctcactacagc
>gene=chr20_32005954-32006143; species=canFam
CATACCAACATCCATGCTCTCATGTTTTCACTGGTTTACAGACTCATg-ccacctggaagaaaaactacacttcccagcctcctttgcagctagatatggccatgtaact-------------------------------------------------------------------------------
>gene=chr20_32005954-32006143; species=equCab
CATACCAACATCTGTTCTCTCACTTTTTccctggtttatagacacagg-gcacctagaagaaagactacatttcccagcctcctttgcagctaggtatggccatgtga---------------------------------------------------------------------------------
>gene=chr20_32005954-32006143; species=gorGor
CCCGCCTATATCCCTTCTCTCATTTTCCCCATGGTTGAtagacatacagccacctggaagaaagactctatttcccagcctcctttgcagtgaggtgtggccatgtgactttttttttttttttt--gagacagtttctctctgtcacccagactagagtgccatggtgtgatcacagctcgctacagc
>gene=chr20_32005954-32006143; species=panTro
CCCGCCTATATCCCTTCTCTCATTTTCCCCATGGTTAAtagacatacagccacctggaagaaagactctatttcccagcctcctttgcagtgaggtgtggccatgtgacttttttttttttttttt-gagacagtttctctctgtcacccagactagagtgccatggtgtgatcacagctcgctacagc
>gene=chr20_32005954-32006143; species=papHam
CCTGCCTATATCCCTTCTCTCATTTTCCCTGTGGTTGAtagacacacagcca-ctggaagaaagactctatttcccagcctcctttgcagtgaggtgtggccatgtgacttttttttttttctttttgaaacagtttctctctgtcacccagactagagtgccctggtgctatcacagctcactacagc
>gene=chr20_32005954-32006143; species=ponAbe
CCCCCCTATATCCCTTCTCTCATTTTCCCCATAGTTGAtagacatacagccacctggaagaaagactctatttcctagcctcctttgcagtgaggtgtggccatgtgacttttttttttttttttttgagacagtttctctctgtcacccagactagaatgccacggtgtgatcgcagctcactacggc
>gene=chr20_32005954-32006143; species=rheMac
CCTGCCTATATCCCTTCTCTCATTTTCCCTGTGGTTGAtagacacacagcca-ctggaagaaagactctatttcccagcctcctttgcagtgaggtgtggccatgtgacttttttttttcttttt--gaaacagtttctctctgtcacccagactagagtgccctggtgctatcacagctcactacagc
>gene=chr20_32274457-32274655; species=hg19
GGCGTGGGGACACCGGAACATAGGCCCCGCCCCGCCCCGACGCTCCCGCATCCCACTGACCTTTCTATAGTGCAGGTTCAGAACAGAGCCTCTCTTCTGCACGTGACCCTCAACCTGTAGCCCCCAACAGCCTCAGCTTAGATTTCCAGAGACTGTCCCCTCTTCTTTTCAGGATCATCAGTTCCACAGCCCAGCCAT
>gene=chr20_32274457-32274655; species=bosTau
GGCGTGGTGGCCCCACCTCGC-------ACCCCCATCTG------------CCCGATGCCTC----TAAGTGGAGACTGAGGACAGAATGTGCATTAAGCATA-GACTCCGAGCCTGTGGC-CCCAACACCCTC-GGCCAGATCTCTAGAAACTGCCCC-TCCTCTCTTCTGGGTTCTCAGGCCCACCTCCAAGCT-C
>gene=chr20_32274457-32274655; species=calJac
GGCGTGGGGACACTGGAACATG------GCCCCGCCCCGACGCTCCCGCATCCCACTGACCTTTCTATAGTGCAGGTTCAGGACAGAGCCTCTGTT---CACGCGACCCTCAACCTGTAGCCCCC-ACAACCTCAGCCCACATCTCCAGAAACTGCCCCCTCTTCTTTTCGGGATCATCAGTTCCACAGCCCAGCCAT
>gene=chr20_32274457-32274655; species=canFam
GGCGTGGTGGCGCGGCT-CGC-------ACCCCGCCCCGCGGACTCCGGGTCCCGGC----------ATGTGGAGCTTTGGGTC--AGTGTCCGTTCTGCGCTTGACCCCCTACCTGTAGC-CCCAACAACCTTAGTCTGAATCCTTAGAAACTGCCCT-TCCTTTTTTC--TATGGTCAGGCCTGTCTCCAAGCC-C
>gene=chr20_32274457-32274655; species=equCab
-----------------------------------------------------------------------------------------------------------------CCTGTAGG-CCACATCGCCCGAGCCCACATTTCTAGAATC-GCCCC-TCTGTTGCTA--GTTTCTCAGGCCCACCTCCAAGCC-C
>gene=chr20_32274457-32274655; species=gorGor
-----------------------------------------------------------------------------------------------------------------------------------------------------------------------------------------------------T
>gene=chr20_32274457-32274655; species=panTro
----------------------------GCCCCGCCCCGACGCTCCCGCATCCCACTGACCTTTTTATAGTGCAGGTTCAGAACAGAGCCTTTTTT--GCACGTGACC-TCAACCTGTAGCCCCCAACAGCCTCAGCTTAGATTTCCAGAGACTGTCCCCTCTTCTTTTCAGGATCATCAGTTCCACAGCCCAGCCAT
>gene=chr20_32274457-32274655; species=papHam
GGCGTGGGGACACGGGAATACGGgccccgccccgccccgATGCTCCCGCATCCCACTGCCCTTTCTATAGTGCAGGTTCAGAACAGAGCCTCTGTTCTGCACGTGACCCTCAACCTGTAGACTTCCACAGCCTCAGCTTAGATTTCCAGAGACTGCCCCCTCTTTTTTTCGGGATCATCAGTTCCAC-GCCCAGCCAT
>gene=chr20_32274457-32274655; species=ponAbe
-----------------------------------CCCGACGCTCCCGCATCCCACTGACCTTTCTATAGTGCAGGTTCAGAACAGAGCCTCTCTTCTGCACGTGACCCTCAACCTGTAGCCCCCAACAGCCTC-----AGATTTCCAGAGACTGTGCCCTCTTCTTTTCGGGATCATCAGTTCCACAGCCCAGCCAT
>gene=chr20_32274457-32274655; species=rheMac
GGCGTGGGGACACGGGAACACGGgccccgccccgccccgATGCTCCCGCATCCCACTGCCCTTTCTATAGTGCAGGTTCAGAACAGAGCCTCTGTTCTGCACGTGACCCTCAACCTGTAGCCTTCCACAGCCTCAGCTTAGATTTCCAGAGACTGCCCCCTCTTTTTTTCGGGATCATCAGTTCCACAGCCCAGCCAT
>gene=chr20_33413477-33413680; species=hg19
agggggagggagggagagagggagggagcgcgagagggGGCGGGGCGGACTCGAGGGGCGGGGCATTGCCCACGTGACCAGACGTCCCCGGGAGCGCGAGGTGGAGCGCGCGCCAGCTCCCTTCGGTGCTGAGTGCTTAGTGCTGGGATCTCGTGGGTCTCTGTCGGCTTTCCAGGGCTATTCTCTCGCCAGTGAGTCCCACT
>gene=chr20_33413477-33413680; species=bosTau
agggggagggagggagagagggtgggagcgcgggagAGGGCGGGGCAGGC---GGGGGCGGGGCCTTGGCCACGTGACCAAACGTCCCCGAGCGCGCGGGGCCGAGCGCGCGCCAGCTCGGTTGGGTGC--AGAGCTCGGAGCCGGGAT---ATGAGATTTTGT----CTCCTGGAGCTGTAATATTGCCAGCTGCTCCCATC
>gene=chr20_33413477-33413680; species=calJac
agggggagggagggagagagggagggagCGCGAGAAGGGGCGGGGCGGACTCGAGGGGCGGGGCATCGCCCATGTGACCAGACGTTCCCGGGAGCGCGAGGTGGAGCGCGCGCCAGCTCGCTTCGGTGCTGAGTGCTTAGTGCGGGTGTATCGTGGGTCTCTGTCGACTTCCCAGGGCTGTTCTCCCGCCAGTGAGTCCCACT
>gene=chr20_33413477-33413680; species=canFam
agggggagggagggagagacggttggagcgcgggagggggcggggcgggc---gggggCGGG-CCCTGGTCACGTGGCCAAACGTCCCCGAGAGCGCGAGGCGGAGCGCGCGCCCGCTCACTTGCGTGC--AGAGCTTAGTGCCCGGGTCGGGAGAGTTTCTGT----CTCCTGGAGCCTTAATATCATCAGTTGGCTCCGTT
>gene=chr20_33413477-33413680; species=equCab
AAGAggagggagggagagagggagggagcgcgggagGGGGCGGGGCGGATC-AGGGTGCGGGGCCTGGGTCACGTGACCAAACGTCCCCGGGAGCGCGGGGCCGAGCGCGCGCCCGCTCACTTGGACGC--AGAGCTTAGTACCGGCGTCCAGTGGATCTCTGTATGCTTCCTAGCACTGTGATATCGTCAGCTATCCCCACT
>gene=chr20_33413477-33413680; species=gorGor
-----------------------------------------------------------------------------------------------------------------------------------------------------------------------------------------------------------
>gene=chr20_33413477-33413680; species=panTro
agggggagggagggagagagggagggagcgcgagagggGGCGGGGCGGACTCGAGGGGCGGGGCATTGCCCACGTGACCAGACGTCCCCGGGAGCGCGAGGTGAAGCGCGCGCCAGCTCCCTTCGGTGCTGAGTGCTTAGTGCTGGGATCTCGTGGGTTTCTGTCGGCTTCCCAGGGCTATTCTCTCGCCAGTGAGTCCCACT
>gene=chr20_33413477-33413680; species=papHam
agggggagggagggaaagagggagggagCGCCAGAGGGGGCGGGGCGGACTCGAGGGGCGGGGCATTGCCCACGTGACCAGACGTCCCCGGGAGCGCGAGGTGGAGTGCGCGCCAGCTCGCTTGGGTGCTGTGTGCTTAGTGCTGGGATCTCGTGGGTCTCTGTCGGCTTCCCAGTGCTATTCTCTCGCCAGTGAGTCCCGCT
>gene=chr20_33413477-33413680; species=ponAbe
agggggagggagggagaaagggaggGAGCGCGAGAGGGGGCGGGGCGGACTCGAGGGGCGGGGCATTGCCCACGTGACCAGACGTCCCCGTGAGCGCGAGGTGGAGCGCGCGCCGGCTCGCTTCGGTGCTGAGTGCTTAGTGTTGGGATCTCATGGGTCTCTGTCGACTTCCCAGGGCTATTCTCTCGCCAGTGAGTGCCACT
>gene=chr20_33413477-33413680; species=rheMac
agggggagggagggaaagagggagggagCGCCAGAGGGGGCGGGGCGGACTCGAGGGGCGGGGCATTGCCCACGTGACCAGACGTCCCCGGGAGCGCGAGGTGGAGTGCGCGCCAGCTCGCTTGGGTGCTGTGTGCTTAGTGCTGGGATCTCGTGGGTCTCTGTCGGCTTCCCAGTGCTATTCTCTCGCCAGTGAGTCCCGCT
>gene=chr20_33680877-33681053; species=hg19
GGCAGGATGCAGGCAGCTGGCCAAGAAATGATCCTGGGCTTCAGGTCAGGAGTCAGGCCCTCGAGTCCGCTTCCTGCCTGCTTCTCTCTACACGTGACTCACCGCGGACATCGACCAAGTCATCGCGCTCTGCCACTGCGCCTGTGTCCTCGTCAGGTCACTCCATCTATAGATTC
>gene=chr20_33680877-33681053; species=bosTau
GGGAGGTTACAGTCAAATGACTAGGAAAAGATCTTGGGTTCCAGACCAGG-ACCAGGCCGCCTGTTCTGATTCCCACCTGCTTCT-TTCTGCTGAGACTCGCCACGGACCTC----------------CCTGAGCTTCA----TTTTCC---CGAGTTCATTCAATCAATAGTTCC
>gene=chr20_33680877-33681053; species=calJac
GGGAGGATGCAGGCAGCTGGCTAAGAAATGATCCTGGGCTTCAGGTCAGGAGTCAGGCCCTCGAATCTGATTCTTGCCTGCTTCTCTCTGCCTGTGACTCGCCGCGGACCTCGACCAAGTCATCGCACTCTGCTCCTGCCCCTGTGTCCTCATCAGGTCACTCCAGCTATAGGTCC
>gene=chr20_33680877-33681053; species=canFam
GGGAGGTTACAGCCAATTGGCTAGGAAAA-ATCCTGGGCTCCAGTCCAGGAATCAAGCTGCCTAGCCTGATTCCTGCCTGCCTCTCTCGGCCTCTGACTCGGTGCGGACCTCGGCT-----------CTCTGCCCCTTA----ATTTTCTT-TTAGTTCCTTCGATCAATAGCTCC
>gene=chr20_33680877-33681053; species=equCab
GAGAGGTTACAGCCAAGCTACTAGGAAAAGATCTTGGGCTCCAGGCCAGGAATCAGGCCGCCT------------------CTCTCTCCGCCCCTGACTCGCTGCGGACCTCGACT-----------GCCTGCCCCTCA----ATTTCCTCGTTAGTTCATTCAATCAATAGTTCC
>gene=chr20_33680877-33681053; species=gorGor
--------------------------------------------------------------------------------------------------------------------------------------------------------------------------------
>gene=chr20_33680877-33681053; species=panTro
TGCAGGATGCAGGCAGCTGGGCAAGAAATTATCTTGGGCTACAAGACAGGACTCAGGCCCTCGAGCCCCCCTCCTGCCTGCTTCTTTCTACACGTGACTCACCGCGGACGTCGACCAAGTCATCGCGCTCTGCCACTGCGCCTGTGTCCTCGTCAGGTCACTCCATCTATAGATTC
>gene=chr20_33680877-33681053; species=papHam
GGGAGGATGCAGGCAGCTGGCCAAGAAATGATCCTGGGCTTCGGGTCAGGAGTCAGGCCCTCGAGTCCGCTTCCTGCCTGCTTCTCTCTACACGTGACTCGCTGCGGACGTCGACCAAGTCATCGCACTCTGCCCCTGCGCCTGTGTCCTCGTCAGGTCACTCCATCTATAGATCC
>gene=chr20_33680877-33681053; species=ponAbe
GGGAGGATGCAGGCAGCTGGCCAAGAAATGATCCTGGGCTTCAGGTCAGGAGTCCGGCCCTCGAGTCCTCTTCCTGCCTGCTTCTCTCTACACGTGACTCGCCGCGGACGTCGACCAAGTCATCGCACTCTGCCCCTGAGCCTGTGTCCTTGTCAGGTCACTCCATCTATAGATTC
>gene=chr20_33680877-33681053; species=rheMac
GGGAGGATGCAGGCAGCTGGCCAAGAAATGATCCTGGGCTTCGGGTCAGGAGTCAGGCCCTCGAGTCCGCTTCCTGCCTGCTTCTCTCTACACGTGACTCGCTGCGGACGTCGACCAAGTCATCGCACTCTGCCCCTGCGCCTGTGTCCTCGTCAGGTCACTCCATCTATAGATCC
>gene=chr20_34042550-34042743; species=hg19
CGCTAACCAGTGGCAGCGAGCCCCTTTGTTTCTCGGCAGTTGTAATTGTAGTCTGGTTTGTAGGTGGAGCTGTGCGCAGGCGCACCTAGAACCAGGTGACCTTGCACATGCGCTGTATGTAACACTGAAGCCAAAAGCGAAATGATTGAGGGCAATTTTTCTTTTCTGCTTCCGAAATGTCCCTTTCGCGAAT
>gene=chr20_34042550-34042743; species=bosTau
AGCGACGC---AGCAGCGAGTTTGCTTTTCCTTCAGCATTTTTAATTGTACTCGGGTTTGTGGGAGGCGCAGTGCGCAGGCGCACCTAGAACC-GGCGCTCTTACACATGCGCACTGTGTAACCCCGAAGCCAAAAGGGGTATGATTGAGGGCAAGTT--TATTTCTGTTACCAAAACTTTCCTTGCTGGAAT
>gene=chr20_34042550-34042743; species=calJac
CGGTAACTGGTACCAGCGAGCCCCTCTGTTTCTCAACAGTTGTAATTGTAGCATCGTTTGTGCGGGGAGCTGTGCGCAGGCGCACCTAGAACCGGATGACCGTGCACATGCGTTGTATGTAATTCTGAAGCCAAAAGGGAGATGATTGAGGGCAATTTTTTTTTTCTGCTTCCGAAACGTCCTTTTCGCGAAT
>gene=chr20_34042550-34042743; species=canFam
CCAGACCC---AGAAGCAGGTTCCCCCACCGCTCAGCAGTTCTAATTGTATTCGGATTTGTGGGTGGAGCAGCGAGCAGGCGCACGAAGAACAAGGC-CCCACACACATGCGCA--GTGTAGTCTCGAAGCCCAGAGGATGATGGTTGAGGGCAAG-A--TCTTTCTGTTACCAAGACTTCCCTTGCTCGAAT
>gene=chr20_34042550-34042743; species=equCab
CGCTGCCC---AGTCCCCGGTTCCCTCACTCTTCAGCAGCTTTAATTGTACTCTGTTTTGCAGACCGAGCAGTGCGCAGGCGCACTTAGAACCAGGTGACCAAACACATGCGCAGTGTGTAACCCCGAAGCCAAAAGGGGGATGATTGCGGCGGTT-T--TCTTTCTATTATCAGAACTTCCGTTGCCCGAAT
>gene=chr20_34042550-34042743; species=gorGor
CGCTAACCAGTGGCAGCTAGCCCCTTTGTTTCTCGGCAGTTGTAATTGTAGTCTGGTTTGTAGGTGGAGCTGTGCGCAGGCGCACCTAGAACCAGGTGACCTTGCACATGCGCTATATGTAACACTGAAGCCAAAAGCGAAATGATTGAGGGCAATTTTCCTTTTCTGCTTCCGAAATGTCCCTTTCGCGAAT
>gene=chr20_34042550-34042743; species=panTro
CGCTAACCAGTGGCAGCGAGCCCCTTTGTTTCTCGGCAGTTGTAATTGTAGTCTGGTTTGTAGGTGGAGCTGTGCGCAGGCGCACCTAGAACCAGGTGACCTTGCACATGCGCTGTATGTAACACTGAAGCCAAAAGCGAAATGATTGAGGGCAATTTTTCTTTTCTGCTTCCGAAATGTCCCTTTCGCGAAT
>gene=chr20_34042550-34042743; species=papHam
CGCCAACCAGTGGCAGCAAGCCCCTTTGTTTCTCGGCAGTTGGAATTGTAGTCTGGTTTGTAGGTGGAGCTGTGCGCAGGCGCACATAGAACCAGGTGACCTTGCACATGCGCTATATATAACACTGAAGCCTAAAGGGAGACGATTGAGGGCAATTTTTCTTCTCTGCTTCCGAAATATCCCTTTCGCGAAT
>gene=chr20_34042550-34042743; species=ponAbe
CGCTAACCAGTGGCAGCGAGCCCCTTTGTTTCTCGGCAGTTTTAATTGTAGTCTGGTTTGTAGATGGAGCTGTGCGCAGGCGCACCTAGAACCAGGTGACCTTGCACATGCGCTATATGTAACACTGAAGCCAAAAGCGAAATGATTGAGGGCAATTTTTCTTTTCTGCTTCCGAAATGTCCCTTTCGCGAAT
>gene=chr20_34042550-34042743; species=rheMac
CGCCAACCAGTGGCAGCAAGCCCCTTTGTTTCTCGGCAGTTGGAATTGTAGTCTGGTTTGTAGGTGGAGCTGTGCGCAGGCGCACCTAGAACCAGGTGACCTTGCACATGCGCTATATATAACACTGAAGCCTAAAGGGAGACGATTGAGGGCAATTTTTCTTCTCTGCTTCCAAAATATCCCTTTCGCGAAT
>gene=chr20_34357031-34357230; species=hg19
TGATCAGTGTCAGTCTCCTTCCAACCCTCACTTCCCATCTTGGGGAGTACCCTTAGGGGCAGGTCATTCCTCTCTTCTTTCCCTGGCAGGCTGGACTCATCCATGTGACCTGAGATTGGCCAATCGACAGTGGCTGCTGGCCAAGACCTTGCCTCTTGAGTGAGTGACTCAAAGACAAAGGGATACTAAGATTGAATCA
>gene=chr20_34357031-34357230; species=bosTau
TGACCAGCATCAGTCCTC------CCC-TCATTTTCATTTGGGGGGATATCCTTGGGGGCAAATTATTCCTCT---TGTCCCCTGACAGCCTGGACTAATCCATGTGACCTGAGATTGACCAGTCACCATCAGCCCCTGGTCAAGACTTTGCCTCTTGAGTGAGTGACTCAGAAACAAAGGGATGTTGGGATTGAATCC
>gene=chr20_34357031-34357230; species=calJac
TGATCAGTGTCAGTCTCCTTCCAACCTCCACTTCCCATC-TGGGGAGTACCCTTAGGGGCAGATCATTCTTCTCTTCTTTCCCTGGCAGGCTGGACACATCCATGTGACCTGAGATTGGCCAATAGACAGTGGCTGCTGGCCATGACTTTGCCTCTCAA-----------AAAGACAAAGGGATATTAAGATTGGATCT
>gene=chr20_34357031-34357230; species=canFam
TGGCCAGCATCAGCTCTC------CCCTCTTTCCCAATTTGGGGGAATATCCATAGGGGCAGATTGCTCCTCTCTTCTTTCCCTGGCAGCTTGGACTAATCCATGTGACCTGAGATTGACCAATCAACAGTGGCTCTGGGCCAAGATTTTGCCTCTGAAACGAGTGACTCAAAGACAAAAAGATGTTAGGATTGAATCC
>gene=chr20_34357031-34357230; species=equCab
TGGCCAGTATCAGTCCTC------CTCTCTCTTCCTATTTGGGAGAATATCCTTAGGGTCAGATTGTTCCTGTCTTCTTTCCCTGGCAGGCTAGACTAATCCACGTGACCTGAGATTGACCAATTAACAGCAGCTCCTGGCCAAGATTTTGCCTCTTGAGTGAGTGACTCAAAGACAAAGGGATGTTAGGATTGAATCC
>gene=chr20_34357031-34357230; species=gorGor
TGATCAGTGTCAGTCTCCTTCCAACCCTCACTTCCCATCTTGGGGAGTACCCTTAGGGGCAGGTCATTCCTCTCTTCTTTCCCTGGCAGGCTGGACTCATCCATGTGACCTGAGATTGGCCAATCGACAGTGGCTGCTGGCCAAGACCTTGCCTCTTGAGTGAGTGACTCAAAGACAAAGGGATACTAAGATTGAATCA
>gene=chr20_34357031-34357230; species=panTro
TGATCAGTGTCAGTCTCCTTCCAACCCTCACTTCCCATCTTGGGGAGTACCCTTAGGGGCAGGTCATTCCTCTCTTCTTTCCCTGGCAGGCTGGACTCATCCATGTGACCTGAGATTGGCCAATCGACAGTGGCTGCTGGCCAAGACCTTGCCTCTTGAGTGAGTGACTCAAAGACAAAGGGATACTAAGATTGAATCA
>gene=chr20_34357031-34357230; species=papHam
TGATCAGTGTCAGTCTCCTTCCAACCCCCACTTCCCATCTTGGGGAGTACCCTTAGGAGCAGATCATTCCTCTCTTCTTTCCCTGGCAGGCTGGACTCATCCATGTGACCTGAGATTGGCCAATCGACAGTGGCTGCTGGCCAAGACTTTGCCTCTTGAGCGAGTGACTCAAACACAAAGGGATACTAAGATTGAATCA
>gene=chr20_34357031-34357230; species=ponAbe
TGATCAGTGTCAGTCTCCTTCCAACCCTCACTTCCCAACTTGGGGAGTACCCTTAGGGGCAGATCATTCCTCTCTTCTTTCCCTGGCAGGCTGGACTCATCCATGTGACCTGAGATTGGCCAATCGACAGTGGCTGCTGGCCAAGACTTTGCCTCTTGAGTGAGTGACTCAAAGACAAAGGGATACTAAGATTGAATCA
>gene=chr20_34357031-34357230; species=rheMac
TGATCAGTGTCAGTCTCCTTCCAACCCCCACTTCCCATCTTGGGGAGTACCCTTAGGAGCAGATCATTCCTCTCTTCTTTCCCTGGCAGGCTGGACTCATCCATGTGACCTGAGATTGGCCAATCGACAGTGGCTGCTGGCCAAGACTTTGCCTCTTGAGCGAGTGACTCAAACACAAAGGGATACTAAGATTGAATCA
>gene=chr20_34761567-34761755; species=hg19
ctgtgactctttgtccgtttgcctccatctgtctctctccGCGTGTGGTTCCTGCCCCTCTCGCTGTCATACCATTGCTGTCCCTCCCTGTCACATGATCTCCTTCATGCCAATGCAGGCGTGCTGGTCACCATGACAACAGAGACAGGCCCCGACTCTGAGGTGAAGAAAGCTCAGGAGGAGGCCCC
>gene=chr20_34761567-34761755; species=bosTau
ctgtggctctttgtccatttgtctccatctgtctctctcggcgtgtggttcctgtccccctcgctgtcatgccctcgctgccccctctcatcacattctctccttcATGCCAATGCAGGCGTGCTGGTCACCATGACAACAGAGACAGGCCCTGATTCTGAGGTGAAGAAGGCTCAGGAGGAGGCCCC
>gene=chr20_34761567-34761755; species=calJac
CTATGACTCTTTGTCCCTTTGCCTCCATCTGTGTCTCTCTGCGTGTGGTTCCTGCCCCTCTTGCTGTCACACCATTGCTGTCCCTCCCTGTCCAATGTTCTCCTTCATGTCAATGCAGGCGTGCTGGTCACCATGACAACAGAAACAGGCCCCGACTCTGAGGTGAAGAAAGCTCAGGAGGAGACCCC
>gene=chr20_34761567-34761755; species=canFam
------TTCTTTGTCCACTTGCGTCCATCTGTCTCTCTCTGTGTGTGGTTCCTGTCCCCTTCGTTGTCACATCATCATTGCCCC-CCCTGTCACTTGTTCTCCTTCATGCTAATGCAGGCGTGCTGGTCACCATGACAACAGAGACAGGCCCCGATTCTGAGGTGAAGAAGGCTCAGGAGGAGGCCCC
>gene=chr20_34761567-34761755; species=equCab
cTGTGGCTCTTTGTCCATTTGTCTCCATCTGTCTCTCTCCGCGTGTGGTTCCTGTCCCCCTCACTATCACACCATTGCTGCCCC-CCCTGTCACGTGCTCTCCTTCATGCCAATGCAGGCGTGCTGGTCACCATGACAACAGAGACAGGCCCCGATTCTGAGGTGAAGAAGGCTCAGGAGGAGGCTCC
>gene=chr20_34761567-34761755; species=gorGor
--------------------------------------------------------------------------------------------------------------------------------------------------------------------------------------------
>gene=chr20_34761567-34761755; species=panTro
--------------------------------------------------------------------------------------------------------------CAATGCAGGCGTGCTGGTCACCATGACAACAGAGACAGGCCCCGACTCTGAGGTGAAGAAAGCTCAGGAGGAGGCCCC
>gene=chr20_34761567-34761755; species=papHam
ctgtgactctttgtccgtttgcctccatctgtctctctccGCGTGTGGTTCCTGCCCCTCTCGCTGTCACACCATTGCTGTCCCTCCCTGTCACATGATCTCCTTCATGCCAATGCAGGCGTGCTGGTCACCATGACAACAGAGACAGGCCCCGACTCTGAGGTGAAGAAAGCTCAGGAGGAGGCCCC
>gene=chr20_34761567-34761755; species=ponAbe
CTGTGACTCTTTGTCCGTTTGCCTCCATCTGTCTCTCTCTGCATGTGGTTCCTGCCCCTCTCGCTGTCATACCATTGCTGTCCCTCCCTGTCACATGATCTCCTTCATGCCAATGCAGGCGTGCTGGTCACCATGACAACAGAGACGGGCCCCGACTCTGAGGTGAAGAAAGCTCAGGAGGAGGCCCC
>gene=chr20_34761567-34761755; species=rheMac
ctgtgactctttgtccatttgcctccatctgtctctctcCGCGTGTGGTTCCTGCCCCTCTCGCTGTCACACCATTGCTGTCCCTCCCTGTCACATGATCTCCTTCATGCCAATGCAGGCGTGCTGGTCACCATGACAACAGAGACAGGCCCCGACTCTGAGGTGAAGAAAGCTCAGGAGGAGGCCCC
>gene=chr20_35214143-35214360; species=hg19
CCTTCGACATCCTCTAAGCCCAATTTATTGGTTGGACTAGATCTGTGGCTACCTGGCAGGGTTCTGGGCCCCAATCCTTTACTGTaacaatggttggggatataccacgtgccaggcccgggactctgtgctgggtatacagtggtagaATGGGTACCTTCCCATTACTTCCTGGCTGTCAGGACTCCTTTCATATGCAGTTTCCTGAGGGAAGCCT
>gene=chr20_35214143-35214360; species=bosTau
CCAGCGACACCCTCTAAGCCCAA-GTATT-GCTGTTCT--TTCTGT---------GGAGGGGT----GGCCCGTTCCCTATGTGGAGTATTGATGGCGG-TGTGCTCTGTGCGAGACCTGATGCTGTGTCCTGGAAACACCACAGTAGGACTGCCCCCCACCCC--------AGGAAGCTGAGTC--------------------TGACGGGAATCC
>gene=chr20_35214143-35214360; species=calJac
-------------------------------------------------------------------------------------------------------------------------------------------------------------------------------------------------------------------------
>gene=chr20_35214143-35214360; species=canFam
CCTGTGACACCCTCTGAGTCCACTTTATT-GCTGTGAT--TTCTAA---------GGAGGTTTGG--GCCCCattttttcattctcatactgattgggggtgtgctctatgccaggcccagagctgtgtgctgaaaacacagaggtagaacaggcactatc--------------------------------------------------------
>gene=chr20_35214143-35214360; species=equCab
CCTGTGACACCCTTTAAGCCCA-GTTATT-GCTGTGGT--TTCTGA---------GGAGGTTCAG--GCCTCATTCCTGCTCTGTATTAGTGATTGGGGGTACACT-tatgccaggcccactgctgtgtgctggaaacacagctgtcaaacaggcactgtccct--------ggttaggaaaggcttctctgggaagctgtat-ttgaatggagtcc
>gene=chr20_35214143-35214360; species=gorGor
CCTTCGACATCCTCTAAGCCCAATTTATTGGTTGGACTAGATCTGTGGCTACCTGGCAGGGTTCTGGGTCCCAATCCTTTACTGTaacaatggttgaggatataccacgtgccaggcccgggactctgtgctgggtatacagtggtAGAATGGGTACCTTCCCATTACTTCCTGGCTGTCAGGACTCCTTTCATATGCAGTTTCCTGAGGGAAGCCT
>gene=chr20_35214143-35214360; species=panTro
CCTTTGACATCCTCTAAGCCCAATTTATTGGTTGGACTAGATCTGTGGCTACCTGGCAGGGTTCTGGGCCCCAATCCTTTACTGTaacaatggttggggatataccacgtgccaggcccgggactctgtgctgggtatacagtggtagaATGGGTACCTTCCCATTACTTCCTGGCTGTCAGGACTCCTTTCATATGCAGTTTCCTGAGGGAAGCCT
>gene=chr20_35214143-35214360; species=papHam
CCTCTGACATCCTCTAAGCCCAATTTATTGGTTGGACTAGATCTATGACTACCTGGCAGGATTCTGGGCCCCATTCCTTTACTGTAACAACGGTTGGGGATATACCACGTGCCCGGCCCGGGACTCTGTGCTGGGTACACAGTAGTAAGATGGGTACCTTCCCATAACTTTCTGGCTGTCAGGACTGCTTTCATATGCAGCTTCCTGAGGGAAGTCT
>gene=chr20_35214143-35214360; species=ponAbe
CCTTCGACATCCTCTAAGCCCAGTTTATTGGTTGGGCTAGATCTGTGGCTACCT----------------------------------------------------------------------------------------------------------------------TGGCTGTCAGGACTCCTTTCATACGCAGTTTCCCGAGGGAAGCCT
>gene=chr20_35214143-35214360; species=rheMac
CCTCTGACATCCTCTAAGCCCAATTTATTGGTTGGACTAGATCTATGACTACCTGGCAGGATTCTGGGCCCCATTCCTTTACTGTAACAACGGTTGGGGATATACCACGTGCCCAGCCCGGGACTCTGTGCTGGGTACACAGTAGTAAGATGGGTACCTTCCCATTACTTCCTGGCTGTCGGGACTGCTTTCATATGCAGCTTCCTGAGGGAAGTCT
>gene=chr20_35421049-35421209; species=hg19
GTCTCTGGTGGGTGGAGCAAAAGCTGCTAGTTAAGCCATGCTCACTAGTCTCTTGGAATTCAGACCATGTGACCATCAGGTCTGTGTTGTTCCAGGTCTGGGACCTTCCAACTCTATCCTAGACCAGCATAAGAACTTCCTGGAACACATGGCCATATCC
>gene=chr20_35421049-35421209; species=bosTau
----------------------------------------------------------------------------------------------------------------------------------------------------------------
>gene=chr20_35421049-35421209; species=calJac
GTCCCCGGTGGGTGGTGGGAAAACAGCAGGTTAAGCCATGTTCACTAGTCTCGTGGCATTTAGATCACGTGACCATTAGGTCTACATTGTTCGAGGTCTGGGACCTTCCAACTCTATCCCAGACCAGCATAAGAACTTCCTGGGACATGTGGCCATGTCG
>gene=chr20_35421049-35421209; species=canFam
ATCTCTGGTATGTGGTGGCAAAGCAGCTATTAAAGCCTTGTTCACTAGTCTCCTTGTATTCAGACCAGATGTCCATCAGGTC--TGTTGTTCCAGATCTGGGGCCTTCTAACCCCATTCT-GTCCATC--------------------------------
>gene=chr20_35421049-35421209; species=equCab
ATCTCTGGTGTGGGGTAGCAAAGCAGCTAGGTAAGCCATGCTTACTAGTCTCTTGGTAATCAGACTAT----------GGTC--TGTTGTTCCAGGTCTGGGGCCTTCCAACCCCATCCCAGACTAGCACAAGAACTTTTTGAAACACACGATCATA---
>gene=chr20_35421049-35421209; species=gorGor
GTCTCTGGTGGGTGGAGCAAAAGCTGCTAGTTAAGCCATGCTCACTAGTCTCTTGGAATTCAGACCATGTGACCATCAGGTCTGTGTTTTTCCAGGTCTGGGACCTTCTAACTCTATCCTAGACCAGCATAAGAACTTCCTGGGACACATGGCCATATCC
>gene=chr20_35421049-35421209; species=panTro
GTCTCTGGTGGGTGGAGCAAAAGCTGCTAGTTAAGCCATGCTCACTAGTCTCTTGGAATTCAGACCATGTGACCATCAGGTCTGTGTTGTTCCAGGTCTGGGACCTTCCAACTCTATCCTAGACCAGCATAAGAACTTCCTGGGACACATGGCCATATCC
>gene=chr20_35421049-35421209; species=papHam
GTCTCCGATGGGTGGTGCAAAAGCTGCTAGTTAagccatgctcactagtctcttggaattcagaccatgtgaccatcaagtgTGTGTTGTTCCAGGTCTGGGACCTTCCAACTCTATCCTAGACCAGCATAAGAACTTCCTGGGACACATGGCCATATCC
>gene=chr20_35421049-35421209; species=ponAbe
GTCTCTGGTGGGTGGAGCGAAAGCTGCTAGTTAAGCCATGCTCACTAGTCTCTTGGAATTCAGACCATGTGACCATCAGGTCTGTGTTGTTCCAGGTCTGGGACCTTCCAACTCTATCCTAGACCAGCATAAGAACTTCCTGGGACACATGGCCATATTC
>gene=chr20_35421049-35421209; species=rheMac
GTCTCCGATGGGTGGTGCAAAAGCTACTAGTTAagccatgctcactagtctcttggaattcagaccatgtgaccatcaagtgTGTGTTGTTCCAGGTCTGGGACCTTCCAACTCTATCCCAGACCAGCATAAGAACTTCCTGGGACACATGGccatatcc
>gene=chr20_36224679-36224841; species=hg19
tcaacctcccgcttcagcaaccctaagagcgtctttctctatagtaatcccagggcaaactctgattggctttgctggggtcacatgtccatccttgggccaatcacttggctaggctgatgggggactctaaatggtcagCTGCAGTCATGGTGGGGCAGC
>gene=chr20_36224679-36224841; species=bosTau
ttaag---cgacttcagcagcactaagcgggcacatttttaaaccaatcccagggcaaactctgattggctttgctggagtcacatgatcatccttggcccaatcatttggctatgctaatgaaggactttgattggccagcctgagtcacgGCTAGGCGAC
>gene=chr20_36224679-36224841; species=calJac
tcaacctcccacttcagcagctctaagagcatctttctgtatagcaatcccggggcaaattctgattggctttgctggggtcacatgcccatccttgtgccaatcacttggctaggctgatgggggactctaattggtcagctggagtcgtgttggggcagt
>gene=chr20_36224679-36224841; species=canFam
gtaag-ccccatttcagcaaagctgagagcctttcgctctatggcaacgccctggcaaactctgactggctgtgctcaggttacctg-ttgcctttggacccataacctggctaggctgatgggga-ttctgagtggccagcctggtcatgggctgggcagt
>gene=chr20_36224679-36224841; species=equCab
tactg-tcctctttcagcaaccctgggagcggctctctggctagcaatcccagggcagactctgattggccttgctggggccacacgcccatccttggaccaatcctgggactaggctgatgggggcctctgattggccagcctgcatcaccgctgggcagc
>gene=chr20_36224679-36224841; species=gorGor
tcaacctcccgcttcaacaaccctaagagcat-tttctctatagcaatcccagggcaaactctgattggctttgctggagtcacatgtccatccttgggccaatcacttggctaggctgatgggggactctaaatggtcagctggagtcatggtggggcagc
>gene=chr20_36224679-36224841; species=panTro
tcaatctcccgcttcagcaaccctaagagcgtctttctctatagcaatcccagggcaaactctgattggctttgctggggtcacatgtccatccttgggccaatcacttggctaggctgatgggggactctaaatggtcagctggagtcatgGTGGGGCAGC
>gene=chr20_36224679-36224841; species=papHam
tcaatctcccacttcagcaaccctaagagcatctttctctatagcaatcccagggcaaactctgattggatttgctggggtcacatgcccatcctcgggccaatcacttgggtaggctgatgggggactctaattggttagctggagtcatgGTGGGGCAGC
>gene=chr20_36224679-36224841; species=ponAbe
tcaacctcccacttcagcaaccctaagagcatctttctctatagcaatcccagggcaaactctgattggctttgctggtgtcacatgtccatccttgggccaatcacttggctaggctgatgggggactctaaatggtcagctggagtcatggtggggcagc
>gene=chr20_36224679-36224841; species=rheMac
tcaatctcccccttcagcaaccctaagagcatctttgtctatagcaatcccagggcaaactctgattggatttgctggggtcacatgcccatcctcgggccaatcacttggctaggctgatgggggactctaattggttagctggagtcatgGTGGGGCAGC
>gene=chr20_36857012-36857161; species=hg19
ccagagcctggcttctgattggttgaggccaacagtagtgacgtaattcctctggccagtgattggtttagatggggagggtcatgtgacatttctggccaatgatatgtgagggaaagttttccagggaaagaggcttctgggaaaga
>gene=chr20_36857012-36857161; species=bosTau
ccagggcctggattctgattggttgaggccaacag---tgacccaattcccctggccaatgattggtttagat----gggaccatgtgacat-tctggccaatgagatgtgaggagatgtttgtt-----ggag-acttctgggaaaga
>gene=chr20_36857012-36857161; species=calJac
ccagggcttggcttctggttggttgagg-cgacagtagtgacccaactcctctggccagtgattggtttagatggggagggtcatgtgacatttctggccaatgagatgtgaggggaag---tctggggaaaggggcttctgggaaaga
>gene=chr20_36857012-36857161; species=canFam
cgaggggctggtttatgattggttgaggtcatcgctgatgagctaattcctctggcccatgattgctttaagt----ggggtcatatgacatatctgtccaatgagaagtg-------------------aggggacttcttggaaaga
>gene=chr20_36857012-36857161; species=equCab
Cctggaactgacttctgattggttgaggccaacagtagtgacccaaatcccctggccaatgattggtttagat----tgggtcatgtgacacttctggccaatgagatgtgaggggaagtttgct-----gggggacttctgggaaaga
>gene=chr20_36857012-36857161; species=gorGor
ccagagcctggcttctgattggttgaggtcaacagtagtgacgtaattcctctggccagtgattggtttagatggggagggtcatgtgacatttctggccaatgatatgtgagggaaagttttccggggaaagaggcttctgggaaaga
>gene=chr20_36857012-36857161; species=panTro
ccagagcctggcttctgattggttgaggccaacagtagtgacgtaattcctctggccagtgattggtttagatggggagggtcatgtgacatttctggccaatgatatgtgagggaaagttttccagggaaagaggcttctgggaaaga
>gene=chr20_36857012-36857161; species=papHam
ccagagcctggcttctgattggttgaggccaacagtagtgacctaattcatctggccagtgattggtttagatggggagggtcatgtgacatgtttggccaatgagatgtgaggggaagttttctggggaaaggggcttctgggaaaga
>gene=chr20_36857012-36857161; species=ponAbe
ccagagcctggcttctgattggttgaggccaacagtagtgacgtaattcctctggccagtgattggtttagatggggagggtcatgtgacatttctggccaatgagatatgagggaaagttttccggggaaagaggcttctgggaaaga
>gene=chr20_36857012-36857161; species=rheMac
ccagagcctggcttctgattggttgaggccaacagtagtgacctaattcctctggccagtgattggtttagatggggagggtcatgtgac----ctggccaatgagatgtgaggggaagttttctggggaaaggggcttctgggaaaga
>gene=chr20_36966146-36966274; species=hg19
tcagtccactatgctgttgttctttccactaccacatggtgtggctgttgaCCCGTCATTCTGCACAGCCCATTGTCCTGTGTAGTCACCTgtccactaggactgttgctcccgtcactaccacacgg
>gene=chr20_36966146-36966274; species=bosTau
tctgttcattggggtgttgttcctgccactgcaagatggtgtcgctgttgagcagtgattcctcacagtccaccgtcctgtg----t----atttactgcgactgctgctcttCTCACCACCACATGG
>gene=chr20_36966146-36966274; species=calJac
taagcccactgtgttgttgttctttccactgccacatggtgtcgctgttgaccaatcgctctgcaCAGCCCGTTGCCCTGTGTAGTCACCCgtccactaggactgttgctcccgtcaccaccacacgg
>gene=chr20_36966146-36966274; species=canFam
TCCATCCCCTGGGCTGTTGTTTTGGCCACTGCCACACGGTGTCGCTGTTGAGCAGCGGGCCCGCGCAGCCTGGTGTCTTGTC-----CTCAAGCTCCGGCGCCTGCTGCTCCTGTCGCCACCGCACGG
>gene=chr20_36966146-36966274; species=equCab
---------------------------------------------------------------------------------------atcagtccaccggg-ctgttgttcttgtcaccaccacacgg
>gene=chr20_36966146-36966274; species=gorGor
tcagtccactatgctgttgttctttccactaccacatggtgtggctgttgaccggtcattctgcacagcccattgtcctgtgTAGTCACCCgtccactaggactgttgctcccgtcactaccacacgg
>gene=chr20_36966146-36966274; species=panTro
TCAGTCCACTATGCTGTTGTTCTTTCCACTACCACATGGTGTGGCTGTTGAC-----------CACA--CCATTGTCCTGTGCAGTCACCTGTCCACTAGGACTGTTGCTCCCGTCACTACCACACGG
>gene=chr20_36966146-36966274; species=papHam
tcagtccactatgctgttgttctttccattaccacatggtgtcgctgttgaccggtcattctgcacagcccattgtcctgtgTAGTCACCTgtccactaggactgttgctcccgtcaccaccacacag
>gene=chr20_36966146-36966274; species=ponAbe
tcagtccactatgctgttgttctttccactaccacatgatgtggctgttgactggtcattctgcacagcccattgtcctgtgTAGTCACCCgtccactaggactgttgctcccgtcactaccacacag
>gene=chr20_36966146-36966274; species=rheMac
TCAGTCCACTATGCTGTTGTTCTTTCCATTACCACATGGTGTCGCTGTTGACCGGTCATTCTGCACAGCCCATTGTCCTGTGTAGTCACCCGTCCACTAGGACTGTTGCTCCCGTCACCACCACACAG
>gene=chr20_37021042-37021284; species=hg19
tccacatctaaaaaaGTCACAAATGtgcagtagtctcactagctggctgtccaccgaaccatttctctttccacctggacacatggttgaactacatttcccagcaccccttgcaattaattgtggcccatgtgactgagttctgacaaatccataaacaccacctgtatgatcccccactacatctttctctctctctgtctctgtctctgtctctctctctctctctctctctctcaatc
>gene=chr20_37021042-37021284; species=bosTau
CCTTCAACTGAACAAGA-GCAGATGAGAAACAGTCTgactcgatagctagtcatgaatccatttctccttcttcctgggcacataac-------tgtttcccagcctcccttgcagttagatgtga-ccttgtaaccgagctttggcaaatggacagaagtaatctatgcc-----------------------actctgagtct------------gactctctctctc------------
>gene=chr20_37021042-37021284; species=calJac
TTCACATCTGAAAAAATCACACATGTACAGTAGTCTCactagctggctgtccatcaaactatttctctttccatgcagacacatggttgaactgcatttcctagcaccccttgcaattaattgtccgctatgcgactaagttctgacaaagccataaacatcacctgtatgatccccc----------------------------------------------------------------
>gene=chr20_37021042-37021284; species=canFam
tcttcccctgaaaaagaggCAGGTGTGAGAGAACCTAactagatagctatccacaaaaccatttctctttcttcttgaacacacagc-----tatgtcccccagcttctcttttaagtatatgtgg-ccatttggcggaatgtgggtagacatacagagacgacctatat----------------------------tccccct------------caccccgtttctc--tctctcattt
>gene=chr20_37021042-37021284; species=equCab
tcctcatctgaacaagaggcaggtgtggaagagtctgactagacagctagccataaaagcatttctctttcttcctgggcacacagc-----tatgtttcccagcctctcttgcagttaggtgtgg-ccatgtggctgagtttgagcaaatggacagaaacgacttgtgcc-----------------------actctgattct------------catccattctctc--tc--------
>gene=chr20_37021042-37021284; species=gorGor
tccacatctaaaaaa-TCACAAATGtgcagtagtctca-tagctggctgtccgccgaaccatttctctttccacctggacacatggttgaactacatttcccagcaccccttgcaattaattgtggcccatgtgactgagttctgacaaatcca-aaacaccacctgtatgatcccccactacatctttctct-tctctgtctct------------ctctctctctctctctctctcactc
>gene=chr20_37021042-37021284; species=panTro
tccacatctaaaaaaGTCACAAATGtgcagtagtctcactagctggctgtccaccgaacaatttctctttccacctggacacatggttgaactacatttcccagcaccccttgcaattaattgtggcccatgtgactgagttctgacaaatccataaccaacacctgtatgatcccccactacatctttctctctctctgtctct------------------ctctctctctctctcaatc
>gene=chr20_37021042-37021284; species=papHam
tccacatctaaaaaaGTCATAAATGtgcagtagtcttactagctggctgtccaccgaaccatttctctttccacctggacacatggttgaactacatttcccagcacctcttgcaattaattgtggcccgtgtgactgagttctgacaaatccataaacaccacctgtatgatcccccgc--------------tcgctctcgcg------------------ctctctctctctccccctc
>gene=chr20_37021042-37021284; species=ponAbe
tccacatct--aaaaGTCACAAATGtgcagtagtctcactagctggctgtccactgaaccatttctctttccacctggacacatggttgaactacatttcccagcaccccttgcaattaattgtggcccatgtgactgagttctgacaaatccataaacaccacctgtatgatcccccgctacatctctctctctctctctctct------------ctctctctctctctctctctcaatc
>gene=chr20_37021042-37021284; species=rheMac
tccacatctaaaaaaGTCATAAATGtgcagtagtcttactagctggctgtccaccaaaccatttctctttccacctggacacatggttgaactacatttcccagcacctcttgcaattaattgtggcccatgtgactgagttctgacaaatccataaacaccacctgtatgatcccccgc--------------tcgctcgctct------------------ctctctctctctc----tc
>gene=chr20_37482531-37482677; species=hg19
atgcacaagtatttatccagcctttgcctgcatcgcgcttgctcatgtctcattggctaaaacggatcacgtggccaagctcagagtcagtgtgggaagagtctatacaagcgcttgggtactgaaaggcatgattcattgggggc
>gene=chr20_37482531-37482677; species=bosTau
-----aaagcatttatcaaaccttttctggcatcatgtttgctaatggctcattggctaaaggaagtcacatggccaagttcagggtcactgtgggaggaatctacata-gcctgtgggtactaaaagttataattcattgagggc
>gene=chr20_37482531-37482677; species=calJac
acgcgcaagtatttatccagcctctgcctgcatcatgcttgctgatgtctcattggctaaaatggatcacgtgaccaagctcagagtcagtgtaggaggcgtctgtacaagcgcatgggtactgaaaggcatgattcattgggagc
>gene=chr20_37482531-37482677; species=canFam
gtgcataagcatgtatcaggcctctgtctgcatcatgtttgctgatggctcattggccaaagtaagtcacatggccaagctcagcatcgatacaagaggagtctacacaTGCCTTTCAGTAC------------------------
>gene=chr20_37482531-37482677; species=equCab
atgcacaagcatttatcaaacttttgcctgcatcctgtttgctgatgtctcattggccaaagtgagttgcatagccaagctcagagtccctgtcggaggagtctacacaagtgcatgagttctgaaaggcgtgattcatgggaggc
>gene=chr20_37482531-37482677; species=gorGor
atgcacaagtatttatccagcctttgcctgcatcgtgcttgctcatgtctcattggctaaaacggatcacgtggccaagctcagagtcagtgtgggaagagtctatacaagcgcttgggtactgaaaggcatgattcattgggggc
>gene=chr20_37482531-37482677; species=panTro
atgcacaagtatttatccagcctttgcctgcatcgtgcttgctcatgtctcattggctaaaacggatcacgtggccaagctcagagtcagtgtgggaagagtctatacaagcgcttgggtactgaaaggcatgattcattgggggc
>gene=chr20_37482531-37482677; species=papHam
atgcacaagtatttatccagcctttgcctgcatcatgtttgctcatgtctcattggctaaaatggatcacatgaccaagctcagactcagtgtgggaaaagtctatacaagttcttgggtactgaaaggcatagttcatcgggggc
>gene=chr20_37482531-37482677; species=ponAbe
atgcacaagtatttatccagcctttgcctgcatcgtgcttgctcatgtctcattggctaaaatggatcacgtggccaagctcagagtcagtgtgggaagagtctatacaagcgcttgggtactgaaaggcgtgattcattgggggc
>gene=chr20_37482531-37482677; species=rheMac
atgcacaagtatttatccagcctttgcctgcatcgtgtttgctcatgtctcattggctaaaatggatcacatgaccaagctcagactcagtgtgggaaaagtctatacaagttcttgggtactgaaaggcatagttcatcgggggc
>gene=chr20_37590677-37591018; species=hg19
CCTAAGTGTGCGGCCGCCATCCAGGACACGCCACGCTCGTAAAAGGTCACCTGAAGCATCTACCCTCCACGCTCAAGAGGTAGGCGGAGGAGCGCGCCCTTTTCTCCAAAATGGCTGAGCAGGGTCACGTGGGCTCGGGGGCGGGGCCGGTGCGCTCGCCGGAGCCTGGAAGTGGGTCACGTGGCTCAGACGGGGGCGGTAGCTGTGGGGGCGTGGCCGTCACACGGCGCGATCCGTCTGGGCAGCGGCTCTTCGGGGGCCACGCCCTCCGGGCCCTGGGGGCCTAGCGCGCGACGGTGGGGTGGAGCTAGCCTCGTGACCTTTTACCCCAACATGGCTGC
>gene=chr20_37590677-37591018; species=bosTau
CCGTAGCGTGCTGCCGCCCTCCGGGTCACCCCAAACTCCT---AGGCCACTCAGAACCCAGGTCCGCTACTCTAAAGAG----GAAGAGAGGCGCGCCCTCCC-TCCAATATGGCGGAGC-CGATCACATGGG-TCCGGAGCGGGGCCGAAACG----CA--------------GATCACGTGGCTCGGA-GTG---GGTGGTTACGGGGGCGTAGCCGTAACACCGCGGAA-CCTCCTAGATCCAAGCTCCTCGCGGGCCACGCCCCCCAGCCCTTTGGGGGCTGGTGCGCGGCGGAGGGGTGGAGCCTTCCTTGTGACCTTTCACCCCAGCATGGCAGC
>gene=chr20_37590677-37591018; species=calJac
CCTAAGTGTGTGGCCGCCGTCCAGGACACGCCACGCACCTAGATGGTCGCCTGGAGCAGCGACCCTCCAAGCTAAAGAGGGAGGCAGAGGAGCGCGCCCTTTTCTCCAATATGGCTGAGCAGAATCATGTGGGCTCAGAGGCGGGGCCGGAGCGCTCGCCTCGGCCGGGCGGTGGATCACGTGGTTTAGACGGGGGCGGTGGCCATGGGGGCGTGGCCTTCACACTGCAGGATCCGCCAGGGCAGCGGCTCTTcgggggccacgccccccgggccctgggggcctcgtgcgcggcgggggggTGGAGCCTGCCTCGTGACCTTTTACCCCAGCATGGCTGC
>gene=chr20_37590677-37591018; species=canFam
CCGAGGTGCAGGGGCGCC-------------------CCG-GAAGACCGCCGGGAACCCTGACGTCACA---------------------------CTATCCCCCCCAACATGGCGGG---CGGTCACGTGGGCC-AGGGGCGGGGCCGCAGCGCTC-CGGGAGA--GCCGGCGGGTCACGTGG-------------------CTCGGGGACGCCGCC----------------------------------TCGCGGGCCACGCCCCCCTGCCCTCCGGGTGCTCCCGCGCCGCGGAGGGGTGGAGTCTCCCTCGTGACCTTTCACCCCAGCATGGCTGC
>gene=chr20_37590677-37591018; species=equCab
TC-----------------------------------------------------------------------------------------------------------------------------------------------------------------------------------------------------------------------------------------------------------------------------------------CTAACATGCACCGGAAGAGCGGAGCCCTCCTCGTG-TCTTTCTCTTACACAGGACCGA
>gene=chr20_37590677-37591018; species=gorGor
CCTAAGTGTGCGGCCGCCATCCAGGACACGCCACGCTCCTAAAAGGTCACCTGGAGCATCTACCCACCACGCTCAAGAGGCAGACGGAGGAGCGCGCCCTTTTCTCCAAAATGGCTGAGCAGGGTCACGTGGGCTCGGGGGCGGGGCCGGTGCGCTCGCCGGAGCCTGGCAGTGGGTCACGTGGCTCAGACGGGGGCAGTAGCTATGGGGGCGTGGCCGTCACACGGCGCGATCCGTGTGGGCAGCGGCTCTTCGGGGGCCACGCCCTCCGGGCCCTGGGGGCCTAGTGCGCGACGGTGGGGTGGAGCTAGCCTCGTGACCTTTTACCCCAACATGGCTGC
>gene=chr20_37590677-37591018; species=panTro
CCTAAGTGTGCGGCCGCCATCCAGGAAACGCCACGCTCCTAAAATGTCACCTGAAGCACATACCCTCCACGCTCAAGAGGCAGGCGGAGGAGCGAGCCCTTTTCTCCAAAATGGCTGAGCAGGGTCACGTGGGCTCGGGGGCGGGGCCGGTGCGCTCGCCGGAGCCTGGCAGTGGGTCACGTGGCTCAGACGGGGGCGGTAGCTATGGGGGCGTGGCCGTCACACGGCGCGATCCGTCTGGGCAGCGGCTCTTCGGGGGCCACGCCCTCCGGGCCCTGGGGGCCTAGTGCGCGACGGTGGGGTGGAGCTAGCCTCGTGACCTTTTACCCCAACATGGCTGC
>gene=chr20_37590677-37591018; species=papHam
TCCAAGTGTGCAGCCGCCATCCAGGCCACGCCACGCTCCT---AGGTCACCGCCATCACCGACTCTCCACATTAAAGAGAGAAGCAGAGGAGCGCGCCTTTTTCTCCAAAATGGCTGAGCAGGGTCACGTGGGCTCGGGGGCGGGGTTGGTGCGCTCGCC-GAACAGGGCGGC-GGTCACGTGGTTCAGACGGGGGCGGTAGCCATGGGGGCGTGGCCGTCACACGGCCCGATGCGCCTGGGCAGCGGCTCTTCGGGGGCCACGCCCCTCGGGCCCTGGGGGCCTAGCGCACGGCGGTGGGGTGGAGCCAGCCTCGTGACCTTTTACCCCAGCATGGCTGC
>gene=chr20_37590677-37591018; species=ponAbe
CCTAAGTGTGCGGCCGCCATCCAGGACACGCCACCCTCCTAAAAGGTCACCTGGAGCATCAACCATCCACGCTCAACAGGCAGGCGGACCAGCGCGCCCTTTTCTCCAAAATGGCTGAGCAGGGTCACGTGGGCTCGGGGGCGGGGCCGGTGCGCTCGCCGGAGCCAGGCAGTGGGTCACGTGGTTCAGACGGGGGCGGCAGCTATGGGGGCGTGGCCGTCACACGGCGCGATCCGTCTGGGCAGCGGCTCTTCGGGGGCCACGCCCTCCGGGCCCTGGGGGCCTCGCGCGCGACGGTGGGGTGGAGCTAGCCTCGTGACCTTTTACCCCAGCATGGCTGC
>gene=chr20_37590677-37591018; species=rheMac
TCCAAGTGTGCAGCCGCCATCCAGGCCACGCCACGCTCCT---AGGTCACCTGCATCACCGACTCTCCACGTTAAAAAGAGAAGCAGAGGAGCGCGCCTTTTTCTCCAAAATGGCTGAGCAGGGTCACGTGGGCTCGGGGGCGGGGTTGGTGCGCTCGCC-GAACAGGGCGGCGGGTCACGTGGTTCAGACGGGGGCGGTAGCCATGGGGGCGTGGCCGTCACACGGCCCGATGCGCCTGGGCAGCGGCTCTTCGGGGGCCACGCCCCTCGGGCCCTGGGGGCCTAGCGCACGGCGGTGGGGTGGAGCCAGCCTCGTGACCTTTTACCCCAGCATGGCTGC
>gene=chr20_37739244-37739485; species=hg19
GCACCAtgccactcaatgctccaagctggacacagctgcagggaaatagcctcagccctggcccccaggagcttccacctagtgggagccaggcaggtggacaggtgatgatcctgtcacgtgatccacatgctaatgaagatctgggctggtctcctgggagctttgctgggtctggaggggtagagaaagccctcacagagcaggagacctctggcctgggtctgatagtttctctggc
>gene=chr20_37739244-37739485; species=bosTau
CCTCCGTGATCCTCAGTGCTCCAGGCTGGACGCAGCTGCAGGGAG--AGAATCTGCCCTCCCTCCCAGGAGGTTCTGCCTAGTGGAGACTCAGGGGATGG-CAGAGGACGGTGCTGTCGCATGACTCATGTGCTAATTGAGTTCTG---TGGTCTCCTGGGAGCCTTGCTGTgcctggaagggccgagaaaacccttgcagaagaagggaaatttggcctgggtctg--tgtttttcaggt
>gene=chr20_37739244-37739485; species=calJac
-------------------------------------------------------------------------------------------------------------------------------------------------------------------------------------------------------------------------------------------------
>gene=chr20_37739244-37739485; species=canFam
CTACGGCAGCCCTCAGTGCTCCAGGCTGGGTCCAGCTGCAGGGGGTGAGCCTCTG--------------CGCCTGGAGCCTGCTGGGATCCAGGGGCTTG---GGTG--------------CAATCCCCATGCTACTGAAGCTCTGGG-TGGTCTCCAGGAAGCATCACTGTGCCTGGATGGACAGAGAAGGCCCTTGGAAGGCAGGGGAAATTTGGCCCAGGTCTC--AGTTTTTC----
>gene=chr20_37739244-37739485; species=equCab
CCACCACGCTCCTCAGTTCCCCAAGCTGGCCGCGGCTGCAGGAAGAGAGACTCTGCCCTGGCGACCAGGCGGCTAGGCCTAGCGGGGACCC------------GGTG--------------GGATCCACGTGCTGATGAGAC-CTGGGCTGGTCTCCTgggagcctcgctgtgcctggaggggcagagaaagcccttgaagagcaggagaaatttggcctgggtctc--agtttttcaaac
>gene=chr20_37739244-37739485; species=gorGor
cCACCATGCCACTCAGTGCTCCAAGCTGGACACAGCTGCAGGGAAATAGCCTCAGCCCTGGCCCCCAGGAGCTTCCACCTAGTGGGAGCCAGGCAGGTGGACAGGTGATGATCCTGTCACGTGATCCACACGCTAATGAAGAGCTGGGCTGGTCTCCTGGGAGCTTTGctgggtctggaggggtagagaaagccctcagagagcaggagacctctggcctgggtctcatagtttctctggc
>gene=chr20_37739244-37739485; species=panTro
CCACAATGCCACTCAATGCTCCAAGCTGGACACAGCTGCAGGGaaatagcctcagccctggcccccaggagcttccacctagtgggagccaggcaggtggacaggtgatgatcctgtcacgtgatccacatgctaataaagatctgggctggtctcctgggagctttgctgggtctggaggggtagagaaagccctcacagagcaggagacctctggcctgggtctcatagtttctctggc
>gene=chr20_37739244-37739485; species=papHam
CCACtgtgccactcaatgctccaagctggacacagctgcagggaaatagcctcagccctgccccccaggagcttccacctagtgggagccaggcaggtagataggtgacgaccctgccacgtgatccacgtgctaatgaagagctgggctggtctcctgggaactttgctgggtctggaggagtagagaaagccctcacagagcaggagacctctggcttgggtctcatagtttctctggc
>gene=chr20_37739244-37739485; species=ponAbe
cCACCAtgccactcaatgctccaagctggacacagctgcagggaaatagcctcagccctggcccccaggagcttccacctagtgggagccaggcaggtggacaggtgatgatcctgtcacgtgatccacacgctaatgaagatctgggctggtctcctgggagctttgctgggtctggaggggtagagaaagccctcacagagcaggagacctctggcctgggtctcatagtttctctggc
>gene=chr20_37739244-37739485; species=rheMac
ccactatgtcactcaatgctccaagctggacacagctgcagggaaatagcctcagccctgccccccaggagcttccacctagtgggagccaggcaggtagataggtgacgaccctgccacgtgatccatgtgctaatgaagagctgggctggtctcctgggaactttgctgggtctggaggagtagagaaagccctcacagagcaggagacctctggcttgggtctcatagtttctctggc
>gene=chr20_37897961-37898136; species=hg19
TATCCGTAGATTCCCTGTATCATCCTAGTCTGGGGTGATGGAACTGTGATGAGCCGCATCTGCGTCTGGATGGGGATGGGCACGTGGCTTCCCCCTGCTGTGGAAGATGCAAGGAGCAGGAAGAACAGTGACAGAGAAGGACAGGCCTGGGGATAGGGTCAGGAGCTGGCAGCTG
>gene=chr20_37897961-37898136; species=bosTau
CCCTGGTAACTTCCTTTGATCTTCTTGGTCTGTGGGAATGGGATAATGCTGAACTTCACCAGTGTCTGGACAGGGATGGAGAAGTAGCTTCCCT--GCCGTGCGAGGTGTCCCTGGCAGGAAAGACAGGGCTAGAGTAGGATTGGCCT-GAGATGAAGTTAGGAGTTGGTGGCTG
>gene=chr20_37897961-37898136; species=calJac
TATCTGTAGATTCCCTGTATCATCCTAGTCTGGGGTGATGGAACTGTGATGAGCCTCATCTGCGTCTGGACAGGGATGGACACGTGGCTTCACCCTGCTATGGAAGATGCAAGGGGCAAGAAGAACAGTGAC--AGAAGAACAGGCCT-GGGATAGAGCCAGGAGCTAACAGCTG
>gene=chr20_37897961-37898136; species=canFam
CATTTGTAGATTGCCTTTGTCTTCCT-GTCCGTGGCAATGGGATGATGATGAGCTGCACCAGCATCGGGACAGAGGTGG-GAACTGGCTTCCCCATGCTGTGGAAAGGGTCAGGGGCAGGAAGAACAGAGACAGAGAAAAACAGGTCT-GAGCTAGTGTCAGGACCTAGTGGCTG
>gene=chr20_37897961-37898136; species=equCab
CATCTGTAGATTCCCTTTATCTTA---GTCTGTGATAATGGGATGATAATGAACTACACCAGCATCTGGACAGAGCTGGAGAAGTGGCTTTCCCGTGCTGTGGAAGGTGTCAGGGGCAGGAAAAACAGGGACAGAGAAGGACAAGCCT-GGGAGAGAGTCAGGCGCTGGCGGCTG
>gene=chr20_37897961-37898136; species=gorGor
TATCCGTAGATTCCCTGTATCATCCTAGTCTGGGGTGATGGAACTGTGATGAGCCGCATCTGCGTCTGGATGGGGATGGGCACGTGGCTTCCCCCTGCTGTGGAAGATGCAAGGAGCAGGAAGAACAGTGACAGAGAAGGACAGGCCTGGGGATAGGGTCAGGAGCTGGCAGCTG
>gene=chr20_37897961-37898136; species=panTro
TATCCGTAGATTCCCTGTATCATCCTAGTCTGGGGTGATGGAACTGTGATGAGCCGCATCTGCGTCTGGATGGGGATGGGCACGTGGCTTCCCCCTGCTGTGGAAGATGCAAGGAGCAGGAAGAACAGTGACAGAGAAGGACAGGCCTGGGGATAGGGTCAGGAGCTGGCAGCTG
>gene=chr20_37897961-37898136; species=papHam
TATCTGTAGATTCCCTTTGTCATCCTAGTCTGGGGTGATGGAACTGTGATGAGCCACATCTGCGTCTTAATGGGGATGGACACGTGGCTTCCCCCTGCTGTGGAAGATGCAAGGAGAAGGAAGAACAGTGACAGAGAAGGACAGGCCT-GGGATAGGGTCAGGAGCTGGCAGCTG
>gene=chr20_37897961-37898136; species=ponAbe
TATCCGTGGATTCCCTGTATCATCCTAGTCTGAGGTGATGGAACTGTGATGAGCCGCATCTGCGTCTGGATGGGGATGGACATGTGGCTTCCCCCTGCTGTGGAAGATGCAAGGAGCAGGAAGAACAGTGACAGAGAAGGACAGGCCT-GGGATAGGGTCAGGAGCTGGCAGCTG
>gene=chr20_37897961-37898136; species=rheMac
TATCTGTAGATTCCCTTTGTCATCCTAGTCTGGGGTGATGGAACTGTGATGAGCCACATCTGTGTCTGGATGGGGATGGACACGTGGCTTCCCCCTGCTGTGGAAGATGCAAGGAGAAGGAAGAACAGTGACAGAGAAGGACAGGCCT-GGGATAGGGTCAGGAGCTGGCAGCTG
>gene=chr20_38097433-38097651; species=hg19
actgtgttttaaactctcctaggtgattcctatgtgtagctagcttgaagaaccattggcttgtatcacctctgtccttgcttctttggctggactgagtcacatgaccctgacctacactaagggagcctgggaaatgtagtcttcatgggtgcccaggaagaGGCCATTGAAAGAGAAGTTGGCAAACCTATGTCTTTGTGTCTCACACACTCATT
>gene=chr20_38097433-38097651; species=bosTau
agtatgttttaaatttctctagatgattccaatgtgtagcTGAATGTAAGACTCagcagcttatatcacttctgctcacactccattggccag-----------------------------------------------------------------------------------------------------------------------------
>gene=chr20_38097433-38097651; species=calJac
actatgttttaaactctcctaggtgattcctaagtgcagctagctcaaagaaccattggctcgtgtcacttctgtccttgattctttggctgaattgagtcacatgaccctgacctaccctaagggagcctgagaaatgtagtcttcatgggtgcccaggaagaGGTCATTGAGAGAGAAGTTGGCAAACATATGTCTTTGTGTCTGACACACTCATT
>gene=chr20_38097433-38097651; species=canFam
agtatgttttaaacttccctatgggattccagagtg-agctgaatttaggaCTCA---gcttatgtcacttctgctcacattccactggccagactgagttatgtaaccctgacctacactaaa--------------gtagtctttctgtgtgcccaggagag-aggaTTGAAAAAGGAGTTACCAAACCTGTATCATTATGTGTGA-ACACTTATT
>gene=chr20_38097433-38097651; species=equCab
agtgtgttttaaacttccctgagtgattccactctgtagttgaatttaagactcagtggcttatcttacttctgctcacactgcattggccagatggagtcacgtgaccctgacttacactaaaggagcctgggaaatgtagtctccctgtgtgcccaggaaga-GGGGTTGAAAGAGGAGTTTCCAAACCTATATCACTGTGTCTGA-ACACTCGTT
>gene=chr20_38097433-38097651; species=gorGor
actgtgttttaaactctcctaggtgattcctatgtgtagctagcttgaagaaccattggcttgtatcacctctgtccttgcttctttggctggactgagtcacatgaccctgacctacactaagggagcctgg-------------------------------------------------------------------------------------
>gene=chr20_38097433-38097651; species=panTro
actgtgttttaaactctcctaggtgattcctatgtgtagctagcttgaagaaccattggcttgtatcacctctgtccttgcttctttggctggactgagtcacatgaccctgacctacactaagggagcctgggaaatgtagtcttcatgggtgcccaggaagaGGGCATTGAAAGAGAAGTTGGCAAACATATGTCTTTGTGTCTGACACACTCATT
>gene=chr20_38097433-38097651; species=papHam
actatgttttaaactctcctaggcgattcctacgtgtag-------taagaaccattgGCTTCTatcacctctgtccttgcttctttggctggattgagtcatatgaccctgacctacactaagggagcctgggaaatatagtcttcatgggtgcccaggaagaGGGCATTGAAAGAGAAGTTGGCAAACATATGTCTTTGTGTCTGACACACTCATT
>gene=chr20_38097433-38097651; species=ponAbe
actgtgttttaaactctcctaggtgattcctatgtgtagctagcttgaagaaccattggcttgtatcacctctgtccttgcttctttggctggattgagtcacatgaccctgacctacactaagggagcctgggaaatgtagtcttcatgggtgcccaggaagaGGGCATTGAAAGAGAAGTTGGCAAACATATGTCTTTGTGTCTGACACACTCATA
>gene=chr20_38097433-38097651; species=rheMac
actatgttttaaactctcctaggtgattcctacgtgtag-------GAAGAACCATtggcttgtatcacctctgtccttgcttctttggctggattgagtcatatgaccctgacctacactaagggagcctgggaaatatagtcttcatgggtgcccaggaagaGGGCATTGAAAGAGAAGTTGGCAAACATATGTCTTTGTGTCTGACACACTCATT
>gene=chr20_39657047-39657250; species=hg19
GCTGCCAAGGTACTCGCCGCTCCAAGGAGATGCGGACGCCGGATACCAGCTCTGCCCAAGATTGCTGGGTCCCGCCGCGGCCTTTAAAGGCCCACCACGTGGCTGCGCGGCCAGCCCTGGTCCGGAGGCGGTGCCCGGGTGGCGCCTGCGCACTGCCTAGCAGAGGGGCTGGGGTTCCGAGAAAAAGCGTCTGGAGAGGAAGG
>gene=chr20_39657047-39657250; species=bosTau
GCTGCCAAGGTATTTACAGCTCCGGGAAGATGCAAAAGCGGGATACCAGCTCGGCCGAGGTCTGCGCTGTCCCGCGGCGGCCTTTAAAGGCCCACCACGTGGCCGAGCTGCTGGCCCAGGCCAGGAGGCGGTGTCCGGGCTGCGCCTGCGCACTGCCCAGGGGAGG-GATTGGGTTCCGAGAAAAGGAGCTGGGAGAGGAAGA
>gene=chr20_39657047-39657250; species=calJac
GTTGCCAAGGCACTCACAGC----------TGTGGACGCGGAATACCAGCTCCGCCCAAGACTGCTGGGTCCCGCCGCGGCCTTTAAAGGCCCACCACGTGGCTGCGCGTCCGG-CCTAGTCCGGAGGCGGTGCCCAGGTGGCGCCTGCGCAGTGCCTAGCAGAGGAGTTGGGGTTCCGAGAAAAGGCGTTGGGAGAGGAAGG
>gene=chr20_39657047-39657250; species=canFam
GCGCCCACGGCATTTGCAGCGGCGAGCGGG--CGGCAGCAGGGCGGCTGCTcggcccgggcccgcgcggtcccgccgcggccTTTAAAGGCCCACCACGTggccgcgccgccggccggggtccgggggcggcgTCCGGGCTGCGCCTGCGCACTGCCTCGCAGAGGCGTAGGGGTTCCGAGAAACCTCGCGGGGAGAGCCAGG
>gene=chr20_39657047-39657250; species=equCab
GCCGCCAAGTTATTTGCAGCTCCGAGGATC--TAACAAGCGGGCTACAGCTCGGCCCGGGCCCGAGCGGTCCCGCCGCGGCCTTTAAAGGCCCACCACGTGGCCGCGCTGCCGGCCCCCGCCCGGAGGCGGAGTCTCGGCTGCGCCTGCGCACTGCCTATCAGAGGCGCCGGAGTTCCGAGAAAATACTCCGGGAGAGGAAGG
>gene=chr20_39657047-39657250; species=gorGor
GCTGCCAAGGTACTCGCCGCTCCAAGGAGATGCGGACGCCGGATACCAGCTCTGCCCAAGATTGCTGGGTCCCGCCGCGGCCTTTAAAGGCCCACCACGTGGCTGCGCGGCCAGCCCTGGTCCGGAGGCGGTGCCCGGGTGGCGCCTGCGCACTGCCTAGCAGAGGGGCTGGGGTTCCGAGAAAAGGCGTCGGGAGAGGAAGG
>gene=chr20_39657047-39657250; species=panTro
GCTGCCAAGGTACTCGCCGCTCCAAGGAGATGCGGACGCCGGATACCAGCTCTGCCCAAGATTGTTGGGTCCCGCCGCGGCCTTTAAAGGCCCACCACGTGGCTGCGCGGCCAGCCCTGGTCCGGAGGCGGCGCCCGGGTGGCGCCTGCGCACTGCCTAGCAGAGGGGCTGGGGTTCCGAGAAAAGGCGTCTGGAGAGGAAGG
>gene=chr20_39657047-39657250; species=papHam
GCTGCCAACGTACTCGCTGCTCCAAATAGATGGGAACGCGGGACACCAGCTC-GCCTAAGATCGCTGGGTCCCGCCGCGGCCTTTAAAGGCCCACCACGTGGCTGCGCGGCCAGCCCTGGCCCGGAGGCGGTGCCCGGGTGGCGCCTGCGCACTGCCTAGCAGAGGGGTCGGGGTTCCGAGAAAAGGCGTCGGGAGAGGAAGG
>gene=chr20_39657047-39657250; species=ponAbe
GCTGCCAAGGTACTCGCCGCTCCAAGGAGATGCGGACGCCGGATACCAGCTCTGCCTAAGATTGCTGGGTCCCGCCGCGGCCTTTAAAGGCCCACCACGTGGCTGCGCGGTCAGCCCTGGTCCGGAGGCGGTGCCCGGGTGGCGCCTGCGCATTGCCTAGCAGAGGGGTTGGGGTTCCGAGAAAAGGCGTCGGGAGAGGAAGG
>gene=chr20_39657047-39657250; species=rheMac
GCTGCCAAGGTACTCGCTGCTCCAAATAGATGGGAACGCGGGACACCAGCTC-GCCCAAGATCGCTGGGTCCCGCCGCGGCCTTTAAAGGCCCACCACGTGGCTGCGCGGCCAGCCCTGGCCCGGAGGCGGTGCCCGGGTGGCGCCTGCGCACTGCCTAGCAGAGGGGTCGGGGTTCCGAGAAAAGGCGTCGGGAGAGGAAGG
>gene=chr20_39766584-39766804; species=hg19
CCAGCGACTTGGGCAAACTTTCGGGCCCTCCCAGACTCCCTCCGGGCCCCGCCCCCGCTTCGTCTCGGGTGGTCACTGGGGGCGGGGGGCATCCGGGTCCTCGGTCACCTGACAGGACACCCCCCCTCCCCCAGCTGGGGGGAGTGTTCCAGGCGCTTTGCCCTGAGGCCTAAAAATCCTCGCGGGCTGGAGACCTGCGGTGCAGGCATCGGGCCCCCCA
>gene=chr20_39766584-39766804; species=bosTau
GGAGAGACTCCGGCAAACTTTGGGTCC--CCGC------------------CCCCCGCCTCGGCCAGGGTGGTCACCGGGGGCGGGGGGCATCCGGGTCCTCAGTCACCTGACAGGACACCCC--CTCCCCCAGTAGGGGGGAGTGTTCCAGGCGCTTTGCCCAGAGGCCTAAAAATCCTAGCGAGTTGGAGATCAGTGGGGCCGGCGTCGGG--CCCCC
>gene=chr20_39766584-39766804; species=calJac
CGGGAGACTTGGGCAAACTTTCCGGCTCTCATCCACTCCCTCCGGGCCCCGCCCCCGCTTCGTCTCGGGTGGTCACTGGGGGCGGGGGGCATCCGGGTCCTCGGTCACCTGACAGGACACCCC--CTCTCCCAGCTGGGGGGAGTGTTCCAGGCACTTTGTCCTGAGGCCTAAAAATCCTCGGGGGCTGGAGACCCGCGGTGCCGACGTCAGGTCCCCCA
>gene=chr20_39766584-39766804; species=canFam
-----------------------------------------------------------------------------------------------------------------------------------------------------------------------------------------------------------------------CCCCC
>gene=chr20_39766584-39766804; species=equCab
AAGTTACCTTGTCCCAACTTTTCGGCC--CCGCCGCGCCCCCCGTGCCCTCCCCC------GTGCCGGGTGGTCACCGGCGGCAGGAGGCATCCGGGTCTCTGATCACCTGACAACA---CCC--CTCCCCCAGCTAGGGGAAGTGTTCCAGGCGCTTTGCGCGGAGGCCTGAAGATCCTAGCGGATTGGAGACCAGCAGGGCAGGCATCAAG--CCCCA
>gene=chr20_39766584-39766804; species=gorGor
CCAGCGACTTGGGCAAACTTTCGGGCCCTCCCAGACTCCCTCCAGGCCCCGCCCCCGCTTCGTCTCGGGTGGTCACTGGGGGCGGGGGGCATCCGGGTCCTCGGTCACCTGACAGGACACCCCCCCTCCCCCAGCTGGGGGGAGTGTTCCAGGCGCTTTGCCCTGAGGCCTAAAAATCCTCGCGGGCTGGAGACCTGCGGTGCAGGC-TCGGGCCCCCCA
>gene=chr20_39766584-39766804; species=panTro
GCAGCGACTTGGGCAAACTTTCGGGCCCTCCCAGACTCCCTCCGGGCCCCGCCCCCGCTTCGTCTCGGGTGGTCACTGGGGGCGGGGGGCATCCGGGTCCTCGGTCACCTGACAGGACACCCCCC-TCCCCCAGCTGGGGGGAGTGTTCCAGGCGCTTTGCCCTGAGGCCTAAAAATCCTCGCGGGCTGGAGACCTGCGGTGCAGGCATCGGGCCCCCCA
>gene=chr20_39766584-39766804; species=papHam
GCAGCGACTTGGGCAAACTTTCGGGCCTTCCCCCACCCCCTCGGGGCCCCGCCCCCGCTTCGTCTCGGGTGGTCACTGGGGGCGGGGGGCATCCGGGTCCTCGGTCACCTGACAGGACACCCC--CTCCCCCAGCTGGGGGGAGTGTTCCTGGAGCTTTGCCCTGAGGCCTAAAAATCCTCGCGGGCTGGAGATCTGCGGTGCGGGCATCGGGCCCCCCA
>gene=chr20_39766584-39766804; species=ponAbe
CCAGCGACTTGGGCAAACTTTCGGGCCCTCCCCCACTCCCTCCGGGCCCCGCCCCCGCTTCGTCTCGGGTGGTCACTGGGGGCGGGGGGCATCCGGGTCCTCGGTCACCTGACAGGACACCCCCCCTCCCCCAGCTGGGGGGAGTGTTCCAGGCGCTTTGCCGTGAGGCCTAAAAATCCTCGCGGGCTGGAGACCTGCGGTGCAGGCATCGGGCCCCCCA
>gene=chr20_39766584-39766804; species=rheMac
CCAGCGACTTGGGCAAACTTTCGGGCCTTCCCCCACCCCCTCGGGGCCCCGCCCCCGCTTCGTCTCGGGTGGTCACTGGGGGGGGGGGGCATCCGGGTCCTCGGTCACCTGACAGGACACCCC--CTCCCCCAGCTGGGGGGAGTGTTCCTGGAGCTTTGCCCTGAGGCCTAAAAATCCTCGCGGGCTGGAGATCTGCGGTGCGGGCATCGGGCCCCCCA
>gene=chr20_40242065-40242233; species=hg19
AGAGCCTCCATGTCTCCCACTCCAACCTTTAACTCTATCAGGCTGCAAGGGCAAGGGCAACGAATGGCTTCCATGTGATCATGTGATCACAGCGAGGGAAGAATTTGGGGGATAACCCCAGGGAATGCCTGAATGCTGCCAGAGGGATGCAGTTCTTCCCCAAGCCCA
>gene=chr20_40242065-40242233; species=bosTau
AGA----TCTTGTCACCTGCTGCAAACTTC-ACTCTATCAGGCTGCATGGGCAAAGGCATGGAACGGGTTC--------CC---AACTATACGAAGGGAAGAATTCTGGGGGTAACCCT------TGCCTAGAAGCCACCTCAGAGATGCAGGGCATCCCCAAGCCCA
>gene=chr20_40242065-40242233; species=calJac
AGAGGC-CCATGCCTCCCATTTCAAACTTTAACTCTATCAGGCGGCAAGGGCAAGGG------ACAGCTTC--------CATGTGATCACAGGGAGGGAAGAATTCAGGAGATAATGGCAGGGAATGCCTAGATGCTGCCAGAGGGATGCATTTCTTCCCCAAACCCA
>gene=chr20_40242065-40242233; species=canFam
-----------------------------T-GCTCTATCAGGCTATAGGAGCAAGGGTGTGGAACAGTTTC--------CCCATAAAAATAAGGAGGGGAGAATTCTGGGCATAACCCT------TGTCTGGATGCTGCTGGAG--------TACTTCACCAAGCCCA
>gene=chr20_40242065-40242233; species=equCab
AGAGTCCTCATGCCTCCCACTCCAACTTTT-ACTCTACCAGGCTGCCTGGG-GAGGGCAGGGAACAGCTTT--------CCTATAATAATAAGGAGGGAAGAATTCTGGGGATGACCCT------TGCCTGGAT-CTGCCAGAGGGAGAAGATACTTCCCCACGCCCA
>gene=chr20_40242065-40242233; species=gorGor
AGAGTCTCCATGTCTCCCACTCCAACCTTTAACTCTATCAGGCTGCAAGGGCAAGGGCAACGAATGGCTTCCATGTGATCATGTGATCACAGCGAGGGAAGAATTTGGGGGATAACCCCAGGGAATGCCTGAATGCTGCCAGAGGGATGCAGTTCTTCCCCAAGCCCA
>gene=chr20_40242065-40242233; species=panTro
AGAGCCTCCATGTCTCCCACTCCAACCTTTAACTCTATCAGGCTGCAAGGGCAAGGGCAACGAATGGCTTCCATGTGATCATGTGATCACAGCGAGGGAAGAATTTGGGGGATAACCCCAGGGAATGCCTGAATGCTGCCAGAGGGATGCAGTTCTTCCCCAAGCCCA
>gene=chr20_40242065-40242233; species=papHam
AGAGCCCCCATGTCTCCCATTCCAACCTTTAACTCTATCAGGCTGCAAGGGCAAGGGCAAGGAAC-GCTTC--------CATGTGATCACAGGGAGGGAAGAATTTGGGGGATAATCCCAGGGAATGCCTGAATGCTGCCAGAGGGATGCAGTTCTTCCCCAAGCCCA
>gene=chr20_40242065-40242233; species=ponAbe
AGAGCCCCCATGTCTCCCATTCCAACCTTTAACTCTATCAGGCTGCAAGGGCAAGGGCAACAAACGGCTTC--------CATGTGATCGCAGCGAGGGAAGAATTTGGGGGATAACCCCAGGGAATGCCTGAATGCTGCCAGAGGGATGCAGTTCTTCCCCAAGCCCA
>gene=chr20_40242065-40242233; species=rheMac
AGAGCCCCCATGTCTCCCATTCCAACCTTTAACTCTATCAGGCTGCAAGGGCAAGGGCAAGGAAC-ACTTC--------CATGTGATCGCAGGGAGGGAAGAATTTGGGGGATAATCCCAGGGAATGCCTGAATGCTGCCAGAGGGATGCAGTTCTTCCCCAAGCCCA
>gene=chr20_40293337-40293555; species=hg19
gcaggttagagaaagaggaaggagaaagggtatatgtaaattgtctcttaaagatttctggatgcgcaacaaaatgctcccattggtcagaacttagtcacatgaacacatctagctgcaaaggagaatgggaaatgtagtctttattctgtgtggctatgatcccacccaaaaatTTCGTGACGCTTTGCACGCAtgcattcttgtagacaacttaa
>gene=chr20_40293337-40293555; species=bosTau
--------------------------------------------------------------------------------------------------------------------------------------------------------------------------------------------------------------------------
>gene=chr20_40293337-40293555; species=calJac
gcagaatagagaaagcggttggaggaaggggaaagg----------attaaagatttctggatgcgcaacaaaatgcttccattggtcagaacttagtcacatgaacacatctacctgcaaaggagaatgggaaatgtagtctttattctgtgcagctatgatcccacgcaaaaatTTCATGATGCTTTGCATGAAtgcattcttgtaaacaacttta
>gene=chr20_40293337-40293555; species=canFam
gcagggtagagaaagaag----ggaaatgatgcatg-aatccatttttaaaaggtttctggatgcgcaacaaaacactttcattggtcaaaacttagtcacaggaacatactttgctgcaagggagaatgggaaatgtactctttattctgtggggctaaaagcccaccaa-aaatTTCTTGGC----TTCAAGTATACCTTCTTTT-----ACTTTA
>gene=chr20_40293337-40293555; species=equCab
gcaggacagagaaagagaact-gtaaacgatgcctgtaagttgtctct---aggtttctggatgcgcaa-aaaacactttcactggtcaaaacttagtcacgtgaacatacctggctacaagggagggtgggaaatgtagtctttattctatgtggctatgagtccatcca-aaaTttcttggctgtttccatgcatgcattcttccagacaacttta
>gene=chr20_40293337-40293555; species=gorGor
gcaggttagagaaagaggaaggagaaagggtatatgtaaattgtctcttaaagatttctggatgcgcaacaaaatgctcccattggtcagaacttagtcacatgaacacatctagctgcaaaggagaatgggaaatgtagtctttattctgtgtggctatgatcccacccaaaaatTTCGTGATGCTTCGCACGCAtgcattcttgtagacaacttta
>gene=chr20_40293337-40293555; species=panTro
gcaggttagagaaagaagagggagaaagggtatatgtaaactgtctcttaaagatttctggatgcgcaacaaaatgctcccattggtcagaacttagtcacatgaacacatctagctgcaaaggagaatgggaaatgtagtctttattctgtgtggctatgatcccacccaaaaatTTCGTGACGCTTCGCACACAtgcattcttgtagacaacttta
>gene=chr20_40293337-40293555; species=papHam
gcaggacagagaaagaggaaggggaaagggtatatgtagattgtctcttaaagatttctggatgcgcaacaaaatgctcccattggtcaaaacttagtcacatgaacacatctagctgcaaagaaaaatgggaaatgtagtctttattctgtgtggctatgatcccacccagaaatTTCATGATGCTTCGCACGCAtgcattcttgtagacaacttta
>gene=chr20_40293337-40293555; species=ponAbe
gcaggttagagaaagaggaaggagaaagggtatatgtaaattgtctcttaaagatttctggatgcgcaacaaaatgctcccattggtcagaacttagtcacatgaacacatctagctgcaaaggagaatgggaaatgtagtgtttattctgtgtggctatgctcctacccaaaaatTTCGTGATGCTTCGCACGCAtgcattcttgtagacaacttta
>gene=chr20_40293337-40293555; species=rheMac
gcaggacagagaaagaggaaggggaaagggtatatgtagattgtctcttaaagatttctggatgcgcaacaaaatgctcccattggtcaaaacttagtcacatgaacacatctagctgcaaagaaaaatgggaaatgtagtctttattctgtgtggctatgatcccacccagaaatTTCATGATGCTTCGCACGCATGCATTCTTGTAGACaacttta
>gene=chr20_40321372-40321639; species=hg19
TGTCGACTTTTGGAGGCCAGTCCAGAAGTCGAGTCCAGGCGATGGTAGGAGCTACTCCCCAGACCTGAGCACCTCTCCTAACAGCAGCTCAGGCAAAGGCCACGTCTCGGAACAGTTGGCTGCACAGGTCACGTGACGCGCCCCTAGCCCGGCTCTATTTGGCTGCAAGAGCGCTCTGTCGCCTGCCTCGGACTCTGTTTCCCAGAAGTCTTCCTGGAAACTACATTTCGCAGGGGGCTTTGCGGCGCCTACTTCCTCCTGGCTGAT
>gene=chr20_40321372-40321639; species=bosTau
----------AGGACGCCAGTCCCGA-----AGTCCAGACGGCCGCAGCAGCG-CTGCCCACAGCTCGAGACGCCCCCTC-CCGCAGCCCAGCCCAGACCC------CAGAGCAGCTGACCACACGGGCCACGTGACAAGCCCCAAGCCCGGCGCTAACTGGCTGCCAAACCTCGCGGCCTCCCTCC-----GACTGTTGCCCAGAAATA-TTTTGGAAACTACGTTTCCCAGAGGGTCTTGCGACGCGGATTTCTTTCTGCTTTAT
>gene=chr20_40321372-40321639; species=calJac
CGTCGACTTCTGGAGGCTAGTCCAGAGATCGAGGGCAGGCGATGGCAGCAGGTACTTCCCAGACCTGAGCGCCTCTCCTAACAGCAGCTCAGGGAAAGGCCACGTCCCGGAACAGCCGGCTGCACAGGACACGTAACGCTCCTCGAGCCCGGCTCTATTTGGCAGCAGGAG----------------------------------GCGCCTTCCCAGAAACTATATTTCCCAGAGGGCTTTGCGGCGCCTACTTCC-CCTGGCTCAT
>gene=chr20_40321372-40321639; species=canFam
----------GGGAAGCCAGCCCAGAAGCGGAGACCGGGCGCTGGCACCGGCCACTGCCCGCAGCCCGGGATCCATCCTCGCCGC---------------------GCAG--CCGCTGGCCGCAGAGGTCACCTGACAAGCTCC-AGCCCGCCCCTAATTGGCTCGCAAAGCTCGCCGTCTCT--CC-----CACTGTCTCCCTGTGGTTT---AGGAAACTACATTTCCCAGAAGGCCTCGCGGCGCTTAGCTGCTCCTGGTTGGT
>gene=chr20_40321372-40321639; species=equCab
----------AGGAGGCCAGTGCACAAGCAGCATGCAGGGACAGGGAAGAGTTACTACCCTC--CTCAGAACCCCTCCTCGCCGCAGCTCCGGCAAAGGAAAAGCAGCAGAACAGCTGACTGCGCAGGTCACGTGGCAAGCCCCGAGCCCAGCTCTAACTGGCTGCAAAAGCTCGCTGCCTCC--CC--AGACTCTGTTTCCCAGAAGTCTTcctggaaactacatttcccagattgccttgcGGCTCCCAGTTCCCCCTGGCTGAT
>gene=chr20_40321372-40321639; species=gorGor
TGTCGACTTTTGGAGGCCAGTCCAGAAGTCGAGTCCAGGCGATGGCAGGAGCTACTCCCCAGACCTGAGCACCTCTCCTAACAGCAGCTCAGGCAAAGGCCACGTCTCGCAACAGTTGGCTGCACAGGTTACGTGACGCGCCCCTAGCCCGGCTCTATTTGGCTGCAAGAGCGCTCTGTCGCCTGCCTCGGACTCTGTTTCCCAGAAGTCTTCCTGGAAACTACATTTCGCAGGGGGCTTTGCGGCGCCTACTTCCTTCTGGCTCAT
>gene=chr20_40321372-40321639; species=panTro
TGTCGACTTTTGGAGGCCAGTCCAGAAGTCGAGTCCAGGCGATGGTAGGAGCTACTCCCCAGACCTGAGCACCTCTCCTAACAGCAGCTCAGGCAAAGGCCACGTCTCGGAACAGTTGGCTGCACAGGTCACGTGACGCGCCCCTAGCCCGGCTCTATTTGGCTGCAAGAGCGCTCTGTCGCCTGCCTCGGACTCTGTTTCCCAGAAGTCTTCCTGGAAACTACATTTCGCAGGGGGCTTTGCGGCGCCTACTTCCTCCTGGCTCAT
>gene=chr20_40321372-40321639; species=papHam
CGTAGACTTTTGGAGGCCAGTCCAGAAGTCGAGCCCAGGCGATGGCAGGAGCTACTCCC--GACCTGAGCACGTCTCCTAACAGCAGCTCAGCCAAAGGCTACGTCCCGGAACAGTTGGCTGCCCAGGTCACGTGACGCGCCCCGAGCGCGGCTCTATCCGGTTGCAAGAGCGCTCTGTCGCCTGCCTCGGACTCTGTTTCCCACAAGCCTTCCTGGAAACTGCATTTCGCAGAG--------GGCGCCTACTTCCTCCTGGCTCAT
>gene=chr20_40321372-40321639; species=ponAbe
TGTCGACTTTTGGAGGCCAGTCCAGAAGTCGAGTCCAAGCGATGGCAGGAGCTACCCCCCAGACCTGAGCACCTCTCCTAACAGCAGCTCAGGCAAAGGCCACGTCCCGGAACAGTTGGCTGCACAGGTCACGTGACGCGCCCCAAGCCCGGCTCTATTTGGCTGCAGGAGCGCTCTGTCGCCTGCCTCGGACTCTGTTTCCCAGAAGCCTTCCTGGAAACTACATTTCACAGGGGGCTTTGCGGCGCCTACTTCCTCCTGGCTCAT
>gene=chr20_40321372-40321639; species=rheMac
CGTAGACTTTTGGAGGCCAGTCCAGAAGTCGAGCCCAGGCGATGGCAGGAGCTGCTCCC--GACCTGAGCACGTCTCCTAACAGCAGCTCAGGCAAAGTCCACGTCCCGGAACAGTTGGGTGCCCAGGTCACGTGACGCGCCCCGAGCCCGGCTCTATCCGGTTGCAAGAGCGCTCTGTCGCCTGCCTCGGACTCTGTTTCCCACAAGCCTTCCTGGAAACTACATTTCGCAGAA--------GGCGCCTACTTCCTCCTGGCTCAT
>gene=chr20_41867568-41867800; species=hg19
TGCCTGCTACTTATCAAAAATGCACGTTCCCCCCACTGTGGTATAGAGTTGTCTCTGAGAAAcacagcccaaccaggaactacatttcccagctaaccttgcagctaagtgaggtcatgtgacctgttctcaccaatggaatatgaacagagtgataggcttctcacctgggcaaaacagagttgatgtgctttctccacattctcgctcagcttctgcctggattcagacc
>gene=chr20_41867568-41867800; species=bosTau
TG-CCACTGCTCATCAA-AATGCAAGC-TCCCCTTCTGTGATATAGAGTTCTCCCTGAGGCCTTCAGCCCAG-CAGGAactataattcccagctacctttgctgctacgtgaagtcatgtgaccggttctccccaattgcgtatgagcaaagtgatctgtgtctctcttaggcaaggagggacaggtgtgctttctcc----ctcttcccttcttctgcctagatgcagatg
>gene=chr20_41867568-41867800; species=calJac
tgcctactacttatcaaaaatgcatgctccccctactgtgatatagagttgtcactgaagaacatggaccaaccaggaactacatttcccagctacccttgcagataagtgaggtcatgtgacctgttctcaccaatggaatatgaacagagtgacaggtgtctcacctgggcaaaacagagtggatgtgttttctccacattccctctctgcttctgcctggaTTCGCA-C
>gene=chr20_41867568-41867800; species=canFam
cgccagctgttcatcag-aatgcac-c-tccccttccatggtttggagt-ctctctcaggagcacagcccagccaggaactacatttcccagttacccttgcagttaagtgaggtcatgtgaccagttctccccaattgaggatgagcaaagtgatttgtgcctctcctggggcaggcaggacagatgtggtttttcC--------------------CCTGGTCGCTGACC
>gene=chr20_41867568-41867800; species=equCab
TGCCTGCTGCTCATCAA-AATGCATGC-TCCCCTTCTGTGGGATAAAGTTCTCTCTAAAgaacaca-tccag-caggaactacatttcccagctacccttgcagctgagtgaagtcatgtgaccagttcttaccaaatgagtatgagcagagtgatttgtctctctcctagacaaggggggacagatgggttttctccacattccctctcttcttctgcctggatacagacc
>gene=chr20_41867568-41867800; species=gorGor
TGCCTGCTACTTATCAAAAATGCATGTTCCCCCCACTGTGGTATAGAGTTGTCTCTGAGAAACACAGCCcaaccaggaactacatttcccagcaaaccttgcagctaagtgaggtcatgtgacctgttctcaccaatggaatatgaacagagtgataggcttctcacctgggcaaaacagagttgatgtgctttctccacattcttgctcagcttctgcctggattcagacc
>gene=chr20_41867568-41867800; species=panTro
TGCCTGCTACTTATCAAAAATACACGTTCCCCTCACTGTGGTATAGAGTTGTCTCTGAGAAAcacagcccaaccaggaactacatttcccagctaaccttgcagctaagtgaggtcatgtgacctgttctcaccaatggaatatgaacagagtgataggcttctcacctgggcaaaacagagttgatgtgctttctccacattcttgctcagcttctgcctggattcagacc
>gene=chr20_41867568-41867800; species=papHam
TGCCTACTACTTATCAAAAATGCATGTTCCCCCTACTGTGGTATACAGTTGTCTCTAAGgaacacagcccaaccaggaactacatttcccagctaaccttgcagctaagtgaagtaatgtgacctgttctcaccaatggaatatgaacagagtgataggcttctcacctgggcaaaacagagtagatatgctttctccacattctctctctgcctctgcctggattcagacc
>gene=chr20_41867568-41867800; species=ponAbe
TGCCTGCTACTTATCAAAAATGCATGTTCCCCCCACTGTGGTATGGAGTTGTCTCTGAGAAAcacagcccaaccaggaactacatttcccagctaaccttgcagctaagtgaggtcatgtgacctgttctcaccaatggaatatgaacagagtgataggcttctcacctgggcaaaacagagtcgatgtgctttctccacattct--ctctgcttctgcctggattcagacc
>gene=chr20_41867568-41867800; species=rheMac
TGCCTACTACTTATCAAAAATGCATGTTTCCCCTACTGTGGTATACAGTTGTCTCTAAGgaacacagcccaaccaggaactacatttcccagctaaccttgcagctaagtgaagtaatgtgacctgttctcaccaatggaatatgaacagagtgataggcttctcacctgggcaaaacagagtagatatgctttctccacattctctctctgcctctgcctggattcagacc
>gene=chr20_42747408-42747601; species=hg19
gactgctatgcattctccagatcatttcttcttctttctgagcacttagatagactacctttcccaacctcccttgcagttaggtgtggtcaggtgactgagttctggccagtgcattatgggaagacatcatgtatgctatttccaggcttggcccataaaaacttctgtgccctctcttttttccccagca
>gene=chr20_42747408-42747601; species=bosTau
GGCTGTTGTGCGTTCCCCCGAccatttcctcttctctcagggcacacagatggactccattttccagcct-ccctggggttaggtgtggtcaggtgactg-------gctaaagcattgtgggaagacaggat-gatgccatttccaggcatggtccacaaaaacctgtgtgtcctctctcttctccc---tg
>gene=chr20_42747408-42747601; species=calJac
gactgctgtgtattcttcagatcatttcctcttctttctgagcacagagatagactacatttcccagcctcccttgcagttaggtgtggtcaggtgactgagttctggccaatgcattgtgggaagatatcatgtatgctatttccaggcttggcctataaaaacctctgtgccctcttatttttccccagca
>gene=chr20_42747408-42747601; species=canFam
gactactgtgcATCCCCTAGAC--------------------------------------------------------------------------------------------------------------------CTGTttccaggcctggcccat-aaaacctccacattgtctcctttccccc---tg
>gene=chr20_42747408-42747601; species=equCab
-------------------------------------------------------------------------------------------------------------------------------------------------------------------------------------------------
>gene=chr20_42747408-42747601; species=gorGor
aactgctatgcattctccagatcattttttcttctttctgagcacataggtagactacctttcccaacctcccttgcagttaggtgtggtcaggtgactgagttctggccagtgcattatgggaagacatcatgtatgctatttccaggcttggcccataaaaacttctgtgccctctcttttttccccagca
>gene=chr20_42747408-42747601; species=panTro
gactgctatgcattctccagatcatttcttcttctttctgagcacttagatagactacctttcccaacctcccttgcagttaggtgtggtcaggtgactgagttctggccagtgcattatgggaagacatcatgtatgctatttccaggcttggcccataaaaacttctgtgccctctcttttttccccagca
>gene=chr20_42747408-42747601; species=papHam
gactgctatgcactctccagatcatttcttcttctttctgagcacacagatacactacctttcccagtctcccttgtggttaggtgtggtcaagtgactgagttctggccagtgcattatgggaagacatcatgtatgctatttccaggcttggcccataaaaacctctgtgacttctcttttttccccagca
>gene=chr20_42747408-42747601; species=ponAbe
gactgctatgcattctccagatcatttcttcttctttctgagcacatagacagactacctttcccagcctcccttgcagttaggtgtggtcaggtgactgagttctggccaatgcattatgggaagacatcatatatgctatttccagtattggcccataaaaacttctgtgccctctcttttttccccagca
>gene=chr20_42747408-42747601; species=rheMac
gactgctatgcactctccagatcatttcttcttctttctgagcgcacagatacactacctttcccagtctcccttgcggttaggtgtggtcaagtgactgagttctggccagtgcattatgggaagacatcatgtatgctatttccaggcttggcccataaaaacctctgtgacttctcttttttccccagca
>gene=chr20_42839507-42839718; species=hg19
CTCCCACCCCAGTGACTCGGCAGCGCGGCAGCCGACGACTGCGCAGACGCAGGGCGGCGGCCGCGCCTCTCCAACGCCCCGCACCCGCCCCCCTCAGAAGCACGTGCGCCTTACGTAATTTCCTGTTATTCTTCGGTTTGCCTCCTCCCAGTGGCGTGGATTTGCTCCCGACCCGCTTTTGGGGCGTGCCTGCTTCCTCCTCTCTGTTAGG
>gene=chr20_42839507-42839718; species=bosTau
CTCCCATCTCGGGGAATCGGCGACGGGGGAGGCAGCGGCTGCGCAGGCGCGAGGTCGTGGCCGCGCGTCTCAAAAGCCTGGCGCCAGCCCCTCGT-GAAACACGTGCGCCTGACGTCATTTCCTGTTATTCTCTTCCCTGGCTCCTCCCTCCGCGAAGGGTTCGCTGGGGATGGGATTTTGGGGCTTGCCCGCTTCTTCAGCTTGGTCAGG
>gene=chr20_42839507-42839718; species=calJac
CTCCCACCCCAGTGAGTCGGCAGCGCGGCAGGCGACGGCTACGCAGGCGCAGGACGGCGCCCGCGCCTCTCTAATGCCCCGTACCCGCCCCCTTCGGTAGCACGTGCGCATTACATCATTTCCTGTTATTCTTCGGGTTTTCTCCTCCCAGTGGCGTGGGTTTGCTCCCGGCCTGCTTTTGGGGCGTGCCTGCTTCTTCCTCTCTGTCAGA
>gene=chr20_42839507-42839718; species=canFam
CTCC-CCCCCCGTGACTCGGCAGCGCGGCAGGCGGTGGCTGCGCAGGCGCGGGGCGCCGGCCGTGCCTCTCCGACGCCTTGTGCCCGCCCCTCTCGGAAGCACGTGCG-CTCACGTCATTTCCTGTTATTCTCCTCGCTGGGTCTTCGGTCCTCCGTGGGTTCGCTCGGGACCGGGGTTTGGGGCGTGCCCGCTTCCT---CTGTGTCAGG
>gene=chr20_42839507-42839718; species=equCab
CTCCACTCCCAGTGACTCGGCTGCGCGGCAGGCGGTGGCTGCGCAGGCGCAGAGC-TGTGTCGCGCCTCCTCAACGCCCCGTACCCGCCCCTCTCGGAAGCACGTGCGCCTTACGTCATTTCCTGTTATTCTCTTCGTTCCCTCCTCCGTCCGCTTTGGGTTAGCGCTGGACCGACTTTTGGGGCGTGCCTGCTTCCT---CTCAGTCAGG
>gene=chr20_42839507-42839718; species=gorGor
-------------------------------------------------------------------------------------------------------------------------------------------------------------------------------------------------------------------
>gene=chr20_42839507-42839718; species=panTro
CTCCCACCCCAGTGACTCGGCAGCGCGGCAGCCGACGACTGCGCAGACGCAGGGCGGCGGCCGCGCCTCTCGAACGCCCCGCACCCGCCCCCCTCAGAAGCACGTGCGCCTTACGTAATTTCCTGTTATTCTTCGGTTTGCCTCCTCCCAGTGGCGTGGATTTGCTCCCGACCCGCTTTTGGGGCGTGCCTGCTTCCTCCTCTCTGTTAGG
>gene=chr20_42839507-42839718; species=papHam
CTCCCACCCCGGTGACTCGGCAGCGCGGCAGGGGACGGCTGCGCAGGCGCAGGGCGGGGGGCGCGCCTCTCGAACGCCCCGCACCCGCCCCCCTCGGAAGCACGTGCGCCTTACGTAATTTCCTGTTATTCTTCGGTCTGCCTCCTCCCAGTGGCGTGGATTTGCTCCCGAACAGCTTTTGGGGCGTGCCTGCTTCCTCCCCTCTGTCAGG
>gene=chr20_42839507-42839718; species=ponAbe
CTCCCACCCCAGTGACTCGGCAGCGCGGCAGGCGACGACTGCGCAGGCGCAGGGCGGCGGCCGCGCCTCTCGAACGCCCTGCACCCGCCCCCCTCAGAAGCACGTGCGCCTTACGTCATTTCCTGTTATTCTTTGGTTTGCCTCCTCCCAGTGGCGTGGATTTGCTCCCAACCCGCTTTTGGGGCATGCGTGCTTCCTCCTCTCTGTCAG-
>gene=chr20_42839507-42839718; species=rheMac
CTCCCACCCCGGTGACTCGGCAGCGCGGCAGGGGACGGCTGCGCAGGCGCAGGGCGGGGGCCGCGCCTCTCGAACGCCCCGCACCCGCCCCCCTCGGAAGCACGTGCGCCTTACGTAATTTCCTGTTATTCTTCGGTCTGCCTCCTCCCAGTGGCGTGGATTTCCTCCCGAGCAGCTTTTGGGGCGTGCCTGCTTCCTCCTCTCTGTCAGG
>gene=chr20_42875813-42875987; species=hg19
ATCCCCTCGCCCCCTCCCCCAACTGCCCGGTGAGTAATGACATTCACGGAGCGGGGAGGGAGGGAGGAGAGGGGCAGGCTCGGCGAGGCCATGTGATGCTGGGCGAGAGAGAGCCGCCGCGCCGGAGCCTCCTTCTTTCCTGCCTCTGATTCCGGGCTGTCATGGCGACCCCCA
>gene=chr20_42875813-42875987; species=bosTau
AT-CCCCCG-CCCCTCCCCCCCGCGCCCAGTGAGTAATGACATTCACGGGGAAGGGAGGGAGCGAGGAGAGTGGCAGGCTCGGCGAGGCCATGTGATGCTGGGC--GAGAGAGCCGCCGCCCCGAAGCCTTCTGCTTTCCTCCCTCGGATTTCGGGCTGTCATGGCGACCCCCA
>gene=chr20_42875813-42875987; species=calJac
ATCCCCTCGCC-CCTCCCCCACCTGCCCGGTGAGTAATGACATTCACGGAGCGGGGAGGGAGGGAGGAGAGGGGCAGGCTCGGCGAGGCCATGTGATGCTAGGCGAGAGAGAGCCGCCGCGCCGGAGCCTCCTTCTTTCCTGCCTCTGATTCCGGGCTGTCATGGCGACCCCCA
>gene=chr20_42875813-42875987; species=canFam
ATCCCCTCG-CCCCTCCCCCA-GCGCCCAGCGAGTAATGACATTCACGGAGAGGGGAGGGAGGGA--AGAGGGGCAGGCTCGGCGAGGCCATGTGATGCTGGGCGAGAGAGAGCCGCCGCC-CGGAGCCTCCTTCTTTCCTCCCTCTGATTCCGGGCTGTCATGGCGACCCCCA
>gene=chr20_42875813-42875987; species=equCab
ATCCCCTCG-CCCCTCCCCCACTCGCCCAGTGAGTAATGACATTCACGGAGAGGGGAGGGCGGGGGGAGAGGGGCAGGCTCGGCGAGGCCATGTGATGCTCGGC--GAGAGAGCCGCCGC--CGGAGCCTCCTTCTCTCCTGCCTCTGATTCCGGGCTGTCATGGCGACCCCCA
>gene=chr20_42875813-42875987; species=gorGor
ATCCCCTCGCCCCCTCCCCCAACTGCCCGGTGAGTAATGACATTCACGGAGCGGGGAGGGAGGGAGGAGAGGGGCAGGCTCGGCGAGGCCATGTGATGCTGGGCGAGAGAGAGCCGCCGCGCCGGAGCCTCCTTCTTTCCTGCCTCTGATTCCGGGCTGTCATGGCGACCCCCA
>gene=chr20_42875813-42875987; species=panTro
ATCCCCTCGCCCCCTCCCCCAACTGCCCGGTGAGTAATGACATTCACGGAGCGGGGAGGGAGGGAGGAGAGGGGCAGGCTCGGCGAGGCCATGTGATGCTGGGCGAGAGAGAGCCGCCGCGCCGGAGCCTCCTTCTTTCCTGCCTCTGATTCCGGGCTGTCATGGCGACCCCCA
>gene=chr20_42875813-42875987; species=papHam
ATCCCCTTACCTCCTCCCCCAACTGCCCGGTGAGTAATGACATTCACGGAGCGGGGAGGGAGGGAGGAGAGGGGCAGGCTCGGCGAGGCCATGTGATGCTGGGCGAGAGAGAGCCGCCGCGCCGGAGCCTCCTTCTTTCCTGCCTCTGATTCCGGGCTGTCATGGCGACCCCCA
>gene=chr20_42875813-42875987; species=ponAbe
ATCCCCTCGCCCCCTCCCCCAACTGCCCGGTGAGTAATGACATTCACGGAGCGGGGAGGGAGGGAGGAGAGGGGCAGGCTCGGCGAGGCCATGTGATGCTGGGCGAGAGAGAGCCGCCGCGCCGGAGCCTCCTTCTTTCCTGCCTCTGATTCCGGGCTGTCATGGCGACCCCCA
>gene=chr20_42875813-42875987; species=rheMac
ATCCCCTTGCCCCCTCCCCCAACTGCCCGGTGAGTAATGACATTCACGGAGCGGGGAGGGAGGGAGGAGAGGGGCAGGCTCGGCGAGGCCATGTGATGCTGGGCGAGAGAGAGCCGCCGCGCCGGAGCCTCCTTCTTTCCTGCCTCTGATTCCGGGCTGTCATGGCGACCCCCA
>gene=chr20_43364993-43365244; species=hg19
gcatccagtaaggcctgactaggtcagggaggaagcccagacaatcaattcatggagagccggagccaggaagttgcacacagaacttctgctcttgtctcattggttaaaactcagtcacatggtcacacccaactgcaagggaggctgggaaatgtagtctatctacatttcatgtgctatcacaaacatccatcagtctttgccacaATGTCTTAAATATTTCACAATAAAGAAATGTCAAATGTTTG
>gene=chr20_43364993-43365244; species=bosTau
-----------------------------------------------------------------------------------------------------------------------------------------------------------------------------------------------------------------------------------------------------------
>gene=chr20_43364993-43365244; species=calJac
gcatccagtaagacctgaacaggtcagggaggaagcccagacaattaattcatggagagcctgagccaggaagttgcaaccggaacttctgctcttgtctcattggttagaactcagtcacatggtcacacccaactgcaagggaggctgggaaatatagtctatctacatttcatgtgcTATTACAAACTTCTGTCCGTCTTTGCCACAATGTCTTAAATATTCC-CAATAAAGAAATGCTAAATGTCTG
>gene=chr20_43364993-43365244; species=canFam
GCATCCAGAATGGCACGAACAGGTCAGGTAGGCAGTTCGGCCATTCCATACA-------------------------------------------------------------------------------------------------------------------------------------------------------------------------------------------------------
>gene=chr20_43364993-43365244; species=equCab
GTATCCAGTATGGCATCAACAGCTCAGATGGGAGGCTCAGCCACTCCC----TGGaaagcctgagccaggaaatggcacaaataacttctgctctcatcttattggttagaatttggtcacatgggcacatcaaattgcaaggaaggctgggaaatgtagtctatcaACATTTTATGTGCTATCACAAACTTCTAGCAGTC--TACCACAATGTCTTAAATATTTCATAATACATATTTTTTAAATATCTG
>gene=chr20_43364993-43365244; species=gorGor
gcatccagtaaggcctgactaggtcagggaggaagcccagacaatcaattcatggagagccggagccaggaagttgcacacagaacttctgctcttgtctcattggttaaaactcagtcacatggtcacacctaactgcaagggaggctgggaaatgtagtctatctacatttcatgtgctatcacaaacatccatcagtctttgccacaATGTCTTAAATATTTCACAATAAAGAAATGTTAAATGTCTG
>gene=chr20_43364993-43365244; species=panTro
gcatccagtaaggcctgactaggtcagggaggaagcccagacaatcaattcatggagagccggagccaggaagttgcacacagaacttctgctcttgtctcattggttaaaactcagtcacatgg-cacacccaactgcaagggaggctgggaaatgtagtctatctacatttcatgtgcTATCACAAACATCCATCAGTCTTTGCCACAATGTCTTAAATATTTCACAATAAAGAAATGTTAAATGTCAG
>gene=chr20_43364993-43365244; species=papHam
gcatccagtaaggcctgaataggtcagggaggaagcccagacaattaattcatggaaagccggagccaggaagttgcacacagaacttctgctcttgtctctttggttagaactcagtcacatggtcacgcccaactgcaagggaagctgggaaatgtagtctatctacatttcatgtgcTATCACAAACATCCATTAGTCTTTGCCACAATGTTTTAAATATTTCACAATAAAGAAATGTTAAATGTCTG
>gene=chr20_43364993-43365244; species=ponAbe
GCATCCAGTAAGGCCTGACTAGGTCAGGGAGGAAGCCCAGACAATCAGTTCATGGAGAGCCAGAGCCAg------gcacacagaacttctgctcttgtctcattggttaaaactcagtcacatggccacacccaactgcaagggaggctgggaaatgtagtctatctacatttcatgtgcTATCACAAACATCCATCAGTCTTTGCCACAATGTCTTAAATGTTTCACAATAAAAAAATGTTAAATGTCTG
>gene=chr20_43364993-43365244; species=rheMac
gcatccagtaaggcctgaataggtcagggaggaagcccagacaattaattcatggaaagccggagccaggaagttgcacacagaacttctgctcttgtctctttggttacaactcagtcacatggtcacacccaactgcaagggaggctgggaaatgtagtctatctacatttcatgtgcTATCACAAACATCCATTAGTCTTTGCCACAATGTTTTAAATATTTCACAATAAAGAAATGTTAAATGTCTG
>gene=chr20_43367567-43367809; species=hg19
ctctgcatctagacagacagggatggagaagctcacctacttcctcgaggccctgcctggaagtgacactcaccactcctgctcacattccattggtggagactagtcacatggtcacacctagatgccaaggatgctgggaaatgtagtctCCAGTGGGGCACATGTCTTCCAGAGACAATTCCACACTATGGAGTCTTTTCCAGAGTTAGTGCACAaagtcctctttactaatctgttta
>gene=chr20_43367567-43367809; species=bosTau
tgctgctTCTAAAG---------tggagaaggcgacccacttc--agggttcttgcctgga---------------------------------------------------GGTCCCCCCTAGAAGTAAGGGAGGCTGGGAAATGTAGTCTCTGTCTGGGCAGGTGTCTTCCAGAGACAACTCTACACTAC--AGTCtttt----------------------------------------
>gene=chr20_43367567-43367809; species=calJac
ctctgcatctagacagacaaggatggagaaactcacctgcttcctaaaggccctacctggaagtgacactcaccactcctgctcacatgccattggtggagactagacacatggtcatgcctagatgcaagggatgctgggaaatgtagtctccagctgGGCACATGTCTTCCAGAGACAATTCCACACTATAGAGTCTTTTCCAGAGTTAGTACACAaagttctctttaccaatctgttta
>gene=chr20_43367567-43367809; species=canFam
TTCTGcagctagataggcagggatggagaagctcacctgcttcctgaaggccccgcctggagatgacactcaccacttccactcatgttccattggtgggggctagttacggggtcatgctagactgcaaatgaggctgggaagtgtagtctctgtctgggtagGTGTCTTCCAGAGACAACATCGCACTA---------------------------AAGCTTTCTTTACCAGTCTGTTTA
>gene=chr20_43367567-43367809; species=equCab
tcctgcacctacatagacagggatggaagagcgcacctgtctcctaaagcctccacctgaaagcg------accatgcccactcccattctattggtgggaactagtcacatggtcataccaggaagcaaaggagcctgggaaatgtagtcTCTGGCAGGGCAAGTGTCTTCCAGAGACAACTCTACCCTAC--AGTCTTTGTGAGAGATGGTG----aagttccctttaccagtctgttta
>gene=chr20_43367567-43367809; species=gorGor
ctctgcatctagacagacagggatggagaagctcacctacttcctcaaggccttgcctggaagtgacactcaccactcctgctcacattccattggtggagactagtcacatggtcacacctagatgccaaggatgctgggaaatgtagtctCCAGTGGGGCACATGTCTTCCAGAGTCAATTCCACACTATGGAGTCTTTTCCAGAGTTAGTGCACAaggtcctctttactaatctgttta
>gene=chr20_43367567-43367809; species=panTro
ctctgcatctagacagacagggatggagaagctcacctacttcctcgaggccctgcctggaagtgacactcaccactcctgctcacattccattggtggagactagtcacatggtcacacctagatgccaaggatgctgggaaatgtagtctCCAGTGGGGCACATGTCTTCCAGAGACAATTCCACACTATGGAGTCTTTTCCAGAGTTAGTGCACAAAGTCTTCTTTACTAATCTGTTTA
>gene=chr20_43367567-43367809; species=papHam
ctctgtatctagacagacagggatggagaagctcacctgcttcctcaaggccctgcctggaagtgacactcaccactcctgttcacattccattggtggagactagtcacatggtcatacctagatgccagggatgctgggaaatgtagtcTCCAGTGGGGCAAATGTCTTCCGGAGACAATTCCACACTATGGAGTCTTTTCCAGAGTTAGTGCATAaagtcct-tttaccaatctgttta
>gene=chr20_43367567-43367809; species=ponAbe
ctctgcatctagacagacagggatggagaagctcacctgcttcctcaaggccctgcctggaagtgacacttaccactcctgctcacattccattggtggagactagtcacatggtcatacctagatgccaaggatgctgggaaatgtagtctCCAGTGGGGCATATGTCTTCCAGAGACAATTCCACACTATGGAGTCTTTTCCAGAGTTAGTGCACAaagtcctctttactaatctgttta
>gene=chr20_43367567-43367809; species=rheMac
ctctgtatctagacagacagggatggagaagctcacctgcttcctcaaggccctgcctggaagtgacactcaccactcctgttcacattccattggtggagactagtcacatggtcatacctagatgccagggatgctgggaaatgtagtcTCCAGTGGGGCAAATGTCTTCCGGAGACAATTCCACACTATGGAGTCTTTTCCAGAGTTAGTGCACAAAGTCCT-TTTACTAATCTGTTTA
>gene=chr20_43514174-43514345; species=hg19
gccatccgccctgccccggcccctgcaaccctgcctttcgctcttcttcctcctcccttccgtctgcgcccctcccGTGGGGCCGTGGCAACCCCGTGCCTCGCTTGCCCAATGAGAACACGGTTTGGGGCGGGGCGCGGCCAGGACCGGAGCGGAAGTGGCGATCGGAGC
>gene=chr20_43514174-43514345; species=bosTau
accc-ccgcccctccccggccgcggcacccctgccctccgctctcctccctcctccTT-CGGGCGGCGCCCCTCTCGGGCGGCCGCGGCGACCCCGTGCCCCGCTCGCCCAATGAAGAGGCGGCGCAGGGCGGGGCTC-----GAGCCGGAGCGGAAGTGGTGACCGGAGC
>gene=chr20_43514174-43514345; species=calJac
GCCATGGGCCCTGCCCAGGCCGCCGCATCCCTGCCCTCCGCGTTTCTTCCTCCTCCCTTCCGTCAGCGCCCCTCCCGTGGGGCCGCGGCAACCCCGTGCCTCGCTTGCCCAATGAGAAGATggcgcggggcgggccccggccagggccggAGCGGAAGTGGTGGCCGGAGC
>gene=chr20_43514174-43514345; species=canFam
-----ccgc------------------gtccgggtctccgcgccccttcctcctccct-ccgtcagcgccccTCTCGGGCGGCCGGGGCAACCCCGTGCCCGGCTCGTCCAATGGGGAGCCGGCGCAGGGCGGGGCGGAGCGCGGGTCGGAGCGGAAGTGGTGACCGGAGC
>gene=chr20_43514174-43514345; species=equCab
---------------------------------------------------------------------------------------------------------------------------------------------------------------------------
>gene=chr20_43514174-43514345; species=gorGor
gccatccgccctgccccggcccctgcaaccctgcccttcgctcttcttcctcctcccttccgtctgcgcccctcccGTGGGGCCGTGGCAACCCCGTGCCTCGCTTGCCCAATGAGAACACGGTTTGGGGCGGGGCGCGGCCAGGACCGGAGCGGAAGTGGCGATCGGAGC
>gene=chr20_43514174-43514345; species=panTro
gccatccgccctgccccggcccctgcaaccctgcccttcgctcttcttcctcctcccttccgtctgcgcccctcccGTGGGGCCGTGGCAACCCCGTGCCTCGCTTGCCCAATGAGAACACGGTTTGGGGCGGGGCGCGGCCAGGACCGGAGCGGAAGTGCCGATCGGAGC
>gene=chr20_43514174-43514345; species=papHam
gccatgcgccctgccccggccgcggcaaccctgcccttcgttcttcttcctcctcccttccgtcagcgcccctcccGTGGGGCCGCGGCAACCCCGTGCCTCGCTTGCCCAATGAGAACACGGCGTGGGGCGGGGCGCGGCCAGGACCGGAGCGGAAGTGGTGACCGGAGC
>gene=chr20_43514174-43514345; species=ponAbe
gccatccgccctgccccggcccctgcaaccctgcccttcgcccttcttcctcctcccttccgtctgcgcccctcccGTGGGGCCGCGGCAACCCCGTGCCTCGCTTGCCCAATGAGAACACGGTTTGGGGCGGGGCGCGGCCAGGACCGGAGCGGAAGTGGTGATCGGAGC
>gene=chr20_43514174-43514345; species=rheMac
gccatgcgccctgccccggccgcggcaaccctgcccttcgttcttcttcctcctcccttccgtcagcgcccctcccGTGGGGCCGCGGCAACCCCGTGCCTCGCTTGCCCAATGAGAACACGGCGTGGGGCGGGGCGCGGCCAGgaccggagcggaagtggcgaccggagc
>gene=chr20_43670345-43670522; species=hg19
GCAAGGAGTGGATTTATTCAGAGGTCTCCCTCTGCCACATTTTAGTGCTGTTTGTATAAAGCAGCCCCTAAGACTCTAGTCATAACATCACGTGTCACAGGAAGAGTGAGTAATCAATCTCCTGGCAAACATTGTTTGTTAGCCTGCCGCAGGCATTAAAATGTTGCCAGGTGTTAA
>gene=chr20_43670345-43670522; species=bosTau
ACAATGAATAGATTGATTCGGCGATATCTCTCTGCCACAATCCGGGGCTGGTGATATAAATGAAATTCTAA---TTTAGTCATAACACC-TGTGTCACAGGAG-CATGCGTAATCAGTGTCCCAGCAAACATTG----TTCGA-TGCTCCAG-------AATGTTGCCAGGTATTAA
>gene=chr20_43670345-43670522; species=calJac
GCAAGGAGTAGATATATCCAGAAGTCTCCCTCTGCCACGTTCTAGTGTTGTTTGTATAAACCAGCCCCTAAACCTCTAGTCATAACATCACATGTCACAGGAAGAGTGAGTAATTGATCTCCTGGCAAACACTG----TTAGCCTGCCCCAGGTATTAAAATGTTGCCAGGTGTTAA
>gene=chr20_43670345-43670522; species=canFam
GTAACAAGTAGATTTATTCAGTGGTTTCTCTCTGCCACATTCTGGTGCTGTTTATATAAATTAGACTCTAA---TGTAGTCATAACACC-TATATAAT-GGAA-GGTGAGTAATCAGTCTCCCAGCAAACACTT----TTAGA-TGCTGGAGGTGTCAAAATGTTCTTGGGTATTAA
>gene=chr20_43670345-43670522; species=equCab
--------------------------TCTCTCTGCCACAGTTCGGTGCTGTTTATATAAACTAGACTCTAA---TTTAGTTGTAACACC-TGTGTCACAGGAC-AGTGGGTAATCATTCTCCCCACAAACGTTA----GACCA-CGCTCCAGGTATCAGAATGTTGACCGGTATTAA
>gene=chr20_43670345-43670522; species=gorGor
GCAAGGAGTGGATTTATTCAGAGGTCTCCCTCTGCCACATTTTAGTGCTGTTTGTATAAAGCAGCCCCTAAGACTCTAGTCATAACATCGCGTGTCACAGGAAGAGTGAGTAATCAATCTCCTGGCGAACATTGTTTGTTAGCCTGCCGCAGGTATTAAAATGTTGCCAGGTGTTAA
>gene=chr20_43670345-43670522; species=panTro
GCAAGGAGTGGATTTATTCAGAGGTCTCCCTCTGCCACATTTTAGTGCTGTTTGTATAAAGCAGCCCCTAAGACTCTAGTCATAACATCACATGTCACAGGAAGAGTGAGTAATCAATCTCCTGGCAAACATTGTTTGTTAGCCTGCCGCAGGTATTAAAGTGTTGCCAGGTGTTAA
>gene=chr20_43670345-43670522; species=papHam
GCAAGGAGTAGATTTATTCAGA-GTCTCCCTCTGCTACATTTTAGTGCTGTTTGTATAAAGCAGCCCCTAAAACTCTAGTCATAACATCACATGTCACAGGAAGAGTGAGTAATCAATCTCCTGGCAAACATTG----TTGGCATGCCCCAGGTATTAAAATGTTGCCAGGTGTTAA
>gene=chr20_43670345-43670522; species=ponAbe
GCAAGGGGTGGATTTATTCAGAGGTCTCCCTCTGCCACATTTTAGTGCTGTTTGTATAAAGCAGCCCCTAAGACTCTAGTCATAACATCACATGTCACAGGAAGAGTGAGTAATCAATCTCCTGGCAAACATTGTTTTTTAGCCTGCCCCAGGTATTAAAATGTTGCCAGGTGTTAA
>gene=chr20_43670345-43670522; species=rheMac
GCAAGGAGTAGATTTATTCAGA-GTCTCCCTCTGCCACATTTTAGTGCTGTTTGTATAAAGCAGCCCCTAAAACTCTAGTCATAACATCACATGTCACAGGAAGAGTGAGTAATCAATCTCCTGGCAAACATTG----TTGGCATGCCCCAGGTATTAAAATGTTGCCAGGTGTTAA
>gene=chr20_43734104-43734267; species=hg19
AAAACTATAGCTTGCCATGTAGCCCCGCCTAGTAGATTTTTCTTACTTCTGATTGGCCAGTCTTGGGTCACGTGATCATTGTTTGGTGCAAGGGAGCCTGGAGAGGAAACATATTTTTAAAAttttaatttacctttaaaattgaaatatactgttcctatgg
>gene=chr20_43734104-43734267; species=bosTau
-------------------------------------------------------------------------------------------------------------------------------------------------------------------
>gene=chr20_43734104-43734267; species=calJac
AAAACCATAGCTTGTCAGGAAGCCCCGCCTAGTAAAttttccttacttctgattggccagtcttggatcacatgattgtcattagctgcaagggagcctggagaggaaacatagtgtttTAACTTTAATTTACCTTTAAAATTGAAATACACTGTTCCCATGG
>gene=chr20_43734104-43734267; species=canFam
ACAACAAGGGCTTCCTGAGAAATCACCCCCAGTAGACTTCCCAAACTTCTGACTGGTCAGTCCTGTGTTGCATGGTCATCCCTAGCTGCAAG------------GGAAACAATTTTTTAAAAGATTAATTTACttttaaaactggagcataatggtcttatag
>gene=chr20_43734104-43734267; species=equCab
aaaacaatagccttctgggaagtcccacccactagacatccctaacttctgactggccagttctaggtcacatggtcatccctagctgcaagggagcctgaggaGGAAACaattttttaaaaaattaatttacttaaaaaattgaagtatagtgttcttatag
>gene=chr20_43734104-43734267; species=gorGor
AAAACTATAGCTTGCCATGTAGCCCCTCCTAGTAGATTTTTCTTACTTCTGATTGGCCAGTCTTGGGTCACGTGATCATTGTTTGGTGCAAGGGAGCCTGGAGAGGAAACatatttttaaaattttaatttaCCTTTAAaattgaaatatactattcccatgg
>gene=chr20_43734104-43734267; species=panTro
AAAACTATAGCTTGCCATGTAGCCCCTCCTAGTAGATTTTTCTTACTTCTGATTGGCCAGTCTTGGGTCACGTGATCATTGTTTGGTGCAAGGGAGCCTGGAGAGGAAACATATTTTTAAAATTTTAATTTACCTTTAAaattgaaatatactgttcccatgg
>gene=chr20_43734104-43734267; species=papHam
aaaactatagcttgccaggaagcccctcctaatagatttcccttgcttctgattggccagtcttgggtcacacgatcattGTTTGGTGCAAGGGAGCCTGGAGAGGAAACatatttttaaaattttaatttaCCTTTAAaattgaaatatactgttcccgtgg
>gene=chr20_43734104-43734267; species=ponAbe
AAAACTATAACTTGCCATGTA--------------------CTTACTTTTGATGGGCCAGTCGTGGGTCACATGATCATTGTTTGATGCAAGGGAGCCTGGAGAGGAAACATATTTTTAAAtttttaatttacctttaaaattgaaatatactgttcccatag
>gene=chr20_43734104-43734267; species=rheMac
aaaactatagcttgccaggaagcccttcctaatagatttcccttgcttctgattggccagtcttgggtcacacgatcattGTTTGGTGCAAGGGAGCCTGGAGAGGAAACATATTTTTGAAATTTTAATTTACCTTTAAaattgaaatatactgttcccgtgg
>gene=chr20_43969660-43969893; species=hg19
tgggagtttatttcatctctgaaatcctcagtttcctcttttgtgactagggctggtagcaccttgcagggtgatgaggattaagaggaatgcatttgtgtgtgcaagggacccagcacgtgatcaatgaatagtggctgtgattaACCCCTACCTGCCTTCCTCCTGGCCAGTGGGATCAGTGCTCAAAGGATCAGAGGCCTGGGAAAACTTGCAGAGGCAGTTCTGTTGCT
>gene=chr20_43969660-43969893; species=bosTau
tgggcgtttatttcacatcttgaagcctcagtttcctcttttgtcaccaaggctagtaacaccttgcaggaggatga-gatgaagtgaaatgcattggggtatgcaagggacacagcacgtgctcaaggagtagcagctattattaacccccatctgcgttccttccagctcaggggattagtgctcaaagggtcagagacttgagaaaagtcatacaagtagtTGCATTGCT
>gene=chr20_43969660-43969893; species=calJac
tgggagtttatttcatctctgaaatcct--gtttcttcttttgtgactagggctggtagcaccttgcagagtgatgaggattaagtgaaatgcatttgtgtgtgcaagggacccagcacgtgatcaatgaacagtggctgtgattaACCCCCACCTGCCTTCCTCCTGACCAGTGGGATTAGTGCTCAAAGGATCAGAGACCTGGGAAAACGTGCAGAGGCAGTTCCATTGCT
>gene=chr20_43969660-43969893; species=canFam
agggta--tgcatcacatctcgaaccctcagttt--tcttttataaccagagctaggagcaacctacaggatgatgaggattaagtgcaatgcattagtgtgtgcaagggacccagcatgtgctcaatgagtagcagctattattAATGCCCACCTGCCTTCCTTCTGGCCAAAGGGATTAGTGCTCAAAGGGTCAGAGACCTGGGAAAAGCTGTAGAAGCAGTTCCATTACT
>gene=chr20_43969660-43969893; species=equCab
tcgggg-ttattgcacatcttgaatcctcagtttcctcttttgtaaccagggctggtagcatcatgcaggatgatgaggattaagtgaaatgcattaatgtgtgcaagagacccagcatgtgctcaataagtagcggctcttattaATCCCGACCTGCCTTCCTTCTGACTAAGGAGATTAGTACTCAACGGGTCAGAGACCTGGGAAAAGTGATAGAAGCAGTTCCATTGCT
>gene=chr20_43969660-43969893; species=gorGor
tgggagtttatttcatctctgaaatcctcagtttcttcttttgtgactagggctggtagcaccttgcagggtgatgaggattaagaggaatgcatttgtgtgtgcaagggacccagcacgtgatcaatgaatagtggctgtgattaACCCCCACCTGCCTTCCTCCTGGCCAGTGGGATTAGTGCTCAAAGGATCAGAGGCCTGGGAAAACTTGCAGAGGCAGTTCTGTTGCT
>gene=chr20_43969660-43969893; species=panTro
tgggagtttatttcatctctgaaatcctcagtttcttcttttgtgaccagggctggtagcaccttgcagggtgatgaggattaagaggaatgcatttgtgtgtgcaagggacccagcacgtgatcaatgaatagtggctgtgattaACCCCCACCTGCCTTCCTCCTGGCCAGTGGGATTAGTGCTCAAAGGATCAGAGGCCTGGGAAAACTTGCAGAGGCAGTTCTGTTGCT
>gene=chr20_43969660-43969893; species=papHam
tgggagtttatttcatctctgaaatccttggtttcttcttttgtgactagggctggtagcaccttgcagggtgatgaggagtaagtggaatgcatttgtgtgtgcaagggacccagcacgtgatcaatgaatagtggctgtgattaACCCCTACCTGCCTTCCTCCTGGCCAGTGGGATTAGTGCTCAAAGGATCAGAGGCCTGGGAAAACTTGCAGAGGCAGTTCTATTGCT
>gene=chr20_43969660-43969893; species=ponAbe
tgggagtttatttcatctctgaaatcctcagttccttcttttgtgactagggctggtagcaccttgcagggtgatgaggattaagtggaatgcatttgtgtgtgcaagggacccagcacgtgatcaatgaatagtggctgtgattaACCCCCACCTCCCTTCCTCCTGGCCAGTGGGATTAGTGTTCAAAGGATCAGAGGCCTGGGAAAACTTGCAGAGGCAGTTCTATTGCT
>gene=chr20_43969660-43969893; species=rheMac
tgggagtttatttcatctctgaaatccttggtttcttcttttgtgactagggctggtagcaccttgcagggtgatgaggagtaagtggaatgcatttgtgtgtgcaagggacccagcacgtgatcaatgaatagtggctgtgattaACCCCCACCTGCCTTCCTCCTGGCCAGTGGGATTAGTGCTCAAAGGATCAGAGGCCTGGGAAAACTTGCAGAGGCAGTTCTATCGCT
>gene=chr20_43971076-43971259; species=hg19
CCACTGACTGCTGGGCTTCACCAAGTCACTGTTTCCACACATACCAGCCTCTCCCTGCCTCCCCTTTCCATTACCCCAGGTGTCACCTGACCAGCAGCCTCTTCTACTGTGCCAGAGAAAACTGGAGCAGCCGAGCTCCCGGGCCTGGAGGACAGGGGGAGGGGTGAGATGCAGCCTGAAGGG
>gene=chr20_43971076-43971259; species=bosTau
------------GGGCTCCACCGAGTCACTCTTTCCACACATACCAGCCGATCCCTGCCTCCCCTTTCCATTACCCCAGGTGTCACCTGACTAGCAGCCCCTGCCACTGTGCCAGACAAAACTGGGGCAGCCGAGCTC--GGGCCCGAAGGA--GGGGGAGGGG--AGGCGCAGAGTAAGG--
>gene=chr20_43971076-43971259; species=calJac
CCGCTGACTGCTGGGCTTCACCAAGTCACTGTTTCCACACATACCAGCCTCTCCCTGCCTCCCCTTTCCATTACCCCAGGTGTCACCTGACCAGCAGCCTCTTCTACTGTGCCAGAGAAAACTGGAGCAGCAGAGCTCCCGGGCCTGGAGGAT-GGGGGAGGGGCAAGATGCAGCCTGAAGGG
>gene=chr20_43971076-43971259; species=canFam
CCGCC-ACCAGCAGGCTCCACCAAGTCACTGTTTCCACACATACCAGCCTCTCCCTGCCTCCCCTTTCCATTACCCCAGGTGTCACCTGACCAACAGCCTCCTCTACTGTGCCAGAGAAAACTGGGGCAGCAGAGCTCCGGGGGAGGAGGGAC-GGGGGAGAGG--AGAGGCAGCTTAAAG--
>gene=chr20_43971076-43971259; species=equCab
CCACA-ACCGGCGGGCTCCACCAAGTCACTGTTTCCACACATACCAGCCTCTCCCTGCCTCCCCTTTCCATTACCCCAGGTGTCACCTGACTAGCAGCC---TCTACTGTGCCAGAGAAAACTGGGGCAGCTGAGCTC-GGGGCCTGAAGGAT-GGGGGAGGGG--A----------------
>gene=chr20_43971076-43971259; species=gorGor
CCACTGACTGCTGGGCTTCACCAAGTCACTGTTTCCACACATACCAGCCTCTCCCTGCCTCCCCTTTCCATTACCCCAGGTGTCACCTGACCAGCAGCCTCTTCTACTGTGCCAGAGAAAACTGGAGCAGCCGAGCTCCCGGGCCTGGAGGAT-GGGGGAGGGGTGAGATGCAGCCTGAAGGG
>gene=chr20_43971076-43971259; species=panTro
CCACTGACTGCTGGGCTTCACCAAGTCACTGTTTCCACACATACCAGCCTCTCCCTGCCTCCCCTTTCCATTACCCCAGGTGTCACCTGACCAGCAGCCTCTTCTACTGTGCCAGAGAAAACTGGAGCAGCCGAGCTCCCTGGCCTGGAAGAC-GGGGGAGGGGTGAGATGCAGCCTGAAGGG
>gene=chr20_43971076-43971259; species=papHam
CCACTGACTGCTGGGCTTCACCAAGTCACTGTTTCCACACATACCAGCCTCTCCCTGCCTCCCCTTTCCATTACCCCAGGTGTCACCTGACCAGCAGCCTCTTCTACTGTGCCAGAGAAAACTGGAGCAGCCGAGCTCCCTGGCCTGGAGGAC-GGGGGAGGGGTGAGACGCAGCCTGAAGGG
>gene=chr20_43971076-43971259; species=ponAbe
CCACTGACTGCTGAGCTTCACCAAGTCACTGTTTCCACACATACCAGCCTCTCCCTGCCTCCCCTTTCCATTACCCCAGGTGTCACCTGACCAGCAGCCTCTTCTACTGTGCCAGAGAAAACTGGAGCAGCCGAGCTCCCGGGCCTGGAGGAT-GGGGGAGGAGTGAGACGCAGCCTGAAGGG
>gene=chr20_43971076-43971259; species=rheMac
CCACTGACTGCTGGGCTTCACCAAGTCACTGTTTCCACACATACCAGCCTCTCCCTGCCTCCCCTTTCCATTACCCCAGGTGTCACCTGACCAGCAGCCTCTTCTACTGTGCCAGAGAAAACTGGAGCAGCCGAGCTCCCTGGCCTGGAGGAC-GGGGGAGGGGTGAGACGCAGCCTGAAGGG
>gene=chr20_44399905-44400146; species=hg19
ATCTTTTAGAATGCCCTTTTGCCCTTTTGAGTCTCTTGCCTGGAAATGGTCTATGACAGACCTCTGCTGCCCTCTGGTGGGCAGAGCATGAAGCACCCAGCAAAGAATTCTTTCCAGTCACATGGCCTCTTCTTTGTTTATATTGCTGAATCTGTGGGAAGCTGGGCTTCTCCACACAATCCCTTGAGGAGAAGGCTTAACTTGTATATGAAAGGAAAGACACCTCTCCCAACTCAAGAGC
>gene=chr20_44399905-44400146; species=bosTau
------------------------------------------GAAGTGGTCTATGACAGACCTCTGCTGCCCTCTGGTGGTTTAAGCATAAAGCA-CCAGCAAAGAACT------------------------------------------------------------------------------------------------------------------------------------
>gene=chr20_44399905-44400146; species=calJac
ACCtttta---------------------AGTCTCTTACCTGGAAATGGTCTATGGCAGACTTCTGCTGCCCTCTGATGATCAGAGCATGAAGCACCCAGCAAATAATT----CCAGTCACGTGCAGGCCTCTTTGCTTATATGGCTGACTCTGTAGGAAGCTGGGCTTCTCCACACAATCCCTTGACGAGAAGACTTAACTTGTATACAAAAGGGAAGACATCTCTCCCAACTCAAGAGC
>gene=chr20_44399905-44400146; species=canFam
TACTTCTAGATTT--------TAGGTTCTTTTCTCTTGCCTGGAAATAGTCTGTTATAGACCTCTGCTGCCCTCTGGTGGTGTGAGAATAAAGCACCCAGCCAACAATTGTTCCCACTCA-----------CTTTTCTGATGTTTGTGAATCTATTGGAATCTGGCCTTCTGGGCACCATCCCTTGACAAGAGGGCTTAACTTGGGTAGGAAAAGGAAGGTCACCCT-------CAAGAGC
>gene=chr20_44399905-44400146; species=equCab
AACTTCTAGAATA--------TCGTTTTGTTTTTCTTGCCTGGAAATGGTCTATCGCAGACCTCTGCTGCCCTCTAGTGGTGTGAGAAGAAAGTACCCAGCAAAGAATTCTTTCCGCTCA-------------------------------------------------------------------------------------------------------------------------
>gene=chr20_44399905-44400146; species=gorGor
ATCTTTTAGAATGCCCTTTTGCCCTTTTGAGTCTCTTGCCTGGAAATGATCTATGACAGACCTCTGCTGCCCTCTGGTGGGCAGAGCATGAAGCACCCAGCAAAGAATTCTTT-CAGTCACATGGCCTCTTCTTTGTTTATATTTCTGAATCTGTAGGAAGCTGGGCTTCTCCACACAATCCCTTGAGGAGAAGGCTTAACTTGCATATGAAAGGAAAGACACCTCTCCCAACTCAAGAGC
>gene=chr20_44399905-44400146; species=panTro
ATCTTTTAGAATGCCCTTTTGCCCTTTTGAGTCTCTTGCCTGGAAATGGTCTATGACAGACCTCTGCTGCCCTCTGGTGGGCAGAGCATGAAGCACCCAGCAAAGAATTCTTTCCAGTCACATGGCCTTTTCTTTGTTTATGTTGCTGAATCTGTAGGAAGCTGGGCTTCTCCACACAATCCCTTGAGGAGAAGGCTTAACTTGTATATGAAAGGAAAGACACCTCTCCCAACTCAAGAGC
>gene=chr20_44399905-44400146; species=papHam
ATCTTTGAGAATG---------CCTTTTGAGTCTCTCGCCTGGAAACGGTCTATGACAGACTTCTGCTGCCCTCTAGTGAGCCGAACATGAAACACACAGCAAAGAATTTTTACCAGTCACATGGTCTCTTCTTTGCTTATATTGCTGAATCTGTAGGAAGCTAGGCTTCTCCACACAATCCCTTGAGGAGAAGGCTTAACTTGCATACGAAAGGAAAGACACCTCTCCCAACTCAAGAGC
>gene=chr20_44399905-44400146; species=ponAbe
ATCTTTTAGAA--------TGCCCTTTTGAGTCTCTTGCCTGGAAATGGTCTATGACAGACTTTTGCTGTCCTCTGGTGGGCAGAGCATGAAGCACCCAGCAAAGAATTCTTTCCAGTCACATGGCCTCTTCTTTGTTTATATTGCTGAATCTATAGGAAGCTGGGCTTCTCCACACAATCCCTTGAGGAGAAGGCTTAACTTGTATATGAAAGGAAAGACATCTCTCCCAACTCAAGAGC
>gene=chr20_44399905-44400146; species=rheMac
ATCTTTGAGAATG---------CCTTTTGAGTCTCTCGCCTGGAAATGGTCAATGACAGACTTCTGCTGCCCTCTAGTGAGCCGAACATGAAACACACAGCAAAGAATTTTTACCAGTCACATGGTCTCTTCTTTGCTTATATTGCTGAATCTGTAGGAAGCTAGGCTTCTCCACACAATCCCTTGAGGAGAAGGCTTAACTTGCATACGAAAGGCAAGACACCTCTCCCAACTCAAGAGC
>gene=chr20_44440907-44441102; species=hg19
AGGCACTCCCTGCCCGAGGGAAATTGGATCAAGGCTGGGCGTGCCGAGTGTTCCCACGCGGAGTAAGACGTGTAGCCAGAAGGAGGGGTTCATCCCACGTGGACGTTTTCTTGGCCCTTTAATGGTTAGCGTTTTCCAACGGCCACCAATTCGCTACGGATTCGTTAGTTAATGGCAGCATCATCTACCAATCGG
>gene=chr20_44440907-44441102; species=bosTau
AGACTCTC------------GGTAAGGA-----------CGTGCAGGGTGTTGCCGACTGTAGCCAAGCGTTTGACCTAA---AGGGATTCATCCCACGTGGACGGCTTCTAGGCCCTTTAATGGTTGGCGTTTTCCAAAGGCGACCAATCTATTACAGGTTCGTTAATCAATGACAGCCTCTTCTGCCAATCGC
>gene=chr20_44440907-44441102; species=calJac
AGGCACTCCTTTCCCGAGGTAGATGGGATCAAGGCTGGGCGTGCTGGATGTTCCCAGGCGGAGTAAGGCTTGTAGCCTTAAGGAGA-GTTCATCCCACGTGGACGTTTTCTTGGCCCTTTAATGGTCAGCGTTTTCCAAAGGTTTCCAATGTGCTACGGATTCGTTAGTTAATGGCAGCCTCGTCTACCAATCGA
>gene=chr20_44440907-44441102; species=canFam
AGACGCTGCCTTCCCCGGGAAGTAGGGAATCCCGCTGGGCGCGCCGGTCGCTCCC-TCCCCAGCCAGGCGTTTAACCCGA---AAGGGTTCGGCCCACGTGGACTTTTTCTTGGCCCTTTAATGGTCGGCGTTTTCCAAAGGCCACCACTCCGCCGCGGAGTCGTTAGTTAATGACAGCCTCTTCTGCCAATCGC
>gene=chr20_44440907-44441102; species=equCab
-GGCGATTCC----CCTTGGAGTAGGGATCCTGTCTGGGCGTGCCTTGTATTCCCGGCAGTACTCGAGCGTTTGACCTAA---TGGGGCTCATCCCACGTGGACTTTTTCTTAGCCCTTTAATGGTCGGCGTTTTCCAAAGGCCACCAATCCGCTACACACTGGTTGGTTAATGGCGGCCTCTCCTGCCAATCGC
>gene=chr20_44440907-44441102; species=gorGor
AGGCACTCCCTGCCCGAGGGAAATTGGATCAAGGCTGGGCGTGCCGAGTGTTCCCACGCGGAGTAAGACGTGTAGCCAGAAGGAGGGGTTCATCCCACGTGGACGTTTTCTTGGCCCTTTAATGGTTAGCGTTTTCCAAAGGCCACCAATTCGCTACGGATTCGTTA-TTAATGGCAGCATCGTCTACCAATCGG
>gene=chr20_44440907-44441102; species=panTro
AGGCACTCCCTGCCCGAGGGACATTTTATGAAGGCTGGGCGTGCCGAGTGTTCCCACGCGGACTTTTACGTGTAGCCAGAAGGAGGGGTTCATCCCACGTGGACGTTTTCTTGGCCCTTTAATGGTTAGCGTTTTCCAA-GGCCACCAATTCGCTACGGATTCGTTAGTTAATGGCAGCATCGTCTACCAATCGG
>gene=chr20_44440907-44441102; species=papHam
AGGCACTCCCTTCCCGAGGGAGATCGGATCAAGGCTGGGTGTGCCGGCTGTTCCCAAGCGGAGTAAGGCGTGTAGCCTTAAGGAGGGGTTCGTCCCACATGGACGTTTTCTTGGCCCTTTAATGGTTAGCGTTTTCCAAAGGCCACCAATCCGCTACGGATTCGTTAGGTAATGGCAGC-CCGTCTACCAATCGG
>gene=chr20_44440907-44441102; species=ponAbe
AGGCACTCTCTGCCCGAGGGAAATCGGATGAAGGCTGGGCGTGCCGGGTGTCCCCACGCGGAGTAAGGCGTGTAGCCTTAAGGAGGGGTTCATCCCACGTGGACGTTTTCTTGGCCCTTTAATGGTTAGCGTTTTCCAAAGGCCACCAATCCGCTATGGATTCGTTGGTTAATGGCAGCCTCGTCTGCCAATCGG
>gene=chr20_44440907-44441102; species=rheMac
AGGCACTCCCTTCCCGAGGGAGATCGGATCAAGGCTGGGTGTGCCGGCTGTTCCCAAGCGGAGTAAGGCGTGTAGCCTTAAGCAGAGGTTCGTCCCACCTGGACGTTTTCTTGGCCCTTTAATGGTTAGCGTTTTCCAAAGGCCACCAATCCGCTACGGATTCGTTAGTTAATGGCAGC-CCGTCTACCAATCGG
>gene=chr20_44519789-44520117; species=hg19
ACAACTTAGCCGTCCACAACAGGATCATCTGATCGCGTGCGCCCGGGCTACGATCTGCGAGGCCCGCGGACCTTGACCCGGCATTGACCGCCACCGCCCCCCAGGTCCGTAGGGACCAAAGAAGGGGCGGGAGGAAGACTGTCACGTGGCGCCGGAGTTCACGTGACTCGTACACATGACTTCCAGTCCCCGGGCGCCTCCTGGAGAGCAAGGACGCGGGGGAGCAGAGGTGAGCTGGCACCGGAGGCTGGAGGGGATCCCCGAGCCCGGGATCGGTGCGCGGCAGAGGAGGCTCGCGGGTGGGAGCTGGCGCTGGGGCCGGGGCTTC
>gene=chr20_44519789-44520117; species=bosTau
-AGTCCCGGCCTTCCACGCTTGGGTCATCTGACCGCCGGCGCCCGGGATGCGACCTGCCGAACCCGCTGACCTTCGCCGAGGTGGAACCTCCGCCGTGTACCCCT---ATAGAGGCCAGAAA-GGGGCAGGAGGCGGCCCGTCACGTGACGCCGGGGCACACGTGACTCGTACACATGACTTCCCGTCGCCGGGCATCTCCAGGAGAGCGAGGACGCGAGGGAGCGGAGGTGAGAGGGATCCGGAGGCTGGAAGCGATCCCGGAGGCTCCGACCCGGGCGGGGCGGAGGAGGCACGCGGGTGGGAGCTGGGGCAAGGCAGGGG-CTTC
>gene=chr20_44519789-44520117; species=calJac
AGAACTTGGCCGTCCACACCAGGATCATCTAATCGCGTGCGCCCGGGCTACGACCCGCGAAGCCCGCAGACCTTGACCCGGCATTGACCTCCACCGCCCCCCA-GCCCGTAGGCACCGAAGTAGGGGCGGGGGGAAGACTGTCACGTGGCGCCGGAGCTCACGTGACTCGTACACATGATCTGCAGTTCCCGGGCGCCTCCAGGAGAGGAAGGACGCGGGGGAGCAGAGGTGAGCTGGCACTGGAGGCTGCAGGGGTTCCCCGAGCCCGGGATCGGTGCGCGGCGGAGGAGGCTCGCGGGTGGGAGCTGGCGCTGGGGCCGGGGTTTC
>gene=chr20_44519789-44520117; species=canFam
-GATCGTGGCCGCCCGCATCTGGGTCATCTGATGGCTGGCGCGCGCGAGGCGACCTGGGAGGCCCGCGGGCTCTGACCCCGCGCGG-CCGCAGCCGGCCCCGGGTCCCCGGGGGACCGGAGA-GGCGCCGGAGGGCGACCGTCACGTGACGCCGGCGCCCACGTGACCCCTTCACATGACCTTCCGCGGCCGGGCCCCTCCTGGAGAGCAAGGACGCGGGGGAGACGAGGTGAGGGCGCCCCGGAGGCTGGAGGGGACC-------------------CGCGGCGGTG------CGCGGGTGGGCGCCGGGGCCGGGCAGGGGACTCC
>gene=chr20_44519789-44520117; species=equCab
-GATCCTGGCCGCTCACACCTGGGTCATCGGGTCGCGAGCGCCCGGGATACGACCTGAGAGGTCCGCGGACCCTGACCCAGCGTGGATCGCCGCCGCCCTCCAATCCCCCAGAGACCAGAGG-AGGGGCCGAGGAAGACTGTCATGTGATGCCAGAGCACACGTGACTCGTACACATGACCTTTCATCGCCGGGCACCTCCTGGAGAGCACAGACGC-GGGGAGCAGAGGTGAGGAGACTCCGGAGGCTGGGAGCGATCGCGAAGCCCCCGCGCGGCACACGGCGGAGGAGGCTCGCGGGTGGGAGGTGGGGCTGGGACCTGGGCTTC
>gene=chr20_44519789-44520117; species=gorGor
ACAACTTAGCCGTCCACACCAGGATCATCTGATCGCGTGCGCCCGGGCTACGATCCGCGAGGCCCGCGGACCTTGACCCGGCATTGACCGCCACCGCCCCCCAGGTCCGTAGGGACCAAAGAAGGGGCGGGAGGAAGACTGTCACGTGGCGCCGGAGTTCACGTGACTCGTACACATGACTTCCAGTCCCCGGGCGCCTCCTGGAGAGCAAGGACGCGGGGGAGCAGAGGTGAGCTGGCACCGGAGGCTGGAGGGGATCCGCGAGCCCGGGATCGGTGCGCGGCAGAGGAGGCTCGCGGGTGGGAGCTGGCGCTGGGGCCAGGACTTC
>gene=chr20_44519789-44520117; species=panTro
ACAACTTAGCCGTCCACACCAGGATCATCTGATCGCGTGCGCCCGGGCTACGATCCGCGAGGCCCGCGGACCTTGACCCGGCATTGACCGCCACCGCCCCCCAGGTCCGTAGGGACCAAAGAAGGGGCGGGAGGAAGACTGTCACGTGGCGCCGGAGTTCACGTGACTCGTACACATGACTTCCAGTCCCCGGGCGCCTCCTGGAGAGCAAGGACGCGGGGGAACAGAGGTGAGCTGGCACCGGAGGCTGGAGGGGATCCCCGAGCCCGGGATCGGTGCGCGGCAGAGGAGGCTCGCGGGTGGGAGCTGGCGCTGGGGCCGGGGCTTC
>gene=chr20_44519789-44520117; species=papHam
AGAACTTGGCCATCCACACCCGGATCATCTGATCGCGTGCGCCCGGGCTACGATCCGCGAGGCCCGCGGACCTTGACCCGGCATTGACCGCCACCGCCCCCCAGGCCGGTAGGGACCAAAGAAGGGGCGGGGGGAAGACTGTCACGTGGCGCCGGAGTTCACGTGACTCGTACACATGACTTCCAGTCCCCGGGCGCCTCCTGGAGAGCAAGGACACTGGGGAGCAGAGGTGAGCTGGCACCGGAGGCTGGAGGGGATCCCCGAGCCCGGGATCGGTGCGCGGTAGAGGAGGCTTGAGGGTGGGAGCTGGCGCTGGGGCCGGGGCTTC
>gene=chr20_44519789-44520117; species=ponAbe
ACAACTTGGCCGTCCACACCAGGATCATCTGATCGCGTGCGCCCGGGCTACGATCCGCGAGGTCCGCGGACCTTGACCCGGCATTGACCGCCACCGCCCCCCAGGTCCGTAGGGACCAAAGAAGGGGCGGGAGGAAGACTGTCACGTGGCGCCTGAGTTCACGTGACTCGTACACATGACTTCCAGTCCCCGGGCGCCTCCAGGAGAGCAAGGACGCGGGGGAGCAGAGGTGAGCTGGCACCGGAGGCTGGAGGGGATCCCCGAGCCCGGGATCGGTGCGCGGCAGAGAAGGCTCGGGGGTGGGAGCTGGCGCTGGGGCCGGGGCTTC
>gene=chr20_44519789-44520117; species=rheMac
AGAACTTGGCCATCCACACCCGGATCATCTGATCACGTGCGCCCGGGCTACGATCCGCGAGGCCCGCGGACCTTGACCCGGCAATGACCGCCACCGCCCCCCAGGCCGGTAGGGACCAAAGAAGGGGCGGGAGGAAGACTGTCACGTGGCGCCGGAGTTCACGTGACTCGTACACATGACTTCCAGTCCCCGGGCGCCTCCTGGAGAGCAAGGACACGGGGGAGCAGAGGTGAGCTGGCACCGGAGGCTGGAGGGGATCCCCGAGCCCGGGATCGGTGCGCGGTAGAGGAAGCTTGAGGGTGGGAGCTGGCGCTGGGGCCGGGGCTTC
>gene=chr20_44540654-44540835; species=hg19
CTTCAGTGCACCACGCGGCTCGGCGAGGGACTGGGAACGGGATAGGGACGCGCCCCAACTCACTCAGCGGTGGAGCTGGGGGGCGGCGCGGTCACGTGGGATGGCGGGCAGCTCAGGGGATCCGGGCGACGGGGTCTGGCGGGCAGGGTTGTTCCAGCCGCCTTTATAAAGCCGGCCTCCC
>gene=chr20_44540654-44540835; species=bosTau
GTTCAGTAAATCAGGGGGCTGGGCGAGGGTCTGAGGGC-AGATGGGGGCGCGCCCCAACTCACTC-GCGGTGCAGCCGGTGGTCGGCGCGGTCACGTGGGGCGGCGGGCAGCGCAAGGGATCCGGGCAGCGGGGTCTGGCGGGCAGCGCTGGTCCAGCCGCCTTTATAAAGCCGACCTCCC
>gene=chr20_44540654-44540835; species=calJac
CTTCAGTGC-CCACGCGGCTCGGCGAGGAACTGGGGACGGGATGGGGACGCGCCCCAACTCACTTAGCGGTGGAGCTGGGGGGCGGCGCGGTCACGTGGGGTGGCGGGCAGCTTAGGGGATCCGAGCGACCGGGTCTGGCGAGCAGGGCTGTTCCAGCCTCTTTTATAAAGCCGGCCTCCC
>gene=chr20_44540654-44540835; species=canFam
GTTCAGTAGACCATGCGGCCCCGCGAGGGCCT-GGGGT-GGATGGGGACGCGCCCCAACTCACT--GCGGCGGAGCTGGGGGTCGGCGCGGTCACGCGGGGCGGCGGACTGCGCAGGGGATCCGGGCGGCGGGGTCTGGCGGGCAGTGCTGTTCCCGCCGCCTTTATAACGCCGGCCTCTC
>gene=chr20_44540654-44540835; species=equCab
GTTCAGCGTACCGCGC-GCTCGGCGAGGGTCTAGGGGT-GGATGGGGACGCGCCCTGACTCACT--GAGGTGGCTCTTGGGGTTGGCGCGGTCACGTGGGGCGGCGGGCAGAGCAGGGGATCCGGGCGGCGGGGTCTGGCGGGCAGCGCGGTTCCAGCAGCCCTTATAAAGCCGGCCTCTC
>gene=chr20_44540654-44540835; species=gorGor
CTTCAGTGCACCACGCGGCTCGGCGAGGGACTGGGAACGGGATAGGGACGCGCCCCAACTCACTCAGCGGTGGAGCTGGGGGGCGGCGCGGTCACGTGGGATGGCGGGCAGCTCAGGGGATCCGGGCGACGG-----------------------------CTTTATAAAGCCG-CCTCCC
>gene=chr20_44540654-44540835; species=panTro
CTTCAGTGCACCACGCGGCTCGGCGAGGGACTGGGAACGGGATAGGGACGCGCCCCAACTCACTCAGCGGTGGAGCTGGGGGGCGGCGCGGTCACGTGGGATGGCGGGCAGCTCAGGGGATCCGGGCGACGGGGTCTGGCGGGCAGGGGTGTTCCAGCCGCCTTTATAAAGCCGGCCTCCC
>gene=chr20_44540654-44540835; species=papHam
CTTCAGTGCACCACGCGGCTCGGCGAGGGACTGTGGACGGGATGGGGACGCGCCCCAACTCACTCAGCGGTGGAGCTGGGGGGCGGCGCGGTCACGTGGGGTGGCGGGCAGCTCAAGGTATCCGGGCGACGGGGTCTGGCGGGCAGGGCTGTTCCAGCCGCCCTTATAAAGCCGGCCTCCC
>gene=chr20_44540654-44540835; species=ponAbe
CTTCAGTGCACCACGCGGCTCGGCGAGGGACTGGGGACGGGATGGGGACGCGCCCCAACTCACTCAGCGGTGAAGCTGGGGGGCGGCGCGGTCACGTGGGGTGGCGGGCAGCTCAGGGGATCCGGGCGACGGGGTCTGGCGGGCAGGGTTGTTCCAGCCGCCTTTATAAAGCCGGCCTTCC
>gene=chr20_44540654-44540835; species=rheMac
CTTCAGTGCACCACGCGGCTCGGCGAGGGACTGTGGACGGGATGGGGACGCGCCCCAACTCACTCAGCGGTGGCGCTGGGGGACGGCGCGGTCACGTGGGGTGGCGGGCAGCTCAAGGTATCCGGGCGACGGGGTCTGGCGGGCAGGGCTGTTCCAGCCGCCTTTATAAAGCCGGCCTCCC
>gene=chr20_44563865-44564064; species=hg19
GCCTTCGTGCGCCGTCGCGCCTGCGTACTTTGTTCGCCCTTTGACTCCTCCCTACTGGGCCGGAGAATTCTGATTGGTACATTGCGGAGATGGTCCCGCCCCACGTGCCTCCAATCCCGGACTCGGACTCTGGCTTCTGGTGGGTTTTTCTGGTTGCGCAGATAGAGTTGTTTATCCTTGAGCAGCGGTAATTCTCAAA
>gene=chr20_44563865-44564064; species=bosTau
-------CGCGCCCCCGCGCCTGCGCACTTTGGGAGCTCTTTGACGCCTCCCTACTGGGTCGGAGGACTTTGATTGGTGCGTTACTG-GATGATCCCGCCCCATCTTCCTCCAATCCTGGAGTCGGAGTCTTCCTTCTGGTGGGTTCTTGTGGTTGCGCAGATACAGTTGTTTATCCTTAAGCTGCTGGGCCTGTTGAA
>gene=chr20_44563865-44564064; species=calJac
GCCTTCGCGCGTTCTTGCGCCTGCGCACTTTGTTAGCCTTTTGACTCCGCCCTACTGGGCCAGAGAATTCTCACTGGTACATTGCGGAGATAGTCCCGCCCCTCCTTCCTCCAATCCCGGACTCGGACTCTGGTTTCTGGTGGGTTCCTCTGGTTGCGCAGATACAGTTGTTTATCCTTGAACAGCGGTGATTCGCAAG
>gene=chr20_44563865-44564064; species=canFam
-------AGCGGCCCCGCGCCTGCGCATTTCGCAAGTCCTTTGACTCCGCCTTCCTGGTTCCGAGGGTTCTGGTTGGTGCATTGTTGCGATAGTCCCGCCCCATCTTCTTCCAATCCGGTAACCGGGTTCTTCCTTCTGGTGGGTTCCTCCGGTTGCGCAGATACAGTTGTTTA--TTTAAGCGGGTCGGCGTGTCGAA
>gene=chr20_44563865-44564064; species=equCab
---------------CGTGCCTGTGCACTCCTCTAGTTCTTTGACTCCTCCCTACTGGGCCGGAGGATTTTGATTGGTGTATTACTGAGATGATCCCGCCCCGTCCTCCTCCAATCCCGGAGTCGAACACTGCCTTCTAGTGGGTTCCTCTGGTTGCGCAGATACAGTTGTCC----TTAAACTGCTGGGCCTGTGAGA
>gene=chr20_44563865-44564064; species=gorGor
GCCTTCGTGTGCCGTCGCGCCTGCGTACTTTGTTCGCCCTTTGACTCCTCCCTACTGGGCCGGAGAATTCTGATTGGTACATTGCGGAGATGGTCCCGCCCCACCTGCCTCCAATCCCGGACTCGGACTCTGGCTTCTG------------------------------------------------------------
>gene=chr20_44563865-44564064; species=panTro
GCCTTCGTGCGCCGTCGCGCCTGCGTACTTTGTTCGCCCTTTGACTCCTCCCTACTGGGCCGGAGAATTCTGATTGGTACATTGCGGAGATGGTCCCGCCCCACGTGCCTCCAATCCCGGACTCGGACTCTGGCTTCTGATGGGTTCTTCTGGTTGCGCAGATACAGTTGTTTATCCTTGAGCAGCGGTAATTCTCAAA
>gene=chr20_44563865-44564064; species=papHam
-------TTCGCCCTCGCGGCTGCGCACTTTGTTCGCCCTTTGACTCCTCCCTACTGGGCCGGAGAATTCTGATTGGTATATTGCGGAGATGGTTCCGCCCCACCCGCCTCCAATCCGGGATTCGGACTCTGGCTTCTGGTGGGTTCCTCTGGTTGCGCAGATACAGTTGTTTATCCTTGAGTAGCGGTAATTGTCAAA
>gene=chr20_44563865-44564064; species=ponAbe
GCCTTCGCGCGCCGTCGCGCCTGCGTATTTTGGTCGCCCTTTGACGCCTCCCTACTGGGCCGGAGAATTCTGGTTGGTACATTGCGGAGATGGTTCCGCCCCACCTGCCTCCAATCCCGGACTCGGACTCAGGCTTCTGGTGGGTTCCTCTGGTTGCGCAGATACAGTTGTTTATCCTTGAGCAGCGGTAATTCTGAAA
>gene=chr20_44563865-44564064; species=rheMac
-------TTCGCCCTCGCGGCTGCGCACTTTGTTCGCCCTTTGACTCCTCCCTACTGGGCCGGAGAATTTTGATTGGTATATTGCGGAGATGGTTCCGCCCCACCTGCCTCCCATCCCGGATTCGGACTCTGGCTTCTGGTGGGTTCCTCTGGTTGCGCAGATACAGTTGTTTATCCTTGAGTAGCGGTAATTGTCAAA
>gene=chr20_44992573-44992756; species=hg19
cagctcccttccgcagacctccgcttggctGAATACTTTCTCCAATGCCCCACCCCTCCCAATCCTCGTGGCACTCCCACCTCTGACGTTTCCTTGTTTGCTCACGTGTTTACTGCCCGCCCCAATCCCACCGCGGGAAGCAGCCCCTCAGAGGGCAGGGCCGTGTCCGATTCCGGCCCGGGT
>gene=chr20_44992573-44992756; species=bosTau
----------ccgcggatctttgcttggCTGAA-------------ATCT-----CCTCTAATCCTGGTGGCACTCCCACTCCTGACGTTTCCTTGTTTGTCCACGTGTTTACCACCCTTTTCTACCCCACGGCGGGATGCGGCCTCTCCAAGTGCTGGGCCGGGTCAGCGCGATGCCCG---
>gene=chr20_44992573-44992756; species=calJac
cagcacccttccGCAGACCTCCGCCTGACTGAATACTTTCCCCAATGCCCCACCCCTCCCAAtcctcgtggcactcccacttctgacgtttccttgtttgctcacgtgtttactgcccgccccaaccccaccgcgggaagcagcctctccgagggcagggccttgtccgattccggcctgggt
>gene=chr20_44992573-44992756; species=canFam
----------CCGCGGACCTTCGCGCGGCGGCA-------------CCTC-----CGGCTCGTCCTCCGGGCACTCCCACCCCTGACGTGGCC-CTTGTGCCCACGTGTTCACCGCGCGCCCCGACCCCA--CCGGGCCGCGGC----CTCggggcggggtcggg--ggcggga----cg---
>gene=chr20_44992573-44992756; species=equCab
---------------------------------------------------------------------------------------------------------------------------------------------------------------------------------------
>gene=chr20_44992573-44992756; species=gorGor
cagcttccttccgcagacctccgcttggctGAATACTTTCTCCAATGCCCCACCCCTCCCAATCCTCGTGGCACTCCCACCTCTGACGTTTCCTTGTTTGCTCACGTGTTTACTGCCCGCCCCAATCCCACCGCGGGAAGCAGCCTCTCAGAGGGCAGAGCCGTGTCCGATTCCGGCCCGGGT
>gene=chr20_44992573-44992756; species=panTro
cagctcccttccGCAGACCTCCGCTTGGCTGAATACTTTCTCCAATGCCCCACCCCTCCCAATCCTCGTGGCACTCCCACCTCTGACGTTTCCTTGTTTGCTCACGTGTTTACTGCCCGCCCCAATCCCACCGCGGGAAGCAGCCTCTCAGAGGGCAGAGCCGTGTCCGATTCCGGCCCGGGT
>gene=chr20_44992573-44992756; species=papHam
cagtacacttccgcagacctccgctgggctGAATACTTTCCCCAATGCCCCACCCCTCCCAATCCTCGTGGCACTCCCACCTCTGACGTTTCCTTGTTTGCTCACGTGTTTACTGCCCGCCCCAATCCCACCGCGGGAAGCAGCCTCTCAGAGGGCAGAGCCGTGTCCGATTCTGGCCTGGGT
>gene=chr20_44992573-44992756; species=ponAbe
cagctcccttccGCAGACCTCCGCTTGGCTGAATACTTTCTCCAATGCCCCACCCCTCCCAATCCTCGTGGCACTCCCACCTCTGACGTTTCCTTGTTTGCTCACGTGTTTACTGCCCGCCCCAATCCCACGGCGGGAAGCAGCCTCTCAGAGGGCAGAGCCGTGTCCCATTCCGGCCCGGGT
>gene=chr20_44992573-44992756; species=rheMac
cagtacacttccgcagacctccgctgggctgaatactttcccCAATGCCCCACCCCTCCCAAtcctcgtggcactcccacctctgacgtttccttgtttgctcacgtgtttactgcccgccccaatcccaccgcgggaagcagcctctcagaaggcagagccgtgtccgattccggcctgggt
>gene=chr20_45175052-45175203; species=hg19
CACCAGGCTCTGCTAACAGACTCCACCCTTGTAGTTACCCAGGTGGACCAATCAGAGTAAGTCACTGTATACCcacgtgacacaagctgaaccaatcagagccttccccaggattactctcgctggaactgtcagggaagagcccaattcc
>gene=chr20_45175052-45175203; species=bosTau
C------AACTGTTAACAggctccacccccttagcta-ccaggtgggccaatcagagtaacccaccccaaacccacatgacccaagctgagccaatcagagccttccccaggactattctcact-gagttatcaggaaaAGA---------
>gene=chr20_45175052-45175203; species=calJac
CACTTGGCTCTGATAACAGACTCCAC-----------CCCAGGTGGATCCATCAGA-TAACTCACTCTATACCCATGTGACACAAGCTGAACCAATCAGAACCTTCCCCAGGATTATTCTCACTGAAACTGTCAGGGAAAAGCCCAACTCC
>gene=chr20_45175052-45175203; species=canFam
C------CATTGCTGACAGGCTCCCCCCCTTTGGCCA-CCCTGTGGGCCAATTCCAGCAACTCACCCCAAACCCACAGGACCCCAGCTGACCCAGTCAGAG-CTGCCCTAGGATTATCCTCACTGGACTTGTCGGGAAAGA----------
>gene=chr20_45175052-45175203; species=equCab
C------AGCGGCTAACAggctccacccctttagcca-ccaggtgggccaatcagagtaacccacctcaaacccacatgacccaagctgaaccaatcagagacttccccaggaatatcctcactggagttgtcaggggagagcccagtttc
>gene=chr20_45175052-45175203; species=gorGor
CACCAGGCTCTGCTAACAGACTCCACCCTTGTAGTTACCCAGGTAGACCCATCAGAGTAAGTCACTGTATACCcatgtgacacaagctgaaccaatc-gagccttccccaggattactgtagctgggactgtcagggaagagcccaactcc
>gene=chr20_45175052-45175203; species=panTro
-------------------------------------------------------------------------------------------------------------------------------------------------------
>gene=chr20_45175052-45175203; species=papHam
-----------------------------------------------------------------------------------AAGCTGAACCAATCAGAGCTTTCCCCAGGATTATTCTTGCTAGAACTGTCAGGCAAGAGCCCAACTCA
>gene=chr20_45175052-45175203; species=ponAbe
CACCAGGCTCTGCTAACAGACTCCACCCTTATAGTTACCCAGGTGGATCCATCAGAGTAAGTCACTGTATACCcacgtgacacaagctgaactaatcagagccttccccaggattactctcgctagaactgtcagggaagagcccaactcc
>gene=chr20_45175052-45175203; species=rheMac
CAGCAGGCTCTGCTAACAGAATCCACCCTTTTAGTTACCCACGTGGACCCATCAGAGTAACTCACTATATACCcacgtgacacaagctgaaccaatcagagccttccccaggattattcttgctagaactgtcagggaagagCCCAACTCA
>gene=chr20_45212205-45212458; species=hg19
CTTACCTTTGAAGTCAAACCACCACTTGAGAGAGGGCCTTTGGGACGGGAAGAAGAACAAGATGGTGACAATAGCCACGCCGGTGACAGCATCAGAAAGAAACCTACAATGAGAAGGCCCCAAATCACGTGACCATGGGCATCTCAGCGGGCCGAGGTTTGGCAGAATTGTAAAGGAGGATTTGTGGAAGGGAATTAGGCCTGCTGTGAAGGGGCCATTGTTGGAGGCTGGGCCACTGGATTCTGTCCTTCAG
>gene=chr20_45212205-45212458; species=bosTau
CTTACCTTTAAAGTCAAACCACCACTTGAGGGACGGCTTTTGTGACGGGAAGAAGAACAAGATGGTGACAACCGACACGCCGGTGACAGCATCAGAAATGAACCTACAAGGACAAGGCCCCAAAGCATGAGACCCC-GGCATGTCAGCAGGCCAAGGTTTGGCAGCTTTGCAAATGAGGATTTGTGGAAGGGAATTAGGCCCTCTGGGAAGGGGACGTTGTTGGAGG-----CCAAC-GATTGTGTTCTGCAC
>gene=chr20_45212205-45212458; species=calJac
CTTACCTTTGAAGTCAAACCACCACTTGAGAGAGGGCCTTTGGGATGGGAAGAAGAACAAGATGGTGACAATAGCCACGCCGGTGACAGCATCAGAAAGAAACCTACAATGAGAAGGCCCCAAAACATGTGACCCTGGGCATCTCAGCGGGCCGAGGTTTGGCAGATTTGTAAATGAGGATTTGTGGAAGGGAATTAGGCCTTCTCTGAAGGGGACATTGTTGGAGGCTGGGTCACTAGATTCTGTCCTGCAA
>gene=chr20_45212205-45212458; species=canFam
CTTACCTTTTAAGTCAAACCACCACTTGAAAGAGGGCCTTTGGGATGGGAAGAAGAACAAGATGGTGACAATGGCCACTCCGGTGACAGCATCAGAAAGAAACCTACAATGACAAGGCCCCAAAGCATGTGACCCCGGGCATCTCAGCAGGCTGCAGTTTGGCAGATTTGCAAATGAGGATTTGTGG--------------------GAAGGGGGCATTGTTGGGGG-----CCAC-----------------
>gene=chr20_45212205-45212458; species=equCab
CTTACCTTTAAAGTCAAACCACCACTTGAGAGATGGCCTTTGGGATGGGAAGAAGAACAAGATGATGACAATGGTCACACCGGTGACAGCATCCGAAAGAAACCTACAATGACAAGGCCCCAAAGCATGTGACCCCAGGCATCTCAGCAGGCTGGGGTTTGGCAGATTTGCAAATGAGGATTTGTGGAAGGGAATTAGGCCTGCTGTGAAGGGGGCATTGTTGGAGG-----CCACTGGATTCC-TCCTGCAC
>gene=chr20_45212205-45212458; species=gorGor
CTTACCTTTGAAGTCAAACCACCACTTGAGAGAGGGCCTTTGAGACGGGAAGAAGAACAAGATGGTGACAATAGCCACACCGGTGACGGCATCAGAAAGAAACCTACAATGAGAAGGCCCCAAATCATGTGATCATGGGCATCTCAGCGGGCCGAGGTTTGGCAGAATTGTAAAGGAGGATTTGTGGAAGGGAATTAGGCCTGCTGTGAAGGGGCCATTGTTGGAGGCTGGGCCACTGGATTCTGTCCTGCAA
>gene=chr20_45212205-45212458; species=panTro
CTTACCTTTGAAGTCAAACCACCACTTGAGAGAGGGCCTTTGGGACGGGAAGAAGAACAAGATGGTGACAATAGCCACACCGGTGACAGCATCAGAAAGAAACCTACAATGAGAAGGCCCCAAATCATGTGACCATGGGCATCTCAGCGGGCCGAGGTTTGGCAGAATTGTAAAGGAGGATTTGTGGAAGGGAATTAGGCCTGCTGTGAAGGGGCCATTGTTGGAGGCTGGGCCACTGGATTCTGTCCTGTAA
>gene=chr20_45212205-45212458; species=papHam
CTTACCTTTGAAGTCAAACCACCACTTGAGAGAGGGCCTTTGGGACGGGAAGAAGAACAAGATGGTGACAATAGCCACGCCAGTGACAGCATCAGAAAGAAACCTACAATGAGAAGGCCCCAAAGCATGTGACCCTGGGCATCTCAGTGGGCCGAGGTTTGGCAGATTTGTAACGGAGGATTTGTGGAAGGGAATTAGGCCTGCTGTGAAGGGGCCATTGTTGGAGGCTGGGCCACTGGATTCTGTCCTGCAA
>gene=chr20_45212205-45212458; species=ponAbe
CTTACCTTTGAAGTCAAACCACCACTTGAGAGAGGGTCTTTGGGACGGGAAGAAGAACAAGATGGTGACAATAGCCACGCCGGTGACGGCATCAGAAAGAAACCTACAATGAGAAGGCCCCAAAGCATGTGACCCTGGGCATCTCAGCGGGCTGAGGTTTGGCAGATTTGTAAAGGAGGATTTGTGGAAGGGAATTAGGCCTGCTGTGAAGGGGCCATTGTTGGAGGCTGGGCCACTGGATTCTGTCCCGCAA
>gene=chr20_45212205-45212458; species=rheMac
CTTACCTTTGAAGTCAAACCACCACTTGAGAGAAGGCCTTTGGGACGGGAAGAAGAACAAGATGGTGACAATAGCCACGCCGGTGACGGCATCAGAAAGAAACCTACAATGAGAAGACCCCAAAGCATGTGACCCTGGGCATCTCAGTGGGCCGAGGTTTGGCAGATTTGTAACGGAGGATTTGTGGAAGGGAATTAGGCCTGCTGTGAAGGGGCCATTGTTGGAGGCTGGGCCACTGGATTCTGTCCTGCAA
>gene=chr20_45313138-45313365; species=hg19
aaaagccccttataaaaccatcagatctcgtgagaactcactcgctatcacgagaacagcacggaggtagccgccccgaggattaaattacctcccactgggtccctcccatgtcacgtggggattacgggaacaattcaagatgagatttggatggggacacagccaaaccctatcaACTAGGGATTTGTTGACTTAATGCACACGAGCCAACCATACCCCAACAA
>gene=chr20_45313138-45313365; species=bosTau
----------------------------------------------------------------------------------------------------------------------------------------------------------------------------------ACTAGGTATCTGCTGACGTAACGCACATGGGTCAACCATTCACC-ACGA
>gene=chr20_45313138-45313365; species=calJac
aaaagccccttataaaaccatcagctcctgtgagaactcactcactatcatgagaacactatcacgagaacagcccccaagatcaaattacctcccactgggtccctcc--tgcaacgtgaggatcacagaaacaattcaagaagagatttgggtggggacacagccaaaccatatcaactagggatttgttgatttaatgCACAAAAGC-------------ACAA
>gene=chr20_45313138-45313365; species=canFam
---------------------------------------------------------------------------------------------------------------------------------------------------------------------------------------gtatttgctaacttactgtgtgtgaaccactcactcccc-acaa
>gene=chr20_45313138-45313365; species=equCab
-----------------------------------------------------------------------------------------------------------------------------------------------------------------------------------------------------------------------------------
>gene=chr20_45313138-45313365; species=gorGor
-------------------------------------tcactcgctatcacgagaacagcatggaggtagccgcccctatgattaaattacctcccaccgggtccctcccatgtcacctggggattac-gaaccaattcaaga-gagatttggatggggacacagccaaaccctatcaACTAGGGATTTGTTGACTTAATGCACACGAGCCAACCATACCCCAACAA
>gene=chr20_45313138-45313365; species=panTro
aaaagccccttataaaaccatcagatctcgtgagaactcactcgctatcacgagaacagcatggaggtagccgccccgaggattaaattac-tcccactgggtccctcccatgtcacgtggggattacgggaacaattcaagatgagatttggatggggacacagccaaaccctatcaACTAGGGATTTGTTGACTTAATGCACACAAGCCAACCATACCCCAACAA
>gene=chr20_45313138-45313365; species=papHam
aaaagccccttagaaaaccatcagatctcatgagaactcactcactatcacgagaactgcatggaggtagccgcccccaggattaaattacctcccactaggtctctcccgtgtcacgtggggattatgggaacaattcaagataagatttgggtggggacacagtcaaaccgtatcaACTAGGGCTTTGTTGatttaatgcacataagccaaccatacccc-acaa
>gene=chr20_45313138-45313365; species=ponAbe
aaaagccccttataaaaccatcagatctcgtgagaactcactcactatcacaagaacagcacagaggtagccgcccccaggattaaattacctcccactgggttcctcccatgtcacgtggggattacgggaacaattcaagatgagatttgggtgcggacacagccaaaccctatcaACTAGGGATTTGTTGAC--AATGCACACAAGCCAaccatacctcaacaa
>gene=chr20_45313138-45313365; species=rheMac
aaaagccccttataaaaccatcagatctcatgagaactcactcactatcacaagaactgcatggaggtagccgcccccaggattaaattacctcccactaggtctctcccgtgtcacgtgggggttacaggaacaattcaagataagatttgggtggggacacagtcaaaccatatcaACTAGGGCTTTGTTGatttaatgcacataagccaaccatacccc-acaa
>gene=chr20_45323312-45323516; species=hg19
CAAAAAGGGTGATGACAACCAGGAAAAAGAGATCAACCAGCTAAGAACTTGGcccaaagttgcacatgtcacttccactctcatcctattggccagaacttagtcacatggaagatgcaaaggaagctgggaaatgtattctttagcagggcggacacgaattcagctaaaaccctgggtgattattactaaaaggaaggaggg
>gene=chr20_45323312-45323516; species=bosTau
------------------------------------------------------------------------------------------------------------------------------------------------------------------------------------------------------------
>gene=chr20_45323312-45323516; species=calJac
CAAAAAGAGTGATGAGGATCAGGAAAAAGAGATCAACCAGCTAAGAACTTGGCCCAAG---Acacaggtcacttccactctcatcctattggccagaacatagtcacatgaaggttgcaaaggaagctgggaaatgtattctttagcaaggcagccacagactcagctaaaaccataggggattattactaaaaggaagtagga
>gene=chr20_45323312-45323516; species=canFam
caagaagaggaattagagtgagg---------ataggcagctaagaatttgatccaaagttccacacatcgcttccactcacatcctcttggccagaactgagtcacatggaagctaaaaaggaagctggaaaacctattctctagcagggcagccatgaactcagctaaaactttgggagagtattactaaaaggaagtaggg
>gene=chr20_45323312-45323516; species=equCab
caagaaggagga-gggggcgaggcagtagtgaacaggcagctaaggacttgacccaaagttccgca-gtcgctcccactcacatcctgttggccggaacttactcacatggacgctgcaaaggaagctgggaaatgtattctctagcagggcagccatggcctcagctaaaactttggggaattattat----aggaagtaggg
>gene=chr20_45323312-45323516; species=gorGor
caaaaagggtgatgacaaccgggaaaaagagatcaaccagctaagaacttggcccaaagttgcacatgtcacttccactctcatcctattggccagaacttagtcacatggaagatgcaaaggaagctgggaaatgtattctttagcagggcggacacgaattcagctaaaaccctgggtgattattactaaaaggaagtaggg
>gene=chr20_45323312-45323516; species=panTro
CAAAAAGGGTGATGACAACTGGGAAAAAGAGATCAACCAGCTAAGAACTTGGCCCAaagttgcacatgtcacttccactctcatcctattggccagaacttagtcacttggacgatgcaaaggaagctgggaaatgtattctttagcagggcggacacgaattcagctaaaaccctgggtgattattactaaaaggaagtaggg
>gene=chr20_45323312-45323516; species=papHam
CAAAAAGGGTGATGACAACCAGGAAAAAGAGATCAACCAGCTGAGAACtcggcccaaagttgcacatgtcacttccactctcatcctattggccagaacttagtcacatggaagatgcaaaggaagctgagaagtgtattctttagcagggcagccatgaactcagctaaaaccctgtgttattattactaaaaggaagtaggg
>gene=chr20_45323312-45323516; species=ponAbe
caaaaagggtgatgacaaccgggaaaaagagatcaaccggctaagaacttggcccgaagttgcacatgtcacttccactctcatcctattggctagaacttagtcacatggaagatgcaaaggaagctaggaaatgtattctttagcagggccgacacgaactcagctaaaaccctgggtgattattactaaaaggaagtaggg
>gene=chr20_45323312-45323516; species=rheMac
CAAAAAGGGTGATGACAACCAGGAAAAAGAGATCAACCAGCTAAGAACTGGGCCCAaagttgcacatgtcacttccactcttatcctattggccagaacttagtcacatggaagatgcaaaggaagctgagaagtgtattctttagcagggcagtcatgaactcagctaaaaccctgtgttattattactaaaaggaagtaggg
>gene=chr20_45455086-45455218; species=hg19
ctgtgggcctgaaccctgcccagacgccctcctactctggctctaaggctgagcatgtgactcaggcaggtccaatcagcatagtttattcccctggccccagggagcatttcagggatggacacatgactc
>gene=chr20_45455086-45455218; species=bosTau
------------------------------------------------------------------------------------------------------------------------------------
>gene=chr20_45455086-45455218; species=calJac
ttgtgggcctgaaccctgcccagacgccctcctactcagactctaaggctgagcatgtgactcaggcagggccagtcatcatagtttatttccctggacccagggatcatgtcagggatggacacatgcctc
>gene=chr20_45455086-45455218; species=canFam
--------------cctgctcaaatgcCaccccaccctggctctaaggccgagcatgggaggcaggcagggccattcaacatagtttattctcccggccccagtgattggttcagagatggacacatgacac
>gene=chr20_45455086-45455218; species=equCab
TTGTGGGCCTGAACGCTGACCAGACaccctgctaccctggctccaaggctgagcatgtgacccaggcagggccaatcagcacagttcattctcctgacccctgagattggttcagggatggacacgtgaccc
>gene=chr20_45455086-45455218; species=gorGor
ttgtgggcctgaaccctgcccagacgccctcctactctggctctaaggctgagcatgtgactcaggcaggtccaatcagcacagtttattcccctggccccagggagcatttcagggatggacacatgactc
>gene=chr20_45455086-45455218; species=panTro
ctgtgggcctgaaccctgcccagacgccctcctactctggctctaaggctgagcatgtgactcaggccggtccaatcagcatagtttattcccctggccccagggagcatttcagggatggacacatgactc
>gene=chr20_45455086-45455218; species=papHam
ttgtgggcctgaaccctgcccagaagccctcctactctggctctaaggctgagcatgtgactcaggcaggtccaatcagcatagtttattcctctagtcccggggagtatttcagggatggacacatgactc
>gene=chr20_45455086-45455218; species=ponAbe
ttgtgggcctgaaccctgcccagacaccctcctactctggctctaaggataagcatgtgactcaggcaggtccaatcagcatagtttattcccctggccccagggagcatttcagggatggacacatgactc
>gene=chr20_45455086-45455218; species=rheMac
TTGTGGGCCTGAACCCTGCCCAGAAGCCCTCCTActctggctctaagactgagcatgtgactcaggcaggtccaatcagcatagtttattcctctagtcccggggagtatttcagggatggacacatgactc
>gene=chr20_45567723-45567953; species=hg19
gttcaggaggggccaattctgatgccccagccatgggtaggcttatggctcagatccagctagtgaacactcagcattgccctggtgacagcgattggttcagggatcagcatgtgaccgaagctgggccaatcagaataattcctgaattttagctgggactgttaaggaaaaggcaccatctcaccactagggttgcagagctggtagggtcagattaaagacactgg
>gene=chr20_45567723-45567953; species=bosTau
-------agggtctgactccccttcccacatgcctggtgagcatatgacacaggtttgaccaatgagtacatagcatcaccttggtgatggtgattggttcagggatgggcacatggtccaaacttggccaatcagaataattcctgagtgttagctggtactatta-agaaaaaatataaccttattatagggattgaagagctggcagggtcaagctggacacaccaa
>gene=chr20_45567723-45567953; species=calJac
gttcaggaggggccgattctgatgccccagcc-----------------------------agtgagcggtcggcattgccctggcgatagcgattggttcagggttgggcatgtgacccaaggtgggccaatcagaataattcctgaagtttagctggtactatttagg-aaaggcaccgtctcaccactagggttgtggagctggtggggtcagattggaggcactgg
>gene=chr20_45567723-45567953; species=canFam
---------------------------------------------------------------------------------------------------------------------------------------------------------------------------------ACTGttttaccaccgaggttaaaaagctggca--gtcaggccgaacacaccaa
>gene=chr20_45567723-45567953; species=equCab
gttcggaaggggctgactcccctcttcccaccataggcaggcatgtgactcagttctggccaatgagtgcacagcatcaccctagccacagtgattggttcagggatgggcacatgacccaatctgggccaatcagaataattcctgaattttagctggtactattaggaaaaaggtactaccttaccactg----------gctggcagggtcaggctgaaggtaccaa
>gene=chr20_45567723-45567953; species=gorGor
gttcaggaggggccgattctgatgccccagccatgggtaggcttatggctcagatccagctagtgaacactcagcattgccctggtgacagcgattggttcagggatcagcatgtgacccaagctgggccaatcagaataattcctgaattttagctgggactgttaaggaaaaggcaccatctcaccactagggttgcagagctggtggggtcagattaaagacactgg
>gene=chr20_45567723-45567953; species=panTro
gttcaggaggggccgattctgatgccccagccatgggtaggcttatggctcagatccaactagtgaacactcagcattgccctggtgacagcgattggttcagggatcagcatgtgacc-aagctgggccaatcagaataattcctgaattttagctgggactgttaaggaaaaggcaccatctcaccactagggttgcagagctggtggggtcagattaaaga---tgg
>gene=chr20_45567723-45567953; species=papHam
gctcaggaggggctgattctgatgccccagccatgggtgggtttatggctgagatccagctagtgagcgctcagcattgccttggtgacagcgattggttcagggatgggcatgtgacccaagctgggccaatcagaataattcctaaattttagctggtactatgaaggaaaaggcaccatctcaccactaaggttgcagagctggtggggtccgattgaaggcactgg
>gene=chr20_45567723-45567953; species=ponAbe
gttcaggaggggccgattctgatgccccagccatgggtgggcttatggctcagatccagctagtgagcagtcagcattgccctggtgacagcgattggttcagggatcggcgtgtgacccaagctgggccaatcagaataattcctgaattttagctgggactattaaggaaaaggcaccatctcaccactagggttgcagagctggtggggtcagattaaagacactgg
>gene=chr20_45567723-45567953; species=rheMac
gctcaggaggggccgattctgatgccccagccatgggtgggtttatggctgagatccagctagtgagtgctcagcattgccttggtgacagcgattggttcacggatgggcatgtgacccaagctgggccaatcagaataattcctaaattttagctggtactatgaaggaaaaggcaccatctcaccactagggttgcagagctggtggggtctgattgaaggcactgg
>gene=chr20_45599914-45600276; species=hg19
agcagctctgctctgcaaagtcatcagcagcccagattcctttcaacttgtttcctcatccttaaggtgctgctcttttcctcattgtccaagatggcactccatcacatgacgttctatccaataggaatgggaaaaagaggaaggtccaccccattcctttaaggacctaacctacatgttacttgcatcacttttgattccaccctagtgactgcgcttagtcacatgaccacagcctaactgcaagggaacctgggaaatgtagtctttattctgggtagctgagtgccctgctaagaatcagttgtttgtagaagagagaagagaaagaatattggggatcacctaacaatctctac
>gene=chr20_45599914-45600276; species=bosTau
tatattgtttttcaataaggtcatcagaggcccagactcctttcatctttttatgtcatccttaacatgctgcccttttccttgtggcccgagatgact--CTATCACATTGAAACCTagcaaggaagaatggcataaaaggggagcttcaccccactttttaaaggacctt--taaagtgttgcatgcatcacttttgattccatcc---cgaccatatttagtctca--accacagcctcaccacaaggaaagctgggatat-------tcattct-ggtgcctgtatgccgtgcctggaatcaattccttgtaaacgggagagagg-aagaattctggggatcacctaacaaactctac
>gene=chr20_45599914-45600276; species=calJac
agcagctctgctctgcaaag---tcagcagcccagattcctgtcctcttgtttcctcattctctaagtgctgcccttttccttattgtctaagatggcactccaccacatgacattctatccagtaggaatgggaaaaagaggaaggtccaccccattcctttcaggacctaagctacatgttgctaacatcacttttgattccatcctattgactgtgcttagtcacatgaccacagcctaactgcaaaggaacctgggaaatgtagtc--tattccgggtagctgagtgccctgctaagaatcagttgtatgcagaagggagaggagaaataatactggggatcacctaaccatctgtac
>gene=chr20_45599914-45600276; species=canFam
-------------------------------------------------------------------------------------------------------------------------------------------------------CCTGACACCTTTAAGGATGTGAC------------TGACCTGcttttgactccatccaggtgactgtacttaggcacctggtcacagtctagccgcagaggaggctgggaaat-------tctctctgggtggctgtgtgccctgctaagaatcaattctttgtctaagtgagaagagaaagaatactgggggccacctaacaaactctgc
>gene=chr20_45599914-45600276; species=equCab
cacagccctgctctgcgaagccatgggcggcccagactgcttccatctcgtcacatcatccttaaagggccgccctatcccttgtggtccaagatggctccccatcacgccgcattctagcgagtaggaatgg--gggaagggggagttcacctg----ctttaaggacatgacctgagtgtcgaatgcatcactttcgattccatcc---tgactaggtttagtcacatgaccacaacctaactgcaagggaagctgggaaat-------tctttctgggcgg-tgcatgccctgtgaaggatcaattccttgt---a---agaagagagagaatactggggaccccccaacagactgtac
>gene=chr20_45599914-45600276; species=gorGor
agcagctctgctctgcaaagtcatcagcagcccagattcctttcatcttgtttcgtcatccttaaggtgctgctcttttcctcattgtccaagatggcactccatcacatgacgttctatccaataggaatgggaaaaagaggaaggtccaccccattcctttaaggacctaacctacatgttacttgcatcacttttgattccaccgtagtgactgcgcttagtcacatgaccacagcctaactgcaagggaacctgggaaatgtagtctttattctgggtagctgagtgccctgctaagaatcagttgtttgtagaagagagaagagaaagaatattggggatcacctaacagtctctac
>gene=chr20_45599914-45600276; species=panTro
agcagctctgctctgcaaagtcatcagcagcccagattcctttcatcttgtttcctcatccttaaggtgctgctcttttcctcattgtccaagatggcactccatcacatgacgttctatccaataggaatgggaaaaagaggaaggtccaccccattcctttaaggacctaacctacatgttacttgcatcacttttgattccaccctagtgactgcgcttagtcacatgaccacagcctaactgcaagggaacctgggaaatgtagtctttattctgggtagctgagtgccctgctaagaatcagttgtttgtagaagagagaagagaaagaatattggggatcacctaacaatctctac
>gene=chr20_45599914-45600276; species=papHam
agcagctctgctctgcaaagtcatcagcagcccagaatcctttcatcttgtttcctcatccttaaggtgctgctcttttcctcattgtccaagatg--actccatcacatgacattctatccaataggaatgggaaaaagaggaaggtccaccccattcctttaaggacctaacctacatgttacttgcatcacttttgattccaccctagtgactgtacttagtcacacgaccagagcctaactgcaagggaacctgggaaatgtagtctttattctgggtggctgagtgccctgctaagaatcagttgtttgtagaagggagaagagaaagaatattggggatcacctaacagtctctac
>gene=chr20_45599914-45600276; species=ponAbe
agcagctctgctctgcaaagtcgtcagcagcccagattcctttcatcttgtttcctcatccttaaggtgctgctcttttcctcattgtccaagatggcactccatcacatgacattctatccaataggaatgggaaaaagaggaaggtccaccccattcctttaagaacctaacctacatgttacttgcatcacttttgattccaccctagtgactatgcttagtcacatgaccacagcctaactgcaagggaacctgggaaatgtagtctttattctgagtggctgagtgccctgctaagaatcagttgtttgtagaagggagaagagaaagaatattggggatcacatatcaatctctac
>gene=chr20_45599914-45600276; species=rheMac
agcagctctgctctgcaaagtcatcagcagcccagaatcctttcatcttgtttcctcatccttaaggtgctgctcttttcctcattgtccaagatg--actccatcacatgacattctatccaataggaatgggaaaaagaggaaggtccaccccattcctttaagaacctaacctacatgttacttgcatcacttttgattccaccctagtgactgtacttagtcacacgaccacagcctaactgcaagggaacctgggaaatgtagtctttattctgggtggctgagtgccctgctaagaatcagttgtttgtagaagggagaagagaaagaatattggggatcacctaacaatctctac
>gene=chr20_45683732-45683887; species=hg19
gttagttcaggtgcacacccctaaagcagtcattgtggtcaggggactgtgatgcactgattggtccaggctcagtcacgtgatgcatccctgCCAAATTCTCACCAGGGAAGTGTAAGCCATCTCGAACCTCATTGCCCTGCATGGGACTGTAT
>gene=chr20_45683732-45683887; species=bosTau
-GTGGTTCAGAGGCACATCCCTAAAGCAGTCATTGTGCTTGGGGGAATGTGATACAGTAATCGATCCAGGCTGGCTCACACACTCCATTCTTGTCAAATTTCCACCAGGGCAATATAAGGCCTGTCTAACCTTAATGCCCTCCCTAGGACTACAT
>gene=chr20_45683732-45683887; species=calJac
gttagttcagatgcacacccctaaagcagtcattgttatcagggggctatgatgcactgatgggtctaggcttggttacatgAGCCAT-CCTGCCAAATTTTCGCCAGGGAAGTGTAAGCCATATCAAACCCCATTGTCTCGCATGGGACTGTAT
>gene=chr20_45683732-45683887; species=canFam
-ttagttgaaatgcatacccctaaagcaatctttatggtcaagggaatgtgacgcactgatcagtccaggttgcatcacatgctccatcacctctgaaTTTCCACCAGGGCCCTATAAAGTATGCCTAACCTTGCTGCCTTCCCTGGGACCAGAT
>gene=chr20_45683732-45683887; species=equCab
-----------------------------------------------------------------------------------------------------------------------------------------------------------
>gene=chr20_45683732-45683887; species=gorGor
gttagttcaggtgcacacccctaaagcagtcattgtggtcaggggactgtgatgcactgattggtccaggctcagtcacgtgatgcatccctgCCAAATTCTCTCCAGGGAAGTGTAAGCCATCTCGAACCTCATTGCCCTGCATGGGACTGTAT
>gene=chr20_45683732-45683887; species=panTro
gttagttcaggtgcacacccctaaagcagtcattgtggtcaggggactgtgatgcactgattggtccaggctcagtcacgtgatgcatccctgCCAAATTCTCACCAGGGAAGTGTAAGCTATCTCGAACCTCATTGCCCTGCATGGGACTGTAT
>gene=chr20_45683732-45683887; species=papHam
gttagtttaggtgcacacccctaaagcagtctttgtgggcaggggactatgatgcactgattggtccaggctcagtcacgtgatccatccctgCCAAATTCTCACCAGGGAAGTGTAAGCCGTCTCAAACCTCATGGCCTTGCATGGGACTGTAT
>gene=chr20_45683732-45683887; species=ponAbe
gttagttcaggtgcacacccctaaagcagtcattgtggtgaggggactatgatgcactgattggtccaggctcagtcacgtgatgcatccctgCCGAATTCTCACCAGGGAAGTGTAAGCCATCTCGAACCTCATTGCCTTGCATGGGACTGTAT
>gene=chr20_45683732-45683887; species=rheMac
gttagttcaggtgcacacccctaaagcagtctttgtgggcaggggactatgatgcactgattggtccaggctcggtcacgtgatccctccctgCCAAATTCTCACCAGGGAAGTGTAAGCCATCTCAAACCTCATGGCCTTGCGTGGGACTGTAT
>gene=chr20_46202462-46202605; species=hg19
CTAATTTAATTTTACCCTTTGTCTTTCAGGTTTGTCCTATTTCAAAGGCACGTGATGGGATCTTTTTGAAGTGCCTTTCTTAGCCACACCTAGGGATTAGGTTCTCTGAATTCAGGGACTTCTCACAGTATGTTTTTACTTGG
>gene=chr20_46202462-46202605; species=bosTau
CTAA------TTTACTCTGTGTTTTTAGGGTTTGTTCTGTCGCAAAGGCATGTGATTAGGTCTCTTCTGAATGCCTTCCTTTGCCAGGCCCAGCTACTAGATTATCTGGATTCA-GGACTACTCACAATAT-TTTTTGCTTAG
>gene=chr20_46202462-46202605; species=calJac
CTAATTTAATTTTACCC-TTGTCTTTTGAGTTTGTCCTATTTCAGAGGCCTGTGATGGGATCTTTTTGAAGTGGCTTTCTTAGCCACACCTAGGGAATAGATTCTCTAAATACAGGGATTTCTCACAGTATGTTTTTACTTGG
>gene=chr20_46202462-46202605; species=canFam
TTAATTTTATTTAACCCTTTGTTTTTAGAATTTGCCCCATCTCAAAGGCATGTAATTAGATCTCTTCTGAATGCATGCCTCTGCCATGTGCAGCAACTAGATTTTCTGAATTCAGGGATTTCTCACAGTAT-TTTTTACTTGA
>gene=chr20_46202462-46202605; species=equCab
--AATTTAATTTTGCCTTCTGTTTTTAGAGGTTCTCCCGTCTCAAAGGCATGTGATTAAGTCTCTTCTGAATGCCTGCCTTTGCCACGCCTAGCCACTAGATTCTCTGAATTCAGGGACTTCTCACAGTAT-TTTTTACTTGA
>gene=chr20_46202462-46202605; species=gorGor
CTAATTTAATTTTACCCTTTGTCTTTCAGGTTTGTCCTATTTCAAAGGGACGTGATGGGATCTTTTTGAAGTGCCTTTCTTAGCCACACCTAGGGATTAGGTTCTCTGAATTCAGGGACTTCTCACAGTATGTTTTTACTTGG
>gene=chr20_46202462-46202605; species=panTro
CTAATTTAATTTTACCCTTTGTCTTTCAGGTTTGTCCTATTTCAAAGGCACGTGATGGGATCTTTTTGAAGTGCCTTTCTTAGCCACACCTAGGGATTAGGTTCTCTGAATTCAGGGACTTCTCACAGTATGTTTTTACTTGG
>gene=chr20_46202462-46202605; species=papHam
CTAATTTAATTTTACCCTTTGTCTTTCAGGTTTGTCCTATTTCAAAAGCATGTGATGGGATCATTTTGAAGTGCCTTTCTTAGCCACACCTAGCGATTAGATTATCTGAATTCAGGGACTTCTCACAGTATGTTTTTACTTTG
>gene=chr20_46202462-46202605; species=ponAbe
CTAATTTAATTTTACCCTTTGTCTTTCAGGTTTGTCTTATTTCAAAGGCACGTGATGGGATCTTTTTGAAGTGCCTTTCTTAGCCACATCTAGGGATTAGATTCTCTGAATTCAGGGACTTCTCACAGTATGTTTTTACTTGG
>gene=chr20_46202462-46202605; species=rheMac
CTAATTTAATTTTACCCTTTGTCTTTCAGGTTTGTCCTATTTCAAAAGCATGTGATGGGATCTTTTTGAAGTGCCTTTCTTAGCCACACCTAGCGATTAGATTATCTGAATTCAGGGACTTCTCACAGTATGTTTTTACTTTG
>gene=chr20_46362768-46362966; species=hg19
gttttcttcttctcccacagtaaaataactttcatctgggcaaatgtccacctagaataagactacatttcccaggcccctttgctgccatgcatggccatatgacttgtttctcaccaatgggaaataaggagaaatggagtCGGAGTCTCTGACCACTTCATAGAGCAGGGCCACCAGAACAACTTGGAATTTTAT
>gene=chr20_46362768-46362966; species=bosTau
attttctttttctcccatagtaacagaatgtttagc----caaacggccacccagaataaga--------------ctcttttgccatcacgtgtgctcatgtgacttgtttctcatcagtgggagataaggagaaACAGAAGTTGAGTCTCTGATCAATT-------------------------------------
>gene=chr20_46362768-46362966; species=calJac
attttcttcttctcctgtagtaaaatagttttcatctgggcatatgtatacccagagtaagactacatttcccaggtccctctgcagcaatgcatggccatgtgacttgtttctcaccaatgggaagtaaggaaaaataaagtgtgAGTCTCTGACCACTTCATAGAGCAGGGCTACCAGGGCAACTTGGAATTTTAG
>gene=chr20_46362768-46362966; species=canFam
gctttcttcttttcctacag-aagagaatttctagctggaaaaatgatcacccagaatgggactgcattccttaagctcctctgcagtcacatgtgctcacttgactcatttcttatcaatgaggtacagggagaaatgGA---------------------------------------------------------
>gene=chr20_46362768-46362966; species=equCab
attttcttcttttcccatagtaaaagaatttttagctgggcaaatggccacccagaataagactacattctccaggctcctttgtagccatgtgtgttcatgtgatttgtttctcattaatgagGAATGAG----------TGTTAAGTCTCTGACCAATTTATG--GCAGGCTCACCAAAGTCGCATGGACTTTTAA
>gene=chr20_46362768-46362966; species=gorGor
attttcttcttctcccacagtaaaataactttcatctgggcaaatgtccacctagaataagactacatttcccaggcccctttgctgccatgcatggccatgtggcttgtttctcaccaatgggaaataaggagaaatggagtCGGAGTCTCTGACCACTTCATAGAGCAGGGCCACCAGAACAAGTTGGAATTTTAT
>gene=chr20_46362768-46362966; species=panTro
attttcttcttctcccacagtaaaataactttcatctgggcaaatgtccacctagaataagactacatttcccaggcccctttgctgccatgcatggccatatgacttgtttctcaccaataggaaataaggagaaatggagtCGGAGTCTCTGACCACTTCATAGAGCAGCGCCACCAGAACAACTTGGAATTTTAT
>gene=chr20_46362768-46362966; species=papHam
atttgcttcttctcccacagtaaaataattttcatctgggtaaatgtccacctagaataagactacatttcgcaggcccccttgcagccgtgcatggtcatgtgacttgtttctcaccaatgggatataaggagaaAGGGAGTCTGAGTCTCTGACCACTTCATAGATCAGGGCCACCAGAAC---TTGGAATTTTAT
>gene=chr20_46362768-46362966; species=ponAbe
attttcttcttctcccacagtaaaataattttcatctgggcaaatgtccacctagagtaagactacatttcccaggcccctttgctgccatgcatggccatgtgacttgtttctcaccaatgggaaataaggagaaatggagtCGGAGTCTCTGACCACTTCATAGAGCAGGGCCACCAGAACAACTTGGAATTTTAT
>gene=chr20_46362768-46362966; species=rheMac
atttgcttcttctcccacagtaaaataattttcatctgggtaaatgtccacctagaataagactacatttcgcaggccccctcgcagccatgcatggccatgtgacttgtttctcaccaatgggaaataaggagaaagggagtctgagtctctgaccacttcatagatcagggccaccagaac---ttGGAATTTTAT
>gene=chr20_46911683-46911868; species=hg19
ACCTCCCACCCTGTCCCccagcagaggtccaggatgaggtctgattggctctgactcggtcacgtgccattcctgaaccaatcattgtgggcagagtcatgtgaaacctcattggccaagcctgagtcacatgatcacccTGGCACAGACCGGAGACCAGCAAAGCTGTGTTTTCTAGAGCAAGC
>gene=chr20_46911683-46911868; species=bosTau
-----------------------------------------------------------------------------------------------------------------------------------------------------------------------------------------
>gene=chr20_46911683-46911868; species=calJac
acctcccaccttgtcccccagaaaaagtccaggatgaggtctgattggctctgactgggtcatgtgccatttgtcagccaatcattgggggcagaggcctgtgactcctcattggccaagcccgagtcacatgatcaccctggtgcagaACAGAGACC-GCAAAGCTGTATCTTCTAGAGCAAGC
>gene=chr20_46911683-46911868; species=canFam
CTCTCCCGACCTGTCTTCCCGCCCGGGCCCAGGGTGAGCTCTGATTGGCTGAGGCTAAGTCACGTGCTGCTCCT---------------------------------------------------------------------------------------------------------------
>gene=chr20_46911683-46911868; species=equCab
ctcctcca------cactccgcaaaggcccagggttcactctgattggctccgactgggtcacatgccattcctgagccaatcactgtgaccagagtcatgtggcagctgattggccaaccctgggtcacatgacacccctggagctgaCCTGGGACTGGTGAAGCCTGGCTCT-----------
>gene=chr20_46911683-46911868; species=gorGor
ACCTCCCACCCTGTCCCccagcagaggtccaggatgaggtctgattggctctgactcggtcaggtgccattcctgaaccaatcattgtgggcagagtcatgtgaaacctcattggccaagcctgagtcacatgatcaccctggCACAGACCGGAGACCAGCAAAGCT------------------
>gene=chr20_46911683-46911868; species=panTro
acctcccaccctgtcccccagcagaggtccaggatgaggtctgattggctctgactcagtcacgtgccattcctgaaccaatcactgtgggcagagtcatgtgaaccctcattggccaagcctgagtcacatgatcacccTGGCACAGACCGGAGACCAGCAAAGCTGTGTTTTCTAGAGCAAGC
>gene=chr20_46911683-46911868; species=papHam
--------------------------------------------------------------------------gaaccaatcattgtgggcagagttaagtgaaacctcattggccaagcctgagtcacatgatcacccTGGCAGAGAACGTAGAGCAGCAAAGCTGTGTTTCCTAGAGCAAGC
>gene=chr20_46911683-46911868; species=ponAbe
acctcccaccctgtcccacagctgaggtccaggatgaggtctgattggctctgactgggtcacgtgccattcctgaaccaatcattgtgggcagagtcacgtgaaacctcattggccaagcctgagtcacatgatcgcccTGGCACAGACTGGAGACCAGCAAAGCTGTGTTTTCTAGAGCAAGC
>gene=chr20_46911683-46911868; species=rheMac
--------------------------------------------------------------------------gaaccaatcattgtgggcagagttaagtgaaacctcattggccaagcctgagtcacatgatcacccTGGCAGAGAACGTAGAGCAGCAAAGCTGTGTTTCCTAGAGCAAGC
>gene=chr20_46913662-46913838; species=hg19
tggctggtaagcgatggagTcaggtgcatggtaagattgacattttttcaccttgtgaagttgggggtggtcatgtgatctgttctagccaatggaatgtgatgggaagtgtgtatgttgcctggggaagatgccattaccatccagtactgtaaatgttttgcattcttaccttg
>gene=chr20_46913662-46913838; species=bosTau
---aaggtcaGGGATGGAGTCAAGTGcatgataggattgac-ccttgtca-cctgtgacccggg-agtgtccatgtgcctgacaagggccagtggaatgggacaggaagtgcgtgtcac-tctggagaggatgtcactctgacccatgat-----gtgtcttgctttcttgctgcg
>gene=chr20_46913662-46913838; species=calJac
cagctgggaagtgATgga------tgcatggtaagactgatgttttttcaccttctgaagttggaggtggtcatgtgatctcttctagccaatggaatgtgatggcaagtgcgtctgttgcctgggaacgataccattatcatctagtactgtaaatgttttgcattcttgcctta
>gene=chr20_46913662-46913838; species=canFam
--TGCGATAAGTGGTGGAGTCCCGTAGCTGCTGGGATTGAC-CTTCCTTGAACTGTGAGGTTGGA---------------------------------------------------------------------------------------------------------------
>gene=chr20_46913662-46913838; species=equCab
cacatggaaagtggTGAGGTcaggtacatgataggattgac-tttcttcaccctgtggagctgggggtggccacgtgcccggctctggcaggtggaaagggacgggaagtgtgtgtgatcctcggggcggatgccatggcagtctagtac-----acgttttgctttcttgtctta
>gene=chr20_46913662-46913838; species=gorGor
tggctggtaagcgatggagTcaggtgcatggtaagattgacattttttcaccttgtaaatttgggggtggtcatgtgatctgttctagccaatggaatgtgatgggaagtgtgtatgttgcctggggaagatgccattaccatccagtactgtaaatgttttgcattcttacctta
>gene=chr20_46913662-46913838; species=panTro
tggctggtaagcgatggagTcaggtgcatggtaagattgacattttttcaccttgtgaagttgggggtggtcatgtgatctgttctagccaatggaatgtgatgggaagtgtgtatgttgcctggggaagatgccattaccatccagtgctgtaaatgttttgcattcttacctta
>gene=chr20_46913662-46913838; species=papHam
cggctggtaagtgatggagTcaggtgcatggtaagattgacgatttttcaccttgtgaagttgggggtggtcatgaagtctgttctagccaatggaatgtgatgggaagtgtctgtgttgcctggggaagacgccattaccatccagtactgtaaatgttttgcattcttgcctta
>gene=chr20_46913662-46913838; species=ponAbe
cggctagtaagcgatggagTcaggtgcatggtaagattgacattttttcaccttgtgaagttgggggtggtcatgtgatctgttctagccaatagaatgtgatgggaa--gtgtatgttgcctggggaagatgccattaccatccagtactgtaaatgttttgcattcttacctta
>gene=chr20_46913662-46913838; species=rheMac
cggctggtaagtgatggagTcaggtgcatggtaagattgacgatttttcaccttgtgaagttggggg-ggtcatgaagtctgttctagccaatggaatgtgatgggaagtgtctgtgttgcctggggaagacgccattaccatccagtactgtaaatgttttgcattcttgcctta
>gene=chr20_47299118-47299312; species=hg19
AAAGGAATGTTCTGAGGTCGGCAGGAAGGTCTCGGGGAGACAGAAGTGCTCCCAGGCCAGAGGAAGACAGGCAGCTTTCCCAGCTCCCACGTGACTGCCCGGTGGTGAGAGGCTCAGCCGGGGCCCCAGGTCCTAGTTCTTGCGGGTGCTTCTCAGGCTCAGCCCAGAGCTCAACCCACTCAAACTCAGCAGGA
>gene=chr20_47299118-47299312; species=bosTau
GAAGGAACATTCTGGGGGAAGCAGGAAGGCCTCAGCAAGAAAGATGTGCTCACAAGCCAGAGGAAATGAGACA---------AATCCAATGTGACTACCCAGCGGGCAGGGGCTCAGCCAGAC-CCCAGGTCCCAGGTCTCAGAGGAGTGTTTAGGGCTCCACGCAGAGCTCAGCCCAGTGGAAGTCAGCAGGA
>gene=chr20_47299118-47299312; species=calJac
AAAGAAATGTTCTAGGGTCAGCAGGAAGGTCTCAGGCAGACAGAAGTGCTCCTAGGCCAGAGGAAGACAGGCAGCTTTTCCAGCCCCCACCTGACTGCCCCCTGGGGAGAGGCTCGGACAGGCCCCCAGGTCCTGGTTCCTGGGGGTGCTTCTCAGGCTTAGCCCAGAGCTCAGTCCACTCAAACACAGCAGGA
>gene=chr20_47299118-47299312; species=canFam
GGTGGAATTTTCTAGGGTCGACAGGAAGGTATCTGGGAGAAAGAAGGGCTCACGAGCCTAAGGAA------------------ATCCAACGTGACTACCCAGTGGGTAGAGGCTCAGCCCGAC-CCCAGGTCCCTGCTCTTGGCGGCACACTC-AGGTTCAGTGCAGAGCTCAGGCCACTCAAAGTCAGCAAGA
>gene=chr20_47299118-47299312; species=equCab
GAAGGGGCGCCCCAGGGTCAGCGGGGGGGTCCCCGGGAGA---AAGCGCCCAC-AGCCAGAGGGAAGCGGGCA---------GACCAATTGTGAC-ACCCAGCGGG----GGCCCAGGCCG-C-CCCGGGTCC-------------------------TCAGGGCAG-GCTTGGCCC---CGCAGCCCGCATG-
>gene=chr20_47299118-47299312; species=gorGor
AAAGGAATGTTCTGAGATCGGCAGGAAGGTCTCGGGGAGACAGAAGTGCTCCCAGGCCAGAGGAAGACAGGCAGCTTTCCCAACTCCCACGTGACTGCCCGGTGGTGAGAGGCTCAGCCGGGGCCCCAAGTCCTAGTTCTTGCGGGTGCTTCTCAGGCTCAGCCCAGAGCTCAACCCACTCAAACTCAGCAGGA
>gene=chr20_47299118-47299312; species=panTro
AAAGGAATGTTCTGAGGTCGGCAGGAAGGTCTCGGGGAGACAGAAGTGCTCCCAGGCCAGAGGAAGACAGGCAGCTTTTCCAACTCCCACGTGACTGCCCGGTGGTGAGAGGCTCAGCCGGGGCCCCAGGTCCTAGTTCTTGCGGGTGCTTCTCAGGCTCAGCCCAGAGCTCAACCCACTCAAACTCAGCAGGA
>gene=chr20_47299118-47299312; species=papHam
AAAGG--------GAGGTCAGCAGGAAGCTCTCGGGGAGACAGAAGTGCTCCCAGGCCAGAGGAAGATAGGCAGCTTTTCCAGTTCCCACATGACTGCCCGGTGGGGAGAGGCTCAGCCAGTGCCCCGGGTCCTAGTTCTTGCGGGTGCTTCTCAGGTTCAGCCCAGAGCTCAATCCACTCAAACTCAGCAGGA
>gene=chr20_47299118-47299312; species=ponAbe
AAAGGAATGTTCTGAGGTCGGCAGGAAGGTCTCGGGGAGACGGAATTGCTCCCAGGCCAGAGGAAGACAGGCAGCTTTTCCAACTCCCACGTGACTGCCCGGTGGTGAGAGACTCAGCCGGAGCCCCAGGTCCTAGTTCTTGCGGGTGCTTCTCAGGCTCAGCCCAGAGCTCAACCCACTCAAACTCAGCAGGA
>gene=chr20_47299118-47299312; species=rheMac
-------------GAGGTCAGCAAGAAGCTCTCGGGGAGACAGAAGTGCTCCCAGGCCAGAGGAAGATAGGCAGCTTTTCCAATTCCCACATGACTGCCCGGTGGGGAGAGGCTCAGCCAGGGCCCCGGGTCCTAGTTCTTGCCGGTGCTTCTCAGGCTCAGCCCAGAGCTCAATCCACTCAAACTCAGCAGGA
>gene=chr20_47342132-47342355; species=hg19
TTGGTCACGTGGGGTTCATCTGTCCTCACTCATGGCCTGTGGGACCTagtgattggttcaaggttggagcacatgacccaagtctgagccaattagaattcccttgctcaaaatgattggttcaggagtgcagcacctgacccaggtctcagccaatcagaACACAACACTGCCCTGCTCACTGTCATTGGATCAGAGTGGAGTGAGACCATGTCTCAGCTAA
>gene=chr20_47342132-47342355; species=bosTau
TTGGGGAGG--GGCTCCCTCTTTCTCCATCACTGGACTGTGCGAtccagggattggttg-------gagcacacgacacaggtctgtgccaatcagagctcacttgctcagggtgaatggttcaggggtggagcacctgactgtggtctcagccaatcagaacatgacactgccctgctcactgtcattggA----------------CCATATCTCAGCCAA
>gene=chr20_47342132-47342355; species=calJac
TTGGTCAGGTGGGGTTCATCTGTCCTCACTCATGGCCTGT-AGACCcagtgattggttcaaggttggagcacatgacccaagtctgagccaattagaattcccttactcagaatgattggttcaggactggagcacctgacacaggtattagccaatCACAACACAACACTGCCCTACTCACTGTCATTGGA------TGAAGTGGGACCATGTCTCAGCTAA
>gene=chr20_47342132-47342355; species=canFam
GTGATGAGG--AGGTCC-TGCATCCTCCACCCTGGGCTATGGG---ATGTGATTGGTTGGAGGCTGGAGTACATGACATAAGTCTGCCTTGATTAGAGCTCATTCACTCAGTGTGATTCGGTCAGGCATGGAGCAGATAACCCTGATACCAGCCAATGAGAACGTAATGCTGCCCAGTTCACTG-CACTGGA----------------CCATGTCTCAAC---
>gene=chr20_47342132-47342355; species=equCab
TTGATGAGG--GGGTCC-TCTGTGCCCCTCACTGGACTGTGGGATCCAGTGATTGActagaggtt-gagaacatgacccaagtctgtgccaatcagaacttgcttgctcagagtgattggttcggg-gtggagcacctgactgtgatctcggccaatcagaatacaaccctgCTCTGCTCACTGTCACTGGT----------------GCATATCTCAGCCAG
>gene=chr20_47342132-47342355; species=gorGor
TTGGTCACGTGGGGTTCATCTGTCCTCACTCATGGCCTGTGGGACCTagtgattggttcaaggttggagcacatgacccaagtctgagccaattagaattcccttgctcaaaatgattggttcaggagtgcagcacctgacccaggtctcagccaatcagaacacaacactgccctgctcactgtcattggatcagagtggagtgagaccatgtctcagctaa
>gene=chr20_47342132-47342355; species=panTro
TTGGTCAC-TTGGGTTCATCTGTCCTCACTCATGGCCTGTGGGACCTagtgattggttcaaggttggagcacattacccaagtctgagccaattagaattcccttgctcaaaatgattggttcaggagtgcagcacctgacccaggtctcagccaatcagaacacaacactgccctgctcactgtcattggaccagagTGGAGTGAGACCATGTCTCAGCTAA
>gene=chr20_47342132-47342355; species=papHam
TTGGGCAGGTGGGGTTCATTTGTCCTCACTCAGGGCCTGTGGGACCcagtaattggttcaaggttggagcacatgacccaagtctgagccaattagaattctcctgctcagaatgattggttcaagagtgcagcacctgacccaggtttcagccaatcagaACACAACACTGCCCTGCTCACTGTCATTGGATCAGAGTGGAGTGGGACCATGTCTCAGCTAA
>gene=chr20_47342132-47342355; species=ponAbe
TTGGTCAGGTGGGGTTCATCTGTCCTCACTCATGGCCTGTGGGACCcagtgattggttcaagattggagcacatgacccaagtctgagccaattagaattcccttgctctgaatgattggttcaggagtgtagcacctgacccaggtctcagctaatcagaacacagcactgccctgctcactgtcattggatcagagtggagtgagaccatgtctcagctaa
>gene=chr20_47342132-47342355; species=rheMac
TTGGGCAGGTGGGGTTCATCTGTCCTCACTCATGGCCTGTGGGACCcagtaattggttcaaggttggagcacatgacccaagtctgagccaattagaattctcttgctcagaatcattggttcaagagtgcagcacctgacccaggtttcagccaatcagaACACAACATTGCCCTGCTCACTGTCATTGGATCAGAGTGGAGTGGGA-CATGTCTCAGCTAA
>gene=chr20_47354101-47354255; species=hg19
TCTGTGCTTCTTCCCAggctggtcccaccccaccccagggaccataagtgagcacatgacccagacaaaaccaatcagagttccccgtcctaataacagtggccatgtgacccaagctgggccgcaagagcccgcaaggactcgagctggaatc
>gene=chr20_47354101-47354255; species=bosTau
CTCACTCTGCTTCT--cactgactcgactgcaccccaggcaccaggggtgagcacgtggcccaggccaaatcagtcacagctcccagtcctggcagcagtggtcacatgacccaa-----gtccggagagccctcaaggactcacgttggaatt
>gene=chr20_47354101-47354255; species=calJac
TCCGTGCTTCTTCCCAggctggtcccaccctaccccagataccagaagtgagcacatgacccaggccaaaccaatcagagttctctatcctagtaacagtggccatgtgacccaagctgggcctcgagtacccacaaggactcgtgctggaatc
>gene=chr20_47354101-47354255; species=canFam
CCCACCCTTCTTCC--cactgagcctgccccactccaggcaccacaagtgagcatatgacccaggcca----acccagagcaacctgtcctggcaatggtggccatg---------------------agccctcaaagactcacattggaatt
>gene=chr20_47354101-47354255; species=equCab
CCCCTGCTTCTCCC--ccctgggcctcctacactcctgaccccactc-----cactcaccctagaccaaaccaatgagagctccctgtcctgccaacagtggccctgtgacccaagctgggccatgacagccctcaaggacgcgtgctagaatc
>gene=chr20_47354101-47354255; species=gorGor
TCCGTGCTTCTTCCCAGGCTGGTCCCaccccaccccagggaccataagtgagcacatgacccagacaaaaccaatcagagttccccgtcctaataacagtggccatgtgacccaagctgggctgcgagagcccgcaaggactcgagctggaatc
>gene=chr20_47354101-47354255; species=panTro
TCCGTGCTTCTTCCCAggctggtcccaccccaccccagggaccataagtgagcacatgacccagacaaaaccaatcagagttccctgtcctaataacagtggccatgtgacccaagctgggccgcgagagcccgcaaggactcgagctggaatc
>gene=chr20_47354101-47354255; species=papHam
TCCGTGCTTCTTCCCAggctggtcccaccccaccccagggaccacaagtgagcacatgacctaggcaaaaccaatcagagttccccgtcctaataacagcggccatgtgacccaagctgggccccgagagtctgcaaggactcgtgctagaatc
>gene=chr20_47354101-47354255; species=ponAbe
TCCGTGCTTCTTCCCAggctggtcccaccccaccccagggaccacaagtgagcacatgacccagacaaaaccaatcagagttccccgtcctaataacagtggccatgtgacccaagctgggccgcgagagcccgcaaggactcgtgctggaatc
>gene=chr20_47354101-47354255; species=rheMac
TCCGTGCTTCTTCCCAggctggtcccaccccaccccagggaccacaagtgagcacatgacccaggcaaaaccaatcagaattccccgtcctaataacagcggccatgtgacccaagctgggccgcgagagtccgcaaggactcgtgctagaatc
>gene=chr20_47459781-47459968; species=hg19
cttcgggcatggctggatccaggtgctcaaagattgcttctttcccaagagtgtaactcagaaggctgtctctgattggtcaggattgggtcatgtgttcaatcactatgactctgaatggccaggcctgagtcatgtattttctactagaaaggaagggaggaatggtccccacaaggttaactgg
>gene=chr20_47459781-47459968; species=bosTau
cttcaggtacagatggatctaggggctgaaaGACCG----TTTCCCCAAAGTGCAGCTTGAAAGGCCATCT--GATT----GGAATTGGGTCCTGTGGCCAGTCACTGAc--tctcaacagccaggtctgggtcacacgggtcctatactgaaagcagggagggaatgtttcca-gagatcaagcag
>gene=chr20_47459781-47459968; species=calJac
cttcaggcatggctggatccaagtgctgaaaGACTGCTTCTTTCCCAAGAGCCTAACTTGGAAGGCTGTGTCTGATTGGTCAGGATTGGATCATGTGTCCAATCACTAT---TCTGAATGGCCAGGCCTGGGTCATGTATTTTCTACTAgaaaggaagggaagaatggtcccca-aaggt-------
>gene=chr20_47459781-47459968; species=canFam
cttcaggcacagctggatccaggtgctcaaaGACTGTttttttCCCAAAAGCGTATTTTGCAAAGCTGTGT--GATTAGCCAGGATTGAGACATATGTCCAATCACTGAc--tctgaacacccaggcctcggttaggtgggttctgcttggaaagtagagagggggtattaccc-aggatccactga
>gene=chr20_47459781-47459968; species=equCab
cttcaggcacagctgaatccaggtactaaaagactacctctttcccaaaagtccagcctgtaagcctgtct--gattagccaggattgggtcatatgtccagtcactgac--tctgaacagccaggcctgggtcatgtaagtcccacactgaaaatggggaggggatgtttcca-aaggtgagctgg
>gene=chr20_47459781-47459968; species=gorGor
cttcgggcatggctggatccaggtgctcaaagattgcttctttcccaagagtctaactcagaaggctgtctgtgattggtcaggattgggtcatgtgttcaatcactatgactctgaatggccaggcctgagtcatgtattttctactagaaaggaagggaggaatggtccccacaaggttaactgg
>gene=chr20_47459781-47459968; species=panTro
cttcgggcatggctggatccaggtgctcaaaGATTGCTtctttcccaacagggtaactcagaaggctgtctctgattggtcaggattgggtcatatgttcaatcactatgactctgaatggccaggcctgagtcatgtattttctactagaaaggaagggaggaatggtccccacaaggttaactgg
>gene=chr20_47459781-47459968; species=papHam
cttggggcatggctcaatccaggtgctcaaagactgcttctttcccaagagtctaactcagaaagctgtctctgattggtcaggattgggttatgtgttcaatcactacgactctgaatggccaggcctgagtcatgtattttctactagaaaggaagggaggaatggtcccca-aaggttaactgg
>gene=chr20_47459781-47459968; species=ponAbe
cttcgggcatggctggatccaggtgctcaaagattgcttctttcccaagaatctaactcagaaggctgtctctgattggtcaggattgggtcatgtgttcaatcactatgactctgaatggccaggcctgagtcatgtattttctactagaaaggaagggaggaatggttccca-aaggttaactgg
>gene=chr20_47459781-47459968; species=rheMac
cttggggcatggctcaatccaggtgctcaaagactgcttctttcccaagagtctaactcagaaagctgtctctgattggtcaggattgggttatgtgttcaatcactatgactctgaatggccaggcctgagtcatgtattttctactagaaaggaagggaggaatggtcccca-aaggttaactgg
>gene=chr20_47538068-47538369; species=hg19
gcgtcccctatacccttcgcccatgcccactcccctccccaccttctcttcttccaccctccaccctcgccttctgtctctcGCCCACCTGACTCCGCTCCGCCCCCAGCCTTAGGCTCCGCCCCGCTGGGGGTCACGGGGCCGACGGACGCTAGGCGGCCGTAGCGGCCTCGCCAGTCACGTGGTCACGTGACGCGCTCCAACATGGCGGCGCCGTGGGGCCGAGGTGTCGCTTCCTGAcggggcggcgcggacggacgcggccggtgccggccgggacgccgggcccgcAGCCTAGCTC
>gene=chr20_47538068-47538369; species=bosTau
AAGT-CCCTCCCGCCTCCGCCCATTTCTACTGTCTAGGCAACTTTTC----------CCCCCACTTT---CC--CCCGCCTCGCCCACTTGGCCCCGCCCCGCCCCCTGTCG-CGGGCTCCCGCC-CCAGAGGTCACGGGGTCGACGG--------ACGCCGTCGCTGCTCCGCCGGTCACGTGGTCACGTGACGCGCTCCAACATGGCGGCGCCGTGTGGTCTCGGCGTCGCTTCCTGACTGGGTGGCGCGGACGGACGCGGCTGGTGCAGGCGGGGACGCCGGGCCCGCAGCCTCGCTC
>gene=chr20_47538068-47538369; species=calJac
acgtcccctctacccatcgcccgcgcccgctcccctccgcaccttctcttcttcctccttccaccctcgcctcacgcctcgcgcccacctgactccgccccgcccccAGACGTA-GCTCCGCCCCTCTGGGGGTCACGGGGCCGACTGACGCCAAGCGGCAGTAGCTGCCTCGTCAGTCACGTGGTCACGTGACGCGCTCCAACATGGCGGCGCCGTGGGGCCGAGGCGCTGCTTCCTGACTGGGCGGCACAAACGGACGCGGCCGGTGCGGGCCGTGAGGCCGTACCCACTGCCTAGCTC
>gene=chr20_47538068-47538369; species=canFam
---------------------------------------------------------------------------------------------------------------------------------------------------------------------------------------------------------------------------------------------------------------GGACGCGGCCGGTGCTGGCCGGGACGCCTGGCCCGCACCCTCTCTC
>gene=chr20_47538068-47538369; species=equCab
-------------------------------------------------------------------------------------------------------------------------------------------------------------------------------------------------------------------------------------------------------------------------------------------------------------
>gene=chr20_47538068-47538369; species=gorGor
gcgtcccctatacccttcgcccatgcccgc-cccctccccaccTTCTCTTCTTCCTCCCTCCACCCTCGCCTTCTGTCTCTCGCCCACCTGACTCCGCTCCGCCCCCAGCCTTAGGCTCCGCCCCGCTGGGGGTCACGGGGCCGACGGACGCTAGGCGGCCGTAGAGGCCTCGCCAGTCACGTGGTCACGTGACGCGCTCCAACATGGCGGCGCCGTGGGGCCGAGGTGTCGCTTCCTGAcggggcggcgcggacggacgcggccggtgccggccgggacgcc-gccccgcAGCCTAGCTC
>gene=chr20_47538068-47538369; species=panTro
gcgtcccctatacccttcgcccatgcccgctcccctccccaccttctcttcttcctccctccaccctcgccttctgtctctcgcccaccTGACTCCGCTCCGCCCCCAGCCTTAGGCTCCGCCCCGCTGGGGGTCACGGGGCCGACGGACGCTAGGCGGCCGTAGCGGCCTCGCCAGTCGCGTGGTCACGTGACGCGCTCCAACATGGCGGCGCCGTGGGGCCGAGGTGTCGCTTCCTGAcggggcggcgcggacggacgcggccggtgccggccgggacgccgggcccgcAGCCTAGCTC
>gene=chr20_47538068-47538369; species=papHam
acgtcccctatacccttcgcccatgcccgctccccttcccaccttctcttctt---ccctccaccctcgctttctgtctctcgcccaccTGACTCCGCTCCGCCCCCAGCCGTAGGCTCCGCCCCGCTGGGGGTCACGGGGCCGACGGACGCTAGGCGGCCGTAGCGGCCTCTCCAGTCACGTGGTCACGTGACGCGCTCCAACATGGCGGCGCCGTGGGGCCGAGGTGTCGCTTCCTGACGGGGCGGCGGGGACTGACGCGGCCGGTGCCGGCCGGGACGCCGGGCCCGCAGCCTAGCTC
>gene=chr20_47538068-47538369; species=ponAbe
acgtccgctatacccttcgcccatgcccgctcccctccccaccttctcttcctcctccctccaccttcgccttctgtctctcgcccacctgactccgctccgcccccAGCCGTAGGCCCCGCCCCGCTGGGGGTCACGGGGCCGACGGACGCTAGGCGGCCGTAGCGGCCTCGCCAGTCACGTGGTCACGTGACGCGCTCCAACATGGCGGCGCCGTGGTGCCGAGGTGTCGCTTCCTGACGGGGCGGCGCGGACGAAAGCGGCCGGTGCCGGCCGGGACGCCGGGCCCGCAACCTAGCTC
>gene=chr20_47538068-47538369; species=rheMac
acgtcccctatacccttcgcccatgcccgctccccttcccaccttctcttctt---ccctccaccctccctttctgtctctcgcccaccTGACTCCGCTCCGCCCCCAGCCGTAGGCTCCGCCCCGCTGGGGGTCACGGGGCCGACGGACGCTAGGCGGCCGTAGCGGCCTCGCCAGTCACGTGGTCACGTGACGCGCTCCAACATGGCGGCGCCGTGGGGCCGAGGTGTCGCTTCCTGACGGGGCGGCGGGGACTGACGCGGCCGGTGCCGGCCGGGACGCCGGGCCCGCAGCCTAGCTC
>gene=chr20_48002050-48002295; species=hg19
TTgcaaagaccactagctgtcaccaacatctattcttcccctcttccattgtcacagagttttagctggacccagggctgcccagaataaagactacatttcccagcttcccttgcagttagatgtggccatgtgattaacattggccaatggaaggtgagcagaaataatagaagccctgtctccttttcctccttgctggctggcaggcagatgtgctgggcagagctggagcaactgtcttg
>gene=chr20_48002050-48002295; species=bosTau
tggcaaagactactagatgtccccagtagctatccttcccttcattcactgta--agagttttagcaggacaaaaggctacacagaatgaagactacatttcccagcttcccctgtggttagatatggccatgtgactaagcttgtcctgtgcaatgtgagcaaaaatgatgcttgccctctctcc---tcctccttgctggaggggaggcagatgcgatgggcagagctggagcagctatctcg
>gene=chr20_48002050-48002295; species=calJac
CTGTGAagactgctagctgtcaccaacatctattctttccctcttccattgtcatagag-tttagctggacccagggctacccagaataaagactgcatttcccagcttcccttgcagttagatgtgaacatgtgattaacattggccaatggaaggttggcag--ataatacaagctctgtctccttttcctccttgctggctgggaggcagatatgctgggcagagctggagcaactgtcttg
>gene=chr20_48002050-48002295; species=canFam
tggcaaagaccattaaatatccccaatatctgttcttcccttcatccattg---tacagttttagctggacatgaggctacccagaataaggactgtatttcccagcttcccttgcaattagatgaggccatgtgactaggtgtgaccaatggaatatgagcagaaatgatgcttg----ccctttgttttctcctt-ctggctgggaggcagatgtgatgggcagagctgaagtaactatcttg
>gene=chr20_48002050-48002295; species=equCab
tggcagagaccact---tgtcctcaatatctgttcttcccttcttccattgtcatagaatttt--------atga--cta--cagaataaagactacatttcccagcttcccttgcagttagatgtggccatgtgactaagtctggccaatggaaggtgagcaaaagtgatgcttggcctttctcctttttctctttcctgcctaggaggcaggtgtgatggctagagctggagcaactatattg
>gene=chr20_48002050-48002295; species=gorGor
TTgcaaagaccactagctgtcaccaacatctattcttcccctcttccattgtcatagagttttagctggacccagggctgcccagaataaagactacat-tcccagcttcccttgcagttag-tgtggccatgtgattaacattggccaatggaaggtgagcagaaataatagaagccctgtctccttttcctccttgctggctggcaggcagatgtgctgggcagagctggagcaactgtcttg
>gene=chr20_48002050-48002295; species=panTro
TTgcaaagaccactagctgtcaccaacatctattcttcccctcttgcattgtcatagagttttagctggacccagggctgcccagaataaagactacatttcccagcttcccttgcagttagatgtggccatgtgattaacattggccaatggaaggtgagcagaaataatagaagccctgtctccttttcctccttgctggctggcaggcagatgtgctgggcagagctggagcaactgtcttg
>gene=chr20_48002050-48002295; species=papHam
TTgcaaagaccactagctgtcaccaatatctgttcttcccctcttccattgtcatagagttttagctggacccagggctaaccagaataaagaccacatttcccagcttcccttgcagttagatgtggccatgtgattaacattggccaatggaaggtgagcagaaataatacaagccctgtctccttttcctccttactggctgggaggcagatgtgctgggcagagctggagcaactgtcttg
>gene=chr20_48002050-48002295; species=ponAbe
TTGC-Aagaccactagctgtcaccaatatctattcttcccctcttccattgtcatagagttttagctggacccagggctacccagaataaagactacatttcccagcttcccttgcagttagatgtggccatgtgattaacactggccaatgggaggtgagcagaaataatacaagccctgtctccttttcctccttgctggctgggaggcagatgtgctgggcagagctggagcaactgtcttg
>gene=chr20_48002050-48002295; species=rheMac
TTgcaaagaccactagctgtcaccaatatctgttcttcccctcttccattgtcatagagttttagctggacccagggctaaccagaataaagactacatttcccagcttcccttgcagttagatgtggccatgtgattaacattggccaatggaaggtgagcagaaataatacaagccctgtctccttttcctccttgctggctgggaggcagatgtgctgggcagagctggagcaactgtcttg
>gene=chr20_48015388-48015590; species=hg19
TCTCACCCTCTTCTGATGTCTCTACTctgaggccacctccagctccaggagtggccatgtggctctgcctggtccaatcagcatagaccaaccctcccagcctttgtgattgactgagggatgggcatgtgacacaagatggcttcatgagagtggatcttggaactttgcaaccatgggggaggaggagttctctttgttt
>gene=chr20_48015388-48015590; species=bosTau
TTTCCTCCTTCCC---TGTTGCCACC-T--ATccacctcccgttctaggagtggccatacgacctgggctggtccagtcggcatattccaaccctcctagacacagtgatcggctgcgtgatggacatgtgatacaaaatgggccagtgaaagcaagccctgggacttt---------------------------------
>gene=chr20_48015388-48015590; species=calJac
TCTCACCCTCCTCTGATGTCTCTACTctgaggccacctccagctccagaagtgg--------ctcagtgtggtccaatcagcatagaccaaccctcccagccttcatgaataac--agggatgggcatatgacac---atggctccatgagactggatcttggaactttgcaaccatgggggagaaggagttctctctttct
>gene=chr20_48015388-48015590; species=canFam
TTTCCTCCACTC----TGTCACCACCCA--GTctacctccag-ctcaagagtggccatgtgacccctgctgattcaacctgcatagtccaaccctcctagccatagtgattagctgcgggatgggcacgtga-ccacgatgggccaatgacagtgaatcctgggacttt----ctgctagggaggagcagttcttt------
>gene=chr20_48015388-48015590; species=equCab
TTTCCTC--CTC----TGTCACCACCCT--Gcccacctctacctccaggagtggccatgtgacccaggctggtccagtgagcatacgccaaccttgctagccacagtgattggctgagggatgagcatgaca--catgatgggccaatgagagcgaatcctgggactctgtaattacctgggaggaggcgctctctttg---
>gene=chr20_48015388-48015590; species=gorGor
TCTCACCCTCTTCTGATGTCTCTACTctgaggccacctccagctccaggagtggccatgtggctctgcctggtccaatcagcatagaccaaccctcccagcctttgtgattgactgagggatgggcatgtgacacaagatggcttcatgagagtggatcttggaactttgcaaccatgggggaggaggagttctctttGTTT
>gene=chr20_48015388-48015590; species=panTro
TCTCACCCTCTTCTGATGTCTCTACTctgaggccacctccagctccaggagtggccatgtggctctgcctggtccaatcagcatagaccaaccctcccagcctttgtgattgactgagggatgggcatgtgacacaagatggcttcatgagagtggatcttggaactttgcaaccatgggggaggaggagttctctttgttt
>gene=chr20_48015388-48015590; species=papHam
TCTCACCTTCTTCTGATGTCTCTACTctgaggccacctccagctccaggagtggccatgtgactcagcctggtccaatcagcatagaccaaccctcccagccttcatgattgactgagggatgggcttgtgacacaagatggcttcatgagagtggatcttggaactttgcaaccatgggggaag---agttctctttGTTT
>gene=chr20_48015388-48015590; species=ponAbe
TCTCACCTTCTTCTGATGTCTCTACTCGgacgccacctctagctccaggagtggccatgtggctctgcctggtccaatcagcatagaccaaccttcccagcctttgtgactgactgagggatgggcatgtgactcaaaatggcttcatgagagtggatcttggaactttgcaaccatgggggaggagaagttctctttGTTt
>gene=chr20_48015388-48015590; species=rheMac
TCTCACCCTCTTCTGATGTCTCTACTctgaggccacctccagctccaggagtggccatgtgactcagcctggtccaatcagcatagaccaaccctcccagccttcatgactgactaagggatgggcttgtgacacaagatggcttcatgagagtggatcttggaactttgcaaccatgggggaag---agttctctttgttt
>gene=chr20_48065576-48065804; species=hg19
gaactatcccttcccagctctcaagccacgtggcttgtagcctggcctcacctctggctccaggtctggccaatcagaacggtgcattcccctggcaacaacgattggcagagtctgggcatgtgaccccaatcaagccaatcagagtgaaccctgggacttgtcatgggactaccggaaagagaagctccagcattctaatggagctccgccttcagcacaggtaag
>gene=chr20_48065576-48065804; species=bosTau
GAActatc---ccttggctttggagccaggaagctc-ga-gctgagctca-------------------ccaatcagaactgtgcattcccctggcaacaaggattggctcagttggagcacatgacc-aagccaagccaatcagaatggaccctgggacttttgAGGAGATG-CAGTAAAGAGGTTCTCc-aagtcccaa---------------------------
>gene=chr20_48065576-48065804; species=calJac
gaactaccccttcccagctctcaggccacatggcttggagcctggcctcactgctgactccaggtctggccaatcagaactgtgcattctcctggcaacaaccattggctgagtctgggcaaatgacccggatcaagccaatcagagtgaaccctgggacttgtcctgggaataccggaaagagatgctcCAGGATCCTAAccaatctccaccttcagcacaggtaag
>gene=chr20_48065576-48065804; species=canFam
aaaccgtg---ccttcactctggagctacctggcttagaggctgacctcggctctggctccaggcctggccaatcagaactgtgcattcctctggcaatgacaatgggctcagtttgggcac-tgact-caattaagccaatcagagtgagtcccagga------ctggcactaaggcaaaaagatgctctcAGT-CCTAAccaagccccgtatttagcatagagaca
>gene=chr20_48065576-48065804; species=equCab
AAAGCAT-----CAccagtccaaggccacgtggcttggaggctgaccccacctctagctccaggcctggccaatcagaactgagcattccccgggcagccacgattggctccgtttgggcacgtgacc-aaatcaagccaatcagagggaatcctgagactcccgctgggactacaggaaagagatgctcccAGGTCCCAACCAAGCTCTGTGTTTGTGGCaga---g
>gene=chr20_48065576-48065804; species=gorGor
------------------------------------------------------------------------------------------------------------------------------------------------------------------------------------------------------------------------------------
>gene=chr20_48065576-48065804; species=panTro
gaactatcccttcccagctctcaagccacgtggcttgtagcctggcctcacctctggctccaggtctggccaatcagaacggtgcattcccctggcaacaacgattggcagagtctgggcatgtgaccccaatcaagccaatcagagtgaaccctgggacttgtcatgggactaccggaaagagaagctccagcattctaatggagctccgccttcagcacaggtaag
>gene=chr20_48065576-48065804; species=papHam
gaactatcccttgcctgctctcaggccacgtggcttggagcctggcatcacctctggctccaggtctggccaatcagaactgtgcattcccctgg---caacgattggccgagtctgggcatgtgaccccaatcaagctaatcagagtgaaccctggcacttgtcctgggactaccggaaagagatgctcCAGGATTCTAATGGAGCTCCGCCTTCATCACAGGTAag
>gene=chr20_48065576-48065804; species=ponAbe
gaa-tatcccttccccgctctcaagccacgtggcttggagcctggcctcacctctggctccaggtctggccaatcagaactgtgcattcccctggcaacaacgattgaccgagtctgggcatgtgaccccaaacaagccaatcagagtgaaccctgggacttgtcctgggactaccggaaagagaagctcCAGGATTCTAATGGCACTCCGCCCTCAGCACAGGTAag
>gene=chr20_48065576-48065804; species=rheMac
gaactatcccttgcctgctctcaggccacgtggcttggagcctggcatcacctctggctccaggtctggccaatcagaactgtgcattcccctggcaacaacgattggccgagtctgggcatgtgaccccaatcaagtcaatcagagtgaaccctggcacttgtcctgggactaccggaaagagatgctcCAGGATTCTAATGGAGCTCCGCCTTCATCACAGGTAAG
>gene=chr20_48083108-48083290; species=hg19
tttattctccccactcttggtaagaggacttcaatttttctttgggaaagcacctctttcccattctcaatccCATCCCAGCTCCAGCCATTGACATGTGACCCAGACGCAGCTATGTGATTGGCTCAGGgctgggccaatgaaaatcagccctgggattttgctgggcctattggaaaaga
>gene=chr20_48083108-48083290; species=bosTau
tttattctctcctttcttagcaacagtatttcaattctcctttgaagaactacctatttcccattctcagtctcatctcagatccaggcattgtcatgtgacccagacctggctaagtaattggcttagggatgggccagtgagaatcagccccaggattttgctggaatcactgggaagga
>gene=chr20_48083108-48083290; species=calJac
tttagtctctccactattggtaagaggacttcagttttgctttgagaaaccacttctttcccactctcaatcccatcccagctccagcccttgacatgtgatccagatgcaggtatgtggttggctcagggctgggccagtgaaaatcagacctgggattttgctgggcctattggaaaaga
>gene=chr20_48083108-48083290; species=canFam
TTTATTCCCCCCTCTCTTCGTAGCAGTACCTCAATCTCT-----GGGTACCACCTCTTTTCCATTCTTGGTCTCTTCCCAGGTCCAGTCACTAAGATGTGATCCAGACTTTGCAAAGTGATTGGCTTGGAGACggg-caatgaaaatcaacccatggattttgctggatttatttggaaaga
>gene=chr20_48083108-48083290; species=equCab
tttattctcccctctcttggtaacagcacttcagtttttctttggggaaccacctcttccccattctcagtcTCATCCCAGCTCCAGCCATCAACATGTGACCCAGACCCAGCTACATGATTTGCTCAGAGATgggccaatgaaaatcagccctgggattttgctggaactatggggaaaca
>gene=chr20_48083108-48083290; species=gorGor
tttattctccccactcttggtaagaggacttcaatttttctttgggaaagcacctctttcccattctcaatcccatcccagctccagcgattgacatgtgacccagacGCAGCTATGTGATTGGCTCAGGgctgggccaatgaaaatcagccctgggattttgctgggcctattggaaaaga
>gene=chr20_48083108-48083290; species=panTro
tttattctccccactcttggtaagaggacttcaatttttctttgggaaagcacctctttcccattctcaatcccatcccagctccagccattgacatgtgacccagacgcagctatgtgattggctcagggctgggccaatgaaaatcagccctgggattttgctgggcctattggaaaaga
>gene=chr20_48083108-48083290; species=papHam
tttattctccccactcatggtaagaggacttcaatttctttttgggaaatcacctctttcccattctcaatccCATCCCAGCTCCAGCCATTGACATGTGACCCAGACACAGCTATGTGATTGGCTCAGGgctggggcaatgaaaatcagccctgggattctgttgggcctattggaaaaga
>gene=chr20_48083108-48083290; species=ponAbe
tttattctccccactcttggtaagaggacttcaa-ttttctttgggaaagcacctctttcccattctcaatccCATCCCAGCTCCAGCCATTGACATGTGACCCAGACGCAGCTATGTGATTGGCTCAGGgctgggccaatgaaagtcagccctgggattttgctgggcctattggaaaaga
>gene=chr20_48083108-48083290; species=rheMac
tattgtctccccactcatggtaagaggacttcaatttctttttgggaaatcacctctttcccattctcaatcccatcccagctccagccattgacatgtgacccagacacagctatgtgattggctcagggctgggccaatgaaaatcagccctgggattttgctgggcctattggaaaaga
>gene=chr20_48093839-48094005; species=hg19
ttcataccacttatcAGATCCATTCCCTCTCTCATCTGAAAATgccagacacttgctttctcaggttccctcagagctagagcatgagcatgtgacctgtcctggccaatgggattttaaaagaagtctgctagggtgctcctgggaaagggtttcctctcagaaa
>gene=chr20_48093839-48094005; species=bosTau
ttaacaccACTCATTGAATCCAttccccccttcatctgaaaagcccagacacttgctttcccaggcttccctgaggataaaggatgagcatgtgacctga-----ccaatgggatttaaaaagaagtctgccagggggctgctggaaaaggtt-------------
>gene=chr20_48093839-48094005; species=calJac
TTTGTACCACTCATCAAATTCATTCCTTCCCTCATCTGAAAATgccagacacttgctttctcgggttcccccacagctagagcatgagcatgtgacctgtcctggccaatgggattttaaaagaattctgctacagtgctcctgggaaagggtttcctctcagaaa
>gene=chr20_48093839-48094005; species=canFam
ttaatatcacttatcGAAGCCATTTCTTCCTGCATCTGAAAATgccagacacttgcctgccctggcttccctgcagtgagagcatgagcatgtgacctgacctggccaatgggatttgaaaaggagtct--gatggggctcctgggaaaggtt-------------
>gene=chr20_48093839-48094005; species=equCab
ttcatacGGCTCATTAAAGCTATCCCcccccgcagctgaaaacgct-gacacttgctttcccaggctcccctgcggctggagcgcgagcatgtgacctgacccagccaacgggatttagaaagaaatcttccgttgggctcctgggaaaggct-------------
>gene=chr20_48093839-48094005; species=gorGor
TTCATACCACtcatcaaatccattccctctctcatctgaaaatgccagacacttgctttctcaggttccctcatagctagagcatgagcatgtgacctgtcctggccaatgggattttaaaataagtctgctagggtgctcctgggaaagggtttcctctcagaga
>gene=chr20_48093839-48094005; species=panTro
TTCGTACCACtcatcaaatccattccctctctcatctgaaaatgccagacacttgctttctcaggttccctcatagctagagcatgagcatgtgacctgtcctggccaatgggattttaaaagaagtctgctagggtgctcctgggaaagggtttcctctcagaaa
>gene=chr20_48093839-48094005; species=papHam
---------------------------------------------------------------------------------------------------------------------------------------------------------------------a
>gene=chr20_48093839-48094005; species=ponAbe
TTCATACCACtcatcaaatccattccctctctcatctgaaaatgccagacacttgctttctcaggttccctcatagctagagcatgagcatgtgacctgtcctggccaatgggattttaaaagaagtctgctagggtgctcctggaaaagggtttcctctcagaaa
>gene=chr20_48093839-48094005; species=rheMac
TTCATACCACTCATCAAATCCATTCCCTCTCTCATCTGAAAATACCAGACACTTGCTTTCTCAGGTCCCCCCATAGCTAAAGCatgagcatgtgacctgtcctggccaacgggattttaaaagaagtctgctagggtgctcctgggaaagggttttctctcag-aa
>gene=chr20_48130184-48130349; species=hg19
ctgctgcttctatgctcaactcctgggatggggctgtgactggccaatcagagcatccctctgagccctgtgattggttcaggatggacacatgacccaaagaaagccaatgagacacagtcttgggactcttggtgggaacactgtaagagattcagagtctca
>gene=chr20_48130184-48130349; species=bosTau
ctgcgcattccactcccaacacctgggattgcgctgcgactggctaatcagagcagccctccaggcctcatgattggctccggatgggcacatgacctgaagagagccaatgagagccattcctaggactttggataggaacgtggca-gggacacacaccctcc
>gene=chr20_48130184-48130349; species=calJac
ctgctgattctgagctcaactactgggatggggctgtgcctggccaatcagagcatccctctgagccctgtgattggttcaggatggatacatcacccaaagaaagccaatgaaacacagtcctaggattcttggtgggaccattgtaagagatgcagaatctca
>gene=chr20_48130184-48130349; species=canFam
ctgttgacttcactcccgattccatgggctgtg-tgtgattggcccatcagagcatccctctgcatcctgacattggttcaagatgggcatataactcaaagagagccaataagacacattcctggcactttgggtaggaatgttgca-gagcagcacaccctca
>gene=chr20_48130184-48130349; species=equCab
ctgttgattccactcccaactcc-----------tgggattggccaatcaga-catctctctgaatcccatgattggttcaagatggacatatgacccaaa-agagccaatgagacacattcctgggacttcgggtaggaatgttgca-gagaagcacaccctca
>gene=chr20_48130184-48130349; species=gorGor
ctgctgattctatgctcaactcctgggatggggctgtgactggccaatcagagcatccctctgagccctgtgattggttcagtatggacacatgacccaaagaaagccaatgagccacagtcttgggactcttggtgggaacgttgtaagagattcagagtctca
>gene=chr20_48130184-48130349; species=panTro
ctgctgattctatgctcaactcctgggatggggctgtgactggccaatcagagcatccctctgagccctgtgattggttcagtatggacacatgacccaaagaaagccaatgagacacagtcttgggactcttggtgggaacattgtaagagattcagagtctca
>gene=chr20_48130184-48130349; species=papHam
ctgctgattctatgctcaactcctgggatgaggctgtgactggccaatcacagcatccctctgagccctgtgattggttcaggagggacacatgacccaaagaaagccaatgagacacagtcttgggactcttggtgggaacattgtaagagatgcagagtctca
>gene=chr20_48130184-48130349; species=ponAbe
ctgctgattctatgctcaactcctgggatggggctgtgactggccaatcagagcatccctctgagccctgtgattggttcagtatggacacatgacccaaagaaagccaatgagacacagtcttgggacccttggtgggaacattgtaagagattcagagtctca
>gene=chr20_48130184-48130349; species=rheMac
ctgctgatcctatgctcaactcctgggatgaggctgtgactggccaatcacagcatccctctgagccctgtgattggttcaggatggacacatgacccaaagaaagccaatgagacacagtcttgggactcttggtgggaacattgtaagagatgcagagtctca
>gene=chr20_48196551-48196718; species=hg19
AGCTGTTTCCAATCTCAGCATTCCTTCCGCTTCAGTTTCTGATTCTCCCACGAGAAAGTCTGATTGGCCATGTTTGGGTCATGTGCCTGCCCACAGACCTTGATGGTCAACCAAACAAGGTGGGAAGGATGATCCCCCAAAGGCGGGTCAGAAAGTGGGGTGGGAGG
>gene=chr20_48196551-48196718; species=bosTau
AATTTTTTTTCTGCTGAGCAGTGGTTCCCCTTAAGTTTCTGGTTCTCCCAAGAGAGAGTCTGATTGGCT-AGCCTTGGTCATGCGTCCACCCACTGATCTGGATGGACAGTCAAACAAGGTGAAAATGTTGAGTCCCCACAGGAGGACCAGAACGTGGGGTGGGAAG
>gene=chr20_48196551-48196718; species=calJac
AGCTGTTTCCAATCTGAGCATTCGTTCCCCTTCAGTTTCTGATTCTCCCATGAGAAGGTCTGATTGGCTGTGTTTGGGTCATGTGCCCGCCCACTGACCTTGATGTTCCACCAAACAAGGTGGGAAGGATGGTCCCCCAAAGGCGGGTTAGAAAGTGGGGTGGGAGG
>gene=chr20_48196551-48196718; species=canFam
AACTGTTCCCCATCTTAGCATTAATTCCCCTTA-GTGGCT-CTGCTCCCAAGAGAGAATCTGATTGGCTGAGTTTGGGTCATGTGACCACCCACTGACCTTGACGGACAGCCAGACAAGGTGGAAGGAGTAGATCCCGGAAGGGGGTTTGGGGGCCAGGG-------
>gene=chr20_48196551-48196718; species=equCab
----------------------------------------------------------TCTGATTGGCTGAGTTAGAGTCATGTGCCCGCCCATGG--CTTGATGGACAGCTAGACAAGGTGGGAAGGGGGACTCC-------------------------------
>gene=chr20_48196551-48196718; species=gorGor
AGCTGTTTCCAATCTCAGCATT--TTCCCCTTCAGTTTCTGATTCTCCCACGAGAAAGTCTGATTGGCCATGTTTGGGTCATGTGCCCGCCCACAGACCTTGATGGTCAACCAAACAAGGTGGGAAGGATGATCCCCCAAAGGCGGGTCAGAAAGTGGGGTGGGAG-
>gene=chr20_48196551-48196718; species=panTro
AGCTGTTTCCAATCTCAGCATTCATTCCGCTTCAGTTTCTGATTCTCCCACGAGAAAGtctgattggccatgtttgggtcatgtgcctgcccacagaccttgatggtcaaccaaacaaggtgggaaggatgatcccccaaaggcgggtcagaaagtggggtgggagg
>gene=chr20_48196551-48196718; species=papHam
AGCTGTTTCCAATCTCAGCGTTTGTTCCCCTTCAGTTCCTGATTCTCCCACAAGCAAGTCTGATTGGCCGTGTTTGGGTCATGTGCCCTCCCACAGACCTTGATGGTCAACCAAACAAGGTAGGAAGGATGAGCCCCCAAAGGCGGGTCAGAAAGTGGGGTGGGAGG
>gene=chr20_48196551-48196718; species=ponAbe
AGCTGTTTCCAATCTCAGCATTCGTTCCCCTTCAATTTCTGATTCTCCCACGCGAAAGTCTGATTGGCCATGTCTGGGTCATGTGCCCGCCCACAGACCTTGATGGTCAACCAAACAAGGTGGGAAGGATGATCCCCCAAAGGCGGGTCAGAAAGTGGGGTGGGAGG
>gene=chr20_48196551-48196718; species=rheMac
AGCTGTTTCCAATCTCAGCGTTCGTTCCCCTTCAGTTCCTGATTCTCCCACGAGCAAGTCTGATTGGCCGTGTTTGGGTCACGTGCCCGCCCACAGACCTTGATGGTCAACCAAACAAGGTAGGAAGGATGAGCCCCCAAAGGCGGGTCAGAAAGTGGGGTGGGAGG
>gene=chr20_48738463-48738689; species=hg19
AATGCCttaggaagaggtgatcacaaccctgcaaatccagatggacatttttcagccctgggcaaccagagcatttcaccccactggccaatgtgattggttcagggatgggcacgtgacccagtccagaccaatgagagcctgccctgggacttccactgcaactactgggaatgcactttccactgagattgctgagctggtCTAGTAAGTCTCAACTcaaaga
>gene=chr20_48738463-48738689; species=bosTau
aaccactcgggaaatgttgatcccacttctgcaactccaggtggata--tttcagccctggccgataagaacacttcaccatc--ctccaacatggttggttcagggacaggcacgtaacccagtccaggccagtaagagcctgccctgggactttggctgcatctgctgggaaggaacattctactgaga-tatggagctggtccaataa-cctcaactt-gaca
>gene=chr20_48738463-48738689; species=calJac
aatgccttaggaagaggtcaccacaatcctgcaaatccaggtggacatttttcagccccgggcaaccagagcatttcaccgcattggccaatgtgattgg-------------------cctagtccagaccaatgagagcctgccctggaacttccactgcagctactggaaatgcactttccactgagattgctgagctagtCCAGTAAGTCTcaactc----a
>gene=chr20_48738463-48738689; species=canFam
aacaactcgggaagtatcattcccacccctaaaactccaggttggtgtgtttcaaacccggccagccagagccattcACCA------------------------------CCACGAGACCCAATTTGTCCCAGTGGAAGCCTGCCTT-GGGCATTTGCTGCAACCACAGGCAGGGAACTTTCCACTGAGATTGCAGAGCTTGTCCAATAGGTCTcaactc--agg
>gene=chr20_48738463-48738689; species=equCab
aaccactcgaaaagtgttgatcccaccccgggaactgcaggtggacatgtttcagccctggccaatcagaacacttcaccagcccccgaaaggtgattggtccagcggtgggcacatgacccaatccaggccaatgagagcctgcccc-gggctctccttgcaactgctgggaggggattttctattgggattgctgagctggtccaat--gtcccaactc--agg
>gene=chr20_48738463-48738689; species=gorGor
AATGCCTTAGGAAGAGGTGATCACAA------------------------------------------------------------------------------------------------------------------------------------------------------------CCACTGAGATTGCTGAGCTGGTCTAGTAAGTCTCAACTcaaaga
>gene=chr20_48738463-48738689; species=panTro
AATGCCTTAGGAAGAGGtgatcacaaccctgcaaatccagatggacatttttcagccctgggcaaccagagcatttcaccccactggccaatgtgattggttcaggggtgggcacgtgacccagtccagaccaatgagagcctgccctgggacttccactgcaactactgggaatgcactttccactgagattgctgagctggtctagtaagtctcaactcaaaga
>gene=chr20_48738463-48738689; species=papHam
AATGCCttaggaagaggtgatcacaaccctgcaaatccagatggacatttttcagccctgggcaaccaaagcatttcaccccactggccaatgtgattggttcaaaggtgggcacatgacccagtccagaccaatgagagcctgccttgggacttccactgcaactattgggaaagcactttcaactgagattgctgagctggtCTAGTCAGTCTcaactc----a
>gene=chr20_48738463-48738689; species=ponAbe
AATGCCttaggaagaggtgatcacaaccctgcaaattcagatggacatttttcagccctgggcaaccagagcatttcaccccactggccaatgtgattggttcaggggtgggcacatgacccagtccagaccaatgagagcctgccctgggacttccactgcaactactgggaatgcactttccactgagattgctgagctggtCTAGTAAGTCTCAACTcagaga
>gene=chr20_48738463-48738689; species=rheMac
AATGCCTTAGGAAgaggtgatcacaaccctgcaaatccagatggacatttttcagccctgggcaaccaaagcatttcaccccactggccaatgtgattggttcaagggtgggcacatgacccagtccagaccaatgagagcctgccttgggacttccactgcaactattgggaaagcactttcaactgagattgctgagctggtctagtaagtctcaactc----a
>gene=chr20_48746595-48746839; species=hg19
ggtaacagcctcccctccttagtccaggctcttctgacaaggctgacctcgccccgggctgagaaagaacacgtgaccaggcctggccaatcatagcatctcctccctctagccagtgactgcctgagggcccagcacgtgacccaatctgggccaatgggagtgagccgtgggacttcagttggcggaaactacagggaaggagaaatgctgttctcctggaaggagaaggacagttctcttt
>gene=chr20_48746595-48746839; species=bosTau
GGTAAGAGCCTCCTTCTCTTAGTACCAGTTGCCCCAATCAGACTGCCTCCTC---------------------Ggacctggcccggccaatcagagcatcccattcctctggccagtgactggctgtgtgacagccacgtgacccaagcgaggccaatggtgatgagtcgtgggacttcggtcct----aactatgggaaaagggg-----cggtctccag-----------------------
>gene=chr20_48746595-48746839; species=calJac
ggtaacagcctcacctccttaatccaagcgcttctgactgggccgaccccaaccctggctgagaaagcacatgtgaccaggcctggccaatcacagcatctcatccctctagccagtgactggctgaaggcccagaacgtgacccaatctgggccaatgggagtgagccatgagactttggttggtggaaatgatgggaaaggagaaatgctgttttcctgggagg---aggtctgttctc-tt
>gene=chr20_48746595-48746839; species=canFam
gggaacagcctctttctgtaggtacaggttgttcctctggggcggacccacctgctagtttaaagtgagcacgtgacttggctgggccaatcaggccctctc------tctgcccgtggctggc--agggatgggcacatgacccgagccaggccaatgggagagcgccatgggactttggctct----caccgtgggaaaggagagctggctctccactg-----------------------
>gene=chr20_48746595-48746839; species=equCab
ggtacca-gccccttctcttagtacaagctgttctgatggggctgaccccccctccacctaagagtgagcacgtgacccggcctggccaatcacagcatcccatccctcccgcccgtgacgggctgagggatgggcatgtgacccaagctggaccaatgggagtgagccatgggac--tggccgt----gactgccggaggggagagctctctggccactg-----------------------
>gene=chr20_48746595-48746839; species=gorGor
ggtaacagcctcccctccttagtccaggctcttctgacaaggctgacctcgccccgggctgagaaagaacatgtgaccaggcctggccaatcatagcatctccttcctctggccagtgactgcctgagggcccagcacgtgacccaatctgggccaatgggagtgagccgtgggacttcagttggcggaaactacagggaaggagaaatgctgttctcctgggaggag-aggacagttctcttt
>gene=chr20_48746595-48746839; species=panTro
ggtaacagcctcccctccttagtccaggctcttctgacaaggctgacctcgccctgggctgagaaagaacatgtgaccaggcctggccaatcatagcatctcctccctctggccagtgactgcctgagggcccagcacgtgacccaatctgggccaatgggagtgagccgtgggacttcagttggcggaaactacagggaaggagaaatgctgttctcctgggaggagaaggacagttctcttt
>gene=chr20_48746595-48746839; species=papHam
ggtaacagcctcccctccttagtccaagctcttctgacagggctgaccccgcccctggctgagaaagaacatgtgaccaggcctggccaatgacagcatctcctccttctggccagtgactgcctgatgacccagcacgtgacccaatctgggccaatgggagtgagccatgggacttcagttgtcagaaactac-gggaaggagaaatgctgttctcccggg------aggacagttctcttt
>gene=chr20_48746595-48746839; species=ponAbe
ggtaacagcctcccctccttactccaggctcttctgacaaggctgacgtcgccccgggctgagaaagaacatgtgaccaggcctggccaatcatagcatctcctccttccagccagtgactgcctgagggcccagcacgtgacccaatctgggccaatgggagtgagccgtgggacttcagttggcggaaactacagggaaggagaaacgctgttctcctgggaggagaaggacaattctcttt
>gene=chr20_48746595-48746839; species=rheMac
ggtaacagcctcccctccttagtccaagctcttctgacagggctgaccccgcccctggctgagaaagaacatgtgaccaggcccggccaatgacagcatctcctccttctggccagtgactgcctgatggcccagcacgtgacccaatctgggccaatgggagtgagccatgggacttcagttgtcagaaactac-gggaaggagaaatgctgttctcccggg------aggacagttctcttt
>gene=chr20_48903186-48903395; species=hg19
GTAGGAGCCAGGTGTGGGGCCAAGGAGTGGGGGCGGAGGAGGAAGCCAGGTCCCCAGCCAGGGGGCTGAGGGCTGctcctccaaagcttgggtatggacatgtgaccagggcccaccaatcacatgcagccatgccagatttatgaatcagaagttggaaatgttgggggctgattgcttaggactccgttctggggtgggtggggctg
>gene=chr20_48903186-48903395; species=bosTau
GCGGGAGCC-AATGAGGGTCTGAGGGATAGGGACTGCGAGGGAAGGCAGGACCCCAG--------------------------AGGCGTGGTTacagccacgtgaccagcgcccaccaatcaggtgcatctgggcctgtcttctggatcaaaagctggaggtggtggaagcgg--tactcgggagtccatcctggggtcggcggggccg
>gene=chr20_48903186-48903395; species=calJac
GTGGGAGCCAGGTGTGGGGCGGAGGAGTTGGGGCGGGGGAGGAAGCCAGGACCCCAGCCAGGGGTATGAGGGCTGctcctccaaagcttgggtatgaccatgtgaccagagcccaccaatcagatgcagccatgccagattgatgaatcagaagttggaaatgtt-ggggctgattgcttaggactccattctggggtgggtggggctg
>gene=chr20_48903186-48903395; species=canFam
--AGGAGCC-AGTGAGGGGCTGAGGGATGGGGGTGCAGGGGGGTGGCAGGACCCCGGCCAGGGGGTTGAGGGCTGCTCCTC--AGGCTTGTGTCAGGCCATGTGACACGCGTGcaccaatcaggcatgcccatgccagttttatgaatcagaagttggaaatgatgggggtgg--tgctcgggagtccattctggggtgggtggggccg
>gene=chr20_48903186-48903395; species=equCab
GTTAGAGCC-AGTGAGGGGCCGGGGAG---------AGTGG-----------CCTGG---GGGGGCCGagg--------------------gcacggccacctgagcagggcctgccagtcaggtgcg-ccgggccagccttatgaaccacaagtttcaaatgatggggacgg--agctcagga-ccctctctggggtgggtggggctg
>gene=chr20_48903186-48903395; species=gorGor
GTAGGAGCCAGGTGTGGGGCCAAGGAGTGGGGGCGGAGGAGGAAGCCAGGACCCCAGCCAGGGGGCTGAGGGCTGctcctccaaagcttgggtatggacatgtgaccagggcccaccaatcacatgcagccatgccagatttatgaatcagaagttggaaatgttgggggctgattgcttaggactccgttctggggtgggtggggctg
>gene=chr20_48903186-48903395; species=panTro
GTAGGAGCCAGGTGTGGGGCCAAGGAGTGGGGGCGGAGGAGGAAGCCAGGACCCCAGCCAGGGGGCTGAGGGCTGctcctccaaagcttgggtatggacatgtgaccagggcccaccaatcacatgcagccatgccagatttatgaatcagaagttggaaatgttgggggctgattgcttaggactccgttctggggtgggtggggctg
>gene=chr20_48903186-48903395; species=papHam
GTGGGAGCCAGGTGTGGGGCCAAGGAGTGGGGGCGGAGGAGGAAGCCAGGACCCCAGCCAGGGGACTAAGGGCTGctcctccaaagcttgggtagggacatgtgaccagggcccaccaatcagatgcagccatgccagatttatgaatcagaagttggaaatgttgggggctgattgcttaggactctgttctggggtgggtgg-----
>gene=chr20_48903186-48903395; species=ponAbe
GGAGGAGCCAGGTGTGGGGCCAAGGAGTGGGGGCGGAGGAGGAAGCCAGGACCCCAGCCAGGGGGCTGAGGGCTGctcctccaaagcttgggtatggacatgtgaccagggcccaccaatcacatgcagccatgccacatttatgaatcagaagttggaaatgttgggggctgattgcttaggactccgttctggggtgggtggggctg
>gene=chr20_48903186-48903395; species=rheMac
GTGGGAGCCAGGTGTGGGGCCAAGGAGTGGGGGCGGAGGAGGAAGCCAGGACCCCAGCCAGGGGACTAAGGGCTGctcctccaaagcttgggtatggacatgtgaccagggcccaccaatcagatgcagccatgccagatttatgaatcagaagttggaaatgttgggggctgattgcttaggactctgttctggggtgggtgg-----
>gene=chr20_48929852-48930069; species=hg19
ttcctactgaagaaccccctcttcccttttctcagtccatgaggctgggggtgcccagaggcctctgtctccaggggtggacatgtgaccgggtcttgctctagtgattggtccagggatgggcacatgactgagcctgcccaatgaaacttgatcttgggacttcagggttggccatgatttgtgaaggagatgccattttccattggatggacag
>gene=chr20_48929852-48930069; species=bosTau
TTCCTACTGGAGAACCTCCTCTTCCCTCATCTCATTCCATGAGATTTGGGGTGTCCTAGGACC-CTGTCTCCAAGGGTGGACATGTGACCAAGTctggctccagtgattggtccagggatgggcgtgtaactaagcctgcccaacgaaacttgatcctgggactttgttgctgagaattattggtgaaagacttgcagttttccattggatggagag
>gene=chr20_48929852-48930069; species=calJac
ttcctactgaagaaccccctcttccgttttctcagtccctgtggctgcctgtgcacagaggcctctgtctccaggggtggacacgtgactgggtcttgctctagtgattggtccaggggtgggcacatgactgagcctccccaatgaaacttgatcctgggacttcagggctgcccatgatttgtgaaggagatgccattttccattgagTGGAGAG
>gene=chr20_48929852-48930069; species=canFam
ttctggctggaggacttcctttccccccatctcagtcctggaggtttggggtacccctagacc-ctgtttccaggagtgggcacgtgacca-ctctggctgcagagattagcctagaggtggagttgtacctgaggttgccctgtgagactggatcctgggactcggttgctag-aactatttgtgaaggagatgcgatttcccattggatggggag
>gene=chr20_48929852-48930069; species=equCab
tttctaccggagaacttcctcctcccccatgtcagtccctgagg-ttggggtgtcccgggacc-ctgtctccaggggtgggcacatgcccaagtctggc-ccagcgactcgcctggggatggacacatg-ctaaacccgcccaaggaaagtggatcctggg--------------aac--tctgcgaaggacatgcagcgttccgttggactgaga-
>gene=chr20_48929852-48930069; species=gorGor
ttcct--------accccctcttcccttttctcagtccatgaggctgggggtgcccagaggcctctgtctccaggggtggacatgtgacagggtcttgctctagtgattggtccagggatgggcacatgactgagcctgcccaatgaaacttgatcctgggacttcagggttggccatgatttgtgaaggagatgccattttccattggatggacag
>gene=chr20_48929852-48930069; species=panTro
ttcctactgaagaaccccctcttcccttttctcagtccatgaggctGGGGGTGCCCAGAGGCCTCTGTCTCCAGGGGAGGACATGTGACTGGGTcttgctctagtgattggtccagggatgggcacatgactgagcctgcccaatgaaacttgaacctgggacttcggggttggccatgatttgtgaaggagatgccattttccattggatggacag
>gene=chr20_48929852-48930069; species=papHam
ttcctactgaacaaccttctcttccctcttctcagtccatgaggaggggggtgcccagaggcctctgtctccaggggtggacatgtgaccaggtcttgctctagtgattggtccagggatgagcacatgactgagcctgcccaatgaaacttgatcctgggactttagagctggccatgatttgtgaaggagatgccattttccattgg--------
>gene=chr20_48929852-48930069; species=ponAbe
ttcctactgaagaactccctcttcccttttctcagtccatgaggctgggggtgcccagaggcctctgtctccaggggtggacatgggaccgggtcttgctctagtgattggttcagggatgggcacatgactgagcctgcccaatgaaacttgatcctgggactttcgggttggccatgatttgtgaaggagatgccattttccgttggatggacag
>gene=chr20_48929852-48930069; species=rheMac
ttcctactgaacaaccttctcttccctcttctcagtccacgaggaggggggtgcccagaggcctctgtctccaggggtggacatgtgaccaggtcttgctctagtgattggtccagggatgagcacatgactgagcctgcccaatgaaacttgatcttgggactttagagctggccatgatttgtgaaggagatgccattttccattggatggacag
>gene=chr20_48951787-48952006; species=hg19
agaagaggtgatagaggagaaacccatgctcaaccagctcagccgagaatgacgtacacatcagttcccctcacatttcactggatagaatttatcacatggttccacctagatgcaaaggcagttgggaaatgtagtctCCTGGGTGGGTGACTGCTTACCTACAACACTTAGGAGGAGGAGTATGAGTCTTTGGTGGATCCTTGGTCATCTCTGTCT
>gene=chr20_48951787-48952006; species=bosTau
--gggagatggtgcagaaggaacccg------------tcagccca-agtgacgtacatggcaccctctcccccactcctctgtccagaactagtcacacggttccacccagacacaaa-gcaatcgggaaatgtagtcctctggctgggcaGCTCCTTGTCTACAGCTCTTCAGAGGAGGCGCACACATCTCT-GTGGAGCCTCAGCCATATCTGCTT
>gene=chr20_48951787-48952006; species=calJac
agaagaggtggtggaggagaaacctatgctcaaccagctcagccaagaatgacatgcacctcagttcccctcacatttcactggacagaatttatcacatgggtccacgtagacgcaaagtcagttgggaaatgtagttccctggctgggcggccgcttacgtacaacatgcaggaggaggagcatgagtctttggtggacccttggtcatctctgtct
>gene=chr20_48951787-48952006; species=canFam
-agagagaggatggagaaggcacctg------------tcagcccagaggcacatacacaacattgcccctcacattccattggctggaacaagtcacatggttcaagtcaggtgcaaaggcaactgggaaatgtagtctcctggttgggcaACTACTTTCAGACATTTCTTTAGAGGAGGAATGTGAATCTTTGGTGTACCCTTGGCCATCTCTGCTT
>gene=chr20_48951787-48952006; species=equCab
-agagaggtggtggagcaggcgccca------------tcagcccggagggacgcaagcaacatttcccctcacgttccattggccagaactagtcacatggctccacccagatgcaaaggccattgggaaatgtagtcccctggctgggtgGCTACTCGTCCACAGCCCCTTAGAGATGGAGCATGACTCTCTGGTGGACCCTTGGCCGTCTCTGCCT
>gene=chr20_48951787-48952006; species=gorGor
agaagaggtgatagaggagaaacccatgctcaaccagctcagctgagaatgacgtacacatcagttcccctcacatttcactggatagaatttatcacatggttccacctagatgcaaaggcagttgggaaatgtagtctCCTGGGTGGGTGACTGCTTACCTACAACACTTAGGAGGAGGAGTATGAGTCTTTGGTGGATCCTTGGTCATCTCTGTCT
>gene=chr20_48951787-48952006; species=panTro
agaagaggtgatagaggagaaacacatgctcaaccagctcagccgagaatgacgtacacatcagttcccctcacatttcactggatagaatttatcacttggttccacctagatgcaaaggcagttgggaaatgtagtctcctgggtgggtgactgcttacctacaacacttaggaggaggagtatgagtctttggtggatccttggtcatctctgtct
>gene=chr20_48951787-48952006; species=papHam
agaggaggtgatggaggagaaacccatgctcaaccagctcggcccagaatgacatacacatcagttcccctcacatttcactggatagaatttatcacatggttccacctagatgcaaaggcagttgggaaatgtagtcctctggctgggtgactgcttacctacaaCACTTAGGAGGAGGAGCATGAGTCTTTGGTGGACCCTTGGTTATCTCTGTCT
>gene=chr20_48951787-48952006; species=ponAbe
agaagaggtgatggaggagaaatccatgctcaaccagctcagccgagaatgacatacacatcagttcccttcacatttcactggatagaatttatcacatggttccacctagatgcaaaggcagttgggaaatgcagtctcctggctgggtgactgcttacctacaaCACTTAAGAGGAGGAGCATGAGTCTTTGGAGGACCCTTGATCATCTCTGTCT
>gene=chr20_48951787-48952006; species=rheMac
agaggaggtgatggaggagaaacccatgctcaaccagctcggcccagaatgacatacacatcagttcccctcacatttcactggatagaatttatcacatggttccacctagatgcaaaggcagttgggaaatgtagtcccctggctgggtgactgcttacctacaacacttaggaggaggagcatgagtctttggtggacccttggttatctctgtcT
>gene=chr20_49041795-49041975; species=hg19
GcctggccccaggggatgaatgtgattggtctagtcaagcatgccacacccattccaagctgccagtgattggaccaaggtgagcatgtgacctgactctagccaatgaggtacaacaagaagtcagcggggatgagtgctccagggagactttctctccctAAGGAGTTGGCACTACTG
>gene=chr20_49041795-49041975; species=bosTau
Gccc------aggggaaatttgtgattggtc-agctaattgtggcgtatccatgccagtctgctagtgattggtccaaggtgagcatgtgacctggttctgaccaatgagatccaacaggcagtttgcggg-aagagcgctccagggagacgttcttccactgaggagttggcaacgctg
>gene=chr20_49041795-49041975; species=calJac
GCTTGgccctagaggatgaatgtgattggtctaatcacacatgccacgcccattgcaatctgccagtgattggaccaaggtgagcatgtgacccgactctagccaatgaggcacaacaggaagtcagctgggATAAGTACTCCAGGGAGACTTTCTCTTCCTAAGGAGTTGCCACTACTC
>gene=chr20_49041795-49041975; species=canFam
gcccgcccccggggaatgaatgtgattgatctagccaatcatgacatacctatcctggtctgccagggattggtccaagatgagcacatcagctggttctgaccagtaggacaccccagggagttcactgc-acgggcgctgcagggaga-ttttctcccctaaggagttgccagtgctg
>gene=chr20_49041795-49041975; species=equCab
GCCC----------------------------agcccatcaaggctcgcccattctggtctgccagtgattggtccaaggggagcatgtgacctggttttgaccaataggatgctatagggagtctgctgg-atgagggctccagggaga-ttttcttccctaaggagttggccatgtgg
>gene=chr20_49041795-49041975; species=gorGor
gcctggccccaggggatgaatgtgattggtctagtcaagcatgccacacccattccaagctgccagtgattggaccaaggtgagcatgtgacctgactctagccaatgaggtacaacaatgagtcagcggggatgagtgctccagggagactttctctccctAAGGAGTTGGCACTACTG
>gene=chr20_49041795-49041975; species=panTro
gcctggccccaggggatgaatgtgattggtctagtcaaacatgccacacccattccaagctgccagtgattggaccaaggtgagcatgtgacctgactctagccaatgaggtacaacaagaagtcagcggggatgagtgctccagggagactttctctccctaaGGAGTTGGCACTACTG
>gene=chr20_49041795-49041975; species=papHam
GcctggccccaggggatgaatgtgattggtctagtcaagcaggccacgcgcattccattctgccagtgattggaccaaggtgagcatgtgacctgactctagccaatgaggcacaacaagaagtcagctgggatgagtgctccagggagactttctctccctAAGGAGTTGGCATTACTG
>gene=chr20_49041795-49041975; species=ponAbe
GCCTGgccccaggggatcaatgtgattggtctagtcaagcatgccacacgcattccaatctgccagtgattgggccaaggtgagcatgtgacctgactctagccaatgaggtacaacaagaagtcagctgggatgagtgctccagggagaccttctctccctAAGGAGTTGGCACTACTG
>gene=chr20_49041795-49041975; species=rheMac
gtctggccccaggggatgaatgtgattggtctagtcaagcataccacgtgcattccaatctgccagtgattggaccaaggtgagcatgtgacctgactctagccaatgaggcacaacaagaagtcagctgggatgagtgctccagggagactttctctccctaaGGAGTTGGCATTACTG
>gene=chr20_49058268-49058464; species=hg19
aggggcaaataggtttctctttatgtgcctctttcttgtcatagagtaaactctttcccagaagcccccagattagtttccctttggacaaaactgggtcacgtgaccacctctgagccaatcgcaggtccaggagaacagggtggctatgactgggtaaagcaaatgcagtttttcccctaggactaggcacatg
>gene=chr20_49058268-49058464; species=bosTau
agaggccaacagatctctcctcatatgcttctttcttatcagagaggaaatcccttcccagaagcccccagcagagcttccctttggccagaactggggcaaatgactacctctagaccaatcacaggtccaggagaatcggatggcgataattgcttaaatcaaatgtggtttatttcccaggcctgggtacatg
>gene=chr20_49058268-49058464; species=calJac
aggggtaaatacatttctctttatgtgcctctttcttgtcagagaggaaactctttcccagaagcccccagctgagtttccccttgggttaaactgggtcatgtgaccacccctgagccaatcacatgtccaggagaacggggtagccatgactgggtaaagcaaatgtggtttttcctctaggactgggcac---
>gene=chr20_49058268-49058464; species=canFam
aggag------ggtctttcttcattttgctctttcttatcggagaggaaattctttcccagaagtccccagcagagtttccctttgtccagaactgggtcgtatgaccacccctagaccaatctcaggtctcagagaatagatcggccatggttggttcaaccaagtgtggcttacttcccagcgctgggaa----
>gene=chr20_49058268-49058464; species=equCab
aggggcaaataggtctctctttctgttcctctttcttgtcagagaggaaattctttcccagaagcccccagcagaacttccctttggccagaactgggtcacaggaccacccctagaccaaccacaggtcc-----aatcggagagccatgg-tgctcaaaccaaacgtgggttattcccgagggctgggcacaca
>gene=chr20_49058268-49058464; species=gorGor
aggggaaaataggtttctctttatgtgcctctttcttgtcatagagtaaactctttcccagaagcccccAGATTAGTTTCCCTTTGGACAA---------------------------------------------------------------------------------------------------------
>gene=chr20_49058268-49058464; species=panTro
aggggcaaataggtttctctttatgtgcctctttcttgtcatagagtaaactctttcccagaagcccccagattagtttccctttggacaaaactgggtcatgtgaccacctctgagccaatcgcaggtccaggagaacagggtggctatgactgggtaaagcaaatgcagcttttcccctaggactaggcacatg
>gene=chr20_49058268-49058464; species=papHam
aggggcaaataggtttctctttatgtgcctctttcttgtcatagagtaaacgctttcctagaagcccccagctgagtttccctttggacaaaactgggtcatgtgactccccctgagccaatcacagatccaggagaacagggtggccatgatccggtaaagcaaatgcagtttttcccccaggactgggcacaca
>gene=chr20_49058268-49058464; species=ponAbe
aggggcaaataggtttctctttatgtgcctctttcttgtcatagaggaaactctttcccagaagcccccagctgagtttccctttggacaaaactgggtcacgtgaccacctctgagccaatcgaaggttcaggagaacatggtggccgtgactgggtaaagcaaatacagttttttccctaggactgggcacaca
>gene=chr20_49058268-49058464; species=rheMac
aggggcaaataggtttctctttatgtgcctctttcttgtcatagagtaaacgctttcctagaagcccccagctgagtttccctttggacaaaactgggtcatgtgactccccctgagccaatcacaggtccaggagaacagggtggccatgatccggtaaagcaaatgcagtttttcccctaggactgggcacaca
>gene=chr20_49084617-49084867; species=hg19
tagagtctgagagttgtccccagtatcagtttttcccttctatagaggtaaatgctccgtggaaacacatggctggttgcagtaaagactacatttcccagcctcccttgcagcaagaagcggccatgtgactgaggtatggccaatgagatgtgagcagaaCATGGGACAGCAAACAAGGTGATCAGCCATTTGGACCTCTGGATGGGGTCCACATGCTGGTGAGAATGGGACAACAAGTTAGGGGCCC
>gene=chr20_49084617-49084867; species=bosTau
taaagtctgaaagttgtccccaatatcagtcttccccttctataatgatagaagctccataaaagcttatggctggttggaacaaagactacatttcccagagtcctttgcagtgggaagtggccatgtgactgagggatggacaaaggggtgtgaacag-----GGG-AAGCAAATGTGGTGGTCAGCCCCTTGGGTTTCGGGATGGGGACAACATGCTGCT---------A-------AT-GGGACCC
>gene=chr20_49084617-49084867; species=calJac
tagagtctgagagttgtcccca-tatcagtttttcccttctgtaggggtaagtgctccatagaaacacatggctgattgcaataaaaactacatttcccagcctcccttgcagcaagaagtggccatgtgactgaggtatggccaatgagatgtgagcagaaCATAGGACCCCGAACATGTTGGTCAGCCATTTGGACCTCAGGCTGGGGTCAACATGCTGGTGAGGATGGGACAACAAGTTAGGGGCCC
>gene=chr20_49084617-49084867; species=canFam
TAGAGTCTGAGAGTTGACCCCAAGATCAGTTTAGCCCTTTTATAATGACAGA-----------Agcccatggctgctcagaatgaagactacatttcccagcctccttttcaccaa--agtgggcatgtgactgaggtatggccaatgagatgtgagcagaaCCTGGGAAAACAAACATGGTGGTCAGCCATTTGGTTTTTGGGTTGGGTTGCTCCTTCAGCTGGCTGCTGAACAATAAGTTAGGGATCC
>gene=chr20_49084617-49084867; species=equCab
TAGAGCCTGAGC-TGGCCCACGGTACCAGCTT-Ctcctcctgagacgacagaagctccgtaggagcaca-ggctgttcagaatgg--acgacatcccccagcctcccttgcagcgaggagtggccgcaggactgcggtacggccaacgggctgtgagcagaaCAAGGGACCGCAAGCGGGGCGCTCTGCCGTTTTGGCTTTGCAATGAGGACAACACGCGGATGACAGTGGAGCAC----TTAGGGGCCC
>gene=chr20_49084617-49084867; species=gorGor
tagagtctgagagttgtccccagtatcagtttttcccttctatagaggtaaatgctccatggaaacacatgactggttgcaataaagactacatttcccagcctcccttgcagcaagaagtggccatgtgactgaggtatggccaatgagatgtgagcagaaCATGGGACAGCAAACAAGGTGATCAGCCATTTGGACCTGTGGATGGGGTCCACATGCTGGTGAGAATGGGACAACAAGTTAGGGGCCC
>gene=chr20_49084617-49084867; species=panTro
tagagtctgagagttgtccccagtatcagtttttcccttctatagtggtaaatgctccgtggaaacacatggctggttgcaataaagactacatttcccagcctcccttgcagcaagaagaggccatgtgactgaggtatggccaatgagatgtgagcagaaCATGGGACAGCAAACAAGGTgatcagccatttggacctctggatggggtccacatgctggtgagaatgggacaacaagttaggggccc
>gene=chr20_49084617-49084867; species=papHam
tagagtctgagagttgtccccagtatcagtttttcccttctccagtgataaatgctccatggaaacacatggctggttgcaataaagactacatttcccagcctcccttgcagcaagaagtggccatgtgactgaggtatggccaatgacatgtgagcagaaCATGGGACTG-GCATTTGGTgatcaggcatttggacctctggatggggtcaacatgctggtgagaatgggacaacaagttaggggccc
>gene=chr20_49084617-49084867; species=ponAbe
tagagtctgagagttgtccccagtatcagtttttcccttctatagtggtaaatgctccttggaaacacacggctggttgcaataaagactacatttcccagcctcccttgcagcaagaagtggccatgtgactgaggtatggccaatgagaggtgagcagaaCATGGGACAGCAAACAAGGTGATCAGCCATTTGGACCTCTGGATGGGGTCAACATGCTGGTAAGAATGGGACAACAAGTTAGGGGCCC
>gene=chr20_49084617-49084867; species=rheMac
tagagtctgagagttgtccccagtatcagtttttcccttctccagtgataaatgctccatggaaacacatggctggttgcaataaagactacatttcccagcctcccttgcagcaagaagtggccatgtgactgaggtatggccaatgacatgtgagcagaaCATGGGACTG-GCATTTGGTgatcaggcatttggacctctggatggggtcaacatgctggtgagaatgggacaacaagttaggggccc
>gene=chr20_49115997-49116222; species=hg19
aaagaaagaccctgaccccaccccacactgttcctgaaccaagcctttaaaggcatgatttagaaatggtgcacgtcacttccactcaggtcctattggtcagcatgcagtcatatggcacatctagttgcaagggaagttgggaaatgtagtctttagccaggcaggcatgtgcccagttacaatcctgtttctatgaaagcagagaactgacactggggacaa
>gene=chr20_49115997-49116222; species=bosTau
AAAGAA-----CTTACCCAACTGC--------------TTAGGcctttgagggcacgatttagaagtggaccacatcactaacacccacatcctattggccagtatgtagtcacatggcatagttacctgcaagggaacatgggaaatgtagtctttagttgggcagccatt-gccaaggtacaatcctgttcctatgaaag-agagaattgatgttggtaacga
>gene=chr20_49115997-49116222; species=calJac
---------------ccccaacccacattgttcctgaacgaagtctttcagggcatgatttagaaatgtcgcacatcacttctattcagatcctattggtcagtatgtagtcacatggcacatctagttgcaaggaaagttgggaaatgtagtctttaggtgggcaggctaatgcctagttacaattctgtttctatgaaggcagagaactgacactggggacag
>gene=chr20_49115997-49116222; species=canFam
--------------------------------------GCTGGATCCCGAGGGTGTGATTtagaggtagattacatcatttccatcctcatcctattggccagtatatagtcacccagtgtatctagctgcaagggaagctgggaaat---gtctcttgctgggcagtcatttgcctggctgcaatcctgtttctagaaaaa-agagatttaacattggtgacaa
>gene=chr20_49115997-49116222; species=equCab
aaagaa-----ctgcccccacccc--------------ctgggcatttgaaggcatgattgagaagtagaccacgtcacttccacccacatctgattggccggcatctagtc-cacggcaactctagctgcaatggaagctgggaaatgtagcctttagctgggaagccacgtgcacggctataatcctatttctacgaaag-agagaattgacattggggAC-A
>gene=chr20_49115997-49116222; species=gorGor
aaagaaaGACCCTGACCCCACCCCACACTGTTCCTGAACCAAGcctttaaaggcatgatttagaaatggtgcacatcacttccactcagatcctattggtcagcatgcagtcatatggcacatctagttgcaagggaagttgggaaatgtagtctttagccaggcaggcatgtgcccagttacaatcctgtttctatgaaagcagagaactgacattggggacaa
>gene=chr20_49115997-49116222; species=panTro
aaagaaagaccctgaccccaccccacactgttcctgaaccaagcctttaaaggcatgatttagaaatggtgcacatcacttccactcagatcctattggtcagcatgcagtcatatggcacatctagttgcaagggaagttgggaaatgtagtctttagccaggcaggcatgtgcccagttacactcctgtttctatgaaagcagagaactgacattggggacaa
>gene=chr20_49115997-49116222; species=papHam
aaaaaaagaccctgactccaccccacactgtccctgaaccaagcctttaaaggcatgatttagaaatggcgcacatcacttccactcagatcctattggtcagcatgtagtcatatggcacatctagttgcaagggaagttgggaaatgtagtctttagccaggcaggcatgcacccagttacaatcctgtttctatgaaagcagagaactgacactggggacaa
>gene=chr20_49115997-49116222; species=ponAbe
aaagaaagaccctgaccccaccccacattgttcctgaaccaagcctttaaaggcatgatttagaaatggtgcacatcacttccactcagatcctattggtcagcat-----------gcacatctagttgcaagggaagttgggaaatgtagtctttagccaggcaggcatgtgcccagttacaatcctgtttctatgaaagcagagaactgacactggggacaa
>gene=chr20_49115997-49116222; species=rheMac
aaaaaaaGACCCTGACTCCACCCCACACTGTCCCTGAACCAAGcctttaaaggcatgatttagaaatggcgcacatcacttccactcagatcctattggtcagcatgtagtcatatggcacatctagttgcaagggaagttgggaaatgtagtctttagccaggcaggcatgcgcccagttacaatcctgtttctatgaaagc-gagaactgacattggggacaa
>gene=chr20_49532875-49533051; species=hg19
ctggacagcttctgttcacaagtttatgctttacaacgctgtgtaacctgcccatagctctcaggctataaattccctagtcacatgacagcctttcaaaactttaagacacgcccctcttctcccagttaaccaggatcagttcttctcaccattccttccatgatctcataggc
>gene=chr20_49532875-49533051; species=bosTau
CGGAACAGT-TGTGTTCACGAGTTTACTCGACAC---GCTCTGAAAGCAGCCCACGACTCTCCAGCTGCtaaacactgagctgcccaacagcctttccaggtgttca-cccc--gccccctctccaagct-cccacgctcagtgcttctcacagctccttccctcctcacctcagc
>gene=chr20_49532875-49533051; species=calJac
ctggacagcttctgttcacaggtttacatttcacaatgctgtgtaacatgcccatagctctccagctataaattccc-aatcacatgacagattttcaaaactttaagatac-cccctgttctcccaattaaccaggatcagtttttctcaccattccttctgtgatctcacaggc
>gene=chr20_49532875-49533051; species=canFam
------------tgttcacaagcct------------------------------agtcctgcagccactaattccctagccacagagcagcctttcatttttttaaggacctttccccttctctaagtaccctgctc-cagttcttttcacctttacttctgttatcacaggagc
>gene=chr20_49532875-49533051; species=equCab
ctggacagc-tctgttcacaagtttactcttcacagtgttttgtaacctggccacagctctccagctattaatttactagacacataacaaccgttcaagtttttatgacacttcctccttctccaagttaaccacactcagttcttttcaccattccttctgttatcacataagc
>gene=chr20_49532875-49533051; species=gorGor
--------------------------------------------------------------------------------------------------------------------------------------------------------------------------------
>gene=chr20_49532875-49533051; species=panTro
ctggacagcttctgttcacaagtttatgctttacaacgctgtgtaacctgcccatagctctcaggctataaattccctagtcacatgacagcctttcaaaactttaagacacgcccctcttctcccagttaaccaggatcagttcttctcaccattccttccatgatctcataggc
>gene=chr20_49532875-49533051; species=papHam
ctggaca--------------------gctttacaatgttgtgtaacctgcccatagctctcaggctataaattccccagtcacatgacagcctttcaaaactttaagacacgcccctcttctcccagtgaaccaggatcagttcttctcaccattccttccgtgatctcacaggc
>gene=chr20_49532875-49533051; species=ponAbe
ctggacaacttctgttcacaagtttatgctttacaacgctgtgtaacctgcccatagctctcaggctataaattccctagtcacatgacagcctttcaaaattttaagacacgcccctcttctcccag-taacca-gatcagttcttctcaccattccttccgtgatctcataggc
>gene=chr20_49532875-49533051; species=rheMac
ccggaca--------------------gctttacaatgttgtgtaacctgcccatagctctcaggctataaattccccagtcacatgacagcctttcaaaactttaagacacgcccctcttctcccagtgaaccaggatcagttcttctcaccattccttccgtgatctcacaggc
>gene=chr20_49548242-49548502; species=hg19
ATAATGGCCGCAGTGCGCTCCCGGGGCCCGTGTGCTCGGCGGGCGCCTTCCTCTGGCCGCAGCGCCGGCGGCGGAGGCAGAAGCAGCGGGCCGCAGCACGCCCAGCACTCAGTCAGGTGGCCGTGCTGGGGATCCCTGCGCGGGCCCAGCTGGGCCTGGACTACATCTGGCGGGAGGGGTGTGCGGGGCGGCCTGGGGCGGCTCCACGTGCTCAGATGCCCGCGCTTCCACGGCTGAGAAGCGGCGGGAAGGCGCCGGGA
>gene=chr20_49548242-49548502; species=bosTau
ATAATGGCCGCAGTGCGCTTCCATGGCCCTTGTGCACGGCGGGCGCCTTCCTCTGGTCACAGCGCCGACGGCGGAGGTACAAGCAGCGGGCCGCAGCACGCCCTGCACTCAGTCAGGTGGCCGTGCTGGGGATCCCTGCGCGGGCCCGGCTGGGCCTGGACTACATCTGGCGGGAGGGGCGTGT-GGGCAGCCCCG--CGGCTCCACGTGCTGGGAAGCCCG--CGTCCGGGGCTC---GGCAGAAGGAA-GCCTA-GGA
>gene=chr20_49548242-49548502; species=calJac
ATAATGGCCGCAGTGCGCTCCCAGGGCCCGGGTGCTCAGCGGGCGCCTTCCTCTGGCCGCAGCGCCGGCGGCGGAGGCAGAAGCAGCGGGCCGCAGCACGCCCAGCACTCAGTCAGGTGGCCGTGCTGGGGATCCCTGCGCGGGCCCAGCTGGGCCTGGACTACATCTGGCGGGAGGGGTGTGCAGGGCGGCCCGGGGCGGCTCCACGTGCTCAGAGGCCCGCGCTTCCACGCCTGAGAAGCGGTGGAAAGGCGCCGGAA
>gene=chr20_49548242-49548502; species=canFam
ATAATGGCCGCAGTGCGCTTCCAAGGCCCGTGTGCACGGCGGGCGCCTTCCTCTGGCCGCAGCGCCGGCGGCGGAGGCACCAGCAGCGGGCCGCAGCACGCCCTGCACTCAGTCAGGTGGCCGTGCCGGGGATCCCTGCGCGGGCCCAGCTGGGCCTGGACTACATCTGGCGGGAGGGGCGTGT-GGGCAGCCCGG--CGGCTCCACGTGCTGGGAGGCCTGCGCGTCACGGGcggggcGGTAGCGGGAG-GGGCAGGGG
>gene=chr20_49548242-49548502; species=equCab
ATAATGGCCGCAGTGCGCTTCCAGGGCCCGTGTGCACGGCGGGCGCCTTCCTCTGGCCGCAGCGCCGGCGGCGGAGGCACAAGCAGCGGGCCGCAGCACGCCCTGCACTCAGTCAGGTGGCCGTGCCGGGGATCCCTGCGC-GGCCCCGCTGCGCCTGGACTACATCTGGCGGGAGGGGCGTGA-GGGCCGCCC-G--CGGCTCCACGTGCT-GCAGGCCCGTTCGGCGCCGGCGG---------CGGAA-GGGCA-GGA
>gene=chr20_49548242-49548502; species=gorGor
----------------------------------------------------------------------------------------------------------------------------------------------------------------------------------------------------------------------GATGCCCGCGCTTCCACGGCTGAGAAGCGACGGGAAGGCGCCGGGA
>gene=chr20_49548242-49548502; species=panTro
ATAATGGCCGCAGTGCGCTCCCGGGGCCCGTGTGCTCGGCGGGCGCCTTCCTCTGGCCGCAGCGCCGGCGGCGGAGGCAGAAGCAGCGGGCCGCAGCACGCCCAGCACTCAGTCAGGTGGCCGTGCTGGGGATCCCTGCGCGGGCCCAGCTGGGCCTGGACTACATCTGGCGGGAGGGGTGTGCGGGGCGGCCTGGGGCGGCTCCACGTGCTCAGATGCCCGCGCTTCCACGGCTGAGAAGCGGCCGGAAGGCGCCGGGA
>gene=chr20_49548242-49548502; species=papHam
ATAATGGCCGCAGTGCGCTCCCGGGGCCCGTGTGCTTGGCGGGCGCCTTCCTCTGGCCGCAGCGCCGGCGGCGGAGGCAGAAGCAGCGGGCCGCAGCACGCCCAGCACTCAGTCAGGTGGCCGTGCTGGGGATCCCTGCGCGGGCCCAGCTGGGCCTGGACTACATCTGGCGGGAGGGGTGTGCGGGGCGGCCTGGGGCGGCTCCACGTGCTCAGATGCCCGCGCTTCCACGGCTGAGAAGCGGCGGGAAGGCGCCGGGA
>gene=chr20_49548242-49548502; species=ponAbe
ATAATGGCCGCAGTGCGCTCCCGGGGCCCGTGTGCTCGGCGGGCGCCTTCCTCTGGCCGCAGCGCCGGCGGCGGAGGCAGAAGCAGCGGGCCGCAGCACGCCCAGCACTCAGTCAGGTGGCCGTGCTGGGGATCCCTGCGCGGGCCCAGCTGGGCCTGGACTACATCTGGCGGGAGGGGTGTGCGGGGCGGCCTGGGGCGGCTCCACGTGCTCAGATGCCCGCGCTTCCACGGCTGAGAAGCGGCGGGAAGGCGCCGGGA
>gene=chr20_49548242-49548502; species=rheMac
ATAATGGCCGCAGTGCGCTCCCGGGGCCCGTGTGCTTGGCGGGCGCCTTCCTCTGGCCGCAGCGCCGGCGGCGGAGGCAGAAGCAGCGGGCCGCAGCACGCCCAGCACTCAGTCAGGTGGCCGTGCTGGGGATCCCTGCGCGGGCCCAGCTGGGCCTGGACTACATCTGGCGGGAGGGGTGTGCGGGGCGGCCTGGGGCGGCTCCACGTGCTCAGATGCCCGCGCTTCCACGGCTGAGAAGCGGCGGGAAGGCGCCGGGA
>gene=chr20_49609744-49609949; species=hg19
TCTCTACTGTTTTCATCCCTCATCCGCTTTCAGACAATAggccaaggcctggccaatcagagcactgccttctcatagcctcactgattggctcagggatgggcacacggtctaaactgctccaatcacagtgagtcccaggacttaggtaggagctacccaaatgataccttgtgctttcccattgaacttgaacttgagaaga
>gene=chr20_49609744-49609949; species=bosTau
GCGCTT---CTTTTTAGCCTCTTTAACTttc----------CCAGGACCCTGCCCATCGGAACACTGCCTCCTCAGGGCCTCACTGATTGACTCAGAGATGTGCAGGTGGTCTGGG-TACC--AATCAGAGTGAATCTCTGGGCTTAGGCAGGAGCTACCCCAAAGATAGCTTGCTTTTTCCTGTTTGACC----CTTGAGAAGA
>gene=chr20_49609744-49609949; species=calJac
TC------------------CAACCACTTTCAGACCATAggccaaggcttggccagtcagaacactgccttctcatggcctcactgattggctcagggatgggcacatggtctaagctgctccaatcagagtgagtcctgggactttga-------------------------------------------gaacctgagaagg
>gene=chr20_49609744-49609949; species=canFam
TCTCGG---CTTTCATCCTTTGCACCCTCTCAGCCCATCAGCCA-GGCCTGGCCCATCAGCACAGAGGCT-CTGCTGGCCTCCCTGATTGACACAG---------------------------AGTCAGGGTGAATCTCAGAGCTTTGGCAGGAGCTACCCAAGAGGTGCCTTGctcttgcttgttggacttgaatctggggaga
>gene=chr20_49609744-49609949; species=equCab
TCtcag---ctttcatccttcgaccactttcattccgggagccagggcctggccaatcagagcactgtcccctcatgagcttgctgatggactccg-gctgggcacatggtctcaggggccc-cggcagagggaatctcagcactttggcaggagccacccaaaagatcccttgctctttcctgttggacttgaacttgaggaga
>gene=chr20_49609744-49609949; species=gorGor
TCTCTACTGTTTTCATCCCTCATCCACTTTCAGACAATAggccaaggcctggccaatcagagcactgccttctcatagcctcactgattggctcagggatgggcacacggtctaaactgctccaatcacagtgagtcccaggacttaggtaggagctaccgaattgataccttgtgctttcccattgaatttgaacttgagaaga
>gene=chr20_49609744-49609949; species=panTro
TCTCTACTGTTTTCATCCCTCATCCACTTTCAGACAATAggccaaggcctggccaatcagagcactgccttctcatagcctcactgattggctcagggatgggcacacggtctaaactgctccaatcacagtgagtcccgggacttaggtaggagctacccaaatgataccttgtgctttcccattgaacttgaacttgagaaga
>gene=chr20_49609744-49609949; species=papHam
TCTCTACTGTTTTCATCCCCCATCCACTTTCAGACAATAggccaaggcctggccaatcagagcactgccttctcatagcctcactgattggctcagggatgggcacacggtctaagctgctccaatcacagtgagtcccaggacttcggtaggagctgcccaaatgataccttgtgctttcccattgaacttgaacttgagaaga
>gene=chr20_49609744-49609949; species=ponAbe
TCTCTACTGTTTTCATCCCGCATCCACTTTCAGACAATAggccaaggcctggccaatcagagcactgccttctcatagcctcactgattggctcagggatgggcacacggtctaagctgctccaatcacagtgagtcccaggacttaggtaggagctactcaaatgataccttgtgctttcccattgaacttgaacttgagaaga
>gene=chr20_49609744-49609949; species=rheMac
TCTCTACTGTTTTCATCCCCCATCCACTTTCAGACAATAggccaaggcctggccaatcagagcactgccttctcatagcctcactgattggctcagggatgggcacacggtctaagctgctccaatcacagtgagtcccaggacttcggtaggagctgcccaaatgataccttgtgctttcccattgaacttgaacttgagaaga
>gene=chr20_49702404-49702593; species=hg19
ctacagcttccagtggaaagacaggacctcttttccaatagttcccggaaaagttctaagtggattgacttaggtcacatgcccacccctgaaccaatcactggggaccgggaagggaggagatgagctgattggccagacctaggtcaggtgtttccctttggagtcagaagcgagttcagcatctcc
>gene=chr20_49702404-49702593; species=bosTau
tggcagcttccagtggaaagggaacactgcttttccaatagttcctggaaaaagctcaactggactgacttaggtcacatgcccaaccctgaacccatcagtgaggacttggg-gaaatgaaatgagctgattggccagacctggttccggcgcttacctgtggagtgagaggtgaggtcagtactgcc
>gene=chr20_49702404-49702593; species=calJac
ctgt-gcttccagtggaaagagaggacctcttttcaaatagttccaggaaaagttctaagtagactgacttaggtcacatgcccacccctgaaccaatcattggggactgggaagggaggagatgagctgattggccaggactgggtcaggtggttccctttggcctcagaactgaggtcagcttctcc
>gene=chr20_49702404-49702593; species=canFam
ctgcagcttctaatggaaggaaagtccc-tttccctaacagttctaggtaacttcctaatgggactgaccttggccaca----------tggaccaatcactgggaactttgg-ggaatgacatga-tggatggaccaggcctggataagatgctcacctttggggtcagaggtgaggtcagcagctcc
>gene=chr20_49702404-49702593; species=equCab
ctgctgtttccagtggaaagaggatacc-cctttccaacatttcctggaaaagtcctaactgga--agctgcagcccca----------ggctctaa---ctgggaacggggg-agaatgagatgagctaattggtcaggtctgggtcagatgcttacctttggggtca-aagtgaggtcagcacttcc
>gene=chr20_49702404-49702593; species=gorGor
ctgcagcttccagtggaaagacaggacctcttttccaatagttcccggaaaagttctaagtggattgacttaggtcacatgcccacccctgaatcaatcactggggaccgggaagggaggagatgagctgattggccagacctgggtcagatgtttccctttggagtcagaagcgagttcagcatctcc
>gene=chr20_49702404-49702593; species=panTro
ctgcagcttccagtggaaagacaggacctcttttccaatagtttccagaaaagttctaagtggcttgacttaggtcacatgtccacccctgaaccaatcactggggaccgggaagggaggagatgagctgattggccaggcctgggtcaggtgtttccctttggagtcagaagtgagttcagcatctcc
>gene=chr20_49702404-49702593; species=papHam
ctgcagcttccagtgaaaggagatgacctcttttccattagttcccggaaaagttctaagtggattgacttaggtcacatgcccacccccaaaccaatcactggggatggggaagggaggagatgagctgattggccagacctggatcaggtgtttccctttggagtcagaagtgaggtcagcatctcc
>gene=chr20_49702404-49702593; species=ponAbe
ctgcagcttccagtggaaagagaggaccacttttccaatagttcccggaaaagttctaagtggattgacttaggtcacatgcccacccctgaaccaatcactggggactgggaagagaggagatgagctgattggccagacctgggtcaggtgtttccctttggagtcagaagtgagttcagtatctcc
>gene=chr20_49702404-49702593; species=rheMac
ctgcagcttccagtgaaaggagacgacctcttttccattagttcccggaaaagttctaagtggattgacttaggtcacatgcccacccccaaaccaatcactggggacggggaagggaggagatgagctgattggccagacctgggtcaggtgtttccctttggagtcagaagtgaggtcagcatctcc
>gene=chr20_49789721-49789918; species=hg19
gagaaaggacaaagacagatcactcacttgaaggactcttcccagaagttgcaggcatctcttccactcacatccctattggccagcattgagtcacatgaccactcctagctacaaagaaagctgagaaatgcagtctttattcctagtggccatgtgctcagccacaacgcatagctgctaggaatgtgagctct
>gene=chr20_49789721-49789918; species=bosTau
gaggaaggacaaaagctggccaccttcttggaggactctt-ccaggagttacccttgtctcttccattcacatcccaatgttctggtgcttagtcacatggccgctcctacctgcaagggagactgggaaatatagtcttcatctctagtagctgagtgcttggctacaa-------------gatgtgtgagctct
>gene=chr20_49789721-49789918; species=calJac
gagaaaggacaaagacagattattcacttgaaggcctcttcccagaagttgcaggcatttcttccactcacagccctattggccagcattgagtcacatgaccactcctagctgcaaaggaagctgggaaatgcagtctttattcctagtggccatgtgctcagccacaacacatagctgctaggaatgtgagctct
>gene=chr20_49789721-49789918; species=canFam
gagacagagcaagag----------tcttgaagaactttttccagaagtcacacacatttcttccattcacatcccaattggccagcacttagtcatgcggcttctcccagctgcaagagaggctgggaaatgcagtctgtattcctagcagccatgttctcagcta------------------------------
>gene=chr20_49789721-49789918; species=equCab
gagaaagggcaaagactgactactctcttgaaggactctt-ccaaaaattgcacacatctcttccactcacatcccaatggacaagcacttagtcacatggccactccgagctgcaagggaagctgagaaatgcaatcttcattcctggtggccacgtgctcaggtataa-------------aatttgtgaactct
>gene=chr20_49789721-49789918; species=gorGor
gagaaaggacaaagacaaatcactcacttgaaggactcttcccagaagttgcaggcatctcttccactcacatccctattggccagcattgagtcacatgaccactcctagctacaaagaaagctgagaaatgcagtctttattcctagtggccatgtgctcagccacaacgcatagctgctaggaatgtgagctct
>gene=chr20_49789721-49789918; species=panTro
gagaaaggacaaagacagatcactcactcgaaggactcttcccagaagttgcaggcatctcttccactcacatccctattggccagcattgagtcacatgaccactcctagctacaaagaaagctgagaaatgcagtctttattcctagtggccatgtgctcagccgcaatgcatagctgctaggaatgtgagctct
>gene=chr20_49789721-49789918; species=papHam
gagaaaggacaaagaaagatcactcacttgaaggactcttcc-------------catctcttccactcacatccctgttggccagcattgagtcacatgaccactcctagctgcaaagaaagctgggaaatgcagtctttattcctagtggccatgtgctcagccacaacgaatagctgctaggaatgtgaactct
>gene=chr20_49789721-49789918; species=ponAbe
gagaaaggacaaagacagatcactcacttgaaggactcttcccagaagttgtaggcatctcttccactcacatccctattggccagcattgagtcacatgaccactcctagctgcaaagaaagctgggaaattcagtctttattcctagtggccatgtgctcagccacaatgcatagctgctgggaatgtgagctct
>gene=chr20_49789721-49789918; species=rheMac
gagaaaggacaaagaaagatcactcacttgaaggactcttcc-------------catctcttccactcacatccttattggccagcattgagtcacatgaccactcctagctgcaaagaaagctgggaaatgcagtctttattcctagtggccatgtgctcagccacaacgaatagctgctaggaatgcaaactct
>gene=chr20_49957074-49957214; species=hg19
TCTGGAAGAAAGGGAGTTAGTCCCAAGAAACAAAGACTCAGGGTCAGTAGTTTAgaccaaaccaaaggcacatggccatgccttcctgcaagggatgctgggaaatgtagtctttGGACATTGGCTGACACTGTGGTGTC
>gene=chr20_49957074-49957214; species=bosTau
--------------------------------------------------------tcaagtcatggtcatatggccatatccagctgcaagggatgctaagaagtgtagtctttGGACATTGGCTGATATTGCAGTTTC
>gene=chr20_49957074-49957214; species=calJac
TCTGGAAG-AAGGGAGTTAGTCCCAAGTAATGAAGA--CAGGGTCAGTGGTTTAgaccaaaccataggcacatggccatgcctacctacaagggatgctgggaaatgtagtctttGGACATTGGCTGACACTAGGGTATC
>gene=chr20_49957074-49957214; species=canFam
----------------------------------------------------tgagccaactcatagtcatgtggtcatatctagcttcggcagatgctgagaaatgtggtctttGGACTTTGGCGGACAGTG--GTCTC
>gene=chr20_49957074-49957214; species=equCab
----------------------------------------------------tgggccaaatcatagtcatgttgtcatatctgcttacaagggatgctgggaaatgtggtctttGGACATTGGCTGACAATGCAGTCTC
>gene=chr20_49957074-49957214; species=gorGor
TCTGGAAGAAAGGGAGTTAGTCCCAAGAAACAAAGACTCAGGGTCAGTAGTTTAgaccaaaccaaaggcacatggccatgccttcctgcaagggatgctgggaaatgtagtctttGGACATTGGCTGACGCTGTGGTGTC
>gene=chr20_49957074-49957214; species=panTro
TCTGGAAGAAAGGGAGTTAGTCCCAAGAAACAAAGACTCGGGGTCAGTAGTTTAgaccaaaccaaaggcacatggccatgccttcctgcaagggatgctgggaaatgtagtctttGGacattggctgacactgtggtgtc
>gene=chr20_49957074-49957214; species=papHam
TCTGGAAGAAAGGGAGTTAGTCCCAAGAAATGAAGACTCAGGGTCAGTAGTTTAgaccaaaccagaggcacatggccatgcctacctgcaagggatgctgggaaatgtagtctttGGACATTGACTGACACTGTGGTATC
>gene=chr20_49957074-49957214; species=ponAbe
TCTGGAAGAAAGGGAGTTAGTCCCAAGAAACGAAGACTCAGGGTCAGTAGCTTAgaccaaaccaaaggcacatggccatgccttcctgcaagggatgctgggaaatgtagtctttGGACATTGGCTGACACTGTGGTATC
>gene=chr20_49957074-49957214; species=rheMac
-----------------------------------ACTCAGGGTCAGTAGTTTAgaccaaaccagaggcacatggctatgcctacctgcaagggatgctgggaaatgtagtctttGGACAT----TGACAC--TGGTATC
>gene=chr20_50194718-50194890; species=hg19
cttggagggggcttcatccccagtttaaagttgagtcatgtgacgaaggtgtaagcctatcagcctgtcacatttcccctgaccactggtgattggttcagggaatagcatgtgacccaggcagtgccagcgttacccaggagtctctgctgggctctagatagcagctcag
>gene=chr20_50194718-50194890; species=bosTau
----------------------------------------------------------------------------------------------------------------------------------------------------------------------------
>gene=chr20_50194718-50194890; species=calJac
cttggagggggcttcgtccccagttcaaagttgagtcatgttaccaaggtctaagccaatcagtccatc-catttgccctgacca-cagtgattggttcagggaggagcatgtgacccaggcagggccagtgttacccaggagcctctgctggGCTCCAGATAGAAGCTGAA
>gene=chr20_50194718-50194890; species=canFam
CTCGGAAGGG-CTTCATCCTTAATTCAAAGTTGGGTCATgtgaccaaggcctaagtcagtgggcacacg-gaattcccctgaccg-ctgggactggttcaaggacaagcacatgagccagtccgggccagggtcacaccagaagctcagctgggctctggacag--actcac
>gene=chr20_50194718-50194890; species=equCab
CCCGGGAGGG-CTCCATCCCCAGTATA------------gtgactgaggcctaagccaatcagcacagg-gagatcccc-ggctg-cagtgattggttcagggatgagcacgtgacagagtcagggccagtgtcatacaaggcgcccagctggggtctgaatg----ttccc
>gene=chr20_50194718-50194890; species=gorGor
cttggagggggcttcatccccagtttaaagttgagtcatgtgacgaaggtgtaagccaatcagcctatcacatttcccctgaccactggtgattggttcagggaggatcatgtgacccaggcagggccagtgttacccag-agtctctgctgggctctagatagaagctcag
>gene=chr20_50194718-50194890; species=panTro
cttggaaggggcttcaaccccagtttaaagttgagtcatgtgacgaaggtgtaagccaatcagcctatcacatttcccctgaccactggtgattggttcagggaggagcatgtgacccaggcagagccagtgttacccaggagcctctgctgggctctagatagcagctcag
>gene=chr20_50194718-50194890; species=papHam
cttggagggggcttcat-cccagtttaaagttgagtcatgtgaccaaggtgtaagccaatcagcctatcacatttcccctgacca-tggtgattggttcaaggaggaacacgtgacccaggcagagccagtgttacccaggagtctctactgggctctggatagaagctctg
>gene=chr20_50194718-50194890; species=ponAbe
cttggagggggcgtcatccccagtttaaagttgagtcatgtgaccaaggtgtaagccagtcagcctatcacatttcccctgaccactggtgattggttcagggaggagcacgtgacccaggcagggccagtgttacccaggagtctctgctggaCCCTAGACGGAAGCTCAG
>gene=chr20_50194718-50194890; species=rheMac
cttggagggggcttcat-cccagtttaaagttgagtcatgtgaccaaagtgtaagccaatcagcctatcacatttcccctgacca-tggtgattggttcaaggaggaacacgtgacccaggcagagccagtgttacccaggagtctctactgggctctggatagaagctctg
>gene=chr20_50211561-50211771; species=hg19
AACATGAAAAGAAATGTCTGTTTTTCACGGAGCCTCTGGCCATGAAATAAATTCTGAAGCTATGAAAGCACAGTCTTGAAACTCAGGGCAGTTGGGCACGTGGGGTCCGGCTGGTTGTGGAAAACAGGAAACAGCAATGTCTTTCAGTCCTCAAGTTCCCCCTAGCGGCTCCGGCGGAGGAGTGTCCGCACATGGACGGAAGTTCACTGC
>gene=chr20_50211561-50211771; species=bosTau
AACATAAAAAGAAATGTCTGTTTTTAAGGGAGCCGTTGGCCATGAAATAAATTCTGAAGCTATGAAAGCAGCATCTTGAAAC----AACAGTCGGGTATGGAGGGCCCGGCGGGCTGGTGAAAACAGGAAATAGAAAGGTCTTTTGATCCTCAGGTGCCCTCTAGCGGCGCGGCGGGAGCAGTGCCTGCACGGTCATGGAATTTCACAGC
>gene=chr20_50211561-50211771; species=calJac
AACATGAAAAGAAATGTCTGTTTTTCACGGAGCCTCTGGCCATGAAACAAATTCTGAAGCTATGAAAGCACCGTCTTGAACCTCAGGGCAGCTGGGCACGTGGGGTCCGGCTGGTTGTGGAAAACAGGAAACAGAAATCTCTTTCAGTCCTCAAGCTCCCCCTAGCGGCTCCAGCGGGGAAGTGTCTGCACGTGGATGCAATTTCACTGC
>gene=chr20_50211561-50211771; species=canFam
AACATAAAAAGAAATGTCTGTTTTTAACAGAGACGTTGGCCATGAAATCAGTTTTGA-GCTATGAAAGCAGCGTCTCGAAC-------------AGAGCAGCCGGGCTGGTGGACCCTTGAAAACAGGAAACATAAAGGTCTTTGGAT-CTCAAGTTCCCCCTAGTGGCGAGCGGGGAGCGGTGTCTGCGCGCCCATGGAATTTCACAGC
>gene=chr20_50211561-50211771; species=equCab
AACATAAAAAGAAATGTCTGTTTCTAACGGAGCCGTTGGCCATGAAATAAATTCTGAAGACTTGAAACCGGC----TGAAT----------------GTGCTCGGGCTGCCTGATTCTTGAAAACAGGAAACAGGAGCGTCTTCCAATCCCCCAGCCCCCCCCAGCGGCG-GAATGGAGGAGCAACTGCGTGGTCCTGGGACCTCACAGC
>gene=chr20_50211561-50211771; species=gorGor
AACATGAAAAGAAATGTCTGTTTTTCACGGAGCCTCTGGCCATGAAATAAATTCTGAAGCTATGAAAGCACAGTCTTGAAACTCAGGGCAGTTGGGCACGTGGGGTCCGGCTGGTTGTGGAAAACAGGAAACAGCAATGTCTTTCAGTCCTCAAGTTCCCCCTAGCGGCTCCGGCGGAGGAGTGTCCGCACATGGACGGAATTTCACTGC
>gene=chr20_50211561-50211771; species=panTro
AACATGAAAAGAAATGTCTGTTTTTCACGGAGCCTCTGGCTATGAAATAAATTCTGAAGCTATGAAAGCACAGTCTTGAAACTCAGGGCAGTTGGGCACGTGGGGTCCGGCTGGTTGTGGAAAACAGGAAACAGCAATGTCTTTCAGTCCTCAAGTTCCCCCTAGCGGCTCCGGCGGAGGAGTGTCCGCACATGGACAGAATTTCACTGC
>gene=chr20_50211561-50211771; species=papHam
AAGATGAAAAGAAATGTCTGTTTTTCACGGGGCCTCTGGCCATGAAATAAATTCTGAAGCTATGAAAGCACCGTCTTGAAACTCTGGGCAGTTGGGCACGTGGGGTCCGGCTGGTTGTGGAAAACAGGAAACAGCAATGTCTTTCAGTCCTCAAGTTCCCCCTAGCGGCT-CGGCGGAGAAGTGTCCGCACATGGACGGAATTTCACCGC
>gene=chr20_50211561-50211771; species=ponAbe
AACATGAAAAGAAATGTCTGTTTTTCACGGAGCCTCTGGCCATGAAATAAATTCTGAAGCTATGAAAGCACCGTCTTGAAACTCAGGGCAGTTGGGCACGTGGGGTCCGGCTGGTTGTGGAAAACAGGAAACAGCAATGTCTTTCAGTCCTCAAGTTCCCCCTAGCGGCTCCAGCGGAGGAGTGTCCGCACACGGACGGAATTTCACTGC
>gene=chr20_50211561-50211771; species=rheMac
AAGATGAAAAGAAATGTCTGTTTTTCACGGGGCTTCTGGCCATGAAATAAATTCTGAAGCTATGAAAGCACCGTCTTGAAACTCTGGGCAGTTGGGCACGTGGGGTCCGGCTGGTTGTGGAAAACAGGAAACAGCAATGTCTTTCAGTCTTCAAGTTCCCCCTAGCGGCTCCGGCGGAGGAGTGTCCGCACATGGACGGAATTTCACCGC
>gene=chr20_50649959-50650202; species=hg19
atttacctagcagtaaagaggaggggcagcagatagaccccactccttccctaaggctgttattgggaagtcgcctgtgacacatgcatttacatctcatttttcagaacagtcacatgaccatacctagttgtaagggaagctgggaaatgtagtctttattctggacagcaaagaatcctgttaacagtaagggtttctgtttatagggaagaaaagaatggctaactaaggtaaagggca
>gene=chr20_50649959-50650202; species=bosTau
cttcccctagtggtaaagaggc-----ggaggagatgcggc-ttcgatccctggttc-------aggaagatcccct----------------------------------------------------------------------------------------------------------------------------------------------------------------------
>gene=chr20_50649959-50650202; species=calJac
---------------------------------------------------------------------------------------------------------------------------------------------------------------------------------------------------------------------------------------------------
>gene=chr20_50649959-50650202; species=canFam
atttatctaaaagcaaagaggc-----agaagagagaccacataccttccctgaagacattactgggaatttgtatgcgaca----catttatatctcatgg----------tcatatgaccatatttagctgcaagggaggctgggaaatgtggtctttattttggacagcag-------------------------------TTACAGAAGAAGAGAATGGCTATTTGGAAGCAAGAGAA
>gene=chr20_50649959-50650202; species=equCab
atttacctagaaacaaagagga-----aggagagaggccaggctccttccctgaggccattactgggaagttgcacgtaaaactttcatttgcatctcattggccagagcagtcacctgaccacatctagctgcaagggatgctgggaaatgtagtctttattctggagaccagtgtgtcctgccatcaatcagtgattttgtttttacagaagaagagaatggctacatggggacaagagca
>gene=chr20_50649959-50650202; species=gorGor
atttacctagcagtaaagaggaggggcagcagatagactccactccttccctaaggctgttattgggaagtcgcctgtgacacatgcatttacatctcatttgtcagaacagtcacatgaccatacctagttgtaagggaagctggaaa-tgtagtctttattctggacagcaaagaatcctgttaacagtaagg-tttctgtttatagggaagaaaagaacggctaactaaggtaaagggca
>gene=chr20_50649959-50650202; species=panTro
atttacctagcagtaaagaggaggggcagcagatagaccccactccttccctaaggttgttattgggaagtcacctgtgacacatgcatttacatctcatttttcagaacagtcacatgaccatacctagttgtaagggaagctgggaaatgtagtctttattctggacagcaaagaatcctgttaacagtaagggtttctgtttatagggaagaaaagaatggctaactaaggtaaagggca
>gene=chr20_50649959-50650202; species=papHam
-----------------------------------------------------------------------------tgacacttgcatttacatctgatttgtcagaacagtcacatgaccatacctagtagtaagg-aagctgggaaatgtagtcttaattctggacagcaaagaatcctgctaacagtaagggtttctgTTTATAGGGAAGAAAAGAATGG----CTAAGGTAAAGAGCA
>gene=chr20_50649959-50650202; species=ponAbe
atttacctagcagtaaagagga-aggcagcagatagaccccactccttccctaaggccgttattg--------cctgtgacacatgcatttacatctcatttgtcagaatagtcacatgaccatacctagttgtaagggaagctgggaaatgtagtctttattctggacagcaaagaatcctgctaacagtatgggtttctgtttacagggaagaaaagaatggctaACTAAGGTAAAGGGCA
>gene=chr20_50649959-50650202; species=rheMac
atttacctagcagtaaagaggaggggcggcagagagaccccactccttccctaaggctgttattgggaagttgcctgtgacacttgcatttacatctgatttgtcagaacagtcacatgaccatacctagtagtaaggaaagctgggaaatatagtcttaattctggacagcaaagaatcctgctaacagtaagggtttctgTTTATAGGGAAGAAAAGAATGG----CTAAGGTAAAGAGCA
>gene=chr20_50722829-50723028; species=hg19
CAAGAAAGCCACCTACATCCCCCAGGTGTTTACTTTCTTCAAATTAGGGAGTTACTTAAGACTGGGTTGTGCcccaagcttgcccgaacctgagaatcacgtgggggcccttgtttcaaaaagacccagccaggctcatctccgagtttttggggcggggcctgagaatctgtatttttaacaGCGCCGCGTATGAGTT
>gene=chr20_50722829-50723028; species=bosTau
C-AGAACGCCACCTAAGAGACCCAGGTGTTTGCGCTCTTC-GGTTGGGGAGTTACTTAAGGC-GGGCTGTGGCCGGAGCTTGCCCGAACCTGAGAGTCACGTGGGGCCTTTGGGTA-AAAAG-------G----TTCAGCTTTGAACCCGTGGGGCGGGGCCTGGGAATCCGTATTTGTAACATAGCCGCCGGTGAGTT
>gene=chr20_50722829-50723028; species=calJac
CGAGAAAGCCACCTACAGCCCCCAGGTGTTTACTTTCTTCAGATTGGGGAGTTACTTAAGACAGGGCTGTGCcccgagcttgcccgaacctgagaatcacgtgggggccctggtttcaaaaagacctagccaggcttagctctgagtttttggggcggggcctgagaatctgtatttttaataGCGCCGCTTTTGAGTT
>gene=chr20_50722829-50723028; species=canFam
CAAGGAAGCCACCTACATCCCTCGGGTGTTTACTCTCTACAAATTGGGGAGTTGCTGGAGGCGGGGCAGCGCCCTAAGCTTGCCCAAACCTGCGCGTCACGTGGGGGCCCTTGCGA-GAAAAGAGCCGGG----TTCGGC-CTGAATCCGGG---------------------TTATCTCACAGCGCCCCTGCTGACAG
>gene=chr20_50722829-50723028; species=equCab
CAAGAAAGCCACTTACATCCCCCAGGCGTTTACTTTCTTCAAATTGGGGAGTTACTTAAGGCCGGGCTGTGCCCCAAGCTTGCCCAAACCTGAGAGTCACGTGGGGGCCCTTGTTT-AAAAAGACCC-GG----TTCGGCTCTGAATCCGTGGGGGGAGACCTGGGAATCTGTATTTCTAACCGCGCCGGGGGTGAGTT
>gene=chr20_50722829-50723028; species=gorGor
----------------------------------------------------------------------------------------------------------------GTTTCAAAAAGACCCAGCCAGGCTCATCTCCGAGTTTTTGGGG------------------ATTTTTAACAGCGCCGCGTATGAGTT
>gene=chr20_50722829-50723028; species=panTro
CAAGAAAGCCACCTACATCCCCCAGGTGTTTACTTTCTTCAAATTGGGGAGTTACTTAAGACTGGGTTGTGCcccaagcttgcccgaacctgagaatcacgtgggggcccttgtttcaaaaagacccagccaggctcatctccgagtttttggggcggggcctgagaatctgtatttttaacaGCGCCGCGTATGAGTT
>gene=chr20_50722829-50723028; species=papHam
TAAGAAAGCCACCTACGTACGCCAGGTGTTTACTTTCTTCAAATTGGGGAGTTACTTAAGACAGGGTTGTGCcccaagcttgcccgaacctgagaatcacgtgggggcccttgtttcaaaaagacccagccaggctctgctccgagtttttggggcggggcctgagaatcggtatttttaacaGCGCAGCGTATGAGTT
>gene=chr20_50722829-50723028; species=ponAbe
CAAGAAAGCCACCTACATCCTCCAGGTGTTTACTTTCTTCAAATTGGGGAGTTACTTAAGACTGGgtggtgccccaagcttgcccgaacctgagaatcacgtggaggcccttgtttcaaaaagacccagccaggctcagctccgagtttttggggcggggcctgagaatctgtatttttaacaGCGCCGCGTATGAGTT
>gene=chr20_50722829-50723028; species=rheMac
-------------------------------------------------------------------------------------------------------------------------------------------------------------------------------------------------------
>gene=chr20_50820819-50820949; species=hg19
CACTCACTTCCTACAGGCTTTGTCTGCcacacatctatttcctgcttaagtgccattggcagaatccagtcacatggtccatcatggaagcaggtgggcagggctgggaaatgtagcctctggatgggaa
>gene=chr20_50820819-50820949; species=bosTau
C---------------TCCTT----AGGACAGACC-----------------------------------------------------------------------------------C-----------
>gene=chr20_50820819-50820949; species=calJac
CACTCACTTCCTACAGGCTTTGTCTGTCATACACCTATTTTCTGCTTAAGTGTCATTGGCAGAATCCAGTCACACAGTCCAGTATGGAAGAAAGTGGGCAGGGCTGGGAAATGTAGCCTCTGGAAGGGCA
>gene=chr20_50820819-50820949; species=canFam
CAATCATGTCCTAAAATCCTTGTCTAAAGCACGTCTACTTCCTGCTTATGTACCATCGGCAGAGCCTAGTCACCCAGTG-------GTTGCAAGGGGACCAGCCTG-GAAGTGTAGACCCGGATGGGGAC
>gene=chr20_50820819-50820949; species=equCab
----------------------------------------------------------------------------------------------------------------------------------
>gene=chr20_50820819-50820949; species=gorGor
CACTCACTTCCTACAGGCTTTGTCTGCcacacatctatttcctgcttaagtgccattggcagaatccagtcacatggtccatcatggaagcaagtgggcagggctgggaaatgtagcctctggatgggaa
>gene=chr20_50820819-50820949; species=panTro
CACTCACTTCCTACAGGCTTTGTCtgccgcacatctatttcctgcttaagtgccattggcagaatccagtcacatggtccatcatggaagcaagtgggcagggctgggaaatgtagcccCTGGAGGGGAA
>gene=chr20_50820819-50820949; species=papHam
cactcacttcccacaggctttgtctgccacacatctatttcctgcttaagtgccattggcagaatccagtcacatggtccatcatggaagcaagtgggcagggctgggaaatgtagcctctggatgagca
>gene=chr20_50820819-50820949; species=ponAbe
CACTCACTTCCTACAGGCTTTGTCTGCcacacatctatttcctgcttaagtgccattggcagaattcagtcacatggtccatcatggaagcaagttggcagggctgggaaatgtagcctctggatgggca
>gene=chr20_50820819-50820949; species=rheMac
CACTcacttcccacaggctttgtctgccacacatctatttcctgcttaagtgccattggcagaatccagtcacatggtccatcatggaagcaagtgggcagggctgggaaatgtagcctctggatgagca
>gene=chr20_50979605-50979745; species=hg19
AAGAGGAAGCTGTACCTTGTGTGCTGCCTTTTAAATGCATTTgctcagatttcattggtcaaagcagtcacatgggcacacttagtttccaggtggcagggaagtattaatcctatcagatgtttggaaggacgcgaaat
>gene=chr20_50979605-50979745; species=bosTau
------------------------------------GCAGGCTTT--CATGCCA----------AGATCTCATTGGTCTAAACATCCACTGGAAGGACTGAATGT--TAATCCTGTCCAATGCCTGGAAGGGAGAGTACT
>gene=chr20_50979605-50979745; species=calJac
AAGAGGAAGCTGGACATGGTGTGTTGCCTTTTAAATGTGTTTgctgacatttcattggtcaaagcagtcacatgggcacact-------------------------------tGTCAGATGTTTGGAAGGAAGGGAATT
>gene=chr20_50979605-50979745; species=canFam
AAGAGGACATTGTG---TGAGCATTGACGTTTAAATGCAtttattcacatgtcactggtcaaagtagccacatgg--------------------gtgggaaagta-gaatcctgtccggtgcttggaag---gaaaatt
>gene=chr20_50979605-50979745; species=equCab
AAGACGACGTTGTA---TGAACACCGA-TTTTGTATGCGtttgctcacatttcattggtcaaggtagtcacgtggtcatacctagcttcaaggcagcaggaaagta-taatcttgtcaaatgcttggaag---cagaatt
>gene=chr20_50979605-50979745; species=gorGor
--------------------------------------------------------------------------------------------------------------------------------------------
>gene=chr20_50979605-50979745; species=panTro
AAGAGGAAGCTGTACCTTGTGTGCTGCCTTTTAAATGCAtttgctcacatttcattggtcaaagcagtcacatgggcacacttagtttccaggtggcagggaagtattaatcctatcagatgtttggaaggaagcaaaat
>gene=chr20_50979605-50979745; species=papHam
AAGAGGAAGTTGTACCTTGTGTGTTGCCTTTTAAATGTGTTTgctcacatttcattggtcaaagcagtcaca---------ttagtttccaggtggcaggaaagtattaatcctatcaggtgtttggaaggaagtggaat
>gene=chr20_50979605-50979745; species=ponAbe
AAGAGGATGCTGTACCTTGTGTGCTGCCCTTTAAATGCGTTTgctcacatttcactggtcaaagcagtcaaatgggcacacttagtttccaggtggcaggaaagtattcatcctatcagatgtttggaaggaagcgaaat
>gene=chr20_50979605-50979745; species=rheMac
AAGAGGAAGTTGTACCTTGTGTGTTGCCTTTTAAATGTGtttgctcacatttcattggtcaaagcagtcaca---------ttagtttccaggtggcaggcaagtattaatcctatcaggtgtttggaaggaagtggaat
>gene=chr20_52029867-52030093; species=hg19
cagagaaagtccccagacaaaggatgcaggtgctggacttagaaatcCTGCAGTGTggccaggtgcggtggtgcacgcctgaatcccagcactttgcggggccagcgggagatcacgtgagcTActagctttgaatcttagttctaccacttgcaagttgtgtgatgtcggggaagtcgcttcacttccctggctcagtttccccatctgataaatgggactactg
>gene=chr20_52029867-52030093; species=bosTau
----------------------------------------------------------------------------------------------------------------------gacccactagc-ttgaatctcagctctg-tgggtacaagctgtgtcatcttaggcaagctgctttacttccctgcctcagtctcctctgctgaaaaatgggactatta
>gene=chr20_52029867-52030093; species=calJac
---------------------------------------------------------------------------------------------------GGCCGGCAGGAGATCCCTTGAGCTActaggtttgaatcttagttcttccacttgcaagtggtgtgatgttggggaagtcacttcacttccctgtctcagtttccccatctgagaaatgggactttta
>gene=chr20_52029867-52030093; species=canFam
CACAGGATGACCTTGGATAAAGTGTGTGGCACCTGCCCCTGGAAATCCTGCAG---------------------------------------------------------------------tactaggtttgaatcttagctctaccacttgcaagatgtgcaacctcgggcaagccatttcacctctctacctcagttccctcatctgagaaacgggtctacta
>gene=chr20_52029867-52030093; species=equCab
c-tgggaagccctgtggtaaagaatgcaggGGGCCGCCATGGAGATCCCGCAG-----------------------------------------------------------------gacttactaggtttgaatcttagctccaccacttgcaagttgtgcagccttgggcaagtcacttcccctccctacctcagtgtcctcatctgagaaacggggctgtta
>gene=chr20_52029867-52030093; species=gorGor
----------------------------------------------------------------------------------------------------------------------------------------------------------------------------------------------------------------------------------
>gene=chr20_52029867-52030093; species=panTro
cagagaaagtccccaggcaaaggatgcaggtgctggacttagaaatcctgcagtgtggccaggtgcggtggtgcaagcctgaatcccagcactttgggaggccagcgggagatcacgtgagcTActagctttaaatcttagttctaccacttgcaagttgtgtgacgtcggggaagtcgcttcacttccctggctcagtttccccatctgataaatgggactactg
>gene=chr20_52029867-52030093; species=papHam
cagagaaagcgccccggcaaaggatgcgcgcgctggacttaga-----------gtggccaggtgcggtggtgcacgcctgaatcccagcactttgggagaccggtgggagatcacgtgagcTActaggtttgaatctcagttctaccacttgcaagctgtgtgatgtcggggaagtcgcttcatttccctggctcagtttccccatctgataaatgggactattg
>gene=chr20_52029867-52030093; species=ponAbe
cagagaaagtccccaggcaaaggatgcaggtgctggacttcgaaatcCTGCAGTGCggccaggtgcggtgacgcacgcctgaatcccagcactttgggacgccagcgggagatcacgtgagcTActagctttgaatcttagttctaccacctgcaagttgtgtgatgtcgaggaagtcgcttcacttccctggctcaggttccccatctgataaatggggatactg
>gene=chr20_52029867-52030093; species=rheMac
cagagaaagcgccccggcaaaggatgcaggtgctggacttaga-----------gtggccaggtgcggtggtgcacgcctaaatcccagcactttgggagaccggtgggagatcacgtgagcTActaggtttgaatcttagttctaccacttgcaagctgtgtgatgtcggggaagtcgcttcatttccctggctcagtttccccatctgataaatgggactattg
>gene=chr20_52276875-52277045; species=hg19
GGTGCGCACAGCCTGGCGCGAGTTCGAAGCTGGAGAGGGCTGTAAAATAGATTGGGGGGCGGGGGAGACCACGTGATTTTCTGGAACGCTGGCTCGCCTCTTTATTTTGATTCTCGAGTAAACTTACAATCCCCAAAATGCGTTGAGGGCATCGGAAAGAGTAAAGTCAC
>gene=chr20_52276875-52277045; species=bosTau
GGTgag--------------------------------------------gagagaaaaagggagagaCCACGTGACTTTCTGGAACGCAGACTCACTTCTTGATTTTGATCCTC--ACTGGCGCGCTGGCTCCAAAATGTCTTGCCCGAATCGGAAAA-----GGTCCT
>gene=chr20_52276875-52277045; species=calJac
GGTGCGCACAGCCTGGCCCGAGTTCGAAGCGGCAGAGGGCTGTAAAAGAGGCT-GGGGGCGAGGGAGACCATGT-ATTTTCTGGAACGTTGGCTCGCTTCTTTATTTTGATTCTCGAATAAACTTAGAATCCCCAAAATGCGTTGAGGGCATCGGAAAGAGTAAAGTTAC
>gene=chr20_52276875-52277045; species=canFam
GGGGTACACAGGCTggagggaggga---------gagggagggagagggcgggggagggagggagagATCACGTGATTTTCTGGAACGCAGACCAGCTTCTTTATTTTGATTCTCTCGCAAACCCACTCCCTCCAGAGCGCGTTGAGCGCAT-GGAAAGAGGAAAGTCAC
>gene=chr20_52276875-52277045; species=equCab
----------------------------------gagggagagagagagagagagagagagagaTTGGCCACGTGATTTTCTGGAACGCAGACTCGCTTCT---TTTTGATTCTCACGTGAACGTACTATCTCCAAAAAGCGTTGAGTGAATCGGAAAGAGTGAAGTCGC
>gene=chr20_52276875-52277045; species=gorGor
GGTGCGCACAGCCTGGCGCGAGTTCGAAGCTGGAGAGGGCTGTAAAATAGATTGGGGGGCGGGGGAGACCACGTGATTTTCTGGAACGCTGGCTCGCTTCTTTATTTTGATTCTCGAGTAAACTTACAATCCCCAAAATGCGTTGAGGGCATCGGAAAGAGTAAAGTCAC
>gene=chr20_52276875-52277045; species=panTro
GGTGCGCACAGCCTGGCGCGAGTTCGAAGCTGGAGAGGGCTGTAAAATAGATTGGGGGGCGGGGGAGACCACGTGATTTTCTGGAACGCTGGCTCGCTTCTTTATTTTGATTCTCGAGTAAACTTACAATCCCCAAAATGCGTTGAGGGCATCGGAAAGAGTAAAGTCAC
>gene=chr20_52276875-52277045; species=papHam
GGTGCGCACAGCCTGGCGCGAGTTCGAAGCGGGACAGAGCTGTAAAATAGATTGGGGGGCGGGGGAGACCACGTGATTTTCTGGAACGCTGGCTCGCTTCTTTATTTTGATTCTCGAGTAAACTTACAATCCTCCAAATGCGTTGAGGGCATCGGAAAGAGTAAAATCAC
>gene=chr20_52276875-52277045; species=ponAbe
GGTGCGCACACCCTGGCGCGAGTTCGAAGCTGGAGAGGGCTGTAAAATAGATTGGGGGGCAGGGGAGACCACGTGATTTTCTGGAACGCCGGCTCGCTTCTTTATTTTGATTCTCGAGTAAACTTACAATCCCCAAAATGCGTTGAGGGCATCGGAAAGAGTAAAGTCAC
>gene=chr20_52276875-52277045; species=rheMac
GGTGCGCACAGCCTGGCGCGAGTTCGAAGCGGGAGAGGGCTGTAAAATAGATTGGGGGGCGGGGGAGACCACGTGATTTTCTGGAACGCTGGCTCGCTTCTTTATTTTGATTCTCGAGTAAACTTACAATCCTCCAAATGCGTTGAGGGCATCGGAAAGAGTAAAATCAC
>gene=chr20_53054822-53054964; species=hg19
gaatccttccttgcctcttctagcttctggtatttgctagcaatccttgcattccttggctcgcagatccatagcttcaatctccgcctctgttgtcacatgaccttatccctgtgtgtctctttctctgtgtctcttcttt
>gene=chr20_53054822-53054964; species=bosTau
gaacctctccttgtctctcttagctcctggcgtttgcctgcgatcttcctgttgtttggcttgtagatgcgtggctgt-gcctctgcctctgtcgtc------------ccctgtgtgtctctgtctctgagcctcttctcc
>gene=chr20_53054822-53054964; species=calJac
gaaccctt-cttgccccttccagtttctggt-tttgctagcaatccttgcattccttggcttgcagatccatcccttcaatctctgtctctgttgccacatgaccttaaccttgtgtgtctctgtccccatgtctcttcttt
>gene=chr20_53054822-53054964; species=canFam
aaatccctccctgcctcttcaggcttctggtgtttgccagcaatctttgcattcttgggcttacagaagcatcattgcaatctctgcctctgtcgacacatagctttacccccgtg--tttctgtcacagagtctcttctct
>gene=chr20_53054822-53054964; species=equCab
gaatcccttcatgccttgcctagcttctggtgtttgctggcaatctttgcattccttggcttatagacacatcactccagtctctgcctctgtagtcacatagctttatccccatg------tgtctctgtgtctcttctcc
>gene=chr20_53054822-53054964; species=gorGor
gaatccttccttgcctcttctagcttctggtatttgctagtaatccttgcattccttggctcgcagatccatagcttcaatctctgcctctgttgtcacatgaccttatccctgt-tgtctctttctctgtgtctcttcttt
>gene=chr20_53054822-53054964; species=panTro
gaatccttccttgcctcttctagcttctggtatttgctagcaatccttgcattccttggctcgcagatccatagcttcaatctctgcctctgttgtcacatgaccttatccctgtgtgtctctttctctgtgtctcttcttt
>gene=chr20_53054822-53054964; species=papHam
gaatccttccttccctcttctagcttctggtatttgctagcaatccttgcattccttggctcgcagatccatcacttcaatct--------------------ccttatccctgtgtgtctctttccctgtgtctcttcttt
>gene=chr20_53054822-53054964; species=ponAbe
gaatccttccttgcttcttctagcttctggtatttgctagcaatccttacattccttggcttgcagatccatagcttcaatctctgcctctgttgtcacatgaccttatcccagtgtgtctctttctctgtgtctc-----t
>gene=chr20_53054822-53054964; species=rheMac
gaatccttccttccctcttctagcttctggtatttgctagcaatccttgcattccttggctcgcagatccatcacttcaatct--------------------ccttatccctgtgtgtctctttccctgtgtctcttcctt
>gene=chr20_55273918-55274092; species=hg19
ctcacttctaagaaagtgagaccctccccctcctggcattgaatatcaaatttcagtgaagattccgattagctcttcttgcggcacgtgcccactgcttgagccaatcagcatggaggggaaatagggtcttgtaattgggtcaagtgcctactcctgcagccCTGCTTCGGA
>gene=chr20_55273918-55274092; species=bosTau
-----------------------------------------------------------------------------------------------------------------------------AGGGCGTCATAATTG-------------CGCCTACAACTCTGCTTTGGA
>gene=chr20_55273918-55274092; species=calJac
ctcaattctaagaaattgagaccttccttctcctggcatcatatgtcaaatttcaatgaagattctgattggctcatcttgtggcacatgcccactacttaagccaattagcatggAAGAGAAATACG-TCTTGTAATTGAGTCAAGTGCCTACTCCAGTAGCCCTGCTTTGG-
>gene=chr20_55273918-55274092; species=canFam
-----------------------------------------------------------------------------------------------------------------TGGAGGGGA--TGGGGCCCCAGAATTG-------------CTCTCACAGCCCTGCCTTGAT
>gene=chr20_55273918-55274092; species=equCab
---------------------------------------------------------------------------------------------------------------------------------------------------------CTCCTGCAGCTCTGCATTGGG
>gene=chr20_55273918-55274092; species=gorGor
ctcacttctaagaaagtgagaccctccccctcctggcatcgtatatcaaatttcagtgaagattccgattagctcttcttgcggcacgtgcccactgcttgagccaatcagcatggaggggaa-taggatcttgtaactgggtcaagtgcctactcctgcagccctgcttcggg
>gene=chr20_55273918-55274092; species=panTro
ctcacttctaagaaagtgagaccctccccctcctggtatcgtatatcaaatttcagtgaagattccgattagctcttcttgcggcacgtgcccactgcttgagccaatcagcatggaggggaaatagggtcttgtaattgggtcaagtgcctactcctgcagcCCTGCTTCGGA
>gene=chr20_55273918-55274092; species=papHam
ctcaattctaagaaagtgagaccctccccctcctggcatcatacatcatatttcaatgaagattccgattggctattcttgtggcacgtgcccactgcttcagccaatcagcatggaggggaaatagggtcttgtaattgggtcaagtgcctactcccgcagccCTGCTTTGGA
>gene=chr20_55273918-55274092; species=ponAbe
ctcaattctaagaaagtgagaccctccccctcctggcatcgtatatcaaatttcaatgaagagtctgattagctcttcttgcggcacgtgcccactgcttgagccaatcagcatggaggggaaatagggtcttataactgggtcaagtgcctactcctgcagccCTGCTTTGGA
>gene=chr20_55273918-55274092; species=rheMac
ctcaattctaagaaagtgagaccctccccctcctggcatcatatatcaaatttcaatgaagattccgattggctattgttgtggcacgtgcccactgcttcagccaatcagcatggaggggaaatagggtcttgtaattgggtcaagtgcctactcccgcagcCCTGCTTTGGA
>gene=chr20_55305211-55305355; species=hg19
GGCGGGCATCAACTTGCACAAGGTAGACctctcattggctcagcttgggtcaggtgactgctcctggactacgggattggttcatctggaaaccgggctgccataggaaccatagggtccagaggggcggggtattaacaggaa
>gene=chr20_55305211-55305355; species=bosTau
AACAGGCATCTCCCTTTCCCAGGGAAGGCTCC-ATTGGCTTAGCTCGGGTCAGGTAACCACCTCTGAACT--GAGACCGAACCACCTGGAAACC--------------------------------------------------
>gene=chr20_55305211-55305355; species=calJac
GGCGGGCATCAACTTGCAcaaggtagacctctcattggctcagcttgggtcaggtgactgctcctggactaagggattggttcatctggaaactgagctgccataggaaccacagggtcctgaggggcgggtcattaacaggaa
>gene=chr20_55305211-55305355; species=canFam
AATAGACAACAACCTTTCCCAGCTGGAGCTCA-ATTGGCTCAGCTCAGGCCAAGTGACTGCGCCTGGACCAAGCAATTGGGCCATGTGGTAACCCGTCTCCCATCGGAACCACGTGGCCCAGCGGGGTGGGACAGAGCAG----
>gene=chr20_55305211-55305355; species=equCab
AATGGGGAACAACTCCTGCAAGGTGGACCCCA-ATTGGCTCAGCTCAGGTCAGGTGACCACTCCTGGGCTAAGGGATTGGAGCCTCGGGAAGCCGGGTTCCCATGGGAACCATGTGGTCCATCGGGGAGGGTCATTGAAG----
>gene=chr20_55305211-55305355; species=gorGor
------------------------------------------------------------------------------------------------------------------------------------------------
>gene=chr20_55305211-55305355; species=panTro
GGCGGGCATCAACTTGCACAAGGTAGACctctcattggctcagcttgggtcaggtgactgctcctggactacgggattggttcatctggaaaccgggctgccataggaaccacagggtccagaggggcggggtattaacaggaa
>gene=chr20_55305211-55305355; species=papHam
GGCGGGCATCAGCTTGCAcaaggtagacctctcattagctcagcttgggtcaggtgactgctcctggactaaaggattggttcatctggaaactgggctgccataggaaccacagggtccagaggggcggggtataaacaggaa
>gene=chr20_55305211-55305355; species=ponAbe
GGCGGGCATCAACTTGCACAAGGTAGACCTCTCATTGGCTCAGCTTGGGTCAGGTGA------CTGGACTACGGGATT-GTTCATCTGGAAACCGGGCTGCCATAGGAACCACAGGGTCCAGGGGCGCGGGGTGTTAACAGGAA
>gene=chr20_55305211-55305355; species=rheMac
GGTGGGCATCAACTTGCACAAGGTAGACCT-------------TGTGGGTCAGGTGACTGCTCCTGGACTAAAGGATTGGTTCATCTGGAAACTGGACTGCCATAGGAACCACAGGGTCCAGAGGGGCGGGGTATAAACAAGAA
>gene=chr20_55403551-55403742; species=hg19
GACTCCAGTGTGGGAGGTGGGTGGGGGCCGCACCCTTGGCTcttgaccaatcagagaatcatatttctctagagacagggattggctgagggaggccatgtgacctgagcagagccaatgagagacaatgtggcttttgctgggactttaagagagaggctcctgtccTGATCCCCGCAACTGAGCCTGGA
>gene=chr20_55403551-55403742; species=bosTau
---CTCCTTT-----TCCCAGGAGTGGGGCTAGCCCTGATTCTTGACCAATCAGATGTTCATATTTACCCAGGTGCAGCGATTGGCTCATAGGACCCATGTGACCGGAGCAGAGCCAATGGGAAATAAGGTGG-TTTTACTGGGGGATTCAGAAAGATGCT------CTTA--------------------
>gene=chr20_55403551-55403742; species=calJac
gactctagtg--------gggt---ggctgcacccttggctcttgaccaatcggagaatcagatttctccggggccagggattgactgagggaggccatgtgacccaagcagagccaatgagagagtacgtggcttttgctgggactttcagagagaggctTCTGCCCTGGTCCCCACACTGGAGCCTGGA
>gene=chr20_55403551-55403742; species=canFam
---cccatcc------tggggcccaggagccatccctggcccttggccaatcagagaa-cacattcctccaggcacagggattggctcgtggaacccatgtgacttgaatggagcctacgggagacccagtgttttttgcagggactttcagagccgggct------ctgagccctgaacctgaactcaca
>gene=chr20_55403551-55403742; species=equCab
---cccctct--------ggggtgcagagccag-cctggccctcgacccatcagagaatcagattcccccacacacagggattggctcgtgg--cccatgggccctgagcagagcccatgggagatgaggcgggttttgctgggactttcagagaCTCACT-------GGTCCGCTGACCCTGAACCTGGA
>gene=chr20_55403551-55403742; species=gorGor
-----------------------------------------------------------------------------------------------------------------------------------------------------------------------------------------------
>gene=chr20_55403551-55403742; species=panTro
GACTCCAGTGTGGGAGGTGGGTGGGGGCCGCACCCTTGGCTcttgaccaatcagataatcatatttctctagagacagggattggctgagggaggccatgtgacctgagcagagccaatgagagacaatgtggcttttgctgggattttcagagagaggctcctgtcctgatccccgcaactgagcctgga
>gene=chr20_55403551-55403742; species=papHam
GACTCCAGTGTGAGGGTTGGGTGGGGGCCGCACCCTTGGCTcttgaccgatcagagaatcatagttctctagggacagggattggctgagggaggccatgtgacctgagcagagccgatgagagataatgtggcttttgctggaactttcagagataggctcctgccctggttcccgcacctgagcctgga
>gene=chr20_55403551-55403742; species=ponAbe
GACTCCAGTATGGGAGGTGGGTGAGGGCTGCACCCTTGGCTcttgaccaatcagagaatcatatttctctagggacagggattggctgagggaggccatgtgatctgagcagagccaatgagagacaatgtagcttttgctgggactttcagagagaggctcctgtccTGATCCCCACAACTGAGCCTGGA
>gene=chr20_55403551-55403742; species=rheMac
GACTCCAGTGTGAGGGTTGGGTGGGGGCCGCACCCTTGGCTcttgaccgatcagagaatcatagttctctagggacagggattggctgagggaggccatgtgacctgagcagagccgacgagagataatgtggcttttgctgggactTTCAGAGATAGGCTCCTGCCCTGGTTCCTGCACCTGAGCCTGGA
>gene=chr20_55646313-55646553; species=hg19
AAACTACCGCAAGTGCTATACTGAGACCCAGCGCTGTGGCAAGTTCCCCTGACCTGTCTGCAGGGATCATTACAAGCCGATACTGGCTGCCCAGCGGGACCTGATGAGACATCAGAGAGCTCACGTGACCTCCATTATCACTGTCACCGCCGTGCGTGCTGTTCACACAAACATCGGAGATGTAAGTGACACTTTACAACAATTCCTGAGCCTTCCATCATGTGGCTCAGAATGTCATGG
>gene=chr20_55646313-55646553; species=bosTau
------------------------------------------------------------------------------------------------------------------------------------------------------------------------------------------------------------------------------------------------
>gene=chr20_55646313-55646553; species=calJac
AAACTACCCCAAGTCCTGTACTGAGACCCAGCACGGTGGCATGTTCACATAACCTGTCTGCAGGCATCACTCCAAGCTGATACTGGCTGTCCACTGGGACCTGATGGGATGGAGGAGAGCTCACGTGACCTCAGTTATCACTGTCACCACCATGCGTGCTGCCCACACAAACACCGGAGATGCAAGTGACACTTTACAACAATTCTTGAGCCTTCCGTCATGTGGTTCAGACTGTCACTG
>gene=chr20_55646313-55646553; species=canFam
AGATTACCGGAAGTCCTATCCCGAGATCCCTCACTGCTTCCTCTTGGGGTGAC---------AGCATCTCCCCATGCCACCCGAGGATGCCCGGTGTCACCTGA---------TGAGACCTCGCCGCACCTGGTTTATCACTGCC---------------------------------------AGCAACATTTTA-AACAACTCT-GAGCATTCCGTT-----GCTCAGGGTGTTGCTG
>gene=chr20_55646313-55646553; species=equCab
aaattacccaaaatgctacactgagacacaaggctatttcctgttgagatgacccgtctccaggcatctctccatgcTATCCAAGGATGCCCAGTGTGAGCTGA----------------------------------------------------------------------------------------------------------------------------------------
>gene=chr20_55646313-55646553; species=gorGor
AAACTACCCCAAGTGCTATACTGAGACCCAGCGCTGTGGCAAGTTCCCCTGACCTGTCTGCAGGGATCATTACAAGCCGATACTGGCTGCCCAGCGGGACCTGATGAGACATCAGAGAGCTCACGTGACCTCCATTATCACTGTCACCGCCGTGCATGCTGTTCACACAAACATCGGAGATGTAAGAGACACTTTACAACAATTCCTGAGCCTTCCATCATGTGGCTCAGAATGTCATGG
>gene=chr20_55646313-55646553; species=panTro
AAACTACCGCAAGTGCTATACTGAGACCCAGCGCTGTGGCAAGTTCCCCTGACCTGTCTGCAGGGATCATTACAAGCCGATACTGGCTGCCCAGCGGGACCTGATGAGACATCAGAGAGCTCACATGACCTCCATTATCACTGCCACCGCCGTGCGTGCTGTTCACACAAACATCGGAGATGTAAGTGACACTTTACAACAATTCCTGAGCCTTCCATCATGTGGCTCAGAATGTCATGG
>gene=chr20_55646313-55646553; species=papHam
AAACTACTCCATGTGCTATACTGAGACCCAGCGCTGTGGCAAGTTCTCCTGACCTGTCTGCAGGGATTGTTACAAGCTAATACTGGCTGCCCAGTGGGACCTGATGAGACATAGGAGCGGTCACGTGACCTCCATTATCACTGTCACCACTGTGCTTGCTGTTCACACAAACATCGGAGATGTAAGCGACACTTTACGATAATTGCTGAGCCTTCTATCATGCGGCTCAGAA-GTCACCG
>gene=chr20_55646313-55646553; species=ponAbe
AAACTACCCCAAGTGCTATACTGAGACCCAGCGCTGTGGCAAGTTCGCCTGACCTGTCTGCAGGGATCGTTACAAGCCGATACTGGCTGCCCAGCGGGACCTGATGAGACGTCAGAGAGCTCACGTGACCTCCATTATCACTGTCACCGCCGTGCGTGCTATTCACACAAACGTTGGAGATGTAAGTGACACTTTACAACAATTCCTGAGCCTTCCGTCATGCGGCTCAGAATGTCATGG
>gene=chr20_55646313-55646553; species=rheMac
AAACTACTCCATGTGCTATACTGAGACCCAGCGCTGTGGCAAGTTCTCCTGACCTGTCTGCAGGGATCGTTACAAGCTGATACCGGCTGCCCAGCGGGACCTGATGAGACATAGGAGCGGTCACGTGACTTCCATTATCACTGTCACCGCTGTGCGTGCTGTTCACACAAACATCGAAGATGTAAGCGACACTTTGCAATAATTGCTGAGCCTTCTATCATGCGGCTCAGAA-GTCACCG
>gene=chr20_55681460-55681652; species=hg19
tgtcttccctgagcccccggcaacaacagcaactcccttcgccccagagttcaggcaaaaggtccacattggctctgattggacaaacatgggtcacatgctcatcctggaccaatcactgtggccaaagaagcagcgtcccctggttagctaagccggtgtcacagaaccacatctggctatgagggtgtg
>gene=chr20_55681460-55681652; species=bosTau
------------------------------------------------------------------------------------------------------------------------------------------------------------------------------------------------
>gene=chr20_55681460-55681652; species=calJac
tgtcttccctgagctcccagcaggaatggcaactcccttcaccccagagtttaggcaaagggtccatatcagctctgattggacaaacatgggtcacaggctcatccctgacccatcactgtggccaaagaagcagcgttcactgattagctaagctggtgtcacagaagcacacctggctatgagggtgtg
>gene=chr20_55681460-55681652; species=canFam
---------------------------------tcccttcaccccagagctacag-gaaagggccacgttggctctggttggacaaacctgggtcgcatgctcccccctgactgatcgctgtggccacagaagtgggattcactgactggctgagcttgcatcgtgta-tca--tctgcatccc-ggggccg
>gene=chr20_55681460-55681652; species=equCab
tgccctcccagagcc-cc--caggaggagcaattccctccaccccagagctcagg--gaaaggccatgttggctctgattgggtgagcctgggtcagatgctcacccttcaccaatccctgtggtcaaaggggtggaatccttggattggctgagcctgggtc------tga-------------ggggc--
>gene=chr20_55681460-55681652; species=gorGor
cgtcttccctgagcccccggcaacaacagcaactcccttcgccccagagttcaggcaaagggtcc-catcggctctgattgaacaaacatgggtcacatgctcatcccggaccaatcactgtggccaaagaagcagc-tcccctggttagctaagccggtgtcacagaaccacatctggctatgagggtgtg
>gene=chr20_55681460-55681652; species=panTro
tgtcttccctgagcccccggcaacaacagcaactcccttcgccccagagttcaggcaaaaggtccacattggctctgattggacaaacatgggtcacatgctcatcccggaccaatcactgtggccaaagaagcagcgtcccctggttagctaagccggtgtcacagaaccacatctggctatgagggtgtg
>gene=chr20_55681460-55681652; species=papHam
---------------------------------------------------------------CCACATCAGctctgattggacaaacttgggtcacatgctcatccctgaccagtcactgtggccaaagaagcagcgttcactggttagctaagccagtgtcacagaaccacatctgactatgagggtgtg
>gene=chr20_55681460-55681652; species=ponAbe
tgtcttccctgagcccccggcaacaacagcaactccctttgccccagagttcaggcaaagggtccacatcggctctgattggacaaacatgggtcacatgctcatccctgaccaaacactgtggccaaagcagcagcgttcactggttagctaagccgctgtcacagaaccacatctggctatgagggtgtg
>gene=chr20_55681460-55681652; species=rheMac
tgtcttccctgcgcccccagcagcaacagcaactcccttcgccccagagttcaggcaaagagtccacatcggctctgattggacaaacttgggtcacatgctcatccctgaccagtcactgtggccaaagaagcagcgttcactggttagctaagccagtgtcacagaaccacatctggctatgagggtgtg
>gene=chr20_55711008-55711177; species=hg19
AAAATCTCCAGCCCCAGGctctgtgtctgtcagggcaaattccccaggaagtgcctctgattggcccagtgtgggtcacatgctgtctctgagccaaatcggctgtggccacccaggcagcgtggtggtgcacaaacatggctgccaagaggcccaccctcttgggtgg
>gene=chr20_55711008-55711177; species=bosTau
-------------------------------------------------------------------------------------------------------------------------------------------------------------------------
>gene=chr20_55711008-55711177; species=calJac
AGAATCTCCAGCCCCAGGCCGTGTGTCTTTCAGGgcaaactccccaggaagtgcctctgattggcccagtgtgggtcacatgctg-ccctgagcc-aatcagctggggccaCCCGGGCAGCGTGGTGACGCACAAACATGGCTGCCAAGAGGCCTACCGTCTTGGGTGG
>gene=chr20_55711008-55711177; species=canFam
------CCCAGGCTC----------TCTCCCAGCCCAAACTGTGCAGAGCGAGCCTCTGATTGGACCAGTGAGGGTCACATGATCCCCCCGAGCC-AATCAGCTGCGGCCACCCAGGCACCCT--TGCGGCACAAACATGGCTGCCGGGAG--AGGCCCTGCTGGGTGG
>gene=chr20_55711008-55711177; species=equCab
------CCGGGAACC----------TCTCCCCGCGCGAACGCCGCAGACGGCGCCTCTGATTGGTCC-GCGTAGGTCACGTGGCAGCCCTGAGCC-AATCAGCGGCCTTGGCCCGGCGGGCTC--TGCGGCACCAGCATGGCGGCCCCCAG--CCACCCTCGTGGGCAG
>gene=chr20_55711008-55711177; species=gorGor
AAAATCTCCAGCCCCAGGCTCTGTGTCTGTCAGGgcaaattccccaggaagtgcctctgattggcccagtgtgggtcacatgctgtctctgagccaaattggctgtggccaCCCAGGCAGCGTGGTGGTGCACAAACATGGCTGCCAAGAGGCCCACCCTCTTGGGTGG
>gene=chr20_55711008-55711177; species=panTro
AAAATCTCCAGCCCCAGGCTCTGTGTCTGTCAGGgcaaattccccaggaagtgcctctgattggcccagtgtgggtcacatgctgtctctgagccaaatgggctgtggccaCCCAGGCAGCGCGGTGGTGCACAAACATGGCTGCCAAGAGGCCCACCCTCTTGGGTGG
>gene=chr20_55711008-55711177; species=papHam
AAAATCTCCAGCCCCAGGCTCTGTGTCTCTCAGGGCAAATTCcccaggaagtgcctctgattggcccagtgtgggtcacatgctgtccctgagccaaatcagctgtggccacccaggcagcgtcgtgatgcacaaacatggctgccaagaggcccaccctcttcggtgg
>gene=chr20_55711008-55711177; species=ponAbe
AAAATCTCCAGCCCCAGGCTCTGTGTCTGTCAGGgcaaattccccaggaagtgcctctgattggcccagtgtgggtcacatgctgtcccggagccaaatccgctgtggccGCCCAGGCAGCGTGGTGATGCACAAACATGGCAGCCAAGAGTCACGCCGTCTTGGGTGG
>gene=chr20_55711008-55711177; species=rheMac
AAAATCTCCAGCCCCAGGCTCTGTGTCTCTCAGGACAAATTCcccaggaagtgcctctgattggcccagtgtgggtcacatgctgtccctgagccaaatcagctgtggccaCCCAGGCAGCGTCGTGATGCACAAACATGGCTGCCAAGAGGCCCACCCTCTTCGGTGG
>gene=chr20_55836108-55836252; species=hg19
GTGATCAATCAACTTAGATGGGACTCTCCCTGGAATGAAGTCACCAGTTGTCTCTGAGTTCAGCGGACACGTGATATTCACTCACATCGCAGGCATTCCGGTGGTGAGGGGATCGCGCACCAGCTGTGTTTATCTCGGCAAAGG
>gene=chr20_55836108-55836252; species=bosTau
GTGATCAATCAATTTAGATGAGGCTCTCCCTGGAATGAAGTCATCACTC-TCTCCAAGTTCAGCAGACATGTGATATTCGCTCACATCGCAGGCACGCCGGTGGTCAAGGGATCGCGGGCCAGCTGTGTTTATCTCGGCAGAGG
>gene=chr20_55836108-55836252; species=calJac
GTGATCAATCAACTTAGATGGGACTCTCCCTGGAATGAAGTCATCACTTGTCTCTAAGTTCAGCGGACATGTGATATTCACTCACATCGCTGGCATTCCAGTGGTCAGGGGATCGTGCACCAGCTGTGTTTATCTCAGCAAAGG
>gene=chr20_55836108-55836252; species=canFam
GTGATCAATCAACTTAGATGGGACTCTCCCCGGAATGAAGTCATCACTTGCCTCTGAGTTCAGCGGACATGTGATATTCGCTCACATTGCAGGCATTCCGGCGGTCAGGGGATCGGACACCAGCTGTGTTTATCTC-GCGGAGG
>gene=chr20_55836108-55836252; species=equCab
GTGATCAATCAACTTAGATGGGACTCTCCCTGGAATGAAGTCATTACTCGTCTCCGAGTTCAGCGGACATGTGACATTCGCTCATATCGCAGGCATCCCCGTGGTCAGGGGACCCGACACCAGCTGC-TTCGCTCA-GCAGAGG
>gene=chr20_55836108-55836252; species=gorGor
GTGATCAATCAACTTAGATGGGACTCTCCCTGGAATGAAGTCACCAGTTGTCTCTGAGTTCAGCGGACACGTGATATTCGCTCACATCGCAGGCATTCCGGTGGTGAGGGGATCGCGCACCAGCTGTGTTTATCTCGGCAAAGG
>gene=chr20_55836108-55836252; species=panTro
GTGATCAATCAACTTAGATGGGACTCTCCCTGGAATGAAGTCACCAGTTGTCTCTGAGTTCAGCGGACACGTGATATTCACTCACATCGCAGGCATTCCGGTGGTGAGGGGATCGCGCACCAGCTGTGTTTATCTCAGCAAAGG
>gene=chr20_55836108-55836252; species=papHam
GTGATCAATCAACTTAGATGGGACTCTCCCTGGAATGAAGTCATCACTTGTCTCTGAGCTCAGCGGACATGTGATATTCGCTCACATCACAGGCATTCCAGTGGTCAGAGGATCGTGCACCAGCTGTGTTTATCTCGGCCAAGG
>gene=chr20_55836108-55836252; species=ponAbe
GTGATCAATCAACTTAGATGGGACTCTCCCTGGAATGAAGTCATCAGTTGTCTCTGAGTTCAGCAGACATGTGATATTCGCTCACATCGCAGGTATTCCGGTGGTCAGGGGATCACGCACCAGCTGTGTTTATCTCGGCAAAGG
>gene=chr20_55836108-55836252; species=rheMac
------------------------------------------------------------------------------------------------------------------------------------------------
>gene=chr20_56158183-56158394; species=hg19
ctagagaatgttcagtctcaccgccatctctgtccactagatgtcagcagcagcagccccctccccagttgcgacgatcagaaatgtctccagacattggcacgtgacccctggcaggcaaaatctaccccagctgagatctactgATGTAGTGCAGGGTTCTCAGGCTCTCTGAGCCTCATTTCTTCATGGAGacacacattctcacaaa
>gene=chr20_56158183-56158394; species=bosTau
----------------------------------------------------------------------gtaaccaccaggaatggctccagacattgacacatgtcccctagg-------atacaccccagttgagaattactgGTCTAGAACCAGGTTCTTGGTCTCTGTAAG-CTTATTTCTTCATGGAGATCC-AGTTAT-GTGAG
>gene=chr20_56158183-56158394; species=calJac
ctgtagaatggtcagcctcact---gtgtctgtccactagatgtcagcagcagcagtcccctcccgagctgtgacaatcagcaatgtcttcagacactggcacatgtcccctggtgagcaaaatctcccctggctgagaCGTGCTGGTGCAGCGCAGGGTTCTCAGGCTCTCTGAGCCTCATTTCTT------------CATTCTCTTGAG
>gene=chr20_56158183-56158394; species=canFam
ttgtaggatgtttagccc--ccccggcctccccccactgggtgcccacagcagcagccccctcccctgttgtgatgatcacaaatgtctccggaaatggacactctccccctg-------------------gTTGAGAACTACCGGTGTAGAGCAACGTCCTCGGACCCTCTGGGCCTCGTCTCTCCACGAAGACC--------------
>gene=chr20_56158183-56158394; species=equCab
--------tgttt---gt--ccctggcctccagacacgagatgccatcagcggcagccccctccccagttgtgacaaccagagacgtctccagacattgacacatggcccccggggtgcaaactcccccc-acttgagaactactgGTGGAGAGCAAGGGTCAAGGCCTCTCCGAGCCTCGTTTCCTCCTGGAGGCCC-CCACCT-GCCAG
>gene=chr20_56158183-56158394; species=gorGor
-------------------------------------------------------------------------------------------------------------------------------------------------------------------------------------------------------------------
>gene=chr20_56158183-56158394; species=panTro
ctagagaatgttcagcctcactgtcgtctctgtccactagatgtcagcagcagcggccccctccccagttgcgacgatcagaaatgtctccagacattggcacatgacccctggcaagcaaaatctcccccagctgagatctactgatgtagtgcagggttctcaggctctctgagcctcatttcttcatGGAGacacacattctcacaaa
>gene=chr20_56158183-56158394; species=papHam
ccggagaatgttcagcctcacccccgtctctgtccactagatgtcagcagcagcagccccctccccagttgtgacaatcagaaatgtctccagacactggcacatggccccgggtgggcaaaatctcccccggctgagatctcctgATGTAGCACAGGGTTCTCAGTTTCTCTGAGCCCCATTTCTTCATGGAGACACACATTCTCATGAG
>gene=chr20_56158183-56158394; species=ponAbe
ctagagaatgttcagcttcacccccgtctctgcccactagatgtcagcagcatcagccccctccccagttgcgacgatcagaaatgtctccagacattggcacatgacccctggcaggcaaaatctcccccggctgagatctactgATGTAGCGCAGGGTTCTCAGGCTCTCTGGGCCTCATTTCTTCATGGAGacacacattctcacgaa
>gene=chr20_56158183-56158394; species=rheMac
ccggagaatgttcagcctcacccccgtctctgtccactagatgtcagcagcagcagccccctccccagttgtgacaatcagaaatgtctccagacactggcacatggccccgggtgggcaaaatctcccccagctgagatctcctgATGTAGCGCAGGGTTCTCAGGTTCTCTGAGCCCCATTTCTTCATGGAGACACACATTCTCATGAG
>gene=chr20_56578725-56578924; species=hg19
TCCCTGCTGTCTTTTCCTCTTAGGAAAGCCCTTCACCACCTGGAGCTGTCTGCAAGAGCTTGGCCCTGAATCCTTTAcagggtcgggcatgtgactcacactggccaatcagagtagtccatgccctgggacagcaagataggccgaggagcagtcacatgacctaagcagggccagtgtcctgtggaggaataaaatg
>gene=chr20_56578725-56578924; species=bosTau
----------CTCTTCTTCCTGGCAGCCCCTTT-----------------------------GCCTTAATGcctccctgaggttgagcagctcacccaagccaaccaatcagagcagtccatggcctggaacatcaagttaggtcagaagacagtcacatgaccaaagcagggccagagtcctctggggaaatgaaatg
>gene=chr20_56578725-56578924; species=calJac
TCCCTGCTGCCTTTTCCTCTTAGGACAGCCTTTCCCCACCTGGAGGTGTTTGCCAGCACGTGGCCCTGACACCTTTGcagtgttgggcatgtgactcaagctagccaatcagagtagtccatgccctgggacagcaagataggccagggagcagtcacatgacctaagctgggccagtgtcctttggagaaacaaaatg
>gene=chr20_56578725-56578924; species=canFam
------CAAG--CTTCTTCCTGGGGAGCCCTTT-----------------------------GTGCTGATG---CTACCgggcc-------------------------------------------------------------------------tgtgacccaagc-tggccagagtcctctgggggaatgaaatg
>gene=chr20_56578725-56578924; species=equCab
-------AGGTTCTTCTTCCTTGGGGACCTTTT-----------------------------GCTTTGATg---ccccaaggttgggcatgtgacccaagctggctgat------------------------cagagaaaagctcaggagcagccacataacctaagtaggcccagagtccttttggggaatgaaagg
>gene=chr20_56578725-56578924; species=gorGor
TCCCTGCTGTCTTTTCCTCTTAGGAATGCCCTTCACCACCTGGAGCT-TCTGCAAGCGCTTGGCCATGACTCCTTTGcagggttgggcatgtgactcaagctggccaatcagagtagtccatgccctgggacagcaagataggccaaggagcagtcacatgacttaagcagggccagtgtcctgtggaggaataaagtg
>gene=chr20_56578725-56578924; species=panTro
TCCCTGCTGTCTTTTCCTCTCAGGAAAGCCCTTCACCGCCTGGAGCTGTCTGCAAGAGCTTGGCCCTGAATCCTTTAcagggttgggcatgtgactcacgctggccaatcagagtagtccatgccctgggacagcaagataggccgaggagcagtcacatgacctcagcagggccagtgtcctgtggaggaataaaatg
>gene=chr20_56578725-56578924; species=papHam
TCCCTGCTGTCTCTTCCTCTTATGGAAACCCTTCACCACCTGGATGTGTCTGCAAGCACTTGGCCCTGACTCCTTTGcagggctgggcatgtgactcaggctggccaatcagagtagtccatgccctgggacagcaagataggccgaggagcagtcacatgacctaagcagggccagtgtcctgtggaggaataaaatg
>gene=chr20_56578725-56578924; species=ponAbe
TCCCTACTGTCTTTTCCTCTTAGGAAAGCCCTTCACCACCTGGAGGTGTCTGCAAGCACTTGGccttgactcctttacagggttgggcatgtgactcaagctggccaatcagagtagtccataccctgggacagcaagataggccgaggagcagtcacatgacctaagcagggccagtgtcctgtggaggaataaaatg
>gene=chr20_56578725-56578924; species=rheMac
TCCCTGCTGTCTTTTCCTCTTATGGAAACCCTTCACCACCTGGATGTGTCTGCAAGCACTTGgacctgactcctttgcagggctgggcatgtgactcaggctggccaatcagagtagtccctgccctgggacagcaagataggccaaggagcagtcatatgacctaagcagggccagtgtcctgtggaggaataaaatg
>gene=chr20_57427615-57427826; species=hg19
AAATCCTTCTTCAGTCCCCCCTCCCCCGAGGAGTCGGTTGGGTTGGGGAGGGAGGGTTTCAGCTCCTGTACTCCAGCGTTCCGAGGCCCACGTCTTGCGTCACGTGTCCCGCAACGCAGGAGCGCTTTCTCTGGCCAGCGGAGAAGCGAGGAGAAAGACTCCAAATCAGTCAGGGAGAGGAGTGGAAGGAGCCAAAACGTCCCTGCGAGGC
>gene=chr20_57427615-57427826; species=bosTau
AAACACTCCTGCAGTCCCCCCTCCCCCGGAGAGTCTGTTGGGTCTGGGAGGGAGGGGTTCAGCTCCTGCGCTCCCGCAGCCCGGGGCCCACGTCTTGCGTCACGTGTCCTGCAACGCAGGAGAGCTCTCTCTGACCAGGGGAGAAGAGAGGAGAAACACTCCAAATCAGTCAGGGAGAGGACTGGAAGGAGCCAAAACGTCCCTGCGAGGC
>gene=chr20_57427615-57427826; species=calJac
AAACCCTTCTTCAGT-CCCCCTCCCCCGAGGAGTCTGTTGGGTTGGGGAGGGAGGGTTTCAGCTCCTGTACTCCAGCGTCCCGAGGCCCACGTCTTGCGTCACGTGTCCTGCAACGCAGGAGATCTTTCTCTGGACAGGGGAGAAGCGAGGAGAAAGACTCCAAATCAGTCGGAGAGAGGAGTGGAAGGAGCCAAAACATCCCTGCGAGGC
>gene=chr20_57427615-57427826; species=canFam
AAACCCTCCTGCAGTTCCCCCCTCCCCGGAGAGTCATTTAGGTCTGGGAGGGAGGGTTTCAGCTCCTGCGCTCGAGCAGCCCGGGGCCCACGTCTTGCGTCACGTGTCCCGCAACGCAGGAGAGCTCTCTCTGGCCAGGGGATAAGAGAGGAGAAAGACTCCAAATCAGTCAGGGAGAGGAGTGGAAGGAGCCAAAACATCCCTGCGAGGC
>gene=chr20_57427615-57427826; species=equCab
AAACCCTCCTGCAGTCCCCCCTCCCCCGAAGAGTCAGTTGGGTCCGGGAGGGAGGGTTTCAGCTCCTGCGCTCAAGCAGCTCAGGGCCCACGTCTTGCGTCACGTGTCCCGCAACGCAGGAGAG--CTCTCTGGCCAGG----------GGAGAAAGACTCCAAATCAGTCAGGGAGAGGCGTGGAAGGAGCCAAAACGTCCCTGCGAGGC
>gene=chr20_57427615-57427826; species=gorGor
AAATCCTTCTTCAGTCCCCCCTCCCCCGAGGAGTCGGTTGGGTTGGGGAGGGAGGGTTTCAGCTCCTGTACTCCAGCGTCCCGAGGCCCACGTCTTGCGTCACGTGTCCCGCAACGCAGGAGCGCTTTCTCTGGCCAGCGGAGAAGCGAGGAGAAAGACTCCAAATCAGTCAGGGAGAGGAGTGGAAGGAGCCAAAACGTCCCTGCGAGGC
>gene=chr20_57427615-57427826; species=panTro
AAATCCTTCTTCAGTCCCCCCTCCCCCGAGGAGTCGGTTGGGTTGGGGAGGGAGGGTTTCAGCTCCTGTACTCCAGCGTCCCGAGGCCCACGTCTTGCGTCACGTGTCCCGCAACGCAGGAGCGCTTTCTCTGGCCAGCGGAGAAGCGAGGAGAAAGACTCCAAATCAGTCAGGGAGAGGAGTGGAAGGAGCCAAAACGTCCCTGCGAGGC
>gene=chr20_57427615-57427826; species=papHam
AAACCCTTCTTCAGT--CCCCTCCCCCGAGGAGTCGGTTGGGTTGGGGAGGGAGGGTTTCAGCTCCTGTACTCCAGCGTCCCGAGGCCCACGTCTTGCGTCACGTGTCCCGCAACGCAGGAGAGCTTTCTCTGGCCAGGGGAGAAGCGAGGAGAAAGATTCCAAATCAGTCAGGGAGAGGAGTGGAAGGAGCCAAAACGTCCCTGCGAGGC
>gene=chr20_57427615-57427826; species=ponAbe
AAATCCTTCTTCAGTCCCCCCTCCCCTGAGGAGTAGGTTGGGTTGGGGAGGGCGGGTTTCAGCTCCTGTACTCCAGCGTCCCGAGGCCCACGTCTTGCGTCACGTGTCCCGCAACGCAGGAGCGCTTTCTCTGGCCAGCAGAGAAGCGAGGAGAAAGACTCCAAATCAGTCAGGGAGAGGAGTGGAAGGAGCCAAAACGTCCCTGCGAGGC
>gene=chr20_57427615-57427826; species=rheMac
AAACCCTTCTTCAGTCCCCCCTCCCCCGAGGAGTCGGTTGGGTTGGGGAGGGAGGGTTTCAGCTCCTGTACTCCAGCGTCCCGAGGCCCACGTCTTGCGTCACGTGTCCCGCAACGCAGGAGAGCTTTCTCTGGCCAGGGGAGAAGCGAGGAGAAAGATTCCAAATCAGTCAGGGAGAGGAGTGGAAGGAGCCAAAACGTCCCTGCGAGGC
>gene=chr20_57967131-57967315; species=hg19
ctcatgggaaaaaatgaccatgtctttcccttggtcactctaacaaaagtctcagaagtagccctgattggacaatctgggtcacatgcccatctgtcaatcaatcactgtggtcaggattatgctgactgactgagggctgagttgcaagccccaccccctgccctgctcaactacaaggacc
>gene=chr20_57967131-57967315; species=bosTau
CTcccag-ggg---gaaggacatc----ttctagtcactcc-acaaaaatctcagagttcactcagattggacaatccggg-----------------------tcactatggttacaatgatgctggctgatttagggctgagttgcaaaacccatcgtcagccccactcaaccacatggact
>gene=chr20_57967131-57967315; species=calJac
----------------------------------------------------------------------------------------------------------------------------------------------------------------------------------------
>gene=chr20_57967131-57967315; species=canFam
CCCCCAGGGA----------------------------------------CTT--ATTTAGCtctgattggactgtgtaggtcacatgctcatccctcagccaatcgtggtgctcaggatttcccggactgatggagggttaagatgta----ccatcgtcagccccagtcaggcccacggact
>gene=chr20_57967131-57967315; species=equCab
CTCAcagtgga---aaagaatgtcttcctcctggtcactccagtga--gtctctgaattagctctgattggacagtctgggtcacttgctcatccctcagccaatcactgtggtcaggattatgctgactgatttagggcagagttgcatgacctatcgtcagccccgtccaaccacgcggact
>gene=chr20_57967131-57967315; species=gorGor
ctcatgggaaaaaatgaccatgtctttcccttggtcactctaacaaaagtctcagaattagccctgattggacaatctgggtcacatgcccatctgtcaatcaatcactgtggtcaggattatgctgactgactgagggctgagttgcaagccccaccccctgccctgctcaactacaaggacc
>gene=chr20_57967131-57967315; species=panTro
ctcatgggaaaaaatgaccatgtctttcccttggtcactctaacaaaagtctcagaattagccctgattggacaatctgggtcacatgcccatctgtcaatcaatcgctgtggtcaggattatgctgactgactgagggctgagttgcaagccccaccccctgccctgctcaactacaaggacc
>gene=chr20_57967131-57967315; species=papHam
ctcatgggaaaaaatgaccatgtctttcccttggtcactccaacaaaagtctcagaattagccctgattagacaatctgggtcacatgcccatctgtcaatcaatcactgtggtcaggattatgctgactgactgaggactgagttgcaagccccaccccCTGCCCTGCTCAGCTACAAGGACC
>gene=chr20_57967131-57967315; species=ponAbe
ctcatgggaaaaaatgaccatgtctttcccttggtcactctaacaaaagtctcagaattagccttgattggacaatctgggtcacatgcccatctgtcaatcagtcactgtggtcaggattatgctgactgactgagggctgagttgcaagccccaccccctgctctgctcaactacaaggacc
>gene=chr20_57967131-57967315; species=rheMac
ctcatgggaaaaaatgaccatgtctttcccttggtcactccaacaaaagtctcagaattagccctgattagacaatctgggtcacatgcccatctgtcaatcaatcactgtggtcaggattatgctgactgactgaggactgagttgcaagccccaccccCTGCCCTGCTCAGCTACAAGGACC
>gene=chr20_58515487-58515667; species=hg19
GCTCCCCTGCCGCAgcgcgccgcagccgggcgtccccgcgcgggcgccggAGAGGAAGGAAGGCTGGCAGCCTCGTCACGTGTCCGCTGCAGTCGCGAAACAGGTCTGATCAATTTCTGTTTACGTCTGCCTGGATTGCGCGCCTATCGATCATAGACTTTGTCTGCACAAACGGAGGAC
>gene=chr20_58515487-58515667; species=bosTau
-----CCCAGCGCAGC-CGTCTGCCTCCCGCCCAGC----------------------------------CCGCGTCACGTGTCCTCCGCGGCCGCGAAACAGGTCTGGTCAGTGTCTGTCTGCGTCCGGCTGGCCGGCGCGCGGATCGGTCCCAGATCGTGTCTGCTCGCGCGGAGGAC
>gene=chr20_58515487-58515667; species=calJac
GCTCCACTGCCGCAGCGCGCCGCAGCCAGGCCTCGCCGCGCGGGTGCCGGAGACGAAGGAAGGCTGGGAGCCTCGTCACGTGTGCGCTGCAGTCGCGAAACAGGTCTGATCAATGTCTGTTTACGTCTGCCTGGACCGCGCGCCTATCGATCCCAGACCCTGTCTGCACAAACGGAGGAC
>gene=chr20_58515487-58515667; species=canFam
-----CCTGCCGCAGCGCGCCCGGGTCCGGCCTCCC------------------------------------------------------ATTCGCCCGACAGGTCTGACCCATTTGCGTGTGCATCTGCTCGGGCCCT-TTTCTATCGATCGCAGATCGTGTCTGCACCCGCCGAGGAT
>gene=chr20_58515487-58515667; species=equCab
---------------------------------------------------------------------GCCTCGTCACGTGTCCTCGGCGATCGGGAAACAGGTCTGATCAATTTCTGTCTGCGTCTGCCTGGCCCGTGCGCCTATTGATCATAGCTCGCGTCTGCACAAACGGAGGAC
>gene=chr20_58515487-58515667; species=gorGor
gcccccctgccgcagcgcgccgcagccgggcctccccgcgcgggcgccggAGAGGAAGGAAGGCTGGCAGCCTCGTCACGTGTCCGCTGCAGTCGCGAAACAGGTCTGATCAATTTCTGTTTACGTCTGCCTGGACTGCGTGCCTATCGATTATAGACTTTGTCTGCACAAACGGAGGAC
>gene=chr20_58515487-58515667; species=panTro
GCTCCCCTGCCGCAgcgcgccgcagccgggcctccccgcgcgggcgccggAGAGGAAGGAAGGCTGGCAGCCTCGTCACGTGTCCGCTGCAGTCGCGAAACAGGTCTGATCAATTTCTGTTTACGTCTGCCTGGACTGCGCGCCTATCGATCATAGGCTTTGTCTGCACAAACGGAGGAC
>gene=chr20_58515487-58515667; species=papHam
GCTCCCCTGCCGCAgcgcgccgcagccgggcctccccgcgcgggcgccggAGAGGAAGGAAGGCTGGCAGCCTCGTCACGTGTCCGCTGCAGTCGCGAAACAGGTCTGATCAATTTCTGTTTACGTCTGCCTGGACTGCGCGCCTATCGATTATAGAC----TTTGCACAAACGGAGGAC
>gene=chr20_58515487-58515667; species=ponAbe
GCTCCCCTGCCGCAGCGCGCCGCAGCCGGGCCTCCTCGCGCGGGCGCCGGAGAGGAAGGAAGGCTGGCAGCCTCGTCACGTGTCCGCTGCAGTCGCGAAACAGGTCTGATCAATTTCTGTTTACGTCTGCCTGGACTGCGCGCCTATCGATCATAGAC--TGTCTGCACAAACGGAGGAC
>gene=chr20_58515487-58515667; species=rheMac
GCTCCCCTGCTGCAgcgcgccgcagccgggcctccccgcgcgggcgccggAGAGGAAGGAAGGCTGGCAGCGTCGTCACGTGTCTGCTGCAGTCGCGAAACAGGTCTGATCAATTTCTGTTTACGTCTGCCTGGACTGCGCGCCTATCGATTATAGAC----TTTGCACAAACGGAGGAC
>gene=chr20_58569790-58569951; species=hg19
GAGACATATTCTTGCATCTGGCAAGAAGGGTGTttccagggaagctccaggattgacgtcactgtttggcctgggtcagctgccctgtcaatcactgtgggtgggacttgggagggcggatgtgctgattggctggttcccagcccacacctggaccttgt
>gene=chr20_58569790-58569951; species=bosTau
GGGACTC--TCTGGTGCCTGGCAAGAAG-----------------------GTGTGCCTCATCACAGggcttgagccacctgccctgctcaacac------tgggggttgggagggcagatgtactggatggctggttctgagcccacacctggacctggc
>gene=chr20_58569790-58569951; species=calJac
gagacacatcctTGCACCTGGCAAGAAGGGTGTttccagggaagctccaggattgatgtcactgtttggcctgggtcagctgccctgtcaatcactgtgggtgggacttgagagggcagatatgctgattggctggctcccagcccacacccggaccttgt
>gene=chr20_58569790-58569951; species=canFam
AGGACTCAACCTAGCACCTGGCAAGAAG-----------------------ATTTGTATCACGGTGCAGCCTGGGTCACCCAC--TGATTATTGC---AAGTGGGAGTTGGGAGGGCAGATGCGCTGATTGGCTGGTTCTGAGTCCATGAA-GGGTCTTGT
>gene=chr20_58569790-58569951; species=equCab
-ggactcaccctggcacctggc---aaG-----------------------ATTTATATCACTTCATggcttgggtcacctgc-ctgcccatcgctctgagtgggggtcgagagggcagctgtgttgattggctggttctcagcccatacctggacctagt
>gene=chr20_58569790-58569951; species=gorGor
gagatatatcctTGCATCTGGCAAGAAGGGTGTttccagggaagctccaggattgacgtcactgtttggcctgggtcagctgccctgtcaatcactgtgggtgggacttgggagggcggatgtgctgattggctggttcccagcccacacctggaccttgt
>gene=chr20_58569790-58569951; species=panTro
GAGACATATTCTTGCATCTGGCAAGAAGGGTGTttccagggaagctccaggattgacgtcactgtttggcctgggtcagctgccctgtcaatcactgtgggtgggacttgggagggcggatgtgctgattggctggttcccagcccacacctggaccttgt
>gene=chr20_58569790-58569951; species=papHam
gagacatatcctaacatctggcaaGAAGGGTGTTTCCCGGGaagctccaggattgatgtcacagtttgacctgggtcagctgccctgtcaatcactgtaggtgggacttaggagggcagacatgctgattgactggttcccagcccacacctggaccttgt
>gene=chr20_58569790-58569951; species=ponAbe
gagacatatcctagcatctggcaagaagggtgtttccagggaagctccaggattgatgtcactgtttggcctgggtcagctgccctgtcaatcactgtgggtggggcttgggagggcggatgtgctgattggctggttcccagcccacacctggaccttgt
>gene=chr20_58569790-58569951; species=rheMac
gagacatatcctaacatctggcaagaagggtgtttcccaggaagctccaggattgatgtcacagtttgacctgggtcagctgccctgtcaatcactgtaggtgggacttaggagggcagacgtgctgattgactggttcccagcccacacctggaccttgt
>gene=chr20_58624317-58624523; species=hg19
TAACACCCCTCATGCTGGGAACTTCTCTTCTGTCCATGTTGCTATTGAGACTGTTAATcacatgttccaaactgaccaatcagaatactcctttgttcctggtttcagtgattggtccagcagtgggcacatgacctgggaaagccaatgagagtcTTTCGGGGAGGGGGACTCGATATAAATGCAGGGTTTTCTCTGGTCTGTAA
>gene=chr20_58624317-58624523; species=bosTau
------------------------------------------------------------------------------------------------------------------------------------------------------------------------------------------------------------AG
>gene=chr20_58624317-58624523; species=calJac
GAATTCCCCTCATGCTGGGAACTTCTCTTCTGTCCACGTTGCTGTTGCTACTGTTAATcacatgtcccaagctgaccaattagaatggttcattgttcctggattcagtgattggtccagcaatgagcacatgacctgggaaagccaatgagagtcTTT-----------------------------------------------
>gene=chr20_58624317-58624523; species=canFam
----ATTGTTCATTTTCTGGACTTGTCGTCTGTCTGTGTTTCTGGTGGAGCTGTTGGTCGGTTGGCCCCAACTGGCCAG----AGTACCCCTCGGTTCTCCAACCTCAGGCTTGGGCCAGGGGAGGGCTCGTGATCCAAGTGAGCCAGTGGGAGTCTCT-GAGAGG-----GTCCATAGGGATGC--GGTG-CCTCC---------
>gene=chr20_58624317-58624523; species=equCab
----ATTGttcattttgggaacctctcttctctccatgtttctagtgggactgttaatctgttggcctcaactggccaatcacagtatcccactgttctgggacccagtgactggtccaggggtgaacagaagacctgagcaagccaatgaaagtcttttgagagg-----gttgatagagatgctggttt-tctct-------gg
>gene=chr20_58624317-58624523; species=gorGor
GAACACCCCTCATGCTGGGAACTTCTCTTCTGTCCATGTTGCTA-TGAGACTGTTAATcacatgttccaaactgaccaatcagaatactcctttgttcctggtttcagtgattggtccagcagtgggcacatgacctgggaaagccaatgagagtcTTTCGGGGAGGGGGACTCGATATAAACGCAGGGTTTTCTCTGGTCTGTAA
>gene=chr20_58624317-58624523; species=panTro
GAACACCCCTCATGCTGGGAACTTCTCTTCTGTCCATGTTGCTATTGAGACTGTTAATcacatgttccaaactgaccaatcagaatactcctttgttcctggtttcagtgattggcccagcagtgggcacatgacctgggaaagccaatgagagtcTTTCGGGGAGGGGGACTCGATATAAACGCAGGGTTTTCTCTGGTCTGTAA
>gene=chr20_58624317-58624523; species=papHam
TAACACCCCTCATGCAGGGAACTTCTCTTCTGTCCATGTTGCTATTGAGACTGTTAATcacatgtcccaagctgaccaatcagaatactccattgttcctggattcagtgattggtccagcaatgagcacttgacctgggaaagccaatgagagtctttcaggg------------------------------------------
>gene=chr20_58624317-58624523; species=ponAbe
GAACACCCCTCATGCTGGGAACTTCTCTTCTGTCCATGTTGCTAGTGAGACTGTTAATCGCATGTTCCAAActgaccaatcagaatactccattgttcct-gtttcagtgattggcccagcagtgggcacatgacctgggaaagccaatgagagtcTTTCGGGGAGGGGGACTCGATATAAACGCAGGTCTTCCTCTGGTCTCTAA
>gene=chr20_58624317-58624523; species=rheMac
TAACACCCCTCATGCAGGGAACTTCTCTTCTGTCCATGTTGCTATTGAGACTggtaatcacatgtcccaagctgaccaatcagaatactccattgttcctggattcagtgattggtccagcaatgagcacatgacctgggaaagccaatgagagtctttc----------------------------------------------
>gene=chr20_60813170-60813337; species=hg19
GCTTTGGGTAGCCTCGCAGGCCCGCACTGCCGCCAGGACGCAGTGCACCTGAGGGCGGAGCACCCACGCCCCGGGCCACCTGACTCACTGTTTGTCAACTCTGCTCTCTGCAGCCACGCCCTTTCCTCCTTGCCTCCCTCCCCTTTTGGCTCAGGGGCGGCATAACC
>gene=chr20_60813170-60813337; species=bosTau
-----GAGCG------------CGCGC-----------------------------GGAGCATCAGCGACCAG-GCCACCTGACTCGCTGTTTGTAAACTCTTCTCACC-CAGCCACGCCCCTTCCTTCCTCTCGCCCACCCTTTTCGCGTCTATATCTGCATAATC
>gene=chr20_60813170-60813337; species=calJac
GCTTTGGGTAGCCTATGAGGCCTGCACCGCCACCAGGGCGCAAAGCACCCGCGGGCGAAGAGCCCACGCCCCGCGCCACCTGATTCACTGTTTGTAAACTCAGCTTTCTGCAGCCACGCCCTTTCCTCCTTCCCTCCCTCCCCTTTTGGCTCAGGGACTGAAGAACC
>gene=chr20_60813170-60813337; species=canFam
-----GAACC------------CCCCC-----------------------------CGCACCTGCGCGCCCCC-GCCACCTGACTCGCTGTTTGTAAACTCAACTCGCC-CGGCCACGCCCCTTCCTCCCTCTCTCCCGCCCCTTTGGGGTCAATATCTGCATAACC
>gene=chr20_60813170-60813337; species=equCab
-----------------------------------------------------------------------------------------------------------------------------------------------------------------------
>gene=chr20_60813170-60813337; species=gorGor
GCTTTGGGTAGCCTCGCAGGCCCGCACTGCCGCCAGGACGCAGTGCACCTGAGGGCGGAGCACCCACGCCCCGGGCCACCTGACTCACTGTTTGTCAACTCTGCTCTCTGCAGCCACGCCCTTTCCTCCTTCCTTCCCTCCCCTTTTGGCTCAGGGGCGGTATAACC
>gene=chr20_60813170-60813337; species=panTro
GCTTTGGGTAGCCTCGCAGGCCCGCACTGCCGCCAGGACGCAGTGCACCTGAGGGCGGAGCACCCACGCCCCGGGCCACCTGACTCACTGTTTGTCAACTCTGCTCTCTGCAGCCACGCCCTTTCCTCCTTGCCTCCCTCCCCTTTTGGCTCAGGGGCGGCATAACC
>gene=chr20_60813170-60813337; species=papHam
GCTTTGGGTAGCCTCGCAGGCCCGCACCGCCGCCAGGACGCAATGCACCTGCGGGCGGAGCGCCCACGCCCCGGGCCACCTGACTCAATGTTTGTCAACTCTGCTCTCCGCAGCCACGCCCTTTCCTCCTTCCCTCCCTCCCCTTTTGGCTCAGGGGCTGCATAACC
>gene=chr20_60813170-60813337; species=ponAbe
GCTTTGGGTAGCCTTGCAGGCCCGCACCGCCGCCAGGACGCAGTGCACCTGAGGGCGGAGCACCCACGCCCCAGGCCACCTGACTCACTGTTTGTCAACTCTGCTCTCTGCAGCCACGCCTTTTCCTCCTTCCCTCCCTCCCCTTTTGGCTCAGGGGCGGCATAACC
>gene=chr20_60813170-60813337; species=rheMac
GCTTTGGGTAGCCTCGCAGGCCCGCATCGCCGCCAGGACGCAATGCACCTGCGGGCGGAGCGCCCACGCCCCGGGCCACCTGACTCACTGTTTGTCAACTCTGCTCTCCGCAGCCACGCCCTTTCCTCCTTCCCTCCCTCCCCTTTTGGCTCAGGGGCTGCATAACC
>gene=chr20_61051143-61051293; species=hg19
TCTTCCCCGCAGGGTCAGCGCTGGGGCTCCGGCCGTAGAGCCACGTGACCCTGGCAGGCCCTGCTCGCGGGGCTTGGCGACAAGGACGCACGACACGGGGCGGCCAGCGCGGAGCCCGGACCAGTGCAGCTAGACGGGCGGGCCGAGGGC
>gene=chr20_61051143-61051293; species=bosTau
CCCTCCCCGCGGGGTCAGAGCCAGGGCTGCGGCCTCGGTGCCACGTGACCGAAGCAGGCCCGGCGCTCGGGGCTCCGCGGGAAAGGCGCACGGCACGGGGCAGCCAGCGCTGAGTCCTTGCCAACGCGGCCACACGAACCAGCCAGGTGC
>gene=chr20_61051143-61051293; species=calJac
CCTTCCCCGCAGGGTCGGAGCTGGGGCTCCGGCAGCAGAGCCACGTGACCCGGGCGGACCCAGCTCCAGGGGATGGGCGACGGGGACTCATGACAAGGGGCGGCCAG-------------------------------------------
>gene=chr20_61051143-61051293; species=canFam
------------------------------------------------------------------------------------------------------------------------------------------------------
>gene=chr20_61051143-61051293; species=equCab
ccctccccgcGGGGTCAGCGCTGGGGCTGCGGCCGTGGCGCCACGTGACCCGAGCAGGCCCGGCTCGCGGGGCTCGGCGGGAAAGGCACAAGGCTTGGGGCACCAGGAGCTGAGTACCGGCCGGCGCGGCC-----------CCGGGTAC
>gene=chr20_61051143-61051293; species=gorGor
TCTTCCCCGCAGGGTCAGCGCTGGGGCTCCGGCCGCAGAGCCACGTGACCCTGGCAGGCCCTGCTCGCGGGGCTTGGCGACAAGGACGCACGACACGGGGCGGCCAACGTGGAGCCCGGACCAGTGCAGCTAGACAGGCGGGCCGAGGGC
>gene=chr20_61051143-61051293; species=panTro
TCTTCCCCGCAGGGTCAGCGCTGGGGCTCCGGCCGTAGAGCCACGTGACCCTGGCAGGCCCTGCTCGCGGGGCTTGGCGACAAGGACGCACGACACGGGGCGGCCAGCGCGGAGCCCGGACCAGTGCATCTAGACAGGCGGGCCGAGGGC
>gene=chr20_61051143-61051293; species=papHam
----------------------------------------------------GGCAGGCTCAGCTCGCGGGGCTTGGCGACAAGGACGCACGACACGGGGCCGCCAGCGCGGAGCCTGGACCGGTGCAGCCACATAGGCGGGCCGAGAGC
>gene=chr20_61051143-61051293; species=ponAbe
CCTTCCCCGCGGGGTCAGCGCTGGGGCTCGGGCCGCAGAGCCACGTGACCCGGGCAGGCCCTGCTCGCGGGGCTTGGCGACAAGGACGCACGACACGGGGCGGCCAGCGCGGATCCCGGACCAGTGCAGCTAGACAGGCGGGCCGAGGGC
>gene=chr20_61051143-61051293; species=rheMac
cctttcccGCAGGGTCAGCGCTGGGGCTCCGGCCGCAGAGCCACGTGACCCGGGCAGGCTCAGCTCGCGGGGCTTGGCGACAAGGACGCACGACACGGGGCGGCCAGCGCGGAGCCCGGACCAGTGCAGCTACACAGGC-GGCCGAGACC
>gene=chr20_61585681-61585856; species=hg19
CTGGAGGGCGGCACCCACACTCTCCGGTTTGCTGCTCGCCTGGCCCGGCCCCGCACAGTTCCCTTTTCTGAATGGAGGGGCCATGTGACCACCTGTTTGCTCAGCCGTGGATGCTGCTTCTGCACAGGGGCCGTTTGCTCTAGAAAGTTCACAGGAAGCAGGCTGCTGGGCTCAG
>gene=chr20_61585681-61585856; species=bosTau
---GCAGCCGGCAGCCTCA-----CTTCTCTCTGGCC-CTTGCCCTGTC-CAGGACAGTTCCCTTTTCTGAATCAAGGGTCCACGTGACCTTGTGTTTGCTCAACCATGGGTGCTTCTCAGGCATGGGGGCCTTTGTTTCTA----------------------GAAAAGTTGA-
>gene=chr20_61585681-61585856; species=calJac
---------------------------------------------------------------------------------CATGTGGCCACCTGTTTGCTCAGCCGTGGATGTGGCTTCTGCACAGGGGCAGCCGGCTCTAGAAAGTTCACAAGAAGCAGCCTGCTGGGCTTCG
>gene=chr20_61585681-61585856; species=canFam
---GCGGCGGCCAGCCTCGCTCTCCGGCTTGCTGCCCTCCTGGCCTAGC---GGACATTTCCCTTTTCCGAGTCGAGGGGCCACGTGACCATGCGTTTACTCAGCCATGGATGCTTCTTATGCCCAGGGGGCGTTGGTTCTAGAAGGTTCACAGGAAGCGTTCTGATGAGCTGG-
>gene=chr20_61585681-61585856; species=equCab
---GTGGGGGGCAGCCTTGCCCTCCAACTTTCTGCCCTCCTGGCCTGGC-CGGGACATTTCCCTTTTCTGAATTGAGGGAACACGTGACCACATATTTGCTCAGCCATGGATGCTTCTCCAGCACAGGCGCTGTTTGTTCTAGAAGGTTCACAGGAAGCATCCTGATGAGCTGG-
>gene=chr20_61585681-61585856; species=gorGor
CTGGAGGGCGGCACCCACACTCTCCGGTTCGCTGCTCTCCTGGCCTGGCCCCGGACAGTTCCCTTTTCTGAATGGAGGGGCCGTGTGACCACCTGTTTGCTCAGCCGTGGATGCTGCTTCTGCACAGGGGCCGTTTGCTCTAGAAAGTTCACAGGAAGCAGGCTGCTGGGCTCAG
>gene=chr20_61585681-61585856; species=panTro
CTGGAGGGCGGCACCCACACTCTCCGGTTTGCTGCTCTCCTGGCCTGGCCCCGGACAGTTCCCTTTTCTGAATGGAGGGGCCATGTGACCACCTGTTTGCTCAGCCGTGGATGCTGCTTCTGCACAGGGGCCGTTTGCTCTAGAAAGTTCACAGGAAGCAGGCTGCTGGGCTCAG
>gene=chr20_61585681-61585856; species=papHam
CTGGAGGGTGGCACCCACACTCTCCAGCTTGCTGCTCTCCTGACCTGGCCCCGGACAGTTCCCTTTTCTGAATC-AGGGGCCATGTGACCACCTGTTTGCTCAGCCGTGGATGCTGCTTCTGCACAGGGGCGATTTGCTCTAGAAAGTTCACAGGAAGCAGCCTGCTGGGCTCAG
>gene=chr20_61585681-61585856; species=ponAbe
CTGGAGGGCGGCACCCACACTCTCCGGTTGGCTGCTCTCCTGGCCTGGCCCCGGACAGTTCCCTTTTCTGAATCGAGGGGCCATGTGACCACCTGTTTGCTTAGCCGTGGATGCTGCTGCTGCACAAGGGCCATTTGCTCTAGAAAGTTCACAGGAAGCAGGCTGCTGGGCTCAG
>gene=chr20_61585681-61585856; species=rheMac
CTGGAGGGTGGCACCCACACTCTCCAGCTTGCTGCTCTCCTGGCCTGGCCCCGGACAGTTCCCTTTTCTGAATC-AGGGGCCATGTGACCACCTGTTTGCTCAGCCATGGATGCTGCTTCTGCACAGGGGCGATTTGCTCTAGAAAGTTCACAGGAAGCAGCCTGCTGGGCTCAG
>gene=chr20_62008840-62009001; species=hg19
ACACTTCATCCCCGGCGAGACCCTCCGGGCCCATCCCCCACCCCGAATAGCCTGTGTGTGTTTCCATAGCAACCTGCACGTGCCTCTGTGGGTCACATTTCATGAGGCCGTGAGCTCTTTGAAGGCACGGCCTTGACTTGAATCATTCACAGGGTGCAGAG
>gene=chr20_62008840-62009001; species=bosTau
ACACC------C-----AGACCCTCCAGGCCCATCCCCCAGCCC--ATAGC---TCAGTGTTTCCATAGCAACATGCAGGTGCCTCCGTTGGTCACAGctcattggactgtgagctctttgaaggcggggccctgacctggcttAC-----AAGAGCAAGG
>gene=chr20_62008840-62009001; species=calJac
ACACCTCAT-CTTGGCGAGACCCTCCAGGCCCATCCCCCACCTTGAATAGCCTGTGCGTGTTTCCATAGCAACCTGCACGTGCCTCCATCGGTCACATTTCATGAGGCTGCGAGCTCTTTGAAGGCCCGGCCTTGCCTTGAATCATTCACAGGGTGCAGAG
>gene=chr20_62008840-62009001; species=canFam
-----------------------------------------------------------------------------------------------------------------------------------------------------------------
>gene=chr20_62008840-62009001; species=equCab
ACACCTCACCCC-----AGACC--CTGGGCCCATCCCCCAGCCC--GCAGCCTGTGCGTGTTTCCATAGCAACCTGCCCCTGCTGCTG-TGGTGACATCCCAGC--GATGTGAGCTCTTTGAAGGCCG---CCCGACCTGGATCGCTC-CGCAGAGTGGGG
>gene=chr20_62008840-62009001; species=gorGor
ACACTTCATCCCC-GCGAGACCCTCCTGGCCCATCCCCCACCCTGAATAGCCTGTGCGTGTTTCCATAGCAACCTGCACGTGCCTCtgtcggtcacatttcatgaggccgtgagctctttgaaggcatggccttgacttgaatcatTCACAGGGTGCAGAG
>gene=chr20_62008840-62009001; species=panTro
ACACTTCATCCCTGGCGAGACCCTCCGGGCCCATCCCCCACCCCGAATAGCCTGTGCGTGTTTCCATAGCAACCTGCATGTGCCTCTGTCGGTCACATTTCATGAGGCCGTGAGCTCTTTGAAGGCACGGCCTTGACTTGAATCATTCACAGGGTGCAGAG
>gene=chr20_62008840-62009001; species=papHam
ACACCTCATCCCTGGCGAGACCATCCAGGCCCATCCCCCACCCCGAATAGCCTGTGCGTGTTTCCATAGCAACCTGCATGTGCCTCTGCCGGCCACATTTCATGAGGCCGTGAGCTTTTTGAAGGCACGGCCTTGACTTGAATCATTCACAGGGTGCAGAG
>gene=chr20_62008840-62009001; species=ponAbe
ACACCTCATCCCTGGCAAGACCCTCCGGGCCCATCCCCCACCCCGAATAGCCTGTGCGTGTTTCCATAGCAACCTGCACGTGCCTCtgtcggtcacatttcatgaggccgtgagctctttgaaggcacggccttgacttgaatcatTCACAGGGGGCAGAG
>gene=chr20_62008840-62009001; species=rheMac
ACACCTCATCCCTGGCGAGACCATCCAGGCCCATCCCCCACCCCGAATAGCCTGTGCGTGTTTCCATAGCAACCTGCATGTGCCTCTGCCGGCCACATTTCATGAGGCCGTGAGCTCTTTGAAGGCACGGCCTTGACTTGAATCATTCACAGGGTGCATAG
>gene=chr20_62496454-62496677; species=hg19
CCTGGTTCGCCCGCAGTTTCGGCCTATCAGGTTGAGTCGGGTAAACCAGGACGGGCCAAGCGGCACTCTCATTGGATATCACTGGTGGGGGCGGGAAGAAGGCGGAGCACGTGCCCGGGCGGAAGTAGCCGTCGCATCGCGGATTACGAAACGCCGCGGAGCTGAGGCAGTTCCGCTGGCTAGTGTGTACGCGGCGAGCTTCTCCCGGCGCCGCCCGCTCGGC
>gene=chr20_62496454-62496677; species=bosTau
CCGACTTCATCCGCAGCCTCGGCCAATCAGGT---------TGAAGCGGGACGGGCCAAAACACTCTCTCGTTGGACACTGCTCGTGGGGGCGGGGCGAGGGCGGAGCGCACGTCAAAGCGGAAGGGGTCGTCGCGCTGTTGATTTCGTAA-GCCGCGGTGCTGAGGAGGTTCCGCTGGCTGCTGTGTACGCGGCGAGTTACACCTGGTGCGGCCCGCTTGAC
>gene=chr20_62496454-62496677; species=calJac
CCGGCTTCGCCCGCAGTTTCGGCCTATCGGGTTGAGTCAGATAAATCAGGACGGACCAAACAACGCTCTCATTGGACATCACTGGTGG-GGCGGGAGGAGGAGGGAGCCCGCGCCCGAGCGGAAGTAGCCGTCGCGTCGCTGATTACGTAACGTTGCAGGACCGAAGCAGTTCCGCTGCCTAGTGTGTACGCGGCGAGCCAGTCCTGGCGCCGCCCGCTCGGC
>gene=chr20_62496454-62496677; species=canFam
CCGGCTTCGGCCGCAGCCTCGGCCAATCAGGTTGGGGCAGGT-AATAGGGACGGGCCGAGCCACGCCCTCATTGGACAGAGCCGGCGGGGGCGGG--GCAGGCGG----------CAAGCGGAAGGGGCCGTCGCGTCGCTGATTACGTCACGCCGCCGGGCTGAGGCGGTTCCGCTGGCTGGCGTGGACGCGGCTGGCGAgccccggtgcggcc--------
>gene=chr20_62496454-62496677; species=equCab
CCTGTCGCGTCTGCAGCCTCGGCCAATCAGGTTGGAATGGCTGAACGTGGACGGGGCAAACAACGCCCTCATTGGACAACGCTCGCGGGGGCGGGGAGAAGGCGGAGCTCGGATCAAAGCGGAAG-GGCCGTCGCGTCGCTGATTACGTAACACCACGGGGCTGAGGCAGTTCCGCTGGCTG-TGTGTACGCGGCGGGCGGCTCCCGGTGCGGCGCGCTCGGC
>gene=chr20_62496454-62496677; species=gorGor
CCTGGTTCGCCCGCAGTTTCGGCCTATCAGGTTGAGTCGGGTAAACCAGGACAGGCCAAACGACGCTCTCATTGGATATCACTGGTGGGGGCGGGAAGAAGGCGGAGCACGTGCCCGGGCGGAAGTAGCCGTCGCATCGCGGATTACGAAACGCC---GGGCTGA-GCAGTTCCGCTGGCTAGTGTGTACGCGGCGAGCTTCTCCCGGCGCCGCCCGCTCGGC
>gene=chr20_62496454-62496677; species=panTro
CCTGGTTCGCCCGCAGTTTCGGCCTATCAGGTTGAGTCGGGTAAACCAGGACGGGCCAAGCGACGCTCTCATTGGATATCACTCGTGGGGGCGGGAAGAAGGCGGAGCACGTGCCCGGGCGGAAGTAGCCGTCGCATCGCGGATTACGAAACGCCGCGGAGCTGAGGCAGTTCCGCTGGCTAGTGTGTACGCGGCGAGCTTCTCCCGGCGCCGCCCGCTCGGC
>gene=chr20_62496454-62496677; species=papHam
CCTGCTTCGCCCACAGTTTCGGCCTATCAGATTGAGTCGGATAAACCGGGACTGGCCAAACGACGTTCTCATTGGACATCACTGGTGGAGGCGGGACGAAGGCGGAGCATGTGCCCGGGCGGAAGTAGCCGTCGCGTCGCTGATTACGTAACACCGCGGGGCCGAGGCAGTTCCGCTGGCCAGTGTGTACGCGGCCAGGTACTCCCGGCGCCGCCCGCTCGGC
>gene=chr20_62496454-62496677; species=ponAbe
CCTGCTGCGCCCGCAGTTTCGGCCTATCAGGTTGAGTCGGGTAAACCGGGACGGGCCAAACGACGCTCTCATTGGACATCACTGGTGGGGGCGGGAAGAAGGCGGAGCACGTGCCCGGGCGGAAGTAGCCGTCGCATCGCGGATTACGTAACGCCGCGGAGCCGAGGCAGTTCCGCTGGCTAGTGTGTACGCGGCGAGCTACTCCCGGCGCCGCCCGTTCGGC
>gene=chr20_62496454-62496677; species=rheMac
CCTGCTTCGCCCACAGTTTCGGCCTATCAGATTGAGTCGGATAAACCAGGACTGGCCAAACGACGTTCTCATTGGACATCACTGGTGGGGGCGGGACGAAGGCGGAGCATGTGCCCGGGCGGAAGTAGCCGTCGCGTCGCTGATTACGTAACGCCGCGGGGCCGAGGCAGTTCCGCTGGCTAGTGTGTACGCGGCCAGGTACTCCCGGCGCCGCCCGCTCGGC
>gene=chr20_62587910-62588106; species=hg19
AGCCCCACAAGGCCGCGCGTCGCGGACTACAAGCCCCACAAGGCCGCGCGGCGGGCATGGGGGACCCGTAGTTCGGCAGCCTCCGCCACGTGCCTGGAGGGCCCCGCCCCCTGTTTTTCACCACAAACTGAGCCGCACAAAAACCCTGGAAAAAAATCAATAAACATTTATTTGATACAGTCATTTTAATACATAC
>gene=chr20_62587910-62588106; species=bosTau
AGTCCCACCAGGCCGCGCGCCGCAAACTACAAGCCTCACGAGGCCTTGCGGCGGGTGTGCAGG--------------------------------TAAGGACCCCA--GCCCACGCTTTACCACAAACTCGGCTACACAAAACCGCTGAAAAAAAATCAATAAACATTTATTTGATACAGTTATTTTAATACATAC
>gene=chr20_62587910-62588106; species=calJac
AAGACCATAAGGCTCTGCGTCGTGGACTACAAGCCCCATAAAGCCGCACGGCGGGCACGCGGGACTGGTAGTTCGGCCGCCGCCGCCACTTGGCGGGAGGACCCCGCCCCATGCGTTTCACCACAAACTCAGCCGCACAAAAACCCTGGAAAAAAATCAATAAACATTTATTTGATACAGTCATTTCAGTACATAC
>gene=chr20_62587910-62588106; species=canFam
cggccggcgcgcgcccgcgA-----ACTACAAGTCCCAGGAGGCCGTGCGGCCCGCATGCCGG--------------------------------------TCCCA---CCCGCGCTCGCCCACAAACGCAGCCGCACA-AGCCCCTGGAAAAGAATCAATAAACATTTATTCGATACAGTCATATGAATACATAC
>gene=chr20_62587910-62588106; species=equCab
----------------------------------------------------------------------------------------------------------------------------------------------------------------------------------------------------
>gene=chr20_62587910-62588106; species=gorGor
AGCCCCACAAGGCCGCGCGTCGCGGACTACAAGCCCCACAAGGCCGCGCGGCGGGCATGCGGGACCCGTAGTTCGGCAGCCTCCGCCACGTGCCTGGAGGGCCCCGCCCCCTGTTTTTCACCACAAACTGAGCCGCACAAAAACCCTGGAAAAAAATCAATAAACATTTATTTGATACAGTCATTTTAATACATAC
>gene=chr20_62587910-62588106; species=panTro
-----------------------------------------------------------------------------------------------------------------------------------------------------aaaaaaatcaataaacatttatttGATACAGTCATTTTAATACATAC
>gene=chr20_62587910-62588106; species=papHam
AGCCCCACAAGGCCGCGCGTCGCGCACTACGAGCCCCACAAGGCCGCGCGGGGGGCACGCGGGACCCGTAGTTCTACCGCCGCCACCACGTGCCCGGAGGGCCCCGCCCCCTGCGTTTCACCACAAACTCAGTCGCACAAAAACCCTGGAAAAAAATCAATAAACATTTATTTGATACAGTCATTTTAATACATAC
>gene=chr20_62587910-62588106; species=ponAbe
AGCCCCACAGGGCCGCGCGTCGCGGACTACAAGCCCCACAGGGTCGCGCGTCGGGCATGCGGGACCCGTAATTCGGCAGCCTCCGCCACGTGCCTGGAGGGCCCCCGCCCTCGTTTTTCACCACAAACTGAGCCG--------------------------------------------------------CATAC
>gene=chr20_62587910-62588106; species=rheMac
agccccacaaggccgcgcgtcgcggactacgagccccacaaggccgcgcgtcGGGCACGCGGGACCCGTAGTTCTACCGCCGCCACCACGTGCCCGGAGGGCCCCGCCCCCTGCGTTTCACCACAAACTCAGTCGCACAAAAACCCTGGAAAAAAATCAATAAACATTTATTTGATACAGTCATTTTAATACATAC
>gene=chr20_62822667-62822816; species=hg19
TCCACCACCAACCCTCTAATTCTAGAACTTCCCACCAATACTCTCTGGATGAGGCCAGGTCCCCAGGGTCAGGTGACCCTCACAGCTGGAAGTAGAGGCTGACAATAGGCTTAGGCTGAAGCCCTTCCCAGAGATCCGATTCTGACCTC
>gene=chr20_62822667-62822816; species=bosTau
-----CACCAAGCCTGTAATTCTGGAACTCCCCA-TGACGTGCTCT-GGCAAAGCCAGGTCCCCAGGCTCAGGTGACCCTCAAAGATGGAAGTG-GGG-TGACAACAGGCTTGGTGGGCATCCCTTCCCAGATCTCAGATTCTGACTTC
>gene=chr20_62822667-62822816; species=calJac
T---CCACCAACACTCTGATTCTAGAACTTCCCGCCAATACTCTCTGG-TGAGGCCAGGTC---------------CACTCAGAGCTGGACGTAGAGGCCGACAAT-GGCTTAGGGTGCAGCCCTTTCCAGGCATCAGATTCTGTCTGC
>gene=chr20_62822667-62822816; species=canFam
-----CA--------CCAACTCTAGAACTTTCCA-TGATGCACTCTGGGTGAAGCCGGCTTCCCAGGGTCTGATGACCCTCAGCGATGGAAGTGGAAG-GGACAACAGGCCT-GTGGGCATTCCTTCCCAGACCTCAGGCTCCGGTCTC
>gene=chr20_62822667-62822816; species=equCab
-----CACCAAAG--CTAATTCTACGACTTCCCG-TGACGTGCTC-AGGTGGAGCCAGGCCCCCGGGCCCCG-TGGTCCTC-GAGATAGCAGTGCAGG-TGACAACAGGCTT-GGGGGCATCCATCCTCAGTTCTCAGATTCTGATCTC
>gene=chr20_62822667-62822816; species=gorGor
TCCACCACCAACCCTCTAATTCTAGAACTTCCCACCAATACTCTCTGGATGAGGCCAGGTCCCCAGGGTCAGGTGACCCTCACAGCTGGAAGTAGAGGCTGACAACAGGCTTAGGCTGAAGCCCTTCCCAGAGATCCAATTCTGACCTC
>gene=chr20_62822667-62822816; species=panTro
TGCACCACCAACCCTCTAATTCTAGAACTTCTCACCAATACTCTCTGGATGAGGCCAGGTCCCCAGGGACAGGTGACCCTCACAGCTGGAAGTAGAGGCTGACAACAGGCTTAGGCTGAAGCCCTTCCCAGAGATCCGATTCTGACCTC
>gene=chr20_62822667-62822816; species=papHam
TCCACCACCAACCCTCTAATTCTAGAACTGCGCACCAATACTCTCTGGGTGAAGCCAGGT-CCCAGGGTCAGGTGACCCTCACAGCTGGAAGTAGAGGCTGACAACAGGCTTAGGGTGAAG-ACTTCCCAGATACCAGTTTCTGACCTC
>gene=chr20_62822667-62822816; species=ponAbe
TCCACCACCAACCCTCTAATTCTAGAACTTCCCACCAATACTCTCTGGATGAGGCCAGGTCCCCAGGGTCAGGTGACCCTCACAGCTGGAAGTAGAGGCTGACAACAGGCTTAGATTGAAGCCCTTCCCAGAGATCAGCTTCTGACCTC
>gene=chr20_62822667-62822816; species=rheMac
TCCACCACCAACCCTCTAATTCTAGAACTTCGCACCAATACTCTCTGGGTGAAGCCAGGT-CCCAGGGTCAGGTGACCCTCACAGCTGGACGTGGAGGCTGACAACAGGCTTAGGGTGAAG-CCTTCCCGGATACCAGTTTCTGACCTC
>gene=chr10_325685-325829; species=hg19
CAAGGGGCATGTGAGCCCCTGACCCGGTGAGGGACAGATCCAGTTTGGGGGTCACATGGCAGGTAACAGCAGCGACATTTGTTACAGAATAAGCACCACGGTCTAGAAGCCCACAGAGGGCACCAGCGAGGCCCTCGATGCACA
>gene=chr10_325685-325829; species=bosTau
-----------------TCTGAG--AGTAGAGAAAGGAGC--------AAGCTTCATGGCATCTA-----AGTGACGCT-----CAGAGCA-----------AGAGAAAC--CCAC-AG-------GGGAACCCTGGCCGCACA
>gene=chr10_325685-325829; species=calJac
CAAGGGGCATGTGAGTCCCTGACTAAGTGAGGGAC-GACCCAGGTTGGCGGCCACGTGGCAGGTAACAGCAGCAACACTTACTACAGAGTGAGCACCAGGGTCTAGAAGCC--CAGAGGGTACCAGCGAGGCCCTCGATGCTCA
>gene=chr10_325685-325829; species=canFam
CGGTGCTCATGT-----GGTGAGT-----------------------GAGGCCCCGTGGCAGGTGGCAACAGCAGTGCT-----TACAACA------------------C--CCACGAGGTGCCACAGGACCCCCTGCCACAGA
>gene=chr10_325685-325829; species=equCab
-------------------------GGTGAGGAGAGAGGCCCAGGAGGAGGCCACCCCGCAGGTGATGACAGCGGTGCT-----TGGGACAAGAGTCATGGCCTGCCACC--CCACAAGGGGCTCAGGGAGCCCCTGCCACAGC
>gene=chr10_325685-325829; species=gorGor
[truncated: 9,370,052 more chars]
