# Supplementary material for: Combining phylogenetic footprinting with motif models incorporating intra-motif dependencies
Source: BMC Bioinformatics. 2017 Mar 1;18:141. doi: 10.1186/s12859-017-1495-1 (PMC5333389; doi:10.1186/s12859-017-1495-1)
Supplement: Supplementary file 2 — Sequence data. This archive contains data files of alignments of the ChIP-seq positive regions and negative control regions for each of the 35 TFs in FASTA format. (ZIP 83763.2 kb) [file 12859_2017_1495_MOESM2_ESM.zip › USF2/USF2_neg.txt]

>gene=chr20_69272-70272; species=hg19
TTATCTTTATATACTAAGAAATTTGGCTTTTGTTAAATTTGGAGGTGTTATATGTTGCCTAGAAAGATGCTATTCATGTCTATTAAATGGTTATAACTGTGCCTATGATCTGTTATGTCTTGATTCACATGTTGATGTAATGTGAGTTACAGAATTAATATCTACATTCATTTCTGATTATAAACTGCTGTATTTGTTGAAAATTTGGAAATTTTGAAATTGTAAAGAAGTAAAAAAATTGTAAAGAAGTTAAAAGAGACAAAATATTTTTGATCTATTGTTCTTCCTCAGTTTTCTTATTTGAATAAAAATGTATAGCATACTTATAAATTTTCTattatactattagtattttcccatttactattttcaaaaactgtatttccaatgactgtataaattttatagaatggatactgtttaaattacttagccaaattgtttttgcataaataagtgcatttacattttatagacaaggatggctagtataacctttc
>gene=chr20_69272-70272; species=bosTau
TAATCTTTATGTACTAAGAAAATGGACTAA----AAATTCGGAGATGTTATATCTCATTTAGAAAAGT---ATTCCCTTCCTTGAAATGGACATGAATGTGCCTATGAGT--CTATATCTCGATTCGCATGGAGAC------TGAGGTAAAGAATTACCATCTTCACTCAATTCTGATTATGAAC-----TACTAGCTGAAATTTTGGAAAGTTTTGAA-------------------TAATAAAGAAGG-------AGCAATATGGTTTTGCCTTATTGCTCTCTCTGAGATTCCCCATG-TGGGGAAAATGTATATCATCCCTTTAAATTTTCTattacattatgagtattttctcatatattatctctaaaaactgaattttttattactacatgaatttcatgtaattggtgctctgtatctttttaaccctttttatttttact-----aAGTATGTTTATGTTTTATATACAAGTATATTCTTTATAATCATTC
>gene=chr20_69272-70272; species=calJac
TTATCTTTATATACTAAGAAATTTGACTTTAGTTAAATTCAGAGGTGTTATATTTTGCCTAGAAAGATGCTATTCGTGACTATTAAATGGATATAACTGTGCCTTTGATCTGTTATGTCTTGATTCACATGTTGATGTAACATT---------ATTAATATCCGCATTCATTTCTGATTATGAACTGTTGTGTCTGTTGAAAATTTTGAACTTTTGAAATTGTAG------TAAAAAATTGTAAAGAAGTTAAAAAAGACAAAAAAAATTTGATCTATTGTTCTTCCTCAGTT---TTATTTGAATAAAAATGtgtatcctacttataaattttctattatactattagtattttcccatttactattttcaaaaactgt-tttccaatgactgtataaagtttattgcacagatactgttcaaattacttagccaAATTGTTTTTGCATAAATAAGTGCATTTATGTTATAGAGACAAAAATGGCTAGTATGTCCTTTC
>gene=chr20_69272-70272; species=canFam
------------------------------------------------------------------------------------------------------------------------------------------------------------------------------TGATTATGAAC-----TATTTGCCAACATTTTGAAAGGTTTTTAA-------------------TAATAAAGAAAT-------AAACAAAGAGTTTTGTTCTGTTCCTCTTCCTCAAATTCCCCACGTAAATAAAAATGtgtagcctac-tttaaattttctattatgttattagtattttcccatatattatttccaacaactgaattttcaataattacataaatttcaatgaatggatgctctgcaaattatt--atgtcattatttttgct-----aAGTGCATTTATGTTATACACATGAGTATATTCTATATAACTGTTC
>gene=chr20_69272-70272; species=equCab
TGATCTTTATGTACTAAGAAAGTGGACTCTTT--AAATTTGGAGATGTTATATTTTCCTTAGAAAGAT---ATTCACTTCCATGAAGTGGACATAAATATGCCTATGATC--CTGTATCTTGAATCTCATGGAGGCATGTTGTGAGGTAAAGAATTAATACCTACACTCCATTCTGATTATGAAC-----TATTTGCTGAAATTTTGGAAAGTTTTGAA-------------------TAGTAAAGAAGT-------AACAGTAAGGTTTTGCTCTGTTGCTCTCCCTCAGATTCCCCATGTGAATAAAAATATGCAGTCTACTTTTAAACTTTCTACTCCatcattaatattttcccatatgttatttaccaaaactgaactttcaatatttgcataaatttcatggaatggatgctctgtaaattatttaatattattatttttgct--aAAAAGCATATCTGTGTTTTACGTACAAGTATA-TCTATAGAGCCATTT
>gene=chr20_69272-70272; species=gorGor
TTATCTTTATATACTAAGAAATTTGGCTTTTGTTAAATTTGGAGGTGTTATATGTTGCCTAGAAAGATGCTATTCATGTCTATTAGGTGGTTATAACTGTGCCTATGATCTGTTATGTCTTGATTCACATGTTGATGTAATGTGAGTTACAGAATTAATATCTACATTCATTTCTGATTATAAACTGCTGTATTTGTTGAAAATTTGGAAATTTTGAAATTGTAAAGAAGTAAAAAAATTGTAAAGAAGTTAAAAGAGACAAAATATTTTTGGTCTATTGTTCTTCCTCAGTTTTCTTATTTGAATAAAAATGTATAGCATACTTATAAATTTTCTattatactattagtattttcccatttactattttcaaaaactgtatttccaatgactgtataaattttatagaatggatactgtttaaattacttagccaAATTGTTTTTGCATAAATAAGTGCATTTACATTTTATAGACAAGGATGGCTAGTATAACCTTTC
>gene=chr20_69272-70272; species=panTro
CTATCTTTATATACTAAGAAATTTGGCTTTTGTTAAATTTGGAGGTGTTATATGTTGCCTAGAAAGATGCTATTCATGTCTATTAGATGGTTATAACTGTGCCTATGATCTGTTATGTCTTGATTCACATGTTGATGTAATGTGAGTTACAGAATTAATATCTACATTCATTTCTGATTATAAACTGCTGTA-TTGTTGAAAATTTGGAAATTTTGAAATTGTAAAGAAGTAAAAAAATTGTAAAGAAGTTAAAAGAGACAAAATATTTTTGATCTATTGTTCTTCCTCAGTTTTCTTATTTGAATAAAAATGTATGGCATACTTATAAATTTTCTattatactattagtattttcccatttactattttcaaaaactgtatttccaatgactgtataaattttatagaagggatactgtttaaattacttagccaAATTGTTTTTGCATAAATAAGTGCATTTACATTTTATAGACAAGGATGGCTAGTATAACCTTTC
>gene=chr20_69272-70272; species=papHam
-TATCTTTATATACTAAGAAATTTGGCTTTTGTTAAATTTGGAGGTGTTACATGTTGCCTAGAAAGATGCTATTCATGTCTATTAAATGGTTAAAACTGTGCCTATGATCTGTTATGTCTTGATTCACATGTTGATGTAATATGAGTTACAGAATTAATATCTACTTTCACTTCTGATTATAAACTGCTGTATTTGTTGAAAATTTGGAAATTTTGAAATTGTAAAGAGGTAAAAAAATTATAAAGAAGTTAAAAGAGACAAAATATTTTTGATCAGTTTTTCTTCCTCAGTTTTCTTGTTTAAATAAAAATGTATAGCATACTTATAGATTTTCTattaaactattagtattttcccgcttactatttccaaaaac--tatttccaatgactgcataaattttatagaatggatactgtttaaattacttagccaAATTTTTTTTGCATAAATAAGTGCATTTACATTTTATAGACAAGGATGGCTAGCATAACATTTC
>gene=chr20_69272-70272; species=ponAbe
TTATCTTTCTATACTAAGAAATTTGGGTTTTGTTAGATTTGGAGGTGCTATATGTTGCCTAGAAAGACGCTATTCATGTCTATTAAATGTTTATAACTGTGCCTATGATCTGTCATGTCTTGATTCACATGTTGATATAATGTGAGTTACAGAATTAATATCTACATTCATTTATGATTATACACTGCTGTATTTGTTGAAAATTTGGAAATTTTGAAATTGTAAAGAAGTAAAAAAATTGCAAAGAAGTTAAAAGAGACAAAATATTTTTGATCTGTTGTTCTTCCTCAGTTTTCTTATTTGAATAAAAATGTGTAACATACTTATAAATTTTCTGttatactattagtattttcccatttactattttcaaaaac--tatttccaatgactgtataaattttatagaatggatactgtttaaattacttagccaAATTGCTTTTGCATAAATAAGTGCATTTACATTTTATAGACAAGGATGGCTAATATAACCTTTC
>gene=chr20_69272-70272; species=rheMac
-TATCTTTATATACTAAGAAATTTGGCTTTTGTTAAATTTGGAGGTGTTACATGTTGCCTAGAAAGATGCTATTCATGCCTATTAAATGGTTAAAACTGTGCCTATGATCTGTTATGTCTTGATTTACATGTTGATGTAATATGAGTTACAGAATTAATATCTACTTTCACTTCTGATTATAAACTGCTGTATTTGTTGAAAATTTGGAAATTTTGAAATTGTAAAGAGGTAAAAAAATTGTAAAGAAGTTAAAAGAGACAAAATATTTTTGATCAGTTTTTCTTCCTCAGTTTTCTTGTTTGAATAAAAATGTATAGCATACTTATAAATTTTCTattaaactattagtattttcccgcttactattttcaaaaac--tatttccaatgactgcataaattttatagaatggatactgtttaaattacttagccaAATTTTTTTTGCATAAATAAGTACATTTACATTTTATAGACAAAGATGGCTAGCATAACATTTC
>gene=chr20_100156-101156; species=hg19
tcagtccattggattatggcttctattgtttgtggtgaaaaatcacctgtcagtgtaacaattactctatcaaaagtatggtttctgtttttccctctgactgtttcccacttttctctttgtcATTTTATCTAGATGACAATTCTTATTTATTTTCTAGAATAGTATTTCTTAGATTATTTCTGAAAAAAAAGAAGATTTATTATCTTTTCAAATTTATGTAGCtttttgtaattctttttctttaattttctttctccttctctttgaaaatcttattaatcagatattggctctcctggattgacactctgtgtcttatatattttgctcatactttccacttgtttttagacttcaaagattttctcactttatcttcaaatgtgcctgctaaacaatcatttttctaatttccaaaagtttactacttctccttacatagcatgatattattgctttatggatggaataCACTCTTGAAACTCCAGCCCCTAAAT
>gene=chr20_100156-101156; species=bosTau
--------------------------------------------------------------------------------------------------------------------------------------------------------------------------------------------------------------------------------------------------------------------------------------------------------------------------------------------------------------------------------------------------------------------------------------------------------------------------------------------------------------------
>gene=chr20_100156-101156; species=calJac
tcaatccattggattatggcttctattgtttctggtgaaaaatcacctgtcagggtaacaattatcctatcaaaagtgtgatttctgtttttctctctgactttttctcttctctttctttgtcattttatctagatgacaatttttatttattttctgGAATAGTGTTTCTTAGAGTATTTCTAAAAAATAATAAGATTTATTATCTTTTCAAATTTATGTAACtttttgtaattctttttctttaattt--tttccccttctctttgaaaatcttattaatcagatattggctctcctgaactgacaatatgtgtcttacatattttgctcatactttctacttgtttttggacttcaaagattttctcactttatcttcaaatacagctgttacttagtcatttttctaatttccaaaagcttactacttctccttacatagcatgatgttattgttttatggatggaacacactcttgaaactcCAACCCTTAAGT
>gene=chr20_100156-101156; species=canFam
ctattcca-tagattatggcttctgttgttgctagtgaaaaatcatctgtcaCAGTAACAGTTACCCTAAGTAAGGTAAGGACCTCATTTTTCCCTCTAGCTATTTCTTTTCTTTTTCTTTGTG-TTTTATCTAGAACACCATTCTTACTTATTGTGTGAAATAGTATTATCTTGAGCATTTCTGAAAACAAAGAAGATCCATTATTTTTTCAAATTCATGTAATTTTTTATAATTCCTTTCCTTTCTTTA-CTCTGTCCTC-CCTTTGAGAACCAGATTAATCAAATATCAGCTTTCCTGAATTGACATTCTATGTCTCACACATTTTGCTCACACATTCCACTTGGAATTACATTTTAAATATTTCTTCACATTATCT------------------TAACCATATTTCTAATTTCCTAAAGTTTGTTCTTTCTCTTT----------------------------------------------AACTTATTCTCAAAT
>gene=chr20_100156-101156; species=equCab
ttatttcactggattatggcttctgttgttgctggtgaaaaatc-tatgtcagtgtaacagatactct-gtcaaagcaagcatctggtttttccctctggctgtttcttctctctttctttgtgattttatctagctcaccattcttgtttattatatggaatagtattatttagagcatttctggaaa-agataaggtctgttatcttttcaaattcatgtaactttttataattctttttccttaattgtctctgtcctctcctttgaaaaccaggttaatcagatatggactttccttaattggcactctatgtct--tatattttgcttatattttccacttggatttatatttcaaatatttccccacattatctttgaatatgcatgttaaataatcatatttctaatttccaaaagtttgctctttctctttacatagcatcatattgttgttttatggctagaatacgctcttg---GACTTATTCCCAAAT
>gene=chr20_100156-101156; species=gorGor
--------------------------------------------------------------------------------------------------------------------------------------------------------------------------------------------------------------------------------------------------------------------------------------------------------------------------------------------------------------------------------------TTATCTTCAAATGTGCCTGTTAAACAATCATTTTTCT-A---CCAGAAGTTTACTACTTCTCCTTACATAGCATGATATTATTGCTTTATGGATGGAATACACTCTTGAAACTCCAGCCCCTAAAT
>gene=chr20_100156-101156; species=panTro
tcagtccattggattatggcttctattgtttgtggtgaaaaatcacctgtcagtgtaacaattactctatcaaaagtatggtttctgtttttccctctgactgtttcccgcttttctctttgtcATTTTATCTAGATGACAATTCTTATTTATTTTCTAGAATAGTATTTCTTAGATTATTTCTG-AAAAAAAGAAGATTTATTATCTTTTCAAATTTATGTAGCtttttgtaattctttttctttaattttctttctccttctctttgaaaatcttattaatcagatattggctctcctggattgacactctgtgtcttatatattttgctcatactttccacttgtttttagacttcaaagattttctcactttatcttcaaatgtgcctgttaaacaatcatttttctaatttccaaaagtttactacttctccttacatagcatggtattattgctttatggatggaataCACTCTTGAAACTCCAGCCCCTAAAT
>gene=chr20_100156-101156; species=papHam
------------------------------------------------------------------------------------------------------------------------------------------------------------------------------------------------------------------------------------------------------------------------------------------------------------------------------------------------------------TTTTAGATTTCAAAGATTTTCTCACTTTATCTTCAAATATGCCTGTT----AATCATTTTTCTAATTTCCAAGAGTTTACTACTTTTCCTTACATAGCATGATATTATTGCTTTATGGATGGAATACACTCTTGAAACTCCAGCCCCTAAAT
>gene=chr20_100156-101156; species=ponAbe
tcagtccattggattatggcttctattgtttgtggtgaaaaatcacctgtcagtgtaacaattatgctatcaaaagtatggtttctgtttttccct----ctgtttccctcttttctctttgtcATTTTATCTAGATGACATATATTATTTATTTTCTAGAATAGTATTTCTTAGATAATTTCTGAAAAGAAAGAAGATTTATTAT-TTTTCAAATTTACCTAGCtttttgtaattctttttctttaattttctttctccttctctttgaaaatcttattaatcagatattggctctcctggattgacactctgtgtcttatatattttgctcatactttccacttgtttttagacttcaaagatcttctcactttatcttcaaatatgcctgttaaacaatcatttttctaatttccaaaagtttactacttctccttacatagcatgatattattgctttatggatggaaCGCACTCTTGAAACTCCAGCCCCTAAAT
>gene=chr20_100156-101156; species=rheMac
-----------------------------------------------------------------------------------------------------------------------------------------------------------------------------------------------------------------------------------------------------------------------------------------------------------------------------------------------------------TTTTTAGATTTCAAAGATTTTCTCACTTTATCTTCAAATATGCCTGTT----AATCATTTTTCTAATTTCCAAGAGTTTACTACTTTTCCTTACATAGCATGATATTATTGCTTTATGGATGGAATACACTCTTGAAACTCCAGCCCCTAAAT
>gene=chr20_169080-170080; species=hg19
CAGAGTAATGCACTGAAATTCTAAGTCTCTTGTTTCTAATCCTTATTTGCCCCTCTACCCAAAATTTGAACAAGCCCAAAGAATAAGGTTGGAGAAGAGAGACATACTCTCCCTATCCTAAACTTCAGAATCAGGGAACATCTTTGAGGGTTAGAGGAGTATATTTTGGGGCCATAAAAATACAATATGCCTTCTTCCTAGCAAGAGAGAAGGTAACTCTCACTGACAGGGCTTCTACGATGAACTTTgtgcttcgtgcttgtaagttcatgtaacctgtacatcaaatagaatcatgaaatatagtaattatactccttcacagatgagaaaattgagattaaaaggaaataatgtgcttaattcatacaacccgtcaatgatgaagacatattttaacctcacattgacatgactccaaaatgtgtgctattttaattactgtTGTAGTACAGGCTGAAAATGAATTTGAATGGAAAAGGGAATGGCCAGGCTCTCAG
>gene=chr20_169080-170080; species=bosTau
CAGAGTATTGCACGGAGGTTATAAAGCTCCT-TTTCCAATCTTTCTTTGCCCTT----------------------------ATAAAGATGAA-AACAAAGATAGATTCTCCATATTCTAAATTCCACAACC-AGGATCATCTTTGAAGGTTAAAAGGACAT-TTATAGGGCCACAAAGAGACAACCTACCTTCCTACCA------AGGAAGAGAATTCTCATGGTCAGAGCCCCCACCATGACTTCGGTGCTgcacttcagtaaactcatgtaat-cttgcat-aagtacaatcattgggaactgtcattatccttcgtgatagatgagaaaactgatttccaaagggaataattagctcatgtcatacaactaggcaatgaggaagatgtattttaacctcacatctacaggactccacagcttctactgttcacattactgttgtaatatAGGCTGAAAATGAATTTAAATGGAAAAAGAGATGGCCAGATTCCTGG
>gene=chr20_169080-170080; species=calJac
CAGAGTAATGCTTTGAGATTCCAAGTTTCTTGTTTCTAATCCTTATTTGCCCCTCTACCCAAAATTTGAACAAGCCCAAAGAATTAAGTTGGAGAACAGAGACATATTCTCCCTATCCTAAACTTCAGAATTAGGGAACATGTTTGAGGGTTAGAGGAGTATATTTTGGGGCCACAAAAATATAATATGCCTTCTTCCTCGGAAGAGAGaagagaactctcactgacagagcttctactgtgaacttggtacttcatgcttgtaagctcatgtaatctatacatcaaacagaatcatgaaatatagtcattatactcgttgagagaggagagaattgagattaaaagggaataacgtgctcaatttatacaacaagtcagtgatgaagacatcttttaacctcacattgtcatgactccaaaatttgtgctattctaattacTGTTGTAATACAGGCTGAAAATGAATTTGAATGGAAAAGGGGATGGCCAGGCTCTCAG
>gene=chr20_169080-170080; species=canFam
TGGAGTATTGCATTGAAGTCCTAAATCACCTGTTTCCAATCTTTATGTGTCCCCATACACAAA-TTTGGACAAGCTCATGAAACAATGAGGGAAAACAAAGACA----TTTCCTCTCATGAAATTCA----------------------------------------------------------------------------------------------------------------------------------------------------------------------------------------ctctgccctccccACCTAAAATAAATAGTTTTAAAGGGAATGATTAGTTCAGTTCATACAATCAACCTGTGATCAAGATATATTTTACCCTCACATCTACATGTTTCCAAAGATTGTGCTGTTCTTGTTAC--TTGTAA---AGGCTGAAAATGAGTTTGAATAGAAAAACAGATGGTGAGGTTCCTGA
>gene=chr20_169080-170080; species=equCab
TGGAGTATTGCACTGAGGTCTGAGATCTCCTGTTTTCAATCTTTATTTG-CCCCGTATACAAA-TTTGGACAACCTCATGGAATAAAGATGGAGAACAAAGATAGATTCTTCCTATCCTAAATCCCAGAACCAGGGAGCATCTCTGAAGGTTAGAAAGGTAT-TTTCAGGGCCACAAAAAGACAATGTATCTTGCTACCTGCAAAAGAGAAGGGAATTCTCACTGACAGGGTTCCTACCATGAATTTGgtgcttcacatttataagttcatgtaatcctcccatgaaataccatcattagaaattgtcaggatactccttgacagacgagaaaacttagattcgaagggaataattagctcaattcatacaactagtcaatgatgaagacatattttaacctcacatctacatgactccaaaacttgtgctgttctcattacTGTTGTAGGATAGGCTGGAAATGAATTTGAAAGGAAAAAGAGATGACCAGGTTCCTGG
>gene=chr20_169080-170080; species=gorGor
----------------------------------------------------------------TTTGAACAAGCCCAAAGAATAAGGTTGGAGAAGAGAGACATACTCTCCCTATCCTAAACTTCAGAATCAGGGAACATCTTTGAGGGTTAGAGGAGTATATTTTGGGGCCATAAAAATACAATATGCCTTCTTCCTAGCAAGAGAGAAGGGAACTCTCACTGACAGGGCTTCTACGATGAACTTTGTGCTTCGTGCTTGTAAGTTCGTGTAACCTGTACATCAAATAGaatcatgaaatatagtcattatactccttcacagatgagaaaattgagattaaaaggaaataatgtgcttaattcatacaacccgtcaatgatgaagacatattttaacctcacattgacatgactccaaaatgtgtgctattttaattacTGTTGTAGTACAGGCTGAAAATGAATTTGAATGGAAAAGGGAATGGCCAGGCTGTCAG
>gene=chr20_169080-170080; species=panTro
--------------------------------------------------------------------------------------------------------------------------------------------------------------------------------------------------------------------------------------------------------------------------------------------------------------------------------------------------------------------------------------------------------------------------------------------------------------------------------------------------------------------
>gene=chr20_169080-170080; species=papHam
TAGAGTAATGCATTGAGATTCTAAGTCTCTTTTTTCTAATCCTTATTTGTCGCTCTACCCAAAATTTGAAAAAGCCCGAAGCATAATGCTGGAGAACAGAGACATACTCTCCCTATCCTAAACTTCAGAATCAGGGAACACCTCTGAGGGTTAGAGGAACGTATTTTGGGGCCACAAAAATACAATATGCCTTCTTCCTAGCAAGAGAGAAGGAAACTCTCACTGACAGGGTTTCtaccatgaactttgtgcttcgtgcttgtaagctcatataatctatacatcaaatagaatcatgaaatatagtcattctactccttgacagatgaaaaaattgagattaaaaggaaataatgtgctcgattcatacaaccagtcaatgatgaagacatattttaacctcacattgacatgactccaaaatgtgtgctattCTAATCACTGTTGTAGTACAGGCTGAAAATGAATTTGAATGGAAAAGGGGATGGCCAGGCTCTCAG
>gene=chr20_169080-170080; species=ponAbe
CAGAGTAATGCATTGAAATTCTAAGTCTCTTGTTTCTAATCCTTATTTGCCCCTCTACCCAAAATTTGAACAAGCCCAAAGAATAAGGTTGGAGAAGAGAGACATACTCTCCCTATCCTAAACTTCAGAATCAGGGAACATCTTTGAGGGTTAGAGGAGTATATTTTGGGGCCACAAAAATATAATATGCCTTCTTCCTAGCAAGAGAGAAGGGAACTCTCACTGACAGGGCTTCTATGATGAACTTTgtgctttgtgcttgtaagttcatgtaatctgtacatcaaatagaatcatgaaatatagtcattatactccttgacagatgagaaaattgagattaaaaggaaataatgtgcttaattcatacaacccatcaatgatg-agacatattttaacctcatattgacatgactcc-aaatgtgtgctattttaattactg-tgtagtacAGGCTG-AAATGAATTTGAATGGAAAA-GGAATGGCCAGGCTCTCAG
>gene=chr20_169080-170080; species=rheMac
TAGAGTAATGCATTGAGATTCTAAGTCTCTTTTTTCTAATCCTTATTTGTCGCTCTACCCAAAATTTGAAAAAGCCCAACGCATAATGCTGGAGAACAGAGACATACTCTCTCTATCCTAAACTTCAGAATCAGGGAACACCTCTGAGGGTTAGAGGAACGTATTTTGGGGCCACAAAAATACAATATGCCTTCTTCCTAGCAAGAGAGAAGGAAACTCTCACTGACAGGGTTTCtaccatgaactttgtgcttcgtgcttgtaagctcatataatctatacatcaaatagaatcatgaaatatagtcattctactccttgacagatgaaaaaattgagattaaaaggaaataatgtgctcgattcatacaaccaatcaatgatgaagacatattttaacctcacattgacatgactccaaaatgtgtgctattCTAATCACTGTTGTAGTACAGGCTGAAAATGAATTTGAATGGAAAAGGGGATGGCCAGGCTCTCAG
>gene=chr20_194122-195122; species=hg19
cgcagattagtggcacctgcattcatgatctccagttttcacaaagccctcaGCAGCAGCCACTTGGTTCCCTGTGTGCAGCGTTCAGTGGAaaactccatgagggcaagaacaatatctgcttttactcattattttaacccacttgaatgttaagctccatgatgacagggactttctgcggtatagattattaccggcccctaagacagtttctggcacataatagacgctcaataaatactcagtgaaggaataaaATAAATAGGAGGTTAAAATTAAGTGATCAACAGTAgtccagggtattaaagagactccccttaaaagctgcaattaagcagagtcatgagaggtgagtaggagctagcctgagaggaaatggaaaagacagtattaaaggcaggttgaacagcGCCTCTGTGATCCCTCCCTCATGCTTTACACACAATCGTTCTGAGTATTCTGTACTCAAAGCCCTTCCATTCTCTCCAGTTCCACTG
>gene=chr20_194122-195122; species=bosTau
--------------------------------------------------------------------------------------------------------------------------------------------------------------------------------------------------------------------------------------------------------------------------------------------------------------------------------------------------------------------------------------------------------------------------------------------------------------------------------------------------------------------
>gene=chr20_194122-195122; species=calJac
tgcagacgagtggcacctgaattcatgatctccagtcttcacaaagccctcaGCAGCAGCCGCTTGTTTCCCTGTGTGCAGCGTTCATTGGAAAACTCCATGAGGGCAAGAACAAtatctg-------------tttgaacccacttgaatgttaaactccatcacggcagggactttctgtggtacagattactgccatcccctaagacagtttttggcacatagtagatgctcaataaatgaggaatgaatgaatgaaATGAACAGGAGGTAAAAATTAAGTGATCCATAGCAGTCCAGG--ATTTgaaagactctcctgcaaagctgcaattaagcagagacttgagaggtgagtaggagttagtgtgagaggaaattgaagagagagtgttaaaggcaggttgaacagcacctgtgTGATCCCTTCCCCATGATTCACACATGATTGTTCTGAGTATTCTGTACTCAAAGCCCTTTCATTCTCCCCAGTTTCACGG
>gene=chr20_194122-195122; species=canFam
TACAGATTAGTGGCATCTGAATTTGTCATTTTCAATCTTTATAGAGCCCTCAGCAGCAACTATTTGACTGC----------CATTCAACAGAAAGCTTGATGAAAGTAAAAGCAGTATCTGG---------TTATTTCAAAccactttaatg-taaactccatgatggtagtaactgcctgtggtata---tactgccagcccctgagacagtttctagaacatgatacatgttcaataaacatgtaatgaagaaattaaatGAATAAGAGCTTA-----AAGTGGTCAACAGTAGTCTAGGATG-TAAACAGACTTGCTTTGGAAGTTACAATTAGGCAGAGACTTGAGAGAT-aGTAGGAGTTTGCTTGAGAGAAGCTGGAAAGGAGAGTATTAAAGGCAAATTGAATGGCATTCCTAAGATCCCTCCTTCCTACTCTACACACAGT-GTTCTGAATATTCTCTGTTCAAAGCTCTTCCATTCTCTCCAGCCCCACTG
>gene=chr20_194122-195122; species=equCab
TGCGGATTAATGACATCTGAATTTGTTATTTCCCATCTTTACAGAGCCCCCAGCAGCAGCCATTTGATTCCTTGTATGCCTCAATCAACAGAAAGCTCAAAGAAGATAACAGAAATATCTGGTTTTGCTCATTATTTTAAACCACTTGAATG-TGagctgcaaga-----------------------------------------------------------------------------------------------------------------------------------------------------------------------------------------------------------------------------------------------------------------------------------------------------------------------------------------------
>gene=chr20_194122-195122; species=gorGor
TGCAGATTAGTGGCACCTGCATTCATGATCTCCAGTTTTCACAAAGCCCTCAGCAGCAGCCACTTGGTTCCCTGTGTGCAGCATTCAGTGGAaaactccatgagggcaagaacaatatctgcttttactcattattttaacccacttgaatgttaagctccatgatggcagggactttctgcggtatagattattaccagcccctaagacagtttctggcacataatagatgctcaataaatactcagtgaaggaataaaATAAATAGGAGGTTAAAATTAAGTGATCAACAGTAgtccagggtattaaagagactccccttaaaagttgcaattaagcagagtcataagaggtgagtaggagctagcctgagaggaaatggaaaagacagtattaaaggcaggttgaacagcGCCTCTGTGATCCCTCCCTCATGCTTTACATACAATCGTTCTGAGTATTCTCTACTCAAAGCCCTTCCATTCTCTCCAGTTCCACTG
>gene=chr20_194122-195122; species=panTro
------------------------ATGATCTCCAGTTTTCACAAAGCCCTCAGCAGCAGCCCTTCTGGTCCCTGTGTGCAGCGTTCAGTGGAAAACTCCACCCTTGAAAGAACAA-A-C-GC----AC-CA--A----AACccac--gaagg--aagc-cca-ga-gacagggactttctgcgg-atagattattaccagcccctaagacagtttctggcacataatagatgctcaataaatactcagtgaaggaataaaATAAATAGGAGGTTAAAATTAAGTGATCAACAGTAGTCCAGGGTATTAAAGAGACTCCCCTTaaaaGTTGcaattaagcagagtcatgagaggtgagtaggagctagcctgagaggaaatggaaaagacagtattaaaggcaggttgaacagcGCCTCTGTGATCCCTCCCTCATGCTTTACACACAATCGTTCTGAGTATTCTGTACTCAAAGCCCTTCCATTCTCTCCAGTTCCACTG
>gene=chr20_194122-195122; species=papHam
tgcagattagtggcacctgaattcatgatctccagttttcacaaagccctcagcagcagccacccggTTCCCTGCATGCAGCATTCAGTGGAaaactccatgagggcaagaacagtatctgcttttattcattattttaacccacttgaatgttaagctccatgatggcagagactttctgtggtatagattattaccagcccctaagacagtttctggcacataatagatgctcaataaatattcggtgaaggaataaaATGAATAGGAGGTTAAAATTAAGTGATCAACCGTAgtccaggatattaaagagactctccttaaaagttgcaattaagcagagacttgagaggtgagtaggagttagcttgagaggaaatggaaatgagagtattaaaggcaggttgaacagcGCCTCTGTGATCCCTCCCTCATGCTTTACACACAATCGTTCTGGGTGTTCTGTACTCAAAGCCCTTCCATTCTCTCCAGTTCCATTG
>gene=chr20_194122-195122; species=ponAbe
tgcagattagtggcacctgaattcatgatctccagttttcacaaagccctcaGCAGCAGCCACTTGGTTCCCTGTGTGCAGCATTCAGTGGAaaactccatgagggcaagaacaatatctgcttttactcattattttaacccgcttgaatgttaagctccatgatggcagggactttctgtggtatagattattaccagcccctaagacagtttctggtatataatagatgctcaataaatactcagtgaaggaataaaATAAATAGGAGGTTAAAATTAAGTGATCAACAGTAgtccagggtattaaagagactccccttaaaagttgcaattaagcagagacatgagaggtgagtaggagatagcctgagaggaaatggaaaagagagtattaaaggcaggttgaacagcGCCTCTGTGATCCCTCCCTCATGCTTTACACACAATCGTTCTGAGTATTCTGTACTCAAAGCCCTTCCATTCTCTCCAGTTCCACTG
>gene=chr20_194122-195122; species=rheMac
tgcagattagtggcacctgaattcatgatctccagttttcacaaagccctcagcagcagccacccggTTCCCTGCATGCAGCAttcagtggaaaactccatgagggcaagaacaatatctgcttttattcattattttaacccacttgaatgttaagctccatgatggcagagactttctgtggtatagattattaccagcccctaagacagtttctggcacataatagatgctcaattaatattcggtgaaggaataaaATGAATAGGAGGTTAAAATTAAGTGATCAACAGTAgtccaggatattaaagagactctccttaaaagctgcaattaagcagagacttgagaggtgagtaggagttagcttgagaggaaatggaaatgagagtattaaaggcaggttgaatagcGCCTCTGTGATCCCTCCCTCATGCTTTACACACAATCGTTCTGGGTGTTCTGTACTCAAAGCCCCTCCATTCTCTCCAGTTCCATTG
>gene=chr20_265498-266498; species=hg19
ctCTTACTTCTAGTGACCTGAGAAGTGGGACCACAACACCAGACGAAGGCACAGCAGCCACGCAAAACTCCAACTGGCTGTCTCTGAAACACTCTAAGGGCTGTGGTTCTGCCAGATAAGAGTACAGGCATTTGGGGGGCATATTCTCAGAATCCCTGTTTCCTCTCTGCCTGTCGTGCAATGACATGGGACAAATCGCCCAGGTGGATCCAGCTGTACTCTCAGTCCTCACCAAAATCCCTGCTTCAGGTACAACCCAGCTCATCTGGGAGAGATACTAATCTCTTTAATAGATCAATGTCCTTCATCCTGAGAAATGCTGGCATTAACTATGGAGATGATTAAGTAAATTAATTTTGTGTTTAATTTATAAATTACCTGTATATATCCGGTTTTTAGTTGTATTGTATAAGAGATAGAATGATTAATAGGTTAATCTTGTGATTCTAATTTTAAAAGTGTAAGTGGGATTTTGATTTAGATTTAAGTTGAAAGGTTTA
>gene=chr20_265498-266498; species=bosTau
-----ATTACCAGTGGCCTGAGAACTGGGACCACAGCATCAGATAAAGATACAGGAGCCAAGCAAAAC--------ACTGTCTCTGAAATACTGTAAAACCTGTGGTCCTGCCAGATAGAAGTACAA--CTCAAGAGGGCATGTTCCAAGAATCCCTGATTCCTCTTGGCGTGTCCTGCACCAGCGTGAGGCAAATCACACAAACCACAAATGCTGCCCT------------CAAAGGCCCTGTTAGAGGTGCAACCCAATTCA-TTTTGAAAAATA-TTATTTCTTTAATGGATTGATATCCATAAT-----------TTAGTATTAAGTACTGAGGTGACAAAGCAAATTACTTTTGAGTTAAAGTTATGAATTATCTGTATTTAC------TTGAA----ACTATTTGAGAGATGGAGTGATTAATaggaAGACCTTGTGATTCTAATTCAAAATACGTAAATGAGATTTTGATTTAGATTTAAGTTGCAAGGTTTA
>gene=chr20_265498-266498; species=calJac
ctCTTACTTCTAGTGACCTGAGAATTGGGCCCACAAGACCAGACGAAGACACAGCAACTAGGCAACACTCCAACTGGCTGTCTCTGAAACACTCTTAGAACTGTGGTTTTGCCAGATAGGCATATAGGCATTT-GGGGACATATTCTCAGCATCCCTGTTTCCTCTCTGCCTGGCCTGCAATGACATGAGACTAATCACCCTGGTGGGTCCGGCTCTA--CTCAGTCCCCACCAAAATCCCTGCTTCAGGTACAGCCCAGTTTACCTCGGAAATATATTAATCTCTTTACTAAATCAATGTCCTTCATTCTGAGAAATGCTGGCATTAACTATGGAGATGATGAAGTAAATTAATTTTGTGTTTAATTTGTAAATTACCTGTATATATCCAGTTTTTAATTTTATTGTGTAAGAGATAGAATGATTAATAGATTAATCTTGTGATTCTAATTTTA-AAGTGTAAGTGGGATTTTGATTTAGATTTAAGTTGAAAGGTTTA
>gene=chr20_265498-266498; species=canFam
CTGTCATAACTGATGACCTGAGGACTGGAACCACAGCATCACACAAAGGCCCAGGAGCTGTGCTAAACTCCAACTAGTTG--TCTGAAACACTATAAAAGCTGTGGTCCTGCCAGACAGGA-CATAGGCATTTGGAGGGCATGTTCTAAGAACCTCTGCTTCTTCTCAG----------GCCAGACTAAAACAAATCACCCAAATCATGACTACTACATTCTTGACTCCCACCAAAATCCCTGCTCCAGGTGCAACACAGTACTTTTCAG-AAAATA-TTATTTCTTTAATGGATCAATATAGCTAACCCTGGAAAATTTTACTAATAACTACTGAAATGATGAAGTAAATTAATTTTGTGTTACAGTTATGAATTACCTGTATATATCAGGTATTTAATTGTATTGTTTAAAAGATGGAATTATCAATAAATTAATTTTATAGTTCTAA-----------------------TTATTTAGATTTAAGTTAAATGTTTTA
>gene=chr20_265498-266498; species=equCab
tTATTATTACTAATGACCTGAGAATGGGGACCACAGCCCCCGACAAAGGCACAGGAGCTATGCAAAACTCCAACTGGCTGTCTCTGAAATACTATAAAGGCTGT-GCTCTGCCCGATAGGAGGATAGGCACTTAGAGCACATGTTCTTAGGATCCCCGCTTCCTCTGGG----TCCTCCATCAGCATGAGACAAA-CACCCAAACTGTCACCACCGCAGCCTCAGCG-CCACGAACATCCCTGCTCTAGGTGCAACCCGGGGCATTTCAGAAAAATA-TGGTTTCTTTAATGGGTCAATATCCTTAACCCTGGAAAATCTTAGTATTACGTATTGAAGTGATGAAGTAAATTAAGTTTGTGTTAAAGTTATGAATTATCCGTATATATCTGGTATTTAATTGTATTGTTTAAGAGATGGAATGATTCACAGATTAATCTTGTGGTTCGAATTTGAAATGTGTAAATGAGAATTTGATTTAGATCTAAGATGACAGGTTTA
>gene=chr20_265498-266498; species=gorGor
--------------------------------------------------------------------------------------------------------------------------------------------------------------------------------------------------------------------------------------------------------------------------------------------------------------------------------------------------------------------------------------------------------------------------------------------------------------------------------------------------------------------
>gene=chr20_265498-266498; species=panTro
ctCTTACTTCTAGTGACCTGAGAAGTGGGACCACAACACCAGACGAAGGCACAGCAGCTATGCAAAACTCCAACTGGCTGTCTCTGAAACACTCTAAGAGCTGTGGTTCTGCCAGATAAGAGTATAGGCATTTGGGGGGCATATTCTTAGAATCCCTGTTTCCTCTCTGCCTGTTGTGCAATGACATGAGACAAATCACCCAGGTGGATCCAGCTGTACTCTCAGTCCCCACCAAAATCCCTGCTTCAGGTACAACCCAGCTCATCTGGGAGAGATACTAATCTCTTTAATAGATCAATGTCCTTCATCCTGAGAAATGCTGGCATTAACTATGGAGATGATTAAGTAAATTAATTTTGTGTTTAATTTATAAATTACCTGTATATATCCGGTTGTTAGTTGTATCATATAAGAGATAGAATGATTAATAGATTAATCTTGTGATTCTAATTTTAAAACTGTAAGTGGGATTTTGATTTAGATTTAAGTTGAAAGGTTTA
>gene=chr20_265498-266498; species=papHam
ctCTTACTTCTGGTGACCTGAGAAGTGGGACCTCGACACCAGACAAAGGCACAGCGGCTATGCAACACTCCAACTGGCTGTCTCTGAAACACTCTAAGAGCTGTGGTTCTGCCAGATAGGAGTATAGGCATCTGGGGGGCATATTCTTAGAATCCCTGTTTCCTCTCCGCCTGTCATGCAATGACATGAGACAAATCACCCAGGTGGATCCAACTCTACTCTCAGTCGCCACCGAAATCCCTGCTTCAGGTACAACCCAGCTCATCTGGGAAAGATACTAATCTCTTTAATAGATCAATGTCCTTCATCTTGAGAAATGGTGGCATTAACTATGGAGACGATTAAGTAAATTAATTTTGTGTTTAATTTATAAATTACCTGTACATATCCAGTTTTTAGTTGTATTGTATAAGAGATAGAATGATTAATAGGTTAATCTTGTGATTCTAATTTTACAAGTGTAAGTGGGATTTGGATTTAGATTTAACTTGAAAGGTTTA
>gene=chr20_265498-266498; species=ponAbe
ctCTTACTTCTAGTGACCTGAGAAGTGGGACCACAACACCAGACGAAGGCACAGCAGCTAGGCAAAACTCCAACTGGCTGTCTCTGAAACACTCTAAGAGCTGTGGTTCTGCCAGATAGGAGTATAGGCATTTGGGGGGCATATTCTTAGAATCCCTGTTTCCTCTCCGCCTGTCGTGCAATGACATGAGACAAATCACCCAGGTGGATCCAGCTCTACTCTCAGTCCCCACCAAAATCCCTGCTTCAGGTACAACCCCGCTCATCTGGGAAAGATATTAATCTCTTTAATAGATCAATGTCCTTCATCCTGAGAAATGCTGGCATTAATTATGGAGATGATTAAGTAAATTAATTTTGTGTTTAATTTATAAATTACCTGTATATATCCAGTTTTTAGTTGTATTGTATAAGAGACAGAATGATTAATAGATTAATCTTGTGATTCTAATTTTAAAAGTATAAGTGGGATTTTGATTTAGATTTAAGTTGAAAGGTTTA
>gene=chr20_265498-266498; species=rheMac
ctCTTACTTCTGCTGACCTGAGAAGTGGGACCTCAACACCAGACAAAGGCACTGCGGCTATGCAAAACTCCAACTGGCTGTCTCTGAAACACTCTAAGAGCTGTGGTTCTGCCAGATAGGAGTATAGGCATCTGGGGGGCATATTCAGAGAATCCCTGTTTCCTCTCCGCCTGTCATGCAATGACATGAGACAAATCACCCAGGTGGATCCAGCTCTACTCTCAGTCGCCACCAAAATCCCTGCTTCAGGTACAACCCAGCTCATCTGGGAAAGATATTAATCTCTTTAATAGATCAATGTCCTTCATCTTGAGAAATGGTGGCATTAACTATGGAGACGATTAAGTAAATTAATTTTGTGTTTAATTTATAAATTACCTGTACATATCCAGTTTTTAGTTGTA------AAGAGATAGAATGATTAATAGGTTAATCTTGTGATTCTAATTTTAAAAGTGTAAGTGGGATTTTGATTTAGATTCAAGTTGAAAGGTTTA
>gene=chr20_275197-276197; species=hg19
GGAAAAAATGAAACTGACCAAAAGGATGGCCCTACACATACCAATGAAATTGTACAACAGAAGAAGATATGATTAGCAAAATTGGACATGGAGCCAGAACCTAATCCACAAGTCAAATATTTTCAAAATACAGACAGATGCCTTTAAAGTCCAACACAAAACAAAAATGCTCAAAATACGTTGattatatgagagttcctgactagtgcagtaagacaagaaaaagtataagatttgaaaaaagagacaaaaccttcattattcacagacgatatgattggcaatacagaaaagtaaagagattccaaaaaccactggaaattttttaaggtttcaactttgttgccagatatggggtcagtacacaaaattcaatcgtgtttcctctaacggacaccaacaaaccatatgtaacttctgatttacaataatttcacttacaatagcagtcaaaccacgtggtactttggaataaatccccaaaagtatgtaagaccttt
>gene=chr20_275197-276197; species=bosTau
AAGAAAAAAGGCATTGATGGAAAGAATGGCCATACCCATACCAGGAAAATCTTATGACAGAAGAAGATATGGTTAGTAAAACT-GAGAAGCAGCCAGACCCCAGTCCACAGATCAAATCTTTTCAAAATACAAACAGAtctctcagtagtcagaaacaaaacaaaaatgcccaatatatcttgattccgtgaggggtcctgtctagtacagtaaaacaagaaaaagtgtaagatctgaacagaaagatg-----ttcattatttacagacaatatgactgtcaacaaagaaaaggaaattgattctaaaagccattggaaacctt--aagatttcagtattgttggcagatatgagtacaatacaaaaaattcaaatgtgtttcctttaa---acaccaacatcaaatatgtgatttc-------caaagataccatttacaatagcaaccaag-------gtgccttggaataaatccctgaaattatacaagatcttt
>gene=chr20_275197-276197; species=calJac
GGAAAAGATGAAACTGATCAAGAGGATCATCCTATATATACCAGTGAAATCTTACAAC---AGAAGATACAATTAGTAAAATTGGCCATGGAGCCAAAACCTAATCCACAAGTCAAATCTTTTCAAAATACAAACAGATGCCTTTAAAGTCAGACACAAAACAAAAATGCTCAAAATACGTTGATTATGTGAGAGTtcctgacaagtgcagtaagacaagaaaacgtgtaagatctggaaa-agagacaacac---cattattcacggacaatatgactggcgacataaaacagtaaagagattccaaaaactgctggaaatgttttaaggcttcagctttgttgctagatatggggtcagtatacaaaatccaatcatgttccctctaaacaacacccacaaacaatatgtaacttctaatttacaataattgcatttataacagcagtcaaaccatggggtaacttggaataaatccccaaaagtatgtcagaccttt
>gene=chr20_275197-276197; species=canFam
GCGAAAAATGGAATTGATGGAAGGAATGGCTATACACATACCAACAAAACCTTACAATACAAGATGTTA---TTAGTAAAGTTCCAGATGGACCTAGAACCCAATCCACAGATCAAATCTTTTCAAAAT----ACAGATCTCTTTGTAGTCAGAAATAAAACAAAAATGCCTAATATATGTTGGttatatgacagcttttagctagtgtagtaagataagaaaaagtataagatctgaacagaagagcaaaaccttcgttatt--cagacaatgtgactatcatcatagaaaaACAAAGTGATTCTaaaaaccactgaaaattttaaaagatgtcagcactgttgcta----------ctatac--aaaattcaactgtattccctttaa---atgccaataacaaata------ttc-------taaatat---atttacaagagcaatcaag---tatcataccttacagtaattcttt--aattatgcaagaccttt
>gene=chr20_275197-276197; species=equCab
GAGAAAAATGGAATTGATGGAGAGGATGGCCATACATGTACCAACAAAATCTTACAGTAGAAGAAGATATGGTTAGTAAAATTTGAGAGTGAGCCAGGACCCAA-----------------------------------------------------------------------------------------------------------------------------------------------------------------------------------------------------------------------------------------------------------------------------------------------------------------------------------------------------------------------------------------aaaattatgcaagaccttt
>gene=chr20_275197-276197; species=gorGor
GGAAAAAATGAAACTGACCAAAAGGATGGCCCTACACATACCAATGAAATCGTACAACAGAAGAAGATATGATTAGCAAAATTGGACATGCAGCCAGAACCTAATCCACAAGTCAAATATTTTCAAAATACAGACAGATGCCTTTAAAGTCCAACACAAAACAAAAATGCTCAAAATACGTTGATTATATGAGCGTtcctgactagtgcagtaagacaagaaaaagtataagatctgaaaaaagagacaaaaccttcattattcacagacaatatgattgaaaatacagaaaagtaaagagattccaaaaaccactggaaattttttaaggtttcaactttgttgccaaatatggggtcagtacacaaaattcaatcgtgtttcctctaacggacaccaacaaacaatatgtaacttctgatttacaataatttcacttacaatagcagtcaaaccacgtggtattttggaataaatccccaaaagtatgtaagaccttt
>gene=chr20_275197-276197; species=panTro
GGAAAAAATGAAACTGACCGAAAGGATGGCCCTACACATACCAATGAAATCGTACAACAGAAGAAGATATGATTAGCAAAATTGGACATGGAGCCAGAACCTAATCCACAAGTCAAATATTTTCAAAATACAGACAGATGCCTTTAAAGTCCAACACAAAACAAAAATGCTCAAAATACGTTGattatatgagagttcctgactagtgcagtaagacaagaaaaagtaaaagatctgaaaaaagagacaaaaccttcattattcacagacaatatgattggcaatacagaaaagtaaagagattccaaaaaccactggaaattttttaaggtttcaactttgttgccaaatatggggtcagtacacaaaattcaatcgtgtttcctctaacggacaccaacaaacaatatgtaacttctgatttacaataatttcacttacaatagcagtcaaaccacgtggtactttggaataaatccccaaaagtatgtaagaccttt
>gene=chr20_275197-276197; species=papHam
GGAAAAAATGAAACTGACCAAAAGGATGGCCCTGCACATACCAATGAAATCTTACAATAGAAGAAGATATGGTTAGTAAAATTGGACATGGAGCCAGAACATAATCCACAAGTCAAATATTTTCAAAATACCAACAGATGCCTTTAAAGTCTGACACAAAACAAAAATGCTCAAAATACATTGattatatgaaagttcctgactagtgcagcaagacaagaaaaaatgtaagatctgaaaaaagagacaaaaccttcattattcacagacaatatgattggcaatacagaaaagtaaagagattccaaaaaccactgg-aattttttaaggtttcaactttggtgccaaatatggggtcagtacacaaaattcaatcgtgtcccctctaaaggacaccaagaaacaatatataacttctgatttacaataatttcatttacaatagcagtcaaaccatgtggtaccttggaataaatcccccaaagtatgtaagaccttt
>gene=chr20_275197-276197; species=ponAbe
--------------------------------------------------------------------------------------------------------------------------------------------------------------------------------------------------------------------------------------------------------------------------------------------------------------------------------------------------------------------------------------------------------------------------------------------------------------------------------------------------------------------
>gene=chr20_275197-276197; species=rheMac
GGAAAAAATGAAACTGACCAAAAGGATGGCCCTACACATACCAATGAAATCTTACAATAGAAGAAGATATGGTTAGTAAAATTGGACATGGAGCCAGAACATAATCCACAAGTCAAATATTTTCAAAATACAAACAGATGCCTTTAAAGTCTGATACAAAACAAAAATGCTCAAAATACATTGattatatgaaagttcctgactagcgcagcaagacaagaaaaagtgtaagatctgaaaacagagacaaaaccttcattactcacagacaatacgattggcaatacacaaaagtaaagagattccaaaaaccactgg-aatgttttaaggtttcaactttggtgccaaatatggggtcagtacacaaaattcaatcgtgttccctctaaaggacaccaagaaacaatatataacttctgatttacaataatttcatttacaatagcagtcaaaccatgtggtaccttggaataaatcccccaaagtatgtaagaccttt
>gene=chr20_383069-384069; species=hg19
aacaagctccctgggtgatgctgctgggcctccaagttggagaacctctgTATTTGAAGAAATCCGGACTCCTTGGGGACTCAAATCTTATTTCAGCTCTTCTCTGGACTAGTTTGACTTTAGCCTTGGTGTAAAATGGGTATACATTTTACACGCCTGTGACGCCAGGATGCGCTCACAGGGGAGGGAGGGCTTTATCAGAGGTCAGAATCTAAGCCACCACTACAGTTGTACTAGATCCAAGGAGAAAGACTCCCAGGCCTCATTTcctcatcgttctctcttctcttacctggctttatggttcttcatagcactgagcaccaccaggcagtgtattttatgttttttttgagctttataatgccagggactatgttttgtttataactgttcacccagttcctagaacagtgcctggtacacaggagtgctcaataaatgtttgtggaatgactgaatAAAAGTTGTTCCTGTACAGATTCCACCTGCCTAGAGCA
>gene=chr20_383069-384069; species=bosTau
aacaatctccctaggtgatgctgttgagcatccaagttggagaacctctgTGTTTGGAGAAAGCCTGCCTCCTCGGGGACTCAGAGATCATGTTAGCTCCTCTCTGTGTCTGTTTGATT--------GGTGTAACCTGGGCATAAATTCTACCTGCCTGTGATGCTAGCATGGGTTCACAGATGT-GGGGAGCTTTACT--GGGTCAAAATCTGAATCACCACCTCAGTTGTGCCAGCTTCCCGTGGAAAGAAGCGTAGCCCT-GTTCCATCCTcgctccctctcccctcagcctgttttgtggttcttcacagcacttagcaccaccttgcaggacattctatcttctgtgtgggtttcataagtctaagtatc-tgctttgtttataattgtctccctgactccaataacagcgcctggcacacagagccacccaataaatgttt---------gtgagtaaatATGGTTGCTGTGCAGATCCTACATGCCCAGAGCA
>gene=chr20_383069-384069; species=calJac
aacaagctccctgggtgatgctgctgggcctccaagttggagaacctctgTAGTTGAAGAAATCCAGACTCCTTGGGGACTCAAATCTTATTTCAGTTCTTCTTTGGATCAGTTTGACTTCAGCCTAGGTGTAAAATGGGTATACATTTTACATGTCTGTGATGCCAGGATGCACTCACAGGGGAGAGATGGCTTTACAAGAGGTCAGAATGTAAGCCACTACTACAGTTGTATCTGATCCACGGAGAAAGACAGCCAGGCCTCATTTcctcatggttctctcttccctgacctagctttatggttcttcatagcactgagcaccattgggctgtgcatttttgagtttgtttgagtttcataaggccagggactatgttttgtttataactg-tcccccagttcctagaa------ctggtacacacaggtgctcaataaatgtttgtggaatgattgagtGAAAGTTGTTCCTGCATGGATTCCACCTGCCTAGAGCA
>gene=chr20_383069-384069; species=canFam
aacaagctccctgggtgatgctactgagcatctgatttggagaacttctgtatttggagaaatactgACTCCTTGGGGACTCAGAGCTCATTTC------------AGCTTGTTTGACCCCAACCCAGGAATAAAATGGGTCTAAGTTCCACCTGCCTATGATGCCAGGATGGGCTCACAGGTATGAGAGGGCTCTATCAGGGGTCA-CATCTGAGTCACCA----------------------AGGAGTGACAT------------------------TCTATCTC-----------------------------------------------------------TGTGtgtgagttacataaggccaggggctatactttgttcgtaactgtctctccagctcctagaacagtgcttggcacactgagctcctcaataaatatctgtcaaatggttaaatGAAAGTGGTTGCTATGCAGATCCTACATGGCTAGAACA
>gene=chr20_383069-384069; species=equCab
aacgagctccctggatgctgctgctgagcatccgacttggagaacctctgTATTTGGAGAAATCCTGACTCCTTGGGGCCTCAGAGCTCATTTCAGCTCTTCTCTGGGCCTGTTCAACCCCAGCTCAGGTGT-AAATGGGTATAACTTCTACCTGCCTGGGGTGCTAGGATGGGCTCACAGGTGTGAGAGGGCTTTATCCGAGGTCAGAATCTGCGCCACCACGACATTTGTACCAGCTTCCTGGGGAAAGACATgcagcccccctcc-ttcatcaccctctctccccttacccggctttgtggttctttacagcacgcagcaccgcctggcaggacgttctggattgtatgtgagtttcctaaggccagggactatgttttgtttacaactgtctccccagctcccagaacagtgcctagcacacagagaaccccag----tatttgttgaatgactgaatGACAGTGGTTGCTATGCAGATCCTGCAGGTCGAGGGCA
>gene=chr20_383069-384069; species=gorGor
aacaagctccctgggtgatgctgctgggcctccaagttggagaacctctgTATTTGAAGAAAT--AGACTCCCTGGGGACTCAAATCTTATTTCAGCTTTTCTCTGGACCAGTCTGACTTTAGCCTCGGTGTAAAATGGGTATACATTTTAC-TGCCTGTGA-GCCAGGACGCACTCACAGGGGAGGGAGGGCTTTATCAGAGGTCAGAATCTAAGCCACCACTACAGTTGTACTAGATCCAAGGAGAAAGACTCCCAGGCC-CATTTcctcatc-ttctctcttctcttacctggctttatggttcttcatagcactgagcaccaccaggcagtgtattttatgtttttttttagctttataacgccagggactatgttttgtttataactgttcacccagttcctagaacagtgcctggtacacaggagtgctcaataaatgtttgtggaatgactgaatAAAAGTTGTTCCTGTACAGATTCCACCTGCCTAGAGCA
>gene=chr20_383069-384069; species=panTro
aacaagctccctgggtgatgctgctgggcctccaagttggagaacctctgTGTTTGAAGAAATCCGGACTCCTTGGGGACTCAAATCTTATTTCAGCTCTTCTCTGGACTAGTTCGACTTTAGCCTTGGTGTAAAATGGGTATACATTTTACACGCCTGTGACGCCAGGATGCACTCACAGGGGAGGGAGGGCTTTATCAGAGGTCAGAATCTAAGCCACCACTACAGTTGTACTAGATCCAAGGAGAAAGACTCCCAGGCCTCATttcctcatcgttctctcttctcttacctggctttatggttcttcatagcactgagcaccaccaggcagtgtattttatgttttttttgagctttataacgccagggactatgttttgtttataactgttcacccagttcctagaacagtgcctggtacacaggagtgctcaataaatgtttgtggaatgactgaatAAAAGCTGTTCCTGTACACATTCCACCTGCCTAGAGCA
>gene=chr20_383069-384069; species=papHam
aacaagctccctgggtgatgctgctgggcctccaagttggagaacctctgTATTTGAAGAAATTCGGACTCCTTGGGGACTCAAATCTTATTTCAGCTCTTCTCTGGACCAGTTTGACTTTAGCCTAGATGTAAAATGGGTATAAATTTTACATGCCTGTGATGCCAGGATGCACTCACAGGGGAGGGAGGGCTTTAGCAGAGGTCAGAATCTAAGCCACCACTACAGTTGTACCAGATCCATGGAGAAAGACACCCAGGCCTCATTTcctcattgttctctcttcccttacctggctttatggttcttcatagcgcttagcaccgctgggcagtgtattttatg-tttttttgagtttcataaggccaaggactatgttttgtttataactgttcccccatttcctagaacagtgcctggtacacaggggtgctcaataaatgtttgtggaatgattgaatAAAAGTTGTTCCTGTACAGATTCCACCTGCCTAGAGCA
>gene=chr20_383069-384069; species=ponAbe
aacaagctccctgggtgatgctgctgggcctccaagttggagaacctctgTATTTGAAGAAATCCGGACTCCTTGGGGACTCAAATCTTATTTCAGCTCTTCTCTGGACCAGTTTGACTTTAGCCTCGGTGTAAAATGGGTATACATTTTACATGCCTGTGATGCCAGGATGCACTCACAGGGGAGGGAGGGCTTTATCAGAGGTCAGAATCTAAGCCACCACTACAGTTGTACTAGATCCAAGGAGAAAGACACCCAGGCCTCATTTcctcatcgttctctcttctcttacctggctttatggttcttcatagcactaagcaccaccaggtagtgtattttatgttttttttgagcttcataacgccagggactatgttttctttataactgttcccccagttcctagaacagtgcctggtacacaggggtgctcaataaatgtttgtggaatgattgaatAAAAGTTGTTCCTGTACAGATTCCACCTGCCTAGAGCA
>gene=chr20_383069-384069; species=rheMac
aacaagctccctgggtgatgctgctgggcctccaagttggagaacctctgTATTTGAAGAAATTCGGACTCCTTGGGGACTCAAATCTTATTTCAGCTCTTCTCTGGACCAGTTTGACTTTAGCCTAGATGTAAAATGGGTATAAATTTTACATGCCTGTGATGCCAGGATGCACTCACAGGGGAGGGAGGGCTTTAGCAGAGGTCAGAATCTAAGCCACCACTACAGTTGTACCAGATCCATGGAGAAAGACACCCAGGCCTCATttcctcattgttctctcttcccttacctggctttatggttcttcatagcgctgagcaccaccgggcagtgtattttatg-tttttttgagtttcataaggccaaggactatgttttgtttataactgttccctcatttcctagaacagtgcctggtacacaggggtgctcaataaatgtttgtggaatgattgaatAAAAGTTGTTCCTGTACAGATTCCACCTGCCTAGAGCA
>gene=chr20_385063-386063; species=hg19
cgcagattataaaacaaaatgttggccgggcacgggggctcatgcctgtaatcccagcactttgggaggccaaggcgcatggatcacctgaggtcaagagttcaagaccagcctgaccaacatggggaaaccccgtctcaaataaaaatacaaaaaaattagctgggcctggtggcaggctcctgtaatcccaggtacttcaggaggctgaggtaggagaatcgcttgtacccgggagggagaggttgcagtgagctgagatcgcaccatctcactccagcctgggcaacaagagcgaaactctgtctaaaaaaaaaaaaagtttactgcgtttaaataaataaataacctagaaacattgccaaagtatagaaaattatatcacatgacaacaaattttaaaataacctaacagaacttctaaaataaaataatacaataatcaaaatttttaggccaggcacagtggctcacacctgtaatcccagcactttgggaag
>gene=chr20_385063-386063; species=bosTau
TACATATTATAAAAGAGAA-------------------------------------------------------------------------------------------------------------------------------------------------------------------------------------------------------------------------------------------------------------------------------------------------------------------------------------------------------------------------------------------------------------------------------------------------------------------------------------------------
>gene=chr20_385063-386063; species=calJac
--------------------------------------------------------------------------------------------------------------------------------------------------------------------------------------------------------------------------------------------------------------------------------------------------------------------------------------------------------------------------------------------------------------------------------------------------------------------------------------------------------------------
>gene=chr20_385063-386063; species=canFam
cacagattataaaagaaaatgtg-------------------------------------------------------------------------------------------------------------------------------------------------------------------------------------------------------------------------------------------------------------------------------------------------------------tgctgccctgaaataaataacaagcttgaaactgtggccaaagtataggaacttata-caagtgacaacatatttgaa---aacccaacagaacttctaaaacaaaa-aatacaataacaaaaattaaaaa---------------------------------------------
>gene=chr20_385063-386063; species=equCab
cacagattatgaaacagaatgtttactgtgc-------------------------------------------------------------------------------------------------------------------------------------------------------------------------------------------------------------------------------------------------------------------------------------------------------------------------------------------------------------------------------------------------------------------------------------------------------------------------------------
>gene=chr20_385063-386063; species=gorGor
cgcagattataaaacaaaatgttggccgggcacgggggcttatgcctgtaatcccagcactttgggaggccaaggcgcatggatcacctgaggtcaggagttcaagaccagcctgaccaacatagggaaaccccgtctcaaataaaaatacaaaaaaattagctgggcctggtggcgggctcctgtaatcccaggtacttcaggaggctgaggtaggagaatcgcttgtacccgggagggagaggttgcagtgagctgagatcgcaccatcgcactccagcctgggcaacaagagtgaaactctgtctaaaaaaaaaaaaagttcactgtgtttaaa-------------tagaaacattgccaaagtatagaaaactatatcacatgacaacaaattttaaaataacctaacagaacttctaaaataaaataatacaataatcaaaatttttaggccaggcacagtggctcacacccgtaatcccagcactttgggaag
>gene=chr20_385063-386063; species=panTro
cgcagattataaaacaaaatgttggccgggcatgggggctcatgcctgtaatcccagcactttgggaggccaaggcacatggatcacctgaggtcaggagttcaagaccagcctgaccaacatggggaaaccccgtctcaaataaaaatacaaaaaaattagctgggcctggtggcgggctcctgtaatcccaggtacttcaggaggctgaggtaggagaatcgcttgtacccgggagggagaggttgcagtgagctgagatcgcaccatcgtactccagcctgggcaacaagagcgaaactctgtctaaaaaaaaaaaaagtttactgtgtttaaataaataaataacctagaaacattgccaaagtatagaaaattatatcacatgacaacaaattttaaaataacctaacagaacttctaaaataaaataatacaataatcaaaatttttaggccaggcacagtggctcacacctgtaatcccagcactttgggaag
>gene=chr20_385063-386063; species=papHam
tgcagattacaaaacaaaatgttggccaggtgtggtggctcatgcctgtaatcccagccctttgcggggctgaggcacatggatcacctgaggtcgggagttcaagaccagcctggccaacatggtgaaacccagtctctaccaaaaatac-aaaaaattagccaggagtggtggcagatgcctgtaatcccagctac-tcaggaggctgaggcaggagaat----------caggaggcggaggttgcagtgagccaagatcgtgccattgcacttcagcctgggcaacaagagtgaaactc-----------------------------------------------------------------------------------------------------------------------------------------------------------------------------------------------------
>gene=chr20_385063-386063; species=ponAbe
tgcagattataaaacaaaatgttggccgggcgcaggggctcatgcctgtaatcccagcactttgggaggccgaggcgcatggatcacctgaggtcaggagttcaagaccagcctgaccaacatggggaaaccccgtctcaaataaaaataccaaaaaattagctgggcctggtggcgggctcctataatcccaggtacttcaggaggctgaggtaggagaattgcttgtacccgggagggagaggttgcagtgagctgagatcgcaccttcacactccagcctgggcaacaagagcgaaactctgtctaaaaaaaaaaaatgtttactgtgtttaaataaataaataacctagaaacattgccaaagtatagaaaattatatcacatgacaacaaattttaaaataacctaacagaacttctaaaataaaataatacaataatcaaaatttttaggccaggcacagtggctcacacctgtaatcccagcacttt-ggaag
>gene=chr20_385063-386063; species=rheMac
TGCAGATTACAAAACAAAATGTTggccaggtgtggtggctcatgcctgtaatcccagccctttgcggggctgaggcacatggatcacctgaggtcaggagttcaagaccagcctggccaacatggtgaaacccagtctctaccaaaaatac-aaaaaattagccaggagtggtggcagatgcctataatcccagctac-tcaggaggctgagg-----------------------------------------------------------------------------------------------------------------------------------------------------------------------------------------------------------------------------------------------------------------------------------------------
>gene=chr20_394390-395390; species=hg19
GGTTCTCATCGATGGACCCGATGCTTCCTAGCAAATGatacctgttgtatgtgttattggtaataacatagtttacttagctattacattaattaataaaacatgagcgctgaaagagttgtttctgtgaaaataagctgattgctttaaaaagataagagacaaatcaccaaaaaaaaaaaaaaaaaagattaacacttttgggtgagacagtagtaaggaaatacagtaaaaatccagaagggctctgtgctctgatgcttcaggagtgtgtctaagttcttgctcgctttaaagaagctgctactagaaattatagatcatgattatcgatgtggttcatacaaaaaaaaaaaagaaaaatccctgggaaactccaatgagcaggtataaactcaCGCTGGGCATGGCGGctcagcactttggaaggctcaggcaggagaatggcttgaactcgagtttaagaccagcctgggcaacatagtgagaccttgtctctg
>gene=chr20_394390-395390; species=bosTau
------------------------tt-----------atatcagttgtacttgttatttcc-atagcataatttaa-tagctgttatatcaagaaataaaacacgaatgctaaaagagttttgtctatgaaaataaattgattgctttagaaagacaaaagatgaggcaccaaaaaaa------------gctgtcattttagggtgagtgaattgttaaaaaatatggtaaaaatccaaaagggctctgtactcagatgcttcgagagtt----taagttcttgctcactttaaagaagctgatactagagatcagaaaccatgataatgggtatgg----------------aaagtgaa----gtcggaaa------------------------------------------------------------------------------------------------------------------------------
>gene=chr20_394390-395390; species=calJac
GGTTCTCGTTGACAGACCGGATGCTTCCTAGTAAATGatacctgttgtatatgttattgctaataagatagtttagttagct-----attaatcaatataatatgagcgctgaaagagttgtttctgtgaaaataagctgactgctttcaaaagacaagagacaaatcaccaaaaaaa--agaaaaaaaaattaccacttttgggtgagacagtagtaaggaaatacagtaaaaatccagaagggctctgtgctctgatgcttcggaaatgtgtctaagttcttgctcactttaaagaagctggtactagaaattatagatcatgattatggatgtggttcatac---------aaaaaaaaatacataggaaactccagtcagcagatgtatacgcatgttgggcatggtggctcaaggctttggggggctgaggcaggagaatggcttgaactcgagtttaagaccagcccgggaaacat------------------
>gene=chr20_394390-395390; species=canFam
--------------------------------------------------------------------------------------------------------------------------------------------------------------------------------------------------------------------------------------------------------------------------------------------------------------------------------------------------------------------------------------------------------------------------------------------------------------------------------------------------------------------
>gene=chr20_394390-395390; species=equCab
------------------------tttatagca----------gctgtatttgttaatgtc-ataacataatttaatgagctgttagatcaatcgatgaaacaggagttcgaaaagag-tgtttctatgaaaataagttgattgctttagaaagacaaaaaacgagtcaccaaaaaga------------attatcactttagggtgagatggttct--aaaaatatggtaaaaatccagaagggttctgtactcagatgctttgcgagtgtc--tgagtccttgctcaccctaaagaagatgattctggaaatcatagaccgtgattatggatatgactcatac---------aaaaaaaaatac---ggaaactccggt-cgcagattcacactca------------------------------------------------------------------------------------------------------
>gene=chr20_394390-395390; species=gorGor
GGTTCTCATCGATGGACCCGATGCTTCCTAGCAAATGatacctgttgtatgtgttattggtaataacatagtttacttagctattacattaattaataaaacatgagcgctgaaagagttgtttctgtgaaaataagctgattgctttaaaaagataagagacaaatcaccaaaaaaaaaaaaaaaaaagattaacacttttgggtgagacagtagtaaggaaatacagtaaaaatccagaaaggctctgtgctctgatgcttcaggagtgtgtctaagttcttgctcactttaaagaagctgctactagaaattatagatcatgattatcgatgtggttcatacaaaaaaaaaaaagaaaaatccctgggaaactccaatgagcA------------------------------------------------------------------------------------------------------------------
>gene=chr20_394390-395390; species=panTro
GGTTCTCATCGATGGACCCGATGCTTCCTAGCAAATGATACCTGTTGTATGTGTTATTGGTAATAACATAGTTTACTTAGCTATTACATTAATTAATAAAACATGAGCGCTGAAAGAGTTGTTTCTGTGAAAATAAGCTGATTGCTTTAAAAAGATAAGAGACAAATCACC--AAAAAAAAAAAAAAAAGATTAACACTTTTGGGTGAGACAGTAGTAAGGAAATACAGTAAAAATCCAGAAGGGCTCTGTGCTCTGATGCTTCAGGAGTGTGTCTAAGTTCTTGCTCGCTTTAAAGAAGCTGCTGCTAGAAATTA-----------TATCGATGTGGTTCATACAAAAAAAAAAAAGAAAAATCCCTGGGAAACTCCAATGAGCAGGTATAAACTCACgctgggcatggcggctcagcactttgggaggctcaggcaggagaatggcttgaactcgagtttaagaccagcctgggcaacatagtgagaccttgtctctg
>gene=chr20_394390-395390; species=papHam
GGTTCTCATCGATGGACCCTATGCTTCCTAGCAAATGatacctgttgtatgtgttattggtaataacatagtttacttagctgttacattaattaataaaacatgagcactgaaagagttgtttctgtgaaaataagctgattgctttaaaaagacAAGAGACAGATcac------------------aGATTAACACTGTtgggtgagacagtggtaaggaaatacagtaaaaatccagaagggctctgtgctctgatgcttcaggagtgtgtctaagttcttgctcactttaaagaagccgctactagaaattatagatcatgattatggatgtgattcatac---aaaaaaaaagaaaaatccatgggaaactccagtcagcaggtataaactcatGCTGGGCATGGCGGctcagcactttgggaggctcaggcaggagaatgacttgagctcgagtttaagaccagcctgggcaacatagtgagaacttgtctcta
>gene=chr20_394390-395390; species=ponAbe
GGTTCTCATCGATGGACCCGATGCTTCCTAGCAAATGatacctgttgtatgtgttattggtaataacatagtttacttagctattacattaattaataaaacatgagcaccgaaagagttgtttctgtgaaaataagctgattgctttaaaaagacaagagacaaatcaccaaaaaaaaaaaaaaaaaagattaacacttttgggtgagacagtagtaaggaaatacagtaaaaatccagaagggctctgtgctctgatgcttcaggagtgtgtctaagttcttgctcactttaaagaagctgctgctagaaattatagatcatgattatggatgtggttcctac--aaaaaaaaaagtaaaatccatgggaaactccaattagcaggtataaactcacgctgggcatggtggctcagcactttgggaggctcaggcaggagaatggcttgaactcgagtttaagaccagcctgggcaacatagtgagaccttgtctctg
>gene=chr20_394390-395390; species=rheMac
GGTTCTCATCGATGGACCCTATGCTTCCTAGCAAATGATACCTGTTGTATGTGTTATTGGTAATAACATAGTTTACTTAGCTGTTACATTAATTAATAAAACATGAGCACTGAAAGAGTTGTTTCTGTGAAAATAAGCTGATTGCTTTAAAAAGACAAGAGACAAATcac--------acacacacacaGATTAACACTTTTGGGTGAGACAGTAGTAAGGAAATACAGTAAAAATCCAGAAGGGCTCTGTGCTCTGATGCTTCAGGAGTGTGTCTAAGTTCTTGCTCACTTTAAAGAAGCCGCTACTAGAAATTATAGATCATGATTATGGATGTGATTCATAC----AAAAAAAAGAAAAATCCATGGGAAACTCCAGTCAGCAGGTATAAACTCATGCTGGACATGGCGGctcagcactttgggaggctcaggcaggagaatgacttgagctcgagtttaagaccaggctgggcaacatagtgagaacttgtctcta
>gene=chr20_423377-424377; species=hg19
aataaaaaAATTTTAAAGTTACACGGTCCCCTTTAAACCAAAGCAAACGTTACAGGAAAAACTGATCCTCTTGATCCAAAGATGTATTATAGCTGGAAATAGGGAAGCCTGTCTCAGGAGTTCTTTCAGGGAGTTCTTTTACTGCTGGAGCTAGTGCTGCCAGCAGTAAAAATGCCTTGGCCTTATGAGCCAGGTTAGAAGAATGGCACATGCACAGCTTCTCCACACCATTAGCTTTCAGTTACAAACACATACTCAGAGAGAGAAAGCAGCTAATGTAAGGGCCCAAACTAAACCGGACAAAGGATTGCAGGTAAGAGCAAAACTCACCTCTTGCCCATATTTACCCCACCCCTTCTCAAATAAAAAGCATACCCTAAAAGATAAATAAGGAAACGAAGCAAACCCAGGGCTGCTGATAGGTGAAGCAGTGAAAGGAGTGAGAGTAAAAATTAAACCCTGTGTGAATTTTCAGCAGAAAAGCAGTGAGCCAAGCCCAG
>gene=chr20_423377-424377; species=bosTau
AAACAAAAAATGTATGAGATGTGTGCTCCCCTCAGAATCAAACTAAATATCATAGGAAGTACTAAT---CTTGACCCAAAGATGC-----AGGTGGAAACAGAGGAGCTGGTCTCAGGAGCTCTTTCAGCG-------------------------------------------CCTTGGCCTCATGACCTGTTTTAGGAGGATGGCACACACACAGCTTTCCTACACCATTAGGTTTTCGTCAAAAGCAGATCTT----GAGAGAAAACAGCTAATGCAAGGGCCCAGACTGAACTAAATACAGGTTTTTAGGGGACAGTGACGCTCATCTCTCATGCACTTTTACCC-ATCCCTTCTCT--AAAA--GCATACGGTAGAAGATAAAGAAGAAAATGGAGTAAACCAAGTACTGTGGTCAGGTAAAGTAACG-AAGCAGTGAGAGAAAAAAGTAAGCCTTCTTTAAATTTTCAGTATAAAAGTGGTCAGCTAAGTTCAG
>gene=chr20_423377-424377; species=calJac
aattaaaaAAAATTAAAGTTGCACATTCCCCTTTAAA-CAAAGCAAATATTACAGGAAAGATGGATCTTCTTGATCCAA-----------AGCTGAAAATA-GGAAGCCTGTCCTGGGAGTTCTTTCAGAG---------------GGAGGTAGTTCTGCCAGCAGTCAAAATGCCTTAGCCTCATGAGCCACGTTAGAAGAATGACACACGCACAGCTTCCCTACACCATTAGCTTTTAGTTAAAAACGGATATTCAGAGAGAGAAAGCAGCTAATGTAAGGGTGCAAACTGAACTGGACAAAGGATTGCAGGTAAGAGCAAAGCTCACCTC-------------------CCCTTCTCAA--AAAAAGCATACTCTAAAAGATACATAAGGAAAGGAAGCAAACCAAGGACTGCTGATTGGTGAAGCAGTGAAAGGAGGAAGAGTAAAAATTAAACTCTATGTCAATTTTTAGCAAAAGAGCAGTGAGCCAGGCCCAG
>gene=chr20_423377-424377; species=canFam
aaataaaCAATTTAAGAGTTGCATGTTCTCCTCTAAACCCAACTAAGTATCACAGGAA-----TATATCTT-GATCC-AAGATGT-----ATCTAGAA------------------------------------------------------------------------------------------------------------------------------------------------------------------------------------------------------------------------------------------------------------------TCTCA--AAAA-GGCATTCTCTAAAAGACCAAAAAGAAAATGGAGT-----AACTACTATGGTTAGGGAACGTAATCAAAGTGGTGAGAGAATAAGATTAACTC----TGAATTTTCAGAGTAAGACAGGTCAGCTGAGCTCAG
>gene=chr20_423377-424377; species=equCab
aaacaaaaaATTTAAGAGTTGCCTGTTTCCCTCTAAATCAAACTAAGTGTCACAGGAATGACTGATCTCCTGGATCCAAAGATGT------------------------------------------------------------------------------------------------ctccTGAGCTGCTTTAGAAGAACGGCACACGGACAGCTTTCCTATACCATTAGCTTTTCGTTAAAAACAGATATT----GAGCAATAACAGCCAACGTAAGGGCCCAGACTTAACTGATCAGAGGGTTTAAAATGAAAGTAAAGCTCCTTTCTCATCCATATCTACCCCACCCCTTCTCA--AAAA-GGCATATTCTAAAAGATAAAACAGAAAATGGTGTAAACCAAGTACTACGGATAGGCAAAGTCATCAAAGTAGTGAGAGAAAAAAATTAAACCTGCTTGGATTCTCAGTAGAAGAGTGGTCAGCTAAGCCCAG
>gene=chr20_423377-424377; species=gorGor
aataaaaaAATTTTAAAGTTACACGGTCCCCTTTAAACCAAAGCAACCATTACAGGAAAAACTGATCCTCTTGATCCAAAGATGTATTATAGCTGGAAATAGGGAAGCCTGTCTCAGGAGTTCTTTCAGGGAGTTCTTTTACTGCTGGAGCTAGTGCTGCCAGCAGTAAAAATGCCTTGGCCTTATGAGCCAGGTTAGAAGAATGGCACATGCACAGCTTCTCCACACCATTAGCTTTTAGT-ACAAACACATACTCAGAGAGAGAAAGCAGCTAATGTAAGGGCCCAAACTAAACCGGACAAAGGATTGCAGGTAAGAGCAAAACTCACCTCTTGCCCATATTTACCCCACCCTTTCTCAA-TAAAAAGCATACCCTAAAAGATAAATAAGGAAACGAAGCAAACCCAGGGCTGCTGATAGGTGAAGCAGGGAAAGGAGTGAGAGTAAAAATTAAACCCTGTGTGAATTTTCAGCAGAAAAGCAGTGAGCCAAGCCCAG
>gene=chr20_423377-424377; species=panTro
aataaaaaAATTTTAAAGTTACACGGTCCCCTTTAAACCAAAGCAAACATTACAGGAAAAACTGATCCTCTTGATCCAAAGATGTATTATAGCTGGAAATAGGGAAGCCTGTCTCAGGAGTTCTTTCAGGGAGTTCTTTTACTGCTGGAGCTAGTGCTGCCAGCAGTAAAAATGCCTTGGCCTTATGAGCCAGGTTAGAAGAATGGCACATGCACAGCTTCTCCACACCATTAGCTTTTAGTTACAAACACACACTGAGAGAGAGAAAGCAGCTAATGTAAGGGCCCAAACTAAACCGGACAAAGGATTGCAGGTAAGAGCAAAACTCACCTCTTGCCCATATTTACCCCACCCCTTCTCAAATAAAAAGCATACCCTAAAAGATAAATAAGGAAACGAAGCAAACCCAGGGCTGCTGATAGGTGAAGCAGTGAAAGGAGTGAGAGTAAAAATTAAACCCTGTGTGAATTTTCAGCAGAAAAGCAGTGAGCCAAGCCCAG
>gene=chr20_423377-424377; species=papHam
aataaaaaAATGTTAAAGTTGCATGTTTCCCTTTAAACCAAAGCAAACGTTACGGGAAAAACCGATCCTCTTGATCCAAAGATGTATTATAGCTGGAAACAGGGAAGCCTGTCCT-------------GGGAGTTCTTTCAGAGCCGGAGCTAGTCCTGCCAGCAGTAAAAATGCCTTGGCCTCATGAGCCACGTTAGAAGAACGGCACATGCACAGCTTCCCTACACCATTAGCTTTTAGTTACAAACACATACTCAGAGAGAGAAAGCAGCTAATGTAAGGGCCCAAACTAAACTGGACAAAGGATTGCAGGTAAGAGCAAAGCTCATCTCTTGCTCA----AACCCCATCCCTTCTCAAATAGAAAGCATACCCTAAAAGATAAATAAGGAAATGAAGCAAACCCAGGGCTGCTGATAGGTGAAGCAGTGAAAGGAGTGAGAGTAAAAATTAAACCCTGTGTGAATTTTCAGCAAAACAGCAGTGAGTCAAGCCCAG
>gene=chr20_423377-424377; species=ponAbe
aataaaaaAATTTTAAAGTTACATGGTCCCCTTTAAACCAAAGCAAACGTTATGGGAAAAACTGATCCTCTTGATCCAAAGATGTATTACAGCTGGAAACAGGGAAGCCTGTCTC-------------GGGAGTTCTTTCACTGCT-GAGCTCGCGCTGCCAGCGGTAAAAACGCCTTGGCCTTCTGAGCCACGTTGGAAGGATGGCACATGCACAGCTTCTCCACACCATTAGCTTTTAGTTACAAACACATACTCAGAGAGAGAAAGCAGCTGAGGTAAGGGCCCAAACTAAACCGGACAAAGGATTGCAGGAAAGAGCAAAACTCA-CTCTTGCCCATATTTACCCCACCCCTTCTCAAATAAAAAGCATACCCTAAAAGGTAAATAAGGAAACGAAGCAAAGTCAGGGCTGCTGAGAGGTGAAGCAGTGAAAGGAGTGAGAGTAAAAATTAAACCCTGTGTGAATTTTCAGCAGAAAAGCAGTGAGCCAAGCCCAG
>gene=chr20_423377-424377; species=rheMac
aataaaaaAATGTTAAAGTTGCATGTTTCCCTTTAAACCAAAGCAAACGTTACGGGAAAAACCGATCTTCTTGATCCAAAGATGTATTATAGCTGGAAACAGGGAAGCCTGTCTT-------------GGGAGTTCTTTCAGAGCCAGAGCTAGTCCTGCCAGCAGTAAAAATGCCTTGGCCTCATGAGCCACGTTAGAAGAACGGCACATGCACAGCTTCCCTACACCATTAGCTTTTAGTTACAAACACATACTCAGAGAGAGAAAGCAGCTAATGTAAGGGCCCAAACTAAACTGGACAAAGGATTGCAGGTAAGAGCAAAGCTCACCTCTTGCCCATATTTACCCCATCCCTTCTCAAATAGAAAGCATACCCTAAAAGATAAATAAGGAAATGAAGCAAACTCAGGGCTGCTGATAGGTGGGG-AGTGAAAGGAGTGAGAGTAAAAATTAAACCCTGTGTGAATTTTCAGCAAAAGAGCAGTGAGTCAAGCCCAG
>gene=chr20_456085-457085; species=hg19
gtgcttgTGTGATTCCATTTGGTCTCTTCTAAGTTTCTGTGATTCATGAGAAGAGCACGCCCTGAGTAGCTGCTGCAACTTCTGCCACATTGGGCAAACCTGAATCCAATTCACATGGAGGTGTCCAGCCCAGCCGACCCACAACCTGAAAAACAGCTGCTTGGGCTGAACTTGATCTAGATCAGCTGAACTACATACAGTTGCCTTAGAAATTTGTGAGACTAAGACTAGACAGAGAACAAAAGCAAAAGAAAGAAAAAATTTGTCTGCAATGACTGGCTAGGAACCTGGACAGATTCCTGGCAACATAGCTGTGCAAAAGCAGCCCCACAAGCAAAATTGAGCCAGGAGACAGGGTTCTGATCCCAGGCATGGGCCTTGGCAGCTGAAACTTGTTAGGCTGGGCCTCTCCCTCGCCAGTTCAGGCAGCCCCTCCTCTGAGGCCTCATGGACCATTCTCTCTTCTCCAAGACTTCAAGATTCCTTCCTAGTGAGttttt
>gene=chr20_456085-457085; species=bosTau
-----------------TTTGGCCTCTTGT--GCCCCAGCCATCC---ATAAGAACATCCCCTGGGTAGCTGCTGCAACTTCTGCTACATGGAG----CCTGAAACCA---AACAC--AGGAGCTCAGTCCAGTCAATCCTCAACCTGAAGCTGAGCCGCTT-GGCTGAACCCACTTTAGATCAGTTGAA----CTATAGCTGACCTAGAGATCTGTGAGGATAA-AAGGACCAGAGAGCAAAAAAAA-AGCAAGAGAAAATTTATCTTTAATGACTGGTTAGAAACCTGGACA-A-TCCTGGAACCACAGCTATACAAAGGCACTCTGGGAAGCAGAACCAAACA-AGACACAGAATTCTGATGCCAAGTGTGGGCCCTGGCAGCTCGAACTCACTAGGCAGGGCCTCTCTCAACTCAGCTCCAGTATCCCCTCTTCTGAGGCTTTCTTGATCATTCTCTCCTCTCCGAGAGTTCTGGACTTCTTTCTGAGGAGTTTTT
>gene=chr20_456085-457085; species=calJac
GTGCTTGTGTGATTTCATTTGGCCTCTTAT--GTTTCAGTG----AAGAGAAGAGCATGCTCTGGATAGCTGCTGCAACTTCTGCCACATTGGGCAAACCTGAATCCAGTTCACACAGAGGTGCCCAGCCCAGTCGAACCACAACCTGAAGAACAGCTGCTTGGGCTGAACTTGGTCTAGATCAGTTGAACT------AGTCACCTTAGAAATCTGTGAGGCAAAGACTAGACAGATGGCCAAAGCAAGAGAAAGAAAAACTTTATCTGCAATGACTGGCTGTAAACCTGGACCGATTCCTGGTACCAGAGCTGTGCAAAAGCAGCCCAGGAAACAAAATTGAGCCAGAAGACACGGTTCTGATCCCAGGCATGGCCCTTGGCAGGTTAAACTTGCTAGGCTGGGCCTCTCCC-AGCCAGTTCAAGCAGCCCCTCCACTGAGGCCTCACTGACCATTCTACCGTCTCCAAGAGTTCAAGTTTCCTTCCTTAGTGGttttt
>gene=chr20_456085-457085; species=canFam
-TGCTTATGTGATTTCATTTGGCTTCTTGT--GTTCCAACAACTC---ATAAGAGTATACCCTGGGCAGCTGCTCCAACTTTAGCCATATGGAACAAACAGGAATCCAACCAACAC--AGGACCCCAGCCCAG-----CCTCAACCTAAAGCAGAGCTGTTT-GGCTGAATCCAGGTTAGG-CAGTTGAA----CTACAGTTGACCTAGA--TCTGTGAGGATAAAAAGGACCAGAGAGCCAAAG--AGAGGAAGAAAACATTTATCTATAATGA----CTAGAAATCT------ATTCTTGGTAGCACAGCTCTGCAAAGGCAGTCCAGGAAGCAGAACAGAGCCAGGAGACAGGATTCTGATCCCAGGTACAGGGCCTGATGGCTAAAACGTACTAGGCTGGGCCCTTCCCTAACCAGCTCCAGCAGCCCTTCCTTTGAGGCTTCTTTGACCATTCTCTCTGTGCCAAGAGCTCAGGATTCCACTCT-----------
>gene=chr20_456085-457085; species=equCab
gtgcttgtgtgatttcatttggccttttat--gctcc-----ttg---agaaaagcatgccccgcatacctgttgcagctttagccacgtggaacaaacccAAGTCTAATCAGCAT--AGGAACCCAGCCCAGCGAAACCTCAACC---AGAAGAATTGCTT-GGCTGAACCCAGTTTAGATCAGTCAAA----CTAAAGTTGACTTAGAGATTTGTGTGATTAGAAAGGACAAGAGAGCAAAGGCAAGAGAGAGCAAAAGTTGATCTGTACTGACCGGCTAGAAAGCTGGTCA-ATTCCTGGCAGCACAGCTTTGCAAAGGCAGTCCAGGCAGCAGAACTGAGCCAGGAGTCAGGGTTCTGCTCCCA-GTGTGGGCCCTGGGAGCTCAAACTTGCTAGGCTGGTC-TCTCCCTAGCcagctctggcatcccctcctctgagccttctctgaccAGTCTCCCTTCCCCAAGAGTTCAGGACTCCTTTCTATG-AGTTTTT
>gene=chr20_456085-457085; species=gorGor
gtgcttgtgtgatttcatctggtctcttataagtttctgtgatccatgagaagagcacgccctgggtagctgctgcaacttctgccacattgggcaaacctgaatccaattcaca-ggaggtgtccagcccagccgacccacaacctgaaaaacagcTGCTTGGGCTGAACTTGATCTAGATCAGCTGAACTACGTACAGTTGCCTTAGAAAT-TGTGAGACTAAGACTAGACAGAGAGCAAAAGTAAGAGAAAGAAAAAATTTATCTGCAATGACTGGCTAGGAACCTGGACAGATTCCTGGCAACACAGCTGTGCAAAAGCAGCCCCACAAGCAAAATTGAGCCAGGAGACAGGGTTCTGATCCCAGGCATGGGCCTTGGCAGCTGAAACTTGTTAGGCTGGGCCTCTCCCTCGCCAGTTCAGGCAGCCCCTCCTCTGAGGCCTCATGGACCATTCTCTCTTCTCCAAGACTTCAAGATTCCTTCCTAGTGAGttttt
>gene=chr20_456085-457085; species=panTro
gtgcttgtgtgattccatttggtctcttataagtttctgtgatccatgagaagagcacgccctgggtagctgctgcaacttctgccacattgggcaaacctgaatccagttcacatggaggtgtccagcccagccgacccacaaCCTGAAAAACAGCTGCTTGGGCTGAACTTGATCTAGATCAGCTGAACTACATACAGTTGCCTTAGAAATTTGTGAGACTAAGACTAGACAGAGAACAAAAGCAAAAGAAAGAAAAAATTTATCTGCAATGACTGGCTAGGAACCTGGACAGATTCCTGGCAACACAGCTGTGCAAAAGCAGCCCCACAAGCAAAATTGAGCCAGGAGACAGGGTTCTGATCCCAGGCATGGGCCTTGGCAGCTGAAACTTGTTAGGCTGGGCCTCTCCCTCGCCAGTTCAGGCAGCCCCTCCTCTGAGGCCTCATGGACCATTCTCTCTTCTCCAAGACTTCAAGATTCCTTCCTAGTGAGttttt
>gene=chr20_456085-457085; species=papHam
gtgcttgTGTGATTTCATTTGGTCTCTTAT--GTTTCTGTGATCCATGAGCAGAGCGTGCCCTGGGTAGCTGCTGCAACTTCTGCCACATTGGGCAAACCTGAATCCAGTTCACATGGAGGTGTCTAGCCCAGCCGACCCACAATCTGAAAAACAGCTGCTTGGGCTGAACTGGATCTAGATCAGCTAAA----GTACAGTTGCCTTAGAAATTTGTGAGACT--GACTAGACAGAGAGCAAAAACAAGAGAAAGAAAAAATTTATCTGCAATGACTGGCTAGAAACCTGGACAGATTCCTGGCAACACAGCTGTGCAAAAGCAGCCCCGCAAGCAAAACTGAGCCAGGAGACAGGGTTCTGATCCCAGGCCTGGGCCTTGGCAGCTGAAACTTTTTAGGCTGGGCCTCTCCCTAGCCAGTTCAGGCAGCCCCTCCTCTGAGGCCTCACTAACTGTTCTCCCTTCTCCAAGACTTCAAGATTCCTTCCTAGTGAGttttt
>gene=chr20_456085-457085; species=ponAbe
gtgcttgTGTGATTTCATTTGGTCTCTTATAAGTTTCTGTGATCCATGAGAAGAGCACGCCCTGGGTAGCTGCTACAACTTCTGCCACATTGGGCAAACCTGAATCCAATTCACATGGAGGTGCCCAGCCCAGCCGACCCACAACCTGAAAAACAGCTGCTTGGGCTGAACTTGATCT--ATCAGCTGAACTACACACAGTTGCCTTAGAAATTTGTGAGACTAAGACTAGACAGAGAGCAAAAGCAAGAGAAAGAAAAAATTTATCTGCAATGACTGGCTAGGAACCTGGACAGATTCCTGGCAACACAGCTGTGCAAAAACAGCCCCGCAAGCAAAATTGAGCCAGGAGACAGGGTTCTGATCCCAGGCATGGGCCTTGGCAGCTGAAACTTGTTAGGCTGGGCCTCTCCCTAGCCAGTTCAGGCAGCCCCTCCTGTGAGGCCTCATGGACCATTCTCTCTTCTCCAAGACTTCAAGATTCCTTCCTAGTGAGttttt
>gene=chr20_456085-457085; species=rheMac
gtgcttgtgtgatttcatctggtctcttat--gtttctgtgatccatgagaagagcgtgccctgggtagctgctgcaacttctgccacattgggcaaacctgaatccagttcacatggaggtgtccagccccgccgacccacaaCCTGAAAAACAGCTGCTTGGGCTGAACTGGATCTAGATCAGCTAAA----GTACAGTTGCCTTAGAAATTTGTGAGACTAAGACTAGACAGAGAGCAAAAACAAGAGAAAGAAAAAATTTATCTGCAATGACTGGCTAGAAACCTGGACAGACTCCTGACAACACAGCTGTGCAAAAGCAGCCCCGCAAGCAAAACTGAGCCAGAAGACAGGGTTCTGATCTCAGGCATGGGCCTTGGCAGCTGAAACTTTTTAGGTTGGGCCTCTCCCTAGCCAGTTCAGGCAGCCCCTCCTCTGAGGCCTCACTAACTGTTCTCCCTTCTCCAAGACTTCAAGATTCCTTCCTAGTGAGttttt
>gene=chr20_482472-483472; species=hg19
CTGGGAGATCTTTCCACCCTGCAGAGACTAACCCAACAACTTACCTCCTGTTTTCCATTAACCCAACTGCTGGTTTTTTAGTGGAAAAAAAAAGCTTCTGGTTGACAAAACTACTCTACAGAATGCTTCAAATCTATAAACTTAAAAAGCTGGTTTGTGACAGACCAGGCAGCTGACTCAGGCCCGAATTTAATGCGATCAATGCAACTTTTGTCTTATTAAATAGGGGAGATTAAAAATTTTAAATATGGTTTACAAAGGAAATTCATCTATACTTACACCACCTACCCACAGTTACAGTAAAATATACAATACAGTTAGAAAGACTGAGCTGAAAAAAATCTTTCTAAATCACCCTTCATTCAAAATCATCAAGGGCTCACAATTACCTAGAAGAGATAGTCATATAATTTTAAGACTGCAAGGAAATGCAGAGATTATTTTTTCCAGGCCTTCGCCAACTTAATCTCTCTTTCCAAGTTCAACTCCTATGTATGGTC
>gene=chr20_482472-483472; species=bosTau
CTAGGAGATGTTTC--CTCTCCAGAAACTAATCCATTAAT---TTTTCTGTTTTCTACT-ACCCTACTGCTGGTTGAT------GGCAAATA-GCTCCTGGTTTACAAAC-T-TCCTATAGAACCTTTAAAATCTATAAACTTACAAAGCTAGTTTGTGATAAACCAGGCAAGTCACTTAAACCCTAATTTAATGTGATCAATGCAAATTTTATCTTAATAAATGAAGGAGAT--------TTAAAT---------------------------------------------------------------------------------------AAAAAAATCTTTCCAAACCACCCATCACTAAAGGCCATTAATGGCTCCCAACAACCTAGAAGAGACAATTG--TAATTTT-AGGCTGGAAGGGAATGCAGAGGTTATCTTTTCCAGGTCATCA-----CTATTCTCCCTTTCCAAGTTTACTTCCTATGTA-----
>gene=chr20_482472-483472; species=calJac
CTGCGGTATCTTTCCACCCTGCAGAGACTAACCTGTCAGCTTACCTCCTGTTTTCTATTAACCCAATTGCTGGTTTTTTAGTGGAATAAAAG-CTTTCTGGTTTACAAAA---------------------------AAACTGAAAAAGCTGGTTTGTGAAGGACCAGGCAGCTGACTTGGGTCCTAATCTAATGTGATCAATGCAACTTTTGTCTTATTACATAGGGGAGATTAAAAATTTTAAATATAGTTTATAAAGAAATGT-ACCTATACTTATATCACC---------TTACAGTAGAATACACAATACAGTTAGAAAAACTCAGCTGAAAAAAATCTTTCTAAATCACCCATCATTCAAAACCATCAAGGGTTCACAATTAACTAGAAAAGACAGTCATATAATGTTAAGACTGCAAGGAAATGCAGAGATGATCTTTTCCAGGCCTTCATCAACTTAATCTCTCTTTCCAAGTTCAACTCATATATATGGTC
>gene=chr20_482472-483472; species=canFam
CTGGGAGATCTTTATACCCTCCGGGAACTAA-CCATCAATCTAT--CCCAATTTCTACTAACTCAACTGCCGGTTTAA------GTAAAAA------------AAAAAAT------TATAGAATCCTTAAAATCTATAAACTTACAAAGCTGGCTTGTGATAGACTAGGCAAGTGACTTA------AATTTAATATGATCAATGCAACTTCTGTCT---TAAATAGGAGAAATTTAAAAATTTAA--AGTGTTTATGAATGGATTTCATCTATACTTA---TAATCATATATAATTATAGTAAAATATACAGTACAATTAGGAAGACTGAGCTGAAAACAATCTTGTCAG----CCCCTAACTCAAAACCATCAATAACTCCCAATAACCTTGAAGAGAT---TA--CATTTTTAAGACTGGAAGGAAATGCAGAGATGATCTTTTCCAGGTGACCACCAATTTAATCTCCCTTTCCAAGCTCACCTCCCAAGTATGGTC
>gene=chr20_482472-483472; species=equCab
TTGGGAAATCTTTCCACCCTCCAGGGACTAACTCCTCGATATATCTCCTGTTTTCTACTAACCCAACTGCTGGTCAAT------GGCAAAAA-GCTACTGGTTTACAAAA-TATTCTACAAAATCCTTAAAATCTATCAACTTATAAAGCTGGTTCTTGATAGACCAGGCAGGTGATTTAAACCCTAAATTAATGTGATCAATGCAACTTTTATCTTAATAAATGGGAGAGATTAAAAATTCTAAATATAGTTTACGAATGAATTT----TATACTTGTATCAACCATATAT------AGTAAAATATACAGTACAGTAAGGAAGACTGAGCCGGAAAAAATCTT-TCAAACCACCCTTCACTCAAAACCACCAATGGCTCCCAATGACCT---AGAGATAATCA--TGTTTTTAAGACTGGAAGGAAATACAGAGATTATCTTTTCCAGGCCATCATCAATTTACTCTCCCTTTCTAAGTTTACTTCCCATGTGTGGTC
>gene=chr20_482472-483472; species=gorGor
CTGGGAGATCTTTCCACCCTGCAGAGACTAACCCAACAACTTACCTCCTGTTTTCCATTAGCCCAACTGCTGGTTTTTTAGTGGAAAAAAAA-GCTTCTGGTTGACAAAACTACTCTACAGAATGCTTCAAATCTATAAACTTAAAAAGCTGGTTTGTGACAGACCAGGCAGCTGACTCAGGCCCTAATTTAATGCGATCAATGCAACTTTTGTCTTATTAAATAGGGGAGATTAAAAATTTTAAATATGGTTTACAAAGGAAATTCATCTATACTTACACCACCTACCCACAGTTACAGTAAAATATACAATACAGTTAGAAAGACTGAGCTGAAAAAAATCTTTCTAAATCACCCTTCATTCAAAATCATCAAGGGCTCACAATTACCTAGAAGAGATAGTCATATAATTTTAAGACTGCAAGGAAATGCAGAGATTATTTTTTCCAGGCCTTCGCCAACTTAATCTCTCTTTCCAAGTTCAACTCCTATGTATGGTC
>gene=chr20_482472-483472; species=panTro
CTGGGAGATCTTTCCACCCTGCAGAGACTAACCCAACAACTTACCTCCTGTTTTCCATTAACCCAACTGCTGGTTTTTTAGTGGAAAAAAAA-GCTTCTGGTTGACAAAACTACTCTACAGAATGCTTCAAATCTATAAACTTAAAAAGCTGGTTTGTGACAGACCAGGCAGCTGACTCAGGCCCTAATTTAATGCGATCAATGCAACTTTTGTCTTATTAAATAGGGGAGATTAAAAATTTTAAATATGGTTTACAAAGGAAATTCATCTATACTTACACCACCTACCCACAGTTACAGTAAAATATACAATACAGTTAGAAAGACTGAGCTGAAAAAAATCTTTCTAAATCACCCTTCATTCAAAATCATCAAGGGCTCACAATTACCTAGAAGAGACAGTCATATAATTTTAAGACTGCAAGGAAATGCAGAGATTATTTTTTCCAGGCCTTCGCCAACTTAATCTCTCTTTCCAAGTTCAACTCCTATGTATGGTC
>gene=chr20_482472-483472; species=papHam
CTGGGAGATCTTTCTACCCTGCAGAGACTAACCCAACAACTTACCTACTGTTTTTCATTAACCCAACTGCTGGTTTTTTAGTGGGAAAAAAA-GCTTCTGGTTGACAAAACTATTCAACAGAATCCTTCGAATCTATAAACTTAAAAAGCTGGTTTGTGAGAGGCCAGGCAGCTGACTCAGGCCCTAATTTAATGTGATCAACGCAACTTTT-TCTTTTTAAATAGGGGAGATTAAAAATTTTAAATATGGTTTACGAAGGAACTTCATCTATACTTACACCACCTACCCACAGTTACAGTAAAATATACAATACAGTTAGAAAAACTGAGCTGAAAAAAATCTTTCTAAATCACCCTTCACTCAAAACCATCAAGGGCTCACAATTATCTACAAGAGACAGTC--AGAATTTTAAGACTGCAAGGAAATGCAGAG---ATTTTTTCCAGGCCTTCACCAACTTAATCTCTCTTTCCAAGTTCAACTCCTATATATGGTC
>gene=chr20_482472-483472; species=ponAbe
CTGGGAGATCTTTCCACCCTGCAGAGACTAACCCAACAACTTACCTCCTGTTTTCCATTAACCCAACTGCTGGTTTTTTAGTGGAAAAAAAG-GCTTCTGGTTGAGAAAACTACTCTACAGAATCCTTCAAATCTATAAACTTAAAAAGCTGGTTTGTGACAGACCAGGCAGCTGACTCAGGCCCTAATTTAATGTGATCAATGCAACTTTTGTCTTATTAAATAGGGGAGATTAAAAATTTTAAATACGGTTTACGAAGGAATTTCATCTATACTTACACCACCTACCCACAGTTACAGTAAAATATACAATACAGTTAGAAAGACTGAGCTGAAAAAAATCTTTCTAAATCAACCTTCATTCAAAATCATCAAGGGCTCACAATTACCTAGAAGAGATAGTCATATAATTTTAAGACTGCAAGGAAATGCAGAGATTATTTTTTCCAGGCCTTCGCCAACTTAATCTCTCTTTCCAAGTTCAACTCCTATGTATGGTC
>gene=chr20_482472-483472; species=rheMac
CTGGGAGATCTTTCTACCCTGCAGAGACTAACCCAACAACTTACCTACTGTTTTTCATTAACCCAATTGCTGGTTTTTTAGTGGGAAAAAAA-GCTTCTGGTTGACAAAACTATTCTACAGAATCCTTCGAATCTATAAACTTAAAAAGCTGGTTTGTGACAGACCAGGCAGCTGACTCAGGCCCTAATTTAATGTGATCAATGCCACTTTT-TCTTATTAAATAGGGGAGATTAAAAATTTTAAATATGGTTTACGAAGGAACTTCATCTATACTTACAGCACCTACCCACAGTTACAGTAAAATATACAATACAGTTAGAAAAACTGAGCTGAAAAAAATCTTTCTAAATCACCCTTCACTCAAAACCATCAAGGGCTCACAATTATCTACAAGAGACAGTC--AGAATTTTAAGACTGCAAGGAAATGCAGAG---ATTTTTTCCAGGCCTTCATCAACTTAATCTCTCTTTCCAAGTTCAACTCCTATATGTGGTC
>gene=chr20_487197-488197; species=hg19
TCCTCTGGACCTACTAAGTATCCAATATGAACCAAATCAACCACCTCAACCATTCATTTTCCTCAAGTAGCTAAAAAGAAAGTGAATGAAAAGACAAAAGGTACTAAAAACAATGGACAACATAATAATCATGGCAGGTGTAGGGGAAGAATGCTCCTACTTCTGGTTGAGTTCTCTTCCTATGGGAGGGCATACAAAACAAATGCCAGCAAGCAAACAGAACCATGCCAAAAGCCCAAAAGGGCTCTTTAGTGCCATTTAAGCAGAACCAAGTGCAAAGCACTCAATTTGAAGATAGCGGCTGAAATTCCTATAGTAAACACAGTGTCACCTAGAGTCCAAAGCCTGTGACATAAGAGGAGAATTGTTAGATTATCAGTAATAACAACATTTATTGGTACTAAACCACACTGGCATTTAATGGTGTCTTTACAGCATACAGTGCCTCTGTATTCAGAGGCAATGTATTTACTGTTAAGAATCATGGCATACTCaaatta
>gene=chr20_487197-488197; species=bosTau
TCCTCTGCAGACCCTGAAAATCCAACATGTAAAAAAT---------CCACCGTTCATTTTCCTCAAGCAACTATAAAGAAAGTGAATGAACAGAGAAAAGGTACTACGGACAATGGACAATATAATAATCATCACAGGTCT-AAGGAAGGAAG--CTTAGTTCTGGTTGAGTTCTTTTCCTGTGGGAGGGCCC--TAGATCAATGCAACCAAGCAAACAGCACTAAGCCAAAAACTCAAAAGGGTTGTTTAGTGTCATTTAAGCAGAACTAAGCACAATGCACTTAATTTGAAGACAGTGGCTGAAATTTCTGCAGTAAACTCAATA-TTCCTAGAGTCCAAAGCATGTGATATAA-AGGAAAATTA--AGATTATCA------GTAACACTTATTGGCACTGTAC--C--CAGTTCTTGATGGCATCTTTGAAGCACACTGTGCTTCCTTGTGCAGAGGCAATATACCTACTGTTAAGAATTACGGC------------
>gene=chr20_487197-488197; species=calJac
-CCTCTGGAGCTACTAATCATCCAGTACGAACCAAATCAACCATATCAACCATTCATTTTCCTCAAGTAGCTAAAAAGAAAGTGAATAGAAAGACAAAAGGTACTAAAAACAATGGACAGTGTAATAATCACAGCAAGTCTAGGAGAAGCAAGCTCCTACTTTGGGTTGGAGTCTCTTCCTATAGGAGGGCATACAAAACAAATGTGAGCAAGCAAACAGCACCATGTCAAAAGCCCAAAAAGGCTCTTTAGTGCCATTTAAGCAGAACCAAGTGCAAAGCACTCAATTTGAAGACAGTAGTTGAAATTTCTATAATAAACACAGTATTACCTAGAATCCAAAGCCCGTGACATAAAAGGAAAATTGTTAGATTATCAGTAGTAACA---TTTATTGGTATTGAACCACACTGGCCTTTAATGGTGTCTTTATAGCACACAGTGCCTCTTTACTCAGAAGCAATATATTTACTGTTAAGAACCATGGCATACTCAATCta
>gene=chr20_487197-488197; species=canFam
TCTTCTGGAGACAATGAAAATCCAA---GTAACAAAT---------CAGCCATCCATTTTCCTCAAGCAGCTAAAAAGAAAGGGAATGAACAGACAAAAGGTACTAAGGACAATGGACAATGTACTAA----GGCAGGTCTAGGGGAAGGAAGCTCTTCGTTTTGGTTCAATT---CTCCTGTGGGAGGGCTCAGAAAACAAATGCAAGCAAGCTAATAGCACCATGCCAAAACCTTGAAAGGGC-GGTTAATGTTATTTAAGCAGAACTAAGTGCAAAGCACTCAACTTGAAGAGAATGGTTGAAATTTTCTTAACAAACACAGTA-TTCCTAGAATCTAAAGCTTGTT--ATATGAAGGGAATTGTTAGATTATCAATAATG---ACATTTATTGATACTGCAT--C-CTGGTTCTTGATGGTATCTTTGAAGCACACTGTGCTTCTCTGTGCAGAGGTAATGTACTTATTGTTAAACATCATGGCGCCATCA-----
>gene=chr20_487197-488197; species=equCab
TCCTCTGGAGACAGAGAGAATCCAGTATGTTACAAAT-------------CATTCATTTTCCTTAAGCAGCTAAAAAGAACGTGAATGAACAGA----------GAAAGGCAATGGACAATGGAATAATCACAGCAGGTCA-GGGGAGGGAAGCTCTTAGTTCTGGGTGAATTCTCCTCCTGTGGGAGGGCATAGAGAGCAAACGTGAGCAAGCACATGGCACCATGCCAAAAACTTGAAAGGGCTGGTTAGTGCCATTTAAGCAGAACTAAATGCAAAGCATTCAACTTGAAGAGACTGGCTGAAATTTCTGTAGTAAACACAGTA-TTCCTAGAATCCAAAGCCTGTGATATAAGAGGGGAACTGTTACATTATCAATAATG-TAACACTTATTGGTGTTATAC--C-CTGGTTCTTGCTGATACCTTTGAAGAACACTTTGCCCCCTTGTGCAGAAGCAATGTACTTACTGTTACGAATCATGGCACAATCA-----
>gene=chr20_487197-488197; species=gorGor
TCCTCTGGACCTACTAAGTATCCAATATGAACCAAATCAACCATCTCAACCATTCATTTTCCTCAAG-AGCTAAAAAGAAAGTGAATGAAAAGACAAAAGGTACTAAAAACAATGGACAACATAATAATCATGGCAGGTGTAGGGGAAGAATGCTCCTACTTCTGGTTGAGTTCTCTTCCTATGGGAGGGCATACAAAACAAATGCCAGCAAGCAAACAGAACCATGCCAAAAGCCCAAAAGGGCTCTTTAGTGCCATTTAAGCAGAACCAAGTGCAAAGCACTCAATTTGAAGATAGCAGCTGAAATTCCTAGAGTAAACACAGTGTTACCTAGAGTCCAAAGCCTGTGACATAAGAGGAGAATTGTTAGATTATCAGTAGTAACAACGTTTATTGGTACTAAACCACACTGGCATTTAATGGTGTCTTCACAGCATACAGTGCCTCTGTATTCAGAAGCAATGTATTTACTGTTAAGAATCATGGCATACTCaaatta
>gene=chr20_487197-488197; species=panTro
TCCTCTGGACCTACTAAGTATCCAACATGAAGCAAACCAACCATCTCAACCATTCATTTTCCTCAAG--------------------------ACAAAAGGTACTAAAAACAATGGACAACATAATAATCATGGCAGGTGTAGGGGAAGAATGCTCCTACTTCTGGTTGAGTTCTCTTCCTATGGGAGGGCACACAAAACAAATGCCAGCAAGCAAACAGAACCATGCCAAAAGCCCAAAAGGGCTCTTTAGTGCCATTTAAGCAGAACCAAGTGCAAAGCACTCAATTTGAAGATAGCGGCTGAAATTCCTATAGCAAACACAGTGTTACCTAGAGTCCAAAGCCTGTGACATAAGAGGAGAATTGTTAGATTATCAGTAGTAACAACGTTTATTGGTACTAAACCACACTGGCATTTAATGGTGTCTTTACAGCATACAGTGCCTCTGTATTCAGAAGCAATGTATTTACTGTTAAGAATCATGGCATACTCaaatta
>gene=chr20_487197-488197; species=papHam
TCCTCTGGAGCTACTAAGTATCCAATATGAACCAAATCAACCATATCAACCATTCATTTTCCTCAAGTAGCTAAAAAGAAAGTGAATGAAAAGACAAAAGGTACTAAAAACAATGGACAACATTATAATCATGGCAGGTCTAGGGGAAGAAAGCTCCTACTTCTGTCTGAGTTCTCTTCCTATGGGAGGGTATACAAAACAAATGCGAGCAAACGAACAGTACCATGTCAAAAGCCCAAAAGGGCTCTTTAGTGCCATTTAAGCAGAACCAAGTGCAAAGCACTCAATTTGAAGATAGCAGTTGAAATTCCTATAGTAA--ACAGTGTTACCTAGAGTCCAAAGCCTGTGACATAAACGGAAAACTGTTAGATTATCAGTAGTAACAACATTTATTGGTAGTAAACCACACTGGCACTTAATGGTGTCTTTACAGCATACAGTGTCTCTGTATTCAGAAGCAATGTATTTACTGTTAAGAATCATGGCATACTCaagtta
>gene=chr20_487197-488197; species=ponAbe
TCCTCTGGACCTACTAAGTATCCAATATGAACCAAATCAACCATCTCAACCATTCATTTTCCTCAAGCAGCTAAAAAGAAAGTGAATGAAAAGACAAAAGGTACTAAAAACAATGGACAACATAATAATCATGGCAGGTCTAGGGGAAGAATGCTCCTACTTCTGGCTGAGTTCTCTTCCTATGGGAGGGCATACAAAACAAATGCCAGCAAGCAAACAGAATCATGCCAAAAGCCCAAAAGGGTTCTTTAGTGCCATTTAAGCAGAACTAAGTGCAAAGCACTCAATTTGAAGATAGCAGTTGAAATTCCTATAGTAAACACAGTGTTACCTAGAGTCCAAAGCCTGTGACATAAGAGGAGAATTGTTAGATTATCAGTAGTAACAACATTTATTGGTACTAAACCACACTGGCATTTAATGGTGTCTTTACAGCATACAGTGCCTCTGTATTCGGAAGCAACGTATTTACTGTTAAGAATCATGGCATACTCaaacta
>gene=chr20_487197-488197; species=rheMac
TCCTCTGGAGCTACTAAGTATCCAATATGAACCAAATCAACCATATCAACCATTCATTTTCCTCAAGTAGCTAAAAAGAAAGTGAATGAAAAGACAAAAGGTACTAAAAACAATGGACAACATTATAATCACGGCAGGTCTAGGGGAAGAAAGCTCCTACTTCTGTCTGAGTTCTCTTCCTATGGGAGGGTATACAAAACAAATGCGAGCAAACGAACAGTACCATGTCAAAAGCCCAAAAGGGCTCTTTAGTGCCATTTAGGCAGAACCAAGTGCAAAGCACTCAATTTGAAGATAGCAGTTGAAATTCCTATAGTAA--ACAGTGTTACCTAGAGTCCAAAGCCTGTGACATAAACGGAAAACTGTTAGATTATCAGTAGTAACAACATTTATTGGTAGTAAACCACACTGGCACTTAATGGTGTCTTTACAGCATACAGTGTCTCTGTATTCAGAAGCAA---------TGTTAAGAATCATGGCATACTCaagtta
>gene=chr20_508362-509362; species=hg19
CTATCACTTACCAAAGAGATGTGAAACTAGTCAGTATGGGTGAATGATGTTTCTTGGAGATTTTATGAGGTTCCACGCTGCATGATTTACCATGTGATGAGCACACTGCTTGACAAGCCTTGATAGAGCTACAAAAACAGTTCAGTACTCCGTTACTGAAAGGATCTTGGATTTAAAAGACATCATAAGGTTGCAGAAAGAATAAGTACACTAGAACCACTACAACCTACATCTGATGTTGGATATGTTATTTAACCTACCTGATTAAAGTGAGAAAACTGCAGAATATAAGGATTATCACCCTTCCCCCACTCCCTTCTTTACTGCCATGGTGGCAGGTTACATAGCAGACAACCATCATCTCCGCAGGTGATCAATAACCAACAGCTAATAAGGTAGGTTGTCCTAAAACTGACAAAAATAGAATAGGCTGGAAGTAAGGGCAGTAAAAACTGGTTGCCTTTCAATTCTGAAGATATTATGTGAATGCCTATGTCAGT
>gene=chr20_508362-509362; species=bosTau
CTATCACTTCCCAATGAGATACGAATTTAGTCAATATGTGTGGGAGATGCTTCTTTAAGCTTTTATG-------AGGCCATGTAATTTACCATGTGATGAGC-------------ATCCTTGATAGAACTACAGAAACAATATAGTGCTCTGTTACTGAATGAACCTTGAATTTATAAGGCCTCATGAGGTGGTAGAAAGAACAGGAACACTTGAGCCATGAAGA-CCAAATATGGCTCTGGGACTGTCATTTAACCTATCTGATTCCACTGAGGAAACTGCAGGATATAAGGAGTAACAGTC-TCTCCCTCTCCCTCCTTTATTATCATGGAGGCAGGTTACCTAGGAGACAATCATACTTCTTGCAGATGATCAATAATCAATAAAAAATAGGGTGGGTTGTCCTCAA------------------------------------------------------------------------------------------
>gene=chr20_508362-509362; species=calJac
TTATCAATTATCAAAGAGATGTAAAACTAGTCAGTATGGGCGAATGTTATTTCTTGGAACTTTTATGAAATTCCAGGCTGCATGGTTTACCGTGTGATGAGCACACTGCTTGACAAGCCTTGACAGAGCTACAGAAACAGTTCAGTACTCCGTTACTGAATCAATCTTGGATTTAAAAGACATCACAAGGTTGCAGAAAGAATAAGTATACTACAACCACTAAAACCTACACCTGATGTTGGGTATGTCATTTAACCTACCTAATGAAAGTGAGAAAACTGCAGAATATAAAGATCATCACCCTTCCTCCACTCCTTTCTTTACTGTCATGGAGGTAGGTTACATAGAAGACAA-AATCATCTCTGTAGGTAATCAATAACCAATAGCCAATAAGGTAGGTTGTCATTAAACTGACAAGAATACAATAGGCTGTAACCAAGGGCAGTAAACATGGGTTGTCTTTCAGTTCCAAAGACATTATGTGAATG-CTATGTCAGT
>gene=chr20_508362-509362; species=canFam
CTATTATTTTCCAATGATAT--GAAACCAGTCAATATGTGTGAATGATGTTTCTTTG-----------------GGTCCATGTGACCTACCATGTGATCAGCACAGTGCCTGACAATCCAAAGTAGAGCCAC--ATAAAGT---------TATTACTGAATGAACCTTGGATTTATAAGGCATCATGAGCTTAAAGAAAGAATGGGAACGCTGGAACCACCGAGA-CTAAATACGACCTTGGCTCTGTCATTTAACTTATCTGATTATAGTGAGGAAATTGCAGAATATAAGGATTAATACCC-TCTCCTACTCTTTCCTTTATGGTCATGGAGA----TTACACAGGAGACAACCATACTTCCTGCAGGTGACCAATAAGCAATAAACAACAGGGTGGGTTGTCCTAAACTTGCCAACAATAGAACAAGATGGAACCCAGGGCAGCAAACACTGGCTGGCTTTCAACTCTAAAGATA---TGtgaatgcctatgtcaat
>gene=chr20_508362-509362; species=equCab
CTATCACTTCCCAATGAGATGCGAAACTAGTCACTATGTGTGA--GATGTTTCTTTGAGCTTTTATG-------AGGCTGTGTGATTTACCATGTGATGAGCACAGTGCCTGACAATCCCTGATAGAGCTAT--AAACAGTTTGGTACTCTACTACTGAATGAACCTTGGGTTTATAAAGTATCATGAGGTTGTAGGAAGAACAGGAACCCTGGAACGACTAAGA-CCAAATATGACCTTGGATCTGTCACTTAACATATCTGATTACAGTGAGGAAATTGCAGAACATAAGGATTAATACCC-TCTCCTACTCCCTCCTTTACTGTCACCGAGATAGGTTACACAGGAGACAACCACGCTCCCTGCAGGTGACCAATAAACAGTAACTAATAGGGTGGGCTGTTCTAGACTTGCCAACGATAGAATAGCCTGGAACCGAGGGCAGCAAACGTTGGCTGGCTTTCAATTCTAAAGATA---TGtgaaggcctgtgtcagt
>gene=chr20_508362-509362; species=gorGor
---------------------------------------------------------------------GTTCCACGCTGCATGATCTACCATGTGATGAGCACACTGCTTGACAAGCCTTGATAGAGCTACAAAAACAGTTCAGTACTCCGTTACTGAATGGATCTTGGATTTAAAAGACATCATAAGGTTGCAGAAAGAATAAGTACACTAGAACCACTACAACCTACATCTGATGTTGGATATGTTATTTAACCTACCTGATTAAAGTGAGAAAACTGCAGAATATAAGGATTATCACCCTTCTCCCACTCCCTTCTTTACTGCCATGGTGGCAGGTTACATAGGAGACAACCATCATCTCCGCAGGTGATCAATAACCAACAGCTAATAAGGTAGGTTGTCCTAAAACTGACAAAAATAGAATAGGCTGGAAGTAAGGGCAGTAAAAACTGGTTGCCTTTCAATTCTGAAGATATTATGTGAATGCCTATGTCAGT
>gene=chr20_508362-509362; species=panTro
CTATCACTTACCAAAGAGATGTGAAACTAGTCAGTATGGGTGAATGATGTTTCTTGGAGATTTTATGAGGTTCCACGCTGCATGATTTACCATGTGATGAGCACACTGCTTGACAAGCCTTGATAGAGCTACAAAAACAGTTCAGTACTCCGTTACTGAAAGGATCTTGGATTTAAAAGACATCATAAGGTTGCAGAAAGAATAAGTACACTAGAACCACTACAACCTACCTCTGATGTTGGATATGTTATTTAACCTATCTGATTAAAGTGAGAAAACTGCAGAATATAAGGATTATCACCCTTCCCCCACTCCCTTCTTTACTGCCATGGTGGCAGTTTACATAGGAGACAACCATCATCTCCGCAGGTGATCAATAACCAACAGCTAATAAGGTAGGTTGTCCTAAAACTGACAAAAATAGAATAGGCTGGAAGTAAGGGCAGTACAAACTGGTTGCCTTTCAATTCTGAAGATATTATGTGAATGCCTATGTCAGT
>gene=chr20_508362-509362; species=papHam
CTATCACTTACCAAAGAGATGTGAAACTAGTCAGTATGGGTGAATGATGTTTCTTGGAGCTTTTATGAGGTTCCAGGCTGCATGATTTACCATGTGATGAGCACACTGCTTGACAAGCCTTGACAGAGCTACAAAAACAGTTCAGCACTCCGTTACTGAATGGATCTTGGATTTAAAAGACATCATGAGGTTGCAGAA-GAATAAGTACACTAGAACCACTAACACCTACATCTGATGTTGGATATGTGATTTAACCTACCTGATTAAAGTGAGAAAACTGCAGAATATAAGGATTATCACCCTTCTCCCACTACCTTCTTCACTGCCATGAAGGTAGGTTACATAGGAGACAACCATCATCTCTGTAGGTGATCAATAACCAACAGTTAATAAGGTGAGTTGTCCTAAAACTGACAAAAATAGAATAGGCTGGAAGCAAGGGCAGTA-AAACTGGTTGCCTTTCAATTCTGAAGATATTATGTGAATGCCTATGTCAGT
>gene=chr20_508362-509362; species=ponAbe
CTATCACTTACCAAAGAGATGTGAAACTAGTCAGTATGGGTGAATGATGTTTCTTGGAGATTTTATGAGGTTCCAGGCTGCATGATTTACCATGTGATGAGCACACTGCTTGACAAGCCTTGATACAGCTACAAAAACAGTTCAGTACTCCGTTACTGAATGGATCTTGGATTTAAAAGACATCATAAGGTTGCAGAAAGAGTAAGTACACTAGAACCACTACAACCTACATCTGATGTTGGATATGTTATTTAACCTACCTGATTAAAGTGAGAAAACTGCAGAATATAAGGATTATCACCCTTCTCCCACTCCCTTCTTTACTGCCATGGTGGTAGGTTACATAGGAGACAACCGTCATCTCTGCAGGTGATCAATAACCAACAGCTAATAAGGTAGGTTGTCCTAAAACTGACAAAAATAGCATAGGCCGGAAGTAAGGGCAGTAAAAACTGGTTGCCTTTCAGTTCTGAAGATATTATGTGAATGCCTATGTCAGT
>gene=chr20_508362-509362; species=rheMac
CTATCACTTACCAAAGAGATGTGAAACTAGTCAGTATGGGTGAATGATGTTTCTTGGAGCTTTTATGAGGTTCCAGGCTGCATGATTTACCATGTGATGAGCACACTGCTTGACAAGCCTTGACAGAGCTACAAAAACAGTTCAGCACTCCGTTACTGAATGGATCTTGGATTTAAAAGACATCATAAGGTTGCAGAAGGA-TAAGTACACTAGAACCACTAACACCTACATCTGATGTTGGATATGTGATTTAACCTACCTGATTAAAGTGAGAAAACTGCAGAATATAAGGATTATCACCCTTCTCCCACTCCCTTCTTCACTGCCATGAAGGTAGGTTACATAGGAGACAACCATCATCTCTGTAGGTGATCAATAACCAACAGTTAATAAGGTAGGTTGTCCTAAAACTGACAAAAATAGAATAGGCTGGAAGCAAGGGCAGTA-AAACTGGTTGCCTTTCAATTCTGAAGATATTATGTGAATGCCTATGTCAGT
>gene=chr20_518197-519197; species=hg19
ACCCAATGAAAATACATCCTTTGTTACAATGACAGCAGCTACTTTTCCTTAATAATCCTAGAGGAATTTCTTCATTTGAAAAGCTGGCTGGCCTAGATTTCTCTATAAACTAAATGACATGCTACTTTCGAAATTATCCATTTCAGAAGTTCAAAGAAATTCAGGTATAAGAACACATTAATACTCTCATGAAACAAACCTTATCCAGGTTACCCACGAATTGTGACAGATCAAAACCCAGTTTCTCATTTCAAATCAAGTATCACATTATTTATTACCTTAAAATACTAAGCCCTTACCTAATTCAATGGCAAATCATATTGGTTTTCAGTTTCTGAACTTGTACAAATCATACTGTAATATTTATGCAAAAGTTGTCATATAGTTGAATATTATAGACAGTTAACATCttttttttttttttttgagacggagtcttgctctgtcccccaggctggagtgcagtggcgtgatcttgactcactgcaaccaacctccgt
>gene=chr20_518197-519197; species=bosTau
ACCCAATGTAAATA-----TTTGTTACAATGACAGCAGTTCCTTTTTCTTAATAATTCTAGAGGAATTGTTTCCTTTGAAAAGCTAGATGGCTTAGATCTCTATTAAAACTAAATAATACAGTACTTTT-AAATTATCCATTTTAGGAGTTCAAAGAAATTTGGGTGTATGAAGACACTAACATTCTTATGAAACAAacttggtccaggtcacccaagaattgtgacagaccaaggatcaa-ttctcATTTTAAATTAAGGATCACATTA--------CTTAAAACAGTAAGCCCTTACCTAATCCAATGCCAAATCACGTAA-TTCT--GTTTCTGAACTTGTACAAATTGTACTGTAATATTTATGCAAAAGATGTCAAACAATTGAA---Cata-acagttaacat---tt--------------------------------------------------------------------------------------
>gene=chr20_518197-519197; species=calJac
ACCCAGTGCAAATACATCCTTTGTTACAATGACAGCAGCTACTTTTCCTTAATAATCCTAGAGGAATCTCTTCATTTGAAAAGTTGGCTGGCCTAGATTTCTCTGTAAACAAAGTGACATGCTACTTTTGAAATTATCCATCTCAGGAGTTCCAAGAAATTTAGGTGTAAGAACACATTAATACTCTCATGAAACAAACCTGGTCCAGGTTTCCCATGAATTGTGACAGATCAAAAACCAGTTTCTCATTTCAAATCAAGTATCACATTATTTTTTACCTTAAAATACTAAG-CCTTACCTAATTCAATGGCAATTCATATGGGTTTTCAGTATCTGAACTTGTACAAATCATACTGTAATATTTATGCA----------------------------------------------------------------------------------------------------------------------------------
>gene=chr20_518197-519197; species=canFam
ACCCAA--TAAATAT-ACCTTTGTTATAATGACAGCAGTTTCTTTTCCTTAAC---GCTGAAGGAA----TTTGTTTGAAAAGCTAGCTGGCCCAGATTTCTATTAA--CTAAATGATATACCACTTTTGAAAT----TATCTTAGGAGATGAAAGACATTTAGGTGTACAAATACACTAATACTCATGGGAAACAAACGTGGCCCAGGTCATCCAAGAATTGTGATAGACCAAGGATcAGTTTCTCATTTTAAATCAAATATCACATTTT-TATTACCTTAAAGTGTGAAGACCTCACCTAATCCAATGCCAAGTCATATCAGTTGTCGGTTTCTAAACTTATACAAATTG-ACTGTA----TTATGTAGAAGTCGTCATACAGTTGAACTTT-TA-ACAGTTAACCT-------------------------------------------------------------------------------------------
>gene=chr20_518197-519197; species=equCab
ACCCAA--TGACTGTAGTCTTTGTTACAATGACAGCCGTTCCTGTTCCTTAACAATCCTAGAGGAATTTCTTCACTTGAAAAGCTGGCTGGCCTAGATTTCTATTAAAACTAAATGATACACTACTTTTGAAATTATCCATCTTAAGAGTTGAAAGAAATTTAGGTGTATAAACACACTAATACTCTTGTGAAAAAAACTTGGCCAAGGTCACCCAAAAATTTAGATAGGCCAAGGATCAGTTTCTCATTTTAAATCAAGAATCACATTAT-TATCACCTTAAAATGTTAAGCCCTTACCTCAGCCAATGCCAAATCATACTGGCTCTCAGTTTCTGAATTTGCACAAATTGTACTGTAATATTTATGCAAAAGTTGTTAT-------AATGTTaca-agagttaacat-------------------------------------------------------------------------------------------
>gene=chr20_518197-519197; species=gorGor
ACCCAGTGAAAATACATCCTTTGTTACAATGACAGCAGCTACTTTTCCTTAATAATCCTAGAGGAATTTCTTCATTTGAAAAGCTGGCTGGCCTAGATTTCTCTATAAACTAAATGACATGCTACTTTC-AAATTATCCATCTCAGAAGTTCAAAGAAATTCAGGTATAAGAACACATTAATACTCTCATGAAACAAACCTTATCCAGGTTATCCACGAATTGTGACAGATCAAAACCCAGTTTATCATTTCAAATCAAGTATCACATTATTTATTACCTTTAAATACTAAGCCCTTACCTAATTCAATGGCAAATCATATTGGTTTT----------------------------------------------------------------------------------------------------------------------------------------------------------------------------
>gene=chr20_518197-519197; species=panTro
ACCCAATGAAAATACATCCTTTGTTACAATGACAGCAGCTACTTTTCCTTAATAATCCTAGAGGAATTTCTTCATTTGAAAAGCTGGCTGGCCTACATTTCTCTATAAACTAAATGACATGCTACTTTCGAAATTATCCATCTCAGAAGTTCAAAGAAATTCAGGTATAAGAACACATTAATACTCTCATGAAACAAACCTTATCCAGGTTACCCACAAATTGTGACAGATCAAAACCCAGTTTCTCATTTCAAATCAAGTATCACATTATTTATTACCTTAAAATACTAAGCCCTTACCTAATTCAATGGCAAATCATATTGGTTTTCAGTTTCTGAACTTGTACAAATCATACTGTAATATTTATGCAAAAGTTGTCATATAGTTGAATATTATAGACAGTTAACATCttttttttttttttttgagacggagtctcgctctgtcccccaggctggagtgcagtggcgtgatcttgactcactgcaaccaacctccgt
>gene=chr20_518197-519197; species=papHam
ATCCAATGAAAATACATCCTTTGTTACAATGACAGCAGTTACTTTTCCTTAATAATCCTAGAGGAATTTCTTCATTTGAAAAGCTGGCTGGCCTAGACTTCTCTATAAACTAAATGACATGCTACTTTTGAAATTATCCATCTCAGAAGTTCAAAGAAATTTAGGTATAAGAACACATTAATACTCTCACGAAACAAACCTTATCCAGGTTACCTATGAATTGTGACAGATCAAAGTCCAGTTTCTCATTTCAAATCAAGTATCACATTATTTATTACCTTAAAATACTAAGCCCTTACCTAATTCAATGGCAAATCATACTGGTTTTCAGTTTCTTAACTTGTACAAATCATACTGAAATATTTATGCAAAAGCTGTCATACAGTTGAATATTATAGACAGTTAACATCttttttttttttttttgagacggagtctctctctgtcccccaggctggagtgca------tgatctcggctcactgcaaccaacctccat
>gene=chr20_518197-519197; species=ponAbe
ACCCAATGAAAATACATCCTTTGTTACAATGACAGCAGCTACTTTTCCTTAATAATCCTAGAGGAATTTCTTCATTTGAAAAGCTGGCTGGCCTAGATTTCTCTATAAACTAAATGACATGCTACTTTCGAAATTATCCGTCTCAGAAATTCAAAGAAATTTAGGTATAAGAACACATTAACACTCTCATGAAACAAACCTTATCCAGGTTACCCACGAATTGTGACAGATCAAAACCCAGTTTCTCATTTCAAATCAAGTATCACATTATTTATTACCTTAAAATACTAAGCCCTTACCTAATTCAATGGCAAATCATATTGGTTTTCAGTTTCTGAACTTGTACAAATCATACTGTAATATTTATGCAAAAGTTGTCATATAGTTGAATATTACAGACAGTTAACATCttttttttttttttttgagtcggagtctcgctctgtcccccaggctggagtgcagtggcgtgatcttgactcactgcaaccaacctctgt
>gene=chr20_518197-519197; species=rheMac
ACCCAATGAAAATACATCCTTTGTTACAATGACAGCAGTTACTTTTCCTTAATAATCCTAGAGGAATTTCTTCATTTGAAAAGCTGGCTGGCCTAGATTTCTCTATAAACTAAATGACATGCTACTTTTGAAATTATCCATCTCAGAAGTTCAAAGAAATTTAGGTATAAGAACACATTAATACTCTCACGAAACAAACCTTATCCAGGTTACCCATGAATTGTGACAGATCAAAGTCCAGTTTCTCATTTCAAATCAAGTATCACATTATTTATTACCTTAAAATACTAAGCCCTTACCTAATTCAATGGCAAATCATACTGGTTTTCAGTTTCTTAACTTGTACAAATCATACTGAAATATTTATGCAAAAGCTGTCATACAGTTGAATATTATAGACAGTTAACATCttttttttttttttttgagacggagtctcactctgtcccccaggctggagtgca------tgacctcggctcactgcaaccaacctccat
>gene=chr20_530447-531447; species=hg19
attaggcttggccatatggtttgctttggctagtggaatatacatatcagttacaatgtgcaaattccagcctaggccttaagaggtctctcttgttttcaattggctgtcttagaattttcaccTCTTCCTTGAAGGGCGAGCTGTCATTGGTGCCTTACATCTTTTGAAACAGACTTCCAATCAAGGCTGTAGTAGGCAAGTCTGAGATAAGAATAGTTCTTTACTCTTTAGTTTTAGTTTGCattaattaaattataatttataGTTTTTCGTGAACTCCATATTTTTGAATGAGCGGAAGCTAAAGAGGTGGGAAGAGAATGCTCTGTCTCAATTTGGGAAAGCAGTAGCTTCTGTCCAATCCTCCAGCATCAAACAGGCTAGTCCTAGAAGAATAAAGGACACACATAGTAGATCTGAAATTGAGTCAACCCCAGCAGAACCCAGCCAAGATCAGCCAAACCCAAATGACTACATATGAGAGAGGGAGAAATCAA
>gene=chr20_530447-531447; species=bosTau
attagatgtggccacgcagtttgctttggccagtggaatgtggatgaaaatgacaatgtgcacgtt-cagccaaggccttaagagatctctcatgtttccagctg-cctccttggaaTTTCCATCTCTGTCACAAGGATGGGGCTGTCAATAGTGTATTCCATCTTTTGAAACAGTGT--CAATCAAAGTTGCCATAGAAAAGTCTAGGATAAGGATAGTTTCGTA-GTTTAGTGTTTTGTTTGTATT------------TATTATTTTTTTTCATGAACTCTTTCTTTTTGAATGTCAGGAAACTAAACAGGTAGGAAGAGAATGCTCTGTGTCAATGTAGGAAAGCAATAGTTTCTATCCAAATCCCTAACATCAAA---------TCCAGAAGAATAAGAGACACATGTAGT-------------AGTTAAACCCAGCAGAGcccagctgagatcagccaaacccaaa----tgcaggtggaagagggagaaattag
>gene=chr20_530447-531447; species=calJac
attaggcttggccatatggtttgctctggtcagtgaaattttcgtatcagtgacaatgtgcaaattccagccgaggccttgagagGTCTCTCTTGTTTTCAATTGGCCCTCTCAGAATTTTCACCCCTACCAGGAAGGCTGAGCTGCCACTGGTGCCTTTTATCTTTTGAAACAGAGTTCCAATCAAGGTTGTGGTAGGCAGGTCTGAGATAGGAATAGTTTTGTACT------TTTTAGTTTGTATTAATTAAATTGTAATTTATAGTTTTTCATTAACTCCATATTTTTGAATGAGAGGAAGTT----AGATAGGAAGAGAATGCTCTGTCTCAATTTGGGAAAGCAGTCACTTCCGTCTAAACCTCCAGCATCAAACAGGCTGGTCCCAGAAGAATAAAAGACACACGTTGTAGACCTGAAATTGAGTCAACCCCAGCAGAGCCCATCCAAGATAAGCCAAAATCAAATGACTGCAGATGAGAGAGGAAGAAACCAA
>gene=chr20_530447-531447; species=canFam
attaagcttggcccggtgatttgctttggctggtgaaatatggatgaaagtgacaatgtgtaagctccagcctaggccttaggagg--tctcatgtttTCAACATTCCTCCTGGGAGTTTCCTCCTCTACCATAAGGATGGGGATGTCATTGGTGCATTGCGTCTTTTGAAACACCATCCCAGTCTAAGTTTCTGAAGGAAAGGCTGGGTGAAGAA-AGTTTTGTG-TCTTGGTATTTAA-TGGTATT-ATTAAACTTTAAATTGTGTCTTTTCATTACCTCTCTCCTTTTGAATGACAGAAAGCTAAAAGGCTAGAAGGAGTATGTTGCCTGCCTGTTTAGGGAACCTAAAGCTTCTATCCAAATCCCCAAGATCAAACAGGCTGG-TGTAGAAGAGTGGAAAAAACATATAGCAGACCTGATGTGGagccaagccccgaagaacccagccgagaccgcccagacccaaaagactgcagatgagagagggaaaaatcaa
>gene=chr20_530447-531447; species=equCab
actaggcttggctgtgtaatttgctttggccaatggaatgtagaagaaagtgacaatgtgcaagttccagtctaggccttaagaggtctctcatgttttcaactgtgtttcttggaatttccacctctgccatAAGCATAGGGCTGTCATGGGTCCATTACATCTTTTGAAACAGAG-CCCAAGCAAAGTCGCTGTAGGAAAGTCTGAGCTAAGAATACTTTTGTA-CTTTGGTATTTAGTTTGtatt----aaattttaaattgttttttttCAAGAACTCTATGCTTTTGAATGACGGGAAGCTAAGCATGTAGGAGGAGAATGCTCTGTGTCAATTTAGGGAAGCCATGGCTGCTATCCAAATCCTCAGCATCAAACAGGCTGG-TCCAGAAAAATGAAAGACAAATGGAGACGACCTGACCTGGagccaaggccagcagggcccagccgagatcagccaagcccacacgactgcagaggaaacagggagaaatcaa
>gene=chr20_530447-531447; species=gorGor
------------------------------------------------------------------------------------------------------------------------------------------------------------------------------------------------------------------------------------------------------------------------------------------------------------------------------------------------------GAAAGCAGTAGCTTCTGTCCAAACCTCCAGCATCAAACAGGCTAGTCCTAGAAGAATAAAGGACACACATAGCAGATCTGAAATTGAGTCAACCCCAGCAGAACCCAGCCAAGATCAGCCAAACCCAAATGACTACATATGAGAGAGGGAGAAATCAA
>gene=chr20_530447-531447; species=panTro
attaggcttggccatatggtttgctttggctagtggaatatacatatcagtgacaatgtgcaaattccagcctaggccttaagaggtctCTCTTGTTTTCAATTGGCTGTCTTAGAATTTTCACCTCTGCCTTGAAGGGTGAGCTATCATTGGTGCCTTACATCTTTTGAAACAGACTTCCAATCAAGGCTGTGGTAGGCAAGTCTGAGATAAGAATAGTTCTTTACTCTTTAGTTTTAGTTTGCattaattaaattataatttataGTTTTTCGTGAACTCCATATTTTTGAATGAGCGGAAGCTAAAGAGGGGGGAAGAGAATGCTCTGTCTCAATTTGGGAAAGCAGTAGCTTCTGTCCAAACCTCCAGCATCAAACAGGCTAGTCCTAGAAGAATAAAGGACACACATAGCAGATCTGAAATTGAGTCAACCCCGGCAGAACCCAGCCAAGATCAGCCAAACCCAAATGACTACATATGAGAGAGGGAGAAATCAA
>gene=chr20_530447-531447; species=papHam
attaggcttggccatatggtttgccttggccagtggaatatacatatcagtgaaaatgtgcaaattctagcctaggccttaagaggtctctcttgttttcaactggctgtcttagaattttcacctctgccttgAAGGGTGAGCTGTCATTGGTGCCTTACATCTTTTGAAACAGACTTCCAATCAAGGTTGTGGTAGGCAAGTCTGAGATAAGAATAGTTTTTTAGTCTTTAGTTTCAGTTTGtattaattaaattataatttatCGTTTTTCATGAACTCCATATTTTTGAATGAGAGGAAACTAAAGAGGTGGGAAGAGAATGTTCTGTCTCAATTTAGGAAAACAGTAGCTTCTATCCAAACCTCCAACATCAAACAGGCTAGTCCTAGAAGAATAAAAGACACACATAGTAGTTCTGAAATTGGGTCAACcccagcagagcccagccaagatcagccaaacccaaatgactacatatgagagagggagaaatcaa
>gene=chr20_530447-531447; species=ponAbe
attaggcttggccatatggtttgctttggttagtggaatatacatatcagtgacaatgtgcaaattccagcctaggccttaagaggtctctc--gttttcaattggctgtcttagaattttcacctctgccttgAAGGGCGAGCTGTCATTGGTGCCTTAGATCTTTTGAAACAGACTTCCAATCAAGGTTGTGGTAGGCAAGTCTGAGATAAGAATAGTTCTTTACTCTTTAGTTTTAGTTTGCattaattaaattataatttataGTTTTTCGTGAACTCCGTATTTTTGAATGAGTGGAAGCTAAAGAGGTGGGAAGAGAATGCTGTGTCTCAATTTGGGAAAGCAGTAGCTTCTGTCCAAATGTCCAGCATCAAACAGGCTAGTCCTAGAAGAATAAAGGACACACATAGTAGATCTGAAATTGAGTCAACcccagcagagcccagccaagatcagccaaactcaaatgactacatatgagagagggagaaatcaa
>gene=chr20_530447-531447; species=rheMac
attaggcttggccatatggtttgctttggccagtggaatatacatatcagtgaaaatgtgcaaattctagcctaggccttaagaggtctctcttgttttcaactggctgtcttagaattttcacctctgccttgAAGGGTGAGCTGTCATTGGTGCCTTACATCTTTTGAAACAGACTTCCAATCAAGGTTGTGGTAGGCAAGTCTGAGATAAGAATAGTTTTTTAGTCTTTAGTTTTAGTTTGTATTGATTAAATTATAATTTATCGTTTTTCATGAACTCCATATTTTTGAATGAGAGGAAACTAAAGAGGTGGGAAGAGAATGTTCTGTCTCAATTTAGGAAAACAGTAGCTTCTATCCAAACCTCCAACATCAAACAGGCTAGTCCTAGAAGAATAAAAGACACACATAGTAGTTCTGAAATTGAGTCAACCCCAGCAGAGCCCAGCCAAGATCAGCCAAACCCAAATGACTACATATGAGAGAGGGAGAAATCAA
>gene=chr20_537080-538080; species=hg19
ctgtattcccagctacttgggggctgaggcaggaggattgcatgaacccaaggagttgaggctgcagtgagccgagatcaccccactgtgctctagcctcaatgacaaagtgagatcctgtctcaacaacaacaaaaaaaattttttttatttataaaagacctctttggctgctgggccaggagcagggaggacaggaggcaggggtaggagtggaggtgtgggaggagaggaagcaggagaggagtggaggtgtgggggcaggggaggcagtgggtgggccaggagagaggtgatgtggcatgggctaagatggaagcagtgcagataaagagaggtggattgacttgggacatattttggagctggagttcacCACAGGGAAACTGAGGCCCAGTGCTTCCAAGGATAGCGCTCCAGCTCTCCCAGCCCAATGGAAGCTTTTAGATACTTCTGCACTGTGGGGGTCACTTGTGGGTGGTTGCATTGGGGGACGAGTG
>gene=chr20_537080-538080; species=bosTau
--------------------------------------------------------------------------------------------------------------------------------------------------------------------------------------------------------------------------------------------------------------------------------------------------------------------------------------------------------------------------------------------------------------------------------------------------------------------------------------------------------------------
>gene=chr20_537080-538080; species=calJac
--------------------------------------------------------------------------------------------------------------------------------------------------------------------------------------------------------------------------------------------------------------------------------------------------------------------------------AGTGGAGATAAAGAGAGGTGGATTGATTTGAGACATATTTTGGAGCTGGATTCCACCACAGGGAAACTGAGGCCCAGTGCTTTCAAGTACAGCCCTCCAGCTCTCCCAGTCCAGTGGAGGCTTTTAGATACTTCTGCCCTGTGGGA-TCACATGCGGGTGGTTGCATGGGGGGATGACTG
>gene=chr20_537080-538080; species=canFam
-----------------------------------------------------------------------------------------------------------------------------------------------------------aaaagatctccttagctgctggaccgggagcgaggagga-gggagaca----------------------------------------ggag---------------------------------------------gtgatatggcatagacttgggtgacagcagtagagatggagaagaatggatcaacatgggatctgttttgcagctggagtcCAGCGCAGGGAAACTGAGG--CAGCATTTCTGAGCACAACCCCCCAGCCGTCCTGGCCTACGGATGACTTTCAGACACTTCTGCCCTGTGAGG-TCACATGAGGGTAGATGGATTGAGGAAT-----
>gene=chr20_537080-538080; species=equCab
-----------------------------------------------------------------------------------------------------------------------------------------------ttttacatttataaaagatctccttcgctgctgggcgggga-tgaggagga-ggggagca----------------------------------------ggag-----------------------------gtggcacacgtgagaagtgatgtggcgtggacgggggtgggagcggtggagatggagaggaatggattgatttggga--tgtttcagagctggagTT--------GGAAACTAAGGCCCAGCGCTTCCGAGGACGACCCCTCAGCTCTCCCAGCCCATCGGGGGCATTCGGGTCCTTCTGCCCTGTGGGG-TCACATGTGGGCAGTTGGATTGGGGAATGGGTG
>gene=chr20_537080-538080; species=gorGor
ctgtattcccagctacttgggggctgaggcaggaggattgcatgaacccaaggagttgaggctgcagtgagccgagatcaccccactgtgctctagcctcaatgacaaagtgagatcctgtctcaacaacaacaaaaaaaaTATTTTTTAtttataaaagacctctttggctgctgggccaggagcagggaggacaggaggcaggggtaggagtggaggtgtggg----------------------------------ggcaggggaggcagtgggtgggccaggagagaggtgatgtggcacgggcta-gatggaagcagtgcagataaagagaggtggattgatttgggacatattttggagctggaggtcaccacaggGAAACTGAGGCCCAG-GCTTCCAAGGATAGCTCTCCAGCTCTCCCAGCCCAATGGAAGCTTTTAGATACTTCTGCACTGTGGGGGTCACTTGTGGGTGGTTGCATTGGGGGATGAGTG
>gene=chr20_537080-538080; species=panTro
ctgtattcccagctacttgggggctgaggcaggaggattgcatgaacccaaggagttgaggctgcagtgagccgagatcgccccactgtgctctagcctcaatgacaaagtgagatcctgtctcaacaacaacaacaaaaatattttttatttataaaagacctctttggctgctgggccaggagcagggaggacaggaggcaggggtcggagtggaggtgtggg----------------------------------ggcaggggaggcagtgggtgggccaggagagaggtgatgtggcacaggctaagatggaagcagtgcagataaagagaggtggattgatttgggacatattttggagctggagttcacCACAGGGAAACTGAGGCCCAGTGCTTCCAAGGATAGCTCTCCAGCTCTCCCAACCCAATGGAAGCTTTTAGATACTTCTGCACTGTGGGGGTCACTTGTGGGTGGTTGCATTGGGGGACGAGTG
>gene=chr20_537080-538080; species=papHam
----------------------------------------------------------------------------------------------------------------------------------------------------------------------------------------------------------------------------------------------GGAGAGGAGTGGAGGTGTGGGAGGAGGGTAGGCAGTGGGTGGGccaggagagagatgatgtggcacgggctaagatggaagcagtgcagataaagagagatgggttgagttgggacatattttggagctggagTTCACCCCAGGGAAACTGAGGCCTAGTGCTTCCAAGGATAGCTCTCCAGCTCTCCCAGCCCAATGGAGGCTTTTTGATACTTCTGCACTGTGGGG-TCACATGCAGGTGGTTGCACTGGGGGATGAGTG
>gene=chr20_537080-538080; species=ponAbe
ctgtattcccagctacttgggggctgaggcaggagga-tgcatgaacccaaggagttgaggctgcagtgagctgagattaccccactgcactctagcctcaaagacaaagcgagatcctgtctcaacaacaacaaaaaaaGTATTTTACATTTATAAAAGACCTCTTTGGCTGCTgggcgaggagcagggaggacgggaggcaggggtaggagtggaggtgtgggagtaggggaagcaggagaggagtggaggtgtgggagcaggggagggagtgggtgggccaggagaggggTGATGTGGCACAGGCTAAGATGGAAGCAGTGCAGATAAAGAGAGGTGGATTGATTTGGGACATATTTTGGAACTGGAGTTCACCACAGGGAAACTGAGGCCCAGTACTTTCAAAGATAGCTCTCCAGCTCTCCTAGCCCAATGGAAGCTTTTAGATACTTCTGCACTGTGGGGTCCACTTGTGGGTGGTTGCATTGGGGAATGAGTG
>gene=chr20_537080-538080; species=rheMac
ctgtattcccagctacttggggtctgagtcaggaggatttcatgaacccaaggagttcaggctgcaatgagc-------------ctgcactctagcctcagtgacaaagtgagatcctgtctcaacaacaacaa-aaaattattttacatttataaaagatctctttggctgctgggccaggagcagggaggatgggaggcagggagaggagtagaggtgtgggaggaggggaggcaggagaggagtggaggtgtgggaggagggtaggcagtgggtgggccaggagagaaatgatgtggcacgggctaagatggaagcagtgcagataaagagagatgggttgagttgggacatattttggagctggagttcacCCCAGGGAAACTGAGGCCTAGTGCTTCCAAGGGTAGCTCTCCAGCTCTCCCAGCCCAATGGAGGCTTTTTGATACTTCTGCACTGTGGGG-TCACATGCAGGTGGTTGCACTGGGGGATGAGTG
>gene=chr20_552390-553390; species=hg19
gctcctcccctaccagGCGGGTGGCAGGGACCCCCCCTCGGCCCCACCTCCCTGCTCGCCAGGAGCAGCTGGCGTCCTGTCCCGAGAGTGACCCAGCCCCGCCCCGCCCTCGCCCCACCCTGGCCGGCCAGCTGTGGATGTGACAGGAGGCTTGGCTCTGGCTCACTCCGGCACATTCCTGGCCCAGCCACTGTTTTCCTCTTCTTCTTTTTTTTTTTGGTGGTGACTTTTTCTCCCATACCCCTCCCACTCCTTTTCCTCAAAAATGCTGTGTCTTTCCCCAGAGGGTCCCTCTGGGCGGCTCCGGGAGGGAAATGTGGCCTGGATTTCCTGGAACGCGTGGAGCTGGAGTCTCAGCGCTGGGAGGAGGGAAGCTGTTGGCAGCAGGGCACCCCCCCAACATAACTGGGCCTCCCTGGAGAAAGAGGGTGAGCGGAGCCTCAATATTCCCTTTGCACTGGGCCCTCTGAGCAGTGGCACCCGCAGCTGCAGCGAGTGGG
>gene=chr20_552390-553390; species=bosTau
--------------------------------------------------------------------------------------------------------------------------------------------------------------------------------------------------------------------------------------------------------------------------------------------------------------------------------------------------------------------------------------------------------------------------------------------------------------------------------------------------------------------
>gene=chr20_552390-553390; species=calJac
gctcctcccctgccagGCTGGTGGCAGGGACACCCCCCCAGCCCCGCCTCCCTGCCTGCCAGGAGCAGCTGGCGTCCTGTCCTGAGAGTGACCCAGCCCCGCCCCGCCCTCGCCCCACCCTGGCCGGCCAGCTGTGGATGTGACAGGAGGCTTGGCTCTGGCTCACTCCGGCACATTCCTGGCCCAGCCACTGTTTTCCTCTTCTTCTTTTTTTTTT----GGTGACTTTTTCTCCCACACCCCTCCCACTCCTTTTCCTCAAAAATGCTGTGTCTTTCCCCAGAGGGTCCCTCTGGGCGGCTCCGGGAGGGAAATGTGGCCTGGATTTCCTGGAACACGTGGAGCTGGAGTCTTAGCGCTGGGAGGAGGGAAGCTGTTGGCAGCAGGGCACCCCCCCAACATAACTGGGCCTCCCTGGAGAAAGAGAGTGAGCAGAGCCTCAATATTCCCTTTGCACTGGGCCCTCTGAGCAGTGGCACCCGCAGCTGCAGTGAGTGGG
>gene=chr20_552390-553390; species=canFam
gctcccctCCAAACAGGCTGGTGGCAGAGAGCC---------------CATCCGCCTGCCAGGAGCAGCTGGTGTCCTGTCCTGAGAGTGACCCGGCCCCGCCCCGCCCTCACCCTGCCCTGGCCAGCCAGCTGTGGATGTGACAGGAGTCTTGGCTCCGATTCACCCAGGCACATTCCTGGCCCAGCCAGTATTTTTT----------TTTTTC-------ATGACTCTTTCTCCCACACCCCCCTCACCCCTTTTCCTCAAAAATGCTCTGTCTCTCCCCAGAGGGTCCCTTTGGGCGGTTCCTGGAGGGAAATGTGGCCTGGATTTCCTGGAACATGCGGAGCTGGAGTCCCAGCACTGGGAGGAGGGAAGCTGCTGGCAGCCAAGCAGTACCCCAGCATGG-CTGG-TTCTCCTGAGCAGGGGGGGGAGCGGGGCCCCAACAAACCCATTCCCCTGGGCCCTCTAAGCAGAGGCGCCTCCCACGGCCAGGA-TGGG
>gene=chr20_552390-553390; species=equCab
GCTCCTCCCCCGCCAGGTTGGTGGCAGGGAGCC------------CCGCCGCCGCCGGCCAGGAGCAGCTGGTGTCCTGTCCCGAGAGTGACCCGGCCCCACCTCACCCTCACCCGGCCCTGGCCGGCCAGCTGTGGATGTGACAGGAGGCTTGGCTCTGATTCACCCAGGCACATTCCTGGCCGGGCCACTATTTTGT----------CTTTTT-TTTTTGGTAACTCTTTCTCCCACACCCCTCCCACCCCTTTTCCTCAAAAATGCTGTGTCTCTCCCCAGAGGGTCCCTTTGGGCGGCTCCTGGAGGGAAATGCGGCCTGGATTTCCTGGAACACGCGGAGCCGGAGTCCCAGCACTGGGAGGAGGGAAGCTGCTGGCAGCTGAGCAGCATCCCAGCATAAGCGGG-TTCTCGGGAGAACCCGGGTGAGCGGGTCCTCAACATGCCCATCCCCCTGGGCCCTGGGACTGGAGGCCCCCCCTGCAGCAGTGAGTGGG
>gene=chr20_552390-553390; species=gorGor
gctcctcccctaccagGCGGGTGGCAGGGACCCCCC-TCGGCCCCACCTCCCTGCTCGCCAGGAGCAGCTGGCGTCCTGTCCGGAGAGTGACCCAGCCCCGCCCCGCCCTCGCCCCACCCTGGCCGGCCAGCTGTGGATGTGACAGGAGGCTTGGCTCTGGCTCACTCCGGCACATTCCTGGCCCAGCCACTGTTGTCTTCTTCTTCTTTTTTTTTTTGGTGGTGACTTTTTCTCCCACACCCCTCCCACTCCTTTTCCTCAAAAATGCTGTGTCTTTCCCCAGAGGGTCCCTCTGGGCGGCTCCGGGAGGGAAATGTGGCCTGGATTTCCTGGAACACGTGGAGCTGGAGTCTCAGCGCTGGGAGGAGGGAAGCTGTTGGCAGCAGGGCACCCCCCCAGCATAACTGGGCCTCCCTGGAGAAAGAGGGTGAGCGGAGCCTCAATATTCCCTTTGCACTGGGCCCTCTGAGCAGTGGCACCCGCAGCTGCAGCGAGTGGG
>gene=chr20_552390-553390; species=panTro
gctcctcccctaccagGCGGGTGGCAGGGACCCCCC-TCGGCCCCACCTCCCTGCTCGCCAGGAGCAGCTGGCGTCCTGTCCCGAGAGTGACCCAGCCCCGCCCCGCCCTCGCCCCACCCTGGCCGGCCAGCTGTGGATGTGACAGGAGGCTTGGCTCTGGCTCACTCCGGCACATTCCTGGCCCAGCCACTGTTTTCCTCTTCTCCTTTTTTTTTTTGGTGGTGACTTTTTCTCCCACACCC-TCCCACTCCTTTTCCTCAAAAATGCTGTGTCTTTCCCTAGAGGGTCCCTCTGGGCGGCTCCGGGAGGGAAATGTGGCCTGGATTTCCTGGAACACGTGGAGCTGGAGTCTCAGCGCTGGGAGGAGGGAAGCTGTTGGCAGCAGGGCACCCCCCCAGCATAACTGGGCCTCCCTGGAGAACGAGGGTGAGCGGAGCCTCAATATTCCCTTTGCACTGGGCCCTCTGAGCAGTGGCACCCGCAGCTGCAGTGAGTGGG
>gene=chr20_552390-553390; species=papHam
GCTCCTCCCATACCAGGCGGGTGGCAGGGACCCCCC-TCGGCCCCACCTCCCTGCTCGCCAGGAGCAGCTGGCGTCCTGTCCTGAGAGTGACCCAGCCCCGCCCCGCCCTCGCCCCACCCTGGCCGGCCAGCTGTGGATGTGACAGGAGGCTTGGCTCTGGCTCACTCCGGCACATTCCTGGCCCAGCCACTGTTttcctcttcttcttttTGTTTTTGGCGGTGACTTTTTCTCCCACACCCCTCCCACTCCTTTTCCTCAAAAATGCTGTGTCTTTCCCCAGAGGGTCCCTCTGGGCGGCTCCGGGAGGGAAATGTGGCCTGGATTTCCTGGAACACGTGGAGCTGGAGTATCAGCGCTGGGAGGAGGGAAGCTGTTGGCAGCAGGGCATCCCCCCAGCATAACTGGGCCTCCCTGGAGAAAGAGGGTGAGCAGAGCCTCAATATTCCCTTTGCACTGCGCCCTCTGAGCAGTGGCACCTGCAGCTGCAGCGAGTGGG
>gene=chr20_552390-553390; species=ponAbe
GCTCCTCCCCTACCAGACGGGTGGCAGGGACCCCCC-TTGGCCCCACCTCCCTACTCGCCAGGAGCAGCTGGCGTCCTGTCCCGAGAGTGACCCAGCCCCGCCCCGCCCTCGCCCCACCCTGGCCAGCCAGCTGTGGATGTGACAGGAGGCTTGGCTCTGGCTCACTCCGGCACATTCCTGGCCCAGCCACttttttcctcttcttctttttttttttGGGGGGGACTTTTTCTCCCACACCCCTCCCACTCCTTTTCCTCAAAAATGCTGTGTCTTTCCCCAGAGGGTCCCTCTGGGCGGCTCCGGGAGGGAAATGTGGCCTGGATTTCCTGGAACACATGGAGCTGGAGTCTCAGCGCTGGGAGGAGGGAAGCTG-TGGCAGCAGGGCACCCCCC-AACATAACTGGGCCTCCCTGGAGAAAGAGGGTGAGCGGAGCCTCAATATTCCCTTTGCACTGGGCCCTCTGAGCAGTGGCACCCGCAGCTGCAGCGAGTGGG
>gene=chr20_552390-553390; species=rheMac
gctcctcccataccagGCGGGTGGCAGGGACCCCCC-TCGGCCCCACCTCCCTGCTCGCCAGGAGCAGCTGGCGTCCTGTCCTGAGAGTGACCCAGCCCCGCCCCGCCCTCGCCCCACCCTGGCCGGCCAGCTGTGGATGTGACAGGAGGCTTGGCTCTGGCTCACTCCGGCACATTCCTGGCCCAGCCACTGTTttcctcttcttcttttTGTTTTTGGCGGTGACTTTTTCTCCCACACCCCTCCCACTCCTTTTCCTCAAAAATGCTGTGTCTTTCCCCAGAGGGTCCCTCTTGGCGGCTCCGGGAGGGAAATGTGGCCTGGATTTCCTGGAACACGTGGAGCTGGAGTATCAGCGCTGGGAGGAGGGAAGCTGTTGGCAGCAGGGCATCCCCCCAACATAACTGGGCCTCCCTGGAGAAAGAGGGTGAGCGGAGCCTCAATATTCCCTTTGCACTGCGCCCTTTGAGCAGTGGCACCTGCAGCTGCAGCGAGTGGG
>gene=chr20_553020-554020; species=hg19
ggacttctgggtgaggcgaggactttggctcgattcatgggaagctacgaagggctttgagcctgcagtgacacagtctgTAAAGGACCCACGGGGCTCTACAGGAGGTgcgcacgtggaggagtgacttggaggccaagcagctggggtcctggcttcagctcctccctggctctgtgagcgtggacaggatgcttctccttgagcctcattttcctcctcagtagagtgggCTCATGGAGCTCTGAAGACTAAGAGGAAGGGTCATCAAAGTGATGACCCTTTGCCATCACTTTGCCTGTGAGCTACAGGTCTCTATAAGTGGGAGCTGTTTTTTTCTATGAGCCTCTGAGGATTGGAGCCACTTGCTTAGGGGGAGGCTTTGGGGACAGAGCCAAAGGCTGGTTCCGAGCCCAGGTAGAGCAGTGGCTGCTCAGATTTTGGGGACATGTGGTGTCATGATCTGGGAGGGGGATATTCTTGAGTTGTCTGCAGCCCTT
>gene=chr20_553020-554020; species=bosTau
--------------------------------------------------------------------------------------------------------------------------------------------------------------------------------------------------------------------------------------------------------------------------------------------------------------------------------------------------------------------------------------------------------------------------------------------------------------------------------------------------------------------
>gene=chr20_553020-554020; species=calJac
AGACTTCTGGGTGAGgcaaggactttggctcagttcatgggaggctacaaagggctttgagcctgcagtgacacagtctgTAAAGGACCTACCGGGCTCTACAGGAGgtgcgtacgc-------------ggaggccaagcggctggggttccggctgcagctccttcctggccctgtgagtgagggcaggatgcttctccttgagcctcactttcctcctcagtagagtgggCTCATGGAGCTCTGATGACTAAGAGAAAGGGTCATCTAAGTGATCACCCTTTGCCATCACTTTGCCTGTGCGCTACAGCCCTCAATAAGTGGGAGCTG-CTTTTTCTACGAGCCTTCAAGGATTGGAGCCAATTCCTTAGGGGCAGGCTTTGGGGACAGAGCCGAAGGCTGGTTCCAAGCCCAGGTAGAGCAGTGGATACTCAGATTCTGGGGACATGTGGCATCATGATCTGAGATGGCGAGATCCCTGAATTGTCTGCAGCCCTT
>gene=chr20_553020-554020; species=canFam
------------GTGGCAGGGACCAGGTCTCCATCCGT--GAAGCCTCC-AGGGCTCCAAGAGTACAGTGATGT-GTCCTTGAAAGACCCACGGGGTTCTATGGGAAGTGTGGATGTGGAGCATGGGCTTTGGGGCTGAGCAGCTGGGAACCGGGCCACAGACTCCTCAGGGCTCTGCAAGCACGGGCAGAATGCTTCTCCTCAAGCCTCAGTTTATGGC---GTAAAGTGAGCTCTTAGCATTTAAAGGGTTAAGAGGAA-GAC-------------------------CACAAAACTC-----------------GTGAT-GGGTGCTG-GTCTTTCTGTGGGTCTTCAGGGAGTGAAACCACTGCCTTGGAGGTAGGTGCTAGTGACAGAGACAAAGGCTGTCTTTGAAACCAGGTGTGGGTGCGGCTGCTCAGCTCTAAGGGGCATGTCAGGTCAGGACCAGGGATAGGAATACCCCTGAGCCACCTGCGGCTCTT
>gene=chr20_553020-554020; species=equCab
gggctggggGCTGAGGCAAGGACATCGGCTCCTTTCATGGGAAGCCATCAAGGGCTCTGAGCCTGCAGTGACAT-GTCTCTGAAGGACCCCCGAGGTCCTCCAGGAGGT-----------GCATGAGTTCTGAGGCCCACGGGCTTGGAACCC-ATCGCACCTCCCTCCCGGCTCTGCAAGCTTGGGCAGGACACTCCTCCTCAAGCCTCGGTC-------------GGTGGGCTCACAGCACGTGGATGGCTAAGAGGAAGGAC-------------------------CACAGGGGCGA--AGCTACAGTTTTCCATGGT-GGGAGCTG-CTTTTTCTGTGAGCTTCCAAGGAG------------------GGCAGGAGCTGGTAGCAGAGCCAAAGGCTGGCTTTGAACCTGGG---------GGCTGCTCAGCTCTTGGGAACATGTGGGGTCATGACCTGGGATGGCGATATCCCCGAGTTGTCTGCAGGCCTT
>gene=chr20_553020-554020; species=gorGor
GGACTTCTGGGTGAGGCGAGGACTTTGGCTCGATTCAT-GGAAGCTACGAAGGGCTTTGAGCCTGCAGTGACACAGTCTGTAAAGGACCCACGGGGCTCTACAGGAGGTGCGCACGTCGAGGAGTgacttggaggccaagcagctggggtcctggcttcagctcctccctggctctgtgagcgtgggcaggatgcttctccttgagcctcattttcctcctcagtagagtgggCTCATGGAGCTCTGAAGACTAAGAGGAAGGGTCATCAAAGTGATGACCCTTTGCCATCACTTTGCCTGTGAGCTACAGCTCTCTATAAGTGGGAGCTGTTTTTTTCTATGAGCCTCTGAGGATTGGAGCCACTTGCTTAGGGGCAGGCTCTGGGGACAGAGCCAAAGGCTGGTTCCGAGCCCAGGTAGAGCAGTGGCTGCTCAGATTTTGGGGACATGTGGCGTCATGATCTGGGAGGGGGATATTCCTGAGTTGTCTGCAGCCCTT
>gene=chr20_553020-554020; species=panTro
ggacttctgggtgaggcgaggactttggctcgattcatgggaagctacgaagggctttgagcctgcagtgacacagtctgTAAAGGACCCACGGGGCTCTACAGGaggtgcgcacgtggaggggtgacttggaggccaagcagctggggtcctggcttcagctcctccctggctctgtgagcgtgggcaggatgcttcttcttgagcctcattttcctcctcagtagagtgggctcatggagctctgaagactaagaggaagggTCATCACTTTGATGACCCTTTGCCATCACTTTGCCTGTGAGCTACAGCTCTCTGTAAGTGGGAGCTGTTTTTTTCTATGAGCCTCTGAGGATTGGAGCCACTTGCTTAGGGGGAGGCTCTGGGGACAGAGCCAAAGGCTGGTTCCGAGCCCAGGTAGAGCAGTGGCTGCTCAGATTTTGGGGACATGTGGCGTCATGATCTGGGAGGGGGATATTCTTGAGTTGTCTGCAGCCCTT
>gene=chr20_553020-554020; species=papHam
GGACTTCTGGGTGAGGCAAGGACTTTGGCTCGATACATGAGAAGCTACGAAGGGCTTCGATCCTGCAGTGACACAGTCTGTAAAGGACCCACAGGGCTGTATAGGAGGCGCGCACGTGgagcagtggctgggaggccaagcagctagggtcctggctgcagctcctccctggctctgtgagcgtgagcaggatacttctccttgagcctcattttcctcctcagtagagtgggCTCACAGAGCTCTGATGACTAAGAGGAAGGGTCATCAC-----TGACCCTTTGCCATCACTTTGCCTGTGAGCTACAGCTCTCCATAAGTGGGAGCTGTTTTTTTCTATGAGCCTTTGAGGATTGGAGCCACTTGCTTAGGGGCAGGCTCTGGGGACAGAGCCAAAGGCTGGTTCTGAGCCCGGGTAGAGCAGTGGCTGCTC-GATTTTGGGGACATGTAGCGTCATGATCTGGGGTGGGGATATCCCTGAGTTGTCTGCAGCCCTT
>gene=chr20_553020-554020; species=ponAbe
ggacttctgggtgaggcgaggactttggctcgattcatgggaagctacgaagggctttgagcctgcagtgacacactctgTAAAGGACCCACGGGGCTCTACAGGAGGTgcgcacgtggaggagtgacttggaggccaagcagctggggtcctggcttcagcttctccctggctctgtgagcgtgggcaggatgcttctccttgagcctcattttcctcctcaatagagtgggctcatggagctctgaagactaagaggaagggTCA---------------CTTGCCATCACTTTGCCTGTGAGCTGCAGCTCTCCATAAGTGGGAGCTGTTTTTTTCTATGAGCCTCTGAGGATTGGAGCCACTTGCTTAGGGGCAGGCTCTGGGGACAGAGCCAAAGGCTGGTTCTGAGCCCAGGTAGAGCAGTGGCTGCTCAGATTTTGGGGACATGTGGCGTCATGATCTGGGATGGGGATATCCCTGAGTTGTCTGCAGCCCTT
>gene=chr20_553020-554020; species=rheMac
GGACTTCTGGGTGAGGCAAGGACTTTGGCTCGATACATGAGAAGCTACGTAGGGCTTCGATCCTGCAGTGACACAGTCTGTAAAGGACCcacagggctgtataggaggcgtgcacgtggagcagtggctgggaggccaagcagctagggtcctggctgcagctcctccctggctctgtgagcgtgggcaggatacttctccttgagcctcattttcctcctcagtagagtgggCTCACGGAGCTCTGATGACTAAGAGGAAGGGTCATCAC-----TGACCCTTTGCCATCACTTTGCCTGTGAGCTACAGCTCTCCATAAGTGGGAGCTGTTTTTTTCTATGAGCCTTTGAGGATTGGAGCCACTTGCTTAGGGGCAGGCTC-GGGGACAGAGCCAAAGGCTGGTTCTGAGCCCGGGTAGAGCAGTGGCTGCTCAGATTTGGGGGACATGTAGCGTCATGATCTGGGGAGGGGATATCCCTGAGTTGTCTGCAGCCCTT
>gene=chr20_554085-555085; species=hg19
ctctgagacattgtgttactccctgaattccttcctcttgccctagtaaactctccctccctgctcagctcagtttaactatctcttcctagaggaagcccaccctgtcctgtagactaggctgagtctcacattgcggcatcttaaggtgctgcctcctctcctggtaacacctgtcgctgttgtaatttcacaggtgttgctgcaattacctggttgctgactctccccacattaggactgtgtgttccatgagggcagggacgttttctcgatcacagccatatccccaacagtaatagcaaattgcagatgctcaataaatgctttctggataaatggaGGGGTGAaatcattttgacaatcagaagaagaaggtgccccccttttacagataaggaaccaaaggtacagagagattaagtaacatgccccgaggtcacacagccagAATCAGATGGTGTCTGTCTGGGAATGTGTCCCTGCAAGCCAGGCCTAGA
>gene=chr20_554085-555085; species=bosTau
--------------------------------------------------------------------------------------------------------------------------------------------------------------------------------------------------------------------------------------------------------------------------------------------------------------------------------------------------------------------------------------------------------------------------------------------------------------------------------------------------------------------
>gene=chr20_554085-555085; species=calJac
ctccgagacattgcgttactccctgcattccttccttttgccctagtaaacttttcctcccagcttagctcagtttcactgtctctccctagaggaagcccaccctgtgctatagagtaggctgcgtctcacattgcagtatcttaaggtgctgcctcctctcttggtaacacctgtctctgttctaatttcac--gtgttgctgcaattacctggtcgctgactctttcc--------actgtgtattccatgaggacagggacatttcc---atcacagtcatatccccagtggtaacagcaaagagcagatgctcaataaatgctttctggataaatggaGGGATGAAATCATTTTGCCAATCAGAATAAGAAAGTGGctcccttttacagatacggaaccaaaggcacagagagattaagtcatatgccccaaggtcacacagtcagaatcagATGG----TGTCTGGGGTTGTTTCCCTGCAAGCCAGGCTTAGA
>gene=chr20_554085-555085; species=canFam
ATCC--------------------ACACACCTTCCTCTTGGTCTGGTAAATGTCCACCCCCTGTTCAGCTCAGTATAACT-----------------GTCCACCCTGATCTGTAGACCAGCTGGAGTCCAATGTTGCACAGTCTtaaggtgctgcctcctctcctggtaacccccatcactgttgcaatgtcat--gttctggtgcaaccacctggttattgactctctccatgttaagac--tgtgttccatgaaggtaggagcactgtctcctctacacctgtatcccca---------gcatccagcagatgcccaataaatgcctgatggatgaaCAGAGGGATGGaatcctcttgacaaccagaggaaggaggtagttccctttt----ataaagaatca-aagcccggagagattaagtaacacaccccaaggtcacacagccagaatcagat-gtgtctgtctggcggtgtcttcctgccagccaAGCCCAGA
>gene=chr20_554085-555085; species=equCab
------------------------------------------------------------------------------------------------------------------------------------------------------------------------------------------------------------------------------------------------------------TGAGGGCGGTAAGATGAACTCGT-TCCAGCTGAAACGACA----TGCGCGCGTATATCACAATCTTGATAAATGTCTGCTGGGAGAATAGAGGCACAGaatcctcttgacaatcacaggaagggggtattccccttttaccgataagaaaccaaaggcacagagacgttaagtaacatgctacaaggtcacacagctagAAGGGGATGGTGTCTGTCTGGGGATGTCTCCCTGCCAGCAGGACGCAGA
>gene=chr20_554085-555085; species=gorGor
ctctgagacactgtgttactccctgaattccttcctcttgccctagtaaactctccctccctgctcagctcagtttaactatctcttcctagaggaagcccaccctgtcctgtagactaggctgagtctcacattgcagcatcttaaggtgctgcctcctctcctggtaacacctgtcgctgttgtaatttcacatgtgttgctgcaattacctggttgctgactctccccacattaggactgtgtgttccatgagggcagggacgttttctcgatcacagccatatccccaacagtaatagcaaattgcagatgctcaataaatgctttctggataaatggaGGGGTGAAATCATTTTGACAATCGGAAGAAGAAGGTGCcccccttttacagataaggaaccaaaggtacagagagattaagtaacatgccccaaggtcacacagccagAATCAGATGGTGTCTGTCTGGGAATGTTTCCCTGCAAGCCAGGCCTAGA
>gene=chr20_554085-555085; species=panTro
ctctgagacattgtgttactccctgaattccttcctcttgccctagtaaactctccctccctgctcagctcagttgaactatctcttcctaaaggaagcccaccctgtcctgtaggctaggctgagtctcacattgcagcatcttaaggtgctgcctcctctcctggtaacacctgtcgctgttgtaatttcacaggtgtggctgcaattacctggttgctgactctccccacattaggactgtgtgttccatgagggcagggatgttttcttgatcacagccatatccccaacagtaatagcaaattgcagatgctcaataaatgctttctggataaatggaGGGGTGAaatcattttgacaatcagaagaagaaggtgccccccttttacggataaggaaccaaaggtacagagagattaagtaacatgccccaaggtcacacagccagaatcagatggTGTCTGTCTGGGGATGTTTCCCTGCAAGCCAGGCCTAGA
>gene=chr20_554085-555085; species=papHam
ctctgagacat--tgttactccctgcattccttcctcttgccctagtaaactctccctccctgctcagctcagtttaactatcccttcctggaggaagcccaccctgtcctgtagactaggctgagtctcacattgcagcatcttaaggtgctgcttcctctcctggtaacacctgtcactgttgtaatatcacatgtgttgctgcaattgtccggttgctgatcatccccacattaggactgtgtgttccatgagggcagggacattttctcgatcacagccatgtccccaactgtaacagcaaatagcagatgcttaataaatgctttctggataaatggaGGGGTGAAATCATTTTGACAATCAGAAGAAGAAGGTGCccctcttttccagataaggaaccaaaggtacagagagattaagtaacatgccccaaggtcacacagccagAATCAGATGGTGTCTGTCTGGGAATGTTTCCCTGCAAACCAGGCTTAGA
>gene=chr20_554085-555085; species=ponAbe
ctctgagacattgtgttactccctgaattccttcctcttgccctagtaaactctccctccctgctcagctcagtttaactatctcttcctagaggaagcccaccctgtcctgtagactaggctgagtctcacattgcagcatcttaaggtgctgcctcctctcctggtaacacctgtcgctgttgtaatttcacatgtgttgctgcaattacctggttgctgactctccccacattaggactgtgtgtttcatgagggcagggacgttttctcgatcacagccatatccccaacagtaacagcaaattgcagatgctcaataaatgctttctggataaatggaGGGGTGAaatcattttgacaatcagaagaagaaggtgcccccattttacagataaggaaccaaaggtactgagagattaagtaacatgccccaaggtcacacagccaTAATCAGATGGTGTCTGTCTGGGAATGTTTCCCTGCAAGCCAGGCTTAGA
>gene=chr20_554085-555085; species=rheMac
ctctgagacat--tgttactccctgcattccttcctcttgccctagtaaactctcgctccctgctcagctcagtttaactatctcttcctggaggaagcccaccctgtcctgtagactaggctgagtctcacattgcagcatcttaaggtgctgcctcctctcctggtaacacctgtcactgttgtaatatcacatgtgttgctgcaattgtccggttgctgaccatccccacattaggactgtgtgttccaggagggcagggacattttctcgatcacagccatgtccccaccagtaacagcaaatagcagatgcttaataaatgctttctggataaatggaGGGGTGAaatcattttgacaatcagaagaagaaggtgccccccttttccagataaggaaccaaaggtacagagagattaagtaacatgccccaaggtcacacagccagaatcagatggTGTCTGTCTGGGAATGTTTCCCTGCAAACCAGGCTTAGA
>gene=chr20_574279-575279; species=hg19
ctccatctctgggggctcaagagatcctctcgcctcagcctcctcagtagctaggactacaggcttgcaccaccacgcttggctaattaaaataaaatttttttttggagagactaggtctcactatattgcccaggctggtctcaaacttctgggccaaagagattctcgcacctcagccttccaaagtgctgggattacaggcgtgagctaccctgcctggccTtccaagacatagtttaagtaaatacagcaaggtgcaggccagcatgtataattagcttctatgtatgttttttaggaagggaggggttaagattatagatctagatgtgcttctatatgcataaaaaaTCTTTGGCAATATTCACTGTTAAATAGTCAGTGGAAACcctacctcatagggtttttatgagggttacatgagttaatattagataattgcttagaagagtacctggcacacattaagcactacagaagattttatttaataAAAT
>gene=chr20_574279-575279; species=bosTau
---------------------------------------------------------------------------------------------------------------------------------------------------------------------------------------------------------------------------------ttctaagatacattttaagtaaatgaaggcaagtgcagacgagggtatataataagcttctg-------ttttagaaagggaggagaataagaGTACAGATCTAGATTTGTTTCTATATGGATAGAATATC--TGGCAATattcataataatatagacaatggaaaccctacttcatataatttttataaagattaaatgagttaatactagataattgtttagaaaattgcctggcacataataagtactagaggagattttgttgaataaaAT
>gene=chr20_574279-575279; species=calJac
ctccacctccgggggctcaagagatcttctcacttcagccttctccgtagtgaggactgcaggcttgtaccaccacacttggcaaattaa---aaaatatttttttggagagacgagctctcactatattgcccatgatggtcttaaacttctgggctgaagggattcttgcacctcagccttccaaagtgctggggttacaggtgtgagccaccgtgcctggccTTCCAAGACATAGTTTAAATAAATACAGCAAGGTGCAGGCCAGCGTGTATAATTAGCTTCTATGTGTGTTTTTTAGGGAGGGAGGGGTTAAAATTATAGATCTAGTTGTGCTTTTATATGCATAGAAAATCTTTGGCAATATTCActgtaaaatagtcagtggaaacccaacctcatacggtttttatgagggttacat--------------taattgctcaggaaagtgtctggcatacattaagcactacagaaggttttattGAATAAAAT
>gene=chr20_574279-575279; species=canFam
---------------------------------------------------------------------------------------------------------------------------------------------------------------------------------------------------------------------------------------------ttttaagtaaatgaagcaaagcgcagaccaggctgtataaaaagcttctctttgtgtTTTTTTAAAGGGGAGGGGGAAAGATTATAGATCTAGGTTTGCTTCTATATGCACAGAATATCTTTGGCAACATTCACAAGGAAGTAGCCAATGGAAACcttacctcatatgggctttatgaagatgaaatgagttaatattatataattgctccaaagagtgcctggtacataataagtgctAGAGGAGGTTCTGTTGGATAAAAT
>gene=chr20_574279-575279; species=equCab
----------------------------------------------------------------------------------------------------------------------------------------------------------------------------------------------------------------------------------------------tctaagtaaa--aagcaaagtgcagacccagctgtataataagcttctacctgtgttttttaagaagcgggagggtaagattataggtctagatttgcttctatatgcaTAGGATAGCTTTGGCAATATTCACAAGAAAATAGCCAATGGAAACcctacctcatatgttttttatgaagattaaatgagttaatatcg-ataattgcttagcagagtgcctggcacataggaagcactagcgggggttttgttggataaaAT
>gene=chr20_574279-575279; species=gorGor
ctccatctctgggggctcaagagatcctctcacctcagcctcctcagtagctaggactacaggcttgcaccaccacgcttggctaattaaaataaaatttttttttggagagactaggtctcactatattgcccaggctggtctcaaacttctgggccaaagagattctcgcacctcagccttccaaagtgctgggattacaggcgtgagctaccctgcctggccTtccaagacatagttaaagtaaatacagcaaggtgcaggccagcatgtataattagcttctatgtatgctttttaggaagggaggggttaagattatagatctagatgtgcttctatatgcataaaaaaTCTTTGGCAATATTCACTGTTAAATAGTCAGTGGAAACcctacctcatagggtttttatgagggttacatgagttaatattagataattgcttggaagagtacctggcacacattaagcactacagaagattttatttaATGAAAT
>gene=chr20_574279-575279; species=panTro
ctccatctctgggggctcaagagatcctctcacctcagcttcctcagtagctaggactacaggcttgcaccaccacacttggctaattaaaataaaaattttttttggaaagactaggtctcactatattgcccaggctggtctcaaacttctgggccaaagagattctcgcacctcagccttccaaagtgctgggattacaggtgtgagctaccctgcctggccTtccaagacatagtttaagtaaatacagcaaggtgcaggccagcatgtataattagcttctatgtatgtttcttaggaagggaggggttaagattatagatctagatgtgcttctatatgcataaaaaaTCTTTGGCAATATTCACTGTTAAATAGTCAGTGGAAACcctacctcatagggtttttatgagggttacatgagttaatattagataattgcttagaagagtacctggcacacattaagcactacagaagattttatttaataAAAT
>gene=chr20_574279-575279; species=papHam
ctccatctctggggcctcaagagatcctctcacctcagcctcctcagtagctaggactacaggcttacacgaccacgcttg-----ttaattttttttttttttttggagagactaggtctcactatattgcccaggctggtctcaaacttctgggccaaagagattctcgcacctcagccttccaaagtgctgggattacaggcgtgggctaccacgcctggccTTCCAAGACATAGTTGAAGTAAATACAGCAAGGTGCAGGCCAGCATGTATAATTAGCTTCTATGTGTGTTTTTTAGGAAGGGAGGGGTTAAGATTATACATCTAGATGTGCTTCTGTATGCGTAGAAAATGTTTGGCAATATTCACTGTTAAATAGTCAGTGGAAACTctacctcatagggtttttatgagggttacatgagttcatcttagataattgcttagaagagtacctggcacacattaagcactacagaagattttattgaataaaAT
>gene=chr20_574279-575279; species=ponAbe
ctccatctctgggggctcaagagatcctctcacctcagcctcctcagtagctaggactacaggcttgcaccatcacgcttggcaaattaaaataaaatttctttttggagagactaggtctcactatattgcccaggctggtctcaaacttctgggccaaagagattctcacacctcagccttccaaagtgctgggattacaggtgtgagctaccatgcctggcc-----------------------------------------------------------------------------------------------------------------------------------------------------------------------------------------------------------------------------------------------------------------------------------
>gene=chr20_574279-575279; species=rheMac
ctccatctctggggcctcaagagatcctctcacctcagcctcctcagtagctaggactacaggcttacacgaccacgcttg-----ttaattttttttttttttttggagagactaggtctcactatattgccgaggctggtctcaaacttctgggccaaagagattctcgcacctcagccttccaaagtgctgggattacaggcgtgggctaccatgcctggccTTCCAAGACATAGTTGAAGTAAATACAGCAAGGTGCAGGCCAGCATGTATAATTAGCTTCTATGTGTGTTTTTTAGGAAGGGAGGGGTGAAGATTATACATCTAGATGTGCTTCTGTATGCGTAGAAAATCTTTGGCAATATTCACTGTTAAATAGTCAGTGGAAACTctacctcatagggtttttatgaggtttacatgagttcatcttagataattgcttagaagagtacctggcacacattaagcactacagaagattttattgaataaaAT
>gene=chr20_576020-577020; species=hg19
TAGATAGCTAAGAGATCATCTGAGGGGGTCAGGGCCTGGAAGGAGATCCCACCCAGAATCCCCGGGAATTCGCTGTAATTGGTCAAAGGCCACATTGTGTAGTGTGAGAAATCAGGACGTGAGGAAAAGGCGGACAGGAGACACCAAAACACCCACGCCCCAGGGCCCACTATAAAAAGCACATTTAAAAACACCAGACTGGAAAAGTTttattattattattattattTTTTAAATAGCAAAAGCGAGTCCCCCCAGGAGGCGCACTGCAGCTGCGGCTGTGGCGGTTCCCAGGTGATGTCAGTCCTGGCCAGGCGCCAGTCCCGGCCCCTTGGAGACGGTCTTGGTGGGTTCAGCTTGACTGTTTTTCCTTCCTGAGACTTGAGGACACCTTCCTGTCTCAAAGAAGGAAGCCTTTCCAGGGCTTTCTGAAAGCCAGGGGCAGGGGAGGCGGTGGGCCTGGGCTGCAAGGGCAGAGAGAGGCAGGGAAGGTGGGTGGG
>gene=chr20_576020-577020; species=bosTau
CAGATACATAAAAGATAATCTGAGGGGATCAGAGACTGGAAGGAGGTCCCACCCAGCATCCCCGGGAATTAGCTGGAATTGGTCAAAGATTGCATTGTGTAGTGTGA-AAGTCAGGACGTGAGGAAAAAGCGGAGGGTGGACACCAAAACACCCACGCCCCAGGGCCCACTATAAAAAGCACATTCGAAAACATCAGACTGGAAATGttttttttttattattattattttttaaataGCCAAAGCTCGTCCCCCCAGGAGGCGTGTTGCAGCTGCGGCCGTGGCAGTTCCCAGGTGATGTCAGTCCTGGCCTCGTGCCAGCCCCGGCCCCTTGGAGACGGTCTTGGTGGGTTCAGCTTGACTGTTTTTCCTTCCTGAGACTTGAGGACACCTTCCTGTCTCAAAGAAAGCAGCCTTTCCAGGGCTTTCTGAGAGCCTggggtggaggaggtggtgggcctgggctgagaggagagagggaggcaggggaagtaggtgag
>gene=chr20_576020-577020; species=calJac
TAGATAGTTAAGAGATCATCTGAGGGGGTCAGGGCCTGGAAGGAGATCCCACCCAGAATCCCCGGGAATGTGCTGTAATTGGTC-AAGGCTACATTGGGTAGTGTGAGAAATCAGGACGTGAGGAAAA-GCAGGCGGGAGACACCAAAACACCCACGACCCAGGGCCCACTATAAAAAGCACATTTAAAAACACCAGACTGGAAAAGtt---ttattattattattattttttaaataGCAAAAGCAAGTCCCCCCAGGAGGCGCGGTGCAGCTGCGGCTGTGGCGGTTCCCAGGTGATGTCAGTCCTGGCCAGGCGCCAGCCCTGGCCCCTTAGAGACGGTCTTAGTGGGTTCAGCTTGACTGTTTTTCCTTCCTGAGACTTGAGGACACCTTCCTGTCTCAAAGAAGGAAGCCTTTCCAGGGCTTTCTGAAAGCCAGGGGCAGGGGAGGCAGTTAGCCTGGGCTGTAAG----------GGCAGAGAGGC--AGTGGG
>gene=chr20_576020-577020; species=canFam
TGGATAGATAAAAGATAATCAGAGGGGGTCAGAGACTGGAAGGAGGTCCTGCCCAGAATCCCCAGGAATTAGCTGGAATTGGTCAAAGGCTACATTGTGTGGTGTGA-AAATCAGGACTCGTGGAAACAGGGGAGGGGGGACACCCAAACAACCACACCCCAGGG-CCACTATAAAAAGCACATTTAAAAACACCAGACTGGAAATGtttttttattattattattattttttaaataGCAAAAGCACGTCCCCCCAGGAGGCGTGTTGCAGCTGCGGCCGAGGCAATTCCCAGGTGATGTCAGGCCTGGCCTGGCGCCAGCCCTGGCCCCTTGGAGACGGTCTTGGTGGGTTCAGCTTGACTGTTTTTCCTTCCTGAGACTTGAGGACACCTTCCTGTCTCAAAGAAAGCAGCCTTTCCAGGGCTTTCTGAGAGTCAGGGGTGGGGGTGGGGGTGAGCCTGGGCTGAAAGGGGAGGGAGACGCGGGGGGGG--------
>gene=chr20_576020-577020; species=equCab
TAGATAGATAAAAGATAATCTGAGGGAGTCAGAGATTGGAAGCAGGTCCCACCCAGAATCCTCGGGAATTAGCTGGAATTGGTCAAAGGCTACATTGTGTGGTGTGA-AAATCAGGACGTAGGG-----GGGGGGGGGAGACACCAAAACACCCACGCCCCAAGGCCCACTATAAAAAGCACATTTAAAAACA-CAGACTGGAAACGtttttt-actaatattattattttttaaataGCAAAAGCGCGTCCCCCC-GGAGGCGTGTTGCAGCTGCGGCCCGGGCAGTTCCCAGGTGATGTCAGTCCTGGCCGGGCGCCAGCCCCGGCCCCTTAGAGACGATCTTGGTAGGTTCAGCTTGACTGTTTTTCCTTCCTGAGACTTGAGGACACCTTCCTGTCTCAAAGAAAGCAGCCTTTCCAGGGCTTTCTGAGAGCCAggggtgggggaggcgg-gggcctcggctgagagggaggggaagg----------tgggcgag
>gene=chr20_576020-577020; species=gorGor
---------------------------------------------------------------------------------------------------------------------------------------------------------------------------------------TTTAAAAACACCAGACTGGAAAAGtt---ttattattattattattttttaaataGCAAAAGCAAGTCCCCCCAGGAGGCGCGCTGCAGCTGCGGCTGTGGCGGTTCCCAGGTGATGTCAGTCCTGGCCAGGCGCCAGTCCCGGCCCCTTGGAGACGGTCTTGGTGGGTTCAGCTTGACTGTTTTTCCTTCCTGAGACTTGAGGACACCTTCCTGTCTCAAAGAAGGAAGCCTTTCCAGGGCTTTCTGAAAGCCAGGGGCAGGGGAGGCGGTGGGCCTGGGCTGCAAGGGCAGAGAGAGGCAGGGAAGGTGCGTGGG
>gene=chr20_576020-577020; species=panTro
TAGATAGCTAAGAGATCATCTGAGGGGGTCAGGGCCTGGAAGGAGATCCCACCCAGAATCCCCGGGAATTCGCTGTAATTGGTCAAAGGCCACATTGTGTAGTGTGAGAAATCAGGACGTGAGGAAAAGGCGGGCGGGAGACACCAAAACACCCACGCCCCAGGGCCCACTATAAAAAGCACATTTAAAAACACCAGACTGGAAAAGTTttattattattattattattTTTTAAATAGCAAAAGCGAGTCCCCCCAGGAGGCGCGCTGCAGCTGCGGCTGTGGCGGTTCCCAGGTGATGTCAGTCCTGGCCAGGCGCCAGTCCCGGCCCCTTGGAGACGGTCTTGGT-GGTTCAGCTTGACTGTTTTTCCTTCCTGAGACTTGAGGACACCTATCTGTCTC--------------------------------------------------------------------------------------------------
>gene=chr20_576020-577020; species=papHam
TAGATAGCTAAGAGATCATCTGAGGGGGTCAGGGCCTGGAAGGAGATCCCACCCAGAATCCCCGGGAATTCGCTGTAATTGGTCAAAGGCTACATTGTGTAGTGTGAGAAATCAGGACGTGAGGAAAAGGTGGGCGGGAGACACCAAAACACCCACGCCCCAGGGCCCACTATAAAAAGCACATTTAAAAACACCAGACTGGAAAAGTTttattattattattattattTTTTAAATAGCAAAAGCGAGTCCCCCCAGGAGGCGCGCTGCAGCTGCGGCTGTGGCGGTTCCCAGGTGATGTCAGTCCTGGCCAGGCGCCAGTCCCGGCCCCTTGGAGACGGTCTTGGTGGGTTCAGCTTGACTGTTTTTCCTTCCTGAGACTTGAGGACACCTTCCTGTCTCAAAGAAGGAAGCCTTTCCAGGGCTTTCTGAAAGCCAGGGGCAGGGGAGGCGGTGGGCCTGGGCTGCAAGGGCAGAGAGAGGCAGGGAAGGTGGGTGGG
>gene=chr20_576020-577020; species=ponAbe
---------------------------------------------------------------------------------------------------------------------------------------------------------------------------------------------------------------------------------------------------------------------------------------------------------------------------------------------------------------------------------------------------------------------------------------------------------------------------------------GGCAGAGAGAGGCAGGAAAGGTGTGTGGG
>gene=chr20_576020-577020; species=rheMac
TAGATAGCTAAGAGATCATCTGAGGGGGTCAGGGCCTGGAAGGAGATCCCACCCAGAATCCCCGGGAATTCGCTGTAATTGGTCAAAGGCTACATTGTGTAGTGTGAGAAATCAGGACGTGAGGAAAAGGTGGGCGGGAGACACCAAAACACCCACGCCCCAGGGCCCACTATAAAAAGCACATTTAAAAACACCAGACTGGAAAAGTTttattattattattattattTTTTAAATAGCAAAAGCGAGTCCCCCCAGGAGGCGCGCTGCAGCTGCGGCTGTGGCGGTTCCCAGGTGATGTCAGTCCTGGCCAGGCGCCAGTCCCGGCCCCTTGGAGACGGTCTTGGTGGGTTCAGCTTGACTGTTTTTCCTTCCTGAGACTTGAGGACACCTTCCTGTCTCAAAGAAGGAAGCCTTTCCAGGGCTTTCTGAAAGCCAGGGGCAGGGGAGGCGGTGGGCCTGGGCTGCAAGGGCAGAGAGAGGCAGGGAAGGTGGGTGGG
>gene=chr20_580069-581069; species=hg19
attgcttgagcccaggaatttgagactagcctgggcaacatggcgaaaccccctcaaaataaaaaattagctgggcatcatggtgcacacctgtagtcccagctactcaggaggctgaggcgctaggactacctgactccaggaggtggaggctgcagtgagccatgatcgtgccacctgcactccagcctgggtgacagggtgtaaccgtgtctcaaagaaaaaaaaaagttaacttaccaaatatgccatagtcttcagcactctctttttgtagtgcttcattttttaacctaataaaagcctcataaaatgggagtggcctgggACAATGAGGGGAACCTGAAGTGctgtgggtgcaagaggtcctgtgttctcagccctgctcagctccagatgctgtgcaaccgtggcccatcaccgctcctctctgagcttcaggttGCCATGGGTGACCTCTGAGGCCTTCCTGCTCATAACTGTGGAGTCAGAGAAAACAG
>gene=chr20_580069-581069; species=bosTau
---------------GAATATG---CTAGTTTGGG------------------------------------------------------------------------------------------GGATTCCA----------------------------------------------------------------------------------------------------------------------------------------TTCTGTAGTGGTGTATTTTTTAATCTAATGGGAGCATCATAAAATGGAAGTGGTCTGGGCCACTGAGGGGAACTAAAAGTGGTGGAGGAGCGAGGGAGTTTGCATT----------CTCAGCTCCAGAAGCTGCGCAGCTCTGGCCCTTTGCTGTCCCTCTCT--------GATTGCCGTGGGTGGCCTCTGAGGCTTTCCAACTTGCAACTGAGGAATTAGAGAagagcg
>gene=chr20_580069-581069; species=calJac
attgcttgagcccaggaatttgagaccagcctaggcaatatggtgaaatgccc-caaaacaaaaaattagctgggcatggtggtgcacacctgtagtcccagctactcaggaggctgacgcacgaggattacctgacccctggaggtagaggctgcagtgagccatgatcgtgcca-ctgcactccagcctggatgacagggtgtgaccatgtctcaacaaacaaacaaagttaacttaccaaa---------------------------------------------------------------------------------------------------------------------------------------------------------------------------CATCACTGCTCCTCTCGGAGCTTCAGGTTGCCATGGGTGACCTCTGAGGCCTTCCTGCTCATAACTGTGGAGTTAgagaagagag
>gene=chr20_580069-581069; species=canFam
---------------------------------------------------------------------------------------------------------------------------------------------------------------------------------------------------------------------------------------TGAACCT---------ACCACACATTTTGGAAT---TGTTTTGTGGTG-----TTCTTTAATCTAACAGGCACCTCATAAAATGGAAGGGG-TTGAGCCAATGACAGGAGCTTAGTGCAGTGGAGAA--AAGGGGCGATGTGTTCTCAGTCCTGCTCAGATCCAAATACTACATACCCGTGGCCCAATGCTGTCCTTCTCCAGGCTTTGGACTGTCAGGggtgacctctgaggtcttcc-acttccaactgtgaaattAGGGAAGAGAG
>gene=chr20_580069-581069; species=equCab
------------------------------------------------------------------------------------------------------------------------------------------------------------------------------------------------------------------------------------------------------------------------tttcgttttgtggtgttttattttttaatttaataggagcctcatgaaatggaagtggcctgggccAGTGAC-GGAACTTAAGGTGGTGTAGgagcaaggggccttgcagtctcagccctgctcagcttcaaatgctgtgcaatggtggcccatcgctctccctctctgggctttggatTGCCATGGGCGAC--CTGAGGCCTTCC-ACTTGCAATTGTGGAATTAGGGAagagag
>gene=chr20_580069-581069; species=gorGor
----------------------------------------------------------------------------------------------------------------------------------------------------------------------------------------------------------------------------------------------------tacgccatagtcttcagcactctg-ttttgtagtgcttcattttttaacctaataaaagcctcataaaatgggagtggcctgggACGATGAGGGGAACCTGAAGTGCTGtgggtgcaagacgtcctgtgttctcagccctgctcagctgcagatgctgtgcaaccgtggcccatcaccgctcctctctgagcttcaggttGCCATGGGTGACCTCTGAGGCCTTCCTGCTCATAACTGTGGAGTCAGAGAAAACAG
>gene=chr20_580069-581069; species=panTro
attgcttgagcccaggaatttgagactagcctgggcaacatggtgaaaccccctcaaaataaaaaattagctgggcatcgtggtgcacacctgcagtcccagctactcaggaggctgagccgctaggattacctgaccccaggaggtggaggctgcagtgagccatgatcgtgccacctgcactccagcctgggtgacagggtgtgaccatgtctcaaaaaaaaaaaaaaGTTAACTTACCAAATATGCCATCGTCTTCAGCACTCTG-TTTTGTAGTGCTTCATTTTTTAACCTAATAAAAGCCTCATAAAATGGGAGTGGCCTGGGACAATGAGGGGAACCTGAAGTGCCGTGGGTGCAAGAGGTCGTGTGTTCTCAGCCCTGCTCAGCTCCAGATGCTGCGCAACCGTGGCCCATCCCCGCTCCTGTCTGAGCTTCAGGTTGCCATGGGTGACCTCTGAGGCCTTCCTGCTCATAACTGTGGAGTcagagaaaacag
>gene=chr20_580069-581069; species=papHam
attgcttgagcccaggaatttgagaccagcctgggcaacatggtgaaacccccccaaaataaaaaattagctgggcaaggtggtgcacacctgtagtcccaggtactcaggaggctgaggtgctaggattacctgaccccaggagctggaggctgcagtgagtcgtgattgtgccacctgcactccagcctgggtgacagggtgtgaccatgtctc----aaaaaaaaaaGTTAACTTACCaaatatgccatagtcttcagcattctg-ttttgtagtgctttattttttaacctaataaaagcctcataaaatggaagtggcctgggACAATGAGGGGAACCTGAAGTGCTGTGGGTGCaagaggccctgtgttctcagccctgctcagctccagatgctgtgcaactgtggcccatcaccactcttctctgagcttcaggttGCCATGGGTGACCTCTGAGGCCTTCCTGCCCATAATTGTGGAGTCAGAGAAGACAG
>gene=chr20_580069-581069; species=ponAbe
attgcttgagcccaggaatttgagactagcccgggcaacatggtgaaaccccctcaaaataaaaaattagctgggcatcgtggtgcacacctgtagtcccagctactcaagaggctgaggtgctaggattacctgaccccaggaggtggaggctgcagtgagccatgattgtgccacctgcactccagcctgggtgacagggtgtgaccgtgtctcaaaaaaaaaaaaaaGTTAACTTACCaaatacgccatagtcttcagcactcca-ttttgtagtgctttattttttaacctaataaaagcctcataaaatgggagtggcctgggACAATGAGGGGAACCTGAAGTGCTGTGGGTGCAAGAGGTCCTCTGTTCTCAGCCCTGCTCAGCTCCAGATGCTGTGCAACTGTGGCCCATCACCGCTCCTCTCTGAGCTTCAGGTTGCCATGGGTGACCTCTGATGCCTTCCTGCTCACAATTGTGGAGTCAGAGAAAACAG
>gene=chr20_580069-581069; species=rheMac
attgcttgagcccaggaatttgagaccagcctgggcaacatggtgaaacccccccaaaataaaaaattagctgggcatggtggtgcacacctgtagtcccaggtactcaggaggctgaagtgctaggattacctgaccccaggagctggaggctgcagtgagccgtgattgtgccacctgcactacagcctgggtgacagggtgtgaccatgtctc----aaaaaaaaaaGTTAACTTACCAAATATGCCATAGTCTTCAGCACTCTG-TTTTGTAGTGCTTTATTTTTTAACCTAATAAAAGCCTCATAAAATGGAAGTGGCCTGGGACAATGAGGGGAACCTGAAGTGCTGTGGGTgcaagcggccctgtgttctcagccctgctcagctccagatgctgtgcaactgtggcccatcaccactcttctctgagcttcaggttGCCATGGGTGACCTCCGAGGCCTTCCTGCCCATAATTGTGGAGTCAGAGAAGACAG
>gene=chr20_616063-617063; species=hg19
GGGAGTGGTGGTGCTGGGAGGGATAGGGCCAGGGCCTCCCACTTCTCCTTGGGAAAACATTTCTGGGCTGGAGCAAATGGATTCCAGACTCAGGACCTGGGAGCCCCTTCCCCAGGCCTGCCCTCCTGCCTGCTGGCCTCAGACCTGGCCCAGCCCTTGGgagaaatggtgggctggggtcccgagtcttgggttctgcccatccctcatttctctctcttcttcctgtgtggccttgagcaagtccctttacctttctgtgcctctatttcctcatctgtcaaatgagtggaaggagaatgaactttatcaagtttctgttcaagggccacctcccctgggaagcctttcttgattgctccaggcAGCTTCTGTTAGAGCAACAGCCTCGAGTATCAAGGAGAACATAGGTATTTGTGTTTTTCATTTCACAACAatccattcaacagatactttctcagggtcacctatgtgcctggcacGATGCCACACTCCAGGCT
>gene=chr20_616063-617063; species=bosTau
GGGGG--GGGGGGTGGGCAGGGGTAGGGCCAGGGCCTCCTACTCTTCCCTGGGAAAACACTACTAGGCCAGAGCAAATGGATTCCAGACTTAGGGCCTAGGGGCCCCCTCCCCAGCCCTGCTCTCTGGTCTCCCAGTCTGGGACCtggctgagcccttgggaaaaacggtgggctggggctccgagttctaggctctgcccatccctcatttcc-tctcttcttcctatgtgaccttgagaaagttacctg-----tctgtgtccctgtttcctgacctgtcaaatgaatggaagatgg-------tggtcaagtttctgctcaagggccaccttctcagggcagccttccttgattgccctaGGAAGACATTGTTGGAGCAACAGCTTAGAGAATCAAGGAGAATGTGACTGTTTGTGTCTTTTAACCCACAATGATCCATGCAACAGGTATTTGCTCACAGTCCACAAGGTGTTGGCCACTACGCTATCCTCAAGGCT
>gene=chr20_616063-617063; species=calJac
GGGAGCGGTAGTGCTGGGAGGGGTAGGGCCAGGGCCTCCCACTTCTCCTTGAGAAAACATTTCTGGGCTGGAGCAAATGGATTCCAGACTCAGGACTTGGGAGCCCCCTTCCCAGGCCTGCCCTCCTGCCTGCTGGCCTCAGACCtggcccagccttt-ggagaaatggtgggctggggtcgagagtcctgggttctgcccatccctcatt--tctctcttcttcctgtgtggccttgagtgagtcactttatctttctgtgcctctatttccccatctgtcgaatgagt---aggagaatgaactttgtcaagtttctgttcaagggccaccttgtctgggaagcttttcttggttgctccaggcAACCTTTGTCAAAGCAACAGCTTAGAGTATCAGTGAGAACATAGGTATTTGTGTTTTTCATTTTACAACACTCCATTCAACAGATACTTGCTCAGGGTCACCTATGCACCTGGCATGATGCCACACTTAAGGCT
>gene=chr20_616063-617063; species=canFam
GAGGG-GCCGGTACAGAGAGGGGCAGGGCTAGGGCCTCCCACTTCTCCCTGGGAAAACATTACTGGGCTGGAGCAAATGGATTCCAGACTCAGGGCCGGGAGACCCCCTCCCCAGGCCTGCTGTCCTCTCTGTTGATCTGGGGCctggcacagcacttgggagaaatggtaagctggggtcctgagtcccagattctgtacatctatcttttccctctcttttttctgtgtggccttgagcaagtcattttacctgtgtgt--ctccatttctgcacctgtcaaatgagtggAAGGAGG-------TGGtcaaggtttggttcaaaggccaccttctcaaggacgtcctccgtgattgctccatgcagacttTGTTAGAGGAACAGCCCAGAGTATCAGAAAGGATACCAGTGTTTGTGTCTTTCATCTCATAGCAACCcattcaac--agatttgctcggcatctactttgtgctaggcactatgccaCCTTCAAGGCT
>gene=chr20_616063-617063; species=equCab
GGGGC-GTGGGGACACGGAGGGACA-GGCCAGGGCCTCCCACTTCTCCCTGGGAAAACATTGCTGGGCCGGAGCAAATGGATTCCAGACTCGAGGCCTAGGAGCCCCCTCCCCGGGCCCGCTCTCCTGT--------------CCTGGCCCAGCCCTTGGgagaaatggtgggct-aggccctgagtcctaggttttacccatctttcatttctctctctttttcctggatggccttgagaaaatcactttacctctctgtgcctccatttctccatctgtcaAATGAGTGGAAGGAGG-------TGGtcaagtttctcttcaagggccacctcctcagggaagccttcctagattgctccaggcAGAC--TGTTACAGCAACAGCGTAGAG-ATTAAGGAGGATACGAGTATTTATGTCTTTCATTTCACAACAacccattcaacagagacttgctcagcatctactatgggccaggcaccatgcCACCCTCAAGGCC
>gene=chr20_616063-617063; species=gorGor
GG-AGTGGTGGTGCTGGGAGGGATAGGGCCAGGGCCTCCCACTTCTCCTTGGGAAAACATTTCTGGGCTGGAGCAAATGGATTCCAGACTCAGGACCTGGGATCCCCTTCCCCAGGCCTGCCCTCCTGCCTGCTGGCCTCAGACCTGGCCCAGCCCTTGGgagaaatggtgggctggggtcccgagtcttgggttctgcccatccctcatctctctctcttcttcctgtgtggccttgagcaagtccctttacctttctgtgcctctatttcctcatctgtcaaatgagtggaaggagaatgaactttatcaagtttctgttcaagggccacctcccctgggaagcctttcttgattgttccaggcAGCTTTTGTTAGAGCAACAGCCTAGAGTATCAAGGAGAACATAGGTATTTGTGTTTTTCATTTCACAACAatccattcaacagatactttctcagggtcacctgtgtgcctggcacGATGCCACACTCCAGGCT
>gene=chr20_616063-617063; species=panTro
GGGAGTGGTGGTGCTGGGAGGGATAGGGCCAGGGCCTCCCACTTCTCCTTGGGAAAACATTTCTGGGCTGGAGCAAATGGATTCCAGACTCAGGACCTGGGAGCCCCTTCCCCAGGCCTGCCCTCCTGCCTGCTGGCCTCAGACCTGGCCCAGCCCTTGGgagaaatggtgggctggggtcccgagtcttgggttctgcccatccctcatttctctctcttcttcctgtgtggccttgagcaagtccctttacctttctgtgcctctatttcctcatctgtcaaatgagtggaaggagaatgaactttatcaagtttctgttcaagggccacctcccctgggaagcctttcttgattgctccaggcAGCTTTTGTTAGAGCAACAGCCTAGAGTATCAAGGAGAACATAGGTATTTGTGTTTTTCATTTCACAACAatccattcaacagatactttctcagggtcccctatgtgcctggcacgatgccaCACTCCAGGCT
>gene=chr20_616063-617063; species=papHam
GGGAGTGGTGGTGCTGGGAGGGGTAGGGCCAGGGCCTCCCACTTCTCCTTGGGAAAACATTTCTGGGCTGGAGCAAATGGATTCCAGACTCAGGACCTGGGAGTCCCTTCCCCAGGCCTACCTTCCTGCCTGCTGGCCTCAGACCTGGCCCAGCCCCTGGgagaaatggtgggctggagtcctgagtcttgggttctgcccatccctcatttttctctctttttcctgtgtggctttgagcaagtcactttacctttctgtgcctctatttccccatctgtcaaatgagTAGAAGGAGAATGAACTTTGTCAAGTTTCTGTTCAAGGGCCACCTCTTCTGATAAGCGTTTCTTGATTGCTCCAGACAACTTTTGTTAGAGCAACAGCTTAGAGTATCAAGGAGAACATAGGTATTTGTGTTTTTCATTTCACAACAatccattcaacagatactttctcagggtcacctatgtgcctggcacGATGCCACACTCCAGGCC
>gene=chr20_616063-617063; species=ponAbe
GGGAGTGGTGGTGCTGGGAGGGGTAGGGCCAGGGCCTCCCACTTCTCCTTGGGAAAACATTTCTGGGCTGGAGCAAATGGATTCCAGACTCAGGACCTGGGAGCCCCTTCCCCAGGCCTGCCCTCCTGCCTGCTGGCCTCAGACCTGGCCCAGCCCTTGGgagaaatggtgggctggggtcccgagtcttgggttctgcccattcctcatttctctgtcttcttcctgtgtagccttgagcaagtcactttacctttctgtgcctctatttcctcatctgtcaaataagtggaaggagaatgaactttatcaagtttctgttcaagggccacctcctctgggaagcctttcttgattgctccaggcAACTTTTGTTAGAGCAACAGCCTAGAGTATCAAGGAGAACATAGGTATTTGTGTTTTTCATTTCACAACAATCCATTCAACAGATACTTTCTCAGGGTCACCTACGTGCCTGGCACAATGCCACACTCCAGGCT
>gene=chr20_616063-617063; species=rheMac
GGGAGTGGTGGTGCTGGGAGGGGTAGGGCCAGGGCCTCCCACTTCTCCTTGGGAAAACATTTCTGGGCTGGAGCAAATGGATTCCAGACTCAGGACCTGGGAGTCCCTTCCCCAGGCCTACCTTCCTGCCTGCTGGCCTCAGACCTGGCCCAGCCCCTGggagaaatggtgggctggagtcctgagtcttgggttctgtccatccctcatttttctctctttttcctgtgtggctttgagcaagtcactttacctttctgtgcctctatttccccatctgtcaaatgagtagaaggagaatgaactttgtcaagtttctgttcaagggccacctcttctgataagcgtttcttgattgctccaGACAACTTTTGTTAGAGCAACAGCTTAGAGTATCAAGGAGAACATAGGTATTTGTGTTTTTCATTTCACAACAatccattcaacagatactttctcagggtcacctatgtgcctggcacgatgccaCACTCCAGGCT
>gene=chr20_619377-620377; species=hg19
tccttgccgtatgactctgggccaaggaccttgcctctttgagcctcagtttttacatctgcaaagtgggggtcataattgtccctgtcttattggcttgttgtgaggattaaatgactttatattggagaacagggcccagcatgtcaaaagtactTTCTGTTTGTTAAATACAATGAAAAAGGGTGAGGACATGCAGAAGCAAGATTAATCCTTTTTCAATCTCTTCCAGTCCTGATTCCTGCAAGGAGAGTCAGGGTTGGTGGGGATGTGTATCTCTAACACCAGCCCAATCTGGAGGAAGTTAGTAACAAGGTTATATTTATGTTGTTTATATTTACAGCTACCTTTATTTGTGCCACATGATACAAtttttttttttttttgagatggagtctcactgtctccaggctggagggcaatggcacaatcttggctcactgaaacctccacctcctgggttcaagcagttctcctgcctcagccacccgagcagctgg
>gene=chr20_619377-620377; species=bosTau
gccctgctgtgtgactgtgggcaaggggcctcatcccttcgagcctcagcttcctcatctgcaaagtgggaatcataagtgtgtccactgcatgtggtggttgtgaggattcaatgcctttatactcgggaagtatttaaaTAAC---GTAAGTGCTTT-TGTCTGTTAAATAAAACAAAAAAAGGTGAGGA--CACAGAAGCAAGATGAATCTTTTTTCAGTATCCTTGAGTCCA---------GGAGAAAGTCTGAATTGGTGGGGGTG-------------------------------------------------------------------------------------------------------------------------------------------------------------------------------------------------------------------------------------
>gene=chr20_619377-620377; species=calJac
tccctgctcgatgaccgtgggccaaggaccttgtctctttgagcctcaattttctcatctgcaaagcgggggtcataattgttcccacctcattggcttgttgtgaggattaaatgactttatattggagaacagggcctggcatgtcaaaagtactTTCTGTTTGTTAAATACAATGAAAAAGGGCGAGGACATGCAGAAGCAAGATTAATCCTTTTTCAATCTCATCCAGTCCTGATT-CTGCAAGGAGAGTCAGGTTTGGTGGGGATGTGTTTATCTAACACCC-CTCAATCTGGAAGAAGTTAGTAACAGGGTTATATGTATGTTGTTTATATTTACAGCTACCTTTATTTGTGCCACAtattattatattattattattttgagacggagtcttgctcgcttctggctggagtgcaatggcaccatcttggctcactgaaaactccatctcctgggttcaagcaattctcctgcctcagcctcccgagtagctga
>gene=chr20_619377-620377; species=canFam
tctgtgctgtgtgactgtcggcaaaggaactcatctct--gagcctc----tttttatttgcaaagtggag-taataagtgtacctacctcatgggattattgtg----ttaactggcttcatattggggaagcatttaaaGAATATCATAAGTGCTTCCTGTTTGTT-AATAAAATGAGAAAAGGTGAGGA--TGCAAAAGCAAGATGAATCTTTTCTTATTCTCTTCCACTTCTGACTCCTGCGAGGAGAGCCTGGGTCGGTGGGGGTG---------AGCAGCCTCCAGATCTGGAGA-AGTCGGCAAGGGtgttatgtttacattgtttattttgacagccacatttatttatgtcacgtgct---a---------------------------------------------------------------------------------------------------------------------------------
>gene=chr20_619377-620377; species=equCab
cgcctgctgtgtgactgtgggcaagagagctcatctctctgagcctcagtttccttatctgcaaaacggagataataagtgtacccacctcacgggtttgttgtgaggattaaatgatgctctatttgggaagcatttaaatagtatcATAAATGCTTTCTGTTTGTTAAATAAAATGAGAAAAGGTGGGGACATGCGGA-GCAAGACGAATCTGTTTCCAGTCTCTTCCAGCCCTGACTCCTGCGGGGAGAGTCTGGGTCGGT-GGCGTG---------AGCATCCTCCAGGTCGGAGGA-AGTCAGGAACTGGGTTATGTTTACATCGTTTGTATTGACAGCTACATTCACTCATGTCACGTGAT-------------------------------------------------------------------------------------------------------------------------------------
>gene=chr20_619377-620377; species=gorGor
tccttgccgtatgactctgggccaaggaccttgcctctttaagcctcagtttttacatctgcaaagtgggggtcataattgtccctgtctcattggcttgttgtgaggattaaatgactttatattggagaacagggcccggcatgtcaaaagtactTTCTGTTTGTTAAATACAATGAAAAAGGGTGAGGACATGCAGAAGCAAGATTAATCCTTTTTCAATCTCTTCCAGTCCTGATTCCTGCAAGGAGAGTCAGGGTTGGTGGGGATGTGTATCTCTAACACCAGCCCAGTCTGGAGgaagttagtaacaaggttatatttatgttgtttatatttacagctacctttatttgtgccacatgatacaatttttttttttttttgagatggagtctcactgtctccaggctggagggcaatggcacaatcttggctcactgaaacctccacctcctg-gttcaagcagttctcttgcctcagccacccgagcagctgg
>gene=chr20_619377-620377; species=panTro
tccttgccgtatgactctgggccaaggaccttgcctctttgagcctcagtttttacatctgcaaagtgggggtcataattgtccctgtcttattggcttgttgtgaggattaaatgactttatattggagaacagggcccggcatgtcaaaagtactTTCTGTTTGTTAAATACAATGAAAAAGGGTGAGGACATGCAGAAGCAAGGTTAATCCTTTTTCAATCTCTTCCAGTCCTGATTCCTGCAAGGAGAGTCAGGGTTGGTGGGGATGTGTATCTCTAACACCAGCCCAATCTGGAGGAAGTTAGTAACAAGGTTATATTTATGTTGTTTATATTTACAGCTACCTTTATTTGTGCCACATGATACAAtttttttttttttttgagatggagtctcactgtctccaggctggagggcaatggcacaatcttggctcactgaaacctccacctcctgggttcaagcagttctcctgcctcagccacccgagcagctgg
>gene=chr20_619377-620377; species=papHam
--------------------------------------------------------------------------------------------------------------------------------------------------------------------------------------------------------------------------------------------------------------------------------------------------------------------------------------------------------------------------------------------------------------------------------------------------------------------------------------------------------------------
>gene=chr20_619377-620377; species=ponAbe
tccttgccgtatgactctgggccaaggaccttgcctctttgagcctcagttttcacatctgcaaagtgggggtcataattgtccctgtctcattggcttattgtgaggattaaatgactttatattggagaacagggcccggcatgtcaaaagtactTTCTGTTTGTTAAATACAATGAAAAAGGGTGAGGACATGCAGAAGCAAGATTAATCCTTTTTCAATCTCTTCCAGTCCTGATTCCTGCAAGGAGAGTCAGGGTTGGTGGGGATGTGTATCTCTAACACCAGCCCAATCTGGAGGAAGTTAGTAACAAGGTTATATTTATGTTGTTTATATTTACATCTACCTTTATTTGTGCCACATGATAGAAtttttttttttttttgagatggaggctcactctctccaggctggagggcaatggcacaatcttggctcactgagacctccacctcctgggttcaagcagttctcctgcctcagctgcccgagcagctgg
>gene=chr20_619377-620377; species=rheMac
--------------------------------------------------------------------------------------------------------------------------------------------------------------------------------------------------------------------------------------------------------------------------------------------------------------------------------------------------------------------------------------------------------------------------------------------------------------------------------------------------------------------
>gene=chr20_647390-648390; species=hg19
ATTTATCTGGAGGGGTGACTGATCACGTAACCAGTGCTTTGAGTTCTATTATTAAaggatgacatattggataagagtaaaactttggtgccagacggcctggattgttttggctctaccattcccagcagtgtgaccttggccaaacgatttggcctctgtgtgactcTACCGTTTCAGTAAGGGGTCTGCCAGTAAACAGTATATAAACAaatgataaccagcactctcagagcactcctgtgtcaggcactcttacaagggctttccacacatgaaagcattctacccccatgacacacaaggtggtaggtacccttttatagaagaggaaaccaaggcacaaggaagctaagtaacaagcctaagattgtgcagctgataagttagagccaggattccagctcagtggctggcacattttaaatccaCCACGCATGTTGGCTGTTATTATGAACAATAATAACAATCTCCCCAGATGGGTTTCTGTGCTGCAGCTT
>gene=chr20_647390-648390; species=bosTau
----------------------------------------------------------------------------------------------------------------------------------------------------------------------------------------------------------------------------------------gagcacttttgtgtctgatacaattt-aaaggttttacacac--gaatgcatcccaccctcatggctctgaggttggta----ccatcttacagatgaggaaactgaggcataaagtagttaagcaacatgcccagggttgtgcagctagtaacttagagccagaattccaacccagTGCCTGGCATG-------------GTACATGTTGGCTGTTACTCTGAACAATAAC---AATCTCCCCAGGTGGGTTTCTGTGCTGCAGTGT
>gene=chr20_647390-648390; species=calJac
ATTTATTTGGAGGGGCACCTGTTCATGTGACCAGTGTCTTGTGTTCTATTATTGAaggatgacatattggataagagcacagctttggtgccagacagcctggattgttttggctctaccattcccagcagtgtgaccttggacaaatgatttggcctctctgtgcctcTACCATTTCAGTAAGGAGTTTGCCAGTAAACAATATATAAACAaataataaccaacactcccagagcgctcttgcgtcaggcactgttccaagggccttccacacgtgaatgcattctaccctcatgactctcaaggtgcca----ccattttacagaagaggaaaccaaggcaccaggaagtgaagcaacaagcttaggattgtgcaggtaagaaggtggagccaggattccagcctagTGGCTGGCACGTTTTAAATCCACCGCACATGTTGGCTGTTATTATGAATAACAATAACAGTATCCCCAGATGTGTTTCTGTGCTGCAGCTT
>gene=chr20_647390-648390; species=canFam
GTCCACTTGCAGGGGCTGCTGATCATGTGACCAGTGCCTCGCGTTTTGTTATGAAaggatggtacatggtgtaagagcacagccttggtgctgcactgcctgaatggttccaacttcactgttcccagctctgtgaccttggacaaactgcttgacccctctgtgcctctc--gttgcagtaaggagtccataagtaaaaaagaaatgagcaaataataaTGAACAC-CCTAgagcacttacgtgtcagacattatatcaagggctttatatacacgaattcgtttcatcttcatgactcc--agttggta----tcatcttacagatcaggaaatttagacgcaaggtaattaagtaatatgcc----------cagcaactaacttagagccaggatcccaacccagtgttgggcacattgcaaacccccaaaatgtgtttgttgTTATTATTAGTAGTAATAGCAATCTGCCCAAATGGGTTTCTGTGCTGCAGTTT
>gene=chr20_647390-648390; species=equCab
atccatttGGAGGGGTCACCGATCATGTGACCAGGCCCTGGCGTTCTGTCATTAAagaatggcatatcgtttaagaacacaacttgagtgccacacagcctagactgttcc-gctttactattcccagctgtgtgatcttggacaaacttcttgacctctctgtgcttctg--gttgcagtgaggagcccatgagtaaacaaaaagtggccagataataacaaacactcctggggcacttgtgtgtcagacatgatttaaaggcct---cacacacaaatgcattccagccttatgactctaaggttggta----ccatcttacagatgaggaaaccgaggcacaaggtagttaagtaacaagcccagggtcgcacagctagtaacttagagccagaattctcactcagggcctggcacattgtaaacccacagtacacgttggctgttattACTAAGAAT---ACCAATCTCCCCAGGTGAGTTTGTGTGCTGCGGTTT
>gene=chr20_647390-648390; species=gorGor
ATTTATCTGGAGGGGTGACTGATCGTGTAACCAGTGCTGTGCGTTCTATTATTAAaggatgacatattggataagagtaaaactttggtgccagacggcctggattgttttggctctaccattcccagcggtgtgaccttggccaaacgatttggcctctgtgtgactcTACCGTTTCAGTAAGGGGTCTGCCAGTAAACAGTATATAAACAaatgataaccagcactctcagagcactcctgtgtcaggcactcttacaagggctttccacacgtgaaagcattctacccccatgacacacaaggtggta----cccttttatagaagaggaaaccaaggcacaaggaagttaagtaacaagcctaagattgtgcagctgataagttagagccaggattccagctcagtggctggcacattttaaatccACCACGCATGTTGGCTGTTATTATGAACAATAATAACAATCTCCCCGGATGGGTTTCTGTGCTGCAGCTT
>gene=chr20_647390-648390; species=panTro
ATTTATCTGGAGGGGTGACTGATCACGTAACCAGTGCTTTGCGTTCTATTATTAAagaatgacatattggataagagtaaaactttggtgccagacggcctggattgttttggctctaccattcccaggggtgtgaccttggccaaacgatttggcctctgtgtgactcTACCGTTTCAGTAAGGGGTCTGCCAGTAAACAGTATATAAACAaatgataaccagcactctcagagcactcctgtgtcaggcattcttacaagggctttccacacgtgaaagcattctacccctgtgacgcacaaggtggta----ccattttatagaagaggaaaccaaggcacaaggaagttacgtaacaagcctaagattgtgcagctcataagttagagccaggattccagctcagtggctggcacattttaaatccaccacgcatgttggctgttattatGAACAATAATAACAATCTCCCCAGATGGGTTTCTGTGCCGCAGCTT
>gene=chr20_647390-648390; species=papHam
ATTTATTTGGAGAGGTGACTGATCATGTAACCAGTGCCTTGCGTTCTATTATTAAaggatgacatattggataagagtacagctttggtgccagacagcctggattgttttggctctgctattcccagcggtgtgaccttggacaaacgatttggcctctatgtgcctcTACCATTTCAGTAAGGGGTC-GTCAGTAAACAGTGTATAAACAaataataaccaacactcccagagcactcctgtgtcaggcactcttacaggggctttccacacatgaatgcactctaccctcatgacgcacaaggtggta----ccattttacaaaagaggaaaccaaggcacaaggaaattaagtaacaagcctaagattgtgcagctaataagttagagtcaggattccagcccagTGGCTGGCACATTTTAAATCCACCATGCATGTTGGCTGTTACCATGAACAACAATAACAATCTCCCCAGATGGGTTTCTGTGCTGCAGCTT
>gene=chr20_647390-648390; species=ponAbe
ATTTATTTGGAGGGATGACTGATCATGTAACCAGTGCCTTGCGTTCTATTATTAAaggatgacatattggataagagtacaactttggtgccagacggcctggattgttttggctctaccattcccagcggtgtgaccttggccaaacgatttggcctttatgtgactcTACCGTTTCAGTAAGGGGTCTGCCAGCATACAGTGTATAAACAaataatagccaacattctcagagcactcctgtgtcaggcactcttacaagggctttccacacatgaaagcattttaccctcatgacacacaaggtggta----ccattttacacaagaggaaaccaaggcacaaagaagctaagtaacaagcctaagattgtgcagctaataagttagagccaggattccagcccagtggctggcacattttaaatccaCCACGCATGTTGGGTGTTATTATGAACAACAATAACAATCTCCCCAGATGGGTTTCTGTGCTGCAGCTT
>gene=chr20_647390-648390; species=rheMac
ATTTGTTTGGAGGGGTGACTGATCATGTAACCAGTGCCTTGCGTTCTATTATTAAaggatgacatattggataagagtacagctttggtgccagacagcctggattgttttggctctgctattcccagcggtgtgaccttggacaaacgatttggcctctatgtgcctcTACCATTTCAGTAAGGGGTC-GTCAGTAAACAGTGTATAAACAaataataaccaacactcccagagcactcctgtgtcaggcactcttacaggggctttccacacatgaatgcactctaccctcatgacgcacaaagtggta----ccattttacaaaagaggaaaccaaggcacaaggaaattaagtaacaagcctaagattgtgcagctaataagttagagtcaggattccagctcagTGGCTGGCACATTTTAAATCCACCATGCATGTTGGCTGTTACCATGAACAACAATAACAATCTCCCCAGATGGGTTTCTGTGCTGCAGCTT
>gene=chr20_649472-650472; species=hg19
tgttctgcagaagctgaagcccagacaaaggccttgacccacctcaggtcacaaaacaagttctcatcagagctgggttggcctccttttctttcctttttttcagtccaggactcctttccccagtctctcccagACTCCCAAGGTGCCAAACTTTCTCCAGGGAATTCCTAGCCTCAGCCTCACCTCTCTGTCCTAAAATGGGCAGAAAAAGACAGGGGCCTGGTGGGGGGCCAGCTTCCCCGGCGGCCCACTTTCCTGAGGAGGGCTGGGCCCTGCTGGGTGGTAGGGGCTGGAGGAGCTGCTGTATGGGTATATTTAGAGCTGCTTCTTGCTGTGCCAGGGCCTCGGGCCTCGAGAATCAGCTCCAGCCAGCTGAGCAGAAAGCCAGGTCTGTCAGCAGCAAAGCGGGATAAAAATAGTTTCTCCTGTCTGCTCACAGAGCTGGGCAAAGGGGCTGGGTACCTCCCCCTCCCCTTATTATAGCATCTTTGTTAGCG
>gene=chr20_649472-650472; species=bosTau
acttccgaggaagctgaagcccagagaggggcctttac------caggtcacaaagcaagttcccaccagagctaggctggcc----------ctctgcttcccaggccagtgctctttttcccagtctccctCAGGTTCTCAGTGTCCCAGACTTCCTCCAGGGAATCTCCAGTCCAAATCCCACTTCCCTGTCTCTAGTTGGGT---AGAAGAGAGGGGCCTAGTGATGGGCCAGTTTCCCAGGTAGCCCACTTTTCCGAGGAGGGCTGGGCCCTGCTAGGT--GGGGGGCTGGAGGGGCTGCTGCATGAATATATTTAGAGCTGCGTCTTGCTGTGCCAGGGCCTCGGGCCTTGAGAATCAGCTCCAGCCAGCTGAGCAGAAAGCCAGGTCTGTCAGCAGCAAAGCGGGATAAAAATAGTTTCTCCTGTCTGCTCACAGAGCTGGGCAAAGGGGCTG-GTGCCTCCCCCTCCCCTTATTATAGCATCTTTGTTCGCA
>gene=chr20_649472-650472; species=calJac
tgttctgcagaagctgaagcccagacaggggcctgggcccatctcgggtcacaaaacaagttctcaccagagctgggCTGCCCTCCTTTTCTTTT-TTTTTTTCAGTCCATGACTCCTTTCCCCAGTCTCTCCCAGACTCCCAAGGTACCAAACTTTCTCCAGGGAATTTCTAGCCTCAGCCTCACCTCCCTGTCCCAAGATGGGCAGAAAAAGGCAGAGGCCTGGTGGTGGGCCAGCTTCCCAGGCGGCCCACTTTCCTGAGGAGGGCTGGGCCC-GCTGGGTGGTGGGGGCTGGAGGGGCTGCTGCATGGGTATATTTAGAGCTGCTTCTTGCTGTGCCAGGGCCTCGGGCCTCGAGAATCAGCTCTAGCCAGCTGAGCAGAAAGCCAGGTCTGTCAGCAGCAAAGCGGGATAAAAATAGTTTCTCCTGTCTGCTCACAGAGCTGGGCAAAGGGGCTGGGTACCTCCCCCTCCCCTTATTATAGCATCTTTGTTAGCG
>gene=chr20_649472-650472; species=canFam
----ctacagaagctgaggcccagagacaggccttgacccacctcagatcacaaagcacattcacacaagagctaggccagcc----------tcctgcctcttagtcctggattccttttcccagtctctcCTAGATTCCGAGGGTACCAAACTTCCTCCAGGGAATTTCCAGCCCCAGTCCTACTTCCCTGCCTTGAGATGGGCAGAAAAAGAGAGGGGCCGGGTGGTGGGCCAGCTTTCCAGGTGGCCCACTTTCCTGAGGAGGGCCCAGCCCTGCTTGGTGGTGGGAGCTGGAGGGGCTGCTGCATGGGTATATTTAGAGCTGCTTCTTGCTGTGCCAGGGCCTCGGGCCTCGAGAATCAGCTCCAGCCAGCTGAGCAGAAAGCCAGGTCTGTCAGCAGCAAAGCAGGATAAAAATAGTTTCTCCTGTCTGCTCACAGAGCTGGGCAAAGGGGCTG-GTACCTCCCCCTCCCCTTATTATAGCATCTTTGTTAGCT
>gene=chr20_649472-650472; species=equCab
----ctagttctgctgaggcccagagaggggccttgacctacctcaggtcacaaagcgacttctcatcaaagctaggttggcc----------tcttgtctcccagtccagggctccttttccctgTCTCTCCCAGATTCCCAGGGTCCCAAACTCCCTCCAGGGAATTTCCAGCCCTGGTCCCACTTCTCTGTCTCTAGATCGGCAGAGAAAGAGAGGGGCC-GGTGGGGGGCCAGCTTCCCAGGTGGCCCACTTTCCTGAGGAGGGCCCAGCCGTACTGGGGGGGGAGGGGGGGAGGGGCTGCTGCATGGGTATATTTAGAGCTGCTTCTTGCTGTGCCAGGGCCTCAGGCCTCAAGAATCAGCTCCAGCCAGCTGAGCAGAAAGCCAGGTCTGTCAGCAGCAAAGTGGGATAAAAATAGTTTCTCCTGTCTGCT--CAGAGCTGGGCAAAGGGGCTG-GTGCCTCCCCCTCCCCTTATTATAGCATCTTTGTTAGCG
>gene=chr20_649472-650472; species=gorGor
------------------------------------------------------------------------------------------------------------------------------------------------------------------------------------------------------------------------------------------------------------------------------------------------------------------------------------------------------------------------------------------AGCAGAAAGCCAGGTCTGTCAGCAGCAAAGCGGGATAAAAATAGTTTCTCCTGTCTGCTCACAGAGCTGGGCAAAGGGGCTGGGTACCTCCCCCTCCCCTTATTATAGCATCTTTGTTAGCG
>gene=chr20_649472-650472; species=panTro
tgttctgcagaagctgaagcccagacaaaggccttgacccacctcaggtcacaaaacaagttctcatcagagctcggttggcctccttttctttcctttttttcagtccaggactcctttccccagtctctcccagACTCCCAAGGTGCCAAACTTTCTCCAGGGAATTCCTAGCCTCAGCCTCACCTCTCTCTCCTACAATGGGCAGAAAAAGACAGGGGCCTGGTGGTGGGCCAGCTTCCCAGGCGGCCCACTTTCCTGAGGAGGGCTGGGCCCTGCTGGGTGGTGGGGGCTGGAGGGGCTGCTGTATGGGTATATTTAGAGCTGCTTCTTGCTGTGCCAGGGCCTCGGGCCTCGAGAATCAGCTCCAGCCAGCTGAGCAGAAAGCCAGGTCTGTCAGCAGCAAAGCGGGATAAAAATAGTTTCTCCTGTCTGCTCACAGAGCTGGGCAAAGGGGCTGGGTACCTCCCCCTCCCCTTATTATAGCATCTTTGTTAGCG
>gene=chr20_649472-650472; species=papHam
tgttctgcagaagctgaagcccagacaagggccttgacccacctcaggtcacaaaacaagttctcatcagagctgggttggcctccttttcttttctttttttcagtccaggactcctttccccagtcTCTCCCAGACTCCCAAGGTGCCAAACTTTCTCCAGGGAATTCCTAGCCTCAGCCTCACCTCTCTGTCCCAAAATGGGCAGAAAAAGACAGGGGCCTGGTGGTGGGCCAGCTTCCCAGGCGGCCCACTTTCCTGAGGAGGGCTGGGCCCTGCTGGGTGGTGGGGGCTGGAGGGGCTGCTGTGTGGGTATATTTAGACCTGCTTCTTGCTGTGCCAGGGCCTCGGGCCTCGAGAATCAGCTCCAGCCAGCTGAGCAGAAAGCCAGGTCTGTCAGCAGCAAAGCGGGATAAAAATAGTTTCTCCTGTCTGCTCACAGAGCTGGGCAAAGGGGCTGGGTACCTCCCCCTCCCCTTATTATAGCATCTTTGTTAGCG
>gene=chr20_649472-650472; species=ponAbe
tgttctgtagaagctgaagcccagacaaaggccttgacccatctcaggtcacaaaacaagttctcatcagagctgggttggcctccttttcttttctttttttcagtccaagactcctttccccagtctctcccagACTCCCAAGGTGCCAAACTTTCTCCAGGGAATTCCTAGCCTCAGCCTCACCTCTCTGTCCTAAAATGGGCAGAAAAAGACAGGGGCCTGGTGGTGGGCCAGCTTCCCAGGCGGCCCACTTTCCTGAGGAGGGCTGGGCCCTGCTGGGTGGTGGGGGCTGGAGGGGCTGCTGTATGGGTATATTTAGAGCTGCTTCTTGCTGTGCCAGGGCCTCGGGCCTCGAGAATCAGCTCCAGCCAGCTGAGCAGAAAGCCAGGTCTGTCAGCAGCAAAGCGGGATAAAAATAGTTTCTCCTGTCTGCTCACAGAGCTGGGCAAAGGGGCTGGGTACCTCCCCCTCCCCTTATTATAGCATCTTTGTTAGCG
>gene=chr20_649472-650472; species=rheMac
tgttctgcagaagctgaagcccagacaagggccttgacccacctcaggtcacaaaacaagttctcatcagagctgggttggcctccttttcttttctttttttcagtccaggactcctttccccagtcTCTCCCAGACTCCCAAGGTGCCAAACTTTCTCCAGGGAATTCCTAGCCTCAGCCTCACCTCTCTGTCCCAAAATGGGCAGAAAAAGACAGGGGCCTGGTGGTGGGCCAGCTTCCCAGGCGGCCCACTTTCCTGAGGAGGGCTGGGCCCTGCTGGGTGGTGGGGGCTGGAGGGGCTGCTGTATGGGTATATTTAGACCTGCTTCTTGCTGTGCCAGGGCCTCGGGCCTCGAGAATCAGCTCCAGCCAGCTGAGCAGAAAGCCAGGTCTGTCAGCAGCAAAGCAGGATAAAAATAGTTTCTCCTGTCTGCTCACAGAGCTGGGCAAAGGGGCTGGGTACCTCCCCCTCCCCTTATTATAGCATCTTTGTTAGCG
>gene=chr20_716080-717080; species=hg19
tggcttcagaactgaaagagaatacacttctgttgttttaagcctctcagtgtgtggtacttttttacagtagtctttacaaacaaatatacctagcaaccaccatgccttgttttctatctgtataagttttgcctttgcaaggatgttacatagacagaatcctgcagtatgaagcttttgtgagtttggcttctttcactcagcataacacagttgagatgcatccatgctgttgcatgcatcagaagtctgttccttttggatgctgagtagtatttcactgctggatacaccacagcttatccattcaccagttgaaaggcatttgggtcactcctaattgggagcattataaataatgctgctatgaacatgtgtgtatagatctctgtgtggacatacactgtcatttctccagagtagataccctggagtagaattactgggtcatattgtaagtgtatttataattttatcagaaattattacccgggcat
>gene=chr20_716080-717080; species=bosTau
tggccctggaattacaggagaaccagtttctgttgttttaagccacccggtgtgtggtacttcgttacagtaatcctaggaaatgaatacacccaaca---accatgacctgttg----tctgtag-aattttgccttttcaagaatgttggataaatggaatcctgcagtatgtagccctt-tgagtctggtttctttcactcaacataatgcatctgagattcatccatgtggttccatttgtcagaagtctgttcctttttattgccaagtagtatttcattattgaatacaccaccacttattcattcaccagttgaaaggcatttgggcctgttccaattactggtattataaataaggctgctatgaacatgtgcatgcaggcttttgtgtggacatgagc--ccgctcctctagggtagatatccaggagtgtgattagtggatcatattacaactatatttatagttctgtaagaaatt-------------
>gene=chr20_716080-717080; species=calJac
--------------------------------------------------------------------------------------------------------------------------------------------------------------------------------------------------------------------------------------------------------------------------------------------------------------------------------------------------------------------------------------------------------------------------------------------------------------------------------------------------------------------
>gene=chr20_716080-717080; species=canFam
----------------------------------------------------------------------------------------------------------------------------------------------------------------------------------------------------------------------------------------------------tcagACTTCTGtt-ctttttattgccaagtagtatttcagtattggatacacaaagacttttccattcatcagttgaaaggcatttgggtcatttccaggttttggcattataaataatgctgctctgaacatgtgcacacaggtctttgtgaggacataaattgtcatttttctggggttgatatctaacagtggaattactgggtcatagtgtaaatatatttataattctacaagaaa---------------
>gene=chr20_716080-717080; species=equCab
-ggcctaggaagggcgagagaataaatcgctgtcgtttgaaaccactcagtcggtggCAGCTAACAACAGTAGCCCTAGGAAATGAACACAGctgaca---accaggacctcttg----tctgcag-agtgtcgcctttgcaaaaatgttagataaatggcatcctgcagcacgcagccttt-tgagtctggct--cttcactgagcataaagcttttgagattcacccacgttgttctgtttatccgaagtcggttcctttttatggccgcatcgtattccagtgttggccacaccacgacttactcattcaccagctgaaaggcattcggggcatctccaatttgggggattctaaagaaagctgccatgaacctgtgcctacaggtcttcgtgtggacataagttgtca-ttttccagggtagatgccgag-agcacaactacagggtcgtgttatacgtgtatttaaaattctggaagaaa---------------
>gene=chr20_716080-717080; species=gorGor
tggcttcagaactgaaagagaatacatttctgttgttttaagcctctcagtgtgtggtactttgttacagtagtctttacaaacaaatatacctagcaaccaccatgccttgttttctgtctgtataagttttgcctttgcaagaatgttacacagacagaatcctgcagtatgaagcttttgtgagtttggcttctttcactcagcataacacagttgagatgcatccatgctgttgcatgcatcagaagtctgttccttttggatgctgagtagtagttcactgctggatacaccacagcttatccattcaccagttgaaaggcatttgggtcactcctaattgggagcattataaataatgctgctatgaacacgtgtgtatagatctttgtgtggacatacactgtcatttctccagagtagataccttggagtagaattactgggtcatattgtaagtgtatttataattttatcagaaattATTACCCGGGCAT
>gene=chr20_716080-717080; species=panTro
tggcttcagaactgaaagaggatacacttctgttgttttaagcctctcagtgtgtggtactttgttacagtagtctttacaaacaaatatacctagcaaccaccatgccttgttttctgtctgtataagttttgcctttgcaagaatgttacatagacagaatcctgcagtatgaagcttttgtgagtttggcttctttcactcagcataacacagttgaaatgcatccatgctgtggcatgcatcagaagtctgttccttttggatgctgagtagtatttcactgctggatacaccacagcttatccattcaccagttgaaaggcatttgggtcactcctaattgggagcattataaataatgctgctatgaacatgtgtgtatagatctttgtgtggacatacactgtcatttctacagagtagataccctggagtagaattactgggtcatattgtaagtgtatttataattttatcagaaattattacccgggcat
>gene=chr20_716080-717080; species=papHam
tggcttcagaactgaaagagaatacatctcagttgttttaagcctctcagtgtgtggtactttgttacagtagcctttacaaacaaatatacctagcaaccaccataccttgttttctgtctgtataagttttgcctttgcaagaatgttacatagacagaatcctgcagtatgaagcttttgtgagtttgggttctttcacccagcataacacagttgagatgcatccatgctgttgcatgcatcggaagtctgttccttttggatgc-------tatttcactgctggatacaccacggcttatccattcaccagtggaaaggcatttgggtcacttctaattgggagcattataaataatgctgctatgaacatgtgtgtatagatctttgtgtggacatacactgtcatttctctagagtagataccttggagtagaattactgggtcatatcgtaagtgtatttataattttatcagaaattattacccgggcgt
>gene=chr20_716080-717080; species=ponAbe
tggcttcagaactgaaagagaatacatttctgttgttttaagcctctcagtgtgtggtactttgttacagtagtctttacaaacaaatatacctagcaaccaccatgccttgttttctgtctgtataagttttgcctttgcaagaatgttacatagacagaatcctgcagtatgaagcttttgtgagtttggcttctttcactcagcataacacagttgagatgcatccatgctgttgcatgcatcagaagtctgttccttttggatgctgagtagtatttcactgctggatacaccacggcttatccattcaccagttgaaaggcatttgggtcactcctaattgggagcattataaatgacgctgctatgaacatgtgtgtatagatctttgtgcggacatacactgtcgtttctccagagtagataccttggagtagaattactgggtcatattgtaagtgtatttataattttatcagaaattattacccgggcgt
>gene=chr20_716080-717080; species=rheMac
tggcttcagaactgaaagagaatacatctcagttgttttaagcctctcagtgtgtggtactttgttacagtagcctttataaacaaatatacctagcaaccaccataccttgttttctgtctgtataagttttgcctttgcaagaatgttacatagacagaatcctgcagtatgaagcttttgtgagtttgggttctttcacccagcataacacagttgagatgcatccatgctgttgcatgcatcggaagtctgttccttctggatgc-------tatttcactgctggatataccatggcttatccattcaccagtggaaaggcatttgggtcacttctaattgggagcattataaataatgctgctatgaacatgtgtgtatagatctttgtgtggacatacactgtcatttctctagagtagataccttggagtagaattactgggtcatattgtaagtgtatttataattttatcagaaattattaccc-gacga
>gene=chr20_754002-755002; species=hg19
atctccattttacagatgaggaaactgaggtttaaaagggaaataaatttgcctagggtcatacagctgggagctgagctttacatccaggcatgcttgactGTGGACCCAGCCCTGAGAAAGGCCTCAGGGTGAAGGGGTTCTGAAGGGGCCATGGGGGTCAAGCTGAGCAGGATCTCTTTCTGCTCACAGATGGCCTCCCAAGACTTGGGCCAGAGAAAGAGAGAAATGGGGTACAGGCTCAGGAGAAGCTGAGAGAGGCTCTGAGACATATCTGCTTCCCAAGGATCCAGGACCCCTTATGTGATCACCAGAGACCAGAAACCTAAGGCTTCGCATGAGACAGTTAAGATGCCCCATAATGCGTGGGCGACAGATAGAGAAGCTAGAAGGATCAGTTCCAGGCAAAGGTTTCTCTTTTGCATTCTTGCATCAAAAGCTGTGAGCCCCCAGCCCAAGAAAGTGAAGAGAATTGGGAGTGGGGTTCTGACCAGGGCCAG
>gene=chr20_754002-755002; species=bosTau
gtctacatttaatagatgaggaaaccgaggctcaagagggaaagtcatttg-ctgaggtcacacagctaggagctgaggtttgagcccaggtatat----ctgtggacccaGCGTGAGGAGGGCCCTGGAGGGGAGGGGGTTAGAGACCAGCTTCAGGGGCCAAGCTGAGCAGGATCCCTTTCCACTCACCTCTAGCCTCCCAAGCACTTGGGCTGGAAAAGGGAGAGATGTGATCCAGGCCCTGGAAAACCTGGGAGAGACTCCAA-ACACATCTGTTTCCC---------AGG-CCCTTTGGCGACTGCGGGAAACCAGAAACCTAAGGCTTCAAATGAGACCCTTGACTTTCTCTACAGCAGGTGGGCAAC--ACAGTGAAGCCAGAAGGA-CAGCCTCAGACAA----CTTTCCTTCAGATTCTTGCATGAAAAGCT--GTGTCCCAGGCCCAAGGGAGTGAAGGGAGTAG-----------GGGTCAGGGGCCAG
>gene=chr20_754002-755002; species=calJac
agcttcattttacagatgaggaaactgaggtttaaaagggagataaatttgtctggggccatacagctgggagctgagctttacatcctggcatgcttgactgtgaacccagcCCTGAGAAAGGCCTCGGGGTGGAGGGGTGCTGAAGAGGCTATTGGGGCCAAGCTGAGCAGGA-----TTCCACTCACTGGTGGCCTCCCGAGACGTGGGCCTGAGAAAGAGAGAAATGGAGCACAGGCTCAGGAGAAGCTGAGAGAAGCTTCGAGACATATCTGCTTCCCAAGGATCCAGGTCCCCTTCTGTGATCACCAGAGACCAGAAACCTAAGTCTTCACATGAGACAGTTAAGATGCCCCAT-ATGGGTGCGCGACAGATAGGGAAGCTAGAAGGATCAGTTTCAGGCAA--------------------------------------------------------------------------------------------
>gene=chr20_754002-755002; species=canFam
atctccattttataaatgagttaa-gggggctcaa-----aaagtgatttgctcaaggtcacccagctgggagctgggatttgaacctaggcacagctgactGTGGAC---GCCTGAGCAGAGCCCAGGAGGGA-GGGGATTATGAAGAGGTGGCAGGGGCCAGGTGGAGCAGGATCCCCTTCCACTCACCTCCAGCCTCCCCAACACGTGGGTTGGGAAGGGGAGAAATGGGGTGCTGGCCTAGGAGAACCTGAGAGAGATTTCAAGACTTTTCTGCTTCCT---------GGGCCCCACCAGCGACAGTGGGAGACCAGAAACCT-AGGCTCTGGAGGAGACACTTAGGACGCTCTATGGCAGATGGGCAC----CACAGATGCCAGGA----CAGCCCCTGGCAA----CTTTCCTTCGAAATCTTGTATCGAAAGCTGAGAGTCCCTGGCCCA---------AGGCAGTGGG-----------GGTAGGAGGCCAG
>gene=chr20_754002-755002; species=equCab
agctccattttacagacgagaaggctgaggctcaagagggaaagtaatttgcccgaggtcacacagctggcagctgagagtagagcccagacttggctgactgtggactcaGCCTGAGTCGGGCCCTCAGGGTGAGGAGGGGATGAAGGGGCTGTTGGGGCCAAGCTGAGCAGGGCCCCTTTCCACTCATGCTTGGCCTCCCTAGCATGTGGGCT-GGAAGAGGAGAAGTTGGATCCAGGCCTGCGAGCACCTGAGACG----CTAGGACATCTCTGCGTCCCG--------GGGTCCCTTCAGCAACTGTGGGAGACCAGAAACCTAAGGTTTTGAAGGAGACACTGGAGATGCTCCGGGACAGGTGGGTGAACCAGAGATAAGCCCAAA----CAGCCCCAGGCAA----CTCTCCTTTGCATTCTTGACTCTTGCATCAAGAGGTCAAGAGCTGGGAGGGGGGAGGGAGTGGAAAG-------CAGTCCAGGGCCTG
>gene=chr20_754002-755002; species=gorGor
atctccattttacagatgaggaaactgaggtttaaaagggaaataaatttgcctagggtcatacagctgggagctgagctttacatccaggcatgcttgactGTGGACCCAGCCCTGAGAAAGGCCTCAGGGTGAAGGGGTTCTGAAGGGGCCATGGGGGTCAAGCTGAGCAGGATCTCTTTCTGCTCACAGATGGCCTCCCGAGACTTGGGCCAGAGAAAGAGAGAAATGGGGTACAGGCTCAGGAGAAGCTGAGAGAGGCTCTGAGACATATCTGCTTCCCAAGGATCCAGGACCCCTTATGTGATCACCAGAGACCAGAAACCTAAGGCTTCGCATGAGACAGTTAAGATGCCCCATAACGGGTGGGCGACAGATAGAGAAGCTAGAAGGATCAGTTCCAGGCAAAGGTTTCTCTTTTGCATTCTGGCATCAGAAGCTGTGAGCCCCCAGCCCAAGAAAGTGAAGAGAATTGGGAGTGAGGTTCTGACCAGGGCCAG
>gene=chr20_754002-755002; species=panTro
atctccattttacagatgaggaaactgaggtttaaaagggaaataaatttgcctagggtcatacagctgggagctgagctttacatccaggcatgcttgactgtggacccagccctGAGAAAGGCCTCAGGGTGAAGGGGTTCTGAAGGGGCCATGGGGGTCAAGCTGAGCAGGATCTCTTTCTGCTCACAGATGGCCTCCCAAGACTTGGGCCAGAGAAAGAGAGAAATGGGGTACAGGCTCAGGAGAAGCTGACAGAGGCTGTGAGACATATCTGCTTCCCAAGGATCCAGGACCCCTTATGTGATCACCAGAGACCAGAAACCTAAGGCTTCGCATGAGACAGTTAAGATGCCCCATAATGGGTGGGCGACAGATAGAGAAGCTAGAAGGATCAGTTCCAGGCAAAGGTTTCTCTTTTGCATTCTTGCATCAAAAGCTGTGAGCCCCCAGCCCAAGAAAGTGAAGAGAATTGGGAGTGGGGTTCTGACCAGGGCCAG
>gene=chr20_754002-755002; species=papHam
atctccattttacagatgaggaaactgaagtttaaaagggaaataaatttgccgagggtcatacagctgggagttgaactttacatccaggcatgcttgactGTGGACCCAGCCCTGAGAAAGGCCTCGGGGTGAAGGGGTTCTGAAGAGGCCATGGGGGCCAAGCTGAGCAGGATCTCTTTCCGCTCACAGACGGCCTCCCGAGACTTGGGCCGGGGAAAGAGAGAAATGGGGTACAGGCTCGGGAGAAGATGAGAGAGGCTCTGAGACATATCTGCTTCCCAAGGATCCAGGACCCCTC-TGTGATCACCAGAGACCAGAAACCTAAGGCTTCACATGAGACAGTTAAGATGCCCCATAATGGGTGGGCAACGGATAGAGAAGCTAGAAGGATCAGTTCCAGGCAAAGGTTTCTCTTTTGCATTCTTGCATCAAAAGCTGTGAGCCCCCAGCCCAAGAGAGTGAAGGGAGTTGGGAGTGGGGTTCTGTCCAGGTCCAG
>gene=chr20_754002-755002; species=ponAbe
atctccatcttacagatgaggaaactgaggtttagaagggaaataaatttgcctagggtcatacagctgggagctgagatttacatccaggcatgcttgactGTGGACCCAGCCCTGAGAAA-GCCTCAGGGTGAAGGGGTTCTGAAGGGGC-------GCCAAGCTGAGCAGGATCTCTTTCCGCTCACAGATGGCCTCCCGAGACTTGGGCCAGAGAAAGAGAGAAACGGGGTACAGGTTCAGGAGAAGCTGAGAGAGACTCTGAGACATATCTGCTTCCCAAAGATCCAGGACCCCTTCTGTGATCACCAGAGACCAGAAACCTAAGGCTTCACATGAGACAGTTAAAATGCCCCATAATGGGTGGGCGACAGATAGAGAAGCTAGAAGGATCAGTTTCAGACAAAGGTTTCTCTTTTGCATTCTTGCATCAAAAGCTGTGAGCCCCCAGCCCAAGAGAGTGAAGAGAGTTGGGAGTGGGGTTCTGACCAGGGCCAG
>gene=chr20_754002-755002; species=rheMac
atctccattttacagatgaggaaactgaagtttaaaagggaaagaaatttgcctagggtcatacagctgggagctgaactttacatccaggcatgcttgactgtggacccagccctGAGAAAGGCCTCGGGGTGAAGGGGTTCTGAAGAGGCCATGGGGGCCAAGCTGAGCAGGATCTCTTTCCGCTCAGAGACGGCCTCCCGAGACTTGGGCTGGGGAAAGAGAGAAATGGGGTACAGGCTCGGGAGAAGATGAGAAAGGCTCTGAGACATGTCTGCTTCCCAAGGATCCAGGACCCCCC-CGTGATCACCAGAGACCAGAAACCTAAGGCTTCACATGAGACAGTTAAGATGCCCCATAATGGGTGGGCAACGGATAGAGAAGCTAGAAGGATCAGTTCCAGGCAAAGGTTTCTCTTTTGCATTCTTGCATCAAAAGCTGTGAGCCCCCAGCCCAAGAGAGTGAAGGGAATTGGGAGTGGGGTTCTGTCCAGGTCCAG
>gene=chr20_819377-820377; species=hg19
actgcaGGGAGCTTGGATTTTATTGTAAGGGAGCCACAGGAGGGTTTAAACACAGCAGTAATGAGACTTTATTTCTGCTGGGAAAACATTGCCGttattgcccccattttacagcagaggaaaccgagactcagaaccatgaccagggagtgcttcctaaggtGGTTTCTCCCTCTGGGGTCCAGCCGACGAGGCAGTAGATTCCTTGGGACTTCCTTGGGGGGCACATCTGGTGAGTGGCCAAAGCCCAACACTGAAAACACCGTCTCTTCCACCTCCCCTCCCCAGATGTGAgcctgggttccaatcctggctctaccattaatcagctgtgtaattttgggcacgtggccttacctcttggagcctcagttttctcatctgaaaatgggcataataatagtagccctcacagggtaggtgtgaggattaaattagttaacattttgtagagcttagaacagtgtctggtacaaagaaagtgctcaGATGAGATTTGT
>gene=chr20_819377-820377; species=bosTau
-ttctcaggtgat--------------agggagtctcggctggggttaagcagagctgtgatgacatctgatttctgttgggaaaacattgccatttctgcCCTC-----ACAGCTGAGGAAAC--AGGTCCAGAACCATAGCC--------------AAGTTGAATTCTCTCTCTGGGGCCCAGAGAGGGAGGCTAGAGAGTCCCTAGGAGTCC-------------CCTGGTGAGTGGCCAAAGACTAGCACTAGGGA--CTGTCTCCT-CACCCCTGCCCCccagacccaggcctgggttcaggttctggctctgccatttattagccatgtgacctcagacatgtggcctca-ctctccatgccttggttttctcaactaaaaatggtcataatagtagtaccccttacagtgtacgtgtgaggattaaatgagttaatacctaga-------agaacaatgccaggtacaaagaaagcactTGG-----AGAA--
>gene=chr20_819377-820377; species=calJac
---------------------attgtaagggagccacaggagggtttaaacccggcagtaatgagatcttacttttgctgagagaacattgccatgattgcc-ccattttacagcagaggaaaccaagactcagaACCATAACCAGGGAGTGCTTCCTAAGGTGGGTTCTTCCTCTGGGGTCCAGCTGAGGAGGCAGTAGATTATTTGGGAATTTCTTGGAGGACACATCTGGTGAGGGGCCAAAGCTCAACACTGAAAACACTGTCTCTTCCACCTCCCCTCCCCACATATGAgcctgggttccaatcctggctctaccgtttatcagctgtgtaattttgagcaagtggccttacctcttggagcctcagttttctcatccaaaagtgagcacaataatggtagccctcacagggtaggtgtgaggatta--------------------------------------------------------------------
>gene=chr20_819377-820377; species=canFam
-ttctaaggtgat--------------ggggatccacaagtgggcc-aagcagagcagtgatgagatatgat---tGTTGGGAAAATATTGCCATC-ttgcccccattttacagctgaggaacctgagactcCAAACCACAGCC-AGGAATGCTTCCTAAGGTGGCTTCTCCCTCTGGGGCCCAGAGAGGGAGGCTGTAG----------AGTCT-------------TTTGGTGAGTGGCTGAAGTCCAACACTGAAAATTCTGTCTCTT---CCACCTCTCTCCAGTCctagacctgggtttatatcctagttctgccatttacctgccatagaacctctggcaagtggccccacctctctgtgcctcagttttctcaactgaaaatgaacataataggagtacc-----caaggtgagtgtgaggattcaatgagtcaacatatata---gcttagaatagt-ccaggtgcagagaaa-cacttag-----aaaa--
>gene=chr20_819377-820377; species=equCab
-tcctaaggtggt--------------gggggctggtgagggggat-actcagagctgtgatgaagcctgatttctattgggaaagcattgcCAT-----------TATTAT--------------------------------------------------------------------------------------------------AGTCT-------------CCTGGTGAGTGGCCAGAGCCCAACACTGAAGA--CTGTCTCCA---CCCCTCCTCCccagacccaggcctgggttccaatctaggctctgccattcaccagctgtgtgacctcaggcaagtggccccacctctctgtgcctcctttttctcaactgcaaagg-gcatactggtagtacccctcacagggtaagtgtgaggattaaatgagttgacatatata---gcttagaacagtgccagggacaaagaaagcactcag-----gcaagg
>gene=chr20_819377-820377; species=gorGor
actgcaGG-------------ATTGTAAGGGAGCCACAGGAGGGTTTAAACACAGCAGTAATGAGACTTTATTTCTGCTGGGAAAACATTGCCGttattgcccccattttacagcagaggaaaccgagactcagaACCATAACCAGGGAGTGCTTCCTAAGGTGGTTTCTCCCTCTGGGGTCCAGCCGACGAGGCAGTAGATTCCTTGGGACTTCCTTGGGGGGCACATCTG-TGAGTGGCCAAAGCCCAACACTGAAAACACCGTCTCTTCCACCACCCCTCCccagacgtgagcctgggttccaatcctggctc-accattaatcagctgtgtaattttgggcaagtggccttacctcttggagcctcagttttctcatctgaaaatgggcataataatagtagccctcacagggtaggtgtgaggattaaattagttaacattttgtagagcttagaacagtgtctggtacaaagaaagtgctcaGATGAGATTTGT
>gene=chr20_819377-820377; species=panTro
actgcaggGAGCTTGGATTTTATTGTAAGGGAGCCACAGGAGGGTTTAAACACAGCAGTAATGAGACTTTATTTCTGctgggaaaacattgccgttattgcccccattttacagcagaggaaaccgagactcagaACCATAACCAGGGAGTGCTTCCTAAGGTGGTTTCTCCCTCTGGGGTCCAGCCGACGAGGCAGTAGATTCCTTGGGACTTCCCTGGGGGGCATATCTGGTGAGTGGCCAAAGCCCAACACTGAAAACACCGTCTCTTCCACCTCCCCTCCCCAGACGTGAgcctgggttccaatcctggctctaccattaatcagctgtgtaattttgggcaagtggccttacctcttggagcctcagttttctcatctgaaaatgggcataataatagtagccctcacagggtaggtgtgaggattaaattagttaacattttgtagagcttagaacagtgtctggtacaaagaaagtgctcagatgagatttgt
>gene=chr20_819377-820377; species=papHam
attgcagggagtttggattttattgtaagggagccacaggagggtttaaacacagcagtaatgagaccttatttctgctgggaaaacattgcCatttttgcccccattttacagcagaggaaactgagacttagaACCATAACCAGGGAGTGCTTCCTAAGGTGGCTTCTCCCTCTGGGGTCCAGCTGACGAGGCAGTAGATTATTCAGGAGTTCCTTGCGGGGCACATCTGGTAAGTGGCCAAAGCGCAACACAG-AAACACTGTCTCTTCCACCTCGCCTCCCCAGATGTGAgcctgggttccaatcctggctctaccattaatcaactgtggaattttgggcaagtggccttacctcttggagcctcagttttctcatctgaaaattggcataatgatagtagacctcacagagtaggtttgaggattaaatgagttaacattttgtagagcttaaaatggtgtctagtacaaagaaagtgctcaGATGAGATTTGT
>gene=chr20_819377-820377; species=ponAbe
actgcaggGAGCTTGGATTTTATTGTCAGGGAGCCACAGGAGGGTTTAAACACAGCAGTAATGAGACTTTATTTCTGCTGGGAAAACATTGCCattattgcccccattttacagcagaggaaaccgagactcagaACCATAACCAGGGAGTGCTTCCTAAGGTGGTTTCTCCCTCTGGGGTCCAGCCGACGAGGCAGTAGATTCTTTGGGACTTCCTTGGGGGGCACATCTGGTGAGTGGCCAAAGCCCAACACTGAAAACACTGTCTCTTCCACCTCCCCTCCccagacgtgagcctgggttccaatcctggctctaccattaatcagctgtgtaattttgggcaagtggccttacctcttggagcctcagttttctcatctgaaaatgggcataataatagtagcccccacagggtaggtgtgaggattaaattagttaacattttgtagagcttagaacagtgtctggtac----aaagtgctcagatgagatttgt
>gene=chr20_819377-820377; species=rheMac
attgcaggGAGTTTGGATTTTATCGTAAGGGAGCCACAGGAGGGTTTAAACACAGCAGTAATGAGACCTTATTTGTGctgggaaaacattgccattattgcctccattttacagcagaggaaaccgagacttagaACCATAACCAGGGAGTGCTTCCTAAGGTGGCTTCTCCCTCTGGGGTCCAGCCGACGAGGCAGTAGATTATTCAGGAGTTCCTTGCGGGGCACATCTGGTAAGTGGCCAAAGCCCAACACAG-AAACACTGTCTCTTCCACCTCGCCTCCCCAGATGTGAgcctgggttccaatcctggctctaccattaatcaactgtggaattttgggcaagtggccttacctcttggagcctcagttttctcatctgaaaattggcataatgatagtagacctcacagagtaggtttgaggattaaatgagttaacattttgtagagcttaaaatggtgtctagtacaaagaaagtgctcagatgagatttgt
>gene=chr20_870170-871170; species=hg19
ccaggcacTGAAGTTACAGAGGCAGAAAAGCCAAGCCCAGCATCCACCCCCCAGGGCTCATAGCTTGGAGAGAGATAGTTTTATGACAAGTTCATCAGGGAGGAGGGACCCGGGGGGCTACAGGCCCAGAGGAGGCCTTGACCCTACTCAGGGTCAGAGATCAAGGTAAGATGACTGGGGCTACGAACCAGCCTGGCCAGCCACAGGCCCTCAGTGCCCACTCAGTCACCCTCTGTTACCTGAGCCTCCATGTCGGTCAGCTTGCGGATCTGGGCAGTGGTCTGGTTCAGGAGGCTGGTGCCCAGCTCTAGCATGGGGGCCGTCTGATTCTGGGCCATTTGCTGCTGGACCTGCTCCAGCTTCGACCTCAAGATCGTCTTGATGGCCCTCTCTAGCTGTGGGAGACCATGGGCTGGGGTCACGGGGGAGGGGCGGGGGAAGCCCCCTGTCCCTCCCACGTGTCACCATGGGAGGGCACTGAGCAGCCACTTGAGGCCTCC
>gene=chr20_870170-871170; species=bosTau
CCGGACACGGGACTCACAGAGGCAGAAGAGCCAAACCCAGTGTTTCCTGCTCTGGGCTCGTGGCCTGGTGGGAGACAGTTCTGTGATGGGGTCATC---AGGGAGGGGTCCCGGGGGCTGCAAGGTCAGAGGAGGCTCTGACCTTCCCCAGGGACAAGGGTCAAAGCAAGATGACCAGGGTTATGAGCCAGCCTGGCCAACCACGGTGCCCC----ACCACCCCCTCACCCTCTAGTACCTGAGCCTCCACGTCGGTCAGCTTGCGGGTCTGGGCGGTGGTCTGGGTCAGGAGACTGGTGCCCAGCTCCAGCATGGTGGCTGTCTGGTTCTGGACCATGTGCTGCTGGGCCTGTGCCAGCTCCAACCTCAGGTTCATCTGGATGTACCTTTCCAGCTGTGGAAGACGGTGCACTGGGGTCATGGGT-AAGGGTAAAGGGAGCTTCCTGTCCCTTCCACATGTCCCCTGGA-AGGATGTAGCGCAA---GGGGAGGCCCTG
>gene=chr20_870170-871170; species=calJac
cccggcactgaagttacagaggcagaaaagccaagtccagcattcacctcccagggctcatagcttagagggagatagttttatgagaaggtcatcagaaaggaggggcccagggggctacaggcccagaggaggccttgaccctacccagggacagaggtcaaggTAAGATGATTGGGGCTGTGAGCCAGCCTGGCCAGTCACAGGCCCTCAGTG---ACTCACTCACTCTCCATTACCTGAGCCTCCATGTCCGTCAGCTTGCGGGTCTGGGCAGTGGTCTGGTTCAGGAAGCTGATGTCCAGCTTCAGCAGGGGGGCCGTCTGATTGTGGACCATTTGCTGCTGGGCTTCCACCAGCTCCAACCTCAAGTGCATCTTGATGGTCCTCTCTAGCTGTGGGAGACCATGGGCTGGGGTCACAGGGGAGATGCGGGGGAAGCCCCCTGTCCCTCCCATGTGTCTCCATGGAAGGGCACTGAGCAGGCACAGGAGGCCTCC
>gene=chr20_870170-871170; species=canFam
CTGGACCCTGGAGTCACAGATGTAGAAGAACCAAACCCAGTGTGCACCGCCCAGGGCTCATAG-CTGGGGGCAGAGTATTTTGTCATGGGGTCATC---AGGGAGGGGCCCCAGGGGCTACAGTCCCAGATGTAGCCCAGACTTTACCCAGGGACAGAGGTTAAGGCAAGATGATCTGGGCTGCAAGCCAGCC-GGCCGGCCACAGGTCCCC----GCCACCTGCTCGCTCTCC-GTACCTGAGCCTCCACGTCAGTCAGCTTGCGGGTCTGGGCGGTGGTCTGGTTCAAGAGGCTCGTGCCTAGCTCCAACATGGTGGCCGTCTGGTTCTGGACCATGTGCTGTTGGACCTGTGCCAGCTCTGACCTCAAGTTCATCTGGATGTACCTTTCTAGCTGTGGGAGACCATGGGCTGGGGTCATGGGT-AGAGCCGGAGGAAGACTTc----------------ctccatga------------------------------
>gene=chr20_870170-871170; species=equCab
CTGTGCGCTGGAGCCACACAGGCAAAAGATCCAAA-CCAGGGT-CCCCCTCCAGGGCT-------TGGGGGCAGGGGACTTTGTGACAGGGTCATC---AGGGAGGGGCCCCAGGGACTGGAGGTCCAAAGGAGGCCCTGACCTCACCCAGGGACAGAGGTCAAGGTGAGACAACCCAGGCTGTGAGCCAGCCTGGCCGGCCGCAGGCCCCC----GCCGCCCGCTCACTGTCCGGTACCTGAGCCTCCACGCTGGTCAGCTTGCGGGTCTGGGCGGTGGTCTGGTTGAGGAGGCTGGTGCCCAGCTCCAGCATGGTGGCCGTCTGGTTCTGGACCATGTGCCGCTGGGCCTGCGCCAGCTCCGACCTCAAGCTCATCTGGATGTACCTTTCTAGCTGTGGGAGACCGTGGGCTGGGGTCAAGGGT-AGGGAAGGGGGAAGGCTCCTGTCCCTTCCGTGTGTCCCCATGGAAGGACACAGAGCAACCAGGGGAGGCTTCC
>gene=chr20_870170-871170; species=gorGor
--------------------------------------------------------------------------------------------------------------------------------------------------------------------------------------------------------------------------------------------------------------------------------------------------------------------------------------------------------CTGGACCTGCTCCAGCTTTGACCTCAAGATCGTCTTGATGGCCGTCTCTAGCTGTGGGAGACCATGGGCTGGGGTCACGGGGGAGGGGCGGGGGAAGCCCCCTGTCCCTCCCACGTGTCACCATGGGAGGGCACTGAGCAGCCACTTGAGGCCTCC
>gene=chr20_870170-871170; species=panTro
--------------------------------------------------------------------------------------------------------------------------------------------------------------------------------------------------------------------------------------------------------------------------------------------------------------------------------------------------------------------------------------------------------------------------------------------------------------------------------------------------------------------
>gene=chr20_870170-871170; species=papHam
ctgggcactgaagttacagaggcagaaaagccaaacccagcatccatcccccagggctcatagctgggaaggagattgttttatgagaaggtcatcagggaggagggacccagggggctacaggcccagaggaggccttgaccctacccagggtcagagaTCAAGATAAGATGACTGGGGCTATGAGCCAGCCTGGCCAGCCACAGGCCTTCAGTGCCCACTCAGTCACCCTCTGTTACCTGAGCCTCCATGTCGATCAGCTTGCGGGTCTGGGCAGTGGTCTGGTTCAGGAGGCTGGTGCCCAGCTCTAGCATGGGGGCCGTCTGATTCTGGGCCATTTGCTGCTGGACCTGCACCAGCTTCGACCTCAAGAACATCTTGATGGCCCTCTCTAGCTGTGGGAGACCATGGGCTGGGGTCACGGGGGAGGGGCGGGGGAAGCCCCCTGTCCCTCCCACGTGTCATCATGGGAGGGCACTGAGCAGCCACATGAGGCCTCC
>gene=chr20_870170-871170; species=ponAbe
CAAGACACTGAAGTTACAGAGGCAGAAAAGCCAAGCCCAGCATCCACCCCCAAGGGCTCATAGCTTGGAGAGAGATAGTTTTATGACAAGTTCATCAGGGAGGAGGGACCCCGGGGGCTACAGGCCCAGAGGAGGCCTTGACCCTACTCAGGGTCAGAGATCAAGGTAAGATGACTGGGGCTACGAACCAGCCTGGCCAGCCACAGGCCCTCAGTGCCCACTCAGTCACCCTCTGTTACCTGAGCCTCCATGTCGGTCAGCTTGCGGGTCTGGGCAGTGGTCTGGTTCAGGAGGCTGGTGCCCAGCTCTATCATGGGGGCCGTCTGATTCTGGGCCATTTGCTGCTGGACCTGCTCCAGCTTCGACCTCAAGATCGTCTTGATGGCCCTCTCTAGCTGTGGGAGACCATGGGCTGGGGTCACGGGGGAGGGGCGGGGGAAGCCCCCTGTCCCTCCCACGTGTCACCATGGGAGGGCACTGAGCAGCCACGTGAGGCCTCC
>gene=chr20_870170-871170; species=rheMac
ctgggcactgaagttacagaggcagaaaagccaaacccagcatccatcccccagggctcataggttggaaggagattgttttatgagaaggtcatgagggaggagggacccagggggctacaggcccagaggaggccttgaccctacccagggtcagagaTCAAGATAAGATGACTGGGGCTATGAGCCAGCCTGGTCAGCCACAGGCCTTCAGTGCCCACTCAGTCACCCTCTGTTACCTGAGCCTCCATGTCGGTCAGCTTGCGGGTCTGGGCAGTGGTCTGGTTCAGGAGGCTGGTGCCCAGCTCTAGCATGGGGGCCGTCTGATTCTGGGCCATTTGCTGCTGGACCTGCACCAGCTTCGACCTCAAGATCATCTTGATGGCCCTCTCTAGCTGTGGGAGACCATGGACTGGGGTCACGGGGGAGGGGCAGGGGAAGCCCCCTGTCCCTCCCACGTGCCATCATGGGAGGGCACTGAGCAGCCACATGAGGCCTCC
>gene=chr20_883362-884362; species=hg19
ccaaaggaccccaaggtacaggaaaggttaagacccctgAAGGCCTGTCCCACACAAGGTTCCTCACTGGTGTCCCCAGTAGGCTACCAACTCTGAGAGTGCAAGGACTTTGCCTGCCTTCTGGGGCCTGGAAGACTGTCTGGATATTTgtaggctctgctgttgaccccaattatagatgggcaaatggaggttcaggctcagagtcacttccctgaggtcacccatcaagttgcagatgctagattcctcctcatgtctactgatttggaaggctgGGAGGTCAGGTCTTGTGGGTGTAAGAGGGTCAAGGCGGGGGCTGGGCGGGTGAAAGTGGTGCTTCCCTCACCCAGGGTACGACCCAGGCTTTAGCCTTGCAGCCAGTGAGCCCAGAGGATGGGGTGAACCCTGCTGCTGGCTTCTGCCTGTTGACCCAGTTCCTGGGTCTCTGCCCAGACTTGTTCCAGAACCAGACCCAAAGCACCAAGGTTTCTGTGAAT
>gene=chr20_883362-884362; species=bosTau
--------------------------------------------------------------------------------------------------------------------------------------------------------------------------------------------------------------------------------------------------------------------------------------------------------------------------------------------------------------------------------------------------------------------------------------------------------------------------------------------------------------------
>gene=chr20_883362-884362; species=calJac
ccaaaggaccccaagacacaggaaaggttgagacccATGAAGACCCGTCC--CACAGGTTTCCTCACTGGTGTCCCCAGTAGGCTGCCAACTGGGGGAAT------ACCTGCCTTTTCTGCTGGGGCCTGGAAGAGTGTTTGGATATGTGTAGGCTCTGCtgttgaccccaattatagatgggcaaatggaggttcag-------------------aggtcacccatcaagttgcagatgctagattcatccccaggtctactgattTGGAAGG-TGGGGGGTCAGCTCTGGTGGCTGTAGGAGGGTCAGGGC-AGGGTTGAGTGGGTGAAAGTGGTGCTTCCCTCACCCAGGGCAAGACCCAGGCTTCAACCCTGCAGCCAGTGAGCCCAGAGGGCAGGGTGAACCCTGCTGCTGGTTTCCGCATGTTGACCCAGTTTCTGGGTCTCTGCTCAGACTTGTTCCTGAATCAGACCCAGAGCACCAGGGTTTCTGTGAAT
>gene=chr20_883362-884362; species=canFam
----------------------------------------------------------------------------------------------------------------------------------------------------tggaggctctgctactgatcccatttatggatgagcaaatgaaggctcagacacagaatcacttccccgaggttactggtcaaactgcagaccctcaagtcatacccaggtctgctga-tttggaggccAGA-----AGGTCCAGTGGGCAGAGCATGGTCAGGGCAGGAGCTAAGCAGGTGGAGGCTGTGTCCCCCTCACCCAGTGCAGGACA--GGGTGTAGCCCGCCAGCCAGGGAGCACAAAGGGCCAGGCAAGCTCTGATGTTGGCTTCTGCCAGTTGCCTGAGTTTCTGGGTCCCTGCTCAGGCTTGTGCCTGAATCAGACCAAAAGAGCAGGGGTTCCCACGAGC
>gene=chr20_883362-884362; species=equCab
ccagaggggcccagggcccaggaaagggtcagCCCTCTGAT----------------GGCTCCACACGGGCCTCcccagcgggccgccagctc---gcaagcaggggctttgcctaccttctggtgccgggaagggtgtctggcaatt-------tctgctagggaccccctttttagctgagaaaatggaggctcggacacagagtcacttcccccaggtcacccatcaggttgcagatgctagattcgtacctgggtctgctgattttggaggccgGGAGGTCAGGTCCGGGGGCCACAGGAGGGCCCGGGCAGG-GCTAAGCAGGTGGAAGCGGTGCCTCCCTCACCCAGTGCAGGACCCAGGGGTCAGCCCTCCAGCCAGGGAGCCCAGAGGACCGGGCCAGCCCCGCTGCCGGCTTCTGCCTGTTGACTGACTTTCTGGGTCCCTGCCCAGG-TCGTGCCTGAACCAGACCAAAAACGCCGGGGTTTCTGAGAGT
>gene=chr20_883362-884362; species=gorGor
ccaaaggaccccaaggtacaggaaaggttaagacccctgAAGGCCCGTCCCACACAAGGTTCCTCACTGGTGTCCCCAGTAGGCTACCAACTCTGAGAGTGCAAGGACTTTGCCTGCCTTCTGGGGCCTGGAAGACTGTCTGGATATTTgtaggctctgctgttgaccccaattatagatgggcaaatggaggttcaggctcagagtcacttccctgaggtcacccatcaagttgcagatactagattcatcctcaggtctactgatttggaaggctgGGAGGTCAGGTCTGGTGGCTGTAAGAGGGTCAGGGCGGGGGCTGGGCGGGTGAAAGTGGTGCTTCCCTCACCCAGGGTACGACCCAGGCTTTAGCCTTGCAGCCAGTGAGCCCAGAGGATGGGGTGAACCCTGCTGCTGGCTTCTGCCTGTTGACCCAGTTCTTGGGTCTCTGCCCAGACTTGATCCAGAACCAGACCCAAAGCACCAGGGTTTCTGTGAAT
>gene=chr20_883362-884362; species=panTro
ccaaaggaccccaaggtacaggaaaggttaagacccctgAAGGCCCGTCCCACACAAGGTTCCTCACTGGTGTccccagtaggctaccaactctgagagtgcaaggactttgcctgccttCTGGGGCCTGGAAGACTGTCTGGATATTTgtaggctctgctgttgactccagttatagatgggcaaatggaggttcaggctcagagtcacttccctgaggtcacccatcaagctgcagatgctagattcatcctcaggtctactgatttggaaggctgGGAGGTCAGGTCTGGTGGGTGTAAGAGGGTCAGGGCGGGGGCTGGGCGGGTGAAAGTGGTGCTT-CCTCACCCAGGGTACGACCCAGGC-TTAGCCTTGCAGCCAGTGAG-CCAGAGGATGGGGTG-ACCCTGCTGCTGGCTTCTGCCTGTTGACCCAGGTCCTGGGTCTCTGCCCAGACTTGTTCCAGAACCAGACCCAAAGCACCAGGGTTTCTGTGAAT
>gene=chr20_883362-884362; species=papHam
ccaaaggaccccaaagcacaggaaaggttaagacccctgAAGACGCATCCCACACAAGGTTCCTCACTGGTATccccagtaggctaccaactccgagagtgcaaggactttgcctgccttctggggcctggaagagtgtctggatatttgtaggcactgctgttgaccccaattatagatgggcaaatggaggttcaggctcagagtcacttccctgaggtcacccatcaagttgcagatgctagattcatccccaggtctactgatttggaaggctgGGAGGTCAGGTCTGGTGGGTGTAGGAGGGTCAGGGC-GGGGCTGAGTGCGTGAAAGTGGTGCTTTCCTCACCCAGGGTACGACCCAGGCTTTGGCCCTGCAGCCAGCGCACCCGGAGGACAAGGTGAACCCTGCTGCTGGCTTCTGCCTGTTGATCCAGTTCCTGGGTCTCTGCCCAGACTTGTTGTGGAACCAGACCCAAAGCATGAGGGCTTCTGTGAAT
>gene=chr20_883362-884362; species=ponAbe
ccaaaggaccccaaggtacaggaaaggttaagacccctgAAGGCCCATCCCACACAAAGTTCCTCACTGGTGTCCCCAGTAGGCTACCAACTCTGAGAGTGCAAGGACTTTGCCTGCCTTCTGGGGCCTGGAAGACTGTCTGGATATTTgtaggctctgctgttgaccccaattatagatgggcaaatggaggttcaggctcagagtcacttccttgaggtcacccatcaagttgcagatgctagatttatccccaggtctactgatttggaaggctg---GGTCAGGTCTGGTGGGTGTAAGAGGGTCAGGGCGGGGGCTGGGTGGGTGAAAGTGGTGCTTCCCTCACCCAGGGTACGACCCAGGCTTTAGCCCTGCAGCCAGTGAGCCCAGAGGAT-GGGTGAACCCTGCTGCTGGCTTCTGCCTGTTGACCCAGTTCCTGGGTCTCTGCCCAGTCTTGTTCCAGAACCAGACCCAAAGCACCAGGGTTTCTGTGAAT
>gene=chr20_883362-884362; species=rheMac
ccaaaggaccccaaagcacaggaaaggttaagacccctgAAGACGCATCCCACACAAGATTCCTCACTGGTATccccagtaggctaccaactctgagagtgcaaggactttgcctgccttCTGGGGCCTGGAAGAGTGTCTGGATATTTgtaggcactgctgttgaccccaattatagatgggcaaatggaggttcaggctcagagtcacttccctgaggtcacccatcaagttgcagatgctagattcatccccaggtctactgatttggaaggctgGGAGGTCAGGTCTGGTGGGTGTAGGAGGGTCAGGGC-GGGGCTGAGTGCGTGAAAGTGGTGCTTCCCTCACCCAGGGTACGACCCAGGCTTTGGCCCTGCAGCCAGTGCACCCGGAGGACGAGGTGAACCCTGCTGCTGGCTTCTGCCTGTTGATCCAGTTCCTGGGTCTCTGCCCAGACTTGTTCTGGAACCAGACCCAAAGCATGAGGGCTTCTGTGAAT
>gene=chr20_899069-900069; species=hg19
ggagccagcacatctggatcggaatcttggctttcctgaccccctatttgtgtgccttttgccaagttgcctaacctgtctctcagtttcctcttctgtcaaaatagtgatgttacagtggctaaaagaccgattcctgcagtgaggttaacacagagcctttcacataatacatgctcaaccagtgacagctgtcatcattACTCCCtgctatgatatgaatgtttgtgtgcccccaaattgatctattgaaacttagtcaacaaggtgatggtattagaaggtggggcctttgggagtgaatagctcgtgaggactctgccttgggaatgagattaacgctcctatcaaacatgtcctagacagctggccttcccttttgctaggtgacgttgcagtaagaaagcaccgtctatgaagcagggagctctcaccagacaccagatcggctggtgccttgatcttggaattcccagcctccagaactgtgagaaataagt
>gene=chr20_899069-900069; species=bosTau
ggagccagcctgtctgagttggaatactgac-ttccc-ttctcccaaatgtatgttctaggccaatgtgcttcatctgtttctcagttttctcttctgtca-aatggggttgttaaaaggattaaaaaactgat-----------------------gcctggcacatactaagtggtcaatcaatgGCAGCtgtcatcattccccc-----------------------------------------------------------------------------------------------------------------------------------------------------------------------------------------------------------------------------------------------------------------------------------------------------
>gene=chr20_899069-900069; species=calJac
ggagccagcctgtctggattggaatcctggctttcctaaccccccatttgtgtgcctttggccaagttgcctaacctgtccctcagtttcctcttctctcaaaatagtgatgtgacaatggctaagaggctgattcctgtaacgaggttaacacaaagccctgcacatagtacatgctcaacaaatgAC------------------------------------TTGTGTGCCCCCAaattgatctactggaacttagtcaccgaggtgat----------ggtggggcctttgggagtgaataagtcatgaggattttgcctttg-aatgagattaacgcccctatcaaagatgccctagagagctgcccttcccttttgccaggtgaggat---ggaaaaaagcactgtgtatgaagcagggagctctctgcagacaccagatcggctggcgccttgatcttggacttcccggcctccagaactgcgagaaataagt
>gene=chr20_899069-900069; species=canFam
agagccagcctgtctgggttggaattctggctttctc-acttt-caaacgta---------------tgcttcatctgcctctctgtttccacttctgtcg-aatagtgtcg----------------------------------------------------------------------------------------------------------------------------------------------------------------------------------------------------------------------------------------------------------------------------------------------------------------------------------------------------------------------------------------------------
>gene=chr20_899069-900069; species=equCab
ggagccagcctgtccgggtcggaattctggctttccc-gcctc-----------------------------------------------------------gacagggtcgttaaaaggattgggaagctgattcctataaaggggtcagcacagagcctcgcacactctgagtgctccgtaagtgacagc--------------------------------------------------------------------------------------------------------------------------------------------------------------------------------------------------------------------------------------------------------------------------------------------------------------------
>gene=chr20_899069-900069; species=gorGor
--------------------------------------------------------------------------------------------------------------------------------------------------------------------------------------------------------------------------------------------------------------------------------------------------------------------------------------------------------------------------------------------------------------------------------------------------------------------------------------------------------------------
>gene=chr20_899069-900069; species=panTro
ggagccagcacatctggatcggaatcttggctttcctgaccccctatttgtgtgccttttgccaagttgcctaacctgtctctcagtttcctcttctgtcaaaatagtgatgttacagtggctaaaagaccgattcctgcagtgaggttaacacagagcctttcacataatacatgctcaaccaatgacagctatcatcattACTCCCtgctatgatatgaatgtttgtgtgcccccaaattgatctgttgaaacttagtcaacaaggtgatggtattagaaggtggggcctttgggagtgaatagctcatgaggactctgccttgggaatgagattaacgctcctatcaaacatgtcctagacagctggccttcccttttgctaggtgacgttgcagtaagaaagcaccgtctatgaagcagggagctctcaccagacgccagatcggctggtgccttgatcttggaattcccagcctccagaactgtgagaaagaagt
>gene=chr20_899069-900069; species=papHam
-------------ctggattggaatcctggctttcctgaccccccatttgtgtgccttttgccaagttgcctaacctgtctctcagtttcctcttccgtcaaaacagtaatgttacagcggctaaaagtctgattcctgtaataaggttaacatggagcctttcacgtagtacatgctcaaccaatgacagctatcatcattACCTCCtgctatgatatgaatgtttgtgtgcccccaaattgatctattgaaacttagtcaacaaggtgatggtattagaaggtagggccttcggcagtgaatggttaatgaggactctgccttgggaatgagaataatgctcctatcaaagaggtcctaggcagctggccttcccttttgctaggtgaggatgcagtaagaaagcaccatctatgaagcaggaagctctcaccagacaccagattggctggcgccttgatcttggacatcccagcctccagaactgtgagaaataaat
>gene=chr20_899069-900069; species=ponAbe
ggagccagcacatctggattggaatcttggctttcctgaccccccatttgtgtgccttttgccaagttgcctaacctgtctctcagtttcctcttctgtcaaaatagtgatgttacagtggctaaaagactgattcctgcagtgaggttaacacagagcctttcacataatacatgttcaactaatgaccgctatcatCATTACTCCCtgctatgatatgaatgtttgtgtgcccccaaattgatctattgaaacttagtcaacaaggtgatggtattagaaggtggggcctttgggagtgaatagctcatgaggactctgccttggtaatgagattaacgctcctatcaaacaggtcccggatagctggccttcccttttgctaggtgaggatgcagaaagaaagcactgtctatgaagcagggagctctcaccagacaccagatcggctggtgccttgatcttggaattcccagcctccagaactgtgagaaataagt
>gene=chr20_899069-900069; species=rheMac
-------------ctagattggaatcctgggtttcctgaccccccatttgtgtgccttttgccaagttgcctaacctgtctctcagtttcctcttccgtcaaaacagtaaagttacagtggctaaaagtctgattcctgtaataaggttaacacggagcctttcatgtagtacatgctcaaccaatgacagctatcatCATTACCCCCtgctatgatatgaatgtttgtgtgcccccaaattgatctattgaaacttagtcaacaaggtgatggtattagaaggtagggcctttgggagtgaatggttaatgaggactctgccttgggaatgagattaacgctcctatcaaagaggtcctagacagctggccgtcccttttgctgggtgaggatgcagtaagaaagcaccgtctatgaagtgggaagctctcaccagacaccagattggctggcgccttgatcttggacatcccagcctccagaactgtgagaaataaat
>gene=chr20_931170-932170; species=hg19
tgagtgtataccccagagaaattctcctgcagctccagaaggagcccattcgaggtcatgggtcactgtgatggtgtttgaggatgtgagcagtaggtgagaatccatgtagatgccaggaaaagcaaactgcaggggcctctaaaaaataccagataagggatgagtgcggtggctcatgcctgaatcccagcactttgggaggctgaggcaggtgcatcatttgaggtcaggaattcaagaccaacctggccaacacgatgagacccaatttctactaaaaatacaaaaattagccaggtgtggtggtgcgcacctattatcccagctactgaggaggctgaggcaggagaattgcttgaatctgggagactgaggctgctgtgagccaagatcacaccactgcactccagcctgggcgacagagtgagactccatctcaaaaaaataataaaaataaataaataaataaatacaagaataaaatgaataaaaaacca
>gene=chr20_931170-932170; species=bosTau
TGCGTGTAAAACCCGGAGAGATTCTTCCGCAGGCCCGGGAGGGGACCCTAAGAGGTAATGGGTGCCTGTGCTGAGGTGTGAAGAAGGGACCAGTCAACAATAAGCCACGTTGATGTCACAGTAAGTGAGCCCCAGGG---------------------------------------------------------------------------------------------------------------------------------------------------------------------------------------------------------------------------------------------------------------------------------------------------------------------------------------------------------------------------
>gene=chr20_931170-932170; species=calJac
--------------------------------------------------------------------------------------------------------------------------------------------------------------------------------------------------------------------------------------------------------------------------------------------------------------------------------------------------------------------------------------------------------------------------------------------------------------------------------------------------------------------
>gene=chr20_931170-932170; species=canFam
TGCATGTGTAGCCCAGAGAAATTCTCCCACAGGCCCAGGAGGGGGCTC-----------------------------------TAAGGGGTATTAGAC--------------ATGCCAGG-TAAGTGAA--CCAGGG-------------------------------------------------------------------------------------------------------------------------------------------------------------------------------------------------------------------------------------------------------------------------------------------------------------------------------------------------------------------------CG
>gene=chr20_931170-932170; species=equCab
CATGTGTGTGGCCCAGAGAGGGTCTCCCACAGGCCCAGGAGGGGCCCT-GAGAGGCGACGGTCCCTTGTGAGGAGGCGTGACATAGGGCGCAGTGGACCATAATCCAC-TTAGTGCCAGG--------------------------------------------------------------------------------------------------------------------------------------------------------------------------------------------------------------------------------------------------------------------------------------------------------------------------------------------------------------------------------------------
>gene=chr20_931170-932170; species=gorGor
tgagtgtataccccagagaaattctcctgcagctccagaaggagcccattcgaggtcatgggtcactgtgatggtgtttgaggatgtgagcagtAGATGAGAATCCATGTAGATGCCAGGAAAAGCAAACTGCAGGGGCCTCTAAAAAATACCAGATAAGGGATgagtgcggtggctcatgcctgaatcccagcactttgggaggctgaggcaggtgcatcatttgaggtcaggagttcaagaccaacctgaccaacatgatgagacccaatttctactaaaaatacaaaaattagccaggtgtggtggtgtgcacctattatcccagctactgaggaagctgaggcaggagaattgcttgaatctgggagA--------------------------------------------------------------------------------------------------------------------------------
>gene=chr20_931170-932170; species=panTro
tgagtgtataccccagagaaattctcctgcagctccagaagGAGCCCATTCGAGGTCATGGGTCACTGTGATGGTGTTTGAGGATGTGAGCAGTAGATGAGAATCCATGTAGATGCCAGGAAAAGCAAACTGCAGGGGCCGCTAAAAAATACCAGATAAGGGATgagtgcggtggctcatgcctgaatcccagcactttgggaggctgaggcaggtgcatcatttgaggtcaggagttcaagaccaacctgaccaacatgatgagacccaatttctactaaaaatacaaaaattagctaggtgtggtggtgtgcacctattatcccagctactgaggaggctgaggcaggagaattgcttgaatctgggagactgaggctgctgtgagccaagatcacgccactgcactccagcctgggcgacagagtgagactccatctcaaaaaaataataaaa--------------------------------------------
>gene=chr20_931170-932170; species=papHam
tgggtgtataccccagagaacttctcctgcagttccagaaggagcccattcgaggtcatagatcactgtgatggtgtttgaggatgtgagcagtagatgagaatccatgtcaatgcctggaaaagCAAACTGCAGGGGCCCCTAAAAAATACCAGATGAGggccaggtgcagtggctcatgcctagatcccagcactttgggaggccgaggcaaatggatcatttgaggtcaggagttcaagaccaacctggccagcatgatgagacccaatttctactaaaaatacaaaaattagctaggtgttgtggtgtgcacctgttat-ccagctactggggaggctgaggcaggagaactgcttgaatctgggagactgaggcttcggtgagccaagatcacagcactgcactccagcctgggcgacagagtaagactccatctaaaa------------ataaataaataaataa--aaataaataaaatgaataaaCCACCA
>gene=chr20_931170-932170; species=ponAbe
tgagtgtataccccagagaaattctcctgcagctccagaaggagcccattcgaggtcatgggtcactgtgatggtgtttgaggatgtgagcagtagatgagaatccatgtcgatgccaggaaaagcaaactgcaggggcctttaaaaaataccagatgaaggatgggtgcagtggctcatgcctgaatcccagcactttgggaggctgaggcaggtggatcatttgaggtcaggagttcaagaccagcctggccaacatgatgagacccaatttctactaaaaatacaaaaattagccaggtgtggtggtgcacacctattatcccagctatggaggaggctgaggcaggagaattgcttgaatctgggagactgaggctgcagtgagccaagatgacaccactgcactccagcctgggcaacagagtgagactccatcttaaaaaataaaaataaataaataaataaataaataaataaataaaatgaataaaacacca
>gene=chr20_931170-932170; species=rheMac
tgggtgtataccccagagaacttctCCTGCAGTTCCAGAAGGAGCCCATTCGAGGTCATGGGTCACTGTGATGGTGTTTGAGGATGTGAGCGGTAGATGAGAATCCATGCCAATGCCTGGAAAAGCAAACTGCAGGGGCCCCTAAAAAATATCAGATGAGggtcgggtgcagtgcctcatgcctagatcccagcactttgggaggccgaggcaaatggatcatttgaggtcaggagttcaagaccaacctggccagcatgatgaaacccaatttctactaaaaatacaaaaattagccaggtgttgtggtgtgcacctgttatcccagct--------------------------------------------------------------------------------------------------------------------------------------------------------------------------
>gene=chr20_1044377-1045377; species=hg19
ctttgtgagggcaggaaccatgcctgttttggtcacggttgacacctcagtgcccagaagagtgaatgagacatagtgggtattcaaaacatacttagggagggagagaaaagaggaagaaaaaggagggaggagaaaggaaggTCTAGTAATACTCAGAGCCCAGGAATTACACACCAGATACCCCTTGCTTCTACCCAAGAGGTGGTTCAGATTAGAGATTAGATTTCAAGGCTCCAGCTTGCTAGCTCATAACTGCTTCTACTCAAGACGGTCTATTCATGTAGCAAAGTCAAAATGTGAACATGCTTTtaagttccttgacgacaggaattgtggcttgtttactcttctacctggcatttgcacagagcctgggcctgaatgaaagttcagtaaatggttcatgaatgatttgaatGGCATTTGCCTGAAGGAAATCTAAGAAAGTCTTGCCTTGGTTTCCCCATTAAATGGGGCAAGCAATTCTTATCTCCCCT
>gene=chr20_1044377-1045377; species=bosTau
ctccatgagggcaggaaccatgtctgtgttgttcaagactagagcctcagtgtccagaagagcgaatgatacttagtggctgctctaaaaacatttgagaaaggaatAAAGAGAGAGAGAAATGAGGGGAAGGAGAAAGGAAGGTCTGGCAATTCTTAGAGCCCATGAACTACCCAGGACCTTTCCCATGCTTCCACCCAAGAAACCATCTGAATCAGAGATTAGATCTCAAGTCAGTATCTTGGTAGCTCAGGATTACTTTTACTAGAAACAGAATATAC---------AAGCAAAATGTATAAATGCCTGTAATTTCCTTGAGAGCAGTGTCCATAGATTACATACCCTTTACTCTGGTGTGTGCACAGACACCGACTCTGCCTGGGAATTCAATACATGTTCCAAGAACGATTTGaaTAACACTTACCTAAAGGTACTCTAAGATTATCTCGTCTTGGTCTCCCCATTGACTGAGCTAAGCAGTTCTGATATCCCCT
>gene=chr20_1044377-1045377; species=calJac
ttttgtgagggcaggaaccatgtctgtcttggtcacagttgacaacacagtggccagaagagtgaatgagacacggtgggtgttcaaaacatacttAAGGAGGGAGAGAAAAGCGGACGAAAAAGGAGGAAGGGGAAAGGAAGGTCTAGCAATACTCAGAGCCCAGGAACTACACGCCAGACTCCCCTTGCTTCCACCCAAGAGGCAGTTCAGATTAGAG-TTAGGTTTCAAGGCTCCAGCTTGCTTGCTCACAACTGCTTCTACTAGAGACAGGCTATTCATGCAGCAAAATCAACATGTGAAAATGCTTCtaagttccttgaaggcaggaatcacggcttatttactcttctcactggcatttgcacagagcctggctctgaatgaaggttcagtaaatggttca-gaatgatttgaatGGCACTTGCCTGAAGGAAATCTAAGAAAGTCTTGCCTTGGTTTCCCCA-TAAATGGGGCAAGCAATTCTTATCTCCCCT
>gene=chr20_1044377-1045377; species=canFam
ctctttgagggtgggaactgcatttgtcttgctcacatctgaggcctcagtgcccggaagagggagtgaaacatggtgggtgctcaaaatatatttgaggaagaagga--GAGAGAGAAATGGAGAAAGAAAG--------TAGTCTGACAAT----AGAGCCCATGAATGACCCACCATACCTGCTTTGCTTCTGCCCAGGAGATGGTTCTACTCACAGATTACATCTTAGGTCTCCAGCTTGGAAGCTCAGAACTGCTTCTACCTGAGACAGAATATGCAGGGAGCAGAACCAAAATGTGAAAATGTCTAT--------------AAGCAATCAtggtttgatcactccttgcactggtgtgtgcacagacccaggcccagtgtgagtgttcactaaatgttttaggaatgatttgaat-GCATTTACCCAAAGGAATTCTGAGATAGTCTTGTCTCAGTTTCCCCATT-AAGGGGGCATGCAGTTCTGATGCCCCCT
>gene=chr20_1044377-1045377; species=equCab
cccctcgagggcagaaaccttgtctgtcttgttcgcagctcgagcctccgtgcccagaagagggaatgaggcatattgggagctcaaaaaatatttaggggaggaggaaggagagagagaaagagaaggaaggagaatggaaggTCTGGCAATACTCAGAGCCCAGGATCTAGCCACCACACCCTGCTCGCTCCCACCCAAGAAATGCTTCAGATCAGAGACAAGATCTCAAGTCTCCTGCCTGATCATTCAGAACTGCTGCTTCTAGAGACGGAACATTCAACCAGCAGAACCGAAAGGTGAAAACGCctgtgagctccctgagagcagcggccacgatttgttttctctttaccttgacgcgtgcac-gaccctggccccaagtgggtgttcagt--atggttcatgaatgaTTTGCATGGCATTTACCCCATGGAAACCTAAGATAGTCTCGTCTTGGTTTCCCTGTTAGATGGGGCAAGTAGTTCTGACGTCCCCT
>gene=chr20_1044377-1045377; species=gorGor
ctttgtgagggcaggaaccatgcctgttttgggcacggttgacacctcagtgcccagaagagtgaatgagacatagtgggtgttcaaaacatacttagggagggagagaaaagaggaagaaaaaggagggaggagaaaggaaggTCTAGTAATACTCAGAGCCCAGGAATTACACACCAGACACCCCTTGCTTCTACCCAAGAGGTGGTTCAGATTAGAGATTAGATTTCAAGGCTCCAGCTTGCTAGCTCATAACTGCTTCTACTCAAGACGGTCTATTCATGTAGCAAAGTCAAAATGTGAAAATGCTTTtaagttctttgacgacaggaatcgtggcttgtttactcttctccctgacatttgcacagagcctggccctgaatgaaagttcagtaaatggttcatgaatgagctgaatGGCATTTGCCTGAAGGAAATCTAAGAAAGTCTTGCCTTGGTTTCCCCATTAAATGGGGCAAGCAATTCTTATCTCCCCT
>gene=chr20_1044377-1045377; species=panTro
ctttgtgagggcaggaaccatgcctgttttggtcacggttgacacctcagtgcctagaagagggaatgagacatagtgggtgttcaaaacatacttagggagggagagaaaagaggaagaaaatggagggaggagaaaggaaggTCTAGTAATACTCAGAGCCCAGGAATTACACACCAGACACCCCTTGCTTCTACCCAAGAGGTGGTTCAGATTAGAGATTAGATTTCAAGGCTCCAGCTTGCTAGCTCATAACTGCTTCTATTCAAGACGGTCTATTCATGTAGCAAAGTCaaaatgtgaaaatgcttttaagttccttgacgacaggaatcgtggcttgtttactcttctccctggcatttgcacagagcctggccctgaatgaaagttcagtaaatggttcatgaatgaTTTGAATGGCATTTGCCTGAAGGAAATCTAAGAAAGTCTTGCCTTGGTTTCCCCATTAAATGGGGCAAGCAATTCTTATCTCCCCT
>gene=chr20_1044377-1045377; species=papHam
ctttgtgagggcaggaaccacgtctgtcttggtcacagttgacacctcaatgcccagaagagtgaatgagacacagtgggtgttcaaaacatacttagggagggagagaaaagaggaagaaaaaggagggaggagaaaggaaggTCTAGCAATACTCAGAGCCCAGGAACTACACACCAGATACCCCTTGCTTCCACCCAAGAGGTGGTTCAGATTAGAGATTAGATTTCAAGGCTCCAGCTTGCTAGCTCGTAACTGCTTCTACTCAAGACAGTCTATTCATGTAGCAAAATCAAAATGTGAAAATGCTTTtaagttccttgatgacaggaatcgtggcttgtttactcttttccctggcatttgcacagagcctggccctgaatgaaggttcagtaaatggttcatgaatgaTTTGAATGGCATTTGTCTGAAGGAAATCTAAGAAAGTCTTGCCTTGGTTTCCCCATTAAGTGGGGCGAGCAATTCTTATCTCCCCT
>gene=chr20_1044377-1045377; species=ponAbe
ctttgtgagggcaggaaccatgtctgctttggtcacagttgacacctcagtgcccagaagagtgaatgagacatagtgggtgttcaaaacatacttagggagtgagagaaAAGAGGAAGAAAAAGGAGGGAGGAGAAAGGAAGGTCTAGTAATACTCAGAGCCCAGGAATTACACACCAGACACCCCTTGCTTCCACCCAAGAGGTGGTTCAGATTAGAGATTAGATTTCAAGGCTCCAGCTTGCTAGCTCATAACTGCTTCTACTCCAGACAGTCTATTCATGTAGCAAAGTCAAAATGTGAAAATGCTTTtaagttccttgacgacaggaatcgtggcttgtttactcttctccctggcatttgcacagagcctggccctgaacaaaggttcagtaaatggttcatgaatgaTTTGAATGGCATTTGCCTGAAGGAAATCTAAGAAAGTCTTGCCTTGGTTTCCCCATTAAATGGGGCAAGCAATTCTTATCTCCCCT
>gene=chr20_1044377-1045377; species=rheMac
ctttgtgagggcaggaaccacgtctgtcttggtcacagttgacacctcagtgcccagaagagtgaatgagacacagtgggtgttcaaaacatacttagggagggagagaaaagaggaagaaaaaggagggaggagaaaggaaggTCTAGCAATACTCAGAGCCCAGGAACTACACACCGGATACCCCTTGCTTCCACCCAAGAGGTGGTTCAGATTAGAGATTAGATTTCAAGGCTCCAGCTTGCTAGCTCGTGACTGCTTCTACTCAAGAcagtctaatcatgtagcaaaatcaaaatgtgaaaatgcttttaagttccttgatgacaggaatcgtggcttgtttactcttttccctggcatttgcacagagcctggccctgaatgaaggttcagtaaatggttcatgaatgaTTTGAATGGCATTTGTCTGAAGGAAATCTAAGAAAGTCTTGCCTTGGTTTCCCCATTAAGTGGGGCAAGCAATTCTTATCTCCCCT
>gene=chr20_1154441-1155441; species=hg19
aaggtccagcagtccagctgctcttgaaaaatcaggagttctggtaaccctgagcccatccaccacagggcaacagccagccagagttgaagcagacctcccctttaatcctgccgctgtccacagccacctgcttagttcgttaatgtcacctgccgagccctgcaggcatttgcacttgggtccctgCTTTAATCTGATGAGAAAGGGTGGGGACTCTCAGGGGGAGAGTCAGCAGTAGTTAACAACTCTCCTGTGGGTGCCTAACCCCCATGAGTGACTTCAGTAAAATGAAATGCGGACATGAAAAGGAATCAAAAATAGAGGAATAGGGAGAGATTGGAGGAAGGGAAGAAAGATGAGATGGGAGAGAAATGGCTTTGCTGAATGCCCTTGGCCCTAAGTCAGTACTGGCCCAGACACTGAGCCACCCGGGAAGAGGTTGGCATGGAAGCCGCCTTCTTCCTCTGCCCTCCCTGCTCCCCTGGGGCCAGCTTTCC
>gene=chr20_1154441-1155441; species=bosTau
aatgtccagatgtccagctgctcttgaaaaatcaggagctctgacaaccctgagcccatccacc--agggcaacagccaatc--agctgaaacagaca-cccctttaatcctgccgctgtagattgccacctgcttcattagtgactgtcacctgccaaactctatgggcattggcatttgggcccctgCTTTCATCTGATAGAGGAGGGAAGACACTCTCAAGAGGAGAGTCAGCAATAGT-AGTAACACACCTGTGGGTG--TAACCCCCAGGAGTGGCTTTAGTGAAAGGAGGTGTAAACACAAGAATAAAAAAAAAAGAGGAAGATAGGGAGAGATGGGATGAAATGAAGAACCAGGAAA-GGGAGAGAGATGGCTTTCCTGAGTACCCTTTACCCTAAGTCATTATTGGCTCAGATG-TCTGCCACCCAGGAAGAGGTTGGCATGGCAGGCACCTTCTTCCCCTGTCCTCCCTGCTCCCCTGGGGCCAGCTTTCC
>gene=chr20_1154441-1155441; species=calJac
aaggtccagcagtccagctgctcttgaaaaatcaggagctctggtaaccctgagcccacccaccacagggcaacagccagtgagagttgaagcagacctctcctttaatcctgccactgtccacagccacctgcttagtttgttaatgtcacctgtggaaacctgtaggcatttgCACTCGGGTCCCTGCTTTAATCTGAAGAGGAAGGGTGGGGACTCTCAGGAGGAGAGTCAGTAGTAGT-AACAACTCTCCTGTGGGTGCCTAACCCCCATGAGTGGCTTCAATAAAATGAGATGTGGACACAAAGAAGAATCAAAAAGTGGAGAATAAGGAGAGATTGGAGGAAAGGAAGAAAGATGAGACGGGAGAGAAATGGCTTTGCTCAATGCCCTTGGCACTAAGTCAGTACTGACCCATACACTGAGCCACCCGGGAAGAGATTAATATGGAAGCCGCCTTCTTCCTCTGCCCACCCTGCTCCCCTGGGGCCAGCTTTCC
>gene=chr20_1154441-1155441; species=canFam
AATGtccagatgtccagttgctcctgacaaatgaggagccctagcaagtctgagcccatccaccacagggcaccagccagccagagctgaagcaagcg-cccctttAATCCTGCCAGTGTCCACAGCCACCTGCTTCTTTCGTGAATGTCACCTGGT------------------------AGGCCCTGCTTTCATCTGATGGGAAAGGGTGAGGTGTTTCAGGAGGAGAGTCAGCAATAGT-GACAACTCACCTGTGGGCCCCTTACCCTCAGGAGTGGCTTTAGTGAAAGAAGATGTGGACACAGAAAGGAGCCAAAAAGAGGAGGATAGGG--GGAT---GGGAAGAGAAGAG--GGGAGA-GGGAGGAACGTGGCCTTTCTGAAAGCCCTTGACATTA----AGTATTGGCCCCCATGCCCCACC-CCCAGGGAAAGACCAGCATGGCAGCC-CCTTCTT---CTGCCCTCCCTGCTCCCCTGGGGCCAGCTTTCC
>gene=chr20_1154441-1155441; species=equCab
aaggtctagatgtccagctgctcttgaaaagtcaggcgttccagcagccctgagcccatccaccatagggcagcagccagccagagctggaactg--a-accctttaatcctgccgctgcccacagccacctgcttcattcgtgactgtcacctgctgagccctacaggcatttgcacttgggccccGGCTTTCATCTGATGGGGAAAGATGGAGACTTTCAGAAGGAGAGTCAGCCATAGT-GACAACTCACCTGTGGGTGCCTCACCCCCAGGAGTGGCTTCACTGAAAAGATATGTGAACACAGAGAGAAATCAAAAAAAGGAGGATAGGGAAAGATTGGAGGAAGAGACAAACTGGGATA-GGGAGAGACATGGCTTTCCTGAATGCCCTTAACCCTAAGTCAGTATTGGTTCAGATGCTCTGCCACCTGGGAAGAGGTTGGCATGGCAGCTGCCTTCTTCCCCTGCCCTCCATGTTCCCCTGGGGCCAGTTTTCC
>gene=chr20_1154441-1155441; species=gorGor
aaggtccagcagtccagctgctcttgaaaaatcaggagttctggtaaccctgagcccatccaccacagggcaacagccagccagagttgaagcagacctcccctttaatcctgccgctgtccacagccacctgcttagtttgttaatgtcacctgccgagccctgcaggcatttgcacttgggtccctgCTTTAATCTGATGAGAAAGGGTGGGGACTCTCAGGGGGAGAGTCAGCAGTAGT-AACAACTCTCCTGTGGGTGCCTAACCCCCATGAGTGACTTCACTAAAATGAAATGCGGACATGAAAAGGAATCAAAAATAGAGGAATAGGGAGAGATTGGAGGAAGGGAAGAAAGATGAGATGGGAGAGAAATGGCTTTGCTGAATGCCCTTGGCCCTAAGTCAGTACTGGCCCAGACACTGAGCCACCCGGGAAGAGGTTGGCATGGAAGC-GCCTTCTTCCTCTGCCCTCCCTGCTCCCCTGGGGCCAGCTTTCC
>gene=chr20_1154441-1155441; species=panTro
aaggtccagcagtccagctgctcttgaaaaatcaggagttctggtaaccctgagcccatccaccacagggcaacagccagccagagttgaagcagacctcccctttaatcctgccgctgtccacagccacctgcttagtttgttaatgtcacctgccgagccctgcaggcatttgcacttgggtccctgCTTTAATCTGATGAGAAAGGGTGGGGACTCTCAGGAGGAGAGTCAGCAGTAGT-AACAACTCTCCTGTGGGTGCCTAACCCCCATGAGTGACTTCAGTAAAATGAAATGCGGACACGAAAAGGAATCAAAAATAGAGGAATAGGGAGAGATTGGAGGAAGGGAAGAAAGATGAGATGGGAGAGAAATGGCTTTGCTGAATGCCCTTGGCCCTAAATCAGTACTGGCCCAGACACTGAGCCACCCGGGAAGAGGTTGGCATGGAAGCCGCCTTCTTCCTCTGCCCTCCCTGCTCCCCTGGGGCCAGCTTTCC
>gene=chr20_1154441-1155441; species=papHam
aaggtccagcagtccagctgctcttgaaaattcaggagttctggtaaccctgagcccatccaccacagggcatcagccagccggaattgaagcagacctcccctttaatcctgctgctgt-cacagccacctgcttagtttgttactgtcacctgccgagccctgcaggcatttgcacttgggtccctgCTTTAATCTGATGAGGAAGGGTGGGGGCTGTCAGGAGGAGAGTCAGCAGTAGT-AACAACTCTCCTGTGGGTGCCTGACCCCCATGAGTGACTTCAATAAAATGAAATGCGGACACAAAAAGGAATCAAAAAGAGAGGAATAGGGGGAGATTGGAGGAAGAGAAGAAAGATGAGATGGGAGAGAAATGGCTTTGCTAAATGCCCTTGGCCCTAAGTCAGTACGGGCCCAGACACTGAGCCACCCGGGAAGAGGTTGGCATGGAAGCTGCCTTCTTCCTCTGCCCTCCCTGCTCCCCTGGGGCCAGCTTTCC
>gene=chr20_1154441-1155441; species=ponAbe
aaggtccagcagtccagctgctcttgaaaaatcagaagttctggtaaccccgagcccatccaccacagggcaacagccagccagagttgaagcagacctcccctttaatcctgccgctgtccacagccacctgcttagtttgttaatgtcacctgctgagccctgcaggcatttgcacttgggtccctgCTTTAATCTGATGAGAAAGGGTGGGGACTCTCAGGAGGAGAGTCAGCAGTAGT-AACAACTCTCCTGTGGGTGCCTAACCCCCATGAGTGACTTCAGTAAAATGAAATGCAGACATGAAAAGGAATAAAAAATAGAGGGATAGGGAGAGATTGGAGGAAGGGAAGAAAGATGAGATGGGAGAGAAATGGCTTTGCTGAATGCCCTTGGCCCTAAGTCAGTACTGGCCCAGACACTGAGCCACCCGGGAAGAGGTTGGCATGGAAGCTGCCTTCTTCCTCTGCCCTCCCTGCTCCCCTGGAGCCAGCTTTCC
>gene=chr20_1154441-1155441; species=rheMac
aaggtccagcagtccagctgctcttgaaaattcaggagttctggtaaccctgagcccatccaccacagggcatcagccagccggaattgaagcagacctcccctttaatcctgctgctgt-cacagccacctgcttagtttgttactgtcacctgccaagccctgcaggcatttgcacttgggtccctgCTTTAATCTGATGAGGAAGGGTGGGGACTGTCAGGAGGAGAGTCAGCAGTAGT-AACAACTCTCCTGTGGGTGCCTGACCCCCATGAGTGACTTCAATAAAATGAAATGCGGACACAAAAAGGAATCAAAA--AGAGGAATAGGGGGAGATTGGAGGAAGAGAAGAAAGATGAGATGGGAGAGAAATGGCTTTGCTAAATGCCCTTGGCCCTAAGTCAGTACGGGCCCAGACACTGAGCCACCCGGGAAGAGGTTGGCATGGAAGCTGCCTTCTTCCTCTGCCCTCCCTGCTCCCCTGGGGCCAGCTTTCC
>gene=chr20_1174020-1175020; species=hg19
gggattcagaaccagacctcagcccagtgcttgtaaccactctgctGGCTTTCATCGTAATTTTCAAAGCActcacaaaagtcttgagaggctgttactatcatctccattttcacatttgggaaatttgagtgccaaggagAAAGGAGATTATCTTACCGCTACACTAAGGAAGCAAAATTCCAATCAGACCCAAGGGCCCCTGACTTCCAGGTTGATTTAGGGACCTCAGATAGACCTAAAGTCCTGGGGCTGATCAGCCCCATGCCTAATCACCCATACCCCACTCCGTTTTCACCTTTCTCAGAATCTGGCTGGGATCTGGTGTTTGGGTTTGTTTACTTGTGTCATATTTACCCCTGGCACCAGCCTGGCTCATCTGGTTTTCCTGGAGCTCTAATACTTTCATGGAGTGGCGCTGATATCGTGGCAATGGGACATGGTTCAGGGATTTCAAGAAATTAATTGGTGGTCATGTTCCAGGCCCTGGAAGGAGTGTC
>gene=chr20_1174020-1175020; species=bosTau
--------------------------------------------------------------------------------------------------------------------------------------------------------------------------------------------------------------------------------------------------------------------------------------------------------------------------------------------------------------------------------------------------------------------------------------------------------------------------------------------------------------------
>gene=chr20_1174020-1175020; species=calJac
gggattcaaaatcagacctcagcacagtgcctgtaactgctctgctGGTTTTCATAGTAATTTTCAAAGCATtcacaaaattctcgagaggttgttaatatcatctccattttcacatttgggaaatgtgagtgccaaggagAAAGGAGATTATCTTACCACCACATTAAGGAAGCTAAATTCCAATCAGACCCAAGGGCCCCTGACTTCCAGATTGATTTGAGGATCTCAGATAAGTGTAAAGTCCTGGGGCTGATCGCCCCCAAACCTACTCACCCATTCCCAAATCTGTTTTCACCTGTCTCAGAATCCAGTTGGGATCTGGTGTTTGGATTTGTTTACTTGTGTCATATTCACCCCTGGCACCAGCCCGGCTCATCTGGTTTTCCTGTAGCTCTAATACTTTCACGGAGTGGCCTTGAT-TCACGGTAATGGGACATGGTTGAGGAATTTCAGGAAATTAATCAGTGGTCATGCTCCAGCCCCTGGAAGAAGTGTC
>gene=chr20_1174020-1175020; species=canFam
ctgattcaaatccaaacCTCAACTCAGTGCTCATAACCACTATGCTGGGTCCCATCATAATTTTCCAAGCACATGTAAAATTTCTGag---ttgttaacattattcccatttttacatttggaaaaactgaatgccaaagagaaaagagattgtcctgtggccacatagaggcagtagaagcgtaaccagaaccaagggcctctgacttccTGATTGATTCCGGGACCTCAGATAAACCTAAAGTTCCAGGGCTGATTGGCCATATGCCTACTGTCCCCTACCCCATTCACTCT-CATCTGTCTGGGCATCTTGCTGAGTTCTGGTGTTTGGGTTTGTTCACTTGCTTTATATTT-CCCCCGGCACCAACCTGGCTCATCTGGTTTTCCTGGAGCTCTGATGCTTTTATGGAGTGGCTCTGATATCACGATAACAGGACATGCTTTGGGGATTTGAGGAAATGAATTGGTGGCCATTCTTCAGGCCCTGGAAGGAGCATC
>gene=chr20_1174020-1175020; species=equCab
ggtattcaaatgcagactccagctcagtgctcgtaaccactaCTCTGGGTTCCATCATAATTTTCAGAGCATATGCAGAATTCCTGAG---TTGTTAATGTTAGccccatttttacctttgggaaaattgagtgcc--agagaaaagagatggtcctatggccacactgagggagtagaagtgcaaccaggacagaaggcctctgacttccagATGGACTTTGGGACCTCAGACAGACCCACAGTCCTGGGGCTG--CAGCCACGTGCCTGCTCT-CCCGGCCCCATTCAGTCT-CATCTGTCTGAGCGTCTTGCTCAGTTCTGGTGTTTGGGTGTCCTC-CTCGCTTTACATCT-CCCCTGGCACCCGCCTGCCTCATCTGGTCTTCCTGGAGCTGTGATGCTGTCATGGAGCCGCTCTGATACCCCGGTAATGGGACATGGTTCAGGGATTGGAGGAAATGAATTGGTGGCCACTCTCCAGGCCCTGGAGGGAGTGTC
>gene=chr20_1174020-1175020; species=gorGor
gggattcaaaaccagacctcagctcagtgcttgtaaccactctgctGGCTTTCATCGTAATTTTCAAAGCActcacaaaagtcttgagaggctgttactatcatctccattttcacatttgggaaatttgagtgccaaggagAAAGGAGATTATCTTACCGCTACACTAAGGAAGCAAAATTCCAATCAGACCCAAGGGCCCCTGACTTCCAGGTTGATTTAGGGACCTCAGATAGACCTAAAGTCCTGGGGCTGATCAGCCCCATGCCTAATCACCCATACCCCACTCCGTTTTCACCTTTCTCAGAATCTGGCTGGGATCTGGTGTTTGGGTTTGTTTACTTGTGTCATATTTACCCCTGGCACCAGCCTGGCTCATCTGGTTTTCCTGGAGCTCTAATACTTTCATGGAGTGGCCCTGATATCATGGCAATGGGACATGGTTCAGGGATTTCAAGAAATTAATTGGTGGTCACGTTCTAGGCCCTGGAAGGAGTGTC
>gene=chr20_1174020-1175020; species=panTro
gggattcagaaccagacctcagcccagtgctcgtaaccactctgctggctttcatcataattttcaaagcactcacaaaagtcttgagaggctgttactatcatctccattttcacatttgggaaatttgagtgccaaggagAAAGGAGATTATCTTACCGCTACACTAAGGAAGCAAAATTCCAATCAGACCCAAGGGCCCCTGACTTCCAGGTTGATTTAGGGACCTCAGATAGACCTAAAGTCCTGGGGCTGATCAGCCCCATGCCTAATCACCCATACCCCACTCCATTTTCACCTTTCTCAGAATCTGGCTGGGATCTGGTGTTTGGGTTTGTTTACTTGTGTCATATTTACCCCTGGCACCAGCCTGGCTCATCTGATTTTCCTGGAGCTCTAATACTTTCATGGAGTGGCCCTGATATCGTGGCAATGGGACATGGTTCAGGGATTTCAAGAAATTAATTGGTGGTCATGTTCCAGGCCCTGGAAGGAGTGTC
>gene=chr20_1174020-1175020; species=papHam
gggattcaaaaccagaactcagttcagtgcttgtaaccactccgctGGCTTTCATTGCAATTTTCAAAGCActcacaaaattcttaagaggctgttaccatcatctccattttcacatttgggaaatttgagtgccaaggagaaaggagattaccttactactatactaaggaaggaaaattccagtcagacccaagggcccctgactt-caGGTTGATTTGGGGACCT----TAGACCTAAAGTCCTGGGGCTGATCAGCCCCTTGCCTAGTCACCCATACCCCACT--GTTTTCACCTTTCTCAGAATCTGGCTGGGATCTGGTGTTTGGGTTTGTTTATTTATATCATATTTACCCCTGGCACGAGCCTGGCTCATCTGGCTTTCCTGGAGCTCTAATGCTTTCATGGAATGGCCTTGATATCATGGTAACGGGACATAGTTCAGGAATTTCAGGAAATTAATTGGTGGTCATGCTCCAGGCCCTGGAAGGAGTGTC
>gene=chr20_1174020-1175020; species=ponAbe
gggattcaaaaccagacctcagctcagtgcttgtaaccactctgctggctttcatcgtaattttcaaagcactcacaaaagtcttgagaggctgttactatcatctccattttcacatttgggaaatttgagtgccaaggagAAAGGAGATTATCTTACCGCTACACTAAGGAAGCAAAATTCCAATCAGACCCAAGGGCCCCTGACTTCCAGGTTGATTTAGGGACCTCAGATAGACCTAAAGTCCTGGGGCTGATCAGCCCCATGCCTAATCACCCATACCCCACTCAGTTTTCACCTTTCTCAGAATCTGGCTGGGATCTGGTGTTTGGGTTTGTTTACTTGTGTCATATTTACCCCTGGCATCAGCCTGGCTCATCTGGTTTTCCTAAAGCTCTAATACTTTCATGGAGTGGCCCTGATATCACCGTAATGGGACATGGTTCAGGGATTTCAGGAAATTAATTGGTGGTCATGCTCCAGGCCCTGGAAGGAGGGTC
>gene=chr20_1174020-1175020; species=rheMac
gggattcaaaaccagaactcagttcagtgcttgtaaccactccgctGGCTTTCATTGCAATTTTCAAAGCACTCACAAAATTCTTAAGAGGCTGTTACTATCATCTCCGTTTTCACATTTGGGAAATTTGAGTGCCAAGGAGAAAGGAGATTACCTTACTACTATACTAAGGAAGGAAAATTCCAGTCAGACCCAAGGGCCCCTGACTT-CAGGTTGATTTGGGGACCTTAGATAGACCTAAAGTCCTGGGGCTGATCAGCCCCTTGCCTAGTCACCCATACCCCACT--GTTTTCACCTTTCTCAGACTCTGGCTGGGATCTGGTATTTGGGTTTGTTTACTTTTGTCATATTTACCCCTGGCACGAGCCTGGCTCATCTGGCTTTCCTGGAGCTCTAATACTTTCATGGAGTGGCCTTGATATCATGGTAATGGGACATGGTTCAGGGATTTCAGGAAATTAATTGGTGGTCATGCTCCAGGCCCTGGAAGGAGTGTC
>gene=chr20_1193441-1194441; species=hg19
TTTCCCGTTGTGGCGCATCTTACTGGGAGGGCCATGGCCCCAGAGGCTTTCTGGCTCCAGagatctgcgtttgaactttagctctgccgttgacagagtgatctggggcctccttctctgatccttcacttatccttaactctaaagtaaaaatgacacctctcagagctgtggagaggatgttggaaagtgctttgtaaCAAACTGGGAATAACTGGAGAGAATGGAAAGAAACATTGTCTGCAGTTGACCAGGCTTGGattcattttaaaaaatacttaatgtgcacctgctgtgtgtcaggcactgttctggatgtgggaatgtcgcaacaaataaaacagacaaaatttatgtttttgtgtagttaatagtccagCATTCCAGTTTTTGAGTCATTCATTCATTCATTTACAATATGTTTCTGGCACTCCTGTGTGCAGCACTTTCCCAAGCAATGGGCACAGAGGGTATCTAATATGGCTGGAACCCAGGAAGCC
>gene=chr20_1193441-1194441; species=bosTau
TTTCTTACTGAGGAACGGGTTATTGGGGGGGGTG-GGACACTGACGCTTTCTGGCcct-gagatctag-------gttcggctctgccactgactgaatgacctgtagcatcctcctctg-----------aaccttaactctgaaatgaaaatgacacctgtcagagctgtGG-GAG-ACCTTGGGAAGTGCTTTGT---AAAT--GGAATAACCAGAGACAATGAAAAGAAGCATTATCTGCAATaagacgggcctgggttcaatTAGAAaaatacttatggtgcatctgctatgtgtcagatgctgttctggatgtcagaatataaaaaaaaaaaaaatggataaaattcatgctttcctgtagtcgacattctTGCATTCCAAT----------TTCATTCATTTATCTACAGTAGTTTTCTGG--------TGTGCGGCACTTTCCCAAGAAATGGGCATAGAAAGGATTTAATATGGCTACCACACAG-GGAGC
>gene=chr20_1193441-1194441; species=calJac
TTTCGCATTGTGGGGCATGTTATTGGGAGGACCATGGACTAAGAggctttgtcgccccagagatctgcgtttgaactttagctctgccactgaccaagtgatctgggtcctccttttcttatcctccacttatccttaactctaaaataaaaatgatacctctcagagcggtggagaggatGTTGGAAAATGCTTTGCAACAAACTGGGAATAATTGGGGGGAATGGAAGGTAGCATTGTCTGCAGTTGACCAGGCTTGGTttcattttaaaaaatacttaatgtgcacctgctccgtgtcaggcgctgttctggatgtgggaatgtcgcaacaaataaaacagacaaaatttatgttttcgtgttgttaatattccagCATTCCAGTTTTTGAGTCGTTCattcattcatttacaatatgtttctggcagtcctgtgtgcagcactttcccaagcaatgggcacagagGGTATCTAACATAGCTGGAACCCAGGAAGCC
>gene=chr20_1193441-1194441; species=canFam
TTTCCTGCGGTGGGACATCTTCCTGGGAAGGCTATGAAGGATGAGGCTTTCTGGTCCTCGAACTctgggtgtgaatttcagctctgccactgacttagtgacctagggcg-----ctctgatcctccatttaaccttagctctcaaatgaaaatgacacctccccaagccatggagaggatcttggaaagtgctttgt---aaaCTGGGAATAATCGGAGACAATGGCGAGAAGCATTATCTGCAATCGAATAGGCCTGGattcattttttaaaatatgaattgtgcacatgctataaacccggcaattttctggacatgggaatgtagcaaggaatcaaacatataaaatgtatgttttcatgtatttaacattctagCATTCCAGTTTCCGAG----TCattcattgatccacaatatttttctgatattactatgtgcgccgctttcctaagcagcaggcatagagGGAGTCCAATATGGCTAGAAGACAGGAAGCC
>gene=chr20_1193441-1194441; species=equCab
TCTTCTATTATGGGACAGCTTTTTGGGAGGGCCGTGgaggatgaggcttttggacccttgagatctgggtttgaattttagctctgccactgactgagagacctgtggcattctcctctgatcctccatttaatcttaactctaaaatgaaaatgacacccctcagaggtgtggagaggatcttggagagggctttat---aaactgGGCATAACTGGAGGCAATGGAAAGAAGCACTGTCTGCGCTCGAACAGGTCTGGattcattttgaaaaacac-aatcatgtgcctgctgtatgccaggtagtattctggatgtgagactatagcaatgaat--aaaagacaaaa--------ttcacgtcgttaacatgctagcattccagtTTCTGAGTCactcattcattcatctacaatatttttctaatacaactatgagcggcactttcctaagcagtgggcgtagagGGAATGCAATATGGCCAGAGCACAGGGGAGC
>gene=chr20_1193441-1194441; species=gorGor
TTTCCCGTTGTGGCACATCTTACTGGGAGGgccatggaccgagaggctttctggccccagagatctgcgtttgaacttt-gctctgccgttgacagagtgatctggggcctccttctctgatccttcacttatccttaactctaaagtaaaaatgacacctctcagagctgtggagaggatgttggaaagtgctttgtaaCAAACTGGGAATAACTGGAGAGAATGGAAAGAAACATTGTCTGCAGTTGACCAGGCTTGGattcatgttaaaaaatacttaatgtgcacctgctgtgtgtcaggcactgttctggatgtgggaatgtcgcaacaaataaaacagacaaaatttatgttttcgtgtagttaatagtccagCATTCCAGTTTTTGAGTCattcattcattcatttacaatatgtttctggcactcctgtgtgcagcactttcccaagcaatgggcacagagggtATCTAATATGGCTGGAACCCAGGAAGCC
>gene=chr20_1193441-1194441; species=panTro
TTTCCCGTTGTGGCGCATCTTACTGGGAGGGCCATGGACCGAGAGGCTTTCTGGCCCCAGagatctgcgtttgaactttagctctgccgttgacagagtgatctggggcctccttctctgatccttcacttatcctta------------AAATGACACCTCTCAGAGCTGTGGAGAGGATGTTGGAAAGTGCTTTGTAACAAACTGGGAATAACTGGAGAGAATGGAAAGAAACATTGTCTGCAGTTGACCAGGCTTGGattcattttaaaaaatacttaatgtgcacctgctgtgtgtcaggcactgttctggatgtgggaatgtcgcaacaaataaaacagacaaaatttatgtttttgtgtagttaatagtccagCATTCCAGTTTTTGAGTCATTCATTCATTCATTTACAATATGTTTCTGGCACTCCTGTGTGCAGCACTTTCCCAAGCAATGGGCACAGAGGGTATCTAATATGGCTGGAACCCAGGAAGCC
>gene=chr20_1193441-1194441; species=papHam
TTTCCCATTGTGCGGCATCTTATTGGGAGGACCATGGACCAAGAGGCTTTCTGGCCCCAGATatctgcgtttgaactttagctctgccacggacagagtgatctggggcctccttttctgatcctccacttatccttaactctaaaataaaaatgactcctctcagagctgtggagaggatGTTGGAAAATGCTTTGTAACAAACTGGGAATAACTGGAGAGAATGGAAAGAAACATTGTCTGCAGTTGATCAGGCTTGGattcatttaaaaaaatacttaatgtgcacctgctgtgtgccgggcactgttctggatgtgggaatgtcacaacaaataaaacagacaaaatttgtgttttcgtgtggttaatagtcc-GCATTCCAGTTTTTGAGTCATTCATTTATTCATTTACAATATGTTTCTAGCACTCCTGTGTGCAGCACTTTCACAAGCAATGGGCACGGAGGGTATCTAATATGGCTGGAACCCAAGAAGCC
>gene=chr20_1193441-1194441; species=ponAbe
TTTCCCGTTGTGGGGCATCTTACTGGGAGGACCACGGACCAAGAggctttctggccccagaaatctgcgtttgaactttagctctgccgttgacagagtgatctggggcctccttctctgatccttcacttatccttaactctaaaataaaaatgacacctctcagagctgtggagaggatgttggaaagtgctttgtaacaaactgggaataactggagagaatggaaagaaacattgtCTGCAGTTGACCAGGCTTGGattcattttaaaaaatacttaatgtgcacctgctgtgtgtcaggcactgttatggatgtgggaatgtcgcaacaaataaaacagacaaaatttatgttttcgtgtggctaatagtccagCATTCCAGTTTTTGAGTCattcattcattcatttacaatatgtttctggcactcctgtgtgcagcactttcccaagcaatgggcacagagGGTATCTAATATGGCTGGAACCGAAGAAGCC
>gene=chr20_1193441-1194441; species=rheMac
TTTGCCATTGTGCGGCATCTTATTGGGAGGACCATGGACCAAGAGGCTTTCTGGCCCCAGATatctgcgtttgaactttagctctgccacagacagagtgatctggggcctccttttctgatcctccacttatccttaactctaaaataaaaatgacacctctcagagctgtggagaggatGTTGGAAAATGCTTTGTAACAAACTGGGAATAACTGGAGACAATGGAAAGAAACATTGTCTGCAGTTGATCAGGCTTGGattcatttaaaaaaatacttaatgtgcacctgctgtgtgtcgggcactgttctggatgtgggaatgtcacaacaaataaaacagacaaaatttgtgttttcgtgtggttaatagtcc-GCATTCCAGTTTTTGAGTCATTCATTCATTCATTTACAATATGTTTCTAGCACTCCTGTATGCAGCACTTTCACAAGCAATGGGCACAGAGGGTATCTAATATGGCTGGAACCCAAGAAGCC
>gene=chr20_1204279-1205279; species=hg19
ggattacaggcgtgagccaccacacctggccAtgatctatatttttcaaagacccctctggcttcagtgtagagcagcagtctccaacctatttggcaccagggaccagttttgtggaagacaattattccacgagccgagtgggcggggggtcatgagattctcgtgaggagcgggcaacctagatccctcgcatgtgcagttcccaataggtttcgcgctcctgtgagaatctaatgcgcggctgatgtgacaggaggcgaagctcaggcggtgaggctccctcgtccactgttcacctcctgctgtgcggccctgttcccacccggggttgggaacccctggtgtagagaatgggctttagggaggtgagtgacaggaaggagaccgctcaggaggttggagcttttccaggagagaggtggcttagactagggtggagtcggtggagatcttgagaaggggtagatgaaagtcatatttgaaggtggagtgatggg
>gene=chr20_1204279-1205279; species=bosTau
--------------------------------------------------------------------------------------------------------------------------------------------------------------------------------------------------------------------------------------------------------------------------------------------------------------------------------------------------------------------------------------------------------------------------------------------------------------------------------------------------------------------
>gene=chr20_1204279-1205279; species=calJac
ggattacaggcccaagccactgtgcacggccaggatctacatttttcaaagacccttctggcttcagtgtagagcagctgtctccaaccttttttggcacagggaccagtttcatggaagacaattattccacgagctggggcggtggggcggcattagattctcatgaggagcacgcaccctagattcctcacatgcgcagttcacagtagggttcgtgctt-------------------------tgtgacaggaggcgaagctcaggcggtgaggctccctagccctctgctcaccttaccctgtgcggccctgttcccaCTGGGGGTTGGGAA-CCCTGgtgtagagaatgggctttagggaagcgagtgacaggaaggaggccgcccagg-ggttagagcttttccagcagagggctggcttagactagggtggagtgggtggagatcttgagaagggaTAGATTAAAGTCATATTTGAAGGTGGAGTGATGGG
>gene=chr20_1204279-1205279; species=canFam
---------------------------------gatttatatttttcaaagactactctggctttggtgtggac--------------------------------------------------------------------------------------------------------------------------------------------------------------------------------------------------------------------------------------------------------------------------------------agtgggcttaagg--ggcaagtgataggaaggaaactgctgaggagggtgggccttctccaggagacaggtggcttagatgagggtgggctgggtagaggtggtgagaagtgaATGA--GAAGTGATAGCATAAGGT-GAGTGGTGGG
>gene=chr20_1204279-1205279; species=equCab
--------------------------------------------------------------------------------------------------------------------------------------------------------------------------------------------------------------------------------------------------------------------------------------------------------------------------------------------------------gtgtggacaatgagcttaagggaggcaagtgacacgagggagactgctgaggatgttgggcctttcccagcgga---------------agggtggagcgggtagagatagtaggaagtggtagattaaagtcgtatttgaaggtggagggatggg
>gene=chr20_1204279-1205279; species=gorGor
ggattacaggcttaagccaccacacctggccAtgatctatatttttcaaagacccctctggcttcagtgtagagcagcagtctccaacctatttggcaccaaggaccagttttgtggaagacaattattccacgagccgggtgggcggggggtcatgagattctcgtgaggagcgggcaacctagatccctcgcatgcgcagttcacaataggtttcgcgctcctgtgagaatctaatgcgcggctgatgtgacaggaggc-aagctcaggcggtgaggctccctcgcccactgttcacctcctgctgtgcggccctgttcccacccggggttgggaacccctggtgtagagaatgggctttagggaggtgagtgacaggaaggagaccgctcaggaggttggagcttttccaggagagaggtggcttagactagggtggaggcggtggagatcttgagaagggatagattaaagtcatatttgaaggtggagtgatggg
>gene=chr20_1204279-1205279; species=panTro
ggattacaggcgtgagccaccacacctggccAtgatctatatttttcaaagacccctctggcttcagtgtagagcagcagtctccaacctatttggcaccagggaccagttttgcggaagacaattattccacgagccggctgggcggggggtcatgagattctcgtgaggagcgggcaacctagatccctcgcatgcgcagttcacaataggtttcgcgctcctgtgagaatctaatgcgcggctgatgtgacaggaggcgaatctcaggcggtgaggctcccttgcccactgttcacctcctgctgtgcggccctgttcccacccggggttgggaacccctggtgtagagaatgggctttagggaggtgagtgacaggaaggagaccgctcaggaggttggagcttttccaggagagaggtggcttagactagggtggagtcggtggagatcttgagaagggatagattaaagtcatatttgaaggtggagtgatgga
>gene=chr20_1204279-1205279; species=papHam
ggattacaggcgtgagccaccacacccgtccACgatctatatttttcaaagacccctctggcttcagtgtggagcagcggtctccaacctttttggcaccagggaccagttctgtgaaagacaattattccacaagctgggtgggcgcggggtcatgagagtctcgtgaggagcgcgcaacctagatccctcgcatgcgcagttcacaataggtttcgagctcctgtgagaatctaatgctaggctgatgtgacaggaggcgaagctcaggcggtgaggttcgctcgcccgctgctcacctcctgctatgcggccctgttcccacccggggttgggaacccctggtgtagagaatgagctttagggaggcgagtgacaggaaggagaccgatcaggaggttggagcttttccaggagagaggtggcttagactagggtggagtgggtggagatcttgagaagggatagattaaagtcatatttgaaggtggagtgatggg
>gene=chr20_1204279-1205279; species=ponAbe
ggattacaggcgtgagccaccacacccgaccATGATCTATATTTTTCAAAGACCCCTCTGGCTTCAGTGTAGAGcagcagtctccaacctttttggcaccagggatcagttttgtggaagacaattattccatgagccgggtgggcggggggtcatgagattctcatgaggagcgggcaacctagatccctcgcatgcgcagttcacaataggtttcgtgctcctgtgagaatctaatgcgcggctgatgtgacaggaggcgaagctcaggcggtgaggctcgcttgcccgctgttcacctcctgctgtgcagccctgttcccaCCCGGGGCTGGGAACCCCTGgtgtagagaatgggctttagggaggtgagtgacaggaaggagaccgctcaggaggttggagcttttccagcagagaggtggcttagactagggtggagtgggtggagatcttgagaagggatagattaaagtcatatttgaaggtggag-------
>gene=chr20_1204279-1205279; species=rheMac
ggattacaggcgtgagccaccacacccgtccacgatctatatttttcaaagacccctctggcttcagtgtggagcagccgtctccaacctttttggcaccagggaccagttctgtgaaagacaattattccacaagctgggtgggcgcggggtcatgagagtctcgtgaggaacgtgcaacctagatccctcgcatgcgcagttcacaatagttttcgcgttcctgtgagaatctaatgctaggctgatgtgacaggaggcgaagctcaggcggttaggttcgctcgcccgctgctcacctcctgctatgcggccctgttcccacccggggttgggaacccctggtgtagagaatgagctttagagaggcgagtgacaggaaggagaccgatcaggaggttggagcttttccaggagagaggtggcttagactagggtggagtgggtggagatcttgagaagggatagattaaagtcatatttgaaggtggagtgatggg
>gene=chr20_1225080-1226080; species=hg19
GTAAACCTAGTTATATGCTGAGAATCCTACTAGGCCTCATATTCTTTGTGTCATGGAATGTTTTAGAACTGCAGCCAGTATGCCTAAGTTTTGCTTTTCATCATAAATTCACCCAAGTATCTCTAAGAATAATATATTTTAGACCCACCAATTCCTTGGCCTTGAATCTGAAAGACTATCTAAAGATCTATGACCAAAACaaaattttaaaaactttttaagatataattttttatttgaaaaatattaCTATTTGAAAACACAATTGGAAATAATGTACTTTGAAATATTTTCTCAGTTGTTATTTTATTGGTTGTACAAATATAAATATTATAGCCACACCAGTTAAAAATAAACCAGTGTTTTTATGGTCTGTTCCATTATCACTGTATTTTGATAACCACTCAGGGAATTCAAAGTCAACCCATGTTGAAACTGAATGCCCTTGGAAGGAAAGACAATTTCACAGTGCATTCAAACAGAATGTATTTTACTAAATA
>gene=chr20_1225080-1226080; species=bosTau
GTGAACCTGGTCATATGCTA-----------AGGCCTCACATTCAGTATATCAAGGAATTCTTAAAAACTCTAGAAAATACGCCCATGTTTT-CTTCTATTCATAAATTCACCCTCCTATCTCTATGAATAATATGTGTTAGATCCATGAATTCCTTGGTCTTGAATCTGAAAGAATATCTAAAGATCCGTTACCAAT----------AAAATTATTTT---AT------TTCTATTTGAAAAACGTAGTTATT-AAAAACATAGTTTTAAACAATGTGCTTTCCAGTATTTTCCC-AGTGTCActtt------------------------------------------------------------------------------------------------------------------------------------------------------------------------------------------------
>gene=chr20_1225080-1226080; species=calJac
GTAAATCTGGTTATTTTCTGAGAATCCTACTAGGCCTCATATTCTATGCATCATAGAATTTTTTAGAACTGCAGCCAGTATACC---ATTTTGCTTCTCATCATAAATTCACCCTCTTATCTCTAAGAATAATATATTTTAGACCCACCAGTTCCTCGGCATTGAGTCTGAAAGACTATCTAAAGATCTATGACCAAAACaaaattttaaaaactttttaagatataa-tttttatttgaaaaa-attaCTATTTGAAAACATAGTTGGAAATAATGTGCTTTTAAATATTTTCTCAATTGTTATTTTATTGGTTGTACAAATATAAATATTATAGCCACACCAGATAAAAATAAACCAGTGCTTTTCTGGTCGGTTCCATTATCACTGTGTTTTGATAACCACTCAGGGAATTC--AGTCAACTCATGTTGAAACTGAATGCCCTTGGAAGGAAAGACAACTTCGCAATGCATTCAAACAGAATGCATTTTACTAAATA
>gene=chr20_1225080-1226080; species=canFam
TTGAATCTGATTATATTCTA---------CTAGGCCCCACATTCAGTATATCATGGAACTTCTTAGGACTCTAGACAGTGCACCTATG--TTGTTTCTGATCATAAATTCACTCTCTCACCTCTAAG---GCTGTGTTTTAGACC-------TCCTTAACTCTGAATTCAAAAGATTATCTAAAGACCCATGACTAAA----------AAAATTTTATTTGAat------ttttatttaaaaaacataattatttaaGAACATGGTTGGAAACAATGTGCTTTAAAATATTTTCCCCATTGTCACTTTGGTGGTTGTACAAATGTAAATATTATAGGCAAACCAGATAAAAATAAACTGGTGCTTTTCTGGTTTGTTTCACCATCACTGTATTCTGATAATTATTCAGGGAATTCAAAGTCAATCCACACTGGAAGTGAATGCCATTGGAAGGAAGGACAATTTCATAATGCATTAAA--ATAATGTATTTTACTATATA
>gene=chr20_1225080-1226080; species=equCab
TTGAAACTGGTTGTATGCTGAGAATCCTAAGAGGCCCCACATTCAGTATGTCATGGAATCTTTTAGGACTCTAGACGATATACCTATGTTTTGTTTCTGATCATAAATTCACCCTCCCACCTTTAAGAATAATATGTTTTAGACCCACTACTTCCTTAGCTTTGAATCTGAAAGATTATATAAAGATCCATGACCAAA-CAAAATTAACAAATTTTATTTGAAT------TTTTATTTGGAAAATGTAGTTATTTGAAAACATACTTGGAAACAATGTGCTTTAAAATATTTTCCCACTTGTCACTTTATTGATTGTATAAATGTAAATATTATAGCCATACCAGATAAAAATAAACCAGTGCTTTTCTGGTCTGTTCTGTCATCACTGTATTTTGATAACCGCTCAGGGAATTCGAAGTCAACCCCCATTGAAACTGAATGCTCTTGGAAGGAAAGACTA-TTCATGGTGCATTAAAAGAGAATGTGTTTTACTAAATA
>gene=chr20_1225080-1226080; species=gorGor
GTAAACCTAGTTATATGCTGAG-A-CCTACTAGGCCTCGTATTCTTTGTGTCATGGAATGTTTTAGAACTGCAGCCAGTATGCCTAAGTTTTGCTTTTCATCATAAATTCACC-ACATATCTCTAAGAATAATATATTTTAGACCCACCAATTCCTTGGCCTTGAATCTGAAAGACTATCTAAAGATCTATGACCAAAACaaaattttaaaaactttttaagatataattttttatttgaaaaatattaCTATTTGAAAACACAATTGGAAATAATGTACTTTGAAATATTTTCTC-GTTGTTATTTTACTGGTTGTACAAATATAAATATTATAGCCACACCAGTTAAAAATAAACCAGTGTTTTTCTGGTCTGTTCCATTATCACTGTATTTTGATAACCACTCAGGGAATTCAAAGTCAACCCATGTTGAAACTGAATGCCCTTGGAAGGAAAGACAATTTCACAGTGCATTCAAACAGAATGTATTTTACTAAATA
>gene=chr20_1225080-1226080; species=panTro
GTAAACCTAGTTATATGCTGAGAATCCTACTAGGCCTCATATTCTTTGTGTCATGGAATGTTTTAGAACTGCAGCCAGTATGCCTAAGTTTTGCTTTTCATCATAAATTCACCCACATATCTCTAAGAATAATATATTTTAGACCCACCAATTCCTTGGCCTTGAATCTGAAAGACTATCTAAAGATCTATGACCAAAACaaaattttaaaaactttttaagatataattttttatttgaaaaatattaCTATTTGAAAACACAATTGGAAATAATGTACTTTGAAATATTTTCTCAGTTGTTATTTTATTGGTTGTACAAATATAAATATTATAGCCACACCGGTTAAAAATAAACCAGTGTTTTTATGGTCTGTTCCATTATCACTGTATTTTGATAACCACTCAGGGAATTCAAAGTCAACCCATGTTGAAACTGAATGCCCTTGGAAAGAAAGACAATTTCACAGTGCATTCAAACAGAATGTATTTTACTAAATA
>gene=chr20_1225080-1226080; species=papHam
GTAAACCTGGTTATATGCTGAGAATCCTACTAGGCCTCATATTCTTTGTGTCATGGAATGTTTTAGAACTGCAGCCAGTATACCTAAGTTTTGCTTCTCATCGTAAATTCACCCTTACATCTCTAAGAATAATATATTTTAGACCCACCGATTCTTTGGCCTTGAATCTGAAAGATTATCTAAAGATCTATAACCAAAATGaaattttaaaaactttttaagatataattttttatttGAAAAACATTACTATTTGAAAACATAATTGGAAATAAT-TGCTTTGAAATATTGTCTCAATTGTTATTTTATTGGTTGTACAAATATAAATATTATAGCCATACCAGATAAAAATAAACCAGTGTTTTTCTGATCTGTTCCATTATCACTGTATTTTGATAACCACTCAGGGAATTCAAAGTCAACCCATGTTGAAACTGAATGCCCTTGGAAGGAAAGACAATTTCACAGTGCATTCAAACAGAAAGTATTTTACTAAATA
>gene=chr20_1225080-1226080; species=ponAbe
GTAAACCTGGTTATATGCTGAGAATCCTACTAGGCCTCATATTCTTTGTGTCATGGAATGTTTTAGAACTGCAGCCAGTATGCCTAAGTTTTGCTTTTCATCATGAATTCACCTGCATCTCTCTAAGAATAATATATTTTAGACCCACCAATTCCTTGGCCTTGAATCTGAAAGACTATCTAAAGATCTATGACCAAAACAAAATTTTAAACACtttttaagatataattttttatttgaaaaatattaCTATTTGAAAACATAATTGGAAATAATGTGCTTTGAAATATTTTCTCAATTGTTATTTTATTGGTTGTACAAATATAAATATTATAGCCACACCAGTTAAAAATAAACCAGTGTTTTTCTGGTCTGTTCGATTATCACTGTATTTTGATAACCACTCAGGGAATTCAAAGTCAACCCATGTTGAAACTGAATGCCCTTGGAAGGAAAGACAATTTCACAGTGCATTCAAACAGAATGTATTTTACTAAATA
>gene=chr20_1225080-1226080; species=rheMac
GTAAACCTGGTTATATGCTGAGACTCCTACTAGGCCTCATATTCTTTGTGTCATGGAATGTTTTAGAACTGCAGCCAGTATACCTAAGTTTTGCTTCTCATCGTAAATTCACCCTTACATCTCTAAGAATAATATATTTTAGACCCACCGATTCTTTGGCCTTGAATCTGAAAGATTATCTAAAGATCTAGAACCAAAATGaaattttaaaaactttttaagatataattttttatttGAAAAACATTACTATTTGAAAACATAATTGGAAATAAT-TGCTTTGAAATATTTTCTCAATTGTTATTTTATTGGTTGTACAAATATAAATATTATAGCCATACCAGATAAAAATAAACCAGTGTTTTTCTGGTCTGTTCCATTATCACTGTATTTTGATAACCACTCAGGGAATTCAAAGTCAACCCATGTTGAAACTGAATGCCCTTGGAAGGAAAGACAATTTCACAGTGCATTCAAACAGAAAGTATTTTACTAAATA
>gene=chr20_1235272-1236272; species=hg19
TTAAATTGCCTGAGTGGGTTTTAGTCTATTTATAGGTCACTTAACTTTTTTATTTACTATTTAATGATTATTATAATCACCATTAATGTGTCAGCAAAACTAAATCTGCTTCTTATGTTTAAAAAAATTAGCAGACACTTGTTCCTCATGTTGTTTGCAGCTACGGTCTGAGTAAAGATCACCAAAATAAATGTTCTTTTGTTTGGTGTTTACTGAACATTTTTGACATTAAAACTGTTGTTTTCCTTTTTTCTTAATTGAAGTTTGAGTTAGGACATTTTCATATGATGCTCTGTGAGCTCCATCATACACTGTCAAATGAAGCCTATGGTACTCATTAAAATGTTGTTATATCTGGAATTATGCTGCAAACAACAAATTCTAAATAGCCTCTCTAAATGTGTTAACTATAAATTTTAAATGGCAAAATTGCCtttttaaaatttcttttattttttaaattaacatacagaaaatttgacttcttaattttggtgcac
>gene=chr20_1235272-1236272; species=bosTau
TCAAATTATATGAGT--CTATTAGTCTAATTATAGTTTATGCAACCTGTTTATTTACTA-TTAATGATTATTATGGCTATCATTTATGTATCAGCAAAACTA------------ACATTAGAAAAAATTAATGGATGCTTATTCAACATGTTGTTTTCAGCTATAATTCAAGTGAAGGTAACTAAAATAAATG-TTCTTTATATGGTGTATACTGAGCATTTTTGACATTAAAACCAAAGTTTTTC---TTTCTTAGTTGAAGTTTGAGTTAAGAGATTTTCATGTAATGCTCTGTGAGCTCC---------------------------------------ATACTATTGTATCTGGAATTATGCTACAGACT--AAATTCTAAATGGCCCCTTTGAATGTATTAACTATAAGTTTTAGATGTCAAAATTCCCttttttaaaattcctttaattttta-atta--acacaggaaagttgacttttttattttagtgcac
>gene=chr20_1235272-1236272; species=calJac
TTAAATTACTTGAATAGCTTTTAGTCTATTTATAGGTTATTTAACCTTTTTATTTACTATTTAATGATTATTATGATCACCATTAATGTGTCAGCAAAACTAAATCTGCTTC-TATTTTTTAAAAAATTAGCAGATACTTGTTCAGCATGTTGTTTGCAGCTA--GTCTGAGTAAAGATCACCAAAATAAATGTTCTTTTACTTGGTGTTTACTGAGCATTTTTGACATTAAAACTGTTGTTTTTCTTTTTTCTTAATTGAAGTTCGAGTTAGGAAATTTTCATATTATGCTTTGTGAGCTCCATAGTACACTGTGAAATAAAACCTATGGTACTCTTTTAAATGCTGTTGTATCTGGAATTATGCTGCAAACAACAAATTCTAAATAGCCTCTCTAAATTTATTAACTATACACTTTAAATGTCAAAATTGTCTTTTAAAATTGTCTTTTATTTTTTAaattaacatacagaaaaattgacttcttaattttggtgcac
>gene=chr20_1235272-1236272; species=canFam
TTAAATTA----------TTGTAGTCTATTTATCGTTCATTTAACATTTTTA-CTATTATTTAATGATTATTATAACTACCAGTCATGTGTCAGCAAAATTAAAT---CTTCTTATGTT--AAAAAATTAGTAGACACTTGTTTAGCATGTTGTCTGCAGCTACATTTAAAGTAAAGGTCATTAAAATAAATGTTATTTTACTTAGTATTTACCAAGCATTTTTGACATTAAAACCATTGTTTTTCTTTTTTCTTAGTTGAAGGTTGAGTTAGGAAATTTTCATGTAATGCTCTGTGAGCTCCATAATATACTATAAAGTGAAGCCTATAGTACTTTCTTCATTCCCCGTGTATTTGGAATTATGCTGCAAACA--AAATTCTAAATGGCCTCTTTAAATGTGTTAATTATGAGATTGATATGTCAAAATTGCC-TTTTAAAAATTCTTTTATTTTTTATATTAGCATAAAGAAAAACGGACTTTTTCATTTTGGCACac
>gene=chr20_1235272-1236272; species=equCab
TTAAATTGTCTTAGTGGCTTTTAGTCTATTTATAGTTCATTTCACCTTTTTATTTACTATTTAATGATTATTATAACCACCATTCATGTGTCAGCAAAACTAACTCTGCTTCTTATGTTAAAAAAAATTAACAGACAGTTATTCAGCATTTTGTCTACAGCTACAATTCAAGTAAAAGTCATGA----AAATGTTCTTTTATGTGGTGTTTAGTGAGCATTTTTTACATTAAAACTGCTGTTTTTC-TTTTTCTTAGTTGAAGTTTTAGTTAGGAAATTTTCATAGAATGCCTTGTGAACTCCATAGTATACTGTAAAATGAAGCCTATGGTACTCTCTAAAATACTGTTGTATCTGGAATTATGCTATAAAAT--AAATTCTAAATGGCCTCTTTGAATGTATTAACCATATGATTTAAATATCAAAATTGCCtttttaaaaattcttttattttttaaattaacatacagacaatttgacttttttattttggtgcac
>gene=chr20_1235272-1236272; species=gorGor
--------------------------------------------------------------------------------------------------------------------------------------------------------------------------------------------------------------------------------------------------------------------AAGTTTGAGTTAGGACATTTTCATATGATGCTCTGTGAGCTCCATCATACACTGTAAAATGAAGCCTATGGTACTCATTAAAATGTTGCTATATCTGGAATTATGCTGCAAACAACAAATTCTAAATAGCCTCTCTAAATGTGTTAACTATAAATTTTAAATGGCAAAATTGCCtttttaaaatttcttttattttttaaattaaca-acagaaaatttgacttcttaattttggtgcac
>gene=chr20_1235272-1236272; species=panTro
TTAAATTGCCTGAGTGGGTTTTAGTCTATTTATAGGTCACTTAACTTTTTTATTTACTATTTAATGATTATTATAATCACCATTAATGTGTCAGCAAAACTAAATCTGCTTCTTATGTTTAAAAAAATTAGCAGACACTTGTTCCTCATGTTGTTTGCAGCTACGGTCTGAGTAAAGATCACCAAAATAAATGTTCTTTTGTTTGGTGTTTACTGAACATTTTTGACATTAAAACTGTTGTTTTCCTTTTTTCTTAATTGAAGTTTGAGTTAGGACATTTTCATATGATGCTCTGTGAGCTCCATCATACACTGTAAAATGAAGCCTATGGTACTCATTAAAATGTTGTTATATCTGGAATTATGCTGCAAACAACAAATTCTAAATAGCCTCTCTAAATGTGTTAACTATAAATTTTAAATGGCAAAATTGCCTTTTTAAAATTTCTTTTATTTTTTAaattaacatacagaaaatttgacttcttaattttggtgcac
>gene=chr20_1235272-1236272; species=papHam
TTAAATTACCTATGTGGGTTTTAGTCTATTTATAGGTCATTTAACCTTTTTATTTACTATTTAATGAGTATTATAATCACCATTAATGTGTCAGCAAAACTAAATCTGCTTTTTATGTTTAAAAAAATTAGCAGACACTTGTTCCGCATGTTGTTTGCAGCTACAGTCTAAGTAAAGATCACCAAAATAAATGTTCTTTTGCTTGGCGTTTACCAAACATTTTTGACGTTAAAACTGTTGTTTTCCTTTTTTCTTAATTGAAATTTGAGTTAGGACATTTTCATATTATGCTCTGTGAGCGCCATCATACACTGTAAAGTGAAGCCTATGGTACTCATTAAAATGTTGTTGTATATGGAAATATGCTGCAAACAACAAATTCTAAATAGCCTCTCTAAATGTATTAACTATAAATTTTAAATGGCAAAATTGCCtttttaaaatttcttttattttttaaattaacatacagaaaaattgacttcttaattttggtgcac
>gene=chr20_1235272-1236272; species=ponAbe
TTAAATTACCTGAGTGGGTTTTAGTCTATTTATAGGTCATTTAACCTTTTTATTTACTATTTAATGATTATTATAATCACCATTAATGTGTAAGCAAAACTAAATCTTCTTCTTATGTTTAAAAATATTAGCAGACACTTGTTCCTCATGTTGTTTGCAGCTACAGTCTGAGTAAAGATCACCAAAATAAATGTTCTTTTGCTTGGTATTTATTGAACATTTTTGACATTAAAACTGTTGTTTTCCTTTTTTCTTAATTGAAGTTTGAGTTAGGACATTTTCATATTATGCTCCGTGAGCTCCATTGTACACTGTAAAATGAAGCCTATGGTACTCATTAAAATGTTGTTGTATCTGGAATTATGCTGCAAACAACAAATTCTAAATAGCCTCTCTAAATGTATTAACTATAAATTTTAAATGGCAACA-TGCCtttttaaaatttcttttattttttaaattaacatacagaaaatttgacttcttaattttggtgcac
>gene=chr20_1235272-1236272; species=rheMac
TTAAATTACCTGTGTGGGTTTTAGTCTATTTATAGGTCATTTAACCTTTTTATTTACTATTTAATGAGTATTATAATCACCATTAATGTGTCAGCAAAACTAAATCTGCTTTTTATGTTTAAAAAAATTAGCAGACACTTGTTCTGCATGTTGTTTGCAGCTGCAGTCTAAGTAAAGATCACCAAAATAAATGTTCTTTTGCTTGGCGTTTACCGAACATTTTTGACGTTAAAACTGTTGTTTTCCTTTTTTCTTAATTGAAATTTGAGTTAGGACATTTTCATATTATGCTCTGTGAGCGCCATCATACACTGTAAAGTGAAGCCTATGGTACTCATTAAAATGTTGTTGTATATGGAAATATGCTGCAAACAACAAATTCTAAATAGCCTCTCTAAATGTATTAACTATAAATTTTAAATGGCAAAATTGCCTTTTTAAAATTTCTTTTATTTTTTAaattaacatacagaaaaattgacttcttaattttggtgcac
>gene=chr20_1244063-1245063; species=hg19
agaccaggacaggagttataggaagaaataaagatgataaattcaccactagttcagtggtagggtatatcaaattctggcttcttccccagtgtgcctgctagtattttgtcttcagaatcctcaaatagctgctacatgcattttgttcaggttttattgctgcattctgtgggagagTATGCTTAGCCAGAATTGGAATACAATTGTTTTTGAAACTAAAAAAATTTTTAATGTATTTTCAACTAGTCCAAAACAAAACAAAATTACTAATTTATTAGGAATAATTTTGTTTTATACTTATAATCCTCATTTGTTGCAATTTACATTATAACTAAACACCAGTTCTCTTCTCAATCATCTGCTTCCTGATGATAAAGAGAATACTTTACTAGCTAACACCATTCCAGATGGGAGTAATGTGAGTGAAGTCACTGTCTTGCTTTGGGGAAGTTCCTTGTGGAGATTTCTGGGAAATGTAGTCTTCTAAGTACCAAGCA
>gene=chr20_1244063-1245063; species=bosTau
agaccaggctgggggataccagaggaagcaaaattggtaaact---cactag-tcagtggt-----gtgtcaaattcttccttctaccccattttgcctgctagtattt-----tcagaatcctcgagtagctgctacatgcattttcttcaggtt-tattgtggcagtcagtgggagaatgtgcttacccaaaactggaaccaaaATGCTTTTGAAAATAAACAAATTT----AGTATTTTCAATTTGTACAAAACAAA----AACTACTAGTTTCTTTTGAATAATTCAT-TTTGTGTTTAAAATCCTCATTGCTTACAATTTCTATTGTAACTAAACATTGGCTATCTTCTTCATCACATGCTTTATGTTACTGAGGAG---TCTTTGCTAGCTAACACCATCCCAGAGGACAGTAATGTGGATAGAGATCCTCTCTCTTTTGGGGGAAGTTCCTTGTGGATATTTCTGGGAAATGTAGTCTTCTAAGTATCAAGGA
>gene=chr20_1244063-1245063; species=calJac
----------------------------------------------------------------------------------------------------------------------------------------------------------------------------------------------------------------------------------------------------------------------------------------------ATTTTGTTTTATACTTATAATCCTCATGTGTTGCCATTTACATTATAACTAAACACCAGTTCTCTTCTCAATCATCCGCTTCCTGATGCTAAGAAGAATTCTTTACTAGCTAACACTGTTCCTGGTGAGAGTAATGTGAGTGAAGTTGCTCTCTTGCTTTGGGGAAGTTCCTTGTGAAGATTTCTGGGAAATGTAGTCTTCTAAGTATCAAGCa
>gene=chr20_1244063-1245063; species=canFam
agactaggccaggggataccagaggaaataaaaatcgtatatt---tgctagtttactagg-----ccagaaaattctgtcttcttccctagtttgcctgttagtattttctcttcagactcctcacgtagccgctac-------ttgttcagattttcttgctgcattcagtggga--gagtgtttacccagaattggaaccaaattatctttgAAACTAAGCAAATTT---AAGTATCTCCAATTAGTACAAAACA-----AAACTACTGATTTCTTTAGAATAATCTGA-TTTATGCTTAAAATCCTCGTTTGTTGTAATTTACATCATAACTAAATACTGGCTCTCTT---CATCATATGCTTTATGATGCTGAAGAGAATTCTTTCC--ACTAACACCATCCCAGATGGAAGTACTGTGGGTGGAGGTGCTCTCTTGATTGGGAGAAGTTCCTTGTTGGGATTTCTGGGAAATGTAGTCTTCTGAGTATCAAGCC
>gene=chr20_1244063-1245063; species=equCab
agaccagaccaggggataccaggagaaacaaaagtggtaaa------gtcagttcaggggt-----acgtcaaatgctgcc-tcttccccagtttgcctgctag----------------cccccaagtagttgctgcacgcatgtcgttcaggttttatcagtgcattcactggcagagtgtgctgacccacaacaggaacccaattgctttTGAAACTACACAAATCT---AAGTATTTCCAATTAGTACAAAACA-----AAACTACAAATTTCTTTAGAATAATTTTGTTTTATGCTTAAAATCCTCATTTGTTGCCATTTACATTATAACTAAACACTGGCTCTGTTCTCCATCACATGCTTTATGATGCTGAGGAGAATTCTTCACTAGCTAACACCATTCCAGATGGAAGTAATGTGGGTGGAGGTGCTCTCTTGTTTGGGAGAAATACCTTGTGGAGATTTCTGGGAAATGTAGTCTTCTCAGTGCCAAGCA
>gene=chr20_1244063-1245063; species=gorGor
------------------TAggaagaaataaagatgataaattcaccactagttcagtggt--------tcaaattctggcttcttccccagtgtgcctgctagtattttgtcttcagaatcctcaaatagctgctacatgcatttcgttcaggttttattgctgcattctgt-ggagagTATGCTTAGCCAGAATTGGAATACAATTGTTTTTGAAACTAAAAAAATTTTTAATGTATTTTCAACTAGTCCAAAACAAAACAAAATTACTAATTTATTAGGAATAATTTTGTTTTATACTTATAATCCTCATTTGTTGCAATTTA-GTTATAACTAAACACCAGTTCTCTTCTCAATCATCTGCTTCCTGATGATAAAGAGAATACTTTACTAGCTAACACCATTCCAGATGGGAGTAATGTGAGTGAAGTCACTGTCTTGCTTTGGGGAAGTTCCTTGTGGAGATTTCTGGGAAATGTAGTCTTCTAAGTACCAAGCa
>gene=chr20_1244063-1245063; species=panTro
agaccaggacaggagttataggaagaaataaagatgataaattcaccactagttcagtggtagggtgtatcaaattctggcttcttccccagtgtgcctgctagtattttgtcttcagaatcctcaaatagctgctacatgcatttcgttcaggttttattgctgcattctgtgggagagTATGCTTAGCCAGAATTGGAATACAATTGTTTTTGAAACTAAAAAAATTTTTAATGTATTTTCAACTAGTCCAAAACAAAACAAAATTACTAATTTATTAGGAATAATTTTGTTTTATACTTATAATCCTCATTTGTTGCAATTTACGTTATAACTAAACACCAGTTCTCTTCTCAATCATCTGCTTCCTGATGATAAAGAGAATACTTTACTAGCTAACACCATTCCAGATGGGAGTAATGTGAGTGAAGTCACTGTCTTGCTTTGGGGAAGTTCCTTGTGGAGATTTCTGGGAAATGTAGTCTTCTAAGTACCAAGCa
>gene=chr20_1244063-1245063; species=papHam
agaccaggccagaagttataggaataaataaaaatgataaattcaccagtagttcagtggtagggtatgtcaaattctggcttcttccccaatgtgcctgctagtattttgtcttcagaatcctcaaatagctgctgtatgcattttgttcaggttttattgctgcattctgtgggagagTATGCTTAGCCAGAATTGGAATAAAATTGTTTTTGAAACTAAAAAAATTTTTTATGTATTTTCACCTAGTCCAAAACAAAACAAAATTACTAATTTCTTAGGAATAATTTTGTTTTACATGCATAATCCTCGTTTGTTGCAATTTACATTATAACTAAACACAG------TTCTCAATCATCTGCTTCCTGATGCTAAAGAGAA-----TACTGGCTAACACCATTCCAGATGGGAGTAATGTGAGTGAAGGTGCTCTCTTACTTTGGGGAAGTTCCTTGTGGAGATTTCTGGGAAATGTAGTCTTCTAAGTATCAAGCA
>gene=chr20_1244063-1245063; species=ponAbe
agaccaggccaggagttataggaagaaataaaaatgataaattcaccagtagttcagtggtaggatatgtcaaattctggcttcttccccaatgtgcctgctagtattttgtcttcagaatcctcaaatagctgctacatgcattttgttcaggttttattgctgcattctgtgggagagTATGCTTAGCCAGAACTGGAATAAAATTGCTTTTGAAACTAAAAAAAATTGTTATGTATTTTCAACTAGTCCAAAACAAAACAAAATTACTAACTTATTAGGAATAATTTTGTTTTATACTTATAATCCTCATTTGTTGCAATTTACATTATAACTAAACACCAGTTCTCTTCTCAATCATCTGCTTCCTGATGCTAAAGAGAATACTTTACTAGCTAACACCATTCCAGATGGGAGTAATATGAGTGAAGTCGCTCTCTTGCTTTGGGGAAGTTCCTTGTGGAGATTTCTGGGAAATGTAGTCTTCTAAGTATCAAGCa
>gene=chr20_1244063-1245063; species=rheMac
agaccaggccagaagttataggaataaataaaaatgataaattcaccagtagttcagtggtagggtatgtcaaattctggcttcttccccaatgtgcctgctagtattttgtcttcagaatcctcaaatagctgctgtatgcattttgttcaggttttattgctgcattctatgggagagTATGCTTAGCCAGAATTGGAATAAAATTGTTTTTGAAACTAAA-------------------------------------------------------------------------------------------------------------------------------------------------------------------------------------------------------------------------------------------------------------------------------------
>gene=chr20_1290447-1291447; species=hg19
CAAGGCTGACAACTTATGCAGTCTGTGACAAAGAGCAAGTCAAGGCAAGGAAAAAGCTCTCACAAAGAACGTAGCTCTGTTCTCTTAAAATGTGTAACTGTTTTCCTGGTAGAGCAAAATTTCTTGAAAGGGGCCCAGTTGCGACTTTAAGCAGCGTTTAAACAGCCTGCCTCCGTGTCCAGCATTTAAATCAGCACAAGAGAATCGGCTGCCTGTGGGCCCTGCCTGAGCCTCAGCCTAGCTTGGAGTCTGAGGCTCCAAGGAGGCCTGTGTGTATAAGCCATCCCATGGTCACCCTCCTGGACACGCCCCCCTCATGGCAGCCCCCACCTTAAGCAGCAGGCCGGCTGCAACCCATCATCCGAGGGTGGTTGCCCTTTGCTGCAGGAGGGCGGGAAGCCCCCCCTGCCTGCCCTGCCCTGCAGTGGCTTCAGGCATCTGGGATGGAGTGGTCCATGGTGTGGTGGAGCAGGACTGGAGGCAACCTGGATACAGCAACA
>gene=chr20_1290447-1291447; species=bosTau
GAAGGGTTATAACTTATACAGTTTGTGACAAAGAACAAGTAAAGGAAAAGAAACAATTCTTCCAAAAAATGTATT--TGTGTTCTCAAAACATGGAACTGTTTTACTGGTAGAGGCAAAA-ATTTGAAAGGGACCCAGCTGCAACTTTAGGAAGTGTTTAGCCGGCCTGCCGACGTGCCAAGCATTTAAATCAGCAC-AGAGAATG-GCCGCCTGTGGGCCCTGTCCCGGCCTTAGCCCAGTTGAGTGGCTGAGACTCCAACAAGGCCAGTGTATGTAAAGGATGCCATGTCGCCCCGCCCGGACACGCCCCCCTGGAGACGGCCCCGCCCCCAGGCAGCACGCC-TTCGCAGGC--------ACAGACTT--TCCCTTTCTGGCAGGAGGGTGACAGG---------GCTGAGCTGCTGTCCCGTGGCCTCAGACGTCAGGGATAGAGTGGTCCATGGTGTGGTGCAGCAGAGTCGGGGACAACCTAGATACAGCAAGG
>gene=chr20_1290447-1291447; species=calJac
CAAGGCTGAGAACTTCCGCAGTCTATGACAAAGAGCAAGTCCAGGCAAGGAAAAAGCTCTCACAAAGAATGTCACTCTGGTCTCTTAAAATGTATAACTGTTTTCCTAGTAGAGCAAAA--TCTTGAAAGGGGCCAAGTTACAACTTTAAGAAGTGTCTAGGCAGCCTGCCTACGTGGCCAGCATTTAAACCAGCACCAGAGAATCGTCTGCCTGTGGGCCTTGCCTGAGCCTCAACCCAGCTTGGAGTCTGAGGCTCCAAGGATGCC--TGTTTATAAGCCATCCCGTGGTCACCCTCCTGGACATGCCCCCCTCAAGGCAACCCCCACCTTAGGCAGCAGGCCAGCTGCAACCCATAGTCGGAGGGTGGTCGCCCTTGGCCGCAGGAGGGTGGGAGG---------CCTGCCCTGCCCTCTGATGGCTTCAGACATCTGGGATGGAGTGGTCCATGGTGTGGCGGAGCAGCATTGGAGATAACCTAGGTATAGCAACA
>gene=chr20_1290447-1291447; species=canFam
GAAGGATTATAACTTG--TAGTTTGTGACAGACGGGAAGGGAAGGAGAAGAAAACAGTCTCACAAAGGATGTAGTTGTGTTCTCTCAAAACGTGAAGCTGTTTTTCTGGTAGGAGCAAAG-TCTTGTGAGGGGCCCAACTGCAACTTTAAGAAGTGTTTGGCCGGACTGCCTCCGTGCTAAGCATTTAAATAGGCAC-AGAGAATC-ACTG-CTGGGGGC-----------CTGCGTGCAGTTCCCGGTCAGAGGTTCCAGGGAGGCCCCGT-GTGTCGGGGAACCCCACCTGCCCCACTTGGACATGTGCCC-TCAGCGCAGCCCTG-GCCTGGGCA-CAGCCC-CCCACACAT-GTCCTAGGAGGACTCTGGCCCTTTCCTGCAGGGGTGTGGGACG---------GCTGAGCAGTGCTCCCCTGGCTTCAGACATCTGGGATCGAGTGGTCCATGGCGTGGTGGAGCAGGGTCGGGGACAACCTAGATACAGCAAGG
>gene=chr20_1290447-1291447; species=equCab
GAAGGGTTATAACTTATACGGTTTGTGACAAAGAGCAAGTAAAGGAAAAGAAACAATTTTCACAAAGATTGTATTTCTGTTCTTTCAAAACATGGAACTATTTTTCTGGTAGAGGCAAAA-TCTTGAAAGGGACCC-GCTGCAACTTTTAGAAGTGTTTAG-CGGGCTGGCTACGTGCCCAGCATTTAAACTGGCGC-AAAAACTCGGCTGCCTGGGGGCCCTG-------CCCAGCCCAGCTCAGAGTCTGAGGCTCCA-GGAGGCCTGGG-GA-TGAGTGATCCAACGTTGCCCCAACTGGACACGCCCCC--------------------AGGCAGCAGGCC-TCCACAAG--GTCGTCTGAGGACTCT-GCCCTTTCCTGCGGGAGGGTGGGAGG---------GCTGAGCTGCCCCCGTGTGGCTTTAGATGTCTGGGATGGAGTGGTCCATGGTGTGGTGAAGCAGGGTCAGGGACAACCTAGACGCAGCAACG
>gene=chr20_1290447-1291447; species=gorGor
CAAGGCTGACAACTTATGCAGTCTGTGACAAAGAGCAAGTCAAGGCAAGGAAAAAGCTCTCACAAAGAACGTAGCTCTGTTCTCTTAAAATGTGTAACTGTTTTCCTGGTAGAGCAAAATTTCTTGAAAGGGGCCCAGTTGCGACTTTAAGCAGTGTTTAAACAGCCTGCCTCCGTGTCCAGCATTTAAATCAGCACAAGAGAATCGGCTGCCTGTGGGCCCTGCCTGAGCCTCAGCCCAGCTTGGAGTCTGAGGCTCCAAGGAGGCCTGTGTGTATAAGCCATCCCATGGTCACCCTCCTGGACACGCCCCCCTCATGGCAGCCCCCACCTTAAGCAGCAGGCCGGCTGCAACCCATCATCCGAGGGTGGTTGCCCTTTGCTGCAGGAGGGCGGGAAACCCCCCCTGCCTGCCCTGCCCTCCAGTGGCTTCAGGCATCTGGGATGGAGTGGTCCATGGTGTGGTGGAGCAGGATTGGAGACAACCTGGATACAGCAACA
>gene=chr20_1290447-1291447; species=panTro
CAAGGCTGACAACTTATGCAGTCTGTGACAAAGAGCAAGTCAAGGCAAGGAAAAAGCTCTCACAAAGAACGTAGCTCTGTTCTCTTAAAATGTGTAACTGTTTTCCTGGTAGAGCAAAATTTCTTGAAAGGGGCCCAGTTGCGACTTTAAGCAGTGTTTAAACAGCCTGCCTCCGTGTCCAGCATTTAAATCAGCACAAGAGAATCGGCTGCCTGTGGGCCCTGCCTGAGCCTCAGCCCAGCTTGGAGTCTGAGGCTCCAAGGAGGACTGTGTGTATAAGCCATCCCATGGTCACCTTCCTGGACACGCCCCCCTCATGGCAGCCCCCACCTTAAGCAGCAGGCCGGCTGCAACCCATCATCCGAGGGTGGTTGCCCTTTGCTGCAGGAGGGCGGGAAGCCCCCCCTGCCTGCCCTGCCCTCCAGTGGCTTCAGGCATCTGGGATGGAGTGGTCCATGGTGCGGTGGAGCAGGACTGGAGACAACCT-GATACAGCAACA
>gene=chr20_1290447-1291447; species=papHam
CAAGGCTGATAACTTATGCTGTCTGTGACAAAGAGCAAGTCAAGGCAAGGAAAAAGCTCTCACAAAGAATGTAGCTCTGTTCTCTC-AAATGTGTAACTGTTTTCCTGGTAGAGCAAAATTTCTTGAAAGGGGCCCAGTTGCAACTTTAAGAAGTGTTTAGACGGCCTGCCTCCGTGTTCAGCATTTAAATCAGCACAAGAGAATCGGCTGCCTGTGGGCTCTGCCTGAGCCTCAGCCCAGCCTGGAGTCTGAGACTCCAAGGAGGCCTGTGTGTATAAGCCATCCCATGGTCACCCTCCTGGACACG-CCCCCTCACGGCAGCTCCCACCTTAAGCAGCAGGCCAGCTGCAACCCATCATCCGAGGGT-GTTGCCCTTTGCCGCAGGAGGGCGGGAGGCCCACCCTGCCCGCCCTGCCCTCCAGTGGCTTCAGGCATCTGGAATGGAGTGGTCCATGGTGTGGTGGAGCAGGACTGGAGACAACCTGGATACAGCAACA
>gene=chr20_1290447-1291447; species=ponAbe
CAAGGCTGACAACTTATGCAGTCTGTGACAAAGATCAAGGCAAGGCAAGGAAAAAGCTCTCACAAAGAACGTAGCTCTGTTCTCTTAAAATGTGTAACTGTTTTCCTGGTAGAGCAAAATTTCTTGAAAGGGGCCCAGTTGCAACTTTAAGCAGTGTTTAAACAGCCTGCCTCCGTGTCCAGCATTTAAATCAGCACAAGAGAATCGGCTGCCTGTGGGCCCTGCCTGAGCCTCAGCCCAGCTTGGAGTCTGAGGCTCCAAGGAGGCCTGTGTGTATAAGCCATCCCATGGTCACCCTCCTGGACACGCCCCCCTCACGGCAGCCCCCACCTTAAGCAGCAAGCCGGCTGCAACCCATCATCCGAGGGTGGTTGCCCTTTGCTGCAGGAGGGCAGGAAGCCCGCCCTGCCTGCCCTGCCCTCCAGTGGCTTCAGGCATCTGGGATGGAGTGGTCCATGGTGTGGTGGAGCAGGAGTGGAGACAACCTGGATACAGCAACA
>gene=chr20_1290447-1291447; species=rheMac
CAAGGCTGATAACTTATGCTGTCTGTGACAAAGAGCAAGTCAAGGCAAGGAAAAAGCTCTCACAAAGAATGTAGCTCTGTTCTCTC-AAATGTGTAACTGTTTTCCTGGTAGAGCAAAATTTCTTGAAAGGGGCCCAGTTGCAACTTTAAGAAGTGTTTAGACGGCCTGCCTCCGTGTTCAGCATTTAAATCAGCACAAGAGAATCGGCTGCCTGTGGGCTCTGCCTGAGCCTCAGCCCAGCCTGGAGTCTGAGACTCCAAGGAGGCCTGTGTGTATAAGCCATCCCATGGTCACCCTCCTGGACACGCCCCCCTCACGGCAGCTCCCACCTTAAGCAGCAGGCCAGCTGCAACCCATCATCCGAGGGT-GTTGCCCTTTGCCGCAGGAGGGCGGGAGGCCCACCCTGCCCGCCCTGCCCTCCAGTGGCTTCAGGCATCTGGAATGGAGTGGTCCATGGTGTGGTGGAGCAGGACTGGAGACAACCTGGATACAGCAACA
>gene=chr20_1304085-1305085; species=hg19
CAGCTCACAATATAATGGGGAATGGTTCCCTGCCAGCGAACATGCTGTGTTTCGttcaatcattcaaaacatttgagtgtccactgtgtgccagacgtgctggtccctctgctgtgcacatcatcctccttggtgtgatgctccttcgaggctcagttcagatgctacttctctgcttggcttttccagactgcatgatacccaggctgcctggctgggtcttcccatgtattccacccctgacctgtactgcccctgttgccaagctatttatcaaattatgtgattaatatctgggtattttcttacactggacctcactcataagggcaggagctctgtcccgttcacacacgatccttccccgccacggcactgcccagcacacatatgctagcaaaaattatttgactgaataaatCAGTGGTTTTccaaggaacagattggaaatttatgtgggcatttttgggtgtcacgagactgaggggacagtcatatcc
>gene=chr20_1304085-1305085; species=bosTau
CAATTCACAATATAGTGGGGAATGGCTCCCTGCCAGGAAATATGC-ATATCTCATTCAATCATTCTCACTATTTGAGTGTCCATTGTGTGCCAgttatgcagatccctctgcttggcacaccacccttctctgcatagccttctttgaagactcagctcaaatgcaagttctccgcttggctttttcaggccgtgggacccctg-gctagttggctaggtcttcc--tgtgttccaa-actgactggtactgcacctactctcaagttatttatcatattatacgattactatctgggtatcccctcattctgaactccatccagaatgccagggactacgtcctgttcacaccctacacctccccactgaaacagcacccagcacacagatgccgacaaaaattgcttgactgaatagatAAGTGGTTTTCCAAGAAACAGACtggaaatttgtgtgggcattcttggatgtcacaagactgaggggac---actagca
>gene=chr20_1304085-1305085; species=calJac
-----------------------------------------------------------------------------------------------------------------------------------------------------------------------------------------------------------------------------------------------------------------------------------------------------------------------------tcactcacaagggcaggagctctgtcttgttcacactcgatcctttcccaccacgacactgcccagcacacgtgtgctagcagaaattgtttgactgaataaatCAGTGGTTTTccaaggaacagattggaaatttgtgcgggtatttttgggtgtcacaagactgaggggacagtcatatcc
>gene=chr20_1304085-1305085; species=canFam
CAGTGTATGATCTAGTGGGGAATGGCTCCCAGCCAGCAAATATGCTGTGCCTCATCCAACCACTCGTAGCATTTGAGTATCTACCGTGCGCCAGCCATCCCGGGCCCTCTGCTTGGCTCACCGCCCTTCCCTGGGTGGTGCTCTTT-GAGGTTTAGTTCAAATGCTGTTTCTTGGGTTGCCTTTTTCAGGCCATTGGACCCCCC-GCTAGTTGGTTGGATCTTCT--TGTGCTCCATCCCTGACTTGTGCTGCCTCTGCTGTCAAGCTATTTACCATATTACACGATCAA----------------CATACTGGACCCCGCCCACAAAGACAGGGGCCGTGTCCCCTTCACACACTAGGCCTCCCCACCACAATAACGGCAA--ATATGCATGGTGATAAAAATGGTTAATCTGAATAAATCAGTGGTTTTCCGA-GAACAGAttggaaattc-tgtaggcatttttgggtgtcagaagactggggggacatcacgaaca
>gene=chr20_1304085-1305085; species=equCab
CAGTTCATGATACAGTGGGGAATGGCTCCCTGCCAGCAAATATGCTGTGTCTCATTCAAtcagtcacaacatttgagtgtctgctgtgtgccagtcatgctgttccctctgcttggcacactacccttccctgtgtcgtgctctttcaaggctcagttccaatactgcttctctggttggcttttctaggccatgggatcccct-tctggtgggctgggtcttctcgtgtgttccacccctaacttgtactgcttctattgtcaagctatttatcatatgatatgattaatatctgggtactttcttatactggaacccacccagaagggcaggggctgtgtctcattcacacactatacctcccc-ccaaaacggtgcccagcacatgtacactggcaaaaattatttgactgaataaatcagtGGTTTTccaaggaacagactggacatttgtgtgggcatttttgggtgtcacaagactgaggggacactgctggca
>gene=chr20_1304085-1305085; species=gorGor
CAGCTCACAATATAATGGGGAATGGTTCCCTGCCAGCGAACATGCTGTGTTTCattcaatcattcaaaacatttgagtgtccactgtgtgccagacgtgctgggccc-------------tCATCCTCCTTGGTGTGATGCtccttcgaggctcagttcagatgctacttctctgcttggcttttccagactgcatgatacccaggctgcctggctgggtcttcccgtgtattccacccctgacctgtactgcccctgttgccaagatatttatcaaattatgtgattaatatctgggtattttcttacactgggcctcactcataagggcaggagctctgtcccgttcacacacgatccttccccgccacggcactgcccagcacacatatgctagcaaaaattatttgactgaataaatCAGTGGTTTTccaaggaacagattggaaatttatgtgggcatttttgggtgtcacgagactgaggggacaggcatatcc
>gene=chr20_1304085-1305085; species=panTro
CAGCTCACAATATAATGGGGAATGGTTCCCTGCCAGCGAACATGCTGTGTTTCGttcaatcattcaaaacatttgagtgtccactgtgtgccagacatgctggtccctCTGCTGTGCACATCATCCTCCTTGGTGTGATGCtccttcgaggctcagttcagatgctacttctctgcttggcttttccagactgcatgatacccaggctgcctggctaggtcttcccgtgtattccacccctgacctgtactgcccctgttgccaagctatttatcaaattatgtgattaatatctggctattttcttacactggacctcactcataagggcaggagctctgtcccgttcacacacgatccttccccgccacggcactgcccagcacacatatgctagcaaaaattatttgactgaataaatCAGTGGTTTTccaaggaacagattggaaatttatgtgggcatttttgggtgtcacgagactgaggggacagtcatatcc
>gene=chr20_1304085-1305085; species=papHam
CAGCTCACAATATAGTGGGGAATGGTTCCCTGATGGCGAACATACTGTCTTTCattcaatcattcaaaacatttgagtgtccactgtgcgccaggaatgctggtcgctCTGCTTTGCACATCATCCTCCTTGGTGTGATGCtccttcaagtctcagttcagatgctacttctctgcttggcttttccaggttgcatcataccca-gccgcctggctgggtcttcccatgtattccacccctgacctgtactgcccctgttgccaaactatttatcatattaggtgattaatatctgggtattttcttacactggacttcactcataagggcaggagctctgtcctgttcacacacgatctttcaccaccacgatactgcccagcacacacatgctagcaaaaattatttgactgaataaatCAGTGGTTTTCCAAGGAACGGAttggaaatttgtgtgggcatttttggctgtcacaaggctgaggggacagtcatattc
>gene=chr20_1304085-1305085; species=ponAbe
CAGCTCACAATATAGTGGGGAATGGTTCCCTGCCAGCGAACATGCTGTGTTTCattaaatcattcaaaacatttgagtgtccactgtgtgccagacgtgctggtccctctgctttgcacatcatcctccttggtgtaatgctccttcaaggctcagttcagatgctacttctctgcttggcttttccaggctgcatgatacccaggctgcctggctgggtcttcccgtgtattccacccctgacctgtactgcccctgttgccaagctatttatcatattatgtgattaatatctgggtattttcttacactggacctcactcataagggcaggagctctgtcccattcacacacgatccttccccaccacaacactgcccagcacacatatgctggcaaaaattatttcactgaataaatCAGTGGTTTTccaaggaacagattggaaatttatgtgggcatttttgggtgtcacgagactgaggggacagtcatatcc
>gene=chr20_1304085-1305085; species=rheMac
CAGCTCACAATATAGTGGGGAATGGTTCCCTGATGGCAAACATGCTGTCTTTCattcaatcattcaaaacatttgagtgtccactgtgtgccaggaatgctggtcgctCTGCTTTGCACATCATCCTCCTTGGTGTGATGCtccttcaagtctcagttcagatgctacttctctgcttggcttttccaggctgcatcataccca-gccgcctggctgggtcttctcatgtattccacccctgacctgtactgcccctgttgccaaactatttatcaaattaggtgattaatatctgggtattttcttacactggacttcactcataagggcaggagctctgtcctgttcacacatgatccttcaccaccacgatactgcccagcacacacatgctagcaaaaattatttgactgaataaatCAGTGGTTTTCCAAGGAACGGAttggaaatttgtgtgggcatttttggctgtcacaaggctgaggggacagtcatattc
>gene=chr20_1422272-1423272; species=hg19
GGAGGTCAAGTGTATGTATATGGGCCTGGCAGTTAGGGATGGAGTGTATACTGCACTCCATGGTGGCTGAACGTGGGCTCTGGATGGGAAGAGGCAGTACCTTACCACTTACTAGCAGTGTGACTGGGGCTCAAGGTTTTGCACTGTAAAGTGGGACCTTTGTGAAGCACTTAAGTACTTCTGCTGGCTGCTGTAGTTTCCGTCAAAGCAACCCATTAGAAAGTACAAAACTCCATTGTCCTCATTCTGGTTTTTAATGGTCAAGGTGACAACAGTGTACAGTTTTTCCAGACCCATATGTAGGTTCCATAATCTCCACCTGCTGGAGAAAACACCGTGACAGATGCCATTGCCCCAGCAGGCCACTGCCGGTGTGGGAACTTTGGGATCAAAAGCACCAAGCCAAGTCCCTTGCTCAGGATGGGTCTTGGTTGAAACCACAAGCCCTTCTGCAGTTCTAGGTGGATGTAGTGTTGGTTCTTGGCTCATTGCAGGGGTGA
>gene=chr20_1422272-1423272; species=bosTau
GACGGTTGAGTGTATGTACACAGGGC---------AGGAGTATATGTGTAC---GGGGCACGGGGTTTGAGCAGAGGCCTTGCGGACAGACAG-----GCCTTACCACTTACCAGACGTGTGGCCTGGGCTTTAGGTTTTGCACTGTACAATGGGATTCCTGCGTGGCACTGAAGTACTTACTAT-GCTGCTGTCAT---CTTCAGAGCAACCCAGTAG--AGTACAAAACTCCACTGTCCTCATATTGGTTTTTAATGGTCAAGATGACAATAATCT--AGTTTCTCCAGACCAGCATTTGGTTTC--TCCTCTCCACCTGCAGGAGGAC------------ACCCTGCAGCCCT----GCCCCCTGCC---------TCTCTGGGATCAGAAGTACCAA-----CTCCCTTTCTCAGGATAGGTCTGGATTGGGAACCCAGGGCCTCCCCCAACTCTGAGGACCAGCAGTGTTAGCTCTTGGCTCACTGCAGGGGTGA
>gene=chr20_1422272-1423272; species=calJac
GGAGGTCAGGTATACGTATATGGGCCTGGCAGTTAGGGATGGAGTATATACTGTACTTCATAGTGGCTGAGCACGGGCTCTGGATGGGAACAGACAGTAGTTTACCACTTAGAACTAGTGTGACCTGGGCCCAAGGTTTTGCACTGTAAAATGGG-CCTTTGTGAAGCAGTGAAGTACTT---CTAGCTGCTGTAGTTTCTGTCAAAGCAACCCATTAGAAAGTACAAAACTCCATTGTCCTCATTCTGGTTTTTAATGGTCAAGGTGACAACAGTGTACAGTTTTTCCAGACCCATATGTAGGTTCCATAATCTCCACCTGCTGGAGGAAACACCATGACAGATGCCATTGTCCCAGCAGGCCACTGCCAGTGTGGGAACTTTGGGATCAAAAGCACCAAGCCAAGTCCCTTTCTCAGGATGGGTCTTGGTTGAAACCACAAGCCCTTCTGCAGTTCTAGGTGGATGTAGTGTTGGTTCTTGGCTCATTGCAGGGGTGA
>gene=chr20_1422272-1423272; species=canFam
ATAAGCAGAGTGTAGGCATACAAGGCTGGGGGCTGGGGCTGGAGTATATACAGAAGGgcatggcagttaagaacgagctttggaagctgaccgacaccaccttgccacttaccagc--tgtgacctgggcTTTAGATTTT--------------------------GCACTGTAGT---------AGCTACTGTTATCTCCTTTAGAACAATCCATTAGAAAGTACAAAACTCTGTCGTCCTCATTCTGGTTTTTAATAGCCAAGGTGACAACAATTCACAATTTTTGCAGACCCATGTCTAGTTTCCATCACCTCTGCCTGCCAGA---CATGCCATGGATCCTGCTGC--CCCTGGCAGGCCCCCACC---------AGTTTGTGATCACAAACACCAAGTCACATCCCTTACTCGGGATGGGTACTGGGTGAAACCCCAAGCCCTTCCCTAGCTCTGGGTAGAAGTAGT----ATTCTTGTCTCGCCGT-GGGGTGA
>gene=chr20_1422272-1423272; species=equCab
GGAGG----------------AGGGTGAGGGGCTTGGGATGGAGTATATAC---GCGGGATGCtggttaacagccagctttggaagcagacgg----tacctc-ccacttaccagttatatgagctgggcTTCAGGTTTTGC-CTGTAAAATGGGACCCTTGTGAGGCACTGAAGTACTTACAATGGCTGCTGTGAT-TTCTTCAAAGCAATCCATTAGAAAGTACAAAACTCCATTGTCCTCATTCTGGTTTTTAATGGTCAAGGTG---ACAATTTACAGTTCCCCCA-CCCTGCACTTAGTTTCCATTACCTCCACCTGCTGGAGGGCAAGCTGTGGCAGATGCTGCAGCCC-GGCAGGCCCTCACC---------AGTGTGGGGTTGCAAACACCAAGCCAAGTGCCTTTCTCAGGATGGGTCTGGGTTGAAACCCC------------AGCTCTTGGTAGCAGTAGTGTTGGTTCCTGGCTTGTCGCAGGTGTGA
>gene=chr20_1422272-1423272; species=gorGor
--------------------------------------------------------------------------------------------------------------------------------------------------------------------------------------------------------------------------------------------------------------------------------------------------------------------------------------------------------------------------------------------------------------------------------------------------------------------------------------------------------------------
>gene=chr20_1422272-1423272; species=panTro
GGAGGTCAAGTGTATGTATATGGGCCTGGCAGTTAGGGATGGAGTGCATACTGCACTCCATGGTGGCTGAACATGGGCTCTGGATGGGAAGAGGCAGTACCTTACCACTTACTAGCAGTGTGACTGGGGCTCAAGGTTTTGCACTGTAAAGTGGGACCTTTGTGAAGCACTTAAGTACTTCTGCTGGCTGCTGTAGTTTCTGTCAAAGCAACCCATTAGAAAGTACAAAACTCCATTGTCCTCATTCTGGTTTTTAATGGTCAAGGTGACAACAGTGTACAGTTTTTCCAGACCCATATGTAGGTTCCATAATCTCCACCTGCTGGAGAAAACACCGTGACAGATGCCATTGCCCCAGCAGGCCACTGCCGGTGTGGGAACTTTGGGATCAAAAGCACCGAGCCAAGTCCCTTGCTCAGGATGGGTCTTGGTTGAAACCACAAGCCCTTCTGCAGTTCTAGGTGGATGTAGTGTTGGTTCTTGGCTCATTGCAGGGGTGA
>gene=chr20_1422272-1423272; species=papHam
GGAGGTCAAGTGTATGTACATGGGCCTGGCAGTTACGGATGGAGTGTATACTGCACTCCATGGAGGCTGAATGTGGGCTCTGGATGGGAACAGGCAGTACCTTACCACTTACTGGCAGTGTGACTGGAGCTCAAGGTTTTGCACTGTGAAGTGGGACCTTTGTGAAACACTAAAGCACCTCTGCTGGCTGCTGTAGTTTCCGTCAAAGCAACCCATTAGAAAGTACAAAAGTCCATTGTCCTCATTCTGGTTTTTAATGTTCAAGGTGACAACAGTGTACAGTTTTTCCAGACCCATATGTAGGTTCCATAATCTCCAACTGCTGGAGAAAACACCATGACAGATGCCATTGCCCCAGCAGGTCACTGCCAGTGTGGGAACTTTGGGATCAAAAGCACCAAGCCAAGTCCCTTGCTCAGGATGGGTCTTGGTTGAAACCACAAGCCCTTCTGCAGTTCTAGGTGGATGTAGTGTTGGTTCTTGGCTCATTGCAGGGGTGA
>gene=chr20_1422272-1423272; species=ponAbe
GGAGGTCAAGTG------TATGGGCCTGGCAGTTAGGGATGGAGTGTATACTGCACTCCATGGTGGCTGAACGTGGGCTCTGGATGGGAAGAGGCAGTACCTTACCACTTACTAGCAGTGTGACTGGGGCTCAAGGTTTTGCACTGTAAAGTGGGACCTTTGTGAAGCACTTAAGTACTTCTGCTGGCTGCTATAGCTTCCGTCAAAGCAACCCATTAGAAAGTACAAAACTCCATTGTCCTCATTCTGGTTTTTAATGGTCAAGGTGACAACAGTGTACAGTTTTTCCAGACCCATATGTAGGTTCCATAATCTCCACCTGCTAGAGAAAACACCGTGACAGATGCCACTGCCCCAGCAGGCCACTGCCAGTGTGGGAACTTTGGGATCAAAAGCACCAAGCCAAGTCCCTTGCTCAGGATGGGTCTTGGTTGAAACCACAAGCCCTTCTGCAGTTCTAGGTGGATGTAGTGTTGGTTCTTGGCTCATTGCAGGGGTGA
>gene=chr20_1422272-1423272; species=rheMac
GGAGGTCAAGTGTATGTACATGGGCCTGGCAGTTACGGATGGAGTGTATACTGCACTCCATGGAGGCTGAATGTGGGCTCTGGATGGGAACAGGCAGTACCTTACCACTGACTGGCAGTGTGACTGGGGCTCAAGGTTTTGCACTGTGAAGTGGGACCTTTGTGAAGCACTAAAGCACCTCTGCTGGCTGCTGTAGTTTCTGTCAAAGCAACCCATTAGAAAGTACAAAAGTCCATTGTCCTCATTCTGGTTTTTAATGTTCAAGGTGACAACAGTGTACAGTTTTTCCAGACCCATATGTAGGTTCCATAATCTCCACCTGCTGGAGAAAACACCATGACAGATGCCATTGCCCCAGCAGGTCACTGTCAGTGTGGGAACTTTGGGATCAAAAGCACCAAGCCAAGTCCCTTGCTCAGGATGGGTCTTGGTTGAAACCACAAGCCCTTCTGCAGTTCTAGGTGGATGTAGTGTTGGTTCTTGGCTCATTGCAGGGGTGA
>gene=chr20_1540272-1541272; species=hg19
atagtttcacactcctatcttgcccctaccaggccctattggatttacctcctaaatcccttctgaattaatctctttctccatctctatcatcatctcttgcctgaataagaacaattgccttctcactagggtacccccatttttatttgccccctataatctctttctccttcttcagccagactggtctttttacaacatagatttaattatgtccctctcttgaataaacatttttgtggattctcatTAATCTGGAGGTACTATAAACAAGGCTTTCTTCTGTGACTGACTTGCTCCCTTAGAGATGAAGGGATCCCCACCTTTCTGATACGTAGCATAGCTTCACtgtcccaggttgggttccctgggagacagactctggggtgaagatgaacaagcaggttatctttcagggagtacttttaggatcaacacttgtggacgggagaagatggaagcaggactgggtagaagaagaagctgggctgcaatga
>gene=chr20_1540272-1541272; species=bosTau
---------cactcatacctattccctatcagaccctgttagtttgacctcctaaacacgtcttaaat----ctagttctctgtatccactgtcatcttttacataaaggaaaatgattaccttctaatcaggctactccag-tttctcctgccccctacaatcttttcctctttctttatcca----tgtctttc-agaacgcagatctgattatacacctctttggcataaacgcttttgtggactctgattgctctcggtatagtaTAAATAATTCATTCATCCATGACTGGTGTGGCCCC-------------------------------------CACAACTTCTTtgtctcaggttggtttccttgggaaatggactctgaggtgaagatgagc----atgtcatttttcaagaggtacttttagactcaacttctgtggaagggacggagaggaagcaggaccagat---agaagaagttgagctgcaacaa
>gene=chr20_1540272-1541272; species=calJac
--------ACACTCATATCTCG-CCCTAGCAGCCCCTATTGGATTTACCTCCTAAATCCCTTCTGAATTAATCTCTTTCTTCTTCTctatcatcatctcttggctgaataaaaacaattgccttcttactaggctaccctcatttttatttgccccctgtagcctctttttccttcttcagccagacttgtctttttacagcattgagttaattatgtccctctcctgaataaacgtttt-gtggattctcatGAACCTGGAAGTAATAGAAACAAGGCCTTCTTCCTTGACTGACCTGCTCCCTTAGAGACAAAGGGATCCCCACCTTTCCGACATGTAGCAAAGCCTCGTtgtcccaggttgggttccctgggagacagactctggggtgaagatgaacaagcaggttatttttcagggagtacttttaggatcaacacttgtagaagagaggagagggaagcaggattgggtagaagaagcagctgggctgcagtga
>gene=chr20_1540272-1541272; species=canFam
------------TCATGTCTGCTCTGTACCAGACCCTGTTCATTTTACCTCCTAAATACTTCTTGAGT----CTATGTCTCTATGTTCATTGTCATCTCCTGCTAGAATGATAACTAATACTTCTTAA-TAGGCTATCCTCA-AATCTTTTGCCT------AGATCTACCTTCTACTTCATCCAGAGTGGTCTTTT-ACAACACAGATCTGAGTGCATTCCTTTTTTGTATAAAGAATTCTGTGGATTCTCATTGCTCCT--TATATTATAAACAATTCATCCTTCCATGACTGGCTTGGCCCCC-ACAGACAAAGGGATCCCAACTTTTCTGGTACCCACCACAGCCTCTC--ttccacatcaggttccctgggaaataggggctgagataaatattaacaagcaggtta-tttttaaggaatac-ttcaggatcca-at-----------ggtagaggggagcagaattgttt---agaagaagttgagttacaatga
>gene=chr20_1540272-1541272; species=equCab
---------------tatctatttcctaccagatcctgttagttttacctctgaaatatatcttgaat----ctgtttctccatctccatcatcatctcttgcctgaatgaaaacaactacctcttaactaggctacccccatcttcttttgcccccaataatctctttctcctacttcagccagaggggtctttt-acaacacagatctgattacacccctctcgtgcataaacacttgtgtggattctcattgctcttggtatagtaTAAACAATTTCTCCTTCCATCACT-GTGTGGCCCCT-AGAGTCGAAGGGGTACCCATTTGTCTGGTACTCAACACAGCCTCTt-gtcccaggtttggttccctgggaaacagactctgagatgaggattaacaaatagaccgtttttcagggattacatttaggatcaatatctgtggaagggaggagaaggaagctggattgtat---agaagaagctgacctgcaatga
>gene=chr20_1540272-1541272; species=gorGor
atagtttcaCACTCCTATCTTGCCCCTACCAGGCCCTATTGGATTTACCTCCTAAATCCCTTCTGAATTAATCTCTTTCTCCATCTctatcatcatctcttgcctgaataagaacaattgtcttctcactagggtacccccatttttatttgccccctataatctctttctccttcttcagccagactggtctttttacaacatagatttaattatgtccctctcttgaataaacatttttgtggattctcatTAATCTGGAGGTACTATAAACAAGGCCTTCTTCTGTGACTGACTTGCTCCCTTAGAGATGAAGGGATCCCCACCTTTCTGATACGTAGCATAGCTTCACtgtcccaggttgggttccctgggagacagactctggggtgaagacaaacaagcaggttatttttcagggagtacttttaggatcaacacttgtggatgggagaagagggaagcaggattgggtagaagaagaagctgggctgcaatca
>gene=chr20_1540272-1541272; species=panTro
atagtttcacactcttatcttgcccctaccaggccctattggatttacctcctaaattccttctgaattaatctctttctccatctctatcatcatctcttgcctgaataagaaaaattgccttctcactagggtacccccatttttatttgccccctataatctccttcttcttcttcagccagactggtctttttacaacatagatttaattatgtccctctcttgaataaacatttt-gtggattctcatTAATCTGGAGGTACTATAAACAAGGCCTTCTTCTGTGACTGACTTGGTCCCTTAGAGATGAAGGGATCCCCACCTTTCTGATATGTAGCATAGCTTCACtgtcccaggttgggttccctgggagacagactctggggtgaagatgaacaagcaggttatttttcagggagtacttttaggatcaacacttgtggacgggagaagagggaagcaggattgggtagaagaagaagctgggctgcaatga
>gene=chr20_1540272-1541272; species=papHam
atagtttcacactcatatcttgcccctgccaggccctattggatttacctcctaaatcccttctgaattaa--tctttctccatctctatcatcatctcttgcctgaataaaaacaattgccttctcactagagtatccccatttttatttgccccctataatctccttctccttcttcag-cagactggtctttttacaacatagatttaattatgtccctctcttgaataaacatgtttgtggattctcattaacctggaggtactataaacaaggccttcttccgtgactgacttgctcccttagagatgaagggatccccacctttctgaTATGTAGCACAGCCTCACtgtcccacgctggctttcctgggagacagactctggggtgaagatgagcaagtaggttttttttcagggagtacttttaggatcaacagttgtggacgggagaagagggaaacaggattggggagaaaaagaagctgggctgcaatga
>gene=chr20_1540272-1541272; species=ponAbe
atagtttcactctcctatcttgcccctaccaggccctatttgatttacctcctaaatcccttctgaattaatctctttctccatctctatcatcatctctttcctgaataaaaacaattgccttctccctagggtacccccatttttatttgccccctataatctccttctccttcttcagccagactggtctttttacaacatagatttaattatgtccctctctcgaataaacatttttgtggattctcatTAATCTGGAGGTACTATAAACAAGGCCTTCTTCTTTGCCTGACTTGCTCCCTTAGAGATGAAGGGATCCCCACTTTTCTGATATGTAGCATAGCTTCACtgtcccaggttgggttccctgggagacagactctggggtgaagatgaacaagcaggttatttttcagggagtacttttaggatcaacacttgtggacgggagaagagggaagcaggattgggtagaagaagaagctgggctgcaatga
>gene=chr20_1540272-1541272; species=rheMac
atagtttcacactcatatcttgcccctgccaggccctattggatttacctcctaaatcccttctgaattaatctctttctccatctctatcataatctcttgcctgaataaaaacaattgccttctcactagagtatccccatttttatttgccccctataatctccttctccttcttcag-cagactggtctttttacaacatagatttaattatgtccctctcttgaataaacatgtttgtggattctcattaacctggaggtactataaacaaggccttcttccgtgactgacttgctcccttagagatgaagggatccccacctttctgaTATGTAGCACAGCCTCACtgtcccacgctggctttcctgggagacagactctggggtgaagatgagcaagtaggttttttttcagggagtccttttaggatcaacagttgtggatgggagaagagggaagcaggattggggagaaaaagaagctgggctgcaatga
>gene=chr20_1795020-1796020; species=hg19
AATTCAATTATTCAGCTCTGATAGGGGCAGGCAGAGCTGAGCGGAAGGGGCAGGCCCAGTCATGGGCATATGCTGCTCCACGTCTTCCCAAGTTGACCCAAActcctctcccacagcgtccccactcgcatctgttgattcaaccaacctagacatctgtacatttccagaaccggccatgctcactcatgctgcctccttgctttttactcaagctgtgtgcccctgccaggaacactcttctgctgcctgtccaactcccgtgtccttcgaaaggcccaactcaaacatcagtatctcctccaggacagagcatagggaattacctcccatgagctctctcggtgcttcatgcattccttaactggagcattcataacattacattgcaattttgtgtaccctgctgttttgtaagccccttaggctgggaaccatgtgtatttcattcttgttatctcagcattgtacctgactccccatagacacacccagcacag
>gene=chr20_1795020-1796020; species=bosTau
AATTAAATTACTCAGCTCTGGTTGGGGCAGGCAGAACTGAGCGCAAGGGGCAGGCCCA-TCACAAGTG---TGCCTTCCA------------------------CCTCTCCCAGAGTGTGcctccacacacctgttgattccaccaacctggacatctccacattt-caatacacaccatgctctctcaggctacccccttgcctt-tactcacgc--tgcccccctgccagggacac---tctcctggctgcccatcccctgtgtcttccaaaaggtccaattcaaacatcaactcctcctgcacgacagg-ctcaacacatttcctcccgtgagcttgcgccatacttggtgaatttcttacctggagcattcatacgattgtacggcaacgtcattcaccctgccggtctacgagttcctcaggttaggaaccatgttgaattcatctttgtgattcctgcattatgcccaactccccacggacact----------
>gene=chr20_1795020-1796020; species=calJac
AATTCAATTATTCAGCTCTGGTAGGGGCAGGCAGAACCAAGCGGAAGGGGCAGGCCCACTCATGGGCATAGACCACTCCGCATCTTCCCAAGTTGACccaaactcctctcccgcagcatccctcctcacacctgttgattcaaccaaactagacatctctacatttccagaacaggccatgctcactcatgctgcctccttgctttttactcaagc--tgtgcccctgccaggaatactcttctgctgcctgtccaactcctgtgtccctcaaaaggcccaac-------------tctccaggaggacagagcatagggaatcacctcccatgagcgctctcagtacttcatgccttgcttaactggagctttcataacattacattgcaattttgtgtaccatgctgttttgtaagccccttaggctgggaaccatgtttatttcattcatgtgatctcagcattgtacctgactccccatagacaca----------
>gene=chr20_1795020-1796020; species=canFam
AATTAAATTACTCCGCTCCGGTAGGGGCAGGCAGAGCCGAGCGGAAGGGGCAGGCCCAAGCACAAGCG---TGTATTCCACTCCTCCCCAAGTTGGCCCAAACTCCTTTCCCGGGGCACCCCTCCGCATGCCTGTCGATCCCACCGACCTGGACATCCACACATTTGCAGGATC--CCATGCTCACCCCTGCTACCTCCTCGCCTT-CACTCAGGC--TGAC-------------------cctcctgcctgtccatcctccatgaccttccaa-----ctactcaaacatcaacatctcctcca-gacaga-ctcagtgactcacctcccatgagctcgtgcggtactctgt----------attggagcatttcgaccgttacattgcgatgtcacagcccctgccattctgtgaggtccttgggt-ataaaccaagtttaattcatctttataatcccagtattgtgcccgactccccgtagacact----------
>gene=chr20_1795020-1796020; species=equCab
AATGAAATTACTCAGCTCTGGTTGGGGCGGGCAGGGCTGAACGGAAGGGGCAGGCCCAGTTGCAAGCA---TATATTCCACCTCTCCCCAAGTCGAccccaactcctctccctcagtgtcactccacatgcctgttgatcccgccaacctggacatctacgcatttccaggctctgccgtgctcgcccatgctaccttcttgactt-tgctcaagc--tgtccccctgccaagaacattctcctcctagccgtccatcctctgtgtccttcaaaaggcccaactcaaacatcaacacctcctccg-ggcagg-ctcagtgaactacc-cccacgagctctcgcagtacattgtgcattccttgactggaacattcagaccattacatggcaatgtcatgtaccctgccattttgtgagctccttaggttggttgctgtgtttaattcatctttgtaatcccagaattgtgccagagtcccaatagacact----------
>gene=chr20_1795020-1796020; species=gorGor
--------------------------------------------------------------------------------------------------------------------------------------------------------------------------------------------------------------------------------------------------------------------------------------------------------------------------------------------------------------------------------------------------------------------------------------------------------------------------------------------------------------------
>gene=chr20_1795020-1796020; species=panTro
AATTCAATTATTCAGCTCTGATAGGGGCAGGCAGAGCTGAGCGGAAGGGGCAGGCCCAGTCATGGGCATATGCTGCTCCACGTCTTCCCAAGTTGACCCAAActcctctcccacagcgtccccactcgcatctgttgattcaaccaacctagacatctgtacatttccagaaccggccatgctcactcatgctgcctccttgctttttactcaagctgtgtgcccctgccaggaacactcttctgctgcctgtccaactcccgtgtccttcgaaaggcccaactcaaacatcagtatctcctccaggacagagcatagggaattacctcccatgagctctctcggtgcttcatgcattccttaactggagcattcataacattacattgcaattttgtgtaccctgctgttttgtaagccccttaggctgggaaccatgtttatttcattcttgttatctcagcattgtacctgactccccatagacacacccagcacag
>gene=chr20_1795020-1796020; species=papHam
AATTCAATTATTCAGCTCTGATAGGGGCAGGCCAAGCCTAGCGGAAGGGGCAGGCCCACTCATGGGCATATGCTGCTCTGTGTCTTCCCAAGTTGACccaaactcctctcccacagcatccccactcacaactgttgattcaaccaacatagacatctatacatttccagaacaggccatgctcactcatgctacctccttgctttctactcaagctgtgtgcccctgccaggaacactcttctgctgcctgtccaactcctgtgtccttcaaaaggcccaactcaaatatcagcatctcctccaggacaaagcatagggaattacctcccatgagctttctcggtgctt-atgcattcctcaactggagcattcataacattacattgcaattttgcgtgccctgctgttttgtaagccccttaggctgggaaccatgtttatttcattcttgt----tcagcattgtacctgactccctatagacaca----------
>gene=chr20_1795020-1796020; species=ponAbe
AATTCAATTATTCAGCTCTGATAGGGGCAGGCAGAGCTGAGCGGAAGGGGCAGGCCCAGTCATGGGCATATGCTGCTCTACGTCTTCCCAAGTTGACCCAAActcctctcccacagcgtccccactcacacctgttgattgaaccaacctagacatctgtacatttccagaaccggccatgctcactcatgctacttccttgctttttactcaagctgtgtgcccctgccaggaacactcttctgctgcctgttcaactcccgtatccttcgaaaggcccaactcaaacatcagtatctcctccaggacagagcatagggaattacctcccatgagctctctcagtgcttcatgcattccttaactggagcattcataacattacattgcaattttgtgtaccctgctgttttgtaagcaccttaggctgggaaccatgtttatttcattcttgctatctcagcattgtacctggctccccatagacacacccagcacag
>gene=chr20_1795020-1796020; species=rheMac
AATTCAATTATTCAGCTCTGATAGGGGCAGGCCGAGCCGAGCGGAAGGGGCAGGCCCACTCATGGGCATATGCTGCTCTGTGTCTTCCCAAGTTGACCCAAActcctctcccacagcatccccactcacaactgttgattcaaccaacatagacatctatacatttccagaacaggccatgctcactcatgctccctccttgctttctactcaagctgtgtgcccctgccaggaacactcttctgctgcctgtccaactcctgtgtccttcaaaaggcccaactcaaatatcagcatctcctccaggacaaagcatagggaattacctcccatgagctttctcagtgctt-atgcattcctcaactggagcattcataacattacattgcaattttgtgtgccctgctgttttgtaagccccttaggctgggaaccatgtttatttcattcttgt----tcagcattgtaccTGACTCCCTATAGACACA----------
>gene=chr20_1817170-1818170; species=hg19
cctgtagtacatcctcactccagcagccagaagatgctcttaaaaactcaatcagatgattccacgcttctgctcagaacctccaatggcttccatctcactcagaagaaaacctgacagggccgcccttggtctgattcccactgacctctccacctccccaacgccctgccgcttgcttgccgtctccagctgcactgacctgttctctgttcctccaacatgccaggcacgctcccgcctcagggcctttgctcccgctatttcctctgccagaaacccctctctagtgatccccacacggcccaagccctcacctccttcagatcaccgctcaaatgtcacctcctcagagaagccttctccgaccccgccatcctgcgctgccccctcctctggctttgtttttctccatagccctcaccaccacctgacacacatctttgttgtttctctgtttatagtctgcctctccccacgagggtatgagggccacgaag
>gene=chr20_1817170-1818170; species=bosTau
cctgcagcacctcctcaccccagccgccagagcatcctcttaaatacgaaatcagattattccactcctccgctcagaacctccaatgattcc-aactcactccgaagaaaatcctttaggaccctgctaggtctgacacctactga-----------ccccaacacgctccc-ctctcttgctctctccagccacaaggacctgccctctgctcctccaacatgccagacacgctcccacctcaggacctcggctccagctatttcctctgccacagacccttttctggatatccccatatggctcacaccctcacctcctttggatcaccattcaaatgtcaccaccttagagaagccttctctgaccctgccatcatgcactgtccccatcccctgctctgtttctctccatagcacttatcagcacctgacacacatctttactgtttctctatttactgtctgcctctccccactcaga-gggaggtccaggagg
>gene=chr20_1817170-1818170; species=calJac
cttgtagtacatcctcactccagcagccagaggatgctcttaaaaactaaatcagatgattccacgcctctgctcagaacctcc-atggcttccatctcactcagaagaaaacccggcagagccgtccttggtccgattcccagtgacccctccacctccccagcgccctcctgcccgctccctgtctccagccacactgacctgttctctgttcctccaacatgccaggcacgctcccacctcggggcctttgctcctgctgtttcctctgccagaaacccttctctagcgatccgcacacgaaccaagccctcacctccttcagatcaccgttcaaatgtcacctcctcagagaagccttctccgaccccgccgccgtgcactg-cccctcctccggctctgtttttctccatagccctcaccaccacctgacacacgtctttgttgtttctctgtttatactctgcctctccccacgagggtttgagggccacaaag
>gene=chr20_1817170-1818170; species=canFam
cctgcagcgcttcctcacccctgcatccagaggatcctcttaaaaatgaaatcagattattccactcctccgcgcagaacctccaacgattcccatctcactc----------------gctccctgcccggcctgactcccactgacccccgccgccccccaacacccgcc-------tcctgctcgctcgctctgctg---------cagctcctccaacctgccagacacgctcccaccccggggcagtggctccagctcctccctctgccacacaaccttctaggggtg-cccctcatggctcgcgccctcacctt---cagatc-ccctccaaatgtcaccacctgcaagaggactcctccggc---accatcatgtgctgtcccctcctcctgcttttttttcctccatagcatttaccaccacctgacatacatctttattgtttctctgtttattgtctgcctcttcccactcggacacgaggtccgtgagg
>gene=chr20_1817170-1818170; species=equCab
cccgcagcgcctcctcaccccagcagccagagaatctgcttcaaaactgaatcagattctttcacttctccgttcagaaccttccaggatacccgtctcactcaaaggagataccttccaggccctgctaggtccaacgcccattgacctctccacctcccaaacacggcccc--tcgctcttgctcgctggcctcgtggacctgccctctgctcctcccgcatgccagacacgttcccaccctgaggccgtggctccagctgcttcctctgccaaaaacccttccctggatgtccccacatggctcgcaccctcacctccttcagtttgcctttcaaaagtcaccaactccgggaagccttctctgacccggccatcacgcgctggcccctcctcttgatttgtttttctccatagcgcttatcgccacctgacgcacatcttcactgtctctctgtttattgtctgcctctcccggataggacacgaggtccgtgagg
>gene=chr20_1817170-1818170; species=gorGor
cctgtagtacatcctcactccagcagccagaagatgctcttaaaaactaaatcagatgattccacgcttctgctcagaacctccaatggcttccatctcactcagaagaaaacctgacagggccgcccttggtctcattcccactgacctctccacctccccaacgccctgccgcttgcttgctgtctccagctgcactgacctgttctctgttcctccaacatgccaggcacgctgccacctcagggcctttgctcccgctatttcctctgccagaaacccttctctagtga-ccccacacggcccacgccctcacctccttcagatcaccgctcaaatgtcacctcctcagagaagccttctccgaccccgccatcctgc-ctgccccctcctctggctttgtttttctccatagccctcaccaccacctgacacacatctttgttgtttctctgtttatagtctgcctctccccacgagggtatgagggccacgaag
>gene=chr20_1817170-1818170; species=panTro
cctgtagtacatcctcactccagcagccagaagatgctcttaaaaactcaatcagatgattccacgcttctgctcagaacctccaatggcttccatctcactcagaagaaaacctgacagggccgcccttggtctgattcccactgacctctccacctccccaacgccctgccgcttgcttgccgtctccagctgcactgacccgttctctgttcctccaacatgccaggcacgctcccgcctcagggcctttgctcccgctatttcctctgccagaaacccctctctagtgatccccacacggccccagccctcacctccttcagatcaccgctcaaatgtcacctcctcagagaagccttctccaaccccgccgtcctgcgctgccccctcctctggctttgtttttctccatagccctcaccaccacctgacgctcatctttgttgtttctctgtttatagtctgcctctccccacgagggtatgagggccacgaag
>gene=chr20_1817170-1818170; species=papHam
cctgtagtacatcctcactccagcagccagaggatgctcttaaaaactaaatcagatgattccacgcctctgctcagaacctccaatggcttccatctcactcagaagaaaacccgacagggccgcccttggtcagattcccactgacccctccacctccccaatgccctcccgctcgctcgctgtctccagctgcactgacctgttctctgttcctccaacatgccaggcacgctcccacctcagggcctttgctcccgctatttcctctgccagaaacacttctctagccatccccacatggcccaagccctcacctccttcagatcaccgttcaaatgtcacctcctaagagaagccttctccaaccccgccatcctgcgctgccccctcttctggctttgtttttctccatagccctcaccaccacctgatacacatctttattgtttctctgtttatagtctgcctctccccacgagggtatgagggccacgaag
>gene=chr20_1817170-1818170; species=ponAbe
cctgtagtacatcctcactgcagcagccagaggatgctcttaaaaactaaatcagatgattccacgcttctgcccagaacctccaatggcttccatctgactcagaagaaaacctgacagggccgccctaggtccgattcccactgacccctgcacatccccaacgccctcccgctggcttgctgtctccagctgcactgacctgttctctgttcctccaatatgccaggcacgctcccacctcaggtcctttgctcctgctatttcctctgccagaaacccttctctagtgatccccacacggcccaagccctcacctccttcagatcaccgttcaaatgtcacctcctcagagaagccttctccgaccccgccatcctgcgctgccccctcctctggctttgtttttctccatagccctcaccaccacctgacacatatctttgttgtttctctgtttgtagcctgcctctccccacgagggtatgagggccacgaag
>gene=chr20_1817170-1818170; species=rheMac
cctgtagtacatcctcactccagcagccagaggatgctcttaaaaactaaatcagatgattccacgcctctgctcagaacctccaacggcttccatctcactcagaagaaaacccgacagggccgcccttggtcagattcccactgacccctccacctccccaatgccctcccgctcgctcgctgtctccagctgcactgacctgttctctgttcctccaacatgccaggcacgctcccacctcagggcctttgctcccgctctttcctctgccagaaacacttctctagccatccccacatggcccaagccctcacctccttcagatcaccgttcaaatgtcacctcctaagagaagccttctccaaccccgccatcctgcgctgccccctcttctggctttgtttttctccatagccctcaccaccacctgacacacatctttgttgtttctctgtttatagtctgcctctccccacgagggtatgagggccacgaag
>gene=chr20_2001080-2002080; species=hg19
GATTAGCTGTCGGATGTAGGGAAGAGGGATGAATGAAGAATGTGTACCAGATTCCTGTGTTGGTAGAATACGTGAATAGGGATGCTAGGATTGGAGAAAGGAAATGCCACCTGCTATTTTCTTGGAGCTCCCAGTATATTGAACAATATTAGAAAAGTGTTCCTTAATTTTTAAAATAATAATCAAAACagctaccatctaataagcccttacaatgaactaggcatgttaccaaatgctttatatgcattatctcatttagtccttacaacaactcAGTTCACTTAAtctatttcggtcactggaatttcaccagcgcccagaacagcacccaacatatagtaggtgctctgtgaacattAAAAGAAGGGtgaaaggaaggaaggattatcatcattttacaggtgaaaaaatctgagagtcagagaagttaaatgacttagtgagctaagcctggacatctgtagaatggaggatctcagagttcagctcagctctgT
>gene=chr20_2001080-2002080; species=bosTau
gattggctatcaggtatgagaaagaaacaggaatgaaggaaacctctcaggtttttgagttggtggaataggaggatagggatgcctggactgcagggga-aaaTGTTACTTGCTATTTACTTGGGGCTCCCAATGTATTG---AACACTAAGGAAGTGTTCCTTAATTTAAAAAAA------------------catttaataagcacaaacactggactaggcatattaccaaaagttttatatgtgttatctcatttaatctttataacaactcagtgagtttagtgtgttttagtcattggaattgcaccagtgtccagaaaagcacctgacacatagtaggtgctctaaaaatattGAACAAAATAAAAAAGAAaagcaggattattattatcttataggtgaaaaat-ctgaggttcagagaagttaaatggcttgcctaattaaagtcatacatttgtagaatggtagagtcaagatttcagcttagctctgt
>gene=chr20_2001080-2002080; species=calJac
GATTGGCTGTCAGATGTAAGGAAGAGGGATGAATGAAGAC--TGTATCAGGTGTCTGTGTTGGTAGAATACTTAAATAGGGATGCTAGGATGGGAGGGAGAAAATGCCGCCTGCTATTTTCTTGGGGATCCCAATATATTGAGCAATATTAGAAAAGTTTTCCTTAATTTTTAAaataataatcaaaactgctaccgtctaataaacccttatgatgaactaggcatgttagc-aatgctttatatgcactatctcatttaatccttgtcacaacccAGTTCAtttaatctattttggtcatcggaatttcacctgcacccagaacagcacctgacatatagtaggtgctctatgaatattaactgaaggaCAAAaggaaggaatgattatcattatttcataagtgaaaaaatctgacagtcagagaagttaaatg----------CTAAGCCTGGACATCTGTAGAACGGAGGGGCTTAGAGTTCAGCTCAGCTCTGC
>gene=chr20_2001080-2002080; species=canFam
gactggctgtcaggtatgaggaggagagaggaatgcaagatgcctctccggtttctgAATTGGTAGAACAGGTGAGTGGGGGTGCTAGGACTGCAGGGGA-ACATGCTACCGGCTACCTCCATGGGGGTGGCAGTATACTGAGCCATATTAGGAATGTGTTCCTTGATTTTTAAAATACTAGTtaaaacagccaccatctaatagtcataggcaacgggccaggcatggtatctaatgtttcatttgcattatctcatttaatctttataacaacacagtgc-tttagtctgttttggtcattggaatattaccagtgtccataaaagcacctgggacataagaggggctctttaaatattAAACAAAGGAAGAAAGACCAGCAGAATTATTATTATTTTATAGGTGAAAAAT-CGGAGGCTCAGAGAAATT-------TTGCCTCAC-AAGGTCCTACACCTGTAGAACCGTAGAGCCAATTGCTCAGGTTAGCTCTGT
>gene=chr20_2001080-2002080; species=equCab
gactggccatcaggtatgaggaagagagaggaaag-aagatgcctctcgggtttctgagttggtagaataggtgaatgggggtgctaggacta-agggga-aaaTGCTACCTGCTGTTTCCTTGGGGCTTCCAGTATATTGGGCAACATTAGGAAAATGTTCCTTGATTTTTTAAATGATAACGAAAACATccaccatctaataaacacaaacaatggaccaggcatggtaccaaatgtcttatattcactgtctcatctaatctttataacaactcagtgagtttggtc--ttttggtcattggaatatcaccagtgtccagaaaaa-acctgacccatagtagatgctctataaataGTAAACAATGgaagaaaggaaagcagagttatcattattttataggtgaaaaat-ctgaggctcagagaagttgaatggctcgcctaactaaggccatccatctgcagaatggtagagccaacagttcagcttagcactct
>gene=chr20_2001080-2002080; species=gorGor
gattggctgtcggatgtaaggaagagggatgaatgaagaatgtgtaccagattcctgTGTTGGTAGAATATGTGAATAGGGATGCTAGGATTGGAGAAGGGAAATGCCGCCTGCTATTTTCTTGGAGCTCCCAGTATATTGAACAATATTGGAAAAGTGTTCCTTAATTTTTAACATAATAATCAAAACagctaccatctaataagcccttacaatgaattaggcatgttaccaaatgctttatatgcattatctcatttagtccttataacaactcAGTTCACTTAAtctattttggtcattggaatttcactagcgcccagaacagcacccaacatatagtaggtgctctgtgaatattAAAAGAAGGAtgaaaggaaggaaggattatcatcattttacaggtgaaaaaatctgagagtcagagaagttaaatggcttagtgagctaagcctggacatctgtagaatggaggatctcagagttcagctcagctctgT
>gene=chr20_2001080-2002080; species=panTro
GATTGGCTGTTGGATGTAAGGAAGAGGGGTGAATGAAGAATGTGTACCAGATTCCTGTGTTGGTAGAATACGTGACTAGGGATGCTAGGATTGGAGAAGGGAAATGCCACCTGCTATTTTCTTGGAGCTCCCAGTATATTGAACAATATTAGAAAAGTGTTCCTTAATTTTTAAAataataatcaaaacagctaccatctaataagccctcacaatgaacgaggcatgttaccaaatgctttatatgcattatctcatttagtccttataacaactcAGTTCacttaatctattttggtcattggaatttcaccagcgcccagaacagcacccaacatatagtaggtgctcagtgaatattAAAAGAAGGAtgaaaggaaggaaggattatcatcattttacaggtgaaaaaatctgagagtcagagaagttaaatggcttagtgagctaagcctggacatctgtagaatggaggatctcagagttcagctcagctctgT
>gene=chr20_2001080-2002080; species=papHam
GATTGGCTGTCAGATGTAAGGAAGAGAGATGAATGAAGAATGTGTACCAGATTCCTGTGTTGGCAGAATATGTGAATAGGGATGCTAGGATTGGAGAAGCAAAATGCCACCTGCTATTTTCTTGGGCCTCCCGGTATATTGAACAATATTAGAAAAGTTTTCCTTAATTTTTAAAATAATAATCGAAACagctaccatctaataagcccttacaatgagctaggcatgttaccaaatgctttatatgcattatctcatttagtccttataacaactcAGTTCAtttaatctattttggtcattggaatttcaccagtgccccgaacagcacccaatatatagtaggtgctctatgaatattaaatgaaggactaaaggaaggaaggattatcatcattttataggtgaaaaaatctgagagtcagagaagttaaatgggttgcctcactaagcctggacatctgtagaacggaggagctcagagtttaactcaactctgt
>gene=chr20_2001080-2002080; species=ponAbe
GATTGGCTGTCAGATGTAAGGAAGAGGGATGAATGAAGAATGTGTACCAGATTCCTGTGTTGGTAGAATATGTGAATAGGGATGCTAGGATTGGAGAAGGGAAATGCCACCTGCTATTTTCTTGGAGCTCCCAGTATATTGAACAATATTAGAAAAGTGTTCCTTAATTTTTAAAATGATAATCAAAACagctactatctaataagcccttacaatgaactaggcatgtttccaaatgctttatatgcattatctcatttagtccttataacaactcAGTTCACttcatctattttggtcattggaatttcaccagcgcccagaacagcacccaatatatagtaggtgctctgtgaatattaaacgaaggatgaaaggaaggaaggattatcatcattttataggtgaaaaaatctgagagtcagagaagttaaatggcttgccTCACTAAGCCTGGACATCTGTAGATTGGAGGATCTCAGAGTTCAGCTCAGCTCTGT
>gene=chr20_2001080-2002080; species=rheMac
GATTGGCTGTCAGATGTAAGGAAGAGAGATGAATGAAGAATGTGTACCAGATTCCTGTGTTGGCAGAATACGTGAATAGGGATGCTAGGATTGGAGAAGCAAAATGCCACCTGCTATTTTCTTGGGCCTCCCGGTATATTGAACAATATTAGAAAAGTTTTCCTTAATTTTTAAAataataatcgaaacagctaccatctaataagcccttacaatgagctaggcatgttaccaaatgctttatatgcattatctcatttagtccttataacaactcAGTTCatttaatctattttggtcattggaatttcaccagtgcccagaacagcacccaacatatagtaggtgctctatgaatattaaatgaaggactaaaggaaggaaggattatcatcattttataggtgaaaaaatctgagagtcagagaagttaaatgggttgcctcactaagcctggacatctgcaaaacggaggagctcagagtttgactcaactctgt
>gene=chr20_2036447-2037447; species=hg19
TGTCCTGATGGTGCCAGCTGCTAAAGCCCACACCCGCTGAAACTCACAGTCTGTTCTTGCCACCACCACTCTCCTGGGCACCTGAGCCCCAGCTGCATCCTCCATCCAGCCCTGCCTCAGCTGCTCATCCCACAGCTCCCTGGGCTCCCTGGTTTTCAAACCCCTCAGCAATCTACCCCATCCCAGATTCATAGGAACTTCTAGATCTCTCCCAGGACATGCACATCCATGACATGGTTCCTAATACAGGAGACAAACTGGGGTGGGATAAGAGCAGAAATCAGGGAATCTCAACCCTCCACCCGTACATTACATGTATATGGCATCTTGCACATGTCATGTCCACTGTCTTTAAAATAACAAACCCTggccgggtgcggtggctcatgcctgtaatcccagcactttgggaggccaaggcgggcagatcacaaggtcaggagatcgagaccatcctggctaacacggtgaaaccccgtcttcgctaaaaatacaaaaaa
>gene=chr20_2036447-2037447; species=bosTau
--------TGTCATGAGTTGTTACAGCCCGCAGCCACTAAAACTTATGATCTGTTCTCACTGACCTCTCTCTCCTGGGCACCTGAGCCTCAGCTGCATCCTCCATCCAGCTCTGCCTTGGCTGGCTACCATACAGCTCTTCACACTCACTGCTGTTTATGCCTCTCAGCAATCTCCTTCATTCCGAGCATATAAGGTCTTCCAGACCTCTTTCATGCTGTGTGCA-ACCTGAGATGATCCCTAACACAGGTGACAAAGTGGGATGGGATAAGAGCAGTAAC-G-GGGATTCCAGCCGTCCATCCTTACCTTACA------------------------------------------------------------------------------------------------------------------------------------------------------------------------------------------
>gene=chr20_2036447-2037447; species=calJac
TGTCTTGATGGCACCCACTGCTAAAGCCCACACCCACTGAAA-------------CTTGCTGCCACCCCTCTCCTGGGTACCTGAGCCCCAGCTGCATCCTCCATCCAGCCCTGCCTCAGCTGGTCACCGCACAGCTCACCAGCCTCCCTGGATTTCAAGCCCCTCAGCAATCTCCCCCGTCCCAGATCCACAGGGCCTTCTAGAACTGTCGCAGGCCATgaatatccatgacactgttcctaatacaggagacaaactgggatgagataagagcagaaatcggggaacctcaaccctccaCTAGTGTATTATATGTATATAATATCTTACACAGGTCATGTCCACTCTTTTTAAAATaacaaaccc-------------------------------------------------------------------------------------------------------------------------------------
>gene=chr20_2036447-2037447; species=canFam
TGTCCTGATTGCAGGAG-------------------CTGAAATTTATGACCTGTTCCCACTGGCATCTCTTTCCTGGGCACCTGCATCTCAACTGTACCCTCCATGCAGCCCTGATTCAGCTTGTCACCTGGCCACTCTCCAGGCTCACGATTTTTCATGTTT---------CTCCTCCATTCTGGGCATGCAGGAACCTCTGGGGCTCTCCCATGTCATGCATA-CCCTGAGATGATTCCTCACACAGGTGACAAGCCAGGACAAAATAAGAGCAGTGAC-AGGGGAGCCCAACCATCCACCCATACCTTACTTCTACATGGCCTTTTACAGCTTTCACATACACATTCCCTTCAGTCACAAACCTT------------------------------------------------------------------------------------------------------------------------------------
>gene=chr20_2036447-2037447; species=equCab
tgtcctgacggcatgagctgctaaactccacagccactgaaactggtgatctgttctcgctggcatctctctcctgggcacctgagcctcagctgcatcccgcacccagcccagcctcagctggttgccctacggctccgcaggcttac--tgtttcatgcctctcagcaacctcccccattccgcacat--agggacttgcggatctcccgcacgccatgtgca-TCCTGAgatgattcctaatacaggtgacaaactgaggtggcataagagcagtaat-ggggcagcccaaccattcacccatACCTTACACGTACACGGCATTTTACAGACCTCAGGTTCTC--TCCTTTCGATaacaaacctcttctgagt----------------------------------------------------------------------------------------------------------------------------
>gene=chr20_2036447-2037447; species=gorGor
TGTCCTGATGGTGCCAGCTGCTAAAGCCCACACCCGCTGAAACTCACAGTCTGTTCTTGCCACCACCACTCTCCTGGGCACCTGAGCCCCAGCTGCATCCTCCATCCAGCCCTGCCTCAGCTGCTCACCCCACAGCTCCCTGGGCTCCCTGGTTTTCAAACCCCTCAGCAATCTACCCCATCCCAGATTCATAGGAACTTCTAGATCTCTCCCAGGCCATGCACATCCATGACATGGTTCCTAATACAGGAGACAAACTGGGGTGGGATAAGAGCAGAAATCAGGGAATCTCAACCCTCCACCCGTACATTACATGTATATGGCATCTTGCACATGTCATGTCCACTCTCTTTAAAATAACAAACCCTggccgggcgcggtggctcatgcctgtaatcccagcactttgggaggccaaggcgggcagatcacaaggtcaggagatcgagaccatcctggctaacacggtgaaaccccgtctTCGCT--------------
>gene=chr20_2036447-2037447; species=panTro
TGTCCTGATGGTGCCAGCTGCTAAAGCCCACACCCACTGAAACTCACAGTCTGTTCTTGCCACCACCACTCTCCTAGGCACCTGAGCCCCAGCTGCATCCTCCATCCAGCCCTGCCTCAGCTGCTCACCCCACAGCATCCTGGGCTCCCTGGTTTTCAAACCCCTCAGCAATCTACCCCATCCCAGATTCATAGGAACTTCTAGATCTCTCCCAGGCCATGCACATCCATGACATGGTTCCTAATACAGGAGACTAACTGGGGTGGGATAAGAGCAGAAATCAGGGAATCTCAACCCTCCACCCGTACATTACATGTATATGGCATCTTGCACATGTCATGTCCACTCTCTTTAAAATAACAAACCCTggccgggtgcggtggcttatgcctgtaatcccagcactttgggaggccaaggcgggcagatcacgaggtcaggagattgagaccatcctggctaacatggtgaaaccccgtcttcgctaaaaatacaaaaaa
>gene=chr20_2036447-2037447; species=papHam
TGTCCTGATGGCACCAGCTGCTAAAGCCCACACCCGCTGAAACTCACAGCCTGTTCTTGCCACCACCACTCTCCTGGGCACCTGAGCCCCAGCTGTATCCTCCATCCAGCTTTGCCTCAGCTGGTCACCCCACAGTTCCCTAGGCTCCCTGG--TTCAAACCTCTCAGCAATCTCCCCCATCCCAGATTCACAGGGACTTCTGGATCTCTCCCAGGCCATGCACATCCATGACACGGTTCCTAGTACAGGAGACAAACTGGGATGGGATAAGAGCAGAAATCGGAGGATCTCAACCCTCCACCCATACATTACATGTGTATGGCATCTTACACATGTCATGTCCACTCTGTTTGAAATaacaaacc--------------------------------------------------------------------------------------------------------------------------------------
>gene=chr20_2036447-2037447; species=ponAbe
TGTCCTTGCGGCGCCAGCTGCTAAAGCCCACACCCGCTGAAACTCACAGTCTGTTCTTGCCACCACCACTCTCCTGGGCACCTGAGCCCCAGCTGCATCCTCCATCCAGCCCTGCCTCAGCTGCTCACCCCACAGCTCCCTGGGCTCCCTGGTTTTCAAACCCCTCAGCAATCTCCCCCATCCCAGATTCATAGGAAGTTCTAGATCTCTCCCAGGCCATGCACATCCATGACACGGTTCCTAATACAGGAGACAAACTGGGATGGGATAAGAGCAGAAATCGGGGAATCTCAACCCTCCACCCATACATTACATGTATATGGCAGCTTGCACATGTCATGTCCTCTCTCTTTAAAATAACAAACCCTggccgggcgcggtggctcatgcctgtaatcccagcactttgggaggccaaggcgggtggatcacgaggtcaggagatcgagaccatcctggctaacacggtgaaaccccatcttcactaaaaatacaaaaaa
>gene=chr20_2036447-2037447; species=rheMac
TGTCCTGATGGCACCAGCTGCTAAAGCCCACACCCGCTGAAACTCACAGCCTGTTCTTGCCACCACCACTCTCCTGGGCACCTGAGCCCCAGCTGCATCCTCCATCCAGCTTTGCCTCAGCTGGTCACCCCACAGTTCCCTAGGCTCCCTGG--TTCAAACCTCTCAGCAATCTCCCCCATCCCAGATTCACAGGGACTTCTGGATCTCTCCCAGGCCATGCACATCCatgacactgttcctagtacaggagacaaactgggatgggataagagcagaaattggaggatctcaaccctccaCCCGTACATTACATGTGTATGGCATCTTACACATGTCACGTCCACTCTGTTTGAAATaacaaacc--------------------------------------------------------------------------------------------------------------------------------------
>gene=chr20_2073441-2074441; species=hg19
gagttatcaatttgcctttctaaaagactgtatcactttacattttgattagtgagtgtaCTTTGTTGCCTTATGGTTGTGTACATTTTAACCAGACGCCCCAATAATTTATTTTGAATGTCCCAGTAGTTACAGAATTAAGGACTTTGCCCTGCTCATTTGGCATTATAGCCCTTTATCTTTCCAAAAATCATAAACAACTCCTAAGAACTTAGCAACCAATTTCCTGCAGCAAATATTCAGATACATAGCCTGACAAAAATTTGTATGCCATTCCCAAATGGGAGAGGAAGAAATGTCAGACATTTCTTAGCCTTTTCAGTGGCCAGTAGGAAGAACACTTGAAATTAGACCCATCTATTAAGTTTTGGAGACAGGGTGGCTGTTATCTGCACCCATCTTTGTTTTCTGTAACTGAGACCCTCATTTAATAGACAAGAAGCCTCTCTGTTGAGTATTACTGGGTGCAGTGTCTCTAATCcagtgttccccaagtgtga
>gene=chr20_2073441-2074441; species=bosTau
gaattttcaaattcccttcgtaaaaggctgtatg-cttcacactttgatcaTTTTGTGTACTTTGGTGCCTTCCAGTCATGTGCATTTCAACTAGACTCCTCAATAGTTTATTTTGAATGTCCCAATAGTTATAGAATCAAGGACTTTGCCCAGCTAGCT---CATTGTATTCCTTTACCTTTCGAAGAATCAAAAACAACTCCTGAGAAATTAACAGCAAATTTTCTGCAGCAAATACTCAGATG-AGAGCTGAACAAGAATTTCTATGCCATTCCCAGAAGAGAGAAGTGGAAAT----------TCTGAGC----------ACTGATAGGAAGAACATTTGAAATGAGAACAATCCGTTAAGTTTGGGAAACAGAGTGGCTG-TATCTGCTTCTGTCTTTGTTTTC--TGACTCAGGTCCTCAGTAAATAGACAAGAGGCCCCTCTGTTGAGTCTCACTGGATGTAAAGTCTCCAGTGTAGCGTCCCCAGGGTGTGA
>gene=chr20_2073441-2074441; species=calJac
gaattattaattttcctgtctaaaaggctttatcactttacattttgattaatgagtataCTTTGTTGCCTTATGGTTGTGTACATATTAACCAGACTCCTCAGTAATTTATTTTGAATGTCCC---AGTTGCAGAATTAAGGG---------ACTCGTTTGGCATTGTAGCCCTTTATCTTTCCCAAAATCATAAACAACTCCTAAGAACTTAGCAACCAATTTCCTGCAGCAAATATTCAGATACATAGCCTGACAAACATTTTTATGCCATTCCTAAATGGGAGAGGAAGAAATGTTGGACATTTCTTAGCCTTTTCAGTGGCCGATAGGAAGAGCACTTGAAATCAGACCTGTCCATTAAGTTTTGGAGACAGGGTGGCTGTTATCTGCACCCATCTTTGTTTTCTGTAACTGAGACCCTCATTTAATACAAAAGAAGCCTCTCTGTTGATTCTTACTGGATGCAGTGTCTCTAATCCAGTATTCCCCCAGTGTGA
>gene=chr20_2073441-2074441; species=canFam
gagatctcaaattgccttcctaaaaggctgaatt-ctttacactttgatcagcgagtgtaCTTTGTCGCCTTGTGGCTATATACATTTCAACCAGATTCCCCAACCATTTATTTTGAATGTCCCAGTAGTTACAGAATCAGGGAGTTTGCTCTGCTAGCTCTGCATTGTATTCCCTTATCTTTCCAAAAATCATAAACAACTCCTAAGAACCTAGCAACCAATTTTCTGCAGCAAATGTTCAGATACATAGACTGACGAGAATTTTTATGCAATCCCCAGACAGAAGAGGAAGAAAGATTGGA-ATTTCAGAGCCT-TTCGGTGGCCAATAGGAAGAACAT--GAAATTAGAACAATCTATTAAGTTTGGGAAACAAGGTACCTG-TATCTGCTTCCATCTTTGTTTTCTGTGACTT-----------AAAGAGACAAGAGGCCCCCTTGTTGAGTCTTGCTGGGCGGGATGTCTCTAGTGCAGTATCCACAGGGTATGA
>gene=chr20_2073441-2074441; species=equCab
gagttatcaaattaccttcctaaaaggctggatagctttacac--tgatcaatgagtgtatTTTGTTGCCTTGTGGTTGTGTACATTT-AACCAGATTCCCCAACAATTTATTCTGAACGTCCCAGTAGTCACAGAATTAAAGGCTTTGCCCTGCCAGTTCTGCATTACAGTCCTTCATCTTTCCAAAAATCACAAACAATTCCTAAGAACCTAGCAACCAATTTTCTGCAGCAAATATTCAGATACGTAGCCTGACAAGAATTTGTATACCATTCCCAGATGGGAGAGGGAGAAGCGTTGGA-ACTTCTGAGCCTTTTCAGGGGCCGATTGGAAGAACATTTGAAATCAGAACAATTCCTTACGTTTGGGAGACAGGGGGGCTG-AACCTGCCTCCATCTTTGTTTTCTGTGGCTCAGACTTTCGTTAAATAGACAAGAGGCCTCTCTGTGGAGTCTTACCGGGTGCGATGTCTCTTGTGCAGTGCCCCCGGGGTGTGA
>gene=chr20_2073441-2074441; species=gorGor
--------------------------------------------------------------------------------------------------------------------------------------------------------------------------------------------------------------------------------------------------------------------------------------------------------------------------------------------------------------------------------------------------------------------------------------------------------------------------------------------------------------------
>gene=chr20_2073441-2074441; species=panTro
gagttatcaatttgcctttctaaaagactgtatcactttacattttgattagtgagtgtaCTTTGTTGCCTTATGGTTGTGTACATTTTAACCAGACGCCCCAATAATTTATTTTGAATGTCCCAGTAGTTACAGAATTAAGGACTTTGCCCTGCTCATTTGGCATTATAGCCCTTTATCTTTCCAAAAATCATAAACAACTCCTAAGAACTTAGCAACCAATTTCCTGCAGCAAATATTCAGATACATAGCCTGACAAAAATTTGTATGCCATTCCCGAATGGGAGAGGAAGAAATGTCAGACATTTCTTAGCCTTTTCAGTGGCCAGTACGAAGAACACTTGAAATTAGACCCATCTATTAAGTTTTGGAGACAGGGTGGCTGTTATCTGCACCCATCTTTGTTTTCTGTAACTGAGACCCTCATTTAATAGACAAGAAGCCTCTCTGTTGAGTATTACTGGGTGCAGTGTCTCTAATCcagtgttccccaagtgtga
>gene=chr20_2073441-2074441; species=papHam
gagttatcaatttgccgttctaaaaggctgtatcactttacattttgattaatgagtgtaCTTTGTTGCCTTATGGTTGTGTACATTTTAACCAGACGCCCCAATAATTTATTTTGAATGTCCCAGTAGTTACAGAATTAAGGCCTTTGCCCTGCTCATTTGGCATTATAGCCCTTTATCTTTCCAAAAATCATAAACAACTCCTAAGAACTTAGCAACCAATTTCCTGCAGCAAATATTCAGATACATAGCCTGACAAAAATTTGTATGCCATTCCCAAATGGGAGAGGAAGAAATGTCAGACATTTCTTAGCCTTTTCAGTGGCCAGTGGGAAGAACACTTGAAATTAGACCCATCCATTAAATTTTGGAGATAGGGTGGCTGTTATCTGCACCCATCTTTGTTTCCTGTAACGGAGACCCTCATTTAATAGACAAGAAGCCTCTCTGTTGAGTCTTACTGGGTGCCGTGTCTCTAATTCAGTGTTCCCCAAGTGTCA
>gene=chr20_2073441-2074441; species=ponAbe
aagttatcaatttgcctttctaaaaggctgtatcactttacattTTGATTAATGAGTGTACTTTGTTGCCTTACGGTTGTGTACATTTTAACCAGACGCCCCAATAATTTATTGTGAATGTCCCAGTAGTTACAGAATTAAGGACTTTGCCCTGCTCATTTGGCATTATAGCCCTTTATCTTTCCAAAAATGATAAACAACTCCTAAGAACTTAGCAACCAATTTCCTGCAGCAAATATTCAGATACATAGCCTGACAAAAATTTGTATGCCATTCCCAAGTGGGAGAGGAAGAAATGTCAGACATTTCTTAGCCTTTTCAGTGGACAGTAGGAAGAACACTTGAAATTAGACCCATCTATTAAGTTTTGGAGACAGGGTGGCTGTTATCTGCACCCATCTTTGCTTTCTGTAACTGAGACCCTCATTTAATAGACAAGAAGCCTCTCTGTTGAGTCTTACTGGGTGCAGTGTCTCTAATCcagtgttccccaagtgtga
>gene=chr20_2073441-2074441; species=rheMac
gagttatcaatttgccgttctaaaaggctgtatcactttacattttgattaatgagtgtaCTTTGTTGCCTTATGGTTGTGTACATTTTAACCAGACGCCCCAATAATTTATTTTGAATGTCCCAGTAGTTACAGAATTAAGGCCTTTGCCCTGCTCATTTGGCATTATAGCCCTTTATCTTTCCAAAAATCATAAACAACTCCTAAGTACTTAGCAACCAATTTCCTGCAGCAAATATTCAGATACATAGCCTGACAAAAATTTGTATGCCATTCCCAAATGGGAGAGGAAGAAATGTCAGACATTTCTTAGCCTTTTCAGTGGCCAGTGGGAAGAACACTTGAAATTAGACCCATCCATTAAATTTTGGAGATAGGGTGGCTGTTATCTGTACCCATCTTTGTTTTCTGTAACGGAGACCCTCATTTAATAGACAAGAAGCCTCTCTGTTGAGTCTTACTGGGTGCCGTGTCTCTAATTCAGTGTTCCCCAAGTGTCA
>gene=chr20_2201063-2202063; species=hg19
tcaccatattggccaggctggtcttgaactcctgaccttgtgatctgcctgccttggcctcccaaagtgctgggattacaggcatgagccactgcacccggccggcagaatttcttttattggtgccacgggctacctcctatgtccctgggttgggggaatggagtttcaggcctatgaggatagagagccttcctggactgggctgggctgggctgcttgttatggctgagttcctcccaccagtgccaccccactaccctagtatctctttgtgaggtatggaagtctcaggcccagcagggaagaagagcacttcccttggctgccttttttcagtttttttgaagcagaactccctctctataccttgtgtgagtactgccaggctcacctggtgttgttggaagggctcttgttaaatctgagggaggaatgagcccactgagctgctttctgttgctaggttggggatcagtaatgctgggcccacgctgcct
>gene=chr20_2201063-2202063; species=bosTau
------------------------------------------------------------------------------------------------------tggcagaatccctcttgtcgatatcaccgcctaaccc---catctttggatgggggaat-ggagtttgaggtccacagggacaaagatacttcctggg-ca----------gtctgcttgtgatgtcagagtccctcctgccagtcacaccc-accatcccagtatcccctgatgg-gcttggaagtccagg--ccagtgaagaaacagagcacttttcctggctgcg--------ctttttgcccagcagggctccaaagctgtttgacttgccagtgcttctgggctcccctggtggtggtggagggactcttgctagatctggggaaggaatgagcttact-ggctgccttctgtggctggattggggattagaaatgctgggtctaggtcacct
>gene=chr20_2201063-2202063; species=calJac
----------------------------------------------------------------------------------------------------------------tcttttattggtgccatgggctaa-tcctatgtctctgggttgggggaatggagtttcaggcctatggggatagagaggcttcctgggctgggctg----------cttgttgtggctgagtccctcccactagtgccaccccactgccctagtatctcctgttgaggtatggaagtctcaggcccagcaggaaagaagagcgcttcccttggctgtctttt----ttttttttgaagcatgtctcccgctctgtacctt----gagtactgccaggctcacctggtgttgttggcgaggctcttgttagatctgagggaggaatgagcccactgagctgctttctgttgctaggctggggatcagtaatgctgggcccacgctgcct
>gene=chr20_2201063-2202063; species=canFam
-------------------------------------------------------------------------------------------------------ggccgaacccctctcgttgatgtcactggctacctc---catctctgggtgggggaat-ggagtttcaggccaatagagacaaataagcttcctgggcca----------ggctgcttatggtgtc-cagtcactcctgccactccaaccc-atcaccccagcatctcttggtag-agatggaagtcttgagtgccatggagatgcagagcactttctctggctgccca------ttttccccccaatgggtctcccattctagcccacttgccagtactatc-agctcacctgctgttgtaggggagacgcttgttagatctgggggagaaatgaacctactgggctgccttctgttgccagg-----------aaaagttgggcctaagtcacct
>gene=chr20_2201063-2202063; species=equCab
tc----ttttg--------------------------ctgtcacctggctacccctgtctct---------------------------------------------------------------------------------------gggtgggggaat-ggagtttcaggcccatggggacaaagaggcttcctgggcca----------ggcttctcgtggtgtcagagcccctcttgccagcaccactc-cccagcccagtgtctc-tggtgg-ggatgagcgtcccaggctccgcagaaaaggagagcatttccctcggctgtact------ttttttcaccagcggggctcccagtctgctccgcttgccgggactgccaggcccctccagtgccggagg---gattctcgttcactccagggcaggaatgagcctactgggctgccttttgttgctggg--------------tttggggcccaggttgcct
>gene=chr20_2201063-2202063; species=gorGor
--------------------------------------------------------------------------------------------------------------------------------------------------------------------------------------------------------------------------------------------------------------------------------------------------------------------------------------------------------------------------------------------------------------------------------------------------------------------------------------------------------------------
>gene=chr20_2201063-2202063; species=panTro
tcaccatattggccaggctggtcttgaactcctgaccttgtgatctgcctgcctcggcctcccaaagtgctgggattacaggcatgagccactgcacccagccagcagaatttcttttattggtgccatgggctacctcctatgtccctgggttgggggaatggagtttcaggcctatgag-atagagagccttcctggactgggctgggctgggctgcttgttatggctgagttcctcccaccagtgccaccccactaccctagtatctctttgtgaggtatggaagtctcagacccagcagggaagaagagcacttcccttggctgccttttttcagttttttggaagcagaactccccctctataccttgtgtgagtactgccaggctcacctggtgttgttggaagggctcttgttaaatctgagggaggaatgagcccactgagctgctttctgttgctaggttggggatcagtaatgctgggcccacgctgcct
>gene=chr20_2201063-2202063; species=papHam
ttaccatattggccaggctgatctcaaactcctgaacttgtgatccgcctgcctcggcctcccaaagtgctgggattacaggcatgagccactgcgcccggccggcagaatctcttttattggtgccatgggctacctcctatgtccctggattgggggaatggagtttcaggcctatggggatagagaggcttcctggactgggctgggctg-----cttgttgtggctgagtccctcccaccagtgccagtccactaccttagtatctcttggtgaggtatggaagtctcaggcccagcagggaagaagagcgcttcccttggctgcctttttttcttttttttgaagcagaactccccctctataccttgtgtgagtactgccaggctcacctggtgttgttggaagggctcttgttagatctgagggagaaatgagcccactgagctgctttctgttgctaggttgggaatcagtaatgctgggcccacgctgcct
>gene=chr20_2201063-2202063; species=ponAbe
tcaccatattggccaggctggtctcgaactcctgaccttgtgatccacctgcctcggcctcccaaagtgctgggattacaggcatgagccgctgcaccca-ctggcagaatttcttttattggtgccacaggctacctcctatgtccctgggttggggggatggagtttcaggcctatggggatagagagccttcctggactgggctgggctgggctgcttgttatggctgagtccctcccaccagtgccaccccactaccctagtatctcttggtgaggtgtggaagtctcaggcccagcagggaagaagagcacttcccttggctgccttttttcagtttttttgaagcagaactccccctctatatcttgtgtgagtactgcggggctcacctggtgttgtcggaagggctcttgtgaaatctgaaggaggaatgagcccactgagctgctttctgttgctaggttggggatcagtaatgctgggcccacgctgcct
>gene=chr20_2201063-2202063; species=rheMac
ttaccatattggccaggctgatctcaaactcctgaacttgtgatccgcccgcctcggcctcccaaagtgctgggattacaggcatgagccactgcgcccggccggcagaatctcttttattggtgccatgggctactgcctatgtccctggattgggggaatggagtttcaggcctatggg-atagagaggcttcctggactgggctgggctg-----cttgttgtggctgggtccctcccaccagtgccagtccactaccttagtatctcttggtgaggtatggaagtctcaggcccagcagggaagaagagcgcttcccttggctgcctttttttcttttttttgaagcagaactccccctctataccttttgcgagtactgccaggctcacctggtgttgttggaagggctcttgttagatctgagggagaaatgagcccactgagctgctttctgttgctaggttgggaatcagtaatgctgggcccacgctgcct
>gene=chr20_2361362-2362362; species=hg19
GTCTCTTGGCAGGAGCCACTCCCACAGTGAACCCCTCTAGGTGCAATTACAGGATGATTTTGTGTCTCGTGGGTGTCGCTGCTAGGGTGGAGGGCCACGCCTCCTCTTTTGAATTCTGACTTTCCTGCCTAGGAGTGTCCCAAGGTTTTCCTTGTTAAAATTGGTCTGGCTGGCTGCTGTGACGCGCCACACTGTCCTGACGGTGCACACACTGCTGTGTGGAGGAACAGAGGAGTCCAGCTGGCCTTCACATGGCAGGTAAGTGGGCAGAGCCTGGGGCCTTGGGACACCAGGGCTCATGAGGGGGGCTTCAAGAAACACGGGTCTGTGGGATGACGTTTGATCATCGATTGTTAGGATTTTACAGCTGGATAGTCCACCATGAACACATGAACTCTTCGTGTGGATTCATGAGGCCCAGGATGAAAAAGCCAGCTTTAAGCCACCCAGCAAGGCCATGGCCCAGGCTGGCTCAGGCGCTGTCTCCTGGGCTGGGGCCA
>gene=chr20_2361362-2362362; species=bosTau
GCCTCTTAGCTGGAGCCCCTCCCACACTGGACAATTCTAGGTGCAATTACTGGGTGATTAGGTGTCTCGTAGGTGTCACGGCTAGAGTGCAGGGCCACGCCTCCTTCT--GAGTTCTGACTGTCCTGCCTAGGAGTGTCCCAACACTTGCCTCGTTAACGTGGGTCTGGTTTGCTGCTCAAAAA-----CGCTGTTCTGACGGTTCACACACCACCAAGCAGAGGAAGCAAGGA-GTCGGGCAGCCCTGTCATGGCAGGTGAGTGGGCAGGGCCTGGGGCCTCAGGGCACCA-GGCCCATGAGAGGAACTTCGGGAAGCAGGTGTCTGTGGAAAGAAACTCGGTCACTGCTTCTTAGCACTGTGGTGTGGCCCAGTCC-----------ATGAGTTATTCCT-CATGTTCATAAGGCCAGAGACATAAGAGCCTGC-CCCGACCACCCAGCAAGCA--------AGTC--------------CTTCCTGAACTGGGGCCA
>gene=chr20_2361362-2362362; species=calJac
GTCTCTTGGCCAGAGCCACTCCCACGGTAAACCCCTCTAGGTGCAATTACCTGGTGATTCTGTGTCTCGTGGCTGTCACTGCTGGGGTGGAGGGCCACGCCTCCTCTTTTGAATTCTGACTTTCCTGCCTAGGAGTGTCCCAAGGTTTTCCTTGTTAAAATTGGTCTGGCTGCCTGCTGTGACACGCCACACCGTCCTGACGGTGCACACACCACTGTGTGGAGGAAGAG-GGAGTCCAGCTGGCCATCGCATGGCAGGTGAGTGGGCAGAGCCTGGGGCTTTGGGGAACCAGGATTCATGAGGGGGGCTTCAAGAAACAGGGATCTGTGGGATGATGTGTGATCCTTCATTGTCAGGATTTTATAGCTGGACAGTCCCCCATGAACACATGAACTCTTCATGTGTGCTCctgaggcccaggatgaaaaagccagccctagaccacccagcaagtccatagcagaggctggctcaagcactgtctcctAGGATGGGGCCA
>gene=chr20_2361362-2362362; species=canFam
GTCTCTTGGCCGAGGCCACTCCCACGATGGACCCCTCAAGGTGCAATTAGTGGGT-----------GATTAGGTGTCGCTGCCAGGGTGAAGGGCCACGCCTCCTCTA--GGATGCTGACTGTCTTGCCCAGCAGCACCCCGAGATCTGCCTCGTGAACTCGGGCCTGGCTGGCTGCTCCAACA-----CGCCGATCAGACGGTCCGCACACCCGCGCGCAGAGGAAGCAAGG--GCAGGCCTGCCCCGGCATGGCAGGTGAGTGGGCAGGGCCTGG-GCCCCGGGGCAC--CGGCCCCTGAGAGGAGCTTCAGGAAGGGGGGGTCGATGCAGTGGAACTTGAGAGTGGATCCCTAGGATTGCATTGCTGCACGATCC-----------ATGCACTGTTCCCTCATGTTCCTGAGACCAGAGATAAAAGAGCCATCCTGGGATGGCCCAGCAAGGCCATGGCAGGGCC--------------CTCCCTGGCCTGGTGCCA
>gene=chr20_2361362-2362362; species=equCab
GCTTCTTGGCTGGAGCCCCTCCCACGCTAGACCCTTCT-TCTGCAATTACTGGGTGATTAGGTGTCTGACAGGTGTC-CTGCTGGGGTGGA-GGCCACGCCTCCTCT---TGCTTCTGACTGTCCTGCCTAGGAGTGTCCCGAGGTTTGCCTTGTTA----GTGCCTGGCTGGCTGCTCCGACA-----CGCCATCCTGAAAGTCC-CGCACCACCGTGCAGAGGAAGCGAGGA-GCCGGCCGGCCCTGGCATGGCAGGTGAGTGGGCAGGGACTGG-GGCGTTGGGCACAATGGCTCCTAAGAGGAGCTTCAGGAAGGGGTTGTCTGTGGAATGAAGCTTGATCATCAATCCTTAggattttagggctgctcagtcc-----------atgagttgttccgtcatgttcatgagaccagagatgaaagagctggccccagagcacccagcaagtctgtggcagagcC--------------TTCCTGGGC--GGGGCCA
>gene=chr20_2361362-2362362; species=gorGor
GTCTCTTGGCAGGAGCCACTCCCACAGTGAACCCCTCTAGGTGCAATTACAGGATGATTTTGTGTCTCCTGGGTGTCGCTGCTAGGGTGGAGGGCCACGCCTCCTCTTTTGAATTCTGACTTTCCTGCCTAGGAGTGTCCCAAGGTTTTCCTTGTTAAAATTGGT--------------------------------TGACGGTGCACACACTGCTGTGTGGAGGAACAGAGGAGTCCGGCTGGCCTTCGCATGGCAGGTAAGTGGGCAGAGCCTGGGGCCTTGGGACACCAGGGCTCATGAGAGGGGCTTCAAGAA--ACGGGTCTGTGGGATGACGTTTGATCATCGA----TAGGATTTTACAGCTGGATAGTCCACCATGAACACAT-AACTCTTCGTGTGTATTCATGAGGCCCAGGATGAAAAAGCCAGCTTTAAGCCACC-GGCAAGCCCATGGCAGAGGCTGGCTCAGGCGCTGTCTCCCGGGCTGGGGCCA
>gene=chr20_2361362-2362362; species=panTro
GTCTCTTGGCAGGAGCCACTCCCACGGTGAACCCCTCTAGGTGCAATTACAGGATGATTTTGTGTCTCGTGGGTGGCGCTGCTAGGGTGGAGGGCCACGCCTCCTCTTTTGAATTCTGACTTTCCTGCCTAGGAGTGTCCCAAGGTTTTCCTTGTTAAAATTGGTCTGGCTGGCTGCTGTGATGTGCCACACTGTCCTGACGGTGCACACACTGCTGTGTGGAGGAACAGAGGAGTCCGGCTGGCCTTCGCATGGCAGGTAAGTGGGCAGAGCCTGGGGCCTTGGGACACCAGGGCTCATGAGAGGGGCTTCAAGAAACACGGGTCTGTGGGATGACGTTTGATCATCGATTGTTAGGATTTTACAGCTGGATAGTCCACCATGAACACATGAACTCTTCGTGTGGATTCATGAGGCCCAGGATGAAAAAGCCAGCTTTAAGCCACCCAGC-AGCCCATGGCCCAGGCTGGCTCAGGCGCTCTCTCCTGGGCTGGGGCCA
>gene=chr20_2361362-2362362; species=papHam
GTCTCTTGGATGGAGCCACTTCCACAGTGAACCCCTCCAGGTGCAATTACAGGATGATTTTATGTCTCGTGGGTGTCACTGCTAGGGTGGAGGGCCACGCCTCCTCTTTTGAATTCTGACTTTCCGGCCTAGGAGTGTCCCGAGGTTTTCCTTGTTAAAATTGGTCTGGCTGGCTGCTGTGACATGCTACACTGCCCTGACGGTGCACACACCACCGTGGGGAGGAACAGAGGAGTCCAGCTGGCCATCGCATGGCAGGTGAGTGGGCAGAGCCTGGGGCCTTGGGGCACCAGGGCGTATGAGCGGGGCTTCAAGAAACACGGGTCTGTGGGATGACGTTTGATCATTGATTGTTAGGGTTTTATAGGTGGACGGCCCACCGTGAACACATGAACTCTTCATGTGTGTTCAtgaggcccaggatgaaaaaaccagccctaggccacccagcaagtccatggcagaggctggCTTAAGCGCTGTCTTCTGGGCTGGGGCCA
>gene=chr20_2361362-2362362; species=ponAbe
GTCTCTTGGCTGGAGCCACTCCCACAGTGAACCCCTCTAGGTGCAATTACAGGATGATTTTGTGTCTCGTGGGTGTCGCTGCTAGGGTGGAGGGCCACGCCTCCTCTTTTGAATTCTGACTTTCCTGCCTAGGAGTGTCCCAAGGTTTTCCTTGTTAAAATTGGTCTGGCTGGCTGCTGTGACGCACCACACTGTCCTGACGGTGCACACACTACTGTGTGGAGGAACAGAGGAGTCCAGCTGGCCATTGCATGGCAGGTGAGTGGGCAGAGCCTGGGGCCTTGGGACACCAGGGCTCATGAGAGGGGCTTCAAGAAACACGGGTCTGTAGGACGACGTTTGATCATTGATTGTTAGGATTTTATAGCTGGACGGTTCACCATGAACACATGAACTCTTCGTGTGTGTTCATGAGGGCCAGGATGAAAAAGCCAGCTCTAGGCCACCCAGCAAGTCCATGGCAGAGGCTGGCTCAGGCGCTGTCTCCTGGGCTAGGGCCA
>gene=chr20_2361362-2362362; species=rheMac
GTCTCTTGGATGGAGCCACTTCCACAGTGAACCCCTCCAGGTGCAATTACAGGATGATTTTGTGTCTCGTGGGTGTCACTGCTAGGGTGGAGGGCCACGCCTCCTCTTTTGAATTCTGACTTTCCGGCCTAGGAGTGTCCCAAGGTTTTCCTTGTTAAAATTGGTCTGGCTGGCTGCTGTGACATGCTACACTGCCCTGACGGTGCACACACCACTGTGGGGAGGAACAGAGGAGTCCAGCTGGCCATCGCATGGCAGGTGAGTGGGCAGAGCCTGGGGCCTTGGGGCACCAGGGCGTATGAGAGGGGCTTCAAGAAACACGGGTCTGTGGGATGACGTTTGATCATTGATTGTTAGGGTTTTATAGCTGGACGGCCCACCGTGAACACATGAACTCTTCATGTGTGTTCAtgaggcccaggatgaaaaaaccagccctaggccacccagcaagtccatggcagaggctggCTTAAGCGCTATCTTCTGGGCTGGGGCCA
>gene=chr20_2528063-2529063; species=hg19
aattgctgaaatgtttgaacattttacctacacaagttaacctagagaaggctaaacatctcttctgatttgacaagcttcccccaaaaccctaacaacaatgtatcaaataatcctaattgtttctggcacctgtattttaaataaggtgaaagaacaagtctctgtggccttctaggagccctctgggaaatctcaaaggtagtcttaggtaaaaagGTATTCTGAAAGGTATTTAACTTCATTTGAGAGTCAATCTTAAAAACAAACAAAATTGTCTGGAGAGTTGAACACAGGAATAACATTTGGCTACTCATTTGAAAGTGGCAATAAAACATTTAAAATATTTAAAAACAAGCTTAGAAGGTAAGGTGATCACCCACTAAGAACCTTAACTCTTTCATAAGTGAAGAACCTttattatcttaaataaaatttcttttctgcaaactttctgctattttctatttccattcaggttttgtccttcactgttctct
>gene=chr20_2528063-2529063; species=bosTau
AATTGCTGAAATATTTAA-CATTTGACCTTTACCAGTTAACCTAGAAAAGTCTCAGCATCTGTTCTGA-TTGACACTCTTCCCGTGAAACTCCAACAGTAACATATCGAATAACCCTAATAGTTTCTGGCTCGTCTCTTTTTTAGGAAATGGAAGAGCAAATCTTTGTGACTTCCCAGG-GCCATCTGGGAAGTCACAAAGATAGTTTTAGATAAAAAGATATTCTGAAAGTAATTATACTTCATTTTAAAATCAGCCTTAGGAAGAAATGAAATTTTCA---gatttgaaca-ggaaacagtatttggctatttagttgaaagtgacaaaaagacttt--aaatatatatatatatacttagaaggtaacatgatcaccta-cgagaaccttagcactttcaaaaatgacgaagctttgtt--------taaaattcactttccatgacctttctgttatttcctgtaaccattcaggttttgcccttcaccat---tc
>gene=chr20_2528063-2529063; species=calJac
AATTGCTGAAATGTTTGAACATTTtacctaca-aagttaacctagagaaggctaagcatctcttctgatttaacaagcttcccacaaaaccctaacaacaatgtatcaaataatcctaatcgtttctggcacctgtattttaaataagatgcaagaacaagtctttgtggtctcttaggggccctctgggaaatctcgaagatagttttaggt-aacagacattctgaaagttatttaacttcacttgagagtgaatcttagaaacaaacaaaattgtctggagagttgaacacaggaataacatttggttacttatttgaaagtggcaataaaacattTAAAGCATTTAAAAACAAGCATAGAAGGTAAGGCAATCACCTGCTAAGAACC-TAACTCTTACATAAGTGAagcagcttcattatcgtaaataaaatttcctttctgcaaaccttctgctattttctgtttccattcaggttttgtccttgacagttctct
>gene=chr20_2528063-2529063; species=canFam
AATTGCTGAAATATTTAAACATTTGACCTATACCAATTAGCCTAGAAAAGGCTAAGCACCTCTTCTGACTTGACAATCTTCCCATGAAACTCCAACAGTAACATATAAAATAATCCTAGTTGTTTTTGGCACCTCTCTTTTTCATTACATGGAAGAATAAGTTTTTGTGATTTTCCAGG-ACTTTCTGGGAAATTGCAGAGATAGTTTTAGATAGAAAGATATTCTGAAAGTTATTTTACTT-------GAGTCAATCTTAGGGGAAAAAGAAATTGTCA---GATTTAAACACAGAAACAATATTTGGTTACTCA----------------------------------------------------------------------------------------------------------------------------------------------------------------------------------------
>gene=chr20_2528063-2529063; species=equCab
gattgctgaaatgttgtaatatttgacctatacaagttaacttggaaaacgctaagaatctcttctgatttgatgattttcccatgaaactttaacagtaacatatcagataatcctaattgtttctggcacctgtcttttttataaggtagaagaacaaggctttgtgatttaccaggggccctctgggaaatctcaaagatagtttTAGATAATAAGATACTCTGAAAGTTACTATGCTTCATTTCAGAGTCAATCTTAGAAACAAAAAAAGTTGTCA---GCTTTGAACACAGAAACAATATTTGGCTACTCATTTGAAAGTGACAACAggg-------------taaaaataaacagaaacaagagcatcaaaacttt-ttaggactttaacactttcatagcttttcagcctttatttgcct--ataaaattccctttccatgaaccttccgctattttctatttccgttcaggtttggtccttcaccgc---tc
>gene=chr20_2528063-2529063; species=gorGor
AATTG-TGAAATGTTTGAACATTTtacctacacaagttaacctagagaaggctaaacgtctcttctgatttgacaagcttcccccaaaaccctaacaacaatgtatcaaataatcctaattgtttctggcacccgtattttaaataaggtgaaagaacaagtctctgtggccttctaggagccctctgggaaatctcaaaggtagtcttaggtaaaaaggTATTCTGAAAGGTATTTAACTTCATTTGAGAGTCAATCTTAAAAACAAACAAAATTGG-TGGAGAGTTGAACACAGGAATAACATTTGGCTACTCATTTGAAAGTGGCAATAAAACATTTAAAATATTTAAAAACAAGTTTAGAAGGTAAGGTGATCACCCACTAAGAACCTTAACTCTTTCATAAGTGAAGAACCTTTATTATCTTAAataaaatttcttttctgcaaactttctgctattttctatttccattcaggttttgtccttcactgttctct
>gene=chr20_2528063-2529063; species=panTro
aattgctgaaatgtttgaacattttacctacacaagttaacctagagaaggctaaacatctcttctgatttgacaagcttcccccaaaaccctaacaacaatgtatcaaataatcctaattgtttctggcacccgtattttaaataaggtgaaagaacaagtctctgtggccttctaggagccctctgggaaatctcaaaggtagtcttaggtaaaaagGTATTCTGAAAGGTATTTAACTTGATTTGAGAGTCAATCTTAAAAACAAACTAAATTGTCTGGAGAGTTGAACACAGGAATAACATTTGGCTACTCGTTTGAAAGTGGCAATAAAACATTTAAAATATTTAAAAACAAGCTTAGAAGGTAAGGTGATCACCCACTAAGAACCTTAACTCTTTCATAAGTGAAGAACCTttattatcttaaataaaatttcttttctgcaaactttctgctattttctatttccattcaggttttgtccttcactgttctct
>gene=chr20_2528063-2529063; species=papHam
AGTTGCTGAAATGTTTGAACATTTtacctacacaagttaacctagagaaggctaagcatctcttctgatctgacaagcttccggcaaaatcctaacaacagtgtatcaaatcatcctaattgtttctggctcctatattttaaataaggtgaaagaacaagtct-tgtggccttctaggggccctctgggaaatctcaaaggtagtc-taggtaaaaagGTATTCTGAAGGTTATTCAACTTCATTTGAGAGTCAATCTTAGAAACAAACAAAATTGTCTGGAGAATTGAACACAGGAATAACATTTGGCTACTCATTTGAAAGTGGCGATAAAACATTTAAAATATTTAAAAACAAGCATAGAAGGTAAGGTGATCACCCGCTAAGAACCTTAACTCTTTCATAAGTGAAGAAGCTttattatcttaaataaactttcctttctgcaaaccttctgctatttcctatttccattcgggttttgtccttcacagatgtct
>gene=chr20_2528063-2529063; species=ponAbe
aattgctgaaatgtttgaacattttacctacacaggttaacctagagaaggctaaacatctcttctgatttgacaagcttcccccaaaaccctaacaacaatatatcaaataatcctaattgtttctggcacctgtattttaaaaaaggtgaaagaacaagtctccgtggccttctaggggccctctgggaaatctcaaaggtagtcttaggtaaaaaggtattctgaaaggtatttaacttcatttgagagtcaatcttagaaacaaacaaaattgtctggagagttgaacacaggaataacatttggctactcatttcaaagtggcaataaaacattTAAAATATTTAAAAACAAGCTTAGAAGGTAAGGTGATCATCCACTAAGAGCCTTAACTATTTCATAAGTGAAGAACCTttattatcttaaataaaatttcttttctgcaaactttctgctattttctatttccattcaggttttgtccttcactgttctct
>gene=chr20_2528063-2529063; species=rheMac
AGGTGCTGAAATGTTTGAACATTTtacctacacaagttaacctagagaaggctaagcatctcttctgatctgacaagcttcccacaaaatcctaacaacaatgtatcaaatcatcctaattgtttctggctcctgtattttaaataaggtgaaagaacaagtct-tgtggccttctaggggccctctgggaaatctcaaaggtagtcttaggtaaaaagGTATTCTGAAGGTTATTCAACTTCATTTGAGAGTCAATCTTAGAAACAAACAAAATTGTCTGGAGAATTGAACACAAGAATAACATTTGGCTACTCATTTGAAAGTGGCGATAAAACATTTAAAATATTT-AAAACAAGCATAGAAGGTAAGGTGATCACCCGCTAAGAACCTTAACTCTTTCATAAGTGAAGAAGCTttattatcttaaataaaatttcctttctgcaaaccttctgctatttcctatttccattcgggttttgtccttcacagatatct
>gene=chr20_2642447-2643447; species=hg19
CCATCCAGGGCTAAATATTTGAGGAGAAAAATGATACCGAGACAGAGAGGgaagaaaaccacagatattggagtgatgcatctacaagtcaaaaaacagcaagagccaccagaagaggcaagaaaggtttctcccctaaaccttcagagggagcagggccctgccaacaccttaatttcagactgatggcctccagcactgtgagagaatacatttctgttaatgataagccaccaggttcatggtagtgtgttacggcagctatgggaaactaatacaGTGAATGAGTGAGAAGGACTCTAACAGGTAGCACCAAAGAAAGAACGTTCTGGGTGGAGGGAACAATATAAGTCAGGTAGTACATATTTGGAATCTAACACACAATCTAGTGTGATTGAAGCACAGAACAAGAGTTGTGGAACCAAGGCAGAAAATTAAGGGCCAACTTATAAAGTACTGACTTTCCTATGGTAAGGCTGGGCCTGGAAAATCAGGCTGTT
>gene=chr20_2642447-2643447; species=bosTau
ctacccagtaacaagtccttaaaggagaaacagatacacagacacagagtggagaaaaccgcagagactgaagtgacacgtctgcaagtcaagaaacatcagtagccaccagaagaggctagggaagattcttctc-aagtctttaggcgaagc-----tctgccaacaccttaattttgggattctggcctccagaactgggaaagaataaatttctatt-attttaagccaccaagtttatagtaatgtg---tggcagcattcagaaactcatacaG----TGAGTAAGGAAGATTCTGACAGGAGGAATCAAAAGGAGAATACTGTGGGCAGAAGGAACAGCAAAAGTCAGACAATACATATTTGGAAACTAACA--CAGCCTGGAGTGACCAAAGAACAGAACACATGTTGCAAAACAAAGGCAGAAAACTGAGGAAAAACTCATAACGAACTTACTTTCCTACCCTAGGGCTGGGAC-GCAAAGTCATGGTGGT
>gene=chr20_2642447-2643447; species=calJac
ctattcagtggtaaatctttaaggagaaaaataatacagagacggagaggattaagaa--acagagattggactgatgcatctgcaagtcaaaaaccagcaggagccatcagaacagtcaagaaaggattctctcctaaaccctcagaggaagcagggccttgccaacaccttaatttcagacttacggcctccagcactgtgagagaatacatttctgtt-atgctaagccaccaggttgatggtagtttgttatggcagccacgggaaactaaaacaGTGAGTGAGTGAGAAGGACTCTGACAGGCAGCATCAAAGAAAGTAAGTTCTGGGTAGCAGGAACAGTCTAAGTCAGGAAGCACATGTTTGGAATCTAACACACAATCTAGTGTGATCAAAGCACAGATCAAGAGTTCTGGAACCAAGGCAAAAAATAAAGGGCCAAC-TAGGAAGAACTGAC--TCCTACGGTAAGGCTGGGCCTGGAAAATCAGACTATT
>gene=chr20_2642447-2643447; species=canFam
ttatccaatgataagtcctcaa---agaaacagatacacagacatagagggggtaaagccccaaagattgtaaggatgcatctacatgtcaagaaacaccaaaagtcaccag----------gaaggcttctctcctaaaccttcagaggaagc-----ccttccaacaccttaattttgggattctggccttcagaactgt--gagagc--agaactgtt-attgtaggccactagctttgaggtaatttg-tacagcagccctaggaaactaAAACCG----TAAGTGAGAACCATTCTAACAGGTAGCATCAAAGGAAGAACATTCTGGGCAGAAGTAATGACGAAAGTTAGATAGT-CGTATTTGGAAATTA--A--CAGCCCCATGTGACCAAAGCACAGAACAAATGTTAAGAAATAAAGGCAGAAGACTGAGAGCCAGCTTACGAAGAATTTACTTTCCTACGCTAAGGCTGGGCC-ACAAACTCATGTTGGC
>gene=chr20_2642447-2643447; species=equCab
ctatccaatgacaagtccttaaaggagaaacagatacacaga-acagaagggagaaaaccgcagagattggcatgatgcacctacaagccaagaaataccaggagccaccagaaggggcaaggaagg-ttctcccctaagcctgcagagggagc-----cctgctaacatgttaatttcagaattctggcctccaaagctgagagagaatcaatttctgtt-attttaagccaccaggtttatagtagtttgttacagcagccccaggaaactaacacaG----TGAGTAGAAAGGATTCTGACAGCCAGCATCAAATGAAGAACATTCTGGGCAGAAGGAACACTGTAAGTCAGATAGTACGTATTTGGAAACTAAGA--CAGTCTACTGTGACCAAAGCACAGAACAAGTATTGTGAAATGAAGGCAGAAAACTG--AGTCAGCTTACAAAGAACTTACTTTCCTATGCTAAGGCTGGGCC-GCAAAGTCACGCTTGT
>gene=chr20_2642447-2643447; species=gorGor
--------------------------------------------------------------------------------------------------------------------------------------------------------------------------------------------------------------------------------------------------------------------------------------------------------------------------------------------------------------------------------------------------------------------------------------------------------------------------------------------------------------------
>gene=chr20_2642447-2643447; species=panTro
ccatccagggctaaatatttaaggagaaaaatgataccgagacagagagggaagaaaaccacagatattggagtgatgcatctacaagtcaaaaaacagcaagagccaccagaagaggcaagaaaggtttctcccctaaaccttcagagggagcagggccctgccaacaccttaatttcagactgatggcctccagcactgtgagagaatacatttctgttaatgataagccaccaggttcatggtagtgtgttatggcagctatgggaaactaatacaGTGAATGATTGAGAAGGGCTCTAACAGGTAGCATCAAAGAAAGAACGTTCTGGGTGGAGGGAACAATGTAAGTCAGGTAGTACATATTTGGAATCTAACACACAATCTAGTGTGATTGAAGCACAGAACAAGAGTTGTGGAACCAAGGCAGAAAATTAAGGGTCAACTTATAAAGTACTGACTTTCCTATGGTAAGGCTGGGCCTGGAAAATCAGGCTGTT
>gene=chr20_2642447-2643447; species=papHam
ctatccagtgataaatatttaaggagaaaaatgatacagagatagagaaggaagaaaaccacagatactggggtgatgcatctacaagtcaaaaaacagcaggagccaccagaagaggcaagaaaggattctcccctaaaccttcagagggagcagggccctgccaaccccttaatttcagacttatggcctccagtactgtgagagaatacatttctgtt-atgataggccaccaggttcatggtagtgtgttatggcagctatgggaaactaatacaGTGAATGAGTGAGAAGGACTCTAACAGGTAGCTTCAAAGAAAGAATGTTCTGGGTACAGGGAACAGTATAAGTCAGGTAGTACATACTTGGCATCTAACACACAATCTAGTGTGATTGAAGCACAGAACAAGAGTTGTGGAACCAAGGCAGAAAATTAAGGGCCAACTTATAAAGTACTGACTTTCCTATGGTAAGGCTGACCTGGAAAAGTCAGGCTGTT
>gene=chr20_2642447-2643447; species=ponAbe
ccatccagggctaaatatttaaggagaaaaatgataccgagacagagagggaagaaaaccacagatattggagtcatgcatctacacgtcaaaaaacagcagaagccaccagaagaggcaagaaaggtttctcccctaaaccttcagagggagcagggccctgccaacaccttaacctcaaagtggtagcctccagcactgtgagagaacacatttctgtt-atgataagtcaccaggttcatggtagtgtgttatggcaactatgggaaactaatacaGTGAATAAGTGAGAAGGACTCTAACAGGTAGCATCAAAGAAAGAACGTTCTGGGTAGAGGGAACAGTATAAGTCAGGTAGTACATATCTGGAATCTAACACACAATCTAGTGTGATTGAAGCACAGAACAAGAGTTGTGGAACCAAGGCAGAAAATTAAGGGCCAACTTATAAAGTACTGACTTTCCTATGGTAAGGCTGGGCCTGGAAAATCAGGCTGTT
>gene=chr20_2642447-2643447; species=rheMac
ctatccagtgataaatatttaaggagaaaaatgatacagagatagagaaggaagaaaaccacagatactggggtgatgcatctactagtcaaaaaacagcaggagccaccagaagaggaaagaaagaattctcccctaaaccttcagagggagcagggccctgccaacaccttaatttcagacttacggcctccagtactgtgagagaatacatttctgtt-acgataagccaccaggttcatggtagtgtgttatggcagctatgggaaactaatacaGTGAATGAGTGAGAAGGACTCTAACAGGTAGCTTCAAAGAAAGAATGTTCTGGGTACAGGGAACAGTATAAGCCAGGTAGTACATATTTGGCATCTAACACACAATCTAGTGTGATTGAAGCACAGAACAAGAGTTGTGGCACCAAGGCAGAAAATTAAGGGCCAACTTATAAAGTACTGACTTTCCTATGGTAAGGCTGACCTGGAAAAGTCAGGCTGTT
>gene=chr20_2684002-2685002; species=hg19
agatgagagctggggccgcagtcgtctgaaggattgactgaggcgggtggatctgcttccaaggtcgctcatgctggcaagtcagggctggctatcggcaggaggcctcagttattctccctgtggacctctccatagggctacttgagtgtcatcaagacatggcagctggcttccccctgaatcactaatccaaaaaagggaagaagtcagaagctgcagtgcttttatgatctaaccttggaagttatatgctattactcctgccatagtctattgacctcacaggccaatcccaacacaatacaagagggggctaactaagggcatgaatcccagggggtggggctcactgggaaccatcttgtaggctggcttccacaCATGCAGAGCACCAGCCCTAGCCAACTCAAGCAGGGTACATTCCTGGAGGGTGTCCTAGGGGCCCCCAAATACACCCATGTCTGTGGCCACAGCACCCTTTTCTAAAGGGAGGCTCT
>gene=chr20_2684002-2685002; species=bosTau
-------------ggcttcagtcatctgaaggctggccgagggccggtggatc-------------------gctgatcagttagtgccggctgttggcaggagtgttcggttcttctccgtgtggac-cttccggaggactgcttgagtatcctcacaacatgacagccagctttgccc-aagtcactgat---------tgtttagggcaggagccat-gtacttgtatgacctaaccttggaaatcatatgttctcacttgtgccagattctattggccatagagaccaatcctgacagtgtgtagcagg-gactgtgcaaggacctgagctccaggaggcaggcgtcat-gggaaccagcttggaggctggttgccacaCGTGGGGACCACTGGCCTGA-GGGAGTCAAAGACAGTCTCTTCCTGGAGGGTGCCCCAAGGCCCCACACATGAAGCCGCATCTATGGCTATAGCACTCCTTCATAGAACGAAGATCT
>gene=chr20_2684002-2685002; species=calJac
agatgagagctggggccacggtcatatgaaggattgattgaggcgggtggatctgcttctgaggtcactcacgctggcaagtcagggctggttatcggcaggaggcctcagttcttctccctgtggacc-ctccatagggctgcttgagggtcctcaagacatggcagctggcttccccctgaatcactgatccaaaagacagaacaaggcaaaagctgcagtgctgttatgatctaaccttggaagttagatgctattattcctgccacagtctaccggcctcacgggccaatcccaacacaatacaagaggagggtaactaagggcatgaatcctaggccgtggggatcactgggaaccatcctgtaggctggat-ccacaCATGCAGAGCACCAGCCCTAGCCAACTCAAGCA-GGTCCATTCCTGGAGGGTGTCCCAGGG--TCCCAAATACACCCACGTTTGTGGCCACAGCACCCTTTTCTCAAGGGAGGCTCT
>gene=chr20_2684002-2685002; species=canFam
-------------ggctgcagtcctttgaaggcttcactgggact-gtagatcttcttccaaggtggctcatactggcaagctagtgctggctgtaagaaagagaccttggttcttctccatgtagac-cttccatacagctgttcgagtgtcctcacaacatgacagccagctttgccccgggtcactgatccaac----agaacaaggcagaagccaccatgcttttataacctaaccttggaaatcatatgtcatcacttgtgccatattctattggccacacagaccaacccagatacagtctgggagggtactacacaaaggcataaaccccaggaagtggggatcatG-----CCAAAA-------TGGCACCCACACATGGGGGGCACTAGCCTCAGCCAAGTCCAGCAAGGTCTATTCCTGGAGGGTGTCCCAGGGACCCCTACATAAAGCCTCATTTGTGGCTGTAGCAGCTT-TTCTAGAGGGAGGATCT
>gene=chr20_2684002-2685002; species=equCab
--atgatagccatggctgcagtcatctcaaggcttgactggggctggtggagcttcttccaaggtggcacacgctggcaaattagtgctggctattggcaggaggtctcagttcttctccatgtggtc-cttccatagggctgcttgagtgttctcacaacatggcagccagctt--ccatg-------------ac----agaacaaggcagaagccacaatgcttctatgacctaatcttggaaatgatatgctattgcttttgccatattctattgactacatagatcaaccctcgtacattatgggaagagactactcaagggcatgaatgccaagaggcagggatcccgggga-ccatcttggaggctggctaccacaCATGGGGAACACTTGCCTGAGCGAGGTCAAGCAGGGTCCACTCCTGGAGGGTGTCTCAGGGCCCCGCTCAGGAAGCCGCATTTGTGGCCATAGCACTTTACTGTAGAGGGAGGATGT
>gene=chr20_2684002-2685002; species=gorGor
agatgagagctggggccgcagtcgtctgaaggattgactgaggcgggtggatctgcttccaaggtcgctcatgctggtaagtcagggctggctatcggcaggaggcctcagttattctccctgtggacctctccatagggctacttgagtgtcatcaagacatggcagctggcttccccctgaatcactaatccaaaaaagggaagaagtcagaagctgcagtgcttttatgatctaaccttggaagttatatgctattattcctgccatagtctattgacctcacaggccaatcccaaca-----caagagggggctaactaagggcatgaatcccagggggtggggctcactgggaaccatcttgtaggctggcttccacaCATGCAGAGCACCAGCCCTAGCCAACTCAAGCAGGGTACATTCCTGGAGGGTGTCCTAAGGCCCCCCAAATACACCCATGTCTGTGGCCACAGCACCCTTTTCTCAAGGGAGGCTCT
>gene=chr20_2684002-2685002; species=panTro
agatgagagctggggccgcagtcgtctgaaggattgactgaagctggtggatctgcttccaaggtcgctcatgctggcaagtcagggctggctatcggcaggaggcctcagttattctccctgtggacctctccacagggctacttgagtgtcatcaagacatggcagctggcttccccctgaatcactaatccaaaaaagggaagaagtcagaagctgcagtgcttttatgatctaaccttggaagttatatgctattactcctgccatagtctattgacctcacaggccaatcccaacacaattcaagagggggctaactaagggcatgaatcccagggggtggggctcactgggaaccatcttgtaggctggctcccacaCGTGCAGAGCACCAGCCCTAGCCAACTCAAGCAGGGTACATTCCTGGAGGGTGTCCTAGGGCCCCCCAAATACACCCATGTCTGTGGCCACAGCACCCTTTTCTCAAGGGAGGCTCT
>gene=chr20_2684002-2685002; species=papHam
agat---agctggggccacagtcgtctgaaggattgactgaggcaggtggatctgcttccagggttgctcatgctggcaagtcaggactggctgtcggcaggaggcctcagttcttctccctgtggacctctccatagggctacttgagtgtcctcaagacatggcagttggcttccccctgaatcactaatccaaaagagagaacaaggcagaagctgcagtgctttcatgatctgaccttggaagttatatgctattactcctgccatagtctcctggccccacaggccaatcccaacacaatacaagagggggctaactaagggcatgaatcccaggcagtggggatcactgggaaccatcttgtagactggctcccacTCATGCAGAGCACCAGCCCTAGCCAATTCAAGCAGGGTCCATTCCTGGAGGGTGTCCCAGGCCCCCCCAAATACACCCATGTCTGTGGCCACAGCACCCTTTTCTCAAGGGAGGCTCT
>gene=chr20_2684002-2685002; species=ponAbe
agatgagagctggggccgcagtcgtctgaaggattgactgaggcgggtggatctgcttccaaggtcgctcatgctggcaagtcagggctggctgtcggcaggaggcctcagttcttctccctgtggacctctccatagggctacttgagtgtcatcaagacatggcagctggcttccccctgaatcactaatccaaaagagggaacaagtcagaagctgcagtgcttttatggtctaaccttggaagttgtatgctattactcctgccatagtctattgacctcacaagccaatcccaacacaatacaagatggggctaactaagggcatgaatcccaggcggtggggctcactgggaaccatcttgtaggctggctcccacaCATGCAGAGCACCAGCCCTAGCCAACTCAAGCAGGGTACATTCCTGGAGGGTGTCCTAGGGCCCCCCAAATACACCCATGTCTGTGGCCACAGCACCCTTTTCTCAAGGGAGGCTCT
>gene=chr20_2684002-2685002; species=rheMac
agatgagagctggggccacagtcgtctgaaggattgactgaggcgggtggatctgcttccagggttgctcatgctggcaagtcaggactggctatcggcaggaggcctcagttcttctccctgtggacttctccatagggctacttgagtgtcctcaagacatggcagttggcttccccctgaatcactaatccaaaagagagaacaaggcagaagctgcagtgctttcatgatctgaccttggaagttatatgctattactcctgccctagtctcctggccccacaggccaatcccaacacaatacaagagggggctaactaagggcatgaatcccaggcagtggggatcattgggaaccatcttgtagactggctcccacTCATGCAGAGCACCAGCCCTAGCCAACTCAAGCAGGGTCCATTCCTGGAGGGTGTCCCAGGCCCCCCCAAATACACCCATGTCTGTGGCCACAGCACCCTTTTCTCAAGGGAGGCTCT
>gene=chr20_2774447-2775447; species=hg19
AATGGTACCTGTAGCAGAAGCTGATCAGAAGAAATGAGTTGCTCTGCCAGGCCCTTGGTTCAAGAAGAGCCCAGGTGGGATCCTCTTTTCACACAATGTGTCCAGAAGCCAACTGATGAGAGTGTGCAAGTGTGCAGAATAGGAACTGAGGGCTGGGCCGAGGCCCGCCCCCGGGGGGAGGACCTGGGGCACAGAGACAACACGAAGATGAGCTAAGGTGCCCGGTAGCTTTAATGAGCACCTTTTCCTCACTTTGTCCCTCCCTCTCTACTCTTCCCCTTCCCGTCTTGACAGGTCCAGCCTGCCCTAGGGCTCTTAAACCGCAGGTATCAATCCTTCTGTCCCCTTAGCCGCTCCAGGCGCCTGCGAAGGTCCGGGGGCACCTTGGCCCCAGCTGCCAGCAGCTCGCGCAGCCTCTGTTTGGGAGTCTTGGTGAGCACGAAATTGCAGGGGAAGGGGCCCTCTTCAAAGGTGACCCGACAGTTCCGTGTCACTGAATG
>gene=chr20_2774447-2775447; species=bosTau
AGTGTCACCTGCCACAGAAGCTGATGGGTTGGGATGAGCTGCTCTGCCAAGCCCTA-GTTCGGGAAGAACCCAGGTGGGATCCTCTTTCCAAACTATTTTTCCAGAAGTTAACTGATGAGAGTAGCCAAGTTTGCAGAATAAGATCAGGGAA-------------------------GAGGATCTGGGACATAGAGACCACAGGAAGACCGGCTGAGGTGCCAACTAGCTTTAACAAGCACCTTTCCCTCACCCTGTCCTCTCCTCACTCAACCCCTCCTCCAGTTCTGGACAGGTCCAGCCTGCCCAAGCGCTGTTCAGCTGGAGGTGTTAATTCTTCTGTCCCCTCAGCCGTTCCAGCCGCCTCCGAAGGTCCGGGGGCACCTTGGCCCCAGCTGCCAGCAGCTCTCGAAGTCTCTGTTTGGGAGTCTTGGTGAGGCGGAAATTGCAGGGCACAGGGCCCTCTTCAAAGGTGACCCGGCAGCTCCGTGTCACTGTGTG
>gene=chr20_2774447-2775447; species=calJac
AAT-GTACCTGTAGCAGAAGCTGGTTTGCATAAATGAGTTTCTCTGCCAGGCCCTTGGTTCAAGAAGAGCCCAGGTGGGATCCTCTTTTCACACAATGTGTCCAGAAGCCAACTGATGAGAGTGTGCAAGTGTGCAGAATAAGAACTGAGGGGTGGGCTGAGGCCCG-CCCA-GGAGGAGGACCTGGGGCGCAGAGACAACAGGAAGACGACCTAAGGTG-CTGGTAGCTTTAATGAGCACCTCTTCTTCACTTTGCCCCTCCTTCCCTACTCTTCCCCTTCCATTCCTGACAGGTCCAGCCTGCCCTATGGCTCTTAAACCACAGCTATCAATCCTTCTGTCCCCTCAGCCGCTCCAGGCGCCTGCGAAGATCCGGGGGCACCTTGGCCCCAGCTGCCAGCAGCTCGCGCAGTCTCTGTTTGGGAGTCTTGGTGAGCACAAAATTGCAGGGGAATGGGCCCTCTTCAAAGGTGACCCGGCAGCTCCGTGTTACTGAATG
>gene=chr20_2774447-2775447; species=canFam
CATGGTGCCTGA----------GATTGGTT--GATGAGTTGCTCAGGTAAGCCCTAGGTTCAAGAAGAACCCGGGCAGGTACACCTTTCCATACCATCTCTCCAGAAGTTAATTGATGAAG----GCAAATGTGCAGAATAGGATGGGGGAGAAGAGCTGGGGCCTGGCCCC-GGGGCAGGAGCTGGGACACAGAGACCACAGGAAGGCCAGGTGAGGTGCCAAGTAGCTTTAATGAGCACCTCTTCCCTACTGTGTCCCT------------CCCCCCTTCAGTTCTGGACAGGTCCAGCCTGCCCGCCGGCTCTCCACCCAGACATGTCAATGCTTCTGTCCCCGCAGCCGCTCCAGCCGCCTCCGGAGGTCTGGGGGCACCTTGGCCCCAGCTGCAAGCAGCTCTCGAAGTCTCTGTTTGGGAGTCTTCGTGAGGTGGAAATTGCAGGGTACTGGGCCCTCTTCAAAGGGGACCCGGCAGCTCCGGGTGGCAGTATG
>gene=chr20_2774447-2775447; species=equCab
AATGGCACCTGCTACCAAAGTTGA-TGGTT--GATGAGTTGCTCTGCCAAGCCCTAGGTTCAAAAAGAACCCAGGCAGGATCCTCTTTCCACGCTATTTCTCCAGAAGTCAACTGATGAGAGTATGCAAGTGTGTAGAATAGGCTCGGGGAGAAGGGCTGAGGCCTGGCCCA-AGGGGAGGACCTGAGAAATAAAGACCACAGGAAGATTGGCTGAGGTACCAGGTAGCTTTAACAAGCACCTCTTCCCCACTTTGTCCCTCCCTCTCTCACCCCCTCCCTCAGTTCTAGACAGGTCCAGCCTGCCCAAGGGCTTTT---CTGGAGGTGTTAGTCCTTCTGTCCCCTCAGCCGCTCCAGCCGCCTCCGAAGATCTGGGGGCACCTTCGCCCCAGCTGCCAGCAGCTCTCGAAGTCTCTGTTTGGGAGTCTTGGTGAGGTGGAAATTGCAGGGCATGGGGCCCTCTTCAAAGGTGACCCGGCAGCTTCGTGTCACTGTGTG
>gene=chr20_2774447-2775447; species=gorGor
AATGGTACCTGTAGCAGAAGCTGATCAGAAGAAATGAGTTGCTCTGCCAGGCCCTTGGTTCAGGAAGAGCCCGGGTGGGATCCTCTTTTCACACAATGTGTCCAGAAGCCAACTGATGAGAGTGTGCAAGTGTGCAGAATAGGAACTGAGGGGTGG-CCGAGGCCCGCCCCC-GGGGGAGGACCTGGGGCACAGAGACAACACGAAGATGAGCTAAGGTGCCCGGTAGCTTTAATGAGCACCTTTTCCTCACTTTGTCCCTCCCTCTCTACTCTTCCCCTTCTCGTCTTGACAGGTCCAGCCTGCCCTAGGGCTCTTAAACCGCAGGTATCAATCCTTCTGTCCCCTTAGCCGCTCCAGGCGCCTGCGAAGGTCCGGGGGCACCTTGGCCCCAGCTGCCAGCAGCTCGCGCAGCCTCTGTTTGGGAGTCTTGGTGAGCACGAAATTGCAGGGGAAGGGGCCTTCTTCAAAGGTGACCCGACAGTTCCGTGTCACTGAATG
>gene=chr20_2774447-2775447; species=panTro
AATGGTACCTGTAGCAGAAGCTGATCAGAAGAAATGAGTTGCTCTGCCAGGCCCTTGGTTCAAGAAGAGCCCAGGTGGGATCCTCTTTTCACACAATGTGTCCAGAAGCCAACTGATGAGAGTGTGCAAGTGTGCAGAATAGGAACTGAGGGCTGGGCCGAGGCCCGCCCCC-GGGGGAGGACCTGGGGCACAGAGACAACACGAAGATGAGCTAAGGGGCCCGGTAGCTTTAATGAGCGCCTTTCCCTCACTTTGTCCCTCCCTCTCTACTCTTCCCCTGCCCGTCTTGACAGGTCCAGCCTGCCCTAGGGCTCTTAAACCGCAGGTATCAATCCTTCTGTCCCCTTAGCCGCTCCAGGCGCCTGCGAAGGTCCGGGGGCACCTTGGCCCCAGCTGCCAGCAGCTCGCGCAGCCTCTGTTTGGGAGTCTTGGTGAGCACGAAATTGCAGGGGAAGGGGCCCTCTTCAAAGGTGACCCGACAGTTCCG-GTCACTGAATG
>gene=chr20_2774447-2775447; species=papHam
AATGGTACCTGTAGCAGAAGCTGATCAGCAGAAATGAGTTGCTCTGCCAGGTCCTTGGTTCAAGAAGAGCCCAGGTGGGATCCTCTTTTCACACAATGTGTCCAGAAGCCAACGGATGAGAGTGTGCAAGTGTGCAGAATAGGAACT------------GAGGCCCGTCCCA-GGGGGAGGACCTGGGGCATAGAGACAACACAAAGATGAGCTAAGGTGCCCGGTAGCTTTAATGAGCACCTTTTCCTCACTTTGTCCCTCCCTCTCTACTCTTCCCCTTCCCGTCTTGACAGGTCCAGCCTGCCCTAGGGCTCTTAAACCGCAGGTATCAATCCTTCTGTCCCCTTAGCCGCTCCAGGCGCCTGCGAAGGTCCGGGGGCACCTTGGCCCCAGCTGCCAGCAGCTCGCGCAGTCTCTGTTTGGGAGTCTTGGTAAGCACGAAATTGCAGGGGAAGGGGCCCTCTTCAAAGGTGACCCGACAGTTCCGTGTCACTGAATG
>gene=chr20_2774447-2775447; species=ponAbe
AATGGTACCTGTAGCAGAAGCTGATCAGCAGAAATGAGTTGCTCTGCCAGGCCCTTGGTTCAAGAAGAGCCCAGGTGGGATCCTCTTTTCACAAAATGTGTCCAGAAGCCAACTGATGAGAGTGTGCAAGTGTGCAGAATAGCAACTGAGGGGGAGGCTGAGGCCCGCCCCA-GGGGGAGGACCTGGGGCACAGAGACAACACGAAGATGAGCTAAGGTGCCCGGTAGCTTTAATGAGCACCTTTTCCTCACTTTGTCCCTCCCTCTCTACTTTTCCCCTTCCCGTCTTGACAGGTCCAGCCTGCCCTAGGGCTCTTAAACCGCCCGTATCAATCCTTCTGTCCCCTTAGCCGCTCCAGGCGCCTGCGAAGGTCCGGGGGCACCTTGGCCCCAGCTGCCAGCAGCTCGCGCAGTCTCTGTTTGGGAGTCTTGGTGAGCACAAAATTGCAGGGGAAGGGGCCCTCTTCAAAGGTGACCCGACAGTTCCGTGTCACTGAATG
>gene=chr20_2774447-2775447; species=rheMac
AATGGTACCTGTAGCAGAAGCTGATCAGCAGAAATGAGTTGCTCTGCCAGGTCCTTGGTTCAAGAAGAGCCCAGGTGGGATCCTCTTTTCACACAATGTGTCCAGAAGCCAATGGATGAGAGTGTGCAAGTGTGCAGAATAGGAACT------------GAGGCCCATCCCA-GGGGGAGGACCTGGGGCATAGAGACAACACGAAGATGAGCTAAGGTGCCCGGTAGCTTTAATGAGCACCTTTTCCTCACTTTGTCCCTCCCTCTCTACTCTTCCCCTTCCCGTCTTGACAGGTCCAGCCTGCCCTAGGGCTCTTAAACCGCAGGTATCAATCCTTCTGTCCCCTTAGCCGCTCCAGGCGCCTGCGAAGGTCTGGGGGCACCTTGGCCCCAGCTGCCAGCAGCTCGCGCAGTCTCTGTTTGGGAGTCTTGGTGAGCACGAAATTGCAGGGGAAGGGGCCCTCTTCAAAGGTGACCCGACAGTTCCGTGTCACTGAATG
>gene=chr20_2883362-2884362; species=hg19
AGAATATTGAAGATTAGATTTTAATTTGAGAATTTTACTAATTTGAGGGTTTTATTTTTTGTTTTTAAGCGTTCAAAATGTTGAATTGTAGATATGCTGAGTTTTATAATGAGCACAATGAAGGTTTTTCAACTGGCCCGTTAAAGCCAACCCACTAATGAAATGAAAATATGAAATATTATGACTCCATAATATTTcatggattttgaagctgggctgcctgggttcaaatcccatctctgctactttttgggtacgtaaccttgtgccagttacttaacctctctgtgcctcagtttcttcatctgcaaaatgggagatagtgcagtttgagtgttcctaatctgaaatctgaaatgctccaaaatctgaaactttttgaatgcctacatgactgctcaaaggaaatgcttattccatggagcatttggatttcggatttttgggttaagaatgctcaattggtaagtaagtgtaatgcaaatattccaacatcttta
>gene=chr20_2883362-2884362; species=bosTau
--------------------------------------TAATTTGAGGATTTTATTTTTTGCTTTTATGAATTTAAAATGTGGAGTTGTAGATATGCTGAACTTT----TTAGTGCAATGGAGG-TTTTCAACTTACCCACTAAATGCTATTTACTCATGAAATAAAAATATGAAATAATGTATCT--AAAATATTTTGTGGATTATGAAGCCA-TCTGC------------------------------------------------Taaattgattaatctctctgt--ctcagtttcccc-tctgcaaaatgggacat-----------------------------------------------------------------------------------------------------------------------------------------------------------------------------------
>gene=chr20_2883362-2884362; species=calJac
AGGATATTGAAGATTTGATTTTAATTTGAGAATTTTACTAATTTAAGGGTTTTATTTTTTGTTTTTAAGAGTTCAAAATGTTGAGTTGTAGATGTGCTGAGCTTTATAATGAGCACAATGAAGC-TTTTCACCTGGCCCATTAAAACTAAATCACTAATGAAATGAAAATATGAAATAATGTGAATTCTTAATATTTTGTggattttaaagctggactgcctgggttgaagtctcatctctgctacttcttgggtatgtgaccttgtgccagttacgtaacctctctgtgcctcagttttctcatctgcaaaatgggagatagtaCAGTTTGAGTGTTGCTaatctgaaatatgaaatgctccaaaatctaaaacattttgaatgcctacatgactgctcaaaggaaatgctcattccatggagcatttggattttggatttttgggttaaggatgttcaatcg----gtaagcttaatgcaaatatttctaaatcttta
>gene=chr20_2883362-2884362; species=canFam
ATAAT------------------ACTTTAAAACATTC-TGATTTGAGGA-------TTTTGTTTTCATGAATTCAAAATATTGAGTTGTAGA---GCTGAACTTT----TTAACATAATGAAGG-TTTTCATCTGGCCCACTAAAGTCTGTCTGCTGATGAACTGAAAATATGAAATA----------ACAATATTTTGTggattctgaagctg-actgccttgattcaaatcctgtctctactatttattaggtatgtaaca-tggacaagttacttaacctccctgtgccttagtttttttatctgcaaaatggaagat-----------------------------------------------------------------------------------------------------------------------------------------------------------------------------------
>gene=chr20_2883362-2884362; species=equCab
aaaat------------------atttaaaaacattt-taattttGGGATTTTATTTTTTGTTTTTATGAATTCAAAATGCTGAGTTGTAGATATGCTGAGCTTT----TTAGCACTGTAAAGG-TTTTCAGCTGGCCAACTAAAGTCTGTCCACTAATGAAATGAAAATATGAAGTAATGTGTCT--AAAATATTTTGTAGATTTGggggctg-gccccgtggctttaagttccagcactcc-----------------------------------------------------------------------------------------------------------------------------------------------------------------------------------------------------------------------------------------------------------------
>gene=chr20_2883362-2884362; species=gorGor
AGAATATTGAAGATTAGATTTTAATTTGAGAATTTTACTAATTTGAGGGTTTTGTTTTTTGTTTT---------------------------------------------------------------------------------------------------------------------------------------------------------------------------------------------------------------------------------------------------------------------------------------------------------------------------------------------------------------------------------------------------------------------------------------------------
>gene=chr20_2883362-2884362; species=panTro
AGAATATTGAAGATTAGATTTTAATTTGAGAA-----------------TTTTATTTTTTGTTTTTAAGAGTTCAAAATGTTGAATTGTAGATACGCTGAGTTTTATAATGAGCACAATGAAGGTTTTTCAACTGGCCTGTTAAAGCCAACCCACTAATGAAATGAAAATATGAAATATTATGACTCCATAATATTTcgtggattttgaagctgggctgcctgggttcaaatcccatctctgctactttttgggtacgtaaccttgtgccagttacttaacctctctgtgcctcagtttcttcatctgcaaaatgggagatagtgcagtttgagtgttcctaatctgaaatctgaaatgctccaaaatctgaaactttttgaatgcctacatgactgctcaaaggaaatgcttattccatggagcatttggatttcggatttttgggttaagaatgctcaattggtaagtaagtgtaatgcaaatattccaacatcttta
>gene=chr20_2883362-2884362; species=papHam
AGAATATTGAAGTTTAGATTTTAATTTTAGAATTTTACTAATTTGAGGGTTTTATTTTTTGTTTTTAAGGGTTCAAAATGTTGAATTGTAGATGTGCTATGCTTTATAATGAACACAATGAAGG-TTTTCAACTGGCCCATTAAAGCCAACCCACTAATGAAATGAAAA----------TATGACTTCATAATATTTTGTggattttgaagctgggctgcctgggttcaaatcccatctctgctactttttgggtatgtcaccttgtgccagttacttaacctctctgagcctcagtttcttcatctgcaaaatgggagatagtgcagtttgagtgttcctaatctgaaatttgaaatgctcaaaaatctaaaactttttgaatgcctacatgactggtcaaaggaaatgcttattccatggagcatttggattttggatttttgggttaaggatgctcaattggtaagtaagtgtagtgcaaatattccaaaatcttaa
>gene=chr20_2883362-2884362; species=ponAbe
AGAATATTGAAGATTAGATTTTAATTTGAGAATTTTACTAATTTGAGGG-----TTTTTTGTTTTTAAGAGTTCAAAATGTTGAATTGTAGATGTGCTGAGCTTTATAATGAGCACAATGAAGG-TTTTCAACTGGCCCATTAAAGCCAACCCACTAATGAAATGAAAATATGAAATATTATGACTTCATAATATTTTGTggattttgaagctgggctgcctgggttcaaatcccatctctgctattttttgggtatgtaaccttgtaccagttacttaacctctctgtgcctcagtttcttcatctgcaaaatgggagatagtgcagtttgagtgttcctaatctgaaatctgaaatgctccaaaatctgaaactttttgaatgcctacatgactgctcaaaggaaatgcttattccatggagcatttggatttcggatttttgggttaagaatgctcagttggtaagtaagtgtaatgcaaatattccaacatcttaa
>gene=chr20_2883362-2884362; species=rheMac
AGAATACTGAAGTTTAGATTTTAATTTTAGAATTTTACTAATTTGAGGGTTTTATTTTTTGTTTTTAAGGGTTCAAAATGTTGAATTGTAGATGTGCTGAGCTTTATAATGAACACAATGAAGG-TTTTCAACTGGCCCATTAAAGCCAACCCACTAATGAAATGAAAA----------TATGACTTCATAATATTTTGTggattttgaagctgggctgcctaggttcaaatcccatctctgctactttttgggtatgtcaccttgtgccagttacttaacctctctgtgcctcagtttcttcatctgcaaaatgggagatagtgcagtttgagtgttcctaatctgaaatttgaaatgctccaaaatctaaaactttttgaatgcctacatgactggtcaaaggaaatgcttattccatggagcatttggattttggatttttgggttaaggatgctcaattggtaagtaagtgtagtgcagatattccaaaatcttaa
>gene=chr20_2946145-2947145; species=hg19
ATGTAACTGTCATCCCTTTTCTAGCAAAAATCACTCTTTCCTCTTCTGTGTTCCCAGTTAGATGGTGAGTGCCCCTAAGCAGAATCACATCTCGCTCATGTGGAACATTCAGGAACTGTTTGCTCAGTTGATTCTCATTTGTTACTACAGATGATATCTTTTACTGCGCCTTATAACTCAGACCCTTCACCTGCCAGCTTTTCCCCATATTTTCTACCGTAAAGacaagacagcatttgcagttaagagcacagtcttcagtgccacactgagtttgaatcccagctcttccataaaccagccatgtttatggcatagctggcttactttatctctctacctcggtttgttcatctgtgaaacaagaatgagtgatagtaatagttcttacctcatagaggagatattaggattaaacaagttaatatgggtaaagcacttataaaggtgcctacacatggtaagcactATTTTTAAGTGTGAGCTGTTAGTATTGTTGT
>gene=chr20_2946145-2947145; species=bosTau
GTATACTTGTCATTCCTTTTCTAGCAAAAATTA---GTTACTCTTCTTTGTCACTTGTTAGATGGTGAGTGCCCCTGGGTGGAATCACATATGGCTC-------------------------ATGAACTGAGTGTCATTTCTGA-------TGACATCTCTTACTAGACCTTACAACTCAGACCCTGCACCTGCCAGCTTTATCCCATATTTT-------------------------------------------------------ttgagtttgaatcctaactctgctgtaccctagctgtg-tgacaata-ggcaagtttatttaacctctctacctcagttttgtcatcagt-atataagaatgaatgatgttgatagtacttaattcatgaaggagctgttagcattaaacaggttattatgggtaaagcatttatagtgggacctgcatgtggtaagcactaattttaagtgt-------------------
>gene=chr20_2946145-2947145; species=calJac
ATGTAACTGTCATTCCTTTTCTAGCAAAAATCGCTCTTTCCTCTTCTGTGTTCCCAGTTAGATGGTGAGTGTCCCTAAGTAGAATCACCTCTTGCTCATGGGGAACATTCAGCAACTGTTTGCCCAGTTGACTCTCATTTGTTACTACAGATGACATCTTTTACTATGCCTTATAACTCGGACCCTTCACCTGCCTGC----CCCCGTATTTTCTACCATAAAGACAAAACAGCCTTTgcagttaagagcacagtctgcattgccacactgagtttgaatcccagctctgccataagccagctatgtttatggcaaaacaagcttatttaatctctctacctcagtttgtttgtctgtgaaacaagaatgagtgatagtaatagttgttacctcgtaaaggagatagaaggattaaatgagttaatatgggtaaagcacttataaagttgcctgcacatagtaagcactatttttaagtgttagctgttattATTGTTGC
>gene=chr20_2946145-2947145; species=canFam
-TGTAACTGTCATTCCTTTTCTAGCAAGAATCAC-TTTCCCTCTTCTGTGTTCTCCATTAAATGGTGAGGGCCTCTAGCTGGAATCACATTGTGCTCATGGGGAGCATTCAGAAAATATTTGCTGAATTGAATATCATTTCTTACTACAGATGACCTCTTTTACTAGACTGTACAACCCAGACCCTGCACCTGCCTGCTTTATCCGATGTTTTCCTCTATAAATGGTgtacagcatttgcagttaagggcacagtctgctgagccgcactgagtttgaatcccatctctgccatacactggctgtg-tgaccaca-ggcaaa-ttatttaagctctgtactgcagtttcttcatctgtaaaataagaacaagtgatagtaataatacttatgtcatagaggaattatcagaattaagtgagttgatataggtatggcatttacagtgtaacatgcacatggcaagcactGTTTTTAAGTG--------------------
>gene=chr20_2946145-2947145; species=equCab
--------------------------------------------------------------------------------------------------------------------------------------------------------------------------------------------------------------------------------------------------------------------------------------------------------------------------------------------------------------------------------------------------------------------------------------------------------------------------------------------------------------------
>gene=chr20_2946145-2947145; species=gorGor
ATGTAACTGTCATCCCTTTTCTAGCAAAAATCACTCTTTCCTCTTCTGTGTTCCCAGTTAGATGGTGAGTGCCCCTAAGCAGAATCACATCTCACTCATGTGGAACATTCAGGAACTGTTTGCTCAGTTGATTCTCATTTGTTACTACAGATGATATCTTTTACTGTGCCTTATAACTCAGACCCTTCACCTGCCAGCTTTTCCCCATATTTTCTACCGTAAAGacaagacagcatttgcagttaagagcacagtcttcagtgccacactgagtttgaatcccagctcttccataaaccagccatgtttatggcatagctggcttactttatctctctacctcagtttgttcatctgtgaaacaagaatgagtgatagtaatagttcttacctcatagaggagatatcaggattaaacaagttaatgtgggtaaagcacttataaaggtgcctacacatggtaagcactGTTTTTAAGTGTGAGCTGTTAGTATTGTTGT
>gene=chr20_2946145-2947145; species=panTro
ATGTAACTGTCATCCCTTTTCTAGCAAAAATCACTCTTTCCTCTTCTGTGTTCCCAGTTAGATGGTGAGTGCCCCTAAGCAGAATCACATCTCGCTCATGTGGAACATTCAGGAACTGTTTGCTCAGTTGATTCTCATTTGTTACTACAGATGATATCTTTTACTGTGCCTTATAACTCAGACCCTTCACCTGCCAGCTTTTCCCCATATTTTCCACCGTAAAGacaagacagcatttgcagttaagagcacagtctccagtgccacactgagtttgaatcccagctcttccataaaccagccatgtttatggcatagctggcttactttatctctctacctcagtttgttcatctgtgaaacaagaatgagtgatagtaatagttcttacctcatagaggagatattaggattaaacaagttaatatgggtaaagcacttataaaggtgcctacacatggtaagcactgtttttaagtgtgagctgttagtattgtCGT
>gene=chr20_2946145-2947145; species=papHam
atgTAACTGTCATCCCTTTTCTAGCAAAAATCACTCTTTCCTGTTCTGTGTTCCCAGTTAGATGGTGAGTGCCCCTAAGCAGAATCACATCTCGCTCATGGGGAACATTCAGGAACTGTTTGCTCAGTTGGTTCTCATTTGTTACTACAGGTGATATCTTTTACTATGCCTTATAACTCAGACCCTTCACTTGCCAGCTTTTCCCCATATTTTCTGCCGTAAAGacaagacagcatttgcagttaagagggcagtcttcagtaccacactgagtttgaatcccagctcttccataaaccagtcatgtttatggcatagctggcttacttgatctctctacctcagtttgtctgtctgtgaaacaagaatgagtgatagtaatagttcttacctcatagaggagatattaggattaaacaagttaatatgggtaaagcacttacaaagatgcctgcacaggttaagcactATTTTTAAGTGTGAGCTGTTAGTTTTGTTGT
>gene=chr20_2946145-2947145; species=ponAbe
ATGTAACTGTCATCCCTTTTCTAGCAAAAATCACTCTTTCCTCTTCTGTGTTCCCAGTTAGATGGTGAGTGCCCCTAAGCAGAATCACATCTCGTTCATGTGGAACATTCAGGAACTGTTTGCTCAGTTGATTCTCATTTGTTACTACAGATGATATCTTTTACTGTGCCTTATAACTCAGACCCTTCACCTGCCAGCTTTTCCCCATATTTTCTACCATAAAGacaagacagcatttgcagttaagagcacagtcttcagtgccacactgagtttgaatcccagctcttccataaaccagctatgtttatggcatagctggcttactttatctctctacctcagtttgtttgtctgtgaaacaagaatgagtgatagtagtagttcttacctcatagaggagatattagcattaaacaagttaatacgggtaaagcacttataaagatgcctacacatggtaagcactATTTTTAAGTGTGAGCTGTTAGTATTGTTGT
>gene=chr20_2946145-2947145; species=rheMac
atgTAACTGTCATCCCTTTTCTAGCAAAAATCACTCTTTCCTGTTCTGTGTTCCCAGTTAGATGGTGAGTGCCCCTAAGCAGAATCACATCTCGCTCATGGGGAACATTCAGGAACTGTTTGCTCAGTTGGTTCTCATTTGTTACTACAGGTGATATCTTTTACTATGCCTTATAACTCAGACCCTTCACTTGCCAGCTTTTCCCCATATTTTCTACCGTAAAGacaagacagcatttgcagttaagagggcagtcttcagtaccacactgagtttgaatcccagctcttccataaaccagtcatgtttatggcatagctggcttacttgatctctctacctcagtttgtctgtctgtgaaacaagaataagtgatagtaatagttcttacctcatagaggagatattaggattaaacaagttaatatgggtaaagcacttacaaagatgcctgcacaggttaagcactatttttaagtgtgagctgttagtattgtTGT
>gene=chr20_2958447-2959447; species=hg19
TCCCTATCTCAGGAAGGAAATATGTGAACATCAGGAACCGAAGTCTACTCAGTTACATGCCATTGGATATATCACACAAAGTGCTGAGGGAACTCAGAAGGCTCATTATATCTGGGGAGTGGGAAGGAGGCACAGAGATGTGCTTTGGGAAGTTTAAATTAAAATAGCAAATGGGGAAAATGAAGACACACCAGACAGGGCACAAGCAAAGAGACATGAAAGAGTAAGTCATGTGTTTGAGGATCTGTGCGCAGTTGACATGTGTGAGGTGTGGGGAGTGATCAGAGGTGGCCTCAACAGAATGGGTGTGGTGGTCCACTGAGTTCAGGAGTTGGAGCATCTCCTGAAGATGATGGTGAGTAAGGAAGTAACATAGTCAGATTTTGGTTTTAGAAAGATATTCCAGAGGACTTAGGGGAGATAGATGGACAATAGAAATTTAGGTTTCTGAATAATTTGGCTCAAAACAACGGTGATTGGGCTCAACCCAGTGGTTAGAT
>gene=chr20_2958447-2959447; species=bosTau
TCCCTGTCTCATGGAAGAAGCATGTGAACACCAAGAATCAGAGTCTGCTCAGCTACATACTATTGGATATACCATACAAAGTGCTGAGAGAGCTTAAAAGGCTCACTGTACATGAGGAGTGGGAAGGAGGCACGATGGTGAGTTTTGAGCAGTTTAAATTAATATAGTAACTGAGGAAAATGAGGGCGCATGAGATAGGGTAAAAGCGAGGAGACATGAAAGAGCCAGTCATGTGTTTGAGGAATTGTGCGTGGTTAACTTGCCTGAGGTGGGAAG--TGGTAGGAGGTAGCTT--------------TAGTGGTGTGTTAAGCTC-------AGGGTGTCTCCTGG---TGATGTGATGGAAGGAAGGAAGATGGTCAGATTATTGTTTAAGAAAGCTACTCCAGGGGCCTTAGGGAAGATGGATGAGTAATAGAAATAAAGGCTTCCAAATGGTTTGGCCCAAGACAACAGTGACTGGGTTCACCCCAGAGGTTTGGC
>gene=chr20_2958447-2959447; species=calJac
TTCCTGTCTCAGGGAGGAAATACGTGAACATCAGGAAACAAAGTCTACTCAGTTACATGCTATTAGATACATCACACGAAGTGCTGAGAGAACTCAGAAGACTTATTATGTCTGGGGAGTGGGAAGGAGGCACAGAGATGAGCTTTGGGAAGTTTAATTTAAAATAGCAGATGGGGAAAATGAGAACATACCAGAGAGAGCACAAGCAAAGAGACATGAAAGAGTAAGTCATACGTTTGAGGATCTGTGTGCAGTTGACATGTGTGAGGTGTAGAGAGTGGTCATAGGTGGCCTTAACAGAATGGGTGTGGTAGTTTATTGAGTTCAAGAGTCAGAGCATCTCCTGAAGATGATGATGAGTAAGGAAGTAACATAGTCAGAtttt--------AAAGATATTCCAGAGAATTTAGGGAAGATAGATGGACAATAG-----TAGGTTTCTGAATAATTTGGCTGAAAACGGCAGTGATTGGGCTAAGCCCAGTGGTTAGAT
>gene=chr20_2958447-2959447; species=canFam
TCTCTGTCTCATGGAAGAAATGTGTGAACAGCAAGCATCAAGGTCTACTCAGCTACATATTATTGGCTATACCACAGTAAGTGCTTTGAGAGTGTAAAAGAC---TCATGCCTGGAGAGTGGGAAGGAGGCATGGGGGTGAGCTCTGAGCAGTTTTAATTAATATAGTGACTAAGGAAAATGAGGATGTGCCAGATAGGGTGAAAGCAAGGAAACATGAAGGAGCAAGTGAGGTATTTGAGGAACCGTGCATAGT---------TGAGGTAGGGAG--TGGCCAGAGCTAGCCTCAGCACAGTGGACCTGCTGGTACAGTGAGCACAAGGGTCAGGGTGTCTCCTGG---TGATGGGAaggaaggaaatgacatggtcagatttttgttttagaaagatattccagaggccttatggaagatagGTGGGCAGTAGAAAAT--AGTTTCTGAATGATTTGCCCCAAGTCAAGAATT----GGCTCAACCTAGTGGTTCAGC
>gene=chr20_2958447-2959447; species=equCab
TCCCTGTCTCATGGAAGAAACACATAAATACCAAGAATC-GAGTCCATTCAGCTGCTTGCTGTTGGGTATACTACACAAAGTGCTGAGAGAACTTAAAAAACTTATTGTACCTGGGGAGTGGGAAGGAGGCATGGAAGTGAGCTTTGGGCAGTTTAAATTAATATAATAACTGCAGAAAATGAGGACGCACCAGATAAGGTAAAAGCAAAGAGACAGGAAAGAGCAAGT-ATGTGTTTGAGGAAGTGTGCACAGTTGATGTGCATAAGGTGGGAAG--TGACTGGAGGTAGCCTCAGCAGAATGGGCCTGATGGTGCATTGGGCTCAGGAATCAGGGTGTCTCCTGG---TAAAGGGAaggaaggaagtgacatagtcagatttttgttttagaaagatactccagatgctgtggtgaagatagaTGGGCAGTAGAAAGTAAAGTTTCTGAATGATTTGGCCCTTGACAACAGTAA---GGCTCAGCCCAGTGGCTTGGC
>gene=chr20_2958447-2959447; species=gorGor
TCCCTATCTCAAGAAGGAAATACGTGAACATCAGGAACCGAAGTCTACTCAGTTACATGCCATTGGATATATCCCACAAAGTGCTGAGGGAACTCAGAAGGCTCATTATATCTGGGGAGTGGGAAGGAGGCACAGAGATGTGCTTTGGGAAGTTTAAATTAAAATAGCAAATGGGGAAAATGAAGACACACCAGACAGGGCACAAGCAAAGAGACATGAAAGAGTAAGTCCTGTGTCTGAGGATCTGTGCGCAGTTGACATGTGTGAGGTGTGGGGAGTGATCGGAGGTGGCCTCAACAGAATGGGTGTGGTGGTCCACTGAGTTCAGGAGTTGGAGCATCTCCTGAAGATGATGGTGAGTAAGGAAGTAACATAGTCAGATTTTGGTTTTAGAAAGATATTCCAGAGGACTTAGGGGAGATAGA-GGACAATAGAAATTTAGGTTTCTGAATAATTTGGCTCAAAACAACGGTGATTGGGCTCAGCCCAGTGGTTAGAT
>gene=chr20_2958447-2959447; species=panTro
TCCCTATCTCAGGAAGGAAATATGTGAACATCAGGAACCGAAGTCTACTCGGTTACATGCCATTGGATATATCACACAAAGTGCTGAGGGAACTCAGAAGGCTTATTATATCTGGGGAGTGGGAAGGAGGCACAGAGATGTGCTTTGGGAAGTTTAAATTAAAATAGCAAATGGGGAAAATGAAGACACACCAGACAGGGCACAAGCAAAGAGACATGAAAGAGTAAGTCATGTGTTTGAGGATCTGTGCGCAGTTGACATGTGTGAGGTGTGGGGAGTGATCGGAGGTGGCCTCAACAGAATGGGTGTGGTGGTCCACTGAGTTCAGGAGTTGGAGCATCTCCTGAAGATGATGGTGAGTAAGGAAGTAACATAGTCAGATTTTGGTTTTAGAAAGATATTCCAGAGGACTTAGGGGAGATAGATGGACAACAGAAATTTAGGTTTCTGAATAATTTGGCTCAAAACAACGGTGATTGGGCTCAGCCCAGTGGTTAGAT
>gene=chr20_2958447-2959447; species=papHam
TCCCTGTCTCAGGGAGGAAATACGTGAACATCAGGAACCAAAGGCTATTCAGTTACATGCCATTGGATATATCACACAAAGTGCTGAGGGAACTCAGAAGACTCATTATATCTGGGGAGTGGAAAGGAGGCACAGAGATGAGCTTTGGGGAATTTAGATTAAAATAGCAAATGGGGAAAATGAAGACACACCAGACAGGGCACAAGCAAAGAGACATGAAAGAGCAAGTCATATGTTTGAGCATCTGTGTGCAGTTGACATGTGTGAGGTGTGGGGAGTGGTCGGAGGTGGCCTCAACAGAATGGGTGTGGTGGTCCACTGAGTTCAGGAGTTGGAGCATCTCCTGAAGATGATGGTGAGTATGGAAGTCACATAGTCAGATGTTGGTTTTAGAAAGATATTCCAGAGGACTTAGGAGAGATAGATGGACAAGAGAAATTTAGGTTTCTGAATAATTTGGCTCAAAACAACAATGATTGGGCTCAGCCCAGTTGTTAGAT
>gene=chr20_2958447-2959447; species=ponAbe
TCCCTATCTCAGGAAGGAAATACGTGAACATCAGGAACCGAAGTCTACTCAGTTACATGCCATTGGATATATCACACAAAGTGCTGAGGGAACTCAGAAGACTCATTATATCTGGGGAGTGGGAAGGAGGCACAGAGATGTGCTTTGGGAAGTTTAAATTAAAATAGCAAATGGGGAAAATGAAGACCCACCAGACAGGGCACAAGCAAAGAGACATGAAAGAGTAAGTCATGTGTTTGAAGATCTGTGTGCAGTTGAC--GTATGAGGTGTGGGGAGTGGTCGGAGGTGGCCTCAACAGAATGGGTGTGGTGGTCCACTGAGTTCAGGAGTTGGAGCATCTCCTGAAGATGATGGTGAGTAAGGAAGTAAC--AGTCAGATTTTGGTTTTAGAAAGATATTCCAGAGGACTTAGGGGAGATAGATGGACAATAGAAATTTAGGTTTCTGAATAATTTGGCTCAAAACAACGGTGATTGGGCTCAGCCCAGTGGTTA---
>gene=chr20_2958447-2959447; species=rheMac
TCCCTGTCTCAGGGAGGAAATACGTGAACATCAGGAACCGAAGGCTATTCAGTTACATGCCATTGGATATATCACACAAAGTGCTGAGGGAACTCAGAAGACTCATTATATCTGGGGAGTGGAAAGGAGGCACAGAGATGAGCTTTGGGGAATTTAGATTAAAATAGCAAATGGGGAAAATGAAGACACACCAGACAGGGCACAAGCAAAGAGACATGAAAGAGCAAGTCATATGTTTGAGCATCTGTGTGCAGTTGACATGTGTGAGGTGTGGGGAGTGGTCGGAGGTGGCCTCAACAGAATGGGTGTGGTGGTCCACTGAGTTCAGGAGTTGGAGCATCTCCTGAAGATGATGGTGAGTAAGGAAGTCACATAGTCAGATGTTGGTTTTAGAAAGATATTCCAGAGGACTTAGGAGAAAGAGATGGACAAGAGAACTTTAGGTTTCTGAATAATTTGGCTCAAAACAACAGTGATTGGGCTCAGCCCAGTTGTTAGAT
>gene=chr20_3301002-3302002; species=hg19
TTGACAGATGGGGACCAGGAACATTATAAAAACATAAATTACAACCTTAAAAAAATTACCCTTGTTGTGCTATTCTCTGTAGATAGGTTAACACTACTGACAGGAACTTTTGAGTTACTTTTCCACAGGTGATGGTGATGGGGATGCGCTTGTACCAAATTATCCACTGGGTGCTGCTCACCCAGTTCCCTGGGACCAAAGCTTTTTCAAACTAAGGCTCAGGCAGTGGTCACAGAACAGACTCAAGATATAACACACACCACAAACAGAATCTTGGCTAGATATGTACTACCCTCTCATGTACCATTTGCCAATCTTCTTCACATCAGGATGTTctggggtaaagggaggactcagcttgtggctgagaacaactggcctagaaactctggctccccttcgccatgccatcccaccccagggaccattatctcagtgcatctccaaaccatgcccccagcacacaggttggaaaacGTTGCTCTGACTACTCTACTTCA
>gene=chr20_3301002-3302002; species=bosTau
CTGACACAGAGGGAGCAGGTACATTATAAAAACAGA--TCACAACCTTAAA-AAATTACTCATGTTGTCCTACTCTCTGT-----AGATAACACTACTGC------------------TTGTCCACTGATGATGGCAATGAGCATGCATTTTCTCCAAGTCATCCAC----CCCTGTGCACCCAGTTCCCCATGATCAAATCTCACTGAAATTAA-GTTCAGGCAGGAGTCACAGAATGGACATAGGATGTATCATACACTACAACCAGAATCTTGGCTGGATATCCACCATCCTCTTATGCACTGCTTGCCAATTTTCTTTGTATCAGGATGCACTGGGGCAGACAGAGGATTC-AGATGTGACTGGGAGCAGCTAGTCTAGAAACTCTGGCTGCTGAAGAC----------CACCCCAGGGACCAATATTT--CTGTATCTCTAAACCATTCCCCTGGCAGAGAGGTCAGAAAGCTCTGCTCTGACTACCCCATTTCA
>gene=chr20_3301002-3302002; species=calJac
TTGACAGATGGGGACCAGGAACATTATAAAAACATAAATTACAACCTTAAAAAAATTACCCTTGTtgtgctgttctttgtagatgagttaacactactgacaggaactt-tgagttacttttccacaggtgatggtgaggggaatgcatttgtaccaaaccattcac----agctggtcacctaatttcctgggaccaaAGCTTTTCGGAACTAAGGCTCAGGCAGTGCTCACATAACAGACTCAAGAT------CACACCACCAACAGAATCCTGGCTGGATATCTACCACCCTCTCATGCACTGTTTGCCAACCTTCTTCATATCA-GATGCTCTGGCATAAATGGAGGACTCAGCTTGTGACTGAGAGCAATTGGCCTAGAAACTCTGGCTCCCC-AGGCCATGCCATCCCA-CCTGGGGACCATTATCTCAGTGCATCTCTAAACCATTCCCCCAGCACACAGGTTGGAAAACTTTG--CTGACTACCCTACTTCT
>gene=chr20_3301002-3302002; species=canFam
TTGACAGGTAGGAAGCAGACACATTATAAAAAGAGAAATCACAACCTTAAA-AAGTTA-CTATGTTGTTCTACTCTTTGTAGATAGGACAACACTACTGC------------------TTTTCCACTGGTGATGGT-GTAGGCATGCATTTGCACTGAGTCATCCAT----ACCTGTGCACCAAGTTCCTAGTGACCAAAGCTCACTGGATTTAAGGCTTGGGCAGTAGCTACAGAACAGACTCAAGGTATAATATCTACTGCAACCAGAATCTTGG-TAGATGGCTATCATCCTCTCATGCATCCCTTGCCAATCTTCTGCACATCAGGATGCACTGGGCTAAATAGAAAACTT-GCTTGTGACCAGGAGCAACTGTTCTAGAAACT---GCTACCCCAGGCCATGCCAGTCCA-CCTGGGGACCAATATTT--CTGCATTTCTAAACCATGCCCCTGTCACATGGGTCAGAAAGTTCAGCTCTGACTA-CCCACTTCG
>gene=chr20_3301002-3302002; species=equCab
CTGACAGATAGGGAGCAGGTCCATTACAAAAAGAGAAATCACAATCTTAAA-GAAGTAACCTTGTCATATTACTCTCTGTAGATGAGATAACACTACTGT------------------TTTTCCACTGGTGATGGTGGTAGGCACGCATTTGCACTGAGTCATCCAC----ACCTGCCCACCCAGTTCCTGGTGACCAAATCTCACTGGAACTAAGGCTCAGGCAGCAGTCACAGAACAGACTCAAGGTAT-CCACATACTGGAACCAAAATTTTGGCTGGATGTCCACCATGCTCTCATGTATTGCTTGCCAATCTTCTTTACATCAAGATGCACTGGGGTAAATGGAGGACTCAGCCTGTGTCTGGCAGCAACTGGTCTAGAAACT---CTGGCCCCGGTAGGTGGCAGCTCACCCTGGGGACCAATATTT--TTGCATTTCTAAACCATTCCCCTGGCACGTGGGTTGGAAAGCTCTGCTCTGACTACCCCATTTCA
>gene=chr20_3301002-3302002; species=gorGor
-----------------------------------------------------------------------------------------------------------------------------------------------------------------------------------------------------------------------------------------------------------------------------------------------------------------------------------------------------TAAAGGGAGGACTCAGCTTGTGGCTGAGAACAACTGGCCTAGAAACTCTGGCTCCCCTTC-----GCCATCCCACCCCAGGGACCATTATCTCAGTGCATCTCCAAACCATCCCCCCAGCACACATGTTGGAAAACGTTGCTCTGACTACTCTACTTCA
>gene=chr20_3301002-3302002; species=panTro
TTGACAGATGGGGACCAGGAACATTATAAAAACATAAATTACAACCTTAAAAAAATTACCCTTGTCGTGCTATTCTCTGTAGATAGGTTAACACTACTGACAGGAACTTTTGAGTTACTTTTCCACAGGTGATGGTGATGGGGATGCGCTTGTACCAAATTATCCACTGGGTGCTGCTCACCCAGTTCCCTGGGACCAAAGCTTTTTCAAACTAAGGCTCAGGCAGTGGTCACAGAACAGACTCAAGATATAACACACACCACAAACAGAATCTTGGCTAGATATGTACTACCCTCTCATGTACCATTTGCCAATCTTCTTCACATCAGGATGTTCTGGCGTAAAGGGAGGACTCAGCTTGTGGCTGAGAACAACTGGCCTAGAAACTCTGGCTCCCCTTCGCCATGCCATCCCACCCCAGGGACCATTATCTCAGTGCATCTCCAAACCATCCCCCCAGCACACAGGTTGGAAAACGTTGCTCTGACTACTCTACTTCA
>gene=chr20_3301002-3302002; species=papHam
TTGACAGATGGGGACCAGGAACATTATAAAAACATAAATTGCAACCTTAAAAAAATTACCCTTGTTGTACTATTCTCTGTAGATGGGTTAACACTACTGACAGGAACTTCCGAGTTACTTTTCCACAGGTGATGGTGATGGGGATGTGCTTGTACCAAATTATCCAC----AGCTGCCCACCCAGTTCCCTGGGACCAAAGCTTTTTGGAACTAAGGCTCAGGCAGTGGTCACAGAACAGACTCAAGATATAATACACACCACAAACAGAATCTTGGCTGGATATGTACCACCCTCTCATGCACCATTTGCCAATCTTCTTCACATCAGGATGTTctggggtaaacggaggactcagcctgtggctgagagcaactggcctagaaactctggctcccccaggccatgccatcccaccccagggaccattagctcagtgcatctccaaaccatccccccagcacacaggttggaaaacATTGCTCTGACTACTCTACTTCA
>gene=chr20_3301002-3302002; species=ponAbe
TTGACAGATGGGGACCAGGAACATTATAG----------------TTTTTATAAATTACCCTTGTTGTACTATTCTCTGTAGATAGGTTAACACTACTGACAGGAACTTTTGAGTTACTTTTCCACAGGTGATGGTGATGGGGATGCGCTTGTACCAAATTATCCAC----AGCTGCTCACCCAGTTCCCTGGGACCGAAGCTTTTTGGAACTAAGGCTAAGGCAGTGGTCACAGAACAGACTCAAGATATAACACACACCACAAACAGAATCTTGCCTGGATATGTACCACCCTCTCATGCACCATTTGCCAACCTTCTTCACATCAGGATGTTctggggtaaagcgaggactcagcttgtggctgagaacaactggcctagaaactctggctccctttcgccatgccatcccaccccagggaccactatctcagtgcatctccaaaccatccccccagcacacaggttgcaaaacGTTGCTCTGACTACTCTACTTCA
>gene=chr20_3301002-3302002; species=rheMac
TTGACAGATGGGGACCAGGAACATTATAAAAACATAAATTGCAACCTTAAAAAAATTACCCTTGTTGTACTATTCTCTGTAGATGGGTTAACACTACTGACAGGAACTTCCGAGTTACTTTTCCACAGGTGATGGTGATGGGGATGTGCTTGTACCAAATTATCCAC----AGCTGCCCACCCAGTTCCCTGGGACCAAAGCTTTTTGGAACTAAGGCTCAGGCAGTGGTCACAGAACAGACTCAAGATATAACACACACCACAAACAGAATCTTGGCTGGATACGTACCACCCTCTCATGCACCATTTGCCAACCTTCTTCACATCAGGATGTTCTGGGGTAAACGGAGGACTCAGCCTGTGGCTGAGAGCAACTGGCCTAGAAACTCTGGCTCCCCCAGGCCATGCCATCCCACCCCAGGGACCATTAGCTCAGTGCATCTCCAAACCATCCCCCCAGCACACAGGTTGGAAAACATTGCTCTGACTACTCTACTTCA
>gene=chr20_3314063-3315063; species=hg19
ACAAATACTCATTCCTTCTATTTTACTCAATTGTTTAAGACAACAACACTAGAATTCAAGGCATTTTTCTATAACATTGTGAATCCAAGTTACAGATTGGAAATGAGAACTTATTCTAACTAAGCTATAAAAAAGTTACTAATAGTGAACATCATCAATATTGCCATGACAATGAATGAAAACTCATGGAGGTATTTCTAATTGCTGGTTGATACATATTTCCTCAATTAAAACATGTTCCTTGGATCTCCAATTTTCCCTTAttaaaggttttttttttaaaggtgccaagtgtttgtgctatgaattgagttaaagtcacatggtttaaaccccagatttgaagtgacacagttctctttcacttgtgtacacttgagtacgtgaatctgaagtctatctcagtcagaagatcaacacaccagcacaggtgttggccagtagaatgggatctatacacagagtcaacatttctctcaggaaagaactttggattgtct
>gene=chr20_3314063-3315063; species=bosTau
ACAAATATCCATTCCTTCTATTTCACTCCACTGTTTA----AGTCACAAGAGAAATAATGGCATTTTTCTGT---------AACCCAAGTTATAGACTTGAATGAAGATTTAATTCTGACTAATCTAAAT-----CTACC-ATAGTGAATATGATCAACATAGTCATGAATCTAAATGAAAAATCATGTACATAATTCTAATTGTTGGTTAATGCTTATTTCC--------AACATGTTCCTTGGATTTCCAATTTTCCCTA-CTAAAGG--CTTTTTTTCAAGGTGCCATGTATTT-----------------------------------------------------------------------------------------------------------------------------------------------------------------------------------------------------------
>gene=chr20_3314063-3315063; species=calJac
--------------------------------------------------------------------------------------------------------------------------------------------------------------------------------------------------------------------------------------------------------------------------------------------------------------------------------------------------------------------------------------------------------------------------------------------------------------------------------------------------------------------
>gene=chr20_3314063-3315063; species=canFam
GCAAATATTCATTC---------TACTCCAATGTTCAAAG-AGTCACAAGAGAATTCATGGCATTTTTCTGTAATATTGTGAATCCAAGTTAAAGATGTGTaAAAAGAACTTGTTAGGACTACTCTATAA-----TTACC-ATAGTGAATGTGATCAATATTGCCATGACCCTAAATAAAAAAACATGTACGTATTTCTAATTGTTGGTTGATGCTTATTTCTTCAA-TAAAACATGTTATTTGGATTTCAAATTTTGATTA-TTAAAGT--TTTTTTTTAAAGGTGCCATTTGTTT-----------------------------------------------------------------------------------------------------------------------------------------------------------------------------------------------------------
>gene=chr20_3314063-3315063; species=equCab
ACAAATATTCATTCCTTCCATTTTACTCCATTGTTTAAGGAAGTCTCAAGAGAATACAAGGTATTTTTCTGTAATATTGTGAATCCAAGTTACAGATCTGAAATAAGAACTTATTCTGACTAACCTATAA-----TCACC-ATAGTGAATATGATCAATATTGCCATGACCCTAAATGAAAACACATGTACATATTTCTAACTGTTGGTTAATGTGTAGTTCCTCAATTAAAACATGTTCCTTGGATTTCCAATTTTCCCTA--CAAAAG--GTTTTTTTAAAGGTGCCATGTGTTT-----------------------------------------------------------------------------------------------------------------------------------------------------------------------------------------------------------
>gene=chr20_3314063-3315063; species=gorGor
ACAAATACTCATTCCTTCT-------------------------------------------------------------------------------------------------------------------------------------------------------------------------------------------------------------------------------------------------------------------------------------------------------------------------------------------------------------------------------------------------------------------------------------------------------------------------------------------------
>gene=chr20_3314063-3315063; species=panTro
ACAAATACTCATTCCTTCTATTTTACTCAATTGTTTAAGACAACAACACTAGAATTTAAGGCATTTTTCTATAACACTGTGAATCCAAGTTACAGATTGGAAATGAGAACTTATTCTAACTAACCTATGAAAAAGTTACTAATAGTGAACATGATCAATATTGCCATGACAATGAATGAAAACTCATGGAGGTATTTCTAATTGCTGGTTGATACATATTTCCTCAATTAAAACATGTTCCTTGGATCTCCAATTTTCCCTTAttaaagg-tttttttttaaaggtgccaagtgtttgtgctatgaattgagttaaagtcacatggtttaaaccccagatttgaagtgacacagttctctttcagttgtgtacacttgagtacgtgaatctgaagtctatctcagtcagaagatcaacacaccagcacaggtgttggccagtagaatgggatctatacacagagtcaacatttctctcaggaaagaactttggattgtct
>gene=chr20_3314063-3315063; species=papHam
ACAAATATTCATTCCTTCTATTTTACTCAATTGTTTAAGACAACAACACTAGAATTCATGGCATTTTTCTGTAATATTGTGAATCCAAGTTACAGATTGGAAATAAGGACTTATTCTAACTAACCTATAAAAAAATCACTAATAGTGAATATGATCAATATTGCCATGACAATGAATGAAAACTTAAGGAGGTATTTCTAATTGCTGGCTGATATGTATTTCCTCAATTAAAACATGTTCCTTGGATCTCCAATTTTCCCTTATTAAAGGtttttttttttaaGGTGCCAAGTGTTTGTGCTATGCATTGAGTTAAAGTcatatggtttaaaccccagatttgaaagggcacagttctcttccagttgtgtacacttgagtacatgaatctgaagtttatttcagtcagaagatcaacacaccagcacaggtgttggccagtagaatgggatctat--acagagtcaacatttttctcagaaaagaactttggattttct
>gene=chr20_3314063-3315063; species=ponAbe
ACAAGTATTCATTCCTTCTATTTTACTCAATTGTTTAAGACAACAACACTAGAATTCAAGGCATTTTTCTATAATATCGTGAATCCAAGTTACAGATTGGAAATGAGAACTTATTCTAACTAACCTATAAAAAAAGTACTAATAGTGAACATGATCAATATTGCCATGACAATGAATGAAAACTCATGGAGGTATTTCTAATTGCTGGTTGATACATATTTCCTCAATTAAAACATGTTCCTTGGATCTCCAATTTTCCCTTATTAAAGG-TTTTTTTTTAAAGGTGCcaagtgtttgtgctatgaattgagttaaagtcatatggtttaaaccccagatttgaagggacacagttctctttcagttgtgtacacttgagtacatgaatctgaagtctaactcagtcagaagatcaacacaccagcacaggtgttggccagcagaatggggtctatacacagagtcaacatttctctcagaagagaactttggattttct
>gene=chr20_3314063-3315063; species=rheMac
ACAAATATTCATTCCTTCTATTTTACTCAATTGTTTAAGACAACAACACTAGAATTCATGGCATTTTTCTGTAATATTGTGAATCCAAGTTACAGATTGGAAATAAGGACTTATTCTAACTAACCTATAAAAAAATCACTAATAGTGAATATGATCAATATTGCCATGACAATGAATGAAAACTTAAGGAGGTATTTCTAATTGCTGGCTGATATGTATTTCCTCAAATAAAACATGTTCCTTGGATCTCCAATTTTCCCTTATTAAAGGttttttttttaaaGgtgccaagtgtttgtgctatgcattgagttaaagtcatatggtttaaaccccagatttgaaagggcaccgttctctttcagttgtgtacacttgagtacatgaatctgaagtctatttcagtcagaagatcaacacaccagcacaggtgttggccagtagaatgggatctat--acagagtcaacatttttctcagaaaagaactttggattttct
>gene=chr20_3586447-3587447; species=hg19
CATCAGCTTCTCCCTTTGCCCTCGCATACTCCCTGTGTCCCTCCTCAGCCAGTCTTGTAAGCATCAGCCACGCTTCTTATTCCTGTTTTCTCTTGTCTAGTCACACATCTGCTCACAATGGTCTGGCCTCTTCCCTCACCACATCCTGAAACTGTCCTGTCATAGTGGGCCCCAGTGATGGAATTTTTCAGTCCCCTTTTTATCTCATTGCATGGCTTTGAATCATCATCTTTCTTGTCTTCCTGGATTTTTCTTTTCCTCGTTTTCTGGCCAGTCTTTTTAGGGAATCCTCTTCCTCTTCCTTAAACACTGGGCTTGTCTAGGATTCAGACCTGGTCCTTTTCTCTCTTCACTGTTTCCTGCATGTGGGACTTGTGGTGCCACATCTATTCTGGTGATTCTCAGTGCTGTCTCCAGACCGGCACTGGCAGTTGCTGCCTGGACAGCCCTACCTGGGTAGTCAAAGCTCCCTGCGTTCGGTGCATATTCCTTCTTGTGAT
>gene=chr20_3586447-3587447; species=bosTau
AATCTACTTTTTCCTTTGTTCTGTCACACTGTCTGCTTCCCTTTCCAACTAGTCTTGTAAACATTGACCACACTCCCTGTTT-------CTAGTATCCATTCACCCATCAGTCC----------AACTTCTTCCTTCACCACATCCTGAAGTTG-CCTGTCACAGTAGACTCCAGTGACTGAATTCTTTAGTCCCCTTTTCCTCTCATTGCATGAT-TTGAGTCACTGTCCTTCTTGCCTTCCTGGTCCTTTCTTTCCCTCATTCTCTGGTCTGTCTTTTTAAGGAGTCTT----T------TAAAAAATTAGGGCTGTCTGGGATTCAGGTCTGGTT---CTCTGTCTTTA--------CACGCATAAGACTTACTGtaccacttctgaactggtaattctcagtactgtcttcagacaagtgttcttggttgctgcctagacatttctacctggccactcaaagctccctgtactcaggg---agtcattcttgtaat
>gene=chr20_3586447-3587447; species=calJac
TATCAGCATCTCCCTTTGCCCTTCCATAATTCCTGCATCCCTCCTCAGTCAGTCTTGTAAGCATTAGCCACACTTCCTATTCCTGTTTCCTCTTGTCTA-TTACACATCTCCTCACAATGTTCTGGCCTCTTCCCTCACCACATCCTGACACCATCCTGTCATAGTGGGCCCCAGAGATGGAATTCTTCAGTCCCC---TTCTCTCATTGCATGGCTTTGAGTTATCATCTTTCTTGTCTT-CTGGATTTTTCTTTCCCTTGTTCTCTGGCCAGTCTTTTTAGGGAA------TCCTCTTCCTTAAACACTGGACTTGTCTAGGATTTAGACCTGGTCCTTTTCTCTCTTCACAGTTTTCTGCATGTGGGACTTGTGGTACCACGTCTATTCTATTGATTCTCAGTGTTGCCTCCAGACCAGCACTGGCAGTTGCTGCCTGGACAGCCCTACCTGGATAGTCAAAGCTCCCTGCACTCGGTGCATATTTCTTTTTGTGAC
>gene=chr20_3586447-3587447; species=canFam
cTCCTGCTTTTCCCTTTAATCTTACACACTTCCTGCTTCCCTCCTCAGCCAGTCTTGT-GGTGTTGGC-----TCCCCATTTGTGTTTCCTCTTATCCATTCACCTATCAGCCCGCTACAA--AACCTCCTCCCCTCACCACATCC-----------------------------------------------------------------------------------------------------------------------TCTGACCAGGCTCTTTAGAGAatctccttcc------ttaaacattgaggttgtttgggaatcaggcatggttctctttagtcttcattccatcccacttgtaggacttgtactatt---tctgtattagtgattctcagttctgtctccagaccagtattcttggttgctgcctagacagctctaattggatgATCAAAGCTCCTGCCA-TCAGCATTTAGTCACTCTTGTGAC
>gene=chr20_3586447-3587447; species=equCab
aatctgcttctccctttgttcttgcacactctctgcttccctcct----cagtcttgt-aacattgaccacagtccctatttctgtttcctcttaactatt-acccatcagcccataacagtctgccttcttccctcaccacatcctgaaactgccctgtcatggtggactccagtgactgaattcttcagtcccctttttc--tcattgcacga--ttgagtcactgtctttcttgccttcctggtcctttatttccctgattctctggccagtcattttagggaatcttcttcc------ttaaacattgggattgtctgggaattaggcctggttctcttttgtcttcattccatcctgcttataggacttatggtactacttttgtattggtgattctcagtgctatctccaggacaacattcttggttgctgcctagacatctccacctggacatttaaagctcctggtactcggaacatagttattcttgtgat
>gene=chr20_3586447-3587447; species=gorGor
CATCGGCTTCTCCCTTTGCCCTCGCATACTCCCTGTGTCCCTCATCAGCCAGT-TTGTAAGCATCAGCCACGCTTCTTATTCCTGTTTTCTCTTGTCTCGTCACACATCTGCTCACAATGGTCTGGCCTCTTCCCTCACCACATCCTGAAACTGTCCTGTCATAGTGGGCCCCAGTGATGGAATTTTTCAGTCCCCTTTTTCTCTCATTGCATGGCTTTGAATCATCATCTTTCTTGTCTTCCTGGATTTTTCTTTCCCTCGTTTTCTGGCCAGTCTTTTTAGGGAATCCTCTTCCTCTTCCTTAAACACTGGGCTTGTCTAGGATTCAGACCTGGTCCTTTTCTCTCTTCACTGTTTCCTGCATGTGGG-CTTGTGGTGCCACATCTATTCTGGTGATTCTCAGTGCTGTCTCCAGACCAGCACTGGCAGTTGTTGCCTGGACAGCCCTACCTGGGTAGTCAAAGCTCCCCGCGTTCGGTGCATATTCCTTCTTGTGAT
>gene=chr20_3586447-3587447; species=panTro
CATCGGCTTCTCCCTTTGCCCTCGCATACTCCCTGTGTCCCTCCTCAGCCAGTCTTGTAAGCATCAGCCACGCTTCTTATTCCTGTTTTCTCTTGTCTAGTCACACATCTGCTCACAATGGTCTGGCCTCTTCCCTCACCACATCCTGAAACTGTCCTGTCATAGTGGGCCCCAGTGATGGAATTTTTCAGTCCCCTTTTTATCTCATTGCATGGCTTTGAATCATCATCTTTCTTGTCTTCCTGGATTTTTCTTTCCCTCGTTTTCTGGCCAGTCTTTTTAGGGAATCCTCCTCCTCTTCCTTAAACACTGGGCTTGTCTAGGATTCAGACCTGGTCCTTTTCTCTCTTCACTGTTTCCTGCATGTGGGACTTGTGGTGCCACATCTATTCTGGTGATTCTCAGTGCTGTCTCCAGACCAGCACTGGCAGTTGCTGCCTGGACAGCCCTACCTGGGTAGTCAAAGCTCCCCGCGTTCGGTGCATATTCCTTCTTGTGAT
>gene=chr20_3586447-3587447; species=papHam
CATTGGCTTCTCCCTTTGCCCTTGCATACTCCCTGTGTCCCTCCTCAGCCAGTCTTGTAAGCATCAGCTACGCTTCCTTTTCTTGTTTCCTCTTGTCTAGTCACACATCTGCTCACAATGGTCTGGCCTCTTCCCTTACCACATCCTGAAACCGTCCTGTCATAGTGGGCCCCAATGATGGAATTCTTCACTCCCCTTTTTCTCTCATTGCATGGCTTTGAATCATCATCTTTCTTGTCTTCCTGGATTTTTCTTTCCCTCATTCTCTGTTCAGTCTTTTTAGAGAATCCTCTTCCTCTTCCTTAAACACTGGGCTTGTCTAGGATTCAGACCCCGTCCTTTTCTCTCTTTACAGTTTCCTGCATGTGGGACTTGTGGTGCCACATCTATTCTGGTGATTCTCAGTGCTGTCTCCAGACCAGCACTGGCAGTTGCTGCCTGGACAGCCCTACCTGGGTAGTCAAAGCTCCCTTTGTTTGGTGCATATTCCTTGTTGTGAT
>gene=chr20_3586447-3587447; species=ponAbe
TATCGGCTTCTCCCTTTGCCCTTGCATACTCCCTGTGTCCCTCCTCAGCCAGTCTTGTAAGCATCAGCCATGCTTCCTAGTCCTGTTTTTTCTTGTCTAGTCACACATCTGCTCACAATGGTCTGGCCTCTTCCCTCACCACATCCTGAAACTGTCCTGTCATAGTGGGCCTCAGTGATGGAATTTTTCAGTCCCCTTTTTCTCTCATTGCATGGCTTTGAATCATCATCTTTCTTGTCTTCCTGGATTTTTCTTCCCTTCGTTCTCTGGCCAGTCTTTTTAGGGAATCCTCTTCCTCTTCCTTAAACACTGGGCTTGTCTAGGATTCAGACCTGGTCCTTTTCTCTCTTCTCTGTTTCCTGCATGTGGGACTTGTGGTGCCACATCTATTCTGGTGATTCTCAGTGCTGTCTCCAAACCAGCACTGGCAGTTGCTGCCTGGACAGCCCTACCTGGGTAGTCAAAGCTCCCTACGTTCAGTGCATATTCCTTCTTGTGAT
>gene=chr20_3586447-3587447; species=rheMac
CATTGGCTTCTCCCTTTGCCCTTGCATACTCCCTGTGTCCCTCCTCAGCCAGTCTTGTAAGCATCAGCTACGCTTCCTATTCCTGTTTCCTCTTGTCTAGTCACACATCTGCTCACAATGGTCTGGCCTCTTCCCTTACCACAT-CTGAAACCGTCCTGTCATAGTGGGCCCCAATGATGGAATTCTTCAGTCTCCTTTTTCTCTCATTGCATGGCTTTGAATCATCATCTTTCTTGTCTTCCTGGATTTTTCTTTCCCTCATTCTCTGGCCAGTCTTTTTAGGGAATCCTCTTCCTCTTCCTTAAACACTGGGCTTGTCTAGGATTCAGACCCCGTCCTTTTCTCTCTCTACAGTTTCCTGCATGTGGGACTTGTGGTGCCACATCTATTCTGGTGATTCTCAATGCTGTCTCCAGACCAGCACTGGCAGTTGCTGCCTGGACAGCCCTACCTGGGTAGTCAAAGCTCCCTATGTTTGGTACATATTCCTTGTTGTGAT
>gene=chr20_3632002-3633002; species=hg19
GCTCAGGTCTGGCTTAGGGAGGGAAATGGCTGGACTAGTGGCTGCAAACAAGTTGAGAAGGACCTTGAAACTCTTCCAGGGAGGGTTATGAGAGCCACCAACAGTAACAGGATAGAAACCCTGTGATTTGGTGGTACtgtggcagagacaatgctgtgtttaccaaacctactgggcccacagctcatcatttcccagcctccctgcagttaggttgggaccaagctaagccatggccaaggaaaggttggaagaagtgatgggcaccaattccaaacgtggcacacaaatgctcccacaggggactctcctacggatcacatgttaaagactggagggactgtgggtccctgagtcaccccttagaggccggccgcctgatcagtaagagctgtgctggcctttgcatcactggaaagcaaactcactctgctgatccactgagatttggggctttgttacactagttagcttttcttattctcactaatataCaaatc
>gene=chr20_3632002-3633002; species=bosTau
GCTTGGGCCTGAGCCAGGGTGGGAAACAGTTGAACTACAGCCCACTGACAAGTTAGGGAGGACCCTGATACTGTCCTGGGGCAGGTTGCGGGAGCCACCAGCTGTGACTGGCTTAAGA-CCTGTGATTTAGTGAGAATGTGGTAG-----------------------CCGCAGCA-------AACAGCATCTCT--GCCTTCTTACAGTTAGGTCAGGGCCAAACTGGGCTTTAGCCA-AGAGATTTTGGAAA-------------AAGTTCTAAACTTGGCACAAACAT------------------------GGTCACCTGTTAAAGATTGGAGGTAATAAAGGCCC--ATGTCACCACTTCAAGGCAAGCTACCACACTAGCAAAAGCTGTGT------------------------------------------------------------------------------------------------------c
>gene=chr20_3632002-3633002; species=calJac
GCTCGGGTCTGACTTAGGGAGGGAAATGGCCGGACTAGTAGCTGCAAACAAGTTGAGAAGGACCTTGAAA--CTTCCAGGGAGGGCTGTGGAAGCCAGCAACAGTAACAGGATGGAAA-CCTGTGATTTGGTGGTACtgtgtcagagataacgctgtgtttaccaaacctactgggcccacagctcatcatttcctagcctccctgtagtcaggttgggaccaagctaagccatggccaagaaaaggttggaagaagtgatgagcaccaatcccaaacttggcacacaaatgctcccacggcggactctcctgggggccacatgtcaaagactggagggactatgggttcctgagtcaccccttagaggcaggctgcctgatcagtcagagctgcgttggcccttgcgtcactggaaagcaaactcactctcctgatccactgagatctggggctttgttacaccagttagcttttcttattctcgctaataAACaaatt
>gene=chr20_3632002-3633002; species=canFam
GCTTGTGACTGGGCTGGAGAGGTCAGTGGTTGGACTGGTGGCCACCGCCAGGTT--------CCATGAAACTGTTCTGGGGAGGGCTGTGGGAGCCACCAACTGAGACAGGACAAAAC-CTGTTGAGAGTGTGGT-Ttgtggcagagacaacactgtgttcaccaaacccactggacacacag-----------------------taggtgg---ggagccaaactgagctgcggccaaaggagtgttggaagaaatgatggacaccagttccaaacttggcccacaggtgcccccgcgtgggactc-cctggaggtcaggtgccaacggttggaaggtgcgcaggtccctgaatcaccaatcggaggcaagccac---atcagt-agagctgtgttggtctttgcctcactgaaagg-aaacgtactctactgacccaccgagatttggggctttattacaa---gtggcttttcttactctcactaatacaCaaatt
>gene=chr20_3632002-3633002; species=equCab
GTTTGGGTCTGGGCTGGGGAGGGAAATGCTTTGACTGGTGGCTGCTGCCAGGTTGGAAGGGACCTTGAAACTGTTCTGG-GAGGGCTGTGGAAG---CCAACTAGGATTGGATAAAAA-CGTGTGACTTGGTGATATtgtggcagagccaatggtgtgttcaccaaacctgctggacccacagcacaacatttctcagcccccttgcagttcggttggagccaaac--agctgtggccaaagaaatgttggaagaagtgacagacacgagttctaaacttggcacatacacactcccacgtgggactc-cctggaggtcaggtgttaaaggttggagggaacatgggtccccgagtcccccattagaggtaagccacctgatcagtaagagccgtgttggtctttgcatcactgaaaagcaaacttactctaccaacccactgagacttggggccttatgacaacagatagcttttcttact----ctaatacaCaaatt
>gene=chr20_3632002-3633002; species=gorGor
GCTCAGGTCTGGCTTAGGGAGGGAAATGGCTGGACTAGTGGCTGCAAACAAGTTGAGAAGGACCTTGAAACTCTTCCAGGGAGGGTTATGAGAGCCACCAACAGTAACAGGATAGAAACCCTGTGATTTGGTGGTACtgtggcagagacaatgctgtgtttaccaaacctcctgggcctacagcgcatcatttcccagcctccctgcagttaggttgggaccaagctaagccatggccaaggaaaggttggaagaagtgatgggcaccaattccaaacttggcacacaaatgctcccacaggggactctcctacgggccacatgttaaagactggagggactgtgggtccctgagtcaccccttagaggccggccacctgatcagtaagagctgtgctggcctttgcatcactggaaagcaaactcactctactgatccactgagattcggggctttgttacaccagttagcttttcttattctcactaatataCaaatc
>gene=chr20_3632002-3633002; species=panTro
GCTCAGGTCTGGCTTAGGGAGGGAAATGGCTGGACTAGTGGCTGCAAACAAGTTGAGAAGGACCTTGAAACTCTTCCAGGGAGGGTTGTGAGAGCCACCAACAGTAACAGGATAGAAACCCTGGGATTTGGTGGTACtgtggcagagacaatgctgtgtttaccaaacctgctgggcccacagcgcatcatttcccagcctccctgcagttaggttgggaccaagctaagccatggccaaggaaaggttggaagaagtgatgggcaccaattccaaacttggcacacaaatgctcccacaggggactctcctacgggccacatgttaaagactggagggactgtgggtccctgagtcaccccttagaggccggccacctgatcagtaagagctgtgctggcctttgcatcactggaaagcaaactcactctactgatccactgagatttggggctttgttacaccagttagcttttcttattctcactaatataCAAATC
>gene=chr20_3632002-3633002; species=papHam
GCTCAGGTCTGGCTTGGGGAGGGAAATGGCTGGACTAGTGGCCACAAACAAGTTGAGAAAGACCTTGAAACTCTTCCAGGGAGGGCTGTGGGAGCCACCAACGGTAACAGGATAGAAACCCTGTGATTTGGTGATACtgtggcagaggcaatgctgtgtttaccaaacctactgggcccacagctcatcatttcccagcctccctgcagttaggttgggaccaagctaagccgtggccaagggaaggttggaagaagcgatgggcaccaattccaaac--ggcacacaaatgctcccacaggggactctccTGGGGGCCACGTGTTAAAGACTGGAGAGACTGTGGGTCCCTGAGTCACCCCTTAGAGGTCGGCCACCTGATCAGTAAGAGCTCTGCTGGCCATTGCATCACTGGAAAGCAAACTCACTCTACTGATCCACTGAGACTTGGGACTTTGT--CACCAGTTAGCTTTTCTTATTCTCACCAATATACaaatc
>gene=chr20_3632002-3633002; species=ponAbe
GCTCAGGTCTGGCTTAGGGAGGGAAATGGCTGGACTAGTGGCCGTGAACAAGTTGAGAAGGACCTTGAGACTCTTCCAGGGAGGGTCATGAGAGTCACCAACAGTGACAGGATAGAAACCCTGTGATTTGGTGGTACtgtggcagagacaatgctgtgtttaccaaacctactgggcccacagctcattatttcccagcctccctgcagttaggttgggaccaagctaagccatggccaaggaaaggttggaagaagtgatgggcaccaattccaaacttggcacacaaatgctcccacaggggactcttctaggggccacatgttaaagactggagggactgtgggtccctgagtcaccccttagaggccggcca-ctgatcagtaagagctttgctggcctttgcatcactggaaagcagactcactctactgatccactgagatttggggctttgttacactggttagcttttcttactctcactaatacaCagatc
>gene=chr20_3632002-3633002; species=rheMac
GCTCAGGTCTGGCTTGGGGAGGGAAATGGCTGGACTAGTGGCCACAAACAAGTTGAGAAGGACATTGAAACTCTTCCAGGGAGGGCTGTGGGAGCCACCAACAGTAACAGGATAGAAACCCTGTGATTTGGTGGTACtgtggcagaggcaatgctgtgtttaccaaacctactgggcccacagctcatcatttcccagcctccctgcagttaggttggaaccaagctaagccgtggccaagggaaggttggaagaagcgatgggcaccaattccaaac--ggcacacaaatgctcccacaggggactctcctgggggccacatgttaaagactggagggactgtgggtctctgagtcaccccttagaggtcggccacccgatcagtaagagctctgctggccattgcatcact-gaaagcaaactcactctactgatccactgagacttggggctttgt--caccagttagcttttcttattctcaccaatataCaaatc
>gene=chr20_5120002-5121002; species=hg19
tggcacgatctcagctcgctgcaacctccacctcccgggttcaagcagttctccctgcctcagcctcacgagtagctgggattacaggcgcctgccaccacgcccagctaatttttggtattttttagtagagacagggttttgccatgttggcgaggctggtcttgaactcctgacgtcaggcgatctgcccaccttgggttcccaacgtgctgggattacaggcgtgaaccgctgcacccggccagcatcaattgaaatgatcatatggtttttgtcctttattctgttgatatagcatcatttttattgatgtgccattttcattttgtggctgtatctcaccttattgaaccaagcaggcatttaagttgttttaaggtttttgctattgtaagtaatgctgcagtatggtattcttagataagtgcctttgtttggaactgctgactcaaagggatgtactttgtttaggttttgatacaattaatatattccct
>gene=chr20_5120002-5121002; species=bosTau
--------------------------------------------------------------------------------------------------------------------------------------------------------------------------------------------------------------------------------------------------------------------------------------------------------------------------------------------------------------------------------------------------------------------------------------------------------------------------------------------------------------------
>gene=chr20_5120002-5121002; species=calJac
tggtgtgatcttggttcactgcaacctccacctcctgggttcaagcagttctccctgcctc---------------------tgcaggtacccatcaccacgcccagctaattttt-gtattttttagtagagtcaggtttttgccatgtcggccaggctggtcttgagctcctgacctcaggtgatctgcccattttggccacccaaagtgctgggattataggcgtgagccactgtgcctagccagcatcaattgaagtgatcatatggtttttgtccttcattctgttaatatagcatcatttttagtggtgtgtca-tttcattttgtggctgtatctcaacttactgaactaatcaggcatttaaggtgttttaaggtttttgctattgtaagtaatgctgca--------tttctgcgcatgttcctttgtttggaactgctgactcaaagggatgtactttctttaggttttgatacaattaatatatttcct
>gene=chr20_5120002-5121002; species=canFam
----------------------------------------------------------------------------------------------------------------------------------------------------------------------------------------------------------------------------------------------------------------------------------------------------------catcatttttaatggtgtgtcg-tttcattgtgtggctgtgccttaacttattgaatcaatcagtcatttaagttgttttaaattttttgctattataagcaa-gctgca-catggtgttcttagagaaatt-ctatgtttagaactgctgatttgaagggatgtacattgtctaaattttgatacaattaatgtatttcct
>gene=chr20_5120002-5121002; species=equCab
-------------------------------------------------------------------------------------------------------------------------------------------------------------------------------------------------------------------------------------------------------------------------acattgttcaggtttttaaacattttaacccagcataattgttaatggtgtgtca-ttttgttgtgtggttgtaccttaacttattgaaccagtcagccatttaagttgttttaaattttttgctattgtaagcaa-gctgcagcatgatatccttagataagtt-ctatgtttagaactgcctactcacagggatgtacattgtttaagttttgatacaAGTA---TATTTTCT
>gene=chr20_5120002-5121002; species=gorGor
----------------------------cacctcccgggttcaagcagttctccctgcctcagcctcacaagtagctgggattacaggcgcctgccaccatgcccagctaatttttggtattttttagtagagacggggttttgccatgttggcgaggctggtcttgaactcctgacatcaggcgatctgcccaccttgggctcccaacgtgctgggattacaggcgtgaaccgctgcacccggccagcatcaattgaaatgatcatatggtttttgtcctttattctgttgatatagcatcatttttattgatgtgccattttcattttgtggctgtatctcaacttattgaaccaatcaggcatttaagttgttttaaggtttttgctattgtaagtaatgctgcagt-tggtattcttagataagtgcctttgtTTGGAACTGCTGACTCAAAGGGATGTACTTTGTTTAGGTTTTGATACAATTAATATATTCCCT
>gene=chr20_5120002-5121002; species=panTro
tggcacgatctcagctcgctgcaacctccacctcccgggttcaagcagttctccctgcctcagcctcacgagtagctgggattacaggcgcctgccaccacgcccagctaatttttggtattttttagtagagacggggttttgccatgttggcgaggctggtcttgaactcctgacgtcaggcgatctgcccaccttgggctcccaacgtgctgggattacaggcgtgaactgctgcacctggccagcatcaattgaaatgatcatatggtttttgtcctttattctgttgatatagcatcatttttattgatgtgccattttcattttgtggctgtatctcaacttactgaaccaagcaggcatttaagttgttttaaggtttttgctattgtaagtgatgctgcagtATGGTATTCTTAGATAAGTGCCTTTGTTtggaactgctgactcaaagggatgtactttgtttaggttttgatacaattaatatattccct
>gene=chr20_5120002-5121002; species=papHam
tggtgtgatcccagcttgctgcaacctccacctcctgggttcaagcaattctccctgcctcagcctcccgagtagctgggattacaggcgcccgccaccatgtccagctaattttt-gtattttgtagtagagatgggtttttgccatgttggccaggctggtcttgaactcctgacctcaggtgatctgcctatcttggactccgaaagtgctgggattacaggcacgaaccactgcacccggccagcatcaactgaaatgatcatgtggtttttgtccttcattctgttgatatagcatcatttttagtgatgtgcca-tttcattttgtgactgtatctcaacttattgaaccaatcaggcatttaaattgttttaaggtttttgctattgtaagtaatgctgcagtatggtattcttagataagttcctttgtttggaactgctgactcaaagggatgtactttgtttaggttttgatgcaattaatatattccct
>gene=chr20_5120002-5121002; species=ponAbe
tggcgcgatctcagctcgctgcaacctccacctcccgagttcaagcaattctccctgccttagcctcccgagtagctgggattacaggcgcctgtcaccacgcccagctaatttttggtattttttagtagagacggggttttgccatgttggcgaggctggtcttgaactcctgacctcaggcgatctgcccaccttgggctcccaacgtgctgggattacaggcgtgaaccgctgtacccggccagcatcaattgaaatgatcatatggtttttgtccttcattctgttgatatagcatcatttttattgatgtgccattttcattttgtggctgtatctcaacttattgaaccaatcaggcatttaagttgttttaaggtttttgctattgtaagtaatgctgcagtatggtattcttagataagtgcctttgtttggaactgctgactcaaagggatgtactttgtttaggttttgatacaattaatatattccct
>gene=chr20_5120002-5121002; species=rheMac
tggtgcgatcccagcttgctgcaacctccacctcctgggttcaagcaattctccctgcctcagcctcccgagtagctgggattacaggcgcccgccaccatgtccagctaattttt-gtattttgtagtagagatgggtttttgccatgttggccaggctggtcttgaactcctgacctcaggtgatctgcctatcttggactctgaaagtgctgggattacaggcacgaaccactgcacccggccagcatcaactgaaatgatcatatggtttttgtcctgcattctgttgatatagcatcatttttagtgatgtgcca-tttcattttgtgactgtatctcaacttattgaaccaatcaggcatttaaattgttttaaggtttttgctattgtaagtaatgctgcagtatggtattcttagataagttcctttgtttggaactgctgactcaaagggatgtactttgtttaggttttgatgcaattaatatattccct
>gene=chr20_5283002-5284002; species=hg19
TGCACATGAGCACCAGGACCGTCTTCCTGCGGCAGCGCAGCCGCTTGCGAATCTGCTCCGTCTGGAACCCAGGGACTGCCTTGAACCAGAGCTCCCGGGAGATCCTGGCATAGCACAGGGTCATGGTGACCACAGGGCCCACGAACTCGACACCAAAGATGAAGAGGAAGTAGGACTTGTAGTAGAGCTGCTGATCCACAGGCCAGATCTGGCCACAGAAGATCTTCTCCTGGCTCTTGACAATAAAGAGGACCGTTTCTGTTGCAAAGTAAGCCGATGGGATGGCAATGAGAATGGACACCATCCAGACCAAGGCGATCAGGAAGGAGGCCGTTTGATAATTCATCCGTGGTTTCAAGGGGTGAACGATGGCGAGATATCTGGTGGGGGAGGGAAGCCAACAGTAGTAATGATGAATACGTGGAAACGTTAGTTTGTAACTAACCCCAAACATACACTAAAGCAGTGGCACAGTGAATCCTCATGTACTTGTTATCCAG
>gene=chr20_5283002-5284002; species=bosTau
TACACATGAGTACCAGTACCGTCTTCCGGCGGCAGCGCAGCCTCTTCCGGATTTGCTCAGTCTGGAAACCCGGGACCGCTTTGAACCAGAGCTCTCGGGAGATCCTGGCATAGCACAGGGTCATGGTGAACACGGGGCCCAGGAACTCGATGCCAAAGACAAAGAGGAAGTAGGATTTATAGTAGAGCTGCTGGTCCACTGGCCAGACCTGGCCGCAGAAGATCTTTTTCTGGTTTTTGACAATGAAGAGGACGGTTTCCTTTGTGAAGTAGGCTGATGGGATGGAGATGAGAATGGATACCATCCAGACCAGAGCGATCAGGAAGGAGGCTGTTTGATAATTCATTCGTGGTTTCAAGGGGTGAACGATAGCGAGATATCTGGTGGGGGAGGGAAGC-ATCAGTAGCAATGATGTATGCTTGTAATC----GTTTTTAACTAACCCAAA-CACCCACAGTAGCAATGGCACAATGACTCTCCACGTACCTATTTTCCAG
>gene=chr20_5283002-5284002; species=calJac
TGCACATGAGCACCAGGACCGTCTTCCTGCGGCAGCGCAGCCGCTTACGGATCTGCTCTGTCTGGAACCCAGGGACTGCCTTGAACCAGAGCTCCTGGGAGATCCTGGCATAGCAAAGGGTCATGGTGACCACAGGACCCACGAACTCCACACCAAAGATGAAGAGGAAGTAGGACTTGTAGTAGAGCTGCTGATCCACGGGCCAGATCTGGCCACAGAAGATCTTCTCCTGGCTCTTGACAATAAAGAGGACAGTTTCTGTTGCAAAGTAGGCTGATGGGATGGCAATGAGAATGGATACCACCCAGACCAGGGCGATCAGGAAGGAGGCCGTTTGGTAGTTCATTCGTGGTTTCAAGGGGTGAACGATGGCAAGGTATCT----GGGGAGGGAAGCCAACAGTAGTAATAATGGATGCTTGGAAACGTTAGTTTTTAACTAACCCCAAACATACACTAAAGCAGTGGGGCAGTGAGTCCTCATGTACCTGTTATCCAG
>gene=chr20_5283002-5284002; species=canFam
TGCACATGAGCACCAGCACCGTCTTTCTGCGGCAGCGCAGCCGCTTCCGGATCTGCTCTGTCTGGAAGCCTGGCACGGCCTTGAACCAGAGCTCGCGGGAGACCCTGGCGTAGCACAGGGTCATGGTCACCACGGGGCCCACGAACTCCACGCCGAAGATCAACAGGAAGTAGGACTTGTAGTAGAGCTGCTGGTCCACCGGCCAGACCTGGCCGCAGAAGATCTTCTCCTGGCTCTTGACGATAAACAGGACCGTCTCCGTTGTGAAGTAGGCCGACGGGATGGCGATGAGGATGGACACCAACCAGACCAAAGCGATCAGGAAGGAGGCCGTTTGATAATTCATCCGTGGCTTCAAGGGGTGAACGATGGCGAGATACCTGGTGTGGGGAGGAAGCCGTCAGTAATAATGACGTGTGCTTGCAAAC----GTCTGGAACTAAGCGCAAACAC-CGCAAAAGCAATGGCACAACGAGTCCCTGTGTA---ATTATCCGG
>gene=chr20_5283002-5284002; species=equCab
TGCACATGAGCACCAGAACCGTCTTCCGGCGGCAGCGCAGCCGCTTCCGGATCTGCTCGGTCTGGAAACCAGGGACCGCCTTGAACCACAGCTCCCGCGAGATCCTGGCGTAGCACAGGGTCATGGTGACCACCGGGCCCACGAACTCGATGCCAAAGATGAAGAGGAAGTAGGACTTATAGTAGAGCTGCTGGTCCACTGGCCAGATCTGGCCACAGAAGATCTTTTCCTGGCTTTTGACGATAAAGAGGACAGTTTCTGTTGCAAAGTAGGCAGATGGGATGGCGATGAGAATGGACACCATCCAGACCAAAGCGATCAGGAAGGAGGCCGTTTGATAATTCATCCGTGGTTTCAAAGGGTGAACGATAGCAAGATACCTGGCAGGGAAAGGAAGCCATCAATAATAAAGACGTGTACTTGGAAAC----GTTTTTAACTAACCCCACACACACACAAAACCAATGGC---ACGAGTCCCCATGTGCCTATTATCCAG
>gene=chr20_5283002-5284002; species=gorGor
TGCACATGAGCACCAGGACCGTCTTCCTGCGGCAGCGCAGCCGCTTGCGAATCTGCTCCGTCTGGAACCCAGGGACTGCCTTGAACCAGAGCTCCCGGGAGATCCTGGCATAGCACAGGGTCATGGTGACCACAGGGCCCACGAACTCGACACCAAAGATGAAGAGGAAGTAGGACTTGTAGTAGAGCTGCTGATCCACGGGCCAGATCTGGCCACAGAAGATCTTCTCCTGGCTCTTGACAATAAAGAGGACGGTTTCTGTTGCAAAGTAGGCCGATGGGATGGCAATGAGAATGGACACCATCCAGACCAAGGCGATCAGGAAGGAGGCCGTTTGATAATTCATCCGTGGTTTCAAGGGGTGAACGATGGCGAGATATCTGGTGGGGGAGGGAAGCCAACAGTAGTAATGATGAATACTTGGAAACGTTAGTTTGTAACTAACCCCAAACATACACTAAAGCAGTGGCACAGTGAATC-TCATGTACTTGTTATCCAG
>gene=chr20_5283002-5284002; species=panTro
TGCACATGAGCACCAGGACCGTCTTCCTGCGGCAGCGCAGCCGCTTGCGAATCTGCTCCGTCTGGAACCCAGGGACTGCCTTGAACCAGAGCTCCCGGGAGATCCTGGCATAGCACAGGGTCATGGTGACCACAGGGCCCACGAACTCGACACCAAAGATGAAGAGGAAGTAGGACTTGTAGTAGAGCTGCTGATCCACAGGCCAGATCTGGCCACAGAAGATCTTCTCCTGGCTCTTGACAATAAAGAGGACGGTTTCTGTTGCAAAGTAGGCCGATGGGATGGCAATGAGAATGGACACCATCCAGACCAAGGCGATCAGGAAGGAGGCCGTTTGATAATTCATCCGTGGTTTCAAAGGGTGAACGATGGCGAGATATCTGGTGGGGGAGGGAAGCCAACAGTAGTAATGATGAATACTTGGAAACGTTAGTTTGTAATTAACCCCAAACATACACTAAAGCAGTGGCACAGTGAATCCTCATGTACTTGTTATCCAG
>gene=chr20_5283002-5284002; species=papHam
TGCACATGAGCACCAGGACCGTCTTCCTGCGGCAGCGCAGCCGCTTGCGAATCTGCTCCGTCTGGAACCCAGGGACTGCCTTGAACCAGAGCTCCCGGGAGATCCTGGCATAGCACAGGGTCATGGTGACCACGGGGCCCACAAACTCAATGCCAAAGATGAAGAGGAAGTACGACTTGTAGTAGAGCTGCTGATCCACGGGCCAGATCTGGCCACAGAAGATCTTCTCCTGGCTCTTGACAATAAAGAGGACGGTTTCTGTTGCAAAGTAGGCTGATGGGATGGCAATGAGAATGGACACCATCCAGACCAAGGCGATCAGGAAGGAGGCTGTTTGATAATTCATCCGTGGTTTCAGGGGGTGAACAATGGCGAGATATCTAGTGGGGGAGGGAAGCCAACAGTAGTAATGATGAATGCTTGGAAACATTAGTTTTTAACTAACCCCAAACATACACTAAAGCAGTGGCACAGTGAATCCTCATGTACCTGTTAGCCAG
>gene=chr20_5283002-5284002; species=ponAbe
TGCACATGAGCACCAGGACCGTCTTCCTGCGGCAGCGCAGCCGCTTGCGAATCTGCTCCGTCTGGAACCCAGGGACTGCTTTGAACCAGAGCTCCCGGGAGATCCTGGCATAGCACAGGGTCATGGTGACCACGGGGCCCACGAACTCGACACCAAAGATGAAGAGGAAGTAGGACTTGTAGTAGAGCTGCTGATCCACGGGCCAGATCTGGCCACAGAAGATCTTCTCCTGGCTCTTGACAATAAAGAGGACAGTTTCTGTTGCAAAGTAGGCCGATGGGATGGCAATGAGAATGGACACCAACCAGACCAAGGCGATCAGGAAGGAGGCCGTTTGATAATTCATCCGTGGTTTCAAGGGGTGAACGATGGCGAGATATCTGGTGGGGGAGGGAAGCCAACAGTAGTAATGATGAATACTTGGAAACGTTAGTTTGTAACTAACCCCAAACATACACTAAAGCAGTGGCACAGTGAATCCTCATGTACTTGTTATCCAG
>gene=chr20_5283002-5284002; species=rheMac
TGCACATGAGCACCAGGACCGTCTTCCTGCGGCAGCGCAGCCGCTTGCGAATCTGCTCCGTCTGGAACCCAGGGACTGCCTTGAACCAGAGCTCCCGGGAGATCCTGGCATAGCACAGGGTCATGGTGACCACGGGGCCCACAAACTCAACGCCAAAGATGAAGAGGAAGTAGGACTTGTAGTAGAGCTGCTGATCCACGGGCCAGATCTGGCCACAGAAGATCTTCTCCTGGCTCTTGACAATAAAGAGGACGGTTTCTGTTGCAAAGTAGGCTGATGGGATGGCAATGAGAATGGACACCATCCAGACCAAGGCGATCAGGAAGGAGGCCGTTTGATAATTCATCCGTGGTTTCAGGGGGTGAACAATGGCGAGATATCTAGTGGGGGAGGGAAGCCAACAGTAGTAATGATGAATGCTTGGAAACATTAGTTTTTAACTAACCCCAAACATACACTAAAGCAGTGGCACAGTGAATCCTCATGTACCTGTTAGCCAG
>gene=chr20_5550145-5551145; species=hg19
AGAGCATGAGAGGGAAGGACTGGCAGTAATTCACCAAGAAAATGAATTAACCAATTCtatttaataagtaattaaaaatataaaaaaaCTTCCTAGTTTTTAAACCTTTTACTTAACATTAAGAGTTTGAAATGAAGAAATTTCAACGTACCTTTTTCATAGTCAAACAACAGGTAAGATCATGATATACCACGGGCACAAAGTCCTTTGAAAGGTGTACGTCAAATTCTACAAAGGCTGCACCCTGACAGAAGGAAGCAAGTATTTGAAAAACATTGCCTGGTACACAGTACCTCTCAAACTGCAAGAACGTAAGAAATTTTTGTTCACTATAAAATTACAGACCTGTACAAACTTTTTCTAAAAAGTAATGTATTCTCTTAAAACAATGGGTTTTCTCTTTTGCAAAAGCACAGCTACTTTTTCCTGGCaaaaaaaaaaaaaaaaaaaaaCGGACACAGATTCACTTCAAAACACTCAGAGGCACCGCAGTGGCAGTG
>gene=chr20_5550145-5551145; species=bosTau
------------------------------------------------------------------------------------aaAACTTGCTAATTTTTAGACTT-TTGTCTAA------------GAATTAAAGGAATTTCTACATACCTTTTTCATAGTCAAACAACAAGTCAGATCATGATACACCACAGGCACAAAATCTTTTGAAAGATGTACATCAAATTCTACAAAGGCTGCACCCTGAGAGAAAAAAA-------TTGAAAAATATTATCCAGCCCACAATACATCTAAAACTCTAAGAACATAACAAATTTTTGTTCACTGTAAAAGTATAGACCTATACACACTTTTTCTAAAAGGTAA-----TCTTTTAAAACAA-----CTTCTTTTTTGTAACAGCACAACAA-TTTTTCCTGGCAAAAAAA-------T------TGGGTACTGATCCACTC--ACACACTCCAGGGCCTTTCTGTGGCAGTG
>gene=chr20_5550145-5551145; species=calJac
AGAGCATGGCAGGGAA-CACTGGCAGTAATTCACCAAGAAAATGAATTAACCAATTCTATTTAATAAGTAATTAGAAACATTAAGAG----------------------------ACAAAGAAAAAATAAAATAAAGAAATTTCAACGTACCTTTTTCATAGTCAAACAACAGGTAAGATCATGATATACCACGGGCACAAAGTCCTTTGAAAGGTGTACATCAAATTCTACAAAGGCTGCACCCTGACAAAAGGAAACAAGTATTTGAAAAACATTGCCTGGTACACAGTACATCTCAAACTGCAAGAACATAAAAAA-TTTTGGTCACTATAAAATTACGGATCTGTACAAGTTTTTTCTAA-----AATGTATTATCTTAAAACAACGGCTTTTCTCTTTTGCAAAAGCACAGCTACTTTTTCCTGGCAAAAAA---------------TGGGCACCGATCCACTCCAAAACACTCAGAGGCACCTTGGTGGCAGTG
>gene=chr20_5550145-5551145; species=canFam
AGAACTTCAAAGGAATGAATTGGCAGTAATTGACCAAAAAAATGAACTGATCAACTCTAATAAATAAC--AATACACATATG--AAAACAAGCTTGTGTTTAAACCTATC-CCCA---------------aATGAAGGAATTTCAACATACCTTTTTCATTGTCAAACAACAGGTGAGATCATGATACACCACAGGCACAAAATCTTTTGAAAGATGTACATCAAATTCTACAAAGGCTGCACCCTAACAGAAGGAAACAAGTATTTGAAAAGCATTGTCTGGCCCACAATACACCTAAAACTACAAGGATATAAGAAATTTCTGTTCACAATAAATCCACAGATCTGTACAAACTTTTTCTAAGAGGTAATTTCTTCACTTACAACAAGAATT------------------------GCTCTTCCCTGCTGAAAAAC-------A------AGGGCAACTATCCACCCAAACACACCCCAGGAATACTCTGTGGCAGTG
>gene=chr20_5550145-5551145; species=equCab
GGAGCTTGAGAGGAAAGGATAAGCAGTAATTCACCAAGAAAACGAACTGAACGACTCTACCTAGTAATTAAatatatatataataAAAACACCT-GTTTTTAAACCTTTTATTTA---------------AATGAGGGAATTTCAACATACCTTTTTCATAGTCAAACAACAGGTGAGATCATGATACACCACAGGCACAAAATCTTTTGAAAGATGTACATCAAATTCTACAAAGGCTGCACCCTGACAAAAGAAAACATGTATTTAAAAAATATCATCTGGCCCAAGATACATCTAAAACTATGAAGACATAAGAAATTTCTTTTCACTATAAAATTATACACCTGTACAAACTTTTTCTAAAAAGTAATTTCTCCCTTTAAAACAAGTATTTTGTTTTTTTGCAACAGCACAACAATTTTTTCCTGGCAAGAAA--------A------TGGGCATTGATCCACTCAAACACACCCGAGGCCCCTTCTGTGACAGGA
>gene=chr20_5550145-5551145; species=gorGor
AGAGCATGAGAGGGAAGGACTGGCAGTAATTCACCAAGAAAATGAATTAACCAATTCtatttaataagtaattaaaaatataaaaaaaCTTCCTAGTTTTTAAACCTTTTACTTAACATTAAGAGTTTGAAATGAAGAAATTTCAACGTACCTTTTTCATAGTCAAACAACAGGTAAGATCATGATATACCACGGGCACAAAGTCCTTTGAAAGGTGTACATCAAATTCTACAAAGGCTGCACCCTGACAGAAGGAAGCAAGTATTTGAAAAACATTGCCTGGTACACAGTACCTCTCAAACTGCAAGAACATAAGAAATTTTTGTTCACTATAAAATTACGGACCTGTACAAACTTTTTCTAAAAAGTAATGTATTCTCTTAAAACAATGGCTTTTCTCTTTTGCAAAAGCACAGCTACTTTTTCCTGGCaaaaaaaaaaaaaaaaaaaaaCCGACACAGATTCACTTCAAAACACTCAGAGGCACCGCAGTGGCAGTG
>gene=chr20_5550145-5551145; species=panTro
AGAGCATGAGAGGGAAGGACTGGCAGTAATTCACCAAGAAAATGAATTAACCAATTCtatttaataagtaattaaaaatataaaaaaaCTTCCTAGTTTTTAAATCTTTTACTTAACATTAAGAGTTTGAAATGAAGAAATTTCAACGTACCTTTTTCATAGTCAAACAACAGGTAAGATCATGATATACCACGGGCACAAAGTCCTTTGAAAGGTGTACGTCAAATTCTACAAAGGCTGCACCCTGACAGAAGGAAGCAAGTATTTGAAAAACATTGCCTGGTACACAGTACCTCTCAAACTGCAAGAACATAAGAAATTTTTGTTCACTATAAAATTACGGACCTGTACAAACTTTTTCTAAAAAGTAATGTATTCTCTTAAAACAATGTCTTTTCTCTTTTGCAAAAGCACAGCTACTTTTTCCTGGCAAAAAAAAAAAAAAA------CGGACACAGATTCACTTCAAAACACTCAGAGGCGCCGCAGTGGCAGTG
>gene=chr20_5550145-5551145; species=papHam
AGAGCATGAGAGGGAAGGACTGGCAGGAATACACCAAAAAAATGAATTAACCAATTCtattaaataagtaattaaaaatattttaaaaCTTCCTAGTTTTTAAACCTTTTAGCTAACATTAAGAGTCTGAAATGAAGAAATTTCAACGTACCTTTTTCATAGTCAAACAACAGGTCAGATCATGATATACCACGGGCACAAAGTCCTTTGAAAGGTGTACATCAAATTCCACAAAGGCTGCACCCTGATAGAAGGAAGCAAGTATTTGAAAAACATTGCCTGGTACACAGTACATCTCAAACTGCAAGAACATAAGAAATTTTTGTTCGCTATAAAATTATGGACCTGTACAAACTTTTTCTAAAAAGTAACGTATTCTCTTAAAACAATGGCTTTTCTCTTTTGCAAAAGCACAGCTACTTTTTCCTGGGCAAAAAAAAAAAATG--------GACACAGATTCACTTTAAAACATCCAGAGGCACCTCAGTGGCAGTG
>gene=chr20_5550145-5551145; species=ponAbe
AGAGCATGAGAGGGAAGGACTGGCAGTAATTCACCGAGAAAATGAATTAACCAATTCtatttaataagtaattaaaaatataaaaaaaCTTCCTAGTTTTTAAACCTTTTACTTAACATTAAGAGTTTGAAATGAAGAAATTTCAACGTACCTTTTTCATAGTCAAACAACAGGTAAGATCATGATATACCACAGGCACAAAGTCCTTTGAAAGGTGTACATCAAATTCTACAAAGGCTGCACCCTGACAGAAGGAAGCAAGTATTTGAAAAACATTGCCTGGTACACAGTACCTCTCAAACTGCAAGAACATAGGAAATTTTTGTTCACTATAAAATTACGGACCTGTACAAACTTTTTCTAAAAAGTAATGTATTCTCTTAAAACAATGGCTTTTCTCTTTTGCAAAAGCACAGCTACTTTTTCCTGGCCAAAAAAAAAAAAAA--AAAATGGACACAGATTCACTTCAAAACAGTCAGAGGCACCGCAGTGGCAGTG
>gene=chr20_5550145-5551145; species=rheMac
AGAGCATGAGAGGGAAGGACTGGCAGGAATACACCAAAAAAATGAATTAACCAATTCtatttaataagtaatttaaaatattttaaaaCTTCCTAGTTTTTAAACCTTTTACCTAACATTAAGAGTTTGAAATGAAGAAATTTCAACGTACCTTTTTCATAGTCAAACAACAGGTAAGATCATGATATACCACGGGCACAAAGTCCTTTGAAAGGTGTACATCAAATTCTACAAAGGCTGCACCCTGATAGAAGGAAGCAAGTATTTGAAAAACATTGCCTGGTACACAGTACATCTCAAACTGCAAGAACATAAGAAATTTTTGTTCACTATAAAATTATGGACCTGTACAAACTTTTTCTAAAAAGTAATGTATTCTCTTAAAACAATGGCTTTTCTCTTTTGCAAAAGCACAGCTACTTTTTCCTGGGCaaaaaaaaaaaaaaaaaaaaaGGACACAGATTCACTTTAAAACATCCAGAGGCACCTCAGTGGCAGTG
>gene=chr20_5715145-5716145; species=hg19
atgaccatcattctttcttcctgtttccccctggctggaatgcagacacaatggcttgaactcaagcaactgctttgggtcatgaaggggaaaccacgtgtttaaatggcaaagaaacaagatagaagaaatcttagtctggtatgataatgaagcctgtaatcagcactggaccagctgcccctggtccagtgctgatttttttacatgaagaaaaaatctacatgcacaagttttctgttatatgtaactgaagctaatccgaaATTGTCCGTTCTCCCTGCTCTCGTGGTCAGCCTCACCTGCATTTATATTCTGTCAATTCCAGATGCCTATGTCTTTCTCAACTCCCTGTTTCAGCTTCCTCTGGGTCTTTTTGAATACCTAACTCATGGTTTGACCTGGCATCAGCTCTGCTTGTTCAAATCTCTGATCAAAGGCATACCAAATTTGCCTCTGGGGCATCTCTGTTTATATTTTACTTCTGATTAAATTGCAGT
>gene=chr20_5715145-5716145; species=bosTau
attgctatctttctctcttcctgtttctccctggctggaatgcagagacaatggcttgtacccaag-aactattttggatagtgagggggaagccgtatgtttagttggcaaagcagtaagacagaaggaattttggtcccaggcaatcatagagccaataatcagcaccataccag-tgcctctgg---------acttcatttgcatgaagaaaat-------cttGTAAACTTCCTGTTATATATAACTGAAGTTACTTCTACATTGTCCATACTCCCTGGTCTCTTGGAGATTCTCACCTACATTGATATTCTGTCAATTCCATATGCTTCTGTCTTCCTCAACTTCCTGTTTAAGCTTCCTCTATGTATTTTTTAACACACACC-CACGGTTTGACCTGACATCAGCTCTGCTTGTTCAAATCTCTTTCCAACAGCTTATCATATTG------GAGGCAATTTTCCTTATATTTTACTTCTGATTAAATTACAAT
>gene=chr20_5715145-5716145; species=calJac
--------------------------------------------------------------------------------------------------------------------------------------------------------------------------------------------------------------------------------------------------------------------------------------------------------------------------------------------------------------------------------------------------------------------------------------------------------------------------------------------------------------------
>gene=chr20_5715145-5716145; species=canFam
ctcgctatctttctctcttcctgttccttcctggctgcaatgcatatacaatggcttgaacctgagcaactattttggattatgagagagaagtcacatatttaaatggcaaagcaacaaggtagaagggatactggtacca-atgatcatggagccaataatcagcactggaccagctaccaccgg---------aagtcatttacatgaagaaaaattctatatgtgtcaattttctgttttATATAAGTGAAGCTAATTCTAAACT-TCTATATTTACTACTCTCTTGGAGACCCTCACCTACATTGATAGTCTGTCAATTCCAGATGCCAATGTATTCCTCAACTTCCTGTTTATGCTTCCTGTAGATCTTTTTGAACACCTACGTCATGGTTTGACCTGGCATCAGCCCTGCTTATTCAAATCTCTGGCCAAAGGCTTATCATATTT------GGGACACTTCTGTTTATATTTTACTTCTGATTAAATTGAAGT
>gene=chr20_5715145-5716145; species=equCab
atggccatctttctttcttctggtttctccctggctgggctgcaaatacaatggcttgaacccaagcaactattttgggttatgagagagaagccacatgtgtaaatggcaaagtaagaagatagaaag--tcttggtcccagatgaccatggagtcaattatcagcactagaccagctgcctctgg---------acttcatttacactaagaaaaatttcacatgggTAAGTTTCCACTTATGTATAAGTGAAGCTAATTCTAAATTGTTCATACTCAACGCTCTCTTGGCGAGCCTCATCTACATTGCTATTCTGTCAATTCCAAATGCCTATGTCTTCCTCAACTCCCCAGTTAAGCTTCTTCCAGGTCTTTTTGAACA-CTACCTTATGGTTTGACCTGACATCAACTCTCTTTGTTCAAATCTCTGATCAATGGCTTATTATATTT------GAGGCACTTTTGCTTATATTTTACTTCTGATTAAATTGAAGT
>gene=chr20_5715145-5716145; species=gorGor
atgaccatcattctttcttcctgtttccccctggctggaatgcagacacaatggcttgaactcaagcaactgcttt-ggtcatgaaggagaaaccacgtgtttaaatggcaaagcaacaagatagaagaaatcttagtctggtatgataatgaagcttgtaatcagcactggaccagctgtccctggtccagtgctgatttttttacatgaagaaaaaatctaCATGCGCAAGTTTTCCATTATATGTAACTGAAGCTAATCCGAAATTATCTGTTCTCCCTGCTCT-GTGGTCAGCCT-ACCTGCATTTATATTCTGTCAATTCCAGATGCCTATGTCTTCCTCAACTCCCTGTTTCAGCTTCCTCTGGGTCTTTTTGAATACCTACCTCAT-TTTTGACCTGGCATCA-CTCTGCTTGTTCAAATCTCTGATCAAAGGCATACCAAATTTGCCTCTGGGGCATCTCTGTTTATATTTTACTTCTGA-TAAATTGCAGT
>gene=chr20_5715145-5716145; species=panTro
atgaccatcattctttcttcctgtttccccctggctggaatgcagacacaatggcttgaactcaagcaactgctttgggtcatgaaggagaaaccacgtgtttaaatggcaaagcaacaagatagaagaaatcttagtctggtatgataatgaagcctgtaatcagcactggaccagctgcccctggtccagtgctgatttttttacatgaagaaaaaatctacatgcacaagttttccgttatatgtaactgaagctaatccgaaATTGTCCGTTCTCCCTGCTCTCATGGTCAGCCTCACCTGCATTTATATTCTGTCAATTCCAGATGCCTATGTCTTCCTCAACTCCCTGTTTCAGCTTCCTCTGGGTCTTTTTGAATACCTACCTCATGGTTTGACCTGGCATCAGCTCTGCTTGTTCAAATCTGTGATCAAAGGCATACCAAATTTGCCTCTGGGGCATCTCTGTTTATATTTTACTTCTGATTAAATTGCAGT
>gene=chr20_5715145-5716145; species=papHam
atgaccatcattctttcttcctgtttccccctggctggaatacagacacaatggcttgaattcaagcaactgctttgggtcatgaaggagaaaccacgtgtttaaatggtaaagcaacaagacagaaaaagtcttagtctggtataatcatgaagcctgt-ataagtactggaccagctgcccctggtccagtgctgatttttttatatgaagcaaaaatctacacacatcagttttctgttatatgtaactgaagctaatccgaaATTGTCCGTTCTCCCTGCTCTCATGGACAGCCTCACCTGCATTTATCTTCTGTCAATTCCAGATGCCTATGTCTTCCTCGACTTCCTGTTTCAGCTTCCTCTGAGTTTTTTTGAATACCTACCTCACAGTTTGACCTGGCATCAGTTCTGCCTGTTCAAATCTCTGACCAAAGGCATAGCAAATTTGCCTCTGGGGCATCTCTGTTTATATTTTACTTCTGATTAAATTGCAGT
>gene=chr20_5715145-5716145; species=ponAbe
atgaccatcattctttcttcctgtttccccctggctggaatgcagacacaatggcttgaactcaagcaactgctttgggtcatgaaggagaaaccacgtgtttaaatgacaaagcaacaagatagaagaaatcttagtctggtatgataatgaagcctgtaatcagcactggaccagctgcccctggtccagtgctgatttttttacacgaagaaaaaatctacatgcacaagttttctgttatatgtaaccgaagctaatccgaaATTGTCTGTTCTCCCTGCTCTCATGGACAGCCTCACCTGAATTTATATTCTGTCAATTCCTGATGCCTATATCTTCCTCAACTCCCTGTTTCAGCTTCCTCTGGGTCTTTTTGAATACCTACCTCATGGTTTGAGCTGGCATCAGCTCTGCTTGTTCAAATCTCTGACCAAAGGCATACCAAATTTGCCTCTGGGGCATCTCTGTTTATATTTTACTTCTGATTAAATTGCAGT
>gene=chr20_5715145-5716145; species=rheMac
atgaccatcattctttcttcctgtttccccctggctggaatacagacacaatggcttgaattcaagcaactgctttgggtcatgaaggagaaaccacgtgtttaaatggcaaagcaacaagacagaaaaagtcttagtctggtataatcatgaagcctgt-atcagtactggacctgctgcccctggtccagtgctgatttttttatgtgaagcaaaaatctacacacatcagttttctgttatatgtaactgaagctaatccgaaATTGTCCGTTCTCCCTGCTCTCATGGACAGCCTCACCTGCATTTATCTTCTGTCAATTCCAGATGCCTATGTCTTCCTCGACTCCCTGTTTCAGCTTCCTCTGAGTTTTTTTGAATACCTACCTCACGGTTTGACCTGGCATCAGCTCTGCCTGTTCAAATCTCTGACCAAAGGCATAGCAAATTTGCCTCTGGGGCATCTCTGTTTATATTTTACTTCTGATTAAATTGCAGT
>gene=chr20_5997447-5998447; species=hg19
tcatttggataccttttcctttacatgggattgtgtttagtattggaaagcttttaggattttAAGAAAATGTGATTCCTAATTGATGTTTTCTTTAAAAAGTTATCTCTCTTAATTCATTTTCTAATGCTTATATGGCTACCCAGTTATCCTAGCACTTTTTATAGAAAAATTTGTATTTTTCAGACTCAGTGCAAGGTAATTTCTAAGTTGTTttcttccccattgtttgtctgtctttgcatcagtggcattcttcttattgctttgctaaaagtcttgatatccagtagagtgagtccttccaccttggacattcttagccctttccatttgtttccatttgttacaaattttagaatcagcttttctaagaatcagcaattttccagagaaaaatctgtttggattttgattgggattgcaatgaacttatgatctgtttggaggaatttgcatctttacaatgttaagtcttccagtccagtatctactccatt
>gene=chr20_5997447-5998447; species=bosTau
ccattctgatgccttttcctttatatgtgattatgttttgtattagaaagcttttaagattttttTAA-------TTCTTAGTTGATGGT---TTTAAAAAATTCTCTGTCTTAATTAATTTTCTAACGCTTCTTTGGACACTCAATTATCCCAGcac-ttttattaaaaa----------------------accatgtcatttctgggttgtcttactccccattgtttgtctatctttgtatcaggactgtccctactactactttgctaaaagtcttgatatacgatagaacaagttcttcta-tcttgttattcttacctc----------ttggcatttgttgtgga-tttagaatcaac-tttc----------aggtttcccagaaaaa--cttgttggga-ttttattgg-gatacattgaatttacgatttatttgggagaattgacatttttataatatcg--tcttccagtccagtatatactctatt
>gene=chr20_5997447-5998447; species=calJac
--------------------------------------------------------------------------------------------------------------------------------------------------------------------------------------------------------------------------------------------------------------------------------------------------------------------------------------------------------------------------------------------------------------------------------------------------------------------------------------------------------------------
>gene=chr20_5997447-5998447; species=canFam
ccattctggtaccttttcctttatatgtgatcatgttttgtattggaaagttttcagaatttcttttG---------------------------AAAAAAATTATCTTTCCTaaaagattttcaagggcttctgtggccacccaactatcccagcattttttattgaaaaatctgtactttataaactcactgcaatgtcatttctgggttgtcttgttccccattggttgtctacttttgcactagtaccattgtaattactgctttgctaaaagtcttgatatctagtagaataaattcttccatctttgatattcttagctg----------tttccattt-ttgtattatttttttaaagcttttc----------aaattccccaaaaaag--cctgttggaattttaattgggattgtattgagtttatgttctacttgaaagaattgatatctatacagtattga-tcttccagttcaatatctactctatt
>gene=chr20_5997447-5998447; species=equCab
ccattctcatacctttgcctttatatgtgattatgttttgtattgaaaagcttttaagatttttttta-------ttcctagttgatgtt---ttaaaaAAATTCTCTCTCTTAATTAATTTTCTAAAGCTTCtatggatacccaattatcccagtactttttattggaagatctgaactttccagactcactgcagtgttatttctgagttatctttttccccattgtgtgtctatctttgcaccaGGACTGTTCTTTttatagctttgctaaaagtcttggtatctggtagagcaagtccttcca-ctttgatattcttacact----------tttccatttattgtaaattttagaatcagcttttc----------aagttacccagaaaa---cctgttaggattttaattgggattgcattcagtttatgatttatttgaaagaattgatatctttacaatattgagtcttccacttgaatatctactctatt
>gene=chr20_5997447-5998447; species=gorGor
TCATTTGGATACCTTTTCCTTTACATGGGATTGTGTTTAGTATTGGAAAGCTTTTAGGATTTTAAGAAAATGTGATTCCTAATTGATGTTTTCTTTAAAAAGTTATCTCTCTTAATTCATTTTCTAATGCTTat-tggctacccagttatcctagcactttttatagaaAAATTTGTATTTTTCAGACTCAGTGCAAGGTAATTTCTAAGTTGTTttcttccccattgtttgtctgtctttgcatcagtggcattcttcttattgctttgctaaaagtcttgatatccagtagagtgagtccttccaccttggacattcttagccctttccatttgtttccatttgttacaaattttagaatcaacttttctaagaatcagcaattttccagagaaaaatctgtttggattttgattgggattgcaatgaacttatgatctgtttggaggaatttgcatctttacaatgttaagtcttccagtccagtatctactctatt
>gene=chr20_5997447-5998447; species=panTro
tcatttggataccttttcctttacatgggattgtgtttagtattggaaagcttttaggattttAAGAAAATGTGATTCCTAATTGATGTTTTCTTTAAAAAGTTATCTCTCTTAATTCATTTTCTAATGCTTATATGGCTACCCAGTTATCCTAGCACTTTTTATAGAAAAATTTGTATTTTTCAGACTCAGTGCAAGGTAATTTCTAAGTTGTTttcttccccattgtttgtctgtctttgcatcagtggcattcttcttattgctttgctaaaagtcttgatatccagtagagtgagtccttccaccttggacattcttagccctttccatttgtttccatttgttacaaattttagaatcaacttttctaagaatcagcaattttccagagaaaaatctgtttggattttgattgggattgcaatgaacttatgatctgtttggaggaatttgcatctttacaatgttaaatcttccaatccagtatctactctatt
>gene=chr20_5997447-5998447; species=papHam
tcattctgatatgttttcctttacatgtgattgtgttttatattggaaagcttttaggattttAAGAAAATGTGATTCCTAATTGATGTTTTCTTTAAAAAGTTATCTCTCTTAATTCATTTTCTAATGCTTATATGGCTACCTAGTTATCCCAGCACATTTTATAGAAAAATAGGTA-TTTTCAGACTCAGAGCAAggtcatttctaaattgttttcttctccattgtttgtctgtctttgcatcagtggtgcccttcttattgctttgctaaaaatcttgctatctggtagagcaagtccttccactttggatattcttagccc----------tttccatttgttatagattttagaatcaacttttccaagaatcagcaattttccagagaaaaatctgttcggattttgattgggattgcaatgaactt---atctgtttggaggaatttgcatctttacaattttaagtcttccagtccagtatctactctatt
>gene=chr20_5997447-5998447; species=ponAbe
tcatttggataccttttcctttacgtgggattgtgttttgtattggaaagcttttaggattttAAGAAAATGTGATTCCTAATTGATGTTTTCTTTAAAAAGTTATCTCTCTTAATTCATTTTCTAATGTTTATATGGCTACCCAGTTATCCTAGCACTTTTTTTAGAAAAATTTGTATTTTTCAGACTCAGTGCAAGGTAATTTCTAAGTtgttttcttccgcattgttcgtctgtcttcgcatcagtggcattcttcttattgctttgctaaaagtcttgatatccggtagagtgagtccttccaccttggacattcttagccctttccatttgtttccatttgttacaaattttagaatcagcttttccaagaatcagcaattttccagagaaaaatctgttcggaatttgattgggattgcaatgaacttatgatctgtttggaggaatttgcatctttacaatgttaagtcttccagtccagtatctactctatt
>gene=chr20_5997447-5998447; species=rheMac
--attctgatacgttttcctttacatttgattgtgttttatattggaaagcttttaggattttAAGAAAATGTGATTCCTAATTGATGTTTTCTTTAAAAAGTTATCTCTCTTAATTCATTTTCTAATGCTTatatggctacctagttatcccagcacattttatagaaAAATAGGTA-TTTTCAGACTCAGAGCAAggtcatttctaaattgttttcttctccattgtttgtctgtctttgcatcagtggtgcccttcttattgctttgctaaaaatcttgctatctggtagagcaagtccttccactttggatattcttagccc----------tttccatttgttataaattttagaatcaacttttccaagaatcagcaattttccagagaaaaatctgttcggattttgattgggattgcaatgaactt---atctgtttggaggaatttgcatctttacaattttaagtcttccagtccagtatctactctatt
>gene=chr20_6632145-6633145; species=hg19
ATTTTGCTGTTATAGAAGTGGTGGCCATAGCTATCTTTTGAATAACAGGTTGACAAAATGATAATTGCATTACTTGAAGATAATCACTTGCCAAATTTATACAATAAGTTGACAAAGTTGTGACAAATTCATAGGATGCGATATCCAGATTCAACTTTCTAGTCATTTAAGGGACTCTAATTAGTAATTTATGAAGGCTCATTAGCAGGAAGTTCAAGGTAATTGTTAACTTACTGCTGTCCATGCAGTGACAGGTGATCTGAAAGCGGAGTGACATGACAAATGTGGACAGTGTCACATCATATCCTTATGTGGCAGGGAAAGCTTTCATTTCCCGAATAGGTGAGGCATATGTGTTTTGGGCTAAAACTATGATTCCAGGCCACCAGAATTCTTATTTCATCATTTTCAAAAATTAAGTTGggtcaggtgtgatggctcatgcctgtaatcccaacactttgtgaggccaagatgggaggatcacttaagactaggag
>gene=chr20_6632145-6633145; species=bosTau
ATTTTGCTAT--GGGAAGTGATGGTCAGAGTTAATCTTTGAATAAC-AGTGGACAAAATGACACTTGTTCTACTTAAAAAAAGTCACTTGCCAAACTTATACACTAAGTTAAAAAATCTGTGACATATTCATATGGTATTATACCCAAGCCCAACTTTCTAATCTTTTAAAGGACTCCAATTAGCAAATTTTGAAA-CTCATTAACAAAAAGTTCAAAGTCATTGCTGATGTACTGCTATAAATGCAGTGATGGGTGATCCCCAGGCAGTGTGACACCTCAAGTAAGGACAGTGTCACATCATGTTTCCACCTGCGAGAGAAAGCTTGCACTTTCTGA-AATGTAAGGCAGCTCT-GTTTGGGCCACTAGTATGATTTCAGGATACCAGAACTTTTACTTTGTGATTTTCAAGAAATAATTT--------------------------------------------------------GAAAATCATTT-----------
>gene=chr20_6632145-6633145; species=calJac
ATTTTGCTGTTATAGAAGTGGTGGCCATAGTTATCTTTTGAATAACAGGTTGACCAAATGGTAATTGCATTACTCAAAGAAAATCACTTGGCAAATTTATACAATAAATTGACAAAGTTGTGATAAATTCATAGGATGTGATGTCCAGATTCAACTTTCTAGTCAGTTAAGGGACTCTAATTAGTAATTTATGAAGGCTCATTAGCACAAAGTTCAAGGTAATTGTTAACTTACTGCTGTCAATGCA-TGACAGGTAACCTGCCAGCAGAGTGACATTACAAATGTGAGCAGTGTCA-ATCATATCCTTATGTGGCGGGGAAAGCTTTCACTTCCCGAAAAGGTGAGGCATATGTGATTTGGGCTAAAATTATGATTCCAGGCTACCGGAACTCTTATTTCATCATTTTCAAAAATTAAGTTGggtcaggtgtgatggctcatgcctataatcctaacactctgtgaggccaaggtgggaggatcacttgaggctaggaa
>gene=chr20_6632145-6633145; species=canFam
ATTTTGGTAG--TAGAAGTGATGTTCAAAG-TATCCTTTGAATAATAGGTTGACAAAATGACACTTGCTTTCCTTAAAAAAAATCACTTGCCAAATCAATACACTAAGTTGAG-AAGTTGTGACAAACTCATATGACATGATATCCAGGCCCAACTTCCTAATCGTTTAAAGGACTCTGATTAGTAATTTATAAAG-CTTATTAACAAAAATTCCAAGGTAATGGCTGA-CTATGGCTATAGATGCAGTGATAAGTGACCTGCAGGCAGAGTGGCACCTCAAAAATGGGCAGCATCACATA-------------------------------------------AAGG--------------------CCTCTGATTTCAGGCCACCAGT-CTCTTATTTTGCGATTTCCAAAAATTAGGTTG-----------------------------------------------------------------------------
>gene=chr20_6632145-6633145; species=equCab
ATTTTGCTGT--TTGAAGTGGTGGTCAGAGTTATCCTTTGAACAAAAGATTGACAAAATGATGCTTTCTCTAATTTAAAAAAATCACTTGCCAAATTTATACACTAAATTTAAAAAGTTGTGACACATTCATCTGATGTGATATCCAGGCCCAACTTCCTAATCATTTAAGGGACTCTGATTAGTAGTTTATGAAA-CTCATTAGCAAGAAGTCCAAGGTAATTGTTGACTTACTGCTATAAATGCAGTGATGGGTGACTCGCAGGCAGAGTGACACCTCTAGTGTGGGCAGTGTCACATCAT-ATCCCATGTGCAAGGGAA---TTACAATCTCTGAAAAGGTAAGGCGTATGTGGTTTGGGCCACAACTACGATTTCAAGCTGCCAATGCTC---TTTTGTGATTTTCAAAAGTTA----------------------------------------------------------------------------------
>gene=chr20_6632145-6633145; species=gorGor
ATTTTGCTGTTATAGAAGTGGTGGCCATAGCTGTCTTTTGAATAACAGGTTGACAAAATGATAATTGCATTACTTG-AGATAATCACTTGCCAAATTTATACAATAAGTTGACAA-GTTGTGACAAATTCATATGATGTGATATCCAGATTCAACTTTCTAGTCATTTAAGGGACTCTAATTAGTAATTTATGAAGGCTCATTAGCAGAAAGTTCA-GGTAATTGTTAACTTACTGCTGTCAATGCAGTGACAGGTGATCTGAAAGCGGAGTGACATGACAAATGTGGACAGTGTCACATCATATCCTTATGTGGCAGGGAAAGGTTTCATTTCCCGAATAGGTGAGGCATATGTGTTTTGGGCTAAAACTATGATTCCAGGCCACCAGAATTCTTATTTCATCATTTTCAAAAATTAAGTTGggtcaggtgtgatggctcatgcctgtaatcccaacactttgtgaggccaagatgggaggatcacttaagaccaggag
>gene=chr20_6632145-6633145; species=panTro
ATTTTGCTGTTATAGAAGTGGTGGCCATAGCTATCTTTTGAATAACAGGTTGACAAAATGATAATTGCATTACTTGAAGATAATCACTTGCCAAATTTATACAATAAGTTGACAA-GTTGTGACAAATTCATATGATGTGATATCCAGATTCAACTTTCTAGTCATTTAAGGGACTCTAATTAGTAATTTATGAAGGCTCATTAGCAGAAAGTTCAAGGTAATTGTTAACTTACTGCTGTCAATGCAGTGACAGGTGATCTGAAAGCGGAGTGACATGACAAATGTGGACAGTGTCACATCATATCCTTATGTGGCAGGGAAAGCTTTCATTTCCCGAATAGGTGAGGCATATGTGTTTTGGGCTAAAACTATGATTCCAGGCCACCAGAATTCTTATTTCATCATTTTCAAAAATTAAGTTGggtcaggtgtgatggctcatgcctgtaatcccaacactttgtgaggccaagatgggaggatcacttaagaccaggag
>gene=chr20_6632145-6633145; species=papHam
ATTTTGCTGTTATAGAAGTGGTGGCCATACTTATCTTTTGAATAACAGGTTGACAAAATGATAATTGTATTACTTGAAGATAATCACTTGCCAAATTTATACAGTAAATTGACAAAGTTGTGACAAATTCATATGATGTGATATCCAGATTCAACTTTCCAGTCATTTAAGGGACTCTAATTAGTAATTTATGAAGGCTCATTAGCAGAAAGTTCAAGGTGATTGTTAACTTACTGCAGTCAATGCAGTGACAGGTTATCTGCAAGCAGAGTGACGTTACAAATGTGGGCAGTGTCACATCATATCCTCATGTGGCAGGGAAAGCTTTCACTTCCCAGAAAGGTAAAGCATATGTGGTTTGGGCTAAAACTATGATTCCAGGCCAGCAGAATTCTTATTTCATCATTTTCAAAAATTAAGTTGggtcaggtgtgatgactcatgcctgtaatcccaacactttgtgaggccgagatgggaggatcacttgagactaggag
>gene=chr20_6632145-6633145; species=ponAbe
ATTTTGCTGTTATAGAAGTGGTGGCCATAGCTATCTTTTGAATAACAGGTTGACAAAATGATAATTGCATTACTTGAAGATAATCACTTGCCAAATTTATACAATAAGTTGAAAAAGTTGTGACAAATTCATATGATGTGATATCCAGATTCAACTTTCTAGTCATTTAAGGGACTCTAATTAGTAATTTATGAAGGCTCATTAGCAGAAAGTTCAGGATAATTGTTAACTTACTGTGGTCAATGCAGCGACAGGTGATCTGCAAGCGGAGTGACATTACAAATGTGGGTAGTGTCATATCATATCCTTATGTGACAGGGAAAGCTTTCATTTCCCAAAAAGGTGAAGCATATGTGTTTTGGGCTAAAACTATGATTCCAGGCCACCAGAATTCTTATTTCATCATTTTCAAAAATTAAG--Gggtcaggtgtgatgactcatgcctgtaatcccaacaatttgtgaggcagagatgggaggatcacttgagactaggag
>gene=chr20_6632145-6633145; species=rheMac
ATTTTGCTGTTATAGAAGTGGTGGCCATAGCTATCTTTTGAATAACAGGTTGACAAAATGATAATTGTATTACTTGAAGATAATCACTTGCCAAATTTATACAATAAATTGACAAAGTTGTGACAAATTCATATGATGTGATATCCAGATTCAACTTTCCAGTCATTTAAGGGACTCTAATTAGTAATTTATGAAGGCTCATTAGCAGAAAGTTCAAGGTGATTGTTAACTTACTGCAGTCAATGCAGTGACAGGTTATCTGCAAGCAGAGTGACGTTACAAATGTGGGCAGTGTCACATCATATCCTCATGTGGCAGGGAAAGCTTTCACTTCCCAGAAAGGTAAAGCATATGTGGTTTGGGCTAAAACTATGATTCCAGGCCAGCAGAATTCTTATTTCATCATTTTCAAAAATTAAGTTGggtcaggtgtgatggctcatgcctgtaatcccaacactttgtgaggccgagatgggaggatcacttgagactaggag
>gene=chr20_6639145-6640145; species=hg19
acttcaccacgtctgaagcctcagatggtcagactcaaaggctgggggaagtgagggtagcaactaaacatctaagggctaggatcacctagaggctcacttacatgtctagtgcttaggctgggaagactcaatgatcaggactattaactggagcaacttaatgtggctttcccatgtggcttgacatcatggcgggctcaaggtagtgggactcattccactgtggctcagagcatcaagcacaagtgttcctgcaaagaaggagggagctgcatggccttttatgatccagtcttagaagtcatacaacatcacttcagtcatactatattggtcaaaaccgttccaagcccaaccagattcaaagacaggaaagatagtctctacttcttgatggggaagtgacaagtttacattctagaagagcgtgagagcgagagatattattgcaggcatctttgaaaaatagaatttgcTGTCATAACTAATTCAAAACT
>gene=chr20_6639145-6640145; species=bosTau
gctccaccatgtctgaagcctcatctgggaagactcaaaggctgga--------------------------------ctggaatcatctaaaggcacatttacacatcttgttcctgggctgggaagactcattgagcagaactgtcacttggatcaactacctacca-ttcactatgaggcctgacatc--tgtagcctctaagtagtaagacttctcccctgg-----tagaacttcaagagccagtattcctacaaacatggagaaagctgcatggcattttatgacccagccttagaagtcatgtggtatcactctagcca-gctatattggtcaaagcagtcaaaagtcca-ccagattca-----agg---------ttctgccttttgatgggatactgataaagttatagtctagaaaagcatg-ggccaataagtagtattgcagtcatctttgaaaaata-----------------------------
>gene=chr20_6639145-6640145; species=calJac
actccaccatgtctgaagcctcagctgg-------------------aaagcgagggtaatgactgagcatctggaggctaggatcacctagaggctcacttacatgtctggtgcttaagcggggaagactcagggatcaggactattaattggagcaacttaatgtggcttccccatgtggcttgacatcatggtggcctcatggtagtggggctcattccattatagtttagagcatcaagcacaagtgttcctgccaacaaggagggagctgcatggccttttatgatccagtcttagaagtcatacaatgtcacaatagtttgactgtattggtcaaaactcttataagcccaaccacattcaaggaga-gaaagatagtttctatctcttgatggggaagtgagaggtttacattctggaagagcatgagagcgagagatattattgcaggcatctttgaaaaatagaatctacTGTAGTAAGTAATTCAAAACT
>gene=chr20_6639145-6640145; species=canFam
gctcctctatctct-------------gaaagattggaaggctggg------------------------------ggctggaatt-tctaaaggccca-tcacatgtatagttcttgggttgggaagacccaatgactaggactgccaattggagcaactacatgtggctttcccatgtggcccgatatcatgaaagcctcaggatagtgggacttctttcatggcagctcagggtttcaagtcccaatgtccccacaaacaagaaggaagcttcatggtcttttgtga-ccagtcttagaaatcatgcaatatc-cttcagccatactatcttgatcaaagtagtcataagccca-ccagattca-----agg---------ctctgcttcctgatggagtagtgacaaggtcacattctagaagagcatagggccaagagatagtgttaccatcatctttgaaaaatgtactctgctgcaGTAGCTATCTCAAAACT
>gene=chr20_6639145-6640145; species=equCab
gctccaccatgtctgaagcctcagttgggaagactcaaaggct-gg------------------------------ggctggaatcatctgaaggctcatttacatgtccagttcttggactgggaggactcactgaccaggactgccaattggagcaactacatgtggctttcccatgtagcctgacatcgtggctgcctcagggtaatgggacttcttctatggtggcccagagctacaagcacca-tggtcccacaaac--ggagaaagctgtgtggccttttatgacccactcttagaagtcatgcagtatcacgtcagccatgctatattggccaaagcagtcacatgccca-ccagattca-----agg---------ctctgct------tggggtagcgacaaggttgcattctagaagagcatggggccaggaaatagtgttgcaataacctttgaaaaatataatctgccacaGTAGCTAATTCAAAACT
>gene=chr20_6639145-6640145; species=gorGor
acttcaccatgtctgaagcctcagatggtcagactcaaaggctgggggaagtgagggtagcaactaaacatctaagggctaggatcacctagaggctcacttacacgtctagtgcttaggctgggaagactcaatgatcaggactattaactggagcaacttaatgtggctttcccatgtggcttgacatcatggcgggctcaaggtagtggggctcattccattgtggctcagagcatcaagcacaagtgttcctgcaaagaaggtgggagctgcatggccttttatgatccagtcttagaagtcatacaacatcacttcagtcatactatattggtcaaaaccgttccaagcccaaccagattcaaagacaggaaagatagtctctacctcttgatggggtagtgacaagtttacattctagaagagcatgagagcaagagatattattgcaggcatctttgaaaaatagaatttgcTGTCGTAACTAATTCAAAACT
>gene=chr20_6639145-6640145; species=panTro
acttcaccatgtctgaagcctcagatggtcagacgcaaaggctaggggaagtgagggtagcaactaaacatctaagggctaggatcacctagaggctcacttacatgtctagtgcttaggctgggaagactcaatgatcaggactattaactggagcaacttaatgtggctttcccatgtggcttgacaccatggcgggctcaaggtagtggcgctcattccatcgtggctcagagcatcaagcacaagtgttcctgcaaagaaggagggagctgcatggccttttatgatccagtcttagaagtcatacagcatcacttcagtcatactatattggtcaaaaccgttccaagcccaaccagattcaaagacaggaaagatagtctctacctcttgatggggaagtgacaagtttacattctagaagagcgtgagagcaagagatattattgcaggcatctttgaaaaatagaatttgcTGTCATAACTAATTCAAAACT
>gene=chr20_6639145-6640145; species=papHam
actccaccatgtctgaagtctcagatggtaagactcaaaagctgggggaagtgggggtagctactaaacatttaagggctaggatcacctagaggctcacttacatgtctactgcttgggctgggaagactcaatgatcaggactattaattggagcaacttaatgtgccttccccatgtggcttgacgtcatagcgggctcaagatagtgggacttattccactgtggctcagagcatcaagcacaagtgttcctgaaaagaaggagggagctgcatggccttttatgatccagtcttagaagtcatacaacgtcacttcagtcacactatattggtcaaaactgttacaagcccagcccgatttaaggagaggaaagatagtctctacctcttgatggggaagtgacaagtttacattctagaagagcatgagagcgggagatattgttgcaggcatctttgaaaaatagaatttgcTGTAGTAACTAATTCAAAACT
>gene=chr20_6639145-6640145; species=ponAbe
actccaccatgtctgacccctcagatggtcagactcaaaggct-ggagaagtgagggtagcaactaaacatctaagggctaggatcacctagaggctcacttacatgtctagtgcttaggctgggaagactcaatgatcaggactattaactggagcaacttaatgtggcttccccatgtagcttgacatcatggcgggctcaaggtagtggggctcattccattggggctcagagcatcaagcacaagtgttcctgcaaagaaggagggagctgcatggccttttatgatccagtcttagaagtcatacaacatcacttcagtcatactatattggtcaaaactgttacaagcccagccagattcaaagacaggaaagatagtctctacctcttgatggggaagtgacaagtttacattctagaagagcatgacagcaagagatattattgcaggcgtctttgaaaaatagaatttgcTGTCGTAACCAATTCAAAACT
>gene=chr20_6639145-6640145; species=rheMac
actccaccatgtctgaagtctcagatggtaag-ctcaaaggctgggggaagtgagggtagctactaaacatttaagggctaggatcacctagaggctcacttacatgtctactgcttgggctgggaagactcaatgatcaggactattaattggagcaacttaatgtgccttccccatgtggcttgacgtcatggcgggctcaagatagtgggacttattccactgtggctcagagcattaagcacaagtgttcctgaaaagaaggagggagctgcatggccttttatgatccagtcttagaagtcatacaacgtcacttcagtcacactatattggtcaaaactgttacaagcccaacccgattcaaggagaggaaagatagtctctacctcttgatggggaagtgacaagtttacattctagaagagcatgagcgcgggagatattgttgcaggcatctttgaaaaatagaatttgcTGTAGTAACTAATTCAAAACT
>gene=chr20_7064447-7065447; species=hg19
CCAAAGCTACTAATCCAAGAAGGAGAGTTCCAGCAAGAAGCGTTTCTAGAATGAGTTAGAAACATACAAAATGAGCAAAATTCAGACTGGCTGAGTAATGTTTTGGCTATTAATGCTGGAAGCAATGCTCACAACCAATTTACAGCTTTGCAAAGTTTGGGTTTTAGAGCAATCCCTGTCTCCTTATCCATTAGCAAGGCCGTGAGGTTCGTAACTGGGTGATCCTTGTCAGGATTAGAAGCAAGACTCTATGTGCTGACAGCTTCCAACAATACAACATAAAAAATGCAACTGTTGATATTTTAATTTGCTTCTCTCTAATTTTTAACAGCTACTAACTGCCTGATTAGTCAAGGGACATACTAAAAAGAAGTATACAGGGGCAGGGACTGTTGTGATAGGCTATTTCTCAAGTTAATAGCATAACAACATTTTTGAAAGAGGGCAAATAGAGGTATTCCAAAATAGCATGGAGAGAAGTAATTTCATTATTAACTTTA
>gene=chr20_7064447-7065447; species=bosTau
TCAAAGCTACTGATCCAGGAGGAAGAGTTCCAGCAGGAAGCATTTATAGACCAGGTTAGTAACAGACAAAATGAGCAAAGAGCAGACTGGCTGAACAACCTTTTGGCTAGGACTGTTGGAAGCAACACTCAAAACCAATTTACAGCTTTGCAAAGTTTGGGTTTTAAAACAATCCTTGTCTCCTCATTCATTAGTAAGGTTGCAGGATTAGCAACTGGGTGATCCTTATCAGTCCCAGAGGCAAGACTCTGTGTGCTGAGAGCATCCACCAATACGATGAAAAAAGTATAACTGTTAACATTTTAACTGGCTTCTCTTTCATTTGTAATGGCTACTAACTG---TCTTGATCAAG-GGCATTCTAAAAAGAAATGTATAGGGCCCGAGATTGTTCTAATGATCTATTTCTCAAGTGAATGGCAGGATAGCTTTTATGGAGCTGGGTGAATTTAGATAGCCCTAGATAAATAAAAAGGGTTTAATTTCATAATAAACTTTT
>gene=chr20_7064447-7065447; species=calJac
CCAAAGCTACAAATCCAAGAAGGAGAGTTCCAGCAAGAAGTGTTTCTAGAATAAGTTAGAAACACACAAAATGAGCAAAGTTCAGACTGGCTGAGTAATGTTTTGGCTAGTACTGCTGGAAGCATCTCTCACAACCAATTTACAGCTTTGCAAAGTTTGGGTTTTGGAGGAATCCCTGTCTCCGTATCCATTAGCAAGGCTGTTAGTTTGGCAACCGAGTGAACCTTGTCAGGATCAGAAGCAAGACTCTATGTGCTGACAGCTTCCAACAATACAGCATGACAAATGCA----TTGATATTTTAATTTCCTTTTCTCTCATTTGTAATAGCTACTACCTGCCCGATTAGTCAAGCGATATCCTAAAAAGAATTATACAGGGGCAGGGACTGTTGTGA-AGGCTATTTCTGAAGTTAACAGCATAACAACGTTTTTGAAAGAGGGTAAATAGAGGAATACCAAAATAACATGGAAAGAAGTAATTTCA---------TTA
>gene=chr20_7064447-7065447; species=canFam
CCAAAGCTGCTAATCCAAGGGGAAGAGTTCCAGCAGGAAGCACTTCTAGACTCAGTTAGAAATAGACAAAATGAGCAAAGAGCAGACTGTTTGAGCAACTTTTTGGCTAATACTGTTGGAAGCAACACTCACAACCAATTTACAGCTTTGCAGAGTTTGGGTTTTTAAGCAATCTTCGTCTCCTCACTCATTACTAAGGTTCTAGGGTTAACAACTGGGTGAGCCTGGTCAGTTCCAGAGGCAAGACTCTATGTGCTAAGAGCATCTACCAATATAATACAGAAAGCATAATTTTTAACATTTTAAATTGCTTCTCTTTAATTTGTAATAGCTACTAACTGCCTCCTCAGTCAAG-GGCATTCTAAAAAGAAGTATATAGGGGCTGGAACTGTTGTAATGGGCAATTTCTCAATTTAATAGCAAGACGGCTCTTTTGGAGTAGACTGAGTTGAAATATCCCAAAATAAATTAGAAAGATGTAATTTCATTGTCAACCTTG
>gene=chr20_7064447-7065447; species=equCab
CCAAAGTTACTAATCCAAGAGGAAGAGTTCCAGCAGGAAGCATTTTGAGACTGGGTCAGAAGCAGACAAAATGAGCAAAACGCAGACTGGCTGAGCAACTTTTTGGTTAATACTGTTGAAAGCAACACTCCCAACCAGTTTACAGCTTTGCAGAGTTTGGGTTTTAAAGCAATCTTCATCTCCTCATTCATTAGTAAGGTTGTAGGACTAGCAACCAGGTGATCTGTGTCAGTCCTAGAGGCAAGA--CTATAGGCCGAGAGCGTCCACCAATACAACATCAAAAGTATAATTGTTAAGACTGTAAATTGCTTCTCCTTAATTTGTAATAGGTACTAACTGCCTTCTCAGTCAAG-GACGTTCTAAAAAGAAGTACAAAGGGCCTGAGACTGTTGTAATAGGCTATTTCTCGAGTTAATAACAAGACAGTTTTTTTGGAGTGGAATGAATTGAGATATCCTAAAATAAATGGGAAAGATGTAATTTCATAGTCAACTTTT
>gene=chr20_7064447-7065447; species=gorGor
CCAAAGCTACTAATCCAAGAAGGAGAGTTCCAGCAAGAAGCGTTTCTAGAATGAGTTAGAAACATA-AAAATGAGCAA-ATTCAAACTGGCTGAGTAATGTTTTGGCTATTAATGCTGGAAGCAATGCTCACAACCAATTTA-AGCTTTGCAAAGTTTGGGTTTTAGAGCAATCCCTGTCTCCTTATCCATTAGCAAGGCCGTGAGGTTGGTAACTGGGTGATCCTTGTCAGGATTAGAAGCAAGACTCTATGTGCTGACAGCTTCCAACAATACAACATA-AAAATGCAACTGTTGATATTTTAATTTGCTTCTCCCTAATTTGTAACAGCTACTAACT-CCTGATTAGTCAAGGGACATACTAAAAAGAAGTATATAGGGTCAGGGACTGTTGTGATAGGCTATTTCTCAAGTTAATAGCATAACAACGTTTTTGAAAGAGGGCAAATAGAGGTATTCCAAAATAGTATGGAGAGAAGTAATTTCATTATTAACTTTA
>gene=chr20_7064447-7065447; species=panTro
CCAAAGCTACTAATCCAAGAAGGAGAGTTCCAGCAAGAAGTGTTTCTAGAATGAGTTAGAAACATACAAAATGAGCAAAATTCAGACTGGCTGAGTAATGTTTTGGCTATTAATGCTGGAAGCAATGCTCACAACCAATTTACAGTTTTGCAAAGTTTGGGTTTTAGAGCAATCCCTGTCTCCTTATCCATTAGCAAGGCCGTGAGGTTCGTAACTGGGTGATCCTTGTCAGGATTAGAAGCAAGACTCTATGTGCTGACAGCTTCCAACAATACAACATAAAAAATGCAACTGTTGATATTTTAATTTGCTTCTGCCTAATTTGTAACAGCTACTAACTGCCTGATTAGTCAAGGGACATACTAAAAAGAAGTATACAGGGGCAGGGACTGTTGTGATAGGCTATTTCTCAAGTTAATAGCATAACAACATTTTTGAAAGAGGGCAAATAGAGGTATTCCAAAATAGTATGGAGAGAAGTGATTTCATTATTAACTTTA
>gene=chr20_7064447-7065447; species=papHam
CCAAAGCTACTAATCCAAGAAGGAGAGTTCCAACAAGAAGCGTTTCTAGAACGAGTTAGAAACATACAAAATGAGCAAAATTCAGACTGGCTGAGTAATGTTTTGGCTATTAATGCTGGCAGCAACACTCACAACCAATTTACAGCTTTGCAAAGTTTGGGTTTTAGAGCAATCCCTGTCTCCTTATCCATTAGCAAGGCTGTAAGGTTGGCAACTGGGTGATTCTTCTCAGG---AGAAGGAAGACTCTATGTGCTGGCAGCTTCCAACAATACAACACAAAAAATGCAACTGTTGATATTTTAATTTGCTTCTCTCTAATTTGTAATAGCTACTAACTGCCTGATTAGTCGAGGGACATTCTAAAAAGAAGTATACAGGGGCAGGGACTGTTGTGATAGGCTATTTCTCAAGTTAATAGTATAACAACATTTTTGAAAGAGGGCAAATAGAGGTATTCCAAAATAACATGGAGAGAAGTAATTTCATTATTAACTTTA
>gene=chr20_7064447-7065447; species=ponAbe
CCAAAGCTACTAATCCAAGAAGGAGAGTTCCAGCAAGAAGCGTTTCTAGAATGAGTTAGAAACATACAAAATGAGCAAAATTCAGACTGGCTAAGTAATGTTTTGGCTATTAATGCTGGAAGCAATGCTCACAGCCAATTTACAGCTTTGCAAAGTTTGGGTTTTAGAGCAATCCCTGTCTCCTTATCCATTAGCAAGGCCGTAAGGTTGGTAACTGGGTGATCCTTGTCAGGATTAGAAGCAAGACTCTACGTGCTGACAGCTTCCAACAATACAACATAAAAAATGCAACTGTTGATATTTTAATTTTCTTCTCTCTAGTTTGTAACAGCTACCAACTGCCTGATTAGTCAAGGGACATGCTAAAAAGAAGTATACAGGGGCAGGGACTGTTGTGATAGGCTATTTCTCAAGTTAATAGCATAACAACATTTTTGAAAGAGGGCAAATAGAGGTATTCCAAAATAGTATGGAGAGAAGTAATTTCATTATTAACTTTA
>gene=chr20_7064447-7065447; species=rheMac
CCAAAGCTACTAATCCAAGAAGGAGAGTTCCAACAAGAAGCGTTTCGAGAACGAGTTAGAAACATACAAAATGAGCAAAATTCAGACTGGCTGAGTAATGTTTTGGCTATTAATGCTGGCAGCAACACTCACAACCAATTTACAGCTTTGCAAAGTTTGGGTTTTAGAGCAATCCCTGTCTCCTTATCCATTAGCAAGGCTGTAAGGTTGGCAACTGGGTGATTCTTCTCAGG---AGAAGGAAGACTCTATGTGCTGGCAGCTTCCAACAATACAACACAAAAAATGCAACTGTTGATATTTTAATTTGCTTCTCTCTAATTTGTAATAGCTACTAACTGCCTGATTAGTCGAGGGACATTCTAAAAAGAAGTATACAGGGGCAGGGACTGTTGTGATAGGCTATTTCTCAAGTTAATAGTATAACAACATTTTTGAAAGAGGGCAAATAGAGGTATTCCAAAATAACATGGAGAGAAGTAATTTCATTATTAACTTTA
>gene=chr20_7463145-7464145; species=hg19
GGATAAGAAATCATGGTAATTTTGTTGATAAGGTCTTTGGTATCACACACTCAACGATTTGAATTACTTATCTGAGTTGAGAAACATTCTAACTGGCTCTTCCTTTGGTGCTCATTATTGAAACAAAAAAAGAAATATAAAATCCTTAGGGGAAAGGGTCACCGGGGAAATTTTAAGTAATAATTTCCACTACAATTTTTAATTATAATGTAATTCTTCCCAGGCTATATGGATTATTTGACATGGTCATGTTCTGCAAGACTCAGCCATTTTTGGCCAAGAGGTAACTTTCTTCATGGtattttatataatattattctttaaaaaCTAGTTTTAGTGGTGATTTTAAAAGTGATTATCAGCAATCAATTGATATCTCAGGAGCACAGAACTGGAGCTTGATAGTATGGAGAAATATGTCAATTGTAGTTCAAAGAATGAGTACTCGTGAAATTTTTCTAAGGACTCATTCCACTACTCAGGAACATGTGTAAATCTGG
>gene=chr20_7463145-7464145; species=bosTau
-------------TGCTGCTTTTGTTACTAAACTCTTTTATACT-TAAGCTCAATGACTTGAATTACTTGTTTGGGTTGAAAAATGCTCTAA-----------TTTGATATATTTTATTAAAACAAAGAAAGAAATAGAAAATCTTGACGTGACAGTGTCATCAGATAACATGTAAGCAATAATTTACCCCATAATTTTTAATTAGAATAAAAC--------------ATAGATTATTTGACAGAATTATGTCCTATAAAACTCAACCATATTTATCCAAGTTGTTGCTCTCTT-ATATCACATTATATTAAATTTTAGCTTAGAAGC------------------------TAATC-TTCACAATCAATGGACATCTCAAGAACACAGACCTAGTGATCAGTAGAAAGGAGAAACATGCCAACTGTGGTTCTAAGTAT-----------ACATATTTATGAAAGCTGATTCCTCTACTCAGAAACCTGTCCACACCTTG
>gene=chr20_7463145-7464145; species=calJac
GGATGAGCAATCATGGTAATTTTGTTGATAAAGTCTTTGATATCCCACACTCAATGACTTGAATTACTTATCTGAGTTGAAAAACGTTCTAACTGGGTCTTACTATGATGCTCATTATTGAAACAAAGAAAGAAATATAAAATCCTTAGGGGAAAGAGTCACTAGGGaaattttaagtaataatttctactataatttttaattata---taattCTTCACAGTCTATATGGATTATTTCACATTATTATGTTGCGTAAAACTAAGCCATTTTTGCCCAATAGGTAGCTTTCTTTATGGtattttatataatattattctttaaaaaCTAGTTTTAGTGGTGATTTAAAAAGTGATTATCAGCAATCAATTGATATCTCAGGAACACAGACCTGGGGGTTGATTGTATGGAAAACTACATTAATTGAAGTTCAAAGAATGAGTATTTGGGAAATTTTTCTAAGGACTCACTTTACTACTCAGGAACATGTATAAATCTGG
>gene=chr20_7463145-7464145; species=canFam
GGACAAGGAAAAATGGTAATTTTGTTGATAAGACCCT------C-TGCACTCAATGACTTGAATCACTTATCTGGGCTGAAAAATGTTCTAAATGG----TTCTTTAGTGCTAACCATTAAAACAAATAAAGAAACAGAAAATCCTTAGGGGAAAGAGAAACCAGGGAAAATGTAAGTAATACTTTCCCCCATAATTTT-AATTAGAATATAATTTCTTCCTGGCTATGTAGATCATTTAACATGATAGTGTCCTGAAAAACTTAGGCATTTTCACTCAAGTTGTAGCTTTCTG-----------------------------GATGC------------------------TGATTATCAGTGA-----GGCTATCCCAAG-ATACAGACCTGGTGCTTCGCAGTATGGAATACCA--TTGACTGTGGTTCAAAGGATGAATATTTGTGAAATATTTTTGAAAATTCATTCCTCTACTCAGAAACCTATCCACATCTGG
>gene=chr20_7463145-7464145; species=equCab
AGACAGGGAAAAATGCTACTTTCATTGATAAGGCCCTTCTACCC-TGCATTCAATGCCTTAATTTACTTGTCTAGGTTGAAAAATATGCTAACTGGTTCTTTCTTTGGTGCTCACTATTAAAACAAATAGAGAAATAGAAAATCTTTAAGGGAAAGAGTCACCAGGGAAAATGTGAATTATCATTTCCTTATAATTTTT-AATTGGAATATAATTTCTTCCAGGCTGTGTGGGTTATTTGACATGACTGTGTTCTCAAC--------CATTTTTACCCAAGATGTAGCTTTTTT-----------------------------GATGC------------------------TAGTTATCAGCAATCAAGGGAAAGCTCAAGAACATAGACCTGGTGCTTAGTAATATGGAAAAACATGTCAACTACGGTTCAAAGGATGAATATTGGTAAAATATTTGTGAAAGCTCATTTCTCTATTCAGGAACCTGTCCACATCTAT
>gene=chr20_7463145-7464145; species=gorGor
-GATAAGAAATCATGGTAATTTTGTTGATAAGGTCTTTGGTATCACACACTCAA-GACTTGAATTACTTATCTGAGTTGAGAAACATTCTAACTGGCTCTTCCTTTGGTGCTCATTA-TGAAACAAAAAAAGAAATATAAAATCCTTAGGGGAAAGGGTCACTGGGGAAATTTTAAGTAATAATTTCCACTACAATTTTTAATTATAATGTAATTCTTCCCAGGCTATATGGATTATTTGACATGGTCATGTTCTGCAAGACTCAGCCATTTTTGGCCAAGAGGTAACTTTCTTCATGGTATTTTATGTAATATTATTCTTTAAAAACTAGTTTTAGTGGTGATTTTAAAAGTGATTATCAGCAATCAATTGATATCTCAGGAGCACAGACCTGGAGCTTGATAGTATGGAGAAATATGTCAATTGTAGTTCAAAGAATGAGTACTCGTGAAATTTTTCTAAGGACTCATTCCA-TACTCAGGAACATGTGTAAATCT-G
>gene=chr20_7463145-7464145; species=panTro
GGATAAGAAATCATGGTAATTTTGTTGATAAGGTCTTTGGTATCACACACTCAACGACTTGAATTACTTATCTGAGTTGAGAAACATTCTAACTGGCTCTTCCTTTGGTGCTCATTATTGAAACAAAAAAAGAAATATAAAATCCTTAGGGGAAAGGGTCACTGGGGAAATTTTAAGTAATAATTTCCACTACAATTTTTAATTATAATGTAATTCTTCCCAGGCTATATGGATTATTTGACATGGTCATGTTCTGCAAGACTCAGCCATTTTTGGCCAAGAGGTAACTTTCTTCATGGtattttatataatattattctttaaaaaCTAGTTTTAGTGGTGATTTTAAAAGTGATTATCAGCAATCAATTGATATCTCAGGAGCACAGACCTGGAGCTTGATAGTATGGAGAAATATGTCAATTGTAGTTCAAAGAATGAGTACTCGTGAAAGTTTTCTAAGGACTCATTCCACTACTCAGGAACATGTGTAAATCTGG
>gene=chr20_7463145-7464145; species=papHam
GGATAAGAAATAATGGTAATTTTGTTGATAAGGTCTTTGGTGTCACAAACT-AATGACTTGAATTACTTATCTGAGTTGAAAAATGTTCTAACTGGCTCTTTCTTTGGTGTTCATTACTGAAACAAAAAAAGAAATACAAAATCCTTAGGGGAAATGGTCACTGTGGAAATTTTAAGTAATAATTTCCACTACAATTTTTAATTATGATATAATTCTTCCTGGGCTATATGGATTATTTGACATGGTCATGTACTGCAAGACTCAGCCATTTTTGCCCAACAGGTAGCTTTCTTGATGGtattttatataatattattctttaaaaaCTAGTTTTAGTGGTGATTTTAAAAGTGATTATCAGCAATCAATTGATATCTCAGGAACACAGACCTGGAACTTGATAGTATGGAGAAATATGTCAGTTGTAGTTCAAAGAATGAGTACTTGTGAGATTTTTCTAGGGACTCATTCCACTACTCAGGAACATGTGTACATCTGG
>gene=chr20_7463145-7464145; species=ponAbe
GGATATGAAATCATGGTAATTTTGTTGATAAGGTCTTTGGTATCACACACTCAATGACTTGAATTACTTATCTGAGTTGAGAAACGTTCTAACTGGCTCTTCTGTTGGTGCTCATTATTGAAACAAAAAAAGAAATATAAAATCCTTAGGGGAAAGGGTCACTGGGGAAATTTTAAGTAATAATTTCCACTACAATTTTTAATTATAATGTAATTCTTCCCAGCCTATATGGATTATTTGACATGGTCATGTTCTGCAAGACTCAACCATTTTTATCCAAGAGGTAACTTTCTTGATGGtattttatataatattattctttaaaaaCTAGTTTTAGTGGTGATTTTAAAAGCGATTATCAGCAATCAATTGATATCTCAGGAACACAGACCTGGAGCTTGATAGTATGGAGAAATATGTCAATTTTAGTTCAAAGAATGAGTACTCGTGAAATTTTTCTAAGGACTCATTCCACTACTCAGGAACATGTGTAAATCTGG
>gene=chr20_7463145-7464145; species=rheMac
GGATAAGAAATCATGGTAATTTTGTTGATAAGGTCTTTGGTGTCACAAACTCAATGACTTGAATTACTTATCTGAGTTGAAAAATGTTCTAACTGGCTCTTTCTTTGGTGTTCATTATTGAAACAAAAAAAGAAATACAAAATCCTTAGGGGAAATGGTCACTGGGGAAATTTTAAGTAATAATTTCCACTACAATTTTTAATTATGATATAATTCTTCCTGGGCTATATGGATTATTTGACATGGTCATGTACTGCAAGACTCAGCCATTTTTGCCCAACAGGTAGCTTTCTTGATGGtattttatataatattattctttaaaaaCTAGTTTTAGTGGTGATTTTAAAAGTGATTATCAGCAATCAATTGATATCTCAGGAACACAGACCTGGAACTTGATAGTGTGGAGAAATATGTCAGTTGTAGTTCAAAGAATGAGTACTTGTGAGATTTTTCTAGGGACTCATTCCACTACTCAGGAACATGTGTACATCTGG
>gene=chr20_7528447-7529447; species=hg19
ATTTTTTCATGGTCATTGCATTTCCAGCTCATAATTTAGATCTTAATCTCCTGGGCTAGCCTAGAAAGGAAAACTTGCTCAAAGCTTTCACAACTTACAttaatttggatttcccaagaagcagaccttcagaaaaaacatttgtattcaagccatttaatattaagatctaaggaaacatgaatagtagagcagggaactgactcaaggaataggaggcagtgaataaaagatattctattaatccatttatcatagtggtaactagagcttcacccacagagaaactctctctcccctttcaccaagatgtgaaggagatggggagatggggtgtttatgtgttcacttttagtcattgattctttactgcttccatggatattaatcccagagtacttttgatctgccactcatacaggcaaaacagacttcacagttcctgaagggggaaacaatatcacacaaagagatgcagatgccagcagctggaaatcaac
>gene=chr20_7528447-7529447; species=bosTau
AATTACCAATGGCCATTGCATTTTCATTTCATGGTTTAGATGTGAATCTCCTGAACTAGACTAGAAGGGAAAATTTGATCAAGAGCTTCCCAATTTTtattaatttggttttacaaaggataa-accttcaaa-caaatatttgagtgcaaatcaattaactttgaggtccaatgacatgtgaatc-gagagtaaggaagtgttaca------agaagacatctagtaaaatgtgtattattaagctatccatcagagagctgactggagattaacccgggaagaaa------ctcccttttcactaagagttgaggg--------aaatggggtgtttatatatcaacttttagtcattgcttcttgactactaacatgggtgttatttttttggcacttttacattgccatgaacacaagtagaaaagtgt------tccctgaagagggaaacagttgcacacagagagacacagatga-ggcagctggaaaccagt
>gene=chr20_7528447-7529447; species=calJac
ATTTTTTCATGGTCATTGCATTTCTAGCTCATAATTTAGATCTTAATCTCCTGGGCTAGCCTAGAAAGGAAAACTTCCTCAAAGCTTTCACAACTTATAttaatttggatttcccaagaagcagaccttcaga-aaaatatttgtattcaagccatttaatattaagagctaaggaaacatgaatagtagagcagagaaatgactcaaggaataggaggcagtgaatgaaagatactcaattaatccatttatcatagtggcaactagagcttcacccacagggaaactctctctttcctttcaccaagatgtgaagaagatggggtattggggtgtttatgtgttcacttttagtcattgattcttcactgcttccatggatgttaatcccggagcacttttgatctgccactcacacaagcagacc--tctccccagttcctaaagggggaaaaaatatcacactaagtgatgcagatacgagcagctggaaatcagt
>gene=chr20_7528447-7529447; species=canFam
AGTTTTCAATGGTCATTGCATTCTCAGTTCAGAATTTAGATAGGCACCTCCTGGACTAGCCTGGGAGAGAAAATTTGATCAAGGGCTTCCCAATTTGtattaatttggg-ctccaaaggagcagatcttcaga-ctaacatctgagcgtaaattatttaatcttaaggtccagagacacatgaataggagcatagggaagtgatacgagaaagagaaggcagtgaatcaaagatgtgttacaaagctacctatcagggcagtaactagagcttagcctgcagagaagct----ctcccctttcaccaagagggaaggg--------aaataggttgtttactcactaacttttagtcactgattcatgaccacttctacggatgttaattccctggcacttctggtctgctgctctcacaggcagaacagcctttacagttccggaagggaaaaacgattatacacacagagactcagatgctggcagctggaaattagc
>gene=chr20_7528447-7529447; species=equCab
AATTTTCAGTGGCCATTGCATTTCCAGTTCATGATTTAGATATGAATCTCCTGGACTAGCCTAGGAGGGAAACCTTGATCAAGGGCTTCCCAAATTCtattagtctgggtttccaaatgagcagaacttcaga-taaatatttgagtgaaaattatttaattttaaggtctgtggacacatggataggagagtagggaagtagtataagaaatagaaggcaatgaataaaagatgtgtt---aagtcacctatcagagtggtgattggagcttatcccacagggaaact----ct-----------gaggggtgaggg--------gaatgggtgatttatgaatcaacttttattccttgcttcttgactgcttccatggatgttaattccctggcacttctggtctgtcactaacacaagtggaacagcctttacagtttctgaggaggaaaacaattatacacacagagttgcagatactggcagctggaaacctgt
>gene=chr20_7528447-7529447; species=gorGor
[truncated: 7,460,320 more chars]
