# Supplementary material for: Combining phylogenetic footprinting with motif models incorporating intra-motif dependencies
Source: BMC Bioinformatics. 2017 Mar 1;18:141. doi: 10.1186/s12859-017-1495-1 (PMC5333389; doi:10.1186/s12859-017-1495-1)
Supplement: Supplementary file 2 — Sequence data. This archive contains data files of alignments of the ChIP-seq positive regions and negative control regions for each of the 35 TFs in FASTA format. (ZIP 83763.2 kb) [file 12859_2017_1495_MOESM2_ESM.zip › USF2/USF2_pos.txt]

>gene=chr20_570026-570302; species=hg19
catctaggtttttgtctgctcactggtcatttccccatattcttttgggaaaccacctcttcaccactcttgattcttgtagctcagaccaggcaaaccccacacccacttcagaggtgggcacatgaccagacctggccaattagaacactttatccctcttgccacagagactggcacatggttgggcgcgtgacccaaggcaggccagagggggccttccccaggaatttgctggaactactggagaaaaatcccacttcatagggtttttaa
>gene=chr20_570026-570302; species=bosTau
TATCTGGACTTTTGTCTGCCCAGTAGCCA---------tttcttttggaaaaccacccctcctcccattcttggttttgtagctcaggtcaggcaaaccgtacacccacttcagagatggtcaTAGGATTAG------------------------------------------------------------------------------------------------------------------------------------------------
>gene=chr20_570026-570302; species=calJac
CTTCTGGGGGTTTGTCTGGTAAGTGGTCATTTCCCCATAGTGTttttggaaagcacctcttcaccactcttgattcttgtagctcaaaccaggcaaaccccaca-gcacttcagaggcgggcacatgaccagacctggccgattagaacactgtatccctcttcccatagaggctggaacacggttgggcctgtgaccaaaggcaggcccgagggggcctttcccaggaatttgctggagatactagagaaaaatctcacttcatagggttttcta
>gene=chr20_570026-570302; species=canFam
catctgagcttttgcctgctgagtggccacttccccgttttcttttgggaaaccagcccttcaccactcttggttcttgtcacttgggccagacaaaccccacatgcacttcagaggtggacatgtgaccaggtctggccaggcagaatgcttcattcctctggccacagggattagcaccaggctggccaaatgacccaaagcaagccaatgggggcctttactaagactttgctggaactgctagggagggggcctactccaaaggggtttcta
>gene=chr20_570026-570302; species=equCab
catctgagcttttgcctgcccagtggctgtttccccattttcttttgggaaaccacccctcccccactctcagtttttgtagctcaggccaggcaaaccccacacccagttcagaggtgggcacgtgacctggtctgaccaatcagaacgtttcatccctctggccatagggattggcacagggttgggcacgtgac-caaggcaggccaatgggg-ccttctccaggactttactggaactattagggaaaaaacccactccaaaggggtttctc
>gene=chr20_570026-570302; species=gorGor
catctgggtttttgtctgctcactggtcatttccccatgttcttctgggaaaccacctcttcaccactcttgattcttgtagctcagaccaggcaaaccccacactcacttcagaggtgggcacatgaccagacctggccagttagaacacttcatccctcttgccacagagactggcacatggttgggcgcgtgatccaaggcaggccagaggggaccttccccaggaatttgctggaactactggagaaaaatcccacttcatagggtttttaa
>gene=chr20_570026-570302; species=panTro
CATCTAGGTTTTTGTCTGCTCACTGGTCATTTccccatgttcttttgggaaaccacctcttcaccactcttgattcttgtagctcagaccaggcaaaccccacacctacttcagaggtgggcacatgaccagacctggccaattcgaacactttatccctcttgccacagagactggcacatggttgggcgcgtgacccaaggcaggccagagggggccttccccaggaatttgctggaactactggagaaaaatcccacttcatagggtttttaa
>gene=chr20_570026-570302; species=papHam
CATCTGGGTTTTTGTGTGCTTACTGGTCATTcccccatattcttttgggaaaccatctcttcaccactctcgattcttgtagttcagaccaggcaaaccccacatccacttctgaggtgggcacatgaccagacctggccaattagaacactttatccttcttgccacagagactggcacagggttgggcatgtgacccaaggcaggccagagggggccttctgcaggaatttgctggaactactagaggaaaatctcacttaatagggttttcta
>gene=chr20_570026-570302; species=ponAbe
CATTTAGGTTTTTGTCTGCTCAGTGGTCATTTccccatattcttttgggaaaccacctcttcaccactcttgattcttgtagctcagaccaggcaaaccccacacccacttcagaggtgggcacatgaccagacctggccaattagaacactttatcccttttgccacagagactggcacatggttgggcacgtgacccaaggcaggccagagggggccttccccaggaatttgctggaactactagagaaaaatcccacttcatacggtttttta
>gene=chr20_570026-570302; species=rheMac
catctgggtttttgtctgcttactggtcatatccccatattcttttgggaaaccatctcttcaccactctcgattcttgtagctcagaccaggcaaaccccacacccacttctgaggtgggcacgtgaccagacctggccaattagagcactttatccttcttgccacagagactggcacagggttgggcatgtgacccaaggcaggccagagggggccttccgcaggaatttgctggaactactagagaaaaatctcacttaatagggttttcta
>gene=chr20_948871-949053; species=hg19
TAGtaactgggcacatggccacccaaacaaaagactacatttcccaccttcccttacaactagatatggtcatgtgaccaacatctggccaatcagatgtaaggtaaagcagcatgtgacacttcaagaaagctgccttaaagggcaggggtgtgccccttgtcgtcccctcatcctttctg
>gene=chr20_948871-949053; species=bosTau
TAGtaattgagcacgtggccattcag----atgactgcacttccga--------tgcaactagatttggtcatgtgaccaaaacctggctagtaggttataaggtaaagcagtgtgtgcaacttctagaaagc----ttaaagggcaggggcatgccctttgtcatcccctgatccttcctg
>gene=chr20_948871-949053; species=calJac
TAGtaactgggcacatggccacccaaacaaaagactacatttcccagcttccattccaaccagatatggtcatgtgaccagaatctagccaatcagatgtaagGT-----------------------------------------------------------------------------
>gene=chr20_948871-949053; species=canFam
CAttaactgaacacgtggccacccagacaaacgactacatttccca--------tacaactagatacggtggtatgaccccaacttggccaaaggggtgtaagctaaagcaatgtgtgtgacttccaaaaagctgccttaaaggccagggacatgccctttgtcatcccctcatccttcctg
>gene=chr20_948871-949053; species=equCab
TAttaactgagcatgtagccaaccatacaaaagactacatttcccagtttcccttgcaactagatatggtcatgtgaccaaaatctggtcaatagggtataagatagagcagtgtgtgcaacttctggaaagctgccttgcagggcaggggcatgccctttgtcatccgctcacccttcctg
>gene=chr20_948871-949053; species=gorGor
TAGtaactgggcacatggccacccaaacaaaagactacatttcccaccttcccttacaactagatatgggcatgtgaccaaaatctggccaatcagatgtaaggtaaagcagcatgtgacacttcaagaaagCT------------------------------------------------
>gene=chr20_948871-949053; species=panTro
TAGtaactgggcacatggccacccaaacaaaagactacatttcccaccttcccttacaactggatatggtcatgtgaccaaaatctggccaatcagatgtaaggtaaagcagcatgtgacacttcaagaaagctgccttaaagggcaggggtgtgccccttgtcatcccctcatcctttctg
>gene=chr20_948871-949053; species=papHam
TAGCaactgggcacacggccacccaaacaaaagactacatttcccagcttcccttacaactaaatatggtcatgtgacaaaaatctggcccatcagatgtaaggtaaagtagcatgtgccacttcaagaaagctgccttaaagggcaggggtgtgccccttgtcatcccctcatcctttctg
>gene=chr20_948871-949053; species=ponAbe
TAGtaactgggcacatggccacccaaacaaaatactacatttcccaccttcccttacaactagatatggtcatgtgaccaaaatctggccaatcagatgtaaggtaaagcagcatgtgacacttcaagaacgctgccttaaagggcaggggtgtgccccttgtcatcccctcatcctttctg
>gene=chr20_948871-949053; species=rheMac
TAGCaactgggcacacggccacccaaacaaaagactacatttcccagcttcccttacaactaaatatggtcatgtgacaaaaatctggcccatcagatgtaaggtaaagtagcatgtgccacttcaagaaagctgccttaaagggcaggggtgtgccccttgtcatcccctcatcctttctg
>gene=chr20_2821224-2821423; species=hg19
GCCCACTTGGCGGGCGCGAAGCCCAGGTACGGGCTGGGGTCTCGGGGCGGCAGCCAAGTGAGGCTGCCCACAGTGGTGATGGCCGCGGCGGCGGCCTCGCCACGTGACCCGGACGGGCGGAAGCGGAAGTGCCGGCCTGGAGCCCGCTCTAGGTGGGTGTCCCCTCGGTGCTTCCCAGCTGCCGTCTGCACCAGCCATG
>gene=chr20_2821224-2821423; species=bosTau
GCCC----------------GCCCCCGTGTGGGCGGGGGC----AAGCGACGGCCAAGAAAAGCCGCCCACAGCGGTGAAGTCTGTGGCCGCGGCCTCATCACGTGACCCGGACGGGCGGAAGCGGAAGTGCCTGCCTGGAGCCCAAGCTGGGCGAGTGTACC--TGGCGCTGGCAAGTCGCCGCTTTTACCAGCCATG
>gene=chr20_2821224-2821423; species=calJac
GCCCACCTAGCAAGCGCGAAGCCCAAGTGCGGGCGGGGGTCGCGGAGTCTCGGCCAAGTGCGGCTGCCCACAGTGGTGATGGCGGCGGCGGCGGCCTCGCCACGTGACCCGCACGGGCGGAAGCGGAAGTGCCGGCCTAGAGCCCGCTCTGGGTGGGTGTCCCCTCGGCGCTTCCCTGCTGCTGTCTGCACCAG-CATG
>gene=chr20_2821224-2821423; species=canFam
gcccacccggcgggcaccgggcccgggtgtgggcgggggg----gggcgACGGCCGAGTACAGTTGCCCACAGTGGTGATGGCCGTGGCGGCAGCCTCGCCACGTGACCCGGACGGGCGGAAGCGGAAGTGCCGGCCCGGAGCCCGTGCTAGGCGGGTGTCCCCTCGGCGCTGCTCAGCCGCCGCCTGCACCAGCCATG
>gene=chr20_2821224-2821423; species=equCab
---------------------------------------------------------------------------------------------------CCACCAGTCTTGTAATGGCTTAAAAGGGAATTCCCCCACGGAGGCC--GATAGGCGGCTGTCCCCACACCGTCGA-AAAACGAAGCTGGCACCAACCATG
>gene=chr20_2821224-2821423; species=gorGor
GCCCACCTGGCGGGCGCGAAGCCCAGGTACGGGCTGGGGTCGCGGAGCGGCGGCCAAGTGAGGCTGCCCACAGTGGTGATGGCCGCGGCGGCGGCCTCGCCACGTGACCCGGACGGGCGGAAGCGGAAGTGCCAGCCTGGAGCCCGCTGTAGGTGGGTGTCCCCTCGGTGCTTCCCAGCTGCCGTCTGCACCAGCCATG
>gene=chr20_2821224-2821423; species=panTro
GCCCACTTGGCGGGCGCGAAGCCCAGGTACGGGCTGGGGCCTCGGGGCGGCAGCCAAGTGAGGCTGCCCACAGTGGTGATGGCCGCGGCGGCGGCCTCGCCACGTGACCCGGACGGGCGGAAGCGGAAGTGCCGGCCTGGAGCCCGCTCTAGGTGGGTGTCCCCTCGGTGCTTCCCAGCTCCCGTCTGCACCAGCCATG
>gene=chr20_2821224-2821423; species=papHam
GCCCACTTGGCGGGCGCGAAGCCCAGTTACGGGCGGGGGTCGCGGGGCGGCGGCCAAGTGAGGTTGCCCACAGTGGTGATGGCCGCGGCGGCGGCCTCGCCACGTGACCCGGACGGGCGGAAGCGGAAGTGCCGGCCTGGAGCCCGCTCTAGGTGGGTATCCCCTCGGCGCTTCCCAGCTGCCGTTTGCACCAGCCATG
>gene=chr20_2821224-2821423; species=ponAbe
GCCCACTTGGCGGGCGCGAAGCCCAGGTACGGGCCGGGGTCGCGGGGCGGCGGCCAAGTGAGGCTGCCCACAGTGGTGATGGCCGCGGCGGCGGCCTCGCCACGTGATCCGGACGGGCGGAAGCGGAAGTACCGGCCTGGAGCCCGCTCTAGGTGGGTGTCCCCTCGGTGCTTCCCAGCTGCCGTCTGCACCAGCCATG
>gene=chr20_2821224-2821423; species=rheMac
GCCCACTTGGCGGGCGCGAAGCCCAGTTACGGGCGGGGGTCGCGGGGCGGCGGCCAAGTGAGGTTGCCCACAGTGGTGATGGCCGCGGCGGCGGCCTCGCCACGTGACCCGGAGGGGCGGAAGCGGAAGTGCCGGCCTGGAGCCCGCTCTAGGTGGGTATCCCCTCGGCACTTCCCAGCTGCCGTTTGCACCAGCCATG
>gene=chr20_3668368-3668644; species=hg19
ACAATGTCAAAAGTCTCAGGGATGAGCTCACAGTTGGGAGTCCTTTGGAAGTCCAATTCCAAATGTCCTCTGGactcaaaataaaaactacatttcccagtctcccttgtagcttgcagtagccatgtgacaatactccagccaatgggaagtgagtggaaaagtcctgtgcagcttctgagttgcgtccaccatgggcatgggtgtgcttctacctccactcttccttcttctggctggagggcatgtggacaaagcggggccatggtgagcctc
>gene=chr20_3668368-3668644; species=bosTau
TCAGTGCTCAAAGTCTCAGGGATGAGTCCATAGTTGGGAGTCCTTTGGAAATATaat-------------------------aaaaactacatttcccaaaatcccttgcagcttggagtagccatatgaccaaattccagccaG---------------------------AACTTCTGGGTTGTATCCACAATGGGAATGAGTGTGCTTTCA-TTCCACT------TCTTCTTGCTGGAAGGAGTATGAGCCCAATGGGATCATTGTGAACTTC
>gene=chr20_3668368-3668644; species=calJac
TCAATGTCAAAAGTCTCAGAGATGAGCCCACAGTTGGGAGTCCTTTGGAAACCCAGTTCCAAATGTCCTCTGGactcaaaagaaaaactgcatttcccagcctcccttgtagctcggagtggccatgtg---atactccagccaatgggaagtgagtggaaaagtcatgtgcaacttctgggttgcatccaccatgggcaggggtgtgtttctgccttcattcttccctcttctggctggagggcatgtggacagagcggggccatggtgagcctc
>gene=chr20_3668368-3668644; species=canFam
CCAATGTCAGAAGTCTCAGGGTTGAGGCCATGGTTGGGAGTCCTTTGTAAATagaat-------------------------aaaaactacatttccgagaatcctttacagcttggggtggccacgtgactcaattctagccaatggggagtgactggaaatgact--ggtgagttgtggattgtgtccacaatgggaatcagtgtgcttcaacttacatggtttccacttcttgctggatgaaatgtgaacacagtggggcaaccgtgaacctc
>gene=chr20_3668368-3668644; species=equCab
TCAATTGCAAAAGTCTCAGGAATGAGTCCATAGTTGGG-GTCCTTTGGAAATagaag-------------------------aaaaactacatttcccagcatttcttgcagtttggagtggccatgtgactaaactctagccaatgggaagtaagtgaaaatgacatgtgcaacgtctgggttatgcctaaaac-ggaatgggtgtgcttctacttccgttctctttct-tcttgcttgagggcatgtggacacagtggGGTTATCATGAACCTC
>gene=chr20_3668368-3668644; species=gorGor
ACAATGTCAAAAGTCTCAGGGATGAGCTCACAGTTGGGAGTCCTTTGGAAGTCCAATTCCAAACGTCCTCTGGactcaaaataaaaactacatttcccagtctcccttgtagcttgcagtagccatgtgacaatactccagccaatgggaagtgagtggaaaagtcctgtgcagcttctgagttgcgtccaccatgggcatgggtgtgcttctacctccactcttccttcttctggctggagggcatgtggacaaagcggggccatggtgagcctc
>gene=chr20_3668368-3668644; species=panTro
ACAATGTCAAAAGTCTCAGGGATGAGCTCACAGTTGGGAGTCCTTTGGAAGTCCAATTCCAAATGTCCTCTGGactcaaaagaaaaactacatttcccagtctcccttgtagcttgcagtagccatgtgacaatactccagccaatgggaagtgagtggaaaagtcctgtgcagcttctgagttgcgtccaccatgggcatgggtgtgcttctacctccactcttccttcttctggctggagggcatgtggacaaagcggggccatggtgagcctc
>gene=chr20_3668368-3668644; species=papHam
ACAATGTCAAAAGTCCCAGGGCTGAGCCCACAGTTGGGAGTCCTTTGGAAGTCCAATTCCAAATGGCCTCTGTactcaaaataaaaactacatttcccagtctcccttgtagcttggagtagccatgtgacaatactccagccaatgggaagtgagtggaaaagtcctgtgtagcttctgggttgggttcactatgggcatgggtgtgcttctacctccactcttccctcttctggctggagggcatatggacagagcaggacaatggtgagcctc
>gene=chr20_3668368-3668644; species=ponAbe
ACAATGTCAAAA-TCCCAGGGATGAGCTCACAGTTGGGAGTCCTTTGGAAGTCCAATTCCAAATGTCCTCTGGactcaaaataaaaactacatttcccagtctcccttgtagcttgcagtagccatgtgacaatactccagccaatgggaagtgagtggaaaagtcatgtgcagcttctgggtttcgtccaccatgggcatgggtgtgcttctacctccactcttccttcttctggctggagggcatgtggataaagcagggccatggtgagcctc
>gene=chr20_3668368-3668644; species=rheMac
ACAATGTCAAAAGTCCCAGGGCTGAGCCCACAGTTGGGAGCCCTTCGGAAGTCCAATTCCAAATGGCTTCTGTactcaaaataaaaactacatttcccagtctcccttgtagcttggagtagccatgtgacaatactccagccaatgggaagtgagtggaaaagtcctgtgtagcttctgggttgggttcaccatgggcatgggtgtgcttctacctccactcttccctcttctggctggagggcatgtggacagagcaggacaatggtgagcctc
>gene=chr20_3748406-3748682; species=hg19
GCGCCGCGGCCGCCCTCCCGTCGGCACGCCCCCGCCTCCGCCCATTGGTTGATCTGGGAGGGTGGGGCGAGGGACGCTCCGGACCAATGAGCGGGCTCCAAAGAACGGCCAACTGGCGAGGGCCGCCTACGTCACGTGCCAGGGTCGCCGAGGCAGCGCCCTGCTAGTCCGCGCCTGCCGGGCGAGCTCTCGCGAGGAAGACGGGCAGGCGGCCCAACTAGGCCAGGGGCCAGAACCGACCACTCGAAGAGGGAGAAGGAGGGCCTCGGATAGGCC
>gene=chr20_3748406-3748682; species=bosTau
gcgccgccgccgcccgccgccgggcACGCCCCTTCCCCCGCCCATTGGTCGACGGGGGGGGGTGGGGCGAGGG-TGCTTCGGACCAATAAGCGGGCGCCAGAGAACCGCCAACGGGCGAGCGCC-TCTGCGT------CAGGAGGCCCTGCGGCTGCGCTGTAAGAGTCCCCGC--GCCTGAGAAGTTCTCGCGATGAAGTTAGCCCTCGAGCTCGCTGTAGCCAATAAACGGAATCGCTCA---GCCAGAGAAGGAGAAGCAACTTTAATGGGCT
>gene=chr20_3748406-3748682; species=calJac
GAGCCGCCGCCGACCGCTTGTCGGCACGCCCCCGCCTCCGCCCATTGGTTGATCCGG--GGGTGGGGCGAGGGACGCTTCGGACCAATGAGCGGGCTTCAAAGAACTGCCAACTAGCGAGGGCCACCTACGTCACGTGCCGAGGGAGCTGAGGCTGAGCCGGGCGAGTCCGCGCCTGCTGGACGAGTTCTCGCGAGGAAGGAGGGCTGACGGCCCAACTGGGCCAGGGATCAGAACCCGGCACCGGGAGAGGGAGAAGGAGGGCCTCGGATAGGCC
>gene=chr20_3748406-3748682; species=canFam
----------------------------------------------------------------------------------------------------------------------------------GTCACGTGCAAGGGGCCC-GCGGCTGCGCGGGGCTAGCCCACGCCTACCCGGCGAGTTCTCGCGATGAAGGCAGCGAGGCCGCGCGACGCAGCCTGGGGCTGGCGTGGGCCA---CGAAGGGAAGGGGGCGCGTCTCCAAGAGTCC
>gene=chr20_3748406-3748682; species=equCab
gcgccgccgccgcccgccTCATGCCACGCCCCCGCCTCCACCCATTGGTCAACCGAG--GGGTGGGGCGAGGA-CGCCTC-GACCAATAAGCGGGCGCCAGGGAACATCCAACAGGCGTGCGCC-ACTGCGTCACGTGCAAGGGGCCCTGCGGCTGCACTATGCGAGCCCACGCCTGCTGTCTCAGTTCTCGCGAGGAAAGCGGGCAGGGTGCCCGACGTGGCCAGGGGCCAGCATGGGGCA---GAGAGGGAAGGACGAGCGCGTCGAATAGGCC
>gene=chr20_3748406-3748682; species=gorGor
GCGCCGCGGCCGCCCTCCCGTCGGCACGCCCCCGCCTCCGCCCATTGGTTGATCTGGGAGGGTGGGGCGAGGGACGCTCCGGACCAATGAGCGGGCTCCAAAGAACGCCCAACTGGCGAGGGCCGCCTACGTCACGTGCCAGGGTCGCCGAGGCAGCGCCCTGCTAGTCCGCGCCTGCCGGGCGAGCTCTCGCGAGGAAGACGGGCAGGCGGCCCAACTAGGCCAGGGGCCAGAACCGGCCACTCGAAGAGGGAGAAGGAGGGCCTCGGATAGGCC
>gene=chr20_3748406-3748682; species=panTro
GCGCCGCGGCCGCCCTCCCGTCGGCACGCCCCCGCCTCCGCCCATTGGTTGATCTGGGAGGGTGGGGCGAGGGACGCTCCGGACCAATGAGCGGGCTCCAAAGAACGGCCAACTGGCGAGGGCCGCCTACGTCACGTGCCAGGGTCGCCGAGGCAGCGCCCTGCTAGTCCGCGCCTGCCGGGCGAGCTCTCGCGAGGAAGACGTGCAGACGGCCCAACTAGGCCAGGGGCCAGAACCGGCCACTCGAAGAGGGAGAAGGAGGGCCTCGGATAGGCC
>gene=chr20_3748406-3748682; species=papHam
gcgcggctgccgcccgcccgtcggcacgcccccgccgccgcccATTGGTTGATCTGG--GGGTGGGGCAAGAGATGCTTCGGACCAATAAGCGGGCTCCAAAGAACGGCCAACTGGCGAGGGCCGCCTACGTCACGTGCAAGGGTCGATGAGGCTGCGCCCTGCGAGTCCGCGCCTGCCGGGCGAGCTCTCGCGAGGAAGGTGGGCAGGCGGCCCAGCTGGGCCAGGGGCCAGAACCCGGCACGGGAAGAGGGGGAAGGAGGGCCGCGGAATGGcc
>gene=chr20_3748406-3748682; species=ponAbe
gcgccgcggccgcccgccTGTCGGCACGCCCCCGCCTCCGCCCATTGGTTGATCTGGGGGGGTGGGGCGAGGGACGCTCCGGACCAATGAGCAGGCTCCAAAGAATAGCCAACTGGCGAGGGCCGCCTACGTCACGTGCCAGGGTCGCTGAGGCAGCTCCCTGCTAGTCCGCGCCTGCCGGGCGAGCTCTCGCGAGGAAGACGGGCAGGCGTCCCAAGTAGGCCAGGGGCCAGAACCGGCCACTCGAAGAGGG---AGGAGGGCCTCGGATAGGCC
>gene=chr20_3748406-3748682; species=rheMac
GCGCGGCTGCCGCCCGCCCGTCGGCACGCCCCCGCCTCCGCCCATTGGTTGCTCTGG--GGGTGGGGCAAGAGATGCTTCGGACCAATAAGCGGGCTCCAAAGAACGGCCAACTGGCGAGGGCCGCCTACGTCACGTGCAAGGGTCGATGAGGCTGCGCCCTGCGAGTCCGCGCCTGCCGGGCGAGCTCTCGCGAGGAAGGTGGGCAGGCGGCCCAACTGGGCCAGGGGCCAGAACCCGGCACGGGAAGAGGGGGAAGGAGGGCCGCGGATTGGCC
>gene=chr20_11561973-11562249; species=hg19
ATTCTCTTCTgtcttcctctattctgcctctagagtgttaaatgggaaagacagagcacagaggattgtgggaggtttccatggtccaggccaagaagtactgcagttactgctggtcacatctctttcaccagatgcaatcacgtgactgcaactgactgcaagagaggctgggaaatgtagtctaaggttgagtccagaggaaagaggaaatggttttggggagcacatagcacttctgtgtcacaACTTGTGTCTGGATGCATTTTAGCCGTT
>gene=chr20_11561973-11562249; species=bosTau
GTTTCCGCCTATCCTGTTCTTTCTCTTCCCGAGGGTCTTagatggggaagagagaac--agaggactgtgggaggtttccatggtccagatctgga--------aattattgctgatcacattcttcttaccagacatggtcagatgacca----------caaaagaggctggtaaatgtagtataa-cttgagcccagagcaaagaggaaacggtttCAGTGG-CATACACCATTTCTCTGCAACAACTT-TTTCTGGATGCATTGTAGCTGTT
>gene=chr20_11561973-11562249; species=calJac
ATTTCCTTCTGTCTTACTCTATtctccctccagggtgttaaatggg-gagagggaacacaaaggattgtgggaggtttccacagtccaggccaggaaatactgca-ttactgctggtcataactatttcaccagatgcagtcacatgaccgcaactaactgcaagagaagctgggaaatgtagtctaaggttgagtccagagaaaagagaaaatggttttggggagcacttagcatttctgtgtcacGACTTGCTTCTGGATGCATTTTAGCTTCT
>gene=chr20_11561973-11562249; species=canFam
ATTTACTTTTGTCTTTCTCACTTTTTCCCCTAGGGTGTcagatggggaagagagaatacagaggattgtagtaagttttcatggtgcaggcctgaagataccataacactagttgatcttattcttcttgccaca-gcagtcatatgac--caactaactgcaagggaggctatgaaacgtagtctaaggtagagctcaagggaaggaggagatggttttaaagagcacatagcatttctctgccacaACTTGTTTGTGGATGCATTTTAGCTATT
>gene=chr20_11561973-11562249; species=equCab
GTTTCCTTCTGTCTTGtccactcttcactctaggctgttagatggggaagaaagaacacagaagattgtgggaagttttcatggttcatgcctgga-agattgtagctactgctgattgcattcttctcaacagatgaggtcaggtgaccacaactagctgcaagggaggctggtaaatgtagtctaaggttgagcccagaggaaggaggaaatggtttcagtgtgcacataatatttctctgccacGACTTGCTTCTGGATGCATTTTAGCTGTT
>gene=chr20_11561973-11562249; species=gorGor
ATTCTCTTCTgtcttcctctattctccctctagagtgttaaatgggaaagacagagcacagaggattgtgggaggtttccatgctccaggccaagaagtactgcagttactgctggtcacatctctttcaccagatgcaatcacgtgactgcaactgactgcaggagaggctgggaaatgtagtctaaggttgagtccagaggaaagaggaaatggttttggggagcacatagcgcttctgtgtcacaACTTGTGTCTGGATGCATTTTAGCCGTT
>gene=chr20_11561973-11562249; species=panTro
ATTCTCTTCTGTCTTCCTCTATTCTCCCTCTAGAGTGTTAAATgggaaagacagagcacagaggattgtgggaggtttccatggtccaggccaagaagtactgcagttactgctggtcacatctctttcaccagatgcaatcacgtgactgcaactgactgcaagagaggctgggaaatgtagtctaaggttgagtccagaggaaagaggaaatcgttttggggagcacatagcacttctgtgtcacaACTTGTGTCTGGATGCATTTTAGCCGTT
>gene=chr20_11561973-11562249; species=papHam
ATTTTCTTCTATCTTCCTCTATTCTCCCTCTAGGGTGTTaaatgggaaagagagaacacagaggattgtgggagttttccatagtccaggccaggaagtactgcaattactgctgatcacatctctttcaccagatgcaatcacgtgactgcaactgactggaagagaggttgggaaatgtagtctaaggctgagtccagaggaaagaggaaatggtttgggagagcacatagcacttctgTGTCACATCTTGTTTTTGGAGGCATTTTAGCTATT
>gene=chr20_11561973-11562249; species=ponAbe
ATTTTCTTCTgtcttcctctattctccctctagggtgttaaatgggaaagacagaacacagacgattgtgggaggtttccatggtccaggccaagaagtactgcagttactgctggtcacatctctttcaccagatgccatcacatgactgcaactgactgcaagagaggctgggaaatgtagtctaaggttgagtccagaggaaagaggacgttgttttgggaagcacatagcacttctgtatcacaACTTGTGCCTGGATGCATTTTAGCCGTT
>gene=chr20_11561973-11562249; species=rheMac
ATTTTCTTCTATCTTCCTCTATTCTCCCTCTAGGGTGTTAAATgggaaagagagaacacagaggattgtgggagttttccacagtccaggccaggaagtactgcaattactgctgatcacatctctttcaccagatgcaatcatgtgactgcaactgactggaagagaggttgggaaatgtagtctaaggctgagtccagaggaaagaggaaatggttttagggagcacatagcacttctgtgtcacatCTTGTTTTTGGAGACATTTTAGCTATT
>gene=chr20_13619589-13619721; species=hg19
TGCCAGGGTGAGGAAGCGGGGCTGACATCAAGTCTCCCCATTGGTCATTCGGGGTACCACGTGGTCGGAAGCAGCCTCCCACAAGCGGCTCTGACTCCGCCCTCCGCTTCGGAGCGGCTCACCTGGCCTCAG
>gene=chr20_13619589-13619721; species=bosTau
TGCCAGGGTGAGGAAGCGGGGGTGACGTCAAGCTCCCCCATTGGGTCCGAGCGCAGCCACGTGTCCGGAAGCAGCCGCCCACAGGCGGCTCTG-CCCCGCCCCTTATTCTGGCGCGGCTCACCTGGCCGCAG
>gene=chr20_13619589-13619721; species=calJac
TGCCAGGGTGAGGAAGCGGGGGTGACATGAAGTCTTCCCATTGGTTGTACACGGTACCACGTGGCCGGAAGCATGCTCCCACTCTCGGCTCTGACTCTACCCTCCGCTAATGAGCGGCTCACCTGGTCTCAG
>gene=chr20_13619589-13619721; species=canFam
TGCCAGGGTGAGGAAGCGGGGCTGACGTCAAGCTTTCCCATTGGGCGTGCGCGTAGCCACGTGGCCGGAAGCATACGCCCACGAGGGGCTCTGACTCCGCCCACTGCTTGCGAGCGTTTCACCTGCCGGCAG
>gene=chr20_13619589-13619721; species=equCab
TGCCAGGGTGAGAAAGCGGGGGTGACGACAGGC-TCCCCATTGCGCGTGCTTGTGATCACGTGGCCGGAAGCAGACGCCCACCTGCAGCTCTGTCTCCGCCCCCTGCTGCGGAGTGGTCCACCTGGCTGCGG
>gene=chr20_13619589-13619721; species=gorGor
------------------------------------------------------------------------------------------------------------------------------------
>gene=chr20_13619589-13619721; species=panTro
TGCCAGGGTGAGGAAGCGGGGGTGACATCAAGTCTCCCCATTGGTCATTCGGGGTACCACGTGGTCGGAAGCAGCCTCCCACAAGCGGCTCTGATTCCGCCCTCCGCTTCGGAGCGGCTCACCTGGCCTCAG
>gene=chr20_13619589-13619721; species=papHam
TGCCAGGGTGAGGAAGCGGGGGTGACATCAAGTCTTCCCATTGGTCATTCATGGTACCACGTGGCCGGAAGCAGGCTTCCACAAGCTGCTCTGACTCCGCCCTCCACTTCGGAGCGGCTCACCTGGCCTCAG
>gene=chr20_13619589-13619721; species=ponAbe
TGCCAGGGTGAGGAAGCGGGGGTGACATCAAGTCTCCCCATTGGTCATTCGGGGTATCACGTGGCCGGAAGCAGCCTCCCACAAGCGGCTCTGACTCCGCCCTCCGCTTCGGAGCGGCTCACCTGGCCTCAG
>gene=chr20_13619589-13619721; species=rheMac
TGCCAGGGTGAGGAAGCGGGGGTGACATCAAGTCTTCCCATTGGTCATTCATGGTACCACGTGGCCGGAAGCAGGCTTCCACAAGCCGCTCTGACTCCGCCCCCCACTTCGGAGCGGCTCACCTGGCCTCAG
>gene=chr20_13765427-13765703; species=hg19
AGATCCTGTTAGAGACTAGTTTTTTCCCCGCGCCACACACACACACGCCCTCAAGCCCTTCATCTCGAGCTCTTCAACTCCAGTCCATCCCCACTCACCGTCCGCAGTCCTACCAAGCCTCACGTGGGGCTCACACCCACAATCCTCCGCGTGACGCTCCGCCGTAATGGCAAGCGAACTAGGCCAAACTACTTGCACGTTCCCTCGAGAAGATCTTTGGAGTAGACACAAAAGCCGCGCTGGCGCATGCGCACAAAAAGCGCCGGCAATTGGGGT
>gene=chr20_13765427-13765703; species=bosTau
ACAATCTGTCGTACGCTAGCTCTGTCC------------------------------------------CTCTCC------AGCCCGACTCCACTCACCGATCCGAATCCCTCACGGCGTCACATGGGGCCCACACCCACAATCCTCTGCGAGACACACCGCCGTGAAGGCACGCGAACTGGGCCAAACTTCCTCCGCTTTCCCTCGCGAAGTGCTCCGGCGTCCTTGCCGTAGCCTC---GGCGCATGCGCATAGCC-GAGCCGGCCGCGGGTGT
>gene=chr20_13765427-13765703; species=calJac
AGATCCTGTCAGATACCAGTTCTTCCTCCGGGCCACACGTACGC--CTCCTCAAGCACTTCAATTCGAGCTCTTCAACTCGAGCCCATCCCCACTCACCGTCCCGAGTCCTTTCAAGCTTCACGTGGGACTCGCACCCACAATCCTCCGCAGGACGCTCTGCCGTAATGGCAAGCGAACTAGGCCAAACTACTTGCACGTTTCCTCGCGAACATCTTTGTAGAAGTCGCTGAAGCCGCTCTGGCGCATGCGCACAAAAAGTGCTGGTAATTGGTAT
>gene=chr20_13765427-13765703; species=canFam
AGACCCTGCCACAGACTCGCCAAGCACCC---------------------------------CGCGCAGCCCTTC------AACCCGACTCCGCTCACCTC--GGAACTCCGCCCGGCCTCACGTGCGACCCGAACCCACAGTCCTCCGGGTGACGCTCCGCCGGAATGGCAAGAGAACTGGGACAAACTACTTCCCCTTTCCCTCACTGTGCTCTCCAGCGCAGGCGCCGGAACCGCGGCGGCGCATGCGCCGCAGA-GCGCCTGCGAGCGGCGT
>gene=chr20_13765427-13765703; species=equCab
AGACCCTATCAGACACCGGTTCTGTACCC---------------------------------GCTACGGCCCTTC------AACCCAACCCCACTCACCTCGAGGAGCCCCTCAGAGCCTCACATGGGACCCATACCCACAATCCTCCGCGTGTCGCTCCGCCGTAATGGCACGCGAACTGGGCCAAACTACTTCTCTTTTCCCTC---GCGAAATCTGGAGTAGTCGCCGATGCCGCGGCGGCGCATGCGCAGAAGG-GCTCCGGCGAGTGGCGT
>gene=chr20_13765427-13765703; species=gorGor
AGATCCTGTTAGAGACTAGTTTTTTCCCCGCGCCACACACACACAGGGCCTCGAGCCCTTCATCTCGAGCTCTTCAACTCGAGTCCATCCCCACTCACCGTCCGGAGTCCTACCAAGCCTCACGCGGGGCTCACACCCACAATCCTCCGCGTGACGCTCCGCCGTAATGGCAAGCGAACTAGGCCAAACTACTTGCACGTTCCCTCGAGAAGATCTTTGGAGTAGTCACAAAAGCCGCGCTGGCGCATGCGCACAAAAAGCGCCGGCAATTGGGGT
>gene=chr20_13765427-13765703; species=panTro
AGATCCTGTTAGAGACTAGTTTTTTCCCCGCGCCCCACACACACACGCCCTCGAGCCCTTCATCTCGAGCTCTTCAACTCGAGTCCATCCCCACTTACCGTCCGGAGCCCTACCAAGCCTCACGTGGGGCTCACACCCACAATCCTCCGCGTGACGCTCCGCCGTAATGGCAAGCGAACTAGGCCAAACTACTTGCACGTTCCCTCGAGAAGATCTTTGGAGTAGACACAAAAGCCGCGCTGGCGCATGCGCACAAAAAGCACCGGCAATTGGTGT
>gene=chr20_13765427-13765703; species=papHam
AGATCCTGTTAGAGACTAGTTTCTTCCCCGCGCCACACCTACGCCCC----------------CTCAAGCTCTTCAACTCGAGCTCATCCCCACTTACCGTCGGGAGTCCTCCCGAGCCTCACATGGGGCTCACACCCACAATCCTCCGCGTGGCGCTCTGCCGTAACGGCAAGCGAAGTAGGCCAAACTACTTGCACGCTCTCTC--TGTGCTCTTCGGAGTAGGCACAAAAGCCGCTCTGGCGCATGCGCACAAAAAGTGCCGGCAATTGGTGT
>gene=chr20_13765427-13765703; species=ponAbe
AGATCCTGTTAGAGACTAGTTCTTACCCCGCGCCACACACACAC--GCCCTCGAGCCCTTCAACTCGAGCTCTTCAACCCCAGTCCATCCACACTCACCGTCCGGAGTCCTCCCAAGCCTCACGTGGGCCTCACACCCACAATCCTCCGCGTGACGCTCCGCCGTAATGGCAAGCGAACTAGGCCAAACTACTTGCACGTTCCCTCGCGAAGATCTTTGGAGTAGTCGCAAAAGCCGCGCTGGTGCATGCGCACAAAAAGCGCCGGCAATTGGGGA
>gene=chr20_13765427-13765703; species=rheMac
AGATCCTGTTAGAGACTAGTTCTTCCCCTGCGCCACACCTACGACCG----------------CTCAAGCTCTTCAACTCGAGCTTATGCCCACTTACCGTCGGGAGTCCTGCCGAGCCTCACATGGGGATCACACCCACAATCCTCCGCGTGGCGCTCTGCCGTAACGGCAAGCGAAGTAGGCCAAACTACTTGCACGATCCCTC--TGTGATCTTCGGAGTAGGCACAAAAGCTGCTCTGGCGCATGCGCACAAAAAGTGCCGGCAATTGGTGT
>gene=chr20_17506428-17506562; species=hg19
ctgcctagaagggagactacattttccagcattccttgcagccaggtgtggccatgtgactaagtcctgaccaatgggatggaagcataagtctgcatggcagcttccagatacctttagttaagtaatggtgt
>gene=chr20_17506428-17506562; species=bosTau
ctgcctagaataaagactacatttcccagccttctttgcagctcagtgtggccatgtgactcaatcctgaccaatgggaagcaagcat--gcct--gtggccacttgaagatatctttgg-taagagatggtgc
>gene=chr20_17506428-17506562; species=calJac
ttgcctagaagagagactacattttccagcattccttgcagccaggtgtggccatgtgactaagtcctgaccaatgggatggaagcataagtctccgtggcagcattcaggtacctttag-taagcagtggtgt
>gene=chr20_17506428-17506562; species=canFam
ctgcccagagggaagactacatttcccagccttccttgcagccaggtgtgaccatgtaactaagtcctgaccagtgggatgtaaacctaagtct--gtggcagcctccaaatatctttgg-taagatatgatgt
>gene=chr20_17506428-17506562; species=equCab
ttgcctggaggagaaactacatttcccagccttccttgcaggtaggtgtagccatgttactacatcctgaccaatgggatgtaagcataagtct--gtggtggcttccagatagcttaag-taaaacatggtgt
>gene=chr20_17506428-17506562; species=gorGor
ctgcctagaagggagactatattttccagcattccttgcagccaggtgtggccatgtgactaagtcctgaccaatgggatagaagcataagtctgcatggcagctttcagatacctttag-taagtaatggtgt
>gene=chr20_17506428-17506562; species=panTro
ctgcctagaagggagactacattttccagcattccttgcagccaggtgtggccatgtgactaagtcctgaccaatgggatggaagcataagtctgcatggcagcttccagatacctttagttaagtaatggtgt
>gene=chr20_17506428-17506562; species=papHam
ctgcctagaagggagactacattttccagcattccttgcagccaggtgtggccatgtgacaaagtcctgaccaatgggatggaagcctaagtctgcatggcagctttcagatacctttag-taagcaacggtgt
>gene=chr20_17506428-17506562; species=ponAbe
ctgcctagaagggagactacattttccagcattccttgcagccaggtgtggccatgtgactaagtcctgaccaatgggatggaagcataagtctgcatggcagctttcagatacctttag-taagtaatggtgt
>gene=chr20_17506428-17506562; species=rheMac
ctgcctagaagggagactacattttccagcattccttgcagccaggtgtggccatgtgacaaagtcctgaccaatgggatggaagcctaagtctgcatggcagctttcagatacctttag-taagcaatggtgt
>gene=chr20_17514129-17514405; species=hg19
AGCAGGGGCTGCTCTGCTCCCAATGTCCCTCAAGCTTCTAAACTAGCAATGAAAAAAGCAcaagagcaagcccagccacacaagctcatcccaggcctttgtttgcatcatgtctgctgacatctcattggtcaaagcaaatcacatggccacaaataaagtcaagaggaagcaaggaggAGGCAGGGCTCAGCCTGAGGCCCTGGCAAGGGTGTGGGTGGATAATCCCATCATGCTGGAGTGGAGAATCAGGACCCACAACTCAATCGACCACAC
>gene=chr20_17514129-17514405; species=bosTau
CACCAGGGCAGCTCTGCTCCCAGTGGCTGC--TCTTCCCGGAATCACAGTGACAGAAGGATGGGAGCCAGCGCAGATACAC-AGACCACTCCAAGCCTTTGTTGGCTTTATGTCCACTAACATCCT-TTAGTCAAAGCAAAGTACCCAGCCACAGTC------AAGGGGC---AAGGAAGAGACATGGCCCACCCAA-GGGCACTTCAAGGGTGT-GGTGTGTGACTCTATCACAACAGAATGAAGCGTTGGGACCAGCCACCCAGTCTGTCCCCC
>gene=chr20_17514129-17514405; species=calJac
AGCAGGGGCAGCTCTGCTCCCAATGTCCCTCATCCTTCTGAACTCGAGATGATGAAAGCAcaagagcaagcccagccatacaagctcatcccaggac----tttgcatcatgtctgc-agcatcccattggtcaaagcaaatcacatggccacaaataaagtcaagag---gcaaggaGGAGGCAGGGCTCAGCCTGAGGCCCTGGCAAGGGTGTGGGTGGATAATCCCATCATGCTGGAGTGGAGACTCGGGACCCACAACTCAATCTACCACAC
>gene=chr20_17514129-17514405; species=canFam
agctggggcaactctgctccgaatgtctttcatcctcctagaatagcaatgacagaaggaagagagagagcccagccacacagtctcattccaagcctttgtttgcagcttgctcgctaacatcccatttgtcaaagcaaatcacatggccatggccaaagtcaagacac---agggaaGAGGCATGGTCCACCCGGAGGCCATGGCAAGGGTGTGGGTGTGTAACT--ATTACATTGGCGTGAAGAATTGGGACCAGCAACCCAGTCTACCACAC
>gene=chr20_17514129-17514405; species=equCab
ACCTGGGGCAGCTCTGCATAAAAGGTCTCGCATCCTCCTAGAATAACAATGACAGAAGGAcaagagcaagcccagccacacgagctcattccaagcctttgtttgcatcgtgtccactaacatcccactggtcccagcaaagcacacagccacagccaaagtcaaGAAGC---AGAGAAGAGGCGCAGCCCA--------CCATCGCAAGGGTGTGGGTGTGTAATG--GCCCCACTGGAGGGAAGAACTGGGACCAGCAGGTCAGTCTACCATAC
>gene=chr20_17514129-17514405; species=gorGor
------------------------------------------------------------------------------------------------------------------------------------------------------------------------------------------------------------------------------------------------------------------------------------
>gene=chr20_17514129-17514405; species=panTro
AGCAGGGGCTGCTCTGCTCCCAATGTCCCTCAAGCTTCTAAACTAGCAATGAAAAAAGCAcaagagcaagcccagccacacaagctcatcccaggcctttgtttgcatcatgtctgctaacatcccattggtcaaagcaaatcacatggccacaaataaagtcaagaggaagcaaggaggAGGCAGGGCTCAGCCTGAGGCCCTGGCAAGGGTGTGGGTGGATAATCCCATCATGCTGGAGCGGAGAATCAGGACCCACAACTCAATCGACCACAC
>gene=chr20_17514129-17514405; species=papHam
AGCAGGGGCAGCTCTGCTCCCAATGTCCCTCAAGCTTCTGAACTAGCGATGACAAAAGCAcaagagcaagcccagtcatacaagctcatcccaggcctttgtttgcatcatgtctgctggcatcctattggtcaaagcaaatcacatggccacaaataaagtcaagaggaggcaaggaggAGTCAGGGCTCAGCCTGAGGCCCTGGCAAGGGTGTGGGTGGATAATCCCATCATGCTGGAGTGGAGAATCAGGACCCACAACTCAATCGACCACAC
>gene=chr20_17514129-17514405; species=ponAbe
AGCGGGGGCAGCTCTGCTCCCAATGTCCCTCAAGCTTCTGAACTAACAATGACAAAAGCAcaagagcaagcccagccacacaagctcatcccaggcc----tttgcatcatgtctgctgacatcccattggtcaaagcaaatcacttggccacaaataaagtcaagaggaagcaaggaGAAGGCAGGGCTCAGCCTGAGGCCCTGGCAAGGGTGTGGGTGGATAATCCCATCATGCTGGAGTGGAGAATCAGGACCCACAACTCAATCGACCACAC
>gene=chr20_17514129-17514405; species=rheMac
AGCAGGGGCAGCTCTGCTCCCAATGTCCCTCAAGCTTCTGAACTAGCGATGACAAAAGCAcaagagcaagcccagccatacaagctcatcccaggcctttgtttgcatcatgtctgctggcatcctattggtcaaagcaaatcacatggccacaaataaagtcaagaggaggcaaggaggAGTCAGGGCTCAGCTTGAGGCCCTGGCAAGGGTGTGGGTGGATAATCCCATCATGCTGGAGTGGAGAATCAGGACCCACAACTCAATCGACCACAC
>gene=chr20_17742401-17742475; species=hg19
CCCTTTCTTAACCACCTCACTCCCATTCACATTCTAGTGGTGGGAGCGGGTCACATGGCCATGCAGGGTGCAAG
>gene=chr20_17742401-17742475; species=bosTau
--------------------------------------------------------------------------
>gene=chr20_17742401-17742475; species=calJac
ccctttcttaatcacctcatgcccattcacattccattggtgggaactggtcacatgtccctgccaggtacaag
>gene=chr20_17742401-17742475; species=canFam
ctacttcttaaccacctcacatctattcacattccattggtgggaactggtcacatgatccttcagactataaa
>gene=chr20_17742401-17742475; species=equCab
CCATTTCCTAACcacatcacttctgttcacattccattggtgagaactgaccacatgacctttcaggatgcaag
>gene=chr20_17742401-17742475; species=gorGor
CCCTTTCTTAACcacctcactcccattcacattctagtggtgggagcgggtcacatggccatgcagggtgcaag
>gene=chr20_17742401-17742475; species=panTro
ccctttcttaaccacctcactcccattcacattctagcggtgggagcgggtcacatggccatgcagggtgcaag
>gene=chr20_17742401-17742475; species=papHam
CCCTTTCTTAACCacctcactcccattcacattctgttggtgggagctggtcacatggccctgcaaggtgcaag
>gene=chr20_17742401-17742475; species=ponAbe
CCCTTTCTTAACcacctcactcccattcacattctattggtgggagctggtcacatggccatgcagggtgcaag
>gene=chr20_17742401-17742475; species=rheMac
ccctttcttaaccacctcactcccattcacattctattggtgggagctggtcacatggccctgcaaggtgcaag
>gene=chr20_18774605-18774782; species=hg19
gtaccatgtcaacctagctaagcgggaactacgtttcccagaattccttgcctgtaggtttccggggttagcacacgccacgtgacctgatgcgggcttcgtgaggcggaagtgacgcagtgttgtcgtctcgtaggcttgaaaggtaggtgcccgacattagggactgtcgcagcc
>gene=chr20_18774605-18774782; species=bosTau
GCTCCTGAAcaacttagtggagctggaactatgttttccagaattccatccacgcagacttccagggtgagcacagggtac-tgacctcccctgagccttgaaaggcagaaatgatacaacTCG-GAGTCTTCTACCGGGAAAATGTGGGTGCGGCTACTCAGGCGCTATTGTAG--
>gene=chr20_18774605-18774782; species=calJac
gtaccatggcaacctagctaagctggaactacgtttcccagaattccttgcctgtaggtttccaggattagcaccggcctcgtgacctgatgagtgttgcggggggcggaagtgacgca-cgttgtcgttttgtaggcttgaaaggtaggtgtgcgacgctagggactatcgcagct
>gene=chr20_18774605-18774782; species=canFam
gttccgtgtcaatttggccaacctggaactacatttcccagaattcactcc---cagatttccggggttagcgtggaccac-tgacct--cgcgagcct--gaaggcggaagtgacgctacactgtagccttcgacccttgaaaggccggtttgcggg-ccacgtgccgtggcag--
>gene=chr20_18774605-18774782; species=equCab
gatccgtgtcaatttggcaaaggtggaattccgtttcccagaattccttcctttcagacctccgggatta-cctggagcac-tgaactcgcgcgagcctgggaaggcggaagtgacgccatactgtggccttcaacccttggaaggtaagcgcggGG--------------------
>gene=chr20_18774605-18774782; species=gorGor
gtaccatgtcaacctagctaagcgggaactacgtttcccagaattccttgcctgtaggtttccggggttagcacaggccacgtgacctgatgcgggcttcgtgaggcggaagtgacgcagcgttgtcgtcacgtaggcttgaaaggtaggtgcccgacattggggactgtcgcagct
>gene=chr20_18774605-18774782; species=panTro
gtaccatgtcaacccagctaagcgggaactacgtttcccagaattccttgcctgtaggtttccggggttagcacaggccacgtgacctgatgcgggcttcgtgaggcggaagtgacgcagcgttatcgtcacgtaggcttgaaaggtaggtgcccgacattggggactgtcgcagcc
>gene=chr20_18774605-18774782; species=papHam
gtactgtggcaacctagctaagccggaactacgtttcccagaattccttgcctgtaggtttccggggttagcacaggccacgtgacctgatgcttgctttgtgaggcggaagtgatgcagcgttgtcgtctcgtaggcttgaaaggtgggtgcccgaggtt----------gcagcg
>gene=chr20_18774605-18774782; species=ponAbe
gtaccatgtccacctagctaagtgggaactacgtttcccagaattccttgcccgtaggtttccggggtcagcacaggccacgtgacctgatgcgcgcttcgtgaggcggaagtgacgcagcgttgtcgtctcgtaggcttgaaaggtaggtgcccgacattagggactgtcgcagcc
>gene=chr20_18774605-18774782; species=rheMac
gtactaaggccacctagctaagccggaactacgtttcccagaattcgttgcctgtaggtttccggggttagcgcaggccacgtgacctgatgcgtgctttgtgaggcggaagtgatgcagcgttgtcgtctcgtaggcttgaaaggtgggtgcccgaggttaggtactgtcgcagcg
>gene=chr20_21076943-21077219; species=hg19
ccagccattggggaaccgttgccttcctcagtacatgactctcattagtgtaattcccagccagcaagaaggaacagggaggtgcaagtatgagatgacaattacgcacatcacttctacttgcatgccactggcgaatgtttagtcacatggtcctcgtgtcgctgcaagggaggctgggaaatgtagttcagctggtcagccgtgtgcccagtgagaatagaaTAAATGATGACGAGTGGCAGACAGGAGTCTCCGACCCTGGAAGATTAGTTT
>gene=chr20_21076943-21077219; species=bosTau
ccagccattggcggagcttggtcactctcgatatgtagcttccattagcatcattcccagccagccggacagaacaggaaggtgcaagtatgagatgatgactatgcccatcacttccgcttgccttccattggtgagaacttagtcacatgggccaagtgcagctgcaagggaggctgggaaatgtagtccagatgagcagccatatgcccagcaagaaaagaaTAAATTGCGGTTTGTGGCACACAGGAATCTCTGACATGAGGGTATTGGGTG
>gene=chr20_21076943-21077219; species=calJac
ccagccattggggaacctttgccatcctcagtacatggctctcattagtgtaattcccagctagcaagaaggaacagggaggtgcaagtatgagatgacaattatgtacatcacttctgcttgcatgccactggtgaatgcttagtcacatggtcctcgtgttactgcaaggcaggctgggaaacgtagttcagctggt-gggcgggtgcccagcaagaagagaaTAAATGATGACAAGTGGCAGACAGGACTCTCTGACCTTGGAAGATTAGTTG
>gene=chr20_21076943-21077219; species=canFam
ccagtcattgggggagctttgtcatagtccacatgtggctgccaTTAGCATCATTCTCAGCCAGCTAGAAGGAACAGGAAGGTGCAGGTATGA---GACAATTACCTCcatcacttctgcttgcattccactgttaagaacttagt---------------caactgcaagggaggctgggaaatgtagtccagctgggcaggtgggtgcctagcaagaagaaaataaatggtgaGAAGTGGCAGACAGGAGTCCCTGACACAGGAAGATCAGGTG
>gene=chr20_21076943-21077219; species=equCab
gcagtcattggaggagcttcatcatcctcaatttgtggcttccattagcatcatttccagccagcaagaaaggacaagaaggtacaagtatgagatgacaattatgcccatcacttctacttgcgatccattagtgagaacttagtcacatgagctatatgtagctgcaagggaggctgggaaatgtagttcagcttggcagccatgtgcccagcaaggagagaataaatggtgagaagtggcagacaggagtctctgacacaGGAATATTAGGTT
>gene=chr20_21076943-21077219; species=gorGor
ccagccattggggaaccgttgccttcctcagtacatgactctcattagtgtaattcccagccagcaagaaggaacagggaggtgcaagtatgagatgacaattacgcacatcacttctacttgcatgccactggcgaatgcttagtcacatggtcctcgtgtcgctgcaagggaggctgggaaatgtagttcagctggtcggccgtgtgcccagcgagaatagaaTAAATGATGACGAGTGGCAGACAGGAGTTTCTGACCCTGGAAGATTAGTTT
>gene=chr20_21076943-21077219; species=panTro
ccagccattggggaaccgttgccttcctcagtacatgactctcattagtgtaattcccagccagcaagaaggaacagggaggtgcaagtatgagatgacaattacgcacatcacttctacttgcatgccactggcgaatgtttagtcacatggtcctcgtgtcgctgcaagggaggctgggaaatgtagttcagctggtcagccgtgtgcccagcgagaatagaaTAAATGATGACGAGTGGCAGACAGGAGTCTCTGACCCTGGAAGATTAGTTT
>gene=chr20_21076943-21077219; species=papHam
ccagccattgggaaactgttgccatcctcagtacatggctctcgttagcatacttcccagccagcaagaaggaacagggaggtgcaagtatgagatgacaattatgcacatcacttctacttgcatgccactggtgaatgcttagtcacatggtcctcgtgtcactgcaagggaggctgggaaacgtagttcagctggtcggccgtgtgcccagcaagaagagaaTAAATGATGACAAGTGGCAGACAGGAGTCTCTGA-CCTGGAAGATTAGTTT
>gene=chr20_21076943-21077219; species=ponAbe
ccagccattggggaaccgttgccttcctcagtacacggctctcattagcgtaattcccagccagcaagaaggaacagggaggtgcaagtatgagatgacaattacgcacatcacttctacttgcatgccactggtgaatgcttagtcacatggtcctcgtgtcgctgcaagggaggctgggaaacgtagttcagctggtcagccaggtgcccagcgaaaatagaat-aatgatgatgagtggcagacaggagtctctgACCCTGGAAGATTAGTTT
>gene=chr20_21076943-21077219; species=rheMac
ccagccattggggaactgttgccatcctcagtacatggctctcgttagcacacttcccagccagcaagaaggaacagggaggtgcaagtatgagatgacaattacgcacatcacttctacttgcatgccactggtgaatgcttagtcacatggtcttcgtgtcactgcaagggaggctgggaaacgtagttcagctggtcggccgtgtgcccagcaagaagagaaTAAATGATGACAAGTGGCAGACAGGAGTCTCTGA-CCTGGAAGATTAGTTT
>gene=chr20_23338778-23338882; species=hg19
GACCGCTCAGGACACTTCTGAGGACTCTTTTGACAGCTAGTAATCGCGCGGTGGCGCGACCACGTGACTCCGGCGCCCTAGCCCCGCCCTCCGTCTCCAAGGAG
>gene=chr20_23338778-23338882; species=bosTau
GACGTCCGGGGACCCATCGGAA------ACCGA--------------------------------GG--------CTCCAGCCCCGCCTCTCG-----------
>gene=chr20_23338778-23338882; species=calJac
GACTGCTCAGGACCCTTCGGAGGACTCTTT-GTCAGCTAGAAATC--GCTGTAGCGCGTCCACGTGACTCCGGCTCCCTAACCCCGCCCTCCGTCTCCAAAGAG
>gene=chr20_23338778-23338882; species=canFam
GACCTCCCTGGACTCTCTGGAGGCCTG-CGCGG--------------------------CCACGTGA--CAGGcgcccc-gccccgccccccg-----------
>gene=chr20_23338778-23338882; species=equCab
GATCGCCCAGGAC-------------------------------------------------------------------------------------------
>gene=chr20_23338778-23338882; species=gorGor
GACCGCTCAGGACACTTCTGAGGACTCTTTTGACAGCTAGTAATCGCGCGGTGGCGCGACCACGTGACTCCGGCGCCCTAGCCCCGCCCTCCGTCTCCAAGGAG
>gene=chr20_23338778-23338882; species=panTro
GACCGCTCAGGACACTTCTGAGGACTCTTTTGACAGCTAGTAATCGCGCGGTGGCGCGACCACGTGACTCCGGCGCCCTAGCCCCGCCCTCCGTCTCCAAGGAG
>gene=chr20_23338778-23338882; species=papHam
GACCGCTCAGGACCCTTCGGAGGACGCTTTTGTCAGCTAGTAATCCAGCGGTGGCGCGACCACGTGACTCCGGCGCCCTAGCCCCGCCCTCCGTCTCCAAGGAG
>gene=chr20_23338778-23338882; species=ponAbe
GACCGCTCAGGACACGTCGGAGGACTCTTTCGACAGCTAGCAATCGCGCGGTGGCGCGACCACGTGACTCCGGCGCCCTAGCCCCGCCCTCCGTCTCCAAGGAG
>gene=chr20_23338778-23338882; species=rheMac
GACCGCTCAGGACCCTTCGGAGGACGCTTTTGTCAGCTAGTAATCCCGCGGTGGCGCGACCATGTGACTCCGGCGCCCTAACCCCGCCCTCCGTCTCCAAGGAG
>gene=chr20_33413430-33413706; species=hg19
CACGGAGCCGGCGGGGAGGGGGATGGGCCGGACCGGGCCggggagggagggggagggagggagagagggagggagcgcgagagggGGCGGGGCGGACTCGAGGGGCGGGGCATTGCCCACGTGACCAGACGTCCCCGGGAGCGCGAGGTGGAGCGCGCGCCAGCTCCCTTCGGTGCTGAGTGCTTAGTGCTGGGATCTCGTGGGTCTCTGTCGGCTTTCCAGGGCTATTCTCTCGCCAGTGAGTCCCACTTCGGAAGCACACATTGCACAGTCTTT
>gene=chr20_33413430-33413706; species=bosTau
CAGGGAGCCGGCGGGGAGGGGGATGGGCCGGACCGGGTCGgggagggagggggagggagggagagagggtgggagcgcgggagAGGGCGGGGCAGGC---GGGGGCGGGGCCTTGGCCACGTGACCAAACGTCCCCGAGCGCGCGGGGCCGAGCGCGCGCCAGCTCGGTTGGGTGC--AGAGCTCGGAGCCGGGAT---ATGAGATTTTGT----CTCCTGGAGCTGTAATATTGCCAGCTGCTCCCATCTTGGAGTCAC----TGCACAGCCGTA
>gene=chr20_33413430-33413706; species=calJac
CACGGAGCCGGCGGGGAGGGGGATGGGCCGGACCGGGCCggggagggagggggagggagggagagagggagggagCGCGAGAAGGGGCGGGGCGGACTCGAGGGGCGGGGCATCGCCCATGTGACCAGACGTTCCCGGGAGCGCGAGGTGGAGCGCGCGCCAGCTCGCTTCGGTGCTGAGTGCTTAGTGCGGGTGTATCGTGGGTCTCTGTCGACTTCCCAGGGCTGTTCTCCCGCCAGTGAGTCCCACTTCGGAAGCACACACGGCACAACGTTT
>gene=chr20_33413430-33413706; species=canFam
--------------------ggatgggccggaccgggttggggagggagggggagggagggagagacggttggagcgcgggagggggcggggcgggc---gggggCGGG-CCCTGGTCACGTGGCCAAACGTCCCCGAGAGCGCGAGGCGGAGCGCGCGCCCGCTCACTTGCGTGC--AGAGCTTAGTGCCCGGGTCGGGAGAGTTTCTGT----CTCCTGGAGCCTTAATATCATCAGTTGGCTCCGTTTCAG-AGTAG----TGCACAGCCTTA
>gene=chr20_33413430-33413706; species=equCab
----------------------------------------GAGAGCAAAGAggagggagggagagagggagggagcgcgggagGGGGCGGGGCGGATC-AGGGTGCGGGGCCTGGGTCACGTGACCAAACGTCCCCGGGAGCGCGGGGCCGAGCGCGCGCCCGCTCACTTGGACGC--AGAGCTTAGTACCGGCGTCCAGTGGATCTCTGTATGCTTCCTAGCACTGTGATATCGTCAGCTATCCCCACTTCGGAAGCTC----TTCACGGCTCTA
>gene=chr20_33413430-33413706; species=gorGor
------------------------------------------------------------------------------------------------------------------------------------------------------------------------------------------------------------------------------------------------------------------------------------
>gene=chr20_33413430-33413706; species=panTro
CACGGAGCCGGCGGGGAGGGGGATGGGCCGGACCGGGCCGgggagggagggggagggagggagagagggagggagcgcgagagggGGCGGGGCGGACTCGAGGGGCGGGGCATTGCCCACGTGACCAGACGTCCCCGGGAGCGCGAGGTGAAGCGCGCGCCAGCTCCCTTCGGTGCTGAGTGCTTAGTGCTGGGATCTCGTGGGTTTCTGTCGGCTTCCCAGGGCTATTCTCTCGCCAGTGAGTCCCACTTCGGAAGCACACATTGCACAGCCTTT
>gene=chr20_33413430-33413706; species=papHam
CACGGAGCCGGCGGGGAGGGGGATGGGCCGGACCGGGCCGgggagggagggggagggagggaaagagggagggagCGCCAGAGGGGGCGGGGCGGACTCGAGGGGCGGGGCATTGCCCACGTGACCAGACGTCCCCGGGAGCGCGAGGTGGAGTGCGCGCCAGCTCGCTTGGGTGCTGTGTGCTTAGTGCTGGGATCTCGTGGGTCTCTGTCGGCTTCCCAGTGCTATTCTCTCGCCAGTGAGTCCCGCTGGGGAAACACACACCGAACAGCCTTT
>gene=chr20_33413430-33413706; species=ponAbe
CACGGAGCCGGCGGGGAGGGGGATGGGCCGGACCGGGCCGgggagggagggggagggagggagaaagggaggGAGCGCGAGAGGGGGCGGGGCGGACTCGAGGGGCGGGGCATTGCCCACGTGACCAGACGTCCCCGTGAGCGCGAGGTGGAGCGCGCGCCGGCTCGCTTCGGTGCTGAGTGCTTAGTGTTGGGATCTCATGGGTCTCTGTCGACTTCCCAGGGCTATTCTCTCGCCAGTGAGTGCCACTTCGGAAGCACACACTGCACAGCCTTT
>gene=chr20_33413430-33413706; species=rheMac
CACGGAGCCGGCGGGGAGGGGGATGGGCCGGACCGGGCCGgggagggagggggagggagggaaagagggagggagCGCCAGAGGGGGCGGGGCGGACTCGAGGGGCGGGGCATTGCCCACGTGACCAGACGTCCCCGGGAGCGCGAGGTGGAGTGCGCGCCAGCTCGCTTGGGTGCTGTGTGCTTAGTGCTGGGATCTCGTGGGTCTCTGTCGGCTTCCCAGTGCTATTCTCTCGCCAGTGAGTCCCGCTGGGGAAACACACACCGAACAGCCTTT
>gene=chr20_37021041-37021317; species=hg19
ttccacatctaaaaaaGTCACAAATGtgcagtagtctcactagctggctgtccaccgaaccatttctctttccacctggacacatggttgaactacatttcccagcaccccttgcaattaattgtggcccatgtgactgagttctgacaaatccataaacaccacctgtatgatcccccactacatctttctctctctctgtctctgtctctgtctctctctctctctctctctctctcaatctctctctctctcgtcccccctcagccagctgga
>gene=chr20_37021041-37021317; species=bosTau
TCCTTCAACTGAACAAGA-GCAGATGAGAAACAGTCTgactcgatagctagtcatgaatccatttctccttcttcctgggcacataac-------tgtttcccagcctcccttgcagttagatgtga-ccttgtaaccgagctttggcaaatggacagaagtaatctatgcc-----------------------actctgagtct------------gactctctctctc---------------------cgc---cccccgcccccagccaaa
>gene=chr20_37021041-37021317; species=calJac
TTTCACATCTGAAAAAATCACACATGTACAGTAGTCTCactagctggctgtccatcaaactatttctctttccatgcagacacatggttgaactgcatttcctagcaccccttgcaattaattgtccgctatgcgactaagttctgacaaagccataaacatcacctgtatgatccccc--------------------------------------------------------------------------------cccattgaccagctgga
>gene=chr20_37021041-37021317; species=canFam
ttcttcccctgaaaaagaggCAGGTGTGAGAGAACCTAactagatagctatccacaaaaccatttctctttcttcttgaacacacagc-----tatgtcccccagcttctcttttaagtatatgtgg-ccatttggcggaatgtgggtagacatacagagacgacctatat----------------------------tccccct------------caccccgtttctc--tctctcattttctctctctctc---ccacttcccccagctgaa
>gene=chr20_37021041-37021317; species=equCab
ttcctcatctgaacaagaggcaggtgtggaagagtctgactagacagctagccataaaagcatttctctttcttcctgggcacacagc-----tatgtttcccagcctctcttgcagttaggtgtgg-ccatgtggctgagtttgagcaaatggacagaaacgacttgtgcc-----------------------actctgattct------------catccattctctc--tc-----------ctctctctg---ct---------agctgaa
>gene=chr20_37021041-37021317; species=gorGor
ttccacatctaaaaaa-TCACAAATGtgcagtagtctca-tagctggctgtccgccgaaccatttctctttccacctggacacatggttgaactacatttcccagcaccccttgcaattaattgtggcccatgtgactgagttctgacaaatcca-aaacaccacctgtatgatcccccactacatctttctct-tctctgtctct------------ctctctctctctctctctctcactctctctctctctc-tcccccctcagccagctgga
>gene=chr20_37021041-37021317; species=panTro
ttccacatctaaaaaaGTCACAAATGtgcagtagtctcactagctggctgtccaccgaacaatttctctttccacctggacacatggttgaactacatttcccagcaccccttgcaattaattgtggcccatgtgactgagttctgacaaatccataaccaacacctgtatgatcccccactacatctttctctctctctgtctct------------------ctctctctctctctcaatctctctctctctcgtcccccctcagccagctgga
>gene=chr20_37021041-37021317; species=papHam
ttccacatctaaaaaaGTCATAAATGtgcagtagtcttactagctggctgtccaccgaaccatttctctttccacctggacacatggttgaactacatttcccagcacctcttgcaattaattgtggcccgtgtgactgagttctgacaaatccataaacaccacctgtatgatcccccgc--------------tcgctctcgcg------------------ctctctctctctccccctctccctcttcctc--tccccatcagccagctgga
>gene=chr20_37021041-37021317; species=ponAbe
ttccacatct--aaaaGTCACAAATGtgcagtagtctcactagctggctgtccactgaaccatttctctttccacctggacacatggttgaactacatttcccagcaccccttgcaattaattgtggcccatgtgactgagttctgacaaatccataaacaccacctgtatgatcccccgctacatctctctctctctctctctct------------ctctctctctctctctctctcaatctctctctctctcgtcccccctcagccagctgga
>gene=chr20_37021041-37021317; species=rheMac
ttccacatctaaaaaaGTCATAAATGtgcagtagtcttactagctggctgtccaccaaaccatttctctttccacctggacacatggttgaactacatttcccagcacctcttgcaattaattgtggcccatgtgactgagttctgacaaatccataaacaccacctgtatgatcccccgc--------------tcgctcgctct------------------ctctctctctctc----tctccctccctctc----cccatcagccagctgga
>gene=chr20_37590712-37590959; species=hg19
CTCGTAAAAGGTCACCTGAAGCATCTACCCTCCACGCTCAAGAGGTAGGCGGAGGAGCGCGCCCTTTTCTCCAAAATGGCTGAGCAGGGTCACGTGGGCTCGGGGGCGGGGCCGGTGCGCTCGCCGGAGCCTGGAAGTGGGTCACGTGGCTCAGACGGGGGCGGTAGCTGTGGGGGCGTGGCCGTCACACGGCGCGATCCGTCTGGGCAGCGGCTCTTCGGGGGCCACGCCCTCCGGGCCCTGGGGG
>gene=chr20_37590712-37590959; species=bosTau
CTCCT---AGGCCACTCAGAACCCAGGTCCGCTACTCTAAAGAG----GAAGAGAGGCGCGCCCTCCC-TCCAATATGGCGGAGC-CGATCACATGGG-TCCGGAGCGGGGCCGAAACG----CA--------------GATCACGTGGCTCGGA-GTG---GGTGGTTACGGGGGCGTAGCCGTAACACCGCGGAA-CCTCCTAGATCCAAGCTCCTCGCGGGCCACGCCCCCCAGCCCTTTGGGG
>gene=chr20_37590712-37590959; species=calJac
CACCTAGATGGTCGCCTGGAGCAGCGACCCTCCAAGCTAAAGAGGGAGGCAGAGGAGCGCGCCCTTTTCTCCAATATGGCTGAGCAGAATCATGTGGGCTCAGAGGCGGGGCCGGAGCGCTCGCCTCGGCCGGGCGGTGGATCACGTGGTTTAGACGGGGGCGGTGGCCATGGGGGCGTGGCCTTCACACTGCAGGATCCGCCAGGGCAGCGGCTCTTcgggggccacgccccccgggccctggggg
>gene=chr20_37590712-37590959; species=canFam
--CCG-GAAGACCGCCGGGAACCCTGACGTCACA---------------------------CTATCCCCCCCAACATGGCGGG---CGGTCACGTGGGCC-AGGGGCGGGGCCGCAGCGCTC-CGGGAGA--GCCGGCGGGTCACGTGG-------------------CTCGGGGACGCCGCC----------------------------------TCGCGGGCCACGCCCCCCTGCCCTCCGGGT
>gene=chr20_37590712-37590959; species=equCab
-------------------------------------------------------------------------------------------------------------------------------------------------------------------------------------------------------------------------------------------------------
>gene=chr20_37590712-37590959; species=gorGor
CTCCTAAAAGGTCACCTGGAGCATCTACCCACCACGCTCAAGAGGCAGACGGAGGAGCGCGCCCTTTTCTCCAAAATGGCTGAGCAGGGTCACGTGGGCTCGGGGGCGGGGCCGGTGCGCTCGCCGGAGCCTGGCAGTGGGTCACGTGGCTCAGACGGGGGCAGTAGCTATGGGGGCGTGGCCGTCACACGGCGCGATCCGTGTGGGCAGCGGCTCTTCGGGGGCCACGCCCTCCGGGCCCTGGGGG
>gene=chr20_37590712-37590959; species=panTro
CTCCTAAAATGTCACCTGAAGCACATACCCTCCACGCTCAAGAGGCAGGCGGAGGAGCGAGCCCTTTTCTCCAAAATGGCTGAGCAGGGTCACGTGGGCTCGGGGGCGGGGCCGGTGCGCTCGCCGGAGCCTGGCAGTGGGTCACGTGGCTCAGACGGGGGCGGTAGCTATGGGGGCGTGGCCGTCACACGGCGCGATCCGTCTGGGCAGCGGCTCTTCGGGGGCCACGCCCTCCGGGCCCTGGGGG
>gene=chr20_37590712-37590959; species=papHam
CTCCT---AGGTCACCGCCATCACCGACTCTCCACATTAAAGAGAGAAGCAGAGGAGCGCGCCTTTTTCTCCAAAATGGCTGAGCAGGGTCACGTGGGCTCGGGGGCGGGGTTGGTGCGCTCGCC-GAACAGGGCGGC-GGTCACGTGGTTCAGACGGGGGCGGTAGCCATGGGGGCGTGGCCGTCACACGGCCCGATGCGCCTGGGCAGCGGCTCTTCGGGGGCCACGCCCCTCGGGCCCTGGGGG
>gene=chr20_37590712-37590959; species=ponAbe
CTCCTAAAAGGTCACCTGGAGCATCAACCATCCACGCTCAACAGGCAGGCGGACCAGCGCGCCCTTTTCTCCAAAATGGCTGAGCAGGGTCACGTGGGCTCGGGGGCGGGGCCGGTGCGCTCGCCGGAGCCAGGCAGTGGGTCACGTGGTTCAGACGGGGGCGGCAGCTATGGGGGCGTGGCCGTCACACGGCGCGATCCGTCTGGGCAGCGGCTCTTCGGGGGCCACGCCCTCCGGGCCCTGGGGG
>gene=chr20_37590712-37590959; species=rheMac
CTCCT---AGGTCACCTGCATCACCGACTCTCCACGTTAAAAAGAGAAGCAGAGGAGCGCGCCTTTTTCTCCAAAATGGCTGAGCAGGGTCACGTGGGCTCGGGGGCGGGGTTGGTGCGCTCGCC-GAACAGGGCGGCGGGTCACGTGGTTCAGACGGGGGCGGTAGCCATGGGGGCGTGGCCGTCACACGGCCCGATGCGCCTGGGCAGCGGCTCTTCGGGGGCCACGCCCCTCGGGCCCTGGGGG
>gene=chr20_37739284-37739389; species=hg19
gggaaatagcctcagccctggcccccaggagcttccacctagtgggagccaggcaggtggacaggtgatgatcctgtcacgtgatccacatgctaatgaagatct
>gene=chr20_37739284-37739389; species=bosTau
GGGAG--AGAATCTGCCCTCCCTCCCAGGAGGTTCTGCCTAGTGGAGACTCAGGGGATGG-CAGAGGACGGTGCTGTCGCATGACTCATGTGCTAATTGAGTTCT
>gene=chr20_37739284-37739389; species=calJac
---------------------------------------------------------------------------------------------------------
>gene=chr20_37739284-37739389; species=canFam
GGGGGTGAGCCTCTG--------------CGCCTGGAGCCTGCTGGGATCCAGGGGCTTG---GGTG--------------CAATCCCCATGCTACTGAAGCTCT
>gene=chr20_37739284-37739389; species=equCab
GGAAGAGAGACTCTGCCCTGGCGACCAGGCGGCTAGGCCTAGCGGGGACCC------------GGTG--------------GGATCCACGTGCTGATGAGAC-CT
>gene=chr20_37739284-37739389; species=gorGor
GGGAAATAGCCTCAGCCCTGGCCCCCAGGAGCTTCCACCTAGTGGGAGCCAGGCAGGTGGACAGGTGATGATCCTGTCACGTGATCCACACGCTAATGAAGAGCT
>gene=chr20_37739284-37739389; species=panTro
GGGaaatagcctcagccctggcccccaggagcttccacctagtgggagccaggcaggtggacaggtgatgatcctgtcacgtgatccacatgctaataaagatct
>gene=chr20_37739284-37739389; species=papHam
gggaaatagcctcagccctgccccccaggagcttccacctagtgggagccaggcaggtagataggtgacgaccctgccacgtgatccacgtgctaatgaagagct
>gene=chr20_37739284-37739389; species=ponAbe
gggaaatagcctcagccctggcccccaggagcttccacctagtgggagccaggcaggtggacaggtgatgatcctgtcacgtgatccacacgctaatgaagatct
>gene=chr20_37739284-37739389; species=rheMac
gggaaatagcctcagccctgccccccaggagcttccacctagtgggagccaggcaggtagataggtgacgaccctgccacgtgatccatgtgctaatgaagagct
>gene=chr20_40321430-40321583; species=hg19
CCAGACCTGAGCACCTCTCCTAACAGCAGCTCAGGCAAAGGCCACGTCTCGGAACAGTTGGCTGCACAGGTCACGTGACGCGCCCCTAGCCCGGCTCTATTTGGCTGCAAGAGCGCTCTGTCGCCTGCCTCGGACTCTGTTTCCCAGAAGTCT
>gene=chr20_40321430-40321583; species=bosTau
CCACAGCTCGAGACGCCCCCTC-CCGCAGCCCAGCCCAGACCC------CAGAGCAGCTGACCACACGGGCCACGTGACAAGCCCCAAGCCCGGCGCTAACTGGCTGCCAAACCTCGCGGCCTCCCTCC-----GACTGTTGCCCAGAAATA-
>gene=chr20_40321430-40321583; species=calJac
CCAGACCTGAGCGCCTCTCCTAACAGCAGCTCAGGGAAAGGCCACGTCCCGGAACAGCCGGCTGCACAGGACACGTAACGCTCCTCGAGCCCGGCTCTATTTGGCAGCAGGAG----------------------------------GCGCCT
>gene=chr20_40321430-40321583; species=canFam
CCGCAGCCCGGGATCCATCCTCGCCGC---------------------GCAG--CCGCTGGCCGCAGAGGTCACCTGACAAGCTCC-AGCCCGCCCCTAATTGGCTCGCAAAGCTCGCCGTCTCT--CC-----CACTGTCTCCCTGTGGTTT
>gene=chr20_40321430-40321583; species=equCab
CCTC--CTCAGAACCCCTCCTCGCCGCAGCTCCGGCAAAGGAAAAGCAGCAGAACAGCTGACTGCGCAGGTCACGTGGCAAGCCCCGAGCCCAGCTCTAACTGGCTGCAAAAGCTCGCTGCCTCC--CC--AGACTCTGTTTCCCAGAAGTCT
>gene=chr20_40321430-40321583; species=gorGor
CCAGACCTGAGCACCTCTCCTAACAGCAGCTCAGGCAAAGGCCACGTCTCGCAACAGTTGGCTGCACAGGTTACGTGACGCGCCCCTAGCCCGGCTCTATTTGGCTGCAAGAGCGCTCTGTCGCCTGCCTCGGACTCTGTTTCCCAGAAGTCT
>gene=chr20_40321430-40321583; species=panTro
CCAGACCTGAGCACCTCTCCTAACAGCAGCTCAGGCAAAGGCCACGTCTCGGAACAGTTGGCTGCACAGGTCACGTGACGCGCCCCTAGCCCGGCTCTATTTGGCTGCAAGAGCGCTCTGTCGCCTGCCTCGGACTCTGTTTCCCAGAAGTCT
>gene=chr20_40321430-40321583; species=papHam
C--GACCTGAGCACGTCTCCTAACAGCAGCTCAGCCAAAGGCTACGTCCCGGAACAGTTGGCTGCCCAGGTCACGTGACGCGCCCCGAGCGCGGCTCTATCCGGTTGCAAGAGCGCTCTGTCGCCTGCCTCGGACTCTGTTTCCCACAAGCCT
>gene=chr20_40321430-40321583; species=ponAbe
CCAGACCTGAGCACCTCTCCTAACAGCAGCTCAGGCAAAGGCCACGTCCCGGAACAGTTGGCTGCACAGGTCACGTGACGCGCCCCAAGCCCGGCTCTATTTGGCTGCAGGAGCGCTCTGTCGCCTGCCTCGGACTCTGTTTCCCAGAAGCCT
>gene=chr20_40321430-40321583; species=rheMac
C--GACCTGAGCACGTCTCCTAACAGCAGCTCAGGCAAAGTCCACGTCCCGGAACAGTTGGGTGCCCAGGTCACGTGACGCGCCCCGAGCCCGGCTCTATCCGGTTGCAAGAGCGCTCTGTCGCCTGCCTCGGACTCTGTTTCCCACAAGCCT
>gene=chr20_41867546-41867822; species=hg19
GGCTGGGCTCCTCTGGCAGAGATGCCTGCTACTTATCAAAAATGCACGTTCCCCCCACTGTGGTATAGAGTTGTCTCTGAGAAAcacagcccaaccaggaactacatttcccagctaaccttgcagctaagtgaggtcatgtgacctgttctcaccaatggaatatgaacagagtgataggcttctcacctgggcaaaacagagttgatgtgctttctccacattctcgctcagcttctgcctggattcagaccctagggaatggtagagccacaa
>gene=chr20_41867546-41867822; species=bosTau
TGCTAGGCTCCCAGGGCAGGGGTG-CCACTGCTCATCAA-AATGCAAGC-TCCCCTTCTGTGATATAGAGTTCTCCCTGAGGCCTTCAGCCCAG-CAGGAactataattcccagctacctttgctgctacgtgaagtcatgtgaccggttctccccaattgcgtatgagcaaagtgatctgtgtctctcttaggcaaggagggacaggtgtgctttctcc----ctcttcccttcttctgcctagatgcagatgcTGGGGAATGATGGACCTACAC
>gene=chr20_41867546-41867822; species=calJac
GGCTGGGCTCCTCtggcagagatgcctactacttatcaaaaatgcatgctccccctactgtgatatagagttgtcactgaagaacatggaccaaccaggaactacatttcccagctacccttgcagataagtgaggtcatgtgacctgttctcaccaatggaatatgaacagagtgacaggtgtctcacctgggcaaaacagagtggatgtgttttctccacattccctctctgcttctgcctggaTTCGCA-CCTGGGGAATGGTAC--------
>gene=chr20_41867546-41867822; species=canFam
TGCTGGGTCCCTACggcagggacgccagctgttcatcag-aatgcac-c-tccccttccatggtttggagt-ctctctcaggagcacagcccagccaggaactacatttcccagttacccttgcagttaagtgaggtcatgtgaccagttctccccaattgaggatgagcaaagtgatttgtgcctctcctggggcaggcaggacagatgtggtttttcC--------------------CCTGGTCGCTGACCCTGGGGAATGGTGGAGCCGCAA
>gene=chr20_41867546-41867822; species=equCab
TGCCTGGCCCCTCTGGCAGGGATGCCTGCTGCTCATCAA-AATGCATGC-TCCCCTTCTGTGGGATAAAGTTCTCTCTAAAgaacaca-tccag-caggaactacatttcccagctacccttgcagctgagtgaagtcatgtgaccagttcttaccaaatgagtatgagcagagtgatttgtctctctcctagacaaggggggacagatgggttttctccacattccctctcttcttctgcctggatacagaccctggggaatggtggagccacaa
>gene=chr20_41867546-41867822; species=gorGor
GGCTGGGCTCCTCTGGCAGAGATGCCTGCTACTTATCAAAAATGCATGTTCCCCCCACTGTGGTATAGAGTTGTCTCTGAGAAACACAGCCcaaccaggaactacatttcccagcaaaccttgcagctaagtgaggtcatgtgacctgttctcaccaatggaatatgaacagagtgataggcttctcacctgggcaaaacagagttgatgtgctttctccacattcttgctcagcttctgcctggattcagaccctaaggaatggtagagccacaa
>gene=chr20_41867546-41867822; species=panTro
GGCTGGGCTCCTCTGGCAGGGATGCCTGCTACTTATCAAAAATACACGTTCCCCTCACTGTGGTATAGAGTTGTCTCTGAGAAAcacagcccaaccaggaactacatttcccagctaaccttgcagctaagtgaggtcatgtgacctgttctcaccaatggaatatgaacagagtgataggcttctcacctgggcaaaacagagttgatgtgctttctccacattcttgctcagcttctgcctggattcagaccctagggaatggtagagccacaa
>gene=chr20_41867546-41867822; species=papHam
GGCTGGGCTCCTCTGGCCAAGATGCCTACTACTTATCAAAAATGCATGTTCCCCCTACTGTGGTATACAGTTGTCTCTAAGgaacacagcccaaccaggaactacatttcccagctaaccttgcagctaagtgaagtaatgtgacctgttctcaccaatggaatatgaacagagtgataggcttctcacctgggcaaaacagagtagatatgctttctccacattctctctctgcctctgcctggattcagaccctggggaatggtaaagccgcaa
>gene=chr20_41867546-41867822; species=ponAbe
GGC-AGGCCTCTCTGGCCGAGATGCCTGCTACTTATCAAAAATGCATGTTCCCCCCACTGTGGTATGGAGTTGTCTCTGAGAAAcacagcccaaccaggaactacatttcccagctaaccttgcagctaagtgaggtcatgtgacctgttctcaccaatggaatatgaacagagtgataggcttctcacctgggcaaaacagagtcgatgtgctttctccacattct--ctctgcttctgcctggattcagaccctggggaatggtagagccacaa
>gene=chr20_41867546-41867822; species=rheMac
GGCTGGGCTCCTCTGGCCGAGATGCCTACTACTTATCAAAAATGCATGTTTCCCCTACTGTGGTATACAGTTGTCTCTAAGgaacacagcccaaccaggaactacatttcccagctaaccttgcagctaagtgaagtaatgtgacctgttctcaccaatggaatatgaacagagtgataggcttctcacctgggcaaaacagagtagatatgctttctccacattctctctctgcctctgcctggattcagaccctggggaatggtaaagccacaa
>gene=chr20_43364983-43365259; species=hg19
ccaatcatctgcatccagtaaggcctgactaggtcagggaggaagcccagacaatcaattcatggagagccggagccaggaagttgcacacagaacttctgctcttgtctcattggttaaaactcagtcacatggtcacacccaactgcaagggaggctgggaaatgtagtctatctacatttcatgtgctatcacaaacatccatcagtctttgccacaATGTCTTAAATATTTCACAATAAAGAAATGTCAAATGTTTGTGTTAGACAAGAATG
>gene=chr20_43364983-43365259; species=bosTau
------------------------------------------------------------------------------------------------------------------------------------------------------------------------------------------------------------------------------------------------------------------------------------
>gene=chr20_43364983-43365259; species=calJac
ccaatcatctgcatccagtaagacctgaacaggtcagggaggaagcccagacaattaattcatggagagcctgagccaggaagttgcaaccggaacttctgctcttgtctcattggttagaactcagtcacatggtcacacccaactgcaagggaggctgggaaatatagtctatctacatttcatgtgcTATTACAAACTTCTGTCCGTCTTTGCCACAATGTCTTAAATATTCC-CAATAAAGAAATGCTAAATGTCTGTGTGAGACAAGAGTG
>gene=chr20_43364983-43365259; species=canFam
TACCTTCTCTGCATCCAGAATGGCACGAACAGGTCAGGTAGGCAGTTCGGCCATTCCATACA----------------------------------------------------------------------------------------------------------------------------------------------------------------------------------------------------------------------
>gene=chr20_43364983-43365259; species=equCab
CTAATCATCTGTATCCAGTATGGCATCAACAGCTCAGATGGGAGGCTCAGCCACTCCC----TGGaaagcctgagccaggaaatggcacaaataacttctgctctcatcttattggttagaatttggtcacatgggcacatcaaattgcaaggaaggctgggaaatgtagtctatcaACATTTTATGTGCTATCACAAACTTCTAGCAGTC--TACCACAATGTCTTAAATATTTCATAATACATATTTTTTAAATATCTGTGTCAGATGACAATA
>gene=chr20_43364983-43365259; species=gorGor
ccaatcatctgcatccagtaaggcctgactaggtcagggaggaagcccagacaatcaattcatggagagccggagccaggaagttgcacacagaacttctgctcttgtctcattggttaaaactcagtcacatggtcacacctaactgcaagggaggctgggaaatgtagtctatctacatttcatgtgctatcacaaacatccatcagtctttgccacaATGTCTTAAATATTTCACAATAAAGAAATGTTAAATGTCTGTGTTAGACAAGAATG
>gene=chr20_43364983-43365259; species=panTro
ccaatcatctgcatccagtaaggcctgactaggtcagggaggaagcccagacaatcaattcatggagagccggagccaggaagttgcacacagaacttctgctcttgtctcattggttaaaactcagtcacatgg-cacacccaactgcaagggaggctgggaaatgtagtctatctacatttcatgtgcTATCACAAACATCCATCAGTCTTTGCCACAATGTCTTAAATATTTCACAATAAAGAAATGTTAAATGTCAGTGTTAGACAAGAATG
>gene=chr20_43364983-43365259; species=papHam
ccaatcatctgcatccagtaaggcctgaataggtcagggaggaagcccagacaattaattcatggaaagccggagccaggaagttgcacacagaacttctgctcttgtctctttggttagaactcagtcacatggtcacgcccaactgcaagggaagctgggaaatgtagtctatctacatttcatgtgcTATCACAAACATCCATTAGTCTTTGCCACAATGTTTTAAATATTTCACAATAAAGAAATGTTAAATGTCTGTGTTAGACAAGAATG
>gene=chr20_43364983-43365259; species=ponAbe
CCATTCATCTGCATCCAGTAAGGCCTGACTAGGTCAGGGAGGAAGCCCAGACAATCAGTTCATGGAGAGCCAGAGCCAg------gcacacagaacttctgctcttgtctcattggttaaaactcagtcacatggccacacccaactgcaagggaggctgggaaatgtagtctatctacatttcatgtgcTATCACAAACATCCATCAGTCTTTGCCACAATGTCTTAAATGTTTCACAATAAAAAAATGTTAAATGTCTGTGTTAGACAAGAATG
>gene=chr20_43364983-43365259; species=rheMac
ccaatcatctgcatccagtaaggcctgaataggtcagggaggaagcccagacaattaattcatggaaagccggagccaggaagttgcacacagaacttctgctcttgtctctttggttacaactcagtcacatggtcacacccaactgcaagggaggctgggaaatgtagtctatctacatttcatgtgcTATCACAAACATCCATTAGTCTTTGCCACAATGTTTTAAATATTTCACAATAAAGAAATGTTAAATGTCTGTGTTAGACAAGAATG
>gene=chr20_43367532-43367808; species=hg19
tgttgcagctttgccatcctgcagggctttgggttctctgcatctagacagacagggatggagaagctcacctacttcctcgaggccctgcctggaagtgacactcaccactcctgctcacattccattggtggagactagtcacatggtcacacctagatgccaaggatgctgggaaatgtagtctCCAGTGGGGCACATGTCTTCCAGAGACAATTCCACACTATGGAGTCTTTTCCAGAGTTAGTGCACAaagtcctctttactaatctgttt
>gene=chr20_43367532-43367808; species=bosTau
tgttacagccccagcag-ctcctgggctttgagcctgctgctTCTAAAG---------tggagaaggcgacccacttc--agggttcttgcctgga---------------------------------------------------GGTCCCCCCTAGAAGTAAGGGAGGCTGGGAAATGTAGTCTCTGTCTGGGCAGGTGTCTTCCAGAGACAACTCTACACTAC--AGTCtttt---------------------------------------
>gene=chr20_43367532-43367808; species=calJac
tgttgcagctttgccgtcctgcagggctttgggttctctgcatctagacagacaaggatggagaaactcacctgcttcctaaaggccctacctggaagtgacactcaccactcctgctcacatgccattggtggagactagacacatggtcatgcctagatgcaagggatgctgggaaatgtagtctccagctgGGCACATGTCTTCCAGAGACAATTCCACACTATAGAGTCTTTTCCAGAGTTAGTACACAaagttctctttaccaatctgttt
>gene=chr20_43367532-43367808; species=canFam
GGTTATGGCTCC-----------GGGCTGGGGGCCTTCTGcagctagataggcagggatggagaagctcacctgcttcctgaaggccccgcctggagatgacactcaccacttccactcatgttccattggtgggggctagttacggggtcatgctagactgcaaatgaggctgggaagtgtagtctctgtctgggtagGTGTCTTCCAGAGACAACATCGCACTA---------------------------AAGCTTTCTTTACCAGTCTGTTT
>gene=chr20_43367532-43367808; species=equCab
tgttacagctccaccatcctcctgggcctcgggcctcctgcacctacatagacagggatggaagagcgcacctgtctcctaaagcctccacctgaaagcg------accatgcccactcccattctattggtgggaactagtcacatggtcataccaggaagcaaaggagcctgggaaatgtagtcTCTGGCAGGGCAAGTGTCTTCCAGAGACAACTCTACCCTAC--AGTCTTTGTGAGAGATGGTG----aagttccctttaccagtctgttt
>gene=chr20_43367532-43367808; species=gorGor
tgttgcagctttgccatcctgcagggctttgggttctctgcatctagacagacagggatggagaagctcacctacttcctcaaggccttgcctggaagtgacactcaccactcctgctcacattccattggtggagactagtcacatggtcacacctagatgccaaggatgctgggaaatgtagtctCCAGTGGGGCACATGTCTTCCAGAGTCAATTCCACACTATGGAGTCTTTTCCAGAGTTAGTGCACAaggtcctctttactaatctgttt
>gene=chr20_43367532-43367808; species=panTro
tgttgcagctttgccatcctgcagggctttgggttctctgcatctagacagacagggatggagaagctcacctacttcctcgaggccctgcctggaagtgacactcaccactcctgctcacattccattggtggagactagtcacatggtcacacctagatgccaaggatgctgggaaatgtagtctCCAGTGGGGCACATGTCTTCCAGAGACAATTCCACACTATGGAGTCTTTTCCAGAGTTAGTGCACAAAGTCTTCTTTACTAATCTGTTT
>gene=chr20_43367532-43367808; species=papHam
tgttgcagctttgccatcccgcagggctttgggttctctgtatctagacagacagggatggagaagctcacctgcttcctcaaggccctgcctggaagtgacactcaccactcctgttcacattccattggtggagactagtcacatggtcatacctagatgccagggatgctgggaaatgtagtcTCCAGTGGGGCAAATGTCTTCCGGAGACAATTCCACACTATGGAGTCTTTTCCAGAGTTAGTGCATAaagtcct-tttaccaatctgttt
>gene=chr20_43367532-43367808; species=ponAbe
tgttgcagctttgccatcctgcagggctttgggttctctgcatctagacagacagggatggagaagctcacctgcttcctcaaggccctgcctggaagtgacacttaccactcctgctcacattccattggtggagactagtcacatggtcatacctagatgccaaggatgctgggaaatgtagtctCCAGTGGGGCATATGTCTTCCAGAGACAATTCCACACTATGGAGTCTTTTCCAGAGTTAGTGCACAaagtcctctttactaatctgttt
>gene=chr20_43367532-43367808; species=rheMac
tgttgcagctttgccatcctgcagggctttgggttctctgtatctagacagacagggatggagaagctcacctgcttcctcaaggccctgcctggaagtgacactcaccactcctgttcacattccattggtggagactagtcacatggtcatacctagatgccagggatgctgggaaatgtagtcTCCAGTGGGGCAAATGTCTTCCGGAGACAATTCCACACTATGGAGTCTTTTCCAGAGTTAGTGCACAAAGTCCT-TTTACTAATCTGTTT
>gene=chr20_43969725-43969844; species=hg19
gcagggtgatgaggattaagaggaatgcatttgtgtgtgcaagggacccagcacgtgatcaatgaatagtggctgtgattaACCCCTACCTGCCTTCCTCCTGGCCAGTGGGATCAGTG
>gene=chr20_43969725-43969844; species=bosTau
gcaggaggatga-gatgaagtgaaatgcattggggtatgcaagggacacagcacgtgctcaaggagtagcagctattattaacccccatctgcgttccttccagctcaggggattagtg
>gene=chr20_43969725-43969844; species=calJac
gcagagtgatgaggattaagtgaaatgcatttgtgtgtgcaagggacccagcacgtgatcaatgaacagtggctgtgattaACCCCCACCTGCCTTCCTCCTGACCAGTGGGATTAGTG
>gene=chr20_43969725-43969844; species=canFam
acaggatgatgaggattaagtgcaatgcattagtgtgtgcaagggacccagcatgtgctcaatgagtagcagctattattAATGCCCACCTGCCTTCCTTCTGGCCAAAGGGATTAGTG
>gene=chr20_43969725-43969844; species=equCab
gcaggatgatgaggattaagtgaaatgcattaatgtgtgcaagagacccagcatgtgctcaataagtagcggctcttattaATCCCGACCTGCCTTCCTTCTGACTAAGGAGATTAGTA
>gene=chr20_43969725-43969844; species=gorGor
gcagggtgatgaggattaagaggaatgcatttgtgtgtgcaagggacccagcacgtgatcaatgaatagtggctgtgattaACCCCCACCTGCCTTCCTCCTGGCCAGTGGGATTAGTG
>gene=chr20_43969725-43969844; species=panTro
gcagggtgatgaggattaagaggaatgcatttgtgtgtgcaagggacccagcacgtgatcaatgaatagtggctgtgattaACCCCCACCTGCCTTCCTCCTGGCCAGTGGGATTAGTG
>gene=chr20_43969725-43969844; species=papHam
gcagggtgatgaggagtaagtggaatgcatttgtgtgtgcaagggacccagcacgtgatcaatgaatagtggctgtgattaACCCCTACCTGCCTTCCTCCTGGCCAGTGGGATTAGTG
>gene=chr20_43969725-43969844; species=ponAbe
gcagggtgatgaggattaagtggaatgcatttgtgtgtgcaagggacccagcacgtgatcaatgaatagtggctgtgattaACCCCCACCTCCCTTCCTCCTGGCCAGTGGGATTAGTG
>gene=chr20_43969725-43969844; species=rheMac
gcagggtgatgaggagtaagtggaatgcatttgtgtgtgcaagggacccagcacgtgatcaatgaatagtggctgtgattaACCCCCACCTGCCTTCCTCCTGGCCAGTGGGATTAGTG
>gene=chr20_44399885-44400161; species=hg19
TGATAGCAAGCTTTCACTTTATCTTTTAGAATGCCCTTTTGCCCTTTTGAGTCTCTTGCCTGGAAATGGTCTATGACAGACCTCTGCTGCCCTCTGGTGGGCAGAGCATGAAGCACCCAGCAAAGAATTCTTTCCAGTCACATGGCCTCTTCTTTGTTTATATTGCTGAATCTGTGGGAAGCTGGGCTTCTCCACACAATCCCTTGAGGAGAAGGCTTAACTTGTATATGAAAGGAAAGACACCTCTCCCAACTCAAGAGCAACCCACTGCCAGGA
>gene=chr20_44399885-44400161; species=bosTau
--------------------------------------------------------------GAAGTGGTCTATGACAGACCTCTGCTGCCCTCTGGTGGTTTAAGCATAAAGCA-CCAGCAAAGAACT---------------------------------------------------------------------------------------------------------------------------------------------------
>gene=chr20_44399885-44400161; species=calJac
agatagcaagctttcACTTTACCtttta---------------------AGTCTCTTACCTGGAAATGGTCTATGGCAGACTTCTGCTGCCCTCTGATGATCAGAGCATGAAGCACCCAGCAAATAATT----CCAGTCACGTGCAGGCCTCTTTGCTTATATGGCTGACTCTGTAGGAAGCTGGGCTTCTCCACACAATCCCTTGACGAGAAGACTTAACTTGTATACAAAAGGGAAGACATCTCTCCCAACTCAAGAGCAACTCACTTTGAGGA
>gene=chr20_44399885-44400161; species=canFam
AGC--TGTAACTTTTTCTCATACTTCTAGATTT--------TAGGTTCTTTTCTCTTGCCTGGAAATAGTCTGTTATAGACCTCTGCTGCCCTCTGGTGGTGTGAGAATAAAGCACCCAGCCAACAATTGTTCCCACTCA-----------CTTTTCTGATGTTTGTGAATCTATTGGAATCTGGCCTTCTGGGCACCATCCCTTGACAAGAGGGCTTAACTTGGGTAGGAAAAGGAAGGTCACCCT-------CAAGAGCACTCCCTTGCCACG-
>gene=chr20_44399885-44400161; species=equCab
agctatgtaactttttCTCAAACTTCTAGAATA--------TCGTTTTGTTTTTCTTGCCTGGAAATGGTCTATCGCAGACCTCTGCTGCCCTCTAGTGGTGTGAGAAGAAAGTACCCAGCAAAGAATTCTTTCCGCTCA----------------------------------------------------------------------------------------------------------------------------------------
>gene=chr20_44399885-44400161; species=gorGor
TGATAGCAAGCTCTCACTTTATCTTTTAGAATGCCCTTTTGCCCTTTTGAGTCTCTTGCCTGGAAATGATCTATGACAGACCTCTGCTGCCCTCTGGTGGGCAGAGCATGAAGCACCCAGCAAAGAATTCTTT-CAGTCACATGGCCTCTTCTTTGTTTATATTTCTGAATCTGTAGGAAGCTGGGCTTCTCCACACAATCCCTTGAGGAGAAGGCTTAACTTGCATATGAAAGGAAAGACACCTCTCCCAACTCAAGAGCAACCCACTGCCAGGA
>gene=chr20_44399885-44400161; species=panTro
TGATAGCAAGCTTTCACTTTATCTTTTAGAATGCCCTTTTGCCCTTTTGAGTCTCTTGCCTGGAAATGGTCTATGACAGACCTCTGCTGCCCTCTGGTGGGCAGAGCATGAAGCACCCAGCAAAGAATTCTTTCCAGTCACATGGCCTTTTCTTTGTTTATGTTGCTGAATCTGTAGGAAGCTGGGCTTCTCCACACAATCCCTTGAGGAGAAGGCTTAACTTGTATATGAAAGGAAAGACACCTCTCCCAACTCAAGAGCAACCCACTGCCAGGA
>gene=chr20_44399885-44400161; species=papHam
TGATAGCAAGCTTTCACTTTATCTTTGAGAATG---------CCTTTTGAGTCTCTCGCCTGGAAACGGTCTATGACAGACTTCTGCTGCCCTCTAGTGAGCCGAACATGAAACACACAGCAAAGAATTTTTACCAGTCACATGGTCTCTTCTTTGCTTATATTGCTGAATCTGTAGGAAGCTAGGCTTCTCCACACAATCCCTTGAGGAGAAGGCTTAACTTGCATACGAAAGGAAAGACACCTCTCCCAACTCAAGAGCAACCCACTGCCAGGA
>gene=chr20_44399885-44400161; species=ponAbe
TGATAGCAAGCTTTCACTTTATCTTTTAGAA--------TGCCCTTTTGAGTCTCTTGCCTGGAAATGGTCTATGACAGACTTTTGCTGTCCTCTGGTGGGCAGAGCATGAAGCACCCAGCAAAGAATTCTTTCCAGTCACATGGCCTCTTCTTTGTTTATATTGCTGAATCTATAGGAAGCTGGGCTTCTCCACACAATCCCTTGAGGAGAAGGCTTAACTTGTATATGAAAGGAAAGACATCTCTCCCAACTCAAGAGCAACTCACTGCCAGGA
>gene=chr20_44399885-44400161; species=rheMac
tgatagcaagcTTTCACTTTATCTTTGAGAATG---------CCTTTTGAGTCTCTCGCCTGGAAATGGTCAATGACAGACTTCTGCTGCCCTCTAGTGAGCCGAACATGAAACACACAGCAAAGAATTTTTACCAGTCACATGGTCTCTTCTTTGCTTATATTGCTGAATCTGTAGGAAGCTAGGCTTCTCCACACAATCCCTTGAGGAGAAGGCTTAACTTGCATACGAAAGGCAAGACACCTCTCCCAACTCAAGAGCAACCCACTGCCAGGA
>gene=chr20_44519808-44520089; species=hg19
CAGGATCATCTGATCGCGTGCGCCCGGGCTACGATCTGCGAGGCCCGCGGACCTTGACCCGGCATTGACCGCCACCGCCCCCCAGGTCCGTAGGGACCAAAGAAGGGGCGGGAGGAAGACTGTCACGTGGCGCCGGAGTTCACGTGACTCGTACACATGACTTCCAGTCCCCGGGCGCCTCCTGGAGAGCAAGGACGCGGGGGAGCAGAGGTGAGCTGGCACCGGAGGCTGGAGGGGATCCCCGAGCCCGGGATCGGTGCGCGGCAGAGGAGGCTCGCGGG
>gene=chr20_44519808-44520089; species=bosTau
TTGGGTCATCTGACCGCCGGCGCCCGGGATGCGACCTGCCGAACCCGCTGACCTTCGCCGAGGTGGAACCTCCGCCGTGTACCCCT---ATAGAGGCCAGAAA-GGGGCAGGAGGCGGCCCGTCACGTGACGCCGGGGCACACGTGACTCGTACACATGACTTCCCGTCGCCGGGCATCTCCAGGAGAGCGAGGACGCGAGGGAGCGGAGGTGAGAGGGATCCGGAGGCTGGAAGCGATCCCGGAGGCTCCGACCCGGGCGGGGCGGAGGAGGCACGCGGG
>gene=chr20_44519808-44520089; species=calJac
CAGGATCATCTAATCGCGTGCGCCCGGGCTACGACCCGCGAAGCCCGCAGACCTTGACCCGGCATTGACCTCCACCGCCCCCCA-GCCCGTAGGCACCGAAGTAGGGGCGGGGGGAAGACTGTCACGTGGCGCCGGAGCTCACGTGACTCGTACACATGATCTGCAGTTCCCGGGCGCCTCCAGGAGAGGAAGGACGCGGGGGAGCAGAGGTGAGCTGGCACTGGAGGCTGCAGGGGTTCCCCGAGCCCGGGATCGGTGCGCGGCGGAGGAGGCTCGCGGG
>gene=chr20_44519808-44520089; species=canFam
CTGGGTCATCTGATGGCTGGCGCGCGCGAGGCGACCTGGGAGGCCCGCGGGCTCTGACCCCGCGCGG-CCGCAGCCGGCCCCGGGTCCCCGGGGGACCGGAGA-GGCGCCGGAGGGCGACCGTCACGTGACGCCGGCGCCCACGTGACCCCTTCACATGACCTTCCGCGGCCGGGCCCCTCCTGGAGAGCAAGGACGCGGGGGAGACGAGGTGAGGGCGCCCCGGAGGCTGGAGGGGACC-------------------CGCGGCGGTG------CGCGGG
>gene=chr20_44519808-44520089; species=equCab
CTGGGTCATCGGGTCGCGAGCGCCCGGGATACGACCTGAGAGGTCCGCGGACCCTGACCCAGCGTGGATCGCCGCCGCCCTCCAATCCCCCAGAGACCAGAGG-AGGGGCCGAGGAAGACTGTCATGTGATGCCAGAGCACACGTGACTCGTACACATGACCTTTCATCGCCGGGCACCTCCTGGAGAGCACAGACGC-GGGGAGCAGAGGTGAGGAGACTCCGGAGGCTGGGAGCGATCGCGAAGCCCCCGCGCGGCACACGGCGGAGGAGGCTCGCGGG
>gene=chr20_44519808-44520089; species=gorGor
CAGGATCATCTGATCGCGTGCGCCCGGGCTACGATCCGCGAGGCCCGCGGACCTTGACCCGGCATTGACCGCCACCGCCCCCCAGGTCCGTAGGGACCAAAGAAGGGGCGGGAGGAAGACTGTCACGTGGCGCCGGAGTTCACGTGACTCGTACACATGACTTCCAGTCCCCGGGCGCCTCCTGGAGAGCAAGGACGCGGGGGAGCAGAGGTGAGCTGGCACCGGAGGCTGGAGGGGATCCGCGAGCCCGGGATCGGTGCGCGGCAGAGGAGGCTCGCGGG
>gene=chr20_44519808-44520089; species=panTro
CAGGATCATCTGATCGCGTGCGCCCGGGCTACGATCCGCGAGGCCCGCGGACCTTGACCCGGCATTGACCGCCACCGCCCCCCAGGTCCGTAGGGACCAAAGAAGGGGCGGGAGGAAGACTGTCACGTGGCGCCGGAGTTCACGTGACTCGTACACATGACTTCCAGTCCCCGGGCGCCTCCTGGAGAGCAAGGACGCGGGGGAACAGAGGTGAGCTGGCACCGGAGGCTGGAGGGGATCCCCGAGCCCGGGATCGGTGCGCGGCAGAGGAGGCTCGCGGG
>gene=chr20_44519808-44520089; species=papHam
CCGGATCATCTGATCGCGTGCGCCCGGGCTACGATCCGCGAGGCCCGCGGACCTTGACCCGGCATTGACCGCCACCGCCCCCCAGGCCGGTAGGGACCAAAGAAGGGGCGGGGGGAAGACTGTCACGTGGCGCCGGAGTTCACGTGACTCGTACACATGACTTCCAGTCCCCGGGCGCCTCCTGGAGAGCAAGGACACTGGGGAGCAGAGGTGAGCTGGCACCGGAGGCTGGAGGGGATCCCCGAGCCCGGGATCGGTGCGCGGTAGAGGAGGCTTGAGGG
>gene=chr20_44519808-44520089; species=ponAbe
CAGGATCATCTGATCGCGTGCGCCCGGGCTACGATCCGCGAGGTCCGCGGACCTTGACCCGGCATTGACCGCCACCGCCCCCCAGGTCCGTAGGGACCAAAGAAGGGGCGGGAGGAAGACTGTCACGTGGCGCCTGAGTTCACGTGACTCGTACACATGACTTCCAGTCCCCGGGCGCCTCCAGGAGAGCAAGGACGCGGGGGAGCAGAGGTGAGCTGGCACCGGAGGCTGGAGGGGATCCCCGAGCCCGGGATCGGTGCGCGGCAGAGAAGGCTCGGGGG
>gene=chr20_44519808-44520089; species=rheMac
CCGGATCATCTGATCACGTGCGCCCGGGCTACGATCCGCGAGGCCCGCGGACCTTGACCCGGCAATGACCGCCACCGCCCCCCAGGCCGGTAGGGACCAAAGAAGGGGCGGGAGGAAGACTGTCACGTGGCGCCGGAGTTCACGTGACTCGTACACATGACTTCCAGTCCCCGGGCGCCTCCTGGAGAGCAAGGACACGGGGGAGCAGAGGTGAGCTGGCACCGGAGGCTGGAGGGGATCCCCGAGCCCGGGATCGGTGCGCGGTAGAGGAAGCTTGAGGG
>gene=chr20_45212180-45212456; species=hg19
CCACCGAGACCCCAGCCTTGACCACCTTACCTTTGAAGTCAAACCACCACTTGAGAGAGGGCCTTTGGGACGGGAAGAAGAACAAGATGGTGACAATAGCCACGCCGGTGACAGCATCAGAAAGAAACCTACAATGAGAAGGCCCCAAATCACGTGACCATGGGCATCTCAGCGGGCCGAGGTTTGGCAGAATTGTAAAGGAGGATTTGTGGAAGGGAATTAGGCCTGCTGTGAAGGGGCCATTGTTGGAGGCTGGGCCACTGGATTCTGTCCTTC
>gene=chr20_45212180-45212456; species=bosTau
CCACCGATGCCCCGGCCTTGCCCGCCTTACCTTTAAAGTCAAACCACCACTTGAGGGACGGCTTTTGTGACGGGAAGAAGAACAAGATGGTGACAACCGACACGCCGGTGACAGCATCAGAAATGAACCTACAAGGACAAGGCCCCAAAGCATGAGACCCC-GGCATGTCAGCAGGCCAAGGTTTGGCAGCTTTGCAAATGAGGATTTGTGGAAGGGAATTAGGCCCTCTGGGAAGGGGACGTTGTTGGAGG-----CCAAC-GATTGTGTTCTGC
>gene=chr20_45212180-45212456; species=calJac
------AGACCCCATCCTTGACCACCTTACCTTTGAAGTCAAACCACCACTTGAGAGAGGGCCTTTGGGATGGGAAGAAGAACAAGATGGTGACAATAGCCACGCCGGTGACAGCATCAGAAAGAAACCTACAATGAGAAGGCCCCAAAACATGTGACCCTGGGCATCTCAGCGGGCCGAGGTTTGGCAGATTTGTAAATGAGGATTTGTGGAAGGGAATTAGGCCTTCTCTGAAGGGGACATTGTTGGAGGCTGGGTCACTAGATTCTGTCCTGC
>gene=chr20_45212180-45212456; species=canFam
CCACTGAGACCCCAGCCTTGA-CACCTTACCTTTTAAGTCAAACCACCACTTGAAAGAGGGCCTTTGGGATGGGAAGAAGAACAAGATGGTGACAATGGCCACTCCGGTGACAGCATCAGAAAGAAACCTACAATGACAAGGCCCCAAAGCATGTGACCCCGGGCATCTCAGCAGGCTGCAGTTTGGCAGATTTGCAAATGAGGATTTGTGG--------------------GAAGGGGGCATTGTTGGGGG-----CCAC---------------
>gene=chr20_45212180-45212456; species=equCab
CCACCCACACCCCAGCCTTGACCGCCTTACCTTTAAAGTCAAACCACCACTTGAGAGATGGCCTTTGGGATGGGAAGAAGAACAAGATGATGACAATGGTCACACCGGTGACAGCATCCGAAAGAAACCTACAATGACAAGGCCCCAAAGCATGTGACCCCAGGCATCTCAGCAGGCTGGGGTTTGGCAGATTTGCAAATGAGGATTTGTGGAAGGGAATTAGGCCTGCTGTGAAGGGGGCATTGTTGGAGG-----CCACTGGATTCC-TCCTGC
>gene=chr20_45212180-45212456; species=gorGor
CCACCGAGACCCCAGCCTTGACCACCTTACCTTTGAAGTCAAACCACCACTTGAGAGAGGGCCTTTGAGACGGGAAGAAGAACAAGATGGTGACAATAGCCACACCGGTGACGGCATCAGAAAGAAACCTACAATGAGAAGGCCCCAAATCATGTGATCATGGGCATCTCAGCGGGCCGAGGTTTGGCAGAATTGTAAAGGAGGATTTGTGGAAGGGAATTAGGCCTGCTGTGAAGGGGCCATTGTTGGAGGCTGGGCCACTGGATTCTGTCCTGC
>gene=chr20_45212180-45212456; species=panTro
CCACCGAGACCCCAGCCTTGACCACCTTACCTTTGAAGTCAAACCACCACTTGAGAGAGGGCCTTTGGGACGGGAAGAAGAACAAGATGGTGACAATAGCCACACCGGTGACAGCATCAGAAAGAAACCTACAATGAGAAGGCCCCAAATCATGTGACCATGGGCATCTCAGCGGGCCGAGGTTTGGCAGAATTGTAAAGGAGGATTTGTGGAAGGGAATTAGGCCTGCTGTGAAGGGGCCATTGTTGGAGGCTGGGCCACTGGATTCTGTCCTGT
>gene=chr20_45212180-45212456; species=papHam
CCACCAAGACCCCAGCCTTGACCACCTTACCTTTGAAGTCAAACCACCACTTGAGAGAGGGCCTTTGGGACGGGAAGAAGAACAAGATGGTGACAATAGCCACGCCAGTGACAGCATCAGAAAGAAACCTACAATGAGAAGGCCCCAAAGCATGTGACCCTGGGCATCTCAGTGGGCCGAGGTTTGGCAGATTTGTAACGGAGGATTTGTGGAAGGGAATTAGGCCTGCTGTGAAGGGGCCATTGTTGGAGGCTGGGCCACTGGATTCTGTCCTGC
>gene=chr20_45212180-45212456; species=ponAbe
CCACCGAGACCCCAGCCTTGACCACCTTACCTTTGAAGTCAAACCACCACTTGAGAGAGGGTCTTTGGGACGGGAAGAAGAACAAGATGGTGACAATAGCCACGCCGGTGACGGCATCAGAAAGAAACCTACAATGAGAAGGCCCCAAAGCATGTGACCCTGGGCATCTCAGCGGGCTGAGGTTTGGCAGATTTGTAAAGGAGGATTTGTGGAAGGGAATTAGGCCTGCTGTGAAGGGGCCATTGTTGGAGGCTGGGCCACTGGATTCTGTCCCGC
>gene=chr20_45212180-45212456; species=rheMac
CCACCAAGACCCCAGCCTTGACCACCTTACCTTTGAAGTCAAACCACCACTTGAGAGAAGGCCTTTGGGACGGGAAGAAGAACAAGATGGTGACAATAGCCACGCCGGTGACGGCATCAGAAAGAAACCTACAATGAGAAGACCCCAAAGCATGTGACCCTGGGCATCTCAGTGGGCCGAGGTTTGGCAGATTTGTAACGGAGGATTTGTGGAAGGGAATTAGGCCTGCTGTGAAGGGGCCATTGTTGGAGGCTGGGCCACTGGATTCTGTCCTGC
>gene=chr20_45567701-45567977; species=hg19
ttccccactctcagtccacctagttcaggaggggccaattctgatgccccagccatgggtaggcttatggctcagatccagctagtgaacactcagcattgccctggtgacagcgattggttcagggatcagcatgtgaccgaagctgggccaatcagaataattcctgaattttagctgggactgttaaggaaaaggcaccatctcaccactagggttgcagagctggtagggtcagattaaagacactgggagccatcttttctagcagcttgc
>gene=chr20_45567701-45567977; species=bosTau
ttccccactctcagttcagg---------agggtctgactccccttcccacatgcctggtgagcatatgacacaggtttgaccaatgagtacatagcatcaccttggtgatggtgattggttcagggatgggcacatggtccaaacttggccaatcagaataattcctgagtgttagctggtactatta-agaaaaaatataaccttattatagggattgaagagctggcagggtcaagctggacacaccaaggactatctttgccaacaacttgg
>gene=chr20_45567701-45567977; species=calJac
ttccccactctcagtccacctagttcaggaggggccgattctgatgccccagcc-----------------------------agtgagcggtcggcattgccctggcgatagcgattggttcagggttgggcatgtgacccaaggtgggccaatcagaataattcctgaagtttagctggtactatttagg-aaaggcaccgtctcaccactagggttgtggagctggtggggtcagattggaggcactgggagccatc--ttctagcagcttgc
>gene=chr20_45567701-45567977; species=canFam
-------------------------------------------------------------------------------------------------------------------------------------------------------------------------------------------------------ACTGttttaccaccgaggttaaaaagctggca--gtcaggccgaacacaccaaggactagctttgccaacaacctag
>gene=chr20_45567701-45567977; species=equCab
ctcctgattctcagtccaggtggttcggaaggggctgactcccctcttcccaccataggcaggcatgtgactcagttctggccaatgagtgcacagcatcaccctagccacagtgattggttcagggatgggcacatgacccaatctgggccaatcagaataattcctgaattttagctggtactattaggaaaaaggtactaccttaccactg----------gctggcagggtcaggctgaaggtaccaaggaacatctttgccagcagtctag
>gene=chr20_45567701-45567977; species=gorGor
ttccccagtctcagtccacctagttcaggaggggccgattctgatgccccagccatgggtaggcttatggctcagatccagctagtgaacactcagcattgccctggtgacagcgattggttcagggatcagcatgtgacccaagctgggccaatcagaataattcctgaattttagctgggactgttaaggaaaaggcaccatctcaccactagggttgcagagctggtggggtcagattaaagacactgggagccatcttttctagcagcttgc
>gene=chr20_45567701-45567977; species=panTro
ttccccactctcagtccacctagttcaggaggggccgattctgatgccccagccatgggtaggcttatggctcagatccaactagtgaacactcagcattgccctggtgacagcgattggttcagggatcagcatgtgacc-aagctgggccaatcagaataattcctgaattttagctgggactgttaaggaaaaggcaccatctcaccactagggttgcagagctggtggggtcagattaaaga---tgggagccatcttttctagcagcttgc
>gene=chr20_45567701-45567977; species=papHam
ttccctactgtcagtccacctagctcaggaggggctgattctgatgccccagccatgggtgggtttatggctgagatccagctagtgagcgctcagcattgccttggtgacagcgattggttcagggatgggcatgtgacccaagctgggccaatcagaataattcctaaattttagctggtactatgaaggaaaaggcaccatctcaccactaaggttgcagagctggtggggtccgattgaaggcactgggagccatcttttctagcagcttgc
>gene=chr20_45567701-45567977; species=ponAbe
ttccccactctcagtccacctagttcaggaggggccgattctgatgccccagccatgggtgggcttatggctcagatccagctagtgagcagtcagcattgccctggtgacagcgattggttcagggatcggcgtgtgacccaagctgggccaatcagaataattcctgaattttagctgggactattaaggaaaaggcaccatctcaccactagggttgcagagctggtggggtcagattaaagacactgggagccatcttttctagcagcttgc
>gene=chr20_45567701-45567977; species=rheMac
ttccctactctcagtccacctagctcaggaggggccgattctgatgccccagccatgggtgggtttatggctgagatccagctagtgagtgctcagcattgccttggtgacagcgattggttcacggatgggcatgtgacccaagctgggccaatcagaataattcctaaattttagctggtactatgaaggaaaaggcaccatctcaccactagggttgcagagctggtggggtctgattgaaggcactgggagccatcttttctagcagcttgt
>gene=chr20_45600064-45600156; species=hg19
accccattcctttaaggacctaacctacatgttacttgcatcacttttgattccaccctagtgactgcgcttagtcacatgaccacagccta
>gene=chr20_45600064-45600156; species=bosTau
accccactttttaaaggacctt--taaagtgttgcatgcatcacttttgattccatcc---cgaccatatttagtctca--accacagcctc
>gene=chr20_45600064-45600156; species=calJac
accccattcctttcaggacctaagctacatgttgctaacatcacttttgattccatcctattgactgtgcttagtcacatgaccacagccta
>gene=chr20_45600064-45600156; species=canFam
-CCTGACACCTTTAAGGATGTGAC------------TGACCTGcttttgactccatccaggtgactgtacttaggcacctggtcacagtcta
>gene=chr20_45600064-45600156; species=equCab
acctg----ctttaaggacatgacctgagtgtcgaatgcatcactttcgattccatcc---tgactaggtttagtcacatgaccacaaccta
>gene=chr20_45600064-45600156; species=gorGor
accccattcctttaaggacctaacctacatgttacttgcatcacttttgattccaccgtagtgactgcgcttagtcacatgaccacagccta
>gene=chr20_45600064-45600156; species=panTro
accccattcctttaaggacctaacctacatgttacttgcatcacttttgattccaccctagtgactgcgcttagtcacatgaccacagccta
>gene=chr20_45600064-45600156; species=papHam
accccattcctttaaggacctaacctacatgttacttgcatcacttttgattccaccctagtgactgtacttagtcacacgaccagagccta
>gene=chr20_45600064-45600156; species=ponAbe
accccattcctttaagaacctaacctacatgttacttgcatcacttttgattccaccctagtgactatgcttagtcacatgaccacagccta
>gene=chr20_45600064-45600156; species=rheMac
accccattcctttaagaacctaacctacatgttacttgcatcacttttgattccaccctagtgactgtacttagtcacacgaccacagccta
>gene=chr20_47538114-47538349; species=hg19
tcttcttccaccctccaccctcgccttctgtctctcGCCCACCTGACTCCGCTCCGCCCCCAGCCTTAGGCTCCGCCCCGCTGGGGGTCACGGGGCCGACGGACGCTAGGCGGCCGTAGCGGCCTCGCCAGTCACGTGGTCACGTGACGCGCTCCAACATGGCGGCGCCGTGGGGCCGAGGTGTCGCTTCCTGAcggggcggcgcggacggacgcggccggtgccggccgggacg
>gene=chr20_47538114-47538349; species=bosTau
C----------CCCCCACTTT---CC--CCCGCCTCGCCCACTTGGCCCCGCCCCGCCCCCTGTCG-CGGGCTCCCGCC-CCAGAGGTCACGGGGTCGACGG--------ACGCCGTCGCTGCTCCGCCGGTCACGTGGTCACGTGACGCGCTCCAACATGGCGGCGCCGTGTGGTCTCGGCGTCGCTTCCTGACTGGGTGGCGCGGACGGACGCGGCTGGTGCAGGCGGGGACG
>gene=chr20_47538114-47538349; species=calJac
tcttcttcctccttccaccctcgcctcacgcctcgcgcccacctgactccgccccgcccccAGACGTA-GCTCCGCCCCTCTGGGGGTCACGGGGCCGACTGACGCCAAGCGGCAGTAGCTGCCTCGTCAGTCACGTGGTCACGTGACGCGCTCCAACATGGCGGCGCCGTGGGGCCGAGGCGCTGCTTCCTGACTGGGCGGCACAAACGGACGCGGCCGGTGCGGGCCGTGAGG
>gene=chr20_47538114-47538349; species=canFam
-----------------------------------------------------------------------------------------------------------------------------------------------------------------------------------------------------------------GGACGCGGCCGGTGCTGGCCGGGACG
>gene=chr20_47538114-47538349; species=equCab
-------------------------------------------------------------------------------------------------------------------------------------------------------------------------------------------------------------------------------------------
>gene=chr20_47538114-47538349; species=gorGor
TCTTCTTCCTCCCTCCACCCTCGCCTTCTGTCTCTCGCCCACCTGACTCCGCTCCGCCCCCAGCCTTAGGCTCCGCCCCGCTGGGGGTCACGGGGCCGACGGACGCTAGGCGGCCGTAGAGGCCTCGCCAGTCACGTGGTCACGTGACGCGCTCCAACATGGCGGCGCCGTGGGGCCGAGGTGTCGCTTCCTGAcggggcggcgcggacggacgcggccggtgccggccgggacg
>gene=chr20_47538114-47538349; species=panTro
tcttcttcctccctccaccctcgccttctgtctctcgcccaccTGACTCCGCTCCGCCCCCAGCCTTAGGCTCCGCCCCGCTGGGGGTCACGGGGCCGACGGACGCTAGGCGGCCGTAGCGGCCTCGCCAGTCGCGTGGTCACGTGACGCGCTCCAACATGGCGGCGCCGTGGGGCCGAGGTGTCGCTTCCTGAcggggcggcgcggacggacgcggccggtgccggccgggacg
>gene=chr20_47538114-47538349; species=papHam
tcttctt---ccctccaccctcgctttctgtctctcgcccaccTGACTCCGCTCCGCCCCCAGCCGTAGGCTCCGCCCCGCTGGGGGTCACGGGGCCGACGGACGCTAGGCGGCCGTAGCGGCCTCTCCAGTCACGTGGTCACGTGACGCGCTCCAACATGGCGGCGCCGTGGGGCCGAGGTGTCGCTTCCTGACGGGGCGGCGGGGACTGACGCGGCCGGTGCCGGCCGGGACG
>gene=chr20_47538114-47538349; species=ponAbe
tcttcctcctccctccaccttcgccttctgtctctcgcccacctgactccgctccgcccccAGCCGTAGGCCCCGCCCCGCTGGGGGTCACGGGGCCGACGGACGCTAGGCGGCCGTAGCGGCCTCGCCAGTCACGTGGTCACGTGACGCGCTCCAACATGGCGGCGCCGTGGTGCCGAGGTGTCGCTTCCTGACGGGGCGGCGCGGACGAAAGCGGCCGGTGCCGGCCGGGACG
>gene=chr20_47538114-47538349; species=rheMac
tcttctt---ccctccaccctccctttctgtctctcgcccaccTGACTCCGCTCCGCCCCCAGCCGTAGGCTCCGCCCCGCTGGGGGTCACGGGGCCGACGGACGCTAGGCGGCCGTAGCGGCCTCGCCAGTCACGTGGTCACGTGACGCGCTCCAACATGGCGGCGCCGTGGGGCCGAGGTGTCGCTTCCTGACGGGGCGGCGGGGACTGACGCGGCCGGTGCCGGCCGGGACG
>gene=chr20_48002117-48002216; species=hg19
ggacccagggctgcccagaataaagactacatttcccagcttcccttgcagttagatgtggccatgtgattaacattggccaatggaaggtgagcagaa
>gene=chr20_48002117-48002216; species=bosTau
ggacaaaaggctacacagaatgaagactacatttcccagcttcccctgtggttagatatggccatgtgactaagcttgtcctgtgcaatgtgagcaaaa
>gene=chr20_48002117-48002216; species=calJac
ggacccagggctacccagaataaagactgcatttcccagcttcccttgcagttagatgtgaacatgtgattaacattggccaatggaaggttggcag--
>gene=chr20_48002117-48002216; species=canFam
ggacatgaggctacccagaataaggactgtatttcccagcttcccttgcaattagatgaggccatgtgactaggtgtgaccaatggaatatgagcagaa
>gene=chr20_48002117-48002216; species=equCab
----atga--cta--cagaataaagactacatttcccagcttcccttgcagttagatgtggccatgtgactaagtctggccaatggaaggtgagcaaaa
>gene=chr20_48002117-48002216; species=gorGor
ggacccagggctgcccagaataaagactacat-tcccagcttcccttgcagttag-tgtggccatgtgattaacattggccaatggaaggtgagcagaa
>gene=chr20_48002117-48002216; species=panTro
ggacccagggctgcccagaataaagactacatttcccagcttcccttgcagttagatgtggccatgtgattaacattggccaatggaaggtgagcagaa
>gene=chr20_48002117-48002216; species=papHam
ggacccagggctaaccagaataaagaccacatttcccagcttcccttgcagttagatgtggccatgtgattaacattggccaatggaaggtgagcagaa
>gene=chr20_48002117-48002216; species=ponAbe
ggacccagggctacccagaataaagactacatttcccagcttcccttgcagttagatgtggccatgtgattaacactggccaatgggaggtgagcagaa
>gene=chr20_48002117-48002216; species=rheMac
ggacccagggctaaccagaataaagactacatttcccagcttcccttgcagttagatgtggccatgtgattaacattggccaatggaaggtgagcagaa
>gene=chr20_48738453-48738729; species=hg19
TTTTTGTAGTAATGCCttaggaagaggtgatcacaaccctgcaaatccagatggacatttttcagccctgggcaaccagagcatttcaccccactggccaatgtgattggttcagggatgggcacgtgacccagtccagaccaatgagagcctgccctgggacttccactgcaactactgggaatgcactttccactgagattgctgagctggtCTAGTAAGTCTCAACTcaaagagaaaaacagagcttagagagaccacgttttgatgaatcat
>gene=chr20_48738453-48738729; species=bosTau
ttcttcaggcaaccactcgggaaatgttgatcccacttctgcaactccaggtggata--tttcagccctggccgataagaacacttcaccatc--ctccaacatggttggttcagggacaggcacgtaacccagtccaggccagtaagagcctgccctgggactttggctgcatctgctgggaaggaacattctactgaga-tatggagctggtccaataa-cctcaactt-gacagaaaaagagagac-agaga---ccagttctgatgaatcgt
>gene=chr20_48738453-48738729; species=calJac
tttttgtggtaatgccttaggaagaggtcaccacaatcctgcaaatccaggtggacatttttcagccccgggcaaccagagcatttcaccgcattggccaatgtgattgg-------------------cctagtccagaccaatgagagcctgccctggaacttccactgcagctactggaaatgcactttccactgagattgctgagctagtCCAGTAAGTCTcaactc----agaaaaacagagcttagagagaccacgttttgatgaatcat
>gene=chr20_48738453-48738729; species=canFam
tttttttgggaacaactcgggaagtatcattcccacccctaaaactccaggttggtgtgtttcaaacccggccagccagagccattcACCA------------------------------CCACGAGACCCAATTTGTCCCAGTGGAAGCCTGCCTT-GGGCATTTGCTGCAACCACAGGCAGGGAACTTTCCACTGAGATTGCAGAGCTTGTCCAATAGGTCTcaactc--agggaaaagcggaact-agactgaccagggtctggtgaatcat
>gene=chr20_48738453-48738729; species=equCab
ttcttttgggaaccactcgaaaagtgttgatcccaccccgggaactgcaggtggacatgtttcagccctggccaatcagaacacttcaccagcccccgaaaggtgattggtccagcggtgggcacatgacccaatccaggccaatgagagcctgcccc-gggctctccttgcaactgctgggaggggattttctattgggattgctgagctggtccaat--gtcccaactc--agggaaaaacagagac-ggagagaccaagtgctgatgagtcac
>gene=chr20_48738453-48738729; species=gorGor
TTTTTGTAGTAATGCCTTAGGAAGAGGTGATCACAA------------------------------------------------------------------------------------------------------------------------------------------------------------CCACTGAGATTGCTGAGCTGGTCTAGTAAGTCTCAACTcaaagagaaaaacagagcttagagagaccacgttttgatgaatcat
>gene=chr20_48738453-48738729; species=panTro
TTTTTGTAGTAATGCCTTAGGAAGAGGtgatcacaaccctgcaaatccagatggacatttttcagccctgggcaaccagagcatttcaccccactggccaatgtgattggttcaggggtgggcacgtgacccagtccagaccaatgagagcctgccctgggacttccactgcaactactgggaatgcactttccactgagattgctgagctggtctagtaagtctcaactcaaagagaaaaacagagcttagagagaccacgttttgatgaatcat
>gene=chr20_48738453-48738729; species=papHam
TTTTTGTAGTAATGCCttaggaagaggtgatcacaaccctgcaaatccagatggacatttttcagccctgggcaaccaaagcatttcaccccactggccaatgtgattggttcaaaggtgggcacatgacccagtccagaccaatgagagcctgccttgggacttccactgcaactattgggaaagcactttcaactgagattgctgagctggtCTAGTCAGTCTcaactc----agaaaaacagagcttagggagaccacgttttgatgaatcat
>gene=chr20_48738453-48738729; species=ponAbe
TTTTTGTAGTAATGCCttaggaagaggtgatcacaaccctgcaaattcagatggacatttttcagccctgggcaaccagagcatttcaccccactggccaatgtgattggttcaggggtgggcacatgacccagtccagaccaatgagagcctgccctgggacttccactgcaactactgggaatgcactttccactgagattgctgagctggtCTAGTAAGTCTCAACTcagagagaaaaacagagcttagagagaccacgttttgatgaatcat
>gene=chr20_48738453-48738729; species=rheMac
TTTTTGTAGTAATGCCTTAGGAAgaggtgatcacaaccctgcaaatccagatggacatttttcagccctgggcaaccaaagcatttcaccccactggccaatgtgattggttcaagggtgggcacatgacccagtccagaccaatgagagcctgccttgggacttccactgcaactattgggaaagcactttcaactgagattgctgagctggtctagtaagtctcaactc----agaaaaacagagcttagggagaccacgttttgatgaatcat
>gene=chr20_48746564-48746840; species=hg19
TGGGACCCTCTGGACCCCCTGCACCTGCtggggtaacagcctcccctccttagtccaggctcttctgacaaggctgacctcgccccgggctgagaaagaacacgtgaccaggcctggccaatcatagcatctcctccctctagccagtgactgcctgagggcccagcacgtgacccaatctgggccaatgggagtgagccgtgggacttcagttggcggaaactacagggaaggagaaatgctgttctcctggaaggagaaggacagttctctttt
>gene=chr20_48746564-48746840; species=bosTau
CAGGACCCTTTTTTTTTCCAATATCC---CTGGTAAGAGCCTCCTTCTCTTAGTACCAGTTGCCCCAATCAGACTGCCTCCTC---------------------Ggacctggcccggccaatcagagcatcccattcctctggccagtgactggctgtgtgacagccacgtgacccaagcgaggccaatggtgatgagtcgtgggacttcggtcct----aactatgggaaaagggg-----cggtctccag------------------------
>gene=chr20_48746564-48746840; species=calJac
TGGGACCCTCTGGACCCCGTGCACCTCCtggggtaacagcctcacctccttaatccaagcgcttctgactgggccgaccccaaccctggctgagaaagcacatgtgaccaggcctggccaatcacagcatctcatccctctagccagtgactggctgaaggcccagaacgtgacccaatctgggccaatgggagtgagccatgagactttggttggtggaaatgatgggaaaggagaaatgctgttttcctgggagg---aggtctgttctc-ttt
>gene=chr20_48746564-48746840; species=canFam
--GGGCCCTCTTTCTCCCCAGTGCc----ctgggaacagcctctttctgtaggtacaggttgttcctctggggcggacccacctgctagtttaaagtgagcacgtgacttggctgggccaatcaggccctctc------tctgcccgtggctggc--agggatgggcacatgacccgagccaggccaatgggagagcgccatgggactttggctct----caccgtgggaaaggagagctggctctccactg------------------------
>gene=chr20_48746564-48746840; species=equCab
CAGGACCCTGTTTCTTCCCAGCATCC---CTggtacca-gccccttctcttagtacaagctgttctgatggggctgaccccccctccacctaagagtgagcacgtgacccggcctggccaatcacagcatcccatccctcccgcccgtgacgggctgagggatgggcatgtgacccaagctggaccaatgggagtgagccatgggac--tggccgt----gactgccggaggggagagctctctggccactg------------------------
>gene=chr20_48746564-48746840; species=gorGor
TGGGACCCTCTGGACCCCCTG-Accttctggggtaacagcctcccctccttagtccaggctcttctgacaaggctgacctcgccccgggctgagaaagaacatgtgaccaggcctggccaatcatagcatctccttcctctggccagtgactgcctgagggcccagcacgtgacccaatctgggccaatgggagtgagccgtgggacttcagttggcggaaactacagggaaggagaaatgctgttctcctgggaggag-aggacagttctctttt
>gene=chr20_48746564-48746840; species=panTro
TGGGACCCTCCGGACCCTCTGCACCTGCtggggtaacagcctcccctccttagtccaggctcttctgacaaggctgacctcgccctgggctgagaaagaacatgtgaccaggcctggccaatcatagcatctcctccctctggccagtgactgcctgagggcccagcacgtgacccaatctgggccaatgggagtgagccgtgggacttcagttggcggaaactacagggaaggagaaatgctgttctcctgggaggagaaggacagttctctttt
>gene=chr20_48746564-48746840; species=papHam
TGGAACCCTCTGGACCCCCTGCACCTCCtggggtaacagcctcccctccttagtccaagctcttctgacagggctgaccccgcccctggctgagaaagaacatgtgaccaggcctggccaatgacagcatctcctccttctggccagtgactgcctgatgacccagcacgtgacccaatctgggccaatgggagtgagccatgggacttcagttgtcagaaactac-gggaaggagaaatgctgttctcccggg------aggacagttctctttt
>gene=chr20_48746564-48746840; species=ponAbe
TGGGACCCTCTGGACCCCCTGCACCTCCtggggtaacagcctcccctccttactccaggctcttctgacaaggctgacgtcgccccgggctgagaaagaacatgtgaccaggcctggccaatcatagcatctcctccttccagccagtgactgcctgagggcccagcacgtgacccaatctgggccaatgggagtgagccgtgggacttcagttggcggaaactacagggaaggagaaacgctgttctcctgggaggagaaggacaattctctttt
>gene=chr20_48746564-48746840; species=rheMac
TGGGACCCTCTGGACCCCCTGCACctcctggggtaacagcctcccctccttagtccaagctcttctgacagggctgaccccgcccctggctgagaaagaacatgtgaccaggcccggccaatgacagcatctcctccttctggccagtgactgcctgatggcccagcacgtgacccaatctgggccaatgggagtgagccatgggacttcagttgtcagaaactac-gggaaggagaaatgctgttctcccggg------aggacagttctctttt
>gene=chr20_49084615-49084891; species=hg19
tgtagagtctgagagttgtccccagtatcagtttttcccttctatagaggtaaatgctccgtggaaacacatggctggttgcagtaaagactacatttcccagcctcccttgcagcaagaagcggccatgtgactgaggtatggccaatgagatgtgagcagaaCATGGGACAGCAAACAAGGTGATCAGCCATTTGGACCTCTGGATGGGGTCCACATGCTGGTGAGAATGGGACAACAAGTTAGGGGCCCAAGCCTCTGACAACTTTCTGGTAC
>gene=chr20_49084615-49084891; species=bosTau
ggtaaagtctgaaagttgtccccaatatcagtcttccccttctataatgatagaagctccataaaagcttatggctggttggaacaaagactacatttcccagagtcctttgcagtgggaagtggccatgtgactgagggatggacaaaggggtgtgaacag-----GGG-AAGCAAATGTGGTGGTCAGCCCCTTGGGTTTCGGGATGGGGACAACATGCTGCT---------A-------AT-GGGACCCGAGCCTCCGACAACTTCATGGTGG
>gene=chr20_49084615-49084891; species=calJac
tgtagagtctgagagttgtcccca-tatcagtttttcccttctgtaggggtaagtgctccatagaaacacatggctgattgcaataaaaactacatttcccagcctcccttgcagcaagaagtggccatgtgactgaggtatggccaatgagatgtgagcagaaCATAGGACCCCGAACATGTTGGTCAGCCATTTGGACCTCAGGCTGGGGTCAACATGCTGGTGAGGATGGGACAACAAGTTAGGGGCCCAAGCCTCTGACAACTTGCTGGTAC
>gene=chr20_49084615-49084891; species=canFam
GGTAGAGTCTGAGAGTTGACCCCAAGATCAGTTTAGCCCTTTTATAATGACAGA-----------Agcccatggctgctcagaatgaagactacatttcccagcctccttttcaccaa--agtgggcatgtgactgaggtatggccaatgagatgtgagcagaaCCTGGGAAAACAAACATGGTGGTCAGCCATTTGGTTTTTGGGTTGGGTTGCTCCTTCAGCTGGCTGCTGAACAATAAGTTAGGGATCCAAGCCTCTGACAGGCTCATGATGT
>gene=chr20_49084615-49084891; species=equCab
GGTAGAGCCTGAGC-TGGCCCACGGTACCAGCTT-Ctcctcctgagacgacagaagctccgtaggagcaca-ggctgttcagaatgg--acgacatcccccagcctcccttgcagcgaggagtggccgcaggactgcggtacggccaacgggctgtgagcagaaCAAGGGACCGCAAGCGGGGCGCTCTGCCGTTTTGGCTTTGCAATGAGGACAACACGCGGATGACAGTGGAGCAC----TTAGGGGCCCTCGCCC--AACAACCTCATGGCGT
>gene=chr20_49084615-49084891; species=gorGor
tgtagagtctgagagttgtccccagtatcagtttttcccttctatagaggtaaatgctccatggaaacacatgactggttgcaataaagactacatttcccagcctcccttgcagcaagaagtggccatgtgactgaggtatggccaatgagatgtgagcagaaCATGGGACAGCAAACAAGGTGATCAGCCATTTGGACCTGTGGATGGGGTCCACATGCTGGTGAGAATGGGACAACAAGTTAGGGGCCCAAGCCTCTGACAACTTTCTGGTAC
>gene=chr20_49084615-49084891; species=panTro
tgtagagtctgagagttgtccccagtatcagtttttcccttctatagtggtaaatgctccgtggaaacacatggctggttgcaataaagactacatttcccagcctcccttgcagcaagaagaggccatgtgactgaggtatggccaatgagatgtgagcagaaCATGGGACAGCAAACAAGGTgatcagccatttggacctctggatggggtccacatgctggtgagaatgggacaacaagttaggggcccaagcctctgacaactttctggTAC
>gene=chr20_49084615-49084891; species=papHam
tgtagagtctgagagttgtccccagtatcagtttttcccttctccagtgataaatgctccatggaaacacatggctggttgcaataaagactacatttcccagcctcccttgcagcaagaagtggccatgtgactgaggtatggccaatgacatgtgagcagaaCATGGGACTG-GCATTTGGTgatcaggcatttggacctctggatggggtcaacatgctggtgagaatgggacaacaagttaggggcccaagcctctgacaactttctggtac
>gene=chr20_49084615-49084891; species=ponAbe
tgtagagtctgagagttgtccccagtatcagtttttcccttctatagtggtaaatgctccttggaaacacacggctggttgcaataaagactacatttcccagcctcccttgcagcaagaagtggccatgtgactgaggtatggccaatgagaggtgagcagaaCATGGGACAGCAAACAAGGTGATCAGCCATTTGGACCTCTGGATGGGGTCAACATGCTGGTAAGAATGGGACAACAAGTTAGGGGCCCAAGCCTCTGACAACTTTCTGGTAC
>gene=chr20_49084615-49084891; species=rheMac
tgtagagtctgagagttgtccccagtatcagtttttcccttctccagtgataaatgctccatggaaacacatggctggttgcaataaagactacatttcccagcctcccttgcagcaagaagtggccatgtgactgaggtatggccaatgacatgtgagcagaaCATGGGACTG-GCATTTGGTgatcaggcatttggacctctggatggggtcaacatgctggtgagaatgggacaacaagttaggggcccaagcctctgacaactttctggtac
>gene=chr20_49115959-49116235; species=hg19
acagagcgagactccatctcaaaaaaaaaaaaaaaaaaaaagaaagaccctgaccccaccccacactgttcctgaaccaagcctttaaaggcatgatttagaaatggtgcacgtcacttccactcaggtcctattggtcagcatgcagtcatatggcacatctagttgcaagggaagttgggaaatgtagtctttagccaggcaggcatgtgcccagttacaatcctgtttctatgaaagcagagaactgacactggggacaattagtaTCTGACC
>gene=chr20_49115959-49116235; species=bosTau
GATGAAGTAA-----------------AAAAGCAAAAGAAAGAA-----CTTACCCAACTGC--------------TTAGGcctttgagggcacgatttagaagtggaccacatcactaacacccacatcctattggccagtatgtagtcacatggcatagttacctgcaagggaacatgggaaatgtagtctttagttgggcagccatt-gccaaggtacaatcctgttcctatgaaag-agagaattgatgttggtaacgattagcaTCTAACC
>gene=chr20_49115959-49116235; species=calJac
-----------------------------------------------------ccccaacccacattgttcctgaacgaagtctttcagggcatgatttagaaatgtcgcacatcacttctattcagatcctattggtcagtatgtagtcacatggcacatctagttgcaaggaaagttgggaaatgtagtctttaggtgggcaggctaatgcctagttacaattctgtttctatgaaggcagagaactgacactggggacagttagtaTCTGACT
>gene=chr20_49115959-49116235; species=canFam
----------------------------------------------------------------------------GCTGGATCCCGAGGGTGTGATTtagaggtagattacatcatttccatcctcatcctattggccagtatatagtcacccagtgtatctagctgcaagggaagctgggaaat---gtctcttgctgggcagtcatttgcctggctgcaatcctgtttctagaaaaa-agagatttaacattggtgacaattaacaTCTGACC
>gene=chr20_49115959-49116235; species=equCab
----agagga-----------------aaaggtgaaagaaagaa-----ctgcccccacccc--------------ctgggcatttgaaggcatgattgagaagtagaccacgtcacttccacccacatctgattggccggcatctagtc-cacggcaactctagctgcaatggaagctgggaaatgtagcctttagctgggaagccacgtgcacggctataatcctatttctacgaaag-agagaattgacattggggAC-ATTACTATCTTACC
>gene=chr20_49115959-49116235; species=gorGor
acagagagagactctgtctcaaaaaaaaaaaaaaaaaaaaagaaaGACCCTGACCCCACCCCACACTGTTCCTGAACCAAGcctttaaaggcatgatttagaaatggtgcacatcacttccactcagatcctattggtcagcatgcagtcatatggcacatctagttgcaagggaagttgggaaatgtagtctttagccaggcaggcatgtgcccagttacaatcctgtttctatgaaagcagagaactgacattggggacaattagtaTCTGACC
>gene=chr20_49115959-49116235; species=panTro
acagagcgagactctgtctcaaaaaaaaaaaaaaaaaaaaagaaagaccctgaccccaccccacactgttcctgaaccaagcctttaaaggcatgatttagaaatggtgcacatcacttccactcagatcctattggtcagcatgcagtcatatggcacatctagttgcaagggaagttgggaaatgtagtctttagccaggcaggcatgtgcccagttacactcctgtttctatgaaagcagagaactgacattggggacaattagtaTCTGACC
>gene=chr20_49115959-49116235; species=papHam
acagagcaagactctgcctc--------aaaaaaaaaaaaaaaaagaccctgactccaccccacactgtccctgaaccaagcctttaaaggcatgatttagaaatggcgcacatcacttccactcagatcctattggtcagcatgtagtcatatggcacatctagttgcaagggaagttgggaaatgtagtctttagccaggcaggcatgcacccagttacaatcctgtttctatgaaagcagagaactgacactggggacaattagtaTCTGACC
>gene=chr20_49115959-49116235; species=ponAbe
acagagcgagacttcgtctc-aaaaaaaaaaaaaaaaaaaagaaagaccctgaccccaccccacattgttcctgaaccaagcctttaaaggcatgatttagaaatggtgcacatcacttccactcagatcctattggtcagcat-----------gcacatctagttgcaagggaagttgggaaatgtagtctttagccaggcaggcatgtgcccagttacaatcctgtttctatgaaagcagagaactgacactggggacaattagtaTCTGGCC
>gene=chr20_49115959-49116235; species=rheMac
acagagcaagactctgcctc------aaaaaaaaaaaaaaaaaaaGACCCTGACTCCACCCCACACTGTCCCTGAACCAAGcctttaaaggcatgatttagaaatggcgcacatcacttccactcagatcctattggtcagcatgtagtcatatggcacatctagttgcaagggaagttgggaaatgtagtctttagccaggcaggcatgcgcccagttacaatcctgtttctatgaaagc-gagaactgacattggggacaattagtaTCTGACC
>gene=chr20_49548232-49548508; species=hg19
GGCGCCGCGGATAATGGCCGCAGTGCGCTCCCGGGGCCCGTGTGCTCGGCGGGCGCCTTCCTCTGGCCGCAGCGCCGGCGGCGGAGGCAGAAGCAGCGGGCCGCAGCACGCCCAGCACTCAGTCAGGTGGCCGTGCTGGGGATCCCTGCGCGGGCCCAGCTGGGCCTGGACTACATCTGGCGGGAGGGGTGTGCGGGGCGGCCTGGGGCGGCTCCACGTGCTCAGATGCCCGCGCTTCCACGGCTGAGAAGCGGCGGGAAGGCGCCGGGACACCTG
>gene=chr20_49548232-49548508; species=bosTau
GGCGCCGCGGATAATGGCCGCAGTGCGCTTCCATGGCCCTTGTGCACGGCGGGCGCCTTCCTCTGGTCACAGCGCCGACGGCGGAGGTACAAGCAGCGGGCCGCAGCACGCCCTGCACTCAGTCAGGTGGCCGTGCTGGGGATCCCTGCGCGGGCCCGGCTGGGCCTGGACTACATCTGGCGGGAGGGGCGTGT-GGGCAGCCCCG--CGGCTCCACGTGCTGGGAAGCCCG--CGTCCGGGGCTC---GGCAGAAGGAA-GCCTA-GGACACCTG
>gene=chr20_49548232-49548508; species=calJac
GGCGCCGTGGATAATGGCCGCAGTGCGCTCCCAGGGCCCGGGTGCTCAGCGGGCGCCTTCCTCTGGCCGCAGCGCCGGCGGCGGAGGCAGAAGCAGCGGGCCGCAGCACGCCCAGCACTCAGTCAGGTGGCCGTGCTGGGGATCCCTGCGCGGGCCCAGCTGGGCCTGGACTACATCTGGCGGGAGGGGTGTGCAGGGCGGCCCGGGGCGGCTCCACGTGCTCAGAGGCCCGCGCTTCCACGCCTGAGAAGCGGTGGAAAGGCGCCGGAACACCTG
>gene=chr20_49548232-49548508; species=canFam
GGCGCCGCGGATAATGGCCGCAGTGCGCTTCCAAGGCCCGTGTGCACGGCGGGCGCCTTCCTCTGGCCGCAGCGCCGGCGGCGGAGGCACCAGCAGCGGGCCGCAGCACGCCCTGCACTCAGTCAGGTGGCCGTGCCGGGGATCCCTGCGCGGGCCCAGCTGGGCCTGGACTACATCTGGCGGGAGGGGCGTGT-GGGCAGCCCGG--CGGCTCCACGTGCTGGGAGGCCTGCGCGTCACGGGcggggcGGTAGCGGGAG-GGGCAGGGGCACCTG
>gene=chr20_49548232-49548508; species=equCab
GGCGCCGCGGATAATGGCCGCAGTGCGCTTCCAGGGCCCGTGTGCACGGCGGGCGCCTTCCTCTGGCCGCAGCGCCGGCGGCGGAGGCACAAGCAGCGGGCCGCAGCACGCCCTGCACTCAGTCAGGTGGCCGTGCCGGGGATCCCTGCGC-GGCCCCGCTGCGCCTGGACTACATCTGGCGGGAGGGGCGTGA-GGGCCGCCC-G--CGGCTCCACGTGCT-GCAGGCCCGTTCGGCGCCGGCGG---------CGGAA-GGGCA-GGACACCTG
>gene=chr20_49548232-49548508; species=gorGor
--------------------------------------------------------------------------------------------------------------------------------------------------------------------------------------------------------------------------------GATGCCCGCGCTTCCACGGCTGAGAAGCGACGGGAAGGCGCCGGGACACCTG
>gene=chr20_49548232-49548508; species=panTro
GGCGCCGCGGATAATGGCCGCAGTGCGCTCCCGGGGCCCGTGTGCTCGGCGGGCGCCTTCCTCTGGCCGCAGCGCCGGCGGCGGAGGCAGAAGCAGCGGGCCGCAGCACGCCCAGCACTCAGTCAGGTGGCCGTGCTGGGGATCCCTGCGCGGGCCCAGCTGGGCCTGGACTACATCTGGCGGGAGGGGTGTGCGGGGCGGCCTGGGGCGGCTCCACGTGCTCAGATGCCCGCGCTTCCACGGCTGAGAAGCGGCCGGAAGGCGCCGGGACACCTG
>gene=chr20_49548232-49548508; species=papHam
GGCGCCGCGGATAATGGCCGCAGTGCGCTCCCGGGGCCCGTGTGCTTGGCGGGCGCCTTCCTCTGGCCGCAGCGCCGGCGGCGGAGGCAGAAGCAGCGGGCCGCAGCACGCCCAGCACTCAGTCAGGTGGCCGTGCTGGGGATCCCTGCGCGGGCCCAGCTGGGCCTGGACTACATCTGGCGGGAGGGGTGTGCGGGGCGGCCTGGGGCGGCTCCACGTGCTCAGATGCCCGCGCTTCCACGGCTGAGAAGCGGCGGGAAGGCGCCGGGACACCTG
>gene=chr20_49548232-49548508; species=ponAbe
GGCGCCGCGGATAATGGCCGCAGTGCGCTCCCGGGGCCCGTGTGCTCGGCGGGCGCCTTCCTCTGGCCGCAGCGCCGGCGGCGGAGGCAGAAGCAGCGGGCCGCAGCACGCCCAGCACTCAGTCAGGTGGCCGTGCTGGGGATCCCTGCGCGGGCCCAGCTGGGCCTGGACTACATCTGGCGGGAGGGGTGTGCGGGGCGGCCTGGGGCGGCTCCACGTGCTCAGATGCCCGCGCTTCCACGGCTGAGAAGCGGCGGGAAGGCGCCGGGACACCTG
>gene=chr20_49548232-49548508; species=rheMac
GGCGCCGCAGATAATGGCCGCAGTGCGCTCCCGGGGCCCGTGTGCTTGGCGGGCGCCTTCCTCTGGCCGCAGCGCCGGCGGCGGAGGCAGAAGCAGCGGGCCGCAGCACGCCCAGCACTCAGTCAGGTGGCCGTGCTGGGGATCCCTGCGCGGGCCCAGCTGGGCCTGGACTACATCTGGCGGGAGGGGTGTGCGGGGCGGCCTGGGGCGGCTCCACGTGCTCAGATGCCCGCGCTTCCACGGCTGAGAAGCGGCGGGAAGGCGCCGGGACACCTG
>gene=chr20_55646314-55646590; species=hg19
AACTACCGCAAGTGCTATACTGAGACCCAGCGCTGTGGCAAGTTCCCCTGACCTGTCTGCAGGGATCATTACAAGCCGATACTGGCTGCCCAGCGGGACCTGATGAGACATCAGAGAGCTCACGTGACCTCCATTATCACTGTCACCGCCGTGCGTGCTGTTCACACAAACATCGGAGATGTAAGTGACACTTTACAACAATTCCTGAGCCTTCCATCATGTGGCTCAGAATGTCATGGCCCAGATGATGTCGGGGGGTATTAaaacaaataaatg
>gene=chr20_55646314-55646590; species=bosTau
------------------------------------------------------------------------------------------------------------------------------------------------------------------------------------------------------------------------------------------------------------------------------------
>gene=chr20_55646314-55646590; species=calJac
AACTACCCCAAGTCCTGTACTGAGACCCAGCACGGTGGCATGTTCACATAACCTGTCTGCAGGCATCACTCCAAGCTGATACTGGCTGTCCACTGGGACCTGATGGGATGGAGGAGAGCTCACGTGACCTCAGTTATCACTGTCACCACCATGCGTGCTGCCCACACAAACACCGGAGATGCAAGTGACACTTTACAACAATTCTTGAGCCTTCCGTCATGTGGTTCAGACTGTCACTGCCCAGAAGACATCGGTTGGTATTAaaa----tgaatg
>gene=chr20_55646314-55646590; species=canFam
GATTACCGGAAGTCCTATCCCGAGATCCCTCACTGCTTCCTCTTGGGGTGAC---------AGCATCTCCCCATGCCACCCGAGGATGCCCGGTGTCACCTGA---------TGAGACCTCGCCGCACCTGGTTTATCACTGCC---------------------------------------AGCAACATTTTA-AACAACTCT-GAGCATTCCGTT-----GCTCAGGGTGTTGCTGCCCAGATGGTGTC-ACAAATATAGAAATAAACAGA--
>gene=chr20_55646314-55646590; species=equCab
aattacccaaaatgctacactgagacacaaggctatttcctgttgagatgacccgtctccaggcatctctccatgcTATCCAAGGATGCCCAGTGTGAGCTGA-----------------------------------------------------------------------------------------------------------------------------------------------------------------------------
>gene=chr20_55646314-55646590; species=gorGor
AACTACCCCAAGTGCTATACTGAGACCCAGCGCTGTGGCAAGTTCCCCTGACCTGTCTGCAGGGATCATTACAAGCCGATACTGGCTGCCCAGCGGGACCTGATGAGACATCAGAGAGCTCACGTGACCTCCATTATCACTGTCACCGCCGTGCATGCTGTTCACACAAACATCGGAGATGTAAGAGACACTTTACAACAATTCCTGAGCCTTCCATCATGTGGCTCAGAATGTCATGGCCCAGATGATGTCGGGGGGTATTAaaacaaataaatg
>gene=chr20_55646314-55646590; species=panTro
AACTACCGCAAGTGCTATACTGAGACCCAGCGCTGTGGCAAGTTCCCCTGACCTGTCTGCAGGGATCATTACAAGCCGATACTGGCTGCCCAGCGGGACCTGATGAGACATCAGAGAGCTCACATGACCTCCATTATCACTGCCACCGCCGTGCGTGCTGTTCACACAAACATCGGAGATGTAAGTGACACTTTACAACAATTCCTGAGCCTTCCATCATGTGGCTCAGAATGTCATGGCCCAGATGATGTCGGGGGGTATTAAAACAACTAAATG
>gene=chr20_55646314-55646590; species=papHam
AACTACTCCATGTGCTATACTGAGACCCAGCGCTGTGGCAAGTTCTCCTGACCTGTCTGCAGGGATTGTTACAAGCTAATACTGGCTGCCCAGTGGGACCTGATGAGACATAGGAGCGGTCACGTGACCTCCATTATCACTGTCACCACTGTGCTTGCTGTTCACACAAACATCGGAGATGTAAGCGACACTTTACGATAATTGCTGAGCCTTCTATCATGCGGCTCAGAA-GTCACCGCCCAGATGATGTTGGGGGGTATTAaaataaatgaaag
>gene=chr20_55646314-55646590; species=ponAbe
AACTACCCCAAGTGCTATACTGAGACCCAGCGCTGTGGCAAGTTCGCCTGACCTGTCTGCAGGGATCGTTACAAGCCGATACTGGCTGCCCAGCGGGACCTGATGAGACGTCAGAGAGCTCACGTGACCTCCATTATCACTGTCACCGCCGTGCGTGCTATTCACACAAACGTTGGAGATGTAAGTGACACTTTACAACAATTCCTGAGCCTTCCGTCATGCGGCTCAGAATGTCATGGCCCAGATGATGTCAGGGAGTATTAaaacaaatgaatg
>gene=chr20_55646314-55646590; species=rheMac
AACTACTCCATGTGCTATACTGAGACCCAGCGCTGTGGCAAGTTCTCCTGACCTGTCTGCAGGGATCGTTACAAGCTGATACCGGCTGCCCAGCGGGACCTGATGAGACATAGGAGCGGTCACGTGACTTCCATTATCACTGTCACCGCTGTGCGTGCTGTTCACACAAACATCGAAGATGTAAGCGACACTTTGCAATAATTGCTGAGCCTTCTATCATGCGGCTCAGAA-GTCACCGCCCAGATGATGTTGGGGGGTATTAaaataaatgaaag
>gene=chr20_62496531-62496609; species=hg19
ATCACTGGTGGGGGCGGGAAGAAGGCGGAGCACGTGCCCGGGCGGAAGTAGCCGTCGCATCGCGGATTACGAAACGCC
>gene=chr20_62496531-62496609; species=bosTau
ACTGCTCGTGGGGGCGGGGCGAGGGCGGAGCGCACGTCAAAGCGGAAGGGGTCGTCGCGCTGTTGATTTCGTAA-GCC
>gene=chr20_62496531-62496609; species=calJac
ATCACTGGTGG-GGCGGGAGGAGGAGGGAGCCCGCGCCCGAGCGGAAGTAGCCGTCGCGTCGCTGATTACGTAACGTT
>gene=chr20_62496531-62496609; species=canFam
AGAGCCGGCGGGGGCGGG--GCAGGCGG----------CAAGCGGAAGGGGCCGTCGCGTCGCTGATTACGTCACGCC
>gene=chr20_62496531-62496609; species=equCab
AACGCTCGCGGGGGCGGGGAGAAGGCGGAGCTCGGATCAAAGCGGAAG-GGCCGTCGCGTCGCTGATTACGTAACACC
>gene=chr20_62496531-62496609; species=gorGor
ATCACTGGTGGGGGCGGGAAGAAGGCGGAGCACGTGCCCGGGCGGAAGTAGCCGTCGCATCGCGGATTACGAAACGCC
>gene=chr20_62496531-62496609; species=panTro
ATCACTCGTGGGGGCGGGAAGAAGGCGGAGCACGTGCCCGGGCGGAAGTAGCCGTCGCATCGCGGATTACGAAACGCC
>gene=chr20_62496531-62496609; species=papHam
ATCACTGGTGGAGGCGGGACGAAGGCGGAGCATGTGCCCGGGCGGAAGTAGCCGTCGCGTCGCTGATTACGTAACACC
>gene=chr20_62496531-62496609; species=ponAbe
ATCACTGGTGGGGGCGGGAAGAAGGCGGAGCACGTGCCCGGGCGGAAGTAGCCGTCGCATCGCGGATTACGTAACGCC
>gene=chr20_62496531-62496609; species=rheMac
ATCACTGGTGGGGGCGGGACGAAGGCGGAGCATGTGCCCGGGCGGAAGTAGCCGTCGCGTCGCTGATTACGTAACGCC
>gene=chr10_5488413-5488586; species=hg19
CCAGCTTCACTCTCCTCCTGGGCGAAAGCTGAGAGGCCTAGGTGTGCCCAGCTCTCAGTTAACTGAAGTCACGTGGTGGTGGACCCCGCCCCCAGGGCCCGGTTGGCTGTGGCCCCGCCCCCGAGCCCTGGGGTCGGTGCTTGCTGCCTGCGGCTCTCAGAAGCCTCTGCTCC
>gene=chr10_5488413-5488586; species=bosTau
CCAGTTTCCTT---ACCCTGAT----AGTTGAGAGGCCTAGGTGCGCCCGGCTGTCAGTTAA-GGCGGTCACGT------------------------------------GGCCCCGCCCCCGAGCCTGGAG-GCTGCGACAGGC---GGGCGCCCGCAGAAGCG----CGGC
>gene=chr10_5488413-5488586; species=calJac
CCAGCTTCTCTCTCCTCTTCGGCGAAAGCTGAGAGGCCTAGGTGTGCCCAGCTGTCAGTTAA----AGTCACGTGGTGGCAGGTCCCGCCCCCAGGGCCCGGTTGGCTGTGGCTCCGCCCCAGAGCCCTGGAGGCCGTGCCTGCTGCCTGCGGCTCTCAGAAGCGTTTGCTCC
>gene=chr10_5488413-5488586; species=canFam
--GGTTTCCTTGAG--CTTG---GAAAGCTCGGGAGCCTAGGTGTGCCGGGCTGTCGGTAGGC-GCGGTCACGTggc-------cccgcccccgcagccccgcccccgcaggccccgcccccgggcTGGGTGGTTCTggccggcccggtgcagtcggcggcggcg-cggcggg
>gene=chr10_5488413-5488586; species=equCab
CCAGTTTCCTT---CTCTTGATAAAGAGCTGAGAAGCTTAGGTGTGCCCAGCTGTCAGTTAACTGGAGTCATGTGGTG------CCCGCCACTAGACCGGGTCCGCAGTTGGTCCCTCCCACGAGCCTTGAGGTCTGTGCTTTCAC--TGCTGCTTGTAGAAGCG----CTCC
>gene=chr10_5488413-5488586; species=gorGor
-----------------------------------------------------------------------------------------------------------------------------------------------------------------------------
>gene=chr10_5488413-5488586; species=panTro
CCAGCTTCACTCTCCTCCTGGGCGAAAGCTGAGAGGCCTAGGTGTGCCCAGCTCTCAGTTAACTGAAGTCATGTGGTGGTGGACCCCGCCCCCAGGGCCCGGTTGGCTGTGGCCCCGCCTCTGAGCCCTGGGGTCGGTGCTTGCTGCCTGTGGCTCTCAGAAGCCTCCGCTCC
>gene=chr10_5488413-5488586; species=papHam
CCAGCTTCACTCGCCTCCCGGGCGAAAGCTGAGAGGCCTAGGTGTGCCTTGCTCGCAGTTAACT--AGTCACGTGGTGGTggcccccgccccccgggcccgcTTGGCTGTGGCCCCGCCCCCGAGCCCTGGGGTCCGTGCCTGCTGCCTGAGGCTCTCAGAAGCGTCTGCTAC
>gene=chr10_5488413-5488586; species=ponAbe
CCAGCTTCACTCTCCTCCCGGGCGAAAGCTGAGAGGCCTAGGTGTGCCCAGCTCTCAGTTAACTGAAGTCACGTGGTGGTGGACCCCGCCCCCAGGGCCCGGTTGGCTGTGGCCCCGCCCCCGAGCCCTGGGGTCTGTGCTTGCTGCCTGCGGCTCTCAGAAGCCTCTGCTCC
>gene=chr10_5488413-5488586; species=rheMac
CCAGCTTCACTCGCCTCCCGGGCGAAAGCTGAGAGGCCTAGGTGTGCCCTGCTCGCAGTTAACT--AGTCACGTGGTGGTgggccccgccccccgggcccgcTTGGCTGTGGCCCCGCCCCCGAGCCCTGGGGTCCGTGCCTGCTGCCTGCGGCTCTCAGAAGCGTCTGCTAC
>gene=chr10_12085275-12085551; species=hg19
GCGCAGGCGCTTCGCGGGGGATGGGGGTGGGAAGCGCGAATGGGGCGGGGCGGAGCTCACGGGAGGCGAGGAAGTGTGGTGGAATAGTGGGAGGGTTACGGAGCGCCATTAAGGACAAGCCCGGCCACGTGATTCTCCTGGGCGTTTCCTGGTGCGAACCTAAGGAAGAGGTCTAAGAAGAGAAAGTTTGATTGGACTAATTCGAGGGGAGACGTTGAAGATTTAGAAAATTGGAAACTGGAGAAACTAAACCATATGGCTGGTTTGGGAGGTGGG
>gene=chr10_12085275-12085551; species=bosTau
GCGCAGGCGCTGGAGGGAGACCGGAGGGGGAAAGCGAGAATGGGGAGGGGCGGAGCTAACAGGAGGTGAGGAAGGGCGGTGGAGGAGTAGGCGAATTACGGAGCGGCATTAAGGACAAATTTAGCCACGTGTTTCTCGGAGGCCTTTCCTGGAGTGTATATAAGGAGGA-GTCTAAGAAGGGCGAGTTTGATTGGACTAATTCGTGGGAT---GTTGAGGATTTAGGAAGCTGAAAGCTGGAGAAGCT-AAGAATATGTACTGTGAGGAAGGTACA
>gene=chr10_12085275-12085551; species=calJac
GCGCAGGCACTTTGTGGGGCGCGGGGAGGGGGTGCGCGAATGGGGCGGGGCGGAGCTCAAGGGAGGCAAGGAAGGGCGGTAG-ATACTAGGAGGGTTACGGAGCGCCATTAAGGACAAGCTTGGCCACGTGATTTTCATGGGAGTTTTCTGATGCGGATGTAAGGAAGAGGTCTAAGAAGAGAAAGTTTGATTGGACTAATTCTCGGGG----GTTGAAGATTTAGAAGATTGGAAACTGGAGAAACTAGAGAATATGGCTGGTTTGGAAGGTGGG
>gene=chr10_12085275-12085551; species=canFam
GCGCAGGCACTggggggggggggGGGGGGGGAAACGGGATTGGGCCGGGGCGGAGCTAACAGGAGGTGAGGAAGGGCGGTGGAACGGTAGGAAAATTACGGAGCGCCGTTTGGGACACGTTTGGCCACGTGATCCTCGGGGGAGTTTCCCGGAGCGAACGTCAGGGAAAGGTCTAAGAAGGGAAAGTTTGATTGGACTAATTCGAGGGGTGAGGTTGGAGATTTGGGGAGTTGGAAACCCGAGAAGCTGAAGAATATGGCTGGGGGGGAAAGTAGA
>gene=chr10_12085275-12085551; species=equCab
GCGCAGGCGCTgcgggggggggggagggggaaagcgagaatggggcggggCGGAGCTAACAGGAGGTAGGGAAGGGCGGTGGAACAGTAGGAGAATTACGGAGCGCCATTAAGGACAAGTTTGGCCACGTGACTCTCATGGGAGTTTCCTGGAGCGAACGTAAGGAAGAGGTCTAAGAAGGGAAAGTTTGATTGGGCTAATTCTAGAGGTGAGGTTGAAGATTTAGGGAATTGGAAACTGGAGAGGCTAGAGAATATGGCTGGTGAAAAAGGTAGA
>gene=chr10_12085275-12085551; species=gorGor
GCGCAGGCGCTTCGCGGGGGATGGGGGTGGGAAGCGCGAATGGGGCGGGGCGGAGCTCACGGGAGGCGAGGAAGGGTGGTGGAATAGTGGGAGGGTTA----------------------------------------------------------------------------------------------------------------------------------------------------------------------------------
>gene=chr10_12085275-12085551; species=panTro
GCGCAGGCGCTTCGCGGGGGATGGGGGTGGGAAGCGCGAATGGGGCGGGGCGGAGCTCACGGGAGGCGAGGAAGTGTGGTGGAATAGTGGGAGGGTTACGGAGCGCCATTAAGGACAAGCCCGGCCACGTGATTCTCCTGGGCGTTTCCTGGTGCGAACCTAAGGAAGAGGTCTAAGAAGAGAAAGTTTGATTGGACTAATTCGAGGGGAGACGTTGAAGATTTAGAAAATTGGAAACTGGAGAAACTAAACCATATGGCTGGTTTGGGAGGTGGG
>gene=chr10_12085275-12085551; species=papHam
GCGCAAGCACTTCGCGGGGGATGGGGGTGGGAAGCGCGAATGGGGCGGGGCGGAGCTCACGGGAGGCGAGGAAGGGTGGTGGAATAGTGGGAGGGTTACGGAGCGCCATTAAGGACAAGCCTGGGCACGTGATTCTCCTGGGAGTTTCCTGGTCCGAACGTAAGGAAGAGGTCTAAGAAGAGAAAGTTTGATTGGACTAATTCGAGGGGAGACGTTGAAGATTTAGAAAATTGGAAACTGGAGAAACTAAAGCATATGGCTGGTTTGGGAGGTGGG
>gene=chr10_12085275-12085551; species=ponAbe
GCGCAGGCGCTTCGCGGGGGATGGGGGTGGGAAGCGCGAATGGGGCGGGGCGGAGCTCACGGGAGGCGAGGAAGGGTGGTGGAATAGTGGGAGGGTTACGGAGCGCCATTAAGGACAAGCCAGGCCACGTGATTCTCCTGGGAGTTTCCTGGTGCGAACCTAAGGAAGAGGTCTAAGAAGAGAAAGTTTGATTGGACTAATTCGAGGGGAGACGTTGAAGATTTAGAAAATTGGAAACTGGAGAAACTAAAGCATATGGCTTGTTTGGGAGGTGGG
>gene=chr10_12085275-12085551; species=rheMac
GCGCAAGCACTTCGCGGGGGATGGGGGTGGGAAGCGCGAATGGGGCGGGGCGGAGCTCACGGGAGGCGAGGAAGGGTGGTGGAATAGTGGGAGGGTTACGGAGCGCCATTAAGGACAAGCCTGGGCACGTGATTCTCCTGGGAGTTTCCTGGTGCGAACGTAAGGAAGAGGTCTAAGAAGAGAAAGTTTGATTGGACTAATTCGAGGGGAGACGTTGAAGATTTAGAAAATTGGAAACTGGAGAAACTAAAGCATATGGCTGGTTTGGGAGGTGGG
>gene=chr10_23727816-23728092; species=hg19
cgctcgcgcgccgAGGGCCACGCCCGTGACGTCGGCGGAGCGCGGTAGGGGGCGGGGCGCGGGCCGGAGTGGGCGGGGCGAGCAGGCGCGACTGAATCGGGCGCCGCAAAGAGCCGCGCATTCCAGTGAGTCCACGTGACGCGGCCGCGAGGCCTGAGGTAAACAACCGCGGCCCCGCCTCCCGGGCCTCCGCGCGCACCGCGCTCCTCCTCGCCGGCGGGACGCGCTCCAACGGGGCGGGCGGCTTCCTCCGTGAGTCCCCAGCGGCCGCCGCGG
>gene=chr10_23727816-23728092; species=bosTau
CCGTCGCCCGCTGCGGGCCACGCCCATGACGT-CACCGAACGGG---------GCGGGGCGAGCCGGAGGGGGTGGGGCGAGCCCCGGCGGTTGAATGGGACGCCGCGACGAGCCGCACATTCCAATGAAGGCACGTGACGCGGCAGCGCTGCCTGAGGTAAACAACTGCGGCCCCGCCTCCTGGCTCTCCGCGCGCCCTGCAGTGCTGCTAGCCGGCGGGACGCGCTCCAGCAGGGCGGGCGGCTACCTCCGTGAGTCCTCAGCGGCCGCCGCGG
>gene=chr10_23727816-23728092; species=calJac
cgcgcgcgcgcgGGGGACTACGCCCGTGACGTCggcggagcgggacaggaggcggggcgcgggccggagtgggtggggcgagtcggtgcTGCTGAATCGGGCGCCCGGACGAGTCGCGCATTCCAGCGGGGTCATGTGACGCGGCCGCGAGGCCTGAGGTAAACAAccgcggccccgcctcccgggcctccgcgcgccccgcgcTCCTCCTTGTCGGCGAGACGCGCTCTAGCGGGGTGGGTAGCTTCTTCCGAGAGTCCCCTGCGGCCGCCGC--
>gene=chr10_23727816-23728092; species=canFam
ccgccccccgccgcgggccccgcccGTGACGTCCGCCGAAcgggcc-------ggggggcggggcgcggggggcggggcgagcccgcgcggcTGAATGGGGCGCCGCAACGAGCCGCACATTCCAACGGGCCCACGTGACGCGGCCGCGCGGCCTGAGGTAAACAACCGCGGCCCCGCCTCCCGGCCCTCCGCGCGCCCTGCACTGCTCCTCGCCGGCGGGACGCGCTCCAGCGGGGCGGGCGGCTTTCCCCGAAAGTCCCCAgcggccgccgc-g
>gene=chr10_23727816-23728092; species=equCab
------------------------------------------------------------------------------------------------------------------------------------------------------------------------------------------------------------------------------------------------------------------------------------
>gene=chr10_23727816-23728092; species=gorGor
cgctcgcgcgccgAGGGCCACGCCGGTGACGTCGGCGGAGCGCAGTAGGGGGCGGGGCGCGGGCCGGAGTGGGCGGGGCGAGCAGGCGCGGCTGAATCGGGCGCCGCAAAGAGCCGCGCATTCCAGTGAGTCCACGTGACGCGGCCGCGAGGCCTGAGGTAAACAACCGCGGCCCCGCCTCCCGGGCCTCCGCGCGCACCGCGCTCCTCCTTGCCGGCGGGACGCGCTCCAACGGGGCGGGCGGCTTCCTCCGTGAGTCCCCAGCGGCCGCCGCGG
>gene=chr10_23727816-23728092; species=panTro
cgctcgcgcgcTGAGGGCCACGCCCGTGACGTCGGCGGAGCGCGGTAGGGGGCGGGGCGCGGGCCGGAGTGGGCGGGGCGAGCAGGCGCGGCTGAATCGGGCGCCGCAAAGAGCCGCGCATTCCAGTGAGTCCACGTGACGCGGCCGCGAGGCCTGAGGTAAACAACCGCAGCCCCGCCTCCCGGGCCTCCGCGCGCACCGCGCTCCTCCTCGCCGGCGGGACGCGCTCCAACGGGGCGGGCGGCTTCCTCTGTGAGTCCCCAGCGGCCGCCGCGG
>gene=chr10_23727816-23728092; species=papHam
----cgcgcgACGAGGGCCACGCCCGTGACGTCggcggagcggagcagggggcggggcgcgggccggagtgggcggggcgagccgacgcggCTGAATCGGGCGCCCAGACAAGCCGCGCATTCCAGCGGGTCCACGTGACGCGGCTGCGAGGCCTGAGGTAAACAACCGCGGCCCCGCCTCCCGGGCCTCCGCGCGCACCGCGCTCCCCCTCGCCGGCAGGACGCGCTCCAACGGGGCGGGCGGCTTCCTCCGTGAGTCCCCAGCGGCCGCCGCAG
>gene=chr10_23727816-23728092; species=ponAbe
cgcgcgcgccccgagggccacgcccgtgacgtcggcggagcgcggcagggggcggggcgcgggccggAGTGGGCGGGGCGAGCAGTCGCGGCTGAATCGGGCGCCGCAACGAGCCGCGCATTCCAGTGAGTCCACGTGACGCGGCCGCGAGGCCTGAGGTAAACAACCGCGGCCCCGCCTCCCGGGCCTCCGCGCGCACCGCGCTCCTCCTCGCCAGCGGGACGCGCTCCAACGGGGCGGGCGGCTTCCTCCGTGAGTcccccgcggccgccgcgg
>gene=chr10_23727816-23728092; species=rheMac
----cgcgcgACGAGGGCCACGCCCGTGACGTCggcggagcggagcagggggcggggcgcgggccggagtgggcggggcgagccgacgcggCTGAATCGGGCGCGGAGACAAGCCGCGCATTCCAGCGAGTCCGCGTGACGCGGCCGCGAGGCCTGAGGTAAACAACCGCGGCCCCGCCTCCCGGGGCTCCGCGCGCACCGCGCTCCTCCTCGCCGGCAGGACGCGCTCCAACGAGGCGGGCGGCTTCCTCCGTGAGTCCCCAGCGGCCGCCGCAG
>gene=chr10_25305417-25305574; species=hg19
CGCAAGGCCAGCGCCGCCAGGGAGACGAGGGAGGGGAGGAGCCTGAGGAGATCGGAGTGCTCGGATAGGCTACAGTGAGAAAGGAGAGTCACGTGCCCTGCGCGAGGCCGCTCGGGGAAGGGCGTGGAGCGGAGGCACGCTGGCCGCCGCAGGCACA
>gene=chr10_25305417-25305574; species=bosTau
CGCACGTCCGACGTGAAGAACATGACGAG-GGAGGGAGGGGCCTAGG------------ATCGAGTGGGT--------GAG----GAGTCGCTTACCAGGTACTGGGCAGCT-CGGGGGGGGCGTGGCGCGCGAACGCGGAGGAC----CTTGCGCA
>gene=chr10_25305417-25305574; species=calJac
CGCAAGGCCAAGGCCGCGAGCAGGACGAGGGAGAGGAGGAGCCCGAGGAGCTCGGAGGGCTCGGATAGGCTGCCGTGAGAGAGGACAATCAGGTGCCCGGCGCGAGGCTGCTCCGGGCGGGGCGTAGAGCGCAGGCGCACTGG--------------
>gene=chr10_25305417-25305574; species=canFam
AGAGCCGCCC---------------CGGGGGGGGGGAGGAGCCTGAGGAGCAGGGAGGATTCCGGTAGGT--------GGA----GAGTCACGTGCCCAGGGTGCGGGCGCTCGGGGCGGGGTGTGGCGCGCGGGCGCGCAGGCC----CCGGCGCA
>gene=chr10_25305417-25305574; species=equCab
CGCACTGGCCACATCGACAGCGAGACGAGGGAGGGGAGGAGCCCGAGGAGATGGGAGG-TTCAGGTGGGT--------GGA----AAGTCACGTGCCCTGTGTGCGGCTGCTCCGGGCGGGGCGTGGCGCGCGG--ACGCAGGCC----CTGGCGCA
>gene=chr10_25305417-25305574; species=gorGor
CGCAAGGCCAACGCCGCCA-GGAGACGAGGGAGGGGAGGAGCCTGAGGAGCTCGGAGTGCT-GGATTGGCTACAGTGAGAGAGGAGAGTCACGTGCCCCGCGCGAGGCCGCTCGGGGCGGGGCGTGGAGCGGAGGCACGCTGGCCGCCGCAGGCACA
>gene=chr10_25305417-25305574; species=panTro
CGCAAGGCCAGCGCCGCCAGGGAGACGAGGGAGGGGAGGAGCCTGAGGAGCTCGGAGTGCTCGGATAGGCTACAGTGAGAAAGGAGAGTCACGTGCCCTGCGCGAGGCCGCTCGGGGCGGGGCGTGGAGCGGAGGCACGCTGGCCGCCGCAGGCACA
>gene=chr10_25305417-25305574; species=papHam
CGCACGGCCAAGGCGGCCAGCGGGACGAGGAAGGGGAGGAGCCCGAGGAGCTCGGAGTGCTTGGATAGGCTACAGTGAGAGAGGAG-GTCACGTGCCCTGCGCGAGGCTGCTCCGGGCGGGGCGTGGAGCGGAGGTACGCTGGCCGCCGCAGGCACA
>gene=chr10_25305417-25305574; species=ponAbe
CGCAAGGCCAACGCCGCCAGGGGAACGAAGGAGGGGAGGAGCCTGAGGAGCTCGGAGTGCTCGGATAGGCTACAGTGAGAGAGGAGAATCACGTGCCGCGCGCGAGGCCGCTCG-----GGGCGTGGAGCGGAGGCACGCTGGCCGCTGCAGGCACA
>gene=chr10_25305417-25305574; species=rheMac
CGCACGGCCAAGGCCGCCAGCGGGACGAGGAAGGGGAGGAGCCCGAGGAGCTCGGAGTGCTTGGATAGGCTACAGTGAGAGAGGAG-GTCACGTGCCCTGCGCGAGGCTGCTCCTGGCGGGGCGTGGAGCGGAGGTACGCTGGCCGCCGCAGGCACA
>gene=chr10_30842906-30842996; species=hg19
ACTTCCAGGATCCAGCTTGGTGAGGGCGTGGACGGCAGAGCCCTGAGATGGGATCACGTGAAGACGAGCAGGGAACGTCAACAAGGGAGG
>gene=chr10_30842906-30842996; species=bosTau
ACTTCC-GGCTCTTGTTTGGTGAGGGAGTGGGTGGCAGAGCCCTGACATGGGGACACAGGAAGGGGTGTGGGTATCACCAGCCTTGGAGG
>gene=chr10_30842906-30842996; species=calJac
ACTTCCAGGATCCCA-TTGGTGAGGGTGTGGACCGCAGAGCCCTGAGATGGG-TCATATGAAGAGGAGCAGAGAATGACAGCAAAGGAGG
>gene=chr10_30842906-30842996; species=canFam
acttctggcatctggtttggagccaga-----tggtagagttCTGACACAGGTGCACAGGAAGAGGCCCAGGTACCATCAGCAATGAAAG
>gene=chr10_30842906-30842996; species=equCab
acttccagggtctaacttgGTGAGAGAGTGGGTGGCAGAGCACCAAGACACG-GTGAAGGGAGAGGCACAGGTCCC--CAGCATCGGAGG
>gene=chr10_30842906-30842996; species=gorGor
------------------------------------------------------------------------------------------
>gene=chr10_30842906-30842996; species=panTro
ACTTCCAGGATCCAGCTTGGTGAGGGCGTGGACGGCAGAGCCCTGAGATGGGATCATGTGAAGACGAGCAGGGAACGTCAACAAGGGAGG
>gene=chr10_30842906-30842996; species=papHam
ACTTTCAGGATCCAGCTTGTTGAGGATGTGAATGGCAGAGCTCTGAGATGGGATCATATGAAGAGGAGCAGGGAACGTCAACAAGGGAGG
>gene=chr10_30842906-30842996; species=ponAbe
ACTTCCAGGATCCAGCTTGGTGAGGGCATGGATGGCAGAGCCCTGACATGGGACCATATGAAGAGGAACAGGGAACGTCAACAAGGGAGG
>gene=chr10_30842906-30842996; species=rheMac
ACTTTCAGGATCCAGCTTGTTGAGGGTGTGAATGGCAGAGCTCTGAGATGGGATCATATGAAGAGGAGCAGGGAACGTCAACAAGGGAGG
>gene=chr10_33269449-33269725; species=hg19
GTCTCCTGCGTGCAGCGTTGCTGCAAGGCCTGGCAGCTTCTAGGAGCCTACACCTCTGTCATCGCCTTCGGGGAGGGATAGGGCTAGGAGCTCTGTGCGGAACCGCGTCCAGCCGCCGACTCACTGACACATCACAATGAGTCACGTGCTCTGTGCACCGGGCGGATTTGTCAGATCCGCTGCTGCATCACGGCTCGGCAGGGCTCTCTGGGTTCTCAGTGCCCTCCTAGGTCTGCAATGCAGTGCGGGAGAGGAGGAATATGGGCTTGTGGGGGC
>gene=chr10_33269449-33269725; species=bosTau
GTGT-----------------------------CTGCTACCTTGACCCTCTAGCTCT-TCCCTGCCTGTGGGGAGCGCC--GGCAGCGAGCTGTGTGTGCAG-AGCG--CGGCCCCTGAGTCAGCGTTACCTCACCCTGA-----------------------------GTCAGATCTGCTCCCGCATCACCGCGTGGGGCGGCTCCGCTCATCCTCAGCCC-CTCCCAGCGCTCCAGT-CTGCGCAGGAAAGGAGGGGTGT-CGCTG---GGAGC
>gene=chr10_33269449-33269725; species=calJac
GTCTCCTGCGTGCAGCGCGGTTGCAAGGCCTGGCGGCTTCTAAGAGCCTACACCTCTGTCATCGCCTTCGGGGAGGGATGGGGCTAGGAGCGCAGTGCGGAACCCCGGCCAGCCACCGAGTCACTGACACATCACGATGAGTCAGATGCTCTGTGTGCCGGGCGGATTTGTCAGATCCGCTGCTGCATCCCGGCCTGGCAGGGCTCGCTGGGTTCTCAGTGCCGTCCTAGCTCTGCAATGCAGCGC---------GGAACTGGGGCTTGTGGGGGC
>gene=chr10_33269449-33269725; species=canFam
GTCTCCC-----CAGTGCCT------------GGAGCTTATTTGAGACTCC-TCTCG-GTACCACCTTCTGGGAGTGCT-GAGCTGTGAGCTCTGAGTGGGG-AGTGTCCAGCCACTGAGTCACTGTTATACTGCTATGAATCACATTCTATTGGCACCAGACTCATTCATCAGATCTGCTGCCCTATCACGACTCAGTACCGCTCAATCGG---TCAGTGGTCTTCTAGCTTTGCTGGGCTGTGCAGGTAAGGAGGAGCGTGGG------ATGGA
>gene=chr10_33269449-33269725; species=equCab
GTCTCCTGCACGCAGTGTCTCCACCAGGTGTGGTGGCTTCCTTGAGCCAACATCCTG-TTACTGCCTTCAGGGTGTGCTGGGGCTGTGAGCTCTGCATGGGATAGCATCCAGCTACTGAGTCACTGTTACAGAGCT-TGAGTCAGATTACCTTGGCACTAGACTGATTTGTCAGATCTGCTGATTCATCACGACTTGAGAGTGCTCCATTGGTCTTCAGTGCCCAGCTAGTTCTACAGGGCTGTGTAGGAAAGGAGGAGCGTGGGGCC-TCAGGGC
>gene=chr10_33269449-33269725; species=gorGor
------------------------------------------------------------------------------------------------------------------------------------------------------------------------------------------------------------------------------------------------------------------------------------
>gene=chr10_33269449-33269725; species=panTro
GTCTCCTGCGTGCAGCGTTGCTGCAAGGCCTGGCAGCTTCTAGGAGCCTACACCTCTGTCATCGCCTTCGGGGAGGGATAGGGCTAGGAGCTCTGTGCGGAACCGCGTCCAGCCGCCGAGTCACTGACACATCACGATGAGTCACGTGCTCTGTGCACCGGGCGGATTTGTCAGATCCGCTGCTGCATCACGGCTCGGCAGGGCTCTCTGGGTTCTCATTGCCGTCCTAGGTCTGCAATGCAGTGCAGGAGAGGAGGAATATGGGCTTGTGGGGGC
>gene=chr10_33269449-33269725; species=papHam
GTCTCCTGCGAGCAGCGTTGCTGCAAGGCCTGGCCGCTTCTAGGAGCCTACACCTCTGTCATCGCCCTCGGGGAGGGATGGGGCTAGGAGCTCTGTGCGGAACCGCGTCCAGTCACCGAGTCACTGACACATTACGATGAGTCAGGTGCTCTGTGCAACGGGCGGATTTGTCAGATCCGCTGTTGCATCAAGGCTCGGCAGGGCTCAGTGGGTTCTCAGTGCTGTCCTAGCTCTGCAATGCAGTGCGGGAGAGGAGGAATATGGGCTTGTGGGGGC
>gene=chr10_33269449-33269725; species=ponAbe
GTCTCCTGCGTGCAGCGTTGCTGCAAGGCCTGGCAGCTTCTAGGAGCCTACACCTCTGTCATCGCCTTCGGGGAGGGATAGGGCTAGGAGCTCTGTGCGGAACCGCGTCCAGCCACCGAGTCACTGACACATCACGATGAGTCAGGTGCTCTGTGCACCGGGCGGATTTGTCAGATCCGCTGCTGCATCACGGCTCGACAGGGCTCTCTGGGTTCTCAGTGCCGTCCTAGGTCTGCAATGCAGTGCGAGAGAGGAGGAATATGGGCTTGTGGGGGC
>gene=chr10_33269449-33269725; species=rheMac
GTCTCCTGCGAGCAGCGTTGCTGCAAGGCCTGGCCGCTTCTAGGAGCCTACACCTCTGTCATCGCCCTCGGGGAGGGATGGGGCTAGGAGCTCTGTGCGGAACCGCGTCCAGTCACCGAGTCACTGACACATCACGATGAGTCAGGTGCTCTGTGCACCGGGCGGATTTGTCAGATCCGCTGCTGCATCAAGGCTCGGAAGGGCTCTCTGGGTTCTCAGTGCGGTCCTAGCTCTGCAATGCAGTGCGGGAGAGGAGGAATATGGGCTTGTGGGGGC
>gene=chr10_34314038-34314314; species=hg19
ATTCAGTCCTCAGTGGCGCCCCCTTCCTCCAGGTCCCTAAGGGAAACTTCCCTGGGTGTTTGTCCAGGCTTCCTTCCCCTGCTGCTTCTGGGAAATGTTCTTCCTGCTCACTCCACCGCGTGCTTCTAGTGGCTGCTGTCAATCACAGTGCTCAGCCTgcatgtgacccaagccaaccaatcagagccgtgccctgggaatttttggctttgaactaagagatgaatcactatggtgtgtactgcagtctgagagctgctgacaagcatgttcctg
>gene=chr10_34314038-34314314; species=bosTau
ATCCAGTCCTCAGGGGCC------ATC-CCAGGTCCATA-AAGGCACCTCCAAGG-TGGTTGCCCATCCTC--CTCCACCGTTTCTTCTGGGAGATGCTCTT-CCTCCCA-GACATCAAGCGCTTCTAATGG-GGATGTGGATCGGGGTGCTCA--CTGAATGAGACCTGAGCTGT----------------CCTGGGCATTTCTGACCGTTAACTAAGAGATGGCTCCCTGTGCTCTGT-GGAGAAACTGAGAGCCAC-------CA--------
>gene=chr10_34314038-34314314; species=calJac
ATTCAGCCCTCAGTGGCGCCCCCTTTCCCCAGGTTCCTAAGAGGAACTTTCCTAGTTGTTTGTCCAGCCTTGCTTGCCCTGCTGCTTCTGGGAAACGC----CCTCCTAACTCCACCACGTGCTTCTAGTGACTGCTGTCAATCACAGTGCTCAGTCTgcacgtgacccaagccaaccaatcagagccctgccctgggaattttTGAC--TGAGCTAAGAGACAAATCACCATGGTGTGTACTGTAGTCAGAGAGCTGCTGGCAAGCATGTTCCTG
>gene=chr10_34314038-34314314; species=canFam
ATTCAGT-CTCAGTGGCC------TCCCCCAGGTTTGCAGGAGGCTCCTACATGG-TGTTTGCCAAGC-TC--CACC-CAGTTTCTTTCAGGAAATGCTTTTCTCT-CCACTCTACCAAGTGCTTCCAGTGG-GGCTGGGAATCAGA-TGCTCA--AGAAACATGACACAAACCAC-----CAGAGCTCTGCCCTCAG-ATTTCTCACTGAGAAGT------TGGCTGTCTGTTCTCTGCAGCAGGATCTGGGAGCCAC-------CCGTTTCCT-
>gene=chr10_34314038-34314314; species=equCab
AGTGAGT------GGGCC----------CCAGGTCTGTAGGAGGCATCTACGTTG-TGTTTGCT--GCCTT--CTCC-CTGTTTCTTCTGGGCAATGCTCTTCCTTCCCACTCCACCAAGAGCTTCCACTGG-GGCTGTCAATCACAGCGTTCA--CTGCATGTGACCCAAGCCAG-----CCCCGCCCTGCCCTAGGAATTTCTGACTTTGAACTAAGAGATGGACCCCTGTGCTCTGAAATGGAATCTGGGAGCCAC-------CAGTTTCCTG
>gene=chr10_34314038-34314314; species=gorGor
ATTCAGTCCTCAGTGGCGCCCCCTTCCTCCAGGTCCCTAAGGGAAACTTCCCTGGGTGTTTGTCCAGCCTTCCTTCCCCTGCTGCTTCTGGGGAATGTTCTTCCTGCTCACTCCACCGCGTGCTTCTAGTGGCTGCTGTCAATCACAGTGCTCAGCCTgcatgtgacccaagccaaccaatcagagccgtgccctgggaattttcggctttgaactaagagatgaatcactgtggtgtgtactgcagtctgagagctgctgacaagcatgttcctg
>gene=chr10_34314038-34314314; species=panTro
ATTCAGTCCTCAGTGGCGCCCCCTTCCTCCAGGTCCCTAAGGGAAACTTCCCTGGGTGTTTGTCCAGCCCTCCTCCCCCTGCTGCTTCTGGGAAATGTTCTTCCTGCTCACTCCACCGCGTGCTTCTAGTGGCTGCTGTCAATCACAGTGCTCAGCCTgcatgtgacccaagccaaccaatcagagccatgccctgggaatttttggctttgaactaagagatgaatcactatggtgtgtactgcagtctgagagctgctgacaagcatgttcctg
>gene=chr10_34314038-34314314; species=papHam
ATTCAGTCCTCAGTGGCGCCCCCTTCCCCCAGGTCCCTAAGAGAAACTTCCCTGGGTGTTTGTCCAGCCTTCCTTCTCCTGCTGCTTCTGGGAAATGCTCTTCCTTCTCACTCCACCGCATGCTTCTAGTGGCTGCTGTCAATCACAGCGCTCAGCCTGCATGTGACCCAAGCCAACCAATCAGAGCCCTGCCCTGGGAATTTTTGACTTTGAGCTAAGAAATGAATCACTATGGTGTGTACTACAGTCTGAGAGCTGCTGACAAGCATGTTCCTG
>gene=chr10_34314038-34314314; species=ponAbe
A-TCAGTCCTCAGTGGCG-CCCCTTCCTCCAGGTCCCTAAGGGAAACTTCCCTGGGTGTTTGTCCAGCCTTCCTTCCCCTGCTGCTTCTGGGAAATGCTCTTCCTGCTCACTCCACCGCATGCTT-TAGTGGCTGCTGTCAATCACAGTGCTCAGCCTgcatgtgacccaagccaaccaatcagacttgtgccctgagaatttttggctttgaactaagagatgaatcattatggtgtgtactgcagtctgagagctgctgacaagcatgttcctg
>gene=chr10_34314038-34314314; species=rheMac
ATTCAGTCCTCAGTGGCGCCCCCTTCCCCCAGGTCCCTAAGAGAAACTTCCCTGGGTGTTTGTCCAGCCTTCCTTCTCCTGCTGCTTCTGGGAAATGCTCTTCCTTCTCACTCCACCACATGCTTCTAGTGGCTGCTGTCAATCACAGCACTCAGCCTGCATGTGACCCAAGCCAACCAATCAGAGCCCTGCCCTGGGAATTTTTGACTTTGAGCTAAGAAATGAATCACTATGGTGTGTACTACAGTCTGAGAGCTGCTGACAAGCATGTTCCTG
>gene=chr10_44806633-44806798; species=hg19
CTGCTGGACCGGCCACGGCCGGCGGGCGGCTGCCTCCAGGCTCCACCACAGGAGGGGGAGCACGCGCCCTGCTGACCGCACGCCCACGTGATATCGccttctgccatcgcagaaagcagcggttcagcctctctgcctgcacacttgcgtgatggggagctcaca
>gene=chr10_44806633-44806798; species=bosTau
CTGCTGGCAATGGCCTTGCCAGCAGGTGGCTGCCCACAGAGCCAAGC---CTGGGGAAGACACAAACCTGTGTGGTCGTCCCCTTGTCCAGGATCAGCTTGTGCCAACACGGTACGTAACTGttcagc--ctctgatttcacatttgcgtgatgggg-gctcctt
>gene=chr10_44806633-44806798; species=calJac
CTGCTGGCCTGGCCACAGCCGGCTGAGGGCTGCCTCCAGGCTCCACCCCAGGAGCAGGAGCACTCGCCCGGCTCATCGCACACCCACGTgggatcgcctcctaccatcacggaaagcagcggttcagc--ctctgcctgcacactctcgtgacggggagctcaca
>gene=chr10_44806633-44806798; species=canFam
CTGCTGGCAATGGCGTGGCCAGCGGCTGGCTGCTTTTAGACTCAAAG---CTTGGGAGAACATAAACC--ACTGGTCActcatccatgtggaatccccttgtgccatcacagaaaaaaactgttctgc--ctctgatggaacacttgcgcgacaggtgcctcatt
>gene=chr10_44806633-44806798; species=equCab
CTGCTGGCACCAATGTGGCCGGTAGGTGGCTGCCCTTAGACTCAACC---CTGGGGAGGACACAAATCAGCCTGCTCATCTGCCTGTGCAAAATCAC-TTATGCTAACATGGGaagtaactgttcagc--ctctgcttgaacatttgcgtgatggggagctcact
>gene=chr10_44806633-44806798; species=gorGor
CTGCTGGACCGGCCACGGCCGGCGGGCGGCTGCCTCCAGGCTCCACCACGGGAGGGGGAGCACGCGCCCTGCTGACCGCACGCCCACGTggtatcgccttctgccgtcgcagaaagcagcggttcagcctctctgcctgcacacttgcgtgatggggagctcaca
>gene=chr10_44806633-44806798; species=panTro
CTGCTGGACCGGCCACGGCCGGCGGGCGGCTGCCTCCAGGCTCCACCACAGGAGGGGGAGCACGCGCCCTGCTGACCGCACGCCCACGTggtatcgccttctgccaacgcagaaagcagcggttcagcctctctgccggcacacttgcgtgatggggagctcaca
>gene=chr10_44806633-44806798; species=papHam
CTGCTGGACCGGCCACTGCCGGCGAGTGGCTGCCTCCAGGCTCCACGACAGGACCGGGAGCAAGCGCCCTGCTGACTGCACTCCTACGTggtatcgccttgtgccatcgcagaaagcagcgattcagc--ctctgcctgcacacctgcataatggggagctctca
>gene=chr10_44806633-44806798; species=ponAbe
CTGCTGGACCGGCCACGGCCGGCGGGCGGCTGCCTCCA-GCTCCACCACAGGAGGGGGAGCACGCGCCCGGCTGATCGCACGCCCACGTggtatcgccttctgccatcgcagaaagcagcggttcagcctctctgcctgcacacttgcgtgatggggagctcaca
>gene=chr10_44806633-44806798; species=rheMac
CTGCTGGACCGGCCACTGCCGGCGAGTGGCTGCCTCCAGGCTCCACGACAGGACCAGGACCAAGCGCCCTGCTGACTGCACTCCTACGTggtatcgccttgtgccatcgcagaaagcagcgattcagc--ctctgcctgcacacctgcataatggggagctctca
>gene=chr10_45360439-45360715; species=hg19
CGGGCCTCTGCTGCCCCCTGGCGGACGCCGCGCGGGAGCCCAGAACCGGAGCGCTCTGAGCGAAGCCGACTCCATCCGACACCGCCGCCTCCCAGAGGGCTGCCCTGGGAAGTCACTGAAAACAGCCTGCGGAAGATTTCTCCTGTGTCACGTGGGGGGAAGAACAGCCGCTACCTGTTAGATTGCCATGAGGTTGAAtggccaaaatggataaccgggaccagagttatcctcccacctgaaagaagcaggaggaaaccaacaaaactatagaaa
>gene=chr10_45360439-45360715; species=bosTau
TGGACCTCTGCCGCCCTCTAGTGGACACTATGAGAG--CGCAGAAGCC------------------------------------------------------------------------------------------------------------------------------------------------------------------------------------------------------------------------------------
>gene=chr10_45360439-45360715; species=calJac
CGGGCCTCTGCTGCCCCCTGGCGGACGCCGCGCGGGAGCCCGGACCCA-AGCGCGCCGCGCGAAGCAG--------------------------GTGTGCGGCCCCGGGAAGTCACTGAACACGGCCTGCGGAAGATTTCTCCTGTGTCACGCAGCGGGAGGAGCAGTCCCTACCTGCTACATTGCCGTGAGGCTGAAGggccgaaacggataacccgggccagagctgtcctcccgcctgaaagaagtcgggggaaacccacaaaactctggcaa
>gene=chr10_45360439-45360715; species=canFam
TGGACCTCTGCCGCCCCCTCGCGGACCTT-CGAGGAGGCCCTGAGGCTGGGC--------------------------------------------------------------------------------------------------------------------------------------------------------------------------------------------------------------------------------
>gene=chr10_45360439-45360715; species=equCab
TGGACCTCTGGCGCCCCCTAGAAGCCCCTGTGtgggagcccagagaccaggg----cctctgaggctgggtccac----tgctgccactctctagtgggggaccttgggaggttatttaaaacattgtgcagaagttttctcatttgtaaggtggggata-tagtagtccttacctgtaagcatggtatgaggtttaatggccaagaagaataacaggggccagatttatcctcccacctgaaagaaccagagagaaactgacaaaatatctgaaa
>gene=chr10_45360439-45360715; species=gorGor
CGGGCCTCTGCTGCCCCCTGGCGGACGCCGCGCGGGAGCCCAGAACCGGAGCGCCCTGAGCGAAGCCGACTCCATCCGACACCGCCGCCTCCCAGAGGGCTGCCCTGGGAAGTCACTGAAAACAGCCTGCGGAAGATTTCTCCTGTGTCACGTGGGGGGAAGAACAGTCCCTACCTGTTAGATTGCCATGAGGTTGAAtggccaaaatggataaccaggaccagagttatcctcccacctgaaagaagcaggaggaaaccgacaaaactatagaaa
>gene=chr10_45360439-45360715; species=panTro
CGGGCCTCTGCTGCCCCCTGGCGGACGCCgcgcgggagcccagaaccggagcgctctgagcgaagccgactccatccgacaccgccgcctcccagagggctgccctgggaagtcactgaaaacagcctgcggaagatttctcctgtgtcacgtggggggaagaacagtccctacctgttagattgccatgaggTTGAAtggccaaaatggataaccgggaccagagttatcctcccacctgaaagaagcaggaggaaaccgacaaaactatagaaa
>gene=chr10_45360439-45360715; species=papHam
CGGGTCTCTGCTGCCCCCTGGCGGACGCCGCGCGGGAGCCCAGAACCGGAGCGCTCTGCGCGAAGCCGACTCCATCT-ACACCGCCGCCTCCCAGAGGGAGGACCTGGGAAGTCACTGAAAACAGCCTGCAGAAGAGTTCTCCTGTGTCACGTGGGGGGAAGAACAGTCCCTACCTGTTAGATTGCAATGAGGTTGAAtggccaaaatggataaccgggaccagagttattctcccgcctgaaagaagcgggaggaaaccgacaaagctatagaga
>gene=chr10_45360439-45360715; species=ponAbe
CGGGCCTCTGCTGCCCCCTGGCAGACGCCGCGCGGGAGCCCAGAACCGGAGTGCTCTGAGCGAAGCCGACTCCATCCGACACCGCCGCCTCCCAGAGGGCTGCCCTGGGAAGTCACTGAAAACAGCCTGCGGAAGATTTCTCCTGTGTCACGTGGGGGGAAGAACAGTCCCTACCTGTTAGATTGCCATGAGGTTGAAtggccaaaatggataaccgggaccagagttatcctcccacctgaaagaagcaggaggaaaccggcaaaactgtagaga
>gene=chr10_45360439-45360715; species=rheMac
CGGGTCTCTGCTGCCCCCTGGCGGACGCCGCGCGGGAGCCCAGAACCAGAGCGCTCTGCGCGAAGCCGACTCCAACT-ACACCGCCGCCTCCCAGAGGGAGGCTCTGGGAAGTCACTGGAAACAGCCTGCAGAAGAGTTCTCCTGTGTCACGTAGGGGGAAGAACAGTCCCTACCTGTTACATTGCAGTGAGGTTGAAtggccaaaatggataaccgggaccagagttattctcccacctgaaagaagcgggaggaaaccgacaaagctatagaga
>gene=chr10_45965746-45965861; species=hg19
acacagctccctaaagcttgaggactgagggcccgtctgctggctgactccacctggggcaggccacatgcatctgcagtcacatgaccccttcccatcttcaaagcccacttgc
>gene=chr10_45965746-45965861; species=bosTau
aggcagttcccagcagctttaggactgaggacccatttactttctggctatcagccagg--ggctgcctgcattccccat------atccttccccatcttcaa-gcccactctt
>gene=chr10_45965746-45965861; species=calJac
acgaaacttactgcagcttgaggattgaagg---------------------------gcaggccacatgcatctgcagtcacatgacccc-tcccatcttcaaagtccacttgt
>gene=chr10_45965746-45965861; species=canFam
gtgcagttccttgcag------------------------------gctgtgaggcagg--ggccacctgcattcctcat------atccctccccattctcaa-gcccactctt
>gene=chr10_45965746-45965861; species=equCab
gtgcagtcccgtgcagcgttagcaatgaggccctgtttccccgccagctgtcagccggg--ggccgcctgcattccccat------atctctgcccatattcga-gcccactctt
>gene=chr10_45965746-45965861; species=gorGor
acacaactccctgaagcttgaggactgagggcccgtctgctggctgactccacctgg-gcaggccacatgcatctgcagtcacatgaccccttcccatcttcaaagcccacttgc
>gene=chr10_45965746-45965861; species=panTro
acacagctccctgaagcttgaggactgagggcccatctgctggctgactccacctggggcaggccacatgcatctgcagtcacatgaccccttcccatcttcaaagcccacttgt
>gene=chr10_45965746-45965861; species=papHam
acacagctccctgaagcttgaggactgagggccggtctgctggctgactccacctggggcaggacacatgcatctgcagtcacatgacccc-tcccatcttcaaagcccacttgt
>gene=chr10_45965746-45965861; species=ponAbe
acacagctccctgaagcttgaggactgagggccactctgctggctgactccacctggggcgggccacatgcatctgcagtcacatgacccc-tcccatcttcaaagcccacttgc
>gene=chr10_45965746-45965861; species=rheMac
acacagctccctgaagcttgaggactgagggccggtctgctggctgactccacctggggcaggccacatgcatctgcagtcacatgacccc-tcccatcttcaaagcccacttgt
>gene=chr10_46090242-46090504; species=hg19
CTACCGCCCTGGCCCGCCTCGAGCATGCCCGAGACGTGGACGCAGCAAGGCCGCACCTCCCCCAGCGCGTCGCCTGTTTACACCCTACGCCCCTCCGCGGGAGGACACCGAGTGGCAGGTCACGTGACGCGGGCGTCACGTGTCCGGCCGAGTTGGGTGGAGGCGTTGCCCCGGCGACTGCAGCGCGCTGGGGGCGGGCTGCAGCGGGTGCCGCCGCGCGGCCTTTCTGTGCTTCCACCCCTTCGCAGTGCCCAGGCGACAA
>gene=chr10_46090242-46090504; species=bosTau
GGGCCGCCCCCGCCGGCCTGGAGCATGCCGGAGACGCGGACGCAGCAGAGCTGCAGCTCGGCCACCGCAGCGCCTGTTTACA-------CCCCTCCGCGGGAGGACGCCGACCGGCCCGTCACGTGACGCACACGTCACGTGCTCGCCCGGGGTGGGCGGAGGCGTTGCCC-AGCGACGACGGCGCTCTAGGGGCGGGCGGCGGCG------ACGGCAGGGTCCCTCAGCGCTCCCCCATCACCTGCGTCC--AGTCGACGA
>gene=chr10_46090242-46090504; species=calJac
CGACCGCCCCAGCCTGCCTTGAGCATGCCTGAAACGCGGACGCCGCAGGGCCGCACCTCCGCCAGCGCGTCGCTTGTTTACA-------CTCCTCCGCGGGAGGACGCCGACTGGCAGGTCACGTGACGCGAGCGTCCCTTGTCCGCCAGGGTTGGGCGGAGGCGTTGCCCTGGCGACGACGGCGCGCTGGGGGCGGGCTGCAGCGGGTGCGGCTGCGCGGCCCATCTGTGCTTCCACCCTTTCGCTGTGCGGAGGCGAGAA
>gene=chr10_46090242-46090504; species=canFam
GGGCCGACCCGGCCCGCCCGAAGCATGCCGGACACCAGGACGCCGCAGGGCCGCAGCTCCGCCGCCACCGGGCCTGTTTACA-------CCCCCGGGCGGGAGGACGCC-ACCGTCTCCTCACGTGACACGTGCGTCACGTGTCCTCCCGGGG-GGGCGAGGGTGTTGCCG-GGCAACGAcggcgcgccaggggcg---ggccgcg------gcggcgcgATCCTTCCCCGGCCCCggcggtcggg-g-gcggagacggggg
>gene=chr10_46090242-46090504; species=equCab
----------------------------------------------------------------------------------------------------------------------------------------------------------------------------------------------------------------------------------------------------------------------
>gene=chr10_46090242-46090504; species=gorGor
CCACTCCCCTGGCCCGCCTCGAGCATGCCCGAGACGCGGACGCAGCAGGGCCGCACCTCCCCCAGCGCGTCGCCTGTTTACACCCTACGCCCCTCCGCGGGAGGACGCCGACTGGCAGGTCACGTGACGCGGGCGTCATGTGTCCGGCCGAGTTGGGTGGAGGCGTTGCCCCGGCGACTGCAGCGCGCTGGGGGCGGGCTGCAGCGGGTGCCGCCGCGCGGCCTTTCTGTGCTTCCACCCCTTCGCAGTGCCCAGGCGACAA
>gene=chr10_46090242-46090504; species=panTro
CTACCGCCCTGGCCCGCCTCGAGCATGCCCGAGACGCGGACGCAGCAGGACCGCACCTCCCCCAGCGCGTCGCCTGTTTACA--------CCCTCCGCGGGAGGACGCCGACTGGCAGGTCACGTGACGCTGGCGTCACGTGTCCGGCCGAGTTGGGTGGAGGCGTTGCCCCGGCGACTGCAGCGCGCTGGGGGCGGGCTGCAGCGGGTGCCGCCGCGC-GCCTTTCTGTGCTTCCACCCCTTCGCAGTGCCCAGGCGAGAA
>gene=chr10_46090242-46090504; species=papHam
CAACCGCCCCGGCCCTCCTCCAGCATACCCGAGACGCGGACGCAGCAGGTCCGAACATCCGCCAGCGCGTTGCCTGTTTACACCCTACGCCCCTCCGCGTGAGGACGCCGACTGGCAGGTCACGTGACGCGGGCGTCACGTGTCCGGCCGGGTTGGGTGGAGGCGTTCCCCGGGTGGCCACAGCGCGCTGGGGGCCGGCT---------------GCGCGACACCTCTGTGCTTCCACCCCTTCGCTGTGCCCAGGCGAGGA
>gene=chr10_46090242-46090504; species=ponAbe
CGACCGCCCTGGCCCGCCTCGAGCATGCCCGAGACGCCGACGCAGCAGGGCCGCACCTCCGCCAGCGCGTCGCCTGTTTACACCCTACGCCCCTCCGCGGGAGGACGCCAACTGGTAGGTCACGTGACGCGGGCGTCACGTGCCCGGCCGAGTTGGGTGGAGGCGTTGCCCCGGCGACGACAGCGCGCTGGGGGCGGGCTGCAGCGGGTGCCGCGGCGCGGCCCTGCTGTGCTTGCACCCCTTCGCTGTGCCCAGGCGAGAA
>gene=chr10_46090242-46090504; species=rheMac
CAACCGCCCCGGCCCTCCTCCAGCATGCCCGAGACGCGGACGTAGCAGGGCCGAACCTCCGCCAGCGCGTTGCCTGTTTACACCCTACGCCCCTCCGCGTGAGGACGCCGACTGGCAGGTCACGTGACGCGGGCGTCACGTGTCCGGCCGGGTTGGGTGGAGGCGTTCCCCGGGTGGCCACAGCGCGCTGGGGGCCGGCTGCTGCGGGTGCGGCTGCGCGACACCTCTGTGCTTCCACCCCTTCGCTGTGCCCAGGCGAGGA
>gene=chr10_46222605-46222754; species=hg19
CAGCATCGCAGGTCGGATCACGTGCGGGTTCTGTCACGTGACATCAGGTCACGTGAGGCCGGTCACGCCCCGGGCAGCTTGGCTGGGGCTAGGCTTCCGGGGCTCTGCGGTCCTCGGCCTGTGCTGGCAGCCTCGGAGCCCACCGAGCC
>gene=chr10_46222605-46222754; species=bosTau
CGGCGCCCCACATCCGGTCACGTGAGGGGCAGGTCACGGGCGCTCTGGTCACGTGAGGCTGGTCACGTGCCGGGCCGCACTGCTGGGGCTAGGCTTCCGGAGACTTTGGGGGCTCGGCGGGTGCGGGCGGCTTCGGAGCCCACCAAACT
>gene=chr10_46222605-46222754; species=calJac
CAGCAGCGCAGATTGGATCACGTGTGGGCGCTGTCACGTGACACGATGTCACGTGAGGC-GGTCGC-TCCCGAGCCGCT------GGGCTGGGCTTCGGGGCCTCTGCGGTCCT-GACGCGC-----TGGCCTCGGAGCCCACCGAGCC
>gene=chr10_46222605-46222754; species=canFam
CGCCA-TGCACATCCGGTCACGTGTG---------------AGCCCAGTCACGTGAGGCCGGTCACGTGCCGCCCCGCAGGGCTCGGACTCGGCTTCCGCAGACCTGCGGGCCTCGGCGGGTGGGGGCTGCCTCGGAGCCTGCCGGACT
>gene=chr10_46222605-46222754; species=equCab
CGGTGCCGCACGGCGGGTCACGTGCA---------------GGCCAGGTCACGTGAGCCAGGTCACGTGCCGGGCGGCGCGGCTGGGGCTCGGCTTCCAGAGACTGGTGGGCGTCGGCGGGGGCTGGCGGGCCAGGAGCCAGCGCGCCT
>gene=chr10_46222605-46222754; species=gorGor
CAGCATCGCAGGTCGGATCACGTGCGGGTCCTGTCACGTGACATCAGGTCACGTGAGGCCGGTCACGCCCCGGGCAGCTTGGCTGGGGCTAGGCTTCCGGGGCTCTGCAGTCCTCGGCGTGTGCTGGCAGCCTCGGAGCCCACCGAGCC
>gene=chr10_46222605-46222754; species=panTro
CAGCATCGCAGGTCGGATCACGTGCGGGTCCTGTCACATGACATCAGGTCACGTGAGGCAGGTCACGCCCCGGGCAGCTTGGCTGGGGCTAGGCTTCCGGGGCTCTGCAGTCCTCGGCGTGTGCTGGCAGCCTTGGAGCCCACCGAGCC
>gene=chr10_46222605-46222754; species=papHam
CAGCATCGCAGGTCGGATCACGTGCGGGCTCTGTCACGTGACATCAGGTCACGTGAGGCCGGTCACGCCCCGGGCAACTTGGCTGGGGCTGGGCTTCCGGGGCTCTGCGGTCCTCTGCGCGTGCGGGTGGCCTCAGAGCCCAccgagcc
>gene=chr10_46222605-46222754; species=ponAbe
CAGCATCGCAGGTGGGATCACGTGCGGGCCCCGTCACGTGACATCAGGTCACGTGAGGCCGGTCACGCCCCGGGCACCTTGGCTGGGGCTAGGCTTCCGGGGCTCTGCCGTCCTCGGCGTGTGCTGGCAGCCTCGGAGCCCACCGAGCC
>gene=chr10_46222605-46222754; species=rheMac
CAGCATCGCAGGTCGGATCACGTGCAGGCTCTGTCACGTGACATTGGGTCACGTGAGGCCGGTCACGCCCCGGGCAACTTGGCTGGGGCTGGGCTTCCGGGGCTCTGCGGTCCTCTGCGCTTGCGGGTGGCCTCGGAGCCCAccgagcc
>gene=chr10_49514333-49514609; species=hg19
CTGCGCAGGTTAGGCCTAAGCGCACCTGCCCTTCAACCCTGTGCCGACGAGGCCCGAAGGCTTAAGCTCTGACCTGGCTACCGCCGCCAACCAGATGCGGTCCCCTGGGGCCACGCGCCGCCACGTGCCGCCACAGGGCCCGCCCCTCCCGCTCCAGGCCACGCCCCTCACCCACAGCCCTCGGAGGCTCTCTCCGCGGCTCCGCCTCCAAGCGACCTCCGCAAGTCCTCTCGTAACCCCTGGAGTAGCGCCGTccccgggcggcggccccgcccc
>gene=chr10_49514333-49514609; species=bosTau
CCGGGCGGGTCTGGCTTAAG-GCACCTGACCTTCAACTCTGGGGCAAGGAGCCCCAGAGGCCTTGGCTAGGACTAGCGGACCGCCCCCACACAGCTGCGGGGCACTCAGGCCACACGCCGCCACGCGCCAGAGCAAATCTCCGCCCTTCAGCATTCCGCCACACCCCTCACTGGAGACTCTCACACGCTCTTCTCGTAGCTCCGCCTCCAGGCGACCTCCGCAAGCCCGCCCAC--CCCGCTG-GTAGCCCCGCCCCCGGATTGCGACTCCGCCCC
>gene=chr10_49514333-49514609; species=calJac
CCGGGCATATTTGGCCTAAGCGCACCTGCCCTTCAACCCTGTGCCAGCGAGGCCCGAAGGCTTAAGCAAGGACCTGGCTACCGGTGCCAGCCAGACGCGGTCCCCTGGTGCCACGCGCCGACACGTGCCGCCTCAGGGCCCGCCCCTCCCGCTCCTGGCCATGCCCCTCA-CCACCGCCCTCGGAGGCTCTCCCCGCGGCTCCGCCTCCAGGCCACCTCCGCAAGTCC-CTCGG-CCCACTGGAGTAgccccgccctcgggcggc-gccccgcccc
>gene=chr10_49514333-49514609; species=canFam
---CGGGCGCCCGGCCTCAGGGC------------------AGGCACCTCGCC--------TCCGGCTCCCACTAGGGGA-cgccccgggccgggagccg---------------------cacgtgccggcgcagggccccgcccaccgg-ccccggacacgcccctcgcgcccggtccc--ggcgcgccccccgcAGCTCCGCCTCCAGGCGACCTCCGCGCGGCCTCCCGC--TCCCGGA---------------------------------
>gene=chr10_49514333-49514609; species=equCab
CCGGGCGAGTTGGGTCTAAGCGCAGATCTCCTTCAACTCCGGGTCGAGGAGCCCCCGACT-TTTGGCTAGTACTAGCGGACCGCTCCGGGCCAGACGCCGGGCGCTCAGGCCACGCGCCGCCACGTGCCAGGGCAGGGCCCGCCCCTCCGGCTCCGGGCCACGCCGCTCGAAAGCCGCTCT--CTGGCTCGCGCGGCAGTTC-GCCTCCAGGAGACCTCCGCCAGTCCTCCGGT--CCATAA--GTAACCCCGCTCCCGGACGGCGGGCCCG--CC
>gene=chr10_49514333-49514609; species=gorGor
------------------------------------------------------------CTTAAGCTCTGACCTGGCTACCGCCGCCAACCAGATGCAGTCCCCTGGGGCCACGCGCCGCCACGTGCCGCCACAGGGCCCGCCCCTCCCGCTCCAGGCCACGCCCCTCACCCACAGCCCTCGGAGGCTCTCTCCGCGGCTCCGCC-CCG-------------------CTCGGAACCCCTGGCGTAGCCCCGTccccgggcggcggccccgcccc
>gene=chr10_49514333-49514609; species=panTro
CTGCGCAGGTTAGGCCTAAACGCACCTGCCCTTCAACCCTGTGCCGACGAGGCCCGAAGGCTTAAGCTCTGACCTGGCTACCGCCGCCAACCAGATGCGGTCCCCTGGGGCCACGCGCCGCCACGTGCCGCCACAGGGCCCGCCCCTCCCGCTCCAGGCCACGCCCCTCACCCACAGCCCTCGGAGGCTCTCTCCGCGGCTCCGCCTCCAGGCGAACTCCGCAAGTCCTCTCGGAACCCCTGGAGTAGCCCCGTccccgggcggcggccccgcccc
>gene=chr10_49514333-49514609; species=papHam
CTGCGCAAGTTTGGCTTAAGCTCACCTGCCCTTCAACCCTGTGGTGACGAGGCCCGAAGCCTTAAGCTCCGACCTGGCTACCGCCGCCAACCAGATGCAGTCCCCTGGGGCCACGCGCCGCCACGTGCCACCACAGGGCCCGCCCCTCCCGCTCCTGGCCACGCCCCTCACCCACTGCCCTCGGAGGCTCTCTCCGCGGCTCCGCCTCCAGGCGACCTCCGCAAGTTCTCTCAG-CCCCCTGGAGTAgccccgcccccggccagcggccccgcccc
>gene=chr10_49514333-49514609; species=ponAbe
CTGCGCAGGTTAGGCCTAAGCGCACCTGCCCTTCAACCCTGTGCCAACGAGGCCCGAAGGCTTAAGCTCTGACCTGGCTACCGCCGCCAACCAGATGCGGTCCCCTGGGGCCACGCGCCGCCACGTGCCGCCACAGGGCCCGCCCCTCCCGCTCCAGGCCACGCCCCTCACCCACAGTCCTCGGAGGCTCTCTCCGCGGCTCCGCCTCCAGGCGACCTCCGCAAGTCCTCTCGGAACCCCTGGAGTA-------------------GCCCCGCCCC
>gene=chr10_49514333-49514609; species=rheMac
CTGCGCAAGTTTGGCCTAAGCTCACCTGCCCTTCAACCCTGTGGTGACGAGGCCCGAAGCCTTAAGCTCCGACCTGGCTACCGCCGCCAACCAGATGCAGTCCCCTGGGGCCACGCGCCGCCACGTGCCACCACAGGGCCCGCCCCTCCCGCTCCTGGCCACGCCCCTCACCCACTGCCCTCGGAGGCTCTCTCCGCGGCTCCGCCTCCAGGCGACCTCCGCAAGTTCTCTCAG-CCCCGTGGAGTAgccccgcccccggccagcggcccggcccc
>gene=chr10_50887580-50887654; species=hg19
ACCAGGCGCTGAGGGTCACGTGAGCAGCTTGGGGCCGGGAGGATCCCCTAGCGCCACCCCGGCCCCGCCCGGCG
>gene=chr10_50887580-50887654; species=bosTau
ACCAGCTTGTGAGGGTTGCGAGAGCAA-----GGTGCAGG---TCCTCCAGCTCCACCCTGGCCCCGCCCC-CG
>gene=chr10_50887580-50887654; species=calJac
ACTTGGGGCTGAGGCTCACGTGAGCAACTTTGGGCGGGGAGGATCCCGGAGCACCACCCCGACCCCGCCCCGCG
>gene=chr10_50887580-50887654; species=canFam
ACCTGACTGTGAGGGTG-AGAAAGCAAG----AGCAGGGAGGCTCCTCAAGCCCCACCCTGGCCCCGCCC-CCG
>gene=chr10_50887580-50887654; species=equCab
ACCTGGCTATGAGGGTCTTAAAAGCAAG--------GAGAGGATCCTCCAGCTCCGCCTTGGCCCCGCCCCGCG
>gene=chr10_50887580-50887654; species=gorGor
ACCAGGCGCTGAGGGTCACGTGAGCAGCTTGGGGCCGGGAGGATCCCCTAGAGCCACCCCGGCCGCGCCCCGCG
>gene=chr10_50887580-50887654; species=panTro
ACCAGGCGCTGAGGGTCACTTGAGCAGCTTGGGGCCGGGAGGATCCCCTAGCGCCACCCCGGCCCCGCCCCGCG
>gene=chr10_50887580-50887654; species=papHam
ACCAGGCGCTGAGGGTCACGTGAGCAGCTTGGGGCCGGGAGGATCCCCTAGCGCCACTCCGGCCCCGCCCCGCG
>gene=chr10_50887580-50887654; species=ponAbe
ACCAGGTGCTGAGGGTCACGTGAGCAGCTTGGGGCCTGGAGGATCCCCTAGCACCACCCCGGCCCCGCCCCGCG
>gene=chr10_50887580-50887654; species=rheMac
ACCCGGCGCTGAGGGTCACGTGAGCAGCTGGGGGCGGGGAGGATCCCCTAGCGCCACTCCGGCCCCGCCCCGCG
>gene=chr10_50970328-50970462; species=hg19
GCAGGTCAGGGGGCTGCGCGGAAGGGGTGCGCGCGCGCCGTGCCAATTACCTGGGTCACGTGACGCAGCCGCCCACGGGCGCGCGCCCCTGAGACTCCGCGCGTCGTGACGTCTCCATGGATGCCCCGCCCCGC
>gene=chr10_50970328-50970462; species=bosTau
GCGGGTCAGGGGGCTGCGAGCAGATGATGCG-----------TCAATTACCTGGGTCACGAGACGCGGC----------TGAGCGCCTGGGAGACTCCACGCGTCTTGACGTATTTGAGGACGCCCCGCCCCCC
>gene=chr10_50970328-50970462; species=calJac
GCAGGTCAAGAGGCTGCGCGGGAGGGGAGCGCGCGCGCCGTGCCAATTACCTGGGTCACGTGAGGCAGCCGCCCACGGGCGCGCGCCCCAGAGACTCCGCGCGTCTTGACGTCTCCATGGACGCCCCGCCCCGC
>gene=chr10_50970328-50970462; species=canFam
GCAGGTCAGGGGC-CGCGCGCACGGGGTGCG-----------CCCGGTACCCGGGTCACGTGAcgcggccgctccggagcgcgcgccccggAGACCCCGCGCGTCGTGACGTGTCCGTGTAcgccccgccACCC
>gene=chr10_50970328-50970462; species=equCab
-------------------------------------------CAATTACCTGGGTCACGTGACGCG---------------GCGCCCCGGAGATTCCGCGCGTCGTGACGTCTCCGCGGACGCC-----GCAC
>gene=chr10_50970328-50970462; species=gorGor
-------------------------------CGCGCGCCGTGCCAATTACCTGGGTCACGTGACGCAGCCGCCCACGGGCGCGCGCCCCTGAGACTCCGCGCGTCGTGACGTCTCCATGGATGCCCCGCCCCGC
>gene=chr10_50970328-50970462; species=panTro
GCAGGTCAGGGGGCTGCGCGGAAGGGGTGCGCGCGCGCCGTGCCAATTACCTGGGTCACGTGACGCAGCCGCCCACGGGCGCGCGCCCCTGAGACTCCGCGCGTCGTGACGTCTCCATGGATGCCCCGCCCCGC
>gene=chr10_50970328-50970462; species=papHam
GCAGGTCAGGGGGCTGCGCGGAAGGGGTGCGCGCGCACCGTGCCAATTACCTGGATCACGTGACGCAGCCGCCCACGGGCGCGCGCCCCTCAGACTCCGCGCGTCGTGACGTCTCCATGGTCGCCCCGCCCCGC
>gene=chr10_50970328-50970462; species=ponAbe
GCAGGTCAGGGGGCTGCGCGGAAAGGGTGCGCGCGCGCCGTGCCAATTACCTGGGTCACGTGACGCAGCCGCCCACGGGCGCGCGCTCCTGAGACTCCGCGCGTCGTGACGTCTCCATGGACGCCCCGCCCCGC
>gene=chr10_50970328-50970462; species=rheMac
GCAGGTCAGGGGGCTGCGCGGAAGGGGTGCGCGCGCACCGTGCCAATTACCTGGATCACGTGACGCAGCCGCCCACGGGCGCGCGCCCCTCAGACTCCGCGCGTCGTGACGTCTCCATGGTCGCCCCGCCCCGC
>gene=chr10_64892711-64892987; species=hg19
TGTGGACAGGACCACAAGTAACGGTGTAACGATTAGCAGATTTAAGGAAAAGTCAGTCTAAAAGGAAACGTGAGAAGCTAATTGCAGAAGACAGCCATTTCAAGTCTTCAACAGCAAGGCTGTACCTCCTCACGTGACTTCAGTGTAGACTTTAAGAACCTAAACTAACGCTTCTCGCGAGAGGAAAGATTGACCGCTCGCAAGCGTACATCAGCTGGTGCCCCGCCTTCCCTGGGCCCCACCCACTGCCTGTCCTCATTCCCACCTTGAACCAGC
>gene=chr10_64892711-64892987; species=bosTau
CCGGAGCCTGAGAGCAAGGGAGGATCTGGCACTGAATAAATTT-GTGAGAAGTTACGCTGGAAGGACGTAGGAGAGACCGATAGCAGAAGTGGGCC-----AAAAATC---CTACACGGCTGTACCTCTGCAGGTGACGTTTGAG---GCTTCAAGCAGCAGAAGCTATGCTTCTCGCGAGAGTAAAGACGGACCGCGAGAAA------GTCTGTCCGTGCCCCGCCTTCCTTGAGCCCCACCCACTCCCTGTCCTCACTCCCACCTTGAACCAGC
>gene=chr10_64892711-64892987; species=calJac
TGTGGACAGGAGCGCAAGAAAGAGAGTAACGATGAGTAGTTTCAAGGAAAAGTCAACCTAGAAGGAAACGTGAGAAACCAACTGCAGAAGACACCCATTTCAAG---TCATCAGCAAGGCTGTACCTCCTCACTAGACGTCAGAGTAGACGTCAAGAAACTGAACTAACGCTTCTCGCGAGAGGAAAGATTGGCCGCTCGCAAGCGTACGTCAGCTGGTGCCCCGCCTTCCCTGGGCCCCACCCACTCCCTGTCCTCACTCCCACCTCGAACCAGC
>gene=chr10_64892711-64892987; species=canFam
TGGGAACAGGAGAGCAAAGAAAGGTGTAGCGCAGAG---ATTT-GGGGGAAGTCACACTGGAAGAAAACGGGAGAGGCCAAGAGTATAAGACGGCCATTTTAAAGTTT---CAACAAGGCTGCCCACCCCCACGTGACGTCAGAGACGCCGTCCAGAAGCTGAAGATACGCCTCTCGCGAGAGGAAAGATCGCCCAGAGGCAAGCGCGGGCCGGTCCGTGCCCCGCCTTCCCTGAGCCCCACCCACTCCGGGTCCTCACTCCCAGCTTGAACCAGC
>gene=chr10_64892711-64892987; species=equCab
AGGGAACCAGAGAGCAAGAGAGGGTGTAGCGCAGAGTGAGTTT-GAGAAAAGTCAGGCTGGAAAAAAAC-GGAGAGGCCAACAGCAGAAGTCACCCATTT--AAGCTCCAACAACAAGGCTGCACCTCCTCACGCGACGTCAGAG------CCAAGAAGCTGAGGATACACTTCTCGCGAGAGGAATGCTCACCCCCGAGAAAGTGTACGT--------GCCCCGCCTTCCCTGAGCCCTACCCACTCCCCGCCCTCACCCCCACCTTGAACCAGC
>gene=chr10_64892711-64892987; species=gorGor
TGTGGACAGGACCACAAGTAACGGTGTAACGATTAGCAGATTTAAGGAAAAGTCAGTCTAAAAGGAAACGTGAGAAGCTAATTGCAGAAGACAGCCATTTCAAATCTTCAACAACAAGGCTGTACCTCCTCACGTGACTTCAGTATAGCCTTTAAGAACCTAAACTAACGCTTCTCGCGAGAGGAAACATTGACCGCTCGCAAGCGTACATCAGCTGGTGCCCCTCCTTCCCTGGGCCCCACCCACTGCCTGTCCTCACTCCCACCTTGAACCAGC
>gene=chr10_64892711-64892987; species=panTro
TGTGGACAGGACCACAAGTAACGGTGTAACGATTAGCAGATTTAAGGAAAAGTCAGTCTAAAAGGAAACGTGAGAAGCTAATTGCAGAAGACAGCCATTTCAAGTCTTCAACAGCAAGGCTGTACCTCCTCACGTGACTTCAGTGTAGACTTTAAGAACCTAAACTAACGCTTCTCGCGAGAGGAAAGATTGACCGCTCGCAAGTGTACATCAGCTGGTGCCCCGCCTTCCCTGGGCCCCACCCACTGCCTGTCCTCATTCCCACCTTGAACCAGC
>gene=chr10_64892711-64892987; species=papHam
TGTGGATGGGAGTACAAGTAAGGGTGTAACGATGAGCAGATTTAAGGAAAAGTCAGTCTAAAAGGAAAAGTGAGAAGCCAGTTGCAGAAGACAGTCATTTCAATTCTTCAACAACAAGGCTATACCCCCTCACGTGACCTCAGAGTAGACTTTAAG-ATATGAACTAACGCTTCTCGTGAGAGGAAAGACTGACTGCTCGCAACCGTACGCCAGCTGGTGCCCCACCTTCCCTGGGCCCCACCCACTGCCTGTCCTCACTCCCACCTTGAACCAGC
>gene=chr10_64892711-64892987; species=ponAbe
TGTGGACGGGACCACAAGTAACGGTGTAACGATTAGCAGATTTAAGGAAAAGTCAGTCTAAAAGGAAACGTGAGAAGCCAGTTGCAGAAAACAGCCATTTCAAGACTTCAACAACAAAGCTGTACCTCCTCACGTGACTTCAGAGTAGGCTTTAAGAACCTAAACTAACGCTTCTCGCGAGAGAAAAGATTGACCGCTCGCAAGCGTACATCAGCTGGTGCCCCGCCTTCCCTGGGCCCCACCCACTGCCTGTCCTCACTCCCACCTTGAACCAGC
>gene=chr10_64892711-64892987; species=rheMac
TGTGGATGGGAGTACAAGTAAGGGTGTAACGATGAGCAGATTTAAGGAAAAGTCAGTCTAAAAGGAAAAGTGAGAAGCCAGTTGCAGAAGACAGCCATTTCAATTCTTCAACAACAAGGCTATACCCCCTCACGTGACGTCAGAGTAGACTTTAAG-ATATGAACTAACGCTTCTCGTGAGAGGAAAGACTGACTGCTCGCAAGCGTACGCCAGCTGGTGCCCCACCTTCCCTGGGCCCCACCCACTGCCTGTCCTCACTCCCACCTTGAACCAGC
>gene=chr10_69644201-69644476; species=hg19
CTCGCCACAAAGAGGAAgggccgccggccgccggggccgAGTGCGCTTCCAGCCCAGGCGGAGCGGTAGACGCAACAGCCTCCGCCCGCCACGTGACCCGTAGTGTTGTGGTCTGGCCCGCGTGGGTGGCGGGAGCGCCGAGAGGGCGGGGGCGGCGATGGGGCGGGTCACGTGATGGGGTTTAAATCTCCCGCAGCCGGAGCCGCGGGGGCGCCAGTGCCGCGCGTCGAGCGGGAGCAGAGGAGGCGAGGGAGGAGGGCCAGAGAGGCAGTTGG
>gene=chr10_69644201-69644476; species=bosTau
CCTGCCTCCAAGGGGTGGGGCCGCA-GCACCCAAGGCGGGGTTTCCCCCAGGCCCACG------------------CGCCTCCGCCTG-CACGTGACCCGCGGTGTTGTGGTCCGGCCCGCGTGGGTGGCGGGAGCGGCGGGAGGGCGGGGGCGAGGA-GCGGCGCGTCACGTGACGGGGTTTAAATCTCCCGCAGCCAGAGCCGCGGGGGCGCCAGTGCCGCGAGTCGAGCGGGAGCAGAAGAGGCGAGGGAGGAGGGCCAGAGAGGCGGTTGA
>gene=chr10_69644201-69644476; species=calJac
CCTGCCACAGAAGGGTACGGCCGCGGGCCGCCGGGGCACAGTTTCCTACCAGCTCAGGCGGAGTAGTAGACGCAGCTGCCTCCGCCCGCCACGTGACCCGTAGTGTTGTGGTCTGGCCCGCGTGGGTGGCGGGAGCGCCTAGAGGGCGGGGGTGGCGATGGGGCGGGTCACGTGACGGGGTTTAAATCTCCCGCAGCCGGAGCCGCGGGGGCGCCAGTGCCGCGCGTCAAGCGGGAGCAGAGGAGGCGACTGAGGAGGGCCAGAGAGGCAGTTGG
>gene=chr10_69644201-69644476; species=canFam
CCTGCCGCAGAGGGGTGGGGCCGC----------------GCTTCCTCCCAGCCCACG------------------CGCCTCCGCCCGCCACGTGACCCGCCGTGTTGTGGTCCGGCCCGCGTGGGTggcgggagcggcgggagggcgggGGCGACG--GGGCCGGGTCACGTGACGGGGTTTAAATCTCCCGCAGCCGGAGCCGCGGGGGCGCCAGTGCCGCGAGTCGAGCGGGAGCAGAGGAGGCGAGGGAGGAGGGCCAGAGAGGCAGTTGG
>gene=chr10_69644201-69644476; species=equCab
CCCGCCGCCCAGGGGTGGGGCCGC----------------cccgcccgcccgcgcgcg------------------ttcccccgcccgccACGTGACCCGCCGTGTTGTGGTCCGGCCCGCGTGGGT---------GGCGGGAGGGCGGAGGCGGCGA-GGGCCGGGTCACGTGACGGCGTTTAAATCTCCCGCAGCCGGAGGCGCGGGGGCGCCAGTGCCGCGAGTCG----------------------------------------------
>gene=chr10_69644201-69644476; species=gorGor
CTCGCCACAAAGAGGCA-------CGGCCGCCGGGGCCGAGTGCGCTTCCAGCCCAGGCGGAGCGGTAGACGCAACAGCCCCCCCCCGCCACGTGACCCGTAGTGTTGTGGTCTGGCCCGCGTGGGTGGCGGGAGCGCCGAGAGGGCGGGGGCGGCGATGGAGCGCGTCACGTGACGGGGTTTAAATCTCCCGCAGCCGGAGCCGCGGGGGCGCCAGTGCCGCGCGACGAGCGGGAGCAGAGGAGGCGAGGGAGGAGGGCCAGAGAGGCAGTTGG
>gene=chr10_69644201-69644476; species=panTro
CTCGCCACAAAGAGGCAgggccgccggccgccggggccgAGTGCGCTTCCAGCCCAGGCGGAGCGGTAGACGCAACAGCCTCCGCCCGCCACGTGACCCGTAGTGTTGTGGTCTGGCCCGCGTGGGTGGCGGGAGCGCCGAGAGGGCGGGGGCGGCGATGGGGCGCGTCACGTGACGGGGTTTAAATCTCCCGCAGTCGGAGCCGCGGGGGCGCCACTGCCGCGCGTCGAGCGGGAGCAGAGGAGGCGAGGGAGGAGGGCCAGAGAGGCAGTTGG
>gene=chr10_69644201-69644476; species=papHam
CCCGCCACAAAGGCGCAgggccg-cggccgccggggccgAGCGTGCTTCCAGCCCAGGCGGAGGGGTAGATGCAACAGCCTCCGCCCGTCACGTGACCCGTAGTGTTGTGGTCTGGCCCGCGTGGGTGGCGGGAGCGCCGAGGGGGCGGGGGCGGCGATGGGGCGGGTCACGTGACGGGGTTTAAATCTCCCGCAGCCGGAGCCGCGGGGGCGCCAGTGCCGCGCGTCGAGCGGGAGCAGAGGAGGCGAGGGAGGAGGGCCAGAGAGGCAGTTGG
>gene=chr10_69644201-69644476; species=ponAbe
CTCACCACAAAGGGGCAGGGCCGCCGACCGCCGAGGCCGAGTGTGCTTCCAGCCCAGGCGAAGCGGTAGACGCAGCAGCCTCCGCCCGCCACGTGACCCGTAGTGTTGTGGTCTGGCCCGCGTGGGTGGCGGGAGCGCCGAGAGGGCGGGGGCGGCGATGGGGCGGGTCACGTGACGGGGTTTAAATCTCCCGCAGCCGGAGCCGCGGGGGCGCCAGTGCCGCGCGTCGAGCGGGAGCAGAGGAGGCGAGGGAGGAGGGCCAGAGAGGCAGTTGG
>gene=chr10_69644201-69644476; species=rheMac
CCCGCCACAAAGGCGCAgggccg-cggccgccggggccgAGCGTGCTTCCAGCCCAGGCGGAGGGGTAGATGCAACAGCCTCCGCCCGTCACGTGACCCGTAGTGTTGTGGTCTGGCCCGCGTGGGTggcgggagcgccgagggggcgggggcggcgatggggcgggTCACGTGACGGGGTTTAAATCTCCCGCAGCCGGAGCCGCGGGGGCGCCAGTGCCGCGCGTCGAGCGGGAGCAGAGGAGGCGAGGGAGGAGGGCCAGAGAGGCAGTTGG
>gene=chr10_70480689-70480797; species=hg19
TTAAACATAAAATGGCGGCGGGCTGGATCGGATCACGTGACCGCCATTTCTTTCCTTCCCACCCAAAGGAAAGCCCTTCCTTCAGAGCAAGCGCAAGACATATAGCCC
>gene=chr10_70480689-70480797; species=bosTau
--GAACCCAAAATGGCGGCGAGCTCAT--GGATCACATGACTCCCGATTCTTTCCTTCCCACACTCGGCGAAGCTTCTTCCTTTGAGCTTGCGCAAGATA--CAGACA
>gene=chr10_70480689-70480797; species=calJac
GAAAACATAAAATGGCGGCGGCCCGAATTGGATCACGTGACCGCCTTTTCTTTCCTTCCCACCCACAGGAAAGCCCTTCCTTCAGAGC-AGCACAAGACGTATAGCCC
>gene=chr10_70480689-70480797; species=canFam
AAAAGTACAAAATGGCGGCGGGCTGACC-GGGTCACGTGACCGCCGGTTCTTCCCCGCCCACCCTCCGAAAAGGCGTCTCTTCGGAGCTGGCGCGAGACA--CGGCCC
>gene=chr10_70480689-70480797; species=equCab
AAATATACAAAATGGCGGCGGCCTCATC-AGATCACGTGACTGCAGATTCTTTCCTTCCCACACTCTC-AAAGTCTTTCCCTTAGAGCTTGCGCGTGACA--CAGCCC
>gene=chr10_70480689-70480797; species=gorGor
TTAAACATAAAATGGCGGCGGGCTGGATCGGATCACGTGACCGCCATTTCTTCCCTTCCCACCCAAAGGAAAGCCCTTCCTTCAGAGCAAGCGCAAGACATATAGCCC
>gene=chr10_70480689-70480797; species=panTro
TTAAACATAAAATGGCGGCGGGCTGGATCGGATCACGTGACCGCCATTTCTTTCCTTCCCACCCAAAGGAAAGCCCTTCCTTCAGAGCAAGCGCAAGACATATAGCCC
>gene=chr10_70480689-70480797; species=papHam
GAAAACATAAAATGGCGCAGGCCTGACTCGGATCACGTGACCGCCATTTCTTTCCTTCCCACCCAGAGGAAAGCTCTTCCTTCAGAACAAGCGCAAGACATACAGCCC
>gene=chr10_70480689-70480797; species=ponAbe
TTAAACATAAAATGGCGGCCGGCTGGATCGGATCACGTGACCGCCATTTCTTTCCTTCCCACCCAAAGGAAAGCCCTTCCTTCAGAGCAAGCGCAAGACATATAGCTC
>gene=chr10_70480689-70480797; species=rheMac
GAAAACATAAAATGGCGCAGGCCTGACTCGGATCACGTGACCGCCATTTCTTTCCTTCCCACCCAGAGGAAAGCTCCTCCTTCAGAACAAGCGCAAGACATATAGCCC
>gene=chr10_70883807-70884053; species=hg19
GCCCCGCCTCCAAGCGGCCTCTCCCCGGAGTGCCTGGCGGCCAGCAgggcggggcaggaggctgggagagggacgggtgcgggggtgggggagaggaagggagcggTCACGTGTGAGGGGCGGCCCGAGGTCACGTGACGGAGCGCCGGAGCGGAGGGAGCCGGGGCTGGGAGTTCTCCTGAGGGAAGAGGAGTGGAGTAGGGGGGACGCGGCGGCGGCGTTGACAATGGTGAGTGCGCGGCGGCC
>gene=chr10_70883807-70884053; species=bosTau
GCCCCTCCTCCAAACGGCCTCCCCTCGGAGGGCCATCTGGCCAGTAGGGCGGGGCGAGAGGCCCAGAG-CGGGCCTGCTGTAGGGGGGGCAGGAGGAGAGGACGGGTCACGTGCGGCCGGCGGCCTGAGGTCACGTGACG-GGCGCCTGGGAGGAGGGAACTGGGGCTAGGAGTTCTCCTAAAGGAAGAGGCGTGAAGTGGGGGGGACGCGGCGGCGGCGGTGACAATGGTGAGTGCACGGCGGCC
>gene=chr10_70883807-70884053; species=calJac
-----------------------------------GGCGGCCAGCAGGGCGGGGTGGCAGGCCGGGAGAGGGAAGGGTGCGGGGGGAGGGGAGAGGAAGGGAGCGGTCACGTGTGGATAGCCGCCCGAGGTCACGTGACGGGGCGCCGGAGCGGAGGGAGCCGGGGCTGGGAGTTCTCCTGAGGAAAGAGGAGTGGAGTCGGGGGGACGCGGCGGCGGCGCTGACAATGGTGAGTGCGCGGTGGCC
>gene=chr10_70883807-70884053; species=canFam
gccccgcccccAAACCGCCTCTCCTCGA-GGGCCAGCTGGCC-GTGGGGCGGGGCAAGCGGCCGCGAG-GGGACTGGAGCCGGCGGGGCAAGGAGGAAGGGAGGGGTCACGTGCGGCCGGCGGCTCGGGGTCACGTGACG-GGCGCCGGGGAGGAGGGAGTCTGGACCGGGAGTTCTCCTGAGGGAAGCGGAGCGAAGT-GGGGGGAcgcggcg-----------------------gcggccgcc
>gene=chr10_70883807-70884053; species=equCab
------------------------------------------------------------------------------------------------------------------------------------------------------------------------------------------------------------------------------------------------------
>gene=chr10_70883807-70884053; species=gorGor
GCCCCGCCTCCAAGCGGCCTCTCCCCGGAGTGCCTGGCGGCCAGCAgggcggggcaggaggctgggagagggacgggtgcgggggggggggagaggaagggagcggtcacgtgtgaggggcggCCCGAGGTCACGTGACGGGGCACCGGAGCGGAGGGAGCCGGGGCTGGGAGTTCTCCTGAGGGAAGAGGAGTGGAGTAGGGGGGACGCGGCGGTGGCGTTGACAATGGTGAGTGCGCGGCGGCC
>gene=chr10_70883807-70884053; species=panTro
GCCCCGCCTCCAAGCGGCCTCTCCCCGGAGTGCCTGGCGGCCAGCAgggcggggcaggaggctgggagagggacgggtgcgggggggggggagaggaagggagcggtcacgtgtgaggggcggCCCGAGGTCACGTGACGGGGCGCCGGAGCGGAGGGAGCCGGGGCTGGGAGTTCTCCTGAGGGAAGAGGAGTGGAGTAGGGGGGACGCGGCGGCGGCGTTGACAATGGTGAGTGCGCGGCGGCC
>gene=chr10_70883807-70884053; species=papHam
GCCCCGCCTCCAAGCGGCCTCTCCCCGCAGT--CGGGCGGCCAGCAGGGCGGGGCGTGAGGCCGGGAGAGGGACGGGTGCGGGTGGGGGGGAGAGGAAGGGAGTGGTCACGTGTGGCGGGCGGCCCGAGGTCACGTGACGGGGCGCCGGAGCGGAGGGAGCCGGGGCTGGGAGTTCTCCTGAGGGAAGAGGAGAGGAGTGGAGTGGACGCGGCGGCGGCGCTGACAATGGTGAGTgcgcggcggcc
>gene=chr10_70883807-70884053; species=ponAbe
GCCCCGCCTCCAATCGGCCTCTCCCCGGAGTGCCTGGCGACCAGCAgggcggggcaggaggctgggagagggacgggagcgggggggggggagaggaagggagcggTCACGTGTGAGGGGCGGCCCGAGGTCACGTGACGGGGCGCCAGAGCGGAGGGAACCGGGGTTGGGAGTTCTCCTGAGGGAAGAGGAGTGGAGTAGGGGGGACGCGGCGGCGGCGTTGACAATGGTGAGTgcgcggcggcc
>gene=chr10_70883807-70884053; species=rheMac
GCCCCGCCTCCAAGCGGCCTCTCCCCGCAGT--CGGGCGGCCAGCAGGGCGGGGCGTGAGGCCGGGAGAGGGACGGGTGCGGGGGGAGGGGAGAGGAAGGGAGTGGTCACGTGTGGCGGGCGGCCCGAGGTCACGTGACGGGGCGCCGGAGCGGAGGGAGCCGGGGCTGGGAGTTCTCCTGAGGGAAGAGGAGTGGAGTGGAGGAGACGCGGCGGCGGCGCTGACAATGGTGAGTgcgcggcggcc
>gene=chr10_70939617-70939772; species=hg19
ACTCGTACCCTGAGCATTCGCAGTTGCTGCTCCACCACCCATTCTCTCACTGCTCACCCACGTGCTTCTGGACACTTGCTTACCAAAGTACTAGTTTGCATCACGTGACACGACTAGCAGGCCCCCTCCGCTCATGTATGACATCCCAAAGATGC
>gene=chr10_70939617-70939772; species=bosTau
GCTGGCGC-TACATCCTAGGCACCCGCATCTCCACCAGTGGCACCCACACAGCTCACCCACGTGGTT-TGAACACTTACCC----CAGGGCCAGCTTGCATCACGTGACACACTTCACCGGCCCCCGTCTCTCATCTGTGACATCCCAAAGGTGC
>gene=chr10_70939617-70939772; species=calJac
ACTAGTATCCTGAGTCTTGGCAGTTCCTTCTCCATCATCCATTCCCTCACTGCTAACCCCAGTGCTTCTGGACACGTGCTTGCCAAGGGACTAGTTTGCATCACGTGACACAACTAGCAGGCCCCTTCCGCTCATCTATGACATTCCAAAGATGC
>gene=chr10_70939617-70939772; species=canFam
GCTGGTGCCCGCAGCACGCACACCCGCCACCCCGCCAGCCCGGCCCGCACCGCGCACCCACGTGCTTCTGGGCTCGCGCTCTC--CAGGCCTGGTTCGCGTCACGTGACACGGCTCGCAGG-CCCCTCCCGGGACCTGTGACATTTCGATGGTGC
>gene=chr10_70939617-70939772; species=equCab
ACCGGTGCCCACAGCACACGCACGCTTTCCTCCATCAGTCCGCCCCGCACTGCTGACCCACGTGCTTCTGAACACGCGCTCAC--CAGGGCCAGCTTGCGTCACGTAACACAGCTCGCAGG-CCCCGCCTCTTGTCTGTGACATCCCAAAGGTGC
>gene=chr10_70939617-70939772; species=gorGor
ACTCGTACCCTGAGCATTCGCAGTTGCTGCTCCACCACCCATTCTCTCACTGCTCACCCACGTGCTTCTGGACACTTGCTCACCAAAGTACTAGTTTGCATCACGTGACACGACTAGCAGGCCCCCTCCGCTCATGTATGACATCCCAAAGATGC
>gene=chr10_70939617-70939772; species=panTro
ACTCGTACCCTGAGCATTCGCAGTTGCTGCTCCACCACCCATTCTCTCACTGCTCACCCACGTGCTTCTGGACACTTGCTTACCAAAGTACTAGTTTGCATCACGTGACACGACTAGCAGGCCCCCTTCGCTCATGTATGACATCCCAAAGATGC
>gene=chr10_70939617-70939772; species=papHam
ACTCGAACCCTGAGCATTCGCAGTTGCTGTTCCACCATCCATTCTCTCACTGCTCACCCACGTGCTTCTAGACACCGGCTTACCAAAGGACTAGTTTGCATCACGCGACACGACTAGCAGGCCCCCTCCGCTCATCTATGACATCCC-AAGATGC
>gene=chr10_70939617-70939772; species=ponAbe
ACTCGTACTCTGAGCATTCGCAGTCACTGCTCCACCAACCACTCTCTCACTGCTCACCCACGTGCTTCTGGACACTTGCTTACCAAAGTACTAGTTTGCATCACGTGACACGACTAACAGGCCCCCTCCGCTCATCTATGACATCCCAAAGATGC
>gene=chr10_70939617-70939772; species=rheMac
ACTCGAACCCTGAGCATTCGCAGTTGCTGCTCCACCATCCATTCTCTCACTGCTCACCCACGTGCTTCTAGACACCGGCTTACCAAAGGACTAGTTTGCATCACGCGACACGACTAGCAGGCCCCCTCCGCTCATCTATGACATCCC-AAGATGC
>gene=chr10_72288594-72288870; species=hg19
cctctgccatcacttctggattttagccaggcagaaggggagaagacaaaatagaaggcacctcttctctttgggaatggcctggaatttgcacgcacatcacttttcctcacatcattggccagaacttaaatcatgtgaccacaatgagttgcaagggaggctgggaaatgtagtcttcagctgggtggctcagtcctcagtcacagccctggggctgtcgtgttgaggaagaagggaagagtggatattgagggacaatgggcagtctctgcc
>gene=chr10_72288594-72288870; species=bosTau
ctcctgccgtcacttttgggtgcttgccagagagaaggaagga----------------ataccttctctttgggaatggcccagaagttgca-------tacttctcctcacaccattgggcagaact-gaatcacatgatcac-actaggtgcaagggaggctgggacttagagtcttcagctggatggccccgt-------cacaaattcagggaactgttgctgaggaagaaggggagtgtggatactgggggacagcaggcagcgtctgtc
>gene=chr10_72288594-72288870; species=calJac
cctctgccatcacttatggattttagccagaaagaaggagagaagacaaaacag-aggcacctcttctctttgggaatggcctggaatttgtacacgcatcacatttcctcacatcattggccagaactt-aatcacatgaccac-atgagttgcaagggaggctgggaaatgtagtcttcaactgggtggctgagtcctcagtcacagccctggggctctcttgtcgaggaagaagggaagagtggatattgatggacaatgggcagtctctgcc
>gene=chr10_72288594-72288870; species=canFam
ttcttgccatcacttctgggtgcttgccagggagaaggagagaag---------aaggcaccccttttctttgcgaatggcccaaaagttgcacatag--cacttttcctcataccattggctagaactttaaccatatgaccat-cctagctgcaagggaggctgggaaatatagttccccgctggatggcccagt-------cacaattgcagggttctgttcttgaagga------gagggtggat-gttgaggacagcaggccatctctgcc
>gene=chr10_72288594-72288870; species=equCab
ttcctgccatcacttctggatggtagccagggagaagaagaaaaa-----ata-acgacacaccttcccttagggaatggcccagaagttgcacacat--cacttctcctcatgccattggccggaactt-aatcacatgaccat-gctaactacaagggaggctgggaaatgtagtcttcagctggatgg-ctcat-------caacatt-cggggttttattgctgaggaaggagtggagagtggatcctgggggacagtgagcagtctctgcc
>gene=chr10_72288594-72288870; species=gorGor
cctctgccatcacttctggattttagccaggaagaaggggagaagacaaaatagaaggcacctcttctctttgggaatggcctggaatttgcacacacatcacttttcctcacatcattggccagaacttaaa-catgtgaccacaatgagttgcaagggaggctgggaaatgtagtcttcagctgggtggctcagtcctcagtcacagccctggggctctcttgttgaggaagaagggaagagtggatattgagggacaatgggcagtctctgcc
>gene=chr10_72288594-72288870; species=panTro
cctctgccatcacttctggattttagccaggaagaaggggagaagacaaaatagaaggcacctcttctctttgggaatggcctggaatttgcacacacatcacttttcctcacatcattggccagaacttaaatcatgtgaccacaatgagttgcaagggaggctgggaaatgtagtcttcagctgggtggctcagtcctcagtcacagccctggggctctcttgttgaggaagaagggaagagtggatattgagggacaatgggcagtctctgcc
>gene=chr10_72288594-72288870; species=papHam
cctctgccatcacttctggattttagccaggaagaaggggagaagacaaaatagaaggcacctcttctttttgggaatggcttggaatttgca-------cacttttcctcacatcattggccagaactc-aatcatgtgaccacaatgagttgcaagggaggctgggaaatgtagtcttcagttgggtggctcagtccccagtcacagccctggggctctcttgttgaggaagaagggaagagtggatgttgagggacagtaggcagtctctgcc
>gene=chr10_72288594-72288870; species=ponAbe
cctctgccatcacttctggattttagccaggaagaaggggagaagacaaaatagaaggcacctcttctctttgggaatggcctggaatttgcacacacatcacttttcctcacataattggccagaactt-aatcatgtgaccacaatgagttgcgagggaggctgggaaatgtagtcttcagctgggtggctcagtccccagtcacagccctggggctctcttgttgaggaagaagggaagagtggatattgagggacaatgggcagtctctgcc
>gene=chr10_72288594-72288870; species=rheMac
cctctgccatcacttctggattttagccaggaagaaggggagaagacaaaatagaaggcacctcttctttttgggaatggcttggaatttgta-------cacttttcctcacatcattggccagaactc-aatcatgtgaccacaatgagttgcaagggaggctgggaaatgtagtcttcagctgggtggctcagtccccagtcacagccctggggctctcttgttgaggaaggagggaagagtggatgttgagggatagtaggcagtctctgcc
>gene=chr10_74114804-74115080; species=hg19
CTACCGTATGTCTTCTAAGAAAGGGACGGCTGGTGTAGGTGTCAATAATGGTGCACGCCCAGATTCCATGTTCCGGAGGTCTTAGAGTTGAGTATGCGccaaccctctaatcttccggaggaggaaacccaagctcaggaaggtcacgtgGTAGCCGTCGGGATGAGACTGGGGCCTTCGGAGTGCCTGTTATTCCCAGACGGTTTACTAAGTGGTGATCTATATACGTAATGTAACTACATACGTTTCAGACAAAGGTTatttattcactgaaca
>gene=chr10_74114804-74115080; species=bosTau
CTACCGTATGTCTTCTAAGAGGGGGACGTCTAGAtcagatcaggctcagtacgccaggcctcactccgcatc-cagccatctca-----tcctctg----------------------------------------------------------------------------------------------------------------------------------------GTAACTCTATGCATTTGAGACGAAGGTTatttagtcattcgaca
>gene=chr10_74114804-74115080; species=calJac
CTACCGTATGTCTTCTAAGAAAGGGACGGCTGGCTTAAGTGTCAAAAATGGTGCACGCCCATATTTCACGTTCCGAAGGTCTTAGAGTTGAGTATGC-----------------------------------------------------------------------------------------------------------------------------------------------------------------------------------
>gene=chr10_74114804-74115080; species=canFam
CTACCGTATGTCTCCTAAGAGGGGCGCGGCTAGGAGAGGTATTGCCGAGGGTGCGTGCCCACATCCTATGC--TGGGGCCCCTGAAGTGGAATGTGC---------------TTGCG----------------------------------------------------------------------------TGGAA----------------------------------GTGACTCTGTGGCCTTGAGCCGAAGGTTATCGATTCGTCCAAca
>gene=chr10_74114804-74115080; species=equCab
CTACCGTATGTCTTCGAAGACGGGGACGTATAAGAGAGGTGTTATAAGGGGTGCATGCCCACATTCCATATT-CGGAGGTCTTAAAGTTGAGTATGC---------------TTGCA----------------------------------------------------------------------------TGGTA----------------------------------GTAA--CTGTGCGTTTGAGATGAAGGTTatttattcattcaaca
>gene=chr10_74114804-74115080; species=gorGor
CTACCGTATGTCTTCTAAGAAAGGAACGGCTGG-GTAGGTGTCAATAATGGTGCACGCCCAGATTCCATGTTCCGGAGGTCTTAGAGTTGAGTATGCGccaaccctctaatcttcccgaggaggaaacccaagctcaggaaggtcacgtgGTAGCCGTCGGGATGAGACTGGGGCCTTCGGAGTGCCTGTTATTCCCAGACTGTTTACTAAGTGGTGATCTATATACGTAATGTAACTACATACGTTTCAGACGAAGGTTatttattcactgaaca
>gene=chr10_74114804-74115080; species=panTro
CTACCGTATGTCTTCTAAGAAAGGGACGGCTGGTGTAGGTGTCAATAATGGTGCACGCCCAGATTCCATGTTCCGgaggtcttagagttgagtatgcgccaaccctctaatcttcccgaggaggaaacccaagctcaggaaggtcacgtgGTAGCCGTCGGGATGAGACTGGGGCCTTCGGAGTGCCTGTTATTCCCAGACGGTTTACTAAGTGGTGATCTATATACGTAATGTAACTACATACGTTTCAGACGAAGGTTatttattcactgaaca
>gene=chr10_74114804-74115080; species=papHam
CTACCGTATGTTTTCTAAGAAAGGGACGGCTGTCTTAGGTGTCAATAATGGTGCATGCCCAGATTCCATGTTCCGgaggtcttagagttgagtatgcaccaaccctctaatctttccgaggagaaaacccaagctcaggaaagtcacgtgGTAGCCGTCAGGCTGAGCCTGGGGCCTTCGGAGTGCCTGTTATTCCCAGACGGTTTACTAGGTGATGGTCTATATACGTAACGTAACTATATACGTTTCAGACGAAGGttatttattcactgaaca
>gene=chr10_74114804-74115080; species=ponAbe
CTACCGTATGTCTTCTAAGAAAGGGACGGCTGGCGTAGGTGTCAATAATGGTGCACGCCCAGATTCCATGTTCCGgaggtcttagagttgagtatgctccaaccctctaatcttcccgaggaggaaacccaagctcaggaaggtcacgtgGTAGCCGTTGGGATGAGACTAGGGCCTTCGGAGTGCCTGTTATTCCCAGACGGTTTACTAAGTGGTGATCTATATACGTAATGTAACTACATACGTTTCAAACGAAGGTTatttattcactgaaca
>gene=chr10_74114804-74115080; species=rheMac
CTACCGTATGTTTTCTAAGAAAGGGACGGCTGGCTTAGGTGTCAATAATGGTGCATGCCCAGATTCCATCTTCCGgaggtcttagagttgagtatgcaccaaccctctaatctttccgaggagaaaacccaagctcaggaaagtcacgtgGTAGCCGTCTGGCTGAGACTGGGGCCTTCGGAGTGCCTGTTATTCCCAGACGGTTTACTAGGTGATGGTCTATATACGTAACGTAACTATATACGTTTCAGACGAAGGttatttattcactgaaca
>gene=chr10_75407241-75407390; species=hg19
GGTGGAGTCTTAGGAGTCATAGGGGGCGGGGTCTTGGGAGCCATTGGAGGGGGGGTCTTAGGTGTCACGTGAGGCAGGGTCTTGTAACTCCTGGCCCCTACTGGCTGCATGAAGTTGCAGGCTTCAGCCCCGAGGCTCAGAGCATCTTC
>gene=chr10_75407241-75407390; species=bosTau
GGTGGAGTCTTAGGAGTCGTAGGGGGTGGGGTCTTGGGAGCCATTGGAGGCGGGGTTTTAGCTGTCACGTGAGGCAACGTCTTGTAACTCCTGCCCCCTGGTGGCTGCATGAAATTGCAGGCTTCAGCCCCGAGGCTCAGAGCATCCTC
>gene=chr10_75407241-75407390; species=calJac
GGTGGAGTCTTAGGAGTCATAGGGGGCGGGGTCTTGGGAGCCATTGGAGGCGGGGTCTTAGGTGTCACGTGAGGCAGGGTCTTGTAACTCCTGGTCCCTACTGGCTGCAGGAAGTTGCAGGCTTCCGCCCCGAGGCTCAGTGCGTCCTC
>gene=chr10_75407241-75407390; species=canFam
GGTGGAGTCTTAGGAGCCATTGGGGGCGGGGTCTTGGGAGCCATCGGGGGCGGAGTTTTAGGCGTCACGTGAGACGGAGTCTTGTAACTCCTGCCCCCTGGTGGCTGCATGAAGTTGCAGGCTTCAGCCCCGAGGCTCAGCGCATCCTC
>gene=chr10_75407241-75407390; species=equCab
GGTGGAGTCTTGAGCGTCATAGGGGGTGGGGTCTTGGGAGGCATTGGAGGCGGGGTTTTAGGTGTCACAAGAGGCGGCGTCTTGTAACTCCTGCCCCCTGGTGGCTGCATGAAGTTGCAGGCTTCAGCACCGAGGCTCAGAGCATCCTC
>gene=chr10_75407241-75407390; species=gorGor
GGTGGAGTCTTAGGAGTCATAGGGGGCGGGGTCTTGGGAGCCATTGGAGGGGGGGTCTTAGGTGTCACGTGAGGCAGGGTCTTGTAACTCCTGGCCCCTACTGGCTGCATGAAGTTGCAGGCTTCAGCCCCGAGGCTCAGAGCATCTTC
>gene=chr10_75407241-75407390; species=panTro
GGTGGAGTCTTAGGAGTCATAGGGGGCGGGGTCTTGGGAGCCATTGGAGGGGGGGTCTTAGGTGTCACGTGAGGCAGGGTCTTGTAACTCCTGGCCCCTACTGGCTGCATGAAGTTGCAGGCTTCAGCCCCGAGGCTCAGAGCATCTTC
>gene=chr10_75407241-75407390; species=papHam
GGTGGAGTCTTAGGAGTCATAGGGGGCGGGGTCTTGGGAGCCATTGGAGGAGGGGTCTTAGGTGTCACGGGAGGCAGGGTCTTGTAACTCTTGGCCCCTACTGGCTGCATGAAGTTGCAGGCTTCAGCCCCGAGGCTCAGAGCATCCTC
>gene=chr10_75407241-75407390; species=ponAbe
GGTGGAGCCTTAGGAGTCAAAGGGGGCGGGGTCTTGGGAGCCATTGGAGGGGGGGTACTAGGTGTCACGTGAGGCAGGATTTAGTCAGTCTTGGCCCCTCATGGCTGCAGTAAGTTGCAGGTTTCAGCCCCGAGGCTCAGAGCATC---
>gene=chr10_75407241-75407390; species=rheMac
ggtggagtcttaggagtcatagggggcggggtcttgggagccattggaggaggggtcttAGGTGTCACGGGAGGCAGGGTCTTGTAACTCTTGGCCCCTACTGGCTGCATGAAGTTGCAGGCTTCAGCCCCGAGGCTCAGAGCATCCTC
>gene=chr10_75936159-75936297; species=hg19
CGCCTCTTTCCTAAGTGCTGTTACAGGGAGCTGAGCTTGCCGAGGTAGACAGTGGCCACGTGACTGCTAAACCGGTTGCCAGAGGCGCGGCCATTTTTGGGGCGGGCACCCAATCTCTCGCCCTGTAAACTGCGGGGT
>gene=chr10_75936159-75936297; species=bosTau
CGCCCCCGTCCCAAGCCCTGTTAGAGCGACCTGGGCTGGCCGAGGTAGACCG-CGCCATGTGACTGATAAACCGGTTGCCTTCGGGGCGGCCATTTTTGAGGCGGGCACCCAACCTCGTGCACCGTAAGCCGGG-AGT
>gene=chr10_75936159-75936297; species=calJac
TGCCCCCTTCCTAAGTGCTGTTAAAGGGGCCGGAGCTTG-CGAGGTAGACCGTGGCCATGTGACTGCTAAACTCGTTGCCAGCGGCGCGGCCATATTTGAGGCGGGCACTCAACCTCTTGCCCTGTAAACTGCGGGGT
>gene=chr10_75936159-75936297; species=canFam
CGTCCGCGCCCCAAGCCCGGTTCAAGCGACCTGAGCGCA--GAGGTAGACCGTGGCCATGTGACTGACAAACCGGTTGCCAGCGGGGCGGCCATTTTTGAGGCGGGCACCCAACCTCATGCCCCACCAGCCGGG-GAT
>gene=chr10_75936159-75936297; species=equCab
CGTCCCCGTCCCAAGTCCTCTTAACGCGACCTGACCACGGCGAGGTAGACCGTGGCCGCGTGACCGATGAACCTGTTGCCAGCGGGGCGGCCATTTTTGAGGCGGGCACCCAACCTCTTGCCCCGCAATTCGCG-AAG
>gene=chr10_75936159-75936297; species=gorGor
CGCCTCTTTCCTAAGTGCTGTTAAGGGGACCTGAGCTTGCCGAGGTAGACAGTGGCCATGTGACTGCTAAACCGGTTGCCAGAGGCGCGGCCATTTTTGGGGCGGGCACCCAATCTCTCGCCCTGTAAACTGCGGGGT
>gene=chr10_75936159-75936297; species=panTro
CGCCTCTTTCCTAAGTGCTGTTACAGGGAGCTGAGCTTGCCGAGGTAGACAGTGGCCATGTGACTGCTAAACCGGTTGCCAGAGGCGCGGCCATTTTTGGGGCGGGCACCCAATCTCTCGCCCTGTAAACTGCGGGGT
>gene=chr10_75936159-75936297; species=papHam
CGCCTCTTTCCTAAGTGCTGTTAAAGGGACCTGAGCTTGCCGAGGTAGACCGTGGCCATGTGACTGCTAAACTGGTTGCCAGAGGCGCGGCCATTTTTGGGGCGGGCACCCAATCTCTCGCCTTGTAAACTGCGGGGT
>gene=chr10_75936159-75936297; species=ponAbe
CGCCTCTTTCCTAAGTGCTGTTAAAGGGACCTGAGCTTGCCGAGGTAGACAGTGGCCATGTGACTGCTAAACCGGTTGCCAGAGGCGCGGCCATTTTTGGGGTGGGCACCCAATCTCTCGCCCTGTAAACTGCGGGGT
>gene=chr10_75936159-75936297; species=rheMac
CGCCTCTTTCCTAAGTGCTGTTAAAGGGACCTGAGCTTGCCGAGGTAGACCGTGGCCATGTGACTGCTAAACTGGTTGCCAGAGGCGCGGCCATTTTTGGGGCGGGCACCCAATCTCTCGCCTTGTAAACTGCGGGGT
>gene=chr10_76995602-76995878; species=hg19
GCCAGTGGCGAAGGCGGCGCCCAGTGCGGCTGAGCCCAGGGCCAGCGCGGCGGGCACGGAGAGCCGGGGCACCGGCTGGGTCATGGCGCGGGCAGGAGGCGGCGGGAGGCAGTGACAGGTCACGTGAGCTGGAGCTCCTGGGACAGGTCTCGGACTCGCGGGCCCGCCGGGCTCCACCTTGTCGGGGCACTACCCGCGGAGCCGCGGTCTCGGGCATCATCTGGCGGCCACACAGCCTTACTGCAAGCCCCGCCCGAGAGAGCCGGGCGCGATCTG
>gene=chr10_76995602-76995878; species=bosTau
GCCGCTGGCGAAAGCAGCGCCCAGTGCGGCCGAGCCCAGGGCCAGCGCAGCGGGCACAGAGATTCGGGGTACTGGCTGGGTCATGGTGCGGGCCGGAGGCAGCGGCGTCCAG------GTTACTTGCGCTGGGGCTACTGGGACCGCCGCAAGACCCGCGGACCCTCGGGGCTCCGCCTTGCCGGGGCAGTGTCCTCGGAGCCGCGGTCTCGACCACCATCTGGCGGCCACATGGCCTTACTGCAAGCCCCGCCCGAGGGGTTCTGGTGTCATCTG
>gene=chr10_76995602-76995878; species=calJac
GCCGGTGGCGAAGGCGGCGCCCAGCGCGGCTGAGCCCAGGGCCAGCGCGGCGGGCACGGAGAGCCGGGGCATTGGCTGGGTCATGGCGCGTGCAGGAGGTGGCGG----------TAGGTCACGTGCGCTGGAGCTCCTGGGACGGGTCTCGGACTCGCGGACCCGCCGGGCTCCGCCTTGTGGGGGCACTGCCCTCGAAGCCGCGGTCTCGGACACCATCTGGCGGCCACACAGTCTTAGTGCAAGTCCCGCCCGAGAGAGCCGGGCGCAATCTG
>gene=chr10_76995602-76995878; species=canFam
GCCGGCGGCGAAGGCGGCGCCCAGCGCGGCCGAGCCCAGGGCCAGCGCGGCCGGCACGGAGAGCCGGGGCGCGGGCGGGCTCATGGTGCGGCCGCGAGGCAGCGAcgcgcgg------gccaccgg-gcgggggctcccgggcgcgctccgggacccgcctgccctccaggccccgccccgtccgggcgctg-ccgccgAGCTGCGGTCTCGGGCGCCCCCTGGCGACCGCACAGCCTCCCCGCAGGCCGCGCTCGCGCAGCCCGGGCGCCATCCG
>gene=chr10_76995602-76995878; species=equCab
GCCGGTGGCGAAGGCGGCGCCCAGAGCTGCCGAGCCCAGGGCCAGCGCGGCGGGCACAGAGAGCCGGGGCATGGGCTGGGTCATGGCTCAGGCAAGAAGCGGCGGCGGCCGG------GTCCCTTGCGCTGGGGTTACCGAGACGGCACCCGGACCGGCGGGCCTTCCTGGCTCCGCCTTATCTGGGCACTGCCCGCGGAGCCATGGCCTCGAGTGCCATCTTGCGGCCGCATTCTCTTACTGCAAGCCCCGCTCGAGCGAGCCGAACGCCATCTG
>gene=chr10_76995602-76995878; species=gorGor
GCCAGTGGCGAAGGCGGCGCCCCGCG------------------------------C-------CGGGGCACCAGCTGGGTCATGGCGCGGGCAGGAGGCGGCGGGAGGCAGTGGCAGGTCACGTGCGCTGGAGCTCCTGGGACAGGTCTTGGACTCACGGGCCCGCCGGGCTCCACCTTGTCGGGGCACTGCCCGCGGAGTCGCGGTCTCGGGCATCATCTGGCGGCCACACAGCCTTACTGCAAGCCCCGCCCGAGAGAGCCGGGCGCGATCTG
>gene=chr10_76995602-76995878; species=panTro
GCCAGTGGCGAAGGCGGCGCCCAGCGCGGCTGAGCCCAGGGCCAGCGCGGCGGGCACGGAGAGCCGGGGCACCGGCTGGGTCATGGCGCGGGCAGGAGGCGGCGGGAGGCAGTGACAGGTCACGTGAGCTGGAGCTCCTGGGACAGGTCTTGGACTCGCGGGCCCGCCGGGCTCCACCTTGTCGGGGCACTGCCCGCGGAGCCGCGGTCTCGGGCATCATCTGGCGGCCACACAGCCTTACTGCAAGCCCCGCCCGAGAGAGCCGGGCGCGATCTG
>gene=chr10_76995602-76995878; species=papHam
GCCAGTGGCGAAGGCCGCGCCCAGCGCGGCTGAGCCCAGGGCCAGCGCGGCGGGCACGGAGAGCCGGGGCACCGGCTGGGTCATGGCGCGGGCAGGAGGCGGCGGGAGGCAATGGCAGGTCACGTGCGCTGGAGCTCCTGGGACACGTCTCGGATTCGCGGGCCCGCCGGGCTCCACCTTGTCTGGGCACTGCCCGTGGAGCAGTGGTCTCGGGCATCATCTGGCGGCCACACAGCCTTACTGCAAGCCCTGCCCGATAGAGCCGGGCGCGATCTG
>gene=chr10_76995602-76995878; species=ponAbe
GCCAGTGGCGAAGGCGGCGCCCAGCGCGGCTGAGCCCAGGGCCAGCGCGGCGGGCACGGAGAGCCGGGGCACCGGCTGGGTCATGGCGCGGGCAGGAGGCGGCAGGAGGCAGTGGCAGGTTACGTGCGCTGGAGCTCCTGGGACGGGTCTTGGACTCGCGGGCTCGCCGGGCTCCTCCTTGTCGGGGCACTGCCTGCGGAGCCGCGGTCTCGGGCATCATCTGGCGGCTACACAGCCTTACTGCAAGCCCCGCCCGAGAGAGCCGGGCGCGATCTG
>gene=chr10_76995602-76995878; species=rheMac
GCCAGTGGCGAAGGCCGCGCCCAGCGCGGCTGAGCCCAGGGCCAGCGCGGCGGGCACGGAGAGCCGGGGCACCGGCTGGGTCATGGCGCGGGCAGGAGGCGGCGGGAGGCAATGGCAGGTCACGTGCGCTGGAGCTCCTGGGACACGTCTCGGATTCGCGGGCCCGCCGGGCTCCACCTTGTCTGGGCACTGCCCGCGGAGCAGTGGTCTCGGGCATCATCTGGCGGCCACACAGCCTTACTGCAAGCCCTGCCCGATAGAGCCGGGCGCGATCTG
>gene=chr10_79789224-79789379; species=hg19
CCCCAGCACCTCCTGGGGCTGCTTCTGGACTCGCCGCTAACACATCTGCGGCATCCTCTCGGCCACCGTAGAGTGTCCCACGTGTCCGCTTCCTCTTCCGCTACTCGCCCGCGCGTCTGTCTGTCAAGAGAGACTTCCGGCATGCCTTTTTTTTT
>gene=chr10_79789224-79789379; species=bosTau
TCTCCGTACCACCCGTGGCTGCTTCTTGACCGGTTGCTAACACATCTGCGGCATTTTTTCGGCCACCGTAACACGCCCCACGTGCCCGCCCCCACTTCCGCTACTCGCTAGCGCG--AGTCTGTCAAGAGAGGCTTCAGGCCCGC------A---
>gene=chr10_79789224-79789379; species=calJac
TCTCCGCACCTCCTGGGGCTGCTTCTTTACTGGCCTCTAACACATATGCAGCATCCTCTCGGCCACCGTAGAGTGCCCCACGTGTCCGCTTCCTCTTCCGCTACTCGCCGGCCCGTCTGTCCGTCAAGAGAGACTTCCGGCATGCC---------
>gene=chr10_79789224-79789379; species=canFam
cccccgcgccgcccggAGGAGCTC---------------GCACCGCGGAGGCCCCGCGTCGGCCGCCGTAGCGCGCCCCACGTGGTCGCTTCCGCTTCCGCTACTCGCCGGCGTGCCTGTCAGTCAAGAGAGGCCTCCGACGGGC------C---
>gene=chr10_79789224-79789379; species=equCab
TCTTTGCACCTCTCGGGGTTGCTTCTTGACTCGTTGCTAACACATCAGCGGCGTCCTCTCGGCCACCGTAGAGCGCCCCACGTGGCCCCTTCCTCTTCCGCTACTCGCCGGCGCGTCTGTCTGTCAAGAGAGGCTTCCGGCCCGC------C---
>gene=chr10_79789224-79789379; species=gorGor
CCCCGGCACCTCCTGGGGCTGCTTCTGGACTCGCCGCTAACACATCTGCGGCATCCTCTCGGCCACCGTAGAGTGTCCCACGTGTCCGCTTCCTCTTCCGCTACTCGCCCGCGCGTCTGTCTGTCAAGAGAGACTTCCGGCACGCCttttttttt
>gene=chr10_79789224-79789379; species=panTro
CCCCAGCACCTCCTGGGGCTGCTTCCGGACTCGCCGCTAACACATCTGCGGCATCCTCTCGGCCACCGTAGAGTGTCCCACGTGTCCGCTTCCTCTTCCGCTACTCGCCCGCGCGTCTGTCTGTCAAGAGAGACTTCCAGCATGCC---TTTTTT
>gene=chr10_79789224-79789379; species=papHam
CCCGCGCACCTCCTGGGGCTGCTTCTGGACTCGCCGCTAATACATCTGCGGTATCCTCTCGGCCACCGTAGAGTGCCCCACGTGTCCACTTCCTCTTCCGCTACTCGCCAGGGCGTCTGTCTGTCAAGAGAGACTTCCGGCACGCCGTTTTTTTT
>gene=chr10_79789224-79789379; species=ponAbe
-----------------------------------------------------------------------------------------------------------------------------------------------------------
>gene=chr10_79789224-79789379; species=rheMac
CCCGCGCACCTCCTGGGGCTGCTTCTGGACTCGCCGCTAACACATCTGCGGTATCCTCTCGGCCACCGTAGAGTGCCCCACGTGTCCACTTCCTCTTCCGCTACTCGCCAGGGCGTCTGTCTGTCAAGAGAGACTTCCGGCACGCCTTTTTTTTT
>gene=chr10_80472020-80472296; species=hg19
TTTGTTTTTGCAACTCAGCATTTATTGTCTTTCTTTCAGCAGCAGTCCCCAAATGATCCTCTGGAAACCTGCCATACTCAgttcaagtggagctggcccttaccccagctccaggagtggacatgtgactcttcctggccaatcagagcttagcgctgccttgcaagagtgcttggtttaggagcaggcatgtgacccaagccaaggctccaatcagtgctaaccctggaactttcacttacaggctctggaaggaggtttttctttcgtgctcta
>gene=chr10_80472020-80472296; species=bosTau
---------ATAATTCAACATTTATTCCCTTTCTGTCAACGACAGTACCCAAACTTTCCTCTGAGGACCTGCCAGACCCAGTTCagatggaactgtctctaaccccagctccaca-gtggacctgtga----------ccaatcagagcacagcatcatcttaccatggcgattggtc--agggtaggcatgtgactcaagccaagg-tccaatcactgcgcatccagtgct-tttaactacagtat-gagaag--tacttttcttttctgctctg
>gene=chr10_80472020-80472296; species=calJac
------------ACTCAGCATTTATTCTCTTTCTTTCAGCAGCAGTCCCCAGACGATACTCTGGAAACCTGCCATACTCAgttcaagtggagctggcccttgcctcagctccaggagtggacttgtgactcttactggccaaccacagcttggcactgccttgcaagggtgcttggttcagaagcaagcatg------------aggctccaatcagtgttgaccctggaacatttacttgtaggctctggaaggggtccttctttttgtgctcta
>gene=chr10_80472020-80472296; species=canFam
---------acatctcagtttttattctctttctttcgacaataagacccaagcatttctctggacactggctccactcagttcaggaggggccagctctaaccccagcctcaggcatggacaggtggctcttcctggccaatcagagcacagcatggccttgtgatggagattggtc--acagtgggcatgtgaa--------agaagccaatcactgttaacccagtact------tcacatgatcaaggagaatacctttcttttgtgctcta
>gene=chr10_80472020-80472296; species=equCab
---------acgactcagcatttgttccctttctttcaaaagcagtacccaaatgttcctctggaaacctgccacactcag-tcagatggcactggctctacctgcagctccgggggtggacgtgcgactcttcctggccaatcagagcacaacattgccttgcaattgcgattggtc--actatgggcaagtgacccaagccaaggctccagtcactgccaacccagtact-tttagtgacgtgattgggaaggatacttttt-----tgcttca
>gene=chr10_80472020-80472296; species=gorGor
tttgtttttgCAACTCAGCATTTATTCTCTTTCTTTCAGCAGCAGTCCCCAAATGATCCTCTGGAAACCTGCCATACTCAgttcaagtggagctggcccttaccccagctccaggagtggacatgtgactcttcctggccaatcagagcttagcgctgccttgcaagagtgcttggtttaggagcaggcatgtgacccaagccaaggctccaatcagtgctaaccctggaactttcacttacaggctctggaaggaggtttttcttttgtgctcta
>gene=chr10_80472020-80472296; species=panTro
tttgtttttgCAACTCAGCATTTATTCTCTTTCTTTCAGCAGCAGTCCCCAAATGATCCTCTGGAAACCTGCCCTACTCAgttcaagtggagctggaccttaccccagctccaggagtggacatgtgactcttcctggccaatcagagcttagcgctgccttgcaagagtgcttggtttaggagcaggcatgtgacccaagccaaggctccaatcagtgctaaccctggaactttcacttacaggctctggaaggaggtttttcttttgtgcgcta
>gene=chr10_80472020-80472296; species=papHam
ttttgttttgCAACTCAGCATTTATTCTCTTTCTTTCAGTGGCAGTCCCCAAATGATCCTCTGGAAACCTGCCATACTAggttcaagtggagcgggcccttaccccagctccaggagtggacatgtgactcttcctggccaatcagagcttagcactgccttgcaagagtgcttggttcaggagcaggcatgtgacccaagccaaggctccaatcagtgctaaccctggaacttttacttacaggctctggaaggagaattttcttttgtgctcta
>gene=chr10_80472020-80472296; species=ponAbe
tttgtttttgCAACTCAGCATTTATTCTCTTTCTTTCAGCAGCAGTCCCCAAATGATCCTCTGGAAACCCGCCATACTCggttcaagtggagctggcccttatcccagctccaggagtggacatgtgactcttcctggccaatcagagcttagcactgccttgcaagagtgcttggttcaggagcaggcatttgacccaagccaaggctccgatcagtgctaaccctggaactttcacttacaggctctggaaggaggcttttcttatgtgctcta
>gene=chr10_80472020-80472296; species=rheMac
ttttgttttgCAACTCAGCATTTATTCTCTTTCTTTCAGTGGCAGTCCCCAAATGATCCTCTGGAAACCTGCCATACTAGGTCAAAgtggagctggcccttaccccagctccaggagtggacatgtgactcttcctggccaatcagagcttagcactgccttgcaagagtgcttggttcaggagcaggcatgtgacccaagccaaggctccaatcagtgctaaccctggaacttttacttacaggctctggaaggagaattttcttttgtgctcta
>gene=chr10_81689275-81689551; species=hg19
TCTGATAATTGAGTATCCCTGGCCCCGGCAGCAGTGGCCATGTGCAGCTGGTGCTGTGGCCTCGTGCTGCCCCCTGCTGGTTGCCTCCAAGACAAGGCCAGCAAACCCAGAGAGACTCAAGCCCAGCCAGGTGAGTGGTGGGATCACATGAGCACCTTGTCTGCAACTTCGGATGCTCCCGCTTTCCTCCTCTCGACGATTGTCCTGGTTGCTTTGCTCACTGGGGTTGTGCCCCCACCCTGCAGGGCCAGGGCCAGACGCACGCTCCTACTGCGT
>gene=chr10_81689275-81689551; species=bosTau
TCAAGTAAT----GGGGTTCCG------------TGACTTTGTGCCCCAGGAGCTGAGGCTTCCTGCTGCCCTCTGCTGG-CATCTGTAAGACAGGGTCAGCAAA--CAAA--GATCA---GC-AGCCAGGTGAGAGG-GGGGTTCTGTGAGAACTTTG----AGACTTCACATGATCCT-----------CTTCCCCTTCCCCCTGGTTGCTCCACTCTCTTGGAATGAGCCCCTACCC-GCAGGGCCAGATCCAGATCCCCACGCCCA------
>gene=chr10_81689275-81689551; species=calJac
TCTGATAATTGAATATCCGT--------------------TGTGCAGCCAGTGTTGTGGCCTTATGCTGCCCTCTCTTGGTTGCCTCCAAGACAGGGCCAGCAAACCCAGAGAGACTCAAGCCCAGCTGGGTGAGTGGTGGGATCCCATGAGCACCTGGTCTGCAACTTCGGATGCTCCTGCTTTCCTCCTCTCCAGGATTCTCCAGGCTGCTTCACTCACTTGGGTTGTGCTCCCACTCTGCAGGGCCAGGTCCAGATGCACACTCCCACTGCGT
>gene=chr10_81689275-81689551; species=canFam
----------------------------------------------CCACAGCCTATGGCCGCCTGCTGCCCTCTGCTGTCTGTCCCTAAGCCTGGGCAGCAAAGAGTGGAG-GGTGG---GGGTGT--------AGGTTAGGCCCCAGGAGCCCTTTGTCTGCAACTTGAGG----------------CCTCCTCCGTCTGCCC-GTCTGCT-------------AGGCGCCTCTACCCTTTCCTGCCAGATCCCGACGCACACTCCCTCCGGGT
>gene=chr10_81689275-81689551; species=equCab
AGGGGGAAC----TGCATGTAG------------TGGCC-------CGGTAAGCTGT-GCCTCCTGCTGCCCTCTGCTGGTGGTCT-----ACAGGGCTGGGCAGCAACCAGAGGTCA---GCAGCC--------AGGTGAGGCC------------TGTCTGCATCTGCACACGCTCTTGCTTTACTCCGCTCCCCTTTTCACTCGTTTCAC--CCCCACTTGGAACGACCCCCTACCCTGCAGGGCCAGGGCCAGACGCACGCTCCCGCGGGGT
>gene=chr10_81689275-81689551; species=gorGor
TCTGATAATTGAGTATCCCAGGCCCCGGCAGCAGTGGCCATGTGCAGCTGGTGCTGTGGCCTCGTGCTGCCCCCTGCTGGTTGCCTCCAAGACAAGGCCAGCAAACCCACAGAGACTCAAGCCCAGCCAGGTGAGTGGTGGGATCACATGAGCACCTTGTCTGCAACTTCGGATGCTCCCGCTTTCCTCCTCTCGACGATTGTCCTGGTTGCTTTGCTCACTGGGGTTGTGCCCCCACCCTGCAGGGCCAGGGCCAGACGCACGCTCCTACTGCGT
>gene=chr10_81689275-81689551; species=panTro
TCTGATAATTGAGCATCCCTGGCCCCGGCAGCAGTGGCCATGTGCAGCTGGTGCTGTGGCCTCGTGCTGCCCCCTGCTGGTTGCCTCCAAGACAAGGCCAGCAAACCCAGAGAGACTCAAGCCCAGCCAGGTGAGTGGTGGGATCACATGAGCACCTTGTCTGCAACTTCAGATGCTCCCGCTTTCCTCCTCTCGACGATTGTCCTGGTTGCTTTGCTCACTGGGGTTGTGCCCCCACCCTGCAGGGCCAGGGCCAGACGCACGCTCCTACTGCGT
>gene=chr10_81689275-81689551; species=papHam
TCTGATAATTGAGTATCCCTGGCCCCAGCAGCAGTGGCCATGTGCAGCCGGTACTGTGGCCTCGTGCTGTCCCCTGCTGGTTGCCTCCAAGACAAGGCCAGCAAATCCAGAGAGACTCAAGCCCAGCCAGGTGACTGGTGGGATCACATGAGCACCTTGTCTGCAACTTCAGATGCTCCTGCTTTCCTCCTCTCCATGATTGTCCTGGTTGCTTTGCTCACTTGGGTTGTGTTCCCACCCTGCAGGGTC-GGGCCAGACGCACGCTCCTACTGCGT
>gene=chr10_81689275-81689551; species=ponAbe
------AATTGAGTATCCCTGGCCCCGGCAGCAGTGGCCATGTGCAGCTGGTGCTGTGGCCTCGTGCTGCCCCCTGCTGGTTGCCTCCAAGACAAGGCCAGCAAACCCAGAGACACTCAAGCCCAGACAGGTGAGTGGTGGGATCACATGAGCACCTTGTCTGCAACTTCGGATGCTCCCGCTTTCCTCCTCTCCATGATTGTCCTGGTTGCTTTGCTCACTGGGGTTGTGCCCCCACCCTGCAGGGCCAGGGCCAGACGCACACTCCTACTGAGT
>gene=chr10_81689275-81689551; species=rheMac
TCTGATAATTGAGTATCCCTGGCCCCAGCAGCAGTGGCCATGCGCAGCCCGTGCTGTGGCCTCGTGCTGTCCCCTGCTGGTTGCCTCCAAGACAAGGCCAGCAAATCCAGAGAGACTCAAGCCCAGCCAGGTGAGTGGTGGGATCACATAAGCACCTTGTCTGCAACTTCGGATGCTCCTGCTTTCCTCCTCTCCACGATTGTCCTGGTTGCTTTGCTCACTTGGGCTGTGTTCCCACCCTGCAGGGTC-GGGCCAGACGCACGCTCCTACTGCGT
>gene=chr10_89622042-89622124; species=hg19
ACACACGTGACCTCCTTCGGAAAGTAGTTCCGACTGTGGCCCGTGTATCCTTCCACCTCCTTTTGAACCCTCCTAGGTCTCC
>gene=chr10_89622042-89622124; species=bosTau
GTACACGTGACCTCCTCCTGAAAGTAGTTCCGACTGTGGCCCGCGTATCCCTCCACCTCCTTTTGAACC---------GTCC
>gene=chr10_89622042-89622124; species=calJac
ACACACGTGACCTCCTTCGAAAAGTAGTTCCGACTGTGGCCCGTGTATCCTTCCACCTCCTTTTGAACCCTCCTAGGTCTCC
>gene=chr10_89622042-89622124; species=canFam
----------------------------------------------------------------------------------
>gene=chr10_89622042-89622124; species=equCab
ACACACGTGACCGCCTCCTGAAAGTAGTTCCGACTGTGGCCCGTGTATCCCTCCACCTCCCTTTGAACCCTCCTAGGTCTCC
>gene=chr10_89622042-89622124; species=gorGor
ACACACGTGACCTTCTTCGAAAAGTAGTTCCGACTGTGGCCCGTGTATCCTTCCACCTCCTTTTGAACCCTCCTAGGTCTCC
>gene=chr10_89622042-89622124; species=panTro
ACACACGTGACCTCCTTCGGAAAGTAGTTCCGACTGTGGCCCGTGTATCCTTCCACCTCCTTTTGAACCCTCCTAGGTCTCC
>gene=chr10_89622042-89622124; species=papHam
ACACACGTGACCTCCTTCGGAAAGTAGTTCCGACTGTGGCCCGTGTATCCTTCCACCCCCTTTTGAACCCTCCTAGGTCTCC
>gene=chr10_89622042-89622124; species=ponAbe
ACACACGTGACCTCCTTCGGGAAGTAGTTCCGACTGTGGCCCGTGTATCCTTCCACCTCCTTTTGAACCCTCCTAGGTCTCC
>gene=chr10_89622042-89622124; species=rheMac
ACACACGTGACCTCCTTCGGAAAGTAGTTCCGACTGTGGCCCGTGTATCCTTCCACCCCCTTTTGAACCCTCCTAGGTCTCC
>gene=chr10_90342541-90342817; species=hg19
CTCCCACGCCGCTGTCTCAGGTCTCCCTCTGTAGAGCGCGGGGTACTCCTGCCGGgcccccaccctcgcccccaccctcgccccTTCTTGGGCCTTTTCCCGGGCGGCGGAAGTCCCCGATCACGTGACGAGGCGCGCCACTCGGCGCATGGGCCGCGCTACACGGCCGCTCAGGGAGCTGAGGGTATAGCGTTTTCGCCTTAGACTTTCTTGGGTGCAGGCCCACACCACCTCAGCAGCCTGCCCGGCAGTCCTCTTTTCCCAGGTTTTGGCGTT
>gene=chr10_90342541-90342817; species=bosTau
CTCCCAGGCCGCT----CGGGCCTCCCAGAGAAGTGCTC-CGGTA-TCCCGCCCTGCCC----CGCCGCCCCAACTCGCGCCCACTCTTAGGCCGTCCC--GGGCGCCGGAAGTCTCCGATCACGTGATCAGGC------------------GCC--------C-------------GCCGA-CCTGCTGGGTGTTCCCCCGAGCCTTACTCGGAGA-AGGCCCACGCCACCTTAGAAGCCGTACCCGCCGGCTTCCTTTCCCTGGCTTCTGTCCG
>gene=chr10_90342541-90342817; species=calJac
CTCCCACGCCGCTGTCCCAGGTCTCCCTCAGAAAAGCGCGGAGTACTCCTG------------CCCCGCTCCAACCCTCGCCCCTTTTTGGGCCTTTTCCCAGGCGGCGGAAGTTCCCGATCACGTGACGCGGCCCGCAGTTCAGCGCGTGGGCCG-----------CTCTCAGGGTGCTGAGGTTCTAGCGTTTTCGCCTCAGACTTACTCAGGTGCAGGTCCACACCGCCTCAGCAGCCGGGCCGGCCGGCCTCTTTTCCCAGGTTTTGGCATT
>gene=chr10_90342541-90342817; species=canFam
------------------------------------------------------------------------------------------------------------------------------------------------------------------------------------------------------------------------------------------------------------------------------------
>gene=chr10_90342541-90342817; species=equCab
CTCCCAAGCCCTC----CAGGACTCGCCTCCACAAATGCGCGGCACTCCTGccccgccc----cgccgcccccaccctcgccccTTCTCAGGCCGCTTCCGGGAAGGCGGAAGTCTCCGGTCACGTGACGAGGCGCGCCCC---GCGCC--AGCC--------AGGCTGAGTTGGAAGCCGC-GTAGCGAGATTTTCTTCACAGACTGTCTCTAGTG-GGGCCCACGCCTCCTCCGAAGCCAGCCGCGCCGGCTTCCTTTTCCCGGTTTCGGCCGC
>gene=chr10_90342541-90342817; species=gorGor
CTCCCACGCCGCTGTCTCAGGTCTCCCTCTGTAGAGCGCGGGGTACTCCTG------------CCCCGCCCCCACCCTCGCCCCTTCTTGGGCCTTTTCCCGGGGGGCGGAAGTCCCCGATCACGTGACGAGGCGCGCCGTTCCGCGCATGGGCCGCGCTACACGGCCGCTCAGGGAGCTGAGGGTATAGCGTTTTCGCCTTAGACTTTCTCGGGTGCAGGCCCACACCACCTCAGCAGCCTGCCCGGCAGTCCTCTTTTCCCAGGTTTTGGCGTT
>gene=chr10_90342541-90342817; species=panTro
CTCCCACGCCGCTGTCTCAGGTCTCCCTCTGTAGAGCGCGGGGTACTCCTGCCGGgcccccaccctcgcccccaccctcgccccTTCTTAGGCCTTTTCCCGGGCGGCGGAAGTCCCCGATCACGTGACGAGGCGCGCCGCTCGGCGCATGGGCCGCGCTACACGGCCGCTCAGGGAGCTGAGGGTATAGCGTTTTCGCCGTAGACTTTCTCGGGTGCAGGCCCACACCACCTCAGCAGCCTGCCCGGCAGTCCTCTTTTCCCAGGTTTTGGCGTT
>gene=chr10_90342541-90342817; species=papHam
CTCCCACGCCGCTCTCTCAGGTCTCCCTCTATAGAGCGCAGAGTACTCCTG------------CCCCGCCCCCACCCTCGCCCCTTCTTGGGCCTTTTCCCAGGCGGCGGAAGTCCCCGATCACGTGACGAGGCGCGCAGCTGAGCGCATGGGCCGGGCTACACCGCCTCTCAGGGAGCTGAGGATCTAGCGTTGTCGCCTTAGACTTTCTCGGATGCAGGCCCACACCACCCCCGCAGGCCGGTCGGCTGGCCTCTTTTCCCAGGTTTCGGCGTT
>gene=chr10_90342541-90342817; species=ponAbe
CTCCCACGCCGCTGTCTCAGGTCTCCCTCTGCAGAGCGCGGGGTACTCCTGccccgcccccaccctcgcccccaccctcaccccTTCTTGGGCCTTTTCCTGTGTGGCGGAAGTCCCCGATCACGTGACGAGGCGCGCCGCTCGGCGCATGGGCCGCGCTACACGGCCGCTCAGGGAGCTGAGGGTATAGCGTTTTCGCCTTAGACTTTCTCGGGCGCAGGCCCACACCACCTCAGCAGCCTGGCCGGCAGTCCTCTTTTCCCAGGTTTTGGCGTT
>gene=chr10_90342541-90342817; species=rheMac
CTCCCACGCTGCTCTCTCAGGTCTCCCTCTGTAGAGCGCGGAGTACTCCTG------------CCCCGCCCCCACCCTCGCCCCTTCTTGGGCCTTTTCCCGGGCGGCGGAAGTCCCCGATCACGTGACGAGGCGCGCAGCTGAGCGCATGGGCCGGGTTACACGGCCTCTCAGGGAGCGGAGGATCTAGCGTTGTCGCCTTAGACTTTCTCGGATGCAGGCCCACACCACCTCAGCAGCCCGGCCGGCTGGCCTCTTTTCCCAGGTTTCGGCGTT
>gene=chr10_93392851-93392941; species=hg19
CTTATCTGCTCCCAAGCACGTGACCCGATCCCTGGGACCAATCGCCGGGCCTCGAGCCCCAGGGCGCGACCAACCAGCGCCCAGCTGGGG
>gene=chr10_93392851-93392941; species=bosTau
CTTAACTGCTCGGGACCACGTGAGCCGACTGCCAGGGCCAATCGCCCGGCCGCGGGCTCGACAGCGCAACCAACCAGCGCTCAGCTGGGG
>gene=chr10_93392851-93392941; species=calJac
CTTATCCGCTCCGAAGCACGTGACCCGATCCCTGGGACCAATCGCCGG------------------------------------------
>gene=chr10_93392851-93392941; species=canFam
CTTATCTGCCCCGGACCACGTGAGCCCGTCCTTCGCACCAATCCCCGAGCGGCTGGCCCCGCGGCACGACCTATCAGCGCCCGGCTAGGG
>gene=chr10_93392851-93392941; species=equCab
CTTATCTGCTCCGGACCACGTGAACCCACCCCTCGGACCAATCGCCGGGCCGCGGGCCGCACGGCGCGACCAATCAGAGCCCGGCGGGGG
>gene=chr10_93392851-93392941; species=gorGor
CTTATCTGCTCCCAAGCACGTGACCCGATCCCTGGGACCAATCGCCGGGCCTCGAGCCCCATGGCGCGACCAACCAGCGCCCAGCTGGGG
>gene=chr10_93392851-93392941; species=panTro
CTTATCTGCTCCCAAGCACGTGACCCGATCCCTGGGACCAATCGCCGGGCCTCGAGCCCCATGGCGCGACCAACCAGCGCCCAGCTGGGG
>gene=chr10_93392851-93392941; species=papHam
CTTATCTGCTCCGAAGCACGTGACCTGATCCCTGGGACCAATCGCCGGGCCTCGGGCCCCATGGCGCGACCAACCAGCACCCAGCTGGGG
>gene=chr10_93392851-93392941; species=ponAbe
CTTATCTGCTCCCAAGCACGTGACCCGATCCCCGGGACCAATCGCCGGGCCTCGAGCCCCATGGCGCGACCAACCAGCGCCCAGCTGGGG
>gene=chr10_93392851-93392941; species=rheMac
CTTATCTGCTCCGAAGCACGTGACCCGATTCCTGGGACCAATCGCCGGGCCTCGGGCCCCATGGCGCGACCAACCAGCACCCAGCTGGGG
>gene=chr10_93558054-93558206; species=hg19
TCCCACAAACCCTTCGCGCCGCCTCGCTAGCCGAAACCTGCCCAGCCGGTGCCCGGCCACTGCGCACGCGCGGGACGACGTCACGTGCGCTCCCGGGGCTGGACGGAGCTGGCAGGAGGGGCCTTGCCAGCTTCCGCCGCCGCGTCGTTTCA
>gene=chr10_93558054-93558206; species=bosTau
TCCCACAAACCCCTCGCGCGGCCT-GCTGGCCAAAACCTGTCCGGCCTGCCTACCACCACTGCGCACGCGCGGCGCGACGTCACGTGCGCTCCCAGGGCTCAGCGGAGCTGGCGGGAGGGGCCTTGCTAGCTTCCGCCGCCGCGTCGCTTCT
>gene=chr10_93558054-93558206; species=calJac
TCCCACAAACCCTTCGCGCAGCCCAGCTCGCGGAAACCTGCACGGCCGATTCCCGGTTACTGCGCACGCGCGGGACAACGTCACGTGCTCTCCCAGGGCTCGGCGGAGCTGGCAGGAGGGACCTTGCCACCTTCCGCGGCCGCGTCGCTTCA
>gene=chr10_93558054-93558206; species=canFam
ACCCACAAACCCCTCGCGCGGCCTCG-GCGCGGAAATCGGTCGGGCCGGTCTCCGATCACTGCGCACGCGCGGCACCACGTCACCGGCCCTCCCAGGGCTCCGCGGACCTGGCAGGAGGGGCCTTGCCAGCTTCCGCTGCCGCGTCGCTTCA
>gene=chr10_93558054-93558206; species=equCab
TCCCACAAACCCCTGGCGCGGCCCTGTTCGCCGAAACCAGCCCGGCGCGGCTCGGAACACTGCGCACGCGCGGCAGGACGTCACGTGCGCTCCCAGGGCTCCGCGGAGCTGGCAGGAGGGGCCTCACCAGCTTCCGCCGCCGCGTCGCCTCA
>gene=chr10_93558054-93558206; species=gorGor
---------------------------------------GCCCAGCCGGTGCCCGACCACTGCGCACGCGCGGGACGACGTCACGTGCGCTCCCGGGGCTGGACGGAGCTGGCAGGAGGGGCCTTGCCAGCTTCCGCTGCCGCGTCGTTTCA
>gene=chr10_93558054-93558206; species=panTro
TCCCACAAACCTTTCGAGCCGCCTCGCTAGCCGAAACCTGCCCAGCCGGTGCCCGGCCACTGCGCACGCGCGGGACGACGTCACGTGCGCTCCCGGGGCTGGACGGAGCTGGCAGGAGGGGCCTTGCCAGCTTCCGCCGCCGCGTCGTTTCA
>gene=chr10_93558054-93558206; species=papHam
TCCCACAAACCCTTCTTGGCGCCCCGCTCGCCGAAACCTGCCCGGCCGGTGCCCGGCCACTGCGCACGCGCAGAACGACGTCACGTGCGCTCCCAGGGCTTGGCGGAGCTGGCAGGAGGGGCCTTGCCAGCTTCCGCCGCCGCGTCGCTTCA
>gene=chr10_93558054-93558206; species=ponAbe
TCCCACAAACCCTTCGCGCCGCCCCGCTAGCCGAAACCTGCCCGGCCGGTGCCCGGCCACTGCGCACGCGCGGAACGACGTCACGTGCGCTCCCAGGGCTCCGCGGAGCTGGCAGGAGGGGCCTTGCCAGCTTCCGCCGCCGCGTCGTTTCA
>gene=chr10_93558054-93558206; species=rheMac
TCCCACAAACCCTTCTCGGCGCCCCGCTAGCCGAAACCTGCCCGGCCGGTGCCCGGCCACTGCGCACGCGCAGAACAACGTCACGTGCGCTCCCAGGGCTTGGCGGAGCTGGCAGGAGGGGCCTTGCCAGCTTCCGCCGCCGCGTCGCTTCA
>gene=chr10_99258155-99258321; species=hg19
ACCGTGGGAGGGGATATGGGCGGTGGCTCGAGACGGGCTCTCCGCGCATGCGCCTCCCGAGCCAATCTCCGGGGAAGCGCAAGGGGGCGGGGCGCCGGGGTCACGTGCCTGCCGGCTTCTGCCTAGGCAGTTCCAGGGAGGGGCGGGGCCTGAAATGGGGCGGTGG
>gene=chr10_99258155-99258321; species=bosTau
ACCGTGGGAGGGGAAGTGGGCGGTGGCACGGACCAGGCTCTCAGCGCACGCGCCTCCCGAGCCAATCGCCTGGGAAGGCTGAG-GGGCGGGGCGCCTGGATCACGTGTCTGCCGGCTCCAGGCCAAGCAGTTCCCGGGAGGGATGGGGCCTGGAGTGGGGCGGTGG
>gene=chr10_99258155-99258321; species=calJac
ACCGTGGGAGGGGATACGGGCTGTGGCACCAGACGAGCTCTCCGCGCATGCGCCCCTTGAGCCAATAGCCGGGGAAGGCTAAGGGGGCGGGGCGCCCGGGTCACGTGTCTGCCGGCTTCTGTCCAGGCACTTCCACGGAGGGGCGGGGCGTGGAATGGGGCGGTGG
>gene=chr10_99258155-99258321; species=canFam
ACCGCGGGAGGGGAAGTGGGCGGCGGCACGGGACGGGCTCTGAGCGCACGCGCCCCCTGGGCCAATCGCCTGGGAAGGCGAAAGAGGCGGGGCTGGTGGATCACGTGCCTGCCGGCCCCCGGCCAGGCAGCTCCAGGGAGGGCTGGGGCTTGGGGCTGGGCGGTGG
>gene=chr10_99258155-99258321; species=equCab
ACTGTGGGAGGGGAAGTAGGCGGTGGTGCGGGACGAGCTCTCGGCGCATGCGCCTCCCGAGCCAATCGCCTGGGAAGGCTGAGGGGGCGGGGCGCCTGGATCACGTGCCTGCCGGCTCCGGGCCAGGCAATTCCAGGGAGGCATGAGGCCTGAAGTGGGGCGGAGG
>gene=chr10_99258155-99258321; species=gorGor
----------------------------------------------------------------------------------------------------------------------------------------------------------------------
>gene=chr10_99258155-99258321; species=panTro
ACCGTGGGAGGGGATATGGGCGGTGGCACCAGACGGGCTCTCCGCGCATGCGCCTCCCGAGCCAATCGCCGGGGAAGGGCAAGGGGGCGGGGCGCCGGGGTCACGTGCCTGCCGGCTTCTGCCTAGGCAGTTCCAGGGAGGGGCGGGGCCTGGAATGGGGCGGTGG
>gene=chr10_99258155-99258321; species=papHam
ACCGTGGGAGGGGATATGGGCGGTGGCAAGAGACAGGCTCTCCGCGCATGCGCCTCCCGAGGCACTCGCGGGGGAAGGCCAAGGGGGCGGGGCGCCCGGGTCACGTGCCTACCGGCTTCTAGCCAGGCAGTTCCAGGGAGGGGCGGGGCCTGGAATGGGGCGGTGG
>gene=chr10_99258155-99258321; species=ponAbe
ACCGTGGGAGGGGATATGGGCGGTGGCACGAGACGGGCTCGGCGCGCATGCGCCTCCCGAGCCAATCGCCGGGGAAGGGCGAGGGGGCGGGGCGCCCGGGTCACGTGCCTGTCGGCTTCTGGCTAGGCAGTTCCAGGGAGGGGCGGGGCCCGGAATGGGGCGGTGG
>gene=chr10_99258155-99258321; species=rheMac
ACCGTGGGAGGGGATATGGGCGGTGGCAAGAGACGGGCTCTCCGCGCATGCGCCTCCCGAGGCAATCGCGGGGGAAGGCCAAGGGGGCGGGGCGCCCGGGTCACGTGCCTACCGGCTTCTAGCCAGGCAGTTCCAGGGAGGGGCGGGGCCTGGAATGGGGCGGCGG
>gene=chr10_99447199-99447475; species=hg19
gcccccgcgcggcgcccgaggcgcccccTTCATTGACGTCAGTCCCCAGGGCCAGCGCGGTTTTGCTGGCGCGGGAGCTGGGCGGGGCTGCATTCCTGCCCCAGGGTGCGGCGAAAGCTGGCCCTGCCGGGTACACGTGACGGATGCCCCTTCTCCTGGGCCCGAGGCCAGCGCGCGCGGCACTGACTGCCTTGCAGCGCGTGGCCCTCTGCAGATCCTCAGACTCTGCCGCTCAAGTCCCCTCCCAGCCCACCGTTTGGCTCCGGCTTTGAGGGA
>gene=chr10_99447199-99447475; species=bosTau
ACCCTCGCACTGCGCCGGAGGTGCCCCTTTCATTGACGTCAGTCCTCCAGGAGAGCGCGGTTTTGCTGGCTCCGGAGTGGGGCGGGGCCGCATTCCTGCCCCGGGGTGCGGCGACGGCTGGCCCTGCCGGGTACACGTGACGGATGCCCCCTGCTCTGGACCCGAGGCCTGTGCGCGCGGCGCCGTGTTCCTTGCTGCGTGTGGCCCTCTGCAAAC-----AGACTTGCAGC--AACTCTACT------CCACTTTCTGGCTCCAGCTTTGAGGGA
>gene=chr10_99447199-99447475; species=calJac
GTTCTCTCGCGGCGCCCGAGGCGCCCCTTTTATTGACGTCAGTGCCCGTGGCCTGCGCGGTTTTGCTGGCGCGGGAGCCGGGCGGGGCTGCATTCCTGCCCCAGGGTGCGGCGGCCGCTGGCCCTGTAGGGTACACGTGACGGATGCCTCTTCTCCCGGGCCCGAGGCCAGCGAGCGCGGCGCCGACAGCCTTGCAGCGCGTGGCCTTCT-CAGATCCTCAGACTCTGCCGCTCAACTCCCCTCCCAGCCCACTGTTTGGCTCTGGCTTTGAGGGA
>gene=chr10_99447199-99447475; species=canFam
gccctagcgcggcgcc-gaggcgcccccTTCATTGACGTCAGCACCCGGGGAGAGCGGGGTTTCGCTGGCGCGGGAGCGGGGCGGGGCCGCATTCCAGCCTCGGGGTGCGGCGGCCGCGGGCCCTG-CGGGTACACGTGACGCGTG-CCCCTcccccgggcctg--------------ggcgccgcgctcccggccgcgggTGG-CCTCTGCAGAC-----GGACCCGCAGT-----TCGTCTC----------TTCTGGCTCCAGCTCTGAGGGA
>gene=chr10_99447199-99447475; species=equCab
GCCCTAGCGCCTCGCCGGAGGCGCCCCCTTCATTGACGTCAGTCCCCGGGGAGAGCGCGGTTTTGCTGGCGCGGGAGCGGGGCGGGGCCGCATTCCTGCCCAGGGGTGCGGCGGCGGCTGGCCCTGCAGGGTACACGTGACGGATGCCCCCTCCCCTGGGCCCAAGGCCAGTGCGCGCAGCGCTGAATTCTTTGCAGCGTGTGGCCCTCTGCAAGT-----AGACCTCCATC-----TCACCTCCCAGACCACTTTCTGACTCCAGCTTTGAGGGA
>gene=chr10_99447199-99447475; species=gorGor
gcccccgcgcggcgcccgAGGCGACCCCTTCATTGACGTCAGTCCCCAGGGCCAGCGC-GTTTTGCTGGCGCGGGAGCTGGGCGGGGCTGCATTCCTGCCCCAGGGTGCGGCGAAAGCTGGCCCTGCCGGGTACACGTGACGGATGCCCCTTCTCCTGGGCCCGAGGCCAGCGCGCGCGGCACTGACTGCCTTGCAGCGCGTGGCCCTCTGCAGATCCTCAGA--CTGCCGCTCAACTTCCCTCCCAGCCCACCGTTTGGCTCCGGCTTTGAGGGA
>gene=chr10_99447199-99447475; species=panTro
gcccccgcgcggcgcccgaggcgcccccTTCATTGACGTCAGTCCCCAGGGCCAGCGCGGTTTTGCTGGCGCGAGAGCTGGGCGGGGCTGCATTCCTGCCCCAGGGTGCGGCGAAAGCTGGCCCTGCCGGGTACACGTGACGGATGCCCCTTCTCCTGGGCCCGAGGCCAGCGCGCGCGGCACTGACCGCCTTGCAGCGCGTGGCCCTCTGCAGATCCTCAGACTCTGCCGCTCAACTCCCCTCCCAGCCCACCGTTTGGCTCCGGCTTTGAGGGA
>gene=chr10_99447199-99447475; species=papHam
GCCCTAGCGCGGCGCCGGAGGCGCCCCCTTCTTTGACGTCAGTCCCCAGGGCCAGCGCGGTTTTgccggcgcg-gcgccgggcggggcTGCATTCCTGCCCCAGGGTGCGGCGGCAGCTGTCCCTGTAGGGTACACGTGACGG-TGCCCCTTCTCCTGGGCCCAAGGCCAGCGCGCACGGCACCGACTGACTTACGGCGCGTGGCCCTCTGCAGATCCACAGATTCTGCCTTTCAACTTCCCTCCCAGCCCACCGTTTGGCTCCGGCTTT---GGA
>gene=chr10_99447199-99447475; species=ponAbe
GCCCTCGCGCGGCGCCGGAGGCGCCCCCTTCATTGACGTCAGTCCCCAGGGCCAGCGCGGTTTTGCTGGCGCGGGAGCTGGGCGGGGCTGCATTCCTGGCCCAGGGTGCGGCGAAAGCTGGCCCTGCCGGGTACACGTGATGGATGCCCCTTCTCCTGGGCCCGAGGCCAGCGCGCGCGGCACCGACTGCCTTGCAGCGCGTGGCCCTCTGCAGATCGTCAGACTCTGCCGCTCAACTCCCCTCCTAGCCCACCGTTTGGCTCCGGCTTTGAGGGA
>gene=chr10_99447199-99447475; species=rheMac
GCCCTAGCGCGGCGCCGGAGGCGCCCCCTTCCTTGACGTCAGTCCCTAGGGCCAGCGTGGTTTTgccggcgcg-gcgccgggcggggcAGCATTCCTGCCCCGGGGTGCGGCGGCAGCTGTCCCTGTAGGGTACACGTGACAG-TGCCCCTTCTCCTGGGCCCAAGGCCAGCGCGCACGGCACCGACTGCCTTACGGCGCGTGGCCCTCTGCAGATCCTCAGATTCTGCCTTTCAACTTCCCTCCCAGCCCACCGTTTGGCTCCGGCTTT---GGA
>gene=chr10_100206601-100206822; species=hg19
GGATCGCCGCCCCCAGAGGGGACAGCCCGGAGGCCCACGTACCGGATCGCGGCGCGCACAGCGCCCCGCCTGCAGGAGCCCGGGCGCGCTTCCGGGTAGGACCGCGTGATCGCGCACGTGACCGCCCGCCCCGGGAGGGGCCGGAGCCGCCGTCGCCTTCCGCGGGTTCGAGCCCCGCCCCTGCCAGGCCTTGCCCATGccccattttacagaagaggaaa
>gene=chr10_100206601-100206822; species=bosTau
GCCCCGCCGCCTACCGAGGGGACTG----------TGCGTACCGAGTCGTAGCCAAA-CACCTACCAGCCTGCCAGGATCCGGCCGCGCTTCCGGGTGTGGTCACGTGACCGCCCACGTGACCGCCCGCCTGGACAGTGGCTGGCGCCGAGGCC-CACACCACTGCGCTGGGCCCCGCCA----------------TCCC--tattttacagaagcgaaaa
>gene=chr10_100206601-100206822; species=calJac
GGATCGCCGCCCCGGGAAGGGACAGCCCGGATGCCCACGTACCGGATCGCGGCGTTCACA-CAGCCCGCCTCCAGGAGCCCGGGAGCGCTTCCGGGTAGGGCTGCGTTACCGCGTACGTGACCCCCCTCCCGGGGAGGGGCCGGAGCCGCCGTCGCCTTCCGcaggttcgagccccgcccctgccaggcgttcccagtgacccgctttacagaagaggaaa
>gene=chr10_100206601-100206822; species=canFam
gctcggccgcccacggaggGGACGGCGGGGA-----CCGTACCTGCTCG------------CGCCCGGCC-GTGCGGGCCCGAGCGCGCTTCCGGGTGTGGTCACGTGAGCGCCCGCGTCCCCGCCCGCCGGGGGAGGGGCTGGAGCGGAGGCC-GGTTCCGCGGGTTCGAGCCCGGCCC----------------GCCC--------------------C
>gene=chr10_100206601-100206822; species=equCab
GCT-----GCCCACGGAGGCGACCGCCGGGAGGTCCACGTACC-GATCACAGCCAAA-CACCGCCGGGCCTGCCCGGATCCGGGCGCGCTTCCGGGTGGGGCCACGTGACTGTCCGCGTGACCGCCTGCCAggagaggaactgagtctgcgatt-cacgtcgcagtctggagcctcgccc----------------------cattttacag-agaggagt
>gene=chr10_100206601-100206822; species=gorGor
GGATCGCCGCCCCCA-AGGGGACAGCCTGGAGGCCCACGTACCGGATCGCGGCGCGCACAGCGCCCCGCCTGCAGGAGCCCGGGCGCGCTTCCGGGTAGGACCGCGTGATCGCGCACGTGACCACCCGCCC-GGGAGGGGCAGGAGCCGCCGACGCATTCCGCGGGTTCGAGCCCCGCCCCTGCCAGGCCTTGCCCATGccccgttttacagaagaggaaa
>gene=chr10_100206601-100206822; species=panTro
GGATCGCCGCCCCCAGAGGGGACAGCCCGGAGGCCCACGTACCGGATCGCGGCGCGCACAGCGCCCCGCCTGCAGGAGCCCGGGCGCGCTTCCGGGTAGGACCGcgtgatcgcgcacgtgatcgcCCGCCCCGGGAGGGGCCGGAGCCGCCGTCGCCTTCCGCGGGTTCGAGCCCCGCCCCTGCCAGGCCTTGCCCATGccccgttttacagaagaggaaa
>gene=chr10_100206601-100206822; species=papHam
GGATCGCCGCCCCGGGAGGGGACTGCCCGGAGACCCACGTACCGGATCGCGGCGCGCACAGCGCCCCGCCTGCAGGAGCCCGGGCGCGCTTCCGGGTAGGACCGCGTGATCGCGCACGTGACCGCCCGCCCCGGGAGGGGCCGGAGCCGCCGTCGCTTTCCGCAGGTTCGAGCCCCGCCCCTGCCAGGCCTTGCCCATGccccgttttacagaagaggaaa
>gene=chr10_100206601-100206822; species=ponAbe
GGATCGCCGCCCCCGGAGGGGACAGCCCGGAGGCCCACGTACCGGATCGCGGCCCGCACAGCGCCCCGCCTGCAGGAGCCCCGGCGCACTTCCGGGTAGGACCGCGTGATCGCGCACGTGACCGCCCGCCCCGGGAGGGGCCGGAGCCGCCGTCGCCTTCCGCAGGTTCGGGCCCCGCCCCTGCCAGGCCTTGCCCATGccttattttacagaagaggaaa
>gene=chr10_100206601-100206822; species=rheMac
GGATCGCCGCCCCGGGAGGGGACTGCCCGGAGACCCACGTACCGGATCGCGGCGCGCACAGCGCCCCGCCTGCAGGAGCCCGGGCGCGCTTCCGGGTAGGACCGCGTGATCGCGCACGTGACCGCCCGCCCCGGGAGGGGCCGGAGCCGCCGTCGCTTTCCGCAGGTTCGAGCCCCGCCCCTGCCAGGCCTTGCCCATGccccgttttacagaagaggaaa
>gene=chr10_102133082-102133358; species=hg19
CCTGGCTGGCAGCTGACATGAATGGAGAGGAAGCGCCTCCCTCTCCACCCACTCTCGCCGGGGTTACTGCCGGTCACAGACCCGGGCCTTCAAGAGCTATTTACACCTACAACAGCCCACCAGCGCCTGACCACGCCGGAGCCAATCAGCGGCCCCCAAGCTTGTCTGATTCTGTCTGCTCCAATCAGGAGGCGCGGTCCTTCCAGCCTCTTGCTCCTGTGAATCACAGGTCGGCGGGAGCCTTTTTTCCTTTTTTTTTTTTTCCCGGGGAGTCGG
>gene=chr10_102133082-102133358; species=bosTau
CCTGGCTGGGCGCAGACATGAATGGAAAGGAAGAGCTTCCCTCTCCACCCCCTCTCACCGGGGTTACTGCTGGTCAC---------------AGAGCTATTTACATTTACAACAGCCCAACAGCGCCTGATCAGGCGGGAGCCAATCAGCAGCCCCCAAGCTTGTCTGACTCCGTCTGCGCCAATCAGGAGGTGCTATCCTTATAGCCTCTCTCTCTT-TGAATCACAGGTCGGTTGTCGCC-TG---------------TTTGGGGGGGAGCCTG
>gene=chr10_102133082-102133358; species=calJac
CCTGGCTGGCAGCAGACATGAATGGAGAGGAAGGGCCTCTCGCTCCACCCCTTCTCGCCGGGGTTACTGCCGGTCACAGACCCGGGCCTTCAAGAGCTATTTACATTTACAACAGCCCAACAGCGCCTGACCACGCTGCAGCCAATCAGCGGCCCCCAAGTTTGTCTGATTCTGTCTGCTCCAATCAGGAGGCGCAGTCCTTCCAGCCTGCTGCTCCTGTGAATCACAGGTCGGCTGGAGCGGttttttcttttttttttttttCCGGGGAGTCAG
>gene=chr10_102133082-102133358; species=canFam
CCCGGC-GGTGGCAGACGTGAATGGAGAGGAAGAGCCTCCTT--CCACCCCCTCCCTCCGGGGTTACTGCCGGTCAC---------------AGAGCTATTTACATTTACAACAGCCCGACAGCGCCTGATCAGGCCGCGGCCAATCGGCGGCCCCCAAGCTTGTCTGA-TCGGTCTGCGCCAATCAGGAGGCGCTGTGCTTGCGGCCACTCC--------GAGTCCAGGCCCGC-GTCGCC-TC---------------TTTGGGGGGGAGGCTG
>gene=chr10_102133082-102133358; species=equCab
GCAGGCTGGTAGCAGACATGAATGGAGAGGAAGAGCCTCCCTCCCCGCCCCCTCTCACCGGGGTTACTGCCGGTCAC---------------AGAGCTATTTACATTTACAACAGCCCAACAGCGCCTGACGAAGCCGGAGCCAATCAGCAGCCTCCAAGCTTGTCTGA-TCCGTCTGCTCCAATCAGGAGGTGCTATCCAGACAGCCTCTCTCTCTT-TGAATCACAGGTCGGCTGTCGCC-TT---------------TCTGGGGGGGAGCCTG
>gene=chr10_102133082-102133358; species=gorGor
CCTGGCTGGCAGCTGACATGAATGGAGAGGAAGGGCCTCCCTCTCCACCCACTCTCGCAGGGGTTACTGCCGGTCACAGACCCGGGCCTTCAAGAGCTATTTACACCTACAACAGCCCACCAGCGCCTGACCACGCCGGAGCCAATCAGCGGCCCCCAAGCTTGTCTGATTCTGTCTGCTCCAATCAGGAGGCGCGGTCCTTCCAGCCTCTTGCTCCTGTGAATCACAGGTCGGCGGGAGCCttttttccttttttttttttttCCGGGGAGTCGG
>gene=chr10_102133082-102133358; species=panTro
CTTGGCTGGCAGCTGACATGAATGGAGAGGAAGGGCCTCCCTCTCCACCCACTCTCGCCGGGGTTACTGCCGGTCACAGACCCGGGCCTTCAAGAGCTATTTACACCTACAACAGCCCACCAGCGCCTGACCACGCCGGAGCCAATCAGCGGCCCCCAAGCTTGTCTGATTCTGTCTGCTCCAATCAGGAGGCGCGGTCCTTCCAGCCTCTTGCTCCTGTGAATCACAGGTCGGCGGGAGCCttttttcctttttttttttttCCCGGGGAGTCGG
>gene=chr10_102133082-102133358; species=papHam
CCTGGCTGGCAGCTGACATGAATGGAGAGGAAGGGCCTCCCTCTCCACCCACTCTCGCCGGGGTTACTGCCGGTCACAGACCCGGGCCTTCAAGAGCTATTTACATTTACAACAGCCCACCAGCGCCTGACCACGCCGGAGCCAATCAGCGGCCCCCAAGCTTGTCTGATTCTGTCTGCTCCAATCAGGAGGCGCGGTCCTTCCAGGCTCTTGCTCCTGTGAATCACAGGTCGGCGGGAGCC--TTTTCCTTTTTTTTTTTTCCCCGGGGAGTCGG
>gene=chr10_102133082-102133358; species=ponAbe
CCTGGCTGGCAGCTGACATGAATGGAGAGGAAGGGCCTCCCTCTCCACCCACTCTCGCCGGGGTTACTGCCGGTCACAGACCCGGGCCTTCAAGAGCTATTTACACCTACAACAGCCCACCAGCGCCTGACCACGCCGGAGCCAATCAGCGGCCCTCAAGCTTGTCTGATTCTGTCTGCTCCAATCAGGAGGCGCGGTCCTTCCAGCCTCTTGCTCCTGTGAATCACAGGTCGGCGGGAGCCttttttccttttttttctttttCCGGGGAGTCGG
>gene=chr10_102133082-102133358; species=rheMac
CCTGGCTGGCAGCTGACATGAATGGAGAGGAAGGGCCTCCCTCTCCACCCACTCTCGCCGGGGTTACTGCCGGTCACAGACCCGGGCCTTCAAGAGCTATTTACATTTACAACAGCCCACCAGCGCCTGACCACGCCGGAGCCAATCAGCGGCCCCCAAGCTTGTCTGATTCTGTCTGCTCCAATCAGGAGGCGCGGTCCTTCCAGGCTCTTGCTCCTGTGAATCACAGGTCGGCGGGAGCC--TTTTCC-TTTTTTTTTTTTCCCGGGGAGTCGG
>gene=chr10_102756500-102756776; species=hg19
TTGTCCCTGTATTTGGGGATTGGGCCAAGAGTGGACCGGGTTGGGCTCCCATCGGAGCAGGGAGGGTGGCAGAGTCAAGCTCTTAGTTTAAGCTTAGTTTAAGGCAGCCAGGTAGCCGAATTCTCGGTCACGTGATGCTCGCCCCCTTCCCCAGGTCAAAAACCAAATCCAGTAAGCTGTGAAGTCAGAGGCCAGAGGGGCAGCCTCGGCCACCGTCGAGTCACTCTTAGGCTGGGCACTGGGTCGGCTGCTGGTGGAGTGCGGGGCAGACCACTC
>gene=chr10_102756500-102756776; species=bosTau
TTTTCCCTGTGTCTGGGGAGTGGGCTGAGAGTGGACCAGGCTGGGCTCCCTACAGACCAAGGATGGTGGCAG--TAAAGCCCT-------AACTTGG-TTAGGGCAGCCAGGTAGCTTAGCT-TAGCTGTGGCGCCACTGGCCCC-TTCCT-AGATCAAAAGCCGGTTCCAG-AAGCTGCGAAGTCAGAAGTCCGAGGGGCAGTCTTGGCCACCATCGCGACACTACTTGGCAGGGTACCAGATCTGCTGCTGAGGGGGTGCTGGGCAGACCACTC
>gene=chr10_102756500-102756776; species=calJac
TTTTCCTTGTACTTGGGTATTGGGCCCAGAGTGGACT-GGTTGGGCTCCCAACCGAGCAGGGGGGGTGGCGGAGTCAGGCTCT-------AGCTTAG-TTAAGGCAGCCAGGTAGCAGAATTCTCGGTCACGTGATGATCGCCCCTTTCCCCAGGTGGAAAACCAAGTCCGGTAAGCTGTGAAGTCAGAGGCCAGAGAGGCATCCTCCGCCACTGTCTAGCCACTGTTGGGCTGGGCACTGGGTCGGCTGTTGGTGGGGTGCGGGGCAGACCACTC
>gene=chr10_102756500-102756776; species=canFam
TTTTCCTTGTTCCTGGGGAATGAGCTGAGAGCCGACCCGGTTTGGCTCCTTACAGGGGAGGC-AGGTGGCAG--TAAAGTCCT-------AACTTGG-TTAGGCCGGCCAGGTAGTTTAGCTCCCGGTCACGAGCTGTTCGCCCCTTTCCCCAAGTCGAAAACCAAATCCAGAAAGCTGTGAAGTCGGAGGCCAGAGGGGCAACCT-GGCCACCACCGAGCTACTGCTGGGCTGGGTACCGGGTCCGCCGTAGAGGGGGTGCTGGGCAGACCACTC
>gene=chr10_102756500-102756776; species=equCab
TTTTCCCTGCGTCTAGCGAGTGGGCTTAGAATGGAACAGGTTTGGCTCCCTATAGTGCAGGG-AGGTGGTAG--TAAAGCCCT-------GGCTTGG-TTAGGGCAGTCAGGTAGCGTAGCT--CAGTCACGTGCTGTTCGCCCC-TTCCCCAGGTCGAAAACCAAATCCGGTAAACTGTGAAGTCAGTGGCCACAGGGGCAGCCTCGGCCACCATCGAGCTACTGGTGGGCTTGGTACTGGGTAGGCTGTTGAGGGGGTGCTGGGCAGACCACTC
>gene=chr10_102756500-102756776; species=gorGor
TTGTCCCTGTATTTGGGGATTGGGCCAAGAGTGGACCGGGTTGGGCTCCCATCGGAGCAGGGAGGGTGGCAGAGTCAAGCTCT-------AGCTTAGTTTAAGGCAGCCAGGTAGCCGAATTCTCGGTCACGTGATGCTCGCCCCCTTCCCCAGGTCAAAAACCAAATCCAGTAAGCTGTGAAGTCAGAGGCCAGAGGGGCAGCCTCGGCCACCGTCGAGCCACTCTTGGGCTGGGCAC-GGGTCGGCTGCTGGTGGAGTGCGGGGCAGACCACTC
>gene=chr10_102756500-102756776; species=panTro
TTGTCCCTGTATTTGGGGATTGGGCCAAGAGTGGACCGGGTTGGGCTCCCATCGGAGCAGGGAGGGTGGCAGAGTCAAGCTCT-------AGCTTAGTTTAAGGCAGCCAGGTAGCCGAATTCTCGGTCACGTGATGCTCGCCCCCTTCCCCAGGTCAAAAACCAAATCCAGTAAGCTGTGAAGTCAGAGGCCAGAGGGGCAGCCTCGGCCACCGTCGAGTCACTCTTGGGCTGGGCACTGGGTCGGCTGCTGGTGGAGTGCGGGGCAGACCACTC
>gene=chr10_102756500-102756776; species=papHam
TTTTCCCTATATTTGGGGATTGGGCCAAGAGTGGACCGGGTTGGGCTCCCAACGGAGCAGGGAGGGTGGCAGAGTCAAGTTCT-------AGCTTAGTTTAAGGCAGCCAGGTAGTCGAATTATCGGTCACGAGATGCTCGCCCCCTTCCCCACGTCAAAAACCAAATCCAGTAAACTGTGAAGGCGAAGGCCAGAGGGGCAGCCTCGGCCACCGTCGAGTCCCTGTGGGGCTGGGAACTGGGTAGGCTGTTGGTGGAGTGCGGGACAGACCACTC
>gene=chr10_102756500-102756776; species=ponAbe
ATGTCCCCGTATTTGGGGATTGGGCCAAGAGTGGACTGGGTTGGGCTCCCATCAGAGCAGGCAGGGTGGCAGAGTCAAGCTCT-------AGCTTAGTTTAAGGCAGCCAGGTAGCCGAATTCTTGGTCACGTGATGCTCGCCCCCTTCCCCAGGTCAAAAACCAAATCCAGTAAGCTGTGAAGTCAGAGGCCAGAGGGGCAGCCTCGGCCACCGTCGAGTCACTCTTGGGCTGGGCACTGGGTCGGCTGCTGGTGGAGTGCGGGGCAGACCACTC
>gene=chr10_102756500-102756776; species=rheMac
TTTTCCCTATATTTGGGGATTGGGTCAAGAGTGGACCGGGTTGGGCTCCCAACGGAGCAGGGAGGGTGGCAGAGTCAAGTTCT--------GCTTAGTTTAAGGCAGCCAGGTAGTCGAATTATCGGTCACGAGATGCTCGCCCCCTTCCCCACGTCAAAAACCAAATCCAGTAAACTGTGAAGGCGAAGGCCAGAGGGGCAGCCTCGGCCACCGTCGAGTCCCTGTGGGGCTGGGAACTGGGTAGGCTGTTGGTGGAGTGCGGGACAGACCCCTC
>gene=chr10_104221028-104221121; species=hg19
GGCGGCGGCAGCCTCAGGCGCAGTCACCTGCCGGAGCTGCGCCCGGGGGCCGCGCGGAGCCAATCGCTGGGCGGGGGCGGAGGGAGAGGCTGG
>gene=chr10_104221028-104221121; species=bosTau
GGCGGCGACAGCCTCAGGCTCCAGCTCCTGCCTAAACTGCGTCCCGGAGCCGAGCGGAGCCAATCGCTGGGTAGGGGCGGAAGAAGAGGCTGG
>gene=chr10_104221028-104221121; species=calJac
GGCGGCGGCAGCCTCAGGCGCGGTCACCTGCCGGAGCTCCGTCCCGGGGCCTCGCGGGGCCAATCGCTGAGCCGTGGCGAAGGGAGAGGCTGG
>gene=chr10_104221028-104221121; species=canFam
GGCGGCGGCAGCCTCGGGCGCGGGCACCTGCC-GGGGCGCGTCCCGGAGCCGCGCGGAGCCAATCGCCGGCTGGGGGAGGAGGGAGCGGCCGG
>gene=chr10_104221028-104221121; species=equCab
GGCGGCGGCAGCCTCGGGCGTGGGCACCTGCC-GGGCGGCGTCCCGGAGCCGCGCGGAGCCAATCGCTGGGCGAGGGCGGAGGGAGAGGCTGG
>gene=chr10_104221028-104221121; species=gorGor
GGCGGCGGCAGCCTCAGGCGCGGTCACCTGCCGGAGCTGCGCCCGGGGGCCGCGCGGAGCCAATCGCTGGGC-GGGGCGGAGGGAGAGGCTGG
>gene=chr10_104221028-104221121; species=panTro
GGCGGCGGCACCCTCAGGCGCGGTCACCTGCCGGAGCTGCGCCCGGGGGCCGCGCGGAGCCAATCGCTGGGCGGGGGCGGAGGGAAAGGCTGG
>gene=chr10_104221028-104221121; species=papHam
---------------------------------------------GGGGCCGCGCGGAGCCAATCGCTGGGCGGGGGCGGAGGGAGAGGCTGG
>gene=chr10_104221028-104221121; species=ponAbe
GGCGGCGGCAGCCTCAGGCGCGGTCACCTG-CGGGGCTGCGTCCCGGGGCCGCGTGGAGCCAATCGCTGGGCGGGGGCGGAGGGAGAGGCTGG
>gene=chr10_104221028-104221121; species=rheMac
GGCGGCGGCAGCTTCAGGTGCGGTCACCTGCCGGAGCTGCGTCCCGGGGCCGCGCGGAGCCAATCGCTGGGCGGGGGGGGAGGGAGAGGCTGG
>gene=chr10_106028764-106029040; species=hg19
CGCCGGCAGGACCCGCGAATCCCGATCTCCAGGAGCCTGTAAGGAGGCCGCCCATTGGCTCAGCCGCACTGCTGGGCAGGTACTTCCAAAGCTTTGAGGATTGGCTGATGCTCTGGGCGCCGGGGCTAGTTGGCGGGTAGGATCACGTGCGAGGGGCAGGCCCCGTCTAGGCCCCGCCTCCTTGCTGCTGCTGCCGCCGCCAATCCTGGTCCGGTTGCCCGAGTTCCCGGAGGTCTCTCGCGGGACCTCTCTCACCGCCACCGGTGGGTCCGTTCG
>gene=chr10_106028764-106029040; species=bosTau
TACCCGTTGGGATCCAAGATTCCGGTACCCAGGAGCCTGTAACGCGGCCGCCCATTAGCTCAGCTTTCC-------CCGG-----CAAAGGCTTGGCGGATTGG-TGAAGCTCCGGGCGCCGCAGCCAATTGGCGGATAGAGTCGCGTTCTAGGGGCGGGTTCCGC-TGTGCCCCGCCTCTCTCCG------ACCCGCCCCCCTCCATATCCGGTCCC-TTTGCCCCGGGAGGTGCCTCG-GGGGCGTCTTTTGCATGCACCGGTGGGTTGCTTGG
>gene=chr10_106028764-106029040; species=calJac
CGCCGGCGGGACCCGCGAATCCCGATCTCTAGCAGCCTGTAACGCGGCCGCCCATTGGCTGAGCAGCTCTACTTGGCAAACGTTTCCAAAGCTTTGGGGATTGGCTGACGCTCCGGGCGCCGCGGCTAGTTGGCGGGTAGGATCACGTACAAGGGGCGGGCCTT-TATAGGCCCCGCCTGCTTGCTGCT---GCCGTCGTCAATCCCGGTCTGGTCTTGTGCGTTCCCGGAGGTCCCTCGCGGGACAGCTCTCACCGCCACCGGTGGGTCCGTTCG
>gene=chr10_106028764-106029040; species=canFam
CAC-GGCGAGGCCTCGCGACTCCGGGGTCCAGCAGCCTGTAACGCGGCCGCCCATTGGCTCGGCTGCGTTGCTCGCCCGT-----AAGAGCCCTTAAGGATTGGCTGGAGCTCCCGGCGCGCGAGCCAGTTGGCGGGTAGGATCGCGATCTGGGGGCGGGTTCGCC-GGGGccccgcctctccgcc------gcccccgcccctcccgGTCCGGTCCGGTCCCCCCCCGGGAGGTCCCTG-GGGG-------------AGAGGGGTGGTCTGTCCG
>gene=chr10_106028764-106029040; species=equCab
CACGGGTGGGGACTGGCGACTACTGTAGCCAGGAGCTTGTAACGAAGCCGCCCATTGGCTCA-CTCGGCTACTTGGCCCG-----CAAAGGCTTCGAGGATTGGCTGAGGCTCTCGGCGCCGCGGCCAGTTGGCGGGTAGGAT-----TCTAGGGGCGGGTTCTGC-TGGGCCCCGCCTCTCTGCG------GCCACCGCCTCTCCACTTCCGCTTCCTTGCGCC-CCAGAGAAGTGTCA-AGGGCGTCTCTTGCCACCACCGCTGGGTGGGTCAG
>gene=chr10_106028764-106029040; species=gorGor
-------------------------------------------------------------------------------------CCAAAGCTTTGAGGATTGGCTGATGCTCTGGGCGCCGGGGCTAGTTGGCGGGTAGGATCACGTGCGAGGGGCAGGCCCCGTCTAGGCCCCGCCTCCTTGCTGCTGCTGCCGCCGCCAATCCTGGTCCGGTTGCCCGAGTTCCCGGAGGTCTCTCGCGGGACGTCTCTCACCGCCACCGGTGGGTCCGTTCG
>gene=chr10_106028764-106029040; species=panTro
CGCCGGCAGGACCCGCGAATCCCTATCTCCAGGAGCCTGTAAGGCGGCCGCCCATTGGCTCAGCCGCACTGCTGGGCAGGCACTTCCAAAGCTTTGAGGATTGGCTGATGCTCTGGGCGCCGGGGCTAGTTGGCGGATAGGACCACGTGCGAGGGGCAGGCCCCGTCTAGGCCCCGCCTCCTTGCTGCTGCTGCCGCCGCCAATGCTGGTCCGGTTGCCCGAGTTCCCGGAGGTCTCTCGCGGGACGTCTCTCACCGCCACCGGTGGGTCCGTTCA
>gene=chr10_106028764-106029040; species=papHam
AGCCGGCAGCACCCGCGAATCCCGATCACCAAGAGCCTGTAAGGCGGCCGCCCATTGGCTCAGCCGCACTGCAGGGCAGGCGCTTCCAAAGCTTTGAGGATTGGCTGACGCTCCGGGCGCCGGAGCTAGTTGGCGGGTAGGATCACGTGCGAGGGGCAGGCCCCGTCTAGGCCCCGCCTCCTTGCTGCT---GCCGCCGCCAATCCTGGTCCGGTCTCGTGCGTTCCCGGAGGTCCCTCGCGGGACGTCTCTCACAGCCACCGGTGGGTCTGTTCG
>gene=chr10_106028764-106029040; species=ponAbe
CGCCGGCAGGACCCGCGAATCCCGAGCTCCAGGAGCCTGTAAGGCGGCCGCCCATTGGCTCAGCCGCATTGCTGGGCAGGCACTTCCAAAGCTTCGAGGATTGGCTGACGCTCCCGGCGCCGGGGCTAGTTGGTGGGTAGGATCACGTGCGAGGGGCAGGCCCCATCTAGGCCCCGCCTCCTTGCTGCTGCCGCCGCCGCCAATCCTGGTTCCGTTTCCTGAGTTCCCGGAGGTCCCTCGCGGGACGTCTCTCACCGCCACCGGTGGGTCCGTTCG
>gene=chr10_106028764-106029040; species=rheMac
AGCCGGCAGCACCCGCGAATCCCGATCACCAAGAGCCTGTAAGGCGGCCGCCCATTGGCTCAGCCGCACTGCCCGGCAGGCGCTTCCAAAGCTTTGAGGATTGGCTGACGCTCCGGGCGCCGGAGCTAGTTGGCGGGTAGGATCACGTGCGAGGGACAGGCCCCGTCTAGGCCCCGCCTCCTTGCTGCT---GCCGCCGCCAATCCTGGTCCGGTCTCGTGCGTTCCCGGAGGTCCCTCGCGGGACGTCTCTCACAGCCACCGGTGGGTCCGTTCG
>gene=chr10_112064612-112064888; species=hg19
ACGACAGCAAGGCGACCCGGTCTGAAAAGGAAGAACTCGGTCGGCGGCGAGGGGGAAGGGAGGAACGCCGGGCACTGGAAGGAGGAAAAGACAGAGACGGTGAAGTCTCGCGAGAAATACAAACTCTCGCGCGAGGTCGCTCGACTCACGTGACTCCGCGCGCCCTCTAGCCAGTCCCTGGCTGTCAGGGACACGAAGTAGGCGGGGCCTAGGAAGGAAATGGCGTAGCTGGGCTTCGCCAGGCGCGGAATGCAGGTTATCTTCCTGGAGTTCCGG
>gene=chr10_112064612-112064888; species=bosTau
TCGACAACTAGTTAACCCGGGATAAAAACTCAGGTCTCAACCGGGAGTGAACTAGGGAGGACTAAAGCCGGG-ACTGGAAGGAGGTATAGA-AGAGGCGGTGAAGTCTCGCGAGAGGTTAAAAATCTCGCGAGATGTCTCTCTATTCACGTGATTCCTAGCGCCCTCTAGGCCTCCGATCAC-GTCAGGGACGTGAAGTgggcggggTTTCGGTAGGAAATGACGTA-CTGGGATGCGCCAGGCGCCGGATGTAGGTTGTCTTATCTTAGTTCCGG
>gene=chr10_112064612-112064888; species=calJac
GCGACAACAAGGCGACTCAGTCTGAAAAGGAAAAATTCGGTCGGTGGCGAGGGGGAGGGGAGGAAAGCCGGGCACTGGAAGGAGG--AAGACAGAAGTGCTGAAGTCTCGCGAGAAATACAAAAAATCGCGCGAGGTCGCTTGACTCACGTGACTCCGCGCGCCCGCTAGCCGGTCCCTGGCAGGTAGGGACGCAAAGTGGGCGGGGCCTAAGAAGGAAATGGCGTAGTTGGGCTGCGCCAGGCGCGGAATGTAGGTTATCTTCCTGGGGTTCCGG
>gene=chr10_112064612-112064888; species=canFam
GCAACAACAAGGCGACTCGGTCTGAAAAGGAAGAACTTGGTCAGCGACGAGGGGGAGGGG-AAAAAGCCGGGCACTAGAAGGAGGAAAAGACAGAA-CGATCAAGCCTCGCGAGAGGTTAAAAGCCTCGCGAGACGTCA-CCTCCTCACGTGATTCCCAGCTTTCTCTGCGCCGCCCCTCGC-GTTAGAGACGCGGAGTGGGCGGAGCTTCGAAAGGAAATGGCGTAGCTTGGCTGCGCCAGGCGCCGGATGTAGGTTGTCTCATCCTAATTTC--
>gene=chr10_112064612-112064888; species=equCab
------------------------------------------------------------------------------------------------------------------------------------------------------------------------------------------------------------------------------------------------------------------------------------
>gene=chr10_112064612-112064888; species=gorGor
-----------------------------------------------------------------------------------------------------------------GAAATACAAACTCTCGCGCGAGGTCGCTCGACTCACGTGACTCCGCG-GCCCTCTAGCCAGTCCCTGGCTGTTAGGGACACGGAGTAGGCGGGGCCTAGGAAGGAAATGGCGTAGCTGGGCTTCGCCAGGCGCCGAATGTAGGTTATCTTCCTGGAGTTCCGG
>gene=chr10_112064612-112064888; species=panTro
ACGACAGCAAGGCGACCCGGTCTGAAAAGGAAGAACTCGGTCGGCGGCGAGGGGGAAGTGAGGAACGCCGGACACTGGAAGGAGGAAAAGACAGAGACGGTGAAGTCTCGCGAGAAATACAAACTCTCGCGCGAGGTCGCTCGACTCACGTGACTCCGCGCGCCCTCTAGCCAGTCCCTGGCTGTCAGGGACACGAAGTAGGCGGGGCCTAGGAAGGAAATGGCGTAGCTGGGCTTCGCCTGGCGCGGAATGTAGGTTACCTTCCTGGAGTTCCGG
>gene=chr10_112064612-112064888; species=papHam
ACGAC---AAGACGACTCGGTCTGAAAAGGAAGAACTCGGTCGGCGGCGAGGGGGGAGGGAGGAAAGCCGGGCACTGGAAGGAGGAAAAGACAGAGACGGTGAAGTCTCGCGAGAAATACAAACTCTCGCACGAGTTCGCTCGACTCACGTGACTCTGCGCGCCCTCTAGCCTGTCCCTGGCTGTTAGGGACGCAGAGTAGGCGGGGCCTAGGACGGATATGGCGTAGCTGGGCTGCGCCAGGCGCGGAATGTAGGTTATCTTCCTGGAGTTCCGG
>gene=chr10_112064612-112064888; species=ponAbe
ACGACAGCAAGGCGACTCGGTCTGTAAAGGAAAAACTTGTTCAGCGGCGAGGGGGGAGGGAGGAAAGCCGGGGACTGGAAGGAGGAAAAGACAGAGACGGTGAAGTCTCGCGAGAAATCTAAACTCTCGCGCGAGGTCGCTCGACTCACGTGACTCCGCGGGCCCTCTAGCCTGTCCCTGGCTGTTAGGGACGCGAAGTAGGCGGGGCCTAGGAAGGAAATGGCGTAGCTGGGCTTCGCCAGGCGCGGAATGTAGGTTATCTTCCTGGAGTTCCGG
>gene=chr10_112064612-112064888; species=rheMac
ACGAC---GAGACGACTCGGTCTGAAAAGGAAGAACTCGGTCGGCGGCGAGGGGGGAGGGAGGAAAGCCGGGCACTGGAAGGAGGAAAAGACAGAGACGGTGAAGTCTCGCGAGAAATACAAACTCTCGCGCGAGTTCGCTCGACTCACGTGACTCTACGCGCCCTCTAGCCTGTCCCTGGCTGTTAGGGACGCAGAGTGGGCGGGGCCTAGGACGGATATGGCGTAGCTGGGCTGCGCCAGGCGCGGAATGTAGGTTATCTTCCTGGAGTTCCGG
>gene=chr10_112327046-112327160; species=hg19
CCATGTGTTCCAAGGCTAGCACAGTGCGCGCGAGGTCCGCTTTTTTAAACAGCGCGGAATCACGTGGCCGACAGCCCGCGGCGCTACTGGCCCTCGGAGTCTCCCTCTTGGCTT
>gene=chr10_112327046-112327160; species=bosTau
CTACAGGTTCGGGCGGTCGTGCCGCCCGCCCCAGCTCGGTATTTCCAAACAGCGCGAGACCACGGGGTCGTCAACTCTCACAGCTACTGGCGCTTGGACACCTC-TCTCAGCTT
>gene=chr10_112327046-112327160; species=calJac
----------------TGGCACAGTCCGCGCGGGGTCCGCTTTTTTAAACAGCGCGGAATCACGTGGCCGATGGCCCAC---------GGCACTCGGAATCTCCCACTCAGCTT
>gene=chr10_112327046-112327160; species=canFam
CTGCAGGTTCAAG----------AGCCGCGCCGGGTGCGCGTTTTTAAACAGCCCGAGGTCACGTGGCCACCGGCAAGCCCCGCTATTGGCTCTCGGGCTCTCACTCTTGCCTT
>gene=chr10_112327046-112327160; species=equCab
CCGCGGGGTCGGGACCAGGCGCCACCCGAGCGCAGCCCGCGTCTTTATATAGCCCGAGACCACGTGGGCAGCGGCCCGCCCCGCTACTGGCTCTCTGACTCTCACTCTCGGCTT
>gene=chr10_112327046-112327160; species=gorGor
CCATGTGTTCCAAGGCTAACACAGTGCGCGCGAGGTCCGCTTTTTTAAACAGCGCGGAATCACGTGGCCGACGGCCCGCTACGCTACTGGCCCTCGGAGTCTCCCTCTTGGCTT
>gene=chr10_112327046-112327160; species=panTro
CCATGTGTTCCAAGGCTAGCACAGTGCGCGCGAGGTCCGCTTTTTTAAACAGCGCGGAATCACGTGGCCGACGGCCCGCGGCGCTACTGGCCCTCGGAGTCTCCCTCTTGGCTT
>gene=chr10_112327046-112327160; species=papHam
CCATGTGTTCCAGAACTGGCACAGCGCGCGC--GGTCCCCTTTTTTAAACAGTGCGGAATCACGTGGCCGACGGCCCGCAGCGCTACTGGCCCTCGGAGTCTCCCACTCGGCTT
>gene=chr10_112327046-112327160; species=ponAbe
CTATGTGTTCGAAGGCTAGCACAGTGCGCGCAAGGTCCGCTTTTTTAAACAGCGCGGAATCACGTGGCCGACGGCCCGCGGCGCTACTGGCCCTCGGAGTCTCTCACTTGGCTT
>gene=chr10_112327046-112327160; species=rheMac
CCATGTGTTCCAGAACTGGCACAGCGCGCGC--GGTCCCCTTTTTTAAACAGTGCGGAATCACGTGGCCGACGGCCCGCAGCGCTACTGGCCCTCGGAGTCTCCCACCCGGCTT
>gene=chr10_118929932-118930014; species=hg19
cggggtcagtgctgtctgctgaaagaatgGTTGATGACATCAtcccatcacgtggcctttgcatagccaattccttctgcct
>gene=chr10_118929932-118930014; species=bosTau
CAGGGTCCATGCTGGCTGCTGAATGAGTG---GATTTGGTCATCCCAA-ATGTGGCCT-TACACAAGTCCTC----------
>gene=chr10_118929932-118930014; species=calJac
-GGAGTCAGTGCTGTCTGCTGAATGAATGGTTGATGACATCAT-ccatcacatggtctttgcacagccaattccttctgcct
>gene=chr10_118929932-118930014; species=canFam
TGGGGTCAGTGCAGCCTGCTGAATAAAATATTGATTTGATTATCCCATCATGTGACCT-TACACAGGTTGTTCCCTCT-CCT
>gene=chr10_118929932-118930014; species=equCab
CAGGGTCATCCCTGTCTGCCGAATGAATGGTTGATTTGGTCATCACATCAAGTggcct-tacacaggttattctctct-cct
>gene=chr10_118929932-118930014; species=gorGor
TGGGGTCAGTGCTGTCTGCTGAAAGAATGGTTGATGACATCAtcccatcacgtggcctttgcatagccaattccttctgcct
>gene=chr10_118929932-118930014; species=panTro
TGGGGTCAGTGCTGCCTGCTGAAAGAATGGTTGATGACATCAtcccatcacgtggcctttgcatagccaattccttctgcct
>gene=chr10_118929932-118930014; species=papHam
CGGGGTCAGTGCTGACTGCTGAATGAATGGTTGATGACATCATCCCATCATGTGgcctttgcacagccagttccttctgcct
>gene=chr10_118929932-118930014; species=ponAbe
TGGGGTCAGTGCTGTCTGCTGAAAGAATGGTTGATGACATCAtcccatcacgtggcctttgcatagccaattccttctgcct
>gene=chr10_118929932-118930014; species=rheMac
CGGGGTCAATGCTGACTGCTGAATGAATGGTTGATGACATCAtcccatcacatggcctttgtacagccaattccttctgcct
>gene=chr10_120354010-120354286; species=hg19
GACACCCGGACGTAAGACAGGAGGATGACCAGCAGAGGGAGCAGGTAGGTGACCAGCAGCAGCCCCCAGGCGTAGAGCTGGCGCTGGCGCTCCTGGGAGCCCCAGAACTCCTCGCAGAGGCGCACGTCGTGCGGCTTGAGCTCCACGTGATAGGTGTGCACGGCGGCGGGCAGCGCCAGCACCGCGGACAGCGCCCAGATGGCCAGCACAGCGTAGGCGCTGAGGCGCAGCGAGATGCGCCGCCTCAGCGGGTGCACCAGCACGACGTAGCGGTCC
>gene=chr10_120354010-120354286; species=bosTau
GACACCCGGACGTAAGACAGGAGGATGACCAGCAGGGGGAGCAGGTAGGTGACGAGCAGCAGCCCCCAAGCGTAGAGCTGGCGCTGGCGCTCCTGGGACCCCCAGAACTCCTCGCAGAGGCGCACGCGGTGCGGCTTGAGTTCCACGTGGTAGGTGTGCAAGGCGGCCGGCAGTGCTAGCACCGCGGACAGCGCCCAGATGGCCAGGACCGCGTAGGCGCTGAAGCGCAACGAGATGCGCCGGCGCAGCGGGTGCACCAGCACGACGTAGCGGTCC
>gene=chr10_120354010-120354286; species=calJac
GACACCCGGACGTAAGACAGGAGGATGACCAGCAGGGGGAGCAGGTAGGTGCCAAGCAGCAGTCCCCAGGCGTAGAGCTGGCGCTGGCGCTCCTGGGAGCCCCAAAACTCCTCGCAGAGGCGCACATCGTGCGGCTTGAGCTCCACGTGATAGGTGTGCATGGCGGCGGGCAGCGCCAGCACCGCGGACAGCGCCCAGGTGGCCAGCACCGCGTAGGCGCTGAGGCGCAGCGAGATGCGCCGCCGCAGCGGGTGCACCAGCACGACGTAACGGTCC
>gene=chr10_120354010-120354286; species=canFam
GACACCCGGACATAGGACAGGAGGATGACCAGCAGGGGGAGCAGGTAGGTGAAGAGCAGCAGCCCCCAGGCGTAGAGCTGGCGCTGGCGCTCCTGAGACCCCCAGAACTCCTCGCAGAGGCGCACGCGGTGCGGCTTGAGCTCGACGTGGTAGGTGTGCACGGCGGCCGGCAGCGCCAGCACCGCGGACAGCGCCCAGATGGCCAGCACGGCGTAGGCGCTGAGGCGCAGCGAGATGCGCCGGCGCAGCGGGTGCACCAGCACGACGTAGCGGTCC
>gene=chr10_120354010-120354286; species=equCab
GACACCCGGACATAAGACAGGAGGATGACCAGCAGGGGGAGCAGGTAGGTGACTAGCAGCAACCCCCAAGCATAGAGTTGGCGCTGGCGCTCCTGAGACCCCCAGAACTCCTCGCAGAGGTGCACGCGGTGCGCCTTGAGCTCGACGTGGTAGGTGTGCACGGCGGCGGGCAGCGCCAGCACCGCGGACAGCGCCCAGATGGCCAGCACCGCGTAGCCGCTGAGGCGCAGCGAGATCCGCCGGCGCAGCGGGTGCACCAGCACCATGTAGCGGTCC
>gene=chr10_120354010-120354286; species=gorGor
GACACCCGGACGTAAGACAGGAGGATGACCAGCAGAGGGAGCAGGTAGGTGACCAGCAGCAGCCCCCAGGCGTAGAGCTGGCGCTGGCGCTCCTGGGAACCCCAGAACTCCTCGCAGAGGCGCACGTCGTGCGGCTTGAGCTCCACGTGATAGGTGTGCACGGCGGCGGGCAGCGCCAGCACCGCGGACAGCGCCCAGATGGCCAGCACAGCGTAGGCGCTGAGGCGCAGCGAGATGCGCCGCCGCAGCGGGTGCACCAGCACGACGTAGCGGTCC
>gene=chr10_120354010-120354286; species=panTro
GACACCCGGACGTAAGACAGGAGGATGACCAGCAGAGGGAGCAGGTAGGTGACCAGCAGCAGCCCCCAGGCGTAGAGCTGGCGCTGGCGCTCCTGGGAGCCCCAGAACTCCTCGCAGAGGCGCACGTCGTGCGGCTTGAGCTCCACGTGATAGGTGTGCACGGCGGCGGGCAGCGCCAGCACCGCGGACAGCGCCCAGATGGCCAGCACAGCGTAGGCGCTGAGGCGCAGCGAGATGCGCCGCCTCAGCGGGTGCACCAGCACGACGTAGCGGTCC
>gene=chr10_120354010-120354286; species=papHam
GACACCCGGACGTAAGACAGGAGGATGACCAGCAGAGGGAGCAGATAGGTGACCAGCAGCAGCCCCCAGGCGTAGAGCTGGCGCTGGCGCTCCTGGGAACCCCAGAACTCCTCGCAGAGGCGCACGTCGTGTGGCTTGAGCTCCACGTGATAAGTGTGCATGGCAGCAGGCAGCGCCAGCACCGCGGACAGCGCCCAGATGGCCAGCACCGCGTAGGCGCTGAGGCGCAGCGAGATGCGCCGCCGCAGCGGGTGCACCAGCACGACGTAGCGGTCC
>gene=chr10_120354010-120354286; species=ponAbe
GACACCCGGACATAAGACAGGAGGATGACCAGCAGAGGGAGCAGGTAGGTGACCAGCAGCAGCCCCCAGGCGTAGAGCTGGCGCTGGCGCTCCTGGGAGCCCCAGAACTCCTCGCAGAGGCGCACGTCGTGCGGCTTGAGCTCCACGTGATAGGTGTGCACGGCGGCGGGCAGCGCCAGCACCGCGGACAGCGCCCAGATGGCCAGCACCGCGTAGGCGCTGAGGCGCAGCGAGATGCGCCGCCGCAGCGGGTGCACCAGCACGACGTAGCGGTCC
>gene=chr10_120354010-120354286; species=rheMac
GACACCCGGACGTAAGACAGGAGGATGACCAGCAGAGGGAGCAGATAGGTGACCAGCAGCAGCCCCCAGGCGTAGAGCTGGCGCTGGCGCTCCTGGGAACCCCAGAACTCCTCGCAGAGGCGCACGTCGTGTGGCTTGAGCTCCACGTGATAAGTGTGCATGGCAGCAGGCAGCGCCAGCACCGCGGACAGCGCCCAGATGGCCAGCACCGCGTACGCGCTGAGGCGCAGCGAGATGCGCCGCCGCAGCGGGTGCACCAGCACGACGTAGCGGTCC
>gene=chr10_120514516-120514854; species=hg19
CCTCACGACGTTTTACAGCGGCTTCCAACAGGCAGTTGGAAAGGGCAGCTGGGGGCGCGGCCAGGAGGGCACGTGGTGCGAGGGACTGGCCGCGAGAAAGCGGAGCCAAAAGGGGCGGGAGCTGTGAGTCACTCCCACGCAACAGGGCAGAGGTTCGCCCCGCCTCGGCTGGCAGGGAGCTAACAGGGGAGGCGCGACGGGTCGGGACGGGCATTCGCCGGCCCCGCCCCCTGCCCGGCCTCACGTGACAAAGGTGTGTCTTGCGCACGCGCGTTCGCAATCTGGTTACCATGACGACGAGGCCCTCGCCGGTTCCTGAGGACGCGCGCGGAGCAGTC
>gene=chr10_120514516-120514854; species=bosTau
CCTCACGACATTTTACAGCAGCTTCCAACAGGCAGTTGGGGAGGGCAGCGGGGGGAGCGGCCAGGAGGGCACGTGGTGCGAGGAACCAGCCTCCGGAAAGCGGAGCGAAAAGGGGCGGGAGCTGTGAGCCACCACCAGGCGGGAAAAC--AGGTTCGCCCCGCCTCGACTGGTCGCGCGCAGAGAGGCACTGGGCGACCAGTCCCGGGTAGCCGGCTCCGGCCCCGCCCCGTGCCCGGACTCACGTGATAAGGGAGGAGT-TGCGCATGCGCTTTCTCAGGTTGGTTACCAGGACGACGGGCAGCTAGTTTGTGACTGAAGATGTGTCCAGAGCCTGC
>gene=chr10_120514516-120514854; species=calJac
CCTCACGACATTTTACAGCGGCTTCCAACAGGCAGTTGGAAAGGGCAGCTGGGGGCGCGGCCAGAAGGGCACGTGGTG-------------GCGAGAAAGCTGAGCGAAAAGGGGAGGGAGCTGTGAATCACTCCCACGCCACAGGGCAGAGGTTCGCCCCGCCTCGGCTGGCCGGGAGCCGATAAGGGAGGAGCGACGGGTCCGGACGGGCATTcgccggccccgcccccggcccggccTCACGTGACAAAGGTGTGTCCTGCGCACGCGCCTTCGCATTCTGGTTACCAAGACAACGGGGAGTCTGCCGGCTCCTGAGGACGCGCGCACGGCGGTC
>gene=chr10_120514516-120514854; species=canFam
CCTCACGACATTTTACAGCAACGTCCAACAGGCAGTGGAAAAGGGCAGCTGGGGGCGCGGCCAGGAGGGCACGTGGTGCGAGGACCGAGCCAGGAGAAAGCA----GAAAAGGGGCAGGAGCTGTGAGTCACCCCCACGCAAAAGGGCAGAGGTTTGGCCCGCCTCGGCTGGCCCCGCGCTGAGAGGGGAGGGGCCCCGGGTCCCGAGGCGCCGACGTCGATCCCCCGCCCAGGCCGGACCCACGTGACAAGAGAG-----TGCGCACGCGCGTCCTCTGCCCGGTTGCCAGGACGACCGGAGTCTGGTCGGCAGCTGAAGATGCGCCCCGAACC-CG
>gene=chr10_120514516-120514854; species=equCab
CCTCACGACATTTTACAGCAGCTTCCAACAGGCAGTTGGAAAGGGCAGCAGGGGGAGCGGCCAGGAGGGCACGTGGTGCGAGGAACCAGCCGCTAGAAAGCAAAGCGAGAAGGGGCGGGAGCTGCGAGGCGCCCCCACGCAATTGGGC--AGGTTAGCCCAGCCTCGGCGGGCCCCGCACTGACAGGGGAGGGGCGACGGGTCCGGGTGAGCATTCTTCGGCCCCGCCCCCGGCCCGGCCTCACGTGATAAGAGAA-ATC-TGCGCACGCGCGTTCTCAGTGTGGTTACCAGGACGACGGGGAGCCGGGAGGT--CTGAAGATGCGCCCACAGCTGGG
>gene=chr10_120514516-120514854; species=gorGor
CCTCACGACATTTTACAGCGGCTTCCAACAGGCATTTGGAAAGGGCAGCTGGGGGCGCGGCCAGGAGGGCACGTGGTGCGAGGGACTGGCCGCGAGAAAGCGGAGCCAGAAGGGGCGGGAGCTGTGAGTCACTCCCACGCAACAGGGCAGAGGTTCGCCCCGCCTCGGCTGGCAGGGAGCTAACAGGGGAGGCGCGACGGGTTCGGACGGGCATTCGCCGGCCCCGCCCCCTGCCCGGCCTCACGTGACAAAGGTGTGTCTTGCGCACGCGCGTTCGCAATCTGGTTACCATGACGACGAGGCCCTCGCCGGTTCCTGAGGACTCGCGCGGAGCAGTC
>gene=chr10_120514516-120514854; species=panTro
CCTCACGACATTTTACAGCGGCTTCCAACAGGCAGTTGGAAAGGGCAGCTGGGGGCGAGGCCAGGAGGGCACGTGGTGCGAGGGACTGGCCGCGAGAAAGCGGAGCCAAAAGGGGCGGGAGCTGTGAGTCACTCCCACGCAACAGGGCAGAGGTTCGCCCCGCCTCGGCTGGCAGGGAGCTAACAGGGGAGGCGCGACGGGTCCGGACGGGCATTCGCCGGCCCCGCCCCCTGCCCGGCCTCACGTGACAAAGGTGTGTCTTGCGCAGGCGCGTTCGCAATCTGGTTACCATGAGGACGAGGCCCTCGCCGGTTCCTGAGGACGCGCGCGGAGCACTC
>gene=chr10_120514516-120514854; species=papHam
CCTCACGACATTTTACAGCGGCTTCCAACAGGCAGTTGGAAAGGGCAGCTGGGGGCGCGGCCAGGAGGGCACGTGGTGCGAGGGACTGGCCGCAAGAAAGCAGAGCCAAAAGGGGCGGGAGCTGTGAGTCACTCCCACGCAACAGGGCAGAGGTTCGCCCCGCCTCGGCTGGCAGGGAACTGACAAGGGAGGCGCGACGGGTCCTGACGGGTGTTCGCCGGCCCCGCCCCCGGCCAGGCCTCACGTGACAAAGGTGTGTCTTGCGCACGCGCGGTCGCAATCTGGTTACCATGACTACGATGAGCCGGCCGGCTCCTGAGG--ACGCGCGGAGCGATC
>gene=chr10_120514516-120514854; species=ponAbe
CCTCACGACATTTTACAGCGGCTTCCAACAGGCAGTTGGAAAGGGCAGCTGGGGGTGCGGCCAGGAGGGCACGTGGTGCGAGGGACTGGCCGCGAGAAAGTGGAGCCAAAAGGGGCGGGAGCTGTGAGTCACTCCCACGCAACAGGGCAGCGGTTCGCCCCGCCTCGGCTGGCAGGGAGCCGACAAGGGAGGCGCGACGTGTCCGGACGGGCATTcgccggccccgcccccgg-ccggTCTCACGTGACAAAGGTGCGTCTTGCGCACGCGCGTTCGCAATCTGGTTACCATGACAACGAGGAGCTCGCCGGCTCCTGAGGACGCGCGCGGAGCAGTG
>gene=chr10_120514516-120514854; species=rheMac
CCTCACGACATTTTACAGCGGCTTCCAACAGGCAGTTGGAAAGGGCAGCTGGGGGCGCGGCCAGGAGGGCACGTGGTGCGAGGGACTGGCCGCAAGAAAGCGGAGCCAAAAGGGGCGGGAGCTGTGAGTCACTCCCACGCAACAGGGCAGAGGTTCGCCCCGCCTCGGCTGGCAGGGAACTGACAAGGGAGGCGCGACGGGTCCTGACGGGCGTTCGCCGGCCCCGCCCCCGGCCAGGCCTCACGTGACAAAGGTGTGTCTTGCGCACGCGCGGTCGCAATCTGGTTACCATGACGACGAGGAGCCGGCCGGCTCCTGAGG--GCGCGTGGAGCGGTC
>gene=chr10_121652017-121652136; species=hg19
CGTCTATCCAGAACCTGCGGGGACCACGTCCCCATCCTCCCGCCCGGCCTCCGCCTCCGAGGGTGTCACGTGCTAGACGCGGGCGTGAAGACAGTGTCGCCATGTTGATATCTGGCGTC
>gene=chr10_121652017-121652136; species=bosTau
CTTTTATTTACAAACAGCAGCACCCCATCTCCCACCCCCAGTCTCG------GTGGCCGACGTTGTCACTTGCTAGACACGGGCGCGAGGTCGCCGCCGCCATGTTACTTTCTGGCGGC
>gene=chr10_121652017-121652136; species=calJac
TGTCCACCCAGAACCTGAGGGAAACACGCCCCTACGCTCCCGCCCGGCCTTAGCCTCCGAGGGTGTCACGTGCTAGACTCGGGCGTGAAGACAGCACTGCCATGTTGATTTCTGGCGGC
>gene=chr10_121652017-121652136; species=canFam
CCTTGATTCAGAACCAGCAGCCCAGCCACGCCCACCTCCAGCCTCG------GCACCTGGGCGTGTCACGTGCCAGACTCGGGCGTGAAGCCAGCGCCGCCATGTTGGTTTCTGGCGAC
>gene=chr10_121652017-121652136; species=equCab
CCTTGATCCACAGCCCGCGGCGCCGACTCTCCCACCCCCCGCCTCC------GCGCCGGGGCCTGTCACGTGCTAGACTCGGGCGTGAAGCCGGCGACGCCATGTTGACTTCTGGCGGC
>gene=chr10_121652017-121652136; species=gorGor
CGTCTATCCAGA-CCTGCGGGGACCACGTCCCCATCCTCCCGCCCGGCCTCCGCCTCCGAGAGTGTCACGTGCTAGACGCGGGCGTGAGGACAGTGTCGCCATGTTGATATCTGGCGGC
>gene=chr10_121652017-121652136; species=panTro
AGTCTATCCAGAACCTGCGGGGACCACGTCCCCATCCTCCCGCCCGGCCTCCGCCTCCGAGGGTGTCACGTGCTAGACGCGGGCGTGAAGACAGTGTCGCCATGTTGATATCTGGCGGC
>gene=chr10_121652017-121652136; species=papHam
CGTCCATCCAGAACCTGCGGGGACCACGCCCCCACGCTCCCTCCCGGTCTCCGCCTCCAAGGGTGTCACGTGCCAGACTCGGGCTGGAAGACATTGCCGCCATGTTGATTTCTGGCGGC
>gene=chr10_121652017-121652136; species=ponAbe
CGTCCATCCAGAATCTGCGGGGACCACGTACTCATCCTCCCGCCCAGCCTCCGCCTCCGAGGGTGTCACGTGCTAGACGCGGGCGTGAAGACAGTGTCGCCATGTTGATATCTGGCGGC
>gene=chr10_121652017-121652136; species=rheMac
CGTCCATCCAGAACCTGCGGGGACCACGCCCCCACGCTCCCTCCCGGTCTCCGCCTCCAAGGGTGTCACGTGCCAGACTCGGGCGGGAAGACATTGCCGCCATGTTGATTTCTGGCGGC
>gene=chr10_123873294-123873396; species=hg19
GGGCCGAGCGCACTTCGGGGATCCGGCGCAACACGTGACCCGCCCGAGCGTCCCCTCCGCGTCCTTGGCTCCCGCCGCAGAGTGCGCCTCTGCCTCGGGGTG
>gene=chr10_123873294-123873396; species=bosTau
GGGT-GAGCGCACTTCGGGGCTC-GGAGCACCACGTGACCGGCCCCCCACCTCCTTCGGCGTCCTTGGCTCCCGCCTCGGGGTCTTCCCTGGCTTCGGGGCG
>gene=chr10_123873294-123873396; species=calJac
GGGCCGGGCGCACTTCGGGGATCGGGCGCAGCACGTGATCCTCCCGGGCGTCCCCTCCGCGTCCTTGGCTCCCGCCGCAGAATGCATCTCTGCCTCGGGGAG
>gene=chr10_123873294-123873396; species=canFam
GGGCCGAGCGCACTTGAGGGCTC-GGGG-AGCACGTGACCCGC--GAGCTTGCCCTGGGCGTCCCCGACTCCTGCCGCGGACTCTGCCTCGGCCTCTGCACG
>gene=chr10_123873294-123873396; species=equCab
GGGCCGAGCGCACTTCAGAGCTC-AGCGCGGCACGTGACCCGCCGGAGCTTCCCCTTCGCGTCCTTGGCTCCCGCCCCTGAGTCTTCCTCTGCCTTTGGAGG
>gene=chr10_123873294-123873396; species=gorGor
GGGCCGAGCGCACTTCGGGGATCCGGCGCAGCACGTGACCCGCCCGAGCGTCCCCTCCGCGTCCTTGGCTCCCGCCGCAGAGTGCGCCTCTGCCTCGGGGTG
>gene=chr10_123873294-123873396; species=panTro
GGGCCGAGCGCACTTCGGGGATCCGGCGCAGCACGTGACCCGCCCGACCGTCCCCTCCGCGTCCTTGGCTCCCGCCGCAGAATGCGCCTCTGCCTCGGGGTG
>gene=chr10_123873294-123873396; species=papHam
GGGCCGAGCGCACTTCGGAGATCGGGCGCAGCACGTGACCCGCCCGAGCGTCCCCTCCGCGTCCTTGGCTCCCGCCGCAGAGTGCGCCTCTGCCTCGGGGTG
>gene=chr10_123873294-123873396; species=ponAbe
GGGCCGAGCGCACTTTGGGGATCCGGCACAGCACGTGACCCGTACGAGCGTCCCCTCCGCGTCCTTGGCTCCCGCCGCAGAGTGCGCCTGTGCCTCGGGGTG
>gene=chr10_123873294-123873396; species=rheMac
GGGCCGAGCGCACTTCGGAGATCGGGCGCAGCACGTGACCCGCCCGAGCGTCCCCTCCGCGTCCTTGGCTCCCGCCGCAGAGTGCGCCTCTGCCTCGGGGTG
>gene=chr10_124913672-124913825; species=hg19
TCCTTGGGAGGTGTAGTTTCCACGCGTCCAGCTCGAACGCTGATGCCCCAGCGCGGTGGTAAAATGAGCCCACGTGATCGGAAAAGCAGCGGTTTCCCTTTGAGCCGGAACAGGATGACTGGGTTGACCGATGCTGGGCAGCTGAGCGGACCA
>gene=chr10_124913672-124913825; species=bosTau
TCTCTGGGAGTTGTAGTTTTCACGCGTCCAGCACCGGCG-GGGCGCCTCAGCCTGGTGGCGGAAAGCAGTCACGTGATCGGAAAGGCTGCCGTTTGCCTTTGTGCCGGAACAGGTTGACTGGGTCGCCCGA-GCCCGGCCTCGGGATGAACCA
>gene=chr10_124913672-124913825; species=calJac
TCCTTGGGAGTTGTAGTTTCCACTTGTCTAGCTAGAACACGGGTGCCTCGGCACAGTGGTAAAACGAGCCCACGTGATCGGAAAAGCGGCGGTTTCCCTTTGAGCCGGAACAGGATGACTGGGTTGACCGATGCTGGGCAGCTGAGCGGACCA
>gene=chr10_124913672-124913825; species=canFam
ACTTTGGGAGTTGTAGTTCCCGCTCGTCCCTCACGTGCGCGGGCGCCGCAGCCGGGCCGGGAGGAGAGACCATGTGATCGGAAAAGCCGCGGTTTGCCTTTGAGCCGGAACAAGATGGCTGGCTTGACCGACGCCGGGCCTCCGAGCGGACCA
>gene=chr10_124913672-124913825; species=equCab
TCCTTGGGAATTGTAGTTTTCACTCGTCCAGCAGGAGCGCGGGCGCCTCCGCCTGGTGGTGAAACGAGACCACGTGATCGGAAAACCCGCGGTTTGCCTTTGAGCCGGAACAGGATGACTGCGTTGACCGACGCCGGGCCTCCGAGCGGACCA
>gene=chr10_124913672-124913825; species=gorGor
TCCTTGGGAGGTGTAGTTTCCACGCGTCCAGCTCGAACGCTGATGCCCCAGCGCTGTGGTAAAATGAGCCCACGTGATCGGAAAAACAGCGGTTTCCCTTTGAGCCGGAACAGGATGACTGG-------------------------------
>gene=chr10_124913672-124913825; species=panTro
TCCTTGGGAGGTGTAGTTTCCACGCGTCCAGCTCGACCGCTGATGCCCCAGCGCGGTGGTAAAATGAGCCCACGTGATCGGAAAAGCAGCGGTTTCCCTTTGAGCCCGGACAGGATGACTGGGTTGACCGATGCTGGGCAGCT----------
>gene=chr10_124913672-124913825; species=papHam
TCCTTGGGAGTTGTAGTTTCCACGCATCCAGCTCGAACGCCGTTGCCTCGGCGAAGTGGTAAAATAAGCCCACGTGATCGGAAAAGCAGCGGTTTCCCTTTGAGCCGGAACAGGATGACTGGGTTGACCGATGCTGGGCAGCTGAGCGGACCA
>gene=chr10_124913672-124913825; species=ponAbe
TCCTTGGGAGGTGTAGTTTCCACGCCTCCAGCTCGAACGCCGATGCCTCAGCGCAGTGGTAAAATGAGCCCACGTGATCGGAAAAGCAGCGGTTTCCCTTTGAGCCGGAACAGGATGACTGGGTTGACCGATGCTCGGCAGCTGAGCAGACCA
>gene=chr10_124913672-124913825; species=rheMac
TCCTTGGGAGTTGTAGTTTCCACGCGTCCAGCTCGAACGCCGTTGCCTCGGCGAAGTGGTAAAATGAGCCCACGTGATCGGAAAAGCAGCGGTTTCCCTTTGAGCCGGAACAGGATGACTGGGTTGACCGATGCTGGGCAGCTGAGCGGACCA
>gene=chr10_125705089-125705365; species=hg19
GCGTGTCATTTGTGTATTTATAGCTTTTTATGGAGTAATTGGAGACAGGGAGGAATTGTCAGGATATACCACTGTctgttcacaaaagccttacttcctttgggtacagagactacatttcccagcttcccttgcaattaggtttggccacgtgacttgcattctagctaatggaagcagggcagaagtgaagtgtCAtggtctgttcatataatggaatacacttcaacaataaatagaaacaaactactgtctctctctctgagtgaaccttaa
>gene=chr10_125705089-125705365; species=bosTau
GCATGGCATTTGTGTGTTTATAGATTTTTATCAGGTAACTGGGGTCAAGGAAGGAGTGCTTGggtagattactacctgttcaccaaggctccc-tgcctctgggcacatggactacatttcccagctgctcttgcagtgggatttgatcacgtgacttgagttctaaccaatggaaagagagcagaagtgaACTGGTTCAGTCTAGGcatacaatagactactctttgacattataaaggaacaaactacctaccctacgtcaggatgaacctgaa
>gene=chr10_125705089-125705365; species=calJac
--------TTTGTGCATTTATAGCTCTTTATGGACTCATTGGAGACAGGGAGGAAGTGTCAGGGCATACCActacctgttcacaaaaggcttacttcctttggtta-agagactacatttcccagcttcccttgcatttaggtttggccacatgacttgcagtctagctaatggaaggggggcagaagtgaagtgCCAtggtgtgttcatataatggaatacacttcagcaataaatagtgacaaactactgtctctctgtcagagtgaaccttaa
>gene=chr10_125705089-125705365; species=canFam
GTGTGGCACCTGTATGCGTAA------------------CAGAGGCATCAAGGGAGTGTCCGG---------TGCctgtt---caaggctgcc-tt-cgctgggcacatggactacctttcctgactcctcttgaggttgggtttggccatgtgacctggcttctagccgatgggaggggaccg---------tgtcacCACCTATCATtaaaaaggaacaaattg----------------------actgaccctgtgtcaggatgaacctcaa
>gene=chr10_125705089-125705365; species=equCab
ATGTGGAATTTGTGTGTTTATAGATTTTTATGGGGTAACTGGAGGCAGGGAAAGAATGCCTGggcagattgctacctgtttaccgaggctccc-tttctctgggcacataaactacgtttcccagcttcccttgcagtagggattggccaggtga--tgagttctagccattggagggagagcagaagtgaattgccatggtgtatctgtacaatagaatactcttcagcattaaacaggaacaaactatggaccctatgtcaggacgaacctcaa
>gene=chr10_125705089-125705365; species=gorGor
GCATGT---------------------------------------------------------------------------------------cttcctttgggtacagagactacatttcccagc-tcccttgcaattaggtttggccacgtgacttgcattctagctaatggaagcggggcagaagtgaagtgtCAtggtctgttcatataatggaatacgcttcaacaataaatagaaacaaactactgtctctgtctccgagtgaaccttaa
>gene=chr10_125705089-125705365; species=panTro
GCATGTCATTTGTGTATTTATAGCTTTTTATGGAGTAATTGGAGACAGGGAGGAATTGTCAGGATATAGCACTGCCtgttcacaaaagccttacttcctttgggtacagagactacatttcccagcttcccttgcaattaggtttggccacgtgacttgcattctagctaatggaagcggggcagaagtgaagtgtCAtggtctgttcatataatggaatacacttcaacaataaatagaaacaaactactgtctctctctctgagtgaaccttaa
>gene=chr10_125705089-125705365; species=papHam
GTGTGCCATTTGTGTATTTATAGCTTTTTATGGAGTAATTGGAGACAGGGAGGAAGTGTCAGGGCATACCACTGCctgttcacaaaagtcttacttcctttgggtacacagactacatttcccagcttcccttgcaattaggtttggccacatgatttgcattcta---------------gcAGAAGTGAAGTGCCAtggtctgttcatataatggaatatacttcaacaataaataaaaacaaactactgcctctctctcagagtgaaccttaa
>gene=chr10_125705089-125705365; species=ponAbe
gcatgtcatttgtgtatttatagctttttatggagtagttggagacagggaggAAGTGTCAGGGCATACCACTGCctgttcacaaaagccttacttccttcgggtacagagactacatttcccagcttcccttgcaattaggtttggccacgtgacttgcattctagctaatggaagcggggcagaagtgaagtgCCAtggtctgttcatataatggaatacacttcaacaataaatagaaacaaactactgtctctctctctgagtgaaccttaa
>gene=chr10_125705089-125705365; species=rheMac
GCGTGCCATTTGTGTATTTATAGCTTTTTATGGAGTAATTGGAGACAGGGAGGAAGTGTCAGGGCACACCACTGCctgttcacaaaagtcttacttcctttgggtacagagactacatttcccagcttcccttgcaattaggtttggccacatgacttgcattcta---------------gcagaagtgaagtgCCAtggtctgttcatataatggaatacactttaacaataaataaaaacaaactactgcctctctctcagagtgaaccttaa
>gene=chr10_132505679-132505955; species=hg19
gtttccaaggttgccatgaaaatcctttcctttccagacagtctgaaaaggggaaattgcatggaggagagccccagaaaagctatgcatgggtcaggccacagctggaacacatggctttctctcaggtctttcgttggctagagctcagtcacatgagtgcactgaactgcaagggcggctgggaaatgtagtTCCCACAGGGACGTCCCTTCTCAGTGAATGTCCCACCCAATGGAAAGGGTGGCACCATCCAAGGAGTTTCTGCCAATgtat
>gene=chr10_132505679-132505955; species=bosTau
------------------------------------------------------------------------------------------------------------------------------------------------------------------------------------------------------------------------------------------------------------------------------------
>gene=chr10_132505679-132505955; species=calJac
atttacaagattgccatgcaaatcctttcctatccagacagcctgaaaaggggaaattgcatggaggagagctccagaaaagctttgcatgggtcaggccctgagtggaacacatggctttctctgagg--tttcattggctagagctcagtcacgtgagtgctctgaactgcaagggcagctgggaaatgtagtTCCCACAGAGATGACCCTTCTCAGGGAATGTCCCAGCCAATGGAAAAGGCAGCA-CATCCAACAGGTTTCTGCCAATgtat
>gene=chr10_132505679-132505955; species=canFam
GTTCCCGGGGTTGCCATGGCGACCCTCCCCTCTCCAGCCAGCCGGGAAAGGGAAAGGAGCTGAGAGCAGAGC------------------------------------------------------------------------------------------------------------------------------------------------------------------------------------------------------------
>gene=chr10_132505679-132505955; species=equCab
ggttccgaggttgccatggaaatcctcccttttccagccagtcgggaaagggagaagagcttggaggagGG--------------------------------------------GGCTTCCACTCAGG--GTGCCTTGCCCAGAGCTCA-TCACGCGGCTGGACTGAGCTTCCAGGG--GCTGGGAAATGCCATTCCCACA-GGAAGCTCCTTTCCAGTGAAGCTTCCGCACAAGGGAAGGGGTGGTA-------CAGGCCGTCCACCAATGTGT
>gene=chr10_132505679-132505955; species=gorGor
gtttccaaggttgccatgaaaatcctttcctttccagacagtctgaaaaggggaaattgcatggaggagagccccagaaaagctttgcatgggtcaggccacaactggaacacatggctttctctcaggtctttcgttggctagagctcagtcacatgagcgcactgaactgcaagggtggctgggaaatgtagtTCCCACAGGGACGTCCCTTCTCAGTGAATGTCCCACCCAATGGAAAGGGTGGCACCATCCAAGGAGTTTCTGCCAATGTAT
>gene=chr10_132505679-132505955; species=panTro
gtttccaaggttgccatgaaaaccctttcctttccagacagtctgaaaaggggaaattgcatggaggagagccccagaaaagctttgcgtgggtgaggccacaactggaacacatggctttctctcaggtctttcgttggctagagctcagtcacatgagtgcactgaactgcaagggcagctgggaaatgtagttcCCACAGGGACGTCCCTTCTCAGTGAATGTCCCACCCAATGGAAAGGGTGGCACCATCCAAGGAATTTCTGCCAATgtat
>gene=chr10_132505679-132505955; species=papHam
gtttccaaggttgccatgagaatcttttcctttccagacagtctgaaaaggggaaattgcatggaggagagccccagaaaagttttgcttgggtcaggccacaactggaacacatggctttctctcagg--tttcattggctagagctcagtcacatgagcacactgaactgcaagggcagctgggaaatgtagtTCCCATGGGGACGTCCCTTCTCAGTGAATGTCCCACCCAGTGGAAAGGGCGGCACCATCCAAGGGGTTTCTGCTAGTgtat
>gene=chr10_132505679-132505955; species=ponAbe
gtttccaaggttgccatgaaaatcctttcctttccacacagtctgaaaaggggaaattgcatggagaagagccccagaaaaactttgcatgggtcaggccacaactggaacacatggctttctctcaggtctttcattggctagaactcggtcacatgaatgcactgaactgcaagggtggctgggaaatgtagtTCCCACAGGGACGTCCCTTCTCAGTGAATGTCCCACCCAATGGAACGGGCAGCACCATCGAAGGAGTTTCTGCCAATgtat
>gene=chr10_132505679-132505955; species=rheMac
gtttctaagattgccatgagaatcctttcctttccagacagtctgaaaaggcgaaattgcatggaggagagctccagataagctttgcttgggtcaggccacaactggaacacatggctctctctcagg--tttcattggctagagctcagtcacatgagtgcactgaactgcaagggcagctgggaaatgtagttcCCATGGGGACGTCCCTTCTCAGTGAATGTCCCGCCCAATGGAAAGGGCGGCACCATCCAAGAGGTTTCTGCTAGTgtat
>gene=chr11_777451-777606; species=hg19
TCGGACGCCATGGCTCGGGCTCGGCGCTGGGTCTGCGCGTGCGCGGCGTCTGGGCGCGCCCGGGAGTTCGCGGGTCACGTGCCCTGGCGGCCGGGGGCGGAGCCGGGTGGGACTGGGCGCCTGCGCGTTCGTACCCGGTCCGGGTCGGCTGGGCT
>gene=chr11_777451-777606; species=bosTau
TCGGACGCCATGGGACTGCGCGGG-GCTGGg-ctgcgcgtgcgcggggag--------gc--ggggc---gcgtgcccgggcggc------gtgcgcggggcggcagtgcg-ccgggcgcacgcgccgcgcggcCT-------------------
>gene=chr11_777451-777606; species=calJac
TCGGCCGCCATGGCGCGGGCTCGGCGCTGGGTCTGCGCATGC-----------GCGCGCCCGGGAGGACGCGGGTCACGTGCCGCGGTGGCCGggggcggggcggggcggg--------------------------------------------
>gene=chr11_777451-777606; species=canFam
-------------------------------------------------------------------------------------ggcggggcggggcgggtcggggcTCG-GCGGGAGCGCGAATCCCGCATGCCCGCGCGCGAGG--------
>gene=chr11_777451-777606; species=equCab
TCGGACGCCATGGGCTAGGTGGTG-GCCGGGACTGCGCGTGCGCTAAGCGTGACTGCGGCCCGGAAC---TCAGTCACGTGCCGCAGCGGCCCGG---GGACCGAGCCGCG-CTGGGCGCATGCTCCCCGCCTCCTCCCGCCGGACT----CCCT
>gene=chr11_777451-777606; species=gorGor
TCGGACGCCATGGCTCGGGCTCGGCGCTGGGTCTGCGCGTGCGCGGCGTCTGGGCGCGCCCGGGAGTTCGCGGGTCACGTGCCCTGGCGGCCGGGGGCGGAGC-GGGTGGGACCGGGCGCCTGCCCGTTCGTACCCGGTCCGGGTCGGCTGGGCT
>gene=chr11_777451-777606; species=panTro
TCGGACGCCATGGCTCGGGCTCGGCGCTGGGTCTGCGCGTGCGCGGCGTCTGGGCGCGCCCGGGAGTTCGCGGGTCACGTGCCCTGGCGGCCGGGGGCGGAGCGGGGTGGGACTGGGCGCCTGCGCGTTCGTACCCGTTCCGGGTCGGCTGGGCT
>gene=chr11_777451-777606; species=papHam
TCCGACGCCATAGCGCGGGCTCGACGCTGGGTCTGCGCGTGCGCGGCGGCTGGGCGCGCCCAGGAGGACGCGGGTCACGTGCCGCGGCGGCCGggggcggagcggggcggg-ctgggcgCCTGCGCGTTTGTACCCGGTCCGGGTCGACTG----
>gene=chr11_777451-777606; species=ponAbe
TCGGACGCCATGGCGCGGGCTCGGCGCTGGGTCTGCGCGTGCGCGGCGTCTGGGCGCTCCCGGGAGGTCGCGGGTCACGTGCCCTGGAGGCCGggggcggagcggggcggggctgggcgCCTGCGGGTTCGTACCCGGTCCGGGTCGGCTGGGCT
>gene=chr11_777451-777606; species=rheMac
TCCGACGCCATGGCGCGGGCTCAGCGCTGGGTCTGCGCGTGCGCGGCGGCTGGGCGTGCCCAGGACAATGCGGGTCACGTGCCGCGGCGGCCGggggcggagcagggcggg-ctgggcgCCTGCGCGTTTGTACCCGGTCCGGGTCGACTG----
>gene=chr11_1283803-1284079; species=hg19
CAGCTGCCCCCCAGGGCAGGTGCACGGAGCCAGGTGCAATGCTCCCAGGCTGGTGCTGGGCCCTGCGGGGCCGCCTTTCACCCTGTTCCACGCGCACCTCTCCGGGAATGCTTTCCTTGGGGCACTTGCTACGCAAGCGACACGTGAGCTTGCTGGCTtcctgtcccgcctcctgtcccgcctcctgtcccgcctcctgtcgcgcctcctgtcccgcctcctgtcccacctcctgtcccgcctccACACGCACGGGCAGGGCTTTCTGCCCTTCCT
>gene=chr11_1283803-1284079; species=bosTau
------------TGGGGGGTCGCAGGAAAC------------------------CCTC----------------------------T--GTCCGCACCTCCTGCA---------------GGCGCTTG---------TCACGGGCCAGCCTGCCC---------------------------------------------------------------CGTCTCTGACCCTCATGTCTCCTCTCCAC---CGAGGGCAGGGGTTGCTGCCTTTCTT
>gene=chr11_1283803-1284079; species=calJac
CAGCCGCCCCCCAGGTCAGG--------------------------------------GGCCCTGCGGGGCTACCTTTCACCCTGT-----------------------------------------------------------------------------------------------------------------------------------------------------------------------------GGCTTCCTGCCCTTCCT
>gene=chr11_1283803-1284079; species=canFam
TGGCTTCCTTG-TGGGCAGGCACAGGAAGAGGGGTGCA------------CGGTGCTG----------------------------CCGGCCC----CTCAAACAGTGTCTTTGCTTCAGGGCGCT---------GGTCCCACCTCCACCTGCTC---------------------------------------------------------------TGTGACTGGCCCTGTCATCTCCCC----------AGGACAGGGATTTCTGCCTTCCTG
>gene=chr11_1283803-1284079; species=equCab
cggctgcccca-taggccagcacaggggggagggtgCA------------TGATGCTG--------ACAGCTGCTGTCCCCCCTCCCCTGTCCACACCTCCTACAATGTTCTCCCTCCAGGGTGCTTG----------------------------------------------------------------------------------------------------------------------------------------------------
>gene=chr11_1283803-1284079; species=gorGor
CAGCTGCCCCCCAGGGCAGGTGCACGGAGCCAGGCGCAATGCTCCCAGGCTGGTGCTGGGCCCTGCGGGGCCACCTTTCACCCCGTTCCATGCACACCTCTCTGGGAATGCTTTCCTTGGGACACTTGCTACACAAGTGACACGTGAGCTTGCTG------------------------------------------------------------gcctcctgtcctgcctcctgtcccgcctccACATGCACGGGCAGGGCTTTCTGCCCTTCCT
>gene=chr11_1283803-1284079; species=panTro
TAGCTGCCCCCCAGGGCAGGTGCATGGAGCCAGGCGCAATGCTCCCAGGCTGGTGCTGGGCCCTGTGGGGCCGCCTTTCACCCTGTTCCATGCGCACCTCTCCGGGAATGCTTTCCTTGGGGCACTTGCTACGCAAGCGACACGTGAGCTTGCTG------------------------------------------------------------gcctcctgtcccgcctcttgtcccgcctccACACGCACGGGCAGGGCTTTCTGCCCTTCCT
>gene=chr11_1283803-1284079; species=papHam
CAGCCACCCGCCAGGGCAGGTGCATGGAGCCGGGCGCAATGCTGCCAGGCTGGTGCTGGGCCCTGCGGGGCCGCTTTTCACCCCGTTCCATGCACACCTCCCTGGGAATGCTTTCCTTGGGCCACTTGCTACACGAGCCACACGTGAGCTTGCTC------------------------------------------------------------------------GCCTCCTGTCCCGCCTCCACACACACAGGCAAGGCTTTCTGCCCTTCCT
>gene=chr11_1283803-1284079; species=ponAbe
CTGCTGCCCCCCAGGGCAGGTGCACGGAGACGGGCACAATGCTCCCAGGCTGGTGCTGGGCCCTGCGGGGCCACCTTTCACCCCATCCCATGCACACCTCCCCGGGAATGCTTTCCTCGGGGCACTTGCTACACAAGCGACATGTGAGCTTGCTcgcctcctgtcctgcctcctgtccc------------------------------------acctcctgtcctgcctcctgtcccgcctccACACCCACGGGCAGGGCTTTCTGCCCTTCCT
>gene=chr11_1283803-1284079; species=rheMac
------------------------------------------------------------------------------------------------------------------------------------------------------------------------------------------------------------------------------------------------------------------------------------
>gene=chr11_1785094-1785257; species=hg19
CGGCGGCCGGGTCGGAGAGGGTCGCCGAGGCCGTGCGCTTATAGCCGGGATGACGCCGCAGTTGGGCCGGATCAGCTGACCCGCGTGTTTGCACCCGGACCGGTCACGTgggcgcggccggcgtgcgcggggcggggcggagcggggcctggcctgggcgggg
>gene=chr11_1785094-1785257; species=bosTau
CGGCGGCCCGGTCGAAGCGGAGAGCCGAGGTCGCGAGCTTATAGCCGGGATGACGGCGCAGTTGGGCCGCGTCAGCTGACCCGCTTGTTTGCACCGGGGCTGGTCACGTGGGCTCGGCCggcgggggcggggccgggcggcgcggggcg-gacctgagcggtg
>gene=chr11_1785094-1785257; species=calJac
CGGCGGTCGGGTCGGAGCGGGTCGCAGAGGCCGCGCGCTTATACCCGGGATGACGGCGCAGTTGGGCCGGGTCAGGTGACCCGCGTGTTTGCACCGGGGCCGGTCACGTgggcgcggccggcgtgcgcggggcgggg--------------------------
>gene=chr11_1785094-1785257; species=canFam
CGGCGGCCGGGTCGGAGCGCAGCACCGAGGTCGTGCGCTTATAGCCGGGATGACGGCGCAGTT--GCCGAGTCAGCTGACCGCACTGTTTGCAACCGGGAGGGTCAcgcgggcccggccggcgtgcgcggggcgggA--------------------------
>gene=chr11_1785094-1785257; species=equCab
CGGCGGCGGCGGCGGAGCGGAGGCCCGAGGTC--GCGCTTATATTGGGAAGGACGACGCAGTC-AGGCCGCTCTACTGACAAGCTTGTATGCAACCCGGTGAAACACGTGGTcccgg-cggcgggcgcggggggggg-------------GAccgcggccccg
>gene=chr11_1785094-1785257; species=gorGor
CGGGGGCCGGGTCGGAGGGGGTCGCCGAGGCCGTGCGCTTATAGCCGGGATGACGCCGCAGTTGGGCCGGATCAGCTGACCCGCGTGTTTGCACCCGGACCGGTCACGTGGGCGCGGCCGGCGTGCGCGG-------cggagcggggcctggcctgggcgggg
>gene=chr11_1785094-1785257; species=panTro
CGGCGGCCGGGTCGGAGAGGGTCGCCGAGGCCGTGCGCTTATAGCCGGGATGACGCCGCAGTTGGGCCGGATCAGCTGACCCGCGTGTTTGCACCCGGACCGGTCACGTgggcgcggccggcgtgcgcggggcggggcggagcggggcctggcctgggcgggg
>gene=chr11_1785094-1785257; species=papHam
CGGCCACCGGGTCGGAGCGGGGCGCCGAGGCCGCGCGCTTATAGCCGGGATGACGGCGCAGTTGGGCCGGATCAGCTGACCCGCGTGTTTGCACCCGGGCTGGTCACGTGGGCGAGGCTGGCGTGCGCCG-----GGCGG----------GGCCTGGGCGGGG
>gene=chr11_1785094-1785257; species=ponAbe
-------------------------------------------------------------------------------------------------------------------------------------------------------------------
>gene=chr11_1785094-1785257; species=rheMac
CGGCCACCGGGTCGGAGCGGGGCGCCGAGGCCGCGCGCTTATAGCCGGGATGACGGCGCAGTTGGGCCGGATCAGCTGACCCGCGTGTTTGCACCCGGGCTGGTCACGTGGGCGAGGCTGGCGTGCGCCG-----GGCGG----------GGCCTGGGCGGGG
>gene=chr11_6640559-6640782; species=hg19
AATGTGTGCTCCCTCCAACGTGATCCCTTTCTCCCGAGCCCTCTCAATTTCTCACCAGGCTTGGAGTCCCATTCTGCCCTTCCGCGGATCTGCTGTCATGTGACGGATCACATGAGCTCTATATTCCACCACCACTACCCCTCTGCCTAGTAACTAGTGACGGTACTGGCTCCTCCCTTGCATGGGTGGTCCCAAATGCTAGGCAAGGGTGGGGCCGCCACCC
>gene=chr11_6640559-6640782; species=bosTau
AACATAAACTCCCTCCAACGTGATTCCCTTCTCCCGGAGCCCCCCAGTTTCTCACCCGGATCGGGGTCCCATTCTGCCTTTCGGCTTGTCGGCTGTCATGTGACAGATCACATGAACCCTGTAGTCCTCCACC-ACCA-CCTCTGCCTAGGAACTAGTGACG-TGCTGGCCCCGCCCTCAAATGGGTGGTCCTGAATGCGGAGAAGGGGTGGGGCGGCCACTC
>gene=chr11_6640559-6640782; species=calJac
AACATGTATTCCCTCCAACGTTATCCCTTTCTCCCAAGCCCTCTCAGTTTCTCACCAGGCTTGGAGTCCCATTCTGCCCTTCCGCAGGTCTACTGTCATGTGACAGATCACATGAGCCTTATATTCCACCACCGCCACCACTCCGCCTAGCAACTAGTGACGGTGCTGGCTCCTCCCTTGCATGGGTGGTCCTGAATGCTAGGCAAGGGTAGGGCTGCCACTC
>gene=chr11_6640559-6640782; species=canFam
AACA------------AACATAATCCCCTCCTCCCGGAGCCCCCTCATTTCTCACCAGGTTCGGAGTCTCATTTTGCCTTTCTGGAGATCCACTGTCATGTGACAGATCACATGAACCCTATGTTCCACCGCCA-CAC-CACCCGCCTGGAAACTACTGCCCATGCTGGCTCCTCCTTCAAGTGGGTGGTCCTAAGT----------------GCTGCCACCC
>gene=chr11_6640559-6640782; species=equCab
AACA---ACTCCCTCCAATGTGATCCCCTTCTCCCGGGGCCCCCTAATCTCTCACCAGGCTCGGAGTCCCATTCCACCTTTCTGCAGATCTGCTGTCATGTGACGGATCACATGAGCCCTACATTCCAGCACCATCAC-CACCCCTCTAGAAACTAGTGACGTTGCTGGCTCCTCCCTCCACTGGGCGGTCCTGAATTCGGGGAACGGGTGGGGCTGCCACTC
>gene=chr11_6640559-6640782; species=gorGor
AATGTGTGCTCCCTCCAACGTGATCCCTTTCTCCCGAGCCC-CTCGATTTCTCACCAGGCTTGGAGTCCCATTCTGCCCTTCCGCAGGTCTGCTGTCATGTGACGGATCACATGAGCTCTATATTCCATCACCACTACCCCTCTGCCTAGTAACTAGTGACGGTACTGGCTCCTCCCTTGCATGGGTGGTCCCGAATGCTAGGCAAGGGTGGGGCCGCCACTC
>gene=chr11_6640559-6640782; species=panTro
AATGTGTGCTCCCTCCAACGTGATCCCTTTCTCCCGAGCCCTCTCGATTTCTCACCAGGCTTGGAGTCCCATTCTGCCCTTCCGCAGATCTGCTGTCATGTGACGGATCACATGAGCTCTATATTCCACCACCACTACCCCTCTGCCTAGTAACTAGTGACGGTACTGGCTCCTCCCTTGCATGGGTGGTCCCGAATGCTAGGCAAGGGTGGGGCCGCCACTC
>gene=chr11_6640559-6640782; species=papHam
AATATGTGCTCCCCTCAACGTGATCCCTTTCTCCCCAGCCCTCTCAATTTCTCACCAGGCTTGGAGTCCCATTCTGCCCTTCCGCAGATCTGCTGTCATGTGACAGATCACATGAACCCTACAGTCCACCACCACTAACCCTCTGCCTAGTAACTAGTGACGGTGCTGGCTCCTCCCTTGCGTGGGTGGTCCTGAATGCTAGGCAAGGGTGGTGCTGCCACTC
>gene=chr11_6640559-6640782; species=ponAbe
AATGTGTGCTCCCTCCAACATGATCCCTTTCTCCCGAGCCCTCTCAATTTCTCACCAGGCTTGGAGTCCCATTCTGCCCTTCCGCAGATCTGCTGTCATGTGACGGATCACATGAGCTCTATATTCCACCATCACTACCCCTCCGCCTAGTAACTAGTGACGGTGCTGGCTCCTCCCTTGCATGGGTGGTCCTGAATGCTAGGCAAGGGTGGGGCCGCCACTC
>gene=chr11_6640559-6640782; species=rheMac
AATGTATGCTCCCCCCAACGTGATCCCTTTCTCCCCAGCCCTCTCAATTTCTCACCAGGCTTGGAGTCCCATTCTGCCCTTCCGCAGATCTGCTGTCATGTGACAGATCACATGAACCCTATAGTCCACCACC---AACCCTCTGCCTAGTAACT--------------------------------------------------------------------
>gene=chr11_7535032-7535308; species=hg19
CCTGGTGGACGGGTCCCAGCAGGCTTCTTCGGTGCCCGAGAGGGAGCGGGTGCCCAAGGGGGTGGTCCCTGTGGCAGGTCCCGGGGTGGGGGCGCGGCGCTCCGGGAAGAGCCTTCCGCAGGTCCCCGCCCCGTCACGTGGGCGCCGGCCCCGGCCGCTGcggtcggtccgctggttggtcgggcgcttggtccggcagttggtcggtgggccagtggcccgtcgctcgCTTCTGGGCTCTCATGTTTGAAGGTGGGAGGGACACGGGAGCGGCCC
>gene=chr11_7535032-7535308; species=bosTau
CTTGGCGGTTGGGTCCCTGCGGGCTGCCACGGAGCCTAGAGGGGAGGGGGCGTGGCGAGGGGCGGTCCCGGGGGAAGGT---GGGACGGGGGAGCGGCGCTTCGGGACGAGCCTCCCGTGGGTCCCCGCCCCGTCACGTGGGCTCCGGACGCGGCCGCTgcggtcggtccgctggttggtca------------gttagttggtcggtgggtcagtGGCCTGCTACTCGTTTCTCGGCTCTCATGTTCGGAGGTGGGGGGGACAAGTGAAAGGCCC
>gene=chr11_7535032-7535308; species=calJac
GTCGGCGGACGGGGCCCAGCGGGCCGCTTCGGTGCCGGAGAGGGAGCGGGTGCCCGAG-GCGTGGTCCCTGCGGCAGGTCCAGGGGTGGGGGCGCGGCGCTCCGGGAGGAGCCTCCCGCGGGTCCCCGCCCCGTCACGTGGGCGCCGGCTCCGGCCGCTGcggtccgtccgctggttggtcgggcgctaggtcccgcagttggtcggtgggccggtggcctgttgctcgCTGCTGGGCTCTCATGTTTGAAGGTGGGAGGGACACGGGAGCGGCCG
>gene=chr11_7535032-7535308; species=canFam
GGTGGCGGACGGGTCCCTGCGGGCAGCCGCGCAGCCGGAGAGGGGAGGGGAGT---GGGGGGCGGTCCCGGGGGAGGAG---GGCGGGAGAAAGCGGGACTCCGGGACGAGCCTCCCGTGGGTCCC--GCCCGTCACGTGGGCTCCAGACCCGGCCGCCGCGCtcggtcggctggttggtcg------------gtcagtcggtcggtgggtcagtGGCCTGCAGCTCGGCTCGCGGCTCTCATGTTCGGAGGTGGGAGGGACACGGGAGCGGCCC
>gene=chr11_7535032-7535308; species=equCab
ATTGTAAGGCCGGTCCCTACCGGCCGCAACGGTGCTCAAGAGAGAGGAGGAGTGGCGAGGGGCCGTCCC-----CAGAG---GGGGTGGGGGAGCGGCTCTCCGGGACGAGCCTCCCGCGGGTCCCCGCCCCGTCACGTGGGCTCCAGACCCGGCCGCTgcggtcggtccgctggttggtgg------------gtcagttggtcggtgggtcagtGGCCTGCAGCTCGGTTCTCGGCCCTCATGTTCGAAGGTGGGAGGGACACGGGAGCGGCCC
>gene=chr11_7535032-7535308; species=gorGor
CCTGGTGGACGGGTCCCAGCAGGCTTCTTCGGTGCCCGAGAGGGAGCGGGTGCCCAAGGGGGTGGTCCCTGTGGCAGGTCCCGGGGTGGGGGCGCGGCGCTCCGGGAAGAGCCTTCCGCAGGTCCCCGCCCCGTCACGTGGGCGCCGGCCCCGGCCGCTGcggtcggtccgctggttggtcgggcgcttggtccggcagttggtcggtgggccagtggcccgtcgctcgCTTCTGGGCTCTCATGTTTGAAGGTGGGAGGGACACGGGAGCGGCCC
>gene=chr11_7535032-7535308; species=panTro
CCTGGTGGACGGGTCCCAGCAGGCTTCTTCGGTGCCCGAGAGGGAGCGGGTGCCCAAGGGGGTGGTCCCTGTGGCAGGTCCCGGGGTGGGGGCGCGGCGCTCCGGGAAGAGCCTTCCGCAGGTCCCCGCCCCGTCACGTGGGCGCCGGCCCCGGCCGCTGcggtcggtccgctggttggtcgggcgcttggtccggcagttggtcggtgggccagtggcccgtcgctcgCTTCTGGGCTCTCATGTTTGAAGGTGGGAGGGACACGGGAGCGGCCC
>gene=chr11_7535032-7535308; species=papHam
TCTGGCGGACGGGTCCCAGCAGGCTTCCTCGGTGCCCGAGAGGGAGCGGGTGCCCGAGAGGGTGGTCCCCGTGGCAGGTCCCGGGGTGGGGGCGCGGCCCTCCAGGAAGAGCCTCCCTCAGGTCCCCGCCCCGTCACGTGGGCGCCGGCCCCGTCCGCTGcggtcggtccgctggttggtccggcgcttggtccggcagttggtcggtgggccggtggcttgtcgctcgCTTCTGGGCTCTCATGTTTGAAGGTGGGAGGGACACGGGAGCGGCCC
>gene=chr11_7535032-7535308; species=ponAbe
CCTGGTGGACGGGTCCCAGCAGGCTTCTTCGGTGCCCGAGAGGGAGCGGGTGCCCGAGGGGGTGGTCCCTGTGGCAGGTCCTGGGGTGGGGGCGCGGCGCTCCGGGAAGAGCCTCCCGCAGGTCCCCGCCCCATCACGTGGACGCCGGCCCCGGCCGCTGcggtcggtccgctggttggtcgggcgcttggtccggcagttggtcggtgggccagtggccagtcgctcgCTTCTGGGCTCTCATATTTGAAGGTGGGAGGGACACGGGAGCGGCAC
>gene=chr11_7535032-7535308; species=rheMac
TCTGGCGGACGGGTCCCAGCAGGCTTCCTCGGTGCCCGAGAGGGAGCGGGTTCCCGAGAGGGTGGTCCCCGTGGCAGGTCCCGGGGTGGGGGCGCGGCGCTCCGGGAAGAGCCTCCCTCAGGTCCCCGCCCCGTCACGTGGGCGCCGGCCCCGGCCGCTGcggtcggtccgctggttggtcgggcgcttggtccggcagttggtcggtgggccagtggcttgtcgctcgCTTCTGGGCTCTCATGTTTGAAGGTGGGAGGGACACGGGAGCGGCCC
>gene=chr11_8615796-8615902; species=hg19
TCTCCAAGCCGCGGGGTTGGCCGGGAGGTGCCGGCTGCACAACGGCGCCCACGTGACCCAGGTGCAGCCCCAGGCGCGCCCAAGGGCAGCTCGCCTTAGAGAAGGA
>gene=chr11_8615796-8615902; species=bosTau
TCTCCCCGCAGCTGAGCTGTCAAGGAGGGA----------------GAC------CCCCAGGTGCGCTCAGGGGCGTCCCCGCGAGCAGCTCCTCCTAGAGAGGGA
>gene=chr11_8615796-8615902; species=calJac
TTCCCAAGCCGCCGGGCTGGCCGGGAGGTGCCGGCTGCACGACGCCGCCCATGTGCCCCCGGTGCAGCCCCAGGCGCGTCCGCGGGCGGCTCCCCTTAGGGGCGGA
>gene=chr11_8615796-8615902; species=canFam
----------------------------------------------------------------------------------------------------------
>gene=chr11_8615796-8615902; species=equCab
TCTccccgcgccggcgctggcgaggaggc-----------------gcccgcgcgccccgggTGCGCTCGGAGGTGTCCCCGCGAGCGGCTCCTGTTAGGGACGGA
>gene=chr11_8615796-8615902; species=gorGor
TCTCCAAGCCGCGGGGTTGGCCCGGAGGTGCCGGCTGCACAACGGCGCCCACGTGCCCCAGGTGCAGTCCCAGGCGCGCCCAAGGGCAGCTCGCCTTAGAGAAGGA
>gene=chr11_8615796-8615902; species=panTro
TCTCCAAGCCGCGGGGTTGGCCCGGAGGTGCCGGCTGCACAACGGCGCCCACGTGCCCCAGGTGCAGCCCCAGGCGCGCCCAAGGGCAGCTCGCCTTAGAGAAGGA
>gene=chr11_8615796-8615902; species=papHam
TCTCCAAGCCGCGGGGCTGGCCCAGAGGTGCCGGCTGCACAACGGCGCCCACGTGCCCCGAGTGCAGCCCCAGGCGCGCCCAAGGGCAGCTCCCCTTAGAAACGGA
>gene=chr11_8615796-8615902; species=ponAbe
TCTCCAAGCCGCGGGGTTGGCCCGGAGGTGCCGGCTGCACAACGGCGCCCACGTGCCCCGGGTGCAGACCCAGGCGCGCCCAAGGGCAGCTCCCCTTAGAGAAGGA
>gene=chr11_8615796-8615902; species=rheMac
TCTCCAAGCCGCGGGGCTGGCCCAGAGGTGCCGGCTGCACAACGGCGCCCACGTGCCCCGAGTGCAGCCCCAGGCGCGCCCAAGGGCAGCTCCCCTTAGAAACGGA
>gene=chr11_17229912-17230188; species=hg19
TTGTGTCTTGGCCCCTGGCGGCGCCGAGATTACTTTGTGATTGGAAGACTGAAAGGAACAGGCAAGACTTAAACTCGTCCACTCCAACCAGTATTTACCGAGGCCTCACGGTGGGTCAGGTGGTATACGGTGGGTAATTAGTAGCCTATCACGTGGTTtctgtaaaatgcttgatagcacgtaaaacgctttcaggtcggcgtctcgtttcatcctcacaacagccaggtaaggaagataACCCCCTGATAATAACTCACAGCCAGACGGCTCTTT
>gene=chr11_17229912-17230188; species=bosTau
TCGTGTTTTGGCCCCAGGCC-TGCGGACATTAGCTTGTGATTGGAGGATTGAAAGGAACAGGGAAGATATAAAATCGTTCACTCCAACCAGCGTCTACCGTTTCCTCACAGTGGATCAGGTGCTGCGGGGTGTGTAATTAGTAGCCCATCACGTGG-------------------agtgtttaaagtgctttcgcatca------tatttaatcctcacaacagccaggtg-agaaggtggCCCA---ATGATAACTCATAACCAGACGGCTCTTT
>gene=chr11_17229912-17230188; species=calJac
TTGTGGCTTGGCCCCAGGGGGCGCGGAGATTACTTTGTGTTTGGAAGACTGAAAGGAACAGGCAATGCAGAAACTCGTCCACTCTAGCCAGCATTTACCGAGACCGCACGGTGGGTCAGGTGGTGCAGGGCCGGTAATTAGTAGCCTATCACGTGGGTTGtgtaaaatgcttgataacacataaaacgctttcaggtcagcgtctcatttcatcctcacaacaaccaggtaaggaagATGTCCCCGTGATAATAACTCACAGCCAGACGGCTCCTT
>gene=chr11_17229912-17230188; species=canFam
TGCTGTTTGGGCCCCAGGCCGCGGTGAGGTTAGTTTGCGGCTGGAAAACTGAAAGGCACAGGCAAGATACGGAGTCCTGCAGGCCAAGCTGCATTTAGCGGCGGCTCACGGTGGATCAGGTGCTGCGGAGCGTCTAATTAGCAGCCCGTCACGTGG-------------------ACTGCGTGAAGCTCCTTCACTCGGGTGTCTCACGTAGTCCT--CAGCGGTCAGGTAAGGAAGATAGCCCG---GTGACAGCCCCCGGCTAGACGGCTCTTG
>gene=chr11_17229912-17230188; species=equCab
TCGCGTCTTGGCCCCAGGCCGCGCCGAAATTGGTTTGTGATTGAAAGACTGAAAGGAACAGGCAAAATAAAAAATCGTCCTCTCTAACCAGCATTTACCGA-GTCTCACGGTGGATCAGGTGCTGTGGGGTGTGTAATTAGTAGCCCATCGCGTGG-------------------ATTGTGTaaagcgctttcacatcagtgtctcatgtaattcc--ccacagccagataaggaagatagccca---gTGATAACTCACAGCCAGACGGCTCTT-
>gene=chr11_17229912-17230188; species=gorGor
TTGTGTCTTGGCCCCTAGCGGCGCCGAGATTACTTTGTGATTGGAAGACTGAAAAGAACAGGCAAGACTTAAACTCGTCCACTCCAACCGGTATTTACCGAGGCCTCACGGTGGGTCAGGTGGTATACGGTGGGTAATTAGTAGCCTATCACGTGGTTtctgtaaaatgcttggtagcacgtaaaacgctttcaggtcggcgtctcgtttcatcctcacaacagccaggtaaggaagataACCCCCTGATAATAACTCACAGCCAGACGGCTCTTT
>gene=chr11_17229912-17230188; species=panTro
TTGTGTCTTGGCCCCTGGCGGCGTCGAGATTACTTTGTGATTGGAAGACTGAAAGGAACAGGCAAGACTTAAACTCGTCCACTCCAACCAGTATTTACCGAGGCCTCACGGTGGGTCAGGTGGTATACGGTGGGTAATTAGTAGCCTATCACGTGGTTTCTGTAAAATGCTTGATAGCACGTAAAACGCTTTCAGGTCGGCGTCTCGTTTCATCCTCACAACAGCCAGGTAAGGAAGATAACCCCCTGATAATAACTCACAGCCAGACGGCTCTTT
>gene=chr11_17229912-17230188; species=papHam
TTGTGTCTTGGCCCCCGGCGGCGCCGAGATTACTTTGTGATTGGAAGACTGAAAGGAACAGGCGAGACTTAAACTTCTCCACTCCAACCAGCATTTACCGAGGCCTCACGGTGGGTCAGGTGGTGTACGGTGGGTAATTAGTAGCCTATCACGTGGTTtctgtaaaatgcttgatagcacgtaaaacgctttcaggtcggcgtctcgtttcatcctcacaacagccaggtaaggaagatatccccatGATAATAACTCACAGCCAGACGACTCTTT
>gene=chr11_17229912-17230188; species=ponAbe
TTGTGTCTTGGCCCCTGGCAGCGCCGAGATTACTTTGTGATTGGAAGACTGAAAGGAACAGGCAAGACTTAAACTCGTCCACTCCAACCAGCATTTACCGAGGCCTCACGGTGGGTCAGGTGGTATACTCTGGGTAATTAGAAGCCTATCACGTGGTTtctgtaaaatgcttgatagcatgtaaaacgctttcaggtcggcgtctcgtttcatcctcacagcagccaggtaaggaagataTCCCCATGATAATAATTCACAGCCAGACGGCTCTTT
>gene=chr11_17229912-17230188; species=rheMac
TTGTGTCTTGGCCCCCGGCGGCGCCGAGATTACTTTGTGATTGGAAGACTGAAAGGAACAGGCAAGACTTAAACTCCTCCACTCCAACCAGCATTTACCGAGGCCTCATGGTGGGTCAGGTGGTGTACGGTGGGTAATTGGTAGCCTATCACGTGGTTtctgtaaaatgcttgatagcacgtaaaacgctttcaggtcggcatctcgtttcatcctcacaacagccaggtaaggaagatatccccatGATAATAACTCACAGCCAGACGACTCTTT
>gene=chr11_18343689-18343895; species=hg19
GAGCGGAACGTGAACTTCAGTCTCCCCTCGCGTTCCTCCCCTTCCTTGCTGACGTCATCCAGGAGAGCCGCAGACTGGAAACAACGCTACTAACGGCACTTCCTCATCACGTGACGAGTCACGCCCCTCCTTCCGCGTGGTCCCTCCCCCTCAGGCCGCGGTCGCGATTACGCTCTCTACGGCCTGCGACCGCAGGGCCGTTGCGG
>gene=chr11_18343689-18343895; species=bosTau
GAGCCGCACCTGAGCTTCAGTCTTCCCTCCTACTCCT-CCCTCCCAGGCTTACGTCATCCCGGAGCGCCGGGGACCCGAGACAAAGCTGTTAACGGTACTTCCTCGTCACGTGACGGGTTACG-CCCTGCTTGCGCGTGGTCCCTCCCCCTCCGGCCGCGGTCGCGATTACGCTCTCTGCGGCCTGC----------CCGCTGTCG
>gene=chr11_18343689-18343895; species=calJac
CAGCGGAACGTGAACTTCAGTCTCTCCTCCCGTTCCTCCCTTTCCTTGCTAACGTCATCCAGGAGAGCCGCAGGCTGGGGACAACGCTACTAACAGCACTTCCTTGTCACGTGATGAGTCACGCCCCTCCTTGCGCGTCGTCCCTCCCCCTCAGGCCGCGGTCGAGATTACGCTGTCTACGGCATGCAGCCGGAGGGCCGTTGCCG
>gene=chr11_18343689-18343895; species=canFam
CAGCAGTACCTGAGCTTCCTTCTCCCTCTCCGCGCCTCCCCTCCCTGCCTTACGTCATCCACAGGCGCCGAAGACCGGGGACAGCGCTATTAACGGCACTTCCTTGTCACGTGACGGGTTACGCCCCTGCTTGCGCGTGGTCCCTCCCCCTCCGGCCGCGGTCGCAATTACGCTCCCTGCGGCCTGCAGTCCCCTGGCTGCTGCCG
>gene=chr11_18343689-18343895; species=equCab
AAGCCGC-----AG-------------TCCCGCTCCTCCCCT-CCTGGCTTACGTCATCCAGGAGCGCCGGGGACCAGGGACAACGCTATTAACGGTACTTCCTCATCACGTGACGGCTTACGCCCCTGCTCGCTCGTGGTCCCTCCCCCTCAGGCCGCCGTCGCAATTACGCTCTCTGCGGCCTGCTGTCAGCGGGCCGCTGCCG
>gene=chr11_18343689-18343895; species=gorGor
GAGCGGAACGTGAACTTCAGTCTCCCCTCGCGTTCCTCCCCTTCCTTGCTGACGTCATCCAGGAGAGCCGCGGACTGGAGACAACGCTACTAACGGCACTTCCTCATCACGTGACGAGTCACGCCCCTCCTTGCGCGTGGTCCCTCCCCCTCAGGCCGCGGTCGCGATTACGCTCTCTACGGCCTGCGGCCGCAGGGCCGTTGCGG
>gene=chr11_18343689-18343895; species=panTro
GAGCGGAACGTGAACTTCAGTCTCCCCTCGCGTTCCTCCCCTTCCTTGCTGACGTCATCCAGGAGAGCCGCAGACTGGAAACAACGCTACTAACGGCACTTCCTCATCACGTGACGAATCACGCCCCTCCTTGCGCGTGGTCCCTCCCCCTCAGGCCGCGGTCGCGATTACGCTCTCTACGGCCTGCGGCCGGAGGGCCGTTGCGA
>gene=chr11_18343689-18343895; species=papHam
CAGCAGAACATGCACTTCAGTCTCACCTCCCGTTCCTCCCCTTCCTTGCTGACGTCATCCAGGAGAGCCGCGGACCCGAGACAACGCTACTAACGGCACTTCCTCATCACGTGACGAGTCACGCCCCTGCTTGCGCGTAGTCCCTCCCCCTCAGGTCGCGGTCGCGATTACGCTCTCTACGGCCTGAAGCCGGAGGGCCGTTGCGG
>gene=chr11_18343689-18343895; species=ponAbe
GAGCGGAACGTGAACTTCAGTCTCCCCTCGCGTTCCTCCCCTTCCTTGCTGACGTCATCCAGGAGAGCCGCGGACTGGAGACAACGCTACTAACGGCACTTCCTGATCACGTGACGAGTCACGCCCCTCCTTGCGCGTGGTCCCTCCCCTTCAGGCCGCGGTCGCGATTACGCTCTCTACGGCCTGCAGCCGGAGGACCGTTGCGG
>gene=chr11_18343689-18343895; species=rheMac
CAGCAGAACATGCACTTCAGTCTCACCTCCCGTTCCTCCCCTTCCTTGCTGACGTCATCCAGGAGAGCCGCGGACCCGAGACAACGCTACTAACGGCACTTCCTCATCACGTGACGGGTCACGCCCCTGCTTGCGCGTAGTCCCTCCCCCTCAGGTCGCGGTCGCGATTACGCTCTCTACGGCCTGGAGCCGGAGGGCCGTTGCGG
>gene=chr11_18343955-18344206; species=hg19
AGGATCCCAGGACCCTTCGCCGCTCGAGACCGGAGAGAGGAAACGAAACAGGCGGGAACCCGTGGGGGAGGGAGGGAACTAGCGGAAGGTGTCATGGCGGCCGCGCTCTTGAGTCACGTGCCCAGGGCCCGCCTTGCTACTTCCGGTCACGTGCCCTCAGACTCCTCGCAGCCAGCGATGGAGGCGAGACCCCCTAGTAACAGAGGCGGTGGCTACTGCTGCGGCCACTGGGTTTCGGCCTCTTCCCAGCA
>gene=chr11_18343955-18344206; species=bosTau
AAGTTCCTGGGACCTTTCACCGCCTAAAGCCGGCGAGAGGAAATGAAACAGGCGCGCACCGGCGGAGGAGGGAGGGAACTAGCGGAAGGTGTCATGGCGGCCGTGCTCTGGGGTCACGTGTCCCGCACCCGCCTTCATACTTCCGGTCACGTGCCCTCAGAGTTCTCGCAGCCAGCGATGGAGGCGAGACCCCCTGGTAACAGAGGCGGTGGCGGCGGCGGCGGCTACTGGGTTTCAGCCTCTTTCCCGCA
>gene=chr11_18343955-18344206; species=calJac
AGGATCCCAGGACCCTTCACCGCTCGAGACCGGAGAGAGGAAACGAAACAGGCGGGAACCCGTGGGGGAGGGAGGGAAGTAGCGGAAGGTGTCATGGCGGCCGCGCTCTTGGGTCACGTGCCCAGGGCCCGCCTTGGTATTTCCGGTCACGTGCCCTCAGACTC--AGCAGCCAGCGATGGAGGCGAGACCCCCCAGTAACAGAGGCGGTGGCGACTGCTGCGGCCACTGGGTTTCTGCCTCTTCCCAGCA
>gene=chr11_18343955-18344206; species=canFam
AGGATCCCGGGACCTTTCACAGCTTAAGGCCGGCGAAAGGAAATGAAACAGGCGGGAACCGGCGGGGGAGGGAGGGAACGAGCGGAAGGTGTCATGGCGGCCGCGCTCTGG-GTCACGTGCCCGGCGCCCGCCTCGGCACTTCCGGTCACGTGCCCTCAGAGTCCTCGCAGCCAGCGATGGAGGCGAGACCCCCCAGTAACAGAGGCGGTGGCGACGGCGGCGGCTCCTGGGTTCCAGCGTCTTCCCGGCA
>gene=chr11_18343955-18344206; species=equCab
AGGATCCCGGGCCCCTTCACCACTTGAAGCCGGCGAGAGGAAATGAAACAGGCGGGAAGCGGCGGGGGAGGGAGGGAACTAGCGGAAGGTGTCATGGCGGCCGCGCTCTGGAGTCACGTGCCCCGCGCCCGCCTTGGTACTTCCGGTCACGTGCCCTCAGAGTTCTCGCCGCCAGCGATGGAGGCGAGACCCCCCAGTAACAGAGGCGGTGGCGACGGCGGCGGCTGCTGGGTTTCAGCCTCTTCCCGGCA
>gene=chr11_18343955-18344206; species=gorGor
AGGATCCCAGGACCCTTCGCCGCTCGAGACCGGAGAGAGGAAACGAAACAGGCGGGAACCCGTGGGGGAGGGAGGGAACTAGCGGAAGGTGTCATGGC---------------------------------------------------------------------------------------------------------------------------------------------------------
>gene=chr11_18343955-18344206; species=panTro
AGGATCCCAGGACCCTTCGCCGCTCGAGACCGGAGAGAGGAAACGAAACAGGCGGGAACCCGTGGGGGAGGGAGGGAACTAGCGGAAGGTGTCATGGCGGCCGCGCTCTTGAGTCACGTGCCCAGGGCCCGCCTTGCTACTTCCGGTCACGTGCCCTCAGACTCCTCGCAGCCAGCGATGGAGGCGAGACCCCCTAGTAACAGAGGCGGTGGCTACTGCTGCGGCCACTGGGTTTCGGCCTCTTCCCAGCA
>gene=chr11_18343955-18344206; species=papHam
AGGATCCCAGGACCCTTCGCCGCTCGAAACCGGAGAGAGGAAACGAAACAGGCGGGAAACCGTGGGGGAGGGAGGGAACTAGCGGAAGGTGTCATGGCGGCCGCGCTCTTGAGTCACGTGCCTAGGGCCCGCCTTGCTACTTCCGGTCACGTGCCCTCGGACTCCTCGCAGCCAGCGATGGAGCCGAGACCCCCCAGTAACAGAGGCGGTGGCAACTCCTGCAGCCACTGGGTTTCAGCTTCTTCCCAGCA
>gene=chr11_18343955-18344206; species=ponAbe
AGGATCCCAGGACCCTTCGCCGCTCGAGACCGGAGAGAGGAAACGAAACAGGCGGGAACCCGTGGGGGAGGGAGGGAACTAGCGGAAGGTGTCATGGCGGCCGCGCTCTTGAGTCACGTGTCTAGGGCCCGCCTTGCTACTTCCGGTCACGTGCCCTCAGACTCCTCGCAGTCCGCGATGGAGGCGAGACCCCCCAGTAACAGAGGTGGTGGCTACTGCTGCGGCCACTGGGTTTCGGTCTCTTCCCAGCA
>gene=chr11_18343955-18344206; species=rheMac
AGGATCCCAGGACCCTTCGCCGCTCGAAACCGGAGAGAGGAAACGAAACAGGCGGGAAACCGTGGGGGAGGGAGGGAACTAGCGGAAGGTGTCATGGCGGCCGCGCTCTTGAGTCACGTGCCTAGGGCCCGCCTTGCTACTTCCGGTCACGTGCCCTCGGACTCCTCGCAGCCAGCGATGGAGCCGAGACCCCCCAGTAACAGAGGCGGTGGCAACTCCTGCAGCCACTGGGTTTCAGCTTCTTCCCAGCA
>gene=chr11_20408980-20409180; species=hg19
ACATTAACCGTCATCAGCGCGCCTCTTCAGCGCGCACTGCGCCAACCCTGCGGCAGGAGGAGGCGGAGCCCCCGCTCTCGCCCCGCCCCCACCTCACGTGACCCGCACGGCGCCTCGAGGCCGGAAGCGATTGCGAGCCAGCGCGCGCGCTTCGGCGTTCCCGGCGGTCTGCGAAGTTTCCGGAGCCCGGGTCCCGCCGC
>gene=chr11_20408980-20409180; species=bosTau
AGGCCCCCAGGCTTCCACGCACAT--TCGGCGCGCGCTGAGCCCACCCTGCG--TTGGGGGGGCGGAGC-CCCGCCCTCGCCCCGCCC--AGCTCACGCGAACGACGCCGCCTCCTGAGGCCGGAAGCTGTCGCGAGCCGGCGCGCGCGCTCTCGCGTTTCCTGGCGTCCCCGAGTCCCC--GAGCAACGGCGCCGCTGG
>gene=chr11_20408980-20409180; species=calJac
ACATTCAGCGTCATCAACGCGCCTCCTCAGCGCGCGCTGCGTCAACCTTGCGTCAGGAGAGGGTGGAGCCCCCGTTTTCGCCCCGCCCCCACCCCACGTGACCCGCACCGCGCCTCGAGGCCGCAAGC--------------GCGCGCGCTCCGGCGTTCCCGGTGGTCTGCGAAATTACCGGAGCCCCCGGCCTGCCGC
>gene=chr11_20408980-20409180; species=canFam
ACGCCGCCGGGTTTCGGCGGGCAA---CGGCGCGCGCTCCTGCAACCCAATG---GGCGGGGGCGGGGC----------------------------------------------------------------------------------------------------------GTCTC-------CGGGCGCCGGGGA
>gene=chr11_20408980-20409180; species=equCab
ACGCTGCCCCCCTGCAGCGCTTAC--CCGGCGCGCACTGCGCCAACCCTGCGGCAGGAGGAGGCGGAGCCCGGGCCCTCGCCCCGCCC--AGCTCACGTGACCAACGCCGCGCCTCGAGGCCGGAAA-GCTCCCGCGCCGGCGGGCGCGCTCTCGCGTCCCC-GGCGCCCGAGACTCCTC-------ACGGAACCGCCCC
>gene=chr11_20408980-20409180; species=gorGor
--------------------------------------------------------------------------------------------------------------------------------------------------------------------------------------------------------
>gene=chr11_20408980-20409180; species=panTro
ACATTAACCGTCATCAGCGCGCCTCTTCAGCGCGCACTGCGCCAACCCTGCGGCCGGAGGAGGCGGAGCCCCCGCTCTCGCCCCGCCCCCATCTCACGTGACCCGCACGGCGCCTCGAGGCCGGAAGCGATTGCGAGCCAGCGCGCGC--TTCGGCGTTCCCGGCGGTCTGCGAAGTTTCCGGAGCCCCGGTCCCGCCGC
>gene=chr11_20408980-20409180; species=papHam
ACATTAACCGTCATCAGCGCGCCTCCTCATCGCGCACTGCGTCAACCCTGCGACGGGAGAAGGCGGAGCCCACGCTGTCGCCCCGCCCCCACCTCACGTGACCCACACGGCGCCTCGAGGCCGGAAGC--------------GCGCGCGCTCAGATGTTCCCGGCTATCTGCGAAGTTCCCGGAGACCCGATCCCGCCGC
>gene=chr11_20408980-20409180; species=ponAbe
ACATTAACCGTCATCAGCGCGCCTCTTCA--GCGCACTGCGCCAACCCTGCGGCAGGAGGAGGCGGAG-CCCCGCTCTTGCCCCGCCCCCACCTCACGTGACACACACGGCGCCTCGAGGCCGGAAGCGGTTGCGAGCCAGCGCGCGCGCTTCGACGTTCCCGGCGGTCTGCGAAGTTTCCGGAGCCCCGGTCCCGCCGC
>gene=chr11_20408980-20409180; species=rheMac
ACATTAACCGTCATCAGCGCGCCTCCTCATCGCGCACTGCGTCAACCCTGCGACGGGAGGAGGCGGAGCCCCCGCTGTCGCCCCGCCCCCACCTCACGTGACCCACACGGCGCCTCGAGGCCGGAAGC--------------GCGCGCGCTCAGATGTTCCCGGCTATCTGCGAAGTTCTCGGAGACCGGATCCTGCCGC
>gene=chr11_36310874-36311123; species=hg19
AGGGCCACCTCACGCTGTCCCCACCCCTTCGACTTACCTTGAGCAGGCTCTGGAGTGCTGCAAAATGCTCCGCTGTCAGGGCAGCCATCTTGCCGAAGTCACATGACCGTGGCACCCAGGGAAGCGAGGTCACGTGGCTGTCGCTGTTGTCGCGGGGCCTGCCGGGGGCTGTAGTCCTTCAGAGTGGGGGAAGGCGTTTCGGTTGTGGTGCTGCGGCAGTGAGCGCGGATCAAGACGGACGCGGCGGCT
>gene=chr11_36310874-36311123; species=bosTau
AGGCCCGTCTTGCGCTGGCCCCAGCCCTCCCATTTACCTTCAGCAGGCTCTGGAGAGCTGCAAAGTTCTCCGCCGTCAGCGCGGCCATCTTCCCCGAGTCACGTGACCGAGGTAGGCGTAGAAGCGCGGTCACGTGGCTCCGATAGCCGCG-CAGGGCGTACCGGGAGTGGTAGTCCTTCTGGGTGG-GGGAGCGGCCTGAGTTgcggagcgagggggtggggag-gcgcc------------------
>gene=chr11_36310874-36311123; species=calJac
AGGGCCATCTCATGCTGTCCCCACCCCTTCGATTTACCTTGAGCAGGCTCTGAAGCGCTGCAAAATGCTCCGCTGTCAGGGCAGCCATCTTTCCGAAGTCACATGACCGCGGCACC-AGCGAAGCGACGTCATGTGGCGTTT---GTTGTCGCGGGGCCTGCCGGGGGCTGTAGTCCTTCAGGGTGGAGGAAGGTGTCTGGGTTTTGATGCTGTGGGAGTGAGCCGAGATCAAGACGGACGCGGCGGCT
>gene=chr11_36310874-36311123; species=canFam
GGCCTCACCTCG--------CCACGGTTTTACTTTACCTTCAGCAGGCTCTGGAGCGCGGCAAAACCCTCCGCTGTCAACGCGGCCATCTTCCACGAGTCACCTGACGGCGACACGCGGGGAGGC-TGGTCACGTGGCTCCGACG-CCGCCGCAGGGCATGCCGGGGGTTGTAGTCTTTCGGGGCGG--------------------------------------------------------------
>gene=chr11_36310874-36311123; species=equCab
AGGCCTGCCTCACGCTGACCCCACCTCTCCAGTTTACCTTCAGCAGGTTCTGGAGCGCTACAAAGCTCTCCGCCGTCAGCGCGGCCATCTTCCTCGCGTCACGTGACTGCAGC-CTCGGCGGCGCGCGGTCACGTGGCTCCGGCGTCTGCCGCGGGGATTGCCGGGAGCTGTAGTCTCTCAGGATGG-GGGCGCTGCCAGGGTCGTGTCGCTGCGGGGAGCGGAG-GACCG-AGTGGAGCGAGAGGGTG
>gene=chr11_36310874-36311123; species=gorGor
AGGGCCACCTCACGCTGTCCCCACCCCTTCGACTTACCTTGAGCAGGCTCTGGAGTGCTGCAAAATGCTCCGCTGTCAGGGCAGCCATCTTCCCGAAGTCACATGATCGTGGCACC-AGCGAAGCGAGGTCACGTGGCTTTCGCTGTTGTCGCGGGGCCTGCCGGGGGCTGTAGTCCTTCAGAGTGGGGGAAGGCCTTTCGGTTGTGGTGCTGCGGCAGTGCGCGCGGATCAAGACGGACGCGGCGGCT
>gene=chr11_36310874-36311123; species=panTro
AGGGCCACCTCACGCTGTCCCCACCCCTTCGACTTACCTTGAGCAGGTTCTGGAGTGCTGCAAAATGCTCCGCTGTCAGGGCAGCCATCTTCCCGAAGTCACATGACCGTGGCACCCAGCGAAGCGAGGTCACGTGGCTTTCGCTGTTGTCGCGGGGCCTGCCGGGGGCTGTAGTCCTTCAGAGTGGGGGAAGGCGTTTCGGTTGTGGTGCTGCGGCAGTGAGCGCGGATCAAGACGGACGCGGCGGCT
>gene=chr11_36310874-36311123; species=papHam
AGGGCCACCTCACGCTGTCCCCACCCCTTCGATTTACCTTGAGCAGGCTCTGGAGCGCTGCAAAATGCTCCGCTGTCAGGGCAGCCATCTTCCCGAAGTCACATGACCGCGGCACCCAGTGAAGCGAGGTCACGTGGCTTTCGCTGCTGTCGCGGGGCCTGCCGGGGG--------CTTCAGGGTGGAGGAAGGCGTTTGGGTTGTAGTGCTGCGGCCGCGAGCGCGGATCCAGACGGACGCGGCGGCT
>gene=chr11_36310874-36311123; species=ponAbe
AGAGCCACCTCACGCTGTCCCCACCCCTTCGATTTACCTTGAGCAGGCTCTGGAGTGCTGCAAAATGCTCCGCTGTCAGGGTAGCCATCTTCCCGAAGTCACATGACCGCGGCACCCAGCGAAGCGAGGTCACGTGGCTTTCGCTGTTGTCGCGGGGCCTGCCGGGGGCTGTAGTCCTTCAGAGTGGAGGAAGGCGTTTCGTTTGTGGTGCTGCGGCAGTGAGCGCGGATCAAGACGGACGCGGCGGCT
>gene=chr11_36310874-36311123; species=rheMac
AGGGCCACCTCACGCTGTCCCCACCCCTTCGATTTACCTTGAGTAGGCTCTGGAGCGCCGCAAAATGCTCCGCTGTCAGGGCAGCCATCTTCCCGAAGTCACATGACCACGGCACCCAGTGAAGCGAGGTCACGTGGCTTTCGCTGCTGTCGCGGGGCCTGCCGGGGG--------CTTCGGGGTGGAGGAAGGCGTTTCGGCTGTGGTGCT------------GCGGATCCAGACGGACGCGGCGGCT
>gene=chr11_45119545-45119706; species=hg19
CCATTCGTGGCTGCCCTGAAGCAAATCCCTTCACTCCCCAACTACCATCTCAGAAGGAGGAATTAGTCACGTGACAGAGCTCTTCAGCACCATGGACAGTGCCCTAGCGGCACCTTCAGGGAACCCACCCAGGCCTCAGAGTATCAGGCCCAGTGACTAGC
>gene=chr11_45119545-45119706; species=bosTau
CCATTCCTGGCTTCCCTGAAGCAAATCCCTCCACTTCCCAACATCCATCTCAGGCAGAGGAATTAGTCATTTGGCAGTTCTCTTCAGCACCATGGACAGCACCCCCAGATCCGCCTTCACATACCCACC-AGGCCTCAGAGTGCCAGGCACGGTGACTGGC
>gene=chr11_45119545-45119706; species=calJac
CCATTCCTGGCTGCCCTGAAGTAAATCCCTTCACTTCCCAAATTCCATCTCAGGAGGAGGAATTAGTCACGTGACAGAGCTCTTCAGCACCACGGACAGTGCCCGAGCGGCGC----------CCCACCCA-------GAATATCAGCCACAGTGACTAGC
>gene=chr11_45119545-45119706; species=canFam
CCATTCCTGGCTGCCCTGAAGCAAA----------TCCCAGCATCCATCTCAGGCAGAAGAATTAGTCACTTGTCAGTTCTCTTCAGCACCGCGGACAGCACCCCAGAGTCACCTTTCAGGCCCCCACCAGGGCCCTGGTGTACCAGGCTCAGTGACTGGC
>gene=chr11_45119545-45119706; species=equCab
CCGCTCCTGGCTTCCCTGAGGCAAAGCC-------CTCCACCTCCCACCTCGGGCAGAGG-ATCAGTCACTTGGCAGCCCTCTTCAGCACCACGGACAGCACC---GGGCTCCCCTCCGGGTGCTCACC-GGGCCCCAGCGGGCCAGG--CAGCGACTGGC
>gene=chr11_45119545-45119706; species=gorGor
CCATTCGTGGCTGCCCTGAAGCAAATCCCTTCACTCCCCAACTTCCATCTCAGAAGGAGGAATTAGTCACGTGACAGAGCTCTTCAGCACCATGGACAGTGCCCTAGAGGCACCTTCAGGGAACCCACCCAGGCCTCAGAGTATCAGGCCCAGTGACTAGC
>gene=chr11_45119545-45119706; species=panTro
CCATTCGTGGCTGCCCTGAAGCAAATCCTTTCACTCCCCACCTTCCATCTCAGAAGGAGGAATTAGTCACGTGACAGAGCTCTTCAGCACCACGGACAGTGCCCTAGCGGCACCTTCAGGGAACCCACCCAGGCCTCAGAGTATCAGGCCCAGTGACTAGC
>gene=chr11_45119545-45119706; species=papHam
CCATTCCTGTCTGCCCTGAAGCAAATCCCTTCACTTCCCAAGTTCCATCTCAGGAGGAGGAATTAGTCACTTGACAGAGCTCTTCAGCACCATGGACAGTGCCCTAGCGGCACCTTCAGGGGGCCCACCCAGGCCTCAGAGTATCAGGCCCAGTGACTAGC
>gene=chr11_45119545-45119706; species=ponAbe
CCATTTGTGGCTGCCCTGAAGCAAATCCCTTCACTTTCCAACTTCCATCTCAGAAGGAGAAATTAGTCACGTGACAGAGCTCTTCAGCACCACGGACAGTGCCCTAGCGGCACCTTCCGTGAACCCACCCAGGCCTCAAAGTATCAGGCCCGGTGACTAGC
>gene=chr11_45119545-45119706; species=rheMac
-----------------------------------------------------------------------------------------------------------------------------------------------------------------
>gene=chr11_45307846-45308122; species=hg19
CGAGCCAGCAGCTCTCCCGCCGCCAGAGGGGCGGGGACGGAGGGAGGGAGGACGGCTGCGAGGACGTCAGAGGAGGCTGGACCCGCAGCCACGTCAACCGGCAACCCCCTCCCCGCCAACACGTGACCGGACCCCCACCCCAACAGGAGCCGGAGCCTTCCaggtggaaggagccttggggttgtttcaggccattcttaatgctttgtgtacaacaggggacaactgggcccaagaagtgctggagcttgcggaggtcacactgtgttagaggac
>gene=chr11_45307846-45308122; species=bosTau
CGCGCCAGCCGCTCTCCAACCGCcggaggggcgg--------GCAGGGAGGGCGGCC-CGAGGACGTCAGAGGAGGCTGGACCCAGAGCCGCGTCAGC-----------------CCAGCACGTGACCGACCCCCCACCCCGGCCCAAGGTGGATCCGCTCAGGTGGAAGGAACCTGAGCGTCGTCTCGAGTCATCCTTCACGCTTTAGCTAGTAG----GACTCTTGGGTTCTTCAAGAACAGGAGCTCGCCAAGGTCACACTGTGCGAGCCGGC
>gene=chr11_45307846-45308122; species=calJac
CGAGCCAGCAGCTCTCCCGCCGCCAGAGGGGCGGGGACGGAGGGAGGGAGGACGGCTGCGAGGACGTCAGAGGAGGCTGGACCCGGAGCCGCGTCAACTGGCACCCTCCTTCCCACCAACACGTGACCTGACCCCCACCCCACCGGGAGCGGGAGCCTTCCAGGTGGAAGGAGCCTTG-GGTTGCTTCAGGCCAGTCTTAATGCTTTGTGTACAAAAGGAGACAATTCGGCCCAGGAAGTGCTGGAGCTTGCGGAGGTCACGCTGTGTTCGAGGAC
>gene=chr11_45307846-45308122; species=canFam
GGCGCCGGCTGCTCTCCCGCCGCCTGGGG---GG--------GGGGGGAGGGCGGCT-CGAGGACGTCAGAG-----------------CACGTCAGCC-GCACC---CCTCCCTCCGACACGTGACCAGACCCCCACCCCGACCGCAGCCCC---CGTCGAGATGGGTGCGAGCTCAGGGGCGCCTCGGGCCGTCCTTCTCGCTTCCTGCGCGCG----GACGCGGGGCCCCCAGAGGGGCAGGAGCTGGCCGAGGTC-CCCCGAG-GAGCGGGC
>gene=chr11_45307846-45308122; species=equCab
---------------------------------------------------------------------------------------------------------------CCGGCCAGCACGGTGC----CCCCCACCCCAATCGAGGAGCCAGTCGCTCGGGTGggaaggagcttagggtgatcttaggtccatccctttccgctttgcacacg----gccactcaagcccaagaagggcaggagctcgccgatgtcccgctgtgtgagcgggc
>gene=chr11_45307846-45308122; species=gorGor
------------------------------------------------------------------------------------------------------------------------------------------------------------------------------------------------------------------------------------------------------------------------------------
>gene=chr11_45307846-45308122; species=panTro
CGAGCCAGCAGCTCTCCCGCCGCCAGAGGGGCGGGGACGGAGGGAGGGAGGACGGCTGCGAGGACGTCAGAGGAGGCTGGACCCGCAGCCACGTCAACCGGCAACCCCCTCCCCGCCAACACGTGACCGGACCCCCACCCCAACAGGAGCCGGAGCCTTCCaggtggaaggagccttggggttgtttcaggccattcttaatgctttgtgtacaacaggggacaactgggcccaagaagtgctggagcttgcggaggtcacactgtgttagaggac
>gene=chr11_45307846-45308122; species=papHam
CGAGCCAGCAGCTCTCCCGCCGCCAGAGGGGCGGGGACGGAGGGAGGGAGGATGGCTGCGAGGACGTCAGAGGAGGCTGGACCCGGAGCCACGTCAACCGGCACCCCCCTTCTCGCCAACACGTGACCGGACCCCCACCCCAACAGGAGCCGGAGCCTTCCAGGTGGAAGGAGCCTTGGGGTTGTTTCAGGCCATTCTTAATGCTTTGTGTACAAC--GGGACAACTGGGCCCAAGATGTGTTGGAGCCTGTGGAGGTCACACTGTGTTAGTGGAC
>gene=chr11_45307846-45308122; species=ponAbe
CGAGCCAGCAGCTCTCCCGCCGCCAGAGGGGCGGGGACGGAGGGAGGGAGGACGGCTGCGAGGACGTCAGAGGAGGCTGGACCCGCAGCCACGTCAACCGGCACCCCCCTCCCCGCCAACACGTGACCAGACCCCCACCCCAACAGGAGCCGGAGCCTTCCaggtggaaggggccttgaggttgtttcaggccattcttaatgctttgtgtacaacaggggacaactgggcccaagaaatgctggagcttgcggaggtcacactgtgttagaggcc
>gene=chr11_45307846-45308122; species=rheMac
CGAGCCAGCAGCTCTCCCGCCGCCAGAGGGGCGGGGACGGAGGGAGGGAGGATGGCTGCGAGGACGTCAGAGGAGGCTGGACCCGGAGCCACGTCAACCGGCA-CCCCCTTCTCGCCAACACGTGACCGGACCCCCACCCCAACAGGAGCCGGAGCCTTCCAGGTGGAAGGAGCCTTGGGGTTGTTTCAGGCCATTCTTAATGCTTTGTGTACAACAGGGGACAACTGGGCCCAAGATGTGTTGGAGCCTGTGGAGGTCACACTGTGTTAGTGGAC
>gene=chr11_45355286-45355562; species=hg19
cacacagcctacatttaagacaggaagtaaggagcagggggagagaaaagactttcttctgccgtgattcctgtgcccagaaagaaaatatttcccggaagccctgcaggaggcttctcctatctcattggccggaatgaggtcacatggtggaccctggaccaatgcctgcaaaggACCTACCCTTCCTGAGATGAAGGGATCTGGCCTTCTAACAGAGACAAAAACCAGGGCTCTGTTAGCATGAAAGAAAGGGGGCAGGGGGCACGTGCCGAC
>gene=chr11_45355286-45355562; species=bosTau
------AGCTACACTCACTACAATAAGTAAGGAGCA----GGGAGGAAAG---CTCTCCTGCCATG-CACTTTTATCCAGGAAGAGAATACTTCCCAGAAACCCtg--------------------------------------------------------------------------------------------------------------------------------------------------------------------------
>gene=chr11_45355286-45355562; species=calJac
cactcaacctgcatttaagacaagaagtaaggagcagggagagagaaaaggctttttcctgccatggctcctgtgcccag-gagaaaatatttccc--aggccctgtgggaggctcctcctatctcattggctggaatgaggtcacatggtagaccctggaccaaTGCCTGCAAAGGACCTACCCTTCCTGAGATGAAGGGATCTTACCTTTC-ACAGAAA-AAAGACCAGGGCTTCGTTAGCATGAAGGAAAGGGGGAAGGGGGCACGTGCCAGC
>gene=chr11_45355286-45355562; species=canFam
------ctctacattcaaaac----aatgaggaatg----gggagaaaaagctttctcctgctactgctcttttagccaggaaaaagacatgtcctagagcccggacaggaggcttcccccatcccgtcagccagagttaggt-atctg-taaatcctgaaccaa----gg-acaggactcatcttccctgagaagtggggaccgggccattt-atacaaa-caaagccagggttctggccgcggggaagaaagggagCAAAGGGCAGGTGTCTGC
>gene=chr11_45355286-45355562; species=equCab
------atctacattcaagacaggaagtaaggagca----gggagaaaggc-tttctcctgccatggctcctttatccgggaagaagatatttgccagaggccctacaggaggc-tcccccatcccattggccagaactaggtcacatgacaaactctggaccaa----ca-GGAGGCTGC---------------TAAGGAC----CCACCT-CT------------------CCTG-----------------------AGAGGAGGGATCTG-
>gene=chr11_45355286-45355562; species=gorGor
------------------------------------------------------------------------------------------------------------------------------------------------------------------------------------------------------------------------------------------------------------------------------------
>gene=chr11_45355286-45355562; species=panTro
cacacagcctacatttaagacaggaagtaaggagcagggggagagaaaagactttctcctgccgtgattcctgtgcccagaaagaaaatatttccccgaagccctgcaggaggcttctcctatctcattggccggaatgaggtcacatggtggaccctggaccaatgcctgcaaaggACCTACCCTTCCTGAGATGAAGGGATCTGGCCTTTTAACAGAAACAAAAACCAGGGCTCTGTTAGCATGAAAGAAAGGGGGCAGGGGGCACGTGCCGAC
>gene=chr11_45355286-45355562; species=papHam
cacacagcctacatttaagacaggaagttaggagcaggtagacagaaaagactttctcccgccgtgactcctgtgcccagaaag---atgtttccctgaagccctgcaggaggcttctcctatctcattggccggaatgaggtcacatggtggaccctggaccaatatctgcaaaggacctacccttcctaagatgaagggatctggcctttt-acagaaacaaaaaccagggctctgttagcatgaaagaaagggGACAGGGGGCATATGCCAGC
>gene=chr11_45355286-45355562; species=ponAbe
cacacagcctacatttaagacaggaagtaaggggcagggggagagaaaagactttctcctgccatgactcctgtgcccagaaagaaaacatttcccagaagccctgcaggaggcttctcctatctcattggctggaatgaggtcacatggtggaccctggaccaatgcctgcaaaggACCTACCCTTCCTGAGATGAAGGGATCTGGCCTTTTAACAGAAACAAAAACCAGGGCTCTGTGAGCATGAAAGAAAGGGGGCAGGGGGCACGTGCCGAC
>gene=chr11_45355286-45355562; species=rheMac
-acacagcctacatttaagacaggaagttaggagcaggtagacagaaaagactttctcccgccgtgactcctgtgcccagaaag---atgtttccctgaagccctgcaggaggcttctcctatctcattggccggaatgaggtcacatggtggaccctggaccaatgtctgcaaaggacctacccttcctgagatgaagggatctggcctttt-acagaaacaaaaaccagggctctgttagcatgaaagaaaggggaCAGGGGGCATATGCCAGC
>gene=chr11_45668283-45668352; species=hg19
aaagactacatttcccagcctccattgcagctaagaatggccatgtggccaggctgtagccaattagac
>gene=chr11_45668283-45668352; species=bosTau
---------------------------------------------------------------------
>gene=chr11_45668283-45668352; species=calJac
aaagactacatttcccagcctccattgcagttatgtatggccatgtgaccaggctctagccaattagac
>gene=chr11_45668283-45668352; species=canFam
gcgcactacatttcccagcctcccttgtgattacatgtggcccagtgaccaggttctagccaatgagac
>gene=chr11_45668283-45668352; species=equCab
aaagactacatttcccagcatcccttgtggctaaatatggccatgtgaccaggtcccagccaacgagat
>gene=chr11_45668283-45668352; species=gorGor
aaagactacatttcccagcatccattgcagctaagaatggccatgtggccaggctgtagccaattagac
>gene=chr11_45668283-45668352; species=panTro
aaagactacatttctcagcctccattgcagctaagaatggccatgtggccaggctgtagccaattagac
>gene=chr11_45668283-45668352; species=papHam
aaagactacatttcccaacctccattgcagctaagtacggccaagtggccaggctgtagccaatcagac
>gene=chr11_45668283-45668352; species=ponAbe
aaagactacatttcccagcctccattgcagctaagaatggccatgtggccaggctgtagccaattagac
>gene=chr11_45668283-45668352; species=rheMac
aaagactacatttcccaacctccattgcagctaagtacggccaagtggccaggctgtagccaatcagac
>gene=chr11_57508873-57508965; species=hg19
TGGTTGTGCCCCAAGGTCCGCCTCCAGGCCACGTGGGTGCTGCGGGCCAAGCTTTCCCTTCCTTTGAGAGAGGTTTCCGCTGTAGGAGCAGA
>gene=chr11_57508873-57508965; species=bosTau
CGGCTTCGCCCG-CGGCCCGCCTCCAGACCACGTGTGCGCCCTGCGCCACGCTTGCCGCAGCTTAAG----AGGTTTCACGTCGGGAGCTGA
>gene=chr11_57508873-57508965; species=calJac
TGGTTGTGCCCTAAGGTCCACCTCCAGGCCACGTGGGCGCTGCGGGCCACGCTTTCCGCTCCT---AGGGGAGTTTCCGCTGTAGGAGCGGA
>gene=chr11_57508873-57508965; species=canFam
TGGTTGTGCCCAGAGGCCCGCCTCCAGGCCGCGTGTGCGCC---GGCCACGCTCGGTGCGCCCCGGG--GGAGGCATTGTTCCGCCGGCGGG
>gene=chr11_57508873-57508965; species=equCab
TAGCTGTGCCCGGAGGTCAGCCTCTAGACCACGTGTGCGCCCAGCGCCACGCTTTCTGC-CGCGCGG--AGAGGTTTTGTTCCGCCAGCGGA
>gene=chr11_57508873-57508965; species=gorGor
TGGTTGTGCCCCAAGGTCCGCCTCCAGGCCACGTGGGTGCTGC-GGCCAAGCTTTCCCTTCCTTGGAGAGAGGTTTCCGCTGTACGAGCGGA
>gene=chr11_57508873-57508965; species=panTro
TGGTTGTGCCCCAAGGTCCGCCTCCAGGCCACGTGGGTGCTGCGGGCCAAGCTTTCCCTTCCTTTGAGAGAGGTTTCCGCTGTAGGAGCAGA
>gene=chr11_57508873-57508965; species=papHam
TGGTTGTGCCCCAAGGTCCGCCTCCAGGCCACGTGGGCGCTGCGGACCACGCTTTCCGTTCCTTGGGGAGAGGTTTCCGCTGTAGGAGGGTA
>gene=chr11_57508873-57508965; species=ponAbe
TGGTTGTGCCCCAAGGTCCGCCTCCAGGCCACGTGGGTGCTGCGGGCCACGCTTTCCGTTCCTT--GGAGAGGTTTCCGCTGTAGGAGCGGA
>gene=chr11_57508873-57508965; species=rheMac
TGGTTGTGCCCCAAGGTCCGCCTCCAGGCCACGTGGGCGCTGCGGACCACGCTTTCCGTTCCTTGGGGAGAGGTTTCCGCTGTAGGAGGGTA
>gene=chr11_58347149-58347221; species=hg19
CCTCTCGGCTCCCGTAGCGCCTACTCCACGTGACATCCTGCCTGGTCTGCCCCCTGCCGGCTCCGCACGCCA
>gene=chr11_58347149-58347221; species=bosTau
------------------------------------------------------------------------
>gene=chr11_58347149-58347221; species=calJac
CCTCTCGGCTCCCGTAGCGCCAGCTCCACGTGACATCCTGCCTGCTCTGCCCCCTGCCGGTTCCGCACGCCA
>gene=chr11_58347149-58347221; species=canFam
CCTCCCGGCTCCCGTAGCGCCCGCTCCACGTGACATCCTGCCTGCTCTGCCCCCTGCCGGCTC-GCACGCCA
>gene=chr11_58347149-58347221; species=equCab
CCTCTCGGCTGCCGTAGCGCCCACTCCACGTGACATCCTGCCTGCTCTGCCCCCTGCTGGCTT-GCACGCCA
>gene=chr11_58347149-58347221; species=gorGor
CCTCTCGGCTCCCGTAGCGCCTGCTCCACGTGACATCCTGCCTGGTCTGCCCCCTGCCGGCTCCGCACGCCA
>gene=chr11_58347149-58347221; species=panTro
CTTCTCGGCTCCCGTAGCGCCTGTTCCACGTGACATCCTGCCTGGTCTGCCCCCTGCCGGCTCCGCACGCCA
>gene=chr11_58347149-58347221; species=papHam
CCTCTCGGCTCCCGTAGCGCCTGCTCCACGTGACATCCTGCTTGCTCTGCCCCCTGCCGGCTCCGCACGCCA
>gene=chr11_58347149-58347221; species=ponAbe
CCTCTCGGCTCCCGTAGCGCCTGCTCCACGTGACATCCTGCCTGGTCTGCCCCCTGCCGGCTCCGCACGACA
>gene=chr11_58347149-58347221; species=rheMac
CCTCTCGGCTCCCGTAGCGCCTGCTCCACGTGACATCCTGCTTGCTCTGCCCCCTGCAGGCTCCGCACGCCA
>gene=chr11_61500970-61501129; species=hg19
GAATCCAAGCTTCTTAATAAAATCTCAGCTGTCATCCCGTGACAGCTGGCAGGCCCAGTCACGTGGGCTCCAGCGTCTGGTGCCTTAGCAGTTGGATGCTGGCTCCCTCTGGTGGCCTGAGGTGCCGCTGCACCTAGCTGGGTGCCCAGCTCCCAGGCT
>gene=chr11_61500970-61501129; species=bosTau
AAATCTAGGATTCTTAGTAAAATCTTAGCCGTCAAATCAGGAAAGCAGACGG-----GTCACATGCTTTCTGGTCCCTGAG--CCCATATGTTGGGCGCTAGCTCCCTCTGGTGGCACAAGGGGTAACTGCCCCAGGCTGGGTGCCCTGCTCAGCAGCT
>gene=chr11_61500970-61501129; species=calJac
GAATCTAAGATTCCTAATAAAATCTCAGCTGTCATCCCGTGACAACTGGCAGGCCCAGTCACGTGGGTGCCGGCTCCTAGTGCCTGATCAGTGGGGTGCTGGCTCCCTCTGGTGGCCAGAGGCACAGCTGCACCTAGCTGAGTGCCCAGCTCCAGGGCT
>gene=chr11_61500970-61501129; species=canFam
AAACTCAGGATTCTTAATAAAATCTCCGCTGTCCTCTCAAGACAGCGGCCAGG-------GCATGCTCTAGGGCTCCAGGG--CCGATCTGCTGGGTGCTGACTCCCCCTGGTGGCCTGAGGAGCAGCTGCCCCCAGCAGGGTGCCC-CCTCCGATGCT
>gene=chr11_61500970-61501129; species=equCab
AAATTCATGATTCTTAATAAAATCTCAGCTGTCATCTCGAGACAGCTGGCAGG----GTCACATGCTCTCAGGCTCCGGGG--CCCATCTGTTGGGTGCTGGCTCCCTCTGGTGGCCTGAGGAGCAGCTGCCCCTAGCTGGGTGCCCAGCTTAGCCGCT
>gene=chr11_61500970-61501129; species=gorGor
GAATCCAAGCTTCTTAATAAAATCTCAGCTGTCATCCCGTGACAGCTGGCAGGCCCGGTCACGTGGGCTCCAGCGTCTGGTGCCCTAGCAGTTGGATGCTGGCTCCCTCTGGTGGCCTGAGGTGCAGCTGCACCTAGCTGGGTGCCCAGCTCCCAGGCT
>gene=chr11_61500970-61501129; species=panTro
GAATCCAAGCTTCTTAATAAAATCTCAGCTGTCATCCCGTGACAGCTGGCAGGCCCAGTCACGTGGGCTCCAGCGTCTGGTGCCTTAGCAGTTGGATGCTGGCTCCCTCTGGTGGCCTGAGGTGCAGCTGCACCTAGCTGGGTGCCCAGCTCCCAGGCT
>gene=chr11_61500970-61501129; species=papHam
GAATCCAAGCTTCTTAATAAAATCTCAGCTGTCATCCCGTGACAGCTGGCAGGCCCAGTCACGTGGGCTCCAGCGCCTGGTGCCCTAGCCATTGGGTGCTGGCTCCCTCTGGTGGCCTGAGGCGCAGCTGCACCTAGTCGGGTGCCCAGCTCCCAGGCT
>gene=chr11_61500970-61501129; species=ponAbe
GAATCCAAGCTTCTTAATAAAATCTCAGCTGTCATCCCGTGACAGCTGGCAGGCCCAGTCACGTGGGCTCCAGCACCTGGTGCCCTAGCAGTTGGATGCTGGCTCCCTCTGGTGGCCTGAGGTGCAGCTGCACCTAGCTGGGTGCCCAGCTCCCAGGCT
>gene=chr11_61500970-61501129; species=rheMac
GAATCCAAGCTTCTTAATAAAATCTCAGCTGTCATCCCGTGACAGCTGGCAGGCCCAGTCACGTGGGCTCCAGCGCCTGGTGCCCTAGCCATTGGGTGCTGGCTCCCTCTGGTGGCCTGAGGCGCAGCTGCACCTAGTCGGGTGCCCAGCTCCCAGGCT
>gene=chr11_61560279-61560446; species=hg19
GCCATGAGAGCAGCCGTCTGAGGGGACGCAGCCTGCACTACGCGCCCCAAGAGGCTGTGCGTGGCGAGCAGGTCACGTGACGGGAGCGCGGGCTTTGGAAGGCGGCTGAACGTCAGGCCACCCGCCGCTAAGCTGAGAAGGGAGAGCGAGCTTAGGACCGCCTGCCC
>gene=chr11_61560279-61560446; species=bosTau
GCCGTGAGAGAAGCTGGCCGAGGGGGCGGGGCCTGTACTACACTTCCCAGGAGGCTTCGCGCCGC-GGCAGGTCACGTGACGGGAGCGCGGGCTTTGGAAGGCGGTGAAGCGAAAGGGTACCAGCTTCGGGGTAGAGGCGGGAGT-CGGGCTGAGTT----TTGTTC
>gene=chr11_61560279-61560446; species=calJac
GCCGTGAGAGCAGCCGTCTGAGGGGACGCGGCCTGCACTACACTCCCCAGATGGCTGTGCGTGGCGGGCAGGTCACGTGACGGGAGCGCGGGCTTTGGAAGGCGGCGGAGCGACAGCAGACCGGTGGCTAAACTGAGCAAGGAAAGCGGGCTTAGCACCGCTGGCAC
>gene=chr11_61560279-61560446; species=canFam
GCCACGAGGGGAACTGGCCGAGGG-GTGGGGCATGCACTACACTTCCCAGGAGGCTATGCGCGGC-GGCGGGTCACGTGACGGGAGCGCGGGCTTTGGAAGGCGGCGGAGCGGGACCGGGTCTGCCGCAGAGTGGAAGCCGGGGA-GGGCCTGAGCA----CTGTCC
>gene=chr11_61560279-61560446; species=equCab
GCCGTGAGAGAAGCTGGCTGAGGAGATGGGGCCTGAACTACACTTCCCAGGAGGCTGTGCACCGC-GGCGGGTCACGTGACGGGAGCGCGGGCTTTGGAAGGCGGCTGAGCGAGAGGGTACCCGCGGTCGCGCTGAGA-CAGGTG-CTGGCTGAGGC----TTGTCG
>gene=chr11_61560279-61560446; species=gorGor
GCCATGAGAGCAGCCGTCTGAGAGGACGCAGCCTGCACTACGCGCCCCAAGAGGCTGTGCGTGGCGAGCAGGTCACGTGACGGGAGCGCGGGCTTTGGAAGGCGGCTGAACCTCAGGCGACCCGCCGCTAAGCTGAGAAGGGAGAGCGGGCTTAGGACCGCCTGCCC
>gene=chr11_61560279-61560446; species=panTro
GCCATGAGAGCAGCCGTCTGAGGGGACGCAGCCTGCACTACGCGCCCCAAGAGGCTGTGCGTGGCGAGCAGGTCACGTGACGGGAGCGCGGGCTTTGGAAGGCGGCTGAACGTCAGGCGACCCGCCGCTAAGCTGAGAAGGGAGAGCGGGCTTAGGACCGCCTGCCC
>gene=chr11_61560279-61560446; species=papHam
GCCATGAGAGTAGCCGTCTGAGGGGACGCAGCCTGCACTACACTCCCCAAGAGGCTGTGCGTGGCGGGCAGGTCACGTGATGGGAGCGCGGGCTTTGGAAGGCGGCTGAGCGTCAGGCGACCCGCCGCTAAGCTGAGGAGGGAAATCAGGTTTAGGACCGCCTGCCC
>gene=chr11_61560279-61560446; species=ponAbe
GCCATGAGAGCAGCCGTCTGAGGGGACGCAGTGTGCACTACACGCCCCAAGAGGCTGTGCGTGGCAAGCAGGTCACGTGACGGGAGCGCGGGCTTTGGAAGGCGGCTGAACGTCAGGCGACCCGCCGCTAAGCTGAGAAGGGAGAGCGGGTTTAGGACCGCCTGCCC
>gene=chr11_61560279-61560446; species=rheMac
GCCATGAGAGTAGCCGTCTGAGGGGACGCAGCCTGCACTACACTCCCCAAGAGGCTGTGCGTGGCGGGCAGGTCACGTGATGGGAGCGCGGGCTTTGGAAGGCGGCTGAGCGTCAGGCGACCCGCCGCTAAGCTGAGGAGGGAGATCAGGTTTAGGACCGCCTGCCC
>gene=chr11_61684968-61685112; species=hg19
GGTCAGTAGGTCTCAGACGCCTGGGCTCGCGGCCCCCAGCCCAGCCCCGACCCTGCCCTGGGCGGGTCACGTGGCGGAGGGGGGAGCGGCCCGAGGACACGTgcccggccccgcccctccgccggcccggcgcTGGGATCCGGC
>gene=chr11_61684968-61685112; species=bosTau
T----GTGGGTCTgcgcggcccg-------ggccccgggtcccgccgcgACCCTGCCCTCGGC-GGTCACGTGGCCGAGGGG---GTGGCCCGAGGACACGTGCCCGGCCCCGCCCCTCCGGCGGCCGTGC--GGAGAACTcgc
>gene=chr11_61684968-61685112; species=calJac
GGCCCGTCAGCGTGTGCCGCCGGAGCTCGCGGCCCCCAGCCCAGCTCAGACCCTGCCCTGGGCGGGTCACGTGGCCGAGGGGG--CGGCCCCGAGGACACGTGCCCGGCCCCGCCCCTCCCCCAGCCCGACGCTGGGATCCGGC
>gene=chr11_61684968-61685112; species=canFam
------------------------------ggcACCCAGTC---CCCCGACCCGGC------A-GGTCACGTGGCCGA-GGG---GTGGCCCGAGGACACGTgcccggccccg-ccctccgccggccgcgc-------------
>gene=chr11_61684968-61685112; species=equCab
AGTC--------------------------------------------------------------------------------------------------------------------------------------------
>gene=chr11_61684968-61685112; species=gorGor
------------------------------------------------------------------------------------------------------------------------------------------------
>gene=chr11_61684968-61685112; species=panTro
GGTCAGTAGGTCTCAGCCGCCTGGGCTCGCGGCCCCCAGCCCAGCCCCGACCCTGCCCTGGGCGGGTCACGTGGCGGAGGGGGG-GCGGCCCGAGGACACGTgcccggccccgcccctccgccggcccggcgctgggatccggc
>gene=chr11_61684968-61685112; species=papHam
GGTCAGTAGGTCTCAGCTGCCTGGGCTCGCGGCCCCCAGCCCAGCCCCGACCCTGCCCTGGGCGGGTCACGTGGCGGAGGGGG--GCGGCCCGAGGACACGTgcccggccccgcccct-cgccggcccggcgctgggatcgggc
>gene=chr11_61684968-61685112; species=ponAbe
GGTCAGTAGGTCTCAGCCGCCTGGGCTCGCGGCCCCCAGCCCAGCCTCGACCCTGCCCTGGGCGGGTCACGTGGCGGAGGGGGG-GCGGCCCTAGGACACGTGCCCGGCCCCGCCCCTCCGCCGGCCTGGCGCTGGGATCCGGC
>gene=chr11_61684968-61685112; species=rheMac
GGTCAGTAGGTCTCAGCTGCCTGGGCTCGCGGCCCCCAGCCCAGCCCCGACCCTGCCCTGGGCGGGTCACGTGGCGGAGGGGG--GCGGCCCGAGGACACGTgcccggccccgcccct-cgccggccgggcgctgggatcgggc
>gene=chr11_62446506-62446665; species=hg19
TCACCCGGCTCTATAGCAGCCGGGAACACCGACGAGAAGAAAGCCGAGGGGAAGCGGAAGTGCCGGATCTGTTTGGGTCACGTGGGGGCGGATGTCGACGGGTGCCGCTGAGAACCATAAAACTTCTGGCCCTGCTGCCAGGACTTTCCGTGGGTGGGA
>gene=chr11_62446506-62446665; species=bosTau
TCA-CCGGCTGCGGACCAGCCGCGGACACCTACGAGAAGAAAGCCTAGGCGAGACGGAAGTGCCCGATCTGTTTGGGTCACGTGGGGGCGGGCGTGGACGGGTGCCGCCGAGTGCCAGAAAT---CTGGCGCTGCTGAGAGAAC-----------GCGA
>gene=chr11_62446506-62446665; species=calJac
TCACCCGGCTCTGGAGCAGCCGGAGACACCGACGAGAAGAAAGCCGAGGGGAAGCGGAAGTGCCGGATCTGTTTGGGTCACGTGGGGGCGGACGTGGACGGGTGCCGCTGGGAACCATAAAACTTCTGGACCTGCTGCCGGGACTTTGCGTAGGCGGCA
>gene=chr11_62446506-62446665; species=canFam
TTACCCGGCTCTGGACCCTCAGCGGACACGGACGGGAAAAACGCCGAGGGGAAGCGGAAGTGCCCGATCTGTTTGGGTCACGTGGCGACGGGCGTGGACTGGTGCCTCCGAGAGCCAAAAAGC--CTGGCCGCGCTGTCTGGCCCAGGCGGGGGCGGGG
>gene=chr11_62446506-62446665; species=equCab
TCACCCGGCAATGGACCCACCACGGCCACGGCCGAGAAGAAAGCCGAGGGAAAGCGGAAGTGCCCGATCTGTTTGGGTCACGTGGAGGCGGACGTGGACGGGTGCAGCCGAGGTCCAAAAATG--CCGGCCCTGCTGGCGAGACC-CGCGAGGGCGGGG
>gene=chr11_62446506-62446665; species=gorGor
---------------------------------------------------------------------------------------------------------------------------------------------------------------
>gene=chr11_62446506-62446665; species=panTro
TCACCCGGCTCTATAGCAGCCGGGAACACCGACGAGAAGAAAGCCGAGGGGAAGCGGAAGTGCCGGATCTGTTTGGGTCACGTGGGGGCGGATGTCGACGGGTGCCGCTGAGAACCATAAAACTTCTGGCCCTGCTGCCAGGACTTTCCGTGGGTGGGA
>gene=chr11_62446506-62446665; species=papHam
TCACCCGGCTCTATAGCAGCCAGGGACACCGACGAGAAGAAAGCCGAGGGGAAGCGGAAGTACCGGATCTGTTTGGGTCACGTGGGAGCGGACGTCGACGGGTGCCGCTGAGAACCAGAAAACTTCTGGCCTTGCTGCTAGGACTTTGTGTGGGCGGGA
>gene=chr11_62446506-62446665; species=ponAbe
TAACCCGGCTCTATAGCAGCCGGGAATACAGACGAGAAGAAAGCCGAGGGGAAGCGGAAGTGCCGCATCTGTTTGGGTCACGTGGGGGCGGATGTCGACGGGTGCCGCTGAGAACCAGAAAACTCTTGGCCCTGTTGCCAGGACTTTACGTGGGCGGTA
>gene=chr11_62446506-62446665; species=rheMac
TCACCCGGCTCTATAGCAGCCAGGGACACCGACGAGAAGAAAGCCGAGGGGAAGCGGAAGTACCGGATCTGTTTGGGTCACGTGGGGGCGGACGTCGACGGGTGCCGCTGAGAACCAGAAAACTTCTGGCCTTGCTGCCAGGACTTT--GTGGGCGGGA
>gene=chr11_62538654-62538824; species=hg19
TTAAACGTGTGTTAAAACAATACACACCTACTCGCAAACGTAGCAAGAGAGGTTGCTTTAAGAAGCGGGAATCTTCAGCGTCACGTGACCGCCGGTCTCTACAGTCTGTTCACACTGGCCAATCAAGAGCCAGGAAGCCTCCTGGAGGGCCGGAAACTTTCCAAGGCGCC
>gene=chr11_62538654-62538824; species=bosTau
TTAAACGTAGATTG-AACCATACACAC---CCCACAAAACACCGAAGTGCTGTTGCTTTAAGAGGCGCGAGTCTTCCATATCACGTGACCTCTGACTTCTGCAGAGCCATCACGGTGGCCAATCGAGTAGTGGGCAGCTTCTTCGTGGG-CAGGAATTCCTGAAGGCGCT
>gene=chr11_62538654-62538824; species=calJac
TTAAACGTGCGTCAGAATAATACACACCTACTCCCAAACCTAGCAAGAGTGGTTGCTTTTAGAAGGGCGACTCTTCAGTATCACGTGACCGCCGGTCTTTACAGCCTGTTCACACTGACCAATCAGGTGCCGGGAAGCCTCCTGGAGGG-CGGAAACTTTCCAAGGCACC
>gene=chr11_62538654-62538824; species=canFam
TTGAACATACACGA-AACCATAGGTACGGACTCG-AAAACCCCCAAGCGCTGTTGCTTTAAGAAGCCCGAGTCTTCAGTGTCACGTGACCCCTGGCTTTTACAGCTCCTTCCAAG-GACCAATCGCGTGGCGGGAAGCTCCCCGGGGGG-CGGGAACTTTGTAAGGCGCT
>gene=chr11_62538654-62538824; species=equCab
TTGAAAATACACCA-AACCATGCACACCTGCTCGCAAAACTCCCAAGAGCTGCTGCTTTAAGAAGCCCGAGTCT--GGCGTCACGTGACCCCTGCCTTTCCCTGCCCCTGCCCAGTGGCCAATCCCGTGGCGGGAAGCCTCCTCGGGGG-CGGGAACTTCGCAAGGCGCC
>gene=chr11_62538654-62538824; species=gorGor
TTAAACGTGTGTTAAAACAATACACACCTACTCGCAAACGTAGCAAGAGAGGTTGCTTTAAGAAGCGGGACTCTTCAGCGTCACGTGACCGCCGGTCTCTACAGTCTGTTCACACTGGCCAATCAGGAGCCAGGAAGCCTCCTGGAGGGCCGGAAACTTTCCAAGGCGCC
>gene=chr11_62538654-62538824; species=panTro
TTAAACGTGTGTTAAAACAATACACATCTACTCGCAAACGTAGCAAGAGAGGTTGCTTTAAGAAGCGGGAATCTTCAGCGTCACGTGACCGCCGGTCTCTACAGTCTGTTCACACTGGCCAATCAGGAGCCAGGAAGCCTCCTGGAGGGCCGGAAACTTTCCAAGGCGCC
>gene=chr11_62538654-62538824; species=papHam
TTAAACGTGTGTCAAAATAATACACACCTACTCGCAAACGTAGCAAGACAGGTTGCTTTAAGAAGCGCGACTCTTCAGCGTCTCGTGACCGCCGGTCTCTACAGGCTGTTCACACTAGCCAATCAGGAGCCAGGAAACCTCCTAGAGGGCCGGAAACTTTCCAAGGCGCC
>gene=chr11_62538654-62538824; species=ponAbe
TTAAACGTGTGTTAAAACAATACACACCTACTCGCAAACGTAGCAAGAGAGGTTGCTTTAAGAAGCGGGAATCTTCAGCGTCACGTGACCGCCGGTCTCTACAGTCTGTTCACACTGGCCAATCAGGAGCCAGGAAGCCTCCTGGAGGGCCGGAAACTTTCCAAGGCGCC
>gene=chr11_62538654-62538824; species=rheMac
TTAAACGTGTGTCAAAATAATACAC----ACTCGCAAACGTAGCAAGAGAGGTTGCTTTAAGAAGCGCGACTCTTCAGCGTCTCGTGACCGCCGGTCTCTACAGGCTGTTCACACTAGCCAATCAGGAGCCAGGAAACCTCCTAGAGGGCCGGAAACTTTCCAAGGCGCC
>gene=chr11_63949114-63949279; species=hg19
ATACAGCCTCGCCATGCCTCTCCCTACCCTTGACTGCAGCAGCACTGAAATAGCAGCGTGAATCACTCTGGGACGTCACGTGATGCCCAGGCCAGGACGCAGCTGTGGTTGGTGCGCCTGTGTTCCAGGGACCTGGGAGGAGGGCCCTGGCCGGCCAGAGTGGCT
>gene=chr11_63949114-63949279; species=bosTau
ATTCAGCCTTGCCATCTTGCT-CCCCACCTTGAGAGCAGCAGCACCAAAATAGCAGCATGAGTCACT--GAAGCATCGGGCATCGCAAGGGCCAGGACGCTGCTGCGG-TGGAGCTTCTGATTTCCAGGGACCTGGGAAGGGAACCCTGGCCAGCCCCCATCACT
>gene=chr11_63949114-63949279; species=calJac
ATACAGCCTCGCCATGTCTCTGCCTACCCTTGACTGCAGCAGCACTGAAATAGCAGCATGAATCACTCTGAGACGTCACATGATGCCCAGGCCAGGACGCAGCTGTGGCTGGTGCTCCTGTGTTCCAGGGACCCGGGACGAGGGCCCTGGCCGTCCAGAGTGGCT
>gene=chr11_63949114-63949279; species=canFam
--ATAGCCTCACCATCTTGCTCCCCACCCTCGAGGACAGCAGCACCAAAATAGCAGCATGAATCACTGGGAACTGTCATGTAATGCCTGGGCCAGGGCACTTCTGTGG-TGGCACCTTGGTGTTCCAGGGATCTGGGAAGGGGACACTGGCCAGC---CATCACC
>gene=chr11_63949114-63949279; species=equCab
ACACAGCCTCGCCATCCTGCTCCCCGCCCTGGAGAGCAGCGGCCCCAGAATAGCAGCATGATTCACTGGGAGCTGTCACGCAATGCACGGGCCAGGACGTTTCTGTGC-CCGAGCTTCTGTGTTCCAGGGCCCTGGGACGGGGACACTGGCCAGCCCGCATCACC
>gene=chr11_63949114-63949279; species=gorGor
ATACAGCCTCACCATGCCTCTCCCTACCCTTGACTGCAGCAGCACTGAAATAGCAGCGTGAATCACTCTGGGACGTCACGTGATGCCCAGGCCAGGACGCAGCTGTGGTTGGTGCGCCTCTGTTCCAGGGACCTGGGAGGAGGGCCCTGGCCGGCCAGAGTGGCT
>gene=chr11_63949114-63949279; species=panTro
ATACAGCCTCGCCATGCCTCTCCCTACCCTTGACTGCAGCAGCACTGAAATAGCAGCGTGAATCACTCTGGGACGTCACGTGATGCCCAGGCCAGGACGCAGCTGTGGTTGGTGCGCCTGTGTTCCAGGGACCTGGGAGGAGGGCCCTGGCCGGCCAGAGTGGCT
>gene=chr11_63949114-63949279; species=papHam
ATACAGCCTTGCCATGCCTCTCCCTACCCTTGACTGCAGCAGCACTGAAATAGCAGCATGAATCACTCTGGGACGTCACGTGATGCCCAGGCCA-GACGCGGCTGTGGTTGGTCCTCCTGTGTTCCAGGGACCTGGGAGGAGGGCCCTGGCCGGCCAGAGTGGCT
>gene=chr11_63949114-63949279; species=ponAbe
ATACAGCCTCGCCATGCCTCTCCCTACCCTTGACTGCAGCAGCACTGAAATAGCAGCGTGAATCACTCTGGGACGTCACGTGATGCCCAGGCCAGGATGCAGCTGTGGTTGGTGCTCCTCTGTTCCAGGGACCTGGGAGGAGGGCCCTGACCGGCCAGAGTGGCT
>gene=chr11_63949114-63949279; species=rheMac
ATACAGCCTCGCCATGCCTCTCCCTACCCTTGACTGCAGCAGCACTGAAATAGCAGCATGAATCACTCTGGGACGTCACGTGATGCACAGGCCA-GACGCGGCTGTGGTTGGTCCTCCTGTGTTCCAGGGACCTGGGAGGAGGGCCCTGGCCAGCCAGAGTGGCT
>gene=chr11_64140485-64140565; species=hg19
tcctgagatgtgctctgactggagccactgaggtcatgtgcccacactgaaccaatcactgtggccagggaggcagtgtg
>gene=chr11_64140485-64140565; species=bosTau
tcctgggatgtactctgattggatccctgtaggtcagaggcctaccctgaatcagtcactgtggcctgggctgca--gtg
>gene=chr11_64140485-64140565; species=calJac
tcctgagacatgctctgattggagccactgaggtcagg---------tgaaccaatcactgtggccagggaggcagtgtg
>gene=chr11_64140485-64140565; species=canFam
TCCCAAGATG--------TTGGATCCACTTAGGTCGTGTGTCCTCAATGCACCAGTCACTGTGGCCAGGGATGCAGGGTG
>gene=chr11_64140485-64140565; species=equCab
tcccaagacgtgctctaattggatgcacttaggtaatgtgctcaccttgaaccaatcactgtggccaggaatgcagcgtg
>gene=chr11_64140485-64140565; species=gorGor
tcctgagatgtgctctgattggagccactgaggtcatgtgcccacactgaaccaatcactgtggccagggaggcagtgtg
>gene=chr11_64140485-64140565; species=panTro
tcctgagatgtgctctgattggagccactgaggtcatgtgcccacactgaaccaatcactgtggccagggaggcagtgtg
>gene=chr11_64140485-64140565; species=papHam
tcctgagctgtgctctgattggagccactgaggtcatgtgcccacactgaaccaatcactgtggccagggaggcagtgtg
>gene=chr11_64140485-64140565; species=ponAbe
tcctgagatgtgctctgattggagccactgaggtcatgtgccctcactgaaccaatcactgtggccagggaggctgtgtg
>gene=chr11_64140485-64140565; species=rheMac
tcctgagctgtgctctgattggagccactgaggtcatgtgcccacactgaaccaatcactgtggccagggaggcagtgtg
>gene=chr11_64781472-64781626; species=hg19
GGCGGCAGCACAGAAACCCCCCGCGCCGCTAGAGGGACCCTCGCAGCAGCTGCGCGGGCGACCTCGCGGTCACGTGCGGCAAGGGCGGGACCAAACGAGCGTCCGGCCAATCGACTATGCCGTCGGCGAGCGTGATAGCCAACAGGAACCGGGA
>gene=chr11_64781472-64781626; species=bosTau
AACGGCCACCCAGAAGCCCCCGGCA-GGCTAGAAGGATT-GTGCATCCGCACCTCCCGCGCCTTCGCGGTCACGTGGAGCGAGGGCGGGACCAATCGAGGAGCCAGCCAATAGGCTGTGCTGTCCGTGGGCGTGACAGCCAATAGGAGCAGGGA
>gene=chr11_64781472-64781626; species=calJac
AGCAGCCGCGCTGAAGCCCCCTGCGCCACTAGAGGGACTCTAGCAGCAGCGGCGCGGGCGGCCTTGCGGTCACGTGCAGCGAAGGCGGGACCAAACCAGCGGCCGGCCAATAGG-TGTGCCGTCGCCGGGCGTGATAGCCAATAGGAGCCGGGA
>gene=chr11_64781472-64781626; species=canFam
GGTGG-CCCACAGAAGCCCCCAGCGCCGCTAGAGGGACTATCTCGGTGGCACCGCCAG-GGCTGCGCGGTCACGTGGGGCGAGGGCGGGACCAAGCGAGAGGCCGGCCAATAGGCCGCGCTGTCGGTGGGCGTGATAGCCAATAGGAGCAGGGA
>gene=chr11_64781472-64781626; species=equCab
GTGGGCCGCGCAGATGGCTCCATCACCGCTA---------------------------------------------------------------------------------------------------------------------------
>gene=chr11_64781472-64781626; species=gorGor
GGCGGCAGCATAGAAACCCCCCGCGCCGCTAGAGGGACCCTCGCAGCAGCTGCGCGGCCGACCTCGCGGTCACGTGCGGCAAGGGCGGGACCAAACGAGCGTCCAGCCAATCGGCTATGCCGTCGGCGAGCGTGGTAGCCAACAGGAACCGGGA
>gene=chr11_64781472-64781626; species=panTro
GGAGGCAGCACAGAAACCCCCCGCGCCGCTAGAGGGACCCTCGCAGCAGCTGCGCGGGCGACCTCGCGGTCACGTGCGGCAAGGGCGGGACCAAACGAGCGTCCGGCCAATCGGCTATGCCGTCGGCGAGCGTGATAGCCAACAGGAACCGGGA
>gene=chr11_64781472-64781626; species=papHam
GGCGGCAGCACAAAAGGCTCCTGCGCCGCTAGGGGCACTCTCGCAGCAGCTGCGCGGGAGACCTCGCGATCACGTGCGGCGGGGGCGGGACCAAACGAGCGTCCAGCCAATTGGCTATGCCGTCGGCGAGCGTGATAGCCAATAGGAACCGGGA
>gene=chr11_64781472-64781626; species=ponAbe
GGCGGCAGCACAGAAACCCCCTGCGCCGCTAGAGGGACCCTCGCAGCCGCGTCGCAGGCGACCTCGCGGTCACGTGTCGTGGGGGCGGGACCAAACGAGCGTCCGGCCAATCGGCTATGGCGTCGGCGAGCGTGATAGCCAATAGGAACCGGGA
>gene=chr11_64781472-64781626; species=rheMac
GGCGGCAGCACAAAAGGCTCCTGCGCCGCTAGGGGCACTCTCGCAGCAGCTGCGCGGGCGACCTCGCGATCACGTGCGGCGGGGGCGGGACCAAACGAGCGTCCAGCCAATTGGCTATGCCGTCGGCGAGCGTGATAGCCAATAGGAACCGGGA
>gene=chr11_65244948-65245139; species=hg19
GGACCTGGCTGGGGGACGTGGCCCCGGCGCGGGGGCAGGGGAGGCAGCGCGGGACTCCCAGCGGCCCCTGCGCGGGTGCCCACCCGCCGTCACGTGACACGCCGGGCGCTGAGTCACCGGGAAGCATCTGGCTGGGCGGCCGGGATTGGCCAATCTGCGGGACCGTCTGGAGCGGAAGGGCGGTGGTAGCT
>gene=chr11_65244948-65245139; species=bosTau
------------------------------------------------------------------------------------------------------------CTGAACCACC--GGAGGATCTGGTGGGG--TAAGAGCCTGGCTAATCTGCGGA-CTGTCTCTCCCCGCCCAGAGATCCCCAG-
>gene=chr11_65244948-65245139; species=calJac
GGACCTGGCTGAGGAAggcggccccggcgcgggggcagcgggggcagcgcgggACTCCCAGCGGCCCCTGCGCGGGGACCCA-CCGCCGTCACGTGACACGCCGCGCGCTGAGTCACC-GGAAGCGTCCGGCT--GCAGCCAGGCCTGGCCAATCTGCTGGACCGTTTGGCCCGGAACGG-GGTAGTAGCT
>gene=chr11_65244948-65245139; species=canFam
GAATCTCACTGAGAGAGGCGGCTGCAGCGTTGGGG----------TGCGAGTGACTCTGA---------AAGCGTTTGTTTACTAGCAGTCACATGAGGCGC--CGCTCTGAGTCAGGCG-GAAGAATTGGTGGGGCGTCGGAGCAGGGTTAACCCGCGGA-AGGTCTCTCCCAGCTCAG-GGTCCC----
>gene=chr11_65244948-65245139; species=equCab
GGACCTCGCTGATGGAGGCGGCCCAGGCATTGGGGGGGG--AGGCAGCGTGGGACTCCCGGAAG-CCCCGAAGG--TGTTTAC-ACCAGTCACGTGAGGCGCCACGCGCTGAGTCACCGG-AAGGATCGGGCGGGGCGTCG--GCCGGGCCAACCT-CGGG------------------------------
>gene=chr11_65244948-65245139; species=gorGor
GGACCTGGCTGGGGGAGGTGGCCCCGGCGCGGGGGCAGGGGAGGCAGCGCGGGACTCCCAGCGGCCCCTGCGCGGGTGCCCACCCGCCGTCACGTGACACGCCGGGCGCTGAGTCACCGGGAAGCATCTGGCTGGGCGGCCGGGCTTGGCCAATCTGCGGGACCGTCTGGAGCGGAAGGGCGGTGGTAGCT
>gene=chr11_65244948-65245139; species=panTro
GGACCTGGCTGGGGGAGGTGGCCCCGGCGCGGGGGCAGGGGAGGCAGCGCGGGACTCCCAGCGGCCCCTGCGCGGGTGCCCACCCGCCGTCACGTGACACGCCGGGCGCTGAGTCACCGGGAAGCATCTGGCTGGGCGGCCGGACTTGGCCAATCTGCGGGACCGTCTGGAGCGGAAGGGCGGTGGTAGCT
>gene=chr11_65244948-65245139; species=papHam
GGACCTGGCTGGAGGAGGCGGCCCCGGCGCGGGGGCAGGGGAGGCAGCGCGGAAC----------------------GCCCACCCGCCGTCACGTGACACGCCGGGCGCTGAGTCACCGGGAAGCATCTGGCTGGGCGGCCGGGCCTGGCCAATCTGCGGGACCGTCTGGAGCGAAAGGAAGGTAGTAGCT
>gene=chr11_65244948-65245139; species=ponAbe
GGACCTGACTGGGGGAGGTGGCCCCGGCGGGGGGGCAGGGGAGGCAGCGCGGGACTCCCAGCGGCCCCTGCGCAGCTGCCCACCCGCCGTCACGTGACACGCCGGGCGCTGAGTCACCGGGAAGCATCTGGCTGGGCGGCCGGGCCTGGCCAATCT----GACCGTCTGGAGCGGAAGGGCGGTGGTAGCT
>gene=chr11_65244948-65245139; species=rheMac
GGACCTGGCTGGAGGAGGCGGCCCCGGCGCGGGGGCAGGGGAGGCAGCGCGGAAC----------------------GCCCACCCGCCGTCACGTGACACGCCGAGCGCTGAGTCACCGGGAAGCATCTGGCTGGGCGGCCGGGCCTGGCCAATCTGCGGGACCGTCTGGAGCGAAAGGAAGGTAGTAGCT
>gene=chr11_65255168-65255332; species=hg19
TCGGTGGCAAGAGGAAGGTGGCAGCCAATGAAGAGGCTCGGAGCTTGCATCATCCTCCTGACCAGGGTGGAATAACCAGGAGGCAGGCGCACGTGACCGTTTCCATGGTGACCTCCCTTAGCAACCCTGACTGGTCCTGTTTATGAACGCTGGAAAATTCCAAC
>gene=chr11_65255168-65255332; species=bosTau
TTGGTGGCAAGAG-AATGTGGCAGCCAATGAAAAGGCCTGGAGCTTGTGTCATACCTTGAGCCAGGTTGGAATAATCAGAAAGCAGGCACACGTGACCGTTTCCATGGTGACCACAGTTAGCAAC-CCAGATGGCCCTGTTTATGAACACTGGAAAATTCCACC
>gene=chr11_65255168-65255332; species=calJac
TCGGTGGCAAGAGGAAGGTGGCGGCCAATGAGGAGGCCCAGAGCTTGCATCATCCTCCCGACCAGGGTGGAATAACCAGGAGGCAGGTGCACGTGACCGTTTCCATGGTGACCTCCCTTAGCAACCCTGACTGGTCCTGTTTATGAG-ACTGGAAAATTCCACC
>gene=chr11_65255168-65255332; species=canFam
TAAGTGGCAAGAGGAAGGTGTCAGCCAATGAAGAGGCTTGGAGCTTGTGTCATCCCCGGAACCAGGTTGGAATAACCAGAAGGT-GGAGCACATGACTGTTTCCATGGTGACCTCCCTTAGCAAC-CTGACTGGTCCTATTTATGAGCACTGGAAAATTCCATT
>gene=chr11_65255168-65255332; species=equCab
TCGGTGGCAAGAGGAAGGTGGCAGCCAATGAGGAGGGCTGCAGCTTCTGTCATCCCCTGAGCCAGACTGGAAGAACCAGAAGGCAGGCGCACGTGACTGTTTCCATGGTGACCTCCCTGAGCAAC-CTGACTGGTCCTGTTTTTGAGCACTGGAAAATTCCACC
>gene=chr11_65255168-65255332; species=gorGor
TGGGTGGCAAGAGGAAGGTGGCAGCCAATGAAGGGGCTCG-AGCTTGCATCATCCTCCTGACCAGGGTGGAATAACCAGGAGGCAGGCGCACGTGACCGTTTCCATGGTGACCTCCCTTAGCAACCCTGACTGGTCCTGTTTATGAACGCTGGAAAATTCCACC
>gene=chr11_65255168-65255332; species=panTro
TCGGTGGCAAGAGGAAGGTGGCAGCCAATGAAGAGGCTCGGAGCTTGCATCATCCTCCTGACCAGGGTGGAATAACCAGGAGGCAGGCGCACGTGACCGTTTCCATGGTGACCTCCCTTAGCAACCCTGACTGGTCCTGTTTATGAACGCTGGAAAATTCCACC
>gene=chr11_65255168-65255332; species=papHam
TCGGTGGCAAGAGGAAGGTGGCAGCCAATGAAGAGGCTTGGAGCTTGCATCATCCTCCCGATCAGGGTGGAATAACCAGGAGGCAGGTTCACGTGACTGTTTCCATGGTGACCTCCCTTAGCAACCCTGACTGGTCCTGTTTATGAGCGCTGGAAAATTCCACC
>gene=chr11_65255168-65255332; species=ponAbe
TCGGTGGCGAGAGAAAGGTGGCAGCCAATGAAGAGGCTCGGAGCTTGCATCATCCTCCTGACCAGGGTGGAATAACCAGGAGGCAGGCACATGTGACCGTTTCCATGGTGACCTCCATTAGCAACCCTGACTGGTCCTGTTTATGAACGCTGGAAAATTCCACC
>gene=chr11_65255168-65255332; species=rheMac
TCGGTGGCAAGAGGAAGGTGGCAGCCAATGAAGAGGCTTGGAGCTTGCATCATCCTCCCGATCAGGGTGGAATAACCAGGAGGCAGGTTCACGTGACTGTTTCCATGGTGA-CTCCCTTAGCAACCCTGACTGGTCCTGTTTATGAGCACTGGAAAATTCCACC
>gene=chr11_65479316-65479622; species=hg19
CCCTTCTAAGGCCACTTCCTTTCTCCAGCCTCTCGCGCCCAGTTGACTCCCGGCAACACCTCCCGCCGCCACAAGGAGACGCCCGAGGACTTCCCTCCGACAAAGCCAAAAACGGTATTGCCACGTGACCCGCTCCGCATACACGTGACCAGCTTCGCACCCGGTGGGCGTCACGTGACGGACTCAGTAGACCGCCACTGGCTGTGCACGTTATGGGGTTTCCACCTAGGGCTCGGCCTGAGGCTTGTAACACTCCGTTTTCCCCCGAGTCACAGGGGCAGTCTTGCCCCTCGCAGCTGGGTCGCG
>gene=chr11_65479316-65479622; species=bosTau
-----TCCGG---CGCCCACTTCTC--------CACGCGCAGTTCACTCCCCGCGACGCAGCCTGACGCCACTAGGAGACGCCCAAG--CAGCCGCCC-GCTAGGCA-CAAACACCAGTC--------------------CCACGTGACCGGTGTCGCACCCGGTGAGCGTCACGTGACGGACTCAGTTTTCCTCCAATCGTTGCACACGTTATGGGGATTCCACCCAGGACCTGACCTGAGTCTTAAAACAACCTATGCCCCCGCCAGCCAAACTGGCCAG-CTCCGTCAGCAAGCTGGGCAGCG
>gene=chr11_65479316-65479622; species=calJac
CCCCTCTAAAGCCACTCCCTTCCTCCAGCCTCTCGGCCCCAGTTCACTCCCGGCGATACCTCCCGCCGCCACGAGGAGACGCCCCAGCACTGCCCTCTGTCAAAGCC-CAAACAATATTGCCACGTGACCCGCTCCGCATCCACGTGACCAGCGTCGCACGCGGTGGGCGTCAGGTGACGGGCTCAGTAGTTCTCCAATCGCTGTGCACGTTGTGGGGTTTCCACTTAGGGCTCGGTCTGAGGCTTGTAACACCACATTCTCCCCCAAGCCACAGGGGCAGTCTTGCCGCTGGCAGCTGGGTGGCG
>gene=chr11_65479316-65479622; species=canFam
TCCCCCCA------GGACACCTCCC--------CACGCGCAGCTG-CTCCCGGCGACGCCTCCTGCTGCCACTAGGAGACGCGCGAGCCGGGCCGTCC-TCGAAGCA-CAAAC-CTAGTTGCACGTGACCCGCGCCGCATCCACGTGACCGGCGTCGCACCCGGTGGGCGTCACGTGACGGACTCAGCTTTCCGCCAATC---GAGCGCGTTTCGGGGATTCTGCCCAGGACTCGGGCCGAAACTTAAAACGCCCCACTCTCCCGCCAGCCAAACGGCGCGGCTGCCTGCTTCCAGGGTAGCCGCG
>gene=chr11_65479316-65479622; species=equCab
TCCCCTCAGGTCCCGCCCACCTCTC--------GACGCGCAGTTCACCCCCGGCGACACCTCTCACCGCCACTAGGAGGCGCCCGTGCTCGACAGCCT-GCAAAGCG-CAAACACCAGTCGCACGTGACCTGCGCCGCATCCACGTGACCGGCGTCGCACTCGGTGGGCGTCACGTGACGGACTCAGCTTTCCTCCAATCGCTGTGCAGGTTGTGGGGATTCCACCCAGAACCAGGCCCGAGACTTAAAACACCCCATACTCCCGGCGCCCAGGCGGGCTGGTTCCTTGCTTCCAGCTGGGCGGCG
>gene=chr11_65479316-65479622; species=gorGor
CCCTTCTAAGCCCACTTCCTTTCTCCGGCCTCTCGCGCCCAGTTGACTCCCGGCAACACCTCCCGCCGCCACAAGGAGACGCCCGAGGACTTCCCTCCGTCAAAGCCAAAAACGGTATTGCCACGTGACCCGCTCCGCATACACGTGACCAGCTTCGCACCCGGTGGGCGTCACGTGACGGACTCAGTAGCCCGCCACTCGCTGTGCACGTTATGGGGTTTCCACCTAGGGCTCGGCCTGAGGCTTGTAACACTCCGTTTTTCCCCGAGTCACAGGGGCAGTCTGGCCCCTCGCAGCTGGGTCGCG
>gene=chr11_65479316-65479622; species=panTro
CCCTTCTAAGCCCACTTCCTTTCTCCAGCCTCTCACGCCCAGTTGACTCCCGGCAACACCTCCCACCGCCACAAGGAGACGCCCGAGGACTTCCCTCCGTCAAAGCCAAAAACGGTATTGCCACGTGACCCGCTCCGCATACACGTGACCAGCTTCGCACCCGGTGGGCGTCACGTGACGGACTCAGTAGACCGCCACTGGCTGTGCACTTTATGGGGTTTCCACCTAGGGCTCGGCCTGAGGCTTGTAACACTCCGTTTTCCCCCGAGTCACAGGGGCAGTCTTGCCCCTCGCAGCTGGGTCGCG
>gene=chr11_65479316-65479622; species=papHam
CCCCTCTAAGCCCACTTCCTTTCTCCAGCCTCTCGCGCGCAGTTCACTCCCGACAACACCTCCCGCCGCCACAAGGAGACGCCCGAGGACTGCCCTCCGTCAAAGCC-CAAAAGGTATTGCCCCGTGACCCGCTCCGCATCCACGTGAACAGCGTCGCACCCGGTGGGCGTCACGTGACAGACTCAGTAGTTCTCCAATCGCTGTGCACGTTGTGGGGTTTCCACCTAGGGCTCGGCCTGAGGCTTGTAACACTCCGTTTTCCCAGGAGTCACAGGGGCAGTCTTGCCTCTTGCAACTGGGTCGCG
>gene=chr11_65479316-65479622; species=ponAbe
CCCTTCTAGGCCCACTTCCTTTCTCCAGCCTCTCGCGCCCAGCTGACTCCCGGCAACACCTCCCGCCGCCACAAGGAGACGCCCGAGGACTTCCCTCCGTCAAAGCC-CAAACGGTATTGCCACGTGATCCGCTCCGCATTCACGTGACCAGCGTCGCACCCGGTGGGCGTCACGTGACAGACTCAGTAGCCCTCCAATCGCTGTGCACGTTATGGGGTTTCCACCTAGCGCTCGGCCTGAGGCTTGTAACACTCCGTTTTCCCCCGAGTCACAGGGGCAGTCTTGCCCCTTGCAGCTGGGTCGCG
>gene=chr11_65479316-65479622; species=rheMac
CCCCTCTAAGCACAGTTCCTTTCTCCAGCCTCTCGCGCGCAGTTCACTCCCGACAACACCTCCCGCCGCCACAAGGAGACGCCCGAGGACTGCCCTCCGTCAAAGCC-CAAACGGTATTGCCACGTGACCCGCTCCGCATCCACGTGAACAGCGTCGCACCCGGTGGGCGTCACGTGACAGACTCAGTAGTTCTCCAATCGCTGTGCACGTTGTGGGGTTTCCACCTAGGACTCGGCCTGAGGCTTGTAACACTTCGTTTTCCCAGGAGTCACAGGGGCAGTCTTGCCTCTTGCAACTGGGTCGCG
>gene=chr11_65624355-65624631; species=hg19
CAAACTCAAGTGCCCAGAGGCCTCGAGGTCTTTAAACTCTTCCTACTCTGCGTCGTGCTTCGGGGTGCCCGAGCCAGGAGAGGGAGGGGCAATCCAAGGTAAATCTGGTCCCCCAAACTCCCCGGAACTGCAGAAGAAGCCGGCCACGTGACTCGGCCGCATCCGGAGTGGGCGGGGACAGGAGATCGGCTGGGCCCGGCCCCCTCACCAATGCAGAAACGCGTATCCGAGAGGCAGCAGCATCTCCAGGTCCCTAACCCTGTGGAATCGCCCTAA
>gene=chr11_65624355-65624631; species=bosTau
CAAAGTCAAGTGCCCACAGTCTCTGAGATCTTTAAAC---TTGTA-----GGTCGTGTTGCGGGACACCCTAGCCAGG-GAGGGAGTGACGGTCCACGGTAAATCTG--CCCCCG---CTCCCGGAACTGCAGAGGAAGCCGGCCACGTGATTGAGCCGCTTCCGGAGTAGGCGGTGAAAGCAGATCGGCTAGAATCAGCCCCCTCCCCGAAAAAAAAACTCATACCC-AGCGGCAGCTGCATCTCGAAGGCCTCAACCCAATGGAATCGCCTG-C
>gene=chr11_65624355-65624631; species=calJac
CAAACTCAAGTGCCCAGAGGCCTCGAGATCTTTAAAC---TCCTACTCTGCACGGTGCTTCGGGGTGCCCGAGACAGGAGACGGAGGGACTGACCACGGTAAATCTGCTCCCTCGAACTCCCCGGAACTGCAGA-TAAACTGGCCACGTGACCCAACCGCTTCCGGAGTGGGCGGGGAAAGGAGATCAGCTAGGCTCGGCCCCCTCCCCAGTAGAGAAACGCGTACCCTAAAGGCAGCAGCACCTCCAGGTCCCTAACCCTGTGGAATCGCCTT-A
>gene=chr11_65624355-65624631; species=canFam
CAAACCCAAATGCGCACAGTCCTTG--ATCTTTTAAC---GTCTATTTTGGGTCGTGTTGGGGGACACGATAGCCAAGAGAGGG-GCTACTGACCAAAACAAATATGCCCCCCCA---CTCCCGGAACTGCAGAGGAAGCCGGCCACGTGACTCAGCCGCTTCCGGAGTAGGCGGGAGAAAACGTTCGCCTGGGCCCGGCCAGGACCCGG--AGAGAAAGCAGTACCT-GGAGGCAGTAGCACCCCCAGGGCCTCAAGACCGAAGAATCGCTTT--
>gene=chr11_65624355-65624631; species=equCab
CAAACTCAAGTGCCCACAGTCCTTG--ATCTTTAAAC---TTCTACCCTGGGTCGTGTTGGGGGACAC-CTAGCCAGGAGAGGGAGCGACCATCCACGAAACAGCGGCCCCCCC----CTCCCGGAACTGCAGAGGAAGCCGGCCACGTGACACCGCCGCTTCCGGAGTGGGCGGGGAAAGGCGATCTGCTAGGCCTGGCCCCCTCGACG--AAAGAAACTCGTACCC-GGAGGCAGCGGCACCTCCAAGGCCTCAACTCCAAAGAATCGCCTT--
>gene=chr11_65624355-65624631; species=gorGor
CAAACTCAAGTGCCCAGAGGCCTCGAGGTCTTTAAACTCTTCCTACTCTGCGTCGTGCTTCGGGGTGCCCGAGCCAGGAGAGGGAGGGGCAATCCAAGGTAAATCTGGTCCCCCAAACTCCCCGGAACTGCAGAGGAAGCCGGCCACGTGACTCGGCCGCTTCCGGAGTGGGCGGGGACAGGAGATCGGCTGGGCCCGGCCCCCTCCCCAATGCAGAAACGCGTATCCGAGAGGCAGCAGCATCTCCACGTCCCTAACCCTGTGGAATCGCCCTAA
>gene=chr11_65624355-65624631; species=panTro
CAAACTCAAGTGCCCAGAGGCCTCGAGGTCTTTAAACTCTTCCTACTCTGCGTCGTGCTTCGGGGTGCCCGAGCCAG-AGAGGGAGGGGCAATCCAAGGTAAATCCGGTCCCCCAAACTCCCCGGAACTGCAGAGGAAGCCGGCCACGTGACTCGGCCGCTTCCGGAGTGGGCGGGGACAGGAGATCGGCCGGGCCCGGCCCCCTCCCCAATGTAGAAACGCGTATCCAAGAGGCAGCAGCATCTCCAGGTCCCTAACCCTGTGGAATCACCCTAA
>gene=chr11_65624355-65624631; species=papHam
CAAACTCAAGTGCCCAGAAGCCTTGCGATCTTTAAAC---TCCTACTCTGCGTCGTGCTTGGCAGTGCCTGAGCCGG-GGGGGGGGGGGCAATCCACGGTAAATCTGGTCCCCCGAACTCCCCGGAACTGCAGAGGAAGCCGGCCACGTGACTCGGTAGCTTCCGGAGTAGGCGGGGAAAGGAGATCGGCTAGGTCCGGCCCCCTCCCCAATAGAGAACGGCGTACCTGAGAAGCAGCAGCATCTCCAGGTCCCTAACCCTGTGGAATCCCCTTAA
>gene=chr11_65624355-65624631; species=ponAbe
CAAACTCA-------AGAGGCCTCGAGGTCTTTAAACTCTTCCTACTCTGCGTCGTGCTTCGGGGTGCCCGAGCCAGGAGAGGGAGGGGCAATCCAAGGTAAATCTGGTCCCCCAAACTCCCCGGAACTGCAGAGGAAGCCGGCCACGTGACTCGGCCGCTTCCGGAGTGGGCGGGGAAAGGAGATCGGCTGGGCCCGGCCCCCTCCCCAATGCAGAAACGCGTACCCGAGAGGCAGCAGCATCTCCAGGTCCCTAACCCTGTGGAATCGCCCTAA
>gene=chr11_65624355-65624631; species=rheMac
CAAACTCAAGTGCCCAGAAGCCTCGCGATCTTTAAAC---TCCTACTCTGCGTCGTGCTTGGCAGTACCCGAGCCAG--GAGGGGGGGGCAATCCACGGTAAATCTGGTCCCCCGAACTCCCCGGAACTGCAGAGGAAGCCGGCCACGTGACTCGGTAGCTTCCGGAGTAGGCGGGGAAAGGAGATCGGCTAGGTCCGGCCCCCTCCCCAATAGAGAACGGCGTACCCGAAAAGCAGCAGCATCTCCAGGTCCCTAACCCTGTGAAATCACCTTAA
>gene=chr11_65641130-65641406; species=hg19
GCTCCCAGGAAGGGCGTGGCCTCTGTTTGCCCACGTCTTTGGGCGGGGCCAGGCGGGAAAGCACTGCGTGTCCGGGGATCCCCCGCCTGGGGCCCGCCCTTCCTTTCCCCTTGCCATCCCTGCTTATCCCCGCAGTCGCCCTCCACGTGACCCCGGGGAGGGAGTCTGCCGAGGAGGGGACGTGCTGGTGGGTCCCGCGGCGAGCGCCTGGGGCTCAGGTGAACTGCGCAGTGCCCGCTCCTCGCCACTCTGCCACCACCATCCCTCCCAGCTGCT
>gene=chr11_65641130-65641406; species=bosTau
GCTCCCAGGAAGGGCGGGGTCTTGCCCTGCCCACGTCTCAGGGCGGGGCCAGACGGGAAAGGGCTGCGTGTCCAGGGATTTCCCTCCTGGTGCCGAGTCCTCGGTTACCTTTCCCACCC--GTTTATCCTCACAGTCACCCCCATTGCAGCCCTGTTAAGT----------AGGAGAGGACGTGCCGATGGGTCCTAGGATGAGCCTTCAGGATTCGGTTGAACTGCAGAGCA--CCCTCC----------CACCTCCAAATTCTTCCCAGCCGTG
>gene=chr11_65641130-65641406; species=calJac
GCTCCCAGGAAGGGCGTGGTCACCTTTTGCCCACGTCTCTGGGCGGGGCCAGGCTGGAAGGCACTGCGTGTCCGGGGATCCCCCGCCTGGGACTCGCCCCTCCTTTCCCCTTCCCATCCACGCTGATTCCCGCGGTTGTCCTCAACGTGATCCCGGGAAGGGAGCATGCCCAGGAGGGGACGTGCTGGTGGGTGCCGAGGTGAGCGCCTGGGGTTCAGGTGAACTGCGCAGTGCCCCCTCCTCGCCACTCTGCCACCATCATCCTTCCCAGCCGCT
>gene=chr11_65641130-65641406; species=canFam
GCTCCCAGGAAGGGCGGGGCCTCCTCCTGCCCACGTTTCAGGGCGGGACCAGACGGGAAAAGGCCGCGTGTCCAGGGATCTCCCGCCGGGCGCTGAGCCCTCCCTTCCCCTTCCCACCCGGGTTTAGCCTCACGATCGCCCCCAGTGCAGCCCCAGGGGGAGGGTGTGCTGACGGGGGCAAA------TGGGTCCGCAGGTCAGCCCTTGGGGTTCAAGTGACTTGGAGAGTGCACCCTCC----------ACCCCCCAGATCCTTCACATCCAGG
>gene=chr11_65641130-65641406; species=equCab
GCTCCCAGGAAGGGCGGGGCCTCTCCCTGCCCACGTCTCAGGGCGGGGCCAGACGGGAAAGGGCCGCGTGTCCAGGGCTCTCCGT-CTGGTGCCGAGCCCTCCCTTCCCTTT-CCACCCGTGTTTACCCTCAAGATCAACCCCAACGCAGCCCCGGGGCTGGGGAATGCCAAGGACGGGACGTGG-GATGGGTCCCGAGGTGAGCCCTCCGGGTTCAGGTGAACTGGAGAGCGCCTCCTCC----------ACCCCCGA-ATCCTTTCCAGCCACA
>gene=chr11_65641130-65641406; species=gorGor
GCTCCCAGGAAGGGCGTGGCCTCTATTTGCCCACGTCTCTGGGCGGGACCAGGCGGGAAAGCACTGCGTGTCCGGGGATCCCCCGCCTGGGGCCCGCCCTTCCTTTCCCCTTGCCATCCCTGCTTATCCCCGCAGTCGCCCTTCACGTGACCTCGGGGAGGGAGTCTGCCGAGGAGGGGACGTGCTGGTGGGTCCCGCGGCGAGCGCCTGGGGCTCAGGTGAACTGCGCAGTGCCCGCTCCTCGCC-CTCTGCCACCACCATCCCTCCCAGCTGCT
>gene=chr11_65641130-65641406; species=panTro
GCTCCCAGGAAGGGCGTGGCCTCTGTTTGCCCACGTCTCTGGGCGGGGCCAGGCGGGAAAGCACTGCGTGTCCGGGGATCCCCCGCCTGGGGCCCGCCCTTCCTTTCCCCTTGCCATCCCTGCTTATCCCCGCAGTCGCCCTCCACGTGACCCCGGGGAGGGAGTCTGCCGAGGAGGGGACTTGCTGGTGGGTCCCGCGGCGAGCGCCTGGGGCTCAGGTGAACTGCGCAGTGCCCGCTCCTCGCCACTCTGCCACCACCATCCCTCCCAGCTGCT
>gene=chr11_65641130-65641406; species=papHam
GCTCCCAGGAAGGGAGTGGCCTCTGTTTGCCCACGTCTCTGGGCGGAGTCAGGCGGGAAAGCGCTGCGTGTCCGGGGATCCCCCGCCTGGGGCCCGCCTTTCCTTTCCCTTTGCCATCCC----------CACTGTCGCCCTCCACGTGACCCC--------AGCCTGCCGAGGAGGGGACGTGCTGGTGGGTCCCGAGGCGAGCGCCTGGGGTTCAGGTTAACTGCGCAGTTCCCGCTCCTCGCCACTCTACCACCACCATCCCTCCCAGCCGCT
>gene=chr11_65641130-65641406; species=ponAbe
GCTCCCAGGAAGGGCGTGGCCTCTGTTTGCCCACGTCTCTGGGCGGGGCCAGGCGGGAAAGCGCTGCGTGTCCGGGGATCTCCCGCCTGGGGCCCGCCCTTCCTTTCCGCTTGCCATCCTTGCTTATCCCTGCAGTCGCCCTCCACGTGACCCCGGGGAGGGAGCCTGCCGAGGAGGGGACGTGCTGGTGGGTCCCGAGGCGAGCGCCTGGGGCTCAGGTGAACTGCGCAGTGCCCGCTCCTCGCCACTCTACCACCACCATCCCTCCCAGCTGCT
>gene=chr11_65641130-65641406; species=rheMac
GCTCCCAGGAAGGGAGTGGCCTCTGTTTGCCCACGTCTCTGGGCGGAGTCAGGCGGGAAAGCGCTGCGTGTCCGGGGATCCCCCGCCTGGGGCCCGCCCTTCCTTTCCCTTTGCCATCCCTGCTTATCCCCACAGTCGCCCTCCACGTGACCCC--------AGCCTGCCGAGGAGGGGACGTGCTGGTGGGTCCCGAGGCGAGCGCCTGGTGTTCAGGTTAACTGCGCAGTTCCCGCTTCTCGCCACTCTACCACCACCATCCCTCCCAGCCGCT
>gene=chr11_65990216-65990492; species=hg19
AGGCCTCTACCGCTGAAAAGCACGGGTCTGAAAGGGCAGGTGCCTGTCCTGGAAACCACCTTCTCTTGGGGCATCCCCTGGCTGCCCTTCTGCCTGTTGCCACCAGGTGGGGCTCTCTCCCAGCTCACCGTTCTTCCTGCTTAGGACAGCGCCCCACGTGACGTTAGTGAGGCAATGCATGGGAAACTGCAGCCCAAACAGACTCCTCCCTGGGAGAAACCCCAGCCCTGCCCCTGCAGACCCTGCACCCTAGACGCCGTTCCAGGCCGGGTTCAT
>gene=chr11_65990216-65990492; species=bosTau
AGGCCCTCTTCGCC---------------------CCCACCTCCATTCCCGGGCGTCTGC--------CGTCGGCTCAGAGCGGCCTGACTGACTGCTGCCACCAGGTGGCGCTGTCGTCCGCCTTATCCGTCCTCCCGCCTAGGACAGCGCACCACGTGGTCTTAGCGAGCAAACGGATGGGCCCTGGCAGCCCGCCGAGAATCCCT--GCGGAGAAACCTCAGGCCTGCCCCTGCAGACCCCGCGCTCTCAGC--CTTTCCAGCCCAGGTTCCT
>gene=chr11_65990216-65990492; species=calJac
AGGCCTCCACTGCTGAAAAGCTCCGGTCTGAAAGGTCAGGTGCCAGTCCTGGAAACCA--GTCTCTTGGAGCATCTCCTGGCTTTCCGTTTGCCTGCTGCCACCAGGTGGGGCTCTCTCCCAACTTACCGCTCTTTTTGGTTAGGACAGTGCCCCATGTGGCGTTAGTTAGGAAATG-GTGGG-AACTGCAGCCTAAACAGACTCCTCCCTGGGAGAAACCT-AGCCCTGCCCCTGCAGACCCTGCACCCAAGACGCTGTTCCAGGCCAGGTTCAT
>gene=chr11_65990216-65990492; species=canFam
AGGCACTCTCCCCTGAAAAGCACTTCTGCACATGGGCGGCCCCCTGTCCCAGGTGTCTGCAGCTCATGGGTCGGCTCATGGCTGCCTTACTGCTCGCTGCCACCAGGTGGGGCTGCCTCCCACCTTATCCCCCTTCCTGCCTAGGACAGAGCAGCAGGTGGTATTAGTGAGGAAATGGATAGAAAACTGCA-CACGAGCAGAATCCCTCCACAGAGAAGCCTCTGACATGCTACTGTAGACCCTGCAGTC--------------------------
>gene=chr11_65990216-65990492; species=equCab
AGGCACTCTCCGCTGAAAAGAGCTTCTGTGGAACCGCTGCCACCTGCCCCAAGTGTCTGC------TCGGGCAGCTCAGGGCTGCCTTACTGCCTGCTGCCACCAGGTGGGGCTGTTTCCCACCTAATCCCTCTTCCTGCCTAGAAGGGAGCAG-ACACGGCATTAGTGAGGAAATGAAGGGAAAACTGCAGCACCAGGAG--TCCCTCCACAGAGAAACCTCAGGC-TGCT-CTGCAGACGCTGCACTCACAGCAACTTTCC--CCCAGGTTCAG
>gene=chr11_65990216-65990492; species=gorGor
AGGCCTCT----------------------------------------------------------------------------------------------------------------------------------------------------------------------------------------------------------------------------------------------------------------------------
>gene=chr11_65990216-65990492; species=panTro
AGGCCTCTACCGCTGAAAAGCACGGGTCTGAAAGGGCAGGTGCCTGTCCTGGAAACCACCTTCTCTTGGGGCATCCCCTGGCTGCCCTTCTGCCTGTTGCCACCAGGTGGGGCTCTCTCCCAGCTCACCGCTCTTCCTGCTTAGGACAGCGCCCCACGTGACGTTAGTGAGGCAATGCATGGGAAACTGCAGCCCAAACAGACTCCTCCCTGGGAAAAACCCCAGGCCTGCCCCTGCAGACCCTGCACCCTAGACGCCGTTCCAGGCCGGG-----
>gene=chr11_65990216-65990492; species=papHam
AGGCCTCCACCACTGAAAAGCACAGGTCTGAAAGGGCAGGTTCCCGTCCTGGAAACCACCGTCTCTTGGTGCATCCCCTGGCTGCACTTCTGCCTGCTGCCACCAGATGGGGCTCTCTCCCAGCGCACCACTTTTCCTGGTTAGGACAGCGCCCCACGTGGCGTTAGTGAGGAAATGCGTGGGAAACTGCAGCCCAAACAGACTCCTCCCTGAGAGAAACCCCAGGCCTGCCCCTGCAGACCCTGCACCCTGGACGCCGTTCCGGGCCAGGTTCAT
>gene=chr11_65990216-65990492; species=ponAbe
AGGCCTCTACCGCTGAAAAGCACGGGTCTGAAAGGGCAGGTGCCTGTCCTGGAAACCACCTTCTCTTGGGGCATCCCCTGACTGCCCTTCTGCCTGCTGCCACCAGGTGGGGCTCTCTCCCAGCTCACCGTTGTTCCCGCTTAGGACAGCGCCCCACGTGACGTTAGTGAGGCAATGCGTGGGAAACTGCAGCCCAAACAGACTCCTCCCTGTGAGAAACCCAAGGCCTGCCCCTGCAGACCCTGCACCCTAGATGCTGTTCCAGGCCGGGTTCAT
>gene=chr11_65990216-65990492; species=rheMac
AGGCCTCCACCACTGAAAAGCACAGGTCTGAAAGGGCAGGTTCCCGTCCTGGAAACCACCGTCTCTTGGTGCATCCCCTGGCTGCACTTCTGCCTGCTGCCACCAGATGGGGCTCTCTCCCAGCGCACCACTTTTCCTGGTTAGGACAGCGCCCCACGTGGCGTTAGTGAGGAAATGCGTGGGAAACTGCAGCCCAAACAGACTCCTCCTTGAGAGAAACCGCAGGCCTGCCCCTGCAGACCCTGCACCCTAGACGCCGTTCCAGGCCGGGTTCAT
>gene=chr11_66726141-66726220; species=hg19
ACGTGGGCCGCCGGACCCTAGCCGACGCCCGCAATAGGCGGAAGTGGCCGGGCTGTGGCTCGCAGTTATTGGCTGTCGG
>gene=chr11_66726141-66726220; species=bosTau
ACGTGGGCCGCAAGGCCCCAGCCGCGTCCCGCAATAGGCGGAAGTGGCCGTGCTTTGACAGGCTGTGATTGGCTGTCGG
>gene=chr11_66726141-66726220; species=calJac
ACGTGGGCCGCAGGACCCAGACCAAGACCCGCAATAGGCGGAAGTGGCCGGGCTGCGGCTCGCAGTTATTGGCTGTCGG
>gene=chr11_66726141-66726220; species=canFam
ACGTgggccgcggcgccggggcctccgcccgcAATAGGCGGAAGTAACCGGGTTCCGGCACGCTGTGATTGGCTATCGG
>gene=chr11_66726141-66726220; species=equCab
ACGTGGGCCGCACGGCTGCAACCGCGGCCCGCAATAGGCGGAAGTGGTCGGGCTCCGGCACGCTGTGATTGGCTATCGG
>gene=chr11_66726141-66726220; species=gorGor
ACGTGGGCCGCCGGACCCTAGCCGACGCCCGCAATAGGCGGAAGTGGCCGGGCTGTGGCTCGCAGTTATTGGCTGTCGG
>gene=chr11_66726141-66726220; species=panTro
ACGTGGGCCGCCGGACCCTAGCCGACGCCCGCAATAGGCGGAAGTGGCCGGGCTGTGGCTCGCAGTTATTGGCTGTCGG
>gene=chr11_66726141-66726220; species=papHam
ACGTGGGCCGCCGGACCCTGGCCGACGCCCGCAATAGGCGGAAGTGGCCGGGCTGCAACTTGCAGTTATTGGCTGTCGG
>gene=chr11_66726141-66726220; species=ponAbe
ACGTGGGCCGCCGGACCCTAGCCGACGCCCGCAATAGGCGGAAGTGGCCGGGCTGCGGCTCGCAGTTATTGGCTGTCGG
>gene=chr11_66726141-66726220; species=rheMac
ACGTGGGCCGCCGGACCCTGGCCGACGCCCGCAATAGGCGGAAGTGGCCGGGCTGCAACTTGCAGTTATTGGCTGTCGG
>gene=chr11_66774077-66774245; species=hg19
CATTCTTAGCTGTCactatccctcactctaccccttgtcaagggaaggcttcggcagccatgttcgtatgtatcacgtgaccccctctctcggtcactgtgggttggaggagggctgatcacctgacccaagttagccaatcAGAGCTCTCTCCTGACACTGGCTCAG
>gene=chr11_66774077-66774245; species=bosTau
CCCCGTGAGTCCTCAACACCCTTGGCTcctcccctcactgagggcaggcctcagccgccatatt----tgtaccatgtgacggc-actcctggcc-aaagggattggagtagggctgatcacctgatccacaacagccaatcagagctcttccctgactgtggcCCAG
>gene=chr11_66774077-66774245; species=calJac
TATTCTTAGCTGTTAACATCCCTCACTCTTCCCCTT-TCaagggcagactttggcagccatgtttgtatgtgtcacgtgaccccctctcctggccattgtgggttggaggagggctgatcacctgacccaagccagccaatcagagctcgctcctgatactggctcag
>gene=chr11_66774077-66774245; species=canFam
CCCTGGGTGACGTCAACATTCCTCACCCTTCCCCTCACGGAAAGCAGGTGTG-TGAGCCCGGCC----TGGACCACGTGACAGC-ACCACCGGCCAAACTGGATTGGAGAAGGGTGGGTCACCTGATCCGCGCCAGCCAATCAGCGCTGACTCCAGAAAGTGGCACAG
>gene=chr11_66774077-66774245; species=equCab
CCTTGGGCGCCATCAGCATCCCTTACTCCTCCCCTCAtggagggcaggcctg-gcagccatatt----tgtaccacatgacggc--ctcctggagacatgcgacgggagcagggctgatcacctggtccaagccacccaatcAGAGCT--CTCCTTAATGTGGCAGAG
>gene=chr11_66774077-66774245; species=gorGor
CATTCTTAGCTGTCactatccctcactctactccttgtcaagggcaggcttcggcagccatgttcgtatgtatcacgtgaccccctc-ctcggtcactgtgggttggaggagggctgatcacctgacccaagtcagccaatcAGAGCTCTCTCCTGACACTGGATCAG
>gene=chr11_66774077-66774245; species=panTro
CATTCTTAGCTGTCACTATCCCTCACTCTACCCCTTGTCAAGGGCAGGCTTCGGCAGCCATGTTCGTATGTATCACGTGACCCCCTCTCTCGGTCACTGTGGGTTGGAGGAGGGCTGATCACCTGACCCAAGTCAGCCAATCAGAGCTCTCTCCTGACACTGGCTCAG
>gene=chr11_66774077-66774245; species=papHam
CATTCTTAGTTGTCAATATCCCTAACTCTTCCCCTCGTCaagggcaggcttcggcagccttgctcatatgtatcacctgaccctcgctcttggctactgtgggttggaggaggactgatcacctgacccaagccagccaatcAGAGCTCTCTCCCGACACTGGCTCAG
>gene=chr11_66774077-66774245; species=ponAbe
CATTCTTAGCTGTCAATATCCCTCACTCTTCCCCTTGTCaagggcaggcttcggcagccatgttcgtatgtatcacgtgaccccctctcttggtcactgtgggttggaggagggctgatcacctgacccaagtcagccaatcAGAGCTCTCTCTTGACACTGGATGGG
>gene=chr11_66774077-66774245; species=rheMac
------------------------------------------------------------------------------------------------------------------------------------------------------------------------
>gene=chr11_67159185-67159493; species=hg19
CGTCCTCTCTGACCTTCGCAATCCGGTGCGCGGCCCGCGGAACGCCCCGATCTCCAGGGGCACGGAAGGCCGAGGCGTGCCGGGGGAGCCAGGAGCAGCTGGCTGGCGGGCGCCGCGGGCCTCCCCGGTCACGTGACACCCCGGACAACGTGCGCCGTCACGTGACGGCAGAGCCTGTGAGCGTTTTTCTCACGTGACGGAGGCGCCTGCACGTGGACCAATGGGGAGGCGGGGGCGGGGCCGGCAGGGGCGGTGCGCGGGAAGGGACCCCGGACCCGGAGGTCGCGGAGAGCTGGGCAGTGTTGGCC
>gene=chr11_67159185-67159493; species=bosTau
-ACCCTCTGGGCGCCTCGCGTTCGGGCGCGCGG-CCGCGATCCGCCGGGCTTCCCGGGGGCGCTCGAGGCGAGGGTGGGCCTGGACCGTACGGAGAAA--------------CCCGGCGC-TCCCGGGTCACGTGACGCCCCGGGCGCAG-CCTCTGTCACGTGACGGCGCAGCCGGCTAGCGTCTTTTTCCAGAGACGGAGCTGCCGGCCTGTGGCCCAATCAGGAGGCGGGGGCGGGGCTGCCGGGGGCGGTGCGCGGGAAGGGAACCCTCCGGGAGCCGCGGGAGAGATCCGGGCGCCGCCCGCC
>gene=chr11_67159185-67159493; species=calJac
CGTCCCCTCTGCCCTTCGCGTTCCGGTGCCCCGCCCGCGGAACGCCCCGATCTCCAGGGGCGCGGAAGGCCGGGGCCAGACTGGAGAGCCCGGAGCAGCTGACTGGCGGGCGCCGCTAGCCTCCC-GGTCATGTGACACCCCGGGCAACGTGCGTCGTCACGTGACGGCGGAGCCTGCGAACGTTTTTCTCACGTGACGGAGGCGCCTACACATGGACCAATGGGGAGATGGGGGCGGAGCCGGCAGGGGCGGTGCGCGGGAAGGGACCCCGGGCTCGGCGGCCGCGGAGAGCCGGGCAGTGCTGGCC
>gene=chr11_67159185-67159493; species=canFam
GGGACTTCGTGCTCTTGGTGTCCAGGTGCGCAg-ccgccgaccgccaggc---------------------------------------------------gccgg----cgccccgcgc-tcccggctccggtgacgccccTCACCGGG-ACCCCGTCACGTGACGGCGGAGCAGCCGGACG-TTTTCTCACGTGACGGAGGCGCCGGCGTGTGGACCAATGAGAAGGCGGGGGCGGGGCTCCGAGGGGCGGTGCGCGGGAAGGGAACGCCTCGGCGGCGGCTGGTGAGACCCGGTAGCCGCCAGAC
>gene=chr11_67159185-67159493; species=equCab
CGTCCTCTGTGCTCCCCGCGTTcgcgggcgcag-ccgccggccgccgggcgggcc---------------------gggACTG-----CGGGGACCTGCAAGCCGG----CGCCGGGCGC-TCCCCGCTCACGTGACGCCCCGCTCC--A-ACTCCGTCACGTGACGGCGGGGCGGGCGAGCGTTTTTCTCACGTGACGGAGGCGCGGGTGTGTGGACCAATGAGGAcgcgggggcgggcctgccgggggcggcgcgcgTGAAGGGAGCCCATCGGCGGCGGGTGCCG---------AGCCGCCAGTC
>gene=chr11_67159185-67159493; species=gorGor
CGTCCTCTCTGACCTTCGCGATCCGGTGCGCGGCCCGCGGAACGCCCCGATCTCCAGGGGCACGGAAGGCCGAGGCGTGCCGCGGGAGCCAGGAGCAGCTGGCTGGCGGGCGCCGCGGGCCTCCCCGGTCACGTGACACCCCGGGCAACGTGCGCCGTCACGTGACGGCGGAGCCTGTGAACGTTTTTCTCACGTGACGGAGGCGCCTGCACGTGGACCAATGGGGAGGCGGGGGCGGGGCCGGCAGGGGCGGTGCGCGGGAAGGGACCCCGGACCCGGAGGTCGCGGAGAGCTGGGCAGTGTTGGCC
>gene=chr11_67159185-67159493; species=panTro
CGTCCTCTCTGACCTTCGCGATCCGGTGCGCGGCCCGCGGAACGCCCCGATCTCCAGGAGCACGGAAGGCCGAGGCGTGCCGGGGGAGCCAGGAGCAGCTGGCTGGCGGGCGCCGCGGGCCTCCCCGGTCACGTGACACCCCGGGCAACGTGCGCCGTCACCTGACGGCGGAGCCTGTGAACGTTTTTCTCACGTGACGGAGGCGCCTGCACGTGGACCAATGGGGAGGCGGGGGCGGGGCCGGCAGGGGCGGTGCGCGGGAAGGGACCCCGGACCCGGAGGTCGCGGAGAGCTGGGCAGTGTTGGCC
>gene=chr11_67159185-67159493; species=papHam
CGTCCTCTCTGCCCTTCGCGATCCGATGCGCGGCCCGCGGGACGCCCCGATCTCCAAGGGCGCGGAAGGCCGAGGCGTGCCTGGAGAGCCGGGAGCA----GCTGACGGGCGCCGCGGGCCTCCCGGGTCACGTGACACCCGGGGCAACGTGCGCCGTCACGTGACGGCGGAGCCTGTGAACGTTTTTCTCACGTGACGGAGGCGCCTGCGTGTGGACCAATGGGGAGGCGGGGGAGGGGCTGGCAGGGGCGGTGCGCGGGAA-GGACCCCGGGCTCTGAGGTCGCGGAGTGTGGGGTAGTGCTGGCC
>gene=chr11_67159185-67159493; species=ponAbe
CGTCCTCTTTGACCTTCGCGATCCGGTGCGCGGCCCGCGGAACGCCCCGATCTCCAGGGGCGCGGAAGGCTGAGGCGCGCCGGGGGAGCCAGGAGCAGCCAGCTGGCGGGCGCCGCAGGACTCCCCGGTCACGTGACACCCCGGGCAACGTGCGCCGTCACGTGACGGCTGAGCCTGTGAACGTTTTTCTCACGTGACGGAGGCGCCTGCACGTGGACCAATGGGGAGGCGGGGGCGGGACCGGCAGGGGTGGTGCGCGGGAAGGGACCCCAGATCCGGAGGTCGCGGAGAGCTGGGCAGCGTTGGCC
>gene=chr11_67159185-67159493; species=rheMac
CGTCCTCTCTGCCCTTCGCGATCCGATGCGCGGCCCGCGGGACGCCCCGATCTCCAAGGGCGCGGAAGGCCAAGGCGTGCCTGGAGAGCCAGGAGCA----GCTGACGGGCGCCGCGGGCCTCCCGGGTCACGTGACACCCGGGGCAACGTGCGCCGTCACGTGACGGCGGAGCCTGTGAACGTTTTTCTCACGTGACGGAGGCGCCTGCGTGTGGACCAATGGGGAGGCGGGGGAGGGGCTGGCAGGGGCGGTGCGCGGGAA-GGACCCCGGGCTCTGAGGTCGCGGAGTGTGGGGTAGTGCTGGCC
>gene=chr11_67764187-67764463; species=hg19
CCCCAGCCCACGCTGCGCAGATCGATCTCCTCCGTGGGCCGGTAAGCGGCTCCGCACAAACCCAGCACCTGCGAACCCATTACTTGAAGGGGCGGCCAGCCAGGCCCAGGCCTGGCCTCCAGGCTTCAGCCCCGCCCTTCAGATGCACCACGTGCCTGGGCCTTGCCCCAGCTCGGCCCCGCCTCCCAAACCAGGGCCCCGCCCCTGAGACACTCCCACAGACCCAGGTCTTGCCTTATCCCAGCTCAAGGCCCCGCCTCTCAGCACAAAGCCACG
>gene=chr11_67764187-67764463; species=bosTau
CCCCAGCCCACGCTGCGCAGGTCGATCTCCTCCGTGGGCCGGTATGCGGCTCCGCACAGGCCCAGCACCTGCGGG-CCAGGAGGTGAGGGGGCGGGCCGCCGGGCCTTGGCT---CC----------------GCCCCTTGA------------------------------ACGGCCCCGCCCCTCAG-CCCA-GCCCCG-CCCCCG-GCAAATCCCAGGACC-------CGCCTTC----------TGGCCCCGCCCCCAGG------------
>gene=chr11_67764187-67764463; species=calJac
CCCCAGCCCACGCTGCGCAGATCGATCTCCTCCGTGGGCCGGTAAGCTGCGCCGCACAAACCCAGCACCTGTGAATCCTTGACTTGAAGGGGCAGCCagccaggcccag------------------------GCCCTTCAGAAGCACCACAAACCTGGGCCTTGCCCCAGCGCGGCCCCGTCCCCCAGCCCAGGGCCCCGCTCCCCAGACACACCCACAGGCCCTGGCCTGGCCTCAGCCCAGCTCAAGGTCCCGCCTCTCACCACAAAGCCACG
>gene=chr11_67764187-67764463; species=canFam
CCCCAGCCCACGCTGCGCAGGTCGATCTCCTCCGTGGGCCGGTAGGCGGCGCCGCACAGCCCCAGCACCTGCGGACCCGCGAGCTGAG------------------------------------------------------------------------------------------------------CACAGGCCCCG-CCCCGG-GCACACCCACCGGCCTCGACCTTACCCCC-----------AGCTCCGCCTCCAGG------------
>gene=chr11_67764187-67764463; species=equCab
CCCCAGCCCACGCTGCGCAGGTCGATCTCCTCCGTGGGCCGGTACGCGGCGCCACACAGGCCCAGCACCTGCGGG---GTGCACAGTGGGGGCGGGCAGccaggcacaggcc---cc----------------gcccccaag------------------------------ccagccccgcccccaagcctca-gccccgcccctaa-acccag-cacggacctcca---------------------agctccgcccccagc------------
>gene=chr11_67764187-67764463; species=gorGor
CCCCAGCCCACGCTGCGCAGATCGATCTCCTCCGTGGGCCGGTAAGCGGCTCCGCACAAACCCAGCACCTGCGAACCCATTACTTGAAGAGGCGGCCAGccaggcccaggcctagcctccaggcttcagccccgcccttcagatgcaccacatgcctgggccttgccccagctcggccccgcctcccagcccagggccccgcccctgagacacacccacagacccaggtcttgccttatcccagctcaaggccccgcctcTCAGCACAAAGCCACG
>gene=chr11_67764187-67764463; species=panTro
CCCCAGCCCACGCTGCGCAGATCGATCTCCTCCGTGGGCCGGTAAGCGGCTCCGCACAAACCCAGCACCTGCGAACCCATTACTTGAAGGGGCGGCCAGCCAGGCCCAGGCCTGGCCTCCAGGCTTCAGCCCCGCCCTTCAGATGCACCACATGCCTGGGCCTTGCCTCAGCTCGGCCCCGCCTCCCAGCCCAGGGCCCCGCCCCTGAGACACACCCACAGACCCAAGTCTTGCCTTATCCCAGCTCAAGGCCCCGCCTCTCAGCACAAAGCCACG
>gene=chr11_67764187-67764463; species=papHam
CCCCAGCCCACGCTGCGCAGATCGATCTCCTCTGTGGGCCGGTAAGCGGCTCCGCACAAACCCAGCACCTGTGAACCCATGACTTG-AGGGACAGCCAGccaggcccaggcccggcctccaggcttcagccccgcccttcagatgcaccacaaacccaggccttgccccagctcggccccgcctcccagcccagggccccgaccgtgagacacacccacaggtccaggtcttgcctcatcccagctcaaggccccgcctcTCAGCACAAAGCCAGG
>gene=chr11_67764187-67764463; species=ponAbe
CCCCAGCCCACGCTGCGCAGATCGATCTCCTCCGTGGGCCGGTAAGCGGCTCCGCACAAACCCAGCACCTGCGAACCCATTACTTGAAGGGGCGGCCAGCCAGGTCTGGGCCTGGCTTCCAGGCTTCAGCCCCGCGCTTCAGATGCCCCACAAGCCTGGGCCTTGCCCCAGCTCGGCCCCGCCTCCCAGTCCAGGGCCCCGCCCCTGAGACACACCCACAGACCCAGGTCTTGCC-TATCCCAGCTCAAGGCCCCGCCTCTCAGCACAAAGCCACG
>gene=chr11_67764187-67764463; species=rheMac
CCCCAGCCCACGCTGCGCAGATCGATCTCCTCTGTGGGCCGGTAAGCGGCTCCGCACAAACCCAGCACCTGTGAACCCATGACTTG-AGGGGCAGCCAGccaggcccaggcccggcctccaggcttcagccccgcccttcagatgcaccacaaacccaggccttgccccagctccgccccgcctcccagcccagggccccgaccctgagacacacccacaggtccaggtcttgcctcatcccagctcaaggccccgcctcTCAGCACAAAGCCAGG
>gene=chr11_68548374-68548650; species=hg19
AACAGGACACTGAATCACTCATTTCTTCCCTGTCCCAGACACAAAGATGAGCGCTTATATCCTGGCAGCCTGAAGTCAGGACCTGTTGTTATCGCAAGGCAACTGGGGAGAGGTGGGAGGCTCTTCCCGTGGGCACATGACCCCTTCATCAGCCAATCCTTGGCTCCACCCTGCAGGGGGCGGGGCTGGCCAACACTTTACAGATAAGAAAAAGAGGACTTGAGATAGCCACATGCCAACACCCTGGCCTAACCCTGTGCCTAGCCCTGTTTGCCA
>gene=chr11_68548374-68548650; species=bosTau
TACAGAA-------------------------------------------------------------------------------------------------------------------------------------CCCCCACCTCGGCCaaccctcacccccaacctgatgggc---agtcaggacctcccttcacagggaaggggatggaggctccag-caatcacatgccgacatcca------------ggt----------------
>gene=chr11_68548374-68548650; species=calJac
AATGGGACACTGAACTACTAACCTCTTCCCTGTCCCAGACACAGAGATGAGCACTTATGTCCTGGAGAGCTGAGGACAGGACCCCTTATTATCACAAGGCAACTGGGGAGAGGTCCGAGGCTCTTCCCGTGAGCACATGACCCCTTCATCAGCCAATCCTTGTCCCCACCCTGCAGG----GAGGCTGGCCAACACTTTACAGAGAAGGAAAAGAGGACTGGAGGTAGCCCCGGGCGGAC-----------ACCCTGTGCCCAGCCCTGTCCGCCA
>gene=chr11_68548374-68548650; species=canFam
CACAGAACTCTGGTCACTTC---TCTGTCATCAGACACAAAGATAAGC------TTATGCACCAGAGGCCAGAGAACAGAACATGTTACTCTAACAGGGCATCTGCAGAGAGATGGGA--CAGCATGTGCCCGCACACA--CCCCATCTGGGCCGACCTC--ACCCCTACGTGCGAGGC---AGGCAGGACGGCCCTGCACAAACTAGGTAAAGGAGGCTCCAGATAGTCACGAGCCGACATCCAGGTCA-GCCCTGTCTACCACCTT--------
>gene=chr11_68548374-68548650; species=equCab
CACAGGTCCCGGAGTGATTCA-TTCTGTCCTCGTTCACAGAGGTAAGC------TTATGCACTGGAGACTAGAGAAGAGGATGCACTCTTATAACAAGGCAGCTGAGGAGAGACGGGAGGCTGGATGTGCCCGCACACC--CCCCATCTCAGCGATCCTC--GTCCCCAACCTGATGGC---AGGCAGGAcctcactttacagataagggaaaggaggctccagacagtcacatGCCCACATCCCGCTCAGGCCCCGCCCATCATGTT--------
>gene=chr11_68548374-68548650; species=gorGor
AA-GGGACACTGAATCACTCATTTCTTCCCTGTCCCAGACACAAAGATGAGCGCTTATATCCTGGCAGCCTGAAGTCAGGACCTGTTGTTATCGCAAGGCAACTGGGGAGAGGTGGGAGGCTCTTCCCGTGGGCACATGACCCCTTCATCAGCCAATCCTTGGCCCCACCCTGCAGGGGACGGGGCCGGCCAACACTTTACAGATAAGAAAAAGAGGACTTGAGATAGCCACATGCCAACACCCTGGCCTAACCCTGTGCCCAGCCCTGTTTGCCA
>gene=chr11_68548374-68548650; species=panTro
AACAGGACACTGAATCACTCATTTCTTCCCTGTCCCAGACACAAAGATGAGCGCTTATATCCTGGCAGCCTGAAGTCAGGACCTGTTGTTATCGCAAGGCAACTGGGGAGAGGTGGGAGGCTCTTCCCGTGGGCACATGACCCCTTCATCAGCCAATCCTTGGCTCCACCCTGCAGGGGGCGGGGCTGGCCAACACTTTACAGATAAGAAAAAGAGGACTTGAGATAGCCACATGCCAACACCCTGGCCTAACCCTGTGCCTAGCCCTGTTTGCCA
>gene=chr11_68548374-68548650; species=papHam
GATGGGACACTGAATCCCTCATTTCTTCCCTGTCCCAGACACAAAGATGAGTGCTTATATCCTGGGAGCCTGAAGTCAGGACCTGTTATTATCACAAGGCAACTGGGGAGAGGTGGGAGGCTCTTCCCGTGGGCACGAGACCCCTTCATTAGCCAATCCTTGGCCCCACCCTGCAG-----GGGGCTGGTCAACACTTTACAGATAAGGAAAAGAGGACCTGAGATAGCCACGTGCCAACACCCTGGCCTAACCCTGTGCCCAGCCCTGTTTGCCA
>gene=chr11_68548374-68548650; species=ponAbe
AACGGGACACTGAATCACTCATTTCTTCCCTGTCCCAGACACAAAGATGAGCGCTTATATCCTGGGAGCCTGAAGTCAGGACCTGGTGTTTTCGCAAGGCAACTGGCGAGAGGTGGGAGGTTCTTCCTGTGGGCCCATGACCCCTTTTTCAGCCAATCCTTGGCCCCACCCTGTGGAGGGGGGGGCTGGCCAACACTTTACAGATAAGGAAAAGAGGACTTGAGATAGCCACATGCCAACACCCTGGCCTAACCCTGTGCCCAGCCCTGTTTGCCA
>gene=chr11_68548374-68548650; species=rheMac
GATGGGACACTGAATCCCTCATTTCTTCCCTGTCCCAGACACAAAGATGAGCGCTTATATCCTGGGAGCCTGAAGTCAGGACCTGTTATTATCACAAGGCAACTGG-GAGAGGTGGGAGGCTCTTCCCGTGGGCACGAGACCCCTTCATTAGCCAATCCTTGGCCCCACCCTGCAG-----GGGGCTGGTCAACACTTTACAGATAAGGAAAAGAGGACTTGAGATAGCCACGTGCCAACACCCTGGCCTAACCCTGTGCCCAGCCCTGTTTGCCA
>gene=chr11_68606771-68606926; species=hg19
AAAGCGTCCTCGGAAGGGCACCGCCAGCAACTGCGGCTTCGCGCCCCGCCCCTTCCCCCAAGCCCCGGGCGGCGTCACGTGACGGCTGAGAAAAGTAGGGGAAAGGTCAGCAGCAGCCCCGCCCCCAGGCTGGCGCGTCCCAGGCGCTCGGATCC
>gene=chr11_68606771-68606926; species=bosTau
AAGGCGTCCTCC--CGGCCGCCGCCGGCAACTGCGGTGGCGCGCCCCGCCCCTCCCCCC---------GCGGCGTCACGTGACGGCTGAGAAAAGTAGGGGAAAGGTTACGGCGAGCCCCGCCCCCGGCCTGGCGCGTCCCGGGCGCGCAGATCC
>gene=chr11_68606771-68606926; species=calJac
AACGCGTCCTCGGAAGGGCACCGCCAGCAACTGCGGCTTCGCGCCCCGCCCCTTCCCCCCAGGCCCTGGCGGGATCACGTGACGGCTGAGAAAAGTAGGGGAAAGGTCAGCCGCAGCCCCGCCCCCGGGCTGGCGCGTCCCAGGCGCTCAGATCC
>gene=chr11_68606771-68606926; species=canFam
AACGCGTCCTCG--AGGGCGCCGCGGGCAGCTGCGGcgccgcgccccgccccgcccccc---ccccccgcGGCGTCACGTGACGGCTGCGAAAAGTAGGGGAAAGGTTAACCCGAGCCCCGCCCCCGGCCTGGCGCGTCCCCGGCGCTCAGATCC
>gene=chr11_68606771-68606926; species=equCab
AACTCGTCCCCT--GGGCCACCGCCAGCAACTGCGGCGGCACGccccgccccgcccccg-ctccccccGCGGCGTCACGTGACGCCCGAGAAAAGTAGGGGAAAGGTTACGGCGAGCCCCGACCCCGGCCTGGCGCGTCCCGGGCGCTCAGATCC
>gene=chr11_68606771-68606926; species=gorGor
AAAGCGTCCTCGGAAGGGCACCGCCAGCAACGGCAGCTTCGCGCCCCGCCCCTTCCCCCAAGCCCCGGGCGGCGTCACGTGACGGCTGAGAAAAGTAGGGGAAAGGTCAGCAGCAGCCCCGCCCCCGGGCTGGCGCGTCCCAGGCGCTCGGATCC
>gene=chr11_68606771-68606926; species=panTro
AAAGCGTCCTCGGAAGGGCACCGCCAGCAACTGCGGCTTCGCGCCCCGCCCCTTCCCCCAAGCCCCGGGCGGCGTCACGTGACGGCTGAGAAAAGTAGGGGAAAGGTCAGCAGCAGCCCCGCCCCCGGGCTGGCGCGTCCCAGGCGCTCGGATCC
>gene=chr11_68606771-68606926; species=papHam
AACGCGTCCTCGGAAGGGCACCGCCAGCAACTGCGGCTTCGCGCCCCGCCCCTTCCCCCAAGCCCCGGGCGGCGTCACGTGACGGCTGAGAAAAGTAGGGGAAAGGTCAGCAGCAGCCCCGCCCCCGGGCTGGCGCGTCCCAGGCGCTCGGATCC
>gene=chr11_68606771-68606926; species=ponAbe
AAAGCGTCCTCGGAAGGGCACCGCCAGCAACTGCGGCTTCGCGCCCCGCCCCTTCCCCCAAGCCCCGGGCGGCGTCACGTGACGGCTGAGAAAAGTAGGGGAAAGGTCAGCAGCAGCCCCGCCCCCGGGCTGGCGTGTCCCAGGCGCTCGGATCC
>gene=chr11_68606771-68606926; species=rheMac
AACGCGTCCTCGGAAGGGCACCGCCAGTAACTGCGGCTTCGCGCCCCGCCCCTTCCCCCAAGCCCCGGGCGGCGTCACGTGACGACTGAGAAAAGTAGGGGAAAGGTCAGCAACAGCCCCGCCCCCGGGCTGGCGCGTCCCAGGCGCTCGGATCC
>gene=chr11_69444851-69445127; species=hg19
CACATCATTCAAGAAAAGTCACTGCCATGTTTGCGCCTcatcaggaagaggaaaaggagaaggggatagcatgcccctgccttttaatgccccaacccaggagtttcaatcagcagttgctctcacagccaactggctaggacttagtcacatggccatcccctgctgcaagggatgctgggaaatgtagtctttagctgagtagtaggtgcccagttaaaaactctattgctatggaagaaggagagtattaaagatatcaaagggcactgagca
>gene=chr11_69444851-69445127; species=bosTau
---------------------------------------------------------------------catgcctttaccttttaatgattcaacccaaaagttttactcgtcacttttactcataatttgttggctaggac-aagtcacacggccgta-ccagcagcaagggagactgggaaatgtcatctttCCGTGAATAACAGGTGCCGAG-GAAAAATCCCGTTTTT-------GTAGGGAAT-----GGATATCAGAGGATGC--AGTG
>gene=chr11_69444851-69445127; species=calJac
CACATCATTCAAGA--AGTCACTGCTATGTTTGCGCCTcatcaggaagaggaaaagaag--ggaaaaggcaggtccctgccttttaatgccccaacccaggagtttcaatcagtgctggctctcactgcccattggctaggacttagtcacatggccagcccctgctacaagggatgctgggaaatgtagtctttagctgagtagtgggtgccccattaaaaattcttttgctatggaagaaggagagtatcaaaggtatcaaaggacactgagca
>gene=chr11_69444851-69445127; species=canFam
---------------------------------------------------------------------CGTgcccctgcgttttaaggccacgacccagatgttcccctcatcacttccacccacagccccctggctgggacttggtcccgcggccacaaccagctgcaggggaggctgggaagtgtcgtcgagagctgagtagtaagtgctcc-ttaaaaattctgtgtctgt----ggaagggaat-----gagtattggaggaccccacgtg
>gene=chr11_69444851-69445127; species=equCab
----------------------------------------------------------------------atgcctttgcctttcaatgtctcaatccagaagtttgactcatcacttccactcagagcctattggctaggacttagtcacatggccggcctcagctgcaagggaggctgggaaatgtagtctttagctgagtagtaggtgcccagttaaaaat----------------aaggggaat-----ggacatgagaggacactgagtg
>gene=chr11_69444851-69445127; species=gorGor
CACATCATTCAAGAAAAGTCATTGCCATGTTTGCGCCTcatcaggaagaggaaaaggagaaggggatggcatgcccctgccttttaatgccccaacccaggagtttcaatcagcagttgctctcacagccaactggctaggacttagtcacatggccatcccctgctgcaagggatgctgggaaatgtagtctttagctgagtagtaggtgcccagt---------tattgc-a-ggaagaaggagagtattaaagatatcaaagggcactgagca
>gene=chr11_69444851-69445127; species=panTro
CACATCATTCAAGAAAAGTCACTGCCATGTTTGCGCCTcatcaggaagaggaaaaggagaaggggatagcatgcccctgccttttaatgccccaacccaggagtttcactcagcagttgctctcacagccaactggctaggacttagtcacatggccatcccctgctgcaagggatgctgggaaatgtagtctttagctgagtagtaggtgcccagttaaaaactctattgctatggaagaaggagagtattaaagatatcaaagggcactgagca
>gene=chr11_69444851-69445127; species=papHam
CACATCATTCAAGAAGAGCCACTGCCATGTTTGTGCCTcatcaggaaaaggaaaaggagaaggggaaggcatgcccctgccttttaatgccccaacccaggagtttcaatcagcacttgctctcacagcccattggctaggacttagtcacaagaccatcccctgctgcaagggatgctgggaaatgtagtctttagctgagtagtaggtgcccacttaaaaactctattgctatggaagaaggagagtatcaaagatatcaaagggcactgagca
>gene=chr11_69444851-69445127; species=ponAbe
CACATCATTCAAGAAAAGTCACTGCcatgtttgcacctcatcaagaagaggaaaaggagaaggggatggcatgcccctgccttttaatgccccaacccaggagtttcaatcagcagttgctctcacagccaactggctaggatttagtcacatggccatcccctgctgcaagggatgctgggaaatgtagtctttagctgactagtaggtgcccagttaaaaactctattgctatggaagaaggagagtatcaaagatatcaaagggcactgagca
>gene=chr11_69444851-69445127; species=rheMac
CACATCATTCAAGAAGAGCCACTGCCATGTTTGCGCCTcatcaggaaaaggaaaaggagaaggggaaggcatgcccctgccttttaatgccccaacccaggagtttcaatcagcacttgctctcacagcccattggctaggacttagtcacaagaccatcccctgctgcaagggatgctgggaaatgtagtctttagctgaatagtaggtgcccacttaaaaactctattgctatggaagaaggagagtatcaaagatatcaaagggcactgagca
>gene=chr11_69614321-69614597; species=hg19
CTAAGGAGAGCTGTGGCACTGAcagtatcccttttctcttttctcctcaggaatagaagccctgcgttttgtctggcactggctgtctggagtaaaaactacatttcccagacttccctgcagcttggagtggccatgtgactgaaggctggccaatggaaggtatgcaacagtagtgggtgtggcttctaggagatgacgttggaggaaggaaaccaacccatcgtttttgctactgctgagtggaatgtgggtgggatagctggagcctaagca
>gene=chr11_69614321-69614597; species=bosTau
CTGAGGA-------GGCAGAGACgataccctttctctcttttctccttggatatagaaacttggggttttgccaga-gtaaactgcctggagtaaagactacattccccagcttcccctgaagcttggagcagccatatgactgaagcctggccagtgaaagccaagcaacactagtgagtgtggcttctgggagatgtcttgtggagctggggacctgcctgtcttctttgctgccgttatatggactgtggatgtgatgattggagcccaggca
>gene=chr11_69614321-69614597; species=calJac
CTAAGGAGGACTGTGTCACCGGcaatatcccttttctcctttctccgcagcaatagaaactctgagttttggctggcactggctgcctggagtaaaaactacatttcccagcctcccttgcagcttggattggccatgtgactgaaggctggctaatggaagctacataacagtagtgggtgtggcttctaggagatgacctttgaggaaggagaccaacctgtc---tttgctactgctg--------gtggatgggatggctggagcctaagca
>gene=chr11_69614321-69614597; species=canFam
CTGAAGA-------GGCAGAGAT------TCAAGTATCCTTCCTCCTC-----------CGCTCTCTCTTGCCTGTGATGTACT--------------------------------------gcttggaggagccacgtgactgaagcctggccaataggaggcaagcgatgctagtgggtgtggcttctgggagatgtcctgtgagg-tggggacgtgcctgtcttctttgctgttgttgagtggaatgtgggtggaatggctggaacccaggca
>gene=chr11_69614321-69614597; species=equCab
CTAAGGA-------GGCAGAGAAgatgtcctctctctcttttctccttgctaatgaaaaccctcagttttgcctggtgtgtactgcctggagtaaagactc---tttgcagcctcccatgcagcttggagcagccatgtgaccaaagtctggccatt------taagccacattattgagtgtggtttctgagagatgtccttgaggg-tgaggacatacctatcttctttattgctgttgggtggaatgtggatgggatggctggagcccaagca
>gene=chr11_69614321-69614597; species=gorGor
CTAAGGAGAGCTGTGGCACTGAcagtatcccttttctcttttctcctcaggaatagaagccctgcgttttgtctggcactggctgtctggagtaaaaactacatttcccagccttccctgcagcttggagtggccatgtgactgaaggctggccaatggaaggtatgcaacagtagtgggtgtggcttctaggagatgaccttggaggaaggaaaccaacccatcgtttttgctactgctgagtggaatgtgggtgggatggctggagcctaagca
>gene=chr11_69614321-69614597; species=panTro
CTAAGGAGAGCTGTGGCACTGAcagtatcccttttctcttttctcctcaggaatagaagccctgcgttttgtctggcactggctgtctggagtaaaaactacatttcccagccttccctgcagcttggagtggccatgtgactgaaggctggccaatggaaggtatgcaacagtagtgggtgtggcttctaggagatgaccttggaggaaggaaaccaacccatcgtttttgctactgctgagtggaacgtgggtgggatggctggagcctaagca
>gene=chr11_69614321-69614597; species=papHam
CTCAGAAGAGCTGTGGCACTGAcaatatcccttttctctttattcctcagcaatagaagtcctgagttttgcctggcactggctgcctggagtaaaaactacatttcccaaccttccttgcatcttggagtggccatgtgactgaaggctggacaatgaaagatatgcaacagtagtgggtgtggcttctaggagatgacctttgaggaaggaaaccaacccctcttttttgctactgctgggtggaatgtgggtgggatgactggagcctaagaa
>gene=chr11_69614321-69614597; species=ponAbe
GTAAGGAGAGCTGTGGCACTGAcagtatcccttttctcttttctcctcagcaatagaagccctgagttttgcctggcactggctgtctggagtaaaaactacatttcccagccttccctgcagcttggagtggccatgtgactgaaggctggccaatggaaggtatgcaacagtagtgggtgtggcttctaggagatgaccttggaggaaggaaaccaacccatctcttttgctactgctgggtggaatgtgggtgggatggctggagcctaagca
>gene=chr11_69614321-69614597; species=rheMac
---------------------------------------------------------------------------------gctgcctggagtaaaaactacatttcccaaccttccttgcatcttgcagtggccatgtgactgaaggctggccaatgaaagatatgcaacagtagtgggtgtggcttctaggagatgacctttgaggaaggaaaccaacctgtcttttttgctattgctgggtggaatgtgggtgggatgactggagcctaagaa
>gene=chr11_70545932-70546041; species=hg19
ggactacatttcccagcctcccttgaacccagatgtggccacgtgactagttctcaccactgagatgtgagcacaagcagggtgggaagggtcccttccaagcttaggc
>gene=chr11_70545932-70546041; species=bosTau
ggactacatttcgcagcactccttgcagccaggcatggccacgtgaccagctctcaccaatggaacttgagcaCACGCGGGGGGGGGAGAGTCCCTTCCAAAGCTTGCT
>gene=chr11_70545932-70546041; species=calJac
ggactacatttcccagcctcccttgcacccagatgtgacttcctgactaggtgtcaccactggaatgtgagcacaagcagggtgggaatggtcccttccaagcttaggc
>gene=chr11_70545932-70546041; species=canFam
ggactacatttcccagctgcccttgcatcctggtagggccacatgaccactttccaccaattgaatgtgagcatatttaggATGGGGTGGTGGT----GGGGTGTCTCT
>gene=chr11_70545932-70546041; species=equCab
ggactacatttcccagctctccttgcagccaggtgtggccatgtgaccagttcccaccaatggaatgtgagcaCATTCAGGGTTCGGGGG-GCCCTACCAAGCTTGGCT
>gene=chr11_70545932-70546041; species=gorGor
Ggactacatttcccagcctcccttgcacccagatgtggccacgtgactagttctcaccactgagatgtgagcacaagcagggtgggaagggtcccttccaagcttaggc
>gene=chr11_70545932-70546041; species=panTro
ggactacatttcccagcctcccttgaacccagatgtggccacgtgactagttctcaccactgagatgtgagcacaagcagggtgggaagggtcccttccaagcttaggc
>gene=chr11_70545932-70546041; species=papHam
Ggactccatttcccagcctcccttgcacccagatgtggccacatgactagtcctcaccactgagatgtgagcacaagcagggtgggaagggtcccttccaagcttaggc
>gene=chr11_70545932-70546041; species=ponAbe
Ggactacatttcccagcctcccttgcacccagatgtggacacatgactagttctcaccactgagatgtgagcacaagcagggtgggaagggtcccttccaagcttaggc
>gene=chr11_70545932-70546041; species=rheMac
ggactccatttcccagcctcccttgcacccagatgtggccacgtgactagttctcaccactgagatgtgagcacaagcagggtgggaagggtcccttccaagcttaggc
>gene=chr11_71814397-71814634; species=hg19
GTCCCGGAGCCGCTTGGCCGCCTCAGTCAATACCCCGGCTTCCGGTCCCGCCCGCTAGCGCGTGATCGTTGTCAACCAATGGGAAGGCGTAACCGTACACGCAAGCACGTGATGCGGGGAAAGGGCGGGGCGGATCACATGACTTCATCTTTCCAGTCTCTAAACTGGCAGTAGTGGCCATCGTGAATTGTGTTATGCGTTCTCGTGGCCACTAGGCCACTTTTCTGGGCCATTGAG
>gene=chr11_71814397-71814634; species=bosTau
TTCCCCGAGCGCCTTCGGGGCCGTGGCCAGAACCCAAGCTTCCGGCCCCGCCC-CTACCGCGTGATCATAGCCAACCAATGGGAAGGCGTGACAGGCCGTC-AGACACGTGACGCAAGGAAAGGGAGGGGTGGATCACATGACGTTATTTGCC-GGTCTC--AGCTGGAGGTAAAGGTCTTCGTGTGAAGTG-TATGAGTTCCCGAGGCTACTAGGCTATATTTGTGGGCTAGTGAA
>gene=chr11_71814397-71814634; species=calJac
GTCCCGGAGCCGCTAGTCCTCCTCAGTCAATACCCCGGCTTCCGGTCCCGCCCGCTAGCGCGTGATCGTTGTCAACCAATGGGAAGGCGTAACCAGACACGCAGGCACGTGATACGAGGAAAGACAGGGGCGGATCACCTGACTTTATCTTTCCAGTCTCTAAACTGGCAGTAGTAGCCGTTGTGAAT--TGTTATGCGTTCGCGTGGGCACTAGGCGACTTTTCTGGGCCATTGAG
>gene=chr11_71814397-71814634; species=canFam
TTCCCAGAgccgcgccgcggcc---gccgccaccccggcTTCCGGCCCCGCCT-CCACCGCGTGATCATCGCCAACCAATGGGAAGGCTTGACAAGACTCG-AGGCACATGATGCGA-GAAAGGGAGGGGCGGATCACATGACTTCATCTGCCCAGTTTCAGAGATCGAGTGGGGGCTCTTCTCTGCGCGTGCTATGTGGTTGCGTGGCTGCCAAGCTACCTCTCTGGGCCAGTGAG
>gene=chr11_71814397-71814634; species=equCab
TCCCGCGAGCCGCTTGGCTGCCGCCGCCGAAACCCCGGCTTCCGGCCCCGCCC-CCACCGCGTGATCACCGCCAACCAATGGGAAGGCGGGACAAGACTCC-AGACACGTGATGCGAGGAAAGGGAGAGGCGGATCACGTGAGTTCACCTTCCCAGTTTTTGAGATCCAGATAGAGGCCGTC-GAGTGAGTGCTATGTGCTCGCGTG--------GCCACCCTTCTGGGCCAGTGAG
>gene=chr11_71814397-71814634; species=gorGor
GTCCCGGAGCCGCTTGGCCGCCTCAGTCAATACCCCGGCTTCCGGTCCCGCCCGCTAGCGCGTGATCGTTGTCAACCAATGGGAAGGCGTAACCGGAGACGCAAGCACGTGATGCGGGGAAAGGGCGGGGCGGATCACATGACTTCATCTTTCCAGTCTCTAAACTGGCAGTAGTGGCCGTCGTGAGTTGTGTTATGCGTTCTCGTGGCCACTAGGCCACTTTTCTGGGCCATTGAG
>gene=chr11_71814397-71814634; species=panTro
GTCCCGGAGCCGCTTGGCCGCCTCAGTCAATACCCCGGCTTCCGGTCCCGCCCGCTAGCGCGTGATCGTTGTCAACCAATGGGAAGGCGTAACCGGACACGCAAGCACGTGATGCGGGGAAAGGGCGGGGCGGATCACATGACTTCATCTTTCCAGTCTCTAAACTGGCAGTAGTGGCCGTCGTGAATTGTGTTATGCGTTCTCGTGGCCACTAGGCCACTTTTCTGGGCCATTGAG
>gene=chr11_71814397-71814634; species=papHam
CTCCCGGAGCCGCTGGGCCGCCTCAGGCAATACCCCGGCTTCCGGTCCCGCCCGCTAGCGCGTGATCGTTGTCAACCAATGGGAAGGCGTAACCGGACACGCAGGCAAGTGAAGCGAGGAAAGGGAGGGGTGGATCACATGACTTCATCTTTCCAGTCTCTAAACTGGTAGTAGTGGCCGTCGTGAATTGTGTTATGCGTTCTCGTGGCCACTAGGCCACTTCTCTGGGCCATTGAG
>gene=chr11_71814397-71814634; species=ponAbe
GTGCCGGAGCTGCTTGGCCGCCTCAGTCAATACCCCGGCTTCCGGTCCCGCCCGCTAGCGCGTGATCGTTATCAACCAATGGGAAGGCGTAACCGGACACGCAGGCACGTGACGCGGGGAAAGGGCGGGGCGGATCACATGACTTCATCTTTCCAGTCTGTAAACTGGCAGTAGTGGCCGTCGTGAATTGTGTTATGCGTTCTCATGGCCACTAGGCCACTTTTCTGGGCCATTGAG
>gene=chr11_71814397-71814634; species=rheMac
CTCCCGGAGCCGCTGGGCCGCCTCAGGCAATACCCCGGCTTCCGGTCCCGCCCGCTAGCGCGTGATCGTTGTCAACCAATAGGAAGGCGTAACCGGACACGCAGGCAAGTGAAGCGAGGAAAGGGAGGGGCGGATCACATGACTTCATCTTTCCAGTCTCTAAACTGGCAGAAGTGGCCGTCGTGAATAGTGTTATGCGTTCTCGTGGCCACTAGGCCACTTCTCTGGGCCATTGAG
>gene=chr11_72463346-72463622; species=hg19
GGGGAGGCTCCGGCAGCCGCACTGACCTGTTTTGAGTAAAGACTCCACGCGGGGACCAGGCGTACCGGCGCCGCCACCGACTTACACCGCCACCGCCAAATTGCAGCAAggggccgggcgcgcccacccccccgggcgcTTCCGCCCGCCCCACGTGACTCCCggggaggggaaggtggggctggggcagggcagggcagggcCCCGCCCCCTCATCGGCCCCTCCCCCCGCCTAGTCACGGTCCTGGAGTTGGTTGGCCTGGCCCGCCCGCCGGA
>gene=chr11_72463346-72463622; species=bosTau
AGGGAAGCCCTGGCTGCCGTACTGACCTGTTCTGATCCAAGACTCCACGCG----CGCGGGGCCCCGGCGCCACC----AACTGCACCGTTGTAGTCAACTCGCGGCCGCAGGCCGGGCGCGCCCACCCTGCCGGGCGCTTCCGCCCGCCCCACGTGACGCCCCGGGG----AGGGGAAGGCGG-----GGAAGGGGCAAGGACCCGCCCCCTTCCCGG-------CCACGCCCAGTCACGGTCCTGGAGTTC---------GCCGGCCTTGGGGA
>gene=chr11_72463346-72463622; species=calJac
CGGGAGGCTCCGGCAGCTGCACTGACCTGTTTTGAGCAAAGACTCCACGAGGAGACCTGGCGTCCCGGCGCCGCCAGCGACTCACACCGCCGTAGCCAAATCGCAGCAAggggccgggcgcgcccaccccgccgggcgcTTCCGCCCGCCCCACGTGACTCCCCCGGA-GAGAAGGTGGGGCTG-----GGGCAGGGCAGGGCCCCGCCCCCTCCTCGGCCCCGCCCCTCGCCTAGTCAGTGTACTGGAGTCTGCTGGCCTGGCCGGCCTGCCGGA
>gene=chr11_72463346-72463622; species=canFam
GGGGAGGTCCCGGCAGCCGCACTTACCTGCTGTGGGCGAAGACTCCACGCTGGGAGCCGAGGTCCCGGCGCGGCCACTGACTCACGCCGCCGCAGTCAACTcgcggccgcaggccgggcgcgcccaccccgccgggTGCTTCCGCCCGCCCCACGTGACGCCCCGGGG----AGGGGGGGGCGG-----GGCAGAAAGAGGGGTccgccccc--------------------------------------------ggcccggcccg---------
>gene=chr11_72463346-72463622; species=equCab
------------------------------------------------------------------------------------------------------------------------------------------------------cgatatagggcccctgat----agcagaaagcGG-----GGAAGGGGCAGGGACCCGCCCCCTCCCCGG-------CCCCGCCCAGTCCCGGTCTGCGAGTCGGCGGGCCCGAGCAG-CTCTGGGA
>gene=chr11_72463346-72463622; species=gorGor
GGGGAGGCTCCGGCAGCCGCACTGACCTGTTTTGAGTAAAGACTCCACGCGGGGACCAGGCGTACCGGCGCCGCCACCGACTTACACCGCCACCGCCAAATCGCAGCAAggggccgggcgcgcccacccccccgggcgcTTCCGCCCGCCCCACGTGACTCCCCGGGAGGGGAAGGTGGGGCTGGGGCAGGGCAGGGCAgggccccgccccctcg---gccccgccccccgccTAGTCATGGTCCTGGAGTTGGTTGGCCTGGCCCGCCCGCCGGA
>gene=chr11_72463346-72463622; species=panTro
GGGGAGGCTCCGGCAGCCGCACTGACCTGTTTTGAGTAAAGACTCCACGCGGGGACCAGGCGTACCGGCGCCGCCACCGACTTACACCGCCACCGCCAAATCGCAGCAAggggccgggcgcgcccacccccccgggcgcTTCCGCCCGCCCCACGTGACTCCCCGGGAGGGGAAGGTGGGGCTGGGGCAGGGCAGGGCAGGGCCCCGCCCCCTCATCGGCCCCGCCCCCCGCCTAGTCACGGTCCTGGAGTTGGTTGGCCTGGCCCGCCCGCAGGA
>gene=chr11_72463346-72463622; species=papHam
GGGGAGGCTTCGGCAGCCGCACTGACCTGTTTTGAGTAAAGACTCCACGCGGGGACCAAGCGTACCGGCGCCACCACCGACTTACACCGCCGCCGCCAAATCCCAGCAAGGGGCCAGGCGCGCCCACCCCTCCGGGCGCTTCCGCCCGCCCCACGTGACTCCCCGGGAGGGGAAGGTGGGGCTGgggcagggcagggccgggccccgcccccccctcggccccgccccccgccTAGTCACCGTCCTGGAGTTGGCTGGCCTGGCCTGCCCGCCGGA
>gene=chr11_72463346-72463622; species=ponAbe
GGGGAGGCTCCGGCAGCCGCACTGACCTGTTTTGAGTAAAGACTCCAAGCGGGGACCAGGCGTACCGGAGCCGCCACCGACTTACACCGCCGCAGCCAAATCGCAGCAGGAgcccgggcgcgccca-ccccccgggcgcTTCCGCCCGCC--------------------------------------------------------GCCCCCTCATCGGCCCCGCCCCCCGCCTAGTCACTGTCCTGGAGTCGGCTGGCCTGGCCCGCCCGCCGGA
>gene=chr11_72463346-72463622; species=rheMac
------------------------------------------------------------------------------------------------------------------------------------------------------------------------------------------------------------------------------------------------------------------------------------
>gene=chr11_72661799-72662075; species=hg19
TTTGGCTTCTCAGATATTTAGAGGCAGCACAGGTAGTAGTTGCGGTGGAAACTATTTGTTgttgtccgccaaatgttatccctttcttcctgggcacatgctgtgggactacacttcctagcctccatacctgctgtgagattgaccacgtgactaattctctctaattcagtgtgaacagaagtaacatttgctcctttaaggactagatcttaagagaataggtgtgtcttctccatgctctctttcccctatccactggctagaactcaaata
>gene=chr11_72661799-72662075; species=bosTau
TCTACCTTATCAGATATTTAGAAACAGCACAGATAGTGGCtgtggtagaaactatctacta---tccaccaactgttctcccttttttcctgggaatgtg--gtgggattatacttcctggctttc---cccgctgttaggttgggccttgga---------g-caacacaacgtgaacaggagtaatatatgccactttcagcactacatcttaagat--ctagtacctctttgctctgttctctttcctgtactctttagctagaaggcaaata
>gene=chr11_72661799-72662075; species=calJac
TTTGGCTTCTCAGGTATTCAGTGGCAGCA--GTTAGTGGTtgtggtggaaactatt--ttgttgtccac---ctgttctccctttattcctaggcacatggtgtgagactacacttcctagacccccgacttgctgtgagacagaccacatgactaattctcgctaaatcattgtgaatagaagcaacatatga-cctttcaggactagatcttaagagaataggtgtgttttctccatgctctctttctcctatccactggctagaacccaaata
>gene=chr11_72661799-72662075; species=canFam
TCTGCCTTATCAGATATTTAGAGGCAGCACAAATAGGGGTtgcggtggaaac----tgttg---tctaccaactgttctccctttcttcctgggcacatg--gtgggactgcacttcctagtctcc---cctcctgttaggatggctatgtggctaattcttt-taatatagtgtgagcagaaataatatatgtcactttcaggatgg-attttaagag-aatagtatgtcttct-tatactctctttcctctctccactagatagaattcaaatg
>gene=chr11_72661799-72662075; species=equCab
CCTACCTTATCAGACATTTAGAGGCAGCACAGATGGTGGTtgtagtggaaactatttgttg---tccaccaactgttctccct-tccttctgagcacaag--gtggggctgcacttcctagcttcc---cctgcagttaggctggccatgtgactaattctct-taacacaatgtgtgcagaagtaatatatgccactttcgggattacatcttaagag-aactgtatgtcttctctacgctctc-ttcctctacctactgactagaactcaaatg
>gene=chr11_72661799-72662075; species=gorGor
TTTGGCTTCTCAGATATTTAGAGGCAGCACTGGTAGTGGTTGCGGTGGAAACTATTTGTTGTTG------------------------------------------------------------------------------------------------------------------------------------------------------------------------------------------------------CTAGAACTCAAATA
>gene=chr11_72661799-72662075; species=panTro
TTTGGCTTCTCAGATATTTAGAGGCAGCACAGGTAGTAGTTGCGGTGGAAACTATTTGTTGTtgtccgccaaatgttatccctttcttcctgggcacacgctgtgggactacacttcctagcctccatacctgctgtgagattgaccacgtgactaattctctctaattcagtgtgaacagaagtaacatttgctcctttaaggactagatcttaagagaataggtgtgtcttctccatgctctctttcccctatccactggctagaACTCAAATA
>gene=chr11_72661799-72662075; species=papHam
TTTGGCTTCTCAGATATTTAGAGGCAGCACAGGTAGTGGTtgtagtggaaactatttgttgttgtctgccaactgttatccctttcttcctgggcacacgctgtgggactacacttcctagcccccatacctgctgtgagattgaccacgtgactaattctctctaattcaatgtgaacagaagtaacatatgctcctttaaggactagatcttaagagaacaggtatgtcttctccatgctctctttcccctatccactggctagaactcaaata
>gene=chr11_72661799-72662075; species=ponAbe
TTTGGCTTCTCAG------AGAGGCAGCACAGGTAGTGGTTGCAGTGGAAACTCTTTGTTgttgtccgccaaatgttatccctttcttcctgggcacatgctgtgggactacacttcctagcccccatacctgctgtgagattgaccacgagactaattctctctaattcagtgtgaacagaagtaacatttgctcctttaaggactagatcttaagagaataggtgtgtcttctccatgccctctttcccctatccactggctagaACTCAAATA
>gene=chr11_72661799-72662075; species=rheMac
TTTGGCTTCTCAGATATTTAGAGGCAGCACAGGTAGTGGTTGTAGTGGAAACTATTTGTTGTtgtctgccaactgttatccctttctttctgggcacacgctgtgggactacacttcctagcccccatacctgctgtgagattgaccacgtgactaattctctctaattcaatgtgaacagaagtaacatatgctcctttaaggactagatcttaagagaacaggtgtgtcttctccatgctctctttcccctatccactggctagaACTCAAATA
>gene=chr11_75525763-75525991; species=hg19
TCGCCACCCAGCTGGCTTCCGAGGGTCCCCGCCCTCCACCGGAGGCCTGTTACCACGGCAACCAGTGAGGGCGGAAGTGGCTCAGAAGACCGGTTCTCCCTAATCAGGTGACTCTCCCGCCTCCTGCACGTGACACCGGAGCCCAGAAGCGCGCTCTACCTAATCAAGACCCCACCCCTCTTTCCCTTTACTGACAATTGACAGCGACCTCTTGCAATGGCCCTTCCG
>gene=chr11_75525763-75525991; species=bosTau
TCGCGCCCCTGCTGG-CGCCAAGGGTCCCCGCCCTCCTAGGGAGGCCGGTTACCATGGCAACTAGTTAGGGCGGAAGTGGCTCCCAAAACTGACTCTCACTAATCAGGTGACTCTCCTGCCTCCTGCACGTGACACCGGAGCCCAGGCGC-CGGTCTACCTAGTC-GGACTCCGCCCCTCTATTCCTTTACTGACAACTGACGGCGACCTCGAGCAATGGTCCTTGCG
>gene=chr11_75525763-75525991; species=calJac
TCGCCACCCAGCCGGCTTTCAAGGATCTCCGCCCTCCAC----AGCCTGTTACCACGGCAACCAGTAAAGGCGGAAGTGACTCAGAAGACTGATACTCCCTAATCAGGTGACTCTCCCTCCTCCCGCACGTGACACTGGAGCCCAGGGGCGCGCTCTACCTAATCAAGACCCCACCCCTCTTTCCCTTTAGTGACAATTGACAGCGACCTCGTGCAATGGCCCCTCCG
>gene=chr11_75525763-75525991; species=canFam
TCGCTACCCAGCGGG-CGCCCACGGTCCCCGCCCTCCGAGGGGGG-CGGTTGCCACGGCAACTAGTCCGGGCGGAAGTGGCTCGGAAGACTGACTCTCACTAATCAGGTGACTCTCCTGCCTCCTGCACGTGACAACAGAGCCCAGGCGCGCTCTCTACCTAATC-AGGCCCCGCCCCTCTGTCCCTTTACCGACAACTGACACAGACCTAGAGCAATGGGCCTCGCG
>gene=chr11_75525763-75525991; species=equCab
TCACGATCCAACTGG-CGCCGA-GGTCCCCGCCCTCCTCGGGAGGCCGGTTACCATGGCAACTAGTTAGGGCGGAAGTGGCTCC---GACTGACTCTCACTAATCAGGTGACTCTCCTGCCTCCTGCACGTGACACCAGAGCCCAGGCGCGCTCTCTACCTAGTC-AGACCCCGCCCCTCTTTCCCTTTACTGACAACTGACAGCGACTGAGAGCAATGGCCCTGGCG
>gene=chr11_75525763-75525991; species=gorGor
TCGCCACCCAGCTGGCTTCCGAGGGTCCCCGCCCTCCACCGGAGGCCTGTTACCACGGCAACCAGTGAGGGCGGAAGTGGCTCAGAAGACCGATACTCCCTAATCAGGTGACTCTCCCGCCTCCTGCACGTGACACCGGAGCCCAGAAGCGCGCTCTACCTAATCAAGACCCCACCCCTCTTTCCCTTTACTGACAATTGACAGCGACCTCGTGCAATGGCCCTTCCG
>gene=chr11_75525763-75525991; species=panTro
TCGTCACCCAGCTGGCTTCCGAGGGTCCCCGCCCTCCACCGGAGGCCTGTTACCACGGCAACCAGTGAGGGCGGAAGTGGCTCAGAAGACCGATACTCCCTAATCAGGTGACTCTCCCGCCTCCTGCACGTGACACCGGAGCCCAGAAGCGCGCTCTACCTAATCAAGACCCCACCCCTCTTTCCCTTTACTGGCAATTGACAGCGACCTCGTGCAATGGCCCTTCCG
>gene=chr11_75525763-75525991; species=papHam
TCGCCACCCAGCTGGCTTCCAAGGGTCCCCGCCCTCCACCGGAGGCCTGTTACCACGGCAACCAGCGAGGGCGGAAGTGGCTCAGAAGACCGATACTCCCTAATCAGGTGACTCTCCCGCCTCCTGCACGTGACACCGGAGCCCAGGCGCGCACTCTACCTAATCAAGACCCCACCCCTCTTTCCCTTTACTGACAATTGACAGCGACCTCGTGCAATGGCCCTCCCG
>gene=chr11_75525763-75525991; species=ponAbe
TCGCCACCCAGCTGGCTTCCGAGGGTCCCCTCCCTCCACCGGAGGCCTGTTACCACGGCAACCAGTGAGGGCGGAAGTGGCTCAGAAGACCGATACTCCCTAATCAGGTGACTCTCCCGCCTCCTGCACGTGACACCGGAGCCCAGAAGCGCGCTCTACCTAATCAAGACCCCACCCCTCTTTCCCTTTACTGACAATTGACAGCGACCTCGTGCAATGGCCCTTCCG
>gene=chr11_75525763-75525991; species=rheMac
TCGCCACCCAGCTGGCTTCCAAGGGTCCCCGCCCTCCACCGGAGGCCTGTTACCACGGCAACCAGCGAGGGCGGAAGTGGCTCAGAAGACCGATACTCCCTAATCAGGTGACTCTCCCGTCTCCTGCACGTGACACCGGAGCCCAGGCGCGCACTCTACCTAATCAAGACCCCACCCCTCTTTCCCTTTACTGACAATTGACAGCGACCTCGTGCAATGGCCCTCCCG
>gene=chr11_85339595-85339695; species=hg19
TCCCGCCCAGGGCGTTCTGGGTCCCCGCCCACCGGCAAGTCACATGAGCCACCAAAATGGTGGTGTTCGGGTATGAGGCTGGGACTAAGCCAAGGGATTC
>gene=chr11_85339595-85339695; species=bosTau
TCCGGACCCGAGAGCCCTGCGTCCCCGCCCA-CCGCCAGTCACGTGAGTCGCCAAGATGGCGGCGCTCGGGCGTGAGGCTGGAGACGACGTGCGGGTTGC
>gene=chr11_85339595-85339695; species=calJac
TCCCTCCCAGGGCGTTCTGGGTCCCCGCCCCCTTGCAAGTCACGTGAGTCATCAAAATGGCGGCGCTCGGGTATGAGGCTGGGGCTAAGTT---GGATTC
>gene=chr11_85339595-85339695; species=canFam
TCCCGCTCCGGGCGCTCTGGGTCCCCGCCCA-CCGCCAGTCATGTGACCCGCCAAGATGGCGGCGCTCGGGCGTGCGGCCGGGGCTGAGCGGGAGGACGC
>gene=chr11_85339595-85339695; species=equCab
TCCCGCCCCAGGCGTTCCGGCTCCACGCCTACCCGTGAGTCACGTGAGCCGGCAAGATGGCGGCGCTCCGGCGTGAGGCTGGGGCTGACCTGAGGGATAC
>gene=chr11_85339595-85339695; species=gorGor
TCCCGCCCAGGGCGTTCTGGGTCCCCGCCCACCAGCAAGTCACATGAGCCACCAAAATGGTGGTGTTCGGGTATGAGGCTGGGACTAAGCCAAGGGATTC
>gene=chr11_85339595-85339695; species=panTro
TCCCGCCCAGGGCGTTCTGGGTCCCCGCCCACCGGCAAGTCACATGAGCCACCAAAATGGTGGTGTTCGGGTATGAGGCTGGGACTAAGCCAAGGGATTC
>gene=chr11_85339595-85339695; species=papHam
T----------------------CCCGCCCACCAGCAAATCACGTGAGCCATCAAAATGGCGGTGTTCGGGCATGAGGCTGGGGCCAAGCTGAGGGATTC
>gene=chr11_85339595-85339695; species=ponAbe
TCCCGCCCAGGGCGTTCTGGGTCCCCGCCCACCTGCAAGTCATGTGAGCCACCAAAATGGTGGTGTTCGGGTATGAGGCTGGGACTAAGCCAAGGGATTC
>gene=chr11_85339595-85339695; species=rheMac
T----------------------CCCGCCCACCAGCAAATCACGTGAGCCATCAAAATGGCGGTGTTCGGGTATGAGGCTGGGGCCAAGCTGAGGGATTC
>gene=chr11_85780122-85780245; species=hg19
TGGCGGCGCCAGGCTCCTCCTCGGAGCTTTCCGGGCTGCCCCGGGTCACGTGACTCGGACACCGCccctcctcccttctcccgcccctttccccttccctttcctcttcgacgcccgccctcc
>gene=chr11_85780122-85780245; species=bosTau
TGGCGGCGCCAGGCTCCTCCTCGGAGCTTTCCGGGCTG-CCCGGGTCACGTGACGCGGGCGCCGCCcctcctcc-tcctccCCCCCTTTCTCCCTTCTCCGTCCTCTTCGGCACCCGCCCTCC
>gene=chr11_85780122-85780245; species=calJac
TGGCGGCGCCAGGCTCCTCCTCGGAGCTTTCCGGGCTGCCCCGAGTCACGTGACTCGGAccccgcccctcctcccttctcccgccccttttcccttccctttcctcttcgacgcccgccctcc
>gene=chr11_85780122-85780245; species=canFam
TGGCGGCGCCAGGCTCCTCCTCGGAGCTTTCCGGGCTG-CCCGGGTCACGTGACTCGGGCGCCGCCCCTCCGCC-TTCTCCCGCCCCTTTTCCCTTCCCTTTCCTCTTCGACGCCCGCCCTCC
>gene=chr11_85780122-85780245; species=equCab
TGGCGGCGCCAGGCTCCTCCTCGGAGCTTTCCGGGCTG-CCCGGGTCACGTGACGCGGGCGCCGCCCCTCCTCC-TTCTCCCGCCCCTTTTCCCTTCCCTTTCCTCTTCGA------------
>gene=chr11_85780122-85780245; species=gorGor
---------------------------------------------------------------------------------------------------------------------------
>gene=chr11_85780122-85780245; species=panTro
TGGCGGCGCCAGGCTCCTCCTCGGAGCTTTCCGGGCTGCCCCGGGTCACGTGACTCGGACACCGCccctcctcccttctcccgcccctttccccttccctttcctcttcgacgcccgccctcc
>gene=chr11_85780122-85780245; species=papHam
TGGCGGCGCCAGGCTCCTCCTCGGAGCTTTCCGGGCTGCCCCGGGTCACGTGACTCGGACACCGCccctcctcccttctcccgcccctttccccttccctttcctcttcgacgcccgccctcc
>gene=chr11_85780122-85780245; species=ponAbe
TGGCGGCGCCAGGCTCCTCCTCGGAGCTTTCCGGGCTGCCCCGGGTCACGTGACTCGGACAccgcccctcctcccttctcccgcccctttccccttccctttcctcttcgacgcccgccctcc
>gene=chr11_85780122-85780245; species=rheMac
TGGCGGCGCCAGGCTCCTCCTCGGAGCTTTCCGGGCTGCCCCGGGTCACGTGACTCGGACAccgcccctcctcccttctcccgtccctttccccttccctttcctcttcgacgcccgccctcc
>gene=chr11_107879548-107879737; species=hg19
GCAGAGGGCACGGTCCCGGCCTCGCTGCAGCCTCGGGACCCACCGAGGCTTCCAGGCTCCCACGCTCGCTCCCGAGCGCGTCCCCGCCCTCGCGTCACGTGACGTGGCCGCGGAACCTGAGCTGCGGGGCCTAAGCCGAGCTAAATTCGTTGCAGGTGGCCGCGGCGGGTGCAACCACAAAGGCTAATC
>gene=chr11_107879548-107879737; species=bosTau
GCAGAGGGCGTCCCCCTGCCCTCGCGGCGTGATCTCGG-CCCACGACGCTTTCAGGCTCCCACGCTCGCTCCCGAGCGCGGCCCCGCCCCCGCGTCACGTGACGCGGCCGCCGAACCAGAGCGGCCGGTCCCAAACCGAGCTAAATTCGTTGCCACTGGCCTCTGCGGGTGCCACCACAGAGGCTCATC
>gene=chr11_107879548-107879737; species=calJac
GCAGAGGGCGCGCTCCCGGCCTTGCCGCGGCCTCGGGACCCACCGAGGCTTCCAGGCTCCCACGCTCGCTCCCGAGCGCGTCCCCGCCCTGGCGTCACGTGACGCTGCCGCGGACCCTGAGCTGCGGGGCCTAAGCCGAGCTAAATTCGTTGCAGGTGGCCGCGGCGGGTGCAACCACAGAGGCTAATC
>gene=chr11_107879548-107879737; species=canFam
GCAGGGGGGGCGCTGccgccc--------gcccgcccgcccgccGCGGCGGCCCGGCTCCTAGGCTCGCTCCCGAGCGCGCCCCCGCCCCCGCGTCACGTGACGCTGCCGCGGAACCCGAGCCGCCGGGCCTAAGCCGAGCTAAATTCGTTGCGGGTGGCCGCCGCGGGTGGAACCACAAAGGCTAATC
>gene=chr11_107879548-107879737; species=equCab
GCAGAGGGCGTGCTCTCGCCCTCTCCGCAGCCTCCCGGCCCACCGAGGCTTCCAGGCTCCCACGCTCGCTCCCGAGCGCGCCCCCGCCCCCGCGTCACGTGATGCGCCCGGGGAACCCGAGCTGCCCGGCCTAAGTCGAGCTAAATTCGTTGCCGGTGGCCGCCGCGGGTGCAACCACAAAGGCTAATC
>gene=chr11_107879548-107879737; species=gorGor
GCAGAGGGCGCGGTCCCGGCCTCGTTGCGGCCTCGGGACCCACCGAGGCTTCCAGGCTCCCACGCTCGCTCCCGAGCGCGTCCCCGCCCTCGCGTCACGTGACGTGGCCGCGGAACCTGAGCTGCGGGGCCTAAGCCGAGCTAAATTCGTTGCAGGTGGCCGCGGCGGGTGCAACCACAAAGGCTAATC
>gene=chr11_107879548-107879737; species=panTro
GCAGAGGGCGCGGTCCCGGCCTCGCTGCAGCCTCGGGACCCACCGAGGCTTCCAGGCTCCCACGCTCGCTCCCGAGCGCGTCCCCGCCCTCGCGTCACGTGACGTGGCCGCGGAACCTGAGCTGCGGGGCCTAAGCCGAGCTAAATTCGTTGCAGGTGGCCGCGGCGGGTGCAACCACAAAGGCTAATC
>gene=chr11_107879548-107879737; species=papHam
GCAGAGGGCGCGGTCCTGGCCTCGTTGCGGCCTTGGGACCCACCGAGGCTTCCAGGCTCCCACGCTCGCTCCCGAGCGCGTCCCCGCCCTCGCGTCACGTGACGCGGCCGCGGAACCTGAGCTGCCGGGCCTAAGCCGAGCTAAATTCGTTGCGGGCGGCCGCGGAAGGTGCAACCACAAAAGCTAAGC
>gene=chr11_107879548-107879737; species=ponAbe
GCAGAGGGCGCGGTCCCGGCCTCGTTGAGGCCTCGGGACCCACCGAGGCTTCCAAGCTCCCACGCTCGCTCCCGAGCGCGTCCCCGCCCTCGCGTCACGTGACGTGGCCGCGGAACCTGAGCTGCGGGGCCTAAGCTGAGCTAAATTCGTTGCAGGTGGCCGCGGCGGGTGCAACCACAAAGGCTAATC
>gene=chr11_107879548-107879737; species=rheMac
GCAGAGGGCGCGGTCCTGGCCTCGTTGCGGCCTTGGGACCCACCGAGGCTTCCAGGCTCCCACGCTCGCTCCCGAGCGCGTCCCCGCCCTCGCGTCACGTGACGCGGCCGCGGAACCTGAGCTGC-GGGCCTAAGCCGAGCTAAATTCGTTGCGGGTGGCCGCGGAAGGTGCAACCACAAAAGCTAAGC
>gene=chr11_113746374-113746555; species=hg19
CCCGGCATGCGCGCGCACGCAAGGCGCGCGGCCCGGGGCCGAACAGTTCTGCGTGCTCCCGCGCACGCCCGGCTGACCAGACGTCGGTCACGTGATCCCGGCCCCGCCTGTCGCTGTTGGTCAGCTTCACAGCCGGTGGAGGCTGCGGGCCGCGCTGCCAGTGTCCGGGAACTGGGTTTGC
>gene=chr11_113746374-113746555; species=bosTau
cccggcctgcgcgcgcacgcgaggcgcgcggccgcgggccgAGCTGCTTTGCGTGCTCCCGCGTACGCCGGGCTGACCCCGCGCAGGCCACGTGACCCCGGCCCCGCCCGTGCCTAACGGTCAGCTTTTACGTCCG-------------TCGGGCGGTCTGCGGCCCGGAAGTGGTGGTGC
>gene=chr11_113746374-113746555; species=calJac
CCCGGCATGCGCGCGCACGCAGGGCGCGCGGCCCAGGGCCGAGTTACTCTGCGTGCTCCCGCGCACG-CCAGCCGGCCGGGCGCCCGTCACGTGACCCCGACCCCGCCTGCCGCCCTTGGTCAGCTTCGCCGCCCGCTGAGGTTGCGGGCTGCGCCG---------GGGAACAGGGTTTGC
>gene=chr11_113746374-113746555; species=canFam
-------------------------------------------------------------------------------------------------------------------------------------------------------------------------------------
>gene=chr11_113746374-113746555; species=equCab
CCGGCCTGGCGCGC-CACGCAAGGCGCGCGGCCGAGGCCCAAGCCGCAGTGCGTGCTCCCGCGCACGCCGGGGTGCCCCGGCGCCGCCCACGTGACCCCGACCCCGCCCCTGGCTAACGGTCAGCGCTGGCACTCGGGGCTGTTCCGTTCCGGGAGGTTGGCCCCTGGAAAAGGGTTTGG-
>gene=chr11_113746374-113746555; species=gorGor
CCCGGCATGCGCGCGCACGCAAGGCGCGCGGCCCGGGGCCGAAGAGTTCTGCGTGCTCCCGCGCACGCCCGGCTGACCAGACGTCGGTCACGTGACTCCGGCCCCGCCTGTCGCTGTTGGTCAGCTTCACAGCCGGTGGAGGCTGCGGGCCGCGCTGCCAGTGTCCGGGAACTGGGTTTGC
>gene=chr11_113746374-113746555; species=panTro
CCCGGCATGCGCGCGCACGCAAGGCGCGCGGCCCGGGGCCGAACAATTCTGCGTGCTCCCGCGCACGCCCGGCTGACCAGACGTCGGTCACGTGACCCCGGCCCCGCCTGTCGCTGCTGGTCAGCTTCACAGCCGGTGGAGGCTGCGGGCCGCGCTGCCAGTGTCCGGGAACTGGGTTTGC
>gene=chr11_113746374-113746555; species=papHam
cccgGCATGCGCGCGCACGCAAGGCGCGTGGCCCGGGGCCGAACAGTTCTGCGTGCTCCCGCGCACGCCCGGCTGACCAGACGTCGGTCACGTGACCCCGGCCCCGCCTGTAGCGCTCGGTGGGCTTCACAGCCCGTGGTGGTTGCGGGCTACGCTGCTAGTACCCGGGAACTGGATTTGC
>gene=chr11_113746374-113746555; species=ponAbe
cccgGCATGCGCGCGCACGCAAGGCGCGCGGCCCGGGGCCGAACAGTTCTGCGTGCTCCCGCGCACGCCCGGCTGACCAGACGTCGGTCACGTGACCCCCGCCCCGCCTGTCGCTGTTGGTCAGCTTCACAGCCCGTGGAAGATGCGGGCCGCGCTGCTAGTGCCCGGGAACTGGGTTTGC
>gene=chr11_113746374-113746555; species=rheMac
CCCGGCATGCGCGCGCACGCAAGGCGCGTGGCCCGGGGCCGAACAGTTCTGCGTGCTCCCGCGCACGCCCGGCTGACCAGACGTCGGTCACGTGACCCCGGCCCCGCCTGTAGCTCTCGGTGGGCTTCACAGCCCGTGGTGGTTGCGGGCTACGCTGCTAGTACCCGGGAACTGGATTTGC
>gene=chr11_116127890-116128166; species=hg19
atgtctgaactcctgctagcagaaaggaagtaagaggagaaaagcatgcaccctctctttaagggcatgtcctagaaagtgcacatacttctatttgcatttgattggtctgaacttagccacgtggctgcactagcaagggaggctgggaaatgcagtcctgattccaggcagctgtatgatcaactagcatttgggagttctatcattgtagaaggacagaaagtgactgatggacaacttgcagCTCAGTCTCAtcattcatctcacaacaac
>gene=chr11_116127890-116128166; species=bosTau
atgcctgaattcctgccaacaggatagga-taaggggagaatagtttgacccctctctttaagggcatgtcctagaaatcgttcatacttctacttgaattccattggctcaacctttgtcat------------gcaaaggaggctgggaaatgtagtcttgattccaggcagccatgtgttc--------------------atTATTGTACAAAAAGGAAAAGTGACTGAGGGGCCATTAGCAGCTCAGTCACATCATTCATCTCACATCAAT
>gene=chr11_116127890-116128166; species=calJac
atatctgaactcctgctggcagaagggaagtaagaggagaagagcatgcaccttccctttaagggcacttcctagaaagtgcacatactttgatttgcatttgatagaactgaacttagccttgtggttgcaccagcaaaggaggctgggaaatgtagtcctgattccaggcagttatatggtcaagtagtgtttgggagttctatcacggtagaaggagtgaacgtgactgatggacaactTG-AGCTCAGTGGCATCGTTCATctcatgacaac
>gene=chr11_116127890-116128166; species=canFam
aagcctgaattcctgcccaaaggaaggaagcaggaggaagatgacctgacccctccctttaagggcacttcctagaagctgca------tgtacttgtattccactgccttgacctcagtcatgtgaccacacacacaagggagcctgggaaatgtagtcgagattccatgca---------------gacatttgggtgttttattgctgtagaaggaggaaaaatggctgagggaccagcagcagtccagccacCTCCTTCATCTGAC---CAC
>gene=chr11_116127890-116128166; species=equCab
attcctgaattcctgccagcaggatggaagtaaggggaggacagcaagctctctttctttaagggcacttcctagaagctgcacatccttctgcttgcgttccattgacctaaactta--tacatggtcacactagcaagagaggctgggaaatgcagtcttgattccaggcagccatttacttaactaacatttgggagtcctactgctatagaataaggaaaaatgactgagggacaaccagtagCT--GTCTCATCACCCATctcacaataac
>gene=chr11_116127890-116128166; species=gorGor
atgtctgaactcctgctagcagaaaggaagtaagaggagaaaagcatgcaccctctctttaagggcatgtcctagaaagt-cacatacttctatttgcatttgattagcctgaacttagccacgtggctgcactagcaagggaggctgggaaatgcagtcctgattccaggcagctgtatgatcaactagcatttgggagttctatcattgtagaaggacagaaagtgactgatggacaacttgcagCTCAGTCTCAtcattcatctcacaacaac
>gene=chr11_116127890-116128166; species=panTro
atgtctgaactcctgctagcagaaaggaagtaagaggagaaaagcatgcaccctctctttaagggcatgtcctagaaagtgcacatacttccatttgcatttgattggcctgaacttagccacgtggctgcactagcaagggaggctgggaaatgtagtcctgattccaggcagctgtatgatcaactagcatttgggagttctatcattgtagaaggacagaaagtgactgatggacaacttgcagCTCAGTCTCAtcattcatctcacaacaac
>gene=chr11_116127890-116128166; species=papHam
atgtctgaactcctgctagtagaagggaagtaa---gagaagagcacgtgccctctctttaagggcacgtcctagaaagtgcacatacttctatttgcattcaattggcctgaacttagccacgaggctgcactagcaagggaggctgggaaatgtagtcctgattccagggggctgtatgatcaagtagcatttgggagttctatcattgtagaaggagagaaagtgactgatggacaacttgcagCTCAGTGGCAtcattcgtctcacggcaac
>gene=chr11_116127890-116128166; species=ponAbe
acgtctgaactcctgctagcagaaaggaagtaagaggagaaaagcatgcaccctctctttgagggcacgtcctagaaagtgcacatacttctatttgcattcgattggcctgaacttagcctcgtggctgcactagcaagggaggctgggaaatgtagtcctgattccaggcagctgtataatcaaccggcatttgggagttctatcattgtagaaggagagaaagtgactgatggacaacttgcagCTCAGTCTCAtcattcatctcacaacaac
>gene=chr11_116127890-116128166; species=rheMac
atgtctgaactcctgctagtagaagggaagtaa----agaagagcccgtgccctctctttaagggcacgtcctagaaagtgcacatacttctatttgcattcaattggcctgaacttagccacgtggctgcactagcaagggaggctgggaaatgtagtcctgattccaggcagctgtatgatcaagtagcatttgggagctctatcattgtagaaggagagaaagtgactgatggacaacttgcagCTCAGTGGCAtcattcgtctcacggcaac
>gene=chr11_116969200-116969390; species=hg19
AAGGGGGGGCCGCGGACGTCACTCGGGGAGGCGGGGCGCTTTCGCCGACCGGCGCCCGGCTCCATGGCAACCGCGGGTCACGTGCCGACGCGCGTCACTGCCCGGAGCCATGGCAACCGTGACCTCACCGGCGGGCTCGACCTTCCCGCGTGGGCCCCGGTTCCTGAGGCGCTGGCTCCCGGGTGCCCCC
>gene=chr11_116969200-116969390; species=bosTau
---GGGGGGCGGCGGACGTCACTCCAGGAGGCGGAgcgcccgcgccgcc-ggggccgggAGCCATGGCAACCTGTCGTCACGTGCCGACGCGCGTCACTGCCCGGAGCCATGGCAACCATGACCTCACCGGCTAGCTCGACCTTCCCGCGTGGGCC-CGGTTCCTCCGGCGCCGGCTCCCGGGTGCCCCC
>gene=chr11_116969200-116969390; species=calJac
AAGGGGGCGCCGCGGACGTCACTCGGGGAGG---------------------------------------------------------------------------------------------------------------------------------------------------------------
>gene=chr11_116969200-116969390; species=canFam
----------------------------------------------------------------------------------------------------------------------------------------------------------------------------------------------
>gene=chr11_116969200-116969390; species=equCab
-----------------------------------------------------------------------------------------------------------CCATAGCAACCTTGACATCACTGGCGAGCTACATCTGCCCGCGTGTGTCGTAGTTCCTGGGGGCCCTGCTCACGGGTGCGCCC
>gene=chr11_116969200-116969390; species=gorGor
-----------------------------------------------------GCCCGGCTCCATGGCAACCGCGGGTCACGTGCCGACGCGCGTCACTGCCCGGAGCCATGGCAACCGTGACCTCACCGGCGGGCTCGACCTTCCCGCGTGGGCCCCGGTTCCTGAGGCGCTGGCTCCCGGGTGCCCCC
>gene=chr11_116969200-116969390; species=panTro
AAGGGGGGGCCGCGGACGTCACTCGGGGAGGCGGGGCGCCTTCGCCGCCCGGCGCCCGGCTCCATGGCAACCGCGGGTCACGTGCCGACGCGCGTCACTGCCCGGAGCCATGGCAACCGTGACCTCACCGGCGGGCTCGACCTTCCCGCTTGGGCCCCGGTTCCTGAGGCGCTGGCTCCCGAGTGCCCCC
>gene=chr11_116969200-116969390; species=papHam
AAGGGGGGGCCGCGGACGTCACTCGGGGAGGCGGGGCGCCTTcgccgcccggcgcccggcgccATGGCAACCACGGGTCACGTGCCGACGCGCGTCACTGCCCGGAGCCATGGCAACCGTGACCTCACCGGCGGGCTCGACCTTCCCGCGTGGGCCCCGGTTCCTGAGGCGCTGGCTCCCGGGTGCCCCC
>gene=chr11_116969200-116969390; species=ponAbe
--------------------------------------------------GGCGCCCGGCTCCATGGCAACCGCGGGTCACGTGCCGACGCGCGTCACTGCCCGGAGCCATGGCAACCGTGACCTCACCGGCGGGCTCGACCTTCCCGCGTGGGCCCCGCTTCCTGAGACACTGGCTCCCGGGTGCCCCC
>gene=chr11_116969200-116969390; species=rheMac
AAGGGGGGGCCGCGGACGTCACTCGGGGAGGCGGGGCGCCTTcgccgcccggcgcccggcgccATGGCAACCACGGGTCACGTGCCGACGCGCGTCACTGCCCGGAGCCATGGCAACCGTGACCTCACCGGCGGGCTCGACCTTCCCGCGTGGGCCCCGGTTCCTGAGGCGCTGGCTCCCGGGTGCCCCC
>gene=chr11_118938379-118938599; species=hg19
ACCCCGCGCGGCCCCGCCCACTTTCCCAGCAGCGGGACGCTGTCACCCCGACTCAGGAGCTCCTGGGCCCGCGGGCTCCCGGAAGCTGCCGACCACGTGATTCGCTGGCTCAGCTCACGTGACAAAGCTCCCGGAGGTGGGAGCCCTGGGCCAAAATGGCGGCCTACCTGCAGTGGCGGCGCTTCGTTTTCTTCGACAAGGAGCTGGTGAAGGAGCCGCT
>gene=chr11_118938379-118938599; species=bosTau
GCCTCAAGCGGCCGCGCCTACTGTCCAAGCAGCGGGAAACCGTCACTTCGAGAGGAGAGCGCAGGTGCA-CCAGACTCCAGGACGTCAACGGTCATGTGATACGCCGGCTCCTGTCATGTGACCTCTTCCCCGGAGGAGGGGACCTTCGGCCAAGATGGCGACCTACCTGCAGTGGCGGCGCTTCGTTTTCTTCGACAAGGAGCTGGTGAAGGAGCCACA
>gene=chr11_118938379-118938599; species=calJac
GCCACGCGCGGCCCCGCCCACTCTCCCAGCAGCGGGAAGCTGTCACCCGGACCTTAGAACGCCGGGGCCCGCGAGCTCCCGGAAGCTGTCGACCACGTGATTTGCTGGTTCAGCTCACGTGACATAGTTCCCGGAGGTGGGGACCCTTGGCCAAAATGGCAGCCTACCTGCAGTGGCGGCGCTTTGTCTTTTTCGACAAGGAGCTGGTGAAGGAGCCGCT
>gene=chr11_118938379-118938599; species=canFam
ACCTCCGGTCGCCCCGCCTAC-CGCCCTG----GGGAAGCTGTCACTCGGACTCCACGGCGCATGTGCACTCAGGCTCCAGGAAGCTGTCCGTCACGTGACCCGCGCGCTCCTCTCACATGACCTCCCTCCTGGAGGCGGGGACCTTCGGCCAAGATGGCGGCCTACCTGCAGTGGCGGCGCTTCGTTTTCTTCGACAAGGAACTGGTGAAGGAGCCGCT
>gene=chr11_118938379-118938599; species=equCab
ACCTCACGTGGTCCCATCCACTCTCCCGG----CAGAAGCTGTCAC-------------------------CAGGCTCCAGGAAGCTG-CGGGCACGTGA--CGCCGGCTTCTCTCACGTGACCACTCCCCCGGGGGCGGGGGCCTTCGGCCAAGATGGCGGCCTACCTGCAGTGGCGGCGCTTCGTTTTCTTCGACAAGGAGCTGGTGAAGGAGCCGCA
>gene=chr11_118938379-118938599; species=gorGor
ACCGCGCGCGGCCCCGCCCACTTTCCCAGCAGCGGGACGCTCTCACCCCGACTCAAGAGCTCCTGGGCCCGCGGGCTCCCGGAAGCTGCCGACCACGTGATTCGCTGGCTCAGCTCACGTGACAAAGCTCCCGGAGGTGGGAGCCCTCGGCCAAAATGGCGGCCTACCTGCAGTGGCGGCGCTTCGTTTTCTTCGACAAGGAGCTGGTGAAGGAGCCGCT
>gene=chr11_118938379-118938599; species=panTro
ACCCCGCGCGGCCCCGCCCACTTTCCCAGCAGCGGGACGCTGTCACCCCGACTCCGGAGCTCCTGGGCCCGCGGGCTTCCGGAAGCTGCCGACCACGTGATTCGCTGCCTCAGCTCACGTGACAAAGCTCCCGGAGGTGGGAGCCCTCAGCCAAAATGGCGGCCTACCTGCAGTGGCGGCGCTTCGTTTTCTTCGACAAGGAGCTGGTGAAGGAGCCGCT
>gene=chr11_118938379-118938599; species=papHam
ACCGCGCGCGGCCCCGCCCACTTTCCCAGCAGCGGGAAGCTGTCACCCGGACTCTAGAGATCCTGGGCCCAGGGGCTCCCGGAAGCTGCCGACCACGTGATTCGCTGGCTCAGCTCACGTGACAAAGCTCCCGGAGGTGGGGGCCCTCGGCCAAAATGGCGGCCTACCTGCAGTGGCGGCGCTTCGTTTTCTTCGACAAGGAGCTGGTGAAGGAGCCGCT
>gene=chr11_118938379-118938599; species=ponAbe
ACCGCGCGCGGCCCCACCCACTTTCCCAGCAGCGGGAAGCTGTCACCCCGACTCAAGAGCTCTCGGGCCCGCGGGCTCCCGGAAGCTGCCGACCACGTGATTCGCTGGCTCAGCTCACGTGACAAAGCTCCCGGAGGTGGGGGCCCTCGGCCAAAATGGCGGCCTACCTGCAGTGGCGGCGCTTCGTTTTCTTCGACAAGGAGCTGGTGAAGGAGCCGCT
>gene=chr11_118938379-118938599; species=rheMac
ACCGCGCGCGGCCCCGCCCACTTTCCCAGCAGCGGGAAGCTGTCACCCGGACTCCAGAGATCCTGGGCCCAGAGGCTCCCGGAAGCTGCCGACCACGTGATTCGCTGGCTCAGCTCACGTGACAAAGCTCCCGGAGGTGGGGGCCCTCGGCCAAAATGGCGGCCTACCTGCAGTGGCGGCGCTTCGTTTTCTTCGACAAGGAGCTGGTGAAGGAGCCGCT
>gene=chr11_118972739-118973015; species=hg19
AGTACTGGAAACGCAATTAAAGAAAGGCAGCCAAGAACGGATACTTCCCTAACATTATGTTAAAGATGTACTACCCAGAGCGGAAATGCCAATTGCCCGGTTCCAAGATGAATGCCTCCTTGTACCACGTGTCTGACACCGCTCACATTCCGGTTCCACGTCAGTTTTAGCTCCGTCCGCCTCCATAGGTCAAGCTTAAAGGGCCCGTACCTCTCCCTTAATCTGGGATGCCTCCGGCTCCAGGAAGATGGCTATTGAAAGGCAGGGGGTGGGGAG
>gene=chr11_118972739-118973015; species=bosTau
GGATCTGGAAAAGCAATTAAAGAAGGACAAACAAAAGCAGATTCTTTCCCAACATCATATTAAAGATGTACAGCCCAAAGCGGAAAAACTCCTTGCCCGGTTCCAAGATGAGCGCCTCCTTGTACCACGTGTCTGACGCGGCTTATTTT-TGATTCCACGTCAGGTTTAGCTCCGTCGGCCTCCGCTGGTCACGCTAAAAGAGCCAATGCC-GGCGTTTACTATGGGACGCCTCTGGAACCGGGAAGATGGCTACAGGAAGCAAGGGGGAGGGCAG
>gene=chr11_118972739-118973015; species=calJac
AGTATTGGAAAAGCGATTAAAGAGAGGCAGCCAAGAATGGATGCTTTCCTAACATTATGTTAAAGA--TACT-TCCAGAGCGGAAATGCCAGTTGCCCGGTTCCAAGATGAATGCCTCCTTGTACCACGTGTCTGACACCGCTCACATTCCGGTT---------TTTTAACTCCGTCCGCCTCCGAAGGTCCAGTTTAAAGGGCCCGTACCCCGCCCTTAATCTGGGAGGCCTCCGGCTCCAGGAAGATGGCTATTGAAAGGCACTGGGTGGGGAG
>gene=chr11_118972739-118973015; species=canFam
GGTGTTGGGAAAACAATTAAAGACAGACCAACCAAAACGGACACTTTGCTAACACCGTGTTAAAAGTGTATAGCCCAAAGCGGAAAAACTCCCTGCCCGGTTCCAAGATGAACACCTCCTTTTCCCACGTGTCTGACGCCGCTTACTCC-AGGTTCCACGTCAGTTTTAGGAC-GCCGGCCGCGGGAGGTCCCGTTTAAAGGGCCACGATC-CGCGTTTCCCCCGGGGTCCCTCGGGAGCCGGGAAGATGGCTCCGGGAGGCCGGGGGTACGGCAG
>gene=chr11_118972739-118973015; species=equCab
TGTTTTGaaaaaacaattaaagaaaaacAGACAAAAGCGGATACTT---TAACATCATATTAAAAACGTACAGCCAAAAGCGGAAAAACTCGTTGCCCGATTCCAAGATGAACGACTCCTTGTACCACGTGTCTGACGCCGCTCACACT-CGATTCCACGTCAGTTTTAGCTCCGTCCGCCTCCGCAGGTCACGTTTAAAGGGGCAGTACG-CGAGTTTACCCTGGGATACCTCTGGAG-CGAGAAGATGGCTATTGGAAGCAAGGAGGAGGGCTG
>gene=chr11_118972739-118973015; species=gorGor
AGTACTGGAAACGCAATTAAAGAAAGGCAGCCAAGAACGGATACTTCCCTAACATTATGTTAAACATGTACTACCCAGAGCGGAAATGCCAATTGCCCGGTTCCAAGATGAGTGCCTCCTTGTACCACGTGTCTGACACCGCTCACATTCCGGTTCCACGTCAGTTTTAGCTCCGTCCGCCTCCATAGGTCAAGCTTAAAGGGCCCGTACCTCTCCCTTAATCTGGGATGCCTCCGGCTCCAGGAAGATGGCTATTGAAAGGCAGGGGGTGGAGAG
>gene=chr11_118972739-118973015; species=panTro
AGTACTGGAAACGCAATTAAAGAAAGGCAGCCAAGAACGGATACTTCCCTAACATTATGTTAAAGATGTACTACCCAGAGCGGAAATGCCAATTGCCCGGTTCCAAGATGAATGCCTCCTTGTACCACGTGTCTGACACCGCTCACATTCCGGTTCCACGTCAGTTTTAGCTCCGTCCGCCTCCATAGGTCAAGCTTAAAGGGCCCGTACCTCTCCCTTAATCTGGGATGCCTCCGGCTCCAGGAAGATGGCTATTGAAAGGCAGGGGGTGGGGAG
>gene=chr11_118972739-118973015; species=papHam
AGTATTGGAAACGCAATTAAAGAAAAGCAGCCAAGAACGGATACTTCCCTAACATTATTTTAAAGATGTACTACCCAGAGCGGAAATGCCAGTTGCCCGGTTCCAAGATGAATGCCTCCTTGTACCACGTGTCTGATACAGCTCACATTCCGGTTGCACGTCAGTTTTAGCTCAGTCCGCCTCCGTAGGTCAATTTTAAAGGGCCCGTACGTTGCCCTTAATCTGGGATGCCTCCGGCTTCAGGAAAATGGCTATTGAAAGGCAGGGGGTGGGGAG
>gene=chr11_118972739-118973015; species=ponAbe
AGTACTGGAAACGCAATTAAAGAACGGCAGCCAAGAACGGATACTTCCCTAACATTATGTTAAAGATGTACTATCCAGAGCGGAAATGCCAATTGCCCGGTTCCAAGATGAATGCCTCCTTGTACCACGTGTCTGACACTGCTCACATTCCGGTTCCACGTCAGTTTTAGCTCCGTCCGCCTCCATAGGTCAAACTTAAAGGG-----------CCCTTAATCTGGGATGCCTCCGGCTCCAGGAAGATGGCTATTGAAAGGCAGGGGGTGGGGAG
>gene=chr11_118972739-118973015; species=rheMac
AATATTGGAAACGCAATTAAAGAAAAGCAGCCAAGAACGGATACTTCCCTAACATTATTTTAAAGATGTACTACCCAGAGCGGAAATGCCAGTTGCCCGGTTCCAAGATGAATGCCTCCTTGTACCACGTGTCTGATACAGCTCACATTCCGGTTGCACGTCAGTTTTAGCTCAGTCCGCCTCCGTAGGTCAATTTTAAAGGGACCGTACCTTGCCCTTAATCTGGGATGCCTCCGGCTTCAGGAAAATGGCTATTGAAAGGCAGGGGGTGGGGAG
>gene=chr11_118991973-118992142; species=hg19
TGAGGGAGACCCCACTGCGCACCAGGCGCGAGCCCTGCGCATGCCCGTTGGGTCCCGGAGGCCGAGCCTGCGCAGTTAGGGGAACTCAGGCCCATAGGCTCCCCGCCTTTGCGTTGCCCTGAGCAGCGAGGCGCGGTCACGTGCTACCTTTTGCACGTATCCTGTCGCC
>gene=chr11_118991973-118992142; species=bosTau
GGGGGGAGACCCCTCTCGGCTCACAGCCCGAGCTCGGCGCATGCCCAGTGGATGCCGTGCGCCGAGCCTGCGCAGTCGGGGAAATTCGGGCCCTAGGGAAGCCTGCCTGCACTTAGCCTGCAGACCTGCGGCGTCCGC-AGCGCTACCTTCCCG-CGCGGCCCGCTGCC
>gene=chr11_118991973-118992142; species=calJac
TGAAGGAGACCCCACTAGGCACCAATCGCGGGCCCTGCGCATGCCCATTGAGTCCCGGAGGCCGAGTCTGCGCAGTTAGGGGAACTCTGGCCCGTAGGCTCCCCGCCTGTGCGTCGCCCCGAGCGCCTAGGCGCTGTCAAGCGCTACCTTTTTCACGTATCCGGTCGCC
>gene=chr11_118991973-118992142; species=canFam
TAGGAGAGACCCCGCTCGGCACGCAGCCCGAGCCCCGCGCAGACCCAGT-GGTGCCGAGCGCGGAGCCTGCGCAG-TAGGAGAACCCGGGGCCTTGA--TCCCAGCCCACGCCCCGCCAGGAGCCCGCGGGCGCCAGC-CTCGTTGCCTTGCCC--GCATCCCGCCGCT
>gene=chr11_118991973-118992142; species=equCab
GAGGAGA-ACCCCGCTCGGCGACCAACGCGAGCCTTGCGCATGCCCACTGGGTGCCGTGCGCCGAGCCTGCGCAGTTGGGGGAATTCGGGCTCTTGGGTTCCCTGCCTGCGTCCCGCCGGGAGCCCCGCGACGCCGGC-AGCGCAGCCTTTCCC-AGCAGCCCGCCGCC
>gene=chr11_118991973-118992142; species=gorGor
TGAGGGAGACCCCACTGGGGACCA-GCGCGAGCCCTGCGCATGCCCGTTGGGTCCCGGAGGCCGAGCCTGCGCAGTTAGCGGAACTCAGGCCCATAGGCTCCCCGCCTTTGCGTCGCCCTGAGCATCGAGGCGCGGTCATGTGCTACCTTTTGCACGTATCCTGTCGCC
>gene=chr11_118991973-118992142; species=panTro
TGAGGGAGACCCCACTGGGCACCAGGCGCGAGCCCTGCGCATGCCCGTTGGGTCCCGGAGGCCGAGCCTGCGCAGTGAGGGGAACTCAGGCCCATAGGCTCCCCGCCTTTGCGTCGCCCTGAGCATCGAGGCGCGGTCACGTGCTACCTTTTGCACGTATCCTGTCGCC
>gene=chr11_118991973-118992142; species=papHam
TGAGGGAGACCCCACTGGGCACCGGGCGTGAGTCCTGCGCATGCCCGTTGGGTCCCGGAGGCCGAGTCTGCGCAGTTAGGGGAACTCAGGCCCATACGCTCCCCGCCTTTGCGTCGCCCGGAACATCGAGGCGCGGTCATGTGCTACCTTTTGCACGTATCCGGTCGTC
>gene=chr11_118991973-118992142; species=ponAbe
TGATGGAGACCCCACTGGGCACCAGGCGCGAGCCCTGCGCATGCCCGTTGGGTCCCGGAGGCCGAGTCTGCGCAGTTAGGGCAACTCAGGCCCATAGGCTCCCCGCCTTTGCGGCGCCCCGAGCATCGAGGCGCGGTCATGTGCTACCTTTTGCACGTATCCTGTCGCC
>gene=chr11_118991973-118992142; species=rheMac
TGAGGGAGACCCCACTGGGCACCGGGCGCGAGCCCTGCGCATGCCCGTTGGGTCCCGGAGGCCGAGTCTGCGCAGTTGGGGGAATTCAGGCCCATACGCTCCCCGCCTTTGCGTCGCCCCGAACATCGAGGCGCGGTCATGTGCTACCTTTTGCACGTATCCGGTCGTC
>gene=chr11_119208449-119208725; species=hg19
GTCTCTGTGTGTCTTGGCATGGGGGTCTGGTGCAGGGCTGGGCTGGAGTGCGGCTGCGGGATCTCCTGGTGGAGGCTGCCTAAGGCCTGTCTCTGGCTCACATTTGGGGCTGAGTCCCCATTGGCCGTATCTGCCCTCACATGACCAGCAGAAGAGCAGGGGCACTCCCCCATAATTGTATGTTCTGTCTGGGACCACAGTGCCTGGGACTGCCTTCAGGAAGGGGGTGCCGGTAGCTCAGAAAGAAACTCTGAGGAGAGGCCCCCCCCCTTCCTT
>gene=chr11_119208449-119208725; species=bosTau
GTCTTTGTGTCTCTTGGCAG-AGAGTGG--CGCTATGATGGGCTGGAGCATAGCTGCGGGGCCTCTTCTTGGAGG----------CCTGCCTCTAGCTCATTTAATGGGCCCAGTCCCCATTGGTCATATCAATCCTCACATGACCTGCAAGGGGGGCGGGACACTACCCCATAATTGTATGTTAAATGTAGGAGCGTAATGCCAGGGACAGCCTTCTGGAAGGGGAAAGGGGTAGGTCAGGAGGAAACGCTGAGGAGAGGCCCCTCCACTT--TT
>gene=chr11_119208449-119208725; species=calJac
GTCTCTGTGTGTCTTGACATGGGGTTCTGGTGCAGGACTGGGCTGGAGTGTGGCTGCGATACCTCCTGGTGGAGGCTGCCTGAGGCCTGTCTCTAGCTCACATTTGGGGCTCAGCCCCCATTGGCCTTGTCTGCCCTCACATGATCAGGGGAAGAGCAGGGGCACTCCCCCATAATTGTTTGTTCCGTCTAGGAGCACAGTGCCTGGGACTGTCTTCAGGAAGGGGATGCCG-------agaaagaaa--CTGAGGAGAGGCTCCC---CTTCCTT
>gene=chr11_119208449-119208725; species=canFam
GTCTTTGTGTCTCT------------------------TGGGCTGGAGTA-GGCTGGGAGGCCTCCTGGCGGaag---ccgaggaccta------------------atcccagtcccca-tgctca-atctgctcTCACATGTCCAGCAAGGGGGGGGGGGCACTCCTGCGTAATTGTATGTTAAATCTAGGAGCATAATGCCAGGGGCAGCCTTCTGGAAAGGAGAGAGGGTAGGTCAGGAAGAAA--CTGAGAAGAGGCCCCTCCGCATTCTG
>gene=chr11_119208449-119208725; species=equCab
ATCCTCCTATCTCTTCGCAT-CAAGTGG--CAATGTGATGGGCTCGAGTATGGCTGCCGGACGTCCTGGTGGAAG---CCTGAGGCCCGTCTCTAGCTCACTTCCCCAGCCCAGGCCCCATTGGTCATATCCACCCTTACATGACCAGCAAGGGGTGGGGGACACTCCCCCATAATTGTATGTTAAATCTAGGAGCTTAATGGCAGTGACAGCCTTCTGAAGGGGAGAAGGGGTAGGTCGGGAAGAAACTCTGAGGAGGGGCCTTTCCACTTTCTT
>gene=chr11_119208449-119208725; species=gorGor
GTCTCTGTGTGTCTTGGCATGGGGGTCTGGTGCAGGGCTGGGCTGGAGTGTGGCTGCGGGATCTCCTGGTGGAGGCTGCCTAAGGCCTGTCTCTAGCTCACATTTGGGGCTCAGTCCCCATTGGCTGTATCTGCCCTCACATGACCAGCAGAAGAGCAGGGGCACTCCCCCATAATTGTATGTTCTGTCTGGGACCACAGTGCCTGGGACTGCCTTCAGGAAGGGGGTGCCGGTAGCTCAGAAGGAAACTCTGAGGAGAGGCACCCCCCCTTCCTT
>gene=chr11_119208449-119208725; species=panTro
GTCTCTGTGTGTCTTGGCATGGGGGTCTGGTGCAGGGCTGGGCTGGAGTGCGGCTGCGGGATCTCCTGGTGGAGGCTGCCTAAGGCCTGTCTCTAGCTCACATTTGGGGCTCAGTCCCCATTGGCCGTATCTGCCCTCACATGACCAGCAGAAGAGCAGGGGCACTCCCCCATAATTGTATGTTCTGTCTGGGACCACAGTGCCTGGGACTGCC-TCAGGAA-GGGGTGCGG--------------------------------------------
>gene=chr11_119208449-119208725; species=papHam
GTCCCTGTGTGTCTTAGCAT-GGGGTCTGATGCAGGGCTGGGTTGGAGTGTGGCTGCGGGACCTCCTGATGGAGGCTGCCTGAGGCCTGTCTCTAGCTCACATTT-GGGCTCAGTCCCCATTGGCCGTATCTGCCCTCACATGACCAGCGGAAGAGCAGGGGCACTCCCCCATAATTGTATGTTCTGTCTGGGACCACAGTGCCTGGGACTGCCTTCAGGAAGGGGGCGCCGGTAGCTCAGGAAG-AACTCTGAGGAGAGGCCCCC---CTTCCTT
>gene=chr11_119208449-119208725; species=ponAbe
GTCTCTGTGTGTCTTGGCATGGGGGTCTGGTGCAGGGCTGGGCTGGAGTGTGGCTGCGGGACCTCCTGGTGGAGGCTGCCTAAGGCCTGTCTCTAGCTCACATTTGGGGCTCAGTCCCCATTGGCTGTATCTGCCCTCACATGACCAGCAGAAGAGCAGGGGCACTCCCCCATAATTGTATGTTCTGTCTGGGACCACAGTGCCTGGGACTGCCTTCAGGAAGGGGGTGCCGGTAGCTCAGAAAGAAACTCTGAGGAGAGGCCCCCCCCCTTCTTT
>gene=chr11_119208449-119208725; species=rheMac
GTCCCTGTGTGTCTTAGCAT-GGGGTCTGGTGCAGGGCTGGGTTGGAGTGTGGCTGCGGGACCTCCTGATGGAGGCTGCCTGAGGCCTGTCTCTAGCTCACATTT-GGGCTCAGTCCCCATTGGCCGTATCTGCCCTCACATGACCAGCGGAAGAGCAGGGGCACTCCCCCATAATTGTATGTTCTGTCTGGGACCACAGTGCCTGGGACTGCCTTCAGGAAGGGGGCGCCGGTAGCTCAGGAAG-AACTCTGAGGAGAGGCCCCC---CTTCCTT
>gene=chr11_120894668-120894863; species=hg19
CTAAGCCAGTGCAGCCATCCCCGTCGCCATGGCAACCCCAGCGCGGTTGGGGAGGACCCGCTCCTCCGGCGCCCCCTCCCATTCACGCAGCGGACGTGACACGTGCGGCGGGGTCACGTGTTGTTGTTGGGCCGGGAAAGCTGCTTCCGGGTCAATGCAGGACACTGGGCTCCGGCGGCCAGAGTGGGGGACTAG
>gene=chr11_120894668-120894863; species=bosTau
CCCGGCCGCCCGCGACATCCCCGTCGCCACGGCAACCTCAGCTAGGTCCTGGAGGACCGGTTCCTCCGGCGCCCCCTCCCATTCACGCAGCGGACGTGACACGTGCGGCGGGGTCACGTGTTGTTGTTGGGCCGGGAAAGCTGCTTCCGGGTCAATGCAGGACACAGGGCTCCGGAGGCCGGAGTTGGGGACGAG
>gene=chr11_120894668-120894863; species=calJac
CCAGGCCAGCACAGCCATCCCTGTCGCCATGGCAA-CCCAGCTCGGTTGGGTAGGACCCGCTCCTCCGGCGCCCCCTCCCATTCACGCAGCGGACGTGACACGTGCGGCGGGGTCACGTGTTGTTGTTGGGCTGGAAAAGCTGCTTCCGGGTCAATGCAGGACACAGGGCTCCGGCGGCCAGACTGGGGGACTAG
>gene=chr11_120894668-120894863; species=canFam
---------------------------------------------------------------------------------------------------------------------------------------------------------------------------------------------------
>gene=chr11_120894668-120894863; species=equCab
CCAGGCCAGCACACGCATCCCTGTCGCCATGGCAACCTGGGCTTGGTTGGGGAGGACCCGCTCCTCCTGCGCCCCCCCCCATCCACGCAGCGGACGTAACACGTGCGGCAGGGTCACGTGTTGT-----------------------------------------------------------------------
>gene=chr11_120894668-120894863; species=gorGor
CTA-GCCAGTGCAGCCATCCCCGTCGCCATGGCAACCCCAGCGCGGTTGGGGAGGACCCGCTCCTCCGGCGCCCCCTCCCATTCACGCAGCGGACGTGACACGTGCGGCGGGGTCACGTGTTGTTGTTGGGCCGGGAAAGCTGCTTCCGGGTCAATGCAGGACACTGGGCTCCGGCGGCCAGAGTGGGGGACTAG
>gene=chr11_120894668-120894863; species=panTro
CTAGGCCAATGCAGCCATCCCCGTCGCCATGGCAACCCCAGCGCGGTTGGGGAGGACCCGCTCCTCCGGCGCCCCCTCCCATTCACGCAGCGGACGTGACACGTGCGGCGAGGTCACGTGTTGTTGTTGGGCCGGGAAAGCTGCTTCCGGGTCAATGCAGGACACTGGGCTCAGGCGGCCAGAGTGGGGGACTAG
>gene=chr11_120894668-120894863; species=papHam
CCAGGCCAGTACAGCCATCCCCGTCGCCATGGCAACCCCAGCTCGATTAGGGAGTACCCGCTCCTCTGGCGCCCCCTCCCATTCACGCAGCGGACGTGACACGTGCGGCGGGGTCACGTGTTGTTGTTGGGCCGGGAAAGCTGCTTCCGGGTCAATGCAGGACACTGGGCTCCGGCGGCCAGATTTGGGGTCTAG
>gene=chr11_120894668-120894863; species=ponAbe
CCAGGCCACTGCAGCCATCCCCGTCGCCATGGCAACCCCAGCTCCGTTGGGGAGGACCCGCTCCTCCGGCGCCCCCTCCCATTCACGCAGCGGACGTGACACGTGCGGCGGGGTCACGTGTTGTTGTTGGGCCGGGAAAGCTGCTTCCGGGTCAATGCAGGACACTGGGCTCCGGCGGCCGGAGTGGGGGACTAG
>gene=chr11_120894668-120894863; species=rheMac
CCAGGCCAGTACAGCCATCCCCGTCGCCATGGCAACCCCAGCTCGATTAGGGAGTACCAGCTCCTCTGGCGCCCCCTCCCATTCACGCAGCGGACGTGACACGTGCGGCGGGGTCACGTGTTGTTGTTGGGCCGGGAAAGCTGCTTCCGGGTCAATGCAGGACACTGGGCTCCGGCGGCCAGATTTGGGGTCTAG
>gene=chr11_121163261-121163453; species=hg19
CATCCTCCACCGCAAAGGTACTCGGATGGGGCGCCCGCCCTCCCCTTAGTCAGAGGACAAAGGGGGCGTGGCCGAGCGCGCGGCGCCCACGTGACCGCGGAGAGCTGCGCGCAGGCCCTTCGCGCGATCTGCCGTCATATCAGCTTATGGCGCCGGTCGCTGATTGGCTGGCCGCTCCAGCCTCCCGGCCCG
>gene=chr11_121163261-121163453; species=bosTau
CACGCTCTGCCACCTTAGTACCTAAATCGGGTAC-CG-CCTCCCTTCAGCCGAGGGACGAAAGGGGCGTGTCGGAGCGCGCGGCGCCCACTTGACCGCGGAGAGCCGCCGTCAGCCAAGTCGCGCGATCTGCCGTCATATCAGCTTATGTCGCTAGCCTCTGGTTGGCTGGCGGCGCCGGCCGCCCG-GCTG
>gene=chr11_121163261-121163453; species=calJac
CATCCTCCACCCTCTGGGTACCGGAATCCGGCGCCCGCCCTCCCCCTAGTCCGAGGACGGAGGGGGTGTGGCCGAGTGCGCGGGGACCACGTGATCGCGGAGAGCCGGGCGCAGGCACGTCGCGCGATCTGCCGTCATATCAGCTTATGGCGCCGGCCGCTGATTGGCTGGCTGCTCCATTCTCCGGGCCCG
>gene=chr11_121163261-121163453; species=canFam
cgccc-ccgcggct---------------cggctccg-cac-------ctccgcgggcgcagggggcgtggccgggcgcgcggcgcccACGTGACCGCCGAGAGCCGCGCGCAGCCAAGTCGCGCGATCTGCCGTCATATCAGCTTATGCCGCCGGCCGCTGATTGGCTggcggcgcc-gccgctgg-cccg
>gene=chr11_121163261-121163453; species=equCab
AACACGCCGGCGCT-CAGTACCTGCGCCACCTTCGCG-CTCACCCTTCCCACGGGAGCGGCGGGGGAGGAGCCGACCTCGCGGCG-TCACGTGACCGCCGAGGGCCGTGCGCAGCCAAGTCGCGCGATTCGCCGTCATATCAGCTTATGCCGCTGGCCCCTGATTGGCGGGCGGCTCTGGCCGCCAG-CCCT
>gene=chr11_121163261-121163453; species=gorGor
CATCCTCCACCGCAAAGGTACTCGGATGGGACGCCAGCCCTCCCCTTAGTCAGAGGACAAAGGGGGCGTGGCCGAGCGCGCGGCACCCACGTGACCGCGGAGAGCTGCGCGCAGGCCCTTCGCGCGATCTGCCGTCATATCAGCTTATGGCGCCGGTCGCTGATTGGCTGGCCGCTCCAGCCTCCCGGCCCG
>gene=chr11_121163261-121163453; species=panTro
CATCCTCCACCGCAAAGGTACTCGGATGGGGCGCCCGCCCTCCCCTTAGTCAGAGGACAAAGGGGGCGTGGCCGAGCGCGCGGCGCCCACGTGACCGCGGAGAGCTGCGCGCAGGCCCTTCGCGCGATCTGCCGTCATATCAGCTTATGGCGCCGGTCGCTGATTGGCTGGCAGCCCCAGCCTCCCGGCCCG
>gene=chr11_121163261-121163453; species=papHam
-------------------------------------------------------------------------------------------------------------------------------TCTGCCGTCATATCAGCTTATGGCGCCGGTCGCTGATTGGCTGGCCGCTCCAGCCTCCCGGCCCG
>gene=chr11_121163261-121163453; species=ponAbe
CATCCTCCACCGCACAGGTACTCGGATGAGGCGCCCGCCTTCCC--TAGTCAGAGGACAAAGGGGGCGTGACCGAGCGCGCGGCGCCCACGTGACCGCGGAGAGC--CGCGCAGGCACGTCGCGCGATCTGCCGTCATATCAGCTTATGGCGCCGGTCGCTGATTGGCTGGCCGCTCCAGCCTCCCGGCCCG
>gene=chr11_121163261-121163453; species=rheMac
CATCCTCCACCGCAGAGGTACTCGTATCGGGCGCCCGCCCTCCCCTTAGTCAGAGGCCGGAGGGGGCGTGGCCGAGCGCGCGGCACCCACGTGACCGTGGAGAGCTGCGCGCAGGCACGTCGCGCGATCTGCCGTCATATCAGCTTATGGCGCCGGCCGCTGATTGGCTGGCCGCTCCAGCCTCCCGGCCCG
>gene=chr11_125462290-125462566; species=hg19
TGTATTAGGTAACAATTTCTACCTTAAAAAAGACGGGAGACGAGCGGCTCCGCATTCCGAGTTACTGGGACTTGGAGCAAGGGCCTATTTCAGCGTAGTTTCCGCTTCTTGTCACATGACGGGAGTCAGTGGGCCGCGCCTTCCCACTGCGACTCCCCGTGGGTCCGCAAACCGACACGTCACTCCTCGGCCCTCAACCAAACTGCTTGGGGCACGTTCTTTCCGCGCTCTTGACTCCTACGCGCCGGCCTATGACAGCTCGGCGGGAGCATACAG
>gene=chr11_125462290-125462566; species=bosTau
TATATT----AACAATTTCTACCTTAAAAACAACGG-AAGCGGGCGGTCTCAG--TTCAGCTTTGGGGGATTTGCAGTTTCGGCCTATGTTTGCGTCGTTTCCGCTTCTTGTCACGTTACTGGGCTAAACGCGCCGAATCTTCCGCCCGCGACTCCTTCGCCGTCCGCAGACCGACACGTCACTGCTCGTCCCTCAACCAAACTGCTCCGAGCGTGTTCTTTTCGTGCTCGGG-CTCTCAAGAGCCGGCCTATCACGGCTGGGCAGTTGGACGAAG
>gene=chr11_125462290-125462566; species=calJac
TGTATTAGGTAACAATTTCTAACTTAAAAAACACGG-AAACCAGCAGCTCCGCATTTCCACTTTCTGGAACTTGTAGAGTGGGCATATTTCGGTGTAGTTTCCGCTTCTTGTCACGTGACGGGAGTCAGCGGCCTACGCCTTTCCACCGCGACTCCCCGTGGTTCCGCCGACCGACACGTCACTCCTCGGCCCTCAACCAAACTGCTTGGGGCATGTTCTTTCCGCGCTCCTGACTCCGATGCGCCGGCCTATGATAGCCCGGCAGGAGCACACAG
>gene=chr11_125462290-125462566; species=canFam
GGTGCC----CACCCTTTCTGCACTTTCT----CGG-------------------CTCTGTTTTTTGGGCTTTGTGGACCCGGCGGACTGCCGCGTAGTTTCCGCTTCTGGTCACATGACT-GGGTAAACCCGCCACACCTTCCCCCCGCCACTCCGCCGCGGTCCGCGGACCGACACGTCACTGCTCGGCTCTCAACCAAACTGCCCCGAGCACGTTCTTTCCGCGCTCTCG-CTCTCACGACCGGGCCTATCACAGCTCAGCGGGAGCGCAGAG
>gene=chr11_125462290-125462566; species=equCab
TACATT----AACAATTTCTGCCTTAAAAAAAACGG-AGATGACAGATCTCAAGTCCCCGCTTTTTGGGATTTGTAGTTTCGGCTTATTTCCGCGTGGTTTCCGCTTCTGGTCACGTGACTGGGACAAACCGGCAACACCTT-CCCCAGCGAAGCCTTCGCGGTCCGCAGACCGACACGTCACTCCTCCGCCGTCAACCAAACTGCTCCTAGCACGTTCTTTCCGCGCTCTTG-CGCTCACGAGCGGGCCTATCACAGCTCGGCGGGAGCACGAAG
>gene=chr11_125462290-125462566; species=gorGor
TGTATTAGGTAACAATTTCTACCTTAAAAAAGACGG-AGACGAGCGGCTCCGCATTCCGAGTTACTGGGACTT-----------------------------------------------------------------------------------------------------------------------------------------------------------------------------------------------------------
>gene=chr11_125462290-125462566; species=panTro
TGTATTAGGTAACAATTTCTACCTTAAAAAAGACGG-AGACGAGCGGCTCCGCATTCCGAGTTACTGGGACTTGGAGCAAGGGCCTATTTCAGCGTAGTTTCCGCTTCTTGTCACATGACGGGAGTCAGTGGGCCGCGCCTTCCCACTGCGACTCCCCGTGGGTCCGCAAACCTACACGTCACTCCTCGGCCCTCAACCAAACTGCTTGGGGCACGTTCTTTCCGCGCTCTTGACTCCTACGCGCCGGCCTATGACAGCTCGGCGGGAGCATACAG
>gene=chr11_125462290-125462566; species=papHam
TGTATTACGTAACAATTTCTACCTTAAAAAAGAGGG-ACACCAGCGGCTCCGCATTCCGAGTTACTGGGACTTGGAGCAAGGGTCTATTTCAGCGTAGTTTCCGCTTCTTGTCACATGACGGGAGTCAGCGGGCCACTGCTTTCCACCGCGACTCCCCGTGGGTCCGCCGACCGACACGTCACTCCTCGGCCCTCAACCAAACTGCTTGGGGCACGTTCTTTCCGCGCTCTTGACTCCTACGCGCCGGCCTATGACAGCTCGGCGGGAGCACGCAG
>gene=chr11_125462290-125462566; species=ponAbe
TGTATTAGGTAACAATTTCTACCTTAAAAAAGACGG-AGACGAGCGGCTCCGCATTCCGAGTTACTGGGACCTGGAGCCAGGGCCTATTTCAGCGTAGTTTCCGCTTCTTGTCACATGACGGGAATCAGCGGGCCGCGCCTTTCCACCGCGACTCCCCGTGGGTCCGCAAACCGACACGTCACTCCTCGGCCCTCAACCAAACTGCTTGGGGGGCGTTCTTTCCGCGCTCTTGACTCCTATGCGGCGGCCTATGACAGCTCGGCGGGAGCATACAG
>gene=chr11_125462290-125462566; species=rheMac
TGTATTACGTAACAATTTCTACCTTAAAAAAGAGGG-AGACCAGCGGCTCCGCATTCCGAGTTACTGGGACTTGGAGCAAGGGCCTATTTCAGCGTAGTTTCCGCTTCTTGTCACATGACGGGAGTCAGCGGGCCACTGCTTTCCACCGCGACTCCCCGTGGGTCCGCCGACCGACACGTCACTCCTCGGCCCTCAACCAAACTGCTTGGGGCACGTTCTTGCCGCGCTCTTGACTCCTACGCGCCGGCCTATGACAGCTCGGCGGGAGCACGCAG
>gene=chr11_126081480-126081760; species=hg19
TGGCCGTTTCCCCGGATCCAGGGGCCCGACGCGCTCCACCTGGGCGCCGCCATCTTACAAGGAAGGGCGGGGCGAGCCAAGACCACGTGGAGAAGGGCGACTACAATGAGGCGGGAGTGGGTGGGCCCTGCAGGTCACGTGGTGCGGGGTGGGGCCTGGGCGAGTCACGTGGGGACGGTGCGCGCTCAGTGCGGCTGCGCCGGCCGGTAGCTGCAGCTGGAGCAGTGGCGTTTGGAGGAGACTCGGTGAGTGTGTAGGGAAGCCGGGCTGGGGCTGGGAA
>gene=chr11_126081480-126081760; species=bosTau
TGCCCGAAGCCCCGGACCCAGAGGCCCGGCACGCTACAGCCGGGCGCCACCATCTTGCCGAGAAGGGAGGGGCGAGGCAAGGCCACGCGCAACAAAAGGGCCAGCGGGAGG-GCAGGTGGGCGGGCCCT-CGAGTCACgtggggcggggcggggcCCGGGCGCGTCACATGGGGGCGGTGCGCGCTGAGTGCGGCTGCGCCGGCCGGTAGCTGCAGCTGGAGCGGTGGCGTTTGGAGGAGACGCGGTGAGTGTGTGCTAAAGCCGGGTTGGGACTGCGGA
>gene=chr11_126081480-126081760; species=calJac
TGGCCGTTTCCCAGGATCCAGAAGCCCAACATGCTCCACCTGGGAGCCGCCATCTTGCCAGGAAGGGCGGGGCGAGCCAAGACCACGCGGAGAAGTGATAAAAGAGGGAGGCGGGAGTGGGTGGGCTCTGCGGGTCAC---GTGCGGGGTGGAGCCTGGGCGAGTCACGTGGGG-CGGT-CGCGCTCAGTGCGGCTGCGCCGGCCGGTAGCTGCAGCTGGAGCGGTGGCGTTTGGAGGAGACGCGGTGAGTCTGTAGGGAAGACGGGCTGGGGCTGGGAC
>gene=chr11_126081480-126081760; species=canFam
CGCCCGGAGCATCGCAGCCAGAGGCCCGGCGCATTACACACGGGCGCCGCCATCTTCTCGAAAGGGGCGGGGCGAGCCGAGACCACGTGCGAGGGGGGAGCTGAAGGGAGGATGGAGTgggcggggccggagggtcacgtgggggggggcggggcctgggc-agtcacgtgggg-cggTGCGCGCTGAGTGCGGCTGCGCCGGCCGGTAGCTGCAGCTGGAGCGGTGGCGTT-GGAGGAGACTCGGTGAGTGTGTTGGGAAGCCGGGCTGGGGCTGGGAA
>gene=chr11_126081480-126081760; species=equCab
CGCCCGGTACGCCGGACCCAGAGGCCCGGAGCACTGCAGGCGGGCGCCGCCATCTTGCCAGGAAGGGAGGAGCGAGCCAAAACCACGTGC-AGAAGAATGATAGAGGGAGGAGGAAGTGGGCGGGGTCTGTCGGTCACGTGGGC-TGGGCGAG--CTGGCCGAGTCACGTGGGGTCGGTGCGCGCTAAGTGCCGCTGCGCAGGCCGGTATCTGCAGCTGGAGCGGTGGTGTT-----------------------------------------------A
>gene=chr11_126081480-126081760; species=gorGor
-----------------------------------------------------------------------------------------------------------------------------------AGGTCACGTGGTGCGGGGTGGGGCCTGGGCGAGTCACGTGGGGACGGTGCACGCTCAGTGCGGCTGCGCCGGCCGGTAGCTGCAGCTGGAGCAGTGGCGTTTGGAGGAGACTCGGTGAGTGTGTAGGGAAGCCGGGCTGGGGCTGGGAA
>gene=chr11_126081480-126081760; species=panTro
TGGCCGTTTCCCCGGATCCAGGGGCCCGACGCGCTCCACCTGCGCGCCGCCATCTTACAAGGAAGGGCGGGGCGAGCCAAGACCACGTGGAGAAGGGCGACTACAATGAGGCGGGAGTGGGGGGGCCCTGCAGGTCATGTGGTGCGGGGTGGGGCCTGGGCGAGTCACGTGGGGACGGTGCGCGCTCAGTGCGGCTGCGCCGGCCGGTAGCTGCAGCTGGAGCAGTGGCGTTTGGAGGAGACTCGGTGAGTGTGTAGGGAAGCCGGGCTGGGGCTGGGAA
>gene=chr11_126081480-126081760; species=papHam
TGGCCGTTTCCCCGGATCCAGAGGCCCGACGCCTTCCATCTGGGCGCCGCCATCTTGCCAGGAAGGGAGGGGCGAGCCAAGACCACGTGGAGAAGGGCGGCAAGAGTGAGGCGGGAGTGGGTGGACCCTGCAGGTCACGTGGTGCGGGGTGGGGCCTGGACGAGTCACGGGGGTTAGGTGCGCGCTCAGTGCGGCTGCGCCGGCCGGTAGCTGCAGCTGGAGCAGTGGCGTTTGGAGGAGACTCGGTGAGTGTGTAGGGAGGCAGGGCTGGGGCTGGGAA
>gene=chr11_126081480-126081760; species=ponAbe
TGGCCGTTTCCCCGGATCCAGGGGCCCGACGCGCTCCACCTGGGCGCCGCCATCTTACCAGGAAGGGCAGGGCGAGCCAAGACCACGTGGAGAAGGGCGACTAGAGTGAGGCGGGAGTGGGTGGGCCCTGCAGGTCACGTGGTGCGGGGTGGGTCCTGGGCGAGTCACGTGGGGACGGTGGGCGCTCAGTGCGGCTGCGCTGGCCGGTAGCTGCAACTGGAGCGGTGGCGTTTGGTGGAGACTCGGTGAGTGTGTAGGGAAGCCGGGCTGGGGCTGGGAA
>gene=chr11_126081480-126081760; species=rheMac
TGGCCGTTTCCCCAGATCCAGAGGCCCGACGCCCTCCACCTGGGCGCCGCCATCTTGCCAGGAAGGGAGGGGCGAGCCAAGACCACGTGGAGAAGGGCGGCAAGAGTGAGGCGGGAGTGGGTGGACCCTGTAGGTCACGTGGTGCGGGGTGGGGCCTGGACGAGTCACGGGGGTTAGGTGCGCGCTCAGTGCGGCTGCGCCGGCCGGTAGCTGCAGCTGGAGCAGTGGCGTTTGGAGGAGACTCGGTGAGTGTGTAGGGAAGCAGGGCTGGGGCTGGGAA
>gene=chr11_126138827-126139103; species=hg19
CTCAGAACGCCGGGTGCCCTCCCCATCTCCGCCCGGGGGCGCGCAGGACTGACGTATCGCAAGGCCAGCCAATGGCGGGTGGGAGCGGGCCTGGGTGGGGCTCCAGGAGAGGTCACGGGGAGACGGCCACCTAGAGCATTGGGCGGGGCAGAGCCCTGAGGGCCGCTGGCCAATTGGCGCGCTCGTCTGAATGGCGTTTGGCGCGGAGCAGTGACGGCTGCGATAATAGCGAGGCAGCAGTGCAGCTTTCAGAGGGTCCGGGCTCAGAGGGGTTAT
>gene=chr11_126138827-126139103; species=bosTau
CTCAGCGCCGCCGGATCCCTCCCCGGCTCCGCCCACGGGCGCGCAGGACTGACGTAACGCCCAGCTGGCCAATGGAGGGTGGGGGCGGGCCTCGGCGGGCCTC-TCAGCATGTCCTGGGAGGCCGACCGCCTATGGGGTGGC--GGGGGGGGGCCCCGTGCGTCGCTGG-CAATGGGAGTGCTCGAATGAACGACTGGCGTCGCGTAGTAGTGACTGCTGGGACTG-TACCCGGGTAGGGTGCTGCTCTCCTAGCGGCCAGCAACAGCAGGGCCAT
>gene=chr11_126138827-126139103; species=calJac
CTCAGAACGCCGGGTGCCCTCCCCATCTCCGCCCTAGGGCGCGCAGGACTGACGTATCACAAGGCCCGCCAATGGTGGGTGGGAGCGGGCCTGGGTGGGGCTCCCGGAGAGGTCTCGGGGCGATAGCCGCCTATAGCGTCGGG-GGGGCGGAGCCCCGAGGGCCGCTGGCCAATTGGCGCGCTCGTCTGAATGGCGTTTGGCGCGCAGCAGTGACGACTGGGTTGATAGCGAGGCAGCTGTGCAGCTCTCAGCGGGCTCGCGCTCAGAAGGGCTAT
>gene=chr11_126138827-126139103; species=canFam
CTCCGCGCGGCCGGGTCCccccccgcccccacccGAGGGCGCGCAGTGCTGACGCAGCTCCAGGCTCGCCAATggcgggtgggggcgggtgggggcggg-----tgggggcggcgcggggcggccgccgcctctagcgcg----ggggcggggcccgg-gcgccgctggccaatgggcgcgctcgtcggaacggcccggggcgcggagcagtgacggcgggggcgg-ggcgcggggaagggccggcgtgg--agcggcggggcgCGCAGAGGCCAT
>gene=chr11_126138827-126139103; species=equCab
CTCAGAGCCGCGGGGTTCCCCCCCACTCC--CCCAAGGGCGCGCAGGACTGACGTAACGCCTGGCTCGCCAATGGCGGCTGGGGGCGGGCATGGGCGGGGCTCTTGGGGAAGTCACGGGGAGACTGCCGCCTATGGCGCGGA--GGGGCGGGGGCTGGAGCGCCGCTGGCCAATGGGCGCGCTCGTCTAAACAACTCGCGGCGCGGAGCTGTGACGGCGGGGACCG-TATGTGGCATAGAACTCGCAGGG--------GTGGCCCTCAGAGGCCAT
>gene=chr11_126138827-126139103; species=gorGor
CTCAGAACGCCGGGTGCCCTCCCCATCTCCGCCCGGGGGCGCGCAGGACTGACGTATCGCAAGGCCAGCCAATGGCGGGTGGGAGCGGGCCTGGGTGGGGCTCCAGGAGAGGTCACGGGGAGATGGCCACCTAGAGCATTGGGCGGGGCAGAGCCCTGAGGGCCGCTGGCCAATTGGCGCGCTCGTCTGAATGGCGTTTGGCGCGGAGCAGTGACGGCTGCGATAATAGCGAGGCAGCAGTGCAGCTTTCAGAGGGTCCGGGCTCAGAGGGGCTAT
>gene=chr11_126138827-126139103; species=panTro
CTCAGAACGCCGGGTGCCCTCCCCATCTCCGCCCGGGGGCGCGCAGGACTGACGTATCGCAAGGCCAGCCAATGGCGGGTGGGAGCGGGCCTGGGTGGGGCTCCAGGAGAGGTCACGGGGAGACGGCCACCTAGAGCATTGGGCGGGGCAGAGCCCTGAGGGCCGCTGGCCAATTGGCGCGCTCGTCTGAATGGCGTTTGGCGCGGAGCAGTGACGGCTGCGATAATAGCGAGGCAGCAGTGCAGCTTTCAGAGGGTCCGGGCTCAGAGGGGCTAT
>gene=chr11_126138827-126139103; species=papHam
CTCGGAAAGCTGGGTGCCCTCCCCATCTCCGCCCGAGAGCGCGCAGGCCTGACGTATCTCAAGGCCAGCCAATGGCGGGTGGGAGCAGGCCTGGGCGGGGCTCCCGGAGAGGTCACGGGGAGACGGTCACCTATAGCGTGG---GGGGCGGAGCCCTGAGGGCCACTGGCCAATTGGCGTGCTCGTCTGAATGGCGTTTGGCGCGGAGCAGTGACGGCTGGGATAATAGCGAGGCAGCTGTGCGGCTCTCAGAGGGTCCGGTCTCAGAGGGGCCAT
>gene=chr11_126138827-126139103; species=ponAbe
CTCAGAACGCCGGGTGCCCTCCCCATCTCCGCCCGGGGGCGCGCAGGACTGACGTATCGTAAGGCCAGCCAATGGCGGGTGGGAGCGGGCCTGGGTGGGGCTCCAGGAGAGGTCACGGGGAGACGGCCACCTATAGCATTGGGCGGGGCAGAGCCCTGAGGGCCGCTGGCCAATTGGCGCGCTCGTCTGAATGGCGTTTGGCGCGGAGCAGTGACGGCTGGGATAATAGCGAGGCAGCAGTGCCGCTCTTAGAGGGTCCGGGCTCAGAGGGGCCAT
>gene=chr11_126138827-126139103; species=rheMac
CTCGGAAAGCTGGGTGCCCTCCCCATCTCCGCCCGAGGGCGCGCAGGCCTGACGTATCTCAAGGCCAGCCAATGGCGGGTGGGAGCGGGCCTGGGCGGGGCTCCCGGAGAGGTCACGGGGAGACCGCCACCTTTAGCGTGGG--GGGGCGGAGCCCTGAGGGCCACTGGCCAATTGGCGCGCTCGTCTGAATGGCGTTTGGCGCGGAGCAGTGACGGCTGGGATAATAGCGAGGCAGCTGTGCGGCTCTCAGAGGGTCCGGTCTCAGAGGGGCCAT
>gene=chr21_28058645-28058921; species=hg19
agggcaggtaggaggctctaGATTTCATCTCTGAGTATAAGTAGCTCCTAAATTGTTACTTCTTCCTGACTTCAGAATGTGAAGTGAAAGTAAGCAGCTTCCTTTCCAAAGAAGTGATTCGCaggtgcacatgtcacttcctctcatgccccattagccacgtgaccacaaccagatgcaaggaaggctgggaattgtagttgctagatgGGGCAGTAGGAGTGAGGAGGGACCCCAGGGATTCTACGATTACAATGAGGGAGGAAAAAAAATGGA
>gene=chr21_28058645-28058921; species=bosTau
TGGGATGGTAGGAGGCTCTGGGTTTCATCTCTGAGTCTAGAAAGCTGCTCAA-TATGTCCTCTCTCTA-----------------GAAGGGAAGCAGCGTCTTTT--------------------tgcacacatcctttcccttcatatctcattagtcacatgactacaaccagattcaagggatgctgggaattgtagttttGAGATGAAGCTGTGAAGGACA---GTGA--CAGTGGACTCAATAATTACAATGAGGGAGA--AGAAAATGGA
>gene=chr21_28058645-28058921; species=calJac
AGGGTAGGTAAGAGGCTCTAGATTTTATCTCTGAGTATAAGTAGCTCCTAAATTGTTACTTCTTCCTGACTTcagaaagtgaagtgaaggtaagcagcttcctttccaaagaagtgatttgcaggtgcacatgtcacttcttctcatatcccattagtcaggtgaccacaaccagatgcagggaaggctgggaactgtggttactggatgggacagtggcagtgagaagggacgccagggattctatgattacagtgaaggaggaaaaaaagtgga
>gene=chr21_28058645-28058921; species=canFam
agagcagata-GAGGTTATGAATTTTATCACTGAATCTAGATAGCTGC----TTGTTACCTTACCCTGACTTCACTAAGTGAGGGGAAAGGAAGTAGC-CTCTTTCTAAAGAAGTGATc------tgcacacattacttccactcatgttgcttgagtcacatgaacacaaccaggtggaagggaggctaggaagggtagttgatggacagagctgtgggggtttgtgg-aa--taagggattctatatttacagcaagcgagg--ggaacatggg
>gene=chr21_28058645-28058921; species=equCab
agggaaggtaGGAAGATCTGGATTTCATCTCTGAGTCTAGATAGTTGCTTAATTGTTACCTCTCCCTGAGTTAagaaagcgaagtgaggggaagcagctttcttcctaaagaagttatctagaagtgcacacatctcttcccttcacattccattagtcacatgaccactaccagctgcaagggaggctgggaattgcagtttctggatggggcaatgagggtcagtggtga--caggagattctataactacgatgaggaagg--ggaaaatgga
>gene=chr21_28058645-28058921; species=gorGor
agggcacgtaggaggctctagatttca--tctgagtgtaagtagctcctaaattgttacttcttcctgac-tcagaatgtgAAGTGAAAGTAAGCAGCTTCCTTTCCAAAGAAGTGATTCGCaggtgcacatgttacttcctctcatgccccattagccacgtgaccaaaaccagatgcaaggaaggctgggaattgtagttgctagatggggcagtggaagtgaggagggaccccagggattctatgattacagtgagggaggaaaaaaaatgga
>gene=chr21_28058645-28058921; species=panTro
agggcaggtaggaggctctaGATTTCATCTCTGAGTGTAAGTAGCTCCTAAATTGTTACTTCTTCCTGACTTCAGAATGTGAAGTGAAAGTAAGCAGCTTCCTTTCCAAAGAAGTGATTCGCaggtgcacatgtcacttcctctcatgccccattagccacgtgaccacaaccagatgcaaggaaggctgggaattgtagttgctagatggggcagtagaagtgaggagggaccccagggattctatgattacaatgagggaggaaaaaaaatgga
>gene=chr21_28058645-28058921; species=papHam
AGGGCAGGTAGGAGGGTCTAGATTTCATCTCTGAGTGTAAGTAGCTCCTAAATTGTTACTTCTTCCTGACTTCAGAATGTGAAGTGAAAGTAAGCAGCTTTCTTTCCAAAGAAGTGATTCACaggtgcacatatcacttcctctcatgtcccattagccgcttgaccacaacgagatgcaaggaaggctgggaattatagtTGATAGATGGGGCAGTGGAAGTGAGGGGGGACCCTAGGGATTCT--GATTACAATGAAGGAGGAAAAAAAAGGAA
>gene=chr21_28058645-28058921; species=ponAbe
agggcaggtaggaggctctaGATTTCATCTCTGAGTGTAAGTAGCTCCTAAATTGTTACTTCTTCCTGACTTCAGAATGTGAAGTGAAAGTAAGCAGCTTCCTTCCCAAAGAAGTGATTCACaggtgcacatgtcacttcctctcatgccccattagccacgtgaccacaaccagatgccaggaaggctgggaattgtagttgctagatggggcagtggaagtgaggagggaccacagggattctatgattacaatgagggaggaaaaaaaaagga
>gene=chr21_28058645-28058921; species=rheMac
agggcaggtaGGAGGGTCTAGATTTCATCTCTGAGTGTAAGTAGCTCCTAAATTGTTACTTCTTCCTGGCTTcagaatgtgaagtgaaagtaagcagctttctttccaaagaagtgattcacaggtgcacatatcacttcctctcatgtctcattagccacatgaccacaacgagatgcaaggaaggctgggaattgtagttgctagatggggcagtggaagtgaggggggaccccagggattct--gattataacgagggagg-gaaaaaatgaa
>gene=chr21_33467151-33467427; species=hg19
ATCAATTTGTAGGAACATAGATCATTTACTGTTTGCTGACTATGGTTCTCCCATGAGGACCTCTCTCTCTCATGCTTCCTTCTTCCTAGTAGTTATAGAACCACTCagactacatttcccagtttccccagtgcctaaccatggtcatgtgactaaattccagcaaatgggatgctatggaagtgacgtgtgtatagctgccagggaagctgcttgccctccacatcttttatcaaggctagaaggtgaacttggggtaatgaaccagtcctaatg
>gene=chr21_33467151-33467427; species=bosTau
ATTGACTC--AGGGATGGATATCATATACTGTTTACTGAGCATGCTTCCCCAGGA-------------TCTACCCTCCCTTCCTCCTACGAGGTGCAGAAGTGCCC--actacatttcccagctccccctgcagccagctatgcccacgtgact--------------------------------------------------------------------------------------------------------------------------
>gene=chr21_33467151-33467427; species=calJac
ATGAATTTATAGGAACATAGATGATTTACTGTTTGCTGACTGTGGGTCTCCTCTGAGAAC--CTCTCTCTCATgcttccttcctcctggtagttataggaccactcagactacacttcccagctccctccacgcctagcaatggccatgtgactacattccagcaaatgggatgctgtggaagtgatgtgtgtatagctgccaaggaagccgcttaccctccacatctcttaccaatgctggaaggtggacttggggtaatgaactagtcctaatg
>gene=chr21_33467151-33467427; species=canFam
atttattta--GAGATTTATGAC---------------AACATGA------AATA-------------TTTGTTTATTATTTC-ATTGGGATGTATGTCATTTA------------------------------CTGACCACGATc---------------------------------------------------------------------------------------------------------------TAGTGAAGTGGTTCCAATG
>gene=chr21_33467151-33467427; species=equCab
ATTGATTCATTAGGATGTATATCATTTCCTGTTTACTGAGCATGGTTTCCCAGGA-------------TCCACCCTCCTTTCCTCCTAGTAGGGATAGAACTACCC--actacatttcccagcttcccctgcagccagctgtggccatgtgacttagttccagcaaatgggatgttgtggaagtgatatgta---gccc-tcaggaaagctgcttgcactctacacttcttatccaggctggaatgtggactt----tagtgaaccagttccgatg
>gene=chr21_33467151-33467427; species=gorGor
ATCAATTTGTAGGAACATAGATCATTTACTGTTTGCTGACTATGGTTCTCCCATGAGAACCTCTCTCTCTCATgcttccttcttcctggtagttatagaaccactcagactacatttcgcagttcccccagtgcctaaccatg-tcatgtgactaaattccagcaaatgggatgctatggaagtgatgtgtttatagctgccagggaagctgcttgccctccacatcttttatcaaggctagaaggtgaacttggggtaatgaaccagtcctaatg
>gene=chr21_33467151-33467427; species=panTro
ATCAATTTGTAGGAACATAGATCATTTACTGTTTGCTGACTATGGTTCTCCCATGAGAACCTCTCTCTCTCAtgcttccttcttcctggtagttatagaaccactcagactacatttcccagtttccccagtgcctaaccatggtcatgtgactaaattccagcaaatgggatgctatggaagtgatgtgtgtatagctgccagggaagctgcttgccctccacatcttttatcaaggctagaaggtgaacttggggtaatgaaccagtcctaatg
>gene=chr21_33467151-33467427; species=papHam
ATCAATTTGTAGGAACATAGATCATTTACTG-TTGCTGACTGTGGTTCTCCTGTGAGAACCTCTCTCTCTCATgcttccttcttcctggtagttatagaaccactcagactacatttcccagctcccccagcacctagccatggtcatgtgactacattctagcaaatgggatgctatggaagtaatgtgtgtaaagctgccagggaagctgcttgccctccacatctttcaccaaagctggaaggtgaacttggggtaatgaaccagtcctaata
>gene=chr21_33467151-33467427; species=ponAbe
ATCAATTTGTAGGAACATAGATCATTTACTGTTTGCTGACTATGGTTCTCCCGTGAGAACCTCTCTCTCTCATgcttccttcttcctggtagttatagaaccactcagactacatttcccagttcccccggcgcctaaccatggtcatgtgactaaattccagcaaatgggatgctatggaagtgatgtgtgtatagctgccagggaagctgcttgccctccacatcttttactaaggctagaaggtgaatttggggtaatgaaccagtcctaatg
>gene=chr21_33467151-33467427; species=rheMac
ATCAATTTGTAGGAACATAGATCATTTACTG-TTGCTAACTGTGGTTCTCCTGTGAGAACCTCTCTCTCTCATGCTTCCTTCTTTCTGGTAGTTATAGAACCACTCagactacatttcccagctcccccagcacctagccatggtcatgtgactacattctagcaaatgggatgctatggaagtaatgtgtgtaaagctgccagggaagctgcttgccctccacatctttcaccaaagctggaaggtgaacttggggtaatgaaccagtcctaata
>gene=chr21_35340725-35340794; species=hg19
tttttgagggcaagatcaggatgtgaccctcatcacttctgctggctttacctcgtcacatgaccatgg
>gene=chr21_35340725-35340794; species=bosTau
tctttgagggccaggtcaagaaatgactcccctcacttctgccaacattccctagtcacatgaccaagc
>gene=chr21_35340725-35340794; species=calJac
tttttgagggcaagatcaagatgtgacccgcatcacttctgctgcctttacccagtcacatgaccatag
>gene=chr21_35340725-35340794; species=canFam
CCCCCca-------------------------tcacttctgctaaggttgcctagtcacatgaccactt
>gene=chr21_35340725-35340794; species=equCab
ccttctagg------------tgtga-ctccatcacttctgctaatattacctagtcacatgaccacac
>gene=chr21_35340725-35340794; species=gorGor
tttttgagggcaagatcaggatgtgaccctcatcacttctgctggctttacctagtcacatgaccatgg
>gene=chr21_35340725-35340794; species=panTro
tttttgagggcaagatcaggatgtgaccctcatcacttctgctggctttacctagtcacatgaccatgg
>gene=chr21_35340725-35340794; species=papHam
tttttgagagcaagatcaagatgtgacccttatcacttctgcgggctttacctagtcacatgaccatgg
>gene=chr21_35340725-35340794; species=ponAbe
tttttgagggcaagatcaggatgtgaccctcatctcttctgctggctttacctagtcacatgaccatgg
>gene=chr21_35340725-35340794; species=rheMac
tttttgagggcaagatcaagatgtgaccctcatcacttctgtgggctttacctagtcacatgaccatgg
>gene=chr21_35987576-35987774; species=hg19
AACGGTGGCCCCTTTAAGGCCGGCGCCGGTTGGGTTATTGTACCCCGCCCTTCCAGGAGACGGGGCCAATAAAGGAACGGAATTCTCTTCACGTGACCTTCCTTCTGCCGCCCGAAGCCCGAAGCCTCAGGGCGGCCATGTTGGTTAGGGGCAAAGTCCTCGTCCCCAGTTCCGCTTTTCTGACAGCTGGTGCCAGCT
>gene=chr21_35987576-35987774; species=bosTau
AGCCGCGGGCCCTTTAAGGCCGGCCCACGT-GGGTTATTGT-CCCTGGCCGTCCAGCAGAGGAAGCCAATAGAAGAGCGCGATTTCCCTCACGTGATCCGTAGGCTGCCGCCCTCAGTCTGAAGCCTCAGAGAGGCCATGTTGGTTAGGGGCCAAGAGCTCC-CCCCAGTTCCGCTTTTCTGACAGCGGACGCCAGCC
>gene=chr21_35987576-35987774; species=calJac
GGCAGTGGCTCCTTTAAGGCCGGCGCCGGTTGGGTTATTGTACCCCGCCCTTCCAGGAAAGAAGGCCAATAAAGGAACGGAATTCTCTTCACGTGATGGTCCTTCTGCCGCCCGAAGCCCGAAGCCTCAGGGCGGCCATGTTGGTTAAGGGCAAAGTCCACTTCGCCAGTTCCGCTTTTCTGCCAGCTGCTGCCAGCT
>gene=chr21_35987576-35987774; species=canFam
AGCGGCGGGCCCTTTAAGGCCGCCCCCCGC-GGACGACGGTGCCCCGCCCTTCCAGGAGAGGAAGCCAATAAGGGAACGGGATTGTCCTCACGTGACCCTCATGCTACCGCCCTCAACCCGAAGCCTCGCGGTGGCCATACTGGTTAGGGGCAAAGGCCTGT-AGCCAGTTCCACTTTTCCGGCGGCTGGTGTCAGCT
>gene=chr21_35987576-35987774; species=equCab
AGCCTTGGGCCCTTTAAGGCCGGTCCCCGCTGGGTTATTGTGTTCCGCCCTTCCAGGAGAAAAAGCCAATAAGAGAAGAGGATTCTCCTCACGTGATCCTCACTCTGCCGCCCTCACTCTGAAGCCTCAATGCGGCCATGTTGGTTAGGGGCAGAGGCCTCT-AGCCAGTTCCGCTCTTCTGACAGCTGATGCCGGCA
>gene=chr21_35987576-35987774; species=gorGor
--------------------------------------------------------------------------------------------GTGACCTTCCTTCTGCCGCCCGAAGCCCGAAGCCTCAGGACGGCCATGTTGGTTAGGGGCAAAGTCCTCGTCCCCAGTTCCGCTTTTCTGACAGCTGGTGCCAGCT
>gene=chr21_35987576-35987774; species=panTro
AACGGTGGCCCCTTTAAGGCCGGCGCCGGTTGGGTTATTGTACCCCGCCCTTCCAGGAGACGGGGCCAATAAAGGAACGGAATTCTCTTCACGTGACCTTCCTTCTGCCGCCCGAAGCCCGAAGCCTCAGGGCGGCCATGTTGGTTAGGGGCAAAGTCCTCGTCCCCAGTTCCGCTTTTCTGACAGCTGGTGGCAGCT
>gene=chr21_35987576-35987774; species=papHam
AACGGTGGCCCCTTTAAGGCCGGCGCCGGTTGGGCTAGTGTACCCCGCCCTTCCAGGAGACGGGGCCAATAAAGAAACGGAATTCTCTTCACGTGACCCTCCTTCTGCCGCCCGAAGCCCGAAGCCTCAGGGCGGCCATGTTGGTTAGGGGCAAAGTCCTCGTTGCCAGTTCCGCTTTTCTGACAGCTGGTGCCCGCT
>gene=chr21_35987576-35987774; species=ponAbe
AACGGTGGCCCCTTTAACGCCGGCGCCGGTTGGGTTAGTGTACACCGCCCTTCCAGGAGACGGGGCCAATAAAGGAACGGAATTCTCTTCACGTGACCTTCCTTCTGCCGCCCGAAGCCCGAAGCCTAAGGGCGGCCATGTTGGTTAGGGGCAAAGTCCTCGTCCCCAGTTCCGCTTGTCTGACAGCTGGGGCCAGCT
>gene=chr21_35987576-35987774; species=rheMac
AACGGTGGCCCCTTTAAGGCCGGCGCCGGTTGGGCTATTGTACCCCGCCCTTCCAGGAGACGGGGCCAATAAAGAAACGGAATTCTCTTCACGTGACCCTCCTTCTGCCGCCCGAAGCCCGAAGCCTCAGGGCGGCCATGTTGGTTAGGGGCAAAGTCCTCGTTGCCAGTTCCGCTTTTCTGACAGCTGGTGTCCGCT
>gene=chr21_37441981-37442257; species=hg19
CAAACACAACTAGGAATGATTGAACAGCTGGGAGAATATGAAGAAAACCCCTCAGAGAACCAAGGGCAAGCAGTGAGTTCAGATCTAGGCACATGGCCACTAGGAATGGTTCTTCACTGCCACGTGGGCAGCCAACAGCCAGTAGCTAGAGACCAGCCTCGGTCTTCGGCCTGCGGGTTCTGCAAAGTCAGGCTAGCTGGCTCTCCGCCTGCTCCGCACCCCGGCGAGGTTCCGGTGGGGAGGGGTAGGGATGGTTCAGCCCCGCCCCGCTAGGGC
>gene=chr21_37441981-37442257; species=bosTau
CAAGCCCAACCGTGAACA----------CGGGAGAACAGGAGGAAATC-------------------------------------------------------------------------------------------------GAGG--------------------------TGTTCGGAAACTCCGCAGAAGTCTTCTCTCTACACACGCCGCACCTCTGGG-GGCCCCAG----------------------AGCCGAGCCCCG--GGGGC
>gene=chr21_37441981-37442257; species=calJac
TAAACACAACTGGGAATGGTTGAACATCTGAAGAAATAGGAAGAAAACCCCTCAGAGAACCAAAGGCATGCCGT----------------GCGTGGCCAGTAAGAATGGTTCTTCACTGCCATGTGGGCAGCCAGCAGCTACTGA--------CAACTTTGGTCTTCAGCCAGCGAGTTTTGCAACTTCAGGCCGGGTCGCTCTCCGCCTGCTCCGTG-------GAAGTTTCCATGGGAAGGGGTAGGGGCGGTTCCGCCCCGCCCATGCAGGGG
>gene=chr21_37441981-37442257; species=canFam
CGTCTGCACACGCCAACAGTTTAATAGTTGCGTAAATACGAGGAAAAA----CGGAGAACCAAGGATAAAA-----GTTTGGACATGGCGACAAGGGCA------------------TTGGAGGAGGGCAGCCGCGAG-------TCAG--------------------------CAGGCCACACCCCCGCGGGTGGCGGACCCGCCCAG--------GGCCCGGGACGCCCGGG----------------------AGCCACGCCCAG-------
>gene=chr21_37441981-37442257; species=equCab
CAAGCACAACCTGGAAGAGTTGAATAGTCGGGGGAACACAAGAAAAGA----TGGAGAACCAGAGCTACGG-----GTTGAAATGTACTCACGCGGCCTATCAGAATGGTTCTCT-CTGCCAGGCAGGCAGCCTATAA----CAGCGAG--------------------------AGTTTCGCAAAGTGGCGAGTAACTG--CTTTGCAGTCGCTGC-GCCCCATGAGGTCCCAG----------------------GACCAAGCCATG--GGGGC
>gene=chr21_37441981-37442257; species=gorGor
CAAACACAACTAGGAATGATTGAACAGCTGGGAGAATATGAAGAAAACCCCTCAGAGAACCAAGGACAAGCAGTGAGTTCAGATCTAGGCACATGGCCACTAGGAATGGTTCTTCACTGCCACGTGGGCAGCCAACAGCCAGTAGCTAGAGACCAGCCTCGGTCTTCGGCCTGCGGGTTCTGCAAAGTCAGGCTAGCTGGCTCTCCGCCTGCTCCGCACCCCGGCGAGGTTCCGGTGGGGAGGGGTAGGGATGGTTCAGCCCCGCCCCGCTAGGGC
>gene=chr21_37441981-37442257; species=panTro
CAAACACAACTAGGAATGATTGAACAGCT-GGAGAATAGGAAGAAAACCCCTCAGAGAACCAAGGACAAGCAGTGAGTTCAGATCTAGGCACATGGCCACTAGGAATGGTTCTTCACTGCCACGTGGGCAGCCAACAGCCAGTAGCTAGAGACCAGCCTCGGTCTTCGGCCTGCGGGTTCTGCAAAGTCAGGCTAGCTGGCTCTCCGCCCGCTCCGCACCCCGGCGAGGTTCCGGTGGGGAGGGGTAGGGGTGGTTCAGCCCCGCCCCGCTAGGGC
>gene=chr21_37441981-37442257; species=papHam
CAAACACAACTAGGAATGATTGAACAGCTGGGGGAATAGGAAGAAAACCCCTCAGAGAACCAAGGACAAGCAGT-------------GGCACATGGCCACTACGAATGGTTCTTCACTGCTATGTGGGCAGCCGGCAGCCAGCAGCTAGAGTCCGTCCTCGCTCTTCAGCCAGCAGGTTCTGCAAAGTCAGGCCAGCTGGCTCTCCGCCGGCTCGGCACCCAGGCGAAGTTCGGGTGGGGAGGGGTAGGGGTGGTTccgctccgccccgcTAGGGG
>gene=chr21_37441981-37442257; species=ponAbe
CAAACACAACTAGGAATGATTGAACAGTTGGGAGAATAGGAAGAAAACCTCTCGGAGAACCAAGGACAAGCAGTGAGTTCAGATCTAGGCACATGGCCACTAGGAATGGTTCTTCACTGCCACGTGGGCAGCCAACAGCCAGTAGCTAGAGACCAGCCTCGGTCTTCGGCCAGCGGGTTCTGCAAAGTCAGGCTAGCTGGCTCTCCGCCTGCTCCGCACCCCGGCGAAGTTCCGGTGGGGAGGGGTAGGGGTGGTTCGGCCCCGCCCCGCTAGGGC
>gene=chr21_37441981-37442257; species=rheMac
CAAACACAACTAGGAATGATTGAACAGCTGGGGGAATAGGAAGAAAACCCCTCAGAGAACCAAGGACAAGCAGT-------------GGCACATGGCCACTACGAATGATTCTTCACTGCTATGTGGGCAGCCGGCAGCCAGCAGCTAGAGTCCGTCctcgctcttcagccagc-agttctgcaaagtcaggccagctgactctccgcc--------------------TTCGGGTGGGGAGGGGTAGGG--------------------------
>gene=chr21_38639610-38639801; species=hg19
GCAGCCGCCACTTCCGGCTGCGCGTGACCCCAGGGAAACAAGGGGCGCCTCCCCGCTTCGTTCTGGGCCCCGCCCCTTTCCCTCTCTGCCGGCAGTGGCTCACGTGACCTCGCAGCGGCGTCGCACACACTCCCTAGCTCCGAGGGGCGAATGCCCACGCCTTCCTCCTTCCGGCACAAGAGCCGGCCTTA
>gene=chr21_38639610-38639801; species=bosTau
TCGCGCACCACTTCCTGCCGCGCGTGATCGAAAGGGGGGAGGGCTCGCCCCGCCTCTCCGCCCGGGGCCCCGCCCC--TTCT-CCCCGCCCGCAGCTGCTCACGTGACCCTGCCCCGCGGCCAGTGCGACTCTCCCCCTCC------------CCCCACCCTTCTTCTTTCCGGCGCAGGGGCGGGCCTTA
>gene=chr21_38639610-38639801; species=calJac
GCATCCGCAACTTCCGGCCGCACGTGACCCCGGGGGAACTAGGGGCG-CTCGCCCCTCCGTCC-GGGCCCCGCCCC-TTCCCTCTCTACAGACAGCGGCTCACGTGACCTCGCACCTGTGTCGCACAGACTCCTCGGCTCGGAAAGGCTAATGCCCACGCCTCCCTCCTTCCGGCGCAGGAGCGGGCCTGA
>gene=chr21_38639610-38639801; species=canFam
GCGGGCGCCACTTCCGGCCGCGCGTGACCCGCGGGGACGGCGACTCGCCCCGCCCCTCCGAGCCGGGGCCCGCCTC--CTTCT---------------------------CGCCCCCAC----------------------------------CCTCCGCCTTCCTTCTTCCGGTGCTGGGGCGGGCCTCC
>gene=chr21_38639610-38639801; species=equCab
GCGGGCGCCACTTCCTGCCTCGCGTGACCTGAGGGGAAAGAGGGCCGCCCCACCCCTCCGA-CCCGGCCCCGCCCC--TTTCTCTCCGCCGGCAGTTGCTCACGTGACCTCGCGCTTACGCAGGCTCGACT----------------------CCCCCGCCTTCCTCCTTCCGGCGCAGGGACGGGCCTTA
>gene=chr21_38639610-38639801; species=gorGor
GCAGCCGCCACTTCCGGCTGCGCGTGACCCCAGGGAAACAAGGGGCGCCTCCCCCCTTCGTTCTGGGCCCCGCCCCTTTCCCTCTCTGCCGGCAGTGGCTCACGTGACCTCGCAGCGGCGTCGCACACACTCCCTAGCTCCGAGAGGCGAATGCCCACGCCTTCCTCCTTCCGG-ACAAGAGCCGGCCTTA
>gene=chr21_38639610-38639801; species=panTro
GCAGCCGCCACTTCCGGCTGCGCGTGACCCCAGGGAAACAAAGGGCGCCTCCCCACTTCGTTCTGGGCCCCGCCCCTTTCCCTCTCTGCCCGCAGTGGCTCACGTGACCTCGCAGCGGCGTCGCACACACTCCCTAGCTCCGAGAGGCGAATGCCCACGCCTTCCTCCTTCCGGCACAAGAGCCGGCCTTA
>gene=chr21_38639610-38639801; species=papHam
GCAGCCGCCACTTCCGGCTGCGCGTGACCCCAGGGAAACAAGGGGCGCCTCGCCCCTTCGTTCTGGGCCCCGCCCCTTTCCCTCTCAGCCGGCAGCAGCTCACGTGACCTCGCACCTACGTCGCACACACTTCCTAGCTCCGAGAGGCGAACGCCCACGCCTTCCTCCTTCCGGCACAGGAGTGGGCCTTA
>gene=chr21_38639610-38639801; species=ponAbe
GCAGCAGCCACTTCCGGCTGCGCGTGACCCCAGGGCAACAAG----------------------GGGCCCTGCCCCTTTCCCTCTCTGCCGACGGTGGCTCACGTGACCTCGCAGCTACGTCGCACACGCTCCCTAGCTCCCAGAGGCGAACGCCCACGCCTTCCTCCTTCCGGCACAGGAGCCGGCCTTA
>gene=chr21_38639610-38639801; species=rheMac
GCAGCCGCCACTTCCGGCTGCGCGTGACCCCAGGGAAACAAGGGGCGCCTCGCCCCTTCGTTCTGGGCCCCGCCCCTTTCCCTCTCAGCCGGCAGCAGCTCACATGACCTCGCACCTACGTCGCACACACTTCCTAGCTCCGAGAGGCGAACGTCCACGCCTTCCTCCTTCCGGCACAGGAGCAGGCCTTA
>gene=chr21_40338030-40338306; species=hg19
TGGCCTCTGGCGCTGCGTTAAGGTCTTTGCTGTGCCCTTTGCGGACACGGACACGCTAGGGATGAACTGACTCAGAGCCGGCCAGTTTCAGGCTCCTTCCTGGAGCGATAGGAACCTGTAATTCTCAGCccatgtgaccagtactggccaatgaaatgcaagcggaactgacctgcgcctccaggctgaggcagtgaaacgctcctgagcctttccccagtctcactcttctcccctatggcaaccagcaaacttccagagagcggaggcaggggc
>gene=chr21_40338030-40338306; species=bosTau
TGGCCTCTGGCCCCGTCT-GTGGTGTC-----TGGACGTGG---------------AGGTGGCCAGCTGGCTCACGGGTGTcccatctccc-ctccttgctaggcagatggaagcccgcccttcccagtctgtgtgacccgttctggcccatgaaacgcaaacagaagtgatatgtgtttccaggctgggacagtgacaggc-ctggaggaattcttca--tccttccttccctttcttgccact-actaaagttccagagagtga-gccgggggc
>gene=chr21_40338030-40338306; species=calJac
TGGCTTCTGGCGCTGCCT-AAGGTCTTTGCTGTGCTCTTTG------TTGATACGCTAGGGATGAACTGACTCAGAGCTGTCCAGTTTCCAGCTCCTTCCTGGAGCAATAGGAACCTGTAGTTCTCAGCccatgtgactagtactggccaatgaaatgcaagtgtaactgacctgcgcctcgacgctgaagcagtgaaac-tcactgggcctttccccagtgtcacttttctcccccatggcaaccagcaaaattccattgagcagagccagagcc
>gene=chr21_40338030-40338306; species=canFam
TGGCCTCTGGCCCTGGCT-ACAATCTCTG---TGGGCATGG---------------TGCAGATCAACTGTCCCACTGGCAGCCCATCCCcc-cttctttctgggcacaaacaaacccacccttgccagcccgtgggacccattctggcccatgaaacacaagcaaaagtgatacgtgtttccaggctgaggtggtgacaagcccctgtgcaatcctcagcact---cctcccccctctTGG----------------------------TGGAGAc
>gene=chr21_40338030-40338306; species=equCab
TGGCCTCTGGCCCTGCAT-ACAGTCTCTG---TGGGCCTGG---------------GG-AGGTCAACTGTCTCACTGGCACCCTGTTCCCC-CCCCTTCCTGGGTATGG--GAGCCTGCCCTTCTCAGCccatgtggcccattctggccaatgaaacgcaagcagaagtgatgtgcgtctccaggctgaggcagtgacaaacccctgagcaattctccattct---ccctctccttctgggcaaccagcaaaattccagagagtggagccagggcc
>gene=chr21_40338030-40338306; species=gorGor
TGGCCTCTGGCGCTG-GT-AAGGTCTTTGCTGTGCCCTTTGCGGACACGGACACGCTAGGGATGAACTGACTCCGAGCCGGCCAGTTTCAGGCTCCTTCCTGGAG-GATAGGAACCTGTAATTCTCAGCccatgtgaccagtactggccaatgaaatgcaagcggaactgacctgcgcctccaggctgaggcagtgaaacgctcctgagcctttccccagtctcactcttctcccccatggcaaccagcaaacttccagagagcagaggcagggcg
>gene=chr21_40338030-40338306; species=panTro
TGGCCTCTGGCGCTGCGT-AAGGTCTTTGCTGTGCCCTTTGCGGACACGGACACGCTAGGGATGAACTGACTCAGAGCCGGCCAGTTTCAGGCTCCTTCCTGGAGCGATAGGAACCTGTAATTCTCAGCccatgtgaccagtactggccaatgaaatgcaagcggaactgacctgcgcctccaggctgaggcagtgaaacgctcctgagcctttccccagtctcactcttctcccccatggcaaccagcaaacttccagagagcagaggcaggggc
>gene=chr21_40338030-40338306; species=papHam
TGGCCTCTGGCGCTGCCT-AAAGTCTTTGCTGTGCCCTTTG------CGGATGTGCTAAGGATGAACTGACTCAGAGCGGGCCAGTTTCAGGCTCCTTCCCGGAGCGATAGGAACCTGGAATTCTCAGCccatgtgaccagtactggccaatgaaatgcaagcggaactgacctgcgcctccaggctgaggcagtgaaacgcccctgagcctttccccagtctcactcttctcccccatggcaaccagcaaacttccggagagcagagccagggtc
>gene=chr21_40338030-40338306; species=ponAbe
TGGCCTCTGGCACTGCCT-AAGGTCTTTGCTGTGCCCTTTGCGGACACGGACATGCTAGGGATGAACTGACTCAGAGCCGGCCAGTTTCGGGTTCCTTCCCGGAGCGATAGGAACCTGTAATTCTCAGCccatgtgaccagtactggccaatgaaatgcaagcagaactgacctgcgcctccaggctgaggcagtgaaacgcccctcagcctttccccagtctcactcttcccccccatggcaaccagcaaacttccagagagcagagacagggcc
>gene=chr21_40338030-40338306; species=rheMac
TGGCCTCTGGCGCTGCCT-AAAGTCTTTGCTGTGCCCTTTG------CGGATGTGCTAAGGATGAACTGACTCAGAGCCGGCCAGTTTCAGGCTCCTTCCCGGAGCGATAGGAACCTGGAATTCTCAGCccatgtgaccagtactggccaatgaaatgcaagcggaactgacctgcgcctccaggctgaggcagtgaaacgcccctgagccattccccagtctcactcttctcccccatggcaaccagcaaacttccggagagcagagccagggtc
>gene=chr21_40402547-40402823; species=hg19
TTCCTGGGATTCCTGCAGCTACATCCTCCCTGGTCTCCCAGCTCTGCTCTTTTGAGCCTCCACATGGGGCCCAGAGATATTCTTTCATGAAGTGAGTCaggtgggaaccacccaaatgtctgtcacctgatgcatggagaaataaattgttgtctgtccacgtgatggactattcctcagccatggcaagggatgaagtgctggcccacactccgacgtggatgaactgaaaacattctgctgagggaaagaaaccatcacaaaaggcttgtagga
>gene=chr21_40402547-40402823; species=bosTau
------------------------------------------------------------------------------------------------------------------------------------------------------------------------------------------------------------------------------------------------------------------------------------
>gene=chr21_40402547-40402823; species=calJac
TCCCTGGGGTTCCTGCAG-------CTCCCTGGTCTCCCAGCTCTGCTCTTTTGGGCCTCCACGCAGGACTCAGAGAGATTCTttcacaaagtgagtcaggtaggaaccactcaaatgtccatcacctgatgcatggagaaataaaatgttatctctccacatgatggattattccttggccatggcaagggataaagggccggctcgcgcttcgacgtggatgaactgacaacattctgctgagaaaaagaaaccatcactacagacttgcagga
>gene=chr21_40402547-40402823; species=canFam
TTACTGGGTTGATTGCAGGTGCCTCCTGCCTGCCCTCC----------CT----------------GGGCCCAGAGAGAGTCCTTCAC--CATCAGTCTGCtggaaattacccaaatgtccatctcctgacgaccgggtacacataatgaggtccatccagacagtggaatattattcagccataaaaaggaaggaagcactgacgcctgctaggacatggatgaattgggaatccgaggaaaagtgaaagaagccatcacggaggacttgcatga
>gene=chr21_40402547-40402823; species=equCab
tcactagagagagggcagccgcctcccgcctggcctcc-tgctccactct----------------gggcccagagagattgttttac--tgttggtcaggtgcaaacagcccaaatgtccataaccggctgactggatagacaaaatgtggtctgtgcacacgatggagtattattcagtcgtaaaaagggaagaggttctgaca--tgcgacacgatggataaattgaaaacattgtgctaaataaaagaagccatcacgaaggacttgtacga
>gene=chr21_40402547-40402823; species=gorGor
TTCCTGGGATTCCTGCAGCTACATCCTCCCTGGTCTCCCAGCTCTGCTCTTTTGAGCCTCCACATGGGGCCCAGAGATATTCTTTCATGAAGTGAGTCaggtgggaaccacccaaatgtccgtcacctgatgcatggagaaataaattgttgtctgtccacgtgatggactattcctcagccatggcaagggatgaagtgctggcccacactccgacgtggatgaactgaaaacattctgctgagggaaagaaaccatcacaaaaggcttgtagga
>gene=chr21_40402547-40402823; species=panTro
TTCCTGGGATTCCTGCAGCTACATCCTCCCTGGTCTCCCAGCTCTGCTCTTTTGAGCCTCCACATGGGGCCCAGAGATATTCTTTCATGAAGTGAGTCaggtgggaaccacccaaatgtccgtcacctgatgcatggagaaataaattgttgtctatccacgtgatggactattcctcagccatggcaagggatgaactgctggcccacactccgacgtggatgaactgaaaacattctgctgagggaaagaaaccatcacaaaaggcttgtaggg
>gene=chr21_40402547-40402823; species=papHam
TCCCTGGGATTCCTGCAGCTACAGCCTCCCTGGTCTCCCAGCTCTGCTCTTTTGAGCTTCCACACAGGGCCCAGAGAGATTCTTTCACGAAGTGAATCaggtgggaaccacccaaatgtccatcacctgatgcacggagaaataaactattgtctatccacgtgatggactattccttggccatggcaagggatgaagtgctggcccacgctccgacgtggatgaactgaaaacattctgctgagggaaggcaactatcacaaaaggcttgtagga
>gene=chr21_40402547-40402823; species=ponAbe
tccctgggattcctgcagctacatcctccctggtctcccagctctgctcttttgagcctccacacggggcccagagagattctttcatgaagtgagtcaggtggggaccacccaaatgtccgtcacctgatgcacggagaaataaattgttgtctatctacgtgatggactattcctcagccatggcaagagatgaagtgctggcccacactccgacgtggatgacctgaaaacattctgctgagggaaagaaaccatcacaaaaggcttgtagga
>gene=chr21_40402547-40402823; species=rheMac
TCCCTGGGATTCCTGCAGCTACATCCTCCCTGGTCTCTCAGCTCTGCTCTTTGGAGCTTCCACACAGGGCCCAGAGAGATTCTTTCACGAAGTGAATCaggtgggaaccacccaaatgtccatcacctgatgcatggagaaataaactgctgtctatccacgtgatgaactattccttggccatggcaagggatgaagtgctggcccacgctccgacatggatgaactgaaaacattctgctgagggaaagcaactatcacaaaaggcttgtagga
>gene=chr21_40721284-40721415; species=hg19
TCACGGTAGTTTGAAGCCGAGCCGCAAAGTGCGGTCTGCGCGCTGATTGGCGGACGCACGTCACGGGACCGCGGGTCCCCACCCACAATTCTTCTGGATACCTGGGCGCCTTCAGGCCACTGGTATCTGGC
>gene=chr21_40721284-40721415; species=bosTau
TGACGGTAGTTTGAAGCCGAGCCGCAAAGTGCGGTCTGCACGCTGATTGGCGGACGCCCGCCACGTGGTCTCGTGTGCCCACCCACAACCCTCCGGGGTACCTGGTCGCC---AAACCCCGAGG-TTGAGT
>gene=chr21_40721284-40721415; species=calJac
CCACGGTAGTTTGAAGCCGAGCCGCAAAGTGCGGTCTGCGCGCTAATTGGTGGAAGCATGCCACGTGACTGCGGCTCTCCACCCACAATCCTTCTGGATATCTGGGCGCTCTCAGGCCACTGGCATCTGGC
>gene=chr21_40721284-40721415; species=canFam
TCACGGTAGTTTGAAGCCGAGCCGCAAAGTGCGGTCTGCGCGCCGATTGGCGGAGGCCCGCCACGTGACCGCCGGCCTCCGCCCACAAGCTCCCCGGTTACCTG---------GAGCCTCCGGGACCGGCC
>gene=chr21_40721284-40721415; species=equCab
TCACGGTAGTTTGAAGCCGAGCCGCAAAGTGCGGTCTGCGCGCTGATTGGCGGAGGCCTGCCACGTGATC--------TCACCCACAACCCTCCTGGATAGCTGGGCTCC---AACCCGAAAGCATCGAAT
>gene=chr21_40721284-40721415; species=gorGor
-----------------------------------------------------------------------------------------------------------------------------------
>gene=chr21_40721284-40721415; species=panTro
TCACGGTAGTTTGAAGCCGAGCCGCAAAGTGCGGTCTGCGCGCTGATTGGCGGACGCAGGTCACGTGACCGCGGGTCCCCACCCACAATTCTTCTGGATACCTGGGCGCCTTCAGGCCACTGGTATCTGGC
>gene=chr21_40721284-40721415; species=papHam
TCACGGTAGTTTGAAGCCGAGCTGCGAAGTGCGGTCTGCGCGGTGATTGGCGGGAGCATGCCACGTGACCGCAGGTCCCCACCCACAATCCTTCTGGATACCTGGGCGCCTTCAGGCCACTGGCATCTGGC
>gene=chr21_40721284-40721415; species=ponAbe
TCACGGTAGTTTGAAGCCGAGCTGCAAAGTGCGGTCTGCGCGCTGATTGGCGGACGCACGCCATGTGACCGCGGGTCCCCACCCACAATTCTTCTGGATACCTGGGCGCCTTCAGGCCACTGGTATCTGAC
>gene=chr21_40721284-40721415; species=rheMac
TCACGGTAGTTTGAAGCCGAGCTGCGAAGTGCGGTCTGCGCGCTGATTGGCGGGAGCATGCCACGTGACCGCAGGTCTCCACCCACAATCCTTCTGGATACCTGGGCGCCTTCAGGCCACTGGCATCTGGC
>gene=chr21_44299160-44299245; species=hg19
CTGACTGGTCAGCGTCGCCCCACGTGCTCTACCTACCCGGTCCCCGCCGGCGCCGCGGAGACCGGAAGCGACCCGGCGGCGCTAA
>gene=chr21_44299160-44299245; species=bosTau
---AGAGGCCAAGAGCGCCCCAGAGA--------AGT--GCGTCCCCGGACCCCGCAGAGCCCGGAAGTGTCT---GGAGCGGAA
>gene=chr21_44299160-44299245; species=calJac
CCAAGCGGTCAG--------------------------GATCCCCGCCGGCGCCGCCGAGACTGGAAGTGACC---TGGCGCTAA
>gene=chr21_44299160-44299245; species=canFam
tgg------------------gcagg--------gcccgggccc-----ccccccAAACGGCCCCCAACGTCC---GG-------
>gene=chr21_44299160-44299245; species=equCab
GGGACTGACCCAAGCCGCCCCACGTG--------ACCCGGCCCCCCTGGCCCCCGCAGAGTCCCTAAGTGTCC---GGTGCTGCC
>gene=chr21_44299160-44299245; species=gorGor
CTGACTGGTCAGCGTCGCCCCACGTGCTCTGCCTACCCGGTCCCCGCCGGCGCCGCGGCGACCGGAAACGACC---CGGCGCTAA
>gene=chr21_44299160-44299245; species=panTro
CTGACTGGTCAGCGTCGCCCCACGTGCTCTGCCTACCCGGTCCCCGCCGGCGCCGCGGAGACCGGAAGCGACC---CGGCGCTAA
>gene=chr21_44299160-44299245; species=papHam
CTGACTGGTCAGCAACGTCCCACGTGCTCTGCCCACCCGGTCCCCGCCGGCGCCGCGGAGACCGGAAGTGACC---CAGCGCTAA
>gene=chr21_44299160-44299245; species=ponAbe
CTTACTGGTCAGCGTCACCCCACGTGCTCTGCTCACCCGGTCCCCGCCGGCGCTGCGGAGACCGGAAGTGACC---CGGCGGTAA
>gene=chr21_44299160-44299245; species=rheMac
CTGACTGGTCAGCAACGTCCCACGTGCTCTGCCCACCCGGTCCCCGCCGGCGCCGCGGAGACCGGAAGTGACC---CAGCGCTAA
>gene=chr12_2986279-2986447; species=hg19
GGGTCTGGCACCGGAGCTTTCAGTTTGTTCCGCTGTTTGAAATTGGCGCCGGCGGAGCGTTAAGGTCACGTGACGGAACGTCGCCAATCGGCGCCGGCCTTGTCTCGGCATTCCGGGCTCGAAGGCTGTGCGGTCTGCCAGGAGCTGCGGCCCCGTCCGGCCCGGGCT
>gene=chr12_2986279-2986447; species=bosTau
GGGTCCCGCTCTGGGGCTTTCAGTTTGTTCCGCTGTTTGAAATTGGCGCCGGCGGAGCGTTGCGGTCACGTGAC-GAGCGTGACCAATCAGCGTCGGCTTTGTATCCGCGTT-cggcccgggacgc--cgcggcggg-cggggcTCCGGGCcgggagggcgagaggcg
>gene=chr12_2986279-2986447; species=calJac
GGGTCTGGCACCGGAGCTTTCAGTTTGTTCCGCTGTTTGAAACTGGCGCCGGCGGAGCGTTAATGTCACGTGACGGAACGTCGCCAATCGGCGCCGG-CTTGTCTCGGCATTCGGTGCTCGAACGCGGCGCGGTGTGACAGGAGCGGCGGCCCCGGCCGGCCCGGGCT
>gene=chr12_2986279-2986447; species=canFam
------------------------------------------------------------------------------------------------------------------------------------------------------------------------
>gene=chr12_2986279-2986447; species=equCab
GGGTCGTCACCCGGAGCTTTTAGTTTGTTCCGCTGTTTGAAATTGGCGCCGGCGG-----------------------------------------------------------------------------------------------------------------
>gene=chr12_2986279-2986447; species=gorGor
GGGTCTGGCACCGGAGCTTTCAGTTTGTTCCGCTGTTTGAAATTGGCGCCGGCGGAGCGTTAAGGTCACGTGACGGAACGCCGCCAATCGGCGCCGGCCTTGTCTCGGCATTCCGGGCTCGAAGGCTGTG--------------------------------------
>gene=chr12_2986279-2986447; species=panTro
GGGTCTGGCACCGGAGCTTTCAGTTTGTTCCGCTGTTTGAAATTGGCGCCGGCGGAGCGTTAAGGTCACGTGACGGAACGTCGCCAATCGGCGCCGGCCTTGTCTCGGCATTCCGGGCTCGAAGGCTGTGCGGTCTGACAGGAGCTGCGGCCCCGTCCGGCCCGGGCT
>gene=chr12_2986279-2986447; species=papHam
GGGTCTGGCACCGGAGCTTTCAGTTTGTTCCGCTGTTTGAAATTGGCGCCGGCGGAGCGTTAAGGTCACGTGACGGAACGTCGCCAATCGGCGCCGGCCTTGTCTCGGCGTTCCGGGCTTGAAGGCTGTGCGGTCTGACAGGAGCTGCGGCCCAGTCCGGCCCGGGCT
>gene=chr12_2986279-2986447; species=ponAbe
GGGTCTGGCACCGGAGCTTTCAGTTTGTTCCGCTGTTTGAAATTGGCGCCGGCGGAGCGTTAAGGTCACGTGACGGAACGTCGCCAATCGGCGCCGGCCTTGTCTCCGCATTCCGGGCTCGAAGGCTGTGCGGTGTGACAGGAGCTGCGGCCCCGTCCGGCCCGGGCT
>gene=chr12_2986279-2986447; species=rheMac
GGGTCTGGCACCGGAGCTTTCAGTTTGTTCCGCTGTTTGAAATTGGCGCCGGCGGAGCGTTAAGGTCACGTGACGGAACGTCGCCAATCGGCGCCGGCCTTGTCTCGGCGTTCCGGGCTCGAAGGCTGTGCGGTCTGACAGGAGCTGCGGCCCAGTCCGGCCCCGGCT
>gene=chr12_6644208-6644484; species=hg19
[truncated: 2,365,687 more chars]
