# Supplementary material for: Combining phylogenetic footprinting with motif models incorporating intra-motif dependencies
Source: BMC Bioinformatics. 2017 Mar 1;18:141. doi: 10.1186/s12859-017-1495-1 (PMC5333389; doi:10.1186/s12859-017-1495-1)
Supplement: Supplementary file 2 — Sequence data. This archive contains data files of alignments of the ChIP-seq positive regions and negative control regions for each of the 35 TFs in FASTA format. (ZIP 83763.2 kb) [file 12859_2017_1495_MOESM2_ESM.zip › YY1/YY1_(SC-281)_neg.txt]

>gene=chr20_67331-68331; species=hg19
CTGTCTCATAATTGATGGAATCTTATGAACTTATTAGTTAAAAAGTGTCTTTCTTGTTTCACAGGAATTCATATCGGGGTGATCACTCAGAAGAAAAGGTGAATACCGGATGTTGTAAGCTATTGAACTGCCACAAGTGATATCTTTACACACCATTCTGCTGTCATTGGGTATGTACAAAGTGCTGCATACAGACAGAGGAGAAGGACAATTGAGCCCATCTAAAGTTAACAAAAACTTCCTCTTGGGGCTGTTTCTTTCCATCAGACCTTACAGTTCTACGGGATAATAGCTTATCTCATAAGGCCTCAGCTTTCTTTAATAATTTCTAGAAGCAGACGTTATTGTGTCATGCACACTCAGTGTTGCAAATTAATGGTCTGGTGATCTGGGTGGCATGGCATTTTCCCCTTCTCTGGTTCATCACCCATGATAGACCAGTAAAGGTGACCACTTAAATTCCTTGCTGTGCAGTGTTCTGTATTCCTCAGGACACAGAG
>gene=chr20_67331-68331; species=bosTau
------------------------------------------------------------acaaaaattaatatggggg---tgacttggatggaaaGGATGATAATGGATGTCATGAGCTGTAGGTTTGAAACAAGTTGGATCTTGATATAGCATTCTGCTA-CTT-GGATATATACACAGTATTGTATACAGAGA---GAAAA--GTAATGGGCCCCATCCAGGGTTAA-GAGGACATTG-GGGGGAATTGTTTCTTTCCATCAGAACTTCCACATCCCCAGGATTATGGCTCATGTCATAAGGTCTCAGTTTCCTCTTACAGTTTCTAGAACAAAGCATTACTTTGTCATGCATACTCAATGGTGCAAGTTAATCATCTTGTGTTCTGGGTGGCATGGCATTCTCCCCCTCTCTGGTTCATCACCCATGATAGGCCAGTAAAGGTAACCACTCAGAGTCCTAGCTGTGCAGTGCTCTGCACTCCTCAGGACACAGGC
>gene=chr20_67331-68331; species=calJac
-------------------------------------------------------------------------------------------------------------------------ATTGGACTGCCACAAGTGATACCTTTACACACCATTCTGCTGTCACTGGGTATGTACAAAATGTTTCATACAGGCAGAGGAGAAAGGCAATCGACCC------AAGTTAAAAAAAACT---TCTTGGGGCTGTTGCTTTCCATCAGACCTTACAGTTCTACAGGATAATAGCCTATCTCATAAGGCCTCAGTTTTCTTTAATAATTTCTAGAAGCAGACATTACTGTGTCATGCACACTCAGTGTTGCAAATTAATGGCCTGGTGATTTGGGTGGCATGGCATTTCCCCCTTCTCTGGTTCATCGCCCATGATAGGCTAGTGAAGGTGACCACTTAAATTCCTTGCTGTGCAGTGTTCTGTATTCCTCAGGACACAGAG
>gene=chr20_67331-68331; species=canFam
-----------------------------------------------------------------------------GGCAATCATTCAGATGGAGCAGAGGATACTGGAAGTCAAAAGCTATTGGTCTAAAAT-------ATCTTTATGTACCATTCTGCTATCACTGTGTGTATTTGTAGTACTGTATATTTATAGAGGAGAA--GTAATTGGCCCCATCTAGGGTTAAGGAAAATTTCCTTTGGGAGTTGTTACTTCCCATCAGACCCTACACTTCCTCAGGATTATAATTCATTTCACGAAGCCTCAGTTTCCTTTAATAATTTCTAGAACAGAG---TATTTTGTCATGCACACTCAGTGGTGCAAGTTAATGGTTTGGTGATCTGGATGGCATGGCATTCT-CCCATCTCTGGTTCGTCACCCATGATAGGCAAGTAAAGGTGACTATTTATACTCCTAGCTGGGCACTGCTCTGGATTCCTTGGGACACAGAG
>gene=chr20_67331-68331; species=equCab
------------------------------------------------------------------------atTGGGGCAATCATTCAGATGGAAAGGAGGACACTGGGTGTCATAAGCTATTGGCGTGAAACAAGTGGGATCTTGACATAGCATTCTGCTTTCACTGTATATATATATGGTGCTGCATAAAGAGAGAGGAGAA--GTAATTGGCCCCATCTAGAGTTAAGGACGACTTCCTTTGGGAGTTGTTTCTTTCCATCAGACTCAACACTTCCTCAGGACTATAACTCATTTCATAAGGCCTCAGTTTCCTCTCATAGTTTCTAGAACAGAGCATTATTTTGTCATGCACACTCAGTGGTGCAAGTTAATGGTCTAGTGTTCTGGGTGGCATAGCATTCTCCCCCTCTCTGGTTCACCACCCATGGTAGGCCAATAAAGGTGACCACTTAGCGTCCTAGCTGTGCCGTGTTTTGGATTCTTCAGGACACAAGG
>gene=chr20_67331-68331; species=gorGor
CTGTCTCATAATTGATGGAATCTTATGAACTTATTAGTTAAAAAGTGTCTTTCTTGTTTCACAGGAATTCATATTGGGGTGATCACTCAG-----AAGGTGAATACCGGATGTTGTAAGCTATTGGACTGCCACAAGTGATATCTTTACACACCATTCTGCTGTCATTGTGTATGTACAAAGTGCTGCATACAGACAGAGGAGAAGGACAATTGAGCCCATCTAAAGTTAACAAAAACTTCCTCTTGGGGCTGTTTCTTTCCATCAGACCTTACAGTTCTACGGGATAATAGCTTATCTCATAAGGCCTCAGCTTTCTTTAATAATTTCTAGAAGCAGACATTATTGTGTCATGCACACTCAGTGTTGCAAATTAATAGTCTGGTGATCTGGGTGGCATGGCATTTTCCCCTTCTCTGGTTCATCACCCATGATAGACCAGTAAAGGTGACCACTTAAATTCCTTGCTGTGCAGTGTTCTGTATTCCTCAGGACACAGAG
>gene=chr20_67331-68331; species=panTro
CTGTCTCATAATTGATGGAATCTTATGAACTTATTAGTTAAAAAGTGTCTTTCTTGTTTCACAGGAATTCATATTGGGGTGATCACTCAGAAGAAAAGGTGAATACCGGATGTTGTAAGCTATTGGACTGCCACAAGTGATATCTTTACACACCATTCTGCTGTCATTGGGTATGTACAAAGTGCTGCATACAGACAGAGGAGAAGGACAATTGAGCCCATCTAAAGTTAACAAAAACTTCCTCTTGGGGCTGTTTCTTTCCATCAGACCTTACAGTTCTACGGGATAATAGCTTATCTCATAAGGCCTCAGCTTTCTTTAATAATTTCTAGAAGCAGACATTATTGTGTCATGCACACTCAGTGTTGCAAATTAATGGTCTGGTGATCTGGGTGGCATGGCATTTTCCCCTTCTCTGGTTCATCACCCATGATAGACCAGTAAAGGTGACCACTTAAATTCCTTGCTGTGCAGTGTTCTGTATTCCTCAGGACACAGAG
>gene=chr20_67331-68331; species=papHam
CTATCTCATAATTGATGGAATCTTTTGAACTTATTAGTTAAAAAGTGTCTTTCTTGTTTCACAGGAATTCATACTGGGGTGATCACTCAGAAGAAAAGGTGAATACCAGATGTTGTAAGCTATTGGACTGCCACAAGTGATATCTTTACACACCATTCTGCTGTCACTGGGTATGTATGAAGTGCTGCATACAGACAGAGGAGAAAGGCAATTGACCTCATCTAAAGTTAACCAAAACTTTCTCTTGGGGCTGTTTCTTTCCATCAGACCTTACAGTTGTATGGGATAATAGCGTATCTCATAAGGCCTGAGCTTTCTTTAATAATTTCTAGAAGCAGACGTTATTGTGTCATGCACATTCAGTGTTGCAAATTAATGGTCTGGTGATCTGGGTGGCATGGCATTTTCCCCTTCTCTGGTTCATCACCCATGATAGAACAGTAAAGGTGATCACTTAAATTCCTTGCTGTGCAGTGTTCTGTATTCCTCAGGACACAGAG
>gene=chr20_67331-68331; species=ponAbe
CTATCTCATAATTGATGGAATCTTATGAACTTATTAGTTAAAAACTGTCTTTCTTGTTTCACAGGAATTCATACTGGGGTGATCACTCAGAAGAAAAGGTGAATACC-GATATTGTAAGCTACTGGACTGCCACAAGTGATATCTTTACACACCATCCTGCTGTCATTGGGTATGTACAAAGTGCTGCATACAGACAGAGGAGAAAGACAATTGACCCCATCTAAAGTTAACAAAAACTTCCTCTTGGGGCTGTTTCTTTCCATCAGACCTTACAGGTCTACGGGATAATAGCTTATCTCATAAGGCCTCAGCTTTCTTTAATAATTTCTAGAAGCAGACGTTATTGTGTCATGCACACTCAGTGTTGCAAATTAATGGTCTGGTGATCTGGGTGGCATGGCATTTTCCCCTTTTCTGGTTCATCACCCATGATAGACCAGTAAAGGTGACCACTTAAATTCCTTGCTGTGCAGTGTTCTGTATTCTTCAGGACACAGAG
>gene=chr20_67331-68331; species=rheMac
CTATCTCATAATTGATGGAATCTTATGAACTTATTAGTTAAAAAGTGTCTTTCTTGTTTCACAGGAATTCATACTGGGGTGATCACTCAGAAGAAAAGGTGAATACCAGATATTGTAAGCTATTGGACTGCCACAAGTGATATCTTTACACACCATTCTGCTGTCACTGGGTATGTATGAAGTGCTGCATACAGACAGAGGAGAAAGGCAATTGACCTCATCTAAAGTTAACCAAAACTTTCTCTTGGGGCTGTTTCTTTCCATCAGACCTTACAGTTGTATGGGATAATAGCGTATCTCATAAGGCCTGAGCTTTCTTTAATAATTTCTAGAAGCAGACGTTATTGTGTCATGCACATTCAGTGTTGCAAATTAATGGTCTGGTGATCTGGGTGGCATGGCATTTTCCCCTTCTCTGGTTCATCACCCATGATAGAACAGTAAAGGTGATCACTTAAATTCCTTGCTGTGCAGTGTTCTGTATTCCTCAGGACACAGAG
>gene=chr20_73261-74261; species=hg19
gccaccatgcccagctaatttttgtattttttagtagagacagggtttcaccatggccaggctggtctcgaactcctgaactcaggtgatctgcccgcctcgatctcccaaagtgctgggattacatgtgtgagccactgcgcccagactgcttgtctcttttctcattgcttgcaagcaccatttggtatttctcgttcttcaaaacaaacctgaaagctttcccttaaccttacattgctctctaacaagttatttatttctctgcttttctttggatctaaacttcttaagagtttcatctacaggtcctgcattcacttctctctcattcacattttgaccaactgcaatttggtttcttttttcataccactcggaagctgctctcctcagtatgaagttaccttcatactactaaaagcatggacattttcctgccttcatcatttttttttaacctctcagcagtatttgactacaaaatgaccactctgtcc
>gene=chr20_73261-74261; species=bosTau
----------------------------------------------------------------------------------------------------------------------------------------------------ctccttgtttcttct-taa-tacttgcaaatgtactctcttacttcccagtactcaaaagaa----gaaaatgctccctggactccatattgtcctcccagtac--------ttttctgctcttcctcatagctaaacttcctaagagtttggtctccaggtaccactttcactcttctctcattcacatgtcaatc-actttacttctgtttctccattcctacca--------------ctctgaagattaggtgacactcatcatgttaaatacatagaggcac--ctg-ccttat-----tagcagtatttgccaGCAAAGTGTGCCAAC-ACATGTTTGCATTTTCC
>gene=chr20_73261-74261; species=calJac
--------------------------------------------------------------------------------------------------------------------------------------------------------------------------------------------------------------------------------------------------------------------------------------------------------------------------------------------------------------------------------------------------------------------------------------------------------------------ttttttaacctctcagcagtatttacccacaaaacgaccactctgtcc
>gene=chr20_73261-74261; species=canFam
---------------------------------------------------------------------------------------------------------------------------------------------------t---ctactggtttct-aaagtgccttcaaacatgctctgttatttcccattcttcaaaacatgcctgaaaatgctcacttggctttgtattatcctccaagaatctttctatttctctgctcttccttaca-ctaaactttgtaagagttttgtctccaggtgctactttgac--ttttctcattcacatttca-ccaacttcacttttgttactttttccctaccactgtgaaacttctcctctcatgtttaagtgacaatcatcatattaaacacatggacactt--ctgcccttatc----ttactcaactgttcagcagtatttgcctac-aaatgtccactcactgc
>gene=chr20_73261-74261; species=equCab
acaaacatgctc-----------------------------------------------------------------------------------------------------------------------------------------------------------------------------tattatttctcattcttcaaaacaaacctaaaaatcctcccttgaccccatattgtcctccaagaacttctctatttctctgctcttccgcacagatacacttctgaagagttttgtctccaggtgctacttccac--ttctttccttcacatttcagccaacttcgcttttgtttcttttctcctaccactctgaaactgctcctctcgaggttaagtggcactcatcatgttaaatacatggacactt--ctggccttatc----ttgctcaacgtttcagcagtatttgcttac-aaatgtctgctcactct
>gene=chr20_73261-74261; species=gorGor
gccaccttgcccagctaatttttgtattttttagtagagacagggtttcaccatggccaggctggtctcgaactcctgaactcaggtgatctgcccgcctcgatctcccaaagtgctgggattacatgtgtgagccactgggcccagactgcttgtttcttttctcattgcttgcaagcaccatttggtattt-tcgttcttcaaaacaaacctgaaagctttcc-ttaaccttacattgctctctaataagttatttatttctctgcttttctttggagctaaacttcttaagagtctcatctacaggtcctgcattcacttctctctcattcacattttgaccaactgcaatttggtttcttttttcataccactcggaagctgctctcctcagtatgaagttaccttcatactactaaaagcatggacattttcctgccttcatc--ttttttttaacctctcagcagtatttgactacaaaatgaccactctgtcc
>gene=chr20_73261-74261; species=panTro
gccaccttgcccagctaatttttgtattttttagtagagacagggtttcaccatggccaggctggtcttgaactcctcaatacaggtgatctgcccgcctcgatctcccaaagtgctgggcttacatgtgtgagccactggacccagACTGCTTGTTTCTTttctcattgcttgcaagcaccatttggtatttctcgttcttcaaaacaaacctgaaagctttcccttaaccttacattgctctctaacaagttatttatttctctgcttttctttggagctaaacttcttaagagtttcatctacaggtcctgcattcacttctctctcattcacattttgaccaactgcaatttggtttcttttttcataccactcggaagctgctcttctcagtatgaagttaccttcatactactaaaagcgtggacattttcctgccttcatc-tttttttttaacctctcagcagtatttgactacaaaatgaccactctgtcc
>gene=chr20_73261-74261; species=papHam
------------------------------------------------------------------------------------------------------------------------------------------------------------------------------------------------------------------------------------------------------------------------------------------------cttaagagtttcatttacagatcctgcattcacttctctctcattcacattttgactaactgcaatttagtttcttttctcaca-cactcggaagctgctctcctcagtatgaagtgaccttcatactactaaaagcatggacactttcctgccttcatc-tttttttttaacctctcagcggtatttgaccacaaaatgaccactctgttc
>gene=chr20_73261-74261; species=ponAbe
gccaccatgcccagctaatttttgtattttttagtaaagacagagtttcatcatggccaggctggtctcgaactcctgaactcaggtgatctgcctgcctcggtctcccaaagtgctgggattacatgtgtgagccaccacacctggcctgcttgtttcttttctcattgcttgcaaacaccatttggtatttctcattcttcaaaacaaacctgaaagccctcccttaaccttacattgccctctcacaagttatttatttctctgcttttctttggagctaaacttcttaagagtttcatctacaggtcctgcattcacttctctctcattcacatcttgatcaactgcaatttagtttcttttctcataccatttggaagctgctatcctcagtatgaagtgaccttcaaactactaaaagcatggacattttcctgccttcatcttttttttttaacctctcagcagtatttgaccataaaatgaccactctgtcc
>gene=chr20_73261-74261; species=rheMac
-----------------------------------------------------------------------------------------------------------------------------------------------------------------------------------------------------------------------------------------------------------------------------------tggagctaaacttcttaagagtttcatttacagatcctgcattcacttctctctcattcacattttgaccaactgcaatttagtttcttttctcacaccactcggaagctgctctcctcagtatgaagtgaccttcatactactaaaagcatggacactttcctgccttcatc-tttttttttaacctctcagcagtatttgaccagaaaatgaccactctgttc
>gene=chr20_76294-77294; species=hg19
AGTATGctctctctctctccgtccctctctttttctacatttctccttttctcCATACAACTTCTTTGATGGCACATAGCACAATTTTAATATACACTTTTTGTTCTCCTGTTTGTCTCTTACAATGGCTTTTTGTATTTGACATCATATTAGTCTAGATGTCAGTCAGTGTAAATTTTTGAATGAATGAAAAGTTGTTATGTTGATGCCAGAGTTAAAAATTTGACCTATATTTTATTCTCTACAGGTAGCTTTGAACCCCAAAAATGTTGGAAGAATAATGTAGGACATTGCAGAAGACGATGTTTAGATACTGAAAGGTACATACTTCTTTGTAGGAACAAGCTATCATGCTGCATTTCTATAATATCACATGAATATACTCGACGACCAGCATTTCCTGTGATTCACCTAGAGGATATAACATTGGATTATAGTGATGTGGACTCTTTTACTGGTTCCCCAGTATCTATGTTGAATGATCTGATAACATTTGACAC
>gene=chr20_76294-77294; species=bosTau
------ctctctcctgcctccttcccctccttcactctgtc-cctcttccCACCCATCAATTTCCTTAATGGCACATGTCACAGTTTTACTATAAAGTTTTAGCTTTCTTCTTTGTCTCTCCAAATGGCTTGTAGTAT-TTTTATCATATTATTTTAGATGGCAATTAGT--AAATTTTTGAGTTAG----GGTTTGTCATCTTGTTGCTAGAGTTTAAAAATTAA-CTGTATTTTATTCACTGTAGCTGGCTGGTTTGTTGAAAGATGCTGGAAGAATAATATAGGACACTGCAGAAAACGATGCTTCCATATCGAAAGGTACAAACTCCTTTGTATGAACAAGCTATCATGCTGCATTCCAACCAGTGATGATCCATACACTCAGTGGCCAATCCACCCCACATTACTG---GAAGATGTAACTGCTGAATTCATTACACGGGATGATATTCCCTTTACCCCTGTATCTGGGATGGATGATTCATTCACAATTGAAAT
>gene=chr20_76294-77294; species=calJac
AGTATtctctctctctctccctccctctctttttctacctttctccttttctcCACACAACTTCTTTGATGGCACATAGCACAATTTTAATATATACCTTCTGTTCTCCTGTTTGTCTCTTTCAATGGCATTTTCTATTTGACATCACATTAGTCTTGATGTCAGTTAGTGTAAATTTTGGAATGAATGTAAAATTGTTATGTTGATGCTAGAGTT-AAAATTTGACCTATATTTTATTATCTACAGGTAGCTTTGCACCCCAAAAATGTTGGAAGAATGATATAGGATATTGCAGAAGACGATGTTTAGATACTGAAAGGTACATACTTCTTTGTAGGAACAAGCTATCATGCTGCATTTCCATAATATCACATGAATACACTCGACAACCAGCATTTCCTGCGATTCAGCTAGAGGATATAACATTTGATTATAATTATGTGGACTTTTTTACTGGTTCCCCAGTGTCTGGGTTGAATGATCTGGTAACATTTGGAAC
>gene=chr20_76294-77294; species=canFam
tgttggtctctctcttcctcctgctcttccctttttccttctctCTCCCCCGCCCC-CCATTTCCTTGATGGCATATCACACAGATTTAATATACAGTTTCAGTTTTCTTTCCTG--TCTCCCAATAGCTTATAGTAT---TGATCATATTACTTTAGATGGGAGTTAAT--AGAATTTTGAATTAA----TGCTTACCATATTGTTGCTAGAGTTAAAAACTTGATCTACTCTTTATTCCCTGCAGCTGGCTGGGAAACTGAAAGATGTTGGAAGGATAATATAGGACACTGCAGAAAACGATGCTTTCATGTTGAGAGGTACAAGCTTCTTTGTATGAACAAGCTAATATGCTGCATTCCTAAAGATGATCATGGATACACAAAAATGCCACCACGTCTTGAACCCATTAAAGAAGAGATAACTACTGATGTCAGTACTTGGGATTTTTTGTTGAATTCCCCTGTATCTTGGTTAAATGATGAGTTCACAGATGAATC
>gene=chr20_76294-77294; species=equCab
AATATAtcctcctcctcctcctcttcATtctgttctctgtctctctctttcgttct-ctctcccc--------------cACAATTTTAATATACACCTTTAGTTTTCTTTTTTGTCTCTCTCAATGGCTTGTAGTATTTGTTATCATATTTCTTAAGATGGCAGTTAGT--AATTTTTTAAATTAA----TGTTTATCATGTTATTGCTAGATTTAAAAACTTCACCCATTTTTTATCCCCTGCAGCTGGCTGGGAAGTCAAAAAATGTTGGAAGAACAATGTAGGACGTTGCAGACAAAAATGTTTACATGTTGAAAGGTACAAACTTCTTTGTATGAATAAGCTATCATGCTGCATTCCCACGAGTGAGGAGGATTACACTCCACGGCCACTACCTCCGAGAACGCCTATAGAAGATGTAACTAT---------------GAATTTTTTCCCTAATTCCCCCGTATCTGGGTTAGATGATTCAGTAGCAATTGACAC
>gene=chr20_76294-77294; species=gorGor
ATTATGCTCTCTATCTCTCC-TCCCTCTATTTTTCTACATTTCTCCTTTTCTCCATACAACTTCTTTGATGGCACATAGCACAGTTTTAATATACACTTTTTGTTCTCCTGTTTGTCTCTTTCAATGGCTTTTTGTACTTGACATCATATTAGTCTAGATGTCAGTCAGTGTAAATTTTTGAA-GAATGAAAA---GTTATGTTGATGCCAGAGTTAAAAATTTGACCTATATTTTATTCTCTACAGGTAGCTTTGAACCCCAAAAATGTTGGAAGAATAATATAGGACATTGCAGAAGACGATGTTTAGATACTGAAAGGT-CATACTTCTTTGTAGGAACAAGCTATCATGCTGCATTT-TATAATATCACATGAATATACTCAACGACCAGCATTTCCTATGATTCACCTAGAGGATATAACATTTGATTATAGTGATGTGGACTCTTTTACTGGTTCCCCAGTATCTATGTTGAATGATCTGATAACATTTGACAC
>gene=chr20_76294-77294; species=panTro
AGTATGctctctctctctccgtccctctctttttctacatttctccttttctcCATACAACTTCTTTGATGGCACATAGCACAATTTTAATATACACTTTTTGTTCT---GTTTGTCTCTTTCAATGGCTTTTTGTACTTGACATCATATTAGTCTAGATGTCAGTCAGCGTAAATTTTTGAATGAATGAAAAGTTGTTATGTTGATGCCAGAGTTAAAAATTTGACCTATATTTTATTCTCTACAGGTAGCTTTGAACCCCAAAAATGTTGGAAGAATAACATAGGACATTGCAGAAGACGATGTTTAGATACTGAAAGGTACATACTTCTTTGTAGGAACAAGCTATCATGCTGCATTTCTATAATATCACAGGAATATACTCGACGACCAGCATTTCCTGTGATTCACCTAGAGGATATAACATTTGATTATAGTGATGTGGACTCTTTTACTGGTTCCCCAGTATCTATGTTGAATGATCTGATAACATTTGACAC
>gene=chr20_76294-77294; species=papHam
AGTATCCTCTCTCTTTCT--GTCCCTCTCTTTTTCTACCATCCTCCTTTTCTCCACATAACTTCTTTAATGGCACATGGCACAATTTTAATATACACTTTTTGTTGTCCTGTTTGTCTCTTTCAATGGCTTTTTGTATTTGACATAATATTAGTCTAGATGTCAGTCAGTATAAACTTTTGAATGAATGAAAAGTTGTTGTGTTGATGCCAGAGTTAAAAATTTGACCTATATTTTATTCTCTACAGGTAGCTTTGAACCCCAAAAATGTTGGAAGAATAATATAGGATATTGCAGAAGACGATGTTTGGATACTGAAAGGTACATACTTCTCTGTAGGAACAAGCTATCATGCTGCATTTCTATAATATCATATGAATACACTCGACGACCACCATTTCGTGTGATTCACCTAGAGGATATAACATTTGATTATAGTGATATGGGCTCTTTTACTGGTTCCCCAGTATCTAAGTTGAGTGATCTGGTAACATTTGACGC
>gene=chr20_76294-77294; species=ponAbe
AGTATGctctctctctctccgttcctctctttttctacctttctccttttctcCACACAACTTCTTTGATGGCACATAGCACAATTTTAATATACATTTTTTGTTCTCCTGTTTGTCTCTTTCAATGGCTTTTTGAATTTGACACCATATTAGTCTAGATGTCAGTCATCATAAATTTTTGAATGAATGAAAAGTTGTTATGTTGATGCCAGAGTTAAAAATTTGACCTATATTTTATTCTCTACAGGTAGCTTTGAACCCCAAAAATGTTGGAAGAATAATATAGGACATTGCAGAAGACGATGTTTAGATACTGAAAGGTACATACTTCTTTGTAGGAACAAGCTATCATGCTGCATTTCTATAATATCACATGAATACACTCGACGACCAGCATTTCCTGTGATTCACCTAGAGGATATAACATTTGATTATAGTGATGTGGACTCTTTTACTGGTTCCCCAGTATCTATGTTGAATGATCTGATAACATTTGACAC
>gene=chr20_76294-77294; species=rheMac
AGTATGctctctctctctctgtccctctctttttctaccttcctccttttctcCACATAACTTCTTTAATGGCACATGGCACAATTTTAACATACACTTTTTGTTGTCCTGTTTGTCTCTTTCAATGGCTTTTTGTATTTGACATAATATTAGTCTAGATGTCAGTCAGTATAAACTTTTGAATAAATGAAAA---GTTGTGTTGATGCCAGAGTTAAAAATTTGACCTATATTTTATTCTCTACAGGTAGCTTTGAACCCCAAAAATGTTGGAAGAATAATATAGGATATTGCAGAAGACGATGTTTAGATACTGAAAGGTACATACTTCTTTGTAGGAACAAGCTATCATGCTGCATTTCTATAATATCATATGAATACACTCGACGACCACCATTTCGTGTGATTCACCTAGAGGATATAACATTTGATTATAGTGATATGGGCTCTTTTACTGGTTCCCCAGTATCTAAGTTGAGTGATCTGGTAACATTTGACAT
>gene=chr20_77191-78191; species=hg19
ACAGTGCCTGGCCCACTACTATCGTATATAGGAGAACATATAAAAGCATATAGAAAGTTCCAGATGAATGTTCCCTTCTCTACCCTCCACCTTTTATTGTAAGTTCTGACCCTAAATACTTTTCTGTGTCATGACGTCAAATTTTGTTTAAGGTTCTAGCTGGTAACTAACAGAGTCAGAAGCTAATTCTTTCATTCAACACAAGCACTGATCTAACTGGATAGAGATAAAAGTGGGACTTGCCTTGAGAGTACATCATATTAAATTAAAAGCTGCATCTCAAATTCTACTTATCTTTCCAATCTTCTTTCCACTTAGAATTCCAACTTCCAAGTATGGCAGCCTCATAACATGCCTCTTCAGGTCTCTGTGTTGTCCATGAATGTTAGTTGTGTGCAGTGTTTCTATGCTTTGTATGGCTGTACGCATGTGACTGCTGTTTGTATGGCAACAGGTGGGTCAGTAAGTGTCTTCTATGATACTACAGAGAAGCGGTTATT
>gene=chr20_77191-78191; species=bosTau
ATAATACCTGAAACACTAATATCATATGT-GAAGAACCTATGAATTCACATAAAAGGTTTCAGATAAGTCCTCCCTTTCTTATCCACCA----TTTTTGTAAATGCTGACTTTAaattactttctgggtcatGAGGCCAAATTTTGTTTAATACTTCAACCTGAAACAAACAGGGTCAGAAA--------CTCATTCACCACAAAC----GTTTAGCTAGATAGAGGAGCAAATAGGACTTGCCTTCAGAGCACATCCTATTAAATTAAGAACTACATCACAAATTCTGCT--TCTTTCCAATGCTCTTTCCACTTAGATATTTAaCCTCCAACCGCGGTCGTTTCATTGAGTGCCTCTCCAGATGTCCGTTTTGTCCATGAACACTGATCACGTGTAGGGTGCCTCTGCTTCATCTGCCTCTGT-CATGCACTGGTGGTTCTGCCATGCACTGGTGGTTCTGCCACTTTACTCTCTGATATCACGGAGAAGCAGTTATT
>gene=chr20_77191-78191; species=calJac
ACAGTGCCTGGTCCACTGCTATCATATCTAGGAGAACATAAAAAGGCATATAGAAAGTTCCAGACAAATGTTCCCTTCTCTACCCTCCACCTTTTATTGCAAGTTCTGACCCTAAGTACTTCTCTGTGTCATGACATCAAATTTTGTTTAAGGTTCTAGCTGGTAACTAAGAGAGTTAGAAGCTAATTCTTTCATTTAGCGCAAACACCGATCTAACTGGATAGAGATAAAGGTGGGACGTGCCTTGAGAACACATCATATTAAATGAAAAGGTGCATCTCAAATTCTATTTACTTTTCCAATGTTCTTTCCACTTAG-AGCCCATCTTCCAACTATGTCAGCCTCATAAAATGTCTCTTCAGGTCCCCTTTCTGTCGGTGAATGCTAATTGTGTGCAGTGTTTCTCTGCTTTGTATGG-TGTAGGCATGTGAGTGCTTTTTGTATGGCAACAGATGGGTCAGCAAGTGTCTTCTATGACAGTACAGAGAAGCAGTTATT
>gene=chr20_77191-78191; species=canFam
TTAATGCCTGAACCACTACTATCATATACAGAGGAAACTATGAAGGTACAGAAAAAGTTCCAAATAAGTCCTCCCTTTACCACTCCCTCCCTTTTATTATAAGTTAAGAGTTGAAATCCCTATCTGTATCTTTAGGTCAACTTTTGTATAAGGCTTCAACTAGAAACTAACAAAGTTAGAAACCA----CCTCATAGAAAACAAATACTGATTTAACTAAATAGAGGTGAAAGTGGGACTTGCCTTGAGAG--CATCATATGAAATTAAAAGCTGCATCACAAATTCTACTCATCTTTCCAATATTCTTTTCAATGAACAGTCCAATTTCCCACTATAGTGATCTCACATCATGCTTCTCCAGATCTTTATCTTGTCCACAAATGCTTATTGTATGTAGGGTTTCTAAACTTTGTGTGCCTACATACATATGAGTGATGCTTGTATGGTGACTGATGAGTCAGCAAGTTAATTCTTTGATATCACAGAGAAGCAGTTATT
>gene=chr20_77191-78191; species=equCab
GTAACGCCTGAGCTACTAGTATCATATATGGAAAAACCTGTGAAGGCACATGAAAAGTTCCAGACAACTCCTCCCTTTCCCAC-CCCCACCTTTTGTTGTAAGCTTTGACTTTAAATTCCTGTCTGTATCATGAGGTCAAATTTTGCTTAAGTCTTCAGCTGGAATCTAACAAAGCTAGAAACTA----CCTCATGGAGAGCAAACATTGGTTTAACTAGATGGAGACGAAAGCGGGACTTGCCTTCAGAGCACATCATATTAAATTAAGAGCTGCATCACAAATTCTGCTTATCTTTCTAACATGCTTTCCACGCAAAAGTCCAACTTCCATCTATGGTGCTCTCATAGCGCGC-TCTGCAGATCTTCATTTTGTCCATGAATGCTAGTTGCGTGCAGGGTGTCTGTGCTTCGTGTGCCTATGTGCGTGTGAGTGCTGTTTGTATGGCAGCTGATGGGTCAGTGAGTTTACTCTCTGACATCACAGAGAAGCGGTTATC
>gene=chr20_77191-78191; species=gorGor
ACAGTGCCTGGCCCACTACTATCATATATAGGAGAACATATAAAAGCATATAGAAAGTTCCAGATGAATGTTCCCTTCTCTACCCTCCACCTTTTATTGTAAGTTCTGACCCTAAATACCTTTCTGTGTCATGACGTCAAATTTTGTTTAAGGTTCTAGCTGGTAACTAACAGAGTCAGAAGCTAATTCTTTCATTCAGCACAAGCACTGATCTAACTGGATAGAGATAAAAGTGGGACTTGCCTTGAGAGTACATCATATTAGATTAAAAGCTGCATCTCAAATTCTACTTATCTTTCCAATCTTCTTTCCACTTAGAATTCCAACTTCCAAGTATGGCAGCCTCATAACATGCCTCTTCAGGTCTCTGTGCTGTCCATGAGTGTTAGTTGTGTGCAGTGTTTCTATGCTTTCTATGGCTGTACACATGTGACTGCTGTTTGTATGGCAACAGGTGGGTCAGTAAGTGTCTTCTATGATACTACAGAGAAGCGGTTATT
>gene=chr20_77191-78191; species=panTro
ACAGTGCCTGGCCCACTACTATCATATATAGGAGAACATATAAAAGCATATAGAAAGTTCCAGATGAATGTTCCCTTCTCTACCCTCCACCTTTTATTGTAAGTTCTGACCCTAAATACTTTTCTGTGTCATGACGTCAAATTTTGTTTAAGGTTCTAGCTGGTAACTAACAGAGTCAGAAGCTAATTCTTTCATTCAGCACAAGCACTGATCTAACTGGATAGAGATAAAAGTGGGACTTGCCTTGAGAGTACATCATATTAGATTAAAAGCTGCATCTCAAATTCTACTTATCTTTCCAATCTTCTTTCCACTTAGAATTCCAACTTCCAAGTATGGCAGCCTCATAACATGCCTCTTCAGGTCTCTGTGCTGTCCATGAATGTTAGTTGTGTGCAGTGTTTCTATGCTTTCTATGGCTGTACGCATGTGACTGCTGTTTGTATGGCAACAGGTGGGTCAGTAAGTGTCTTCTATGATACTACAGAGAAGCGGTTATT
>gene=chr20_77191-78191; species=papHam
ACAGTGCCTGGCCCACTGCTATCATATATAGGAGAACATATAAAAGCATATAGAAGGTTCCAGACAAATGTTCCCTTCTCTACCCTCCACCTTTTATTGTAAGAACTTAC----AATACTTCTGTGTGTCATGACGTCAAATTTTGTTTAAGGTTCTAGCTGGTAACTAACAGAGTTAGAAGCTAATTCTTTCATTCAGCACAAGCACTGATCTCACTGGATAGAGATAAAAGTGGGACTTGCCTTGAGAGTACATCATATTAAATTAAAAGCTGCATCTCAAATTCTACTTATCTTTCCAATCTTCTTTCTGCTTAGAAGTCCAACTTCCAACTATGGCAGCCTCATAACATGCCTCCTCAGGTCTCTGTTTTGTCCATGAATGTTAGTTGTGTGCAGTGTTTCTATGCTTCATATGGCTGTACGCATGTGACTGCTGTTTGTATGGCAACAGATGGGTCAGTAAGTGTTTTCTATGATACTACAGAGAAGCGGTTATT
>gene=chr20_77191-78191; species=ponAbe
ACTGTGCCTGGCCCACTACTATCATATATAGGAGAACATATAAAAGCATATAGAAAGTTCCAGACAAATGTTCCCTTCTCCACCCTCCACCTTTTATTGTAAGTTCTGACCCTAAATACTTTTCTGTGTCATGACATCAAATTTTGTTTAAGGTTCTAGCTGGTAACTAACAGAGTCAGAAGCTAATTCTTTCATTCAGCACAAGCACTGATCTAACTGGATAGAGATAAAAGTGGGACTTGCCTTGAGAGTACATCATATTAAATTAAAAGCTGCATCTCAAATTCTACTTATCTTTCCAATCTTCTTTCCACTTAGAAGTCCAACTTCCAAGTATGGCAGCCTCATAACATACCTCTTCAGGTCTCTGTGTTGTCCATGAATGTTAGTTGTGTGCAGTGTTTCTATGCTTTGTATGGCTGTACACATGTGACTGCTGTTTGTATGGCAACAGGTGGGTCAGTAAGTGTCTTCTATGATACTACAGAGAAGCAGTTATT
>gene=chr20_77191-78191; species=rheMac
ACAGTGCCTGGCCCACTGCTATCATATATAGGAGAACATATAAAAGCATATAGAAGGTTCCAGACAAATGTTCCCTTCTCTACCCTCCACCTTTTATTGTAAGAACTTAC----AATACTTCTGTGTGTCATGACGTCAAATTTTGTTTAAGGTTCTAGCTGGTAACTAACAGAGTTAGAAGCTAATTCTTTCATTCAGCACAAGCACTGATCTCACTGGATAGAGATAAAAGTGGGACTTGTCTTGAGAGTACATCATATTAAATTAAAAGCTGCATCTCAAATTCTACTTATCTTTCCAATCTTCTTTCCGCTTAGAAGTCCAACTTCCAACTATGGCAGCCTCATAACATGCCTCCTCAGGTCTCTGTTTTGTCCA----TGTTAGTTGTGTGCAGTGTTTCTATGCTTCGTATGGCTGTACGCATGTGACTGCTGTTTGTATGGCAACAGATGGGTCAGTAAGTGTTTTCTATGATACTACAGAGAAGCGGTTATT
>gene=chr20_79339-80339; species=hg19
tatatatgcacccaatacaggagcactcagattcataaaacaagttcttagaggcctacaaagagacttagactcccacacaataatagttggagactttaacactcagtgtcaatattagacagatcaatgagacagaaaattaacaaggatattgaggacttgaactcagctctggatcaagtggacctaatagacatctacagaactctccaccccaaatcaacagaatgtacattcgtctcagtgccacatgacacttattctaaaatcgaccacataattggaagtaaaacactcctcaggaaatgcaaaagaactgaTTAGTTATTAATAAATTGGGCTGAGGCTTGGGCGCTACTGAAAGCCACAATATCAGATGCCAGAATGTCTCAAAATCAAAAAGGTTTTTTCCTCTAATTATTTTTTATGTGATCCAAGCCAAGCTGCCAGTGACTATGGCTGTAGTTTGGATGTTGACCATCAGACCACTGACCTTT
>gene=chr20_79339-80339; species=bosTau
--------------------------------------------------------------------------------------------------------------------------------------------------------------------------------------------------------------------------------------------------------------------------------------------------------------------------------TGATTAATTATTCATATGCTGGCCTACGGCTGGGGTGTTACTGAGAGCCACAGTCTCAGATGCCTAAAGGTCTCAGAATCAAGAAGGTTTACTCTC-TAATTC-TTTTTAGTTTGTCTGGGTCAAGTTGCCAGGGATCCTAGCTATAGAAGAGGTATTCAGCCTCAGGCCACTGACCCTT
>gene=chr20_79339-80339; species=calJac
--------------------------------------------------------------------------------------------------------------------------------------------------------------------------------------------------------------------------------------------------------------------------------------------------------------------------------------------------------------------------------------------------------------------------------------------------------------------------------------------------------------------
>gene=chr20_79339-80339; species=canFam
-----------------------------------------------------------------------------------------------------------------------------------------------------------------------------------------------------------------------------------------------------------------------------------------------------------------------------------TTAATTATTAATGTATTGAATTAAATCTGGGGTGCTACTGAAAGTCACAGTCTCAAGTGCCTAAATGTCTCAGAATCAAGAAGGCTTTTTCCT----CTC-TTTTTATTTTATCTAAGTCAACTTGCCAGTGACTATGACAGCAGTTTGAA-------TATTGGATCACTGACTTTT
>gene=chr20_79339-80339; species=equCab
--------------------------------------------------------------------------------------------------------------------------------------------------------------------------------------------------------------------------------------------------------------------------------------------------------------------------------TAATTAATTATTAATGTATTGGGCTAAGGCTGGGGTGCTACTGAGAGCCACAGGCTCAGATGCCTAACTGTCTCAGAATCAAGAAGGTTTCTTCCTTTAATTC-TTTTTATTTTGTCTAGGTCAAGCTACCAGTGATCATGGCTGTAGTTTGCACAGTGGCTATCAGACCACTGACCTTT
>gene=chr20_79339-80339; species=gorGor
tatatatgcacccaatacaggagcactcagattcataaaacaagttcttacaggcctacaaagagacttagactcccacacaataatagtgggagactttaacactcagtgtcaatattagacagatcaatgagacagaaaattaacaaggatattgaggacttgaactcagctctggatcaagtggacctaatagacatctacagaactctccaccccaaatcaacagaatatacattcgtctcagtgccacatgacacttattctaaaatcgaccacataattggaagtaaaacactcctcaggaaatgcaaaagaactgaTTAGTTATTAATAAATTGGGCTGAGGCTTGGGCGCTACTGAAAGCCACAATATCAGATGCCAGAATGTCTCAAAATCAAAAAGGTTTTTTCCTCTAATTATTTTTTATGTGATCCAAGCCAAGCTGCCAGTGACTATGGCT-TAGTTTGGATGTTGACCATCAGACCACTGACCTTT
>gene=chr20_79339-80339; species=panTro
tatatatgcacccaatacaggagcactcagattcataaaacaagttcttagaggcctacaaagagacttagactcccacacaataatagtgggagactttaacactcagtgtcaatattagacagatcaatgagacagaaaattaacaaggatattgaggacttgaactcagctctggatcaagtggacctaatagacatctacagaactctccaccccaaatcaacagaatatacatttgtctcagtgccacatgacacttattctaaaatcgaccacataattggaagtaaaacactcctcaggaaatgcaaaagaactgaTTAGTTATTAATAAATTGGGCTGAGGCTTGGGCGCTACTGAAAGCCACAATATCAGATGCCAGAATGTCTCAAAATCCAAAAGGCTTTTTCCTCTAATTATTTTTTATGTGATCCAAGCCAAACTGCCAGTGACTATGGCTGTAGTTTGGATGTTGACCATCAGACCAGTGACCTTT
>gene=chr20_79339-80339; species=papHam
tatatgtgcacccaatacaggaggactcagattcataaaacaagttcttagaggcctacaaagagacttagactcccacacaataatagtgggagattttaacactcactgccaatattagacagatcaatgaggc--aaaattaacaaggatatccaggaattgaactcagctctggatcaagtggacctaatagacatctacagaactctccactccaaatcaacagaatatacattcttctcagtgtcacatgacacttattctaaaatcgaccacataattggaagtaaaacactcctcaggaaatgtaaaagaactgaTTAGTTATTAATAAATTGGGCTGATGCTTGGGTGCTATTGAAAGCCACAATATCAGACGCCAGAATGTCTCAAAATCAAAAAGATTTATTCCACTAATTATTTTTTATGTGATCCAAGCCAAGCTGCCAGTGACTATGGCTGTAGTTTGGATGTTGACCATCAGACCACTGACCTTT
>gene=chr20_79339-80339; species=ponAbe
tatatatgcacccaatacaggagcactcagattcataaaacaagttcttagaggcctacaaagagacttagactcccacacaataatagtgggagactttaacactcagtgtcaatattagacatatcaatgagacagaaaattaacaaggatattgaggacttgaactcagctctggatcaagtggacctaatagacatctacagaactctccaccccaaatcaacagaatat--------------------------------taaaatcaaccacataattggaagtaaaacactcctcaggaaatgcaaaagaactgaTTAGTTATTAATAAATTGGGCTGAGGCTTGGGTGCTATTGAAAGCCACAATATCAGATGCCAGAATGTCTCAAAATCAAAAAGGTTTTTTCCTCTAATTATTTTTTATGTGATCCAAGCCAAGCTGCCAGTGACTATGGCTGTAGTTTGGATGTTGACCATCAGACCACTGACCTTT
>gene=chr20_79339-80339; species=rheMac
tatatgtgcacccaatacaggaggactcagattcataaaacaagttcttagaggcctacaaagagacttagactcccacacaataatagtgggagattttaacactcactgccaatattagacagatcaatgaggc--aaaattaacaaggatatccaggaattgaactcagctctagatcaagtggacctaatagacatctacagaactctccactccaaatcaacagaatatacattcttctcagtgccacattacacttattctaaaatcgaccacataattggaagtaaaacactcctcaggaaatgtaaaagaactgaTTAGTTATTAATAAATTGGGCTGATGCTTGGGTGCTACTGAAAGCCACAATATCAGACGCCAGAATGTCTCAAAATCAAAAAGATTTATTCCACTAATTATTTTTTATGTGATCCAAGCCAAGCTGCCAGTGACTATGGCTGTAGTTTGGATGTTGACCATCAGACCACTGACCTTT
>gene=chr20_107199-108199; species=hg19
ccacctcccgggttcaagtgattcccttgcattagcctcccgagtagctgggactacaggtgcgcgccaccatgcccggctaattttttgtattttagtagagacgggatttcaccatgttggccaggctggtcttgaactcctgacctcgtgatctgcctgcctcggcctcccaaagtgctgggattacaggcatgagccaccacgcctggccatttgctacattcttactaaatgtttggtctagttatgctatcaataaccaacagtgaatgataaaatttccaactgattgaagatttttctgttttcaagttacttttgtccatctttacttcatgtatttttaagttatattattagatacatcatgtctttctaatgaattgaccctttcatcattatgaaatggccttcattatctctagtaaatactgcttgccttggagtcaaatacatcagatattaatataatcacTCCACAATTAACAAAGCCATCA
>gene=chr20_107199-108199; species=bosTau
--------------------------------------------------------------------------------------------------------------------------------------------------------------------------------------------------------------------------------------------------------------------------------------------------------------------------------------------------------------------------------------------------------------------------------------------------------------------------------------------------------------------
>gene=chr20_107199-108199; species=calJac
----------------------------------------------------------------------------------------------------------------------------------------------------------------------------------------------------------------------atttgctacattcttactaaatgtttggtctagctatgctatcagtaaccaacagtgaatgattaaatttctaactaattgtggatttgtctattttcaatgtacttttgtccatctgtatttcatcta-ttttaagttctattattaaatacatcatgtctttctaatggattgaccctttaatcattatgaaatggcctccattatctctagaaaatactgcttgtcttagagtcaaatacatcagatattaatatagttaGTCCACAATTTGCAAAGCCATCA
>gene=chr20_107199-108199; species=canFam
-----------------------------------------------------------------------------------------------------------------------------------------------------------------------------------------------------------------------------------------------------------------------------------------------------------------------------------------------------------------------------------------------------------------------------------------------------------------------------------------------CTACAATTATC-AGGCCATTA
>gene=chr20_107199-108199; species=equCab
-----------------------------------------------------------------------------------------------------------------------------------------------------------------------------------------------------------------------------------------------------------------------------------------------------------------------------------------------------------------------------------------------------------------------------------------------------------------------------------------------CCACAATTAGC-AGGCCATAA
>gene=chr20_107199-108199; species=gorGor
---------------------------------------------------------------------------------AATtttttgtattttagtagagacgggatttcaccatgttggccaggctggtcttgaattcctgacct-gtgatctgcccgcctcggcctcccaaagtgctgggatt-caggcatgagccaccacgcctggccatttgctacattcttactaaatgtttggtctagttatgctatcaataaccaacagtgaatgataaaatttccaactgattgcagatttttctgttttcaagttacttttgtccatctttacttcatgtatttttaagttttattattagatacatcatgtctttctaatgaattgaccctttcatcattatgaaatggccttcattatctctagtaaatactgcttgtcttggagtcaaatacatcagatattaatataatcacTCCACAATTAGCAAAGCCATCA
>gene=chr20_107199-108199; species=panTro
ccgcctcccaggttcaagtgattcccttgcattagcctcccgagtagctgggactacaggtgcgcgccaccatgcccggctaattttttgtattttagtagagatgggatttcaccatgttggccaggctggtcttgaactcctgacctcgtgatctgcccgcctcggcctcccaaagtgctgggattacaggcatgagccaccacgcctggccatttgctacattcttactaaatgtttggtctagttatgctatcaataaccaacagtgaatgataaaatttccaactgattgcagatttttctgttttcaagttacttttgtccatctttacttcatgtatttttaagttctattattagatacatcatgtctttctaatgaattgaccctttcatcattatgaaatggccttcattatctctagtaaatactgcttgccttggagtcaaatacatcagatattaatataatcacTCCACAATTAGCAAAGCCATCA
>gene=chr20_107199-108199; species=papHam
ctgcctcccaggttcaagcaagtcccctgcctcagcctcccgagtagcttggactacaggtgtgtgccaccatgcctggctaattttttgtattttagtagagataggatttcaccatgttggctaggctggtctcgaactcctgaccttgtgatctgcctgcctcggcctcccaaagtgctgggatt------atgagccaccacatctggccgtttgctacattcttactaaatgtttggtctagttatgctacagataaccaacagtgaatgataaaatttccaactgattgcagatttgtctattttcaagttacttttgtccatctttacttcatgtatttttaagttctattattagatacatcaagtctttctaatgaattgaccctttcatcattatgaaatggccttcattatctctagtaaatactgcttgtcttggagtcaaatacatcagatattaatataatcacaccaCAATTAGCAAAACCATCA
>gene=chr20_107199-108199; species=ponAbe
ccacctcccgggttcaagcaattcccttgccttagcctcccgagtagctgggactacgggtgcgtgccaccatgcccagctaattttttgtattttagtagagacgggatttcaccatgttggccaggctggtcttgaactcctgacctcgtgatctgcccgcctcggcctcccaaagtgctgggattacaggcatgagccaccgtgcctggccgtttgctacattcttactaaatgtttggtctagttatgctatcaataaccaacagtgaatgataaaatttccaactgattgcagatttttctgttttcaagttacttttgttcatctttacttcatgtatttttaagttctattattagatacatcatgtctttctaatgaattgaccctttcatcattatgaaatgaccttcattatttctagtaaatactgcttgtcttagagtcaaatacatcagatattaatataatcacTCCACAATTAGCAAAGCCATCA
>gene=chr20_107199-108199; species=rheMac
ctgcctcccgggttcaagcaagtcccctgcctcagcctcctgagtagcttggactacaggtgtgcgccaccatgcctggctatttttttgtattttagtagagatgggatttcaccatgttggccaggctggtcttgaactcctgacctcatgatctgcccgcctcggcctcccaaagtgctgggattacaggcgtgagccaccatgtccggccatttgctacattcttactaaatgtttggtctagttatgctaccgataaccaacagtgaatgataaaatttccaactgattgcagattcgtctattttcaagttacttttgtccatctttacttcatgtatttttaagttctattattagatacatcaagtctttctaatgaattgaccctttcatcattatgaaatggccttcattatctctagtaaatactgcttgtcttggagtcaaatacatcagatattaatataatcacTCCACAATTAGCAAAGCCATCA
>gene=chr20_107294-108294; species=hg19
ttagtagagacgggatttcaccatgttggccaggctggtcttgaactcctgacctcgtgatctgcctgcctcggcctcccaaagtgctgggattacaggcatgagccaccacgcctggccatttgctacattcttactaaatgtttggtctagttatgctatcaataaccaacagtgaatgataaaatttccaactgattgaagatttttctgttttcaagttacttttgtccatctttacttcatgtatttttaagttatattattagatacatcatgtctttctaatgaattgaccctttcatcattatgaaatggccttcattatctctagtaaatactgcttgccttggagtcaaatacatcagatattaatataatcacTCCACAATTAACAAAGCCATCAAAAGTAGCTTGTATATCCAACTTATTCTCTGTATCGATTTCTTTCACTTTTGGCCTGAAAAATCTTTACTCactgaaaagcaaagaatataaag
>gene=chr20_107294-108294; species=bosTau
--------------------------------------------------------------------------------------------------------------------------------------------------------------------------------------------------------------------------------------------------------------------------------------------------------------------------------------------------------------------------------------------------------------------------------------------------------------------------------------------------------------------
>gene=chr20_107294-108294; species=calJac
------------------------------------------------------------------------------------------------------------------------atttgctacattcttactaaatgtttggtctagctatgctatcagtaaccaacagtgaatgattaaatttctaactaattgtggatttgtctattttcaatgtacttttgtccatctgtatttcatcta-ttttaagttctattattaaatacatcatgtctttctaatggattgaccctttaatcattatgaaatggcctccattatctctagaaaatactgcttgtcttagagtcaaatacatcagatattaatatagttaGTCCACAATTTGCAAAGCCATCAAAAGTAGCTTGTATATCCAACTTATTCTCTGTATTGATCTATTTCACTTTTGGCcgataaaatctttactcactgaaaagcaaagaatataaag
>gene=chr20_107294-108294; species=canFam
-------------------------------------------------------------------------------------------------------------------------------------------------------------------------------------------------------------------------------------------------------------------------------------------------------------------------------------------------------------------------------------------------CTACAATTATC-AGGCCATTAAAACTAACTTGTATGTCCAACTTACTTTCTATATTAATTTCCTTCACTTTTGGCCAG--ACTTCTTTACTTATT--------------------
>gene=chr20_107294-108294; species=equCab
-------------------------------------------------------------------------------------------------------------------------------------------------------------------------------------------------------------------------------------------------------------------------------------------------------------------------------------------------------------------------------------------------CCACAATTAGC-AGGCCATAAAAAATAACTTGTATGTC--------------TATTAATTTCCTTCACTTTTGGCCAGAAACTTCTTTACTCACT--------------------
>gene=chr20_107294-108294; species=gorGor
ttagtagagacgggatttcaccatgttggccaggctggtcttgaattcctgacct-gtgatctgcccgcctcggcctcccaaagtgctgggatt-caggcatgagccaccacgcctggccatttgctacattcttactaaatgtttggtctagttatgctatcaataaccaacagtgaatgataaaatttccaactgattgcagatttttctgttttcaagttacttttgtccatctttacttcatgtatttttaagttttattattagatacatcatgtctttctaatgaattgaccctttcatcattatgaaatggccttcattatctctagtaaatactgcttgtcttggagtcaaatacatcagatattaatataatcacTCCACAATTAGCAAAGCCATCAAAAGTAACTTGTATATCCAACTTATTCTCTGTATCGATTTCTTTCACTTTTGGCCTGAAAAATCTTTACTCactgaaaagcaaagaatataaag
>gene=chr20_107294-108294; species=panTro
ttagtagagatgggatttcaccatgttggccaggctggtcttgaactcctgacctcgtgatctgcccgcctcggcctcccaaagtgctgggattacaggcatgagccaccacgcctggccatttgctacattcttactaaatgtttggtctagttatgctatcaataaccaacagtgaatgataaaatttccaactgattgcagatttttctgttttcaagttacttttgtccatctttacttcatgtatttttaagttctattattagatacatcatgtctttctaatgaattgaccctttcatcattatgaaatggccttcattatctctagtaaatactgcttgccttggagtcaaatacatcagatattaatataatcacTCCACAATTAGCAAAGCCATCAAAAGTAGCTTGTATATACAACTTATTCTCTGTATCGATTTCTTTCACTTTTGGCCTGAAAAATCTTTACTCactgaaaagcaaagaatataaag
>gene=chr20_107294-108294; species=papHam
ttagtagagataggatttcaccatgttggctaggctggtctcgaactcctgaccttgtgatctgcctgcctcggcctcccaaagtgctgggatt------atgagccaccacatctggccgtttgctacattcttactaaatgtttggtctagttatgctacagataaccaacagtgaatgataaaatttccaactgattgcagatttgtctattttcaagttacttttgtccatctttacttcatgtatttttaagttctattattagatacatcaagtctttctaatgaattgaccctttcatcattatgaaatggccttcattatctctagtaaatactgcttgtcttggagtcaaatacatcagatattaatataatcacaccaCAATTAGCAAAACCATCAAAAGTGGCTTGTATATCCAACTTATTCTCTGTATTGATTTCTTTCACTTTTGGCCTGAAAAATCTTTACTCactgaaaagcaaagaatataaag
>gene=chr20_107294-108294; species=ponAbe
ttagtagagacgggatttcaccatgttggccaggctggtcttgaactcctgacctcgtgatctgcccgcctcggcctcccaaagtgctgggattacaggcatgagccaccgtgcctggccgtttgctacattcttactaaatgtttggtctagttatgctatcaataaccaacagtgaatgataaaatttccaactgattgcagatttttctgttttcaagttacttttgttcatctttacttcatgtatttttaagttctattattagatacatcatgtctttctaatgaattgaccctttcatcattatgaaatgaccttcattatttctagtaaatactgcttgtcttagagtcaaatacatcagatattaatataatcacTCCACAATTAGCAAAGCCATCAAAAGTAGCTTGTATATCCAACTTATTCTCTGTATTGATTTCTTTCACTTTTGGCCTGAAAAATCTTTACTCactgaaaagcaaagaatataaag
>gene=chr20_107294-108294; species=rheMac
ttagtagagatgggatttcaccatgttggccaggctggtcttgaactcctgacctcatgatctgcccgcctcggcctcccaaagtgctgggattacaggcgtgagccaccatgtccggccatttgctacattcttactaaatgtttggtctagttatgctaccgataaccaacagtgaatgataaaatttccaactgattgcagattcgtctattttcaagttacttttgtccatctttacttcatgtatttttaagttctattattagatacatcaagtctttctaatgaattgaccctttcatcattatgaaatggccttcattatctctagtaaatactgcttgtcttggagtcaaatacatcagatattaatataatcacTCCACAATTAGCAAAGCCATCAAAAGTGGCTTCTATATCCAACTTATTCTCTGTATTGATTTCTTTCACTTTTGGCCTGAAAAATCTTTACTCGctgaaaagcaaataatataaag
>gene=chr20_122091-123091; species=hg19
TTTTTAACAGAAGCACAGAATTAAATCATATGGATGCACTTCGTTTTATGCTACTCTACAGAGTGACAAGACTTCTTTGTGCATTTATCTTTGAGCACTTATTTATTTCTTTGTAAAAGGCTTTCTAAATTTCCAGATCATCAACAAAGCATTAATTTGGTCAGTTAAAAAACAATTGCTTATATCCTTCTCTGAAAAGAATGATGTACAGAAAAGAATTATatatatatatgaataatacatcataagtgttcagaaagacattgtattttaggtggagagacaggcaggtgaccagactgctacatgcagtaagatgaaccctgatagaactaacactggaggctgtgaaaaaactgctaggagcacccagccttggtagagcagCATAATTTCTTCCTGTAATTCTTTCTCTCCAAATTGCCATACACTTCAGCAGAGTTTGCAACTTCTCTTCTAAGTCTTTATCCTTCCCCCAAGGCATGCCTAGCACAGGACTC
>gene=chr20_122091-123091; species=bosTau
ATGTTACGACATACACAGCATTATATCATATGGATGCACTTCAATTTATGATGCTCTGTTGCCAGACAAGAAATCTTAGCATATA-ATCTTTGAGTATTG-TTTATTTCTTTAAAAAA--ATTCATAAATTTCCAGATTATCAACAAAATATCAACTTTTTCATTCAGGGAACGA---CTTAGATACTTCTCTA----------TGCCCAGAAC----TAATATACAGGAAATAATAATATGTAGTCAGTGTTCAAAAACACATTGCATTTTGGGGAGAGAGACAGA----TGACAAGATTGTCACATGTGCTAAAGTAAACTCGGGCAGAAACAACACAGGAAACTGTaacaaaacaGAGAGGGGTACCCAGCCTTAGGGTATCTGCGTAAATTCTTCCTGT--GTCTTTCTCTCC----TGTCACACATTTCAGCAGCGAGTGCACCTTCTCTTCTGAGTCTTTCTCTTTCCCCCAAGGCATGCCTAGAACAGGACTC
>gene=chr20_122091-123091; species=calJac
TTTTTAACAGAAGCACAGAATTAAATCATATGGATGCACTTTATTTTATGCTACTCTATAGAAGAGCAAGACTTCTTTGTGCATTTATCTTTGAGCACTTATTTATTTCTTTATAAAAGACTTTCTAAATTTCCAGATCATCAACAAAGTATTAATTTGGTCAGTTAAAAAACAATTGCTTATATTCTTCTCTGAAAAGAATATTATAAAGAAAAGGATTTTATGTATATATGAATAATGTGTCATAAATGTTCAGAAAGACATTGTATTTTAGGTGGAGAGACTGAGAGGTGAGCAACCTGCTACATGCAGTAAGAGGAATCCTGATAGAACTAACACAGGAGGCTGTGAAAAAACAGCTATGAGTACCCAGCCGTGGTAGAGCAGCATACATTCTTTCTGTAATTCTTTCTCTCCAAATTGCCATACATTTCAGTAGGGGTTGCAACTTCTATTCTAAGACTTTATTCTTCCCCCAAGGCATGCCCAGCACAGGACTC
>gene=chr20_122091-123091; species=canFam
tTTTAAAAAGATGTAAAGCACTAAAATATATGTATGCACTTTATTTTACAATGATCTGTTTTAGGACAAGACATCATTGTACATGTATTTTTGAGCACTGATTTATTTCTTTAAAAAA---ATTGTAAATTGCTAGATTAACAATAAAGTATTAACTTTTTCATTGAACAAACAACTTCTTAGGTACATCTCTA----------TGCACGGAAC----TAACACA-AAGAAAGAATAATATGCAGTTAGTATTCAAACATCCAtTGTATTTTAGGAAAAGAGACAGCCTGGTGAACAGATAGCCACATGCAGTAAGGTAAACCCT--TGGAACCAAAACAGGAGACTGTGAAAAAACAGATAGGAGTACCCAGCCTTGGGGGAGCAGTATAAATTCTTCTTGT--GTTTTTCTCTCCAGATTGTCATACACTTCAGTGGACGTTGCACCTAGTCTTCTAAGTCCTTCTCTTTCCCTCAAGGCATGCCTAGAATAGGGCTC
>gene=chr20_122091-123091; species=equCab
TTGTTAACAGATGCACAGCATTAAATCATAGGAATGCGCCTCATTTCATGACGCTCTGTTGCCGGACAAGACATCTTTGTACGTATATCTTTGATCACTGACTGATTTCTTTAAAGAA--CTTTCTAAACTGCCAGATTATCAACAAATTATTAACTTTttcattcaacaaacaattgcttaggtgcttctcta----------tgcccagaac----taatatacaaaaaagaataatatgtagtcagtgttcaaaaacacattgtattttagagagagagacagc----tgaaaagactgtcacatgcagtaagataaagtctgataaaaccaacacaggagactatgaaaaa----ataggggtacccagccttggaagagcagcataaattcttcttgT--GTCTTTCTCTCCAAATTACCATACACTTAAGCAGGACTT-CACCT-TTCTTCCAAGTCTTTCTCTTTCGCCCAAGGCATGCCTAGAACAGGGTTC
>gene=chr20_122091-123091; species=gorGor
TTTTTAACAGAAGCACAGAATTAAATCATACGGATGCACTTTGTTTTATGCTACTCTACAGAGTGACAAGACTTCTTTGTGCATTTATCTTTGAGCACTTATTTATTTCTTTGTAAAAGGCTTTCTAAATTTCCAGATCATCAACAAAGCATTAATTTGGTCAGTTAAAAAACAATTGCTTATATCCTTCTCTGAAAAGAATGATGTACAGAAAAGAATTATatatatatatgaataatacatcataagtgttcagaaagacattgtattttaggtggagagacagacaggtgaccagactgctacatgcagtaagatgaaccctgatag-actaacactggaggctgtgaaaaaactgctaggagtacccagccttggtagagcagCATAATTTC-TCCTGTAATTCTTTCTCTCCAAATTGCCATACACTTCAGCAGAGTCTGCAACTTCTCTTCTAAGTCTTTATCCTTCCCCCAAGGCATGCCTAGCACAGGACTC
>gene=chr20_122091-123091; species=panTro
TTTTTAACAGAAGCACAGAATTAAATCATATGGATGCACTTCGTTTTATGCTACTCTACAGAGTGACAAGACTTCTTTGTGCATTTATCTTTGAGCACTTATTTATTTCTTTGTAAAAGGCTTTCTAAATTTCCAGATCATCAACAAAGCATTAATTTGGTCAGTTAAAAAACAATTGCTTATAACCTTCTCTGAAAAGAATGATGTACAGAAAAGAATTATATATATCTATGAATAATACACCATAAGTGTTTAGAAAGACATTGTATTTTAGGTGGAGAGACAGACAGGTGACAAGACTGCTACATGCAGTAAGATGAACCCTGATAGAACTAACACTGGAGGCTGTGAAAACACTGCTAGGAGTACCCAGCCTTGGTAGAGCAGCATAATTTCTTCCTGTAATTCTTTCTCTCCAAATTGCCATACACTTCAGCAGAGTTTGCAACTTCTCTTCTAAGTCTTTATCCTTCCCCCAAGGCATGCCTAGCACAGGACTC
>gene=chr20_122091-123091; species=papHam
TTTTTAACAGAAGCACAGAATTAAATCATATGGATGCACTTCATTTTATGCTACTCTACAGGGTGACAAGACTTCTTTGTGCGTATATCTTTGAGCAGTTATTTATTTCTTTATAAAAGCCTTTTTAAATTTGCAGATCATCAACAAAGCATTAGTTTGATCAGTTAAAAAACAATTGCTTCTATCCTTCTCTGAAAAGAATAATATACAGAAATGAATTATATATATATATGAATAATATGTCATAAGTGATCAGAAAGACATTGTATTTTAGGTGGAGAGACAGAGAGGTGACCAGACTGCTACATGCAGTAAGATGAACCCTGATAGAACTAACACTGGAGGCTGTGAAAAAACAGCTAGGAGTACCCAGCCTTGGTAGAGCAGCATGATTTCTTCCTGTAATTCTTTCTCTCCAAATTGCCATACACTTCAGCAGAGTTTGCAACTTCTCTTCTAAGTCTTTATCCTTCCCCCAAGGCATGCCTAGCACAGGACTC
>gene=chr20_122091-123091; species=ponAbe
TTTTTAACAGAAGCACAGAATTAAATCATATGGATGCACTTCATTTTATGCTACTCTACAGAGTGACAAGACTTCTTTGTGCATATATCTTTGAGCACTTATTTATTTCTTTATAAAAGGCTTTCTAAATTTCCAGATCATCAACAAAGCATTAATTTGGTCAGTTAAAAAACAATTGCTTATATCCTTCTCTGAAAAGAATAATGTACAGAAAAGAATTATATATA--TATGAATAATATGTCATAAGTGTTCAGAAAGACATTGTATTTTAGGTGGAGAGACAGAGAGGTGACCAGACTGCTACATGCAGTAAGATGAACCCTGATAGAACTAACACTGGAGGCTGTGAAAAAACAGCTAGGAGTACCCAGCCTTGGTAGAGCAGCATAATTTCTTCCTGTAATTCTTTCTCTCCAAATTGCCATACACTTCAGCAGAGTTTGCAACTTCTCTTCTAAGTCTTTATCCTTCCCCCAAGGCATGCCTAGCACAGGACTC
>gene=chr20_122091-123091; species=rheMac
CTTTTAACAGAAGCACAGAATTAAA-CATATGGATGCACTTCATTTTATGCTACTCTACAGAGTGACAAGACTTCTTTGTGCGTATATCTTTGAGCAGTTATTTATTGCTTTATAAAAGCCTTTTTAAATTTGCAGATCATCAACAAAGCATTAATTTGATCAGTTAAAAAACAATTGCTTCTATCCTTCTCTGAAAAGAATAATATACAGAAACGAATTATATATATATATGAATAATATGTCATAAGTGATCAGAAAGACATTGTATTTTAGGTGGAGAGACAGAGAGGTGACCAGACTGCTACATGCAGTAAGATGAACCCTGATAGAACTAACACTGGAGGCTGTGAAAAAACAGCTAGGAGTACCCAGCCTTGGTAGAGCAGCATGATTTCTTCCTGTAATTCTTTCTCTCCAAATTGCCATACACTTCAGCAGAGTTTGCAACTTCTCTTCTAAGTCTTTATCCTTCCCCCAAGGCATGCCTAGCACAGGACTC
>gene=chr20_122355-123355; species=hg19
tatgaataatacatcataagtgttcagaaagacattgtattttaggtggagagacaggcaggtgaccagactgctacatgcagtaagatgaaccctgatagaactaacactggaggctgtgaaaaaactgctaggagcacccagccttggtagagcagCATAATTTCTTCCTGTAATTCTTTCTCTCCAAATTGCCATACACTTCAGCAGAGTTTGCAACTTCTCTTCTAAGTCTTTATCCTTCCCCCAAGGCATGCCTAGCACAGGACTCTTGAACAGTGATGCCTCAATTAGAGTTGCTAGCCAATAGATTGAAGCTATGTTGGCACAATATCCTACATCCTCCCGATCTACTGGCTGAGCCCAACCCCACCTAAGAAGGACAATAAAGATCTGTGTTCAGAGTCATACTGAATAGAGACTTCTGGACTCTATAGAACCCACTGCCTCCTGATGAAGTCCCTACTGTTCACCCTTGCAGTTTTTATGCTCCTGGCCCA
>gene=chr20_122355-123355; species=bosTau
AAATAATAATATGTAGTCAGTGTTCAAAAACACATTGCATTTTGGGGAGAGAGACAGA----TGACAAGATTGTCACATGTGCTAAAGTAAACTCGGGCAGAAACAACACAGGAAACTGTaacaaaacaGAGAGGGGTACCCAGCCTTAGGGTATCTGCGTAAATTCTTCCTGT--GTCTTTCTCTCC----TGTCACACATTTCAGCAGCGAGTGCACCTTCTCTTCTGAGTCTTTCTCTTTCCCCCAAGGCATGCCTAGAACAGGACTCTTGAATAGTGATGCCTCAATTAGAGCTGCTGGCCAATGGACTGAGGTTATGTTGGCACAATATCCTATATCCTTCTGGTACACTGGTTGAGCCCAACCCCACCTTGGGAGGACAATTAAGACCCGTGTTCAGAGTCACACTATATAGAGTGTTCTGGATTCCATAGCACCCACTGCCTACTGATGAAGTCTCTATTGTTCACTCTTATACTCTTTATCCTTCTGGTCCA
>gene=chr20_122355-123355; species=calJac
TATGAATAATGTGTCATAAATGTTCAGAAAGACATTGTATTTTAGGTGGAGAGACTGAGAGGTGAGCAACCTGCTACATGCAGTAAGAGGAATCCTGATAGAACTAACACAGGAGGCTGTGAAAAAACAGCTATGAGTACCCAGCCGTGGTAGAGCAGCATACATTCTTTCTGTAATTCTTTCTCTCCAAATTGCCATACATTTCAGTAGGGGTTGCAACTTCTATTCTAAGACTTTATTCTTCCCCCAAGGCATGCCCAGCACAGGACTCCTGAACAGTGATGCCTCAGTTAGAGTTGCTGGCCAATAGACTGAAGTTATGTTGGCACATTATCCTATATCCTCCCAGTTTTCTGGCTGAGCCCAACCCCAACTAAGAAGGACAGTAAAAATCTGTGTTCAGAGACATACTGAATAGAGACTTCTGGACTCTATAGAACCCACTGCCTCCTGATGAAGTCCTTACTGTTCACCCTTGCAGTTTTTATGCTCCTGGCCCA
>gene=chr20_122355-123355; species=canFam
AAAGAATAATATGCAGTTAGTATTCAAACATCCAtTGTATTTTAGGAAAAGAGACAGCCTGGTGAACAGATAGCCACATGCAGTAAGGTAAACCCT--TGGAACCAAAACAGGAGACTGTGAAAAAACAGATAGGAGTACCCAGCCTTGGGGGAGCAGTATAAATTCTTCTTGT--GTTTTTCTCTCCAGATTGTCATACACTTCAGTGGACGTTGCACCTAGTCTTCTAAGTCCTTCTCTTTCCCTCAAGGCATGCCTAGAATAGGGCTCTTGAATAGTGATGCCTCAATTAGAGCGAGTGGTCAATGGACTGAAGTTATGTTGGCACAGTATCCTATATCCTACTGGTCTACTGGTTGAGCCCAACCCTATCTAGGGAGGACAATAAAGACCTGTGTGC--AGTCACACTGAATAGAGAGTTCTGGACTCCATAGA-------ACCTA-CGATGAAGTCCCTATTGTTCACTCTTTCAAGCTTCATGCTCCTGACCCA
>gene=chr20_122355-123355; species=equCab
aaagaataatatgtagtcagtgttcaaaaacacattgtattttagagagagagacagc----tgaaaagactgtcacatgcagtaagataaagtctgataaaaccaacacaggagactatgaaaaa----ataggggtacccagccttggaagagcagcataaattcttcttgT--GTCTTTCTCTCCAAATTACCATACACTTAAGCAGGACTT-CACCT-TTCTTCCAAGTCTTTCTCTTTCGCCCAAGGCATGCCTAGAACAGGGTTCTTGAATAGTGATGCCTCAATTAGAGCTGCTGGCCAATGGACTGAAGTTGTGTTGGCACAGTATCCTATCTCCTTCTGGTCCACTGGCTGAGCCCAACCCAACCTA-GGAGGCCCATAAAGACCTGTGTTCAGAGTCACACTGAAAAGAGAATTCTGGACTCCGTAGACTCCACCACCTA-CTATGAAGTCCCTATTGCTCACCCTTGCCCTCTTCATGCTCCAGGCCCA
>gene=chr20_122355-123355; species=gorGor
tatgaataatacatcataagtgttcagaaagacattgtattttaggtggagagacagacaggtgaccagactgctacatgcagtaagatgaaccctgatag-actaacactggaggctgtgaaaaaactgctaggagtacccagccttggtagagcagCATAATTTC-TCCTGTAATTCTTTCTCTCCAAATTGCCATACACTTCAGCAGAGTCTGCAACTTCTCTTCTAAGTCTTTATCCTTCCCCCAAGGCATGCCTAGCACAGGACTCTTGAACAGTGATGCCTCAATTAGAGTTGCTAGCCAATAGATTGAAGCTATGTTGGCACAATATCCTACATCCTCCCGATCTACTGGCTGAGCCCAACCCCACCTAAGAAGGACAATAAAGATCTGTGTTCAAAGTCATACTGAATAGAGACTTCTGGACTCTATAGAACCCACTGCCTCCTGATGAAGTCCCTACTGTTCACCCTTGCAGTTTTTATGCTCCTGGCCCA
>gene=chr20_122355-123355; species=panTro
TATGAATAATACACCATAAGTGTTTAGAAAGACATTGTATTTTAGGTGGAGAGACAGACAGGTGACAAGACTGCTACATGCAGTAAGATGAACCCTGATAGAACTAACACTGGAGGCTGTGAAAACACTGCTAGGAGTACCCAGCCTTGGTAGAGCAGCATAATTTCTTCCTGTAATTCTTTCTCTCCAAATTGCCATACACTTCAGCAGAGTTTGCAACTTCTCTTCTAAGTCTTTATCCTTCCCCCAAGGCATGCCTAGCACAGGACTCTTGAACAGTGATGCCTCAATTAGAGTTGCTAGCCAATAGATTGAAGCTATGTTGGCACAATATCCTACATCCTCCCGATCTACTGGCTGAGCCCAACCCCACCTAAGAAGGACAATAAAGATCTGTGTTCAGAGTCATACTGGAGAGAGACTTCTGGACTCTATAGAACCCACTGCCTCCTGATGAAGTCCCTACTGTTCACCCTTGCAGTTTTTATGCTCCTGGCCCA
>gene=chr20_122355-123355; species=papHam
TATGAATAATATGTCATAAGTGATCAGAAAGACATTGTATTTTAGGTGGAGAGACAGAGAGGTGACCAGACTGCTACATGCAGTAAGATGAACCCTGATAGAACTAACACTGGAGGCTGTGAAAAAACAGCTAGGAGTACCCAGCCTTGGTAGAGCAGCATGATTTCTTCCTGTAATTCTTTCTCTCCAAATTGCCATACACTTCAGCAGAGTTTGCAACTTCTCTTCTAAGTCTTTATCCTTCCCCCAAGGCATGCCTAGCACAGGACTCTTGAACAGTGATGCCTCAATTAGAGTTGCTGGCCAATAGATCGAAGCTGTGTTGGCACAATATCCTACATCCTCCCAATCTACTGGCTGAGCCCAACCCCACCTAAGAAGGACAATAAAGATCTGTGTTCAGAGTCATACTGAATAGAGACTTCTGGACTCTATAGAACCCACTGCCTCCTGATGAAGTCCCTACTGTTCACCCTTGCAGTTTTTATGCTCCTGGCGCA
>gene=chr20_122355-123355; species=ponAbe
TATGAATAATATGTCATAAGTGTTCAGAAAGACATTGTATTTTAGGTGGAGAGACAGAGAGGTGACCAGACTGCTACATGCAGTAAGATGAACCCTGATAGAACTAACACTGGAGGCTGTGAAAAAACAGCTAGGAGTACCCAGCCTTGGTAGAGCAGCATAATTTCTTCCTGTAATTCTTTCTCTCCAAATTGCCATACACTTCAGCAGAGTTTGCAACTTCTCTTCTAAGTCTTTATCCTTCCCCCAAGGCATGCCTAGCACAGGACTCTTGAACAGTGATGCCTCAATTAGAGTTGCTGGCCAATAGATTGAAGCTATGTTGGCACAATATCCTACATCCTCCCAATCTACTGGCTGAGCCCAACCCCACCTAAGAAGGACAATAAAGATCTGTGTTCAGCGTCATACTGAATAGAGACTTCTGGACTCTATAGAACCCACTGCCTCCTGATGAAGTCCCTACTGTTCACCCTTGCAGTTTTTATGCTTCTGGCTCA
>gene=chr20_122355-123355; species=rheMac
TATGAATAATATGTCATAAGTGATCAGAAAGACATTGTATTTTAGGTGGAGAGACAGAGAGGTGACCAGACTGCTACATGCAGTAAGATGAACCCTGATAGAACTAACACTGGAGGCTGTGAAAAAACAGCTAGGAGTACCCAGCCTTGGTAGAGCAGCATGATTTCTTCCTGTAATTCTTTCTCTCCAAATTGCCATACACTTCAGCAGAGTTTGCAACTTCTCTTCTAAGTCTTTATCCTTCCCCCAAGGCATGCCTAGCACAGGACTCTTGAACAGTGATGCCTCAATTAGAGTTGCTGGCCAATAGATCGAAGCTGTGTTGGCACAATATCCTACATCCTCCCAATCTACTGGCTGAGCCCAACCCCACCTAAGAAAGACAATAAAGATCTGTGTTCAGAGTCATACTGAATAGAGACTTCTGGACTCTATAGAACCCACTGCCTCCTGATGAAGTCCCTACTGTTCACCCTTGCAGTTTTTATGCTCCTGGCCCA
>gene=chr20_124086-125086; species=hg19
ATTTCTTGCAAATATTTTCAAACATATTGGTTGCTTCTAAAATGCATTATTTATTTGAGACACATAATTTTCATTTTCATGTCAAATCTATTGGTGTTTTCTTTGCATTCTTCCACTAACTTAGTAAGTCCTTCTCCGTGTTGAGAACAGTTATTCACCTATGATTTTGTTTTTTACACCGGACTCAATCCCACCTTTTTACATAAGGCACAATGAAATAAACTAATATTCTTTAGTATAATTTCCTAATGGGTTATATAATAACTCCATAGCCCGCCTCTAGAGATAGTAGTTTATATTCCCTAATTTGCAGAAATGTTCAAATTGATAGTGGATAAGAGGAAATTATAATGCTCTCATGGTTGTCTCAAAAGATGTTTCAGGCCTATTGCATCCTTGAAATTCTATGAGTTTAAATTGCCTGATTTCTCCCTCTGTCTCTGGAACATTAGTGACATACATCGACATACATCACATACTTGTATGTTGTCCTTTTTCTA
>gene=chr20_124086-125086; species=bosTau
ATTTCTTCCAAATATTTAGCAATATACTGATTATTTCTAAAAATT---ATTGATTTAAGGAACAAGTTTTTTATTTTCTGG---AATCTATTGGTACTT-TTTTGCATTCTCCTATTATCTTCGGAAGTTTTCCTTCATGTTGAGAAGAGTTGTTCATTTTTACCGCTGGTTTTTACACTGGACTCAGCCCCACA-TTTTAT-TATGACATAGAGTGAGAAACTGACTTTTCTGAGTAGAATTTACTAGAAAGTTGTATA---ACTCTACAGCCTGCCTCTAGAGATAGTGCTTTACGTTCTCTATTTTGCTGAACTATTCAAATTGATGA-----CAGAGAAAATTATAACAGTATGACGGTT-TCTCAGAAGATGGTTCAGATTTATGGAATCCTTGAAATTC--TGGGTTTAGATTGCATGCTTTCTCCCTCTGTCTGTGGGATTTTGATTATGTACAA----------TACATGGTTGCATGGTGTCCTCTTTCTA
>gene=chr20_124086-125086; species=calJac
ATTTCTTGCAAATGTTTCCAAATATATTGGTTGCTTCTAAAATGTATT--------GAGACACATAATTTTCATTTTCATGTCAGATCTGTTGGTGTTTTCTTTGCATTCTTCCATTAACTTAGAAAGTCCTTCTCCATATTAAGAAGAGTTATTCACCTATGATTTTGTTTTTTACACTGGACTCAAACCTGCT-TTTTACATAAGGCACAAAGAAACAAACTAACATTTTTTAGCGTCATTTCCTAATGGGTTATAGAATAACTCCATAGCCTGCCTCTAGAGATAGTACTTTACGTTCCCTAATTTGCAGAAATGTTCAAATTGATAGTGGATGAGGGGAAATTATAATGCTCTCATGGTTGTCTCAAAAGAGGTTTCAGACCTATTGCACCCTTGAAATTCTGTGAGTTTAAATTGTGTCATTTCTCCTTCTGTCTCTGGGACACTAATGACATACGTCGACATATATCACATACTTGTATGTTGTCTTTTTTTTA
>gene=chr20_124086-125086; species=canFam
---------------------acctattggtcactttttaatttt---ATTTATTAGAAGCAAAAAATTTTCATTGGCTTGTCAAATCTATTAGTATTTCCTTTGCATTCTTCCATTAGCTTAGAAAG---TTCTCTATGTTGAGGATAGTTTTTC---TATGGTTCTATTTTTTACACTGGACT-------ATA-TCTT-----------AAAGGGAAGAACTAAC---TTTGAGTGGCATTTCCTAACAAATTGTATA---ACTCTATAGCCTGCCTCTAGGGAAAGTGTTTTAGGTTCTTTAATTTGCAGAACTGTTCAAATTGATGGTGGATAAGAGGAAATTATAACGGCTGGAAGGCTGCCTCAGAAGATGTTTCAGATCTATTACATCCTTGAAATTCTATGAGTTTAGATTGC-TGATTGCTTCCTCTGTCTCTGGGACATTGATGATATTCAC----------CACACACTTGCATGGTGTCCTCTTTCTA
>gene=chr20_124086-125086; species=equCab
ATTTCTTGAAAATATAGCCAAATATATTGGTTATTTCTAAAAATT---ATTTATTTGAGGCACAAAATTTTCAT-------------------GTATTTCCTTTGCATTCTTCCATTAGCTTAGAAAGTTCTTCTCCATCTTGAGAAAAGTTTTTT---TTTAATTCTATTTTTTACATTACACTCCATCCCATA-TTTTACATATGGCACAAAGTGAGAAGCCAACTTTTTTGAGTGGAATTTCCTGACGAGTTGTGTAATCACTCTGCAGCCTGCCTCTGGAGATAGTATTTTACCTTCTCTAATTTGCAGAACTGTTCAAATTGATGGTGGATAAGAGGAAATTATGATGGTATGATGGTTGCCTCAGACAATGTTTCC-ATCTACAGTATCCTTGAAATTCTATGAGTTTAGATTGCATGATTTCTCCCTCTGTCTCTGGGACATTGGTGACATGCCT----------CACATACTCACATGGTGTCCCCTTTCTA
>gene=chr20_124086-125086; species=gorGor
---------------------------------------------------------------------------------------------------------------------------------------------------------------------------------------------------------------------------------------------------------------------------------------------ATAGTAGTTTATATTCCCTAATTTGCAGAAATGTTCAAATTGATAGTGGATAAGAGGAAATTATAATGCTCTCATGGTTGTCTCAAAAGATGTTTCAGGCCTATTGCATCCTTGAAATTCTATGAGTTTAAATTGCCTGATTTCTCCCTCTGTCTCTGGAACATTAGTGACATACATCGACATACATCACATATTTGTATGTCGTCCTTTTTCTA
>gene=chr20_124086-125086; species=panTro
ATTTCTTGCAAATATTTTCAAATATATTGGTTGCTTCTAAAATGTATTATTTATTTGAGACACATAATTTTCATTTTCATGTCAAATCTATTGGTGTTTTCTTTGCATTCTTCCATTAACTTAGTAAGTCCTTCTCCATGTTGAGAACAGTTATTCACCTATGATTTTGTTTTTTACACCGGACTCAATCCCACCTTTTTACATAAGGCACAATGAAATAAGCTAATATTCTTTAGTGTAATTTCCTAATGGGTTATATAATAACTCCATAGCCCGCCTCTAGAGATAGTAGTTTATATTTCCTAATTTGCAGAAATGTTCAAATTGATAGTGGATAAGAGGAAATTACAATGCTCTCATGGTTGTCTCAAAAGATGTTTCAGGCCTATTGCATCCTTGAAATTCTATGAGTTTAAATTGCCTGATTTCTCCCTCTGTCTCTGGAACATTAGTGACATACATCGACATACAGCACATACTTGTATGTCGTCCTTTTTCTA
>gene=chr20_124086-125086; species=papHam
ATTTCTTGCAAATATTTTCAAATATATTGGTTGCTTCTAAAATGCATTATTTATTTGAGACACCTAATTTTCATTTTCATGTCAAATCTATTGGTGTTTTCTTTGCATTCTTCCATTAACTTAGAAAGTCTTTCTCCATCTTGAGAACAGTTTTTCATGTATGATTTTGTTTTTTACACTGGACTCAGTCCCACC-TTTTACATAAGACACAATGAAATAATCTAACATTCTTTAGTATAATTTCCTAATGGGTTATATAATAACTCCATAGCCCGCCTCTAGAGATTGTAGTTTATATTCCCTAATTTGCAGAAATGTTCAAATTGATAGTGGATAAAAGGAAATTATAATGCTCTCATGGTTGTCTCAAAAAATGTTTTAGACCTATTGCATCCTTGAAATTCTATGAGTTTAAATTGCCTGATTTCTCCCTCTGTCTCTGGAACATTAGTGACATACATCGACACACATCACATACTTGTATGTCTTCCTGTTTCTA
>gene=chr20_124086-125086; species=ponAbe
ATTTCTTGCAAATATTTTCAAATATATTGGTTGCTTCTAAAATGCATTATTTATTTGAGACACATAATTTTCATTTTCATGTCAAATCTATTGGTGTTTTCTTTGCATTCTTCCATTAACTTAGAAAGTCCTTCTCCATGTTGAGAACAGTTACTCACCTATGATTTTGTTTTTTACACTGGACTCAATCCCACC-TTTTACATAAGGCACAATGAAATAAACTAACATTCTTTAGTATAATTTCCTAATGGGTTATATAATAACTCCATAGCCCGCCTCTAGAGATAGTAGTTTATATTCCCTAATTTGCAGAAATGTTCAAATTGATAGTGGATAAGAGGAAATTATAATGTTCTCATGGTTGTCTCAAAAGATGTTTCAGGCCTATTGCATCCTTGAAATTCTATGAGTTTAAATTGCCTGATTTCTCCCTCTGTCTCTGGAACATTAGTGACATACATCGACATACATCACATACTTGTATGTCGTCCTTTTTCTA
>gene=chr20_124086-125086; species=rheMac
ATTTCTTGCAAATATTTTCAAATATATTGGTTGCTTCTAAAATGCATTATTTATTTGAGACACCTAATTTTCATTTTCATGTCAAATCTATTGGTGTTTTCTTTGCATTCTTCCATTAACTTAGAAAGTCCTTCTCCATCTTGAGAACAGTTTTTCATGTATGATTTTGTTTTTTACACTGGACTCAGTCCCACC-TTTTACATAAGACACAATGAAATAATCTAATATTCTTTAGTATAATTTCCTAATGGGTTATATAATAACTCCATAGCCCGCCTCTAGAGATTGTAGTTTATATTCCCTAATTTGCAGAAATGTTCAAATTGATAGTGGATAAGAGGAAATTATAATGCTCTCATGGTTGTCTCAAAAAATGTTTTAGACCTATTGCATCCTTGAAATTCTATGAGTTTAAATTGCCTGATTTCTCCCTCTGTCTCTGGAACATAAGTGACATACATCGACACACATCACATACTTGTATGTCTTCCTGTTTCTA
>gene=chr20_128401-129401; species=hg19
ACTCATGAACTCACACAAGAAGGTGGGCAGATGGAAGCAAGTTACTTCAgcagaggagaatagtaggaaaaaaacataactttagagctggatgtatctgaggtcattcatgatcccaccatatatccactcttggaccacagacaaatgatttcccatcttcgagcctgttactgaatttgaagaacagagaaaatactcactcccactcaaggtactttgagggttgccagagtaatctattaaaatgttaatcataTCATAGGGATTCAGCTGTAACAGGTTGTTCCCTGGATAAGAAACAGTACAGCACATTTCCCCAGGGCCCTGCCCACTGGGCCTTGGCTGTCTTGCCTGAGTATGGGTGATTATAGCCTATGTTTCACCTGGGGGAAGACGCATTAGGCTGAGAAGAGTGTAACAGAGTTGAGGGTCATGGGATCTCTTTGAACAGCCAGATGAGATTTTAAAGGTTCTAGTAGAACTTGCTGTGCTTACTT
>gene=chr20_128401-129401; species=bosTau
AGTCTTGAACTCACTCTGAAAAGTGGGAGGACAGAGGCAGGTCATTGTAGCAGAGAAGGATAGTAGAAAAAATAATGAATTTTATGCTCAGACATATATTAGGTCTTTCATGTTGCCACCATGTATTCAGTCTTGGACTATGGACAAATGATTTTCCATCCTTGAGCCGGTTTACAAACTTG-----------AAACATTTACTCCTCCTCAGAGTACTTTGAAGGTGGCTAGAGTAGTATCTTCAAATTT-ACTCACATTATAGGGACATAGCTGTAGCAGGTTGCTTCCTGGGTGAA---CAGAAAGACACGTTGCCTGAGGGCCCTGCCCA----------------CTGGAC-CTTATGGGTGATTATAAGCCATGTTTCACCTGGGGGAAAGTTTATTATGCAGAGAAAAATGTGACAGAAGTTAGGCTCATAGAGTCTCTTTGAACAGCCAGATGG-GGTTTAAAGGTTGTGGTAGAACTCACTGTGCTTTCTC
>gene=chr20_128401-129401; species=calJac
ACTCACGAACTCATACAAGGAGGTGGTCAGATGGAAGCAAGTTACTTCAgcagaggagaatagcagaaaaaacgtgtaactttagagtcagacgtatctgaggtcattcatgatcccaccatatattcactcttggaccacagaccaataatttcccatttttgaacctgttgctgaatttaaagaacagggaaaatgcttactcctgctcaaggtactttgagggttgtgagag-aatacattaaaatggtaatcatgtCACAGGAATTTAGCTGTAACAGGTTGTTCCCTGGATAAGGCACAGTACAGCACATTTTCCCAGGGCGCTGCCCACTGGACCTTGGCTACCTTGCATGAGTATGGGTGATTATACCCTATGTTTCACCTGGGGGAAGACTCATTAGGTGGGGAAGAATGTGACAGAGTTGAGGGTCATGGGATCTCTTTGAA----CAGATGAGATTTTAAAGG--CTAGTAGAACGTGCTGTGCTTCCTC
>gene=chr20_128401-129401; species=canFam
ACTCATGAACTCACACAGGAAAGGGGATGGACAGAGGCAGGTCACTTCAGCACAGGAGGgcagtggaaaaaaacatgagcttcacagtcagacatctatgaggtcactcatcgtccgaccatctatccatcttcagtctgtgggcaattgatttcccacctttaagccaattcatgaagctgaagaataaagaaaatatttagtcccactcagggtcctttgaaggttGCTAGAGTAGTATATTCAAATTT-ACTCACAACATAAGGACTTAGCCATAGCAGGTTGCTTCCTGGGGGAAGAGCAGAAAGGCACAGTTCCCGAGGACCCTGCTCACTAGACCATGGCTGTTTTGCATGGGTAT-GGTGATTAGCAGCCATGTTTCACCTGGGGGGAAGCTCATTGTGCAAAGAAGGCTGTGACAGAGGTTAAGATCAGAGGATCTCACTGAATAGCCAGATGGGATTTTAAAGGTCCTGGTAGAACTCACTGTGCTTTCCC
>gene=chr20_128401-129401; species=equCab
AGTCCTGAACTCACACAGGAAGGTGAGTGGACAGAGGTGGGTCACTTCAGCTGAGGAGGATAGTAggaaaaattatgagctttagagttagacatatatgaggtcattcatgggcccacaatgcattcagtcttggtctacaga-aattgatttcgcatctttgagccagtttctgaacttgaaggatagaggaaatatttactcccactcagggCACTTCGAGAGTTGCTAGAGTAGTATATTCAAATTT-ACTCACATCATAGGGACTCAGCTGTGGCAGGTTGCTTCCTGGGTGAAAAGCAGAAAGGCACATTTCCCAAGGGCCCCGCCCACTGGACCATGGCTTCTCTGTGTGGCTATGGGTGACTATAAGCCATGTTTGACCTGGGGAAAAGCTCATTATGCACAGAAGAGTGCGATGGAGATTAGGATCATAGGATCTCTTTGAACAGCCAGA-GGGGGTTTAGAGGTCCTGGTAGAACTCACTGTGCTTTCTC
>gene=chr20_128401-129401; species=gorGor
ACTCATGAACTCACACAAGAAGGTGGGCAGATGGAAGCAAGTTACTTCAGCAGAGGAGAATAGGAGgaaaaaaacataactttagagttggatgtatctgaggtcattcatgatcccaccatatatccactcttggaccacagacaaatgatttcccatcttcgagcctgttactgaatttgaagaacagagaaaatactcactcccactcaaggtactttgagggttgcgagagtaatctattaaaatgttaatcataTCATAGGGATTTAGCTGTAACAGGTTGTTCCCTGG-TAAGAAACAGTACAGCACATTTCCCCAGGGCCCTGCCCACTGGGCCTTGGCTGTCTTGCCTGAGTATGGGTGATTATAGCCTATGTTTCACCTGGGGGAAGACTCATTAGGCTGAGAAGAGTGTAACAGAGTTGAGGGTCATGGGATCTCTTTGAACAGCCAGATGAGATTTTAAAGGTTCTAGTAGAACTTGCTGTGCTTACTT
>gene=chr20_128401-129401; species=panTro
ACTCATGAACTCACACAAGAAGGTGGGCAGATGGAAGCAAGTTACTTCAgcagaggagaatagtaggaaaaaaacataactttagagttggatgtatctgaggtcattcatgatcccaccatatatccactcttggaccacagacaaatgatttcccatcttcgagcctgttactgaatttgaagaacagagaaaatactcactcccactcaaggtactttgagggttgtgagagtaatctattaaaatgttaatcataTCATAGGGATTTAGCTGTAACAGGTTGTTCCCTGGATAAGAAACAGTACAGCACATTTCCCCAGGGCCCTGCCCACGGGGCTTTGGCTGTCTTGCCTGAGTATGGGTGATTATAGCCTATGTTTCACCTGGGGGAAGACTCATTAGGCTGAGAAGAGTGTAACAGAGTTGAGGGTCATGGGATCTCTTTGAACAGCCAGATGAGATTTTAAAGGTTCTAGTAGAACTTGCTGTGCTTACTT
>gene=chr20_128401-129401; species=papHam
GCTCATGAACTCACACAAGAAGGTTGGAAGATAGAAGCAAGTTACTTCAgcagaggagaatagtaggaaaaaaacataactttagagttggatgtatctgaggtcattcatgatcccaccatgtatccactcttggaccgtagacaaatgatttcccattttttagcctgttgctgaatttgaagaacagagaaaatacttactcccactcaaggtactttgagggttgcgagagtaatatattaaaaTGTCAATCATATCATAGGGATTTAGCTGTAACAGGTTGTTCCCTGGATAAGAAACAGTACAGCACATTTCCCCAGGGCCCTGCCCACTGGACCTTTGCTGCCTTGCATGAGTATGGGTGATTATAGCCTATGTTTCACCTGAGGGAAGACTCATTAGGCTGAGAATAGTGTAACAAAGTTGAGGGTCATGGGATTTATTTGAACAACCAGATGAGATTTTAAAGGTTCTAGTAGAACTTGCTGTGCTTTCTT
>gene=chr20_128401-129401; species=ponAbe
ACTCATGAACTCACACAAGAAGGTGGGCAGATGGAAGCAAGTTACTTCAgcagaggagaatagtaggaaaaaaac---actttagagttggatgtatctgaggtcattcatgatcccaccatatatccactcttggaccacagacaaatgatttcccatcttcgagcctgttactgaatttgaagaacagagaaaatacttactcccactcaaggtactttgagggttgcgagagtaatctattaaaatgttaatcataTCATAGGGATTTAGCTGTAACAGGTTGTTCCCTCGATAAGAAACAGTACAGCACATTTTCCCAGGGCCCTGCCCACTGGGCCTTGGCTGCCTTGCCTGAGTATGGGTGATTATAGCCTATGTTTCACCTGGGGGAAGACTCATTAGGCTGAGAAGAGTGTAACAGAGTTGAGGGTCATGGGATCTCTTTCAATAGCCAGATGAGATTTTAAAGGTTCTAGTAGAACTTGCTGTGCTTACTT
>gene=chr20_128401-129401; species=rheMac
GCTCATGAACTCACACAAGAAGGTCGGAAGATAGAAGCAAGTTACTTCAgcagaggagaatagtaggaaaaaaacataactttagagttggatgtatctgaggtcattcatgatcccaccatgtatccactcttggaccgtagacaaatgatttcccatttttgagcctgttgctgaatttgaagaacagagaaaatacttactcccactcaaggtactttgagggttgcgagagtaatatattaaaatgTCAATCATATCATAGGGATTTAGCTGTAACAGGTTGTTCCCTGGATAAGAAACAGTACAGCACATTTCCCCAGGGCCCTGCCCACTGGACCTTTGCTGCCTTGCATGAGTATGGGTGATTATAGCCTATGTTTCACCTGAGGGAAGACTCATTAGGCTGAGAATAGTGTAACAAAGTTGAGGGTCATGGGATTTATTTGAACAACCAGATGAGATTTGAAAGGTTCTAGTAGAACTTGCTGTGCTTTCTT
>gene=chr20_138244-139244; species=hg19
CCAGAAGCTCACTCAAATCAACAGTGGGATGGAGCATTTTCAGGAGCCAAAGGGAACTTCATAATCCACACTAAAGGGAAATAGAGCCCCCAAAGATGGCTAAAGTTTATCCAACATCATCAGAAATTTCCTCTTTCTGGAGCCTTATTCCATGTTACTATCCTTAAAGAGGAGTACTCACTGAGCTAAAAAGAGGTCATAATTTCTTCTGGGAAAGATGTGTTGTTATAGAAAGGAATGATGCCAATATCTAGGGATACCTTTATGTCTTTGGATATGGTTTTTACTCTGATGCTCAGCTATATTTCCTTTTACTCAAATATATATAtgtgtgtgtgtgtgtgtgtgtgtgtgtgtgtgCATGAatagaggaagaagcaaattttggagttaggtttaagaaacatgccttcaatatctactagtttgtcaactttaagtagtgaagactctaggagcctcagtttcctcatctatggagataatgacacctggttaac
>gene=chr20_138244-139244; species=bosTau
ccaggGGCTCACTCAAATCAATAAT-GGATAGAGTACTTTCAAGAACTCAAGGGAATTTTATAACTCACAGTAGGAAAAGATAAGGCC-CTAGGAATGGCTGAAGTCTATCAAATATCATCAAAAATTCCCTCTTCCTGAGTGCTTCTACTATGGTACTATTCTT-AAAAGGAGTATTCATAGAGCTAAAAAGAGATCATAATTTCCTCTGAGAAA---GACTCACTACAGAAAGACATAAGACCAATAACTGGGAATACCCTTATTTCTTAGGATACAGATTTTATTCTAGCACCCAGCCTTATTTTCTTCCACTCTGATATATATTTTAATCTATTATACTagc-----------gtgtgtgaatagtggaagaaggaaactttggattccgtcttaagaaacatgccttcaacatctactactttatcaactttaaaaggtgaagactcacagagccttagtttccccatttgtggagataatgacacctCGTTCAT
>gene=chr20_138244-139244; species=calJac
CCAGAGGCTCACTCAAATCAACAACGGGATGGAATGTTTTCGAGAGCCCAAGGGAATTTCCTAATCCACACTAGAGGGAAACAGAGCCCCCAAGGATGGCTAAAGTTTATCCAACATAATCAGAAATTTCCTCTTCCTGGAGCCTTCTTGCATGGTACTATCCTTAAAAAGGAGTACCCACAGAGCTAAAAAGAGGTCACAGTTTCTTCTGGGAAGGATGTATTGTTACAGAAAGGAATGATTCCAATATCTAGGGATATCTTT-TGTCTTTGGATATGGTTTTTACTCTGATGCTCAACTATATTTCCTTTTACTCAA----------GTGTGTGTGTCTGTGTGT---------------tgaacagaaaaaaaagcaaattttggagtcaggtttaagaaacatgacttcaatatctactagtttgtcaactttaagtattgaagattat--gagcctcagtttcctcatctgtggagatagtgacgcctgattaac
>gene=chr20_138244-139244; species=canFam
CCAGGGGCTCGCTCAAATCAACAATGGGATGGATTATTTACAAGAA-CAAAGGGAATTTCACAATTCATGGTAATAGGAGATAGGACCCCTTGGGATGCCTGAAGTCTTACTAATGTCACCAGAAATTCCCTTTTCCTGATGCTTTTTACCATAGTACTGTTCTTAAAAAGAAGTATTTACAGAGTTGAAAAGGGACCAGAATTTTC-CTGAGAAT---GTCTCATTGTAGAAAGGAATCAGCTTAATATCTAGGAATTTATTTATTTATTTGGATACAGTTTTTA--TTGACACCCAGCCATATTTTCTTCCACTCCA---TATATTTTAGTCTAcggtg---------------------tgaatagtgaaagaagcaaactttggagtcagcttttagaaatatgctttcaaagtctactagtttgtcaactttaaatggtaaagactctctgagcctcagtttcctcatctgtggaggtaatgacacatggatcat
>gene=chr20_138244-139244; species=equCab
CCAGAGGCTCACCCAAATCGACAGTGGGATGGATTATTTCCAAGAACCCAAGGGAATTTC-TTATTCAGAGTAGGAGGAGATAGGGCCCCTAAGGATAGCAGAAGTCTAGCCAGTGTAATCGGAAATTCCCTCTTGCTGAGGCCTTTTACCATGTCCCTGTTCTTACAAAGGAGCCCTCGCAGGGGTGAAAAGAGGTCCTAACTTCCTCTGGGAAG---GTTTCCTTATAGGGTGGAATAAGATCAATATCTAGGGATGCCCTTATTTATTTGGATACAGTTTTTCCTCTGGGACCCAGC-ATATTCTCTTCCACTCTGA--TATATTTTAGTCTCTTATAC--------------------TTCAGTgtggaagaagcaaactttaaagtcag-gttgagaaatatgtctccaatgtctattagtttatcaactttaaatagctaagactctctgagcctcaatgtcctcatttgtggagataatgacacctggctcac
>gene=chr20_138244-139244; species=gorGor
CCAGAAGCTCACTCAAATCAACAGTGGGATGGAGCATTTTCAGGAGCCAAAGGGAACTTCATAATCCACACTAAAGGGAAATAGAGCCCCCAAAGATGGCTAAAGTTTATCCAACATCATCAGAAATTTCCTCTTTCTGGAGCCTTATTCCATGTTACTATCCTTAAAGAGGAGTACTCACTGAGCTAAAAAGAGGTCATAATTTATTCTGGGAAGGATGTGTTGTTATAGAAAGGAATGATGCCAATATCTAGGGATACCTTTGTGTCTTTGGATATGGTTTTTACTCTGATGCTCAGCTATATTTCCTTTTACTCAAATATATATA--TATAtgtgtgtgtgtgtgtgtgtgtgtgtgcgtgAatagaggaagaagaaaattttggagttaggtttaagaaacatgccttcaatatctactagtttgtcaactttaagtagtgaagactctaggagcctcagtttcctcatctatggagataatgacacctggttaac
>gene=chr20_138244-139244; species=panTro
CCAGAAGCTCACTCAAATCAACAGTGGGATGGAGCATTTTCAGGAGCCAAAGGGAACTTCATAATCCACACTAAAGGGAAATAGAGCCCCCAAAGATGGCTAAAGTTTATCCAACATCATCAGAAATTTCCTCTTTCTGGAGCCTTATTCCATGTTACTATCCTTAAAGAGGAGTACTCACTGAGCTAAAAAGAGGTCATAATTTCTTCTGGGAAGGATGTGTTGTTATAGAAAGGAATGAGGCCAATATCTAGGGATACCTTTATGTCTTTGGATATGGTTTTTACTCTGATGCTCAGCTATATTTCCTTTTACTCAAATATATATAtgtgtgtgtgtgtgtgtgtgtgtgtgtgtgtgcgtgAATagaggaagaagcaaattttggagttaggtttaagaaacatgccttcaatatctactagtttgtcaactttaagtagtgaagactctaggagcctcagtttcctcatctatggaaataatgacacctggttaac
>gene=chr20_138244-139244; species=papHam
CCAGAGGCTCACTCGAATCAACAGTGGGATGGAGTATTTTCAAGAGCCAAAGGGAACTTCATAATCCACACTAAAGGGAAATAGAGCCCTCAAAGATGGCTAAAGTTTATCCAACATCATCAGAAATTTCCTCTTTCTGGAGCCTTATTCCATGGTACCAGCCTTAAAAAGGAATACTCACAGAGCTAGAAAGAGGTCATAATTGCTTCTGGGAAAGATGTGTTGTTATAGAAAGGAATGATCCCAATATCTAGGGATACCTTTATGTCTTTGGATATGGTTTTTACTCTGATGCTCAGCTATATTTCCTTTTACTCAAATATATAtgtgtgtgtgtgtgtgtgtgCAT--------gtgtgtgaatagaggaagaagcaaattttggaattaggtttaagaaacatgtcttcaatatctactagtttgtcaactttaagtagtgaagactgtaggagcctcagtttcctcatttatggagataatgacacctggttaac
>gene=chr20_138244-139244; species=ponAbe
CCAGAGGCTCACTCAAATCAACAGTGGGATGGAGTATTTTCAAGAGCCAAAGGGAACTTCATAATCCACACTAAAGGG-AATAGAGCCCCCAAAGATGGCTAAAGTTTATCCAGCATCATCAGAAATTTCCTCTTTCCAGAGCCTTATTCCATGGTACTAT-CTTAAAAAGGAGTACTCACTGAGCTAAAAAGAGGTCATAATTTCTTCTGGGAAGGATGTGTTGTTATAGAAAGGAATGATCCCAATATCTAGGGATACCTTTATGTCTTTGGATATGG-TTTTACTCTGATGCTCAGCTATATTTCCTTTTACTCAAATATATATATATGTGTGTGTGTGTGTAT----------gtgtgtgaatagaggaagaagcaaattttggagttaggtttaagaaacatgcctttaatatctactagtttgtcaactttaagtagtgaagactctaggagcctcagtttcctcatctatggagataatgacacctggttaac
>gene=chr20_138244-139244; species=rheMac
CCAGAGGCTCACTCGAATCAACAGTGGGATGGAGTATTTTCAAGAGCCAAAGGGAACTTCATAATCCACACTAAAGGGAAATAGAGCCCTCAAAGATGGCTAAAGTTTATCCAACATCATCAGAAATTTCCTCTTTCTGGAGCCTTATTCCACGGTACTAGCCTTAAAAAGGAATACTCACAGAGCTAGAAAGAGGTCATAATTGCTTCTGGGAAAGATGTGTTGTTATAGAAAGGAATGATCCCAATATCTAGGGATACCTTTATGTCTTTGGATATGATTTTTACTCTGATGCTCAGCTATATTTCCTTTTACTCAAATATATAtgtgtgtgtgtgtgtgtgtgtgtgtAT----gtgtgtgaatagaggaagaagcaaattttggaattaggtttaagaaacatgtcttcaatatctactagtttgtcaactttaagtagtgaagactgtaggagcctcagtttcctcatttatggagataatgacacctggttaac
>gene=chr20_138401-139401; species=hg19
CTTAAAGAGGAGTACTCACTGAGCTAAAAAGAGGTCATAATTTCTTCTGGGAAAGATGTGTTGTTATAGAAAGGAATGATGCCAATATCTAGGGATACCTTTATGTCTTTGGATATGGTTTTTACTCTGATGCTCAGCTATATTTCCTTTTACTCAAATATATATAtgtgtgtgtgtgtgtgtgtgtgtgtgtgtgtgCATGAatagaggaagaagcaaattttggagttaggtttaagaaacatgccttcaatatctactagtttgtcaactttaagtagtgaagactctaggagcctcagtttcctcatctatggagataatgacacctggttaacaggggttttattaaatgatataacctatgtgaagcttggcacatactgagaactcaaaaatTAGAGTTTCCTTTCCTCTTTCAAAACCAGATTTCTTACATGTGTCCCTTATTATAAGAATAGTAATGGCCTATTCCTGACCCTCTACATTCCTAAGACCCA
>gene=chr20_138401-139401; species=bosTau
CTT-AAAAGGAGTATTCATAGAGCTAAAAAGAGATCATAATTTCCTCTGAGAAA---GACTCACTACAGAAAGACATAAGACCAATAACTGGGAATACCCTTATTTCTTAGGATACAGATTTTATTCTAGCACCCAGCCTTATTTTCTTCCACTCTGATATATATTTTAATCTATTATACTagc-----------gtgtgtgaatagtggaagaaggaaactttggattccgtcttaagaaacatgccttcaacatctactactttatcaactttaaaaggtgaagactcacagagccttagtttccccatttgtggagataatgacacctCGTTCATGGGGAATTTATTAAGTGA-----------TAAAGCTTGGCATATGCtaaaaatttaaaaatt--aGCTTCCTTTCCTCTTTCACAACCAGATCTCTTGTATTTG---CTTGTTAT-AGAGTAAGAATGGCCTACTTCTAGCCCCTTAAATTTCTAACAGTCA
>gene=chr20_138401-139401; species=calJac
CTTAAAAAGGAGTACCCACAGAGCTAAAAAGAGGTCACAGTTTCTTCTGGGAAGGATGTATTGTTACAGAAAGGAATGATTCCAATATCTAGGGATATCTTT-TGTCTTTGGATATGGTTTTTACTCTGATGCTCAACTATATTTCCTTTTACTCAA----------GTGTGTGTGTCTGTGTGT---------------tgaacagaaaaaaaagcaaattttggagtcaggtttaagaaacatgacttcaatatctactagtttgtcaactttaagtattgaagattat--gagcctcagtttcctcatctgtggagatagtgacgcctgattaacagaggttttattaaatgatgcaacctatgtgaagcttggcacatagtaagaactcaaaaatTAGAGTTTCCTTTCCTCTTTCAAAACCAGATTTCTTACATGTGGCCCTTATTATAAGAATATTAATGGCCTATTCCTGGCCCTCCACATTCCTAAGACCCT
>gene=chr20_138401-139401; species=canFam
CTTAAAAAGAAGTATTTACAGAGTTGAAAAGGGACCAGAATTTTC-CTGAGAAT---GTCTCATTGTAGAAAGGAATCAGCTTAATATCTAGGAATTTATTTATTTATTTGGATACAGTTTTTA--TTGACACCCAGCCATATTTTCTTCCACTCCA---TATATTTTAGTCTAcggtg---------------------tgaatagtgaaagaagcaaactttggagtcagcttttagaaatatgctttcaaagtctactagtttgtcaactttaaatggtaaagactctctgagcctcagtttcctcatctgtggaggtaatgacacatggatcatgggggctttattaaatg-----gcatttgtaaagcttggtatataataagaacttaaAAAGT--GTTTTTTTTTCCTCTTTCAAAAGCAGGTATCTTATATTTGGCTCTTACTATATAATTAGTAAT-GTCTCTCTCTGG-----------CCTAAGAATCA
>gene=chr20_138401-139401; species=equCab
CTTACAAAGGAGCCCTCGCAGGGGTGAAAAGAGGTCCTAACTTCCTCTGGGAAG---GTTTCCTTATAGGGTGGAATAAGATCAATATCTAGGGATGCCCTTATTTATTTGGATACAGTTTTTCCTCTGGGACCCAGC-ATATTCTCTTCCACTCTGA--TATATTTTAGTCTCTTATAC--------------------TTCAGTgtggaagaagcaaactttaaagtcag-gttgagaaatatgtctccaatgtctattagtttatcaactttaaatagctaagactctctgagcctcaatgtcctcatttgtggagataatgacacctggctcacgggagatttactaaatgatagaacatttgtgaagcttggcacataccaagaacttaaaaatt--agttttcttTCCCCTTTTGAAACCAGATCTCTTATATTTGTCCCTTATTATAAAAATAATAATAGTCTATCCCTGGCCCCCTAAACTCCTAAGCGTCA
>gene=chr20_138401-139401; species=gorGor
CTTAAAGAGGAGTACTCACTGAGCTAAAAAGAGGTCATAATTTATTCTGGGAAGGATGTGTTGTTATAGAAAGGAATGATGCCAATATCTAGGGATACCTTTGTGTCTTTGGATATGGTTTTTACTCTGATGCTCAGCTATATTTCCTTTTACTCAAATATATATA--TATAtgtgtgtgtgtgtgtgtgtgtgtgtgcgtgAatagaggaagaagaaaattttggagttaggtttaagaaacatgccttcaatatctactagtttgtcaactttaagtagtgaagactctaggagcctcagtttcctcatctatggagataatgacacctggttaacaggggttttattaaatgatataacctatgtgaagcttggcacatactgagaactcaaaaatTAGA-CTTCCTTTCCTCTTTCAAAACCAGATTTCTTACATGTGTCCCTTATTATAAGAATAGTAATGGCCTATTCCTGACCCTCTACATTCCTAAGACCCC
>gene=chr20_138401-139401; species=panTro
CTTAAAGAGGAGTACTCACTGAGCTAAAAAGAGGTCATAATTTCTTCTGGGAAGGATGTGTTGTTATAGAAAGGAATGAGGCCAATATCTAGGGATACCTTTATGTCTTTGGATATGGTTTTTACTCTGATGCTCAGCTATATTTCCTTTTACTCAAATATATATAtgtgtgtgtgtgtgtgtgtgtgtgtgtgtgtgcgtgAATagaggaagaagcaaattttggagttaggtttaagaaacatgccttcaatatctactagtttgtcaactttaagtagtgaagactctaggagcctcagtttcctcatctatggaaataatgacacctggttaacaggggttttattaaatgatataacctacgtgatgcttggcacatactgagaactcaaaaatTAGAGTTTCCTTTCCTCTTTCAAGACCAGATTTCTTACATGTGTCCCTTATTATAAGAATAGTAATGGCCTATTCCTGACCCTCTACATTCCTAAGACCCA
>gene=chr20_138401-139401; species=papHam
CTTAAAAAGGAATACTCACAGAGCTAGAAAGAGGTCATAATTGCTTCTGGGAAAGATGTGTTGTTATAGAAAGGAATGATCCCAATATCTAGGGATACCTTTATGTCTTTGGATATGGTTTTTACTCTGATGCTCAGCTATATTTCCTTTTACTCAAATATATAtgtgtgtgtgtgtgtgtgtgCAT--------gtgtgtgaatagaggaagaagcaaattttggaattaggtttaagaaacatgtcttcaatatctactagtttgtcaactttaagtagtgaagactgtaggagcctcagtttcctcatttatggagataatgacacctggttaacaggggttttattaaatgatataacccatgtgaaacttggcacatattaagaacttaaaaatTAGAGTTTCCTTTCCTCTTTCAAAATCAGATCTCTTACATGTGTCCCTTATTATAAGAACAGCAATGGCCTATTCCTGGCCCTCTACATTCCTAAGACCCA
>gene=chr20_138401-139401; species=ponAbe
CTTAAAAAGGAGTACTCACTGAGCTAAAAAGAGGTCATAATTTCTTCTGGGAAGGATGTGTTGTTATAGAAAGGAATGATCCCAATATCTAGGGATACCTTTATGTCTTTGGATATGG-TTTTACTCTGATGCTCAGCTATATTTCCTTTTACTCAAATATATATATATGTGTGTGTGTGTGTAT----------gtgtgtgaatagaggaagaagcaaattttggagttaggtttaagaaacatgcctttaatatctactagtttgtcaactttaagtagtgaagactctaggagcctcagtttcctcatctatggagataatgacacctggttaacaggggttttattaaatgatataacctatgtgaagcttggcacaTACTAACAACTCAAAAATTAGAGTTTCCTTTCCTGTTTCAAAACCAGATGTCTTACATGTGTCCCTTATTATAAGAATAGTAATGGCCTATTCCTGGCCCTCTATATTCCTGAGACCCA
>gene=chr20_138401-139401; species=rheMac
CTTAAAAAGGAATACTCACAGAGCTAGAAAGAGGTCATAATTGCTTCTGGGAAAGATGTGTTGTTATAGAAAGGAATGATCCCAATATCTAGGGATACCTTTATGTCTTTGGATATGATTTTTACTCTGATGCTCAGCTATATTTCCTTTTACTCAAATATATAtgtgtgtgtgtgtgtgtgtgtgtgtAT----gtgtgtgaatagaggaagaagcaaattttggaattaggtttaagaaacatgtcttcaatatctactagtttgtcaactttaagtagtgaagactgtaggagcctcagtttcctcatttatggagataatgacacctggttaacaggggttttattaaatgatataacccatgtgaaacttggcacatattaagaacttaaaaatTAGAGTTTCCTTTCCTCTTTCAAAACCAGATCTCTTACATGTGTCCCTTATTATAAGAACGGCGATGGCCTATTCCTGGCCCTCTACATTCCTAAGACCCA
>gene=chr20_207227-208227; species=hg19
CAAAGGGCTTGCTCTTTCTTTCTCATCTTACCTATCTTATGTTTTCCTCCAGGATCAAGAGCAAGGAATTTGTTGCATAGAGGTGTTCAAGAAAGGGTGTTTTCAAACAGAGTCAGAAAAAACACAACTATACTGCGAGCAGCATACAAACCTGCTTTGGCTGCACTTCACTGCTCATGGCATAAGGCCACGAAGAGGCCAATAAAGGCTGGAGCTCAGGAGCATCAACCCAGATTCAAGGCTTCCTCTCTGGCACCCAACCATGAAGCTCCTTTTTCCTATCTTTGCCAGCCTCATGCTACAGTACCAGGTGAACACAGGTAATGTGGATTCCCAAGTTTAAGATGGGTAGATGAGAGGAACCAAGGATTTGGCTGCCCATGACAATGGAAACCCAAAGAGAGGAGACTGAAAGATTAGCTGTTCAAAAAGATGGCTAAAGAGCTTACCTATTGTATCAGTCATGCACTGATACATTCTCATAGGCCCCAACTGCCAGA
>gene=chr20_207227-208227; species=bosTau
TAAAGAGCTTGTGTTTTCTTTCATGTCTTATGTGTCTTGTAATTCCCCCCAGGATTAAGAACAGGAAATTTCTTGCAT-GAGGTATTCAGG--------TTCTCAAACAGAATCATAGAAAACACAAT--TGCCGTGAG---------------CTTTGGCTGCACTTGACTGCTCAGAGCCTAAGGCCATGAAGATGCCAATAAAGGCTGGAGCTCAAGAATATGAACCCAGATCCAAGGCTTCTTCTCTAGCTTCCAGCCATGAAGCTCCTTTTCCCTATCTTTGCCAGCCTCATGCTACAGTGGCAGGTGAACACAGGTAATGTGAAATCCTGGGTCTAAGAGGGAGTGGTTGGAGGAAGCAGAGATTTGGCAGTCCTTGATAACGGAAACCCAAAGAGA---CACT-GAAAATGAGATGCCCAAAGATACAGCTGAAAAGTTTA--TATTGCATCAGTCATTCACTCACATAGTCCCACA-GGCTCCAAACCCAGA
>gene=chr20_207227-208227; species=calJac
gaaaGGGCTTGCTC--TCTTTCTTATCTTACATATTTTATGTTTTTCCCTAGGATAAAGAGCAACGAATTTGTTGCAAAGAGGTGTTCAAGAAAGGGTGTTTTCAAGCAGAGTCAGAAAAAACACAGC---------------ACACAAATTTGCTTTGGCTGCTCTTCATTGCTTATGGCCTAAGGCCATGAAGAGGCCAATAAAGGCTGGAGCTCAGGAGCATCAGCCCAGATCCAAGGCTTCCTCTCTGGCACCCAACCATGAAGCTCCTTTTTCCTATCTTTGCCAGCCTCATGCTACAGTACCAGGTGAACACAGGTAATGTGGATTACCAGGTTTAAGATGGGTAGATGTGAGGAACCAAGGATTTGGCTGCCCATGACAAAGGAAACCCAAAGAGA---GACCGAAAGATGAGATGTTCAAAAAGATGGCTGAAGAGCTTACCTACTGTATTAGTCATGCATTGATACGCTCTCATAGGCCCCAACTCCCAGA
>gene=chr20_207227-208227; species=canFam
-AAAGAGCTTGCACTTTCTTTCATATCTTATATGCCCTATGTTTC-TCCCAAGATCAAGAGCAGGGAATGTGTTGCACAGAAGTGTTCAGGGAAGGCTGTTCT----CAGAATCAGTGAAAACATAGC--TGCTGTGAG---------------CTCTGGCTGCACTTCACTGCTCATGGCCTAAGGCCATGAAGAGGCCAATAAAGGCTGGAGCTCAAGAACGCCAACCCAGATCCAAGGTTACCTCTCTGGCACCCAGCCATGAAGCTCCTTTTTACTATCTTTGCCAGCCTCATGCTACAGTACCAGGTGAACACAGGTAATGTGGAATCCTGGGTTTAGAAAGGGTCAGTAAGAGGAAGCAGGGATTTGGCTGTCCATGACAATGGGAACCC-AAGCAA---TGTTGAAAAAGGAGATGCCCAAACGGACAGCTGAAGAGTTT----ATTACCTCAGTCATGCATCCATGCATCCCCATA-GGCCCCAACCCTAGA
>gene=chr20_207227-208227; species=equCab
TAAAGGGCCTGCACTTTCTCTCGTAAAC--TGTGTCTTATATTTCGCCCCAGGATCAAGAGTAGGGAATTTGCTGCATAGAGGTTTTCAGGAAAGGCTGTTCTCAGACAGGATCGGAGAAAACACAAC--TGCTGTGAG---------------TT-TGGCTGCACTTCACTGCTCATGGCCTAAGGCCATGAAGAGGCCAATAAAGGCTGGAGCTCAAGAACCCCAACCCAGATCCAAGTCTTCCTCTCTGACCCCCAGCTATGAAGCTCCTTTTTCCTATCTTTGCCAGCCTCGTGCTTCAGTACCAGGTGAACACAGGTAAGGTGGCAT-CTGGGCTTAAGAGGGGTCGGTGTGAGGAAGCAGGGATTTGGCTG-CCATGATGACGGGAACCCAAAGAAA---TGCTGAAAGATGAGATGCCCAAAGAGGTGGCTGAAGAGCTTACTCATTGCATGAGTCATGCACCCACACATCCCCATT-GGCCCCAACCCCAGA
>gene=chr20_207227-208227; species=gorGor
CAAAGGGCTTGCTCTTTCTTTCTCATCTTACCTATCTTATGTTTTCCTCCAGGATCAAGAGCAAGGAATTTGTTGCA-AGAGGTGTTCAAGAAAGGGTGTTTTCAAAC--AGTCAGAAAAAACACAACTATACTGCGAGCAGCATACAAACCTGCTTTGGCTGCACTTCACTGCTCATGGCATAAGGCCATGAAGAGGCCAATAAAGGCTGGAGCTCAGGAG-ATCAACCCAGATCCAAGGCTTCCTCTCTGGCACCCAACCATGAAGCTCCTTTTTCCTATCTTTGCCAGC-TCATGCTACAGTACCAGGTGAACACAGGTAATGTGGATTCCCAAGTTTAAGATGGGTAGATGAGAGGAACCAAGGATTTGGCTGCCCATGACAATGGAAACCCAAAGAGAGGAGACTGAAAGATTAGCTGTTCAAAAAGATGGCTAAAGAGCTTACCTATTGTATCAGTCATGCACTGATACATTCTCATA----------------
>gene=chr20_207227-208227; species=panTro
CAAAGGGCTTGCTCTTTCTTTCTCATCTTACCTATCTTATGTTTTCCTCCAGGATCAAGAGCAAGGAATTTGTTGCATAGAGGTGTTCAAGAAAGGGTGTTTTCAAACAGAGTCAGAAAAAACACAACTATACTGCGAGCAGCATACAAACCTGCTTTGGCTGCACTTCACTGCTCATGGCATAAGGCCATGAAGAGGCCAATAAAGGCTGGAGCTCAGGAGCATCAACCCAGATCCAAGGCTTCCTCTCTGGCACCCAACCATGAAGCTCCTTTTTCCTATCTTTGCCAGCCTCATGCTACAGTACCAGGTGAACACAGGTAATGTGGATTCCCAAGTGTAAGATGGGTAGATGACAGGAACCAAGGATTTGGCTGCCCATGACAATGGAAACCCAAAGAGAGGAGACTGAAAGATTAGCTGTTCAAAAAGATGGCTAAAGAGCTTACCTATTGTATCAGTCATGCACTGATACATTCTCATAGGCCCCAACTGCCAGA
>gene=chr20_207227-208227; species=papHam
CAAAGGGCTTACTCTTTCTTTCTCATCTTACATATCTTATGTTTTCCTCCAGGATCAAGAGCAAGAAATTTGTTGCATAGAGGTGTTCAGGAGAGTGTGTTTTCAAAC------AGAAAAAACACAAC--AACGGTGAGCAGCACACAAACCTGCTTTGGCTGCACTTCACTGCTCATGGCCTAAGGCCATGAAGAGGCCAATAAAGGCTGGAGCTCAGGAGCATCAACCCAGATCCAGGGCTTCCTCTCTGGCACCCAACCATGAAGCTCCTTTTTCCTATCTTTGCCAGCCTCATGCTACAGTACCAGGTGAACACAGGTAATGTAGATTCCCAGGTTTAAGATGAGTAGATGTGAGGAACCAAGGATTTGGCTGCCCATGACAATAGCAACCCAAAGAGAGGAGGCTGAAAGATGAGCTGTTCAAAAAGATGGTTAAAGAGCTTACTTACTGTATCAGTCGTGCACTGATACATTCTCATAGGCTCCGACTCCCAGA
>gene=chr20_207227-208227; species=ponAbe
CAAAGGGCTTGCTCTTTCTTTCTTATCTTACCTATCTTATGTTTTCCTCCAGGATCAAGAGCAAGGAATTTGTTGCATAGAGGTGTTCAAGAAAGGGTGTTTTCAAACAGAGTCAGAAAAAACACAAC--TACTGCGAGCAGCATACAAACCTGCTTTGGCTGCACTTCACTGCTCATGGCATAAGGCCATGAAGAGGCCAATAAAGGCTGGAGCTCAGGAGCATCAACCCAGATCCAAGGCTTCCTCTCTGGCACCCAACCATGAAGCTCCTTTTTCCTGTCTTTGCCAGCCTCATGCTACAGTACCAGGTGAACACAGGTAATGTGGATTCCCAAGTTTAAGATGGGTAGATGAGAGGAACCAAGGATTTGGCTGCCCATGACAATGGAAACCCAAAGAGAGGTGGCTGAAAGATTAGCTGTTCAAAAAGATGGCTAAAGAGCTTACCTATTGTATCAGTCTTGCACTGATACATTCTCATAGGCCCCAACTGCCAGA
>gene=chr20_207227-208227; species=rheMac
CAAAGGGCTTGCTCTTTCTTTCTTATCTTATATATCTTATGTTTTCCTCCAGGATCAAGAGCAAGAAATTTGTTGCATAGAGGTGTTCAGGAGAGGGTGTCTTCAAAC--AGTCAGAAAAAACACAAC--TACAGTGAGCAGCACACAAACCTGCTTTGGCTGCACTTCACTGCTCATGGCCTAAGGCCATGAAGAGGCCAATAAAGGCTGGAGCTCAGGAGCATCAACCCAGATCCAGGGCTTCCTCTCTGGCACCCAACCATGAAGCTCCTTTTTCCTATCTTTGCCAGCCTCATGCTACAGTACCAGGTGAACACAGGTAATGTAGATTCCCAGGTTTAAGATGAGTAGATGTGAGGAACCAAGGATTTGGCCGCCCATGACAATGGAAACCCAAAGAGAGGAGGCCGAAAGATGAGCTGTTCAAAAAGATGGTTAAAGAGCTTACCTACTGTATCAGTCGTGCACTGATACATTCTCATAGGCTCTGACTCCCAGA
>gene=chr20_208059-209059; species=hg19
agtttgtgcttggtgtagaaaggaggaagttcttccctcatgctcaaaaaaaaaccctttcaagatcaagTAAACAGGCCTGTGTTCTCCATCTTGAATTCTTTCAGGTTTTCCAGAGCCTTTATCGCTTCTCTCAGACTTTGTCTTCCTGAAAACCCCCAAACTACCATAAGGGCATCTAGGAATGCATTATAGCAAAAGGCTAAGCCAGGGGATTAACCATTGTTTTTGGAAAAGAAAGGAGAAGCACTGAGATTTGTTTCAGAATACAAGAATCATCCAGCTATTTGAAAAAATTAGCAAAGGGTTTCGGGGCAGGGAAAGTGGAAGTGTCAAAGATGCTTCTAATGTTTTTATCTTCTAATGTTTTTATCTTGGGACCCTAGGAAAAGGGTAGTACCATAAGCAAGTAtggctgtgtcatcttgggtaaagtcacttaaccactttgaacttcaatttcacatgagtataatggggttaatcaatgcagctgattc
>gene=chr20_208059-209059; species=bosTau
AGTTTATATTCAGTGTAACAAGAAGGAAGACCTCAAATTACGCTCAAAAAAATCtactctcaggattcagtgaacaggtctatgttctccatctc-aactttttcagacttctcagagtt-tcattccttttctcagcctttgttttACTGGAAACCCCCAAATTACCACAAGAGCCTCTAGGGACACATCAGGGCAAATGGCTAAGTCAGAAGTTTGGCCACTGTTTTCTGCAATGGAGACAGAAGCATTGAGACTTGTTTCAGAATACAAGAATCTTCCAGATTT------TAAATGGCAATGGG--TCAAGGAAGGGAAAGTAAAAGAGTCAAAGATG----------------TGTCTAATTTTTTTATCTTGGGACCCTAAGAAAAGGGTTATAATATAAGTAAGTATGGTTGCGTCATCTCCGGTAAAGTCA-------AATTTGAGTCTCAATCCCACATAAG-A---TAAGGTTAATCAGTGTAGCTGCTTA
>gene=chr20_208059-209059; species=calJac
AGTTTGTGCTTGGTGTAGAAAGGAGGAAGTTCTTTCCTCATGCTAAAAAAAAAA----------ATCCAGTAAACAAGTCTGTGTTCTCCATCTTGAATTCTTTCAGGTTTTCCAGAGAC-TTATCCCTTTTTTCAGCCTTTATCTTCTTGAAACCCCCCAGACTACCATAAGGGCATCAAGGAATTCATTATGGCAAAAGCCTAAGCCAGAAGAGTAACTATTGGTTTTGGAAAAGAAAGGAGAAGCATTGAGATTTGTTTCAGAATACAAGAATCATCCAGCTCTTTGAAATAATGAGAAATGGG--TCGGGGCAGGGAAAGTGAAAGAGTCAAAGCTG----------------TTTCTAATGCGTTTGTCTTGGAACCCTAGGAAATGAGTAGTACCATAAGTAAGTAtggctgtatcatcttggataaagtcacttaaccactttgaacttcaatttcacatgagtataatggggttaatcaatgcagctgcTTC
>gene=chr20_208059-209059; species=canFam
------TAGAATATGGAATAAGGAATAAGTCCTTCCCTTA--TGTCAAAAAATCTCTTCTAAGGATCCAGTACATAGGTCTATGTTCTCCATCCC-AACTTTTTCAGATTTTTCAGAATT-TCATCCCTTTTCTTAGGCTTTGTCTTCTTGGAAACCCCCAAATCAGCATCCGGGCATCTAGGAATACATTTTAGCAAACAGCTGAACCAGAGGATTGGCCATTGTTTTTTGGAAAGAATAAAGAAGCACGAAGACTTGTTTCAGAATAAAAGAATCACCTTGATATTTAGAGTAATTGG----------CAGAGAAGGGAAAGTGAAAGAGTTGA-GATA----------------TTTCTAATATTTTTAAC-TGGGACCTTAAGAGGAGAGTGGTAACATAAGCAAGTATGGCtgtg--gtcttgggcaaagtcacttagctactttgagcctcaattcctcatgagtatagcagg-ttaatcaatgtagctgcttg
>gene=chr20_208059-209059; species=equCab
GTTCTCTACTTGGTGTAATAAGGAGGAGGTCCTTCCTGCAGCCTCAAAAAAATATCCTCTTAGGATCCAGTAAACAGGTCTATGTTCTCCACTTC-AGCTTTTTCAGATCTTCCAGAGCT-TCATCCCTTCTCTCAGCC--TGTCTCCTTGGAAACCTCCAAATTACCCTAAGAGCATTT-GGAACACATTGAGGCAAAAGATTGAACCAGAGGATTGGCCATTA-CTTTTGAAAAGAAGAGAGAAATATTGAGACTTATTTCAGAACACAAGAATCACCTGGCTATTTGAAATAACTGGCAATAGG--TCAGGGAagagaaagtcaaagagtcaatgata----------------tttctaatgtttttatcttgggaccctaggagaagggaggtaacatAAGCAAGTAtggctgtgtcatcttgggtaaagtcacttagccaccatgagcctcaatttcacctgagcatagtgggttTAATCAACATAGCTGCTTG
>gene=chr20_208059-209059; species=gorGor
agtttgtgcttggtgtagaaaggaggaagttcttccctcatgctcaaaaaaaaaccctttcaagatcaagtaaacaggcctgtgttctCCATCTTGAATTCTTTCAGGTTTTCCAGAGCCTTTATCACTTCTCTCAGACTTTGTCTTCCTGAAAACCCCCAAACTACCATAAGGGCATCTAGGAATGCATTATAGCAAAAGGCTAAGCCAGGGGATTAACCATTGTTTTTGGAAAAGAAAGGAGAAGCACTGAGATTTGTTTCAGAATACAAGAATCATCCAGCTATTTGAAAAAATTAGCAAAGGGTTTCGGGGCAGGGAAAGTGGAAGTGTCAAAGATGCTTCTAATGTTTTTATCTTCTAATGTTTTTATCTTGGGACCCTAGGAAAAGGGTAGTACCATAAGCAAGTAtggctgtgtcatcttgggtaaagtcacttaaccactttgaacttcaatttcacatgagtataatggggttaatcaatgcagctgattc
>gene=chr20_208059-209059; species=panTro
AGTTTGTGCTTGGTGTAGAAAGGAGGAAGTTCTTCCCTCATGCTCAAAAAAAAACTCTTTCAAGATCAAGTAAACAGGCCTGTGTTCTCCATCTTGAATTCTTTCAGGTTTTCCAGAGCCTTTATCACTTCTCTCAGACTTTGTCTTCCTGAAAACCCCCAAACTACCATAAGGGCATCTAGGAATGCATTATAGCAAAAGGCTAAGCCAGGGGATTAACCATTGTTTTTGGAAAAGAAAGGAGAAGCACTGAGATTTGTTTCAGAATACAAGAATCATCCAGCTATTTGAAAAAATTAGCAAAGGGTTTCGGGGCAGGGAAAGTGGAAGTGTCAAAGATGCTTCTAATGTTTTTATCTTCTAATGTTTTTATCTtgggactctaggaaaagggtagtaccataagcaagtatggctgtgtcatcttgggtaaagtcacttaaccactttgaacttcaatttcacatgagtataatggggttaatcaatgcAGCTGATTC
>gene=chr20_208059-209059; species=papHam
agtttgtgcttggtgtagaaaggaggaagttcttccctcatgctc--aaaaaaaccctttcaagatccaGTACACAGGCTTGTGTCCTCCATCTTGAATTCTTTCAGGTTTTCCAGAGCCTTTATCCCTTCTCTCAGCCTTTGTCTTCCTGAAAACCCCCAAACTACCATAAAGGCATCTAGGAATGCATTATGGCAAAAGGCTAAGCCAGGGGATTGACTATTGTTTTTGGAAAAGAAAGGAGAAGCATTGAGATTTGTTTCAGAATACAAGAATCATCCAGCTATTTGAAAAAAATAGCAATGGGTTTCGGGGCagggaaagtggaagagtcaaagatg----------------cttctaatgtttttatcttgggaccctaggaaaagggtagtaccatAAGCAAGTAtggctgcgtcgtcctgggtaaagtcacttaaccactctgaacttcaatttcatatgaatataatggggttaatcaatgcaactgcttc
>gene=chr20_208059-209059; species=ponAbe
AGTTTGTGCTTGGTGTAGAAAGGAGGAAGTTATTCCTTCATGCTGaaaaaaaaaCCCTTTCAAGATCCAGTAAACAGGCCTGTGTTCTCCATCTTGAATTCTTTCAGGTTTGCCAGAGCCTTTATCACTTCTCTCAGACTTTGTCTTCCTGAAAACCCCCAAACTACCATAAGGGCATCTAGGAATGCATTATAGCAAAAGGCCAAGCCAGGGGATT-ACCATTGTTTTTGGAAAAGAAAGGAGAAGCACTGAGATTGGTTTCAGAATACAAGAATCATCCAGCTATTTGAAAAAATTAGCAATGGGTTTCGGGGCAGGGAAAGTGGAAGTGTCAAAGATGCTTCTAATGTTTTTATCTTCTAATGTTTTTATCTTGGGACCCTAGGAAAAGGGTAGTACCATAAGCAAGTAtggctgtgtcatcttgggtaaagtcacttaaccactttgaacttcaatttcacatgagtataatggggttaatcaatgcagctgcttc
>gene=chr20_208059-209059; species=rheMac
AGTTTGTGCTTGGTGTAGAAAGGAGGAAGTTCTTCCCTCATGCTCA-AAAAAAACCCTTTCAAGATCCAGAACAGAGGCCTGTGTTCTCCATCTTGAATTCTTTCAGGTTTTCCAGAGCCTTTATCCCTTCTCTCAGCCTTTGTCTTCCTGAAAACCCCCAAACTACCATAAGGGCATCTAGGAATGCATTATGGCAAAAGGCTAAGCCAGGGGATTGACTATTGTTTTTGGAAAAGAAAGGAGAAGCATTGAGATTTGTTTCAGAATACAAGAATCATCCAGCTATTTGAAAAAAATAGCAATGGGTTTCGGGGCagggaaagtggaagagtcaaagatg----------------cttctaatgtttttatcttgggaccctaggaaaacggtagtaccatAAGCAAGTAtggctgtgtcatcctgggtaaagtcacttaaccactttgaacttcaatttcatatgaatataatggggttaatcaacgcaactgcttc
>gene=chr20_210010-211010; species=hg19
AAAAAATGTTGTGTTGGACCAAAAGTGGTTAAATTGATTAAAAACTACCTGCAATATGGAACACCAAATGTACTTAATGAAGACGTCCAAGAAATGCTAAAACCTGCCAAGAATTCTAGTGCTGTGATACAAAGAAAACATATTTTATCTGTTCTCCCCCAAATCAAAAGCACTAGCTTTTTTGCTAATACCAACTTTGTCATCATTCCAAATGCCACCCCTATGAACTCTGCCACCATCAGCACTATGACCCCAGGACAGATCACATACACTGCTACTTCTACCAAGAGTAACACCAAAGAAAGCAGAGATTCTGCCACTGCCTCGCCACCACCAGCACCACCTCCACCAAACATACTGCCAACACCATCACTGGAGCTAGAGGAAGCAGAAGAGCAGTAATGTGGATCTTTCCCTTAAAACTCCAAGTTCCTCTCTATTTTTGCTATCTATAAAATGACATAGAACTGTTTCCTCTGTCAtcagtcattcaataaaca
>gene=chr20_210010-211010; species=bosTau
AAAACATGTTGTATTAGATCAAAAGTGGTTCAACTGATAAAAAACTACATACAAAATGAAATGCTCCATATGCTTAAAGAGGACTCTCAGGAAGTGCTAAAAATTACCAAGAATTTTAGTGTCATGATGCAGACCGAACATAATTTATCTGTTCTGCCCAAAATCAAAAGTGCCAATGCTTTTGCCAAGATCAACACCATCATCATCCCAAATGCCACCATTGTGAACTCTGCCACCACCAACCCCGTGAACTCAGGGAAGATAATACACACTGCTACTTCTACC------------AGAAAAAGAAGAGATTTAGGCACTGACTCCCCA---CCACCAGCACCACCATCGTATATACTTCCGACAGCATAACTGGAGCTGG-AGAAGCAGATGAGCAGGGATTCGGGTCTCTCCCTTAAAACACCAAGTTCCTCTGTATCTATTCTATCTATAAACTGAC--AGAACTGTTTCCTCTGTTATCAGTCATTCAATAAACA
>gene=chr20_210010-211010; species=calJac
AAAAAATGTTGTATTGGACCAAAAGTGATTATGCTGATAAAAAACTACCTGCTATATGAAACACCCAGTATACTTGATGAAGATGTCCAAGAAATGCTAAAACATACCAAGAATTCTAGTGTTGTAATACCAAGAAAACACATTTTATCTGTTCCCCCCCAAATCAAGAACACTAGCTTTTTTGCTAATACCAACTTTT------TTCCAAATGCCACCCCTGTGAACTATGCCACCACCAGCACCATGACCCCAGAACAGATCGCGTACATTGCTACTTCTGACAAGAGTGACACCAAAGAAAGCAGAGATTCCGCCACTGCCTCCCCACCACCAGCA------------AACAGACTGCCAATACCATCCCTGGAGCTGGAGGAAGCAGAAGAGCAGTAATGTGGAACTTTCCCTTACAACTCCAAGTTCCTC-CTACTTTTGCTCTCTATAAAATGACATAGAACTGTTTCCTCTGTCATCAGTGGTTCAATAAATA
>gene=chr20_210010-211010; species=canFam
AAAAAATGTTGCATTGGACCAAAAGTGGTTCAAATGATAAAAAACTACATGCAAAATGAAATGTCCCACACACTTGAGGG---CTCCCAAGAACAACTACCAATTAACAAGAATTTTGATGTTGAGATGCAAACAAAAAATATTTTATCTCTTCTCCCCAAAAGCAAAAGCATCAGCCCTTTTGCCAATGTTAGCACTCTTATTATCTCAAATACCACCAATATAAACTCTGTCATCGCCAACCCTGTGTTCTCAGGAAAGACTTCACATACTGCAATTTCTACCAAGAGTGACACCAAAGAAAGGAGAGATTCAGATACTGACTCCCCA---CCACCAGCACCACCACCATAGGCATTGCCAACACCATGGCTGGAGCCGGAGGAAGCGGATGAGCAGGGATGTGAGTCTTTCCCTTAAAACACCAAGTTCCTCTCTATCTTTGCTAGCTGTAAAATAACATAAGACTGTTTCCTCTGTTG------------------
>gene=chr20_210010-211010; species=equCab
AAAAGATGTTGTATTGGACCAAAACTGGTTCAAGTGATAAAAAGTTACATGAAAAATGAACTGTCCCACATATTTGAAGAGAACTCCCAACAACTGCTAAAAACTACCAAGAGTTCTAGTGTTGTGATGCAAACAAAGCATATTTTATCTTCTCTGTCCAAAATCAAAAGCACCGGTTCTTTTGCCAAAATCAACACCATCACCATCCCAAGTGCCATCCCTGTGAACTCCACCACCATCAACCCCAAGATCACAGGAAAGATTACATACACTGCTACTTCTACCAAGAGTGACACCAAAGAAAGCAAAGATTCAGCCACTGACTCCCCA---CCAACAGCACCACCACCATAGAGACTGCCAGCACCATGACTAGAGTTGGAAGAAGCAGATGAGCAGGGATGTGGGTCTTTCCCTTAAAACACCAAGTTCCTCTCTCTCTTTGCTATCTATAAAATGACATAGAACTGTTTCCTCCAGCATCAGTAGTGGAATAAATA
>gene=chr20_210010-211010; species=gorGor
AAAAAATGTTGTGTTGGACCAAAAGTGGTTAAATTGATTAAAAACTACCTGCAATATGGAACACCAAATGTACTTAATGAAGACGTCCAAGAAATGCTAAAACCTGCCAAGAATTCTAGTGCTGTGATACAAAGAAAACATATTTTATCTGTTCTCCCCCAAATCAAAAGCACTAGCTTTTTTGCTAATACCAACTTTGTCATCATTCCAAATGCCACCCCTATGAACTCTGCCACCATCAGCACTATGACCCCAGGACAGATCACATACACTGCTACTTCTACCAAGAGTAACACCAAAGAAAGCAGAGATTCTGCCACTGCCTCGTCACCACCAGCACCACCTCCACCAAACATACTGCCAACACCATCACTGGAGCTAGAGGAAGCAGAAGAGCAGTAATGTGGATCTTTCCCTTAAAACTCCAAGTTCCTCTCTATTTTTGCTATCTATAAAATGACATAGAACTGTTTCCTCTGTCATCAGTCATTCAATAAACA
>gene=chr20_210010-211010; species=panTro
AAAAAATGTTGTGTTGGACCAAAAGTGGTTAAATTGATTAAAAACTACCTGCAATATGGAACACCAAATGTACTTAATGAAGACGTCCAAGAAATGCTAAAACCTGCCAAGAATTCTAGTGCTGTGATACAAAGAAAACATATTTTATCTGTTCTCCCCCAAATCAAAAGCACTAGCTTTTTTGCTAATACCAACTTTGTCATCATTCCAAATGCCACCCCTATGAACTCTGCCACCATCAGCACTATGACCCCAGGACAGATCACATACACTGCTACTTCTACCAAGAGTAACACCAAAGAAAGCAGAGATTCTGCCACTGCCTCGCCACCACCAGCACCACCTCCACCAAACATACTGCCAACACCATCACTGGAGCTAGAGGAAGCAGAAGAGCAGTAATGTGGATCTTTCCCTTAAAACTCCAAGTTCCTCTCTATTTTTGCTATCTATAAAATGACATAGAACTGTTTCCTCTGTCATCAGTCATTCAATAAACA
>gene=chr20_210010-211010; species=papHam
AAAAAATGTTGTGTTGGACCAAAAGTGGTTAAATTGATTGAAAACTACCTGCAATATGGAACACCCAATGTGCTTAATGAAGACGTCCAAGAGATGCTAAAACCTGCCAAGAATTCTAGTGCTGTGATACAAAGAAAACATATTTTGTCTGTTCTCCCCCAAATCAAAAGCACTAGCTTTTTTGCTAATACCAACCTTGTCATCATTCCAAATGCCACCCCTGTGAACTCTGCCACCGTCAGCACCATGACCTCAGGACAGATCACATACACTGCTACTTCTACCAAGAGTAACACCAAAGAAAGTGGAGATTCTGCCACTGCCTCCCCACCACCAGCACCACCTCCACCGAACATATTGCCAACACCATCACTGGAGCTGGAGGAAGCAGAAGAGCAGTAATGGGGATCTTTCCCTTAAAACTTCAAGTTCCTCTCTATTTTTGCTATCTATAAAATGACATAGAACTGTTTCCTCTGTCAtcagtcattcaataaaca
>gene=chr20_210010-211010; species=ponAbe
AAAAAATGTTGTGTTGGACCAAAAGTGGTTAAATTGATTAAAAACTACCTGCAATATGGAATACCCAATGTACTTAATGAAGACGTCCAAGAAATGCTAAAACCTGCCAAGAATTCTAGTGCTGTTATACAAAGAAAACATATTTTATCTGTTCTCCCCCAAATCAAAAGCACTAGCTTTTTTGCTAATACCAACTTTGTCATCATTCCAAATGCCACCCCTATGAACTCTGCCACCATCAGCACCATGACCCCAGGACAGATCACATACACTGCTACTTCTACCAAGAGTAACACCAAAGAAAGCAGAGATTCTGCCACTGCCTCCCCACCACCAGCACCACCTCCACCAAACATACTGCCAACACCATCACTGGAGCTAGAGAAAGCAGAAGAGCAGTAATGTGGATCTTTCCCTTAAAACTCCAAGTTCCTCTCTATTTTTGCTATCTGTAAAATGACATAGAACTGTTTCCTCTGTCATCAGTCATTCAATAAACA
>gene=chr20_210010-211010; species=rheMac
AAAAAATGTTGTGTTGGACCAAAAGTGGTTAAATTGATTAAAAACTACCTGCAATATGGAACACCCAATGTGCTTAATGAAGACGTCCAAGAGATGCTAAAACCTGCCGAGAATTCTAGCGCTGTGATACAAAGAAAACATATTTTGTCTATTCTCCCCCAAATCAAAAGCATTAACTTTTTTGCTAATACCAACCTTGTCATCATTCCAAATGCCACCCCTGTGAACTCTGCCACCGTCAGCACCATGACCTCAGGACAGATCACATACACTGCTACTTCTACCAAGAGTAACACCAAAGAAAGCAGAGATTCTGCCACTGCCTCCCCACCACCAGCACCACCTCCACCAAACATACTGCCAACACCATCACTGGAGCTGGAGGAAGCAGAAGAGCAGTAATGGGGATCTTTCCCTTAAAACTTCAAGTTCCTCTCTATTTTTGCTATCTATAAAATGACATAGAACTGTTTCCTCTGTCATCAGTCATTCAATAAACA
>gene=chr20_217213-218213; species=hg19
tcctgcttcagcctcccgagtagccaggattacaggcacccaccaccatgcctgactgatttttgtatttttagtagagatggggtttcaccatgttggccaggctggtctcaaacacctgacatcaggtgatccacctgcctcagccttccaaagtgctgggattacaggcgcgagccaccgtgcccggccAACAGATGCCTCTTAAAACACCCTGAGCCTCTGCCTTTATTCTAAATTTGTCAGTCACAGGCCCGGGAGAAAGCTGAGCAACTTCAATAGGATTTTTAACTCAAATCTAAGACAGAAGTTTATATAAAGTTGTAGTCAGACTCGGCTGTGTTCAGAAAGTATATTTCTTCCATTGCTCAGCAATTATTTATTAGCATCTATTCTGGTCTCTGGGCAAACATTAAGGACTAAGAAATGAATGAACTCTAATCATTTTCATTCTTTAAAAATTGTGCAGCCAAGAAAGAGAAATAAATAGGCAAATGACC
>gene=chr20_217213-218213; species=bosTau
-----------------------------------------------------------------------------------------------------------------------------------------------------------------------------------------------CAACAGATGCTTCTTAAAAGACTCCAAGTCTCTGCTTTCATTCTGGGTTTGTCAATAA----------GGAAAATTGAGCATCCTTAGTAGAATTTGTAACTTAAATCAAAGATATCAGTTTATATAAAGTTACAGTAAGA------------------------------------------------------------------------------------------------------------------------------------------------------------------------
>gene=chr20_217213-218213; species=calJac
--------------------------------------------------------------------------------------------------------------------------------------------------------------------------------------------------------------------------------------------------------------------------------------------------------------------------------------------------------------------------------------------------------------------------------------------------------------------------------------------------------------------
>gene=chr20_217213-218213; species=canFam
-------------------------------------------------------------------------------------------------------------------------------------------------------------------------------------------------------------------------------------------------------------------------------------------------------------------------------------------------------TAAGCACATTTATTTCttcagccattcagcaaatattttttagcatttatcctagtctctgagcaaacactaaggatTGGGAGATAAATGACCTCTGATTGCTTTTGTATTGTAAGACATTCACAGTCAACTGAGATAGAGAAATAGACAAATGACT
>gene=chr20_217213-218213; species=equCab
-----------------------------------------------------------------------------------------------------------------------------------------------------------------------------------------------CAACAGATTCCTCTTAAAGCACCCTGAGCCTCTGCCTCCATTCTGGGTTTGTCAATCACCGGCTGTGGGCAAAGCTGAACAACCTTATTAAGATTCTTCATTCAAATCCTAGATATCTGTTTATATAAGGTCATGATCAGACATGACTGT---------GTGCATTTCTTCCAtcatccagcaagtatttattagcatttatgctggtctctgggcaaacactaaggaTTAGGAAACTAATGATCTCTAATTGCTTCTGTACTTCAAAACACACACAGTCAACTGAGATAAAGAAATCGATAAAGGAC-
>gene=chr20_217213-218213; species=gorGor
tcctgcttcagcctcccgagtagccaggattacaggcacccaccagcatgcctgactgatttttgtatttttagtagagatggggtttcaccatgttggccaggctggtctcaaacacctgacatcaggtgatccacccgcctcagccttccaaagtgctgggattacaggcgtgagccaccgcgcccggccAACAGATGCCTCTTAAAACACCCTGAGCTTCTGCCTTTATTCTAAATTTGTCAGTCACAGGCCCGGGAGAAAGCTGAGCAACTTCAATAGGATTTTTAACTCAAATCTAAGACAGAAGTTTATATAAAGTTGTAGTCAGACTCGGCTGTGTTCAGAAAGTATATTTCTTCCATTGCTCAGCAAGTATTTATTAGCATCTATTCTGGTCTCTGGGCAAACATTAAGGACTAAGAAATGAACGAACTCTAATCATTTTCATTCTTTAAAAATTGTGCAGCCAAGAAAGAGAAATAAATAGGCAAATGACC
>gene=chr20_217213-218213; species=panTro
tcctgcttcagcctcccgagtagccaggattacaggcacccatcaccatgcctgactgatttttgtatttttagtagagacggggtttcaccatgttggccaggctggtctcaaacacctgacatcaggtgatccacccgcctcagccttccaaagtgctgggattacaggcgtgagccaccgcgcccggccAACAGATGCCTCTTAAAACACCCTGAGCCTCTGCCTTTATTCTAAATTTGTCAGTCACAGGCCCAGGAGAAAGCTGAGCAACTTCAATAGGATTTTTAACTCAAATCTAAGACAGAAGTTTATATAAAGTTGTAGTCAGACTCAGCTGTGTTCAGAAAGTATATTTCTTCCATTGCTCAGCAAGTATTTATTAGCATCTATCCTGGTCTCTGGGCAAACATTAAGGACTAAGAAATGAATGAACTCTAATCATTTTCATTCTTTAAAAATTGTGCAGCCAAGAAAGAGAAATAAATAGGCAAATGACC
>gene=chr20_217213-218213; species=papHam
tcctgcttcagcctcccgagtagctgggattacaggcacccaccatcatgcctggctaatttttgtatttttagtagagaccgggtttcaccatgttggccaggctggtctccaactcctgacatcaggtgatccacccacctcagccttccaaagtgctgggattacaggcgtgagccaccgcgcccagccAACAGATGCCTCTTAAAACACCCTGAGCCTCCGCCTTTATTCTAAATTTGTCAGTCACAGGCCCTGGGGAAAGCTGACCAACTTCACTAGGATTTTTAACTCAAATCCAAGATAGAAGTTTATATAAAGTTGTAGTCAGACTTCGCTGTGTTCAGAAAGTATATTTCTTCCATTGCTCAGCAAGTATTTATTAGCATCTATTCTGGTCTCTGGGCAAACATTAAGGATGAAGAAATGAATGAACTCTAATCATTTTCATGCTTTAAAAGTTGTGCAGCCAAGATAGAGAAATAAAT-GGCAAATGACC
>gene=chr20_217213-218213; species=ponAbe
tcctgcttcagcctcccgagtagctgggattacaggcacccaccaccatgcctgactgatttttgtatttttagtagagatggggtttcaccatgttggccaggctggtctcaaacacctgacatcaggtgatccacccgcctcagccttccaaagtgctgggattacaggcatgagccactgtgcccagccAACAGATGCCTCTTGAAACACCCTGAGCCTCTGCCTTTATTCTAAATTTGTCAGTCACAGGCCCAGGGGAAAGCTGAGCAACTTCAATAGGGTTTTTAACTCAAATCTAAGACAGAAGTTTATATAAAGTTGTAGTCAGACTCGGCTGTGTTAAGAAAGTGTATTTCTTCCATTGCTCAGCAAGTATTTATTAGCATCTATTCTGGTCTCTGGGCAAACATTAAGGACTAAGAAATGAATGAACTCTAATCATTTTCATTCTTTAAAAATTGTGCAGCCAAGATAGAG----AAATAGGCAAATGACC
>gene=chr20_217213-218213; species=rheMac
tcctgcttcagcttcccgagtagctgggattacaggcacccaccaccatgcctggctaatttttgtatttttagtaaaaaccgggtttcaccatgttggccaggctggtgtcaaactcctgacatcaggtgatccacccacctcatccttccaaagtgctgggattacaggcatgagccaccgcgcccagccAACAGATGCCTCTTAAAACACCCTGAGCCTCTGCCTTTATTCTAAATTTGTCAGTCACAGGCCCTGGGGAAAGCTGACCAACTTCACTAGGACTTTTAACTCAAATCCAACATAGAAGTTTATGTAAAGTTGTAGTCAGACTTGGCTGTGTTCAGAAAGTATATTTCTTCCATTGCTCAGCAAGTATTTATTAGCATCTATTCTGGTCTCTGGGAAAACATTAAGGACTAAGAAATGAATGAACTCTAATCATTTTCATGCTTTAAAAGTTGTGCAGCCAAGATAGAGAAATAAAGAGGCAAATGACC
>gene=chr20_263233-264233; species=hg19
AAAAACTAAGAGAAATATGAGTTCCTCCTTTAAGAATACTGGGCTACCTCTAAACCATTTTGCAAGATAAAAGGTTAAAGGGGAAAAAAAGGTTTCAAAGCAAATTATATTTTCCCTTGTTCTTTATATAGTAGTCATTGTTCATTGAGCTATTAAAAATTTTCTTGAAGAATTATTCTATAGTATTTTGTAGTCTTTATAATACTTAGTATTTTACTTTCTGCTATGTATGCTAAGGACTTGTCTTCCTTTAGGCATTTCAAATACTTTGAGACATTGTTCAGATAATTACAGAAGCCATAAAACAATGTATAGCGAGGAAATTAATTACCTACAATTGTAGCGATTGATGTGAAAATTTTCATTGTCAGTTTCTAAGGCTTGCTTCAAAGTACACTGTAAGAAAATTTAATTTACTGGAAttttttttttttgagatgaagtctcactctgtctcccaggctggagtgcagtggcaccatctcagctcactgcaacct
>gene=chr20_263233-264233; species=bosTau
TAAAAATAACAGAAATATGAGTTCCTCCTTTAAGAATACTGGACTGCCTCTAACTCATTTTGCAAAATTGAAGGTTAAAGGGAAAAAAACGATTTCAAGGCAAA-TACATTTCTCCCTTTTCTTTATATAACAGTCATTGTTCATTGAGCTATTAAAAACTTTCCTG---AACTCTTCTATAATATTTTGTAGTAGTTATAGTATTTGGTATGTTACTTTCTGCTATGGACACTAATGCCCCCACTTCTTCTAGTCATTTCAAATACTTTGAAACATTGTTCA----------GAAGCCATTAAACAACAGATTTTGAGAAAATGAACGATC--AAGTTCTATCAGTTGATGTGAAAAGTTTAATAGGAAGCTCCTAAGTCTTGCTTCAAGATGCACTGCATGAAAGGTTAATTTCCCAG-A-GTTTGT------AAATGAA----------------------------------------------------------
>gene=chr20_263233-264233; species=calJac
----------AGAAATATGAGTTCCTCCTTTAAGAATACTGGGCCACCTCTAAACCATTTCGCAAGAGAGAAGGTTAAAGGGGGAAAAAGGGTTTCTAAGCAAATTCTATTTTCCCTTGTTCTTTATATAGTAGTCATTGTTCATTGAGCTATTAAAAACGTTCTTAAAGAATTATTCTATAGTATTTTGTAGTCTTTATAATACTTAGTACTTTACTTTCTGCTATGTATGCTAAAAACTCATATTCCTTTAGGCATTTCAAATAATTTGAAACATTGTTCAGATAATTACAGAAGCCGCAAAGCAATGTATGGTGAGGAAATTGATCACCTATAATTGTATCAATTGATGTGAAAATTTTAATTGTCAGTTTCTAAGCCTTGCTTCAAAGTGCACTGTATGAAAGTTTAATTTACTGGAAtttttttt-----agatggagtctcactctgtcccccaggctggagtgcaggggcaccatctcagctcaccgcaacct
>gene=chr20_263233-264233; species=canFam
-----------GACATACAAGTTCCTCCTTTAAGAACGCTGGGCCGCCTCTGAACCATTCCGCAAAACTGGAGGTTAAA-GGGAAGAAA-GGTTTCAAAGCAAA-TACATTCTTTCTTTTTC-TTATATAGTAGTCATTGTTCACTGAGCTCTTAAAAACTTTCTTGAA-AATTCTTCTCCAATATTTTATAGCATTTAT-GTATTTAATATTCTACTTTCTGCTAGGGACACAAAAGACTCCTCCCCTTTTAGTCATTTCAAATACTTTGAAACATTGTTCA----------GAAGCCATAAAGCAATAGAT-GTGGGAACACGAATTATCTAAAGCTGTATTGGATGATGTGAAAAATGTAATAGTGAGCCTCTGAGCTTTGCTCCAAGGTGCA--GCACAAAAGGTTAATTTATTTAAA------------------------------------------------------------------------------
>gene=chr20_263233-264233; species=equCab
AAAAGT-AACAGAAAT---AGTGCCTCCCTTAGGAATGCTGGGCCACCTCTAAACCGTTTTGCAAAAATGAAGGTTAAAGGGGAAAAAA-GATTTCAAAGCAAA-CACATTTTCCCCTTTTCTTTATATAGTAGCCTTTGTTCTCTGAGCTATTGAAAACTTTCTGGAAGAATTCCCCCAGAGTATTTTGTAGTAT--------TTTAGTACTTTACTTTCTGCTAGGGACACTAAAGACCCCTCTTCTTTTAGTCATTTCAAATACTTTGAAACATTGTTGA----------GAAGCCATAAAACTGTGGATGGTGAGAA----AATTATCTAAAATTCTATCAGTGGATGTGAAAAATTTAACAGCAAGCTTCTGAGCCTTGCTTCAAGGTGCACTGCATGAAAGGTTCGTTTACTGGAA-ATTTTT------AAATGAA----------------------------------------------------------
>gene=chr20_263233-264233; species=gorGor
--------------------------------------------------------------------------------------------------------------------------------------------------------------------------------------------------------------------------------------------------------------------------------------------------------------------------------------------------------------------------------------------------------------------------------------------------------------------------------------------------------------------
>gene=chr20_263233-264233; species=panTro
AAAAACTAAGAGAAATATGAGTTCCTCCTTTAAGAATACTGGGCTACCTCTAAACCATTTTGCAAGATAAAAGGTTAAAGGGGAAAAAAAGGTTTCAAAGCAAATTATATTTTCCCTTGTTCTTTATATAGTAGTCATTGTTCATTGAGCTATTAAAAATTTTCTTGAAGAATTATTCTATAGTATTTTGTAGTCTTTATAATACTTAGTATTTTACTTTCTGCTATGTATGCTAAGGACTTGTCTTCCTTTAGGCATTTCAAATACTTTGAAACATTGTTCAGATAATTACAGAAGCCATAAAACAATGTATAGCGAGGAAATTAATTACCTACAATTGTAGTGATTGATGTGAAAATTTTCATTGTCAGTTTCTAAGGCTTGCTTCAAAGTACACTGTAAGAAAATTTAATTTACTGGAAttttttttttttgagatgaagtctcactctgtctcccaggctggagtgcagtggcaccatctcagctcactgcaacct
>gene=chr20_263233-264233; species=papHam
taaaaataacagaaaTATGAGTTCCTCCTTTAAGAATACTGGGCCACCTCTAAACCATTTTGCAAGATAAAAGGTTAAAGGGGAAAAAAAAGTTTCAAAGCAAATTATATTTTCCCTTGTTCTTTATATAGTAGTCATTGTTCATTGAGCTATTAAAAACTTTCTTGAAGAATTATTCTATAGTATTTTGTAGTCTTTATAATACTTAGTATTTTACTTTCTGCTATGTATGCTAAGGACTGGTTTTCCTTTAGGCATTTCAAATACTTTGAAACATTGTTCAGATAATTCCAGAAGCCATAAAACAATGTATAGCAAGGAAATTAATTACCTACAATTGTATCGATTGATGTGAAAATTTTAATTGTCAGTTTCTAAGGCTTGCTTCAAAGTACACTGTATGAAAGTTTAATTTACTGGAAtttttgttttatgagatggagtctcactctgtcctccaggttggagtgcagtggcaccatctcagctcattgcaacct
>gene=chr20_263233-264233; species=ponAbe
aaaaaCTAACAGAAATATGCGTTCCTCCTTTAAGAATACTGGGCCACCTCTAAACCATTTTGCAAGATAAAAGGTTAAAGGGGAAAAAAAGGTTTCAAAGCAAATTGTATTTTCCCTTGTTCTTTATATAGTAGTCATTGTTCTTTGAGCTATTAAAAATTTTCTTGAAGAATTATTCTATAGTATTTTGTAGTCTTTATAATACTTAGTATTTTACTTTCTGCTATGTATGCTAAGGACTTGTCTTCCTTTAAGCATTTCAAATACTTTGAAACATTGTTCAGATAATTACAGAAGCCATAAAACAATGTATAGAGAGGAAATTAATTACCTACAGTTGTATCGATTGATGTGAAAATTTTAATTGTCAGTTTCTAAGGCTTGCTTCAAAGTACACTGTATGAAAGTTTAATTTATTGGAAttttttttttttgagatggagtctcactctgtctcccaggctggagtgcagtggcaccatctcagctcactgcaacct
>gene=chr20_263233-264233; species=rheMac
aaaaaataaCAGAAATATGAGTTCCTCCTTTAAGAATACTGGGCCACCTCTAAACCATTTTGCAAGATAAAAGGTTAAAGGGGAAAAAAAAATTTCAAAGCAAATTATATTTTCCCTTGTTCTTTATATAGTAGTCATTGTTCATTGAGCTATTAAAAACTTTCTTGAAGAATTATTCTATAGTATTTTGTAGTCTTTATAATACTTAGTATTTTACTTTCTGCTATGTATGCTAAGGACTTGTCTTCCTTTAGGCATTTCAAATACTTTGAAACATTGTTCAGATAATTCCAGAAGCCATAAAACAATGTATAGCAAGGAAATTAATTACCCACAATTGTATCGATTGATGTGAAAATTTTAATTGTCAGTTTCTAAGGCTTGCTTCAAAGTACACTGTATGAAAGTTTAATTTACTGGAATttttgttttatgagatggagtctcactctgtcctccaggttggagtgcagtggcaccatctcagctcattgcaacct
>gene=chr20_315205-316205; species=hg19
GGAAGACCTGGTAAGAGTGGCTGACACAGAAGCTAACCAGCTTGCGGGGAAGGTGTGGAGAGAGGAGGGTGACAGGCAAGAGTGAGAAGGACCTTGAAGGTATTTGGACTTTATCCCGAGTCTTCACACTGCAGCCCAAGGGGTCAAGGAGTCtttttttttgtatggtaaacatggggtcttgctatgttgcccaggctggtcacaaactcctggcctccagagatcctcctgccttggcctcctaaagtgctgaaattacaggtgtgagacactgtgcccagccTCCAAGGGGtcttctcttttttttgagaccgcgtctcgctctattgcccaggctggagtgcaatggcgcaatctcagctcactgcaatctccgcctcctaggttcaagcgattctcctgcctcagcctcctgagtagctgggactacaggcatatgccaccacacctggataatttttgtatttttagtagagacagggttttaccatgttggt
>gene=chr20_315205-316205; species=bosTau
GGAAGACTTGGCAAGATAGGCTGATAC---Agga--------------------------------------------------------------------------------------------------------------------------------------------------------------------------------------------------------------------------------------------------------------------------------------------------------------------------------------------------------------------------------------------------------------------------gctaaaaataaataaTTTTTTTTTTTTTTTTAAAGAGAGAGGCTGACATGGAAGG-
>gene=chr20_315205-316205; species=calJac
GGAAGACCTGGCAAGGGCAGCTGACACAGATGCTAACCAGCTTGCAGGGACGGCATAGAGAAAGGAGGGTGACAGGCACAAGTGAGAAGGACCTTGAAGGTATTTGGAATTTATCCCGAGTCTCCACATTGCAGCCTAAGGGGTCAAAGAgtgtgtgtgtgtgtgtGgtatacatggggttttgctatgttgcccaggctggtcacaaactcctggcctccagagatcctcctaccttggcctcctaaaatgctgggattacaggtgtgagccactgtgcccagctTCCAAGGAttttttttttttttttgagactgtgtctcgctctattgcccaggctggagtgcagtggtgcaatttcatctcactgcaatctccgcctcccaggttcaagcgattctcttgcttcagcctcctgagtagttgggattacaagcacatgctaccacacctggctaatttttg--------gtaaagaagggattttaccatgttggc
>gene=chr20_315205-316205; species=canFam
--------------------------------------------------------------------------------------------------------------------------------------------------------------------------------------------------------------------------------------------------------------------------------------------------------------------------------------------------------------------------------------------------------------------------------------------------------------------------------------------------------------------
>gene=chr20_315205-316205; species=equCab
GGAGGACCTGGCAAGAGAGGCTGACACGGAGGGACTGTGGCTGGAGGGGATGCTGGGGAGAGAGGGGATAGACTGGCAGGAGCACGAAGGGCCTTGAAGGCATTTGGACTTTACCCTGAGtctccacactgcagcctgaggggtc-------------------------------------------------------------------------------------------------------------------------------------------------------------------------------------------------------------------------------------------------------------------------------------------------------------------------------------------------------------------
>gene=chr20_315205-316205; species=gorGor
GGAAGACCTGGTAAGAGTGGCTGACACAGAAGCTAACCAGCTTGCGGGGAAGGTGTGGAGAGAGGAGGGTGACGGGCAAGAGTGAGAAGGACCTTGAAGGTATTTGGACTTTATCCCGAGTCTTCACACTGCAGCCCAAGGGGTCAAGGAGTCtttttttttttatggtaaacatggggtcttgctatgttgcccaggctggtcacaaactcctggcctccagagatcctcctgccttggcctcctaaaatgctgaaattacaggtgtgagacactgtgcccagccTCCAAGGGGTCTT---------------------------------------------------------------------------------------------------------------------------------------------------------------------------------------------------------
>gene=chr20_315205-316205; species=panTro
GGAAGACCTGGTAAGAGTGGCTGACACAGAAGCTAACCAGCTTGCGGGGAAGGTGTGGAGAGAGGAGGGTGACAGGCAAGAGTGAGAAGGACCTTGAAGGTATTTGGACTTTATCCCGAGTCTTCACACTGCAGCCCAGGGGGTCAAGGAGtctttttttttttatggtaaacatggggtcttgctatgttgcccaggctggtcacaaactcctggcctccagagatcctcctgccttggcctcctaaagtgctgaaattacaggtgtgagacactgtgcccagccTCCAAGGGGtcttctcttttttttgagaccgcgtctcgctctattgcccagactggagtgcaatggcgcaatctcagctcactgcaatctccgcctcctaggttcaagcgattctcctgcctcagcctcctgagtagctgggactacaggcatatgccaccacacctggataatttttgtatttttagtagagacagggttttaccatgttggt
>gene=chr20_315205-316205; species=papHam
GGAAGATCTGGTAAGAGTGGCTGACACAGAAGCTAACCAGCTTGCAGGCACGGTGTGGAGAGAGAAGGGTGACAGGCAAGAGTG---AGGACCTTGAAGGTATTTGGACTTTATCCCGAGTCTCCACACTGCAGCCCAAGGGGTCAAGGAGTCtttttttttt-atggtaaacatggggtcttgctatgttgcccaggctggtcacaaactcctggctttcagagatcctcctgccttggcctcctaaagtgctgagattacaggtgtgagccactgtgcccggccTCCAAGGGGtctt--cttttttttgagactgcgtcttgctctattgcccaggctggagtacaatggcacaatctcggctcactgcaatctccgcctcctgggttcaagcaattctcctgcctcagcctcccgagtagctgggattacaggcacatgcgaccacacctggctaatgtttgtatttttagtagagacagagttttaccatgttggt
>gene=chr20_315205-316205; species=ponAbe
GGAAGACCTGGTAAGAGTGGCTGACACAGAAGCTAACCAGCTTGCAGGGACGGTGTGGAGAGAGGAGGGTGACGGGCAAGAGTGAGAAGGACCTTGAAGGTATTTGGACTTTATCCCGAGTCTTCACACTGCAGCCCAAGGGGTCAAGGAGtctttttttttttatggtaaacatggggtcttgctatgttgcccaggctggtcacaaactcctggcctccagagatcctcctgccttggcctcctaaagtgctgagattacaggtgtgagacagtgtgcccagccTCCAAGGGGTCTTGttttttttttgagaccgcatctcgctctattgcccaggctggagtgcaatggcgcaatctcggctcactgcaatctccgcctcctgggttcaagtgattctcctgcctcagcctcctgagtagctgggactacaggcatatgccaccacacctggataatttttgtatttttagtagagacggggttttaccatgttggt
>gene=chr20_315205-316205; species=rheMac
GGAAGACCTGGTAAGAGTGGCTGACACAGAAGCTAACCAGCTTGCAGGCACGGTGTGGAGAGAGAAGGGTGAGGGGCAAGAGTG---AGGACCTTGAAAGTATTTGGACTTTATCCCGAGTCTCCACACTGCAGCCCAAGGGGTCAAGGAGTCtttttttttttatggtaaacatggggtcttgctatgttgcccaggctggtcacaaactcctggctttcagagatcctcctgccttggcctcctaaagtgctgagattacaggtgtgagccactgtgcccggccTCCAAGGGGTCt--tcttttttttgagactgcgtcttgctctattgcccaggctggagtgcaatggcataatctcggctcactgcaatctccgcctcctgggttcaagcaattctcctgcctcagcctcccgagtagctgggattacaggcacatgccaccacacctggctaatgtttgtatttttagtagagacggagttttaccatgttggt
>gene=chr20_315339-316339; species=hg19
ttctcctgcctcagcctcctgagtagctgggactacaggcatatgccaccacacctggataatttttgtatttttagtagagacagggttttaccatgttggtcaggctggtcttgaactccttacctcatatgatctgcccacctcatcctcccaaagtgctgggattacaggcgtgagccaccatgcccagccGGggtcctttgaaaacacaaacctgaccactgctgtaaacctttcgatggccccttactaccctcaggataaaCTCTTGAAATTCAAGGCATTTTGCAGTTGACTCCCTCACTCTTTTATAGATTTATCTTCGGTCACTTTATCCTCAGCTACGCCAGGCCACTCTCCAGTGACAATGCTTCCCGCCTCACCCATGCTATTTATCTTTGCTCATGTGGAGGAATTAgtgggactttgggctaatcaccttgcctttcgaggcctcagtttccccatctgtatgattaggtggttggactagaagt
>gene=chr20_315339-316339; species=bosTau
-----------------------------------------------gctaaaaataaataaTTTTTTTTTTTTTTTTAAAGAGAGAGGCTGACATGGAAGG--AAGTTGGTTGTGG---------------------------------------------------------------------tgca------ggatcttctgaacacacaaagctgaccactgttgaaaactttgtggtggctccctatcacctacaggataaagtcctggccttcaaggctgtttgtggttgatgtctttaccgatttatagactcattttcagctacc-------------------------t-ccagtgacaacgccc--------tcccatgccatctgtctttacttttcttgaGAAATTGGAGGgactttgggctaatcaccttgccgtctgaggccttagtttccccatctgtacagttaggtggtcggaccagacgt
>gene=chr20_315339-316339; species=calJac
ttctcttgcttcagcctcctgagtagttgggattacaagcacatgctaccacacctggctaatttttg--------gtaaagaagggattttaccatgttggccaggctgctctcgaatgcctgacctcaaatgatcagccctccttggcctcccaaagtgctggatttataggcatgagccactatgcccagccAGggtcttttgaaaacacaaacctgaccattgctgaaaacctttcgatggccccttactatcctcaagataaactcttgaaatccaaggcattttgcaattgactccctcactcttttatagatttatcttcggtcactttATCCTCAGCCATGCCAGGCCACTCTCCAGTGACTGTGCTCCCTGCCTCCCCCATGCTATTTATCTTTGTTCATGTAGAGGAATTAGAGGgacgttgggctaatcaccttccctttt-aggcctcagtttctccat-tgtatgattaggtgattggaccagtagt
>gene=chr20_315339-316339; species=canFam
----------------------------------------------------------------------------------------------------------------------------------------------------------------------------------------------------------------aAAAGAAatgtgactaactctg-aaacctttcagtggttccccattaccctcaggatgaatg--tggcattcgaggccttTTACAGTTG------------------------------------C----CCTCAGCCATGCCAGTTCACTC-CCCATAACAATACCC--------TCCTAGGCCATTTGTCTTTGCTCTTGTTGAGAAATTACAGGgaatttgggctaatcatcttgccttttgaggtcttactttccccatgtaggcagttaggtggttggaccagaaat
>gene=chr20_315339-316339; species=equCab
--------------------------------------------------------------------------------------------------------------------------------------------------------------------------------------------------------------------------------------------------------------------------------------------------------------------------------------------------------------------------------------------------------------------------------------------------------------------------------------------------------------------
>gene=chr20_315339-316339; species=gorGor
--------------------------------------------------------------------------------------------------------------------------------------------------------------------------------------------------------------------------------------------------------------------------------------------------------------------------------------------------------------------------------------------------------------------------------------------------------------------------------------------------------------------
>gene=chr20_315339-316339; species=panTro
ttctcctgcctcagcctcctgagtagctgggactacaggcatatgccaccacacctggataatttttgtatttttagtagagacagggttttaccatgttggtcaggctggtcttgaactccttacctcatatgatctgcccacctcatcctcccaaagtgctgggattacaggcgtgagccaccatgcccagccGGggtcctttgaaaacacaaacctgaccactgctgtaaacctttcgatggccccttactaccctcaggataaaCTCTTGAAATTCAAGGCATTTTGCAGTTGACTCCCTCACTCTTTTATAGATTTATCTTCGGTCACTTTATCCTCAGCTACGCCAGGCCACTCTTCAGTGACAATGCTTCCCGCCTCA-CCATGCTATTTA-CTTTGCTCATG-GGAGGAATT--------------------------------------------------------------------------------
>gene=chr20_315339-316339; species=papHam
ttctcctgcctcagcctcccgagtagctgggattacaggcacatgcgaccacacctggctaatgtttgtatttttagtagagacagagttttaccatgttggtcaggctggtcttgaactccttacctcatatgatccgcccgcctcatcctcccaaagtgctgggattacaggtgtgagccaccatgcccagcTGGggtcttttgaaaacacaaacctgaccattgctgtaaacctttcaatggccccttattaccctcaagataaactcttgaaattcaaggcattttgcagttgactccctcgcccttttatagatttatcttcggtcactttatCCTCAGCTACGCAAGGCCACTCTCCAGTGACAATGCTTCCCGCCTCACCCATGCTATTTATCTTTGTTCATGTGGAGGAATTAGAGGgactttaggctaatcaccttgcctttcgaggcctcagtttccccatctgtgtgattaggtggttggactagaagt
>gene=chr20_315339-316339; species=ponAbe
ttctcctgcctcagcctcctgagtagctgggactacaggcatatgccaccacacctggataatttttgtatttttagtagagacggggttttaccatgttggtcaggctggtcttgaactctttacctcatatgatctgcccacctcatcctcccaaagtgctgggattacaggcgtgagccaccatgcccagccGGggtcctttgaaaacacaaacctgaccattgctgtaaaccttttgatggccccttactaccctcaggataaaCTCTTGAAATTCAAGGCATTTTGCAGTTGACTCTCTCACTCTTTTATAGATTTATCTTCGGTCACTTTATCCTCAGCTACGCCAGGCCACTCTCTAGTGACAATGCTTCCCGCCTCACCCATGCTATTTATCTTTGCTCATGTGGAGGAATTAGAGGgactttgggctaattaccttgcctttcgaggcctcagtttccccatctgtatgattaggtggttggactagaagt
>gene=chr20_315339-316339; species=rheMac
ttctcctgcctcagcctcccgagtagctgggattacaggcacatgccaccacacctggctaatgtttgtatttttagtagagacggagttttaccatgttggtcaggctggtcttgaactccttacctcatatgatccgcccgcctcatcctcccaaagtgctgggattacaggtgtgagccaccatgcccagctGGggtcttttgaaaacacaaacctgaccattgctgtaaacctttcaatggccccttattaccctcaagataaactcttgaaattcaaggcattttgcagttgactccctcgctcttttatagatttatcttcggtcactttatcctcagctacacAAGGCCACTCTCCAGTGACAATGCTTCCCGCCTCACCCATGCTATTTATCTTTGTTCATGTGGAGGAATTAGAGGgactttaggctaatcaccttgcctttcgaggcctcagtttccccatctgtgtgattaggtggttggactagaagt
>gene=chr20_326113-327113; species=hg19
aaaatacaaaaaattagctaggcatggtagtgcgtgcctgtagtcccagctcctcaggcgactgaggtgggaggatcacctgagccttgggagatcgaggctgcagtgagccgtgatcatgccaccgcactccagcctggacaacagagtgagacgctgtctcaaaaaaataaaaattaaaaaaaaagaaaaaGAAAAACTAAAAAGGAAGATGTGGCCCTATCTTGCCGAGctcattcttctgtgtgtccccagcccctagcacaaggagaaacagaatagatgctcaAGACACAAAGGCATGTCTGTGCAAGGGTGCTTGAtgacggttggaggggcacaatgactttcccaagatcacacagcaaatgtgggacaaaatcaaggctGACAGCTCATGACAGGGTGGGAGGCAGATGCAGCTGCCTGGCACAGGCTGGCTCTCCAGGGAGATGGGCAGTGGGCACGCATTGCCCAGGGCAGAACTGGGGCTAGGGGAG
>gene=chr20_326113-327113; species=bosTau
--------------------------------------------------------------------------------------------------------------------------------------------------------------------------------------------------aataatgagtgaagaggaagtgtcttcactttgcagagttcaTGCATCCCTGTGTCCCCCACTTCCAACCCAAGGAAAGACAGACTGGACACTCAGGGCATAAAAGCACATGTGTGCATTGGTGCCTGAAgaagcttggagaggcgtggtgactttgccaagaccatacagtaaatgtgggacaaagccaaggctGTGGGCACATGACAAGGAATGA---------GGCTGCCTGGCAAGGGCTGGCTCTCTAGGGAGATGGGCTGGAAGCACACACTGCCCAGGACAGAGCTAGGGGTATGCTGG
>gene=chr20_326113-327113; species=calJac
aaaatccaaaatattagccaggcatggtggtgcgtgcctgtagtcccagctcctcaggtgactgaggtgggaggatcacctgagccttgggagatcaaggctgcagcgagctgtgatcatgccactgcactctagcctgggcagcagagtgagaggctgcctcaaaaaattaaaa-------------------------TAGAAAGAAAGATATGGCCCCATCTTGCAAAGCTCATTCATTCGTGTGTCCCCAGCCTCTAGCACAAGGAGAAAGAGAGTGGACACTCAAGACACGAAGGCATGTTCATGCAA-GGTGCCTGAtgaaggttggaggggcacagtgactttcccgagatcacacagcaaatgtgggacagaaccaaagctGACAGCTCATAGCAGGGTGTGAAGTAGATGCAGATGCCTGACACCGGCTGGCTGTCCAGGGAGACGGGCAGTGGGCACACACTGCCCAGGGCAGAACTGGGGTTGG-GGAG
>gene=chr20_326113-327113; species=canFam
------------------------------------------------------------------------------------------------------------------------------------------------------------------------------------------------------------------gatatggcctcatcttgc--agtttattggTCTCTGTATCTCCAGCCCC-AGTACATGGAGAGGCAGAATGGATGTTCAAGGCATGAAGGTATGTTTGTGCAATGCTGTTTGAtgaagttcagagcagtgcagtgactttcccaagaccacacagcaagtgtgggacaaaaccaagGCTGTGGGCACAGGACAAGAAATGAAGTAGACACAATTATCTGGCAAGGGCTGGCTCTCT-----------------GCACACGCTGCCCAGGGCAGACCTGAGGGTAGGTTAG
>gene=chr20_326113-327113; species=equCab
------------------------------------------------------------------------------------------------------------------------------------------------------------------------------------------agggagacaatagcaaatgaaaaagatgtggtcccatcttgtggagctcatttttgtttgtgtccccagcccctagcacaaggagagacagaatggacgctcaaGGCATGAAGGCGTGTTTATGCCATGGTCCCTGAtgaagcttggagaggtgcagtgactttcccaagaccacacagcaaatgt-ggacgaaatcaaggttGTGGGCACATGACGAAGAATGAAGTAAGCCCAGCTGCCTGG-AAGGCCTGCCTCGCTGGGGAGATGGGCCACAGGCACACACTGCCCAGGGCATAACGAAGGGTAGGTTGG
>gene=chr20_326113-327113; species=gorGor
aaaatataaaaaattagctaggcatggtagtgtgtgtctgtagt-------------------------------------------------------------------------------------------------------------------------------------TAAAAAAAAAGAAAAAGAAAAACTAAAAAGGAAGATGTGGCCCTATCTTGCAGAGctcattcatctgtgtgtccccagcccctagcacaaggagaaacagaatagatgctcaAGACACAAAGGCATGTTTGTGCAAGGGTGCTTGAtgaaggttggaggggcacaatgactttcccaagatcacacagcaaatgtgggacaaaatcaaggcCGACAGCTCATGACAGGGTGTGAAGCAGATGCAGCTGCCTGGCACAGGCTGGCTCTCCAGGGAGATGGGCAGTGGGCACACATTGCCCAGGGCAGAACTGGGGCTAGGGGAG
>gene=chr20_326113-327113; species=panTro
aaaatacaaaaaattagctaggcatggtagtgcgtgcctgtagtcccagctcctcaggcgactgaggtgggaggatcacctgagccttgggagatcgaggctgcagtgagccgtgatcatgccaccgcactccagcctggacaacagagtgagacgctgtctcaaaaaaataaaaattaaaaaaaaagaaaaaGAAAAACTAAAAAGGAAGATGTGGCCCTATCTTGCACAGctcattcatctgtgtgtccccagcccctagcacaaggagaaacagaacagatgctcaAGACACAAAGGCATGTTTGTGCAAGGGTGCTTGAtgacggttggaggggcacaatgactttcccaagatcacacagcaaatatgggacaaaatcaagGCTGACAGCTCATGACAGGGTGTGAGGCAGATGCAGCTGCCTGGCACAGGCTGGCTCTCCAGGGAGATGGGCAGTGGGCACGCATTGCCCAGGGCAGAACTGGGGCTAGGGGAG
>gene=chr20_326113-327113; species=papHam
aaaatacaaaaaattagctgggcgtggtggtgcaagcctgtagtcccaactcctcaggtgactgaggtgggaggatgacctgagccttgggatatcaaggctgcagtgagctgtgatcatgccactgtactccagcctgggcaacaga------------------------------------aaagaaaaagaaaagctaaaaaGGAAGATGTGGCCCTATCTTGCAGAGctcattcatctgtgtgtccccagcccctagcacaaggagaaacagaatggatgctcaAGACACGAAGGCATGTTTGTGCAAGGGTGCCTGAtgatggttggaggggcacaatgactttgccaagatcacacagcaaatgtgggacaaaaccaaggctGACAGCTCATAACAGGGCGTGAAGTAGATGCAACTGACTGGCACAGGCTGGCTCTCCAGGGAGATGGGCAGTGGGCACACATTGCCCAGGGCAGAACTGGGGCTAG-----
>gene=chr20_326113-327113; species=ponAbe
--------------------------------------------------------------------------------------------------------------------------------------------------------------------------------------------------------------------------------------------------------------------------------------------------------------------------------------------------------------------------------------------------------------------------------------------------------------------------------------------------------------------
>gene=chr20_326113-327113; species=rheMac
aaaatacaaaaaattagctgggcgtggtggtgcaagcctgtagtcccaactcctcaggtgactgaggtgggaggatgacctgagccttgggatatcaaggctgcagtgagctgtgatcatgccactgcactccagcctgggcaacaga---------------------------------------------------ctaaaaaGGAAGATGTGGCCCTATCTTGCAGAGCTCATTCATCTGTGTGTCCCCAGCCCCTAGCACAAGGAGAAACAGAATGGATGCTCAAGACACGAAGGCATGTTTGTGCAAGGGTGCCTGAtgatggttggaggggcacaatgactttgccaagatcacacagcaaatgtgggacaaaaccaagGCTGACAGCTCATGACAGGGCGTGAAGTAGATGCAACTGACTGGCACAGGCTGGCTCTCCAGGGAGATGGGCAGTGGGCACACATTGCCCAGGGCAGAACTGGGGCTAG-----
>gene=chr20_332107-333107; species=hg19
TCAGAAATTTAAAAATCATTTATAAgaaacaatgcttttaattcccagaagtcctgacaagcattgtgttggctctcattgggtcacttgccagccttgaactaattactatggttaagagatggactatgctgactggcAGGAAGTGAGGTTCATCTCACTTAAATCTTACTGTGGTTTCTCAATGGTAGACTGGAGTACCTTGCCAGGGCAGAGAAAAAATGTGAAGAATTGATGTCTTTAACAGCCAAGGAGACTAGTCGGCCAGGGTGCACCAATGGGTCAAGGTGTAGAGGTGGCAATGAGCTGAGTGCCTGCTATGGGCATAGCTCTTTGCTAAATATTCTCGGGAGACTGAGGCAGAGGGTCCCTTCTTTTGCTTTCAAAGGACTTCACTCTAGTGAGGAGGTAAGGTGCCAACCTCTGCAGAGAGGCCAACTTACATAACTTCAGGTCAGGTCTGTAGGGAACACCAGGAGAGGAAATGATCAAGGAAGACT
>gene=chr20_332107-333107; species=bosTau
------------------------AGAAACAATGCTTTTCACACAAAAAAGTACTGGCAAGTTTTGCATCAGctctgactgggtcagttgccagccctgagccaatgactatggcagagcgatggtatgtgctgactggTAGGAAG-AGGATTCACCTCCTTCAGATCTTCCTGTGGCTTCCCAGTGAAATGTTGAGGGATGTTGCCAGGGGAGTGGA-AGACATGGGAAGTCGATGTTCTTAGCAGTCACGGAGAGGGGTCAGTTAGGGAGCACCGGTGGGTAAAGGTATGGAGGTGGCCGGGAACCGAGTATTTACAAT-------GCTCTTTGATAAATACTGTAGTAAGTTTGagacagagggtccctccttctgctttcaaaaggcttcactctagtgggaaggcgaggtgccagcct--gcacagtgaa-----tgcacaacctcagccccagtgtacataggatgccaggacagggggtgatcagggaagact
>gene=chr20_332107-333107; species=calJac
------------------------AGAAACAATGCTTTTCATTTCCAGAAGTCCTGAAAAGCATTGcattggctctcactgggtcacatgccagccttgaactaatcactacggttaagaaatggaatatgctgactggcAGGAAGTGAGGTTCATTTCACTTAAATCTTACTGTGGCTTCCCAATGATAGACTGGGGTACCTTGCCAGAGCAGTGAAAAAACGTGAAGAATTGATTTCCATAACAGCCAAGGAGACTAGTCAGCCAGGGTGCACCAGTGGGTCAAGGTGTAGAGGTGGCAATGAGCTGAGTCCCTTCAATGAGCATAGCTCTTTGCTAAATACTCTCGGGAGACTGAGGCAGAGGGTCCCTCCTTCCGCTTTCAAAGGACTTCACTCTAGTGAGGAGGTAAGGTGCCAACCTGTGCAGAGAGGCCAACTTACATAACTTCAGGTAAGGTCTGCAGAGAACACCAGGAGAGGAAATGATCAAGGAAGACT
>gene=chr20_332107-333107; species=canFam
------------------------AGAAGCAATGCTTTCCATTTCC---AGTCCTGCCGAGCATTGcattggctctgattggatcacatgccttctctgaactaattacggtggcagggggctagtaaacactgactggcAGGAAG-GGGCTTCATCTCAGTTAAATCTTACTGTGGCTTCACAATGATATATTGAGGTTCGTTGCCAGGGCAGTCGA-AGACATTAGA-----GTGTCTATAACTGCCAGGGAGAGTGGTCAGTGAGGGCTCACAGGTAGGGAAAGG--------TGACAGTAAGCTGAATCCCTACAATGGGCACAGCTCTTTGC-AAATACTGTAAGGGGACTGAGGCAGAGGGTCCTTCCttctgctttcaaagggcttcattctagaggggaggcaaagtgccaagatacgtagagtgaa-----tgcacaacctcaggacaaatgatca-----------gagagggggtgatcagggaagatt
>gene=chr20_332107-333107; species=equCab
------------------------agaaacagtgcttttcattttcagaagtcctggccagcattgcattggctctgactgggtctcttgccagccctgaactaattactatggcggggggatggtatacattgactggcAGGAAG-GCGGCTCATCCCACTTAAGTCTTACTGTGGCTTCACAATGCTATACTGGGG-ACGTGGCCAGGACAGTGGA-AGATGTGAAG-----G-------------CAGGACCAGTGGTCAG--------CACCAGTGGGGAGAGATGTGGAGGCCACAGTGAGCCGAGTCTTCATAATGGGTGCAGCTCTTTGCTAAATACTGTAAGGAGATGGAGGCAGAGGGTCCCTCGCGCT---------------------------AAGGTGAGGTGCCAACCGAGGCAGAGTGAA-----TGCACCACCAAAGGTCTGCTGTGCGGATGATGCCAGGAGAGGGGATGATCAGGGAAGACT
>gene=chr20_332107-333107; species=gorGor
tcagAAATTTAAAAATCATTTATAAgaaacaatgcttttcattcccagaagtcctgacaagcattgcattggctctcattgggtcacttgccagccttgaactaattactatggttaagagatggactatgctgactggcAGGAAGTGAGGTTCATCTCACTTAAATCTTACTGTGGTTTCTCAATGGTAGACTGGAGTACCTTGCCAGGGCAGAGAAAAAATGTGAAGAATTGATGTCTGTAACAGCCAAGGAGACTAGTCGGCCAGGGTGCACCAATGGGTCAAGGTGTAGAGGTGGCAATGAGCTGAGTGCCTGCTATGGGCATAGCTCTTTGCTAAATATTCTTGGGAGACTGAGGCAGAGGGTCCCTTCTTCTGCTTTCAAAGGCCTTCACTCTAGTGAGGAGGTAAGGTGCCAACCTCTGCAGAGAGGCCAACTTACATAACTTCAGGTCAGGTCTGTAGGGAACACCAGGAGAGGAAATGATCAAGGAAGACT
>gene=chr20_332107-333107; species=panTro
tcagAAATTTAAAAATCATTTATAagaaacaatgcttttcattcccagaagtcctgacaagcattgcattggctctcattgggtcacttgccagccttgaactaattactatggttaagagatggactatgctgactggcAGGAAGTGAGGTTCATCTCACTTAAATCTTACTGTGGTTTCTCAATGGTAGACTGGAGTACCTTGCCAGGGCAGAGAAAAAATGTGAAGAATTGATGTCTGTAACAGCCAAGGAGACTAGTCGGCCAGGGTGCACCAATGGGTCAAGGTGTAGAGGTGGCAATGAGCTGAGTGCCTGCTATGGGCATAGCTCTTTGCTAAATATTCTCGGGAGACTGAGGCAGAGGGTCCCTTCTTCTGCTTTCAAAGGACTTCACTCTAGTGAGGAGGTAAGGTGCCAACCTCTGCAGAGAGGCCAACTTACATAACTTCAGGTCAGGTCTGTAGGGAACACCAGGAGAGGAAATGATCAAGGAAGACT
>gene=chr20_332107-333107; species=papHam
tcagAAATTTAAAAGCCATTTATAAgaaacaatgcttttcatttccagaagtcctgacaagcattgcattggctcttattgggtcacttgccagccttgaactaattactatggttaagagatggactatgctgactggTAGGAAGTGAGATTCATCTCACTTAAATCTTACTGTGGTTTCCCAGTGGTAGACTGGAGTATCTTGCCAGGGCAGCAAAAAAATGTGAAGAATTGATGTCTGTAACAGCCAAGGAGACTAGTCGGCCAGGGTGCACCAATGGGTCAAGGTGCAGAGGTGGCAATGAGCTGAGTCCCTGCTATGGGCATAGCTCTTTGCTAAATACTCTCGGGAGACTGAGGCAGAGGGTCCCTCC---TGCTTTCAAAGGACTTCACTCTAGTGAGGAGGTAAGGTGCCAACCTGTGCAGAGAGACCAACTTACATAACTTCAGGTCAGGTCTGTAGAGAACACCAGGAGAGGAAATGATCAAGGAAGACT
>gene=chr20_332107-333107; species=ponAbe
--------------------------------------------------------------------------------------------------------------------------------------------------------------------------------------------------------------------------------------------------------------------------------------------------------------------------------------------------------------------------------------------------------------------------------------------------------------------------------------------------------------------
>gene=chr20_332107-333107; species=rheMac
tcagAAATTTAAAAGCCATTTATAagaaacaatgcttttcatttccagaagtcctgacaagcattgcattggctcttattgggtcacttgccagccttgaactaattactatggttaagagatggactatgctgactggTAGGAAGTGAGATTCATCTCACTTAAATCTTACTGTGGTTTCCCAGTGGTAGACTGGAGTATCTTGCCAGGGCAGCAAAAAATTGTGAAGAATTGATGTCTGTAACAGCCAAGGAGACTAGTCGGCCAGGGTGCACCAATGGGTCAAGGTGCAGAGGTGGCAATGAGCTGAGTCCCTGCTATGGGCATAGCTCTTTGCTAAATACTCTCGGGAGACTGAGGCAGAGGGTCCCTCC---TGCTTTCAAAGGACTTCACTCTAGTGAGGAGGTAAGGTGCCAACCTGTGCAGACAGACCAACTTACATAACTTCAGGTCAGGTCTGTAGAGAACACCAGGAGAGGAAATGATCAAGGAAGACT
>gene=chr20_384244-385244; species=hg19
attgtgaaatgagaaagtatgacttttaagattaggtcataaaatatgttatggcttctgccttgctcttctggatcatctgctctggggacagccagctgccatgttgcgaggacactcaattacccctgtggaaacttacatgtggtgaggatcgtaggcattctgcaaataaccagcaccacccaggcacataaaagagctttcttgagtcaatcctccagccccagtcaagccttcagatgactgcagccccagccgacatcttaactacaacctcatgagtgaccctgagccagaaccatctatgtagctgctccccagttcctaacccacagaaactatgtgatagcatacatgttgattgcttttttaagcaattaattttgggaaatttgccacatatcaataattaataacttgtacagattctcacaacagcctatgtgggaggagccatcataattaccattgaacagagaaagaaactgaggcccaga
>gene=chr20_384244-385244; species=bosTau
ac--taaaataaa-gagcatgacttt-aaggatagacc-----atatattatggcttctacctcgctcttctggatcaTCTATTctgggaaaagccaaatgccacgttgctaggacactcgagta-gcctatggagagatgcatgtgacaaggaacttatacattctgc-aataaccagcaccaaccaagtctgtgagtgggcttt--------aatcctccaacctcagtcaggctttcagataactgaagccccagccaacatcttaactataact-cctgagagaccttgcgctaaaactacctaagaagctgttcctgaaatcctaatgcataggaactctgtgagatc-ttcatgtttattactgttccccagtg------------------------------------------------------------------------------------------------------------------------
>gene=chr20_384244-385244; species=calJac
attgt-aaatgagaaagtatgacttttaaggttaggtcacaaaatatgttatggcttctgccttgctcctctagatcatgtgctctggggagagctagcttccatgttgtgaggacattctattacccctgtggaaatgtacatgtggtgaggaacacaggcatcctgcaaataaccagcaccacctagatacatgagagagctttctagagttgatcttccggccccagtcaagccttcagatgacttt-gccccagccgacatcttaactacgacctcatgagaggccctgagccagaaccatcaatgtagctgctccccagttcctaacccacaaaaactgtgtgagagcatacacatttattgttgttttaagctaattatttggggaaatttgctacatatcaataattaataacttgtacagattctcacaacagcctatatgagaggagccatcataaccaccattgtacagagaaagaaactgaggcccagc
>gene=chr20_384244-385244; species=canFam
attgtgaaatgaaagaatatgacttT-Aaggcttggccataaaatagatcatggctcctgccttgctcacctggatcatctgctcttgggaaagctagctgccatgtttcaaggacactcaagtagacctatggacagatacatgtgacaaggaacttagacatcct---gcaaaccagcaccaaccaggtgtatgagca-gctttcttgagcagatcctcca-ccccagtcaagccttcagatgactgaagcctcagccaacatcttcaccacaacc-tct--gagactttgagccaaaaccacttcagaagctgctcccaaattcctaacccccagaaactgtgtgagatc-tacatgtttattg---ttctaagccattaattttaaggaactcagtagatatcaataaacaataactgac-tagatcctcaaaagagcccaggagggagggaccatcatgattaccattatacagaaggggaagctaaggtccaga
>gene=chr20_384244-385244; species=equCab
atcatgaaatgatgcagtatgacctttaaggctaagtc--aaaatatattatagttcctgccttgctctcctggattatgtgcttcggggaatgccagctgccatgtcactaggacgctcaagcagccctctggagaggtacagggggcgaggaga-tgggcatcccacaacaaaccaccaccagccaggcatacgaggagggtttcatgagtctatcctccagccccagtcaagccttcagatgactgacatcccaggcaacatcttaaccgcagct-catgagagaccttgagccagagccacctaagacactgttcctgaattcctaacccacagaaactctgtgagatc-tagatgttgatta---ttttaagctgctagttttggggaatctgttacgtatcaataaccaatagctggtagagatgctcacaacagcctatgagggagggaccatcatgatcaccattgtacagagggggaaactgaggcccaga
>gene=chr20_384244-385244; species=gorGor
attgtgaaatgagaaagtatgacttttaagattaggtcataaaatatgttatggctt-tgccttgctcttctggatcatctgctctggggatagccagctgccatgttgcgaggacactcaattacccccgtggaaacttacatgtggtgaggatcgtaggcattctgcaaataaccagcaccacccaggtacataaaagagctttcttgagtcaatcctccagccccagtcaagccttcagatgactgcagccccagccgacatcttaactacaacctcatgagtgaccctgagccagaaccatctatgtagctgctccccagttcctaacccacagaaactgtgtgatagcatacatgttgattgctgttttaagcaattaatttggggaaatttgctacatatcaataattaataacttgtacaGattctcacaacagcctatgtgggaggagccatcataattaccattgtacagagaaagaaactgaggcccaga
>gene=chr20_384244-385244; species=panTro
attgtgaaatgagaaagtatgacttttaagattaggtcataaaatatgttatggcttctgccttgctcttctggatcatctgctctggggatagccagctgccacgttgcgaggacactcagttacccctgtggaaacttacatgtggtgaggatcgtaggcattctgcaaataaccagcaccacccaggcacataaaagagctttcttgagtcaatcctccagccccagtcaagccttcagatgactgcagccccagccgacatcttaactacagcctcatgagtgaccctgagccagaaccatctatgtagctgctccccagttcctaacccacagaaactgtgtgatagcatacatgttgattgctgtcttaagcaattaatttggggaaatttggtacatatcaataattaataacttgtacagattctcacaacagcctatgtgggaggagccatcataattaccattgaacagagaaagaaactgaggcccaga
>gene=chr20_384244-385244; species=papHam
attgtgaaatgagaaagtatgacgtttaagattaggtcataaaatacgttatggtttctgctttgcttttctggatcatctgctctggggagagccagctgccatgttgtgaggacactcaattacccctgtggaaacgtacacgtggtgaggaacgtaggcattctgcaaataaccagcaccacccaggcacatgagagagctttcttgagtcgatcctccagccccagtcaagccttcagatgactgcagccccagctaacatcttaactacaacttcatgagagaccctgagtcagaaccatctatgtagctgctccccagctcctaccccacagaaactgtgtaacagcatacatgtttattgctgttttaagctgttaattttgggaaatttgctatgtatcaataattaataacttgtacagattctcacaacagcctatgtgggagaagccattataatcaccattgtacagagaaagaaactgaggcccaga
>gene=chr20_384244-385244; species=ponAbe
attgtgaaacgagaaagtatgacttttaagattaggtcataaaatatgttatggcttctgccttgctcttctggatcatctgctctggggatagccagctgccatgttgcgaggacactcaattacccctgtggaaacttacatgtggtgaggatcgtaggcgttctgtaaataaccagcaccacccaggcacatgagagagctttcttgagtcaatcctccagccccagtcaagccttcagatgactgcagccccagctgacatcttaactacaacctcatgagtgaccctgagccacaaccatctatgtagctgctccccagttcctaacccacagaaactgtgtgacagcatacatgttgattgctgttttaagctattaatttggggaaatttgctacatatcaataattaataacttgtacagattctcacaacagcctatgtgggaggagccatcataattaccattgtacagagaaagaaactgaggcccaga
>gene=chr20_384244-385244; species=rheMac
attgtgaaatgagaaagtatgacttttaagattaggtcataaaatatgttaaggtttctgctttgcttttctggatcatctgctctggggagagccagctgccatgttgtgaggacactcaattacccctgtggaaacgtacacgtggtgaggaacgtaggcattctgcaaataaccagcaccacccaagcacatgagagagctttcttgagtcaatcctccagccccagtcaagccttcagatgactgcagccccagccaacatcttaactacaacttcatgagagacccagagtcagaaccatctatgtagctgctccccagctcctaccccacagaaactgtgtaacagcatacatgtttattgctgttttaagctgttaattttgggaaatttgctatgtatcaataattaataacttgtacagattctcacaacagcctatgtgggaggagccattataatcaccattgtacagagaaagaaactgaggcccaga
>gene=chr20_388299-389299; species=hg19
GGTGGGGTCGCCCCAAACAGGAGCGCCGGGACCGCTGGGACCCCGCACTCGGCGTCCGCCGCCGCCGGGTAGCCGGGCAGTGGAGGTCCCGGATGAGGCGACAATTTTTCCGGCCCCCCCTCCCAGTCCCGCCCCACTTCCGGGGCCGCCACTTTCACTTTCTCTTCCGCCGAAGCCGCTCCCCTTGCGAAGAACTGGGGCCTCCCGGGAGGAGAGAGGGCTTTGCCTTGAAACCCGGGACGCCAGGGGCGCTCCCGCAAGTGGGGGTCCTCCGGGACTTGGAACGCCCCGGCTGGGTGGTGTCCGGGCGTCCTTTCCCCGCTTCTTCCCACCTCGGCTGGTCCCGTTTCCTCCTGCGCCCAGTGCGGACCTGTCTCGGCGCCCGCTGCCCTCTCACCGCCCCACGCAGGATCCCGGCCTGGTCACCGGGCAGTGTGATGCTTCCCGACTGCCGCGGGGACAGCGAGGCACACACAGGGCTTGGGCCGCGCCGGAGGCCA
>gene=chr20_388299-389299; species=bosTau
CGAGGGAACGCCCTGGGACAGAACGCCTGGATTCCCGTGAcccggggcggg--ggcccccgccggg-------TGGTCGGGGGGAGACCCGGATCCGGCGAC-AATCTTCCG-------------------CCCCACTTCCGGAGCCGCCACTTTCACTTTCTTTTCCGCTGAAACTGCTGCCCTCAGGACTGACAGGGGCCGCCGCGGGCGCGAGGGAGTTGG--GCTGAAATCCCGCACCCCGAGGGCGCTCCCAG-AGGGAGAG--CTCCGG----CCCAGCGCCCGGGCTGTGCGGCGCCG--------CTCCTCCCTTCC-CCGCAGCCAGGCCTGTCCAGTTTTCTCTGTGGTACAGAGCCGGCTCGGCTTGGCGCTCCC-------TCACC-TCCCA-------------CCAGGCCCCCGGGTAATATGATGCTACCCGATTGCCACCGGAACCCTGAGGCACCAAGAAGGCTCGGGCCGCGCCACTGGCCA
>gene=chr20_388299-389299; species=calJac
GGTGGGGTCGCCTCGAACAGGAGCGCCGGGACCACT---------------------------------------GGCAGTGGGGGTCCCGGATGAGGCGACAACTTTTCCGGTCCCC-CTCCCAGTCCCGCCCCACTTCCGGGGCCGCCACTTTCACTTTCTTTTCCGCCTAAGCCGCTCTCCTTGCGAAGGACTGGGGCCTCCCGGGAG--GAGAGGGCTTTGCTTTGAAACCCCGGACGCCAGGGGCGCTCCCGCAAGTGGGGGTCCTCCGGGACTTAGAGCGCCCCCGCTGGGCGGCGTCCCGGCGTCCTTTCCCAGCTTCTCCCCACCTCGGCTGGTCTCGTTTCCTC-TGCGCCCATTGCGGACTTGTCTGGGCATCCCCTGCCCTCTCACCGCCCCACGCGGGGTCCAGGCCTGGTCCCCGGGCGGTGTGATGCTTCCCGACTGCCGCGGGTACAAGGAGGCACAGACAGGGCTTGGGCCGCGCCGGAGGCCA
>gene=chr20_388299-389299; species=canFam
CACAGGGGCCACTCCGTCATGCGCACCCGGGCCGCCGGGATCCGGAGCGGGGCGGGGACCGCCGGGGACCGCGCAGGCGGTCGGCGTCC-GGATGTCCCGAC-GCTCTGCTG-------------------CCCTACTTCCGGGGCCTCCACTTTCACTTTCCGTTCCGCTGTAGCGGCTCTCACCT---CGGTCCGGGGCCGCCCC-----GGAGCGAGTGTG--GCTGCCGTCCCGGACGCCGGGGGCGCTCCCTGCACCGAGAGTCCCCGGGGACCAGCAGCGCCC-GGCGGT-CGGCGTCA-----------CTCTCCTCC-CCGC-GCCAGGCCCGTCTCGCTTCCTCTGTCGCCCATCGAGGGCTTGGCTCGGTGCCGCCTGCCCTTCCCCC-TCCGCCGCGGGGTCCCAGCCCGGTGCCCGGGGCTGGCGATGTTACCCGATTGCCGTGGGGACACCAAGGCACAAAGAGGGCGCGGGCCGCGCCTGAGGCCG
>gene=chr20_388299-389299; species=equCab
--------------------------------------------------------------------------------------------------------------------------------------------------------------------------------------------------------------------------------------------------------------------------------------------------------------------------------------------------------------------------------------------------------------------------------------------------------------------------------------------------------------------
>gene=chr20_388299-389299; species=gorGor
--------------------------------------------------------------------------------------------------------------------------------------------------------------------------------------------------------------------------------------------------------------------------------------------------------------------------------------------------------------------------------------------------------------------------------------------------------------------------------------------------------------------
>gene=chr20_388299-389299; species=panTro
GGTGGGGTCGCCCCAA---------------------------------------------------------------------------------------------------------------------------------------------------------------------------------ACTGGGGCCTCCCGGGAGGAGAGAGGGCTTTGCCTTGAAACCCGGGACGCCAGGGGCGCTCCCGCAAGTGGGGGTCCTCCGGGACTTGGAACGCCCCGGCTGGGTGGTGTCCGGGCGTCCTTTCCCCGCTTCTTCCCACCTCGGCTGGTCCCGTTTCCTCCTGCGCCCAGTGCGGACCTGTCTCGGCGCCCGCTGCCCTCTCACCGCCCCACGCAGGATCCCGGCCTGGTCACCGGGCAGTGTGATGCTTCCCGACTGCCGCGGGGACAGCGAGGCACACACAGGGCTTGGGCCGCGCCGGAGGACA
>gene=chr20_388299-389299; species=papHam
GGTGGGGTCGCCCCAAACAGGAGCGCCGGGAGCGCTGGAACCCCGCGCTCGGCGGCCCTCGCCGCCGGGTGGCCGGGCATTGGAGGTCCCGGATGAGGCGACAATTTTTCCGGCCCCC-CTCCCAGTCCCGCCCCACTTCCGGGGCCGCCACTTTCACTTTCTCTTCCGCCGAAGCCGCTCCGCTTGCGAAGAACTGGGGCCTCCTGGGAGGAGAGAGGGCTTTGCGTTGAAACCCAGGACGCCAGGAGTGCTCCCGCAAGTGGGGGTCCTCCGGGACTTGGAACGCCCCGGCTGGGCGGTGTCCGGGCGTCCTTTCCCCGCTTCTCCCCACCTCGGCTGGTCCCGTTTCCTCTTGCGCCCAGTGCGGACTTGTCTCGGCGCCCGCTGCCCTCTCACCGCCCCACTCGGGATCCCGGCCTGGTCACCAGGCAGTGTGATGCTTCCCGATTGCCGCGAGGACAGCGAGACACAGACAGAACTTGGGCCGCGCCGGAGGCCA
>gene=chr20_388299-389299; species=ponAbe
GGTGGGGTCGCCCCAAACAGGAGCGCCGAGACCGCTGGGACCCCGCACTCGGCGTCCGCCGCCGGCGGGTGGCCGGGCAGTGGAGGTCCAGGATGAGGCGACAATTTTTCCGGCCCCCGCTCCC------GCCCCACTTCCGGGGCCGCCACTTTCACTTTCTCTTCCGCCGAAGCCGCTCCCCTTGTGAAGAACTGGGGCCTCCCGGGAGGAGAGAGGGCTTTCCCTTGAAACCCGGGACGCCAGGGGTGCTCCCGCAAGTGGGGGTCCTCCGGGACTTGGAAAGCCCCGGCTGGGCGGTGTCCAGGCGTCTTTTCCCCGCTTCTCCCCACCTCGGCTGGTCCCGTTTCCTCTTGTGCCCAGTGCGGACTTGTCTCGGCGCCCGCTGCCCTCTCACCGCCCCACGCAGGATCCCGGCCTGGTCACCGGGCAGTGTGATGCTTCCCGACTGCCGCGGGGACAGCGAGGCACAAACAGGGCTTGGGCCGCGCCGGAGGCCA
>gene=chr20_388299-389299; species=rheMac
GGTGGGGTCGCCCCAAACAGGAGCGCCGGGAGCGCTGGAACCCCGCCCTCGGCGTCCGCCGCCGCCGGGTGGCCGGGCATTGGAGGTCCCGGATGAGGCGACAATTTTTCCGGCCCCC-CTCCCAGTCCCGCCCCACTTCCGGGGCCGCCACTTTCACTTTCTCTTCCGCCGAAGCCGCTCCGCTTGCGAAGAACTGGGGCCTCCTGGGAGGAGAGAGGGCTTTGCGTTGAAACCCAGGACGCCAGGAGTGCTCCCGCAAGTGGGGGTCCTCCGGGACTTGGAACGCCCCGGCTGGGCGGTGTCCGGGCGTCCTTTCCCCGCTTCTCCCCACCTCGGCTGGTCCCGTTTCCTCTTGCGCCCAGTGCGGACTTGTCTCGGCGCCCGCTGCCCTCTCACCGCCCCACTCGGGATCACGGCCTGGTCACCAGGCAGTGTGATGCTTCCCGATTGCCGCGGGGACAGCGAGGCACAGACAGAACTTGGGCCGCGCCGGAGGCCA
>gene=chr20_403164-404164; species=hg19
agcagagttgttaagaatcagggactcggctgggcgtggcagctcacacctgtaatcccagcactttgggaggatgaagtgggcagattgcttgaacccatgagttccagaccaacctgggcaacatggcaaaaaatattcaaaaaatagccaggcgcgggggcatgcgcctgtagtcctagctacttgggtggggtctgggatgagtgggctgaggtgggaggattgcttgagcctaggaagtaaggttgcagtgagctgtgattgtgccactgcactccagcctgggcaacagagtgagaccttgcctcaaaaaaagaaaaaaaaaattagtcagggaactctggagcctggtggcctgggtgtgtgaccacaagtcagatatttaacctctctatgcctctatctcatctctgttagagtcagagttacagcttctatttccaggattgcaaagattacagtagaggatatgtgtatagaattcatagtagtacATc
>gene=chr20_403164-404164; species=bosTau
AGCAGAGAAGTTAACAA---------------------------------------------------------------------------------------------------------------------------------------------------------------------------------------------------------------------------------------------------------------------------------------------------------------------------------------------------------------------------------------------------------------------------------------------------------------------------------------------------
>gene=chr20_403164-404164; species=calJac
agcagagttgttaagagtcagcgacttggccaggcatggcagctcacacctctaatcccagtactttgggaagctgaggtgggcagattgcttgaattcaca-----cagaccagcctgggcaacatggcaaaacagatttaaaaaatagcggggtgtggaggcatgcgcctgtagtcccagctacttggggggggtcgagggggaatgggctaagatgggaggatcgcttgagcctgggaggtgagcctgcagtgagctgcagttgtgccaccgcactcta-cctgagcaacagagtgagaccttgcctcaaaaaaagaaaacaaaa-----cggggggactctggagcctggtggcctgggtgtatgaccacaagtcagatgtttaacctctctatgcctctatctcatctctattagagtcagagttacagtttctatttccaggattacaaagattacagtagaggatatgtgtatagaatttagagtagtgTggc
>gene=chr20_403164-404164; species=canFam
AGCAGAGCCCTTAAGAGTGGGGGC---------------------------------------------------------------------------------------------------------------------------------------------------------------------------------------------------------------------------------------------------------------------------------------------------------------------------AACTCTGGGGCC-ACTGGCCTCGGTG----ACCCCAAGTCAGATATTCAACCCGTGCCTTGCTTT-TCTCACATCAGTTAGGGTTGAAGTTA--GTTT---TTTGAAAGGTTGTGAAGAATATCGTAGAGGGCATGTGTAAAGA-----------------
>gene=chr20_403164-404164; species=equCab
agcagaggggttaagagtaggaga--------------------------------------------------------------------------------------------------------------------------------------------------------------------------------------------------------------------------------------------------------------------------------------------------------------------------------------------------------------------------------------------------------------------------------------------------------------------------------------------
>gene=chr20_403164-404164; species=gorGor
--------------------------------------------------------------------------------------------------------------------------------------------------------------------------------------------------------------------------------------------------------------------------------------------------------------------------------------------------------------------------------------------------------------------------------------------------------------------------------------------------------------------
>gene=chr20_403164-404164; species=panTro
agcagagttgttaagagtcagggactccgctgggtgtggcagctcacacctgtaatcccagcactttgggaggatgaagtgggcagattgcttgaacccatgagttccagaccaacctgggcaacatggcaaaaaatattcaaaaaatacccaggcgtgggggcatgcgcctgtagtcctagctacttgggtggggtctgggatgagtgggctgaggtgggaggattgcttgagcctaggaagtaaggttgcagtgagctgtgattgtgccactgcaccccagcctgggcaacagagtgagaccttgcctcaaaaaaagaaaaaaaaa---aattaggaaactctggagcctggtggcctgggtgtgtgaccacaagtcagatattgaacctctctatgcctctatctcatctctgttagagtcagagttacagcttctatttccaggattgcaaagattacagt------------------attcagagtactacATc
>gene=chr20_403164-404164; species=papHam
agcagagttgttaagagtcagggactcggctgggcgtggcagctcacacctgtaatcccagcactttgggaggccaaggtgggcagattgcttgaacccatgagctccagaccagcctgggcaacatggcaaaaaatattcaaaaaatagccagtcgcaggggcatgcgcctgtagtcctagctactcaggtggggtcaggagtgagtgggctgaggtgggaggattgcttgagcctgggaggtagggttacggtgagctgtgattgtgccactacactccagcctgggcaacagagtgagaccttgcctcaaaaaaagaaaaaaaaa--tagtcggggaactctggagcctggtggcctgggtgtgtgaccacaagtcagatatttaacctctctatgcctctatctcatctctgttagagtcagagttacagcttctatttccaggattgcaaagattatggcagagcatatgtgtatagaatttagagtagtgcggc
>gene=chr20_403164-404164; species=ponAbe
agcagagttgttaagagtcagggactcggctgggcgtggcagctcacacctgtaatcccagcactttgggaggacaaggtgggaagattgcttgaacccatgagttccagaccagcctgggcaacatggcaaaaaatattcaaaaaacagccaggcgcgggggcatgcgcctgtagtcctagctacttgggcggggtctgggatgagtgggctgaggtgggaggattgcttgagcctaggaagtaaggttgcagtgagctgtgattgtgccactgcactccagcctgggcgacagagtgagaccttgcctcaaaaaaagaaaaaaaaaattagtcggggaactctggagcctggtggcctgggtgtgtgaccataagtcagatatttaacctctctatgcctctatctcatctctgttagagtcagagttacagcttctatttccaggattgcaaagattacagtagaggatatgtg--tagtatatagagtagtacatc
>gene=chr20_403164-404164; species=rheMac
AGCAGAGTTGTTAAGAGTCAGGGACTTggctcggcgtggcagctcacacctgtaatcccagcactttgggaggccaaggtgggcagattgcttgaacccatgagctccagaccagcctgggcaacgtggcaaaaaatattcaaaaaatagccagtcgcgagggcgtgcgcctgtagtcctagctactcgggcggggtcaggagtgagtgggctgaggtgggaggattgcttgagcctgggaggtaaggttacggtgagctgtgattgtgccactacactccagcctgggcaacagagtgagaccttgcctcaaaaaaagaaaaaaaaa--TAGTCGGGGAACTCTGGAGCCTGGTGGCctgggtgtgtgaccgtaagtcagatatttaacctctctatgcctctatctcatctctgttagagtcagagttacagcttctatttccaggattacaaagattatggcagagcatatgtgtatagaatttagagtagtgcggc
>gene=chr20_412241-413241; species=hg19
cgtttaccacattaaaatctagatgccctgcttctcttgaaaatgtcaaagcttggtaatgccaggtcctcacttctacctggggggaatggagtcacagagatgtcaaatctcttcatggggtgtacaccctccagtttgccacagtcctcaccACCCCAGGACTCACGCCGAGGCCTTTCCAGTGCCCTTGCACCATCCTTTTTCTCGTAAGAGGAAGATGAAGTGGGGCTCTACGCGCGGCGTATCACAGGTGAGGGCGAGACCAGCAGAGAGGGCTGTGCTGGCTGTGGCTTTGCTCGGCCTGCCCCATCCATGCTGCAGTGGTGCGGAGGAGCAGGGAGCTGTGTAGGGCCAACCCCGGTTCCTGCCTCAGCTCCACCCGCCTTGCACCTGCAAGTGAAAGGTCTTAAGACGAGCAGGCCCAGGGCACCCTCTACTGCAGGGTCAGGTGGAGGTGCCTCCACCTCCCAAGGCTCACCCATGCCAGGGGCCCAGAA
>gene=chr20_412241-413241; species=bosTau
-agatgctacattaaaatctagatgtccaacttctcttgaaaaaactgaagcttggtaat-ctgggtcctcatttccacgtggcaGGTCCA-GATCACA-TGATG------TTCCC--------------CATCCAGCTCTCCGCAGTCCT--TCACCCCGCTTGTCGCAC---CACCTTCCCAGTGCCCTCGCACCATTCTTTTGGCATTGAGAAGAAAATGAAACATTTCTTTCCCCGTGGCGTATCAAAAATGAGGACAA-GAGGGAAGTGGGAACCGCATGGGCC---GCTTCGCTTGGCCCACTCCATCTGCACCA---------AGGCAGGCAGGAGATGGTGCAGGGCTGTCCTGGGTTCTACCTTCAGCACCATACATCACATGCCAGAGGGTGAAGAACC-TAAGATGGGCAGGCTCAAAGTGCTCCCCACTGC--TGTCAAATGGAGGCACCACCTCTCCCAAGGAGTCATGCAAACAGGGCC-------
>gene=chr20_412241-413241; species=calJac
cttttgccacattaaaatctagatgcccggcttctcttgaaattgtc-aagcttggtaatgccaggtcctcacttccacctgtggggactggagtcacagagccgtcaag--tcttcatggggtgtacaccctcccttttgc--cagtcctcatcaccccGGGACTCACACCGAGGCCTTTCCAGTGTCCTCGCATCATCCTTTTTCTCATAAGAGGAACATGAAGTGGGTCTCTACTCACAGCCTATCACAAGTGAGGGCGAGACCTGCAGAGAGGGCTGTGGTGGCTTCAGCTTTGCTTGGCCCACCCTGTCCATGCTGCATTGGTGCGGAGGGGCAGGGAGCGGTGCAG-GCCGACCCTGGTTCCTGCCTCAGCCCCACACTCCTTGCACCTGCAAGTGAAAGGTC-TAAGCTGGGCAGGATCAGGGCACCTTCTACTGCAGGGTCAGGTAGAGGTGCCTCCACCTCCCAAGGCTCACCCATGCCAGGGGCCCGGAC
>gene=chr20_412241-413241; species=canFam
------------------------------------------------------------------------------------------------------------------------------------------------------------------------------------------------------------------------------------------------------------------------------------------------------GTGGCTATGCTCACTTCTAGC-CACAA---------GGACAGGCAGGGAGGGGTGCGGGGCAGTCCCACCATCTGGCCTCAGCACCAT-GTTCACATGCCAGCTGGTGAAGGATC-CACAATGGG-TGGGCCTAAGTGCTCCCTACTGT-GGGTTGAGTGGAGGTGCTTCCGCTCCCAAGGGGTCACCCATTTCGGGGCCCAGACC
>gene=chr20_412241-413241; species=equCab
-agacactagattaaaattaagatgcccagcttctcttgaaaaagtcgagg-ttggtaatcctgggtccttgtttccacgtggtaggaatggagtcacg-tgattgatgctgtcttcaaagggtttaggctctcta-gtcatcacagtccttgtcaccctagtactcacactgaggcctttccagtgcccttgcaccgttcttttcctgatgagaagagaatgaagtATTTCTTTACCCATGGCGTATCAAAA-GAGGGACAAGGCAGGCCAAGGGGGCTGCGTCGGCT-----TTCGCTGGGCCCACTCCTCTC-CGCCA---------GCCTGGGCAGAAATGAAGGCGGGACTGTCCTGTGTGCCGACCTTAGCACCACAGTGAATGCACCAGCCGGCGGAGGATC-TAAGAGGGC-AGGCTCAAAGTGCTCCCTATTGCAGAGTTGAGGGGAGGGGCCTC-ACCACCTAAGGGTCACGCATGGCACGCCCCAGACC
>gene=chr20_412241-413241; species=gorGor
cttttaccacattcaaatctacatgccccgcttctcttgaaaatgtcaaagcttgctaatgccaggtcctcacttccacctggggggaatggagtcacagagatgtcaaatctcttcatggggtgtacaccctccagtttgccacagtcctcaccACCCCAGGACTCACGCTGAGGCCTTTCCAGTGCCCTTGCACCATCCTTTTTCTCGTAAGAGGAAAATGAAGTGGGGCTCTACGCACCGCGTATCACAGGTGAGGGCGAGACCAGCAGAGAGGGCTGTGCTGGCTGTGGCTTTGCTCGGCCTGCCCCATCCATGCTGCAGTGGTGCGGA-GAGCAGGGAGCTGTGTAGGGCCAACCTCGGTTCCTGCCTCAGCTCCACCCGCCTTGCACCTGCAAGTGAAAGGTCTTAAGATGAGCAGGCCCAGGGCACCCTCTACTGCAGGGTCAGGTGGAGGTGCCTCCATCTCCCAAGGCTCGCCCATGCCAGGGGCCCAGAA
>gene=chr20_412241-413241; species=panTro
cttttaccacattaaaatctagatgccccgcttctcttgaaaatgtcaaagcttggtaatgccaggtcctcacttccacctggggggaatggagtcacagagatgtcagatctcttcatggggtgtacatgctccagtttgccacagttctcaccACCCCAGGACTCACGCCGAGGCCTTTCCAGTGCTCTTGCACCATCCTTTTTCTCATAAGAGGAAGATGAAGTGGGGCTCTACACACGGCATATCACAGGTGAGGGCGAGACCAGCAGAGAGGGCTGTGCTGGCTGTGGCTTTGCTCGGCCTGCCCCATCCATGCTGCAGTGGTGCGGAGGAGCAGGGAGCTGTGTAGAGCCAACCCCGGTTCCTGCCTCAGCTCCACCCGCCTTGCACCTGCAAGTGAAAGGTCTTAAGACGAGCAGGCCCAGGGCACCCTCTACTGCAGGGTCAGGTGGAGGTGCCTCCACCTCCCGAGGCTCACCCATGCCAGGGGCCCAGAA
>gene=chr20_412241-413241; species=papHam
cttttactacattaaaatctcgatgcccggcttctcttgaaaatgtcaaagcttggtaatgccaggtcctcacttccacatggggggaatggagtcgcagagatgtcaagtctcttcatgtggtatataccctccggtttgccacagtcctgaccaccccaggactcacgcccaggcctttccagtgcccttgcaccatcctttttctcttaagaggaaaatgaactgggtctctacccacagtgtatcacaggtgagGGTGAGACGGTC--AGAGGGCTGTGCTGGCTGTGGCTTTGCTTGACCCGCCCTGTCCATGCTGCAGTGGTGCGGAGGGGCAGTGAGGTATGTGGGGCCAACTCCGGTTCCTGCCTCAGCTCCATACTCCTCGCACCTGTGAGTGAAAGATC-TAAGACGAGCAGGCCCAGGGCACCCTCTACTGCAGGGCCAGGTGGAGGGGCCTCCACCTCCCAAGGCTCCCCCATGCCAGGGGCCCAGAC
>gene=chr20_412241-413241; species=ponAbe
cttttaccacattaaaatctagatgcccagcttatcttgaaaatgtcaaagcttggtaatgccaggtcctcacttccacctgagggg------------------------------a---ggtgtacaccctccagtttgccacagtcctcaccaccccaggactcacgccgaggcctttccagtgcccttgcaccatcctttttctcataagaggaaaatgaagtggatctctACGCACGGCATATCACAGGTGAGGGCGAGACGGGCAGAGAGGGCTGTGCTGGCTGTGGCTTTGCTTGGCCCGCCCTGTCCATGCTGCAGTGGTGCGGAGGGGCAGGGAGCTGTGTAGGGCCAACCCCGGTTCCTGCCTCAGCTCCACACTCCTTGCACCTGCAAGTGAAAGGTC-TAAGACGAGCAGGCCCAGGGCAC---CTACTGCAGGGTCAGGTGGAGGTGCCTCCACCTCCCAAGGCTCACCCATGCCAGGGGCCCAGAC
>gene=chr20_412241-413241; species=rheMac
cttttactacattaaaatctcgatgcccggcttctcttgaaaatgtcaaagcttggtaatgccaggtcctcacttccacatggggggaatggagtcgcagagatgtcaagtctcttcatgtggtatataccctccggtttgccacagtcctgaccaccccaggactcacgcccaggcctttccagtgcccttgcaccatcctttttctcttaagaggaaaatgaagtgggtctctacccacagtgtatcacaggtgagggtgagacggccagagagggctgtgCTGGCTGTGGCTTTGCTTGACCCGCCCTGTCCATGCTGCAGTGGTGCGGAGGGGCAGCGAGGTATGCGGGGCCAACTCCGGTTCCTGCCTCAGCTCCATGCTCCTCGCACCTGTGAGTGAAAGATC-TAAGACGAGCAGGCCCAGGGCACCCTCTACTGCAGGGCCAGGTGGAGGGGCCTCCACCTCCCAAGGCTCCCCCATGCCAGGGGCCCAGAC
>gene=chr20_416355-417355; species=hg19
GCCCAAGGTCTCCTAGCCAGTCAAGGCTGACCAGGAGTCCACAGACCATGGCACAGTTCTGGGCCTGACATGGAAGGTGGGAGCATCCAGATCAGAGACCATTCCCACTGAGCGGTGGCCAAGGACGGAATGACAGAAGAGGTGATTAGTAACCACATATGGCTGTTTATTTGATACAGGGCTCTGTACAAAATATTTACACATATTCTTTACAGAATAAGTAAACCACCTGAAGGTAATTAGATAATGCTTTCTTCTCAATGACAGGGAGAATCCTGGTGTCAGCAAAGTTAGAAAACAGATAAACATTCTCCTTCCGAGGCCACAACTCAAGCAAATGCCACTTGCTTCCTAGGATCTGAAAAGCTGTGGCCTTGGGACCCTGGTCACATGCACCTCCTTTCCTCAACCCCATCAATTCCTTCAGTATTTACAAACAGGCTTGAGTACTTGTGGAAGGAGGGGCAGCTGGTGCCGCCCACTGAGAGGATGACAAGAGG
>gene=chr20_416355-417355; species=bosTau
TTTCAAGTTCTCCAGGTAAGTCAAAGCCAACCAAGAGTCCACGGCCTAAGGCACAGCTCCAGGTCAGGGGTGGAA-GGCGGAGC----AACCCAGAG-CCACTCC------------AACAACGGAAGAATGACAAGA---GGGGTCAGTAACCACATATGGCTGTTTATTTCATACAGGGCTCTGTACAAAATATTTACACATATTCTTTACAGAAT-AGTAAACCACTTGAAGGTAAAAACA-----CTTTCTTCTCATTGGCAGGGGCAATCCTCATGTCAGCAAAGCTATAAATCCTAAGAACTTTCTCCTTTCTAGGCCACAACAGAAGCAAATGCCACCTGCTTCCTGGAATCCAAAAAACCGTGGCCTTGGGACTCTGATCACACGCACCTCCCTACCTCTTCCCCATCACTTCCTTCAGTATTTACAGACAGACCCGAGAGTTTGTGGCAGGAGGGGCCGATGCTGT---CCATTGCAAAGGTGATAA---G
>gene=chr20_416355-417355; species=calJac
GCCCAAGGTCTCCTAGCCAGTCAAGGCCAACCAGGAGTCCACAGACCACAGCACAGTTCTGGGCCTGGGATGGAAGTTGGGAGCATCCAGATCAGAGTCCACTCCCACTGAGTGGTGGCCATGGACGGAATGACAG-AGAGGTAATTAGTAACCACATATGGCTGTTTATTTGATACATGGCTCTGTACAAAATATTTACACATATTCTTTACAGAATAAGTAAACCACCTGAAGGTAATTAGATAATGCTTTCTTCTCAATGGCAGGGAGAATCCTGGTGTCAGT-GAGTTATAAAAC----AAACATTCTCCTTCCAAGGCCACAGCTCAAGCAAATGCCGCTTGCTTCCCGGGATCTGAAAAGCTGTGG-CTTGGGACCCTGGTCACATGCACCTCCTTTCCTCGACCCCATCAATTCCTTCAGTATTTACAAACAGGCTTGAGTGCTTGTGGAAGGAGGGGCAGC---TGCTGCCCACTGAAAAGACGACAAGAGG
>gene=chr20_416355-417355; species=canFam
CCCCAGGCTCTTGGGGTAAGTCAAGGCCAACCAGGAGTCCCTCCACTCCAGCACAGTCCCAGGCCAGGGGAGGAAGGCAGGAGC----TGGCCAGAGTCCACCCCTCAGAATTGGTGCACAAGGACAGAGTGTCAGGA---GTGATTAGTAACCACATAAGGCTATTTATTTTATACAGGGCTCTGTACAAAATATTTACATGTATTCTTTACAGAAT-AGTAAACCACCGGAAGGTAAAAGGATAATGCTTTCTTCTCACTGGCAGGGAGAATCTTGACATCAGCAAAGCTACAAAACAAGCGAAC---CCCCTCTTTAGACCACAACAGACGCATGTGCCACTTGCTTTCTGGGAT-CCAAAGGCTGTGGCCCCGGGACCCTGATCCCATGCCCCTCCTTCCCTCTTCCCCATCAATTCCTTCAGTATTTATAGACAGGCCCCAGTGC-TGTGGCAGGAGGCACCAAAGCTGCTATCTACTGTAGAGGTGACAAGGGG
>gene=chr20_416355-417355; species=equCab
GCCCAAGCTCGCCA-GCAAGTCGAGGCCAACCAGGAGTCCACCGACCACGGCACAGTCCCAGG-CAGAGGGGGGAGGCGGGAGC----AGACCAGAGTCCACTCCCAACGAGAAGTGCATAAGGATGGAATGCCAGAA---GAGGTTAGTAACCACAATAGGCTATTTATTTCATACAGGGTTCTGTACAAAATATTTACACATACTCTTTACAGAAT-AGTAAACCATCTAAAGGTAAAAAGATAATGCTTGCTTCTCATTGGCAGGGAGAATCCTGATGTCAGCAAAACTGTAAAACAAATGAACTTTCTCCTTCCTAGGCCACAACAGAAGCAAATGCTACTTGCTCCCTGGGATCCCAAAAGCTGTGGCTCTGGGACCCTGACAACGTGCACCTGCTTGCC-CCTCCCCATCAGTTCCTTGAGTGTTTACAGACAGGCCCGAGTGCTTGCAGCAGGAGGGGCCGATTCTGC---CCCCTGTACAGATGACCAGAGG
>gene=chr20_416355-417355; species=gorGor
GCCCAAGGTCTCCTAGCCAGTCAAGGCCGACCAGGAGTCCACAGACCATGGCACAGTTCTGGGCCTGACATGGAAGGTGGGAGCATCCAGATCAGAGACCATTCCCAC-GAGC-GTGGCCAAGGACGGAATGACAGAAGAGGTGATTAGTAACCACATATGGCTGTTTATTTAATACAGGGCTCTGTACAAAATATTTACACATATTCTTTACAGAATAAGTAAACCACCTGAAGGTAATTAGATAATGCTTTCTTCTCAATGACAGGGAGAATCCTGGTGTCAGCAAAGTTAGAAAACAGATAAACATTCTCCTTCCGAGGCCACAACTCAAGCAAATGCCACTTGCTTCCTAGGATCTGAAAAGCT-TGGCCTTGGGACCCTGGTCACATGCACCTCCTTTCCTCAACCCC-TCAATTCCTTCAGTATTTACAAACAGGCTCGAGTACTTGTGGAAGGAGGGGCAGCTGGTGCCGCCCACTGAGAG-ATGACAAGAGG
>gene=chr20_416355-417355; species=panTro
GCCCTAGGTCTCCTAGCCAGTCAAGGCTGACCAGGACTCCACAGACCATGGCACAGTTCTGGGCCTGACATGGAAGGTGGGAGCATCCAGATCAGAGACCATTCCCACTGAGCGGTGGCCAAGGACGGAATGACAGAAGAGGTGATTAGTAACCACATATGGCTGTTTATTTGATACAGGGCTCTGTACAAAATATTTACACATATTCTTTACAGAATAAGTAAACCACCTGAAGGTAATTAGATAATGCTTTCTTCTCAATGACAGGGAGAATCCTGGTGTCAGCAAAGTTAGAAAACAGATAAACATTCTCCTTCCGAGGCCACAAGTCAAGCAAATGCCACTTGCTTCCTACGATCTGAAAAGCTGTGGCCTTGGGACCCTGGTGACGTGCACCTCCTTTCCTCAACCCCATCAATCCCTTCAGTATTTACAAACAGGCTTGAGTACTTGTGGAAGGAGGGGCAGCTGGTGCCGCCCACTGAGAGGATGACAAGAGG
>gene=chr20_416355-417355; species=papHam
GCCCAAGGTCTCCTAGCTAGTCAAGGCCGACCACGA-TCCACAGGCCACGGCATAGTTCTGGGCCTGACATGG-----------------------------------------------------------------------------------------------------------------------------------------------------------------------------------TCTTCTCAATGACAGGGAGAATCCTGGTGTCAGCAAAGTTACAAAACAGATAAACATGATCCTTCCGAGGCCACAACTCAAGCAAATGCCACTTGCTTCCTAGGATCTGAAAAGCTGTGGCCTTGGGACCCTGGTCACATGAACCTCTTTTCCTCAACCCCATCAATTCCTTCAGTATTTACAAACAGGTTTGAGTGCTTGTGGAAGGAGGGGCAGCTGCTGCCGCCCACTGAAATGATGACAAGAGG
>gene=chr20_416355-417355; species=ponAbe
GCCCAAGGTCTCCTAGCCAGTCAAGGCTGACCAGGAGTCCACAGACCATGGCACAGTTCTGGGCCTGACATGGAAGGTGGGAGCATCCAGATCAGAGACCATTCCCACTGAGCGGTGGCCAAGGACGGAATGACAGAAGAGGTGATTAGTAACCACATATGGCTGTTTATTTGATACAGGGCTCTGTACAAAATATTTACACATATTCTTTACAGAATAAGTAAACCACCTGAAGGTAATTAGATAATGCTTTCTTCTCAATGACAGGGAGAATCCTGGTGTCAGCAAAGTTAGAAAACAGATAAACATTCTCCTTCCGAGGCCACAACTCAAGCAAATGCCACTTGCTTCCTAGGATCTGAAAAGCTGTGGCCTTGGGACCCTGGTCACATGCACCTCCTTTCCTCAACCCCATCAATTCCTTCAGTATTTACAAACAGGCTTGAGTGCTTGTGGAAGGAGGGGCAGCTGGTGCCGCCCACTGAGATGATGACAAGAGG
>gene=chr20_416355-417355; species=rheMac
GCCCAAGGTCTCCTAGCCAGTCAAGGCCGACCACGA-TCCACAGGCCACGGCATAGTTCTGGGCCTGACATGGAAGGTGGGAGCATCCAGATCAGAGACCATTCCCACTGAGTGATGGGCAAGGACAGAATGACAGAAGAGGTGATTAGTAACCACATATGGCTATTTATTTGATACAGGGCTCTGTACAAAATATTTACACATATTCTTTACAGAATAAGTAAACCACCTGAAGGTAATTAGATAATGCTTTCTTCTCAATGACAGGGAGAATCCTGGTGTCAGCAAAGTTACAAAACAGATAAACATGATCCTTCCGAGGCCACAACTCAAGCAAATGCCACTTGCTTCCTAGGATCTGAAAAGCTGTGGCCTTGGGACCCTGGTCACATGAACCTCTTTTCCTCAACCCCATCAATTCCTTCAGTATTTACAAACAGGTTTGAGTGCTTGTGGAAGGAGGGGCAGCTGCTGCCGCCCACTGAAATGATGACAAGAGG
>gene=chr20_426138-427138; species=hg19
CAAATAAAATCATGAATGTGGGAACAACAGACCACTGAAAAAAACCCTAACGCCTATAAAGTTGTGGGAGCACTAAGCTGTTTAGAAAGGTATATTGAGACTCACATAAAGAACCACCTAACAACTCTTGACCCAGCAATTCTAAAACTAAAGAGCTGCAAAGAGGAGACAGTCCTTGTGTTCAGCTGCTAAGTCCAATACAGCATGAAAGGAGGCAGTCTCTAGCCATTATACATATAACAAGTGTACATTTCCTCCAACCAAACCAAGTGCTGTATAATAAGCGTACATTTCTCTCACAACCCAAATCCAAAGCTAGTAAGGCTGGGCAACACTTCCTCACACGTAGGCTTCACGGTATAAAAAGATGAGGGAAGTTTGGAACCTGATAGAAGAACATCATCTCAGGATTCAGGGTGTGAACATGGCACTGCCTTAGCCTTCCAACAAAAAGCTGACTGCTCTGAAGCAGCCAATTCCAAGGATAATAACAAGTGGCA
>gene=chr20_426138-427138; species=bosTau
caagtaagagcatgaatgtggaaacCACAGACCGCTG-GAAAAACTCTAACATCTATAAAGTGTA-GGAAGATTGAGCGGTTCAGAAAGGAGTATTAAGATGTACATGGAGAAGAACCTAAGCTCTCTTAGCCCTGAAATTCTAAAACTAAGACACTGGTAACAGGAGACAGTACTTGTGTTCAGTTGCTAAGCCCAAC------TGAAAGGAGGCAGACTCCAGCTGTTA----CATA------------------------------------TATAACAAGTATACATCTCCTTCATAATGGAAATCAAAACCAGAGGAGCCTGTAGAAT------------ACAGACTTCATCTTAAA--AAGATATGAGAAATTTGGAATTTG---ACAGAACACCATCTCAGGATTTAGAGTGTGAATATGGCAATGCCTATTCCTTCCAAC-AAAAGATCACTGCTCTGAGGCCGCCAGTTCCAAAGACAATAACAAGTGGCA
>gene=chr20_426138-427138; species=calJac
CAAATAAAATCATGAATGTGgg----------------AAAAAATCCTAATACCTATAAAGTTGTGAGAGCACTAAGCTGTTTAGAAAGGTATATTGAGACTCACACAAAGAACCATCTAACATCTCTTGACTCAGCAATTCTAAAACTAAGATGCTGCAAAGAGGAGACAGTCCT-GTGTTCAGCTGCTAAGTCCAATACAATGTGAAAGGAGGCAGACTCTAGCTATTATATATAGAACAAGTGTATATTTCCCTCAACCAAACCAAGTGCTATATAATAAGCATACATTTCCCTTGCAACCCAGATCAAAAGCTAGTACAGGTGGGCAACACTTCCTCACA--CAGGCTTCATGGTATAACAAGAGGAGGGAGGTTTGGAACTTGATAGAAGAGCATCGTCTCAAGACTCAGGCTGTGAATATGGCACTGCTTTAGCCTTCCAACAAAAAGCTGACTGCTCTGAGGCAGCCAATTTCAAGGATAATAACAA--GGCA
>gene=chr20_426138-427138; species=canFam
CAAGTGAGATCATGGAGGTGGAGACCACAGACCACTG-GAAAAACCTGAACATCTGTACAGCCTAGGAAATACTGAGCTATAGGGAAAGGAGTATTAGGACTCCTACAAAGAAGAGCCTCAGCTCTCTTGACCCTGACATCTTAAAGCTAAGACACTGCAAACAGGAG------TTTGCATTCATCTGGTAAGTCCAGCACAGTGTGAACGGAGGCAGTCTCTAGCTGCTG--GATATGAAAGGCATACATTTCCCTGAACCACACTGGCTGTAACAGAACAAGTACACACTTCCATCACAACCCAAATCCAAAACAGAGGAGCATGTGTAATACTTCACCACACATACACTTCATCTGACA--AAGAGCTGGGAAGTTTGGAATCT----ATAGAACATCATCTCAGGGTTTAGAGTGTGAAAATGGCGATGTCTTTTCCTTCCAATCGAAAGTTGACTGCTCTGAGGCAGCCAGTTTCAAAGATAATAACAAGTGGCA
>gene=chr20_426138-427138; species=equCab
caagtaagatcatgagtgtagaaacCAGAGGCCACTG-AAAATACTCTAACATCTGTAAAGTCTAGGGAGCACTGAGCTGTTCAAAAAGG-GTACTGAGATTAATATAAAGAAAAACCTAACTTCTCTTGATGCTGAAATTCTAAAACTAAG--ATTGCAAATAGGAGATAGTACTTGTGTTCAGTGGATAAGCCCAATACAGTATGA---GAGGCAGTCTCTAGCTGTTA--TATATA------------------------------------TATAACAAGTGCATATTTCCTTCACAACCAGAATCGAAAGCAGAGGAGCCTACGCAACACTCCCCCACATGCAGACTTCATCTTATA--AAGATATGAGAAATCTGGAATCTGATAGAAGAGTATCATCTCAGGATTTAGAATGTGAATATGGCAATGGCTT--------aaaaaAAAGCTGACTGCTCTGAGGCAGTCAGTTTCAAAGATAATAACAAGCGGCA
>gene=chr20_426138-427138; species=gorGor
CAAATAAAATCATGAATGTGGGAACAACAGACCACTGAAAAAAACCCTAACACCTATAAAGTTGTGGGAGCACCAAGCTGTTTAGAAAGGTATATTGAGACTCACATAAAGAACCACCTGACAACTCTTGACCCAGCAATTCTAAAACTAAAGAGCTGCAAAGAGGAGGCAGTCCTTGTGTTCAGCTGCTAAGTCCAACACAGTGTGAAAGGAGGCAGCCTCTAGCCATTATACATATAACGAGTGTACATTTCCTCCAACCAAACCAAGCGCTGTATAATAAGCGTACATTTCCCTCACAACCCAAATCAAAAG-----------------------------------------------------------------------------------------------------------------------------------------------------------------------------------------
>gene=chr20_426138-427138; species=panTro
caaataaaatcatgaatgtGGGAACAACAGACCACTGAAAAAAACCCTAACGCCTATAAAGTTGTGGGAGCACTAAGCTGCTTAGAAAGGTATATTGAGACTCACATAAAGAACCACCTAACAACTCTTGACCCAGCAATTCTAAAACTAAAGAGCTGCAAAGAG--GACAGTCCTCGTGTTCAGCTGCTAAGTCCAACACAGTGTGAAAGGAGGCAGTCTCTAGCCATTATACATATAACCAGTGTACATTTCCTCCAACCAAACCAAGTGCTGTATAATAAGCGTACATTTCCCTCGCAACCCAAATCCAAAGCTAGTAAGGCTGGGCAACACTTCCTCACACGCAGGCTTCATGGTATAAAAAGATGAGGGAAGTTTGGAACCTGACAGAAGAACAGCATCTCAGGATTCAGGGTGTGAACATGGCACTGCCTTAGCCTTCCAACAAAAAGCTGACTGCTCTGAAGCAGCCAATTCCAAGGATAATAACAAGTGGCA
>gene=chr20_426138-427138; species=papHam
CAAATAAAATCATGAATGTGGGAACAATACACCACTGAAAAAAACCCTAACACCTATAAAGTTGTGGGAGCACTAAGCTGTTTAGAAAGGTATACTGAGACTCACACAAAGAACCACCTAACATCTCTTGACCCAGCAATTCTAAAACTAAGACGCTGCGAAGACGAGACAGTCCTTGTGTTCAGCTGGTACGTCCAATACAGTGTGAAATGAGGCAGTCTCTAGCTGTTATATATATAACAAGTGTACATTTTCCCTAAACAAACCAAGTGCTGTATAATAAGCGTACATTTCCCTTGCAACCCAAATCAAAAGCTAGTAAGGCTGGGCAACACTTCCTCACATGCAGGCTTCATGGTATAAAAAGATGAGGGAAGTTTGGAACCTGGT---AGAACATCATCTCAGGATTCA-GGTGTGAATATGGCACTGCCTTAGCCTTCCAACAAAAAGCTGACTGCTCTGAAGCAGCCAATTCCAAAGATAGTAACAAGTGGCA
>gene=chr20_426138-427138; species=ponAbe
CAAATAAAATCATGAATGTGGGAACAACAGACCACTGAAAAAAACCCTAACACCTATAAAGTTGTGGGAGCACTAAGCTGTTTAGAAAGGTATATTGAGACTCACACAAAGAACCACCTAACATCTCTTGACCCAGCAATTCTAAAACTAAGATGCTGCAAAGAGGAAACAGTCCTTGTGTTCAGCTGCTAAGTCCAATACAGTGTGAAAGGAGGCAGTCTCTAGCTGTTATATATATAACAAGTGTACATTTCCCCCAACCAAACCAAGTGCTGTATAATAAGCGTACATTTCCCTCGCAACCCAAATCAAAAGCTAGTAAGGCTGGGCAACACTTCCTCACACGCAGGCTTCATGGTATAAAAAGATGAGGCAAGTTTGGAACCTGATAGAAGAACATCATCTCAGGATTCAGGGTGTGAATATGGCACTGCCTTAGCCTTCCAACAAAAAGCTGACTGCTCTGAAGCAGCCAATTCCAAGGATAATAACAAGTGGCA
>gene=chr20_426138-427138; species=rheMac
caaataaaatcatgaatgtGGGAACAATACACCACTGAAAAAAACCCTAACACCTATAAAGTTGTGGGAGCACTAAGCTGTTTAGAAAGGTATACTGAGACTCACACAAAGAACCACCTAACATCTCTTGACCCAGCAATTTTAAAACTAAGACGCTGCGAAGACGAGACAGTCCTTGTGTTCAGCTGGTACGTCCAATACAGTGTGAAAGGAGGCAGTCTCTAGCTGTTATATATATAACAAGTGTACATTTTCCCCAAACAAACCAAGGGCTGTATAATAAGCATACATTTCCCTCGCAACCCAAATCAAAAGCTAGTAAGGCTGGGCAACACTTCCTCACATGCAGGCTTCATGGTATAAAAAGATGAAGGAAGTTTGGAACCTGGT---AGAACATCATCTCAGGATTCAGGGTGTGAATATGGCACTGCCTTAGCCTTCCAACAAAAAGCTGACTGCTCTGAAGCAGCCAATTCCAAGGATAGTAACAAGTGGCA
>gene=chr20_431355-432355; species=hg19
AAACACAAGAAATGTTACACAAGACAACACCAAACGTCACAAGGCAGTAGACTATAATTGTCAAAAAAGGTGCATGCAGACAATAATGGCCAAGAGCTCAAAGAGACTGCAGTGGGTCAGGGCCAAGCTAACCTGAGAAGTGTACCTTAAAAAGGAAGAGGAGCAAAACTCTCTTGACATGCTTAATTGTGATGTTTAATGAACATCCTTGCAGTGTAAGACGACCTTTTTAAAATACATTCTTggccggggacggtggctcacgtctgtaatcccagcactttgggaggccaaggcaggcagatcacctgaggtcaggagttcgagaccagcctggccaacatggtgaaaccctgtctctactttaaaaatacaaaaaactagccgggcatggtggcaggcgcttgtggtcccagctactcaggaggctgaggcaggagaatcgcttgaacctgcaaggtggaggttatagtgagccgagatagcgtcactgcactcta
>gene=chr20_431355-432355; species=bosTau
AAACACAAGAAAAGTTAAACTCTTCAACACTGAATGTCACATAGCAGTGCACTGTAATCGTCC-----------TGCAGACA-------CCAACAGTTC----AGACAGCTGTGGGTCAG-GCAAA-----ATGGAAAAGTGAAATTTAAAAAGAAAGG-----------------------------------------------------------------------------------------------------------------------------------------------------------------------------------------------------------------------------------------------------------------------------------------------------------------------------------------------------
>gene=chr20_431355-432355; species=calJac
AAACACAAGAAACGTTACACAAGACAACACCAAATGTCAC-AGACAGTAGATTATAACTGTCAAAAAAGGTGCGTGCAAACAATAATGATAAAGAGCTCAAAGAGACTGCAATGGGTCAGGGCCAAGCTAACCTGAGAAGTGTACCTTAAAAAGGAAAAGAAGCAAAACTCTCTTGGCATGCTTAACTGTGATGCTTAACGGACATCCTTGCAGTAAAAGATGACCCTTCTAAAATAAATTCTCagctgggagtggtggctcacgcctgtaatccgagcactttgggaggctaaggcaggcagatcacctgaggtcaggagtctgagaccagcctggccaacatgctgaaaccccatctctac--taaaaatacaaaaaactagctgggcatggtagcaggtgcctataatcccggctactcaggaggctgaggcaggagaatcacttgaacccaggaggtggaggttacagtgagccaagatcgtgccactgcactcca
>gene=chr20_431355-432355; species=canFam
AAACACAAGAAAAGTTAAACAAAACAATACCAAATGTTATCAAACAGTGTAGTACAAGTCCCCAAAAAAGG------------------------------------------------------------TCTGAAGAGTGCAATTTCAAAAGGAAG------------------------------------------------------------------------------------------------------------------------------------------------------------------------------------------------------------------------------------------------------------------------------------------------------------------------------------------------------
>gene=chr20_431355-432355; species=equCab
AAACACAAGAAAAGTTTAAAAAGACCTCACCGAATGTCACAAAGCAGTGCACTCTAACTTCCAAACAAAGGATGTGCAGACT-------CCAGGAGCTC--AGAGACTGCTGTGGGTCGG-GTTGA-----ACTCAAAAGTGCAATTTGAAAAGCAAGG-----------------------------------------------------------------------------------------------------------------------------------------------------------------------------------------------------------------------------------------------------------------------------------------------------------------------------------------------------
>gene=chr20_431355-432355; species=gorGor
---------------------------------------------------------------------------------------------------------------------------------------------------------------------------------------------------------------------------------------------------------------gtggctcacgtctgtaatcccagcactttgggaggccaaggcaggcagatcacctgaggtcaggcgttcgagaccagcctggccaacatggtgaaaccctgtctctactttaaaaatacaaaaaactagccgggcatggtggcaggcgcctgtggtcccagctactcaggaggctgaggcaggagaatcgcttgaacccgcaaggtggaggttatagtgagccgagatagcatcactgcactcta
>gene=chr20_431355-432355; species=panTro
--------------------------------------------------------------------------------------------------------------------------------------------------------------------------------------------------------------------------------------------------------------ggtggctcacgtctgtaatcccagcacttgggagggccaaggcaggcagatcacctgaggtcaggagttcgagaccagcctggccaacatggtgaaaccctgtctctactttaaaaatacaaaaaactagccgggcatggtggcaggcgcctgtggtcccagctactcaggaggctgaggcaggagaatcgcttgaacccgcaaggtggaggttatagtgagccgagatcgcgtcactgcactcta
>gene=chr20_431355-432355; species=papHam
AAACACAAGAAACATTACACGAGACAACACCAAATGTCACAAGGCAGTAGACTATAATTGTCAAAAAAGGCGCGTGCAGACAATAATGACCAAGAGCTC--AGAGACTACAGTGGGTCAGGGCCAAGCTAACCTGAGAACTGTACCTTAAAAAGGAAGGGGAGCAAAACTCTCTTGACATGCTTAATTGTGATGTTTAATGGACATCCTTGCAGTACAAGACAACCTTTTTAAAATAAATTCTCggccggggac-------------------cccagtactttgcggggccaaggcaggcagatcacctgaggtcaggagtttgagaccagcctggccaacatggtgaaaccctgtctctactttaaaaatacaaaaaactagcaaggcatagtggcgggcgcctgtggtcccagctagtcagaaggctgaggcaggagaatcgcttgaacccgcaaggtggaggttacagtgagctgagagagcgtcactgcactcca
>gene=chr20_431355-432355; species=ponAbe
AAACACAAGAAATGTTACACAAGACAACACCAAACGTCACAAGGCAGTAGACTATAATTGTCAAAAAAGGTGCGTGCAGACAATAATGGCCAAGAGCTCAAAGAGACTGCAGTGGGTCAGGGCCAAGCTAACCTGAGAAGTGTACCTCAAAAAGGAAGAGGAGCAAAACTCTCTTGACATGCTTAATTGTGATGTTTAATGGACATCCTTGCAGTGTAAGACGACCTTTTTAAAATACATTCTTggccggggacggtgactcacgtctgtaatcccagcactttgggaggccaaggcaggcagatcacctgaggtcaggagttcgagaccagcctggccaacatggtgaaaccctgtctctactttaaaaatacaaaaaaccagccgggcatggtggagggtgcctgtggtcccagctactcgggaggctgaggcaggagaatcacttgaacccgcaaggtggaggttatagtgagctgagatagcgtcactgcactcta
>gene=chr20_431355-432355; species=rheMac
AAACACAAGAAACATTACACGAGACAACACCAAATGTCACAAGGCAGTAGACTATAATTGTCAAAAAAGGCGCGTGCAGACAATAATGACCAAGAGCTC--AGAGACTACAGTGGGTCAGGGCCAAGCTAACCTGAGAACTGTACCTTAAAAAGGAAGGGGAGCAAAACTCTCTTGACATGCTTAATTGTGATGTTTAACGGACATCCTTGCAGTGCAAGACAACCTTTTTAAAATAAATTCTCggccggggacagtggttcacgtctgtaatcccagtactttgcggggccaaggcaggcagatcacctgaggtcaggagtttgagaccagcctggccaacatggtgaaaccctgtctctactttaaaaatacaaaaaactagcaaggcatggtggcgggcgcctgtggtcccagctagtcaggaggctgaggcaggagaatcgcttgaacccgcaaggtggaggttatagtgagccgagatagcgtcactgcactcca
>gene=chr20_444290-445290; species=hg19
gaagggctgcagatcacttgaggtcaggagttcaagaccagcctcaccaacatggtgaaaccccatctctactaaaaatacaaaaattagctgggcatggtggtgcctgcctgtaatcccagctacttgggaggctgaggcaggagaattgcttgaacctgggaggcagaggttgcagtgagccaagattgcgccactgcactccagcctaagagacggagtgagactccatctcaaaaaataaataaataaaatgaaataaaTCATCATTGAGGTTAAAAGATGCTTAGTGCCCACTGAAGGAAGATTTAAGTCATCCCAGTTTAAGAGTAACGTGCTCAAGCAATTTGAGATATTTATTCCCTTCTCAGTTTACTGCGCTGGTCATCCAGCCAGCTGGATTCTTGCTTTTGGTAGTGATGGAACAGTGACCCCCACCCCATTCCCACCACCACAACTCTAGGACTAAACAGTTGTGTGGTCGTTGTGAAGCTTGGGCc
>gene=chr20_444290-445290; species=bosTau
-------------------------------------------------------------------------------------------------------------------------------------------------------------------------------------------------------------------------------------------------------------------TAAATCATAGTTGAGATTAAAAGATGTTTATTGCTT--TGAAGAAAAAATCAGGTCAACCCAATTTGGGAGTAACATGCTAGAGCAATTTGGGGTATTTCTTCCCTTCTCAGT-TACTGTGCTGGCCAGTGAACCAGCTGGATTCTTGCTTGCAATAGTGGTGAGAC-GTTACTGGC-TCCCCTCTCCACCATCACAACTCTAGGGCtcaacagttgttcagtcgct--------------
>gene=chr20_444290-445290; species=calJac
--------------------------------------------------------------------------------------------------------------------------------------------------------------------------------------------------------------------------------------------------------------------------------------------------------------------------------------------------------------------------------------------------------------------------------------------------------------------------------------------------------------------
>gene=chr20_444290-445290; species=canFam
---------------------------------------------------------------------------------------------------------------------------------------------------------------------------------------------------------------------------------------------------------------------------------------------------------------------------------------------------------------------------------------------------------CAGCTCCATTCTTGCTTGCGGTACCGATGAGACAGTGACCCAC-TCCCCTCCCCGCCATCACAACTCTAGGGCTAGA-----GTGTGGTCCTTGTAAGGGTTGGGC-
>gene=chr20_444290-445290; species=equCab
-------------------------------------------------------------------------------------------------------------------------------------------------------------------------------------------------------------------------------------------------------------------TAAACCGCAGTTGAGGTT-AAAGACGCTTATTGCCC--TGAAGAAGGAATTAAGTCATCCCAATTTGGGAGTAACATCCTCAAGCAATTTAGGGTATTTATTCCCTTCTCAGT-TACTGTGCTGGCCAGTGAGCCAGCTGGA--CTTGCCTGTGGTAGTGATGGGACAGTGACCTGC-TCCCCTCCCCACTATCACAACTCTAGGGCTAAATAGT-GCATGGTCATTGTGAGGCCTGGGCC
>gene=chr20_444290-445290; species=gorGor
gaaggcctgcagatcacttgaggtcaggagttcaagaccagcctcgccaacatggtgaaaccccatctctactaaaaatacaaaaattagctgggcatggtggtgcttgcctgtaatcccagctacttgggaggctgaggcaggagaattgcttgaacctgggaggcA--------------------------------------------------------------------------------------------------------------------------------------------------------------------------------------------------------------------------------------------------------------------------------------------------------------------------------------------
>gene=chr20_444290-445290; species=panTro
gaaggcctgcagatcacttgaggtcaggagttcaagaccagcctcaccaacatggtgaaaccccatctctactaaaaatacaaaaattagctgggcatggtggtgcttgcctgtaatcccagctacttgggaggctgaggcaggagaattgcttgaacctgggaggcagaggttgcagtgagccaagattgtgccactgcactccagcctaagagacagagtgagactccatctcaaaaaataaataaataaaatgaaataaaTCATCATTGAGGTTAAAAGATGCTTAGTGCCCACTGAAGGAAGCTTTAAGTCATCCCAGTTTAAGAGTAACCTGCTCAAGCAATTTGAGGTATTTATTCCCTTCTCAGTTTACTGCGCTGGTCATCCAGCCAGTTGGATTCTTGCTTTTGGTAGTGATGGAACAGTGACCCCCACCCCATTCCCACCACCACAACTCTAGGACTAAACAGTTGTGTGGTCGTTGTGAAGCTTGGGCc
>gene=chr20_444290-445290; species=papHam
caaggcccacagatcacttgaggtctggagttcaagaccagcctcgccaacgtggtgaaactccgtctctactaaaaatacaaaaattagctgggcatggtggcgcttgcctataatcccagctacttgggaggctgaggcaggagaattgcttgaacctgggaggcagaggtttcagtgagccaagattgtgccactgcactccagcctaagagacagagtgagactccatctcaaaaaaaaaagaaaTGAAATGAAATAAATCATCATTGAGGTTAAAAGACGCTTAGTGCCCATTGAAGGAATAATTAAGTGATCGCAATTTAAGAGTAACCTGTTCAAACAATTTGAGGTATTTATTCCCTTCTCAGTTTACTGCGCTGGCCATCCAGTCAGTTGGATTCTTGTTTTTGGTAGTGACTGAACAGTGACCCCCACCCCATTCCCACCACCACAACTCTAGGACTAAACAGTTGTGTGGTCATTGCGAAGCTTGGGCC
>gene=chr20_444290-445290; species=ponAbe
gaaggcctgcagatcacttgaggtcaggagttcaagaccagccttgccaacatggtgaaaccccatctctactagaaatacaaaaattagctgggcatggtggtgcttgcctgtaatcccagctacttgggaggctgaggcaggagaattgcttgaacctgggaggcagaggttgcagtgagccaagattgtgccactgcactccagcctgagagacagagcaagactcc-tctcaaaaaataaataaataaaATGAAATAAAACATCATTGAGGTTAAAAGATGCTTAGTGCCCACTGAAGGAAGAATTAAGTCAT-CCAGTTTAAGAGTAACCTGCTCAAGCAATTTGAGGTATTTATTCCCTTCTCAGTTTACTGCGCTGGTCATCCAGCCAGCTGGATTCTTGCTTTTGGTAGTGATGAAACAGTGACCCCCATCCCATTCCCACCACCACAACTCTAGGACTAAACAGTTGTGTGGTTGTTGTGAAGCTTGGGCc
>gene=chr20_444290-445290; species=rheMac
-------------------------------------------------------------------------------------------------------------------------------------------------------------------------------------------------------------------------------------------aaaaaaaaaagaaaTGAAATGAAATATATCATCATTGAGGTTAAAAGACGCTTAGTGCCCATTGAAGAAATAATTAAGTGATCGCAATTTAAGAGTAACCTGTTCAAACAATTTGAGGTATTTATTCCCTTCTCAGTTTACTGCGCTGGCCATCTAGTCAGTTGGATTCTTGTTTTTGGTAGTGACTGAACAGTGACCCCCACCCCATTCCCACCACCACAACTTTAGGACTAAACAGTTGTGTGGTCATTGCGAAGCTTGGGCC
>gene=chr20_471199-472199; species=hg19
ACATACTATTTTGAATTGTTTTCTTCACTTACATGAAAAAAAAAAAAAAAAAACCTCCAAATTGTTAGCCCATGGAGACCATCTAATGTGTATCATTAGTATTTTATTACATAAATGTTTCAGAATTCAATCTTTAATTTTCCTATAATAGGACAGTGTTCTGTTTTTCACAATTATTAGTAATACTGTAAAAACTATTTTTATGCATAAAATGCTTTTTGAACTCAGGGCTATAGCCTTAAGACCCCAAGAAAGAAATTCCTACAAGAACAAAAAGTCTGAAACTTTTAAAATCAACTGATAATAACCTGGAAAGACTGGGCATAAAAGATACTCCCAAGAAAACTTCAGATTTTTAAACACTTGGCAAATCTATTATTAATTTGGTTCCTTTCTCCTTTTTCTGTGAGGAGAAAGAAGGCTTTTTGGGGGAGCTGGGGAGAAGACCTTTTTATTTAGTATACAATTCAGAAGAACAAGAAAACATTCTTGAATTTACT
>gene=chr20_471199-472199; species=bosTau
ACATACTATTTTGAGTTACTTTCTTCACTTACAT------AAGAACA------CCCTAAA-CAAAAAGTTTATGGAAACCTTTTAATGTGTACCA----TATTTTATAGCATGACTGTTTCAGAATTTAATCTTTAGTGTACCTATAGTAGGATAG-----TGTTTTTCACCATTATAAATAATGCTCTAAAGAATATTTTTATGTATAAAA-ATTCTTTGAATTCAGTGCTATA-----------CCAGAAAATAAATTTCT---------------------------------------------------------------------------------------------------------------------------------------------------------------------------------------------------------------------------------------------
>gene=chr20_471199-472199; species=calJac
ACATTCTATTCTGAATTGTTTTCTCCACTTACATTAAAAAAAAAAAA------TCTCCAAATTGTTAGCCTATAGAGATCATCTAATGTGTATCATTAGTATTTTATTACAT--GTTTTTTAGAATTTAATCTTTAATTTTCCTATAATAGGACAGTGTTCTGTTTTTCATA---ATTAGTAACATTGTAAATAATATTTTTATGCATAAAATGCTATTTGAGCTCAGAGCTATAGCCTTAAGATCTCAAGAAAGAAATTTCTACAAGAACGAAGAGACTGAAACTTTTAAAATCAACTGATAAT--CTGGAAAGGACT-GGCATAAAGGATGCTCCCAAGCAAACTTTAGATTTTTAAACACTTGGCAAATCTATTATTAATTTGGTTCCCTTCTCCTTTCTCTGTGAGGGGAAAGAAGGCTTTTGGGGGGAAATAGGGAGAAGGCCTTTATATTTAGTATACAATTCAGAAGAA----AAAACATTCTTG--TTTACT
>gene=chr20_471199-472199; species=canFam
-CACCCCATTT---TTTACTTTCTCCACTTACCT------AAGAAGG------TCTCAAA-TTATTAGCCCATGGAAAACTTTTAATGTGTAGCAT---TATTTTATTGCATAAATGTTTCAAAATTTAATC-TTAATTCCCCTATAATAAGATAGTGTATTGTTTTTCATCATTATAAATAA---TGTGAAAAATATTTTTATGTACAAAATGTTTTTTGAGTTCAGGCTTATAGCTTTGGGGTCCCAGAAAAGCAATTTCTA---GGACAG--AGACCCAATGCTGT-AAGGTATCTGATAATAACCTGGGAGGACTAGGAATGAAAGGTAATACCAAGGA-----------------------------------------------------TTTGTTTCTGTAAGGAGAAAGAGGGTTTTTCTTTCTTGGTAAGGAAAAGGTCTTTAG------AACACAATTTAAGAAAATCACAGAACATTTTTGAGTTTACA
>gene=chr20_471199-472199; species=equCab
------tattttgaattacttttttcacttatgt------aagaaca------ctccaaa-ttgttaacctagagaaacc---taacacgtagtgt---tattttattgcataaatatttcagaatttaatctttaatctccctacaataggacagtgtttcatttttcaccattataaatgt---tgt-aaaaatatttttatgcataaaatgttttttgagtgcagggttataacctcaagatcccagaagaagaatttcta---ggacag--agTTTGACCTCTTA-AAGGTGTCTGATAATAACCTGGGAGGACTGGACATGAAAGGCACTCGCAGGGA----------------------------------------------------TTTTGTTTCTTTGAGGAGAAAAAGGCCTTTTCTTTT--GTTAAGGGGAAGGTCTTTAA------AATACAATCTCAGAAAATCATAGAACACTTTTTAGTTTACT
>gene=chr20_471199-472199; species=gorGor
ACATACTATTTTGAATTGTTTTCTTCACTTACA-GAAAAAAAAAAAA------CCTCCAAATTGTTAGCCCATGGAGACCATCTAATGTGTATCATTAGTATTTTATTACATAAATGTTTTAGAATTCAATCTTTAATTTTCCTATAATAGGACAGTGTTCTGTTTTTCACAATTATTAGTAATACTGTAAAAACTATTTTTATGCATAAAATGCTTTTTGAACTCAGGGCTATAGCCTTAAGACCCCAAGAAAGAAATTCCTACAAGAACAAAAAGTCTGAAACTTTTAAAATCAACTGATAATAACCTGGAAAGACTGGGCATAAAAGATACTCCCAAGAAAACCTCAGATTTTTAAACACTTGGCAAATCTATTATTAATTTGGTTCCTTTCTCCTTTTTCT-TGAGGAGAAAGAAGGCTTTTTGGGGGAGCTGGGGAGAAGACCTTTTTATTTAGTATACAATTCAGAAGAACAAGAAAACATTCTTGAATTTACT
>gene=chr20_471199-472199; species=panTro
ACATACTATTTTGAATTGTTTTCTTCACTTACATGAAAAAAAAAAAA------CCTCCAAACTGTTAGCCCATGGAGACCATCTAATGTGTATCATTAGTATTTTATTACATAAATGTTTCAGAATTCAATCTTTAATTTTCCTATAATAGGACAGTGTTCTGTTTTTCACAATTATTAGTAATACTGTAAAAACTATTTTTATGCATAAAATGCTTTTTGAACTCAGGGCTATAGCCTTAAGACCCCAAGAAAGAAATTCCTACAAGAACAAAAAGTCTGAAACTTTTAAAATCAACTGATAATAACCTGGAAAGACTGGGCATAAAAGATACTCCCAAGAAAACTTCAGATTTTTAAACACTTGGCAAATCTATTATTAATTTGGTTCCTTTCTCCTTTTTCTGTGAGGAGAAAGAAGGCTTTTTGGGGGAGCTGAGGAGAAGACCTTTTTATTTAGTATACAATTCAGAAGAACAAGAAAACATTCTTGAATTTACT
>gene=chr20_471199-472199; species=papHam
ACATACTATTTTGAATTGTTTTCTTCACTTACAC---AAAAAAAACC------CCTCCAAATTGTTGGCCCATGGAGACCATCTAATGTGTATCATtagtattttattacataaatgtttcagaatttaatctttaattttcctataacaggacagtgttctgtttttcacaattattagtaatactgtacaaactatttttatgcataaaatgc-ttttgagctcagggctatagccttaagatcccaagaaacaaattcctacaagaacaaagagtctgaaacttttaaAAACAACTGGTAATAACTTGGAAAGACT-GGCATAAAAGATACTCCCAAGAAAACTTCAGATTTTTAAA-ACTTGGCAAATCTATTATTAATTTGGTTCCTTTCTCCTTTTTCTGTGAGGAGAAAGAAGGCTTCTCGGGGGAGCTGGGGAGAAGACCTTTATATTTAGTATACAATTCAGAAGAACAAGAAAACATTCTTGAATTTACT
>gene=chr20_471199-472199; species=ponAbe
ATATACTATTTTGAACTGTTTTCTTCACTTACATGAAAAAAAAAAAA-----ACCTCCAAATTGTTAGCCCATGGAGACCATCCAATGTGTATCATTAGTATTTTATTACATAAATGTTTTAGAATTCAATCTTTAATTTTCCTATAATAGGACAGTGTTCTGTTTTTCACAATCATTAGTAATACTGTAAAAACTATTTTTATGCATAAAATGCTTTTTGAACTCA-GGCTATAGCCTTAAGACCCCAAGAAAGAAATTCCTACAAGAACAAAGAGTCTGAAACTTTTAAAATCAACCGGTCATAACCTGGAAAGACTGGGCATAAAAGATACTTCCAAGAAAACTTTAGATTTTTAAACACTTGGCAAATCTATTATTAATTTGGTTCCTTTCTCCTTTTTCTGTGAG----AAGAAGGCTTTTTGGGGGAGTTGGGGAGAAGACCTTTTTATTTAGTATACAATTCAGAAGAACAAGAAAACATTCTTGAATTCACT
>gene=chr20_471199-472199; species=rheMac
ACATACTATTTTGAATTGTTTTCTTCACTTACAT---AAAAAAAACC------CCTCCAAATTGTTAGCCCATGGAGACCATCTAATGTGTATCATtagtattttattacataaatgtttcagaatttaatctttaattttcctataacaggacagtgttccgtttttcacaattattagtaatactgtacaaactatttttatgcataaaatgctttttgagctcagggctatagccttaagatcccaagaaagaaattcctacaagaacaaagagtctgaaacttttaaAAACAACTGGTAATAACTTGGAAAGACT-GGCATAAAAGATACTCCCAAGAAAACTTCAGATTTTTAAA-ACTTGGCAAATCTATTATTAATTTGGTTACTTTCTCCTTTTTCTGTGAGGAGAAAGAAGGCTTCTCGGGGGAGCTGGGGAGAAGACCTTTATATTTAGTATACAATTCAGAAGAACAAGAAAACATTCTTGAATTTACT
>gene=chr20_480015-481015; species=hg19
AATTTGGCAGTCCTCGCCTCAGTAGTAAGAAACCCTCTATTGCTACAAGCCCTCCCCGCTCTGATCATCACCGCACTTAGGTCATTTTTGGGATGGATTTCAAACAGAAGACATGGAGCTGAAGTCTCACCAGGCTCTAGGCAGCCCGACAATGCGCCCATCGCCCATCGGCATCGGACCTGAGTTTGCAAAATGGATTAACACATTTCAGTTTCCAGTGCTATCAGTCTCTTAGCCTAGAAGAATAAGAAATAGTCTGTGGGTGGAGGTCTCTTTGAAAGAAAGACCCAAGCTAGTTAAATGGTATATCTGATTAAGCACTTTCAAAGCAGGACTTAATGATGAGGGTTGGGGGAGGGAACAAAAAGAGGCCAGTTGTGCTCCAGGTCAAACACCATCTCAGCTCTGGCGGGCCTTGCTAACACCTACTATACTCACCACAGGGTCTTTTACAATGTCTGCCAGTGTGATGATGTTGGGACCTCCTCTCAAATTCTCCA
>gene=chr20_480015-481015; species=bosTau
AATTTGGCAGTCCTCGCCTCAGTAGTAGGAAACCCTCTATTGCTACAAGCCCTCCCCACTCTGATTATCACCACACTTAGGTCACTTTGGGGATGGATTTCAAACAGAAGATATGGAGCTGAAGTCTCACCAGGCTCTAGGCAGCCCGACAATGCGCCCATCGCCCATCGGCATCGGACCTGAGTTTGCAAAATGGATTAACACATTTCAGTTTCCAGTGCTATCAGTCTCTTAGCCTAGAAGAATAAGAAATAGTCTGTGGGTGGAGGTCTCTTTGAAAGAAAGACCCAAACTAGTCAAATGGTATAACTGATTAAGCACTTTTAAAGCAGGACTTAATGGC-------AGAGGGAAGAACAGAAAGAGGCCAGCTGTGCTCAAGGTCAAACACCACCTCGGCCCTTGTGGGCCTTACTAGTGCCTACTATACTCACCACAGGGTCTTTTACAATGTCTGCCAGTGTGATGATGTTGGGACCGCCTCGCAAATTCTCCA
>gene=chr20_480015-481015; species=calJac
AATTTGGCAGTCCTCGCCTCAGCAGTAAGAAACCCTCTATTGCTACAAGCCCTCCCCGCTCTGATCATCACCACACTTTGGTCATTTTTGGGATGGATTTCAAACAGAAGACATGGAGCTGAAGTCTCACCAGGCTCTAGGCAGCCCGACAATGCGCCCATCGCCCATCGGCATCGGACCTGAGTTTGCAAAATGGATTAACACATTTCAGTTTCCAGTGCTATCAGTCTCTTAGCCTAGAAGAATAAAAATTAGTCTGTGGGTGGAGGTCTCTTTGAAAGAAAGACCCAAGCTAGTTAAATGGTGTATCTGATTAAGCACTTTCAAAGCAGGACTTAACGATGAGGGTTGGGGAAGGGAACAGAAAGAGGCTCGTTGTGCTCCAGGTGAAACACCTTCTCAGCCCAGGTGGGCCTTGCTAACACCTACTATACTCACCACAGGATCTTTTACAATGTCTGCCAGTGTGATGATGTTGGGACCTCCTCTCAAATTCTCCA
>gene=chr20_480015-481015; species=canFam
AATTTAGTAGTCCTCGCCTCAGTAGTAGGAAACCCTCTACCGCTACAAGCCCTCCCCACTCTGATCACCACCACACTTAGGTCATTTTTGGGATGGATTTCAAACAGAAGACATGGAGCTGAAGTCTCACCAGGCTCTAGGCAGCCCGACAATGCGCCCATCGCCCATCGGCATCGGACCTGAGTTTGCAAAATGGATTAACACATTTCAGTTTCCAGTGCTATCAGTCTCTTAGCCTAGAAGAATAAGAAATAGTCTGTGGGTGGAGGTCTCTTCGAAAGAAAGACCCAAGCTAGTTAAATGGTATAACTGATTAAGCACTTTTAAAGCAGGACTTAACGGT-------AGAGGGGG-GAAA-ATAGAGGCCAGTTGTGCTATGGGTCAAACACCACCTCAGCCCTAGTGGGCCTTGCCAGCGCCTACTATACTCACCACAGGGTCTTTTACAATGTCTGCCAGTGTGATGATATTGGGACCGCCTCGTAAATTCTCCA
>gene=chr20_480015-481015; species=equCab
AATTTGGCAGTCCTCGCCTCAGTTGTAGGAAACCCTCTATTGCTACAAGCCCTCCCCACTCTGATCACCACCACACTTAGGTCATTTCTGGGATGGATTTCAAACAGAAGACATGGAGCTGAAGTCTCACCAGGCTCTAGGCAGCCCGACAATGCGCCCATCGCCCATCGGCATCGGACCTGAGTTTGCAAAATGGATTAACACATTTCAGTTTCCAGTGCTATCAGTCTCTTAGCCTAGAAGAATAAGAAATAGTCTGTGGGTGGAGGTCTCTTTGAAAGAAAGACCCAAGCTAGTTAATTGGTATAACTGATTAAGCACTTTTAAAGCAGGACTTA----------------GGGG-AACAGAAAGAGGACAGTTGTGCTCCAGGTCAAACACCACCTCAGCCCTGGTGGGCCTTGCTAGTGCCTAATATACTCACCACAGGATCTTTTACAATGTCTGCCAGTGTGATGATGTTGGGACCGCCTCGCAAATTCTCCA
>gene=chr20_480015-481015; species=gorGor
AATTTGGCAGTCCTCGCCTCAGTAGTAAGAAACCCTCTATTGCTACAAGCCCTCCCCGCTCTGATCATCACCACACTTAGGTCATTTTTGGGATGGATTTCAAACAGAAGACATGGAGCTGAAGTCTCACCAGGCTCTAGGCAGCCCGACAATGCGCCCATCGCCCATCGGCATCGGACCTGAGTTTGCAAAATGGATTAACACATTTCAGTTTCCAGTGCTATCAGTCTCTTAGCCTAGAAGAATAAGAAATAGTCTGTGGGTGGAGGTCTCTTTGAAAGAAAGACCCAAGCTAGTTAAATGGTATATCTGATTAAGCACTTTCAAAGCAGGACTTAATGATGAGGGTTGGGGGAGGGAACAAAAAGAGGCCAGTTGTGCTCCAGGTCAAACACCATCTCAGCTCTGGCGGGCCTTGCTAACACCTACTATACTCACCACAGGGTCTTTTACAATGTCTGCCAGTGTGATGATGTTGGGACCTCCTCTCAAATTCTCCA
>gene=chr20_480015-481015; species=panTro
AATTTGGCAGTCCTCGCCTCAGTAGTAAGAAACCCTCTATTGCTACAAGCCCTCCCCGCTCTGATCATCACCACACTTAGGTCATTTTTGGGATGGATTTCAAACAGAAGACATGGAGCTGAAGTCTCACCAGGCTCTAGGCAGCCCGACAATGCGCCCATCGCCCATCGGCATCGGACCTGAGTTTGCAAAATGGATTAACACATTTCAGTTTCCAGTGCTACCAGTCTCTTAGCCTAGAAGAATAAGAAATAGTCTGTGGGTGGAGGTCTCTTTGAAAGAAAGACCCAAGCTAGTTAAATGGTATATCTGATTAGGCACTTTCAAAGCAGGACTTAATGATGAGGGTTGGGGGAGGGAACAAAAAGAGGCCAGTTGTGCTCCAGGTCAAACACCATCTCAGCTCTGGCGGGCCTTGCTAACACCTGCTATACTCACCACAGGGTCTTTTACAATGTCTGCCAGTGTGATGATGTTGGGACCTCCTCTCAAATTCTCCA
>gene=chr20_480015-481015; species=papHam
AATTTGGCAGTCCTCGCCTCAGTAGTAAGAAACCCTCTATTGCTACAAGCCCTCCCCGCTCTGATTATCACCACACTTAGGTCATTTTTGGGATGGATTTCAAACAGAAGACATGGAGCTGAAGTCTCACCAGGCTCTAGGCAGCCCGACAATGCGCCCATCGCCCATCGGCATCGGACCTGAGTTTGCAAAATGGATTAACACATTTCAGTTTCCAGTGCTATCAGTCTCTTAGCCTAGAAGAATAAGAAATAGTCTGTGGGTGGAGGTCTCTTTGAAAGAAAGACCCAAGCTAGTTAAATGG--------------------------------------------------------------------------------------------------------------------------------------------GTCTTTTACAATGTCTGCCAGTGTGATGATGTTGGGACCTCCTCTCAAATTCTCCA
>gene=chr20_480015-481015; species=ponAbe
AATTTGGCAGTCCTCGCCTCAGTAGTAAGAAACCCTCTATTGCTACAAGCCCTCCCCGCTCTGATCATCACCACACTTAGGTCATTTTTGGGATGGATTTCAAACAGAAGACATGGAGCTGAAGTCTCACCAGGCTCTAGGCAGCCCGACAATGCGCCCATCGCCCATCGGCATCGGACCTGAGTTTGCAAAATGGATTAACACATTTCAGTTTCCAGTGCTATCAGTCTCTTAGCCTAGAAGAATAAGAAATAGTCTGTGGGTGGAGGTCTCTTTGAAAGAAAGACCCAAGCTAGTTAAATGGTATATCTGATTAAGCACTTTCAAAGCAGGACTTAATGATGAGGGTTGGGAGAGGGAACAAAAAGAGGCCAGTTGTGCTCCAGGTCAAACACCATCTCAGCTCTGGC-GGCCTTGCTAACACCTACTATACTCACCACAGGGTCTTTTACAATGTCTGCCAGTGTGATGATGTTGGGACCTCCTCTCAAATTCTCCA
>gene=chr20_480015-481015; species=rheMac
AATTTGGCAGTCCTTGCCTCAGTAGTAAGAAACCCTCTATTGCTACAAGCCCTCCCCGCTCTGATTATCACCACACTTAGGTCATTTTTGGGATGGATTTCAAACAGAAGACATGGAGCTGAAGTCTCACCAGGCTCTAGGCAGCCCGACAATGCGCCCATCGCCCATCGGCATCGGACCTGAGTTTGCAAAATGGATTAACACATTTCAGTTTCCAGTGCTATCAGTCTCTTAGCCTAGAAGAATAAGAAATAGTCTGTGGGTGGAGGTCTCTTTGAAAGAAAGACCCAAGCTAGTTAAATGGTATATCTGATTAAGCACTTTCAAAGCAGGACTTAATGATGAGGGTTGGGGGAGGGAACAAAAAGAGGCCAGTTGTGCTCCAGGTCAAACACCATCTCAGCCCTGGTGGGCCTTGCTAACACCTACTATACTCACCACAGGGTCTTTTACAATGTCTGCCAGTGTGATGATGTTGGGACCTCCTCTCAAATTCTCCA
>gene=chr20_484199-485199; species=hg19
tgtagtcccagctacttgggaggctaaggcaggagaatcgcttgaacccaggaggcggaggttgcagtgagccgagatcgcgccactgcactccagcctgggcgacagagcgagactccttctcaaaacaaaaacaaaaacaataaaaaaaacaaaacttacttagctatttggaccttgctacttaatacagagaactatgaggtatttcttgacttaggagtaccgtgaaaaattaaagacagtataagtgttataaattgagaaagtttggaaacttctACTTTTCAGTGTCAAATATGAAAAAGTTCCTGTGGTAAGGAACTATATGCTAAGTTCCCAATATATGACAGTGCACAGCATAGTTATAACTAAATTaaaagttgtatattggtctcccagaggccaaatctggcctgtgcattgtttttttaaaatcttgagccaacacttaaaagtcaggaaaattcatatacaaatataaatttctggcttttatt
>gene=chr20_484199-485199; species=bosTau
-----------------------------------------------------------------------------------------------------------------------------------------------------aaacagaatatttttagttatttgaactt---cacttaaaacaaac--ctg-------tttcttggcttaggggcatcatc-aaagtta-tggcaatatgggtgctataaattgagaacgtctggggccctctgCTTCTCC-TGTCAATTATGGAGGTGCTTCTGTGGTAAGGGACTGTATGCTGAGTTCCTGGCATGTGAGAACG-------------------------------------------------------------------------------------------------------------------------------------------------
>gene=chr20_484199-485199; species=calJac
cataatcccagctactcaggaggctgaggcaggagaattgcatgaacctgggaggcggaggttgcagtaagctgagatcacgccactgcactctagcctgggtgacagagtgagactctgtctcaaagaaagaaag-aaacactt-------------------agctatttggaccttgctacttattacacagacctatgaggcatttcttgacttaggagtaccatgaaaaattaaagacagtctaagtgttacaagttgagaatgtttggaaa---cGACTTTTCAGTGTCAAATATAAAAAAGTTCCTGTGGTAAGGAACTATATGCTAAGTCCCCAATATATGACATTCCACAGCACAGTTACAACTAAATTaaaagttgtatattggtagcccagaggccaaatctggcctgtgcaatgtttttta-aaatcttgagtcaacacttaaaagtcaggagaattcatatacaaatacaagttactggcttttctt
>gene=chr20_484199-485199; species=canFam
----------------------------------------------------------------------------------------------------------------------------------------------------------------------------------------------CAAAA--CACTTTGTTATCT--GGACATA-----ACTACTaaaagtta-tgacaatatgggtgctataaattaagaaagtctgggaacctctgCTTATCAGTGTCAAATATGTATACGTTCCGACGGCAAGGAATTATATGCTAAGTTCCTAACATATGACAGTGCGGAGTATAGTTATAACTAACTTATAAGTTGCATATTGGTAGCCCATTGGCCAAACCTGGCCTG----------ttCAACAATCTTGAGCCAACATTCAAatatttatgtagtgtatatatatatataAATTT---CTTTCTTTT
>gene=chr20_484199-485199; species=equCab
---------------------------------------------------------------------------------------------------------------------------------------------------------------------------------------------acagaa--cctctaggtatttcctggcttaagggtaccatgaaaattta-tgacaatatgtgcgctataaatttagaaagtctgggaacctttgCTTCTCAGTGTCAAATATGGAAAAGTTCCTGTGGAAAGAAATTGTATGCTAAGTTCCTGGTATATGACAGTGCACAGTATACTTGCAACTAAATTACaagttgcctactggtagcctattggccaaatctagcctg--tacagtgttaaaacactcttaagccaacatttaaaaatcaggggaattcacatacaaatacaaatttctagtttctttt
>gene=chr20_484199-485199; species=gorGor
tgtagccccagctacttgggaggctaaggcaggagaatcgcttgaacccaggaggcggaggttgcagtgagccgagatcgtgccactgtactccagcctgggcgacagagcgagactccttctcaaaacaaaaacaaaaacaattaaaaaaacaaaacttacttagctatttggaccttgctacttaatacagagaactatgaggcatttcttgacttaggagtactgtgaaaaattaaagacagtataagtgttataaattgagaaagtttggaaacttctACTTTTCAGTGTCAAATATGAAAAA-TTCCTGTGGTAAGGAACTATATGCTAAGTTCCCAATATATGACAGTGCACAGCATAGTTATAACTAAATTaaaagttgtacattggtctcccagaggccaaatctggcctgtgcattgtttttttaaaatcttgagccaacacttaaaagtcaggaaaattcatatacaaatataaatttctggcttttatt
>gene=chr20_484199-485199; species=panTro
tgtagtcccagctacttgggaggctaaggcaggagaatcgcttgaacccaggaggcggaggttgcagtgagctgagatcgcgccactgcactccagcctgggcgaaagagcgagactccttctcaaaacaaaaacaaaaacaataaaaaaaacaaaacttacttagctatttggaccttgctacttaatacagagaactatgaggtatttcttgacttaggagtaccgtgaaaaattaaagacagtataagtgttataaattgagaaagtttggaaacttctACTTTTCAGTGTCAAATATGAAAAAGTTTCTGTGGTAAGGAACTATATGCTAAGTTCCCAATATATGACAGTGCACAGCATAGTTATAACTAAATTAAAAGTTGTACATTGGTCTCCCAGAGGCCAAATCtggcctgtgcattgtttttttaaaatcttgagccaacacttaaaagtcaggaaaattcatatacaaatataaatttctggcttttatt
>gene=chr20_484199-485199; species=papHam
tgtagtcccaactactcgggaggctgaggcaggagaattgc-tgaacccaggaggcggaggttgcagtgagccgagatctcgccactgcactccagcctgggtgacagagcgagactctgtctcaaaacaaaaacaaaaacaaaaaaataaataaaacttacatagttatttggaccttgctacttaatacacag----atgaggtatttcttgacttacgagtaccatgaaaaattaaagatagtataagtgttataaattgagaaagtttggaaacttctACTTTTCAGTGTCAAATATGAAAAAGTTCCTGTGGTAAGGAACTGTATGTTAAGTTCCCAATATAAGACAGGGCACAGCATAGTTATAACTAAATTaaaagttgtatattggtagcccagaggccaaatctggcctgtgcattgtcttttt-aaatcttgagccaacac----aagtcaggagaattcatatacaaatataaatttctggcttttctt
>gene=chr20_484199-485199; species=ponAbe
tgtagtcccagctacttaggaggctaaggcaggagaatcgcttgaacccaggaggcggaggttgcagtgagccgagatcgcgccactgcactccagcctgggcgacagagcgagactcctcctcaaaacaaaaacaaaaacaataaaaaaaacaaaacttacttagctatttggaccttgctacttaatacagagaactatgaggtatttcttgatttaggagtaccatgaaaaattaaagacagtataagtgttataaattgagaaagtttggaaacttctACTTTTCAGTGTCAAATATGAAAAAGTTCCTGTAGTAAGGAACTATATGCTAAGTTCCCAATATATGACAGCGCACAGCATAGTTATAACTAAATTaaaagttgtatattggtcgcccagaggccaaatctggcctgtgcattgtttttttaaaatcttgagccaacactt--aagtcaggaaaattcatatacaaatataaatttctggcttttatt
>gene=chr20_484199-485199; species=rheMac
tgtagtcccaactactcgggaggctgaggcaggagaattgcttgaacccaggaggcggaggttgcagtgagctgagatctcgccactgcactccagcctgggtgacagagcgagactctgtctcaaaacaaaaaCAAaaacaaaaaaataaataaataaaacttagttatttggaccttgctacttaatacacag----atgaggtatttcttgacttacgagtaccatgaaaaattaaagatagtataagtgttataaattgagaaagtttggaaacttctACTTTTCAGTGTCAAATATGAAAAAGTTCCTGTGATAAGGAACTGTATGTTAAATTCCCAATATAAGACAGTGCACAGCATAGTTATAACTAAATTaaaagttgtatattggtagcccagaggccaaatctggcctgtgcattgtcttttt-aaatcttgagccaacac----aagtcaggagaattcatatacaaatataaatttctggcttttctt
>gene=chr20_484241-485241; species=hg19
tgaacccaggaggcggaggttgcagtgagccgagatcgcgccactgcactccagcctgggcgacagagcgagactccttctcaaaacaaaaacaaaaacaataaaaaaaacaaaacttacttagctatttggaccttgctacttaatacagagaactatgaggtatttcttgacttaggagtaccgtgaaaaattaaagacagtataagtgttataaattgagaaagtttggaaacttctACTTTTCAGTGTCAAATATGAAAAAGTTCCTGTGGTAAGGAACTATATGCTAAGTTCCCAATATATGACAGTGCACAGCATAGTTATAACTAAATTaaaagttgtatattggtctcccagaggccaaatctggcctgtgcattgtttttttaaaatcttgagccaacacttaaaagtcaggaaaattcatatacaaatataaatttctggcttttatttgcaaaacagagtatcaagcaacaatggacttgcattactgc
>gene=chr20_484241-485241; species=bosTau
-----------------------------------------------------------------------------------------------------------aaacagaatatttttagttatttgaactt---cacttaaaacaaac--ctg-------tttcttggcttaggggcatcatc-aaagtta-tggcaatatgggtgctataaattgagaacgtctggggccctctgCTTCTCC-TGTCAATTATGGAGGTGCTTCTGTGGTAAGGGACTGTATGCTGAGTTCCTGGCATGTGAGAACG-------------------------------------------------------------------------------------------------------------------------------------------------------------------------------------------
>gene=chr20_484241-485241; species=calJac
tgaacctgggaggcggaggttgcagtaagctgagatcacgccactgcactctagcctgggtgacagagtgagactctgtctcaaagaaagaaag-aaacactt-------------------agctatttggaccttgctacttattacacagacctatgaggcatttcttgacttaggagtaccatgaaaaattaaagacagtctaagtgttacaagttgagaatgtttggaaa---cGACTTTTCAGTGTCAAATATAAAAAAGTTCCTGTGGTAAGGAACTATATGCTAAGTCCCCAATATATGACATTCCACAGCACAGTTACAACTAAATTaaaagttgtatattggtagcccagaggccaaatctggcctgtgcaatgtttttta-aaatcttgagtcaacacttaaaagtcaggagaattcatatacaaatacaagttactggcttttctttgcaaaacagagtatcaagcaacaatggacttgccctactgc
>gene=chr20_484241-485241; species=canFam
----------------------------------------------------------------------------------------------------------------------------------------------------CAAAA--CACTTTGTTATCT--GGACATA-----ACTACTaaaagtta-tgacaatatgggtgctataaattaagaaagtctgggaacctctgCTTATCAGTGTCAAATATGTATACGTTCCGACGGCAAGGAATTATATGCTAAGTTCCTAACATATGACAGTGCGGAGTATAGTTATAACTAACTTATAAGTTGCATATTGGTAGCCCATTGGCCAAACCTGGCCTG----------ttCAACAATCTTGAGCCAACATTCAAatatttatgtagtgtatatatatatataAATTT---CTTTCTTTTTGCAA--AAGAATATCAAGTAATACTAAAATTGCACTACTGC
>gene=chr20_484241-485241; species=equCab
---------------------------------------------------------------------------------------------------------------------------------------------------acagaa--cctctaggtatttcctggcttaagggtaccatgaaaattta-tgacaatatgtgcgctataaatttagaaagtctgggaacctttgCTTCTCAGTGTCAAATATGGAAAAGTTCCTGTGGAAAGAAATTGTATGCTAAGTTCCTGGTATATGACAGTGCACAGTATACTTGCAACTAAATTACaagttgcctactggtagcctattggccaaatctagcctg--tacagtgttaaaacactcttaagccaacatttaaaaatcaggggaattcacatacaaatacaaatttctagtttctttttgcaa--aagagtatcaagcaacactggacttgcactactgc
>gene=chr20_484241-485241; species=gorGor
tgaacccaggaggcggaggttgcagtgagccgagatcgtgccactgtactccagcctgggcgacagagcgagactccttctcaaaacaaaaacaaaaacaattaaaaaaacaaaacttacttagctatttggaccttgctacttaatacagagaactatgaggcatttcttgacttaggagtactgtgaaaaattaaagacagtataagtgttataaattgagaaagtttggaaacttctACTTTTCAGTGTCAAATATGAAAAA-TTCCTGTGGTAAGGAACTATATGCTAAGTTCCCAATATATGACAGTGCACAGCATAGTTATAACTAAATTaaaagttgtacattggtctcccagaggccaaatctggcctgtgcattgtttttttaaaatcttgagccaacacttaaaagtcaggaaaattcatatacaaatataaatttctggcttttatttgcaaaacagagcatcaagcaacaatggacttgcattactgc
>gene=chr20_484241-485241; species=panTro
tgaacccaggaggcggaggttgcagtgagctgagatcgcgccactgcactccagcctgggcgaaagagcgagactccttctcaaaacaaaaacaaaaacaataaaaaaaacaaaacttacttagctatttggaccttgctacttaatacagagaactatgaggtatttcttgacttaggagtaccgtgaaaaattaaagacagtataagtgttataaattgagaaagtttggaaacttctACTTTTCAGTGTCAAATATGAAAAAGTTTCTGTGGTAAGGAACTATATGCTAAGTTCCCAATATATGACAGTGCACAGCATAGTTATAACTAAATTAAAAGTTGTACATTGGTCTCCCAGAGGCCAAATCtggcctgtgcattgtttttttaaaatcttgagccaacacttaaaagtcaggaaaattcatatacaaatataaatttctggcttttatttgcaaaacagagtatcaagcaacaatggacttgcattactgc
>gene=chr20_484241-485241; species=papHam
tgaacccaggaggcggaggttgcagtgagccgagatctcgccactgcactccagcctgggtgacagagcgagactctgtctcaaaacaaaaacaaaaacaaaaaaataaataaaacttacatagttatttggaccttgctacttaatacacag----atgaggtatttcttgacttacgagtaccatgaaaaattaaagatagtataagtgttataaattgagaaagtttggaaacttctACTTTTCAGTGTCAAATATGAAAAAGTTCCTGTGGTAAGGAACTGTATGTTAAGTTCCCAATATAAGACAGGGCACAGCATAGTTATAACTAAATTaaaagttgtatattggtagcccagaggccaaatctggcctgtgcattgtcttttt-aaatcttgagccaacac----aagtcaggagaattcatatacaaatataaatttctggcttttctttgcaaaacagagtatgaagcaacaatggacttgcattactgc
>gene=chr20_484241-485241; species=ponAbe
tgaacccaggaggcggaggttgcagtgagccgagatcgcgccactgcactccagcctgggcgacagagcgagactcctcctcaaaacaaaaacaaaaacaataaaaaaaacaaaacttacttagctatttggaccttgctacttaatacagagaactatgaggtatttcttgatttaggagtaccatgaaaaattaaagacagtataagtgttataaattgagaaagtttggaaacttctACTTTTCAGTGTCAAATATGAAAAAGTTCCTGTAGTAAGGAACTATATGCTAAGTTCCCAATATATGACAGCGCACAGCATAGTTATAACTAAATTaaaagttgtatattggtcgcccagaggccaaatctggcctgtgcattgtttttttaaaatcttgagccaacactt--aagtcaggaaaattcatatacaaatataaatttctggcttttatttgcaaaacagagtatcaagcaacaatggacttgcattactgc
>gene=chr20_484241-485241; species=rheMac
tgaacccaggaggcggaggttgcagtgagctgagatctcgccactgcactccagcctgggtgacagagcgagactctgtctcaaaacaaaaaCAAaaacaaaaaaataaataaataaaacttagttatttggaccttgctacttaatacacag----atgaggtatttcttgacttacgagtaccatgaaaaattaaagatagtataagtgttataaattgagaaagtttggaaacttctACTTTTCAGTGTCAAATATGAAAAAGTTCCTGTGATAAGGAACTGTATGTTAAATTCCCAATATAAGACAGTGCACAGCATAGTTATAACTAAATTaaaagttgtatattggtagcccagaggccaaatctggcctgtgcattgtcttttt-aaatcttgagccaacac----aagtcaggagaattcatatacaaatataaatttctggcttttctttgcaaaacagagtatgaagcaacaatggacttgcattactgc
>gene=chr20_522244-523244; species=hg19
CACCTGTTTCATCCTCAAATTGCAAGGCACTTCACCCATAACTACTTAGAAACTAACCCATGCTCCTCCTTAAATGTGTATTTCTCTTCTCTGTATTCCACAAAGGAGTACATAACTAGGCTTTTTTTTATTTTTAAAGAAAAGTCACCTCACGGGGACCTAACTGTATAATCAGTTGATTAATCAATCTAAGCAAATTTCCAATCTTGCATTCTTTCTTCAAGTCATACACCCTCCCGCAATAGCAAACCAAAGCCAAGTATTTCAAAGTCACAGAAGGACAAAAACATGCCCTGCTAAGACTGCAGGTGAACTTTTGAGAATACCACGGAGGAGAACTAGTATTGGTACTGGACTTTCAGCCCCAGGTCCACCAAGCCAGTAAAGCCAAATGACTTACAACAAAACCCTACAACAACTACAAAGATACTACTCTAAAGCCCTGTCTACAGTCAAATTCTTGACTATAAATTTTACTTAGAACAGAAGAGCCCCAAATA
>gene=chr20_522244-523244; species=bosTau
TACTTGTTTCATCCCTAAACAGTTATGCAATTAACAC---ACTAGGTAGAAACTCACCCTTGCTCTCCCTTAAACGTGTGCTTCTCTTTACTGTATTCCATATAAAAGGATATAACTAGACATATTT---GTTTTTAAAAAAAGTTACCCCGGGGTGACCTAATTTTGTAATCAGTTGATAAACTTATCTAAGCAAACCTGAAATATTTCA----TTCTTCAAGGCACACCCCCTCCTCCAACAGCAAACGAAAGTCAAGTATTTCAAAGTCACAGAAGGAC--AAACCTGTCTAGGTAAAACTGCAGGTGAACTTTTAAAAA-ACCACGA-GGAGAACTAGCATTGGTCCTGGTGTTTCAGTTCAAGGTCCACCTAGACAGTTAAGCCAAGTGACTT------AGAACCTACAACAGCTACAAATATAATATTCTGAAGCCTTGCCTACTGTCAGATTATTGACCACACACTTTACCTAGATTGGAGGAACCTC----A
>gene=chr20_522244-523244; species=calJac
CACCTCTTTCATCCCCAAATTGCAAGGCATTTCACCCATAACAACTTAGAAGCTAACCTATGCTCCTCCTTAAATGTGTAATTCTCTTCTCTGTATTCCACAAAAGAGGACATAACTAGGCATTTTTTTGTTGTTAAAGAAAAGTCACCTCAGGGTGACCTAATTTTGTAATCAGTTGATTAATCAATCTAAGCAAATTTCCAATCTTTCATTCTTTCTTCAAGTCACACACCCTCCCCCAATCGCAAGCCAAAGCCAAGTATTTTAAAGTCAAAGAAGGAC--AAACATGCCCTGCTAAGACTGCAGGTGAACTTTTGAGAATACCACAGAGGAGAGCTGGTATTGGTACTGGACTTTCAGCCCCAGGTCCACCAAGCCAGTAAAGCCAAATGACTTACAACAAAAGCCTACAACAACTACGAAGATAATATTCTAAGGCCCTGTCTACAGTCAAATTCTTGACTACAAATTTTACCTAGAACAGAAGAGTTCCAAATA
>gene=chr20_522244-523244; species=canFam
CACTTGTTTCATCCCCAAACAACAAGGCAATAAACCC---ATTTCGCAGAA-ATAACTCATGTT-CCCCTTAAATGTGTGCTTCTCTTTATTTTATTCCATATAAGATAACATAACTGTGCGTGTT----TGTTTaaaaaaaaGTTGCCCCAGGGTAACCTAACTTTGTAATCAGTTGATAAATCAAGCTAAGCAAACTTCAGATCTTTCATTCTTTCTTAAAGTCATGCGCCCTCCCCCAGTGGCACATGAAAGCTGGGTATTTCAAAGTCACAGAAGGAT--AAACCTGCTCAGATAAAACAGCAGTTGttttttttttAAGGACAAGA-GAAGATCGGTTATTGGTCCTGGTCTTTCA----AAGGTTCACCAAGCCAATTAATTCAACTGACTTACAACAAAACACTGCAACAAGTACAAAGAAAGTGTTCTGAAGTCTTGC---TTGTTAGATTCTTGACCAAAAATTTTACCTAGAACAGAGGACGCCCAAGTA
>gene=chr20_522244-523244; species=equCab
CACTTGTTTCATCCCCAAACAGCAAGGCAGCTCACCT---ATTACGCAGAAACTAACCCATGCTCCCCCTAAAATTTGTGCTTCTCTTTACTGTATTCCACACAAGAGAACATAACTAGGCATGGTT---TTTTTAAACAGAAGTTGCCCCAGGGTGATCTAACTTTGTAATCAGTTGATAAATCAACATAAGCAAACTTCCAATCTTTCATTCTTTCTTCAAGTCATACACCCTCCCCCAATAGCAAATGAAAGCCAAGTTTTTCAAAGTCACAGAAGGAC--AAACCTGCCCATGTAAAAATGCAAGTGAACTCTTCAAAATAACACGA-AGAGAACCAGTACCAGTCTTGGTCTTTCAGCCCAAGGTCCACCAAGCCAGTTAAGCCAAGTGACTTACAACAAAGCA---CCGCAATTACAAAGATAATATTCTGAAGCCCTGCCAATGGTCAGATTCCCGACCATAAATTTTACCTGGAATGAAGATACCCCAAATA
>gene=chr20_522244-523244; species=gorGor
--------------------------------------------------------------------------------------------------------------------------------------------------------------------------------------------------------------------------------------------------------------------------------------------------------------------------------------------------------------------------------------------------------------------------------------------------------------------------------------------------------------------
>gene=chr20_522244-523244; species=panTro
CACCTGTTTCATCCTCGAATTGCAAGGCACTTCACCCATAACTACTTAGAAACTAACCCATGCTCCTACTTAAATGTGTATTTCTCTTCTCTGTATTCCACAAAAAAGTACATAACTAGGC-TTTTTTTATTTTTAAAGAAAAGTCACCTCACGGGGACCTAACTTTATAATCAGTTGATTAATCTATCTAAGCAAATTTCCAATCTTGCATTCTTTCTTCAAGTCATACACCCTCCCCCAATAGCAAACCAAAGCCAAGTATTTCAAAGTCACAGAAGGACAAAAACATGCCCTGCTAAGACTGCAGGTGAACTTTTGAGAATACCACGGAGGAGAACTAGTATTGGTACTGGACTTTCAGCCCCAGGTCCACCAAGCCAGTAAAGCCAAATGACTTACAACAAAACCCTACAACAACTACAAAGATACTACTCTAAAGCCCTGTCTACAGTCAAATTCTTGACTATAAATTTTACTTAGAACAGAAGAGCCCCAAAAA
>gene=chr20_522244-523244; species=papHam
CACCTGTTTCATCCTCAAACTGCAAGGCATTTCACCCATAACTACTTAGAAACTAACCCACGCTCCTCCTTAAATGTGTATTTCTCTTCTCTGTATTCCACAAAAAAGTACATAACTAAGCATTGTTTTGTTTTTAAAGAAAAGTCACCTCAGGGGGACCTAACTTTGTAATGAATTGATTAATCAATCTAAGCAAATTTCCAATCTTTCA-------TTCAAGTCATACACCCTCCCCCAATAGCAAACCAAAGCCAAAAATTTCAAAGTCACAGAAGGACAAAAACATGCCCTGCTAAGACTGCAGGTGAACTTTTGAGAATACCACAGAGGAGAACTAGTATTGGTACTGGACTTTCAGCCCCGGGTTCACCAAGCCAGTAAGGCCAAAT-ACTTACAACAAAAACCT---ACAACTACAAAGATAATATTCTAAAGCCCTGTCTACAGTCAAATTCTTGACTATAAATTTTACCTAGAACAGAAGAGCCCCCAATA
>gene=chr20_522244-523244; species=ponAbe
CACCTGTTTCATCCTCAAATTGCAAGGCACTTCACCCATAACTATTTAGAAACTAACCCATGCTCCTCCTTAAATGTGTATTTCTCTTCTCTGTATTCCACAAAAGAGTACATAACTAGGCTTTTTTTTTTTTTTAAAGAGAAGTCACCTCACGGGGACCTAACTTTATAATCAGTTGATTACTCAATCTAAGCAAATTTCCAATCTTGCATTCTTTCTTCAAGTCATACACCCTCCCCCAATAGCAAACCAAAGCCAAGTATTTCAAAGTCACAGAAGGACAAAAACATGCCCTGCTAAGACTGCAGGTGAACTTTTGAGAATACCACGGAGGAGAATTAGTATTGGTACTGGACTTTCAGCCCCAGGTCCACCAAGCCAGTAAAGCCAAATGACTTACAACAAAACCCTACAACAACTACAAAGATAATACTCTAACGCCCTGTCTACAGTCAAATTCTTTACTATAAATTTTACTTACAACAGAAGAGCCCCAAATA
>gene=chr20_522244-523244; species=rheMac
CACCTGTTTCATCCTCAAACTGCAAGGCATTTCACCCATAACTACTTAGAAACTAACCCACGCTCCTCCTTAAATGTGTATTTCTCTTCTCTGTATTCCACAAAAAAGTACATAACTAAGCATTGTTTTGTTTTTAAAGAAAAGTCACCTCAGGGGGACCTAACTTTGTAATGAATTGATTAATCAATCTAAGCAAATTTCCAATCTTTCA-------TTCAAGTCATACACCCTCCCCCAATAGCAAACCAAAGCCAAAAATTTCAAAGTCACAGAAGGACAAAAACATGCCCTGCTAAGACTGCAGGTGAACTTTTGAGAATACCACAGAGGAGAACTAGTATTGGTACTGGACTTTCAGCCCCAGGTTCACCAAGCCAGTAAAGCCAAAT-ACTTACAACAAAAACCT---ACAACTACAAAGGTAATATTCTAAAGCCCTGTCTACAGTCAAATTCTTGACTATAAATTTTACCTAGAACAGAAGAGCCCCCAATA
>gene=chr20_522355-523355; species=hg19
CTCTGTATTCCACAAAGGAGTACATAACTAGGCTTTTTTTTATTTTTAAAGAAAAGTCACCTCACGGGGACCTAACTGTATAATCAGTTGATTAATCAATCTAAGCAAATTTCCAATCTTGCATTCTTTCTTCAAGTCATACACCCTCCCGCAATAGCAAACCAAAGCCAAGTATTTCAAAGTCACAGAAGGACAAAAACATGCCCTGCTAAGACTGCAGGTGAACTTTTGAGAATACCACGGAGGAGAACTAGTATTGGTACTGGACTTTCAGCCCCAGGTCCACCAAGCCAGTAAAGCCAAATGACTTACAACAAAACCCTACAACAACTACAAAGATACTACTCTAAAGCCCTGTCTACAGTCAAATTCTTGACTATAAATTTTACTTAGAACAGAAGAGCCCCAAATATACCAGCTAGTCCCTTTACAGTGACAGGTAAAAGCTACTTACTAcacttactacctgccagacactgtagtaagcacttgacacaaat
>gene=chr20_522355-523355; species=bosTau
TACTGTATTCCATATAAAAGGATATAACTAGACATATTT---GTTTTTAAAAAAAGTTACCCCGGGGTGACCTAATTTTGTAATCAGTTGATAAACTTATCTAAGCAAACCTGAAATATTTCA----TTCTTCAAGGCACACCCCCTCCTCCAACAGCAAACGAAAGTCAAGTATTTCAAAGTCACAGAAGGAC--AAACCTGTCTAGGTAAAACTGCAGGTGAACTTTTAAAAA-ACCACGA-GGAGAACTAGCATTGGTCCTGGTGTTTCAGTTCAAGGTCCACCTAGACAGTTAAGCCAAGTGACTT------AGAACCTACAACAGCTACAAATATAATATTCTGAAGCCTTGCCTACTGTCAGATTATTGACCACACACTTTACCTAGATTGGAGGAACCTC----ATACCAAGTAGGCCCTTTAAAGCGACACGTAAGGtctatcga--gcactcacgacctgccaggcactgtagtaagcacctgacacaaat
>gene=chr20_522355-523355; species=calJac
CTCTGTATTCCACAAAAGAGGACATAACTAGGCATTTTTTTGTTGTTAAAGAAAAGTCACCTCAGGGTGACCTAATTTTGTAATCAGTTGATTAATCAATCTAAGCAAATTTCCAATCTTTCATTCTTTCTTCAAGTCACACACCCTCCCCCAATCGCAAGCCAAAGCCAAGTATTTTAAAGTCAAAGAAGGAC--AAACATGCCCTGCTAAGACTGCAGGTGAACTTTTGAGAATACCACAGAGGAGAGCTGGTATTGGTACTGGACTTTCAGCCCCAGGTCCACCAAGCCAGTAAAGCCAAATGACTTACAACAAAAGCCTACAACAACTACGAAGATAATATTCTAAGGCCCTGTCTACAGTCAAATTCTTGACTACAAATTTTACCTAGAACAGAAGAGTTCCAAATATACCAGCTAGTCCCTTTACAGTGACAGGTAAAAGCCACCAa--gcacttactacctgccagacactgtaggaagcacttgacacaaat
>gene=chr20_522355-523355; species=canFam
TATTTTATTCCATATAAGATAACATAACTGTGCGTGTT----TGTTTaaaaaaaaGTTGCCCCAGGGTAACCTAACTTTGTAATCAGTTGATAAATCAAGCTAAGCAAACTTCAGATCTTTCATTCTTTCTTAAAGTCATGCGCCCTCCCCCAGTGGCACATGAAAGCTGGGTATTTCAAAGTCACAGAAGGAT--AAACCTGCTCAGATAAAACAGCAGTTGttttttttttAAGGACAAGA-GAAGATCGGTTATTGGTCCTGGTCTTTCA----AAGGTTCACCAAGCCAATTAATTCAACTGACTTACAACAAAACACTGCAACAAGTACAAAGAAAGTGTTCTGAAGTCTTGC---TTGTTAGATTCTTGACCAAAAATTTTACCTAGAACAGAGGACGCCCAAGTATACCAGCTAGTCCCCTTca---------------ctatcaa--ac----actacctgtcaggaactgtggtaagcatgtgacacaaat
>gene=chr20_522355-523355; species=equCab
TACTGTATTCCACACAAGAGAACATAACTAGGCATGGTT---TTTTTAAACAGAAGTTGCCCCAGGGTGATCTAACTTTGTAATCAGTTGATAAATCAACATAAGCAAACTTCCAATCTTTCATTCTTTCTTCAAGTCATACACCCTCCCCCAATAGCAAATGAAAGCCAAGTTTTTCAAAGTCACAGAAGGAC--AAACCTGCCCATGTAAAAATGCAAGTGAACTCTTCAAAATAACACGA-AGAGAACCAGTACCAGTCTTGGTCTTTCAGCCCAAGGTCCACCAAGCCAGTTAAGCCAAGTGACTTACAACAAAGCA---CCGCAATTACAAAGATAATATTCTGAAGCCCTGCCAATGGTCAGATTCCCGACCATAAATTTTACCTGGAATGAAGATACCCCAAATATACCAACTAGTCCTTTTAAAGTGA----------CGAGTAA--GA----Tctacctgccaggcattgaggtaagggtttgacacaaa-
>gene=chr20_522355-523355; species=gorGor
--------------------------------------------------------------------------------------------------------------------------------------------------------------------------------------------------------------------------------------------------------------------------------------------------------------------------------------------------------------------------------------------------------------------------------------------------------------------------------------------------------------------
>gene=chr20_522355-523355; species=panTro
CTCTGTATTCCACAAAAAAGTACATAACTAGGC-TTTTTTTATTTTTAAAGAAAAGTCACCTCACGGGGACCTAACTTTATAATCAGTTGATTAATCTATCTAAGCAAATTTCCAATCTTGCATTCTTTCTTCAAGTCATACACCCTCCCCCAATAGCAAACCAAAGCCAAGTATTTCAAAGTCACAGAAGGACAAAAACATGCCCTGCTAAGACTGCAGGTGAACTTTTGAGAATACCACGGAGGAGAACTAGTATTGGTACTGGACTTTCAGCCCCAGGTCCACCAAGCCAGTAAAGCCAAATGACTTACAACAAAACCCTACAACAACTACAAAGATACTACTCTAAAGCCCTGTCTACAGTCAAATTCTTGACTATAAATTTTACTTAGAACAGAAGAGCCCCAAAAATACCAGCTAGTCCCTTTacagtgacaggtaaaagctacttactacacttactacctgccagacactgtagtaagcacttgacacaaat
>gene=chr20_522355-523355; species=papHam
CTCTGTATTCCACAAAAAAGTACATAACTAAGCATTGTTTTGTTTTTAAAGAAAAGTCACCTCAGGGGGACCTAACTTTGTAATGAATTGATTAATCAATCTAAGCAAATTTCCAATCTTTCA-------TTCAAGTCATACACCCTCCCCCAATAGCAAACCAAAGCCAAAAATTTCAAAGTCACAGAAGGACAAAAACATGCCCTGCTAAGACTGCAGGTGAACTTTTGAGAATACCACAGAGGAGAACTAGTATTGGTACTGGACTTTCAGCCCCGGGTTCACCAAGCCAGTAAGGCCAAAT-ACTTACAACAAAAACCT---ACAACTACAAAGATAATATTCTAAAGCCCTGTCTACAGTCAAATTCTTGACTATAAATTTTACCTAGAACAGAAGAGCCCCCAATATACCAGCTAGTCCCTTTACAGTGACAGGTAAAAGCTACTTACTAcacttactacctgccagacactgtcgtaagcacttgacacaaat
>gene=chr20_522355-523355; species=ponAbe
CTCTGTATTCCACAAAAGAGTACATAACTAGGCTTTTTTTTTTTTTTAAAGAGAAGTCACCTCACGGGGACCTAACTTTATAATCAGTTGATTACTCAATCTAAGCAAATTTCCAATCTTGCATTCTTTCTTCAAGTCATACACCCTCCCCCAATAGCAAACCAAAGCCAAGTATTTCAAAGTCACAGAAGGACAAAAACATGCCCTGCTAAGACTGCAGGTGAACTTTTGAGAATACCACGGAGGAGAATTAGTATTGGTACTGGACTTTCAGCCCCAGGTCCACCAAGCCAGTAAAGCCAAATGACTTACAACAAAACCCTACAACAACTACAAAGATAATACTCTAACGCCCTGTCTACAGTCAAATTCTTTACTATAAATTTTACTTACAACAGAAGAGCCCCAAATATACCAGCTAGTCCCTTTACAGTGACAGGTAAAAGCTACTTACTAcacttactacctgccagacactgtagtaagcacttgacacaaat
>gene=chr20_522355-523355; species=rheMac
CTCTGTATTCCACAAAAAAGTACATAACTAAGCATTGTTTTGTTTTTAAAGAAAAGTCACCTCAGGGGGACCTAACTTTGTAATGAATTGATTAATCAATCTAAGCAAATTTCCAATCTTTCA-------TTCAAGTCATACACCCTCCCCCAATAGCAAACCAAAGCCAAAAATTTCAAAGTCACAGAAGGACAAAAACATGCCCTGCTAAGACTGCAGGTGAACTTTTGAGAATACCACAGAGGAGAACTAGTATTGGTACTGGACTTTCAGCCCCAGGTTCACCAAGCCAGTAAAGCCAAAT-ACTTACAACAAAAACCT---ACAACTACAAAGGTAATATTCTAAAGCCCTGTCTACAGTCAAATTCTTGACTATAAATTTTACCTAGAACAGAAGAGCCCCCAATATACCAGCTAGTCCCTTTACAGTGACAGGTAaaagctacttactacacttactacctgccagacactgtagtaagcacttgacacaaat
>gene=chr20_522469-523469; species=hg19
TTCAAGTCATACACCCTCCCGCAATAGCAAACCAAAGCCAAGTATTTCAAAGTCACAGAAGGACAAAAACATGCCCTGCTAAGACTGCAGGTGAACTTTTGAGAATACCACGGAGGAGAACTAGTATTGGTACTGGACTTTCAGCCCCAGGTCCACCAAGCCAGTAAAGCCAAATGACTTACAACAAAACCCTACAACAACTACAAAGATACTACTCTAAAGCCCTGTCTACAGTCAAATTCTTGACTATAAATTTTACTTAGAACAGAAGAGCCCCAAATATACCAGCTAGTCCCTTTACAGTGACAGGTAAAAGCTACTTACTAcacttactacctgccagacactgtagtaagcacttgacacaaattgtcttatttactcttctccgtaaactcacaagctagaaaataccatcatcccccttttacagacgggaaaactgaggcttagagagtttaggtcacacagctaagtagcaatggccctgatatttgaga
>gene=chr20_522469-523469; species=bosTau
TTCAAGGCACACCCCCTCCTCCAACAGCAAACGAAAGTCAAGTATTTCAAAGTCACAGAAGGAC--AAACCTGTCTAGGTAAAACTGCAGGTGAACTTTTAAAAA-ACCACGA-GGAGAACTAGCATTGGTCCTGGTGTTTCAGTTCAAGGTCCACCTAGACAGTTAAGCCAAGTGACTT------AGAACCTACAACAGCTACAAATATAATATTCTGAAGCCTTGCCTACTGTCAGATTATTGACCACACACTTTACCTAGATTGGAGGAACCTC----ATACCAAGTAGGCCCTTTAAAGCGACACGTAAGGtctatcga--gcactcacgacctgccaggcactgtagtaagcacctgacacaaattatcttattca---ctcaccacaaacttatcctctaagaaatattatcatccccattttacagacagaaaaacagagatttagagaagttaggtcacacaggcaaac-gcagtggcaCTTCTAATTGGGA
>gene=chr20_522469-523469; species=calJac
TTCAAGTCACACACCCTCCCCCAATCGCAAGCCAAAGCCAAGTATTTTAAAGTCAAAGAAGGAC--AAACATGCCCTGCTAAGACTGCAGGTGAACTTTTGAGAATACCACAGAGGAGAGCTGGTATTGGTACTGGACTTTCAGCCCCAGGTCCACCAAGCCAGTAAAGCCAAATGACTTACAACAAAAGCCTACAACAACTACGAAGATAATATTCTAAGGCCCTGTCTACAGTCAAATTCTTGACTACAAATTTTACCTAGAACAGAAGAGTTCCAAATATACCAGCTAGTCCCTTTACAGTGACAGGTAAAAGCCACCAa--gcacttactacctgccagacactgtaggaagcacttgacacaaattgtcttctttactgctctccataaactcataagctaggaaataccatcatccccattttacagacaggaaaactgaagcttagacagtttaggtcacacagctaagtagcaatagccctgatatttgagc
>gene=chr20_522469-523469; species=canFam
TTAAAGTCATGCGCCCTCCCCCAGTGGCACATGAAAGCTGGGTATTTCAAAGTCACAGAAGGAT--AAACCTGCTCAGATAAAACAGCAGTTGttttttttttAAGGACAAGA-GAAGATCGGTTATTGGTCCTGGTCTTTCA----AAGGTTCACCAAGCCAATTAATTCAACTGACTTACAACAAAACACTGCAACAAGTACAAAGAAAGTGTTCTGAAGTCTTGC---TTGTTAGATTCTTGACCAAAAATTTTACCTAGAACAGAGGACGCCCAAGTATACCAGCTAGTCCCCTTca---------------ctatcaa--ac----actacctgtcaggaactgtggtaagcatgtgacacaaattatcttatttcctgctcaccataaatgtacgatttaggaaatttt---gcccccactttacagataggaaaaccaaggcttacagagattagggcacacagctaagt-gtaatggcactgatatttgaga
>gene=chr20_522469-523469; species=equCab
TTCAAGTCATACACCCTCCCCCAATAGCAAATGAAAGCCAAGTTTTTCAAAGTCACAGAAGGAC--AAACCTGCCCATGTAAAAATGCAAGTGAACTCTTCAAAATAACACGA-AGAGAACCAGTACCAGTCTTGGTCTTTCAGCCCAAGGTCCACCAAGCCAGTTAAGCCAAGTGACTTACAACAAAGCA---CCGCAATTACAAAGATAATATTCTGAAGCCCTGCCAATGGTCAGATTCCCGACCATAAATTTTACCTGGAATGAAGATACCCCAAATATACCAACTAGTCCTTTTAAAGTGA----------CGAGTAA--GA----Tctacctgccaggcattgaggtaagggtttgacacaaa--------tttacccctcaccata-------gacttcgga--tattatcatccccattttacagacaggaaaactgaggtttagagtggttaagtcacacagccaagt-gtagtggcactgatatttgaga
>gene=chr20_522469-523469; species=gorGor
--------------------------------------------------------------------------------------------------------------------------------------------------------------------------------------------------------------------------------------------------------------------------------------------------------------------------------------------------------------------------------------------------------------------------------------------------------------------------------------------------------------------
>gene=chr20_522469-523469; species=panTro
TTCAAGTCATACACCCTCCCCCAATAGCAAACCAAAGCCAAGTATTTCAAAGTCACAGAAGGACAAAAACATGCCCTGCTAAGACTGCAGGTGAACTTTTGAGAATACCACGGAGGAGAACTAGTATTGGTACTGGACTTTCAGCCCCAGGTCCACCAAGCCAGTAAAGCCAAATGACTTACAACAAAACCCTACAACAACTACAAAGATACTACTCTAAAGCCCTGTCTACAGTCAAATTCTTGACTATAAATTTTACTTAGAACAGAAGAGCCCCAAAAATACCAGCTAGTCCCTTTacagtgacaggtaaaagctacttactacacttactacctgccagacactgtagtaagcacttgacacaaattgtcttatttactcttctccataaactcacaagctagaaaataccatcatcccccttttacagacgggaaaactgaggcttagagagtttaggtcacacagctaagtagcaatggccctgatatttgaga
>gene=chr20_522469-523469; species=papHam
TTCAAGTCATACACCCTCCCCCAATAGCAAACCAAAGCCAAAAATTTCAAAGTCACAGAAGGACAAAAACATGCCCTGCTAAGACTGCAGGTGAACTTTTGAGAATACCACAGAGGAGAACTAGTATTGGTACTGGACTTTCAGCCCCGGGTTCACCAAGCCAGTAAGGCCAAAT-ACTTACAACAAAAACCT---ACAACTACAAAGATAATATTCTAAAGCCCTGTCTACAGTCAAATTCTTGACTATAAATTTTACCTAGAACAGAAGAGCCCCCAATATACCAGCTAGTCCCTTTACAGTGACAGGTAAAAGCTACTTACTAcacttactacctgccagacactgtcgtaagcacttgacacaaattgtcttatttactcctctccataaactcacaagctagaaaataccatcatcccccttttacagacgggaaaac--aggcttagagagtttaggtcacacaactaagtcgcaatggccctgatatctgaca
>gene=chr20_522469-523469; species=ponAbe
TTCAAGTCATACACCCTCCCCCAATAGCAAACCAAAGCCAAGTATTTCAAAGTCACAGAAGGACAAAAACATGCCCTGCTAAGACTGCAGGTGAACTTTTGAGAATACCACGGAGGAGAATTAGTATTGGTACTGGACTTTCAGCCCCAGGTCCACCAAGCCAGTAAAGCCAAATGACTTACAACAAAACCCTACAACAACTACAAAGATAATACTCTAACGCCCTGTCTACAGTCAAATTCTTTACTATAAATTTTACTTACAACAGAAGAGCCCCAAATATACCAGCTAGTCCCTTTACAGTGACAGGTAAAAGCTACTTACTAcacttactacctgccagacactgtagtaagcacttgacacaaattgtcttatttactcttctccataaactcacaagctagaaaataccaacctctcccttttacagacgggaaaactgaggcttagagagtttaggtcacacagctaagtagcaatggccctgatatttgaga
>gene=chr20_522469-523469; species=rheMac
TTCAAGTCATACACCCTCCCCCAATAGCAAACCAAAGCCAAAAATTTCAAAGTCACAGAAGGACAAAAACATGCCCTGCTAAGACTGCAGGTGAACTTTTGAGAATACCACAGAGGAGAACTAGTATTGGTACTGGACTTTCAGCCCCAGGTTCACCAAGCCAGTAAAGCCAAAT-ACTTACAACAAAAACCT---ACAACTACAAAGGTAATATTCTAAAGCCCTGTCTACAGTCAAATTCTTGACTATAAATTTTACCTAGAACAGAAGAGCCCCCAATATACCAGCTAGTCCCTTTACAGTGACAGGTAaaagctacttactacacttactacctgccagacactgtagtaagcacttgacacaaattgtcttatttactcctctccatcaactcacaagctagaaaataccatcatcccccttttacagacgggaaaac--aggcttagagagtttaggt--cacaactaagtcgcaatggccctgatatctgaca
>gene=chr20_532343-533343; species=hg19
tcaacaggactattgtccttacaggaagatgagatatcagagctcattctctccccatgcaggtgctcagaggaaatgctgtgtgaggacacagcaagaaggcagccatttacaagccaggcagagagccttcaccagaaaccctccctgacagcaccttgatctcagatttccagcctctcagtgagaggctgaactgtgagaaaataaatttctgttgtttaatcctctcagtctgtggcattttgttatggtagtttgagcagactactactgagtcatcaacagagaaatggtttttaaagccatgaggggccaggcatggtggctcacacctgtaatcccagcactttgggaggctgaggtaggcagatcacttgaagtcaggagtctgagaccagcctggccaacatggtaaaaccccgtctctattaaaaatacaaaaattagctgggtgtggcggtgtgtgcctgtaatcccagctacccaggaggctgagg
>gene=chr20_532343-533343; species=bosTau
tcaata--------atccttagaagaagacgagacatctgagttgtctttctctgtgtgtgtgtgtgcagaagacaggctgtgggaaggcacacaaagaaggttgc-------aaaccaggaagagagttctta-cagaaaccagccctactggcacccttatcttggactttcaacctc-----------cagaactctgagaaaa---aattctgtt-tttaagccacccagtctgtggtatcttgttatggcagcccgagtagattaacacagagtcatcattgtgaaaatggtttttaaagccatgag-----------------------------------------------------------------------------------------------------------------------------------------gctgggtg-----------------------agatctccaacag-------
>gene=chr20_532343-533343; species=calJac
tcgacagcactgttgttcttacaggaagatgaaagatcagagttcattctctccccatgcacgtgcacaaaggagaggctaagtgaggacacagcaagaagacagccgtttacaagccaggcagagagccttaaccagaaaccttccctgacagcagcctgatctcagacttccagcctctcagtgagaggctgaactgtgagaaaataaatttctgttgtttaatcctttcagttggtggtattttgttatggcagttcgaacagacaactactgagtcatcaacagagaaatggt-----------------------------------------------------------------------------------------------------------------------------------------------------------------------------------------------------------
>gene=chr20_532343-533343; species=canFam
--------------------------------------------------------------------------------------------------------------------------------------------------------------------------------------------------------------------------------------------------------------------------------------------------------------------------------------------------------------------------------------------------------------------------------------------------------------------------------------------------------------------
>gene=chr20_532343-533343; species=equCab
ccagtgggactggtatccttataggaagagtggacatcagaggccacccccccgcccagcatgtgcacagaggaaaggccatgtgaagacacagggagaaggtggc-------cagccagaaagacagttcttaccagaaaccaaccctgctggcaccttgatcttggactttcagcttc-----------cagaactgtgggcaaataaacttctggt-tttcagcccccctgtctgtggtatctcgttctggcagcctggctagactaagactgagtcgtctacgtacaaatggtttttacggccaag---------------------------------------------ggagcgagcacagacaga------gaag---------------------------------------------------------------------------------------------------------------------
>gene=chr20_532343-533343; species=gorGor
tcaacaggactattgtccttacaggaagatgagatatcagagctcattctctccccatgcaggtgctcagaggaaatgctgcgtgaggacacagcaagaaggcagccatttacaagccaggcagagagccttcaccagaaaccctccctgacagcaccttgatctcagatttccagcctctcagcgagaggctgaactgtgagaaaataaatttctgttgtttaatcctctcagtctgtggcat-ttgttatggtagtttgagcagactactactgagtcatcaacagagaaatggtttttaaagccatgaggggccaggcatggtggctcacacctgtaatcccagcactttgggaggctgaggtaggcagatcacctgaagtcaggagtctgagaccagcctggccaacatggtaaaaccccgtctctattaaaaatacaaaaattagctgggtgtggcagtgtgtgcctgtagtcccagctaaccaggaggctgagg
>gene=chr20_532343-533343; species=panTro
tcaacaggactattgtccttacaggaagatgagatatcagagctcattctctccccatgcaggtgctcagaggaaatgctgtgtgaggacacagcaagaaggcagccatttacaagccaggcagagagccttcaccagaaaccctccctgacagcaccttgatctcagatttccagcctctcagtgagaggctgaactgtgagaaaataaatttctgttgtttaatcctctcagtctgtggcattttgttatggtagtttgagcagactactactgagtcatcaacagagaaatggtttttaaagccatgagGggccaggcatggtggctcacacctgtaatcccagcactttgggaggctgaggtaggcagatcacttgaagtcaggagtctgagaccagtctggccaacatggtgaaaccccgtctctattaaaaatacaaaaattagctgggtgtggcagtgtgtgcctgtaatcccagctacccaggaggctgagg
>gene=chr20_532343-533343; species=papHam
tcaacaggactgttgtcattacaggaagatgagatatcagaggtcattctctccccatgcaggtgctcagaggaaaggctgtgtgaggacacagctagaaggcagccgtttataagccgggcagagagccttcaccagaaaccctccctgacagcaccttgatctcagatttccagcctctcagtgagaggctcaaatgtgagaaaataaatttctgttgtttaatcctctcagtctgtggtatttttttacggtagttcgagcagactactactgagtcatcaacagagaaacggtttttaaagtcatgacaggccaggcatggtggctcacacctgtaatcccagcactttgggaggctgaggcaggcagatcacttgaagtcaggagtctgagaccagcctggtcaacatggtgaaactccgtctctattaaaaatacaaaaattagtcgtgtgtggtggcataagcctataatccctgctactcaggaggctgatg
>gene=chr20_532343-533343; species=ponAbe
tcaacaggactattgtccttacaggaagatgagataacagagctcattctctccccatgcaggtgctcagaggaaaggctgtgtgaggacacagcaagaaggcagccgtttacaagccaggcagagagccttcaccagaaaccctccctgacagcaccttgatctcagattttcagcctctcagtgagaggctggactgtgagaaaataaatttctgttgtttaatcctctcagtctgtggcattttgttatggtagttcgagcagactactactgagtcagcaacagagaaatggtttttaaagccatgaggggccaggcatggtggctcacacctgtaatcccagcactttgggaggctgaggtaggcagatcacttgaagtcaggagtctgagaccagcctggccaacatggtgaaaccccgtctctattaaaaatacaaaaattagctgggtgtggcggtgtgcacctgtaatcccagctacccaggaggctgagg
>gene=chr20_532343-533343; species=rheMac
tcaacaggactgttgtccttacaggaagatgagatatcagaggtcattctctccccatgccggtgctcagaggaaaggctgtgtgaggacacagcaagaaggcagccgtttataagct-ggcagagagccttcaccagaaaccctccctgacagcaccttgatctcagatttccagcctctcagtgagaggctcaactgtgagaaaataaatttctgttgtttaatcctctcagtctgtggtatttttttacggtagttcgagcagactactactgagtcatcaacagagaaacggtttttaaagtcgtaacaggccagccgtggtggctcacacctgtaatcccagcactttgggaggctgaggcaggcagatcacttgaagtcaggagtctgagaccagcctggccaacatggtgaaactccgtctctattaaaaatacaaaaattagtcgtgtgtggtggcataagcctataatccctgctactcaggaggctgatg
>gene=chr20_536241-537241; species=hg19
ggtctctgcatccaggcagtgtggctcaaagcttattctctcaccaacccagtatacacaggctgtcccCAGGGTGTAGCATAGCATTTGGCACATGTAGCCTCTGCTAACAAGTGAATTAAATTGTACCTGGGGTTCTCTCTGCCTTTCATTCTATGCCTCCGAAGAATACTaaataaaataaaataaaacaacaacaacataaaaACCTAGCTTCTTCCTTGCCTTCAAGCTGTCTTTGATGTCTTAGTGTGCACGATGAAGGAGATGTACCATCAGTCTCCTTTGGGTGGCCATTGGTTCATGCCTGCAGTCTGGCTttcagcaggtcattctcagcacatactctggggcagacactttctcaggttctcagtacacagcgggaaacaagtcagtattcctggcctggtggagctcagtcaagtggggagaagataagcagacaaatctagcattgcaaactgggattatcgccaggagagacaagtgggcggggt
>gene=chr20_536241-537241; species=bosTau
--------------------------------------------------------------------------------------------------------------------------------------------------------------------------------------------------------------------------------------------------------------------------------------------------------------------------------------------------------------------------------------------------------------------------------------------------------------------------------------------------------------------
>gene=chr20_536241-537241; species=calJac
gatctcggcatccaggcagtgtggctcaaagcttgttccctcaccagcccagcacacATAGGTTGTCCCCAGTGTGTAGCATAGCATCTGGCACGTGTAGCCTCTGCTAACAAGTGAATTAAATTGTACCCGGGGTTCTCTCTGCCTTTCATTCTGTGCCTCCAAAGAATGCTcaacaacaacaacaacaacaataatgacaacaaAAATTAGCTTCTT-----CCTTCAGCCTGTCTTTGATGTCTTAGCGTGCATGGCGAAGGAGACGGACCATCAGTCTCCTTTGGACGTCCATTGGTTCATGCCTGCAATTTGGTTttcagcaggtcattctcggcacgtactctggggcagacactttctcgggttctcagtacatggcaggaaacatgccagtgttcctggcctggtggagctcagtcaagtggggagaagataagcagacaaatctatcattgcaaactgggattgttgccgggagagacgagtgggcggggt
>gene=chr20_536241-537241; species=canFam
-------------aggcagtgtggctcagagcttgttctgtcactagcc--gtagac----gctgtccgcagtgcagagcacagtgtctggcacgtgtaggctctactcaaca------tGAACTGTGCCTGGGATTCCCTCTGCCTTCCATTCCCCCCTCG----------------------------------------------CCCTGGGTTCCCC------TCAGGTTGTCTTGGATATCTTAGTCTGCTTGGTGGAGGAGATGAGCCATCCCTCTCCTGTGAGTGGCCATT----CCTGCCTGCAGTCTGCcattcagcaggctttcccaatcacctcttctggggcagacacctcc--aggttctcaggacacagcaggaaacaagtcagtgaccctggtggggtggagctcaatcaagtggggagaagataattagaccaatctatcattgcaaactgggattattgccagggaagatgagagggccaggt
>gene=chr20_536241-537241; species=equCab
gggctctgagcccagtctgtgcggctccaagcttgttctctcactagcttgatatacATTTGCTGTCCCCAGCACACAGCACCGCATCTGGCACCTGGAGGCTCTGCTGGACAGCAAATTGAATTGTGCCTGGGATTCCCTCTGCCTTCTGTTTTTTCC-------------------------------------------------CCCAGGTTCCTCC------TTAAGCTGTCACAGATGTCTTGGTCCCCATGGCGGAGGAGATGGGTCATCCCTCTGCTTTGAGTGGCTGTT----CGTGCCTGCAGTCTGCcactcagcaggttttcctgagcacctactctggggcagacatttct--aggttctcaggacagagagggagacaagccagtgtccctggcctggtggagctcagtaaagtggggaggagacaatcggacaaatcaatcattgcaaactgggattactgccaggagagacgggccgtctggct
>gene=chr20_536241-537241; species=gorGor
ggtctccgcatccaggcagtgtggctcaaagcttattctctcaccaacccggtatacACAGGCTGTCCCCAGTGTGTAGCATAGCATTTGGCACATGTAGCCTCTGCTAACAAGTGAATTAAATTGTACCTGGGGTTCTCTCTGCCTTTCATTCTATGCCTCCGAAGAATACTaaataaaataaaataaaacaacaacaacataaaaACCTAGCTTCTTCTTTGCCTTCAAGCTGTCTTTGATGTCTTAGTGTGCACGATGAAGGAGATGGACCATCAGTCTCCTTTGGGTGGCCATTGGTTCATGCCTGCAGTCTGGCTttcagcaggtcattctcagcacatactctggggcagacactttctcaggttctcagtacacagcgggaaacacgtcagtattcctggcctggtggagctcagtcaagtggggagaagataagcagacaaatctagcattgcaaactgggattatcgccaggagagacaagtgggcggggt
>gene=chr20_536241-537241; species=panTro
ggtctctgcatccaggcagtgtggctcaaagcttattctctcaccaacccagtatacacaggctgtccccagtgtgtagcatagcatttggcacaggtagCCTCTGCTAACAAGTGAATTAAATTGTACCTGGGGTTCTCTCTGCCTTTCATTCTATGCCTCCGAAGAATACTAAATAAAATAAGATAAAACAACAACAACATAAAAACCTAGCTTCTTCCTTGCCTTCAAGCTGTCTTTGATGTCTTAGTGTGCACGATGAAGGAGATGGACCATCAGTCTCCTTTGGGTGGCCATTGGTTCATGCCTGCAGTCTGGCTttcagcaggtcattctcagcacatactctggggcagacactttctcaggttctcagtacacggcgggaaacacgtcagtattcctggcctggtggagctcagtcaagtggggagaagataagcagacaaatctagcattgcaaactgggattatcgccaggagagacaagtgggcggggt
>gene=chr20_536241-537241; species=papHam
ggtctctgcatgcaggcactgtggctcatagcttattctctcaCCAGCCCAGCATGCGTAGGCTGTCTCCAGCGTGTAGCATGGCATCTGGCACATGTAGCCTCTGCTAACAAGTGACTTAAATTGTACCTGGGGTTCTCTCTGCCTTTCATTCTATGCCTCTGAAGAATACTAAATAAAACAAACACACAAAACAAAACCAAAAAAACCTAGCTTCTTCCTTCCCTTCAAGCTGTTTTTG-TGTCTTAGCACGCATGATGAAGGAGATGGACCATCAGTCTCCTTTGGGTGGCCACTGGTTCATGCCTGCAGTCTGGCTttcagcaggtcattctcagcatatactctgggacagacacttcctcaggttctcagtacacagcaggaaacacgtcagtgttcctgacctggtggagctcagtcaagtggggagaagataagcagacaaatctagcattgcaaactgggattattgccaggagagacaagcgggcggggt
>gene=chr20_536241-537241; species=ponAbe
ggtctctgcatccaggcagtgtggctcaaagcttattctctcaccaacCCAGCATACATAGGCTGtccccagtgtgtagcatggcatttggcacatgtagCCTCTGCTAACAAGTGAATTAAATTGTACCTGGGGTTCTCTCTGCCTTTCATTCTACGCCTCCGAAGAATACTaaataaaataaaataaaacaaCAACAACAAAAAAACCTAGCTTCTTCCTTGCCTTCAAGCTGTCTTTGATGTCTTAGTGCGCACAATGAGGGAGATGGGCCTTCAGTCTCCTTTAGGTGGCCATTGGTTCATGCCTGCAGTCTGGCTttcagcaggtcattctcagcacatactccgggacagacactttctcaggttctcagtacacagcaggaaacacgtcagtgttcccggcctggtggagctcagtcaagtggggagaagataagcagacaaatctagcattgcaaactgggatcatcgccaggagagactagtgggcggggc
>gene=chr20_536241-537241; species=rheMac
ggtctctgcaggcaggcactgtggctcatagcttattctctcaccaGCCCAGCATGCGTAGGCTGtctccagcgtgtagcatggcatctggcacatgtagCCTCTGCTAACAAGTGAATTAAATTGTACCTGGGGTTCTCTCTGCCTTTCATTCTATGCCTCTGAAGAATACTaaataaaacaaacaaacagaacaaaACCAAAAAAACCTAGCTTCTTCCTTCCCTTCAAGCTGTTTTTG-TGTCTTAGCACGCATGATGAAGGAGATGGACCATCAGTCTCCTTTGGGTGGCCACTGGTTCATGCCTGCAGTCTGGCTttcagcaggtcattctcagcacatactctgggacagacacttcctcaggttctcagtacacagcaggaaacacgtcagtgttcctgacctggtggagctcagtcaagtggggagaagataagcagacaaatctagcattgcaaactgggattattgccaggagagacaagcgggcggggt
>gene=chr20_538113-539113; species=hg19
aaacaaaaCCACCACCACCACCACAACAAAAAAACCCAAAAGAAAacagatgagacaactgagcctcagtgaagggaagtggctctttagggtcatacaggagtaaagacacagccaagactagcacccaggctagagcctgggctgttgacctttctgcttcatcatttgcctcCCATACCTTTCCTGGGCTCGTCAGTCCTGGGGATGCTCAACTCACCCAACACTGTGTTTCAAGCCCAGGGAATCCAGGATCGGTtagttcagtggttaggggtatgggctgcttggattctatttccagcgccaccaaggggccttattctgtctgaaccttggttttctcctctgcaaaatggggctaacagtgcatacccttgtagcactgttacaaggtaggggaactgtacagatgtaatgatttgtgtatgtgaGTCATTTACAAGCCTTTGGAGTGGCTGGCACCCATCATTGTTTGCTGTTGCTGTGATTATCATGCC
>gene=chr20_538113-539113; species=bosTau
--------------------------------------------------------------------------------------------------------------------------------------------------------------------------------------------------------------------------------------------------------------------------------------------------------------------------------------------------------------------------------------------------------------------------------------------------------------------------------------------------------------------
>gene=chr20_538113-539113; species=calJac
------------------------------aaaaCCCAAAATAAAacagatgagacaactgagcctcagtgaagggcagtggctctttagggtcatacacaagtaaagacactgtcaagactagcacccaggccagaacctgtgctattgacctctccacttcaccgtttgcctcCAATACCTTTCCCCGGCTCTTCAGTCCTGGGAATGCTCAAATCACCCAACGTTATCTTTCAAGCCCAGGGAATCTGGGGCTGGTtagttcagtggttaggggtatggactgtgtggattcaatttccagccccaccaaggggccatattctgtctgaacctcggttttctcctctgcaaaatggggctaacaggacacacccttgtagc-----catctggtaggggaactgtagagatgtaatgatttatgcatgtgagccatttacaaGCCTTTGGAGGGGCTGGAACCCATCATTGTTTGCTGTTGTGGTGATTATCATGCC
>gene=chr20_538113-539113; species=canFam
---------------------------------------------acagatgagaccactgagtgtcagagagggggagtgtctgcccagggtcgcac--------ggacacaaccaactttggaacccaggccagaacctgtgctcttgacccctctactCCCCTCTATGGCTCTCCACCCTTTCCTGGGGCCTTCAGGCCTGGAGATGCTCAGTTCACCCAACATGGTCTTTCAGGCCTAGGAAATCCAGGGCTGGAT-GCTGGGTGGTTGGGAGCACTG---GTTTGGATTCAATTTCCAGCTCCATCCAGGGGacttattctgtctgaacctcagtcttcccctctgtgaagtgggg-tagccatacACA-TTGTGTAGC------ACCTGGCAGGAGAACCGTGCAGATGTACTGATTCT--TGGATAAGTTGCTTA---GCCTTTTGAGGGGCCATCACTCC-----------TGACCCCGTGACTGTCCTGCA
>gene=chr20_538113-539113; species=equCab
----------------------------------------------------------------ctcagagagcggaagtgactgtctaagatcacacatgagcaaggacacaaccaagatcggaatccaggccagaccctgtgctcctgacctctttgctCCCCCGGGTGCCTCTCCACCTTTTCCT-GGGCCTTCAGGCCTGGGGGTGCTCAGCTCACCCAGCATGGTCTGTCAGGCCCAGCAAATCCAGGGCTGGAT-GCTGGGTGGTTAGGAGGGTGG---GTTTGGATTCGATTTCCAGCCCCACCCA-GGGCctcattctgtctgaacctcggtttccccctctgtgatatgggg-taactatacac-----tgtagg------atctggtagggggactGTGTGGATGTAACCATTCCTATGGGTAAGTCCCTGA---GCCTTTTGGGGGACCAGCACTCCCCATGC--TGGCTGCCCTGTGAGTGTCGTGCC
>gene=chr20_538113-539113; species=gorGor
aaacaaaaCCACCACTACCACCACAACAAAAAAACCCA-AAGAAAacagatgagacaactgagcctcagtgaagggaagtggctctttagggtcatgcaggagtaaagacacagccaagactagcacccaggctagagcctgggctgttgacctttctgcttcatcatttgcctcCCATACCTTTCCTGGGCTCGTCACTCCTGGGGATGCTCAACTCACTCAACATTGTGTTTCAAGCCCAGGGAATCCAGGATCGGTtagttcagtggttaggggtatgggctgcttggattctatttccagcgccaccaaggggccttattctgtctgaaccttggttttctcctctgcaaaatggggctaacagtgcatacccttgtagcactgttacaaggTAGGGGAACGGTACGGATGTGATGATTTGTGTATGTGAGTCATTTACAAGCCTTTGGAGTGGCTGGCACCCACCATTGTTTGCTGTTGCTATGATTATCATGCT
>gene=chr20_538113-539113; species=panTro
aaacaaaaCCACCACCACCACAACAACAAAAAAACCCAAAAGAAAacagatgagacaactgagcctcagtgaagggaagtggctctttagggtcatacaggagtaaagacacagccaagactagcacccaggctagagcctgggctgttgacctttctgcttcatcatttgccTCCCATACCTTTCCTGGGCTCGTCAGTCCTGGGGATGCTCAACTCACCCAACATTGTGTTTCAAGCCCAGGGAATCCAGGATTGGTtagttcagtggttaggggtatgggctgcttggattctatttccagcgccaccaaggggccttattctgtctgaaccttggttttctcctctgcaaaatggggctaacagtgcatacccttgtagcactgttacaaggTAGGGGAACGGTACAGATGTAATGATTTGTGTATGTGAGTCATTTACAAGCCTTTGGAGTGGCTGGCACCCATCGTTGTTTGCTGTTGCTGTGATTATCATGCC
>gene=chr20_538113-539113; species=papHam
----------------CCCCCCAAAACACAAAACTCCAAAAGAAAacagatgagacaacggagctgccgtgaaaggaagtggctctttagggtcatacacgaataaagacacagccaagactagcatccaggccGGAGCctgtgctgtTGACCTTTCTGCATCATCATTTTTCTCCCATATCTTTCCTGGGCTCTTCAGTCCTGGGGATGCTTAACTCACCCAACATTGTATTTCAAGCACAGGGAATCCAGGACTAGTTAGTTCAGTGGTTAGGGGTATGGACGGCTTGAATTCAATTTCCAGCCCCACCAAGGGGCcttattctgtctgcaccttggttttctcctctgcaaaatgggactaacagtgcacacccttgtaac-----cacctggtaggggaactgtacagatgtaatgatttgtgcaggtgagtcatttacaaGCCTTTGGAGCGGCTGGCACCCATCATTGTTTGCTGTTGCTGTGATTATCATGCC
>gene=chr20_538113-539113; species=ponAbe
aaacaaaaCCACCACCATCGCCACAACAAAAAAACCCAAAAGAAAacagatgagacaactgagcctcagtgaagggaagtggctctttagggtcatataggagtaaagacacggccaagactagcacccaggccagagcctggcctgttgacctttctgcttcatcatctgcctcCCATACCTTTCCTGGGCTCGTCAGTCCTGGGGATGCTTAACTCACCTAACATTGTGTTTCAAGCCCAGGGAATCCAGGATTGGTtagttcagtggttaggggtatgggctgcttggattcaatttccagccccaccaaggggccttattctgtctgaaccttggttttctcctctgcaaaacagggctaacagtgcatacccttgtagc-----cacctggtaggggaaccgtacagatgtaatgatttgtgtatgtgagtcatttacaagcctttggagtggctggcacCCATCATTGTTTGCTGTTGCTGTTATTATCATGCC
>gene=chr20_538113-539113; species=rheMac
----------------ccccccaaaacacaaaactccaaaagaaaacagatgagacaacggagctgccgcgaaaggaagtggctctttagggtcatacacgaataaagacacagccacgactagcatccaggccggagcctgtgctgttgacctttctgcATCATCATTTTCCTCCCATATCTTTCCTGGGCTCTTCAGTCCTGGGGATGCTTAACTCACCCAACATTGTATTTCAAGCACAGGGAATCCAGGACTAGTtagttcagtggttaggggtatggacggcttgaattcaatttccagccccaccaaggggccttattctgtctgcaccttggttttctcctctgcaaaatgggactaacagtgcacacccttgtaac-----cacctggtaggggaactgtacagatgtaatgatttgtgcaggtgagtcatttacaaGCCTTTGGAGCGGCTGGCACCCATCATTGTTTGCTGTTGCTGTGATTATCATGCC
>gene=chr20_544299-545299; species=hg19
GGACACTGTCCCAGGCCTGACttccttccttcaacaaatatctatggaggattcaccaagggccaggctgggctcccagcaggaaacaaagtccctctgaagagagactaacaccttcgttaaggagcccccaatctcataggagagatggacaaaaagcagaaaatgaattggtatccagtatcacttttggctgtaaaggtgatcaggggaaaatgaatggattggagtctacctattttgtgatggcggtcagggagggcccctctgagaaggtgtcatctgcacagaggcctgaaggagatgaggcagtagctatgaatctgggggaagagcatttcaggcaagcgcaaaggccagggcaaaggccttgaggcaagaagatgctgctgtggaggaaggagggcaccaagcaaggaggccagtgtggctgctggtgagagataagagagtgaaggaagatgagggtagagtccggggggcagatcacatagggcctc
>gene=chr20_544299-545299; species=bosTau
--------------------------------------------------------------------------------------------------------------------------------------------------------------------------------------------------------------------------------------------------------------------------------------------------------------------------------------------------------------------------------------------------------------------------------------------------------------------------------------------------------------------
>gene=chr20_544299-545299; species=calJac
GGACACGGTCCCAGGCCTGCCtttattccttccacaaatatctatggaggactcaccatgggccaggctgggctcccagcaggaaacaaagtccctcggaagagagactaacacgttcgttaaggagccgctaatcccgtagaagagatggaccaaaagcagaaaatgaattggtgtccagtatcacttttgcttgtaaaggtggctgggggaaaatgagtgg-tgggagcagacctattttgtgatggcggtcagggaggacccc-ctgaggaggtgacatctgaacagaggcctgaaggagatgaggcagcagctatgaatctgggggaagagcatttcaggcaagcacaaaggccggggcaaaagcccagaggcaagaggacgctggcgaggaggaaggagggcaccaagtgaggaggccagcgtggctggtggcgagaggtcagagagtgacggaagatgagggcagcgtccggggagcagatcatgtagg-----
>gene=chr20_544299-545299; species=canFam
GAACACTGCCCAGGGcattcattcattcattcaacaaagatttatggaggtcttactgtgtgccaggcTGGGCTCCCAACAGGAAACAAAGTCCCTCTGAAGAGAG---------------AGGAAGGTTCCTATCTCATGGG-GAGATGGACAAAATACA---------------------------TTAGGCTGTCCAGTCAGTGAgggcatgatgagtgg-ttggagcagagcaattttatgaggatggtcagggagggcctctctgaggaggtgacatttgggcaaagacctgaaggaggtggaacaccatctttgaatctggaggaagagcgttgtaggcagagggaacagccagtgcaaaggccctggggcaggagcatgctggcatag--ggggaagggcaaaaggcagggaggccagtgtggctagagactggtgagaaaggagtgatagaagatgagagcaga-----ggggacaggtcatgcagggcctc
>gene=chr20_544299-545299; species=equCab
GGGCACTGTCCGGGACATTCACTCATTCACTCAACAA------ATGGAGGACTCACCACGTGCCAGGCTGGACTCTCAGCAGGAAGCAAATTCTCTCTGAAAAGAGCCCAAGTTCCACTTCAAGGAACCTCCAGGCTCCTGGG-GAGACGAACAGAAAACAAG-------TCAGTGTACAACATCACGCGAGGCCGCATAGCTggtgaggggatgacgagtag-tcggggaagaactgctttatcagggcagtctgggagggcctctttgaggaggtgacatttgagcaaagacccgaaggaggtggggcagcagatatgaatctggtggaagggtggtccaggcagagagaatagccagtgcaaaggcccgggggcaggagaaggctggcatgg-cgggggagggtgaaagccaaggaggccagtgtggatggagacgggtgaaacaggagtgatgggaggtgagagcaga-----gggggcaggtcatatggagcctc
>gene=chr20_544299-545299; species=gorGor
GGACACTGTCCCAGGCCTGACttccttccttcaacaaatatctatggaggactcaccatgggccaggctgggctcccagcaggaaacaaagtccctctgaagagagactaacaccttcgttaaggagcccccaatctcataggagagatggacaaaaagcagaaaatgaattggtatccagtatcacttttggctgtaaaggtgatcaggggaaaatgaatggattggagtctacctgttttgtgatggtggtcagggagggcccctctgagaaggtgtcatctgaacagaggcctgaaggagatgaggcagtagctatgaatctgggggaagagcatttcaggcaagcgcaaaggccagggcaaaggccttgaggcaagaagatgctgctgtggaggaaggagggcaccaagcaaggaggccagtgtggctgctggtgagagataagagagtgaaggaagatgagggtagagttcggggggcagatcacatagggcctc
>gene=chr20_544299-545299; species=panTro
GGACACCGTCCCAGGCCTGACttccttccttcaacaaatatctatggaggactcaccatgggccaggctgggctcccagcaggaaacaaagtccctctgaagagagactaacaccttcgttaaggagcccccaatctcataggagagatggacaaaaagcagaaaatgaattggtatccagtatcacttttggctgtaaaggtgatcaggggaaaatgaatggattggagtctacctatttggtgatggtggtcagggagggcccctctgagaaggtgtcatctgaacagaggcctgaaggagatgacgcagtagctatgaatctgggggaagagcatttcaggcaagcgcaaaggccagggcaaaggccttgaggcaagaagatgctgctgtggaggaaggagggcaccaagcaaggaggccagtgtggctgctggtgagagataagagagtgaaggaagatgagggtagagttcggggggcagatcacatagggcctc
>gene=chr20_544299-545299; species=papHam
GGACACTGTTCCAGGCCTGACttccttccttcaacaaatatctatggaggatttaccacgggccaggctgggctcccagcaggaaacaaggtccctccgaagagagaataacaccttcgttaaggagcctccaatctcatagaagagatggacaaaaagcagaaaatgaattggtgtccagtatcacttttggctgtaaaggtggtcaggggaaaatgaatggattggagtctacctattttgtgatggtggtcagggagggcccctctgagaaggtgacatctgaacagaggcctgaatgagatgaggcagtaactatgaatctgggggaagagcatttcaggcaagcgcaaagaccaggggaaaggcccggaggcaagaggatgct--------ggaaggagggcaccaagcaaggaggccagtgtggctgctggtgagagataagagagtgaaggaagatgagggcagagttcagggggcagatcacatagagcctc
>gene=chr20_544299-545299; species=ponAbe
GGACACTGTCCCAGGCCTGACttccttccttcaacaaatatctatggaggacttgccatgggccaggctgggctcccagcaggaaacaaagtccctctgaagagagactaacatcttcattagggagcccccaatctcataggagagatggacaaaaagcagaaaatgaattggtatccagtatcacttttggctgtaaaggtgctcaggggaaaatgaatggattggtgtctacctattttgtgatggtggtcagggagggcccctctgagaaggtgtcatctgaacggaggcctgaaggagatgaggcagtagctctgaatctgggggaagagcatttcaggcaagtgcaaaggccagggcaaagcctctgaggcaagaggatgctggtgtggaggaaggagggcaccaagcaaggaggccagtgtggctgctggtgagagataagagagtgaaggaagatgagggtagagttcggggggcagatcacatagggcctc
>gene=chr20_544299-545299; species=rheMac
GGACACTGTTCCAGGCCTGACttccttccttcaacaaatatctatggaggacttaccacgggccaggctgggctcccagcaggaaacaaggtccctccgaagagagaataacaccttcgttaaggagcctccaatctcatagaagagatggacaaaaagcagaaaatgaattggtgtccagtatcacttttggctgtaaaggtggtcaggggaaaatgaatggattggagcctacctattttgtgatggtggtcagggagggcccctctgagaaggtgacatctgaacagaggcctgaatgagatgaggcagtaactatgaatctgggggaagagcatttcaggcaagcgcaaagaccaggggaaaggccctgaggcaagaggatgct--------ggaaagagggtaccaagcaaggaggccagtgtagctgttggtgagagataagagagtgaaggaagatgagggcagagttcagggggcagatcacatagagcctc
>gene=chr20_554213-555213; species=hg19
tcacattgcggcatcttaaggtgctgcctcctctcctggtaacacctgtcgctgttgtaatttcacaggtgttgctgcaattacctggttgctgactctccccacattaggactgtgtgttccatgagggcagggacgttttctcgatcacagccatatccccaacagtaatagcaaattgcagatgctcaataaatgctttctggataaatggaGGGGTGAaatcattttgacaatcagaagaagaaggtgccccccttttacagataaggaaccaaaggtacagagagattaagtaacatgccccgaggtcacacagccagAATCAGATGGTGTCTGTCTGGGAATGTGTCCCTGCAAGCCAGGCCTAGAAGGTGGGCAGATGGGGTTACGCAGAGAGGAGCTAGGACCATCTGGATAAGGGAGGGTTGTGGGGGCAAGCCCCACCCATCCTTGTTTTCTCCATTCGAATAGTGGTTTGTGGCTGTTTTCCTCAAGGG
>gene=chr20_554213-555213; species=bosTau
--------------------------------------------------------------------------------------------------------------------------------------------------------------------------------------------------------------------------------------------------------------------------------------------------------------------------------------------------------------------------------------------------------------------------------------------------------------------------------------------------------------------
>gene=chr20_554213-555213; species=calJac
tcacattgcagtatcttaaggtgctgcctcctctcttggtaacacctgtctctgttctaatttcac--gtgttgctgcaattacctggtcgctgactctttcc--------actgtgtattccatgaggacagggacatttcc---atcacagtcatatccccagtggtaacagcaaagagcagatgctcaataaatgctttctggataaatggaGGGATGAAATCATTTTGCCAATCAGAATAAGAAAGTGGctcccttttacagatacggaaccaaaggcacagagagattaagtcatatgccccaaggtcacacagtcagaatcagATGG----TGTCTGGGGTTGTTTCCCTGCAAGCCAGGCTTAGAAGGTGGGCAGATGGGGTTATGCAGAGAGGAGCCAGGACCATCTGGACAAGGAAGGGGTGTGGGGGCAAGCCCCGCCCATCCTTGTTTTCTCCACTCAAATGGTGGTTTGTGGCTGTTTTCCTCAAGGG
>gene=chr20_554213-555213; species=canFam
CAATGTTGCACAGTCTtaaggtgctgcctcctctcctggtaacccccatcactgttgcaatgtcat--gttctggtgcaaccacctggttattgactctctccatgttaagac--tgtgttccatgaaggtaggagcactgtctcctctacacctgtatcccca---------gcatccagcagatgcccaataaatgcctgatggatgaaCAGAGGGATGGaatcctcttgacaaccagaggaaggaggtagttccctttt----ataaagaatca-aagcccggagagattaagtaacacaccccaaggtcacacagccagaatcagat-gtgtctgtctggcggtgtcttcctgccagccaAGCCCAGAAAGTGGGCAGATGGGGTTGTGCAGAGAGGAGCTAGAACCATCTAGACTGGGAAGGGGTGGTGGGGGGAGCCCCACCCATCCGTGCTTTCTCTTCGATGATGGTGGTTTGTGGCTGTTTTCCTCAAGAG
>gene=chr20_554213-555213; species=equCab
----------------------------------------------------------------------------------------------------------------------------TGAGGGCGGTAAGATGAACTCGT-TCCAGCTGAAACGACA----TGCGCGCGTATATCACAATCTTGATAAATGTCTGCTGGGAGAATAGAGGCACAGaatcctcttgacaatcacaggaagggggtattccccttttaccgataagaaaccaaaggcacagagacgttaagtaacatgctacaaggtcacacagctagAAGGGGATGGTGTCTGTCTGGGGATGTCTCCCTGCCAGCAGGACGCAGAAGGTGGGCAGATGGGGTCATGCAG--AAGAACTAGGACCATCTGGACAGGGAAGGAGTGTGGGGGCGAGCCCCACCCATCCGTGTTTTCTCCTTGCGGATGGTGGTTTGTGGCCATTTTCCTCAGGGG
>gene=chr20_554213-555213; species=gorGor
tcacattgcagcatcttaaggtgctgcctcctctcctggtaacacctgtcgctgttgtaatttcacatgtgttgctgcaattacctggttgctgactctccccacattaggactgtgtgttccatgagggcagggacgttttctcgatcacagccatatccccaacagtaatagcaaattgcagatgctcaataaatgctttctggataaatggaGGGGTGAAATCATTTTGACAATCGGAAGAAGAAGGTGCcccccttttacagataaggaaccaaaggtacagagagattaagtaacatgccccaaggtcacacagccagAATCAGATGGTGTCTGTCTGGGAATGTTTCCCTGCAAGCCAGGCCTAGAAGGTGGGCAGATGGGGTTACGCAGAGAGGAGCTAGGACCATCTGGATAAGGGAGGGTTGTGGGGGCAAGCCCCACCCATCCTTGTTTTCTCCATTCGAATAGTGGTTTGTGGCTGTTTTCCTCAAGGG
>gene=chr20_554213-555213; species=panTro
tcacattgcagcatcttaaggtgctgcctcctctcctggtaacacctgtcgctgttgtaatttcacaggtgtggctgcaattacctggttgctgactctccccacattaggactgtgtgttccatgagggcagggatgttttcttgatcacagccatatccccaacagtaatagcaaattgcagatgctcaataaatgctttctggataaatggaGGGGTGAaatcattttgacaatcagaagaagaaggtgccccccttttacggataaggaaccaaaggtacagagagattaagtaacatgccccaaggtcacacagccagaatcagatggTGTCTGTCTGGGGATGTTTCCCTGCAAGCCAGGCCTAGAAGGTGGGCAGATGGGGTGACGCAGAGAGGAGCTAGGACCATCTGGATAAGGGAGGGTTGTGGGGGCAAGCCCCACCCATCCTTGTTTTCTCCATTCGAATAGTGGTCTGTGGCTGTTTTCCTCAAGGG
>gene=chr20_554213-555213; species=papHam
tcacattgcagcatcttaaggtgctgcttcctctcctggtaacacctgtcactgttgtaatatcacatgtgttgctgcaattgtccggttgctgatcatccccacattaggactgtgtgttccatgagggcagggacattttctcgatcacagccatgtccccaactgtaacagcaaatagcagatgcttaataaatgctttctggataaatggaGGGGTGAAATCATTTTGACAATCAGAAGAAGAAGGTGCccctcttttccagataaggaaccaaaggtacagagagattaagtaacatgccccaaggtcacacagccagAATCAGATGGTGTCTGTCTGGGAATGTTTCCCTGCAAACCAGGCTTAGAAGGCGGGCAGATGGGGTTATGCAGAGCGGAGCTAGGACAATCTAGATAAGGGAGGGTTGTGGGGGCAAGCCCCACCCATCCTTGTTTTCTCCACTCGAATGGTGGTTTGTGGCTGTTTTCTTCAAGGG
>gene=chr20_554213-555213; species=ponAbe
tcacattgcagcatcttaaggtgctgcctcctctcctggtaacacctgtcgctgttgtaatttcacatgtgttgctgcaattacctggttgctgactctccccacattaggactgtgtgtttcatgagggcagggacgttttctcgatcacagccatatccccaacagtaacagcaaattgcagatgctcaataaatgctttctggataaatggaGGGGTGAaatcattttgacaatcagaagaagaaggtgcccccattttacagataaggaaccaaaggtactgagagattaagtaacatgccccaaggtcacacagccaTAATCAGATGGTGTCTGTCTGGGAATGTTTCCCTGCAAGCCAGGCTTAGAAGGTGGGCAGATGGGGTTACGCAGAGAGGAGCTAGGACCATCTGGATAAGGGAGGGTTGTGGGGGCAAGCCCCACCCATCCTTGTTTTCTCCACTCGAATGGTGGTTTGTGGCTGTTTTCCTCAAGGG
>gene=chr20_554213-555213; species=rheMac
tcacattgcagcatcttaaggtgctgcctcctctcctggtaacacctgtcactgttgtaatatcacatgtgttgctgcaattgtccggttgctgaccatccccacattaggactgtgtgttccaggagggcagggacattttctcgatcacagccatgtccccaccagtaacagcaaatagcagatgcttaataaatgctttctggataaatggaGGGGTGAaatcattttgacaatcagaagaagaaggtgccccccttttccagataaggaaccaaaggtacagagagattaagtaacatgccccaaggtcacacagccagaatcagatggTGTCTGTCTGGGAATGTTTCCCTGCAAACCAGGCTTAGAAGGTGGGCAGATGGGGTTATGCAGAGCAGAGCTAGGACCATCTGGATAAGGGAGGGTTGTGGGGGCAAGCCCCACCCATCCTTGTTTTCTCCACTCCAATGGTGGTTTGTGGCTGTTTTCTTCAAGGG
>gene=chr20_579091-580091; species=hg19
CCTGCCCTCTGACCCTAGCCCCCTGGGAGCTCTATCCCAGGCCCATGGGGTCTGCAAATCTGGTCTGGATTAGACACGCTGAGAAGCAAACGCCAGCCCCCCCAGCCGGCTGCCCAGTGGGACCTGTGCTCACAGCTGCTGAGGCTCATAGGGACATAAATCATGGTGGCAGGAGACTCGGGGGATGGGACCACCTTAGCCTCCTAAGGGGCACAGGGGCCTGAGAGTCACGAGCAGAGGCACCTGGGTCTGCTGGGGATATTTTCCATCGTCTGTTGGACAAGCTAAAGCCAGGGTGCATCAGAGGGGGCCAGGACACCATTTGGCAGCCCTCGCATCACAGTAGGCCAAGATCCCAACTTCTTTTTAACttttcattttgcaatcatttacaacatgcagaaaagtgacaaaagtggtgcagagaactcccatataccctgtactcagattcaccacattttaagtttgtcatatttactctatccttttctctcaca
>gene=chr20_579091-580091; species=bosTau
CCTACCCTCTGACCCTGGTCCCCCGGGAGCCCAGTCCCAGGCTCGTGGGGCCTACAAGTCTGGTCTGGATTAGACACGCTGGTAAGCAAACGCCGGCCCCCCCAGCAGGCTGCCTGGCGGGACCCGTGCTCACAGCTGCTGAAGCTCACAGGGATATAAATCATGGTGGCAGGAGCCTCTGGGGTTGGGACCACCTTAGCCTCCTGAAGGGCACAGGGGCCTGAGAGTCATGGGCAGAAATGCCTGGGTCCACTGGGGGT-TTTTCTGT-CTCTGCTGGGGCAGCTGGAGCA-GGGCAGGTCAGAGCTGGCCAAGAGACCA-TTGGCAGGCCTTACCTCCTAGAGGGCCAAGATCTCAGCTCTGTTTTAACtttttgctctggagttatttacaacatgcagagaagtaacggaaggagtgcacagaactccaatataccctctacctggattcaccaagttttaagtttgccacatttgctttgtcttgctctcactct
>gene=chr20_579091-580091; species=calJac
CCTGCCCTCTGACCTTATTCCCCTGGGAGCTCTATCCCAGGCCCGTGGGGTCTGCAAATCTGGTCTGGATTAGATACGCTGAGAAGCAAACGCCAGCCCCCCCAGCCGGCTGCCCAGTGGGACTTGTGCTCACAGCTGCTGAGGCTCATAGGGACATAAATCATGGTGGCAGGAGGCTCGGGGGCTGGGACCACCTTAGCCTCCTGTGGAGCACATGGGCCTGAGAGTCATGAGCAGAGACACCTGGGTCCACTGGGGATACTTTCCATCTTCCGTTGGACAAGCTAAAGCCGGGGTGCATCAGAGCAGACCGGGACACTATTTGGCAGGCCTTGCATCACAGTAGGCCAAGATCCCAGCTTCTTTTTAACttttcattttgcaatcatttccaacgtgcagagaagtgacaaaactggggtggggaacccccacacacccggtactcacattcaccacattttaagtttgtcttatttacgctatccttttctctcaca
>gene=chr20_579091-580091; species=canFam
CCTGCCCTCTGACCCTGGCCCCCTGGGAGCCTGATCCCAGGCCCGTGGGGTGTGCAAGTCTGGTCTGGATTAGACACGCTGAGAAGCAAACGCTGACCcccccaGCAGGCTGCTGGGCAGGACCTGTGCTCACAGCTGCTGAAGCTCACAGGGACATAAATCACAGTGGCAGGAGTCTTGGGGACTGGGACCACCCTAGCCTCCCAAAGGGCATGCGGGCCTGAGAGTCATGGGCAGGGATGCCTGGGTCCACCGGAGGCATTTTCTACCTTCAGTTGGAGCAGCTG----AAGGGCGAGTCAGAGGGGGCCAGGAGACCATTTGGCTGGCCTCACATCCTTGTGGGCTAAAGTCTCGACTTTCTTCTAACtttctgttctgcaatcacttccaacatccagagaggtgaaag---tgctgcagagaactccaatataccctttacctggattcaccaagtttggagtttgccacattttctgtatccttctctggctca
>gene=chr20_579091-580091; species=equCab
CCTGCCCTCTCACCCCGGCCCCCTGGGAGCCTGATCCCAGGTCCGTGGGGTCTGCAAGTCTGGTCTGGATTAGACACGCTGAGAAGCAAACGCTGGTCCCCCCAGCAGGCCGCCTGGCGGGACCCGTGCTCCCAGCTGCTGAGGCTCACAGGGACATAAATCATGGTGGCAGCAG-CTCGGGGGCCAGGACCACCTTAGCCTCCTGGAGAGCACAGAGGCCTGAGCGTCCTGAGCAGGGCGGCCTGGGTCCACCGGC-ATATTTTCCATCCTCTGTTGGAGTAGCTGAAGCAAGGAAGGGTCAGAGGGGGCCAGGAGACCATTTGGCAGCCCTCACGTCCTCCTGGGCCAAGCTCTCCACTTTGTCtta-----tcattttgcaatcacttgcaacacacagagaagggacagaactagtgcagagaactcccatatgctccgtgcccagatgcaccagctttta----tgtgacacctgctttatccttttcttgctca
>gene=chr20_579091-580091; species=gorGor
CCTGCCCTCTGACCCTAGCCCCCTGGGAGCTCTATCCCAGGCCCGTGGGGTCTGCAAATCTGGTCTGGATTAGACACGCTGAGAAGCAAACGCCAGCCCCCCCAGCCGGCTGCCCAGTGGGACCTGTGCTCACAGCTGCTGAGGCTCATAGGGACATAAATCATGGTGGCAGGAGACTCGGGGGATGGGACCACCTTAGCCTCCTAAGGGGCACAGGGGCCTGAGAGTCACGAGCAGAGGCACCTGGGTCTGCTGGGGATCTTTTCCATCGTCTGTTGGACAAGCTGAAGCCAGGGTGCGTCAGAGGGGGCCAGGACACCATTTGGCAGGCCTCGCATCACAGTAGGCCAAGATCCCAACTTCTTTTTAACttttcattttgcaatcatttacaacatgcagaaaagtgacaaaagtggtgcagggaactcccatataccctgtactcagattcaccacattttaagtttgtcatatttactctatccttttctctcaca
>gene=chr20_579091-580091; species=panTro
CCTGCCCTCTGACCCTAGCCCCCTGGGAGCTCTATCCCAGGCCCGTGGGGTCTGCAAATCTGGTCTGGATTAGACACGCTGAGAAGCAAACGCCAGCCCCCCCAGCCGGCTGCCCAGTGGGACCTGTGCTCACAGCTGCTGAGGCTCATAGGGACATAAATCATGGTGGCAGGAGACTCGGGGGATGGGACCACCTTAGCCTCCTAAGGGGCACAGGGGCCTGAGAGTCACGAGGAGAGGCACCTGGGTCTGCTGGGGTTCTTTTCCATCGTCTGTTGGACAAGCTGAAGCCAGGGTGCGTCAGAGGGGGCCGGGACACCATTTGGCAGGCCTCGCATCACGGTAGGCCAAGATCCCAACTTCTTTTTAACttttcattttgcaatcatttacaacatgcagaaaagtgacaaaagtggtgcagggaactcccatataccctgtactcagattcaccacattttaagtttgtcatatttactctatccttttctctcaca
>gene=chr20_579091-580091; species=papHam
CCTGCCCTCTGACCCTAGCCCCCTGGGAGCTCTATCCCAGGCCCGTGGGGTCTGCAAATCTGGTCTGGATTAGACACGCTGGGAAGCAAACGCCAGCCCCGCCAGCCGGCTGCCCAGTGGGACCTGTGCTCACAGCTGCTGAGGCTCACAGGGACATAAATCATGGTGGCAGGAGGCTCGGGGGCTGGGACCACCTTAGCCTCCTAAGGGGCACAGGGGCCTGAGAGTCATGAGCAGAGACACCTAGGTCCACTGGGGATATTTTCCATCCTCTGTTGGACAAGCTAAAGCCAGGGTGCATCAGAGGGGGCCAGGACACCATTTGGCAGGCCTCGCATCACAGTAGGCCAAGATCCCAACTTCTTTCTAACttttcattttgcaatcatttacaataggcatagaagtgaccaaagtggtgtgcggaactcccatataccctgtacgcagatccacctcattttaagtttgtcatatttactccatccttttctctcaca
>gene=chr20_579091-580091; species=ponAbe
--------------------------------------------------------------------------------------------------------------------------------------------------------------------------------------------------------------------------------------------------------------------------------------------------------------------------------------------------------------------------------------------------------------------------------------------------------------------------------------------------------------------
>gene=chr20_579091-580091; species=rheMac
CCTGCCCTCTGACCCTAGCCCCCTGGGAGCTCTATCCCAGGCCCGTGGGGTCTGCAAATCTGGTCTGGATTAGACACGCTGGGAAGCAAACGCCAGCCCCGCCAGCCAGCTGCCCAGTGGGACCTGTGCTCACAGCTGCTGAGGCTCACAGGGACATAAATCATGGTGGCAGGAGGCTCGGGGGCTGGGACCACCTTAGCCTCCTAAGGGGCACAGGGGCCTGAGAGTCATGAGCAGAGACACCTGGGTCCACTGGGGATATTTTCCATCCTCTGTTGGACAAGCTAAAGCCAGGGTGCATCAGAGGGGGCCAGGACACCATTTGGCAGGCCTCGCATCACAGTAGGCCAAGATCCCAACTTCTTTTTAACttttcattttgcaatcatttacaacatgcatagaagtgaccaaagtggtgtgcagaactcccatataccctgtacgcagatccacctcattttaagtttgtcatatttactccatccttttctctcaca
>gene=chr20_583113-584113; species=hg19
tgtcaaTTTGCAAAATCGGAGCCACAATTCAGGCTCAGATGGTCAAACGCAGGGGAGTGGGGTAGAGGCAGAACAGAGGGGATACGAACGTGGACTCTGGGGCCAGAGTGCAGTCAGTAAACATGAAATAgatcacttgagctcaggagtttgagaccagcctgggcaacatagtgagaccctgtctctaaaaaaataaaaataaaaGTGTTTGTTAAATAAATAAACTGTTGAAATAGGCATATGAATGTACCTTGCTGAGGAGAGGGTGGCTGCCTGGCTGCCCTGGCCTTTCCCTGGCTCTCCCACCCTCGGGCCTCTCGAGCTTCTCTGATCCTGACCTCACAGGGACACAGCCCCAGCCCGAGAGCCAAGAACTCCTAGCTGCACTGATCAGCTGACGCATCGCTGTCTCTGCTGGGTCTGCAGTGGGGAAGACACCAGCTCTCACCTCCCAGGGCTCCTGGGAGTGTAATTGGGGTAACAGGTGCTGGCTTTCC
>gene=chr20_583113-584113; species=bosTau
TGCTGATCTGCAAAATGGGAGCCCCATTTCAGGCTCTGAGGGCCAAATACAGGGT---------GTGA-----CAGAGTGGGTAC-GGCATGGAATCTGGAACCAGGCTTCAGCTGGTAAA------------------------------------------------------------------------------AA------GTGTCTGttaaataa-----atttaaaaataGGCATACGAAAGTACCTGGA---GGAAAGGGTGGCTGCCTGTCTCTCCTGGCCTCTCCTTG---TTCCCTGCCTCCAGCTTCCCCAGCTTCTCTGATCCTGGACCCACAGGGACAGAGCCCCACAGAGAGAGCCAAGAATGGCTG----CACTGACCAGCCGTCCCATCACCCTCTCGGCTGGACCTGTGA--GGGGAAACA-------CCATATCCCAGGGCTGCTGGGAGGATAACAAGGGTCACAGGGGCTGGCACCCC
>gene=chr20_583113-584113; species=calJac
TGTCAATCTGCAAAATGGGAGCCACAATTCAGGCTCAGAGGGGCAAATGCAGGGGAGTGGGGTAGAGGCAGAACAGAGGGAACAGGAACATGGACTC--GGTCCAGACTTCAGTCAGTAAACATGAATTggatcatttgagctcaggagtttgagaccaacctgggcaacatagtgagaccttgtccctagaaaaataaaaataaaaGTGTTTGT----TAAATAAACTGTTGAAATAGGCATATGAATGCACCTTGCCGAGGAGTGGGTGGCTGTCTGGCTATCCTGGCCTTTCTCTGGCTCT---------------CCCGAGCTGCTCTGGTCCTGACCTCACAGGGACACAA--CCAGCCTGAGAGCCAAGAACTCCTAGCTGCACTGATCAGCTGCCCCATCCCCGTCTCGGCTGAGTCTGCAATGGGGGAGACACCAGTCCCCACCTCCTAGGGCTCCTGGGAGTGTAGTCGGGGTAACAGGTGCCGGCTTTCC
>gene=chr20_583113-584113; species=canFam
tgttCATCTGCAAAATGGGAGCCCCACTTCAGGCTCAAAAGGCCAAATGCAGAGG---------GTGGTAGAGCAGAGTGGATACAAGCATGGACTCTG--GCCTGGCACCAGTCAGTAAATGCAAATT------------------------------------------------------------------------------GGGTTTGTTAAGAAC----GTTTTTAAAATAGGCCT--GAGTGGGCCCTGA---GGAAAGGGTGGTTGCCTGCCTCACCTGGCCTCTCTCTGCCTTTCCTTCCCTCCCACCTCCTGAGCCTCTCTGATCCTGGTCTCCCAGGGGC--AGTCCCAGCAGGAGAGCCAGGTGCACTTGGCTCCACGAACCAGCTGTCCCATCACCACCTTGGCTGAATCCATGA--GGGGAAACACCAGCTCTCACCTCGCAGGCCTGCTGGA-GAGCCACTGGGGCTCTGGGGACTGGCACTCC
>gene=chr20_583113-584113; species=equCab
TGTTGATCTGCAAAATGGGAGCCCC---TCCAGCTCAGAAGGTCACATGCAGGGG---------GTGACAGAGCAGAGTGGACACGAGAGTGGACTCTGGAGCCTGGCTTCCATCGGCAAATGCTAATT-----------------------------------------------------------------------A------GTGTTTGTTAAATACATAAGTTTTAAAAACAGGCATGGGAGCGCACCCTAA---GGGAAGGGCGGCTGCCCGCCTCTCCTGGCCTCTCCCTGAGTTCTCCACCTTCCGGCCGCCTGGGCTTCTCTGATCCTGGCCTCACAGGGACAGAGCCCCAGCCGGAGAACCAAGAACTCCTGGCCCTGCTGA-CGGCTGGCCCGTCACCATCTCGGCTGAATCTGTGC--GGGGACACACCAGCCCCCACCTCCCAGCGCTGCTGGA---ATAATCGGGGTCACGGGGGCTGGCAC-CC
>gene=chr20_583113-584113; species=gorGor
TGTCAATTTGCAAAATCGGAGCCACAATTCAGGCTCAGATGGTCAAACGCAGGGGAGTGGGGTAGAGGCAGAACAAAGGGGATACGAACGTGGACTCTGGGCCCAGAGTGCAGTCAGTAAACATGAAATAgatcacttgagctcaggagtttgagaccagcctgggcaacatagtgagaccctgtctctaaaaaaataaaaataaaaGTGTTTGTTAAATAAATAAACTGTTGAAATAGGCATATGAGTGTACCTTGCTGAGGAGAGGGTGGCTGCCTGGCTGCCCTGGCCCTTCCCTGGCTCTCCCACCCTTGGGCCTCTCGAGCTTCTCTGATCCTGACCTCACAGGGATACAGCCCCAGCCCGAGAGCCAAGAACTCCTAGCTGCACTGATCAGCTGACGCATCGCTGTCTCTGCTGGGTCTGCAATGGGGGAGACACCAGCTCTCACCTCCCAGGGCTCCTGGGAGTGTAAGTGGGGTAACGGGTGCTGGCTTTCC
>gene=chr20_583113-584113; species=panTro
tgtcaaTTTGCAAAATCGGAGCCACAATTCAGGCTCAGATGGTCAAACGCAGGGGAGTGGGGTAGAGGCAGAACAGAGGGGATACGAACGTGGACTCTGGGGCCAGAGTGCAGTCAGTAAACATGAAATAgatcacttgagctcaggagtttgagaccagcctgggcaacatagtgagaccctgtctctaaaaaaataaaaatagaaGTGTTTGTTAAATAAATAAACTGTTGAAATAGGCATATGAATGTACCTTGCTGAGGAGAGGGTGGCTGCC--------CTGGCCTTTCCCTGGCTCTCCCACCCTCGGGCCTCTCGAGCTTCTCTGATCCTGACCTCACAGGGACACAGCCCCAGCCCGAGAGCCAAGAACTCCTAGCTGCACTGATCAGCTGACGCATCGCTGTCTCTGCTGGGTCTGCAGTGGGGGAGACACCAGCTCTCACCTCCCAGGGCTCCTGGGAGTGTAATTGGGGTAACAGGTGCTGGCTTTCC
>gene=chr20_583113-584113; species=papHam
tgtcaaTTTGCAAAATGGGAGCCACAATTCAGGCTCAGAGGGTCAAATGCAGGGGAGT-GGGTAGAGGCAGAACAGAGGGGATAGGAATATGGACTCTGGGGCCAGACTTCAGTCAGTAAACATGAAATggaccacttgagctcaggagtttgagaccagcctgggcaacatagtgagatcttgtctttaaaaaaataaaactaaaaGTGTT-GTTAAATAAATAAACTGTTGAGATAGGCATATGAATGCACCTTACTGAGGAGAGGGTGGCTGCCTGGCTGCCCTGGCCTTTCCCTGGCTCTCTCACCCTCAGGCCTCTCAAGCTTCTCTGATCCTCGCCTCACAGGGACACAGCCCCAGCCTGAGAGCGAAGAACTCCTAGCTGCACTGATCAGCTGACCCATCGCTGTCTCTGCTGGGTCTACAATGGGGGAGACACCAGCCTTCACCTCCCAGGGCTCCTGGGAGTGTAATCGGGGTAATAGGTGCTGGTTTTCC
>gene=chr20_583113-584113; species=ponAbe
tgtcaaTTTGCAAAATGGGAGCCACAATTCAGGCTCAGAGGGTCAAATGCAGAAGAGTGGGGTAGAGGCAAAACAGAGGGGATAGGAACGTGGACTCTGGGGCCAGACTGCAGTCAGTAAACATGAAATAgatcacttgagctcaggagtttgagaccagcctgggcaacatagtgagaccttgtctctaaaaaaataaaaatagaaGTGTTCGTTAAATAAATAAATTGTTGAAATAGGCATATGAGTGTACCTTGCTGAGGAGAGAGTGGCTACCTGGCTGCCCTGGCCTTTCCCTGGCTCTCCCACCCTCCGGCCTCTCGAGCTTCTCTGATCCTGACCTCACAGGGACACAGCCCCAGCCTGAGGGCCAAGAACTCCTAGCTGCACGGATCAGCTGACCCATCGCTGTCTCTGCTGGGTCTGCAATGGGGGAGACACCAGCTCTCACCTCCCAGGGCTCCTGGGAGTGTAATTGGGGTAACAGGTGCTGGCTTTCC
>gene=chr20_583113-584113; species=rheMac
tgtcaaTTTGCAAAATGGGAGCCACAATTCAGGCTCAGAGGGTCAAATGCAGGGGAGT-GGGTAGAGGCAGAACAGAGGGGATAGGAATATGGACTCTGGGGCCAGACTTCAGTCAGTAAACATGAAATggatcacttgagctcaggagtttgagaccagcctgggcaacatagtgagaccttgtctttaaaaaaataaaaataaaaGTGTT-GTTAAATAAATAAACTGTTGAGATAGGCATATGAATGCACCTTACTGAGGAGAGGGTGGCTGCCTGGCTGCCCTGGCCTTTCCCTGGCTCT--CACCCTCAGGCCTCTCAAGCTTCTCTGATCCTCGCCTCACAGGGACACAGCCCCAGCCTGAGAGCGAAGAACTCCTAGCTGCACTGATCAGCTGACCCATCGCTGTCTCTGCTGGGTCTACAATGGGGGAGACACCAGCCTTCACCTCCCAGGGCTCCTGGGAGTGTAATCGGGGTAATAGGTGCTGGTTTTCC
>gene=chr20_583225-584225; species=hg19
GCCAGAGTGCAGTCAGTAAACATGAAATAgatcacttgagctcaggagtttgagaccagcctgggcaacatagtgagaccctgtctctaaaaaaataaaaataaaaGTGTTTGTTAAATAAATAAACTGTTGAAATAGGCATATGAATGTACCTTGCTGAGGAGAGGGTGGCTGCCTGGCTGCCCTGGCCTTTCCCTGGCTCTCCCACCCTCGGGCCTCTCGAGCTTCTCTGATCCTGACCTCACAGGGACACAGCCCCAGCCCGAGAGCCAAGAACTCCTAGCTGCACTGATCAGCTGACGCATCGCTGTCTCTGCTGGGTCTGCAGTGGGGAAGACACCAGCTCTCACCTCCCAGGGCTCCTGGGAGTGTAATTGGGGTAACAGGTGCTGGCTTTCCACTTGGGGCATCTCCAGGGCAAGGAAGGAGCTGCTCTGGGCTTCAAAGGTGGACGGACCTCAGGGTGTCACCCTGCCACGTGCCTCTGGGTGTCATCGGTC
>gene=chr20_583225-584225; species=bosTau
ACCAGGCTTCAGCTGGTAAA------------------------------------------------------------------------------AA------GTGTCTGttaaataa-----atttaaaaataGGCATACGAAAGTACCTGGA---GGAAAGGGTGGCTGCCTGTCTCTCCTGGCCTCTCCTTG---TTCCCTGCCTCCAGCTTCCCCAGCTTCTCTGATCCTGGACCCACAGGGACAGAGCCCCACAGAGAGAGCCAAGAATGGCTG----CACTGACCAGCCGTCCCATCACCCTCTCGGCTGGACCTGTGA--GGGGAAACA-------CCATATCCCAGGGCTGCTGGGAGGATAACAAGGGTCACAGGGGCTGGCACCCCGACTGGGGCATCTCCAGGgcaggggaggagctactttgggctttacaggtggacagacctcacatcattaacctgccatgcgcctttgggtgtcattattt
>gene=chr20_583225-584225; species=calJac
TCCAGACTTCAGTCAGTAAACATGAATTggatcatttgagctcaggagtttgagaccaacctgggcaacatagtgagaccttgtccctagaaaaataaaaataaaaGTGTTTGT----TAAATAAACTGTTGAAATAGGCATATGAATGCACCTTGCCGAGGAGTGGGTGGCTGTCTGGCTATCCTGGCCTTTCTCTGGCTCT---------------CCCGAGCTGCTCTGGTCCTGACCTCACAGGGACACAA--CCAGCCTGAGAGCCAAGAACTCCTAGCTGCACTGATCAGCTGCCCCATCCCCGTCTCGGCTGAGTCTGCAATGGGGGAGACACCAGTCCCCACCTCCTAGGGCTCCTGGGAGTGTAGTCGGGGTAACAGGTGCCGGCTTTCCACCTAGGGCATCTCCAGGGCAGGGAAGGAGCTGCTTT-GGCTTCAAAGGCAGACAGACCTTGGGGTGTCACCCTGCCATGTGCCTCTGGGTGTCGTTGGTC
>gene=chr20_583225-584225; species=canFam
GCCTGGCACCAGTCAGTAAATGCAAATT------------------------------------------------------------------------------GGGTTTGTTAAGAAC----GTTTTTAAAATAGGCCT--GAGTGGGCCCTGA---GGAAAGGGTGGTTGCCTGCCTCACCTGGCCTCTCTCTGCCTTTCCTTCCCTCCCACCTCCTGAGCCTCTCTGATCCTGGTCTCCCAGGGGC--AGTCCCAGCAGGAGAGCCAGGTGCACTTGGCTCCACGAACCAGCTGTCCCATCACCACCTTGGCTGAATCCATGA--GGGGAAACACCAGCTCTCACCTCGCAGGCCTGCTGGA-GAGCCACTGGGGCTCTGGGGACTGGCACTCCACTCCAGGCATCTCTGGGGCAAGGGA-----------AGTCTTTAG----GGATGGACCTCACCTCATCATCATGCCACATGCCTCTGGGTCTCTCTGCTC
>gene=chr20_583225-584225; species=equCab
GCCTGGCTTCCATCGGCAAATGCTAATT-----------------------------------------------------------------------A------GTGTTTGTTAAATACATAAGTTTTAAAAACAGGCATGGGAGCGCACCCTAA---GGGAAGGGCGGCTGCCCGCCTCTCCTGGCCTCTCCCTGAGTTCTCCACCTTCCGGCCGCCTGGGCTTCTCTGATCCTGGCCTCACAGGGACAGAGCCCCAGCCGGAGAACCAAGAACTCCTGGCCCTGCTGA-CGGCTGGCCCGTCACCATCTCGGCTGAATCTGTGC--GGGGACACACCAGCCCCCACCTCCCAGCGCTGCTGGA---ATAATCGGGGTCACGGGGGCTGGCAC-CCACTCGGAGCTTCTCCAGGACAGTGGA-GAGCTACTTGGGGCTTTCAAGGTGGACAGACCTCACATCGTCACCCTGCCACACGCCTCTGGGCGTCATCATCC
>gene=chr20_583225-584225; species=gorGor
CCCAGAGTGCAGTCAGTAAACATGAAATAgatcacttgagctcaggagtttgagaccagcctgggcaacatagtgagaccctgtctctaaaaaaataaaaataaaaGTGTTTGTTAAATAAATAAACTGTTGAAATAGGCATATGAGTGTACCTTGCTGAGGAGAGGGTGGCTGCCTGGCTGCCCTGGCCCTTCCCTGGCTCTCCCACCCTTGGGCCTCTCGAGCTTCTCTGATCCTGACCTCACAGGGATACAGCCCCAGCCCGAGAGCCAAGAACTCCTAGCTGCACTGATCAGCTGACGCATCGCTGTCTCTGCTGGGTCTGCAATGGGGGAGACACCAGCTCTCACCTCCCAGGGCTCCTGGGAGTGTAAGTGGGGTAACGGGTGCTGGCTTTCCACCTGGGGCATCTCCAGGGCAAGGAAGGAGCTGCTCTGGGCTTCAAAGGTGGACGGACCTCAGGGTGTCACCCTGTCACGTGCCTCTGGGTGTCATCGGCC
>gene=chr20_583225-584225; species=panTro
GCCAGAGTGCAGTCAGTAAACATGAAATAgatcacttgagctcaggagtttgagaccagcctgggcaacatagtgagaccctgtctctaaaaaaataaaaatagaaGTGTTTGTTAAATAAATAAACTGTTGAAATAGGCATATGAATGTACCTTGCTGAGGAGAGGGTGGCTGCC--------CTGGCCTTTCCCTGGCTCTCCCACCCTCGGGCCTCTCGAGCTTCTCTGATCCTGACCTCACAGGGACACAGCCCCAGCCCGAGAGCCAAGAACTCCTAGCTGCACTGATCAGCTGACGCATCGCTGTCTCTGCTGGGTCTGCAGTGGGGGAGACACCAGCTCTCACCTCCCAGGGCTCCTGGGAGTGTAATTGGGGTAACAGGTGCTGGCTTTCCACCTGGGGCATCTCCAGGGCGAGGAAGGAGCTGCTCTGGGCTTCAAAGGTGGACGGACCTCAGGGTGTCACCCTGCCACGTGCCTCTGGGTGTCATCGGCC
>gene=chr20_583225-584225; species=papHam
GCCAGACTTCAGTCAGTAAACATGAAATggaccacttgagctcaggagtttgagaccagcctgggcaacatagtgagatcttgtctttaaaaaaataaaactaaaaGTGTT-GTTAAATAAATAAACTGTTGAGATAGGCATATGAATGCACCTTACTGAGGAGAGGGTGGCTGCCTGGCTGCCCTGGCCTTTCCCTGGCTCTCTCACCCTCAGGCCTCTCAAGCTTCTCTGATCCTCGCCTCACAGGGACACAGCCCCAGCCTGAGAGCGAAGAACTCCTAGCTGCACTGATCAGCTGACCCATCGCTGTCTCTGCTGGGTCTACAATGGGGGAGACACCAGCCTTCACCTCCCAGGGCTCCTGGGAGTGTAATCGGGGTAATAGGTGCTGGTTTTCCACCTGGGGCATCTCCAGGGCAGGGAAGGAGCTGCTCTAGGCTTCAAAGGTGGACGGA-CTCAGGGTGTCACCCTGCCATGTGCCTCTGGGTGTCATTGGTC
>gene=chr20_583225-584225; species=ponAbe
GCCAGACTGCAGTCAGTAAACATGAAATAgatcacttgagctcaggagtttgagaccagcctgggcaacatagtgagaccttgtctctaaaaaaataaaaatagaaGTGTTCGTTAAATAAATAAATTGTTGAAATAGGCATATGAGTGTACCTTGCTGAGGAGAGAGTGGCTACCTGGCTGCCCTGGCCTTTCCCTGGCTCTCCCACCCTCCGGCCTCTCGAGCTTCTCTGATCCTGACCTCACAGGGACACAGCCCCAGCCTGAGGGCCAAGAACTCCTAGCTGCACGGATCAGCTGACCCATCGCTGTCTCTGCTGGGTCTGCAATGGGGGAGACACCAGCTCTCACCTCCCAGGGCTCCTGGGAGTGTAATTGGGGTAACAGGTGCTGGCTTTCCACCTGGGGTATCTCCAGGGCAAGGAAGGATCTGCTTTGGGCTTCAAAGGTGGACGGACCTCAGGGTGTCACCCTGCCACGTGCCTCTGGGTGTCATCAGTC
>gene=chr20_583225-584225; species=rheMac
GCCAGACTTCAGTCAGTAAACATGAAATggatcacttgagctcaggagtttgagaccagcctgggcaacatagtgagaccttgtctttaaaaaaataaaaataaaaGTGTT-GTTAAATAAATAAACTGTTGAGATAGGCATATGAATGCACCTTACTGAGGAGAGGGTGGCTGCCTGGCTGCCCTGGCCTTTCCCTGGCTCT--CACCCTCAGGCCTCTCAAGCTTCTCTGATCCTCGCCTCACAGGGACACAGCCCCAGCCTGAGAGCGAAGAACTCCTAGCTGCACTGATCAGCTGACCCATCGCTGTCTCTGCTGGGTCTACAATGGGGGAGACACCAGCCTTCACCTCCCAGGGCTCCTGGGAGTGTAATCGGGGTAATAGGTGCTGGTTTTCCACCTGGGGCATCTCCAGGGCAGGGAAGGAGCTGCTCTGGGCTTCAAAGGTGGACGGA-CTCAGGGTGTCACCCTGCCATGTGCCTCTGGGTGTCATTGGTC
>gene=chr20_596355-597355; species=hg19
tagttctcttacagagccacatggccacaggagccattctatctgcattccaactggcaaaaaggagaaagaggcagaaggaagagcatgctttaatctgtagaacaccaacctcactccgttcacatcccgttggcaagatcttgtcatttgaccatacttaactgaaaaggaggctgagtatatagtcttttgcaggtaggtgtccgtgtgtgcagctgaacactgggtttctgttagtgaggaagaagggaagaatggctattgaaaacaactaacCATAGGTGTTATATACCATAGGTGTTAACTCTGGAGATAATAATGTCACAtggttaagtttgcacatttgggagcctgactgcctggtttcagttctcagttaggccacttaccagatgtgtgatcttgggaaatttaccaaacttttctgggcctcagtttcctcatctgtaaacagggctcacagtaaagcctgcctcatagggttgttatgaggatta
>gene=chr20_596355-597355; species=bosTau
tggtcgtctcatagaccagcatggctgctggagccattctgtctg-----tgaaggagcaaaagcagaatgaatcagaaggaagggaacacttcatctgttaggacgacaacttcactctgctcacgtcccattggccagaccttgccctttgaaggtactttcctgaaaaggagacaaggaatgtagtcttctg------------------------------ctgggtTTCTTTTCCTATAGAAGAAAGGAAGACTAGATACT-GGAAC------TCCCTAGTGATGCCTGCCATAGAGGTTACCTCTGGAGATGATagtgtcacatggttaaatttg-agatttgggagcc----tgcctgtatttagctct-------gccacttaccatccctgtgatcttgaaaaatttacccaatttctctgtgcctcagtttccttggctgtaaacatgggctctaagagagcatgccttatagggttattgtaaggatta
>gene=chr20_596355-597355; species=calJac
tagttctcttatggatccaaatggccacgggagccattctgtctgcattccaactgctaaaaaggagaaagaggcagaaggaagagcacgct---------agaacaccaagctcactctgttcacatccggttggccagatcttgtcatttgaccatacctaactgaaaaggaggctgagaatatcatcttttgc----aggtgtctgtgcatgcagctgaacactggg-ttctgttagtgaggacgaagagaagaactgctattgggaacaactCACCATAGATGTTATGTGCCATAGGGGTTATCTCTGGAGATAATAATGTCACAtggctaagtttgcagatttgggagcctgactgtctgggttcagatctcagttctgccacttaccagatgtgtgatgttgggaaatttactaaacttttctgggcctcagtttcctcttctgtaaacagggctcaccatagagcaggactcataaggttgttataaggatta
>gene=chr20_596355-597355; species=canFam
tagttgtcccttgaaccaaaatggctgcaggggctgttctgccggcttcctgaccagcaaaaaggagaaagaagtagaaggaacagcacacttcgctcattagggcaataaccccactctgcttttgtcctgttgaccagaccttgttatttgcccataagctactgaaaaggaggcgggaaatgtagtcttctgtgggtgg----ccacacatccagctgaatactggcttcccgggaggagagaagagaggaagactagataccaggaat------cacccaggaacgccTGCCGGAGGTG-CATCTCTGGAGataatagcatcatgtggtggagtcagcagacccaggagcctgactgcctgggtttacctct-------gccacttcccagctgtaggatcctgcaaatggtactaagtttttctatgcctcagtttcctcttctgtaaacagggatcctcctagagcccacctgggaggggggttgtgaggagaa
>gene=chr20_596355-597355; species=equCab
tgcttgtctcagggaccaatatggctgctggagccattctgtctgcattccaactggcaaaaaggagaaggaggcagaaggaagggcacacttc-----------ccacaccttcactctgctcacgtcccattggcccgaccttgtcatttgaccttactttactgaaaaggagacaagacatgtagtcttcggcagacgg----cctcatacccagctggatactgggtttctattagtacagaagcagggaagaatgcatttcggaaaa------cgactagtgatgtctgccataGGTGTTACCTCTGGAGataacagtgtcacgtggttaagtttgcaggttcggcagccggcatgcctgtgttcagctct-------gccgcttaccatccgtgtgatcttcgaaattttactgaatttctctgtgcctcagtttcctcacctgtaaagagcgaccataatagaggctcccctatagggttattgtgaggatta
>gene=chr20_596355-597355; species=gorGor
tagttctcttacagagccacatggccacaggagccattctatctgcattccaactggcaaaaaggagaaagaggcagaaggaagagcatgctttaatctgtagaacaccaacctcactccgttcac-tcccattggcaagatcttgtcatttgaccatacttaactgaaaaggaggctgagtatatagtcttttgcaggtaggtgtctgtgtgtgcagctgaacactgggtttctgttagtgaggaagaagggaagagtggctattggaaacaactaacCATAGGTGTTATATACCATAGGTGTTAACTCTGGAGATAATAATGTCACAtggttaagtttgcacatttgggagcctgactgcctggtttcagttctcagttaggccacttaccagatgtgtgatcttgggaaatttaccaaacttttctgggcctcagtttcctcatctgtaaacagggctcacagtaaagcctgcctcatagggttgttatgaggatta
>gene=chr20_596355-597355; species=panTro
tacttctcttacagagccacatggccacaggagccattctatctgcattccaactggcaaaaagcagaaagaggcagaaggaagagcatgctttaatctgtagaacaccaacctcactccgttcacatcccattggcaagatcttgtcatttgaccatacttaactgaaaaggaggctgagtatatagtcttttgcaggtaggtgtccgtgtgtgcagctgaactctgggtttctgttagtgaggaagaagggaagagtggctattggaaacaactaacCATAGGTGTTATATACCATAGGTGTTAACTCTGGAGATAATAatatcacatggttaagtttgcacatttgggagcctgactgcctggtttcagttctcagttaggccacttaccagatgtgtgatcttgggaaatttaccaaacttttctgggcctcagtttcctcatctgtaaacagggcccacagtaaagcctgcctcatagggttgttatgaggatta
>gene=chr20_596355-597355; species=papHam
tagttctcttacagagccaaagggccacaggagccattctgtctgcattccaactggcaaaaaagagaaagaggcagaaggaagagcatgctttaatctgtagaacatcaacctcactctgttcacatcccattggccagatcttgtcatttggccacacttaactgaaaaggaggctgagaagatagtcttttgcaggtaggtgtccatgtatgcagctgaacactgggtttctgttagtgaggaagaggggaagaatggctgctggAAACGACGAACCATAGGTGTTATATGCCATAGGTGTTATCTCTGGAGATAATAATGTCACAtggttaagtttgcagatttgggagcctgactgcctggtttcatatctcagttaggccacttaccagatgtatgatcttgggaaatttaccaaacttttctaggcctcaatatcctcgtctgtaaacagggctcacagtaaagcctgcctcatagggttgttatgaggatta
>gene=chr20_596355-597355; species=ponAbe
tagttctcttacagagccacatggccacaggagccattctatctgcattccaactggcaaaaaggagaaagaggcagaaggaagagcatgctttaatctgtagaacaccagcctcactctgttcacatcccattggccagatcttgtcgtttgaccatacttaactgaaaaggaggctgagtatatagtcttttgcatgtaggtgtccatgtatgcagctgaacactgggtttctgttagtgaggaagaaggtaagaatggctattggaaacaaccaacCATAGGTGTTATATGCCATACGTGTTAACTCTGGAGATAATAATGTCACAtggttaagtttgcacatgtgggagcctgactgcctggtttcaggtctcagttaggccacttaccagatgtgtgatcttgggaaatttaccaaacttttctgggcctcagtttcctcatctgtaaacagggctcacagtaaagcctgcctcatagggttgttatgaggatta
>gene=chr20_596355-597355; species=rheMac
tagttctcttacagagccaaagggccccttgagccattctgtctgcattccaactggcaaaaaagagaaagaggcagaaggaagagcatgctttaatctgtagaacatcaacctcactctgttcacatcccattggccagatcttgtcatttggccacacttaactgaaaaggaggctgagaagatagtcttttgcaggtaggtgtccatgtatgcagctgaacactgggtttctgttagtgaggaagaggggaagaatggctgctggAAACGACGAACCATAGGTGTTATATGCCATAGGTGTTATCTCTGGAGATAATAATGTCACAtggttaagtctgcagatttgggagcctgactgcctggtttcatatctcagttaggccacttaccagatgtatgatcttgggaaatttaccaaacttttctaggcctcaatttcctcgtctgtaaacagggctcacagtaaagcctgcctcatagggttgttatgaggatta
>gene=chr20_598469-599469; species=hg19
taatattattgaggggtaacaatatgccaggcactctgctaggaacttatttaatcctcacagcagtctcatgagctaagtactattaatattcccgttctataggtgagtagactaaagagcagaaaggttaagtaatttgcttaaggtcacatagctagggagtggacaggaattcTTTGATAAGTTGCTTGTGGTGAGGATAACAAGGGAAGACCCTCCCCCGGGGTAGTTTAAGCTCAGATGCTCACAAAACTCTGCTCCAGGGAGAGTGAGCCTACTTGGTTGAAGAGCACTGATTTTGTTGAGTAGAGGATGCAAGTTTGGGCCAGAGTGGAATTGTTCAAGAATAGAGAGGAGGTTGGTGCTGCCATGGGTGCCCTCCTTCAGCTCCATCGCTTTAAGGAAAGGATGAGCTCATGTTTAAAGACTTTTAAGTTGAAGGCAGTGCTAAATAATTTAGTGTGGTCAGGTACCCACCTGACTCAGGTTGACCCTGA
>gene=chr20_598469-599469; species=bosTau
TACTAT--ttgagagattactctttgccaggcactcttataaacactcaattaatcctcagaacagccccatgagctaagtactactaatattcccatttaacagatgagtagagtaaggagcagagagattaagtaacttgcctaaggtcatacagctagggagt-gacagGAATTCTTTGATAAATTGTTTGTGACCGGGATGAGGAGGGAAGAACCCACTTTAGGGTATTTCAAACTCAGATGCTCACAAAACTCCACCCCAGAGAGAAAAGGCCT-TTTAACTGCAGTGTTCTGATTTTGTGGGGTTGGGGATGCAAATTTAGGCCAAGGTGAAATTGCTCACTAATAGAGAGGAGGTTGCTCCTGCTATGGCTGTTTGCCTTCAGTTCCATCCCTCCAAAGGAGTATCAGTCTCATGCTTAGAGGCCATCAAGCTGTAGAAAGTACTAAGTAATTTAGCCTGCCCAGATACCCACCTGGCTCAGGCTGGCACTCA
>gene=chr20_598469-599469; species=calJac
taatattatcaaggagtaacaatatgccaggcattcttctaggcactaatttaatcctcacagtagactcatgaggtaagaactattaatattcccattctacaggtgagtagactaaagaacagagaggttaagtaatttgcttaaggtcacatagctagtgagtggacaggaattcTTTGGTAAGTTGCATGTGGTGAGGATAACAAGGGAAGACCCTCCCCCAGGGTAGTTTAAGCTCATCTGCTCACAAAACTCTGCTCCAGGGAGAGTGGGCCTACTTGGTAGCAGAGCACTGATTTTGGTGAGTAGAGGATGCAAGTTTGGGCCACAGTGGAATT-TTCAATAATAGAGAGGAGGCTGGTGCTGCCATGGCTGCCCTCCTTCAAGTCCATCCCTTTAAGGCAATGATGAGCTGATGTTTAAAGACTATTAAGTTGAAGGAAGTGTTAAATAACTTAACCTGCTCAGGTAACCATCTGACTCAGGTTGACACTGA
>gene=chr20_598469-599469; species=canFam
tattattattattGGAttgcaatatgccacacactcttctaagcacttatttaaccctcagaacagcctcatgaactaagtactgtgaatagtctcattt-acagaggagtagactaaggaacagagaggttaagtaacttgcctaaggtcacacagctagggagcagacaggaatattttgaaaaattgcttgtcaTGAAGATGAGGAGAGAAGACCCTTCTTCAGGGTAGTTTAAGCTCAGATGCTCACAAAACTCTGATCTAGGGAGAAAGGGCCT-GTTAGCTGAGGTATTCTGATTTTGCTGAGTAGGGGATGCAAGTCTGGGCCAGAGTGGAGTTGCTGAATAATTGAAGGGAAGCAGATGCAGCCATGCCTGCCCTCCTTCAGCTCCATCCCTCCAAAGAAATGTTGGGTGGATGCTTAAAGACCATGAGGTTGAAGGAAGTGCTGAATAATTTAGCCTTCCCAGG------TTGGGCCCAG-----------
>gene=chr20_598469-599469; species=equCab
tactattgctgagggattactatatgcag-gcactcttctaagcacttatttaatcctcagagcagccccatgagctaagtactattaatattcccatttaacagatgagtagactaaggaacagagacgttaagtaacttgcctaaggtcacacagctagggagtggACAGGAAATCTCTGAGAAGTTGCTTGTGGTGGGGATGAGGAGGGAACATCCCATCCCAGGGTAGTTAATGTTCAGATGCTCACAAAACTCTGCTCCAGGAAGAGTGGGTCT-GTTTGCTGCAGTGCTCTGATTTCGTTGAGCAAAGGATGCAAGTTTGGGCCAGAGTGGAATTGCTCAATAACAGAGAGGAGGCTGATGCTGCCATCCGTGCCCTCCGTCAGCTCCATCTTTCTAAAGAAATGTTGGGCTGATGCCGTTAGACTATCAAGTTGAAGGAAGCATTGAGTAATTTAGGCTGCCTAGGTACCCACCTGGCTCAGGTTggccctaa
>gene=chr20_598469-599469; species=gorGor
taatattattgaggggtaacaatatgccaggcactcttctaggaacttatttaatcctcacagcagcctcatgagctaagtactattaatattcc-gttctataggtgagtagactaa-gagcagaaaggttaagtaatttgcttaaggtcacatagctagggagtggacaggaattcTTTGATAAGTTGCTTGTGGTGAGGATAACAAGGGAAGACCCTCCCCCAGGGTAGTTTAAGCTCAGATGCTCACAAAACTCTGCTCCAGGGAGAGTGAGCCTACTTGGTTGAAGAGCACTGATTTTGTTGAGTAGAGGATGCAA-TTTGGGCCAGAGTGGAATTGTTCAAGAATAGAGAGGAGGTTGGTGCTGCCATGGGTGCCCTCCTTCAGCTCCAT-GCTTTAAGGAAAGGATGAGCTCATGTTTAAAGACTTTTAAGTTGAAGGCAGTGCTAAATAATTTAGT-TGGTCAGGTACCCACCTGACTCAGGTTGACCCTGA
>gene=chr20_598469-599469; species=panTro
taatattattgaggggtaacaatatgccaggcactctgctaggaacttatttaatcctcacagcagcctcatgagctaagtactattaatattcccattctataggtgagtagactaaagagcagaaaggttaagtaatttgcttaaggtcacatagctagggagtggacaggaattcTTTGATAAGTTGCTTGTGGTGAGGATACCAAGGGAAGACCCTCCCCCAGGGTAGTTTAAGCTCAGATGCTCACAAAACTCTGCTCCAGGGAGAGTGAGCCTACTTGGTTGAAGAGCACTGATTTTGTTGAGTAGAGGATGCAAGTTTGGGCCAGAGTGGAATTGTTCAAGAATAGAGAGGAGGTTGGTGCTGCCATGGGTGCCCTCCTTCAGCTCCATTGCTTTAAGGAAAGGATGAGCTCATGTTTAAAGACTTTTAAGTTGAAGGCAGTGCTAAATAATTTAGTGTGGTCAGGTACCCACCTGACTCAGGTTGACCCTGA
>gene=chr20_598469-599469; species=papHam
tattattattgaggggtaacaatatgccaggcactcttctaggaacttatttaatcctcatagtagcctcatgagctaagtactattaatgttcccgatctataggtgagtagactaaagagcagaaaggttaagtaatttacttaaggtcacatagctagggagtggacaggaattcTTTGATAAGTTGCATGTGGTGAGGATAACAAAGGAAGACCCTCCCCCAGGGTATTTTAAGCTCAGATGCTCACAAAACTCTGCTCCAGGGAGAGTGAGACCACTTGGTTGCAGAGCACTGATTTTGTTGAGTAGAGGATGCAAATTTGGGCCAGAGTGGAATTGTTCAATGATAGAGAGGAGGTTGGTGCTGCCATGGGTGCCCTCCTTCAGCTCCATTGCTTTAAGGAAAGGATGAGCCCATGTTTAAAGACTATTAAGTTGAAGGAAGTGCTAAATAATTTCGCCTGGTCAGGTACCCACCTGACTCAGGTTGACCCTGA
>gene=chr20_598469-599469; species=ponAbe
taatattattgaggggtaacaatatgccaggcactcttctaggaacttatttaatcctcacagcagcctcacgagctaagtactattaatattcccgttctataggtgagtagactaaggagcagaaaggttaagtaatttgcttaaggtcacatagctagggagtggacaggaattcTTTGATAAGTTGCTTGTGGTGAGGATAACAAGGGAAGACCCTCCCCCAGGGTAGTTTAAGCTCAGATGCTCACAAAACTCTGCTCCAGGGAGAGTGAGCCTACTTGGTTGCAGAGCACTGATTTTGTTGAGTAGAGGATGCAAGTTTGGGCCAGAGTGGAATTGTTCAATAATAGAGAGGAGGTTGCTGCTGCCATGGGTGCCCTCCTTCAGCTCCATCGCTTTAAGGAAAGGATGAGCTCATGTTTAAAGACTTTTAAGTTGAAGGCTGTGCTAAATAATTTAGCGTGGTCAGGTACCCACCTGACTCAGGTTGACCCTGA
>gene=chr20_598469-599469; species=rheMac
taatattattgaggggtaacaatatgccaggcactcttctaggaacttatttaatcctcatagtagcctcatgagctaagtactattaatgttcccgatctataggtgagtagactaaagagcagaaaggttaagtaatttacttaaggtcacatagctagggagtggacaggaattcTTTGATAAGTTGCTTGTGGTGAGGATAACAAAGGAAGACCCTCCCCCAGGGTATTTTAAGCTCAGATGATCACAAAACTCTGCTCCAGGGAGAGTGAGATCACTTGGTTGCAGAGCACTGATTTTGTTGAGTAGAGGATGCAAATTTGGGCCAGAGTGGAATTGTTCAATGATAGAGAGGAGGTTGGTGCTGCCATGGGTGCCCTCCTTCAGCTTCATCGCTTTAAGGAAAGGATGAGCTCATGTTTAAAGACTATTAAGTTGAAGGAAGTGCTAAATAATTTCGCCTGGTCAGGTACCCACCTGACTCAGGTTGACCCTGA
>gene=chr20_607267-608267; species=hg19
ccaccacacctggctaatttttgtatttttagtagagatgggatttcaccaagttggtcaggctggtctcaaactcctgacctcgtgatctgcctgccccggcctcccaaaatgctgggattacaggcatgagccactgcgcctggccTAAAACTTTTCAAAAAGAATTGAGAGTGAAtggttttaaatatgtccacaaattcttggacactcctctcttcaaaaagtagagttacattctccttacctttgagtatgggctgagctcagcaactcatgtctaatgaagaggatgtggtgaatgaggatgggtcacaaaagggatacaacttctgcttaattgtccatctgtccgtctatctctccatgctcacttttggaatccagccaccatgttgtgatagaacccaagatgcatgggcgggcccacatggagaggaactgaggccctctcccctcttcccagtccctgatcaacaaccatcacaaatttgctagcc
>gene=chr20_607267-608267; species=bosTau
-----------------TTTTTGCACGTTGTGTAGAACCTAtaattccctga---------gcagggttcaaaccca-----------------tgcccccagcagtgaaagcgctgcgtcttaaccactgaaccaccaaggGAAGCCCTA---------------A--GAGAGtgagtggttttaaatacatccacagatcctttgaaacagcttccttcaaaggggggc-cctagtttcccttacctttgagtatgggtggggcttagtgactcccttctgatgaagagaatggggtggataaggctaggtcctaaaaaggatatggcttcagcccaga----tgtctg------------tcagtgctcacttttggagtccagtccccatgctgtgatggggttcaggtcacatggagaggaac--------------tgagtccctctgctctcccctgcatgcccagcaaacaagcagcaccaacctgccagcc
>gene=chr20_607267-608267; species=calJac
----------------------------------------------------------------------------------------------------------------------------------------------------------------------------------------------------------------------------------------------tctcctcacttttgagtacgggttgagcttagcaactcatgtctaatgaagagaatgtggtgaatgaggatgggtcacgaaagggacacaacttctgcttgattgcccatctgtctgtctgtctccccatgctcacttttggaatccagccaccatgttgtgatagaacccaggacgcatggctgggcccacatggagaggagctgaggtcctctcccctcttcccagtcccagaccgacaaccagtaccaatttgctagcc
>gene=chr20_607267-608267; species=canFam
--------------------------------------------------------------------------------------------------------------------------------------------------------------------------------------------------------------------------------------------------------------------------------------------------------------------------------------------------------------------------------------------------------------------------------------------------------------------------------------------------------------------
>gene=chr20_607267-608267; species=equCab
----------------------------------------------------------------------------------------------------------------------------------------------------------------------------------------------------------------------------------------------------------------------------------------------------------------------------------GACAcagcttccgcccagatttctgtgtc----------tgtcaatgctcacttttggagtccagtcaccatgttgtgatggcatcggggtgacatggagaagcat--atggagaggacctaagtccctctcccctctcatccggccccagccaacaaccagcacccccttgccagcc
>gene=chr20_607267-608267; species=gorGor
ccaccacacccagctaatttttgtatttttagtagagacgggatttcaccaagttggtcaggctggtctcaaactcctgacctcgtgatctgcctgccccggcctcccaaagtgctgggattacaggcatgagccactgtgcctggccTAAAACTTTTCAAATAGAATTGAGAGTGAAtggttttaaatatgtccacaaattct-ggacactcctcccttcaaaaagtagagttacattctccttacctttgagtatgggctgagctcagcaactcatgtctaatgaagaggatgtggtgaatgaggatgggtcacaaaagggatacaacttctgcttaattgtccatctgtccgtctatctctccatgctcacttttggaatccagccaccatgttgtgatagaacccaggatgcatgggcgggcccacatggagaggaactgaggccctctccc-tcttcccagtccctgatcaacaaccatc-caaatttgctggcc
>gene=chr20_607267-608267; species=panTro
ccaccacacccggctaatttttgtatttttagtagagacgggatttcaccaagttggtcaggctggtctcaaactcctgacctcgtgatctacctgccccggcctcccaaaatgctgggattacaggcatgagccactgcgcctggccTAAAACTTTTCAAATAGAATTGAGAGTGAAtggttttaaatatgtccacaaattcttggacactcctcccttcaaaaagtagagttacattctccttacctttgagtatgggctgagctcagcaactcatgtctaatgaagaggatgtggtgaatgaggatgggtcacaaaagggatacaacttttgcttcattgtccatctgtccgtctatctctccatgctcacttttggaatccagccaccatgttgtgatagaacccaggatgcatgggcgggcccacatggagaggaactgaggccctctcccctcttcccagtccctgatcaacaaccatcacaaatttgctagcc
>gene=chr20_607267-608267; species=papHam
tcaccatgcctggctaatttttgtatttttagtagagacggggtttccccaagttggccaggctggtctcgaactcctgaccttgtgatccacttgcctcggcctctcaaagtgctgagattacaggcgtgagccaccgcacccagccTAAAACTTTTCAAATAGAATTGAGAGGGAAtggttttaaatatgtccacaaattcttggacacttctcccttcaaaaagtagagttacattctcctcacctttgagtatgggctgagcttagcatctcatgtctaatgaagaggatgtggtgaatgaggatgggtcacaaaagggatacaacttctacttaattgtctatctgtccgtctgtctctccatgcccactcttggaaaccagccaccatgttgtgatagaacccaggatgcatggacgggcccacaaggagaggaactgaggccctctcccctcttcccagttcctgatcaacaaccagcacaaatttgctaacc
>gene=chr20_607267-608267; species=ponAbe
acaccacgccaggctaatttttgtatttttagtagagatgggatttcaccaagttggtcaggctggtctcaaactcctgacctcgtgatccgcctgccccggcctcccaaaatgctgggattacaggcatgagccactgcgcccgcccTAAAACTTTTCAAATAGAATTGAGAGTGAAtggttttaaatatgtccacaaattcttggacacacctcccttcaaaaagtagagttacagtctccttacctttgagtatgggctgagcttagcaactcatgtctaatgaagaggatgtggtgaataaggatgggtcacaaaagggatacaacttctgcttaattgtccatctgtccgtctatctctccatgctcacttttggaacccagccaccatgttgtgatagaacccaggacgcatgtgtgggcccacatggagaggaactgaggccctcccccctcttcccagtccctaatcaacaaccatcacaaatttgctagcc
>gene=chr20_607267-608267; species=rheMac
tcaccatgcccggctaatttttgtatttttagtagagacggggtttccccaagttggccaggctggtctcgaactcctgaccttgtgatccacttgcctcggcctctcaaagtgctgagattacaggcttgagccaccgcacccggccTAAAACTTTTCAAATAGAATTGAGAGTGAAtggttttaaatatgtccacaaattcttggacacttctcccttcaaaaaatagagttacattctcctcacctttgagtatgggctgagcttagcatctcatgtctaatgaagaggatgtggtgaatgaggatgggtcacaaaagggatacaacttctacttaattgtctatctgtccgtctgtctctccatgcccactctttgaacccagccaccatgttgtgatagaacccaggacgcatggacgggcccacaaggagaggaactgaggccctctcccctcttcccagttcctgatcaacaaccagcacaaatttgctaacc
>gene=chr20_619241-620241; species=hg19
ctcagcctaggtgacacagccagaccttgcctcaaaaaaaaTTTTTTTTTAAAAGAAAAGAGACAATCATGtgatggttgccagaatggcctccagagagggcctccctaggctgaatcctggctctgcctcatccttgccgtatgactctgggccaaggaccttgcctctttgagcctcagtttttacatctgcaaagtgggggtcataattgtccctgtcttattggcttgttgtgaggattaaatgactttatattggagaacagggcccagcatgtcaaaagtactTTCTGTTTGTTAAATACAATGAAAAAGGGTGAGGACATGCAGAAGCAAGATTAATCCTTTTTCAATCTCTTCCAGTCCTGATTCCTGCAAGGAGAGTCAGGGTTGGTGGGGATGTGTATCTCTAACACCAGCCCAATCTGGAGGAAGTTAGTAACAAGGTTATATTTATGTTGTTTATATTTACAGCTACCTTTATTTGTGCCACATGAT
>gene=chr20_619241-620241; species=bosTau
-----------------------------------------------------------------------------------gagtggccttcagaatgggcctgactaggttgcctctaggctctgcctcagccctgctgtgtgactgtgggcaaggggcctcatcccttcgagcctcagcttcctcatctgcaaagtgggaatcataagtgtgtccactgcatgtggtggttgtgaggattcaatgcctttatactcgggaagtatttaaaTAAC---GTAAGTGCTTT-TGTCTGTTAAATAAAACAAAAAAAGGTGAGGA--CACAGAAGCAAGATGAATCTTTTTTCAGTATCCTTGAGTCCA---------GGAGAAAGTCTGAATTGGTGGGGGTG------------------------------------------------------------------------------------------------
>gene=chr20_619241-620241; species=calJac
tccagcctaggtggtgcagccagatcttgccttaaac--aaTTTTTTTTTTAAAGAAAAATGACAATCACGTGATGGTCTCCagagcagcctccagagatggcctgcctgggcagaatcctgtctctgcctcatccctgctcgatgaccgtgggccaaggaccttgtctctttgagcctcaattttctcatctgcaaagcgggggtcataattgttcccacctcattggcttgttgtgaggattaaatgactttatattggagaacagggcctggcatgtcaaaagtactTTCTGTTTGTTAAATACAATGAAAAAGGGCGAGGACATGCAGAAGCAAGATTAATCCTTTTTCAATCTCATCCAGTCCTGATT-CTGCAAGGAGAGTCAGGTTTGGTGGGGATGTGTTTATCTAACACCC-CTCAATCTGGAAGAAGTTAGTAACAGGGTTATATGTATGTTGTTTATATTTACAGCTACCTTTATTTGTGCCACAtatt
>gene=chr20_619241-620241; species=canFam
---------------------------------------------------------AACAGACAAACTCTGG--------CGGAATGGCCTCCACGATGGG---AGGAgggttgaatcctggctctgcctcatctgtgctgtgtgactgtcggcaaaggaactcatctct--gagcctc----tttttatttgcaaagtggag-taataagtgtacctacctcatgggattattgtg----ttaactggcttcatattggggaagcatttaaaGAATATCATAAGTGCTTCCTGTTTGTT-AATAAAATGAGAAAAGGTGAGGA--TGCAAAAGCAAGATGAATCTTTTCTTATTCTCTTCCACTTCTGACTCCTGCGAGGAGAGCCTGGGTCGGTGGGGGTG---------AGCAGCCTCCAGATCTGGAGA-AGTCGGCAAGGGtgttatgtttacattgtttattttgacagccacatttatttatgtcacgtgct
>gene=chr20_619241-620241; species=equCab
---------------------------------------AGTTCTGTCTTCAAAGA-----Gacagaatcatg-----tcttggagtggcctccagaatgagcctgactgggttgaacctcggctctgcctcacgcctgctgtgtgactgtgggcaagagagctcatctctctgagcctcagtttccttatctgcaaaacggagataataagtgtacccacctcacgggtttgttgtgaggattaaatgatgctctatttgggaagcatttaaatagtatcATAAATGCTTTCTGTTTGTTAAATAAAATGAGAAAAGGTGGGGACATGCGGA-GCAAGACGAATCTGTTTCCAGTCTCTTCCAGCCCTGACTCCTGCGGGGAGAGTCTGGGTCGGT-GGCGTG---------AGCATCCTCCAGGTCGGAGGA-AGTCAGGAACTGGGTTATGTTTACATCGTTTGTATTGACAGCTACATTCACTCATGTCACGTGAT
>gene=chr20_619241-620241; species=gorGor
ctcagcctaggtgacacagccagaccttgcctcaaaaaaaa-TTTTTTT-AAAAGAAAAGAGACAATCATGTGAtggttgccagaatggcctccagagagggcctccctaggctgaatcctggctctgcctcatccttgccgtatgactctgggccaaggaccttgcctctttaagcctcagtttttacatctgcaaagtgggggtcataattgtccctgtctcattggcttgttgtgaggattaaatgactttatattggagaacagggcccggcatgtcaaaagtactTTCTGTTTGTTAAATACAATGAAAAAGGGTGAGGACATGCAGAAGCAAGATTAATCCTTTTTCAATCTCTTCCAGTCCTGATTCCTGCAAGGAGAGTCAGGGTTGGTGGGGATGTGTATCTCTAACACCAGCCCAGTCTGGAGgaagttagtaacaaggttatatttatgttgtttatatttacagctacctttatttgtgccacatgat
>gene=chr20_619241-620241; species=panTro
ctcagcctaggtgacacagccagaccttgcctcacaaaaaaaTTTTTTTTAAAAGAAAAGAGACAATCATGtgatggttgccagaatggcctccagagagggcctccctaggctgaatcctggctctgcctcatccttgccgtatgactctgggccaaggaccttgcctctttgagcctcagtttttacatctgcaaagtgggggtcataattgtccctgtcttattggcttgttgtgaggattaaatgactttatattggagaacagggcccggcatgtcaaaagtactTTCTGTTTGTTAAATACAATGAAAAAGGGTGAGGACATGCAGAAGCAAGGTTAATCCTTTTTCAATCTCTTCCAGTCCTGATTCCTGCAAGGAGAGTCAGGGTTGGTGGGGATGTGTATCTCTAACACCAGCCCAATCTGGAGGAAGTTAGTAACAAGGTTATATTTATGTTGTTTATATTTACAGCTACCTTTATTTGTGCCACATGAT
>gene=chr20_619241-620241; species=papHam
--------------------------------------------------------------------------------------------------------------------------------------------------------------------------------------------------------------------------------------------------------------------------------------------------------------------------------------------------------------------------------------------------------------------------------------------------------------------------------------------------------------------
>gene=chr20_619241-620241; species=ponAbe
ctcagcctaggtgacacagccagaccttgcctcaaaaaaaaTTTTTTTTTAAAAGAAAAGAGACAATCATGtgatggttgccagaatggcctccagagagggccttcctaggctgaatcctggctctgcctcatccttgccgtatgactctgggccaaggaccttgcctctttgagcctcagttttcacatctgcaaagtgggggtcataattgtccctgtctcattggcttattgtgaggattaaatgactttatattggagaacagggcccggcatgtcaaaagtactTTCTGTTTGTTAAATACAATGAAAAAGGGTGAGGACATGCAGAAGCAAGATTAATCCTTTTTCAATCTCTTCCAGTCCTGATTCCTGCAAGGAGAGTCAGGGTTGGTGGGGATGTGTATCTCTAACACCAGCCCAATCTGGAGGAAGTTAGTAACAAGGTTATATTTATGTTGTTTATATTTACATCTACCTTTATTTGTGCCACATGAT
>gene=chr20_619241-620241; species=rheMac
ctcagcctaggtgacacagccagactttgcctcaaaa-------------------------------------------------------------------------------------------------------------------------------------------------------------------------------------------------------------------------------------------------------------------------------------------------------------------------------------------------------------------------------------------------------------------------------------------------------------------------------
>gene=chr20_620100-621100; species=hg19
CTCCTTTTTCAAGTTATGTCCTGATCCGGATCACTTCTTTCTACCCGTGTGCAATCCACCAAGCATCACCTGGGGCTCTGGTGACAGCAGCATCCCCTTCACCTTCTTTCTCTTCCTGCTCCACTCGGCAGCCAGagccagaccatgtccttcctctgctcaaagcctcacaaggctcccagctcacttggagaaaaagccgaagtcctcacccagctatgaggcccctcccaagctgatgaccctcacccctcctcacccctccagcctcgtcacctgcccagccacagcccttctcccacctccactgaccccaccacactggcctccttgctgcttcttgaacactcactctgtgcaggctccagctcaggacttttgcatatgctgttccctctgcctggaacacatccctctgacacccacagggcatttttcctctcattgcccaggtcaatgccccctctcagagaggcccatccaccttacctaaatatttc
>gene=chr20_620100-621100; species=bosTau
ctctatcttcaaattacatccggattctggtcacttctctccaccctgatccaacccactgaccagaatctggggccctggtgacagcaacatccccttcaccccctttccaaccctgcttgactcagcagccagaggca--ccaggtccctcctctgctccaagcctcacatgactcccag-----------------tcaaagtg-----------------------ccaggctgacagtg----------cccacctctcccacctcatcagctgcccag-cccag-tcttgtcccatccaggctgcccctcccacactggccaccctgctgtttcctggac----aatccaag-gggcttcacctcagggcttttgcacgtgctgttcct-------------------tctgacagccatagggcttctttcctctc--tgttcaggttgatgtccccccttggagaagccta-acgccttaatgagacgtttc
>gene=chr20_620100-621100; species=calJac
ctccttcttcaagttatggcctgatttgaatcacctctttctaccCGGGTGCAATCCAGCAAGCATCACCTGGGGCTGTGGTGACAGCAGCATTCCCTTCATCTTCTTTCTCTTGCTGCTCTACTCTGCAGC------cagaccatgtcctttctcttctcaaagcctcacatggctcccagctcactcggagaaaaagccaaagtccccaccccactatgaggcccttcccaagttgatggcg----------cttacttctccagcctcaccacctgctcagcccca-cctttctccca-ctccacttctcccaccacactggcctccttgctgcttct------------ctgtgcagactccagctcaggacatttgcatatgttgttccctctgcctggaacgcatccctctgacacccacagggt-ttttccctctcattgtccaggtcaatgcccctcctc--agaggcacatccacattacctaagtatttc
>gene=chr20_620100-621100; species=canFam
ctccatctttctattacatctggattctgatcacttctcttcaccctggtccagtctaccaaccaccacct-gggccctggtgacagcagcatccccctccccccctccccat--gtgctccgcttagcagccagagccagcccaggtgtcccctctgtctagagcttcacatggctcccagatcacttgggggaaaagccaaaatcttcaccac-ctatgaggcccctcccaagctgatggcg----------cccatctctcccacctcctcacctgcccagccccagactttgtcccatccaggctgcccccaccacagtgaccttcttgctctttcttggac----actccaagcaggttccatctcacagcttttgcatgtgttgttccttctgcttggaacacgtccgtctgacatctgcagggcttctttcctttc--tgttcaggtcactgccccctcacagagaggccaa-ccatcttaacaaattatctt
>gene=chr20_620100-621100; species=equCab
ctccatcttcagatgacatctgggttctgatctcgcctctctaccccggtccgatccaccaacatcagctg-gggccctggtgacagcagcctccccctccaccccttcccatccctgctccacgcagcagccggagccacaccagctctctcctctgctcaaagcctcacatggctcccagctcacttgggggaaaaaccaaagtcctcactgc-ctatgaggcccct-ccaagctgacagta----------cccagctccccctcctc-tcactgtcccag-cccaggcctcgtcccatccaggctgcccccactgca-tggcctccttgctgtttctgggac----actccaaggaggctcctcctcagggcttttgcacgtgctgttccttctgcttgaaacacatccctcagacacggacaaggcttcttttctctc--tgtttaggtcaatgtccgccctcagagaggcccagccaccttaaggagctgtttc
>gene=chr20_620100-621100; species=gorGor
ctcctttttcaagttatgtcctgatccggatcacttctttctacccgtgtgcaatccaccaagcatcacctggggctctggtgacagcagcatccccttcaccttctttctcttcctgctccactcggcagccagagccagaccatgtccttcctctgctcaaagcctcacatggctcccagctcacttgg-gaaaaagccgaagtcctcacccggctatgaggcccCTCCCAAGCTGATGACc----------------------------------------------------------------------------------------------------------actctgtgcaggctccagctcaggacttttgcatatgctgttccctctgcctggaacacatccctctgacacccacagggcatttttcctctcattgtccaggtcaatgtcccctctcagagaggcccatccaccttacctaagtatttc
>gene=chr20_620100-621100; species=panTro
CTCCTTTTCCAAGTTATGTCCTGATCCGGATCACTTCTTTCTAGCCGTGTGCAATCCACCAAGCATCACCTGGGGCTCTGGTGACAGCAGCATCCCCTTCACCTTCTTTCTCTTCCTGCTCCACTCGGCAGCCAGagccagaccatgtccttcctctgctcaaagcctcacaaggctcccagctcacttggagaaaaagccgaagtcctcacccagctatgaggcccctcccaagctgatgac----------cctcacctctccagcctggtcacctgcccagccacagcccttctcccacccccactgcccccatcacactggcctccttgctgcttcttgaa----cagtctgtgcaggctccagctcaggacttttgcatatgctgttccctctgcctggaacacatccctctgacacccacagggcattttccctctcattgcccaggtcaacgccccctctcagagaggcccatccaccttacctaaatattcc
>gene=chr20_620100-621100; species=papHam
ctccttcttcaagttatgtcccgattcggatcaattctttctacccaggtgcgatccaccaagcatcacctggggctctggtgacagcagcatcaccttcaccttccttcttttcctgctctacttggcagccagagccagaccatgtccttcctctgctcaaagcctcacgtggctcccagctcactcggagaaaaagctgaagccctcaccctgctatgaggcccctcccaagatgatgacc----------ctcacctctccagcctcgtcacctgcccagccacggctcttctcccacccccactgtccccaccacactggcctctttgctgcttcttgaacactc----tctgcaggctccagctcagggcttttgcatatgctgttccctctgcctggaacacatccctctgacacccacagggcatttttcctctcattgtccaggtcaatgccccctctcagagaggcccatccaccttacctaagtatgtc
>gene=chr20_620100-621100; species=ponAbe
CTCATTTTTCAAGTTATGTCCTGATCCGGATCACTTCTTTCTATCTGTGTGCAATCCACCAAGCATCACCTGGGGCTCTGGTGACAGCAGCATCCCCTTCACCTTCTTTCTCTTCCTGCTCCACTCGGCAGCCAGagccagaccatgtccttcctctgctcaaagcctcacatggctcccagctcacttggagaaaaagccgaagtcctcaccccgctatgaggcccctcccaagctgataacc----------ctcccctctccagcctcctcacctgcccagccacagcccttctcccaccgctactgcccccaccgtactggcccccttgctgcttcttgaacacTC------------------------------------------------------------------------------------------------------------------------------------------------------
>gene=chr20_620100-621100; species=rheMac
ctccttcttcaagttatgtcccgattcggatcaattctttctacccaggtgcgatccaccaagcatcacctggggctctggtgacagcagcatcaccttcaccttccttcttttcctgctgtacttggcagccagagccagaccatgtccttcctctgctcaaagcctcacgtggctcccagctcacttggagaaaaagctaaagccctcaccctgctatgaggcccctcccaagatgatgacc----------ctcacctctgcagcctcgtcacctgcccagccgcagccctcctcccacccccactgtccccaccacactggcctccttgctgctggttgaacactc----tctgcaggctccagctcagggcttttgcatatgctgttccctctgcctggaacacatccctctgacacccacagggcatttttcctctcattgtccaggtcaatgccccctctcagagaggcccatccacctcacctaagtatgtc
>gene=chr20_622053-623053; species=hg19
cattgtttgtctccgcaaaaaacttacaaaattagccaggcatggtggtacgtgcctgtggtcccagttacttgggaggctgaggctggaggatggtttgagcctgggagttggagactgcaatgagctgtgatcacaccactgcactccatcctgggtcagagagctagacctggtttcgaaaaaaagtcaaataaataaagaaaGTGACTCCTGTGCacaaccacaaaataataacaataacagcgacgacaacagcaacaacaCCTCCGAGCAGTAACAGCATTTTCCACTGCAGACGGCGGCGCTGAGGGTACAGGGATAAGATCATCCGGTGACAGGGATCATCATCCCTGCCTGGCATAGAAACCCGGACATCGGACCCTGCCCTCCCGCTGCTTCCGCAGGGACAGGGGGCAGCCAGCAGAGCCTCCCTCTGGGGGTGCCCCCCAATCTGGTTGCCTGGGACGGGGGCCCAGCGGGGGTGGAGTTGCCTGGGG
>gene=chr20_622053-623053; species=bosTau
-------------------------------------------------------------------------------------------------------------------------------------------------------------------------------------------------------tgTGAAAGCGACTCCCCCTCACAATCACAAAATACtaacaataatagtaatggcaacaataacaataatagtaGCAGTCACCTATACTTTCCACCCGGTGTGGCAGCACTC--------------AGCTTGTCAGCGGGCAG---------CACCTGCCTGGAGCCTACAGCCGGGCACTGGGCCTCGCCCTCCCGCTCCCTTCTCGGGGACAGTGGGCGGCCCTCGCGACCTCCCGCTGGGGGCGCC-CCCGATCCCGCCGCCCGG----------------------------------
>gene=chr20_622053-623053; species=calJac
cattgttggtctctacaaaaaaaaaaaaaaattactcaggcacagtggcatgcgcctgtggtcccagctactcgggaggctgatgcaggaggatgatttgagtctgggagttggaggctgcaatgagctgtgactgcaccactgcactccagcctgcgccacagagcaagatcttattttaaaaaaaa----------TAGCTAAAGTGACTCC-GTTCGCAACCACAAAATCATAATA---ATAGCGACGACAATAGTAACAACACCCCCAAGCAATAATAGCATTTTCCACTGCAGACGGTGGCGCTGAGGGTAAAAGGATAAGGTCATCAGGTGACAG---------CCCCTGCCTGGCACCCAAACCTGGACGTTGGGCCCTGCCCTCGCGCTGCCACGGCAGGGACAGGGAGCAGCCAGCAGAGCCTCCCTCT--------------------------------------------------------------
>gene=chr20_622053-623053; species=canFam
-----------------------------------------------------------------------------------------------------------------------------------------------------------------------------------------------------------------------CCTCACAACCCTAAAACAATGACAGTCACTGTAATTGCAACAAGGACACCACCAGCAACCGTTAACAGCATTTTCCACCCCATATGGTCGCGCCAGGGGTTAGAGCAGAGGCTTATCAGGTGGCCG---------CACCTGCCCCGCAGCCACAGCCGGGTACTGGGGCTTGCCCC----CCTCCTCGGCGAGCACAGTCGGCGGCCGGCGCGACCTCCCGCTGGGGGCGCC-CCCAATCCCGCCGCCCG-GACGGGGGACAAgcgggg----------------
>gene=chr20_622053-623053; species=equCab
--------------------------------------------------------------------------------------------------------------------------------------------------------------------------------------------------------------------------------------------------------------------------------------------------------------------------------------------------------------------------------------------------------------------------------------------------------------------------------------------------------------------
>gene=chr20_622053-623053; species=gorGor
cattgtttgtctccgcaaaaaacttacaaaattagccaggcatggtggtatgtgcctgtggtcccagttacttgggaggctgaggctggaggatggtttgagcctgggagttggagactgcaatgagctgtgatcacagcactgcactccatc-tgggtcagagagctagaccttgtttcaaaaaaaagttaaataaataaagaaGGTGACTCCTGTTCacaaccacaaaataataacaacaacagc-acaacaacagcaacaacaCCTCCGAGCA--------ATTTTCCACTGCAGACGGTGGCGCTGAGGGTA-AAGGGCAAGATCATCAGGTGACAG---------CCCCTGCCTGGCATAGAAACCCGGACATTGGACCCTGCCCTCCCGCTGCTTCCGCAGGGACAGGGGGCAGCCAGCAGAG-----------------------------------------------------------------------
>gene=chr20_622053-623053; species=panTro
cattgtttgtctccgcaaaaaacttacaaaattagccaggcatggtggcacgtgcctgtggtcccagttacttgggaggctgaggctggaggatggtttgagcctgggagttggagactgcaatgagctgtgatcacaccactgcactccatcctgggtcagagagctagacctggtttcaaaaaaaagttaaataaataaagaaaGTGACTCCTGTGCacaaccacaaaataataacaacaacagcgacaacaacagcaacaacaCCTCCGAGCA--------ATTTCCCACTGCAGACGGCGGCGCTGAGGGTAGAAGGATAAGATCATCAGGTGACAGGGATCATCATCCCTGCCTGGCATCGAAACCCGGACATGGGACCCTGCCCTCCCGCTGCTTCCGCAGGGACAGGGGGCAGCCAGCAGAGCCCCCCTCTGGGGGTGCCCCCCAATCTGGTTGCCTGG---GGGGGCCCAGCAGGGGT--------------
>gene=chr20_622053-623053; species=papHam
cattgtttgtctctacaaaaaacttaaaaaattagccaggcacggtggtatgtgcctgtggtcccagctgctggggaggctgaggtaggaggatcgtttgagcccaggagttggagactgcaaagagccgtgatcacaccactgcactccagcctgggccacagagcaagaccttgtttcaaaaaaaagttaagcaaataaataaaGTGACTCGTGTTCacagccacaaaataataata---acagcg---acaataataacaacacctccaagcaataacagcaTTTTCCACTGCAGGTGGTGGCGCTGAGGGTAAAAAGATAAGGTCATCAGGCGACAG---------CCCCTGCTTGGCACCCAAACCCCGACATTGGACCCTGCCCTCACGCTGCTTCCGCAGGGAG-GGGGGCAACCAGCAGAGCCTCCCTCTGGGGATGCCCCCCAATCTGGTTGCCT------------------------------------
>gene=chr20_622053-623053; species=ponAbe
cattgtttgtctccgcaaaaaacttacaaaattagccaggcacggtggtacgtgcctgtggtcccagttacttggtaggctgaggcaggaggatggtttgagcccgggagttggagactgcaatgagctgtgatcacacggggggggtccatcctgggccagagagctagaccttgtttcaaaaaaaagttaaataaataaagaaaGTGACTCCTGT-CACCACCACAAAATAATAACA--TACAGCGACAACAATAGTAACAACACCTCCAAGCAATAACAGCATTTTCCACTGCAGACGGTGGCGCTGAGGGTGAAAGGATAAGATCATCAGGTGACAG---------CCCCTGGCTGGCATCCAAACCCGGACATTGGACCCTGCCCTCCCGCTGCTTAGGCAGGGACAGGGGGCAGCCAGCAGAGCCTCCCTCTGGGGATGCCCCCCAATCTGGTTGCCT------------------------------------
>gene=chr20_622053-623053; species=rheMac
cattgtttgtctctacaaaaaacttaaaaaattagccaggcacggtggtatgtgcctgtggtcccagctgcttgggaggctgaggtaggaggatcctttgagcccaggagttggagactgcaaagagccgtgatcacactactgcactccagcctgggccacagagcaagaccttgtttcaaaaaaaaGTTAAGCAAATAAATAAAGTGACTCGTGTTCACAGCCACAAAATAATAATA---ACAGCG---ACAATAGTAACAACACCTCCAAGCAATAACAGCATTTTCCACTGCAGGTGGTGGCGCTGAGGGTAAAAAGATAAGGTCATCAGGCGACAG---------CCCCTGCCTGGCACCCAAACCCGGACATTGGACCCTGCCCTCACGCTGCTTCCGCAGGGAC-GGGGGCAACCAGCAGAGCCTCCCTCTGGGGATGCCCCCCAATCTGGT-----------------------------------------
>gene=chr20_628339-629339; species=hg19
agcagaactgccctgttgagcccagcccaaattgccaacccataggattgtgggaaaatacagggtttgtttctagctgccaagtttggggatggtttgttacacagcaaaagctaactggtacaCAATTCTGCATTTCTCTCTTGGTAATGGGATCCCAGTTTTATTGCAGGAGGCAGTGTGCCAGTCTCAGTAGATGGAACACGATTGGTCTATTCAGCCATGACAATTCTGTTCCCTGCTGTCTTAGCTTTGTTTGCAGCTAGAGGTGCAATGGTAGCTGGCTCGGGCCAAGGGCATCTAAGTGAAGATATGCAGAGGGAGAGAGCAGGAAACAGACTTCTGACGAGGTTTTACTTTCTGATAGAAGGTGACGGGTCCAGCTAGTTTGGCCCttcctcttcctccacccctccttccttgaacgcagacatgattcttggggatacagcagccatcttgggaccatgaagtaacgagcactgagattaaggcaaaag
>gene=chr20_628339-629339; species=bosTau
agcagaactgcccagatgagtccagcccaaattgctaacccacagaattgtagacaaataaacaacttgtatttagctgccaagttcaggaattgttggtttctcagcaaaggctaactgatacaCAATTTCTTATTTCTCTCTTGGCAATGGGATTCCAGTATTTTTTA-GGAGGCTGTGTGACAGTTCTAGGAGATGGGATATGATTGATCTACTCAACTGTGACAATTGTGT-TCCTGCTGtcttagttttctttgcagctaggggtgcttctgtacctggtttgggccaaggagatctaagtagaaatacacagggaaagagagcaggaaacaggcctctg-aaagtcctgaatttatgatagaagctgatcggtccagctggctgggccctttctcctccctgactccttcttccttggacatagccacgattgctggaggtacagcagccatcttgtgactgtgaagtgataagcaatgagggaaaggtgaaag
>gene=chr20_628339-629339; species=calJac
aggagaactgcccagctgagcccagcccaaattgccaacccacagaattgtgggcaaataaaggatttgtttttagctgccaggtttggggatggtttgttacacagcagaagctaactggtataCAAATCCACATTTCTCTCATGGTAATGGGATCTCAGATTTATTGCAGGAGGCAGTGTGCTAGTCTCAGTAGATGGAACATGACCGATGTACTCAATCATGAAAATTCTGTTCCCTGCTGTTTTAGCTTTCTCTGCAGCTAGAGGTGCAGTGGTAGCTGGCTCGAACCAAGGGCATCTAAGTGAAAATATGCAGGAGGAGAGAGCAGGAAACAGGCTTCTAACGAGGTTTTACTTTCTGATAGAAGGTGACAGGTCCAGCTAGTTTAGCCCttcctcttcctccacccctctttccttgaatccagacatgattcttggggatacagcagccatcttgggaccatgaaggaacaagcactgagagcaaggcagaag
>gene=chr20_628339-629339; species=canFam
accaaaacggtcccaatgtgcccaggccaaattgtacacccacagaactataggcaaataaatgacatgcttttagcagtcaacttctagggcagtctgttacacagcaaagactgaCTAATACACTATTCCTTACTTCTCTCTTGGTAATGGGATTCCAATTTTATTTCAGGAAGCGGTATGCCAGTCCTAGGAAATGGGATATGAATGGTCTACT----------AATTCCGT-TCCTGGCAtcttagttttctttgcagccagaagtgcaacagtagctggtttgggccaatgagacctaagtggaactatgcagggggatagaacaggaaacaggtctctgaaaagttctgacttaatgaaagaagttga------cagctggcttggtccttcctcctccccaacagctttttcctggaatgcaaccacgattcctggaggtacagcagccatctttg-gccattacgtaacaagcaatgaaggaaaggcaaaag
>gene=chr20_628339-629339; species=equCab
agcagaaccatccagatgagcccagcccaaacggccaacccacagaaccgtgggcaagtaaatgacttgtttttcgctgctaagttttgggctggtttgttacacagcaaagcctgactaatgcaTGATCCCTCATTTCCCTCTTGGCAGTGGCATCCCAATTTTATTTCAGAAGGCTGCGTGCCAGTCCCAGGAGATGGGATGTGACTGGTCTACTCAACTATGACAATTCTGT-TCCTGCTGtcttagctttccttgcagctagaggtgcaacggtagctggtttgggccaa------------ggaaatatgcagggagagacagcaggaagcaggcctctgagaaggtttgactttatgagagaggtcgacaagtccagctggcttgg-ccttcctcatcccccactccttcttccttgaagacagacatgattcctggaggtacagcagccatcctgtgaccatgaggtaacaagccatgagggaaaggcaaaag
>gene=chr20_628339-629339; species=gorGor
agcagaactgccctgttgagccca-cccaaattgccaac-cataggattgtgggaaaatacagggtttgtttctagctgccaagtttggggatggtttgttacacagcaaaagctaactggtacaCAATTCTGCATTTCTCTCTTGGTAATGGGATCCCAGTTTTATTGCAGGAGGCAGTGTGCCAGTCTCAGTAGATGGAACACGATTGGTCTATTCAGCCATGACAATTCTGTTCCCTGCTGTCTTAGCTTTGTTTGCAGCTAGAGGTGCAATGGTAG-TGGCTCGGGCCAAGGGCATCTAAGTGAAAATATGCAGAGGGAGAGAGCAGGAAACAGACTTCTGACGAGGTTTTACTTTCTGACAGAAGGTGACAGGTCCAGCTAGTTTGGCCCttcctcttcctccactcctccttccttgaatacagacatgattcttggggatgcagcagccat--tgggaccatgaagtaacgagcactgagattaaggcaaaag
>gene=chr20_628339-629339; species=panTro
agcagaactgccctgttgagcccagcccaaattgccaacccataggattgtgggaaaatacaggctttgtttctagctgccaagtttggggatggtttgttacacagcaaaagctaactggtacaCAATTCTTCATTTCTCTCTTGGTAATGGGATCCCAGTTTTATTGCAGGAGGCAGTGTGCCAGTCTCAGTAGATGGAACACGATTGGTCTATTCAGCCATGACAATTCTGTTCCCTGCTGTCTTAGCTTTGTTTGCAGCTAGAGGTGCAATGGTAGCTGGCTCGGGCCAAGGGCATCTAAGTGAAAATATGCAGAGGGAGAGAGCAGGAAACAGACTGCTGACGAGGTTTTACTTTCTGACAGAAGGTGACAGGTCCAGCTAGTTTGGCCCttcctcttcctccacccctccttccttgaatgcagacatgattcttggggatacagcagccatcttgggaccatgaagtaacgagcactgagattaaggcaaaag
>gene=chr20_628339-629339; species=papHam
agcagaactgccctgttgagcccagcccaaactgctaacccacaggattgtgggaaaacagagggtttgtttctagctgccaagtttggggatggtttgttacacagcaaaacctaactggtacaCAATTCCGCCTTTCTCTCTTGGTAATGGGATCCCAGTTTTATTGCAGGAGGCAGTGTACCAGTCTCAGTAGATGGAACACGATTGGTCTACTCAACCATGACAATTCTGTTCCCTGCTGTCTTAGCTTTCTTTGCAGCTAGAGGTGCGATGGTAGCTGGCTCAGGCCAAGGGCATCTAAGTGAAAATATGCAGAGGGAGAGAGCAGGAAACAGACTTCTGACTAGGTTTTACTTTCTGAT---AGGTGACAGGTCCAGCTAGTTTGGCCCttcctcttcctccacccctccttccttgaacgcagacatgattcttggggatacagcagccatcttgggaccatgaagtaacaagcactgagatcaaggcaaaag
>gene=chr20_628339-629339; species=ponAbe
agcagaactgccctgctgagcccagcccaaattgtcaacccataggattgtgggaaaataaagggtttgtttctagctgccaagtttggggatggtttgttacacagcaaaagctaactggtacaCAATTCTGCATTTCTCTCTTGGTAATGGGATCCCAGTTTTATTGCAGGAGGCAGTGTGCCAGTCTCAGTAGATGGAACACGATTGGTCTATTCAGCCATGACAGTTCTGTTCCCTGCTGTCTTAGCTTTGTTTGCAGCTAGAGGTGCAATGGTAGCTGGCTCGGGCCAAGGGCATCTATGTGAAAATATGCAGAGGGAGAGAGCAGGAAACAGACTTCTGACGAGGTTTTACTTTCTGCTAGAAGGTGGCAGGTCCAGCTAGTTTGGCCCttcctcttcctccacccctccttccttgaacgcagacatgattcttggggatacagcagccatcttgggaccatgaagtaacgagcactgagattaaggc-aaag
>gene=chr20_628339-629339; species=rheMac
agcagaactgccctgttgagcccagcccaaactgctaacccacaggattgtgggaaaatagagggtttgtttctagctgccaagtttggggatggtttgttacacagcaaaagctaactggtacaCAATTCCGCCTTTCTCTCTTGGTAATGGGATCCCAGTTTTATTGCAGGAGGTAGTGTACCAGTCTCAGTAGATGGAACACGATTGGTCTACTCAACCATGACAATTCTGTTCCCTGCTGTCTTAGCTTTCTTTGCAGCTAGAGGTGCAATGGTAGCTGGCTCAGGCCAAGGGCATCTAAGTGAAAATATGCAGAGGGAGAGAGCAGGAAACAGACTTCTGACTAGGTTTTACTTTCTGAT---AGGTGACAGGTCCAGCTAGTTTGGCCCttcctcttcctccacccctccttccttgaacgcagacatgattcttggggatacagcagccatcttgggaccatgaagtaacaagcactgagatcaaggcaaaag
>gene=chr20_632419-633419; species=hg19
GGGGTGGCTGTAGAGGTGCTGGGTGGGGCTTAGGGATCTCATGTGCTCACCTTCCAAGGGTCGGGGGAAGGGGACACAACGTTATGTAGGCCTAACCTGACACCTGTTCTTGCGGGGCCCCCAAGTTCCTGCCAGAATCACTCCGGTATTCTTAACACCCTTCCTCAGTGGTGGAGCTGACCCTTGACCTCTCCCACTTCCCATTCAGACAAGGGCCTCCCAGCAGATATGACACACCTAGTCCCACTGTCACTGACTGTCACAGCCATGAGAGCCCACGGCTTATCTCCGGgtagtgcggtggccatgtgctgggcagtggggcccaggctgcctgggtgtgaattccagccgtgtcactttttaagcgcctgatcttagtcaagccgctgaaatcttccctgcctcagttctcgtctgcaaaagagccactatctacctcctagggttggcataggaaactgagggacttcctgcagttcctggaccactgcaagcac
>gene=chr20_632419-633419; species=bosTau
AGGCAAGCAGTAGAGAGGTTTTGTGGGGCCTTGGGGTCTCCTGTGGCCA-CTTCTGAGGGTC--GGGCTGGGGATACGATGCTGCACAGGCCTAACCTGACACTCATGTCCCCTCCCT-------------CCAGGATCACCCCGACCTTCCTAG--CTCTCTCT--GAGATGTGGCTGAC-CCCATTCTCTCCCAATTCCAGTTCAAACAAGGTCTTCCCAGCA--CAGGACACCCCCAGTCCC----------ACTGCCACAGCCAGAAGTGACCAcaggttat-----------gtggtggccatgcgctgggcactggggcca-ggctgtggca---------------------ctttctaaatgcctgaccttggacaagctgcttggatcctcctggcctcattccttgtctgt--aagaaacaatatctaccttacagggctggtataagaAGCTGaggcattgcaggcagattccggcccATATCAAGTGC
>gene=chr20_632419-633419; species=calJac
GGGGTGGCTGTAGTGGTGCTGTGTGGGGCTTAGGGATCTCACGTGCTCACCTTCTGAGCGTCGGGGGAAGGGGTCGCAATGTTGCACAGGCTTAACCTGACACCTGTTCCTGCAGCACCCCCAAGTTCCTGCCAGAATCACTCCAGAATTCTCAACACCCTCCCTCAGTGGTGGAGCTGACCCTTGACCTACCTCACTTCCCATTCAGACAAGGCCCTCCCAGCAGATACGACACATCCAGTTGCACTGTCACTGACTGTCATGGCCATGAGACCCCATGGCTTATCT-----------------------CTGGGCAGtggggccc-agctgcctgggtgtgacttccagctgtgctactttttaagcacctgatcttggtcaagccgctgaaatcttccctgcctcagttctcatctgcaaaagagatactatctacctcataggactggcataggaaattaaaggacttCCTGCAGCTCATGGGCCACTGCAAGCAC
>gene=chr20_632419-633419; species=canFam
CGGGGAGTTGTCGAGCTGTCTGGTGGGGCCATGGAGTCTCATGAGGTCACCTTCCAAAGGTAGAGGAAAGGTGACATGATGCCATGCAGGCCTAACCTGATACACATGTTTCCCCCTCC---AAGTTCCTGCCAGGATCAC-------TTC------CCCTCCCTCAATGATGGAGCTGGCCCCTGTCCTCTCCTGGTCCCAGTTCAGACGAGGGCCAACCAGCCGACATGACATGTCCAGTCCC-------CTGACTgtgacagccataagtgacagcagcttaactc---agagtgtgggggccctgtgctgggcactggggccg-gtctgtgcca---------------------ctttcaaagtgtctgaccctggacaagtaacttaaatcctccttgcctcattcctcatctgtaaaaggaacagcatctacctcacagggctggcac--aaagcttaGGCACTTGAAACAGCTCCCGG-GCACTGCAAGTGC
>gene=chr20_632419-633419; species=equCab
GGGGGCCCTGTAGAGGGGTTTGGTGGGGCCTCTGGGTCTCACATGGTCACCTTCCAAGGGTGAGGGGAAGGGGGCACGATGCCATGGAGGCCTCCCCTG--ACACAGCTTCCCCGCTCC---AAGTTCCCGCCAGGATCACAACGACATTCCTAACACCCACCCTC-GTGATGGGGCT--CACCCGTCCTCTCCCAGTTCCAGTTCAAACAGGGCCCTCCCAGCACACAGGACATGCCCAGTCCCACTGCCACTGACTGTCCCATTCAGAAGTGACATCAGCTTATCTCTGGATAGTGTGGTGGCCGTGCGctgggctctggggcca-ggctgtgccc---------------------ctttctaagtgtctgactttggacaagttacttaaatcctctttgcctcattcctcctctgtaaaaagaacagtatctatctcatagggctgccataaaaagttaagacacttacaacagctcctgg--------------
>gene=chr20_632419-633419; species=gorGor
------------------------------------------------------------------------------------------------------------------------------------------------------------------------------------------------------------------------------------------------------------------------------------------------------------------------------------------------------------------------TTTTTAAGCGCCTGA--ttagtcaagccgctgaaatcttccctgcctcagttctcatctgcaaaagagacactatctacctcctagggctgGCATAGGAAACTAAGGGACTTTCTGCAGTTCCTGGACCACCGCAAGCAC
>gene=chr20_632419-633419; species=panTro
GGGGTGGCTGTAGAGGTGCTGGGTGGGGCTTAGGGATCTCATGCGCTCACCTTCCAAGGGTCGGGGGAAGGGGACACAACGTTATGTAGGCCTAACATGACACCTGTTCTTGCCGGGCCCCCAAGTTCCTCCCAGAATCACTCCGGCATTCTTAACACCCTTCCTCAGTGGTGGAGCTGACCCTTGACCTCTCCCACTTCCCATTCAGACAAGGGCCTCCCAGCAGATATGACACACCTAGTCCCACTGTCACTGATTGTCACAGCCATGAGAGCCCACGGCTTATCTCCGggtagtgcggtggccatgtgctgggcagtggggcccaggctgcctgggtgtgaattccagccgtgtcactttttaagcgcctgatcttagtcaagccgctgaaatcttccctgcctcagttctcagctgcaaaagagacactatctacctcctagggttggcgtaggaaactaagggacttcctgcagttcct-gaccaccgcgagcac
>gene=chr20_632419-633419; species=papHam
GGGGTGGCTGTAGAGGTGCTGGGTGGGGCTTAGGGATCTCATGTGCTCACCTTCCAAGGGTCGGGGGGAGGGGACGCAATGTCGTGTAGGCCTAACCTGACACCTGTTCTTGCA-------------CCTGCCAGAATCACTCTGGCATTCTTAACACCCTCCCTCAGTGGTGGAGCTGACCCTTGACCTCTTCCACTTCCCATTCAGACGAGGGCCTCCCAGCAGATACGACACACCCAGTCCCACTGTCACTGACTGTCACAGCCATGATAACCCACGGCTTATCTCCGGgtagtgcagtggccatgtgctgggcagtggggacc-ggctgcctgggtgtgaatcctagctgtgccactttttaagcgcctgatcttagtcaagccgctgaaatcttccctgcctcagttctcgtttgcaaaagagacactctctacctcatagggttggcattggaaactaagggacttcctgcagttcctggaccactgcaagcac
>gene=chr20_632419-633419; species=ponAbe
GGGATGGCTGTAGAGGTGCTGGGTGGGGCTTGGGGATCTCATGTGCTCACCTTCCAAGGGTCGGGGGAAGGGTACACAATGTTATGTAGGCCTAACCTGACACCTGTTATTACGGGGCCCCCAAGTGCCTGCCAGAATCACTCCTGCATTCTTAACA-CCTCCCTCAGTGGTGGAGCTGACCCTTGACCTCTCCCACTTCCCATTCAGACAAGGGCCTCCCAGCAGATACGACACACCTAGTCCCACTGTCACTGATTGTCACAGCCAGGAGAGCCCACGGCTTATCTCCGGGtagtgcggtggccatgtgctgggcagtggggcccaggctgcctgggtgtgaattccagccgtgtcactttttaagcgcctgatcttagtcaagccgctgaaatcttccctgcctcagttctcatctgcaaaagagacactatctacctcctagggttagcataggaaactaagggacttcctgcagttcctagaccactgcAAGCAC
>gene=chr20_632419-633419; species=rheMac
GGGGTGGCTGTAGAGGTGCTGGGTGGGGCTTAGGGATCTCATGCGCTCGCCTTCCAAGGGTCGGGGGGAGGGGACTCAATGTCGTGTAGGCCTAACCTGACACCTGTTCTTGCA-------------CCTGCCAGAATCACTCCGGCATTCTTAACACCCTCCCTCAGTGGTGGAGCTGACCCTTGACCTCTTCCACTTCCCATTCAGACGAGGGCCTCCCAGCAGATACGACACACCCGGTCCCACTGTCACTGACTGTCACAGCCATGATAACCCACGGCTTATCTCCGggtagtgcagtggccatgtgctgggcagtgggggcc-ggctgcctgggtgtgaatcctagccgtgccactttttaagcgcctgatcttagtcaagccgctgaaatcttccctgcctcagttctcgtttgcaaaagagacactctctacctcatagggttggcattggaaactaagggacttcctgcagttcctggaccactgcaagcac
>gene=chr20_636183-637183; species=hg19
gtcttgtgctgtcacaggtggacgattcagagaggtgttctagaccattcagatctttctggaaccttctcagagaccagaagtactcagccctattgctacaactgacttcactaacacaccctctgtcccattcctcccaccccttacttctgcttccagggatcacctcccacataaacgacttacactcaagtctcagacttgctatcagggaaccaaaactaaaacaAAAGGGAAACTTGATACTGGGTCATCCCCTATAGTTCTGTACCTtgcctgggttaaaattgcactattttattagatgtgtgaccttgggccagtcacctgtctgtgcctgtttcctaatctgtaaaacggacataatgtcacctaattcacaggggtgttggaagagtgaagagagatggtgttaggtgaggtccttaaaacagtgcacaacgcattataagtgctcaataaatgtttgctgttTGATTGCATTTTAAATTGTAACA
>gene=chr20_636183-637183; species=bosTau
GTGTTACGTTGTCACAGGTGGAGAATTGTGAGAAACATCCCAGACCGTTTGGACCTTTTTGGATCcttctcagaaaatagcagtac-cagacccattgctacacacaaccccactaacacaccctctgtctcattcttcttgtcctgcactcctgcttcctgaaatcaactcccaaataaactacctgcactcaa------gacttgctactgggaagtcaaaactaaggcaAGGGGGGAGTTTCATG---GATCATCCTCAATAGTTCTGAGCCTTGCCTGTGTTAAAATTATAATGTCTTGTTAGAC----GGCCGTGGACCAGGCacctgtctgtgcctttttcctaactttcaaaatggccataatggtgcctaacttgtagagttgttgagagaat--aaagagatgatg-taagtaaggttcttagaacggtgcccaacgcactgtaagtgctcaataaatatGATATGTTTGGTAACATTTTAAATTATAATA
>gene=chr20_636183-637183; species=calJac
--------------------------------------------------------------------------------------------------------------------------------------------------------------------------------------------------------------------------------------------------------------------------------------------------------------------------------------------------------------------------------------------------------------------------------------------------------------------------------------------------------------------
>gene=chr20_636183-637183; species=canFam
ggcttccactgtcacaggtggataattgtgagaggtgttccggaccatctggaactttccagaccctttttagagaccagcagtagccagccctgtcgttgcaagtgagctcgcgaacacaccctctgtcttactcttcttgttccctactcctagttcctcaaatcacctccccaagaaactatctgcactcaagtctctgactcgcttctgggGGTGCAAAACTAAGGTAAAGGAGCAATTTCCTA---GGTCATCCTCAATAGTTCTGCCCCTtgcctgggttaaaatgacaatctcttgctagatgtgtgacctgaggccagttacctgtctgtgcctgtttcctaacctgcaaaatggccataatggcacttgatttgtagggtttttggaagaatgaaaagagatgatg-tgggtaaagtcttgagaacagtgcccaacacactgtaagtgctcaataaatatgagccattTGATTACATTTTGAATTATAATA
>gene=chr20_636183-637183; species=equCab
gtcttccctcatcagaggtggacacttgcgagaggtattccagaccatttggacctttctggacccttctcagagaccagcagt-cccagccccattgctgcatgcgacctcacta--acaccctctgtccca---ttctcgcccctcactcccgcttcctgggagcacctcccaaatagcccacc-gcacttaagtctccgccttgctattggg--tacaaaaccaaggcagAGGGGCA-CTTCATG---GGTCATCCTCCCTAGTTCTGCACCTtgtctgggttaaaattacatcatcttattaaatgtgtgactttgggccagtcacctgtctgtgtctgtttcctaacctgcaaaatggccacagtggcatc-aattggtagggttgttggaagaatgacaagagtcgatg-taggtaaagtccttaggacagt-cccaacacactgtaggtgctcaataaatgtgagccgttCGATTACATTTCAAATGACAATA
>gene=chr20_636183-637183; species=gorGor
--------------------------------------------------------------------------------------------------------------------------------------------------------------------------------------------------------------------------------------------------------------------------------------------------------------------------------------------------------------------------------------------------------------------------------------------------------------------------------------------------------------------
>gene=chr20_636183-637183; species=panTro
GTCTTGTACTGTCACAGGTGGACGATTCGGAGAGGTGTTCTAGACCATTCAGATCTTTCTGGAACCTTCTCAGAGACCAGAAGTACTCAGCCCTATTGCTACAACTGACTTCACTAACACACCctctgtcccattcctcccaccccttacttctgcttccagggatcacctcccacataaacgacttacactcaagtctcagacttgctatcagggaaccaaaactaaaacaAAAGGGAAACTTGATACTGGGTCATCCCCTATAGTTCTGTACCTtgcctgggttaaaattgcactattttattagatgtgtgaccttgggccagtcacctgtctgtgcctgtttcctcatctgtaaaacggacataatgtcacctaattcacagggatgttggaagagtggagagagatggtgttaggtgaggtccttaaaacagtgcataacgcattataagtgctcaatcaatgtttgctgttCGATTGCATTTTAAATTATAACA
>gene=chr20_636183-637183; species=papHam
gtcttctactgtcacaggtggatgattcagagaggtgttctagaccattcagatctctctggaaccttctcagagaccagaagtactcatccctattactacaactgacttcactaacaccctctctgtcccattcctctcaccccttacttctgcttccagggatcatcttccacataaatgacttacactaaagtctcagacttgctatcagggagccaaaactaaaacaAAAGGGAAACTTGATACTGGGTCATCCCCTATAATTCTGTACCTtgcgtaggttaaaattgcactattttattgcatgtgtgacctcgggccagtcacctgcccatgcctgtttcctaatctgcaaaatggacatgcggtcacctaattcacagagatgttggaagaatgaagagagatgatgttaggtgaggtccttagaacagtgcacaacatattataagtgctcaataaatgtttgctgtttgattGCATTTTAAATTATAACA
>gene=chr20_636183-637183; species=ponAbe
gtcttctactgtcacaggtggacgattcagagaggtgttctagaccattcagatctttctggaaccttctcagagaccagaagtactcagccctattgctacaactgacttcactaacacaccctctgtcccattcctcccaccacttacttctgcttccagggatcacctcccacataaacaacttacactcaagtctcagacttgctatcagggaaccaaaactaaaacaAAAGGGAAACTTGATACTGGGTCATCCTCTATAGTTCTGTACCTtgcctgggttaaaactgccctattttattagatgtgtgaccttgggccagtcacctgtctgtgcctgtttcctaatctgcaaaatggacataatgtcacctaattcacagggatgttggaagaatgaagagagatgatgttaggtgaggtccttaaaacagtgcacaacacattataagtgctcaataaatgtttgctgttTGATTGCATTTTAAATTATAACA
>gene=chr20_636183-637183; species=rheMac
GTCTTCTACTGTCACAGATGGATGATTCAGAGAGGTGTTCTAGACCATTCAGATCTCTCTGGAACCTTCTCAGAGACCAGAAGTACTCATCCCTATTACTACAACTGACTTCACTAACAccccctctgtcccattcctctcaccccttacttctgcttccagggatcaccttccacataaatgacttacactaaagtctcagacttgctatcagggagccaaaactaaaacaAAAGGGAAACTTGATACTGGGTCATCCCCTATAATTCTGTACCTtgcgtaggttaaaattgcactattttattgcatgtgtgacctcgggccagtcacctgcccgtgcctgtttcctaatctgcaaaatggacatgcggtcacctaattcacagggatgttggaagaatgaagagagatgatgttaggtgaggtccttagaacagtgcacaacacattataagtgctcaataaatgtttgctgtttgattGCATTTTAAATTATAACA
>gene=chr20_644244-645244; species=hg19
CGGAAGGCTCAGCTGGCCGGGCCGGCGGGGGTCGGCGGGGGTGGCTCGGCCGCCTTGGCGCAGGCCGCCTCGCAGTGCTTGTGGAGGTAGGACTTGAGCGCGAAGCTCTTGTCGCACTGGCGGCAGCGGTAGTGCTTGAAGGCCGAGTGCGTCTGCATGTGCGCGCGCAGGTTGGAGCGGTCGGCGAAGGCCTTGCCGCAGTGCGCGCAGCCGAACGGCTTTTCGCCGGTGTGCGAGCGCATGTGACCCTGCAGCAGCCAGGGCCGCGAGAAGGCCTTGCCGCAGACGCCGCACTTGTGGCGCAGGTTGTGCGTGAGCAGGTGCATGGCGAGCGCGGGCATGGACACGTAGGCCTTGCCGCACGTCGGGCATTTGCGCGCCAGCTGGCTGTCCAGGCTGCGGTGCGTCTGCTTGTGGCGGCTCAGGTTCGACGACGTGGCGTAGGTCTTGCCGCACTCGGCGCACGCGTGCCGGTGcccgccgcccgcctgcgcccccgc
>gene=chr20_644244-645244; species=bosTau
TGGGAGGCTCAGCTGGTggggccggcgggcggcggcgggggTGGCTCGGCCCCCTTGACGCAGGCGGCCTCGCAGTGCTTGTGGAGGTAGGACTTGAGCGCGAAGCTCTTGTCGCACTGGCGGCAGCGGTAGTGCTTGAAGGCCGAGAGCGTCTGCATGTGCGCGCGCAGGTTGGAGCGGTC------------------------------------------------------------------------------------------------------------------------------------------------------------------------------------------------------------------------------------------------------------------------------------------------------------------------------
>gene=chr20_644244-645244; species=calJac
CTGAAGGCTCAGCTGGCCGGGCCGGCAGAGGCCGGTGGCGGCGGCTCGGCCCCCTTGACGCAGGCTGCCTCGCAGTGCTTGTGGAGGTAGGACTTGAGCGCGAAGCTCTTGTCGCACTGGCGGCAGCGGTAGTGCTTGAAGGCCGAGTGCGTCTGCATGTGCGCGCGCAGGTTGGAGCGGTCGGCGAAGGCCTTGCCGCAGTGCGCGCAGCCGAACGGCTTCTCGCCGGTGTGCGAGCGCATGTGGCCCTGCAGCAGCCAGGGCCGCGAGAAGGCCTTGCCGCACACGCCGCACTTGTGGCGCAGGTTGTGCGTGAGCACGTGCATGGCCAGCGCGGGCATGGACACGTAGGCCTTGCCGCACGTCGGGCACTTGCGCGCCAGCTGGCTGTCCAGGCTGCGGTGCGTCTGCTTGTGGCGGCTCAGGTTCGACGACGTGGCGTAGGTCTTGCCGCACTCGGCGCACGCGTGCCGGTGcccgccgcccgccgacgcccctgc
>gene=chr20_644244-645244; species=canFam
--------------------------------------------------------------------------------------------------------------------------------------------------------------------------------------------------------------------------------------------------------------------------------------------------------------------------------------------------------------------------------------------------------------------------------------------------------------------------------------------------------------------
>gene=chr20_644244-645244; species=equCab
-----GGCTCAGCTGGCGGACCAGGCGGGAGGCGGCGGGGGCGGCTCGTCCCCTTTGACGCACACGGACTCGAAGTGCTTGTGGAGGAAGTACTTGAGAGCGAAGCTCTTGTCGTACTGGCGGAAGCGAAAGTGCTTTCAAGCCAGTTGCGTCTGCATGTGCCTCCGCGGGTAGGACCGGTCAGAAAAAGCATAGCAGCAAAGAGCACGACCTAATGGTTCCTCGCCCGTGTTCAAGCGCATGTGACCCTGCAGCAGCCGGAGCCTCGAGTAACCCTTCCCGGGAAAGCAATACTTTTGGTGCCAGTT------------------------------------------------------------------------------------------------------------------------------------------------------------------------------------------------
>gene=chr20_644244-645244; species=gorGor
CGGAAGGCTCAGCTggccgggccggcgggggtcggcggggg-ggctcggcccccTTGACGCAGGCTGCCTCGCAGTGCTTGTGGAGGTAGGACTTGAGCGCGAAGCTCTTGTCGCACTGGCGGCAGCGGTAATGCTTGAAGGCCGAGTGCGTCTGCATGTGCGCGCGCAGGTTGGAGCGGTCGGCGAAGGCCTTGCCGCAGTGCGCGCAGCCGAACGGCTTCTCGCCGGTGTGCGAGCGCATGTGGCCCTGCAGCAGCCAGGGCCGCGAGAAGGCCTTGCCGCACACGCCGCACTTGTGGCGCAGGTTGTGCGTGAGCACGTGCATGGCGAGCGCGGGCATGGACACGTAGGCCTTGCCGCACGTCGGGCACTTGCGCGCCAGCTGGCTGTCCAGGCTGCGGTGGGTCTGCTTGTGGCGGCTCAGGTTCGACGACGTGGCGTAGGTCTTGCCGCACTCGGCGCACGCGTGCCGGTgcccgccgcccgcctgcgcccccgc
>gene=chr20_644244-645244; species=panTro
--------------------------------------------------------------------------------------------------------------------------------------------------------------------------------------------------------------------------------------------------------------------------------------------------------------------GTGCGTGAGCACGTGCATGGCGTGCGCGGGCATGGACACGTAGGCCTTGCCGCACGTCGGGCACTTGCGCGCCAGCTGGCTGTCCAGGCTGCGGTGCGTCTGCTTGTGGCGGCTCAGGTTCGACGACGTGGCGTAGGTCTTGCCGCACTCGGCGCACGCGTGCCGGTGcccgccgcccgcctgcgcccccgc
>gene=chr20_644244-645244; species=papHam
CGGAAGGCTCAGCTGGCTGGGCCAGCAGGGGTCGGCGGGGGCGGCTCGGCCCCCTTGACGCAGGCTGCCTCGCAGTGCTTGTGGAGGTAGGACTTGAGCGCGAAGCTCTTGTCGCACTGGCGGCAGCGGTAGTGCTTGAAGGCCGAGTGCGTCTGCATGTGCGCGCGCAGGTTGGAGCGGTCGGCGAAGGCCTTGCCGCAGTGCGCGCAGCCGAACGGCTTCTCGCCAGTGTGCGAGCGCATGTGGCCCTGCAGCAGCCAGGGCCGCGAGAAGGCCTTGCCACACACGCCACACTTGTGGCGCAGGTTGTGCGTGAGCACGTGCATGGCGAGCGCGGGCATGGACACGTAGGCCTTGCCGCACGTCGGGCACTTGCGCGCCAGCTGGCTGTCCAGGCTGCGGTGCGTCTGCTTGTGGCGGCTCAGGTTCGACGACGTGGCGTAGGTCTTGCCACACTCGGCGCACGCATGCCGGTGCCCACTGcccgcctgcgcccctgc
>gene=chr20_644244-645244; species=ponAbe
CGGAAGGCTCAGCTGGCCGGGCCGGCGGGGGTCGGCGGGGGTGGCTCGGCCCCCTTGACGCAGGCTGCCTCGCAGTGCTTGTGGAGGTAGGACTTGAGCGCGAAGCTCTTGTCGCACTGGCGGCAGCGGTAATGCTTGAAGGCCGAGTGCGTCTGCATGTGCGCGCGCAGGTTGGAGCGGTCGGCGAAGGCCTTGCCGCAGTGCGCGCAGCCGAACGGCTTCTCGCCAGTGTGCGAGCGCATGTGGCCCTGCAGCAGCCAGGGCCGCGAGAAGGCCTTGCCGCACACGCCGCACTTGTGGCGCAGGTTGTGCGTGAGCACGTGCATGGCGAGTGCGGGCATGGACACGTAGGCCTTGCCGCACGTCGGGCACTTGCGCGCCAGCTGGCTGTCCAGGCTGCGGTGCGTCTGCTTATGGCGGCTCAGGTTCGACGACGTGGCGTAGGTCTTGCCGCACTCGGCGCACGCGTGCCGGTgcccgccgcccgcctgcacccctac
>gene=chr20_644244-645244; species=rheMac
CGGAAGGCTCAGCTGGCCGGGCCAGCAGGGGTCGGCGGGGGCGGCTCGGCCCCCTTGACGCAGGCTGCCTCGCAGTGCTTGTGGAGGTAGGACTTGAGCGCGAAGCTCTTGTCGCACTGGCGGCAGCGGTAGTGCTTGAAGGCCGAGTGCGTCTGCATGTGCGCGCGCAGGTTGGAGCGGTCGGCGAAGGCCTTGCCGCAGTGCGCGCAGCCGAACGGCTTCTCGCCAGTGTGCGAGCGCATGTGGCCCTGCAGCAGCCAGGGCCGCGAGAAGGCCTTGCCACACACGCCGCACTTGTGGCGCAGGTTGTGCGTGAGCACGTGCATGGCGAGCGCGGGCATGGACACGTAGGCCTTGCCGCACGTCGGGCACTTGCGCGCCAGCTGGCTGTCCAGGCTGCGGTGCGTCTGCTTGTGGCGGCTCAGGTTCGACGACGTGGCGTAGGTCTTGCCACACTCGGCGCACGCATGCCGGTGcccgccgcccgcctgcgcccctgc
>gene=chr20_650053-651053; species=hg19
AGCAGAAAGCCAGGTCTGTCAGCAGCAAAGCGGGATAAAAATAGTTTCTCCTGTCTGCTCACAGAGCTGGGCAAAGGGGCTGGGTACCTCCCCCTCCCCTTATTATAGCATCTTTGTTAGCGGTTCCCTGGGCACTGGACCAGAAATGACACCCACCTCCTCCAAAGGCCTGGCAGCTGGTACATCTGCCCACGGGGAGGAGGTCCCTGTGCCCAAATGAGCAGGGGACAGAGTGAGGTCTGGCCCAACATGACCAACGCTGCATGGCTTGGGGCTGATGCCCACTGACCCAGGCCCAAGGAACTTTGAGAGAATTTCAAGGCTTTTCCCCACCACCCCCATCTCTTGGAATTCCCCACATTCTGGTCTTTCCTGACTGTGACCCAATTCCTGTGGCCTACAGGGAGGTCCAGAGCTCTGCAGGAATCAATAGGAAAGATTTTTCAGGGGGGTATGGAGATGAGAGTGAGTGGCTCAGGGTCTTCATTTGCCCAGCCTGG
>gene=chr20_650053-651053; species=bosTau
AGCAGAAAGCCAGGTCTGTCAGCAGCAAAGCGGGATAAAAATAGTTTCTCCTGTCTGCTCACAGAGCTGGGCAAAGGGGCTG-GTGCCTCCCCCTCCCCTTATTATAGCATCTTTGTTCGCAGTTCCCTGGGCACTGGACCAGAAATGACACCCAGCTCCTCCAAGGGCCTGGCAGCTGGTACACCTGCCCACGGGGAGGGGGCCCCTGAGTCCAGATGAG-GGGGGACAGAGTGGGGTCTGACCCAACATGATCAGGGCTGTAGGGTGTGGGGCTCGTGCCCACTGACTCAAACCAAGGGAATATTGAGAGCACTCCAGAGCCTCTCCCCACTGTCCCCGCCTCCTGAAATCCCCCATATTCTGGTTTCTCCTGACTGTGACCCAATTCCTGTGGCCCACAGGGAGGTCCACAGCTCTGCAGGAATCAATAGGAAAGATTTTTCAAGGGGTTGTGGAAATAGGCCT-GGTGGCTGAGGGTCTGGAGTTTCTTAGACTGG
>gene=chr20_650053-651053; species=calJac
AGCAGAAAGCCAGGTCTGTCAGCAGCAAAGCGGGATAAAAATAGTTTCTCCTGTCTGCTCACAGAGCTGGGCAAAGGGGCTGGGTACCTCCCCCTCCCCTTATTATAGCATCTTTGTTAGCGGTTCCCTGGGCACTGGACCAGAAATGACACCCACCTCCTCCAAAGGCCTGGCAACTGGTACATCTGCCCACGGGGAGGAGGTCCCTGAGTCCAAATGAGCAGGGGACAGAGTGAGGTCTGGCCCAACATGACCAACACTGCAGGGCTTGGGGCTGATGCCCACTGACCCAGGCCCAAGGAGCTTCGAGAGAATTCCAAAGCTCTTTTCTACCACCCCCACCTCTTGGAATTCCCTGTATTCTGGTCTTTCCTGACTGTGACCCAATTCCTGTGGCCTACAGGGACGTCCAGAGCTCTGCAGGAATCAATGGGAAAGGTTTTTCAGGGG-GTGTAGAGGTGAGAGTGAGTGGCTCAGGGTCTTCAGCTGCCCAGCCTGT
>gene=chr20_650053-651053; species=canFam
AGCAGAAAGCCAGGTCTGTCAGCAGCAAAGCAGGATAAAAATAGTTTCTCCTGTCTGCTCACAGAGCTGGGCAAAGGGGCTG-GTACCTCCCCCTCCCCTTATTATAGCATCTTTGTTAGCTGTTCCCTGGGCACTGGACCAGAAATGACACCCACCTCCTCTAAGGGCCTGGCAGCTGCTACACCTGCCCACGGGTAGGG--TCCCTGCGTCCAGATGATCAGGGGACAGAATGAGGTCTGGCCCACTGTGA-GATGGCCATAGGGTGTGGGGCTGAGGCCTGTTGACCCAGGCCCAGGGAGTGTCTAGAGGATTCCAGAGTCTCTCCCCACCTTCCCCCACTCCAGAAATCCCACATTTTCTGTTTTTTCCTGACTGTGACCCAATTCCTGTGGCCCATAGGGAGGTCCACAGCTCTGCAGGAATCAATAGGAAAGATTTTTCAAGGGGTTGTGGAGATAGGAGTAGGTGGCTAAGGGTGTTGAATTGCCTAGACTGG
>gene=chr20_650053-651053; species=equCab
AGCAGAAAGCCAGGTCTGTCAGCAGCAAAGTGGGATAAAAATAGTTTCTCCTGTCTGCT--CAGAGCTGGGCAAAGGGGCTG-GTGCCTCCCCCTCCCCTTATTATAGCATCTTTGTTAGCGGTTCCCTGGGCACTGGACCAGAAATGACACCCACCTCCTCCAAGGGCCTGACAGCTGGTACACCTGCCCACGGGGAGGG--TCTCTGAGTCCACACGACCAGGGGGCACAGCAAGGTCTGGTCTAGCATGACCAGGGCTGTA-GGCGTGGGGCTGACGCCCACTGACCCAGGCCCAGGGAGTGTCTAGAGGATTCCAGGGCCCCTCCCCACCAACCCCACCTCCTGAAATCCC-CATATTCTGTTTTTTCCTGACTGTGACCCAATTTCTGTGGCCCACAGGGAGGTCCACAGCTCTGCAGGAATCAATAGGAAAGA-TTTTCAAGGAGCTGTGGAGAT-GGGGTGGGTGGCTGAGGGTCTTGAATTTCCCAGACTGC
>gene=chr20_650053-651053; species=gorGor
AGCAGAAAGCCAGGTCTGTCAGCAGCAAAGCGGGATAAAAATAGTTTCTCCTGTCTGCTCACAGAGCTGGGCAAAGGGGCTGGGTACCTCCCCCTCCCCTTATTATAGCATCTTTGTTAGCGGTTCCCTGGGCACTGGACCAGAAATGACACCCACCTCCTCCAAAGGCCTGGCAGCTGGTACATCTGCCCACGGGGAGGAGGTCCCTGTGCCCAAATGAGCAGGGGACAGAGTGAGGTCTGGCCCAACATGACCAACGCTGCACGGCTTGGGGCCGATGCCCACTGACCCAGGCCCAAGGAACTTTGAGAGAATTTCAAGGCTTTTCCCCACCGCCCCCACCTCTTGGAATTCCCCACATTCTGGTCTTTCCTGACTGTGACCCAATTCCTGTGGCCTACAGGGAGGTCCAGAGCTCTGCAGGAATCAATAGGAAAGATTTTTCAGGGGGGTATGGAGATGAGAGTGAGTGGCTCAGGGTCTTCATTTGCCCAGCCTGG
>gene=chr20_650053-651053; species=panTro
AGCAGAAAGCCAGGTCTGTCAGCAGCAAAGCGGGATAAAAATAGTTTCTCCTGTCTGCTCACAGAGCTGGGCAAAGGGGCTGGGTACCTCCCCCTCCCCTTATTATAGCATCTTTGTTAGCGGTTCCCTGGGCACTGGACCAGAAATGACACCCACCTCCTCCAAAGGCCTGGCAGCTGGTACATCTGCCCACGGGGAGGAGGTCCCTGTGCCCAAATGAGCAGGGGACAGAGTGAGGTCTGGCCCAACATGACCAACGCTGCACGGCTTGGGGCTGATGCCCACTGACCCAGGCCCAAGGAACTTTGAGAGAATTTCAAGGCTTTTCCCCACCACCCCCACCTCTTGGAATTCCCCATATTCTGGTCTTTCCTGACTGTGACCCAATTCCTGTGGCCTACAGGGAGGTCCAGAGCTCTGCAGGAATCAATAGGAAGGATTTTTCAGGGGGGTATGGAGATGAGAGTGAGTGGCTCAGGGTCTTCATTTGCCCAGCCTGG
>gene=chr20_650053-651053; species=papHam
AGCAGAAAGCCAGGTCTGTCAGCAGCAAAGCGGGATAAAAATAGTTTCTCCTGTCTGCTCACAGAGCTGGGCAAAGGGGCTGGGTACCTCCCCCTCCCCTTATTATAGCATCTTTGTTAGCGGTTCCCTGGGCACTGGACCAGAAATGACACCCACCTCCTCCAAAGGCCTGGCAGCTGGTACATCTGCCCACGGGGAGGAGGTCCCTGAGTCCAAATGAGCAGTGGACAGAGTGAGGTCTGGCCCAACATGACCAACGCTGCACGGCTTGGGGCTGATGCCCACTGACCCAGGTCCAAGGAACTTCGAGATAATTCCAAGGCTCTTCCCCACCACCCCCACCTCTTGGAATTCCCCGTATTCTGGTCTTTCCTGACTGTGACCCAATTCCTGTGGCCTACAGGGAGGTCCAGAGCTCTGCAGGAATCAACAGGAAAGATTTTTCAGGGGGGTGTGGAGATTACAGTGAGTGGCTCAGGGTCTTCAGTTGCCCATCCTGG
>gene=chr20_650053-651053; species=ponAbe
AGCAGAAAGCCAGGTCTGTCAGCAGCAAAGCGGGATAAAAATAGTTTCTCCTGTCTGCTCACAGAGCTGGGCAAAGGGGCTGGGTACCTCCCCCTCCCCTTATTATAGCATCTTTGTTAGCGGTTCCCTGGGCACTGGACCAGAAATGACACCCACCTCCTCCAAAGGCCTGGCAGCTGGTACATCTGCCCACGGGGAGGAGGTCCCTGAGCCCAAATGAGCAGGGGACAGAGTGAGGTCTGGCCCAACATGACCAACGCTGCACGGCTTGGGGCTGATGCCCACTGACCCAGGCCCAAGGAACTTCGAGAGAATTTCAAGGCTCTTCCCCACCACCCCCACCTCTTGGAATTCCCCGTATCCTGGTCTTTTCTGACTGTGACCCAATTCCTGTGGCCTACAGGGAGGTCCAGAGCTCTGCAGGAATCAATAGGAAAGAGTTTTCAGGGGGGTGTGGAGATGACAGTGAGTGGCTCAGGGTCTTCAGTTGCCCAGCCTGG
>gene=chr20_650053-651053; species=rheMac
AGCAGAAAGCCAGGTCTGTCAGCAGCAAAGCAGGATAAAAATAGTTTCTCCTGTCTGCTCACAGAGCTGGGCAAAGGGGCTGGGTACCTCCCCCTCCCCTTATTATAGCATCTTTGTTAGCGGTTCCCTGGGCACTGGACCAGAAATGACACCCACCTCCTCCAAAGGCCTGGCAGCTGGTACATCTGCCCACGGGGAGGAGGTCCCTGAGTCCAAATGAGCAGTGGACAGAGTGAGGTCTGGCCTAACATGACCAACGCTGCACGGCTTGGGGCTGATGCCCACTGACACAGGTCCAAGGAACTTCGAGATAATTCCAAGGCTCTTCCCCACCACCCCCACCTCTTGGAATTCCCCGTATTCTGGTCTTTCCTGACTGTGACCCAATTCCTGTGGCCTACAGGGAGGTCCAGAGCTCTGCAGGAATCAACAGGAAAGATTTTTCAGGGGTGTGTGGAGATTACAGTGAGTGGCTCAGGGTCTTCAGTTGCCCATCCTGG
>gene=chr20_682100-683100; species=hg19
ACCCTACAGCTGAGACCTCCTGACCTCCAGTAGCAGGTGAGCCCTGCTCCAGGTGGGGGACCAGTGACAAGCTGGTTGGGGCTCCAGGAAGCAGAAGTTGGGGCCCTGTTGTGATCCCTGGGCTTTATTTCCATCCTCAGGGCTCAGCTGCCTCTGGAGGGGGCTCTGCCTTGCTCTTTGGGTTCTCTCCACACACTCCCTCCCCCACTCTTCCAGACGGAGGTCTTGGCCCCATTCCCCCAGCCTGTGGCTGTAGGCTTGCAGCTGACAAACCTCCTGGTCCTGGCTCTCCGTCCAGCAGAACAAGCCCTCCCTGTCTGTCACCAAACAGTCAGGACGGCCTGTTCCACCTGGCAGGCTGGACTATTGCCCAGCTTAGTCTTGGGAAGTGAGGACCAGGGCTGACAACCCACTGcctgagttcaaatctttgctgtgcctctttctggctgtgtggccttgggcaagacccgttacctctctgagcttctggcttctca
>gene=chr20_682100-683100; species=bosTau
CCACTACA-CCGAGTCCTCCTGGCTTCCAGTGGCAGTTGAGTCCTGCTCCAGGCAGGGGACAAGTGACCGCCTGGTGGGTGCTCCAGGGAACAGAGGTCAGAGCCCCCCTGTGATCTTGAGGCTCAGTTCTCACCCTTAGTGCTTTGCTGCCTCT----GGGGTTCTGTCTTGTTCTTTGGGCTCTCTTCACTGCCCCCCTCCCCCATCCCTCCAGACGGAGGTCTTGGCCCCCTTCCCCCAGCCTGTGACTGTGGGCTTGCAGCTGACAAACCTCCTGGTCCTGGCTCTCCATCCAGTAGCATGAGCCCTCCCTGTCTGTCACCAAACAGTCAGGATGGCCTGTTCCACCTGGCAGGCTGG-CTAGTGCCCAGCTTCGTCTTGGGAAACGAGGACCAGctctgacaacctgctgcctaggttcaaatcctgactgtgcctcttcctagctgtgtggactcgggcaagaccc------tctctgagcc-ctggctattca
>gene=chr20_682100-683100; species=calJac
ACCCTACAGCTGAGACCTCCTAACCTCCCGTAGCAGTTGAGCTCTGTTCCAGGTAGGAGACCAGTGACAAGCTGGTTGGGGCTCCAGGAAGCAGAAGTCAGGGCCCTGTTGTGATCCTTGGGCTTTCTTTCCATCCTTAGTGCTCGGCTGCCTCTGGAGGGGGCT-TGCCTGGCTCTTTGGTTTCTCTCTACACACTCCCTCCCCCACTCTTCCAGACGGAGGTCTTGGCCCCATTCCCCCAGCCTGTGGCTGTAGGCTTGCAGCTGACAAACCTCCTGGTCCTGGCTCTCCGTCCAGCAGAACAGGCCCTCCCTGTCTGTCACCAA--AGTCAGAACGGCCTGTTCCACCTGGCAGGCTGGACTATTGCCcagcttagtcttgggaaatgaggaccagggctgacaacccactgcctgagttcaaatcttggcggtgcttcttcctggcaatgtggccttgggcaagaccctttacctctctgagcctctggcttctca
>gene=chr20_682100-683100; species=canFam
CCCCTACAGCTGAGGCCTCCTGTCCTCCAGTAGCAGGTGAGCTCTGGTCCAGGTGGGGGACCAGTGACGGCCTCGCTAGGGCACCAGGGAGCAGAGGTCAGGGCCCCAT-GTGATCCTGAGGCGCAGCTCCCAGACTCAGTGCTTTGCTGCCTCTGGAGGGGGCTCTGCTTTGCT-TTCGGGTTCTCTTTACTCCCTCCCTCCTCCATCCTTCCAGACGGAGGTCTTGGCCCTATTCCCCCAGCCTGTGACTGTGGGCTTACAGCTGACAAACCTCCTGGTCCTGGCTCTCCGTCCAGCAGTACAAGCCCTCCCTGTCTGTCACCAAACAGTCAGGACGGCCTGTTCCACCTGGCAGGCTGG-CTGTTGCCCAGCTTCATCTtgggaagtgaggaccagctctgacaacacgctgcctgagttcaaatcctggtggtgcctcttcctagctgtgtggccttgggcaagaccctttacctctctgagcctctgactcctca
>gene=chr20_682100-683100; species=equCab
CCCCTGCAGCTGAGGCCTCCTGACCTCC-GTAGCAGGTGAGCCCTGCTCT--GTGGGGGACCAGCGATGGCCTGGTGGGTGCTCCAGGGATCAGAGGTCAGGGCACCGCTTTGATCCTGGGGCTCAGCTCTCACCCTTAGTGCTTCGATGCTTCTGGAGGGGGCTCAGCCCCGCTCTTCGGTTTCTCATCTCTCCCTCCCTCCCCCATCCCTCCAGACGGAGGTCTTGGCCCCATT-CCCCAGCCTGTGACTGTGGGCTTGCAGCTGACAAACCTCCTGGTCCTGGCTCTCCGTCCAGCAGTACAAACCCTCCCTGTCTGTCACTGAACAGTCAGCATGGCCTGTTCCACCTGGCGGGCTGG-CTAGTGCCCAGCTTAGTCTCGGGAAGCAAAGGCCAGCTTTGGCAACCCACTGcctgggttcaaattctggccgtgcctcttcctagctgtgtggccttgggcaagaccctttgtctctctgagcctctggctcctca
>gene=chr20_682100-683100; species=gorGor
ACCCTACAGCTGAGACCTCCTGACCTCCAGTAGCAGGTGAGCCCTGCTCCAGGTGGGGGACCAGTGACAAGCTGGTTGGGGCTCCGGGAAGCCGAAGTTGGGGGCCTGTTGTGATCCCTGGGCTTTATTTCCATCCTCAGGGCTCAGCTGCCTCTGGAGGGGGCTCTGCCTTGATCTTTGGGTTCTCTCCACACACTCCCTCCCCCACTCTTCCAGACGGAGGTCTTGGCCCCATTCCCCCAGCCTGTGGCTGTAGGCTTGCAGCTGACAAACCTCCTGGTCCTGGCTCTCCGTCCAGCAGAACAAGCCCTCCCTGTCTGTCACCAAACAGTCAGGACGGCCTGTTCCACCTGGCAGGCTGGACTATTGCCCAGCTTAGTCTTGGGAAGTGAGGACCAGGGCTGACAACCCACTGcctgagttcaaatctttgctgtgcctctttctggctgtgtggccttgggcaagacccgttacctctctgagcttctggcttctca
>gene=chr20_682100-683100; species=panTro
ACCCTACAGCTGAGACCTCCTGACCTCCAGTAGCAGGTGAGCCCTGCTCCAGGTGGGGGACAAGTGACAAGCTGGTTGGGGCTCCAGGAAGCAGAAGTTGGGGCCCTGTTGTGATCCCTGGGCTTTATTTCCATCCTCAGGGCTCAGCTGCCTCTGGAGGGGGCTCTGCCTTGCTCTTTGGGTTCTCTCCACACACTCCCTCCTCCACTCTTCCAGACGGAGGTCTTGGCCCCATTCCCCCAGCCTGTGGCTGTAGGCTTGCAGCTGACAAACCTCCTGGTCCTGGCTGTCCGTCCAGCAGAACAAGCCCTCCCTGTCTGTCACCAAACAGTCAGGACGGCCTGTTCCACCTGGCAGGCTGGACTATTGCCCAGCTTAGTCTTGGGAAGTGAGGACCAGGGCTGACAACCCATTGcctgagttcaaatctttgctgtgcctctttctggctgtgtggccttgggcaagacccgttacctctctgagcttctggcttctca
>gene=chr20_682100-683100; species=papHam
ACCCTACAGCTGAGACCTCCTGACCTCCAGTAGCAGGTGAGCCCTGCTCCAGGTGGGGGACCAGTGACAAGCTGGTTGGGGCTCCAGGAAGCAGAAGTTGGGGCCTTGTTGTGATCCCTGGGCTTTATTTCCATCCGTAGTGCTTGGCTGCCTCTGGAGGGGGCTGTGCCTTGCTCTTTGGGTTCTCTCCACACACTCCCTCCCCCACTCTTCCAGACGGAGGTCTTGGCCCCATTCCCCCAGCCTGTGGCTGTAGGCTTGCAGCTGACAAACCTCCTGGTTCTGGCTCTCCGTCCAGCAGAACAAGCCCTCCCTGTCTGTCACCAAACAGTCAGGACGGTCTGTTCCACCTGGCGGGCTGGACTATTGCCCAGCTTAGTCTtgggaagtgaggaccagggctgagaacccactgcctgagttcaaatctttgctgtgcctc--cctggctgtgtggccttgggcaagacccattacctctctgagcttctagcttctca
>gene=chr20_682100-683100; species=ponAbe
ACCCTACAGCTGAGACCTCCTGACCCCCAGTAGCAGGTGAGCCCTGCTCCAGGTGGGGGACCAGTGACAAGCTGGTTGGGGCTCCAGGAAGCAGAAGTTGGGGCCCTGTTGTGATCCCTGGGCTTAATTTCCATCCTCAGTGCTCAGCTGCCTCTGGAGGGGGCTCTGCCTTGCTCTTTGGGTTCTCTCCACACACTCCCTCCCCCACTCTTCCAGACGGAGGTCTTGGCCCCATTCCCCCAGCCTGTGGCTGTAGGCTTGCAGCTGACAAACCTCCTGGTCCTGGCTCTCCGTCCAGCAGAACAAGCCCTCCCTGTCTGTCACCAAACAGTCAGGACGGCCTGTTCCACCTGGCAGGCTGGACTATTGCCCAGCTTAGTCTTGGGAAGTGAGGACCAGGGCTGACAACCCACTGcctgagttcaaatctttgcagtgcctcttcctggctgtgtggccttgggcaaaacccattacctctctgagcttctggcttctca
>gene=chr20_682100-683100; species=rheMac
ACCCTACAGCTGAGACCTCCTGACCTCCAGTAGCAGGTGAGCCCTGCTCCAGGTGAGGGACCAGTGACAAGCTGGTTGGGGCTCCAGGAAGCAGAAGTTGGGGCCTTGTTGTGATCCCTGGGCTTTATTTCCATCCTTAGTGCTTGGCTGCCTCTGGAGGGGGCTGTGCCTTGCTCTTTGGGTTCTCTCCACACACTCCCTCCCCCACTCTTCCAGACGGAGGTCTTGGCCCCATTCCCCCAGCCTGTGGCTGTAGGCTTGCAGCTGACAAACCTCCTGGTTCTGGCTCTCCGTCCAGCAGAACAAGCCCTCCCTGTCTGTCACCAAACAGTCAGGACGGTCTGTTCCACCTGGCGGGCTGGACTATTGCCcagcgtagtcttgggaagtgaggaccagggctgagaacccactgcctgagttcaaatctttgctgtgcctc--cctggctgtgtggccttgggcaagacccattacctctctgagcttctagcttctca
>gene=chr20_701183-702183; species=hg19
ctggaggctgtcaccttgctgccctccttgctgctgaaggacaagctttttcttgaagagagaCTGTGTCCCATCCACAACTGCCCCAGgcatctaccacatgccaggctctgtgcagagtgtttacctggatgaatgcagtttcagatcagagcaacctggccaagcaaatataatcgtccccatctaatagatggggaaaatgagggattaagtcatctgcccaGTGGTGGAGTCAAGATTTATCCCCTCTTGTGCCTTAGCACTCATCCCTGTCAGCTTccctgggtggtgaagaacattagctccttttacacctgaggaatctgaggtgtggagaggtcagtgacttgcggtagaggtgggtagaggatccgggattccaaccctgctcatgccCCTCTTTTTAAATTTCAAGATGCTGTCCCTTGAGTACTTCTAGGGGGATGTAATGGCAGAAACTTGGGGCTGGAAGAAGCctccctggcatttgacaggtg
>gene=chr20_701183-702183; species=bosTau
ctggaggctgtcggctcactgctctcctggtacccaaaaggcaagttctcccttgaagggagaACGCAT-CCTACCAAGCCTGCTG-TGGTGTCTGCCATGTGCCAGGCTCTGGGTAGAGCATTTACCTGGATGACTGCAGTTGCAGACCAGAGCAATCTGACAACTCAAATCTAGTTGTCCCTATTTGAAAGAAAGCAAAAG---------Aagtca----ctcagttgtg-----------------------TGTCATAGCACTCACTCCTCTCCA----CCTGGGAGGTGAAGAACACCTGTGCCttttacagctggggactctgaggtgtggagaggtcaacaacttgccaatgaagtcattggaagctctggtgtttgagccctgttctgacccatctcttctaattgcaaa-tgctacc-cttGGATACCGATAGGAAGATGGAAGAGCAGAATCTTGGGGCTGGAAGGGG-----------TTTGACCAGTG
>gene=chr20_701183-702183; species=calJac
ctggaggctgtcagctcgctgtcctccttgtagctgaaggacaagctgtttcttgaagggagaCTGTGTCCCTTCCACGACTGCTCCAGgcatctaccccatgccaggctctgtgcagagtgttcacctagatcaacgcagtttcaggtcagagcaacctggccacccaaatataatcgtccccatctaacagatggggaaagtga------aagtcaTCTGCCTAGTGGTGGAGTCCAGATTTATCCCCTCTTCtgcgttagcattca-ccctgtcagcttccctaggtggtgaaaaacactagctccttttattactgaggaatatgaggttcagagagattgatgacttgcagttaaggtaggtggaggctctgggataccaaccctgctcgtgccCCTCTTTT--AATTTCAAGATGCTGTCCCTTGAGCACTTCTAGGGGGATGTAATAGCAGAATCTTGGGGCTGGAAGGAGCCTTTTGGGCATTTGACAGGTT
>gene=chr20_701183-702183; species=canFam
CTGGAGGCTGTCAGCTGACTGCTGACCCTGTACTCGAAGGACACATTCTTTCTTGGAAGGAGACCAGGCCCCTTCTGTGGCTGCCACAGgcctttgcagtgtgccagactctgggcggagcatttacctagataaatgccattttagacca-----acctgagaactcaaagagagctgtctccatttcatagataggaaaagtggaagagtaagtgatctacgcaatagcagagccaatattcaacccctctcctgccatagtgttcatcccttgcaactaccctggaaggtgaagcacattagcctcttctacaactgaggaatctcaggtatggagaggtcagtgacttcctagtgaagtaagtgggggctctgggatttaaaccttgctctgACCCATCTCTTCTAATTTCAAGGTGCCATCTGTTGAATGTTTCCAGGTGGGTATAATAGCAGAATCTTGGGGCTGGAAGGAGCCCCCCTAACAATCTGCCAGTG
>gene=chr20_701183-702183; species=equCab
ctggaggctgctagtctgcttctctccttgcggctgaaggacaagttctttctggaagggggaccgcgcctcttccacagctgccaAgggcgtctactggatgccaggctctgggcggagcattgacctggacgaacgcagtctcggaccagagcgatctgccatctcagatgtgcttgtccccatttaaaagatgggaaaagtgaggggttaaatcatctgcccagtcgtgaagccagGAGTTTTCGCCTCTTGTGCCATAGTGCTCACTCCCCTCAGCTTCCCCAGGAGGAGAGGAAC-TTAGCTGCTTTTCCAGCTGGGGACTCTGAGGTGTGGG-AGGTCAGTGGCTGCCTAACGAAGTACGGGGAGCCTCTGGGATTTGAACTCTGCTCTGACCCATCTCTTCTGATTCATAGCTGCTGGCTCTTGAATACTCCCAGG---------------------GGGACTGGAAGGGGCCTCCCTGGCATTTGACCCCCA
>gene=chr20_701183-702183; species=gorGor
ctggaggctgtcagcttgctgccctccttgctgctgaaggacaagctttttcttgaagagagaCTGTGTCCCATCCACAACTGCCCCAGgcatctaccacatgccaggctctgtgcagagtgtttacctggacgaatgcagtttcagatcagagcaacctggccacgcaaatataatcgtccccatctaatagatggggaaaatgagggattaagtcatctgcccaGTGGTGGAGTCAAGATCTATCCCCTCTTGTGCCTCAGCACTCATCCCTGTCAGCTTccctgggtggtgaagaacattagctccttttacacctgaggaatctgaggtgtggagaggtcagtgacttgcggtagaggtgggtagaggatccgggatgccaaccctgctcatgccCCTCTTTTTAAATTTCAAGATGCTGTCCCTTGAGTACTTCTAGGGGGATGTAATGGCAGAATCTTGGGGCTGGAAGAAGCctccctggcatttgacaggtg
>gene=chr20_701183-702183; species=panTro
ctggaggctgtcagcttgctgccctccttgctgctgaaggacaagctttttcttgaagagagaCTGTGTCCCATCCACAACTGCCCCAGgcatctaccacatgccaggctctgtgcagagtgtttaccgggacgaatgcagtttcagatcagagcaacctggccacgcaaatataatcgtccccatctaatagatggggaaaatgagggattaagtcatctgcccaGTGGTGGAGTCAAGATTTATCCCCTCTTGTGCCTTAGCACTCATCCCTGTCAGCTTccctgggtggtgaagaacattagctccttctacacctgaggaatctgaggtgtggagaggtcagtgacttgcggtagaggtgggtagaggatccgggattccaaccctgctcatgccCCTCTTTTTAAATTTCAAGATGCTGTCCCTTGAGTACTTCTAGGGGGATGTAATGGCAGAATCTTGGGGCTGGAAGAAGCctccctggcatttgacaggtg
>gene=chr20_701183-702183; species=papHam
ctggaggctgtcagctcactgccctccttgctgctgaaagacaagctttttcttgaagggagaCTGTGTCCCGTCCACAACTGCCCCAGgcatctaccacatatcaggctctgtgcagagtgtttacctggacaaatgcagtttcagatcagagcaacctggccacccaaatataatcgtccccatctaatagatggggaaaatgagggattaagtcatctgcccaGTGGTGGAGTCAAGATTTATCCCCTCTTGTGCCTTAGCACTCATCTCTGTCAGCTTTcctgggtggttaagaacattagctccttttacacctgaggaatctgaggtgtggagaggtcaatgacttgcagttgaggtaggtagaggctccgggattccaaccctgctcatgtccctctcttttaatttcaagatgctgtccctTGAGTA---ATAGGGGGATGTaatggcagaatcttggggctggaaggagcctccctggcatttgacaggtg
>gene=chr20_701183-702183; species=ponAbe
ctggaggctgtcagcttgctgtcctccttgctgctgaaggacaagctttttcttgaagagagactgtgtcccatccacaaccgccccaGgcatctaccacatgccaggctctgtgcagagtgtttacctggacgaatgcagtttcagatcagagcaacctggccacgcaaatataatcgtccccatctaacagatggggaaaatgagggattaagtcatctgcccaGTGGTGGAGTCAAGATTTATCCCCTCTTGTGCCTTAGCACTCATCCCTGTCAGCTTccctgggtggtgaagaacattagctccttttacacctgaggaatctgaggtgtggagaggtcaatgacttgtggtagaggtaggtagaggatctgggattccaaccctcttcatgcccctctttttaaatttcaagatgctgtccctTGAGTACTTCTAGGGGGATGTAATGGCAGAATCTTGGGGCTGGAAGAAGCctccctggcatttgacaggtg
>gene=chr20_701183-702183; species=rheMac
ctggaggctgtcagctcactgccctccttgctgcTGAAAGACAAGCTTTTTCTTGAAGGGAGACTGTGTCCCGTCCACAACTACCCCAGgcatctaccacatatcaggctctgtgcagagtgtttacctggacaaatgcagtttcagatcagagcaacctggccacccaaatataatcgtccccatctaatagatggggaaaatgagggattaagtcatctgcccaGTGGTGGAGTCAAGATTTATCCCCTCTTGTGCCTTAGCACTCATCTCTGTCAGCTTTcctgggtggtgaagaacattagctccttttacacctgaggaatctgaggtgtggagaggtcaatgacttgcagttgaggtaggtagaggctccgggattccaaccctgctcatgtccctctcttttaatttcaagatgctgtccctTGAGTA---ATAGGGGGATGTaatggcagaatcttggggctggaaggagcctccctggcatttgacaggtg
>gene=chr20_709227-710227; species=hg19
ATTCCTCGCTCACTCGCTCGTTCACCTTTTTCTCAACCTTACAGCGGGTGGCTCTACGGTACGAGCTGAGGGTGAAGTGCTGAGAACAGGGCAAGCGGGCCGTACCTTTAAATGCCCTGTCGGGAGCTGGGCCCCTCTGAGTGGCCAACCTCACCAGGAAAGGGCGCTCAGCCTCGCGCTGCAGATGGACTTGGAAGCAGACCGTCAGAATGCAGCCCTCCCTGCACGTGATAGAGTAAGGGCCGCACAGGGGATGAGGGCCCGGGGAGGCCCTTCGGGAGAGGAAGAGTCCCAGATGGCTCTCTGGAGGAAGTCTGGCCTAAGATGACCAGGTGAAGGGGTGGGGGTCCAGGGAGATGAGGGCGTTGCAGGTAGAGGTTTCAGCTATTGCAAAGGGGTTGCAGTACGGGCAAGTAAGGTGCACTCTGGGGAGAGTAACCTGTACTTACTGTGCGAGGGGAAGGGAGGTGATCAGTGAGGTAGGTAAGTGGGCCAGGGCC
>gene=chr20_709227-710227; species=bosTau
attcctcattcattcgttcgttcact---caCTTGCCCAGCCTCAGCGTTGTTTTGTTGCTTGAGTT--AGTCTAAGTGCTCAGATCAGGACAAGTGGGTCACA-TTTAAAATGCCGCGTCCTGGGCTGGGCCCCTCTTGGTTCCT-CTCTCACCAGCCAAAGGCTCT----CTAGTGCTACAGGCAGACTTCTGT----ACAATCATAACGCCG----CCTGGCAAACGCTAGTCGAAGGGCGGCAACGGGGCGTGGGCTCAGAGCAAGACCTTCTGCAGAGGAGGAGCCTGAGAGGGCTGGCTGGAGGAGGCCTAGTCTGAGATAGCCAGCTGAGGGGGTGAGGGCC-TGGCCGAGGGGGGCTTTGCGGTAGAAGGG-TCGGCAGGTACACAGGG-TTGCAGCAACAGCAAGTAGGGTGTAC-CCAGGAACACTGGCTCACT-----------------CTGCA----------GGGGTGGCCAAGCCGGCGAGGGTC
>gene=chr20_709227-710227; species=calJac
attcctcactcactcattcgttcacc---ctctcaatcT---------------TATTGCACGAGTTTAAGGTAAAGTTCTGAGAACAGGGCAAGTGGGCCACATTTTTAAATGCCCTGTCGGGAGCTGGGCCCCTC--GGTTGCCATCCTTACCAGGAAAGGGTGCTCAGCCTCGCGCTGTAGATGGACTTAGAAACAGGCCAACAG-----------CCCTGCACGTAACAGAGTAAGCGCCGTACAGGGGACGAGGGCCCACGGAGGCTCTGCGAGAGAGCAAGAGTCCCAGATAGCTCTCTGGAGGAGGCCGGGTCTAAGGTGACCAGGTGAAGGGGT-GGGGTAAAGGGAGATGAGGGCATTGCAGGAAGAGTCTTCAGCGATTGTAAAGG----GCAGTAAGGGCAAGTAAGGTGCGCTCTGGGGAGAGTAACCTGTACTTACTGTGCGAGGGGAGTGGAGGCGATTGCTGAGGTAGGTAAGTGGGCCAGGGCC
>gene=chr20_709227-710227; species=canFam
attcctcattcattcattcattcact---cgctcacccattcaCTGTGTTGCTCTGTTGCAAGAGTT--AGTCTAAGTGCTGAGAACAGGGCAGGTGGGGCACATTTTTAAATGCCGGGTCCTGGGCTGGGCACCTCTTGGTTGCCATTCTCACCAGCCAAAGgctctcaggctagtgccgcagggagactt-------aacaattactacgcag----accggcaaatgctagataaagggccgcatcgcgggatgggccc---agaggaccttcgggaaagaaggaatccc-gagggcttcctggaggaggcgcggtttcaggcagctaggtgagggagcgaagggtataggtgatgaaggccttgtcgcaaaagggttcagcaggtgcagaaggcttgcacaaagagtaggtaaggtgtactctgggaagagaagtttgct-----------------atgcagctgggtaatgagttagataagagggctggggtc
>gene=chr20_709227-710227; species=equCab
attccgcactcattcattcgttcact---cactcgcccagtcacAGCGTCGCTGTGTTGC-AGAAAC--AGTGCCAGAGCTGAGAACAAGGCAAGCGGGTCACCTTGCT-AATGCCCTGTCCT-GGCTGGGCGCCTCGTggttcccctcctcaccagcgaaatgctctcagcctcgtgcttcaggcagacatgtaaacagacgattctaatgcag----ccggacaaacgctagagtaagggcggcatcgggggaggggg-----ggcggaccctcgggagaggaggagtcccggagggcgtacc-gaggaagcccagtctgagagggccaactgagtgggctaggagcac-----atgaggaccttttgggaagggagtccagcaagtgcaaagggcctgcggtaagagcaggtgaggtgcacactgggaacagcagcttgtt-----------------acgcaggtgagc-atgaggtggagaaatgggc------C
>gene=chr20_709227-710227; species=gorGor
GTTCCTCACTCCCTCATTCGTTCACC-CTTGCTCAGCCTTGTACCGGCTTGCTCTACGGTACGAGTTTAGGGTAAAG-GCTGAGAACA-GGCAAGTGGACCATATTTTTAAATGCCCTGTCGGGAGCTGGGCCCCTCTCAGTGGCCATCCTCACCAGGAAAGGGCGCTCAGCCTCGCGCAGCAGATGGACTTGTAAACAGACCATCAGAATGCAGCCCTCCCTGCACGTGATAGAGTAAGGGCCGCACGGGGGATGAGGGCCCGGGGAGGCCCTTCGGGAGAGGAAGAGTCCCAGATGGCTCTCTGGAGGAAGTCTGGCCTAAGATGACCAGGTGAAGGGGTAGGGGTCAAGGGAGATGAGGGCATTGCAGGTAGAGGTTTCAGCTATTGCAAAGGGGTTGCAGTACGGGCAAGTAAGGTGCACTCTGGGGAGAGTAACCTGTACTTACTGTGCGAGGGGAGTGGAGGTGATCAGTGAGGTA-GTAAGTGGGCCAGGGCC
>gene=chr20_709227-710227; species=panTro
ATTCCTCACTCACTCGTTCGTTCACCTTTTTCTCAACCTTACACCGGGTTGCTCTATGGTACGAGTTGAGGGTAAAGTGCTGAGAACAGGGCAAGTGGACCGTATTTTTAAATGCCCTGTCGGGAGCTGGGCCCCTCTCAGTGGCCATCCTCACCAGGAAAGGGCGCTCAGCCTCGCGCTGCAGATGGACTTGTAAACAGACCATCAGAATGCAGCCCTCCCTGCACGTGATAGAGTAAGGGCCGCACGGGGGATGAGGGCCCAGGGAGGCCCTTCGGGAGAGGAGGAGTCCCAGATGGCTCTCTGGAGGAAGTCCGGCCTAAGATGACCAGGTGAAGGGGTGGGGGTCAAGGGAGATGAGGGCATTGCAGGTAGAGGTTTCAGCTATTGCAAAGGGGTTGCAGTACGGGCAAGTGAGGTGCACTCTGGGGAGAGTAACCTGTACTTACTGTGCGACGGGAGTGGAGGTGATCAGTGAGGTAGGTAAGTGGGCCGGGGCC
>gene=chr20_709227-710227; species=papHam
ATTCCTCAGTCACTCATTCGTTCACC-CTTTCTCAACCTTATACCGGGTTGCTGTATTGCACAAGTTTAGGGTAAAGTGCTGAGAACAGGGCAAGTGGGCCACATTTTTAAATGCCCTGTCGGGAGCTGGGTCCCTCTCGGTTGCCATCCTCACCAGGAAAGGGCGCTCAGCCTCGCGATGCAGATGGACTT------AGACCATCAGAATGCAG----CCCTGCACGTGATACAGTAAGGACCGCACAGGGGATGAGGGCCCAGTGAGGCCCTTCGGGAGAGGAAGAGTCCCAGATGGCTCTCTGGGGGAAGTCTGGTCTAAGATGACCAGGTGAAGGGGTGGGGGTCAAGGGAGATGAGGGCATTGCAGGAAGAGGTTTCAGCTATTGCAAAGGGGTTGCAGTACAGGCAAGTAAGGTGCACTCTGGGGAGAGTAACTTGCACTTACTGTGCGAGGGGAGTGGAGGTGATCAGTGAGGTAGGTAAGTGGGCCAGGGCC
>gene=chr20_709227-710227; species=ponAbe
ATTCCTCACTCACTCATTCGTTCACC-CTTTCTCACCCTTATACGGGGTTGCTCTATTGTACGAGTTTAGGGTAAAGTGCTGAGAACAGGGCAAGTGAACCATATTTTTAAATGCCCTGTCGGGAGCTGGGCCCCTCTCAGTTGCCATCCTCACCAGGAAAGGGCGCTCAGCCTCGCGCTGCAGATGGACTT------AGACTATCAGAATGCAG----CCCTGCACGTGATAGAGTAAGGGCCGCACAGGGGATGAGGGCCCAGGCAGGCCCTTCGGGAGAGGAAGAGTCCCAGATGGCTGTCTGGAGGAAGTCTGGTCTAAGATGACCAGGTGAAGGGGTGGGGGTCAAGGGAGATGAGGGCATTGCAGGGAGAGGTTTCAGCTGTTGCAAAGGGGTTGCAGTACGGGCAAGTAAGGTGCACTCTGGGGAGAGTAACCTGTACTTACTGTGCGAGGGGAGTGGAGGTGATCAGTGAGGTAGGTAAGTGGGCCGGGGCC
>gene=chr20_709227-710227; species=rheMac
ATTCCTCAGTCACTCATTCGTTCACC-CTTTCTCAACCTTATACCGGGTTGCTGTATTGCACAAGTTTAGGGTAAAGTGCTGAGAACAGGGCAAGTGGGCCACATTTTTAAATGCCCTGTCGGGAGCTGGGTCCCTCTCGGTTGCCATCCTCACCAGGAAAGGGCGCTCAGCCTCGCGATGCAGATGGACTT------AGACCATCAGAATGCAG----CCCTGCACGTGATACAGTAAGGACCACACAGGGGATGAGGGCCCAGTGAGGCCCTTCGGGAGAGGAAGAGTCCCAGATGGCTCTCTGGGGGAAGTCTGGTCTAAGATGACCAGGTGAAGGGGTGGGGGTCAAGGGAGATGAGGGCATTGCAGGAAGAGGTTTCAGCTATTGCAAAGGGGTTGCAGTACGGGCAAGTAAGGTGCACTCTGGGGAGAGTAACTTGCACTTACTGTGCGAGGGGAGTGGAGGTGATCAATGAGGTAGGTAAGTGGGCCAGGGCC
>gene=chr20_735401-736401; species=hg19
gtgagctgagattgtgccactgcactccagcctgggtgatagagcaagactgcatctcaaataaaataaaataaaaaaaTCAAATCAAATAAAATGTCTCCCAGAATACACCACCCCAGCAAAATGGCAGGAGGGAGTGTCACCTGGGGACCTCCACTTTGGAGGTTTGAGTGGGCAGCTTTAAGCTGGAACAGTCACTCTTGCTGTGGGTTCTCAGGGCGGAGACTGAGCCCCCACCCTGCCTCCTCAAATGCATTTCCTCTCAGCTCCCACCTGCCAGCCCAGGAGAGAGGGAGGGCCATTCTGTCCTTTTCCTGCAGAGTCCCTTTGTTCAGTTGGTGACCAACATCCTGAAAAACATTCTCAGGAGATCAAAAAGAAGAACATTTTGGTCTATGTGGTAGGTTGGCCCAGTGCACCACGCCCAGTGCAGGTCCCTCTTGAAACCACCTTTGGGAAATTATGACTGAgacaccacctttgcaaaattatgactgaga
>gene=chr20_735401-736401; species=bosTau
--------------------------------------------------------------------------------------------------------------------------------------------------------------------------------------------------------------------------------------------------------------------------------------------------------------------------------------------------------------------------------------------------------------------------------------------------------------------------------------------------------------------
>gene=chr20_735401-736401; species=calJac
gtgagctgagatggtgccagtgcactccagcctgggtgatagagtgagactccatctcaaataaaataaa-----a-------------------GTCTCCCAGAGTATACCATCCCAGCAAAATGGCAGGAGGGAATGTCCCT--GAGACCTCCACTTTGGGGGTTTGAGTGGGTAGCTTTAAACCAGAATAGTCACTCTTGCTGTGGGTTCCCAGGGCAGAGATTGAGCCCTCACCCCACCTCACCACACGCATGTCCTCTCAGCTCCCACCTGCCGGCCTGGCAGGGAGGGAGAGCCATTCTGTCCTTTTCCCGCAGTGTCCCTTTGCTCAGTTGGTCACCAACATCCTGAAAAACATTCTCAGGAGATCAAAAGGAAGAACATTTTGGTCGATGCGATAGGTTGACCCAGTGCGCCACACCCAGTGCAGGGTCCTCTtgaaaccacctttgcaaaattatgactgagaca--------------------------
>gene=chr20_735401-736401; species=canFam
-------------------------------------------------------------------------------------------AAATGTCTCTCTGAGTACATTGCTCCAGAAAAAGGGTGGGAGGGAATGTCTTCCAGGGACCCCCCTTTTGGGAGTTTGGGTAGCCAGCTTCAGACTAGAGCAGCCCCTCTTGCTCTGTTTCTCT-GGGTGGAGACTAGGACCCCACCC---CTTCCCATATTCATATCCCTTCAGCTCCCATCCACTGCCCTGGGGTGGAAGGAAGGTCATTCTGTCCGTTTTCTTTACAGACCTTATGCTCAGTCATTCATCCATCTCCAG--AAA-ATTCTAAGGAGACCAACAGGAAGGACAAATTG-------------------------------------------------------------------------------------------------------------
>gene=chr20_735401-736401; species=equCab
---------------------------------------------------------------------------------------------------CTCAGAGTACA-CACCCCAGCTGAATGGCGAGAGGGAATGTCTCCTGGGGA-CCCCACCTCGGGAATGTGGGTGGCCAGCTTTAAAGCAGAGCAGCCCCTCTGGCTCTCGTTTCTT-GGGCAGAGGCTGGGACCCCACCC---TTCCCCAGGCTCAGATCCCGTCAGCTCCCGTCCACTGGCCTGGGGTGCAGGAAGGGCTGTTCTGTCCTTTTCCT--AGGGTCTCTTTGCTCCATCAGTCACCGACCTCCAGAAAAA-ATTCTTAGGAGACCACAAAGAAGGACAAGTTGGTCTGTGTGACGTGCTGGCCCAGTGCTGCTCTCCCAGGGCAGGGTCCTC------------------------------------------------------------
>gene=chr20_735401-736401; species=gorGor
--------------------------------------atagagcgagactgcatctcaaataaaataaaataaaATAATCAAATACAATAAAATGTCTCCCAGAATACACCACCCCAGCAAAATGGCAGGAGGGAGTGTCACCTGGGGACCTCCACTTTGGAGGTTTGAGTGGGCAGCTTTAAGCTGGA--AGTCACTCTTGCTGTGGGTTCTCAGGGCGGAGACTGAGCCCCCACCCTGCCTCCTCACATGCATTTCCTCTCAGCTCCCACCTGCCAGCCCAGGAGAGAGGGAGGGCCATTCTGTCCTTTTCCTGCAGAGTCCGTTTGTTCAGTTGGTGACCAACATCCTGAAAAACATTCTTAGGAGATCAAAAAGAAGAACATTTTGGTCTATGTGGTAGGTTGGCCCAGTGCACCACGCCCAGTGCAGGTCCCTCTtgaa-ccacctttg----------------------------caaaattatgactgaga
>gene=chr20_735401-736401; species=panTro
gtgagctgagattgtgccactgcactccagcctgggtgatagagcgagactgcatctcaaataaaataaaataaaaaaaTCAAATCAAATAAAATGTCTCCCAGAGTACACCACCCCAGCAAAATGGCAGGAGGGAGTGTCACCTGGGGACCTCCACTTTGGAGGTTTGAGTGGGCAGCTTTAAGCTGGAACAGTCACTCTTGCTGTGGGTTCTCAGGGCGGAGACTGAGCCCCCACCCTGCCTCCTCAAATGCATTTCCTCTCAGCTCCCACCTGCCAGCCCAGGAGAGAGGGAGGGCCATTCTGTCCTTTTCCTGCAGAGTCCCTTTGTTCAGTTGGTGACCAACATCCTGAAAAACATTCTTAGGAGATCAAAAAGAAGAACATTTTGGTCTATGTGGTAGGTTGGCCCAGTGCACCACGCCCAGTGCAGGTCCCTCTtgaaaccacctttg----------------------------caaaattatgactgaga
>gene=chr20_735401-736401; species=papHam
gtgagctgagattgtgccactgcactccagcccaggcgatagagcgagactccatctcaaataaaataaaataaaaaaataaaaaa---------GTCTCCCAGAGCACACCACCCCAGCAACATGGCAGGAGGGAGTGTCTCCTGGGGACCTCCACTTTGGAGGTTTGAGTGGGCAGCTTTAAGCCGGAACAGTCACTCTTGCTGTGGGTTCTCAGGGCAGAGAC--AGGCCCCACCCTGCCTCCTCACATGCATTTCCTCTCAGCTTCCACCTGCCAGCCCGGGAGAGAGGGAAGGCCGTTCTGTCCTTTTCCTGCAGAGTCCCTTTGTTCAGTTGGTGACCAACATCCTGAAAAACATTCT-AGGAGATCAAAAAGAAGAACCTTTTGGTCTATGGGGTAGGTTGGCCCAGTGTACCACGCCCAGTGCAGGTCCCTCTtgaaaccacctttg----------------------------caaaattatgactgaga
>gene=chr20_735401-736401; species=ponAbe
gtgagctgagattgtgccactgcactccagcctgggtgatagagcgagactgcatctcaaataaaataaaataaaaaaataaaataaaataaaatGTCTCCCAGAATACACCACCCCAGCAAAATGGCAGGAGGGTGTGTCTCCTGGGGACCTCCACTTTGGAGGTTTGAGTGGGCAGCTTTAAGCTGGAGCAGTCACTCTTGCTGTGGGTTCTCAGGGCAGAGACTGAGCCCCCACCCTGCCTTCTCACATGCATTTCCTCTCAGCTCCCACCTGCCAGCCCGGGAGAGAGGGAGGGCCGTTCTGTCCTTTTCCTGCAGAGTCCCTTTGTGCAGCTGGTGACCAACATCCTGAAAAACATTCTTAGGAGATCAAAAAGAAGAACATTTTGGTCTATGTGGTAGGTTGGTCCAGTGCACCACGCCCAGTGCAGGTCCCTCTtgaaaccacctttg----------------------------caaaattatgactgaga
>gene=chr20_735401-736401; species=rheMac
gtgagctgagattgtgccactgcactccagcccaggtgatagagcgagactccatctcaaataaaataaa-----aaaataaaataaaaaa----GTCTCCCAGCGTACACCACCCCAGCAACATGGCAGGAGGGAGTGTCTCCTGGGGACCTCCACTTTGGAGGTTTGAGTGGGCAGCTTTAAGCCGGAACAGTCACTCTTGCTGTAGGTTCTCAGGGCAGAGAC--AGGCCCCACCGTGCCTCCTCACATGCATTTCCTCTCAGCTCCCACCTGCCAGCCCGGGAGAGAGGGAGGGCCGTTCTGTCCTTTTCCTGCAGAGTCCGTTTGTTCAGTTGGTGACCAACATCCTGAAAAACATTCT-AGGAGATCAAAAAGAAGAACCTTTTGGTCTATGTGTCAGGTTGGCCCAGTGTACCACGCCCAGTGCAGGTCCCTCTtgaaaccacctttg----------------------------caaaattatgactgaga
>gene=chr20_744225-745225; species=hg19
CCATAGGACAGGCAGGAGTAGGTCTGCACAGAGGGCAGCATGCCGTTGGTGAGCGCGTTGACGAAGGCCACCAGGGTATAGATGAAGGCCAGGTGCGCCGGGCAGCAGGGGGCTGCTTTCTCCTCTAGATACCCCTGGCCCTGGCTGCTGTCCACCGTGCCTGCAGGGCCCAAGTCATTCTCTTCCCGCGGCCGGATGGAGTGGAGGGTGACCTGGTCATTGAGGAGGTCTTCCACGGAAGCCTCCCAGCACCTGGGTTGACGCTGGAGGACAAAGAACGCCACGAGGCAGCAGGCCATCATGATGGATAGGAGGAGGAAGAAGACCAGGGGTGAGAAGTGGGCGGGAAGGTAGCGGCTCTCCAGGTGGGACAAGGGTGCTTCCATTCCGGGGAGGGCGGACACCAAAGCTCTGGGAACTCCCTGCAAAGGACAAGACAGATCCCTGGTCAGGGGAGGGGATCAGGCTGCAGAACAACAATCATGACAGTGATAACAGAA
>gene=chr20_744225-745225; species=bosTau
CCGTAGGATAGGCAGGAGTAGGTCTGCACCGAGGGCAGCACGCCATTGGTGAGCGCGTTCACAAAGGCCACCAGGACGTAGATGAAAGTCAGGTGGGCCAGGTGCTGGGGGGCCGTCTTCTCCTCCGGAGGGTCCTGGGCCTTGCCGCTCTCCT------CGGGGGGACCCAGGTCCTTCCCTTCCTGTGGCCGGATGGAGTTGAGGGTGACCTGAGAGGTGAGGAGGTCTTCTATGGAGGCTTCCCAGCGCTTGGGTTGACGCTGGAGGAAAAAGAAGGAGATGAAGCAGCAGGCCATCATGAAGGAGAGCAGAAGGAAGAAGACCAAGGGCGAGAAGTTGGCGGGCAGGTAACGGCTTTCCAGGTGGATCCCGGAGGGTGCTGTCCCAGCGAGCTTGGACACCAAAGTGCTGCTAGCTCCCTGGGAAAGACAAAA---------------------------------------------------------------
>gene=chr20_744225-745225; species=calJac
CCGTAGGATAGGCAGGAGTAGGTTTGTACAGAGGGCAGCACGCCATTGGTGAGTGCGTTGACGAAGGCCACCAGGGTATAGATGAAGGCCAGGTGGGCCGGGCAGCAGGGGGCTGCTTTCTCCTCTAGATGTCCCTGGCCCTGGCTGCTGTCCACTGTGCCTGTGGGGCCCAAGTCATTCTCTTCCCGTGGCCGGATGGAGTGGAGGGTGACCTGGTCGTTGAGGAGGTCTTCCACGGAAGCCTCCCAGCACCTGGGTTGACGCTGGAGGACAAAGAATGCCATGAGGCAGCAGGCCATCATGAAGGACAGCAGGAGGAAGAAGACCAGGGGTGAGAAGTGGGCGGGGAGGTAGCGGGTCTCTAGGTGGGACAGCGGTGCTGCCGTTCTGGGGAGAGTGGACACCAAAGCTGTGGGAATTCCCTGCAAAGGACAAGACAGATCCCTGGTGGGGGGCGGGGATCAGAATGCAGAACAACAATCATGACAGTGATAATAGAA
>gene=chr20_744225-745225; species=canFam
CCGTAGGACAGGCAGGAGTAGGTCTGCACGGAGGGCAGCACGCCGTTGGTGAGCCCATTCACAAAGGCCACCAGGATGTAGATGAAGGCCAGGTATGCTGGGTGGTCGGAGGCTGTTTTCTCCTCTGGATGCCCCTGGATCTTGCTGCTAAGCCTTGGACCTGGGGGGCCCAGGTCTTCCCCTTCCCGTGGCCGGATGGAGTGGAGTGTGACCTGGGAGGTGAGGAGGTCTTCTATGGAAGATTCCCTGGGCCTGGGCTGACGCTGGAGGAGAAAGAAAGCAGTGAGGCAGCAGGCCATCATGAAGGAGAGCAGGAGGAAGAAGACCAGGGGCGAGAAGTTGGCCGGGAGGTAGCGGCTTTCCAGATGGACCGCGGAACGCGTCGTCTCCATAAGATCAGACACGAAGGTACTGCTGGCTCCCTG-GGAGAACAAAA-----------TCCTCTGGGGATGTCGGGACACAGAACAACAGTATTAATGATCATA---CAA
>gene=chr20_744225-745225; species=equCab
CCGTAGGACAGGCAGGAGTAGGTCTGCACGGAGGGTAGCACGCCGTTGGTGAGCGCGTTCACAAAGGCCACCAGGATGTAGATGAAGGCCAGGTGCGCCAGGTGGAGGGGGGCCGTTTTCTCCTCCAGATGCCCCTGGCCCCTGCTGCTGTCGGCCAGGCCTGGGGGGCCCGGCTCCTGCTCTTCCCGCAGCCGGATGGAGTGGAGGATGACCTGGGAGGAGAGGAGATCCTCTGTGGAGGATTTCCAGGGCCGGGGTTGACGCTGGAGGAAAAAGAACGCGATGAAGCAGCAGGCCATCATGAAGGAGAGCAGGAGGAAGTAGACCAAAGGCGAGAAGTGGGCGGGGAGGTAGCGGGTTTCCAGGTGGGCCACGGAGGGTGCTGTCCCGGGGAGGGTGGACATCAAAATGCTGTTATCTCCCTGCGGAAGACAAAA-----------TCCCTGGGTGATGCTGGGACATGGAACAACAACGTTAATAATAATA---TAA
>gene=chr20_744225-745225; species=gorGor
CCATAGGACAGGCAGGAGTAGGTCTGCACAGAGGGCAGCACGCCGTTGGTGAGCGCGTTGACGAAGGCCACCAGGGTATAGATGAAGGCCAGGTGCGCCGGGCAGCAGGGGGCTGCTTTCTCCTCTAGATGCCCCTGGCCCTGGCTGCTGTCCACCGTGCCTGCAGGGCCCAAGTCATTCTCTTCCCGCGGCCGGATGGAGTGGAGGGTGACCTGGTCATTGAGGAGGTCTTCCACGGAAGCCTCCCAGCACCTGGGTTGACGCTGGAGGACAAAGAACGCCACGAGGCAGCAGGCCATCATGATGGATAGCAGGAGGAAGAAGACCAGGGGTGAGAAGTGGGCAGGAAGGTAGCGGCTCTCCAGGTGGGACAAGGGTGCTTCCATTCCGGGGAGGGCGGACACCAAAGCTCTGGGAACTCCCTGCAAAGGACAAGACAGATCCCTGGTCAAGGGAGGGGATCAGGCTGCAGAACAACAATCATGACAGTGATAATAGAA
>gene=chr20_744225-745225; species=panTro
CCGTAGGACAGGCAGGAGTAGGTCTGCACAGAGGGCAGCACGCCGTTGGTGAGCGCGTTGACGAAGGCCACCAGGGTATAGATGAAGGCCAGGTGCGCCGGGCAGCAGGGGGCTGCTTTCTCCTCTAGATGCCCCTGGCCCTGGCTGCTGTCCACCGTGCCTGCAGGGCCCAAGTCATTCTCTTCCCGCGGCCGGATGGAGTGGAGGGTGACCTGGTCGTTGAGGAGGTCTTCCACGGAAGCCTCCCAGCACCTGGGTTGACGCTGGAGGACAAAGAACGCCACGAGGCAGCAGGCCATCATGACGGATAGCAGGAGGAAGAAGACCAGGGGTGAGAAGTGGGCGGGAAGGTAGCGGCTCTCCAGGTGGGACAAGGGTGCTTCCGTTCCGGGGAGGGCGGACACCAAAGCTCTGGGAACTCCCTGCAAAGGACAAGACAGATCCCTGGTCAGGCCCGCGGATCAGGCTGCAGAACAACAATCATGACAGTGATAATAGAA
>gene=chr20_744225-745225; species=papHam
CCGTAGGACAGGCAGGAGTAGGTCTGCACAGAGGGCAGCACGCCGTTGGTGAGCGCATTGACGAAGGCCACCAGGGTATAGATGAAGGCCAGGTGGGCCGGGCAGCAGGGAGCTGCTTTCTCCTCTAGATGCCCCTGGCCCTGGCTGCTGTCCACCGTGCCTGCAGGGCCCAAGTCATTCTCTTCCCGTGGCCGGATGGAGTGGAGGGTGACCTGGTCATTGAGGAGGTCTTCCACGGAAGCCTCCCAGCACTTGGGTTGACGCTGGAGGACAAAGAACGCCACGAGGCAGCAGGCCATCATGATGGATAGCAGGAGGAAGAAGACCAGGGGTGAGAAGTGGGCGGGGAGGTAGCGGCTCTCCAGGTGGGACAGGGGCGCTTCCATTTCGGGGAGGGCGGACACCAAAGCTCTGGGAACTCCCTGCAAAGGACAAGACAGATCCCTGGTCGGGGGAGGGGATCAGACTGCAGAACAACAATCATGACAGTGATAATAGGA
>gene=chr20_744225-745225; species=ponAbe
CCATAGGACAGGCAGGAGTAGGTCTGCACAGAGGGCAGCACGCCGTTGGTGAGCGCGTTGACGAAGGCTACCAGGGTATAGATGAAGGCCAGGTGGGCCGGGCAGCAGGGGGCTGCTTTCTCCTCTAGATGCCCCTGGTCCTGGCTGCTGTCCACTGTGCCTGCAGGGCCCAAGTCATTCTCTTCCCGTGGCCGGATGGAGTGGAGGGTGACCTGGTTGTTGAGGAGGTCTTCCACAGAAGCCTCCCAGCACCTGGGTTGACGCTGGAGGACAAAGAACGCCACGAGGCAGCAGGCCATCATGATGGATAGCAGGAGGAAGAAGACTAGGGGTGAGAAGTGGGCGGGGAGGTAGCGGCTCTCCAGGTGGGACAGGGGTGCTTCCATTCCGGGGAGGGCAGACACCAAAGCTCTGGGAACTCCCTGCAAAGGACAAGACAGATCCCTGGTCAGGGGAGGGGATCAGACTGCAGAACAACAATCATGACAGTGATAATAGAA
>gene=chr20_744225-745225; species=rheMac
CCGTAGGACAGGCAGGAGTAGGTCTGCACAGAGGGCAGCACGCCGTTGGTGAGCGCATTGACGAAGGCCACCAGGGTATAGATGAAGGCCAGGTGGGCCGGGCAGCAGGGGGCTGCTTTCTCCTCTAGATGACCCTGGCCCTGGCTGCTGTCCACCGTGCCTGCAGGGCCCAAGTCGTTCTCTTCCCGTGGCCGGATGGAGTGGAGGGTGACCTGGTCATTGAGGAGGTCTTCCACGGAAGCCTCCCAGCACTTGGGTTGACGCTGGAGGACAAAGAACGCCACGAGGCAGCAGGCCATCATGACGGATAGCAGGAGGAAGAAGACCAGGGGTGAGAAGTGGGCGGGGAGGTAGCGGCTCTCCAGGTGGGACAGGGGCGCTTCCATTTTGGGGAGGGCGGACACCAAAGCTCTGGGAACTCCCTGCAAAGGACAAGACAGATCCCTGGTCGGGGGAGGGGATCAGACTGCAGAACAACAATCATGACAGTGATAATAGGA
>gene=chr20_813233-814233; species=hg19
TAATTAAAAGTACTTTTAGAGGGTTATGTCATAAGCCTTGACAAGACTTGTTCTGTAAAGCTACCCGGCATGCAAAAAGCTCAATTAAGTTAGCTCCTCCACAGGATGGAAttatataaccaatccctttcaagaggcattgaagttgtttccattattttgctatgatgaataaggctgagcaatattaatctttgctcatatctttggtcatttcctttgtaaatttcgggactgctgggtATGCACATTTTAAAATTAACTCACTCATCATCATGCAGTTAGGAGAacagagaaaggaaggggcttgcaccgggtcacatagggagttagcgtcaaagtcaggactaggaaccagccagggccctctaactggagctcttCCAGCTGGGGTCCTAGAGGAAGTCCCAGCTGGCCGCGGGAGGGAGGAGGAGGAAGGGAAAGAACCAGGCGCCGGGGCTGAAGCGGCGGCAGGAAGAAGGTGGGGCCGGCTGGGAGGA
>gene=chr20_813233-814233; species=bosTau
CATTTAAAGGTAA--TCAGAGGGTTATGCCATGAGCAGTGATGAGAGTTTTGTTGCAAAGCT-CCTGGTATGTAAAAAACTCATTAAATTCAGTTCTTCCGCAGGATGGatttatatagccaatctctttcactgagcactt--gttattttcattattttgccatgataaataacgcagggctatattaattttcactcacacctttggtcatatccttagtaaatttcGGGACTGCTGGGCATGCCCATCTTCACACTAAC----------TTGCTCAGTTAGGGGAACAGAGAGGGAAACCGGCTTGCACTGGTTCACATAACCTGTCAGCTG--ATGTCAGGACTAGGAAT-----------------------------CAGCT-------------AAGTCCTGGGTGAAA-GAGAAA----------GAACT---------AGCCGCTTGAGCTAAAGAGGCTGCCCAAAGAACCTGAGACCACCGGGAAGGT
>gene=chr20_813233-814233; species=calJac
TAAGTAAAATTACTTTTAGAGGATCATGTCACGAACCTTGACAAGAGTTGTTCTGTAAAGCTACCTGGCATGGAAAAAACTCAATTAAGTTAGCTCTTCCACA-GATGGacttatataaccaactccttccaacaggcattgaagttgcttccactattttgctgcgatgaataaggctgagcaacattaatctttgctcatatctttggtcatttcctttgtaaatttcGGG-CTGCTGGGTGTGCACATTTTAAAATTAACT---TCCTCGTCACGC----AGGAGAAcagagaaaggaaggggcttgcccggggtcacacagggagttagcgtcaaagtcaggaccagaaaccagccagggtcctctaactggagctctttcagctgGGGACCTAGAAAAAGCCCCAGCTGGAAGCGGGAG---GGAGGAGGAAGTGAAAGAACCAGGTGCGGAGGCCGAAACGGCGGCGGGAAGAAGGTGGGGCCAGCTGGGAGGA
>gene=chr20_813233-814233; species=canFam
taattaagggtaatctcaaagggttatgccatgagcactgaccggagctatgttgtgaagagacccagcaTGTAAAAGGCTAGATAAACTTAGCTCTTCCGCAGGATGGCtttatataaccaatcttttttgctgagcattggagttatttccattcttttgctatggcaaataacgctgggctatattaatctttgctcatatctttggtcatttccttagtaaagttcaggactgctgggtTTGCACATTTCAcaatttcc--------cactgagcacgtaggggaacagagagagaaaggggctggcccgggctcacacagcg----agctgcaaagg-cggacctggagactagCTGGGGAGCCCAAAGGGCGCTCATCGTGTTGGGGACCGGGAGGAAGGCCT-----GGAAGGGAGA----------GAACC---------AGGCTCCAGAGCGGCGGCGG---CCGCGGGAGCAGCAGGCCGGCGGGGCAGA
>gene=chr20_813233-814233; species=equCab
taattaagggtagtctcagagggctacgccacgagcac-----ggcgtaatattgtaaagctgcctggcatgggaaaagctcaataaactggtctctactGCAGGAGAGAGGCatataaccaatctctttcgctgagcgttgaagtcatttccattgttttgctgtgataaataacgctgggctatattaatctttgctcatgtctgtggtcatttccttagtaaatttcAGGActgctgggtaagcatatttccatattaacccac---tcattgtgcagctaggggaacagagagggaaaggggcttgcccgggctcacatagag--ttagctgtaacgg-gggactagggaaccAACGGGGGCCCCTAAATGGTGCTCACCCAGCTGGGAATCAGGGGAAAGTCCCGGCTGAGAGGGGGAA----------GAACT---------AGGCTCCTGAGGCAAAAGCG---CCGCCAGAACAGCAggcgggccgggccgc
>gene=chr20_813233-814233; species=gorGor
TAATTAAAAGTACTTTTAGAGGGTTATGTCATAAGCCTTGACAAGAGTTGTTCTGTAAAGCTACCTGGCATGTAAAAAGCTCAATTAAGTTAGCTCCTCCACAGGATGGAAttatataaccaatcccttccaagaggcattgaagttgtttccattattttgctatgatgaataaggctgagcaatattaatctttgctcatatctttggtcatttcctttgtaaatttcgggactgctgggtATGCACATTTTAAAATTAACTCACTCATCATCATGCAGTTAGGAGAAcagagaaaggaaggggcttgcaccgggtcacatagggagttagcgtcaaagtcaggactaggaaccagCCAGGGTCCTCCAACTGGAGCTCTTCCAGCTGGGGTCCTAGAGGAAGTCCCAGCTGGACGCGGGAGGGAGGAGGAGGAAGGGAAAGAACCAGGCGCCGGGGCTGAAGCGGCGGCAGGAAGAAGGTGGGGCCGGCTGGGAGGA
>gene=chr20_813233-814233; species=panTro
TAATTAAAAGTACTTTTAGAGGGTTATGTCATAAGCCTTGACAAGAGTTGTTCTGTAAAGCTACCTGGCATGTAAAAAGCTCAATTAAGTTAGCTCCTCCACAGGATGGAAttatataaccaatccctttcaagaggcattgaagttgtttccattatttttctatgatgaataaggctgagcaatattaatctttgctcatatctttggtcatttcctttgtaaatttcgggactgctgggtATGCACATTTTAAAATTAActcactcatcatcatgcagttaggagaacagagaaaggaaggggcttgcaccgggtcacatagggagttagcgtcaaagtcaggactaggaaccagccagggtcctccaactGGAGCTCTTCCAGCTGGGGTCCTAGAGGAAGTCCCAGCTGGACGCGGGAGGGAGGAGGAGGAAGGGAAAGAACCAGGCGCCGGGGCTGAAGCGGCGGCAGGAAGAAGACGGGGCCGGCTGGGAGGA
>gene=chr20_813233-814233; species=papHam
taattaaaagtacttttagagggttatgtcataagccttgacaagagttgttctgtaaagctacctggcatgtaaaacgctcaattaagttaGCTCTTCCACAGGATGGAAttatataaccaacccctttcaagaggcatttaagttgtttccattattttgtcatgatgaataaggctgagcaatattaatctttgctcatatctttggtcatttcctttgtaaatttcgggactgctgggtgtgcacattttaaaATTAACTCACTCATCATCATGCAGTTAGGAGAAcagagaaaggaaggggc-tgtgcggggtcacatagggagttagcgtcaaagtcaggactaggaatcagccagggtcctctaactGGAGCTCTTCCAGCTGGTGTCCTAGAGGAAGTCCCAGCTGCAAGCCGGAG---GGAGGAGGAAGGGAAAGAACCAGGCGCCGGGTCTGAAGCGGCGGCAGGAAGAAGGTGGGGCCGGTTGGGAGGA
>gene=chr20_813233-814233; species=ponAbe
TAATTAAAAGTACTTTTAGAGGGTTATGTCATAAGCCTTGACAAGGGTTGTTCTGTAAAGCTACCTGGCATGTAAAAAGCTCAATTAAGTTAGCTCCTCCACAGGATGGAAttatataaccaatccctttcaagaggcattgaagttgtttccattattttgctatgatgaataaggctgagcaatattaatctttgctcatatctttggtcatttcctttgtaaatttcgggactgctgggtATGCACATTTTAAAATTAACTCACTCATCATCATGCAGTTAGGAGAAcagagaaaggaaggggcttgcaccgggtcacatagggagttagtgtcaaagtcaggactaggaaccagccagggtcctctaactGGAGCTCTTCCAGCTGGGGTCCTAGAGGAAGTCCCAGCTGGACGCGGGAGGGAGGAGGAGGAAGGGAAAGAACCAGGCGCCGGGGCTGAAGCGGCGGCAGGAAGAAGGTGGGGCCGGCTGGGAGGA
>gene=chr20_813233-814233; species=rheMac
taattaaaagtacttttagagggttatgtcataagccttgacaagagttgttctgtaaagctacctggcatgtaaaacgctcaattaagttaGCTCTTCCACAGGATGGAAttatataaccaacccctttcaagaggcatttaagttgtttccattattttgtcatgatgaataaggctgagcaatattaatctttgctcatatctttggtcatttcctttgtaaatttcaggactgctgggtGTGCACATTTTAAAATTAACTCACTCATCATCATGCAGTTAGGAGAAcagagaaaggaaggggc-tgtgcggggtcacatagggagttagcgtcaaagtcaggactaggaatcaaccagggtcctctaactGGAGCTCTTCCAGCTGGTGCCCTAGAGGAAGTCCCAGCTGCAAGCCGGAG---GGAGGAGGAAGGGAAAGAACCAGGCGCCGGGTCTGAAGCGGCGGCAGGAAGAAGGTGGGGCCGGTTGGGAGGA
>gene=chr20_814199-815199; species=hg19
acagatgaggactctgaggctcagagaggcaagtgTCCCGGCCCGGCGAGCTCTGGCGGAGAATCCAGTTCAAGTCTTTCTGCCCCACCTCGCAGCCCCCTAGTCTAGTCACATCTGGACTTGCCTTGAGAGGCCCAGACGGGCAACTGGTAGTCATTTTCCCAGCGTTTTATCGGCAGGGACCTGTAGACCCCTGGCTGGATCACATATCCCCGCGCCCCACACTGTCCTCGGGATACCCCCTTTGGGCGTCTGTCTTTCCTTCTCCGCAGTCCGGGGTTGGACTCGGCTCATTTGGCGCCTTTCTGTCTACGGGGACAGAGGACCACTCTTTGGGGATCGGACGGGACTGACATTTCTGGGCTGGATGCAGGGGCAGCAGATTCTCCAGCCCCCAGAGCCGCTGCTGGCCTCTTGGGAATCATCCCCAGTTTGGGGAAGGGAATAGAGCCAGTCCCTAAACCAAAGCCACTAGTCACCAGAGACTTTGGAATTGGGAG
>gene=chr20_814199-815199; species=bosTau
acagatgagaacgctgaggctcagaa-----------------agacgaagtCTGGCAGAGAATCTGATTCGGATCTTTCAGATCCG----------CTCCAGGCTG--------------------------------------------------------------------------------------------------------CCTCTCCCCAGCATCGGCC--TGGGGTCTTCTCCCCACCAACTGTCTTCATTTCTCCAGAGCCAG-GGGTGGACTTGGCTCACTTGAGATCCTTCTGCTTGCAGGGTCAGAGAGAAGATACGGGTGGTTCAGGCAGGACTGACATTTCCGAGCTAGGTGCCAGGGCAGCAGATGCTTTGG-CCCTGGAATTGCTGTAGGACTCTTGGGAATCTACTCTGGGTTGGGCAAAAGGGT--AGGCACACCCTCAACCAAAGACACTAGTCACCAGAGACACTGGAGTTAGTCC
>gene=chr20_814199-815199; species=calJac
acagatgagttctccgaggctcagggaggcaagtgTCCCGGCCCGGCGAGCTCTGGCAGAGAATCCGGTTCAAGTCTTTCCGCCCCACCTCGCAG-CCCCCAGTCTAGTCACAGTTGGATTTGCCTTGATAGGCCCAGATGGGCAACCAGTAGTCACTTTCCCAGCGCTTTATCGGCAGGGGCCTATGGACCCCTGGCTGGATCACCTATCCTACCACCCCGAGGTATCCTCGGGATACCCCTTTTGGGGGTCTGTGTTTCCTTTTCCGCAGTTCGGGGTTGGACTTGGCTTATTTGGCGACCTTCTGCATACGGGGTCAGAGGACCACTC--TGGGGATCGGACGG-ACTGACATTTCTGGGCTGGACGTAGGGGCAGCAGATTCTCTGGCCCCCAGAGTTGCTGTTGGCCTCTTGGGAATCTGCCCCATTTTGGGGAAGGGAATAGAGCCAGTCCCTAAACTAAAGCCACTAGTCACCAGAGACTTTGGAATTTGGGG
>gene=chr20_814199-815199; species=canFam
ACCGAGGAGAACGCTGAGGCGCCCGGAGGCAAGTGTCCCATC---------CCTGGCTGAGAATCCAGTTCACATCTTTCAGCTCCACCTCGAAA-TCTCCAGTCTGGGTAGACCTAGATTTGCCTGGAGAGGTCCAGACGCTCAACTGGTGGTCAGCTCCTCAGC-------CTGCAAGATGCCCTGGAGCCCAGGCTGGATCACCTACCCGCCGCTCCTGCATTGCCCCCTGGGTGCCCCCTCTGGGCATCTGTCTTCCCTTCTCTAGGGCCAGAGGTTGGATTCGGCTCGTTTGGGGTCCTTCTGCCCACAGGGTCAAAGGGCTGTTTT-GGGGGATCCGACTGGACCGACGTGTCTTGGTTAGGTGCTAGGGCAGCAGGTGCTTTGG-CCCTGGAACCACTGTTAGATTCTTGAGAATCTGCTCCAGGCTGGGGGAATGGGTAAAGGCAGCCACTGAAGTTAAGCCACTAGTCAGCAGAGACTTTGGAGTTCAGGA
>gene=chr20_814199-815199; species=equCab
gtggatgagaacgctgaggctcagagacgcgaGTGTCCCAGCTTGGCGACGTCTGGCAGAGAATCCAGTTCTGGTCTCTCTGCCCCACCTTGCAG-TGTCCAGTCTAGGTAGATCTAGATTTGCCTTGAGAGGCCCAGACGGGCAACTGCTGGTCACTTTCTCAGCCTCTTATCAGCAGGAGCCCGTGGAGCCCTGGCTGGATCACGCCCC-----CCCCCGCGC-GTCCTCGGGATGCTccctctgggcatctgtcttcccttctccagagcctgaggttggactcggctcacttagggcccttctgcctacgggaTCAGAGGGCCGCTCTGGGGGGAGTGGGCAGGCCTGACGT-TCTGGATTAGGTGCCAGGGCAGCAGATGCT-------CTGGCGTCGCTGTTGGACTCTTGAGAATCTGCCCCAGGCCGGGGGAAAGGATAG-GGCAGCTCCTCAAGCGAAGCCACTAGTCACCGGAGACTTTGGAGTTGGGGG
>gene=chr20_814199-815199; species=gorGor
acagatgaggactctgaggctcagagaggcaagtgTCCCGGCCCGGCGAGCTCTGGCGGAGAATCCAGTTCAAGTCTTTCTGCCCCACCTCGCAG-CCCCTAGTCTAGTCACATCTGGACTTGCCTTGAGAGGCCCAGACGGGCAACTGGTAGTCATTTTCCCAGCGTTTTATCGGCAGGGACCTGTAGACCCCTGGCTGGATCACATATCCCCGCGCCCCACACTGTCCTCGGGATACCCCTTTTGGGCGTCTGTCTTTCCTTCTCCGCAGTCTGGGGTTGGACTCGGCTCATTTGGCGCCTTTCTGTCTACGGGGACAGAGGACCACTCTTTGGGGATCGGACGGGACTGACATTTCTGGGCTGGATGCAGGGGCAGCAGATTCTCCAGCCCCCAGAGTCGCTGCTGGCCTCTTGGGAATC-TCCCCAGTTTGGGGAAGGGAATAGAGCCAGTCCCTAAACCAAAGCCACTAGTCACCAGAGACTTTGGAATTGGGAG
>gene=chr20_814199-815199; species=panTro
acagatgaggactctgaggctcagagaggcaagtgtcccggcccggCGAGCTCTGGCGGAGAATCCAGTTCAAGTCTTTCTGCCCCACCTCGCAG-CCCCTAGTCTAGTCACATCTGGACTTGCCTTGAGAGGCCCAGACGGGCAACTGGTAGTCATTTTCCCAGCGTTTTATCGGCAGGGACCTGTAGACCCCTGGCTGGATCACATATCCCCGCGCCCCACACTGTCCTCGGGATACCCCTTTTGGGCGTCTGTCTTTCCTTCTCCGCAGTCCGGGGTTGGACTCGGCTCATTTGGCGCCTTTCTGTCTACGGGGACAGAGGACCACTGTTTGGGGTTCGCACGGGACTGACATTTCTGGGCTGGATGCAGGGGCAGCAGATTCTCCAGCCCCCAGAGTCGCTGCTGGCCTCTTGGGAATCATCCCCAGTTTGGGGAAGGGAATAGAGCCAGTCCCTAAACCAAAGCCACTAGTCACCAGAGACTTTGGAATTGGGAG
>gene=chr20_814199-815199; species=papHam
acagatgaggactctgaggttcagagaggcaagtgtcctggctcggcgagctctggcagagaatccagttcaaggctttctgccctacctcgcag-cccctagtctAATCATATCTAGACTTGCCTTGAGAGGTACAGACGGGCAACTGGTAGTCATTTTCCCAGCATTTTATCGGCAGGGGCCTATGGACCCCTGGCTGGATCACCTATCCCTGCGCCCCACACTGTCCTCGGGATGCCCCTTTTGGGCGTC-----TTTCTTCTCCGCAGTCCGGGGTTGGACTCGGCTCATTTGGCGCCCTTCTGCCTACGGGGTCAGAGGACCACTCTTTGGGCATCGGATGGCACTGACATTTCTGGGCTGGATGTAGGGGCAGCAGATTCTCCAGCCCCCAGAGTCGCTGCTGGTCTCTTGGGAATCTTCCCCGGTTTGGGGAAGGGAATAAAGCCAGTCCCTGAACCAAAGCCTCTAGTCACCAGAGACTTTGGAATTGGGGG
>gene=chr20_814199-815199; species=ponAbe
acagatgaggactctgaggctcagagaggcaagtgTCCCGGCCCGGCGAGCTCTGGCGGAGAATCCAGTTCAAGTCTTTCTGCCCCACCTCGCAG-CCCCTAGTCTAGTCACATCTAGACTTGCCTTGAGAGGCCCAGACGGGCAACTGGTAGTCATTTTCCCAGCGTTTTATCGGCAGGGACCTATAGACCCCTGGCTGGATCACATATCCCCGCGCCCCACACTGTCCTCGGGATACCCCTTTTGGGCGTCTGTCTTTCCTTCTCCGCAGTCCGGGGTTGGACTCGGCTCATTTGGCGCCCTTCTGTCTACGGGGACAGAGGACCACTCTTTGGGGATCGGACGGGACTGAACTTTCT--GCTGGATGCAGGGGCAGCAGATTCTCAAGCCCCCAGAGTCGCTGCTGGCCTCTTGGGAATCATCCCCAGTTTGGGGAAGGGAATAGAGCCAGTCCCTAAACCAAAGCCACTAGTCACCAGAGACTTTGGAATTGGGAG
>gene=chr20_814199-815199; species=rheMac
acagatgaggactctgaggttcagagaggcaagtgtcctggctcggcgagctctggcagagAATCCAGTTCAAGGCTTTCCGCCCTACCTCGCAG-CCCCTAGTCTAGTCATATCTAGACTTGTCTTGAGAGGTACAGACGGGCAACTAGTAGTCATTTTCCCAGCATTTTATCGGCAGGGGCCTATGGACCCCTGGCTGGATCACCTATCCCTGCGCCCCACACTGTCCTCGGGATACCCCTTTTGGGCGTC-----TTTCTTCTCCGCAGTCCGGGGTTGGACTCGGCTCATTTGGCGCCCTTCTGCCTACGGGGTCAGAGGACCACTCTTTAGCCATCGGATGGCACTGACATTTCTGGGCTGGATATAGGGGCAGCAGATTCTCCAACCCCCAGAGTCGCTGCTGGCCTCTTGGGAATCTTCCCCGGTCTGGAGAAGGGAATAAAGCCAGTCCCTGAACCAAAGCCACTAGTCACCAGAGACTTTGGAATTGGGGG
>gene=chr20_821002-822002; species=hg19
tagaactcaccagatagtgattgttgggaagattaaaatgggttacccgataccaagaaaaacactttcccgtgcctggcacaGTGAACATCACCTGGCGGTCGTTCTGAGTGTCAGGGAGCGGGGCTCAGTTTGTCCATCTCTAAGGTGGGTGCGCTTGCCTGCCAGAGCCACGGGGACCCCGCGCGCCAGGTGTGCGGTGGGCGGGTCTCGGCTCCCGGAAGAACTTCCCTGGGTGGTCCTGGAGCGGGTCGGACCCAGTTCCTGAGCCAGGCCAGCTGCCGGCGGCCGGGGCTCGGGTTCTGGCCCCTGCCTGGCTTTCCTTACCCTTTTCGGGTAGTACCTGGACCAGCGGGTTCACTTGCCCGCGGCCGCCGGAAGTTGCGCAAACTCAGCTTGCCGGAGCCCCAGGTGGGCCGGGCCGGAGGAGCGCAGGCCAGCGGCGCGGGCGCAGCCGGGTACGTGCGGACCGCGGCGGGGGGCGCCCAGCCGGGGTAGGG
>gene=chr20_821002-822002; species=bosTau
--gagctcccttcataggggttgttgggaagattaaaatgggttaatTAACACCAGGAGAAG-------------TTAATATA-------TTAACTGGCGATCACTGTGGCAGTG-ACAAGGGGGACTCAGTTTTTCCATCTGCAAGATGGGAGCCCTTACCCTAAC-----------------TGGGTCAGCTG-GGGATGGGCGGGC-CCCGCTCGCGGAAGGGCTTCCTGGGGTAGGC-AGG-GCGTCTGAGACCAGGTCCCGGCGCCGAGTTGGCGGACTGCAGCCTGGGCT-CGGTTCCGACCGCTGCCTGGTTTTCCTTGCCCTTTTCGAGTAATTCCTGGACCGGCGGGTTCACTTGCCGGCGGCCGCCGGAAGTTGCGCAAACGTGTGTTACCTGAG-CTCAGGTGGGCCGGGCTGGAG-AGCGCAGAGCGGCGGCCAGGACGCAGCCAGGTATGTGCGGACCGGGGCC-TGGGCGCCCGGCCGGGGTC-GG
>gene=chr20_821002-822002; species=calJac
ttgaactcacctgatagtgattgttgggaagattaaaatgggttacctgataccaagaaaagcactttcttgtgcctagcacagtgaacagcacccgatGGTCGTTCTGA--GTCTGGGAGAGGGGCTCAGTTTGTCCATCTCTAAGATGGGTGCGCTTGCCTGCCAGGGCCACAGGTACTCCGCGCGCCAGGTGTGCGGTAGGCGGGTCTCGGCTCCCGGAAGAGCTTTCCTGGGTGGTCCTGGAGCCGGTCGGACCCGGTTCCTGAGCCAGGCCATCTGCCAGCGGCCGGGGCTCGG--------------------------A-------------------GGGCCGGCGGGTTCATTTGCCCGCAGCCGCCGGAAGTTGCGCAAACTCAGGTTGCCTGAGCCCCAGGTGGGCTGGGCTGGAGGAGCGCAGGCCAGCCGCGCGGGCGCAGCCAGGTACGTGAGGATCGGGGTGGGGGGCGCCCAGCCGGGGTAGTG
>gene=chr20_821002-822002; species=canFam
--gagttcacctcataggggttgttgggaagattaaaatgggttaatgaatagcaggaacagcactttctcgtgcctggcacaGCCGACATTCAT--GCCGTCATTGCGGCTGTGAGAGCGGGGGACTCAGTTTTGCCATCTCCAGGATGGGCGCACTTGCCCGCGC-AGCGCCGGTGGCCACGTGTGGCGGGCGGGGGGGAA---GGC-CCGGCTCGCGGGACAGCTTCCTGGG-TAGGACGGG-GCAGCTGGGC-------------CCGCGTC----CCCGGCGTCCTGGGCTCAGGTTCTGCCCCCTGCCTGGCTTTCGTTCTCCCTTTCGGGTAATACCTGGGCCGGCGGGTTCACCTGCCCAAGGCCGCCGGAAGTTGCGCAAACGCGTGTTACCTGAGCTCCAGGTGGGCCGGGCCCGGGGAGCGCTCGGTAGCGGCGCGCGCGCAGCCAGGTATGTgcggggcggggtcggggg-----------------g
>gene=chr20_821002-822002; species=equCab
--gagctcacctcgtaggggctgttgggaagattaaaatgggttaattaacaccaggaaaagcgctttcttgtgccgggcgcggtgaacgttaactgggggtcattgtGACGGTGGGGGAGGGGGACTCAGTTTCTGCATCTCCTAAATGGGTGCGCGTGCCGAGTG-GGCCCCGGGGGCTCCACGCGGCAGGTGGGGAAGGG---AGC-CCAGCTCGCGGAAGGGCTTCCCGGGGCCGGTCGGG-GCCGCTGGACCC-AGTCCTGGCGCCGCGCCGACTGCCAGCGGCCCGGGCTC-GGTTCT--CCGCCGCCTGCCTTCTGTTCCCCCTTTCGGGTAACACCTGGGTTGGCGGGTTCACCTGCTCGCGGCCGCCGGAAGTTGCGCAAACGCGTGTTACCTGAGCCCCAGATgggctggg-cgcaggagcgcagtgcagcggcgcgggcgcagccaggtacgtgtgggccggggccgggggcgTCCGGCCCGGGTAGAG
>gene=chr20_821002-822002; species=gorGor
-----------------------------------------------------CAAGAAAAACACTTATCCGTGCCTGGCACAGTGAACATTACCTGGCGGTCGTTCTGAGTGTCAGGGAGGGGGGCTCAGTTTGTCCATCTCTAAGATGGGTGCGCTTGCCTGCCAGAGCCACGGGGACTCCGCGCGCCAGGTGTGCGGTGGGCGGGTCTCGGCTCCCGGAAGAACTTCCCTGGGTGGTCCTGGAGCGGGTCGGACCCAGTTCCTGAGCCAGGCCAGCTGCCAGCGGCCGGGGCTCGGGTTCTGGCCCCTGCCTGGCTTTCCTTACCCTTTTCGGATAATACCTGGACCAGCGGGTTCACTTGCCCGCGGCCGCCGGAAGTTGCGCAAACTCAGGTTGCCGGAGCCCCAGGTGGGCCGGGCCGGAGGAGCGCAGGCCGGCGGCGCGGGCGCAGCCAGGTACGTGCGGACCGGGGCGGGGGGCGCCCAGCCGGGGTAGGG
>gene=chr20_821002-822002; species=panTro
tagaactcaccagatagtgattgttgggaagattaaaatgggttacccgataccaagaaaaacactttcccgtgcctggcacaGTGAACATTACCTGGAGGTCGTTCTGAGTGTCAGGGAGCGGCGCTCAGTTTGTCCATCTCTAAGATGGGTGCGCTTGCCTGCCAGAGCCACGGGGACTCCGCGCGCCAGGTGTGCGGTGGGCGGGTCTCGGCTCCCGGAAGAACTTCTCTGGGTGGTCCTGGAGCGGGTCGGACCCAGTTCCTGAGCCAGGCCAGCTGCCGGCGGCCGGGGCTCGGGTTCTGGCCCCTGCCTGGCTTTCCTTACCCTTTTCGGGTAATACCTGGACCAGCGGGTTCACTTGCCCGCGGCCGCCGGAAGTTGCGCAAACTCAGGTTGCCGGAGCCCCAGGTGGGCCGGGCCGGAGGAGCGCAGGCCAGCGGCGCGGGCGCAGCCGGGTACGTGCGGACCGGGGCGGGGGGCGCCCAGCCGGGGTAGGG
>gene=chr20_821002-822002; species=papHam
tagaactcaccagatagcgattgttgggaagattaaaatgggttacctgataccaagaaaaacactttcccgtgcctggcacagtgaacattACCTGGCGGTCCTTCTGAGTGTCAGGGAAGGGGGCTCAGTTTGTCCGTCTCTAAGATGGGTGCGCTTGCCTGCGGGAGCCACCGGGACTCCGCGCGCCAGGTGTGCGGTGGGCGGGTCTCGGCTCCCGGAAGAACGTCCCTGGGTGGTCCTGGAGCCGGTCGGACCCGGTTACTGAGCCAGGCCAGCTGCCAGCGGCCGGGGCTCGGTTTCCGGCCCCTGCCTGGCTTTCCTTACCCTTTTCGGGTAATACCTGGACCGGCGGGTTCACTTGCCCGCAGCCGCCGGAAGTTGCGCAAACTCAGGTTGCCGGAGCCCCAGGTGGGCCGGGCCGGAGGAGCGCAGGCCAGCGGCGCGGGCGCAGCCAGGTACGTGCGGACCTGCGTGGGGGGCGCCCAGCCGAGGTAGGG
>gene=chr20_821002-822002; species=ponAbe
tagaactcaccagacagtgattgttgggaagattaaaatgggttacccgataccaagaaaaacacttccccgtgcctggcacagtgaacattACCTGGCAGTCGTTCTGAGTGTCAGGGAGGGGGGCTCAGTTTGTCCATCTCTAAGATGGTTGCGCTTGCCTGCCAGAGCCACTGGGACTCCGCGCGCCAGGTGTGCGGTGGGCGGGTCTCGGCTCCCGGAAGAACTTCCCTGGGTGGTCCTGGAGCGGGTCGGACCCAGTTCCTGAGCCAGGCCAGCTGCCAGCGGCCGGGGCTCGGGTTCCAGCCCCTGCCTGGCTTTCCTTACCCTTTTCGGGTAATACCTGGACCGACGGGTTCACTTGCCCGCGGCCGCCGGAAGTTGCGCAAACTCAGGTTGCCGGAGTCCCAGGTGGGCCGGGCCGGAGGAGCGCAGGCCAGCGGCGCGGGCGCAGCCAGGTACGTGCGGACCGGGGCGGGGGGCGCCCAGCCGGGGTAGGG
>gene=chr20_821002-822002; species=rheMac
tagaactcaccagatagcgattgttgggaagattaaaatgggttacctgataccaagaaaaacactttcccgtccctggcacaGTGAACATTACCTGGCAGTCCTTCTGAGTGTCAGGGAAGGGGGCTCAGTTTGTCCGTCTCTAAGATGGGTGCGCTTGCCTGCCGGAGCCACCGGGACTCCGCGCGCCAGGTGTGCGGTGGGCGGGTCTCGGCTCCCGGAAGAACTTCCCTGGGTGGTCCTGGAGCCGGTCGGACCCGGTTACGGAGCCAGGCCAGCTGCCAGCGGCCGGGGCTCGGGTTCTGGCCCCTGCCTGGCTTTCCTTACCCTTTTCGGGTAATACCTGGACCGGCGGGTTCACTTGCCCGCAGCCGCCGGAAGTTGCGCAAACTCAGGTTGCCGGAGCCCCAGGTGGGCCGGGCCGGAGGAGCGCAGGCCAGCGGCGCGGGCGCAGCCAGGTACGTGCGGACCGCGTGGGGGGGCGCCCAGCCGAGGTAGGG
>gene=chr20_849415-850415; species=hg19
CTAATTTCTTCATCACTGAAATGGGAAGAAAACTAACCTGGTGCAGGGAGAGGTGACAAGTGTTTTCCATAGGAACCCGCAGATGCAGGTATCCTAGAGGCTGGCACCTATGAGCTGTGGCCCCCAGGAGACCCAGTCTAGGCTCGAGACCACACCAGCCGTGCCCTCTACAGTGCCTTGTGCTGCCCAGGATCCTCAGGTTGGTCTTGTCTGCAGCCATTGTGAGTCAGCCTCACTGTCAGAAGGGCTTTCAGAGGTTGCTAGGTGCTCTGTCCATGGGAAACTGAGGTTCAGAGAGGGCCAGGGGCTCTGATCCAATGGCAGAGCCAGACTGATAACAGGGTCTAATATTCCTGGGCAGGACACAGCTGTGCCCTTGATAGTCAGAGGCAATCTGGGATGAACTGGATCCTGGGGTCAGGACCTGGGGACAGGGAGGCCGAGAGAGGGCACAGAGGTGGAGAGAAGAGAGATGAGAGCCAGGGACAGGGAACGAGGGA
>gene=chr20_849415-850415; species=bosTau
ctaatttcttcattgctaaggtggggagagtGCTGGTCTGATGCAGAGAGAGGTGACAAGGCTTCTAAGTAGGTACCTGCAGATATAGGTATCCTTG----CAGTTTTTGCAAGCAGTGG-CTTCAGGAGACCCAGCCAAGGC-CAAGGACATGCCAGCTAGG--CCCTA--GGGCCCTGTGC-ACTCCAAGTCCTTTATCTGGTCATGTCTACAGCTGTGGTGAGTCAGTGTTGCTGTC--------TTTTAGGCTTCCGCAGGTGCTCTCTCCATGGGAACTGAAGGCTCAGAGAGGGCCAGGGGTGCTGCTCCAGGGGCAGAGCCGGACTG-AGTTAGGATGTGACACCTCTGGGCAGGACACAGCAGTGCCCTTGATAGTCTGGGGCAAACCGGGATTAGCTAGAGCCCGGGGACAGGCCTTGGGGGCACGGAGGCTAGGAGAAGGGGCAGGGATAGAGAT--GAGAGCCAGGAATCTGCAAGAGGGAAGGAGAAA
>gene=chr20_849415-850415; species=calJac
cttatttcttcatcactcaaatgggaagaaaacttaactggtgcagggAGAGGCGACAAGGTTTTTGCATAGAAACCTGCAGATGCCGGCCTCCTAGAGGGTGGTCCCTATGAGCTGTGACCCCCAGGAGACCCAGCCTAGGCTGGAGGCCACACCAGCCATCACCTCGACAGTGCCTTGTACTACCCAGGGTCCTCAGGCTGGTCTTGTCTGCAGCCATCATGAGTCAGTATCACTGTCAGAAGGGCTTTCAGAGGTTGCTAGCTGCTCTGTCCATGggaaac--aggctcagagagggccaggggctcggatccaatggcagagccagactcagaacaaggtctAATATTCCTGGGCAGGACACAGCTGTGTCCTTGATAGTCTGAGGCAATCTGAGATGAACTGGAGCCT-GGGTCAGGACCTGGGGACAG-GAGGCTGAGAAAAGGCACATAGGTGGAAAGAAGAGAGATGGGAGCCAGGGACAGTGAAGGAGAGA
>gene=chr20_849415-850415; species=canFam
----------catcactaaaatggggagaaggctggtctagTGTAGGGAGAGGTAACAAGGATTCTGCATAGGAACCTGCAGAGTCAGGTATCCCAGAAGATAGTTCCTATGAGTAGCGACCCGGA-GAGATCCAGCCAGGGC-CAAAGC--CACCAGCCATGC-CCCCACAAGGGCCTGTGCCGCCTGGAGTCCTGCTGCTGGTCTTGTCCATAGCTGCTGTGGGTTGGCATCATGGTCAG-GGGActttttgaagccagcagctgctctgtccatgggaaacacaggctcagagagggccagggactctgctccagggacacagccagacag-aaccagagtctggCATCCCTGGACAGGCCACAGCTGTATCCTTGATAGTTGGGGGCAACTTGGGGTGAGCTGGAGCCTGGAGCCAGGACTTGGGGG---------------------------TGGGGAGATGGGAAATAGGAGTCAGAGAGATGGAAGGAAGAC
>gene=chr20_849415-850415; species=equCab
ctaatttcttcatctctagaatggggagaacactggtctgacgta--gagaggtgacaaggattctgc--aggaaccagcagatgcagatacctcagaagccagttcttATGAGCAGCGGCCCCCAGGACACCCTGCCAAGGC-CAGGGCCACATGAGCTATGT-CCCCACAGGGCCTTGT-CCACTGGGGGGCCTCCAGCTGGTCTTGTCTGCAGCCCCTGTGAGTCAGTGTCACTGTCAG-Tgggcttttagagctgtgcagttgctccgtccctgggaaacggaggctccgagagagccaggggctctgccccaggggcagagccagactg-aaccagggtctcatgtctcTGGGCAGGACACAGCTGTGCCCCTAATAGTCGGGGGTAACCTGGGACGAGCCGGAGCCTGGGGCCagg----gaggg---------tgtgagcgggggcagagatggagagaagagagatgggagtcagagagatggaaggag--a
>gene=chr20_849415-850415; species=gorGor
TTAATTTCTTCATCACTGAAATGGGAAGAAAACTAACCTGGTGCAGGGAGAGGTGACAAGGGTTTTCCATAGGAACCCGCAGATGCAGGTATCCTAGAGGCTGGTACCTATGAGCTGTGGCCCCCAGGAGACCCAGTCTAGGCTCGAGACCACACCAGCCATGCCCTCTACAGTGCCTTGTGCTGCCCAGGATCCTCAGGCTGGTCTTGTCTGCAGCCATTGTGAGTCAGCCTCACTGTCAGAAGGGCTTTCAGAGGTTGCTAGGTGCTCTGTCCATGGGAAACTGAGGTTCAGAGAGGGCCAGGGGCTCTGATCCAATGGCAGAGCCAGACTGATAACAGGGTCTAATATTCCTGGGCAGGACACAGCTGTGCCCTTGATAGTCAGAGGCAATCTGGGATGAACTGGATCCTGGGGTCAGGACCTGgggagagggag-ccgagagagggcacagaggtagagagaagagagatgggagccagggacagggaa-gaggga
>gene=chr20_849415-850415; species=panTro
CTAATTTCTTCATCACTGAAATGGGAAGAAAACTAACCTGGTGCAGGGAGAAGTGACAAGGGTTTTCCATAGGAACCCGCAGATGCAGGTATCCTAGAGGCTGGTACCTATGAGCTGTGGCCCCCAGGAGACCCAGGCTAGGCTCGAGACCACACCAGCCGTGCCCTCTACAGTGCCTTGTGCTGCCCAGGATCCTCAGGCTAGTCTTGTCTGCAGCCATTGTGAGTCAGCCTCACTGTCAGAAGGGCTTTCAGAGGTTGCTAGGTGCTCTGTCCATGGGAAACTGAGGTTCAGAGAGGGCCAGGGGCTCTGATCCAATGGCAGAGCCAGACTGATAACAGGGTCTAATATTCCTGGGCAGGACACAGCTGTGCCCTTGATAGTCAGAGGCAATCTGGGATGAACTGGATCCTGGGGTCAGGACCTGGGGACAGGGAGGCCGAGAGAGGGCACAGAGGTGGAGAGAAGAGAGATGGGAGCCAGGGACAGGGAACGAGGGA
>gene=chr20_849415-850415; species=papHam
CTAATTTCTTCATCACTCAAATGGTAAGAAAACTAACCTGGTGCAGGGAGAGGTGACAAGGGTTTTGCATAGGAACCCGCAGATGCAGGTATCCTAGAGGCTGGTCCCTATGAGCTGTGGCCCCCAGGAGACCCAATCTAGGCTTGAGACCACACCAGCCATGCCCTCTGCAGTGCCTTGTGCTGCCCAGGATCCTCAGGCTGGTCTTGTCTGCAGCCATTGTGAGTCAGCATCACTGTCAGAAGGGCTTCCAGAGGTTGCTAGGTGCTCTGTCCATGGGAAAC--AGGTTCAGAGAGGGCCAGGGGCTCTGATCCAATGGCAGAGCCAGACTGAGAACAGGACCTAATATTCCTGGGCAGGACACAGCTGTGTCCTTGATAGTCTGAGGCAATCTGGGATGAACTGGAGCCTGGGGTCACGACCTGGGGACGGAGAGGCTGAGAGAGGGCACAGAGGTGGAGAGA----AGATGGGAGCCAGGGACAGGGAAGGAGGGA
>gene=chr20_849415-850415; species=ponAbe
ctaatttcttcatcactgaaatgggaagaaaactaacctggtgcagggAGAGGTGACAAGGGTTTTGCATAGGAACCTGCAGATGCAGGTATCCTAGAGGCTGGTCCCTATGAGCTGTGGCCCCCAGGAGACCCAGTCTAGGCTCGAGACCACACCAGCCATGCCCTCTGCAGTGCCTTGTGCTGCCCAGGATCCTCAGGCTGGTCTTGTCTGCAGCCATTGTGAGTCAGCCTCACTGTCAGAAGGGCTTTCAGAGGTTGCTAGGTTCTCTGTCCATGGGAAACTGAGGTTCAGAGAGAGCCAAGGGCTCTGATCCAATGGCAGAGCCAGACTGATAACAGGGTCTAATATTCCTGGGCAGGACACAGCTGTGTCCTTGATAGTCAGAGGCAATCTGGGATGAACTGGATCCTGGGGTCAGGACCTGGGGACAGGGAGGCCGAGAGAGGGCACAGAGGTGGAGAGAAGAGAGATGGGAGCCAGGGACAGGGAAAGAGGGA
>gene=chr20_849415-850415; species=rheMac
CTAATTTCTTCATCACTCAAATGGTAAGAAAACTAACCTGGTGCAGGGAGAGGTGACAAGGGTTTTGCATAGGAACCCGCAGATGCAGGTATCCTAGAGGCTGGTCCCTATGAGCTGTGGCCCCCAGGAGACCCAATCTAGGCTTGAGACCACACCAGCCATGCCCTCTACAGTGCCTTGTGCTGCCCAGGATCCTCAGGCTGGTCTTGTCTGCAGCCATTGTGAGTCAGCATCACTGTCAGAAGGGCTTCCAGAGGTTGCTAGGTGCTCTGTCCATGGGAAAC--AGGTTCAGAGAGGGCCAGGGGCTCTGATCCAATGGCAGAGCCAGACTGAGAACAGGACCTAATATTCCTGGGCAGGACACAG------------------------------------------------------------------------------------------------------------------------------------
>gene=chr20_896015-897015; species=hg19
CCTCAGACCCACCCCTGCCCCTCTTTGTGCAGCTCAGAGACAGCCCTCTGTGCTCAGGGAAGGCCTCTTGGATGGACACTCCACCTGCTGATTGTGACAGACCCCAAAGCCGCCCTCTGCCCCCTGCAAACCTCCCATGCCCCGTACCTTCTTCAGCCACTGCGTGTTGTTCTGCAGTGCCTGCTCCAGCTGTTTCACCTGCTGGGTGGGCAACTTCCCCAGGTGCAGTGGGTTGGCCAGTGATTCTCTCTGGAGGGTGTTGGAGTCCCTGGAGACCTCAGGCCCCGGAGGGCAGGGCTCAGACTTGGGCAGCAAGAAGGTGTAGCTACAGTGGCCGTGCTGGACTACAAGTGTCTCGCAGCCCCTATCCGCCTCCTGCCTTGTCTGTTGAGCCACAGACATGGTGGCAACCACAAGGAGGAGGCTGCCCTGCAGCATGGCTAGCTGGGAGAGCATCTGAAGATGTGTCAATGGCGAGGGATGTCTGCTCAGAGCCCTAG
>gene=chr20_896015-897015; species=bosTau
cctcaggctcatctctgcccct-tatgtacaatTCAGAGCTGGCCATCTGTGTCCAGGGCAGGGCTCTGGGGTAGATGCTCCACCTGCTGTTCGCT----GC-CCT------------CACCCCCGCAGACCCAG-----TCCTTACCTTCTGCAGCCACTGCGTGTTGTTCTCCAGCATTTTTTCCAGCTGTCGCATCCGCTGGCTTGGCCAGTCTCCTAGGTTCAGTGTGGCCGCCGGGGAGTCCCTCTGGAGACTGTTAGAGCCCCCAAAGGCCTCGGGCTCAGGTGGGCAGGGCTCAGGCTCTGGCAGCACGAAGGTGTAGCTGCATTGGCCGTGCTGGACTCGGTGGGCCCGGCGGCGCCCAGCGGCCTCCTGCCCCCTCCGCTGGGCCACAGTTGTAGAGGCCACAATGAGAAGGAGGCCACCCAGCAGCATGGCTGGTGGGGAGGGCATCCAGAGATGTGGTGATGGCGAGGGGTGTTGAGTCAGAGCCCCTA
>gene=chr20_896015-897015; species=calJac
CCTCAGGCCCATCCCTACCCCTCTCTGTGCAACTCAGAGCCAGCCCTCTGTGCACAGGGAAGGCCTCTGGGTTAGATGCTCCACGTGCTGATTGTGACAGACCCCACAGCAGCCCTCTGCCCCCTGCACGGCCCCCACACCCCATACCTTCTCCAGCCACTGCGTGTTGTTCTGCAGCGCCTGCTCCAGCCGTTTCACCCGTTGGGTGGGTAACTTCCCTGGGTGCAGTGGGGTGGCCAGGGGGTCCCTCTGGAAACTGCTGAAGTCCCCAGAGGGCTCAGGCCCTGGAGGGCAGGGCTCGGACTTGGGCAGCAAGAAGGTGTAGCGACAGTGGCCGTGCTGGACTACAAGTGTCTCTCGGTCGCCATCCGCCTCCTGCCTTGTTTGTTGAGCCACAGACATGGTGGCAACCATGAGGAGGAGGCCACCCCACAGCATGTCGAGCTGGAAGAGCATCCGGAGATACGGCAATGGTGAGGGGTGTTGGGTCAGAGCCCCAG
>gene=chr20_896015-897015; species=canFam
cgtcagggccatctctgtcctt-tctgtacaattcagagCTGGCCTTT-GTGCCCTGGGCAGGCCTCTGGGGAGGACGCCCCACCTCTCCATGGAGACAGGCCCCCATGCCTCCCGCCACCACCTGCAGGCCCAG-----CCCTTACCTTCTGCAGCCACTGTGTGTTGTTCTCCAGCACCTTCTCCAGCTGCTGCACTCGCTGGGTGGGCCAGTCCCCCAGGTTCAGGGGGGCTGCGGGTGAGTCCCTCTGGAGGCTGTTGGAGCCGCCGAAGGCCTCGGGCTCCGGTGGGCAGGGCTCGGGCTCGGGCAGCACGAAGGTGTAGCTGCACTGGCCGTGCTGGACGCGGTGTgcccggcggcgcccgcccgccTCCTGCCCCCTGCGCTGGGCCACGGTCAGGGCGGCCGCGGTGAGGAGGAGGCTACCCAGCAGCATGGCCGGCCGGGACAGCATCCGGAGATGC------------GGGTGTgggccccgagccccca
>gene=chr20_896015-897015; species=equCab
cctcaggctcatccctgcccct-tccgtacaatTCAGAGCTGGCCCTCTGTGCCCAGGGAAGGCCTCTGGGGTGGCCACTCCCCCTCCGCATTGAGACAGACCCCAGAGCCACCCAGCACCCCCTGCAGGCCCAG-----CTCTTACCTTCTGCAGCCACTGCGTGTTGTTCTCCAGCATCTTCTCCAGCTGCCGCACCCGCTGGGCTGACCAGTCCCCGAGGTTCAGTGTGGCGGCGGGCGAGTCCCTCTGGAGGCTGTTGGAGCCCCCGAAGGCCTCAGGCTCGGACGCGCAG------GGCTCAGGCAGCACGAAGGTGTAGCTGCACTGGCCGTGCTGGACGCGGTgcgcccgccggcgcccgcccgccTCCTGCCCTCTCCGCTGGGCTGCAGTCACGGTGGCCACCATAAGGAGGAGGCTGCCCAGCAGCATGGCTGGCCAGGAGGGCATCCAGAGATGTGGCGATGGCGAGGGGTGTCTGGTCAGAGCCCCCC
>gene=chr20_896015-897015; species=gorGor
--------------------------------------------------------------------------------------------------------------------------------------------------------------------------------------------------------------------------------------------------------------------------------------------------------------------------------------------------------------------------------------------------------------------------------------------------------------------------------------------------------------------
>gene=chr20_896015-897015; species=panTro
CCTCAAACCCACCCCTGCCCCTCTTTGTGCAGCTCAGAGACAGCCCTCTGTGCTCAGGGAAGGCCTCTTGGATGGACACTCCACCTGCTGATTGTGACAGACCCCAAAGCCGCCCTCTGCCCCCTGCAAACCTCCCATGCCCCGTACCTTCTTCAGCCACTGCGTGTTGTTCTGCAGTGCCTGCTCCAGCTGTTTCACCTGCTGGGTGGGCAACTTCCCCAGGTGCAGTGGGTTGGCCAGTGATTCTCTCTGGAGGGTGTTGGAGTCCCTGGAGACCTCAGGCCCTGGAGGGCAGGGCTCAGACTTGGGCAGCAAGAAGGTGTAGCTACAGTGGCCGTGCTGGACTACAAGTGTCTCGCAGCCCCTATCCGCCTCCTGCCTTGTCTGTTGAGCCACAGACATGGTGGCAACCACAAGGAGGAGGCTGCCCTGCAGCATGGCTAGCTGGGAGAGCATCTGAAGATGTGTCAATGGCGAGGGATGTCTGCTCAGAGCCCTAG
>gene=chr20_896015-897015; species=papHam
CCTCAGGCCCGTCCCTGCCCCTCTCTGTGCAACTCAGAGCCAGCCCTCTGTGCTCAGGGAAGGCCTCTGGGATGGACGCTCCACTTGCCGATTGTGACAGACCCCAAAGCCACCCTCTGCCCCCTGCAAGCCTCCCATGCCCCATACCTTCTTCAGCCACTGCGTGTTGTTCTGCACTGCCTGCTCCAGCCGTTTCACCTGTTGGGTGGGCAACTTCTCCAGGCGCAGTGGGTTAGCCAGTGATTCCCTCTGGAGGGTGTTGGAGTCCCTGGAGGCCTCAGGCCCTGGAGGACAGGGCTCAGGCTTGGGCAGCAAGAAGGTGTAGCTACAGTGGCCGTGCTGGACTACAAGTGTCTCGCAGCCCCTACCTGCCTCCTGCCCTGTCTGTTGAGCCACAGACATGGTGGCAACCAAGAGGAGGAGGCTGCCCCGCAGCATGGCTAGCTGGGAGAGCATCTGGAGGCGTGGCAATGGCAAGGGGTGTCTGCTCAGAGCCCCAG
>gene=chr20_896015-897015; species=ponAbe
CCTCAGACCCATCCCTACTCCTCTTTGTGCAGCTCAGAGCCAGCCCTCTATGCTCAGGGAAGGCCTCTGGGATGGACACTCCACCTGCCGATTGTGACAGACCCCAAAGCCACCCTCTGCCCCCTGCAAACCTCCCACGCCCTGTACCTTCATCAGCCACTGTGTGTTGTTCTGCAGTGCCTGCTCCAGCTGTTTGACCCGTTGGGTAGGCAACTTCCCCAGGCGCAGTGGGTTGGCCAGTGATTCTCTCTGGAGGGTATTGGAGTCACTGGAGACCTCAGGCCCTGGAGGGCAGGGCTCAGACTTAGGCAGCAAGAAGGTGTAGCTACAGTGGCCGTGCTGGATTACAAGGGTCTCGCAGCCCCTATCCGCCTCCTGCCTTGTCTGTTGAGCCGCAGACATGGTGGCAACCACAAGGAGGAGGCTGCCCTGCAGCATGGCTAGCTGAGAGAGCATCTGAAGGTGCGGCAGTGGCGAGGGGTGTCTGCTCAGAGCCCCAG
>gene=chr20_896015-897015; species=rheMac
CCTCAGGCCCGTCCCTGCCCCTCTCTGTGCAACTCAGAGCCAGCCCTCTGTGCTCAGGGAAGGCCTCTGGGATGGACGCTCCACTTGCCGATTGTGACAGATCCCAAAGCCACCCTCTGCCCCCTGCAAGCCTCCCATGCCCCATACCTTCTTCAGCCACTGCGTGTTGTTCTGCAGTGCCTGCTCCAGCCGTTTCACCTGTTGGGTGGGCAACTTCTCCAGGCGCAGTGGGTTAGCCAGTGATTCCCTCTGGAGGGTGTTGGAGTCCCTGGAGGCCTCAGGCCCTGGAGGACAGGGCTCAGGCTTGGGCAGCAAGAAGGTGTAGCTACAGTGGCCGTGCTGGACTACAAGTGTCTCGCAGCCCCTACCTGCCTCCTGCCCTGTCTGTTGAGCCACAGACATGGTGGCAACCAAGAGGAGGAGGCTGCCCCACAGCATGGTTAGCTGGGAGAGCATCTGGAGGCGTGGCAATGGCAAGGGGTGTCTGCTCAGAGCCCCAG
>gene=chr20_953469-954469; species=hg19
taccaaagagcaaggggaccctcagttgacttgtggtgatctttatcacctggcagaataggacttcaaattacaaattaatttaaattacagaaaaacaaagtagcatttcctgaaaaacgaatctgtggacacagactcacacccTGACATGGCGTTGCTGcccattttgcagctgagaaaaaccgagaatcaaggaggtgaaacgacatgtccagggtcacacagaattggcagggGTGGACCCACATCACTCTGCCCCACGCTGCCCTCTTAGAGCATCTGTCCAGGGCCTCCTGTGTCAGGCAGAGCCTGGGGCCATGGGGGTGAGCCACGCATGGCCCCTACCCCTATAGGACAAACAGCCTGGTGGGAGGAATTGAAGCCCACAGAAGTGACAGCAAAGCAGGATGAGATAAGGGGTCAAGATGGAGACAAAGCAAAGCTCTTACCACTCTtagaagagcttagaggtcactcagcacaactcctgcagtttc
>gene=chr20_953469-954469; species=bosTau
caacaaagggcaaagagaccctctattggcttgaggtgatctctgccacctggcagaatagga-ctcagattagaaattatgttcaatgacagagaaacagaagggtatttcctgaaaactgagtttgtggtcggagaCCG----CCTGACATGGCgtggctgcccattttgcaagtgaa-gaaacagaggctcaaagaggtgaaatgacacacccagcatcccccagaatcagtgg-tgcagacaCACGTCAGTCAGCACCACACTG-CCACTCGGCGCACTTGCTCAGGGCCTCCTGTGTCTGGCAGAGCCTGGGGCTGCAGGCGTGAGCAACACGTGG-CCCTGCTGTTCTGGGACACA--GCCTGGTGGGAG-GGTTGCAGCCCACAAAAGTGACAGCAACGCAG-------------------ATGGTG-CAAAGCAAAACCCTTACTACTCTCAgaagagtttagggatcacgcatcccaacccctgcagcttc
>gene=chr20_953469-954469; species=calJac
taccaaaggtcagggggacactcatttgacttgcagtgatctctaccacctggcagaatacgacttcaaattacaaat---gttaaattacagaaaaacaaagtagcatttcctgcaaaatgaatctgtagacagagactcacaccCTTAcatgatgttgctgcccattttgcagctgagaaaaatcgagactt---gaggttaaataacatgtccagggt--cacagaatcagtaggggtgg---caggtcactctaccccaCACTGCCCTCTTTGAGCATTTGTCCGGAGCCTCCTGCATCAGGCAGAGCCTGGAGCCATGTGAGTGAGCCACACATGGCCCCTGCCCCTATAGGACAAACAGCCTGGTGGGAGGGACTGAAGTCCACAGAAGTGACAGCAATGCAGGATGAGATAAGGGGTCAAGATGGAGAGAAAGCAAAGCTCTTACCACTCTCAgaagagcttagaggtcactcagcacaacccctgcagtttt
>gene=chr20_953469-954469; species=canFam
AAACAAAGGGCAAAGGGACCCTCAGCTGGCTTGAGGTGATCTCGGCCCCTTGGAGGAATAGGAGGTCAAAGTAGAAATTATGTTCAGTTACAGAAAAACAAAATAGTATTTCCTGCAAACTGAGTATGTGGACAGAGACTCACA-CCCAATATGGTGTCCTTGcccactttgcagccgag-gag--acaggctcaaggaggtgaga-tgcactcccagggtc--------------------------catcagccaACCCC-CACAGCCCTTGTGGAGCATTTGTTCAGGG-CTCCCGTGTCAGGCAGAGCCTGGGGTTGGGGGGATGTGCCACACATGGCCCCTGCCATCATGGGACACA--G-CTGGTGGGAA-GGCTGAAGCCCACAGGAGTG---GTCATGCGG-------------------ATGGG--ACAAAGCAAACTCTTTCTACTCTGggaagagcttaggaatcatccagcctgacccctgcggttgc
>gene=chr20_953469-954469; species=equCab
CAAAAAAGGGCAAGGGGAGCCTCCCGTGGCTCGAAGTGACCtctgccacctggcagagtaggagttcaaattagaaatgatgctcagttacagaaaaacaaagtGG-------TGCAGACTG-------------AGACTCACaccccaacgtggtgtcgttgcccgttttgcagctgag-aaa-cagaggcccaaagaggtgagatgacatgcccagggtcctgcagaatcagtgggggcagacccacgtcagctggccccacactgccctcttGGagcatttgttcaggatcttccgtgtcaggcacaaca-ggggccaccggcgtgagccacacacggtccctg-cgttaccgcacaca--gcctggtggcag-ggccaaaGCCCGCAGAAGTGACAGCAACACAA-------------------ACGGGCACAAAGCAAAACTCTTACTGCTCTCGGAAGA----------------GCCTGACCCCTGCAGTTTC
>gene=chr20_953469-954469; species=gorGor
taccaaagagcaaggggaccctcagttgacttgcggtgatctctatcacctggcagaataggacttcaaattacaaattaatttaaattacagaaaaacaaagtagcatttcctgcaaaacgaacctgtggac--agactcacaccCTGACATGGCGTTGCTGcccattttgcagctgagaaaaactgagaatcaaggaggtgaaacgacatgtccagggtcacacagaattggcagggGTGGACCCACATCACTCTGCCCAACGCTGCCCTCTTAGAGCATCTGTCCAGGGCCTCCTGTGTCAGGCAGAGCCTGGGGCCATGGGGGTGAACCACGCATGGCCCCTACCCCTATAGGAC-AACAGCCTGGTGGGAGGAATTGAAGCCCACAGAAGTGACAACAAAGCAGGATGAGATAAGGGGTCAAGACGGAGACAAAGCAAAGCTCTTACCACTCTtagaagagcttagaggtcactcagcacaactcctgcagtttc
>gene=chr20_953469-954469; species=panTro
TACCAAAGAGCAAAGGGACCCTCAGTTGACTTGCGGTGATCTCTATCACCTGGCAGAATAGGACTTCAAATTACAAATTAATTTAAATTACAGAAAAACAAAGTAGCATTTCCTGCAaaacgaatctgtggacagagactcacaccctgacatggcgttgctgcccattttgcagctgagaaaaaccgagaatcaaggaggtgaaacgacatgtccagggtcacacagaattggcaggggtggacccacatcactctgccccacgctgccctctTACAGCATCTGTCCAGGGCCTCCTGTGTCAGGCAGAGCCTGGGGCCATGGGGGTGAGCCACGCATGGCCCCTACCCCTATAGGACAAACAGCCTGGTGGGAGGAATTGAAGCCCACAGAAGTGACAGCAAAGCAGGATGAGATAAGGGGTCAAGATGGAGACAAAGCAAAGCTCTTACCACTCTtagaagagcttagacgtcactcagcacaactcctgcagtttc
>gene=chr20_953469-954469; species=papHam
taccaaagagcaaggggaccctcagttgacttgcggtgatctctaccacctgacagaataggacttcaaattacaaattttgttaaattacagaaaaacaaagtagcatttcctgcaaaatgaatctgtggacagagactcacacccTGACATGGTGTTGccgcccattttgcagctgagaaaaaccaagaatcaaggaggtgaaatgacatgtccagggtcacacagAATCGGCAGGGGTGGACCCACATCACTCTGCCCCACGCTGCCCTCTTAGagcatctgtccagggtctcctgtgtcaggcagagcctggggccatgggggtgagccacacatggtccctacccctataggacaaacagcctggtgggaggaattgaagtccacagaagtgacagcaaagcaggatgagataacgggTCAAGATGGAGACAAAGCAAAGCTCTTACTGCTCTtagaagagcttagaggtcactcagcatgactcctgcagtttc
>gene=chr20_953469-954469; species=ponAbe
taccaaagagcaaggggaccctcagttgacttgcggtgatctctaccacctggcagaatagaacttcaaattacaaattaatttaaattacagaaaaacaaagtagcatttcctgcaaaacaaatctgtggacagagactcacacccTGAcatggtgttgctgctcattttgcagctgagaaaaaccgagaatcaaggaggtgaaacgacatgtacagggtcacacagaatcggcaggggtggacccacatcactctgCCCCACGCTACCCTCTTAAAGCATCTGTCCAGGGCCTCCTGTGTCAGGCAGAGCCTGGGG-CATGGGGGTGAGCCACGCATGGCCCCTACCCCTATAGGACAAACAGCCTGGTGGGAGGAATTGAAGCCCACAGAAGTGACAGCAAAGCAGGATGAGATAAGGGGTCAAGATGGAGACAAAGCAAAGCTCTTACCACTCTtagaagagcttagaggtcattcagcacaactcctgcagtttc
>gene=chr20_953469-954469; species=rheMac
TACCAAAGAGCAAGGGGACCCTCAGTTGACTTGCGGTGATCTCTACCACCTGACAGAATAGGACTTCAAATTACAAATTTTGTTAAATTACAGAAAAACAAAGTAGCATTTCCTGCAAAATGAATCTGTGGACAGAGACTCACACCCTGACATGGTGTTGCCGcccattttgcagctgagaaaaaccaagaatcaaggaggtgaaacgacatgtccagggtcacacagaatcggcaggggtggacccacatcactctgccccacgctgccctctTAGAGCATCTGTCCAGGGCCTCCTGTGTCAGGCAGAGCCTGGGGCCATGGGGGTGAGCCACACATGGCCCCTACCCCTATAGGACAAACAGCCTGGTGGGAGGAATTGAAGTCCACAGAAGTGACAGCAAAGCAGGATGAGATAACAGGTCAAGATGGAGACAAAGCAAAGCTCTTACTGCTCTtagaagagcttagaggtcactcagcatgactcctgcagtttc
>gene=chr20_973401-974401; species=hg19
GcctcattttgcaaattagccaacgggggcacagaagggagagatgacctgcccaaggtcactcagccagtaagtggcagagccCACAGCCTTCGTGACAGCCTGCCAAGCCCCCAGTGCTCATCCGGGACTTGCTAGAGACAGCTGTGCCCACTGGCCAACCCCAGATCAGGCTCAGAAGGGCAACTGTGACATTCCTTCTCTTCATGTCTCCACCCTGGCGGATGTGGGCTCTGCCATCGGGCTCCAGGGAAAGTGGAGGCTTCCAGTGAAAGGGAGTGGTTTCCCCATGTGGCCTGGGTCCTCTGGGCTTGGGAATGCCTCTGTTTTGAGCTGGTGAAACAGAATTTCCCACCCCCTCCGCAATGGCACATCAGAGCCCCCACTATGGGCCACAGAGCAAGGGCCCTATGAATCATGCTGCATTACTGCAAGAAATCATTCCAGGGCAGGCAGTGGCGGCCCAGCATGGGACAGCAGTGTCCGGGTGGAGTTGGCGT
>gene=chr20_973401-974401; species=bosTau
GCCCCATCTTGCAAATTAGCCACC---------------AGaggtgacctgcccaacatcactcagctggtgagcagcagagcccgtggccttcgtgccagtcagtcgacctccCACCGCTCATCTGGGACATGCTGGAGACAGCCGTGCCTGCCTGCCAACAGCAGAGCAGGCTCAGAAGAGCAGTTGTGACATTCCTT-TCTGGGTGTCCCCA-CCCTGCGGATGTGGGCACTGCAGTCAGTCTGCAGGGAAAGTGGAGGCTTCTGGCGAAAGGGAGTGGTTTCCCTACGTGGTCTGTGTCCCCCAGGCTTGTGCATGCCTTTCTTCTGAGCTAGTGAAACAGAAC----CCCCCCACCCACACAAACCCAGAGAGGCCCCCATCAAGGGCCACAGATCAGGGGCCCTGTGAATCACGTGACATTAT---AAGAAATCACCC-AGGGCGGGCGGTGGCGGCCTGGCCTGAGGCAGCAGTGCCCAAGATGAGGGAGCTT
>gene=chr20_973401-974401; species=calJac
GcctcattttgccaattagccaacaggagcacagaaaggagagatgacctgcccaaggtcattcagctagtgagtggcagagcACACAGCCTTCGTGACAGGCTGCTATGCCCCCAGTGCTCATCTGGGACTTGCTAGAGACAGCTGTGCCCACTGGCCAACCCGAGAGTGGGCTCAGAAGGGCAGTTGTGACATTCCTTCTCTTTATGTCTCCACCCCAGCGGATGTGGGCTCTGCCATCGGGCTCCAGGGAAAGTGGAGGCTTCCAACGAAAGGGAGTGGTTTCCCCATGTGGCCTGGGTCTTCTGGGCTT-GGAATGCTTCTGTTTTGAGAAGGTAAAACAGAACCTCCCACCCCATCCACAATGGCACATTGGAGCCCCCACTATGGGCCACAGAGCCAGGGACCTATGAATCATGCTGCATTACTGCAAGAAATCATTTCAGAGTGGGCAGTGGTGGCCCAGCATGGGACAGCAGCGTCTGGGAGGAGTTGGCGT
>gene=chr20_973401-974401; species=canFam
GTcctattttgcaagttggccaacagaggcacagaagggagcggtgacccacccaaggtcactcagctagtgagtggcagggccCATGGCCTTCGTGACAGCCCATTGGCCTCCCACTGCTCATCTGGGACTTGCTAGAGACAGCTGTGCCCACTTGCCAACCCCAGAGCAGGCTCGGAAGGGCAGTGGTGACATTCTTTCTCTGCACGTCCCCACCCCTGAGGATGTGGGTACTGCTGTTGGGCTTCAGGGAAAGTGGAGGCTTCTGGCGAAAGGGAGTGGTTTCCCCATGTGCTCTGGGTTCCCCCGGCTTGGGAATGCCTTTCTTTTGAGCTGGTGAAACAGAAC-------CCCCACCACAATGGCACACTGGAGCCCCCACCATGGACCGCAGAGCAGGGGCCCTATGAATCACGTGGCATTACTCCAAGAAATCATCCCCAGGCAGGCGGCGGTGGCCCAGCCCGAGGCAGCCATGCCCGAGAGGAGT--GCCT
>gene=chr20_973401-974401; species=equCab
GccccattttgcaaattagccaactgaggcacagaggggagagaagacctgcccaaggtcactcagccagtgagcagcagagctCATGGCCTTCGTGACAGCCTGCCGGCCTCCCGCTGCTCATCGGGGACTTGTGAGGGCCAGCTGTGCCCACTTGCCAACGCCAGAGCAGTCTTGGAAGGGCAGTC-TGACATTCCTTCCCTGTGTGTCTCCGCCCCTGCGGATGTGGGCACCGCTGTCAGGCTTCAGGGAAAGTGGAGGCTTCTGGCGAAAGAGAGTGGTTTCCCC-TGTGATCTGGGTCCCCCAGGCTTGGGAATGCCTTTCTTTTGAGCTGGTGAAACAGAACCACCGCCCCCCACCACAACAGTGCAGTGGATTCCCCACCACGGGCCACAGAGCAGCAACCCTATGAATCACGTGGCACCACTACAAGAAACCATCCCAGGGCGGGCGGTGGTGGCCCAGCCCGGCACAGCAGTGCCCGAGAGGAGCCAGCTT
>gene=chr20_973401-974401; species=gorGor
GcctcattttgcaaattagccaacgggggcacagaagggagagatgacctgcccaaggtcactcagccagtaagtggcagagccCACAGCCTTTGTGACAGCCTGCCAAGCCCCCAGTGCTCATCCGGGACTTGCTAGAGACAGCTGTGCCCACTGGCCAACCCCAGATCAGGCTCAGAAGGGCAGCTGTGACATTCCTTCTCTTGATGTCTCCACCCCGGCGGATGTGGGCTCTGCCATCGGGCTCCAGGGAAAGTGGAGGCTTCCAGCGAAAGGGAGTGGTTTCGCCATGTGGCCTGGGTCCTCTGGGCTTGGGAATGCCTCTGTTTTGAGCTGGTGAAACAGAATTTCCCACCCCATCCGCAATAGCACATCAGAGCCCCCACTATGGGCCACAGAG-AAGGGCCCTATGAATCATGCTGCATTACTGCAAGAAATCATTCCAGGGCAGGCAGTGGCGGCCCAGCATGGGACAGCAGTGTCCGGGTGGAGTTGGCGT
>gene=chr20_973401-974401; species=panTro
GcctcattttgcaaattagccaacgggggcacagaagggagagatgacctgcccaaggtcactcagccagtaagtggcagagccCACAGCCTTCGTGACAGCCTGCCAAGCCCCCAGTGCTCATCCGGGACTTGCTAGAGACAGCTGTGCCCACTGGCCAACCCCAGATCAGGCTCAGAAGGGCAGCTGTGACATTCCTTCTCTTCATGTCTCCACCCCGGCGGATGTGGGCTCTGCCATCGGGCTCCAGGGAAAGTGGAGGCTTCCAGAGAAAGGGAGTGGTTTCCCCATGTGGCCTGGGTCCTCTGGGCTTGGGAATGCCTCTGTTTTGAGCTGGTGAAACAGAATTTCCCACCCCCTCCGCAATGGCACATCAGAGCCCCCACTATGGGCCACAGAGCAAGGGCCCTATGAATCATGCTGCATTACTGCAAGAAATCATTCCAGGGCAGGCAGTGGCGGCCCAGCATGGGACAGCAGTGTCCGGGTGGAGTTGGCGT
>gene=chr20_973401-974401; species=papHam
GcctcattttgcaaattagccaacaggagcacagaagggagagatgacctgcccaaggtcactcagccagtaagtggtagagccCACAGCCTTCGTGACAGCCTGCCAAGCCCCCAGTGCTCATCTGAGACTTGCTAGAGACAGCTGTGCCCACTGGCCAACCCCAGAGCAGGCTCAGACGGGCAGCTGTGACATTCCTTCTCTTCATGTCTCCACCCTGGCGGATGTGGGCTCTGCCATCGGGCTCCAGGGAAAGTGGAGATTTCCAGCGAAAGGGAGTGGTTTTCCCAAGTGGCCTGGGTCCTCTGGGCTTGGGAATGCCTCTGTTTTGAGTTGGTGAAACAGAACCTCCCACCCTGTGCGCAATGGCACATCAGAGCCCCCACTATGGGCCACAGGGCAAGGGCCCTATGAATCATGTTG--TTACTGCAAGAAATCATTCCAGGGCAGGCAGTGGCGGCCCAGCATGGGACAGCAGTGTCCGGGTGGAGCTGGTGT
>gene=chr20_973401-974401; species=ponAbe
GcctcactttgcaaattagccaacaggggcacagaagggagagatgacctgcccaaggtcactcagccagtaagtggcagagccCACAGCCCTCGTGACAGCCTGCCAAGCCCCCAGTGCTCATCCGGGACTTGCTAGAGACAGCTGTGCCCACTGGCCAACCCCAGAGCAGGCTCAGAAGGGCAGCTGTGACATTCCTTCTCTTCATGTCTCCACCCCGGCGGATGTGGGCTCTGCCGTCGGGCTCCAGGGAAAGTGGAGGCTTCCAGCGAAAGGGAGTGGTTTCCCCATGTGGCCTGGGTCCTCTGGGCTTGGGAATGCCTCTGTTTTGAGCTGGTGAAACAGAATTTCCCACCCCATCCGCAATGGCACATCAGAGCCCCCACTATGGGCCACAGAGCAAGGGACCTATGAATCATGCTGCATTACTGCAAGAAATCATTCCAGGGCAGGCAGTGGCGGCCCAGCATGGGACAGCAGTGTCCGGGTGGAGTTGGCGT
>gene=chr20_973401-974401; species=rheMac
GcctcattttgcaaattagccaataggagcacagaagggagagatgacctgcccaaggtcactcagccagtaagtggtagagccCACAGCCTTCGTGACAGCCTGCCAAGCCCCCAGTGCTCATCTGAGACTTGCTAGAGACAGCTGTGCCCACTGGCCAACCCCAGAGCAGGCTCAGACGGGCAGCTGTGACATTCCTTCTCTTCATGTCTCCACCCTGGCGGATGTGGGCTCTGCCATCGGGCTCCAGGGAAAGTGGAGATTTCCAGCGAAAGGGAGTGGTTTTCCCAAGTGGCCTGGGTCCTCTGGGCTTGGGAATGCCTCTGTTTTGAGTTGGTGAAACAGAACCTCCCACCCCGTGTGCAATGGCACATCAGAGCCCCCACTATGGGCCACAGGGCAAGGGCCCTATGAATCATGCTG--TTACTGCAAGAAATCATTCCAGGGCAGGCAGTGGCGGCCCAGCATGGGACAGCAGTGTCCGGGTGGAGCTGGCGT
>gene=chr20_1037100-1038100; species=hg19
CTTCCAACTGCAGAAGAGTCAGCCACAGGGGGTGTCCTCTGTGCTTCCCTGCCCATCGTTCTGGTGCTGGTGGCCTAGGCTACCTCTGACTCCCCACAACAAACCTCTGACTGCTTCTTATGTAAGAGAACACAACGACAGCTCCTGCTTTTTGCATAACGAGCCGTTGTTTAGTAACAAGGGGCAGATGCCTCACTCAAGTGGATTTAGACACAGAGACAAAGAAAGTGTAGATCTAGGTGTTCACTAACTCCTCAGGCAGCTGTCTTTCTCCATCTTATCAATTCCAAGATCCCAGCCTCCCACCTTGGCAACTGCAGGGGAAAAGAAGCTCCCGAAACAGTCCCAGGTGACTTTCTGGACCATAGCCTTTGTGCTGTTTCTTTGACGGTGGGATCTGGTTTTGTCCTGGCTTCAGCCTTCCCAGATccatgtgtttcagaggaagtgaactccagtctcggggtgttatggactgaattcgaaattgtgttgaaacc
>gene=chr20_1037100-1038100; species=bosTau
tttctaactcctgcatggtctatcatggtgggcatcctccatgccttcctgccgatt-ccctgatgttggaggcctaggttacccctaactccccacAAGAAACCTCTGGCCACTTGTCATGCAAGAGGACTTA---ACAGCTTCTGATTATTGCATAACCCTTCATTGTCTAATAATAAGTGGCAGGTACCTAATTTAAGCTGATTTAAACA-AAGGAC----GGAGTGTAGATTTAAATGTTCATTATCTAATTAAATGCTA----CTTTTCATCTTAGAACTTCCACACCCCCACCCTCCCACCTTAGCGACTCCAAGGGAAGGAGGGCTGCTGCAGTGGCAGCAGGTAACTGCCAGGACCGCAGCCCGTGC-CCTCCTCCTTGTTGGTGGGGCCTGGTTTTGTCCTGTCTTCAATCTCCCCAGATGCACATGTTTCAGAGGAGGTGGACTTCAGGTT---------------------------------------
>gene=chr20_1037100-1038100; species=calJac
CTTCCAACTGCGGAGGCGTCAGCCACAGTGGGCATCCTCTGTGCTTCCCTGCCCATCGTCCTGGTGTTGGTGGCCTACGCTACCTCTGACT-CCCACAACAAACCTCTGCCTGCTTGTTATGGAAGAGAACACAATGGCAGCTCCTGCTTATTGCTTAACGAGCTGTTGTTTAGTGACAAGTGGCAGATGCCTTACTCAAGTGGATTTAGACACAGAGACAAAGAAAGTGTAGATGTAGGTGTTCACTAGCTCCTTAGGCAGCTGTCTCTCTCCATCTCAGCAACTCCAAGATCCCAGCCTCCCATCTTGGCAACTGCAGGGGAAAAGATGTTCCCAAAGCAGTCCCAGGTGACGTTCTAGACCATAGCCTTTGTGCTGTTTCTTTAATGGTGGGACCTGGTTTTGTCCTGGCTTCAGCCTTCCCAGATccatgtgtttcagaggaagtgaactccagtctcggggtgttatggactgaattcggaattgtgttgaagcc
>gene=chr20_1037100-1038100; species=canFam
TTTCTACCTCCTGAATAGTCTCCTACAGTGAGCATCCTCCATGCTGTCCTGCCTTTCCCCCTGGGCTCAGAGGCCAATGTTGCCTCTAATTCTGGAAAATAAACCCCTGGCCACTTGTCATGGGAGAGGACTTA---ACAACTTCTGCTTATCACACAACCAGTCACTGtttagtgacaagtggcaggtgcctaactcaagctggtttaaacaTCAAGACA--AAGAGTGTACATATAGATGTTCATTAGCTAATTAAATGGCACTCTCTGACCATCTTAGCAACTCCACGCCCCCTGCCGTTAGCAGTC-------CAGGGG---AAGAGTGCCTGCCTCAGTCAAGGATGGCTGCCAGCAC---AGTCCTTGC-CCACTTTCTTGATGGGGGGTCGTGGTTTGATCCTATCTTCAGCCTCCCCAGATGCACCTGTTTCAGAGGATGTGGGCTCCCGGCT---------------------------------------
>gene=chr20_1037100-1038100; species=equCab
cttctaactcccgaaaagtccgcaaaggtggacatcctgcaggctttcctgcctgctcccctggagctggaggcaaaggttgtctctaactacccaccataaacCTCTGGCCACTTGTCGTGCAAGAGGACTTC---ACAGCTTCTGCCTGTtgcataaccaggcatggtttagtgacaagtggcagatgcctaactcaagctggtttaaacaTAGGGACA--AACAGCGTAGATTTAGATGTTCACTAGCTCATTAAGTGTCGCTCTCCTTCCACCTGAGCAACTCCACGCTCCCAGCAccctcccccccccccccCAGGGGAAAAAAAGTGCCCACAGCAGCTGCCGGTGACTGCGGGAACCA-CGGCCTGGC-CTGAGTCCTTGATGGTGGGGCCTGGTTTTGTCCtg-----------------------tgtttcagaggaggtgggctccaggct---------------------------------------
>gene=chr20_1037100-1038100; species=gorGor
CTTCCAACTGCAGAAGAGTCAGCCACAGGGGGTGTCCTCTGTGCTTCCCTGCCCATCGTTCTGGTGCTGGTGGCCTAGGCTACCTCTGACTCCCCACAACAAACCTCTGACTGCTTCTTACGTAAGAGAACAC---GACAGCTCCTGCTTTTTGCATAACGAGCCGTTGTTTAGTAACAAGCGGCAGATGCCTCACTCAAGTGGATTTAGACACAGAGACAAAGAAAGTGTAGGTCTAGGTGTTCACTAACTCCTCAGGCAGCTGTCTTTCTCCATCTTATCAATTCCAAGATCCCAGCCTCCCACCTTGGCAACTGCAGGGGAAAAGAAACTCCCGAAACAGTCCCAGGTGACTTTCTGGACCATAGCCTTTGTGCTGTTTCTTTGACGGTGGGATCTGGTTT-----------C--------CAGATccatgtgcttcagaggaagtgaactccagtctcggggtgttatggactgaattcggaattgtgttgcagcc
>gene=chr20_1037100-1038100; species=panTro
CTTCCAACTGCAGAAGAGTCAGCCACAGGGGGTGTCCTCTGTGCTTCCCTGCCCATCATTCTGGTGCTGGTGGCCTAGGCTACCTCTGACTCCCCACAACAAACCTCTGACTGCTTCTTATGTAAGAGAACACAATGACAGCTCCTGCTTTTTGCATAACGAGCCGTTATTTAGTAACAAGGGGCAGATGCCTCACTCAAGTGGATTTAGACACAGAGACAAAGAAAGTGTAGATCTAGGTGTTCACTAACTCCTCAGGCAGCTGTCTTTCTCCATCTTATCAATTCCAAGATCCCAGCCTCCCACCTTGGCAACTGCAGGGGAAAAGAAGCTCCCGAAACAGTCCCAGGTGACTTTCTGGACCATAGCCTTTGTGCTGTTTCTTTGACGGTGGGATctggttttgtcctggcttcagccttctcagatccatgtgtttcagaggaagtgaactccagtctcggggtgttatggactgaattcggaattgtgttgaaacc
>gene=chr20_1037100-1038100; species=papHam
CTTCCAACTGCAGAAGAGTCAGCCACAGGGGGCGTCCTCTGTGCTTCCCTACCCATCGTTCTGGTGCTGGCGGCCTAGGCTACCTCTGACTCCCCACAACAAACCTCTGACTGCTTGTTACGTAAGAGAACACAATGACAGCTCCTGCTTATTGCGTAACCAGCCGTTGTTTAGTGACAAGTGGCAGATGCCTCACTCAAGTGGATTTAGACACAGAGACAAAGAAAGTGTAGATCCAGGTGTTCACTAGCTCCTCAGGCAGCTGTCTCCCTCCATCTTAGCAACTCCAAGATCCCAGCCTCCCACTTTGGCAACTGCAGGGGAAAAGAAGCTCCTGAAGCATTCTCAGGTGACTTTCTAGACTATAGCCTTTGTGCTGCTTCTTTGATGGTGGGACCTGGTTTTGTCCTGGCTTCAGCCTTCCCAGATccatgtgtttcagaggaagtgaactccagtctcggggtgttatggactgaattcagaattgtgttgaagcc
>gene=chr20_1037100-1038100; species=ponAbe
CTTCCAAATGCAGAAGAGTCAGCCACAGGGGGTGTCCTCTGTGCTTCCCTGCCCATCGTTCTGGTGCTGGCGGCCTAGGCTACCTCTGACTCCCCACAACAAACCT----CTGCTTCTTATGTAAGAGAACACAACGACAGCTCCTGCTTTTTGTGTAACGAGCCGTTGTTTAGTGACAAGTGGCAGATGCCTCACTCAAGTGGATTTAGACACAGAGACAAAGAAAGTGTAGATCTAGGTGTTCACTAACTTCTCAGGCAGCTGTCTTTCTCCATCTTATCAATTCCAAGATCCCAGCCTCCCACCTTGGCAACTGCAGGGGAAAAGAAGCTCCCGAAACAGTCCCAGGTGACTTTCTGGACCATAGCCTTTGTGCTGTTTCTTTGATGGTGGGATCTGGTTTTGTCCTGGCTTCAGCCTTCCCAGATccatgtgtttcagaggaagtgaactccagtctcggggtgttatggactgaattcggaattgtgttgaagcc
>gene=chr20_1037100-1038100; species=rheMac
CTTCCAACTGCAGAAGAGTCAGCCACAGGGGGCGTCCTCTGTGCTTCCCTGCCCATCGTTCTGGTGCTGGCGGCCTAGGCTACCTCTGACTCCCCACAACAAACCTCTGACTGCTTGTTACGTAAGAGAACACAATGACAGCTCCTGCTTATTGCGTAACCAGCCGTTGTTTAGTGACAAGTGGCAGATGCCTCACTCAAGTGGATTTAGACACAGAGACAAAGAAAGTGTAGATCCAGGTGTTCACTAGCTCCTCAGGCAGCTGTCTCCCTCCATCTTAGCAACTCCAAGATCCCAGCCTCCCACCTTGGCAACTGCAGGGGAAAAGAAGCTCCTGAAGCGTTTTCAGGTGACTTTCTAGACTATAGCCTTTGTGCTGCTTCTTTGATGGTGGGACCTGGTTTTGTCCTGGCTTCAGCCTTCCCAGATCCATGTGTTTCAGAGGAAGTGAACTCCAGTCTCGGGGtgttatggactgaattcagaattgtgttgaagcc
>gene=chr20_1044364-1045364; species=hg19
ctttgtgagggcaggaaccatgcctgttttggtcacggttgacacctcagtgcccagaagagtgaatgagacatagtgggtattcaaaacatacttagggagggagagaaaagaggaagaaaaaggagggaggagaaaggaaggTCTAGTAATACTCAGAGCCCAGGAATTACACACCAGATACCCCTTGCTTCTACCCAAGAGGTGGTTCAGATTAGAGATTAGATTTCAAGGCTCCAGCTTGCTAGCTCATAACTGCTTCTACTCAAGACGGTCTATTCATGTAGCAAAGTCAAAATGTGAACATGCTTTtaagttccttgacgacaggaattgtggcttgtttactcttctacctggcatttgcacagagcctgggcctgaatgaaagttcagtaaatggttcatgaatgatttgaatGGCATTTGCCTGAAGGAAATCTAAGAAAGTCTTGCCTTGGTTTCCCCATTAAATGGGGCAAGCAATTCTTATCTCCCCT
>gene=chr20_1044364-1045364; species=bosTau
ctccatgagggcaggaaccatgtctgtgttgttcaagactagagcctcagtgtccagaagagcgaatgatacttagtggctgctctaaaaacatttgagaaaggaatAAAGAGAGAGAGAAATGAGGGGAAGGAGAAAGGAAGGTCTGGCAATTCTTAGAGCCCATGAACTACCCAGGACCTTTCCCATGCTTCCACCCAAGAAACCATCTGAATCAGAGATTAGATCTCAAGTCAGTATCTTGGTAGCTCAGGATTACTTTTACTAGAAACAGAATATAC---------AAGCAAAATGTATAAATGCCTGTAATTTCCTTGAGAGCAGTGTCCATAGATTACATACCCTTTACTCTGGTGTGTGCACAGACACCGACTCTGCCTGGGAATTCAATACATGTTCCAAGAACGATTTGaaTAACACTTACCTAAAGGTACTCTAAGATTATCTCGTCTTGGTCTCCCCATTGACTGAGCTAAGCAGTTCTGATATCCCCT
>gene=chr20_1044364-1045364; species=calJac
ttttgtgagggcaggaaccatgtctgtcttggtcacagttgacaacacagtggccagaagagtgaatgagacacggtgggtgttcaaaacatacttAAGGAGGGAGAGAAAAGCGGACGAAAAAGGAGGAAGGGGAAAGGAAGGTCTAGCAATACTCAGAGCCCAGGAACTACACGCCAGACTCCCCTTGCTTCCACCCAAGAGGCAGTTCAGATTAGAG-TTAGGTTTCAAGGCTCCAGCTTGCTTGCTCACAACTGCTTCTACTAGAGACAGGCTATTCATGCAGCAAAATCAACATGTGAAAATGCTTCtaagttccttgaaggcaggaatcacggcttatttactcttctcactggcatttgcacagagcctggctctgaatgaaggttcagtaaatggttca-gaatgatttgaatGGCACTTGCCTGAAGGAAATCTAAGAAAGTCTTGCCTTGGTTTCCCCA-TAAATGGGGCAAGCAATTCTTATCTCCCCT
>gene=chr20_1044364-1045364; species=canFam
ctctttgagggtgggaactgcatttgtcttgctcacatctgaggcctcagtgcccggaagagggagtgaaacatggtgggtgctcaaaatatatttgaggaagaagga--GAGAGAGAAATGGAGAAAGAAAG--------TAGTCTGACAAT----AGAGCCCATGAATGACCCACCATACCTGCTTTGCTTCTGCCCAGGAGATGGTTCTACTCACAGATTACATCTTAGGTCTCCAGCTTGGAAGCTCAGAACTGCTTCTACCTGAGACAGAATATGCAGGGAGCAGAACCAAAATGTGAAAATGTCTAT--------------AAGCAATCAtggtttgatcactccttgcactggtgtgtgcacagacccaggcccagtgtgagtgttcactaaatgttttaggaatgatttgaat-GCATTTACCCAAAGGAATTCTGAGATAGTCTTGTCTCAGTTTCCCCATT-AAGGGGGCATGCAGTTCTGATGCCCCCT
>gene=chr20_1044364-1045364; species=equCab
cccctcgagggcagaaaccttgtctgtcttgttcgcagctcgagcctccgtgcccagaagagggaatgaggcatattgggagctcaaaaaatatttaggggaggaggaaggagagagagaaagagaaggaaggagaatggaaggTCTGGCAATACTCAGAGCCCAGGATCTAGCCACCACACCCTGCTCGCTCCCACCCAAGAAATGCTTCAGATCAGAGACAAGATCTCAAGTCTCCTGCCTGATCATTCAGAACTGCTGCTTCTAGAGACGGAACATTCAACCAGCAGAACCGAAAGGTGAAAACGCctgtgagctccctgagagcagcggccacgatttgttttctctttaccttgacgcgtgcac-gaccctggccccaagtgggtgttcagt--atggttcatgaatgaTTTGCATGGCATTTACCCCATGGAAACCTAAGATAGTCTCGTCTTGGTTTCCCTGTTAGATGGGGCAAGTAGTTCTGACGTCCCCT
>gene=chr20_1044364-1045364; species=gorGor
ctttgtgagggcaggaaccatgcctgttttgggcacggttgacacctcagtgcccagaagagtgaatgagacatagtgggtgttcaaaacatacttagggagggagagaaaagaggaagaaaaaggagggaggagaaaggaaggTCTAGTAATACTCAGAGCCCAGGAATTACACACCAGACACCCCTTGCTTCTACCCAAGAGGTGGTTCAGATTAGAGATTAGATTTCAAGGCTCCAGCTTGCTAGCTCATAACTGCTTCTACTCAAGACGGTCTATTCATGTAGCAAAGTCAAAATGTGAAAATGCTTTtaagttctttgacgacaggaatcgtggcttgtttactcttctccctgacatttgcacagagcctggccctgaatgaaagttcagtaaatggttcatgaatgagctgaatGGCATTTGCCTGAAGGAAATCTAAGAAAGTCTTGCCTTGGTTTCCCCATTAAATGGGGCAAGCAATTCTTATCTCCCCT
>gene=chr20_1044364-1045364; species=panTro
ctttgtgagggcaggaaccatgcctgttttggtcacggttgacacctcagtgcctagaagagggaatgagacatagtgggtgttcaaaacatacttagggagggagagaaaagaggaagaaaatggagggaggagaaaggaaggTCTAGTAATACTCAGAGCCCAGGAATTACACACCAGACACCCCTTGCTTCTACCCAAGAGGTGGTTCAGATTAGAGATTAGATTTCAAGGCTCCAGCTTGCTAGCTCATAACTGCTTCTATTCAAGACGGTCTATTCATGTAGCAAAGTCaaaatgtgaaaatgcttttaagttccttgacgacaggaatcgtggcttgtttactcttctccctggcatttgcacagagcctggccctgaatgaaagttcagtaaatggttcatgaatgaTTTGAATGGCATTTGCCTGAAGGAAATCTAAGAAAGTCTTGCCTTGGTTTCCCCATTAAATGGGGCAAGCAATTCTTATCTCCCCT
>gene=chr20_1044364-1045364; species=papHam
ctttgtgagggcaggaaccacgtctgtcttggtcacagttgacacctcaatgcccagaagagtgaatgagacacagtgggtgttcaaaacatacttagggagggagagaaaagaggaagaaaaaggagggaggagaaaggaaggTCTAGCAATACTCAGAGCCCAGGAACTACACACCAGATACCCCTTGCTTCCACCCAAGAGGTGGTTCAGATTAGAGATTAGATTTCAAGGCTCCAGCTTGCTAGCTCGTAACTGCTTCTACTCAAGACAGTCTATTCATGTAGCAAAATCAAAATGTGAAAATGCTTTtaagttccttgatgacaggaatcgtggcttgtttactcttttccctggcatttgcacagagcctggccctgaatgaaggttcagtaaatggttcatgaatgaTTTGAATGGCATTTGTCTGAAGGAAATCTAAGAAAGTCTTGCCTTGGTTTCCCCATTAAGTGGGGCGAGCAATTCTTATCTCCCCT
>gene=chr20_1044364-1045364; species=ponAbe
ctttgtgagggcaggaaccatgtctgctttggtcacagttgacacctcagtgcccagaagagtgaatgagacatagtgggtgttcaaaacatacttagggagtgagagaaAAGAGGAAGAAAAAGGAGGGAGGAGAAAGGAAGGTCTAGTAATACTCAGAGCCCAGGAATTACACACCAGACACCCCTTGCTTCCACCCAAGAGGTGGTTCAGATTAGAGATTAGATTTCAAGGCTCCAGCTTGCTAGCTCATAACTGCTTCTACTCCAGACAGTCTATTCATGTAGCAAAGTCAAAATGTGAAAATGCTTTtaagttccttgacgacaggaatcgtggcttgtttactcttctccctggcatttgcacagagcctggccctgaacaaaggttcagtaaatggttcatgaatgaTTTGAATGGCATTTGCCTGAAGGAAATCTAAGAAAGTCTTGCCTTGGTTTCCCCATTAAATGGGGCAAGCAATTCTTATCTCCCCT
>gene=chr20_1044364-1045364; species=rheMac
ctttgtgagggcaggaaccacgtctgtcttggtcacagttgacacctcagtgcccagaagagtgaatgagacacagtgggtgttcaaaacatacttagggagggagagaaaagaggaagaaaaaggagggaggagaaaggaaggTCTAGCAATACTCAGAGCCCAGGAACTACACACCGGATACCCCTTGCTTCCACCCAAGAGGTGGTTCAGATTAGAGATTAGATTTCAAGGCTCCAGCTTGCTAGCTCGTGACTGCTTCTACTCAAGAcagtctaatcatgtagcaaaatcaaaatgtgaaaatgcttttaagttccttgatgacaggaatcgtggcttgtttactcttttccctggcatttgcacagagcctggccctgaatgaaggttcagtaaatggttcatgaatgaTTTGAATGGCATTTGTCTGAAGGAAATCTAAGAAAGTCTTGCCTTGGTTTCCCCATTAAGTGGGGCAAGCAATTCTTATCTCCCCT
>gene=chr20_1068091-1069091; species=hg19
AGCCGCAGAGAGCAGATGTAGGAGTAAGTGTAAGCCAGTTAATGCTGTTGTTacaaccctgaagtctgaaaccacagaggtagatattttgctcaacacacgtgtcgtggtttggctgtggctctgctcacaccatcatcgtcatccttactccagggcccagttgctgaGGCCTAAAGAAGAGAGAATTCTCAAGGGTTTCAAACCTgctgttaaatgctccagcctggaagagacatgtgttacttgtacccacaactcattgaccagctcttatcacataacctcaatccaactacaggggggccaataagcagtatcctacactgtgtctgggagatacagacatgtttggtgaagagcCACCTCACTGTGGACTGAGCTTTGCAGCAGAGAAGCAGGACATGTGAattgcagacagaggaaatagaatgtgcacagacacagagggataaaatagtttggagtgttcgggTAGCTAGAGTACTGGCAGGGCTTAA
>gene=chr20_1068091-1069091; species=bosTau
--------------------------------------------------------------------------------------------------------------------------------------------------------------------------------------------------------------------------------------------------------------------------------------------------------------------------------------------------------------------------------------------------------------------------------------------------------------------------------------------------------------------
>gene=chr20_1068091-1069091; species=calJac
AGCTACAGAAATCAGATGTAGGAGTCAGTGTCGGCTAGCTAATGCTGTTGTTAcaattctgatgtcttaaaccacagaggtagatattttgctcaacacatgtgtcatggcttgg-tgtggctctgctcacaccatcatcatcatccttactccagggcccagttgctgaGCCCTAGAGAAGAAAGAATTCTCAAGGGTTTCAAACCTgctgttaaaggctccagcctggaagagacatgtgttacttgtacctacaattcattgaccagatcttatcacataacctaaatctaaccacagggggaccaataagcagtatcccacattgtgcctggaagatatagacatgtttggtgaacagcCACCTCACTGTGGACTCAGCTTTGCAGCAGAGAAGCAGGACATGTGAATTGCAGAC--AGGAAATAGAATGTGCACAGACACAGAGGGATAAAATAGTTTGGAGTGTTCCGGTAGC------ACTGGCAGGGCTTAA
>gene=chr20_1068091-1069091; species=canFam
GGCTTTCG---------AAAGAAGTCAATACAGGGTAGGTAGTGCTGTTATTGCAACTCTGGAGTCCTAAACCAC-AAGGCGGATGTTTTGCTCAACACATCTAAAATGGTGTGCCTGCAACTTTACTCATGC------CATCATCCTCACTCCAGGGTctagttactgtggcagagggaaaacacagttctagaaagtcttgaaactgctgttaaatgctccagcctagaaaagacatgtgttatttgtaaccacaaataacca---tgatcttgtcacatggctctgacccaatcacaaaggggctaggaagtatcatcccacatcatgtccaggaCAACCAAACAAGTGTGGTGAGTAGCACCCtagctgtggactaagccttgcagcagagaagcaggacatgtgaacagtagaca--gggaacagaatatacaaagacatagtgacctgaaatagtctggtgtgttcaggtaggtaggacattgtcggggctgga
>gene=chr20_1068091-1069091; species=equCab
AGAGCC-G---------ATGCGAGTCAGTATAGGGTAGGTCGTGCTATTGTAACAGTCCTACAGTCTTCAACCAC-AAGGTGGGTTTGTTGCTCCACTTCTCTAACATGGCCCGTCTGTGGCTCTGCTAGCAT------CATCAGCCTTGTTCCAGGGCccagtggccgtggcaaagggaagacagaattctggagaatcttgaacctgctgttaaatgttctagcctgg--aagacacgtgttactcgtacacacagctcattggccagatcttgtcacaaggccccaacccaaccacaaggggaccaagaagtaccgtcccacgtcacgcccaagagaaccaggcatgtctggtgaacagcaaccGAACTGTggactaagccttgcaggagagaagcagggcatatgaattgcagacagaggaagcagaatgtgcaaaggcacagaggcctaaaatagcctggagagtacaggtagctagagtgctggCAGGCCTAGA
>gene=chr20_1068091-1069091; species=gorGor
AGCTACAGAGAGCAGATGTAGGAGTAAGTGTAAGCTAGTTAATGCTGTTGTTacaaccctgaagtctgaaaccacagaggtagatattttgctcaacacatgtgtcgtggtttggctgtggctctgctcacaccatcatcatcatccttactccagggcccagttgctgaGGCCTAAAGAAGAGAGAATTCTCAAGGGTTTCAAACCTgctgttaaatgctccagcctggaagagacatgtgttacttgtacccacaaatcattgaccagctcttatcacataacctcaatccaaccacagggaggccaatatgcagtatcctacattgtgtctgggagatatagacatgtttggtgaagagcCACCTCACTGTGGACTGAGCTTTGCAGCAGAGAAGCAGCACATGTGAATTGCAGACAGAGGAAATAGAATGTGCACAGACACAGAGGGATAAAATAGTTTGGA----------------------------------
>gene=chr20_1068091-1069091; species=panTro
AGCTACAGAGAGCAGAtgtaggagtaagtgtaagctagttaatgctgttgttacaaccctgaagtctgaaaccacagaggtagatattttgctcaacacatgtgtcgtggtttggctgtggctctgctcacaccatcatcatcatccttactccagggcccagttgctgaggcctaaagaagagagaattctcaagggtttcaaagctgctgttaaatgctccagcctggaagagacatgtgttacttgtacccacaactcattgaccagctcttatcacataacctcaatccaactacaggtgggccaataagcagtatcctacactatgtctgggagatacagacatgtttggtgaagagcCACCTCACTGTGGACTGAGCTTTGCAGCAGAGAAGCAGGACATGTGAAttgcagacagaggaaatagaatgtgcacagacacagagggataaaatagtttggagtgttcgggTAGCTAGAGTACTGGCAGGGCTTAA
>gene=chr20_1068091-1069091; species=papHam
CGCTACAGAGAGCAGATGTAGGAGTAATTGTAAGCTGGTTAACACCGTTGTTacaaccctgaagtctgaaaccacagaggtagatactttgctcaacacatgtgtcatggtttggctgtggctctgctcacaccatcatcatcatccttactccagggcccagttgctgaggcct-aagaagagaaaattctcaagggtttcaaacccgctgttaaatgctccagcctggaagag--atgtgttacttgtacccacaactcattgagcagatcttatcacataacctcgatccaaccacaagggggccaataagcagtatcctacattgtgtctgggagatacagacatgtttggcgaaaagcCACCTCACTGCGGACTGAGCTTTGCAGCAGAGAAGCAGGACATGTGAATTGCAGACATAGGAAATAGAATGTGCACAGACACGGAGGAATAAAATAGTTTGGA--GTTCTGGTAGCTAGAGTACTGGTAGGGCTTAA
>gene=chr20_1068091-1069091; species=ponAbe
AGCTACAGAGAGCAGATGTAGGAGTAAGTGTAAGCTAGTTAATGCTGTTGTTACAACCCTGAAGTCTGAAACCACAGAGGTAGATATTTTGCTCAACACATGTGTTGTGGTTTGGCTGTGCCTCTGCTCATACCATCATCATCATCCTTATTCCAGGGCCCAGTTGCTGAGGCCTAAAGAAGAGAGAATTCTCAAGGGTTTCAAACCTgctgttaaatgctccagcctggaagagacatgtgttacttgtacccacaactcatcgaccagcttttatcatataacctcagtccaaccacaggggggccaataagcagtatcctacattgtgtctgggagatatagacatgtttggtgaagagcCACCTCACTGTGGACTGAGCTTTGCAGCAGAGAAGCAGGACATGTGAATTGCAGACAGAGGAAATAGAATGTGCACAGACACAGAGGGATAAAATCGTTTGGAGTGTTCCGGTAGCTAGAGTACTGGCAGGGCTTAA
>gene=chr20_1068091-1069091; species=rheMac
CGCTACAGAGAGCAGATGTAGGAGTAATTGTAAGCTGGTTAACACCGTTGTTacaaccctgaagtctgaaaccacagaggtagatactttgctcaacacatgtgtcatggtttggctgtggctctgctcacaccatcgtcatcatccttactccagggccccgttgctgaggcct-aagaagagaaaattctcaagggtttcaaacccgctgttaaatgctccagcctggaagag--atgtgttacttgtaaccacaactcattgagcagatcttatcacataacctcgatccaaccacaagggggccaataagcagtatcctacattgtgtctgggagatacagacatgtttggcaaaaagcCACCTCACTGCGGACTGAGCTTTGCAGCAGAGAAGCAGGACATGTGAATTGCAGACATAGGAAATAGAATGTGCACAGACACGGAGGAATAAAATAGTTTGGA--ATTCCGGTAGCTAGAGTACTGGTAGGGCTTAA
>gene=chr20_1078053-1079053; species=hg19
accctcatgatctaatctaagcctccttacctcccaaaatcccatctccaaatatcatcacatttggtgttagtgcttcaacatatgaatttggcatgggtggggtgaagggtaagggggacaaaaatattcatcccctaacaggaatcaaggatttattttttcccaaatggacatcctattgccctatcaccatttattgaaaagtctgctttttcctcactgtactacatggtcatttttgtcctaaatcatcacatacaggtggggctgtttctagattctgtgcattccattggtctctttgtgccaatactaccttacctcaattactgattttataatttacatctctgctagagtgaaatcctaatttcttcttcaagattttatttggctattcttggctctgggttttcatgtaaattttagaataagattgactttttttttttttcaaagaaagaaagaaaaatttcctgaggcttaatcaagactgc
>gene=chr20_1078053-1079053; species=bosTau
--------------------------------------------------------------------------------------------------------------------------------------------------------------------------------------------------------------------------------------------------------------------------------------------------------------------------------------------------------------------------------------------------------------------------------------------------------------------------------------------------------------------
>gene=chr20_1078053-1079053; species=calJac
actctaaggatctaatctaaacctcattaccttctcaaatctcatctctaaataccatcacatttggggttagtgcttcaacatatgaatttGGCATGGGTGGGGTGAGGTGTAAAATAGACCAAAACATTCAGCCCCTAAtaggaatcaagaatttattctttcccaaatggatatcctattgccctactaccatttattgagaagtctgccttttccttactatgctacatgctcatgtttgtcctaaatcatcacatatgggtagggctgtttccagattctgtgcattccactggtct--ttgtaccaacactacctt-----agttactgattttgtcatctacatctctgctagagtaaaatcctaatttcttcttcaagattttatttggctactcttggctctgggttcttatgtaaattttaaaataagattgactttttttttt---cacaggaaaaaagaaaaatttcctgggattggatcaagactgc
>gene=chr20_1078053-1079053; species=canFam
-------------------------------------------------------------------------------------------------------------------------------------------------aatcaatattttattttctcccagctcagtattcagttgacctaccaatatttattgaaaagtttatccttttctcactgtattacattgtcaattttgtcctgaatcatcgcatacatgtggatctgtttccagcctctctacattccactggtccctttctaccaatactacattgttctaattactggttgcttaatacatatacctgctagagtaaattt----tttcttc-tcaagacttta-ttggttacttttggctttgaattttcatgtacattttagtatagtcttgatgtttttcaca---aaagaaagaaaagaaagatttcttgaattttgattgagattgc
>gene=chr20_1078053-1079053; species=equCab
-----------------------------------------------------------------------------------------------------------------------------------------------ggaagcaagatttttttttctcccaacttgatattcacttggtctaccattatttattaaaaagtttatcctttgctcagtgcaccacactgtcagttttgtcctcaatcatcgcatacgtg---------ttccagcctctctacattccattggcctctttctgccaatactacatgatcttaattactggttttataatacatatatctgctagagtaaattcctaatttcttcttcaagatttta-tcagttattcttggctttagatattcacgtaaattttagaatgagcttgacatttttcacc---gaaaaaaaaaaagaaaaatttgttgcgttttgattgagattgc
>gene=chr20_1078053-1079053; species=gorGor
accctcatgatctaatctaagcctccttacctcccaaaatcccgtctccgaatatcatcacattcggtgttagtgcttcaacatatgaatttggcatgggtggggtgaagggtaagggggacaaaaatattcatcccctaacaggaatcaaggatttattttttcccaaatggacatcctattgccctattacca-ttattgaaaagtctgctttttcctcactgtactacatggtcatttctgtcctaaatcatcacatacaggtggggctgtttctagactctgtgcattccattggtctctttgtgccaatactaccttaccttaattactgattttataatttacatctctgctagagcgaaatcctaatttcttcctcaagattttatttggctattcttggctctgggttttcatgtaaattttagaataagattgacttttttttt----caaagaaagaaagaaaaatttcctgaggtttaatcaagattgc
>gene=chr20_1078053-1079053; species=panTro
accctcatgatctaatctaggcctccttacctcccaaaatcccatctccaaatatcatcacattcggtgttagtgcttcaacatatgaatttggcatgggtggggtgaagggtaagggggacaaaaatattcatcccctaacaggaatcaaggatttattttttcccaaatggacatcctattgccctattaccatttactgaaaagtctgctttttcctcactgtactacatggtcatttttgtcctaaatcatcacatacaggtggggctgtttctagattctgtgcattccattggtctctttgtgccaatactaccttacctcaattactgattttataatttacatctctgctagagtgaaatcctaatttcttcttcaagattttatttggctattcttggctctgggttttcatgtaaattttagaataagattgactttttttttt---caaagaaagaaagaaaaatttcctgaggcttaatcaagattgc
>gene=chr20_1078053-1079053; species=papHam
accctcatgatctaatctaaacctccttacctcccaaaatcccatctccaaatatcatcacattcggtgttagtgcttcaacatgtgaatttGGCATGGGTGGGGTGAAGGGTAAGGGGGACAAAAACATT------------------------------------------------------------------------------------------------------------------------------------------------------------------------------------------------------------------------------------------------------------------------------------------------------ATTTTAGAATAAAATCAACTTTTTTTTTT---CAAAGAAAGAAagaaaaatttcctggggtttgatcaagatttc
>gene=chr20_1078053-1079053; species=ponAbe
accctcatgatctaatctaaatctccttacctcacaaaatcccatctccaagtatcatcacattcggtgttagtgcttcaacatatgaatttggcatgggtggggtgaagggtaagggggacaaaaacattcatcccctaacaggaatcaaggatttattttttcccaaatagacatcctattgccctattaccatttattgaaaagtctgctttttcctcactgtactacatggtcatttttgtcttaaatcatcacatacaggtggggctgtttctagattctgtgcattccattggtctctttgtgccaatactaccttatcttaattactgattttataatatacatctctgctagagcaaagtcctagtttcttcttcaagattttatttggctattcttggctctgggttttcatgtaaattttagaataagattgacgttttttt-----caaagaaagaaagaagaatttcctgagatttaatcaagattgc
>gene=chr20_1078053-1079053; species=rheMac
accctcatgatctaatctaaacctccttacctcccaaaatcccatctccaaatatcatcactttcggtgttagtgcttcaacatgtgaatttGGCATGGGTGGGGTGAAGGGTAAGGGGGACAAAAACATTCATCTCCTAACaggaatcaaagatttattttttccaaaatggacatcctattgccctattaccatttattgaaaagtctgctttt--------------------------tgtcctaaatcatcacatacaggtggggctgtttccagattctgtgcattccattggtctccttgtgccaatactaccttatcttaattactgattttataatatacatctctgctagaatgaagtcctaatttcttcttcaagattttatttggctattcttggctcagggttttcatgtaaattttagaataaaatcaactttttttttttttcaaagaaagaaagaaaaatttcctggggtttgatcaagatttc
>gene=chr20_1086469-1087469; species=hg19
CTTCTCATCCTGGCCAACTTAAGACCTGACCCAGCAGTTGGGAAACATCTTTTCCTTTTCTCTTGCTAAAGTCCAGCTGGGGCCAGCCTTTTTCCACCAGGCCATGTGAGCAAGATGGAAACTATGACAGTTCTGGATGGGCTGGAGGCTGGACTTTATCCCTGCCACATCCCTGCCAGCCAGTCACCCTGACCTACCACATCCATGCCACCTGCCTGCCAGGCCATTCCCAGAGTTGCTCTGTCCTGGACAGCTTGGCAGCTGTGAAGTGCCTCACACAGTGCAGGGAATAGGAGATGATGTCACTCAGGAGTTCGGCTGACCGAGCACTCCTGGAAAGATGGGCAGACTGAGGCCCCACCAGGAGAGGAGGTGCTCAACAAAATCTCGTGTTCAACAAAATCATATGGCTTGCGACACCAGAGAGGCCTGGGTTTTAACCCAGTTTGTGCTGATTTTCGAAGTGGTCAGAACTATTCTTACAAGGTGTCAACGCACAC
>gene=chr20_1086469-1087469; species=bosTau
TTTCCCATCCTTGCCATCCTGGGGTTTAACCCAGCCATTGGGAAATATTTTTTC-TTTTTCCTTGTTAAG-------CTGGGCCAGCCCTT-TCCACCAGGCCTTGTGAGCAAGGTGGAAACTACGGTGCTTCCAGACAGGCTGGAGGCTGGACCTCATCCCTGCCATGTCCCTGATAGCCAGTGTCTCTGACCTGCCACACCCACGTCACCTGCCCACCAGGCCATTCCCAGACTTGCTCTGGCCTGGCCAGCTCAGCAGCTGTGGAGTGCTCCAGACAGTGGAGGGAATGT---GAGATGTCATTCA-GAGGTCAGCTGATGCAACTGTCCTGGAAAGATGGGCGGAGTGAGGCCA-GCAAGGGGAGGAG--ACCCACCAGGGTC----ATTCAACAAAACCCCAGGGCTTGCAAGAccagagtaa-ctgggttttaacccaggcttcgcttaatttcagggtga---------------------------------
>gene=chr20_1086469-1087469; species=calJac
CTTCCCATCCTCGCCAACTCGAGACCTGACCCAGCAGTTGGGAAACATCTTTTCCTTTTCTCTTGCTAAAGTCCAGCTGGGGCCAGCCTTTTTCCACCAGGCCATGTGAGCAAGATGGAAACTATGACAGTTCTGGATGGGCTGGAGGCTGGACTTTATCCCTGCCGCATCCCTGCCAGCCAGTCACCCTTACCTACCACATCCATGCCACCTACCTGCCAGGCCATTCCCAGAGTTGCTCTGGCCTGGACAGCTTGGCAGCTGTGAAATGCCTCACACAGTGGAGGGATTAGGAGATGATGTCACTCAGGAGTTCGGTTGACCCAGCACTCCTGGAGAGATGAGCAGACTGAGGCTCCACCAGGGGAGGAGGTATTCAACAAAATCTCATGTTCAACAAAATAACATGGCTTGCGAGACCAGACAGACCTGGGTTTTAACCCAGTCTGTGCTGACTTTCAGTGTGGTCAGAACTATTCTTCCAAGTCGTCAACACACAC
>gene=chr20_1086469-1087469; species=canFam
CTTTCCATCCTTGCCAACCTGGAGTTTGACCCAGCAATTGGGAAACTCCTTTCTTTGTT-CCTTGTTAAAGTCCAGCCAGGGCCAGCCCTT-CCTACTAGGCT-TGTGAGCAAGGTGGAAAATATGGTGGTTCTGGATGGGCTGGAGGCTGGACTTCATCCCTGCCATGTCCCTGGTAGTCAGTTTCACTGACC-ACAATACTCACACCACCTGCTCACCAGGCCAGTCCCACAGTTCCTCTGGCCTGGCCAGCTTGGCAGCCATGGAGCACCTCACACAGCGGAGgagctgg---gaggtggcattca-gaagtcagccaatccaatcgtcctggaaagatgggcagattgaggcca-gcgaggggaggtg--acctgcgaaggtc----gttcagtagaatcatagggcttgcgaggcc--accgatctgggttttaatccagtttacactcactgggtaagtgc---------------------------------
>gene=chr20_1086469-1087469; species=equCab
TTTCCCATTCGTGCCAGCCTGGGGTTTGACCCAGCAATTGGGAAACTCCCTTTCCTTTTTCCTTGTTAAAGTCCAGCTGGGGCCGGCCCTT-TCCAGCAGGCCATGTGAGCGAGGTGGAAAGAATGGCAGTTCTGGATGGGCTGAAGGCTGGACCTCATCCCTGCCACGTCCCTGGCAGCCAGTCTGTTTGACCTGCCACTCCCATGCCACCTGCCCACCAGGCCATTCCCAGAGTTGCTCTGGCCTGGCCAGCTGGGTAGCTGTGGAGCACCCCACAGAGTGGACGGGATGA---GAGACGTCATTCA-GAGGTCGGCCGATCCAGCCCTCCTGGAGAGATGGGCAGACAGAGGCCA--------------------GCCAAGGTC----GCTCAACAAAATCAcacagtctgcgagaccagaccga-ctgggttttaactcagtttgcgcttattttcagagtgg---------------------------------
>gene=chr20_1086469-1087469; species=gorGor
---CTCATCCTGGCCAACTCAAGACCTGACCCAGCAGTTGGGAAACATCTTTTCCTTTTCTCTTGCTAAAGTCCAGCTGGGGCCAGCCTTTTTCCACCAGGCCACGTGAGCAAGATGGAAACTATGACAGTTCTGGATGGGCTGGAGGCTGGACTTTATCCCTGCCACATCCCTGCCAGCCAGTCACCCTGACCTACCACATCCATGCCACCTGCCTGCCAGGCCATTCCCAGAGTTGCTCTGTCCTGGACAGCTTGGCAGCTGTGAAGTGCCTCACACAGTGGAGGGAATAGGAGATGATGTCACTCAGGAGTTCGGTTGACC-AGCACTCCT-GAAAGATGGGCAGACTGAGGCCCCACCAGGGGAGGAGGTGCTCAACAAAATCTCGTGTTCAACAAAATCATATGGCTTGCGACACCAGAGAGGCCTGGGTTTTAACCCAGTTTGTGCTGATTTTCGAAGTGGTCAGAACTATTCTTACAAGGTGTCAACGCACAC
>gene=chr20_1086469-1087469; species=panTro
CTTCTCATCCTGGCCAACTTAAGACCTGACCCAGCAGTTGGGAAACATCTTTTCCTTTTCCCTTGCTAAAGTCCAGCTGGGGCCAGCCTTTTTCCACCAGGCCATGTGAGCAAGATGGAAACTATGACAGTTCTGGATGGGCTGGAGGCTGGACTTTATCCCTGCCACATCCCTGCCAGCCAGTCACCCTGACCTACCACATCCATGCCACCTGTCTGCCAGGCCATTCCCAGAGTTGCTCTGTCCTGGACAGCTTGGCAGCTGTGAAGTGCCTCACACAGTGGAGGGAATAGGAGATGATGTCACTCAGGAGTTCGGCTGACCGAGCACTCCTGGAAAGATGGGCAGACTGAGGCCCCCCCAGGAGAGGAGGTGC-----------------TCGACAAAATCATATGGCTTGCGACACCAGAGAGGCCTGGGTTTTAACCCAGTTTGTGCTGATTTTCGAAGTGGTCAGAACTATTCTTACAAGGTGTCGACGCACAC
>gene=chr20_1086469-1087469; species=papHam
CTTCCCATCCTTGCCAACTTGAGACCTGACCCAGCAGTTGGGAAACATCTTTTCCTTTTCTCTTGCTAAAGTCCAGCTGGGGCCAGCCTTTATCCACCAGGCCATGTGAGCAAGATGGAAACTATGACAGTTCTGGATGGGCTGGAGGCTGGACTTTATCCCTGCCACATCCCTGCCAGCCAGTCATCCTGACCTACCACATCCATGCCACCTGCCTGCCAGGCCATTCCCAGAGTTGCTCTGTCCTGGACAGCTTGGCAGCTGTGAAGTGCCTCACACAGTGGAGGGAATAGGAGACGATGTCACTCAGGAGTTCGGTTGACTGAGCACTCCTGGAAAGATGGGCAGACTGAGGCGCCACCAGGGGAGGAGGTGCTCAACAAAATCTCGTGTTCAACAAAATCACGTGGCTTGTGAGACCAGACAGGCCTGGGTTTTAACCCAGTTTGTACTAACTTTCGAAGTGGTCAGAACTATTCTTACAAGGTGTCAACGCATAC
>gene=chr20_1086469-1087469; species=ponAbe
--------------CAACTTGAGACCTGACCCAGCAGTTGGGAAACATCTTTTCCTTTTCTCTTGCTAAAGTCCAGCTGGGGCCAGCCTTTTTCCACCAGGCCATGTGAGCAAGATGGAAATTATGACAGTTCTGGATGGGCTGGAGGCTGGACTTTATCCCTGCCACATCCCTGCCAGCCAGTCACCCTGACCTACCACATCCATGCCACCTGCCTGCCAGGCCATTCCCAGAGTTGCTGTGTCCTGGACAGCCTGGCAGCTGTGAAGTGCCTTGCACAGTGGAGGGAAT-GGAGACGATGTCACTCAGGAGTTCGGTTGACCGAGCACTCCTTGAAAGACGGGCAGACTGAGGCCCCACCAGGGGAGGAGGTGCTCAACAAAATCTCGTGTTCAACAAAATCATATGGCTTGCGACACCAGAGAGGCCTGGGTTTTAACCCAGTTTGTGCTGACTTTCGAAGTGGTCAGAACTATTCTTACAAGGTATCAACACACGC
>gene=chr20_1086469-1087469; species=rheMac
CTTCCCATCCTCGCCAACCTGAGACCTGACCCAGCAGTTGGGAAACAACTTTTCCTTTTCTCTTGCTAAAGTCCAGCTGGGGCCAGCCTTTTTCCACCAGGCCATGTGAGCAAGATGGAAACTATGACAGTTCTGGATGGGCTGGAGGCTGGACTTTATCCCTGCCACATCCCTGCCAGCCAGTCATCCTGACCTACCACATCCATGCCACCTGCCTGCCAGGCCATTCCCAGAGTTGCTCTGTCCTGGACAGCTTGGCAGCTGTGAAGTGCCTCACACAGTGGAGGGAATAGGAGACGATGTCACTCAGGAGTTCGGTTGACTGAGCACTCCTGGAAAGATGGGCAGACTGAGGTGCCACCAGGGGAGGAGGTGCtcaacaaaatctcgtgttcaacaaaatcacgtgGCTTGCGAGACCAGACAGGCCTGGGTTTTAACCCAGTTTGTACTAACTTTCGAAGTGGTCAGAACTATTCTTACAAGGTGTCAACGCATAC
>gene=chr20_1144244-1145244; species=hg19
CTGCAGAGCCAGAAGTACTCAGCTGTGAGGTATGCTCTTCGTATAGGCTTTGTGTTCTTGCCCTTGCCCACTTTCCGCTGGCTCTCAGGCAGCCATCCACATGTCTGCTTGGGCCATCCAGAGTAGACATCCCAGCCATTCTTGGTGCATTGTAACCTCCCTCGCCTTTTCTCCAAGGGCAGTCCTTGCCACACCTGCTTACCTAACTTTTCTTCTTGCCTCAGGCCTCGGAGAGGTGGCATGATTGTGGATCCCCTGAGATCTGGCTTCCCAAGAGCACTTATTGACCCTTCCTCAGGCCTCCCGAACCGACTTCCTCCAGGCGCTGTGCCCCCAGGAGCTCGCTTTGACCCCTTTGGACCCATTGGGACCAGCCCACCCGGGTACGTAGTCACTCAGGTATGCTGAGAAGTAGGACCtgatggcagcttggttcagtgtggcagcaatgaaggtTTCTAGCCCCAGGCACAGAGCTGCCGCTGCCTTCACCTGTTGCT
>gene=chr20_1144244-1145244; species=bosTau
ATGATGGCCAGAAAAG-------------GTGTGCT-----------TTTTATGTTCTTGCTCTTGCCCACTTCCTGCTGGCACTCAGGCAACCATCCACATGTCTGCTTGAGCCATCCAGAGTTGGTGGCCAATTCACTTTTACTACATTCTCATCACCTT-----CTTCTCCAACATC--TGCTTGCCACACCTGCTTACCCATTATTCCTTCTTGTCTCAGGTGTCGGAGAGGTGGCATGATTGTGGATCCCCTGAGATCCGGCTTCCCAAGAGCACTTATTGACCCGTCATCAGGACTCCCAAACCGGCTTCCTCCAGGCGCTGTGCCCCCAGGAGCACGCTTTGACCCCTTTGGACCCATTGGGACCAGCCCATCTGGGTAGGTATTCACTCGGGGATGCTGAGAGGGAGGACCCGATAGCGGCTCAGCTCAGCATTGCAGGGATAAAGGCATCTGACACCAAGTGCAGAATTGCCAGTAGTCCCGGGCCTTGCT
>gene=chr20_1144244-1145244; species=calJac
CTGCAGAGCCGAAAGTACTCAGCTGTGAGGTCTGCTCTTCGTGTAGGCTTTGTGTTCTTGCCCTTGCCCACTTCCTACTGGCTCT----CAGCCATTCACATGTCTGCTTGGGCCATCAAGAGTAGATATCCCTGCCATTCTTGGTCCATTCTCACCTCCCTTGCCTTTTCTCCAAGGACAGTCCTTGCCACACCTACTTACCCAACTTTTCTTCTTGCCTCAGGCGTCGGAGAGGTGGCATGATTGTGGATCCCCTGAGATCTGGCTTCCCAAGAGCGCTAATTGACCCATCGTCAGGCCTCCCGAGCCGGCTTCCTCCAGGCGCTGTGCCCCCAGGAGCTCGCTTTGACCCCTTTGGACCCATTGGGACCAGCCCATCTGGGTAGGTAGTCACTCAGGTATGCTGAGAAGTAGGACTTGATGGCAGCTTTGCTCAGTGTGGCAGCAACAAAGCTTTCTAGCCCCAGGCTCAGAGTTACAGCTGCCTCCACGTGTTGCT
>gene=chr20_1144244-1145244; species=canFam
ATGAGTGTCAAGAAAG-------------GTGTGCT-----------CTTTGCATTCTTGTTCTTGCACACTTCCTGCTGGCGCTCAGGCAACCATCCATACATCTGCTTGGGCTGTGCAGAGTACATACCCCCTGCATTCTTGGTCCCCTTTCCCCTCCTTCGCCCCTTCTCCAGCAGC--TGCTTGCCACTCCTGCTCACACATCTT---TTCTTGCCTCAGGTGTCGAAGAGGTGGCATGATCGTGGATCCCCTGAGATCTGGCTTCCCAAGAGCACTCATTGACCCATCCTCGGGCCTCCCAAACCGTCTTCCTCCAGGCGCTGTGCCCCCAGGAGCACGCTTTGACCCCTTTGGACCCATTGGGACCAGCCCATCTGGGTAGGT----ACTCAGGCCTGCTGAGAAGTAAGGCCTGATGGCAGCTCTGCTCCGTGTTGCAGGAAC-AAGGGATCTGACTCCAGGTACAGAGTCACCACTGGGCTCATCCACAACT
>gene=chr20_1144244-1145244; species=equCab
ATGTGTGCCAAGAAAG---------------GTACT-----------CTTTGTGTTCTTGCCCTTGCCCACTTCCTGCTGGCACTCAGGCACCCAACCACGTGTCTGCTTGATTCACCCAGAGTAGATATCTTAGTCATTCTTAGTCCATTCTTGCCTCCTTCACCTCTT---CAGCAGC--TCCTTGCAACACCTGCTTACCCATCGTTCCTTCTTGCCTCAGGTGTCGGAGAGGTGGCATGATTGTGGATCCCCTGAGATCCGGCTTCCCAAGAGCGATTATCGACCCCTCGTCGGGGCTCCCAAACCGGCTTCCTCCAGGCGCTGTGCCCCCAGGAGCACGCTTTGACCCCTTTGGACCCATTGGGACCAGCCCGTCTGGGTAGGTGTTCACGCAGGGCTGCTGAGAAGTAGGACCTGCTGGCAGCTCAGCTCAGTGTCGCAGAAACGAAGATGTCTGACACTAGGTGCAGAGTTGGCACTAGCTCCATCCCCTGCT
>gene=chr20_1144244-1145244; species=gorGor
CTGCAGAGCCAGAAGTACTCAGCTGTGAGGTATGCTCTTCGTATAGGCTTTGTGTTCTTGCCCTTGCCCACTTTCCACTGGCTCTCAGGCAGCCATCCACATGTCTGCTTGGGCCATCCAGAGTAGACATGCCAGCCATTCTTGGTCCATTGTAACCTCCCTCGCCTTTTCTCCAAGGGCAGTCCTTACCATACCTGCTTACCTAACGTTTCTTCTTGCCTCAGGCATCGGAGAGGTGGCATGATTGTGGATCCCCTGAGATCTGGCTTCCCAAGAGCACTTATTGACCCTTCCTCAGGCCTCCCGAACCGACTTCCTCCAGGCGCTGTGCCCCCAGGAGCTCGCTTTGACCCCTTTGGACCCATTGGGACCAGCCCACCCGGGTACGTAGTCACTCGGGTATGCTGAGAAGTAGGACCTGATGGCAGCTTGGTTCAGTGTGGCAGCAATGAAGGTTTCTAGCCCCAGGCACAGAGCTGCCGCTGCCTTCA-CTGTTGCT
>gene=chr20_1144244-1145244; species=panTro
[truncated: 16,764,847 more chars]
