# Supplementary material for: Combining phylogenetic footprinting with motif models incorporating intra-motif dependencies
Source: BMC Bioinformatics. 2017 Mar 1;18:141. doi: 10.1186/s12859-017-1495-1 (PMC5333389; doi:10.1186/s12859-017-1495-1)
Supplement: Supplementary file 2 — Sequence data. This archive contains data files of alignments of the ChIP-seq positive regions and negative control regions for each of the 35 TFs in FASTA format. (ZIP 83763.2 kb) [file 12859_2017_1495_MOESM2_ESM.zip › YY1/YY1_(SC-281)_pos.txt]

>gene=chr20_278073-278386; species=hg19
CGCATGTGATACCTTTGAGGGCGCGGCGGGGGAGGGTAGCGTCAAATTTCAAAAAAAAAAAAAAACCAAACCCACACAgccccggcgggcgggcgcgcgcgATGGGCGCCCTTTGGCTGCGGGAGCGAGTGGAGGATGCTGGGAAGGAGGTAAAATGGCCACCGGCGGCGGCGCGGAGGAAGAGAGGAAACGGGGGCGGCCGCAGCTTCTgccccccgcgcggcccgcggcccggggcgAGGAGGCCGACGGCGGCCGCGAGAAGATGGGCTGGGCCCAGGTGGTGAAGAATCTAGCCGAGAAGAAGGGCGAA
>gene=chr20_278073-278386; species=bosTau
CTCAAGTAATA-CTTTGGCTGGGCGGGGAAAAG---CAGCATCGAATTTC-AAAAAAAAAAAAGCCCAAACCCCCACAACCC---CGGGCGGGCGCGCGCGATGGGCGCACTTTGGCTGCGGGAGCGAGTGGAGGATGCTGGGAAGGAGGTAAAATGGCCACCGGCGGCGGCGCGGAGGAGGAGAGGAAGCGGGGGCGGCCGCAGCTCCTGGGCCCCGCGCGCCCCTCGACCAGGGCCGAGGAGGCCGAGGGCGGCCGCGAGAAGATGGGCTGGGCCCAAGTGGTGAAGAACCTGGCCGAGAAGAAGGGCGAA
>gene=chr20_278073-278386; species=calJac
AGCAAGTGATACCTTTGAGGGGGTGGCGGGGAAGAGTAGCGTCGAATTTCAAAAAAAAAGAAAAGCCAAACCCCCACAGCCCTGGCGGGCGGGCGCGCGCGATGGGCGCCCTTTGGCTGCGGGAGCGAGTGGAGAATGCTGGGAAGGAGGTAAAATGGCCACCGGCGGCGGCGCGGAGGAAGAGAGGAAACGGGGGCGGCCGCAGCTCCTGCCCCCCGCGCGGCCCGCAGCCCGGGGTGAGGAGGCCGACGGCGGCCGCGAGAAGATGGGCTGGGCCCAGGTGGTGAAGAATCTAGCCGAGAAGAAGGGCGAG
>gene=chr20_278073-278386; species=canFam
cgcgggTAATACCTTCAGCTGGGCGGGGGAAAG---GAGCGTCGAATTTaaaaaaaaaaTCCACACACACACCCCAAACCCCCCACAgccgggcgcgcg-gATGGGCGCCCTTTGGCTGCGGGAGCGAGTGGAGGATGCTGGGAAGGAGGTAAAATGGCCACCGGCGGCGGCGCGGAAGAGGAGAGGAAGCGGGGGCGGCCGCAGCTCCTgccccccgcgcggcccgcggcccgcggcgAGGAGGCCGAGGGCGGCCGCGAGAAGATGGGCTGGGCCCAGGTGGT----------------------------
>gene=chr20_278073-278386; species=equCab
AGCGAGAATTACCTTTGGCGTGGCGAGGCAAA----GACAGTCGAATTTCAAAGCAAGGATAAAAGCCAGATCCCAAAGACCGGTCGTCCGTGCGC------------CCCTACGCCCGTTGGGTCAAGAGGAGGAAGCCGGTAAGGTAGAAAAATGGGCTCCGGTGCTCGCCCATAATTCTAGAGGAAGTTGGTGTGGTCCCTGCTCCTTCCCTACACGAGATCGGGGGCCTCTCGCAAGGGGGCCAAGTGCCCCCCCAAAATAACGAGCAGGACAGAAGCGGTGAGATACCAGGCCAAATTGAAGCTCGAG
>gene=chr20_278073-278386; species=gorGor
CGCATGTGATACCTTTGAGGGCGCGGCGGGGGAGGGTAGCGTCAAATTTCaaaaaaaaaaaaaaaCCAAACCCACACAgccccggcgggcgggcgcgcgcgATGGGCGCCCTTTGGCTGCGGGAGCGAGTGGAGGATGCTGGGAAGGAGGTAAAATGGCCACCGGCGGCGGCGCGGAGGAAGAGAGGAAACGGGGGCGGCCGCAGCTTCTgccccccgcgcggcccgcggccgggggcgAGGAGGCCGACGGCGGCCGCGAGAAGATGGGCTGGGCCCAGGTGGTAAAGAATCTAGC-------AAGGGCGAG
>gene=chr20_278073-278386; species=panTro
-----------------------------------------------------------------CCAAACCCACACAgccccggcgggcgggcgcgcccgATGGGCGCCCTT-GGCTGCGGGAGCGAGTGGAGGATGCTGGGA--GAGTAAAAATGGCCACCGGCGGCGGCGCGA-GAAAGAGAGGAAACGGGGGCGGCCGCAGCTTCTgccccccgcgcggcccacggcccggggcgAGGAGGCCGACGGCGGCCGCGAGAAGATGGGCTGGGCCCAGGTGGTAAAGAATCTAGCCGAGAAGAAGGGCGAG
>gene=chr20_278073-278386; species=papHam
CGCATGTGATACCTTTGAGGGAGCGGCGGGGGAGGGTAGCGTCAAATTTCAAAAAAAAAAAAAAACCAAACCCCCACAgccccggcgggcgggcgcgcgcgATGGGCGCCCTTTGGCTGCGGGAGCGAGTGGAGGATGCTGGGAAGGAGGTAAAATGGCCACCGGCGGCGGCGCGGAGGAAGAGAGGAAACGGGGGCGGCCGCAGCTTCTgccccccgcgcggcccgcggcccggggcgAGGAGGCCGACGGCGGCCGCGAGAAGATGGGCTGGGCCCAGGTGGTAAAGAATCTAGCCGAGAAGAAGGGCGAA
>gene=chr20_278073-278386; species=ponAbe
CGCATGTGATACCTTTGAGGGAGCGGCGGGGGAGGGTAGCGTCAAATTTCAAAAAAAAAAAAAAACCAAACCCACACAgccccggcgggcgggcgcgcgcgATGGGCGCCCTTTGGCTGCGGGAGCGAGTGGAGGATGCTGGGAAGGAGGTAAAATGGCCACCGGCGGCGGCGCGGAGGAAGAGAGGAAACGGGGGCGGCCGCAGCTTCTgccccccgcgcggcccgcggcccgggACGAGGAGGCCGACGGCGGCCGCGAGAAGATGGGCTGGGCCCAGGTGGTAAAGAATCTAGCCGAGAAGAAGGGCGAG
>gene=chr20_278073-278386; species=rheMac
CGCATGTGATACCTTTGAGGGAGCGGCGGGGGAGGGTAGCGTCAAATTTCAAAAAAAAAAAAAAACCAAACCCCCACAgccccggcgggcgggcgcgcgcgATGGGCGCCCTTTGGCTGCGGGAGCGAGTGGAGGATGCTGGGAAGGAGGTAAAATGGCCACCGGCGGCGGCGCGGAGGAAGAGAGGAAACGGGGGCGGCCGCAGCTTCTgccccccgcgcggcccgcggcccggggcgAGGAGGCCGACGGCGGCCGCGAGAAGATGGGCTGGGCCCAGGTGGTAAAGAATCTAGCCGAGAAGAAGGGCGAA
>gene=chr20_524231-524867; species=hg19
AGCGTGAGGGTCGGCCGCGCTCCGCTGCCCTATCCTGGGCCCACCCCACCCGCCAACGACCTCGCCTGGCTGCTCCCTAGGTACCTGTGGTGGAAGCGGCAGCGGCGGCGGCCGCTCTCCCCTCTGCTCACACAGACAATATGGCGGCGATGGAGGAGGAGACACACGGCTCGGCCGCCAGCCGCAGGGACCAGAGCGAGGCTGCAGCCGCTGCTGCCGGAAGCGGAAACCCCCTCCTACCAGGAGGCGGGGCGAGACAGCTTCCGACTCCGCCCCCAGAGGAATCTCTCTGAATGCGGCCATGCTGGGATGTCCTATTGTAACCTTAGGGATTCAGTTCTGGCCTAGGGTGCAAAATGGAAGGAATCCCCAACGCAAAGCAGAATAAGGAGACTTGCAATAGTTAAGCGCATTTTATTTCAATAGTGTTAACAAGTGACAACAGAGAGAACACGAACCTCCCATTAGGTGAACAGTTGGTTTGACCCAAGTTAAGATGGCGGTACCCAGGTTTCCCACACTTCACCCAGCTGGCCCCCCTTTCTTGAAAAGAACCATGCGCGACCTGCAGAGCTGTAGAGCCAAGCATTCTGGGAGCTGAAGTCTCTTTTGCTCTGACCCCTCGTTTTAAATTAG
>gene=chr20_524231-524867; species=bosTau
GGCGTGAGAGGCGGCCGCGCCCCGCTGCCCCGT-CTGGGCCCACCGCACCCCACAACGACCTCGTCTGGCAGCTCCCACGGTACCTGGGGTGGAAGCGGCAGCGGCGGCGGCCGCTCTCCCCTCTCCTCACACAGACAATATGGCGGCGGCGGAGGAGGAGACACACGGCTCGGCCGCCAGCCGCAGGGACCAGAGCGAGGCTGCAGCCTTCGCTGCCGGAAGCGGAAACCCCCTCCGACCGGGAGGCGGGGAGGGACCGCTTCCGACTCCTCCCCCAGCGGAGTCTCGCAGAGTGCGGCCATGCTGGGATGTCTCATTGAATCCCCAGGGGTTCAGTTCTGAACTGCGGCGCAAAATGGAAGGCATTCTTATCGTAAATCATAATAAGGAGACTTGCAATAATTAAGCGAACTTTATTGCAGTA-CTGTACGAGCTGATGAGAGAGAGAACACTAACCTCCCCCTAAGTGTACAATTGGTTTGACCTCAGGTAAGATGGCGGTCCCTAGGTTTCCTGCATTTCATCCAGTTGGCAAGCCTTTCGTGAAAAGAAGCATGCGCGACCTGCAGAGCTGGAGAGCGAAGCATTTTGGGAGTTGAAGT--CTCCTACACTGGTCCCTCGTCTAGGCTCGG
>gene=chr20_524231-524867; species=calJac
------------------------------------------------------------CTCGCCTGGCGGGTCCCTAGGTACCTGTGGTGGAAGCGGCAGCGGCAGTGGCCGCTCTCCCCTTTGCTCACACAGACAATATGACGGCGA----GGAGGAGACACACGGCTCGGCTGCCAGCCGCAGGGACCAGAGCGAGGCTGCAGCCGCTGCTGCCGGAAACAGTAAACCCCT-CTACCAGGAGGCGGAGCGAGACAGTTTCCGACTCCGCCCCTAGAGGAATCTCGCTGAGTGCTGCCATGCTGGGATGTCCTATTGTAACCTTAGGGATTCAGTTCCAGCCTAGGATGTAAAATAGAAAGAATTCTCAACGTAGAGGAGAATAAAGAGACTTGCAATAGTTAATCGCATTTTATTTCAATAGTGTTAACAAGTGACGACAGAGAGAACATGAACCTCCCACTAGGTGAACAGTTGGTTTGACCCAAGCTACGATGGCGGTACCCAGGTTTCCCGCACTTCACCCTGCTGGCCACCCTTTCTTGAAAAGTACCATGCGCGACCTGCAGAGCTGAAGAGTGAAGCATTCTGGGAGCTGAAGTCTCTGTTGCTTTGACCCCTCGTTTAAAATTAG
>gene=chr20_524231-524867; species=canFam
AGCCCCAGGGGAAACCCCGCCCCGGTGTCCCATCCTGGGCCCAATCCCCACCCCAAAGAACTCGTCTAAGGGCTCCCACCGTACCTGTGGGGGAAGCGGGAACGGGGGAAGCCGCACTTCCTTCTCTTAATAAAGATAAAATGAGGGCGGGGGAGGAGGAAA-ACAGGGTTCGGCCTCCACCCTTCGGTACCAAAGCTAGGCTGCAACCACCCTTGCCGGAAGCGGAAACCCCTTCCTTCCAGGAGGCTGGGCGGGACCGCTTCCGACTCTTCCCCCAGCAGAATCCGGCTGAGCGCGGCCATGCTGGGATGTGCTACTGTATGCATGCAGGTGCGGTCCCGGACGGGGG-TCAGAATGGAAGAAATTCTCAGTGGAAAGCAACACAAGGAGATTTGCAATGGTTAAACGCATTTTCTTTCGGTGCCTATAAGAACTGACGAGGCAGAGAGGACGAACCTCCCAT-AGGCGTACAATTGGTTTGCCCCAAGCTAAGATGGCGGTCTCTATGTTTCCCGCACTT--ACCCGCTGACGAGGCCGCCTTAAA-----GCATGCGCAACCCGCGGGGTTGTAAAGCGAAGCATTTTGGGAGTTGTAGT--CTCTTGCTCGGACCCCTCGTCTAGGGTTAG
>gene=chr20_524231-524867; species=equCab
CGCGCAAGAGGCGGCCGCGCCCAGCCGCCCCATCCTGGGCTCTCCCCGCCCCCCAACGCCCTCGCCCGGCGGCTCCCACGGTACCTGCGGTGGAAGTGGCGGCGGCGGCGGCCGCTCTCCCCTCTCCTCACACAGACAATATGGCGGCGGCGGAGGAGGAGACACACGGCTCGGCCGCCAGCGGCAGGGTCCAGAGCGAGGCTGCAGCCGCCGCTGCCGGAAGCGG-AACCCCCTCCTGCCCGGGGGCGGGGCGGGACGGCTTCCGACCCCGCCCCCAGCGGCGCTC-GCTGAGGGCCGCCATGTTGGGGGGTCCTATTGTA-GCCGGGAGGTTCAGTTCCGTACTGGAC-GCAGAATGGAGGGAGTCCTCAGTGTAAACCATAATAAAGAGCCTTGCAATAATTAGGCGCACTTTATTTCGGTACCTGTACGAACTGACGAGAGAGAGAACATGGTCCCCCCACGAAGCGTACCATTGGTTTGACCCAAACTAAGATGGCGGCCCCTGGGTTTCCCGCACTTCACCGAACCGGCGAGCCTTTCCTGAA-AGAGGCATGCGCGACCTGCAGAGCTGTAGAGCGAAGCATTTTGGGAGTTGGAGT--CCCCTGCTCGGGCGCCTCGTTTAGGGTTGG
>gene=chr20_524231-524867; species=gorGor
---------------CGCGCTCCGCTGCCCTATCCTGGGCCCACCCCACCCGCCAACGACCTCGCCTGGCTGCTCCCTAGGTACCTGTGGTGGAAGCGGCAGCGGCGGTGGCCGCTCTCCCCTCTGCTCACACAGACAATATGGCGGCGATGGAGGAGGAGACACACGGCTAGGCCGCCAGCCGCAGGGACCAGAGCGAGGCTGCAGCCGCTGCTGCCGGAAGCGGAAACCCCCTCCTACCAGGAGGCGGGGCGAGACAGCTTCCGACTCCGCCCCCAGAGGAATC-CTCTGAGTGCGGCCATGCTGGGATGTCCTATTGTAACCTTAGGGATTCAGTTCTGACCTAGGGTGCAAAATGGAAGGAATTCCCAACGCAAAGCAGAATAAGGAGACTTGCAATACTTAAGCGCATTTTATTTCAATAGTGTTAACAAGTGACAACAGAGAGAACACGAACCTCCCATTAGGTGAACAGTTGGTTTGACCCAAGTTAAGATGGCGGTACCCAGGTTTCCCACACTTCACTCAGCTGGCCCCCCTTTCTTGAAAAGAACCATGCGCGACCTGCAGAGCTGTAGAGCCAAGCATTCTGGGAGCTGAAGTCTCTTTTGCTCTCACCCCTCGTTTTAAATTAG
>gene=chr20_524231-524867; species=panTro
AGCGTGAGGGTCGGCCGCGCTCCGCTGCCCTATCCTGGGCCCACCCCACCCGCCAACGACCTCGCCTGGCTGCTCCCTAGGTACCTGTGGTGGAAGCGGCAGCGGCGGTGGCCGCTCTCCCCTCTGCTCACACAGACAATATGGCGGCGATGGAGGAGGAGACACACGGCTCGGCCGCCAGCCGCAGGGACCAGAGCGAGGCTGCAGCCGCTGCTGCCGGAAGCGGAAACCCCCTCCTACCAGGAGGCGGGGCGAGACAGCTTCCGACTCCGCCCCCAGAGGAATCTCTCTGAATGCGGCCATGCTGGGATGTCCTATTGTAACCTTAGGGATTCAGTTCTGGCCTAGGGTGCAAAATGGAAGGAATTCCAAACGCAAAGCAGAATAAGGAGACTTGCAATAGTTAAGCGCATTTTATTTCAATAGTGTTAACAAGTGACAACAGAGAGAACACGAACCTCCCATTAGGTGAACAGTTGGTTTGACCCAAGTTAAGATGGCGGTACCCAGGTTTCCCACACTTCACCCAGCTGGCCCCCCTTTCTTGAAAAGAACCATGCGCGACCTGCAGAGCTGTAGAGCCAAGCATTCTGGGAGCTGAAGTCTCTTTTGCTCTGACCCCTCGTTTTAAATTAG
>gene=chr20_524231-524867; species=papHam
AGCGTGAGTGGCGGCCGCGCTCCGCTGCCCTATCCTGCGCCCACCCCACCCTCCAACGACCTCGCCTGGCGACTCCCAAGGTACCTGTGGTGGAAGCGGCAGCGGCAGTGGCCGCTCTCCCCTCTGCTCACACAGACAATATGGCGGCGGTGGAGGAGGAGACACACGGCTCGGCCGCCAGCCGCAGGGACCAGAGCGAGGCTGCAGCCGCGGCTGCCGGAAGCGGAAACCCCCTCCTACCAGGAGGCGGGGCGAGACAGCTTCCGACTCCGCCCCCAAAGGAATCTAGCTGAGTGCGGCCATGCTGGGCTGTCCTATTGTAGCCTTAGGGATTCAGTTCTGGCCTAGGGTGCAAAATGGAAGGAATTCCCAACGCAAAGCAGAATAAGGAGACTTGCAATAGTTACGCGCATTTTATTTCAATAGTGTTGACAAATGACAACAGAGAGAATACGAACCTCCCACTAGGTGAACAGTTGGTTTGATCCAAGTTAATATGGCGGTACCCAGGTTTCCCGCACTTCACCCAGCTGGCCCCCCTTTCCTGAAAAGAACCATGCGCGACCTGCAGAGCTGTAGAGCCAAGCATTCTGGGAGCTGAAGTCCCTTTTGCTCTGACCCCTCGTTTAAAATTAG
>gene=chr20_524231-524867; species=ponAbe
AGCGTGAGGGTCGGCCGCGTTCCGCTGCCCTATCCTGGGCCCACCCCACCCTCCAACGACCTCCCCTGGCGGCTCCA-AGGTACCTGTGGTGCAAGCGGCAGCGGCGGTGGCCGCTCT-CCCTCTGCTCACACAGAC-ATATGGCGGCGATGG-----------------------------------------------------------------------------------------------------------------------------------------------------------------------------TAGGGATTCAGTTCTGGCCTAGGGTGCAAAATGGAAGGAATTCCCAACGCAAAACAGAATAAGGAGACTTGCAATAGTTAAGCGCATTTTATTTCAATAGTGTTAACAAGTGTCCACAGAGAGAACACGAACCTCCCACTAGGTGAACAGTTGGTTTGACCCAAGTTAAGATGGCGGTACCCAGGTTTCCCGCACTTCACCCAACTGGCCCCCCTTTCTTGAAAAGAACCATGCGCGACCTGCAGAGCTGTAGAGCCAAGCATTTTGGGAGCTGAAGTCTCTTTTGCTCTGACCCCTCGTTTAAAATTAG
>gene=chr20_524231-524867; species=rheMac
AGCGTGAGTGGCGGCCGCGCTCCGCTGCCCTATCCTGCGCCCACCCCACCCTCCAACGACCTCGCCTGGCGACTCCCAAGGTACCTGTGGTGGAAGCGGCAGCGGCAGTGGCCGCTCTCCCCTCTGCTCACACAGACAATATGGCGGCGGTGGAGGAGGAGACACACGGCTCGGCCGCCAGCCGCAGGGACCAGAGCGAGGCTGCAGCCGCGGCTGCCGGAAGCGGAAACCCCCTCCTACCAGGAGGCGGGGCGAGACAGCTTCCGACTCCGCCCCCAGAGGAATCTAGCTGAGTGCGGCCATGCTGGGCTGTCCTATTGTAGCCTTAGGGATTCAGTTCTGGGCTAGGGTGCAAAATGGAAGGAATTCCCAACGCAAAGCAGAATAAGGAGACTTGCAATAGTTACGCGCATTTTATTTCAATAGTGTTAACAAATGACAACAGAAAGAATACGAACCTCCCACTAGGTGAACAGTTGGTTTGATCCAAGTTAATATGGCGGTACCCAGGTTTCCCGCACTTCAGCCAGCTGGCCCCCCTTTCCTGAAAAGAACCATGCGCGACCTGCAGAGCTGTAGAGCCAAGCATTCTGGGAGCTGAAGTCCCTTTTGCTCTGACCCCTCGTTTAAAATTAG
>gene=chr20_1099143-1099500; species=hg19
CACGCCCCGCTCGCACTCCCTGGCGGAACCTTTCAGTGCTGCGCTCGCGTTGCCAACCCGGCGCGCCTCACGCAGTTGCGCCCGCTGTTGGGACTACTTCCGGCTTCCCCGCCCCGCCCCGTCCCCGGGCGTCTCCATTTTGGTCTCAGGTGTGGACTCGGCAAGAACCAGCGCAAGAGGGAAGCAGAGTTATAGCTACCCCGGCCGCGGAGCCGGCTCACTGCACTACCCCCGCCCCCTTCTTTCCTCCAGACGCCGAAGTCGCGGGCGCTCATGGCGGGCCTGGAGGTACTGTTCGCATCGGCAGCGCCGGCCATCACCTGCAGGCAGGACGCGCTCGTCTGCTTCTTGCATTGG
>gene=chr20_1099143-1099500; species=bosTau
CTCGCCCCA--TGCTCTGCCTGACGGAACCTTTAAGAGTCTTCCTTCTGTTTCCAGCCGGGCGCTCTC-GCGCGGTAGCGCGGGAGTTGGAAGTTACTTCCGG-------GCCACACCCCGCCTCTGGGCGTCTCCATTTTGGTCGCGGGTTGACATTAGACCACTACCTGCGGAGTAGCGGAGAGGAGTCAGCAGTGTTGTGAGGGCCCTGTCGGCTCACCGCACTTTCTTCCTCCCTTCCTCCGCCC-----GCAGAAGCCAGGGTCGCCCATGGCTGGCTTGGAGGTACTGTTCGCGTCGGCGGCGCCGGCCATCACCTGCGCGCAGGACGCGCTTGTCTGCTTCCTGCACTGG
>gene=chr20_1099143-1099500; species=calJac
-----CCCGCGCGCGCTCCCTGGCGGAACCTTTCAGCGATGTGCTCGCGTTGCCAGCCCGGCGCGCCTCACGCAG------------------------------------------------------------------------------------------------------------------------------------------------------------------------------------------------------------------------------------------------------------------------------------------
>gene=chr20_1099143-1099500; species=canFam
CACGCcccG--CGAGATGCCTAGCAGAACCTTTAAGTGCCGCGCTCCGGTTTCCAGCCGGC-GCGCTC-GCGCTGCTGAGCCGGCGCTCGGAGCTACTTccgg-------gccgcgctccgcccccgggcggcTCCATTTTGGCCGCAGGTGGAGACTAGGCCTGGGCGGGCGGAGTCTCGGGGGGGCGTCCTCGGCAATCGCGGGGCCGAGTGGGCTCACGGCACCGTCTCCTCTCCTT----CGCCC-----GCAGAAACCGGGGGCGAGCATGGCGGGCTTGGAGGTCCTGTTCGCGTCGGTGGCGCCGGCCATCACCTCCGCACAGGACGCGCTCGTCTGCTTTCTGCACTGG
>gene=chr20_1099143-1099500; species=equCab
CGCGTCCCT--TGCGCTGCCTGTCGGAACCTTTAAGCGCGGTGCTCGGGTTTCCGGCCGGGCGCGCTC--CTCAGCTGCGCCACCGCTTGGAATTACTTCCGG-------ACCGCGCCCCACCCCTGGGCGTCTCCATTTTGGCGGCTGGTGGAGGCGCGGCCAGGACGAGTTGGGTAGCTGAGGGGAGGCTTCAGTACGCTGAAGGCCGA-TCGGCTCACTGCCGTCTCTCCCTTCCTTCCTCCGCCC-----GCAGAGGCCGGGGGCGCGCATGGCGGGCTTGGAGGTGCTGTTCGCGTCGGCGGCGCCGGCCATCACCTGCGCGCAGGACGCGCTCGTCTGCTTCCTGCACTGG
>gene=chr20_1099143-1099500; species=gorGor
CTCGCCCCGCTCGCACTCCCTGGCGGAACCTTTTAGTGCTGCGCTCGCGTTGCCAGCCCGGCGCGCCTCACGCAGTTGCGCCCGCTGGGGGGACTACTTCCGGCTTCCCCGCCCCGCCCCGTCCCCGGGCGTCTCCATTTTGGTCTCAGGTGTGGACTCGGCAAGAACCAGCGCAAGAGGGAAGCGGAGTTATAGCTACCCCGGCCGCGGAGCCGGCTGACTGCACTACCCCCGCCCCCTTCTTTCCTCCAGACGCCGAAGTCGCGGGCGCTCATGGCGGGCCTGGAGGTACTGTTCGCATCGGCAGCGCCGGCCATCACCTGCACGCAGGACGCGCTCGTCTGCTTCTTGCATTGG
>gene=chr20_1099143-1099500; species=panTro
cccgccccgcTCGCACTCCCTGGCGGAACCTTTTAGTGCTGCGCTCGCGTTGCCAGCCCGGCGCGCCTCACGCAGTTGCGCCCGCTGTTGGGACTACTTCCGGCTTCCCCGCCCCGCCCCGTCCCCGGGCGTCTCCATTTTGGTCTCAGGTGTGGACTCGGCAAGAACCAGCGCAAGAGGGAAGCGGAGTTATAGCTACCCCGGCCGCGGAGCCGGCTCACTGCACTACCCCCGCCCCCTTCTTTCCTCCAGACGCCGAAGTCGCGGGCGCTCATGGCGGGCCTGGAGGTACTGTTCGCATCGGCAGCGCCGGCCATCACCTGCACGCAGGACGCGCTCGTCTGCTTCTTGCATTGG
>gene=chr20_1099143-1099500; species=papHam
CACGCCCCG--CGCGGTCCCTGGCGGAACCTTTTAGTTCTGCGCTCGCGTTGCCAGCCCGGCGCGCCTCACGCAGTTGCGCCCGCTCCTGGGGCTACTTCCGGCGgccccgccccgccccgccccCGGGCGTCTCCATCTCGGTCTCAGGTGTAGACTCTGCCAGAGCTAGCGCAGGAGTCAAGCGGAGTTATAGCTACCCGGGCCGCGGAGCTGGCTCTCTGCACTACCCCCTCCCCCTTCTCTCCTCCAGACGCCGAAGTCGCTGGCGCTCATGGCGGGCCTGGAGGTACTGTTCGCATCGGCAGCGCCGGCCATCACCTGCACGCAGGACGCGCTCGTCTGCTTCTTGCATTGG
>gene=chr20_1099143-1099500; species=ponAbe
CACGCCCCGTTCGCACTCTCTGGCGGAACCTTTTAGTGCCGCGCTCGCGTTGCCAGGCC-GCGCGCCTCACGCAGTTGCGCCCGCTGTTGGGACTACTTCCGGCTTccccgccccgccccgcccccgggcgTCTCCATTTTGGTCTCAGGTGTGGACTCGGCAAGAACCAGCGCGACAGGGAAGCAGAGTTATAGCTACCCTGGCCGCGGAGCCGGCTCACTGCACTACCCCCGCCGCCTTCTTTCCTCCAGACGCCGAAGTCGCGGGCGCTCATGGCGGGCCTGGAGGTACTGTTCGCATCGGCAGCGCCGGCCATCACCTGCACGCAGGACGCGCTCGTCTGCTTCTTGCATTGG
>gene=chr20_1099143-1099500; species=rheMac
CTCGCCCCG--CGCGGTCCCTGGCGGAACCTTTTAGTTCTGCGCTCGCGTTGCCAGCCCGGCGCGCCTCACGCAGTTGCGCCCGCTCCTGGGGCTACTTCCGGCGgccccgccccgccccgccccCGGGCGTCTCCATCTTGGTCTCAGGTGTAGACTCTGCCAGAGCTAGCGCAGGAGTGAAGCGGAGTTATAGCTACCCCGGCCGCGGAGCTGGCTCACTGCACTACCCCCTCCCCCTTCTCTCCTCCAGACGCCGAAGTCGCTGGCGCTCATGGCGGGCCTGGAGGTACTGTTCGCATCGGCAGCGCCGGCCATCACCTGCACGCAGGACGCGCTCGTCTGCTTCTTGCATTGG
>gene=chr20_1305948-1306221; species=hg19
TACGGCGCCTGCGCAGAAACACCGCCAAGCGACTCAGCAACTTCTAGAGCGCATGCGTTTCGCCCACCCAGGCCCGGGCGCGGTTAGGGGTGACTCCCACGATCCCTAGCGGCTGCAGAGTGGAACATGGCGGCCTCCTTGCCGCTTGCGTTACCAGAGTCCACCCGGCCTCGTGCTTTCTCCGGGCGCCCGTAGCTGGCGCCGGCATCCACAAAAATAGATCAGGTAAAGCAGCAGAGTAAGGCATAGGAAGACTTGGTCGGGCTCCGCGGC
>gene=chr20_1305948-1306221; species=bosTau
TACA--------GCAAAGACTCCGCCAGGCCGCGCTGCGGCGGCTAGAGCGCATGCGTCTAATCCATCCGGGGCTGCGCACGGCTACACGCCGTTCCCAGGGTGCTCCGCGGCTGT-GGGTGGAAAATGGCAGCCTCCTCTGTGGGTGGGATCCTAGCATCCCTCCGGCCTCTTGCTTTTTCCAGGCGCTCGTGGCTGGCACCCACATCCATAACACAAAATCAGGTAGAGCATCAGAATAAGGGATTTAAAGGCTCAATCGGGCTCCGCATC
>gene=chr20_1305948-1306221; species=calJac
TACGGCGCCTGCGCAGAAACCCCGCCAAGTGACGCGGCAGTGTCTGGAG----TGCGTCTCGCCCACCCGGACTCAGGCGCGGCTAGGCGTGACTCCCACGATCTCTGGCGGCTGCGGAGTGGAAAATGGCGGCCTCCATGCCGCG------ACTAGAGTCCGCCCGGTCTCGTGCTTTCTCTGGGCACCCGTAGCTGGCGCCGGCATCCACAAAAATAAATCAGGTAAAGCACCAGAGTAAGGGATAGGAAGGCTCGGTCGGGCTCCGCGGC
>gene=chr20_1305948-1306221; species=canFam
TACGGCGCCTGCGCAGAG--CCCGCCGGGTCGCGCTGCGGCGTCGAGGACGCATGCGTCCCACACCCG--GGCCTGCGCGCCGCGAAGGGGGGCTCCCAGGCTGCCCCGCGGTAGCGGGGTCGAGAATGGCGGCTCCCGGGCCTCGTGGGCTGTTAGAATTCAGCCTGCCTCTCGCTTTCTCCAGGTGCCCAT-GCCGGTGCCGGCACCCACAAAAAGAAATCAGGTAAAGCTGCAGAGTAAGGGATGGAAAAGCTCGGTCGGACCCCTTGCC
>gene=chr20_1305948-1306221; species=equCab
TACGGCGCCTGCGCAGAGACCTCGCCAGGCCGCGCTGCGGCATCTAAAGCGCGTGCGTCTCGCCCACGCTGGCCGGCGCGCGGCTACGGGCGGCTCCCAGGATGCCCCGCGGCTGCGGGGCGCAGTATGGCGGCTTTCTTGCCGCGTGGGTTGTTGGTCTCCACCTCGCTTCTCGCTTTCTCCAGGCGCCTGTGGCTGGCGCGGGTTTCCAGAAAAAGAGATCAGGTAAAGCAGTAGACTACGGGATGGGAAGCCTCGGTCGGGCTCCGCGTC
>gene=chr20_1305948-1306221; species=gorGor
TACGGCGCCTGCGCAGAAACACCGCCAAGCGACTCAGCAACTTCTAGAGCGCATGCGTTTCCCCCTCCCAGGCCCGGGCGCGGTTAGGGGTGACTCCCACGATCCCTAGCGGCTGCAGAGTGGAAAATGGCGGCCTCCTTGCCGCT-------------------------------------------------------------------------------------------------------------------------------
>gene=chr20_1305948-1306221; species=panTro
TACGGCGCCTGCGCAGAAACACCGCCAAGCGACCCAGCAACTTCTAGAGCGCATGCGTTTCGCCCACCCAGGCCCGGGCGCGGTGAGGGGTGACTCCCACGATCCCTAGCGGCTGCAGAGTGGAAAATGGCGGCCTCCTTGCTGCTTGCGTTACCAGAGTCCACCCGGCCTCGTGCTTTCTCCGGGCGCCCGTAGCTGGCGCCGGCATCCACAAAAATAGATCAGGTAAAGCAGCAGAGTAAGGGATAGGAAGACTTGGTCGGGCTCCGCGGC
>gene=chr20_1305948-1306221; species=papHam
TACGGCGCCTGCGCAGAAACCCCGTCAAGTGACACAGCAGCTTCTGGAGCGCATGCGTCTCGCCCACCGTGGCCC-----------GCGGTAACTCCCACGATCCCTAGCGGCTGCGGAGTGGAAAATGGCGGCCTCCTTGCCGCTTGGGTTACTAGAGTCCACCCAGCCTCGTGCTTTCTTCGGGCGCCCGTAGCTGGCGCCGGCATCCACAAAAATAGATCAGGTAAAGCAGCAGAGTAAGGGATAGGAAGGCTTGGTCGGGCTCCGCGGC
>gene=chr20_1305948-1306221; species=ponAbe
TACGGCGCCTGCGCAGAAACCCCGCCAAGTGACGCAGCAACTTCTAGAACGCATGCACTTCGCCTACCCAGGCCCGGGCGCTGTTAGGGGTGACTCCCACGATCCCTAGCGGCTGCGGAGTGGAAAATGGCGGCCTCCTTGCCGCTTGGGTTACCAGAGTCCACCCGACCTCGTGCTTTCTCCGGGCGCCCGTAGCTGGTGCCGGCATCCACAAAAATAGATCAGGTAAAGCCGCAGAGTAAGGGATAGGAAGACTCGGTTGGGCTCCGCGGC
>gene=chr20_1305948-1306221; species=rheMac
TACGGCGCCTGCGCAGAAACCCCGTCAAGTGACACAGCAGCTTCTGGAGCGCATGCGTCTCGCCCACCGTGGCCC-----------GCGGTAACTCCCACGATCCCTAGCGGCTGCGGAGTGGAAAATGGCGGCCTCCTTGCCGCTTGGGTTACTACAGTCCACCCAGCCTCGTGCTTTCTTCGGGCGCCCGTAGCTGGCGCCGGCATCCACAAAAATAGATCAGGTAAAGCAGCAGAGTAAGGGATAGGAAGGCTTGGTCGGGCTCCGCGGC
>gene=chr20_1447302-1447655; species=hg19
CACCAGGCGCCCGCTCCCAGCAGTCCCCGGCCCACCCGACACAGCCCGCCGCGCGGCGCTACCTGCAAGTCCCAGCCGGCCGACTCGAGAAAGAAGCGGGCCCGGTCCTCCTCGGCGCCCGTCACCGCCACGAACTCCCTCAGCGCCTCCTGTCGCTCCGCCGCCATCTTCGCCCCGTGCGCCTTCCAAAGCGCTCCGGCGGCCGCCGCACAGGCCCAGCCCCGCTGCCGCGTTCCGCTTGCCGGTCGACGAGGCCCAGCCGATGAGGGCCCAGCAGCTGGGAGCCCGCCCGCAGCCCCGCCCCACGCGGTGCCTCACGCAAAGCCCTCCGTGCGGGAAGCCCCGCCGCTCCG
>gene=chr20_1447302-1447655; species=bosTau
CACCAGGTGTCTGCTCCCCATAGTACCCTGCCTGCCCGACGCGGCCCCCCTCCCGGCGCTACCTGCAGGTCCCAGCCGGCCGACTCCAGGAAGAAGCGGGCCCGATCCTCCTCTGCGCCCGTCACCGCCACGAACTCCCTCAGAGCGTCCTGCCGCTCCGCCGCCATCTTCGCCCGGTGCGCCGCCCAAACTGCCCCGGGTATCACTGCACAGCCTCAGCCCCGCCGCGGCGTTCCGTCCTCCGGTTGACCAGGTCCAGCCGA----------------TGGAGCCCGCCCGCAGC-CCGCCCCATACAGTGCCTAACGCAAAACCTTCCGTGCGGGAAACGCCGCCGCTCTG
>gene=chr20_1447302-1447655; species=calJac
CACCAGGCGCCCGCTCCCAGCAGCCCCCTGCCCACCAGACGCAGCCCTCCTCGCAGCACTACCTGCAAATCCCAGCCTGCCGACTCGAGGAAGAAGCGGGCTCGGTCCTCCTCGGCGCCCGTCACCGCCACGAACTCCCTCAGCGCCTCCTGTCGCTCCGCCGCCATCTTCGTCCCGTGCACCTCCCAAAGCACTCCGGCCGCCGCCGCACAGCCCCAGCCCCGCTGCCGCGTTCCGCTTGTTGGTCCACCCGGCTCAGCAGA---------------TGGGAGCCGGCCCGCAGCCCCGCCCCACGCGGTGCCTCACGCAAAGCCCTCCGTGCGGGAAGCGCCGCCGCTCCG
>gene=chr20_1447302-1447655; species=canFam
-----------------------------------------------------------------------------------------------------------------------------------------------------------------------------------------------------------------------------------------TCCGCCCGGGGGTCGACCCGGCCCAGCCGA----------------GGGCGCCAGCCCGCAGC-CCGCCCCATGCGGTGCCTCACGCAAAGCCCTCCGTGCGGAACCCCCCCCAGCTCCG
>gene=chr20_1447302-1447655; species=equCab
CTC--AATAGCCACGGTCCGCAGAAACTCGCCCTCCCATCGCGGCC-------------------------------------------------------------------------------------------------------------------------------------------------------------------------------------------------------------------------------------------------------------------------------------------------------------------
>gene=chr20_1447302-1447655; species=gorGor
-------------------------------------------------------------------------------------------------------------------------------------------------------------CCGCCGCCATCTTCGCCCCGTGCGCCTTCCAAAGCGCTCCGGCGCCCCCCGCACAGTCCCAGCCCCGCTGCCGCGTTCCGCTTGCCGGTCGACGAGGCCCAGCCGATGAGGGCCCAGCAGCTGGGTGCCCGCCCGCAGCCCCGCCCCACGCGGTGCCGCACGCAAAGCCCTCCGTGCGGGAAGCCCCGCCGCTC-G
>gene=chr20_1447302-1447655; species=panTro
CACCAGGCGCCCGCTCCCAGCAGTCCCCGGCCCACCCGACACAGCCCGCCTCGCGGCGCTACCTGCAAGTCCCAGCCGGCCGACTCGAGAAAGAAGCGGGCCCGGTCCTCCTCGGCGCCCGTCACCGCCACGAACTCCCTCAGCGCCTCCTGTCGCTCCGCCGCCATCTTCGCCCCGTGCGCCTTCCAAAGCGCTCCGGCGACCGCCGCACAAGCCCAGCCCCGCTGCCGCGTTCCGCTTGCCGGTCGACGAGGCCCAGCCGATGAGGGCCCAGCAGCTGGGAGCCCGCCCGCAGCCCCGCCCCACGCGGTGCCTCACGCAAAGCCCTCCGTGCGGGAAACCCCGCCGCTCCG
>gene=chr20_1447302-1447655; species=papHam
CACCAGGCGCCCGTTCCCAGCAGTCCCCGGCCCACCCGACACAGCCCGCCTCGCGGCGCTACCTGCAAGTCCCAGCCGGCCGATTCCAGAAAGAAGCGGGCCCGCTCCTCCTCGGCGCCCGTCACCGCCACGAACTCCCTCAGCGCCTCCTGTCGCTCCGCCGCCATCTTCGACCAGTGCGCTTCCCAAAGCGCTCCGGCGGCCGCCGCGCAGCCCAAGCCCAGCTGCCGCGTTCCGCTTGCCGGTCGACGAAGCCCAGCCGG---------------TGGGAGCCCGCCCGCAGCCCCGCCCCACGTGGTGCCTCACGCAAAGCGCTCCGTGCGGGAAACCCCGCCGCTCCG
>gene=chr20_1447302-1447655; species=ponAbe
CACCAGGCACCCGCTCCCAGCAGTCCCCGGCCCACCCGACACAGCCCGCCTCGCGGCGCTACCTGCAAGTCCCAGCCGGCCGACTCGAGAAAGAAGCGGGCCCGGTCCTCCTCGGCGCCCGTCACCGCCACGAACTCCCTCAGCGCCTCCTGTCGCTCCGCCGCCATCTTCGCCCCGTGCGCCTCCCAAAGCGCTCCGGCGGCCGCCGCACAGTCCCAGCCCCGCTGCCGCGTTCCGCTTGCCGGTCGACGAGGCCCAGCCGATGAGGGCCCAGCCGATGGGAGCCCGCCCGCAGCCCCGCCCCACGCGGTGCCTCACGCAAAGCCCTCCGTGCGGGAAGCCCCGCCGCTCCG
>gene=chr20_1447302-1447655; species=rheMac
CACCAGGCGCCCGTTCCCAGCGGTCCCCGGCCCACCCGACACAGCCCGCCTCGCGGCGCTACCTGCAAGTCCCAGCCGGCCGACTCCAGAAAGAAGCGGGCCCGCTCCTCCTCGGCGCCCGTCACCGCCACGAACTCCCTCAGCGCCTCCTGTCGCTCCGCCGCCATCTTCGACCAGTGCGCTTCCCAAAGCGCTCCGGCGGCCGCCGCGCAGCCCAAGCCCAGCTGCCGCGTTCCGCTTGCCGGTCGACGAAGCCCAGCCGG---------------TGGGAGCCCGCCCGCAGCCCCGCCCCACGTGGTGCCCCACGCAAAGCGCTCCGTGCGGGAAACCCCGCCGCTCCG
>gene=chr20_2644672-2645100; species=hg19
CTGTAAGGTCAGCTTTGAGACATCCAGACCCCGAACACTACAGTTGACTTTGCCCTGTTTAGGAAACCCTAGGACAAACTCTCCGCTCCTTCGCCCGCCCCTGCCCGACATGTCCCGGGGCCTCACTCGGGTCAGCCAGCGGACTCCGCTCAATGCCGCCATGTTTCCCGCAGGAAGTCGCGTGGGAAGTGACGCCTGAAGCTGGCGCGGCCCCGTACCCCGACTTCCGGCCTGTACTGAGTTCCTGGTATTTCTCTCTCTGCGCCAACCAGCACTGCTTGCTCACGCCTGTTTCTCCTTTTCCTTGCCGGTGGGGAGGTCATGGGATGCGCAAGCACTTTGTCTCTTGCTTTGTTTTCAGTCGCCATATTTAATCTACGTCGAAACTTCAAAATAACATTAGGGGGAAAAATGTAGCGTCATGTTTA
>gene=chr20_2644672-2645100; species=bosTau
CTTTTAAGTCGGATCTGGGCGCCTCAGGCCCCGAATACT--------------------TCCGTGAGCCCGGTACAAACCCGCCGCCCTCCCGCCTGCC-TTGCGTG------TCCCGGGCCTCACTCGGGTCAGCCAGCGGACACGGCTGAGGGCAGCCATGTCATTCGCAGGAAGTCGCG-GAGAAGTGACGCCGGAAGCTGGAGCGGCCCAGGGCCCCTGTTTCCGGCC------GGATGTTGGGCGAACCTTATT-TCCTCCAACCAAAACAGCTAACCTGTGGTTTTCCTCCGCTGCTCTTCCG--GTACCCACTGATGCGGCAGAGAGCTGCTTTGTCTATTGCTTTACTTTCATTCACCGT-----ATTTATGTTGAAACTTGAAAATAACATTAAAGGCGAATATGAGGTTTCATTTCTA
>gene=chr20_2644672-2645100; species=calJac
CTGTAAGGGCAGATTTGAGACCTCCAGACCCCAAATACTACAG-TGACTTTGCTCTGTTTAGGAACCCCAACGACAAACTCTCCTTTCCCTCGCCCGCCACTGCCCGGCATGTCCCCGCGCCTCACTCGGGTCAACCAGCGGACACCGCTGAGTGCCGCCATGTTCTCCGCAGGAAGTCGCGTGGGAAGTAACGGCGGAAGCTGGCGCGGCCGCGTACCCCGACTTCCGCCCTGTGCCGGTTGCTTGGTGCTTGTCTCTCTGCCCTAACCAGCACTCCCTGCTTACGCCTGTTTCTCCTTTTTCTTGCAGGTGGG-------TAGGATGCGCAAGCACTTTGTCTCTTGCTTTATTTTCAGTCGCCATATTTAATCTAC---------------------------GAAAAATGTAGCGTCATATTTA
>gene=chr20_2644672-2645100; species=canFam
CTATGAGGTCGGGCGTGGGGGTCCCGGACCCCGAATACT--------------------GCA-TGAACCCGGTACAAAcccgccgctcccccgcccgccccggcccgACCTGACCCCGGGCCTCACTCGGGTCAGCCAGCGGACACCACTGAGAGCCGCCATGTTCGCTGCAGGAAGTCACGTGGGAAACGGTGCCGGAAGCGGGCGTGGCCCGGCCCCGCGACTTCCGGTC------GGGCCGCGGGCTGCTCTGTTT-TCCTCCGACCGACGGCCGCGG----TGCTTTTCCTGCTCTCCCCTTGCC--CTGGAGCCTCATGGGACACGCGGCCACTTTGTGTGTTGCTTTGCTTTCAGTCTCCACATCTAATTTATGTTGAAAC-------TAGCACTAAAGGAGAAAATGAGATTTCATG----
>gene=chr20_2644672-2645100; species=equCab
CTGTGAGGTCGGGTCGAGGATCCCCGGACCCCGAATACC--------------------GCAGTGAGCCTGGTACAAACCCGCTGCTCCCACGCCCGCCCCAGCCCGGCCTGACCCCCGGGCTCACTCGGGTCAACCAGCGGACGCCGCCGAAAGCCGCCATGTTTCCCGCAGGAGGTCGCGTGGGAAGTGACGCCGGAAGCTGGCGCGGCCCGGCCCCCTGACTTCCGGTC------GGGCGCTAGGCGGTTCTCCCTCTTCTCAAACCAATACTCCCTGCTCATGCTTTTGCTTCCTTTACCTTATC--CTGGAGGCTAATGGGAGACGCAGCCAGTTTGTCTACTTCTTTA-----AGTCACCATATTTAGTTTATGTTGAAAT-TCAAAGTAACATTAAAGGAAAATATGAGGTGGCATGTTTG
>gene=chr20_2644672-2645100; species=gorGor
CTGTAAGGTCAGATTTGAGACATCCAGACCCCGAAGACTACAGTTGACTTTGCCCTGTTTAGGAAACCCTAGGACAAACTCTCCGCTCCTTCGCCCGCCCCTGCCCGACATGTCCCGGGGCCTCACTCGGGTCAGCCAGCGGACTCCGCTCAATGCCGCCATGTTTCCCACAGGAAGTCGCGTGGGAAGTGACGCCTGAAGCTGGCGCGGCCCCGTACCCCGACTTCCGGCCTGTACTGAGTTCCTGGTATTTCTCTCTCTGCGCCAAACAACGCTGCTAGCTCACGCC--TTTCTCCTTTTTCTTGCCGGTGGGGAGGTCATGGGATGCGCAAGCACTTTGTCTCTTGCTTTGTTTTCAGTCGCCATATTTAATCTACGTCGAAACTTCAAAATAACATTAGGGGGAAAAATGTAGCGTCATGTTTA
>gene=chr20_2644672-2645100; species=panTro
CTGTAAGGTCAGATTTGAGACATCCAGACCCCGAACACTACAGTTGACTTTGCCCTGTTTAGGAAACCCTAGGACAAACTCTCCGCTCCTTCGCCCGCCCCTGCCCGACATGTCCCGGGGCCTCACTCGGGTCAGCCAGCGGACTCCGCTCAATGCCGCCATGTTTCCCGCAGGAAGTCGCGTGGGAAGTGACGCCTGAAGCTGGCGCGGCCCCGTACCCCGACTTCCGGCCTGTACTGAGTTCCTGGTATTTGTCTCTCTGCGCCAACCAGCACTGCTGGCTCACGCCTGTTTCTCCTTTTTCTTGCCGGTGGGGAGGTCATGGGATGCGCAAGCACTTTGTCTCTTGCTTTGTTTTCAGTCGCCATATTTAATCTACGTCGAAACTTCAAAATAACATT-GGGGGAAAAATGTAGCGTCATGTTTA
>gene=chr20_2644672-2645100; species=papHam
CTGTAAGGTCAGATTTCAGACATCCAGACCCCGAACACCACAGTTGACTTTGCCCTGTTTAGGAAACCCTAGGACAAAGTCTCCGCTCCCTTGCCCGCCCCTGCCCCACATGTCCTGGGCGCTCACTCGGGTCAGCCAGCGGACACCGCTCAGTGCCGCCATGTTTCCCGCAGAAAGTCGCGTGAGAAGTGACGCCTGAAGCTGGCGCGGCCCTCTACCCCGACTTCCGGCCTGTGCTGAGTGCCTGGTACTTCTCTCTCTGCGCCAACCAGCGCTGCTTGCTCACGCCTGTTTCTCCTCTTTCTTGCCGGTGGGGAGGTCATGGGATGCGCGAGCACTTTGTCTCTTGATTTATTTTCAGTGGCCATATTTAATCTACGTGGAAACTTCAAAATAACATTAGGGGGGAAAATGTAACGTCATGTTTA
>gene=chr20_2644672-2645100; species=ponAbe
CTGTAAGGTCAGATTTGAGACATCCAGACCCCGAACACTACAGTTGACTTTGCCCTATTTAGGAAACCCTAGGACAAACTCTCCGCTCCCTCGCCCGCCCCTGCCCGACATGTCCCGGGGCCTCACTCGGGTCAGCCAGCGGACTCCGCTCACTGCCGCCATGTTTCCCGCAGGAAGTCGCGTGGGAAGTGACGCCTGAAGCTGGCGCGGCCCCGTACCCCGACTTCCGGCCTGTACTGAGTTCCTGGTATTTCTCTCTCTGCGCCAACCAGCATTGCTTGCTCACTCTTGTTTCTCCTCTTTCTTGCCGGTGGGGAGGTCATGGGATGCGCAAGCACTTTGTCTCTTGCTTTGTTTTCAGTCGCCATATTTAATCTA-GTCGAAACTTCAAAATAACATTAGGGGGAAAAATGTAGCGTCATGTTTA
>gene=chr20_2644672-2645100; species=rheMac
CTGTAAGGTCAGATTTCAGACATCCAGACCCCGAACACCACAGTTGACTTTGCCCTGTTTAGGAAACCCTAGGACAAAGTCTCCGCTCCCTTGCCCGCCCCTGCCCCACATGTCCTGGGCGCTCACTCGGGTCAGCCAGCGGACACCGCTCAGTGCCGCCATGTTTCCCGCAGAAAGTCGCGTGAGAAGTGACGCCTGAAGCTGGCGCGGCCCTCTACCCAGACTTCCGGCCTGTGCTGAGTGCCTGGTACTTCTCACTCTGCGCCAAGAAGCGCTGCTTGCTCACGCCTGTTTCTCCTCTTTCTTGCCGGTGGGGAGGTCATGGGATGCGCGAGCACTTTGTCTCTTGATTTATTTTCAGTCGCCATATTTAATCTACGTGGAAACTTCAAAATAACATTAGGGGGGGAAATGTAACGTCATGTTTA
>gene=chr20_2821145-2821456; species=hg19
GCCCTGAGCGACCCCCAGTGCCCGAAGGGAAAGCAAGGCGATGGAGGTGGCCGCCACAGGGCGCAGGAGCCAGGGCTGGGCCCACTTGGCGGGCGCGAAGCCCAGGTACGGGCTGGGGTCTCGGGGCGGCAGCCAAGTGAGGCTGCCCACAGTGGTGATGGCCGCGGCGGCGGCCTCGCCACGTGACCCGGACGGGCGGAAGCGGAAGTGCCGGCCTGGAGCCCGCTCTAGGTGGGTGTCCCCTCGGTGCTTCCCAGCTGCCGTCTGCACCAGCCATGGACTGCTACACGGCGAACTGGAACCCACTCGGG
>gene=chr20_2821145-2821456; species=bosTau
GCCCTGCCCGACCCCCAACGTCCGAGGGGACAAGAAGGCAGCGCGGGTGGCCGCCGTAGGGAGCAGGAGCCAGGGCCGAGCCC----------------GCCCCCGTGTGGGCGGGGGC----AAGCGACGGCCAAGAAAAGCCGCCCACAGCGGTGAAGTCTGTGGCCGCGGCCTCATCACGTGACCCGGACGGGCGGAAGCGGAAGTGCCTGCCTGGAGCCCAAGCTGGGCGAGTGTACC--TGGCGCTGGCAAGTCGCCGCTTTTACCAGCCATGGACTGCTACACCGCGAACTGGAACCCACTCGGG
>gene=chr20_2821145-2821456; species=calJac
GCCCTGAGCGAACCCCAATGCCCAAAGGGACAGCAAGGCGATGGAGGTGGCCGCCACAGGGGGCAGGAGCCAGGGCGGGGCCCACCTAGCAAGCGCGAAGCCCAAGTGCGGGCGGGGGTCGCGGAGTCTCGGCCAAGTGCGGCTGCCCACAGTGGTGATGGCGGCGGCGGCGGCCTCGCCACGTGACCCGCACGGGCGGAAGCGGAAGTGCCGGCCTAGAGCCCGCTCTGGGTGGGTGTCCCCTCGGCGCTTCCCTGCTGCTGTCTGCACCAG-CATGGACTGTTACACGGCGAACTGGAACCCGCTCGGG
>gene=chr20_2821145-2821456; species=canFam
GCCCTGCGC-GACCCCGGCGCCGGAGGCGACAGGAAggcggcgggggaggccgcggcggggggccggagccggggcccggcccacccggcgggcaccgggcccgggtgtgggcgggggg----gggcgACGGCCGAGTACAGTTGCCCACAGTGGTGATGGCCGTGGCGGCAGCCTCGCCACGTGACCCGGACGGGCGGAAGCGGAAGTGCCGGCCCGGAGCCCGTGCTAGGCGGGTGTCCCCTCGGCGCTGCTCAGCCGCCGCCTGCACCAGCCATGGACTGCTACACGGCAAACTGGAACCCGCTCGGG
>gene=chr20_2821145-2821456; species=equCab
----------------------------------------------------------------------------------------------------------------------------------------------------------------------------------CCACCAGTCTTGTAATGGCTTAAAAGGGAATTCCCCCACGGAGGCC--GATAGGCGGCTGTCCCCACACCGTCGA-AAAACGAAGCTGGCACCAACCATGGTCTGCTACACGGCGAACTGGAATCCCCTCGGG
>gene=chr20_2821145-2821456; species=gorGor
GCCCTGAGCGACCCCCAGTGCCCGAAGGGAAAGCAAGGCGATGGAGGTGGCCGCCACAGGGCGCAGGAGCCAGGGCTGGGCCCACCTGGCGGGCGCGAAGCCCAGGTACGGGCTGGGGTCGCGGAGCGGCGGCCAAGTGAGGCTGCCCACAGTGGTGATGGCCGCGGCGGCGGCCTCGCCACGTGACCCGGACGGGCGGAAGCGGAAGTGCCAGCCTGGAGCCCGCTGTAGGTGGGTGTCCCCTCGGTGCTTCCCAGCTGCCGTCTGCACCAGCCATGGACTGCTACACGGCGAACTGGAACCCACTCGGG
>gene=chr20_2821145-2821456; species=panTro
GCCCTGAGCGACCCCCAGTGCCCGAAGGGAAAGCAAGGCGATCGAGGTGGCCGCCACAGGGCGCAGGAGCCAGGGCTGGGCCCACTTGGCGGGCGCGAAGCCCAGGTACGGGCTGGGGCCTCGGGGCGGCAGCCAAGTGAGGCTGCCCACAGTGGTGATGGCCGCGGCGGCGGCCTCGCCACGTGACCCGGACGGGCGGAAGCGGAAGTGCCGGCCTGGAGCCCGCTCTAGGTGGGTGTCCCCTCGGTGCTTCCCAGCTCCCGTCTGCACCAGCCATGGATTGCTACACGGCGAACTGGAACCCACTCGGG
>gene=chr20_2821145-2821456; species=papHam
GCCCTGAGCGACCCCCAGTGCTCGAAGGGAAAGCAAGGCGATGGAGGTGGCCGCCACAGGGTGCAGGAGCCAGGGCTGGGCCCACTTGGCGGGCGCGAAGCCCAGTTACGGGCGGGGGTCGCGGGGCGGCGGCCAAGTGAGGTTGCCCACAGTGGTGATGGCCGCGGCGGCGGCCTCGCCACGTGACCCGGACGGGCGGAAGCGGAAGTGCCGGCCTGGAGCCCGCTCTAGGTGGGTATCCCCTCGGCGCTTCCCAGCTGCCGTTTGCACCAGCCATGGACTGCTACACGGCGAACTGGAACCCACTCGGG
>gene=chr20_2821145-2821456; species=ponAbe
GCCCTGAGCGACCCCCAGTGCCCGAAGGGAAAGCAAGGCGATGGAGGTGGCCGCCACAGGGCGCAGGAGCCAGGGCTGGGCCCACTTGGCGGGCGCGAAGCCCAGGTACGGGCCGGGGTCGCGGGGCGGCGGCCAAGTGAGGCTGCCCACAGTGGTGATGGCCGCGGCGGCGGCCTCGCCACGTGATCCGGACGGGCGGAAGCGGAAGTACCGGCCTGGAGCCCGCTCTAGGTGGGTGTCCCCTCGGTGCTTCCCAGCTGCCGTCTGCACCAGCCATGGACTGCTACACGGCGAACTGGAACCCACTCGGG
>gene=chr20_2821145-2821456; species=rheMac
GCCCTGAGCGACCCCCAGTGCTCGAAGGGAAAGCAAGGCGATGGAGGTGGCCGCCACAGGGTGCAGGAGCCAGGGCTGGGCCCACTTGGCGGGCGCGAAGCCCAGTTACGGGCGGGGGTCGCGGGGCGGCGGCCAAGTGAGGTTGCCCACAGTGGTGATGGCCGCGGCGGCGGCCTCGCCACGTGACCCGGAGGGGCGGAAGCGGAAGTGCCGGCCTGGAGCCCGCTCTAGGTGGGTATCCCCTCGGCACTTCCCAGCTGCCGTTTGCACCAGCCATGGACTGCTACACGGCGAACTGGAACCCACTCGGG
>gene=chr20_3761922-3762231; species=hg19
GCTGCTCGCCATTGGCGTCCTCACGGCCTGGCCGCCCCAGCGGTGCCGGGTCCCGCCCCAGCCTCACGACCCTTCAGGCGCTTCCTTTCTCGCCACTGCAGAAGCCCATAACTGCCTCTGCCTGCCTAATCCAGAGACTCACGTCCCAGCTGGGAGCGGCCATATTGTTTTCTGAAACCATGGAAACCATTCCCGACTCTCCTGGGTACAAAGACTTCTGGGAGTTGTAGTTTTATCCCCTCCCCGCTACCTCCTCTCAGGCCCGAGCTTTGAAAAGGCGGTTAGCTGCCCTTGTCTTCTTCCCAAGAA
>gene=chr20_3761922-3762231; species=bosTau
GCTGCCCGCCATTGGCGCCCTAAAGGTCAAGCCGTTCCAGCTGTATAGCGTCCAGGGCCAACCTCACGAGCCCTCAAGACCCTCTTCTCTCGCCACTGCTGTGACCCAGATCCGCCGCTGCGTCTCTAACCC--AGACTCGCGTCCCAGCTGGGAGCGGCCATATTGTTTTCTGAAACCATGGCAACCGAAACTGACTCGCCGGGGAGCAGGGGCTTCTGGGAGTTGTAGTTTCC------TCCCGCTACCTCCTTTCAGGCCTCA-CTTTGAAAAGGCGGT---------TTTTCTTCCCCCCAAGA-
>gene=chr20_3761922-3762231; species=calJac
GCTGCTCTCCATTGGCGTCCTCAAGGGCTGGCCG-TCCAGCGGTGCCGCGTCCAGCCACAGCCTCACGACCCTTCAAGCGCTTTCTCTCTCGCCTCTGTAGGAACCCATAACTGCCTCTGCCTGCCTAATCCAGAGACTCACGTCCCAACTGGGAGCGGCCATATTGTTTTCTGAAACCATGGAAACCGTCCCCGACTCGCCTGGGAGCAAAGACTTATGGGATTTGTAGTTTTATCCTCTCCCCGCTACCTCCTTTCAGGCCCGAGCTTTGAAAAGGCGGTTGGC---CTTCTCTTTCTCCCCAAGAA
>gene=chr20_3761922-3762231; species=canFam
GCTGCCCGCCATTGGCACCGTCAAGGCCAGGCTGTTCTAGCCGTGCAGCGTCCAGCCTCAACCTCA-GATCCCTCAGGCTCCTCTTCTCTTGCCACTGAGGGCGACGAGACCTGCCTCCACCCCTCTAATCCGGAGACTCTCCTCCCAGCTGGGAGCAGCCATATTGTTTCCTGAAACCATGGCAACTATCCTTGACTAGGCAGGGAGCAGGGATTTCTGGGAGTTGTAGTTCTC------TCCCTCTCCTTACTCTCGGGCCCCAGCTTTGAA-AGGCGATTAGGTGGCCTTGTCTTCCCA-------
>gene=chr20_3761922-3762231; species=equCab
GCTGCCCGCCATTGGTGCCCTCAAGGCCAGGCCGTTCCAGCTGTGCAGCGTCCAAGCCCAACCTCACGATCCCTCAAGCGCCTCCTCTCTCGCCGCTGCCGCCGCCCAGACCCGACTTTGCCTCTCTAATCCCAAGACTTGTGTCCCAGCTGGGAGCAGCCATATTGTTTTCTGAAACCATGGCAACCATCCGTGACTCGCCGAGGAGCAGAGGCTTCTGGGATTTGTAGTTTTC------TCCCGCTACCTCCTCTCAGGCCCCGGCTTTGAAAAGGCGATTAGGT-GCTTCATCTTCCCCCCAAGGA
>gene=chr20_3761922-3762231; species=gorGor
GCTGCTCGCCATTGGCGTCCTCAAGGCCTGGCCGCCCCAGCGATGCCGGGTCCAGCCCCAGCCTCACGACCCTTCAGGCGCTTCCTTTCTCGCCACTGCAGAAGCCCATAATTGCCTCTGCCTGCCTAATCCAGAGACTCACGTCCCACCTGGGAGCGGCCATATTGTTTTCTGAAACCATGGAAACCATCCCCGACTCTCCTGGGTACAATGACTTCTGGGAGTTGTAGTTCTATCCCCTCCCCGCTACCTCCTCTCAGGCCCGAGCTTTGAAAAGGCGGTTAGCTGCCCTTGTCTTCTTCCCAAGAA
>gene=chr20_3761922-3762231; species=panTro
GCTGCTCGCCATTGGCGTCCTCAAAGCCTGGCCGCCCCAGCGGTGCCGGGTCCAGCCCCAGCCTCACGACCCTTCAGGCGCTTCCTTTCTCGCCACTGCAGAAGCCCATAATTGCCTCTGCCTGCCTAATCCAGAGACTCACGTCCCAGCTGGGAGCGGCCATATTGTTTTCTGAAACCATGGAAACCATCCCCGACTCTCCTGGGTACAAAGACTTCTGGGAGTTGTAGTTTTATCCCCTCCCCGCTACCTCCTCTCAGGCCCGAGCTTTGAAAAGGCGGTTAGCTGCCCTTGTCTTCTTCCCAAGAA
>gene=chr20_3761922-3762231; species=papHam
GCTGCTCGCCATTGGCGTCCTCAAGGCCTGGCCGCCCCAGCGGTGCCGGGTCCAGCCCCAGCCTCACGACCCTTCAGGCGCTTCCTTTCTTGCCACTGCAGAAGCCCGTAACTGCCTCTGCCTGCCTAATCCAGAGACTCACGTCCCAGCTGGGAGCGGCCATATTGTTTTATGAAACCATGGAAACCATCCCCGCCTCGCCTGGGAGCAAAGACTTCTGGGAGTTGTAGTTTTATCCCCTCCCCGCTACCTCCTCTCAGGCCCGAGCTTTGAAAAGGCGGTTAGCTGTCCTTTTCTTCTTCCCAAGAA
>gene=chr20_3761922-3762231; species=ponAbe
GCTGCTCGCCATTGGCGTCCTCAAGGCCTGGCCGCCCCAGCGGTGCCGGGTCCAGCCCCGGCCTCACGACCCTTCAGGCGCTTCCTTTCTTGCCACTGCAGAAGCCCATAATTGCCTCTGCCTGCCTAATCCAGAGACTCACGTCCCAGCTGGGAGCGGCCATATTGTTTTCTGAAACCATGGAAACCATCCCCGACTCGCCTGTGAACAAAGACTTCTGGGAGTTGTAGTTTTATCCCCTCCCCGCTACCTCCTCTCAGGCCCGAGCTTTCAAAAGGCGGTTAGCTGCCCTTGTCTTCTT-CCAAGAA
>gene=chr20_3761922-3762231; species=rheMac
GCTGCTCGCCATTGGCGTCCTCAAGGCCTGGCCGCCCCAGCGGTGCCGGGTCCAGCCCCAGCCTCACGACCCTTCAGGCGCTTCCTTTCTTGCCACTGCAGAAGCCCGTAACTGCCTCTGCCTGCCTAATCCAGACACTCACGTCCCAGCTGGGAGCGGCCATATTGTTTTCTGAAACCATGGAAACCATCCCCGCCTCGCCTGGGAGCAAAGACTTCTGGGAGTTGTAGTTTTATCCCCTCCCCGCTACCTCCTCTCAGGCCCAAGCTTTGAAAAGGCGGTTAGCTGTCCTTTTCTTCTTCCCAAGAA
>gene=chr20_3801076-3801364; species=hg19
ATGCCGCCAGCACCTGGCTGCTGCAGCACCGCGCTGGACATGAGCGCTCCGCCCAACCCGACGGCGTCAGCTGGCGCGCGCGCCCGCGACCGACGTGCGCAGGCGCCCACGGGCCGCGCAGCCGCCATTGCTCTCCTGCCACGGAGGGGAGCGCTTGGTGGCAGTCCGCGGGCCCGGACGGAAGGCTGAGGCGACGCCTCGACGACAGCGGACCGGAGCTGCAGGGGCAACACATTCAGGGCGGGGTGCCCCATTTAGGCCTGGCTGACCGGAGTAAGAAACTACAAC
>gene=chr20_3801076-3801364; species=bosTau
----CGCCCACACCCCGCCCTCGGAGCACATCTCCGGAAATGAG-ACCTCGCCCACCCTGAGAATGTCACCTCGGACGCGCGCCCGCTACTGACGTGCGCAGGCGCCCCGGTGCCGCGCAGCCGCCATTTTGCCCCTTTACCCGAGGACTTGGCCCGTTAGAAGTTTGCAGGCACGAAAGGAAAGGTGAGACCACGCCTTGAGGACAGCGGCCCGGGGTTGCGGTG----CACACTCAGTCCGCCCCACCCCCCACACAGTTGGTTAGCTGGGGCAAGCAACTACAGC
>gene=chr20_3801076-3801364; species=calJac
ACGCCGCCTGCGCCTGGCTCCCGCAGCGCCGTCCTGGACGTAACC------------CCGATAGCGTCAGC-GGCGCGCGCGCCCGCGACCGACGTGCGCAGGCGCCCACTGGCTGCG-AGCCGCCATTGCTCTCCTGCCGCTGAAGGGAGAGTTTGTTAGCAGTCGGCGAGCCTGGACGGAAGGCGGAGGCGACGCCTCAACGACAGCGGCCCGGAGTTGCAGGAGCAACACACTTAGGGCGGGGTGCCCTGTTTAGGCCTGGCTGACCGGAGTAAGAAACTACAAC
>gene=chr20_3801076-3801364; species=canFam
--------------------------------------------ccgcccGCCGACCCTACGCGCGTCAC--CGGGCGCGCGCCCGCGACCGCTGTGCGCAGGCGCCTAGG--------AGCCGCCATTGCACTCCAGCTGCCAAGGGAGCGGCCTGTCGGAAGTCCTCGGGCAGGTAAGGAAGGGTGAGACGACGCCTGGAGGACAGCGGCCCGGGGCTGAAGGGACAGCACTCTCGGGGCAGGGTGCCTCGCTTAGGTGTGTTTGACTGGAGCAAGGAACTACAAT
>gene=chr20_3801076-3801364; species=equCab
AC--CACCCCCGCCC-CCACCCGGATCAGCGCTAGGGACGTGAGCcgcccgccg-----gcgcgcgtcatcgcgcgcgcgcgcccgcggctggcgtgcgcagacgcCCAGGGGTCGCGCAGCCGCCCTCGCTCCCGTGCTGCCAAGGAAGTGGGTTGTTACAAGTCGGCGGTCCGGGAAGGAAGGGTGAGGCAACATCCTGAGGACAGCGGACCGGACCG-CAGGG-CGGCACAGTGAGTGCGGAGTGCTCTGCGTAGGCCTGGGTGACTGGAGCAAGGAACTACGAA
>gene=chr20_3801076-3801364; species=gorGor
ATGCCGCCGGCACTTGGCTGCTGCAGCACCGCGCTGGACGTGAGCGCTCCGCCCAACCCGATGGCGTCAGCTGGCGCGCGCGCCCGCGACCGGCGTGCGCAGGCGCCCACCGGCCGCGCAGCCGCCATTGCTCTCCTGCCACGGAGGGGAGCGCTTGTTGGCAGTCCGCGGGCCCGGACGGAAGGCTGAGGCGACGCCTCGACGACAGCGGACCGGAGCTGCAGGGGCAACACATTCAGGGCGGGGTGCCCCATTTAGGCCTGGCTGACCGGAGTAAGAAACTACAAG
>gene=chr20_3801076-3801364; species=panTro
ATGCCGCCCGCACCTGGCCGTTGCAACAACGCGCTGGACGTGAGCGCTCCGCCCAACCCGATGGCGTCAGCTGGCGCGCGCGCCCGCGACCGACGTGCGCAGGCGCCCACGGGCCGCGCAGCCGCCATTGCTCTCCTGCCACGGAGGGGAGCGCTTGTTGGCAGTCCGCGGGCCCGGACGGAAGGCTGAGGCGACGCCTCGACGACAGCGGACCGGAGCTGCAGGGGCAACACATTCAGGGCGGGGTGCCCCATTTAGGCCTGGCTGACTGGAGTAAGAAACTACAAC
>gene=chr20_3801076-3801364; species=papHam
ATGCAGCCGGCACCTGGCTCCCACAGCACCGCCCTGGACATGAGCACTGCGCCCAATCCGA-GGCGTCAGCTGGCGCGCGCGCCCGCGATCGACGTGCGCAGGCGCCCACAGGCCGCGCAGCCGCCATTGCTCTCCTGTCACCGAAGGGAGTGTTTGTTGGCAGTCCGCGGGCCCGGAAGGAAGGGTGAGGCGACGCCTCGACGACAGCGGACCGGAGCTGCAGGGGCAACACACTCAGGGCGGGGTG-CCCATTTAGGCCTGGCTGACTGGAATAAGAAACTACAAC
>gene=chr20_3801076-3801364; species=ponAbe
ACACCGCCCGCAACTCGCTGCCGCAGCACCACGCTGGACGTGAGCGCTCCGCCCAACCCGACGGCGTCAGCTGGCGTGCGCGCCCGCGATCGACGCGCGCAGGCGCCCACGGGCCGCGCAGTCGCCATTGCTCTCCTGCCACCGAGGGGAGCGTTTGTTGGCAGTCCGTGGGCCCGGACGGAAGGCTGAGGCGACGCCTCGACGACAGCAGACCGGAGCTGCAGGGGCAACACATTCAGGGCGGGGTGCCCCATTTAGGCCTGGCTGACCGGAATAAGAAACTACAAC
>gene=chr20_3801076-3801364; species=rheMac
ATGCAGCCGGCACCTGGCTCCCACAGCACCGCCCTGGACGTGAGCGCTCCGCCCAACCCGATGGCGTCAGCTGGCGGGCGCGCCCGCGACCGACGTGCGCAGGCGCCTACAGGCCGCGCAGCCGCCATTGCTCTCCTGCCACCGAAGGGAGTGCTTGTTGGCAGTCCGCGGGCCCGGAAGGAAGGGTGAGGCGACGCCTCGACGACAGCGGACCGGAGCTGCAGGGGCAACACACTCAGGGCGGGGTGCCCCATTTAGGCCTGGCTGACCGGAATAAGAAACTACAAC
>gene=chr20_5108303-5108510; species=hg19
AAGGGGTGTTACCCAGTGAGCCAGTCCGTCATCAGCAGGTGTTGGAGGGCGTCCTCCCGGTTGATGGGTTGTTTCCTGCACCGTGTGGGCTCTGGTGGGTAGGGGAGGAGAGTAGGAAGGAGGCCATCTTGGCGGGGACAGTGGCGGGGGTGACGGGTGGGGGAGTGGACTCCTTTGGGTGAAGTGAAAGATCTGTGTAGGGGAGTT
>gene=chr20_5108303-5108510; species=bosTau
GAGAAG---CATGCAG---------------TCATTAGGTGTTGAAAGGTATCTTCCCCAAAGATGGATTGTTTCCTGCTTCATGTGGGCTTTGTTGGGT--AAGAGGAGGGTAGAACAGAGGCCATCTTG--------------GGGG-TGAGGGATGGGTGAGTAGACTTCTTTGGTTGAAGTGAAAGGTCTTTGTA--------
>gene=chr20_5108303-5108510; species=calJac
GAGAGGTGTTACGCAGTGAGCCACCCCGTCATCAGCAGGTGTTGGAGGGAGTCCTCCCAGTTGATGGGTTGTTTCCTGTGCCGTATGGGTTCTGGTGAGTAGGGGAGGAGAGTAGGAAGGAGGCCATCTTGGCGGGGACAGCGGCGGGGGTGACGGGTGTGGGAGTAGATTCCTTTGGGTGAAGTGAAAGGTCTGTGTAGGGGAGTT
>gene=chr20_5108303-5108510; species=canFam
---------------------------------------------------------------------------------------------------------------------------------------------------------------------------------------------------------------
>gene=chr20_5108303-5108510; species=equCab
GAGAAGTTTCACATAG---------------TCAGCAGGTGTTGAAAGG-ATACTCCCAGTAGATGGGTTGTTTCCTGCTTCGTGTGGGCATTGATGGGTAGAGGAAGAGGATGAAAAAGAGGCCATCTTGGCGGGGATGCAGCTAGGGGTGAGGGATGGAGGAGTAGACTGCTTTCCTTGAAGTGAAAGGGTTGTGTAGGGGACTT
>gene=chr20_5108303-5108510; species=gorGor
AAGGGGTGTTACCCAGTGAGCCAGTCCGTCATCAGCAGGTGTTGGAGGGCGTCCTCCCGGTTGATGGGTTGTTTCCTGCACCGTGTGGGCTCTGGTGGGTAGGGGAGGAGAGTAGGAAGGAGGCCATCTTGGCGGGGACAGTGGCGGGGGTGGGGGGTGGGGG-------------------AGTGAAAGATTTGTGTAGGGGAGTT
>gene=chr20_5108303-5108510; species=panTro
AAGGGGTGTTACCCAGTGAGCCAGTCCGTCATCAGCAGGTGTTGGAGGGCGTCCTCCCGGTTGATGGGTTGTTTCCTGCACCGTGTGGGCTCTGGTGGGTAGGGGAGGAGAGTAGGAAGGAGGCCATCTTGGCGGGGACAGTGGCGGGGGTGACGGGTGGGGGAGTGGACTCCTTTGGGTGAAGTGAAAGATCCGTGTAGGGGAGTT
>gene=chr20_5108303-5108510; species=papHam
GAGAGGTGTTACGCAGTGAGCCAGCCCGTCATCAGCAGGTGTTGGAGGGCGTCCTCCCGGTTGATGG---GTTTCCTGCACCGTGTGGGCTCTGGTGGGTAGGGGAGGAGAGTAGGAAGGAGGCCATCTTGGCAGGGACAGTGGCGGGGGTGACGAGTGGGGGAGTACACTCCTTTGGGTGAAGTGAAAGGTCTGTATAGGGGAGTT
>gene=chr20_5108303-5108510; species=ponAbe
GAGAGGTGTTACTCAGTGAGCCAGTCTGTCATCAGCAGGTGTTGGAGGGCGTCCTCCCGGTTAATGGGTTGTTTCCTGCACCGTGTGGGCTCTGGTGGGTAGGGGAGGAGAGTAGGAAGGAGGCCATCTTGGCGGGGACAGTGGCgggggtgACGGGTTGGGGAGTGGATTCCTTTGGGTGAAGTGAAAGATCTGTGTAGGGGAGTT
>gene=chr20_5108303-5108510; species=rheMac
GAGAGGTGTTACGCAGTGAGCCAGCCCGTCATCAGCAGGTGTTGGAGGGCGTCCTCCCGGTTGATGG---GTTTCCTGCACCGTGTGGGCTCTGGTGGGTAGGGGAGGAGAGTAGGAAGGAGGCCATCTTGGCAGGGACAGTGGCGGGGGTGACGGGTGGGGGAGTACACTCCTTTGGGTGAAGTGAAAGGTCTGTGTAGGGGAGTT
>gene=chr20_5730789-5731165; species=hg19
cgctcccggccAACATTTAAATTTTTGAATATTTTTTCTGTTCCCTTAGGGTTTACCAAGCACATTTATCGACAAGCCTCCTCAGGAAATTGCCCAAAATAGCCACATGTGGCAAGCCTCATTGACAGGCCAAAAGCCTCAGTCAACATGGCCGCGACCGGCTTCCATTGCCCTTCACTGCCCGCAGTAAGGATGGCTCCGGTGACTTCCTTCGAACCTCACATTTCCCATAAAAAAGATGGCGCCATTGCTTCCGCGTTCCGGTTGCGGATGGTGAGTGTGTCGGGGGGCTTGGCGGCTTTTCTCCTCAGTTTTCTGGAGTGCTTTGGAGGAGAGGTAAGCGCGGGATGGGATGGGGGGGGGTTGGAGTGGTGGG
>gene=chr20_5730789-5731165; species=bosTau
--------------------------------------------------------CAAGCACATTGATCAATAAACCTCT---AGAAATCGAACAAACTACTCCTTCCAGGAACGCATCATCGAC--AGCCAATGCCTCAGTCAAGATGCCCGTAATTGCCTTTCCCCTTTCTTCCCTGCCCTAAGTAAAGATGGTTCTGGTGACTTCCTTCAAACCTCACTTTTCCCATAACAAACGTGGCGCAACCGCTTCCG-GTTCCAGCAGCCGGTGGTGAGTGCAAC-TGGGACCCGGCGACTTTTCTGGCTAGTTTTCTTGAAGGCTTT--------------------------------CGATTGAGAGG-----G
>gene=chr20_5730789-5731165; species=calJac
-------GGCCAACATTTAAATTTTTGAATATTTTTTCTGTTCTCTT--TTTTTACCAAGCACATTTATCAACAAGCCTCCTCA-gaaattgcccaaaataGCCACAGGTGGCAAGCTTCACTGACAGGCCAAAAGCCTCAGTCAACATGGCCGCGACGGGCTTCCATTGCCCTTCTCTGCCAGCAGTAAGGATGGCTCCGGTGACTTCCTTTTAACCTCGCATTTCCCATAACAAAGATGGCGCCTTTGCTTCCGCGTTCCGGTTGTGGACGGTGAGTGTCTC--CTGGCTTGGCGTCTTTTCTCGTCAGTTTTCTGGAGTGCTTTGGA-GCGAGGTAA----GGGAT---------------------------
>gene=chr20_5730789-5731165; species=canFam
-------------tttaaaaa--tttaaatG-TTTTCCCGTTTCCTTAGCGTCCACCAAGAGCATTTATCAGTAAGCCTTC---AGAAATTGTCCGAACTGGTCAAGAGCGCAAAACTTCACTGGCTGGGCGAATGCCTCAGTCAAGATGGCCGCGACTACATTCCAGTGCCCTTCCTTGCCCTCAACAAACGTGGCTACAATGACTTCCTTCA-AACTGGCTTTTCCCATAACAAACATGGCGCCTCTGCTTCCG-GTTTCGACTGGGGCCGGTGAGTGTTAA-TGGGGGCTTTGCAGTTTTCTCATTAATTGTCTGGCGTGACCT--------------------------------GGGATCCGGAG-----G
>gene=chr20_5730789-5731165; species=equCab
-------------TTTAAAAATTTTTCAATATTTTTCCTGTTTCAGTAGTGTCCACCAAGCGCATTTTCCAACAGGCCTCCTGTAGGAATCGCCCAAACTAGCCATGTGCGAAAAGCTTCGACGGCCGCGCAAATGCCTCAGTCAACATGGCCGCGACTACCTTCCATTGCCCTTGCCTGCCCTCAGCAAAGATGGTTCCGATGACTTCTTTCATACCTCGCCTTTCCCATAACAAATATGGCGCTTCCGCTTCCG-GTTCCGGCTGGGGGCGGTGAGTGTAAT-TGGCAGCTGCCGAGTTTTCTCGCCAGTTGTCTGGAGTGCCTT--------------------------------TGGTTTGGAAG-----G
>gene=chr20_5730789-5731165; species=gorGor
cgcgcccggccAACATTTAAATTTTCGAATATTTTTTCTGTTCCCTTAGTGTTTACCAAGCACATTTATCGATAAGCCTCCTCAGGAAATTGCCCAAAATAGCCACATGTGGCAAGCCTCATTGACAGGCCAAAAGCCTCAGTCAACATGGCCGCGACCGGCTTCCATTGCCCTTCACTGCCCGCAGTAAGGATGGCTCCGGTGACTTCCTTCGAACCTCACATTTCCCATAAAAAAGATGGCGCCATTGCTTCCGCGTTCCGGTTGCGGATGGTGAGTGTGTTGGGGGGCTTGGCGGCTTTTCACGTCAGTTTTCTGGAGTGCTTTGGA-GAGAGGTAAGCGCGGGATGGGATGGCGGGGGGTTGGAGTGGTGGG
>gene=chr20_5730789-5731165; species=panTro
cgttcccggccAACATTTACATTTTTGAATATTTTTTCTGTTCCCTTAGTGTTTACCAAGCACACTTATCGACAAGCCTCCTCAGGAAATTGCCCAAAATAGCCACATGTGGCAAGCCTCATTGACAGGCCAAAAGCCTCAGTCAACATGGCCGCGACCGGCTTCCATTGCCCTTCACTGCCCGCAGTAAGGATGGCTCCGGTGACTTCCTTCGAACCTCACATTTCCCATAAAAAAGATGGCGCCATTGCTTCCGCGTTCCGGTTGCGGATGGTGAGTGTGTCGGGGGGCTTGGCGGCTTTTCTCCTCAGTTTTCTGGAGTGCTTTGGAGGAGAGGTAAGCGCGGGATGGGATGAGGGGGGGTTGGAGTGGTGGG
>gene=chr20_5730789-5731165; species=papHam
cgcgcccggccAACATTTAAATTTTTGAATATTTTTTCTGTTCCCTTAGTGTTTACCAAGCACGTTTATCGACAAGCCTTCTCAGGAAACTGCCCAATATAACCACACGTGGCAAGCCTCGTTGTCAGGACAAAAGCCTCAGTCAACATGGCCGCGACGGGCTTCCATTGCCCTTCGCTGCCCTCAGTAAGGATGGCTCCGGTGACTTCCTTCGAACCTCACATTTCCCATAACAAAGATGGCGCCATTGCTTCCGCGTTCCGGTTGCGGATGGTGAGTGTATTGGGGGGCTTGGCGGCTTTTCTCGTCAGTTTTCTGAAGCGCTTTGGA-GAGAGGTAAGCGGGAGGTGGGG-GTGGGGGGATTGGAGTGGTGGG
>gene=chr20_5730789-5731165; species=ponAbe
cgcgcccggccAACATTTAAATTTTTGTATATTTTTTCTGTTCTCTTAGTGTTTACCAAGCACATTTATCGACAAGCCTCCTCAGGAAATTGCCCAAAATAGCCACCTGTGGCAAGCCTTATTAACAGGCCAAAAGCCTCAGTCAACATGGCCGCCACTGACTTCCATTGCCCTTCACTGCCCGCAGTAAGGATGGCTCCGGTGACTTCCTTCGAACCTCACATTTCCCATAACAAAGATGGCGCCATTGCTTCCGCGTTCCGGTTGCGGATGGTGAGTGTATTCGGGGGTTTGGCGGCTTTTCTC-TCAGTTTTCTGGAGTGCTTTGGA-GAGAGGTAAGCGCGGGGTGGG--GGGGCGGGGTTGGAGTGGTGGG
>gene=chr20_5730789-5731165; species=rheMac
cgcgcccggccAACATTTAAATTTTTGAATATTTTTTCTGTTCCCTTAGTGTTTACCAAGCACATTTATCGACAAGCCTCTTCAGGAAACTGCCCAATATAACCACACGTGGCAAGCCTCGTTGTCAGGACAAAAGCCTCAGTCAACATGGCCGCGAAGGGCTTCCATTGCCCTTCGCTGCCCTCAGTAAGGATGGCTCCGGTGACTTCCTTCGAACCTCACATTTCCCATAACAAAGATGGCGCCATTGCTTCCGCGTTCCGGTTGCGGATGGTGAGTGTATT-GGGGGCTTGGCGGCTTTTCTCGTCAGTTTTCTGAAGTGCTTTGGA-GAGAGGTAAGCAGGAGGTGGGG-GTGGGGGGGTTGGAGTGGTGGG
>gene=chr20_5892094-5892384; species=hg19
CCTCCCGGCCCTGCGGCCCCCGCCTGCCCTTTAAAAGAGCGGGGCCTGCGCCGGCCGCGCCACACCGCGGGGACCAGGAGGCACGCTGGTTTTCCGGGGCCGCTCCATCGCGCCTTCCTCCTGCGCCTCGCTTCTCCGGTCCAGCCGCCATCTTCCTTTCCGCACAGGGGCCGCCGAGCGGGGCCATGCAGCCAACGCTGCTTCTCAGCCTCCTGGGAGCCGTGGGGCTGGCGGGTGAGTGGGCGCGGCGGGCCGGTCAGCACCGCGGACAGCGCCAGCCTCGCTCTTCC
>gene=chr20_5892094-5892384; species=bosTau
CCTCCCAGCCCTGCGGCCCTGGCTTGCCCTTTAAAAGAGCAGGGCCTGCGCCAACCACCCCACACCGCGGGGACCAGGATACAAGTTGTTTTCCCACAGCATCTTCATCTCGCCTTCCGTCCCCTTCTCATT-CACCCTTCCGACTGCTATCCTCTTCTCCGCGCAGATTTGGACGAGCGAGGCCATGCAGCCGGCCGCCCTTCTCGGCCTTCTGGGAGCCACGGTGGTTGCAGGTGAGTGGGCGCGGCTGGCCGTTCAGCACCGCGGACAGCGCCAGCCTCTGTCTCCT
>gene=chr20_5892094-5892384; species=calJac
CCTCCCGGCCCTGCGGCCCCCGCCTGCCCTTTAAAAGAGCGGGGCCTGCGCCAGCCGCGCCACACCGCGGGGACCAGGACGCACGCTGGTTTCCCGGGGCCGTTCCGTCGCGCCTTCCTCCTGCGCCTCGCTTCTCCGGTCCAGCCGCCATCTTCCTCTCCGCGCAGGGGCCGGCGAGCGGGGCCATGCAGCCAGCGCTGCTTCTCAGCCTCCTGGGAGCCGTGGGGCTGGCGGGTGAGTGGGCGCGGCGGGCCGGTCAGCACCGCGGACAGCGCCAGCATCGCTGTTCC
>gene=chr20_5892094-5892384; species=canFam
CCTCCTGGCCCTGCGGGCCCGGCTTGCCCTTTAAAAGAGCGGGTCCTGCGCCAACCGCGCCACACCGCGGGGACCTGGACACACGCTGCTTTCCCGGAGCATCTTTATCTTGCCTTCTGCCCGCATCTCACT-CACAGGTCCAGCCGCCATCCTCTT---CGTGCAGATTCGGGCAAGCGGAGCCATGCAGCCTGCAGTGTTTCTCTGCCTCCTGGGAGCTGCAGTGGTGGCCGGTGAGTGGGCTCCGCGGGCTGATCAGCACCGCGGACAGCGCTTGCCGCGTTC-TCT
>gene=chr20_5892094-5892384; species=equCab
CCTCCCAGCCCTGCGGCCCCGGCTTGCCCTTTAAAAGAGCGGGGCCTGCGCCAACCGCGCCACACCGCGGGGACCAGGACGCAAGCTGCTTCCTCGGAGCATCTTCATCTCGCCTTCCGTCCGCATCTCACT-CACCGGTCCAGCCGCCATCCTCTTCTCCGCGCAGATTCGGGCGAGCCGGGCCATGCAGCCGGCGGTGTTTCTCGGCCTCCTGGGTGCGGCGGTGGTGGCCGGTGAGTGGGTGCGGCGGGCCGTTCAGCACCGCGGACAGCGCTAGCCTCGGTCTTCA
>gene=chr20_5892094-5892384; species=gorGor
-----------------------------------------------------------CCACACCGCGGGGACCAGGAGGCACGCTGGTTTTCCGGGGCCGCTCCATCGCGCCTTCCTCCTGCGCCTCGCTTCTCCGGTCCAGCCGCCATCTTCCTCTCCGCACAGGGGCCGGCGAGCGGGGCCATGCAGCCAACGCTGCTTCTCAGCCTCCTGGGAGCCGTGGGGCTGGCGGGTGAGTGGGCGCGGCGGGCCGGTCAGCACCGCGGACAGCGCCAGCCTCGCTCTTCC
>gene=chr20_5892094-5892384; species=panTro
CCTCCCGGCCCTGCGGCCCCCGCCTGCCCTTTAAAAGAGCGGGGCCTGCGCCAGCCGCGCCACACCGCGGGGACCAGGAGGCACGCTGGTTTTCCGGGGCCGCTCCATCGCGCCTTCCTCCTGCGCCTCGCTTCTCCGGTCCAGCCGCCATCTTCCTCTCCGCACAGGGGCCGCCGAGCGGGGCCATGCAGCCAACGCTGCTTCTCAGCCTCCTGGGAGCCGTGGGGCTGGCGGGTGAGTGGGCGCGGCGGGCCGGTCAGCACCGCGGACAGCGCCAGCCTCGCTCTTCC
>gene=chr20_5892094-5892384; species=papHam
CCTCCCGGCCCTGCGGCCCCCGCCTGCCCTTTAAAAGAGCGGGGCCTGCGCCAGCTGCGCCACACCGCGGGGACCAGGAGGCACGCTAGTTTCCCGGGGCTGCTCCATCGCGCCTTCCTCCTGCGCCTCGCTTCTCCGGTCCAGCCGCCATCTTCCTCTCCGCACAGGGGCCGGCGAGCGGGGCCATGCAGCCAGCGCTGCTTCTCAGCCTCCTGGGAGCCGTGGGGCTGGCGGGTGAGTGGGCGCGGCGGGCCGGTCAGCACCGCGGACAGCGCCAGCCTCGCTCTTCC
>gene=chr20_5892094-5892384; species=ponAbe
CCTCCCGGCCCTGCGGCCCCCGCCTGCCCTTTAAAAGAGCGGGGCCTGCGCCAGCCGCGCCACACCGCGGGGACCAGGAGGCACGCTGGTTTCCCGGGGCCGCTCCATCGCGCCTTCCTCCTGCGCCTCGCTTCTCCGGTCCAGCCGCCATCTTCCTCTCCGCACAGGGGCCGGCGAGCGGGGCCATGCAGCCAACGCTGCTTCTCAGCCTCTTGGGAGCCGTGGGGCTGGCGGGTGAGTGGGCGCGGCGGGCCGGTCAGCACCGCGGACAGCGCCAGCCTCGCTCTTCC
>gene=chr20_5892094-5892384; species=rheMac
CCTCCCGGCCCTGCGGCCCCCGCCTGCCCTTTAAAAGAGCGGGGCCTGCGCCAGCCGCGCCACACCGCGGGGACCAGGAGGCACGCTAGTTTCCCGGGGCTGCTCCATCGCGCCTTCCTCCTGCGCCTCGCTTCTCCGGTCCAGCCGCCATCTTCCTCTCCGCACAGGGGCCGGCGAGCGGGGCCATGCAGCCAGCGCTGCTTCTCAGCCTCCTGGGAGCCGTGGGGCTGGCGGGTGAGTGGGCGCGGCGGGCCGGTCAGCACCGCGGACAGCGCCAGCCTCGCTCTTCC
>gene=chr20_8000186-8000367; species=hg19
GCCGTCGCCGCCACAGCCGCGATCCAGGCGGCCAGGAGCGCCGTTAGCTGCGGGCCGCAGCGCCCACCCGCCATGTTGGGCGCCGAGCGAGGCTTCTCGGCGGGGAGTGTGGGGAAGGGCAGCGGCCGGCCCGCAGCCTCGCTCGCCCGCCGGGTTTTTCAAGGAAGCGGGAGACGCAAGG
>gene=chr20_8000186-8000367; species=bosTau
GCCT-----GCCACCGCCACGACCCAGGCGGCCAGGAGCGCCGCGAACAGCGGGCCACGGCGCCCGCCCGCCATACCGGGACGCAGACCGGGCTCTTC--CCGGAGCTAC-GGAGAAGGGCGCGGCGGGCTCGCAGA------------CCCGGCCTTCCCAGATGGTGCG--------GA
>gene=chr20_8000186-8000367; species=calJac
GCCGTAGCCGTCGCCGCGGCGACCCAGGCAGCCAGGAGCGCCGTTAGCTGCGAGCTGCAGCGCCCACCCGCCATATTGGGCGCGGAGCGAGGCTCCTCGGCCGGGAGTGTGGGGAAAGTCAGCGGCCAGCCCTCAGCCGCGCTCGCCCGCCTGGTTTTTCAAAGCTGCCGGAGACGCTGGG
>gene=chr20_8000186-8000367; species=canFam
----------------------------------------------------------------------------------------GAGGCTCCACGGCGAGGGGCGTGGGGAAAGGGAGCGGCGGGC-------------------CCGGGCCTGTGCAGGTGCTC-GAGGCGGTAGG
>gene=chr20_8000186-8000367; species=equCab
-------------------------------------------------------------------------------------------------------------------------------------------------------------------------------------
>gene=chr20_8000186-8000367; species=gorGor
GCCGTCGCCGCCACAGCCGCGATCCAGGCGGCCAAGAGCGC-GTTAGCTGCGGGCCGCAGCGCCCACCCGCCATGTTGGGCGCCGAG----------------------------------------------------------------------------------------------
>gene=chr20_8000186-8000367; species=panTro
GCCGTCGCCGCCACAGCCGCGATCCAGGCGGCCAGGAGCGCCGTTAGCTGCGGGCCGCAGCGCCCACCCGCCATGTTGGGCGCCGAGCGAGGCTTCTCGGCGGGGAGTGTGGGGAAGGGCAGCGGCCGGCCCGCAGCCTCGCTCGCCCGCCGGGTTTTTCAAGGAAGCGGGAGACGCAAGG
>gene=chr20_8000186-8000367; species=papHam
GCCGTCGCCGCCACAGCCGCGACCCAGGCAGCCAGCAGCGCCGTTAGCTGCGGGCCGCAGCGCCCACCCGCCATGTTGGGCGCCGAGCGAGGCTCCTCGGCCGGGAGTGTGGGGAAACGCAGCGGCCGGCCCACAGCCTCGCTCGCCCGCCGGGTTTTTCAAGGAGGCGGGAGACGCAAGG
>gene=chr20_8000186-8000367; species=ponAbe
GCCGTCGCCGCCACAGCCGCGATCCAGGCGGCCAGGAGCGCCGTTAGCTGCGGGCCGCAGCGCCCACCCGCCATGTTGGGCGCCGAGCGAGGCTCCTCGGCGGGGAGTGTGGGGAAGGGCAGCGGCCGGCCCGCAGCCTCGCTCGCCCGCCGGGTTTTTCAAGGAAGCGGGAGATGGAAGG
>gene=chr20_8000186-8000367; species=rheMac
GCCGTCGCCGCCACAGCCGCGACCCAGGCAGCCAGCAGCGCCGTTAGCTGCGGGCCGCAGCGCCCACCCGCCATGTTGGGCGCCGAGCGAGGCTCTTCGGCCGGGAGTGTGGGGAAAGGCAGCGGCCGGCCCACAGCCTCGCTCGCCCGCCGGGTTTATCAAGGAGGCGGGAGACGCAGGG
>gene=chr20_10199372-10199644; species=hg19
GCCGCAGcccgggccccgcccccgcccccgccgtgccccgcccccacttcctcccgccccTCGCTGGGCGGCTATTAAAAGCTGCTGACGTCAAAACGGACGGCCATCTTTGATGAGGGCAGAGCTCACGTTGCATTGAAGACGAAACCTCGGGGAGGTCAGGCGCTGTCTTTCCTTCCCTCCCTGCTCGGCGGCTCCACCACAGTTGCAACCTGCAGAGGCCCGGAGAACACAACCCTCCCGAGAAGCCCAGGTAAGAACCCCCCTCCCCA
>gene=chr20_10199372-10199644; species=bosTau
TCAGTACCCGCGGctcctcccctcccacc-ccc-cccccgccctcacttcctcccgcccctccAGGAGTGGCTATTAAAAGCTGCTGACGTCAAAAGGGACGGCCATCTTTGATGAGGGCAGAGCTCACGTTGCATTGAAGACAAAACCTCGGGGAGGTCAGGTGCTGTCTTTCCTTCCCTCCCTGCTCCGCGGCTCCTCCACACTTGGAACCTGCAGGGGCCGGGCGAACACCACCCTCTGGAGAAGCCAAGGTAAGGAGACCCCTCCCCA
>gene=chr20_10199372-10199644; species=calJac
GCCGCAGCTCGGGccccgcccccgcccccgccgtgccccgcccccacttcctcccgcccctcgccGGGCGGCTATTAAAAGCTGCTGACGTCAAGACGGACGGCCATCTTTGATGAGGGCAGAGCTCACGTTGCATTGAAGACGAAACCTCGGGGAGGTCAGGCGCAGTCTTTCCTTCCCTCCCTGCTCCGCGGCTCCTCCACACTTGCAACCTGCAGAGGCCCGGAGAACAC-ATCCACCCGAGAAGCCCAGGTAAGAAGCCCCCTCCCCA
>gene=chr20_10199372-10199644; species=canFam
TCCGCACACTCGGctccgcccctcccacctccc-cccccgcgctcacttcctcccgcccctccTGGAGGGGCTATTAAAAGCTGCTGACGTCAAAAGGGACGGCCATCTTTGATGAGGGCAGAGCTCACGTTGCATTGAAGACGAAACCTCGGAGAGGTCAGGCGCTGTCTCTCCTTCCCTCCCGGCTTGGCGGCTCCTCCACACTTGCACCCTGCAGGGGCCAGGCGAACACCACCCTCTGCAGAAGCCAAGGTAAGGAG-CCCCACCTCA
>gene=chr20_10199372-10199644; species=equCab
TCTGCGCCCGCAGCTCCTCCCCTCCCACCCCCA-CCTCCGCCCTCACTTCCTCCCGCCCCTCCAGGAGTAGCTATTAAAAGCTGCTGACGTCAAAAGGGACGGCCATCTTTGATGAGGGCAGAGCTCACGTTGCATTGAAGAAGAAACCTCGGGGAGGTCAGGCGCTGTCTTTCCTTCCCTCCCTGCTCGGCGGCTCCTCCACACTTGGAACCTGCAGGGGCCGGGCGAACACTACCCTCTGGACAAGCCAAGGTAAGGAG-CCCCTCCCCT
>gene=chr20_10199372-10199644; species=gorGor
GCCGCAGcccgggccccgcccccgcccccgccgtgccccgcccccacttcctcccgcccctcgccGGGCGGCTATTAAAAGCTGCTGACGTCAAAACGGACGGCCATCTTTGATGAGGGCAGAGCTCACGTTGCATTGAAGACGAAACCTCGGGGAGGTCAGGCGCTGTCTTTCCTTCCCTCCCTGCTCGGCGGCTCCACCACAGTTGCAACCTGCAGAGGCCCGGAGAACACAACCCTCCCGAGAAGCCCAGGTAAGAACCCCCCTCCCCA
>gene=chr20_10199372-10199644; species=panTro
GCCGCAGcccgggccccgcccccgcccccgccgtgccccgcccccacttcctcccgcccctcgccGGGCGGCTATTAAAAGCTGCTGACGTCAAAACGGACGGCCATCTTTGATGAGGGCAGAGCTCACGTTGCATTGAAGACGAAACCTCGGGGAGGTCAGGCGCTGTCTTTCCTTCCCTCCCTGCTCGGCGGCTCCACCACAGTTGCAACCTGCAGAGGCCCGGAGAACACAACCCTCCCGAGAAGCCCAGGTAAGAACCCCCCTCCCCA
>gene=chr20_10199372-10199644; species=papHam
gccgcagcccgggccccgcctccgcccccgccg-----------------------------------CGGCTATTAAAAGCTGCTGACGTCAAAACGGACGGCCATCTTTGATGAGGGCAGAGCTCACGTTGCATTGAAGACGAAACCTCGGGGAGGTCAGGCGCTGTCTTTCCTTCCCTCCCTGCTCGGCGGCTCCTCCACACTTGCAACCTGCAGAGGCCCGGAGAACACAACCCTCCCGAGAAGCCCAGGTAAGGAGCCCCCTCCCCA
>gene=chr20_10199372-10199644; species=ponAbe
------------------------------------------------------------------------------------------------------------------------------------------------------------------------------------------------------------------------------------------------------------------------CCTCCCCA
>gene=chr20_10199372-10199644; species=rheMac
GCCGCAGcccgggccccgcctccgcccccgccgggccccgcccccacttcctcccgcccctcgccGGGCGGCTATTAAAAGCTGCTGACGTCAAAACGGACGGCCATCTTTGATGAGGGCAGAGCTCACGTTGCATTGAAGACGAAACCTCGGGGAGGTCAGGCGCTGTCTTTCCTTCCCTCCCTGCTCGGCGGCTCCTCCACACTTGCAACCTGCAGAGGCCCGGAGAACACAACCCTCCCGAGAAGCCCAGGTAAGGAGCCCCCTCCCCA
>gene=chr20_10415574-10416034; species=hg19
GAGCTAGTCATTTTCCAATGTTAAGAAAACACACCACAGAAAAGCGTTTTTTTTTCTCTCGGTCAGTTCAACTGCCTAGCACCGTGAGTTACCATGATACGTTATTTGCTAATGAGAGTCATTGGGGTCCCAGCCTTTAAAAATAGCCTGCGTCCGGCGCCATTTTTGTTTTGGGCCCACTTTGAAAGCCGCGATATTCTGAACAGAGGCCATTTTTCTTTTGGGCAGATTCCACGGGCCATCGAAGTGTTTCGCTGCCATCTTAAATCCTGGCTGTGGCCTCAATCCTGCAGCGAAGCTGCCCAGATCATTTTGTGTTTGGGCGGCGGCTGAGTTCCCAAACGCGCGCGGAGACCCTGGGAAGGAGGAAGTAAGCGCGAAAGTGCTTCCCTTAAGCTTCTGAAGGTTGGCTGCAGTTCCGGCTACCTGTGTAGTCCGAGTTTCCACAGCCAGGTACTAC
>gene=chr20_10415574-10416034; species=bosTau
GTGCTAGTAATTTTC-------AAGAAACTGTGTCACAGAAATGAG-TTTTCTCTCTTTCGATCGCCTTCTC--CCTGGCATAGCGGGTAAC--TGGTTTGTCACCGGCCAATTGAGCTCGCCCTGTTCGCGGTCCCT--AGATAGAGGTCCTTCGCCGCCATGATTGTTTTGGGCCCTCGTTGGAAGCCGCGAGACCTTGCACGGAGGACATTTTTGTTTTTGGAAGATCCCGCGCGCTCTTCTAGTG-TTCGCCGCCATCTTAAGTCCTGGTTGTGGCTTCAAGCGGGCCTCGAAGCAACCCAGGCCATCTTGTGTTTGGGCGGCGGCAGGGCTTCTCTGCGCG--------CCC-GGGAAGCGGGAAGGAGGTCGGCACCGGAACACCA-GAGCTTCCAAAGGCTGGCTTGGGAGCT---------TCTGGCCTC---CTTTCTAGTCTGAGTTTGC
>gene=chr20_10415574-10416034; species=calJac
AAGCTAGTCAGTTTCCGGTGTTAAGAAAACACACCACAGAAAAGCG--TTGTTTTCTCTCGATCAGTTCAACGGCCTAGCACTGTGGGTTACCGTGATTCTTTACCTGCCAATCTTAGTCATTGGGTTCCCAGCCG-------------GCGTCTGCCGCCATTTTTGTTTTGGGCCCTCTTTGAAAGCCGCGAGATTCTAAATAGAGGCCATTTTTCTTTTGGGCTGATTCCACGGGCTACCAAAGGGTTTCGTCGCCATCTTAAATCCTGGCTGTGGCCTCAATCCGACAGTGAAGCTGCCCAGATCATCTTGTGTTTGGGCGGCGGCTGAGTTCCCAAACGCGCGCGGAGACCCTGGGAAGGAGGAAGTAGGCGCGAACGTGATTCCTCTAAGCTTCAAAAGGTTGGCTGCAGTGCCGGCTGCCTGTGTAGTCCGAGTTTCCACAGCCAGGTGCTAC
>gene=chr20_10415574-10416034; species=canFam
GTGCTAGTAATTTCCCGGTATCAAGAAGCTGTACCACAGAAACGTA-TCCCCACCCCCTCCATCACCTCCACTGTCTAGCACTATGGGTAACCGCGATTCATTACCTGCCAATCAT----ACGGCGTTCCTAGTCTCC--GAAGAGCCAGTCTTTTCCGCCATTTTTGTTTTGGGCCCTCCTTGAAAA----------ACGGGCGGAGGCCATTTTTCTTTGGGGTAGATTCCTCGCGCTCTCCCAGCGCTT---CGCCATCTTGGGTGCTGGTTTTGGCTTCCGGCCGGCTGTGAGGCCGCCCCGTTCATTTTGTGTTTGGGCGGCGGCTGCGTTTTCCAACGCACGGGGAGACCCTGGGAAAGGGGAAGTAAGGCCGAAGTTGGGTCCCCAAAGCATCTGAAGGTGGGCTGGAGAGCCTGCTCCCTGTTGAGTCTGAG-TTCCTCAGCCAAGTACTAC
>gene=chr20_10415574-10416034; species=equCab
GTGGTAGTAATTTTCTGGTGTCAAGAAGCTGTAACGCAGAAATGCG-TTCTTTTTCTTTCGGTCATCTCCGCTGTCTAG--CTCTGAGTAACCGTGATTCGTCACCTGCCAATCATATTCATTGCGTTCGCAGCCACT--AAATAGGCGTCCTTTGCCGCCATTTTTGTTTTGGGTCCATCTTGAAAGCTGCAAGATTGTGAGCGGAGGCCATTTTTCTTTTGGGCAGATTCCTCGCGCTGTCCTAGTGTTTGGCCGCCATCTTAAGTCCTGG-TTGGGCTTCAAGCCGACAGCGAGTCAGCCCAGATCATCTTGTGTTTGGGCGGCGGCCGCGTTCCCCGACGCGCGGGG-GACCCTGGGAAGGAGGAAGTGCGCCGGAAAATGATTCCCCCGAGCTTCTGAGGGTTGGCTTGAGAGCCTGCTGCCTGATTAGGCTG-T-TTCCACAGCCAGGTCCTGC
>gene=chr20_10415574-10416034; species=gorGor
GAACTAGTCATTTTCC----------------------------------------------------------------------------------------------------------------------------AAATAGCCTGCGTCCGGCGCCATTTTTGTTTTGGGCCCACTTTGAAAGCCGCGATATTCTGAACAGAGGCCATTTTTCTTTTGGGCAGATTCCACGGGCCATCGAAGTGTTTCGCTGCCATCTTAAATCCTGGCTGTGGCCTCAATCCAGCAGCGAAGCTGCCCAGATCATTTTGTGTTTGGGCGGCGGCTGAGTT-CCAAACGCGCGCGGAGACCCTGGGAAGGAGGAAGTAAGCGCGAAAGTGCTTCCCTTAAGCTTCTGAAGGTTGGCTGCAGTTCCGGCTACCTGTGTAGTCCGAGT-TCCACAGCCAGGTACTAC
>gene=chr20_10415574-10416034; species=panTro
GAACTAGTCATTTTCCAATGTTAAGAAATCATACCACAGAAAAGCGTTTTTTTTTCTCTCGGTCAGTTCAACTGCCTAGCACCGTGAGTTACCATGATTCGTTACTTGCTAATCAGAGTCATTGGGTTCCCAGCCTTTAAG--TAGCCTGCGTCCGGCGCCATTTTTGTTTTGGGCCCACTTTGAAAGCCGCGATATTCTGAACAGAGGCCATTTTTCTTTTGGGCAGATTCCACGGGCCATCGAAGTGTTTCGCTGCCATCTTAAATCCTGGCTGTGGCCTCAATCCAGCAGCGAAGCTGCCCAGATTATTTTGTGTTTGGGCGGCGGCTGAGTTCCCAAACGCGCGCGGAGACCCTGGGAAGGAGGAAGTAAGCGCGAAAGTGCTTCCCTTAAGCTTCTGAAGGTTGGCTGCAGTTCCGGCTACCTGTGTAGTCCGGGTGTCCACAGCCAGGCACTAC
>gene=chr20_10415574-10416034; species=papHam
GAACTAGTCATTTTCCAATGTTAAGAAGACATACCACAGAAAAGCG-GTTTTTTTCTCTCGATCAGTTCAACTG-CTAGCACTGTGAGTTACCGTGATTCGTTACTTGCTAATCATAGTCATTGGGTTCCCAGCCTTTAA--ATAGCCTGCGTCCGGCGCCATTTTTGTTTTGGGCCCACGTTGAAAGCCGCGATATTCTGAACAGAGGCCATTTTTCTTTTGGGCAGATCCCACGGGCCATCGAAGTGTTTCGCTGCCATCTTAAATCCTGGCGGTGGCCTCAATCCAACAGCGAAGCTGCCCAGATCATCTTGTGTTTGGGCGGCGGCTGAGTTCACAAAAGCGCGCGAAGACCCTGGGAAGTAGGAAGTAGGCGCGAAAGTGCTTCCTGTAAGCTTCTGAAGGTTGGCTGCAGCGCCGGCTACCTGTGTAGTCCGAGTTCCCACAGCCAGGTACTAC
>gene=chr20_10415574-10416034; species=ponAbe
GAGCTAGTCATTTTCCAATGTTAAGAAAACATACCACAGAAAAGCG-TTTTTTTTCTCTCGGTTAGTTCAACTGCCTAGCACCGTGAGTTACCTTGATTCGTTACTTGCTAATC--AGTTATTGGGTTCCCAGCCTTT--GAGTAGCCTGCGTCCGGCGCCATTTTTGTTTTGGGCCCACTTTGAAAGCCGCGATATTCTGAACGGAGGCCATTTTTCTTTTGGGCAGATTCCGCGGGCCATCGAAGTGTTTCGCTGCCATCTTAAATCCTGGCTGTGGCCTCAATCCAGCAGCGAAGCTGCCTAGATCATTTTGTGTTTGGGCGGTGGCTGAGTTCCCAAACGCGCGCGGAGACCCTGGGAAGGAGGAAGTAAGCGCGAAAGTGCTTCCCTTAAGCTTCTGAAGGTTGGCTGCAGTTCCGGCTACCTGTGTAGTCCGAGTTTCCACAGCCAGGTGCTAC
>gene=chr20_10415574-10416034; species=rheMac
GAACTAGTCATTTTCCAATGTTAAGAAGACATACCACAGAAAAGCG-GTTTTTTTCTCTCGATCAGTTCAACTG-CTAGCACTGTGAGTTACCGTGATTCGTTACTTGCTAATCACAGTCATTGGGTTCCCAGCCTTTAA--ATAGCCTGCGTCCGGCGCCATTTTTGTTTTGGGCCCACTTTGAAAGCCGCGATATTCTGAACAGAGGCCATTTTTCTTTTGGGCAGATTCCGCGGGCCATCGAAGTGTTTCGCTGCCATCTTAAATCCTGGCGGTGGCCTCAATCCAACAGCGAAGCTGCCCAGATCATCTTGTGTTTGGGCGGCGGCTGAGTTCTCAAAAGCGCGCGGAGACCCTGGGAAGTAGGAAGTAGGCGCGAAAGTGCTTCCTCTAAGCTTCTGAAGGTTGGCTGCAGCGCAGGCTACCTGTGTAGTCCGAGTTCCCACAGCCAGGTACTAC
>gene=chr20_12551114-12551317; species=hg19
CTGTCAATACACAAGTGATACAGGCCTTTCACTGACTTGAATTTCCAGCAGCTGCCTTCTAGGGGTCGCTCTCACCACTTCCCTCTATATCCACCATGTGGCAGCTGTAGCTGGGGACAGCTCCCAAGAATAGGAGAAGTGTCCATTTTGTTTTCACATTGTTACTGGGTAGAGCTGGTGTGTACTCATTAAGCACTGTGTAT
>gene=chr20_12551114-12551317; species=bosTau
CTTTCAATACACAAGAGATCCAGGCTTTTCACTGACACAGACCTTTATCAGCTGCCCAGTGGGGGTGGTTTCCACCACTTCTCTCAATATCTACAATATGGCTGCTGTAACTGGTGGTAACTCCCAAGAATGAGACGAATGTCAGTTTCCTTTTCACACTGTTACCTGGTAGAGTCCATGTGTAGTCAGGAAGCACTGTGTAT
>gene=chr20_12551114-12551317; species=calJac
CTGCCAATACACAAGTGATCCAGGCCTTTCACTGACTTGACTTTCCATCGGCTTCCCTCTAGGGGTCGTTCTCATCACTCCCCTCTATATCAACCATGTGGCAGCTGTTGTTAGTAGTAGCTCCCAAGA-----AGACAAGTCCATTTTCTTTTCACATTGTTACTTGGTAGAACCCATGTGTACTCATAAAGCACTGCGTAT
>gene=chr20_12551114-12551317; species=canFam
CTCTTAATACAGAAGGAATCTAGGCTTTTCATTGACTTGAACTTTTATTTGCTGCCCCTTCAGGGTAGTTTCTGTCACTTCTCTCCATATCCACTATGTGGCTGCTCCAGATGGTGG-AGCTCCCAAGAAT--GAGCAGTGTCAGTTTTTCTTTCACATTGTAACCTTGTAGAACCCATGTGTCCTCATAAAGCATTATGTAT
>gene=chr20_12551114-12551317; species=equCab
CTCTCAGTACATAAGTGATCCA-GCCTTTCATTGGCTCAAACTTCCATCAGCTGCTCCACAGGTGTGGTTTGCACCACTTGTCTCCATGTCTACTATGTGGCTGTTCTAGTTGGTAGTAGCTCTTGGGAATGCGAGCAGTGTCAGTTTTCCTTTCACATTATTACCTTGTACAGCCCCTGTGTATTCATAAAGAATTGTGCAT
>gene=chr20_12551114-12551317; species=gorGor
CTGTCAATACACAAGTGATACAGGCCTTTCACTGACTTGAATTTCCAGCAGCTGCCCTCTAGGGGTCGCTCTCACCACTTCCCTCTATATCCACCATGTGGCAGCTGTAGCTGGTAACAGCTCCCAAGAAT---AGAAGTGTCCATTTTGTTTTCACATTGTTACTGGGTAGAGCTGGTGTGTACTCATAAAGCACTGTGTAT
>gene=chr20_12551114-12551317; species=panTro
CTGTCAATACACAAGTGATACAGACCTTTCACTGACTTGAATTTCCAGCAGCTGCCCTCTAGGGGTCGCTCTCACCACTTCCCTCTATATCCACCATGTGGCAGCTGTAGCTGGTAACAGCTCCCAAGAATAGGAGAAGTGTCCATTTTGTTTTCACATTGTTACTGGGTAGAGCTGGTGTGTGCTCACAAAGCACTGTGTAT
>gene=chr20_12551114-12551317; species=papHam
CTGTCAATACACTAGTGATCCAGGCCTTTCACTAATTTGAATTTCCAGCATCTGCCCTCTAGGGGTCGCTCTCACCAATTCCCTCTATATCCACCATGTGGCAGCTGTAGCTGGTAGTAGCTCCCAAGAACGGGAGAAGTGTCCATTTTATTTTCACATTGTTACTGGGTAGACCTCATGTGTACTCACAAAGCAATGTGTAT
>gene=chr20_12551114-12551317; species=ponAbe
CTGTCAATACACAAGTGATACAGGCCTTTCACTGACTTGAATTTCCAGAAGCTGCCCTCTAGGGGTCGCTCTCACCACTTCACTCTATATCCACCATGTGGCAGCTGTCGCTAGTAGTAGCTCCCAAGAATGGGAGAAGTGTCCACTTTCTTTTCACATTGTTACTGGGTAGAGCTGGTGTGTACTCATAAAGCACTGTGTAT
>gene=chr20_12551114-12551317; species=rheMac
CTGTCAATACACTAGTGATCCAGGCCTTTCACTAATTTGAATTTCCAGCATCTGCCCTCTAGGGGTCGCTCTCACCACTTCCCTCTATATCCACCATGTGGCAGCTGTACCTGGTAGTAGCTCCCAAAAATGGGAGAAGTGTCCATTTTATTTTCACATTGTTACTGGGTAGACCTCATGTGTACTCACAAAGCACTGTGTAT
>gene=chr20_16710499-16710696; species=hg19
TCCATTTCCGGACTCTTCTCCTGCCCGCAGGGCAGACGCACGCGCAGAGAGATTGCCAGCCCTGGCTGCCAGAGACCCGGAAGCATCGATCGGCTCTGTGCTCGGCTTCTAGACTTGTCGGCGCTCGATTGAGGAGCGTGGCTACGTTGCTTCCGGTGCCTGGCTCCGTTTCCTGCTTTTGGTTCTTACAGTAGTCG
>gene=chr20_16710499-16710696; species=bosTau
GCCCTTCACACCTGTTCTCCCCGTCCACCACGTGTGCGCATGCTCAGAGCGATTACTTACCGTGG-GCT---AGACCGACGGGCATCGATCCACTCTGGGCTCGGC-TCTTGACTGATCAGCTTTCGATTGAGGCGCTTGATATCGTCATTTCCGGTGGCTGGTTCCGCTTCCGGCTTCTGGTTGTTACGGGACGTG
>gene=chr20_16710499-16710696; species=calJac
CCCACTTCCGAACTCATCTCCTGCCCTCCAGGCATACGCAAGCGCAGAGAGATTCCCAGCCTTGGCCGCCAGAGAGCCGGAAGCATCGATCGACTCCGTGCTCGGCTTCTAGACTTGTCGACGCTCGATTGAGGAGCCTGGCAACGTTACTTCCGGTGCCTGGCTCCGTTTCCTGCTGTTAGATCTAACGAGGGACG
>gene=chr20_16710499-16710696; species=canFam
------CCCAGCCACCCCTCCCGCCC---------GCGCATGCGCAGGGAGATTCCCAGCTGCCGCCCCTGGAG-CGGGAGCGCATCGATCGACTCTGAGCTCGACTGCTCGGCTTGCCGGCGCTCGATTGAGGCGCGTGG-AGCGTAACTTCCGGTA-GTGGCTCCGTTTCCGGCCTTCGGTTCGCCCGG-GACCG
>gene=chr20_16710499-16710696; species=equCab
------CTCCTTCCCGATTCCCGCCCGCCAGGTGTGCGCACGCGCAGAGACATGGCCAGCTGCCG---TTGGAGTCCGCGGGGCATCGATCGACTCCGTGCTCGGCTTCCCGACTTGTCGGCGCTCGATTGCGGCGCGTGGCAGCGTTACTTCCGGTACGCGGCTCCGTTTCCGGCTTTCGGCTGGTACGGGGCGCG
>gene=chr20_16710499-16710696; species=gorGor
-----------------------------------------------------------------------------------------------------------------------------------------------------------------------------------------------------
>gene=chr20_16710499-16710696; species=panTro
TCCATTTCCGGACTCTTCTCCTGCCCGCAGGGCATACGCACGCGCAGAGAGATTGCCAGC---------------CCCGGAAGCATCGATCGGCTCTGTGCTCGGCTTCTAGACTTGTCGGCGCTCGATTGAGGAGCGTGGCTACGTTGCTTCCGGTGCCTGGCTCCGTTTCCTGCTTTTGGTTCTTACAGTAGTCG
>gene=chr20_16710499-16710696; species=papHam
TCCATTTCCGGACTCTTCTCCTGCCCGCAGGGCATACGCACGCGCAAAGAGATTACCAGGCCAGGCCGCCAGAGACCCGGAAGCATCGATCTGCTCTGCGCTCGGCTTGTAGACTTGTGGGCGCTCGATTGAGGAGCGTGGCAACGTTACTTCCGGTGCCTGGCTCCGTTTCCTGCTTTTGGTTCTTA-GGGAGACG
>gene=chr20_16710499-16710696; species=ponAbe
TCCATTTCCGGACTCTTCTCCTGCCCGCAGGGCATACGCACGCGCAGAGAGATTCCCAGCCCTGGCCGCCAGCGACCCGGAAGCATCGATCGGCTCTGTGCTCGGCTTCTAGACTTGTCGGCGCTCGATTGAGGAGCGTGGCTACGTAGCTTCCGGTGCCTGGCTCCGTTTCCTGCTTTTGGTTCTCACAGTAGACG
>gene=chr20_16710499-16710696; species=rheMac
TCCATTTCCGGACTCTTCTCCTGCCCGCAGGGCATACGCACGCGCAAAGAGATTACCTACCTGGGCCGCCAGAGACCAGGAAGCATCGATCTGCTCTGCGCTCGGCTTGTAGACTTGTGGGCGCTCGATTGAGGAGCGTGGCAACGTTACTTCCGGTGCCTGGCTCCGTTTCCTGCTTTTGGTTCTTACGGGAGACT
>gene=chr20_17949151-17949645; species=hg19
ctcgggggcggccacggccccgcctccgccggccTCCCTGCCCGACGGCGGCAGGAGGCCTCCGGACTCCGCCACCATCCCAGCTGCCCCGGGAGCAGGCGAGCAGGGCGCCACGTGCTCCCCCAGAGCAGCCTCCCAGTCCCCGCTGCCGTCCATCTTGGAGCCGGGCAAAGACGCCACGTGGGGCCTACCCTTGCTCCGCTCCACGAGGAGGCCGCCAACCGCAGGGCCGCGACACGGACGGGAAGCAACGGACACTCTCCCAGCAAGACGCGTCTAGAGAAAGACCGCGTTTCGGTGCGGGGGGAATTTATTACTCAGCCCGAGTCCAAGATGGCAGCGAGCGCTGACGTCACCAGATCTCGTGAGAGCAGAAGGGCGCGATTTGGAGGCTCCCGCGCTTCGGAGACGCCGGCCCTTCCGCTCGGAGAGGTACTCCCTGCCTCTAACTGGTGGCGCGTTGGCGGAGGCCGACGAAAGCCTCGGGTGGGGCG
>gene=chr20_17949151-17949645; species=bosTau
CTCAGGGGCGGCCGCGGCCCCGCCTCCGCCAGCCTCCCTGCCCGACGGCGGCGGGAGGCCTCGAGATTCCGCCACTGTCCCAGCAGCCCCGGGAA-AGGCGAGCGGCGCCCCACGTGCTCCCCCAGGGCGGCCTCCCCGTCCCCGCTGCCGTCCATCTTGGAGCCGGGTAAAGAAGCGACGCGGGGCCTACCCTCGCTCCGGGCCACCCGGAAGCCGCCAACCGCAGGGCCGCCCTGGGGACGCGGAAACGCAGGGACTCTAGCAGCGAGGCGCGTCTCAAGAAAGGGCGCGCGCCTGTGCCGGGGGAATTTATTACTCAGCCAGAGCCCAAGATGGCGACGAGCTCTGACGT-ACGAGATCTCGCGAGAGAGAAATGGCGCGATTTAGAGGCGCCCGGGCTCC-----CGCTGG-------------GGAGGGTTTCCCCATAGAACGCTGGAA---AATGCATGGGGGGCGACCAGGGATAGGGGCGGGGCA
>gene=chr20_17949151-17949645; species=calJac
CTCAGGGGCGGCCACGGCCCCGCCTCCGCCGGCCTCCCTGCCCGACGGCAGCAGGAGGCCTCCGGACTCCGCCACCATCCCAGCTGCCCCGGGAGCAGACGAGCAAGGCGCCACGTGCTCCCCCAGAGCGGCCTCCCAGTCCCCGCTGCCGTCCATCTTGGAGCCGGGCAAAGACGCCACGCAGGGCCTACCCTTGCTCCGCTCCAATAGGAGTCCGCCGACCGCAGGGCCGCGACAGGGACGCGAAGCCACAGACACTCTCCCACCACCGCGCGTCTAGAGAAAGACTGCGTTTCGGTGCAGGAGGATTTTATTACTCAGCCCGAGTCCAAGATGGCGGCGAGCGCTGACGTCACCAGATGTCGTGAGAACAGAAGGGCGCGATTTGGAGGCGCCCGCGCTTCGGAGACGCCGGCTCTTCCGCTCGGAGAGGGACTCCCTGCCGCTAGCTGGT--------------------------CCTC-GGTAGGGTG
>gene=chr20_17949151-17949645; species=canFam
CAcgggggcggccgcggccccgccTCCCCCAGCCTCCCTGCC-GATGGCAGCAGGAGGCCTCCGGACTCCGCCACCATCCCAGCAGCCCCGGGAA-AGGCGCAGCGCGCGCCACGTGCTCCCCCAGAGCGGCCTCC-C-TCCCCGCAGCCGTCCATCTTGGAGCCGGGCAAAAAAGCTATGCGTGGCCTACCCTCGCTCCGGGCCACGCGGAAACCGCCGTCCGCAGGGCCGCGAGAAGGACTCGGAGCAAGGAGCACTCCAGCAGCACGGCGCCTCTCAAGAAAGCCCGCGCTCTCGGGCGG-GGGAATTTATCACTCAGCCAGAGTCCAAGATGGCGACGGGCTGTGACGTAAGAAGATCTCGTGAGAGAGTGAGGGCGCGATTTGGAGGAGCCCGCGCGAA-----CGCTCG------------GGGAGGGACTCCCCAAGGATCGCGGGAG---CGTCTCCAGTGGTGAGAAGAGGCCGGCAGTGGGGCG
>gene=chr20_17949151-17949645; species=equCab
---------------------------------------------------------------------------------------CCCGGGAA-AG-CGAGCGGCACGCCACGTGCTCCCCCAGAGCGGCCTCC-CGTCACAGCGGTCGT-CATC-TAGAGCCGGGCAAAGAAGCTACGCGGGTCCTA-CCTCGCTCC-GGTCACGCGGAAATCGCCGAACGCAGGGGCAGCACGGCGACGCGGAGCTACGGACACTGC--CAACGAGGAGCGTTTCAAGAAAGACTACGCGGTAGCGTGG-GGGAATTTATTGCTCAGCCAGAATCCAAGATGGCGGCGAGCTGTGACGT-ATAAGATCTCGCGAGAGCGAAAGGGCGCGATTTGAAAGTTCCCGCGCTTC-----CGCCCG------------GGGAGGGACTCCCCAAGGATCGCCA-------GTCTATGAAGGTGATCGGAAGCTAGGGGTGGGGCG
>gene=chr20_17949151-17949645; species=gorGor
ctcgggggcggccacggccccgcctccgccggccTCCCTGCCCGACGGCCGCAGGAGGCCTCCGGACTCCGCCACCATCCCAGCTGCCCCGGGAGCAGGCGAGCAGGGCGCCACGTGCTCCCCCAGAGCAGCCTCCCAGTCCCCGCTGCCGTCCATCTTGGAGCCGGGCAAAGACGCCACGCGGGGCCTA----------------------------------------------------------------------------------------------------------------------------------------------------------------------------------------------------------------------------------------------------------------------------------------------------------------
>gene=chr20_17949151-17949645; species=panTro
ctcgggggcggccacggccccgcctccgccggccTCCCTGCCCGACGGCGGCAGGAGGCCTCCGGACTCCGCCACCATCCCAGCTGCCCCGGGAGCAGGCGAGCAGGGCGCCACGTGCTCCCCCAGAGCAGCCTCCCAGTCCCCGCTGCCGTCCATCTTGGAGCCGGGCAAAGACGCCACGCGGGGCCTACCCTTGCTCCGCTCCACGAGGAGGCCGCCGACCGCAGGGCCGCGACACGGACGCAAAGCTACGGACACTCTCCCAGCAAGACCCGTCTAGAGAAAGACCGCGTTTCGGTGCGGGGGGAATTTATTACTCACCCCGAGTCCAAGATGGCAGCGAGCGCTTACGTTACCAAATCTCGCGAAAGCCAAAGGGCGCGATTTGAAGG------------------------------------------------------------------------------------------------------
>gene=chr20_17949151-17949645; species=papHam
ctcgggggcggccacggccccgcctccgccggccTCCCTGCCCGACGGCAGCAGGAGGCCTCCGGACTCCGCCACCATCCCAGCTGCCCCGGGAGCAGGCGAGCAGGGCGCCACGTGCTCCCCCAG-------------TCCCCGCTGCCGTCCATCTTGGAGCCGGGCAAAGACGCCACGCGGAGCCTACCCTTGCTACGCTCCACGAGGAGGCCGCCGACCGCAGGGCCGCGACGCGGACGCAAAGTCACGGACACTCTCCCAGCAAGATGCGTCTAGAGAAAGACCGTGTTTCGGTGCCGGGGGAATTTATTACTCAGCCCGAGTCCAAGATGGCGGCGAGCGCTGACGTCACCAGATCTCGTGAGAGCAGAAGGGCGCGATTTAGAGGCTCCCGCGTTTCGGAGACGCCGGCCCTTCAGCTGGGAGAAGTACTCGCTGCCTCTAGCTGGTGGCGCGTCGGCGGAGGCCGAAGAGAGCCGCGGGTGGGGCG
>gene=chr20_17949151-17949645; species=ponAbe
CTCGGGGGCGGCCACGGCCCCGCCTCCGCCGGCCTCCCTGCCCGACGGCGGCAGGAGGCCTCCGGACTCCGCCACCATCCCAGCTGCCCCGGGAACAGGCGAGCAGGGCGCCACGTGCTCCCCCAGAGCGGCCTCCCAATCTCCGCTGCCGTCCATCTTGGAGCCGGGCAAAGACGCCACGCGGGGCCTACCCTTGCTCCGCTCCACCAGGAGGCCGCCGACCGCAGGGCCGCGACACGGACGCGAAGCCACGGACGCTCTCCCAGCAAGACGCGTCTAGAAAAAGATCGCGTTTCGGTGCGGGGGGAATTTATTACTCAGCCCGAGTCCAAGATGGCGGCGAGAGCTGACGTCACCAGATCTCGTGAGAGCAGCAGGGCGCGATTTGGAGGCTCCCGCGCTTCGGAGACGCCGGCCCTTCCGCTTGGAGAGGTACTCCTGGCCTCTAACTGT--GCGCGTCGGTGGAGGCCGACAAGAGCCTCGGGTGGGGCG
>gene=chr20_17949151-17949645; species=rheMac
ctcgggggcggccacggccccgcctccgccggccTCCCTGCCCGACGGCAGCAGGAGGCCTCCGGACTCCGCCACCATCCCAGCTGCCCCGGGAGCAGGCGAGCAGGGCGCCACGTGCTCCCCCAG-------------TCCCCGCTGCCGTCCATCTTGGAGCCGGGCAAAGACGCCACGCGGAGCCTACCCTTGCTACGCTCCACGAGGAGGCCGCCGACCGCAGGGCCGCGACGCGGACGCAAAGCCACGGACACTCTCCCAGCAAGATGCGTCTGGAGAAAGACCGTGTTTCGGTGCCGGGGGAATTTATTCCTCAGCCCGAGTCCAAGATGGCGGCGAGCGCTGACGTCACCAGATCTCGTGAGAGCAGAAGGGCGCGATTTAGAGGCTCCCGCGCTTCGGAGACGCCGGCCCTTCAGCTGGGAGAAGTACTCCCTGCCTCTAGCTGGTGGCGCGTCCGCGGAGGCCGAAGAGAGCCGCGGGTGGGGCG
>gene=chr20_18269736-18269854; species=hg19
CTTCGGCTTTGCTGGAGTGGAATGAGGAGCGGTCTGGCTTGACCAAACAAGCCAAGGTTAGACTGGATCTGGGGTGGCCATTTTGCCGCGATCTTAGGGTTTCACTTTGGTTGGTCAC
>gene=chr20_18269736-18269854; species=bosTau
-------TTTGCCGTGGC----------------------------ATGTGCCTGGGATGGGCTGGGTGTGGAACGGCCACTTTGGCGCGATCTTGGG------TTTTGGCCGGTCGC
>gene=chr20_18269736-18269854; species=calJac
CTTCGGCTTTGCTAGAGTGGAATGACGAGCTGTCTGGCTTGGCCAAATAAGTCAGGGTTACATTGGCTCTGGGATGGCCATTTCGGCGCGATCTTAGGATTTCACTTTGGTTGGTCGC
>gene=chr20_18269736-18269854; species=canFam
CCTCCGCCCTGCCGAGGCGGGGCGGCAGGC-GGCTGGCTTGG-CAGACGTGCCTGCCTT-CACTGGGTGTGGAGTGGCCATTTTGGCGCGATCCTAGGCTCTCGGTCTGGCTGGTCGC
>gene=chr20_18269736-18269854; species=equCab
TTC----------------GGGCGATGGGC-----GGCCTGGCCAGCCGTGCCCCTTTTGCACTGGGTGTGGAGTGGCCATTTTGGCGCGGTCTCAGGGTCTCAATTTGGCTGGTTGC
>gene=chr20_18269736-18269854; species=gorGor
----------------------------------------------------------------------------------------------------------------------
>gene=chr20_18269736-18269854; species=panTro
CTTCGGCTTTGCTGGAGTGGAATGAGGAGCGGTCTGGCTTGACCAAACAAGCCAGGGTTAGACTGGATCTGGGGTGGCCATTTTGCCGCGATCTTAGGGTTTCACTTTGGTTGGTCAC
>gene=chr20_18269736-18269854; species=papHam
CTTCGACTTTGCTGGAGTGGAATGAGGAGCGGTCTGGTTTGACCAAACAAGCCAGGGTTAGACTGGATCTGGGGTGGCCATTTTGCTGCGATCTTAGGGTTTCACTTGGGTTGGTCGC
>gene=chr20_18269736-18269854; species=ponAbe
CTTCGGCTTTGCTGGAGTGGAATGAGGAGCGGTCTGGCTTGACCAAACAAGCCAGGGCTAGACTGGATCTGGGGTGGCCATTTTGCCGCGATCTTAGGGTTTCACTTTGGTTGGTCAC
>gene=chr20_18269736-18269854; species=rheMac
CTTCGGCTTTGCTGGAGTGGAATGAGGAGCGGTCTGGTTTGACCAAACAAGCCAGGGTTAGACTGGATCTGGGGTGACCATTTTGCCGCGATCTTAGGGTTTCACTTGGGTTGGTCGC
>gene=chr20_18477668-18477958; species=hg19
TCCCTCCAGGCTGACTTCACGGAGCAGCGGCGTTGGGCGCTTACCTTCTCCAGCTCCTTTTTCACCCAGCCATACCAGCCGTGGGTGGTCACATCCCCGCCTCCGTTCCCGGGAACAATCACTGCCTTGCTAGGAGAAGCCATGAGTGCAGCGAGGCCAGAGTTCCCCAGCGCGGGTCCAGCGGAGCTGAGCCCAGCCTGCTCCCGCAGGGAGCCTGCGCCGCGGCATCCTGGGAGTTGTAGTTGCGGGGACCTGGGAGGCCGGGCTCTTTCCTCCTTGGCCTGCCTTCC
>gene=chr20_18477668-18477958; species=bosTau
------AGGCCAACCCTCCCAGCGCAGGGGCGCG--GCTCCTACCTGCTCCAGCTCCCTCTTCACCCAGCCGTACCACCCGTGGGTGGCCACATCCTCGCCCCCATTGCCCGGGATGATCACTGCCTTGCATGGAGCCGCCATGTGTGCAGCAGACCTATGGTGCTCAGG-GCCTGATCAACCG------------------------GGGAGCCTGCCCCGTGGCATTCTGGGAATTGTAGTTCCGGGGTGGAAAGCGCGTAT-TCCTGTGAGCTGTGG--TCCCC---
>gene=chr20_18477668-18477958; species=calJac
TCCCTGCAGGCTGACTTCTCCGAGCAGCGGCGTTTGGTGCTTACCTTCTCCAGCTCCTTTTTCACCCACCAATACCAGCCGTGCGTGGTCACATCCCCGCCTCCGTTCCCAGGAACGACCACTGCCTTGCTAGGAGAAGCCATGAGTGCAGGGAGGCCAGAGTCACCCAGCGCAGGTCCAGCAGAGCTGAGCCCAGCCTGCACCCGCCGGGAGCCTGCGCCA-GGCATCCTGGGAATTGTAGTTCCGGAAACCCAGAGGCCTGGGCTCTGCTCTTCTTGGCCTGCCTTCA
>gene=chr20_18477668-18477958; species=canFam
----------CAGACGTCCCAGCGCAGCGGCGCG--TCTCTTACCTGCTCCAGCCCCTTCTTCACCCAGCCGTACCAGCCGTGGGTGGCCACATCCCCGCCTCCGTTCCCGGGAACAATAACTGCCTTGCTTGGGAGAGCCATGAGCGCAGAGGACCCAGCGTCGCCCAGCCCGAGTCT--CTGGTCCAGCGCCAGACGGCACACGCTCGGAGCC-GCACCGAGGCATTCTGGGAATTGTAGTTCCGGGGCGCCGGTGGGCCGG-CTCCTTGACCC---GCCGTCCT---
>gene=chr20_18477668-18477958; species=equCab
CTCCTCCCGGCAGACTTCCCAGCACAGCGACGTG--TCTCTTACCTGCTCCAGCTCCTTCTTCACCCAGCCGTACCAGCCGTGGGTGGCCACATCCCCGCCTCCGTTCCCGGGAACAATCACTGCCTTGCTAG---AAGCCATGAGTGCACACGTGCCAGTGTCCCTCAGCCCAAGTCCTGCAGTGCTAGTCCAAGACCGAAATCGCAGGAAGCCTGCACTGTGGCATTCTGGGAAGTGTAGTTCTAGGGCGCCAATAGGGCAA-TTCCTTTACTCTTGGCCTTCCT---
>gene=chr20_18477668-18477958; species=gorGor
TCCCTCCAGGCTGACTTCACGGAGCAGCGGCGTTGGGCGCTTACCTTCTCCAGCTCCTTTTTCACCCAGCCATACCAGCCGTGGGTGGTCACATCCCCGCCTCCGTTCCCGGGAACAATCACTGCCTTGCTAGGAGAAGCCATGAGTGCAGCGAGGCCAGAGTTCCCCAGCGCGGGTCCAGCGGAGCTGAGCCCAGCCTGCACCCGCAGGGAGCCTGCGCCGCGGCATCCTGGGAGTTGTAGTTGCGGGGACCGGGGAGGCCGGGCTCTTTCCTCCTTGGCCTGCCTTCC
>gene=chr20_18477668-18477958; species=panTro
TCCCTCCAGGCTGACTTCACGGAGCAGCGGCGTTGGGCGCTTACCTTCTCCAGCTCCTTTTTCACCCAGCCATACCAGCCGTGGGTGGTCACATCCCCGCCTCCGTTCCCGGGAACAATCACTGCCTTGCTAGGAGAAGCCATGAGTGCAGCGACGCCAGAGTTCCCCAGCGCGGGTCCAGCGGAGCTGAGCCCAGCCTGCACCCGCAGGGAGCCTGCGCCGCGGCATCCTGGGAGTTGTAGTTGCGAGGACCGGGGAGGCCGGGCTCTTTCCTCCTTGGCCTGCCTTCC
>gene=chr20_18477668-18477958; species=papHam
TCGCTGCAGGCTGACTTCACCGAGCAGCGGCATTGGGCGCTTACCTTCTCCAGCTCCTTTTTCACCCAGCCATACCAGCCGTGGGTGGTCACATCCCCGCCTCCGTTCCCGGGAACAATCACTGCCTTGCTAGGAGAAGCCATGAGTACAGCGAGGCCAGAGTCCCCCAGCGCGGGACCAGCAGAGCTGAGTCCAGCCTGCACCGGCCGGGAGCCTGCGCCGCGGCATCCTGGGAGTTGTAGTTGCGGGGACCCGGGAGGCCGGGCTCTTTCCTCCTTGGCCTGCCTTCC
>gene=chr20_18477668-18477958; species=ponAbe
TCCCTCCAGGCTGACTTCACGGAGCAGCGGCGTTGGGCGCTTACCTTCTCCAGCTCCTTTTTCACCCAGCCATACCAGCCGTGGGTGGTCACATCCCCGCCTCCGTTCCCGGGAACAATCACTGCCTTGCTAGGAGAAGCCATGAGTGCAGCGAGGCCAGAGTCCCCGAGCGCGGGTCCAGCGGAGCTGAACCCAGCCTGCACCCGCAGGGAGCCTGCGCCGCGGCATCCTGGGAGTTGTAGTTGCGGGGACTGGGGAGGCCGGGCTCTTTCCTCCTTGGCCTGCCTGCC
>gene=chr20_18477668-18477958; species=rheMac
TCGCTGCAGGCTGACTTCACCGAGCAGCGGCATTGGGCGCTTACCTTCTCCAGCTCCTTTTTCACCCAGCCATACCAGCCGTGGGTGGTCACATCCCCGCCTCCGTTCCCGGGAACAATCACTGCCTTGCTAGGAGAAGCCATGAGTGCAGCGAGGCCAGAGTCCCCCAGCGCGGGTCCAACAGAGCTGAGCCCAGCCTGCACCGGCCGGGAGCCTGCTCCGCGGCATCCTGGGAGTTGTAGTTGCGGGGACCCGGGAGGCCGGGCTCTTTCCTCCTTGGCCTGCCTTCC
>gene=chr20_18488251-18488575; species=hg19
GAGCGGATGTCATATTGTATCAGGGCGAACCTCTGAGGAGCGCTGGCTGCGCTTAGGCAACGGTGCGGCAGGCGCCGGGGTTTTCTGAAACAGAAACGTTTAGGGGTGGGGAAACGTGTTCCGAGGAACTCTCGTTTTGAAGTGCGACATACACCTGTCTTGCCCTGTTCCAAGATGGTGGCAGAGCTTCTCTGAGTCTCTCGCTTCCTCCAGTCCGTCGGAGAAGCGCTCTTTGATTGGCCAGTGGACAGCGCCGTGGCATGACGCGCTGGGGCGCTGGCCAATCGGTTGAGAGCTGAGCTGGACTTGGCGGTGGGAGCCGGA
>gene=chr20_18488251-18488575; species=bosTau
GAGCGGACGTCTTATTGGACGGCGGTGAGCTCCTGAGGCGCCCTGGTTGCGCCTAGAAAACAGTTATGTAGGCGCCTGTGTTCCGTGCGGCAGAAGGGTTTAGAGGTGGAAAAACGTATTCTGAGGAATTGTGATTTTGAGGCATGAAGCGTGTCTATCTTGCCCTGTTTCAATATGGCGGCGCAGCCTGTCTGAGTGTCTTCCTTCCTCTCTCCCGCCCCCG-GGCCCTGTTTGATTGGCTAGCGGACGGCGCCGTGGAGTGACGCACAAGAGTGCTGACCAATCGGCTTAGAGCTGAGGTGGACTAGGTGGTGGGAGCCGGA
>gene=chr20_18488251-18488575; species=calJac
GAGCGGATGTCATATTGTATCAGGGCGAACCTCTGATGATCGCTGGCTGAGGTTAGGCAACGGGGCGGCAGTCGCTGGAGTTTTCTGAAGCAGAAACGTTTAGGCCTGGTGAAACGTGTTCCGAGGAACTGTGGTTTTGAAGTGCGAGACACAGTTGTTTTGCCCTGTTCCAAGATGGTGGCTGGGCGTTTCCGAATCGCTCGCTTCCGCCCGTCCGTCGGAGAAGCGCTCTTTGATTGGCCAGTGGACAGCGCCATGGCGTGACGCGCTGGG--GCTGGCCAATCGGTTGAGAGCTGAGCTGGACTTGGCGGTGGGAGTCGGC
>gene=chr20_18488251-18488575; species=canFam
GGGCGGTAATCGTGTCGGATCTGGGCGGATCCTTGAGGCCTGCCGGCTGCACCTAGGAAGCAGC----CCAGCACTGGCGTTTTCTGAAGTGCGAACGTTCAGAG-TGGTT---------CTGAGGAATTGTGGTTTTGTGGACTAAGGGGCGACTGTCTTGCCCTGTTCCAAGATGGCGGCGCGGCTTCACTGAGAGTCTTGCTTCCGCTCCTCCCCCCCGGAGGCCCTCGTT-ATATAAGAGCGGACGGCGCCGTGGTGTGACGCACAGGGGCGCTGACCAGTGGGCTGAGAGCTGAGCTGACTGGCGGGGTGGGAGCCGGA
>gene=chr20_18488251-18488575; species=equCab
GGCCGGACGCCGTATTGGATCAGGGCGAACTCCTGAGGCGTGCTAACTGCGCCTCGGAATCAGTCCGGCAGGCGCTGGGGTTTCCTGAAGCAGAAACGATTAGAGGTGGAGAAACGTGTGCTGAGGCACTGTGGTTTTGTAGAGCGAGAACTGATGGTCTTGCCCTGTTCCAAGATGGCGGCACGGCTTCTCTGAGAGTCTTGCTTCCGCTCGTCCTCCGGAGAGGCGCTCCTTGATTGGCCAGCGGACGGCGCC-----------------------GACCAATCGACTGAGAGCTGAGCTGGACTTGGCGGTGGGAGCCGGA
>gene=chr20_18488251-18488575; species=gorGor
GAGCGGATGTCATATTGTATCAGGGCGAACCTCTGAGGAGCGCTGGCTGCGCTTAGGCAACGGTGCGGCAGACGCCGGGGTTTTCTGAAACAGAAACGTTTAGGGGTGGGGAAACGTGTTCCGAGGAACTCTCGTTTTGAAGTGCGAGATACACCTGTTTTGCCCTGTTCCAAGATGGTGGCAGAGCTTCTCTGAGTCTCTCGCTTCCTCCAGTCCGTCGGAGAAGCGCTCTTTGATTGGCCAGTGGACAGCGCCGTGGCATGACGCGCTGGGGCGCTGGCCAATCGGTTGAGAGCTGAGCTGGACTTGGCGGTGGGGGCCGGA
>gene=chr20_18488251-18488575; species=panTro
GAGCGGATGTCATATTGTATCAGGGCGAACCTCTGAGGAGCGCTGGCTGCGCTTAGGCAACGGTGCGGCAGGCGCCGGGGTTTTCTGAAACAGAAACGTTTAGGGGTGGGGAAACGTGTTCCGAGGAACTCTTGTTTTGAAGTGCGAGATACACCTGTCTTGCCCTGTTCCAAGATGGTGGCAGAGCTTCTCTGAGTCTCTCGCTTCCTCCAGTCCGTCGGAGAAGCGCTCTTTGATTGGCCAGTGGACAGCGCCGTGGCATGACGCGCTGGGGCGCTGGCCAATCGGTTGAGAGCTGAGCTGGACTTGGCGGTGGGAGCCGGA
>gene=chr20_18488251-18488575; species=papHam
GGGCGGATGTTATATTGTATCAGGGCGAACCTCTGAGGAGCGCTGGCTGCGCTTAGGCCACGGTGCGGCAGGCGCCGGGGTTTTCTGAAACAGGAACGTTTAGGGGTGTGGAAACGTGTTCCGAGGAACTGTGGTTTTGAAGTGCGATACACACCTGTCTTGCCCTGTTCCAAGATGGTGACAGGGCTTCTCTGAGTCTCTCTCTTCCGCCAGTCCGTTGGAGAAGCGCTCTTTGATTGGCCAGTGGACAGCGGCGTGGCATGACGCGCTGGGGCGCTGGCCAATCGGTTGAGAGCTGAGCTGGACTTGGCGGTGGGAGCCGGG
>gene=chr20_18488251-18488575; species=ponAbe
GAGCGGATGTCATATTGTATCAGGGCGAACCTCTGAGGAGCGCTGGCTGCGCTTAGGCAACGGTGCGGCAGGCGCCGGGGTTTTCTGAAAC--AAACGTTTAGGGGTGGGGAAACGTGTTCCGAGGAACTCTCGTTTTGAAGTGCCAGATACACCTGTGTTGCCCTGTTCCAAGATGGTGGCAGAGCTTCTCTGAGTCTCTCGCTTCCTCCAGTCCGTCGGAGAAGCGCTCTTTGATTGGCCAGTGGACAGTGCCGTGGCATGACACACTGGGGAGCTGGCCAATCGGTTGAGAGCTGAGCTGGACTTGGCGGTGGGAGCCGGA
>gene=chr20_18488251-18488575; species=rheMac
GGGCGGATGTTATGTTGTATCAGGGCGAACCTCTGAGGAGCGCTAGCTGCGCTTAGGCCACGGTGCGGCAGGCGCCGGGGTTTTCTGAAACAGAAACGTTTAGGGGTGTGGAAACGTGTTCCGAGGAACTGTGGTTTTGAAGTGCGATACACACTTGTCTTGCCCTGTTCCAAGATGGTGGCAGGGCTTCTCTGAGTCTCTCTCTTCCGCCAGTCCGTTGGAGAAGCGCTCTTTGATTGGCCAGTGGATAGCGTCGTGGCATGACGCGCTGGGGCGCTGGCCAATCGGTTGAGAGCTGAGCTGGACTTGGCGGTGGGAGCCGGG
>gene=chr20_21216405-21216576; species=hg19
CGCCACTGTACCCTGGCAGGGCCACCGTGGGTGGCATTCTGTGCCAGCCTTGCAGCCACCAGAGCGGCCAGTGGAGGGCGCCAGCCTGCAGCTGATGCTCTGATGGCGGTGGCATTTTCTGTCTTTGCCTGGTCACTGTGCCATTTTCCCCAGGATAACATAAAGATTATA
>gene=chr20_21216405-21216576; species=bosTau
GGCCGCCCCACCCTGGCAGGGCCGCTGTGGGTGGCTTTCAGGGCCAGCCTTGCGGCCCCGGAAGCGGCCGGTGGAGGGCGCCAGGCAGCAGCCG-TGCTCCAGTGGCCGT---CCTGGCTCTGCTTGCCTGGCCCTGGGGCCACTTCCCCTGGGATGATCTGAAGATCACA
>gene=chr20_21216405-21216576; species=calJac
AGCCACTGTACCCTGGCAGGGCCACCGTGGGTGGCATTCTGTGCCAA-CTTGCAGCCACCGGAGCGACCAGTGGAGGGCGCCAGGCTGCAGTTGATGCTCTGGTGGCGGTGGCATCTTCTGAATTTGCCTGGTCACTGTG-CATATTCCCCGGGATAGCATAAAGATTATA
>gene=chr20_21216405-21216576; species=canFam
AGCTGCAGCACCCTGGCAGGGCCACTGTGGGTGGCATTCC-TGCCCACCCTGCAGCCG--GGAGCGGCCAGCGGAGGGCGCCAGGCTGCAGCTGATGCTGTGGTGACTGC---TCTCTCTCTTCCTGCTTGGTCACTGTGCCCTTTTCCCTGGGATAACACAGAGATCACA
>gene=chr20_21216405-21216576; species=equCab
AGCCAC-GCACCCTGGCAGGGCCGCCCTGGGTGGCATTCTATGCTAGCCCTGCAGCCGCAGGAGTGGCCAGCGGAGGGCGCCAGGCTGCAGCTGATGCTCTGCTGGCTGTGG-TCTCTTTCTTCTGGCCTCGTCACTGTGCCATTTTCCCTAGGATAATAAGAAGATCATA
>gene=chr20_21216405-21216576; species=gorGor
AGCCACTGTACCCTGGCAGGGCCACCATGGGTGGCATTCTGTGCCAGCCTTGCAGCCACCAGAGCGGCCAGTGGAGGGCGCCAGCCTGCAGCTGATGCTCTGATGGCGGTGGCATTTTCTGTCTTTGCCTGGTCTCTGTGCCATTTTCCCCAGGATAACATAAAGATTATA
>gene=chr20_21216405-21216576; species=panTro
AGCCACTGTACCCTGGCAGGGCCACCATGGGTGGCATTCTGTGCCAGCCTTGCAGCCACCAGAGCGGCCAGTGGAGGGCGCCAGCCTGCAGCTGATGCTCTGATGGCGGTGGCATTTTCTGTCTTTGCCTGGTCACTGTGCCATTTTCCCCAGGATAACATAAAGATTATA
>gene=chr20_21216405-21216576; species=papHam
AGCCACAGTTCCCTGGCAGGGCCACCATGGGTGGCATTCTGTGCCAGCCTTGCAGCCACCAGAGCGGCCAGTGGAGGGCGCCAGCCTGCAGCTGATGCTCTGGTGGCGGTGGCATTTTCTGTCTTTGCCTGGTCGCTGTGCCGTTTTCCCCAGGATAACATAAAGATTATA
>gene=chr20_21216405-21216576; species=ponAbe
AGCCACTGTACTCTGGCAGGGCCACCATGGGTGGCATTCTGTGCCAGCCTTGCAGCCACCAGAGCGGCCAGTGGAGGGCGCCAGCCTGCAGCTGATGCTCTGATGGTGGTGGCATTTTCTGTCTTTGCCTGGTCACTGTGCCATTTTCCCCAGGATAACATAAAGATTATA
>gene=chr20_21216405-21216576; species=rheMac
AGCCACAGTTCCCTGGCAGGGCCACCATGGGTGGCATTCTGTGCCAGCCTTGCAGCCACCAGAGCGGCCAGTGGAGGGCGCCAGCCTGCAGCTGATGCTCTGGTGGCGATGGCATTTTCTGTCTTTGCCTGGTCGCTGTGCCGTTTTCCCCAGGATAACATAAAGATTATA
>gene=chr20_23402027-23402319; species=hg19
CGCGTTGTCCATGTCGCCCGCCGCGGCCGCCACAGCCCCCTCAGCCGGCTCGCTGTGCGCCCAGGCGCCTTAACCCTCCCTCTGGCGGCCGCAGGGACGCAGGCGCAGGCGCGACGCGCGAGGCCTTTCGGGAGCTGTAGTCCGGGTCCTGTCATGGCGGCGGGGATTCGCGAGCCGCCTACTACAGTTCCCAGGAGGCCCCGGGGCGGGGTGTGTGTGAGCCGAGCTTGCGCACCGCTAGCTCCCAGGACGTCGGCGCAGGGGGCGTGACCCCCCCAAAGGGGTCCTGGGC
>gene=chr20_23402027-23402319; species=bosTau
CGCGTTGTCCATGTTGCCGGCCTTCCCCGCCACAACCTCCTCAGCAGGCCGGACGCGCCGCCCG-CACCTCCAA-GTCCTCTCT-------CAGGGCTTGGCGCAGAGGCGCGGCGCGCGA--CCTCTCGGGAGCTGTAGTCCAGGCAGTGCCACGGCGCCCGGGCGCAGAGGCGCGGCGCGCAGCCTATCGGGAAGTCCGCG--------------------------------CTCGGCCCGCGAGAGCCTCGAGACGTCCGCTCTCGTTTCCTG-AAGGGCTCCTGGAG
>gene=chr20_23402027-23402319; species=calJac
CGCGTTGTCCATGTCGCCCGCAGCGGCCGCCACAACCCGCTCAGCCGGCTTGCTACGCGCCCGGGCGCCTCTGCCCACCTTCTGGCGGCCGCAGGGGAGCAGGCGCAGGCGCGACGCGCGAGTCCTGTCGGGAGTTGTAGTCCTGA-CCTGTCATGGCGGCGGGGATGCGTAAGCCGCCTACTACAGTTCCCAGGACGCCGCGGGTCGGGAAGTCTGTGAGCCGAGCTAGCACACCGCCAGCTCCCGGGGCTTCCGCGCAGGGGGCGTGACCCGCCG-GAGGAGTCCTGGGC
>gene=chr20_23402027-23402319; species=canFam
CGCGTTGTCCATGTCTCCCGCCGCCGCCGCCGCCACCGCTTCCCCCGACTGCACTCGCCTTCCG-CGCCTTCGCCCTCCTCTAG-------CGAGGCGGGCAGCGCAGGCGTGGCGCGCAAGGCCTTCCGGGACTTGTAGTCCGGGTCCCGCCCGAGCGGCGGGGAGGCGCGAGGCTTCAACTACAATCCCCAGAAGGCTGCAGAGACGGGCGGG-----GTGCAGCCTGCGGACCGCCGGCGCCCGGGATTTCTGGGCGGGGGGTGTGGCTGCCCG-TAGGGGTCTCGGTC
>gene=chr20_23402027-23402319; species=equCab
----------------------------------------------------------------------------------------------------------------------------------------------------------------------------------------------------GGCTGCAGATCCTGGCAGC-----GCGGAGCTTGAAGACCGCCCGCGCCAGGGGTTTTGGGGCGGGGAGGGTGACCCTCTG-CAGGGAACCCAGGC
>gene=chr20_23402027-23402319; species=gorGor
CGCGTTGTCCATGTCGCCCGCCGCCGCCGCCAGAGCCCCCTCAGCCGGCTCGCTGTGCGCCCAGGCGCCTTAACCCTCCCTCTGGCGGCCGCAGGGGCGCAGGCGCAGGCGCGACGCGCGAGGCCTTTCGGGAGTTGTAGTCCGGGTCCTGTCATGGCGGCGGGGATTCGCGAGCTGCCTACTACAGTTCCCAGGAGGCCCCGGGGCGGGGTGTGTGTGAGCCGAGCTTGCGCACCGCTAGCTCCCAGGACATCGGCGCAGGGGGCGTGACCCCCCCAAAGGGGTCCTGGGC
>gene=chr20_23402027-23402319; species=panTro
CGCGTTGTCCATGTCGCCCGCCGCGGCCGCCACAGCCCCCTCAGCCGGCTCGCTGTGCGCCCAGGCGCCTTAACCCTCCCTCTGGCGGCCGCAGGGGCGCAGGCGCAGGCGCGACGCGCGAGGCCTTTCGGGAGCTGTAGTCCGGGTCCTGTCATGGCGGCGGGGATTCGCGAGCCGCCTACTACAGTTCCCAGGAGGCCCCGGGGCGGGGTGTGTGTGAGCCGAGCTTGCGCACCGCTAGCTCCCAGGACATCGGCGCAGGGGGCGTGACCCCCCC-AAGGGGTCCTGGGC
>gene=chr20_23402027-23402319; species=papHam
CGCGTTGTCCATGTCGCCAGCCGCAGCCGCCACAGCCCCCTCAGCCGGCTCGCTGCGCGCCCAGGCGCCTTAGCCCTCCCTCTGGCGGCCGCAGGGGCGCAGGCGCAGGCGCGACGCGCGAGGCCTTTCGGGAGCTGTAGCCCAGGTCCTGTCATGGGGGCGGGGATGCGCGAGCCGCCTACTACAGTTCCCAGGAGGCCCCGGAGCGGGGTGTGTGTGAGCCGAGCATACGCACAGCTAACTCCCGGGACATCGGCGCAGGGGGCGTGACCACCCA-GAGGGGTCCTGGGC
>gene=chr20_23402027-23402319; species=ponAbe
CGCGTTGTCCATGTCGCCCGCCGCGGCCGCCACAGCCCCCTCAGCCGGCTCGCTGAGCGCCCAGGCGCCTTAGCCCTCCCTCTGGCGGCCGCAGGGGCGCAGGCGCAGGCGCGACGCGCGAGGCCTTTCGGGAGCTGTAGTCCGGGTCCTGTCATGGCGGCGGGGATTCGCGACCCTCCTACTACAGTTCCCAGGAGGCCCCGGGGCGGAGTGTGTGTGAGCCGAGCTTGCGTACCGCTAGCTCCCCGGACATCGGCGCAGGGGGCGTGACCCCCCCCAAGGGGTCCTGAGC
>gene=chr20_23402027-23402319; species=rheMac
CGCGTTGTCCATGTTGCCAGCCGCAGCCGCCACAGCCCCCTCAGCCGGCTCGCTGCGCGCCCAGGCGCCTTAGCCCTCCCTCTGGCGGCCGCAGGGGCGCAGGCGCAGGCGCGACGCGCGAGGCCTTTCGGGAGCTGTAGCCCAGGTCCTGTCATGGGGGCGGGGATGCGCGAGCCGCCTACTACAGTTCCCAGGAGGCCCCGGAGAGGGGTGTGTGTGAGCCGAGCACACGCACAGCTAACTCCCGGGACATCGGCGCAGGGGGCGTGACCACCCA-GAGGGGTCCTGGGC
>gene=chr20_25388362-25388537; species=hg19
CTAGAACGAAAGGAGTGAGGCGCCGAGAGCCCAGATACCATTTTGGCGTGAGAGCTGGTGGTTGGCAAGGCCGCGGGAGTGGGAAGCGTCCGCCATGTTCTGCGAAAAAGCCATGGAACTGATCCGCGAGCTGCATCGCGCGCCCGAAGGGCAACTGCCTGCCTTCAACGTGAGG
>gene=chr20_25388362-25388537; species=bosTau
CAAGAACAATAGGA-------GCCGAAGCAGTAGTGGCACTTT-GGC-TGAGAGCCTGTGGTCCAAAGGGCCC---------GGTGCCTGGGCCATGTTCTGCGAGAAGGCCATGGAGCTGGTCCGGGAGCTGCACCGCGCGGCCGAGGGAAGGCTGCCTGCTTTCAACGTGAGG
>gene=chr20_25388362-25388537; species=calJac
CTGGAGCGAAAAGAGTGAGGCGCCGAGAGCGCAAAGACCGTTTTGGCGTGAGAGCTCCGGGTCGGCAAGGTCACGGGAGCGGGAAGCCTCCGCCATGTTCTGCGAAAAAGCCACGGAACTGGTCCGGGAGCTGCACCGCGCGCCGGAAGGGCAGCTGCCTGCCTTCAACGT-AGG
>gene=chr20_25388362-25388537; species=canFam
CGGGAACCGTGGGA-------GCCCCGGGCGGCGCGACTG-TT-GGCGTGAGAGCCGGCGGTCGACGGGGCCTCGGGACCGGAGCGCGTAGGCTATGTTCTGCGAGAAGGCCATGGAACTGGTCCGCGAGCTGCATCGCGCGCCAGAAGGGCAGCTGCCGGCCTTCAATGTGAGG
>gene=chr20_25388362-25388537; species=equCab
-------------------------------------------------------------------------------------------------------------------------------------------------------------------------------
>gene=chr20_25388362-25388537; species=gorGor
CTAGAACGAAAGGAGTGAGGCGCCGAGAGCGCAGATACCATTTTGGCGTGAGAGCTGGTGGTTGGCAAGGCCGCGGGAGTGGGAAGCGTCCGCCATGTTCTGCGAAAAAGCCATGGAACTGATCCGCGAGCTGCATCGCGCGCCCGAAGGGCAACTGCCTGCCTTCAACGTGAGA
>gene=chr20_25388362-25388537; species=panTro
CTAGACGAAAAGGAGTGAGGCGCCGAGAGCGCAGATACCATTTTGGCGTGAGAGCTGGTGGTTGGCAAGGCCGCGGGAGTGGGAAGCGTCCGCCATGTTCTGCGAAAAAGCCATGGAACTGATCCGCGAGCTGCATCGCGCGCCCGAAGGGCAACTGCCTGCCTTCAACGTGAGG
>gene=chr20_25388362-25388537; species=papHam
CTAGAACCAAAGGAGTGAGGCGCCCAGAGCGCAGATACCGTTTTGGCGTGAGAGCTGGCAGTTGGCAAGGCTGCAAAAGCGGAAAGCGTCCGCCATGTTCTGCGAGAAAGCCATGGAACTGATCCGCGAGCTGCAACGCGCGCCGGAAGGGCAGCTGCCTGCCTTCAACGTGAGG
>gene=chr20_25388362-25388537; species=ponAbe
CTAGAACGAAAGGAGTGAGGCACCGAGAGCGCAGATACCATTTCGGCGTGAGAGCTGGCGGTTGGCGAGGCCAGGGGAGTGGGAAGCGTCCGCCATGTTCTGCGAAAAAGCCATGGAACTGATCCGCGAGCTGCACCGCGCGCCCGAAGGGCAGCTGCCTGCCTTCAACGTGAGG
>gene=chr20_25388362-25388537; species=rheMac
CTAGAACGAAAGGAGTCAGGCGCCCAGAGCGCAGATACCGTTTTGGCGTGCCAGCTGGCAGTTGGCAAGGCTGCAAAAGCGGAAAGCGTCCGCCATGTTCTGCGAGAAAGCCATGGAACTGATCCGCGAGCTGCACCGCGCGCCGGAAGGGCAGCTGCCTGCCTTCAACGTGAGG
>gene=chr20_30310959-30311263; species=hg19
CCACCCCCAGGCCTGTCTGTGATGTTGAAGGCCGGAGACCCCCAACAAATGCCGCTGGTTTGCTCTGAATTCCCCAAAGGCCCAGAACGTGGCAGTTGGGGATTGCCGGGTCCTCCATTCCCCGCCCGGACACAATGGCCGCCGGCGCCCTGCACAAAGACTGGGTGAGGGTGAGGCGCTGGGCCTCTCCTCAGGTCAGGAAGAGGGGTCGAGGCCTGCTCGACGGCCCCACAGCTGAGACCACGTTTTCCTGGGGACAGGCCCAAAGTGGCTTTCTGGCGCCCCCGGGAGGGCTCCGGGGCCG
>gene=chr20_30310959-30311263; species=bosTau
CCATCCCCGGGTCTTTCTGGGAGGCTGAAAGCCGGAGACCCCCCAGAAACGCCGCTGGCTTTCTTTGAATTCCCCAAAGGCCCTGGTCGTGGCGGTGGCGGATTGCCGGGTCCTCCATTCCCCGCACGGACACAATGGCCGCCGGCGCCCTGCACAAAGACCCGGCGAGGGTGAGGCGCCGAGCCTCTCCACCGGTCAGAGACAAGGGTCGAGGCCTGCTCGAGACCCCCACAGCTGAGACTACGTTTTCCTGGGGACAGGCCCAGGTCGGCTTCTTGGCACCCCCGGGAGGCCTTAGGGGCCC
>gene=chr20_30310959-30311263; species=calJac
----------------------------------------------------------------------------------------------------------------------------------------------------------------------------------------------------------------------------------------------------------------------------------------------------------------
>gene=chr20_30310959-30311263; species=canFam
CCATCCTCGGGCCTTTCCGGGAGGCTGACGGCCGGGGACCCCCCAGAAACACCGCTGGTTTTCTTTGAATTCCCCAAAGGCCCTGGACGCGGAGGCGGTGGATTGCCGGCTCCTCCATTCCCCGCACGGACACAATGGCCGCCGGCGCCCTGCACAAAGACGGGGTGAGGGTGAGGCGCCAGGCCTCTCCTCGGGTCAGGGAGAGGGACTGAGGCCTGCTCGCGGCCCCCACAGCTGAGACCACGTTTTCCTGAGGACAGGCCCAAGGCAGCTTCCTggcgcccccgggagggccggggggccg
>gene=chr20_30310959-30311263; species=equCab
CCATCGCCGGGCCTTTCTGGGAGGCTGAAGGCCGGGGACCCCCCAGAAACGCCGCCGGTTTTCTCTGAATTCCCCAAAGGCCCTGGACGTGGCGGTGGCAGATTGCCGGGTCCTCCATTCCCCGCACGGACACAATGGCCGCCGGCACCCTGCACAAAGACCGGCTGAGGATGAGGCGCCGGGCCTCTCCTCCGGTCAGGGAGAGGGGTCGAGGCCTGCTCTGGGCCCCCACGGCTGAGACCACGTTTTCCTGGGAGCGGGCCCAAAGCAGCTTCCTGGCGCCCCCGGGAGGGCTCGGGGGCCG
>gene=chr20_30310959-30311263; species=gorGor
CCACCCCCAGGCCTGTCTGGGAGGTTGAAGGCCGGAGACCCCCAACAAATGCCGCTGGTTTGCTCTGAATTCCCCAAAGGCCCAGAACGTGGCAGTTGGGGATTGCCGGGTCCTCCATTCCCCGCCCGGACACAATGGCCGCCGGCGCCCTGCACAAAGACTGGGTGAGGGTGAGGCGCTGGGCCTCTCCTCAGGTCAGGAAGAGGGGTCGAGGCCTGCTCGACGGCCCCACAGCTGAGACCACGTTTTCCTGGGGACAGGCCCAAAGTGGCTTTCTGGCGCCCCCGGGAGGGCTCCGGGGCCC
>gene=chr20_30310959-30311263; species=panTro
------------------------------------------------------------------------------GGCCCAGA-CGTG-CAGTTGGG-ATTGCAGGGTCCTGCATCCCCTGCCCGGACACAATGTCTGCCGTCGCCATGCACAAAGACCGGGTGAGGCTGAGGCGCTGGGCCTCTCCTCAGGTCAGGAAGAGGGGTCGAGGCCTGCTCGACGGCCCCACAGCTGAGACCACGTTTTCCTGGGGACACGCCCAAAGTGGCTTTCTGGCGCCCCCGGGAGGGCTCCGGGGCCG
>gene=chr20_30310959-30311263; species=papHam
CCACCCCCAGGCCTGTCTGGGAGGTTGAAGGCCGGAGACCCCCCACAAATGCCGCTGGTTTTCTTTGAATTCCCCAAAGGCCCTGAACGTGGCGGTGGGGAATTGCCGGGTCCTCCATTCCCCGCCCGGACACAATGGCCGCCGGCGCCCTGCACAAAGACTGGGTGAGGGTGAGGCGCTGGGCCTCTCCTCAGGTCAGGAAGAGGGGTCGAGGCCTGCTCGACGGCCCCACAGCTGAGACCACGTTTTCCTGGGGACAGGCCCAAAGTGGCTTCCTGGCGCCCCCGGGAGGGCTCCGGGGCCG
>gene=chr20_30310959-30311263; species=ponAbe
------------------------------------------------------------------------------------------------------------------CCATTCCCCGGCCGGACACAATGGCCGCCGGCGCCCTGCACAAAGACTGGGTGAGGGTGAGGCGCGGGGCCTCTCCTCAGGTCAGGAAGAGGGGTCGAGGCCTGCTTGACGGCCCCACAGCTGAGACCACGTTTTCCTGGGGACAGGCCCAAAGTGGCTTTCTGGCGCCCCCAGGAGGGCTCCGGGGCGG
>gene=chr20_30310959-30311263; species=rheMac
CCACCCCCAGGCCTGTCTGGGAGGTTGAAGGCCGGAGACCCCCCACAAATGCCGCTGGTTTTCTTTGAATTCCCCAAAGGCCCTGAACGTGGCGGTGGGGAATTGCCGGGTCCTCCATTCCCCGCCCGGACACAATGGCCGCCGGCGCCCTGCACAAAGACTGGGTGAGGGTGAGGCGCTGGGCCTCTCCTCAGGTCAGGAAGAGGGGTCGAGGCCTGCTCGACGGCCCCACAGCTGAGACCACGTTTTCCTGGGGACAGGCCCAAAGTGGCTTCCTGGCGCCCCCGGGAGGGCTCCGGGGCCG
>gene=chr20_30556284-30556491; species=hg19
GTCGTGCAGTTACTGAGCTTCCGCTGGTTCGTCTACGACTACTCGGAGCCCGCAGGGTCCCCGGGACCCGCCGTCAGCACCAAGGACAGCGTAGCCGGCGGAGCCGCCATCAGCACCAAGGACAGCGCCGGCGCCTTCCGGACCAAAGAAGGCAGCCCCGAGCCGGGTCCCCAGCCTGCGCCCTCCTCGGCCAGCGCCTACCGCCGC
>gene=chr20_30556284-30556491; species=bosTau
GTCGTGCAACTGCTCAGCTTTCGCTGGTTCGTTTACGACTATACGGAGCCCGCGGGGGCCCCGGGACCCGCCGTCAGCACCAAGGACAGCGGTACCGGCGGGCCGGTCATCAGCACCAAGGACAGCGCCGTCGCCTTCCGGACCAAAGAAGGCAGTCCTGAGCTGGGCTCCCGACCCGCGCCCTCCTCAGCCAGCACCTACCGCCGC
>gene=chr20_30556284-30556491; species=calJac
GTCGTGCAGCTGCTGAGCTTCCGCTGGTTTGTCTACGACTACTCGGAGCCCGCTGGGGCCCCGGGACCCGCCGTCAGCACCAAGGACAGCGTCGCCGGCGGACCCGCTATCAGCACCAAGGACAGCGCCAGCTCCTTCCGGACCAAAGAAGGCAGCCCCGAGCCGAGTCCCCAGCCTGAGCCCTCCTCCGCCAGCGACTACCGCCGC
>gene=chr20_30556284-30556491; species=canFam
GTCGTGCAGCTGCTCAGCTTCCGCTGGTTCGTTTACGATTACTCGGAGCCCGCGGGCGCGCCGGGACCCGCCGTCAGCACCAAGGACAGCGGCGCCGGCGGGCCCTCAATCAGCACCAAGGACAGCGCCGCCGCCTTCCGGACCAAAGAAGGCGGCCCCCAGCTGGGTCCCGGGCCCGCGCCCTCCTCGGCCAGCGCCTACCGCCGC
>gene=chr20_30556284-30556491; species=equCab
----------TGCTCAGCTTCCGCTGGGTTGTCTGCGCTTATACGGAGAACGCGGAGGCCCCGGGACCCGCCATCAGCACCAAGGACAGCGGCGCCGGCGGCCCCGCCATCAGCACCAAGGACAGCGCCGTTGCCTTCCGAACCAAAGACGGCAGCTCGGAGCTGGACCCCCCGCCAGAGCCCTCCTCGGCCACAGCCTACCGCCGC
>gene=chr20_30556284-30556491; species=gorGor
----------------------------------------------------CAGGGTCCCCGGG-CCCGCCGTCAGCACCAAGGACAGCGTAGCCGGCGGAGCCGCCATCAGCACCAAGGACAGCGCCGGCGCCTTCCGGACCAAAGAAGGCAGCCCCGAGCCGGGTCCCCAGCCTGCGCCCTCCTCGGCCAGCGCCTACCGCCGC
>gene=chr20_30556284-30556491; species=panTro
GTCGTGCAGTTACTGAGCTTCCGCTGGTTCGTCTACGACTACTCGGAGCCCGCAGGGTCCCCGGGACCCGCCGTCAGCACCAAGGACAGCGTAGCCGGCGGAGCCGCCATCAGCACCAAGGACAGCGCCGGCGCCTTCCGGACCAAAGAAGGCAGCCCCGAGCCGGGTCCCCAGCCTGCGCCCTCCTCGGCCAGCGCCTACCGCCGC
>gene=chr20_30556284-30556491; species=papHam
GTCGTGCAGCTGCTGAGCTTCCGCTGGTTCGTCTACGACTACTCGGAGCCTGCAGGGTCCCCGGGACCCGCCGTCAGCACCAAGGACAGCGTAGCCGGCGAAGCCGCCATCAGCACCAAGGACAGCGCCGGCGCCTTCCGGACCAAAGAAGGCAGCCCAGAGCCGGGTCCCCAGCCTGCGCCCTCCTCGGCCAGCGCCTACCGCCGC
>gene=chr20_30556284-30556491; species=ponAbe
GTCGTGCAGTTGCTGAGCTTCCGCTGGTTCGTCTACGACAACTCGGAGCCCGCAGGGTCCCCGGGACCCGCCGTCAGCACCAAGGACAGCGTAGCCGGCGGAGCCGCCATCAGCACCAAGGACAGCGCCGGCGCCTTCCGGACCAAAGAAGGCAGCCCCGAGCCGGGTCCCCAGCCTGCACCCTCCTCGGCCAGCGCCTACCGCCGC
>gene=chr20_30556284-30556491; species=rheMac
GTCGTGCAGCTGCTGAGCTTCCGCTGGTTCGTCTACGACTACTCGGAGCCTGCAGGGTCCCCGGGACCCGCCGTCAGCACCAAGGACAGCGTAGCCGGCGAAGCCGCCATCAGCACCAAGGACAGCGCCGGCGCCTTCCGGACCAAAGAAGGCAGCCCCGAGCCGGGTCCCCAGCCTGCGCCCTCCTCGGCCAGCGCCTACCGCCGC
>gene=chr20_30697071-30697753; species=hg19
gatataggatagtcaaacaaatacttaaaatcaaacaaatacttaaatatataatTACAAATTATTCTTGGAGTCGTACTGCTCTTGGAGCCCCAGTGCCCACCCTTTCCCTCAAATCAAGGTCTCAGGTAACCCTGGCAATGGGTCTTCCTGCCAGTAGTAAAGATGGCGCTGAGAGCACGAGCGCACTTTCGCACACCCCCATTACCCACAATGCAGCGGGAATAAGGGAGGCTCAGTTTCTGCCAGGAGCTAATATGGCTTCCTTAGTTACACCGTTCTCTCTCTTCACCTAATCAGCGACCTTACTTTCCCAGACCAGACTGTCGAGCAGGAGCTAAGACTCCTTTTCCCCTCTGCTGACCGCCACTACAGGAGCGGTTGAAGCCAGACGACCACCTTGTGGAGTTAAACTCCGTAACCAGGGAGCACCACTTCCGCTGACGTCATTACGGCGACACGTGGATCCAAGATGGCGACGGCGATGGTGAGTGAAGGAGACTCCGGGAGCGGGAGCTGGAGCGGGGCCCTCCGGGGTATCCCAGGATCTTCCAGCACCCCATGCCTGGCCCTGAGCCACCTCCGGGACCCCTGACTCAGGCCTGAGGGCTACCTCTGACTGGGCTTGTCTTCCCCGAAATCCACCTCCCTGGCCCTGCCCCTGCACTCAGGCTTGTGAAGG
>gene=chr20_30697071-30697753; species=bosTau
AATACTGGATAG---------------AA------------------TACATAATTACAAACCATT------------TTGCTAGTGGAGCTCTGGTACGGATCCCACTCAACAAATCAAGGGCTCAGGTAACCCGGGCAACGGATCTTCCTGCCAATAGTAAAGATGGAGCCCACAGAACAAGCACCTTTACGCACACCGCTATTACCCACAATGCAGTGTCAGCCGGGAAGGAGCGGGGTCTGCCAGGAGTTAACATGGCTCCCGTAGTTACACCACCCTGTCTTTTCACTTAACCAGCGACCTAAC-TGCCCAGACCAGGCTACCGATCAGGAGCTAAGTCTTCTTTGCACCTCCACTCACCGCGACCACAAGAGCGACTGAAACAGGGCAG-CACCTCGCGGTGGTAAACTCCGTAACCAAGGAACCCTACTTCCGCTGACGTCATTACGGCGACACGTGGATCCAAGATGGCGGCGGCGATGGTGAGTGAAGGAGACTCCGGGAGCCGGAGATGGAGCGGGCCGCTCTGGGGAATCCCAGGACTTCCTGGCGTCCCATGCTTGGC-TCGATCCACTTCAGGGACCCCTAGCTTAGGCCTGAGGGACATCCCTTATTGGGCTTGTCTCCCCCAAACTCCCCGTCTCCAGCCTTTGCCCCGCACTCAGGCTTGTCAAGG
>gene=chr20_30697071-30697753; species=calJac
GCTATGGGCTAGTCAAACaaataattaaa------------------tatataattacaaattattCTTGGAGACGGACTGCTCTTGGATCCCGAGTGTCCACCCTTTCCCTTAAATCAAGATCTCAGATAACCCTGGCAATGGGTCGTCCTGCCAGTAGTAAAGATGGCACCGAGAACACGAGCGCATTTTCACACACCCCTATTACCCACAATGCAGCGGGGGT-GGGGGGGCTAAGTTTCTGCCAGGAGCTAATATGGCTTCCAGAGTGACACCGTTCTGTCTTTTCACCTAATCAGCGACCTGACTTTCCTAGACCAGACTGCCGAGCAGAAGCTAAGACTCCTTTTCCCCTCCGCTGACTGCCACTACAGGAGCGGTTGAAGCCAGGCGACCACCTTGCGGAGTTAAATTCCGTTATGAGG-ACCACCACTTCCGCTGACGTCATCACGGCGACACGTGGATCCAAGATGGCGACGGCGATGGTGAGTGAAGGAGACTCCGGGAGCGGGAGCAGGAGCGGGGCCGTCCGGGGTATCCCAG--TCTTCCAGCACCCCATGCCTGGCCCTGAGCCACCTCCGGGACCCCTGACTCAGGCCTGAGGGCTACGTCTGACTGGGCTCGTCTCCCCCGAAATCCATCTCCCCGGCCTTGCACCTGCAGTCAGGCTTGTC-AGG
>gene=chr20_30697071-30697753; species=canFam
GATATAAAATAG---------------GA------------------TATTTAATTACAAATGATTCCGGGAGTTAGGTTTCTATGGGAGCCCTGGTACCAATCCCACGCACCAAATCAAGGCCTCAGGTAACCCTGGCAAC----------GCCAATAGCAAATATGGCGTCCAGAGAGCTGACGCGTTTACGCACACCTCCATTACCCACCATACAGTGGGGGGGGGGGAGGAGCAGTCCCTGCCAGGAGTTAATATGGCTCCCATAGTTACACCATC--CGCTCGTCACCTAATCAGGGACCACAC-TGCCCAGACCAGGCTGCCGACTAGCAGCTAACTCT-TCTCGCCCCTTTGCTGACCACGACTACAGGAGTGACTGAAGCCAGGCAG-CACCCAGCGGAGTTAAACTCCGTAACCAGGGAACACCACTTCCGCTGACGTCATTACGGCGACACGTGGATCCAAGATGGCGGCTGCGATGGTGAGTGAAGGAGACTCCGGGAGTCAGAGCTGGAGCGGGGCCCTTCGGGGGATCCCAGGACCTTCCAGCGGCCCATGCCTGGC-CCGAGCCACCTCCGGGACCCCTAGCTCAGGCTTTAGGGACGTCTCTGACTGGGCCTGTTTCTCCCAAATTCCCCCTCCCCGACCCCGGCCCCGCACTCAGGCTTGTCAAGG
>gene=chr20_30697071-30697753; species=equCab
gatataggatag---------------aa------------------tatataattacaaattattctcggagttgggcagctattggagTCATTGTACCGACCCCACTCACCGAATCAAGGCCTCAAGTAACCCTGGCAACGGGGCTTTCTGCCAATAGTAAAGATGGCGTCCAGAGAACATGCGCGTTTACCCACACACCCATTACCCACAATGCAGTGTGGGGGGGGAAGCAGCAGTCTCTGCCAGGAGCTAATATGGCTCCTATAGTTACACCATCCTCTCTCTTCACCCACTCAGCGACCTAAC-TGTTCAGACCAGGCTACTGATCAGGAGCTAATTCTCCCTTGCCCCTCTGCTGACCGCGACTACAGGAGCGATTGAAGCCAGGCAG-CACCTGGCAGTGTTAAACG--GTAACCAGGGAACACCACTTCCGCTGACGTCATTACGGCGACACGTGGATCCAAGATGGCGGCGGCGATGGTGAGTGAAGGAGACTCTGGGAGCCGGAGCTGGAGCGGGGCCCTCCGGAGGAACCCAGGACCTTCCGGTGTCCCGTGCCTGGC-CCGAGCCATCTCCGGGACCCTTAGCTCAGGCTTGAGGGACGTCCCTGACTGGGCTCGTCTCCCCTAAACTCCCCCTCCCTGGCCTAG--CCCTTACTCAGGCTTGTCAAGG
>gene=chr20_30697071-30697753; species=gorGor
----------------------------------------------------------------------------------------------------------------CAAATCAAGGTCTCAGGTAACCCTGGCAATGGGTCTTCCTGCCAGTAGTAAAGATGGCGCTGAGAG-ACGCGCGCACTTTCACACACCCCCATTACCCACAATGCAGCGGGAATAAGGGAGGCTCAGTTTCTGCCAGGAGCTAATATGGCTTCCTTAGTTACACCGTTCTCTCTCTTCACCTAATCAGCGACCTTACTTTCCCAGACCAGACTGTCGAGCAGGAGCTAAGACTCCTTTTCCCCTCTGCTGACCGCCACTACAGGAGCGGTTGAAGCCAGACGACCACCTTGTGGAGTTAAACTCCGTAACCAGGGAGCACCACTTCCGCTGACGTCATTACGGCGACACGTGGATCCAAGATGGCGACGGCGATGGTGAGTGAAGGAGACTCCGGGAGCGGGAGCTGGAGCGGGGCCCTCCGGGGTATCCCAGGATCTTCCAGCACCCCATGCCTGGTCCTGGGCCACCTCCGGGACCCCTGACTCAGGCCTGAGGGCTACCTCTGACTGGGCTTGTCTTCCCCGAAATCCACCTCCCCGGCCCTGCCCCTGCACTCAGGCTTGTCAAGG
>gene=chr20_30697071-30697753; species=panTro
gatataggatagtcaaacaaatacttaaa------------------tatataatTACTAATTATTCTTGGAGTCGTACTGCTCTTGGAG----------GATCCCTTTCCTCAA-TCAAGGTCTCAGGTAACCCTGGCAATGGGTCTTCCTTTTAGTAGTAAAGATGGCGCTGAGAGCACGAGCGCACTTTC-CACACCCCCATTACCCACAATGCAGCGGGAATAAGGGAGGCTCAGTTTCTGCCAGGAGCTAATATGGCTTCCTTAGTTACACCGTTCTCTCTCTTCACCTAATCAGCGACCTTACTTTCCCAGACCAGACTGTCGATCAGGAGCTAAGACTCCTTTTCCCCTCTGCTGACCGCCACTACAGGAGCGGTTGAAGCCAGACGACCACCTTGTGGAGTTAAACTCCGTAACCAGGGAGCACCACTTCCGCTGACGTCATTACGGCGACACGTGGATCCAAGATGGCGACGGCGATGGTGAGTGAAGGAGACTCCGGGAGCGGGAGCTGGAGCGGGGCCCTCCGGGGTATCCCAGGATCTTCCAGCACCCCATGCCTGGCCCTGAGCCACCTCCGGGACCCCTGACTCAGGCCTGAGGGCTACCTCTGACTGGGCTTGTCTTCCCCGAAATCCACCTCCCCGGCCCTGCCCCTGCACTCAGGCTTGTCAAGG
>gene=chr20_30697071-30697753; species=papHam
gatataggacagtcaaacaaataattaaa------------------tatataatTACAAATTGTTCTTGGAGTCGGACTGCCCTTGGAGCCCGAGTGCCCACCCTCTCCCTCAAATCAAGGTCTCAGGTAGCCCTGGCAATGGGTCTTCCTGCCAGTAGTAAATATGGCGCTGAGAGCACGAGCGCATTTTCACACACCCCCATTACCCACAATGCAGCGGGGATAGGGGAGGCTCAGTTTCTGCCAGGAGCTAATATGGCTTCCATAGTTACACCGTTCTCTCTCTTCAACTAATCAGTGACCTTACTTTCCCAGACCAGACTGTGGAGCAGGAGCTAAGACTCCTTTTACCCTCTGCTGACCGCTGCTACAGGCGCGGTTCAAGCTAGGCGACCACCTTGCGGAGTTAAACTCCGTAACCTGGGAGCACCACTTCCGCTGACGTCATTACGGCGACACGTGGATCCAAGATGGCGACGGCGATGGTGAGTGAAGGAGACTCCGGGAGCGGGAGCTGGAGCGGGGCCCTCCGGGGTATCCCAGGATCTTCCAGCACCCCATGCCTGACCCTGAGCCACCTCCGGGACCCCTGACTCAGGCCTGAGGGCTGCCTCTGACTGGGCTGGTCTCCCCCGAGATCCACCTCCCCGGCCCTGCCCCTGCACTCAGGCTTGTCAAGG
>gene=chr20_30697071-30697753; species=ponAbe
gatataggatagtcaaacaaatacttaaa------------------tatataatTACAAATTATTC-TGGAGTC-----------CGAGTCCGAGTGCCCACCCTTTACCTCAAATCAAGGTCTCAGGTAACCCTGGCAATGGGTCTTCCTGCCAGTAGTAAAGATGGCGCTGAGCGCACGCGCGCACTTTCACACACCCCCATTACCCACAATGCAGCGGGGATAGGTGAGGCTCAGTTTCTGCCAGGAGCTAATATGGCTTCCATAGTTACACCGTTCTCTCTCTTCACCTAACCAGCGACCTTACTTTCCCAGACCAGACTGTCGAGCAGGATCTAAGACTCCTTTTCCCCTCTGCTGACCGCCACTACAGGAGCGGTTGAAGCCAGACGACCACCTTGCGGAGTTAAACTCCGTAACCAGGAAGCACCACTTCCGCTGACGTCATTACGGCGACACGTGGATCCAAGATGGCGACGGCGATGGTGAGTGAAGGGGACTCCGGGAGCGGGAGCTGGAGCGGGGCCCTCCGGGGTATCCCAGGATCTTCCAGCACCCCATGCCTGGCCCTGAGCCACCTCCGGGACCCCTGACTCAGGCCTGAGGGCTATCTCTGACTGGGCTTGTCTTCCCTGAAATCCACCTCCCCGGCCGTGCCCCTGCACTCAGGCTTGTCAAGG
>gene=chr20_30697071-30697753; species=rheMac
gatataggacagtcaaacaaataattaaa------------------tatataatTACAAATTGTTCTTGGAGTCGGACTGCCCTTGGAGCCCGAGTGCCCACCCTCTCCCTCAAATCAAGGTCTCAGGTAGCCCTGGCAATGGGTCTTCCTGCCAGTAGTAAAGATGGCGCTGAGACCACGAGCGCATTTTCACACACCCCCATTACCCACAATGCAGCGGGGATAGGGGAGGCTCAGTTTCTGCCAGGAGCTAATATGGCTTCCATAGTTACACCGTTCTCTCTCTTCAACTAATCAGTGACCTTACTTTCCCAGACCAGACTGTGGAGCAGGAGCTAAGACTCCTTTTACCCTCTGCTGACCGCTGCTACAGGAGCGGTTGAAGCTAGGCGACCACCTTGCGGAGTTAAACTCCGTAACCTGGGAGCACCACTTCCGCTGACGTCATTACGGCGACACGTGGATCCAAGATGGCGACGGCGATGGTGAGTGAAGGAGACTCCGGGAGCGGGAGCTGGAGCGGGGCCCTCCGGGGTATCCCAGGATCTTCCAGCACCCCATGCCTGACCCTGAGCCACCTCCGGGACCCCTGACTCAGGCCTGAGGGCTGCCTCTGACTGGGCTGGTCTCCCCCGAGATCCACCTCCCCGGTCCTGCCCCTGCACTCAGGCTTGTCAAGG
>gene=chr20_30777695-30777912; species=hg19
tgcttctcctccccctcctgctgcttctccacctcctccGCTGGCTCCTTCTTGAAGATGGCGCCCTCCTCCTTGTTCGCGTCCTCGGCCTTCTCGCTGGCTCCTGCCCGAGTCCCTAGCCCCTCTGCACCACAGGTTTCTGGGGCTTCGTCCCGGACCCGGCCATTTTCCAGGCTCGGAGTAGTCGCCGTGGAGGCCGCTTCCCCGCGCCCAGGGG
>gene=chr20_30777695-30777912; species=bosTau
agcttctcctcccc--ccggctgccccacgccccccacc-ccgcctcctccATGAAGATGGCGCCCTTCTCAGTCGTCATTTCCTCGACCTTCCCGCCGGCTCCAGCTCGAGCCCCCAACCCTTCTGTGCGACAGGTTGCTGGGGCGCCGTCCCCGACAAGGCCGTTTTCCGGGCTCAGGTCAGTGGCGGCAGAGGCCTCCTCCTGGCGCTCTCGGA
>gene=chr20_30777695-30777912; species=calJac
-------------------------------------------------------------------------------------------------------------------------------------------------------------------------------------------------------------------------
>gene=chr20_30777695-30777912; species=canFam
-------------CCGCTCGCGG---CTCCGGCTCCTCC-CCGGCCCTTGCGTGAAGATGGCGCCCTGC-CAGTCGTCACTTcctcggccttcccgccgcctcccgcccgcgccccccgccccTTGGCGCCGCGGGTGCCGCGGGCCTCGGCCCCAACGA-----------------------------------GCCGCTTTCCGGCTccccgggg
>gene=chr20_30777695-30777912; species=equCab
agcttctcctctcccacttgctgcttctccacctctccc-ctgcctcctcctcGAAGATGGCGCCTTCCTTAGTCGTCACTTCCTCGGCCTTCCCGCCAGCTCCAACCCGAGCCCTCCACCCCTCTGCACCACAGGTTTCTGGGGCCTCATCTTCGATAAGGCCGTTTTCCGGGCTCCGGTCAGTCGCCACAGAGGCCGCTTCCCGGCGCCCCGGGT
>gene=chr20_30777695-30777912; species=gorGor
tgcttctcctcccccacctgctgcttctccatctcctcc--------------------------------------------------------------------------------------------------------------------------------------------------------------------------CCCAGGGG
>gene=chr20_30777695-30777912; species=panTro
tgcttctcctcccccacctgctgcttctcctcctcctccGCTGGCTCCTTCTTGAAGATGGCGCCCTCCTCCTTGGTCGCGTCCTCGGCCTTCTCGCTGGCTCCCGCCCGAGTCCCTAGCCCCTCGGCACCACAGGTTTCTGGGGCTTCGTCCCGGACCCGGCCGTTTTCCAGGCTCGTAGTAGTCGCCGCGGAGGCCGCTTCCCCGCGCCCAGGGG
>gene=chr20_30777695-30777912; species=papHam
tgcttctcctcccccacctgctgcttctccacctcctccgctggctcctcctGGAAGATGGCGCCCTCCTCCATGGTCGCGTCCTCGGCCTTCTCGCCGGCTCCCGCCCGAGCCCCTAGCCCCTCTGAACCACAGGTTTCTGGGGCTTCGTCCCGGACCCGGCCGTTTTCCAGGCTCGGAGTAGTCGCCGCGGAGGCAGCTTCCCCGCGCCCGAGGC
>gene=chr20_30777695-30777912; species=ponAbe
tgcttctcctcccccacctgctgcttctccacctcctccgctggctccttctTGAAGATGGCGCCCTCCTCCGTGGTCGCGTCCTCGGCCTTCTCGCTGTCTCCCGCCCGAGTCCCTAGCCCCTCTGCACCACAGGTTTCTGGGGCTTCGTCCCGGACCCGGCCGTTTTCCAGGCTCGTAGTAGTCGTCGCGGAGGCCGCTTCCCCGCGCCCAGGGG
>gene=chr20_30777695-30777912; species=rheMac
tgcttctcctcccccacctgctgcttctccacctcctccgctggctcctcctGGAAGATGGCGCCCTCCTCCATGGTCGCGTCCTCGGCCTTCTCGCCGGCTCCCGCCCGAGCCCCTAGCCCCTCTGAACCACAGGTTTCTGGGGCTTCGTCCCGGACCCGGCCGTTTTCCAGGCTCGGAGTAGTCGCCGCGGAGGCAGCTTCCCCGCGCCCGAGGC
>gene=chr20_30945866-30946131; species=hg19
ACCTCGCGAGACTCCACCCAGCCCCTTCCCCGAACAGCGACCCGTCCCCGTTCCTAGCTGAGGTCGGTGCTAGGCGGAGGACGCGAGAGGGAGAGCGGAAGGGGGCCGCCGGGCACGCCGGGAAGTGTGGTCCACGCGCTTCACGCGGCCATATTCTTCCGGAGCGGGGGAGGCCAGAGAGGCCGTTGGGACTACGACTCCCAGGCGCCCTTTCGGTTTGTTTTTGTTCAAAAAAAAAAAACCCCACACTCCCCCTCCTCACTCT
>gene=chr20_30945866-30946131; species=bosTau
ACCTCGCGAGACT-CGCCCAGCCCCTTCCCCGAACGACTGCCCGTCCC---TTCCTACCGAGCTCTGCGCGGGGAGGAGGAAAGGAG-GGGAGGGCGGAAAAG-GACGCGGGGCACGTCGGGAAGTGTGGTCCAAGAGTTTCCTGCAGCCATATTCTTCCGGAGCGGGGGAGGCCAGAGAGGCAGCCGGGACTACGACTCCCAGCCGCCCTTTCGGTTTGTTTTTGTTCAAAAAAAAAAAACCCCACACTCCCCCTCCTCACTCT
>gene=chr20_30945866-30946131; species=calJac
ACCTCGCGAGACTCCACCCAACCCCTTCCCCGAACAGCGACCCGTCCCCGTTCTTAGCTGAGGTCGGAGCTAGGCGGAGGACGGGAGGGAAAAAGCGGAA-AGGGCCGCGGGGCAAGCCGGGAAGTGTGGTCTACGCGCTGCACGCGGACATACTCTTCCGGAGCGGGGAAGGCCAGAGAGGCCGCCGGGACTACGACTCCCAGCCGCCCTTTCGGTTTGTTTTTGTTCAAAAAA--AAAAACCCATTATCCCCCTCCTCACTCT
>gene=chr20_30945866-30946131; species=canFam
ACCTCGCGAGACTCCGCCCAGTCTCTTCCCCGAACGACCGCCCGTCCC---TTTTTACCGAGCTCTGCGCGAGGCGGAGGAAGGTAG-GGGAGGGCGGAAAAG-GCCGCGAGGCACGCCGGGAAGTGTGGTCCAACCGTTTCATGCAGCCATATTCTTCCGGAGCGGGGGAGGCCAGAGAGGCAGCCGGGACTACGATTCCCAGTTGCCCTTTCGGTTTGTTTTTGTTCAAAAAAAAAAAAACCCACACTCCCCCTCCTCACTCT
>gene=chr20_30945866-30946131; species=equCab
-------------------------------------------------------------------------------------------------------------------------------------------------------------------------------------------------------------------------------------------------------------------------
>gene=chr20_30945866-30946131; species=gorGor
ACCTCGCGAGACTCCACGCAGCCCCTTCCCCGAACAGCGACCCGTCCC-GTTCCTAGCTGAGGTCGGTGCTAGGCGGAGGACGCGAGAGGGAGAGCGGAAGGGGGCCGCCGGGCACGCCGGGAAGTGTGGTCCACGCGCTTGACGCGGCCATATTCTTCCGGAGCGGGGGAGGCCAGAGAGGCCGTTGGGACTACGACTCCCAGGCGCCCTTTCGGTTTGTTTTTGTTCAAAAAAAAAAAACCCCACACTCCCCCTCCTCACTCT
>gene=chr20_30945866-30946131; species=panTro
ACCTCGCGAGACTCCACCCAGCCCCTTCCCCGAACAGCGACCCGTCCCCGTTCCTAGCTGAGGTCGGTGCTAGGCGGAGGACGCGAGAGGGAGAGCGGAAGGGGGCCGCCGGGCACGCCGGGAAGTGTGGTCCACGCGCTTCACGCGGCCATATTCTTCCGGAGCGGGGGAGGCCAGAGAGGCCGTTGGGACTACGACTCCCAGGCGCCCTTTCGGTTTGTTTTTGTTCAAAAAAAAAAAACCCCACACTCCCCCTCCTCACTCT
>gene=chr20_30945866-30946131; species=papHam
ACCTCGCGAGACTCTACCCAGCCCCTTCCCCGAACAGCGATGCGTCCCCGTTCCTAGCTGAGGTCGGTGCTAGGCGGAGGACGCCAGAGGGAGAGCGGAAGGGGGCCGCGGGGCACGCCGGGAAGTGTGGTCCACGCCCTTCACACGGCCATATTCTTCCGGAGCGGGGGAGGCCAGAGAGGCCGCTGGGACTACGACTCCCAGCCGTCCTTTCGGTTTGTTTTTGTTCAAAAAAAAAAAACCCCACACTCCCCCTCCTCACTCT
>gene=chr20_30945866-30946131; species=ponAbe
ACCTCGCGAGACTCCACCCAGCCCCTTCCCCGAACAGCGATCCGTCCCCGTTCCTAGCTGAGGTCGGTGCTGGGCGGAGGACGCGAGAGGGAGAGCGGAAGGGGGCCGCCGGGCACGCTGGGAAGTGTGGTCCACGTGCTTCACGCGGTCATATTCTTCCGGAGCGGGGGAGGCCAGAGAGGCCG--------------------------------------------------AAAAAACCCCACACTCCCCCTCCTCACTCT
>gene=chr20_30945866-30946131; species=rheMac
ACCTCGCGAGACTCTACCCAGCCCCTTCCCCGAACAGCGATGCGTCCCCGTTCCTAACTCAGGTCGGTGCTAGGCGGAGGACGCCAGAGGGAGAGCGGAAGGGGGCCGCGGGGCACGCCGGGAAGTGTGGTCCACGCCCTTCACACGGCCATATTCTTCCGGAGCGGGGGAGGCCAGACAGGCCGCTGGGACTACGACTCCCAGCCGTCCTTTCGGTTTGTTTTTGTTCAAAAAAAAAAAACCCCACACTCCCCCTCCTCACTCT
>gene=chr20_31349541-31349798; species=hg19
AGACCTGCTGAGGGCGGCTTCTCCCTCAGTCAGTCCATGCCTGCAGGGTCTGGAACCCAGGTAGCCAGAGACCCGCTGGTCTTCTTtcccctcccctgccctcccctcccttcAAGATGGCTGACAAAGGCCGGGCTGGGTGGAAGGAAGGGAGGAAGGGCGAGGCAGAGGGTCCAAAGCAGGATGACAGGCAGGGGCACCGCGGCGCCCCGGTGGCACTGCGGCTGGAGGTGGGGGTTAAAGCGGAGACTCTGGTG
>gene=chr20_31349541-31349798; species=bosTau
AGACCTGCAG--TGGGGCTTCTCCTTCAAGTAA----TGCCGACTGTAACCAGAAGCCAG----CCAGGGACCTGACTACCTTGGCTCCTCCGCTCT-CCCTCCCATCCGCTCAAGATGGCCGACAAAGGCCCAGCAGGGTGGGAGGAAGGGAGAAAGGACTAGTCCGAGGGTCCAGAGCGAGTTGACTGACCCGCGCACCGCAGCGCCCAGGTGGCCTTGCGGCTGGGAGTTGGGGTAAAGG-GGAGACCCGGCTG
>gene=chr20_31349541-31349798; species=calJac
AGACCTGCTGACTACAGCTTCTCCCTCAGCCTGTCCATGTCTGCAGAGCCTGGAACCCAGGTAGCCAGAGACCCGCTGG---TCTTTCCCGTCCCCTGGCCTCTCCTCCCTTCAAGATGGCTGACAAAGGCCGGGCTGGGTGGAAGGAAGGGAGGGCGGGCGAGGCAGAGGGTCCAAGGCAGGATGACCGGCAGGGGCTCCACGGCGCCCCCGTGGCACTGCGCCTGGATATGGGGTTTAAAGAGGAGGCTCCGGTG
>gene=chr20_31349541-31349798; species=canFam
ACAC---AGCCCCCGGGCTTGTCCCGCTGCGGG---------GCCGGACCCGGAGCCCGGGCGGCCAAG-----AACCGCCGCCGC--CCCCGCTCCGCTCTCCCGGCCCCTCAAGATGGAGGACAAAGGCC---------CTGAGGGTGGGGGGAAGGGCCGCTCCGAGGGACCGGGG-GCGCGGAGTGGCT---GC--CGCCGCGCC-------------------GGGTGGGAGCAACTG-GGAAGCTCGGTCG
>gene=chr20_31349541-31349798; species=equCab
AGACCTGCACAGTGGGGCTTCTCCTTCCGCTGGTCAATGCGGGCAGGGCCCAGAACCCAGGTACCCGGGG-CCTGACTGCCTTCGCT-CCCCGCTCTTCCCTTCCCTCCCCTCAAGATGGCTGACAAAGGCCGATCATTGTGGGAGGAAGGGAGGAAGGACTACTCCGAGGGTCTAGAG-CGGGTGACTGGCTGGCGCA-AGCAGCGCCCAGGTGGCATTACGGCTGGAGGTGAGGGCGAAGG-GGAGACAAGGTTG
>gene=chr20_31349541-31349798; species=gorGor
-----------------------------------------------------------------------------------------------------------------------------------------------------------------------------------------------------------------------------------------------------------------
>gene=chr20_31349541-31349798; species=panTro
AGACCTGCTGAGGGCGGCTTCTCCCTCAGTCAGTCCATGCCTGCAGGGTCTGGAATCCAGGTAGCCAGAGACCCGCTGGTCTTCTTtcccctcccctgccctcccctcccttcAAGATGGCTGACAAAGGCCGGGCTGGGTGGAAGGAAGGGAGGAAGGGCGAGGCAGAGGGTCCAAAGCAGGATGACAGGCAGGGGCACCGCGGCGCCCCGGTGGCACTGCGGCTGGAGGTGGGGGTTAAAGCGGAGACTCTGGTG
>gene=chr20_31349541-31349798; species=papHam
AGAACTGCTGAAGGCTGCTTCTCCCTCAGTCTGTCCATGCCTGCAGGGTCTGGAACCCAGGTAGCCAGAGATCCGCTGGTCTTCTTTCCCCTCCCCTGTCCTCCTCTCCCTTCAAGATGGCTGACAAAGGCCGGGCTGGGTGGAAGGAAGGGAGGAAGGGCGAGGCAGAGGGTCCAAAGCAGGATGACAGGCAGGGGCACCGCGGCGCCCCGGTGGCACTGCGGCTGGAGGTGGGGGTTAAAGCGGATGCTCTGGTG
>gene=chr20_31349541-31349798; species=ponAbe
AGACCTCCTGAGGGCGGCTTCTCCCTCAGTCCATCCATGCCTGCAGGGTCTGGAACCCAGGGAGCCAGAGACCCGCTGGTCTTCTTtcccctcccctaccctcccctcccTCCAAATAGGCTGACAAAGGCCGGGCTGGGTGGAAGGAAGGCAGGAAGGGCGAGGCAGAGGGTCCAAAGCAGGATGACAGGCAGGGGCACCGCGGCGCCCCGGTGGCACTGCGGCTGGAGGTGGGGGTTAAAGCGGAGACTCTGGTG
>gene=chr20_31349541-31349798; species=rheMac
AGACCTGCTGAAGGCTGCTTCTCCCTTAGTCTGTCCATGCCTGCAGGGTCTGGAACCCAGGTAGCCAGAGACCCGCTGGTcttctttcccctcccctgtcctcccctcccttcAAGATGGCTGACAAAGGCCGGGCTGGGTGGAAGGAAGGGAGGAAGGGCGAGGCAGAGGGTCCAAAGCAGGATGACAGGCAGGGGCACCGCGGCGCCCCGGTGGCACTGCGGCTGGAGGTGGGGGTTAAAGCGGAGACTCTGGTG
>gene=chr20_32156332-32156509; species=hg19
AGGGTGACAGATGTGTCCTCTGCTGCCGGCGGGCGCGTGCCTGCTCTGTCCCTCTGCTCCCAGCACCAGGTGCAGCCATTGTTCTGGCTGGTCTCTCTTCATCCGGCCTCGTCTGTTACTCTGCTCTTTCTAGCTCATTGTTTCTGTAGGAAATTAGCATTAAAAACCCATCTGAAA
>gene=chr20_32156332-32156509; species=bosTau
AGGGTGACAGATGTGCCCTCTGCTGCCGGCGGGCGCGTGCCGGCTCTGTCCCTCTGCTCCCAACACCAGGTGCAGCCATTGTTCTGGCTGGTCTCTCTTCATCCGGCCTCGTCTGTTACTCTGCTCTTTCTAGCTCATTGTTTCTGTAGGAAATTAGCATTAAAAACCCATCTGAAA
>gene=chr20_32156332-32156509; species=calJac
AGGGTGACAGATGTGTCCTCTGCTGTTGGCGGGCGCGTGCCGGCTCTGTCCCTCTGCTCCCAGCACCAGGTGCAGCCATTGTTCTGGCTGGTCTCTCTTCATCCGGCCTCGTCTGTTACTCTGCTCTTTCTAGCTCATTGTTTCTGTAGGAAATTAGCATTAAAAACCCATCTGAAA
>gene=chr20_32156332-32156509; species=canFam
AGGGTGACAGATGTGCCCTCTGCTGCCGGCGGGCGCGTGCCGGCTCTGTCCCTCTGCTCCCAGCACCAGGTGCAGCCATTGTTCTGGCTGGTCTCTCTTCATCCGGCCTCGTCTGTTACTCTGCTCTTTCTAGCTCATTGTTTCTGTAGGAAATTAGCATTAAAAACCCATCTGAAA
>gene=chr20_32156332-32156509; species=equCab
AGGGTGACAGATGTGCCCTCTGCTGCCGGCGGGCGCGTGCCGGCTCTGTCCCTCTGCTCCCAGCACCAGGTGCAGCCATTGTTCTGGCTGGTCTCTCTTCATCCGGCCTCGTCTGTTACTCTGCTCTTTCTAGCTCATTGTTTCTGTAGGAAATTAGCATTAAAAACCCATCTGAAA
>gene=chr20_32156332-32156509; species=gorGor
AGGGTGACAGATGTGTCCTCTGCTGCCGGCGGGCGCGTGCCGGCTCTGTCCCTCTGCTCCCAGCACCAGGTGCAGCCATTGTTCTGGCTGGTCTCTCTTCATCCGGCCTCGTCTGTTACTCTGCTCTTTCTAGCTCATTGTTTCTGTAGGAAATTAGCATTAAAAACCCATCTGAAA
>gene=chr20_32156332-32156509; species=panTro
AGGGTGACAGATGTGTCCTCTGCTGCCGGCGGGCGCGTGCCGGCTCTGTCCCTCTGCTCCCAGCACCAGGTGCAGCCATTGTTCTGGCTGGTCTCTCTTCATCCGGCCTCGTCTGTTACTCTGCTCTTTCTAGCTCATTGTTTCTGTAGGAAATTAGCATTAAAAACCCATCTGAAA
>gene=chr20_32156332-32156509; species=papHam
AGGGTGACAGATGTGTCCTCTGCTGCCGGCGGGCGCGTGCCGGCTCTGTCCCTCTGCTCCCAGCACCAGGTGCAGCCATTGTTCTGGCTGGTCTCTCTTCATCCGGCCTCGTCTGTTACTCTGCTCTTTCTAGCTCATTGTTTCTGTAGGAAATTAGCATTAAAAACCCATCTGAAA
>gene=chr20_32156332-32156509; species=ponAbe
AGGGTGACAGATGTGTCCTCTGCTGCCGGCGGGCGCGTGCCGGCTCTGTCCCTCTGCTCCCAGCACCAGGTGCAGCCATTGTTCTGGCTGGTCTCTCTTCATCCGGCCTCGTCTGTTACTCTGCTCTTTCTAGCTCATTGTTTCTGTAGGAAATTAGCATTAAAAACCCATCTGAAA
>gene=chr20_32156332-32156509; species=rheMac
AGGGTGACAGATGTGTCCTCTGCTGCTGGCGGGCGCGTGCCGGCTCTGTCCCTCCGCTCCCAGCACCAGGTGCAGCCATTGTTCTGGCTGGTCTGTCTTCATCCGGCCTCGTCTGTTACTCTGCTCTTTCTAGCTCATTGTTTCTGTAGGAAATTAGCATTAAAAACCCATCTGAAA
>gene=chr20_32521260-32521534; species=hg19
TCCTCCTACCAATACCCCACCTAAGACCTAGATAAAGGTGATGATAAAGGCTGGCACCTGGAAAACAAGGGTTCAGGCTTCCTTTCCCAGCTGAGGGAGATGCCTCCaaagatggccgccaacaacgcctcctgtccctggacacgcaggctcctgtcaagaggtggcactatttctcctccctagaatttgggctggccttgtgacctgctttcacttgtgccggttccatgcctggcttgtaagaggcctagcagcttctgttctcttggag
>gene=chr20_32521260-32521534; species=bosTau
TCTCCC-ATCTGTCCCCTACCTAAGCTCTAGATA-AAGTGACTATAAACTCTGGCACCTGAAAGAAGAG-GTCCAGAATTTCTTTC----------AAAAGGGGACAAAAGACAGCCGCTAACAATGCCTCCCAGCCTTGGACGTGGGCgttcctgtaaagaggcggtgctgtgcctccttcctggaatctgggctggccttgtaacttgctttgacctgtgtcaatttcctgcctagcccttaagggccctgacagcttctgttctcttggag
>gene=chr20_32521260-32521534; species=calJac
TCCTCCTACCAACACCCCACCTAAGACCTGGATAAAGGTGACGATGAAGGCTGGCACCTGGAAAACAAGAGTCCAGGCTTCCTTTCCCAGCTGCAGGAGATGCCTCAAAAGATGGCCACCaacaaggcctcctgtccctggacatgcaggctcccgtcaagaggtggcaccatttctcctccctagaatctggactggccttgtgacctgctttctcttgggccagttccatgcctagcttataagaggcctggcagcatctgctctcttggag
>gene=chr20_32521260-32521534; species=canFam
TCCTCC-ATCAGTCCCCCACCTAAAACCTACATAAAGGTGACTATAAAGGCTGGTACCTGGAAGAAAAGGCTC---GTTTTCTTTC-CAACTATGGGAGATGCCTCCAAAGACAGCCACTG---------------------------------------------------------------------------------------------------------------------------------------------------------
>gene=chr20_32521260-32521534; species=equCab
-CCCCC-ACCAGTCCCCTGCCCAAGACCTAGATAAAGGTGAGTATAAAGGGTGGCACCTGGAAGAAAAGAGTCCAGACTTTCTTTC-CAGCTGTAGGAGATGCCTACAAAGATGACCACCAACAATGCCTGCCAG-CCTGGATGTACAtgttcctgtcaagaggcggagccattcctcctccctggaatctggcctgacctggggatttgctttgacctgtgccaatttcaggcctagcccttaagagccctggcggcttctgctctcttggag
>gene=chr20_32521260-32521534; species=gorGor
TCCTCCTACCAATACCCCACCTAAGACCTAGATAAAGGTGATGATAAAGGCTGGCACCTGGAAAACAAGGGTTCAGGCTTCCTTTCCCAGCTGAGGGAGATGCCTCCaaagatggccgccaacaa-gcctcctgtccctggacacgcaggctcctgtcaagaggtggcactatttctcctccctagaatctgggctggccttgtgacctgctttc-cttgtgccggttccatgcctggcttgtaagaggcctagcagcttctgttctcttggag
>gene=chr20_32521260-32521534; species=panTro
TCCTCCTACCAATACCCCACCTAAGACCTAGATAAAGGTGATGATAAAGGCTGGCACCTGGAAAACAAGGGCTCAGGCTTCCTTTCCCAGCTGAGGGAGATGCCTCCAAAGATGGTCGCCAACAACGCCTCCTGTCCCTGGACACGAAGGctcctgtcaagaggtggcactatttctcctccctagaatctgggctggccttgtgacctgctttcacttgtgccggttccatgcctggcttgtaagaggcctagcagcttctgttctcttggag
>gene=chr20_32521260-32521534; species=papHam
TCCTCCTACCAGTACCCCACCTAAGACTTAGATAAAGGTGATGATAAAGGCCGGCACCTGGAAAACAAGTGTTCAGGCTTCCTTTCCCAGCTGAGGGAGATGCCTCCAAAGATGGCCACcaacaatGCCTCCTGTCcctggacacgcaggctcccgtcaagaggtggcactatttctcctccctagaatctgggctggccttgtgacctgctttcacttgtgttggttccatgcctggcttgtaagaggcctagcagcttccgttctcttgaag
>gene=chr20_32521260-32521534; species=ponAbe
TCCTCCTACCAATACCCCACCTAAGACCTAGATAAAGGTGACGATAAAGGCTGGCACCTGGAAAACAAGCGTTCAGGCTTCCTTTCCCAGTTGAGGGAAATGCCTCCaaagatggccgccaacaatgcctcccgtccctggacacgcaggctcccgtcaagaggtggcactatttctcctccctagaatctgggctggccttgtgacctgctttcacttgtgccggttccatgcctggcttgtaagaggcctagaagcttctgttctcttggag
>gene=chr20_32521260-32521534; species=rheMac
TCCTCCTACCAGTACCCCACCTAAGACTTAAATAAAGGTGATGATAAAGGCTGGCACCTGGAAAACAAGTGTTCAGGCTTCCTTTCCCAGCTGAGGGAGATGCCTCCAAAGATGGCCACcaacaatGCCTCCTGTCCCTGGACACGCAGGctcccgtcaagaggtggcactatttctcctccctagaatctgggctggccttgtgacctgctttcacttgtgttggttccatgcctggcttgtaagaggcctagcagcttccgttctcttgaag
>gene=chr20_32535639-32535751; species=hg19
caccaccaatagtcattgctcctcactgccacatggtgtcgctgttgaagactgattctgcatagtctcatggctgcttgtccattgctgccagatgtccttgctgggttcc
>gene=chr20_32535639-32535751; species=bosTau
cgct----gtagccattgctcctcactaccacctggtgtgtctgttgaagaatgagtctgtgaagtcccctggatgcttgtccatagctgatgagtatttttgctgagttcc
>gene=chr20_32535639-32535751; species=calJac
caccaccaatggtcattgctcctcactgccacatggtgtcgctgttgaagactgattttacatagtctcacggttgcttgtccattgctgctagatgtccttg--------c
>gene=chr20_32535639-32535751; species=canFam
CACT----A----CATTGCTTCTCACTGCATCACTATGTTGCTGTTAAAGCCTGGTTCTCCCTGGACCCATGGATGTTTGTCCATTACTGATGGCTACCCTTGCTGTGCTGT
>gene=chr20_32535639-32535751; species=equCab
cact----gtagccattgcttctcactgccacacaatgttgctggtgaagactggttctgTGTAGTCCCATAGATGCTTGTCCATTGCTGA---------------------
>gene=chr20_32535639-32535751; species=gorGor
--------------------------------------------------------------------CATGGCTGCTTGTCCATTGCCGCCAGATGTCCTTGCTGG-TTCC
>gene=chr20_32535639-32535751; species=panTro
CACCACCAATAGTCATTGCTCCTCACTGCCACATGGTGTCGCTGTTGAAGACTGATTCTGCATAGTCTCATGGCTGCTTGTCCATTGCTGCCAGATGTCCTTGCTGGGTTCC
>gene=chr20_32535639-32535751; species=papHam
caccaccaatagtcatttctcctcactgccacagggtgtcgctgttgaagactgattctgcatagtctcatggttgcttgtccattgccgccagatgtccttgctgggttcc
>gene=chr20_32535639-32535751; species=ponAbe
caccaccaatagtcattgctcctcactgccacatggtgtcgctgttgaagaccgattctgcatagtctcatggctgcttgtcc-ttgctgccagatgtccttgctgggttcc
>gene=chr20_32535639-32535751; species=rheMac
CACCACCAATAGTCATTTCTCCTCACTGCCACAGGGTGTCGCTGTTGAAGACTGATTCTGCATAGTCTCATGGTTGCTTGTCCATTGCTGCCAGATGTCCTTGCTGGGTTCC
>gene=chr20_32950976-32951225; species=hg19
GCCAGGGGCGGGCCGGACGGCTGGCGCGCAAGGCCTGCTGGGGCTTGTAGTCTAGACCACTTCCGCGCTCAGGCGCCTGCGCTTTAGCTGCTAACTCGCTCTAGTAGCTGTGGTCGGGGCTCGGGACCGGCTGCCATCTTAGTCTAGGGACTGAGGAGTCGCCGCCGCCCCGAGTCCCGGTAAACCCCCGTGGGCGAACTCGGGGCAGTTCTCGGGAGAGGGAGGGAGTCCGGATGAGAATGTTCGGGG
>gene=chr20_32950976-32951225; species=bosTau
GCCGGCAGC--------TGGTTAGTGCGCAAGGACTTCTAGGGCTTGTAGTCCTGATAGCTCCGGAGCGGACGCGCCTGCGCGTTGGCCGCCAACTCGTTCTAAGAGCTGTGGTCCGGGCTCGGGACCGGCTGCCATCTTAGTCGAGGGACTGAAGAGTAGCCGCCGCCCCGAGTCCCGGTAAAAACCCGCGGGCGGACTGGAGGCAATTTT-GGGGAGAGGGAGGGTCCTGGCTGAATATGTCGGAGG
>gene=chr20_32950976-32951225; species=calJac
-----GGGCTGGCCGGTCGGCTAACGCGCAATGCCTCCTGGGGCTTGTAGTCCAGATCACTCCCGCGCTCAAGCGCCTGCGTATTGGCTGCTAACTCGCTCTGGTAGCTGTGGTCGGGGCTCGAGACCGGCTGCCATCTTAGTCTAGGGACTGAGGAGACGCCGCCGCCCCGAGTCCCGGTAAACACCCGTGGGCGAACTCGGGGCAGTTTTCGGGAGAGGGAGGGAGTCCCGATGAGAATGTTCGGGG
>gene=chr20_32950976-32951225; species=canFam
--------C--------CGGTCAGCGCGCAAGGCTTTCTGGGGCTTGTAGTCCACATCCCTGCCGAGCGGAGGCGCCTGCGCGTTGGCCGCCAACTCGCTCTAGTCGCTGTGGTCTGGGCTCGGGACCGGCTGCCATCTTAGTCGAGGGACTGAAGAGTCGCCGCCGCCCCGAGTCCCGGTAAACATTCGCGGGCGGACTGTGGGCGCTTCT-GGGTAGGAGGGGGAGCCCGCAAGAGAGTGTCGGAGG
>gene=chr20_32950976-32951225; species=equCab
GCTGGAGGC--------CGGTTAGTGCGTGAAGGCTTCTGGGGCTTGGAGTCCGGGTAGCTCCCGAGGGGAGGCGCCTGTGCGTTGGCCGCCTACTGGCTCCGGTCGCTGTGGTCGGGGCTCGGGACCGGCTGCCATCTTAGTCGAGGGACTGAAGAGTCGCCGCCGCCCCGTGTCCCGGTAAACATCCGCAGGCGGACTGGGGGCGTTTCT-GGGGAGAGAGGGTTTCTCGGACAAGAGAGTCCGAGG
>gene=chr20_32950976-32951225; species=gorGor
GCCAGGGGCGGGCCGGACGGCTGGCGCGCAAGGCCTGCTGGGGCTTGTAGTCTAGACCACTTCCGCGCTCAGGCGCCTGCGCTTTAGCTGCTAACTCGCTCTAGTAGCTGTGGTCGGGGCTCGGGACCGGCTGCCATCTTAGTCTAGGGACTGAGGAGTCGCCGCCGCCCCGAGTCCCGGTAAACACCCGTGGGCGAACTCGGGGCAGTTCTCGGGAGAGGGAGGGAGTCCGGATGAGAATGTTCGGGG
>gene=chr20_32950976-32951225; species=panTro
GCCAGGGGCGGGCCGGACGGCTGGCGCGCAAGGCCTGCTGGGGCTTGTAGTCTAGGCCACTTCCGCGCTCAGGCGCCTGCGCTTTAGCTGCTAACTCGCTCTAGTAGCTGTGGTCGGGGCTCGGGACCGGCTGCCATCTTAGTCTAGGGACTGAGGAGTCGCCGCCGCCCCGAGTCCCGGTAAACACCCGTGGGCGAACTCGGGGCAGTTCTCGGGAGAGGGAGGGAGTCCGGATGAGAATGTTCGGGG
>gene=chr20_32950976-32951225; species=papHam
GCCAGGGGCGGGCCGAACGGCTGGCGCGCAAGGCCTGCTGGGGCTTGTAGTCCAGACCACTCCCGCGCTCAGGCGCCTGCGCTGTGGCTGCTAACTCGCTCTGGTAGCTGTGGTCGGGGCTCGGGACCGGCTGCCATCTTAGTCTAGGGACTGAGGAGTCGCCGCCGCCCGGAGTCCCGGTAAACACCCGTGGGCGAGCTCGGGGCAGTTCTCGGGAGAGGGAGGGAGTCCGGATGAGAATGTTGGGGG
>gene=chr20_32950976-32951225; species=ponAbe
GCCAGGGGCGAGCCGGACGGCTGGAGTGCAAGGCCTGCTGGGGCTTGTAGTCTAGACCACTCCCGCGCTCAGGCGCCTGCGCTTTAGCTGCTAACTAGCTCTAGTAGCTGTGGTCCGGGCTCGGGACCGGCTGCCATCTTAGTCTAGGGACTGAGGAGTCGCCGCCGCCCCGAGTCCCGGTAAACACCCGTGGGCGAACTCGGGGCAGTTCTCGGGAGAGGGAGGGAATCCGGATAAGAATGTTCGGGG
>gene=chr20_32950976-32951225; species=rheMac
GCCAGGGGCGGGCCGAACGGCTGGCGGGCAAGGCCTGCTGGGGCTTGTAGTCCAGACCACTCCCGCGCTCAGGCGCCTGCGCTTTGGCTGCTAACTCGCTCTGGTAGCTGTGGTCGGGGCTCGGGACCGGCTGCCATCTTAGTCTAGGGACTGAGGAGTCGCCGCCGCCCGGAGTCCCGGTAAACACCCGTGGGCGAGCTCGGGGCAGTTCTCGGGAGAGGGAGGGAGTCCGGATGAGAATGTTGGGGG
>gene=chr20_33264795-33265008; species=hg19
CCCGCTCGGAAATGAACTCGGCCAGACTGGAGCGGAACAAGGCCGCCCGCACTGTCACAGCCACCACCAGCACCAGGACCAAGGGAGCCGCCATGATAACTggggcgggcgcgcgggcggggAGGGAAGGCGAGGCGGAGGAGCCTCGCGCGCTGTGCGCCACGCTCTGTAGTTCCGCGGGTGGGCGCGCGCTGCCGCTGGCGCCGGAGAGGC
>gene=chr20_33264795-33265008; species=bosTau
---------------------------------------------------------------------------------------------------------------------------------------------------------------------------------------------------------------------
>gene=chr20_33264795-33265008; species=calJac
CCCGCTCGGAAATAAATTCGGCCAGACTGGAGCGAAACAAGGCCGCTCGCACTGTCACAGCCACCACCAGCACCAGAGCCAAGGGAGCCGCCATGATAACTGGGGCGGGCGCGCAGGCGGGGAGGGAAGGCGAGGCCGAAGAGCCTCGCGACCTGCGCGCCACGCTCTGTAGTTCCGCGGGCGGGCACGCGCCTCCCTCGCCGCGGGAGCTGC
>gene=chr20_33264795-33265008; species=canFam
CCCGTTCAGAAATGAACTCGGCCAGACTGGAGCGGAACAAGGCCGCCCGCACGGTCACGGCCACAACCACCACCAGAGCCAAGGGAGCCGCCATGATAGCTGGGGCGGGCGCGCAGG-CGGGGGGAAACGCGAGGCGGAAAAGCCGAGCGACCTGCGCGCCACCCTCTGTAGTTCCGCGGTCAAGCGCGCCTCGCTGCTGCCGCCGGAGCGCC
>gene=chr20_33264795-33265008; species=equCab
CGCGCTCGGAGATGAACTCGGCCAGACTGGAGCGGAACAAGGCCGCCCGCACGGTCACGGCCACCACCAGCACCAGGGCCAAGGGAGCCGCCATGATAGCTGGGGCGGGCGCGCAGGCCAGGGGGAAAGGCGAAGCGGAAGAGCCTCGCGACCTGTGCGCCACCCTCTGTAGTTCCAAGCGCCGGCGCGCCTCGCTGCTGTCCCTGGAGCTGC
>gene=chr20_33264795-33265008; species=gorGor
CC-GCTC-GAAATGAACTCGGCCAGACTGGAGTGGAACAAGGCCACCCGCACTGTCAC-----------------------------------------------------------------------------------------------------------------------------------------------------------
>gene=chr20_33264795-33265008; species=panTro
CCCGCTCGGAAATGAACTCGGCCAGACTGGAGCGGAACAAGGCCGCCCGCACTGTCACAGCCACCACCAGCACCAGGACCAAGGGAGCCGCCATGATAACTggggcgggcgcgcgggcggggAGGGAAGGCGAGGCGGAGGAGCCTCGCGCGCTGTGCGCCACGCTATGTAGTTCCGCGGGTGGGCGCGCGCCGCCGCTGGCGCCGGAGCGGC
>gene=chr20_33264795-33265008; species=papHam
CCCGCTCGGAAATGAACTCGGCCAGACTGGAGCGGAACAAGGCCGCCCGCACTGTCACAGCCACCACCAGCACCAGGGCCAAGGGAGCCGCCATGATAACTGGGGCGGGCGCGCGGGCGATGAGGGAAGGCGAGGTGGAAAAGCCTCGCGACCTGCGCGCCACACTCTGTAGTTCCGCGCGCGACCGCGCGCCGCCGCTGCCGCCGGAGCGGC
>gene=chr20_33264795-33265008; species=ponAbe
CCCGCTCGGAAATGAACTCGGCCAGACTGGAGCGGAACAAGGCCGCCCGCACTGTCACAGCCACCACCAGCACCAGGGCCAAGGGAGCCGCCATGATAACTggggcgggcgcgcgggcggggAGGGAAGGCGAGGCGGAAGAGCCTCGCGCGCTCCGCACCACGCTCTGTAGTTCCGCGGGTGGGCGCGCGCCGCCGCTGGCGTCGGAGCGGC
>gene=chr20_33264795-33265008; species=rheMac
CCCGCTCGGAAATGAACTCGGCCAGACTGGAGCGGAACAAGGCCGCCCGCACTGTCACAGCCACCACCAGCACCAGGGCCAAGGGAGCCGCCATGATAACTGGGGCGGGCGCGCGGGCGATGAGGGAAGGCGAGGTGGAAGAGCCTCGCGACCTGCGCGCCACTCTCTGTAGTTCCGCGCGCGACCGCGCGCCGCCGCTGCCACCGGAGCGGC
>gene=chr20_33412954-33413234; species=hg19
CAGACCCCGGCCAGCCCTGCACTCCCTCAGTGCACCGGCCCCCGCGCCCAGCACCCTCCCCACCCAGCCCGGCCGCCGCTCCCTCCAGCGCCCCCGCCCGCAGGCCTGGGGCCCGCTCCCCAACATGGCGACGGGGACACAAgcgcggcgggcggggcggctccgggccgggcccgcTCTCAGACCGTGCCACTCGGTCGCCCGGCGCCATTTTTccgcgcgggcccgggcggcgccTCCTCCCCGCGAAGCCAGCCCGACAAGGACCGCGGACGCCCGG
>gene=chr20_33412954-33413234; species=bosTau
CAGACCCCGGCCGGCTCAGCACTCCCTCAGC-TCCCGGACACCGAGTCCCGCACCCTCCCCACCAATgccgggcccccagctccccagcgcccgcgcccgcaggccccgggcccgcTCCCCAACATGGCGACGGGGACACGAgcgcggcgggcggggcggcTACGGGCCGGGACCGCACAGGGGCCGTGCTCCACGGTCCGCCGGCGCCATTTTCCCGC-TCGGCCCGGGCGGCGCCTCCTTCCCGCGGAGCCAGCCGGGCCGGCACCGCGGACGCCCGG
>gene=chr20_33412954-33413234; species=calJac
CAGACCCCAGCCAGCCCTGCACTCCCTCAGTGCACCGGCCCCCGCGCCCAGCACCCTCCCCACCCCGCCGGGCCACCGCTCCCTCCAGCGCCCCCGCCCGCAGGCCTAGGGCCCGCTCCCCAACATGGCGACTGGGACACCAgcgcggcgggcggggcggctccgggccgggcccACACTCGGACCGTGCAGCACGGTCGCCGGGCGCCATTTTcccgcgccggcccgggcggcgccTCCTCCCAGCAAAGCCAACCCGACCCGGACCGCGGACGCCCGG
>gene=chr20_33412954-33413234; species=canFam
CAGACCCCAGCCGGCCCTGCACTTCCTCAGCGCCCTAGACCCCGCGTCGCGCACCCTCCCCAccccggccggcccccgctccccgcagcacccccgcccgcaggcccggggcccgcTCCCCAACATGGCGACGGGGACACGAgcgcggcgggcggggcggctccgggccgggcccgcACAGGAGCCGTGTTCCACTGCCGGCCGGCGCCATTTTCGCGC-------------------------------------------------------------
>gene=chr20_33412954-33413234; species=equCab
----------------------------------------------------------------------------------------------------------------------------------------------------------------------------------------------------------------------------------------------------------------------------------------
>gene=chr20_33412954-33413234; species=gorGor
CAGACCCCGGCCAGCCCTGCACTCCCTCAGTGCACCGGCCCCCGCGCCCAGCACCCTCCCCACCCAGCCGGGCCGCCGCTCCCTCCAGCGCCCCCGCCCGCAGGCCTGGGGCCCGCTCCCCAACATGGCGACGGGGACACAAgcgcggcgggcggggcgggtccggaccgggcccgcTCTCAGACCGTGCCACTCGGTCGCCCAGCGCCATTTTTCCGC-CCGGCCCGGACGGCGCCTCCTCCCCGCGAAGCCAGCCCGACAAGGACCG-GGACGCCCGG
>gene=chr20_33412954-33413234; species=panTro
CAGACCCCGGCCAGCCCTGCACTCCCTCAGTGCACCGGCCCCCGCGCCCAGCACCCTCCCCACCCAGCCGGGCCGCCGCTCCCTCCAGCGCCCCCGCCCGCAGGCCTGGGGCCCGCTCCCCAACATGGCGACGGGGACACAAgcgcggcgggcggggcggctccgggccgggcccgcTCTCAGACCGTGCCACTCGGTCGCCCGGCGCCATTTTTccgcgccggcccgggcggcgccTCCTCCCCGCGAAGCCAGCCCGACAAGGACCGCGGACGCCCGG
>gene=chr20_33412954-33413234; species=papHam
CAGACCCCGGCCAGCCCTGCACTCCCTCAGTGCGCCGGCCCCAGCGCCCAGCACCCTCCCCACCCGGCCGGGCCGCCGCTCCCTCCAGCGCCCCCGCCCGCAGGCCTGGGGCCCGCTCCCCAACATGGCGACGGGGACAC-AgcgcggcgggcggggcggctccgggccgggcccgcACTCAGACCGTGCCACTCGGTCGCCCGGCGCCATTTTcccgcgccggcccgggcggcgccTCCTCCCCGCGAAGCCAGCCCGACAAGGACCGCGGACACCCGG
>gene=chr20_33412954-33413234; species=ponAbe
CAGACCCCGGCCAGCCCTGCACTCCCTCAGTGCACCGGCCCCCGCGCCCAGCACCCTCCCCACCCGGCCGGGCCGCCGCTCCCTCCAGCGCCCCCGCCCGCAGGCCTGGGGCCCGCTCCCCAACATGGCGACGGGGACACAAgcgcggcgggcggggcggctccgggcccggcccgcTCTCAGACCGTGCCACTCGGTCGCCCGGCGCCATTTTTccgcgccggcccgggcggcgccTCCTCCCCACGAAGCCAGCCCGACAAGGACCGCGGACGCCCGG
>gene=chr20_33412954-33413234; species=rheMac
CAGACCCCGGCCAGCCCTGCACTCCCTCAGTGCGCCGGCCCCAGCGCCCAGCACCCTCCCCACCCCGCCGGGCCGCCGCTCCCTCCAGCGCCCCCGCCCGCAGGCCTGGGGCCCGCTCCCCAACATGGCGACGGGGACACAAgcgcggcgggcggggcggctccgggccgggcccgcACTCAGACCGTGCCACTCGGTCGCCCGGCGCCATTTTcccgcgccggcccgggcggcgccTCCTCCCCGCGAAGCCAGCCCGACAAGGACCGCGGACACCCGG
>gene=chr20_33680437-33680739; species=hg19
CCGGCCGGTCAGCTGGCCCTGCCGCAGCTGCAGCAGAATGTTACCAGGCCGCGGCCGGCCGCCCCATCCGCCCCAAGCCGCCACTGTGGCTGCCGACCGTCTCCCTCGGCCGGCTCCAGACCCAGCCGCTACCGGCGCCGCCGCCATGTCTCCTCGTCGGACAAACAGGAAGCAAGCGGCCTCGGGGCCGCGGAGATTTCTACGGGGCGGCGGAGGGGTCGCCGCAGCGCCCCCAGTGGGCCGTCGGCGGAGGCGCAAGCCGCGTGGCAGGGACCGTGTGCGGCGTGGAGGCTACTGGGAAT
>gene=chr20_33680437-33680739; species=bosTau
CCGGCCGGTCAGCTGGCCCTGCCGCAGCTGCAGCAGAATGTTACCCGgccgcggccggccgccccatccgccccaggccgccaccgttgccgccgcccgtcgccctcggccggccccagacccagcagccgccggcgccgccgccATGTCTCCTCGTCCTACAAACAGGAAGCAAGCGGCCCCGGGGCCGCGGAGATTTCTACGGGGCGGCAGAGGGGTCGCCGCAGCGCCCCCAGTGGGCCGACGGCGGAGGCGCAGGCCGCGTGGCAGGGGCTGTGCGTGCCGCGGGGGCTGCCGGGAAA
>gene=chr20_33680437-33680739; species=calJac
CCGGCCGGTCAGCTGGCCCTGCCGCAGCTGCAACAGAATGTTcccgggccgcggccggccgccccATCCGCCCCAAGCCGCTACTGTGGCTGCCGACCGTCTGCCTCGGCCGGCTCCGGACCCTGCCACTGCCGGCGCCGCCGCCATGTCTCCTCGTCCGACAAACAGGAAGCAAGCGGCCTCGGGGCCCAGGAGATTTCTACGGG------------------------------------------------------------------------------------------------
>gene=chr20_33680437-33680739; species=canFam
CCGGCCGGTCAGCTGGCCTTGCCGCAGCTGCAGCAGGATGTTGCCAGgccgcggccggccgccccatccgccccaagccgctaccgttgccgctgcccgtcgccctcggccggccccagacccagcagccgccggcgccgccgccATGTCTCCTCGTCCGACAAACAGGAAGCAAGCGGCCCCGGGGCCGCGGAGATTTCTACGGGACGGCGGAGGGGTCGCCGCAGCGCCCCCAGTGGGCCGACGGCGGAGGCGCAAGCCGCGTGGCAGGGGCCGTGCGCGCCGCGGGGCCTTCTGGGAAA
>gene=chr20_33680437-33680739; species=equCab
CCGGCCGGTCAGCTGGCCCTGCCGCAGCTGCAGCAGAATGTTAccgggccgcggccggccgccccATCCGCCCCAAGCCGCCACGGTTGCCGCCGACTGTCGCCCTCGTCCGGCCCCAGACTCAGCAGGCGCCGGCGCCGCCGCAATGTCTCTTCGTCCGACAAACAGGGAGGGAGGAGCCCCGGGGCCGCGCAGATTTCTACAACACGGCGGAGGGGTCGACGCAGGAACCCCAACGGCCCAACGGAAAATGACAAGCCCGCGTGTCCCGCCCGGAGCGCTATGGAGGGCCTACTGAGAG-
>gene=chr20_33680437-33680739; species=gorGor
--------------------------------------------------------------------------------------------------------------------------------------------------------------------------------------------------------------------------------------------------------------------------------------------------------------
>gene=chr20_33680437-33680739; species=panTro
CCGGCCAGTCAGCTGGCCCTGCCGCAGCTGCAGCAGAATGTTACCAGGCCGCGGCCGGCCGCCCCATCCGCCCCAAGCCGCCACTGTGGCTGCCGACCGTCTCCCTCGACCGGCTCCAGACCCAGCCGCTACCGGCGCCGCCGCCATGTCTCCTCGTCGGACAAACAGGAAGCAGGCGGCCTCGGGGCCGCGGAGATTTCTACGGGGCGGCGGAGGGGTCGCCGCAGCGCCCCCAGTGGGCCGTCGGCGGAGGCGCAAGCCGCGTGGCAGGGACCGTGCGCGGCGTGGAGGCTACTGGGAAT
>gene=chr20_33680437-33680739; species=papHam
CCGGCCGGTCAGCTGGCCCTGCCGCAGCTGCAGCAGAATGTTACTGGgccgcggccggccgccccatccgccccaagccgccactgtggctgccgaccgtcgcccacggccggctccggacccagccgccgccggcgccgccgccATGTCTCCTCGTCGGACAAACAGGAAGCAAGCGGCCTCGGGGCCGCGGAGATTTCTACGGGGCGGCGGAGGGGTTCCCGCAGCGCCCCCAGTGGGCTGTCGGCGGAGGCGCAAGCCGCGTGGCAGGGACAGTGCGCGGTGTAGAGGCTGCTGGGAAA
>gene=chr20_33680437-33680739; species=ponAbe
CCGGCCGGTCAGCTGGCCCTGCCGCAGCTGCAGCAGAATGTTAccgggccgcggccggccgccccATCCGCCCCAAGCCGCCACTGTGGCTGCCGACCGTCTCCCTCGGCCGGCTCCGGACCCAGCCGCTACCGGCGCCGCCGCCATATCTCCTCGTCGGACAAACAGGAAGCGAGCGGCCTCGGGGCCGCGGAGATTTCTACGGGGCGGCGGAGGGGTCGCCGCAGCGCCCCCAGTGGGCCGACGGCGAAGGCGCAAGCCGCGTGGCAGGGACCGTGCGCGGCGTGGAGGCTACTGGGAAA
>gene=chr20_33680437-33680739; species=rheMac
CCGGCCGGTCAGCTGGCCCTGCCGCAGCTGCAGCAGAATGTTACTGGgccgcggccggccgccccatccgccccaagccgccactgtggctgccgaccgtcgcccacggccggctccggacccagccgctgccggcgccgccgccATGTCTCCTCGTCGGACAAACAGGAAGCAAGCGGCCTCGGGGCCGCGGAGATTTCTACGGGGCGGCGGAGGGGTCGCCGCAGCGCCCCCAGTGGGCTGTCGGGGGAGGCGCAAGCCGCGTGGCAGGGACAGTGGGCGGCGTAGAGGCTGCTGGGAAA
>gene=chr20_33999630-33999893; species=hg19
GCTATAACACAGGCTTCCCTCCTGCGATTCCTTCCAATTCCTCCCGCCCTGCCTTGTCGAACTCCAACCCGGGACCCAGAGAGCTACCGTAGAAAATTACTCCTTCACTCACAAGGACTCGCACCAGCAACGCCATGTTCCTCAATAACCATTTCCGGGTGAAGAGTGAGTTTCCGGTGTCCCCTTTTCTACGTCCTCCTTTTGCCGGCGAAAGACTGGCAAGGGGGGCGCAGGCGCAAAGAGGTCGCTACGCGCACGCGCTG
>gene=chr20_33999630-33999893; species=bosTau
GCTACCGCACACACTCCGCTCCTGCACTTCCGTCCAGTTGTTCCCGTCCCGCCCTCTCCAACTCCAACCCGGGAGTCGGCGGGCGACCGCACATAATTACTCCTTCACTCACAAGGACTCGCACCAGCAACGCCATGTTTCTCGACAACCATTTCCGGGTGAAGGATGGGCTTCCGGAATCTCCTCCGCTAGGTTGTCTTTTCGCCTGTTGGTGCCCGGCAACCGCAGCGCAGGCGCACAGAGGCCACTGGGCGCACGAGCGC
>gene=chr20_33999630-33999893; species=calJac
GCTACAACACAGG-TTCCCTCCTGCACTTCCTTCCCATTCCTCCCGCCCTGCCTTGTCGAACTCCAACCCGGGACCCAGAGGGCTACCGTAGAAAATGACTCCTTCACTCACAAGGACTCGCACCAGCAACGCCATGTTCCTCAATAACCACTTCCGGGTGAAGAGTGAGCTTCCGGTGTCCCCTTTTCTACGTCCTCCTTTTGCTGGCGAACGACGGACAGGAAGAGCGCAGGCGCAGAGAG--------------------
>gene=chr20_33999630-33999893; species=canFam
GCTGCCACACAAGCTCCCCCCCTGCACTTTGCTCCAGTTTCTCCCGTCCTGCCCTCTCCGACTCCAACCCTGAGGCCGGC-GGCGACCGCAACAAATGATTCCTTCACTCACAAGGACTCGCACCAGCAACGCCATGTTCCTCTACAACCATTTCCGGGTAAAGGGTGGCCTTCCGGAGTCCCCTGGACTCTGTCGTCCTTTCGCCGGCGGGTGCCGGGCAACGGCGGCGCAGGCGTACAGAGGCCGCCGCGCTCACGAGCGC
>gene=chr20_33999630-33999893; species=equCab
GCTACCGCACAGGCTCCCCTCCTGCGCTTTCCTCCAGTTTCTCCCGCCCCGCCCTGTCCCACGCCAACCCCAGGGCCGGCGGGCGACCGCAGAAAATTACTCCTTCACTCACAAGGACTCGGACCAGCAACGCCATGTTCCTCAACAACCATTTCCGGGTGAACGGTGAGCTTCCGGAGTCCCCTTCACTAGGTTGTCCTTTAGCCGGCGTGTGCCCGGCAACGGCGGCGCAGGCGTACAGAGGCCAGTGAGCGCACGAGCGC
>gene=chr20_33999630-33999893; species=gorGor
GCTATAACACAGGCTTCCCTCCTGCGATTCCTTCCAATTCCTCCCGCCCTGCCTTGTCGAACTCCAACC-GGGACCCAGAGAGCTACCGTAGAAAATTACTCCTTCACTCACAAGGACTCGCACCAGCAACGCCATGTTCCTCAATAACCATTTCCGGGTGAAGAGTGAGCTTCCGGTGTCCCCTTTTCT-CGTCCTTCTTTTGCCGGCGAAAGACTGGCAAGGGGGGCGCAGGCGCAAAGAGGTCGCTACGCGCACGCGCTG
>gene=chr20_33999630-33999893; species=panTro
GCTATAACACAGGCTTCCCTCCTGCGATTCCTTCCAATTCCTCCCGCCCTGCCTTGTCGAACTCCAACCCGGGACCCAGAGAGCTACCGTAGAAAATTACTCCTTCACTCACAAGGACTCGCACCAGCAACGCCATGTTTCTCAATAACCATTTCCGGGTGAAGAGTGAGCTTCCGGTGTCCCCTTTTCTACGTCCTCCTTTTGCCGGCGAAAGACTGGCAAGGGGGGCGCAGGCGCAAAGAGGTCGCTACGCGCACGCGCTG
>gene=chr20_33999630-33999893; species=papHam
GCTATAACACAGGCTCCCCTCCTGCAATTCCTTCCAATCCCTCACGCCCTGCCCTGTCGAACTCCAACCCGGGACCCAGAGGGCTACCGTAGAAAATTACTCCTTCACTCACAAGGACTCGCACCAGCAACGCCATGTTCTTCAATAACCATTTCCGGGTGAAGAGTGAGCTTCCGGTGTCCCCTTTTCTATGTCCTCCTTTTGCCTGCGAAAGACTGGCACGGACGACGCAGGCGCAGAGAGGCCGCTAAGCGCACGCGCGC
>gene=chr20_33999630-33999893; species=ponAbe
GCTATAACACAGGCTCCCCTCCTGCAGTTCCTTCCAATTCCTCCCGCCCTGCCTTGTCGAACTCCAACCCGGGACCCAGAGAGCTACCGTAGAAAATTACTCCTTCACTCACAAGGACTCGCACCAGCAACGCCATGTTCCTCAATAACCATTTCCGGGTGAAGAGTGAGCTTCCGGTGTCCCCTTTTCTACGTCCTCCTTTTGCCGGCGAAAGACTGGCAAGGGcggcgcaggcgcagagaggcCGCTACGCGCACGCGCGC
>gene=chr20_33999630-33999893; species=rheMac
GCTATAACACAGGCTCCCCTCCTGCAATTCCTTCCAATCCCTCACGCCCTGCCTTGTCGAACTCCAACCCGGGACCCAGAGGGCTACCGTAGAAAATTACTCCTTCACTCACAAGGACTCGCACCAGCAACGCCATGTTCTTCAATAACCATTTCCGGGTGAAGAGTGAGCTTCCGGTGTCCCCTTTTCTACGTCCTCCTTTTGCCTGCGAAAGACTGGCACGGAAGACGCAGGCGCAGAGAGGCCGCTAAGCGCACGCGCGC
>gene=chr20_34042676-34042999; species=hg19
GAAGCCAAAAGCGAAATGATTGAGGGCAATTTTTCTTTTCTGCTTCCGAAATGTCCCTTTCGCGAATCCAGAGACCCTGACCGTCCCCATTTCTGGCTAGGGATCTTATAATTCTTAAAATAATACCCCCTTTCCTTCAGGGCCTCTCTAGTAAGTCGGCTGCCAATACCCAACATGGCGGGAGGCCCTGCGCCGGCTCAGTCTGCCTATAGGTGCAGGACTTGGAGGGGCGGGCCCCTCCCAAAGGGCGGGAGTTTGGGGGGCGGGGCCTGGCCCTCTGCCTCGGGGTGGGCTCCGCCCCCGTCCCCCGCAGGGCCTTAGCA
>gene=chr20_34042676-34042999; species=bosTau
GAAGCCAAAAGGGGTATGATTGAGGGCAAGTT--TATTTCTGTTACCAAAACTTTCCTTGCTGGAATCCAGAAACCCTAGCTGTCCCCATTT------AGGGACACTA------------------------------CAAGCCACTCTTGTAAATCGGCTGCCAGTACTCAACATGGCGG-AGGCCCCTAGGCGGCGCAGTCCGCTCGTAGGCACGCTTCCCGGCGGGGCGGGGCCCTCCGAAAGGGCGGGAGTTTGGGGGGCGGGGCCTACGCCCCAGCCCCTCGGTgggc-----ccccgcccccggcccggccTTAGCT
>gene=chr20_34042676-34042999; species=calJac
GAAGCCAAAAGGGAGATGATTGAGGGCAATTTTTTTTTTCTGCTTCCGAAACGTCCTTTTCGCGAATCCAGAGACTCTGACGGTCCTCATTTCTGGCGAGGGATCTTATAATTCTATAAATAATACCCCCTTTCCTTCTGGGCCTCTCTAGTAAGTCGGCTGCCAATACCCAACATGGCGGTAGGCCCTGCGCCGGCGCAGTCTGCCTATAGGCGCAGGACTCGGCGGGGCGGGCCCCTCCCACA-GGCGGGAGTTTGGGGGGCGGGGCCTGCCCCT----------------------------------------------
>gene=chr20_34042676-34042999; species=canFam
GAAGCCCAGAGGATGATGGTTGAGGGCAAG-A--TCTTTCTGTTACCAAGACTTCCCTTGCTCGAATCCAGCAACCCTGGCTGTCCTCGTTTCTGGCCAGGGATCTTACGTGTCTTAGTGTAATCCCACTGTTCCTTCCGGGCCACTCCAGTAAGTCGGCTGCCAGTACTCAACATGGCGGCAGGCCCCCAAGCGGCGCTATCCGCCGCAGGGCTCCCTGCT-cggggggcgggg-ccgccgccggggcgggagcct-gggggcggggcctgggccgcgggcgggcgctgggc-----ccccgccctccgccgggccTTAGTG
>gene=chr20_34042676-34042999; species=equCab
GAAGCCAAAAGGGGGATGATTGCGGCGGTT-T--TCTTTCTATTATCAGAACTTCCGTTGCCCGAATCCAGCGACTGTGGCTGTCCCCATTTCTGGCGAGGGATTTTACATCTTTTAGTATAATCCC-CCTTTCCTTCTGGGCCAGTCAAGTAAACTGGCTGCCAGTACTCAACATGGCGGGAGGTCCCGGAGCGTCGCAGCCCTCCTATAGGCGCGGACCC-GGCGGGGCGGGGTCCTCCGAAAGGGCGGGAGTTG-GGGGGCGGGCTCTGGGCC-CAGCCGGGGGGTGGGC-----TCTCGCCCCCGGCCGGGCCTTCGCG
>gene=chr20_34042676-34042999; species=gorGor
GAAGCCAAAAGCGAAATGATTGAGGGCAATTTTCCTTTTCTGCTTCCGAAATGTCCCTTTCGCGAATCCAGAGACCCTGACCGTCCCCATTTCTGGCTAGGGATCTTATAATTCTTAAAATAATACTCCCTTTCCTTCAGGGCCTTTCTAGTAAGTCGGCT----------------GCGGGAGGCCCTGCGCCGGCGCAGTCTGCCTATTGGTGCAGGACTTGGCGGGGCGGGCCCCTCCCAAAGGGCGGGAGTTTGGGGGGCGGGGCCTGGCCCTCTGCCTCGGGGTGGGCTCCGCCCCCGTCCCCGGCAGGGCCTTAGCA
>gene=chr20_34042676-34042999; species=panTro
GAAGCCAAAAGCGAAATGATTGAGGGCAATTTTTCTTTTCTGCTTCCGAAATGTCCCTTTCGCGAATCCAGAGACCCTGACCGTCCCCATTTCTGGCTAGGGATCTTATAATTCTTAAAATAATACCCCCTTCCCTTCAGGGCCTCTCTAGTAAGTCGGCTGCCAATACCCAACATGGCGGCAGGCCCTGCGCCGGCTCAGTCTGCCTATAGGTGCAGGACTTGGCGGGGCGGGCCCCTCCCAAAGGGCGGGAGTTTGGGGGGCGGGGCCTGGCCCTCTGCCTCGGGGTGGGCTCCGCCCCCGTCCCACGCAGGGCCTTAGCA
>gene=chr20_34042676-34042999; species=papHam
GAAGCCTAAAGGGAGACGATTGAGGGCAATTTTTCTTCTCTGCTTCCGAAATATCCCTTTCGCGAATCTAGAGACCCTGACCGTCCTCATTTCTGGCGAGGGACCTTATAATTCTCAAAATAATACTCCCTTTCCTTCAGGGCCTCTCTAGTAAGTCGGCTGCCAATACCCAATATGGCGGGAGGCCCTGCGCCGGCGCAGTCTGCCTATAGGTGCAGGACTTGGCGGGGCGGGCCCCTCCCAAAGGGCGGGAGATTgggggg-------------------------cgggccccgcccccgtccccggcggggccTTAGCA
>gene=chr20_34042676-34042999; species=ponAbe
GAAGCCAAAAGCGAAATGATTGAGGGCAATTTTTCTTTTCTGCTTCCGAAATGTCCCTTTCGCGAATCCAGAGACCCTGACCGTCCTCATTTCTGGCGAGGGATCTTATAATTCTTAAAATAATACCCCCTTTCCTTCAGGGCCTCTCTAGTAAGTCGGCTACCAATACCCAACATGGCGGGAGGCCCTGCGCCGGCGCAGTCTGCCTATAGGGGCAGGACTTGGCGGGGCGGGCCCCTCCCAAAGGGCGGGAGTTTGGGGGGCGGGGCCTGGCCCTCTGCTTCGGGGGGGGCTCCGCTCCCGTCCCCGGCCGGGCCTTAGCA
>gene=chr20_34042676-34042999; species=rheMac
GAAGCCTAAAGGGAGACGATTGAGGGCAATTTTTCTTCTCTGCTTCCAAAATATCCCTTTCGCGAATCCAGAGACCCTGACCGTCCTCATTTCTGGCGAGGGATCTTATAATTCTCAAAATAATACTCCCTTTCCTTCAGGGCCTCTCTAGTAAGTCGGCTGCCAATACCCAATATGGCGGGAGGCCCTGCGCCGGCGCAGTCTGCCTATAGGTGCAGGACTTGGCGGGGCGGGCCCCTCCCAAAGGGCGGGAGATTgggggg-------------------------cgggccctgcccccgtccccggcggggccTTAGCA
>gene=chr20_34252656-34252974; species=hg19
CGTTCAGGGGCTGCGGGAGTCTTACCGGGGAAAGCTGCGCGGCACCAGAACCCAGACCCCGAATTACCCCCCGCGCGAGTGCCTCCGCCCCGCGGCCGACAGCCCCAGCCCGAACGGCTTCCCGGAGCCCAACGCAGCCACCACCTCCTTCGCCGCTTCACAAAATGGCCGTCGGCCCGCTCAGCGGCTCCGCGTTCCAGAAGGGGGAGGAACGGCGTGGTTGACGTCAAGGGGCCGCGCAAGCGCGCTGACGGTCTCGGGCGATCTCCCGGAAGTTACTGGGTTTTGTGCTAAGAGGGGGATATTCAGTCCCTGCTT
>gene=chr20_34252656-34252974; species=bosTau
CGTTCCGGGGCTGCAGGAGTCTTACCGGCGAGAGCTGCGCGGCACCTGAACCCAGA-CCCGAGTTACCCCCCGCGCGAGTGCCTCCGCCCCGCGGCCGGCAGCCCCAGCCCGAACGGCTTCCCGGAGCCCAGAGCAGCCACCTCCTTCTCCTCCGCTTCACAAGATGGCCGCCGGCCCGCTCCGCAGCTCAGCGTTCCAGAA-AGGGCGGGGCGGAGTGACTAACGTCACGGAGCGGCGCAAGCGGGCTGAGCATCTCGGG-AAGCTCCCGGAAGTTGCCTGTGTTTCTTGTGAG------------AGTTT------
>gene=chr20_34252656-34252974; species=calJac
CGTTCAGGGACTGCGGGAGTCTTACCAGGGAAAGCTGCGCGGCACCAGAACCCAGACCCCGAATTACCCCCCGCGCGAGTGCCTCCGCCCCGCGGCCGACAGCCCCAGCCCGAACGGCTGCCCGGAACCCGCGGCAGCCACCACCTCCTTCGCCGCTTCACAAAATGGCCGTCGGCCCGCTCAGCGGCTCCGCGTTCCGGAGGGGGGCGGGGCGGACTTGTTGACGTCACTAGGCGGCGCAAGCGCGCTGAAGTTCTCGGGCGAGCTCCCGGAAGTCGCCGGTGTTTGTGCTAAGA-GGGTATATTCAGTTCCTGCAC
>gene=chr20_34252656-34252974; species=canFam
CGTTCC-GGGCTGCGGGAGTCTTACCGGGGAGAGCTGCGCGGCACCCGAACCCAGA-CCCGAGTTACCCCCCGCGCGAGTGCCTCCGCCCCGCGGCCGACAGCCCCAGCCCGAACGGCTTCCCGGAGCCCACAGCAGCCACCACCTCTTTCGCCGCTTCACAAAATGGCCGACAGCCCGCTCAGCAGCTCCGCGTTCCAGAA-GGGGAGGGACGGAACGG-TGACGT-GCGGAGCGGCGCAAGCGCGCTGAGGTTCTTGGGCAATTTCCCGGAAGTTGCAGGTATTTGTGGCGAG----GAACTTTTAGTCTTTGCGT
>gene=chr20_34252656-34252974; species=equCab
CGTTCCGGGGCTGCGGGAGTCTTACCCGGGAGAGTTGCGCGGCACCCGAACCCAGA-CCCGAGTTACCCCCCGCGCGAGTGCCTCCGCCCCGCGGCCGACAGCCCCAGCCCGAATGGCTTCCCGGAGCCCACAGCAGTCACCACCTCCTTCGCCGCTTCACAAAATGGCCGCCGGCCCGCTCAGCGGTTCCCCGTTCCAGAA-GGGGCGGGACGGAGTGGTTGGCGTCACGGGGCGGCGCAAGCGCGCTGACGTTCTCGGGCAATCTCCCGGAAGTAGCCCGTCTTTGGGGCAAG----GAGCTAAGAGTGCCGGCCT
>gene=chr20_34252656-34252974; species=gorGor
CGTTCAGGGGCTGCGGGAGTCTTACCGGGGAAAGCTGCGCGGCACCAGAACCCAGACCCCGAATTACCCCCCGCGCGAGTGCCTCCGCCCCGCGGCCGACAGCCCCAGCCCGAACGGCTTCCCGGAGCCCAACGCAGCCACCACCTCCTTCGCCGCTTCACAAAATGGCCGTCGGCCCGCTCAGCGGCTCCGCGTTCCAGAAGGGGGAGGAACGGCGTGGTTGACGTCAAGGGGCCGCGCAAGCGCGCTGACGGTCTCGGGCGATCTCCCGGAAGTTACTGGGTTTTGTGCTAAGAGGGGGATATTCAGTCCCTGCTT
>gene=chr20_34252656-34252974; species=panTro
CGTTCAGGGGCTGCGGGAGTCTTACCGGGGAAAGCTGCGCGGCACCAGAACCCAGACCCCGAATTACCCCCCGCGCGAGTGCCTCCGCCCCGCGGCCGACAGCCCCAGCCCGAACGGCTTCCCGGAGCCCAACGCAGCCACCACCTCCTTCGCCGCTTCACAAAATGGCCGTCGGCCCGCTCAGCGGCTCCGCGTTCCAGAAGGGGGAGGAACGGCGTGGTTGACGTCAAGGGGCCGCGCAAGCGCGCTGACGGTCTCGGGCGATCTCCCGGAAGTTACTGGGTTTTGTGCTAAGAGGGGGATATTCAGTCCCTGCTT
>gene=chr20_34252656-34252974; species=papHam
CGTTCAAGGGCTGCGGGAGTCTTACCGGGGAAAGCTGCGCGGCACCAGAACCCAGACCCCGAATTACCCCCCGCGCGAGTGCCTCCGCCCCGCGGCCGACAGCCCCAGCCCGAACGGCTTCCCGGAGCCCAACGCAGCCACCACCTCCTTCGCCGCTTCACAAAATGGCCGTCGACGCGCTCAGCGGCTCCGCGTTCCAGAAGGGGGCGGAACAGCGTGGTTGACGTCAAGGGACCGCGCAAGCGCGCTGAAGGTCTCGGGCAAGCTCCCGGAAGTTACTGGGTTTTGTGCTAAGAGGGGGATGTTCAGTCCCTGCTT
>gene=chr20_34252656-34252974; species=ponAbe
CGTTCAGGGGCTGCGGGAGTCTTACCGGGGAAAGCTGCGCGGCACCAGAACCCAGACCCCGAATTACCCCCCGCGCGAGTGCCTCCGCCCCGCGGCCGACAGCCCCAGCCCGAACGGCTTCCCGGAGCCCAACGCAGCAACCACCTCCTTCGCCGCTTCACAAAATGGCCGTCGGCCCGCTCAGCGGCTCCGCGTTCCAGAAGGGGGCGGAACGGCGTGGTTGACGTCAAGGGGCCGCGCAAGCGCGCTGACGGTCTCGGGCGATCTCCCGGAAGTTACTGGGTTTTGTGCTAAGAGGGGGATATTCAGTCCCTGTTT
>gene=chr20_34252656-34252974; species=rheMac
CGTTCAAGGGCTGCGGGAGTCTTACCGGGGAAAGCTGCGCGGCACCAGAACCCAGACCCCGAATTACCCCCCGCGCGAGTGCCTCCGCCCCGCGGCCGACAGCCCCAGCCCGAACGGCTTCCCGGAGCCCAACGCAGCCACCACCTCCTTCGCCGCTTCACAAAATGGCCGTCGACCCGCTCAGCGGCTCCGCGTTCCAGAAGGGGGCGGAACAGCGTGGTTGACGTCAAGGGACCGCGCAAGCGCGCTGAAGGTCTCGGGCAAGCTCCCGGAAGTTACTGGGTTTTGTGCTAAGAGGGGGGTGTTCAGTCCCTGCTT
>gene=chr20_34329421-34329735; species=hg19
AAAATGAAGACTTCAATATCCAATATTTAAAACTCTGCTGTCAACTCCAAAAACAGAAACTGGGAGACCCGAACGAGAGCGCCTCTTTCCGGGCAAAAACCCGCGCTGCCATTTTAGGGGCAAAGAGAAACTCCCTCCATTGGGAGGGGTTATGAGCCAAGGCAGCGTTCAACTGGCGCCATGTTGGGAGGTCGCGGCCGGCCCAGGCCTCGAAGGAGACAGGTCACCATTCTACCGCGGCCTCTCGGGGGTCCCTACCGCCCCAAGAATCCAGACTATACCCGACTGGAAAATAAGGGCGCGGTCACTGAAAC
>gene=chr20_34329421-34329735; species=bosTau
AGA-CAGA---TTAGGTACTGTATTTTTAAAAGCCTACAGCG-CCTCAAAAAACAGAACCCAAGAATCTCGAGCCAAAGCGCCGCTTT-CGCGC-AAAACCCGCGCTGCCATTTTAGGGGCAAAGGGAAACTCCCTCGGCTGGGAGGGGTTGTGTGCCAAGGCAGCGTTCGGCTGGCGCCATGTTGGGAGGTCGCGGTCGGCCCGGGCCTCGAAGG-GACAGGTCGCCATCTGCCCGAAGCCTCTCTCGAGCCCACGCCACCCGAAAACCCTGAAAAATATTCGGCCGGAA---AAGGGCGCGGTCGTCGAAAA
>gene=chr20_34329421-34329735; species=calJac
AAAACAGACACAGAAACGTCCAACGTTGAAAACCCTGCTATCAACTTCAAAAACATAAGCTGCCAGACCCGAGCGAGAGCGCCTCTTTCCGCGCAAAAAATCGCGCTGCCATTTTAGGGGCAAAGGGAAACTCCCTCCATTAGGAGGGGTGGCGAGCCAAGGCAGCGTTCCACTGGCGCCATGTTAGGAGGTCGCGGCCTGCCCAGGCCTCGGAGGAGACAGGTCACCATCCTACCGCGGCCTCTCGAGGGTATTT---GCCACAAGAATCCAGGCTCTACCCGACAGAAAAATAAGGGCGTGGTCGCTGAAAC
>gene=chr20_34329421-34329735; species=canFam
-CAAGGCA---TTAAATATACGATAAAGAAAAGCCCACAATTAACTCCAAAAACAGAACCCGCGCGCCTCGAGTGAGAGCGCCTCTTTCCGCGC-AAAACCCGCGCTGCCATTTTAGGGGCAAAGGGAAACTCCCTCGGTTGGGAGGGGTTGTGTGCCATGGTAGCGTTCGGCTGGCGCCATGTTGGGAGGTCGCGGCCG-GCCAGGCCTCGAAGG-GACCGGTCGCCATCCGCCCGACGCCTCTCTGGGGTCCCTGCCACCCAAGAACCCTGAAATACACACGAAAAGAATATAAGGGCGCGGTCGCCTAAAT
>gene=chr20_34329421-34329735; species=equCab
AATATAGA---TTAAATGTTCGATTAAAAAA-GCCTGCAATGAACTCCAAAAACAGAAACCAGGAGCCTCGAGCGAGGGCGCCTCTTTCCGCGA-AAAACCCGCGCTGCCATTTTAGGGGCAAAGGGAAACTCCCTC-GTTGGGAGGGGTTGTGTGCCATGGCAGCGGTCGGCTGGCGCCATATTGGGAGGTCTCGGTCGGCCCAGGCCTCTAAGG-GACAGGTCGCCATCTGCCCCAGGCCTCCCTGAGGTCCTTGCCACCCAAGAACCCTGCAATCGACCCGACCGGAAGATAAGGGTGGGGTCGCCGAAGT
>gene=chr20_34329421-34329735; species=gorGor
AAAATGAAGACTTCAATATCCAATATTTAAAACTCTGCTGTCAACTCCAAAAACAGAAACTGGGAGACCCGAACGAGAGCGCCTCTTTCCGCGCAAAAACCCGCGCTGCCATTTTAGGGG----------------------------------------------------------------------------------------------------------------------------------------ACCGCCCCAAGAATCCAGACTATACCCGACCGGAAAATAAGGGTGCGGTCACTGAAAC
>gene=chr20_34329421-34329735; species=panTro
AAAATAAAGACTTCAGTATCCAATATTTAAAA--CTGCTGTCAACTCCAAAAACAGAAACTGGGAGACCCGAACGAGAGCGCCTCTTTCCGGGCAAAAACCCGCGCTGCCATTTTAGGGGCAAAGGGAAACTCCCTCCATTGGGAGGGGTTATGAGCCAAGGCAGCGTTCAACTGGCGCCATGTTGGGAGGTCGCGGCCGGCCCAGGCCTCGAAGGAGACAGGTCACCATTCTACCGCGGCCTCTCGGGGGTCCCTACCGCCCCAAGAATCCAGACTATACCCGACTGGAAAATAAGGGCGCGGTCACTGAAAC
>gene=chr20_34329421-34329735; species=papHam
AAAATGAAGACTTCAATGTCCAATATTTAACACCCTGCGATCAACTCCAAAAACAGAAACTGGGAGACCCGAACGAGAGCGCCTCTTTCCGCGCAAAAACCCGCGCTGCCATTTTAGGGGCAAAGGGAAACTCCCTCCATTGGGAGGGGTTATGAGCCAAGGCAGCGTTCAACTGGCGCCATGTTGGGAGGTCGCGGCCTGCCCAGGCCTCGAAGGAGACAGGTCACCTATCTACAGAGGCCTCTCAGAGGTCCCTGCCACCCCAAGAATCCAGACTCTACCCGACCGGAAAATAAGGGCGCGGTCACTGAAAC
>gene=chr20_34329421-34329735; species=ponAbe
AAAATGAAGACTTCAATATCCAATATTTAAAACTCTGCTATCAACTCCAAAAACAGAAACTGGGAGACCCCAACAAGAGCGCCTCTTTTCGCGCAAAAACCCGCGCTGCCATTTTAGGGGCAAAGGGAAACTCCCTCCATTGGGAGGGGTTATGAGCCAAGGCAGCGTTCAACTGACGCCATGTTGGGAGGTCGCGGCCGGCCCAGGCCTCGAAGGAGACCGGTCACCATTCTACCGCGGCCTCTCGGGGGTCTCTACCGCCCCAAGAATCCAGACTATACCCGACCGGAAAATAAGGGCGCGGTCACTGAAAC
>gene=chr20_34329421-34329735; species=rheMac
AAAATGAAGACTTCAATGTCCAATATTTAACACCCTGCGATCAACTCCAAAAACAGAAACTGGGAGACCCGAACGAGAGCGCCTCTTTCCGCGCAAAAACCCGCGCTGCCATTTTAGGGGCAAAGGGAAACTCCCTCCATTGGGAGGGGTTATGAGCCAAGGCAGCGTTCAACTGGCGCCATGTTGGGAGGTCGCGGCCGGCCCAGGCCTCGAAGGAGACAGGTCACCAATCTACAGAGGCCTCTCAGAGGTCCCTGCCACCCCAAGAATCCAGACTCTACCCGACCGGAAAATAAGGGCGCGGTCACTGAAAC
>gene=chr20_34329948-34330316; species=hg19
tgttgctactgTTAAGCCCCTAGGCCCAGGCCGCGGAACCGCCCAGCCCGAATATCGGGTTCCAAGGACGGCTAGGCCCGAGAGAATCTAAAAAAAACAATGGAATTAGAGAAGCCCACGCGGGAGAGCAGGACGGCGGCTTCGGCAGCTCAGGATCCACCCCTGCGACAGCGTCGACAAGCTCCCTGAAATGGCGGCCGCTGCTTCCCTGTACTCACATTCACCAGCACACATACACACACACAAACACACGGGGCCTCACAGAGCCCTCAGCACGGGCTCTCGCGAGAAGCTGCCCCAAGCTCCAAATTTGAGCGGCCGAAGTATCGCGAGACCTAAGTATGGCTCCGGCGACCGTAGCCCAATCT
>gene=chr20_34329948-34330316; species=bosTau
TGTTGCTACTGTTAAGCCGCTAGGCCCAGGCCGCGGTACCACCCAGCCCGAATTTCGGGCTCAGAGAGCGGACAGGCCCAAGCGAATCTAAAAGAGACAATGGGATTAGAGGAGCCCGCGCGGGAGTTCAGGACGGCGGCTTCGGCAGCTCAGGATCCACCCCTGCGACAGTGTCGGCAAGCTCTCTGAAATGGCGGCCGCAGCTTCCCCGCACTCACAGTCACCAacacacatacacacacacaaacacacGGGGCCTCACAGAGCCCTCAGCACGGGCTCTCGCGAGAAGCACCTCCTAATTCCAGTCCGGAGCAGCGGAAATATCGCGAGATTTAAGCATCGCCCCAGCGACTATGGCCCAATCT
>gene=chr20_34329948-34330316; species=calJac
TGTTGCTACTGTTAAGCCCCTAGGCCCAGGCCGCGGGACTGCCCAGCCCGAATATCGGGCTCCGAGGACGGCTAGGCCCAAGCGAATCTAAAAAACACAATGGAATTAGAGAAGCCCACGCGGGAGAGCAGGACGGCGGCTTCGGCAGCTCAGGATCCACCCCTGCGACAGCGTCGGCAAGCTCCCTGAAATGGCGGCCGCAGCTTCCCTGTACTCACATTCACCAGCACACAT--ACACACACAAACACACGGGGCCTCACAGAGCCCTCAGCACGGGCTCTCGCGAGAAGCTGCCCCACGCTCCAAATCGGAGCGGCCAAAGTATCGCGAGATCTCAATAAGGCCCCAGCGACCGTAGCCCAATCT
>gene=chr20_34329948-34330316; species=canFam
tgttgctactgTTAAGCCGCTAGGCCCAGGCCACGGTACCGCCCAGCCCGAATTTCGGGCTCCGAGGGCGGATAGGCCCGAGCGAATCTAAAAGAAACAATGGGATTAGAGGAGCCCGCGCGGAAGTTCAGGACGGCGGCTTCGGCAGCTCAGGATCCACCCCTGCGACAGCTTCGGCAAGCTCTGTGAAATGGCGGCCGCTGCTTCCTCGTACTCACATCCACCAacacacatacacacacacaaacacacGGGGCCTCACAGAGCTCCCAGCACGGGCTCTCGCGAGAAGCTGTCCCTAGTTCCAGACCGGAGCAGCCAAAATATCGCGAGACGTAAGCACGGCCCCAGCGACCATGGCCCAATCT
>gene=chr20_34329948-34330316; species=equCab
TGTTG---CTGTTAAGCCGCTAGGCCCAGGCCGCGGTACCGCCCAGCCCGAATTTCGGGCTCCAAGGGCGGATAGGCCCGAGCGAATCTAAAAGAAACAATGGGATTAGAAGAGCCCGCGGGGAAGTGCAGGAC-GCGGCTTCGGCAGCTCAGGATCCACCCCGGCGACAGCGTCGGCAAGCTCTCTGAAATGGCGGCCGCTGCTTCCCCGTACTCACATTCACCAacacacatacacacacacaaacacacGGGGCCTCACCGAGCCCTCAGCACGGGCTCTCGCGAGAAGCTGCCCCTTGTTCCAGACTGGAGTAGCCGAAATATCGCGAGATCTAAGTATGGCCCCAGCGACCATGGCCCAATCT
>gene=chr20_34329948-34330316; species=gorGor
tgttgctactgTTAAGCCCCTAGGCCCAGGCCGCGGAACCGCCCAGCCCGAATATCGGGTTCCAAGGACGGCTAGGCCCGAGAGAATCTAAAAAAAACAATGGAATTAGAGAAGCCCACGCGGGAGAGCAGGACGGCGGCTTCGGCAGCTCAGGATCCACCCCTGCGACAGCGTCGACAAGCTCCCTGAAATGGCGGCCGCTGCTTCCCTGTACTCACATTCACCAGCACACATACACACACACAAACACACGGGGCCTCACAGAGCCCTCAGCACGGGCTCTCGCGAGAAGCTGCCCCAAGCTCCAAAGCTGAGCGGCCGAAGTATCGCGAGACCTAAGTATGGCTCCGGCGACCGTAGCCCAATCT
>gene=chr20_34329948-34330316; species=panTro
tgttgctactgTGAAGCCCCTAGGCCCAGGCCGCGGAACCGCCCAGCCCGAATATCGGGTTGCAAGGACGGCTAGGCCCGAGAGAATCTAAAAAAAACAATGGAATTAGAGAAGCCCACGCGGGAGAGCAGGACGGCGGCTTCGGCAGCTCAGGATCCACCCCTGCGACAGCGTCGACAAGCTCCCTGAAATGGCGGCCGCTGCTTCCCTGTACTCACATTCACCAGCACACATACACACACACAAACACACGGGGCCTCACAGAGCCCTCAGCACGGGCTCTCGCGAGAAGCTGCCCCAAGCTCCAAATCTGAGCGGCCGAAGTATCGCGAGACCTAAGTATGGCTCCGGCGACCGTAGCCCAATCT
>gene=chr20_34329948-34330316; species=papHam
TGTTGCTACTGTTAAGCCCCTAGGCCCAGGCCGCGGAACCGCCCAGCCCGAATATCGGGCTCCGAGGACGGCTAGGCCCGAGCGAATCTAAAAAAAACAATGGAATTAGAGAAGCCCACGCGGGAGAGCAGGACGGCGGCTTCGGCAGCTCAGGATCCACCCCTGCGACAGTGACGGCAAGCTCCCCGAAATGGCGGCCGCTGCTTCCCTGTACTCACATTCACCAGCACACATACACACACACAAACACACGGGGCCTCACAGAGCCCTCAGCACGGGCTCTCGCGAGAAGCTGCCCCAAGCAGCAAATCGGAGAGGCCGAAGTATCGCGAGATCTAAGTATAGCTCCAGCGACTGTAGCCCAATCT
>gene=chr20_34329948-34330316; species=ponAbe
tgttgctactgTTAAGCCCCTAGGCCCAGGCCGCGGAACCGCCCAGCCCGAATATCGGGCTCCAAGGACGGCTAGGCCCGAGCGAATCTAAAAAAAA-AATGGAATTAGAGAAGCCCACGCGGGAGAGCAGGACGGCGGCTTCGGCAGCTCAGGATCCACCCCTGCGACAGCGTCGACAAGCTCCCTGAAATGGCGGCCGCTGCTTCCCTGTACTCACATTCACCAGCACACATACACACACACAAACACACGGGGCCTCACAGAGCCCTCAGCACGGGCTCTCGCGAGAAGCTGCCCCAAGCTCCAAATCTGAGCGGCCGAAGTATCGCGAGATCGAAGTATAGCTGCAGCGGCTGTAGCCCAATCT
>gene=chr20_34329948-34330316; species=rheMac
tgttgctactgTTAAGCCCCTAGGCCCAGGCCGCGGAACCGCCCAGCCCGAATATCGGGCTCCGAGGACGGCTAGGCCCGAGCGAATCTAAAAAAAACAATGGAATTAGAGAAGCCCACGCGGGAGAGCAGGACGGCGGCTTCGGCAGCTCAGGATCCACCCCTGCGACAGTGACGGCAAGCTCCCCGAAATGGCGGCCGCTGCTTCCCTGTACTCACATTCACCAGCACACATACACACACACAAACACACGGGGCCTCACAGAGCCCTCAGCACGGGCTCTCGCGAGAAGCTGCCCCAAGCAGCAAATCGGAGAGGCCGAAGTATCGCGAGATCTAAGTATAGCTCCAGCGACTGTAGCCCAATCT
>gene=chr20_34542098-34542311; species=hg19
CACACAGTTACGCTCAGGGGCTGAGCTCGAACCGGCTCCTTCCAGTTTCTCCGGTGGCACCGCCGCGGGACTCCCAGTGGCCGCCAAGATCGGCTCCGTAGCCGCCATAACTCCAGCTCCGGGCGTCACTCTTTGTCCGGTAGCTGTGTGCTCAGCACTGCGTCTGCGCGGGGGTGGGGTGAGCAGGGAGACGTTTCCGGTTAAAGGGCAGAG
>gene=chr20_34542098-34542311; species=bosTau
CGCAGGGTCACCCTCCGTGCCTGAGCTCGGGCCGGCTCCTTCTTCTTTCCCCGAGGG---TGGCGCGGAGCTTCCGGCTGGAGCCAAGCTTTGCTCGGTAGCCGCCATGACTCCGGCTCCACGCGTCGCTCTTTGTCCAGCCGTTGTTGGCTCAGCTCTGCGTCTGCAAGGGGGCGGGGCAAAGGGGA------CTTCCTCTACAGGGCGGAG
>gene=chr20_34542098-34542311; species=calJac
CACGGAGATTCGCTCACGGTCTGAGCTCGAACAGGCTCCTTCCGACTTCTCCGGTGGCACCGCCGCGGGACTCCCAGTGGCCGCCAAGATCGGCTCGGTCGCCGCCATAACTCCGGCTCCGGGCGTCACTCTTTGTCCGGCAGCTATGGGCTCAGCACTGCGTCTGCGCGGGGGCGGGGTGAGCAGGGAGACGTTTCCGGTTAATCGGCAGAG
>gene=chr20_34542098-34542311; species=canFam
CGCAGAATTACGCTCCGAGCCTGAACCCAGGCCGGCTCCTTCCTCCTTCTCTGGCGG---TAGCGCGAGGCCCCCAGCAGCCGCCAAGCTCGGCTCCGTCGCCGCCATGACTCCAGCTCTGGACGTCACTCTTTGTCCCGCAGCTGTGGGCTCAGCACTGCGTCTGCGCACGGGCCGGCTGAGGAGGGAGGCGTTCAGCGCGTTAGGGCAGAg
>gene=chr20_34542098-34542311; species=equCab
CGCAGAGTTACGCTCCGGGCTTGAGCTCAGGCCGGCTCCTTCCTCTTTCTCCGGCAG---CGGCGCGGGGCTCCCAGGGGCCGCCAAGCTCGGCTCGGTCGCCGCCATGACGCTGGCTCTGGACGTCACTCTTTGTTCCGCGGCTGTGCGCTCAGGACTGCGTCTGCACGGGGGCGGGGTGAGGAGGGAGACGTCTCCTGCCAAAGCGCAGAG
>gene=chr20_34542098-34542311; species=gorGor
CACACAGTTACGCTCAGGGGCTGAGCTCGAACCGGCTCCTTCCAGTTTCTCCGGTGGCACCGCCGCGGGACTCCCAGTGGCCGCCAAAATCGGCTCCGTAGCCGCCATAACTCCAGCT-CGGGCGTCACTCTTTGTCCGGTAGCTGTGTGCTCAGCACTGCGTCTGCGCGGGGGCGGGGTGAGCAGGGAGACGTTTCCGGTTAAAGGGCAGAG
>gene=chr20_34542098-34542311; species=panTro
CACACAGTTACGCTCAGGGGCTGAGCTCGAACCGGTTCCTTCCAGTTTCTCCGGTGGCACCGCCGCGGGACTCCCAGTGGTCGCCAAGATCGGCTCCGTAGCCGCCATACCTCCAGCTCCGGGCGTCACTCTTTGTTCGGTAGCTGTGTGCTCAGCACTGCGTCTGCGCGGGGGTGGGGTGAGCAGGGAGACGTTTCCGGTTAAAGGGCAGAG
>gene=chr20_34542098-34542311; species=papHam
CACAGAGTTAAGCTCAGGGTCTGAGCTCGAACCTGCTCCTTCCGGTTTCTCCGGTGGCACCGCCGCGGGACTCCCAGTGGCCCCCAAGATCGGCTCCGTCGCCGCCATAACTCCAGCTCTGGGCGTCACTCTTTGTCCGGTAGCTGTGGGCTCAGCACTGCGTCTGCGCGCGGGCGGGGTGAGCAGGGAGACGTTTCCGGTTAAAGGGCAGAG
>gene=chr20_34542098-34542311; species=ponAbe
CACACAGTTACACTCAGGGTCTGAGCTCGAACCGGCTCCTTCCGGTTTCTCCGGTGGCACCGCCGCGGGACTCCCAGTGGCCGCCAAGATCGGCTCCGTAGCCGCCATAACTCCAGCTCCGGGCGTCACTCTTTGTCCGGTAGCTGTGGGCTCAGCACTGCGTCTGCGCGGGGGCGGGGTGAGCAGGGAGACGTTTCCGGTTAAAGGGCAGAG
>gene=chr20_34542098-34542311; species=rheMac
CACAGAGTTAAGCTCAGGGTCTGAGCTCGAACCTGCTCCTTCCGGTTTCTCCGGTGGCACCGCCGCGGGACTCCCAGTGGCCCCCAAGATCGGCTCCGTCGCCGCCATAACTCCAGCTCCGGGCGTCACTCTTTGTCCGGTAGCTGTGGGCTCAGCACTGCGTCTGCGCGCGGGCGGGGTGAGCAGGGAGACGTTTCCGGTTAAAGGGCAGAG
>gene=chr20_34790874-34791066; species=hg19
GGCTCTGTTTCTCCCCACCCCTGTTGCCAGCTTCCTTTGCTGCAGTGCCCCTACCTGACGGCAGGGGGCGCTCTGAGCAAGGCACCGACGGTCCCCTGGCTCCAGAAAGAATGGCTGCGGGGCTGCGGCTACCTGGGGCTACCCTAAGATTATCCCATCTTGTGATTCGGGTTAGAACGACTTTCACGCCAA
>gene=chr20_34790874-34791066; species=bosTau
GCCCTGGCTC-TCCCAGGTCCTGTCTCGGGCCAGTCTTGCTGCAGTGGCCCCATCTGACAGCAGGGGGCGCTCTGAGCA-GACACTGAA------------------A--------GAATAGCTAG-------GGAGGCTTCTCTGACATCGTCC-ATCCCGTGAATCTGGTCAGA----------------
>gene=chr20_34790874-34791066; species=calJac
GGCTCGCTTTCTCCCAACCCCTGTTGCTAGCTTCCCTTGCTGCAGTTTCCCCAGATGACGGCAGGAGGCACTCCGAGCAAGGCAGCAACGGTCCCCTAGCTTGGGGAAGAATGGCTGCAGAACGGTGGCTACCTGGGGCTACCCTAACAATATCCCATCTTATGAATCGAGATAGATCAACTTTCACACCAA
>gene=chr20_34790874-34791066; species=canFam
-GCTCTCCCT-ATCCAGCTTTGGCT---------CCTAGCTGCAGTACCTCCACCTCAGAACAGGGGACACTCAGAGCT-GGCAATGAGGGTCCCCTGGCTCAATGGA--------GAATGATTG--------TGGCACTGCCATCCCATCTCCC-ATCTTGT-AATGGGGTCAGGATGGCTTTTGGACCAA
>gene=chr20_34790874-34791066; species=equCab
-GCTCC--------CAGCTTCTGTTTC-TGGCCGTCTCGCTGCAGTGCCTCCAGCTGGTAGCAGGGGGCGCTCTGAGCA------------------GGCTCGGTGGA--------GAATGGCTG--------CAGGGCCACCCTGATGTAGCCC-ATCCTGT-AATCAGGGCAGAACA-CTTTCAGATTAA
>gene=chr20_34790874-34791066; species=gorGor
GGCTCTGTTTCTCCCCACCCCTGTTGCCAGCTTCCTTTGCTGCAGTGCCCCTACCTGGCGGCAGGGGGCGCTCTGGGCAAGGCACCGACGGTCCCCTAGCTCGAGAAAGAATGGCTGCGGGGCTGCGGCTACCTGGGGCTACCCTAAGATTATCCCATCTTGTGATTCGGGTTAGAACGACTTTCACGCCAA
>gene=chr20_34790874-34791066; species=panTro
GGCTCTGTTTCTCCCCACCCCTGTTGCCAGCTTCCTTTGCTGCAGTGCCCCTACCTGAGGGCAGGGGGCGCTCTGAGCAAGGCACCGACGGTCCCCTGGCTCGAGAAAGAATGGCTGCGGGGCTGCGGCTACCTGGGGCTACCCTAAGATTATCCCATCTTGTGATTCGGGTTAGAACGACTTTCACGCCAA
>gene=chr20_34790874-34791066; species=papHam
------------------------------------------------------------------------------------------------------------GAATGGCTGCAGGGCTGTGGCTACCTGGGGCTACCGTAACATTATCCCAT----------------------------------
>gene=chr20_34790874-34791066; species=ponAbe
GGCTCTGTTTTTCCCCACCCCTGTTGCTAGCTTCCCTTGCTGCAGTGCCCCTGTCTGTCGGCAGGGGGCGCTCTGAGCAAGACACCGACGGTCCCCTGGCTTGAGAAAGAATGGCTGCAGGGCTGCGGCTACCTGGGGCTACCCTAATATTATCCCATCTTGTGATTCGGGTTAGAACGACTTTCACGCCAA
>gene=chr20_34790874-34791066; species=rheMac
------------------------------------------------------------------------------------------------------------GAATGGCTGCAGGGCTGTGGCTACCTGGGGCTACCGTAACATTATCCCATCTTGTGATTCAGGTTAGAACGACTTTCACGCCAA
>gene=chr20_35374492-35374812; species=hg19
cggcggcggcggcggcggcggcggcggcggcgAGAGGGGCGGGGGAGGTGCTGCGGTCCGCGCAGGCGCGCCGAGGACGCCAGGGCGGCGCATGAGTGCTGTGCCCGTCCACCTCGGGAACTACCGAGAAGATGGTGGCTGAGCCAGGAGAGGCCGGCGGCGCCATCTTTGATGTAGTTTTTCTTGCTGCGGAGTTTCCTCAGAGAAGAATCTCAGATTTTGGAGGCGCTGGGCGGCAGGGCCATTGAGCTCTGCGTCTGGAGCGCTTCCCTCAGTTCCCTGAGTCGCATCCTTATGAAGCCCCTAAGAGCTCTTGCAGG
>gene=chr20_35374492-35374812; species=bosTau
--gcggcggcggcggcg------gcggcggcgAGTTGGGCGGGGAAGGCTGTGCGGC-CGCGCAGGCGCGCTGAGGACGCCAGG-CAGCGCATGCGCACTGTGCCTGCCCGGCTGGGGAACTATG---GAGACGATGGTTGAGTTGG-------------CGCCATCTTCGGtgTAGTTT-TCTTGCTTCGGAGTCTCCTT---GGAGAACCTTTAACCA--GAACTGCTCAGAGGGAGGGAGGTTGAGAGCTGTGTCTGGCGGC-TTCTCCCTTTCTGCCGAGTTACATCCTTATGGAGCCCCTAAGAACTCTTACACT
>gene=chr20_35374492-35374812; species=calJac
cggcggcggcggcggcg---gcggcggcggAGAAAGGGGCGGGGGAGGCGATGCGGC-CGCGCAGGCGTGTCGGAGACGCCTGGGCCGCGCATGCGTGGTGTGCCCGCCCGCCTCTGGAACTACCGAGAAGATGGGAGCTGAGCCTGGAGAGGCTGGCGGCGCCATGTTTGATGTAGTTTTTCTTGCTGCGGAGTTTCCTCAGAGAAGAATCTTAGATTTTGGAGGTGCTGGA-GGGAGGGCCATGGAGCGCTGTATTGGGAGCGCTTCCCTCCTTTCTCTGGGTCGCATC----------CCCTAAGAGCTCTTGGAGG
>gene=chr20_35374492-35374812; species=canFam
--GCAGCGGTGGCTGCG---------------AGAGGGGCGGGGAAGGCTCTGCGGC-CGCGCAGGCGCGCTGAGGATACCGGGGCCACGCAGGCGCACTGCGCCTGCCCCGCTCGGGAACTACAGAGAAGATGGTGGCTGAGCCGGGAGTGCCCGGCGGCGCCATCTTGGATGTAGTTTCTCAGGTTGCGGAGTCTCCTGGGA---GAACCCGAAACTG--GAGCTGCCGGGAAGGAGGGGCGTTGAGTGCAGCGTCTGGCCGCCTGCTCCCCTTCCGCCAAATCTCCTCCTTATGAAGCGCTTCAGAACCCTTGCAGG
>gene=chr20_35374492-35374812; species=equCab
cagcagcagcggcgGCG---------------AGAGGGGCGGGGGAGTTTCCCAGGG-GGCACATGCGCGCTGAGGCTGCCAGGACGGCGCAGGCGCGTTGCGCCCGCCTGCCTCAGGAACTACGGAAAAGATGGTGGCCCAGCCAGGAGGGGCCGGCGGCGCCATCTTGGACGTAGTTTTTCTTGCTGCGGACTCTCCTTGAA---GAACTTGAAACTA--GAACGGCCCGGAGGGAGGGGCCTTGAGTGCTGCGTCTGGCGTCCTCCTCCCCTTCCGTCAAGTCGCGTTCTTATGAAGC-CCTAACCACCTTTGCGGG
>gene=chr20_35374492-35374812; species=gorGor
cggcggcggcggcggcg---------------AGATGGGCGGGGGAGGTGCTGCGGTCCGCGCAGGCGCGCCGAGGACGCCAGGGCCGCGCATGAGTG-TGTGCCCGTCCACCTCCGGAACTACCGAGAAGATGGTGGCTGAGCCAGGAGAGGCCGGCGGCGCCATCTTTGATGTAGTTTTTCTTGCTGCGGAGTTTCCTCAGAGAAGAATCTCAGATTTTGG-GGTGCTGGGCGGGAGGGCCATTGAGCTCTGCGTCTGGAGCGCTTCCCTCAGTTCCCTGAGTCGCATCCTTATGAAGCCCCTAAGAGCTCTTGCAGG
>gene=chr20_35374492-35374812; species=panTro
cggcggcggcggcggcg----------------gAGGGGCGGGGGAGGTGCTGCGGTCCGCGCAGGCGCGCCGAGGACGCCACGGCCGCGCATGAGTGCTGTGCCCGTCCACCTCGGGAACTACCGAGAAGATGGTGGCTGAGCCAGGAGAGGCCGGCGGCGCCATCTTTGATGTAGTTTTTCTTGCTGCGGAGTTTCCTCAGAGAAGAATCTCAGATTTTGGAGGTGCTGGGCGGCAGGGCCATTGAGCTCTGCGTCTGGAGCGCTTCCCTCAGTTCCCTGAGTCGCATCCTTATGAAGCCCCTAAGAGCTCTTGCAGG
>gene=chr20_35374492-35374812; species=papHam
----------------------------------------------------------CGCGCAGGCGCGCCGAGGACGCCAGGGCCGCTCATGCGTGCTGTGCCCGTCCACCTCGGGAACTACCGAGAAGATGGTGGCTGAGCCGGGAGAGGCCGGCGGCGCCATCTTTGATGTAGTTTTTCTTGCTGCGGAGTTTCCTCAGGGTAGAATCTCAGATTTTGGAGGCGCTGGGCGGGAGGGCCGTTGACCGCTGCATCTGGAGCGCTTCCCTCCGTTCTCTGAGTCGCATCCTTATGAAATCCCTAAAAGCTCTTGCAGG
>gene=chr20_35374492-35374812; species=ponAbe
cggcggcggcggcggcg------------gcgAGAGGGGCGGGGGAGGTGCTGCGGTCCGCGCAGGCGCGCCGAGGACGCCAGGGCCGCGCATGCGTGCTGTGCCCGTCCACCTCGGGAACTACCGAGAAGATGGTGGCTGAGCCAGGAGAGGCCGGCGGCGCCATCTTTGATGTAGTTTTTCTTGCTGCGGAGTTTCCTCAGAGAAGAATCTCAGATTTTGGAGGTGCTGGGCGGGAGGGCCATTGAGCGCTGCGTCTGGAGCGCTTCCCTCAGTTCCCTGAGTCGCATCCTTATGAAGCCCCTAAGAGCTCTTGCAGG
>gene=chr20_35374492-35374812; species=rheMac
cgtcggcggcggcggcggcggcggcggcggcggAGGGGGCGGGGGAGGTGCTGCGG-CCGCGCAGGCGCGCCGAGGACGCCAGGGCCGCTCATGCGTGCTGTGCCCGTCCACCTCGGGAACTACCGAGAAGATGGTGGCTGAGCCGGGAGAGGCCGGCGGCGCCATCTTTGATGTAGTTTTTCTTGCTGCGGAGTTTCCACAGGGTAGAATCTCAGATTTTGGAGGCGCTGGGCGGGAGGGACGTTGACCACTGCGTCTGGAGCGCTTCCCTCCGTTCTCTGAGTCGCATCCTTATGAAATCCCTAAAAGCTCTTGCAGG
>gene=chr20_36280267-36280603; species=hg19
TGCTGGGGTCCCATCTCTCCCCCTTCCTCTCTTGGCTGGCCTTGCTACCCTGCCATCTATCCCCAGGCTCATTTTACAGGTCAGTTCCCTTTAATGAGCAGGGCTCAGAGCCTTTTCCCTCACAAAATGGAAACTGCGGGTTCATCAAAATCTCATTAACCTCCATTCTCCTGGTGGGCCTGCAGGGGTCAGACCTGTCTCAGGGTGGCGGTGCCACCTCCCAGTTGGCAGGCTCCAGGGCTGTCTGGGGCTAGCGGTGGGTGGGGCTACTGGTTTGCTGGTTCCAGACAATATTCATGCCACAACATCCAGTCCTGCCAACCTTGGCCACCTGGA
>gene=chr20_36280267-36280603; species=bosTau
TGTTGGGGTCTCGCTTCTACCCCTTCCTCCCTCAGCTGGCCCTCCTGCCCTGTCATTCATCCCCAGACTCATTTTACAGGTCAGTTCCCTTTAATTAGCAAGGGTCTGAGCCTTTTCCCTCGCAAAATGGAAACTGCAGGTTCATCAAAATCTCATTAACCTCCATTCCCCCTGTGGCCCTGCGGGGGTCAGAGCTGTCTTGGGCTGGGGAGGCCACCTCCCAGCCAGGGGGGTCCAGGTCTATCTGAGGTTGGGGGTGGGTGGGGGTTCTGGTTTGCTAGTTCCAGACAATATTCTGGCCCCAACCCCCTGCCCTGCCAGCCCTCATCATCTGGG
>gene=chr20_36280267-36280603; species=calJac
TGCTGTGATTCCACCTCTCCCCCTTCCTCTTTTGTCTGGCCTTGCTGCCCCACCATCCATCCCCAGGCTCATTTTTCAGGTCAGTTCCCTTTAATGAGCAGGGCTCGGCGCCTTTTCCCTTGCCAAATGGAAAGTGCAGGTTCATCAAAATCTCATTAACCTCCATTCTCCTGGTGGCCCTGCAGGGGTCAGGCCTGTCTCAGGATGGGGGTGCCACCTCCCAGCGGGCAGGGTCCAGGGCTGTCTGGGGCTGGGAATGGGTGGGGCTACTGGTTTGCCAGTTCCAAACAATATTCAGGCTACAGTGTCCAGCAGTGCCAACCTTGGCCACCTGGA
>gene=chr20_36280267-36280603; species=canFam
TGCTGGGGTCCCACGACTCTGCCTTCCTCGCTCAGCTGGCCTTCCTGCCCTGCCATCCATCCCCAGACTCATTTTACAGGTCAGTTCCCTTTAATTAGCGAGGCTCTGAGCCTTTTCCCTGGCAAAATGGAAACTGCAGGTTCATCAAAATCTCATTAACCTCCA-TCCCCTAGTGGCCCTGCGGGGGTCAGGCCCGCCTCCGGCTGGGGAAGCCACCTCCCAGGAAGTGGGGGCCGGGTCTGTCCAGGG-TGGGGGT----GGGGGCTC---TGTGCTGGTCCC---CAATATTCCAGCTACATCCCCCAGCCCGGACAGCCCTCGCCTCCTGGG
>gene=chr20_36280267-36280603; species=equCab
TGCCAGGGTCACACAGCTCCCGCTTCCTCCCTCAGCTGGCCTTCCTGCCCTGCCATCCATCCCCAGACTCATTTTACAGGTCAGTTCCCTTTAATTAGCGAGGCTCGGAGCCTTTTCCCTCGCAAAATGGAAACCGCAGGTTCATCAAAATCTCATTAACCTCCATTCCCCCAGTGGCCCTGTGGGGGTCAGGCCTGTCTCGGGCTGGGTAAGCCACCTCCCAGCAGGCAGGGTCTAGGTCTGTCTGAGGCTGGGGGTGGGCGGGGGTTCTGGTTTGCTGGATCCAGACAACGTTCTGGCCACAGCCCCCAGCCCTGGCAGCCCTCACC-GCCGGG
>gene=chr20_36280267-36280603; species=gorGor
TGCTGGGGTCCCGCCTCTCCCCCTTCCTCTCTTGGCTGGCCTTGCTACCCTGCCATCTATCCCCAGGCTCATTTTACAGGTCAGTTCCCTTTAATGAGCAGGGCTCAGAGCCTTTTCCCTCACAAAATGGAAACTGCGGGTTCATCAAAATCTCATTAACCTCCATTCTCCTGGTGGGCCTGCAGGGGTCAGACCTGTCTCAGGGTGGCGGTGCCACCTCCCAGTTGGCAGGGTCCAGGGCTGTCTGGGGCTAGCGGTGGGTGGGGCTACTGGTTTGCTGGTTCCAGACAATATTCATGCCACAACATCCAGTCCTGCC----ATGCCCACCTGGA
>gene=chr20_36280267-36280603; species=panTro
TGCTGGGGTCCCGCCTCTCCCCCTTCCTCTCTTGGCTGGCCTTGCTACCCTGCCATCTATCCCCAGGCTCATTTTACAGGTCAGTTCCCTTTAATGAGCAGGGCTCAGAGCCTTTTCCCTCACAAAATGGAAACTGCGGGTTCATCAAAATCTCATTAACCTCCATTCTCCTGGTGGTCCTGCAGGGGTCAGACCTGTCTCAGGGTGGGGGTGCCACCTCCCAGTTGGCAGGGTCCAGGGCTGTCTGGGGCTAGCGGTGGGTGGGGCTACTGGTTTGCTGGTTCCAGACAATATTCATGCCACAACATCCAGTTATGCCAGCCTTGGCCACCTGGA
>gene=chr20_36280267-36280603; species=papHam
TGCTGGGGTCCCACCTCTCCCCCTTCCTCTCTTGGCTGGCCTTGCTGTCCCGCCGTCCATCCCCAGGCTCATTTTACAGGTCAGTTCCCTTTAATGAGCAGGGCTTGGAGCCTTTTCCCTCGCAAAATGGAAACTGCGGGTTCATCAAAATCTCATTAACCTCCATTTTTCTGGTGGCCCTGCAGGGGTCAGGCCTGTCTCGGGATGGGGGTGCCACCTCCCAGCGGGCAGGGTCCAGGGCTGTCTGGGGCTGGGGTTGGGTGAGGCTGCTGGTTTGCTGGTTTCAGACAATATTCAGGCCGCAGCGTCCAGCCCTG----------CCACCTGGG
>gene=chr20_36280267-36280603; species=ponAbe
TGCTGGGGTCCCGCCTCT-CTCCTTCCTCTCTTGGCTGGCCTTGCTACCCTGCCATCCATCCC---------------------------------------------------------------------------------------------------------------------------------------------------------------------------------------------------------------------------------------------------------------------------------
>gene=chr20_36280267-36280603; species=rheMac
TGCTGGGGTCCCACCTCTCCCCCTTCCTCTCTTGGCTGGCCTTGCTGTCCCGCCATCCATCCCCAGGCTCATTTTACAGGTCAGTTCCCTTTAATGAGCAGGGCTTGGAGCCTTTTCCCTCGCAAAATGGAAACTGCGGGTTCATCAAAATCTCATTAACCTCCATTTTTCTGGTGGCCCTGCAGGGGTCAGGCCTGTCTCAGGATGGGGGTGCCACCTCCCAGTGGGCAGGGTCCAGGGCTGTCTGGGGCTGGGGTTGGGTGAGGCTACTGGTTTGCTGGTTTCAGACAATATTCAGGCCGCAGCGTCCAGCCCTG----------CCACCTGGG
>gene=chr20_36661986-36662296; species=hg19
ACTACTCTCCTTGCCTCGCTCTGTCTCCTTCGAAGTGCTCTGCGCGAGGTTCAGAGCGGCCGCCGCCTCCAAAGGGACGGTTTTCTAGAGCTCCGACGCCTCTCGGTGCCCCTCTGCTCCGGCCCTTGCCCTTTGACCTCGCTCTCGCGGCAGGGTGAGAGGTCGGGTGGCCATCTTGTGGCGGCGGCGCGGGCGGCTGTTACTGCGGAGACCCATCCCCTCCCCCTTCTCGCACCCCTGGCAGTCTGTCAGTCGGTAAAAAGTCCCGCAGCCTGTCAGGTGAGGCCCCGGCCTCGTGCCGTCGCTCTTC
>gene=chr20_36661986-36662296; species=bosTau
ATTGCGCTTTTTTCC-CGGTCTGCTGCTCTCGGACTACTCAGAGCGAGTTTCAAAGAGGCGTTCAACACT---AGGGTGTTTT-CTACA-CTCTGACGCCCCACGGTGTCCCAACACTTCTGCGCTTGCCCTTTGACCCTGCGCTCGCGGCGGGGTGAGAGGTC-GGTGGCCATCTTGTGGCGGCGGTGCGGGTGGCTGTTACTGCGGAGACCCATCCCCTcccccgccgggcccccc-ggccgTCTGTCAGTCCGTAAAGAGTCCCGCAGGCGGGTGG--------------TCGTGCCGTCACTCTTC
>gene=chr20_36661986-36662296; species=calJac
ATTGCGCTTCTTCCCTCGCTGTGTCTTCTTCGAAGTTTTCTGTGCGAGGTTCAGAGAGGCCGCTGCCTCCAGAGGCACGGTTTTCTAGATCTCCGACGCCTCTCGGTGTCCAGCTGCTCTGGCCC-TGCTCTTTGACCCCGCTCTCGGGGCGGGGTGAGAGGTCGGGTGGCCATCTTGTGGCGGCGGCGCGGGCGGCTGTTACTGCGGAGACCCATCCCCACCCCCTCCTTGCACCCCTGGCCGTCTGTCAGTAGGTAAAACGTCCCGCGGCTTGTTAGGTGAGGCCCCGGCCTCGTGCCGTCGCTCTTC
>gene=chr20_36661986-36662296; species=canFam
ACTGCGCTTCTTTGC-CCGTCTGTCGCTTTCGAAGTGCCCTGAGCGAGGTTCGGGGAGGCCGCCGCCACTGGAGGGGCGTTTTTCTGTAGCTCTGACACCTCCCGGTGCCCAGCTACTCCGGCCCTTGCCCTTTGACCCTG--CTCGCGGCGGGGTGAGAGGTC-GGTGGCCATCTTGTGGCGGCGGCGCGGGCGGCTGTTACTGCGGAGACCCATCCCCTCCCCCTCCTCGCCCC-CTGGCCGTCAGTCAGTCAGTAAAGAGCCCCGCAGGCGGTCAGGTGAGGCCCGGGCCTCGTGCGGTCGCTCCTC
>gene=chr20_36661986-36662296; species=equCab
ACTGCGCTCTTTTCC-CGGGCTGTTGCTTTCGAAGTGCCGTGAGCGAGGTCCAGACAGGCCGCCGCCACTGGAGAGGCGTTTTTCTACAGCTCTGACACCTCCT-GTGTCCAGCCACTCCGGCCCTTGCCCTTTGACCC----CTCTCGGCGGGGTGAGAGGTC-GGTGGCCATCTTGTGGCGGCGGCGCGGGCCGCTGTTTCTGCGGAGACTCATCCCCTCCCCCTCCTTGCCCCTCTGGCCGTCTGTCAGTCAGTAAAGAGTCCCCAAGGCCGTCAGGTGAGGCCCGGGCCTCGT-CCGTTGCTCTTG
>gene=chr20_36661986-36662296; species=gorGor
ACTACTCTCCTTGCCTCGCTCTGTCTCCTTCGAAGTGCTCTGCGCGAGGTTCAGAGCGGCCGCCGCCTCCAAAGGGACGGTTTTCTAGAGCTCCGACGCCTCTCGGTGCCCCTGTGCTCCGGCCCTTGCCCTTTGACCCCGCTCTCGCGGCAGGGTGAGAGGTCGGGTGGCCATCTTGTGGCGGCGGCGCGGGCGGCTGTTACTGCGGAGACCCATCCCCTCCCCCTCCTCGCACCCCTGGCAGTCTGTCAGTCGGTAAAAAGTCCCGCAGGCTGTCAGGTGAGGCCCCGGCCTCGTGCCGTCGCTCTTC
>gene=chr20_36661986-36662296; species=panTro
ACTACTCTCCTTGCCTCGCTCTGTCTCCTTCGAAGTCCTCTGCGCGAGGTTCAGAGCGGCCGCCGCCTCCAAAGGGACGGTTTTCTAGAGCTCCGACGCCTCTCGGTGCCCCTCTGCTCCGGCCCTTGCCCTTTGACCTCGCTC--GCGGCAGGGTGAGAGGTCGGGTGGCCATCTTGTGGCGGCGGCGCGGGCGGCTGTTACTGCGGAGACCCATCCCCTCCCCCTCCTCGCACCCCTGGCAGTCTGTCAGTCGGTAAAAAGTCCCGCAGCCTGTCAGGTGAGGCCCCGGCCTCGTGCCGTCGCTCTTC
>gene=chr20_36661986-36662296; species=papHam
ACTACGTTCCTTCCCTCGGTCTCTCTCCTTCGAAGTGGTCTGCAAGAGGTTCAGACAGGCCGTCGCCTTCAAAGGGACGGTTTTCTAGAGCTCCGACGCTTCTCGGTGCCCAGCTGCTCTGGCCCTTGCCCTTTGACCCCGCTCTCGCGGTAGGGTGAGAGGTCGGGTGGCCATCTTGTGGCAGCGGCGCGGGCGGCTGTTACTGCGGAGACCCATCCCCTCCCCCTCCTTGCACCCCTGGCCGTCTGTCAGTCGGTAAAAAGTCCCGCAGCCTGTCAGGTGAGGTCCCGGCCTCGTGCCGTCGCTCTTC
>gene=chr20_36661986-36662296; species=ponAbe
ACTACTTTCCTTTCCTCGCTCTGTCTCCTTCGAAGTGCTCTGCGCGAGGTTCAGAGCGGCCGCCGCCTCCAAAGGGACGGTTTTCTAGAGCTCCGACGCCTCCCGGTGCCCCTCTGCTCCGGCCCTTGCCCTTTGACCCTGCTCTCGCGGCAGGGTGAGAGGTCGGGTGGCCATCTTGTGGCGGCGGCGCGGGCGGCTGTTACTGCGGAGACCCATCCCCTCCCCCTCCTTGCACCCCTGGCAGTCTGTCAGTCGGTAAAAAGTCCCGCAGCCTGTCAGGTGAGGCCCCGGCCTCGTGCCGTCGCTCTTC
>gene=chr20_36661986-36662296; species=rheMac
ACTACGTTCCTTCCCTCGCTCTGTCTCCTTCGAAGTCGTCTGCGCGAGGTTCAGACAGGCCGTCGCCTTCAAAGGGACGGTTTTCTAGAGCTCCGACGCCTCTCGGTGCCCAGCTGCTCTGGCCCTTGCCCTTTGACCCCGCTCTCGCGGTAGGGTGAGAGGTCGGGTGGCCATCTTGTGGCGGCGGCGCGGGCGGCTGTTACTGCGGAGACCCATCCCCTCCCCCTCCTTGCACCCCTGGCCGTCTGTCAGTCGGTAAAAAGTCCCGCAGTCTGTCAGGTGAGGTCCCGGCCTCGTGCCGTCGCTCTTC
>gene=chr20_37377006-37377284; species=hg19
AGGGGGCATCGAGGTACTTAAAGGCCTGAATCGCGCGGCGTGACGTCGGGGGCGCGGTTTCGCGGCGTCTGGGCGGACACTGCGCCGAGGGGCGGGGCTGGACGCGCGCTCCAAGATGGCGGCGAACGTGTTCCCGTTCCGCGACGCCCGTGCCGCACCGGACCCAGTGCTGGAGGCCGGCCCGGTGGCACACGGGCCACTGCCGGTACCGCTGGTGCTGGACAACGGGTCGTTCCAAGTCCGCGCTGGCTGGGCGTGTCCCGGGCAGGACCCAGGTC
>gene=chr20_37377006-37377284; species=bosTau
--------------------------------------------------------------------------------------------------------------------------------------------------------------------------------------------------------------------------------------------------------------------------------------
>gene=chr20_37377006-37377284; species=calJac
AGGCGGGATCGAGGCCATTGAGGGCCTGAGCCGCGCGGCGTGACGTCGGGGGCGCGGTTTTGTGGCGTTTGGGCTGACGCT-CGCCGAGGGGCGGTGCTGGGCACGCGCTCCAAAATGGCGGCGAACGTGTTCCAGTTCCGTGACGCCCGGGCAGCACCCGATCCGGTGCTGGAGGCCGGCCCGGTAGCATACGGGCCATTGCCGGTACCGCTGGTCCTGGACAACGGGTCGTTCCAAGTCCGCGCTGGCTGGGCGTGTCCTGGGCAGGACCCAGGTC
>gene=chr20_37377006-37377284; species=canFam
AGTCGGCTCGGGCGCTCCTCGGGGGCGGGACCCTGCGCCTTgctgcggggggcggggctcggcgccgccT-----GACGCTGCGGAAGGGGGCGGGGACGCGTGCGCGCTCCAAGATggcggcgAACGTCTTCCCGTTCCGCGACGCCCGCGCCGCGCCGGACCCGGTGCTCGAGGCCGGGCCGGGGGCACACGGGCCATTGCCGGTGCCGCTCGTGCTGGACAACGGGTCGTTCCAGGCCCGCGCTGGCTGGGCGTGCCCCGGCCCGGACCCGGGTC
>gene=chr20_37377006-37377284; species=equCab
-------------------------------------------------------------------------------------------------------------------------------------------------------------------CCGGTGCTGGAGGCGGGTCATGTGGCACACGGAACCCTGCGCGTG-CGCT-GTGCTGGACAATGGGTCGTTCCAAGCCCGTGCCGGCTTGGCGTGCCCCGGACCAGACCCAGACC
>gene=chr20_37377006-37377284; species=gorGor
AGGAGGCATCGAAGTACTTAAAGGCCTGAATCGCGCGGCGTGACGTTGGGGGCGCGGTTTCG-------------------------------------------------------------------------------------------------------------------------------------------------------------------------------------------------------CGGGCAGGACCCAGGCC
>gene=chr20_37377006-37377284; species=panTro
AGGGGGCATCGAGGTACTTAAAGGCCTGAATCGCGCGGCGTGACGTCGGGGGCGCGGTTTCGCGGCGTCTGGGCGGACACTGCGCCGAGGGGCGGGGCTGGACGCGCGCTCCAAGATGGCGGCGAACGTGTTCCCGTTCCGCGACGCCCGTGCCGCACCGGACCCAGTGCTGGAGGCCGGCCCGGTGGCACACGGGCCACTGCCGGTACCGCTGGTGCTGGACAACGGGTCGTTCCAAGTCCGCGCTGGCTGGGCGTGTCCCGGGCAGGACCCAGGTC
>gene=chr20_37377006-37377284; species=papHam
AGGAGGCATCGAGCTACTTTAAGGCCTGAATCGCGCTGCGTGACGTCGGAGGCGCGGTTTCGCGGCGTCTGGGCGGACGCTGCGCTGAGGGGCGGGGCTGGGCGTGCGCTCCAAGATGGCGGCGAACGTGTTCCCGTTCCGCGACGCCCGTTCCGCACCCGACCCGGTGCTGGAGGCTGGCCCGGTGGCACACGGGCTACTGCCGGTACCGCTGGTGCTGGACAACGGGTCGTTCCAAGTCCGCGCTGGCTGGGCGTGTCCCGGGCAGGACCCAGGTC
>gene=chr20_37377006-37377284; species=ponAbe
AGGGGGCATCGAGGTACTTAAAGGCCTGAATCGCGTGGCGTGACGTCGGGGGCGCGGTTTCGCGGCGTCTGGGCGGACGCTGCGCCGAGGGGCGGGGCTGGGCGCGCGCTCCAAGATGGCGGCGAACGTGTTCCCGTTCCGCGACGCCCGTGTCGCACCGGACCCGGTGCTGGAGGCCGGCCCGGTGGCACACGGGCCACTGCCGGTACCGCTGGTGCTGGACAACGGGTCGTTCCAAGTCCGCGCTGGCTGGGCGTGTCCCGGGCAGGACCCAGGTC
>gene=chr20_37377006-37377284; species=rheMac
AGGAGGCATCGAGCTACTTTAAGGCCTGAATCGCGCTGCGTGACGTCGGAGGCGCGGTTTCGCGGCGTCTGGGCGGACGCTGCGCTGAGGGGCGGGGCTGGGCGCGCGCTCCAAGATGGCGGCGAACGTGTTCCCGTTCCGCGACGCCCGTTCCGCACCCGACCCGGTGCTGGAGGCTGGCCCGGTGGCACACGGGCTACTGCCGGTACCGCTGGTGCTGGACAACGGGTCGTTCCAAGTCCGCGCTGGCTGGGCGTGTCCCGGGCAGGACCCAGGTC
>gene=chr20_37590617-37591188; species=hg19
CGCCCAGTGCGTGCAAGGTTCCACTCTCGGGCCAGCGGTCCTCTCCCAAAGCCCGTTCTTCCTAAGTGTGCGGCCGCCATCCAGGACACGCCACGCTCGTAAAAGGTCACCTGAAGCATCTACCCTCCACGCTCAAGAGGTAGGCGGAGGAGCGCGCCCTTTTCTCCAAAATGGCTGAGCAGGGTCACGTGGGCTCGGGGGCGGGGCCGGTGCGCTCGCCGGAGCCTGGAAGTGGGTCACGTGGCTCAGACGGGGGCGGTAGCTGTGGGGGCGTGGCCGTCACACGGCGCGATCCGTCTGGGCAGCGGCTCTTCGGGGGCCACGCCCTCCGGGCCCTGGGGGCCTAGCGCGCGACGGTGGGGTGGAGCTAGCCTCGTGACCTTTTACCCCAACATGGCTGCGCCCGTGGGACCGGTGAAGTTCTGGCGACCCGGTAAGGCCCTTGGTGGAACGCTGGGCAGATGCGGCGGCCTGACTTCGGTCTTGGCGCCGCGGCCGGCGCCCTGGGGCCAGCAGACCTGCTCGCAGGCCTGACCTCGGCGAGCTGGGCGCTGCCGCCTCTGTGCGGGGG
>gene=chr20_37590617-37591188; species=bosTau
TGCCCACCGCGTACCGCAGGCGACTCTTGGACCAGCGGTCTCTTGCC-AAGCTCAACCTTCCGTAGCGTGCTGCCGCCCTCCGGGTCACCCCAAACTCCT---AGGCCACTCAGAACCCAGGTCCGCTACTCTAAAGAG----GAAGAGAGGCGCGCCCTCCC-TCCAATATGGCGGAGC-CGATCACATGGG-TCCGGAGCGGGGCCGAAACG----CA--------------GATCACGTGGCTCGGA-GTG---GGTGGTTACGGGGGCGTAGCCGTAACACCGCGGAA-CCTCCTAGATCCAAGCTCCTCGCGGGCCACGCCCCCCAGCCCTTTGGGGGCTGGTGCGCGGCGGAGGGGTGGAGCCTTCCTTGTGACCTTTCACCCCAGCATGGCAGCGCCCGTGGGACCGGTGAAGTTCTGGCGACCCGGTAAGGCCCTTGGTGGAACGCTGGGCAGATGCGGCGGCCCGACTTCGGTCTTGGCCCCACGGCCAGCCTGCTGGGGCCTGAGGACCTGCTTGCAGCCCTGACCTCGGCGGGTTGGCCACTG------CCGCGC-TGGT
>gene=chr20_37590617-37591188; species=calJac
CGCCCACTGCGTGCAAAGTTCCACTCTCGGGCCAGCGGTCCTCTCCCAAACCCGGTCCTTCCTAAGTGTGTGGCCGCCGTCCAGGACACGCCACGCACCTAGATGGTCGCCTGGAGCAGCGACCCTCCAAGCTAAAGAGGGAGGCAGAGGAGCGCGCCCTTTTCTCCAATATGGCTGAGCAGAATCATGTGGGCTCAGAGGCGGGGCCGGAGCGCTCGCCTCGGCCGGGCGGTGGATCACGTGGTTTAGACGGGGGCGGTGGCCATGGGGGCGTGGCCTTCACACTGCAGGATCCGCCAGGGCAGCGGCTCTTcgggggccacgccccccgggccctgggggcctcgtgcgcggcgggggggTGGAGCCTGCCTCGTGACCTTTTACCCCAGCATGGCTGCGCCCGTGGGACCGGTGAAGTTCTGGCGACCTGGTAAGGCCTTTTGTGGAACGCTGGTCAGATGCGGCAGCTTGACTTCGGTTTTGGCGCCGCGGCCGGCGCCCTGGGGC-----------CTCGCAGCCCTGACCTCGGCGAGCTGGGCGCTGCCGCCTCTGCGG-GTGG
>gene=chr20_37590617-37591188; species=canFam
GGGCAGCCGCAGG---------ACCCCCGCGCC-----------CCCGAGGCTCGCCCCTCCGAGGTGCAGGGGCGCC-------------------CCG-GAAGACCGCCGGGAACCCTGACGTCACA---------------------------CTATCCCCCCCAACATGGCGGG---CGGTCACGTGGGCC-AGGGGCGGGGCCGCAGCGCTC-CGGGAGA--GCCGGCGGGTCACGTGG-------------------CTCGGGGACGCCGCC----------------------------------TCGCGGGCCACGCCCCCCTGCCCTCCGGGTGCTCCCGCGCCGCGGAGGGGTGGAGTCTCCCTCGTGACCTTTCACCCCAGCATGGCTGCGCCCGTGGGACCGGTGAGGTTCTGGCGACCCGGTAAGGCCCCCTGGCCCACGCTGGGCAGATACGGCGGCCTGACTCTGGTCCTGGCCCCGCCGCCGGCGCCCTGGGGCCTGCGGACCTGCCTGCGGGCCTGACCTCAGCGGGCT-GCCCCCGCCGCC-CGGAGT-GGGC
>gene=chr20_37590617-37591188; species=equCab
GGGCGGCGGGAGG---------ACTCTAGTGCCGGAGATCCTTTCCGAAAGCCCGCCCTTTC-----------------------------------------------------------------------------------------------------------------------------------------------------------------------------------------------------------------------------------------------------------------------------------------CTAACATGCACCGGAAGAGCGGAGCCCTCCTCGTG-TCTTTCTCTTACACAGGACCGATCCCGTGGGACCAGTGAAATTCTGGCGACCCGGTAAGGCCCTTGGCGGAGCGCTGGGCAGATGCAGCGGCCTGATTTTGGTCTTGGCCCCGCGGCCGGTGCCCTGGGGCCTGCGGACTTGCTCGCAGGCCTGACCTCGGCGGGCTGGCCACCGATCCT-CGGGGC-TAGT
>gene=chr20_37590617-37591188; species=gorGor
CGCCCAGTGCGTGCAAGGTTCCACTCTCGGGCCAGCGGTCCTCTCCCAAAGCCCGTTCTTCCTAAGTGTGCGGCCGCCATCCAGGACACGCCACGCTCCTAAAAGGTCACCTGGAGCATCTACCCACCACGCTCAAGAGGCAGACGGAGGAGCGCGCCCTTTTCTCCAAAATGGCTGAGCAGGGTCACGTGGGCTCGGGGGCGGGGCCGGTGCGCTCGCCGGAGCCTGGCAGTGGGTCACGTGGCTCAGACGGGGGCAGTAGCTATGGGGGCGTGGCCGTCACACGGCGCGATCCGTGTGGGCAGCGGCTCTTCGGGGGCCACGCCCTCCGGGCCCTGGGGGCCTAGTGCGCGACGGTGGGGTGGAGCTAGCCTCGTGACCTTTTACCCCAACATGGCTGCGCCCGTGGGACCGGTGAAGTTCTGGCGACCCGGTAAGGCCCTTGGTGGAACGCTGGGCAGATGCGGCGGCCTGACTTCG-------------------------------------------------------------------------------------------
>gene=chr20_37590617-37591188; species=panTro
CGCCCAGTGCGTGCAAGGTTCCACTCTCGGGCCAGCGGTCCTCTCCCAAAGCCCGTTCTTCCTAAGTGTGCGGCCGCCATCCAGGAAACGCCACGCTCCTAAAATGTCACCTGAAGCACATACCCTCCACGCTCAAGAGGCAGGCGGAGGAGCGAGCCCTTTTCTCCAAAATGGCTGAGCAGGGTCACGTGGGCTCGGGGGCGGGGCCGGTGCGCTCGCCGGAGCCTGGCAGTGGGTCACGTGGCTCAGACGGGGGCGGTAGCTATGGGGGCGTGGCCGTCACACGGCGCGATCCGTCTGGGCAGCGGCTCTTCGGGGGCCACGCCCTCCGGGCCCTGGGGGCCTAGTGCGCGACGGTGGGGTGGAGCTAGCCTCGTGACCTTTTACCCCAACATGGCTGCGCCCGTGGGACCGGTGAAGTTCTGGCGACCCGGTAAGGCCCTTGGTGGAACGCTGGGCAGATGCGGCGGCCTGACTTCGGTCTTGGCGCCGCGGCCGGCGCCCTGGGGCCAGCAGACCTGCTCGCAGGCCTGACCTCGGCGAGCTGGGCGCTGCCGCCTCTGTGC-GGGG
>gene=chr20_37590617-37591188; species=papHam
CGCCCACTGCGTGCAAGGTTCCACTTTCGGGCCAGCAGTCCTCTCCCAAAACCTGTTCTTTCCAAGTGTGCAGCCGCCATCCAGGCCACGCCACGCTCCT---AGGTCACCGCCATCACCGACTCTCCACATTAAAGAGAGAAGCAGAGGAGCGCGCCTTTTTCTCCAAAATGGCTGAGCAGGGTCACGTGGGCTCGGGGGCGGGGTTGGTGCGCTCGCC-GAACAGGGCGGC-GGTCACGTGGTTCAGACGGGGGCGGTAGCCATGGGGGCGTGGCCGTCACACGGCCCGATGCGCCTGGGCAGCGGCTCTTCGGGGGCCACGCCCCTCGGGCCCTGGGGGCCTAGCGCACGGCGGTGGGGTGGAGCCAGCCTCGTGACCTTTTACCCCAGCATGGCTGCGCCCGTGGGACCGGTGAAGTTCTGGCGACCCGGTAAGGCCTTTGGTGGAACGCTGGGCAGATGCGGCGGCCTGACTTCGGTCTTGGCGCCGTGACCGGCGCCCTGGGGCCAGCAGACCTGCTTGCAGGCCTGACCTCGGCGAGCTGGGCGCTGCCGCCTCTGTGC-GGGG
>gene=chr20_37590617-37591188; species=ponAbe
CGCCCACTGCGTGCAACGTTCCACTCTCGGGCCAGCGGTCCTCTCCCAAAGCCCGTTCTTCCTAAGTGTGCGGCCGCCATCCAGGACACGCCACCCTCCTAAAAGGTCACCTGGAGCATCAACCATCCACGCTCAACAGGCAGGCGGACCAGCGCGCCCTTTTCTCCAAAATGGCTGAGCAGGGTCACGTGGGCTCGGGGGCGGGGCCGGTGCGCTCGCCGGAGCCAGGCAGTGGGTCACGTGGTTCAGACGGGGGCGGCAGCTATGGGGGCGTGGCCGTCACACGGCGCGATCCGTCTGGGCAGCGGCTCTTCGGGGGCCACGCCCTCCGGGCCCTGGGGGCCTCGCGCGCGACGGTGGGGTGGAGCTAGCCTCGTGACCTTTTACCCCAGCATGGCTGCGCCCGTGGGACTGGTGAAGTTCTGGCGACCCGGTAAGGCCCTTGGTGGAACGCTGGGCAGACGCGGCGGCCTGACTTCGGTCTTGGCGCCGCGGCCGGCGCCCTGGGGCCAGCAGACGTGCTCGCAGGCCTGACCTCGGGGAGCTGGGCGCTGCCGCCTCTGTGC-GGGG
>gene=chr20_37590617-37591188; species=rheMac
CGCCCACTGCGTGCAAGGTTCCACTTTCGGGCCAGCAGTCCTCTCCCAAAGCCTGTTCTTTCCAAGTGTGCAGCCGCCATCCAGGCCACGCCACGCTCCT---AGGTCACCTGCATCACCGACTCTCCACGTTAAAAAGAGAAGCAGAGGAGCGCGCCTTTTTCTCCAAAATGGCTGAGCAGGGTCACGTGGGCTCGGGGGCGGGGTTGGTGCGCTCGCC-GAACAGGGCGGCGGGTCACGTGGTTCAGACGGGGGCGGTAGCCATGGGGGCGTGGCCGTCACACGGCCCGATGCGCCTGGGCAGCGGCTCTTCGGGGGCCACGCCCCTCGGGCCCTGGGGGCCTAGCGCACGGCGGTGGGGTGGAGCCAGCCTCGTGACCTTTTACCCCAGCATGGCTGCGCCCGTGGGACCGGTGAAGTTCTGGCGACCCGGTAAGGCCTTTGGTGGAACGCTGGGCAGATGCGGCGGCCTGACTTCGGTCTTGGCGCCGTGACCGGCGCCCTGGGGCCAGCAGACCTGCTCGCAGGCCTGACCTCGGCGAACTGGGCGCTGCCGCCTCTGTGC-GGGG
>gene=chr20_40322026-40322329; species=hg19
CATCCCTCAAGCTGATATTTCAATTAAACAAATTTTAGAATTCTGAGAAATGGCGAAATAATGTAAAAGAAACAAATGATATTGGCCCTAAATTATCCTCCAGCCCCTGCTGCTCATCGGACACTTTATGAGGTTACAAAGGACCATGGCGCTGCGCATATGGGGGATCCATTTTACCCACCGTACTTAGATCAGGCTGTGACTTCCGCCCTCGAGGAGCGGCTGCTGCTCTACCGGGTGTGCTCATTTAGCCCTAGCGTTGTTTGTGCGTTTGAGGACATTCGCTGAGCCAAGCTGCAAGGG
>gene=chr20_40322026-40322329; species=bosTau
AGTTTGCCAAGCTTAGGTTTCGATCAAGCAAA----------CTGAGAAGTTGGGAGGTATTTCAAAAGAAAC--ATGATGACGGCCCTACATTATTTCCCAGCTCTTGCTTCTCATCGGACACTTTTAAGTGGTGCAAAGAGTCATGGCGTCCGGCGTGTGGGGGATCTGTTTTAT-GTTGGGACTTGCCGCGAGCATTGACTTTCGCCCTCAGGGGGCGCCCGCGGGGCTTCCCACTCTCCTCAGC-TCCCCTAGCCCTGTTTCTACCTTGGAGGATGTTCCTGCTGCCCAGTTGCTGGGG
>gene=chr20_40322026-40322329; species=calJac
CTTCCCTCAAGCTGGTATTTCGATTAAACAAATTTTTGAATTCTGAGAAATGGCGAAAGTATGTAAAAGGAACAAATGATATTGGCCCTAAATTACCCCCCAGCCCTTGCTGCTTATCGGACGCTTTATGAGGTTGCAAAGAACCATGGTGCTCCGCATATGGGGGAGCCATTTTACCCTACGGACTTAGATCAAGCAGTGACTTCCGCCCTCGAGGACCGGCTGCAGCTCTTGCAGGTGTGCTCTTTTAGCCCTAGCGTTGTTTCTGCGTTTGAGGACATGCGCTCAGCCAAGCTGCAAGGG
>gene=chr20_40322026-40322329; species=canFam
AATTCTCCAAGCTCGGGTTTCTGCGAAGTACTTTTTAGAGGGCTGATTGGGGGGGAAAAATTTTAAAGGAAACAAATGATAGCGGCCCTAAATTATCCCCCCTCCTCTGCTGCGCAGCGGACGCTTATTAAGGGTACaaaGGACCATGGCGCTGCGCATAGGGCGGATCCTTTCCAG-GTCTGGACTTCCACCGGGCACAGACTTCCGCCCCCGGAGCGCGGCCGCTGCACCTGCCGG-----------AGCCCCAGC---GTTTCTGC-CTCGAGGACGTGCGTTCTGCCTAGCTGCGGGGG
>gene=chr20_40322026-40322329; species=equCab
AATTCGCC--GTTTAGATTTCTATTAGTTGATTTTTGGAGAGCTGATTGATGGGGAAATATTTTAAAAGAAACAAATGACAACGGCCCTAAATAATCTCCAGTCCTC--ATGCTCATCGGACATTTTAAGAGGGTACAAAGAACCATGGCGCTGCCCACATGGGGGATCCATTTTAT-GTCAGGACTGCCATGGGGCCCTAACTTTCGCCCTCAGGGAGCGACAGCTGTTCTTGCCGGTGTTC------AGCCCTAGCGTCGTTTCTGCTTTGGAGGGCATTCGTCCTGCCCAGCTGCAGGGG
>gene=chr20_40322026-40322329; species=gorGor
----------------------------------------------------------------------------------------------------------------------------------------------------------------------------------------------------CTGTGACTTCCGCCCTCGAGGAGCGGCTGCTGCTCTTCCGGGTGTGCTCATTTAGCCCTAGCGTTGTTTGTGCGTTTGAGGACATTCGCTGAGCCAAGctgcaaggg
>gene=chr20_40322026-40322329; species=panTro
CATCCCTCAAGCTGATATTTCGATTAAACAAATTTTAGAATTCTGAGAAATGGCGAAATAATGTAAAAGAAACAAATGATATTGGCCCTAAATTATCCTCCAGCCCCTGCTGCTCATCGGACGCTTTATGAGGTTACAAAGGACCATGGCGCTGCGCATATGGGGGATCCATTTTACCCTCCGTACTTAGATCAGGCTGTGACTTCCGCCCTTGAGGAGCGGCTGCTGCTCTACCGGGTGTGCTCATTTAGCCCTAGCGTTGTTTGTGCGTTTGAGGACATTCGCTGAGCCAAGTtgcaaggg
>gene=chr20_40322026-40322329; species=papHam
CATCCCTCAAGCTGATATTTCGATTAAACAAATTTTAGAATTCTGAGAAATGGCGAAATTATGTAAAAGAAACAAATGATATTGGCCCTAAATTACTCTCCAGCCCCTGCTGCTCATCGGACGCTTTATGAGGTTACAAAGAACCATGGCGCTGCGCATATGGGGGATCCATTTTACCCACTGTACTTAGATCAAGCTGTGACTTCCGCCCTCATGGAGCGCCTGGTGCTATTCCGGGTGTGCTCATTT-------------TTTGTGCGTTTGAGGACATTCGCTCAGCCAAGCTGCAAGGG
>gene=chr20_40322026-40322329; species=ponAbe
CATCCCTCAAGCTGATATTTCGATTAAACAAATTTTAGAATTCTGAGAAAAGGCGAAATAACGTAAAAGAAACAAATGATATTGGCCCTAAATTACCCTCCAGCCCCTGCTGCTCATCGGACGCTTTATGAGGTTACAAAGAACCATGGCGCTGCGCATATGGGGGATCCATTTTACCCTTCGTACTTAGATCAAGCTGTGATTTCCGCCCTCGAGGAGCGGCTGCTGCTCTTCCGGGTGTGCTCATTTAGCCCTAGCGTTGTTTGTGCGTTTGAGGACACTCGCTCAGCCAAGCTGCAAGGG
>gene=chr20_40322026-40322329; species=rheMac
CAT-CCTCAAGCTGATATTTCGATTAAACAAATTTTAGAATTCTGAGAAATGGCGAAATTATGTAAAAGAAACAAATGATATTGGCCCTAAATTACTCTCCAGCCCCTGCTGCTCATCGGACCCTTTATGAGGTTACAAAGAACCATGGCGCTGCGCATATGGGGGATCCATTTTACCCACCGTACTTAGATCAAGCTGCGACTTCCGCCCTCATGGAGCGCCTGCTGCTATTCCGGGTGTGCTCATTTATCCCTATCGTTTTTTGTGCGTTTGAGGACATTCGCTCAGCCAAGCTGCAAGGG
>gene=chr20_40331344-40331635; species=hg19
tctaagttctgatcaatgcaatataaaccagaagtatcacgaggaccttccagatactccccttaaggggatctggcctgcctgggtggtgaatcccttcttctcttctctttacccagggctatagacaaaatggctgcagcctcagttgccattttgtgtcaagaggcaatgtgttactgatgaaagggcagactaacagcaagacactttcctcccagacctcatacccgctctggattgcttacctctagacttagacctgagagaaaaataaacccccttgtttaa
>gene=chr20_40331344-40331635; species=bosTau
actatatcctggtca-tgcaatataaa-caggaatattatgaagatctgccagaaatgcttctgaaggggctctgacttgactaagaggtgcatccctttttcccttcctcctgc-agggactatagacaaaatggctgtagccttaacagctgttttgtgccaagaggcaatatgttaataatgacatggcgtaaagacagcaagagtctgtgtccctagacctcataccagttctgggtttcttagctcca-acttcaacctgagaggaaaataaacccttttgtataa
>gene=chr20_40331344-40331635; species=calJac
tctaagttctggttaatgcaatataaaccagaagcatcgggagggccttccagctatactccttaaggggatctggcctgcctgga-ggtcaattccttcttctctttgctttacccaaggctgttgacaaaatggctgcagcctcagttgccattttgtgtcaagaggcaatgtgttactgatgtaagggcagacagacagcaagagtctttcctcccagacctcatacctgctctgcatcgcttacctctagactttaaactgagacaaaaataaacccctatgtttaa
>gene=chr20_40331344-40331635; species=canFam
attgtatactaatca-tgcaatataag-cagaagtgttatgggaacctacaaataatgctccttaaggggatctgaatcagctgggaggtgcctcccttcttcccttctctctgc-caggattaaagacaaaatggctgcaacctcagcagtcattttgctccaagaggcaatttgttcatgatgaaaggacaaatagacatcaagagtctgcatccctggacctcatatccgctctagattgcttagctccagactttaacctgagagaaaaaaaaaacctt-tgtttaa
>gene=chr20_40331344-40331635; species=equCab
agtaagttctggtca-tgcgatataat-cagaagtgttacgaggacctaccggaaatggtccttaacgggatttgactgagctgggacgtgaatcccttcttccctttcctctgc-caggaccatagacaaaatggctgcagcctcagcagccattttatgccaagaggcaatatgttaataatgaaagggtagaaggatatcaaaagtctttgtccctagacctcataccagctctggattgcctggctccatactttaacctgagagaaaaataaacccttttgtttaa
>gene=chr20_40331344-40331635; species=gorGor
tctaagttctgatcaatgcaatataaaccagaagtatcacgaggaccttccagatactccccttaaggggatctggcctgcctgggtggtgaatcccttcttctcttctctttacccagggctatagacaaaatggcggcagcctcagttgccattttgtgtcaagagacaatgtgttactgatgaaagggcagactaacagcaagac-ctttcctcccggacctcatacccgctctggattgcttacctctagacttagacctgagagaaaaataaacccccttgtttaa
>gene=chr20_40331344-40331635; species=panTro
tctaagttctgatcaatgcaatataaaccagaagtatcacgaggaccttccagatactccccttaaggggatctggcctgcctgggtggtgaatcccttcttctcttctctttacccagggctatagacaaaatggctgcagcctcagttgccattttgtgtcaagaggcaatgtgttactgatgaaagggcagactaacagcaagacactttcctcccagacctcatacccgctctggattgcttacctctagacttagacctgagagaaaaataaacccccttgtttaa
>gene=chr20_40331344-40331635; species=papHam
tctaagttctgatcaatgcaatataaaccggaagtatcacgaggaccttctagatatactccttaaggggatctggcctgcctgggtggtgaatcccttcttctct-----ttacccagggctgtagacgaaatggctgcagcctcagttgccatttggtgtcaagaggcgatgtgttactgatgaaagggcagactaatagcaagagtctttcctcccagacctcatacccgctctggattgcttacctctagactttaacctgagggaaaaataaacccccttgtgtaa
>gene=chr20_40331344-40331635; species=ponAbe
tctaagttctgatcaatgcaatataaaccggaagtatcacgagggccttccagatataccccttaaggggatctggcctgcctgggtggtgaatcccttcttctcttctc-ttacccagggctgtagacaaaatggctgcagcctcagttgccattttgtgtcaagaggaaatgtgttactgatgaaagggcagactaacagcaagagtctttcctcccagacctcatacctgctctggattgcttacctgtagacttagacct--gagaaaaataaacccccttgtttaa
>gene=chr20_40331344-40331635; species=rheMac
tctaagttctgatcaatgcaatataaacgggaagtatcacgaggaccttctagatatactccttaaggggatctggcctgcctgggtggtgaatcccttcttctct-----ttacccagggctgtagacaaaatggctgcagcctcatttgccatttggtgtcaagaggcgacgtgttactgatgaaagggcagactaatagcaagagtctttcctcccagacctcatactggctctggattgcttacctctagactttaacctgagggaaaaatagaccccctcatttaa
>gene=chr20_43150241-43150460; species=hg19
TGGGAGCTGTCATTCCTTGGTCCCTCTCCAGCTCCAGAGGAACCTAGTCAGGAAGCCTCGCAGGGCGGAGCCATCCGAATTGTAAACAATGGCGGCCTAGCCTCTTCCGTTCCCCGAGGAACCCGGAGGGCGAGCCGCCTAAGCTGGACCTGAGGGTATCGCGGATTTGCGTCTGGGGCCCCGGAGACCCTCTGTAGCCCAGGGCCTGCTGACATCCCG
>gene=chr20_43150241-43150460; species=bosTau
AGAGA--GCCCAGCCCC-GGCCCCATCCCAGCTCCAGAGGAACCCA-GCCGGAAGGCTGGCGGGGCGGGGCAATC-AGATTGTAAACAATGGAGACCTGGCCTCTTACGTTCCTCAGCAAACGCAGAAGAAGAACGGCCGCATCC-GATCGCCGCGCATCGCGGATTTCACCCTGGACCCCGGGATACCCTCTGCAACCCAGGGTCCCCTCAACCCCCG
>gene=chr20_43150241-43150460; species=calJac
TGGGAGCTCTCATTCCTTGGTCCTACTCCAGTTCCAGAAAAACCTATTCAGGAAGCCTCGCAGGGCGGGGCCATCCGACTTGTAAACAATGGCGGCCTAGCCTCCGCGGTTCCCCGACGAACCCGGAAGGCGAGTCGCCTGATCCTGACCTGAGGGTATCGCGGATATGGGCCTGGGGCCCCGGAGACCCTCTGTAGCCCAGGGCCTCCTGACATCCCG
>gene=chr20_43150241-43150460; species=canFam
CGGAA-CTCTCATTCCGCGGTCCGGTTCCAGCGCCCGAGGAACCCAGGCCGGAAACCCCGCGGGGCGGGGCAATCGAAATTGTAAACAATGACGGCCTGGCCTCCTACGTTCCCCCACAAACCCGGAAGGCGAGCCGCCCGATCCCGACCCGGGGGCATCACGGATTTGGGTCTGCGCCCCCGGATACGCTCTGCAGCCCAGGGCCCCACAAGCCCCCA
>gene=chr20_43150241-43150460; species=equCab
CGGGA--GCCCATTCCTCGTCCTCG--CCAGCTCCGGAGGAGCCCAGGCCAGAGGGCCGGCGGGGCGGGGCAATCGAAATTGTAAACAATGGCGG-CTGGCCTCCTGCGTTTCTCAACAAACCCGGAGGGCGAGCCGCCCGGTCCC--GCCGGGGGCAGCGCAGATTTCGGCCTGGGCCGCCGGACACCCTCTGCAGCCCAGGGGCCCCCGGGCCTCTG
>gene=chr20_43150241-43150460; species=gorGor
TGGGAGCTGTCATTCCTTGGTCCCTCTCCAGCTCCAGAGGAACCTAGTCAGGAAGCCTCGCAGGGTGGAGCCATCCGAATTGTAAACAATGACGGCCTAGCCTCTTCCGTTCCCCGAGGAACCCGGAGGGCGAGCCGCCTAACCTGGACCTGAGGGTATCGCGGATTTGCCTCTGGGGCCCCGGAGACCCTCTGTAGCCCAGGGCCTCCTGACATCCCG
>gene=chr20_43150241-43150460; species=panTro
TGGGAGCTGTCATTCCTTGGTCCCTCTCCAGCTCCAGAGGAACCTAGTCAGGAAGCCTCGCAGGGCGGAGCCATCCGAATTGTAAACAATGGCGGCCTAGCCTCTTCCGTTCCCCGAGGAACCCGGAGGGCGAGCCGCCTAAGCTGGACCTGAGGGTATCGCGGATTTGCGTCTGGGGCCCCGGAGACCCTCTGTAGCCCAGGGCCTCCTGACATCCCG
>gene=chr20_43150241-43150460; species=papHam
TGGGAGCTCTCATTCCTTGGTCCCACTCCAGCTCCGGAGGAACCCAGTCAGGAAGCCTCGCAGGGCGGAGCCATCCGAATTGTAAACAATGGCGGCCGA-CCTCCTCCGTTTCCCGAGGAACCCAGAGGGCGAGACCCCTGATCCCGACCTAAGGGTATCGCGGATTTGGGTCTGGGGCCCCGGACACCCTGTGTAGCCCAGGGCCTCCTGACATCCCG
>gene=chr20_43150241-43150460; species=ponAbe
TGGGAGCTCTCATTCCTTGGTCCCTCTCCAGCTCCAGAGGAACCTAGTCAGGAAGCCTCGCAGGGCGGAGCCATCCGAATTGTAAACAATGGCGGCCTAGCCTCCTCCGTTCCCCGAGGAACCCGGAGGACGAGCCGCCTAACCTGGACCTGAGGGTATCGCGGATTTGCGTCTGGGGCCCCGGAGACCCTCTGTAGCCCAGGGCGTCCTGACATCCCG
>gene=chr20_43150241-43150460; species=rheMac
TGGGAGCTCTCATTCCTTGGTCCCACTCCAGCTCCGGAGGAATCCAGTCAGGAAGCCTCGCAGGGCGGAGCCA-CCGAATTGTAAACAATGGCGGCCGA-CCTCCTCCGTTTCCCGAGGAACCCAGAGGGCGAGACCCCTGATCCCGACCTAAGGGTATCGCGGATTTGGGTCTGGGGCCCCGGACACCCTGTGTAGCCCAGGGCCTCCTGACATCCCG
>gene=chr20_43312324-43312550; species=hg19
AAGCTCTGGAAGGCAGGTTTCTGCTTTCTGCTGCCCTCCAGTGGGCAAAGAAAGCAAACCTCTGGATCCATCTGGAAGCAGGTAGCAGGTGTTGCCCAAGTCAGCTGCGGCTAATAGTaataataatggctgccgctcaatgagcacttaccacgtgcagacgtttttacacctaatctaatgtaacctaacccctttaagcaatttaattaacatttaattcctc
>gene=chr20_43312324-43312550; species=bosTau
GAG-ACGGCATGTC--ATTTGTGATTTCTGGTGCCCGCCAGTGGGCAGAGAGAGCAAATCTCTGGATCCCTCAAGTTGCCGGGAGCCAG------CAAAGTCAGTGGCTCCTGCCC---CAGCTAATGGCTGCcgcttaccacgtgcaggccccgcgcaggcgcttttacacctaatctaacg-----tgattcctgcg--------------------agaactc
>gene=chr20_43312324-43312550; species=calJac
AAGCTCTGGAATGCAGGTTTGTGCTTTCTGCTGCCCTCCAGTGGGCAAAGAAAGCAAAGCTCTGGATCCATCGGGAAGCCGGTAGCCAGTGTTGGCCGTGTCAGCTGCTGCTAATGGTaataataacggctgccgctcaatgagcacttgccacgtgcaggcatttttacacctaatctaat------taacccctttaaacaattaaattaacatttcattcctc
>gene=chr20_43312324-43312550; species=canFam
CAGCACTGGACAT---GTTTGTGATATCTGGTTCCCTCTAGTGGGCAAAGAGCACAAACCTCTGGATCCCCCAGGGACCTGGGACCCAGCCTTGCCGAAGTCAGCTACCCTTGCTT---CTGCTAATGGTTGGCACACAa---gtgcttaccgtgcgcaggcactctgacacctaatctcatg-----taattcctgca--------------------ataactc
>gene=chr20_43312324-43312550; species=equCab
GAGCGCTGGACGT---CTTTGTGAATTCTGGTGCCCTCTAGTGGGCAAAGAGAGCAAACCTCCGGATCCCTC-GGGAGCTGGGAGCCAGCCTT---GAAGTCAGCCGCTCCTG------CTGCtaatggttgccaggcag---gtacttaccacgtgcaggtgcttttacaccgaatctaata-----gaagtcctgaa--------------------ataactc
>gene=chr20_43312324-43312550; species=gorGor
AAGCTCTGGAAGGCAGGTTTCTGCTTTCTGCTGCCCTCCAGTGGGCAAAGAAAGCAAACCTCTGGATCCATCCGGAAGCAGGTAGCAGGTGTTGCCCAAGTCAGCTGCGGCTAATAGTAATaataatggctg-cgctcaatgagcacttaccacgtgcagacgtttttacacctaatctaatg-----taacctctttaagcaatttaattaacatttaattcctc
>gene=chr20_43312324-43312550; species=panTro
AAGCTCTGGAAGGCAGGTTTCTGCTTTCTGCTGCCCTCCAGTGGGCAAAGAAAGCAAACCTCTGGATCCATCCGGAAGCAGGTAGCAGGTGTTGCCCAAGTCAGCTGCGGCTAATAGTAATaataatggctgccgctcaatgagcacttaccacgtgcagatgtttttacacctaatctaatg-----taacccctttaagcaatttaattaacatttaattcctc
>gene=chr20_43312324-43312550; species=papHam
AAGCTCCGGAAGGCCGGTTTCTGCTTTCTGCTGCCCTCCAGTGGGCAAAGAAAGCAAACCTCTGGATCCATTGGGAAGCTGGTAGCCGGTGTTGCCCAAGTCAGCTGCGGCTAATGGTAACaataatagctgccgctcaatgagcacttaccacgtgcag-cgtttttacatctaatctaatg-----taacccctttaaacaatttaattaacatttaattcctc
>gene=chr20_43312324-43312550; species=ponAbe
AAGCTCTGGAAGGCAGGTTTCTGCTTTCTGCTGCCCTCCAGTGGGCAAAGAAAGCAAACCTCTGGATCCATCCAGAAGCAGGTAGCAGGTGTTGCCCAAGTCAGCTGCGGCTAATAGTGATGATaatggctgctgctcaatgagcacttaccacgtgcaggcgtttttacacctaatctaatg-----taacccctttaagcaatttaattaacatttaattcctc
>gene=chr20_43312324-43312550; species=rheMac
AAGCTCCGGAAGGCCGGTTTCTGCTTTCTGCTGCCCTCCAGTGGGCAAAGAAAGCAAACCTCTGGATCCATCAGGAAGCGGGTAAGCCGCGTTGCCCAAGTCAGCTGCGGCTAATGGTAACaataatagctgccgctcaatgagcacttaccacgtgc-ggcgtttttacatctaatctaatg-----taacccctttaaacaatttaattaacatttaattcctc
>gene=chr20_43540120-43540295; species=hg19
acaaacaaaaaaGAAACAACAACGAAAATAGTGGCTTTAACATTCTGATGTAAGACTCCAGAAACTCACCCAAAAAATGGCCGGCGTCCACTAGAGGGATCCCTTGCGCCAGGTCGCCTGGGTGAACCTGGTGGTTGCCTGAGTGGGTGGTTTGCTAGGGAAGGGGTTGTTCCGC
>gene=chr20_43540120-43540295; species=bosTau
--------------------------------------------------------------------------------------------------------------------------------------------------------TGCTGGG------GAGGTTTGGC
>gene=chr20_43540120-43540295; species=calJac
------------------------------GTGGCTGTAACATTGTGATATAAGACTCCAGAAACTCACCCAAAAAAGGCCTCGAGTCCACTAGAGGGATCCCTTGCGCCAGGCCTCCTGGGTGGACTGATCAGTTCCCTGAGTGGGGGGTTTGCTGGGGAAGGGGTTGTCCCAT
>gene=chr20_43540120-43540295; species=canFam
--------------------------AATGGCAACTATAACACTGAGGCGTAAAACTCCAGAAA-AAAAACAAA--AGGGCT---ATCCAAACAACGCCACTCTTACTCTGGGTCTCCTGGGTGGGTGGGAAGGTTTCCTAAA-AGAGGATTTGCTGGG------GTGGTTCTCC
>gene=chr20_43540120-43540295; species=equCab
--------------------------AACAGTACCTGTGATGTTCAGGTGTAAGACTTGACAAATTTAACCCAA--AGGCCT---GTTCAAA-AGAGGGGCCCTTGCTCTGGGTCTCGCAGGTGGATGGGGAGGGTCCCTGAGCCGGGGGTTTGCTGGG------GTGGTTCTGC
>gene=chr20_43540120-43540295; species=gorGor
aaaaacaaaaaaGAAACAACAACGAAAATAGTGGCTTTAACATTCTGACGTAAGACTCCAGAAACTCACCCAAAAAATGGCCGGGGTCCACTAGAGGGATCCCTTGCGCCAGGTCGCCTGGGTGGACCGGGTGGTTGCCTGAGTGGATGGTTTGCTGGGGAAGGGGTTGTTCCGC
>gene=chr20_43540120-43540295; species=panTro
acaaacaaaaaaGAAACAACAACGAAAATAGTGGCTTTAACATTCTGACGTAAGACTCCAGAAACTCACCCAAAAAATGGCCGGAGTCCACTAGAGGGATCCCTTGCGCCAGGTCGCCTGGGTGGACCGGGTGGTTGCCTGAGTGGGTGGTTTGCTAGGGAAGGGGTTGTTCCGC
>gene=chr20_43540120-43540295; species=papHam
aacaacaacaac--aacagcaacaaAAATAGTGCCTTTAACATTCTCACCTAAGACTCCAGAA----TCCCAAAAAATGCCCGGAGTCCACTAGAAGGATCCTTTGCGCCAGGCCGCCTGGGTGGACCAGGCCGTTCCCTGAGTGGGTGATTTGCTGGGGAAGGGGTTGTTCCGC
>gene=chr20_43540120-43540295; species=ponAbe
aaaaaaaaaaaccaaacaacaacaaaaaTAGTGGCTTTAACATTCTGACGTAAGACTGCAGAAACTCACTCAAAAAATGCTCGGGGTCCACTAGAGGGATCCCTTGCGCCAGGTCGCCTGGGTGGACCGGGTGGTTCCCTAAGTGGGTGGTTTGCTAGGGAAGGGGTTGTTCCGC
>gene=chr20_43540120-43540295; species=rheMac
aacaacaacaacaaaacagcaacaaAAATAGTGCCTTTAACATTCTGACCTAAGACTCCAGAA----TCCCAAAAAATGCCCGGAGTCCACTAGAAGGATCCCTTGCGCCAGGCCGCCTGGGTGGACCAGGCCGTTCCCTGAGTGGGTGATTTGCTGGGGAAGGGGTTGTTCCGC
>gene=chr20_44044669-44044923; species=hg19
GTCGCTCTGATAACCGCATCCCGGTTTCCGGGACGACAGCGGAAGTCACTTCTCACACGCCTTTCTTATTGGATACCGGCTTTTCATGGGGCCGAGCGCCGCTGGGTAGGCGGAAGTAGCCGCAGGCATGGCGGCGGCTATGCCGCTTGCTCTGCTCGTCCTGTTGCTCCTGGGGCCCGGCGGCTGGTGCCTTGCAGAACCCCCACGCGACAGCCTGCGGGAGGAACTTGTCATCACCCCGCTGCCTTCCGGGG
>gene=chr20_44044669-44044923; species=bosTau
GTCGTTGTGATAGCTGCACCCCGACTTCCGGGATAGCACCGGAAGTCACTTATCTTCCGCTCTTCCTATTGGAGGCCGCCCTTTCGCAGGGGTGGG-GCCACTGGG-AGGTGGAAGCAGCCGCAGGCATGGCGGCGCCCGTGAGGATTTTCCTGCTGGTGCTGCTGCTTCTGGGACCGGGCGGCTGGGGCCGGGCGGAGCCCCCACGCGACAGCCTGCGAGAGGAGCTAGTCATCACCCCGCTGCCTTCAGGGG
>gene=chr20_44044669-44044923; species=calJac
GTCGCTCTGATAACTGCATCCCGGTTTCCGGGACGGCACCGGAAGTTACTTCCCATACGCCTTTCCTATTGGATGCCGGCCTTCCATGGGGGCTAGCGCCGCTGGGAAGGCGGAAGTAGCCGCAGGCATGGCGGCGGCCATGCCGCTTGCTCTATTTGTCTTGCAGCTTCTGGGGCCCGGCGGCTGGTGCCTTGCAGAACCCCAGCGCGACAGCCTGCGAGAGGAGCTTGTCATCACTCCGCTGCCTTCCGGAG
>gene=chr20_44044669-44044923; species=canFam
GCCGCTCGGGGAGCCTCGCCCCGGCTTCCCGGATGGCACCGGAAGTCATTTCTCGTGCGCTCTTCCTATTGGACGTCGG-CTTTCGCGGGGGCGGGCACCACGGGC-GGGCGGAGGCAGCCGCGGGCATGGCGGCGGCCTTGCGGCTCGTGTGGCTCGCGCCGCTGCTCCTGGGGCTGGTGGACGGGGGCCGAGCAGAGCCCCCACGAGATGCGCTGCGGGAGGAGCTCGTTATCACCCCGCTGCCTTCCGGGG
>gene=chr20_44044669-44044923; species=equCab
GTCGCTCTGGCAACTGCA-CCCGGTTTCCGGGATGGCACCGGAAGTCGCTTCTCATACGCTCTTCCCATTGGAGGCCGGCCTCTCGTGGAGGCGGGCGCTGTTGGC-AGACGGAAGCAGCCGCAGGCATGGCGGTGGCCGTGCGGCTGGCACTGATTGTACTGCTGCTCCTGGGACCAGGCGGCTGGGGCCATACAGAGCCCTCACGCGACAGCCTGCGGGAGGAGCTGGTCATCACCCCGCTGCCTTCTGGGG
>gene=chr20_44044669-44044923; species=gorGor
GTGGCTCTGATAACCGCATCCCGGTTTCCGGGACGACAGCGGAAGTCACTTCTCACACGCCTTTCTTATTGGATACCGGCTTTTCATGGGGCCGAGCGCCGCTGGGTAGGCGGAAGTAGCCGCAGGCATGGCGGCGGCTATGCCGCTT-CTTTGCTGGTCTTGTTGCTCCTGGGGCCCGGCGGCTGGTGCCTTGCAGAACCCCCACGCGACAGCCTGCGGGAGGAACTTGTCATCACCCCGCTGCCTTCCGGGG
>gene=chr20_44044669-44044923; species=panTro
GTCGCTCTGATAACCGCATCCCGGTTTCCGGGACGACAGCGGAAGTCACTTCTCACACGCCTTTCTTATTGGATACCGGCTTTTCATGGGGCCGAGCGCCGCTGGGTAGGCGGAAGTAGCCGCAGGCATGGCGGCGGCTATGCCGCTTGCTCTGCTCGTCCTGTTGCTCCTGGGGCCCGGCGGCTGGTGCCTTGCAGAACCCCCACGCGACAGCCTGCGGGAGGAACTTGTCATCACCCCGCTGCCTTCCGGGG
>gene=chr20_44044669-44044923; species=papHam
GTCGCTCTGATAACCGCATCCCGTCTTCCGGGACGGCACCGGAAGTCACTTCTCATACGCCTTTCCTATTGGATACCGGCTTTTCATGGGGCCGAGCGCCGCTGGGTAGGCGGAAGTAGCCGCAGGCATGGCGGCGGCTATGCCGCTTGCTCTGCTCGTCCTGCTGCTCCTGGGGCGCAGAGGCTGGTGCCTTGCAGAACCCCCACGCGACAGCCTGCGGGAGGAACTTGTCATCACCCCACTGCCTTCCGGGG
>gene=chr20_44044669-44044923; species=ponAbe
GTCGCTCTGATCACCGCATCCCGGTTTCCGGGACGACACCGGAAGTCACTTCTCACACGCCCTTCTTATTGGATACCGGCTCTTCATGGGGCCGAGCGCCGCTGGGTAGGCGGAAGTAGCCGCTGGCATGGCGGCTGCTATTCCGCTTTCTCTGCTCGTCCTGCTGCTCCTGGGGCCCGGCGGCTGGTGCCTGGCAGAACACCCACGCGACAGCCTGCGGGAGGAACTCGTCATCACCCCGCTGCCTTCCGGGG
>gene=chr20_44044669-44044923; species=rheMac
GTCGCTCTGATAACCGCATCCCGGTTTCCGGGACAGCACCGGAAGTCACTTCTCATACGCCTTTTGTATTGGATACCGGCTTTTCATGGGGCCGAGCGCCGCTGGGTAGGCGGAAGTAGCCGCAGGCATGGCGGCGGCTATGCCGCTTGCTCTGCTCGTCCTGCTGCTCCTGGGGCGCAAAGGCTGGTGCCTTGCAGAACCCCCACGCGACAGCCTGCGGGAGGAACTTGTCATCACCCCACTGCCTTCCGGGG
>gene=chr20_44509770-44510002; species=hg19
CTGAAAGCGAATTCCTCAGACATTGGTCCGAGTCACTGCGATGCTGACGCTGTGGTTGGTGAGTTTGGATGTCAGTCAGAGTCGGAGGCAGGGTCAAATAGGGAGAAATGGCGACGGAGCCTGGCTGTGGGTGAGTGCTTCCTGAAGGGGTGAAAGTGTGAGACAGCGGATCACCGCAGTTAGCCGTCACACAGCTCCCAAAGGGATGGGAGGGAGGTTTTCTTCTCATCCG
>gene=chr20_44509770-44510002; species=bosTau
CCTAAAGCGAATTCCTCAGGCATTGGCCTGAGTCACGG-GAAGCTGGCACCGCGGTTGGTGAGCCTAGAGGTCAGTCAGAGTCAGAGGCAGGGTCAAATAGGGAGAAATGGCGACGGAGCCAAGCTGT-GGTGAGTAATTCCTGAAGGGGT---GGTGTGAGGCAGCTGGTGACCGTAGTCA-CCATGACACAGCCCCCAAAGGGGTGGGAGGTTGA----CTTCTCTTCTG
>gene=chr20_44509770-44510002; species=calJac
CTGAAAGCGAATTCCTCAGACATTGGCCCGAGTCACTGCGATGCTGATGCCGTGGTTGGTGAGTTTGGAGGTCAGTCAGAGTCGGAGGCAGGGTCAAATAGAGAGAAATGGCGACGGAGCTAGGCTGTGGGTGAGTGATTCCTGAAGGGGTGTAAGTGTGAGACAGCGGATTTCTGCGGTCAGCCGTCACACAACTCCCAAAGGGGTGGGAGGAAGGTTGTCTT---ATCCG
>gene=chr20_44509770-44510002; species=canFam
CCGAACGCGAACTCTTCAGGCATTGGCCCGAGTCTCGGCGAAGCTGGCGCCGCGGTTGGTGAGCCTAGAGGTCAGTCAGAGTCAGAGCCAGGGTCAAATAGGGAGAAATGGCGACGGAGCCAGGCCGTGGGTGAGTGATTTCTGAAGGGGTGGAGGTGTGAGGCAACTGATGACCGCGGTCAGCCATGACACAGCTCCCAAAGGGGTGGGAGGTTGA----CTTCTCTTCTG
>gene=chr20_44509770-44510002; species=equCab
CCGAACACGAACTCCTCAGGCGTTGGCCCGAGTCACGG-GAAGC-GGCGCCGCGGCTGGTGATCCTAGAGGTCAGTCACAGTCAGAGGCAGGGTCAAATAGGGAGAAATGGCGACAGAGCCAGGCTGTGGGTGAGTGGTTTTTGAAGGGGTGGAGGTGTGAGGCACCTGATGACCACCGTCACCCATGACACGGCTCCAAAAGGGGCGGGAGGATGA----CTGCTCTTCTG
>gene=chr20_44509770-44510002; species=gorGor
CTGAAAGCGAATTCCTCAGACATTGGTCCGAGTCACTGCGATGCTGACGCTGTGGTTGGTGAGTTTGGATGTCAGTCAGAGTTGGAGGCAGGGTCAAATAGGGAGAAATGGCGACGGAGCCTGGCTGTGGGTGAGTGCTTCCTGAAGGGGTGGAAGTGTGAGACAGCGGATCACCGCAGTTAGCCGTCACACAGCTCCCAAAGGGTTGGGAGGGAGGTTTTCTTCTCATCCG
>gene=chr20_44509770-44510002; species=panTro
CTGAAAGCGAATTCCTCAGACATTGGTCCGAGTCACTGCGATGCTGACGCTGTGGTTGGTGAGTTTGGATGTCAGTCAGAGTCGGAGGCAGGGTCAAATAGGGAGAAATGGCGACGGAGCCTGGCTGTGGGTGAGTGCTTCCTGAAGGGGTGGAAGTGTGAGACAGCGGATCACCGCAGTTAGCCGTCACACAGCTCCCAAAGGGATGGGAGGGAGGTTTTCTTCTCATCTG
>gene=chr20_44509770-44510002; species=papHam
CTGAAAGTGAATTCCTCAGACATTGGCCCGAGTCACTGCGATGCTGACACCGTGGTTGGTGAGTTTGGATGTCAGTCAGAGTCGGAGGCAGGGTCAAATAGGGAGAAATGGCGACGGAGCCAGGCTGTGGGTGAGTGATTCCTGAAGGGGTGGAAGTGTGAGACAGTGGATTACCGCAGTCAGCCGTCATACAGCTCCCAAAGGGGTGTGAGGGAGGTTTTCTTCTCATCCG
>gene=chr20_44509770-44510002; species=ponAbe
CTGAAAGCGAATTCCTCAGACATTGGTCCGAGTCACTGTGATGCTGACGCTGTGGTTGGTAAGTTTGGATGTCAGTCAGAGTCGGAGGCAGGGTCAAATAGGGAGAAATGGCGACGGAGCCTGGCTGTGGGTGAGTGCTTCCTGAAGGGGTGGAAGTGTGAGACAGCGGATCACCGCAGTCAGCTGTCACACAGCTCCCAAAGGGATGGGAGGGAGGTTTTCTTCTCATCCG
>gene=chr20_44509770-44510002; species=rheMac
CTGAAAGTGAATTCCTCAGACATTGGCCTGAGTCACTGCGATGCTGGCACCGTGGTTGGTGAGTTTGGATGTCAGTCAGAGTCGGAGGAAGGGTCAAATAGGGAGAAATGGCGACGGAGCCAGGCTGTGGGTGAGTGATTCCTGAAGGGGTGGAAGTGTGAGACAGTGGATCACCGCAGTCAGCCGTCATACAGCTCCCAAAGGGGTGTGAGGGAGGTTTTCTTCTCATCCG
>gene=chr20_44563101-44563724; species=hg19
GGGGACGTGCCAGTGAATTCATTCCTTCCTCAGTCCACCCGCAGGCCTACAAAGCTGTCTCCCCTTCCTCAGCGCCACAAGGAACAGCAGGGACGGATGGGAAGAAGGGGAGGGGGCCGAAAGCAAGCTGGGTGCGAGGAGCCAGCCGACCCTGCCACACTCAAGATGGCGGCGCGGCCGCGGCGAGGTCCCTCAGAGGCGGTACCAGCGCATGCGCAGCGCGGAGTCCCGGCCCGGGACACAAGATGGCGGCAGCGGCGCTGGGGAGGGCGAGGCGGAGGCGGCAAAACGGGCGGTCGAGCAGAACGTGTAGCCGCGTCCCCTCCAGTCCGCTCCGGGCAGGTAAGAGTCCCAGGAAGCCATGGTCCCGCAGCGAGCCGCGCCAGGGTCTGGGGATCCGAAGCTGGGGGGCGGCGGCCCCTCCGGCGCTTTCTGCTCGGGACTGCCGCTTGCCCTGTCTCTGTTGCCGCCGCCATCTTAGACCCGCGGGTGGGCGGCCGCGCCGGTGGCCGAAGTGAGGGAGGTGGGCCCGGAGAGCCCCAGCGGAGCGGGCTCTAGGGCCCCTCCGCTGCTGCCGCCGCCACCGCCTTTGTGTCGGGCTCCGACTCTGAGTCGCCTCAgcc
>gene=chr20_44563101-44563724; species=bosTau
GGGCACGTGCTTGTGGGTTCGTT----CCTCAGTCCACCCCAGGGCCTGCAAAGCTGCCTCCCGTCCCTTAGACCCGTTTGGAACAGCAGGGAAGGACAGGGAGAAAGGGAGGGGGCCCAAAGCAAGCGGGGTCTAAGGAGCCGGCCGGTCCTGCCACACTCAAGATGGCGGCGCGGCAGCGGCGAAGTCCCTCAGAGGCGGTACCAGCGCATGCGCAGCGCGGAGTCCCGGCCCGGGACACAAGATGGCGGCAGCGGCGTTGGGGAGGGCGAGGCGGAGGCGGCAAAACGGGCGGTCGAGCAGAACGTGTAACCGCGTCCCCTCGAGTCCGCTGCGGGCAGGTAAGAGCCCCGGGAAGCCATGGTCCCGCCGCGAGCCGCGCCAGGGTCTGGGGTTCCGAAGCCAGGCGGCGGTGGCCCCTCCGGCGCTTTCCGCTCCGGGCTACCGCTTGTCCCGTCTCTGCCGCCGCCGCCATCTTAGGCCCACGGGTGGGCGGCCGAGCCGGTGGCCTGGATGAGCGAGTTGGGTCCGGGGAGCGCGGGCGGAGCGGCCTCTAGGGCCTCTCCGCTGCTGCCGCCGCCACCGCCTTTGTGTCGGGCGCCGACTCTGAGTCGCCTCAgcc
>gene=chr20_44563101-44563724; species=calJac
GGGGGAGTGCCAGTGAATTAATTCCTTCCTCAGTCTACCCCCAGGCCTACAAAACTGTCTCCCCCTCCCCAGTGCCCCAAGGAACAGCAGGGACGGATGAGAGGAAGGGGAGGGGGCCGAAAGCAAGCTAGGTGCTAAAAGACAGCCGACCCTGACACACTCAAGATGGCGGCGAGGCCGTGGCAAGGTCCCTCAAAGGCGGTACCAGCGCATGCGCAGCGCGGAGTCCCGGCCCGGGACACAAGATGGCGGCAGCGGCGCTGGGGAGGGCGAGGCGGAGGCGGCAAAACGGGCGGTCGAGCAGAACGTGTAGCCGCGTCCCCTCGAATCCGCTCCAGGCAGGTAAGAGTCCCAGGAAGCCATGGTCCCGCAGCGAGCCGCGCCAGGGTCTGGGGATCCAAAGCCGAGCGGTGGCGGCCCCTCCGGCGCTTTCTGATCGGGGCTGCCGCTTGCCCCGGCTCTGTTGCCGCCGCCATCTTAGACCCGCGGGTTGGCAGCCGCGCCGGTGGCCGAGGCGAGGGAGGTGGGCCCGGAGAGCTCGAGCGGAGCGGCCTCTAGAGCCCCTCCGCTGCTGCCGCCGCCACCGCCTTTGTGTCGGGCTCCGACTCTGAGTCGCCTCAgcc
>gene=chr20_44563101-44563724; species=canFam
GGGAGCGTGCCTGTGAGCTCGTTCCTTCCTCAGTCCACCCCACGGCCCGCGGGGCTGCCGTGCCCTCTTGAGACCCGCATGGGACAACAGGGAAGGACAGGAGGAAGGGGAGGGGGCCAAAACCCAGCAGGGTCTGTGGAGTCGGCCGGTCCTGCCACACTCAAGATGGCGGCGCGGCAGCGGCGAGGTCCCTCAGAGGCGGTACCAGCGCATGCGCAGCGCGGAGTCCCGGCCCGGGACACAAGATGGCGGCAGCGGCGCTGGGGAGGGCGAGGCGGAGGCGGCAAAACGGGAGGTCGAGCAGAACGTGTAGCCGCGTCCCCTCGAGTCCGCTCCGGGCAGGTAAGAGCCCCAGGAAGCCATGGTCCCGCCGCGAGCCGCTCCGGGGTCCGGGGATCCGAAGCCGAGCGGCGGTGGCCCCTCCGGCGCTTTCAGCGGGGGGCCACCGCTTGCCCTGTCTCTGCCGCCGCCGCCCTCTAAGGCCCGCGTGCGGGCGGCCGGGCCGGTGGCTTGGGTGAGGGAGGTGGGCCCGGAGAGCGCGGGTGGAGCGGCCTCTAGGGCCCCTCCGCTGCTGCCGCCGCCACCGCCTTTGTGTCGGGCTCCGACTCTGAGTCGCCTCAgcc
>gene=chr20_44563101-44563724; species=equCab
GGGGGCGTGCTTGTGAGTTCGTTCCTTCCTCGATCCACCCCAGGACCCGCAAAACTGCCTTCCCCTTCTTAGACCCGCATGGGACAACAGGAAAGGACTGGGAGCAGGAGTGGGGGCCAAAAGCAAGCATAATCTTGGAGAGCTGTCGGTCTTGCCACACTCAAGATGGCGACGCGGCAGCG---------------------------------------------------------------------------------------------------------------------------------------------------------------------------------------------------------------------------------------------------------------------------------------------------------------------------------------------------------------------------------------------------------------------------------------------------------
>gene=chr20_44563101-44563724; species=gorGor
GGGGGCGTGCCAGTGAATTCATTCCTTCCTCAGTCCACCCGCAGGCCTACAAAGCTGTCTCCCCTTCCTCAGCGCCACAAGGAACAGCCGGGACGGATGGGAAGAAGGGGAGGGGGCCGAAAGCAAGCTGGGTGCGAGGAGCCAGCCGACCCTGCCACACTCAAGATGGCGGCGCGGCCGCGGCGAGGTCCCTCAGAGGCGGTACCAGCGCATGCGCAGCGCGGAGTCCCGGCCCGGGACACAAGATGGCGGCAGCGGCGCTGGGGAGGGCGAGGCGGAGGCGGCAAAACGGGCGGTCGAGCAGAACGTGTAGCCGCGTCCCCTCCAGTCCGCTCCGGGCAGGTAAGAGTCCCAGGAAGCCATGGTCCCGCAGCGAGCCGCGCCAGGGTCTGGGGATCCGAAGCTGGGGGGCGGCGGCCCCTCCGGCGCTTTCTGCTCGGGACTGCCGCTTGCCCCGTCTCTGTTGCCGCCGCCATCTTAGACCCGCGGGTGGGCAGCCGCGCCGGTGGCCGAAGTGAGGGAGGTGGGCCCGGAGAGCCCGAGCGGAGCGGCCTCTAGGGCCCCTCCGCTGCTGCCGCCGCCACCGCCTTTGTGTCGGGCTCCGACTCTGAGTCGCCTCAgcc
>gene=chr20_44563101-44563724; species=panTro
GGGGGCGTGCCAGTGAATTCATTCCTTCCTCAGTCCACCCGCAGGCCTACAAAGCTGTCTCCCCTTGCTCAGCGCCACAAGGAACAGCAGGGACGGATGGGAAGAAGGGGAGGGGGCCGAAAGCAAGCTGGGTGCGAGGAGCCAGCCGACCCTGCCACACTCAAGATGGCGGCGCGGCCGCGGCGAGGTCCCTCAGAGGCGGTACCAGCGCATGCGCAGCGCGGAGTCCCGGCCCGGGACACAAGATGGCGGCAGCGGCGCTGGGGAGGGCGAGGCGGAGGCGGCAAAACGGGCGGTCGAGCAGAACGTGTAGCCGCGTCCCCTCCAGTCCGCTCCAGGCAGGTAAGAGTCCCAGGAAGCCATGGTCCCGCAGCGAGCCGCGCCAGGGTCTGGGGATCCGAAGCTGGGGGGCGGCGGCCCCTCCGGCGCTTTCTGCTCGGGACTGCCGCTTGCCCTGTCTCTGTTGCCGCCGCCATCTTAGACCCGCGGGTGGGCAGCCGCGCCGGTGGCCGAAGTGAGGGAGGTGGGCCCGGAGAGCCCGAGCGGAGCGGCCTCTAGGGCCCCTCCGCTGCTGCCGCCGCCACCGCCTTTGTGTCGGGCTCCGACTCTGAGTCGCCTCAgcc
>gene=chr20_44563101-44563724; species=papHam
GAGGGCGTGCCAGTGAATTCATTCCTTCCTCAGTCCACCCGCAGGCCTACAAAGCTCTCTCCCCCTCCTCAGCGCCACAAGGCACAGCAGGGACGGATGGGAAGAAGGGGAGGGGGCCGAAAGCAAGCTGGGTGCGAGGAGCCAGCCGATCCTGCCACACTCAAGATGGCGGCACGGCCGTGGCGAGGTCCCTCAGAGGCGGTACCAGCGCATGCGCAGCGCGGAGTCCCGGCCCGGGACACAAGATGGCGGCAGCGGCGCTGGGGAGGGCGAGGCGGAGGCGGCAAAACGGGCGGTCGAGCAGAACGTGTAGCCGCGTCCCCTCGAGTCCGCTCCGGGCAGGTAAGAGTCCCAGGAAGCCATGGTCCCGCAGCGAGCCGCGCCAGGGTCTGGGGATCCGAAGCTGGGCGGCGGGGGCCCCTCCGGCGCTTTCTGCTCGGGGCTGCCTCTTGCCCCATCTCTGTTGCCGCCGCCATCTTAGACCCGCGGGTGGGCAGCCGCGCCGGTGGCCGAAGTGAGGGAGGTGGGCCCGAAGAGCCCGAGCGGAGCGGCCTCTAGGGCCCCTCCGCTGCTGCCGCCGCCACCGCCTTTGTGTCGGGCTTCGACTCTGAGTCGCTTCAgcc
>gene=chr20_44563101-44563724; species=ponAbe
-------------------------------------------------------------------------------------------------------------------------------------------------------------------------------------------------------------------------------GAGTACCGGCCCGGGACACAAGATGTCAGAAGCGGCGCT-GGGAGGGCGAGGC-GAGGCGGCAAAACGGGCGGTCGAGCAGAACGTGTAGCCGCATCCCCTCGAGTCCGCTCCGGGCAGGTAAGAGTCCCAAGAAGCCAT-GTCCCGCAGCGAGCCGCGCCAGGGTCTGGGGATCCGAAGCTGGGGGGCGGCAGCCCCTCCGGCGCTTTCTGCTCGGGACTGCCGCTTGCCCCGTCTCTGTTGCCGCCGCCATCTTAGACCCGCGGGTGGGCAGCCGTGCCGGTGGCCGAAGTGAGGGGGGTGGGCCCGGAGAACCCGAGCGGAGCGGCCTCTAGAGCCCCTCCGCTGCTGCCGCCGCCACCGCCTTTGTGTCGGGCTCCGACTCTGAGTCGCTTCAgcc
>gene=chr20_44563101-44563724; species=rheMac
GAGGGCGTGCCAGTGAATTCATTCCTTCCTCAGTCCACCCGCAGGCCTACAAAGCTCTCTCCCCCTCCTCAGCGCCACAAGGCACAGCAGGGACGGATGGGAAGAAGGGGAGGGGGCCGAAAGCAAGCTGGGTGCGAGGAGCCAGCCGATCCTGCCACACTCAAGATGGCGGCACGGCCGTGGCGAGGTCCCTCAGAGGCGGTACCAGCGCATGCGCAGTGCGGAGTCCCGGCCCGGGACACAAGATGGCGGCAGCGGCGCTGGGGAGGGCGAGGCGGAGGCGGCAAAACGGGCGGTCGAGCAGAACGTGTAGCCGCGTCCCCTCGAGTCCGCTCCGGGCAGGTAAGAGTCCCAGGAAGCCATGGTCCCGAAGCGAGCCGCGCCAGGGTCTGGGGATCCGAAGCTGGGCGGCGGCGGCCCCTCCGGCGCTTTCTGCTCGGGGCTGCCTCTTGCCCCATCTCTGTTGCCGCCGCCATCTTAGACCCGCGGGTGGGCAGCCGCGCCGGTGGCCGAAGTGAGGGAGGTGGGCCCAAAGAGCCCGAGCGGAGCGGCCTCTAGGGCCCCTCCGCTGCTGCCGCCGCCACCGCCTTTGTGTCGGGCTCCGACTCTGAGTCGCCTCAgcc
>gene=chr20_44600423-44600714; species=hg19
CCCCGGGTTGCAGGGCCGGTGGTACAGCCCGCTGGCCCCCTGGGTCAGTGGTTCGCTCCCCCCCGGTTCCCCTGCGGAGGCGGCTGACAGCGACGGTCTCGGGGCCTGGCGATTTGGGGCTGTCCCCGGCGCTGCCTGTGCTCCAGGCCCGACGCCATCTTGTGGTGGCGCCGGGTTTCCGCTCAGGCAAGTGCGAGAGCGACTAAAGGGCCTGGGACCCCGGGGCCCTGTTCGGACAGCCCCGCCGGCCTGGGACCTCGCCTCCGGGTATCCCCGCAGTGTGACCTCACT
>gene=chr20_44600423-44600714; species=bosTau
CCCCGGG-TGGAGGGTCGGTGGTACCGCCCGCAGGCCCCCAGGGTCAGTGGCTTGCTCCCCCTCGGAGCCCAGGCGGAGGGGGCTGACAGAGACGGTTCCGGGGCCTGGCGACTAGGGGCTGTCCCCGGCGCTGCCTGAGCTCCAGGCCCGACGCCATCTTGTGGCGGCGCCGGGTTTCCGCTCAGGCAAGTGCGAGAGCGACTAAAGGGCCTGGGACCCCGGGGCCCTGTTCGGACAGCCCCGCCGGCCCGGGACCTCGCCGCCGGGTCTCCCCGCAGTGTGGCCCCGCT
>gene=chr20_44600423-44600714; species=calJac
CTCCGGG-TGCAGGGTCTGTGGTACAGCCCGCTGGCCCCCTGGGTCAGTGGTTCGCTCCCCCACGGTTCCCCTGCGGAGGGGGCTGACAGCGACGGTCTCGGGGCTTGGCGACTCGGGGCTGTCCCCGGCGCTGCCTGTGCTCCAGGCCCGACGCCATCTTGCGGCCACACCGAATTTCCGCTCAGGCAAGTGCGAGAGCGACTAAAGGGCCTGGGACCCCGGGGCCCTGTTCGGACAGCCCCGCCGGCCAGGGACCTCGCCTCCGGGTATCACCGCAGTGTGACCTCACT
>gene=chr20_44600423-44600714; species=canFam
CCCCGGG-CGCAGGGTCGGTGGTACAGCCCGCAGGCCCCCCGGGTCAGTGGCTCGCTCCCCCTCGGCTCCCATGCGGAGGGGGCTGACAGCGACGGTCCCGGGGCCTGGCGACTCGGGGCTGTCCCCGGCGCTGCCTGCGCTCCAGGCCCGACGCCATCTTGCGGCGGCGCCGGGTTTCCGCTCAGGCAAGTGCGAGAGCGACTAAAGGGCCTGGGACCCCGGGGCCCTGTTCGGACAGCCCCGCCGGCCCGGGAGCTCGCCGCCGGCTCTCTCCGCAGCGTGGCCCCACT
>gene=chr20_44600423-44600714; species=equCab
CCCCGGG-TGCAGGGTCGGTGGTACAGCCCACAGGCCCCCTGGGTCAGTGGCTCGCTCCCCCTCGGTTCCCCTGCGGAGGGGGCTGACAGCGACGGTCCCGGGGCCTGGCGACTCGGGGCTGTCCCCGGCGCTGCCTGCGCTCCAGGCCCGACGCCATCTTGTGGCGGCG-CGGGTTTCCGCTCAGGCAAGTGCGAGAGCGACTAAAGGGCCTGGGACCCCGGGGCCCTGTTCGGACAGCCCCGCCGGCCCGGGACCTCGCTGCCGGGTATCCCCGCAGTGTGGCCCCACT
>gene=chr20_44600423-44600714; species=gorGor
CCCCGGGTTGCAGGGTCGGTGGTACAGCCCGCTGGCCCCCTGGGTCAGTGGTTCGCTCCCCCCCGGTTCCCCTGCGGAGGGGGCTGACAGCGACGGTCTCGGGGCCTGGCGACTTGGGGCTGTCCCCGGCGCTGCCTGTGCTCCAGGCCCGACGCCATCTTGTGGTGGCGCCGGGTTTCCGCTCAGGCAAGTGCGAGAGCGACTAAAGGGCCTGGGACCCCGGGGCCCTGTTCGGACAGCCCCGCCGGCCTGAGACCTCGTCTCCGGGTATCCCCGCAGTGTGACCTCACT
>gene=chr20_44600423-44600714; species=panTro
CCCCGGGTTGCAGGGTCGGTGGTACAGCCCGCTGGCCCCCTGGGTCAGTGGTTCGCTCCCCCCCGGTTCCCCTGCGGAGGGGGCTGACAGCGACGGTCTCGGGGCCTGGCGATTTGGGGCTGTCCCCGGCGCTGCCTGTGCTCCAGGCCCGACGCCATCTTGTGGTGGCGCCGGGTTTCCGCTCAGGCAAGTGCGAGAGCGACTAAAGGGCCTGGGACCCCGGGGCCCTGTTCGGACAGCCCCGCCGGCCTGGGACCTCGCCTCCGGGTATCCCCGCAGTGTGACCTCACT
>gene=chr20_44600423-44600714; species=papHam
CCCCGGGTTGCAGGGTCGGTGGTACAGCCCGCTGGCCCCCTGGGTCAGTGGTTCGCTCCCCCCGGGTTCCCCTGTGGAGGGGGCTGACAGCGACGGTCTCGGGGCCTGGCGACTTGGGGCTGTCCCCGGCGCTGCCTGTGCTCCAGGCCCGACGCCATCTTGTGGTGGCGCCGGGTTTCCGCTCAGGCAAGTGCGAGAGCGACTAAAGGGCCTGGGACCCCGGGGCCCTGTTCGGACAGCCCCGCCGGCCCGGGAACTCGCCTCCGGGTAACCTCGCAGTGTGACCTCACT
>gene=chr20_44600423-44600714; species=ponAbe
CCCCGGGTTGCAGGGTCGGTGGTACAGCCCTCTGGCCCCCTGGGTCAGTGGTTCGCTCCCCCCCGGTTCCCCTGCGGAGGGGGCTGACAGCGACGGTCTCGGGGCCTGGCGACTTGGGGCTGTCCCCGGCGCTGCCTGTGCTCCAGGCCCGACGCCATCTTGTGGTGGCGCCGGGTTTCCGCTCAGGCAAGTGCGAGAGCGACTAAAGGGCCTGGGACCCCGGGGCCCTGTTCGGACAGCCCCGCCGGCCTGGGACCTTGCCTCCGGGTATCCCCGCAGTGTGACCTCACT
>gene=chr20_44600423-44600714; species=rheMac
CCCCGGGTTGCAGGGTCGGTGGTACAGCCCGCTGGCCCCCTGGGTCAGTGGTTCGCTCCCCCCGGGTTCCCCTGTGGAGGGGGCTGACAGCGACGGTCTCGGGGCCTGGCGACTGGGGGCTGTCCCCGGCGCTGCCTGTGCTCCAGGCCCGACGCCATCTTGTGGTGGCGCCCGGTTTCCGCTCAGGCAAGTGCGAGAGCGACTAAAGGGCCTGGGACCCCGGGCCCCTGTTCGGACAGCCCCGCCGGCCCGGGAACTCGCCTCCGGGTAACCTCGCAGTGTGACCTCACT
>gene=chr20_44650291-44650535; species=hg19
ggcgggcgggcggAGGGGGTTGGGGGATCCGCTCTTTCTCCCTCCTAGAGCCTGGTTGCAGCCACTTGTGCGATCCCGGACCTTGCCGCGGCCGCCTGGCTCCTTTCCGCGCCATGAGCCGCAGGTTCACGGTCACCTCGCTGCCCCCCGCAGGGCCCGCCAGAAGCCCTGACCCAGAGTCCCGCCGGCATTCGGTCGCAGACCCCCGCCACCTCCCGGGGGAAGACGTCAAAGGTAGAGGCCG
>gene=chr20_44650291-44650535; species=bosTau
ggcggggAGGG------------GGAATCCGCTCATTCTGCCTCCCGGAGCCGGGTTGCGGCCACTTGTGCGATCCGGGCCGGTTCCGCAGCCGCCCGGCCCCTCTCCGCACCATGAGCCGCAGGTTCACCGTCACGTCGCTgcccccggcggggcccgccggggccTCTGACCCGGGGCCCCACGGGCCTTCAGCCGCAGACCGCCGCCGCCTCTCAGGGGGAGACGCCAAAGGTAGAGGCCT
>gene=chr20_44650291-44650535; species=calJac
GGC-GGCGGG-TTGGGGGTGGGGGGGATCCGCTCTTTCTCCCTCCTAGAGCCCGGCTGCAGCCACTTGTGCGATCCGGGCCCTCGCCGCGGCCGCCTGGCCTCTTTCCGCGCCATGAGCCGCAGGTTCACCGTCACCTCGCTGCCCCCGGCAGGGCCCGCCAGAAGCCCTGACCCGGAGTCCCGCCGGCATTCGGTCACAGACCTCGACCACCTCCCGGGGGAAGACGTCAAAGGTAGAGGCCG
>gene=chr20_44650291-44650535; species=canFam
ggcggacgggg-----------gggAATCCGCTCTTTCTGGCTGCTGAG-CCGGGCTGCGGCCACTTGTGCGATCTGGGCCCGTACCGCCGCCGCCCGGCCCCTTTCCGCACCATGAGCCGCAGGTTCACAGTCACCTCACTgccccccgcggcgcccgccgcgACCCCTGACTTAGAGTCCCACCCGCAGCCGGCAGCCAAGCTCCGCCACCTCTCCGGAGAAGACGCCAAAGGTAGAGGCCG
>gene=chr20_44650291-44650535; species=equCab
GGCGG--GAGG-----------GGGAATCCGCTCGTTCTGGCTCCCGGAGCCCGGCTGCGGCCACTTGTGTGATCTGGGCTCGGACCGCGGCCGCCCGGCCCCTTTCCGCATCATGAGCCGCAGGTTCACTGTCACCTCGCTGCCCCCTGCGGGGCCCGCCGGGACCCCTGACCGAGAGTTTCACAGGCATTCAGCGGCCGATCTCCGCCAACTCTCAGGGGAAGACGCCAAAGGTAGAGGCCG
>gene=chr20_44650291-44650535; species=gorGor
----------------------------------------------------------------------------------------------------------------------------------------------------------------------------------------------------------------------------------------------------
>gene=chr20_44650291-44650535; species=panTro
ggcgggcgggcggAGGGGGTTGGGGGATCCGCTCTTTCTCCCTCCTAGAGCCTGGTTGCAGCCACTTGTGCGATCCCGGCCCTTGCCGCGGCCGCCTGGCTCCTTTCCGCGCCATGAGCCGCA-------------------------------------------------------------------------------------------------------------------------
>gene=chr20_44650291-44650535; species=papHam
GGCGGGTGGG-------------GGGATCCGCTCTTTCTCCCTCCTAGAGCCCGGCTGCAGCCACTTGTGCGATACCGGCCCTCGCTGCGGCCGCCTGGCCCCTTTCAGCGCCATGAGCCGCAGGTTCACGGTCACCTCGCTGCCCCCCGCAGGGCCCGCCAGAAGCCCTGACCCGGAGTCCCGCCGGCATTCGGTCGCAGACCCCCGCCACCTCCCGGGCGAAGACGTCAAAGGTAGAGGCCG
>gene=chr20_44650291-44650535; species=ponAbe
ggcgggcggg----gggggTTGGGGGATCCGCTCTTTCTCCCTCTTAGAGCCTGGCTGCAGCCACTTGTGCGATCCCGGCCCTTGCCGCGGCCGCCTGGCCCCTTTCCGCGCCATGAGCCGCAGGTTCACGGTCACCTCGCTGCCCCCCGCGGGGCCCGCCAGAAGCCCTGACCCAGAGTCCCGCCGGCATTCGGTCGCAGACCCCCGCCACCTCCCGGGGGAAGACGTCAAAGGTAGAGGCCG
>gene=chr20_44650291-44650535; species=rheMac
GGCGGGTGGG-------------GGGATCCGCTCTTTCTCCCTCCTAGAGCCCGGCTGCAGCCACTTGTGCGATACCGGCCCTCGCCGCGGCCGCCTGGCCCCTTTCAGCGCCATGAGCCGCAGGTTCACAGTCACCTCGCTGCCCCCCGCAGGGCCCGCCAGAAGCCCTGACCCGGAGTCCCGCCGGCATTCGGTCGCAGACCCCCGCCACCTCCCGGGGGAAGACGTCAAAGGTAGAGGCCG
>gene=chr20_44718429-44718724; species=hg19
GACGGCCAGCGCTTCCCGGCACTCACCGCTACCAGCGCGGCGGGCTCCCGGCCGCTCCTTCGCCTCAGGCCCGCCGCTGCCGCCTCCGCGTCGGCCCACCTGCCCGCCGTAGGACAAAGGCGCCACCAACCGACCGGCGCGGGCACGAGGCAATGGCGGCCGGGCGGAGAGTGGAGATGGGGGCAGAGGGCGCGCACGTAGCGGCAGGCGCGGCACTGTCGCAAGACCGCGCGTGTTTACGGCAGGGCTGAGTTGGGGCGTCGATCTCCTTGGCAATGAGGGCCCGGGAAGTGGC
>gene=chr20_44718429-44718724; species=bosTau
AACGGCCACCGCCTCCCGGCACTCACCGCTACCAGCGCAGCGGGCTGCTGGCCGCTTCTCCGCCTCAGGCCCGCCGCTGCCGCCTCCGCCTCAGCCCACCTGCCCGCCGTAGGACAAAGGCGCCACCAACCGACCGGCGCGGGCACGAGGCAATGGCGGCCGGGCGGGGAGTA------GGGGCAGAGGGCGCGCACGCAGCGGCAGGCGCGGCAATGTCGCAACAGCGCGCGTGTTTGCGGCAGGACTGAGTTGGAGCGTCGATCTCCTTAGCGATGAGGG-CGGGGAAGTGGC
>gene=chr20_44718429-44718724; species=calJac
GACGGCCACCGCTTCCCGGCACTCACCGCTACCAGCGCGGCGGGCTCCCAGCCGCTCCTTCGCCTCAGGCCCACCGCTGCCGCCTCCTCGTCTGCCCACCTGCGAGCCGTAGGACAAAGGCGCCACCAACCGACCGGCGCGGGCACGAGGCAATGGCGGCCGGGTGGAGAGTGGAGATGGGGGCAGAGGGCGCGCACGCAGCGGCAGGCGCGGCACTGTCGCAAGAGCGCACGGGTTTACGGCAGGGCTGAGTTGGAGCGTTGATCTCCTTGGCAATGAAGG-CCGAGAAGTGGC
>gene=chr20_44718429-44718724; species=canFam
GACGGCCACCGCTTCCCGGCACTCACCGCTACCAGCGCGGCGGGCTCCCGGCCGCTCCTTCGCCTCAGGCCCGCCCCTGCCGCCTCCACCTCAGCCCACCTGCCCGCCGTAGGACAAAGGCGCCACCAACCGACCGGCGCGGGCACGAGGCAATGGCGGCCGGGCGGAGAGTG------GGGGCAGAGGGCGCGCACGCAGCGGCAGGCGCGGCAGTGTCGCAAGAGCGCGCGGGTTTATGGCAGGGCTGAGTTGGG-CGTCGATCTCCTTGGCAACGAGAG-GG-GGAAGTGGC
>gene=chr20_44718429-44718724; species=equCab
-------------------------------------------------------------------------------------------------------------------------------------------------------------------------------------------------------------------------------------------------------------------------------------------------------
>gene=chr20_44718429-44718724; species=gorGor
GACGGCCAGCGCTTCCCGGCACTCACCGCTACCAGCGCGGCGGGCTCCCGGCCGCTCCTTCGCCTCAGGCCCGCCGCTGCCGCCTCCGCGTCGGCCCACCTGCCCGCCGTAGGACAAAGGCGCCACCAACCGACCGGCGCGGGCACGAGGCAATGGCGGCCGGGCGGAGAGTGGAGATGGGGGCAGAGGGCGCGCACGTAGCGGCAAGCGCGGCACTGTCGCAAGACCGCGCGTGTTTACGGCAGGGCTGAGTTGGGGCGTCGATCTCCTTGACAATGAGGGCCCGGGAAGTGGC
>gene=chr20_44718429-44718724; species=panTro
GACGGCCAGCGCTTCCCGGCACTCACCGCTACCAGCGCGGCGGGCTCCCGGCCGCTCCTTCGCCTCAGGCCCGCCGCTGCCGCCTCCGCGTCGGCCCACCTGCCCGCCGTAGGACAAAGGCGCCACCAACCGACCGGCGCGGGCACGAGGCAATGGCGGCCGGGCGGAGAGTGGAGATGGGGGCAGAGGGCGCGCACGTAGCGGCAGGCGCGGCACTGTCGCAAGACCGCGCGTGTTTACGGCAGGGCTGAGTTGGGGCGTCGATCTCCTTGGCAATGAGGGCCCGGGAAGTGGC
>gene=chr20_44718429-44718724; species=papHam
GACGGCCACCGCTTCCCGGCACTCACCGCTACCAGCGCGGCGGGCTCCCGGCCGCTCCTTCGCCTCAGGCCCGCCGCTGCCGCCTCCGCGTCGGCCCACCTGCCCGCCGTAGGACAAAGGCGCCACCAACCGACCGGCGCGGGCACGAGGCAATGGCGGCCGGGCGGAGAGTGGAGATGGGGGCAGAGGACGCGCACGTAGCGGCAGGCGCGGCACTGTCGCAAGACCGCGCGTGTTTACGGCAGGGCTGAGTTGGGGCGTCGATCTCCTTGGCAATGAGGG-CCGGGAAGTGGC
>gene=chr20_44718429-44718724; species=ponAbe
GACGGCCAGCGCTTCCCGGCACTCACCGCTACCAGCGCGGCGGGCTCCCGGCCGCTCCTTCGCCTCAGGCCCGCCGCTGCCGCCTCCGCGTCGGCCCACCTGCCCGCCGTAGGACAAAGGCGCCACCAACCGACCGGCGCGGGCACGAGGCAATGGCGGCCGGGCGGAGAGTGGAGATGGGGGCAGAGGGCGCGCACGTAGCGGCAGGCGCGGCACTGTCGCAAGACCGCGCGTGTTTACGGCAGGGCTGAGTTGGGGCGTCGATCTCCTTGGCAATGAGGGCCCGGGAAGTGGT
>gene=chr20_44718429-44718724; species=rheMac
GACGGCCACCGCTTCCCGGCACTCACCGCTACCAGCGCGGCGGGCTCCCGGCCGCTCCTTCGCCTCAGGCCCGCCGCTGCCGCCTCCGCGTCGGCCCACCTGCCCGCCGTAGGACAAAGGCGCCACCAACCGACCGGCGCGGGCACGAGGCAATGGCGGCCGGGCGGAGAGTGGAGATGGGGGCAGAGGACGCGCACGTAGCGGCAGGCGCGGCACTGTCGCAAGACCGCACGTGTTTACGGCAGGGCTGAGTTGGGGCGTCGATCTCCTTGGCAATGAGGG-CCGGGAAGTGGC
>gene=chr20_45212304-45212440; species=hg19
AAACCTACAATGAGAAGGCCCCAAATCACGTGACCATGGGCATCTCAGCGGGCCGAGGTTTGGCAGAATTGTAAAGGAGGATTTGTGGAAGGGAATTAGGCCTGCTGTGAAGGGGCCATTGTTGGAGGCTGGGCCA
>gene=chr20_45212304-45212440; species=bosTau
GAACCTACAAGGACAAGGCCCCAAAGCATGAGACCCC-GGCATGTCAGCAGGCCAAGGTTTGGCAGCTTTGCAAATGAGGATTTGTGGAAGGGAATTAGGCCCTCTGGGAAGGGGACGTTGTTGGAGG-----CCA
>gene=chr20_45212304-45212440; species=calJac
AAACCTACAATGAGAAGGCCCCAAAACATGTGACCCTGGGCATCTCAGCGGGCCGAGGTTTGGCAGATTTGTAAATGAGGATTTGTGGAAGGGAATTAGGCCTTCTCTGAAGGGGACATTGTTGGAGGCTGGGTCA
>gene=chr20_45212304-45212440; species=canFam
AAACCTACAATGACAAGGCCCCAAAGCATGTGACCCCGGGCATCTCAGCAGGCTGCAGTTTGGCAGATTTGCAAATGAGGATTTGTGG--------------------GAAGGGGGCATTGTTGGGGG-----CCA
>gene=chr20_45212304-45212440; species=equCab
AAACCTACAATGACAAGGCCCCAAAGCATGTGACCCCAGGCATCTCAGCAGGCTGGGGTTTGGCAGATTTGCAAATGAGGATTTGTGGAAGGGAATTAGGCCTGCTGTGAAGGGGGCATTGTTGGAGG-----CCA
>gene=chr20_45212304-45212440; species=gorGor
AAACCTACAATGAGAAGGCCCCAAATCATGTGATCATGGGCATCTCAGCGGGCCGAGGTTTGGCAGAATTGTAAAGGAGGATTTGTGGAAGGGAATTAGGCCTGCTGTGAAGGGGCCATTGTTGGAGGCTGGGCCA
>gene=chr20_45212304-45212440; species=panTro
AAACCTACAATGAGAAGGCCCCAAATCATGTGACCATGGGCATCTCAGCGGGCCGAGGTTTGGCAGAATTGTAAAGGAGGATTTGTGGAAGGGAATTAGGCCTGCTGTGAAGGGGCCATTGTTGGAGGCTGGGCCA
>gene=chr20_45212304-45212440; species=papHam
AAACCTACAATGAGAAGGCCCCAAAGCATGTGACCCTGGGCATCTCAGTGGGCCGAGGTTTGGCAGATTTGTAACGGAGGATTTGTGGAAGGGAATTAGGCCTGCTGTGAAGGGGCCATTGTTGGAGGCTGGGCCA
>gene=chr20_45212304-45212440; species=ponAbe
AAACCTACAATGAGAAGGCCCCAAAGCATGTGACCCTGGGCATCTCAGCGGGCTGAGGTTTGGCAGATTTGTAAAGGAGGATTTGTGGAAGGGAATTAGGCCTGCTGTGAAGGGGCCATTGTTGGAGGCTGGGCCA
>gene=chr20_45212304-45212440; species=rheMac
AAACCTACAATGAGAAGACCCCAAAGCATGTGACCCTGGGCATCTCAGTGGGCCGAGGTTTGGCAGATTTGTAACGGAGGATTTGTGGAAGGGAATTAGGCCTGCTGTGAAGGGGCCATTGTTGGAGGCTGGGCCA
>gene=chr20_45317907-45318176; species=hg19
CGGAACACGCGCGCCTCGGCACCCTGCTTCACCAGCTCCAGGCCGCTCAAGAAGCGGCTGCTCCGCTCCCGGGCTGCGGCCAGAGCCTCAGCCTCCGGGGCGGGCTCCTCGCCATCGGCCGGCGTAGTAGCTCTGGCCGCCGCCATGACTGCTCGGCGCAACAGCTCCAACCGATCAGCTGTCTCTGAAAACTGTCGCGATGCTTCGGCTCGCTTCGGAAATCCTGGGACTTCTTCGGCAATCCTGGGACTTCTTCGGCTACCCGAATG
>gene=chr20_45317907-45318176; species=bosTau
CGGAACACGCGCGCCTCGGCGCCCTGCTTCACCAGCTCCAGGCCGCTCAGGAAGCGGCTGTTCCGCTCCCGGGCTGCGGCCAGCGCTTCGGCCGCGGGCGCCAGATCCTCGTTCGGCTTAGAAGCAGCAGCGTCGGCCGCCGCCATGTT-TTTCCGCGTCGCCGCTCGAGCTCTTCGGCCGCCTCCGGAAACTGTCGGGCTGCTTCGGCTCGCTCCGAA--------------------AGTTCTCGGACCTCTTCGGCCTCTCTAATG
>gene=chr20_45317907-45318176; species=calJac
CGGAATACGCGCGCCTCAGCGCCCTGCTTCACCAGCTCCAGGCCGCTCAAGAAGCTGCTGCTCCGCTCGCGGGCCGCGGCCAGAGCCTCAGCCTCCGGCGCTGGTTCCTCGCCACCGTCCGACACAGCAGCTCTGGATGCCGCCATGAC-GGTCCGCGAAACAGTTCCGATCGATCAGCGGTCCCTGAAAACGATCGCGATGCTTCGGCTCGCTTCGGA--------------------AATCCTCGGACTTCT---GCTACCCGAACG
>gene=chr20_45317907-45318176; species=canFam
CGGAACACGCGCGCCTCGGCGCCCTGCTTCACCAGTTCCAGGCCGCTCAAGAAGCGGCCGTTCCGCTCCCGGGCCGCGGCCAGCGCCTCGGCCTCCCGCGGCGGCTCCTCGCTCTCGGCGCCGGCAGCGGCGTCGGGGGCCGCCATGAC-CCTCGGCGCCGCCTCTCGAGCCCGTCGCCTCTCTCCGGAAACTGCCGCGATG-TTCGGCTCGCCCCGTG--------------------AGTCTTCGGGCCTCTTCGGCCACTCCGAGG
>gene=chr20_45317907-45318176; species=equCab
CGAGAAAAGTGCGCCTCGG-GCTCTTCTGTTCTCGTGTCAGGTGAGCTCTGAACAGGGTGTTCCA--TCCGGGTCGGGGGGAGAGTCT-------------------------------------------------------------------------------------------------------------------------------------------------------------------------------------
>gene=chr20_45317907-45318176; species=gorGor
CGGAACACGCGCGCCTCGGCACCCTGCTTCACCAGCTCCAGGCCGCTCAAGAAGCGGCTGCTCCGCTCCCGGGCTGCGGCCAGAGCCTCAGCCTCCGGGGCGGGCTCCTCGCCATCGTCCGGCGTAGT---------------------------------------------------------------------------------------------------------------------------------------------
>gene=chr20_45317907-45318176; species=panTro
CGGAACACGCGCGCCTCGGCACCCTGCTTCACCAGCTCCAGGCCGCTCAAGAAGCGGCTGCTCCGCTCCCGGGCTGCGGCCAGAGCCTCAGCCTCCGGGGCGGGATCCTCGCCATCGGCCGGCGTAGTAGCTCTGGCCGCCGCCATGACTGCTCGGCGCAACAGCTCCAACCGATCAGCTGTCTCTGAAAACTGTCGCGATGCTTCGGCTCGCTTCGGAAATCCTGGGACTTCTTCGGCAATCCTGGGACTTCTTCGGCTACCCGAATG
>gene=chr20_45317907-45318176; species=papHam
CGGAACACGCGCGCCTCGGCGCCCTGCTTCACCAGCTCCAGGCCTCTCAAGAAGCGGCTGCTTCGCTCCCGGGCCGCGGCCAGAGCCTCAGCCTCTGGCGCGGGCTCCTCGCCGTCGTCCGGGGCAGCAGCTCTGGCCGCCGCCATGACTGCTCGGCGCTACAGCTCCGACCGACCCGCTCTCTCTGAAAACTGTCGCGATGCTTCGGCTCGTTACGGA--------------------AATCCTGGTACTTCTTCGGTTACCCGAACG
>gene=chr20_45317907-45318176; species=ponAbe
CGGAACACGCGCGCCTCGGCACCCTGCTTCACCAGCTCCAGGCCGCTCAAGAAGCGGCTGCTCCGCTCCCGGGCCGCGGCCAGAGCCTCAGCCTCCGGCGAGGGCTCCTCGCCATCGTCCAACGTACTAGCTCTGGCCGCCGCCATGACTGTTCCGCGCAACAGCTCCGACCGATCAGCTATCGCTGAAAACTGTCGCGATGCTTCGGCTCGCTTCGGA--------------------AATCCTGGGCCTTCTTCGGCTACCCGAATG
>gene=chr20_45317907-45318176; species=rheMac
------------------------------------------------------------------------------------------------------------------------------------------------------GCTCGGCGGTACAGCTCCGACCGACCCGCTCTCTCTGAAAACTGTCGCGATGCTTCGGCTCGCTTCGGA--------------------AATCCTGGTACTTCTTCGGTTACCCGAACG
>gene=chr20_45599933-45600125; species=hg19
gtcatcagcagcccagattcctttcaacttgtttcctcatccttaaggtgctgctcttttcctcattgtccaagatggcactccatcacatgacgttctatccaataggaatgggaaaaagaggaaggtccaccccattcctttaaggacctaacctacatgttacttgcatcacttttgattccaccctag
>gene=chr20_45599933-45600125; species=bosTau
gtcatcagaggcccagactcctttcatctttttatgtcatccttaacatgctgcccttttccttgtggcccgagatgact--CTATCACATTGAAACCTagcaaggaagaatggcataaaaggggagcttcaccccactttttaaaggacctt--taaagtgttgcatgcatcacttttgattccatcc---
>gene=chr20_45599933-45600125; species=calJac
g---tcagcagcccagattcctgtcctcttgtttcctcattctctaagtgctgcccttttccttattgtctaagatggcactccaccacatgacattctatccagtaggaatgggaaaaagaggaaggtccaccccattcctttcaggacctaagctacatgttgctaacatcacttttgattccatcctat
>gene=chr20_45599933-45600125; species=canFam
------------------------------------------------------------------------------------------------------------------------------------CCTGACACCTTTAAGGATGTGAC------------TGACCTGcttttgactccatccagg
>gene=chr20_45599933-45600125; species=equCab
gccatgggcggcccagactgcttccatctcgtcacatcatccttaaagggccgccctatcccttgtggtccaagatggctccccatcacgccgcattctagcgagtaggaatgg--gggaagggggagttcacctg----ctttaaggacatgacctgagtgtcgaatgcatcactttcgattccatcc---
>gene=chr20_45599933-45600125; species=gorGor
gtcatcagcagcccagattcctttcatcttgtttcgtcatccttaaggtgctgctcttttcctcattgtccaagatggcactccatcacatgacgttctatccaataggaatgggaaaaagaggaaggtccaccccattcctttaaggacctaacctacatgttacttgcatcacttttgattccaccgtag
>gene=chr20_45599933-45600125; species=panTro
gtcatcagcagcccagattcctttcatcttgtttcctcatccttaaggtgctgctcttttcctcattgtccaagatggcactccatcacatgacgttctatccaataggaatgggaaaaagaggaaggtccaccccattcctttaaggacctaacctacatgttacttgcatcacttttgattccaccctag
>gene=chr20_45599933-45600125; species=papHam
gtcatcagcagcccagaatcctttcatcttgtttcctcatccttaaggtgctgctcttttcctcattgtccaagatg--actccatcacatgacattctatccaataggaatgggaaaaagaggaaggtccaccccattcctttaaggacctaacctacatgttacttgcatcacttttgattccaccctag
>gene=chr20_45599933-45600125; species=ponAbe
gtcgtcagcagcccagattcctttcatcttgtttcctcatccttaaggtgctgctcttttcctcattgtccaagatggcactccatcacatgacattctatccaataggaatgggaaaaagaggaaggtccaccccattcctttaagaacctaacctacatgttacttgcatcacttttgattccaccctag
>gene=chr20_45599933-45600125; species=rheMac
gtcatcagcagcccagaatcctttcatcttgtttcctcatccttaaggtgctgctcttttcctcattgtccaagatg--actccatcacatgacattctatccaataggaatgggaaaaagaggaaggtccaccccattcctttaagaacctaacctacatgttacttgcatcacttttgattccaccctag
>gene=chr20_45848788-45848970; species=hg19
GGATCCATAATCGTTTGGAAACCATTGGAATAAACCCTTCAAATTCTCCCTGACAAAATGGCTCCCCATCTGCCCATCTGAAATGTGAAAGCACCGTTCGCCCACCAGGGGGCAACATACCAGAGCCTTGGTTGGAGCCTAAGAGAATGGAGGAGGGCGTCTCTCTGGAGCCAGAAAGGTCA
>gene=chr20_45848788-45848970; species=bosTau
GAATCCCTA---GTTTGCAAACCACCGCCCTGAACCCTTCAGGCTCTCCCTGAGGACATGGCT-CCCCTCTGCCCATGTGGAACATGAGAG---CATTTACCCACCAGGGGGCAACATACCAGAGCCTTGGTTGGAGCCTAAGAGAATGGAGGAGGGCGTCTCCCTGGAGCCAGAGAGGTCG
>gene=chr20_45848788-45848970; species=calJac
GGATCCATAATCCTTTGGAAACCACGGGAATAAACCCTTCCAAT----------------GCTCCCCATCTGCCCATCTGAAATGTGAAAGTATAGTTCGCCCACAAGGGGGCAACATACCAGAGCCTGGGTTGGAGCCCAAGAGAACGGAGGAGGGCGTCTCCCTGGAGCCAGAAAGATCG
>gene=chr20_45848788-45848970; species=canFam
AGATCCCTAGTGGTTGGAAAACCACTGCCATAAACCCTTAAAGTTCTCCCTGAGAAGATGGCTTCCCCTCTGCCCATGAGGAATGTGAGAGCGGTGTTCACCCACC-GGGGGCAACATACCAGAGCCTTGGTTGGAGCCTAAGAGAATGGAGGAGGGCGTCTCCCTGGAGCCAGAAAGGTCG
>gene=chr20_45848788-45848970; species=equCab
GGATCCCCAGTCGCTGGGAAGCCCCCGCCATAA----TGAAAGCTCTCCCTGAGGAGATGGCTGCCCCTCTGCCTGCGCGGACTGAGGACGCACCATTCACCCAC--GGGGGCAACATACCCGAGCCTTGGCTGGAGCCTAAGAGAATGGAGGAGGGCGTCTCCCTGGAGCCAGAAAGGTCG
>gene=chr20_45848788-45848970; species=gorGor
ggatccATAATCGTTTGGAAACCATTGGAATAAACCCTTCAAATTCTCCCTGACAAAATGGCTCCCCATCTGCCCATCTGAAATGTGAAAGCACCGTTCGCCCACCAGGGGGCAACATACCAGAGCCTTGGTTGGAGCCTAAGAGAATGGAGGAGGGCGTCTCTCTGGAGCCAGAAAGGTCA
>gene=chr20_45848788-45848970; species=panTro
GGATCCATAATCGTTTGGAAACCATTGGAATAAACCCTTCAAATTCTCCCTGACAAAATGGCTCCCCATCTGCCCATCTGAAATGTGAAAGCACCGTTCGCCCACCAGGGGGCAACATACCAGAGCCTTGGTTGGAGCCTAAGAGAATGGAGGAGGGCGTCTCTCTGGAGCCAGAAAGGTCA
>gene=chr20_45848788-45848970; species=papHam
GGATCCATGATCATTTGGAAACCATTGGAATAAACTCTTCAAATTCTCCCTGACAAAATGGCTCCCCATCTGCCCATCTGAAATGTGAAAGCACCGTTCGCCCACCAGGGGGCAACATACCAGAGCCTTGGTTGGAGCCTAAGAGAATGGAGGAGGGCGTCTCTCTGGAGCCAGAAAGGTCA
>gene=chr20_45848788-45848970; species=ponAbe
GGATCCATAATCGTTTGGAAACCATTGGAATAAACCCTTCAAATTCTCCCTGACAAAATGGCTCCCCATCTGCCCATCTGAAATGTGAAAGCACCGTTCGCCCACCAGGGGGCAACATACCAGAGCCTTGGTTGGAGCCTAAGAGAATGGAGGAGGGCGTCTCTCTGGAGCCAGAAAGGTCA
>gene=chr20_45848788-45848970; species=rheMac
GGATCCATGATCATTTGGAAACCATTGGAATAAACTCTTCAAATTCTCCCTGACAAAATGGCTCCCCATCTGCCCATCTGAAATGTGAAAGCACCGTTCGCCCACCAGGGGGCAACATACCAGAGCCTTGGTTGGAGCCTAAGAGAATGGAGGAGGGCGTCTCTCTGGAGCCAGAAAGGTCA
>gene=chr20_45980398-45980649; species=hg19
AAGAAATTGGGGTGGGGGGGAATGGTTAGCAGAGCAGCTTTATATAAGCACTCACCTAAAACAGGCAGAGTCATCGGTAGCTAAGCTATTTATGCAGGATTCTTAAAATGGCGTCTGGCAACACTGCCTCATTCCTGTGTTGAAGCTAAAATGGTAGCAGTTTGTTCAATAGCTGTAGCTCTTGTTTAAGCAGCCCTGCGAGTTTCAAAGCCACCTTCCTAAATACCAGAACTAGGAAAAGCTGAACCAAA
>gene=chr20_45980398-45980649; species=bosTau
TAAAAATGGGGGAGGGAGGGAATGGTT-----AGCAGCTTTATATAAGCACTCACCTAAAACAGGCAGAGTCATCGGGAGCTAAGCTATTTATGCAGGATTCTTAAAATGGCGTCTGGCAACACTGCCTCATTCCTGTATTGAAGCTAAAATGGTAGCAGTTTGTTCAATAGCTGTAGCTCTGGCTTAAGCAGCCCTGCTAGTTTCAAAGCCACCTTCCTAAATATCAGAACTAGGAAAAGCTCAACCAAA
>gene=chr20_45980398-45980649; species=calJac
AAGAAATTGGGGT-GGGGGGAATGGTTAGCAGAGCAGCTTTATATAAGCACTCACCTAAAACAGGCAGAGTCATCGGTAGCTAAGCTATTTATGCAGGATTCTTAAAATGGCGTCTGGCAACACTGCCTCATTCCTGTGTTGAAGCTAAAATGGTAGCAGTTTGTTCAATAGCTGTAGCTCTTGTTTAAGCAGCCCTGCTAGTTTCAAAGCCACCTTCCTAAATACCAGAACTAGGAAAAGCTGAACCAGA
>gene=chr20_45980398-45980649; species=canFam
TAAAAATGTGGGGGGAAGGGAATGGTTAGCAGAGCAGCTTTATATAAGCACTCACCTAAAACAGGCAGAGTCATCGGGAGCTAAGCTATTTATGCAGGATTCTTAAAATGGCGTCTGGCAACACTGCCTCATTCCTGTATTGAAGCTAAAATGGTAGCAGGTTGTTCAATAGCTGTAGCTCTTGTTGAAGCAGCCCTGCTAGTTTCAAAGCCACCTTCCTAAATATCAGAACTAGGAAAAGCTCAACCAAA
>gene=chr20_45980398-45980649; species=equCab
AAAAAACCTGGGGGGAAGGGAATGGTTACCACAGCAGCTTTATATAAGCACTCACCTAAAACAGGCACAGTCATCGGGAGCTAAGCTATTTATGCAGGATTCTTAAAATGGCGTCTGGCAACACTGCCTCATTCCTGTATTGAAGCTAAAATGGTAGCAGTTTGTTCCATAGCTGCAGCGCTGGTGGGAGCAGCTCTGCTAGTTTCAAAGCCACCTTCCTAAATATCAGAACTAGGAGAAGCTCAACTAAA
>gene=chr20_45980398-45980649; species=gorGor
AAGAAATTGGGGTGGGGGGGAATGGTTAGCAGAGCAGCTTTATATAAGCACTCACCTAAAACAGGCAGAGTCATCGGTAGCTAAGCTATTTATGCAGGATTCTTAAAATGGCGTCTGGCAACACTGCCTCATTCCTGTGTTGAAGCTAAAATGGTAGCAGTTTGTTCAATAGCTGTAGCTCTTGTTTAAGCAGCCCTGCGAGTTTCAAAGCCACCTTCCTAAATACCAGAACTAGGAAAAGCTGAACCAAA
>gene=chr20_45980398-45980649; species=panTro
AAGAAATTGGGGTGGGGGGGAATGGTTAGCAGAGCAGCTTTATATAAGCACTCACCTAAAACAGGCAGAGTCATCGGTAGCTAAGCTATTTATGCAGGATTCTTAAAATGGCGTCTGGCAACACTGCCTCATTCCTGTGTTGAAGCTAAAATGGTAGCAGTTTGTTCAATAGCTGTAGCTCTTGTTTAAGCAGCCCTGCGAGTTTCAAAGCCACCTTCCTAAATACCAGAACTAGGAAAAGCTGAACCAAA
>gene=chr20_45980398-45980649; species=papHam
AAGAAATTGGGGTGGGGGGGAATGGTTAGCAGAGCAGCTTTATATAAGCACTCACCTAAAACAGGCAGAGTCATCGGTAGCTAAGCTATTTATGCAGGATTCTTAAAATGGCGTCTGGCAACACTGCCTCATTCCTGTGTTGAAGCTAAAATGGTAGCAGTTTGTTCAATAGCTGTAGCTCTTGTTTAAGCAGCCCTGCTAGTTTCAAAGCCACCTTCCTAAATACCAGAACTAGGAAAAGCTGAACCAAA
>gene=chr20_45980398-45980649; species=ponAbe
AAGAAATTGGGGTGGGGGGGAATGGTTAGCAGAGCAGCTTTATATAAGCACTCACCTAAAACAGGCAGAGTCATCGGTAGCTAAGCTATTTATGCAGGATTCTTAAAATGGCGTCTGGCAACACTGCCTCATTCCTGTGTTGAAGCTAAAATGGTAGCAGTTTGTTCAATAGCTGTAGCTCTTGTTTAAGCAGCCCTGCTAGTTTCAAAGCCACCTTCCTAAATACCAGAACTAGGAAAAGCTGAACCAAA
>gene=chr20_45980398-45980649; species=rheMac
AAGAAATTGGGGTGGGGGGGAATGGTTAGCAGAGCAGCTTTATATAAGCACTCACCTAAAACAGGCAGAGTCATCGGTAGCTAAGCTATTTATGCAGGATTCTTAAAATGGCGTCTGGCAACACTGCCTCATTCCTGTGTTGAAGCTAAAATGGTAGCAGTTTGTTCAATAGCTGTAGCTCTTGTTTAAGCAGCCCTGCTAGTTTCAAAGCCACCTTCCTAAATACCAGAACTAGGAAAAGCTGAACCAAA
>gene=chr20_47538123-47538404; species=hg19
accctccaccctcgccttctgtctctcGCCCACCTGACTCCGCTCCGCCCCCAGCCTTAGGCTCCGCCCCGCTGGGGGTCACGGGGCCGACGGACGCTAGGCGGCCGTAGCGGCCTCGCCAGTCACGTGGTCACGTGACGCGCTCCAACATGGCGGCGCCGTGGGGCCGAGGTGTCGCTTCCTGAcggggcggcgcggacggacgcggccggtgccggccgggacgccgggcccgcAGCCTAGCTCGCCATCTCGCTCAcgccgcccgcccgcggggccgt
>gene=chr20_47538123-47538404; species=bosTau
--CCCCCACTTT---CC--CCCGCCTCGCCCACTTGGCCCCGCCCCGCCCCCTGTCG-CGGGCTCCCGCC-CCAGAGGTCACGGGGTCGACGG--------ACGCCGTCGCTGCTCCGCCGGTCACGTGGTCACGTGACGCGCTCCAACATGGCGGCGCCGTGTGGTCTCGGCGTCGCTTCCTGACTGGGTGGCGCGGACGGACGCGGCTGGTGCAGGCGGGGACGCCGGGCCCGCAGCCTCGCTCGCCCGCCTGCTCGCGCCGTCCGCCCGCGGGGCTGC
>gene=chr20_47538123-47538404; species=calJac
tccttccaccctcgcctcacgcctcgcgcccacctgactccgccccgcccccAGACGTA-GCTCCGCCCCTCTGGGGGTCACGGGGCCGACTGACGCCAAGCGGCAGTAGCTGCCTCGTCAGTCACGTGGTCACGTGACGCGCTCCAACATGGCGGCGCCGTGGGGCCGAGGCGCTGCTTCCTGACTGGGCGGCACAAACGGACGCGGCCGGTGCGGGCCGTGAGGCCGTACCCACTGCCTAGCTCTCA--CTCGCTcgcgccgcccgcccgcggggcTGT
>gene=chr20_47538123-47538404; species=canFam
--------------------------------------------------------------------------------------------------------------------------------------------------------------------------------------------------------GGACGCGGCCGGTGCTGGCCGGGACGCCTGGCCCGCACCCTCTCTCGCCCGCTTGCTCGCGCCGCCCGTTCGCGGGGCTAC
>gene=chr20_47538123-47538404; species=equCab
-----------------------------------------------------------------------------------------------------------------------------------------------------------------------------------------------------------------------------------------------------------------------------------------
>gene=chr20_47538123-47538404; species=gorGor
TCCCTCCACCCTCGCCTTCTGTCTCTCGCCCACCTGACTCCGCTCCGCCCCCAGCCTTAGGCTCCGCCCCGCTGGGGGTCACGGGGCCGACGGACGCTAGGCGGCCGTAGAGGCCTCGCCAGTCACGTGGTCACGTGACGCGCTCCAACATGGCGGCGCCGTGGGGCCGAGGTGTCGCTTCCTGAcggggcggcgcggacggacgcggccggtgccggccgggacgcc-gccccgcAGCCTAGCTCGCCATCTCGCTCACGCCGCCCGCCCGCGGGGCTGT
>gene=chr20_47538123-47538404; species=panTro
tccctccaccctcgccttctgtctctcgcccaccTGACTCCGCTCCGCCCCCAGCCTTAGGCTCCGCCCCGCTGGGGGTCACGGGGCCGACGGACGCTAGGCGGCCGTAGCGGCCTCGCCAGTCGCGTGGTCACGTGACGCGCTCCAACATGGCGGCGCCGTGGGGCCGAGGTGTCGCTTCCTGAcggggcggcgcggacggacgcggccggtgccggccgggacgccgggcccgcAGCCTAGCTCGCCATCTCGCTCAcgccgcccgcccgcggggctgt
>gene=chr20_47538123-47538404; species=papHam
-ccctccaccctcgctttctgtctctcgcccaccTGACTCCGCTCCGCCCCCAGCCGTAGGCTCCGCCCCGCTGGGGGTCACGGGGCCGACGGACGCTAGGCGGCCGTAGCGGCCTCTCCAGTCACGTGGTCACGTGACGCGCTCCAACATGGCGGCGCCGTGGGGCCGAGGTGTCGCTTCCTGACGGGGCGGCGGGGACTGACGCGGCCGGTGCCGGCCGGGACGCCGGGCCCGCAGCCTAGCTCGCCATCTCGCTCAcgccgcccgcccccggggctgt
>gene=chr20_47538123-47538404; species=ponAbe
tccctccaccttcgccttctgtctctcgcccacctgactccgctccgcccccAGCCGTAGGCCCCGCCCCGCTGGGGGTCACGGGGCCGACGGACGCTAGGCGGCCGTAGCGGCCTCGCCAGTCACGTGGTCACGTGACGCGCTCCAACATGGCGGCGCCGTGGTGCCGAGGTGTCGCTTCCTGACGGGGCGGCGCGGACGAAAGCGGCCGGTGCCGGCCGGGACGCCGGGCCCGCAACCTAGCTCGCCATCTCGCTCACAccgcccgcccgcggggctgt
>gene=chr20_47538123-47538404; species=rheMac
-ccctccaccctccctttctgtctctcgcccaccTGACTCCGCTCCGCCCCCAGCCGTAGGCTCCGCCCCGCTGGGGGTCACGGGGCCGACGGACGCTAGGCGGCCGTAGCGGCCTCGCCAGTCACGTGGTCACGTGACGCGCTCCAACATGGCGGCGCCGTGGGGCCGAGGTGTCGCTTCCTGACGGGGCGGCGGGGACTGACGCGGCCGGTGCCGGCCGGGACGCCGGGCCCGCAGCCTAGCTCGCCATCTCGCTCAcgccgcccgcccgcggggctgt
>gene=chr20_47662745-47662970; species=hg19
CGGGGCCCCGATTGGCCCTTCGAACTTGGGTGGGGCCAGAGCATTCCTGGCCCCGCCCCCTGCAGCGGGCCGCTCGCTCATGCGCTCTGGCCTCAGGCTCGCTGTCGCGCCATTTTGCCGGGGTTTGAATGTGAGGCGGAGCGGCGGCAGGAGCGGGTAGTGCCAGCTACGGTCCGCGGCTGGGGTTCCCTCCTCCGTTTCTGTATCCCCACGAGGTGAGGCGCG
>gene=chr20_47662745-47662970; species=bosTau
CGGGGCCGTGATTGGTGATTGGAATCTGGGTGGAGC-CGAGCGCCCTTGGCCCCGCCCCTTA-CTCGGCCCTTGTACGCATGCGCCCCGGCCGCAGCCTCCCTGCCGCGCCATTTTGCCGGGGTTTGAATGTGAGGTGGAGTGGCGGTAGGAGTGGAGAGTGCCGGCTACGGTCCGTGACTGGGCTTCCCTTCTCCGTTCCCGCGTCCCCGCGAGGTGAGGCGC-
>gene=chr20_47662745-47662970; species=calJac
CGAGGCCCCGATTGGCCCTTCGAACCTGGGTGGGGTTAGAACATTCCTGGCCCCGCCCTCTTCCGCGGCCCGCTCGCGCATGCGCTCTGGCATCAGCCTAGCTGTCGCGCCATTTTGCCGGGGTTTGAATGTGAGGCGGAGCAGCGGCAGCAGCGAGTAGTACCAGCTACAGTCCGCGGCCTGGGTTCCCTCCTCTGTTTCTGTATCCCCACGAGGTGAGGCGCG
>gene=chr20_47662745-47662970; species=canFam
C-CGGTCGCGATTGGCCAGTCGAGCGTGGGCGGGGCCTGAGCGCTcccggccccgccccccgcctccgcccgcTCACGCATGCGCCGGGGCCGCAGCCTCGCCGCCGCGCCATTTTGCCGGGGTTTGAATGTGAGGCGGAGCGGCGGCAGGGGTGGGTAGTGCCGGTTACAGTTCGCGGCTGAGATTCCCTTCTCCGTTCCCGTATCCTCAAGAGGTGAGGCGCG
>gene=chr20_47662745-47662970; species=equCab
CGGGGCCGCGATTGGTCGTTCGAGC-TCGGTGGGGCCCGAGcgctcccggccccgccccctgcctcggcccgctcacgcatgcgccc-ggccgcagcctcgccgccgcgccATTTTGCCGGGGTTTGAATGTGAGGCGGAGCGGCGGCGGGAGTGGGTAGTGCCGGCTACAGTCTGTGGCTGCGATTCCCTTCTCCGTCCCCGTATCCCCACGAGGTAAGGCGCG
>gene=chr20_47662745-47662970; species=gorGor
CGGGGCCCCGATTGGCCCTTCGAACTTGGGTGGGGCCAGAGCATTCCTGGCCCCGCCCCCTGCAGCGGGCCGCTCGCCCATGCGCTCTGGCCTCAGGCTCGCTGTCGCGCCATTTTGCCGGGGTTTGAATGTGAGGCGGAGCGGCGGCAGGAGCGGGTAGTGCCAGCTACGGTCCGCGGCTGGGGTTCCCTCCTCCGTTTCTGTATCCCCACGAGGTGAGACGCG
>gene=chr20_47662745-47662970; species=panTro
CGGGGCCCCGATTGGCCCTTCGAACTTGGGTGGGGCCAGAGCATTCCTGGCCCCGCCCCCTGCAGCGGGCCGCTCGCGCATGCGCTCTGGCCTCAGGCTCGCTGTCGCGCCATTTTGCCGGGGTTTGAATGTGAGGCGGAGCGGCGGCAGGAGCGGGTAGTGCCAGCTACGGTCCGCGGCTGGGGTTCCCTCCTCCGTTTCTGTATCCCCACGAGGTGAGGCGCG
>gene=chr20_47662745-47662970; species=papHam
CGGGATCCGGATTGGCCCTTAGAACTTGGGTGGGGACAGAGCATTCCTGGCCCCGCCCCCTGCAGCGGACCGCTCGCGCATGCGATCTGGCCTCAGCCTCGCTGTCGCGCCATTTTGCCGGGGTTTGAATGTGAGGCGGAGCGGCTGCAGGAGCGGGTAGTGCCAGCTACAGTCCGCGGCTGGGGTTCCCTCCTCCGTTTCTGTATCCCCACGAGGTGAGGCGCG
>gene=chr20_47662745-47662970; species=ponAbe
CGGGGCCCCGATTGGCCCTTCGGACTTGGGTGGGGCCAGAGCATTTCTGGCCCCGCCCCCTGCAGCGGGCCGCTCGCGCATGCGCTCTGGGCTCAGGCTCGCTGTCGCGCCATTTTGCCGGGGTTTGAATGTGAGGCGGAGCGGCGGCAGGAGCGGGTAGTGCCAGCTACGGTCCGCGGCTGGGGTTCCCTCCTCCGTTTCTGTATCCCCACGAGGTGAGGCGCG
>gene=chr20_47662745-47662970; species=rheMac
CGGGGTCCGGATTGGCCCTTAGAACTTGGGTGGGGACAGAGCATTCCTGGCCCCGCCCCCTGCAGCGGGCCGCTCGCGCATGCGATCTGGCCTCAGCCTGGCTGTCGCGCCATTTTGCCGGGGTTTGAATGTGAGGCGGAGCGGCTGCAGGAGCGGGTAGTGCCAGCTACAGTCCGCGGCTGGGGTTCCCTCCTCCGTTTCTGTATCCCCACGAGGTGAGGCGCG
>gene=chr20_47895019-47895273; species=hg19
CCTGGACAACTACTAGAGCGCCTCGGGCTGTGCTGCTCGAGACTACATTTCCCAGAGCGACGCGCGCGGAGCGGGCGGGAAAGAGAGCGTTTCGGGTCCAGTGCGCAGGTGCGAAAGCCATCTTTGGTTATATAAGGGAGGTTCAGGAAGCCATTCGTTCTTTCGCGTCTGCGGTGCCCGGAGTGTGGTACTTCTCCTAGTTGCAGTCAGGCTTCATACGCTATTGTCCTGCCCGTAAGTTCCCGTTTTGTGTG
>gene=chr20_47895019-47895273; species=bosTau
-------------------------------------------------------------------CGGGGGCGGGGAAAAGGAAGCGCCTCGGAGCCAGTGCGCAGGCGTGAGAGTCCCCGGTGGCTACTTAAGGGAGG-CTGGCTCGCTGTTCTTCCTTTCGCGTCTGCGGCGC------TTTGTCTTCTTTGTGGTCTGCTGTCTTTCTTCATCCGATGTCGTCTCAACCCTGGAATCAGAATTTGTATG
>gene=chr20_47895019-47895273; species=calJac
CCTTGATAACTACTAGAGCGCCTCGGGCTGTGCGGCTCGAGACTACATTTCCCAGGGGGCCTGGCGCAGAGCGGGCCGGAAAGAGAGCGCCTCCGATCCAGTGCGCAGGTGCAGGAGCCATATCTGGTTATATAAAGGAGGTACCAGGCGTAGTTCGTTCTTTCGCGTCTGCGGTGCTCTTAAAGTGTTGGTGCTGTGGGTTGCGGCCACGCTTCATACGCCATCGTCTTTCCCGTAGGTTCCTGTTTTTTGTG
>gene=chr20_47895019-47895273; species=canFam
CCTTGGCAACCATTAGATCGCCTCGGGCTGGGCGGCTTCAAACTACATTTCCCAGAGGGCCTCGCGTCCGCGGGACGGAAGGGGAAGCGCCTCGGGTGCAGTGCGCAGACGCGAGAGCTTCTTCTGGTTATATAAGAGCGGTCTGGATCCCTTTTCGGTCTTTTCCGTCCTCGGCGC--------TTTCCTCTTGGTGTTCTGTGGCCCTGCTGCGTTCGATGTTGTGCGGGCACGGGAGCCCGGGTTTCTGTG
>gene=chr20_47895019-47895273; species=equCab
CCTTGACGACCATTAGGTACCTTCGG-------------AGACTACATTTCCCAGATGGCCCCGCGCGCGCGGGGCTGAGGGGGAAGCGCCGAGGGCCCAGTGCGCAGACGCGAGAGCCCCCTCTGGTTATATAAGGGAGGGCCGCCACGCTTATAGTCCTTTTGTGTTTGCGGCAC--------CTTA--CTTGGTAGTCTTCCGCTCTTCCTAGTCCGACGGCGTCCTACCCTGGGAACCCGGGTTTGTGTG
>gene=chr20_47895019-47895273; species=gorGor
CCTGGACAACTACTAGAGCGCCTCGGGCTGTGCTGCTCGAGACTACATTTCCCAGGGGGACCCGCGCGGAGCGGGCGGGAAAGAGAGCGTTTCGGGTCCAGTGCGCAGGTGCGAAAGCCATCTTTGGTTATATAAGGGAGGTTCAGGAGGCCATT-GTTCTTTTGCGTCTGCGGCGCTCGGAGTGTGGTGCTTCTGCTGGTTGCAGTCAGGCTTCATACGCTATTGTCCTGCTCGTAAGTTCCCGTTTTGTGTG
>gene=chr20_47895019-47895273; species=panTro
----------------------------------------------------------------------------------------------------------------------------------TATAAGGGAGGTTCATGACCCCATTCGTCCTTTCGCGTCTGCGGCGCTCGGAGTGTGGTGCTTCTGCTGGTTGCAGTCAGGCTTCATACGCTATTGTCCTGCCCGTAAGTTCCCGTTTTGTGTG
>gene=chr20_47895019-47895273; species=papHam
CCTTGACATCTACTAGAGCGCCTCGGGCTCTGCGGCTCGAGACTACATTTCCCAGGGGGGCCCGCGCGGAGCGGGCGGAAAAGAGACCGCCTCGGATCCAGTGCGCAGGTGCGAGAGCCATCCTTGGTTATATAAGGGAGGTTTAGGCGACCATTCGTTCCTTTGCGTCGGGGGCGCTCGCGGTGTGGTGGTTGTGCGGCTTACAGCCAGGCTTCATACGCTGTCGTCCTGCCCGTGAGTTCCCGTTTTGTGGG
>gene=chr20_47895019-47895273; species=ponAbe
CCTTGACAACTAGTAGAGCGCCTCGGGCTGTGCGGCTCGAGACTACATTTCCCAGGGGGCCCCGCGCGGAGCGGGCGGAAAAGAGAGCGTTTCGGGTCCAGTGCGCAGGTGCGAAAGCCATCTTTGGTTATATAAGGGAGGTTCAGGAGGCCATTCGTTCTTTCGCGTCCGCGGCGCTGTGAGTGTGGTGGTTCCGCAGGTTGCAGTCAGGCTTCGTACGCTATTGTCCTTCCCGTGAGTTCCCGTTTTGTGTG
>gene=chr20_47895019-47895273; species=rheMac
CCTTGACATCTACTAGAGCGCCTCGGGCTGTGCGGCTCGAGACTACATTTCCCAGGGGGTCCCGCGCGGAGCGGGCGGAAAAGAGAACGCCTCGGATCCAGTGCGCAGGTGCGAGAGCCATCCTTGGTTATATAAGGGAGGTTTAGGCGACCGTTCGTTCCTTTGCGTTGGGGGCGCTCGTAGTGTGGTGGTTGTACGGCTTACAGCCAGGCTTCATACGCTATCGTCCTGCCCGTGAGTTCCCGTTTTGTGGG
>gene=chr20_48552851-48553107; species=hg19
CCGCTAGCCCCGCCCCCAACCGCTCACCGCCCCGCGAGCCCCGCCCCCTCGGCCTCCTCCTCATCGGCCGCCGTTGCGCGGCGCAGAGCGGCAGCAAGATGGCGGCGCAACAGCGGGACTGCGGGGGTGCTGCGCAGCTGGCGGGGCCGGCGGCGGAGGCTGACCCCCTAGGACGCTTCACGTGTCCCGTGTGCTTAGAGGTGTACGAGAAGCCGGTACAGGTGCCCTGCGGACACGTGTAAGCGGCGAGCCCGGG
>gene=chr20_48552851-48553107; species=bosTau
CCGCTGACCCCGCCCCCAA-------------CCCGACACACGTTCCA--CG--GCCTCCTCCTCGGCCGCTGAGGCGCGGCGGTCCGCGGCAGCAAGATGGCGGCGCAGGCGCAGGCCCGTGATGGTGGTGCGCAGCTGGCAGGACCTGCGGCGGAGGCCGACCCCCTGGGCCGCTTCACGTGTCCCGTGTGCCTGGAGGTGTACGAGAAGCCGGTGCAGGTGCCCTGCGGACACGTGTAAGTGGCGGGTTGGGG
>gene=chr20_48552851-48553107; species=calJac
CCACGAGccccgcccccaacagcgccccgccccgcgagccccgcccccTCGGCCTACTCCTCCTCAGCCGCCGTTGCGCGGCTCTTG--AGCAGCAAAATGGCGGCGCAACAGCAGTGCCGGGAGGGTACTGCGCAGCTGGCGGGGTCGGCGGCGGAGGCTGACCCCCTGGGCCGCTTCACGTGTCCCGTATGCTTAGAGGTGTACGAGAAGCCGGTACAGGTGCCCTGCGGACACGTGTAAGCGGCGAACCCGGG
>gene=chr20_48552851-48553107; species=canFam
CCACAAGCCCC-TCCCCAGCCGCGCGTC---CCATCAGCCCCGCCCCG--GGGCTCCTCCTTCTCGGCCGCCGTTGCGCCGCTCGGCGCGGCAGCAAGATGGCGGCGCAACAGCAGGAACGTGAGGGTTGTGCGCAACGGGCTGGGCCCGCAGCGGAGTCCGACCCGCTGGGCCGCTTCACGTGTCCCGTGTGCTTAGAAGTGTACGAGAAGCCCGTGCAAGTGCCCTGCGGTCACGTGTAAGCGGCGAGCCAGGG
>gene=chr20_48552851-48553107; species=equCab
-------------------------------CCAGTAGCCCCGCCCCC----------------------------------------------------------------------------------------------------------------------------------------------------------------------------------------------------------------
>gene=chr20_48552851-48553107; species=gorGor
----------------------------------------------------------------------------------------------------------------------------------------------------------------------------------------------------------------------------------------------------------------
>gene=chr20_48552851-48553107; species=panTro
CCGCTAGCCCCGCCCCCAACCGCTCACCGCCCCGCGAGCCCCGCCCCCTCGGCCTCCTCCTCATCGGCCGCCGTTGCGCGGCGCAGAGCGGCAGCAAGATGGCGGCGCAACAGCGGGACTGCGGGGGTGCTGCGCAGCTGGCGGGGCCGGCGGCGGAGGCTGACCCCCTAGGACGCTTCACGTGTCCCGTGTGCTTAGAGGTGTACGAGAAGCCGGTACAGGTGCCCTGCGGACACGTGTAAGCGGCGAGCCCGGG
>gene=chr20_48552851-48553107; species=papHam
CCACGAGCCCCGCCCCCAACCGCTCAccgccccgcgagccccgcccccTTGGCCTACTCCTCATCGGCCGCCGTTGCGCGGCGCAGAGCGGCAGCAAGATGGCGGCGCAACAGCAAGACGGCGGGGGAGCTGCGCAGCTGGCGGGGCCGGCGGCGGAGGCTGATCCCCTAGGCCGCTTCACGTGTCCCGTGTGCTTAGAGGTGTACGAGAAGCCGGTACAGGTGCCCTGCGGACACGTGTAAGCGGCGAGCCCGGG
>gene=chr20_48552851-48553107; species=ponAbe
CCACGAGCCCCGCCCCCAACCGCTCACCCCCCCGCGAGCCCCGCCCCCTAGGCCTCCTCCTCATCGGCCGCCGTTGCGCGGCGCAGAGCGGCAGCAAGATGGCGGCGCAACAGCAGGATGGCGGGGGTGCTGCGCAGCTGGCGGGGCCGGCGGCGGAGGTTGACCCCCTAGGACGCTTCACGTGTCCCGTGTGCTTAGAGGTGTACGAGAAGCCGGTACAGGTGCCCTGCGGACACGTGTAAGCGGCGAGCCCGGG
>gene=chr20_48552851-48553107; species=rheMac
CCACGAGCCCCGCCCCCAACCGCTCAccgccccgcgagccccgcccccTTGGCCTACTCCTCATCGGCCGCCGTTGCGCGGCGCAGAGCGGCAGCAAGATGGCGGCGCAACAGCAAGACGGCGGGGGAGCTGCGCAGCTGGCGGGGCCGGCGGCGGAGGCTGATCCCCTAGGCCGCTTCACGTGTCCCGTGTGCTTAGAGGTGTACGAGAAGCCGGTACAGGTGCCCTGCGGACACGTGTAAGCGGCGAGCCCGGG
>gene=chr20_48729520-48729784; species=hg19
CGGAGCCCAGCAGACAGAGGCGGCGCGGGGACCCTGGCTCCGCTGCAGGAGGCTTTGAGGGTCCCCGGCCCCCGGCCCAAGCCCATGCCCCCTcggccggccgggcccggcgcccccgcTCACCCGAGCCCGTGGTGGCTGCCATCTTGCGTCGCTCTTGCTTGAAGGCCGGCCCCTTCTTCACCCCCCCCTTACCCGTCCCCCGGCCCTGATGCGCAGGCGCGCGCGCACGCACATACGCCGCCGCTGACGCCCGCCCCGGAG
>gene=chr20_48729520-48729784; species=bosTau
cggggcccAGCGGACAGCGGCCCTGCAGAGGCCCTGGCCCTGCAGCAGGGGCCTGTGCGGGTCTCCGGCCCCCGGCCCAAGCCCATGCCCCCTAGGCCGGCTGGGCCCGGCGCCCCCGCTCACCCGAGCCCGTGGTGGCTGCCATCTTGCGTCGCTGTCGCTCAAAGGCCGGCCCCTTCTTCACCCCCC----ACC---CCCCGGGCTCTTCTGCGCCGGCGCGTGCGCAGGCGCGGACGCCT-CACTGACGCCTGCTCCGCGG
>gene=chr20_48729520-48729784; species=calJac
CGGAGCCCAGCGGACAGAGGCGGCGCGGGGATCCTGGCCCCGCTGCAAGAGCCTTTGAGAGTCCCCGGGCCCCGGTCCAAGCCCGTGCCCCCTCGGCCGGCCAAGCCCGGCGCCCCCGCTCACCCGAGCCCGTGGTGGCTGCCATCTTGCGTCGCTGTCGCTTGAAGGCCGGCCCCTTCTTCACCCCCC----ACCCGTCCCCTGGTCCTGATGCGCAGGCGCGCAGGCACGCACAGACGCCGCCGCTGACGCCCGCTCCCGGG
>gene=chr20_48729520-48729784; species=canFam
CGGAGCCAAGCGGACAGAGGTAACGCAGAGGCCCTGGTCCCGCCGC-GGGACCTTTGCGGGTCCTCGGTCCCCGGCCCAAGCCCGCGCCCCCTTGGCCAGCCGGGCCCGGCGCCCCAGCTCACCCGAGCCCGTGGTGGCTGCCATCTTGCGTCGCTGTCGCTCGAAGGCCGGCCCCTTCTTCACCCCCC----GCCCG-CCCCGGGCCGTTCTGCGCAAGCGTGCGCGCCTGCGCAGACGCCGCTGCTGACGCCCGCTCCGCGG
>gene=chr20_48729520-48729784; species=equCab
------------------------------------------------------------------------------------------------------------------------------------------------------------------------------------------------------------------------------------------------------------------------
>gene=chr20_48729520-48729784; species=gorGor
CGGAGCCCAGCAGACAGAGGCAGCGCGGGGACCCTGGCCCCGCTGCAGGAGCCTTTGAGGGTCCCCGGCCCCCGGCCCAAGCCCATGCCCCCTcggccggccgggcccggcgcccccgcccACCCGAGCCCGTGGTGGCTGCCATCTTGCGTCGCTGTTGCTTGAAGGCCGGCCCCTTCTTCACCCCCCTCCCGCCCGTCCCCTGGCCCTGATGCGCAGGCGCGCGCGCACGCACATACGCCGCCGCTGACGCCCGCCCCGGAG
>gene=chr20_48729520-48729784; species=panTro
CGGAGCCCAGCAGACAGAGGCGGCGCGGGGACCCTGGCTCCGCTGCAGGAGGCTTTGAGGGTCCCCGGCCCCCGGCCCAAGCCCATGCCCCCTCGGCCGGCCGGGACCGGCGCCCCCGCTCACCCGAGCCCGTGGTGGCTGCCATCTTGCGTCGCTGTTGCTTGAAGGCCGGCCCCTTCTTCACCCCCCCTTCACCCGTCCCCTGGCCCTGATGCGCAGGCGCGCGCGCACGCACATACGCCGCCGCTGACGCCCGCCCCGGAG
>gene=chr20_48729520-48729784; species=papHam
CGGAGCCCACCGGACAGAGGCGGCGCGGGGACCCTGGCCCCCCTGCAGGAGCCTTTGAGAGTCCCCAGCCCCCGGCCCAAGCCCATGCCCCTTcggccggccgggcccggcgcccccgcTCACCCGAGCCCGTGGTGGCTGCCATCTTGCGTCGCTGTTGCTTGAAGGCCGGCCCCTTCTTCACCCCCC----ACCCGTCCCCTGGCCCTGATGCGCAGGCGCGCGCGCACGCACAGACGCCGCCGCTGACGCCCGCTCCGGAG
>gene=chr20_48729520-48729784; species=ponAbe
CGGAGCCCAGCGGACAGAGGCTGCGCGGGGACCCTGGCCCCGCTGCAGGAGCCTTTGAGGGTCCCCGGCCCCCGGCCCAAGCTCATGCCCCCTcggccggccgggcccggcgcccccgcTCACCCGAGCCCGTGGTGGCTGCCATCTTGCGTCGCTGTTGCTTGAAGGCCGGCCCCTTCTTCACCCCCC---CGCCCGTCCCCTGGTCCTGATGCGCAGGCGCGCGCGCACGCACATACGCCGCCGCTGACGCCGGCTCCGGAG
>gene=chr20_48729520-48729784; species=rheMac
CGGAGCCCACCGGACAGAGGCGGCGCGGGGACCCTGGCCCCCCTGCAGGAGCCTTTGAGAGTCCCCAGCCCCCGGCCCAAGCCCATGCCCCTTcggccggccgggcccggcgcccccgcTCACCCGAGCCCGTGGTGGCTGCCATCTTGCGTCGCTGTTGCTTGAAGGCCGGCCCCTTCTTCACCCCCC----ACCCGTCCCCTGGCCCTGATGCGCAGGCGCGCGCGCACGCACAGACGCCGCCACTGACGCCCGCTCCGGAG
>gene=chr20_48808854-48809066; species=hg19
GTGTACAGATGAATGATAAACTCTCTGCTTCTCCCTCTGCCCCTCTCCAGGCGCCGGCGGGCGGGCCGGTTTCGAAGTTGATGCAATCGGTTTAAACATGGCTGAACGCGTGTGTACACGGGACTGACGCAACCCACGTGTAACTGTCAGCCGGGCCCTGAGTAATCGCTTAAAGATGTTCCTACGGGCTTGTTGCTGTTGAtgttttgttt
>gene=chr20_48808854-48809066; species=bosTau
--------------------------------------------------------------------------------------------------------------------------------------------------------------------------------------------------------------------
>gene=chr20_48808854-48809066; species=calJac
GTGTACAGATGAATGAC----TCTCTGCCTCTCCCTCTGCCCCTCTCCAGGCGCCGGCGGGCGGGCCGGTTTCGAAGTTGATGCAATCGGTTTAAACATGGCCGAACCCGTGTGTACATGGGACTGACGCAACCCACGTGTAACTGTCAGCCGGGCCCTGAGTAATCGCTTAAAGATGTTCCTACGGGCTTGTTGCTGTTGAtgttttgttt
>gene=chr20_48808854-48809066; species=canFam
GTGCACAGATGAGTGACAGGCTCGCTGCCT---CCCCTGCCCCTCTccgggcgccggcgggcgggccggTTCCGAAGTTGATGCAATCGGCTCGAACATGGCTGAACGCGAGTGTACACGGGACTGACGCAACCCACGTGTAACTGTCAGCCGGGCCCTGAGTAATCGCTTAAAGATGTTCCTACGGGCttgttgctgttgatgtgttgttg
>gene=chr20_48808854-48809066; species=equCab
GT--CCGGACGGACGATAAACTCTCAGCCTCTCCCCCTGCCCCTCTccgggcgccggcgggcgggccggTTTCAAAGTTGATGCAATCGGTTTAAACATGGCTGAACGCGTGTGTACACGGGACTGACGCAACCCACGTGTAACTGTCAGCCGGGCCCTGAGCAATCGCTTAAAGATGTTCCTACGGGgttgttgctgt---tgttttattg
>gene=chr20_48808854-48809066; species=gorGor
GTGTACAGATGAATGATAAACTCTCTGCTTCTCCCTCTGCCCCTCTCCAGGCGCCGGCGGGCGGGCCGGTTTCGAAGTTGATGCAATCGGTTTAAACATGGCTGAACGCGTGTGTACACGGGACTGACGCAACCCACGTGTAACTGTCAGCCGGGCCCTGAGTAATCGCTTAAAGATGTTCCTACGGGCTTGTTGCTGTTGAtgttttgttt
>gene=chr20_48808854-48809066; species=panTro
GTGTACAGATGAATGATAAACTCTCTGCTTCTCCCTCTGCCCCTCTCCAGGCGCCGGCGGGCGGGCCGGTTTCGAAGTTGATGCAATCGGTTTAAACATGGCTGAACGCGTGTGTACACGGGACTGACGCAACCCACGTGTAACTGTCAGCCGGGCCCTGAGTAATCGCTTAAAGATGTTCCTACGGGCTTGTTGCTGTTGAtgttttgttt
>gene=chr20_48808854-48809066; species=papHam
GTGTACAGATGAATGATAAACTCTCTGCCTCTCCCTCTGCCCCTCTCCAGGCGCCGGCGGGCGGGCCGGTTTCGAAGTTGATGCAATCGGTTTAAACATGGCTGAACTCGTGTGTACACGGGACTGACGCAACCCACGTGTAACTGTCAGCCGGGCCCTGAGTAATCGCTTAAAGATGTTCCTACGGGCTTGTTGCTGTTGAtgttttgttt
>gene=chr20_48808854-48809066; species=ponAbe
GTGTACAGATGAATGATAAACTCTCTGCTTCTCCCTCTGCCCCTCTCCAGGCGCCGGCGGGCGGGCCGGTTTCGAAGTTGATGCAATCGGTTTAAACATGGCTGAACGCGTGTGTACACGGGACTGACGCAACCCACGTGTAACTGTCAGCCGGGCCCTGAGTAATCGCTTAAAGATGTTCCTACGGGCTTGTTGCTGTTGAtgttttgttt
>gene=chr20_48808854-48809066; species=rheMac
GTGTACAGATGAATGATAAACTCTCTGCCTCTCCCTCTGCCCCTCTCCAGGCGCCGGCGGGCGGGCCGGTTTCGAAGTTGATGCAATCGGTTTAAACATGGCTGAACGCGTGTGTACACGGGACTGACGCAACCCACGTGTAACTGTCAGCCGGGCCCTGAGTAATCGCTTAAAGATGTTCCTACGGGCTTGTTGCTGTTGAtgttttgttt
>gene=chr20_49084654-49084826; species=hg19
ttctatagaggtaaatgctccgtggaaacacatggctggttgcagtaaagactacatttcccagcctcccttgcagcaagaagcggccatgtgactgaggtatggccaatgagatgtgagcagaaCATGGGACAGCAAACAAGGTGATCAGCCATTTGGACCTCTGGATGGG
>gene=chr20_49084654-49084826; species=bosTau
ttctataatgatagaagctccataaaagcttatggctggttggaacaaagactacatttcccagagtcctttgcagtgggaagtggccatgtgactgagggatggacaaaggggtgtgaacag-----GGG-AAGCAAATGTGGTGGTCAGCCCCTTGGGTTTCGGGATGGG
>gene=chr20_49084654-49084826; species=calJac
ttctgtaggggtaagtgctccatagaaacacatggctgattgcaataaaaactacatttcccagcctcccttgcagcaagaagtggccatgtgactgaggtatggccaatgagatgtgagcagaaCATAGGACCCCGAACATGTTGGTCAGCCATTTGGACCTCAGGCTGGG
>gene=chr20_49084654-49084826; species=canFam
TTTTATAATGACAGA-----------Agcccatggctgctcagaatgaagactacatttcccagcctccttttcaccaa--agtgggcatgtgactgaggtatggccaatgagatgtgagcagaaCCTGGGAAAACAAACATGGTGGTCAGCCATTTGGTTTTTGGGTTGGG
>gene=chr20_49084654-49084826; species=equCab
tcctgagacgacagaagctccgtaggagcaca-ggctgttcagaatgg--acgacatcccccagcctcccttgcagcgaggagtggccgcaggactgcggtacggccaacgggctgtgagcagaaCAAGGGACCGCAAGCGGGGCGCTCTGCCGTTTTGGCTTTGCAATGAG
>gene=chr20_49084654-49084826; species=gorGor
ttctatagaggtaaatgctccatggaaacacatgactggttgcaataaagactacatttcccagcctcccttgcagcaagaagtggccatgtgactgaggtatggccaatgagatgtgagcagaaCATGGGACAGCAAACAAGGTGATCAGCCATTTGGACCTGTGGATGGG
>gene=chr20_49084654-49084826; species=panTro
ttctatagtggtaaatgctccgtggaaacacatggctggttgcaataaagactacatttcccagcctcccttgcagcaagaagaggccatgtgactgaggtatggccaatgagatgtgagcagaaCATGGGACAGCAAACAAGGTgatcagccatttggacctctggatggg
>gene=chr20_49084654-49084826; species=papHam
ttctccagtgataaatgctccatggaaacacatggctggttgcaataaagactacatttcccagcctcccttgcagcaagaagtggccatgtgactgaggtatggccaatgacatgtgagcagaaCATGGGACTG-GCATTTGGTgatcaggcatttggacctctggatggg
>gene=chr20_49084654-49084826; species=ponAbe
ttctatagtggtaaatgctccttggaaacacacggctggttgcaataaagactacatttcccagcctcccttgcagcaagaagtggccatgtgactgaggtatggccaatgagaggtgagcagaaCATGGGACAGCAAACAAGGTGATCAGCCATTTGGACCTCTGGATGGG
>gene=chr20_49084654-49084826; species=rheMac
ttctccagtgataaatgctccatggaaacacatggctggttgcaataaagactacatttcccagcctcccttgcagcaagaagtggccatgtgactgaggtatggccaatgacatgtgagcagaaCATGGGACTG-GCATTTGGTgatcaggcatttggacctctggatggg
>gene=chr20_49434823-49435291; species=hg19
GTGGCTGCCTGGAAGGCGTGGGTTTAGGCCCAGGCCAGACTTCAGGCCCTTGCTGGAGTTTTCTGCGGAAGCCATTTTGGTGGTGAGTTAGCAACCAGGAGGAATGGGGCAGCGGCCAGCGCTGAGAGGAAAGCCACGTGCAAACActccctcctctctctctctctcgctctctctctctcactcAACCCCAAGTGCTTCCTGAGGCGGCCATCTTGATCTCGTCCTTCCCTCGAGATGGTTTTTATTCCGCAGAGGAGCCAGGAGTGGACCACAAGGTGGCACTCTCGGGCACCGATGCAGGGAGCCGTTCAGCGGGGACGCTAGACTATATTTAACTTTCCTCAGCTCTGCACCGTCCCCTGTGCAAACATGGAGACAGCCAGGAAATGGCTTCAGGCCTGCGAGGCCTAGGAGGAGCCTCTTGCCCAGGCCACAGCCCGTGGTGGAGTTGGGCATCGAGTTCCT
>gene=chr20_49434823-49435291; species=bosTau
G----TGCCTGGGAGGCGCGGGTCGAGGCCCGGGCCAGGCTTCAGGGCCCTCCTGGGCCTCCCTGGGGA-GCCATCTTGGAGGTGGCTTAGCGAGCAGGAGGCGT-GGGCAGCGGCCGGC----CTAGGGAAGC------------CAccctcccctct--------------ccctctctctctccACA-CAAG-GCTCCCCGAGGCGGCCATCTTGTTAACGCCCTTCCCCCA-GACGCTTTC-ACTCCTTGGAGGAGGC--GAGCGGGCCACCAGGTGGCGCTCTC-GGCCCCGATGCGGGGCGCCGACCGGCGGGGATGCTAGCCTATATTTAACTTTCCT-CGCTCGGCGCCGTTCACCAGGCAAACGTGGAGACAGCCAGGAAATGGCTTCAGGCCTGGGAGGCCCAGGGGGAGCCTCCCGGCCGGGCCCTGGCC-CTGGCGGGGCCGGGCATGGAGTGCCT
>gene=chr20_49434823-49435291; species=calJac
GTGGCTGCCTGGGAAGGGTGGATGGAGGCCCAGGCCAGGCTTCAGGCCCTTGCTGGAGTTTTCTGGGGAAGCCATTTTGGTGGTGAGTTAGCAACCAGAAGGAATGGGGCAGTGGCCAGCAGTGAGAGGAAAGCCACGTGCACACActccctcctccctctctctctctctctctctctctcactcAACCCCAAGTGCTTCCTAAAGCAGCCATCTTGATCTCGTCCTTCCCCCGAGATGGTTTTTATTCCGCAGAGGAGCCAGGAGTGGACCACAAGGTGGCACTCTTGGGCACCGATGCAGGGAGCCGTTCAGCGGGGACGCTAGACTATATTTAACTTTCCTCAGCTCTGCGCCGTCCGCTGTGCAAACATGGAGACAGGCAGGAAATGGCTTCAGGCCTGCGAGGCCTAGGAGGAGGCACTTGCTCAGGCCACAGACCATCATGGGGTTGGGCATTGAGTTCCC
>gene=chr20_49434823-49435291; species=canFam
G----TGCCCGGGAGGCGTGGGTGTAGGCCCAGGCCAGACTCCAGGCCCATCCTGGAGTTTTCTGGGGAAGCCATTTTGGTGGTGATTTAGCAACCAGAAGGAATGGGGCAGCAGCCAGCGGTGAGAGGCAAGCCGCG--------TGCACACCTCTCTCA------------CTCTCGCTCTCTCAACACCAAG-GCTTCCTGAGGCGGCCATCTTGGTGGCGCCCATCCCCCA-GATGGTCTT-ATTCTACCGAGGAGCCCGGAGTGGGCCACCAGGTGGCACTCTCGGGCACCGATGTGGGGAGCCGTTCAGCGGGGATGCTAGACTATATTTAACTTTCCTCAGCTCTGCAAGGTCCGCCAGGCAAACATGGAGACAGCCAGGAAATGGCTTCGGGCCTGCAGGGCCTAGGTGGAGCCTCT-TCCCAGGCTGTAGCCTGAGGCAGGGTTGGGCATCAGGCTCCT
>gene=chr20_49434823-49435291; species=equCab
G----CGCC---------------TGGGGCGAGGCCGGACTCCAGGCCCTTCCTGGAGTTCTCTGGGGAGGCCATCTTGGTGGGGATTTAGCAACCAGCAGGGAT-GGGCAGCGGCCAGCGAGGAGGGGAACCCCGC---------CGctcccctccctcccccgcccgctctctccctctctcccCACACCAAG-CCTTCCTGAGGCGGCCATCTTGATAACGCCCTTCCCCCA-GATGGTTTT-ATTCCACCGAGGAGCCGGGCGCGGGCCACCAGGTGGCACTCTC-GGCACCGATG-AGGGAGCCGCTCAGCGGGGATGCGAGACTATATTTAACTTTCCT-GGCTCTGTGCAGTTCGCCAGGCAAACATGGAGACAG-CAGGAAATGGCTTCAGGCCTTCA-GGCCTAGGAGGAGCCTCTGGGCCAGGCCGAGGCGGGTGGCGGGCTTGAGCCCTTGGCTCCT
>gene=chr20_49434823-49435291; species=gorGor
---------------------------------------------------------------------------------------------------------------------------------------------------------------------------------------------------------------------------------------------------------------------------------ACAAGGTGGCACTCTCGGGCACCGATGCAGGGAGCCGTTCAGCGGGGACGCTAGACTATATTTAACTTTCCTCAGCTCTGCACCGTCCCCTGTGCAAACATGGAGACAGCCAGGAAATGGCTTCAGGCCTGCGAGGCCTAGGAGGAGCCTCTTGCCCAGGCCACAGCCCGTGGTGGAGTTGGGCATCGAGTTCCT
>gene=chr20_49434823-49435291; species=panTro
GTGGCTGCCTGGGAGGCGTGGGTTTAGGCCCAGGCCAGACTTCAGGCCCTTGCTGGAGTTTTCTGCGGAAGCCATTTTGGTGGTGAGTTAGCAACCAGGAGGAATGGGGCAGCGGCCAGCGCTGAGAGGAAAGCCACGTGCAAACActccctcctctctctctctctcactctctctctctcactcAACCCCAAGTGCTTCCTGAGGCGGCCATCTTGATCTCGTCCTTCCCTCGAGATGGTTTTTATTCCGCAGAGGAGCCAGGAGTGGACCACAAGGTGGCACTCTCGGGCACCGATGCAGGGAGCCGTTCAGCGGGGACGCTAGACTATATTTAACTTTCCTCAGCTCTGCACCGTCCCCTGTGCAAACATGGAGACAGCCAGGAAATGGCTTCAGGCCTGCGAGGCCTAGGAGGAGTCTCTTGCCCAGGCCACAGCCCGTGGTGGAGTTGGGCATCGAGTTCCT
>gene=chr20_49434823-49435291; species=papHam
GTGGCTTCCTGGGAGGCGTGGATTTAGGCCCAGGCCAGACTTTGGGCCCTTGCTGGAGTTTTCTGGGGAAGCCATTTTGGTGGTGAGTTAGCAACCAGAAGGAATGGGGCAGCAGCCAGCGCTGAGAGGAAAACCACGTGCAAACACTCCCTtct--------------ctctctctctctctctcAACCCCAAGTGCTTCCTGAGGCGGCCATCTTGATCTCGTCCTTCCCCCGAGATGGTTTTTATTCCGCAGAGGAGCCAGGAGTGGACCACAAGGTGGCACTCTCGGGCACCGATGCAGGGAGCCGTTCAGCGGGGACACTAGACTATATTTAACTTTCCTCAGCTCTGCACCGTCCCCTGTGCAAACATGGAGACAGCCAGGAAATGGCTTCAGGCCTGTGAGGCCTAGGAGGAGCCTCTTGCCCGGGCCACAGCCCGCGGTGGAGTTGGGCATTGAGTTCCT
>gene=chr20_49434823-49435291; species=ponAbe
GTGGCTGCCTGGGAGGCGTGGGTTTAGGCCCAGGCCAGACTTCAGGCCCTTGCTGGAGTTTTCTGGGGAAGCCATTTTGGTGGTGAGTTAGCAACCAGGAGGAATGGGGCAGCGGCCAGCGCTGAGAGGAAAGCCACGTGCAAACACTCCCTCCTCTTTCT--------CTCTCTCTCTCTCACTCAACCCCAAGTGCTTCCTGAGGCGGCCATCTTGATCTCGTCCTTGCCTCGAGATGGTTCTTATTCCGCAGAGGAGCCAGGAGTGGACCACAAGGTGGCACTCTCGGGCACCGATGCAGGGAGCCGTTCAGCGGGGACGCTAGACTATATTTAACTTTCCTCAGCTCTGCACCGTCCCCTGTGCAAACATGGAGACAGCCAGGAAATGGCTTCAGGCCTGCGAGGCCTAGGAGGAGCCTCTTGCCCAGGCCACAGCCCGTGGTGAAGTTGGGCATCGAGTTCCT
>gene=chr20_49434823-49435291; species=rheMac
GTGGCTTCCTGGGAGGCATGGATTTAGGCCCAGGCCAGACTTCGGGCCCTTCCTGGAGTTTTCTGGGGAAGCCATTTTGGTGGTGAGTTAGCAACCAGAAGGAATGGGGCAGCAGCCAGCGCTGAGAGGAAAACCACGTGCAAACACTCCCTtct--------------ctctctctctctctctcAACCCCAAGTGCTTCCTGAGGCGGCCATCTTGATCTCGTCTTTCCCCCGAGATGGTTTTTATTCCGCAGAGGAGCCAGAAGTGGACCACAAGGTGGCACTCTCGGGCACCGATGCAGGGAGCCGTTCAGCGGGGACACTAGACTATATTTAACTTTCCTCAGCTCTGCACCATCCCCTGTGCAAACATGGAGACAGCCAGGAAATGGCTTCAGGCCTGTGAGGCCTAGGAGGAGCCTCTTGCCCGGGCCACAGCCCGCGGTGGAGTTGGGCATTGAGTTCCT
>gene=chr20_49547813-49548093; species=hg19
catggatcccggcgggcggcggaggggagaccgggccggcggaggcggcggcggcaacgggcgggggagggggcTGATCCCGCGTCTCCCCTCAGCAGACAATACAAGCGCCTCGGACCGAGTCCCCGAACCTGCCCTAGCCAAAATGGCGGCCGAGAAAGAGCGGAAGTGACGTAAGTGCCTCATTAGCATAAGAGGACTCATTGTCCAGCTAAATAGGGGGGGGCAGTGGGGACAGCACCCCTAACCCCCTTTTCCCCAGGGGGGGTTCCTCTTACTC
>gene=chr20_49547813-49548093; species=bosTau
CATGGATCCCggcgggcggcggaggggagaccgggccggcggaggcggcggcggcaacgggcgggggagggggcTGATCCCGCGTCTCCCCTCGGCAGACAATACAAGCGCTTCGGAGCGACTCCCCGAACCTGCCCTAGCCAAAATGGCGGCCGAGAAAGAGCGGAAGTGACGTAAGTACCTCATTAGCATAAGAGGACTCATTGTCCAGCTAAGTA-GGGGGGGCAGTGG------------------------------------------TCACTT
>gene=chr20_49547813-49548093; species=calJac
CATGGATCCCGGCGGGCGGCGGAGGGGAGACCGGGCCAGCGGAGGCGGCGGCGGCAACAGGCGGGGGAGGGGGCTGATCCCGCGTCTCCCCTCAGCAGACAATACAAGCGCCTCGGACCGAGTCCCCGAACCTGCCCCAGCCAAAATGGCGGCCGAGAAAGAGAGGAAGTGACGTAAGTGCCTCATTAGCATAAGAGGACTCATTGTCCAGCTAAGTA-GGGGGGGCAGTGGGGACAGTACCCCTAACCCCCTTTCCCCCAG-GGAGGCCCCTCTTACTC
>gene=chr20_49547813-49548093; species=canFam
catggatcccggcgggcggcggaggggagaccggcccggcggaggcggcggcggcaacgggcgggggagggggcTGATCCCGCGTCTCCCCTCAGCAGACAATACAAGCGCCTCGGAGCGAGTCCCCGAACCTGCCCTAGCCAAAATGGCGGCCGAGAAAGAGCGGAAGTGACGTAAATACCTCATTAGCATAAGAGGACTCATTGTCCAGCTAAGTG-GGGGGGGCAGTGGGGACAGCACCCCTTCCCCCCTTGTCCCCCAGGGACCACTCTCTCACTC
>gene=chr20_49547813-49548093; species=equCab
AATGGAGCCcggc-ggcggcggaggggagaccgggccggcggaggcggcggcggcaacgggcgggggagggggcCGATCCCGCGTCTCCCCTCGGCAGACAATACAAGCGCCTCGGAGCGAGTCCCCGAACCTGACCTAGCCAAAATGGCGGCCGAGAAAGAGCGGAAGTGACGTAAGTACCTCATTAGCATAAGAGGACTCATTGTCCAGCTAAGTA-GGGGGGGCGGCGGGGACGGTATCCCTTCCCCCCCTGTCCTCCAGGGACAACTCTCTTACTC
>gene=chr20_49547813-49548093; species=gorGor
----------------------------------------------------------------------------------------------------------------------------------------------------------------------------------------------------------------------------------------------------------------------------------------
>gene=chr20_49547813-49548093; species=panTro
CATGGATCCCggcgggcggcggaggggagaccgggccggcggaggcggcggcggcaacgggcgggggagggggcTGATCCCGCGTCTCCCCTCAGCAAACAATACAAGCGCCTCGGACCGAGTCCCCGAACCTGCCCCAGCCAAAATGGCGGCCAAAAAAGAGCGGAAGTGACGTAAGTGCCTCATTAGCATAAGAGGACTCATTGTCCAGCTAAATAGGGGGAGGCAGTGGGGACAGCACCCCTAACCCCCTTTTCCCCAGCGGGGGTTCCTCTTACTC
>gene=chr20_49547813-49548093; species=papHam
CATGGATCCCggcgggcggcggaggggagaccgggccggcggcggcggcggcggcaacgggcgggggagggggcTGATCCCGCGTCTCCCCTCAGCAGACAATACAAGCGCCTCGGACCGAGTCCCCGAACCTGCCCTAGCCAAAATGGCGGCCGAGAAAGAGCGGAAGTGACGTAAGTACCTCATTAGCATAAGAGGACTCATTGTCCAGCTAAGTA-GGGGGGGCAGTGGAGACAGCACCCCTAACCCCTTTTTCCCCAGTGGGGGTTCCTCTCACTC
>gene=chr20_49547813-49548093; species=ponAbe
---------------------------------------------------------------------------------------------------------AAGCGCCTCGGACCGAGTCCCCGAACCTGCCCTAGCCAAAATGGCGGCCGAGAAAGAGCGGAAGTGACGTAAGTGCCTCATTAGCATAAGAGGACTCATTGTCCAGCTAAAT--GGGGGGGCAGTGGGGACAGCACCCC-AACCCCCTTTTCCCCAG-GGGGGTTCCTCTTACTC
>gene=chr20_49547813-49548093; species=rheMac
CATGGATCCCGGCGGGCGGCGGAGGGGAGACCGGGC---------CGGCGGCGGCAACGGGCGGGGGAGGGGGCTGATCCCGCGTCTCCCCTCAGCAGACAATACAAGCGCCTCGGACCGAGTCCCCGAACCTGCCCTAGCCAAAATGGCGGCCGAGAAAGAGCGGAAGTGACGTAAGTACCTCATTAGCATAAGAGGACTCATTGTCCAGCTAAGTA-GGGGGGGCAGTGGAGACAGCACCCC-AACCCCTTTCTCCCCGGGGGGGGTTCCTCTCACTC
>gene=chr20_49548097-49548408; species=hg19
CCCTGCTTGCACCTAACTTTTCCTGAGGGAGGGTGCTCTCAGCACCCCCACCCCCGCTTGAGGGAAATTATATAATCCCCACTGAGGGGGGAGCTCTCGCGAGAACCAGGCGGATTTGCCATTGACCCACTAGGAGGCGCCGCGGATAATGGCCGCAGTGCGCTCCCGGGGCCCGTGTGCTCGGCGGGCGCCTTCCTCTGGCCGCAGCGCCGGCGGCGGAGGCAGAAGCAGCGGGCCGCAGCACGCCCAGCACTCAGTCAGGTGGCCGTGCTGGGGATCCCTGCGCGGGCCCAGCTGGGCCTGGACTACAT
>gene=chr20_49548097-49548408; species=bosTau
ATGTGCCTGCACGTAACTTTTTCTGAGGGAGGGTGGCATCAGCACCCCTATCCCCGCCTCAGGGAAATTATATAATCCCCACTGA-GGGGGAGCTCTCGCGAGAACCAAAAGGATTTGCCATTGACCCACTAGGAGGCGCCGCGGATAATGGCCGCAGTGCGCTTCCATGGCCCTTGTGCACGGCGGGCGCCTTCCTCTGGTCACAGCGCCGACGGCGGAGGTACAAGCAGCGGGCCGCAGCACGCCCTGCACTCAGTCAGGTGGCCGTGCTGGGGATCCCTGCGCGGGCCCGGCTGGGCCTGGACTACAT
>gene=chr20_49548097-49548408; species=calJac
CTGTGCTTGCACCTAACTTTTCCTGAGGGAGGGTGCTCTCAGAACCCCCACCCCCGCCTGAGGGAAATTATATAATCCCCACTGGTGGGGGAACTCTCGCGAGAACCAGGAGGATTTACCATTGACCCACTAGGAGGCGCCGTGGATAATGGCCGCAGTGCGCTCCCAGGGCCCGGGTGCTCAGCGGGCGCCTTCCTCTGGCCGCAGCGCCGGCGGCGGAGGCAGAAGCAGCGGGCCGCAGCACGCCCAGCACTCAGTCAGGTGGCCGTGCTGGGGATCCCTGCGCGGGCCCAGCTGGGCCTGGACTACAT
>gene=chr20_49548097-49548408; species=canFam
CTGGGCTTGCACCTAACTTTTTGGGAGGGAGGGTGGCACCAGCA------CCCCCACCTGAGGGAAATTATATAATCCCCACTGA-GGGGGAGCTCTCGCGAGAACCAAGAGGATTTGCCATTGACCCACTAGGAGGCGCCGCGGATAATGGCCGCAGTGCGCTTCCAAGGCCCGTGTGCACGGCGGGCGCCTTCCTCTGGCCGCAGCGCCGGCGGCGGAGGCACCAGCAGCGGGCCGCAGCACGCCCTGCACTCAGTCAGGTGGCCGTGCCGGGGATCCCTGCGCGGGCCCAGCTGGGCCTGGACTACAT
>gene=chr20_49548097-49548408; species=equCab
CTGTGCCTGCACCTAACTTTTCCTGAGGGAGGGTGGCACCAGCACCCCCGCCCCCGCCTGGGGGAAATTATATAATCCCCACTGA-GGGGGAGCTCTCGCGAGAACCAAGCGGATTTGCCATTGACCCACTAGGAGGCGCCGCGGATAATGGCCGCAGTGCGCTTCCAGGGCCCGTGTGCACGGCGGGCGCCTTCCTCTGGCCGCAGCGCCGGCGGCGGAGGCACAAGCAGCGGGCCGCAGCACGCCCTGCACTCAGTCAGGTGGCCGTGCCGGGGATCCCTGCGC-GGCCCCGCTGCGCCTGGACTACAT
>gene=chr20_49548097-49548408; species=gorGor
-----------------------------------------------------------------------------------------------------------------------------------------------------------------------------------------------------------------------------------------------------------------------------------------------------------------------
>gene=chr20_49548097-49548408; species=panTro
CCCTGCTTGCACCTAACTTTTCCTGAGGGAGGGTGCTCTCACCACCCCCACCCCCACTTGAGGGAAATTATATAATCCCCACTGAGGGGGGAGCTCTCGCGAGAACCAGGCGGATTTGCCATTGACCCACTAGGAGGCGCCGCGGATAATGGCCGCAGTGCGCTCCCGGGGCCCGTGTGCTCGGCGGGCGCCTTCCTCTGGCCGCAGCGCCGGCGGCGGAGGCAGAAGCAGCGGGCCGCAGCACGCCCAGCACTCAGTCAGGTGGCCGTGCTGGGGATCCCTGCGCGGGCCCAGCTGGGCCTGGACTACAT
>gene=chr20_49548097-49548408; species=papHam
CTGTGCTTGCACCTAACTTTTCCTGAGGGAGGGTGCTCCCAGCACCCCCACCCCCGCCTGAGGGAAATTATATAATCCCCACTGAGGGGGGAGCTCTCGCGAGAACCAGGCGGATTTGCCATTGACCCACTAGGAGGCGCCGCGGATAATGGCCGCAGTGCGCTCCCGGGGCCCGTGTGCTTGGCGGGCGCCTTCCTCTGGCCGCAGCGCCGGCGGCGGAGGCAGAAGCAGCGGGCCGCAGCACGCCCAGCACTCAGTCAGGTGGCCGTGCTGGGGATCCCTGCGCGGGCCCAGCTGGGCCTGGACTACAT
>gene=chr20_49548097-49548408; species=ponAbe
CCCTGCTTGCACCTAACTTTTCCTGAGGGAGGGTGCTCTCAGCACCCCCACCCCCGCCTGAGGGAAATTATATAATCCCCACTGAGGGGGGAGCTCTCGCGAGAACCAGGCGGATTTGCCATTGACCCACTAGGAGGCGCCGCGGATAATGGCCGCAGTGCGCTCCCGGGGCCCGTGTGCTCGGCGGGCGCCTTCCTCTGGCCGCAGCGCCGGCGGCGGAGGCAGAAGCAGCGGGCCGCAGCACGCCCAGCACTCAGTCAGGTGGCCGTGCTGGGGATCCCTGCGCGGGCCCAGCTGGGCCTGGACTACAT
>gene=chr20_49548097-49548408; species=rheMac
CTGTGCTTGCACCTAACTTTTCCTCAGGGAGTGTGCTCCCAGCACCCCCACCCCCGCCTGAGGGAAATTATATAATCCCCACTGAGGGGGGAGCTCTCGCGAGAACCAGGCGGATTTGCCATTGACCCACTAGGAGGCGCCGCAGATAATGGCCGCAGTGCGCTCCCGGGGCCCGTGTGCTTGGCGGGCGCCTTCCTCTGGCCGCAGCGCCGGCGGCGGAGGCAGAAGCAGCGGGCCGCAGCACGCCCAGCACTCAGTCAGGTGGCCGTGCTGGGGATCCCTGCGCGGGCCCAGCTGGGCCTGGACTACAT
>gene=chr20_49816629-49816827; species=hg19
atctcttaaaaaggcttccggaagaggcctgatataactctacttctcactaattctggccaatagtgcagggccacgctaagatgcaaggaagcctgggaaatgtagtcttcattctaggaagccatattcccagccaaagtttagtggtctgttaccatagaagaaggCTTAACAACTACTGCATACCAGAAGGGA
>gene=chr20_49816629-49816827; species=bosTau
GTGGCTTAAGGAG-GCTCCGGAAGGGGCCTCACGG----------------CATTCTGGCCAATGAAACAAGGCCACCTTAAGCATCCAGGAAAC-tgggaaatatagttctcattccaggaagcca-------------------------tgtgcccTTGGGAGGAGGC------ACTGCCTCATACCTGG-CAGT
>gene=chr20_49816629-49816827; species=calJac
ATCTCtt----------------------------aactctacttctcactaatactggcgaacagtgcagggccatactgagctgcaaggaagcctgggaaatgtagtcttcattctaggaagccatattcccatccagagtttagtggtctattaccatagaagaaggCGTAACAACTGCTGCATACCAGAAGGGA
>gene=chr20_49816629-49816827; species=canFam
ATCTCTTAAGAAGGGCTCC------------------------------------------------------------------------------------------------------------------------------------------------TAGAAGGT---ATAACCACA-CATGCCTGA-TTGA
>gene=chr20_49816629-49816827; species=equCab
ATCTCTGAAGAGGAGTTCCGGAAGATGCTTCACAGTTCTGTACTTCTCACTGATTCTGGCCAATGA--CAAGGCCACCCTGTACTGCAGAGAACC-TGGGAGAAGT--------TTCCAGGGAGCCG-------------------------TGTGCTCCTAG-------------------------------AAGT
>gene=chr20_49816629-49816827; species=gorGor
atctcttaaaaaggcttccggaagaggcctgatataactctacttctcactaattctggccaatagtgcagggccacgctaagatgcaaggaagcctgggaaatgtagtcttcattctaggaagccatattcccagccaaagtttagtggtctgttaccatagaagaaggCGTAACAACTACTGCATACCAGAAGGGA
>gene=chr20_49816629-49816827; species=panTro
atctcttaaaaaggcttccggaagaggcctgatataactctacttctcactaattctggccaatagtgcagggccacgctaagatgcaaggaagcctgggaaatgtagtcttcattccaggaagccatattcccagccaaagtttagtggtctgttaccatagaagaaggCGTAACAACTACTGCATACCAGAAGGGA
>gene=chr20_49816629-49816827; species=papHam
atctcttaaagaggcttctggaaggggcctggtataactctacttttcactaattctggccaatagtgcagggccacgctgaggtgcaaggaaacatgggaaatgtagtcttcattctaggaagccatattcccagccaaagtttagtggtctgttaccatagaagaaggTGTAACAACTACTGCATATCAGAAGGGA
>gene=chr20_49816629-49816827; species=ponAbe
atctcttaaagaggcttctggaagaggcctgatataactctacttctcactaattctggccaatagtgcagggccacgctgaggtgcaaggaagcctgggaaatgtagtcttcattctaggaagccatattcccagccaaagttgagtggtctgttaccatagaagaaggCAAAACAACTACTGCATACCAGAAGGGA
>gene=chr20_49816629-49816827; species=rheMac
atctcttaaagaggcttctggaaggggcctgatataactctacttttcactaattctggccaatggtgcagggccacgctgaggtgcaaggaagcatggaaaatgtagtcttcattctaggaagccatattcccagccaaagtttagtggtctgttaccatagaagaaagTGTAACAACTACTGCATATCAGAAGGGA
>gene=chr20_50383469-50383744; species=hg19
TCTCCATTTTGCAGTCTTCCCTATAGCCCTTAACCTCCGTAACCTCCAGTTTCCTCCTCTGGGTAATATCAGTGAGGCCTCTTCTTCGGAGGATTCAGGAAGCCAGGGACAAAGACCCCACAAAATGGCCGCCAGCACCATTCtttttttttttttttttaattCCACTGACACCTGGTGAAGCCACCCTTATGGTTCACTCCACCCGCCGCGTCTCCTGTTCCGAGCAACTGACGCTGCAATAAGCGGCCGCCACCGGGAAATGCCCAGAGAGG
>gene=chr20_50383469-50383744; species=bosTau
TCTGCGTTTTGCCATCTTCGCAGTGGGCCCTGACCCCGCTGGGC--------------CTGTCTTCTACCAACGGGGCCTCCTCCCCGGAAGGTTTAGGAAGACGGGGACAAAGACCCCACAAAATGGCAGCTGGCATCATCCCTTCACTTTTCAATCCCA------CTGACACCTAGTGAAGTCACCCTAGGGGTTCATCCGGCCCACCC-----CCTGCATCAAGCAACCGACGCCGCACAAAGCGGCCGCCACCCGGGAGTGCGCGGGGAGA
>gene=chr20_50383469-50383744; species=calJac
TCTCCATTTTGCAGTCTTCCCTGCAGCCCTTAACCTCCCTAAGCGCCACTTTCCTCC---GTGTAACCTCAGTGAGGCCTCCTCTTCAGAGGATTCTGGAAGCCAGGGACAAAGACCCCACAAAATGGCCGCCGGCACCATTCTTTTTTTTTTTAATTCCA------CTGACACCTGGTGAAGCCACCCTTGGGGTTCACCCCACCCGCTGCGTCTCCTGTTCCAAGCAGCTGACGCAGCCATAAGCGGCTGCCACCGGGAAGTGCCCAGGGAAG
>gene=chr20_50383469-50383744; species=canFam
-----------------------------------------------------------------------------------------------------------------------------------------------------------------------------------------------------------------------------------------------------------------------------------
>gene=chr20_50383469-50383744; species=equCab
TCTCCATTTTGCCATCTCGCCAGCAGTCCTCAACCTCGCTGAGCTG--GTTTCCTCCTCTGTACTACATCAGTGGGGCCTCCTCACCGGAAGATTCAGGAAGACAGGGACAAAGACCCCACAAAATGGCAGCTGGCATCCTTCCT-TCTTTTTGAATTCCA------CGGACACCTGATGAAGCCACCCCAGGGACTGACCTTCCCCACCC-----CCTGCACCAAGCACCTGACGCTGCAATAAGCTGCAGCCACAGGGAAGTGCCCAGAGGAG
>gene=chr20_50383469-50383744; species=gorGor
TCTCCATTTTGCAGTCTTCCCTATAGCCCTTAACCTCCGTAACCTCCAGTTTCCTCCTCTGGGTAATATCAGTGAGGCCTCTTCTTCGGAGGATTCAGGAAGCCAGGGACAAAGACCCCACAAAATGGCCGCC-GCACCATTCTTTTTTTTTT-AAT-CCA------CTGACACCTGGTGAAGCCACCCTTATGGTTCACTCCACCCGCTGCGTCTCCTGTTCCGAGCAACTGACGTTGCAATAAGCGGCCGCCACCGGGAAATGCCCAGAGAGG
>gene=chr20_50383469-50383744; species=panTro
----------------------------------------------------------------------------------------------------------------------------------------------CTTTTGTGTTTTTATGTTA------CTGACACCTGGTGAAGCCACCCTTATGGTTCACTCCACCCGCTGCGTCTCCTGTTCCGAGCAACTGACGCTGCAATAAGCGGCCGCCACCGGGAAATGCCCAGAGAGG
>gene=chr20_50383469-50383744; species=papHam
TCTCCATTTTGCAGTCTTCCCTACAGCCCTTAACCTCCGTAAGCTCCAATTTCCTCCTCTGGGTAATATCAGTGAAGCCTCTTCATCGGAGGATTCAGGAAGCCAGGGACAAAGACCCCACAAAATGGCCGCCAGCACCATTCTTTTTTTTT--AATTCCA------CTGACACCTGGTGAAGCCACCTTTAGGGTTTACCCCACCCTCGGCGTCTACTGTTCCGAGCAACTGACGCTGCAATAAGCGGCCGCCACCGGGAAGTGCCCAGGGAGG
>gene=chr20_50383469-50383744; species=ponAbe
TCTCCATTTTGCAGTCTTCCCTACAGCCCTTAACCTCCGTAACCTCCAGTTTCCTCCTCTGGGTAATATCAGCGAGGCCTCTTCATCGGAGGATTCAGGAAGCCAGGGACAAAGACCCCACAAAATGGCCGCCAGCACCATTCTTTTTTTTTAAGATTCCA------CTGACACCTGGTGAAGCCACCCTTATGGTTCACTCCACCCGCTGCGTCTCCTGTTCCGAGCAACTGACGCTGCAATAAGCGGCCGCCACCGGGAAGTGCCCAGAGAGG
>gene=chr20_50383469-50383744; species=rheMac
TCTCCATTTTGCAGTCTTCCCTACAGCCCTTAACCTCCGTAAGCTCCAATTTCCTCCTCTGGGTAATATCAGTGAGGCCTCTTCATCGGAGGATTCAGGAAGCCAGGGACAAAGACCCCACAAAATGGCCGCCAGCACCATTCTTTTTTTTTT-AATTCCA------CTGACACCTGGTGAAGCCACCTTTAGGGTTTACCCCACCCTCTGCGTCTACTGTTCTGAGCAACTGACGCTGCAATAAGCAGCTGCCACCGGGAAGTGCCCAGGGAGG
>gene=chr20_50417992-50418189; species=hg19
CCGCGCGCCCGCCACCCCGGCCACTGGGGGCTCGCACCCTCGGGCTTGCCGCGGTTATTTTTAGGAAGTCGGAAATCAAAGATGGCTGGAGGTCAGGCCCCGAAAGGTTAGGGCGAAGATCGGCAGGCGGCGCAGCCCGGGCAGAAAAGGCGAAATCCAGAAAAGAAAAAAATTTTAAAGGGAAACATTGAGCCCTC
>gene=chr20_50417992-50418189; species=bosTau
CAGAgcgcgcgcgacccccgcgcccgggggcccgcaccctcccgccgcccgcggTTATTTTTAGGAAGTCGGAAATCAAAGATGGCTGGAGGTCAGGCCCCGAAAGGTTAGGGCGAAGATCGGCAGGCGGCGTAGCCCCGGGAGCAAAGAGGGAAACCAAAA---AAAGAAATTTTAGAAGGCAATCTTGTGCCCTC
>gene=chr20_50417992-50418189; species=calJac
CCGCGCGCCCGCCACCCCGGCCACTGGGGGCTCGCACCCTCGGGCTTGCCGCGGTTATTTTTAGGAAGTCGGAA--TCAAGATGGCTGGAAGTCAGGCCCCGAAAGGTTATGGCGAA--------------------------------------------------------------------------------
>gene=chr20_50417992-50418189; species=canFam
ccgcgcccccgcgcccccggcccc--gagccccgcgccctcccgcgcgccgcggTTATTTTTAGGAAGTAGGAAATCAAAGATGGCTGGAGGTCAGGCCCCGAAAGGTTAGGGCGAAGATCGGCAGGCGGCAAAGCCCAGCGAGaaaaaGCTAAAACCTTAA----------ttttAAGGAGGGATCCTGCGCCTTC
>gene=chr20_50417992-50418189; species=equCab
CCGTGCGCCCGCGACCTCAGCC-------------------------------------------------------------------------------------------------------------------------------------------------------------------------GCCTTC
>gene=chr20_50417992-50418189; species=gorGor
CCGCGCGCCCGCCACCCCGGCCACTGGGGGCTCGCACCCTCGGGCTTGCCGCGGTTATTTTTAGGAAGTCGGAAATCAAAGATGGCTGGAGGTCAGG-CCCGAAAGGTTAGGGCGAAGATCGGCAGGCGGCGCAGCCCGGGCAGAAAAGGCGAAATCCAGAAAAGAAAAAAATTTTAAAGGGAAACATTGAGCCCTC
>gene=chr20_50417992-50418189; species=panTro
ccgcgcgcccgccaccccggccACTGGGGGCTCGCACCCTCGGGCTTGCCGCGGTTATTTTTAGGAAGTCGGAAATCAAAGATGGCTGGAGGTCAGGCCCCGAAAGGTTAGGGCGAAGATCGGCAGGCGGCGCAGCCCGGGCAGAAAAGGCGAAATCCAGAAAAGAAAAAAATTTTAAAGGGAAACATTGAGCCCTC
>gene=chr20_50417992-50418189; species=papHam
CCGCGCGTCCGCCACCCCGGCCACTGGGGGCTCGCACCCTCCGGCTTGCCGCGGTTATTTTTAGGAAGTCGGAAATCAAAGATGGCTGGAGGTCAGGCCCCGAAAGGTTAGGGCGAAGATCGGCAGGCGGCGCAGCCCGGGCAGAAAAGGCGAAAACCAAAAAAGAAAAAAATTTTAAAGGGAAACATTGAGCCCTC
>gene=chr20_50417992-50418189; species=ponAbe
CCGCGCGCCCGCCACCCCGACCACTGGGGGCTCGCACCCTCGGGCTTGCCGCGGTTATTTTTAGGAAGTCGGAAATCAAAGATGGCTGGAGGTCAGGCCCCGAAAGGTTAGGGCGAAGATCGGCAGGCGGCGCAGCCCGGGCAGAAAAGGCGAAAACCAGAAAAGAAAAAAATTTTAAAGGGAAACATTGAGCCCTC
>gene=chr20_50417992-50418189; species=rheMac
CCGCGCGTCCGCCACCCCGGCCACTGGGGGCTCGCACCCTCCTGCTTGCCGCGGTTATTTTTAGGAAGTCGGAAATCAAAGATGGCTGGAGGTCAGGCCCCGAAAGGTTAGGGCGAAGATCGGCAGGCGGCGCAGCCCGGGCAGAAAAGGCGAAAACCAAAAAAGAAAAAAATTTTAAAGGGAAACATTGAGCCCTC
>gene=chr20_52240220-52240379; species=hg19
TTTCTCCCCCGACAGGGAGAGGGTTACAAATCCCTCCCTCTCCAGCGGAGTTTTCTTATCTCTTATTTACAGAGCAGTAGCCATTTTGGGGAGGGGGAAAAGTTGTCAGCAACTCACGTCCTaataatggcagatatttttcttaagccctcaccatgt
>gene=chr20_52240220-52240379; species=bosTau
TC-TCCCCCCG---------TGGGTACAGATCGCTCCCTCCTGAGT----------ACACTCTTATTTGCTAAGCTGTAGCCTTTGGGTGGGGAGGG---GATCATCACCAACTCACACCCCATTAAC-GCAAACAGTT---TGATACA-TCACCACGT
>gene=chr20_52240220-52240379; species=calJac
---------------------------------------------------------------------------------------------------------------------------------------------------------------
>gene=chr20_52240220-52240379; species=canFam
TTTCCCCCCAG---------TGGCCAGAGACCACCCC---------------------CTTCTTATTTGCAGAGCAGTAGCCATG-GGGTGAGAGGC---AGTTGTCATCAACTCACCTTGCAATGATGGCAAGCCTCT---TGACACGCTAaccacgt
>gene=chr20_52240220-52240379; species=equCab
TT-CCCCCCAA---------TGGTTACAGATCCCTCTCTCCTAATT----------AGACTCTTATTTGCAGAATAGTAGCCACT-GGGGGCGGGGG---AACTGTCACCAACACACATGGTaataatggcaaacattt---ttatatcttcaccacgt
>gene=chr20_52240220-52240379; species=gorGor
TTTCTCCCGCGACAGGGAGAGGGTTACAAATCCCTCCCTCTCCAGCGGAGTTTTCTTATCTCTTATTTACAGAGCAGTAGCCATTTTGGGGAGGGGGAAAAGTTGTCAGCAACTCACGTCCTaataatggcagatatttttcttaagccctcaccgtgt
>gene=chr20_52240220-52240379; species=panTro
TTTCTCCCCCGACAGGGAGAGGGTTACAAATCCCTCCCTCTCCAGCGGAGTTTTCTTATCTCTTATTTGCAGAGCAGTAGCCATTTTGGGGAGGGGGAAAAGTTGTCAGCAACTCACGTCCTaataatggcagatatttttcttaagccctcaccatgt
>gene=chr20_52240220-52240379; species=papHam
TTTCTCCCCTCAC-------TGGTTACAAATCCCTCCCGCTCCAGCTTAGTTTTCTTATCTCTTCATTACAGAGCAGTAGCCATTTTGGGGAGGGGGAAAAGCTGTCAGCAACTCACAGCCTaataatggcagatatttttcttaaacactcaccatgt
>gene=chr20_52240220-52240379; species=ponAbe
TTTCTCCCCCGACAGGGAGAGGGTTACAAATCCCTCCCTCTCCAGCGGAGTTTTCTTATCTCTTATTTACAGAGCAGTAGCCATTTTGGGGAGGGGGAAAAGTTATCAGCAACTCACGTCCTaataatggcagatatttttcttaagccctcaccatgt
>gene=chr20_52240220-52240379; species=rheMac
TTTCTCCCCTCAC-------TGGTTACAAATCCCTCCCACTCCAGCTTAGTTTTCTTCTCTCTTCTTTACAGAGCAGTAGCCATTTTGGGGAGGGGGAAAAGTTGTCAGCAACTCACAGCCTaataatggcagatattcttcttaaacactcaccatgt
>gene=chr20_52353449-52353623; species=hg19
tttaaccaggaacagaagctgaagtgtctgaaaccaccggagaaagcccctgctctcctgagagctgttctctaattttgcTGGCAGAGAGCATTGGATCAGTGATCAGAAAGTTAAAATGGCAGATGTTGGGGCTTCTAGGGGGAGGGGAGGCAGATACCTGATACTCTCCGG
>gene=chr20_52353449-52353623; species=bosTau
ttaacccaggaacagaagc--aagtgtccggaatcactggagaaagccccaggtctcccgagaGCCCATCGCGACTTTTGTTGGCTGGGAGCA-CGCATCAGTGATCAGGCAGTTAAGGCGGCAGATGTTGCGGGTGTT--GGGGGAGGGAGGCAGATACCTGAGA--CTGCGG
>gene=chr20_52353449-52353623; species=calJac
TTTAACCAGGAACAGAAGCTGAAGTGTCTGAAACCACGGGAGAAAGCCTCTGCTCTCCTGAGAGCTGTTCTCTAATTTTGTTGGCGGAGAGCATTGGATCAGTGATCAGAAAGTTAAAATGGCAGATGTTGGGGCTTCTAGGGGGAGGGGAGGCAGATACCTGATACCACCCGG
>gene=chr20_52353449-52353623; species=canFam
TTTAACCAGGAACAGAAGCAGAAGTGTCTGGAATCACCCGAGAAAGCCCCAGCTCTCCTGAGAGCTGTTCTCGAATTTTGCTGGCACAGAGCGCTGGAGCAGTGATCAGGGAGTTAAAACGGCAGATGTTGGGGGCCTAGGGGGGAGGGAAGGCAGATACCTGAGCGTCT----
>gene=chr20_52353449-52353623; species=equCab
tttcaccaggaacagaagcagaagtgtgcagaatcacccgagaaagccccagctctcctgagaGCCGTTCTCGAATTTTGCTGGCACAGAGCACTGGGTCAGTGAGCAGGGAGTTAAAATGGCAGATGTTGGGGCTTTTAGGGGGGAGGGAGGCCGATACCTGAGACCCGCCAG
>gene=chr20_52353449-52353623; species=gorGor
tttaaccaggaacagaagctgaagtgtctgaaaccaccggagaaagcccctgctctcctgagagctgttctctaattttgcTGGCAGAGAGCATTGGATCAGTGATCAGAAAGTTAAAATGGCAGATGTTGGGGCTTCTAGGGGGAAGGGAGCCAGATACCTGATACTCTCCGG
>gene=chr20_52353449-52353623; species=panTro
TTTAACCAGGAACAGAAGCTGAAGTGTCTGAAACCACCGGAGAAAGCCCCTGCTCTCCTGAGAGCTGTTCTCTAATTTTGCTGGCAGAGAGCATTGGATCAGTGATCAGAAAGTTAAAATGGCAGATGTTGGGGCTTCTAGGGGGAGGGGAGGCAGATACCTGATACTCTCCGG
>gene=chr20_52353449-52353623; species=papHam
tgtaaccaggaacagaagctgaagtgtctgaaaccacccgagaaagcccctgctctcctgagagctgttctctaattttgcTGGCAGAGAGCGTTGGATCAGTGATCAGAAAGTTAAAATGGCAGATGTTGGGGCTTCTAGGGGGAGGGGAGGCAGATACCTGATACTCTCCGG
>gene=chr20_52353449-52353623; species=ponAbe
TTTAACCAGGAACAGAAGCTGAAGTGTCTGAAACCACCGGAGAAAGCCCCTGCTCTCCTGAGAGCTGTTCTCTAATTTTGCTGGCAGAGAGCATTGGATCAGTGATCAGAAAGTTAAAATGGCAGATGTTGGGGCTTCTAGGGGGAGGGGAGGC-GATACCTGATACTCTCCGG
>gene=chr20_52353449-52353623; species=rheMac
TGTAACCAGGAACAGAAGCTGAAGTGTCTGAAACCACCGGAGAAAGCCCCTGCTCTCCTGAGAGCTGTTCTCTAATTTTGCTGGCAGAGAGCGTTGGATCAGTGATCAGAAAGTTAAAATGGCAGATGTTGGGGCTTCTAGGGGGAGGGGAGGCAGATACCTGATACTCTCCGG
>gene=chr20_52531972-52532338; species=hg19
CCTTCCCCCCACCCCCGCGTTGtttatttatttatttattttttCTAGCCACCACCATTTTGTTGCCTGGCAGAGGTGTGAGATGCAAGGCTGTTTACAAAGCCCCCAGCAAGAGCAATCCCATCATCAGGAGGTTTGCTTCCCCCCCGGGCCAGCCCTCTCGCTCTCCATGCCCGTCTTGGCTGCATGCGTTGTACCTAACACATTTAACCCGCGTTTCTTAAGAGTTCTGCAAAATGGTGTCTGCTGGTGTTTGCAAGGGAAGCTCCCGCTGGGCGTCCCGAGCTGGGTGGGAGCTGAGTGTGCGGTTCCCTAACGAGCTGGCGGCCGGCCTGAGCGGCTCTGATCTCCAATTCTGACGGCTTG
>gene=chr20_52531972-52532338; species=bosTau
-------------------------------------------------CCCCACCATTTTGGTCCCCGGCAGGTGTGTGAGAC-CAAGGCTGGGCTCAGGGCGCCTCCAAAGAGCGGACCCGGCGTTGGGAGAGCTCCC-------GGGGGCGGCCCGTTGG--TCCCAGGCC-GGCTCGGCGGCGCGGA-CGCAGGGAGCAGGCTCGGGCCTCCCTCCTC---AGTTCTGCAAAATGGTGTCCG-CTCGCGGGCCCCGGAGGCTG-AGGCGCTgcgcccgcgggg---------------gtgcggctccc-cgcacg-ccccccg-cgcccc-gcggcTCTCGTCTCCCGCTCGGACGCCGTG
>gene=chr20_52531972-52532338; species=calJac
--------------------------------------------ATAGTCACCACCATTTTGTTGCCTGGCAGAAGTGTGAGATTCAAGGCTGTTTACAAAGCCCCTAGCAAGAGCAATCCCAACATCAGGAGGTTTGCTTCCCA--TGGACCAACCCCCTCGCTCTCCGTGCCCGTCTTGGCTGCATGCGTTGCACCTAACACATTTAACTGGCGTTTCTAAAGAGTTCTGCAAAATGGTGTCTGCTGGTGTTTGCAAGGGAGGCTCCCGCTGGGCGTCCCAAGCTGGGTGGGGGCTGAGTGTGCGGTTCCCTAACAAGCTG-------------GCGGCTCTGAGCTCCGATTCTGACAGCTTG
>gene=chr20_52531972-52532338; species=canFam
CC-------------------------------------CCTTGGCGGCCACCACCCTGCGGCTGCGGGGCAGGTGTCTGAGCTGCAAGCCGGTGTCCAGAGCCGC-GCACGGAGCAAGGCCACGATC-GCGGCGCTTCC-------CGGGGCGGCCCCTCCGCAGGGCAGGCCCGACCGGGCGGCACGGATCGGATCGGACACGTGTAGACTCCACTTCTGGAGACTTCTGCAAAATGGTGCCTGCCCGTGTGGACGCGGG-----------------CCGCCGCCGACTGT---CCCGGGGCGGGGTCC----------------------------------ACCTCCAGCTTTGACGACGTA
>gene=chr20_52531972-52532338; species=equCab
CC--------------------------------------CTTGCCAGCCTCCACCATTTTGTTGCCTGGCAGGCGTGGCAGGGGCAAGGCTGCCTCCGGAGCACC--CGAGGAGCACTGTCCCCATCCCGGGGGCTTCT-------CGGGGCAGCCTCTCACCCCCCCAGGCCTGACCGGGCGGGACGGCCTGTGTCTCT----------CCTCATGGCTCCAGAGTTCTGCAAAATGGAGCCCG-CCGCTGCGTCCCCATCCCCG-----TCCCCGTCCCCGCCAG---------CAGGAGCCGGGCTGCCCTCGGAGCTGG-CGGCCACCGGAATGGCGCTTGTCGCCCCTTTGGACGACATG
>gene=chr20_52531972-52532338; species=gorGor
CCTTCCCCCCACCCCCGCGTGGtttatttatttatttattttttCTAGCCACCACCATTTTGTTGTCTGGCAGAGGTGTGAGATGCAAGGCTGTTTACAAAGCCCCCAGCAAGAGCAATCCCATCATCAGGAGGTTTGCTTCCCCCCCGGGCCAGCCCTCTCGCTCTCCATGCCCGTCTTGGCTGCATGCGTCGTACCTAACACATTTAACCCGCGTTTCTTAAGAGTTCTGCAAAATGGTGTCTGCTGGTGTTTGCAAGGGAAGCTCCCGCTGGGCGTCCCGAGCTGGGTGGGAGCTGAGTGTGCGGTTCCCTAACGAGCTGGCGGCCGGCCTGAGCGGCTCTGATCTCCAATTCTGACGGCTTG
>gene=chr20_52531972-52532338; species=panTro
CCTTCCCCCCACCCCCGCGTTGtttatttatttatttattttttCTAGCCACCACCATTTTGTTGCCTGGCAGAGGTGTGAGATGCAAGGCTGTTTACAAAGCCCCCAGCAAGAGCAGTCCCATCATCAGGAGGTTTGCTTCCCCCCCGGGCCAGCCCTCTCGCTCTCCATGCCCGTCTTGGCTGCATGCGTTGTACCTAACACATTTAACCCGCATTTCTTAAGAGTTCTGCAAAATGGTGTCTGCTGGTGTTTGCAAGGGCAGCTCCCGCTGGGCGTCCCGAGCTGGGTGGGAGCTGAGTGTGCGGTTCCCTAACGAGCTGGCGGCCGGCCTGAGCGGCTCTGATCTCCAATTCTGACGGCTTG
>gene=chr20_52531972-52532338; species=papHam
CCTTCCCCCCACCCCCGCGTTGtttatttatttatttattttttaGAGCCACCACCATTTTGTTGCCTGGCAGAGGTGTGAGATGCAAGGCTGTTTACAAAGCCCCCAGCAAGAGCAATCCCAACCTCAGGAGGTTTGCTTCTCCC-CGGGCCAGCCCTCTCGCTTTCCATGCCCGTCTTGGCTGCATGCGTTGTACCTAACACATTTAACCCGCGTTTCTTAAGAGTTCTGCAAAATGGTGTCTGCTGGTGTTTGCAAGGGAGGCTCCCGCTGGGCGTCCCGAGCTGGGTGGGAGCTGAGTGTGCGGTTCCCTAACGAGCTGGCGGCCGGCCTGAGCGGCTCTGAGCTCCGATTCTGACGGCTTG
>gene=chr20_52531972-52532338; species=ponAbe
CCTTCCCCCCACCCCCGCGttgtttatttatttatttattttttatAGCCACCACCATTTTGTTGCCTGGCAGAGGTGTGAGATGCAAGGCTGTTTACAAAGTCCCCAGCAAGAGCAATCCCATCATCAGGAGGTTTGCTTCCCCCCCGGGCCAGCCCTCTCGCTCTCCATGCCCGTCTTGGCTGCATGCGTCGTACCTAACACATTTAACCCGCGTTTCTTAAGAGTTCTGCAAAATGGTGTCTGCTGGTGTTTGCAAGGGAGGCTCCCGCTGGGCGTCCCGAGCTGGGTGGGAGCTGAGTGTGCGGTTCCCTAACGAGCTGGCGGCCGGCCTGAGCGGCTCTGATCTCCGATTCTGACGGCTTG
>gene=chr20_52531972-52532338; species=rheMac
CCTTCCCCCCACCCCCGCGTCGtttatttatttatttattttttaGAGCCACCACCATTTTGTTGCCTGGCAGAGGTGTGAGATGCAAGGCTGTTTACAAAGCCCCCAGCAAGAGCAATCCCAACCTCAGGAGGTTTGCTTCTCCC-CGGGCCAGCCCTCTCGCTTTCCATGCCCGTCGTGGCTGCATGCGTTGTACCTAACACATTTAACCCGCGTTTCTTAAGAGTTCTGCAAAATGGTGTCTGCTGGTGTTTGCAAGGGAGGCTCCCGCTGGGCGTCCCGAGCTGGGTGGGAGCTGAGTGTGCGGTTCCCTAACGAGCTGGCGGCCGGGCTGAGCGGCTCTGAGCTCCGATTCTGACGGCTTG
>gene=chr20_52556562-52556822; species=hg19
GTTAGGCAATCAGGGAAAAAGGGCTAGGCATTGTAAAACCCCAGGTCCTGCAGCTCCCCCACGTGGCTGCATTTTGACAAAAGCAAGCTTCTGAGAGAGTAGATCACGTAAGGAACCAGCCCTTCCATGGCTGTCATTAGCAGAAGTGCAGCTGGGGGCCATTTTGTCAAGAAGTGCTTATTTGGaaaaacaaaacaaaacaaaaaatgaaaaaaaaaaaaaaaaTCTATACAGGTGCATGCCAGTCCCCCGGTAATGAA
>gene=chr20_52556562-52556822; species=bosTau
GTC-AGCGGTCAGAGAAAAGAGGCTAGAGA-TCTGGGAT-CCAGGTCTTGGAACTCCCTCCTGTGGCCAGATTTAAATAGAAA--ACCTTCAAGGAGAAGAAATCGCAT--------------------GCAATCATGGCCAGA--TCCTGCTGGGGGCCATTTTGTTAAGGAGCGCACCTTCGGAAGGGGA-----------GGAA------------------GCCATAGA-GTGCACACCATTCCCCTCATAGTGAA
>gene=chr20_52556562-52556822; species=calJac
GTTAGGCAAGAAGGGAAAAAGGGCTAGGCATTGCAGAACCCCAGGTCCCGCAGCTCCCCCACGTGGCTGCATTTTGACAAAACCATGCTTCTGAGAGAGGAGATCAAGTAAGAAGCCAGCCCTTCCGCGGCTGTCATTAGCAGAAGTGCAGCTGGGGGCCATTTTGTCAAGAAGTGCTCATTTGGaaaaacaaaacaaaacaaaaaacaaaaaaaaaaaaaaaaaTCTCTACAGGTGCATGTCAGT-CCCTGGTAATGAA
>gene=chr20_52556562-52556822; species=canFam
GTTAGGGAATCAGGGAAAAGTGGCTGGAGACGGTAGCACCCTAAGTCCTCGAACTCCCCCATGTGGCCAGATTTCAACAAAAACATCCTTCTGTGAGAGTCAATCACGGAAGCAGTGAGCCCTCGGATGGCAACCATTGCCAGAAGTGCAGCTGGGGGCCATTTTGTCAAGAAGTGCTCTTTTGgagagagagagagagagagagaA------------------GGCATACAGGTGCATGCCAGTGCCCTCATAATAAA
>gene=chr20_52556562-52556822; species=equCab
GTTAGACAGTCAGGGAAAAGTGGCTAGAGATTGTAGGACCCTAGGTCCTGGAACGCCCCCATGTGGCCGGATTTAAAAGAAAACATCCTCCAGCGAGAG-CAAACAGGAAAG---------------TGGCGAC---TGCCAGAAATGCAGCTGGGGGCCATTTTGTCAAGAAGCGCTTCTTTGGGAAAAAA-----------AAAA------------------TCCACACAGGTGCCTGCTAGTCCCCTCAGGATAAG
>gene=chr20_52556562-52556822; species=gorGor
GTTAGGCAATCAGGGAAAAAGGGCTAGGCATTGTAGAACCCCAGGTCCTGCAGCTCCCCCACGTGGCTGCATTTTGACTAAAGCAAGCTTCTGAGAGAGTAGATCACGTAAGGAACCAGCCCTTCCATGGCTGTCATTAGCAGAAGTGCAGCTGGGGGCCATTTTGTCAAGAAGTGCTTATTTGGAAAAACAAAACAAAACAAAAAACGAAAAAAAAAAA-----TCTATACAGGTGCATGCCAGTCCCCCGGTAATGAA
>gene=chr20_52556562-52556822; species=panTro
GTTAGGCAATCAGGGAAAAAGGGCTAGGCATTGTAAAACCCCAGGTCCTGCAGCTCCCCCACGTGGCTACATTTTGACAAAAGCAAGCTTCTGAGAGAGTAGATCACGTAAGGAACCAGCCCTTCCATGGCTGTCATTAGCAGAAGTGCAGCTGGGGGCCATTTTGTCAAGAAGTGCTTATTTGGaaaaacaaaacaaaacaaaaaatgaaaaaaaaaaaaa---TCTATACAGGTGCATGCCAGTCCCCCGGTAATGAA
>gene=chr20_52556562-52556822; species=papHam
ATTAGGCAATCAGGGAAAAAGGGCTAGGCACTGTAGAACCCCAGGTCCTGCAGCTCCCCCATGTGGTTGTATTTTGACAAAAGCATGCTTCTGGGAGAGGAGCTCACGTAAGGAACCAGCCCTTCCATGGCTGTCA-TAGCAGAAGTGCAGCTGGGGGCCATTTTGTCAAGAAGTGCTCATTTGGAAAAACAAAACAAAACAGAAAACGAAAAAAAAAAGAA---TCTATACAGGTGCATGCCAGTCCCCCGGTAATGAA
>gene=chr20_52556562-52556822; species=ponAbe
GTTAGGCCATCAGGGAAAAAGGTCTAGGCATTGTAGAACCCCAGGTCCTGCAGCTCCCCCACGTGGCTGCATTTTGACAAAAGCATGCTTCTGAGAGAGTATATCACGTAAGGAACCAGCCCTTCCACAGCTGTCATTAGCAGAAGTGCAGCTGGGGGCCATTTTGTCAAGAAGTGCTTATTTGGAAAAACAAAACAAAACAAAAAACGAAAAAGAAAA------TCTATACAGGTGCATGCCAGTTCCCCGGTAATGAA
>gene=chr20_52556562-52556822; species=rheMac
ATTAGGCAATCAGGGAAAAAAGGCTAGGCACTGTAGAACCCCAGGTCCTGCAGCTCCCCCATGTGGTTGTATTTTGACAAAAGCATGCTTCTGGGAGAGGAGCTCACGTAAGGAACCAGCCCTTCCATGGCTGTCA-TAGCAGAAGTGCAGCTGGGGGCCATTTTGTCAAGAAGTGCTCATTTGGAAAAACAAAACAAAACAGAAAACGAAAAAAAAAAAGAA--TCTATACAGGTGCATGCCGGTCCTCCAGTAATGAA
>gene=chr20_54967397-54967830; species=hg19
CACACCGCGCGCAGGCGCACTTGCTCCCTAAGAACCCGGAAGTGGTGGAGCCAACGGCCAGCCAGACCTGTGGCAGTCCCAGCCCCAGGGTGCTCTCCGCGGTCGGCCATTTATCGGTGAAGCAACAGCCCCTTGACGTCAAGCTTGACGCATTGGAGATAAAGTCCAAGGAGGTGAACTAACCTTTGAACGTGCCAGTAAGTAAGATGGCGAGAAAAGCAAGAGAGAGTGGGACCGATCGATAGCGCAGCGGTCGGCTTGGCGCCCTTTCAGCGTGCGCAGTGAACGTGCGCTCGGAGCGGTAGATTGGGCAGGATTCGCGCCTCCATTTTTCCAGGAGAGAGCGGGATACCAAGAGAACCGGACCAGCTGGTACTGGGACACGGGGAGAGTAGCTGGTGCGGTCGGCTGGGGCATTTAGAGAAAACCACAG
>gene=chr20_54967397-54967830; species=bosTau
GAGAAGGCGCGCAGGCGCACTTGCTGCGTAAGGCCCCGGAAGTGGTGGAGCCAACGGCCCGACACACCCGTGGCCGTTCTAGCGCCCGGGTGTTCTCTGGA-TCTGACATTTATCCATAAAGCACCAGTTACTTGGCGTCAGGGTTCTCGCGGAGTAGATAAAGTTGAAGTAGGTGAGCGAGTC-TCGATCGTGCCCGTAAGTAAGATGGCGAGAAGGGCAGGGACAAGTTGAGGCGATCGATAGCGCAGAGCTCAGCGCGACGCCCTTTGCGCGTGCGCAGTGAACGTGCGCACGGAGCGATTGATCTTGCAGGATTCGCGCCTCCATTTTTCTAGGAGAGAGCGGGAGACGGAGAGAGCGGGACCAGCGGGTATGGGGAGCCAGGGAGAGT-GTTGGTGCGGTCGGCTGGGACCCTTGGGG--GACCATCG
>gene=chr20_54967397-54967830; species=calJac
CACACCGCGCGCAGGCGCATTTGCTCCCTAAGAACCCGGAAGTGGTGGCGCCAACTGCCAGCCAGACCCGTGCCAGTCCCAGCCTCAGGGTGCTCTCCGGGGTCGGGTATTTGTCGGTGAGGCATCAGCCCCTTGACGTCAAGGTTGTCGCATTGGAGATACAGTCCGA---GGTGAACTAACCTTTGAACGTGCCAGTAAGTAAGATGGCTAGAAAGGC-----AGAGTGGGGCCGATCGATAGCGCAGCGCTCGGCTTGGCGCCCTTCCCGCGTGCGCAGTGAACCTGCGCTCGGAGCTGTCGATTGGGCAGGATTCGCGCCTCCATTTTCCCGGGAGAGAGCGGGAGACCGAGAGAACCGGACCAGCCGGTACTGGGGTACAGGGAGAGTGGCTGGTGCGGTCGGCTGGGGCCTTTAGAGAAAACCACAG
>gene=chr20_54967397-54967830; species=canFam
GTGACAGCGCGCAGGCGCCCCTCCCCGGTAAGGCCCCGGAAGTGGTGGAGCCAACGGCCCGCCAGACTT-TGGCAGTTCTAGCCCCCGGGTGCTCTCCGGAATCCGGGGCTTGTCGGCCAGACAGCATTTCCTTAGCGTCAGCGTCGCCGCGCAAGAGGCAAAGTCGGAGGAGGTTAACGAACC-TCGAAcgcggcggggcgtgttggggcggggtggg-----gggggtgggggcgATCGACAGCGCAGCGCTCGGCGCATCGCCCTGCGCGCGTGCGCAGTGAGCGTGCGCTCCGAGCGATCGATGGTGCAGAATTGGCGCCTCCATTTTTCTGGGAGAAAGCGGGAGCCCGAGAGAGCCGGACTAGCGGGTACTGGGGGCGTGGGAGAACGGCTGGTGCGGTCCGCTGGGGTCGTTACGG--GAGTACAG
>gene=chr20_54967397-54967830; species=equCab
GAGACGGCGCGCAGGCGCCCTTGCCCCGTAAGGCCCCGGAAGTGGTGGAGCCAACGGCCCGCTAAACCCGTGGCCGTGCTACCGCCCTCGTGCTGTCCGGGATCTGATATTTGCTGGTAAGACAGCAGCCCCTTGGCGTCAGAGTTGTCGCGTAAAAGATAAAGTGAGAGGAGGTGAACAAACC-TCGAAGGCGTTGGTAAG----ATGGAGAGAAGAGCAGGGGAGAGTGGTGCCGATCGATAGCGCAGCGCTCGGCGCCTTGTCCTGTGCGCGTGCGCAGTGAACGTGCGC---------TCGATCGGGCAGGATTCGCGCCTCCATTTTTCTAGGAGAGAGCGGGAGACCAGGAGAGCTGGATTAGCGGGTACCGGGGGCCCGGGGGGGTGGCGGGCGCGGTGGGCTGAGGCTCTTCGGG--GGCCACAG
>gene=chr20_54967397-54967830; species=gorGor
CACACCG-GCGCAGGCGCACTTGCTCCCTAAGACCCCGGAAGTGGTGGAGCCAACGGCCAGCCAGACCCGTGGCAGTCCCAGCCGC-GGGTGCTCTCTGCGGTCGGCCATTTATCGGTGAGGCAACAGCCCCTTGACGTCAAGCTTGACGCATTGGAGATAAAGTCCGAGGAGGTGAACTAACCTTTGAACGTGCCAGTAAGTAAGATGG-------------------------------------------------------------------------------------------------------------------------------------------------------------------------------------------------------------------------------
>gene=chr20_54967397-54967830; species=panTro
CACATCGCGCGCAGGCGCACTTGCTCCCTAAGACCCCGGAAGTGGTGGAGCCAACGGCCAGCCAGACCCGTGGCAGTCCCAGCCCCAGGGGGCTCTCCGCGGTCGGCCATTTATCGGTGAGGCAACAGCCCCTTGACGTCAAGCTTGACGCATTGGAGATAAAGTCCGAGGAGGTGAACTAACCTTTGAACGTGCCAGTAAGTAAGATGGCGAGAAAAGCAAGAGAGCGTGGGACCGATCGATAGCGCAGCGGTCGGCTTGGCGCCCTTTCAGCGTGCGCAGTGAACGTGCGCTCGGAGCGGTAGATTGGGCAGGATTCGCGCCTCCATTTTTCCAGGAGAGAGCGGGATACCGAGAGAACCGGACCAGCTGGTACTGGGGCACGGGGAGAGTAGCTGGTGCGGTCGGCTGGGGCGTTTAGAGAAAACCACAG
>gene=chr20_54967397-54967830; species=papHam
CACACCGCGCGCAGGCGCACTTGCTCCTTGAGACCCCGGAAGTGGCGGAGCCAACGGCCAGCCAGACCCGTGGCAGTGCCAGCCCCAGGGTACTCTCCGGGGTCGGCCATTTATCGGTGAGGCAGCAGCCCCTTGACGTCAAGCTTGTCGCATTGGAGATAAAGTCCGAGGGGGTGAACTAACCTTTGAACGTGCCAGTAAGTAAGATGGCGAGAAAAGCAAGCGAGAGTGCGACCGATCGATAGCGCAGCGGTCGGCTTGGCGCCCTTTCAGCGTGCGCAGTGAATGTGCGCTCGGAGCGGTCGATTGGGCAGGATTCGCGCCTCCATTTTTCCAGGAGAGAGCGGGATACCGAGAGAACCGGACCAGCTGGTACTGGGGCACGGGGAGAATGGCTGGTGCGGTCGGCTGGGGCGTTTAGCGAAAACCACAG
>gene=chr20_54967397-54967830; species=ponAbe
CACACCGCGCGCAGGCGCACTTGCTCCCTAAGACCCCGGAAGTGGTGGAGCCAACGGCCAGCCAGACCCGTGGCAGTCCCAGCCCCAGGGTGCTCTCCGGGGTCGGCCATTTATTGGTGAGGCAACAGCCCCTTGACGACAGGGTTGTCGCATTGGAGATAAAGTCCGAGGAGGTGAACTAACCTTTCAACGTGCCAGTAAGTAAGATGGCGAGAAAAGCAACAGAGAGTGGGACCGATCGATAGCGCAGCGGTCGGCTTGGCGCCCTTTCAGCGTGCGCAGTGAACGTGCGCTCAGAGCGGTCGATTGGGCAGGATTCGCGCCTCCATTTTTCCAGGAGAGAGCGGGATACCGAGGGAGCCGGAGCAGCTGGTACTGGGGCACGGGGAGAGTAGCTGGTGCGGTCTGCTGGGGCGTTTAGAGAAAACCGCAG
>gene=chr20_54967397-54967830; species=rheMac
CACACCGCGCGCAGGCGCACTTGCTCCTTGAGACCCCGGAAGTGGCGGAGCCAACGGCCAGCCAGACCCGTGGCAGTGCCAGCCCCAGGGTACTCTCCGGGGTCGGCCATTTATCGGTGAGGCAGCAGCCCCTTGACGTCAAGCTTGTCGCATTGGAGATAAAGTCCGAGGGGGTGAACTAACCTTTGAACGTGCCAGTAAGTAAGATGGCGAGAAAAGCAAGCGAGAGTGCGACCGATCGATAGCGCAGCGGTCGGCTTGGCGCCCTTTCAGCGTGCGCAGTGAATGTGCGCTCGGAGCGGTCGATTGGGCAGGATTCGCGCCTCCATTTTTCCAGGAGAGAGCGGGATACCGAGAGAACCGGACCAGCTGGTACTGGGGCACGGGGAGAGTGGCTGGTGCGGTCGGCTGGGGCGTTTAGCGAAAACCACAG
>gene=chr20_55807228-55807420; species=hg19
tccccaatctacttaatccctgtgtgttcccctccccctggagatagtaacaatggccctttctcatggagttgttgggaagattaCAGAAGCCATTTGCTGACAGGAGAAAGCCACAGGTGAGCCATTTGAGTCTGCCATTGTTACAGGGCCTCTAAAACAATGAGCCAGAAGAATGACAATCAATGCAGA
>gene=chr20_55807228-55807420; species=bosTau
tagccaagttacttgaccagtgtgtgg-ccccttcctccagggtta---acactggccttttctcata--------gggaagatcacaggaggtggc-gtttagggcagagccagccaggaaaATAA-CTGCATTTGTCATAGTTACAGAGCCTCTC--------------AAGAGAAACAATCA-CATAAG
>gene=chr20_55807228-55807420; species=calJac
tccccaagctgcttactccc--tgggttcccctctcccggtggataatcacaatggccctttctcatggagttgttggaaagatcacagaagccatTTGCTCACAGGAGAAAGCCACAGGTGAGTCATTTGAGTCCGTCAGTATTACAGGGCCTCTAAAACAATGAGCCGGAAGAATGACAATCAATGCAGA
>gene=chr20_55807228-55807420; species=canFam
TGGCCAAGTTGGTTGCCCTCT-CATGCTCCCCTCGCCCCAG----GATGATACTGGCCCTTTCTCACCGAGCT----------GTACAGA-GTCGGC-CCTTACGGCACTG-TACGTTG--------TTTGCCT------TTGTCTCGGGGCCTCTCAAACAATGAGGCGGGAGGATGACAAGCAGTGCAGA
>gene=chr20_55807228-55807420; species=equCab
tggccaagttacttaacctcggtgtgctcccctcccgcaggggataataacagtggccctttctcacagagttcctgggaggatcacaga-gtcggc-acttacagcagcgcccggcaggaaagcAATTCGTGTCTGCCGTTGTGACTGGGCCTCTGAAACAAGGAGCCGGGAGAAAGGCAGTTGATGAGGA
>gene=chr20_55807228-55807420; species=gorGor
tccccgagctacttaatccctgtgtgttcccctccccctggagatagtaacaatggccctttctcatggagttggtgggaagatcaCAGAAGCCATTTGCTGACAGGAGAAAGCCACAGGTGAGCCATTTGAGTCTGCCATTGTTACAGGGCCTCTAAAACAATGAGCCAGAAGAATGACAATCAATGCAGA
>gene=chr20_55807228-55807420; species=panTro
tccccaagctacttaatccctgtgtgttcccctccccctggagatagtaacaatggccctttctcatggagttgttgggaagatcacagaagCCATTTGCTGACAGGAGAAAGCCACAGGTGAGCCACTTGAGTCTGCCATTGTTACAGGGCCTCTAAAACAATGAGCCAGAAGAATGACAATCAATGCAGA
>gene=chr20_55807228-55807420; species=papHam
tccccaagctacttaatccctgtgtgttcccctctccctagagatagtaacaatggccctttctcatggagttgttgggaagatcacagaagCCATTTGCTCACAGGGGAAAGTCACAGGTGAGCCATTTGAGTCTGCCATTGTTACAGGTCCTCCAAAACAATGAGCCAGAAGAATGACAATCAATGCAGA
>gene=chr20_55807228-55807420; species=ponAbe
tccccaggctacttaatccctgtgtgttcccctccccctggagatagtaacaatggccctttctcatggagttattgggaagatcacagaagCCATTTGCTGACAGGAGAAAGCCACAGGTGAGCCATTTGAGTCCGCCATTGTTACAGGGCCTCTAAGACAATGAGCCAGAAGAATGACAATCAATGCAGA
>gene=chr20_55807228-55807420; species=rheMac
tccccaagctacttaatccctgtgtgttcccctctccctagagatagtaacaatggccctttctcatggagttgttgggaagatcaCAGAAGCCATTTGCTCACAGGAGAAAGCCACAGGTGAGCCATTTGAGTCTGCCATTGTTACAGGTCCTCCAAAACAATGAGCCAGAAGAATGACAATCAATGCAGA
>gene=chr20_55926417-55926555; species=hg19
CGCAAACTCCTCAGACCCTTCTGCTCCCGGCCGCCGCTTTCCGCCGGGGCGAGACCCCCAGGTAGGCCCCGTGCCGCGCGCGTCCCGTCGTTAACCGCCGCCATGGCTCCCGCAGAGGCCGAGTTGCCTCCCGGGAGC
>gene=chr20_55926417-55926555; species=bosTau
CGCAGGCTCTCGAGCTCCTCCCGCTTCCCATCCCGGCTTCCCTCCGCTGCGCGACTCTCAGGTAGGCCCCGTGCGGAT----TCCCCTTGTTCCCCGCCGCCATGGCGCTGCTG-AGGCCGGG-------TGGAGTGC
>gene=chr20_55926417-55926555; species=calJac
CGCAAACTCCTCAGACCCTCTTGCTCCCGGCCGCCGCTTTCCGGCGGGGCGAGACGCCCAGGTAGGCCCCGTGCCGCCCGAGTCCCTTCGTTACCCGCCGCCATGGCGCCCGCAGAGGCCGGGTTGCCTCTGAGGAGC
>gene=chr20_55926417-55926555; species=canFam
CGCAGGCTCCCGAGCCTCTCCCGCTgcccgccccggcgcccggccgTGGCGTGACTCTCAGGTAggccccgcgccgcc----tccctcc-----ccgccgccacggcgcctccg-aggccggg-------cggggtgc
>gene=chr20_55926417-55926555; species=equCab
CGCAGCCTTCCGCGCCC-------------------CTTCCCGCTGCAGCGCGACGCCCAAGGTAGGCCCGTGCCGCC----TGCCCTCGGG--CCGCCGCCATGGCGCGCCCC-GGGCCGGT-------TCCGTT--
>gene=chr20_55926417-55926555; species=gorGor
CGCAAACTCCTCAGACCCTTCTGCTCCCGGCCGCCGCTTTCCGCCGGGGCGAGACCCCCAGGTAGGCCCCGTGCCGCGCGCGTCCCGTCGTTACCCGCCGCCATGGCGCCCGCAGAGGCCGAGTTG-CTCCCGGGAGC
>gene=chr20_55926417-55926555; species=panTro
CGCAAACTTCTCAGACCCTTCTGCTCCCGGCCGCCGCTTTCCGCCGGGGCGAGACCCCCAGGTATGCCCCGTGCCGCGCGCGTCCCGTCGTTACCCGCCGCCATGGCGCCCGCAGAGGCCGAGTTGCCTCCCGGGAGC
>gene=chr20_55926417-55926555; species=papHam
CGCAAACTCCTCAGACCCTCCTGCTCCCGGCCGCCGCTTTCCGCCGCGGCGAGATCCCCAGGTAGGCCCCGTGCCGCGCGCATCCCGTTGTTACCCGCCACCATGGCGCCCGCAGAGGCCGAGTTGCCTCCGGGGAGC
>gene=chr20_55926417-55926555; species=ponAbe
CGCAAACTCCTTAGACCCTCCTGCTCCCGGCCGCCGCTTTCCGCCGGGGCGAGACCCCCAGGTAGGCCCCGTGCCGCGCGCGTCCCGTCGTTACCCGCCGCCATGGCGTCCGCAGAGGCCGAGTTGCCTCCGGGGAGC
>gene=chr20_55926417-55926555; species=rheMac
CGCAACCTCCTCAGACCCTCCTGCTCCCGGCCGCCGCTTTCCGCCGCGGCGAGATCCCCAGGTAGGTCCCGTGCCGCGCGCATCCCGTTGTTACCCGCCACCATGGCGCCCGCAGAGGCCGAGTTGCCTCCGGGGAGC
>gene=chr20_56662424-56662559; species=hg19
AAAGAGTCTGACTGCAAAGCCCCTGGAGAAAGGAACAATGGATGCCCGGGAACATCGTCTCTCAAGTGCTGTCCCCTTGTGGCCAGAGCATGGAATTCCAACCAGCAGGCAACCAGCTCTAAAGCTAATTACTCT
>gene=chr20_56662424-56662559; species=bosTau
AAAGAGTGTGATTGCAAAGCCCCCAGGGAAGAAAGCAACGCAGGCCTGTGAGCATCATCTCTCAAGTGCTGCCCCCTCGTGGCCCAGCCTTGGAACTTCAACCA---GGCAACC-------AGGTTACTTAGTCT
>gene=chr20_56662424-56662559; species=calJac
AAAGAGTCTGACCACAGAGCCCCTGGAGAAAGGAGCAATCGATGCCTGGGAGCAACATCTCTCAAGTGCTGTCCCCTTGTGGCCAGAACATGGAATTACAACCAGCTGGCAGCCAGCTCCAAAGTTAATTACTCT
>gene=chr20_56662424-56662559; species=canFam
AAAGAGTCTGACTGCAAAGCCCCTAGGGGAGAAGGCAACGCG-ACCCTGGAGTGGCATCTCTCAAGTGCTGCCCCCTCGTGGCCCGAGCCCAGAACTCCAACCA---GGAGACCGGATCCAAAGTCACTTACTCT
>gene=chr20_56662424-56662559; species=equCab
AAAGAGTCTGCCTGCAAAG-CCCTAGGGAGCGAAGCAACGCATGCCTGGGAGCATCGTGTCTCCCGTGCTGCGCCCTTGCGGCCTGAGCCCCGAACTCCAACCA---GGCAACCAGATCTTGAGTTACTTACTCT
>gene=chr20_56662424-56662559; species=gorGor
AAAGAGTCTGACTGCAAAGCCCCCGGAGAAAGGAACAATGGATGCCCAGGAACATCGTCTCTCAAGTGCTGTCCCCTTGTGGCCAGAGCATGGAATTCCAACCAGCAGGCAGCCAGCTCTAAAGTTAATTACTCT
>gene=chr20_56662424-56662559; species=panTro
AAAGAGTCTGACTGCAAAGCCCCTGGAGAAAAGAACAATGGATGCCCGGGAACATCGTCTCTCAAGTGCTGTCCCCTTGTGGCCAGAGCATGGAATTCCAACCAGCAGGCAACCAGCTCTAAAGTTAATTACTCT
>gene=chr20_56662424-56662559; species=papHam
AAAGATTCTGACTGCAAAGCCCCTGGAGAAAGGAACAATGGATGCCTGGGAACATCGTCTCTTAAGTGCTGTCCCCTTGTGGCCAGAGCATGGAATTCCAACCAGCAGGCAACCAGCTCTAAAGTTAATTACTCT
>gene=chr20_56662424-56662559; species=ponAbe
AAAGAGTCTGACTGCAAAGCCCCTGGAGAAA-GAACAATGGATGCCTGGGAACATCATCTCTCAAGTGCTGTCCCCTTGTGGCCAAAGCATGGAATTCCAACCAGCAGGCAACCAGCTCTAAAGTTAATTACTCT
>gene=chr20_56662424-56662559; species=rheMac
AAAGAGTCTGACTGCAAAGCCCCTGGAGAAAGGAACAATGGATGCCTAAGAACATCGTCTCTCAAGTGCTGTCCCCTTGTGGCCAGAGCATGGAATTCCAACCAGCAGGCAACCAGCTCTAAAGTTAATTACTCT
>gene=chr20_62102414-62102654; species=hg19
AAGGCCACACGCAGGCTGGGGCACACTCGTGGGGCACACACCCCTCTCGGCCCAGGTGGGCGCCCGACCAGCTTGTGACCAGTCTGCCCCTCACTCCCATCCCAAAATGCCTCTCACACAAAATGGCCGGTCCCGGAGCTCAGCGGGTCCCTTGTTCAGCTGGGATGGGAGAGCAAGCGCCCTGGCGCGGGGAGGCTGTGCACACCGGCCGCACAGGCCGCACACGCAGCGGGCCGTGCA
>gene=chr20_62102414-62102654; species=bosTau
ACA-GCACGC----------------TCTTGGGGCACACAG--CGCCTGTTCTAGGTGGGCCCTTGGTATGGTTTCCCAGAATCCAGCCCTCACTCCCATCCCAAAATGCCTCTCTCACAAAATGGCCGGTCCCAGCCC----C--------AGGCTGGCTGGGAGGGGAGAC--AGCGCCTGCAGGCTCAGAAGCCATGCACACCACCAGCATGGGccacacacaca--ggcacaaacc
>gene=chr20_62102414-62102654; species=calJac
AGGGGCACACGCATGCTGGGGCACAC----------------------------------------------------------------------------------------------------------------------------------------------------------------------------------------------------------------------
>gene=chr20_62102414-62102654; species=canFam
------------------------------------------------------------------------------------------------------------------------------------------------------------------------------------------------------------------------------------------------
>gene=chr20_62102414-62102654; species=equCab
ACGGGCACAC----------------TCA--GGGCACACATGTCCCTCCATCCAGGTAGGTCCTTGGTACGGTTTCCCAGAATCCGCCCCTTATGCCCATCCCAAAATGCCTCTCATACAAAATGGCCGGTCCTGGTCC----C--------GGTCTAGCTGGAATGGGAGAG--AGCGCCTGTATGCTCAGAGGCTGcacatg-------------ccgcacacaca-cgactctgcaa
>gene=chr20_62102414-62102654; species=gorGor
AAGGCCACACGCAGGCTGGGGCACACTCGTGGGGCACACACCCCTCTCGGCCCAGGTGGGCGCCCGACCAGCTTGTGAC-AGTCTGCCCCTCACTCCCATCCCAAAATGCCTCTCACACAAAATGGCCGGTCCCGGAGCTCAGCGGGTCCCTTGTTCAGCTGGGATGGGAGAGCAAGCG-CCTGGCGCGGGGAGGCTGTGCACACCGGCCGTACAGGCCGCACACGCAGCGGGCCGTGCA
>gene=chr20_62102414-62102654; species=panTro
AAGGCCACACGCAGGCTGGGGCACATTCGTGGGGCACACACCCCTCTCGGCCCAGGTGGGCGCCCGACCAGCTCGTGACCAGTCTGCCCCTCACTCCCATCCCAAAATGCCTCTCACACAAAATGGCCGGTCCCGGAGCTCAGCGGGTCCCTTGTTCAGCTGGGATGGGAGAGCAAGCGCCCTGGCGCGGGGAGGCTGTGCACACCAGCCGCACAGGCCGCACACGCAGCGGGCCGTGCA
>gene=chr20_62102414-62102654; species=papHam
AAGGCCACACACACGC-------------TGGGGCACACACCCCTCTCGGCCCAGGTGGGCGCCCGGCCAGCTTGTGGCGAGTCTGCCCCTCAGTCCCATCCCAAAATGCCTCTCACACAAAATGGCCGGTCCCGGAGCTCGGCGGGTCCCTTGTTCGGCTGGGATGGGAGA----------------------GCTGTGCACACCCGCCGCACAGGCCGCAGGCGCAGCGGGCCGCGCC
>gene=chr20_62102414-62102654; species=ponAbe
AAGGCCACACGCAGGCTGGGGCACACTCGTGGGGCACACATCCCTTTCGGCCCAGGTGGGCGCCCGGCCAGCTTGTGACGAGTCTGCCCCTCACTCCCATCCCAAAATGCCTCTCACACAAAATGGCCGGTCCCGGAGCTCAGCGGGTCCCTTGTTCAGCTGGGATGGGAGAGCAAGCGCCCTGGCGCGGGGAGGCTGTGCACACCGGCCGCACAGGCCGCACACGCAGCGGGCAGTGCA
>gene=chr20_62102414-62102654; species=rheMac
AAGGCCACACACACGC-------------TGGGGCACACACCCCTCTCGGCCCAGGTGGGCGCCCGGCCAGCTTGTGGCGAGTCTGCCCCTCAGTCCCATCCCAAAATGCCTCTCACACAAAATGGCCGGTCCCGGAGCTCGGCGGGTCCCTTGTTCGGCTGGGATGGGAGAGCAAGCGCCCTGGCGCGGGGAGGCTGTGCACACCCGCCGCACAGGCCGCACGCGCAGCGGGCCGTGCC
>gene=chr20_62372901-62373011; species=hg19
TCTGTGGGGCAAGCAGAGCCCTCAAACCTGGGACTCCTTTCTAAAATGGACTCCCGCACCCTCAGTGCCCCCTACTGAGGCCAAAGCGGCAGGACCCAGGCCTTCTGGCC
>gene=chr20_62372901-62373011; species=bosTau
CTGGTGGGGCAGGCAGACTC----CAGCTGGAACCATCTTCCAAGTACATCTTCAAGACACCCATTGCCCCTCTCTGCGGC-----------------------------
>gene=chr20_62372901-62373011; species=calJac
TCTGTGGGGCAAGGAGAGCCCTCAAACTGGGGACACCTTTCCCAGATGTGCT-----------------------------------------------GCCGACTGGCC
>gene=chr20_62372901-62373011; species=canFam
CCCTTGGGGCAAGGGGAAGTCCTTTGCCTGGGACCGCCACCTAAAT--ATCTCCGGGACCCCC-GTGCCCCT--CCAAGGCCAGCACCGCAGTGCC---GTCTGTGAGCC
>gene=chr20_62372901-62373011; species=equCab
CCTGTGGGGCAAGCAGAGCCCCCTCACCTGGAACCACCTTCTAAACACACCTTCTGGACCCCA-GTGCCGCTCACAGAGGCCAA-GCCACAGTGCC---ACCTGTGGGCC
>gene=chr20_62372901-62373011; species=gorGor
TCTGTGGGGCAAGTAGAGCCCTCAAACCTGGGGCTCCTTTCTAAAATGGACTCCTGCACCCTCAGTGCCCCCTACTGAATCCAAAGCGGCAGGA-CCAGGCCTTCTGGCC
>gene=chr20_62372901-62373011; species=panTro
TCTGTGGGGCAAGCAGAGCCCTCAAACCTGGGACTCTTTTCTAAAATGGACTCCCGCACCCTCAGTGCCCCCTACTGAGGCCAAAGCGGCAGGACCCAGGCCTTCTGGCC
>gene=chr20_62372901-62373011; species=papHam
TCTGTGGGGCAAGCAGAGCCCTCAAACCTGGGACTGCTTTCTAAAGTGGACTTCCGCACCCTCAGTACCCCTTACTGAGGCCAAAGCCGCAGGACCCAGGCCTTCTGGCC
>gene=chr20_62372901-62373011; species=ponAbe
TCTGTGGGGTAAGCAGAGCCCTCAAACCAGGGCCTTCTTTCTAAAATGGACTCCCGCACCCTCAGTGCCCCTTACTGAGGCCAAAGAGGCAGGACCCAGGCCTTCTGGTC
>gene=chr20_62372901-62373011; species=rheMac
TCTGTGGGGCAAGCAGAACCCTCAAACCTGGGACTGCTTTCTAAAGTGGACTTCTGCACCCTCAGTACCCCTTACTGAGGCCAAAGCTGCAGGACCCAGGCCTTCTGGCC
>gene=chr20_62496217-62496459; species=hg19
GGATCTCAAGGGGTCAGAGTTTGAGCCGCCGAGGCGCGCGAGCCCCAGCACTCCTAGGCAGCTGCATCCGCCCCGGAAGATCCCCTGGGGCCCTGCGCTGGCTTTCCACAGCGCCATGTTGGACGGTCCTCCCACTTCCCACCTTCCCAGTCCTCCCGCTACTCTGACCGTTCTACCTGTGATTCTCGCTGGTGGAGTCAACCTGGAATGGATTCCCGCCGAACCACGCCTCCCTTTCCTGG
>gene=chr20_62496217-62496459; species=bosTau
----------CGGCCTCAGTCTGACCCGCAAAGT-------------AAGTGAGCTGGCAGTGGCAAACAGGCTGGGGACCTCCAACATGCCCAGCTTCAGACTCTCATAGCCCGATGAAGCACGGTCCTCCCACTTCCCACCTTCCTCGAGCTCC-----TCAAGACCGTTCTACCTGTATGTCTCGCTGGTGGA----------------------------TCGACCTCTGTTTCCGAC
>gene=chr20_62496217-62496459; species=calJac
GGATCTCACGGGGTCAGAGTCGGAGCCGCCGTGGGGCGCGAGCCCCGGCATTAGTGAGCAGCTGCATCCGCCCCGGAAGGTCCCCTGGGGCCCTGCGGTGGCTTTCCACAGCGCCATGTTGGACGGTCCTCCCACTTCCCACC-CCGCCGCGCTCCCGCTACTCTGACCGTTCTACCTGTGCATCTCGCTGGTGGAGTCAACCTGGATTGGATTCCTTCCGAACCCCTCCTCCCTTTCCGGC
>gene=chr20_62496217-62496459; species=canFam
GGGCCTCAAGCGGGCTG------------TGCGCGGCGTTAGCCTCGGCGCTGCCTGGAAGAGGCCAG----CCCCAGGCTGCC------------------------CGGCGCCATGTCGGACAGTCCTCCCACTCCCCCCCCTCCCCGAGGCCC-----CGCGGCCTGTTCCACC--TGCGCCCCGCCGG-GGGGCCGAC---GGAGGCATCCCTTAGGA--CCGGCCGCCCCTTCCGGC
>gene=chr20_62496217-62496459; species=equCab
GGGTCTCACCGAGTCTGACCCG-------CACGATGCGTGAGCCGCGGCGCTCGCAGGCAGCGGCAATCACCCAAGAGACCTCCCAGCGCCCCAGCACTGGGTTTCCACAGCGCCATGTTGGACGGTCCTCCCACTTCCCATCTTCCCGGTGCTCT-----GGCGGGCCGTTCTACCTGTGCGTCTCGCTGGTGGCGCCGACCTGGGAGGGATTCCCTCAGAATCCGGCCTCCCTTTCCTGT
>gene=chr20_62496217-62496459; species=gorGor
GGATCTCAAGGGGTCAGAGTTTGAGCCGCCGAGGCGCGCGAGCCCCAGCACTCCTAGGCAGCTGCATCCGCCCTGGAAGATCCCCTGGGGCCCTGCGCTGGCTTTCCACAGCGCCATGTTGGACGGTCCTCCCACTTCCCACCTTCCCCGTCCTCCCGCTACTCTGACCGTTCTACCTGTGATTCTCGCTGGTGGAGTCAACCTGGAATGGATTCCCGCCAAACCACGCCTCCCTTTCCTGG
>gene=chr20_62496217-62496459; species=panTro
---------------------------------------------------------------------------------------------------------CCACAGCGCCATGTTGGACGGTCCTCCCACTTCCCACCTTCTCCGTCCTCCCGCTACTCTGACCGTTCTACCTGTGATTCTCGCTGGTGGAGTCAACCTGGAATGGATTCCCGCCGAACCACGCCTCCCTTTCCTGG
>gene=chr20_62496217-62496459; species=papHam
GGATCTCACGGGGTCAGAGTTTGAGCCGCCGAAAAGCGCGAGCCCCAGCACTCGGGGGCAGCTGCCTCCGACCCGGAAGATCCCCCGGGGCCCTGCGCTGGCTTTCCACAGCGCCATGTTGGACAGTCCTCCCACTTCCCACCTTCCTCGTCCTCCCGCTACTCCGACCGTTCTACCTGTGACTCTCGCTGGTGGAGCCAACCTGGAATGGATTCCCTTCGAACCACGCCTCCCTGTCCTGC
>gene=chr20_62496217-62496459; species=ponAbe
GGATCTCAAGGGGTCTGAGTTTGAGCCGCCGAGGCGCGCGAGCCCCAGCACTCCTAGGCAGCTGCATCCGCCCCGGAAGATCCCCCGGGGCCCTGCGCTGGCTTTCCACAGCGCCATGTTGGACGGTCCTCCCACTTCCCACCTTCCCCGCCCTCCCGCTACTCTGACCGTTCTACCTGTGATTCTCGCTGGTGGAGTCAACTTGGAATGGATTCCCGCCGAACCACGCCTCCCTTTCCTGC
>gene=chr20_62496217-62496459; species=rheMac
GGATCTCACGGGGTCAGAGTTTGAGCCGCCGAAGCGCGCGAGCCCCAGCACTCGGGGGCAGCTGCCTCCGACCCGGAAGATCCCCTGGGGCCCTGCGCTGGCTTTCCACAGCGCCATGTTGGACAGTCCTCCCACTTCCCACCTTCCTCGTCCTCCCGCGACTCCGACCGTTCTACCTGTGACTCTCGCTGGTGGAGCCAACCTGGAATGGATTCCCTTCGAACCACGCCTCCCTTTCCTGC
>gene=chr20_62571657-62571845; species=hg19
TCCTACCGAGTGTATTGGGCAGGTAAATCCCACCTCTGCCTGAACCTGCCCCGCCTACCCAGGGCTCACTCACCAGGAGCACGCGCACTGCCATCATGGCCGCCGCGCCCGTGGACACGGTGCAGTCCATGAGGATCACGTGGTCATCGCTGATGTCCTTGGGCAGCCTCAGGTAGTGGAGCTGCGGG
>gene=chr20_62571657-62571845; species=bosTau
TCCTGT---GGGTGAGG-GCTGCGGCCCCCCGCCCCGGCCC-----ACCCACTCCCTCCC---CCTCACTCACCAGCAGCACCCGCACAGCCATCATGGCTGCCGCGCCCGTGGACACTGTGCAGTCCATCAGGATCACGTGGTCGTCACTGATGTCCTTGGGGAGCCGCAAGTAGTGGAGCTGCAGG
>gene=chr20_62571657-62571845; species=calJac
TCCTGCCGAGTGTACAG-GCAGGTCAATCCCACGTCTGCCTGAACCTGGCCCACCTACCCAAGGCCCACTCACCAGGAGCACGCGGACCGCCATCATGGCCGCAGCGCCAGTGGACACGGTGCAGTCCATGAGAATCACGTGGTCATCGCTGATGTCCTTGGGCAGCCTTAGGTAGTGGAGCTGCCGA
>gene=chr20_62571657-62571845; species=canFam
TCCTGC------------GCCGGTGAgccccgccccgcccc------gccccgccccgccGCGGCCCACTCACCAGCAGCACGCGCACCGCCATCATGGCCGCAGCGCCCGTGGACACGGTGCAGTCCATCAGGATCACGTGGTCGTCGCTGATGTCCTTGGGCAGCCGCAGGTAGTGGAGCTGCACG
>gene=chr20_62571657-62571845; species=equCab
TCCTGC---CCA------GCAGGTGAACCCCGTGccctccc------ccccccccccccc--------------------------------------------------------------------------------------------------------------------------------
>gene=chr20_62571657-62571845; species=gorGor
TCCTACCGAGTGTACTGGGCAGGTGAATCCCACCTCTGCCTGAACCTGCCCCGCCTACCCAGGGCCCACTCACCAGGAGCACGCGCACAGCCATCATGGCCGCGGCCCCCGTGGACACGGTGCAGTCCATGAGGATCACGTGGTCATCGCTGATGTCCTTGGGCAGCCTCAGGTAGTGGAGCTGCGGG
>gene=chr20_62571657-62571845; species=panTro
TCCTACCGAGTGTATTGGGCAGTTAAATCCCACCTCTGCCTGAACCTGCCCCGCCTACCCAGGGCTCACTCACCAGGAGCACGCGCACTGCCATCATGGCCGCGGCGCCCGTGGACACGGTGCAGTCCATGAGGATCACGTGGTCATCGCTGATGTCCTTGGGCAGCCTCAGGTAGTGGAGCTGCGGG
>gene=chr20_62571657-62571845; species=papHam
TCCTACAAAGTGTATGG-GCAGGTAAATCCCACCTCTGCCTGAACCTGCCCCGCCTACCCAGGGCCCACTCACCAGGAGCACGCGCACCGCCATCATGGCCGCGGCGCCCGTGGACACGGTGCAGTCCATGAGGATCACGTGGTCATCGCTGATGTCCTTGGGCAGCCTCAGGTAGTGCAGCTGCGGG
>gene=chr20_62571657-62571845; species=ponAbe
TCCTACCAAGTGTATTGGGCAGGTAAATCCCACCTCTGCCTGAACCTGCCCCGCCTACCCAGGGCCCACTCACCAGGAGCACGCGCACCGCCATCATGGCCGCGGCACCCGTGGACACGGTGCAGTCCATGAGGATCACGTGGTCATCGCTGATGTCCTTGGGCAGCCTCAGGTAGTGGAGCTGCGGG
>gene=chr20_62571657-62571845; species=rheMac
TCCTACAAAGTGTATGG-GCAGGTAAATCCCACCTCTGCCTGAACCTGCCCCGCCTACCCAGGGCCCACTCACCAGGAGCACGCGCACCGCCATCATGGCCGCGGCGCCCGTGGACACGGTGCAGTCCATGAGGATCACGTGGTCATCGCTGATGTCCTTGGGCAGCCTCAGGTAGTGCAGCTGCGGG
>gene=chr20_62572543-62572910; species=hg19
GCCGAGGCCAGCGCAGCCCTGGGGACAAACCGATGGGGAACACTCAAGAAGGGGGTCTTTTCCCAGAGCCCTCCCTCCCCACAGGACGGCTGTGCGTCACTGTGAGGGGAACACACGGGCCAGGCACAGCACGAGGTGCAGAGCGGGCCTGACTTCTGCCTGGGGCTGAGCTGGGGGGAGACGTCGCCCTACCTGAGCTGTCAGGCAAAGGCGAAAGATGGCGGCGAACAACGGGGCAAGCTCACCATCAGGCAGAAAGCTAGCGGGGTAGGCTGTGAGGGCCCCTCCCAGTGCGGGACCCCTCCTGCGCTAAGAGGAAGCAGAAGTGGGCCGGGCACAGGGCGGGCTCACACGTGCTGATAGGTGT
>gene=chr20_62572543-62572910; species=bosTau
GCCGAGGCCAGAGCAGCTCTGAGGACAAACCGAT--TGGGAACTCAAGGAGGGCAT-TTCCCCCAGAGCCCTACCCTC--------CCGCTGCAGGCTGGGGTGGGGGGCAGTAGTGGG---CGCACCGC--AGTGTGCCGGGTGGGGGCAT--CCTCCCAGTAGTTGATCTGGAGG-AAGGCCCCTAT-TCCCGGA--GCCAGGCAAGGGTTAAAGGGCACGGTGGAAGGCAGAGC-AGCTGACCGTTAGGCTTGAAGC--AGGGGTTTCGG-GCGAGCTCCCTCCCCGCTCCAGGTGCCCTCCC-GGTCCGGG--------------TCCTG---------------------GCAGACGAATCT
>gene=chr20_62572543-62572910; species=calJac
GCTGAGGCCAGTGCAGCCCTGGGGACAAACCCATTAGGAACACTCAAGAAGGGGTCTTTCCCACA---TCCTCCCTCCCCACAGGATGGATGTGTGTCACTGCGAGGGGAACACATGGGCCAGGTGCAGCAGGAGGTGCAGAGTGGGACTCGCTGCTGCCTGGGGCTGACCTGGGGGGAGATGTCACCCTC-CTGAGCTGCCAAGCAAAGGTGAAAGATGGTGGCCAACAGCCGGGC-AGCTCACCATCAGGCAGAAAGCTAGGTGGGTAGGGTGTGAGGGC-----------------CCCTCCTGGGCTAAGAGGAAGCAAAAGTGGGCCAGGCACAGGGCGGGCTAACACGTGCAGA-------
>gene=chr20_62572543-62572910; species=canFam
GCCGAGGCCAGCGCGGCCCTGGGAACAAACCG----TGGGGACTCAAGAAGGGGGTCTTCCCCCAGGGCCCCGTCCTC--------CCCCTCCGGACACTTGTAGGGGGCGCAGGTGAG---GGGCCAGGGACGTGTGCAG-GCGAGGGCGCCGCCTCCCCGTGGCTGATCT----G-CGGGGCCCAAC-CCCCGAG--GCCAGGCGGGGGCGA----------------GCAGAGC-AGCTGACCCTCGGGTGGGAAGCG-CGGGGCTGCGGTGCGAGC-CCCCTCCCAGCCCCGACCCCCTCCTGGGCTCGGGGACGGCAGAcgggggccgcgccgtgggcggg---------------------
>gene=chr20_62572543-62572910; species=equCab
-------------------------------------------------------------------------------------------------------------------------------------------------------------------------------------------------------GCCAAGCAAAGGTTAAAGGACACAGCAGAAGGCAGAGC-AGCTGACCATTAGGCAGGAGGCG-AGGGGCCGCAGTGTGCAT-TCCCTCCCAGTCCAGGTCCCCT----TGCTCAGAGGCAACAGAA-GGGACCAGGCAGCAGGAGGGCTCACAT--GCGGATG--TCT
>gene=chr20_62572543-62572910; species=gorGor
---------------------------------------------------------------------------------CAGGACGGCTGTGCGTCACTGTGAGGGGAACACACGGGCCAGGCACAGCACGAGGTGCAGAGCGGGCCTGACTTCTGCCTGGGGCTGAGCTGGGGGGAGACGTCGCTCTACCTGAGCTGTCAGGCAAAGGCGAAAGATGGCGGCGAACAACGGGGCAAGCTCACCATCAGGCAGAAAGCTAGGGGGGCAGGCTGTGAGGGCCCCTCCCAGTGCGGGACCCCTGCTGCGCTAAGAGGAAGCAGAAGTGGGCCGGGCACAGGGCGGGCTCACACGTGCTGATAGGTCT
>gene=chr20_62572543-62572910; species=panTro
GCCGAGGCCAGCGCAGCCCTGGGGACAAACCGATGGGGAACACTCAAGAAGGGGGTCTTTTCCCAGAGCCCTCCCTCCCCACAGGACGGCTGTGCGTCACTGTGAGGGGAACACACGGGCCAGGCACAGCACGAGGTGCAGAGCGGGCCT-------------------------------------------------------------------------------------------------------------------------------------------------------------------------------------------------------------------------
>gene=chr20_62572543-62572910; species=papHam
GCCGAGGCCAGCGCAGCCCTGGGGACAAACCGATGGGGAACACTCAAGAAGGGGGTCTTCTCCCAGAGCTCTCCCTCCCCACAGGACGGCCGTGCATCACTGTGGGGGGAACACATGGGCCAGGCACAGCGGGAGGTG--GAGCGGGCCTGACTTCTGCCTGGGG---------------------------CTGAGCTGCCAGGCAAAGGCGAAAGATGGTGGCGAACAGCGGGGCAAGCTCACCATCAGGCAGAAAGCT-GGGGGGTAGGGTGTGAGGGCCCCTCCCAGCGCGGGACCCCTCCTGGGCTAAGAGGAAGCAGAAGTGGGCCAGGCACAGGGCAGGCTCAC----------AGGTCT
>gene=chr20_62572543-62572910; species=ponAbe
GCCGAGGCCAGCGCAGCCCTGGGGACAAACCGATGGTGAACACTCAAGAAGGGGATCTTCTCCCAGAGCCCTCCCTCCCCACAGGACGGCTGTGCGTCACTGTGAGGGGAATACACGGGCCAGGCACAGCACGAGGTGCAGAACGGGCCTGACTTCTGCCTGGGGCTGAGCTGGGGGAAGACCTCGCCCTACCTGAGCTGTCAGGCAATGGCGAAAGATGGCGGCGAACAACGGGGCAAGCGCACCATCAGGCAGAAAGCTAGGGGGGTAGGGTGTGAGGGCCCCTCCCAGTGCGGGACCCCTCCTGAGCTAAGCAGCAGCAGAAGTGGGACGGGCACAGGGCGGGCTCACACGTGCTGATAGGTCT
>gene=chr20_62572543-62572910; species=rheMac
GCCGAGGCCAGCGCAGCCCTGGGGACAAACCGATGGGGAACACTCAAGAAGGGGGTCTTCTCCCAGAGCTCTCCCTCCCCACAGGACGGCCGTGCATCACTGTGGGGGGAACACATGGGCCAGGCACAGCAGGAGGTG--GAGCGGGCCTGACTTCTGCCCGGGG---------------------------CTGAGCTGCCAGGCAAAGGCGAAAGATGGTGGCGAACAACGGGGCAAGCTCACCATCAGGCAGAAAGCTGGGGGG--AGGGTGTGAGGGCCCCTCCCAGCGCGGGA-CCCTCCTGGGCTAAGAGGAAGCA-----------GGCACAGGGCAGGCTCAC----------AGGTCT
>gene=chr20_62587645-62587832; species=hg19
TGCCGGCCTGGTGTGTCTCGGGCCGTAGGTGGCGACGTGGGCGAAGGATCAGCGTCCGCGCGGGCCGGGGGCGCAGCCATGGCGCTCGGAGGCCTCTTTGCGGGCCTGGCCGGGCGGCGCGCATGGGCCGCCGGGAGCTGGCGGGTCCCTCTCTTGCCCACCGCGGACTACAAGCCCCACAAGGCCG
>gene=chr20_62587645-62587832; species=bosTau
GGCCGGTCTGGCCCATCTCCAGCCGCGAGGGGCGGCGGCGCCGGTCTGGGGGCGTCGGCCGAGGCCGGGGGCGCAGCCAT-GAGCTCGGGGGCCTCTCCGCGGGAGGGGTGGGGACGGCCGCTCAGGCTGTCGGGAGCTATGGTT----------------------------------CAGGGCCT
>gene=chr20_62587645-62587832; species=calJac
TGACGGCCTGGCGGGTCTCGGGCCGCGGGTGGCGATGTGAGCGAgggggcggcgtccgcgcgggccgggggcgcAGCCATGGCGTTGGGAGGCGTCTCCACCGGCTTGGCCAGGCGGCGCGCGTGGGCCGCCGGGAGCTGGTGGTTCCCGCTCCCGCCCACCGCGGACTACAAGCCCCACGCGGCAG
>gene=chr20_62587645-62587832; species=canFam
GGCCGGACGACCCCGTTGCAAGTGGT---------CGTCTTCAAACGGGCACTTTCCCCGAAGGTGGGGGGCGCCGCCATGGAGCTCGGAGGCCTgggcgcggg--gcgcgggc-------cgcgggccgc--ggagctgcgggc---------------------------ggccgcacggggccc
>gene=chr20_62587645-62587832; species=equCab
-------------------------------------------------------------------------------------------------------------------------------------------------------------------------------------------
>gene=chr20_62587645-62587832; species=gorGor
TGCCGGCCTGGTGTGTCTCGGACCGTAGGTGGCGACGTGGGCGAGGGGTCAGCGTCCGCGCGGGCCGGGGGCGCAGCCATGGAGCTCAGAGGCCTCTTTGCGGGCCTGGCCGGGCGGCGCGCATGG-CCGCCGGGAGCTAGCGGGTCCCTCTCCTGCCCACCGCG----------------------
>gene=chr20_62587645-62587832; species=panTro
TGCCGGCCTGA-ATGTCTCGGGCCGTAGGTGGCGACGTGGGCGAAGGATCAGCGT------------------------------------------------------------------------------------------------------------------------------------
>gene=chr20_62587645-62587832; species=papHam
TGCCGGCCTGGCGGGTCTCGGGCCGTAGGTGGCGACGTGGGCGAGGGGTCGGCGTCCGCGCGGGCCGGGGGCGCAGCCATTGCGCTCGGAGGCCTCTccgcgggccgggccgggcggcgcgcgtgggccgccgggAGCTGGTGGTTCCCTCTCCCGCCCAC--------------------------
>gene=chr20_62587645-62587832; species=ponAbe
TGCCGGCCTGGTGTGTCTTGGGCCGTAGGTGGCGACGTGGGCGAGGGGTCAGCGTCCGCGCGGGCCGGGGGCGCAGCCATGGCGCTCGGAGGCCTCTCCGCGGGCCGGGCCGGACGGCGCGCATGGGCCGCCGGGAGCTAGCGGTTCCCTCTTCTGCGAACCGCGGACTACAAGCCCCACAGGGCCG
>gene=chr20_62587645-62587832; species=rheMac
TGCCGGCCTGGCGGGTCTCGGGCCGTAAGTGGCGACGTGGGCGAGGGGTCGGCGTCCGCGCGGGCCGGGGGCGCAGCCATTGCGCTCGGAGGCCTCTccgcgggccgggccgggcggcgcgcgtgggccgccgggAGCTGGTGGTTCCCTCTCCCGCCCACcgcggactacgagccccacaaggccg
>gene=chr10_5454386-5454656; species=hg19
GTTAAGGGCAAATTTTCCTAGGTTCTTTCCTAGGCAAGTAGATCCCGGGAGCGGTGGAGGGGCGGGACTCCACGTCTCCTAGGAACCGCTGCGCGCTCACTGATTGGCTGATCGCTGCTCAGCCGCCATTTTCAAATCCCCGGATGACGGCGGTGGCGGCTGCAGTCCGCTGACAGGCGCTTTCTGCCTGGCAGAGGCTGGCGGGCATCGTGCCCGTCCCTGCCGGTCTCCCGGGCACCCGGCCACCGCCCCACCCCCTCCTCCGTGCCA
>gene=chr10_5454386-5454656; species=bosTau
ACTAGACCCCAGGCCACCG-GCTCATCAGCTGGGCGACC-AGCGCCTGAAG-GAGGGGAGGGCGGGACTCCACG-ATCCTAGCAACCGCGCCGCGTCCCCTGATTGGCTGGTTGCCGCGCGGCCGCCATTTTCAAACCCCGGGATGGCGGCGGCGGAGGTGGCGGCGCCCTGACAGAAACCTGTCTTCGGGCCGTAGCGGCCGGGCGCCGTGCGGCTCCCAGCGGGCCTCCCGGGCACCCAGCCACCGCGCCGCCCCCTCC---GCGCCA
>gene=chr10_5454386-5454656; species=calJac
GTTAAGGGTAAGTTTTCCTAGATTTTTCTCGTGGCAGGTGTATCCCGGTAGCGGCGGAGGGGCGGGACTTCACGTCTCCTAGGAACCGCTGCGCGCTCACTGATTGGCTGATCGCTGCGCAGCCGCCATTTTCAAATCCCCGGATGACGGCGGTGGCGGCGGCTGTGCGCTGACAGGCGCTTTCTGCCTGGCAGAGGCTGGCGGGCATCGTGCCCGTCCCTGCCGGTCTCCCGGGCACCCGGCCACCGCCCCCCCCCCTCCTCTGTGCCA
>gene=chr10_5454386-5454656; species=canFam
----------------------------------------AGCGCCTG----------GGGGCGGG-CCTCGCGTCTCCTAGCAACCGCCCGCCG-CCCCCGATTGGCTGCTCGCCGCGCGGCCGCCATTTTCAAACCCCGGGATggcggcggcggcggcggcgccccccTGACAGGACCCGCGCTCCGGGCCGAGGCGGTCGGGCGCCGTGCCCGTCCCAGCGGGCCCCCCGGGCACCCGGCAATCGCATCAC----------------
>gene=chr10_5454386-5454656; species=equCab
ATTCAGTCCGAGGCCACCC-ACTTATCTGCAGGACCACC-AGAGCCTGGAGGGGGGAAAGGGCGGG-ACTCACGTTTCCTAGCAACCTCCCGCTGTCCCCTGATTGGCTGGTCGCCGCGCGGCCGCCATTTTCAAACCCCGGGAT---GGCGGCGGTGGCGGCGCCTTCCTGACAGAAACTCCTCTCCGGGCAGAAGCGGTCGGGCGCCGTGCCCGTCCCTGCGGGCGTCCCGGGCACCGGGCCACCGCCCCAGCCCCTCC---GCGCCA
>gene=chr10_5454386-5454656; species=gorGor
GTTAAGGGCAAATTTTCCTAGGTTCTTTCCTAGGCAAGTAGATCCCGGGAGCGGCGGAGGGGCGGGACTCCAAGTCTCCTAGGAACCGCTGCGCGCTCACTGATTGGTTGATCGCTGCTCAGCCGCCATTTTCAAATCCCCGGATGACGGCGGGGGCGGCTGCAGTCCGCTGACAGGCGCTTTCTGCCTGGCAGAGGCTGGCGGGCATCGTGCCCGTCCCTGCCGGTCTCCCGGGCACCCGGCCACCGCCCC------------------
>gene=chr10_5454386-5454656; species=panTro
GTTAAGGGCAAATTTTCCTAGGTTCTTTCCTAGGCAAGTAGATCCCGGGAGCGGCGGAGGGGCGGGACTCCACGTCTCCTAGGAACCGCTGCGCGCTCACTGATTGGCTGGTCGCTGCTCAGCCGCCATTTTCAAATCCCCGGATGACGGCGGTGGCGGCTGCAGTCCGCTGACAGGCGCTTTCTGCCTGGCAGAGGCTGGCGGGCATCGTGCCCGTCCCTGCCGGTCTCCCGGGCACCCGGCCACCGCCCCACCCCCTCCTCCGTGCCA
>gene=chr10_5454386-5454656; species=papHam
GTTAAGGTCAAGTTTTCCTAGGCTCTTTCCTAGGCAAGTGGATCCCGGGAGCGGCGAAGGGGCGGGACTCCACGTCTCCTAGGAACCGCTGCGCGCTCACTGATTGGCTGATCGCTGCGCAGCCGCCATTTTCAAATCCCCGGATGACGGCTGTGGCGGCTGCAGTCCGCTGACAGGCGCTTTCTGCCTGGCAGAGGCTGGCGGGCATCGTGCCCGTCCCTGCCGGTCTTCTGGGCACCCGGCCACCGCCCCACCCCCTCCTCCGTGCCA
>gene=chr10_5454386-5454656; species=ponAbe
GTTAAGGGCAAATTTTCCTAGGCTCTTTCCTAGGCAAGTAGATCCCGGGAACGGCGGAGGGGCGGGACTCCACGTCTCCTAGGAACCGCTGCGCGCTCACTGATTGGCTGATCCCTGCTCAGCCGCCATTTTCAAATCCCCGGATGACGGCGGTGGCGGCTGCAGTCCGCTGACAGGCGCTTTCTGCCTGGCAGAGGCTGGCGGGCATCGTGCCCATCCCTGCCGGTCTCCCGGGCACCCGGCCACCGCCCCACCCCCTCCTCCGTGCCA
>gene=chr10_5454386-5454656; species=rheMac
GTTAATGTCAAGTTTTCCTAGGCTCTTTCCTAGGCAAGTGGATCCCGGGAGCGGCGAAGGGGCGGGACTCCACGTCTCCTAGGAACCGCTGTGCGCTCACTGATTGGCTGATCGCTGCGCAGCCGCCATTTTCAAATCCCCGGATGACGGCGGTGGCGGCTGCAGTCCGCTGACAGGCGCTTTCTGCCTGGCAGAGGCTGGCGGGCATCGTGCCCGTCCCTGCCGGTCTTCTGGGCACCCGGCCACCGCCCCACCCCCTCCTCCGTGCCA
>gene=chr10_7860334-7860667; species=hg19
CCCCACGCCCGCTTCCGGCCGGCTTCCAGGCCTCAGAGGCGATCCCGAGGAATCGTTCCGCTCCCAAGGGGCGGAGCTTTCTCATCGCCGCGCTCGGCATTCGGCTTATGCTGCCTCGCCCCGGCGGCCGTCCAGCGGGAGGCGGAGCGAGTCCAAAATGGCGGCTCTCAGGCTGGCGCGCTCCGTGCTGCTGGGGCTTTGAGGTGGTCGCCGGGGGTCCGGGGGACCCTTTCCCCGCCGCGGAAGCCCTAGAGGATGAATCGGGGACCCTGCTAAGGTCTGGCGGCGGGGCTGGAGAGCAGTGGCAGCAAGGGCTGCGGTGGCGTCCACGCA
>gene=chr10_7860334-7860667; species=bosTau
CCGCGCCGCCGTTTCCTGCATCCTTCCAGGCCCGAGAGTCAACACCGGGACATCGCTCTGCTACAACGGGGCGGAGCTTCCGCATCGGCCCGCTCCGCACTCGGCTAGTGCTGCCTCGCCCCGGCGACCATCCAGCGGGAGGCGGAGCAAGCCCAAAATGGCGGCTCTCAGGCTGGCGCGCTCCGTGCTGCTCAGGCTTTGAGGTGGTCGCCGGGGGTCGGGGGGACGATTTCCCCGCCGCGGAGGCCCTGGAGGATGAATCGGGGGCCCTGCTAAGACTAGGCGGCGGAGGTGGAGAGAAGTGGCGGCACGGACTGCGTTGGAGTCCACGGA
>gene=chr10_7860334-7860667; species=calJac
CCGCAATCCCGCTTCCGGCCGGCTTCCAGGCCTCAGAGACGATCCCGAGGCGTCGCTCCGCTCCCACGGGGCGGAGCTTTCTCATCGGCGCGCTCGGCATTCGGCTCGTGCTGCCTCGCTCCGGCGGCCGTCCAGCGAGAGGCGGAGCGAGTCCAAAATGGCGGCTCTCAGGCTGGCGCGCTCCGCGCTGCTGGGGCTTTGAGGTGGTCGCCGGGGGTCCGTGGGACCATTATCCCGCCGCCGAAGCCCTAGAGGATGAATCGGGGGCCCTGCTAAGGTCTGGCGGCGGGGCTGGAGAGCAGTGGCAGCAAGGGCTGCGGTGGCGTCCACGCA
>gene=chr10_7860334-7860667; species=canFam
CCGCACCGCCGTCTCCGGCGCCCTCCCAGGCCCGACAGCCGCCGCCGAGAGATCGCTCTGCCCCGGCAGGGCGGAGCTTGCGCACGGGCGCGCTCCGCCCTCGGCTAGTGCTGCCTGGCCCCGGCGGCCGTCCAGCGGGGGGCGGAGCGAGCCCAAAATGGCGGCTCTCAGGCTGGCGCGCTCCGTGCTGCTGGCGCTTTGAGGCGGTCGCCGGGGCTCGGGGGCACGATTTCCCCGCCGCGGGGGCCCTAGAGGATGAATCGAGGGCTGTGCTAAGGTTAGGCGGTGCGGCTGGAGAC-AGTGGCAGCGAGGGCTGCGGTGGAGTCCACGGA
>gene=chr10_7860334-7860667; species=equCab
CTGCACAGCCGCTTCCCGCCTCCGTCCAGACCCGAGAGTCGATACCGACACATCGCTCTGCTCCAGCGGGGCGGAGCTTCCTCATCGGCGCGCTCCGTCTTTGGCTAGTGCTGCCTCGCCCCGGCGACCGTCCAGCGGGAGGC-GCGCGAGTCCAAAATGGCGGCTCTCAGGCTGGCGCGCTCCGTGCTGCTGA-GGTTTGAGGTGGTCGCCAGGGGTCGGGGGGACGATTTCCCCGCCAC-GGGGCCCCAGAGAATGAATCGGGGGCTCTGCTAAGGTAAGCCGGTGGGGGTGG-GAG-AGTGCCAGCAGGGGCTGCGTTGAAGTCCACGGA
>gene=chr10_7860334-7860667; species=gorGor
-------------------------------------------------------------------------------------------------------GCTCATGCTGCCTCGCCCCGGCGGCCGTCCAGCGGGAGGCGGAGCGAGTCCAAAATGGCGGCTCTCAGGCTGGCGCGCTCCGTGCTGCTGGGGCTTTGAGGTGGTCGCCGGGGGTCCGGGGGACCATTTCCCCGCTGCGGAAGCCCTAGAGGATGAATCGGGGACCCTGCTAAGGTCTGGCAGCGGGGCTGGAGAGCAGTGGCAGCAAGGGCTGCGGTGGCGTCCACGCA
>gene=chr10_7860334-7860667; species=panTro
CCCCACGCCCGCTTCCGGCCGGCTTCCAGGCCTCAGAGGCGATCCTGAGGAATCGTTCCGCTCCCAAGGGGCGGAGCTTTCTCATCGCCGCGCTCGGCATTCGGCTCATGCTGCCTCGCCCCGGCGGCCGTCCAGCGGGAGGCGGAGCGAGTCCAAAATGGCGGCTCTCAGGCTGGCGCGCTCCGTGCTGCTGGGGCTTTGAGGTGGTCGCCGGGGGTCCGGGGGACCATTTCCCCGCCGCGGAAGCCCTAGAGGATGAATCGGGGACCCTGCTAAGGTCTGGCGGCGGGGCTGGAGAGCAGTGGCAGCAAGGGCTGCGGTGGCGTCCACGCA
>gene=chr10_7860334-7860667; species=papHam
CCGCACGCCCGCTTCCGGCCGGCTTCCAGGCCTCAGAGGCGATCCCGAGGCTTCGCTCCGCTCCGAAGGGGCGGGGCTTTCTCATCGGCGCGCTCAGCATTCGGCTCATGCTGCCTCGCTCCGGCGGCCGTCCAGCGGGAGGCGGAGCGAGTCCAAAATGGCGGCTCTCAGGCTGGCGCGTTCCGTGCTGCTGGGGCTTTGAGGTGGTCGCCGGGGGTCCGGGGGACCATTTCCCCGCCGCGGAAGCCCTAGAGGATGAATCGGGGGCTCTGCTAAGGTCTGGCGGCGGGGCTGGAGAGCAGTGGCAGCAAGGGCTGCGGTGGCGTCCACGCA
>gene=chr10_7860334-7860667; species=ponAbe
CCCCACGCCCGCTTCCGGCCGGCTTCCAGGCCTCAGAGGCGATCCCGAGGAATCGCTCCGCTCCCACGGGGCGGAGCTTTCTCATCGCCGCGCTCGGCATTCGGCTCATGCTGCCTCGCCCCGGCGGCCGTCCAGCGGGAGGCGGAGCGAGTCCAAAATGGCGGCTCTCAGGCTGGCGCGCTCCGTGCTGCTGGGGCTTTGAGGTGGTCGCCGAGGGTCCGGGGGACCATTTCCCCGCCGCGGAAGCCCTAGAAGATGAATCGGGGACCCTGCTAAGGTCTGGCGGTGGGGTTGGAGAGCAGTGGCAGCAAGGGCTGCGGTGGCGTCCACGCA
>gene=chr10_7860334-7860667; species=rheMac
CCGCACGCCCGCTTCCGGCCGGCTTCCAGGCCTCAGAGGCGATCCCGAGGCTTCGCTCCGCTCCGAAGGGGCGGGGCTTTCTCATCGGCGCGCTCAGCATTCGGCTCATGCTGCCTCGCTCCGGCGGCCGTCCAGCGGGAGGCGGAGCGAGTCCAAAATGGCGGCTCTCAGGCTGGCGCGTTCCGTGCTGCTGGGGCTTTGAGGTGGTCGCCGGGGGTCCGGGGGACCATTTCCCCGCCGCGGAAGCCCTAGAGGATGAATTGGGGGCCCTGCTAAGGTCTGGCGGCGGGGCTGGAGAGCAGTGGCAGCAAGGGCTGCGGTGGCGTCCACGCA
>gene=chr10_10719553-10719778; species=hg19
attgtcaacacacgttaagatttgagatccTCCATTAGTGTAGCCAAGCTCTCCTTGAAACCGCATGCGGTAGTGCCACCCAGTGGTTTGTTCTCTACAACTGTGCTCTTTGCTTGGAAGCAGCCTCATGTTTATTGTTTTACATGCTCAAAGATGGCTGACTCAGGCTTTGGGGGAATCCTAGCTGTTCTCTGCTAAGCAATGAAACAAGTTGCCACAGGGTCA
>gene=chr10_10719553-10719778; species=bosTau
GTTGTT-ACACAGTATGAAG-TTGAGACCTGCCAAGAGTATGTCCAA----TGGATGTAA---AAAGAGGTGATGCAACCC--TGGTTTCTTCCTTTCAAGCTCAATCTTTGCTTGGAAGCTGTCTGGCATTTGGTGCTTTATTTGCCCAAATGAGGCTGACTCTGGCTTTGGAAGAATCCTAACTGCTATCTGCTAAACAATGAAATTGGTTGCCACTGGGTCA
>gene=chr10_10719553-10719778; species=calJac
attgtcagcacatgttaaggtttgagatccCCCGTCAGTGCAGCC-CGCTCTCCTTGAAGCAACATGCGGTGGTGCCACCCAGTGGTTTGTTCTCCACGACTGTGCTCTTTGCTCGGAAGCAGCCTCACAATTATTGCTCTATGTGCTCAAAGATGGCTGACTCAGGCTTTGGGGGAATCCTAGCTGCTACCTGCTAAGCAACGAAACAAGTTGCCACAGGGTCA
>gene=chr10_10719553-10719778; species=canFam
attgtc-acacacaataaaatgggagaaccTTCCTTAGGGTGTCCGAGTTCCACTTTCAA---CACATGGTGGTGCTACCCCGTGGTTTGCTCTC---CACCACATTCTTTCCTTGGAAGTAGCTTTGTGTTTAGTGCTTTCAGTATTCAAATATGGCTGACTCAGGCTTTGGGGGAATCCTAACTGCTATCTGCTAAACAATGAAACAAGTTGCCATAGGGTCA
>gene=chr10_10719553-10719778; species=equCab
ATTATT-ATGCACAGGAAAATTTGAGAACTGCCAGTTGTGTGCCCCAGCTCTGCCTGCAA---CATGTGGTAGTGCCACGCACTGGTTTGTTCTCTGCAACCATATTCTTTACTTGGAAGCAGCCCCATGGTTAGTGCTTTAAATGCCCAAATATGGCTGACTCAGGCTTTGGGGGAATCCGAACCACTATCTGCTAACCAAGGAAACAAGTTGCCACAGGGTCA
>gene=chr10_10719553-10719778; species=gorGor
attgtcaacacacgttaagatttgagatccTCCCTTAG-GTAGCCAAGCTCTCCTTGAAACCGCATGCGGTAGTGCCACCCAGTGGTTTGTTCTCTACAGCCGTGCTCTTTGCTTGGAAGCAGCCTCATGTTTGTTGTTTTACATGCTCAAAGATGGCTGACTCAGGCTTTGGGGGAATCCTAGCTGTTATCTGCTAAGCAATGAAACAAGTTGCCACAGGGTCA
>gene=chr10_10719553-10719778; species=panTro
attgtcaacacacgttaagatttgagatccTCCATTAGTGTAGCCAAGCTCTCCTTGAAACTGCATGCGGTAGTGCCACCCAGTGGTTTGTTCTCTACAACTGTGCTCTTTGCTTGGAAGCAGCCTCATGTTTATTGTTTTACATGCTCAAAGATGGCTGACTCAGGCTTTGGGGGAATCCTAGCTGTTATCTGCTAAGCAATGAAACAAGTTGCCACAGGGTCA
>gene=chr10_10719553-10719778; species=papHam
attgtcaacacacgttaagatttgagatccTCCATTAGTGTAGTCAAGCTCTCCTTGAAACAACATGCGGTAGTGCCACCCAGTGGTTTGTTCTCTACAACTGTGCTCTTTGCTTGGAAGCAGCCTCATGTTATTGCTTTTACGTGCTCAAAGATGGCTGACTCAGGCTTTGGGGGAATCCTAGCTGTTATCTGCTAAGCAATGAAACAAGTTGGCACAGGGTCA
>gene=chr10_10719553-10719778; species=ponAbe
ATTGTCAACACATGTTAAGATTTGAGATCCTCCATTAGTGTAGCCAAGCTCTCCTTGAAACCACGTGCGGTAGTGCCACCCGGTGGTTTGTTCTCTACAACTGTGCTCTTTGCTTGGAAGTAGCCTCATGTTTATTGCTTTACATGCTCAAAGATGGTAGACTCAGGCTTTGGGAGAATCCTAGCTGTTATCTGCTAAGCAATGAAACAAGTTGCCACAGGGTCA
>gene=chr10_10719553-10719778; species=rheMac
attgtcaacacacgttaagatttgagatccTCCATTAGTGTAGCCAAGCTCTCCTTGAAACAACATGCGGTAGTGCCACCCAGTGGTTTGTTCTCTACAACTGTGCTCTTTGCTTGGAAGCAGCCTCATGTTATTGCTTTTACGTGCTCAAAGATGGCTGACTCAGGCTTTGGGGGAATCCTGGCTGTTATCTGCTAAGCAATGAAACAAGTTGCCACAGGGTCA
>gene=chr10_11653646-11653897; species=hg19
TATGGAAACGGCCCCCGCCTCCCAGGGCGGCTCGCCCGGGACCccgcctccgcgcctccggccccgcccgcctcaccggccgccgccaaccgtcaccgcagcggccgcagccgccgccATATTGGCGCGGCCCCTTCCCGGCGGCACGTGCGCTCCGCTCCCGCACTCCCGCCGTGCGCGCTCCCGCCCGCCTCGGGGACGCGCGCCCAGGGCTGCAGGTGCCCGGAGCCCCTCGGCGGGAAGCGGGCGCT
>gene=chr10_11653646-11653897; species=bosTau
TATGGAAACGGCCCCCGCCTCCCAGAGCAGCTCACCCGGGACCccgcctccgagccgccggccccgcccgcctcacgggccgccgccaactgtcgccgctgcggccgcggccgccgccATCTTGGCGCGG-CCCTTCCCGGCGGCACGTGCGCGCTGCTCCCGCGTTcccgccggccgcg---------------ggggcgcgcGC-CAGGGCCGCAGGGTGCTGGCGCCGCTTCCCAGGA----------
>gene=chr10_11653646-11653897; species=calJac
TATGGAAACGGCCCCCGCCTCCCAGGGCGGCTCGCCCGGGACCccgcctccgcgccgccggccccgcccgcctcaccggccgccgccaaacgacgccgcagcggccgcggccgccgccATCTTggcgcggccccttcccggcggcacgtgcgcgccg--------ctcccgccgtgcgcgctcccgcccgccTCGGAAACGCGCGTCCAGGACTGCAGGTGCTTGGAGCCCCTCGGCGGGAAGCAGGCGCA
>gene=chr10_11653646-11653897; species=canFam
TATGGAAACGGCCCCCGCCTCCCAGGGCGGCTCGCCCGGGACCCCGCCTCCGcgccgccggccccgcccgcctcacgggccgccgccaaccgtcggcgatgcggccgcggccgccgccatcttggcgcgg-cccttcccggcggcacgtgcgcgccggcgccgcgttcccgcc-tccgcg---------------aggaccccggc----ggccgccgcGGGAAGAcgcccgcccgc--------------
>gene=chr10_11653646-11653897; species=equCab
-----------------------------------------------------------------------------------------------------------------------------------------------------------------------------------------------------------------------------------------------------------
>gene=chr10_11653646-11653897; species=gorGor
-----------------------------------------------------------------gcccgcctcaccggccgccgccaaccgtcaccgcagcggccgcggccgccgccATATTggcgcggccccTTCCCGGCGGCACGTGCGCTCCGCTCCCGCACTCCCGCCGTGCGCGCTCCCGCCCGCCTCGGGGACGCGCGCCCAGGGCTGCAGGTGCCCGGAGCCCCTCGGCGGGAAGCGGGCGCT
>gene=chr10_11653646-11653897; species=panTro
TATGGAAACGGCCCCCGCCTCCCAGGGCGGCTCGCCCGGGACCCCGCCTCCGCGCCTCCGGCCCC--------------------CCAACCGTCACCGCAGCGGCCGCGGCCGCCGCCATATTggcgcggccccTTCCCGGCGGCACGTGCGCTCCGCTCCCGCACTCCCGCCGTGCGCGCTCCCGCCCGCCTCGGGGACGCGCGCCCAGGGCTGCAGGTGTCCGGAGCCCCTCGGCGGGAAGCGGGCGCT
>gene=chr10_11653646-11653897; species=papHam
TATGGAAACGGCCCCCGCCTCCCAGGGCGGCTCGCCCGGGACCccgcctccgcgtcgccggccccgcccgcctcaccggccgccgccaaccgtcaccacagcggccgcggccgccgccATCTTGGCGCGGCCCCTTCCCGGCGGCACGTGCGCGCCGCTCCCGCGCTCCCGCCGTGCGAGCTCCCGCCCGCCTCGGGGACGCGCGCCCAGGACTGCAGGTGCCGGGAGCCCCTCGGCGGGAGGCGGGCGCT
>gene=chr10_11653646-11653897; species=ponAbe
---------------------------------------------------------------------GCCTCAACGGCCGCCGCCAACCGTCACCGCAGCGGCCACGGCCGCCGCCATATTggcgcggccccTTCCCGGCGGCACGTGCGCGCCGCTCCCGCACTCCCGCCGTGCGCGCTCCCGCCCGCCTCGGGGACGCGCATCCAGGGCTGCAGGGGCCGGGAGCCCCTCGGCGGGAAGTGGGCGCT
>gene=chr10_11653646-11653897; species=rheMac
TATGGAAACGGCCCCCGCCTCCCAGGGCGGCTCGCCCGGGACCccgcctccgcgtcgccggccccgcccgcctcaccggccgccgccaaccgtcaccacagcggccgcggccgccgccATCTTGGCGCGGCCCCTTCCCGGCGGCACGTGCGCGCCGCTCCCGCGCTCCCGCCGTGCGCGCTCCCGCCCGCCTCGGGGACGCGCGCCCAGGACTGCAGGTGCCGGGAGCCCCTCGGCGGGAGGCGGGCGCT
>gene=chr10_13203288-13203571; species=hg19
CAGGAGTTGAGGTGGGATGGGACCGCAGGGAAAATACTGGGTGGGATGACTTAAACTTCCCGGCACCAGGGGGCGCCAGACACTCTATTTTACCTAAAGGAGACTGGCTTCTACCGACAGGAAGGTCCCTTGCCCCCAACAAAGAGGGCGTCCAATGACGTAAACCAATCCGATTGCTCTGTGCCAGGGCCGGGATTCGCTGGCGTAGCCAGTCAGTGCTGCCCCACAGCCGCGTGCGTCTGACGTCAAGGCAGGGGCGGGATCCGGTTGGAATTTTGGCGGG
>gene=chr10_13203288-13203571; species=bosTau
CGGCATCTTACC-----CTCCACCTCGCA-AAAACGAGGCTCAGAATCGGATGTCAGTCCCAGAAAGTGAGGACACAAAACAT------CTACTCGGAGAAGCCTGACTTC-ACCGACCGGAAGTTCCCCTGCCCCCCACCAAAAGGGCG-CCGGTCACGTGAGCCAATCTGATTGCTAAACGCAACGGTC---------TGAAGTAGCCAATC-GTACAGGCGCGAGGAGGCGTGCGTCTGACGTCAAAGCAGGGGCGGAGAGGAGTTGGAATTTTGGCGGG
>gene=chr10_13203288-13203571; species=calJac
CAGGAGTTGAGG-----TCAGACCGCAGGGAAAATACTGGATGGGACGACCTAAAATTCCTGGCACCAGGGCGCGCCAGACGCTCTATTTTACCTGAAGGAGACTGGCTTCTAGCTACAGGAAGTTCCCTTGCCCCCAACAAAGAGGGCGCTTGATGACGTAAACCAATCCGATTGCTTTGCGTGAGGGCCTTGGTTTGCTAACGTAGCCAATCAGTGCGG-CCCACAGCCACGTGCGTCTGACGTCAAGGCAGGGGCGGAATTCGTTCGGAATTTTGGCGGG
>gene=chr10_13203288-13203571; species=canFam
-------------------------------------------------------------------------------------------------------------------------------------------------------------------------------------------------------------------------------------------------------------------------------------------
>gene=chr10_13203288-13203571; species=equCab
CACGAATTGAGT-----TCGGACCACCTG-CAAACACCGCACAGGAAGACTTACACTTCCCGGCACTGGGGCGCGCCAGACAC----CCTTACCTAAAAGCGCCCGGCTGC-AGGGACCGGAAGTTCCCTTGCCCCCAACAAGGAGGGCG-CCGGTCACGTGAGCCAATCAGCTTGCTCTACGTAAGGAGC---------TGACGTAGCCAATCAGCGC-----------GACGTGCGTCTGACGTCAAGGCGGGGGTGG-GCCTAATTGGAATTTTGGCGGG
>gene=chr10_13203288-13203571; species=gorGor
CAGGAGTTGAGA-----TGGGACCGCAGGGAAAATACTGGGTGGGACGACTTAAACTTCCCGGCACCAGGGGGCGCCAGATACTCTATTTTACCTAAAGGAGACTGGCTTCTACCGACAGGAAGGTCCCTTGCCCCCAACAAAGAGGGCGTCCAATGACGTAAACCAATCCGATTGCTCTGCGCCAGGGCCGGGATTCGCTGGCGTAGCCAGTCAGTGCGGCCCCACTGCCGCGTGCGTCTGACGTCAAGGCAGGGGCGGGATCCGGTTGGAATTTTGGCGGG
>gene=chr10_13203288-13203571; species=panTro
CAGGAGTTGAGG-----TGGGACCGCAGGGAAAATACTGGGTGGGACTACTTAAACTTCCCGGCACCAGGGGGCGCCAGACACTCTATTTTACCTAAAGGAGACTGGCTTCTGCCGACAGGAAGGTCCCTTGCCCCCAACAAAGAGGGCGTCCAATGACGTAAACTAATCCGATTGCTCTGCGCCAGGGCCGGGATTCGCTGTCGTAGCCAGTCAGTGCGGCCCCACAGCCGCGTGCGTCTGACGTCAAGGCAGGGGCGGGATCCGGTTGGAATTTTGGCGGG
>gene=chr10_13203288-13203571; species=papHam
CAGGAG-TGGGA-----CAGGACCACAGGAAAAATACTGGGTGGGACGACTTAAACTTCCAGGCACCAGGGGGCGCCAGACACTCTATTTTACCTAAAGGAGACTGGCTTCTACCGACAGGAAGAGCCCTTGCCCCCAACAAAGAGGGCGCCCAATGACGTAAACCAATCCGCTTGCTCTGCGCGAGGGCCGGGGTTCGCTGGCGTAGCCAATCAGTGCGGCCCCACAGCCGCGTGCGTGTGACGCCAAGGCAGGGGCGGAATCAGATTGGAATTTTGGCGGG
>gene=chr10_13203288-13203571; species=ponAbe
CAGGAGTTGAGG-----TAGGACCGCAGGGAAAATACTGGGTGGGACGACTTAAACTTCCCGGCACCAGGGGGCGCC----ACTCTATTTTACCTAAAGGAGAGTGGCTTCTACCGACAGGAAGGTCCCTTGCCCCCAACAAAGAGGGCGTCCAATGACGTAAACCAAGCCGATTGCTCTGCGCCAGGGCCGGGATTCGCTGACGTAGCCAGTCAGTGCGGCCCCACAGCTGCGTGCGTCTGACGTCAAGGCAGGGGCGGGATCCGGTTGGAATTTTGGCGGG
>gene=chr10_13203288-13203571; species=rheMac
CAGGAG-TGGGA-----CTTGACCACAGGAAAAATACTGGGTGGGACGACTTAAACTTCCAGGCACCAGAGGGCGCCAGACACTCTATTTTACCTAAAGGAGACTGGCTGCTACCGACAGGAAGTGCCCTTGCCCTCAACAAAGAGGGCGCCCAATGACGTAAACCAATCCGATTGCTCTGCGCGAGGGCCGGGGTTCGCTGACGTAGCCAATCAGTGTGGTCCCACAGCCGCGTGCGTGTGACGTCAAGGCAGGGGCGGAATCCGGTTGGAATTTTGGCGGG
>gene=chr10_14920755-14921055; species=hg19
AGGACGCCGTGCGGGTTCCGTCCCCCAACAAGCCCCGGCCCCCAAGTcccgcgcgggccggccaggggcggggcgTCGGGCCAGCTGAGCTATCCCGTCAGACCGCGCCAGTTTGAATGAAAGCTCTACAAGATGGCGGCGGTCGGGGCCGAGGCGCGAGGAGGTGAGGCTGGAGCGCGGCCCCCTCGCCTTCCCTGTTCCCAGGCAAGCTCCCAAggcccgggcggcggggccgtcccgcgggccAGCCAGATGGCGACGTGGCGGTTCCCCGCCCGCCGCGACCCCAACTCCGGGACG
>gene=chr10_14920755-14921055; species=bosTau
AGGACGCCTCGCGGGTTCTAGGCCCCCC-----CCGGGCTCCCGAGTTCCGCGCGGGCTGTGCGGGGGCGGGGCGTTGGGCCAACTGAGCTATCCCGTCAGACCGCGCCAGTTTGAATGAAAGCTCCTCAAGATGGCGGCGGCCGGGGCCGAGGCGCCAGGAGGTGAGGCTGGAGAGCGGGCCCCGCACTGTCCCCTGTCCCGGGCAAACTCCCGAGGCCCGGGAAGCGGGGTCGACGCGCGGGCCGGCCGCAACTCGACGCGGCGAGACACCGCCTTCCGCGCGGCTGACACTGAGACG
>gene=chr10_14920755-14921055; species=calJac
AGGACGCCGTGCGGGATCCATCTCCCCCCAAACCCCGGCCCCCAAGTcccgcgcgggccggccaggggcggggcgTCGGGCCAGCTGAGCTATCCCGTCAGACCGCGCCAGTTTGAATGAAAGCTCCACAAGATGGCGGCGGTCGGGGCTGAGGCGCGAGGAGGTGAGGCTGGAGCGCGGCCCCCTCGCCCTCCCCATTCCCAGGCATGCTCCCGAGGCCCGGGCGGCGAGGCGGTCCTGCGGGCCAGCCAGACGGTGATGTGGCGGGTACCTGCCCGCCGCGCCCCCGACCCCGGGACG
>gene=chr10_14920755-14921055; species=canFam
AGAGCGCGTCGCGGGTTCCAGCCCCCCG-----CCCGGCCCCAGACTCCCGCGCggcgggggcgggggcgggggGTCGGGCCAGCTGAGCTATCCCGTGTGACCGCGCCAGTTTGAATGCAAGCTCCTTAAGATGGCGGCGGCCGGGGCCGAGGCGCGACGAGGTGAGGCTGGAGAGGGGTCCCCTCACTGTCCCTCGTTCCAGGCAAACTCCCGAGGCCCGGGAAGCGGGGCCGACCCGCAGGCCCGCCAGAGCGCGACACGGCGAGACGCCGCCTCCTGCCCCGCTGACACCTAGAGG
>gene=chr10_14920755-14921055; species=equCab
------------------------------------------------------------------------------------------------------------------------------------------------------------------------------------------------------------------------------------------------------------------------------------------------------------
>gene=chr10_14920755-14921055; species=gorGor
-------------------------------------------------------------------------------------------------------------------------------------------------------------------------------------------------------------------------------------------------------------------------------------------------------GGACG
>gene=chr10_14920755-14921055; species=panTro
AGGACGCCGTGCGGGTTCCGTCCCCCCACAAGCCCCGGCCCCCAAGTcccgcgcgggccggccaggggcggggcgTCGGGCCAGCTGAGCTATCCCGTCAGACCGCGCCAGTTTGAATGAAAGCTCTACAAGATGGCGGCGGTCGGGGCCGAGCGGCGAGGAGGTGAGGCTGGAGCGCGGCCCCCTCGCCTTCCCTGTTCCCAGGCAAGCTCCCAAggcccgggcggcggggccgtcccgcgggccAGTCAGACGGCGACGTGGCGGTTCCCCGCCCGCCGCGACCCCAACTCCGGGACG
>gene=chr10_14920755-14921055; species=papHam
AGGACGCCATGCGGGTTCCATCCCCCCACAAGCCCCGGCCCCCAAGTcccgcgcgggccggccaggggcggggcgTAGGGCCAGCTGAGCTATCCCGTCAGACCGCGCCAGTTTGAATGAAAGCTCCACAAGATGGCGGCGGTCGGGGCCGAGGCGCGAGGAGGTGAGGCTGGAGCGCGGCCCCCTCGCCCTCCCCGTTCCCAGGCAAGCTCCCAAGGCCCGGGCGGCAGGGCCGTCCCGCGGGCCAGCCAGACGGCGACGTGGCGGTTCCCCGGCCGCCGCGCCCCCGACTCCGGGACG
>gene=chr10_14920755-14921055; species=ponAbe
AGGACGCCGTGCGGGTTCCATCCCCCT-CAAGCCCCGGCCCCCAAGTCCCGCGCGGGCCGGCTAGGGGCGGGGCGTCGGGCCAGCTGAGCTATCCCGTCAGACCGCGCCAGTTTGAATGAAAGCTCCACAAGATGGCGGCGGTTGGGGCCGAGGCGCGAGGAGGTGAGGCTGGAGCGCGGCCCCCTCGCCTTCCCTGTTCCCAGGCAAGCTCCCAAGGCCCGGGCGGCGGGGCCGTCCCGCAGGCCAGCCAGACGGCGACGTGGCGGTTCCCCGCCCGACGCGACCCCAACTCCGGGACG
>gene=chr10_14920755-14921055; species=rheMac
AGGACGCCGTGCGGGTTCCATCCCCCCACAAGCCCCGGCCCCCAAGTcccgcgcgggccggccaggggcggggcgTCGGGCCAGCTGAGCTATCCCGTCAGACCGCGCCAGTTTGAATGAAAGCTCCACAAGATGGCGGCGGTCGGGGCCGAGGCGCGAGGAGGTGAGGCTGGAGCGCGGCCCCCTCGCCCTCCCCGTTCCCAGGCAAGCTCCCAAggcccgggcggcggggccgtcccgcgggccAGCCAGACGGCGACGTGGCGGTTCCCCGGCCGCCGCGCCCCCGACTCCGGGACG
>gene=chr10_21309526-21309760; species=hg19
CCCAACTCTATGACTGGCTTCTGGCTTCCGTTTCTAGAAGTTTCTCTTGCCCGTTATAATGACTTTCTGTGGACACAACCAACAGACATCTTGTAGTCCTCCTCTTGGGCGGCCTCCCTCCATCTTGAAATGTCGTCTCCCCGGGTTTACACACACCCCTGGCTCAGCTGCTCCCTCTAGTGGTTCCTTCCCTGTCTCCTGCAGGCTCCCCTAAGTCTGTGTATCTCCCCACTC
>gene=chr10_21309526-21309760; species=bosTau
atcagcgctatgt-------ttagttcctgtcttcagacactcctctggttggttacaacggcttccagtgg-cacatcccacagacacctcttggtcttcctcttgcttagccttcctctgacttgaatcgtcctcttccctggtgtctccacactcctggcctggcctctccttctagctgttcctcctctgtctcct-gggactcctctc----tgctcat--cctccttc
>gene=chr10_21309526-21309760; species=calJac
CTCAACTCTATGACTGGCTTCTGACTTCTGTTTCTAGAAGTTTCTCTTGACCATTATAATGACTCACTGTGGACAAAACCAACAGATATCTTGTAGTCCTCCTCTTGGGTTGCCTCCCTCCATCTTGAAATGTCCTCTACCCAGGTTGACACACACCCCTGACTCAGCTGCTCCCTCGAGTGATACCTTCCCTGTCTCCTGTGGGCTCCCCTGAGTCTGTGCATCCCCCCATCC
>gene=chr10_21309526-21309760; species=canFam
ctcaacaccatatctggattctaactcctgcttccagatgtttctctggtcagttgtaataacttcctctggatacatgcaatagccatctttttgtcttcctcttgcctgactgtgctacatgtgggaatgtcctctctcttggattctacacactcccagcctagcttctccctgtgactgtcccttctctatctcct--gggttcctctc----tgcccat---ccccttt
>gene=chr10_21309526-21309760; species=equCab
ctcaactctatatctgactcctagctcctgtttccagaaggttctctggccagttataataacttcttgtgg-cacatccaacagacatcttttggtcttcctcttgcgtggccttcctccatcttgaaatgtcctcttccttggtttctgtgagctgctggcctggcttctccctctagttgttccttccctgtctcctgggggctcctctctatttgcccat--cccccttc
>gene=chr10_21309526-21309760; species=gorGor
CCCAACTTTATGACTGGCTTCTGGCTTCCGTTTCTAGAAGTTTCTCTTGCCCGTTATAATGACTTTCTGTGGACACAACCAACAGACATCTTGTAGTCCTCCTCTTGGGCGGC------CCATCTTGAAATGTCCTCTCCCCGGGTTTACACACACCCCTGGCTTAGCTGCTCCCTCTATTGGTTCCTTCCCTGTCTCCTGCGGGCTCCCCTAAGTCTGTGTATCTCCCCACTC
>gene=chr10_21309526-21309760; species=panTro
----------------------------------------------------------------------------------------------------------------------------------------------------------------------------------------------------TCGTGCGGGCTCCCATAAGTCTGTGTATCACCCCActc
>gene=chr10_21309526-21309760; species=papHam
CCCAACTCTATGACTGCCTTCTGGCTTCTGTTTCTAGAAGCTTCTCTTGCCCATTATAATGACTTCCTGTGGACACAAGCAACAGACATCTCGTAGTCCTCCTCTTGGGTGGCCTCCCTCCATCTTGAAATGTTCTTTCCCCGGGTTTACACACACCCCTGGCTCAGCTGCTCCCTCTAGTGGTTCCTTTCCTGTCTCCTGCCGGCTCCCCTAAGTCTGGGCATCCCCCCTCTC
>gene=chr10_21309526-21309760; species=ponAbe
CCCAACTCTATGACTGGCTTCTGGCTTCTCTTTCTAGAAGTTTCTCTTGCCCACTATAATGACTTCCTGTGGACAC-ACCCACAGACATCTTGTACTCCTCCTCTTGGGCGGCTTCCCTCT-TCTTG-AATGTCCTCTCCCC-GGTTTACACACACCCCTGGCTCAGC------------------------------------------------------------------
>gene=chr10_21309526-21309760; species=rheMac
cccaactctatgactgccttctggcttctgtttctagaagcttctcttgcccattataatgacttcctgtggacacaagcaacagacatctcgtagtcctcctcttgggtggcctccctccatcttgaaatgttctttcccggggtttacacacacccctggctcagctgctccctctagtggttcctttcctgtctcctgccggctcccctaagtctgggcatcccccctctc
>gene=chr10_22623252-22623538; species=hg19
CTTAAAGAAGAAACAGCCTCTCTCCTTTTCCTTATTTTCTAATTAGCATCTTACAGAGGAGTGGAAACAGCTACAGCCCAGTCCCCTGCTCAAAACTGCGCCACCCCAGTTCGGCCCTGCTGGGCGCGCGAGCCAAGGCCGCGGGGCACCGGGAGGCCATTTTGCGCGTGCGCTGCTCGCCTCGCGCCGCCCTCGGCTCTGCGGACTCGGATCCCGCCAAATTTGAACGCGAGATTGTCAGGCCCTGAGGGGCTTGAGGGGCGGGGGAACGACGCCGCTCTCCAAA
>gene=chr10_22623252-22623538; species=bosTau
GTTAAAGAGGAAACGACCCTTCTCCCCGCTTTATTTTTTAA-CTAGCAGCACTCCGAGGACTGCAAAGAGCTGCAGCCCAACCCTCCGCCTGGGATCACGCCGTGGGGT-TCGGCCCGGCCCGGCTCGCGAGCCCAGGCCGCGGGGCACCGGGAGGCCATTTTGCGCGTGCGCCGCTCGCCTCGCGCCGCCCGCAGCTCGGCGGACTCCGCTCCCGCCAATTTTGAAAGCTAGATTCTCAGGCCCTAGCAGGCTGGGGAGGAGGGGAAACGAAGTCCTTCTCCAAG
>gene=chr10_22623252-22623538; species=calJac
CTTAAAAAAGAAACGGCCCCTCTCTTTTTCCTTATTTTCTAATTTGCATCTCACAGAGCAGTGGAAAGTGCTACAGCCCGGTCCTCTGCTCGGAACTGCGCCACCGCGGTTCGGCCCGGCAGGGCGCTCGAGCCGAAGCCGCGGGGCACCGGGAGGCCATTTTGCGCGTGCGCCGCTCGCCTCGCACCGCCCCCGGCTCGGCTGACTCTGATCCCGCCAAATTTGAAAGCTGGATTGTCAGGCCCTGAGGGGCTTGAGGGGCGGCGGAACGACGTCGTTCTCCAAA
>gene=chr10_22623252-22623538; species=canFam
ATTGAGGAGGAAGCTGCCATTCTCCCGGTCCGTGTTGTCTAGCCAgcggccctcggcgcggggcc-ggcgcggcggctcagaccccggggaccgc--gcgccgcgggggcTCCGCCAGGCCCTACGCGCCGGCC-GAGCCGCAGGGCGCCGGGAGGCCATTTTGCGCGTGCGCCGCTTGCCTCGCGCCGGCCTGGGTTCGGCCGATTCGGATCCCGCCAAATTTGAAAGCGAGATTCTCAGGCCCCGC-TGGCTGGGGACGCGGCGAAAAGAAGACGTTCTCCAAA
>gene=chr10_22623252-22623538; species=equCab
GTTAAGGAGGAGACGGCCCCTCTCCCTGTCCTTGTTTTGTA-CCAGCAGCTCCCCGAGGAGGGCAAAGAGCCACCGCGCCGACCTCGGTGGCCGATggcgccgcggggg-tcggcccggcccagcgcgcgagcccaggccgcggggcACCGGGAGGCCATTTTGCGCGTGCGCCGCTCGCCGCGCGCCGCCCTCGGCTCGGCGGATTCGGATCCCGCCAAATTTGAAAGCGAGATGCTCAGGCCCTACGGGGCTCGGGAGGCGGGGAAACGAAGTCGTTCTCCAAA
>gene=chr10_22623252-22623538; species=gorGor
----------------------------------------------------------------------------------------------------------------------------------------------------------------------------------------------------------------------------------------------------------------------------------------------
>gene=chr10_22623252-22623538; species=panTro
CTTAAAGAAGAAACAGCCTCTCTCCTTTTCCTTATTTTCTAATTAGCATCTTACAGAGGAGTGGAAACAGCTACAGCCCAGTCCCCTGCTCGCAACTGCGCCACCCCAGTTCGGCCCTGCTGGGCGCGCGAGCCAAGGCCGCGGGGCACCGGGAGGCCATTTTGCGCGTGCGCTGCTCGCCTCGCGCCGCCCTCGGCTCTGCGGACTCGGATCCCGCCAAATTTGAACGCGAGATTGTCAGGCCCTGAGGGGCTTGAGGGGCGGGGGAACGACGCCGCTCTCCAAA
>gene=chr10_22623252-22623538; species=papHam
CTTAAAGAAGCAACCGCCCCTCTCTTTTTCCTTATTTTCTAATTAGCATCTCACAGAGTAGGGGAAAGAGCTACAACCCAGTCCCCTGCTCGGAACTGCGCCACACCAGTTCGGCCCTGCTGGGCGCGCGAGCCAAGGCCGCGGGGCACCGGGAGGCCATTTTGCGCGTGCGCTGCTCGCCTCGCGCCGCCCTCGGCTCTGCGGACTCGGATCCCGCCAAATTTGAAAGCGAGATTGTCAGGCCCTAAGGGGCTTGAGGGGCGGGGGAACGACGTCGCTCTGCAAA
>gene=chr10_22623252-22623538; species=ponAbe
CTTAAAGAAGAAACAGCCTCTCTCTTTTTTCTTATTTTCTAATTAGCATCTCACAGAGGAGTGGAAAGAGCTACAGCCCAGTCCCCTGCTCGCAACTGCGCCACCCCACTTCGGCCCTGCTGGGCGCGCGAGCCAAGGCCCCGGGGCACCGGGAGGCCATTTTGCGCGTGCGCTGCTCGCCTCGCGCCGCCCTCGGCTCTGCGGACTCGGATCCCGCCAAATTTGAAAGCGAGATTGTCAGGCCCTGAGGGGCTTGAGGGGCGGGGGAACGACGTCGCTCTCCAAA
>gene=chr10_22623252-22623538; species=rheMac
CTTAAAGAAGCAACCGCCCCTCTCTTTTTCCTTATTTTCTAATTAGCATCTCACAGAGTAGGGGAAAGAGCTACAACCCAGTCCCCTGCTCGGAACTGCGCCACCCCGGTTCGGCCCTGCTGGGCGCGCGAGCCAAGGCCGCGGGGCACCGGGAGGCCATTTTGCGCGTGCGCTCCTCGCCTCGCGCCGCCCTCGGCTCTGCGGACTCGGATCCCGCCAAATTTGAAAGCGAGATTGTCAGGCCCTAAGGGGCTTGAGGGGCGGGGGAACGACGTCGCTCTCCAAA
>gene=chr10_22624283-22624499; species=hg19
CCTAAAACCAGGAGAGGAAGGGACGACTTGGGAAAAGGGACTGGGGAAACAGCGGAGAAGTGAAAGCGGCCTAAAATGGGCGACGGCGGGCGAGTCCTCTTTATCAGTGCAGCAGGCTGCCGGAGCCGCCATTTGGTGGCGGATCTCGGTAGTTCAGTAGCACGTTGTGCTGAACGTCACAACTGGCTTGTCTACGTGGCATCGTCATTTCTTAAC
>gene=chr10_22624283-22624499; species=bosTau
CCAAAAACCGGGAGAGAGAGGGACGGCTTGGTGAGAGGGGTACGGGTAACTGCAGAGAAGTGAAAGCGGCCTAAAATGGGCGACACCCGGCGAGTCCTCTTTATCGGC---GCAGACTGCAGGGGCCGCCATTTGGTGGCGGATTTCGGTATTTCTGTAGCACGTTGTTCTGAACTTCACAACTGGCTGGTCTACGTGGCACGGTGGTTTCGGAAC
>gene=chr10_22624283-22624499; species=calJac
CCTAAAACTGGGAAACAGAGGGACGACTTGGAGAAAGGGATTGGGGAA-CTGCGGAGAAGTGAAAGCGGTCTAAAATGGACGACGGCGGACGAGTCCTCTTTATCAGTGCAGCAGGCTGCCGGAGCCGCCATTTGGTGGCAGATCTCGGTACTTCAGTAGCACGTTGTGCTGAACGTCACAACTGGCTTGTCTACGTGGCATCGTCATTTCTTAAC
>gene=chr10_22624283-22624499; species=canFam
ccgAAAACCGGGAGAGAAAGGAACGGCTCGGGAAGGGGAGTCGGGGCAACGGCGGAGAAGTGAAAGCGGCCTAAAATGGGCGACGCCGGGCGAGTCCTCTTTATCAGCGCGGCAGACTGCAGGAGCCGCCATTTGGTGGCGGATTTTGGTATTTCAGTAGCACGTTGTGCTGAACGTCACAACTGGCTTGTATACGTGGCAGTGTCACTCTTCCAC
>gene=chr10_22624283-22624499; species=equCab
AAAAAAACGGGGAGAGGAAAGCACCACCTGGGGAGGAGGGTCGGGGTGACGGCAGAGAAGTGAAAGCGGCCTAAAATGGGCGACGCCAGGCGAGTCGTCTTTATCAGTGCAGCAGACTGCAGGAGCCGCCATTTGGTGGCGGATTTCGGTATTTCAGTAGCACGTTGTGCTGAACGTCACAACTGGCTTGCCTACGTGGCGTGGTCGTTTTTAAAC
>gene=chr10_22624283-22624499; species=gorGor
CCTAAAACCAGGAGAGGAAGGGACGACTTGGGGAAAGGGCCTGGGGAAACAGCGGAGAAGTGAAAGCGGCCTAAAATGGGCGACGGCGGGCGAGTCCTCTTTATCAGTGCAGCAGGCTGCCGGAGCCGCCATTTGGTGGCGGATCTCGGTAGTTCAGTAGCACGTTGTGCTGAACGTCACAACTGGCTTGTCTACGTGGCATCGTCATTTCTTAAC
>gene=chr10_22624283-22624499; species=panTro
CCTAAAACCAGGAGAGGAAGGGACGACTTGGGGAAAGGGACTGGGGAAACAGCGGAGAAGTGAAAGCGGCCTAAAATGGGCGACGGCGGGCGAGTCCTCTTTATCAGTGCAGCAGGCTGCCGGAGCCGCCATTTGGTGGCGGATCTCGGTAGTTCAGTAGCACGTTGTGCTGAACGTCACAACTGGCTTGTCTACGTGGCATCGTCATTTCTTAAC
>gene=chr10_22624283-22624499; species=papHam
CCTAAAACCGGGAGAGGAAGGGACGACTTGGGGAAAGGGATTGGGGAATCAGCGGAGAAGTGAAAGCGGCCTAAAATGGGCGACGGCGGGCGAGTCCTCTTTATCAGTGCAGCAGGCTGCCGGAGCCGCCATTTGGTGGCGGATCTCGGTAGTTCAGTAGCACGTTGTGCTGAACGTCACAACTGGCTTGTCTACGTGGCATCGTCATTTCTTAAC
>gene=chr10_22624283-22624499; species=ponAbe
CCTAAAACTGGGAGAGGAAGGGACGACTTGGGGAAAGGGATTAGGGAAACAGCGGAGAAGTGAAAGCAGCCTAAAATGGGCGACGGCGGGCGAGTCCTCTTTATCAGTGCAGCAGGCTGCCGGAGCCGCCATTTGGTGGCGGATCTCGGTAGTTCAGTAGCACGTTGTGCTGAACGTCACAACTGGCTTGTCTACGTGGCATCGTCATTTCTTAAC
>gene=chr10_22624283-22624499; species=rheMac
CCTAAAACCGGGAGAGGAAGGGACGACTTGGGGAAAGGGATTGGGGAATCAGCGGAGAAGTGAAAGCGGCCTAAAATGGGCGACGGCGGGCGAGTCCTCTTTATCAGTGCAGCAGGCTGCCGGAGCCGCCATTTGGTGGCGGATCTCGGTAGTTCAGTAGCACGTTGTGCTGAACGTCACAACTGGCTTGTCTACGTGGCATCGTCATTTCTTAAC
>gene=chr10_23868853-23869070; species=hg19
actgggaaggtagatcaatttcaggcccacatgctgcttcaggctaatgtggtgaattacgccatcagcaacagggatcagctgcaaaatggccactgcctgccttctgccttctaaatctcaaaatggccactgccttccttctccactccaaatcaggtaagtgtctcctagtgacccagcctGGGGCATTGCTTTTAGAATCCCAATTCTCTCC
>gene=chr10_23868853-23869070; species=bosTau
-------------------------------------------------------------------------------------------------------------------------------------------------------------------------------------------------------------------------
>gene=chr10_23868853-23869070; species=calJac
actgggaaggtagatcaattgcaggcccacccactgcttctgactaatgtggtgaatgaccccttcagcaacagaagtcagttacaaaatggccactgtcttacttctaccttctaaatctcaaaatggtcactgccttccttctcccttccaaatcaggtaagtgtctctcagagacccagcctGGGGCATTGCTTTTAGAATCCAAATTCTCTT-
>gene=chr10_23868853-23869070; species=canFam
att-agaaagtaggacaattgtagacctggatgctgtttcatgccaactctggaagtcacccaattaacaatgcatatcagctacaaaatggcacctacctttcttccacctactgaATCTC-------------------------------------CCTAGAATCTCTTTGTGGTCCATCTTGGGGCATGGCTTTCAGA--CCAGACTGCCACC
>gene=chr10_23868853-23869070; species=equCab
attgagaaagtggaacaactgccagcccagattctgcctcatgccaatgagggaagtcacccaatcagcaacTTGCAGTAGACACAAAATGGCGGCTTCCTTTCTTCTTCCTAACAAATCTC-------------------------------------CCAGCAGTCTCCCTGTGGCCCACCTGGGGGCATAGCTTTTCAT--CCAGACTGCCACC
>gene=chr10_23868853-23869070; species=gorGor
--------------------------------------------------------------------------------------------------------------------AATCTCAAAATGGTCACTGCCTTCCTTCTCCATTCCAAATCAGGTAAGTGTCTCCTAGTGACCCAGCCTGGGGCATTGCTTT-AGAATCCCAATTCTCTCC
>gene=chr10_23868853-23869070; species=panTro
actgggaaggtagatcaatttcaggcccacatgctgcttcaggctaatgtggtgaattacgccatcagcaacagggatcagctgcaaaatggccactgcctgccttctgccttctaaatctcaaaatagccactgcctTCCTTCTCCACTCCAAATCAGGTAAGTGTCTCCTAGTGACCCAGCCTGGGGCATTGCTTTTAGAATCCCAATTCTCTCC
>gene=chr10_23868853-23869070; species=papHam
acagggaagatagatcaatttcaggtccacatgctgcttcaggctaatgtggtggattaccccatcagcaacaggggtcagctgcaaaatggtcgctgccttccttctgccttctcaatctcaAAATGGCCACTGCCTTCCTTCTCCGTTCTAAA-CAGGTAAGTGTCTCCCAGTGACCCAGCCTGGGGCTTTGCTTTTAGAATCCCAATTCTCTCC
>gene=chr10_23868853-23869070; species=ponAbe
actaggaaggtagatcaatttcaggcccacatgctactttaggctaacgtggtgaattacgccatcagcaacaggggtcagctgcaaaatggccactgccttccttctgccttctaaatctcaaaatggtcactgccttccttctccattccaaatcaggtaagtgtctcccagtgacccagcctGGGGCATTGCCTTTAGAATCCCAATTCTCTCC
>gene=chr10_23868853-23869070; species=rheMac
actgggaagatagatcaatttcaggtccacatgctgcttcaggctaatgtggtgaattaccccatcagcaacaggggtcagctgcaaaatggtcgctgctttccttctgccttctcaatctcaaaatggccactgccttccttctCCGTTCTAAA-CAGGTAAGTGTCTCCCAGTGACCCAGCCTGGGGCTTTGCTTTTAGAATCCCAATTCTCTCC
>gene=chr10_27443179-27443424; species=hg19
TGTGCCCCTCTGTCCACGGCCCGGCGGGGAGGCGCTGAGCCCTTCTTTTTTCCTTTTTCTCCGACCCGTTGCCCCTCACTCCTCCCAGAAACGGAAAATGGCCTCCCCTTCCTACAGCTACTGCAACGACAGACAATCCGCCCCGGAAGGCGAGGCGCTAACTCAACAGTACTTCCGGGGCAAGTGAGCGCCCACAAGGCCAAGTGCCTGCGCGTTCTTTCCCGCGGAAGTAGTTGACATTTACA
>gene=chr10_27443179-27443424; species=bosTau
TG--TCCCTCTCTC--CGGTCCGGCGGGGAGGCGCTGAGCCCTCTTTTC--TCCTTTTCTCTCTC--CGC-GCTCTCACTCTCCCTAGAAGCGGAAAATGGCCTCCCCAACCTACAGCTGCTGCAACGACAGACAACCCGCCCCGGAAGGCAAGGCGCTAACGCACCAGTACTTCCGGGGCAGGTGAG-GTCGCCAC--CCTGGG----------------------------------------
>gene=chr10_27443179-27443424; species=calJac
--TGCCCCTCTGTTCCTGGCCTGGCGGGGAGGCGCTGAGCCCTTCTTTTTTCCTTTTTCTCCCCCTCGTTGCCCCTCACTCCTCCCAGAAACGGAAAATGGCCTCCCCTTCCTACAGCTACTGCAACTACAGACAATCCGCCCCGGAAGACGAGGCGCTAATGCAACAGTACTTCCGGGGCAAGTGGGCGCCCTCTCAGCCGAGTGCCTACGCGTTCTTGGC-----------------------
>gene=chr10_27443179-27443424; species=canFam
CG--CCCCTCTGTCCACGGCTCGGCGGGGAGGTGCTGAGCCCTTTTCTC---------CCCTCTCCTCTA-GCCCTTACTCTTCCTACTAACAGAAAATGGCCTCCCCTTTTTACAGCTGCCGCAACGACAGACAATCTG-CCCGGAAGGCAAGTATCCAATGCAACACTACTTCCGGGGCAGGTGGGCCGCACCAC--CAGGGGGCATGCGT---------CCCA-AACTGCTTGATGCTCTCG
>gene=chr10_27443179-27443424; species=equCab
TG--CCCCACTGTCCAC-GCCCGGCGGGGAGGCGCTGAGCCCTTTCTTC--TCCTCTTCCTTCCCCTTAC-CCCCCTACTCTTGCTAGAAACGAAAAATGGCCTCCCCTTCCTACAGCTGCTG---CGACAGACAACCTGCCCCGGAAGACAAGCCTCTAAAGCAACAGTACTTCCGGGGCAGGTGAGTGCCACCTT--CCGAGGACAGACGT---------CCCG-AAGTAGTTGATGTTCACG
>gene=chr10_27443179-27443424; species=gorGor
TGTGCCCCTCTGTCCACGGCCCGGCGGGGAGGCGCTGAGCCCTTCTTTTTTCCTTTTTCTCCGACCCGTTGCCCCTCACTCCTCCCAGAAACGGAAAATGGCCTCCCCTTCCTACAGCTACTGCAACGACAGACAATCCGCCCCGGAAGGCGAGGCGCTAACTCAACAGTACTTCCGGGGCAAGTGAGCGCCCACAAGGCCAAGTGCCTGTACGTTCTTTCCCGCGGAAGTAGTTGACATTTACA
>gene=chr10_27443179-27443424; species=panTro
TGTGCCCCTCTGTCCACGGCCCGGCGGGGAGGCGCTGAGCCCTTCTTTTTTCCTTTTTCTCCGACCCGTTGCCCCTCACTCCTCCCAGAAACGGAAAATGGCCTCCCCTTCCTACAGCTACTGCAACGACAGACAATCCGCCCCGGAAGGCGAGGCGCTAACTCAACAGTACTTCCGGGGCAAGTGAGCGCCCACAAGGCCAAGTGCCTGCGCGTTCTTTCCCGCGGAAGTAGTTGACATTTACA
>gene=chr10_27443179-27443424; species=papHam
TGTGCCCCTCTGTCGACGGCCCGGCGGGGAGGCGCTGAGCCCTTCTTTTTACCTTTTTCTCCGACCCGTTGCCCCGCACTCCTCCCAGAAACGGAAAATGGCCTCCCCTTCCTACAGCTACTGCA---ACAGACAATCCGCCCCGGAAGGTGAGGCGCTAACGCAGCACTACTTCCGGGGCAAGTGAGTGCCCACACGGCCAAGTGCCTGCGCGTTCTTTCCCGCGGAAGTAGTTGACATTTACA
>gene=chr10_27443179-27443424; species=ponAbe
TGTGCCCCTCTGTCCACGGCCCGGCGGGGAGACGCTGAGCCCTTCTTTTTTCCTTTTTCTACGACCCGTCGCCCCTCACTCCTCCCAGAAACGGAAAATGGCCTCCCCTTCCTACAGCTACTGCAACGACAGACAATCCGCCCCGGAAGGCGAAGCGCTAACTCAACAGTACTTCCGGGGCAAGTGAGCGCCCACAAGACCAAATGCCGGCGCGTTCTTTCCCGTGGAAGCAGTTGACATTTACA
>gene=chr10_27443179-27443424; species=rheMac
TGTGCCCCTCTGTCGACGGCCCGGCGGGGAGGCGCCGAGCCCTTCTTTTTATCTTTTTCTCCGACCCGTTGCCCCGCACTCCTCCCAGAAACGGAAAATGGCCTCCCCTTCCTACAGCTACTGCAACGACAGACAATCCGCCCCGGAAGGTGAGGCGCAAACGCAACACTACTTCCGGGGCAAGTGAGTGCCCACACGGCCAAGTGCCTGCGCGTTCTTTCCCGCGGAAGTAGTTGACATTTACT
>gene=chr10_28721200-28721347; species=hg19
CCCAGGGTCAGAGAAAGCCATTCTTCCCATTCATGTTCTTCTCTTGAAACACCAGTAGAGGGCGAACAAGATGGCAGATAAAACCCCTGGAGCCGACAGGGCAGCCCAGAGAACTTCCTTAATTCCCACTGCCCAGCGGCCAAATGT
>gene=chr10_28721200-28721347; species=bosTau
CCCAGGGTCAGAGAACA--ATTCTAATCATTCATGTTCTTCTACTGAATGACCAGCAGAGGGCGAACAAGATGACAA--AATCAGA--GGCTTGGCGAAGGCTTTTCTT------------------------------------CA
>gene=chr10_28721200-28721347; species=calJac
CCCAGAGTCAGAGAAAGCCATTCTTCCCATTCATGTTCTTCTTTTGAAAAACCAGCAGAGGGCGAGCAAGATGGCAGATAAAACCCCTCGGGCAGACACGGCAGCCCAGGAAACTTCCC-AATTCCCACTGCATAGCAGCCAAATGT
>gene=chr10_28721200-28721347; species=canFam
CACAGGCTCAGAGAACATTGTTCTTATCATTCATGTTCTTCTTCTGAAAAACCAGCAGAGGGCGAACAAGATGGAAAAGAAAGCAACTGAAACCGACAAGGTTTTTCATGCacttgt-------ccaagtacacagaacctaagtAA
>gene=chr10_28721200-28721347; species=equCab
CACAGGGTCAAAGTA----GTTCTAACCACTCATGTTCTTCTTCTGAAAAACCAGCAGAGGGCGAACAAGACAGCGACTAAGACAAGTGATCTTAGCAAGGCTTTTCATACGTTTGT-------CCAAGTACACAGAACCTAAGTAA
>gene=chr10_28721200-28721347; species=gorGor
CCCGAGGTCAGAGAAAGCCATTCTTCCCATTCATGTTCTTCTCTTGAAATACCAGCAGAGGGCGAAAAAGATGGCAAATAAAACCCCTGGAGCCGACAGGGCAGCCCAGAGAACTTCCTTAATCCCCACTGCCCAGCGGC-ACATGT
>gene=chr10_28721200-28721347; species=panTro
CCCAGGGTCAGAGAAAGCCATTCTTCCCATTCATGTTCTTCTCTTGAAACACCAGTAGAGGGCGAACAAGATGGCAAATAAAACCCCTGGAGCCGACAGGGCAGCCCAGAGAACTTCCTTAATTCCCACTGCCCAGCGGCCAAATGT
>gene=chr10_28721200-28721347; species=papHam
CCCAGGGTCAGAGAAAGCCCTTCTTCCCATTCATGTTCTTCTCTTGAAAAACCAGCAGAGGGCGAACAAGATGGCAAATAAAACCCGTGGAGCCGAGAGGGCATACCAGAGAACTTCTGGATT---CACTGCACAGCAGCCAAATGT
>gene=chr10_28721200-28721347; species=ponAbe
CCCAGGGTCAGAGAAAGCCATTCTTCCCATTCATGTTCTTCTCTTGAAAAACCAGCAGAGGGCGAACAAGATGGCAAATAAAACCCCTGGAGCCGACAGGGCAGCCCAGAGAACTTCCCTAATTCCCACTGCCCAGCGGCCAAATGT
>gene=chr10_28721200-28721347; species=rheMac
CCCAGGGTCAGAGAAAGCCCTTCTTCCCATTCATGTTCTTCTCTTGAAAAACCAGCAGAGGGCGAACAAGATGGCAAATAAAACCCGTGGAGCCGACAGGGCAGCCCAGAGAACTTCTGGATT---CACTGCACAGCAGCCAAATGT
>gene=chr10_32344953-32345306; species=hg19
TGCAGGGAACGCGCCGGACCTGAGGGCTTGTGGTCGCGAGGGCCGTGAGAGGCAGCAGTCAGCTGCGCCGCGCTGCGCTTCCCCGGGTGGAGGCGGCCGGGGAGCCGGGACTTGAAGAGCCGGCGCCGGCAGCCGTTAACCCTAATGCTCACTTCCGATCCATCATggcagccatggcggcggcagcggcggcggcaccggggagagcgtccgcggcTCCTCAGCGTCCCCCTTTACGGTCTGGGCGGACTGCGGGGGCTGGGGAGGTTCTGGGGACCGGGAGAGTGGCCACCTTCTTCCTCCTCGCGAAGAGCAGGCCGGGCCTACCCGTCCGCCCGCTCTGCCGTCCGCTG
>gene=chr10_32344953-32345306; species=bosTau
TGGAGGAAGTAGGCC-GAGCCGAGGGGGCAGCGTGGCGAAGGCCAAggg--cccgcggcc-----cgcggcgtcgcgcttcccc--ggcggggcgg-ccgggacctggg--cggcagcgcccgggccggcA-CGGTC-ACCCACAGGCTCAATTCCGACCCATCATGGCAGCC---------ATGGCGGCG---------------GCGGCGGCGGCTCCTCAGCTTCTCCCTTGACTGGCGGGGCAGGTTGC--TGGGCTGAGGGATCCCGGAGATCGGGAGCGCAAGCCCCTTCTTCTTCCTAGGAGACAGCAGGCCGGGCCCACC-TTCGGCCTGCCCGGCTG-------
>gene=chr10_32344953-32345306; species=calJac
TGGAGGGAGCGCGCCGGGGCTGAGAGCTTGGAGTCGCAAGGGCAGTGAGGGGCAGCAGTCAGCCTCTCCGCGCTGCGCTTCCCCGGGCGGAGGCGGCCGGGGAGCCGGGACTCGAAGCGCCGGCGCCGGCAGCCGTT-GCCCTGAGGCTCACTTCCTATCCATCATGGCAGCCAAGGC---------GGCGGCGGCACCGGGGAGAGCGTC-GCGGCTCTTCAGCGTCCCCTTCACCGGCCTGTGCGGGCTGCGGGGACTGAGGAGGTTCTGGGGGCCGGGAGAGTGGCCCACTCTTTCCTCCTCGCAAAGAACAGGCCAGGCCCACCCGTCTGCACGCTCTGCGGTTTGCTG
>gene=chr10_32344953-32345306; species=canFam
GGAAGCGAGCGGGCCCGCGCTGACGGGA-AGGGTCGCGGAGGCCGAGAGAGACCGGGGTC-----T-CCGCGTCGTGCTTCGCCCGGCGGCAGCTGCCGGGGAGCCCGGACTGGGAGCGCCGGCGCCGGTAGCCGTC-GCCCGGAGGCTCACTTCCGATCCATCATGGCAGCTAT---ggcggcggcggcggcggcgcggcggggagaggcggcggcTCCTCAGCTTCTCCCTC-TCGGCTCGGGCCCGCTGCGTGGCTCGAAGGGGGTCTAGAGCACGGGGAAATCGCTCCCTCCTTCCTC---GGAGAAGGCAGGCCGGGCACGCC-GTTCGCCCGCCCGGCCGCTCG---
>gene=chr10_32344953-32345306; species=equCab
-----------------------------------------------------------------------------------------------------------------------------------------------------------------------------------------------------------------------------------------------------------------------------------------------------------------------------------------------------------------
>gene=chr10_32344953-32345306; species=gorGor
TGCAGGGAACGCGCCGGAGCTGAGGGCTTGGGGTCGCGAGGGCCGTGAGAGGCAGCAGTCAGCTGCGCCGCGCTGCGCTTCCCCGGGTGGAGGCGGCCGGGGAGCCGGGACTCGGAGAGCCGGCGCCGGCAGCCGTTAACCCTAACGCTCACTTCCGATCCATCATGGCAGCCATGGCGGC------GGCGGCGGCACCGGGGAGAGCGTCCGCGGCTCCTCAGCGTCCCCCTTGACGGTCTGGGCGGACCGCGGGGGCTGGGGAGGTTCTGGGGACCGGGAGAGTGGCCACCTTCTTCCTCCTCGCAAAGAGCAGGCCGGACCTACCCGTCCGCCCGCGCTGCCGTCCGCTG
>gene=chr10_32344953-32345306; species=panTro
TGCAGGGAACGCGCCGGACCTGAGGGCTTGGGGTCGCGAGGGCCGTGAGAGGCAGCAGTCAGCTGCGCCGCGCTGCGCTTCCCCGGGTGGAGGCGGCCGGGGAGCCGGGACTCGAAGAGCCGGCGCCGGCAGCCGTTAACCCTAACGCTCACTTCCGATCCATCATGGCAGCCATGGCGGCGGC---GGCGGCAGCACCGGGGAGAGCGTCCGCGGCTCCTCAGCGTCCCCCTTTACGGTCTGGGCGGACTGCGGGGGCTGGGGAGGTTCTGGGGACCGGGAGAGTGGCCACCTTCTTCCTCCTCGCGAAGAGCAGGCCGGGCCTACCCGTCCGCCCGCTCTGCCGTCCGCTG
>gene=chr10_32344953-32345306; species=papHam
TGCAGGGAGCGCGACGGGGCTAAGGGCCTGGGGTCCCTAGGGCCGTGAGAGGCAGCAGTCAGCTGCGCTGCGCAGCGCTTCCCCGGGCGGAGGCGGCCGGGGAGCCGGGACTCGAAGAGCCGGCGCCGGCAGCCGTT-ACCCTAAGGCTCACTTCCGATCCATCATGGCAGCCATGGC---------GGCGGCGGCACCGGGGAGAGCGGCGGCGGCTCCTCAGCGACGCCCTCGACGGCCTGGGCGTGCTACCGAGGCTGGGGAGGTTCTGGGGGCCGGGAGAGTGGCCACCTTCTTCCTCCTCGCAAAGAGCAGACCGGGCCTACCCGCCCGCCCGCTCTGCTGTCCGCTG
>gene=chr10_32344953-32345306; species=ponAbe
TGCAGGGAACGCGCCGGAGCTGAGGGCTTGGGGTCGCGAGGGCCGTGAGAGGCAGCAGTCAGCTGCGCCGCGCTGCGCTTCCCCGGGTGGAGGCGGCCGGGGAGCCGGGACTCGAAGAGCCGGCGCTGGCAGCCGTTAACCCTAACGCTCACTTCCGATCCATCATGGCAGCTATGGC---------GGCGGCGGCACCGGGGAGAGCGTCCGCGGCTCCTCAGCGTCCCCCTCGACGGTCTGGGCGGACTAGGGGGGCTGGGGAGGTTCTGGGGACCGGGAGAGTGGCCACCTTCTTCCTCCTCGCAAAGAGCAGGCCGGGCCTACCCGTCCGCCAGCTCTGCTGTCCACTG
>gene=chr10_32344953-32345306; species=rheMac
TGCGGGGAGCGCGACGGGGCTAAGGGCCTGGGGTCGCTAGGGCCGTGAGAGACAGCAGTCAGCTGCGCTGCGCAGCGCTTCCCCGGGCGGAGGCGGCCGGGGAGCCGGGACTCGAAGAGCCGGCGCCGGCAGCCGTT-ACCCTAAGGCTCACTTCCGATCCATCATGGCAGCCATGGC---------GGCGGCGGCACCGGGGAGAGCGTCGGCGGCTCCTCAGCGACGCCCTCGACGGCCTGGGCGTGCTGCGGAGGCTGGGGAGGTTCTGGGGGCCGGGAGAGTGGCCACCTTCTTCCTCCTCGCAAAGAGCAGATCGGGCCTACCCGTCCGCCCGCTCCGCTGTCCGCTG
>gene=chr10_32635884-32636209; species=hg19
CCGGCCAGCGGGATCATGGAGAACCGGGGGTTCGGTCCCCACTCGCCAACCGCTGCCGGGGACTTGAGGGGCGGAGCGCAGAGCCCGCCGTCCGGGCACTAACACCAGCCGGGAGGGTGGGAGGCTGTGCCGCTCCGCTCCTCTCTCGCTCGCTCTCTTCAATACGCCATGGCCAACATGGCGGACATTAAAACTCCACTGTGCGCTCTTCAGCCAACCCCAGCCATTCCCCACACTGCATCGCGCAGCGGCGCGGGCACGCGGGCGGGGGGAGGGAGCGCGGGCTCGAGGCCGGCGCCGGCACGAAGCGCGCGTCCCGCCAACC
>gene=chr10_32635884-32636209; species=bosTau
CCGGCCAGCGGGATCATGGAGAACCGGGGGTTCGGTCCCCACTCGCCCACCGCTGCCGGGGACTGGAGGGGCGGAGCGCGGAGCCCGCCGTCCGGGCACTCAGAGCCGCCTGGA-GGTGGGAGGCCGAGACGCTCCGCTCCTCTCTCGCTCGCTCTCCTCAATACGCCATGGCCAACATGGCGGACATTAAAACTCCACTGTGCGCTCTTCAGCCAACCCCAGCCATTCCCCACACTGCATCGCGCAgcggcgcgggcacgcggg---ggggggggggcgcgggctcgaggcgggcgccggcacggagcgcgcgtcccgccaacc
>gene=chr10_32635884-32636209; species=calJac
-------------------------------------------------------------------------------------------------------------------------------------------------------------------------------------------------------------------------------------------------------------------------------------------------------------------------------CCAACC
>gene=chr10_32635884-32636209; species=canFam
CCGGCCAGCGGGATCATGGAGAACCGGGGGTTCGGTCCCCACTCGCCTGCCGCTGCCGGGGACTTGAGGGGCGGAGCGCGGGGCCCGCCGTCCGGGCACTCACAGCCGCCGGGAGGGTGGGAGGCTGTGCCGCTCCGCGCCTCGCTCGCTCGCTCTCTTCAATACGCCATGGCCAACATGGCGGACATTAAAACTCCACTGTGCGCTCTTCAGCCAACCCCAGCCATTCCCCACACTGCATCGCGCAgcggcgcgggcacgcggg---ggggggggagcgcgggctcgaggccggcgccggcacggagcgcgcgtcccgccaacc
>gene=chr10_32635884-32636209; species=equCab
-------------------------------------------------------------------------------------------------------------------------------------------------------------------------------------------------------------------------------------------------------------------------------------------------------------------------------------
>gene=chr10_32635884-32636209; species=gorGor
CCGGCCAGCGGGATCATGGAGAACCGGGGGTTCGGTCCCCACTCGCCAACCGCTGCCGGGGACTTGAGGGGCGGAGCGCAGAGCCCGCCGTCCGGGCACTAACACCAGCCAGGAGGGTGGGAGGCTGTGCCGCTCCGCTCCTCTCTCGCTCGCTCTCTTCAATACGCCATGGCCAACATGGCGGACATTAAAACTCCACTGTGCGCTCTTCAGCCAACCCCAGCCATTCCCCACACTGCA-------------------------------------------------------------------------------------
>gene=chr10_32635884-32636209; species=panTro
CCGGCCAGCGGGATCATGGAGAACCGGGGGTTCGGTCCCCACTCGCCAACCGCTGCCGGGGACTTGAGGGGCGGAGCGCAGAGCCCGCCGTCCGGGCACTAACACCAGCCGGGAGGGTGGGAGGCTGTGCCGCTCCGCTCCTCTCTCGCTCGCTCTCTTCAATACGCCATGGCCAACATGGCGGACATTAAAACTCCACTGTGCGCTCTTCAGCCAACCCCAGCCATTCCCCACACTGCATCGCGCAGCGGCGCGGGCACGCGGGCGGGGGGAGGGAGCGCGGGCTCGAGGCCGGCGCCGGCACGGAGCGCGCGTCCCGCCAACC
>gene=chr10_32635884-32636209; species=papHam
CCGGCCAGCGGGATCATGGAGAACCGGGGGTTCGGTCCCCACTCGCCAACCGCTGCCGGGGACTTGAGGGGCGGAGCGCTGAGCCCGCCGTCCGGGCACTAACACCAGCCGGGAGGGTGGGAGGCTGTGCCGCTCCGCTCCTCTCTCGCTCGCTCTCTTCAATACGCCATGGCCAACATGGCGGACATTAAAACTCCACTGTGCGCTCTTCAGCCAACCCCAGCCATTCCCCACACTGCATCGCGCAGCGGCGCGGGCACGCGGGCGGGGGGAGGGAGCGCGGGCT---------------------------------------
>gene=chr10_32635884-32636209; species=ponAbe
CCGGCCAGCGGGATCATGGAGAACCGGGGGTTCGGTCCCCACTCGCCAACCGCTGCCGGGGACTTGAGGGGCGGAGCGCAGAGCCCGCCGTCCGGGCAATAACACCAGCCGGGAGGGTGGGAGGCTGTGCCGCTCCGCTCCTCTCTCGCTCGCTCTCTTCAATACGCCATGGCCAACATGGCGGACATTAAAACTCCACTGTGCGCTCTTCAGCCAACCCCAGCCATTCCCCACACTGCATCGCGCAGCGGCGCGGGCACGCGGGCGGGGGGAGGGAGCGCGGGCTCGAGGCCGGCGCCGGCACGGAGCGCGCGTCCCGCCAACC
>gene=chr10_32635884-32636209; species=rheMac
CCGGCCAGCGGGATCATGGAGAACCGGGGGTTCGGTCCCCACTCGCCAACCGCTGCCGGGGACTTGAGGGGCGGAGCGCTGAGCCCGCCGTCCGGGCACTAACACCAGCCGGGAGGGTGGGAGGCTGTGCCGCTCCGCTCCTCTCTCGCTCGCTCTCTTCAATACGCCATGGCCAACATGGCGGACATTAAAACTCCACTGTGCGCTCTTCAGCCAACCCCAGCCATTCCCCACACTGCATCGCGCAGCGGCGCGGGCACGCGGGCGGGGGGAGGGAGCGCGGGCTCGAGGCCGGCGCCGGCACGGAGCGCGCGTCCCGCCAACC
>gene=chr10_32668320-32668529; species=hg19
CCCTCCCCCTCCCCCGCCCCCCTTAAAAACTGTTTCAAAAACCTTTACTGGCTGACAGAATTCTACCACTCTGCCTTACAAACAAAATGGCTGTGGTACTGAGTTTTTTAGGATCCTCCCACTGTGCCTCCTCCTGGCCTCCAGGAAGTGATAAAAATCCAAAATAAATACAGTACTGAAAGTACACCATTGAGTCTGAATTCGGGGGA
>gene=chr10_32668320-32668529; species=bosTau
-TTTT----------CTCCTTCTTAAAAATTGTTTCAGAAACCTTTGCTGACTGATAGAATCCTACCAGCCTGCCTTACAAACAAAATGGCTGTGGTACTGAGTTTTTTTGGATCCTCCCACTGTGGCTCCTCCAGGCCTCCAGGAAGTGGTAAAAATCCAAAATAAATACAGTACTAAAAGTACATTGTCCAGGCTGAACTCGGGTGA
>gene=chr10_32668320-32668529; species=calJac
CCCGCCCCCCTCCCCGCCTCCCTTAAAAACTGTTTCAAAAACCTTTACTGGCTGACAGAATTCTACCACTCTGCCTTACAAACAAAATGGCTGTGGTACTGAGTTTTTTAGGATCCTCCCACCGTGCCTCCTCCTGGCCTCCAGGAAGTGGTAAAAATCCAAAATAAATACAGTACTGAAAGTATACCATTGAGTCTACATTCGGGGGA
>gene=chr10_32668320-32668529; species=canFam
-CCCC----------GCGCCCCTTAAAAATTATCCCCAAAACCTTTGGAGGCGGACACCATCCTACCGCTCGGCCTTACAAACAAAATGGCTGTGGCGCTGAGTTTTTTTGGATCCTCCCACTCTGCCTCCTCCTGGCCTCCAGGAAGTGGTAAAGATCCAAAATAAATACAGTACGAAAAGTGCATTGTCCAGTCTGGACTCGGGTGA
>gene=chr10_32668320-32668529; species=equCab
-TTTT----------TTCCTCCTTAAAAATTGTTTCAAAGACCTTTACTGGCTGACAGAATTCTGCCGTTCAGCCTTACAAACAAAATGGCTGTGGTATTGAGTGTTTTTGGATCCTCCCACTGTGCCTCCTCCTGGCCTCCAGGAAGTGGTAAAAATCCAAAATAAATACAGTACTAAAAGTACATTGTCCAGTCTGAAGTTGGGCGA
>gene=chr10_32668320-32668529; species=gorGor
---------------GCCCCCCTTAAAAACTGTTTCAAAAACCTTTACTGGCTGACAGAATTCTACCACTCTGCCTTACAAACAAAATGGCTGTGGTACTGAGTTTTTTAGGATCCTCCCACTGTGCCTCCTCCTGGCCTCCAGGAAGTGGTAAAAATCCAAAATAAATACAGTACTGAAAGTACACCATTGAGTCTGAATTCGGGGGA
>gene=chr10_32668320-32668529; species=panTro
CCCGCCACCTCCCCCGCCCCGCTTAAAAACTGTTTCAAAAACCTTTACTGGCTGACAGAATTCTACCACTCTGCCTTACAAACAAAATGGCTGTGGTACTGAGTTTTTTAGGATCCTCCCACTGTGCCTCCTCCTGGCCTCCAGGAAGTGGTAAAAATCCAAAATAAATACAGTACTGAAAGTACACCATTGAGTCTGAATTCGGGGGA
>gene=chr10_32668320-32668529; species=papHam
CCCGCCCCCTCCCCCCCCCCCCTTAAAAATTGTTTCAAAAACCTTTACCGGCTGGCAGACTTCTACCACTCTGCCTTACAAACAAAATGGCTGTGGTACTGAGTTT---GGGATCCTCCCACTGTGCCTCCTCCTGGCCTCCAGGAAGTGGTAAAAATCCAAAATAAATACAGTACTGAAAGTACACCATTGAGTCTGAATTCAGGGGA
>gene=chr10_32668320-32668529; species=ponAbe
CCCACCCCCTCCCCCGCCCCCCTTAAAAACTGTTTCCAAAACCTTTACTGGCTGACAGAACTCTACCACTCTGCCTTACAAACAAAATGGCTGTGGTACCGAGTTTTTCAGGATCCTCCCACTGTGCCTCCTCCTGGCCTCCAGGAAGTGGTAAAAATCCGAAATAAATACAGTACTGAAAGTACACCATTGAGTCTGAATTCGGGGGG
>gene=chr10_32668320-32668529; species=rheMac
CCCGCCCCCTCCCCCCCCCCCCTTAAAAATTGTTTCAAAAACCTTTACCGGCTGGCAGAATTCTACCACTCTGCCTTACAAACAAAATGGCTGTGGTACTGAGTTTTTTAGGATCCTCCCACTGTGCCTCCTCCTGGCCTCCAGGAAGTGGTAAAAATCCAAAATAAATACAGTACTGAAAGTACACCATTGAGTCTGAATTCGGGGGA
>gene=chr10_38265486-38265803; species=hg19
TTGCGGCCCAGCCCAGACCCGGAGGCACCGGAGTCCTCTCCCCACCCTAGGGCGTAAGACCAAAAAAACGCCAATGCCAGAAAGAAGACACTGCACATGCGCAGAACGTTTCCCTAGCCCTACTCCAGAACTACGCTTCCCAGAAGGCCCGGCTGCGACTCCATCTTGGATGACGTCGTGAGGCGCGGCCGCCTCCAGCGGCCTGAGTGATTGCTGTCGGGTTTCCGGGAGAGGGCGCTGTCCTTGCTCAGTGATGGCCGGAGAGCTGCACCCTGCACGTCTGGGCTTGAAGACAGAAATCCACCGTGAGGTGCTCC
>gene=chr10_38265486-38265803; species=bosTau
CTGCGGCGCCTAGCGGACCTGGAGGCTCCTGAGTCCTCTCCC--CCCGGGGGCGTGAGGT--GGACAATGGCGACCACTGAAAGGTGGAATTGCTCATGCGCGGAAGGCTTCTG-CGCCCCACTCGGGAATT----------------------GCGCTTCCACTTTGGGTGACGTCACGAGGATCGGCTTCTTCCCGCGATCTGAG------------------------CTGGTCCTTTCTTTACTAGGAGACGGGTTAGAGCTGGCCATCCTCAGTGTATGGTTTGAAAACAGGAAACTACCGTGAGGTAGTGC
>gene=chr10_38265486-38265803; species=calJac
TTGCCGCCTAGCCGGGACTTGGAAGCCCCGGAGTCCTCTCACT-CCCTGGGGCGTGAGAC---AAAAACGGCTACGCCAGAAAGACGGCAGTGCACATGCGCAGAACGTTCTCCGAGCCCTACCCCAGAACTACGCTTCCCAGAAGGCCTGGCTGCGCCTCCATCTTGGATGACGTCCTGAGGCGCTACCTCCTCCAGTGGCCTGAGTGAATGCTGTCGGGTTTCCTGAGACTGGTGCTGGCCTTGCTCAGTGATGGCCCTAGAGCCGCACCCCACATAGTGGGCCTTGAAGAT--AAGGTCACCGTGAGATGCTGC
>gene=chr10_38265486-38265803; species=canFam
-----------------------------------------------------------------------------------------------------------------------------------------------------------------------------------------------------------------------------------------------------------------------------------------------------------------------------
>gene=chr10_38265486-38265803; species=equCab
CTGCAGCCCCGCGCCGACCTGGCGGCTCCAGAGTTCTCTCCC--CCCTGGG--GCGAGAC--AGACAATGGCGCCCGCTGAAAAAGGGAATGGCTCATGCGCAGAAGGCGCCCCGCGCCCCGCTCTGGAACTACGCTTCCCAGGAGCCTCGGCTGCGACTCCATTTTGGATGACGTCATGAGGTTCGGCCTCCTCTCGCGGTCTGAGCGTTTGCTTCTGGGATTCGCTGGCCTGGACCGTTTTTTTCTGGGTCGCTGATTGGAACTGGCAACCCGCAATCTGGGGCTTGAAAACAGGAAACTACGTGGAGGTGGCGG
>gene=chr10_38265486-38265803; species=gorGor
ttgcggcccagcccagacccggAGGCACCGGAGTCCTCTCCCCACCCTAGGGCGTAAGACCAAAAAAACGCCAATGCCAGAAAGAAGACACTGCACATGCGCAGAACGTTTCCCTAGCCCTATTCCAGAACTACGCTTCCCAGAAGGCCCGGCTGCGACTCCATCTTGGATGACGTCGTGAGTCGCGGCCGCCTCCGGCG---------------------------------------------------------------------------------------------------------------------
>gene=chr10_38265486-38265803; species=panTro
TTGCGGCCCAGCCCAGACCCGGAGGCACCGGAGTCCTCTCCCCACCCTAGGGCGTAAGACCAAAAAAACGCCAATGCCAGAAAGAAGACACTGCACATGCGCAGAACGTTTCCCTAGCCCTACTCCAGAACTACGCTTCCCAGAAGGCCCGGCTGCGACTCCATCTTGGATGACGCCGTGAGGCGCGGCCGCCTCCAGCGGCCTGAGTGATTGCTGTCGGGTTTCCGGGAGAGGGCGCTGTCCTTGCTCAGTGATGGCCGGAGAGCTGCACCCTGCACGTCTGGGCTTGAAGACAGAAAGCCACCGTGAGGTGCTCC
>gene=chr10_38265486-38265803; species=papHam
TTGCGGCCCAGCCGAGACCCGGAGGCACCGCAGTCCTCTCCCCACCCTAGGGCGTAAGAC---AAAAACGCCAACGCCAGAAAGACGACACTGCACATGCGCAGAACGTTTCCCGAGCCCTGCTCCAGAACTACGCTTCCCAGAAGGCCCGGCTGCGACTCCATCTTGGATGACGTCGTGAGGCGCGGCCTCCTCCAGGGTCCTGAGTGATTGCGGTCGGGTTTCCTGGGGCTGGCGCTGGCTTTGCTCGGTGATGGCGGGAGAGCTGAACCTTGCACGTCCGGGCTTGAAGACAGAAGGCCACCGTGAGGTGCCCC
>gene=chr10_38265486-38265803; species=ponAbe
TTGCGGCCCAGCCCGGACCCGAAGGCACCGGAGTCCTCTCCCCACCCTAGGGCGTAAGAC---AAAAACGCCAACGCCAGAAAGAAGGCACTGCACATGCGCAGAACGTTTCCCTAGCCCTACTCCAGAACTACGCTTGCCAGAAGGCCCGGCTGCGACTCCATCTTGGATGACGTCCTGAGGTGCGGCCGCCTCCAGCGGCCTGAGTGATTGCTGTCGGGTTTCCTGGAGAGGGCGCTGGCCTTGCTCAGCGATGGCCGGAGAACTGCACACCGCAGGTGTGGGCCTGAAGACAGAAGGCCACCGTGAGGTGCTCC
>gene=chr10_38265486-38265803; species=rheMac
TTGCGGCCCAGCCGAGACCCGGAGGCAGCGGAGTCCTCTCCCCACCCTAGGGCGTAAGAC---AAAAACGCCAACGCCAGAAAGACGACACTGCACATGCGCAGAACGTTTCCCGAGCCCTGCTCCAGAACTACGCTTCCCAGAAGGCCTGGCTGCGACTCCATCTTGGATGACGTCGTGAGGCGCGGCCTCCTCCAGGGTCCTGAGTGTTTGCGGTCGGGTTTCCTGGGGCTGGCGCTGGCTTCGCTCGGTGATGG-CGGAGAGGTGAACCTTGCACGTCCGCGCTTGAAGACAGAAGGCTACCGTGAGGTGCCCC
>gene=chr10_46983785-46983893; species=hg19
ggaagaagcatgaaggatatgtgaagaggtgccactaggaggagctggcgtggtggCAACTCAGTTTCAAAGCAGCAGAAATTCAGCATCAGGAGAGGGCGCCAGTTG
>gene=chr10_46983785-46983893; species=bosTau
ggaagaagcaagaaggaagcattaagaga-gccaccaggaggagctgggg-cttggtggttc-gtatccaaacagcagaaattctgcatcagtagagggcaccagttg
>gene=chr10_46983785-46983893; species=calJac
ggaagaagcatgaaggatgcacgaagagatgctaccaggaggagctggggtggtggtgactcagtttcaaagcagcagaaattcagtgtcaggagagggcgccagttg
>gene=chr10_46983785-46983893; species=canFam
-----------------------------------CAGGGG----TGGGGCCTCGGTGGTTC-GTATCTGAGGGGCCGGAGTTGTGTGTCCCTGGAGGGTGCCAGTCG
>gene=chr10_46983785-46983893; species=equCab
------------------------------------------------------------------------------------------------------------
>gene=chr10_46983785-46983893; species=gorGor
ggaagaagcatgaaggatatgtgaagaggtgccactaggaggagctggcgtggtggCAACTCAGTTTCAAAGCAGCAGAAATTCAGCATCAGGAGAGGGCGCCAGTTG
>gene=chr10_46983785-46983893; species=panTro
GGAAGAAGCATGAAGGATATGTGAAGAGGTGCCACTAGGAGGAGCTGGCGTGGTGGCAACTCAGTTTCAAAGCAGCAGAAATTCAGCATCAGGAGAGGGCGCCAGTTG
>gene=chr10_46983785-46983893; species=papHam
GAAAGAAGCATGAAGGATACACGAAGAGGTGCCACTAGGAGGAGCTGGCATGGTGGCGACCCAGTTTCAAAGCAGCAGAAATTCAGCATCAGGAGAGGGTGCCGGTTG
>gene=chr10_46983785-46983893; species=ponAbe
agaagaagcatgaaggatatatgaagaggtgccactaggaggagctggCGTGGTGGCAACTCAGTTTCAAAGCAGCAGAAATTCAGCATCAGGAGAGGGCGCCAGTTG
>gene=chr10_46983785-46983893; species=rheMac
GGAAGAAGCATGAAGGATACACGAAGAGGTGCCACTAGGAGGAGCTGGCATGGTGGCGACTCAGTTTCAAAGCAGCAGAAATTCAGCATCAGGAGAGGGTGCCGGTTG
>gene=chr10_52384627-52384863; species=hg19
GGTCGGGGACTTGGCGAGCGGGGGAAGGGGCGCGGCTACGGGCCCGGCGTACCACGTGACTGTCCGCGGCGCTCCGGGCAGCCATCTTCCGCCCGGCCATCGGGCCGCGGGCGCTCGGAACCGACCTGGGAGCTGGCGGGACCGTCCTCCCCCGCCACGCCCTCCCATCGGGCTTTGGGCGCCGGACTCTGGCCACCGCTCGGCACCTGCCTCCGCCTCGCCTTGGGGTATAGGAG
>gene=chr10_52384627-52384863; species=bosTau
GGTCCGGGACTCGGCGAGCGGGGGAGGGGGCGT-GCGGCGGTGTCGCCGTGACACGTGACTGTCCGCGGCGCTCCGGGCAGCCATCTTCCGCTGGGCCCTTGGTCGGTGGGCAATCGGGACGGACCGGAGAGTTGGCAGAACTCGGCTCC-CCGCCACGCCCTCA--------------CGCCGGGCTCCAGCTTCTGCTCCGCACCTGCCTCCGCCCCGGCCGAGGGCGCTGGAA
>gene=chr10_52384627-52384863; species=calJac
GGTCGAGGACTTAGCGAGCGGGGGAGGGGGTGC-GCGGCGGGCCCGGCGTGACACGTGACTGTCCGCGGCCCTCTGGGCAGCCATCTTCCGCTTGGCCATCTGGCCGCGGGCGCTCGGAACCGACCCGGGAGCTGGCGGGAGGGTACTCCCCCGCCACGCCCTCCCGTcgggcgccgggcgccgggcccTGGCCTCTGCTCGGCACCTGCCTCCGCCTAGTCCTGGAGTACAGGAG
>gene=chr10_52384627-52384863; species=canFam
--------------------------------------------------------------------------------------------------------------------------------------------------------------------------------------------------------------------------------------------
>gene=chr10_52384627-52384863; species=equCab
GGTCAGGGAGTCGGC--GAGGGGGAGGGG-CGC-GCGGCTGAACCGCCGTGGCACGTGACTGTCCGCGGCGCTCCGGGCAGCCATCTTCCGTTCAGCCTTCCGGCCGCGGGCTATCGGTGTTGACCCAAGAGCGGGCGAGACCCTGCGCC-CCGCCACGCCTTCC--------------CTCCAGGCTCCAGCGTCCGCTCCGCATCTGCCTCCAGCCCGCCACG-GGTGGCGGAA
>gene=chr10_52384627-52384863; species=gorGor
GGTCGGGGACCTGGCGAGCGGGGGAAGGGGCGC-GCGATGGGCCCGGCGTGACACGTGACTGTCCGCGGCGCTCCGGGCAGCCATCTTCCGCCCGGCCATCGGGCCGCGGGCGCTCGGAACCGACCTGGGAGCTGGCGGGACCGTCCTCCCCCGCCACGCCCTCCCATCGGGCTTTGGGCGCCGGACTCTGGCCACCGCTCGGCACCTGCCTTCGCCTCGCCTTGGGGTATAGGAG
>gene=chr10_52384627-52384863; species=panTro
GGTCGGGGACTTGGCGAGCGGGGGAAGAGGCGC-GCGACGGGCCCGGCGTGACACGTGACTGTCCGCGGCGCTCCGGGCAGCCATCTTCCGCCCGGCCATCGGGCCGCGGGCGCTCGGAACAGACCTGGGAGCTGGCGGGACCGTCCTCCCCCGCCACGCCCTCCCATCGGGCTTTGGGCGCCGGACTCTGGCCACCGCTCGGCACCTGCCTCCGCCTCGCCTTGGGGTATAGGAG
>gene=chr10_52384627-52384863; species=papHam
GGTCGGGGACTTGGCTAGCGGGGGAGGGGGCGC-GCGACGGGCCCGGCGTGACACGTGACTGTCCGCGGCGCTCCGGGCAGCCATCTTCCGCCTGGCCATCGGGCCGCGGGCGCTCGGAACCGACCCGGGAGCTGCCGGGACCGTCCTCCCCCGCCACGCCCTCCAGTCGGGCTCCGGGTGCCGGGGTCTGGCCTCCACTCGGCACATGCCTCCGCCTCGCCTTGGGGTACGGGAG
>gene=chr10_52384627-52384863; species=ponAbe
GATCGGGGACTTGGCGAGCGGGGAAAGGGGCGC-GCGACGAGCCCGGCGTGACACGTGA--------------------------------CCCAGCCATCAGGCCGCGGGCGCTCGGAACCGACCCGGGAGCTGGCGGGACCGTCCTTCCCCGCCACGCCCTCCCATCGGGCTCCGGGCGCCGGGCTCTGGCCTCCGTTCGGCACCTGCCTCCGCCTCGCCTTGGGGTATAGGAG
>gene=chr10_52384627-52384863; species=rheMac
GGTCGGGGACTTGGCGAGCGGGGGAGGGGGCGC-GCGACGGGCCCGGCGTGACACGTGACTGTCCGCGGCGCTCCGGGCAGCCATCTTCCGTCGGGCCATCGGGCCGCGGGCGCTCGGAACCGACCCGGGAGCTGCCGGGACCGTCCTCCCCCGCCACGCCCTCCAGTCGGGCTCCGGGTGCCGTGGTCTGGCCTCCTTTCGGCACCTGCCTCCGCCTCGCCTTGGGGTACGGGAG
>gene=chr10_53459275-53459807; species=hg19
CCATTGCCGGGTCTCTCACCGCCAAACTCGACATGATTCCGGTTGTGCAGACAGCCGATAGCGGATTCTTCGAGGCGTCTGTCCTCTTGCGACCGACACTTCCGCTGAGCAACGGAAGCGGCTTTCAAGATCCGGGCAGAAACTTTACTAATTCGCTTGAATCGTTCCGCTTGCCTGTGGAACCTGCATCCCACTAACAACTTATCTAATGCTTTCAGTCCCTGATCCTTCATGGTTCTGTCAGCTTCTTATTACAGAGTCGCATGATTCCTTTCCCATTTCACGTTCCGCTGACTTTCTGTGGGGCCCCAACAGCCCCACTACGACACGCTTGGTACGAGATGACCACAGTAAAGATGGCCGCATAGACTTCACCGTAGTAACTGGGAGGGGACTCTTCCCTTGACGTCAAAGGCGGTTTTGCTTCCGTTCCGCTGGCGGGAAACCGCCAACCGAAAGCGGATTTAAGGCGGCGTGTTTTTCGTTCTGACAAAGTATTTTCATGTGGCCTTTTATTATAGTATAGTTAAGC
>gene=chr10_53459275-53459807; species=bosTau
CCATTGCCGGGTCTCTCACCGCCAAACTCGACATGATTCCGGTCGC-CACACAGCGCAGAGCGGCTTCTTC---AAGTC-GTCCTCTTCCGACCCACACTTCCGCCGAGCAGCGGAAACAACTTTCAAATTCCGGGTAGAAACCTCTCTACTCTGTTTGAATCGTTCCGCTAACCCGCAACATCTGCGCCTCTATTCCAACTAAACTAATGCTTTCTGTCCTTAGTCCTTC-----------------------CTGAGGCGCATGATTCCTTTCTCACCTCTTATTCTGCAAACTTTCTACGGCGCTCTACCACCCTCTCCGGGAAAAGCTTGGTGTGGATCGACCACAGTAAAGATGGCCGCGTCAACTTCACCATGGTAACGCGGAGAGGCTGCTTTCTACGACGTCAAGGGCGGTTTTGCTTCCGTTTGACCGGCGGGAAACCGCTAACTGAAAGCGAT--TGAGGCGGCGTCGTCTGTGTTCTGGTAGAATATTTCCGTGTTTCTCCATAGTAGAGTAACTTTAAGC
>gene=chr10_53459275-53459807; species=calJac
CCATTGCCGGGTCTCTCACCGCCAAACTCGACATGATTCCGGTTGTGCGCACAGCCGATAGCGGATTCTTCGAGGTGTCTGTCCTCTTGCGATCGGCACTTCCGCTGAGCAACGGAAGCGGCTCTCAATATCCGGGCAGAAACCTTACTAATTCGCTTGAATCGTTCCGCTTGCCTGTGGAACCTGCATCCCACTAACAA-----CTAATGCTTTCCGTCCCTGATTCTTCGTGGTTCTGTCAGCTTTTTGTCACAGAGTCGCAAGATTCCTTTCCCATTTCATTTTAGGCCGACTTTCTGTGGAGTCCTAACAGCCCCACTACGACAGGCTTGGTACGAGATGACCACAGTAAAGATGGCCACATAGACTTCACCAAGGTAACTGGGAAGGGACGCCTCCCTTGACGTCAAAAGCGGTTTTGTTTCCGTTCCACCGGCGGGAAACCGCCAACCGAAAGCTGATTTAAGGCGCCGTGTTTTTCGCTCTGACCAAGTATTTTCATATGGCCGTTTATTATAGTATAGTTAAGC
>gene=chr10_53459275-53459807; species=canFam
CCATGGCCGGGTCCCGCACCGCCAGGCTCGACATGGCTCcggcccggcgcggcgcggcgcggcgGTGGCCGGCGTCGTC-CTCCTCCGGCGGCCT-CGCTTCCGCCGAGCAGCGGAAGCCGACGGCCGGGTCCGCCCGGAAACCGCCGAGGCGCGGCCCGATCGTTCCGCC--CG-------------------------------------------------------------------------------------------------------------------------------------------------------------------gggcTGACCGCAGTAAAGATGGCCGCAGCGGCTTCGCCGTGGGCGCCGGGAGCGGACGTCG-CCGCGACGTCA-CGGCGCTCTGGAGGCCGTTTGCCCCGCGGGAGACCGCCCACCG--ACCGGGG--------------------------------------------------------------------
>gene=chr10_53459275-53459807; species=equCab
CCATGGCTGGGTCTCTCACCGCCAAACTCGACATGATTCCGGTTGTGCACACAACGGAGAGCCGAGTCTTCCCAGAGTC-GTCCTCTGGCGACCCACGCTTCCGCTGAGCAACGGAAGAAGCTTTTAAAATCCGGGCAGAAACCTCTCTAGTGGGCGTGAATGGTTCCGCTTAAACGCAAAATCTGCGCCTCAGTCACAACTGAGTTAATGCTTTCTGCCCTTGAGCCTTTGTGATGCTGTCAGGTCCTCCTTACCGAGGCGTCGGATTCCTTTCT-GTCTCTTAATCAGCAGATTTTTCATGGCGCACCACCACTCACTCCAGTAAAAA--CTTTGCGCGTTGACCACAGTAAAGATGGCCACATAGACTTCACCATGGTAACCAGGAGAGGCCGCCTCCCTTGACGTCAAGAGCGGTTGTGCTTCCGTTTG-CCAGCGGGAAACCGCCAACTGAAGGCTCAT-TAAGGCGGTGTGTTCTA-GTTCCGATGCAATGCTTTCCTGTTTCTCTTTA--------TATGGAAGC
>gene=chr10_53459275-53459807; species=gorGor
--------------------------------------------------------------------------------------------------------------------------------------------------------------------------------------------------------------------------------------------------------------------------------------------------------------------------------------------------GAAATGACCACAGTAAAGATGGCCGCATAGACTTCACCGTAGTAACCGGGAGGGGACTCCTCCCTTGACGTCAAAGGCGGTTTTGCTTCCGTTCCACTGGCGGGAAACCGCCAACCGAAAGCGGATTTAAGGCGGCGTGTTTTTCGTTCTGACAAAGTATTTTCATGTGGCCTTTTATTATAGTATAGTTAAGC
>gene=chr10_53459275-53459807; species=panTro
CCATTGCCGGGTCTCTCACCGCCAAACTCGACATGATTCCGGTTGTGCAGACAGCCGATAGCGGATTCTTCGAGGCGTCTGTCCTCTTGCGACCGACACTTCCGCTGAGCAACGGAAGCGGCTTTCGAGATCCGGGCAGAAACTTTACTAATTCGCTTGAATCGTTCCGCTTGCCTGTGGAACGTGCATCCCACTAACAACTTATCTAATGCTTTCAGTCCCTGATCCTTCGTGGTTCTGTCAGCTTCTTATTACAGAGTCGCATGATTCCTTTCCCATTTCACGTTCTGCTGACTTTCTGTGGGGCCCCAACAGCCCCACTACGACACGCTTGGTACGAGATGACCACAGTAAAGATGGCCGCATAGACTTCACCGTAGTAACTGGGAGGGGACTCCTCCCTTGACGTCAAAGGCGGTTTTGCTTCCGTTCCACTGGCGGGAAACCGCCAACCGAAAGCGGATTTAAGGCAGTGTGTTTTTCGTTCTGACAAAGTATTTTCATGTGGCCTTTTATTATAGTATAGTTAAGC
>gene=chr10_53459275-53459807; species=papHam
CCATTGCCGGGTCTCTCACCGCCAAACTCGACATGATTCCGGTTGTGCACACTGCCGATAGCGGATTCTTCCAGGCGTCTGTCCTCTTGCGACCGACACTTCCGCTGAGCAACGGAAGCGGCTCTCAAGATCCGGGCAGAAACCTTACTAATTCGCTTGAATCGTTCTGCTTGCCTGTGGAACCTGCATCCCACTAACAAGTTATCTAATGCTTTAAGTCCCTGATCCTTCGTGGTTCTGTCAGCTTCTTATTACAGAATCGCATGATTCCTTTCCCATTTCACCTTCCGCCGACTTTCTGTGGAGCCCCAACAGCCCCGCTACGACACCCTTGGTACGAGATGACCACAGTAAAGATGGCCGCATAGACTTCACCATAGTAACTGGGAGGGGACTCCTCCCTTGACGTCAAAGGCGGTTTTGCTTCCGTTCCACCGGCGGGAAACCGCCAACCGAAAGCGGATTTAAGGCGGCTTGTTTTTCGTTCTGACAAAATATTTTCATGTGGCCTTTTATTATAGTATAGTTAAGC
>gene=chr10_53459275-53459807; species=ponAbe
CCATTGCCGGGTCTCTCACCGCCAAACTCGACATGATTCCGGTTGTGCAGACAGCCGATAGCGGATTCTTCGACGCGTCTGTCCTCTTGCGACCGACACTTCCGCTGAACAACGGAAGCGGCTCTCAAGATCCGGGCAGAAACCTTACTAATTCGCTTGAATCGTTCCGCTTGCCTGTGGCCCCTGCATCCCACTAACAACTTATCTAATGCTTTCCGTCCCTGATCCTTCGTGGTTCTGTCAGCTTCTTATTACAGAGTCGCATGATTCCTTTCCCATTTCACGTTCCGCTGACTTTCTGTGGAGTCCCAACAGCCCCACTACGACACGCTTGGTACGAGATGACCACAGTAAAGATGGCCGCATAGACTTCGCCGTAGTAACTGGGAGGGAACTCCTCCCTTGACGTCAAAGGCGGTTTTGCTTCCGTTCCACCGGCGGGAAACCGCCAACCGAAAGCGGATTTAAGGCGGCGTGTTTTTCGTTCTGACAAAGTATTTTCATGTGGCCTTTTATTATAGTATAGTTAAGC
>gene=chr10_53459275-53459807; species=rheMac
CCATTGCCGGGTCTCTCACCGCCAAACTCGACATGATTCCGGTTGTGCACACTGCCGATAGCGGATTCTTCCAGGCGTCTGTCCTCTTGCGACCGACACTTCCGCTGAGCAACGGAAGCGGCTCTCAAGATCCGGGCAGAAACCTTACTAATTCGCTTGAATCGTTCTGCTTGCCTGTGGAACCTGCATCCCACTAACAAGTTATCTAATGCTTTAAGTCCCTGATCCTTCGTGGTTCTGTCAGCTTCTTATTACAGAGTCGCATGATTCCTTTCCCATTTCACCTTCCGCCGACTTTCTGTGGAGCCCCAACAGCCCCGCTACGACACCCTTGGTGCGAGATGACCACAGTAAAGATGGCCGCATAGACTTCACCATAGTAACTGGGAGGGGACTCCTCCCTTGACGTCAAAGGCGGTTTTGCTTCCGTTCCACCGGCGGGAAACCGCCAACCGAAAGCGGATTTAAGGCGGCATGTTTTTCGTTCTGACAAAGTATTTTCATGTGGCCTTTTATTATAGTATAGTTAAGC
>gene=chr10_57390888-57391145; species=hg19
GGAGCCCCGGCACCCCAGCCTCTGCCCAACCTCCCCCAGCACGGCGGCCCTCGGCCCTCGTCACCAATTCCTAGGCAGAAAAGCGCGCGGCCGGAGCGCGCAAGTCTTGGCGTCCGGAAACAAGTGTTTTCCGCTCAGTCATGGCGGCTTCGCCAGTCGAACAGAGCGAAAGGGCTCTGGGCGACCCTGCGACTTCCACCAGACCGCGAGCCCGGAGCACCGGCGGAGGGTGGCCAAACGCGGGCCTAGGGCTCCCC
>gene=chr10_57390888-57391145; species=bosTau
GAG-CCCCTGCGCAACAACCTCTGCGCGCT--GTGCC--AGCGGGC-------CACGGTGTC--------CGGGACACACAAGCACGCAGCCTCAGCGCTGTAGTCTAGGCGTCCAGAAGCAAATGCCT-------------GACAGCTTTTCCCACGAACTGGGT-GAGCGGGCTCCAAGAGACCTT--TTCTTCCACAAGAGCTTCCGAT-------------GAGAGCGGCCAACTGCGGGACGAGCGCGCCCC
>gene=chr10_57390888-57391145; species=calJac
GTAGCCCCGGCGCCCCAGCCTCTGCGCACCCTCCCCCAGCTCGGCGGCCCTCGGTCCTCGTCACCAAGTCCTAGGTAGAAAAGCGCGCAGCCGGAGCGCACAGGTCTCGGCGTCCTGAAACAACTGTTTTCCGCTCAGTCATGGCGGCTTCCCCAATGGAACGGAGTGAAAGGGCGCTGGGCGACCCCGCGACTTCCACCAGACCGGGAGCCGGGAGCACCGGCAGAGGGAGGCCAAACGCTGGCCTAGGGCTCCCC
>gene=chr10_57390888-57391145; species=canFam
--------------------------------------------------------------------------------------------------------------------------------------------------------------------------------------------------------------------C--------CCGGGAGGGGCATCACG-------GGAGGGCACCCC
>gene=chr10_57390888-57391145; species=equCab
GGA-GCCTGGCGCCCGCGCCTCTGCGTGCCCTGTGCC--CGCAGCA-------GGCATCGTCACCATCTCCCGGGCAGACGAGCGCGCGCCCTGTGCGCTCTCGTCGCGCCGCCCGGGAGCAATTGTTG-------------GACAGTTCCTCCCGCGGACTGAGT-GCACCGGCGCGGGGCAACCTG--GTCTCCGCAAGGAGCGCGAGCCC--------AGCGGAGGGCGGCCAAACGCGGCCCGAGGGCGCCTC
>gene=chr10_57390888-57391145; species=gorGor
----CCCCGGCACCCCAGCCTCTGCGCAACCTCCCCCAGCACGGCGGCCCTCGGCCCTCGTCACCAATTCCTAGGCAGAAAAGCGCGCGGCCGGAGCGCGCAAGTCTTGGCGTCCGGAAACAAGTGTTTTCCGCTCAGTCATGGCGCCTTCGCCAGTCGAACAGAGCGAAAGGGCTCTGGGCGACCCTGCGACTTCCACCAGACCGCGAGCCCGGAGCACCGGCGGAGGGTGGCCAAACGCGGGCCTAGGGCTCCCC
>gene=chr10_57390888-57391145; species=panTro
GGAGCCCCGGCACCCCAGCCTCTGCGCAACCTCCCCCAGCACGGCGGCCCTCGGCCCTCGTCACCAATTCCTAGGCAGAAAAGCGCGCGGCCGGAGCGCGCAAGTCTTGGCGTCCGGAAACAAGTGTTTTCCGCTCAGTCATGGCGGCTTCGCCAGTCGAACAGAGCGAAAGGGCTCTGGGCGACCCTGCGACTTCCACCAGACCGCGAGCCCGGAGCACCGGCGGAGGGTGGCCAAACGCGGGCCTAGGGCTCCCC
>gene=chr10_57390888-57391145; species=papHam
GGAACCCCGGCACCCCAGCCTCTGAGCACCCTCCCCCAGCACGGCAGCCCTCGGCCCTCGTCACCAATTCCTAGGTAGAAAAGCGCGCGGCCGGAGCGCGCAAGTCTTGGCGTCCGGAAACTAATGTTTTCCGCTCAGTCATGGCGGCTTCCCCAGTGGAACACAGCGAAAGGGCTGAGGGCGACCGTGCGACTTCCTCCAGACCGCGAGCCCGGAGCACTGGCGGAGGGCGGCCAAACGCGGGCCTAGGGCTCCCC
>gene=chr10_57390888-57391145; species=ponAbe
GGAGCCCCGGCACCCCAGCCTCTGCGCAACCTCCCCCAGCACGGCGGCCCTCGGCCCTCGTCACCAATTCCTAGGCAGAAAAGCGCGCGGCCGGAGCGCGCAAGTCTTGGCGTCCGGAAACAAGTGTTTTCCGCTCAGTCATGGCGGCTTC--------------CCGAAAGGGCTCTGGGCGACCCTGCGACTTCCACCAGACCGCGAGCCCGGAGCACCGGCGGAGGGTGGCCAAACGCGGGCCTAGGGCTCCCC
>gene=chr10_57390888-57391145; species=rheMac
GGAACCCCGGCACCCCAGCCTCTGAGCACCCTCCCCCAGCACGGCAGCCCTCGGCCCTCGTCACCAATTCCTAGGTAGAAAAGCGCGCGGCCGGAGCGCGCAAGTCTTGGCGTCCGGAAACTAACGTTTTCCGCCCAGTCATGGCGGCTTCCCCAGTGGAACACAGCGAAAGGGCTGAGGGCGACCGTGCGACTTCCTCCAGACCGCGAGCCCGGAGCACTGGCGGAGGGCGGCCAAACGCGGGCCTAGGGCTCCCC
>gene=chr10_58120916-58121095; species=hg19
CAGGCCCGGCCCCAGCTGCCACTTAGCCGCAAACACTTACTCTAGGGCTGCAGCTTCCGCCTCTGTCTCCGCTGCCTCCATCTTTCCAGGCGCCGAGTTCAGCTGCCTTCCCACAATCCCTAAGATTACTTTGAAGTCACAGTCGACTTCGCGCCGGGGCAGGCGATTGGCTGCAGAGG
>gene=chr10_58120916-58121095; species=bosTau
CCAGCCCGCCCCCAGCACCCCCCGGGCGGGAGACACTTACTCTCGGGCTGCAGTCTCCACTTCAGACTCTGCAGCCCCCATTTTGCTCCAGGCT------------GCGCTCC-AGCTCTACTCTCTACTTTGAATCCACCGCAGGCTGCGCGCCGGAACAGGCGATTGGATATCC-GG
>gene=chr10_58120916-58121095; species=calJac
CAGGCCCGCCCCGAGCTGCCACTTGGCCGCAGACACTTACTCTAGGACTGCAGCTTCCACCTCAGTTTCTGCCGCCTCCATCTTTCCTGGTGCCGCGTTCAGCTACCTTCCCACAATCCCTAGGTTTACTTTGAATTCACAGTCGACTTCGCGCCAGGGAAGGCGATTGGTTGAGGGGG
>gene=chr10_58120916-58121095; species=canFam
ccggccctcccc-----gccgtcccccgg------cttactcgagcgcctgggcgcgcgccccgacctccgcctccgccatcc-ccgccgc-ccgagcctcggctccccgccg-----cccccgccccCTTTGAATTCACCGCCG-CTGCGCGCCGGGACCGGCGATTGGCTGCGC-GC
>gene=chr10_58120916-58121095; species=equCab
CCAGCCCGCCCCCGGCGGCTGTCCCATGGCAGACACTTACTCTAACGCAGCAGCCTCCGCCTTGGTCTCCGCCACCTCCATCCTCCCCTGCGCCGCGCTTCAGCCCCCTACCGAAAACCCTCCGTCCTCTTTGGATCCATCACGGATTGCGCGCCGGGGCAGATGATTGGCTGCTC-GG
>gene=chr10_58120916-58121095; species=gorGor
CAGGCCCGGCCCCAGCTGCCACTTAGCCGCAAACACTTACTCTAGGGCTGCAGCTTCCGCCTCTGTCTCCGCTGCCTTCATCTTTCCAGGCGCCGAGTTCAGC-GCCTTCCCACAATCCCTAAGATTACTTTGAAGTCACAGTCGACTTCGCGCCGGGGCAGGCGATTGGCTGCAGAGG
>gene=chr10_58120916-58121095; species=panTro
CAGGCCCGGCCCCAGCTGCCACTTAGCCGCAAACACTTACTCTAGGGCTGCAGCTTCCGCCTCTGTCTCCGCTGCCTCCATCTTTCCAGGCGCCGAGTTCAGCTGCCTTCCCACAATCCCTAGGATCACTTTGAAGTCACAGTCGACTTCGCGCCGGGGCAGGCGATTGGCTGCAGAGG
>gene=chr10_58120916-58121095; species=papHam
CAGGCCCGCCCCCAGCTGCTACTTGGCCGCAAACACTTACTCTAGGGCTGCAGCTTCCGCCTCTGTCTCCGCCGCCTCCATCCTTCTAGGCGCCGCGTTCAGCCGCCTTCCCACAATCCCTAGGTATACTTTGAATTCACAGTCGACTTCGCGCCGGGGCAGGCGATTGGCTGCAGGGA
>gene=chr10_58120916-58121095; species=ponAbe
CAGGCCCCGCCCCAGCTGCCACTTAGCCGCAAACACTTACTCTAGGGCTGCAGCTTCCGCCTCTGTCTCCGCTGCCTCCATCTTTCAAGGCGCCGAGTTCAGCTGCCTTCCCACAATCCCTAAGATTACTTTGAAGTCACAGTCGACTTCGCGCCGGGGCAGGCGATTGGCTGCAGGGG
>gene=chr10_58120916-58121095; species=rheMac
CAGGCCCGCCCCCAGCTGCCACTTGGCCGCAAACACTTACTCTAGGGCTGCAGCTTCCGCCTCTGTCTCCGCCGCCTCCATCCTTCTAGGCGCCGCATTCAGCCGCCTTCCCACAATCCCTAGGTATATTTTGAATTCACAGTCGACTTCGCGCCGGGGCAGGCGATTGGCTGCAGGGA
>gene=chr10_60145092-60145267; species=hg19
GGGTACGCTCTCCCGCGCCTGCGCCAATTCCGCCCCGCCCCGCCCCCATCTACCGACCGGATGTTAGCAGATTTCCCATAGTGCCTCGCTAGTGGCGGGCATGATAACACACGCCGGAGGGTCGCACGCGGGTTCCAGTTGTGATTGCTGGAGTTGTGTATTGCCAGGAGGCTCT
>gene=chr10_60145092-60145267; species=bosTau
AGGAAGCCAGTACAGCGCCTGCGCC--TTCTACCTTGCCCCGCCTCCTGC---TAATCGGAAGTTAGCCGATTTCCCATAGTGCCCCGCGAGTGGCGGGCATGATAGTAAATCCGGTAGGCTCTCTGGCGGGTTTAAGTCGGCTTTGTTGCGGT--TCTTGTGCCAGGGCGCTGT
>gene=chr10_60145092-60145267; species=calJac
GGG-ACA-------ACGTCTGCGCCAATTCTGCCCTGCCCCGCCCCCGTCTGCCGACCGGATGTTAACAACTTTCCCATAGTTCCTCGCGAATGGCGGGCCTGATAGCGAACTCCGGAGGGTCGCACGCGAGTTCTGGTTGTCAGTGTTGGGGTTGTGTCGTGTCAGGAGGCTCT
>gene=chr10_60145092-60145267; species=canFam
GGAAAGCCGCTACGACGCCTGCGTCAACTCTGCCTTGCCCCGCCCCCG-CTACCAACCGGATGTTAGCGGATTTCCCATGGTGCCTCGCTAGTGGCGGGCATGAGAGGAAACTG-AGAGGGTCGCCCGCGGGTTCTAGTCTTCGTTGTTGGAGTTGTCTTGCGCCGCGGGGCTCT
>gene=chr10_60145092-60145267; species=equCab
-------------------------------------------------------------------------------------------------------------------GGAGGGTCGCACGCGGGTTCAAGTTGTCTGGGTTGGGGTTGTGTTGTGCAAGGGGGCTCT
>gene=chr10_60145092-60145267; species=gorGor
GGGGACGCTCTCCCGCGCCTGCGCCAATTCCGCCCTGCCCCGCCCTCATCTACCGACCGGATGTTAGCAGATTTCCCATAGTGCCTCGCTAGTGGCGGGCATGATAACACACGCCGGAGGGTCGCACGCGGGTTCCAGTTGTGATTGCTGGAGTTGTGTATTGCCAGGAGGCTCT
>gene=chr10_60145092-60145267; species=panTro
GGGGACGCTCTCCCGCGCCTGCGCCAATTCCGCCCTGCCCCGCCCCCATCTACCGACCGGATGTTAGCAGATTTCCCATAGTGCCTCGCTAGTGGCGGACATGATAACACACGCCGGAGGGTCGCACGCGGGTTCCAGTTGTGATTGCTGGAGTTGTGTATTGCCAGGAGGCTCT
>gene=chr10_60145092-60145267; species=papHam
GGG-ACGCTCTCCCGCGCCTGCGCCAATTCCGCCCTGCCCCGCCCCCATCTACCGACCGGATGTTAACAGATTTCCCATAGTGCCTCACTAGTGGCGGGCATGATAACAAACACCGGAGGGTAGCACGCGGGTTCCAGTTGTGATTGCTGGGGGTTTGTAGTGTCAGGAGGTTCT
>gene=chr10_60145092-60145267; species=ponAbe
GGGGACGCTCTCCCGCGCCTGCGCCAATTCCGCCCTGCCCCGCCCCCATCTACCGACCGGATGTTAGCAGATTTCCCATAGTGCCTCGCTAGTGGCGGGCATGATAACACACGCCGTAGGGTCGCAAGC-GGTTCCAGTTGTGATTGCTGGAGTTGTGTATTGCCAGGAGGCTCT
>gene=chr10_60145092-60145267; species=rheMac
GGG-ACGCTCTCCCGCGCCTGCGCCAATTCCGCCCTGCCCCGCCCCCATCTACCGACCGGATGTTAACAGATTTCCCATAGTGCCTCACTAGTGGCGGGCATGATAACAAACACCGGAGGGTCGCACGCGGGTTCCAGTTGTGATTGCTGGGGTTTTGTAGTGTCAGGAGGTTCT
>gene=chr10_60723572-60723868; species=hg19
CTGCCCCCACAGCCAGCGAGCAAGTGAGGTCACACAAGCTGTGGTGGCAGAGATTACACCAGCCTTTTGCATTTGGCCTGGAATCCCATGGGGCATTCAATCCCCTCTCCTGTGGTGCCTTTGTGGGCCTTCCCCTAACAAATGCCTACTTGTTCTTCCTCAAAGCTCACAGGGTGTCAGAAGCCAAGACCGAGCCCTCGTTTGCATTCCTGGGGCCCACTGGCATGGCCTCAGGAATTCTGCAGCTGCAGCATGAATGGGGCCATTTGATGGCTTAGCTAAGGGCTTAAGTGGAG
>gene=chr10_60723572-60723868; species=bosTau
CTGCCTCCAAAGCCAGTGAGCAAGTGAGGTCACACTAGCTGTGGTGGCAGAGATTACAGCAGCTTTTTGCATTTGGCCTGGAATCCC-TGGGGCATTCAATCCCCTCTCCTGTGGTGTCTTTGTGGGCCTTTCCCTAACAAATGCCTGCTTGTTCTTCCTCAAAGCTCACAGGGTGTCAGAAGCTAAGACTGAGCCCTCGTTTGCATTCCTGGCGTCCACTGGCATGACCTCAGGAATCCTGCAGCTGCAGGATGAATGGTGCCATTGGATGATTTAGCTGAGGGCTTCAGTGGAG
>gene=chr10_60723572-60723868; species=calJac
CTGCCTCCACTGCCAGCAAGCAAGTGAGGTCACACAAGCTGTGGTGGCAGAGATTACACCAGCCTTTTGCATTTGGCCTGGAATCCCATGGGGCATTCAATTCCCTCTCCTGTGGTGCCTTTGTGGGCCTT-CTCTAACAAATGCTTACTTGTTCTTCCTCAAAGCTCACAGGATGTCAGAAGCCAAGACGGAGCCCTCGTTTGCATTCCTGGGGCCCACTGGCATGGCCTCAGGAATCCTGCAGCTGCAGCCTGAATGGGGCCATTTGATGGCTTAGCTAAGGGCTTAAGTGGAG
>gene=chr10_60723572-60723868; species=canFam
CTGCTTCTACAGCCAGTGAGCTGGTGAGGTCAGACAAACTGTGGTGGCAGAGATTACACCAGCTTTTTGCATTTGGCCTGGAATCCCTTGGGGCATTCAATGCCCTCTCCTGTGGTGTCTTTGTGGGCTTTCCCCTAACAAATGCCTCCTTGTTCTTCCTCAAAGCTCACAGGGTGTCAGAAGCCAAGACTGAGCCCTCGTTTGCATTCCTGGTGCCCACTGGCATGACCTCAGGAATCCTGCAGCTGCAGTATGAATGGGGCCATTTGATGAGTTAGCTGAGGGCTTAAGTGGAG
>gene=chr10_60723572-60723868; species=equCab
CTGCCTCCATAGGCAGTGAGCAAGTGAGGTGACACAAGCTGTGGTGGCAGAGATTACACCAGCTTTTCGCATTTGGCCGGGAATCCCATGGGGCATTCAATTCCCTCTCTTGTGGTGCCTTTGTGGCCCTTTCCCTAACAAATACCTACTTGTTCTTCCTCAAAGCTCACAGGGTGTCAGAAGCCAAGACTGAGCCTTCGTTTGCATTCTCTGAGTCCACTGGCATGACCTCAGGAATCCTGCAGCTGCAGGATGAATGGGGCCATTTGATGGTTTAGCTGAAGGCTTAAGTGGAG
>gene=chr10_60723572-60723868; species=gorGor
CTGCTCCCACAGCCAGCGAGCAAGTGAGGTCACACAAGCTGTGGTGGCAGAGATTACACCAGCCTTTTGCATTTGGCCTGGAATCCCATGGGGCATTCAATCCCCTCTCCTGTGGTGCCTTTGTGGGCCTTCCCCTAACAAATGCCTACTTGTTCTTCCTCAAAGCTCACAGGGTGTCAGAAGCCAAGACCGAGCCCTCGTTTGCATTCCTGGGGCCCACTGGCATGGCCTCAGGAATTCTGCAGCTGCAGCATGAATGGGGCCATTTGATGGCTTAGCTAAGGGCTTAAGTGGAG
>gene=chr10_60723572-60723868; species=panTro
CTGCTCCCACAGCCAGCGAGCAAGTGAGGTCACACAAGCTGTGGTGGCAGAGATTACACCAGCCTTTTGCATTTGGCCTGGAATCCCATGGGGCATTCAATCCCCTCTCCTGTGGTGCCTTTGTGGGCCTTCCCCTAACAAATGCCTACTTGTTCTTCCTCAAAGCTCACAGGGTGTCAGAAGCCAAGACCGAGCCCTCGTTTGCATTCCTGGGGCCCACTGGCATGGCCTCAGGAATTCTGCAGCTGCAGCATGAATGGGGCCATTTGATGGCTTAGCTAAGGGCTTAAGTGGAG
>gene=chr10_60723572-60723868; species=papHam
CTGCCCCCACAGCCAGCGAGCAAGTGAGGTCACACAAGCTGTGGTGGCAGAGATTACACCAGCCTTTTGCATTTGGCCTGGAATCCCATGGGGCATTCAATCCCCTCTCCTGTGCTGCCTTTGTGGGCCTTCCCCTAACAAATGCCTACTTGTTCTTCCTCAAAGCTCACAGGGTGTCAGAAGCCAAGACGGAGCCCTCGTTTGCATTCCTGGGGCCCACTGGCATGGCCTCAGGAATCCTGCAGCTGCAGCATGAATGGGGCCATTTGATGGCTTAGCTGAGGGCTTAAGTGGAG
>gene=chr10_60723572-60723868; species=ponAbe
CTGCCCCCACAGCCAGCGAGCAAGTGAGGTCACACAAGCTGTGGTGGCAGAGATTACACCAGCCTTTTGCATTTGGCCTGGAATCCCATGGGGCATTCAATCCCCTCTCCTGTGGTGCCTTTGTGGGCCTTCCCCTAACAAATGCCTACTTGTTCTTCCTCAAAGCTCACAGGGAGTCAGAAGCCAAGACCGAGCCCTCGTTTGCATTCCTGGGGCCCACTGGCATGGCCTCAGGAATCCTGCAGCTGCAGCATGAATGGGGCCATTTGATGGCTTAGCTAAGGGCTTAAGTGGAG
>gene=chr10_60723572-60723868; species=rheMac
CTGCCCCCACAGCCAGCGAGCAAGTGAGGTCACACAAGCTGTGGTGGCAGAGATTACACCAGCCTTTTGCATTTGGCCTGGAATCCCATGGGGCATTCAATCCCCTCTCCTGTGGTGCCTTTGTGGGCCTTCCCCTAACAAATGCCTACTTGTTCTTCCTCAAAGCTCACAGGGTGTCAGAAGCCAAGACGGAGCCCTCGTTTGCATTCCTGGGGCCCACTGGCATGGCCTCAGGAATCCTGCAGCTGCAGCATGAATGGGGCCATTTGATGGCTTAGCTGAGGGCTTAAGTGGAG
>gene=chr10_61385853-61386034; species=hg19
AGATAACAAAAGCCAGATGGCCCTTCAAGACTGTTCATGATGCTCAATGAGCCCAAGATGGATGCGGCCCATTTCTAGACTTTTTTCAGCTGAACCACAAGGTGGTGCCAAAGTACAGAAAATGCTGCTTCAGCCTGCAGGTGTCACCAACTGTGAGGAAGGCAAAAGGAAAGAAAAGACC
>gene=chr10_61385853-61386034; species=bosTau
AGACAACAAAAGCCAGATGGCCCTTCAAGGCTGTTAATTATGCTCAAGGATCCCAAGATGGATGCGGCCTACTTCAGGACTTTTT-CCTCTAAACCACAAGGTGGCGCTGAAACACAGGAAATGCTTCTGAAGCT-TTGGGCGTCACCTGCTAGGAGGTGGGGAAAAAGAAAGCAAACA-A
>gene=chr10_61385853-61386034; species=calJac
AGACAACAAAAGCCAGATGGCCCTTCAAGGCTGTTCCTGATGCTCAGTGAGCCCAAGATGGATGCGGCCTATTTCTAGACATTTTTCAACTGAACCACAAGGTGGTGCTAAAGTCCAGAAAATGCTGCTTAAGCCTGCAGGTGTCACCCGCTTCAAGGAAGGCAAAAGGAAAGACCAT---
>gene=chr10_61385853-61386034; species=canFam
AGACAGCAAAAGCCAGATGGCCTTTCAAGGCTGTTAATTATGCTCAATGATCCCAAGATGGATGCGGCCTACTTCTCGACTTTTTCCTCCTATACCACAAGGTGGGGCTGAAGCACAGGAAATGCTTCTTAAGCGGTCAGGTGTTGCCAGCTTGGAAAAGGCAAAAAGAAAGGCAAAGACC
>gene=chr10_61385853-61386034; species=equCab
AGACAACAAAAGCCAGATGGCCCTTCAAGGCTGTTAATTATGCTCAATGATCCCAAGATGGATGCGGCCTACTTCTGGACTTCTC-CTCCTAAACCACAAGGTGGTGCTGGAGCACAGGAAATGCTTCCCAAGCTTGCGGCTGTCGCCTGCTGCCAAGAGGGAAAAAGGAAGGCAAAGACC
>gene=chr10_61385853-61386034; species=gorGor
AGATAACAAAAGCCAGATGGCCCTTCAAGACTGTTCATGATGCTCAATGAGCCCAAGATGGATGCGGCCCATTTCTAGACTTTTTTCAGCTGAACCACAAGGTGGTGCTAAAGTACAGAAAATGCTGCTTCAGCCTGCAGGTGTCACCAACTGTGAGGAAGGCAAAAGGAAAGAACAGAGC
>gene=chr10_61385853-61386034; species=panTro
AGATAACAAAAGCCAGATGGCCCTTCAAGACTGTTCATGATGCTCAATGAGCCCAAGATGGATGCGGCCCATTTCTAGACTTTTTTCAGCTGAACCACAAGGTGGTGCTAAAGTACAGAAAATGCTGCTTCAGCCTGCAGGTGTCACCAACTGTGAGGAAGGCAAAAGGAAAGAAAAGACC
>gene=chr10_61385853-61386034; species=papHam
AGACAACAAAAGCCAGATGGCCCTTCAAGACTTTTCATGATGCTCAATGAGCCTAAGATGGATGCGGCCCATTTCTAGACTCTTTTCAGCTGAACCACAAGGTGGTGCTAAAGTACAAAAAATGCTGCTTCAGCCTGCCGGTGTCACCCACTGCGAGGAAGGCAAAA-GAAAGAAAAGACC
>gene=chr10_61385853-61386034; species=ponAbe
AGATAACAAAAGCCAGATGGCCCTTCAAGACTGTTCATGATGCTCAATGAGCCCAAGATGGATGCGGCCCATTTCTAGACTTTTTTCAGCTGAACCACAAGGTGGTGCTAAAGTAAAGAAAATGCTGCTTCAGCCTGTAGGTGTCACCCACTGAGAGGAAGGCAAAAGGAAAGAAAAGACC
>gene=chr10_61385853-61386034; species=rheMac
AGACAACAAAAGCCAGATGGCCCTTCAAAACTGTTCATGATGCTCCATGAGCCTAAGATGGATGCGGCCCATTTCTAGACTCTTTTCAGCTGAACCACAAGGTGGTGCTAAAGTACAAAAAATGCTGCCACAGCCTGCAGGTGTCACCCACTGCGAGGAAGGCAAAA-GAAAGACAAGACC
>gene=chr10_61667738-61667908; species=hg19
AACTGGCACCTCAGAATAAACTCGAAAACACCAAgtgttccaaatgacatcatctttcaccaagatggctgcttttagcaaacagcttaaatgccaacagcaactaaaCCCCAGTTTCTCCCAGGTATTTTTTAGCTTAGTGCTGGAGGGCTTCTGAACTCTGTCACTGT
>gene=chr10_61667738-61667908; species=bosTau
AACCGGTACCCAGGAATAAAGTG--AAACTCCAAgtattccaaatgacatcatcctttaccaagatggctgcttctggcagccggctcaaatgccaaccgcaatcaaaccccaattt---ctaattattttttagtttaATACTA---AACTTCT-GAGTTAGTCACTGT
>gene=chr10_61667738-61667908; species=calJac
AACTGGCACCTCAGAATAAACTCGAAAACACCAAGTGTTCCAAATGACATCATCTTTCACCAAGATGGCTGCTCTTAGCAAACAGTTCAAATGCCAACTGCAACTAAATCCCCGTTTCTCCCAGGTATTTTTTAGCTTACTTCTAGAGAACTTCTGGACTCGGTCACTGT
>gene=chr10_61667738-61667908; species=canFam
AACTGGTACCTCGGAGTAAAGTC--AAACCCCAAGGGTTCCGAATGACATCATCTCTCACCAAGATGGCTGCTTCCAGCCGACAGCTGAAACGCCAACTGCAATTAACCCCCAATTGCTCCGAGTTATTT-----TTTAGTGCTAAAGGACTTTTGAACTTAGGCACTGT
>gene=chr10_61667738-61667908; species=equCab
aactggtaa--cagaataaacta--aaactccaagtgttccaaatgacatcatcttttaccaagatggctgcttttagcagacagctcaaatgccagctgcagctaaaCT--AATTTCTCTTGGTTATTTTTTAGTTTAGTGCTAGAGGAATTCTGAACTTAGTCATTGT
>gene=chr10_61667738-61667908; species=gorGor
AACTGGCACCTCAGAATAAACTCGAAAACACCAAgtgttccaaatgacatcatctttcaccaagatggctgcttttagcaaacagcttaaatgccaacagcaactaaaCCCCAGTTTCTCCCAGGTATTTTTTAGCTTAGTGCTAGAGGGCTTCTGAACTCTGTCACTGT
>gene=chr10_61667738-61667908; species=panTro
AACTGGCACCTCAGAATAAACTCGAAAACACCAAGTGTTCCAAATGACATCATCTTTCACCAAGATGGCTGCTTTTAGCAAACAGCTTAAATGCCAACAGCAACTAAACCCCAGTTTCTCCCAGGTATTTTTTAGCTTAGTGCTAGAGGGCTTCTGAACTCTGTCACTGT
>gene=chr10_61667738-61667908; species=papHam
AACTGGCACCTCAAAATAAACTCGAAAACACCAAgtgttccaaatgacatcatctttcaccaagatggctgctttcagcaaacagcttaaatgccaacagcaactaaacccccatttCTCCCAGGTA--GTTTAGCTTAGTGCTAGAGGGCTTCTGAACTCTGTCACTGT
>gene=chr10_61667738-61667908; species=ponAbe
AACTGGCACCTCAGAATAAACTCGAAAACACCAAGTGTTCCAAATGACATCATCTTTCACCAAGATGGCTGCTTTTAGCAAACAGCTTAAATGCCAACAGCAACTAAACCCCAGTTTCTCCCAGGTATTTTTTAGCTTAGTGCTAGAGGGCTTCTGAACTCTGTCACTGT
>gene=chr10_61667738-61667908; species=rheMac
AACTGGCACCTCAGAATAAACTCGAAAACACCAAGTGTTCCAAATGACATCATCTTTCACCAAGATGGCTGCTTTCAGCAAACAGCTTAAATGCCAACAGCAACTAAACCCCCATTTCTCCCAGGTA--GTTTAGCTTAGTGCTAGAGGGCTTCTGAACTCTGTCACTGT
>gene=chr10_61763354-61763690; species=hg19
TGACACAGATACAAAGTCTCTCTGTACTTGAGGGTCGATGGATGCTAATTTTCTCACTAATTAGCGAGTAGCTGCcaggatcattacatatggctgtgtaggttgagcatggcataactccaagggatgctattcacataactacaatgtgtttggtgcccctggagttgagcacaactgtgcctagaagccATTGTGTCTGCTTTAAATGCAGAGTAGCAGGGGTTTGCAACTCCATTTCTTATGGTAATTGCACTCCAGATGTTGCCTTTTTCTGGCAGAAAATGGTGGTTCCCATTTTTTAGTTTTTGCAGAACGGGAGCAGTCAGGGGTCCT
>gene=chr10_61763354-61763690; species=bosTau
TGACACAGGTGCAAAGTCTTTCTGTACTCAAGAGT-CCAGGATGCCAATGTCTTAGCTCTTTAGTGAGTATCTGCCAGGATCTTTGCATATGGCTCTGAAGGTTGAACA---------------------------------------GTGTTTACTGCCCCTGGAGTTGAGCTCAACTATGTAAAAGAGCCCTGATACCTGCTTCAAATGCAGAGTGGCAGGGGTATGGAATTCCCTTTCTTATGGTAATTGCATTTCCAGCCTTGGCTTA-TTTGGCAGAAAAGGATGGT-CTGGCCTCTGAGTTCCTGCTGAACAGCAGCAGTCAGGAGTCCT
>gene=chr10_61763354-61763690; species=calJac
TGACACAGATGGAAAGTCTCACTGTACTTGAGGGCCCATGGATGCTAATTTTCTCACTAATTCATGAGTATCTGCcagggtcattacatatggctgtgtaggttaagcatggcataaatccaggggatgctattcacataactaaaatgtgtttggtgcccctggagttgagcaCAAC--TGCCTAGAAGCCATCATGTCTGCTTCAAATGTAGAGTAGCAAGGGTTTGCAGTTCCATTTCTTATGGTAATTGCACTTCAGATGTTGGTTTATTCTGGCAGAAAAAGGTGGTTCCC-------AGTTTTTGCAGAACAATAGCAGTCAGGGGTCCT
>gene=chr10_61763354-61763690; species=canFam
GGGTGCAGAGGC-----CTTTTTGTACTGCAGGGT-CAGGGATGCTAATGTCGTAGCTAGTCAGTGAGTATCTGCCAGGATCAGCACAGAGGgctgtgcagggtgaacagggcataactccagggggtgctgttcacacagctacagtgtgtttgcagcccc-agggatacacacttctgcacCAAGTAGGCCTGATACCTGCTTTAAATGCCGAGTGGCAGGCGTTTGGGATTCTCTTTCTTACAATGATTGCATTTCCGATGTGGGCTGACTTTGGTAGAAAAGGCCAGT-CTGATCCTTAACTT-CTACAGAATAGCAGCCGTCTGGGGTCCT
>gene=chr10_61763354-61763690; species=equCab
TTACCCAGATGCAAAGTCTTTCTGTACTGTAGAGTCCAGGGATGCTAATGTTTTAACTAATTAGTGAGTGTCCGCCAGGATCTTTGCAtatggctgtgcagatggagcagggcacaactccagggggtggtgttcacataactgcaatgtgtttggtgcccctggaactgagcacaactgtgcatagaagctctAATATCTC---------------------------------------------TAATTGCACTTCAGATGTTAGTTTATTTTGGCAGAAAAGGGTGGT-CTTGTCCTTGAGTTCCTGCAGAACAGCAGCAGTCAGGGGTCCT
>gene=chr10_61763354-61763690; species=gorGor
TGACACAGATACAAAGTCTCTCTGTACTTGAGGGTCGATGGATGCTAATTTTCTCACTAATTAGCGAGTATCTGCcaggatcattacatatggctgtggaggttgagcatggcataactccaagggatgctattcacataactacaatgtgtttggtgcccctggagttaatcacaactgtgcctagaagccATTGTGTCTGCTTTAAATGTAGAGTAGCAGGGGTTTGCAACTCCATTTCTTATGGTAATTGCACTTCAGATGTTGGCTTTTTCTGGCAGAAAATGGTGGTTCCCATTTTTTAGTTTTTGCATAACGGGAGCAGTCAGGGGTCCT
>gene=chr10_61763354-61763690; species=panTro
TGACACAGATACAAAGTCTCTCTGTACTTGAGGGTCGATGGATGCTAATTTTCTCACTAATTAGCGAGTATCTGCcaggatcattacatatggctgtgtaggttgagcatggcataactccaagggatgctattcacataactacaatgtgtttggtgcccctggagttgagcacaactgtgcctagaagccATTGTGTCTGCTTTAAATGTAGAGTAGCAGGGGTTTGCAACTCCATTTCTTATGGTAATTGCACTCCAGATGTTGCCTTTTTCTGGCAGAAAATGGTGGCTCCCATTTTTTAGTTTTTGCAGAACGGGAGCAGTCAGGGGTCCT
>gene=chr10_61763354-61763690; species=papHam
TGACACAGATACAAAGTCTCTCTGTACTTGAGGGTCCACGGATGCTAATTTTCTCACTAATTAGTGAGTGTCTGCcagggtcattacatatggctgtgtaggttgagcatggcataactcccagggatgctattcacataactacaatgtgtttggtgcccctggagttgagcaCAACTGTGCCCAGAAGCCATTGTGTCTGCTTTAAATGTAGAGTAGCAGGGGTTTGCAATTCCATTTCTTATGGTAATTGCACTTCAGATGTTGGCTTATTCTGGCAGAAAATGGTGGTGCCCATTTTTTAGTTTTTGCAGAACAGGAGCAGTCAGGGGTCCT
>gene=chr10_61763354-61763690; species=ponAbe
TGACACAGATACAAAGTCTCTCTGTACTTGAGGGTTGATGGATACTAATTTTGTCACTAATTAGTAAGTGTCTGCcagggtcattacatacggctgtgtaggttgagcatggcataactccaagggatgctattcacataactacaatgtgtttggtgcccctggagttgagcacaactgtgcctagaagccATTGTGTCTGCTTTAAATGTAGAGTAGCAGGGATTTGCAATTCCATTTCTTATGGTAATTGCACTTCAGATGTTGGCTTTTTCTGGCAGAAAATGGTGGTTCCCATTTTTTAGTTTTTGCAGAACAGGAGCAGTCAGGGGTCCT
>gene=chr10_61763354-61763690; species=rheMac
TGACACAGATACAAAGTCTCTCTGTACTTGAGGGTCCACGGATGCTAATTTTCTCACTAATTAGTGAGTGTCTGCcagggtcattacatatggctgtgtaggttgagcatgccataactcccagggatgctattcacataactacaatgtgtttggtgcccctggagttgagcaCAACTGTGCCCAGAAGCCATTGTGTCTGCTTCAAATGTAGAGTAGCAGGGGTTTGCAATTCCATTTCTTATGGTAATTGCACTTCAGATGTTGGCTTATTCTGGCAGAAAATGGTGGTTCCCATTTTTTAGTTTTTGCAGAACAGGAGCAGTCAGGGGTCCT
>gene=chr10_62354594-62354716; species=hg19
GCTGGTTGTGCCTGAGTAATGCATGTTCTCTGGCTTCCTCACAATCACCTTGCAGGGAATGATGACTGTTCTTTTCAGGCAGCCATTAGCAATTTCAGGCTGATTCTGGCTTAATGGGATCC
>gene=chr10_62354594-62354716; species=bosTau
--TGATTTTTCCTGAAAAACACATGCTCTCTGGTTTCTTTGCAATCACCTCACAGGGGATGGTAATCACTCCTTTTAGGTAATCATTAGCAGTTGCAGGCTGATGCTGGCTAAATGGCATTC
>gene=chr10_62354594-62354716; species=calJac
GCTGATTATGCCTGAGAAATGCATGCTCTCTGGCTTCTTCCCAACAACCTTGCAGGCAATGATAACTGGTCCTTTCAGGCAGCCACTAGCAATTTCAGGCTGATTCTGGCTTAATGGGATCC
>gene=chr10_62354594-62354716; species=canFam
--TGATTCTGCCTGAGAAATACATGCTATCTGGTCTCTGCGT-ATCACCTTACAGGAAACAGTAATTGCTCCTTTCAGGTAATCCTCGGCAATTGCAGGCTGATTTCGGCTTAATGGCAGCC
>gene=chr10_62354594-62354716; species=equCab
--TGATTTTGCCTGGGAAATGCATGCTCTCTGGTTTCTCTGCAATCACCTTGTGCGGAATGGTAATTGTTCCTTTCA-GTGATCATTAGCAATTGCAGGCTGATTCTGCCTTAACGGCATCC
>gene=chr10_62354594-62354716; species=gorGor
GCTGGTTGTGCCTGAGTAATGCATGTTCTCTGGCTTCCTCACAATCACCTTGCAGGGAATGATGACTGTTCTTTTCAGGCAGCCATTAGCAATTTCAGGCTGATTCTGGCTTAATGGGATCC
>gene=chr10_62354594-62354716; species=panTro
GCTGGTTGTGCCTGAGTAATGCATGTTCTCTGGCTTCCTCA-AATCACCTTGCAGGGAATGATGACTGTTCTTTTCAGGCAGCCATTAGCAATTTCAGGCTGATTCTGGCTTAATGGGATCC
>gene=chr10_62354594-62354716; species=papHam
GCTGGTTTTGCCTGAGAAACACATGTTCTCTGGCTTCCTCACCATTACCTTGCAGGGAATGACAACTGTTCTTTTCAGGCAACCATTAGCAATTTCAGACTGATTCTGGCTTAATGGGATCC
>gene=chr10_62354594-62354716; species=ponAbe
GCTGGTTGTGCCTGAGTAATACATGTTCTCTGGCTTCCTCACAATCACCTTGCAGAGAATGATGACTATTCTTTTCAGGCAGTCATTACCAATTTCAGGCTGATTCTGGCTTAATGGGATCC
>gene=chr10_62354594-62354716; species=rheMac
GCTGGTTTTGCCTGAGAAACACATGTTCTCTGGCTTCCTCACCATTACCTTGTAGGGAATGACAACTGTTCTTTTCAGGCAACCATTAGCAATTTCAGACTGATTCTGGCTTAATGGGATCC
>gene=chr10_69644360-69644618; species=hg19
GGGGCGGGTCACGTGATGGGGTTTAAATCTCCCGCAGCCGGAGCCGCGGGGGCGCCAGTGCCGCGCGTCGAGCGGGAGCAGAGGAGGCGAGGGAGGAGGGCCAGAGAGGCAGTTGGAAGATGGCGGACGAGGCGGCCCTCGCCCTTCAGCCCGGCGGCTCCCCCTCGGCGGCGGGGGCCGACAGGGAGGCCGCGTCGTCCCCCGCCGGGGAGCCGCTCCGCAAGAGGCCGCGGAGAGATGGTCCCGGCCTCGAGCGGA
>gene=chr10_69644360-69644618; species=bosTau
GCGGCGCGTCACGTGACGGGGTTTAAATCTCCCGCAGCCAGAGCCGCGGGGGCGCCAGTGCCGCGAGTCGAGCGGGAGCAGAAGAGGCGAGGGAGGAGGGCCAGAGAGGCGGTTGAAAGATGGCGGACGAGGCGGCGCTCGCCCTTCAGCCCGGCGGCTCTCCCTCGGTAGTGGCGGCTGAGAGGGAGGCCCCGTCGCCGCCTGCTGGGGAGCCGCTCCGCAAGAGGCCGCGAAGAGACGGCCCCGGCGTCGGGCGGA
>gene=chr10_69644360-69644618; species=calJac
GGGGCGGGTCACGTGACGGGGTTTAAATCTCCCGCAGCCGGAGCCGCGGGGGCGCCAGTGCCGCGCGTCAAGCGGGAGCAGAGGAGGCGACTGAGGAGGGCCAGAGAGGCAGTTGGAAGATGGCGGACGAGGCGGCCCTGGTCCTTCAGCCCGGCGGCTCCCCCTCGGCGGCGGCGGCCGAGAGGGAGGCCGCGTCCCCGCCCGCCGGGGAGCCGCTCCGCAAGAGGCCGCGGAGAGATGGTCCTGGCCCCGAGCGGA
>gene=chr10_69644360-69644618; species=canFam
GGGCCGGGTCACGTGACGGGGTTTAAATCTCCCGCAGCCGGAGCCGCGGGGGCGCCAGTGCCGCGAGTCGAGCGGGAGCAGAGGAGGCGAGGGAGGAGGGCCAGAGAGGCAGTTGGAAGATGGCGGACGAGGCGGCGCTCGCCCTTCAGCCCGGCGGCTCCCCCTCGGCGGTGGCGGCCGAGAGGGAGGCCGCGTCGCCGCCCGCCGGGGAGCCACTCCGCAAGAGGCCGCGGAGAGACTGTCCTGGCCTGGGGCGGA
>gene=chr10_69644360-69644618; species=equCab
GGGCCGGGTCACGTGACGGCGTTTAAATCTCCCGCAGCCGGAGGCGCGGGGGCGCCAGTGCCGCGAGTCG--------------------------------------------------------------------------------------------------------------------------------------------------------------------------------------------
>gene=chr10_69644360-69644618; species=gorGor
GGAGCGCGTCACGTGACGGGGTTTAAATCTCCCGCAGCCGGAGCCGCGGGGGCGCCAGTGCCGCGCGACGAGCGGGAGCAGAGGAGGCGAGGGAGGAGGGCCAGAGAGGCAGTTGGAAGATGGCGGACGAGGCGGCCCTCGCCCTTCAGCCCGGCGGCTCCCCCTCGGCGGCGGGGGCCGACAGGGAGGCCGCGGCGTCCCCCGCC------------CGCAAGAGGCCGCGGAGAGATGGTCCCGGCCTCGAGCGGA
>gene=chr10_69644360-69644618; species=panTro
GGGGCGCGTCACGTGACGGGGTTTAAATCTCCCGCAGTCGGAGCCGCGGGGGCGCCACTGCCGCGCGTCGAGCGGGAGCAGAGGAGGCGAGGGAGGAGGGCCAGAGAGGCAGTTGGAAGATGGCGGACGAGGCGGCCCTCGCCCTTCAGCCCGGCGGCTCCCCCTCGGCGGCGGGGGCCGACAGGGAGGCCGCGTCGTCCCCCGCCGGGGAGCCGCTCCGCAAGAGGCCGCGGAGAGATGGTCCCGGCCTCGAGCGGA
>gene=chr10_69644360-69644618; species=papHam
GGGGCGGGTCACGTGACGGGGTTTAAATCTCCCGCAGCCGGAGCCGCGGGGGCGCCAGTGCCGCGCGTCGAGCGGGAGCAGAGGAGGCGAGGGAGGAGGGCCAGAGAGGCAGTTGGAAGATGGCGGACGAGGCTGCCCTCGCCCTTCAGCCCGGCGGCTCCCCCTCGGCGGCGGGGGCCGAGAGGGAGGCCGGGTCGCCCCCCGCCGGGGAGCCGCTCCGCAAGAGGCCGCGGAGAGATGGTCCTGGCCTCGAGCGGA
>gene=chr10_69644360-69644618; species=ponAbe
GGGGCGGGTCACGTGACGGGGTTTAAATCTCCCGCAGCCGGAGCCGCGGGGGCGCCAGTGCCGCGCGTCGAGCGGGAGCAGAGGAGGCGAGGGAGGAGGGCCAGAGAGGCAGTTGGAAGATGGCGGACGAGGCGGCCCTCGCCCTTCAGCCCGGCGGCTCCCCCTCGGCGGCGGGGGCCGAGAGGGAGGCCGCGTCGTCCCCCGCCGGGGAGCCGCTCCGCAAGAGGCCGCGGAGAGACGGTCCCGGCCTCGAGCGGA
>gene=chr10_69644360-69644618; species=rheMac
ggggcgggTCACGTGACGGGGTTTAAATCTCCCGCAGCCGGAGCCGCGGGGGCGCCAGTGCCGCGCGTCGAGCGGGAGCAGAGGAGGCGAGGGAGGAGGGCCAGAGAGGCAGTTGGAAGATGGCGGACGAGGCGGCCCTCGCCCTTCAGCCCGGCGGCTCCCCCTCGGCGGCGGGGGCCGAGAGGGAGGCCGGGTCGCCCCCCGCCGGGGAGCCGCTCCGCAAGAGGCCGCGGAGAGATGGTCCTGGCCTCGAGCGGA
>gene=chr10_70092084-70092728; species=hg19
CGGAGGCCGCCGCTTGGAAGCGGCGGGGCTGCGCCTCCCCGACCATCTCCCACTTCAGGGAGGGCGGCTTGCCGATGGGAGGACTTGCTCAGGTGGAATTCAGTGGACGACGCCGAGGCCCGAAGTAGGGGACATCCAGCATTTTCCCCTTTCCCTGCTGGCTTGGCCTCCGCCATTTTGGGTACAGTGGCGCGGCCACCTCGGCTTCCCGCCCTTCCCCGCTCTTTTTACTTTTTTGTTCCCCAGCTTCCGAAAACTGATCTAGAAGGCCAGGGGAGGGGGTGGTCAAAGCTCCCTGGAAGGGATGAGGGTGGGTAGTGAAGCGAGCAGGGAAAGGCCGGGCAGTTGGGTGGAGGGAGGATCGGGTTTGCCGGGCGCGCTCCCGATGGAAATGGCGCCGGATGGGCCTGGCCTCCCACCGCGGCCTCCCTTCCTCCGCAGTCTCGGCAGGGCTACCTGGGCTGACGGGACTGCGAGTGACTTCTGACGCAGATTCCCAAGATGAGAGAGGCTGGAGCTGGGGGAGGAAAGCCAATGGCGACGAAGGTGCTCAACTCCCAAATCCAGGACAAAGGAGGCAGACGGCCTCCTTTGTAATTCTGCCGCCCGGTGGCGAAGGGTTTTAAGCCAGGCTTGGCTGCTGA
>gene=chr10_70092084-70092728; species=bosTau
TGGAGG--------------CAGCCAGGCTGCGCCTCCCAGGCGATCTCCCACTTCCAGGAAGGCGGCCTGTCGGAAGGAGGATTAACTCAGGTGGAATTCAGTGGATGAAGCCGAGCCCCGAAGTGGGGGTCATCCAGCATTTCCCCTCTTCCCTGCTGGTTTGGCCTCCGCCATTTTGGGTACGGCAGCGCGGCGCCCTCGGCTTCCCGCCCTTCTC--CTCTTTCTGC-TTTTTGCACCTCAGCTTCAGAAAACTGATTTAGGAGGCCGGT-----GGGTGGTTAAAGCTTCGCGGAAGGGATGAGGGT-GGGAAGGAAGCGAGCAGGGAAAGGCTGGGCACTTGGGTGTGGGGAGGATCTGGGCCGTCGGGCGCGCTCCCGATGGAAATGGCGCCGGATGGGCCTGGCCTTCCACCGAGGCCTCCCTTCCTCCGCAGTCTCTGCTGGGCTACCTGGGCCGGCGGGACTGCGAGCGACTTCTGACGCAGATTCCCAAGATGAGAGAGGCTGGAGCTGGGGGAGGAAAGCCAATGGCGACGAAGGCGCTCAACTCCTAAATCCAGGACAAAGGAGGCAGACGGCCTCCTTTGTAATTCCGCCGCCCGGTGGCGAAGGTTTTTAAGCCAAGCTTGGCTGCAGG
>gene=chr10_70092084-70092728; species=calJac
CGAAGA--------------CGGCGAGGCTGCGCCTCCCCAACCATCTCCCACTTCAAGGAGGGCGGCCTGCCGATGGGAGGACTTGCTCAGGTGGAATTCAGTGGACGACGCCGAGGCCCGAAGTAGGGGACATCCAGCATTTCCCTCTTTCCCTGCTGGCTTGGCCTCCGCCATTTTGTGTACAGTGGCGCGGCCACCTCGGCTTCCCGCCCTTCCCCGCTCTTCGTAG---TTTGTTCCCCAGCTTCCGAAAACTGATCTAGAAGGCCAGGGGAGGGGGTGGTCAAACCTCTCTGGAAGGGATGAGGGTGGGGAGTGAAGCGAGCAGGGAAAGGCCGGGCAGTTGGGTGGAGGGAGGATCGGGGCTGCCGGGCGCGCTCCCGATGGAAATGGCGCCGGATGGGCCTGGCCTCCCACCGCGGCCTCCCTTCCTCCGCAGTCTCGGCAGGGCTACCTGGGCTGACGGGACTGCGAGTGACTTCTGACGCAGATTCCCAAGATGAGAGAGGCTGGAGCTGGGGGAGGAAAGCCAATGGCGACGAAGGTGCTCGACTCCCAAATCCAGGACAAAGGAGGCCGCCTGCCTCCTTTGTAATTCCGCCGCCCAGTGGCGAAGGGTTTTAAGCCAGGCTTGGCTGCTGG
>gene=chr10_70092084-70092728; species=canFam
CGGAGG--------------GGGGCAAACTACCCCCCCCCGGGGAATTCCCACTTCACGGAGGGCGGCCTGCGGGGGGGAAAACTTGCTCAGGTGAAATTCGGAGGACCCCTTTGAAGCCCGGAGTGGGGGTCATCCAGCATTTCCCCTCTTCCCTGCTGGTTTGGCCTCCGCCATCTTGGGTACGGTGGCGCGGCCACCTCGGCTTCCCGCCCTTCCCC-CTCTTACTAC-TTTTTGCCCCTCAGCTTCCGAAAACTGATTTAGAAGGTCGGG-----GGGAGGTCAGAGCGCCCCGGAAGGGATGAGGGTGGGGAGCGAAGCGAGCAGGGAAAGGCTGGGCATTTGGGGTGGGGGGGGGTCTGGGCTGGCGGGCGCGCTCCCGATGGAAATGGCGCCGGATGGGCCTGGCCTCCCACCGCGGCCTGCCTTCCTCCGCAGTCTCGGCTGGGCTACCAGGGCTGGCGGGACTGCGAGTGACTTCTGACGCAGATTCCCAAGATGAGAGAGGCTGGAGCTGGGGGAGGAAAGCCAATGGCGACGAAGGCGCTCAACTCCCAAATCCAGGACAAAGGAGGCAGACGGCCTCCTTTGTAATTCCGCCGCCCGGTGGCGAAGGTTTTAAAGCCAAGCTTGGCTGCGGA
>gene=chr10_70092084-70092728; species=equCab
CGAAGC--------------CGGCTAGGCTGCTCCTCCCC--CCGATCTCCACTTCTAGAAGGGTGTCCTGCTGGCGGGAAGTCTTGCTCGGGCAGAATTCTGTGGACGAAGACGAGATCCCAAGAGGGAGTCACCCAGCATTTCCCCTCTTGGCGCGCGGTTTGG-CTCCGCCATTTTGGGTACGGTGGCGTGGACACCTCGGCTTCGCGCCCTTCCTC--TCTTTCTAC-TGTTTCCCCTTCACCCTACGAGAACTGGTTAGAAAGCCCGGG-----GGGTGGTGAGAGCGCCCTGGACGGGGTGAGAGTGGGAAG-GAAGCGAGCAGGGAGAGGCTGGGCCCGCGGGTGGGGGAGGTG-CTGGGCTGGCGGGCGCGCTCCCGATGGAAATGGCGCCGGATGCGCCTGGCCTCCCCCCGCGGCCTCCCTTCCTCCGCAGTCTCGGCTGGGCTACCTGGGCTGGCGGGACTGCGAGTGACTTCTGACGCAGATTCCCAAGATGAGAGAGGCTGGAGCTGGGGGAGGAAGGCCAATGGCGACGAAGGCGCTCAACTCCCAAATCCAGGACAAAGGAGGCGGACGGTCTCCTTTGTAATTCCGCCGCCCGGTGGCGAAGGTTTTTAAGCCAGGCTTGGCTGCGGA
>gene=chr10_70092084-70092728; species=gorGor
--------------------------------------------------------------------------------------------------------------------------------------------------------------------------------------------------------------------------------------------------------------------------------------------------------------------------------------------------------------------------------------------------------------------------------------------------------------------------------------------------------------------------------------------------------------------------------------------------------------------------------------------------------------------
>gene=chr10_70092084-70092728; species=panTro
CGGAGGCCGCCGCTTGGAAGCGGCGGGGCTGCGCCTCCCCGACCATCTCCCACTTCAGGGAGGGCGGCTTGCCGATGGGAGGACTTGCTCAGGTGGAATTCAGTGGACGACGCCGAGGCCCGAAGTAGGGGACATCCAGTATTTCCCCCTTTCCCTGCTGGCTTGGGCTCCGCCATTTTGGGTACAGTGGCGCGGCCACCTCGGCTTCCCGCCCTTCCCCGCTCTTTTTACTTTTTTGTTCCCCAGCTTCCGAAAACTGATCTAGAAGGCCAGGGGAGGGGGTGGTCAAAGCTCCCTGGAAGGGATGAGGGTGGGTAGTGAAGCGAGCAGGGAAAGGCCGGGCAGTTGGGTGGAGGGAGGATCGGGGTTGCCGGGCTCGCTCCCGATGGAAATGGCGCCGGATGGGCCTGGCCTCCCACCGCGGCCTCCCTTCCTCAGCAGTCTCGGCAGGGCTACCTGGGCTGACGGGACTGCGAGTGACTTCTGACGCAGATTCCCAAGATGAGAGAGGCTGGAGCTGGGGGAGGAAAGCCAATGGCGACGAAGGTGCTCAACTCCCAAATCCAGGACAAAGGAGGCAGACGGCCTCCTTTGTAATTCTGCCGCCCGGTGGCGAAGGGTTTTAAGCCAGGCTTGGCTGCTGG
>gene=chr10_70092084-70092728; species=papHam
CGGAGGCCGCCGCTTGGAAGCGGCGGGGCTGCGCCTCCCGGACCATCTCCCACTTCAAGGAGGGCGGCCTGCCGATGGGAGGACTTGCTCAGGTGGAACTCAGTGGACGACGCCGAGGCCCGAAGTAGGGGACATCCAGCATTTCCCCCTTTCCCTGCTGGCTTGGCCTCCGCCATTTTGGGTACAGTGGCGCGGCCACCTCGGCTTCCCGCCCTTCCCCGCTCTTTTTAC-TTTTTGTCTCCCAGCTTCCGAAAACTGATTTAGAAGGCCAGGGGAGGGGGTGGTCAAAGCTCCCTGGAAGGGATGAGGGTGGGTAGTGAAGCGAGCAGGGAAAGACCGGGCAGTTGGGTGGAGGGAGGATCGGGGTTGCCGGGCGCGCTCCCGATGGAAATGGCGCCGGATGGGCCTGGCCTCCCACCGCGGCCTCCCTTCCTCCGCAGTCTCGGCAGGGCTACCTGGGCTGACGGGACTGCGAGTGACTTCTGACGCAGATTCCCAAGATGAGAGAGGCTGGAGCTGGGGGAGGAAAGCCAATGGCGACGAAGGTGCTCAACTCTCAAATCCAGGACAAAGGAGGCAGACGGCCTCCTTTGTAATTCCGCCGCCCGGTGGCGAAGGGTTTTAAGCCAGGCTTGGCTGCTGG
>gene=chr10_70092084-70092728; species=ponAbe
CGGAGGCCGCCGCTCGGAAGCGGCGGAGCTGCGCCTCCCCGACCATCTCCCACTTCAAGGAGGGCGGCCTGCCGATGGGAGGACTTGCTCAGGTGGAATTCAGTGGACGACGCCGAGGCCCGAAGTAGGGGACATCCAGCATTTCCCCCTTTCCCTGCTGGCTTGGCCTCCGCCATTTTGGGTACAGTGGCGCGGCCACCTCGGCTTCCCGCCCTTCCCCGCTCTTTTTAC-TTTTTGTTCCCCAGCTTCCGAAAACTGATCTAGAAGCCCAGGGGAGGGGGTGGTCAAAGCTCCCTGGAAGGGATGAGGGTGGGCAGTGAAGCGAGCAGGGAAAGGCCGGGCAGTTGGGTGGAGGGAAGATCGGGGTTGCTGGGCGCGCTCCCGATGGAAATGGCGCCGGATGGGCCTGGCCTCCCCCCGCGGCCTCCCTTCCTCCGCAGTCTCGGCAGGGCTACCTGGGCTGACGGGACTGCGAGTGACTTCTGACGCAGATTCCCAAGATGAGAGAGGCTGGAGCTGGGGGAGGAAAGCCAATGGCGACGAAGGTGCTCAACTCCCAAATCCAGGACAAAGGAGGCAGACGGTCTCCTTTGTAATTCTGCCGCCCGGTGGCGAAGGGTTTTAAGCCAGGCTTGGCTGCTGG
>gene=chr10_70092084-70092728; species=rheMac
CGGAGGCCGCCGCTTGGAAGCGGCGGGGTTGCGCCTCCCGGACCATCTCCCACTTCAAGGAGGGCAGCCTGCCGATGGGAGGACTTGCTCAGGTGGAACTCAGTGGACGACGCCGAGGCCCGAAGTAGGGGACATCCAGCATTTCCCCCTTTCCCTGCTGGCTTGGCCTCCGCCATTTTGGGTACAGTGGCGCGGCCACCTCGGCTTCCCGCCCTTCCCCGCTCTTTTTAC-TTTTTGTCTCCCAGCTTCCGAAAACTGATTCAGAAGGCCAGGGGAGGGGGTGGTCAAAGCTCCCTGGAAGGGATGAGGGTGGGTAGTGAAGCGAGCAGGGAAAGACCGGGCAGTTGGGTGGAGGGAGGATCGGGGTTGCCGGGCGCGCTCCCGATGGAAATGGCGCCGGATGGGCCTGGCCTCCCACCGTGGCCTCCCTTCCTCCGCAGTCTCGGCAGGGCTACCTGGGCTGACGGGACTGCGAGTGACTTCTGACGCAGATTCCCAAGATGAGAGAGGCTGGAGCTGGGGGAGGAAAGCCAATGGCGACGAAGGTGCTCAACTCTCAAATCCAGGACAAAGGAGGCAGACGGCCTCCTTTGTAATTCCGCCGCCCGGTGGCGAAGGGTTTTAAGCCAGGCTTGGCTGCTGG
>gene=chr10_70092084-70092728; species=hg19
CGGAGGCCGCCGCTTGGAAGCGGCGGGGCTGCGCCTCCCCGACCATCTCCCACTTCAGGGAGGGCGGCTTGCCGATGGGAGGACTTGCTCAGGTGGAATTCAGTGGACGACGCCGAGGCCCGAAGTAGGGGACATCCAGCATTTTCCCCTTTCCCTGCTGGCTTGGCCTCCGCCATTTTGGGTACAGTGGCGCGGCCACCTCGGCTTCCCGCCCTTCCCCGCTCTTTTTACTTTTTTGTTCCCCAGCTTCCGAAAACTGATCTAGAAGGCCAGGGGAGGGGGTGGTCAAAGCTCCCTGGAAGGGATGAGGGTGGGTAGTGAAGCGAGCAGGGAAAGGCCGGGCAGTTGGGTGGAGGGAGGATCGGGTTTGCCGGGCGCGCTCCCGATGGAAATGGCGCCGGATGGGCCTGGCCTCCCACCGCGGCCTCCCTTCCTCCGCAGTCTCGGCAGGGCTACCTGGGCTGACGGGACTGCGAGTGACTTCTGACGCAGATTCCCAAGATGAGAGAGGCTGGAGCTGGGGGAGGAAAGCCAATGGCGACGAAGGTGCTCAACTCCCAAATCCAGGACAAAGGAGGCAGACGGCCTCCTTTGTAATTCTGCCGCCCGGTGGCGAAGGGTTTTAAGCCAGGCTTGGCTGCTGA
>gene=chr10_70092084-70092728; species=bosTau
TGGAGG--------------CAGCCAGGCTGCGCCTCCCAGGCGATCTCCCACTTCCAGGAAGGCGGCCTGTCGGAAGGAGGATTAACTCAGGTGGAATTCAGTGGATGAAGCCGAGCCCCGAAGTGGGGGTCATCCAGCATTTCCCCTCTTCCCTGCTGGTTTGGCCTCCGCCATTTTGGGTACGGCAGCGCGGCGCCCTCGGCTTCCCGCCCTTCTC--CTCTTTCTGC-TTTTTGCACCTCAGCTTCAGAAAACTGATTTAGGAGGCCGGT-----GGGTGGTTAAAGCTTCGCGGAAGGGATGAGGGT-GGGAAGGAAGCGAGCAGGGAAAGGCTGGGCACTTGGGTGTGGGGAGGATCTGGGCCGTCGGGCGCGCTCCCGATGGAAATGGCGCCGGATGGGCCTGGCCTTCCACCGAGGCCTCCCTTCCTCCGCAGTCTCTGCTGGGCTACCTGGGCCGGCGGGACTGCGAGCGACTTCTGACGCAGATTCCCAAGATGAGAGAGGCTGGAGCTGGGGGAGGAAAGCCAATGGCGACGAAGGCGCTCAACTCCTAAATCCAGGACAAAGGAGGCAGACGGCCTCCTTTGTAATTCCGCCGCCCGGTGGCGAAGGTTTTTAAGCCAAGCTTGGCTGCAGG
>gene=chr10_70092084-70092728; species=calJac
CGAAGA--------------CGGCGAGGCTGCGCCTCCCCAACCATCTCCCACTTCAAGGAGGGCGGCCTGCCGATGGGAGGACTTGCTCAGGTGGAATTCAGTGGACGACGCCGAGGCCCGAAGTAGGGGACATCCAGCATTTCCCTCTTTCCCTGCTGGCTTGGCCTCCGCCATTTTGTGTACAGTGGCGCGGCCACCTCGGCTTCCCGCCCTTCCCCGCTCTTCGTAG---TTTGTTCCCCAGCTTCCGAAAACTGATCTAGAAGGCCAGGGGAGGGGGTGGTCAAACCTCTCTGGAAGGGATGAGGGTGGGGAGTGAAGCGAGCAGGGAAAGGCCGGGCAGTTGGGTGGAGGGAGGATCGGGGCTGCCGGGCGCGCTCCCGATGGAAATGGCGCCGGATGGGCCTGGCCTCCCACCGCGGCCTCCCTTCCTCCGCAGTCTCGGCAGGGCTACCTGGGCTGACGGGACTGCGAGTGACTTCTGACGCAGATTCCCAAGATGAGAGAGGCTGGAGCTGGGGGAGGAAAGCCAATGGCGACGAAGGTGCTCGACTCCCAAATCCAGGACAAAGGAGGCCGCCTGCCTCCTTTGTAATTCCGCCGCCCAGTGGCGAAGGGTTTTAAGCCAGGCTTGGCTGCTGG
>gene=chr10_70092084-70092728; species=canFam
CGGAGG--------------GGGGCAAACTACCCCCCCCCGGGGAATTCCCACTTCACGGAGGGCGGCCTGCGGGGGGGAAAACTTGCTCAGGTGAAATTCGGAGGACCCCTTTGAAGCCCGGAGTGGGGGTCATCCAGCATTTCCCCTCTTCCCTGCTGGTTTGGCCTCCGCCATCTTGGGTACGGTGGCGCGGCCACCTCGGCTTCCCGCCCTTCCCC-CTCTTACTAC-TTTTTGCCCCTCAGCTTCCGAAAACTGATTTAGAAGGTCGGG-----GGGAGGTCAGAGCGCCCCGGAAGGGATGAGGGTGGGGAGCGAAGCGAGCAGGGAAAGGCTGGGCATTTGGGGTGGGGGGGGGTCTGGGCTGGCGGGCGCGCTCCCGATGGAAATGGCGCCGGATGGGCCTGGCCTCCCACCGCGGCCTGCCTTCCTCCGCAGTCTCGGCTGGGCTACCAGGGCTGGCGGGACTGCGAGTGACTTCTGACGCAGATTCCCAAGATGAGAGAGGCTGGAGCTGGGGGAGGAAAGCCAATGGCGACGAAGGCGCTCAACTCCCAAATCCAGGACAAAGGAGGCAGACGGCCTCCTTTGTAATTCCGCCGCCCGGTGGCGAAGGTTTTAAAGCCAAGCTTGGCTGCGGA
>gene=chr10_70092084-70092728; species=equCab
CGAAGC--------------CGGCTAGGCTGCTCCTCCCC--CCGATCTCCACTTCTAGAAGGGTGTCCTGCTGGCGGGAAGTCTTGCTCGGGCAGAATTCTGTGGACGAAGACGAGATCCCAAGAGGGAGTCACCCAGCATTTCCCCTCTTGGCGCGCGGTTTGG-CTCCGCCATTTTGGGTACGGTGGCGTGGACACCTCGGCTTCGCGCCCTTCCTC--TCTTTCTAC-TGTTTCCCCTTCACCCTACGAGAACTGGTTAGAAAGCCCGGG-----GGGTGGTGAGAGCGCCCTGGACGGGGTGAGAGTGGGAAG-GAAGCGAGCAGGGAGAGGCTGGGCCCGCGGGTGGGGGAGGTG-CTGGGCTGGCGGGCGCGCTCCCGATGGAAATGGCGCCGGATGCGCCTGGCCTCCCCCCGCGGCCTCCCTTCCTCCGCAGTCTCGGCTGGGCTACCTGGGCTGGCGGGACTGCGAGTGACTTCTGACGCAGATTCCCAAGATGAGAGAGGCTGGAGCTGGGGGAGGAAGGCCAATGGCGACGAAGGCGCTCAACTCCCAAATCCAGGACAAAGGAGGCGGACGGTCTCCTTTGTAATTCCGCCGCCCGGTGGCGAAGGTTTTTAAGCCAGGCTTGGCTGCGGA
>gene=chr10_70092084-70092728; species=gorGor
--------------------------------------------------------------------------------------------------------------------------------------------------------------------------------------------------------------------------------------------------------------------------------------------------------------------------------------------------------------------------------------------------------------------------------------------------------------------------------------------------------------------------------------------------------------------------------------------------------------------------------------------------------------------
>gene=chr10_70092084-70092728; species=panTro
CGGAGGCCGCCGCTTGGAAGCGGCGGGGCTGCGCCTCCCCGACCATCTCCCACTTCAGGGAGGGCGGCTTGCCGATGGGAGGACTTGCTCAGGTGGAATTCAGTGGACGACGCCGAGGCCCGAAGTAGGGGACATCCAGTATTTCCCCCTTTCCCTGCTGGCTTGGGCTCCGCCATTTTGGGTACAGTGGCGCGGCCACCTCGGCTTCCCGCCCTTCCCCGCTCTTTTTACTTTTTTGTTCCCCAGCTTCCGAAAACTGATCTAGAAGGCCAGGGGAGGGGGTGGTCAAAGCTCCCTGGAAGGGATGAGGGTGGGTAGTGAAGCGAGCAGGGAAAGGCCGGGCAGTTGGGTGGAGGGAGGATCGGGGTTGCCGGGCTCGCTCCCGATGGAAATGGCGCCGGATGGGCCTGGCCTCCCACCGCGGCCTCCCTTCCTCAGCAGTCTCGGCAGGGCTACCTGGGCTGACGGGACTGCGAGTGACTTCTGACGCAGATTCCCAAGATGAGAGAGGCTGGAGCTGGGGGAGGAAAGCCAATGGCGACGAAGGTGCTCAACTCCCAAATCCAGGACAAAGGAGGCAGACGGCCTCCTTTGTAATTCTGCCGCCCGGTGGCGAAGGGTTTTAAGCCAGGCTTGGCTGCTGG
>gene=chr10_70092084-70092728; species=papHam
CGGAGGCCGCCGCTTGGAAGCGGCGGGGCTGCGCCTCCCGGACCATCTCCCACTTCAAGGAGGGCGGCCTGCCGATGGGAGGACTTGCTCAGGTGGAACTCAGTGGACGACGCCGAGGCCCGAAGTAGGGGACATCCAGCATTTCCCCCTTTCCCTGCTGGCTTGGCCTCCGCCATTTTGGGTACAGTGGCGCGGCCACCTCGGCTTCCCGCCCTTCCCCGCTCTTTTTAC-TTTTTGTCTCCCAGCTTCCGAAAACTGATTTAGAAGGCCAGGGGAGGGGGTGGTCAAAGCTCCCTGGAAGGGATGAGGGTGGGTAGTGAAGCGAGCAGGGAAAGACCGGGCAGTTGGGTGGAGGGAGGATCGGGGTTGCCGGGCGCGCTCCCGATGGAAATGGCGCCGGATGGGCCTGGCCTCCCACCGCGGCCTCCCTTCCTCCGCAGTCTCGGCAGGGCTACCTGGGCTGACGGGACTGCGAGTGACTTCTGACGCAGATTCCCAAGATGAGAGAGGCTGGAGCTGGGGGAGGAAAGCCAATGGCGACGAAGGTGCTCAACTCTCAAATCCAGGACAAAGGAGGCAGACGGCCTCCTTTGTAATTCCGCCGCCCGGTGGCGAAGGGTTTTAAGCCAGGCTTGGCTGCTGG
>gene=chr10_70092084-70092728; species=ponAbe
CGGAGGCCGCCGCTCGGAAGCGGCGGAGCTGCGCCTCCCCGACCATCTCCCACTTCAAGGAGGGCGGCCTGCCGATGGGAGGACTTGCTCAGGTGGAATTCAGTGGACGACGCCGAGGCCCGAAGTAGGGGACATCCAGCATTTCCCCCTTTCCCTGCTGGCTTGGCCTCCGCCATTTTGGGTACAGTGGCGCGGCCACCTCGGCTTCCCGCCCTTCCCCGCTCTTTTTAC-TTTTTGTTCCCCAGCTTCCGAAAACTGATCTAGAAGCCCAGGGGAGGGGGTGGTCAAAGCTCCCTGGAAGGGATGAGGGTGGGCAGTGAAGCGAGCAGGGAAAGGCCGGGCAGTTGGGTGGAGGGAAGATCGGGGTTGCTGGGCGCGCTCCCGATGGAAATGGCGCCGGATGGGCCTGGCCTCCCCCCGCGGCCTCCCTTCCTCCGCAGTCTCGGCAGGGCTACCTGGGCTGACGGGACTGCGAGTGACTTCTGACGCAGATTCCCAAGATGAGAGAGGCTGGAGCTGGGGGAGGAAAGCCAATGGCGACGAAGGTGCTCAACTCCCAAATCCAGGACAAAGGAGGCAGACGGTCTCCTTTGTAATTCTGCCGCCCGGTGGCGAAGGGTTTTAAGCCAGGCTTGGCTGCTGG
>gene=chr10_70092084-70092728; species=rheMac
CGGAGGCCGCCGCTTGGAAGCGGCGGGGTTGCGCCTCCCGGACCATCTCCCACTTCAAGGAGGGCAGCCTGCCGATGGGAGGACTTGCTCAGGTGGAACTCAGTGGACGACGCCGAGGCCCGAAGTAGGGGACATCCAGCATTTCCCCCTTTCCCTGCTGGCTTGGCCTCCGCCATTTTGGGTACAGTGGCGCGGCCACCTCGGCTTCCCGCCCTTCCCCGCTCTTTTTAC-TTTTTGTCTCCCAGCTTCCGAAAACTGATTCAGAAGGCCAGGGGAGGGGGTGGTCAAAGCTCCCTGGAAGGGATGAGGGTGGGTAGTGAAGCGAGCAGGGAAAGACCGGGCAGTTGGGTGGAGGGAGGATCGGGGTTGCCGGGCGCGCTCCCGATGGAAATGGCGCCGGATGGGCCTGGCCTCCCACCGTGGCCTCCCTTCCTCCGCAGTCTCGGCAGGGCTACCTGGGCTGACGGGACTGCGAGTGACTTCTGACGCAGATTCCCAAGATGAGAGAGGCTGGAGCTGGGGGAGGAAAGCCAATGGCGACGAAGGTGCTCAACTCTCAAATCCAGGACAAAGGAGGCAGACGGCCTCCTTTGTAATTCCGCCGCCCGGTGGCGAAGGGTTTTAAGCCAGGCTTGGCTGCTGG
>gene=chr10_70360376-70360550; species=hg19
AAACACCATGATAATAATACCAAAAAGCAGTTTGCAGAACTGTTCCACTGTAGAGGCTTCCTCTGCAGAAGCAAGCAAGATGGCTACCTCGTGGGCTTCGCTGTGAAGAATGCAGAGGCTAATTAAGACAGACTTTAAGGGGAAAAAAGGGTATTTCCCTGCTTCATCTTTATG
>gene=chr10_70360376-70360550; species=bosTau
AAACACCATGATAATAATACCAAAAAGCAGTTTGCAGAACTGTTCCACTGTAGAGGCTTCCTCTGCAGAAGCAAGCAAGATGGCTACCTCGTGGGCTTCGCTGTGAAGAATGCAGAGGCTAATTAAGACAGACTTTAAGGGGAAAAAAGGGTATTTCCCTACTTCATCTTTATG
>gene=chr10_70360376-70360550; species=calJac
AAACACCATGATAATAATACCAAAAAGCAGTTTGCAGAACTGTTCCACTGTAGAGGCTTCCTCTGCAGAAGCAAGCAAGATGGCTACCTCGTGGGCTTCGCTGTGAAGAATGCAGAGGCTAATTAAGACAGACTTTAAGGGGAAAAAAGGGTATTTCCCTACTTCATCTTTATG
>gene=chr10_70360376-70360550; species=canFam
AAACACCATGATAATAATACCAAAAAGCAGTTTGCAGAACTGTTCCACTGTAGAGGCTTCCTCTGCAGAAGCAAGCAAGATGGCTACCTCGTGGGCTTCGCTGTGAAGAATGCAGAGGCTAATTAAGACAGTCTTTAAGGGGAAAAAAGGGTATTTCCCTACTTCATCTTTATG
>gene=chr10_70360376-70360550; species=equCab
AAACACCATGATAATAATACCAAAAAGCAGTTTGCAGAACTGTTCCACTGTAGAGGCTTCCTCTGCAGAAGCAAGCAAGATGGCTACCTCGTGGGCTTCGCTGTGAAGAATGCAGAGGCTAATTAAGACAGACTTTAAGGGGAAAAAAGGGTATTTCCCTATTTCATCTTTATG
>gene=chr10_70360376-70360550; species=gorGor
AAACACCATGATAATAATACCAAAAAGCAGTTTGCAGAACTGTTCCACTGTAGAGGCTTCCTCTGCAGAAGCAAGCAAGATGGCTACCTCGTGGGCTTCGCTGTGAAGAATGCAGAGGCTAATTAAGACAGACTTTAAGGGGAAAAAAGGGTATTTCCCTACTTCATCTTTATG
>gene=chr10_70360376-70360550; species=panTro
AAACACCATGATAATAATACCAAAAAGCAGTTTGCAGAACTGTTCCACTGTAGAGGCTTCCTCTGCAGAAGCAAGCAAGATGGCTACCTCGTGGGCTTCGCTGTGAAGAATGCAGAGGCTAATTAAGACAGACTTTAAGGGGAAAAAAGGGTATTTCCCTACTTCATCTTTATG
>gene=chr10_70360376-70360550; species=papHam
AAACACCATGATAATAATACCAAAAAGCAGTTTGCAGAACTGTTCCACTGTAGAGGCTTCCTCTGCAGAAGCAAGCAAGATGGCTACCTCGTGGGCTTCGCTGTGAAGAATGCAGAGGCTAATTAAGACAGACTTTAAGGGGAAAAAAGGGTATTTCCCTACTCAATCTTTATG
>gene=chr10_70360376-70360550; species=ponAbe
AAACACCATGATAATAATACCAAAAAGCAGTTTGCAGAACTGTTCCACTGTAGAGGCTTCCTCTGCAGAAGCAAGCAAGATGGCTACCTCGTGGGCTTCGCTGTGAAGAATGCAGAGGCTAATTAAGACAGACTTTAAGGGGAAAAAAGGGTATTTCCCTACTTCATCTTTATG
>gene=chr10_70360376-70360550; species=rheMac
AAACACCATGATAATAATACCAAAAAGCAGTTTGCAGAACTGTTCCACTGTAGAGGCTTCCTCTGCAGAAGCAAGCAAGATGGCTACCTCGTGGGCTTCGCTGTGAAGAATGCAGAGGCTAATTAAGACAGACTTTAAGGGGAAAAAAGGGTATTTCCCTACTCAATATTTATG
>gene=chr10_70480601-70480885; species=hg19
aacttaaagtataataataatttaaaaaaaGAATGTTACGGGGCATATCCTTTCTCTCAAATAATGGAACGAGGTTAAAAAAAAAAGGTTAAACATAAAATGGCGGCGGGCTGGATCGGATCACGTGACCGCCATTTCTTTCCTTCCCACCCAAAGGAAAGCCCTTCCTTCAGAGCAAGCGCAAGACATATAGCCCCGCTCATTGTTAAGCGAGGCCAAGGCAACCCTTAGGCGCGCTCTATTTCCCCTTTCGTAGCGAAAGGGCCAGGCGTATTGAGCGGTCA
>gene=chr10_70480601-70480885; species=bosTau
--------------------------AGGAAGATGTCACTGGATATAGTCATTCTCCCACGTACCTGAATACAAAA-AAAAAAAAA----GAACCCAAAATGGCGGCGAGCTCAT--GGATCACATGACTCCCGATTCTTTCCTTCCCACACTCGGCGAAGCTTCTTCCTTTGAGCTTGCGCAAGATA--CAGACAGGCTCATTGTCATACAAGGGCAAGGTAACCCGTAGGCAAGCTCCGATTCCAGTTGCGTAGTGAAAGGGGTGAGCGCATTGAGCTACCT
>gene=chr10_70480601-70480885; species=calJac
----------------------------AAGAATGTTACAGGGTATATCCTTTCTCCCAAATAATTAAACGAAGGAGAAAAAAAAT-GGAAAACATAAAATGGCGGCGGCCCGAATTGGATCACGTGACCGCCTTTTCTTTCCTTCCCACCCACAGGAAAGCCCTTCCTTCAGAGC-AGCACAAGACGTATAGCCCCGCTTATTGTTAAGCGAGACCAAGGCAACCCTTAGGCGCGCTCTATTTCTCGCTTCGTAGCTAAAGGGTCGGGCGTATTGAGCGGTCA
>gene=chr10_70480601-70480885; species=canFam
------------------------------AGACAGTACAGGCTATGTCCACTCTTTTAAGTACCTGAAAGAAAAA-AAGAAAAAAGAAAAAGTACAAAATGGCGGCGGGCTGACC-GGGTCACGTGACCGCCGGTTCTTCCCCGCCCACCCTCCGAAAAGGCGTCTCTTCGGAGCTGGCGCGAGACA--CGGCCC-GCTCATTGTTGTGGGAAGCTCAGGTAACTCTCAGGCGCGCTCCAGTGCTGGCTGCGTAGCGCAGGCGGCGGGCGCATTGAGCGGGCG
>gene=chr10_70480601-70480885; species=equCab
--------------------TTTAAACAGAAGATGCCACAGGATATACCCTTTCTTCCAATTACTTTAATGAACTA-GAAGAAAAAGAAAATATACAAAATGGCGGCGGCCTCATC-AGATCACGTGACTGCAGATTCTTTCCTTCCCACACTCTC-AAAGTCTTTCCCTTAGAGCTTGCGCGTGACA--CAGCCCTGCTTATTGTTATGCAAAGCCAAGGTAACCCTTAGGCGCGCTCTGGTTCTAGCCGCGTAGTG--AGAGGTGGGCGTACGGAGCGAGGT
>gene=chr10_70480601-70480885; species=gorGor
aacttaaagtataataataat----aaaaaaaATGTTACAGGGCATATCCTTTCTCCCAAATAATGGAACGAGGTTAAAAAAAAAAGGTTAAACATAAAATGGCGGCGGGCTGGATCGGATCACGTGACCGCCATTTCTTCCCTTCCCACCCAAAGGAAAGCCCTTCCTTCAGAGCAAGCGCAAGACATATAGCCCCGCTCATTGTTAAGCGAGGCCAAGGCAACCCTTAGGCGCGCTCTATTTCCCCTTTCGTAGCGAAAGGGCCAGG---------------
>gene=chr10_70480601-70480885; species=panTro
aacttaaagtataataataattaaaaaaaaGAATGTTACAGGGCATATCCTTTCTCCCAAATAATGGAACGAGGTTAAAAAAAAAAGGTTAAACATAAAATGGCGGCGGGCTGGATCGGATCACGTGACCGCCATTTCTTTCCTTCCCACCCAAAGGAAAGCCCTTCCTTCAGAGCAAGCGCAAGACATATAGCCCCGCTCATTGTTAAGCGAGGCCAAGGCAACCCTTAGGCGCGCTCTATTTCCCCTTTCATAGCGAAAGGGCCAGGCGTATTGAGCGCTCA
>gene=chr10_70480601-70480885; species=papHam
aacttaaagtat------aattaaaaaaaaaaaTGTTACAGGGTATATCCTTTCTCCCAAATAATGGAACGAGATTTaaaaaaaaaGGGAAAACATAAAATGGCGCAGGCCTGACTCGGATCACGTGACCGCCATTTCTTTCCTTCCCACCCAGAGGAAAGCTCTTCCTTCAGAACAAGCGCAAGACATACAGCCCGGCTCATTGTTAAGCGAGGCCAAGGCAACCCTTAGGCGCGCTCTATTTCTCCCTCCGTAGCGAAAGGGCCAGGCGTATTGAGCCGTCA
>gene=chr10_70480601-70480885; species=ponAbe
aacttaaagtat-------ataaaaaaaaaagaTGTTACAGGGTATATCCTTTCTCCCAAATAATGGAACGAGGTAAAAAAAAAAAGGTTAAACATAAAATGGCGGCCGGCTGGATCGGATCACGTGACCGCCATTTCTTTCCTTCCCACCCAAAGGAAAGCCCTTCCTTCAGAGCAAGCGCAAGACATATAGCTCCGCTCATTGTTAAGCGAGGCCAAGGTAACCCTTAGGCGCGCTCTATTTCCCCCTTCGTAGCGAAAGGGCCAGGCGTATTGAGCGGTCA
>gene=chr10_70480601-70480885; species=rheMac
[truncated: 8,810,568 more chars]
