# Supplementary material for: Combining phylogenetic footprinting with motif models incorporating intra-motif dependencies
Source: BMC Bioinformatics. 2017 Mar 1;18:141. doi: 10.1186/s12859-017-1495-1 (PMC5333389; doi:10.1186/s12859-017-1495-1)
Supplement: Supplementary file 2 — Sequence data. This archive contains data files of alignments of the ChIP-seq positive regions and negative control regions for each of the 35 TFs in FASTA format. (ZIP 83763.2 kb) [file 12859_2017_1495_MOESM2_ESM.zip › Znf143/Znf143_(16618-1-AP)_neg.txt]

>gene=chr20_67102-68102; species=hg19
TTTTCTCCTTTGGTAGTGGGGATGGGGGGCATAATGTTACATTGGGCctctctcctctctctctttctctctccctctcCTTTTAAAATGTTTCCTCTCTCTCAATATTTCATTTCTTATTTGTATTTCTGAATGAGGGAAAAGAGTTGATGGGACAGCGGAACGGGAAAAAGAAGAGCACCAATAAAACCTGTTTTCCTGTTTTCACTATTTTCATTCCAAATTCCTTCTGTCTCATAATTGATGGAATCTTATGAACTTATTAGTTAAAAAGTGTCTTTCTTGTTTCACAGGAATTCATATCGGGGTGATCACTCAGAAGAAAAGGTGAATACCGGATGTTGTAAGCTATTGAACTGCCACAAGTGATATCTTTACACACCATTCTGCTGTCATTGGGTATGTACAAAGTGCTGCATACAGACAGAGGAGAAGGACAATTGAGCCCATCTAAAGTTAACAAAAACTTCCTCTTGGGGCTGTTTCTTTCCATCAGACCT
>gene=chr20_67102-68102; species=bosTau
-------------------------------------------------------------------------------------------------------------------------------------------------------------------------------------------------------------------------------------------------------------------------------------------------acaaaaattaatatggggg---tgacttggatggaaaGGATGATAATGGATGTCATGAGCTGTAGGTTTGAAACAAGTTGGATCTTGATATAGCATTCTGCTA-CTT-GGATATATACACAGTATTGTATACAGAGA---GAAAA--GTAATGGGCCCCATCCAGGGTTAA-GAGGACATTG-GGGGGAATTGTTTCTTTCCATCAGAACT
>gene=chr20_67102-68102; species=calJac
--------------------------------------------------------------------------------------------------------------------------------------------------------------------------------------------------------------------------------------------------------------------------------------------------------------------------------------------------------------ATTGGACTGCCACAAGTGATACCTTTACACACCATTCTGCTGTCACTGGGTATGTACAAAATGTTTCATACAGGCAGAGGAGAAAGGCAATCGACCC------AAGTTAAAAAAAACT---TCTTGGGGCTGTTGCTTTCCATCAGACCT
>gene=chr20_67102-68102; species=canFam
------------------------------------------------------------------------------------------------------------------------------------------------------------------------------------------------------------------------------------------------------------------------------------------------------------------GGCAATCATTCAGATGGAGCAGAGGATACTGGAAGTCAAAAGCTATTGGTCTAAAAT-------ATCTTTATGTACCATTCTGCTATCACTGTGTGTATTTGTAGTACTGTATATTTATAGAGGAGAA--GTAATTGGCCCCATCTAGGGTTAAGGAAAATTTCCTTTGGGAGTTGTTACTTCCCATCAGACCC
>gene=chr20_67102-68102; species=equCab
-------------------------------------------------------------------------------------------------------------------------------------------------------------------------------------------------------------------------------------------------------------------------------------------------------------atTGGGGCAATCATTCAGATGGAAAGGAGGACACTGGGTGTCATAAGCTATTGGCGTGAAACAAGTGGGATCTTGACATAGCATTCTGCTTTCACTGTATATATATATGGTGCTGCATAAAGAGAGAGGAGAA--GTAATTGGCCCCATCTAGAGTTAAGGACGACTTCCTTTGGGAGTTGTTTCTTTCCATCAGACTC
>gene=chr20_67102-68102; species=gorGor
TTTTCTCCTTTGGTAGTGGGGATGGGGGGCAGAATGTTACATTGGGtctctctcctctctctctttctctctccctctcCTTTTAAAATGTTTCCTCTCTCTCAATATTTCATTTCTTATTTGTATTTCTGAATGAGGGAAAAGAGTTGATGGGACAGCGGAACGGGAAAAAGAAGAGCACCAATAAAACCTGTTTTCCTGTTTTCACTATTTTCATTCCAAATTCCTTCTGTCTCATAATTGATGGAATCTTATGAACTTATTAGTTAAAAAGTGTCTTTCTTGTTTCACAGGAATTCATATTGGGGTGATCACTCAG-----AAGGTGAATACCGGATGTTGTAAGCTATTGGACTGCCACAAGTGATATCTTTACACACCATTCTGCTGTCATTGTGTATGTACAAAGTGCTGCATACAGACAGAGGAGAAGGACAATTGAGCCCATCTAAAGTTAACAAAAACTTCCTCTTGGGGCTGTTTCTTTCCATCAGACCT
>gene=chr20_67102-68102; species=panTro
TTTTCTCCTTTGGTAGTGGGGATGGGGGGCATAATGTTACATTGGGCctctctcctctctctctttctctctccctctcCTTTTAAAATGTTTCCTCTCTCTCAATATTTCATTTCTTATTTGTATTTCTGAATGAGGGAAAAGAGTTGATGGGACAGCAGAACGGGAAAAAGAAGAGCACCAATAAAACCTGTTTTCCTGTTTTCACTATTTTCATTCCAAATTCCTTCTGTCTCATAATTGATGGAATCTTATGAACTTATTAGTTAAAAAGTGTCTTTCTTGTTTCACAGGAATTCATATTGGGGTGATCACTCAGAAGAAAAGGTGAATACCGGATGTTGTAAGCTATTGGACTGCCACAAGTGATATCTTTACACACCATTCTGCTGTCATTGGGTATGTACAAAGTGCTGCATACAGACAGAGGAGAAGGACAATTGAGCCCATCTAAAGTTAACAAAAACTTCCTCTTGGGGCTGTTTCTTTCCATCAGACCT
>gene=chr20_67102-68102; species=papHam
TTTTCTCCTTTGGTAGTGGGGATGGGGGGCACAATGTTACACTGGGCctctctcctctctctctttctctctccctctcCTTTAAAAATGTTTCTTCTCTCTCAATATTTCATTTCTTATTTGTATTTCTGAATGAGGGAAAAGAGTTGATGGGACAGTGGAGTGGGAAAAAGAAGAGCACCAATAAAACCTCTTTTCCTG-TTTCACTATTTTCATTCCAAATTCCTTCTATCTCATAATTGATGGAATCTTTTGAACTTATTAGTTAAAAAGTGTCTTTCTTGTTTCACAGGAATTCATACTGGGGTGATCACTCAGAAGAAAAGGTGAATACCAGATGTTGTAAGCTATTGGACTGCCACAAGTGATATCTTTACACACCATTCTGCTGTCACTGGGTATGTATGAAGTGCTGCATACAGACAGAGGAGAAAGGCAATTGACCTCATCTAAAGTTAACCAAAACTTTCTCTTGGGGCTGTTTCTTTCCATCAGACCT
>gene=chr20_67102-68102; species=ponAbe
TTTTCTCCTTTGGTAGTGGGGAT-GGGGACACAATGTTACATTGGGCctctctcctctctctctttctctctccctctcCTTTTAAAATGTCTCCTCTCTCTCAATATTTCATTTCTTATTTGTATTTCTGAATGAGAGAAAAGAGTTGATGGGACAGCGGAGTGGGAAAAATAAGAGCACCAATAAAA--------CCTGTTTTCACTATTTTCATTCCAAATTCCTTCTATCTCATAATTGATGGAATCTTATGAACTTATTAGTTAAAAACTGTCTTTCTTGTTTCACAGGAATTCATACTGGGGTGATCACTCAGAAGAAAAGGTGAATACC-GATATTGTAAGCTACTGGACTGCCACAAGTGATATCTTTACACACCATCCTGCTGTCATTGGGTATGTACAAAGTGCTGCATACAGACAGAGGAGAAAGACAATTGACCCCATCTAAAGTTAACAAAAACTTCCTCTTGGGGCTGTTTCTTTCCATCAGACCT
>gene=chr20_67102-68102; species=rheMac
TTTTCTCCTTTGGTAGTGGGGATGGGGGGCACAATGTTACACTGGGCCTCTCTCCTCTCTCTCTT----TCTCCCTCTCCTTTAAAAATGTTTCCTCTCTCTCAATATTTCATTTCTTATTTGTATTTCTGAATGAGGGAAAAGAGTTGATGGGACAGTGGAGTGGGAAAAAGAAGAGCACCAATAAAACCTCTTTTCC-GGTTTCACTATTTTCATTCCAAATTCCTTCTATCTCATAATTGATGGAATCTTATGAACTTATTAGTTAAAAAGTGTCTTTCTTGTTTCACAGGAATTCATACTGGGGTGATCACTCAGAAGAAAAGGTGAATACCAGATATTGTAAGCTATTGGACTGCCACAAGTGATATCTTTACACACCATTCTGCTGTCACTGGGTATGTATGAAGTGCTGCATACAGACAGAGGAGAAAGGCAATTGACCTCATCTAAAGTTAACCAAAACTTTCTCTTGGGGCTGTTTCTTTCCATCAGACCT
>gene=chr20_69150-70150; species=hg19
TCAGTCTTCCCCTTCAGAATCAATCAATGTTACCAATTTCTTATATATCCTAGCAAATACAAATATATTTATATTTGCATGTGTATACCTTTTAGATTTTTAAAAAATGCAATTGCAAATGCACCATGTGAATTGTTCTGCAATGTACTAGCAATATATTAGAGACATCTTATCCATACATAAACCTAGTTCATTATTTTTAATCGATAAGTAAAACTTTGAGGAGGAGCAGATGAATTGCCTCACATTAATTACTCCGCTACTGATGAAAAATAGGTCTTTAATTATCAAAAACAATTCAGCAAGAAAAATTTGTAAACAAATGTATGTCTTTTCATTTATGACTGGACACGTGGacacacacacacacacacacacacacacaGTCAAACCACCTAccagaaaagctgaactattcttctctcctatcaccagttgcaagagtgtcagcttcccacaccctcatcagtcctttttgttttttctactacattcagttt
>gene=chr20_69150-70150; species=bosTau
TCAGTCTTCTCTTTCAGAATCAATCAATCTAACCAATTAGTTGTATATCCTAGCAGATGCAAA-ATTTA--TATG--------------TCTCATGTTTTT-AAAAACACAAT-ATAAATTAATCATATGGATTCTTCTGCAATGTACCAGCATTGTATCAGAGA---CTTATCAGTGCATGAACCTACTTCATTATTTTTAATTTATACACCGAATATATGGCTGGGG-TTGTAAATTTCCCtattttacttggtctgctaCAGCTGA-AAACCAGTCTTTAATTATTAG-AACAATTTGGCAAAGAAAATTAGTAAGCAAATGCACGTCTTTCCACTTATGGC--------------AATGCACAGACAC--ACACATACTGAGTCAAACAACTGAccaaacaggttacactcctcctcactcttatcacttgctgtgagaatgtccg-tccccaaacactgatcactccatttt--------tatcacattc----t
>gene=chr20_69150-70150; species=calJac
TCAGTCTTACCCTTCAGAATCAATCAATATTACCAATTTCTTATATATCCTAAAAAATACAAATATATT--TATTTACATGTATATATCTTTTAGATTTTT-AAAAATGCAGTTGCAAATGAACCATGTGGATTGTTCTGCAATGTACTATGAATATATTAGAGACAACTTATCCATACATAAACCTAGTTCATTATGTTTAATCAATAAGTAAAACTTTGAGGAGGAGGAGATGAATGTCCTCACATTAATTACTCCACTACTGATGAAAAACAGGTCTTTAATTATTACAAACAATTCAGCAAGAAAAATTTGTAAACAAATATATACCTTTCCATTTATGACTGGacac----acacacacacacacacacacacacacacaGTCAAACCACCTACCAGAAAAGTTGAAGTA-----CTCTCCTATCTCCAGTTGCAAGAGTAACAGCTTCCAA-ACCCTCATCAGTCCTTTTC--TTCTTCTACTACATTC----T
>gene=chr20_69150-70150; species=canFam
TCAATTTTC-CTTTCAGAATCAATCAATCATACCAATTACTTGTA------cacacacacatatatata--taca----------------TTAGATTTTT-TAAAACTCAAC-GTAAATGAACCATGTGGATTCTTCTCTAAGATACTACC----TGTTAGAGATTTCTTATCAATATAGAAATTTAC-TTATTATTATTAAAAGATGCATAGAATTTATAGAGGATA--GGTGAATT---------------------------------------------------------------------------------------------------------------------------------------------------------------------------------------------------------------------------------------------------------------------
>gene=chr20_69150-70150; species=equCab
TCAGTCTTCTCTTTCACAATCAATTAATCTTACCAATTATTTGTATATCCTTACACACACACACATAAA--TATC----------------TTAGATTTTT-AAAAATCCAAT-GTAAATGAACCGTGTGGATTCTTCAGTAAATTACTAGCAGTATGTTAGAGACTTCTTATCAATATATAAACCTACTTCATTAT--TTAATGCATACATAGAACTTACGGCAGGTG--GTTGACTTCCCTTAATTTAATCGGCCCACTACTGCTGGAAAACCAGTTTTTAATTATCAGAAACAACTCAGCAAGGAAAATTTATAAACAAATGTATGTCTTTCTACTTATAAC-----------ccacacccacccacacacacacacacacagtgaaacaacccaccaaatgagctatactacttttcactcttattatt--ctgtgag--tgtcagcttcccacacactcgtcact--atttt--------tatcacattc----t
>gene=chr20_69150-70150; species=gorGor
TCAGTCTTCCCCTTCAG----AATCAATGTTACCAATTTCTTATATATCCTAGCAAATACAAATGTATTTATATTTGCATGTGTATACCTTTTAGATTTTTAAAAAATGCAATTGCAAATGCACCATGTGAATTGTTCTGCAATGTACTAGCAATATATTAGAGACATCTTATCCATACATAAACCTAGTTCATTATTTTTAATCAATAAGTAAAACTTTGAGGAGGAGCAGATGAATTGCCTCACATTAATTACTCCGCTACTGATGAAAAATAGGTCTTTAATTATCAAAAACAATTCAGCAAGAAAAATTTGTAAACAAATGTATGTCTTTTCATTTATGACTGGACACGTGGacacacacacacacacacacacacacacagtcaaaccacctgccagaaaagctgaactattcttctctcctatcaccagttgcaagagtgtcagcttcccacaccctcatcagtcctttttgttttttctactacattcagttt
>gene=chr20_69150-70150; species=panTro
TCAGTCTTCCCCTTCAGAATCAATCAATGTTACCAATTTCTTATATATCCTAGCAAATACAAATATATTTATATTTGCATGTGTATACCTTTTAGATTTTTTAAAAATGCAATTGCAAATGCACCATGCGAATTGTTCTGCAATGTACTAGCAATATATTAGAGACATCTTATCCATACATAAACCTAGTTCATTATTTTTAATCAATAAGTAAAACTTTGAGGAGGAGCAGATGAATTGCCTCACATTAATTACTCCACTACTGATGAAAAATAGGTCTTTAATTATCAAAAACAATTCAGCAAGAAAAATTTGTAAACAAATGTATGTCTTTTCATTTATGACTGGACACGTGGacacacacacacacacacacacacacacagtcaaaccacctaccagaaaagctgaactattcttctctcctatcaccagttgcaagagtgtcagcttcccacaccctcatcagtcctttttgttttttctactacattcagttt
>gene=chr20_69150-70150; species=papHam
TCAGTCTTCCCCTTCAGAATCAATCAATGTTACCAATGTCTTATATATCCTAGCAAATACAAATATACT--TATTTGCCTGTGTATACTTTTTAGATTTTTTAAAAATGCAATTGCAAATGCACCATGTGAATTGTTCTGCAATGTACTAGCAATATATTAGAGACATCTTATCCATACATAAACCTAGTTCATTATTTTTAATCAATAAGTAAAACTTTGAGGAGGAGCAGATGAATCTCCTCACATTAATTACTCCGCTACTGATGAAAAATAGGTCTTTAATTATCAAAAACAATTCAGCAAGAAAAATTTGTAAGCAAATGTATGTCTTTCCATTTATGACTGGACACATGG--------acacacacacacacatacacacacaAATCACCTAccagaaaagctgaactactcttctctcctatcaccagctgcaagagtgtcagtttcccatacgctcatcagtcctttttgttttttctactacattc----t
>gene=chr20_69150-70150; species=ponAbe
TCAGTCTTCCCTTTCAGAATCAATCAATGTTACCAATTTCTTATATATCCTAGCAAATACAAATATATT--TATTTACATGTGTATACCTTTTAGGTTTTTTAAAAATGCAATTGCAAATGCACCATGTGAATTGTTCTGCAATGTACTAGCAATATATTAGAGACATCTTATCCATACATAAACCTAGTTCATTGTTTTTAATCAATAAGTAAAACTTTGAGGAGGAGCAGATGAATCTCCTCACATTAATTTTTCCGCTACTGATGAAAAACAGGTCTTTAAATATCAAAAACAATTCAGCAAGAAAAATTTGTAAACAAATGTGTGTCTTTCCACTTATGACTGGGCACATGG----------ACACACACACACACACACAGTCAAACCACCTAccagaaaagctgaactactcttctctcctatcaccagttgcaagagtgtcagcttcccatacccttatcagtcctttttgttttttctgctacattc----t
>gene=chr20_69150-70150; species=rheMac
TCAGTCTTCCCCTTCAGAATCAATCAATGTTACCAATGTCTTATATATCCTAGCAAATACAAATATACT--TATTTGCCTGTGTATACTTTTTAGATTTTTTAAAAATGCAATTGCAAATGCACCATGTGAATTGTTCTGCAATGTACTAGCAATATATTAGAGACATCTTATCCATACATAAACCTAGTTCATTATTTTTAATCAATAAGTAAAACTTTGAGGAGGAGCAGATGAATCTCCTCACATTAATTACTCTGCTACTGATGAAAAATAGGTCTTTAATTATCGAAAACAATTCAGCAAGAAAAATTTGTAAGCAAATGTATGTCTTTCCATTTATGACTGGACACATGG--------acacacacacacacatacacacacaAATCACCTACCAGAAAAGCTGAACTACTCTTCTCTCCTATCACCAGCTGCAAGAGTGTCAGCTTCCCATATGCTCATCAGTCCTTTTTGTTTTTTCTACTACATTC----T
>gene=chr20_74228-75228; species=hg19
cagtatttgactacaaaatgaccactctgtcctttaagaaacagtctcctctcctgCTTAATGTAGTCACATCTGATACAACTTTCCCCATAACCTTTTATGCATTTTCTGTTTTCATGCATATCAGCCCAACTTGCAATTGTCAGTATCTCCAGTCTTTCAACAACTGCTTGTGAAATACCCCTGTACAGGGCAATCCAGAAATGCCAGAAAATTATCAGCTGTCTCTGGATCATCTGTCAACTATGGGGGAAGCTGGATAAATAGTCCAGGTCCTTTGAGCCTCATGTAGAATAACTTTGAGGCTTGGTAATATTTTTTTTTTCCTGTGGTAATTCCCTTATTTGCAGTTCAAGGCTATTATGGGAAGAAAACATAAATGGATGTTAGTTCTTCAAGGTTTTTACTGTAACTGTGCACCCTTTCATTCTTCAAGGTTTTTCTGTAACACTGCACCTTCAGGACCTGATGCCCAATTAAACATTTTTTTAAGTTTTTTG
>gene=chr20_74228-75228; species=bosTau
CAAAGTGTGCCAAC-ACATGTTTGCATTTTCCTTTAGGAAACATTTTCCACGGTTTCACAATCTGGTCGTACCTGATACAACTTTCCTTGTGTCC-CTTTGGCATTTGCCGTTTTCCTGCACACCAGTCTGACTTGCA-CTAGCAGTATCCTCAAAGTACGGTTGATTGCTTGCAAATCAACCCTGTAGGAAgcagtccagaaatgccagggaattatcagttcagtctggatcatctgtcaactattggggatggtggaaaaatattccagctcctctgtccctcaagaatgatagctttg------------------------------------------------------------------------------------------------------------------------------------------------------------------------------------------------------
>gene=chr20_74228-75228; species=calJac
cagtatttacccacaaaacgaccactctgtcctttaagaaacattctcctctcctgCTTAATGTAGTTGTATCTGAT--AACTTTCCATATAACC-TCTATGCAAGTGCTGTTTTTATGCTTATCAGCCAGATCTAC----------ATCCCCAGTCTCTCAGCAGCTGCTTGTGAAATATCCTTGTACAAGGCAATCCAGAAATGCCAGAAAATTATCAGCTGTCTCTGGATTATCTAGCAACTATGGGGGAAGCTGGATACATAGTCCAGGTCCTTTGAGCCTCATGTAGAATAATTTTGGGGCTTGGTA--ATTTTTTTTT-CTTGCGGTAATTCCCTTATTTGCAGTTCAAGGCTATTATGGGGAGAAAACGTAAATGGATTTTAGTTCTTCAAGTTTTTTATTATAACTGTGCATCCTTCCATTCTTCAAGGTTTTTCTGTCACTCTGCACCCTCGGGGACTAATGCACAAGTAAACACTTTTATAAGGTTTTTT
>gene=chr20_74228-75228; species=canFam
cagtatttgcctac-aaatgtccactcactgccttaagaaacactttcctctcttgCATAATCTAGTCATATCTGATGCAACTTTCCTTGGACCC-TTTTGGCATTTA-CATTTTCATGCACATGAG-----CCTGTAATTGGCAGTATCCTCAAAGCATGGTTGATTGTATGTGAAATACCCCTGTACAGAGCAATTCAGAAACAAGAAGGAATTATGAGCTCACTCTAGATCATCTAtcaactattgcgg-tggcagataaatactgtagctcctttcattctc---aaggataattctgaggcttg-----------------------------------------------------------------------------------------------------------------------------------------------------------------------------------------------
>gene=chr20_74228-75228; species=equCab
cagtatttgcttac-aaatgtctgctcactcttttaagaaacattttcctctctcgCACAATACAGTCATGTCTGATACAACGTTCCTTGtatgc-ctttggcatttgccattttcatgcataccaggctgatctgccactagcagtatccccaaagcatggctgattgatggcaaaatatccctgcacagggaaatccagaaatgacaaggaattatcagctcactctgggtaatctatcaactcttggggatggtggataaaccttccag-tcctttgaccctcaagaaggatgactttgaggcttg-----------------------------------------------------------------------------------------------------------------------------------------------------------------------------------------------
>gene=chr20_74228-75228; species=gorGor
cagtatttgactacaaaatgaccactctgtcctttaagaaacagtctcctctcctgCTTAATGTAGTCACATCTGATACAACTTTCCCCATAACCTTTTATGCATTTTCTGTTTTCATGCATATCAGCCCGACTTGCAA-TGTCAGTATCTCCAGTCTTTCAACAACTGCTTGTGAAATACCCC-GTACAGGGCAATCCAGAAATGCCAGAAAATTATCAGCTGTCTCTGGATCATCTGTCAACTACGGGGGAAGCTGGATAAATAGTCCAGGTCCTTTGAGCCTCATGTAGAATAACTTTGAGGCTTGGTAATATTTTTTTTT-CCTGTGGTAATTC-CTTATTTGCAGTTCAAGGCTATTATGGGAAGAAAACATAAATGGATGTTAGTTCTTCAAGGTTTTTACTGTAACTGTGCACCCTTTCATTCTTCAAGGTTTTTCTGTAACACTGCACCTTCAGGACCTGATGCCCaattaaacatttttttaagttttttg
>gene=chr20_74228-75228; species=panTro
cagtatttgactacaaaatgaccactctgtcctttaagaaacagtctcctctcctgCTTAATGTAGTCACATCTGATACAACTTTCCCCATAACCTTTTATGCATTTTCTGTTTTCATGCATATCAGCCCGACTTGCAACTGTCAGTATCTCCAGTCTTTCAACAACTGCTTGTGAAATACCCCTGTACAGGGCAATCCAGAAATGCCAGAAAATTATCAGCTGTCTCTGGATCATCTGTCAACTACGGGGGAAGCTGGATAAATAGTCCAGGTCCTTTGAGCCTCATGTAGAATAACTTTGAGGCTTGGTAATATTTTTTTTT-CCTGTGGTAATTCCCTTATTTGCAGTTCAAGGCTATTATGGGAAGAAAACATAAATGGATGTTAGTTCTTCAAGGTTTTTACTGTAACTGTGCACCCTTTCATTCTTCAAGGTTTTTCTGTAACACTGCACCTTCAGGACCTGATGCCCaattaaacatttttttaagttttttg
>gene=chr20_74228-75228; species=papHam
cggtatttgaccacaaaatgaccactctgttctttaagaaacagtctcctctcctgCTTAATGTAGTCGCATCAGATACAACTTTCCCTATAACC-TTTATGCATTTTCTGTTTTCGTGCATATCAGCCCAACCTGCAACTGTCAGTATCTCCAGTCTTTCAACAACTGCTTGTGAAAtacccctgtatatggcaatccagaaatgccagaaaattatcagctgtctccggatcatctattaactatgggggaagctggataaatagtccaggtcctttgagcctcatgtagaataactttggggcTTGGTAATATTTTTTTTTTCCTGTGGTAATTCCCTTATTTGCAGTTCAAGGCTATTATGGGAAGAAAACA--------------------AATGATTTTA--------------------GTTCTTCAAGGTTTTTCTGTAACACTGCACCATTGGGACCTGATGCCCAATTAAACATTTTTTTAAGTTGTTTG
>gene=chr20_74228-75228; species=ponAbe
cagtatttgaccataaaatgaccactctgtcctttaagaaacagtctcctctcctgCTTAATGTAGTCGCATCTGATACAACTTTCCCTATAACC-TTTATGCATTT--TGCTTTCATGCATATCAGCCCGACCTGCAACTGTCAGTATCTCCAGTCTTTCAACAACTGCTTGTGAAATACCCCTGTACAGGGCAATCCAGAAATGCCAGAAAATTATCAGCTGTCTCTGGATCATCTATCAACTATAGAGGAAGCTGGATAAATAGTCCAGGTCCATTGAGCCTAGTGTAGAATAACTTTGGGGCTTGGTAATATTTTTTTTT-CCTGTGGTAATTCCCTTATTTGCAGTTCAAGGCTATTATGGGAAGAAAACATAGATGGATTTTAGTTCTTCAAGGTTTTTATTGTAACTGTGCACCCTTTCATTCTTCAAGGTTTTTTGGTAACACTGCACCTTCAGGACCTGATGCCCAATTAAACTTTTTTTTAAGTTTTTTG
>gene=chr20_74228-75228; species=rheMac
cagtatttgaccagaaaatgaccactctgttctttaagaaacagtctcctctcctgCTTAATGTAGTCGCATCAGATACAACTTTCCCTATAACC-TTTATGCATTTTCTGTTTTCATGCATATCAGCCCAACCTGCAACTGTCAGTATCTCCAGTCTTTCAACAACTGCTTGTGAAAtacccctgtatatggcaatccagaaatgccagaaaattatcagctgtctccggatcatctgttaactatgggggaagctggataaatagtccaggtcctttgagcctcatgtagaataactttggggcttgGTAATATTTTTTTTT-CCTGTGGTAATTCCCTTATTTGCAGTTCAAGGCTATTATGGGAAGAAAACA--------------------AATGATTTTA--------------------GTTCTTCAAGGTTTTTCTGTAACACTGCACCATTGGGACCTGATGCCCAATTAAACATTTTTTTAAGTTGTTTG
>gene=chr20_75111-76111; species=hg19
GAGGCTTATTTGTAGCCTGGCTGCTGGGCTTCCCTGTGGGATTGTCCTCTGAGCAAACAGAACACAGCCATCCTGCTGGCCAGCAGTTGATAGATGATCTCATGATAATAACAGGTTATAACTCACCTTTTCTTGGATTTCTTGCTTTCCTGATTTCTACATTTCTCCACTGATTTTTTTTAAGGAGGAATTGTCTCTCAACTAAACTATTATATTCAAATCTTTGCTGGAGCTCTGCTCTGCTGGGGGTCTGCTTTAAGACTCTAGAGTCTTattctcctgttttgatctgacttatcttattggtccttttaagtcgtttcctcttatctgatctcttatctcttaatattgaaactcactagaatttaattctagtcctctttttttctcatattattccaacccaccatggtttaccaatttctgtactttaaatgctatccataagcaatcacatttattgatttgcatatgtcgaaccaaccttgcattccaag
>gene=chr20_75111-76111; species=bosTau
--------------------------------------------------------------------------------------------------------------------------------------------------------------------------------------------------------------------------------------------------------------------------------------------------------------------------------------------------------------------------------------------------------------------------------------------------------------------------------------------------------------------
>gene=chr20_75111-76111; species=calJac
-----------------------------------------------------------------------------------------------------------ATAACAGGTTataattcaccttttcttggatttcttgctttcctgatttctatatttctccactgatttttttgagggaggaattgcctctcaactaaactattatactcaaatctttgctggggctctgctttgctgggGGTCTGCTTTAAGATTCTAGTGtcttagtctcctgttttgctctgacttatcctattg----------gtcatttcctcttatctg-------atctcttaaaattgaaactcactagaattcaattctggtcctcgtttt-tctcatattattccaacccaccttggcttatcaatttctgtactttaaatgctatccataagcaatcacatttatttatttgcatatgttgaaccaaccttgcatcc----
>gene=chr20_75111-76111; species=canFam
-------------------------------------------------------------------------------------------------------------------ttttaactcctCTCTTTTTTACTTTCTAACTTCCCTAACTATCCCATTTCCAAACTGATTTT--GGGGGAGGAAAATGCCTCTCCATTCACTTATTATACTCAAAATATTCCCCAAGGTCTGCTTTGG-GAGAAACTAATCTAGTTCtccagtgtcccattctcctgttttgttctgacttacatggttgttccttttgtgcctttttgttctatttg-------agctctcaatattgacactcacccgaat-----cttggccctctttt-atcccatgttattccaactcattatactttatccattactgtagttttaat-----ctgtgag-------------------------------------------------
>gene=chr20_75111-76111; species=equCab
-------tttcctactttggctgcagagctccccataggg--tgtgctctagtcgaccacagtagaacca----actg--------------------------------------tgtaactctcctcttcctcgctttcttacttccctaacttgcccatttccaaactgacttt--gggggtgggaaatgcctctcaactcaattattatactcaaatttttccccaaggtctgcttttg-ggaaaacGAATCTAATTCCCTAGTGTCTcattctcccatttagctctgacttacctggttattccttttgagtctttttgtcttatctg-------agctctcagtagtgacactcatcaaaatttaattttgacgttattcc-aactcacgtgattccaaattatcctacctttccccttgctgacctcctaatattatatgttat------cagtgattaatttg-acatctagagtcaaacttgtctactgag
>gene=chr20_75111-76111; species=gorGor
GAGGCTT-TTTG-AGCCTGGCTGCTGGGCTTCCCTGTGGGATTGTCCTCTGAGCAAACAGAACACAGCCATCCTGCTGGCCAGCAGTTGATAGATGATCTCATGATAATAACAGGTTATAACTCACCTTTTCTTGGATTTCTTGCTCTCCTGATTTCTACATTTCTCCACTGATTTTTTTTAAGGAGGAATTGTCTCTCAACTAAACTATTATATTCAAATCTTTGCTGGAGCTCTGCTCTGCTGGGGGTCTGCTTTAAGACTCTAGAGTCTTattctcctgttttgatctgacttatcttattggtccttttaagtcgtttcctcttatctgatctcttatctcttaatattgaaactcactagaatttaattctagtcctctttttttctcatattattccaa-ccaccatggtttaccaatttctgtactttaaatgctatccataagcaatcacatttattgatttgcatatgtcaaa-caaccttgcattccaag
>gene=chr20_75111-76111; species=panTro
GAGGCTTATTTGTAGCCTGGCTGCTGGGCTTCCCTGTGGGATTGTCCTCTGAGCAAACAGAACACAGCCATCCTGCTGGCCAGCAGTTGATAGATGATctcatgataataacaggttataactcaccttttcttggatttcttgctttcctgatttctacatttctccactgattttttttaaggaggaattgtctctcaactaaactattatattcaaatctttgctggagctctgctctgctgggggTCTGCTTTAAGACTCTAGAGTCTTattctcctgttttgatctgacttatcttattggtccttttaagtcgtttcctcttatctgatctcttatctcttaatattgaaactcactagaatttaattctagtcctctttttttctcatattattccaacccaccatggtttaccaatttctgtactttaaatgctatccataagcaatcacatttattgatttgcatatgccgaaccaaccttgcattccaag
>gene=chr20_75111-76111; species=papHam
GAGGCTTATTTGTAGCCTGGCTGCTGGGCTTCCCTGTGGGATTGTCCTCTGAGCAAACAGAACACAGCCATGTTGCTGGCCAGCAGTTGATAGATGATCTCATGATAATAACAGGTTataactcaccttttattggatttcttgctttcctgatttctacatttctccactgatttttttgagggaggaattttctctcaactaaactattatattcaaatctttgctggagctctgctttgctgggggTCTGCTTTAAGACTCTAGTGTCTTATTCTCCCGTTCTGATCTGACTTATCTTATTGGTCCTTTTAAGTCGTTTCCTCTTATCTGATCTCTTATCTCTTAATATTGAAACTCACTAGAATTTAATTCTATTCCTCTTTTTTTCTCATATTATTTCAACCCACCATGGTTTATCAATTTCTGTACTTTAAATGCTATCCGTAAGC-atcacatttattgatttgcatatgtcaaaccaaccttgcttcccaag
>gene=chr20_75111-76111; species=ponAbe
GAGGCTTATTTGTAGCCTGGCTGCTGGGCTTCCCTGTGGGATTGTCCTCTGAGCAAACAGAACACAGCCGTGCTGCTGGCCAGCAGTTGATAGATGATCTCATGATAATAACAGGTTataactcaccttttcttggatttcttgctttcctgatttctacatttctccactgatttttttgagggaggaattgtctctcaactaaactattacattcaaatctttgctggggctctgctttgctgggggTCTGCTTTAAAACTCTAGTGTCTTattctcctgttttgatctgacttatcttattggtccttttaagtcgtttcctcttatctgatctcttatctcttaatattgaaactcactagaatttaattctaatcctctttttttctcatattattccaacccaccatggtttatcaatttctgtactttaaatgctatccataagcaatcacatttattgatttgcatatgtcaaaccaaccttgcatccgaag
>gene=chr20_75111-76111; species=rheMac
GAGGCTTATTTGTAGCCTGGCTGCTGGGCTTCCCTGTGGGATTGTCCTCTGAGCAAAC--AACACAGCCATGTTGCTGGCCAGCAGTTGATAGATGATCTCATGATAATAACAGGTTATAACTCACCTTTTATTGGATTTCTTGCTTTCCTGATTTCTACATTTCTCCACTGATTTTTTTGAGGGAGGAATTTTCTCTCAACTAAACTATTATATTCAAATCTTTGCTGGAGCTCTGCTTTGCTGGGGGTCTGCTGTAAGACTCTAGTGTCTTATTCTCCCGTTCTGATCTGActtatcttattggtccttttaagtcgtttcctcttatctgatctcttatctcttaatattgaaactcactagaatttaattctattcctctttttttctcatattatttcaacccaccatggtttatcaatttctgtactttaaatgctatccgtaagc-atcacatttattgatttgcatatgtcaaaccaaccttgctccccaag
>gene=chr20_77294-78294; species=hg19
ACAGTGCCTGGCCCACTACTATCGTATATAGGAGAACATATAAAAGCATATAGAAAGTTCCAGATGAATGTTCCCTTCTCTACCCTCCACCTTTTATTGTAAGTTCTGACCCTAAATACTTTTCTGTGTCATGACGTCAAATTTTGTTTAAGGTTCTAGCTGGTAACTAACAGAGTCAGAAGCTAATTCTTTCATTCAACACAAGCACTGATCTAACTGGATAGAGATAAAAGTGGGACTTGCCTTGAGAGTACATCATATTAAATTAAAAGCTGCATCTCAAATTCTACTTATCTTTCCAATCTTCTTTCCACTTAGAATTCCAACTTCCAAGTATGGCAGCCTCATAACATGCCTCTTCAGGTCTCTGTGTTGTCCATGAATGTTAGTTGTGTGCAGTGTTTCTATGCTTTGTATGGCTGTACGCATGTGACTGCTGTTTGTATGGCAACAGGTGGGTCAGTAAGTGTCTTCTATGATACTACAGAGAAGCGGTTATT
>gene=chr20_77294-78294; species=bosTau
ATAATACCTGAAACACTAATATCATATGT-GAAGAACCTATGAATTCACATAAAAGGTTTCAGATAAGTCCTCCCTTTCTTATCCACCA----TTTTTGTAAATGCTGACTTTAaattactttctgggtcatGAGGCCAAATTTTGTTTAATACTTCAACCTGAAACAAACAGGGTCAGAAA--------CTCATTCACCACAAAC----GTTTAGCTAGATAGAGGAGCAAATAGGACTTGCCTTCAGAGCACATCCTATTAAATTAAGAACTACATCACAAATTCTGCT--TCTTTCCAATGCTCTTTCCACTTAGATATTTAaCCTCCAACCGCGGTCGTTTCATTGAGTGCCTCTCCAGATGTCCGTTTTGTCCATGAACACTGATCACGTGTAGGGTGCCTCTGCTTCATCTGCCTCTGT-CATGCACTGGTGGTTCTGCCATGCACTGGTGGTTCTGCCACTTTACTCTCTGATATCACGGAGAAGCAGTTATT
>gene=chr20_77294-78294; species=calJac
ACAGTGCCTGGTCCACTGCTATCATATCTAGGAGAACATAAAAAGGCATATAGAAAGTTCCAGACAAATGTTCCCTTCTCTACCCTCCACCTTTTATTGCAAGTTCTGACCCTAAGTACTTCTCTGTGTCATGACATCAAATTTTGTTTAAGGTTCTAGCTGGTAACTAAGAGAGTTAGAAGCTAATTCTTTCATTTAGCGCAAACACCGATCTAACTGGATAGAGATAAAGGTGGGACGTGCCTTGAGAACACATCATATTAAATGAAAAGGTGCATCTCAAATTCTATTTACTTTTCCAATGTTCTTTCCACTTAG-AGCCCATCTTCCAACTATGTCAGCCTCATAAAATGTCTCTTCAGGTCCCCTTTCTGTCGGTGAATGCTAATTGTGTGCAGTGTTTCTCTGCTTTGTATGG-TGTAGGCATGTGAGTGCTTTTTGTATGGCAACAGATGGGTCAGCAAGTGTCTTCTATGACAGTACAGAGAAGCAGTTATT
>gene=chr20_77294-78294; species=canFam
TTAATGCCTGAACCACTACTATCATATACAGAGGAAACTATGAAGGTACAGAAAAAGTTCCAAATAAGTCCTCCCTTTACCACTCCCTCCCTTTTATTATAAGTTAAGAGTTGAAATCCCTATCTGTATCTTTAGGTCAACTTTTGTATAAGGCTTCAACTAGAAACTAACAAAGTTAGAAACCA----CCTCATAGAAAACAAATACTGATTTAACTAAATAGAGGTGAAAGTGGGACTTGCCTTGAGAG--CATCATATGAAATTAAAAGCTGCATCACAAATTCTACTCATCTTTCCAATATTCTTTTCAATGAACAGTCCAATTTCCCACTATAGTGATCTCACATCATGCTTCTCCAGATCTTTATCTTGTCCACAAATGCTTATTGTATGTAGGGTTTCTAAACTTTGTGTGCCTACATACATATGAGTGATGCTTGTATGGTGACTGATGAGTCAGCAAGTTAATTCTTTGATATCACAGAGAAGCAGTTATT
>gene=chr20_77294-78294; species=equCab
GTAACGCCTGAGCTACTAGTATCATATATGGAAAAACCTGTGAAGGCACATGAAAAGTTCCAGACAACTCCTCCCTTTCCCAC-CCCCACCTTTTGTTGTAAGCTTTGACTTTAAATTCCTGTCTGTATCATGAGGTCAAATTTTGCTTAAGTCTTCAGCTGGAATCTAACAAAGCTAGAAACTA----CCTCATGGAGAGCAAACATTGGTTTAACTAGATGGAGACGAAAGCGGGACTTGCCTTCAGAGCACATCATATTAAATTAAGAGCTGCATCACAAATTCTGCTTATCTTTCTAACATGCTTTCCACGCAAAAGTCCAACTTCCATCTATGGTGCTCTCATAGCGCGC-TCTGCAGATCTTCATTTTGTCCATGAATGCTAGTTGCGTGCAGGGTGTCTGTGCTTCGTGTGCCTATGTGCGTGTGAGTGCTGTTTGTATGGCAGCTGATGGGTCAGTGAGTTTACTCTCTGACATCACAGAGAAGCGGTTATC
>gene=chr20_77294-78294; species=gorGor
ACAGTGCCTGGCCCACTACTATCATATATAGGAGAACATATAAAAGCATATAGAAAGTTCCAGATGAATGTTCCCTTCTCTACCCTCCACCTTTTATTGTAAGTTCTGACCCTAAATACCTTTCTGTGTCATGACGTCAAATTTTGTTTAAGGTTCTAGCTGGTAACTAACAGAGTCAGAAGCTAATTCTTTCATTCAGCACAAGCACTGATCTAACTGGATAGAGATAAAAGTGGGACTTGCCTTGAGAGTACATCATATTAGATTAAAAGCTGCATCTCAAATTCTACTTATCTTTCCAATCTTCTTTCCACTTAGAATTCCAACTTCCAAGTATGGCAGCCTCATAACATGCCTCTTCAGGTCTCTGTGCTGTCCATGAGTGTTAGTTGTGTGCAGTGTTTCTATGCTTTCTATGGCTGTACACATGTGACTGCTGTTTGTATGGCAACAGGTGGGTCAGTAAGTGTCTTCTATGATACTACAGAGAAGCGGTTATT
>gene=chr20_77294-78294; species=panTro
ACAGTGCCTGGCCCACTACTATCATATATAGGAGAACATATAAAAGCATATAGAAAGTTCCAGATGAATGTTCCCTTCTCTACCCTCCACCTTTTATTGTAAGTTCTGACCCTAAATACTTTTCTGTGTCATGACGTCAAATTTTGTTTAAGGTTCTAGCTGGTAACTAACAGAGTCAGAAGCTAATTCTTTCATTCAGCACAAGCACTGATCTAACTGGATAGAGATAAAAGTGGGACTTGCCTTGAGAGTACATCATATTAGATTAAAAGCTGCATCTCAAATTCTACTTATCTTTCCAATCTTCTTTCCACTTAGAATTCCAACTTCCAAGTATGGCAGCCTCATAACATGCCTCTTCAGGTCTCTGTGCTGTCCATGAATGTTAGTTGTGTGCAGTGTTTCTATGCTTTCTATGGCTGTACGCATGTGACTGCTGTTTGTATGGCAACAGGTGGGTCAGTAAGTGTCTTCTATGATACTACAGAGAAGCGGTTATT
>gene=chr20_77294-78294; species=papHam
ACAGTGCCTGGCCCACTGCTATCATATATAGGAGAACATATAAAAGCATATAGAAGGTTCCAGACAAATGTTCCCTTCTCTACCCTCCACCTTTTATTGTAAGAACTTAC----AATACTTCTGTGTGTCATGACGTCAAATTTTGTTTAAGGTTCTAGCTGGTAACTAACAGAGTTAGAAGCTAATTCTTTCATTCAGCACAAGCACTGATCTCACTGGATAGAGATAAAAGTGGGACTTGCCTTGAGAGTACATCATATTAAATTAAAAGCTGCATCTCAAATTCTACTTATCTTTCCAATCTTCTTTCTGCTTAGAAGTCCAACTTCCAACTATGGCAGCCTCATAACATGCCTCCTCAGGTCTCTGTTTTGTCCATGAATGTTAGTTGTGTGCAGTGTTTCTATGCTTCATATGGCTGTACGCATGTGACTGCTGTTTGTATGGCAACAGATGGGTCAGTAAGTGTTTTCTATGATACTACAGAGAAGCGGTTATT
>gene=chr20_77294-78294; species=ponAbe
ACTGTGCCTGGCCCACTACTATCATATATAGGAGAACATATAAAAGCATATAGAAAGTTCCAGACAAATGTTCCCTTCTCCACCCTCCACCTTTTATTGTAAGTTCTGACCCTAAATACTTTTCTGTGTCATGACATCAAATTTTGTTTAAGGTTCTAGCTGGTAACTAACAGAGTCAGAAGCTAATTCTTTCATTCAGCACAAGCACTGATCTAACTGGATAGAGATAAAAGTGGGACTTGCCTTGAGAGTACATCATATTAAATTAAAAGCTGCATCTCAAATTCTACTTATCTTTCCAATCTTCTTTCCACTTAGAAGTCCAACTTCCAAGTATGGCAGCCTCATAACATACCTCTTCAGGTCTCTGTGTTGTCCATGAATGTTAGTTGTGTGCAGTGTTTCTATGCTTTGTATGGCTGTACACATGTGACTGCTGTTTGTATGGCAACAGGTGGGTCAGTAAGTGTCTTCTATGATACTACAGAGAAGCAGTTATT
>gene=chr20_77294-78294; species=rheMac
ACAGTGCCTGGCCCACTGCTATCATATATAGGAGAACATATAAAAGCATATAGAAGGTTCCAGACAAATGTTCCCTTCTCTACCCTCCACCTTTTATTGTAAGAACTTAC----AATACTTCTGTGTGTCATGACGTCAAATTTTGTTTAAGGTTCTAGCTGGTAACTAACAGAGTTAGAAGCTAATTCTTTCATTCAGCACAAGCACTGATCTCACTGGATAGAGATAAAAGTGGGACTTGTCTTGAGAGTACATCATATTAAATTAAAAGCTGCATCTCAAATTCTACTTATCTTTCCAATCTTCTTTCCGCTTAGAAGTCCAACTTCCAACTATGGCAGCCTCATAACATGCCTCCTCAGGTCTCTGTTTTGTCCA----TGTTAGTTGTGTGCAGTGTTTCTATGCTTCGTATGGCTGTACGCATGTGACTGCTGTTTGTATGGCAACAGATGGGTCAGTAAGTGTTTTCTATGATACTACAGAGAAGCGGTTATT
>gene=chr20_77353-78353; species=hg19
ACAGTGCCTGGCCCACTACTATCGTATATAGGAGAACATATAAAAGCATATAGAAAGTTCCAGATGAATGTTCCCTTCTCTACCCTCCACCTTTTATTGTAAGTTCTGACCCTAAATACTTTTCTGTGTCATGACGTCAAATTTTGTTTAAGGTTCTAGCTGGTAACTAACAGAGTCAGAAGCTAATTCTTTCATTCAACACAAGCACTGATCTAACTGGATAGAGATAAAAGTGGGACTTGCCTTGAGAGTACATCATATTAAATTAAAAGCTGCATCTCAAATTCTACTTATCTTTCCAATCTTCTTTCCACTTAGAATTCCAACTTCCAAGTATGGCAGCCTCATAACATGCCTCTTCAGGTCTCTGTGTTGTCCATGAATGTTAGTTGTGTGCAGTGTTTCTATGCTTTGTATGGCTGTACGCATGTGACTGCTGTTTGTATGGCAACAGGTGGGTCAGTAAGTGTCTTCTATGATACTACAGAGAAGCGGTTATT
>gene=chr20_77353-78353; species=bosTau
ATAATACCTGAAACACTAATATCATATGT-GAAGAACCTATGAATTCACATAAAAGGTTTCAGATAAGTCCTCCCTTTCTTATCCACCA----TTTTTGTAAATGCTGACTTTAaattactttctgggtcatGAGGCCAAATTTTGTTTAATACTTCAACCTGAAACAAACAGGGTCAGAAA--------CTCATTCACCACAAAC----GTTTAGCTAGATAGAGGAGCAAATAGGACTTGCCTTCAGAGCACATCCTATTAAATTAAGAACTACATCACAAATTCTGCT--TCTTTCCAATGCTCTTTCCACTTAGATATTTAaCCTCCAACCGCGGTCGTTTCATTGAGTGCCTCTCCAGATGTCCGTTTTGTCCATGAACACTGATCACGTGTAGGGTGCCTCTGCTTCATCTGCCTCTGT-CATGCACTGGTGGTTCTGCCATGCACTGGTGGTTCTGCCACTTTACTCTCTGATATCACGGAGAAGCAGTTATT
>gene=chr20_77353-78353; species=calJac
ACAGTGCCTGGTCCACTGCTATCATATCTAGGAGAACATAAAAAGGCATATAGAAAGTTCCAGACAAATGTTCCCTTCTCTACCCTCCACCTTTTATTGCAAGTTCTGACCCTAAGTACTTCTCTGTGTCATGACATCAAATTTTGTTTAAGGTTCTAGCTGGTAACTAAGAGAGTTAGAAGCTAATTCTTTCATTTAGCGCAAACACCGATCTAACTGGATAGAGATAAAGGTGGGACGTGCCTTGAGAACACATCATATTAAATGAAAAGGTGCATCTCAAATTCTATTTACTTTTCCAATGTTCTTTCCACTTAG-AGCCCATCTTCCAACTATGTCAGCCTCATAAAATGTCTCTTCAGGTCCCCTTTCTGTCGGTGAATGCTAATTGTGTGCAGTGTTTCTCTGCTTTGTATGG-TGTAGGCATGTGAGTGCTTTTTGTATGGCAACAGATGGGTCAGCAAGTGTCTTCTATGACAGTACAGAGAAGCAGTTATT
>gene=chr20_77353-78353; species=canFam
TTAATGCCTGAACCACTACTATCATATACAGAGGAAACTATGAAGGTACAGAAAAAGTTCCAAATAAGTCCTCCCTTTACCACTCCCTCCCTTTTATTATAAGTTAAGAGTTGAAATCCCTATCTGTATCTTTAGGTCAACTTTTGTATAAGGCTTCAACTAGAAACTAACAAAGTTAGAAACCA----CCTCATAGAAAACAAATACTGATTTAACTAAATAGAGGTGAAAGTGGGACTTGCCTTGAGAG--CATCATATGAAATTAAAAGCTGCATCACAAATTCTACTCATCTTTCCAATATTCTTTTCAATGAACAGTCCAATTTCCCACTATAGTGATCTCACATCATGCTTCTCCAGATCTTTATCTTGTCCACAAATGCTTATTGTATGTAGGGTTTCTAAACTTTGTGTGCCTACATACATATGAGTGATGCTTGTATGGTGACTGATGAGTCAGCAAGTTAATTCTTTGATATCACAGAGAAGCAGTTATT
>gene=chr20_77353-78353; species=equCab
GTAACGCCTGAGCTACTAGTATCATATATGGAAAAACCTGTGAAGGCACATGAAAAGTTCCAGACAACTCCTCCCTTTCCCAC-CCCCACCTTTTGTTGTAAGCTTTGACTTTAAATTCCTGTCTGTATCATGAGGTCAAATTTTGCTTAAGTCTTCAGCTGGAATCTAACAAAGCTAGAAACTA----CCTCATGGAGAGCAAACATTGGTTTAACTAGATGGAGACGAAAGCGGGACTTGCCTTCAGAGCACATCATATTAAATTAAGAGCTGCATCACAAATTCTGCTTATCTTTCTAACATGCTTTCCACGCAAAAGTCCAACTTCCATCTATGGTGCTCTCATAGCGCGC-TCTGCAGATCTTCATTTTGTCCATGAATGCTAGTTGCGTGCAGGGTGTCTGTGCTTCGTGTGCCTATGTGCGTGTGAGTGCTGTTTGTATGGCAGCTGATGGGTCAGTGAGTTTACTCTCTGACATCACAGAGAAGCGGTTATC
>gene=chr20_77353-78353; species=gorGor
ACAGTGCCTGGCCCACTACTATCATATATAGGAGAACATATAAAAGCATATAGAAAGTTCCAGATGAATGTTCCCTTCTCTACCCTCCACCTTTTATTGTAAGTTCTGACCCTAAATACCTTTCTGTGTCATGACGTCAAATTTTGTTTAAGGTTCTAGCTGGTAACTAACAGAGTCAGAAGCTAATTCTTTCATTCAGCACAAGCACTGATCTAACTGGATAGAGATAAAAGTGGGACTTGCCTTGAGAGTACATCATATTAGATTAAAAGCTGCATCTCAAATTCTACTTATCTTTCCAATCTTCTTTCCACTTAGAATTCCAACTTCCAAGTATGGCAGCCTCATAACATGCCTCTTCAGGTCTCTGTGCTGTCCATGAGTGTTAGTTGTGTGCAGTGTTTCTATGCTTTCTATGGCTGTACACATGTGACTGCTGTTTGTATGGCAACAGGTGGGTCAGTAAGTGTCTTCTATGATACTACAGAGAAGCGGTTATT
>gene=chr20_77353-78353; species=panTro
ACAGTGCCTGGCCCACTACTATCATATATAGGAGAACATATAAAAGCATATAGAAAGTTCCAGATGAATGTTCCCTTCTCTACCCTCCACCTTTTATTGTAAGTTCTGACCCTAAATACTTTTCTGTGTCATGACGTCAAATTTTGTTTAAGGTTCTAGCTGGTAACTAACAGAGTCAGAAGCTAATTCTTTCATTCAGCACAAGCACTGATCTAACTGGATAGAGATAAAAGTGGGACTTGCCTTGAGAGTACATCATATTAGATTAAAAGCTGCATCTCAAATTCTACTTATCTTTCCAATCTTCTTTCCACTTAGAATTCCAACTTCCAAGTATGGCAGCCTCATAACATGCCTCTTCAGGTCTCTGTGCTGTCCATGAATGTTAGTTGTGTGCAGTGTTTCTATGCTTTCTATGGCTGTACGCATGTGACTGCTGTTTGTATGGCAACAGGTGGGTCAGTAAGTGTCTTCTATGATACTACAGAGAAGCGGTTATT
>gene=chr20_77353-78353; species=papHam
ACAGTGCCTGGCCCACTGCTATCATATATAGGAGAACATATAAAAGCATATAGAAGGTTCCAGACAAATGTTCCCTTCTCTACCCTCCACCTTTTATTGTAAGAACTTAC----AATACTTCTGTGTGTCATGACGTCAAATTTTGTTTAAGGTTCTAGCTGGTAACTAACAGAGTTAGAAGCTAATTCTTTCATTCAGCACAAGCACTGATCTCACTGGATAGAGATAAAAGTGGGACTTGCCTTGAGAGTACATCATATTAAATTAAAAGCTGCATCTCAAATTCTACTTATCTTTCCAATCTTCTTTCTGCTTAGAAGTCCAACTTCCAACTATGGCAGCCTCATAACATGCCTCCTCAGGTCTCTGTTTTGTCCATGAATGTTAGTTGTGTGCAGTGTTTCTATGCTTCATATGGCTGTACGCATGTGACTGCTGTTTGTATGGCAACAGATGGGTCAGTAAGTGTTTTCTATGATACTACAGAGAAGCGGTTATT
>gene=chr20_77353-78353; species=ponAbe
ACTGTGCCTGGCCCACTACTATCATATATAGGAGAACATATAAAAGCATATAGAAAGTTCCAGACAAATGTTCCCTTCTCCACCCTCCACCTTTTATTGTAAGTTCTGACCCTAAATACTTTTCTGTGTCATGACATCAAATTTTGTTTAAGGTTCTAGCTGGTAACTAACAGAGTCAGAAGCTAATTCTTTCATTCAGCACAAGCACTGATCTAACTGGATAGAGATAAAAGTGGGACTTGCCTTGAGAGTACATCATATTAAATTAAAAGCTGCATCTCAAATTCTACTTATCTTTCCAATCTTCTTTCCACTTAGAAGTCCAACTTCCAAGTATGGCAGCCTCATAACATACCTCTTCAGGTCTCTGTGTTGTCCATGAATGTTAGTTGTGTGCAGTGTTTCTATGCTTTGTATGGCTGTACACATGTGACTGCTGTTTGTATGGCAACAGGTGGGTCAGTAAGTGTCTTCTATGATACTACAGAGAAGCAGTTATT
>gene=chr20_77353-78353; species=rheMac
ACAGTGCCTGGCCCACTGCTATCATATATAGGAGAACATATAAAAGCATATAGAAGGTTCCAGACAAATGTTCCCTTCTCTACCCTCCACCTTTTATTGTAAGAACTTAC----AATACTTCTGTGTGTCATGACGTCAAATTTTGTTTAAGGTTCTAGCTGGTAACTAACAGAGTTAGAAGCTAATTCTTTCATTCAGCACAAGCACTGATCTCACTGGATAGAGATAAAAGTGGGACTTGTCTTGAGAGTACATCATATTAAATTAAAAGCTGCATCTCAAATTCTACTTATCTTTCCAATCTTCTTTCCGCTTAGAAGTCCAACTTCCAACTATGGCAGCCTCATAACATGCCTCCTCAGGTCTCTGTTTTGTCCA----TGTTAGTTGTGTGCAGTGTTTCTATGCTTCGTATGGCTGTACGCATGTGACTGCTGTTTGTATGGCAACAGATGGGTCAGTAAGTGTTTTCTATGATACTACAGAGAAGCGGTTATT
>gene=chr20_80118-81118; species=hg19
TCATCACATAGGTCATACATTGGCTTTTCACAGAATCAGTCTAGGGTGCTCTTTTTCCATATTTTTGCCTCAACTGTCATTTCCTGAAACACACTCCTTGAGCATGCAGAACACCTTCCATTCTACTTTGTATTATTTTCTTCCCATCATTTGAACTCTGAAATCATTTTGAGTATTTACTCTCTCTCTGATTttttttactaacttatggcctaacacccctgctataatgtacatatagtcctcatctcttggtcttgttgacctatgtgatccaaactgcaagaacagtgcgtcacacatgagaaatgctcaataaaaatttgAGAACAAATTATTCAGGCAGTTATCTTAATATATATGAGAAGGTTATATAATATAAAAcagtagtcttcaaactgcaatactggttacaaaaagatttttcaagctatacatattgatagtttaaaggaataaaatttcagaccctcaagttccaaatttcttatgatgttttg
>gene=chr20_80118-81118; species=bosTau
TCATCACACAGGTCACATGCCAA--ATTCACAGAGTTAGCTTAGAGTATTcttcttctatgcctttcctttaaatgtcacctccttagaaacaat------ccata-agaccactcctcactctactttgcatcatcttcttcctatcgcctgaactctgaaa-tattttgtagatttctttgctgtctgcatttagttgtgtacatatagcctgtcaccaccagtctaatgtacacagagtccttatcccgtgctctggttcctgactgtgtcccaagctggtagaccagtgccttgtgcatggtggatgctcagtaaaaacttgAGCATTT---GTTCATGTAATCATCTCAACAAATATGAGAAGGCCGGACAATACAAAGTAGTAATCATCAATCTTGGATACTGGATAT--AACATTTTTTCAAAATATTCATATTGATAATTTAAGGGAAATAGTGTTTTGACCCTCAGTTTTTTAATGTCTTGTGATACTCAG
>gene=chr20_80118-81118; species=calJac
--------------------------------------------------------------------------------------------------------------------------------------------------------------------------------------------------------------------------------------------------------------------------------------------------------------------------------------------------------------------------------------------------------------------------------------------------------------------------------------------------------------------
>gene=chr20_80118-81118; species=canFam
TCATCACACAGGTCATGTGTTGACTCTTCACAGAGTCAGCCTAGACTACTCTTTTTCTATAtctttgcttcaaatatcacctccttagaaacaattcttggccacg-agactgctcctcact--gttccgcactattttcttcttatcacttaagccatgaaattattttgtatatttcttcattgtctgaatttatttacttatttatggactgtcattacaaccataatgtccatatagtcctaacaccttgatctttttcatgcctgtgtcccaaggtgctagaccagtgcctagcacatggcaaatgctcaataaaaacttgagaatatatgGTTCAT-CAATCATCTCAATAGATATTAGAAGGTCACACAATATGA-TTGgtagtcttcaaactgggataccagctacaaaaaggttttccaaggtgtgcacattgagaatttaagggaatcaatttttagaccctcaatttctgaatgtcttatcatgctcag
>gene=chr20_80118-81118; species=equCab
-TATCACAGAGGTCACATATCAATTCTTCACAGAGTCAGCCTAGGATACAc-ttttctatatctttgcttcaaatgtcatttctttagaaacaatccttggccatg-agaccactcctca------tttgtattattttctccctatcagttaaactctggaattattttgtatatttctttgctctctgaatttatttacttatttatggcctgtcatcatcaccataatgtacatacagtcctaacaccttgatcttattcatggctgtgtcccaagctgctggaccagtgccttacacatggtagatactcaataaaaatttgCGAAAGTGTTGCTCATGAAATTATCTCAATTAACATGAGAAAGTCACATGATGTAAGTcagtagtcttcaaactgggatactggttac-aaaagtttttctaagatatacacattgataatttagggggatcaatttttagaccttcaacttctgaatctcttaggatgttcag
>gene=chr20_80118-81118; species=gorGor
TCATCACATAGGTCATACATTGGCTTTTCACAGAAACAGTCTAGGGTGCTCTTTTTCCATATTTTTGC-TCAACTGTCATTTCCTGAAACACACTCCTTGAGCATGCAGAGCACCTTCCATTCTACTTTGTATTATTTTCTTCCCATCATTTGAACTCTGAAATCATTTTGAGTATTTACTTTCTCTCTGATTTTTTTTACTAACTTATGGCCTAACACCCCTGCTATAATGTACATATAGTCCTCATCTCTTGGTCTTGTTGACATATGTGATccaaactgcaagaacagtgcatcacacatgagaaatgctcaataaaaatttgAGAACAAATTATTCAGGCAGTTATCTTAATATATATGAGAAGGTTATATAATATAAAACAGTAGTCTTCAAACTGCAATACTGGTTACAAAAAGATTTTTCAAGCTATACATATTGATAGTTTAAAGGAATAAAATTTCAGACCCTCAAGTTCCAAATTTCTTATGATGTTTTG
>gene=chr20_80118-81118; species=panTro
TCATCACATAGGTCATACATTGGCTTTTCACAGAATCAGTCTAGGGTGCTCTTTTTCCATATTTTTGCCTCAACTGTCATTTCCTGAAACACACTCCTTGAGCATGCAGAGCACCTTCCATTCTACTTTGTATTATTTTCTTCCCATCATTTGAACTCTGAAATCATTTTGAGTATTTACTTTCTCTCTGATTTTTTTTACTAACTTATGGCCTAACACCCCTGCTATAATGTACATATAGTCCTCATCTCTTGgtcttgttgacatatgtgatccaaactgcaagaacagtgcgtcacacatgagaaatgctcaataaaaatttgAGAACAAATTATTCAGGCAGTTATCTTAATATATATGAGAAGGTTATATAATATAAAACAGTAGTCTTCAAACTGCAATACTGGTTACAAAAAGATTTTTCAAGCTATACATATTGATAGTTTAAAGGAATAAAATTTCAGACCCTCAAGTTCCAAATTTCTTATGATGTTTTG
>gene=chr20_80118-81118; species=papHam
TCATCACATAGGTCATACATTGGCTTTTCACAGAAACAGTCTAGGGTGCTCTTTTTCCATATTTCTGCCTCAACTGTCATTTCCTGAAACATACTCCTTGACCATGCAGAGCACCTCCCACTCTACTTTGTATTATTTTCTTCCCATCATTTGAACTCTGAAATCATTTTGAGTATTTACTTTCTTTCTGATTTtttttactaacttatggcctaacacccctgctataatgtacatatagtcctcatctcttggtcttgttgacatctgtgatccaaactgcaagaacagtgtgtcacacatgggaaatcctcaataaaagtttgcgaacaaatTATTCAGGCAGTTATCTTAATATATATGAGAAGGTTATAGAATATAAAAcagtagtcttcaaactgcaatactggttacaaaaagatttttcaagctatacatattgatagtttaaaggaataaaatttcagaccctcaacttccaaatttcttacgatgttttg
>gene=chr20_80118-81118; species=ponAbe
TCATCACATAGGTCATACACTGGCTTTTCACAGAAACAGTCTAGGGAGCTCTTTTTCCATATTTTTGCCTCAACTGTCATTTCCTGAAACACACTCCTTGAGCATGCAGagcaccttccattctactttgtattattttcttcccatcatttgaactctgaaatcattttgagtatttactttctttctg--tttttttactaacttatggcctaacacccctgctataatgtacatatagtcctcatctcttggtcttgttgacatctgtgatccaaactgcaagaacagtgcatcacacatgggaaatgctcaataaaaatttgAGAACAAATTATTCAGGCAGTTATCTTAATATATATGAGAAGTTTATATAATATAAAAcagtagtcttcaaacagcaatactggttacaaaaagatttttcaagctatacatattgatagtttaaaggaataaaatttcagaccctcaagttccaaatttcttatgatgttttg
>gene=chr20_80118-81118; species=rheMac
TCATCACATAGGTCATACACTGGCTTTTCACAGAAACAGTCTAGGGTGCTCTTTTTCCATATTTCTGCCTCAACTGTCATTTCTTGAAACATACTCTTTGACCATGCAGAGCACCTCCCATTCTACTTTGTATTATTTTCTTCCCATCATTTGAACTCTGAAATCATTTTGAGTATTTACTTTCTTTCTGATTTTTTTTACTAACTTATGGCCTAACACCCCTGCTATAATGTACATATACTCCTCATCTCTTGgtcttgttgacatctgtgatccaaactgcaagaacagtgcgtcacacatgggaaatcctcaataaaagtttgcgaacaaatTATTCAGGCAGTTATCTTAATATATATGAGAAGGTTATAGAATATAAAAcagtagtcttcaaactgcaatactggttacaaaaagatttttcaagctatacatattgatagtttaaaggaataaaatttcagaccctcaacttccaaatttcttacgatgttttg
>gene=chr20_80246-81246; species=hg19
TttttttactaacttatggcctaacacccctgctataatgtacatatagtcctcatctcttggtcttgttgacctatgtgatccaaactgcaagaacagtgcgtcacacatgagaaatgctcaataaaaatttgAGAACAAATTATTCAGGCAGTTATCTTAATATATATGAGAAGGTTATATAATATAAAAcagtagtcttcaaactgcaatactggttacaaaaagatttttcaagctatacatattgatagtttaaaggaataaaatttcagaccctcaagttccaaatttcttatgatgttttggagcattcttaacaggctcttcttttataactccaatttctcaattttccttctcccactctgaaaagaaaacttacctctcacccaccctttatctgacaatcatggattgccctgagtgaacaaacctccagtggacaattgaaatactagtgctggTattcagaaagtgaataatcatagactttgaat
>gene=chr20_80246-81246; species=bosTau
tttagttgtgtacatatagcctgtcaccaccagtctaatgtacacagagtccttatcccgtgctctggttcctgactgtgtcccaagctggtagaccagtgccttgtgcatggtggatgctcagtaaaaacttgAGCATTT---GTTCATGTAATCATCTCAACAAATATGAGAAGGCCGGACAATACAAAGTAGTAATCATCAATCTTGGATACTGGATAT--AACATTTTTTCAAAATATTCATATTGATAATTTAAGGGAAATAGTGTTTTGACCCTCAGTTTTTTAATGTCTTGTGATACTCAG-AGCGTTCTTAACAGG-----CTCTTCTATCTCCACTTTCTAAATTCCTCTTCTTTCACTCTTGAAAGAAAACTTACCTCACAT-CCCTTTTTTTCTAACAAGCATGGATTGTTCATCGTGGAAAAACCTGCAGTGGATAACTGAAAGATTGGTGCTGTTATTCAGAAACTAAGTAATCACAGACTTtggac
>gene=chr20_80246-81246; species=calJac
--------------------------------------------------------------------------------------------------------------------------------------------------------------------------------------------------------------------------------------------------------------------------------------------------------------------------------------------------------------------------------------------------------------------------------------------------------------------------------------------------------------------
>gene=chr20_80246-81246; species=canFam
tttatttacttatttatggactgtcattacaaccataatgtccatatagtcctaacaccttgatctttttcatgcctgtgtcccaaggtgctagaccagtgcctagcacatggcaaatgctcaataaaaacttgagaatatatgGTTCAT-CAATCATCTCAATAGATATTAGAAGGTCACACAATATGA-TTGgtagtcttcaaactgggataccagctacaaaaaggttttccaaggtgtgcacattgagaatttaagggaatcaatttttagaccctcaatttctgaatgtcttatcatgctcag-agcgttcttaacaagctcttcttttc-acatccacttcctcaatttctcttctcctactctgaaaagaaaatgtacctctcacatgtcctttatctcacaatcatgggttgcccagagtggacaaatctccagtggataatttaaatattggtgctggTGTTCAT-aagtgagtaatcatagactttgggt
>gene=chr20_80246-81246; species=equCab
tttatttacttatttatggcctgtcatcatcaccataatgtacatacagtcctaacaccttgatcttattcatggctgtgtcccaagctgctggaccagtgccttacacatggtagatactcaataaaaatttgCGAAAGTGTTGCTCATGAAATTATCTCAATTAACATGAGAAAGTCACATGATGTAAGTcagtagtcttcaaactgggatactggttac-aaaagtttttctaagatatacacattgataatttagggggatcaatttttagaccttcaacttctgaatctcttaggatgttcag-agaattcttaactggctcatcttttc--------tatctccaatttctcttctcccactctgaaaagaaaacttacctctcccccatactttgtctgacaactgtgggttgcccagagtggaaaaggctccagtggataattgaaatattggtgctggagttcagaaagtcagtaatcacagactttggat
>gene=chr20_80246-81246; species=gorGor
TTTTTTTACTAACTTATGGCCTAACACCCCTGCTATAATGTACATATAGTCCTCATCTCTTGGTCTTGTTGACATATGTGATccaaactgcaagaacagtgcatcacacatgagaaatgctcaataaaaatttgAGAACAAATTATTCAGGCAGTTATCTTAATATATATGAGAAGGTTATATAATATAAAACAGTAGTCTTCAAACTGCAATACTGGTTACAAAAAGATTTTTCAAGCTATACATATTGATAGTTTAAAGGAATAAAATTTCAGACCCTCAAGTTCCAAATTTCTTATGATGTTTTGGAGCATTCTTAACAGGCTCTTcttttataactccaatttctcaattttccttctcccactctgaaaagaaaacttacctctcacccaccctttatctgacaatcatggattgccctgagtgaacaaaccgccagtggacaattgaaatactggtgctggTattcagaaagtgaataatcatagactttgaat
>gene=chr20_80246-81246; species=panTro
TTTTTTTACTAACTTATGGCCTAACACCCCTGCTATAATGTACATATAGTCCTCATCTCTTGgtcttgttgacatatgtgatccaaactgcaagaacagtgcgtcacacatgagaaatgctcaataaaaatttgAGAACAAATTATTCAGGCAGTTATCTTAATATATATGAGAAGGTTATATAATATAAAACAGTAGTCTTCAAACTGCAATACTGGTTACAAAAAGATTTTTCAAGCTATACATATTGATAGTTTAAAGGAATAAAATTTCAGACCCTCAAGTTCCAAATTTCTTATGATGTTTTGGAGCATTCTTAACaggctcttcttttataactccaatttctcaattttccttctcccactctgaaaagaaaacttacctctcacccaccctttatctgacaatcatggattgccctgagtgaacaaacctccagtggacaattgaaatactggtgctggTattcagaaagtgaataatcatagactttgaat
>gene=chr20_80246-81246; species=papHam
TTtttttactaacttatggcctaacacccctgctataatgtacatatagtcctcatctcttggtcttgttgacatctgtgatccaaactgcaagaacagtgtgtcacacatgggaaatcctcaataaaagtttgcgaacaaatTATTCAGGCAGTTATCTTAATATATATGAGAAGGTTATAGAATATAAAAcagtagtcttcaaactgcaatactggttacaaaaagatttttcaagctatacatattgatagtttaaaggaataaaatttcagaccctcaacttccaaatttcttacgatgttttggagcattcttaacaggctcttcttctataactctcagttctcaattttccttctccccctctgaaaagaaaacttacctctcacccaccctttatcggacaatcatggattgccctgagtgaacaaacctccagtggacaattgaaatactggtgctgatatttagaaagtgaataatcatagactttgcat
>gene=chr20_80246-81246; species=ponAbe
tttttttactaacttatggcctaacacccctgctataatgtacatatagtcctcatctcttggtcttgttgacatctgtgatccaaactgcaagaacagtgcatcacacatgggaaatgctcaataaaaatttgAGAACAAATTATTCAGGCAGTTATCTTAATATATATGAGAAGTTTATATAATATAAAAcagtagtcttcaaacagcaatactggttacaaaaagatttttcaagctatacatattgatagtttaaaggaataaaatttcagaccctcaagttccaaatttcttatgatgttttggagcattcttaacagactcctcttttatcactccaatttctcaattttccttctcccactctgaaaagaaaacttacctctcacccaccctttatctggcaatcatggattgccctgagtgaacaaacctccagtggacaattgaaatactggtgctggTattcagaaagtgaataatcatagactttgaat
>gene=chr20_80246-81246; species=rheMac
TTTTTTTACTAACTTATGGCCTAACACCCCTGCTATAATGTACATATACTCCTCATCTCTTGgtcttgttgacatctgtgatccaaactgcaagaacagtgcgtcacacatgggaaatcctcaataaaagtttgcgaacaaatTATTCAGGCAGTTATCTTAATATATATGAGAAGGTTATAGAATATAAAAcagtagtcttcaaactgcaatactggttacaaaaagatttttcaagctatacatattgatagtttaaaggaataaaatttcagaccctcaacttccaaatttcttacgatgttttggagcattcttaacaggctcttcttttataactccaagttctcaattttccttctcccactctgaaaagaaaacttacctctcactcaccctttatcggacaatcatggattgccctgagtgaacaaacctccagtggacaattgaaatactggtgctgatattcagaaagtgaataatcatagactttgcat
>gene=chr20_80384-81384; species=hg19
TttttttactaacttatggcctaacacccctgctataatgtacatatagtcctcatctcttggtcttgttgacctatgtgatccaaactgcaagaacagtgcgtcacacatgagaaatgctcaataaaaatttgAGAACAAATTATTCAGGCAGTTATCTTAATATATATGAGAAGGTTATATAATATAAAAcagtagtcttcaaactgcaatactggttacaaaaagatttttcaagctatacatattgatagtttaaaggaataaaatttcagaccctcaagttccaaatttcttatgatgttttggagcattcttaacaggctcttcttttataactccaatttctcaattttccttctcccactctgaaaagaaaacttacctctcacccaccctttatctgacaatcatggattgccctgagtgaacaaacctccagtggacaattgaaatactagtgctggTattcagaaagtgaataatcatagactttgaat
>gene=chr20_80384-81384; species=bosTau
tttagttgtgtacatatagcctgtcaccaccagtctaatgtacacagagtccttatcccgtgctctggttcctgactgtgtcccaagctggtagaccagtgccttgtgcatggtggatgctcagtaaaaacttgAGCATTT---GTTCATGTAATCATCTCAACAAATATGAGAAGGCCGGACAATACAAAGTAGTAATCATCAATCTTGGATACTGGATAT--AACATTTTTTCAAAATATTCATATTGATAATTTAAGGGAAATAGTGTTTTGACCCTCAGTTTTTTAATGTCTTGTGATACTCAG-AGCGTTCTTAACAGG-----CTCTTCTATCTCCACTTTCTAAATTCCTCTTCTTTCACTCTTGAAAGAAAACTTACCTCACAT-CCCTTTTTTTCTAACAAGCATGGATTGTTCATCGTGGAAAAACCTGCAGTGGATAACTGAAAGATTGGTGCTGTTATTCAGAAACTAAGTAATCACAGACTTtggac
>gene=chr20_80384-81384; species=calJac
--------------------------------------------------------------------------------------------------------------------------------------------------------------------------------------------------------------------------------------------------------------------------------------------------------------------------------------------------------------------------------------------------------------------------------------------------------------------------------------------------------------------
>gene=chr20_80384-81384; species=canFam
tttatttacttatttatggactgtcattacaaccataatgtccatatagtcctaacaccttgatctttttcatgcctgtgtcccaaggtgctagaccagtgcctagcacatggcaaatgctcaataaaaacttgagaatatatgGTTCAT-CAATCATCTCAATAGATATTAGAAGGTCACACAATATGA-TTGgtagtcttcaaactgggataccagctacaaaaaggttttccaaggtgtgcacattgagaatttaagggaatcaatttttagaccctcaatttctgaatgtcttatcatgctcag-agcgttcttaacaagctcttcttttc-acatccacttcctcaatttctcttctcctactctgaaaagaaaatgtacctctcacatgtcctttatctcacaatcatgggttgcccagagtggacaaatctccagtggataatttaaatattggtgctggTGTTCAT-aagtgagtaatcatagactttgggt
>gene=chr20_80384-81384; species=equCab
tttatttacttatttatggcctgtcatcatcaccataatgtacatacagtcctaacaccttgatcttattcatggctgtgtcccaagctgctggaccagtgccttacacatggtagatactcaataaaaatttgCGAAAGTGTTGCTCATGAAATTATCTCAATTAACATGAGAAAGTCACATGATGTAAGTcagtagtcttcaaactgggatactggttac-aaaagtttttctaagatatacacattgataatttagggggatcaatttttagaccttcaacttctgaatctcttaggatgttcag-agaattcttaactggctcatcttttc--------tatctccaatttctcttctcccactctgaaaagaaaacttacctctcccccatactttgtctgacaactgtgggttgcccagagtggaaaaggctccagtggataattgaaatattggtgctggagttcagaaagtcagtaatcacagactttggat
>gene=chr20_80384-81384; species=gorGor
TTTTTTTACTAACTTATGGCCTAACACCCCTGCTATAATGTACATATAGTCCTCATCTCTTGGTCTTGTTGACATATGTGATccaaactgcaagaacagtgcatcacacatgagaaatgctcaataaaaatttgAGAACAAATTATTCAGGCAGTTATCTTAATATATATGAGAAGGTTATATAATATAAAACAGTAGTCTTCAAACTGCAATACTGGTTACAAAAAGATTTTTCAAGCTATACATATTGATAGTTTAAAGGAATAAAATTTCAGACCCTCAAGTTCCAAATTTCTTATGATGTTTTGGAGCATTCTTAACAGGCTCTTcttttataactccaatttctcaattttccttctcccactctgaaaagaaaacttacctctcacccaccctttatctgacaatcatggattgccctgagtgaacaaaccgccagtggacaattgaaatactggtgctggTattcagaaagtgaataatcatagactttgaat
>gene=chr20_80384-81384; species=panTro
TTTTTTTACTAACTTATGGCCTAACACCCCTGCTATAATGTACATATAGTCCTCATCTCTTGgtcttgttgacatatgtgatccaaactgcaagaacagtgcgtcacacatgagaaatgctcaataaaaatttgAGAACAAATTATTCAGGCAGTTATCTTAATATATATGAGAAGGTTATATAATATAAAACAGTAGTCTTCAAACTGCAATACTGGTTACAAAAAGATTTTTCAAGCTATACATATTGATAGTTTAAAGGAATAAAATTTCAGACCCTCAAGTTCCAAATTTCTTATGATGTTTTGGAGCATTCTTAACaggctcttcttttataactccaatttctcaattttccttctcccactctgaaaagaaaacttacctctcacccaccctttatctgacaatcatggattgccctgagtgaacaaacctccagtggacaattgaaatactggtgctggTattcagaaagtgaataatcatagactttgaat
>gene=chr20_80384-81384; species=papHam
TTtttttactaacttatggcctaacacccctgctataatgtacatatagtcctcatctcttggtcttgttgacatctgtgatccaaactgcaagaacagtgtgtcacacatgggaaatcctcaataaaagtttgcgaacaaatTATTCAGGCAGTTATCTTAATATATATGAGAAGGTTATAGAATATAAAAcagtagtcttcaaactgcaatactggttacaaaaagatttttcaagctatacatattgatagtttaaaggaataaaatttcagaccctcaacttccaaatttcttacgatgttttggagcattcttaacaggctcttcttctataactctcagttctcaattttccttctccccctctgaaaagaaaacttacctctcacccaccctttatcggacaatcatggattgccctgagtgaacaaacctccagtggacaattgaaatactggtgctgatatttagaaagtgaataatcatagactttgcat
>gene=chr20_80384-81384; species=ponAbe
tttttttactaacttatggcctaacacccctgctataatgtacatatagtcctcatctcttggtcttgttgacatctgtgatccaaactgcaagaacagtgcatcacacatgggaaatgctcaataaaaatttgAGAACAAATTATTCAGGCAGTTATCTTAATATATATGAGAAGTTTATATAATATAAAAcagtagtcttcaaacagcaatactggttacaaaaagatttttcaagctatacatattgatagtttaaaggaataaaatttcagaccctcaagttccaaatttcttatgatgttttggagcattcttaacagactcctcttttatcactccaatttctcaattttccttctcccactctgaaaagaaaacttacctctcacccaccctttatctggcaatcatggattgccctgagtgaacaaacctccagtggacaattgaaatactggtgctggTattcagaaagtgaataatcatagactttgaat
>gene=chr20_80384-81384; species=rheMac
TTTTTTTACTAACTTATGGCCTAACACCCCTGCTATAATGTACATATACTCCTCATCTCTTGgtcttgttgacatctgtgatccaaactgcaagaacagtgcgtcacacatgggaaatcctcaataaaagtttgcgaacaaatTATTCAGGCAGTTATCTTAATATATATGAGAAGGTTATAGAATATAAAAcagtagtcttcaaactgcaatactggttacaaaaagatttttcaagctatacatattgatagtttaaaggaataaaatttcagaccctcaacttccaaatttcttacgatgttttggagcattcttaacaggctcttcttttataactccaagttctcaattttccttctcccactctgaaaagaaaacttacctctcactcaccctttatcggacaatcatggattgccctgagtgaacaaacctccagtggacaattgaaatactggtgctgatattcagaaagtgaataatcatagactttgcat
>gene=chr20_81154-82154; species=hg19
tgccctgagtgaacaaacctccagtggacaattgaaatactagtgctggTattcagaaagtgaataatcatagactttgaataaaaatcctttggaaataaaagtgtttttaatttttttgtttacaaaagcaatgatggggtgtcaatcaagttgatggttaatattaaatagatctttgaagataaactttaataatagcctactatgaaattttttagcatatcacttggaagaggttaaaagaactgtgtaaacattagagtcttatgttcaaagagatttcacaataagctacaatgtatgtctatgttttgtcacagagaaatgtgatagaatgattaataaaagacttgcaaacacaaaaatatagtacattaggatcaaattttgcagagaagtttgaataaaaactaaagttttaaaaagaaaaaagatacaatgttcccaattgctaaaaaagagcttctttgcatatttattaaatgaattattgtgat
>gene=chr20_81154-82154; species=bosTau
TGTTCATCGTGGAAAAACCTGCAGTGGATAACTGAAAGATTGGTGCTGTTATTCAGAAACTAAGTAATCACAGACTTtggacaaaaatcctttggaaaatcaagtg-------tttcactgtttatcaaagcagggacgcaaagcaaatc-agctggtgg-------ttgatagatctttgtaaataagttttggtaatagcttacaatggaa-tt-------tgtaaattgtaaggacttgaaagaact----------------------------------------------------------------------------------------------------------------------------------------------------------------------------------------------------------------------------------------------------------
>gene=chr20_81154-82154; species=calJac
--------------------------------------------------------------------------------------------------------------------------------------------------------------------------------------------------------------------------------------------------------------------------------------------------------------------------------------------------------------------------------------------------------------------------------------------------------------------------------------------------------------------
>gene=chr20_81154-82154; species=canFam
tgcccagagtggacaaatctccagtggataatttaaatattggtgctggTGTTCAT-aagtgagtaatcatagactttgggtaaaaatcttttggaaatccaagtg-------tttttttgtttaccaaaacaatgactcaggaagaatcaaactaatgg-------tggataaagctttgaaattaagctttaataatagcttactaaggaa-cttttggtgtataacttgtaaagagttgaaacacctgtgtgatca-------------------------------------------------------------------------------------------------------------------------------------------------------------------------------------------------------------------------------------------------
>gene=chr20_81154-82154; species=equCab
tgcccagagtggaaaaggctccagtggataattgaaatattggtgctggagttcagaaagtcagtaatcacagactttggataaaactcctttggaaattcaagtg-------tttttttgtttaccaaagcaa----gcagggtaaatcaaggtggtgg-------ttgatagatgattgaaaataaacgttaatgatagcttactgtggaa-gttttggaatataacttgaaagaagttaaaaaaactgtgtga--------------------------------------------------------------------------------------------------------cacagaaataaattacattacaatctaattatgtgacgaggatgggataaaaactaaaagtttaaagagaaaaatggtgtagtgtttctaattgctaaagtaaagtctctttgtatgtttattaaatggattattaccat
>gene=chr20_81154-82154; species=gorGor
tgccctgagtgaacaaaccgccagtggacaattgaaatactggtgctggTattcagaaagtgaataatcatagactttgaataaaaatcctttggaaataaaagtgtttttaatttttttgtttacaaaagcaatgatggggtgtcaatcaagttgatggttaatattaaatagatctttgaagataaactttaataacagcctactatgaaattttttagcatatcatttggaagaggttaaaagaactgtgtaaacattagagtcttatgttcaaagagatttcacaataagctacaatgtatgtctatgttttgtcacagagaaatgtgatagaaagattaataaaagacttgcaaacacaaaaatatagtacattaggatcaaattttgcagagaagtttgaataaaaactaaaggtttaaaaagaaaaaagatacaatgttcccaattgctaaaaaagagcttctttgcatatttattaaatgaattattgtgat
>gene=chr20_81154-82154; species=panTro
tgccctgagtgaacaaacctccagtggacaattgaaatactggtgctggTattcagaaagtgaataatcatagactttgaataaaaatcctttggaaataaaagtgtttttaatttttttgtttacaaaagcaatgatggggtgtcaatcaagttgatggttaatattaaatagatctttgaagataaactttaataatagcctactatgaaattttttagcatatcacttggaagaggttaaaagaactgtgtaaacattagagtcttatgttcaaagagatttcacaataagctacaatgtatgtctatgttttatcacagagaaatgtgatagaaagattaataaaagacttgcaaacacaaaaatatagtacattaggatcaaattttgcagagaagtttgaataaaaactaaaggtttaaaaagaaaaaagatacaatgttcccaattgctaaaaaagagtttctttgcatatttattgaatgaattattgtgat
>gene=chr20_81154-82154; species=papHam
tgccctgagtgaacaaacctccagtggacaattgaaatactggtgctgatatttagaaagtgaataatcatagactttgcataaaaatcctttggaaataaaaatgtttaaaatttttttatttacaaaagcaatgatggggtgtcaatcaagttgatggttaatattaaatagatccttaaagataaactttaataatagcctactatgaaa-ttgttagcatataacttggaagaggttaaaagaactgtgtaaacattagagtcttatgttcaaagagatttcacaataagctacaatgtatgtctatgttttgtcatagagaaatgtgatagaaagattaataaaagacttgcaaacacagaaatatagtacattaggatcaaattttgtagagaaggttgaataaaaactaaaggtttaaaaagaaaaaagatataatattcccaattgctaaaaaagagcttctttgcgtatttattaaatgaattattgtgat
>gene=chr20_81154-82154; species=ponAbe
tgccctgagtgaacaaacctccagtggacaattgaaatactggtgctggTattcagaaagtgaataatcatagactttgaataaaaatcctttggaaataaaagtgttttaaatttttttgtttacaaaagcaacgatggggtgtcaatcaagttgatggttaatgttaaatagatctttgaagataaactttaataatagcctactatgaaa-tttttagcatatcacttggaagaggttaaaagaactgtgtaaacattagagtcttatgttcaaagcgatttcacaataagctacagtgtatgtctatgttttgtcatagagaaatgtgatagaaagattaataaaagacttgcaaacacaaaaatatagtacattaggatcaaattttgtagagaagtttgaataaaaactaaaggtttaaaaagaaaaaagatataatgttcccaattgctaaaaaagagcttctttgcatatttattaaatgaattattgtgat
>gene=chr20_81154-82154; species=rheMac
tgccctgagtgaacaaacctccagtggacaattgaaatactggtgctgatattcagaaagtgaataatcatagactttgcataaaaatcctttggaaataaaagtgttttaaatttttttatttacaaaagcaatgatggggtgtcaatcaagttgatggttaatattaaatagatccttaaagataaactttaataatagcctactatgaaa-ttgttagcatataacttggaagaggttaaaagaactgtgtaaacattagagtcttatattctaagagatttcacaataagctacaatgtatgtctatgttttgtcatagagaaatgtgatagaaagattaataaaagacttgcaaacacagaaatatagtacattaggatcaaattttgtagagaaggttgaataaaaactaaaggtttaaaaagaaaaaagatataatattcccaattgctaaaaaagagcttctttgtgtatttattaaatgaattattgtgat
>gene=chr20_81212-82212; species=hg19
agtgaataatcatagactttgaataaaaatcctttggaaataaaagtgtttttaatttttttgtttacaaaagcaatgatggggtgtcaatcaagttgatggttaatattaaatagatctttgaagataaactttaataatagcctactatgaaattttttagcatatcacttggaagaggttaaaagaactgtgtaaacattagagtcttatgttcaaagagatttcacaataagctacaatgtatgtctatgttttgtcacagagaaatgtgatagaatgattaataaaagacttgcaaacacaaaaatatagtacattaggatcaaattttgcagagaagtttgaataaaaactaaagttttaaaaagaaaaaagatacaatgttcccaattgctaaaaaagagcttctttgcatatttattaaatgaattattgtgattagcaaattgtcatgcattcatattccattggatgtatttagtatttagttgttacat
>gene=chr20_81212-82212; species=bosTau
ACTAAGTAATCACAGACTTtggacaaaaatcctttggaaaatcaagtg-------tttcactgtttatcaaagcagggacgcaaagcaaatc-agctggtgg-------ttgatagatctttgtaaataagttttggtaatagcttacaatggaa-tt-------tgtaaattgtaaggacttgaaagaact--------------------------------------------------------------------------------------------------------------------------------------------------------------------------------------------------------------------------------------------------------------------------------------------------------------------
>gene=chr20_81212-82212; species=calJac
--------------------------------------------------------------------------------------------------------------------------------------------------------------------------------------------------------------------------------------------------------------------------------------------------------------------------------------------------------------------------------------------------------------------------------------------------------------------------------------------------------------------
>gene=chr20_81212-82212; species=canFam
agtgagtaatcatagactttgggtaaaaatcttttggaaatccaagtg-------tttttttgtttaccaaaacaatgactcaggaagaatcaaactaatgg-------tggataaagctttgaaattaagctttaataatagcttactaaggaa-cttttggtgtataacttgtaaagagttgaaacacctgtgtgatca-----------------------------------------------------------------------------------------------------------------------------------------------------------------------------------------------------------------------------------------------------------------------------------------------------------
>gene=chr20_81212-82212; species=equCab
agtcagtaatcacagactttggataaaactcctttggaaattcaagtg-------tttttttgtttaccaaagcaa----gcagggtaaatcaaggtggtgg-------ttgatagatgattgaaaataaacgttaatgatagcttactgtggaa-gttttggaatataacttgaaagaagttaaaaaaactgtgtga--------------------------------------------------------------------------------------------------------cacagaaataaattacattacaatctaattatgtgacgaggatgggataaaaactaaaagtttaaagagaaaaatggtgtagtgtttctaattgctaaagtaaagtctctttgtatgtttattaaatggattattaccattaacaaaattttatgtgttccaattgaattgaa-------aaattataattgttacat
>gene=chr20_81212-82212; species=gorGor
agtgaataatcatagactttgaataaaaatcctttggaaataaaagtgtttttaatttttttgtttacaaaagcaatgatggggtgtcaatcaagttgatggttaatattaaatagatctttgaagataaactttaataacagcctactatgaaattttttagcatatcatttggaagaggttaaaagaactgtgtaaacattagagtcttatgttcaaagagatttcacaataagctacaatgtatgtctatgttttgtcacagagaaatgtgatagaaagattaataaaagacttgcaaacacaaaaatatagtacattaggatcaaattttgcagagaagtttgaataaaaactaaaggtttaaaaagaaaaaagatacaatgttcccaattgctaaaaaagagcttctttgcatatttattaaatgaattattgtgattagcaaattgtcatgcattcatattccattggatgtatttagtatttagttgttacat
>gene=chr20_81212-82212; species=panTro
agtgaataatcatagactttgaataaaaatcctttggaaataaaagtgtttttaatttttttgtttacaaaagcaatgatggggtgtcaatcaagttgatggttaatattaaatagatctttgaagataaactttaataatagcctactatgaaattttttagcatatcacttggaagaggttaaaagaactgtgtaaacattagagtcttatgttcaaagagatttcacaataagctacaatgtatgtctatgttttatcacagagaaatgtgatagaaagattaataaaagacttgcaaacacaaaaatatagtacattaggatcaaattttgcagagaagtttgaataaaaactaaaggtttaaaaagaaaaaagatacaatgttcccaattgctaaaaaagagtttctttgcatatttattgaatgaattattgtgattagcaaattgtcatgcattcatattccattggatgtatttagtatttagttgttacat
>gene=chr20_81212-82212; species=papHam
agtgaataatcatagactttgcataaaaatcctttggaaataaaaatgtttaaaatttttttatttacaaaagcaatgatggggtgtcaatcaagttgatggttaatattaaatagatccttaaagataaactttaataatagcctactatgaaa-ttgttagcatataacttggaagaggttaaaagaactgtgtaaacattagagtcttatgttcaaagagatttcacaataagctacaatgtatgtctatgttttgtcatagagaaatgtgatagaaagattaataaaagacttgcaaacacagaaatatagtacattaggatcaaattttgtagagaaggttgaataaaaactaaaggtttaaaaagaaaaaagatataatattcccaattgctaaaaaagagcttctttgcgtatttattaaatgaattattgtgattagcaaattgtcatgcattcatattccattggatgtatttggtatttagttattacat
>gene=chr20_81212-82212; species=ponAbe
agtgaataatcatagactttgaataaaaatcctttggaaataaaagtgttttaaatttttttgtttacaaaagcaacgatggggtgtcaatcaagttgatggttaatgttaaatagatctttgaagataaactttaataatagcctactatgaaa-tttttagcatatcacttggaagaggttaaaagaactgtgtaaacattagagtcttatgttcaaagcgatttcacaataagctacagtgtatgtctatgttttgtcatagagaaatgtgatagaaagattaataaaagacttgcaaacacaaaaatatagtacattaggatcaaattttgtagagaagtttgaataaaaactaaaggtttaaaaagaaaaaagatataatgttcccaattgctaaaaaagagcttctttgcatatttattaaatgaattattgtgattagcaaattgtcatgcattcatattccattggatgtatttagtatttagttgttacat
>gene=chr20_81212-82212; species=rheMac
agtgaataatcatagactttgcataaaaatcctttggaaataaaagtgttttaaatttttttatttacaaaagcaatgatggggtgtcaatcaagttgatggttaatattaaatagatccttaaagataaactttaataatagcctactatgaaa-ttgttagcatataacttggaagaggttaaaagaactgtgtaaacattagagtcttatattctaagagatttcacaataagctacaatgtatgtctatgttttgtcatagagaaatgtgatagaaagattaataaaagacttgcaaacacagaaatatagtacattaggatcaaattttgtagagaaggttgaataaaaactaaaggtttaaaaagaaaaaagatataatattcccaattgctaaaaaagagcttctttgtgtatttattaaatgaattattgtgattagcaaattgtcatgcattcatattccattggatgtatttggtatttagttgttacat
>gene=chr20_100094-101094; species=hg19
aaatatttttgtggatatggatttctaggatgacatttactttgaaaaatacgttgaagagctcagtccattggattatggcttctattgtttgtggtgaaaaatcacctgtcagtgtaacaattactctatcaaaagtatggtttctgtttttccctctgactgtttcccacttttctctttgtcATTTTATCTAGATGACAATTCTTATTTATTTTCTAGAATAGTATTTCTTAGATTATTTCTGAAAAAAAAGAAGATTTATTATCTTTTCAAATTTATGTAGCtttttgtaattctttttctttaattttctttctccttctctttgaaaatcttattaatcagatattggctctcctggattgacactctgtgtcttatatattttgctcatactttccacttgtttttagacttcaaagattttctcactttatcttcaaatgtgcctgctaaacaatcatttttctaatttccaaaagtttactacttctcct
>gene=chr20_100094-101094; species=bosTau
--------------------------------------------------------------------------------------------------------------------------------------------------------------------------------------------------------------------------------------------------------------------------------------------------------------------------------------------------------------------------------------------------------------------------------------------------------------------------------------------------------------------
>gene=chr20_100094-101094; species=calJac
aaatattttcataaatatggatttctaggatggcatttacttttaaaaatatgttgaagaagtcaatccattggattatggcttctattgtttctggtgaaaaatcacctgtcagggtaacaattatcctatcaaaagtgtgatttctgtttttctctctgactttttctcttctctttctttgtcattttatctagatgacaatttttatttattttctgGAATAGTGTTTCTTAGAGTATTTCTAAAAAATAATAAGATTTATTATCTTTTCAAATTTATGTAACtttttgtaattctttttctttaattt--tttccccttctctttgaaaatcttattaatcagatattggctctcctgaactgacaatatgtgtcttacatattttgctcatactttctacttgtttttggacttcaaagattttctcactttatcttcaaatacagctgttacttagtcatttttctaatttccaaaagcttactacttctcct
>gene=chr20_100094-101094; species=canFam
aaatattttggtggatat-gatttctagg-tggcatttacttttggtaatatgttgaagaagctattcca-tagattatggcttctgttgttgctagtgaaaaatcatctgtcaCAGTAACAGTTACCCTAAGTAAGGTAAGGACCTCATTTTTCCCTCTAGCTATTTCTTTTCTTTTTCTTTGTG-TTTTATCTAGAACACCATTCTTACTTATTGTGTGAAATAGTATTATCTTGAGCATTTCTGAAAACAAAGAAGATCCATTATTTTTTCAAATTCATGTAATTTTTTATAATTCCTTTCCTTTCTTTA-CTCTGTCCTC-CCTTTGAGAACCAGATTAATCAAATATCAGCTTTCCTGAATTGACATTCTATGTCTCACACATTTTGCTCACACATTCCACTTGGAATTACATTTTAAATATTTCTTCACATTATCT------------------TAACCATATTTCTAATTTCCTAAAGTTTGTTCTTTCTCTT
>gene=chr20_100094-101094; species=equCab
aaatattttaatggatatggatttctagg-ttgcatttaa-------aatatgttgaagaagttatttcactggattatggcttctgttgttgctggtgaaaaatc-tatgtcagtgtaacagatactct-gtcaaagcaagcatctggtttttccctctggctgtttcttctctctttctttgtgattttatctagctcaccattcttgtttattatatggaatagtattatttagagcatttctggaaa-agataaggtctgttatcttttcaaattcatgtaactttttataattctttttccttaattgtctctgtcctctcctttgaaaaccaggttaatcagatatggactttccttaattggcactctatgtct--tatattttgcttatattttccacttggatttatatttcaaatatttccccacattatctttgaatatgcatgttaaataatcatatttctaatttccaaaagtttgctctttctctt
>gene=chr20_100094-101094; species=gorGor
----------------------------------------------------------------------------------------------------------------------------------------------------------------------------------------------------------------------------------------------------------------------------------------------------------------------------------------------------------------------------------------------------------------------------------------------------TTATCTTCAAATGTGCCTGTTAAACAATCATTTTTCT-A---CCAGAAGTTTACTACTTCTCCT
>gene=chr20_100094-101094; species=panTro
aaatatttttgtggatatggatttctaggatgacatttactttgaaaaatacgttgaagagctcagtccattggattatggcttctattgtttgtggtgaaaaatcacctgtcagtgtaacaattactctatcaaaagtatggtttctgtttttccctctgactgtttcccgcttttctctttgtcATTTTATCTAGATGACAATTCTTATTTATTTTCTAGAATAGTATTTCTTAGATTATTTCTG-AAAAAAAGAAGATTTATTATCTTTTCAAATTTATGTAGCtttttgtaattctttttctttaattttctttctccttctctttgaaaatcttattaatcagatattggctctcctggattgacactctgtgtcttatatattttgctcatactttccacttgtttttagacttcaaagattttctcactttatcttcaaatgtgcctgttaaacaatcatttttctaatttccaaaagtttactacttctcct
>gene=chr20_100094-101094; species=papHam
--------------------------------------------------------------------------------------------------------------------------------------------------------------------------------------------------------------------------------------------------------------------------------------------------------------------------------------------------------------------------------------------------------------------------TTTTAGATTTCAAAGATTTTCTCACTTTATCTTCAAATATGCCTGTT----AATCATTTTTCTAATTTCCAAGAGTTTACTACTTTTCCT
>gene=chr20_100094-101094; species=ponAbe
aaatatttttgtggatatggatttctaggatgacatttactttgaaaaatatattgaagagctcagtccattggattatggcttctattgtttgtggtgaaaaatcacctgtcagtgtaacaattatgctatcaaaagtatggtttctgtttttccct----ctgtttccctcttttctctttgtcATTTTATCTAGATGACATATATTATTTATTTTCTAGAATAGTATTTCTTAGATAATTTCTGAAAAGAAAGAAGATTTATTAT-TTTTCAAATTTACCTAGCtttttgtaattctttttctttaattttctttctccttctctttgaaaatcttattaatcagatattggctctcctggattgacactctgtgtcttatatattttgctcatactttccacttgtttttagacttcaaagatcttctcactttatcttcaaatatgcctgttaaacaatcatttttctaatttccaaaagtttactacttctcct
>gene=chr20_100094-101094; species=rheMac
-------------------------------------------------------------------------------------------------------------------------------------------------------------------------------------------------------------------------------------------------------------------------------------------------------------------------------------------------------------------------------------------------------------------------TTTTTAGATTTCAAAGATTTTCTCACTTTATCTTCAAATATGCCTGTT----AATCATTTTTCTAATTTCCAAGAGTTTACTACTTTTCCT
>gene=chr20_100455-101455; species=hg19
tggattgacactctgtgtcttatatattttgctcatactttccacttgtttttagacttcaaagattttctcactttatcttcaaatgtgcctgctaaacaatcatttttctaatttccaaaagtttactacttctccttacatagcatgatattattgctttatggatggaataCACTCTTGAAACTCCAGCCCCTAAATAATAGTTATTCTAATGTGCCTTTCTTCATTTATTTTCAGTCATGTTAAAGATTTTCTCAAATAGATAGCCAGCCTAGATTGTTTATTCATATTTTACATATATACTGAGCCATTTTATGTGTGCAAACTTGTCCACAGCTTTTGTTTTAAAATGCTTGaactgtgaagatagaaaagacatgtttgctggaatgcataatactgaagtttacttctcatagtctttctttagaagttatcgcctaggcagaaaaagaaagtaactaaaaaaaaagaaaacacaatttccaggtatatct
>gene=chr20_100455-101455; species=bosTau
--------------------------------------------------------------------------------------------------------------------------------------------------------------------------------------------------------------------------------------------------------------------------------------------------------------------------------------------------------------------------------------------------------------------------------------------------------------------------------------------------------------------
>gene=chr20_100455-101455; species=calJac
tgaactgacaatatgtgtcttacatattttgctcatactttctacttgtttttggacttcaaagattttctcactttatcttcaaatacagctgttacttagtcatttttctaatttccaaaagcttactacttctccttacatagcatgatgttattgttttatggatggaacacactcttgaaactcCAACCCTTAAGTAATAGTTCTTCTAATGTGACTTTCTTCATTTATTTTCAGTCATATTAAAGA---------------------------------------------------------GCCATTTTATGTGTGCAAACTTGTCCACAGCTTTTGTTTCAAAATGTTTGAACTGTGAAGATAGAAAAGAGACGTTTGCTGGAATGCATCATATTGAAGTTTATTTCTCATAATCTTTCTTTAGAGGTCGTCACCTAGGCAGAAAAAGAACCTAACT-AAAAAAACGAAAACATAATTTCCAGGAATATTT
>gene=chr20_100455-101455; species=canFam
TGAATTGACATTCTATGTCTCACACATTTTGCTCACACATTCCACTTGGAATTACATTTTAAATATTTCTTCACATTATCT------------------TAACCATATTTCTAATTTCCTAAAGTTTGTTCTTTCTCTTT----------------------------------------------AACTTATTCTCAAATAATAA---CTCTGATGTGACTTTTTTCATTTATTTTCAGTCATATTGAAGATAGTCTCTGGCAGCTGCTCACCCCAAATTGCCCATTCATATTGTATATACATAATAAGCCATTTTATGTGTGCAAATTTGTCCATGGTTTTTA--TTACAATGTTTGAA-TATGAATATAGAAAAAATATATATGTTGGAATGCATGGTACTGATGTTTACTTCCCACA----CTCTTTAAAAGAAGTAACATGAACAAAAAGAAAGAGTAATTGAAA-AATTTTACATATGACTTCTAGGGATATTT
>gene=chr20_100455-101455; species=equCab
ttaattggcactctatgtct--tatattttgcttatattttccacttggatttatatttcaaatatttccccacattatctttgaatatgcatgttaaataatcatatttctaatttccaaaagtttgctctttctctttacatagcatcatattgttgttttatggctagaatacgctcttg---GACTTATTCCCAAATAATAG---TTCTGATGTGACTTGTTTCGTTTATTTTCAGTTATATTGCAGGTTTTCTTACGTAGCTACTCACCCTAGATTGCCCATTCACATTTAATATACATAGTAAGCCATTTTATGTGTGTAAGCTTGTTCTCAGTTTTTGATTTACA-------------GAAGACAGAAAAAATATATACA-TGGAATGCATGGTACTGAAGTTTACTTCTGGC---------------------ACGTGAACAAAAAGACGGAGTAATTGAAA-AAATGAAAATAGGACTTCCTGGAATATTT
>gene=chr20_100455-101455; species=gorGor
---------------------------------------------------------------------------TTATCTTCAAATGTGCCTGTTAAACAATCATTTTTCT-A---CCAGAAGTTTACTACTTCTCCTTACATAGCATGATATTATTGCTTTATGGATGGAATACACTCTTGAAACTCCAGCCCCTAAATAATAGTTATTCTAATGTGCCTTTCTTCATTTATTTTCAGTCATGTTAAAGATTTTCTCAAATAGATAGCCAGCCTAGATTGTTTATTCATATTTTACATATATACTGAGCCATTTTATGTGTGCAAACTTGTCCACAGCTTTTGTTTTAAAATGCTTGaactgtgaagatagaaaagacatgtttgctggaatgcataatactgaagtttacttctcatagtctttctttagaagttatcgcctaggcagaaaaagaaagtaactaaaaaaaaagaaaacacaatttcca--tatatct
>gene=chr20_100455-101455; species=panTro
tggattgacactctgtgtcttatatattttgctcatactttccacttgtttttagacttcaaagattttctcactttatcttcaaatgtgcctgttaaacaatcatttttctaatttccaaaagtttactacttctccttacatagcatggtattattgctttatggatggaataCACTCTTGAAACTCCAGCCCCTAAATAATAGTTATTCTAATGTGCCTTTCTTCATTTATTTTCAGTCATGTTAAAGATTTTCTCAAATAGATAGCCAGCCTAGATTGTTTATTCATATTTTACATATATACTGAGCCATTTTATGTGTGCAAACTTGTCCACAGCTTTTGTTTTAAAATGCTTGAACTGTGAAGATAGAAAAGACATGTTTGCTGGAATGCATAATACTGAAGTTTACTTCTCATAGTCTTTCTTTAGAAGTTATCGCCTAGGCAGAAAAAGAAAGTAGCTAAAAAAAAAGAAAACACAATTTCCAGGTATATCT
>gene=chr20_100455-101455; species=papHam
-------------------------------------------------TTTTAGATTTCAAAGATTTTCTCACTTTATCTTCAAATATGCCTGTT----AATCATTTTTCTAATTTCCAAGAGTTTACTACTTTTCCTTACATAGCATGATATTATTGCTTTATGGATGGAATACACTCTTGAAACTCCAGCCCCTAAATAATAGTTATTCTAATGTGCCTTTCTTCATTTATTTTCAGTCATATTAAAGATTTTCTCAAATAGATAGCCAGTCAAGATTGTTTATTCATATTTCACATGTATACTGAGCCATTTTATGTGTGCAAACTTGTCCAAAACTTTTGTTTTAAAATACTTGAACTGTGAAGATAGAAAAAACATGTTTGCTGGAATGCATAATACTGAAGTTTACTTCTCGTAGTCTTTCTTTAGAAGTCATCACCTAGGCAGAAAAAGAAAGTAACTGAAAAAAATGAAAACATAATTTCCAGGAATATCT
>gene=chr20_100455-101455; species=ponAbe
tggattgacactctgtgtcttatatattttgctcatactttccacttgtttttagacttcaaagatcttctcactttatcttcaaatatgcctgttaaacaatcatttttctaatttccaaaagtttactacttctccttacatagcatgatattattgctttatggatggaaCGCACTCTTGAAACTCCAGCCCCTAAATAATAGTTATTCTAATGTGCCTTTCTTCATTTATTTTCAGTCATATTAAAGATTTTCTC----AGATAGCCAGCCTAGATTGTTTATTCATATTTTACATATATACTGAGTCATTTTATGTGTGCAAACTTGTCCACAGCTTTTGTTTTAAAATGCTTGAACTGTGAAGATAGAAAAGACATATTTGCTGGAATGCATAATACTGAAGTTTATTTCTCATAGTCTTTCTTTAGAAGTTATCA-CTAGGCAGAAAAAGAAAGTAACTGAAAAAAATGAAAACATAATTTCCAGGTATATCT
>gene=chr20_100455-101455; species=rheMac
------------------------------------------------TTTTTAGATTTCAAAGATTTTCTCACTTTATCTTCAAATATGCCTGTT----AATCATTTTTCTAATTTCCAAGAGTTTACTACTTTTCCTTACATAGCATGATATTATTGCTTTATGGATGGAATACACTCTTGAAACTCCAGCCCCTAAATAATAGTTATTCTAATGTGCCTTTCTTCATTTATTTTCAGTCATATTAAAGATTTTCTCAAATAGATAGCCAGCCAAGATTGTTTATTCATATTTTACATGTATACTGAGCCATTTTATGTGTGCAAACTTGTCCAAAACTTTTGTTTTAAAATACTTGAACTGTGAAGATACAAAAAACATGTTTGCTGGAATGCATAATACTGAAGTTTACTTCTCATAGTCTTTCTTTAGAAGTCATCACCTAGGCAGAAAAAGAAAGTAACTGAAAAAAATGAAAACATAATTTCCAGGAATATCT
>gene=chr20_101051-102051; species=hg19
cgcctaggcagaaaaagaaagtaactaaaaaaaaagaaaacacaatttccaggtatatctgtgccaactcaggtgactagtaaaacaaaattctaagatgacatctgtatagcctacataggaagcaaccagttcacattatagaaggaagaatgaatgttccagAGACAAAATATAGTTACAATACACCCTCATCTATTGTAGTAAAAAAAAAAAAAAGCTGAAGTCTAAATTACACAAATGTAGCAGCATAATACTATTAAATAATAAGTAATTTAATATTCTATTTCATGGCATTATTTTACAGGAGCACTATTTGATCATCTTCTCTTTATCACACATACTTCTTCCATTTATCTTACAGTATCTTTACATAAACACTAAAATAGTTATACTCAGATTGTACACTTTTGAAGGGAGTTAGCCTATTTGTGTCAATTATTTACTAAAACAAAGCTAAATAACAGCAACAAAAAAGCCTTGTTGGAACAGGGACCAGG
>gene=chr20_101051-102051; species=bosTau
--------------------------------------------------------------------------------------------------------------------------------------------------------------------------------------------------------------------------------------------------------------------------------------------------------------------------------------------------------------------------------------------------------------------------------------------------------------------------------------------------------------------
>gene=chr20_101051-102051; species=calJac
CACCTAGGCAGAAAAAGAACCTAACT-AAAAAAACGAAAACATAATTTCCAGGAATATTTGTGCCAActcaggtgattaataaaagaaaattctaagatgacagctctgtaggctgcataggaagcaaccagttcacattatagaagaaagaatgaatgtcccagAGATGAAATATAGTTACAATACACCCTCATCTACTGCAGC----ACTAAAAAAAGATAAACTCTAAGGCAGGCAAATGTAGCAGCATAAGACTATTAAATAATAAGTAATTTAATGTTCTATTTTATGACATTATTTTAGAGGAGCATCATTTGATCATCTTCTGTTTATCATACATATTTCTTCCATTTATCTTATAGTATCCTTATATAAATGCTAAAATAATTAATCTCAGATTGGATGCTTTTGAAGAGAATTAGCCTATTTGTGTCAATTATTTACTAAAACGAAGCTAAATAAC--CAACAAAAAAGCCTAGTTGAGACAGGGACCAGG
>gene=chr20_101051-102051; species=canFam
AACATGAACAAAAAGAAAGAGTAATTGAAA-AATTTTACATATGACTTCTAGGGATATTTATGCCAACTCAGGT---TAGTAAAACAAAATTATAGGATGAGAGCTCCATAGCCTGTATAGC----AATAAGCTCACACTGTAAAAAGAATGAC---GGTTTCAGAGATAAAGTATAGGTAACATACAGCTTCACTTGCtataa------aagaaaataGATGAGGTCCAACATTAACAAGCATAATGGCAGAATACT----ATTAATAAGTCATTCAATATTTTATTTTACGGTATTTTTTTGTAGAAAAATTTTTTGACCAACCCCTGTTTATTCCATGTGTTTCTTTTATTTATCTTACAGTATCCTTGCATGGAAACTAAGCCAATCACTTTCATATCGTAAACTTTGGAAAT------GATTATCTTTGTCAATTATTTGCTAAAACAAGACAAACTAACAAAAACAAAGA-GCTTAGGTGGGATAGAGACCATA
>gene=chr20_101051-102051; species=equCab
-ACGTGAACAAAAAGACGGAGTAATTGAAA-AAATGAAAATAGGACTTCCTGGAATATTTGTGCCAActcaggag--tagaaaaacaaaattacaggatgacagctctgtagtctgtatagaaac-aaccagttcacattatagaagtaagaatgaaggttccagAGATAAAGTCTAGATAAGATA-ATCCTCATTTACCATAGC--TGTAAGATAGGAGATGAGG--TAAAGTCGACAAATATAGTAGCATAATACtattaaataataaataattcaatattttattttatGGCATTTTTTTCTGGAACATATATTTGACCATCTTCCGTTTATTATATGTGTTTCTTCTATTTATCTTACAGTATCCTTGCACGGAAACTAAACTAATCACTTTCGTATTTTAAACTCTAGAAGGGAGTTAGATTGTCTTAGTCAATTATTTGCTAAAACAAAACAAAATAACAACAAAATG----CCTGGGTGAGATAGAGACCAGA
>gene=chr20_101051-102051; species=gorGor
cgcctaggcagaaaaagaaagtaactaaaaaaaaagaaaacacaatttcca--tatatctgtgccaactcaggtgactagtaaaacaaaattctaagatgacatctgtatagcctacacaggaagcaaccagttcacattatagaaggaagaatgaatgttccggagaCAAAATATAGTTACGATACACCCTCATCTATTGTAGT-AAAAAAAAAAAAAGCTGAAGTCTAAATTACACAAATGTAGCAGCATAATACTAT-AAATAATAAGTAATTTAATATTCTATTTCATGGCATTATTTGACAGGAGCACGATTTGATCATCTTCTGTTTATCATACACACTTCTTCCATTTATCTTACAGTATCTTTACATAAACACTAAAATAGTTATACTCAGATTGTACACTTTTGAAGGGAGTTAGCCTATTTGTGTCAATTATTTACTAAAACAAAGCTAAATAACAGCAACAAAAAAGCCTTGTTGGAACAGGGACCAGG
>gene=chr20_101051-102051; species=panTro
CGCCTAGGCAGAAAAAGAAAGTAGCTAAAAAAAAAGAAAACACAATTTCCAGGTATATCTGTGCCAActcaggtgactagtaaaacaaaattctaagatgacatctgtatagcctacataggaagcaaccagtttacattatagaaggaagaatgaatgttccagAGACAAAATATAGTTACGATACACCCTCATCTATTGTAGT-AAAAAAAAAAAAAGCTGAAGTCTAAATTACACAAATGTAGCAGCATAATACTATTAAATAATAAGTAATTTGATATTCTATTTCATGGCATTATTTTACAGGAGCACTATTTGATCATCTTCTGTTTATCACACATACTTCTTCCATTTATCTTACAGTATCTTTACATAAACACTAAAATAGTTTTACTCAGATTGTACACTTTTGAAGGGAGTTAGCCTATTTGTGTCAATTATTTACTAAAACAAAGCTAAATAACAGCAACAAAAAAGCCTTGTTGGAACAGGGACCAGG
>gene=chr20_101051-102051; species=papHam
CACCTAGGCAGAAAAAGAAAGTAACTGAAAAAAATGAAAACATAATTTCCAGGAATATCTGTGCCAActcaggtgattagtaaaacaaaattctaagatgacagctctatagcctacataggaagcaaccagttcacattatagaaggaagaatgaatgttccagAGACAAAATATAGTTATGATACACCCTCATCTACTGTAGT------ATAAAAAAGCTGAAGTCTAAAGTACACAAATGTAGCAGCATAATACtattaaataataaataatttaatattctattttatGGCGTTATTTTAGAGGAGCATTATTTGATCATCTTCTGTTTATCACACATATATCTACCATTTATCTTATATTATCCTTACATAAACAGTAAAATAGTTATACTCAGATTGTACACTTTTGAAGGGAGTTAGCCTATTTGAGTCAATTATTTACTAAAACAAAGCTAAATAACAACAACAAAAAAGCCTTGTTGGAATAGGGACCAGG
>gene=chr20_101051-102051; species=ponAbe
CA-CTAGGCAGAAAAAGAAAGTAACTGAAAAAAATGAAAACATAATTTCCAGGTATATCTGTGCCAActcaggtgactagtaaaacaaaattctaagatgacagctctatagcctacataggaagcaaccagttcacattacagaaggaagaatgaatgttccagAGACAAAATATAGTTACGATACA-------CTATAGTAAAAAAAAAAAAAAAAAGCTGAAGTCTAAATTACACAAATGTAGCAGCATAATACTATTAAATAATAAGTAATTTAATGTTCTATTTCATGGCATTATTTTAGAGGAGCACTATTTGATCATCTTCTGTTTTTCACACATACTTCTTCCATTTATCTTACAGTATCTTTACATAAACACTAAAATAGTTATACTCAGATCGTACACTTTTGAAGGGAGTTAGCCTATTTGTGTCAATTATTTACTAAAACAAAGCTAAATAACAGCAACCAAAAAGCCTTGTTGGAACAGGGACCAGG
>gene=chr20_101051-102051; species=rheMac
CACCTAGGCAGAAAAAGAAAGTAACTGAAAAAAATGAAAACATAATTTCCAGGAATATCTGTGCCAActcaggtgattagtaaaacaaaattctaagatgacagctctatagcctacataggaagcaaccagttcacattatagaaggaagaatgaatgttccagAGACAAAATATAGTTATGATACACCCTCATCTATTGTAGT------ATAAAAAAGCTGAAGTCTAAAGTACACAAATATAGCAGCATAATACtattaaataataaataatttaatattctattttatGGCATTATTTTAGAGGAGCATTATTTGATCATCTTCTGTTTATCACATATATATCTACCATTTATCTTATATTATCCTTACATAAACACTAAAATAGTTATACTCAGATTGTACACTTTTGAAGGGAGTTAGCCTATTTGTGTCAATTATTTACTAAAACAAAGCTAAATAACAACAACAAAAAAGCCTTGTTGGAACAGGGACCAGG
>gene=chr20_101099-102099; species=hg19
cgcctaggcagaaaaagaaagtaactaaaaaaaaagaaaacacaatttccaggtatatctgtgccaactcaggtgactagtaaaacaaaattctaagatgacatctgtatagcctacataggaagcaaccagttcacattatagaaggaagaatgaatgttccagAGACAAAATATAGTTACAATACACCCTCATCTATTGTAGTAAAAAAAAAAAAAAGCTGAAGTCTAAATTACACAAATGTAGCAGCATAATACTATTAAATAATAAGTAATTTAATATTCTATTTCATGGCATTATTTTACAGGAGCACTATTTGATCATCTTCTCTTTATCACACATACTTCTTCCATTTATCTTACAGTATCTTTACATAAACACTAAAATAGTTATACTCAGATTGTACACTTTTGAAGGGAGTTAGCCTATTTGTGTCAATTATTTACTAAAACAAAGCTAAATAACAGCAACAAAAAAGCCTTGTTGGAACAGGGACCAGG
>gene=chr20_101099-102099; species=bosTau
--------------------------------------------------------------------------------------------------------------------------------------------------------------------------------------------------------------------------------------------------------------------------------------------------------------------------------------------------------------------------------------------------------------------------------------------------------------------------------------------------------------------
>gene=chr20_101099-102099; species=calJac
CACCTAGGCAGAAAAAGAACCTAACT-AAAAAAACGAAAACATAATTTCCAGGAATATTTGTGCCAActcaggtgattaataaaagaaaattctaagatgacagctctgtaggctgcataggaagcaaccagttcacattatagaagaaagaatgaatgtcccagAGATGAAATATAGTTACAATACACCCTCATCTACTGCAGC----ACTAAAAAAAGATAAACTCTAAGGCAGGCAAATGTAGCAGCATAAGACTATTAAATAATAAGTAATTTAATGTTCTATTTTATGACATTATTTTAGAGGAGCATCATTTGATCATCTTCTGTTTATCATACATATTTCTTCCATTTATCTTATAGTATCCTTATATAAATGCTAAAATAATTAATCTCAGATTGGATGCTTTTGAAGAGAATTAGCCTATTTGTGTCAATTATTTACTAAAACGAAGCTAAATAAC--CAACAAAAAAGCCTAGTTGAGACAGGGACCAGG
>gene=chr20_101099-102099; species=canFam
AACATGAACAAAAAGAAAGAGTAATTGAAA-AATTTTACATATGACTTCTAGGGATATTTATGCCAACTCAGGT---TAGTAAAACAAAATTATAGGATGAGAGCTCCATAGCCTGTATAGC----AATAAGCTCACACTGTAAAAAGAATGAC---GGTTTCAGAGATAAAGTATAGGTAACATACAGCTTCACTTGCtataa------aagaaaataGATGAGGTCCAACATTAACAAGCATAATGGCAGAATACT----ATTAATAAGTCATTCAATATTTTATTTTACGGTATTTTTTTGTAGAAAAATTTTTTGACCAACCCCTGTTTATTCCATGTGTTTCTTTTATTTATCTTACAGTATCCTTGCATGGAAACTAAGCCAATCACTTTCATATCGTAAACTTTGGAAAT------GATTATCTTTGTCAATTATTTGCTAAAACAAGACAAACTAACAAAAACAAAGA-GCTTAGGTGGGATAGAGACCATA
>gene=chr20_101099-102099; species=equCab
-ACGTGAACAAAAAGACGGAGTAATTGAAA-AAATGAAAATAGGACTTCCTGGAATATTTGTGCCAActcaggag--tagaaaaacaaaattacaggatgacagctctgtagtctgtatagaaac-aaccagttcacattatagaagtaagaatgaaggttccagAGATAAAGTCTAGATAAGATA-ATCCTCATTTACCATAGC--TGTAAGATAGGAGATGAGG--TAAAGTCGACAAATATAGTAGCATAATACtattaaataataaataattcaatattttattttatGGCATTTTTTTCTGGAACATATATTTGACCATCTTCCGTTTATTATATGTGTTTCTTCTATTTATCTTACAGTATCCTTGCACGGAAACTAAACTAATCACTTTCGTATTTTAAACTCTAGAAGGGAGTTAGATTGTCTTAGTCAATTATTTGCTAAAACAAAACAAAATAACAACAAAATG----CCTGGGTGAGATAGAGACCAGA
>gene=chr20_101099-102099; species=gorGor
cgcctaggcagaaaaagaaagtaactaaaaaaaaagaaaacacaatttcca--tatatctgtgccaactcaggtgactagtaaaacaaaattctaagatgacatctgtatagcctacacaggaagcaaccagttcacattatagaaggaagaatgaatgttccggagaCAAAATATAGTTACGATACACCCTCATCTATTGTAGT-AAAAAAAAAAAAAGCTGAAGTCTAAATTACACAAATGTAGCAGCATAATACTAT-AAATAATAAGTAATTTAATATTCTATTTCATGGCATTATTTGACAGGAGCACGATTTGATCATCTTCTGTTTATCATACACACTTCTTCCATTTATCTTACAGTATCTTTACATAAACACTAAAATAGTTATACTCAGATTGTACACTTTTGAAGGGAGTTAGCCTATTTGTGTCAATTATTTACTAAAACAAAGCTAAATAACAGCAACAAAAAAGCCTTGTTGGAACAGGGACCAGG
>gene=chr20_101099-102099; species=panTro
CGCCTAGGCAGAAAAAGAAAGTAGCTAAAAAAAAAGAAAACACAATTTCCAGGTATATCTGTGCCAActcaggtgactagtaaaacaaaattctaagatgacatctgtatagcctacataggaagcaaccagtttacattatagaaggaagaatgaatgttccagAGACAAAATATAGTTACGATACACCCTCATCTATTGTAGT-AAAAAAAAAAAAAGCTGAAGTCTAAATTACACAAATGTAGCAGCATAATACTATTAAATAATAAGTAATTTGATATTCTATTTCATGGCATTATTTTACAGGAGCACTATTTGATCATCTTCTGTTTATCACACATACTTCTTCCATTTATCTTACAGTATCTTTACATAAACACTAAAATAGTTTTACTCAGATTGTACACTTTTGAAGGGAGTTAGCCTATTTGTGTCAATTATTTACTAAAACAAAGCTAAATAACAGCAACAAAAAAGCCTTGTTGGAACAGGGACCAGG
>gene=chr20_101099-102099; species=papHam
CACCTAGGCAGAAAAAGAAAGTAACTGAAAAAAATGAAAACATAATTTCCAGGAATATCTGTGCCAActcaggtgattagtaaaacaaaattctaagatgacagctctatagcctacataggaagcaaccagttcacattatagaaggaagaatgaatgttccagAGACAAAATATAGTTATGATACACCCTCATCTACTGTAGT------ATAAAAAAGCTGAAGTCTAAAGTACACAAATGTAGCAGCATAATACtattaaataataaataatttaatattctattttatGGCGTTATTTTAGAGGAGCATTATTTGATCATCTTCTGTTTATCACACATATATCTACCATTTATCTTATATTATCCTTACATAAACAGTAAAATAGTTATACTCAGATTGTACACTTTTGAAGGGAGTTAGCCTATTTGAGTCAATTATTTACTAAAACAAAGCTAAATAACAACAACAAAAAAGCCTTGTTGGAATAGGGACCAGG
>gene=chr20_101099-102099; species=ponAbe
CA-CTAGGCAGAAAAAGAAAGTAACTGAAAAAAATGAAAACATAATTTCCAGGTATATCTGTGCCAActcaggtgactagtaaaacaaaattctaagatgacagctctatagcctacataggaagcaaccagttcacattacagaaggaagaatgaatgttccagAGACAAAATATAGTTACGATACA-------CTATAGTAAAAAAAAAAAAAAAAAGCTGAAGTCTAAATTACACAAATGTAGCAGCATAATACTATTAAATAATAAGTAATTTAATGTTCTATTTCATGGCATTATTTTAGAGGAGCACTATTTGATCATCTTCTGTTTTTCACACATACTTCTTCCATTTATCTTACAGTATCTTTACATAAACACTAAAATAGTTATACTCAGATCGTACACTTTTGAAGGGAGTTAGCCTATTTGTGTCAATTATTTACTAAAACAAAGCTAAATAACAGCAACCAAAAAGCCTTGTTGGAACAGGGACCAGG
>gene=chr20_101099-102099; species=rheMac
CACCTAGGCAGAAAAAGAAAGTAACTGAAAAAAATGAAAACATAATTTCCAGGAATATCTGTGCCAActcaggtgattagtaaaacaaaattctaagatgacagctctatagcctacataggaagcaaccagttcacattatagaaggaagaatgaatgttccagAGACAAAATATAGTTATGATACACCCTCATCTATTGTAGT------ATAAAAAAGCTGAAGTCTAAAGTACACAAATATAGCAGCATAATACtattaaataataaataatttaatattctattttatGGCATTATTTTAGAGGAGCATTATTTGATCATCTTCTGTTTATCACATATATATCTACCATTTATCTTATATTATCCTTACATAAACACTAAAATAGTTATACTCAGATTGTACACTTTTGAAGGGAGTTAGCCTATTTGTGTCAATTATTTACTAAAACAAAGCTAAATAACAACAACAAAAAAGCCTTGTTGGAACAGGGACCAGG
>gene=chr20_101184-102184; species=hg19
cgcctaggcagaaaaagaaagtaactaaaaaaaaagaaaacacaatttccaggtatatctgtgccaactcaggtgactagtaaaacaaaattctaagatgacatctgtatagcctacataggaagcaaccagttcacattatagaaggaagaatgaatgttccagAGACAAAATATAGTTACAATACACCCTCATCTATTGTAGTAAAAAAAAAAAAAAGCTGAAGTCTAAATTACACAAATGTAGCAGCATAATACTATTAAATAATAAGTAATTTAATATTCTATTTCATGGCATTATTTTACAGGAGCACTATTTGATCATCTTCTCTTTATCACACATACTTCTTCCATTTATCTTACAGTATCTTTACATAAACACTAAAATAGTTATACTCAGATTGTACACTTTTGAAGGGAGTTAGCCTATTTGTGTCAATTATTTACTAAAACAAAGCTAAATAACAGCAACAAAAAAGCCTTGTTGGAACAGGGACCAGG
>gene=chr20_101184-102184; species=bosTau
--------------------------------------------------------------------------------------------------------------------------------------------------------------------------------------------------------------------------------------------------------------------------------------------------------------------------------------------------------------------------------------------------------------------------------------------------------------------------------------------------------------------
>gene=chr20_101184-102184; species=calJac
CACCTAGGCAGAAAAAGAACCTAACT-AAAAAAACGAAAACATAATTTCCAGGAATATTTGTGCCAActcaggtgattaataaaagaaaattctaagatgacagctctgtaggctgcataggaagcaaccagttcacattatagaagaaagaatgaatgtcccagAGATGAAATATAGTTACAATACACCCTCATCTACTGCAGC----ACTAAAAAAAGATAAACTCTAAGGCAGGCAAATGTAGCAGCATAAGACTATTAAATAATAAGTAATTTAATGTTCTATTTTATGACATTATTTTAGAGGAGCATCATTTGATCATCTTCTGTTTATCATACATATTTCTTCCATTTATCTTATAGTATCCTTATATAAATGCTAAAATAATTAATCTCAGATTGGATGCTTTTGAAGAGAATTAGCCTATTTGTGTCAATTATTTACTAAAACGAAGCTAAATAAC--CAACAAAAAAGCCTAGTTGAGACAGGGACCAGG
>gene=chr20_101184-102184; species=canFam
AACATGAACAAAAAGAAAGAGTAATTGAAA-AATTTTACATATGACTTCTAGGGATATTTATGCCAACTCAGGT---TAGTAAAACAAAATTATAGGATGAGAGCTCCATAGCCTGTATAGC----AATAAGCTCACACTGTAAAAAGAATGAC---GGTTTCAGAGATAAAGTATAGGTAACATACAGCTTCACTTGCtataa------aagaaaataGATGAGGTCCAACATTAACAAGCATAATGGCAGAATACT----ATTAATAAGTCATTCAATATTTTATTTTACGGTATTTTTTTGTAGAAAAATTTTTTGACCAACCCCTGTTTATTCCATGTGTTTCTTTTATTTATCTTACAGTATCCTTGCATGGAAACTAAGCCAATCACTTTCATATCGTAAACTTTGGAAAT------GATTATCTTTGTCAATTATTTGCTAAAACAAGACAAACTAACAAAAACAAAGA-GCTTAGGTGGGATAGAGACCATA
>gene=chr20_101184-102184; species=equCab
-ACGTGAACAAAAAGACGGAGTAATTGAAA-AAATGAAAATAGGACTTCCTGGAATATTTGTGCCAActcaggag--tagaaaaacaaaattacaggatgacagctctgtagtctgtatagaaac-aaccagttcacattatagaagtaagaatgaaggttccagAGATAAAGTCTAGATAAGATA-ATCCTCATTTACCATAGC--TGTAAGATAGGAGATGAGG--TAAAGTCGACAAATATAGTAGCATAATACtattaaataataaataattcaatattttattttatGGCATTTTTTTCTGGAACATATATTTGACCATCTTCCGTTTATTATATGTGTTTCTTCTATTTATCTTACAGTATCCTTGCACGGAAACTAAACTAATCACTTTCGTATTTTAAACTCTAGAAGGGAGTTAGATTGTCTTAGTCAATTATTTGCTAAAACAAAACAAAATAACAACAAAATG----CCTGGGTGAGATAGAGACCAGA
>gene=chr20_101184-102184; species=gorGor
cgcctaggcagaaaaagaaagtaactaaaaaaaaagaaaacacaatttcca--tatatctgtgccaactcaggtgactagtaaaacaaaattctaagatgacatctgtatagcctacacaggaagcaaccagttcacattatagaaggaagaatgaatgttccggagaCAAAATATAGTTACGATACACCCTCATCTATTGTAGT-AAAAAAAAAAAAAGCTGAAGTCTAAATTACACAAATGTAGCAGCATAATACTAT-AAATAATAAGTAATTTAATATTCTATTTCATGGCATTATTTGACAGGAGCACGATTTGATCATCTTCTGTTTATCATACACACTTCTTCCATTTATCTTACAGTATCTTTACATAAACACTAAAATAGTTATACTCAGATTGTACACTTTTGAAGGGAGTTAGCCTATTTGTGTCAATTATTTACTAAAACAAAGCTAAATAACAGCAACAAAAAAGCCTTGTTGGAACAGGGACCAGG
>gene=chr20_101184-102184; species=panTro
CGCCTAGGCAGAAAAAGAAAGTAGCTAAAAAAAAAGAAAACACAATTTCCAGGTATATCTGTGCCAActcaggtgactagtaaaacaaaattctaagatgacatctgtatagcctacataggaagcaaccagtttacattatagaaggaagaatgaatgttccagAGACAAAATATAGTTACGATACACCCTCATCTATTGTAGT-AAAAAAAAAAAAAGCTGAAGTCTAAATTACACAAATGTAGCAGCATAATACTATTAAATAATAAGTAATTTGATATTCTATTTCATGGCATTATTTTACAGGAGCACTATTTGATCATCTTCTGTTTATCACACATACTTCTTCCATTTATCTTACAGTATCTTTACATAAACACTAAAATAGTTTTACTCAGATTGTACACTTTTGAAGGGAGTTAGCCTATTTGTGTCAATTATTTACTAAAACAAAGCTAAATAACAGCAACAAAAAAGCCTTGTTGGAACAGGGACCAGG
>gene=chr20_101184-102184; species=papHam
CACCTAGGCAGAAAAAGAAAGTAACTGAAAAAAATGAAAACATAATTTCCAGGAATATCTGTGCCAActcaggtgattagtaaaacaaaattctaagatgacagctctatagcctacataggaagcaaccagttcacattatagaaggaagaatgaatgttccagAGACAAAATATAGTTATGATACACCCTCATCTACTGTAGT------ATAAAAAAGCTGAAGTCTAAAGTACACAAATGTAGCAGCATAATACtattaaataataaataatttaatattctattttatGGCGTTATTTTAGAGGAGCATTATTTGATCATCTTCTGTTTATCACACATATATCTACCATTTATCTTATATTATCCTTACATAAACAGTAAAATAGTTATACTCAGATTGTACACTTTTGAAGGGAGTTAGCCTATTTGAGTCAATTATTTACTAAAACAAAGCTAAATAACAACAACAAAAAAGCCTTGTTGGAATAGGGACCAGG
>gene=chr20_101184-102184; species=ponAbe
CA-CTAGGCAGAAAAAGAAAGTAACTGAAAAAAATGAAAACATAATTTCCAGGTATATCTGTGCCAActcaggtgactagtaaaacaaaattctaagatgacagctctatagcctacataggaagcaaccagttcacattacagaaggaagaatgaatgttccagAGACAAAATATAGTTACGATACA-------CTATAGTAAAAAAAAAAAAAAAAAGCTGAAGTCTAAATTACACAAATGTAGCAGCATAATACTATTAAATAATAAGTAATTTAATGTTCTATTTCATGGCATTATTTTAGAGGAGCACTATTTGATCATCTTCTGTTTTTCACACATACTTCTTCCATTTATCTTACAGTATCTTTACATAAACACTAAAATAGTTATACTCAGATCGTACACTTTTGAAGGGAGTTAGCCTATTTGTGTCAATTATTTACTAAAACAAAGCTAAATAACAGCAACCAAAAAGCCTTGTTGGAACAGGGACCAGG
>gene=chr20_101184-102184; species=rheMac
CACCTAGGCAGAAAAAGAAAGTAACTGAAAAAAATGAAAACATAATTTCCAGGAATATCTGTGCCAActcaggtgattagtaaaacaaaattctaagatgacagctctatagcctacataggaagcaaccagttcacattatagaaggaagaatgaatgttccagAGACAAAATATAGTTATGATACACCCTCATCTATTGTAGT------ATAAAAAAGCTGAAGTCTAAAGTACACAAATATAGCAGCATAATACtattaaataataaataatttaatattctattttatGGCATTATTTTAGAGGAGCATTATTTGATCATCTTCTGTTTATCACATATATATCTACCATTTATCTTATATTATCCTTACATAAACACTAAAATAGTTATACTCAGATTGTACACTTTTGAAGGGAGTTAGCCTATTTGTGTCAATTATTTACTAAAACAAAGCTAAATAACAACAACAAAAAAGCCTTGTTGGAACAGGGACCAGG
>gene=chr20_102119-103119; species=hg19
TGAACGTGCTCTTGGCATTTCTGTTTATTTGCTCCTTATTACACTATATTGTGTCAGAATGATGGTTTGGGTTCAACAGTATGCTCACGTAAGCCACTATTCCAAACTTCCTAAACGCACAGTTGTGGAATGTGACACAATTGTTGGCAATGATATTTAAACAGGATATGTGTTTTTGGTGGGGTCTCTGGGAAAAATTACTAAAGGGAGGGGTGGAGTGATCCAAATATTCAAGTGGTAGACACCCACTTGACTTTGGccttccacttcctcctgtttggaatatggtcataatgctggaggtaatgctgccatctataacaatgaagcaaaaacACTGGATAACAGTATGTGAACAGAAGAGTAGAGGGTGACTAGCATGGTGAAGCTGTTATATAATTTCTGGACTTTATGTTATGTAAGAAAAATAAAACCTGAATTTGTAATAAATGAACAAAATGCCTTTTTCATGTTTTTCTGTTTCATATTACAGCCTATTA
>gene=chr20_102119-103119; species=bosTau
TGAGTGTTCTCTGGGCATTTGTACTTATTTGCTTCTTATTACATCATATCATGTCTGAATCATAGTTAAGGTGCAGCCATATGTCCACATAAACAACTTTTCCAAACTTTGCTAACATACAGTGGTGGAATAGGATGTTATTATGGTCAGTGAGATT-AAGCAGA----ATATTTTTGGTGGAGTATCTGATAAGATATTTTAAAGGGA---------GGGGCCAAAGATTCAAGCTACATGTACCCATTACCTTCTGCTGTGTGACTTCATTGTCCATGAAACATGATCATAGGCCTGGTGGCAATGCAGCCATCTGTAACTATGGAGCAAGGGCATATACTAGGAAT-TGTGAAAAG-AGGAGATACATTGCCAGGTGCTGTGAAGCTCTTACAGCCTCCCTTGCCTTTATGTCATATGAGAAGACAAAAACCCTAATTTGTATGATATC-TT--------TTTTGCATGATT---TTTTTCACAATATAGCCTATTG
>gene=chr20_102119-103119; species=calJac
TGAATGTGCTCTTGGCATTTCTGTTTATTTGCCCCTTATTACACTGTATTATGTCAGAATGAGGGTTTGGGTTCAACAG--TGCTCCAGACTTCCACTGTTCCAAACTTCCTAAATGCACAGTTATGGAATGTGACACAATTGTTGGCAATGATATTTAAACAGAATATGTATTTTTGGTGGAGTCTCTGGGAAAAATTACTAATGGGAGAGAT-GAGTGATCCAAATATTCAAGTGGTAGACACCCACTTGACTTTGGCTTTCCACTTCCTCCTGTTTGGAACATGGTCATAATGCTGGAGGTAATGCTGCTATCTATAACAATGAGGCAAAAACACTGGGTAAGAGTATGTGAACAGAAGAGTAGAGGGTGATTAGCATGGCGAAGCTGTTATAGAATCTATGGACTTTATGTTACATGAGAAAAATAAAATCTGAATTTGTAATAAATGAACAAAA----TTTTTCATGCTTTTCTGTTTAATATGACAGCCTATTA
>gene=chr20_102119-103119; species=canFam
-----GTGCTCTGGGCATTTCTGCTTCTTCA---CTTAGTACAACATACTGTGTCTGAATGATAGTTTAGGTGCAGCAGCATGCCCAAGTGAACAACTTCCCCAAATCTGGCAAGCACACAGTGGTGAAATGTGGTGCAATTATGGCCAGTGACGTT-AAGCAGA----ATATTTTTGGTGAGCTATCTTGTAAGATACTTCAAAGTGG---------TGGGGCAAGGATGCAAGTGGCATGTACCCATTTGCTTTT-TCCTGCTACTCCCTTCTGTTTGAAGCATGCTCATAATGCTGGAGGTGATGCAGCCATCTATAACTATGGGCCAAAAGCACAAGCTAGGAATGTGTGAAAAGAAGGAAAGATGTTGCCTGGTGCTGTGAAGCTCTTA--ACATTCCCTGACATTATATCATATGAGAAGAATAAAACCCTAATTTGTATAAGACACAT--------TTTCACATGTTTTCGTGTTTCACATTTCTTCCTAATA
>gene=chr20_102119-103119; species=equCab
TGAGTGTGCTGTGGGCGTTTCCATTTGTTTACTCCTTATTACATCATATAGTGTTTGAATGATAGTTTTGGTGCAGCAATTCGGCCATGTAAACAACTTTTCCAAATTTCACAAACACACAGTGGTGagatgtggtgtcattatggccaatgaaatt-aagcaga----atgtttttggtggagtatccagtaagatccttaaaagagg---------gggggcaaggattcaaatgacatgtatccattagcttttgcccgaccacttccttctgcatgaaacacagtcataatgctggaggcaatccagctatctataactgtggggcaaaagcacatgctaggaatgtgagaaaagcagggaagacagtgcctggtactgtgaacctctcatagcatccctggactTTGTGTCACATGAGAAGACTAAACCCGGTATTTGTATAAGACCTCT--------TTTTGCATGTCTTTGTGTTTCACATTAAAGCCTATGG
>gene=chr20_102119-103119; species=gorGor
TGAACGTGCTCTTGGCATTTCTGTTTATTTGCTCCTTATTACACTGTATTGTGTCAGAATGATGGTTTG-GTTCAACAGTATGCTCACGTAAGCCACTATTCCAAACTTCCTAAATGCACAGTTGTGGAATGTGACACAATTGTTGGCAATGATATTTAAACAGGATATGTGTTTTTGGTGGGGTCTCTGGGAAAAATTACTAAAGGGAGGGGTGGAGTGATCCAAATATTCAAGTGGTAGACACCCACTTGACTTTGGccttccacttcctcctgtttggaatatggtcataatgctggag-taatgctgccatctataacaatgaagcaaaaacACTGGATAACAGTATGTGAACAGAAGAGTAGAGGGTGACTAGCATGGTGAAGCTGTTATATAATTTCTGGACTTTATGTTATGTAAGAAAAATAAAACCTGAATTTGTAATAAATGAA-AAAACGCCTTTTTCATGTTTTTCTGTTTCATATTACAGCCTATTA
>gene=chr20_102119-103119; species=panTro
TGAACGTGCTCTTGGCATTTCTGTGTATTTGCTCCTTATTACACTGTATTGTGTCAGAATGATGGTTTGGGTTCAACAGTATGCTCACGTAAGCCACTATTCCAAACTTCCTAAATGCACAGTTGCGGAATGTGACACAATTGTTGGCAATGATATTTAAACAGGATATGTGTTTTTGGTGGGGTCTCTGGGAAAAATTACTAAAGGGAGGGGTGGAGTGATCCACATATTCAAGTGGTAGACACCCACTTGACTTTGGTCTTCCACTTCCTCCTGTTTGCAATATGGTCATAATGCTGGAGGTAATGCTGCCATCTATAACAATGAAGCAAAAACACTGGATAACAGTATGTGAACAGAAGAGCAGAGGGTGACTAGCATGGTGAAGGTGTTAGATAATTTCTGGACTTTATGTTATGTAAGAAAAATAAAACCTGAATTTGTAATAAACGAACAAAACGCCTTTTTCATGTTTTTGTGTTTCATATTACAGCCTATTA
>gene=chr20_102119-103119; species=papHam
TGAACGTGCTCTTGGCATTTCTGTTTATTTGCTCCTTATTACACTGTATTGTGTCAGAATGATGGTTTGGGTTCAACAGTATGCTCACGTAAGCAACTGTTCCAAACTTCCTAAACGCACAGTTGTGGAATGTGACACAATTATTGGCAATGATATTTAAACAGGTTATGTGCTTTTGGTGGGGTCTCTGGGAAAAATTACTCAAGGGAGGGGTGGAGTGATCCAAATATTCAAGTGGTAGACACCCACTTGACTTTGGCCTTCCACTTCCTCCTGTTTGGAACATAGTCATAACGCTGGAAGTAATGCTGCCATCTATAACAATGAAGCAAAAACACTGGGTAACAGTATGTGAACAGAAGAGTAGAGGCTGACTAGCATAGTGAAGCTGTTATATAATTTCTGGACTTTATGTTATACAAG-AAAATAAAACCTGAATTTGTAATAAACGAACAACACACCTTTTTCATGTTTTTCTGTTTCACATTACAGTCTAATA
>gene=chr20_102119-103119; species=ponAbe
TGAATGTGCTCTTGTCATTTCTGTTTATTTGCTCCTTATTACACTGTATTGTGTCAGAATGATGGTTTGGGTTCAACAGTATGCTCATGTAAGCAACTATTCCAAACTTCCTAAACGCACAGTTGTGGAATGTGACACAATTGTTGGCAATGATATTTAAACAGGATATGTGTTTTTGGTGGGGTCTCTGGGAAAAATTACTAAAGGGAGGGGTGGAGTGATCCAAATATTCAAGTGGTAGACGCCCACTTGACTTTGGCCTTCCACTTCCTCCTGTTTGGAATATGGTCATAATGCTGGAGGTAATGCTGCCATCTATAACAATCAAGCAAAAACACTGGATAACAGCATGTGAACAGAAGAGTAGAGGGTGACTAGCATGGTGAAGCTGTTATATAATTTCTGGACTTTATGTTATGTAAGAAAAATAAAACCTGAATTTGTAATAAACAAACAAAATACCTTTTTCATGTTTTTCTGTTTCATATTACAGCCTATTA
>gene=chr20_102119-103119; species=rheMac
TGAATGTGCTCTTGGCATTTCTGTTTATTTGCTCCTTATTACACTGTATTGTGTCAGAATGATGGTTTGGGTTCAACAGTATGTTCGCGTAAGCAACTGTTCCAAACTTCCTAAACGCACAGTTGTGGAATGTGACACAATTATTGGCAATGATATTTAAACAGGATATGTGTTTTTGGTGGGGTCTCTGGGAAAAATTACTCAAGGGAGGGGTGGAGTGATCCAAATATTCAAGTGGTAGACACCCACTTGACTTTGGCCTTCCACTTCCTCCTGTTTGGAACATAGTCATAATGCTGGAGGTAATGCTGCCATCTATAACAATGAAGGAAAAACACTGGATAACAGTATGTGAACAGAAGAGTAGAGGCTGACTAGCATAGTGAAGCTGTTATATAATTTCTGGACTTTATGTTGTATAAG-AAAATGAAACCTGAATTTGTAATAAACGAACAAAACACCTTTTTCATGTTTTTCTGTTTCACATTACAGTCTATTA
>gene=chr20_107397-108397; species=hg19
gccaccacgcctggccatttgctacattcttactaaatgtttggtctagttatgctatcaataaccaacagtgaatgataaaatttccaactgattgaagatttttctgttttcaagttacttttgtccatctttacttcatgtatttttaagttatattattagatacatcatgtctttctaatgaattgaccctttcatcattatgaaatggccttcattatctctagtaaatactgcttgccttggagtcaaatacatcagatattaatataatcacTCCACAATTAACAAAGCCATCAAAAGTAGCTTGTATATCCAACTTATTCTCTGTATCGATTTCTTTCACTTTTGGCCTGAAAAATCTTTACTCactgaaaagcaaagaatataaagaaaaaaaaaaggtaaagaatccaaggactgtgggaaaactgcaaaaggtgtaacctacatgtaatgggaataccagaaggagaagaaagagaaaggaacagaaa
>gene=chr20_107397-108397; species=bosTau
--------------------------------------------------------------------------------------------------------------------------------------------------------------------------------------------------------------------------------------------------------------------------------------------------------------------------------------------------------------------------------------------------------------------------------------------------------------------------------------------------------------------
>gene=chr20_107397-108397; species=calJac
----------------atttgctacattcttactaaatgtttggtctagctatgctatcagtaaccaacagtgaatgattaaatttctaactaattgtggatttgtctattttcaatgtacttttgtccatctgtatttcatcta-ttttaagttctattattaaatacatcatgtctttctaatggattgaccctttaatcattatgaaatggcctccattatctctagaaaatactgcttgtcttagagtcaaatacatcagatattaatatagttaGTCCACAATTTGCAAAGCCATCAAAAGTAGCTTGTATATCCAACTTATTCTCTGTATTGATCTATTTCACTTTTGGCcgataaaatctttactcactgaaaagcaaagaatataaag--acaaaaaaggtaa--aatccaaggactgtgggacaactgcaaaagctgtaacctacgtgttatgggagtactagaaggagaagaaagagaaagcaacagaag
>gene=chr20_107397-108397; species=canFam
-----------------------------------------------------------------------------------------------------------------------------------------------------------------------------------------------------------------------------------------------------------------------------------------CTACAATTATC-AGGCCATTAAAACTAACTTGTATGTCCAACTTACTTTCTATATTAATTTCCTTCACTTTTGGCCAG--ACTTCTTTACTTATT----------------------------------------------------------------------------------------------------------------------------
>gene=chr20_107397-108397; species=equCab
-----------------------------------------------------------------------------------------------------------------------------------------------------------------------------------------------------------------------------------------------------------------------------------------CCACAATTAGC-AGGCCATAAAAAATAACTTGTATGTC--------------TATTAATTTCCTTCACTTTTGGCCAGAAACTTCTTTACTCACT----------------------------------------------------------------------------------------------------------------------------
>gene=chr20_107397-108397; species=gorGor
gccaccacgcctggccatttgctacattcttactaaatgtttggtctagttatgctatcaataaccaacagtgaatgataaaatttccaactgattgcagatttttctgttttcaagttacttttgtccatctttacttcatgtatttttaagttttattattagatacatcatgtctttctaatgaattgaccctttcatcattatgaaatggccttcattatctctagtaaatactgcttgtcttggagtcaaatacatcagatattaatataatcacTCCACAATTAGCAAAGCCATCAAAAGTAACTTGTATATCCAACTTATTCTCTGTATCGATTTCTTTCACTTTTGGCCTGAAAAATCTTTACTCactgaaaagcaaagaatataaag-aaaaaaaaaggtaaagaatccaaggactgtgggacaactgcaaaaggtgtaacctacatgtaatgggaataccagaaggagaagaaagagaaagaaacagaaa
>gene=chr20_107397-108397; species=panTro
gccaccacgcctggccatttgctacattcttactaaatgtttggtctagttatgctatcaataaccaacagtgaatgataaaatttccaactgattgcagatttttctgttttcaagttacttttgtccatctttacttcatgtatttttaagttctattattagatacatcatgtctttctaatgaattgaccctttcatcattatgaaatggccttcattatctctagtaaatactgcttgccttggagtcaaatacatcagatattaatataatcacTCCACAATTAGCAAAGCCATCAAAAGTAGCTTGTATATACAACTTATTCTCTGTATCGATTTCTTTCACTTTTGGCCTGAAAAATCTTTACTCactgaaaagcaaagaatataaagaaaaaaaaaaggtaaagaatccaaggactgtgggacaactgcaaaagatgtaacctacatgtaatgggaataccagaaggagaagaaagagaaaggaacagaaa
>gene=chr20_107397-108397; species=papHam
gccaccacatctggccgtttgctacattcttactaaatgtttggtctagttatgctacagataaccaacagtgaatgataaaatttccaactgattgcagatttgtctattttcaagttacttttgtccatctttacttcatgtatttttaagttctattattagatacatcaagtctttctaatgaattgaccctttcatcattatgaaatggccttcattatctctagtaaatactgcttgtcttggagtcaaatacatcagatattaatataatcacaccaCAATTAGCAAAACCATCAAAAGTGGCTTGTATATCCAACTTATTCTCTGTATTGATTTCTTTCACTTTTGGCCTGAAAAATCTTTACTCactgaaaagcaaagaatataaagacaaaaaaaaggtaaagaaaccaaggactgtgggacaactgcaaaagctgtaacctacatgtaatgggaataccagaaggagaagaaagagaaaggaacagaaa
>gene=chr20_107397-108397; species=ponAbe
gccaccgtgcctggccgtttgctacattcttactaaatgtttggtctagttatgctatcaataaccaacagtgaatgataaaatttccaactgattgcagatttttctgttttcaagttacttttgttcatctttacttcatgtatttttaagttctattattagatacatcatgtctttctaatgaattgaccctttcatcattatgaaatgaccttcattatttctagtaaatactgcttgtcttagagtcaaatacatcagatattaatataatcacTCCACAATTAGCAAAGCCATCAAAAGTAGCTTGTATATCCAACTTATTCTCTGTATTGATTTCTTTCACTTTTGGCCTGAAAAATCTTTACTCactgaaaagcaaagaatataaag-aaaaaaaaaggtaaagaatccaaggactgtgggacaactgcaaaaggtgtaacctacatgtaatgggaataccagaaggagaagaaagagaaaggaacagaaa
>gene=chr20_107397-108397; species=rheMac
gccaccatgtccggccatttgctacattcttactaaatgtttggtctagttatgctaccgataaccaacagtgaatgataaaatttccaactgattgcagattcgtctattttcaagttacttttgtccatctttacttcatgtatttttaagttctattattagatacatcaagtctttctaatgaattgaccctttcatcattatgaaatggccttcattatctctagtaaatactgcttgtcttggagtcaaatacatcagatattaatataatcacTCCACAATTAGCAAAGCCATCAAAAGTGGCTTCTATATCCAACTTATTCTCTGTATTGATTTCTTTCACTTTTGGCCTGAAAAATCTTTACTCGctgaaaagcaaataatataaag-acaaaaaaaggtaaagaatccagggactgtgggacaactgcaaaagctgtaacctacatgtaatgggaataccagaaggagaagaaagagaaaggaacagaaa
>gene=chr20_108082-109082; species=hg19
aattgaccctttcatcattatgaaatggccttcattatctctagtaaatactgcttgccttggagtcaaatacatcagatattaatataatcacTCCACAATTAACAAAGCCATCAAAAGTAGCTTGTATATCCAACTTATTCTCTGTATCGATTTCTTTCACTTTTGGCCTGAAAAATCTTTACTCactgaaaagcaaagaatataaagaaaaaaaaaaggtaaagaatccaaggactgtgggaaaactgcaaaaggtgtaacctacatgtaatgggaataccagaaggagaagaaagagaaaggaacagaaaaaaatatttaaaacaacaattgaaaatcttcagtgggagtataattagttcaaccattgtggaagacagtgtggtgattcctcaaggatctagaaccagaaatacctttgacccagcaatcttattactgggtatatacccaaagaattataaattgttctactataaagacacatgcacacatat
>gene=chr20_108082-109082; species=bosTau
--------------------------------------------------------------------------------------------------------------------------------------------------------------------------------------------------------------------------------------------------------------------------------------------------------------------------------------------------------------------------------------------------------------------------------------------------------------------------------------------------------------------
>gene=chr20_108082-109082; species=calJac
gattgaccctttaatcattatgaaatggcctccattatctctagaaaatactgcttgtcttagagtcaaatacatcagatattaatatagttaGTCCACAATTTGCAAAGCCATCAAAAGTAGCTTGTATATCCAACTTATTCTCTGTATTGATCTATTTCACTTTTGGCcgataaaatctttactcactgaaaagcaaagaatataaag--acaaaaaaggtaa--aatccaaggactgtgggacaactgcaaaagctgtaacctacgtgttatgggagtactagaaggagaagaaagagaaagcaacagaaga-aatatttaaaacaacgattgaaaattttcggtgggagtgtaatcagttcaaccattgtggaagacagtgtggtgattcctcaaggatacagaaccagaaatgcctttgatccagcaattccattactgggtatatacccaaaggattgtaaatcattctactatgaagacatacgcacgtgtat
>gene=chr20_108082-109082; species=canFam
-----------------------------------------------------------------------------------------------CTACAATTATC-AGGCCATTAAAACTAACTTGTATGTCCAACTTACTTTCTATATTAATTTCCTTCACTTTTGGCCAG--ACTTCTTTACTTATT----------------------------------------------------------------------------------------------------------------------------------------------------------------------------------------------------------------------------------------------------------------------------------------------------------------------
>gene=chr20_108082-109082; species=equCab
-----------------------------------------------------------------------------------------------CCACAATTAGC-AGGCCATAAAAAATAACTTGTATGTC--------------TATTAATTTCCTTCACTTTTGGCCAGAAACTTCTTTACTCACT----------------------------------------------------------------------------------------------------------------------------------------------------------------------------------------------------------------------------------------------------------------------------------------------------------------------
>gene=chr20_108082-109082; species=gorGor
aattgaccctttcatcattatgaaatggccttcattatctctagtaaatactgcttgtcttggagtcaaatacatcagatattaatataatcacTCCACAATTAGCAAAGCCATCAAAAGTAACTTGTATATCCAACTTATTCTCTGTATCGATTTCTTTCACTTTTGGCCTGAAAAATCTTTACTCactgaaaagcaaagaatataaag-aaaaaaaaaggtaaagaatccaaggactgtgggacaactgcaaaaggtgtaacctacatgtaatgggaataccagaaggagaagaaagagaaagaaacagaaaaaaatatttaaaacaacaattgaaaatcttcagtgggagtataattagttcaaccattgtggaagacagtgtggtgattcctcaaggatctagaaccagaaatacctttgacccagcaatcttattactgggtatatacccaaagaattataaatcgttctactataaagacacatgcacacatat
>gene=chr20_108082-109082; species=panTro
aattgaccctttcatcattatgaaatggccttcattatctctagtaaatactgcttgccttggagtcaaatacatcagatattaatataatcacTCCACAATTAGCAAAGCCATCAAAAGTAGCTTGTATATACAACTTATTCTCTGTATCGATTTCTTTCACTTTTGGCCTGAAAAATCTTTACTCactgaaaagcaaagaatataaagaaaaaaaaaaggtaaagaatccaaggactgtgggacaactgcaaaagatgtaacctacatgtaatgggaataccagaaggagaagaaagagaaaggaacagaaaataatatttaaaacaacaattgaaaatcttcagtgggagtataattagttcaaccattgtggaagacagtgtggtgattcctcaaggatctagaaccagaaatacctttgacccagcaatcttattactgggtatatacccaaagaattataaatcattctactataaagacacatgcacacgtat
>gene=chr20_108082-109082; species=papHam
aattgaccctttcatcattatgaaatggccttcattatctctagtaaatactgcttgtcttggagtcaaatacatcagatattaatataatcacaccaCAATTAGCAAAACCATCAAAAGTGGCTTGTATATCCAACTTATTCTCTGTATTGATTTCTTTCACTTTTGGCCTGAAAAATCTTTACTCactgaaaagcaaagaatataaagacaaaaaaaaggtaaagaaaccaaggactgtgggacaactgcaaaagctgtaacctacatgtaatgggaataccagaaggagaagaaagagaaaggaacagaaaa-aatatttaaagcaacaattgaaaattttcAgtgggagtatgattagtttaaccattgtggaagacagtgtggtgattcctcaaggatctagaaccagaaatacctttgacccagcaatcttattactgg-------------------------------------------------------
>gene=chr20_108082-109082; species=ponAbe
aattgaccctttcatcattatgaaatgaccttcattatttctagtaaatactgcttgtcttagagtcaaatacatcagatattaatataatcacTCCACAATTAGCAAAGCCATCAAAAGTAGCTTGTATATCCAACTTATTCTCTGTATTGATTTCTTTCACTTTTGGCCTGAAAAATCTTTACTCactgaaaagcaaagaatataaag-aaaaaaaaaggtaaagaatccaaggactgtgggacaactgcaaaaggtgtaacctacatgtaatgggaataccagaaggagaagaaagagaaaggaacagaaaaaaatatttaaaacaacaattgaacattttcggtgggagtataattagttcaaccattgtggaagacagtgtggtgattcctcaaggatctagaaccagaaatacctttgacccagcaatcttattactgggtatatacccaaagaattataaatagttctactataaagacacatgcacatatat
>gene=chr20_108082-109082; species=rheMac
aattgaccctttcatcattatgaaatggccttcattatctctagtaaatactgcttgtcttggagtcaaatacatcagatattaatataatcacTCCACAATTAGCAAAGCCATCAAAAGTGGCTTCTATATCCAACTTATTCTCTGTATTGATTTCTTTCACTTTTGGCCTGAAAAATCTTTACTCGctgaaaagcaaataatataaag-acaaaaaaaggtaaagaatccagggactgtgggacaactgcaaaagctgtaacctacatgtaatgggaataccagaaggagaagaaagagaaaggaacagaaaa-aatatttaaaacaacaattgaaaattttcagtgggagtataattagttcaaccattgtggaagacagtgtggtgattcctcaaggatctagaaccagaaatacctttgacccagcaatcttattactgagtatgtacccaaagaattataaataattctactataaagacacatgcacacatat
>gene=chr20_108149-109149; species=hg19
aaatacatcagatattaatataatcacTCCACAATTAACAAAGCCATCAAAAGTAGCTTGTATATCCAACTTATTCTCTGTATCGATTTCTTTCACTTTTGGCCTGAAAAATCTTTACTCactgaaaagcaaagaatataaagaaaaaaaaaaggtaaagaatccaaggactgtgggaaaactgcaaaaggtgtaacctacatgtaatgggaataccagaaggagaagaaagagaaaggaacagaaaaaaatatttaaaacaacaattgaaaatcttcagtgggagtataattagttcaaccattgtggaagacagtgtggtgattcctcaaggatctagaaccagaaatacctttgacccagcaatcttattactgggtatatacccaaagaattataaattgttctactataaagacacatgcacacatatgtttactgcagcactatttacaatagcaaagacttggaaccaacccaaatgcccaccaatgatagat
>gene=chr20_108149-109149; species=bosTau
--------------------------------------------------------------------------------------------------------------------------------------------------------------------------------------------------------------------------------------------------------------------------------------------------------------------------------------------------------------------------------------------------------------------------------------------------------------------------------------------------------------------
>gene=chr20_108149-109149; species=calJac
aaatacatcagatattaatatagttaGTCCACAATTTGCAAAGCCATCAAAAGTAGCTTGTATATCCAACTTATTCTCTGTATTGATCTATTTCACTTTTGGCcgataaaatctttactcactgaaaagcaaagaatataaag--acaaaaaaggtaa--aatccaaggactgtgggacaactgcaaaagctgtaacctacgtgttatgggagtactagaaggagaagaaagagaaagcaacagaaga-aatatttaaaacaacgattgaaaattttcggtgggagtgtaatcagttcaaccattgtggaagacagtgtggtgattcctcaaggatacagaaccagaaatgcctttgatccagcaattccattactgggtatatacccaaaggattgtaaatcattctactatgaagacatacgcacgtgtatgtttattggagcactatttacaatagcaaagacttggaaccaacccaaatgcccataaatgatagat
>gene=chr20_108149-109149; species=canFam
----------------------------CTACAATTATC-AGGCCATTAAAACTAACTTGTATGTCCAACTTACTTTCTATATTAATTTCCTTCACTTTTGGCCAG--ACTTCTTTACTTATT-----------------------------------------------------------------------------------------------------------------------------------------------------------------------------------------------------------------------------------------------------------------------------------------------------------------------------------------------------------------------------------------
>gene=chr20_108149-109149; species=equCab
----------------------------CCACAATTAGC-AGGCCATAAAAAATAACTTGTATGTC--------------TATTAATTTCCTTCACTTTTGGCCAGAAACTTCTTTACTCACT-----------------------------------------------------------------------------------------------------------------------------------------------------------------------------------------------------------------------------------------------------------------------------------------------------------------------------------------------------------------------------------------
>gene=chr20_108149-109149; species=gorGor
aaatacatcagatattaatataatcacTCCACAATTAGCAAAGCCATCAAAAGTAACTTGTATATCCAACTTATTCTCTGTATCGATTTCTTTCACTTTTGGCCTGAAAAATCTTTACTCactgaaaagcaaagaatataaag-aaaaaaaaaggtaaagaatccaaggactgtgggacaactgcaaaaggtgtaacctacatgtaatgggaataccagaaggagaagaaagagaaagaaacagaaaaaaatatttaaaacaacaattgaaaatcttcagtgggagtataattagttcaaccattgtggaagacagtgtggtgattcctcaaggatctagaaccagaaatacctttgacccagcaatcttattactgggtatatacccaaagaattataaatcgttctactataaagacacatgcacacatatgtttactgcagcactatttacaatagcaaagacttggaaccaacccaaatgcccaccaatgatagat
>gene=chr20_108149-109149; species=panTro
aaatacatcagatattaatataatcacTCCACAATTAGCAAAGCCATCAAAAGTAGCTTGTATATACAACTTATTCTCTGTATCGATTTCTTTCACTTTTGGCCTGAAAAATCTTTACTCactgaaaagcaaagaatataaagaaaaaaaaaaggtaaagaatccaaggactgtgggacaactgcaaaagatgtaacctacatgtaatgggaataccagaaggagaagaaagagaaaggaacagaaaataatatttaaaacaacaattgaaaatcttcagtgggagtataattagttcaaccattgtggaagacagtgtggtgattcctcaaggatctagaaccagaaatacctttgacccagcaatcttattactgggtatatacccaaagaattataaatcattctactataaagacacatgcacacgtatgtttactgcagcactatttacaatagcaaagacttggaaccaacccaaatgcccaccaatgatagat
>gene=chr20_108149-109149; species=papHam
aaatacatcagatattaatataatcacaccaCAATTAGCAAAACCATCAAAAGTGGCTTGTATATCCAACTTATTCTCTGTATTGATTTCTTTCACTTTTGGCCTGAAAAATCTTTACTCactgaaaagcaaagaatataaagacaaaaaaaaggtaaagaaaccaaggactgtgggacaactgcaaaagctgtaacctacatgtaatgggaataccagaaggagaagaaagagaaaggaacagaaaa-aatatttaaagcaacaattgaaaattttcAgtgggagtatgattagtttaaccattgtggaagacagtgtggtgattcctcaaggatctagaaccagaaatacctttgacccagcaatcttattactgg--------------------------------------------------------------------------------------------------------------------------
>gene=chr20_108149-109149; species=ponAbe
aaatacatcagatattaatataatcacTCCACAATTAGCAAAGCCATCAAAAGTAGCTTGTATATCCAACTTATTCTCTGTATTGATTTCTTTCACTTTTGGCCTGAAAAATCTTTACTCactgaaaagcaaagaatataaag-aaaaaaaaaggtaaagaatccaaggactgtgggacaactgcaaaaggtgtaacctacatgtaatgggaataccagaaggagaagaaagagaaaggaacagaaaaaaatatttaaaacaacaattgaacattttcggtgggagtataattagttcaaccattgtggaagacagtgtggtgattcctcaaggatctagaaccagaaatacctttgacccagcaatcttattactgggtatatacccaaagaattataaatagttctactataaagacacatgcacatatatgtttactgcagcactatttacaatagcaaagacttggaaccaacccaaatgcccaccaatgattgac
>gene=chr20_108149-109149; species=rheMac
aaatacatcagatattaatataatcacTCCACAATTAGCAAAGCCATCAAAAGTGGCTTCTATATCCAACTTATTCTCTGTATTGATTTCTTTCACTTTTGGCCTGAAAAATCTTTACTCGctgaaaagcaaataatataaag-acaaaaaaaggtaaagaatccagggactgtgggacaactgcaaaagctgtaacctacatgtaatgggaataccagaaggagaagaaagagaaaggaacagaaaa-aatatttaaaacaacaattgaaaattttcagtgggagtataattagttcaaccattgtggaagacagtgtggtgattcctcaaggatctagaaccagaaatacctttgacccagcaatcttattactgagtatgtacccaaagaattataaataattctactataaagacacatgcacacatatgtttatttcagcactatttataatagcaaagaattggaaccaacccaaatgcccatcaatgatagat
>gene=chr20_121149-122149; species=hg19
CAGAGAGAAAGGGCAATTTTCAAAGGAAAAAAGCATAGTATATGCATATTTAATaagtaaaacatacacataccctgtgactcagccattgtacatctagctgtttatccaagagaaatgacagcatatggctacacaaagagttgcacacaaattttcaatggcagttttatttgtaatagctaacatctgaaaacaatcataatgttcattagggggtaaatggataaatgatcatatatgcataaaaagtaatacaagcaataaaaaggaatgaactattggtacacgaaacatatatgattcaaaataattgccttggatggaaaaagacaagcggaaaagtatacatgctatattacttcatttatgtaatattcaagagaatgccaagaaagctacaagaacaaatagcaggtcagtcgttgcctgggtatcatggaggtagagggagggaagggaagaggaaagagtggatgccaaagaggaatgagaaacat
>gene=chr20_121149-122149; species=bosTau
------------------------ggaaaacaatttggta-------ttttagcaagtgaaatatgtacctacca-gtgagtcagtcattccacatctaggtatttaccaaaaagaaataaaagcatttgtccactgaacaacttacacaaaaatgatcactagtagctttatttgcaacagctaggagctggaaacaatcaaaacgtccactaagagatgg-----caaacagttatattgctataaaaaggaatattaacaataaaaaggaaagacctattgatacacacgatgaaaattactcaaaaagattaccttggatgaaagaatccaggcaggaaaagatgcatactgtatgacttcatttatacaatagtctagaaaaagtaaacaa---------gacagagagtagatca-gaggggactgggtgtcatggagctgagaagagaaaaaggtagaggaaggggtgaatatctaagggacataatgaaact
>gene=chr20_121149-122149; species=calJac
CAGAGAGAAAGCACAATTTTCAAA-GAAAAAAACATAGTATACACATATTTAATAAGTAAAACAcacacacaccctgtgactcagccattctacttcaagctatttatccaagagaaatgaaagcatatggctatacaaagagttgcacacaaattctca-tggcagttttatttgtaacagttaatatctgaaaacaatcataatgttcattaaggggtaaatggataaacaaacatatgtgcataaaaaggaatataagcaataaaaaggaatgaattagtggtacatgaaatatatgtgattcaaaataattgccttggatgaaaaaagtcaaagagaaaagtattaatgctatattacttcatttatgtaatattcgagaGACTGTCAAGAAAGCTACaagaacaaatagtaagtcagtcattgcctggatatcatggaggtagggggaaagaagggaagaggaaacagtagataccaaagaggtatgagaaacac
>gene=chr20_121149-122149; species=canFam
-------------------------------------------------ttaataagt-aaatatatacctattctgtgactgaa--attcccctgctagctgtttatacaaaagaaaagaaagcatatatccacacagagacttgcacacaaatgatcaacaacagctttgt----agta-acaatatctagaaacaaccaaa------attaagaggtgaatgaataaacatttgtatatccatgaaatggaatgttatcagtgaaagtaaattaagtattattatatccaacatggatgactcaaaattattacact-gatgaaagaagacaggtaaaaaaaga---atgctat---gcattctttatgtgctattttagaaatcgcaaacaaatctat--atacagatactggaccattggttgtctgagaaatatggag--gaagagaaagaa----------agaaatggatttcagagaagcacaaagaatct
>gene=chr20_121149-122149; species=equCab
-------------------------------------------------ttaataagtaaaacatgcatctaccttgtgactcagtcattccacgcctaggtatttaccaaaaagaaatgaaagcatttgtccattcaaagacttgcacacaaatgatcagtagcaactttctttccaata-ctagtatctggaaacaattgaaatgtccattaagaggtaattggataaataggtatatatctataaaaaggaatattagcaatgaaaagaaacgaactgttgatacacacgacatgcataactcaaaataattaccctggatgaaagaagccaggtaaaaaaggatacatactatatgacttcattcgcattatattctagaagatgcaaacaaaactacagagacaaatggcagatca-ggcttgcctgggtatcacggagttgaggggagaaga----------acgagtggatgtcagagagacgtgatgaacat
>gene=chr20_121149-122149; species=gorGor
--------------------------------------------------------------------------------------------------------------------------------------------------------------------------------------------------------------------------------------------------------------------------------------------------------------------------------------------------------------------------------------------------------------------------------------------------------------------------------------------------------------------
>gene=chr20_121149-122149; species=panTro
CAGAGAGAAAGGGCAATTTTCAAAGGAAAAAAGCATAGTATACGCATATttaataagtaaaacatacacataccctgtgactcagccattctacatctagctgtttatccaagagaaatgacagcatatggctacacaaagagttgcacacaaattttcaatggcagttttatttgtaatagctaatatctgaaaacaatcataatgttcatt-gggggtaaatggataaatgatcatatatgcataaaaagtaatacaagcaataaaaaggaatgaactattggtacacgaaacatatatgattcaaaataattgccttggatggaaaaagacaagcagaaaagtatacatgctatattacttcatttatgtaatattcaagagaatgccaagaaagctacaagaacaaatagcaggtcagtcgttgcctgggtatcatggaggtagagggagggaagggaagaggaaagagtggatgccaaagaggaatgagaaacat
>gene=chr20_121149-122149; species=papHam
CAGAGAGAAAGGGCAATTTTCAAAGGGAAAAAGCATAGTATATGCATATTTGATaagtaaaacatacacataccctgtgagtccgtcattctaattctagctgtttatccaagagaaatgaaagcatatggctacacaaagagttgcacacaaattttcaatggcagttttatttgtaatagctaatatctgaaaacaatcataatgttcattagggggtaaatggataaatgatcatatatgcataaaaaggaatacaagcaataaaaagga---aactattagtacatgaaacgtatatgattcaaaataattgccttggatggaaaaagccaagcagaaaagtattcatgctatattacttcatttacgtaatattcaagagaatgccaagaaagctacaagaacaaatagcaggtcagttgttgtctgggtatcatggaggtagagggagggaagggaagaGGAAAGAGTGGATACCAAAGAGGAATGAGAA----
>gene=chr20_121149-122149; species=ponAbe
CAGAGAGAAAGGGCAATTTTCAAAGGAAAAAAGCATAGTATACACATATTTAATaagtaaaacatacacataacctgtgactcagctattctacttctagctgtttatccaagagaaatgaaagcatatggctacacaaagagttgcacacaaattttcagtggcagttttatttgtaatagctaatatctgaaaacaatcataatgttcatt-gggggtaaatggataaatgatcatatatgcataaaaaggaatacaagcaataaaaaggaatgaactattggtacatgaaacatatatgattcaaaataattgccttggatggaaaaagccaagcagaaaagtattcatgctatattacttcatttatgtaatattcaagagaatgccaagaaagctacaagaacaaatagcaggtcagtcgttgcctgggtatcatggaggtagagggagggaagggaagaggaaacagtggataccaaagaggaatgagaaacat
>gene=chr20_121149-122149; species=rheMac
CAGAGAGAAAGGGCAATTTTCAAAGGGAAAAAGCATAGTATATGCATATttaataagtaaaacatacacataccctgtgagtccgtcattctaattctagctgtttatccaagagaaatgaaagcatatggctacacaaagagttgcacacaaattttcaatggcagttttatttgtaatagctaatatctgaaaacaatcataatgttcattagggggtaaatggataaatgatcatatatgcataaaaaggaatacaagcaataaaaaggaattaactattagtacatgaaacatatatgattcaaaataattgccttggatggaaaaagccaagcagaaaagtattcatgctatattacttcatttacataatattcaagagaatgccaagaaagctacaagaacaaatagcaggtcagctgttgtctgggtatcatggaggtagagggagggaagggaagaggaaagagtggatatcaaagaggaatgagaa----
>gene=chr20_121399-122399; species=hg19
gtaatacaagcaataaaaaggaatgaactattggtacacgaaacatatatgattcaaaataattgccttggatggaaaaagacaagcggaaaagtatacatgctatattacttcatttatgtaatattcaagagaatgccaagaaagctacaagaacaaatagcaggtcagtcgttgcctgggtatcatggaggtagagggagggaagggaagaggaaagagtggatgccaaagaggaatgagaaacattttgagagtgaaggatatatacattatgttgattaaggtaatggtttcaccagtgcatcttttgccaagttcatcaaattatacactctaaataatgcagtttaatgtacatcaattatatctcaataaTTTGGAATGAAAAAAAAAAACTCCTCACAAAGAACAAAACCTCTAGGACCTGATAGCTTTCAGTCACAATATAGTCAGGCACTCAAAAAAAAACTTTAACACAATAAAATTCTCTTTGAATG
>gene=chr20_121399-122399; species=bosTau
ggaatattaacaataaaaaggaaagacctattgatacacacgatgaaaattactcaaaaagattaccttggatgaaagaatccaggcaggaaaagatgcatactgtatgacttcatttatacaatagtctagaaaaagtaaacaa---------gacagagagtagatca-gaggggactgggtgtcatggagctgagaagagaaaaaggtagaggaaggggtgaatatctaagggacataatgaaacttttgag---gatgaatggatgtattatgttgattctggtgttgatttaa-gagtgtataatttgttaaactcatcaaattgtacactttaaataattcagttcaatgtacaccaattacatctcagtaaTTTTTAAGGAAAAATAAAAACCACAA--GAAGAATAAAATCTCTAGGACTTTATGTCTTCCAGTCACAATCCACTGGGCAACTA--AAAAAA----CAACACAATAAAATCCTCTTTAAACG
>gene=chr20_121399-122399; species=calJac
ggaatataagcaataaaaaggaatgaattagtggtacatgaaatatatgtgattcaaaataattgccttggatgaaaaaagtcaaagagaaaagtattaatgctatattacttcatttatgtaatattcgagaGACTGTCAAGAAAGCTACaagaacaaatagtaagtcagtcattgcctggatatcatggaggtagggggaaagaagggaagaggaaacagtagataccaaagaggtatgagaaacacttt--gagtgaaggatatctacattatgctgattatggtaatggtttcgctggtgcatcatttgccaacttcatc-aattatacactctaaataatgcagttcaatgtacatcaattatatctcaataaTTTAAAATTAAAAAGTAA---AACTCACAGAAAACAAAACCTCTAGGACCTTATAGCTTCCAGTCACAGTATAGTCAGGCACTCAAAAAAAAACTTTAAAACAATAGAATTTTCTTTGGATG
>gene=chr20_121399-122399; species=canFam
ggaatgttatcagtgaaagtaaattaagtattattatatccaacatggatgactcaaaattattacact-gatgaaagaagacaggtaaaaaaaga---atgctat---gcattctttatgtgctattttagaaatcgcaaacaaatctat--atacagatactggaccattggttgtctgagaaatatggag--gaagagaaagaa----------agaaatggatttcagagaagcacaaagaatctttgaaggttgaaggaagt----attatgttgattgtggtggtggtttcacccatgtttcatatgtcaaactcatcaaattgaacactttaaataatacagtttaatatatgtcagttatatctcaataaaGCTGAATAAAAAACAAAAATTCCCCACAAAGAATAAAATCTCTAGGACCTTAC---CTCCAGTAACAATCCACAGGACTACTC--ATAAGAATTTTAACACAATAAAATCCTCTTTGAATG
>gene=chr20_121399-122399; species=equCab
ggaatattagcaatgaaaagaaacgaactgttgatacacacgacatgcataactcaaaataattaccctggatgaaagaagccaggtaaaaaaggatacatactatatgacttcattcgcattatattctagaagatgcaaacaaaactacagagacaaatggcagatca-ggcttgcctgggtatcacggagttgaggggagaaga----------acgagtggatgtcagagagacgtgatgaacat------------------gtgcattatcttgattgtggtgatggttgcacagatgttgcgtatgtcaaactcatcaaactgaacaatttaaataatacaatttcatatatgtccaatatatctcaataaagctgACGAAAAAATAAAATCTCCTCACAAAGAAGAAAATCTCTAAGATCCTGTGGATTCCAGTCACAATCCAGAGGGTCACTC--AAAAATATTTTAACAAATTAAAGTTTACtttgagag
>gene=chr20_121399-122399; species=gorGor
------------------------------------------------------------------------------------------------------------------------------------------------------------------------------------------------------------------------------------------------------------------------------------------------------------------------------------------------------------------------------------------------------------AACTCCTCACAAAGAACAAAACCTCTAGGACCTGATAGCTTTCAGTCACAATATAGTCAGGCACTCAAAAAAAAACTTTAACACAATAAAATTCTCTTTGAATG
>gene=chr20_121399-122399; species=panTro
gtaatacaagcaataaaaaggaatgaactattggtacacgaaacatatatgattcaaaataattgccttggatggaaaaagacaagcagaaaagtatacatgctatattacttcatttatgtaatattcaagagaatgccaagaaagctacaagaacaaatagcaggtcagtcgttgcctgggtatcatggaggtagagggagggaagggaagaggaaagagtggatgccaaagaggaatgagaaacattttgagagtgaaggatatatacattatgttgattaaggtaatggtttcgccagtgcatcttttgccaagttcatcaaattatacactctaaataatgcagtttaatgtacatcaattatatctcaataaTTTGGAATGAAAAAAAAAAACTCCTCACAAAGATCAAAACCTCTAGGACCTGATAGCTTTCAGTCACAATATAGTCAGGCACTCATAAAAAAACTTTAACACAATAAAATTCTCTTTGAATG
>gene=chr20_121399-122399; species=papHam
ggaatacaagcaataaaaagga---aactattagtacatgaaacgtatatgattcaaaataattgccttggatggaaaaagccaagcagaaaagtattcatgctatattacttcatttacgtaatattcaagagaatgccaagaaagctacaagaacaaatagcaggtcagttgttgtctgggtatcatggaggtagagggagggaagggaagaGGAAAGAGTGGATACCAAAGAGGAATGAGAA------------------------ACattatgttgattatggtaatggtttcaccagtgcatcttttgccaagttaatcaaattatacactctaaataatgcagttta------atcaatcatatctcagtaaTTTGAAATGAAAAAAGATAACTCTTCTCAAAGAACAAAACCTCTAGGACCTTATAGCTTTCAGTCACAATATAGTCAGGCACTCAAAAAAAAACTTTAACACAATAAAATTCTCTTTGGTTG
>gene=chr20_121399-122399; species=ponAbe
ggaatacaagcaataaaaaggaatgaactattggtacatgaaacatatatgattcaaaataattgccttggatggaaaaagccaagcagaaaagtattcatgctatattacttcatttatgtaatattcaagagaatgccaagaaagctacaagaacaaatagcaggtcagtcgttgcctgggtatcatggaggtagagggagggaagggaagaggaaacagtggataccaaagaggaatgagaaacattttgagagtgaaggatatatacattatgttgattaaggtaatggtttcaccag--------ttgccaagttcatcaaattatacactctaaataatgcagtttaatgtacatcaattatatctcaataaTTTGGAATGAAAAAAA----CTCCTCACAAAGAACAAAACCTCTAGGACCTTATAGCTTTCAGTCACAATATAGTCAGGCACTCGAAAAAAACATTTAACACAATAAAATTCTCTTTGAATG
>gene=chr20_121399-122399; species=rheMac
ggaatacaagcaataaaaaggaattaactattagtacatgaaacatatatgattcaaaataattgccttggatggaaaaagccaagcagaaaagtattcatgctatattacttcatttacataatattcaagagaatgccaagaaagctacaagaacaaatagcaggtcagctgttgtctgggtatcatggaggtagagggagggaagggaagaggaaagagtggatatcaaagaggaatgagaa------------------------acattatgttgattatggtaatggtttcaccagtgcatcttttgccaagttaatcaaattatacactctaaataatgcagttta------atcaattatatctcaaAAATTTGAAATGAAAAAAAACAACTCCTCTCAAAGAACAAAACCTCTAGGACCTTATAGCTTTCAGTCACAATATAGTCAGGCACTCAAAAAAAAACTTTAACACAATAAAATTCTCTTTGATTG
>gene=chr20_122393-123393; species=hg19
tgaccagactgctacatgcagtaagatgaaccctgatagaactaacactggaggctgtgaaaaaactgctaggagcacccagccttggtagagcagCATAATTTCTTCCTGTAATTCTTTCTCTCCAAATTGCCATACACTTCAGCAGAGTTTGCAACTTCTCTTCTAAGTCTTTATCCTTCCCCCAAGGCATGCCTAGCACAGGACTCTTGAACAGTGATGCCTCAATTAGAGTTGCTAGCCAATAGATTGAAGCTATGTTGGCACAATATCCTACATCCTCCCGATCTACTGGCTGAGCCCAACCCCACCTAAGAAGGACAATAAAGATCTGTGTTCAGAGTCATACTGAATAGAGACTTCTGGACTCTATAGAACCCACTGCCTCCTGATGAAGTCCCTACTGTTCACCCTTGCAGTTTTTATGCTCCTGGCCCAATTGGTCTCAGGTAAACAGAATCTTGGGGAAGAAGAAACACTGGCCTGGAACAGGGTCCTGC
>gene=chr20_122393-123393; species=bosTau
TGACAAGATTGTCACATGTGCTAAAGTAAACTCGGGCAGAAACAACACAGGAAACTGTaacaaaacaGAGAGGGGTACCCAGCCTTAGGGTATCTGCGTAAATTCTTCCTGT--GTCTTTCTCTCC----TGTCACACATTTCAGCAGCGAGTGCACCTTCTCTTCTGAGTCTTTCTCTTTCCCCCAAGGCATGCCTAGAACAGGACTCTTGAATAGTGATGCCTCAATTAGAGCTGCTGGCCAATGGACTGAGGTTATGTTGGCACAATATCCTATATCCTTCTGGTACACTGGTTGAGCCCAACCCCACCTTGGGAGGACAATTAAGACCCGTGTTCAGAGTCACACTATATAGAGTGTTCTGGATTCCATAGCACCCACTGCCTACTGATGAAGTCTCTATTGTTCACTCTTATACTCTTTATCCTTCTGGTCCAGTTGGTCTCAGGTAAATTGAATCTTGGGGAAGTAGAAATGTTAGTCTGAACCAGGGTCCTGC
>gene=chr20_122393-123393; species=calJac
TGAGCAACCTGCTACATGCAGTAAGAGGAATCCTGATAGAACTAACACAGGAGGCTGTGAAAAAACAGCTATGAGTACCCAGCCGTGGTAGAGCAGCATACATTCTTTCTGTAATTCTTTCTCTCCAAATTGCCATACATTTCAGTAGGGGTTGCAACTTCTATTCTAAGACTTTATTCTTCCCCCAAGGCATGCCCAGCACAGGACTCCTGAACAGTGATGCCTCAGTTAGAGTTGCTGGCCAATAGACTGAAGTTATGTTGGCACATTATCCTATATCCTCCCAGTTTTCTGGCTGAGCCCAACCCCAACTAAGAAGGACAGTAAAAATCTGTGTTCAGAGACATACTGAATAGAGACTTCTGGACTCTATAGAACCCACTGCCTCCTGATGAAGTCCTTACTGTTCACCCTTGCAGTTTTTATGCTCCTGGCCCAATTGGTCTCAGGTAAATAGAATCTCGGGG-AGAAAAAACACTGTCCTAGAACAGGGTCCTGC
>gene=chr20_122393-123393; species=canFam
TGAACAGATAGCCACATGCAGTAAGGTAAACCCT--TGGAACCAAAACAGGAGACTGTGAAAAAACAGATAGGAGTACCCAGCCTTGGGGGAGCAGTATAAATTCTTCTTGT--GTTTTTCTCTCCAGATTGTCATACACTTCAGTGGACGTTGCACCTAGTCTTCTAAGTCCTTCTCTTTCCCTCAAGGCATGCCTAGAATAGGGCTCTTGAATAGTGATGCCTCAATTAGAGCGAGTGGTCAATGGACTGAAGTTATGTTGGCACAGTATCCTATATCCTACTGGTCTACTGGTTGAGCCCAACCCTATCTAGGGAGGACAATAAAGACCTGTGTGC--AGTCACACTGAATAGAGAGTTCTGGACTCCATAGA-------ACCTA-CGATGAAGTCCCTATTGTTCACTCTTTCAAGCTTCATGCTCCTGACCCAGTTGGTCTCAGGTAAACAGAATCTTGGGG--GTAAAAATGTTAGCCCAGAACAGGGTCCTAG
>gene=chr20_122393-123393; species=equCab
tgaaaagactgtcacatgcagtaagataaagtctgataaaaccaacacaggagactatgaaaaa----ataggggtacccagccttggaagagcagcataaattcttcttgT--GTCTTTCTCTCCAAATTACCATACACTTAAGCAGGACTT-CACCT-TTCTTCCAAGTCTTTCTCTTTCGCCCAAGGCATGCCTAGAACAGGGTTCTTGAATAGTGATGCCTCAATTAGAGCTGCTGGCCAATGGACTGAAGTTGTGTTGGCACAGTATCCTATCTCCTTCTGGTCCACTGGCTGAGCCCAACCCAACCTA-GGAGGCCCATAAAGACCTGTGTTCAGAGTCACACTGAAAAGAGAATTCTGGACTCCGTAGACTCCACCACCTA-CTATGAAGTCCCTATTGCTCACCCTTGCCCTCTTCATGCTCCAGGCCCAGTTGATCTCAGGTAATCAGAATCTTGGGGAAGAAGAAACATTGGCCTTGCACAAGGTCCTGC
>gene=chr20_122393-123393; species=gorGor
tgaccagactgctacatgcagtaagatgaaccctgatag-actaacactggaggctgtgaaaaaactgctaggagtacccagccttggtagagcagCATAATTTC-TCCTGTAATTCTTTCTCTCCAAATTGCCATACACTTCAGCAGAGTCTGCAACTTCTCTTCTAAGTCTTTATCCTTCCCCCAAGGCATGCCTAGCACAGGACTCTTGAACAGTGATGCCTCAATTAGAGTTGCTAGCCAATAGATTGAAGCTATGTTGGCACAATATCCTACATCCTCCCGATCTACTGGCTGAGCCCAACCCCACCTAAGAAGGACAATAAAGATCTGTGTTCAAAGTCATACTGAATAGAGACTTCTGGACTCTATAGAACCCACTGCCTCCTGATGAAGTCCCTACTGTTCACCCTTGCAGTTTTTATGCTCCTGGCCCAATTGGTCTCAGGTAAACAGAATCTTGGGGAAGAAGAAACACTGGCCTAGAACAGGGTCCTGC
>gene=chr20_122393-123393; species=panTro
TGACAAGACTGCTACATGCAGTAAGATGAACCCTGATAGAACTAACACTGGAGGCTGTGAAAACACTGCTAGGAGTACCCAGCCTTGGTAGAGCAGCATAATTTCTTCCTGTAATTCTTTCTCTCCAAATTGCCATACACTTCAGCAGAGTTTGCAACTTCTCTTCTAAGTCTTTATCCTTCCCCCAAGGCATGCCTAGCACAGGACTCTTGAACAGTGATGCCTCAATTAGAGTTGCTAGCCAATAGATTGAAGCTATGTTGGCACAATATCCTACATCCTCCCGATCTACTGGCTGAGCCCAACCCCACCTAAGAAGGACAATAAAGATCTGTGTTCAGAGTCATACTGGAGAGAGACTTCTGGACTCTATAGAACCCACTGCCTCCTGATGAAGTCCCTACTGTTCACCCTTGCAGTTTTTATGCTCCTGGCCCAATTGGTCTCAGGTAAACAGAATCTTGGGGAAGAAGAAACACTGGCCTAGAACAGGGTCCTGC
>gene=chr20_122393-123393; species=papHam
TGACCAGACTGCTACATGCAGTAAGATGAACCCTGATAGAACTAACACTGGAGGCTGTGAAAAAACAGCTAGGAGTACCCAGCCTTGGTAGAGCAGCATGATTTCTTCCTGTAATTCTTTCTCTCCAAATTGCCATACACTTCAGCAGAGTTTGCAACTTCTCTTCTAAGTCTTTATCCTTCCCCCAAGGCATGCCTAGCACAGGACTCTTGAACAGTGATGCCTCAATTAGAGTTGCTGGCCAATAGATCGAAGCTGTGTTGGCACAATATCCTACATCCTCCCAATCTACTGGCTGAGCCCAACCCCACCTAAGAAGGACAATAAAGATCTGTGTTCAGAGTCATACTGAATAGAGACTTCTGGACTCTATAGAACCCACTGCCTCCTGATGAAGTCCCTACTGTTCACCCTTGCAGTTTTTATGCTCCTGGCGCAATTGGTCTCAGGTAAACAGAATCTTGGGGAAGAAGAAACACTGGCCTAGAACAGGGTCCTGC
>gene=chr20_122393-123393; species=ponAbe
TGACCAGACTGCTACATGCAGTAAGATGAACCCTGATAGAACTAACACTGGAGGCTGTGAAAAAACAGCTAGGAGTACCCAGCCTTGGTAGAGCAGCATAATTTCTTCCTGTAATTCTTTCTCTCCAAATTGCCATACACTTCAGCAGAGTTTGCAACTTCTCTTCTAAGTCTTTATCCTTCCCCCAAGGCATGCCTAGCACAGGACTCTTGAACAGTGATGCCTCAATTAGAGTTGCTGGCCAATAGATTGAAGCTATGTTGGCACAATATCCTACATCCTCCCAATCTACTGGCTGAGCCCAACCCCACCTAAGAAGGACAATAAAGATCTGTGTTCAGCGTCATACTGAATAGAGACTTCTGGACTCTATAGAACCCACTGCCTCCTGATGAAGTCCCTACTGTTCACCCTTGCAGTTTTTATGCTTCTGGCTCAACTGGTCTCAGGTAAACAGAATCTTGGGGAAGAAGAAACACTGGCCTAGAACAGGGTCCTGC
>gene=chr20_122393-123393; species=rheMac
TGACCAGACTGCTACATGCAGTAAGATGAACCCTGATAGAACTAACACTGGAGGCTGTGAAAAAACAGCTAGGAGTACCCAGCCTTGGTAGAGCAGCATGATTTCTTCCTGTAATTCTTTCTCTCCAAATTGCCATACACTTCAGCAGAGTTTGCAACTTCTCTTCTAAGTCTTTATCCTTCCCCCAAGGCATGCCTAGCACAGGACTCTTGAACAGTGATGCCTCAATTAGAGTTGCTGGCCAATAGATCGAAGCTGTGTTGGCACAATATCCTACATCCTCCCAATCTACTGGCTGAGCCCAACCCCACCTAAGAAAGACAATAAAGATCTGTGTTCAGAGTCATACTGAATAGAGACTTCTGGACTCTATAGAACCCACTGCCTCCTGATGAAGTCCCTACTGTTCACCCTTGCAGTTTTTATGCTCCTGGCCCAATTGGTCTCAGGTAAACAGAATCTTGGGGAAGAAGAAACACTGGCCTAGAACAGGGTCCTGC
>gene=chr20_123260-124260; species=hg19
TGCCTCCTGATGAAGTCCCTACTGTTCACCCTTGCAGTTTTTATGCTCCTGGCCCAATTGGTCTCAGGTAAACAGAATCTTGGGGAAGAAGAAACACTGGCCTGGAACAGGGTCCTGCACATGGAGTCCCTGTTTCTAAGTGGTCTGTGGAAATGGGGTCTGGCTTCTCACTGGGAGCAGGGCTGAGATTTGTCCTACTTCTTCAGACCACCTCTGTTCTAAGAAACTTGAAGGCTCTCAGGATAGAGCAGGATCTGTGATCGGAGCTGGGGAGGAGGGTAAGGCAAATCCCATACAGTTGCCTCCAAAGGTAGAAATGATCTTGAAATCCCAAACTTCTATCCTGTCACTTCGGGTCAGTCCAGTCAAGCCCTGCCTCATTTCACTTTTGTTTTTTTTGCTGCCGATATTCCCTCCTGAGGTAACAATTATATAATATTACTTCCCCCAGTTTTCTTGGTCTTACAGAGAGGTCTCTGATTTTTTGTTTGTTTGTTTGT
>gene=chr20_123260-124260; species=bosTau
TGCCTACTGATGAAGTCTCTATTGTTCACTCTTATACTCTTTATCCTTCTGGTCCAGTTGGTCTCAGGTAAATTGAATCTTGGGGAAGTAGAAATGTTAGTCTGAACCAGGGTCCTGCATGTGGAGTCCCTATTACCAAAC-ATCCATGGGAGT-GAGGCAGGGCTTCCACTGGGAGGTGGGCTGAAATTTGCCTTACTTCTTCGGAACACCTCTATTATAAGAGACCTCAAGACTCTCATGATAGAATAGTGTCTGTAATGGAAGCTGAAGGAGGGAAGGATG--AAACCTGTCAAGTTGCCTCCAAAGA-----------CTAACATTCCAAACTTTTATTCTATCAC-TAAGGCCAGTTCGGTCCAGCCCAGTCTCACTTCAT-----TTTGTATG---------ACAACCTCCCAAAGTTACAATTCTGTAATATTACTTCTCTCAATTTTCTTGGTCTTATAAAGAGACTGCTCTCTTT-----------TTTTT
>gene=chr20_123260-124260; species=calJac
TGCCTCCTGATGAAGTCCTTACTGTTCACCCTTGCAGTTTTTATGCTCCTGGCCCAATTGGTCTCAGGTAAATAGAATCTCGGGG-AGAAAAAACACTGTCCTAGAACAGGGTCCTGCACAAGGAGTCCCTATTTCTAAGTGGTCTGTGGAAGTGGGGTCTGGTTTCTCACTGGGACCAGGGCTGAGATTTGTCCTACTTCTTCAAACCACCTCTGTTCTAAGACACTTCAAGGCTCTTAGG-TAGAGCAGGATCTGTGATCGGAGCTGGGGAGGAGGGTAAGGCAAATCCCGTAAAGTTGCCTCCAAAGGTAGAAATGATCTTGAAACCCCAAACTTCCGTCCTAGCACTTTGGGTCAGTCCAGTCAAGCCCTGCTTCATTTTATTTATTTATTTTTTGTCATCGATATTTCCTTCCAAGATAACAATTATGTAATATTACTCCCCTCAGTTTTCTTAGTCTTACAGAGAGGTCTCTGATTT--------TTTGTTTGT
>gene=chr20_123260-124260; species=canFam
-ACCTA-CGATGAAGTCCCTATTGTTCACTCTTTCAAGCTTCATGCTCCTGACCCAGTTGGTCTCAGGTAAACAGAATCTTGGGG--GTAAAAATGTTAGCCCAGAACAGGGTCCTAGATATGAAATTCCTATTAGCAAAC-ATCCATGGGAGTAGGGGCAGGATTCTTGCTGGGAGGGGGGCTAAGGTTTGCCCTACTTCTTCAGAACATCTCTATTATAAGAGACCTCTAAGCTCCCACAACAGAGCAGTGTCTATGGTTGGCAGTTAAGGAGAATACTGAG--AA---------------TCCAAATGTAGAGATGGTCCTGATGTTCCAAAACTCTATCCTATCACTCAGGGCCAGTTCAGGCCAACCCTGACTCACTTCAC-----TTTGTATGGCACCAAGTATTA-CTCTTAAAGTAATAAGTCTGCAATATTACTTCTTCTGATTTTCTTAGTCTTACAGAGAAGTCTCCCATTTT-----------TTTAT
>gene=chr20_123260-124260; species=equCab
CACCTA-CTATGAAGTCCCTATTGCTCACCCTTGCCCTCTTCATGCTCCAGGCCCAGTTGATCTCAGGTAATCAGAATCTTGGGGAAGAAGAAACATTGGCCTTGCACAAGGTCCTGCACATGAAGTCCCTATTAGCAAAC-ATCCATGGGAGT-GGGACAGGGCTGTCACTGGGAGACAGGCTGAGGGT--CCCTGCTTCTTCAGAGAACCTCTGTGATAAGAGACCTCAAGTCTCTCACAACAGAACAGTACCTATGATTAGAGGTGGAAGAAGGTAATGAG--AATCCTATAAAGTTGCCTCCAAAGGCAGAGATGGTCCTGACATTCCAAACTTCTGTTCCATCACTTCGGGCTAGCCCAGTCCAGCCCTGCCTCACTTCTC-----TTTGTGTGGCACCAGTTATTACCTCCTGAAGTAATAATTCAATAATATCACTTCTCCCAGTTTTCTTGATCTTACAGAGAGGTCTCTCATTCT-----------TTTGT
>gene=chr20_123260-124260; species=gorGor
TGCCTCCTGATGAAGTCCCTACTGTTCACCCTTGCAGTTTTTATGCTCCTGGCCCAATTGGTCTCAGGTAAACAGAATCTTGGGGAAGAAGAAACACTGGCCTAGAACAGGGTCCTGCACATGGAGTCCCTATTTCTAAGTGGTCTGTGGAAATGGGGTCTGGCTTCTCACTGGGAGCAGGGCTGAGATTTGTCCTACTTCTTCAGACCACCTCTGTT------------------------------------------------------------------------------------------------------------------------------------------------------------------------------------------------------------------------------------------------------------------------------------------
>gene=chr20_123260-124260; species=panTro
TGCCTCCTGATGAAGTCCCTACTGTTCACCCTTGCAGTTTTTATGCTCCTGGCCCAATTGGTCTCAGGTAAACAGAATCTTGGGGAAGAAGAAACACTGGCCTAGAACAGGGTCCTGCACATGGAGTCCCTATTTCTAAGTGGTCTGTGGAAATGGGGTCTGGCTTCTCACTGGGAGCAGGGCTGAGATTTGTCCTACTTCTTCAGACCACCTCTGTTCTAAGAAACTTGAAGGCTCTCAGGATAGAGCAGGATCTGTGATCGGAGCTGGGGAGGAGGGTAAGGCAAATCCCATACAGTTGCCTCCAAAGGTAGAAATGATCTTGAAATCCCAAACTTCTATCCTGTCACTTCGGGTCAGTCCAGTCAAGCCCTGCCTCATTTCACTTTTGTTTTTTTTGCTGCCGATATTCCCTCCTGAGGTAACAATTATATAATATTACTTCCCCCAGTTTTCTTGGTCTTACAGAGAGGTCTCTGATTTtttgtttgtttgtttgt
>gene=chr20_123260-124260; species=papHam
TGCCTCCTGATGAAGTCCCTACTGTTCACCCTTGCAGTTTTTATGCTCCTGGCGCAATTGGTCTCAGGTAAACAGAATCTTGGGGAAGAAGAAACACTGGCCTAGAACAGGGTCCTGCACATGGAGTCCCTATTTCTAAGTGGTCTGTGGAAATGGGATCTGGCTTCTCACTGGGAGCAGGGCTGAGATTTGTCCTACTTCTTCAGACCACCGCTGTTCTAAGAAACTTGAAGGCTCTCAGGGTAGAGCAGGATCTATGATCAGAGCTGGGGAGTAGGGTAAGGCAAATCCCATAAAGTTGCCTCCAAAGGTAGAAATGATCTTGAAATCCCAAACTTCTATCCTGTCACTTCGGGTCAGTTCAGTCAAGCTCTGCCTCATTTCACtttttttttttttGTGGTCGATATTCCCTCCTGAGGTAACAATTACATAATATTACTTCCCCCAGTGTTCTTGGTCTTACAGAGAGGTCTCTGATTTTTTGTTTGTTTGTTTGT
>gene=chr20_123260-124260; species=ponAbe
TGCCTCCTGATGAAGTCCCTACTGTTCACCCTTGCAGTTTTTATGCTTCTGGCTCAACTGGTCTCAGGTAAACAGAATCTTGGGGAAGAAGAAACACTGGCCTAGAACAGGGTCCTGCACATGGAGTCCCTATTTCTAAGTGGTCTGTGGAAATGGGGTCTGGCTTCTCACTGGGAGCAGGGCTGAGATTTGTCCTACTTCTTCAGACCACCTCTGTTCTAAGAAACTTGAAGGCTCTCAGGGTAGAGCAGGATCTGTGATCAGAGCTGGGGAGGAGGGTAAGGCAAATCCCATAAAGTTGCCTCCAAAGGTAGAAATGATCTTGAAATCCCAAACTTCTATCCTGTCACTTTGGGTCAGTCCAGTCAAGCCTTGCCTCATTTCACTTTC-TTTTTTTTGCCGCCGATATTCCCTTCTGAGGTAACAATTATATAATATTACTTCCACCAGTTTTCTTGGTCTTACAGAGATGTCTCTGATTTTTTGTTTGTTTGTTTGT
>gene=chr20_123260-124260; species=rheMac
TGCCTCCTGATGAAGTCCCTACTGTTCACCCTTGCAGTTTTTATGCTCCTGGCCCAATTGGTCTCAGGTAAACAGAATCTTGGGGAAGAAGAAACACTGGCCTAGAACAGGGTCCTGCACATGGAGTCCCTATTTCTAAGTGGTCTGTGGAAATGGGGTCTGGCTTCTCACTGGGAGCAGGGCTGAGATTTGTCCTACTTCTTCAGACCACCACTGTTCTAAGAAACTTGAAGGCTCTCAGGGTAGAGCAGGATCTATGATCGGAGCTGGGGAGTAGGGTAAGGCAAATCCCATAAAGTTGCCTCCAAAGGTAGAAATCATCTTGAAATCCCAAACTTCTATCCTGTCACTTCAGGTCAGTTCAGTCAAGCTCTGCCTCATTTCACtttttttttttttttGGTCGATATTCCCTCCTGAGGTAACAATTACATAATATTACTTCCCCCAGTGTTCTTGGTCTTACAGAGAGGTCTCTGATTTTTTGTTTGTTTGTTTGT
>gene=chr20_124048-125048; species=hg19
ATTTCTTGCAAATATTTTCAAACATATTGGTTGCTTCTAAAATGCATTATTTATTTGAGACACATAATTTTCATTTTCATGTCAAATCTATTGGTGTTTTCTTTGCATTCTTCCACTAACTTAGTAAGTCCTTCTCCGTGTTGAGAACAGTTATTCACCTATGATTTTGTTTTTTACACCGGACTCAATCCCACCTTTTTACATAAGGCACAATGAAATAAACTAATATTCTTTAGTATAATTTCCTAATGGGTTATATAATAACTCCATAGCCCGCCTCTAGAGATAGTAGTTTATATTCCCTAATTTGCAGAAATGTTCAAATTGATAGTGGATAAGAGGAAATTATAATGCTCTCATGGTTGTCTCAAAAGATGTTTCAGGCCTATTGCATCCTTGAAATTCTATGAGTTTAAATTGCCTGATTTCTCCCTCTGTCTCTGGAACATTAGTGACATACATCGACATACATCACATACTTGTATGTTGTCCTTTTTCTA
>gene=chr20_124048-125048; species=bosTau
ATTTCTTCCAAATATTTAGCAATATACTGATTATTTCTAAAAATT---ATTGATTTAAGGAACAAGTTTTTTATTTTCTGG---AATCTATTGGTACTT-TTTTGCATTCTCCTATTATCTTCGGAAGTTTTCCTTCATGTTGAGAAGAGTTGTTCATTTTTACCGCTGGTTTTTACACTGGACTCAGCCCCACA-TTTTAT-TATGACATAGAGTGAGAAACTGACTTTTCTGAGTAGAATTTACTAGAAAGTTGTATA---ACTCTACAGCCTGCCTCTAGAGATAGTGCTTTACGTTCTCTATTTTGCTGAACTATTCAAATTGATGA-----CAGAGAAAATTATAACAGTATGACGGTT-TCTCAGAAGATGGTTCAGATTTATGGAATCCTTGAAATTC--TGGGTTTAGATTGCATGCTTTCTCCCTCTGTCTGTGGGATTTTGATTATGTACAA----------TACATGGTTGCATGGTGTCCTCTTTCTA
>gene=chr20_124048-125048; species=calJac
ATTTCTTGCAAATGTTTCCAAATATATTGGTTGCTTCTAAAATGTATT--------GAGACACATAATTTTCATTTTCATGTCAGATCTGTTGGTGTTTTCTTTGCATTCTTCCATTAACTTAGAAAGTCCTTCTCCATATTAAGAAGAGTTATTCACCTATGATTTTGTTTTTTACACTGGACTCAAACCTGCT-TTTTACATAAGGCACAAAGAAACAAACTAACATTTTTTAGCGTCATTTCCTAATGGGTTATAGAATAACTCCATAGCCTGCCTCTAGAGATAGTACTTTACGTTCCCTAATTTGCAGAAATGTTCAAATTGATAGTGGATGAGGGGAAATTATAATGCTCTCATGGTTGTCTCAAAAGAGGTTTCAGACCTATTGCACCCTTGAAATTCTGTGAGTTTAAATTGTGTCATTTCTCCTTCTGTCTCTGGGACACTAATGACATACGTCGACATATATCACATACTTGTATGTTGTCTTTTTTTTA
>gene=chr20_124048-125048; species=canFam
---------------------acctattggtcactttttaatttt---ATTTATTAGAAGCAAAAAATTTTCATTGGCTTGTCAAATCTATTAGTATTTCCTTTGCATTCTTCCATTAGCTTAGAAAG---TTCTCTATGTTGAGGATAGTTTTTC---TATGGTTCTATTTTTTACACTGGACT-------ATA-TCTT-----------AAAGGGAAGAACTAAC---TTTGAGTGGCATTTCCTAACAAATTGTATA---ACTCTATAGCCTGCCTCTAGGGAAAGTGTTTTAGGTTCTTTAATTTGCAGAACTGTTCAAATTGATGGTGGATAAGAGGAAATTATAACGGCTGGAAGGCTGCCTCAGAAGATGTTTCAGATCTATTACATCCTTGAAATTCTATGAGTTTAGATTGC-TGATTGCTTCCTCTGTCTCTGGGACATTGATGATATTCAC----------CACACACTTGCATGGTGTCCTCTTTCTA
>gene=chr20_124048-125048; species=equCab
ATTTCTTGAAAATATAGCCAAATATATTGGTTATTTCTAAAAATT---ATTTATTTGAGGCACAAAATTTTCAT-------------------GTATTTCCTTTGCATTCTTCCATTAGCTTAGAAAGTTCTTCTCCATCTTGAGAAAAGTTTTTT---TTTAATTCTATTTTTTACATTACACTCCATCCCATA-TTTTACATATGGCACAAAGTGAGAAGCCAACTTTTTTGAGTGGAATTTCCTGACGAGTTGTGTAATCACTCTGCAGCCTGCCTCTGGAGATAGTATTTTACCTTCTCTAATTTGCAGAACTGTTCAAATTGATGGTGGATAAGAGGAAATTATGATGGTATGATGGTTGCCTCAGACAATGTTTCC-ATCTACAGTATCCTTGAAATTCTATGAGTTTAGATTGCATGATTTCTCCCTCTGTCTCTGGGACATTGGTGACATGCCT----------CACATACTCACATGGTGTCCCCTTTCTA
>gene=chr20_124048-125048; species=gorGor
---------------------------------------------------------------------------------------------------------------------------------------------------------------------------------------------------------------------------------------------------------------------------------------------ATAGTAGTTTATATTCCCTAATTTGCAGAAATGTTCAAATTGATAGTGGATAAGAGGAAATTATAATGCTCTCATGGTTGTCTCAAAAGATGTTTCAGGCCTATTGCATCCTTGAAATTCTATGAGTTTAAATTGCCTGATTTCTCCCTCTGTCTCTGGAACATTAGTGACATACATCGACATACATCACATATTTGTATGTCGTCCTTTTTCTA
>gene=chr20_124048-125048; species=panTro
ATTTCTTGCAAATATTTTCAAATATATTGGTTGCTTCTAAAATGTATTATTTATTTGAGACACATAATTTTCATTTTCATGTCAAATCTATTGGTGTTTTCTTTGCATTCTTCCATTAACTTAGTAAGTCCTTCTCCATGTTGAGAACAGTTATTCACCTATGATTTTGTTTTTTACACCGGACTCAATCCCACCTTTTTACATAAGGCACAATGAAATAAGCTAATATTCTTTAGTGTAATTTCCTAATGGGTTATATAATAACTCCATAGCCCGCCTCTAGAGATAGTAGTTTATATTTCCTAATTTGCAGAAATGTTCAAATTGATAGTGGATAAGAGGAAATTACAATGCTCTCATGGTTGTCTCAAAAGATGTTTCAGGCCTATTGCATCCTTGAAATTCTATGAGTTTAAATTGCCTGATTTCTCCCTCTGTCTCTGGAACATTAGTGACATACATCGACATACAGCACATACTTGTATGTCGTCCTTTTTCTA
>gene=chr20_124048-125048; species=papHam
ATTTCTTGCAAATATTTTCAAATATATTGGTTGCTTCTAAAATGCATTATTTATTTGAGACACCTAATTTTCATTTTCATGTCAAATCTATTGGTGTTTTCTTTGCATTCTTCCATTAACTTAGAAAGTCTTTCTCCATCTTGAGAACAGTTTTTCATGTATGATTTTGTTTTTTACACTGGACTCAGTCCCACC-TTTTACATAAGACACAATGAAATAATCTAACATTCTTTAGTATAATTTCCTAATGGGTTATATAATAACTCCATAGCCCGCCTCTAGAGATTGTAGTTTATATTCCCTAATTTGCAGAAATGTTCAAATTGATAGTGGATAAAAGGAAATTATAATGCTCTCATGGTTGTCTCAAAAAATGTTTTAGACCTATTGCATCCTTGAAATTCTATGAGTTTAAATTGCCTGATTTCTCCCTCTGTCTCTGGAACATTAGTGACATACATCGACACACATCACATACTTGTATGTCTTCCTGTTTCTA
>gene=chr20_124048-125048; species=ponAbe
ATTTCTTGCAAATATTTTCAAATATATTGGTTGCTTCTAAAATGCATTATTTATTTGAGACACATAATTTTCATTTTCATGTCAAATCTATTGGTGTTTTCTTTGCATTCTTCCATTAACTTAGAAAGTCCTTCTCCATGTTGAGAACAGTTACTCACCTATGATTTTGTTTTTTACACTGGACTCAATCCCACC-TTTTACATAAGGCACAATGAAATAAACTAACATTCTTTAGTATAATTTCCTAATGGGTTATATAATAACTCCATAGCCCGCCTCTAGAGATAGTAGTTTATATTCCCTAATTTGCAGAAATGTTCAAATTGATAGTGGATAAGAGGAAATTATAATGTTCTCATGGTTGTCTCAAAAGATGTTTCAGGCCTATTGCATCCTTGAAATTCTATGAGTTTAAATTGCCTGATTTCTCCCTCTGTCTCTGGAACATTAGTGACATACATCGACATACATCACATACTTGTATGTCGTCCTTTTTCTA
>gene=chr20_124048-125048; species=rheMac
ATTTCTTGCAAATATTTTCAAATATATTGGTTGCTTCTAAAATGCATTATTTATTTGAGACACCTAATTTTCATTTTCATGTCAAATCTATTGGTGTTTTCTTTGCATTCTTCCATTAACTTAGAAAGTCCTTCTCCATCTTGAGAACAGTTTTTCATGTATGATTTTGTTTTTTACACTGGACTCAGTCCCACC-TTTTACATAAGACACAATGAAATAATCTAATATTCTTTAGTATAATTTCCTAATGGGTTATATAATAACTCCATAGCCCGCCTCTAGAGATTGTAGTTTATATTCCCTAATTTGCAGAAATGTTCAAATTGATAGTGGATAAGAGGAAATTATAATGCTCTCATGGTTGTCTCAAAAAATGTTTTAGACCTATTGCATCCTTGAAATTCTATGAGTTTAAATTGCCTGATTTCTCCCTCTGTCTCTGGAACATAAGTGACATACATCGACACACATCACATACTTGTATGTCTTCCTGTTTCTA
>gene=chr20_124448-125448; species=hg19
ACACATAATTTTCATTTTCATGTCAAATCTATTGGTGTTTTCTTTGCATTCTTCCACTAACTTAGTAAGTCCTTCTCCGTGTTGAGAACAGTTATTCACCTATGATTTTGTTTTTTACACCGGACTCAATCCCACCTTTTTACATAAGGCACAATGAAATAAACTAATATTCTTTAGTATAATTTCCTAATGGGTTATATAATAACTCCATAGCCCGCCTCTAGAGATAGTAGTTTATATTCCCTAATTTGCAGAAATGTTCAAATTGATAGTGGATAAGAGGAAATTATAATGCTCTCATGGTTGTCTCAAAAGATGTTTCAGGCCTATTGCATCCTTGAAATTCTATGAGTTTAAATTGCCTGATTTCTCCCTCTGTCTCTGGAACATTAGTGACATACATCGACATACATCACATACTTGTATGTTGTCCTTTTTCTACACTTTGTGTGTGTGTATATATATTCTAACATATACATATATATAATGTTAAAAACTCA
>gene=chr20_124448-125448; species=bosTau
GAACAAGTTTTTTATTTTCTGG---AATCTATTGGTACTT-TTTTGCATTCTCCTATTATCTTCGGAAGTTTTCCTTCATGTTGAGAAGAGTTGTTCATTTTTACCGCTGGTTTTTACACTGGACTCAGCCCCACA-TTTTAT-TATGACATAGAGTGAGAAACTGACTTTTCTGAGTAGAATTTACTAGAAAGTTGTATA---ACTCTACAGCCTGCCTCTAGAGATAGTGCTTTACGTTCTCTATTTTGCTGAACTATTCAAATTGATGA-----CAGAGAAAATTATAACAGTATGACGGTT-TCTCAGAAGATGGTTCAGATTTATGGAATCCTTGAAATTC--TGGGTTTAGATTGCATGCTTTCTCCCTCTGTCTGTGGGATTTTGATTATGTACAA----------TACATGGTTGCATGGTGTCCTCTTTCTAAAC----CGTCTATGGATGTATGTATGTAAATATATTCATG-AGAATCTC----ATTTA
>gene=chr20_124448-125448; species=calJac
ACACATAATTTTCATTTTCATGTCAGATCTGTTGGTGTTTTCTTTGCATTCTTCCATTAACTTAGAAAGTCCTTCTCCATATTAAGAAGAGTTATTCACCTATGATTTTGTTTTTTACACTGGACTCAAACCTGCT-TTTTACATAAGGCACAAAGAAACAAACTAACATTTTTTAGCGTCATTTCCTAATGGGTTATAGAATAACTCCATAGCCTGCCTCTAGAGATAGTACTTTACGTTCCCTAATTTGCAGAAATGTTCAAATTGATAGTGGATGAGGGGAAATTATAATGCTCTCATGGTTGTCTCAAAAGAGGTTTCAGACCTATTGCACCCTTGAAATTCTGTGAGTTTAAATTGTGTCATTTCTCCTTCTGTCTCTGGGACACTAATGACATACGTCGACATATATCACATACTTGTATGTTGTCTTTTTTTTACACTTTGTGTGTGTG----ATTATTCTAACATAC--ATATATATGTAGTTAAAAACTCG
>gene=chr20_124448-125448; species=canFam
GCAAAAAATTTTCATTGGCTTGTCAAATCTATTAGTATTTCCTTTGCATTCTTCCATTAGCTTAGAAAG---TTCTCTATGTTGAGGATAGTTTTTC---TATGGTTCTATTTTTTACACTGGACT-------ATA-TCTT-----------AAAGGGAAGAACTAAC---TTTGAGTGGCATTTCCTAACAAATTGTATA---ACTCTATAGCCTGCCTCTAGGGAAAGTGTTTTAGGTTCTTTAATTTGCAGAACTGTTCAAATTGATGGTGGATAAGAGGAAATTATAACGGCTGGAAGGCTGCCTCAGAAGATGTTTCAGATCTATTACATCCTTGAAATTCTATGAGTTTAGATTGC-TGATTGCTTCCTCTGTCTCTGGGACATTGATGATATTCAC----------CACACACTTGCATGGTGTCCTCTTTCTA--------------GTATTCATGTCCATAAACATATGTATGTAAAATCTC----ATTTA
>gene=chr20_124448-125448; species=equCab
GCACAAAATTTTCAT-------------------GTATTTCCTTTGCATTCTTCCATTAGCTTAGAAAGTTCTTCTCCATCTTGAGAAAAGTTTTTT---TTTAATTCTATTTTTTACATTACACTCCATCCCATA-TTTTACATATGGCACAAAGTGAGAAGCCAACTTTTTTGAGTGGAATTTCCTGACGAGTTGTGTAATCACTCTGCAGCCTGCCTCTGGAGATAGTATTTTACCTTCTCTAATTTGCAGAACTGTTCAAATTGATGGTGGATAAGAGGAAATTATGATGGTATGATGGTTGCCTCAGACAATGTTTCC-ATCTACAGTATCCTTGAAATTCTATGAGTTTAGATTGCATGATTTCTCCCTCTGTCTCTGGGACATTGGTGACATGCCT----------CACATACTCACATGGTGTCCCCTTTCTA-----------------------TACATAAATATATGTATGTAAAATATC----ATTTA
>gene=chr20_124448-125448; species=gorGor
----------------------------------------------------------------------------------------------------------------------------------------------------------------------------------------------------------------------------------ATAGTAGTTTATATTCCCTAATTTGCAGAAATGTTCAAATTGATAGTGGATAAGAGGAAATTATAATGCTCTCATGGTTGTCTCAAAAGATGTTTCAGGCCTATTGCATCCTTGAAATTCTATGAGTTTAAATTGCCTGATTTCTCCCTCTGTCTCTGGAACATTAGTGACATACATCGACATACATCACATATTTGTATGTCGTCCTTTTTCTACACTTTGTGTGTGTGTATATATATTCTAACATACACATATATATAATGTTAAAAACTCA
>gene=chr20_124448-125448; species=panTro
ACACATAATTTTCATTTTCATGTCAAATCTATTGGTGTTTTCTTTGCATTCTTCCATTAACTTAGTAAGTCCTTCTCCATGTTGAGAACAGTTATTCACCTATGATTTTGTTTTTTACACCGGACTCAATCCCACCTTTTTACATAAGGCACAATGAAATAAGCTAATATTCTTTAGTGTAATTTCCTAATGGGTTATATAATAACTCCATAGCCCGCCTCTAGAGATAGTAGTTTATATTTCCTAATTTGCAGAAATGTTCAAATTGATAGTGGATAAGAGGAAATTACAATGCTCTCATGGTTGTCTCAAAAGATGTTTCAGGCCTATTGCATCCTTGAAATTCTATGAGTTTAAATTGCCTGATTTCTCCCTCTGTCTCTGGAACATTAGTGACATACATCGACATACAGCACATACTTGTATGTCGTCCTTTTTCTACACTTTGTGTGTGTGTATATATATTCTAACATATACATATATATAATGTTAAAAACTCA
>gene=chr20_124448-125448; species=papHam
ACACCTAATTTTCATTTTCATGTCAAATCTATTGGTGTTTTCTTTGCATTCTTCCATTAACTTAGAAAGTCTTTCTCCATCTTGAGAACAGTTTTTCATGTATGATTTTGTTTTTTACACTGGACTCAGTCCCACC-TTTTACATAAGACACAATGAAATAATCTAACATTCTTTAGTATAATTTCCTAATGGGTTATATAATAACTCCATAGCCCGCCTCTAGAGATTGTAGTTTATATTCCCTAATTTGCAGAAATGTTCAAATTGATAGTGGATAAAAGGAAATTATAATGCTCTCATGGTTGTCTCAAAAAATGTTTTAGACCTATTGCATCCTTGAAATTCTATGAGTTTAAATTGCCTGATTTCTCCCTCTGTCTCTGGAACATTAGTGACATACATCGACACACATCACATACTTGTATGTCTTCCTGTTTCTACACTTTG----------------------------------------------------
>gene=chr20_124448-125448; species=ponAbe
ACACATAATTTTCATTTTCATGTCAAATCTATTGGTGTTTTCTTTGCATTCTTCCATTAACTTAGAAAGTCCTTCTCCATGTTGAGAACAGTTACTCACCTATGATTTTGTTTTTTACACTGGACTCAATCCCACC-TTTTACATAAGGCACAATGAAATAAACTAACATTCTTTAGTATAATTTCCTAATGGGTTATATAATAACTCCATAGCCCGCCTCTAGAGATAGTAGTTTATATTCCCTAATTTGCAGAAATGTTCAAATTGATAGTGGATAAGAGGAAATTATAATGTTCTCATGGTTGTCTCAAAAGATGTTTCAGGCCTATTGCATCCTTGAAATTCTATGAGTTTAAATTGCCTGATTTCTCCCTCTGTCTCTGGAACATTAGTGACATACATCGACATACATCACATACTTGTATGTCGTCCTTTTTCTACACTTCGTGTGTGTGTGTATATATTCTAACATATACATATATATAATGTTAAAAACTCA
>gene=chr20_124448-125448; species=rheMac
ACACCTAATTTTCATTTTCATGTCAAATCTATTGGTGTTTTCTTTGCATTCTTCCATTAACTTAGAAAGTCCTTCTCCATCTTGAGAACAGTTTTTCATGTATGATTTTGTTTTTTACACTGGACTCAGTCCCACC-TTTTACATAAGACACAATGAAATAATCTAATATTCTTTAGTATAATTTCCTAATGGGTTATATAATAACTCCATAGCCCGCCTCTAGAGATTGTAGTTTATATTCCCTAATTTGCAGAAATGTTCAAATTGATAGTGGATAAGAGGAAATTATAATGCTCTCATGGTTGTCTCAAAAAATGTTTTAGACCTATTGCATCCTTGAAATTCTATGAGTTTAAATTGCCTGATTTCTCCCTCTGTCTCTGGAACATAAGTGACATACATCGACACACATCACATACTTGTATGTCTTCCTGTTTCTACACTTTG----------------------------------------------------
>gene=chr20_125260-126260; species=hg19
atgtataacaacatgctatatattttcccatttaaaatcatggggaattggcccctggtaAGTGTTTGTATACAGAATTCTGATTTCAGAAATGAGAATCTCATACATATCTAAAGAATTCTATGTGTGTTTATAAAATTTCACTTAATCCTCAAAGTAGGTATTTATGATTAGGAAAAACATGCTAAAGCAACTGGAAAGGCACTTGAATAAACAGTGCTCAAAAACTATTGCTATTTTTTATCCTCCTGTGATAAATACTTAGGCTTAATAATCTATATAATTCCTTTATTCAGGTAATTGGTATGTGAAAAAGTGTCTAAACGACGTTGGAATTTGCAAGAAGAAGTGCAAACCTGAAGAGATGCATGTAAAGAATGGTTGGGCAATGTGCGGCAAACAAAGGGACTGCTGTGTTCCAGCTGACAGACGTGCTAATTATCCTGTTTTCTGTGTCCAGACAAAGACTACAAGAATTTcaacagtaacagcaacaacag
>gene=chr20_125260-126260; species=bosTau
ATGAGTAATAATGTGTTATATATTTTCC-ATTTAAAATAAAGGGAAATAGACACCTGGTGAGTTTGTGTATGCAGAATTTT-ATCTCTT-----AAAGGCTCATATTTACATATAAAACTC--TACATATACATAAAATCCGATTTAACgatcaaaccagatattcatgggaaggaaagctccaataaaagaactggaagggggcttggatagccagtccattgaactgattgTTAT-TTTAATCTTTTTGTGATAGATCCCTGGCTTAAACAATCTATATAATTCCTTTATGCAGGTAATTGGTATGTGAGAAAGTGTGCAAACAAAACTGGAAATTGCAGAAGCACATGCAGAAATGGAGAGAGAGTGATAAATCCTCCTACCGGGATGTGCAGCAAAGAAAAATTATGCTGTATTCTGGATAATGGCTGTTCTAAAACC---GTTCCTCCTGGTGG------TAGTAGTATGACATCTGCAGCTACAGGAGGATCTA
>gene=chr20_125260-126260; species=calJac
ATGTATAATAACATGCTATATATTTTCCCATATAAAATGATGGGAAATAGGCCCCTGGTA----TTTGTATACAGAATTCTGATTTCAGAAATGAGAATCTCATACATATCTAAAGAATTC----TGTCTCTATGAAATTTCACTTACTCCTCAAAGTAGGTGTTTACGATTAGGAAAAATATGCCAAAGCAACTGGAAAGACACTTGAATAATCAGTGCTCAAAAGCTATTGCTA--TGTTATTCTCCTGTGACAAATACTTAGGCTTAATAATCTATATAATTACTTTACGCAGGTAACTGGTTTATGAAAAAGTGTGCAAACAAAGCTGGACTTTGCAAGAAGAAGTGCAAACCCGGAGAGGTGTATGCAAAGCCTGCTTGGGTGACGTGCGGCAAAGAAAGTGTATGCTGTGTTCCAGGTAAAACACGTTCTGGTCACCCCTCTGTCCGTGTGGAGAAAAAGACTACGAGACGTTCAACAG---------CAGCAA
>gene=chr20_125260-126260; species=canFam
ACTAGAAATAATGAGATATATATATACTCACTTAAAACAACAGGGAATAGATACCCAGTGAGTTTTTACATCCAGAATTTCAATTTCAG-----GAAGGCTCATACATACAT-CAAAATTCTGTGTGTA-ATATAAAGTCTCATTTAATCCTCAGGGCA-AGTCTGAGGAATAGGAAAAATATAACAATGCCACTAGTAAGGGACTTGAATAATCAGTGTTCAAAAAC---TGTCAT-TTCTATCTTTTTGTGATAGGTCTCTGGTTTAAATAATCTATATAATTCCCTTACGCAGGTAATTGGTATGTGAGAAAGTGTGCAAACAAAACTGGAAATTGCAGGTCGGTGTGCAGACCGGGAGAGATGGCAACAGTGCCTCCTACTGGGATGTGCCCCAAAGAAAAAATGTGCTGCATCCTGTCTG------------------------CCTGCGGGGA------AACCACAAAGACAACAACAG---------------
>gene=chr20_125260-126260; species=equCab
atgagtaataatgtgttacatattttcccatttaaaataatgggaaatagacacctgGTGAGTGTTTATACGCAGACTTTTGATTTCAGAAATAGGAGGCTCACGCATATATAAAAAATTCTATGTATGTATATAAAATCTCATTTAATCCCCAGAGCAGATTTTCAGGATTAGAAAAAATATCACAAAGCAGCCAGTAAAGGACTTGAACAACCAGTGTTCAAAAACTGTTGTTAT-TTGTATCTTTTTG-----------TGGATTCACTGATCTATATAATTCCTTTATGCAGGTAATTGGTATGTGAGAAAGTGTGGAAACAAAATTGGAAAGTGCAGGAGCAGCTGCAGAAAGGGAGAGGTGCCGATAGATCCTCCTACTGGCATGTGCAGCAAAGAAAAAACGTGCTGTGTTCTGTCTGGCCAAGAGCTTCATCCT---GCGATCTGTGGTGG------AACTGCAAAGCCTACAACAGcagcagaagcatcag
>gene=chr20_125260-126260; species=gorGor
atgtataataacatgctatatattttcccatttaaaatcatgggaaattggcccctggtaAGTGTTTGTATACAGAATTCTGATTTCAGAAATGAGAATCTCATACATATCTAAAGAATTCAATGTGTGTTTATAAAATTTCACTTAATCCTCAAAGTAGGTATTTATGATTAGGAAAAACATGCTAAAGCAACTGGAAAGGCACTTGAATAAACAGTGCTCAAAAACTATTGCTATTTTTTATCCTCCTGTGATAAATACTTAGGCTTAATAATCTATATAATTCCTTTACTCAGGTAATTGGTATGTGAAAAAGTGTCTAAACGACGTTGGAATTTGCAAGAAGAAGTGCAAACCTGAAGAGATGCATGTAAAGAATGGTTGGGCAATGTGC-GCAAACAAAGGGACTGCTGTGTTCCAGCTGACAGACGTGCTAATTATCCTGCTTTCTGTGTCCAAACAAAGACTACAAGAACTTcaacagtaacagcaacaacag
>gene=chr20_125260-126260; species=panTro
ATGTATAATAACATGCTATATATTTTCCCATTTAAAATCATGGGAAATTGGCCCCTGGTAAGTGTTTGTATACAGAATTCTGATTTCAGAAATGAGAATCTCATACGTATCTAAAGAATTCTATGTGTGTTTATAAAATTTCACTTAATCCTCAAAGTAGGTATTTATGATTAGGAAAAACATGCTAAAGCGACTGGAAAGGCACTTGAATAAACAGTGCTCAAAAACTATTGCTATTTTTTATCCTCCTGTGATAAATACTTAGGCTTCATAATCTATATAATTCCTTTATTCAGGTAATTGGTATGTGAAAAAGTGTCTAAACGACGTTGGAATTTGCAAGAAGAAATGCAAACCTGGAGAGATGCACATAAAGAATGGTTGGGCAACGTGCGGCAAGCAGAGGGACTGCTGTGTTCCAGCTGACAGACGTGCTAATTATCCTGCTTTCTGTGTCCAAACAAAGACTACAAGAACTTCAACAGT---------AACAG
>gene=chr20_125260-126260; species=papHam
-----------------------------------------------------------------------------------------------------------TATCTAAAGAATTCTATGTGTGTTTATAAAATTTCACTTAAACCTCAAAGTAGGTATTTATGATTAGGAAAAACATGCTAAAGCAACTGGAAAGGCACTTGAATAAACAGTGCTCAAAAACTATTGCTATTTTTTATCCTCCTGTGATAAATACTTAGGCTTAATAATCTATATAATTCCTTTATTCAGGTAATTTGTATGTGAAAAGGTGTCTAAACGACATTGGAATTTGTAAGAAGACATGCAAACCTGAAGAGGCGCGTTCAGAACATGGTTGGGTAATGTGCGGCAAACATAAGGCATGCTGTGTTCCAGCTGACAAACGTTCTGCTTATCCTTCTTTCTGTGTCCGCTCAAAGACTACGAAAACTTcaacagtaacagcaacaacag
>gene=chr20_125260-126260; species=ponAbe
ATGTATAATAACATGCTATA-ATTTTCCCATTTAAAATCATGGGAAATAGGCCCCTGGTAAGTGTTTGTATACAGAATTCTGATTTCAGAAATGAGAGTCTCATACATATCTAAAGAATTCTATGTGTGTTTATAAAATTTCACTTAATCCTCAAAGTAGGTATTTATGGTTAGGAAAAACATGCTAAAGCAACTGGAAAGGCACTTGAATAAACAGTGCTCAAAAACTATTGCTATTTTTTATCCTCCTGTGATAAATACTTAGGCTTAATAATCTATATAATTCCTTTATTCAGGTAGTTGGTATGTGAAAAAGTGTCTAAACGATGTTGGAATTTGCAAGAAGAAGTGCAAACCTGAAGAGCTGCATGTAAAGAATGGTTGGGCAATGTGCGGCAAACAAAGGGACTGCTGTGTTCCAGCTGACAAACGTGCTAATTATCCTGCTTTCTGTGTCCAAACAAAGACTACAAGAACTTcaacagtaacagcaacaacag
>gene=chr20_125260-126260; species=rheMac
-----------------------------------------------------------------------------------------------------------TATCTAAAGAATTCTATGTGTGTTTATAAAATTTCACTTAAACCTCAAAGTAGGTATTTATGATTAGGAAAAACATGCTAAAGCAACTGGAAAGGCACTTGAATAAACAGTGCTCAAAAACTATTGCTATTTTTTATCCTCCTGTGATAAATACTTAGGCTTAATAATCTATATAATTCCTTTATTCAGGTAATTTGTATGTGAAAAGGTGTCTAAACGACATTGGAATTTGTAAGAAGACGTGCAAACCTGAAGAGGTGCGTTCAGAACATGGTTGGGTAATGTGCGGCAAACGTAAGGCATGCTGTGTTCCAGCTGACAAACGTTCTGCTTATCCTTCTTTCTGTGTCCGCTCAAAGACTACGAAAACTTcaacagtaacagcaacaacag
>gene=chr20_125336-126336; species=hg19
atttaaaatcatggggaattggcccctggtaAGTGTTTGTATACAGAATTCTGATTTCAGAAATGAGAATCTCATACATATCTAAAGAATTCTATGTGTGTTTATAAAATTTCACTTAATCCTCAAAGTAGGTATTTATGATTAGGAAAAACATGCTAAAGCAACTGGAAAGGCACTTGAATAAACAGTGCTCAAAAACTATTGCTATTTTTTATCCTCCTGTGATAAATACTTAGGCTTAATAATCTATATAATTCCTTTATTCAGGTAATTGGTATGTGAAAAAGTGTCTAAACGACGTTGGAATTTGCAAGAAGAAGTGCAAACCTGAAGAGATGCATGTAAAGAATGGTTGGGCAATGTGCGGCAAACAAAGGGACTGCTGTGTTCCAGCTGACAGACGTGCTAATTATCCTGTTTTCTGTGTCCAGACAAAGACTACAAGAATTTcaacagtaacagcaacaacagcaacaacaacTTTGATGATGACTACTGCT
>gene=chr20_125336-126336; species=bosTau
ATTTAAAATAAAGGGAAATAGACACCTGGTGAGTTTGTGTATGCAGAATTTT-ATCTCTT-----AAAGGCTCATATTTACATATAAAACTC--TACATATACATAAAATCCGATTTAACgatcaaaccagatattcatgggaaggaaagctccaataaaagaactggaagggggcttggatagccagtccattgaactgattgTTAT-TTTAATCTTTTTGTGATAGATCCCTGGCTTAAACAATCTATATAATTCCTTTATGCAGGTAATTGGTATGTGAGAAAGTGTGCAAACAAAACTGGAAATTGCAGAAGCACATGCAGAAATGGAGAGAGAGTGATAAATCCTCCTACCGGGATGTGCAGCAAAGAAAAATTATGCTGTATTCTGGATAATGGCTGTTCTAAAACC---GTTCCTCCTGGTGG------TAGTAGTATGACATCTGCAGCTACAGGAGGATCTA-----------------------------
>gene=chr20_125336-126336; species=calJac
ATATAAAATGATGGGAAATAGGCCCCTGGTA----TTTGTATACAGAATTCTGATTTCAGAAATGAGAATCTCATACATATCTAAAGAATTC----TGTCTCTATGAAATTTCACTTACTCCTCAAAGTAGGTGTTTACGATTAGGAAAAATATGCCAAAGCAACTGGAAAGACACTTGAATAATCAGTGCTCAAAAGCTATTGCTA--TGTTATTCTCCTGTGACAAATACTTAGGCTTAATAATCTATATAATTACTTTACGCAGGTAACTGGTTTATGAAAAAGTGTGCAAACAAAGCTGGACTTTGCAAGAAGAAGTGCAAACCCGGAGAGGTGTATGCAAAGCCTGCTTGGGTGACGTGCGGCAAAGAAAGTGTATGCTGTGTTCCAGGTAAAACACGTTCTGGTCACCCCTCTGTCCGTGTGGAGAAAAAGACTACGAGACGTTCAACAG---------CAGCAACAAGAAGAAGTTTGATGATGAATAAGACT
>gene=chr20_125336-126336; species=canFam
ACTTAAAACAACAGGGAATAGATACCCAGTGAGTTTTTACATCCAGAATTTCAATTTCAG-----GAAGGCTCATACATACAT-CAAAATTCTGTGTGTA-ATATAAAGTCTCATTTAATCCTCAGGGCA-AGTCTGAGGAATAGGAAAAATATAACAATGCCACTAGTAAGGGACTTGAATAATCAGTGTTCAAAAAC---TGTCAT-TTCTATCTTTTTGTGATAGGTCTCTGGTTTAAATAATCTATATAATTCCCTTACGCAGGTAATTGGTATGTGAGAAAGTGTGCAAACAAAACTGGAAATTGCAGGTCGGTGTGCAGACCGGGAGAGATGGCAACAGTGCCTCCTACTGGGATGTGCCCCAAAGAAAAAATGTGCTGCATCCTGTCTG------------------------CCTGCGGGGA------AACCACAAAGACAACAACAG-----------------------------------GCTTCAGA-
>gene=chr20_125336-126336; species=equCab
atttaaaataatgggaaatagacacctgGTGAGTGTTTATACGCAGACTTTTGATTTCAGAAATAGGAGGCTCACGCATATATAAAAAATTCTATGTATGTATATAAAATCTCATTTAATCCCCAGAGCAGATTTTCAGGATTAGAAAAAATATCACAAAGCAGCCAGTAAAGGACTTGAACAACCAGTGTTCAAAAACTGTTGTTAT-TTGTATCTTTTTG-----------TGGATTCACTGATCTATATAATTCCTTTATGCAGGTAATTGGTATGTGAGAAAGTGTGGAAACAAAATTGGAAAGTGCAGGAGCAGCTGCAGAAAGGGAGAGGTGCCGATAGATCCTCCTACTGGCATGTGCAGCAAAGAAAAAACGTGCTGTGTTCTGTCTGGCCAAGAGCTTCATCCT---GCGATCTGTGGTGG------AACTGCAAAGCCTACAACAGcagcagaagcatcagtagcatcaggagcatcaggagcatcagaa
>gene=chr20_125336-126336; species=gorGor
atttaaaatcatgggaaattggcccctggtaAGTGTTTGTATACAGAATTCTGATTTCAGAAATGAGAATCTCATACATATCTAAAGAATTCAATGTGTGTTTATAAAATTTCACTTAATCCTCAAAGTAGGTATTTATGATTAGGAAAAACATGCTAAAGCAACTGGAAAGGCACTTGAATAAACAGTGCTCAAAAACTATTGCTATTTTTTATCCTCCTGTGATAAATACTTAGGCTTAATAATCTATATAATTCCTTTACTCAGGTAATTGGTATGTGAAAAAGTGTCTAAACGACGTTGGAATTTGCAAGAAGAAGTGCAAACCTGAAGAGATGCATGTAAAGAATGGTTGGGCAATGTGC-GCAAACAAAGGGACTGCTGTGTTCCAGCTGACAGACGTGCTAATTATCCTGCTTTCTGTGTCCAAACAAAGACTACAAGAACTTcaacagtaacagcaacaacagcaacaacaacTTTGATGATGACTACTGCT
>gene=chr20_125336-126336; species=panTro
ATTTAAAATCATGGGAAATTGGCCCCTGGTAAGTGTTTGTATACAGAATTCTGATTTCAGAAATGAGAATCTCATACGTATCTAAAGAATTCTATGTGTGTTTATAAAATTTCACTTAATCCTCAAAGTAGGTATTTATGATTAGGAAAAACATGCTAAAGCGACTGGAAAGGCACTTGAATAAACAGTGCTCAAAAACTATTGCTATTTTTTATCCTCCTGTGATAAATACTTAGGCTTCATAATCTATATAATTCCTTTATTCAGGTAATTGGTATGTGAAAAAGTGTCTAAACGACGTTGGAATTTGCAAGAAGAAATGCAAACCTGGAGAGATGCACATAAAGAATGGTTGGGCAACGTGCGGCAAGCAGAGGGACTGCTGTGTTCCAGCTGACAGACGTGCTAATTATCCTGCTTTCTGTGTCCAAACAAAGACTACAAGAACTTCAACAGT---------AACAGCAAGAACAACTTTGATGGTGACTACTGCT
>gene=chr20_125336-126336; species=papHam
------------------------------------------------------------------------------TATCTAAAGAATTCTATGTGTGTTTATAAAATTTCACTTAAACCTCAAAGTAGGTATTTATGATTAGGAAAAACATGCTAAAGCAACTGGAAAGGCACTTGAATAAACAGTGCTCAAAAACTATTGCTATTTTTTATCCTCCTGTGATAAATACTTAGGCTTAATAATCTATATAATTCCTTTATTCAGGTAATTTGTATGTGAAAAGGTGTCTAAACGACATTGGAATTTGTAAGAAGACATGCAAACCTGAAGAGGCGCGTTCAGAACATGGTTGGGTAATGTGCGGCAAACATAAGGCATGCTGTGTTCCAGCTGACAAACGTTCTGCTTATCCTTCTTTCTGTGTCCGCTCAAAGACTACGAAAACTTcaacagtaacagcaacaacagcagcaacaacTTTGATGATGTCTAATGGT
>gene=chr20_125336-126336; species=ponAbe
ATTTAAAATCATGGGAAATAGGCCCCTGGTAAGTGTTTGTATACAGAATTCTGATTTCAGAAATGAGAGTCTCATACATATCTAAAGAATTCTATGTGTGTTTATAAAATTTCACTTAATCCTCAAAGTAGGTATTTATGGTTAGGAAAAACATGCTAAAGCAACTGGAAAGGCACTTGAATAAACAGTGCTCAAAAACTATTGCTATTTTTTATCCTCCTGTGATAAATACTTAGGCTTAATAATCTATATAATTCCTTTATTCAGGTAGTTGGTATGTGAAAAAGTGTCTAAACGATGTTGGAATTTGCAAGAAGAAGTGCAAACCTGAAGAGCTGCATGTAAAGAATGGTTGGGCAATGTGCGGCAAACAAAGGGACTGCTGTGTTCCAGCTGACAAACGTGCTAATTATCCTGCTTTCTGTGTCCAAACAAAGACTACAAGAACTTcaacagtaacagcaacaacagcaacaacaacTTTGATGATGACTACTGCT
>gene=chr20_125336-126336; species=rheMac
------------------------------------------------------------------------------TATCTAAAGAATTCTATGTGTGTTTATAAAATTTCACTTAAACCTCAAAGTAGGTATTTATGATTAGGAAAAACATGCTAAAGCAACTGGAAAGGCACTTGAATAAACAGTGCTCAAAAACTATTGCTATTTTTTATCCTCCTGTGATAAATACTTAGGCTTAATAATCTATATAATTCCTTTATTCAGGTAATTTGTATGTGAAAAGGTGTCTAAACGACATTGGAATTTGTAAGAAGACGTGCAAACCTGAAGAGGTGCGTTCAGAACATGGTTGGGTAATGTGCGGCAAACGTAAGGCATGCTGTGTTCCAGCTGACAAACGTTCTGCTTATCCTTCTTTCTGTGTCCGCTCAAAGACTACGAAAACTTcaacagtaacagcaacaacagcagcaacaCCTTTGATGATATCTAATGGT
>gene=chr20_125382-126382; species=hg19
AAGAATTCTATGTGTGTTTATAAAATTTCACTTAATCCTCAAAGTAGGTATTTATGATTAGGAAAAACATGCTAAAGCAACTGGAAAGGCACTTGAATAAACAGTGCTCAAAAACTATTGCTATTTTTTATCCTCCTGTGATAAATACTTAGGCTTAATAATCTATATAATTCCTTTATTCAGGTAATTGGTATGTGAAAAAGTGTCTAAACGACGTTGGAATTTGCAAGAAGAAGTGCAAACCTGAAGAGATGCATGTAAAGAATGGTTGGGCAATGTGCGGCAAACAAAGGGACTGCTGTGTTCCAGCTGACAGACGTGCTAATTATCCTGTTTTCTGTGTCCAGACAAAGACTACAAGAATTTcaacagtaacagcaacaacagcaacaacaacTTTGATGATGACTACTGCTTCGATGTCTTCGATGGCTCCTACCCCCGTTTCTCCCACTGGTTGAACATTCCAGCCTCTGTCTCCTGCTCTAGGATCCCCGACT
>gene=chr20_125382-126382; species=bosTau
TAAAACTC--TACATATACATAAAATCCGATTTAACgatcaaaccagatattcatgggaaggaaagctccaataaaagaactggaagggggcttggatagccagtccattgaactgattgTTAT-TTTAATCTTTTTGTGATAGATCCCTGGCTTAAACAATCTATATAATTCCTTTATGCAGGTAATTGGTATGTGAGAAAGTGTGCAAACAAAACTGGAAATTGCAGAAGCACATGCAGAAATGGAGAGAGAGTGATAAATCCTCCTACCGGGATGTGCAGCAAAGAAAAATTATGCTGTATTCTGGATAATGGCTGTTCTAAAACC---GTTCCTCCTGGTGG------TAGTAGTATGACATCTGCAGCTACAGGAGGATCTA-------------------------------------------------------------------TGCTTGAACATTTCAGCCTCTGTCTCCTGACCTAGGATCCCCGATT
>gene=chr20_125382-126382; species=calJac
AAGAATTC----TGTCTCTATGAAATTTCACTTACTCCTCAAAGTAGGTGTTTACGATTAGGAAAAATATGCCAAAGCAACTGGAAAGACACTTGAATAATCAGTGCTCAAAAGCTATTGCTA--TGTTATTCTCCTGTGACAAATACTTAGGCTTAATAATCTATATAATTACTTTACGCAGGTAACTGGTTTATGAAAAAGTGTGCAAACAAAGCTGGACTTTGCAAGAAGAAGTGCAAACCCGGAGAGGTGTATGCAAAGCCTGCTTGGGTGACGTGCGGCAAAGAAAGTGTATGCTGTGTTCCAGGTAAAACACGTTCTGGTCACCCCTCTGTCCGTGTGGAGAAAAAGACTACGAGACGTTCAACAG---------CAGCAACAAGAAGAAGTTTGATGATGAATAAGACTTTGATGTCTTGGACGGCTGCTTCCCGTGTTTCTGCCGCCAGTTGAACATTCCAGC--CTGCCTCCTGCTCTAGGATCCCCGATT
>gene=chr20_125382-126382; species=canFam
CAAAATTCTGTGTGTA-ATATAAAGTCTCATTTAATCCTCAGGGCA-AGTCTGAGGAATAGGAAAAATATAACAATGCCACTAGTAAGGGACTTGAATAATCAGTGTTCAAAAAC---TGTCAT-TTCTATCTTTTTGTGATAGGTCTCTGGTTTAAATAATCTATATAATTCCCTTACGCAGGTAATTGGTATGTGAGAAAGTGTGCAAACAAAACTGGAAATTGCAGGTCGGTGTGCAGACCGGGAGAGATGGCAACAGTGCCTCCTACTGGGATGTGCCCCAAAGAAAAAATGTGCTGCATCCTGTCTG------------------------CCTGCGGGGA------AACCACAAAGACAACAACAG-----------------------------------GCTTCAGA---------A------------AGTT-------------CCCAAGGACATCCCCACGTGTCTCTCCTGAACTAAGATCCCTGCTT
>gene=chr20_125382-126382; species=equCab
AAAAATTCTATGTATGTATATAAAATCTCATTTAATCCCCAGAGCAGATTTTCAGGATTAGAAAAAATATCACAAAGCAGCCAGTAAAGGACTTGAACAACCAGTGTTCAAAAACTGTTGTTAT-TTGTATCTTTTTG-----------TGGATTCACTGATCTATATAATTCCTTTATGCAGGTAATTGGTATGTGAGAAAGTGTGGAAACAAAATTGGAAAGTGCAGGAGCAGCTGCAGAAAGGGAGAGGTGCCGATAGATCCTCCTACTGGCATGTGCAGCAAAGAAAAAACGTGCTGTGTTCTGTCTGGCCAAGAGCTTCATCCT---GCGATCTGTGGTGG------AACTGCAAAGCCTACAACAGcagcagaagcatcagtagcatcaggagcatcaggagcatcagaagc---agca------------actt-------------AGCAACAACTTTGGTAGCAACTACTTCTGACCTAGGATCCCTGGTT
>gene=chr20_125382-126382; species=gorGor
AAGAATTCAATGTGTGTTTATAAAATTTCACTTAATCCTCAAAGTAGGTATTTATGATTAGGAAAAACATGCTAAAGCAACTGGAAAGGCACTTGAATAAACAGTGCTCAAAAACTATTGCTATTTTTTATCCTCCTGTGATAAATACTTAGGCTTAATAATCTATATAATTCCTTTACTCAGGTAATTGGTATGTGAAAAAGTGTCTAAACGACGTTGGAATTTGCAAGAAGAAGTGCAAACCTGAAGAGATGCATGTAAAGAATGGTTGGGCAATGTGC-GCAAACAAAGGGACTGCTGTGTTCCAGCTGACAGACGTGCTAATTATCCTGCTTTCTGTGTCCAAACAAAGACTACAAGAACTTcaacagtaacagcaacaacagcaacaacaacTTTGATGATGACTACTGCTTCGATGTCTT-GATGGCTCCTACCCCTGTTTCTCCCACTGGTTGAACATTCCAGCCTCTGTCTCCTGCTCTAGGATCCCCGACT
>gene=chr20_125382-126382; species=panTro
AAGAATTCTATGTGTGTTTATAAAATTTCACTTAATCCTCAAAGTAGGTATTTATGATTAGGAAAAACATGCTAAAGCGACTGGAAAGGCACTTGAATAAACAGTGCTCAAAAACTATTGCTATTTTTTATCCTCCTGTGATAAATACTTAGGCTTCATAATCTATATAATTCCTTTATTCAGGTAATTGGTATGTGAAAAAGTGTCTAAACGACGTTGGAATTTGCAAGAAGAAATGCAAACCTGGAGAGATGCACATAAAGAATGGTTGGGCAACGTGCGGCAAGCAGAGGGACTGCTGTGTTCCAGCTGACAGACGTGCTAATTATCCTGCTTTCTGTGTCCAAACAAAGACTACAAGAACTTCAACAGT---------AACAGCAAGAACAACTTTGATGGTGACTACTGCTTCGATGTCTTCGATGGCTCCTACCCCTGTTTCTCCCACTGGTTGAACATTCCAGCCTCTGTCTCCTGCTCTAGGATCCCCGACT
>gene=chr20_125382-126382; species=papHam
AAGAATTCTATGTGTGTTTATAAAATTTCACTTAAACCTCAAAGTAGGTATTTATGATTAGGAAAAACATGCTAAAGCAACTGGAAAGGCACTTGAATAAACAGTGCTCAAAAACTATTGCTATTTTTTATCCTCCTGTGATAAATACTTAGGCTTAATAATCTATATAATTCCTTTATTCAGGTAATTTGTATGTGAAAAGGTGTCTAAACGACATTGGAATTTGTAAGAAGACATGCAAACCTGAAGAGGCGCGTTCAGAACATGGTTGGGTAATGTGCGGCAAACATAAGGCATGCTGTGTTCCAGCTGACAAACGTTCTGCTTATCCTTCTTTCTGTGTCCGCTCAAAGACTACGAAAACTTcaacagtaacagcaacaacagcagcaacaacTTTGATGATGTCTAATGGTTTGATGTCTTCGATGGCCGCTACCCCTGTTTCTCCCACTACTTGAACATTCCAGCCTCTGTCTCCTGCTCTAGGATCCCTGACT
>gene=chr20_125382-126382; species=ponAbe
AAGAATTCTATGTGTGTTTATAAAATTTCACTTAATCCTCAAAGTAGGTATTTATGGTTAGGAAAAACATGCTAAAGCAACTGGAAAGGCACTTGAATAAACAGTGCTCAAAAACTATTGCTATTTTTTATCCTCCTGTGATAAATACTTAGGCTTAATAATCTATATAATTCCTTTATTCAGGTAGTTGGTATGTGAAAAAGTGTCTAAACGATGTTGGAATTTGCAAGAAGAAGTGCAAACCTGAAGAGCTGCATGTAAAGAATGGTTGGGCAATGTGCGGCAAACAAAGGGACTGCTGTGTTCCAGCTGACAAACGTGCTAATTATCCTGCTTTCTGTGTCCAAACAAAGACTACAAGAACTTcaacagtaacagcaacaacagcaacaacaacTTTGATGATGACTACTGCTTCAATGTCTTCGATGGCTCCTACTCCTGTTTCTCCCACTGGTTGAACATTCCAGCCTCTGTCTCCTGCTCTAGGATCCCCGACT
>gene=chr20_125382-126382; species=rheMac
AAGAATTCTATGTGTGTTTATAAAATTTCACTTAAACCTCAAAGTAGGTATTTATGATTAGGAAAAACATGCTAAAGCAACTGGAAAGGCACTTGAATAAACAGTGCTCAAAAACTATTGCTATTTTTTATCCTCCTGTGATAAATACTTAGGCTTAATAATCTATATAATTCCTTTATTCAGGTAATTTGTATGTGAAAAGGTGTCTAAACGACATTGGAATTTGTAAGAAGACGTGCAAACCTGAAGAGGTGCGTTCAGAACATGGTTGGGTAATGTGCGGCAAACGTAAGGCATGCTGTGTTCCAGCTGACAAACGTTCTGCTTATCCTTCTTTCTGTGTCCGCTCAAAGACTACGAAAACTTcaacagtaacagcaacaacagcagcaacaCCTTTGATGATATCTAATGGTTTGATATCTTCGATGGCCGCTACCCCTGTTTCTCCCACTACTTGAACATTCCAGCCTCTGTCTCCTGCTCTAGGATCCCTGACT
>gene=chr20_125409-126409; species=hg19
TTATAAAATTTCACTTAATCCTCAAAGTAGGTATTTATGATTAGGAAAAACATGCTAAAGCAACTGGAAAGGCACTTGAATAAACAGTGCTCAAAAACTATTGCTATTTTTTATCCTCCTGTGATAAATACTTAGGCTTAATAATCTATATAATTCCTTTATTCAGGTAATTGGTATGTGAAAAAGTGTCTAAACGACGTTGGAATTTGCAAGAAGAAGTGCAAACCTGAAGAGATGCATGTAAAGAATGGTTGGGCAATGTGCGGCAAACAAAGGGACTGCTGTGTTCCAGCTGACAGACGTGCTAATTATCCTGTTTTCTGTGTCCAGACAAAGACTACAAGAATTTcaacagtaacagcaacaacagcaacaacaacTTTGATGATGACTACTGCTTCGATGTCTTCGATGGCTCCTACCCCCGTTTCTCCCACTGGTTGAACATTCCAGCCTCTGTCTCCTGCTCTAGGATCCCCGACTCATTAAAGCAAAGAGGC
>gene=chr20_125409-126409; species=bosTau
ACATAAAATCCGATTTAACgatcaaaccagatattcatgggaaggaaagctccaataaaagaactggaagggggcttggatagccagtccattgaactgattgTTAT-TTTAATCTTTTTGTGATAGATCCCTGGCTTAAACAATCTATATAATTCCTTTATGCAGGTAATTGGTATGTGAGAAAGTGTGCAAACAAAACTGGAAATTGCAGAAGCACATGCAGAAATGGAGAGAGAGTGATAAATCCTCCTACCGGGATGTGCAGCAAAGAAAAATTATGCTGTATTCTGGATAATGGCTGTTCTAAAACC---GTTCCTCCTGGTGG------TAGTAGTATGACATCTGCAGCTACAGGAGGATCTA-------------------------------------------------------------------TGCTTGAACATTTCAGCCTCTGTCTCCTGACCTAGGATCCCCGATTTATTAAAGCAAAGGGCC
>gene=chr20_125409-126409; species=calJac
CTATGAAATTTCACTTACTCCTCAAAGTAGGTGTTTACGATTAGGAAAAATATGCCAAAGCAACTGGAAAGACACTTGAATAATCAGTGCTCAAAAGCTATTGCTA--TGTTATTCTCCTGTGACAAATACTTAGGCTTAATAATCTATATAATTACTTTACGCAGGTAACTGGTTTATGAAAAAGTGTGCAAACAAAGCTGGACTTTGCAAGAAGAAGTGCAAACCCGGAGAGGTGTATGCAAAGCCTGCTTGGGTGACGTGCGGCAAAGAAAGTGTATGCTGTGTTCCAGGTAAAACACGTTCTGGTCACCCCTCTGTCCGTGTGGAGAAAAAGACTACGAGACGTTCAACAG---------CAGCAACAAGAAGAAGTTTGATGATGAATAAGACTTTGATGTCTTGGACGGCTGCTTCCCGTGTTTCTGCCGCCAGTTGAACATTCCAGC--CTGCCTCCTGCTCTAGGATCCCCGATTCATTAAAGCAAAGAAGT
>gene=chr20_125409-126409; species=canFam
ATATAAAGTCTCATTTAATCCTCAGGGCA-AGTCTGAGGAATAGGAAAAATATAACAATGCCACTAGTAAGGGACTTGAATAATCAGTGTTCAAAAAC---TGTCAT-TTCTATCTTTTTGTGATAGGTCTCTGGTTTAAATAATCTATATAATTCCCTTACGCAGGTAATTGGTATGTGAGAAAGTGTGCAAACAAAACTGGAAATTGCAGGTCGGTGTGCAGACCGGGAGAGATGGCAACAGTGCCTCCTACTGGGATGTGCCCCAAAGAAAAAATGTGCTGCATCCTGTCTG------------------------CCTGCGGGGA------AACCACAAAGACAACAACAG-----------------------------------GCTTCAGA---------A------------AGTT-------------CCCAAGGACATCCCCACGTGTCTCTCCTGAACTAAGATCCCTGCTTCCCC--CTTAAAGGGCT
>gene=chr20_125409-126409; species=equCab
ATATAAAATCTCATTTAATCCCCAGAGCAGATTTTCAGGATTAGAAAAAATATCACAAAGCAGCCAGTAAAGGACTTGAACAACCAGTGTTCAAAAACTGTTGTTAT-TTGTATCTTTTTG-----------TGGATTCACTGATCTATATAATTCCTTTATGCAGGTAATTGGTATGTGAGAAAGTGTGGAAACAAAATTGGAAAGTGCAGGAGCAGCTGCAGAAAGGGAGAGGTGCCGATAGATCCTCCTACTGGCATGTGCAGCAAAGAAAAAACGTGCTGTGTTCTGTCTGGCCAAGAGCTTCATCCT---GCGATCTGTGGTGG------AACTGCAAAGCCTACAACAGcagcagaagcatcagtagcatcaggagcatcaggagcatcagaagc---agca------------actt-------------AGCAACAACTTTGGTAGCAACTACTTCTGACCTAGGATCCCTGGTTTATTAAAGCAAAGGGCC
>gene=chr20_125409-126409; species=gorGor
TTATAAAATTTCACTTAATCCTCAAAGTAGGTATTTATGATTAGGAAAAACATGCTAAAGCAACTGGAAAGGCACTTGAATAAACAGTGCTCAAAAACTATTGCTATTTTTTATCCTCCTGTGATAAATACTTAGGCTTAATAATCTATATAATTCCTTTACTCAGGTAATTGGTATGTGAAAAAGTGTCTAAACGACGTTGGAATTTGCAAGAAGAAGTGCAAACCTGAAGAGATGCATGTAAAGAATGGTTGGGCAATGTGC-GCAAACAAAGGGACTGCTGTGTTCCAGCTGACAGACGTGCTAATTATCCTGCTTTCTGTGTCCAAACAAAGACTACAAGAACTTcaacagtaacagcaacaacagcaacaacaacTTTGATGATGACTACTGCTTCGATGTCTT-GATGGCTCCTACCCCTGTTTCTCCCACTGGTTGAACATTCCAGCCTCTGTCTCCTGCTCTAGGATCCCCGACTCATTAAAACAAAGAGGC
>gene=chr20_125409-126409; species=panTro
TTATAAAATTTCACTTAATCCTCAAAGTAGGTATTTATGATTAGGAAAAACATGCTAAAGCGACTGGAAAGGCACTTGAATAAACAGTGCTCAAAAACTATTGCTATTTTTTATCCTCCTGTGATAAATACTTAGGCTTCATAATCTATATAATTCCTTTATTCAGGTAATTGGTATGTGAAAAAGTGTCTAAACGACGTTGGAATTTGCAAGAAGAAATGCAAACCTGGAGAGATGCACATAAAGAATGGTTGGGCAACGTGCGGCAAGCAGAGGGACTGCTGTGTTCCAGCTGACAGACGTGCTAATTATCCTGCTTTCTGTGTCCAAACAAAGACTACAAGAACTTCAACAGT---------AACAGCAAGAACAACTTTGATGGTGACTACTGCTTCGATGTCTTCGATGGCTCCTACCCCTGTTTCTCCCACTGGTTGAACATTCCAGCCTCTGTCTCCTGCTCTAGGATCCCCGACTCATTAAAGCAAAGAGGC
>gene=chr20_125409-126409; species=papHam
TTATAAAATTTCACTTAAACCTCAAAGTAGGTATTTATGATTAGGAAAAACATGCTAAAGCAACTGGAAAGGCACTTGAATAAACAGTGCTCAAAAACTATTGCTATTTTTTATCCTCCTGTGATAAATACTTAGGCTTAATAATCTATATAATTCCTTTATTCAGGTAATTTGTATGTGAAAAGGTGTCTAAACGACATTGGAATTTGTAAGAAGACATGCAAACCTGAAGAGGCGCGTTCAGAACATGGTTGGGTAATGTGCGGCAAACATAAGGCATGCTGTGTTCCAGCTGACAAACGTTCTGCTTATCCTTCTTTCTGTGTCCGCTCAAAGACTACGAAAACTTcaacagtaacagcaacaacagcagcaacaacTTTGATGATGTCTAATGGTTTGATGTCTTCGATGGCCGCTACCCCTGTTTCTCCCACTACTTGAACATTCCAGCCTCTGTCTCCTGCTCTAGGATCCCTGACTCATTAAAGCAAAGAGGC
>gene=chr20_125409-126409; species=ponAbe
TTATAAAATTTCACTTAATCCTCAAAGTAGGTATTTATGGTTAGGAAAAACATGCTAAAGCAACTGGAAAGGCACTTGAATAAACAGTGCTCAAAAACTATTGCTATTTTTTATCCTCCTGTGATAAATACTTAGGCTTAATAATCTATATAATTCCTTTATTCAGGTAGTTGGTATGTGAAAAAGTGTCTAAACGATGTTGGAATTTGCAAGAAGAAGTGCAAACCTGAAGAGCTGCATGTAAAGAATGGTTGGGCAATGTGCGGCAAACAAAGGGACTGCTGTGTTCCAGCTGACAAACGTGCTAATTATCCTGCTTTCTGTGTCCAAACAAAGACTACAAGAACTTcaacagtaacagcaacaacagcaacaacaacTTTGATGATGACTACTGCTTCAATGTCTTCGATGGCTCCTACTCCTGTTTCTCCCACTGGTTGAACATTCCAGCCTCTGTCTCCTGCTCTAGGATCCCCGACTCATTAAAGCAAAGAGGC
>gene=chr20_125409-126409; species=rheMac
TTATAAAATTTCACTTAAACCTCAAAGTAGGTATTTATGATTAGGAAAAACATGCTAAAGCAACTGGAAAGGCACTTGAATAAACAGTGCTCAAAAACTATTGCTATTTTTTATCCTCCTGTGATAAATACTTAGGCTTAATAATCTATATAATTCCTTTATTCAGGTAATTTGTATGTGAAAAGGTGTCTAAACGACATTGGAATTTGTAAGAAGACGTGCAAACCTGAAGAGGTGCGTTCAGAACATGGTTGGGTAATGTGCGGCAAACGTAAGGCATGCTGTGTTCCAGCTGACAAACGTTCTGCTTATCCTTCTTTCTGTGTCCGCTCAAAGACTACGAAAACTTcaacagtaacagcaacaacagcagcaacaCCTTTGATGATATCTAATGGTTTGATATCTTCGATGGCCGCTACCCCTGTTTCTCCCACTACTTGAACATTCCAGCCTCTGTCTCCTGCTCTAGGATCCCTGACTCATTAAAGCAAAGAGGC
>gene=chr20_126149-127149; species=hg19
CACTGGTTGAACATTCCAGCCTCTGTCTCCTGCTCTAGGATCCCCGACTCATTAAAGCAAAGAGGCTTATTCTGGTGTCAGTTTTCTCTCTACAGCCCCCTTCCCACTTTCCCTCCATTCAACAGTGTCTGGAAGGGCACCACAATTTCACTGCACTCGCATTTCTATGGTAGAAATGCAAATAAGATAGGGGCCAGGAACAAGGGAGGGTTAGTCCAAAACACCCACTCAGGAATGATAGATAGTAGCAATGTCCTCCTTGAAGACAGTTCTAGGCCCACAGCTTGCCATAGCAATTATCAtcaaacttcatgtacatcagaaacacctggagagatggctaaagcacagatttctagggctcacttttagtttccaattctgcaggggagcttgagaatttgcactgctcacaagttcccaggtgatgctagggctgctggtccaggcaccacactgtgagaacAATTAGCTTATAATATGAAAGGATTGAAAGCCGA
>gene=chr20_126149-127149; species=bosTau
---TGCTTGAACATTTCAGCCTCTGTCTCCTGACCTAGGATCCCCGATTTATTAAAGCAAAGGGCCTTATTTTGGTGTCAGTCTTTTTACTATACCTCCCTTCCCACTATCCCTGAGCTCAGCCCTGTTTGGAAGGGCATCACATCTCTGTAGCACCAACAATTCCATGGTAGGGATGCAAATAAGACAGAAGCCAGGCACAA------ATTAGTATAAAACACTCATTTCTGACTGATGGACAGAAATGGTGTCATCCTTGAAAACAGTTCCAGGCCCACAAGCTGCCTTACcagtaattatcaaactttaaaggcatcagacatatctgtagggcatgctgaaacacaaatttatgatcctcacttccagtttctaattctgtgatggagcccgagacttagcactactcacaagttcccaggtgatgctgatgttggtgaccaaaggaccacactaggagaaccactgTTCCATAATATGGAACAATTGACGGCCTT
>gene=chr20_126149-127149; species=calJac
CGCCAGTTGAACATTCCAGC--CTGCCTCCTGCTCTAGGATCCCCGATTCATTAAAGCAAAGAAGTTTATCACGGTGTCAGTTTTCTCTCTACAGCCCCCTTTCCACCTTCCCTCCTTTCAACAATGTCTGGAAAAGCACCACGATTTTATTGCACTAGCAATTCTAGGGTAGAAATCCAAATAAGATAGGA-CCAGGAACAAGTAAGGGTTAGTCCAAAACACCCACTCAGGAATGATAGGCAGTAGCAATGTCATCCTTGAAGACAGTTTGCGGCCCACAGCTTGCCATAGcaattattatcaaacttcatgtccatcagaaacacctggagagatggctaaagcacagatttctagggctcacttttagtttcctattctgcaaggaggcttgggaatttgcactgctcacaagttcccaggtgatgctagtgctgctggtccagggaccacactctgagaacaattgGCTTATAATGTGAAAGGATTGAACACCAA
>gene=chr20_126149-127149; species=canFam
---CCCAAGGACATCCCCACGTGTCTCTCCTGAACTAAGATCCCTGCTTCCCC--CTTAAAGGGCTTTACTCTGGTGTCACTCTTCTTGCTACTCTTTCTTGCC--CTGCCACTCCATGCAACAATGTCTGGAAGGGCATCGCATCTCTTTAGCACCAGCAGGGCCAGGGGAGGGATGCAAATAAGGTAGAGGCCAGACACAAGTGAGGCTTGGGACAATGAGC---TTGGGAACTG-------------------TCACTGAAGACAGTTCCAGGCCTACAATCTGCCTCAGcagtgattatcaaatttaa-gcacatcagaaacagctggagagactggtaaa--acagatttcttggcctcatctccagtttcggattctgtggtaaggcctgaggaattatattactcag-aagttccaggtgatgccaatgtttctgggccaggaactacactttgagaaccaatgGCCCATAATATGGAATGTCTGAAGGCCTC
>gene=chr20_126149-127149; species=equCab
---AGCAACAACTTTGGTAGCAACTACTTCTGACCTAGGATCCCTGGTTTATTAAAGCAAAGGGCCTTATTTTGGTGTCAGTCTTCTCGCTACACCGTCCTTCCCACTGTCTCTCCACTCAACAACGTTTGGATGGGCATCCCCTCTCCATAGCATCAGCAATTCCAGGATAGAGATGCAAATAAGACTGAGCCCAGGCACAAGTGAAGGTTAGTCCAAAACACCCATTAAGGACAGATGGACAGAGACAGCAGCATCCTTGAAGACAGTTTCAGGCTCACAATCTGCCTAGGAATGATttctcaaacttccttcgcatcagaaacatctgtagggactgttaaaacacagatatctgggcctcatctccagtttctcgtgctgtggtagggtctgaggatttgcatagcttac-aagttccaggtgatgccaatgtttctaaaccagggaccacactttgagggccactgGTCTATAATATGAAATGATCGAAGGCCTA
>gene=chr20_126149-127149; species=gorGor
CACTGGTTGAACATTCCAGCCTCTGTCTCCTGCTCTAGGATCCCCGACTCATTAAAACAAAGAGGCTTATTCTGGTGTCAGTTTTCTCTCTACAGCCCCCTTCCCACTTTCCCTCCATTCAACAGTGTCTGGAAGGGCACCACAATTTCATTGCACTAGCATTTCTATGGTAGAAAT-CAAATAAGATAGGGGCCAGGAACAAGTGAGGATTAGTCCAAAACACCCACTCAGGAATGATAGATAGTAGCAATGTCATCCCTGAAGACAGTTCTAGGCCCACAGCTTGCCATAGCAATTATCAtcaaacttcatgtacatcagaaacacctggagagatggctaaagcacaga-ttctagggctcacttttagtttccagttctgcaggggagcttgagaatttgcattgctcacaagttcccaggtgatgctagggctgctggtccagggaccacactgtgagaacAATTAGCTTATAATATGAAAGGATTGAAAGCCGA
>gene=chr20_126149-127149; species=panTro
CACTGGTTGAACATTCCAGCCTCTGTCTCCTGCTCTAGGATCCCCGACTCATTAAAGCAAAGAGGCTTATTCTGGTGTCAGTTTTCTCTCTACAGCCCCCTTCCCACTTTCCCTCCATTCAACAGTGTCTGGAAGGGCACCACAATTTCATTGCACTAGCATTTCTATGGTAGAAATGCAAATAAGATAGGGGCCAGGAACAAGTGAGGGTTAGTCCAAAACACCCACTCAGGAATGATAGATAGTAGCAATGTCCTCCTTGAAGACAGTTCTAGGCCCACAGCTTGCCATAGCAATTATCAtcaaacttcatgtacatcagaaacacctggagagatggctaaagcacagatttctagggctcacttttagtttccagttctgcaggggagcttgagaatctgcattgctcacaagttccccggtgatgctagggctgctggtccagggaccacactgtgagaacAATTAGCTTATAATATGAAAGGATTGAAAGCCGA
>gene=chr20_126149-127149; species=papHam
CACTACTTGAACATTCCAGCCTCTGTCTCCTGCTCTAGGATCCCTGACTCATTAAAGCAAAGAGGCTTATTCTGGTGTCCGTTTTCTCTCTACAGTCCCCTTCCCACTTTCCCTCCATTCAACAGTATCTGGAAGGGCACCACAATTTCATTGCACTAGCATGTCTATGGTAGAAATGCAAATAAAATAGGGCCCAGGAACAAGTGAGGGTTAGTCCAAAACACCCACTCAGGAATGATAGATAGCAGCAATGTCATCCTTGAAGACAGTTCTAGGCCCACAGCTTGCCATACcaattattatcaaacttcatgtacatcagaaacacctggagatatggctaaagcagagatttctagggctcacttttagtttccagttctgcaggggagcttgagaatttgcattgctcacaagttcccaggtgatactagtgctgctggtccagggaccacactgtgagaacaattgGCTTATAATATGAAAGGATTGAAAGCCAA
>gene=chr20_126149-127149; species=ponAbe
CACTGGTTGAACATTCCAGCCTCTGTCTCCTGCTCTAGGATCCCCGACTCATTAAAGCAAAGAGGCTTATTCTGGTGTCAGTTTTCTCTCTACAGCCCCCTTCCCACTTTCCCTCCATTCAACAGTGTCTGGAAGGGCACCACAATTTCACTGCACTAGCATTTCTATGGTAGAAATGCAAATAAGATAGGGGCCAGGAACAAGTGAGGGTTAGTCCAAAACACCCACTCAGGAATGATAGATAGTAGCAATGTCATCCTTGAAGACAGTTCTAGGCCCACAGCTTGCCATAGCAATTATCAtcaaacttcatgtacatcagaaacacctggagagatggctaaagcacagatttctggggctcacttttagtttccagttctgcaggggagcttgagaatttgcattgctcacaagttcccaggtgatgctagggctgctggtccagggaccacactgtgagaacaattgGCTTATAATATGAAAGGATTGAAAGCCGA
>gene=chr20_126149-127149; species=rheMac
CACTACTTGAACATTCCAGCCTCTGTCTCCTGCTCTAGGATCCCTGACTCATTAAAGCAAAGAGGCTTATTCTGGTGTCCATTTTCTCTCTACAGTCCCCTTCCCACTTTCCCTCCATTCAACAGTATCTGGAAGGGCACCACAATTTCATTGCACTAGCATGTCTATGGTAGAAATGCAAATAAAATAGGGCCCAGGAACAAGTGAGGGTTAGTCCAAAACACCCACTCAGGAATGATAGATAGCAGCAATGTCATCCTTGAAGACAGTTCTAGGCCCACAGCTTGCCATACcaattattatcaaacttcatgtatatcagaaacacctggagatatggctaaagcagagatttctagggctcacttttagtttccagttctgcaggggagcttgagaatttgcattgctcacaagttcccaggtgatgctagtgctgctggtccagggaccacactgtgagaacaattgGCTTATAATATGAAAGGATTGAAAGCCAA
>gene=chr20_126162-127162; species=hg19
CACTGGTTGAACATTCCAGCCTCTGTCTCCTGCTCTAGGATCCCCGACTCATTAAAGCAAAGAGGCTTATTCTGGTGTCAGTTTTCTCTCTACAGCCCCCTTCCCACTTTCCCTCCATTCAACAGTGTCTGGAAGGGCACCACAATTTCACTGCACTCGCATTTCTATGGTAGAAATGCAAATAAGATAGGGGCCAGGAACAAGGGAGGGTTAGTCCAAAACACCCACTCAGGAATGATAGATAGTAGCAATGTCCTCCTTGAAGACAGTTCTAGGCCCACAGCTTGCCATAGCAATTATCAtcaaacttcatgtacatcagaaacacctggagagatggctaaagcacagatttctagggctcacttttagtttccaattctgcaggggagcttgagaatttgcactgctcacaagttcccaggtgatgctagggctgctggtccaggcaccacactgtgagaacAATTAGCTTATAATATGAAAGGATTGAAAGCCGA
>gene=chr20_126162-127162; species=bosTau
---TGCTTGAACATTTCAGCCTCTGTCTCCTGACCTAGGATCCCCGATTTATTAAAGCAAAGGGCCTTATTTTGGTGTCAGTCTTTTTACTATACCTCCCTTCCCACTATCCCTGAGCTCAGCCCTGTTTGGAAGGGCATCACATCTCTGTAGCACCAACAATTCCATGGTAGGGATGCAAATAAGACAGAAGCCAGGCACAA------ATTAGTATAAAACACTCATTTCTGACTGATGGACAGAAATGGTGTCATCCTTGAAAACAGTTCCAGGCCCACAAGCTGCCTTACcagtaattatcaaactttaaaggcatcagacatatctgtagggcatgctgaaacacaaatttatgatcctcacttccagtttctaattctgtgatggagcccgagacttagcactactcacaagttcccaggtgatgctgatgttggtgaccaaaggaccacactaggagaaccactgTTCCATAATATGGAACAATTGACGGCCTT
>gene=chr20_126162-127162; species=calJac
CGCCAGTTGAACATTCCAGC--CTGCCTCCTGCTCTAGGATCCCCGATTCATTAAAGCAAAGAAGTTTATCACGGTGTCAGTTTTCTCTCTACAGCCCCCTTTCCACCTTCCCTCCTTTCAACAATGTCTGGAAAAGCACCACGATTTTATTGCACTAGCAATTCTAGGGTAGAAATCCAAATAAGATAGGA-CCAGGAACAAGTAAGGGTTAGTCCAAAACACCCACTCAGGAATGATAGGCAGTAGCAATGTCATCCTTGAAGACAGTTTGCGGCCCACAGCTTGCCATAGcaattattatcaaacttcatgtccatcagaaacacctggagagatggctaaagcacagatttctagggctcacttttagtttcctattctgcaaggaggcttgggaatttgcactgctcacaagttcccaggtgatgctagtgctgctggtccagggaccacactctgagaacaattgGCTTATAATGTGAAAGGATTGAACACCAA
>gene=chr20_126162-127162; species=canFam
---CCCAAGGACATCCCCACGTGTCTCTCCTGAACTAAGATCCCTGCTTCCCC--CTTAAAGGGCTTTACTCTGGTGTCACTCTTCTTGCTACTCTTTCTTGCC--CTGCCACTCCATGCAACAATGTCTGGAAGGGCATCGCATCTCTTTAGCACCAGCAGGGCCAGGGGAGGGATGCAAATAAGGTAGAGGCCAGACACAAGTGAGGCTTGGGACAATGAGC---TTGGGAACTG-------------------TCACTGAAGACAGTTCCAGGCCTACAATCTGCCTCAGcagtgattatcaaatttaa-gcacatcagaaacagctggagagactggtaaa--acagatttcttggcctcatctccagtttcggattctgtggtaaggcctgaggaattatattactcag-aagttccaggtgatgccaatgtttctgggccaggaactacactttgagaaccaatgGCCCATAATATGGAATGTCTGAAGGCCTC
>gene=chr20_126162-127162; species=equCab
---AGCAACAACTTTGGTAGCAACTACTTCTGACCTAGGATCCCTGGTTTATTAAAGCAAAGGGCCTTATTTTGGTGTCAGTCTTCTCGCTACACCGTCCTTCCCACTGTCTCTCCACTCAACAACGTTTGGATGGGCATCCCCTCTCCATAGCATCAGCAATTCCAGGATAGAGATGCAAATAAGACTGAGCCCAGGCACAAGTGAAGGTTAGTCCAAAACACCCATTAAGGACAGATGGACAGAGACAGCAGCATCCTTGAAGACAGTTTCAGGCTCACAATCTGCCTAGGAATGATttctcaaacttccttcgcatcagaaacatctgtagggactgttaaaacacagatatctgggcctcatctccagtttctcgtgctgtggtagggtctgaggatttgcatagcttac-aagttccaggtgatgccaatgtttctaaaccagggaccacactttgagggccactgGTCTATAATATGAAATGATCGAAGGCCTA
>gene=chr20_126162-127162; species=gorGor
CACTGGTTGAACATTCCAGCCTCTGTCTCCTGCTCTAGGATCCCCGACTCATTAAAACAAAGAGGCTTATTCTGGTGTCAGTTTTCTCTCTACAGCCCCCTTCCCACTTTCCCTCCATTCAACAGTGTCTGGAAGGGCACCACAATTTCATTGCACTAGCATTTCTATGGTAGAAAT-CAAATAAGATAGGGGCCAGGAACAAGTGAGGATTAGTCCAAAACACCCACTCAGGAATGATAGATAGTAGCAATGTCATCCCTGAAGACAGTTCTAGGCCCACAGCTTGCCATAGCAATTATCAtcaaacttcatgtacatcagaaacacctggagagatggctaaagcacaga-ttctagggctcacttttagtttccagttctgcaggggagcttgagaatttgcattgctcacaagttcccaggtgatgctagggctgctggtccagggaccacactgtgagaacAATTAGCTTATAATATGAAAGGATTGAAAGCCGA
>gene=chr20_126162-127162; species=panTro
CACTGGTTGAACATTCCAGCCTCTGTCTCCTGCTCTAGGATCCCCGACTCATTAAAGCAAAGAGGCTTATTCTGGTGTCAGTTTTCTCTCTACAGCCCCCTTCCCACTTTCCCTCCATTCAACAGTGTCTGGAAGGGCACCACAATTTCATTGCACTAGCATTTCTATGGTAGAAATGCAAATAAGATAGGGGCCAGGAACAAGTGAGGGTTAGTCCAAAACACCCACTCAGGAATGATAGATAGTAGCAATGTCCTCCTTGAAGACAGTTCTAGGCCCACAGCTTGCCATAGCAATTATCAtcaaacttcatgtacatcagaaacacctggagagatggctaaagcacagatttctagggctcacttttagtttccagttctgcaggggagcttgagaatctgcattgctcacaagttccccggtgatgctagggctgctggtccagggaccacactgtgagaacAATTAGCTTATAATATGAAAGGATTGAAAGCCGA
>gene=chr20_126162-127162; species=papHam
CACTACTTGAACATTCCAGCCTCTGTCTCCTGCTCTAGGATCCCTGACTCATTAAAGCAAAGAGGCTTATTCTGGTGTCCGTTTTCTCTCTACAGTCCCCTTCCCACTTTCCCTCCATTCAACAGTATCTGGAAGGGCACCACAATTTCATTGCACTAGCATGTCTATGGTAGAAATGCAAATAAAATAGGGCCCAGGAACAAGTGAGGGTTAGTCCAAAACACCCACTCAGGAATGATAGATAGCAGCAATGTCATCCTTGAAGACAGTTCTAGGCCCACAGCTTGCCATACcaattattatcaaacttcatgtacatcagaaacacctggagatatggctaaagcagagatttctagggctcacttttagtttccagttctgcaggggagcttgagaatttgcattgctcacaagttcccaggtgatactagtgctgctggtccagggaccacactgtgagaacaattgGCTTATAATATGAAAGGATTGAAAGCCAA
>gene=chr20_126162-127162; species=ponAbe
CACTGGTTGAACATTCCAGCCTCTGTCTCCTGCTCTAGGATCCCCGACTCATTAAAGCAAAGAGGCTTATTCTGGTGTCAGTTTTCTCTCTACAGCCCCCTTCCCACTTTCCCTCCATTCAACAGTGTCTGGAAGGGCACCACAATTTCACTGCACTAGCATTTCTATGGTAGAAATGCAAATAAGATAGGGGCCAGGAACAAGTGAGGGTTAGTCCAAAACACCCACTCAGGAATGATAGATAGTAGCAATGTCATCCTTGAAGACAGTTCTAGGCCCACAGCTTGCCATAGCAATTATCAtcaaacttcatgtacatcagaaacacctggagagatggctaaagcacagatttctggggctcacttttagtttccagttctgcaggggagcttgagaatttgcattgctcacaagttcccaggtgatgctagggctgctggtccagggaccacactgtgagaacaattgGCTTATAATATGAAAGGATTGAAAGCCGA
>gene=chr20_126162-127162; species=rheMac
CACTACTTGAACATTCCAGCCTCTGTCTCCTGCTCTAGGATCCCTGACTCATTAAAGCAAAGAGGCTTATTCTGGTGTCCATTTTCTCTCTACAGTCCCCTTCCCACTTTCCCTCCATTCAACAGTATCTGGAAGGGCACCACAATTTCATTGCACTAGCATGTCTATGGTAGAAATGCAAATAAAATAGGGCCCAGGAACAAGTGAGGGTTAGTCCAAAACACCCACTCAGGAATGATAGATAGCAGCAATGTCATCCTTGAAGACAGTTCTAGGCCCACAGCTTGCCATACcaattattatcaaacttcatgtatatcagaaacacctggagatatggctaaagcagagatttctagggctcacttttagtttccagttctgcaggggagcttgagaatttgcattgctcacaagttcccaggtgatgctagtgctgctggtccagggaccacactgtgagaacaattgGCTTATAATATGAAAGGATTGAAAGCCAA
>gene=chr20_127409-128409; species=hg19
cctccaaagcactgtcacagggcatcttgctatcccaccaacatacctcttcgtgattggtttgaactcactggattgcttctggttttgagtttttgtacatacttttctgtctCCATTTATAACTGCCTGGAAAAAAATCTTTATTTTCTTCTGGAGGACTTTGATAACCACACTGTTCTACCCACAATAGAACTACTGCCACCATTTGTGCTCCACTGTTATGACTTACCCAGAATTTTAAGTCATCATGTCACATGCCTCACTCTGAAtatctgcttatgtcttctcccctactggactttgaaattttatttaggaacaggaaccatcttatcttctctttctcctaccatcccctaacaagattctatattaattcttgttgaataagtaaGAGGGATTCTCGAAGGCCAGAAAGATCTTTGGATGTTACTGAAATCTCATTTTTATTTATTTTAGATCTTCTCCAGGAAACAGGCTTCTGTCTCCTTTAGAAG
>gene=chr20_127409-128409; species=bosTau
----------------------------------------------------------------------------------------------------------------------------------------------------------------------------------------------------------------------------------------------------------------------------------------------------------------------------------------------------------------------------------------------------------------------------------------------------TGAAACACCACCTTCATTTATTC----TTGTCACCAGGAAACAGGCCTCTGCCTCCTTCAAGAG
>gene=chr20_127409-128409; species=calJac
cctctgaagcgctctcacagggcaccttactaacctgccaacacatctctttgtgattgggttgaactcactggattgcttctagctttgagtttttgcacatactcttcTGTTTCCATTTATAAATGCCTGGAAAAAAATCTTTATTTTCTTCGGGAGGAGTTCGATAACCACACTGTTCTTCCCACAATAGAACTACTGCCACCATTTGTGCTCCACTATTATGACTTATCCAGAATTTTAAGTCATCATGTCACATGCTTCACTCTGAAtatctgcttgtgtcttctcccctgctagacttggaaattttattcaggaacaggaacagttttatcttctctttctcctaccatcccctaacaagattctatattaattcttgttgaataagt-AGAAGGATTCTCGAAGGCCGGAAAGATCTTTGGACAGCACTGAAGTCTCATTTTTATTTATTTTAGATCTTCTCCAGGAAACAGGCTTCTGTCTCCTTTAGAAG
>gene=chr20_127409-128409; species=canFam
tctcct-ctcactccccctaggcatcccctaattctgctatcacacttaaacacaattgatttggactcactggaatgcttctgaatttgaatttttatacatatgctgctctctcCAGTTACCCCCGTCCAG--GAAAATCTTTATTCCCATCCAGAAGACATTGATAACCTAACTGCTCCACCCATAATACAACTACTGTCACCACTTGTTCTCCATTATTATGGCTTATATGGAATTT---GTCATCATGCCAC--ATCATATTCTATGTATCTACTTGTGCCTTCTCCTCTACCAGATTTTGAAATTTTATTCAAAGAGAGGAACTTTTTC---TTCTTTCTCTCTTCCTGTTCCCTAACTAGATTCTATATTAGAACTTATTGA-AAAAAAAAGGGGGTTCTTGATAGCCTGGATGATTTTTGGATATTACTAAAATACCATCTTCATTTATTCTAGATCTCCTCCAGGAAACTGGCCTCTGCATCCTAAAACAG
>gene=chr20_127409-128409; species=equCab
tctcctacacattcccacaagacatcctgcacttctgccaacacacttaatcgtggttgatttaaactcactggattgattctggattcgagtttttgtacatactcttccctATCCACTTACCCCTGCTTGG--AAAAGTCTTTATTCTCCTCCAGAGGACGTTGAGAACCACACTGCTCCACTCAAAACAGAACTACCGCTCCCTCTTGTTCTCCATTACTATGGCTTATCCAGAATTT---GTCATAATGTCAC--ATC------------------TATGTCTTCTCCCCTACTAGACTTTAAAATTTTATTCAAGGAAATGAACTTTTTC---TTCTCTTTCTCCTATCATTCCCTAACTAGATTCCGTATCAATAGTTGTTG--AATAGTAAGGGGGTTCTTGAGGTCCTAGAAGATTTTTGGATGTTACTGAAATCTCAACTTCATTTATCCTATATCTTCTCCAGGAGACTGACTTCTACTTCTTTTAAGAG
>gene=chr20_127409-128409; species=gorGor
cctccaaagcactgtcacagggcatcttgctatcccaccaacatacctcttcgtgattggtttgaactcactggattgcttctggttttgagtttttgtacatacttttctgtctCCATTTATAACTGCCTGGAAAAAAATCTTTATTTTCTTCTGGAGGACTTTGATAACCACACTGTTCTACCCACAATAGAACTACTGCCACCATTTGTGCTCCACTGTTATGACTTATCCAGAATTTTAAGTCATCATGTCACATGCCTcactctgaatatctgcttatgtcttctcccctactagactttgaaattttatttaggaacaggaaccatcttatcttctctttctcctaccatccccttacaagattctatattaattcttgttgaataagtaaGAGGGATTCTCGAAGGCCTGAAAGATCTCTGGATGTTACTGAAATCTCATTTTTATTTATTTTAGATCTTCTCCAGAAAACAGGCTTCTGTCCCCTTTAGAAG
>gene=chr20_127409-128409; species=panTro
cctccaaagcactgtcacagggcatcttgctatcccaccaacatacctcttggtgattggtttgaactcactggattgcttctggttttgagtttttgtacatacttttctgtctCCATTTATAACCGCCTGGAAAAAAATCTTTATTTTCTTCTGGAGGACTTTGATAACCACACTGTTCTACCCACAATAGAACTACTGCCACCATTTGTGCTCCACTGTTATGACTTACCCAGAATTTTAAGTCATCATGTCACATGCCTCACTCTGAATATCTGCTTATGTCTTCTCCCCTACTAGACTTTGAAATTTTATTTAGGAACAGGGACCATCTTATCTTCTCTTTCTCCTACCATCCCCTAACAAGATTCTATATTAATTCTTGTTGAATAAGTAAGAGGGATTCTCGAAGGCCTGAAAGATCTTTGGATGTTACTGAAATCTCATTTTTATTTATTTTAGATCTTCTCCAGGAAACAGGCTTCTGTCTCCTTTAGAAG
>gene=chr20_127409-128409; species=papHam
cctccaaagcactctcacagggcatcttgctatcccgccaacgtacccctttgtgattggtttgaactcactggattgcttctggttttgagtttttgtacatacttttctgtctCCATTTATAACTGCCTGGAAAAAAATCTTTATTTTCTTCTGGAGGACTTTGATAACCACACTGTTCTACCCACAATGGCACTACTGCCACCATTTGTGCTCCACTGTTATGACTTATCCAGAATTTTAAGTCATCATGTCACATGCCTCACTCTGAAtatctgcttatgtcttctccccttctagactttgaaattttatttaggaacaggaaccattttatcttctgtttcttctaccgtcccctaacaagattctatattaattcttgttgaataagtaaGAGGGATTCTCAAAGACCTGAAAGATCTTTGGATGTTACTGAAATCTCATTTTTATTTATTTTAGATCTTTTCCAAGAAACAGGATTCTGTCTCCTTTAGAAG
>gene=chr20_127409-128409; species=ponAbe
cctccaaagcactctcacagggcatcttgctatcccaccaacatacctctttgtgattggtttgaactcactggattgcttctggttttgagtttttgtacatacttttcttactccatttataacTGCCTGGAAAAAAATCTTTATTTTCTTCTGGAGGACTTTGATAACCACACTGTTCTACCCACAATAGAACTACTGCCACCATTTGTGCTCCACGGTTATGACTTATCCAGAATTTTAAGTCATCATGTCACATGCCTCAC-CTGAAtatctgcttatgtcttctcccctactagactttgaaattttatttaggaacaggaaccattatatcttctctttctcctaccatcccctaacaagattctatattaattcttgttgaataagtaaGAGGGATCCTCGAAGCCCTGAAAGATCTTTGGATGTTACTGAAATCTCATTTTTATTTATTTTAGATCTTCTCCAGGAAACAGGCTTCTGTCTCATTTAGAAG
>gene=chr20_127409-128409; species=rheMac
CCTCCAAAGCACTCTCACAGGGCATCTTGCTATCCCGCCAACGTACCCCTTTGTGATTGGTTTGAACTCACTGGATTGCTTCTGGTTT--AGTTTTTGTACATACTTTTCTGTCTCCATTTATAACTGCCTGGAAAAAAATCTTTATTTTCTTCTGGAGGACTTTGATAACCACACTGTTCTACCCACAATGGCACTACTGCCACCATTTGTGCTCCACGGTTATGACTTATCCAGAATTTTAAGTCATCATGTCACATGCCTCACTCTGAATATCTGCTTATGTCTTCTCCCCTTCTAGACTTTGAAATTTTATTTAGGAACAGGAACCATTTTATCTTCTGTTTCTTCTACCGTCCCCTAACAAGATTCTATATTAATTCTTGTTGAATAAGTAAGAGGGAATCTCGAAGACCTGAAAGATCTTTGGATGTTACTGAAATCTCATTTTTATTTATTTTAGATCTTTTCCAAGAAACAGGATTCTGTCTCCTTTAGAAG
>gene=chr20_128381-129381; species=hg19
ACTCATGAACTCACACAAGAAGGTGGGCAGATGGAAGCAAGTTACTTCAgcagaggagaatagtaggaaaaaaacataactttagagctggatgtatctgaggtcattcatgatcccaccatatatccactcttggaccacagacaaatgatttcccatcttcgagcctgttactgaatttgaagaacagagaaaatactcactcccactcaaggtactttgagggttgccagagtaatctattaaaatgttaatcataTCATAGGGATTCAGCTGTAACAGGTTGTTCCCTGGATAAGAAACAGTACAGCACATTTCCCCAGGGCCCTGCCCACTGGGCCTTGGCTGTCTTGCCTGAGTATGGGTGATTATAGCCTATGTTTCACCTGGGGGAAGACGCATTAGGCTGAGAAGAGTGTAACAGAGTTGAGGGTCATGGGATCTCTTTGAACAGCCAGATGAGATTTTAAAGGTTCTAGTAGAACTTGCTGTGCTTACTT
>gene=chr20_128381-129381; species=bosTau
AGTCTTGAACTCACTCTGAAAAGTGGGAGGACAGAGGCAGGTCATTGTAGCAGAGAAGGATAGTAGAAAAAATAATGAATTTTATGCTCAGACATATATTAGGTCTTTCATGTTGCCACCATGTATTCAGTCTTGGACTATGGACAAATGATTTTCCATCCTTGAGCCGGTTTACAAACTTG-----------AAACATTTACTCCTCCTCAGAGTACTTTGAAGGTGGCTAGAGTAGTATCTTCAAATTT-ACTCACATTATAGGGACATAGCTGTAGCAGGTTGCTTCCTGGGTGAA---CAGAAAGACACGTTGCCTGAGGGCCCTGCCCA----------------CTGGAC-CTTATGGGTGATTATAAGCCATGTTTCACCTGGGGGAAAGTTTATTATGCAGAGAAAAATGTGACAGAAGTTAGGCTCATAGAGTCTCTTTGAACAGCCAGATGG-GGTTTAAAGGTTGTGGTAGAACTCACTGTGCTTTCTC
>gene=chr20_128381-129381; species=calJac
ACTCACGAACTCATACAAGGAGGTGGTCAGATGGAAGCAAGTTACTTCAgcagaggagaatagcagaaaaaacgtgtaactttagagtcagacgtatctgaggtcattcatgatcccaccatatattcactcttggaccacagaccaataatttcccatttttgaacctgttgctgaatttaaagaacagggaaaatgcttactcctgctcaaggtactttgagggttgtgagag-aatacattaaaatggtaatcatgtCACAGGAATTTAGCTGTAACAGGTTGTTCCCTGGATAAGGCACAGTACAGCACATTTTCCCAGGGCGCTGCCCACTGGACCTTGGCTACCTTGCATGAGTATGGGTGATTATACCCTATGTTTCACCTGGGGGAAGACTCATTAGGTGGGGAAGAATGTGACAGAGTTGAGGGTCATGGGATCTCTTTGAA----CAGATGAGATTTTAAAGG--CTAGTAGAACGTGCTGTGCTTCCTC
>gene=chr20_128381-129381; species=canFam
ACTCATGAACTCACACAGGAAAGGGGATGGACAGAGGCAGGTCACTTCAGCACAGGAGGgcagtggaaaaaaacatgagcttcacagtcagacatctatgaggtcactcatcgtccgaccatctatccatcttcagtctgtgggcaattgatttcccacctttaagccaattcatgaagctgaagaataaagaaaatatttagtcccactcagggtcctttgaaggttGCTAGAGTAGTATATTCAAATTT-ACTCACAACATAAGGACTTAGCCATAGCAGGTTGCTTCCTGGGGGAAGAGCAGAAAGGCACAGTTCCCGAGGACCCTGCTCACTAGACCATGGCTGTTTTGCATGGGTAT-GGTGATTAGCAGCCATGTTTCACCTGGGGGGAAGCTCATTGTGCAAAGAAGGCTGTGACAGAGGTTAAGATCAGAGGATCTCACTGAATAGCCAGATGGGATTTTAAAGGTCCTGGTAGAACTCACTGTGCTTTCCC
>gene=chr20_128381-129381; species=equCab
AGTCCTGAACTCACACAGGAAGGTGAGTGGACAGAGGTGGGTCACTTCAGCTGAGGAGGATAGTAggaaaaattatgagctttagagttagacatatatgaggtcattcatgggcccacaatgcattcagtcttggtctacaga-aattgatttcgcatctttgagccagtttctgaacttgaaggatagaggaaatatttactcccactcagggCACTTCGAGAGTTGCTAGAGTAGTATATTCAAATTT-ACTCACATCATAGGGACTCAGCTGTGGCAGGTTGCTTCCTGGGTGAAAAGCAGAAAGGCACATTTCCCAAGGGCCCCGCCCACTGGACCATGGCTTCTCTGTGTGGCTATGGGTGACTATAAGCCATGTTTGACCTGGGGAAAAGCTCATTATGCACAGAAGAGTGCGATGGAGATTAGGATCATAGGATCTCTTTGAACAGCCAGA-GGGGGTTTAGAGGTCCTGGTAGAACTCACTGTGCTTTCTC
>gene=chr20_128381-129381; species=gorGor
ACTCATGAACTCACACAAGAAGGTGGGCAGATGGAAGCAAGTTACTTCAGCAGAGGAGAATAGGAGgaaaaaaacataactttagagttggatgtatctgaggtcattcatgatcccaccatatatccactcttggaccacagacaaatgatttcccatcttcgagcctgttactgaatttgaagaacagagaaaatactcactcccactcaaggtactttgagggttgcgagagtaatctattaaaatgttaatcataTCATAGGGATTTAGCTGTAACAGGTTGTTCCCTGG-TAAGAAACAGTACAGCACATTTCCCCAGGGCCCTGCCCACTGGGCCTTGGCTGTCTTGCCTGAGTATGGGTGATTATAGCCTATGTTTCACCTGGGGGAAGACTCATTAGGCTGAGAAGAGTGTAACAGAGTTGAGGGTCATGGGATCTCTTTGAACAGCCAGATGAGATTTTAAAGGTTCTAGTAGAACTTGCTGTGCTTACTT
>gene=chr20_128381-129381; species=panTro
ACTCATGAACTCACACAAGAAGGTGGGCAGATGGAAGCAAGTTACTTCAgcagaggagaatagtaggaaaaaaacataactttagagttggatgtatctgaggtcattcatgatcccaccatatatccactcttggaccacagacaaatgatttcccatcttcgagcctgttactgaatttgaagaacagagaaaatactcactcccactcaaggtactttgagggttgtgagagtaatctattaaaatgttaatcataTCATAGGGATTTAGCTGTAACAGGTTGTTCCCTGGATAAGAAACAGTACAGCACATTTCCCCAGGGCCCTGCCCACGGGGCTTTGGCTGTCTTGCCTGAGTATGGGTGATTATAGCCTATGTTTCACCTGGGGGAAGACTCATTAGGCTGAGAAGAGTGTAACAGAGTTGAGGGTCATGGGATCTCTTTGAACAGCCAGATGAGATTTTAAAGGTTCTAGTAGAACTTGCTGTGCTTACTT
>gene=chr20_128381-129381; species=papHam
GCTCATGAACTCACACAAGAAGGTTGGAAGATAGAAGCAAGTTACTTCAgcagaggagaatagtaggaaaaaaacataactttagagttggatgtatctgaggtcattcatgatcccaccatgtatccactcttggaccgtagacaaatgatttcccattttttagcctgttgctgaatttgaagaacagagaaaatacttactcccactcaaggtactttgagggttgcgagagtaatatattaaaaTGTCAATCATATCATAGGGATTTAGCTGTAACAGGTTGTTCCCTGGATAAGAAACAGTACAGCACATTTCCCCAGGGCCCTGCCCACTGGACCTTTGCTGCCTTGCATGAGTATGGGTGATTATAGCCTATGTTTCACCTGAGGGAAGACTCATTAGGCTGAGAATAGTGTAACAAAGTTGAGGGTCATGGGATTTATTTGAACAACCAGATGAGATTTTAAAGGTTCTAGTAGAACTTGCTGTGCTTTCTT
>gene=chr20_128381-129381; species=ponAbe
ACTCATGAACTCACACAAGAAGGTGGGCAGATGGAAGCAAGTTACTTCAgcagaggagaatagtaggaaaaaaac---actttagagttggatgtatctgaggtcattcatgatcccaccatatatccactcttggaccacagacaaatgatttcccatcttcgagcctgttactgaatttgaagaacagagaaaatacttactcccactcaaggtactttgagggttgcgagagtaatctattaaaatgttaatcataTCATAGGGATTTAGCTGTAACAGGTTGTTCCCTCGATAAGAAACAGTACAGCACATTTTCCCAGGGCCCTGCCCACTGGGCCTTGGCTGCCTTGCCTGAGTATGGGTGATTATAGCCTATGTTTCACCTGGGGGAAGACTCATTAGGCTGAGAAGAGTGTAACAGAGTTGAGGGTCATGGGATCTCTTTCAATAGCCAGATGAGATTTTAAAGGTTCTAGTAGAACTTGCTGTGCTTACTT
>gene=chr20_128381-129381; species=rheMac
GCTCATGAACTCACACAAGAAGGTCGGAAGATAGAAGCAAGTTACTTCAgcagaggagaatagtaggaaaaaaacataactttagagttggatgtatctgaggtcattcatgatcccaccatgtatccactcttggaccgtagacaaatgatttcccatttttgagcctgttgctgaatttgaagaacagagaaaatacttactcccactcaaggtactttgagggttgcgagagtaatatattaaaatgTCAATCATATCATAGGGATTTAGCTGTAACAGGTTGTTCCCTGGATAAGAAACAGTACAGCACATTTCCCCAGGGCCCTGCCCACTGGACCTTTGCTGCCTTGCATGAGTATGGGTGATTATAGCCTATGTTTCACCTGAGGGAAGACTCATTAGGCTGAGAATAGTGTAACAAAGTTGAGGGTCATGGGATTTATTTGAACAACCAGATGAGATTTGAAAGGTTCTAGTAGAACTTGCTGTGCTTTCTT
>gene=chr20_129384-130384; species=hg19
tacttttactcatcatgtggtctctatatcaatttcttcatttgcaagacaggtataatcatgcatctacctcttagaatcactctaaaaattaaaatagataaggcatataggtcaccgtgatctctagcaccaatgaaattctaagaaatgtagatttTAAAAGGCATATGAGATATAGGTTATTCTGGTTTAAAATATGAAACGTTTAAAAAATAAAATATGTAAGTCCTGAGTTTCCGGGAGAAAAAGGGTCTTGCACAAGAACAACCATATTTGGGAGGCAATTTTACCTGTTCTCAAGGCCGCATCTCTACCCCATCTCATGCGAATCCTGACCCATATTTGGGAGGCAATTTTACCTGTTCTCAAGGCCGCATCTCTACCCCATCTCATGCGAATCCTGACCCATATTTGGGAGGCAATTTTACCTGTTCTCAAGGCCGCATCTCTACCCCATCTCATGCGAATCCTGACGACGTCCTCAAAGCTGAATAAAT
>gene=chr20_129384-130384; species=bosTau
TGCTTTTACTCATCATGTAACACCTGCCTCAATTTTTGGACTAGTAATACAGATATAACCATACACCTA--TCCTAAAATCACTCTGAAAACTAAAATAGTTAAGACATATAGAACACCATGGTCTCCTGCACCCATGGAATTCTAAGACTTATA----CTA--------GTGagatata--ttattcccattta-----------------------aaatatgaaaagtctgagattcatggaggaagagaatctttcacaaacacaATCACATATTGAAGGCATCTCTGCCTGCTTTCAAGGT----------------------------------------------------------------------------------------------------------------------------------------ACAACATCTCTAAGCCATTTCATGCCAATTCTGAAGATATCCTCAAAG----------
>gene=chr20_129384-130384; species=calJac
tacttatactcatcgtgtggtctcaatatcaatttcctcattagcaagacaggtataatcatccatctacctcttagaatcactctaaaaattaaaatagatgaggcatatagggcacc----------------atgaaattctaaGAAATGTAGATTTTAAAAGGCATATGAGATATAGGTTATTCTGGTTTAAAATATGAAATGTTCAAAAAATAAAATATGAAAATTCCGAGTTTCAAGGAGAAAGAGGATCTTGCACAAGAACAAGCATATTTGTAAGCCAGTTTAACCTGTTCTCAAGCCCACATCTCTACCCCATCTCATGCTAATCCTGA-----------------------------------------------------------------------------------------------------------------------------------------------------------------T
>gene=chr20_129384-130384; species=canFam
TGCTTTTACTTATTTTGTAGCTTCTCCCTCAATTCTTTCACTGGT-----ATGTTTCA-CATACACCTACCCTCTAGAATCACTCTAAAAATTAAAATAGGTAAGGCATAAAGAACA-----GTTTCTGGTACCTATAAAATTCTAAGACATGTAGACTTAG--------------------------------------------------------aaataTGAAAACTCTCAGATTTATGGAGGAAGAGGATCTTGC------ACAGTCACATATCAAAGGCAGTTCCACT-ATTTCCAAGACCACATTTGTAACCCATCTCATTCTAA----------------------------------------------------------------------------------------------------TGCTCCCAAGGCCATATCTCTAACTCATCTCATGTTAAACCTGAAGGTATCCTCAAGG----ATAAAT
>gene=chr20_129384-130384; species=equCab
TATTTTTAcacatcatgtggcctctacctcaatttcttcattggtaaga-aggtataatcacacacctgcctcctagtctaagtctaaaaattaaaatatgtaaggcatgcagaacaccatggtctctggcacctatgaaactccaagaagt-TAGGCTTA--------------GTATAAGTTATTCCCATTTAAAATAA-G--------AAAAAT--------------CTGAGACTCATGGAGGAAGAGGCTCTTACACACAAACAATTACATATCAAAGGCAGTTCCGCCGGCTTCCAAGACCACATCTCTAACCCATCTCAGGCTAATCCTGA------------------------------------------------------------------------------------------------------------------------------------------------------------ATAAAT
>gene=chr20_129384-130384; species=gorGor
tacttttactcatcatgtg-tctctatatcaatttcttcatttgcaagacaggtatagtcatgcatctacctcttagaatcactctaaaaattaaaatagataaggcatataggtcaccatgatctctagcaccaatgaaattctaagaaatgtagatttTAAAAGGCATATGAGATATAGGTTACTCTGGTTTAAAATATGAAACGTTTAAAAAATAAAATATGTAAATTCTGAGTTTCAGGGAGAAAAAGGATCTTGCACAAGAACAA------------------------------------------------------------------------------------------------------------------------------------------CCATATTTGGAAGGCAATTTTACCTGTTCTCAAGGCCACATCTCTACCCCATCTCATGCTAATCCTGACGACATCCTCAAAGCTGAATAAAT
>gene=chr20_129384-130384; species=panTro
tacttttactcatcatgtggtctctatatcaatttcttcatttgcaagacaggtataatcatgcatctacctcttagaatcactctaaaaattaaaatagataaggcatataggtcaccatgatctctagcaccaatgaaattctaagaaatgtagatttTAAAAGGCATATGAGATATAGGTTATTCTGGTTTAAAATATGAAACGTTTAAAAAATAAAATATGTAAATTCTGAGTTTCAGGGAGAAAAAGGGTCTTGCACAAGAACAACCATATTT-------------------------------------------------------------------------------------------------------------------------------------------GGAGGCAATTTTACCTGTTCTCAAGGCCACGTCTCTACCCCATCTCATGCTAATCCTGACAACATCCTCAAAGCTGAATCAAT
>gene=chr20_129384-130384; species=papHam
taattttactcatcatgtggtctctatatcaatttccttatttgcaaggcaggtataaccatggatctacctcttagaattactctaaaaattaaaatagatattgcatatagggcaccatgatccctagcactgatgaagttctaagaaatgtaga-tttaAAAGGCATATAAGATACAGGTTATTCCAGTTTAAAATATGAAATGTTTAAAAAATAAAATATGGAAATTCTGAGTTTCAGGGAGAAAGAGGATCTTGCACAAGAACAACCATATTTAGAAGGCAATTTTACTTGTTCTCAAGGCCACATCTCTACCCCATCTCATGCTAATCCTGAC--------------------------------------------------------------------------------------------------------------------------------------------------------TGAATAAAT
>gene=chr20_129384-130384; species=ponAbe
TACTTTTACTCATTATGTGGTCTCTATAtcaatttcctcatttgcaaggcaagtataatcatgcatctacctcttagaatcactctaaaaattaaaatagataaggcatatggggcaccatgatctctagcaccaatgaaattctaagaaatgtagatttTAAAAGGCATATGAGATATAGGTTATTCTGGTTTAAAGTATGAAACGTTTAAAAAATAAAATATGTAAATTCTAAGTTTCAGGGAGTAAGAGGATCTTGCACAAGAACAA---------------------------------------------------------------------CCATATTTGGAAGGCAATTTTACCTGTTCTCAAGGCCACATCTCTACCCCATCTCATGCTAATCCTGACCCATATTTGGAAGGCAATTTTACCTGTTCTCAAGGCCACATCTCTACCCCATCTCATGCTAATCCTGACGATATCCTCAAAGCTGAATAAAT
>gene=chr20_129384-130384; species=rheMac
taattttactcatcatgtggtctctatatcaatttcctcatttgcaaggcaggtataaccatgcatctacctcttagaattactctaaaaattaaaatagatattgcatatagggcaccatgatccctagcactgatgaagttctaagaaatgtagatttTAAAAGGCATATAAGATACAGGTTATTCCAGTTTAAAATATGAAATGTTTAAAAAATAAAATACGGAAATTCTGAGTTTCAGGGAGAAAGAGGATCTTGCACAAGAGCAACCATATTTAGAAGGCAATTTTACTTGTTCTCAAGGCCACATCTCTACCCCATCTCCTGCTAATCCTGAC--------------------------------------------------------------------------------------------------------------------------------------------------------TGAATATAT
>gene=chr20_138323-139323; species=hg19
CCAAAGATGGCTAAAGTTTATCCAACATCATCAGAAATTTCCTCTTTCTGGAGCCTTATTCCATGTTACTATCCTTAAAGAGGAGTACTCACTGAGCTAAAAAGAGGTCATAATTTCTTCTGGGAAAGATGTGTTGTTATAGAAAGGAATGATGCCAATATCTAGGGATACCTTTATGTCTTTGGATATGGTTTTTACTCTGATGCTCAGCTATATTTCCTTTTACTCAAATATATATAtgtgtgtgtgtgtgtgtgtgtgtgtgtgtgtgCATGAatagaggaagaagcaaattttggagttaggtttaagaaacatgccttcaatatctactagtttgtcaactttaagtagtgaagactctaggagcctcagtttcctcatctatggagataatgacacctggttaacaggggttttattaaatgatataacctatgtgaagcttggcacatactgagaactcaaaaatTAGAGTTTCCTTTCCTCTTTCAAAACCA
>gene=chr20_138323-139323; species=bosTau
CTAGGAATGGCTGAAGTCTATCAAATATCATCAAAAATTCCCTCTTCCTGAGTGCTTCTACTATGGTACTATTCTT-AAAAGGAGTATTCATAGAGCTAAAAAGAGATCATAATTTCCTCTGAGAAA---GACTCACTACAGAAAGACATAAGACCAATAACTGGGAATACCCTTATTTCTTAGGATACAGATTTTATTCTAGCACCCAGCCTTATTTTCTTCCACTCTGATATATATTTTAATCTATTATACTagc-----------gtgtgtgaatagtggaagaaggaaactttggattccgtcttaagaaacatgccttcaacatctactactttatcaactttaaaaggtgaagactcacagagccttagtttccccatttgtggagataatgacacctCGTTCATGGGGAATTTATTAAGTGA-----------TAAAGCTTGGCATATGCtaaaaatttaaaaatt--aGCTTCCTTTCCTCTTTCACAACCA
>gene=chr20_138323-139323; species=calJac
CCAAGGATGGCTAAAGTTTATCCAACATAATCAGAAATTTCCTCTTCCTGGAGCCTTCTTGCATGGTACTATCCTTAAAAAGGAGTACCCACAGAGCTAAAAAGAGGTCACAGTTTCTTCTGGGAAGGATGTATTGTTACAGAAAGGAATGATTCCAATATCTAGGGATATCTTT-TGTCTTTGGATATGGTTTTTACTCTGATGCTCAACTATATTTCCTTTTACTCAA----------GTGTGTGTGTCTGTGTGT---------------tgaacagaaaaaaaagcaaattttggagtcaggtttaagaaacatgacttcaatatctactagtttgtcaactttaagtattgaagattat--gagcctcagtttcctcatctgtggagatagtgacgcctgattaacagaggttttattaaatgatgcaacctatgtgaagcttggcacatagtaagaactcaaaaatTAGAGTTTCCTTTCCTCTTTCAAAACCA
>gene=chr20_138323-139323; species=canFam
CTTGGGATGCCTGAAGTCTTACTAATGTCACCAGAAATTCCCTTTTCCTGATGCTTTTTACCATAGTACTGTTCTTAAAAAGAAGTATTTACAGAGTTGAAAAGGGACCAGAATTTTC-CTGAGAAT---GTCTCATTGTAGAAAGGAATCAGCTTAATATCTAGGAATTTATTTATTTATTTGGATACAGTTTTTA--TTGACACCCAGCCATATTTTCTTCCACTCCA---TATATTTTAGTCTAcggtg---------------------tgaatagtgaaagaagcaaactttggagtcagcttttagaaatatgctttcaaagtctactagtttgtcaactttaaatggtaaagactctctgagcctcagtttcctcatctgtggaggtaatgacacatggatcatgggggctttattaaatg-----gcatttgtaaagcttggtatataataagaacttaaAAAGT--GTTTTTTTTTCCTCTTTCAAAAGCA
>gene=chr20_138323-139323; species=equCab
CTAAGGATAGCAGAAGTCTAGCCAGTGTAATCGGAAATTCCCTCTTGCTGAGGCCTTTTACCATGTCCCTGTTCTTACAAAGGAGCCCTCGCAGGGGTGAAAAGAGGTCCTAACTTCCTCTGGGAAG---GTTTCCTTATAGGGTGGAATAAGATCAATATCTAGGGATGCCCTTATTTATTTGGATACAGTTTTTCCTCTGGGACCCAGC-ATATTCTCTTCCACTCTGA--TATATTTTAGTCTCTTATAC--------------------TTCAGTgtggaagaagcaaactttaaagtcag-gttgagaaatatgtctccaatgtctattagtttatcaactttaaatagctaagactctctgagcctcaatgtcctcatttgtggagataatgacacctggctcacgggagatttactaaatgatagaacatttgtgaagcttggcacataccaagaacttaaaaatt--agttttcttTCCCCTTTTGAAACCA
>gene=chr20_138323-139323; species=gorGor
CCAAAGATGGCTAAAGTTTATCCAACATCATCAGAAATTTCCTCTTTCTGGAGCCTTATTCCATGTTACTATCCTTAAAGAGGAGTACTCACTGAGCTAAAAAGAGGTCATAATTTATTCTGGGAAGGATGTGTTGTTATAGAAAGGAATGATGCCAATATCTAGGGATACCTTTGTGTCTTTGGATATGGTTTTTACTCTGATGCTCAGCTATATTTCCTTTTACTCAAATATATATA--TATAtgtgtgtgtgtgtgtgtgtgtgtgtgcgtgAatagaggaagaagaaaattttggagttaggtttaagaaacatgccttcaatatctactagtttgtcaactttaagtagtgaagactctaggagcctcagtttcctcatctatggagataatgacacctggttaacaggggttttattaaatgatataacctatgtgaagcttggcacatactgagaactcaaaaatTAGA-CTTCCTTTCCTCTTTCAAAACCA
>gene=chr20_138323-139323; species=panTro
CCAAAGATGGCTAAAGTTTATCCAACATCATCAGAAATTTCCTCTTTCTGGAGCCTTATTCCATGTTACTATCCTTAAAGAGGAGTACTCACTGAGCTAAAAAGAGGTCATAATTTCTTCTGGGAAGGATGTGTTGTTATAGAAAGGAATGAGGCCAATATCTAGGGATACCTTTATGTCTTTGGATATGGTTTTTACTCTGATGCTCAGCTATATTTCCTTTTACTCAAATATATATAtgtgtgtgtgtgtgtgtgtgtgtgtgtgtgtgcgtgAATagaggaagaagcaaattttggagttaggtttaagaaacatgccttcaatatctactagtttgtcaactttaagtagtgaagactctaggagcctcagtttcctcatctatggaaataatgacacctggttaacaggggttttattaaatgatataacctacgtgatgcttggcacatactgagaactcaaaaatTAGAGTTTCCTTTCCTCTTTCAAGACCA
>gene=chr20_138323-139323; species=papHam
TCAAAGATGGCTAAAGTTTATCCAACATCATCAGAAATTTCCTCTTTCTGGAGCCTTATTCCATGGTACCAGCCTTAAAAAGGAATACTCACAGAGCTAGAAAGAGGTCATAATTGCTTCTGGGAAAGATGTGTTGTTATAGAAAGGAATGATCCCAATATCTAGGGATACCTTTATGTCTTTGGATATGGTTTTTACTCTGATGCTCAGCTATATTTCCTTTTACTCAAATATATAtgtgtgtgtgtgtgtgtgtgCAT--------gtgtgtgaatagaggaagaagcaaattttggaattaggtttaagaaacatgtcttcaatatctactagtttgtcaactttaagtagtgaagactgtaggagcctcagtttcctcatttatggagataatgacacctggttaacaggggttttattaaatgatataacccatgtgaaacttggcacatattaagaacttaaaaatTAGAGTTTCCTTTCCTCTTTCAAAATCA
>gene=chr20_138323-139323; species=ponAbe
CCAAAGATGGCTAAAGTTTATCCAGCATCATCAGAAATTTCCTCTTTCCAGAGCCTTATTCCATGGTACTAT-CTTAAAAAGGAGTACTCACTGAGCTAAAAAGAGGTCATAATTTCTTCTGGGAAGGATGTGTTGTTATAGAAAGGAATGATCCCAATATCTAGGGATACCTTTATGTCTTTGGATATGG-TTTTACTCTGATGCTCAGCTATATTTCCTTTTACTCAAATATATATATATGTGTGTGTGTGTGTAT----------gtgtgtgaatagaggaagaagcaaattttggagttaggtttaagaaacatgcctttaatatctactagtttgtcaactttaagtagtgaagactctaggagcctcagtttcctcatctatggagataatgacacctggttaacaggggttttattaaatgatataacctatgtgaagcttggcacaTACTAACAACTCAAAAATTAGAGTTTCCTTTCCTGTTTCAAAACCA
>gene=chr20_138323-139323; species=rheMac
TCAAAGATGGCTAAAGTTTATCCAACATCATCAGAAATTTCCTCTTTCTGGAGCCTTATTCCACGGTACTAGCCTTAAAAAGGAATACTCACAGAGCTAGAAAGAGGTCATAATTGCTTCTGGGAAAGATGTGTTGTTATAGAAAGGAATGATCCCAATATCTAGGGATACCTTTATGTCTTTGGATATGATTTTTACTCTGATGCTCAGCTATATTTCCTTTTACTCAAATATATAtgtgtgtgtgtgtgtgtgtgtgtgtAT----gtgtgtgaatagaggaagaagcaaattttggaattaggtttaagaaacatgtcttcaatatctactagtttgtcaactttaagtagtgaagactgtaggagcctcagtttcctcatttatggagataatgacacctggttaacaggggttttattaaatgatataacccatgtgaaacttggcacatattaagaacttaaaaatTAGAGTTTCCTTTCCTCTTTCAAAACCA
>gene=chr20_140331-141331; species=hg19
ttcctctatgaagtggagaagacctaagtaaataactccaacacaaAAGTTTTTAGGTTTTTGCTttgttgttgttgttgttgttgatgtGTTCATCTTTTTTGTTATTGGGGCCCTGTGGAGTTTAGGGGAAATGTAAAAGATCTAGGAATTGGTCCAAATTGTAGTGCTTTCATTGTCTTGATATGCAAGAAGAATAATCCATGTACATACTCTGCTGAATTCTTAAAGATGTACCTTCTGAATATGATTAACATGGAAAGTTTCTTCTTCAACTACATTTCAAAGTCATTTGCTAGTTTTGTTTCTTATATCATTTCACCATAACAATTACAAGCATTTTAAAGATTTAGTTCATCCACTATAACATTTACCACTAATGTGTGGCATGTGTTCTCTTAATCTCTCTCTTTCTGGTGttctagggctggtatagggagcacctaaaacaagcctaaaatatcttgtggtgccagaaagtaagcaattgcttaataatc
>gene=chr20_140331-141331; species=bosTau
---ctatataaggaggaacagacacaagtacgtaactgcaagacTAAAGATTTTA----TTTTCT------TTGTTGTTGTTGTTTATGTGTGCATCCTTTCTGTGACTGGGGCCCTTAAGAGTTTGGAGGAAATGTAAAGGACCTAGGAACTGGTCTGAATTGCACTGTT-CCGCTGTCTCGATATGCAAAAATGACAATCCATTTATACATTCCACCTAATTCTTAAAGATATACATTTTGGATAAGAGTAACACGAgtagtTTCCTTTCCAACTCCTTTCCACAC-TATTTTCCAGTTTTGTTTCTTATATTATTTCACCG-------------------------------------CTGTAATATCCATCATGAATCTGTGGTATATGTTCTCTCAATTATTCTCTTTCTCCTattctaggactggagcacagagtatacaagatgcccccaaagtattttgtagtgccagaaagtaaggacatgcttaaaaatc
>gene=chr20_140331-141331; species=calJac
----------------------cctaagtaaaTAACTCCAACACGAAAGTTTTCTGATGTTTGCT------TTGTTGCTACCGCTAACATGTTCATC-TTTTTGTTACTGGGGCCCTTTGGAG-TTAGGGGAGTTTTG---GACCCGGGAATTCGTCCAAATTGTAGTGCCTTTGTTGTCTTGATATGCAAGAAGAATAATCCATGTTCATATTCTGCTGAATTCTTAGAGATGTACCTTCTGAATATGATTAACATGGAAAGT------TTCAACTACATGTCACACTCAGTTTTCAGTTTTGTTTCTTATATCATTTCA-CATAACAATTACAAGCATTTTAAAGATTTAGTTCATCCACTGTAACTTTCACCACT---GTGTGGCACACGTTCTCTTAATCTCTCTCTTTTTAGTGttctagggatgggacagggagtatgtaagataagcctagaatatcttgtggtgccagaaagtaagcaattgcttaaaaatc
>gene=chr20_140331-141331; species=canFam
---CTATATAAGGTAGAGCAAAAATAAATATGTAACTTCAAGAC--AAGCTTTTA-GTTGTTCCT------TTGCTGTTGATGTTTT----TGGATCCTTTTGGCAACTGGGGCACTTTGGAATTTGGAGGAAAAGTTAAGGACTTAGGAATTGGTTTCAATTGCAGTATT-TTGCTATCTTGATATGCAAGAATGATAATCCTTGTATACAGTCTATCTAATTCTTAAAGATATACCCTCTAGATATGACTAACATGAAAGCTTTCCTTTCCAAATACATTTCGCACTCATTTTCTGGTTTTGTTTTTTATGTCATTTCACCA--------------------------------------TGTGACACCCGCCACAAATTTGTGGCATGTGTTCTCTTAATTA-CCTGTTTCTGCTTTTCT-----------------------------------------------------------------------------
>gene=chr20_140331-141331; species=equCab
---CTGTATAAGGCACAATAGACATAAACGT---------------AGACTTTTA-GTTGTTTCT------TTGTTGTTGTTGCTTT----TACCTTCCTTTGGTGATTGGGGTCATTTGGAGTTTGGAGGAAACATAAGGGACCTAGGCATTGATCTGAATTGCAGTACT-TTGCTCTCTTGATATGCAAGAATGAAAATCCATGTATATACTCCACCTAATTCTTAGAGATCTATCTTTTGGATATGATTAACATGAAAAATTTCTTTTCCAACTACATTTCA----CAGTTTGCAGTTTTGCTTCTTACATCATTTCACTA-------------------------------------CTGTAACATTCACC---TATTTGTAGCATGTGTTCTCTTCATTACCCTCTTTCTCCTattctaaggctggggcaaggaatatacaagatgagcttaaagcatattgtagtgctagaaaatagggaaatgcttaaaaatt
>gene=chr20_140331-141331; species=gorGor
TTCCTCTATGAAGTGGAGAAGACCTAAG-AAATAACTCCAACACAAAAGTTTTTAGGTTTTTGCT---TTGTTGTTGTTGTTGTTGATGTGTTCATCTTTTTTGTTATTGGGGCCCTGTGGAGTTTAGGGGAAATGTAAACGATCTAGGAATTGGTCCAAATTGTAGTGCTTTTGTTGTCTTGATATGCAAGAAGAATAATCCATGTACATACTCTGCTGAATTCTTAAAGATGTACCTTCTGAATATGATTAACATGGAAAGTTTCTTCTTCAACTACATTTCAAAGTCATTTGCTAGTTTTGTTTCTTATATCGTTTCACCATAACAATTACAAGCATTTTAAAGATTTAGTTCATCCACTGTAACATTTACCACTAATGTGTGGCATGAGTTCTCTTAATCTCTCTCTTTCTGGTGttctaggtctggtatagggagtacgtaaaacaagcctaaaatatcttgtggtgccagaaagtaagcaattgcttaataatc
>gene=chr20_140331-141331; species=panTro
TTCCTCTATGAAGTGGAGAAGACCTAAGTAAATAACTCCAACACAAAAGTTTTTAGGTTTTTGCT---TTGTTGCTGTTGTTGTTGATGTGTTCATCTTTTTTGTTACTGGGGCCCTTTGGAGTTTAGGGGAAATGCAAAAGATCTAGGAATTGGTCCAAATTGTAGTGCTTTTGTTGTCTTGATATGCAAGAAGAATAATCCATGTACATACTCTGCTGAATTCTTAAAGATGTACCTTCTGAATATGATTAACATGGAAAGTTTCTTCTTCAACTACATTTCAAAGTCATTTGCTAGTTTTGTTTCTTATATCATTTCACCATAACAATTACAAGCATTTTAAAGATTTAGTTCATCCACTGTAACATTTACCACTAACGTGTGGCATGTGTTCTCTTAATCTCTCTCTTTCTGGTGttctagggctggtatagggagtacgtaaaacaagcctaaaatatcttgtggtgccagaaagtaagcaattgcttaataatc
>gene=chr20_140331-141331; species=papHam
ttcct-gataaagtggagaagacctaagtaaataactccaacacaaACGTTTTTCGGTTTTTCCT------TTGTTGTTGTTGTTAATGTG-TCATCTTTTTTGTTATTGGGGCCGTTTGGAGTTTAGGGGAAATGTAAAAGATCTAGGAATTGGTCCAAATTGTAGTGCTTTTGTTGTCTTGATATGCAAGAAGAATAATCCATGTACATACTCTGCTGAATTCTTAAAGATGTATCTTCTGAATACCATTAACATGGAAAGTTTCTTCTTCAACTACATTTCACAGTCATTTTCTAGTTTTGTTTCTTATATCGTTTCACCATAACAATTACAAGCATTTTAAAGATTTAGTTCATCCACTGTAACATTTACCACTAATGTGTGGCATGTGTTCTCTTAATATCTCTCTTTCTGGTGttctagggctgggatagggagtatgtaagacaagcctagaatatctcgtggtgccagaaagtaagcaattgcttaaaaatc
>gene=chr20_140331-141331; species=ponAbe
ttcctctataaagtggagaagacctaagtaaataactccaacacaaAAGTTTTTAGGTTTTTGCT---TTGTTGTTGTTGTTCTTAATGTGTTCATCTTTTTTGTTATTGGGGCCCTTTGGAGTTTAGGGGAAATGTAAAAGATCTAGGAATTGGTCCAAATTGTAGTGCATTTGTTGTCTTGATATGCAAGAAGAATAATCCATGTACATACTCTGCTGAATTCTTAAAGATGTACCTTCTGAATATGATTAACATGGAAAGTTTCTTCTTCAACTACATTTCAAAGTCATTTTCTAGTTTTGTTTCTTATATCATTTCACCATAACAATTACAAGCATTTTAAAGATTTAGTTCATCCACTGTAACATTTACCACTAATGTGTGGCATGTGTTCTCTTAATCTCTCTCTTTCTGGTGttctagggctggtatagggagtatgtaaaacaagcctagaatatcttgtggtgccagaaagtaagcaattgcttaaaaatc
>gene=chr20_140331-141331; species=rheMac
TTCCT-GATAAAGTGGAGAAGACCTAAGTAAATAACTCCAACACAAACGTTTTTCGGTTTTTCCT------TTGTTGTTGTTGTTAATGTGTTCATCTTTTTTGTTATTGGGGCTGTTTGGAGTTTAGGGGAAATGTAAAAGATCTAGGAATTGGTCCAAATTGTAGTACTTTTGTTGTCTTGATATGCAAGAAGAATAATCCATGTACATACTCTGCTGAATTCTTAAAGATGTACCTTCTGAATACCATTAACATGGAAAGTTTCTTCTTCAACTACATTTCACAGTCATTTTCTAGTTTTGTTTCTTATATCGTTTCACCATAACAATTACAAGCATTTTAAAGATTTAGTTCATCCACTGTAACATTTACCACTAATGTGTGGCATGTGGTCTCTTAATATCTCTCTTTCTGGTGttctagggctgggatagggagtatgtaagacaagcctagaatatctcgtggtgccagaaagtaagcaattgcttaaaaatc
>gene=chr20_170084-171084; species=hg19
CACCTACATCCCCAAATATGGAGCTCACAGTCCCAGAATGTTCCACCATATCATCCCTCCTCCCCCTTCCTCAGGATATGCGCCCCTAGAGAGCAGGAACTATGACTTTCCGTCTGAGCTTCCAACCCATTTGGGTCAAGGTTGGTTGGTCGTGGGCCTTGGGTTGTGTGGGATAATCCTGTCTTATTCCTATTGTTCCAATGTTCCATCCGGCTACTGCTGCCTCTAACAAAACTAACCCAGTTTGGAAGATAAATTAAGTCATTAGTCGACACAGAAGCATATTCAACAATAATTTTTTTAATGTATAAAGCTTCCAGATAGTCATTCTAGGAGTAAGATTGCTTTTAGGTTTGGCTAGATAAATTGATATTATTTGAGAGTTTCCCATAAAGACTTGTCCATCTAGTAGAGCAAAATTCAACAACTGAAAGTTTTCAAAAGATCAAATCTCCTTAGCACAGCACTCAACTTATTATAAACTGGTCTCTGCTCTCCTC
>gene=chr20_170084-171084; species=bosTau
CACTTTCATTCCCAAATATGGAGTTCACAGTCACCAAATGTTTCATCACATCACATTTACTCCCCCTTCCTCAGGATATGAGCTGCCAGAGAACAAGAACAGTGATTTTCCACCTGGGCCATCAGCCCACTTGGGTCGAAGTGGGTTGGCTACACATCTTGGTTTGTGTGGGTCAGTCCTAGTTCATTCCTTCTCTTCCAATGTCCCATCCAACTGGTACCACCTCTCACAAAGGTAATTCA-TCTGGAA----AGTTGAATCATTAACGAACAC--AAGCATGT-----aaTAATTTTTTTAATGTATGAAACTTTCAGAAAATTCTCT-AAGAGAAAGATTGCGTTTAGGCTTGACTAGATGAATTGATGTTATTTC--AGTTTCCCATAATGTCTTACCCATCCAGTAAAGCTCAATTCCACAACTAAAATCTTTC-AAAGATCAAGTCTCATTAGTATGGTGTTCAACTCACTCTGAACTGGTTCCCACTCTCCTC
>gene=chr20_170084-171084; species=calJac
CACCTACATCCCCAAATATGGAGCTCACAGTCACAGAATGTTCCACCATATCATCCTTCCTCCCCCTTCCTCACAACATGTGCTCCTAGAGAGCAGGAACTGTGACTTTCCATCTGAACTTTCACCCCATTTGGGTCAAGGTTGGTTGGTCATGTGTCCTGCTTTGTGTGGGATAATCCTGTCTTACTCCTGTTGTTTCAATGTTCCATCCAGCTAGTGCTGCCTCTCACAAAAGAAACCCAGTTTGAAGGTTAAATTAAGTCATTAGTCGACACAGAAGCACATTCAATAACAATTTTTTAAATGTATAAGGCTTCTAGATAGTCATTCTAGGAGTAAGATTGCTTTTAGGTTTGGCTAGATAAATTGATATTATTTGAGAGTTTCCCATAAAGACTTGTCCATCTAGTAGAGCAAAATTCAACAACCAAAATTTTTCGGAAGATCAAATCTCTTTAGCACAGCATTCAACTTACTATAAACTGGTCCCTGCTCTCCTC
>gene=chr20_170084-171084; species=canFam
CACCTTCATTCCCATATATGGAGTTTACAATCACAGAATGTTCCATCACCTCACACCTACTCTTCTTTATTCAGGATGAGAGCTCCCAGAAAGGAGGAATATTGATTTTCCACTTGGGCCATCAGCCTAATTGGATCAAGGCTggttggtcatgtgttctggtttgtgtgagtcagtcctagtttattcctcttgtttcaatgtcccatcaagctaacaccacctctcacaaaagttaccca-tttggaagatTCATTAAATCATGAACTGAC----ATACATATCCaataataattttttaatt-tatGAAATTTCCAGAAAGTCATCT-GGGAGTAAGATAGCTTTTAGGTTTGGCTAGGTAAATTGATATTATTTCAAAGTCTCCCATAAAGTCTTCC----CCGGTACAGCTCAATTCTACAAATGAAGTCTTTCAAAAGATCATATCTCTTTAGCACAGTATCCAACTCATTATGAACTGGTCCCTGCTCACCTC
>gene=chr20_170084-171084; species=equCab
CACCTTCATTCCCACATATGGAGTTCACGGTCACAGAATGTTCCATCACATCACACCTACTCTtccttcctcagaatgtgagctcccagagagtaggaacaatgactttccacctGGTCCATCAGCCCATTTTGGTCAAGGTTGATCgatcatatgtcctgttttgcgtgggatggtcctagtttattcccatttttccaatgtcccatccagctagtgccacctttcacaaaagtaatctg-tttggaAAAGTAATTAAATCATTAACTGACACATGACAATATCCACTATTAATCTTTTTAATGTATGAAACTTTCAGAAAAACATCT-AGGAGTAAGATTGCTCTTAGGTTTGGCTAGATAAACTGATATTATTTCAGAGTTTCCCATTAAGTCTTACTCATCCAGTACTGCTCAGTTCTATAACCGAAGTCCTTCAAAAGATCAAATTTCTTTAGCACAGTGTTCAATTCATTacgaactggtccctgcttacctc
>gene=chr20_170084-171084; species=gorGor
CACCTACATCCCCAAATATGGAGCTCACAGTCACAGAATGTTCCACCATATCATCCCTCCTCCCCTTTCCTCAGGATGTGCGCCCCTAGAGAGCAGGAACTATGACTTTCCGTCTGAGCTTTCAACCCATTTGGGTCAAGGTTGGTTGGTCGTGGGCCCTGGGTTGTGTGGGATAATCCTGTCTTATTCCTATTGTTCCAATGTTCCATCCGGCTACTGCAGCCTCTAACAAAACTAACCCAGTTTGGAAGATAAATTAAGTCATTAGTCAACACAGAAGCATATTCAACAATAATTTTTTTAA-GTATAAAGCTTCTAGATAGTCATTCTAGGACTAAGATTGCTTTTAGGTTTGGCTAGATAAATTGATATTATTTGAGAGTTTCCCATAAAGACTTGTCCATCTAGTAGAGCAAAATTCAACAACTGAAAGTCTTCAAAAGATCAAATCTCCTTAGCGCAGCACTCAACTTATTATAAACTGGTCTCTGCTCTCCTC
>gene=chr20_170084-171084; species=panTro
--------------------------------------------------------------------------------------------------------------------------------------------------------------------------------------------------------------------------------------------------------------------------------------------------------------------------------------------------------------------------------------------------------------------------------------------------------------------------------------------------------------------
>gene=chr20_170084-171084; species=papHam
CACCTACATCCCCAAATATGGAGCTCACAGTCACAGAATGTTCCACCATATCTTCCTTCCTCCCCCTTCTTCAGGATGTGCACCCCTAGAGAGCAGGAACTATGACTTTCCATCTGAGCTTTCAACCCATTTGGGTCAAGGTTGGTTGGTCATGTGCCCTGGTTTGTGTGGGATAATCCTGTCTTATTCCTACTGTTCCAATGTTCCATCCATCTAGTGCTGCCTCTCGCAAAAGTAACCCAGTTTGGAAGATAAACTAAGTCATTAGCTGACACAGAAGCACATTCAATAATAATTTTTTT-ATGTATAAAACTTCTAGATAGTCATTCTAGGAGTAAGATTGCTTTTAGGTTTGGCCAGATAAATTGATACTATTTGAAAGTTTCCCATAAAGACTTGTCCTTCTAGTAGAGCAAAATTCAACAACTGAAATTCTTCAAAAGATCAAATCTCCTTAGCACAGCATTCAATTTATTATAAACTGGTCTCTGCTCTCCTC
>gene=chr20_170084-171084; species=ponAbe
CACCTACATCCCCAAATATGGAGCTCACAGTCACAGAGTGTTCCACCATATCATCCCTCCTCCCCCTTCCTCAGGATGTGCGCCCCTAGAGAGCAGGAACTATGACTTTCCGTCTAAGCTTTCAACCCATTTGGGTCAAGGTTggttggtcgtgggccctgggttgtgtgggataatcctgtcttattcctattgttccagtgttccatctggctactgctgcctctcacaaaactaacccagtttggaagataaattaAGTCATTAGTCGACACAGAAGCATATTCAACAATAATGTTTTTAATGTATAAAGCTTCTAGATAGTCATTCTAGGAGTAAGATTGCTTTTAGGTTTGGCTAGATAAATTGATATTATTTGAGAGTTTCCCATAAAGACTTGTCCATCTAGTAGAGCAAAATTCAACAACTGAAATTCTTCAAAAGATCAAATCTCCTTAGCACAGCACTCAACTTATTATAAACTGGTCTCTGCTCTCCTC
>gene=chr20_170084-171084; species=rheMac
CACCTACATCCCCAAATATGGAGCTCACAGTCACAGAATGTTCCACCATATCTTCCTTCCTCCCCCTTCCTCAGGATGTGCACCCCTAGAGAGCAGGAACTATGACTTTCCATCTGAGCTTTCAACCCATTTGGGTCAAGGTTGGTTGGTCATGTGCCCTGGTTTGTGTGGGATAATCCTGTCTTATTCCTACTGTTCCAATGTTCCATCCATCTAGTGCTGCCTCTCACAAAAGTAACCCAGTTTGGAAGATAAACTAAGTCATTAGTTGACACAGAAGCACATTCAATAATAATTTTTTT-ATGTATAAGACTTCTAGATAGTCATTCTAGGAGTAAGATTGCTTTTAGGTTTGGCCAGATAAATTGATACTATTTGAAAGTTTCCCATAAAGACTTGTCCATCTAGTAGAGCAAAATTCAACAACTGAAATTCTTCAAAAGATCAAATCTCCTTAGCACAGCATTCAATTTATTATAAACTGGTCTCTGCTCTCCTC
>gene=chr20_185068-186068; species=hg19
caATTCTTTAATGTCAAGCAGCCTTTATGCAATCTTGGATTGGGCACAAGAAGCACACAATCTCCTCATTTTCAAAGCCCTTCATGGCTAAGCAATAGAGTTCCTCTTGAGTAGGCTGGAACAGATAATGAAATGTTGCTTTTTAGATGTGGTCAGTTAAAAATAAAATCACCTATCAACATTTGTTACTGTACCTCCAGCTGTGATCAATAGTACAAATTGCTTTTAATATCTTACTTATAAATAGACTTTAAGTATGTTTCATTTCTGAGAAATGTTCTCTGAATTCTACTTAAGATGTTATCTTTCCAAACTGCTGGACGGGCTGAATCCAGGCAAGAAATGGGATTGCAAATTCCCTTGCACGAAGACTTGATGGGTGAGTCAAAGCAAGATTCCCTTGCCATTCTTTGTTTAGAGGTGAGAGGAAGGTTAACTAGCATTTTATGCTATAAAAATCAGACACAAAGATAAGCAAAAAGAATACAACAGAAGCCACT
>gene=chr20_185068-186068; species=bosTau
CAACTCTTTAATATCCAAGAGGCTTTATGCAATCTT-GGCTAGGCACAAAAAGCCCATAGTCTCCTCATTTTCAAGGTCCTTTGTGGCTAAACAATAGATTTCCCTTTGAGTAGGCTGGAATGGATAATGAAACGTTGCTTTCTAGTCATGATCAGTTAAAA--AAAATCACCCATTCACAT---TTACTGTAGCTCCCATTGTAATCAGCAGTACAAATTGCTTTTAATACCTTACTTATAAATGACCTTT-AATGTGTTTCATTACTCAGAGATATTCTCTGAATCCTACTTAAGATGTTATCTTTCCAAac------------------------------------------------------------------------------------------------------------------------------------------------------------------------------------------
>gene=chr20_185068-186068; species=calJac
-AATTCTTTAATGTCAGACAGCCTTTATGCAATCTTGGATTGGGTACAAGAAGCACACAATCTCCTCATTTTCAAAGCCCTTCATAGCTAAGCAACAGAGTTTCTCTTGAGTAAGCTGGAACAGATAATGAAATGTTGCTTTTTATATGTGGTCAGTCAAAAA-AAAATCACCTCTCAACATTTGTTACTGTACCTCCGGTTGTGATCAATGGTACAAATTGCTTTTAATATCTTACTTATAAATAGACTTTAAGTATGTTTCATTTCTGAGAAATGTTCTCTGAATTCTACTTAAGATGTTATCTTTCCAAACTGCTGGACAGGCTGAATCCAGGCAAGAAATGGGATTGCCAATTCCCTTGTACAAAGACTTTGTGGGTGAGTCAAAGCAAGATTCTTTTGCCATTCTTTGTTTAGAGGTGAGAGGAAGGTTAACTAGCATTTTATGCTATAAAAATCAGACACAAAGATAAGCAAAAAGAATAAAACAGACGCTACT
>gene=chr20_185068-186068; species=canFam
--AGTCCTTATTATCAGAGAGACTTTCTGCAATCTT-TGTGGGGCATAAGAAGCACACAGTCTCCTCATTTTCAAAGCCCTTTGTGGCTAAGTAATAGACTTCCCCTTGAGTAGGCTGGGGTGAAGAATTAAATGCTGCACTTTAGTCATGGTCATTAAAAA--AAAATCACCCATCAACATTTGTTACTGCACCTCCCACTGTGACGAGTTGTACAAATTGGTTT-----------TTATCAGTGATCTTTAAATGTGCTTCATTTCTTAGAAATATTCTCTGAATTCTACTTAAGATGTTATCTTCCCAAACTGTTGAGTAAGCTGAATCCAGGCAAGAAATAGGAAGACTAATTCCCTC-TATAAAGTCT----GGAGGAGTCAA-GCAAGATTCTTTTGTTGTCCTTTGTTTAGGGATGTGAGGAAGTTGAATTAACATTTCATGCTAGAAAAATTAGACACATAGATAAGCAA----AAAGAAA-AGAGACCACC
>gene=chr20_185068-186068; species=equCab
CAACTCTTTCCTGTCAGATAGCCTTTGTGCAATCTT-GGCTGGGCACAGGAAGCACATAATCTTCTCATTTTCAAAGCCCTCTGTGACCGTGCAAAAGTTTTCCCTTTGAGTAGGCTAGGATGGGTAATGAAATGTTGTTTTTCAGTTGTGGTCAGTGAAAA--AAAATCACCCATCAACATTTGTTACTGCACCTCCCACTGTGATCAGTAGTACAAATTGCTTTTAATAT----CTTATAAATGATCTTTAAATGGCTTTCATTTCTTAGAAATATTCTCTGAAATCTACTTAAAAGGTTATCTTTCCAAACTTTTAGACAGGCCAAATCCAGGCAAGAAATAGGATTACTAATTCCCTC-TATAAAGACT----GAGGGAGTCAAGGCAAGATTCTTTTGCTGATCTTTGTTTAGGAG---AAGGAAGCCAAATTAACATTTCATGCTAGAAAAATCAGACACACAGATAAACAATAAGAAGGAAA-AAAAACCGCC
>gene=chr20_185068-186068; species=gorGor
caATTCTTTAAAGTCAAGCAGCCTTTATGCAATCTTGGATTGGGCACAAGAAGCACACAATCTCCTCATTTTCAAAGCCCTTCATGGCTAAGCAATAGAGTTCCTCTTGAGTAGGCTGGAACAGATAATGAAATGTTGCTTTTTAGATGTGGTCAGTTAAAAATAAAATCACCTATCAACATTTGTTACTGTACCTCCAGCTGTGATCAATAGTACAAATTGCTTTTAATATCTTACTTATAAATAGACTTTAAGTATGTTTCATTTCTGAGAAATGTTCTCTGAATTCTACTTAAGATGTTATCTTTCCAAACTGCTGGATGGGC-GAATCCAGGCAAGA-ATGGGATTGCAAATTCCCTTGC----------------------------------------------------------------------------------------------------------------------------------------
>gene=chr20_185068-186068; species=panTro
--------------------------------------------------------------------------------------------------------------------------------------------------------------------------------------------------------------------------------------------------------------------------------------------------------------------------------------------------------------------------------------------------------------------------------------------------------------------------------------------------------------------
>gene=chr20_185068-186068; species=papHam
caattctttaatgtcaGGCAGCCTTTATGCAATCTTGGATTGAGCACGAGAAGCACACAGTCTCCTCGTTTTCAAAGTCCTTCATGGCTAAGCAATAGAGTTCCTCTTGAGTAGGCTGGAACAGATAATGAAATGTTGCTTGTTAGACGTGGTCAGTTAAAAATAAAATCACCTATCAACATTTATTACTGTACCTCCAGCTGTGATCAATAGTACAAATTGCTTTTAATATCTTACTTATAAATAGACTTTAAGTGTGTTTCATTTCTGAGAAATGTTCTCTGAATTCTACTTAAGATGCTATCTTTCCAAACTGCTGGACGGGCTGAATCCAGGCAAGAAATGGGATTGCAAATTCCCTTGTACAAAGACTTGGTGGGTGAGTCAAAGCAAGATTCCTTTGCCATTCTTTGTTTAGAGGTGAGAGGAAGGTTAACTAGCATTTTATGCTATAAAACTCAGACACAAAGATAAGCAAAAAGAATAAAACAGAAGCCACT
>gene=chr20_185068-186068; species=ponAbe
caATTCTTTAATGTCAAGCAGACTATATGCAGTCTTGGATTGGGCACAAGAAGCACACAGTCTCCTCATTTTCAAAGCCCTTCATGGCTAAGCAATAAAGTTCCTCTTGAGTAGGCTGGAACAGATAATGAAATGTTGCTTTTTAGATGTGGTCAGTTAAAAATAAAATCACCTATCAACATTTGTTACTGTACTTCCAGCTGTGATCAATAGTACAAATTGCTTTTAATATCTTACTTATAAATAGACTTTAAGTATGTTTCATTTCTGAGAAATGTTCTCTGAATTCTACTTAAGATGTTATCTTTCCAAACTGCTGGACAGGCTGAATCCAGGCAAGAAATGGGATTGCAAATTCCCTTGTACAAAGACTTGATGGGTGAGTCAAAGCAAGATTCCCTTGCCATTCTTTGTTTAGAGGTGAGAGGAAGGTTAACTAGCATTTTATGCTATAAAAATCAGACACAAAGATAAGCAAAAAGAATAAAACAGAAGCCACT
>gene=chr20_185068-186068; species=rheMac
caATTCTTTAATGTCAGGCAGCCTTTATGCAATCTTGGATTGGGCACGAGAAGCACACAGTCTCCTCGTTTTCAAAGTCCTTCATGGCTAAGCAATAGAGTTCCTCTTGAGTAGGCTGGAACAGATAATGAAATGTTGCTTGTTAGACGTGGTCAGTTAAAAATAAAATCACCTATCAACATTTATTACTGTACCTCCAGCTGTGATCAATAGTACAAATTGCTTTTAATATCTTACTTATAAATAGACTTTAAGTATGTTTCATTTCTGAGAAATGTTCTCTGAATTCTACTTAAGATGCTATCTTTCCAAACTGCTGGACGGGCTGAATCCAGGCAAGAAATGGGATTGCAAATTCCCTTGTACAAAGACTTGGTGGGTGAGTCAAAGCAAGATTCCTTTGCCATTCTTTGTTTAGAGGTGAGAGGAAGGTTAACTAGCATTTTATGCTATAAAACTCAGACACAAAGATAAGCAAAAAGAATAAAACAGAAGCCACT
>gene=chr20_185228-186228; species=hg19
AAATAAAATCACCTATCAACATTTGTTACTGTACCTCCAGCTGTGATCAATAGTACAAATTGCTTTTAATATCTTACTTATAAATAGACTTTAAGTATGTTTCATTTCTGAGAAATGTTCTCTGAATTCTACTTAAGATGTTATCTTTCCAAACTGCTGGACGGGCTGAATCCAGGCAAGAAATGGGATTGCAAATTCCCTTGCACGAAGACTTGATGGGTGAGTCAAAGCAAGATTCCCTTGCCATTCTTTGTTTAGAGGTGAGAGGAAGGTTAACTAGCATTTTATGCTATAAAAATCAGACACAAAGATAAGCAAAAAGAATACAACAGAAGCCACTCATTATTTCAGCTCTCTGTTAACACTTTGATGTTCACTTCTAAATATGCTTCCTCAAAGTAATTTCTTTTCACAACTGGGTAGGAGATAAGATAAAGCAAAGTGAGCTTGCTTGCTTTTCATCCACTCAGTTAAAAACAGTCTTCCAGTTGACACTCCCT
>gene=chr20_185228-186228; species=bosTau
AA--AAAATCACCCATTCACAT---TTACTGTAGCTCCCATTGTAATCAGCAGTACAAATTGCTTTTAATACCTTACTTATAAATGACCTTT-AATGTGTTTCATTACTCAGAGATATTCTCTGAATCCTACTTAAGATGTTATCTTTCCAAac----------------------------------------------------------------------------------------------------------------------------------------------------------------------------------------------------------------------------------------------------------------------------------------------------------------------------------------------------------
>gene=chr20_185228-186228; species=calJac
AAA-AAAATCACCTCTCAACATTTGTTACTGTACCTCCGGTTGTGATCAATGGTACAAATTGCTTTTAATATCTTACTTATAAATAGACTTTAAGTATGTTTCATTTCTGAGAAATGTTCTCTGAATTCTACTTAAGATGTTATCTTTCCAAACTGCTGGACAGGCTGAATCCAGGCAAGAAATGGGATTGCCAATTCCCTTGTACAAAGACTTTGTGGGTGAGTCAAAGCAAGATTCTTTTGCCATTCTTTGTTTAGAGGTGAGAGGAAGGTTAACTAGCATTTTATGCTATAAAAATCAGACACAAAGATAAGCAAAAAGAATAAAACAGACGCTACTCATTATTTCAGCTCTCTGTTTACACGTTGATGTTTACTTCTAACTATGCTTCCCCAAAGTAATTTCTTTTCACAACTGGGTAAGAGATAAGATGGAGCAAAGCAAGCCTGCTTGCTTTTCATCCACTCAGTTTAAAATAGTCTTCTAGTTGACACTCCCT
>gene=chr20_185228-186228; species=canFam
AA--AAAATCACCCATCAACATTTGTTACTGCACCTCCCACTGTGACGAGTTGTACAAATTGGTTT-----------TTATCAGTGATCTTTAAATGTGCTTCATTTCTTAGAAATATTCTCTGAATTCTACTTAAGATGTTATCTTCCCAAACTGTTGAGTAAGCTGAATCCAGGCAAGAAATAGGAAGACTAATTCCCTC-TATAAAGTCT----GGAGGAGTCAA-GCAAGATTCTTTTGTTGTCCTTTGTTTAGGGATGTGAGGAAGTTGAATTAACATTTCATGCTAGAAAAATTAGACACATAGATAAGCAA----AAAGAAA-AGAGACCACCCATAATC---TACCACTGTTAATATTCTAGTGTTTACTTCTAAATATTTCACTCCAAAATAA-----TTTGACAACTGTATAAGAAGTAAGATGAAACAAAGTAAGCTTGCTTGCTTTTCAGTCACTCAGTTTAA---AGT-TGCTAGTCAACATTCCCT
>gene=chr20_185228-186228; species=equCab
AA--AAAATCACCCATCAACATTTGTTACTGCACCTCCCACTGTGATCAGTAGTACAAATTGCTTTTAATAT----CTTATAAATGATCTTTAAATGGCTTTCATTTCTTAGAAATATTCTCTGAAATCTACTTAAAAGGTTATCTTTCCAAACTTTTAGACAGGCCAAATCCAGGCAAGAAATAGGATTACTAATTCCCTC-TATAAAGACT----GAGGGAGTCAAGGCAAGATTCTTTTGCTGATCTTTGTTTAGGAG---AAGGAAGCCAAATTAACATTTCATGCTAGAAAAATCAGACACACAGATAAACAATAAGAAGGAAA-AAAAACCGCC----------TTTCTCTGTTAACATTGTGGTGTTTACTTCAAAATATTCTGCTCCAAAATAATTTATTTTAACAATTGGGTAAGAGATAAGAAGATGTAAAATGAGCTTGCTTGCTTTTCATCCACTCAGTGTCA---AGTCTGCTAGTCGACACTCTCT
>gene=chr20_185228-186228; species=gorGor
AAATAAAATCACCTATCAACATTTGTTACTGTACCTCCAGCTGTGATCAATAGTACAAATTGCTTTTAATATCTTACTTATAAATAGACTTTAAGTATGTTTCATTTCTGAGAAATGTTCTCTGAATTCTACTTAAGATGTTATCTTTCCAAACTGCTGGATGGGC-GAATCCAGGCAAGA-ATGGGATTGCAAATTCCCTTGC--------------------------------------------------------------------------------------------------------------------------------------------------------------------------------------------------------------------------------------------------------------------------------------------------------
>gene=chr20_185228-186228; species=panTro
--------------------------------------------------------------------------------------------------------------------------------------------------------------------------------------------------------------------------------------------------------------------------------------------------------------------------------------------------------------------------------------------------------------------------------------------------------------------------------------------------------------------
>gene=chr20_185228-186228; species=papHam
AAATAAAATCACCTATCAACATTTATTACTGTACCTCCAGCTGTGATCAATAGTACAAATTGCTTTTAATATCTTACTTATAAATAGACTTTAAGTGTGTTTCATTTCTGAGAAATGTTCTCTGAATTCTACTTAAGATGCTATCTTTCCAAACTGCTGGACGGGCTGAATCCAGGCAAGAAATGGGATTGCAAATTCCCTTGTACAAAGACTTGGTGGGTGAGTCAAAGCAAGATTCCTTTGCCATTCTTTGTTTAGAGGTGAGAGGAAGGTTAACTAGCATTTTATGCTATAAAACTCAGACACAAAGATAAGCAAAAAGAATAAAACAGAAGCCACTCATTATTTCAATTCTCTGTTAACACTTTGATGTTCACTTCTAAATATGCTTCCCCAAACTAATTTCTTTTCACAACTGGGTAGGAGATAAGATACAGCAAAGTGAGCTTGCTTGCTGTACATCCACTCAGTTTAAAATGGTCTTCCAGTTGACACTCCCT
>gene=chr20_185228-186228; species=ponAbe
AAATAAAATCACCTATCAACATTTGTTACTGTACTTCCAGCTGTGATCAATAGTACAAATTGCTTTTAATATCTTACTTATAAATAGACTTTAAGTATGTTTCATTTCTGAGAAATGTTCTCTGAATTCTACTTAAGATGTTATCTTTCCAAACTGCTGGACAGGCTGAATCCAGGCAAGAAATGGGATTGCAAATTCCCTTGTACAAAGACTTGATGGGTGAGTCAAAGCAAGATTCCCTTGCCATTCTTTGTTTAGAGGTGAGAGGAAGGTTAACTAGCATTTTATGCTATAAAAATCAGACACAAAGATAAGCAAAAAGAATAAAACAGAAGCCACTCATTATTTCAGCTCTCTGTTAACACTTTGATGTTCACTTCTAAATATGCTTCCTCAAAGTAATTTCTTTTCACAACTGGGTAGCAGATAAGATAAAGCAAAGTGAGCTTGCTTGCTTTTCATCCACTCAGTTTAAAATAGTCTTCCAGTTGACACTCCCT
>gene=chr20_185228-186228; species=rheMac
AAATAAAATCACCTATCAACATTTATTACTGTACCTCCAGCTGTGATCAATAGTACAAATTGCTTTTAATATCTTACTTATAAATAGACTTTAAGTATGTTTCATTTCTGAGAAATGTTCTCTGAATTCTACTTAAGATGCTATCTTTCCAAACTGCTGGACGGGCTGAATCCAGGCAAGAAATGGGATTGCAAATTCCCTTGTACAAAGACTTGGTGGGTGAGTCAAAGCAAGATTCCTTTGCCATTCTTTGTTTAGAGGTGAGAGGAAGGTTAACTAGCATTTTATGCTATAAAACTCAGACACAAAGATAAGCAAAAAGAATAAAACAGAAGCCACTCATTATTTCAATTCTCTGTTAACACTTTGATGTTCACTTCTAAATATGCTTCCCCAAACTAATTTCTTTTCACAACTGGGTAGGAGATAAGATACAGCAAAGTGAGCTTGCTTGCTTTTCATCCACTCAGTTTAAAATAGTCTTCCAGTTGACACTCCCT
>gene=chr20_185294-186294; species=hg19
TAATATCTTACTTATAAATAGACTTTAAGTATGTTTCATTTCTGAGAAATGTTCTCTGAATTCTACTTAAGATGTTATCTTTCCAAACTGCTGGACGGGCTGAATCCAGGCAAGAAATGGGATTGCAAATTCCCTTGCACGAAGACTTGATGGGTGAGTCAAAGCAAGATTCCCTTGCCATTCTTTGTTTAGAGGTGAGAGGAAGGTTAACTAGCATTTTATGCTATAAAAATCAGACACAAAGATAAGCAAAAAGAATACAACAGAAGCCACTCATTATTTCAGCTCTCTGTTAACACTTTGATGTTCACTTCTAAATATGCTTCCTCAAAGTAATTTCTTTTCACAACTGGGTAGGAGATAAGATAAAGCAAAGTGAGCTTGCTTGCTTTTCATCCACTCAGTTAAAAACAGTCTTCCAGTTGACACTCCCTGATACATGCACACTCAGGCACACACAAAAGTCTGCACTCATCCATTAACCTCAAGAAAGAGACCTG
>gene=chr20_185294-186294; species=bosTau
TAATACCTTACTTATAAATGACCTTT-AATGTGTTTCATTACTCAGAGATATTCTCTGAATCCTACTTAAGATGTTATCTTTCCAAac----------------------------------------------------------------------------------------------------------------------------------------------------------------------------------------------------------------------------------------------------------------------------------------------------------------------------------------------------------------------------------------------------------------------------
>gene=chr20_185294-186294; species=calJac
TAATATCTTACTTATAAATAGACTTTAAGTATGTTTCATTTCTGAGAAATGTTCTCTGAATTCTACTTAAGATGTTATCTTTCCAAACTGCTGGACAGGCTGAATCCAGGCAAGAAATGGGATTGCCAATTCCCTTGTACAAAGACTTTGTGGGTGAGTCAAAGCAAGATTCTTTTGCCATTCTTTGTTTAGAGGTGAGAGGAAGGTTAACTAGCATTTTATGCTATAAAAATCAGACACAAAGATAAGCAAAAAGAATAAAACAGACGCTACTCATTATTTCAGCTCTCTGTTTACACGTTGATGTTTACTTCTAACTATGCTTCCCCAAAGTAATTTCTTTTCACAACTGGGTAAGAGATAAGATGGAGCAAAGCAAGCCTGCTTGCTTTTCATCCACTCAGTTTAAAATAGTCTTCTAGTTGACACTCCCTGATACATGCACACTCATGCACACACAAAACGCTGCACTCATCCCTCAACCTCAAGAAAAAGACCTG
>gene=chr20_185294-186294; species=canFam
-----------TTATCAGTGATCTTTAAATGTGCTTCATTTCTTAGAAATATTCTCTGAATTCTACTTAAGATGTTATCTTCCCAAACTGTTGAGTAAGCTGAATCCAGGCAAGAAATAGGAAGACTAATTCCCTC-TATAAAGTCT----GGAGGAGTCAA-GCAAGATTCTTTTGTTGTCCTTTGTTTAGGGATGTGAGGAAGTTGAATTAACATTTCATGCTAGAAAAATTAGACACATAGATAAGCAA----AAAGAAA-AGAGACCACCCATAATC---TACCACTGTTAATATTCTAGTGTTTACTTCTAAATATTTCACTCCAAAATAA-----TTTGACAACTGTATAAGAAGTAAGATGAAACAAAGTAAGCTTGCTTGCTTTTCAGTCACTCAGTTTAA---AGT-TGCTAGTCAACATTCCCTGGCACACATACA--AATACACATAC-AAAGTCTACATTCACCCATCCAATTCAAGACACATGCCTA
>gene=chr20_185294-186294; species=equCab
TAATAT----CTTATAAATGATCTTTAAATGGCTTTCATTTCTTAGAAATATTCTCTGAAATCTACTTAAAAGGTTATCTTTCCAAACTTTTAGACAGGCCAAATCCAGGCAAGAAATAGGATTACTAATTCCCTC-TATAAAGACT----GAGGGAGTCAAGGCAAGATTCTTTTGCTGATCTTTGTTTAGGAG---AAGGAAGCCAAATTAACATTTCATGCTAGAAAAATCAGACACACAGATAAACAATAAGAAGGAAA-AAAAACCGCC----------TTTCTCTGTTAACATTGTGGTGTTTACTTCAAAATATTCTGCTCCAAAATAATTTATTTTAACAATTGGGTAAGAGATAAGAAGATGTAAAATGAGCTTGCTTGCTTTTCATCCACTCAGTGTCA---AGTCTGCTAGTCGACACTCTCTGGCACACACACACTCATACACACAC-GAAGTCTACATTGATCCCTCCAATTCAAGAAAAAAGCCTG
>gene=chr20_185294-186294; species=gorGor
TAATATCTTACTTATAAATAGACTTTAAGTATGTTTCATTTCTGAGAAATGTTCTCTGAATTCTACTTAAGATGTTATCTTTCCAAACTGCTGGATGGGC-GAATCCAGGCAAGA-ATGGGATTGCAAATTCCCTTGC--------------------------------------------------------------------------------------------------------------------------------------------------------------------------------------------------------------------------------------------------------------------------------------------------------------------------------------------------------------------------
>gene=chr20_185294-186294; species=panTro
--------------------------------------------------------------------------------------------------------------------------------------------------------------------------------------------------------------------------------------------------------------------------------------------------------------------------------------------------------------------------------------------------------------------------------------------------------------------------------------------------------------------
>gene=chr20_185294-186294; species=papHam
TAATATCTTACTTATAAATAGACTTTAAGTGTGTTTCATTTCTGAGAAATGTTCTCTGAATTCTACTTAAGATGCTATCTTTCCAAACTGCTGGACGGGCTGAATCCAGGCAAGAAATGGGATTGCAAATTCCCTTGTACAAAGACTTGGTGGGTGAGTCAAAGCAAGATTCCTTTGCCATTCTTTGTTTAGAGGTGAGAGGAAGGTTAACTAGCATTTTATGCTATAAAACTCAGACACAAAGATAAGCAAAAAGAATAAAACAGAAGCCACTCATTATTTCAATTCTCTGTTAACACTTTGATGTTCACTTCTAAATATGCTTCCCCAAACTAATTTCTTTTCACAACTGGGTAGGAGATAAGATACAGCAAAGTGAGCTTGCTTGCTGTACATCCACTCAGTTTAAAATGGTCTTCCAGTTGACACTCCCTGATACATGCACAGTCATGCACACACAAAAGTCTGCACTCATCCCTCAACCTCAAGAAAGAGACCTG
>gene=chr20_185294-186294; species=ponAbe
TAATATCTTACTTATAAATAGACTTTAAGTATGTTTCATTTCTGAGAAATGTTCTCTGAATTCTACTTAAGATGTTATCTTTCCAAACTGCTGGACAGGCTGAATCCAGGCAAGAAATGGGATTGCAAATTCCCTTGTACAAAGACTTGATGGGTGAGTCAAAGCAAGATTCCCTTGCCATTCTTTGTTTAGAGGTGAGAGGAAGGTTAACTAGCATTTTATGCTATAAAAATCAGACACAAAGATAAGCAAAAAGAATAAAACAGAAGCCACTCATTATTTCAGCTCTCTGTTAACACTTTGATGTTCACTTCTAAATATGCTTCCTCAAAGTAATTTCTTTTCACAACTGGGTAGCAGATAAGATAAAGCAAAGTGAGCTTGCTTGCTTTTCATCCACTCAGTTTAAAATAGTCTTCCAGTTGACACTCCCTGATACATGCACACTCATGCACACACAAAAGTCTGCACTCATCTGTTAACCTCAAGAAAGAGACCTG
>gene=chr20_185294-186294; species=rheMac
TAATATCTTACTTATAAATAGACTTTAAGTATGTTTCATTTCTGAGAAATGTTCTCTGAATTCTACTTAAGATGCTATCTTTCCAAACTGCTGGACGGGCTGAATCCAGGCAAGAAATGGGATTGCAAATTCCCTTGTACAAAGACTTGGTGGGTGAGTCAAAGCAAGATTCCTTTGCCATTCTTTGTTTAGAGGTGAGAGGAAGGTTAACTAGCATTTTATGCTATAAAACTCAGACACAAAGATAAGCAAAAAGAATAAAACAGAAGCCACTCATTATTTCAATTCTCTGTTAACACTTTGATGTTCACTTCTAAATATGCTTCCCCAAACTAATTTCTTTTCACAACTGGGTAGGAGATAAGATACAGCAAAGTGAGCTTGCTTGCTTTTCATCCACTCAGTTTAAAATAGTCTTCCAGTTGACACTCCCTGATACATGCACAGTCATGCACACACAAAAGTCTGCACTCATCCCTCAACCTCCAGAAAGAGACCTG
>gene=chr20_186246-187246; species=hg19
caaacctctgtgacacaagttttcctatgtaaccaaccttcttatgtcctcccaaacctaaaacaaaagttaaaaaaaaaAAAAAGACCCAATTGGAGTTGCAATTTGCTCTTTCCCATTCTACTGCATTTCTGAAACCCAAAGTGTACAAAGAATGTGTCTTATGTTTTATGAAATGTACATTTGGGCCCCCATTTTTTTATTTGTATAACAATTGTAAAACACTATCTAAAGGCATAAAATGGCTAGGATGAGAATTACTATTGGTTCATAATTATATTTGCTTAATTACTGAAGATGTAACTGTACTCGCTTTAAGTATGCCATTTGACTATTGCCCTTCTTTTTGTCCAGAGCCATCAAAAGATTAAAGTATTTGAAATGAATAATGTAATGGTTTTGTCTTCCTGCTACAGTGTGTTTCAGGTTATTTTCTAAAATCATAATGAACCCTGTTTTTTTGTTGTTTTTATTATTTTTTGATAAGTAAATAATGCCAC
>gene=chr20_186246-187246; species=bosTau
------------------------------------------------------------------------------------------------------------------------------------------------------------------------------------------------------------------------------------------------------------------------------------------------------------------ca-------cacacaCCCCATTTAACTATTGTTCTCCTTCCATC-CAGAGCTATTGAAGGATTAAACTATTTTAAATACACAATGTCATGGTTTTGTCTCCACGCTACAGTGGGTTTCAGGTTATTTCATTAAATCAAAATGAATCAAGTTTGA--TTTGTTTTTCTTATGTATTGATAGTTAAGCAATACCAT
>gene=chr20_186246-187246; species=calJac
---atccccgtgacacaagttcacctatgtaacaaaccttcatacatactcccaaacctcaaataaaagtaaaaaaaCGACAAAGGACCCAATTGGAATTGCAATTTGCTCCTTCTCATTCTACTGCATTTCTGAAATGCGAAGTGTACAAAGAATGTGTCTTCTATTTTATGAAATGTACATTTGGGCCCCTATTTTTTTATTTGGAAAACAAGTGTAAAACACTACATAAAGGCATGAAATATCTATGGTGAAAATTAATATTGGTTCACAATTATATCTGGTTAATGACTAAAGATGTAACTGTATTCACCTTAAGTGTGCCATTTGACTATCGTATTCCTTTTTGTCCAGAGCCATTAAAAGATTAAAGTATTTGAAATAAACAATGTCATGGTCTTGTCTTCATGCTATAGTATGTTTCAGATTATTTTCTAAAATCAAAATGAACTTCAATTTATTTTTGTTTTTGTTA-TTTTTGATAAGTAAATAATGCCAC
>gene=chr20_186246-187246; species=canFam
-------------------------------------------------------------------------------------GACCCAACTGAGGTTGCAATTCGCTCCTTCTCATTCCACTGTACTCTTGAGAC-CTAAGTACACTAGGAATGTATC--ATATTTTATGAAATGTACATTTGGACTTTTATGTGTGTGTTTGGACAATAATTGTAAAACACTACACAAAAGTAACAAATGTCTCATGTGATAATTAGTATTGGCTCATAACTGTATTTGCTTAAATACTAAAGATGTAAGTGAAGTAGCTTTAAATATGCCATTTAACTATTGTCCTCCTTTTTCCCCAGAGCAACTAAAAGAGTAAACGAT--------------GTCATGGTTTTATCATCTTGCTGCA--GTATTTCAGATCATTTTATAAAATCAAAATGAATCTGGTTTTA--TTTGGTTTTGTTATTTTTTGATATTTAAATAATAGTAT
>gene=chr20_186246-187246; species=equCab
-------------------------------------------------------------------------------------GACCCAATTAGAGTTGCAATTTGCTCCTTCTCATTCCACAGGGTTCCTGAGAC-CCAAGTATACTAAGAATGCATCTTATATTTTATGAAATGCACATTTGGACTTCTATTTTTCAGTTTGG-CAAAAATTGTACAACATTACATAAAAGCAAAAAGTGTCTAGGGTGATAATTAGTATTGGCTCACAATCATTTTTTCTTAAACACTAACGATGTAAATTAAGTAGCTTTAAGTGTGCCATTTGACTCTTGCTCTCCTTCTCCTTCAGAGCTATTAAAAGAGTAAAGTATTTGAAATAAAC---GTCATTGTTCTGTCTATTTGCTGCAATGTGCTTCAGATCATTTTATAAAATCAAAATGAATCTGGTTTTA--TTTGCTTTTGTTATTTTTTGGTAGTTAAATAATACCAT
>gene=chr20_186246-187246; species=gorGor
caaacctctgtgacacaagttttcctatgtaaccaagcttcttatgtcctcccaaacctaaaa-aaaagttaaaaaaaaaaaA--GACCCAATTGGAGTTGCAATTTGCTCTTTCCCATTCTACTGCATTTCTGAAACCCAAAGTGTACAAAGAATGTGTCTTATATTTTATGAAATGTACATTTGGGCCCCCATTTTTTTATTTGTATAACAATTGTAAAACACTATCTAAAGGCATAAAATGGCTAGGATGAGAATTACTATTGGTCCACAATTATATTTGCTTAATTACTAAAGATGTAACTGTATTCGCTTTAAGTATGCCATTTGACTATTGCCCTCCTTTTTGTCCAGAGCCATCAAAAGATTAAAGTATTTGAAATGAACAATGTAATGGTTTTGTCTTCCTGCTACGGTGCGTTTCAGGTTATTTTCTAAAATCATAATGAACCCTGTTTTTTT--------------------------------------
>gene=chr20_186246-187246; species=panTro
--------------------------------------------------------------------------------------------------------------------------------------------------------------------------------------------------------------------------------------------------------------------------------------------------------------------------------------------------------------------------------------------------------------------------------------------------------------------------------------------------------------------
>gene=chr20_186246-187246; species=papHam
cacacctctgtgacactagttttcctatgtaaccaatcttcatatgtcctcccaaacctaaaataaaagttaaaaaaaaaaaAAAGACCCAATTGGAGTTGCAATTTGCTCTTTCCCATTCTACTGCATTTCTGAAACTCAAAGGGTACAAAGAATGTGTCTTGTGTTTTATGAAATGTACATTTGGACCTCC--TTTTTTTTTTGGATAACAATCGTAAAACACTACCTAAAGGCATAAAATGGCTAGGGTGAGAATTAATATTGGTTCATAATTATATTTGCTTAATTACTAAAAATGTACCTGTATTCGCTTTAAGTATACCATTTGACTATTGCCCTCCTTTTTGTCCAGAGCCATTAAAAGATTAAAATATTTGAAATGAACAATGTAATGGTTTTGTCTTCATGCTACAGCGTGTTTCAGGTTATTTCCTAAAATCAAAATGAATCCCGttttatttttgtttttattattttttgataaataaataatGCCAT
>gene=chr20_186246-187246; species=ponAbe
caaacctctgtgacacaagttttcctatgtaaccaaccttcttatgtcctcccaaacctaaaacaaaagttaaaaaaaaaAAAAAGACCCAATTGGAGTTGCAATTTTCTCTTTCCCATTCTACTGCATTTCTGAAACCCAAAGTGTACAAAGAATGTGTCTTACATTTTACGGAATGTGCATTTGGGCCCCCATTTTTTTATTTGTATAACAATTGTAAAACACTACCTAAAGGCATAAAATGGCTAGGGTGAGAATTACTACTGGTTCACAATTATATTTGCTTAATTACTAAAGATGTAACTGTATTCGCTTTAAGTATGCCATTTGACTATTGCCCTCCTTTTTGTCCAGAGCCATCAAAAGATTAAAGCATTTGAAATGAACAATGTAATGGTTTTGTCTTCATGCTACAGTGTGTTTCAGGTTATTTTCTAAAATCATAATGAACCTCattttatttttgtttttattattttttGATAAGTAACTAATGCCAA
>gene=chr20_186246-187246; species=rheMac
cacacctctgtgacactagttttcctatgtaaccaatcttcatatgtcctcccaaacctacaataaaatttaaaaaaaaaAAAAAGACCCAATTGGAGTTGCAATTTGCTCTTTCCCATTCTACTGCATTTCTGAAACTCAAAGTGTACAAAGAATGTGTCTTGTGTTTTATGAAATGTACATTTGGACCTCC-TTTTTTTATTTGGATAACAATCGTAAAACACTACCTAAAGGCATAAAATGGCTAGGGTGAGAATTAATATTGGTTCATAGTTATATTTGCTTAATTACTAAAAATGTACCTGTATTCGCTTTAAGTATACCATTTGACTATTGCCCTCCTTTTTGTCCAGAGCCATTAAAAGATTAAAATATTTGAAATGAACAATGTAATGGTTTTGTCTTCATGCTACAGCGTGTTTCAGGTTATTTCCTAAAATTAAAATGAATCCCGttttatttttgtttttattattttttGATAAGTAAATAATGCCAT
>gene=chr20_186381-187381; species=hg19
GACCCAATTGGAGTTGCAATTTGCTCTTTCCCATTCTACTGCATTTCTGAAACCCAAAGTGTACAAAGAATGTGTCTTATGTTTTATGAAATGTACATTTGGGCCCCCATTTTTTTATTTGTATAACAATTGTAAAACACTATCTAAAGGCATAAAATGGCTAGGATGAGAATTACTATTGGTTCATAATTATATTTGCTTAATTACTGAAGATGTAACTGTACTCGCTTTAAGTATGCCATTTGACTATTGCCCTTCTTTTTGTCCAGAGCCATCAAAAGATTAAAGTATTTGAAATGAATAATGTAATGGTTTTGTCTTCCTGCTACAGTGTGTTTCAGGTTATTTTCTAAAATCATAATGAACCCTGTTTTTTTGTTGTTTTTATTATTTTTTGATAAGTAAATAATGCCACGATTGGTAGATCTAAAACTGAAGAAGGAGACCCTATGGCCTCAATCCAGAATGCCATAGCATGCTAAAATGAGAACTTCCTCCAG
>gene=chr20_186381-187381; species=bosTau
-----------------------------------------------------------------------------------------------------------------------------------------------------------------------------------------------------------------------------ca-------cacacaCCCCATTTAACTATTGTTCTCCTTCCATC-CAGAGCTATTGAAGGATTAAACTATTTTAAATACACAATGTCATGGTTTTGTCTCCACGCTACAGTGGGTTTCAGGTTATTTCATTAAATCAAAATGAATCAAGTTTGA--TTTGTTTTTCTTATGTATTGATAGTTAAGCAATACCATGATAGGTGGATCTAAAATAGAAAAGATAGCACCT-TGGCCTTGATGCAGAATTCCATAGCGTAACAAAGTAAGAATTTTCTCCAA
>gene=chr20_186381-187381; species=calJac
GACCCAATTGGAATTGCAATTTGCTCCTTCTCATTCTACTGCATTTCTGAAATGCGAAGTGTACAAAGAATGTGTCTTCTATTTTATGAAATGTACATTTGGGCCCCTATTTTTTTATTTGGAAAACAAGTGTAAAACACTACATAAAGGCATGAAATATCTATGGTGAAAATTAATATTGGTTCACAATTATATCTGGTTAATGACTAAAGATGTAACTGTATTCACCTTAAGTGTGCCATTTGACTATCGTATTCCTTTTTGTCCAGAGCCATTAAAAGATTAAAGTATTTGAAATAAACAATGTCATGGTCTTGTCTTCATGCTATAGTATGTTTCAGATTATTTTCTAAAATCAAAATGAACTTCAATTTATTTTTGTTTTTGTTA-TTTTTGATAAGTAAATAATGCCACGATAGGTAGAACTAAAA--------------------------------------------------------------------
>gene=chr20_186381-187381; species=canFam
GACCCAACTGAGGTTGCAATTCGCTCCTTCTCATTCCACTGTACTCTTGAGAC-CTAAGTACACTAGGAATGTATC--ATATTTTATGAAATGTACATTTGGACTTTTATGTGTGTGTTTGGACAATAATTGTAAAACACTACACAAAAGTAACAAATGTCTCATGTGATAATTAGTATTGGCTCATAACTGTATTTGCTTAAATACTAAAGATGTAAGTGAAGTAGCTTTAAATATGCCATTTAACTATTGTCCTCCTTTTTCCCCAGAGCAACTAAAAGAGTAAACGAT--------------GTCATGGTTTTATCATCTTGCTGCA--GTATTTCAGATCATTTTATAAAATCAAAATGAATCTGGTTTTA--TTTGGTTTTGTTATTTTTTGATATTTAAATAATAGTATGAAAGGTAGATCTAAAATAGAAGAGATAGCACCTGCGGATTTGATGCAGCATTCTATAACATGCCAAAGTGAAGATTTTCTCCAG
>gene=chr20_186381-187381; species=equCab
GACCCAATTAGAGTTGCAATTTGCTCCTTCTCATTCCACAGGGTTCCTGAGAC-CCAAGTATACTAAGAATGCATCTTATATTTTATGAAATGCACATTTGGACTTCTATTTTTCAGTTTGG-CAAAAATTGTACAACATTACATAAAAGCAAAAAGTGTCTAGGGTGATAATTAGTATTGGCTCACAATCATTTTTTCTTAAACACTAACGATGTAAATTAAGTAGCTTTAAGTGTGCCATTTGACTCTTGCTCTCCTTCTCCTTCAGAGCTATTAAAAGAGTAAAGTATTTGAAATAAAC---GTCATTGTTCTGTCTATTTGCTGCAATGTGCTTCAGATCATTTTATAAAATCAAAATGAATCTGGTTTTA--TTTGCTTTTGTTATTTTTTGGTAGTTAAATAATACCATGATAAGTGGACCTATAATAGAAGAGGTAGCCGCTGTGGCCTCGATGCAGCATTCTATAGCATGCCAAAATGAGCATTTTCTCCAG
>gene=chr20_186381-187381; species=gorGor
GACCCAATTGGAGTTGCAATTTGCTCTTTCCCATTCTACTGCATTTCTGAAACCCAAAGTGTACAAAGAATGTGTCTTATATTTTATGAAATGTACATTTGGGCCCCCATTTTTTTATTTGTATAACAATTGTAAAACACTATCTAAAGGCATAAAATGGCTAGGATGAGAATTACTATTGGTCCACAATTATATTTGCTTAATTACTAAAGATGTAACTGTATTCGCTTTAAGTATGCCATTTGACTATTGCCCTCCTTTTTGTCCAGAGCCATCAAAAGATTAAAGTATTTGAAATGAACAATGTAATGGTTTTGTCTTCCTGCTACGGTGCGTTTCAGGTTATTTTCTAAAATCATAATGAACCCTGTTTTTTT-------------------------------------------------------TTGAAGAAGCAGACCCTATGGCCTCAATCCAGAATGCCATAGCATGCTAAAATGAGAACTTTCTCCGG
>gene=chr20_186381-187381; species=panTro
--------------------------------------------------------------------------------------------------------------------------------------------------------------------------------------------------------------------------------------------------------------------------------------------------------------------------------------------------------------------------------------------------------------------------------------------------------------------------------------------------------------------
>gene=chr20_186381-187381; species=papHam
GACCCAATTGGAGTTGCAATTTGCTCTTTCCCATTCTACTGCATTTCTGAAACTCAAAGGGTACAAAGAATGTGTCTTGTGTTTTATGAAATGTACATTTGGACCTCC--TTTTTTTTTTGGATAACAATCGTAAAACACTACCTAAAGGCATAAAATGGCTAGGGTGAGAATTAATATTGGTTCATAATTATATTTGCTTAATTACTAAAAATGTACCTGTATTCGCTTTAAGTATACCATTTGACTATTGCCCTCCTTTTTGTCCAGAGCCATTAAAAGATTAAAATATTTGAAATGAACAATGTAATGGTTTTGTCTTCATGCTACAGCGTGTTTCAGGTTATTTCCTAAAATCAAAATGAATCCCGttttatttttgtttttattattttttgataaataaataatGCCATGATAGGTAGATGTAAAACAGAAGAAGCAGACCCTATGGCCTCAATCCGGAATGCCATAACATGCTAAAATGAGAACTTTCTCCAG
>gene=chr20_186381-187381; species=ponAbe
GACCCAATTGGAGTTGCAATTTTCTCTTTCCCATTCTACTGCATTTCTGAAACCCAAAGTGTACAAAGAATGTGTCTTACATTTTACGGAATGTGCATTTGGGCCCCCATTTTTTTATTTGTATAACAATTGTAAAACACTACCTAAAGGCATAAAATGGCTAGGGTGAGAATTACTACTGGTTCACAATTATATTTGCTTAATTACTAAAGATGTAACTGTATTCGCTTTAAGTATGCCATTTGACTATTGCCCTCCTTTTTGTCCAGAGCCATCAAAAGATTAAAGCATTTGAAATGAACAATGTAATGGTTTTGTCTTCATGCTACAGTGTGTTTCAGGTTATTTTCTAAAATCATAATGAACCTCattttatttttgtttttattattttttGATAAGTAACTAATGCCAAGATAGGTAGATCTAAAATAGAAGAAGCAGACCCTATGGCCTCAATCCAGAATGCCATAGCATGCTACAATGAGAACTTTCTCCAG
>gene=chr20_186381-187381; species=rheMac
GACCCAATTGGAGTTGCAATTTGCTCTTTCCCATTCTACTGCATTTCTGAAACTCAAAGTGTACAAAGAATGTGTCTTGTGTTTTATGAAATGTACATTTGGACCTCC-TTTTTTTATTTGGATAACAATCGTAAAACACTACCTAAAGGCATAAAATGGCTAGGGTGAGAATTAATATTGGTTCATAGTTATATTTGCTTAATTACTAAAAATGTACCTGTATTCGCTTTAAGTATACCATTTGACTATTGCCCTCCTTTTTGTCCAGAGCCATTAAAAGATTAAAATATTTGAAATGAACAATGTAATGGTTTTGTCTTCATGCTACAGCGTGTTTCAGGTTATTTCCTAAAATTAAAATGAATCCCGttttatttttgtttttattattttttGATAAGTAAATAATGCCATGATAGGCAGATCTAAAACAGAAGAAGCAGACCCTATGGCCTCAATCCAGAATGCCATAACATGCTAAAATGAGAACTTTCTCCAG
>gene=chr20_187154-188154; species=hg19
TTTGATAAGTAAATAATGCCACGATTGGTAGATCTAAAACTGAAGAAGGAGACCCTATGGCCTCAATCCAGAATGCCATAGCATGCTAAAATGAGAACTTCCTCCAGGTGTGTATGTGTGTGTTCAGGGCCACCTATGTATGCCCGATACGTCCAGTCTTCGTTGATGAAAATTGTTAGAGGTCAGTATTACAGAAGATAAAACAGAAAGGCCATATGTTAATAATGAGAAATAAGTGGTTAATTCATAATTAGTGAATCTGGTTTCAGCACTTTGGCCTTCGAGGTGGTCAAAACAGGTCTCCAATATGAACTAAGGATTGAAAAGattaaaattatttttttaacaaaaattaaGCTCAAAGAGTCTTGGATGCTTCAGATTGACTCTGCTTCTGGCATAACTTGAATAGAAAATCATATAAGGGTCTATGATGGGCACCATGCCCAGAGCTAGTTGGTTTAAATGTCATTCTATTTTGGACCCTAAAGATAAACATG
>gene=chr20_187154-188154; species=bosTau
ATTGATAGTTAAGCAATACCATGATAGGTGGATCTAAAATAGAAAAGATAGCACCT-TGGCCTTGATGCAGAATTCCATAGCGTAACAAAGTAAGAATTTTCTCCAAGGGGGTGTGTGTGTGT------CTGCCCATGTCTGCCTGACATTTA-----CTGGCTGATGAAAGTTGCC------------------AGAGTAAAGAGAAAGATCATAGATT------------------------------------------------------------------------------------------------------------------------------------------------AGTCTTGGGTGACTTAGATTAACTTTGTTTATAGTATGATTTGAAGAGAAAATCACATACAGGTCCATGACAGGTACTATGCCCAGGGTTAGTTTCTCTAAATAATTCTGTATTTTGGACTCTAAATAAAAACATG
>gene=chr20_187154-188154; species=calJac
TTTGATAAGTAAATAATGCCACGATAGGTAGAACTAAAA-----------------------------------------------------------------------------------------------------------------------------------------------------------------------------------------------------------------------------------------------------------------------------------------------------------------------------------------------------------------------------------------------------------------------------------------------------------------------------
>gene=chr20_187154-188154; species=canFam
TTTGATATTTAAATAATAGTATGAAAGGTAGATCTAAAATAGAAGAGATAGCACCTGCGGATTTGATGCAGCATTCTATAACATGCCAAAGTGAAGATTTTCTCCAG----------------------CTACCCATGTCTGCCTGATTCTTCCAGTCTTTATTGATGAAAATTGTC--AGGTCAGAGGAATACAAGATAAAAGAAAAAGATCATATGTTAGTAATGATAAATAAATGA-TAATCTATAATTACGGAAACTGTTTTCATCAGAATGGCCTTCAAAA----CAGACCAGATCTCTAGTAATAATTAAGGACTGAAAAACTTAAAGTGATTTTTTTTT-----TTTAAGTTCAAAGAGTATTAGATGGCTCGGATTGACTCTGATTCTGGTAGGACTTGAAGAGAAAGTCACATGCAGGTCCATGAGGATTACAGCACCTAGGGATGGATGGCCCAAATATCCTTTTATTTTGAATTCTAAAGA-AAACATG
>gene=chr20_187154-188154; species=equCab
TTTGGTAGTTAAATAATACCATGATAAGTGGACCTATAATAGAAGAGGTAGCCGCTGTGGCCTCGATGCAGCATTCTATAGCATGCCAAAATGAGCATTTTCTCCAGGCACATCTGTGTGTAT--AGGGCTGCCCATATCTGCCTGATACTTCCAGTCTTTGTTGATGCAAATTGCCAGAGGTCAGTAGTACACAAGATAAAAGAGAAAAATCATATGTTTTTAATGAGAAATAAATGGTTAATTCACAGTTAGTGAATGTGGTTTCAGCAAATTGACCTTAGAGATCGTCCGAACAGGTCTCCAG-------TAAGGACTGAAAAACTTAAAGTGATTTTTTTTG---AAGTTAAGCTCAAAGAGTCTTGGGTGACTCAGATTGACTCTGTTTCTGGTAGGAGTTAAAGAGAAAATTATGTATAGGTCCATGATGGT-----------AGGCTGGTTGGTCTAAATATCCTAGTACTTTGGACTTTAAAGATAAATACG
>gene=chr20_187154-188154; species=gorGor
---------------------------------------TTGAAGAAGCAGACCCTATGGCCTCAATCCAGAATGCCATAGCATGCTAAAATGAGAACTTTCTCCGGGTGTGTATGTGTGCGTTCAGGGCCACCTACGTATGCCCGATACGTCCGGTCTTCGTTGATGAAAACTGTTAGAGGTCAGTATTACAGAAGATAAAACAGAAAGGCCATATGTTAATAACGAGAAATAAGTGGTTAATTCATAATTAGTGAATCTGGTTTCAGCACTCTGGCCTTCGAGGTGGTCAAAACAGGTCTCCAATATGAACTAAGGATTGAAAAGattaaaatta-ttttttaacaaaaattaaGCTCAAAGAGTCTTGGATGATTCAGATTGACTCTGCTTCTGGCATAACTTGAATAGAAAATCATATAAGGGTCTATGATGGGCACCATGCCCAGAGCTAGTTGGTTTAAATGTCATTCTATTTTGGACCGTAAAGATAAAC-TG
>gene=chr20_187154-188154; species=panTro
-----------------------------------------------------------------------------------------------------------------------------------------------------------------------------------------------------------------------------------------------------------------------------------------------------------------------------------------------------------------------CAAAGAGTCTTGGATGATTCAGATTGACTCTGCTTCTGGCATAACTTGAATAGAAAATCATATAAGGGTCTATGATGGGCACCATGCCCAGAGCTAGTTGGTTTAAATGTCATTCTATTTTGGACCCTGAAGATAAACATG
>gene=chr20_187154-188154; species=papHam
tttgataaataaataatGCCATGATAGGTAGATGTAAAACAGAAGAAGCAGACCCTATGGCCTCAATCCGGAATGCCATAACATGCTAAAATGAGAACTTTCTCCAGGTGTGTATGTGTGTGTTCAAGGCCTCCTACGTATGCCTGATACGTCCAGTCTTCGTTGATGAAAATTGTTAGAGGCCATTATTATATAAGGTAAAACAGAAAGGCCATACGTTAATAATGAGAAATAAATGGTTAATTCATAATTAGTGAATCTGGTTTCAGCACACTGGCCTTAAAGGTGGTCAAAACAGGTCTCCAATATGAACTAAGGATTGAAAAGattaaaat---atttttaataaaaattaaGTTCAAAGAGTCTTGGATGACTCAGATTGACTCAGCTTCTGGCATAACTTGAATAGAAAATCATATAAGGGTCTGTGATGGGCACTGTGCCCAGAGCTAGTTGGTTTAAATATCATTCTATTTTGGACCCTAAAGATAAACATG
>gene=chr20_187154-188154; species=ponAbe
tttGATAAGTAACTAATGCCAAGATAGGTAGATCTAAAATAGAAGAAGCAGACCCTATGGCCTCAATCCAGAATGCCATAGCATGCTACAATGAGAACTTTCTCCAGGTGTGTATGTGTGTGTTCAGGGCCACCTATGTATGCCTGATACGTCCAGTCTTCGTTGATGAGAATTGTTAGAGGTCAGTATTACATAAGATAAAACAGAAAGGCCATATGTTAATAATGAGAAATAAATGGTTAATTCATAATTAGTGAATCCGGTTTCAGCACATTGGCCTTCGAGGTGGTCAAAACAGGTCTCCAATATGAACTAAGGatttaaaagattaaaatt--ttttttaacaaaaattaaGCTCAAAGAGTCTTGGCTGATTCAGATTGACTCTGCTTCTGGCGTAACTTGAATAGAAAATCATATAAGGGTCTATCATGGTCACCATGCCCAGAGGTAGTTGGTTTAAATGTCATTCTATTTTGGACCCTAAAGATAAACATG
>gene=chr20_187154-188154; species=rheMac
tttGATAAGTAAATAATGCCATGATAGGCAGATCTAAAACAGAAGAAGCAGACCCTATGGCCTCAATCCAGAATGCCATAACATGCTAAAATGAGAACTTTCTCCAGGTGTGTATGTGTGTGTTCAAGGCCTCCTATGTATGCCTGATACGTCCAGTCTTCGTTGATGAAAATTGTTAGAGGTCATTATTATATAAGGTAAAACAGAAAGGCCATACGTTAATAATGAGAAATAAATGGTTAATTCATAATTAGTGAATCTGGTTTCAGCACACTGGCCTTAGAGGTGGTCAAAACAGGTCTCCAATATGAACTAAGGATTGAAAAGattaaaat---atttttaataaaaattaaGTTCAAAGAGTCTTGGATGACTCAGATTGACTCTGCTTCTGGCATAACTTGAATAGAAAATCATATAAGGGTCTGTGATGGGCACTGTGCCCGGAGCTAGTTGGTTTAAATATCATTCTATTTTGGACCCTAAGGATAAACATG
>gene=chr20_190108-191108; species=hg19
ATTTCTCTCATAAACAAATCAATGAGTTCCAGACTTTTGGTACAAATGTATGAAGACAGAAGAAATCATATTTCAGtcttaaaagcctaatcccagaagtgacacccatcacttcacattccattgccaagagcaaatcacatgaccacacagatgcaaggggAATGAGACATTGGCAACCACTTCCCAGTGACCATTATATATTATAGAAGGGGGGCATGCATGTAAGAGGAAAGTTGGTCTTCTCTGACAGAGACGTAGAATTCTACAAACATAGGGGAGGACGTTAAAAGGTGCTGAGCAGATAAAGGTCAAATGTCTGTTACAGAAGGACACAGGCACCAAAAGATAAAGagatactcctcaatttatgagggagttatgtcccaataaactcaccataaattgaaaatatcatacgtcaaaacttcatttaatacaactaacctacctaacatcatagcttagccaagcctgccttaaatgtgctcagaatattt
>gene=chr20_190108-191108; species=bosTau
--------------------------------------------------------------------------------------------------------------------------------------------------------------------------------------------------------------------------------------------------------------------------------------------------------------------------------------------------------------------------------------------------------------------------------------------------------------------------------------------------------------------
>gene=chr20_190108-191108; species=calJac
ATTTCTCTCATAAACAAATCAATGAGTTCCAG---------ACAAATGTATGAAGACAGAAGAAATCATATCTCATTCTGAaaagcctaatcccagcagtgacactcatcacttcacattccattgccaagaacaaatcatatgaccacacagatgcaaggggAATAAGACACTGGCAATCACTTCCCAGTGACAATTATATATTATGGAAGGGGAGCATGCATTTAAGAGGAAAGTTGGTCATCTCTGACAGAGATGTAGAATTCTACAAACATA-AGGAGGACGTTAAAGGGTGCTGAGCAg------------TGTCTGTTATAGGAGGCCATAGGCACCAAAAGATAAAGAGAtgttcttcaacttatgagagagttatgtcccaataaactgatgataaattgaaaataccatacatcaaaacttcatttaatacagctaacctacctagcatcatagcttggccaagcctgccttaaatgtgctcagaagatgt
>gene=chr20_190108-191108; species=canFam
-TGTTTCTTGTAAACAGATCAGTGAGATCCAGACTGTTGGTGCTAATGTATGGAaaca-aggaaatcattcctcattctcaaaaatctattcccaaaagtgacactggtctcctcatattccattggtaagaatacatcatatgattgcacagatgcaggaggactgggacattggcaaccttttccaagtgacaatTATATACTATGAAAGGCGAGGATGTATTTCAGGGGAAAGCTGGTCATAGTTGCCACAGGTATAGAGGGTTGAAAACAGA---GAGGGAGTTGAAAGATGCTGGGCTGAGAAAGGTTACACATCTATTACAGAAAGGCATACACACCAAATGATA------------------TATGAGTGAA-------------------------------------------------------------------------------------------------------------------------
>gene=chr20_190108-191108; species=equCab
GTTTCTCTCACAAGCAGATCAATGAAGTCCAGACCGTTGGTGCAAAAGTGTggaaacagacgaagtcacagctcattcttaaaagcctattcccagaagtgacaccgatgacctcacgttccattggtaagaacaaatcacatgaccacacagatgcaaggggAATGAGACATTGGCAACTGCTTCCCAGTGACAGTTATATACTATAGAAGGGGAGCATGCATTCGAGGGGAAAGTTGGTCATACCTGCCACAGGCGTAGCATTCTGAAAACAGA---GAGGGATTTGAAAGGTGTTGGGCAGACAAAGGTCAAATGTCTATTACAGAAGGGAATAGGTACCAAAAGACA-----------------------------------------------------------------------------------------------------------------------------------------------------
>gene=chr20_190108-191108; species=gorGor
--------------------------------------------------------------------------------------------------------------------------------------------------------------------------------------------------------------------------------------------------------------------------------------------------------------------------------------------------------------------------------------------------------------------------------------------------------------------------------------------------------------------
>gene=chr20_190108-191108; species=panTro
ATTTCTCTCATAAACAAATCAATGAGTTCCAGACTTTTGGTACAAATGTATGAGGACAGAAGAGATCATATTTCAGtcttaaaagcctaatcccagaagtgacacccatcacttcacattccattgccaagagcaaatcacatgaccacacagatgcaaggggaatgagacattggcaaccacttcccagtgaCCATTATATATTATAGAAGGGGGGCATGCATTTAAGAGGAAAGTTGGTCTTCTCTGACAGAGATGTAGAATTCTACAAACATAGGGGAGGATGTTAAAAGGTGCTGAGCAGATAAAGGTCAAATGTCTGTTACAGAAGGACACAGGCACCAAAAGATAAAGAGA-Actcctcaatttatgagggagttatgtcccaataaactcaccataaattgaaaatatcatacgtcaaaacttcatttaatacaactaacctacctaacatcatagcttagccaagcctgccttaaatgtgctcagaatattt
>gene=chr20_190108-191108; species=papHam
ATTTCTCTTATAAACAAATCAATGAGTTCCAGACTTTTGGTACAAATGT---AAGACAGAAGAAATCATATCTCAGtcttaaatgcctaatcccagaagtgacacccatcacttcacattccattgccaagaacaaatcacatgaccacacagatgcaaggggAATGAGACATTGGCAACCACTTCCCGGTGACCATTATATATTATGGAAGGTGAGCATGCATTTAAGAGGAAAGTTGATCATCTCCAGCAGagatgtagaattctacaaacata-gggaggacattaaaaggtgctgagcagataaaggtcaaatgtctgttacaGAAGGACATAGGCACCGAAAGATAAAGagatactccacaacttatgagggagttatgtcccaataaactcaccataaattgaaaatatcatacgtcaaaacttcatttaatacaactaacctacctaacatcatagcttagccaagcc-------------------------
>gene=chr20_190108-191108; species=ponAbe
ATTTCTCTCATAAACAAATCAATGAGTTCCAGACTTTTGGTACAAACGTATGAAGACAGAAGAAATCATATTTCAGtcttaaaagcctaatcccagaagtgacacccatcacttcacattccattgccaagaacaaatcacatgaccacacagatgcaaggggAATAAGACCCTGGCAACCACTTCCCAGTGACCATTATATATTATGGAAGGGGAGCATGCATTTAAGAGGAAAGTTGGTCTTCTCCGACAGAGATGTAGAATTCTACAAACATAGGGGAGGACGTTAAAAGGTGCTGAGCAGATAAAGGTCAAATGTCTGTTACAGAAGGACACAGGCACCAAAAGATAAAGagatactcctcaatttatgagggagttatgtcccaataaactcaccataaattgaaaatatcatacatcaaaacttcatttaatacaactaacctacctaacatcatagcttagccaagtctgccttaaatgtgctcagaatattt
>gene=chr20_190108-191108; species=rheMac
ATTTCTCTCATAAACAAATCAATG------AGACTTTTGGTACGAATGTAAGAAGacagaagaaatcatatctcagtcttaaaagcctaatcccagaagtgacacccatcacttcacattccattgccaagaacaaatcacatgaccacacagatgcaaggggAATGAGACATTGGCAACCACTTCCCAGTGACCATTATATATTATGGAAGATGAGCATGCATTTAAGAGGAAAGTTGATCATCTCCAGCAGAGATGTAGAATTCTACAAACATA-CAGAGGACGTTAAAAGGTGCTGAGCAGATAAAGGTCAAATGTCTGTTACAGAAGGACATAGGCACCGAAAGATAAAGagatactccacaacttatgagggagttatgtcccaataaactcaccataaattgaaaatatcatacgtcaaaatttcatttaatacaactaacctacctaacatcatagtttagccaagcctgccttaaatgtgctcagaatattt
>gene=chr20_190487-191487; species=hg19
atggtacaatcatagctaactgcagccccgacctcctgagctcaagcgatcctcctgcctcagtctcttgagtagctgggactacaggtgcgcatcactatgcctggctagttttttctagaggcagagtcttgctatgttcctcagactggtctcaaactcttggcctcaagtgatcctcccaccttggcttcccaaagtgctagaattacagaggtgagccacagcacctggccAAGAATAGACATTTTATATCAAAGTAATTCAAGTATCTATATGAACAAGTAATCGTGCAACTAGGTAATCAGGGCTTTGACCAATTTTGAATTACACAATTAAAGTGCTAATATGTATTGTATTATACTGTATTTGCTGTAGCAATGCAAAAACTTCATTGTTCTTTGTCCCcaaatacaactgtcacttatatttcactgtttatgctgctagtacatagctttataaattaatctatcttgtttctgacacttatacatatt
>gene=chr20_190487-191487; species=bosTau
--------------------------------------------------------------------------------------------------------------------------------------------------------------------------------------------------------------------------------------------------------------------------------------------------------------------------------------------------------------------------------------------------------------------------------------------------------------------------------------------------------------------
>gene=chr20_190487-191487; species=calJac
gtggcaaaatcatgggtaactgcgg-cccgacctcctggtctcaagcaatcctcctgtctcagtctcttgagtggctgggactaaaggtggccatcactatgcctggctcattttttctagagacggagttttgctatgtttctcagactggtctcaaactcctggcctcaggtgatcctcccaccttggcctcccaaagtgctagaattacagaggtgaaccacagcacctggccAGGAAGAGATATTTTATATCAAAGTAATTTGAGTATCTGTATGAACAAGTAATTGTGCAGCTAGGTAATCAGGGCTTTGACTAATTTTCAATTACACAATTAAAGTGCTAGTCTGTATTGTATTATACTATATTTGCTG------TGCAAAAACTTCATTGTCCTTTGTCCTCaaatagaactgtcacttatatttcactgtttgtgctgctaatacatagccttataaactaatctatcttgtttctgacactt----acatc
>gene=chr20_190487-191487; species=canFam
--------------------------------------------------------------------------------------------------------------------------------------------------------------------------------------------------------------------------------------------aaaaaaaGACATTTT-------CATTGTCCCAAAA----------CAAATAGAACTGT---TAGATA--------TTCAAC----------TT----ACTTATACTGCTATTATATAGT-------------------------------------------------------------------------------------------------------TTTATAAATTAATCTATCTTGTTTCTTGTTCTGACACACGTT
>gene=chr20_190487-191487; species=equCab
----------------------------------------------------------------------------------------------------------------------------------------------------------------------------------------------------------------------------------------------------ACATTTTGTACCAAAGTAATTCAACAGCCTAAATGAACGAGCAATTGCATGGCTAGGTAATCAGGACTCCAACTGATCTGAGATT----ACACAAAGTGCCAATGTAGATCGTATTGTACtatatttgctattacaatgca-aaagctcatcattcattgccccagaatagaactgttacgtgtgttcaactcttcatgctgctatgacatagttttataaattaatctaccttgtttctggcacttacacatgtt
>gene=chr20_190487-191487; species=gorGor
at-gtacaatcatagctaactgcagccccgacctcctgagctcaagcgatcctcctgcctcagtctcttgagtagctgggactacaggtgcgcatcactatgcctggctagttttttctagaggcagagtcttgctatgttcctcagactggtctcaaactcttggcctcaagtgatcctcccaccttggcttcccaaagtgctagaattacagaggtgagccacagcacctggccAAGAATAGACATTTTATATCAAAGTAATTCAAGTATCTATATGAACAAGTAATCGTGCAACTAGGTAATCAGGGCTTTGACCAATTTTGAATTACACAATTAAAGTGCTAATATGTATTGTATTATACTATATTTGCTGTAGCAATGCAAAAACTTCATTGTTCTTTGTCCCcaaatacaactgtcacttatatttcactgtttatgctgctagtacatagctttataaattaatctatcttgtttctgacacttatacatatt
>gene=chr20_190487-191487; species=panTro
atggtacaatcatagctaactgcagccccaacctcctgagctcaagcgatcctcctgcctcagtctcttgagtagctgggactacaggtgtgcatcactatgcctggctagttttttctagaggcagagtcttgctatgttcctcagactggtctcaaactcttggcctcaagtgatcctcccaccttggcttcccaaagtgctagaattacagaggtgagccacagcacctggccAAGAATAGACATTTTATATCAAAGTAATTCAAGTATCTATATGAACAAGTAATCGTGCAACTAGGTAATCAGGGCTTTGACCAATTTTGAATTACACAATTAAAGTGCTAATATGTATTGTATTATACTATATTTGCTGTAGCAATGCAAAAACTTCATTGTTCTTTGTCCCCAAATACAACTGTCACTTATATTTCACTGTTTATGCTGCTAGTACATAGCTTTATAAATTAATCTATCTTGTTTCTGACACTTATACATATT
>gene=chr20_190487-191487; species=papHam
atggcacaatcatcgctaactgcagccccgaccgcctgagctcaagcagtcctcctgcctcaatctcttgagtagctgggactacagttgtgcatcactatgcctggctagttttttctagag--agagtcttgctatgttcctcagactggtctcaaactcttggcctcaagtgatcctcctgtcttggcctcctgaagtgctagaattacagaggtgagccacagcacctggccAAGAATAGACATTTTATATCAAAGTAATTCAAGTATCTGTATGAACAAGTAATTGTGCAGCTAAGTAATCAGGGCTTTGAACAACTTTGAATTACACAATTAAAGTTCTAATATGTATTGTATTATACTGTATTTGCGGTAGCAATGCAAAAACTTCATTGTTCTTtgtccccaaatagaactgtcacttatatttcactgtttctgctgctagtacatagctttataagttaatctatcttttttctgacacttaaacatatt
>gene=chr20_190487-191487; species=ponAbe
atggtacaatcatagctaactgcagccccaacctcctgagctcaagtgattcttctgcctcagtctcttgagtagctgggactacaggtgcgcatcactatgcctggctagttttttctagaggcagagtcttgctatgttcctcagactggtctcaaactcttggcctcaagtgatcctcccaccttggcctcccaaagtgctagaattacagaggtgagccacagtacctggccAAGAATAGACATTTTATATCAAAGTAATTCAAGTATCTATATGAACAAGTAATCATGCAGCTGGGTAATCAGGGCTTTGACCAATTTTGAATTACACAATTAAAGTGCTAATATGTATTGTCTTATACTATATTTGCTGCAGCAATGCAAAAACTTCATTGTTCTTTATCCCcaaatagaactgtcacttatatttcactgtttatgctgctagtacatagctttataaattaatctatcttgtctctgacacttatacatatt
>gene=chr20_190487-191487; species=rheMac
atggcacaatcatagctaactgcagccccgaccgcctgagctcaagcagtcctcttccctcaatctcttgagtagctgggactacagttgcgcatcactatgcctggctagttttttctagagacagagtcttgctatgttcctcagactggtctcaaactcttggcctcaagtgatcctcctatcttggcctcctgaagtgctagaattacagaggtgagccacagcacctggccAAGAATAGACATTTTATATCAAAGTAATTCAAGTATCTGTATGAACAAGTAATCGTGCAGCTAAGTAATCAGGGCTTTGAACAACTTTGAATTACACAATGAAAGTTCTAATACGTATTGTATTATACTGTATTTGCTGTAGCAATGCAAAAACTTCATTGTTCTTTGTCCCCAAATAGAACTGTCACTTATATTTCACTGTTTATGCTGCTAGTACATAGCTTTATAAGTTAATCTATCTTGTTTCTGACACTTAAACATATT
>gene=chr20_191423-192423; species=hg19
GCACGCTGCACAATCTTAGCTGATGAGATAAGAAGTCTCTCCTAAGGCTTTACTCGCTGGACCATGGCAGAAATGTGGACAAGAGTGGTTGCAGAACATGCTGTGCCTGGGGCAAGGACCCTCTAATAGAACTAGAAGAGATAAGTCACAGGTACAAGGAGTGTGCAATCGGTCTGTTCAGCCACAGTTGCTATTAGAGGCCCCTGAAGAATTTGTTGTACTTTCCACGCTAGGCTACCTCGATCACAGAAATCAGCCTAGAGTCATATAACCCAAAGGGGGAGCTGACATTGCTGCTAAGCCCTCCTCCTGAGGGCCTTTTATCATCTCGTCCTGTAACCTACCTTTGCCAAGACAATTCCTTCAATCTTTGCTTTGTTTCAGGGAACAGTAATCCTACTAAGACTCTAACAGTAGGGACGAGAGAAAGGGATGGAACAAAGGAGTGAGGCAAGGAGGCATCAGATGAAAGTGAGCTAATAATCTGTTGGCACCCATCA
>gene=chr20_191423-192423; species=bosTau
--------------------------------------------------------------------------------------------------------------------------------------------------------------------------------------------------------------------------------------------------------------------------------------------------------------------------------------------------------------------------------------------------------------------------------------------------------------------------------------------------------------------
>gene=chr20_191423-192423; species=calJac
GCATGTTGTACTACGTTAGCTGATGAGATAAGACGCCTCTCCCAAGGCTTTACTCTCTGGACCATGGCAGAAGTTTGGACGAGAGTGGTTGCAGAACATGTTATGCCTGGGGCAAGGACCCTCTAGCAGAACTAGAAGAGATAAGTCACAGGTACACGGAGTGTG-------------CAGCCAGAGGGGCTATTAGAGCCTCCTGAAGAATTTGTTGTACTTTCCACTCTCGGCTACCTC-----------CCGCCCTAGACTCGTATAACCTAGTTGAGGAGCTGACCTTGCTGCTAAGCCCTCCTCCTGAGGGCCTTTTATCGTCCCATCCTGTCACCTGCCTTTGCCAAGACAATTTCTTCATTCTTTGCTTTGTTTCAGGGAACAATA--TCTACTAAGGCTCTAACAATAGGGACAGGAGAAAGGGATGGAATAAAGGAGTGAGGCAGGGAGGCATCAAAGGAAAGTgagctaataatttgtgggcacccatcc
>gene=chr20_191423-192423; species=canFam
TCATGCTACACTGTCTTCACTGG-GAGACTAGAAATCTCTCCTAAGGCTTTACTTTCTGAACCATGGCAGAAGTATGTACACAAATGGTTCCAGATCATGCTGTCCCTAGGGTGAGGACCCATTAGTATGACCAGGAGAGATAAGTCACAGGTACAAAGAGTTTGGGATCTGTCTGCCCAGACAGAGGGGTTATTGGAGGCCCCTGAAGAGTCCATTGTACTTCCCACACTGGACTACCTTGATGCCTGAAATCACTCT--ACTCATGTGACCTAAATGAGGAACGGA-CTTGCT---AAGCTCTC---CTTAAGGTCTTTTATCTTCTAGTCCTTTAGCCTGCTCTTTCT-ACACAAT----TTATTCCTCATTTTATTTCATTGGACAATACCTCTACTAGGCTTCTAACAATAAGGACAGGAGAAAGGGAAGG-AT---AAAAGGAGTCTAGGTGGCATCAAGCAGTAGTGAGCAAATATTCTGTGGACACCAACCA
>gene=chr20_191423-192423; species=equCab
GCATGACGCTCTGTCTTCACTGG-AGGATTAGAAATCTCTCCCAAGGCTTTGCTCCCTGGACCATGGCAGAACTGTGGAAATGAGTGGTTGCAGATCATGCTGTGCCTGCGGTGAGGGCTCATTAGTAGGACTAGGAGAGATAAGTCACAGGTACAAGGAGTTTGGAATCTGTCTGCCCAGACAGATGGGTTATTAGAGGCTTCTGAAGAGTTTATTGTCCTTTCCACACTGGACTAGCTTGATCACTAAAATCACCCTAGAGTCTTCCAAC------AAGGAACTGACCTTGCCACTAAACTCTCCTTCTTTTGGTCTTTTATCTTCTAGTCCATTAATCTGCCTTTTCTAGGACTATTTCTTTATTCCTCATTTTGTTTCA-GGGACGATAACCCTGCTAGGACTCTAACAATAGGGACAAGAGAACGGGAGGGAATAGAAGAAGAAGACAAGGTGGCATCGAGTGGAGGTgagctaacattctgtgagcacccacca
>gene=chr20_191423-192423; species=gorGor
GCACGCTGCACAATCTCAGCTGATGAGATAAGAAGTCTCTCCTAAGGCTTTACTCTCTGGACC-TGGCAGAAATGTGGACAAGAGTGGTTGCAGAACATGCTGTGCCTGGGGCAAGGACCCTCTAATAGAACTAGAAGAGATAAGTCACAGGTACAAGGAGTGTGCAATC-GTCTGTTCAGCCACAGTTGCTATTAGAGGCCCCTGGAGAATTTGTTGTACTTTCCGCTCTAGGCTACCTGGATCACAGAAATCAGCCTAGAGTCATATAACCCAAAGGAGGAGCTGACATTGCTGCTAAGCCCTCCTCCTGAGGGCCTTTTATCATCTCGTCCTGTAACCCACCTTTGCCAGGACAATTCCTTCAATCTTTGCTTTGTTTCAGGGAACAATAATCCTACTAAGACTCTAACAGTAGGGACAGGAGAAAGGGATGGAACAAAGGAGTGAGGCAAGGAGGCATCAAATGAAAGTGAGCTAATAATCTGTTGGCACCCATCA
>gene=chr20_191423-192423; species=panTro
GCACGCTGCACAATCTTAGCTGATGAGATAAGAAGTCTCTCCTAAGGCTTTACTCTCTGGACCATGGCAGAAATACGGACAAGAGTGGTTGCAGAACATGCTGTGCCTGGGGCAAGGACCCTCTAATAGAACTAGAAGAGATAAGTCACAGGTACAAGGAGTGTGCAATCGTTCTGTTCAGCCACAGTTGCTATTAGAGGCCCCTGAAGAATTTGTTGTACTTTCCACTCTAGGCTACCTCGATCACAGAAATCAGCCTAGAGTCATATAACCCAAAGGGGGAGCTGACATTGCTGCTAAGCCCTCCTCCTGAGGGCCTTTTATCATCTCATCCTGTAACCTACCTTTGCCAAGACAATTCCTTCAATCTTTGCTTTGTTTCAGGGAACAGTAATCCTACTAAGACTCTAACAGTAGGGACGGGAGAAAGGGATGGAACAAAGGAGTGAGGCAAGGAGGCATCAAATGAAAGTGAGCTAATAATCTGTTGGCACCCATCG
>gene=chr20_191423-192423; species=papHam
GCATGCTGCACGATCTTAGCTGATGAGATAAGAAGTCTCTCCTAAGGCTTTACTCTCTGGACCATGGCAGAAGTGTGAACAAGAGTGGTTGCAGAACATGCTGTGCTTAGGGCAAGGACCCTCTACTAGAACTGGAAGAGATAAGTCACAGGTACAAGGAGTGTGCAATCTGTCTGTTCAGCCAGAGTTGCTATTAGAGGTCCCTGAAGAATGTGTTGTACTTTCCACTCTAGGCTACCTCTATCAGAGAAATCACCCTAGAGTCACATAACCCAGGTGAGGGGCTGACCTTGCTGCTAAACCCTCCTCCTGAGGGCTTTTTATCATCTTGTCCTGTAACCTACCTTTGCCAAGACAATTCCTTCAATCTTTGCTTTGTTTCAGGGAACACTAATCCTACTAAGACTCTAACAATAGGGACAGGAGAAAGGGATGGAACAAAGGAGTGAGGCAAGGAGGCATCAAATGGAAGTGAGCTAATAATCTGTTGGCACCCATCA
>gene=chr20_191423-192423; species=ponAbe
GCATGCTGCACAATCTTAGCTGATGAGATAAGAAGTCTCTCCTAAGGCTTTACTCTCTGGACCATGGCAGAAATGTGGACAAGAGTGGTTGCAAAACATGCTGTGCCTGGGGCAAGGACCCTCTAATAGAACTAGAAGAGATAAGTCATGGGTACAAGGAGTGTGCAATCAGTCTGTTCAGCCACAGTTGCTATTAGAGGCCCCTGAAGAATTTGTTGTACTTTCCACTCTAGGCTACCTCGATCACAGAAATCAGCCTAGAGTCATATAACCCAAATGAGGAGCTGACGTTGCTGCTAAGCCCTCCTCCTGAGGGCCTTTTATCATCTCATCCTGTAACCTACCTTTGCCAAGACCATTCCTTCAATCTTTGCTTTGTTTCAGGGAACAATAATCCTACTAAGACTCTAACAATAGGGACAGGAGAAAGGGATGGAACAAAGGAGTGAGGCAAGGAGGCATCAAATGAAAGTGAGCTAATAATCTGTTGGCACCCATCA
>gene=chr20_191423-192423; species=rheMac
GCATGCTGCACGATCTTAGCTGACGACATAAGAAGTCTCTCCTAAGGCTTTACTCTCTGGACCATGGCAGAAGTGTGAACAAGAGTGGTTGCAGAACATGCTGTGCCTGGGGCAAGGACCCTCTACTAGAACTGGAAGAGATAAGTCACAGGTACAAGGAGTGTGCAATCTGTCTGTTCAGCCAGAGTTGCTATTAGAGGTCCCTGAAGAATGTGTTGTACTTTCCACTCTAGGCTACCTCTATCACAGAAATCACCCTAGAGTCACATAACCCAGGTGAGGGGCTGACCTTGCTGCTAAACCCTCCTCCTGAGGGCCTTTTATCATCTTGTCCTGTAACCTACCTTTGCCAAGACAATTCCTTCAATCTTTGCTTTGTTTCAGGGAACAATAATCCTACTAAGACTCTAACAATAGGGACAGGAGAAAGGGATGGAACAAAGGAGTGAGGCAAGGAGGCGTCAAATGGAAGTGAGCTAATAATCTGTTGGCACCCATCA
>gene=chr20_193469-194469; species=hg19
agcatcctcaaatcccaataccatttttaaaattttttaaagaatttctgcacccacctgtgtgaaaagttcaacccccagatccttttaactgtttgtcttctccacagacaaattcaggctgatgagcagtgctggaaaaagtgcacagctgcgcagattagtggcacctgcattcatgatctccagttttcacaaagccctcaGCAGCAGCCACTTGGTTCCCTGTGTGCAGCGTTCAGTGGAaaactccatgagggcaagaacaatatctgcttttactcattattttaacccacttgaatgttaagctccatgatgacagggactttctgcggtatagattattaccggcccctaagacagtttctggcacataatagacgctcaataaatactcagtgaaggaataaaATAAATAGGAGGTTAAAATTAAGTGATCAACAGTAgtccagggtattaaagagactccccttaaaagctgcaattaagcagagtca
>gene=chr20_193469-194469; species=bosTau
--------------------------------------------------------------------------------------------------------------------------------------------------------------------------------------------------------------------------------------------------------------------------------------------------------------------------------------------------------------------------------------------------------------------------------------------------------------------------------------------------------------------
>gene=chr20_193469-194469; species=calJac
aacatcctcaaatcccaataccatgttttaaatttttgaaagaatttctgcacccacctgtgtgaaaagttcaacccccagatcctttgaactgtttgtcttctccacaaataaactcaggctgatgagtggtgctggaaaaatcgcacagctgtgcagacgagtggcacctgaattcatgatctccagtcttcacaaagccctcaGCAGCAGCCGCTTGTTTCCCTGTGTGCAGCGTTCATTGGAAAACTCCATGAGGGCAAGAACAAtatctg-------------tttgaacccacttgaatgttaaactccatcacggcagggactttctgtggtacagattactgccatcccctaagacagtttttggcacatagtagatgctcaataaatgaggaatgaatgaatgaaATGAACAGGAGGTAAAAATTAAGTGATCCATAGCAGTCCAGG--ATTTgaaagactctcctgcaaagctgcaattaagcagagact
>gene=chr20_193469-194469; species=canFam
AACATCTTAAGAATCCAACATTATTATT-----------------TTCTGCACC----TGAGTGGAAAGTTCAA-CCCCAGATCCTTTTAAGTGTTTGCCTTCTCCACGAAAAAGCCCAACCTGATAAG-AATGCTGGGAAAATCACAAAGCTGTACAGATTAGTGGCATCTGAATTTGTCATTTTCAATCTTTATAGAGCCCTCAGCAGCAACTATTTGACTGC----------CATTCAACAGAAAGCTTGATGAAAGTAAAAGCAGTATCTGG---------TTATTTCAAAccactttaatg-taaactccatgatggtagtaactgcctgtggtata---tactgccagcccctgagacagtttctagaacatgatacatgttcaataaacatgtaatgaagaaattaaatGAATAAGAGCTTA-----AAGTGGTCAACAGTAGTCTAGGATG-TAAACAGACTTGCTTTGGAAGTTACAATTAGGCAGAGACT
>gene=chr20_193469-194469; species=equCab
AACATCTTAAAAGCCCAATGCTATTATT-----------------TTCTGCACTCATATATATGAAAAGTCCAA-ACCCAGATGCTTTGAAGTCTTTGCCTTCTCCACCAAAAAAAGCAGGCTGATGAGAAATTCTGAGAAAATCACACAAATGTGCGGATTAATGACATCTGAATTTGTTATTTCCCATCTTTACAGAGCCCCCAGCAGCAGCCATTTGATTCCTTGTATGCCTCAATCAACAGAAAGCTCAAAGAAGATAACAGAAATATCTGGTTTTGCTCATTATTTTAAACCACTTGAATG-TGagctgcaaga-------------------------------------------------------------------------------------------------------------------------------------------------------------------------------------
>gene=chr20_193469-194469; species=gorGor
------------------------------------------------------------------------------------------------------------------------------------------AAAAAGTGCACAGCTGTGCAGATTAGTGGCACCTGCATTCATGATCTCCAGTTTTCACAAAGCCCTCAGCAGCAGCCACTTGGTTCCCTGTGTGCAGCATTCAGTGGAaaactccatgagggcaagaacaatatctgcttttactcattattttaacccacttgaatgttaagctccatgatggcagggactttctgcggtatagattattaccagcccctaagacagtttctggcacataatagatgctcaataaatactcagtgaaggaataaaATAAATAGGAGGTTAAAATTAAGTGATCAACAGTAgtccagggtattaaagagactccccttaaaagttgcaattaagcagagtca
>gene=chr20_193469-194469; species=panTro
----------------------------------------------------------------------------------------------------------------------------------------------------------------------------------ATGATCTCCAGTTTTCACAAAGCCCTCAGCAGCAGCCCTTCTGGTCCCTGTGTGCAGCGTTCAGTGGAAAACTCCACCCTTGAAAGAACAA-A-C-GC----AC-CA--A----AACccac--gaagg--aagc-cca-ga-gacagggactttctgcgg-atagattattaccagcccctaagacagtttctggcacataatagatgctcaataaatactcagtgaaggaataaaATAAATAGGAGGTTAAAATTAAGTGATCAACAGTAGTCCAGGGTATTAAAGAGACTCCCCTTaaaaGTTGcaattaagcagagtca
>gene=chr20_193469-194469; species=papHam
agcatcctcaaatcccaataccatttttaaaa-tctttaaagaatttctgcacccacctgtgtgaaaatttcaa-ctccagatccttttaactgcttgtcttctccacagacaaatccaggctgatgagcagtgctggaaaaattgcacagctgtgcagattagtggcacctgaattcatgatctccagttttcacaaagccctcagcagcagccacccggTTCCCTGCATGCAGCATTCAGTGGAaaactccatgagggcaagaacagtatctgcttttattcattattttaacccacttgaatgttaagctccatgatggcagagactttctgtggtatagattattaccagcccctaagacagtttctggcacataatagatgctcaataaatattcggtgaaggaataaaATGAATAGGAGGTTAAAATTAAGTGATCAACCGTAgtccaggatattaaagagactctccttaaaagttgcaattaagcagagact
>gene=chr20_193469-194469; species=ponAbe
agcatcctcaaatcccaataccatttttaaaattttttaaagaatttctgcacccacctgtgtgaaaagttcaa-ccccagatccttttaactg-ttgtcttctccacaaacaaattcaggctgatgagcagtgc-gaaaaaagggcacagctgtgcagattagtggcacctgaattcatgatctccagttttcacaaagccctcaGCAGCAGCCACTTGGTTCCCTGTGTGCAGCATTCAGTGGAaaactccatgagggcaagaacaatatctgcttttactcattattttaacccgcttgaatgttaagctccatgatggcagggactttctgtggtatagattattaccagcccctaagacagtttctggtatataatagatgctcaataaatactcagtgaaggaataaaATAAATAGGAGGTTAAAATTAAGTGATCAACAGTAgtccagggtattaaagagactccccttaaaagttgcaattaagcagagaca
>gene=chr20_193469-194469; species=rheMac
agcatcctcaaatcccaataccatttttaaaa-tctttaaagaatttctgcacccacctgtgtgaaaatttcaa-ctccagatccttttaactgcttgtcttctccacagacaaatccaggctgatgagcagtgctggaaaaattgcacagctgtgcagattagtggcacctgaattcatgatctccagttttcacaaagccctcagcagcagccacccggTTCCCTGCATGCAGCAttcagtggaaaactccatgagggcaagaacaatatctgcttttattcattattttaacccacttgaatgttaagctccatgatggcagagactttctgtggtatagattattaccagcccctaagacagtttctggcacataatagatgctcaattaatattcggtgaaggaataaaATGAATAGGAGGTTAAAATTAAGTGATCAACAGTAgtccaggatattaaagagactctccttaaaagctgcaattaagcagagact
>gene=chr20_210042-211042; species=hg19
CGTCCAAGAAATGCTAAAACCTGCCAAGAATTCTAGTGCTGTGATACAAAGAAAACATATTTTATCTGTTCTCCCCCAAATCAAAAGCACTAGCTTTTTTGCTAATACCAACTTTGTCATCATTCCAAATGCCACCCCTATGAACTCTGCCACCATCAGCACTATGACCCCAGGACAGATCACATACACTGCTACTTCTACCAAGAGTAACACCAAAGAAAGCAGAGATTCTGCCACTGCCTCGCCACCACCAGCACCACCTCCACCAAACATACTGCCAACACCATCACTGGAGCTAGAGGAAGCAGAAGAGCAGTAATGTGGATCTTTCCCTTAAAACTCCAAGTTCCTCTCTATTTTTGCTATCTATAAAATGACATAGAACTGTTTCCTCTGTCAtcagtcattcaataaacactgtttgagcacctacagtTTATGTAATATTATCATTCTCACAAGAGCCTCACAGAGGGGGTAGAGCTAGGGAGGGATGGAAT
>gene=chr20_210042-211042; species=bosTau
CTCTCAGGAAGTGCTAAAAATTACCAAGAATTTTAGTGTCATGATGCAGACCGAACATAATTTATCTGTTCTGCCCAAAATCAAAAGTGCCAATGCTTTTGCCAAGATCAACACCATCATCATCCCAAATGCCACCATTGTGAACTCTGCCACCACCAACCCCGTGAACTCAGGGAAGATAATACACACTGCTACTTCTACC------------AGAAAAAGAAGAGATTTAGGCACTGACTCCCCA---CCACCAGCACCACCATCGTATATACTTCCGACAGCATAACTGGAGCTGG-AGAAGCAGATGAGCAGGGATTCGGGTCTCTCCCTTAAAACACCAAGTTCCTCTGTATCTATTCTATCTATAAACTGAC--AGAACTGTTTCCTCTGTTATCAGTCATTCAATAAACACTGTTCAAGCACCCACAGTTTATATAATTTTATCTTTCTCACAGGAGCCTCACAGAGGAGACAGAGCTAGAAAGTAATAGAAT
>gene=chr20_210042-211042; species=calJac
TGTCCAAGAAATGCTAAAACATACCAAGAATTCTAGTGTTGTAATACCAAGAAAACACATTTTATCTGTTCCCCCCCAAATCAAGAACACTAGCTTTTTTGCTAATACCAACTTTT------TTCCAAATGCCACCCCTGTGAACTATGCCACCACCAGCACCATGACCCCAGAACAGATCGCGTACATTGCTACTTCTGACAAGAGTGACACCAAAGAAAGCAGAGATTCCGCCACTGCCTCCCCACCACCAGCA------------AACAGACTGCCAATACCATCCCTGGAGCTGGAGGAAGCAGAAGAGCAGTAATGTGGAACTTTCCCTTACAACTCCAAGTTCCTC-CTACTTTTGCTCTCTATAAAATGACATAGAACTGTTTCCTCTGTCATCAGTGGTTCAATAAATACTGTTTGAGCACCTACAGTTTATGTAATGTTATCATTCTCACAAGAGCCTCACAGAAGAGGTAGAGATAGGGAAGGATGGAAT
>gene=chr20_210042-211042; species=canFam
CTCCCAAGAACAACTACCAATTAACAAGAATTTTGATGTTGAGATGCAAACAAAAAATATTTTATCTCTTCTCCCCAAAAGCAAAAGCATCAGCCCTTTTGCCAATGTTAGCACTCTTATTATCTCAAATACCACCAATATAAACTCTGTCATCGCCAACCCTGTGTTCTCAGGAAAGACTTCACATACTGCAATTTCTACCAAGAGTGACACCAAAGAAAGGAGAGATTCAGATACTGACTCCCCA---CCACCAGCACCACCACCATAGGCATTGCCAACACCATGGCTGGAGCCGGAGGAAGCGGATGAGCAGGGATGTGAGTCTTTCCCTTAAAACACCAAGTTCCTCTCTATCTTTGCTAGCTGTAAAATAACATAAGACTGTTTCCTCTGTTG--------------------------------aTAGTTTACTTAATGTTATCATTCTCACAGAAACCTCACAGAGGAGATAGAACTGGAGAGGAATGGAAT
>gene=chr20_210042-211042; species=equCab
CTCCCAACAACTGCTAAAAACTACCAAGAGTTCTAGTGTTGTGATGCAAACAAAGCATATTTTATCTTCTCTGTCCAAAATCAAAAGCACCGGTTCTTTTGCCAAAATCAACACCATCACCATCCCAAGTGCCATCCCTGTGAACTCCACCACCATCAACCCCAAGATCACAGGAAAGATTACATACACTGCTACTTCTACCAAGAGTGACACCAAAGAAAGCAAAGATTCAGCCACTGACTCCCCA---CCAACAGCACCACCACCATAGAGACTGCCAGCACCATGACTAGAGTTGGAAGAAGCAGATGAGCAGGGATGTGGGTCTTTCCCTTAAAACACCAAGTTCCTCTCTCTCTTTGCTATCTATAAAATGACATAGAACTGTTTCCTCCAGCATCAGTAGTGGAATAAATACTGTTTAAGCACCTACAGTTTATATACTGTTATCATTTTCATGGGGGCCTCACAGAGGAGATAGAGCTGGAAAGGGATGGAAT
>gene=chr20_210042-211042; species=gorGor
CGTCCAAGAAATGCTAAAACCTGCCAAGAATTCTAGTGCTGTGATACAAAGAAAACATATTTTATCTGTTCTCCCCCAAATCAAAAGCACTAGCTTTTTTGCTAATACCAACTTTGTCATCATTCCAAATGCCACCCCTATGAACTCTGCCACCATCAGCACTATGACCCCAGGACAGATCACATACACTGCTACTTCTACCAAGAGTAACACCAAAGAAAGCAGAGATTCTGCCACTGCCTCGTCACCACCAGCACCACCTCCACCAAACATACTGCCAACACCATCACTGGAGCTAGAGGAAGCAGAAGAGCAGTAATGTGGATCTTTCCCTTAAAACTCCAAGTTCCTCTCTATTTTTGCTATCTATAAAATGACATAGAACTGTTTCCTCTGTCATCAGTCATTCAATAAACACTGTTTGAGCACCTACAGTTTATGTAATGTTATCATTCTCACAAGAGCCTCACAGAGGGGGTAGAGCTAGGGAGGGATGGAAT
>gene=chr20_210042-211042; species=panTro
CGTCCAAGAAATGCTAAAACCTGCCAAGAATTCTAGTGCTGTGATACAAAGAAAACATATTTTATCTGTTCTCCCCCAAATCAAAAGCACTAGCTTTTTTGCTAATACCAACTTTGTCATCATTCCAAATGCCACCCCTATGAACTCTGCCACCATCAGCACTATGACCCCAGGACAGATCACATACACTGCTACTTCTACCAAGAGTAACACCAAAGAAAGCAGAGATTCTGCCACTGCCTCGCCACCACCAGCACCACCTCCACCAAACATACTGCCAACACCATCACTGGAGCTAGAGGAAGCAGAAGAGCAGTAATGTGGATCTTTCCCTTAAAACTCCAAGTTCCTCTCTATTTTTGCTATCTATAAAATGACATAGAACTGTTTCCTCTGTCATCAGTCATTCAATAAACACTGTTTGAGCACCTACAGTTTATGTAATGTTATCATTCTCACAAGAGCCTCACAGAGGGGGTAGAGCTAGGGAGGGATGGAAT
>gene=chr20_210042-211042; species=papHam
CGTCCAAGAGATGCTAAAACCTGCCAAGAATTCTAGTGCTGTGATACAAAGAAAACATATTTTGTCTGTTCTCCCCCAAATCAAAAGCACTAGCTTTTTTGCTAATACCAACCTTGTCATCATTCCAAATGCCACCCCTGTGAACTCTGCCACCGTCAGCACCATGACCTCAGGACAGATCACATACACTGCTACTTCTACCAAGAGTAACACCAAAGAAAGTGGAGATTCTGCCACTGCCTCCCCACCACCAGCACCACCTCCACCGAACATATTGCCAACACCATCACTGGAGCTGGAGGAAGCAGAAGAGCAGTAATGGGGATCTTTCCCTTAAAACTTCAAGTTCCTCTCTATTTTTGCTATCTATAAAATGACATAGAACTGTTTCCTCTGTCAtcagtcattcaataaacactgtttgagcacctacagtTTATATAATGTTATCATTCTCACAAGAGCCTCACAGAGGGGGTAGAGCTAGGAAGGGATGGAAT
>gene=chr20_210042-211042; species=ponAbe
CGTCCAAGAAATGCTAAAACCTGCCAAGAATTCTAGTGCTGTTATACAAAGAAAACATATTTTATCTGTTCTCCCCCAAATCAAAAGCACTAGCTTTTTTGCTAATACCAACTTTGTCATCATTCCAAATGCCACCCCTATGAACTCTGCCACCATCAGCACCATGACCCCAGGACAGATCACATACACTGCTACTTCTACCAAGAGTAACACCAAAGAAAGCAGAGATTCTGCCACTGCCTCCCCACCACCAGCACCACCTCCACCAAACATACTGCCAACACCATCACTGGAGCTAGAGAAAGCAGAAGAGCAGTAATGTGGATCTTTCCCTTAAAACTCCAAGTTCCTCTCTATTTTTGCTATCTGTAAAATGACATAGAACTGTTTCCTCTGTCATCAGTCATTCAATAAACACTGTTTGAGCACCCACAGTTTATGTAATGTTATCATTCTCACAAGAGCCTCACAGAGGGGGTAGAGCTAGGGAGGGATGGAAT
>gene=chr20_210042-211042; species=rheMac
CGTCCAAGAGATGCTAAAACCTGCCGAGAATTCTAGCGCTGTGATACAAAGAAAACATATTTTGTCTATTCTCCCCCAAATCAAAAGCATTAACTTTTTTGCTAATACCAACCTTGTCATCATTCCAAATGCCACCCCTGTGAACTCTGCCACCGTCAGCACCATGACCTCAGGACAGATCACATACACTGCTACTTCTACCAAGAGTAACACCAAAGAAAGCAGAGATTCTGCCACTGCCTCCCCACCACCAGCACCACCTCCACCAAACATACTGCCAACACCATCACTGGAGCTGGAGGAAGCAGAAGAGCAGTAATGGGGATCTTTCCCTTAAAACTTCAAGTTCCTCTCTATTTTTGCTATCTATAAAATGACATAGAACTGTTTCCTCTGTCATCAGTCATTCAATAAACACTGTTTGAGCACCTACAGTTTATACAATGGTATCATTCTCACAAGAGCCTCAC--AGGAGGTAGAGCTAGGAAGGGATGGAAT
>gene=chr20_210386-211386; species=hg19
AGCTAGAGGAAGCAGAAGAGCAGTAATGTGGATCTTTCCCTTAAAACTCCAAGTTCCTCTCTATTTTTGCTATCTATAAAATGACATAGAACTGTTTCCTCTGTCAtcagtcattcaataaacactgtttgagcacctacagtTTATGTAATATTATCATTCTCACAAGAGCCTCACAGAGGGGGTAGAGCTAGGGAGGGATGGAATTGTTTAAGTTTAGATGCCCAGGAGAAAGTAAGCCTCAGGAGGGTGACTACAGCATCGAGTTTGTCCCAAGCATGGCCTAGATTAGGCCTCTGTAGCAAGCATTTATGTCTCTCATATGGTGTGTTTTTCCTGGAGCAACAGTAAGGAAAGCATCAGGAGATGTATTTTCTTTTCTCATGTATTTGGGAGGAAAGGCCCAAATGCAAAATAGAATATGTAGGAATCagaaaaaggttaaattaattgtaataatatatttttgtttcgttttgttttgagacggagtctcactc
>gene=chr20_210386-211386; species=bosTau
AGCTGG-AGAAGCAGATGAGCAGGGATTCGGGTCTCTCCCTTAAAACACCAAGTTCCTCTGTATCTATTCTATCTATAAACTGAC--AGAACTGTTTCCTCTGTTATCAGTCATTCAATAAACACTGTTCAAGCACCCACAGTTTATATAATTTTATCTTTCTCACAGGAGCCTCACAGAGGAGACAGAGCTAGAAAGTAATAGAATTC---TAGTTTACATGCTCAGGAGAGAGTGAGCAACAGAATGCTGACT---GTGTTGAATTTAACCCGTCGATAAGCCAAAGTAAGCCTCTGTAACAAAAATTTATGGTTCTCATATTATGTGCTTTTCTTGGGGTGATAGGAATGGAAA---CAGCAGACATATTTTCTTTTTCCATAGTTTTTTATAGAAAGGCCC-----------------------------------------------------------------------------------------------
>gene=chr20_210386-211386; species=calJac
AGCTGGAGGAAGCAGAAGAGCAGTAATGTGGAACTTTCCCTTACAACTCCAAGTTCCTC-CTACTTTTGCTCTCTATAAAATGACATAGAACTGTTTCCTCTGTCATCAGTGGTTCAATAAATACTGTTTGAGCACCTACAGTTTATGTAATGTTATCATTCTCACAAGAGCCTCACAGAAGAGGTAGAGATAGGGAAGGATGGAATTTTTTAAGTTTAGATGCGCCGGAAAAAGTAAGCATCAGGAATGTGACTACAACATCGAGTTT-TCCCCTGGATGGCCTAGATTAGGCCTCTGTAACAAGCATTTATG-----------GTGTTTTTTTCCTGGAACAATAGTAAGGAAAGCAACAGGAGATGCATTTTCTTTTCTCATATATTTAGGAGGAAAGGCCCATATGCAAAATAGAACGTGGAGAAATCagaaaaagattaaatt----------------------------------------------------
>gene=chr20_210386-211386; species=canFam
AGCCGGAGGAAGCGGATGAGCAGGGATGTGAGTCTTTCCCTTAAAACACCAAGTTCCTCTCTATCTTTGCTAGCTGTAAAATAACATAAGACTGTTTCCTCTGTTG--------------------------------aTAGTTTACTTAATGTTATCATTCTCACAGAAACCTCACAGAGGAGATAGAACTGGAGAGGAATGGAATTT---TAGTTTTCATGCCCGAGAGAAAGCAAGCACCAGAATGAAGACTGTATCATTGAATTTGGCTCATGGATGGCCCAGATTAGGCCTCTGTAACAAGGATTTATGGTTCTCATGTCATGTGCCTTTCTTGAGATAACAGGACGAAAAACATCAAGAGACA----TTTTTCTTTCATAGATTTTGTGGAAAAGGCCCATATGCAAAACAGAATGTGCAAG------------------------------------------------------------------------
>gene=chr20_210386-211386; species=equCab
AGTTGGAAGAAGCAGATGAGCAGGGATGTGGGTCTTTCCCTTAAAACACCAAGTTCCTCTCTCTCTTTGCTATCTATAAAATGACATAGAACTGTTTCCTCCAGCATCAGTAGTGGAATAAATACTGTTTAAGCACCTACAGTTTATATACTGTTATCATTTTCATGGGGGCCTCACAGAGGAGATAGAGCTGGAAAGGGATGGAATTT---TAGGTTACATACCCAGAAGAAAGCGAGCACCAGAACGGTGACTACAGCATTGAATTTGGCCCACGGAGGGCCCAGATTAGGCCTCTGTAAC-GGGATTTATGGTTTTCATATGGTGTGCTTTCCTTGGGACAATAGGAAGAAAAT-ATCAGGAGACATATTTTCTTTTTTCATATATTTTGGAGGAAAGGACCATATGCGAAATAGAATGTGGGGGAACCA-------------------------------------------------------------------
>gene=chr20_210386-211386; species=gorGor
AGCTAGAGGAAGCAGAAGAGCAGTAATGTGGATCTTTCCCTTAAAACTCCAAGTTCCTCTCTATTTTTGCTATCTATAAAATGACATAGAACTGTTTCCTCTGTCATCAGTCATTCAATAAACACTGTTTGAGCACCTACAGTTTATGTAATGTTATCATTCTCACAAGAGCCTCACAGAGGGGGTAGAGCTAGGGAGGGATGGAATTGTTTAAGTTTAGATGCCCAGGAGAAAGTAAGCCTCAGGAAGGTGACTACAGCATCGAGTTTGTCCCAAGCATGGCCTAGATTAGGCCTCTGTAGCAAGCATTTATGTCTCTCATATGGTGTGTTTTTCCTGGAGCAACAGTAAGGAAAGCATCAGGAGATGTATTTTCTTTTCTCATGTATTTGGGAGGAAAGGCCCAAATGCAAAATAGAATATGTAGGAATCAGAAAAAGGTTAAATTAATTGTA---------------------------------------------
>gene=chr20_210386-211386; species=panTro
AGCTAGAGGAAGCAGAAGAGCAGTAATGTGGATCTTTCCCTTAAAACTCCAAGTTCCTCTCTATTTTTGCTATCTATAAAATGACATAGAACTGTTTCCTCTGTCATCAGTCATTCAATAAACACTGTTTGAGCACCTACAGTTTATGTAATGTTATCATTCTCACAAGAGCCTCACAGAGGGGGTAGAGCTAGGGAGGGATGGAATTGTTTAAGTTTAGATGCCCAGGAGAAAGTAAGCCTCAGGAAGGTGACTACAGCATCGAGTTTGTCCCAAGCATGGCCTAGATTAGGCCTCTGTAGCAAGCATTTATGTCTCTCATATGGTGTATTTTTCCTGGAGCAACAGTAAGGAAAGCATCAGGAGATGTATTTTCTTTTCTCATGTATTTGGGAGGAAAGGCCCAAATGCAAAATAGAATATGTAGGAATCagaaaaaggttaaattaattgtaataatatatttttgtttcgttttgttttgagacggagtctcactc
>gene=chr20_210386-211386; species=papHam
AGCTGGAGGAAGCAGAAGAGCAGTAATGGGGATCTTTCCCTTAAAACTTCAAGTTCCTCTCTATTTTTGCTATCTATAAAATGACATAGAACTGTTTCCTCTGTCAtcagtcattcaataaacactgtttgagcacctacagtTTATATAATGTTATCATTCTCACAAGAGCCTCACAGAGGGGGTAGAGCTAGGAAGGGATGGAATTGTTTAAGTTTAGATGCGTAGGAGAAAGTAAGCACCAGGAAGGTGACTACAGCATGGAGTTTGTCACATGCATGGCCTAGATTAAGCCTCTGTAACAAGCATTTATGTCTCTCATATGGTGTGTTTTTTCTGGATCAACAGTAAGGAAAATATCAAGAGATGTATTTTCTTCTCTCATATATTTGGGAGGAGATGTCCATATGCAAAATAGAATGTGTAGAAATCagaaaaaggttaaattcattgta---acatgtttttgttttgtttt-ttttgagacagagtct--ctc
>gene=chr20_210386-211386; species=ponAbe
AGCTAGAGAAAGCAGAAGAGCAGTAATGTGGATCTTTCCCTTAAAACTCCAAGTTCCTCTCTATTTTTGCTATCTGTAAAATGACATAGAACTGTTTCCTCTGTCATCAGTCATTCAATAAACACTGTTTGAGCACCCACAGTTTATGTAATGTTATCATTCTCACAAGAGCCTCACAGAGGGGGTAGAGCTAGGGAGGGATGGAATTGCTTAAGTTTAGATGCCCAGGAGAAAGTAAGCCTCAGGAAGGTGACTACAGCATCGAGTTTGTCCCATGCATGGCCTAGATTAGGCCTCTGTAGCAAGCATTTATGTGTCTCATATGGTGTGTTTTTCCTGGAGCAACAGTAAGGAAAGCATCAGGAGATGTATTTTCTTTTCTCATATATTTGGGAGGAAAGGCCCAAATGCAAAATAGAATATGTAGAAATCagaaaaaggttaaattaattgtaataatatgtttttgtttcgttttgttttgagacagagtctcactc
>gene=chr20_210386-211386; species=rheMac
AGCTGGAGGAAGCAGAAGAGCAGTAATGGGGATCTTTCCCTTAAAACTTCAAGTTCCTCTCTATTTTTGCTATCTATAAAATGACATAGAACTGTTTCCTCTGTCATCAGTCATTCAATAAACACTGTTTGAGCACCTACAGTTTATACAATGGTATCATTCTCACAAGAGCCTCAC--AGGAGGTAGAGCTAGGAAGGGATGGAATTGTTTAAGTTTAGATGCGTAGGAGAAAGTAAGCATCAGGAAGGTGACTGCAGCATCAAATTTGTCCCATGCATGGCCTAGATTAGGCCTCTGTAACAAGCATTTATGTCTCTCATACAGTGTGTTTTTCCTGGAGCAACAGTAAGGAAAGTATCAAGAGATGTATTTTCTTCTCTCATATATTTGGGAGGAGATGCCCATATGCAAAATAGAATGTGTAGAAATCagaaaaaggttaaattaattgta---acatgtttttgttttgttttgttttgagacagagtct--ctc
>gene=chr20_212323-213323; species=hg19
agacctaaaactgtaaaactactagaagaaaacacagtactgttctgtatttaagctccatgacatcgttctgggcaatgatttcttgcatatgaccccaaagcacaggcaacaaaagtgaaaataggtaactgCATCCAGATTTTTTAACATATTCTTCTCTGCTACATATCACCTACCTCCATTCAAAGGTCACCTTTCCCCATCCTACTCATTTTTTAATACAGTGTCACTCTAAGAAAGACAAAGATTTTTCATGATGCCCCACAGTGATTCTAGAATATAACTAAAAAATATTTTCCTGGAAGTTTTTGCACAACAGAAAGGAGTTGCAATACAAAGCATAAGTTTAACACCTGCTAGATATGTGTTCTCTGAGGAACCCCAAGCCTACCTGATGGGTGTCAGATTCTCTCCCTGCTACAGCTATTTGTCAAACTCTTGAAAGTCCAGCTTTCCTTCCCATGGAAGGAAAATTCCCACGGAATGCTCTCTTCCGT
>gene=chr20_212323-213323; species=bosTau
--------------------------------------------------------------------------------------------------------------------------------------------------------------------------------------------------------------------------------------------------------------------------------------------------------------------------------------------------------------------------------------------------------------------------------------------------------------------------------------------------------------------
>gene=chr20_212323-213323; species=calJac
tgacctaaaactataaaactaccagaagaaa--acagtagttttctatgtttaagctccacgacattgttctgggcaataatttcttaaatgtgaccccaaacaacaggcaacaaatgcaaaatcagataactgCATCCATATTTTTTAACATATTCTTCTCTGCTACATATCACCTACCTCCATTTACAGACCACCTTCCCTCAACCTACTTATTTTTTAGTACAGTGTCACTCTAAGAAAGACAAAGATTTTTCGTGATGCCCCACAGTGATTCTAGAGTATAACTTAAAAATAATTTTCTGCAAGTTTTTGCACAACAGAAAAGAGTTGCAAAACAAAGCATAAATGTAACACATGATAGATATGTGTTCTCTGAGGAGCCCCAAGCCTACCTGATGGGCATTAGATTTTCTCTCTGCCACTGCTATCCGTCAAACTCTTGCAAGTCCATCTTTCCTTCCCATGGAAGGAAAATTCTCATGGAATGCTCTCTTCCAT
>gene=chr20_212323-213323; species=canFam
------------------------------------------------------------------------------------------------------------------------------------------------------------------------------------------------------------------------------------------------------------------------------------------------------------------------------------------------------CATAACTTCAACTCCTGCTAAACATGTGTCTCCTGAAGAACCCCAAG--CATCTTATGAGT----GAGTCCCTCCCTACTACAGCTATTTGCCAAACTCTTGAA------------------------------------------------------
>gene=chr20_212323-213323; species=equCab
----------------------------------------------------------------------------------------------------------------------------------------------TTTTTTAACATATTCCTCTCTGCTACATATCTCCCCCTTCAATTTAAAGCCCACTTTTCCTCAACCTACTGGTCCTTTACTACAGCGTCAGCCTAAGGAAGGCAAGGACTTTTCACAATGCCCCACAGTGATACTGAAGTGCAACTTTAAAATATAGTCCTCGAAGTTTTTGTACAACAGAAAAGAGTTGCCATACAAAGAATAACTTCAACTCCTGGTAGACACACGTTCCCTGAAGAACCTCAAGTACATCTTATGGGGATTAGATCCCCTCCCTGCTACAGCTGTTTGTCAAACTCTTGAAAGTGCAGCTTACCTGCCCACAG-------------TTGGGGTGCTCTCTTCTCT
>gene=chr20_212323-213323; species=gorGor
cgacctaaaactgtaaaactactagaagaaaacacaggactgttctgtatttaagctccatgacattgttctgggcaatgatttcttgcatatgaccccaaagcacaggcaacaaaagtgaaaatagataactgCATCCAGATTTTTTAACATATTCTTCTCTGCTACATATCACCTACCTCCATTCAAAGATCACCTTTCCCCA-CCTACTCATTTTTTAATACAGTGTCACTCTAAGAAAGACAAAGATTTTTCATGATGCCCCACAGTGATTCTAGAATATAACTAAGAAATATTTTCC-GGAAGTGTTTGCACAACAGAAAGGAGTTGCAATACAAAGCATAAGTTTAACACCTGCTAGATATGTGTTCTCTGAGGAACCCCAAGCCTACCTGATGGGTGTCAGATTCTCTCCCTGCTACAGCTATTTGTCAGACTCTTGAAAGTCCAGCTTTCCTTCCCATGGAAGGAAAATTCCCAC-GAATGCTCTCTTCCGT
>gene=chr20_212323-213323; species=panTro
agacctaaaactgtaaaactactagaagaaaacacagcactgttctgtatttaagctccatgacattgttctgggcaatgatttcttgcatatgaccccaaagcacaggcaacaaaagtgaaaatagataactgCATCCAGATTTTTTAACATATTCTTCTCTGCTACATATCACCTACCTCCATTCAAAGATCACCTTTCCCCATCCTACTCATTTTTTAATACAGTGTCACTCTAAGAAAGACAAAGATTTTTCATGATGCCCCACAGTGATTCTAGAATATAACTAAAAAATATTTTCTTGGAAGTTTTTGCACGACAGAAAGGAGTTGCAATACAAAGCGTAAGTTTAACACCTGCTAGATATGTGCTCTCTGAGGAACCCCAAGTCTACCTGATGGGTGTCAGATTCTCTCCCTGCTACAGCTATTTGTCAAACTCTTGAAAGTCCAGCTTTCCTTCCCATGGAAGGAAAATTCCCACAGGATGCTGTCTTCCGT
>gene=chr20_212323-213323; species=papHam
agacctaaaactgtaaaactactagaagaaaacacagtacttttctgtatttaagctccatgacattgttctgggcaatgatttcttgcatatgaccccaaagtacaggcaacaaaagcgaaaatagataactgCATCCAGATTTTTTAACATATTCTTCTCTGCTACATATCACCTACCTTCATTCAAAGATCACCTTTCCCCATCCTACTCATTTTTTAATACAGTGTCACTCTAAGAAAGACAAAGATTTTTCATGATGCCCCACAGTAATTCTAGAATATAACTAAAAAATAT-TTCTTGGAAGTTTATGCACAACAGAAAGGAGTTGCAATACAAAACATAAGTTTAACACCTGCTAGATATGTGCTCTCTGAGGAACCCCAAGCCTGCCTGATGGGTGTTAGATTCTCTCCCTGCTACAGCTATTTGTCAAACTCTTGAAAGTCCAGCTTTCCTTCCCATGGAAGGAAAATTCCCACGGAATGCTCTCTTTCGT
>gene=chr20_212323-213323; species=ponAbe
agacgtaaaactgtaaaactactagaagaaaacacagcacttttctgtatttaagctccatgacattgttctgggcaatgacttcttgcatatgaccccaaagcacaggcaacaaaagtgaaaatagataactgCATCCAGATTTTTTAACATATTCTTCTCTGCTGCATATCACCTACCTCCATTCAAAGATCACCTTTCCGTATCCTACTCATTTTTTAATACAGTGTCACTCTAAGAAAGACAAAGATTTTTCATGATGCCCCCCAGTGATTCTAGAATATAACTAAAAAATATTTTCCTGGAAGTTTTTACACAACAGAAAGGAGTTGCAATACAAAGCATAAGTTTAACACCTGCTAGATATGTGTTCTCTGAGGAACCCCAAGCCTACCTGATGGGTGTCAGATTCTCTCCCTGCTACAGCTATTTGTCAAACTCTTGAAAGTCCAGCTTTCCTTCCCATGGAAGGAAAATTCCCACGGAATGCTCTCTTCCGT
>gene=chr20_212323-213323; species=rheMac
agacctaaaactgtaaaactactagaagaaagcacagtacttttctgtatttaagctccatgacattgttctgggcaatgatttcttgcatatgaccccaaagcacagtcaacaaaagcgaaaatagataactgCACCCAGATTTTTTAACATATTCTTCTCTGCTACATATCACCTACCTTCATTCAAAGATCACCTTTCCCCATCATACTCATTTTTTAATACAGTGTCACTCTAAGAAAGACAAAGATTTTTCATGATTCCCCACAGTAATTCTAGAATATAAC----------TTTCCTGGAAGTTTTTGCAAAACAGAAAGGAGTTGCAATACAAAGCATAAATTTAACACTTGCTAGATTTGTGCTCTGTGAGGAACCCCAAGCCTGCCTGATGGGTGTTAGATTCTCTCCCTGCTACAGCTATTTCTCAAACTCTTGAAAGTCCAGCTTTCCTTCCCATGGAAGGAAAATTCCCATGGAATGCTCTCTTTCGG
>gene=chr20_240119-241119; species=hg19
agatggggaggcccaaagcaaggcttgcccctcagaggagctcacgcagggcaggaatagccaggttctcatatcccaggggttcagactttggctgagaacagcccctggagaacatggggtgactgctaccataggtctggaagtatgaggctgtccaccaactatccccttgaagcaagttctcttgaaaggaaatctaaacagtgcacccccatggctgccacGGAGTATAAGGAGGGAGAGAAAGGAGCTGAAAGTCTAGGTTTGGCCAGCTAGGTAGACTGACTTGTGAGGTATTTATTTATTCATTTGAGTAACAAAGCAGACAGAATACATAGCCACCattggtagtacaccccaaaagcaaggatggcatgatgctggtgactcaaacgtgcctactcatggtgtcaaattggcataatcctcttgggaagctgtgtggaaataagcacagagaagcagaactctaattgcttaatccactaaacattact
>gene=chr20_240119-241119; species=bosTau
ccatcaaggc-cccaaaacaagaactgctcctcagaggagcccacccagggcagggatggctagg-----------catgggttcagtcactggctgggagcagcccctggagaacacggggagaatgctacggcacatctggaaatagaaggctctccaccaactacatcctcaagacag-ttctcctgacgggagatctgagtggggcaccc-catgcctgccacaAAGCAT-----GGGAGAGAAAGGAGCTGAATGCTTGTATTTGGCCT-CCATGTGGATCGACAGGTGAGG--------TACTCATTTGCATAATGAAATGGACAAAATACAGATTTGACATTCGTAGCAGTTTCTGAAAGCAAG---GCAATGATGCTGGTGACTTGAATGTGCCCAGCCATAATGTAAAGTTGGCATAATCCTATTAGAAGGCCGAGTGAAAACAAGTACAAAGAAACAGGTCTTTATTTATTTAAACCAGTTAATGCTACT
>gene=chr20_240119-241119; species=calJac
agatggggagg-ccaaagcaaggcttgcctctcagaggagttcacacagggcaggagtagccaggctctcatatccaatgggttcagtcttcggctgagaacagccccgggagaacatggggtgaatgctaccataggtctagaagtgtgaggctgtccaccaaccgtccccttgaagcaagttctcttgaaaggaaatctgaacagtgcacccccatggctgccacGGAGTATTAGGAGGGAGAGAAAGGAGCTGAAAGTTTAGGTTTGGCCAGCCAGGTAGACTGACTTGTGAGGTATTTATTTATTCATTTGGGCAATAAAGCAGAGAAAATTCATAGCCACCACTGATAGTACACCC-AAGAGCAAGGATGGCATGATGCTGGTGACTCAAGTGTGCCTGCCCCTGGTATAaaattggcgtaaccctc-taggaagctgtgtggaaataagcacagagaagcagaactctacttgtttaatccactaaacattact
>gene=chr20_240119-241119; species=canFam
tgatggacaggctgaaagcaaggactgcccctcagaggagccca--cagggcaaagatcaccaagctctagaatggcaggagcatagtcatgagctgggagcagcccctggagaacatg-ggtgaatgttaccatagatctggaagtaggaggttgtccaccaaccacattctcacagcagcatctcttg-agaagggtctgagcagagcacctccatggctgccacaAAGCAGTAAATGAGAAAGAAAGG-GCTAAGATTGTATGTTTGGTCAGCCATGTAAACCAGCTGATGAGGCATTCAGTTACTCATTTGCATAATAAAATGGACAAAATACAGATCCAACATT-CTAATACTCT------------TTACAATGATGCTTATGACTCAAACATGCTCACCCACaatataaaattggcataaccctgttgcaaagtcaagtggaaataagaacaaaaaaacagaattctatttgtttaatccagttaacattact
>gene=chr20_240119-241119; species=equCab
ggatggggaggccagaagaaacaattgcctctcagaggagcacacccagggcagggatggcccgacagtggtatcccatgagttcagtcattggctggaagcagcccctggagaacacggggtgaatgccactgtagatgtggaagtgagaggctgtccaccaattccatcctcgcagcagtttctctcgaagggagatctgagtggtacacccccatggctgccacaGAGCATATGGAGGGAGAGAAAGGAGCTCAAAGTATATGTTTGATCAGCCAGGTAGATTGAGTGATGAGATATTCATTTACTCATTTGTGTAACAAAATGGACA------GGATCCAACATTGATAATACTCTCGGAAAGCAA-GCTGCAACGATGCCAGTGACTCGTGTGTGCCCACCCACagtataaaattggcgtaaccctattggaaagccgagtggaaaggagtacaaagagacagaattctatttgtttaatccagttgacatgact
>gene=chr20_240119-241119; species=gorGor
--------------------------------------------------------------------------------------------------------------------------------------------------------------------------------------------------------------------------------------------------------------------------------------------------------------------------------------------------------------------------------------------------------------------------------------------------------------------------------------------------------------------
>gene=chr20_240119-241119; species=panTro
agatggggaggcccaaagcaaggcttgcccctcagaggagctcacgcagggcaggaatagccaggttcttatatcccaggggttcagactttggctgagaacagcccctggagaacatggggtgactgctaccataggtctggaagtatgaggctgtccaccaactatccccttgaagcaagTTCTCTTgaaaggaaaTCTGAACAGTGCACCCCCATGGCTGCCACGGAGTATAAGGAGGGAGAGAAAGGAGCTGAAAGTCTAGGTTTGGCCAGCTAGGTAGACTGACTTGTGAGGTATTTATTTATTCATTTGAGTAACAAAGCAGACAGAATACATAGCCACCATTGGTAGTACACCCCAAAAGCAAGGATGGCATGATGCTGGTGACTCAAACGTGCCTACTCATGGTGTCaaattggcataatcctcttgggaagctgtgtggaaataagcacagagaagcagaactctacttgcttaatccactaaacattact
>gene=chr20_240119-241119; species=papHam
agatggggaggcccaaagcaaggcttgcccctcaggggagctcacacagggcaggaatagccaggttctcatatcccaggggttcagtctttggctaagagcagcccctggagaacatggggtgactgctaccattggtctggaagtatgaggctgtccaccaactatccccctgaagcaagttctcttgaaaggaaatctgagcagt-----------gctgccatggAGTATAAGGAGGAAGAGAAAGGAGCTAAAAGTCTAGGTTTGCCCAGCTACGTAGACTGACTTGTGAGGTATTTATTTATTCGTTTGAGTAACAAAGCAGACAGAATACATAGCCGCCATTGGTAGTACACCCCGAAAGCAAGGAAAGCATGATGCTGGTGACTCAAACGTACCTACCTATGgtgtaaaattagcataatcctcctgggaagctgtgcagaaataagcacagagaagcagaactctacttgtttaatccactaaacattact
>gene=chr20_240119-241119; species=ponAbe
aggtggggaggcccaaagcaaggcttgcccctcagaggagctcacagagggcaggaatagccaggttctcatatcccaggggttgagtctttggctgagaacagcccctggagaa-atggggtgactgctaccataggtctggaagtatgaggctgtccaccaactatctccttgaagcaagttctcttgaaaggaaatctgaacagtgcacccccatggctgccacaGAGTATAAGGAGGGAGAGAAAGGAGCTGAAAGTCTAGGTTTGGTCAGCTAGGTAGACTGACTTGTGAGGTATTTATTTATTCATTTGAGTAACAAAGCAGACAGAATACATAGCCACCATTGGTAGTACACCCAAAAAACAAGGATGGCATGATGCTGGTGACTCAAACGTTCCTACCCATGgtgtcaaattggcataatcctcttgggaagctgtgcagaaataagcacagagaagcagaactctact---ttaatccactaaacattact
>gene=chr20_240119-241119; species=rheMac
agatggggaggcccaaagcaaggcttgcccctcagaggagctcacacagggcaggaatagccaggttctcatatcccaggggttcagtctttggctaagagcagcccctggagaacatggggtaactgctaccattggtctggaagtatgaggctgtccaccaactatccccctgaagcaagTTCTCTTGAAAGGAAATCTGAACAGT-----------GCTGCCATGGAGTATAAGGAGGAAGAGAAAGGAGCTAAAAGTCTAGGTTTGCCCAGCTAGGTAGACTGACTTGTGAAGTATTTATTTTTTCATTTGAGTAACAAAGCAGACAGAATACATAGCTGCCATTGGTAGTACGCCCCGAAAGCAAGGAAGGCATGATGCTGGTGACTCAAACGTACCTACCCATGGTGTAAAATTGGCATAATCCTCCTGGGAAGCTGTGCAGAAATAAGCACAGAGAAGCAGAACTCTACTTGTTTAATCCACTAAACATTACT
>gene=chr20_240393-241393; species=hg19
agatggggaggcccaaagcaaggcttgcccctcagaggagctcacgcagggcaggaatagccaggttctcatatcccaggggttcagactttggctgagaacagcccctggagaacatggggtgactgctaccataggtctggaagtatgaggctgtccaccaactatccccttgaagcaagttctcttgaaaggaaatctaaacagtgcacccccatggctgccacGGAGTATAAGGAGGGAGAGAAAGGAGCTGAAAGTCTAGGTTTGGCCAGCTAGGTAGACTGACTTGTGAGGTATTTATTTATTCATTTGAGTAACAAAGCAGACAGAATACATAGCCACCattggtagtacaccccaaaagcaaggatggcatgatgctggtgactcaaacgtgcctactcatggtgtcaaattggcataatcctcttgggaagctgtgtggaaataagcacagagaagcagaactctaattgcttaatccactaaacattact
>gene=chr20_240393-241393; species=bosTau
ccatcaaggc-cccaaaacaagaactgctcctcagaggagcccacccagggcagggatggctagg-----------catgggttcagtcactggctgggagcagcccctggagaacacggggagaatgctacggcacatctggaaatagaaggctctccaccaactacatcctcaagacag-ttctcctgacgggagatctgagtggggcaccc-catgcctgccacaAAGCAT-----GGGAGAGAAAGGAGCTGAATGCTTGTATTTGGCCT-CCATGTGGATCGACAGGTGAGG--------TACTCATTTGCATAATGAAATGGACAAAATACAGATTTGACATTCGTAGCAGTTTCTGAAAGCAAG---GCAATGATGCTGGTGACTTGAATGTGCCCAGCCATAATGTAAAGTTGGCATAATCCTATTAGAAGGCCGAGTGAAAACAAGTACAAAGAAACAGGTCTTTATTTATTTAAACCAGTTAATGCTACT
>gene=chr20_240393-241393; species=calJac
agatggggagg-ccaaagcaaggcttgcctctcagaggagttcacacagggcaggagtagccaggctctcatatccaatgggttcagtcttcggctgagaacagccccgggagaacatggggtgaatgctaccataggtctagaagtgtgaggctgtccaccaaccgtccccttgaagcaagttctcttgaaaggaaatctgaacagtgcacccccatggctgccacGGAGTATTAGGAGGGAGAGAAAGGAGCTGAAAGTTTAGGTTTGGCCAGCCAGGTAGACTGACTTGTGAGGTATTTATTTATTCATTTGGGCAATAAAGCAGAGAAAATTCATAGCCACCACTGATAGTACACCC-AAGAGCAAGGATGGCATGATGCTGGTGACTCAAGTGTGCCTGCCCCTGGTATAaaattggcgtaaccctc-taggaagctgtgtggaaataagcacagagaagcagaactctacttgtttaatccactaaacattact
>gene=chr20_240393-241393; species=canFam
tgatggacaggctgaaagcaaggactgcccctcagaggagccca--cagggcaaagatcaccaagctctagaatggcaggagcatagtcatgagctgggagcagcccctggagaacatg-ggtgaatgttaccatagatctggaagtaggaggttgtccaccaaccacattctcacagcagcatctcttg-agaagggtctgagcagagcacctccatggctgccacaAAGCAGTAAATGAGAAAGAAAGG-GCTAAGATTGTATGTTTGGTCAGCCATGTAAACCAGCTGATGAGGCATTCAGTTACTCATTTGCATAATAAAATGGACAAAATACAGATCCAACATT-CTAATACTCT------------TTACAATGATGCTTATGACTCAAACATGCTCACCCACaatataaaattggcataaccctgttgcaaagtcaagtggaaataagaacaaaaaaacagaattctatttgtttaatccagttaacattact
>gene=chr20_240393-241393; species=equCab
ggatggggaggccagaagaaacaattgcctctcagaggagcacacccagggcagggatggcccgacagtggtatcccatgagttcagtcattggctggaagcagcccctggagaacacggggtgaatgccactgtagatgtggaagtgagaggctgtccaccaattccatcctcgcagcagtttctctcgaagggagatctgagtggtacacccccatggctgccacaGAGCATATGGAGGGAGAGAAAGGAGCTCAAAGTATATGTTTGATCAGCCAGGTAGATTGAGTGATGAGATATTCATTTACTCATTTGTGTAACAAAATGGACA------GGATCCAACATTGATAATACTCTCGGAAAGCAA-GCTGCAACGATGCCAGTGACTCGTGTGTGCCCACCCACagtataaaattggcgtaaccctattggaaagccgagtggaaaggagtacaaagagacagaattctatttgtttaatccagttgacatgact
>gene=chr20_240393-241393; species=gorGor
--------------------------------------------------------------------------------------------------------------------------------------------------------------------------------------------------------------------------------------------------------------------------------------------------------------------------------------------------------------------------------------------------------------------------------------------------------------------------------------------------------------------
>gene=chr20_240393-241393; species=panTro
agatggggaggcccaaagcaaggcttgcccctcagaggagctcacgcagggcaggaatagccaggttcttatatcccaggggttcagactttggctgagaacagcccctggagaacatggggtgactgctaccataggtctggaagtatgaggctgtccaccaactatccccttgaagcaagTTCTCTTgaaaggaaaTCTGAACAGTGCACCCCCATGGCTGCCACGGAGTATAAGGAGGGAGAGAAAGGAGCTGAAAGTCTAGGTTTGGCCAGCTAGGTAGACTGACTTGTGAGGTATTTATTTATTCATTTGAGTAACAAAGCAGACAGAATACATAGCCACCATTGGTAGTACACCCCAAAAGCAAGGATGGCATGATGCTGGTGACTCAAACGTGCCTACTCATGGTGTCaaattggcataatcctcttgggaagctgtgtggaaataagcacagagaagcagaactctacttgcttaatccactaaacattact
>gene=chr20_240393-241393; species=papHam
agatggggaggcccaaagcaaggcttgcccctcaggggagctcacacagggcaggaatagccaggttctcatatcccaggggttcagtctttggctaagagcagcccctggagaacatggggtgactgctaccattggtctggaagtatgaggctgtccaccaactatccccctgaagcaagttctcttgaaaggaaatctgagcagt-----------gctgccatggAGTATAAGGAGGAAGAGAAAGGAGCTAAAAGTCTAGGTTTGCCCAGCTACGTAGACTGACTTGTGAGGTATTTATTTATTCGTTTGAGTAACAAAGCAGACAGAATACATAGCCGCCATTGGTAGTACACCCCGAAAGCAAGGAAAGCATGATGCTGGTGACTCAAACGTACCTACCTATGgtgtaaaattagcataatcctcctgggaagctgtgcagaaataagcacagagaagcagaactctacttgtttaatccactaaacattact
>gene=chr20_240393-241393; species=ponAbe
aggtggggaggcccaaagcaaggcttgcccctcagaggagctcacagagggcaggaatagccaggttctcatatcccaggggttgagtctttggctgagaacagcccctggagaa-atggggtgactgctaccataggtctggaagtatgaggctgtccaccaactatctccttgaagcaagttctcttgaaaggaaatctgaacagtgcacccccatggctgccacaGAGTATAAGGAGGGAGAGAAAGGAGCTGAAAGTCTAGGTTTGGTCAGCTAGGTAGACTGACTTGTGAGGTATTTATTTATTCATTTGAGTAACAAAGCAGACAGAATACATAGCCACCATTGGTAGTACACCCAAAAAACAAGGATGGCATGATGCTGGTGACTCAAACGTTCCTACCCATGgtgtcaaattggcataatcctcttgggaagctgtgcagaaataagcacagagaagcagaactctact---ttaatccactaaacattact
>gene=chr20_240393-241393; species=rheMac
agatggggaggcccaaagcaaggcttgcccctcagaggagctcacacagggcaggaatagccaggttctcatatcccaggggttcagtctttggctaagagcagcccctggagaacatggggtaactgctaccattggtctggaagtatgaggctgtccaccaactatccccctgaagcaagTTCTCTTGAAAGGAAATCTGAACAGT-----------GCTGCCATGGAGTATAAGGAGGAAGAGAAAGGAGCTAAAAGTCTAGGTTTGCCCAGCTAGGTAGACTGACTTGTGAAGTATTTATTTTTTCATTTGAGTAACAAAGCAGACAGAATACATAGCTGCCATTGGTAGTACGCCCCGAAAGCAAGGAAGGCATGATGCTGGTGACTCAAACGTACCTACCCATGGTGTAAAATTGGCATAATCCTCCTGGGAAGCTGTGCAGAAATAAGCACAGAGAAGCAGAACTCTACTTGTTTAATCCACTAAACATTACT
>gene=chr20_247469-248469; species=hg19
aaagaccgggcgggagataagcttggctggcgcgaagaaagaaggctggagggagtagaaatggggacaggagctgaacgctgggagagggggctcaaagccagctcgcgtagGCAGGGACTGGGCACTCGCAATGCGCGCAGAACAAAGGCCTCTCTCTCTCTTTCGCCACACTAAGGGCCAACATGGTCATCTCCAGGTGCGGATTCTGCCGTAAAATGCGCCCCTGGCGACTCACGACCAGGACGCATTCCGCACCGCTCCCCCACGCCCCGCAGCCCGCCCTCGAGGCTGATTGATTTGTGCCAGTCTCTACCGCCATCTGCCGGCAGCACTCGGTACACCCGCGCCCTGGAGGTCGCACGCGCTGGCCAAACGGGCGCACCAGACACTTTTcagggccctgccaaagacctcccaatgtctactggcgtcccagacacaagagatccaggccaagactcacacttcacaagatacacagacacgggccttaggga
>gene=chr20_247469-248469; species=bosTau
-----------------------------------------------------------------------------------------------------------------------------------------------------------------------------------------------------------------------------------------------------------------------------------------------GA-ACAGGTTCATTTTATTGGGCCTGTACCGCCATCTGCTGGCGATATTCAGTATATACAAGCCATGGTCAACACAC----GGGCTTAT--GATA-ATCTGACACTGTCCGGG-----------GCCCCTCTAATTTCCACATGTGCCTTAAAC----TAGATTCAGATCAAAGCTCACACTTTACAAGATACACAGAGATGGGCCTT--TAA
>gene=chr20_247469-248469; species=calJac
agaggctgagcaggcaataagcttggtttgcgcgaagaaGGAAGGCTGGAGGGAGTAGAATCGGGGACAGGAGCTGAACCCTGGAAGAAGGGGCTCAAAGCCAGCTCTTGTAGTCCTGGACCGGGCACTAGCAATGCGGGCAGAACAAAGGCCTCTCGCGCG----CGCCACAATAAACGCCAAAATGGTCATCTCCAATCGCGAATTCTGCAATAAAATGCGCACTTGGCGGGTTACAACCAGGATGCTTTCCACACCGCAC--------------------------GGCTGAT---TTTGTGTTAGTCTTTACCGCCATCTGCCGGCAGTACTCGGTATACCCGCGCCTTGGCGGTCGCACACGTTGGCTAAACGGGTACACCCGACACTGTGCAGGGCCTTGCCAACGCCCTCCCAATGTCTGTTGGTGTCCCAGACACAAGAGATTCAGGTCAAGATTCACACTTCACAAGATACACAGACAAGGGCCTTAGGGA
>gene=chr20_247469-248469; species=canFam
aaaggctgagctggaaatgggtttgTCTGA-----------------------ACTAGAAATAGGGAC---AGAAGAAAGGGAAGGGATGAGGTAGAA--------------GGCATGGAGCAGGCAATAGCAATGGGCACATAACAAAGGCCTCCCACTCG------CCAGGCTAGTGGTCAAAATGATCGGTTCCGACTGTGAACTCTACAATAAAACGAGTGATTAGCGATTTACCA----------------GCAGGGGATCCAATACCTGGGGCCCACCCTTAAGAAATGTTAATTTTACTGGCCCTTTCCCGCCATCTGCTGGTGATATTCAGTATGCCCACGCCATGGTCGA--CAC----CGGCTTCA--TGCACACCGAGTACCGTGGAGGGCCTT--CAAAGTCCTCTTAATTCCTACTGGTATCC----------------------------------------------------------------
>gene=chr20_247469-248469; species=equCab
--------------------------------------------------------------------------------------------------------------------------------------------------------------------------------------------------------------------------------------------------------------------------------------------------------------------------------------------------------------------------------------------------------------------------------------------------------------------------------------------------------------------
>gene=chr20_247469-248469; species=gorGor
aaagaccgggcaggaaataagcttggttggcgcgaagaaagaaggctggagggagtagaaatggcgacaggagctgcacgctgggagagggggctcaaagCCAGCTCGTGTAGGCGGGGACTGGGCACTAGCAATGCGCGCAGAACAAAGGC-TCTCTCTCT--TTCGCCACACTAAAGGCCAAAATGGTCATCTCCAATCGCGGATTCTGCAATCAAATGCGCCCT-GGCGACGTACAACCAGGATGCA-TCCACGCCGCTCCCCCACGCCCCGCAGCCCGCCCTT--GGCCGATTGATCTGTGCCGGGCTTTACCGCCACCTGCCGGCAGCACTCGGCATACCCGCGCCCTGGAGGTCGCACACGTTGGCCAAACGGGTACACCAGACCCTTTTCAGGGCCTTGCCAAAGACCTCCCAACGTCTATTGGCGTCCCAGACACAAGAGATCCAGGCCAAGACTCACACTTCACAAGATACACAGACGTGGGCCTT-----
>gene=chr20_247469-248469; species=panTro
aaagaccgggcaggaaataagcttggttggcgcgaagaaggaaggctggagggagtagaaatggggacaggagctgaacgctgggagagggggctcaaagccagctcgtgtagGCAGGGACTGGGCACTAGCGATGCGCGCAGAACAAAGGCCTCTCTCTCT--TTCGCCACACTAAAGGCCAAAACGGTCATCTCCAGTTGCGAATTCTGCAATAAAATGCGCCCTTGGCGACTTGCAACCAGGATGCGTTCCACACCGCTCCCCCACGCCCCGCAGCCCGCCCTT--GGCCGATTGATTTGCGCCGGTCTTTACCGCCATCTGCCGGCAGCACTCGGTATACCCGCGCCCTGGAGGTCGCACACGTTGGCTAAACGGGTACAGCAGACACTTTTCAGGGCC-----Aaagacctcccaatgtctattggcgtcccagacacaagagagccaggtccagactcacacttcacaagatacacagacgtgggtcttaggga
>gene=chr20_247469-248469; species=papHam
aaaggctgagcaggaaataagcttggctggcgcgaagaaggaaggctggagggaatagaaatggggacagaagatgaacgccgggagagggggctcaaagccagctcgtgtagGCAGGGACCGGGCACCAGCAAGGCTCGCAGAACAAAGGCCTCTCTCTCT--TTCGGCACACTAAGGGCCAAAATGGTCTTCTCCAATTGCAAATTCTGCAATAAAATGCGCCCTTGGCGACTTACAACCAGGATGCATTCCACACCGCTCCCCCACGCCCTACAGCCGGCCCTT--AGCTGATTGATTTGCGTCAGTCTTTACCGCCATCTGCCGGCAGTACTCGGTATACCCGCGCCTTGGCGGTCGCACACGTAGGCTAAACGGGTACACCAGACACTGTTCAGGGCCTTGCCAAAGCCTTCCCAATGTCTACTGGTGTCCCAGACACAGGAGATCCAGGTCAAGACTCACACTTCACAAGACACACAGACGTGGGCCTTAGGGA
>gene=chr20_247469-248469; species=ponAbe
aaagaccgggcaagaaataagcttggttggcgagaagaaggaaagctggagggagtagaaatggggacaggagctgaacgctgggagagggggctcaaagccagctcgtgtagGCAGGGACTGGGCACTAGCAATGCGTGCAGAACAAAGGCCTCTCTCTCT--TTCGCCACACTAAAGGCCAAAATGGTCATCTCCAATTGCGAATTCTGCAATAAAATGAGCCCTTGGCGACTTACAACCAGGATGCATTCCACACCGCTCCCCAACGCCCCACAGCCCGCCCTT--GGCTGATTGATTTGTGCCAGTCTTTACCGCCATCTGCCGGCAGTACTCGGTATACCCGCGCCCTGGCGGTTGCACACGTTGCCTAAACGGGTACACCAGACATTTTTCAGGGCCTTGCCAAAGACCTCCCAATGTCTATTGGCGTCCTAGACACAAGAGATCCAGGTCGAGACTCACACTTCACAAGATACACAGACACGGGCCTTAGGGA
>gene=chr20_247469-248469; species=rheMac
aaaggctgagcaggaaataagcttggttggcgcgaagaaggaaggctggagggaatagaaatggggacagaagatgaacgccgggagagggggctcaaagccagctcgtgtagGCAGGGACCGGGCACCAGCAAGGCTCGCAGAACAAAGGCCTCTCTCTCT--TTCGCCACACTAAGGGCCAAAATGGTCTTCTCCAATTGCAAATTCTGCAATAAAATGCGCCCTTGGCGACTTACAACCAGGATGCATTCCACACCGCTCCCCCACGCCCTACAGCCCGCCCTT--AGCTGATTGATTTGCGTCAGTCTTTACCGCCATCTGCCGGCAGTACTCGGTATACCCGCGCCTTGGCGGTCGCACACGTAGGCTAAACGGGTACCCCAGACACTGTTCAGGGCCTTGCCAAAGCCTTCCCAATGTCTACTGGTGTCCCAGACACAAGAGATCCAGGTCAAGACTCACACTTCACAAGACACACAGACGTGGGCCTTAGGGA
>gene=chr20_248384-249384; species=hg19
GGCGCATTCGGAGGCATGAGGGCTACGTGCAATGCGAGGGAACCTATGTCCAGGCTTCCTTTCTTGGTTTTCCTCCTCTGAACTCATGCATCCCTTCACAAACagtccagctcctggctaaaaacctatgtgtgatttttcagcccaaacacaggcaatgacaggttttacctggcaggcctcacagctgagtcgtgcacagctgatgcgttgcagtctttaaagacagttgcagacacagactcaggcctcctggacagtcgacctctcacacacatctccgctcccaacccaagtcttcattcagacacgtcttcattgcagtggggtaggccttcggccaggacctccttatcttggggagtggagaatccttgaagacactttcctccatgctgactcagaagttttcccactctcccttccccaccccatccctggcccccaggtccgtacaacttcaggagcctttttgttggaagcttttctgcagtgagacc
>gene=chr20_248384-249384; species=bosTau
GTCACAACTGGAGGCACCACAGCTGTGCGTGACGTCAGGGAATCCATGTTCAGTCGTCCTTTCTTGGTTTTCCCCCTCAAAACTCATTCATCCCCTAGTGAGGAATCCAGCTTCTGGCCAAAAACTTATGCCTGACtttt------------------------------------------------------------------------------------------------------------------------------------------------------------------------------------------------------------------------------------Gag-------------------------tatttcaggaccctccctacattcccttccccacccaatccccggcccccaggttcacagg--------------------------cccccaacagtgagaac
>gene=chr20_248384-249384; species=calJac
--------------------------------------------------------------------------------------------------------------------------------------------------------------------------------------------------------------------------------------------------------------------------------------------------------------------------------------------------------------------------------------------------------------------------------------------------------------------------------------------------------------------
>gene=chr20_248384-249384; species=canFam
--------------------------------------------------------------------------------------------------------------------------------------------------------------------------------------------------------------------------------------------------------------------------------------------------------------------------------------------------------------------------------gggtcc-tgaagacacttgtctccaatctacctcaagaccctgcctgttctcccttccctacccaacccctggcccccagattcacaaaactgcagaagcc-ttttgttcagggcccctcaacagtgagacc
>gene=chr20_248384-249384; species=equCab
--------------------------------------------------------------------------------------------------------------------------------------------------------------------------------------------------------------------------------------------------------------------------------------------------------------------------------------------------------------------------------------------------------------------------------------------------------------------------------------------------------------------
>gene=chr20_248384-249384; species=gorGor
GGCGCATTCGGAGGCATGAGGGCTACGTGCAATGCGAGGGAACCTATGTCCAGGCTTCCTTTCTTG-TTTTCCTCCTCTGAACTCATGCATCCCTTCACAAAAagtccagctcctggctaaaaacc--tgtgt-attgttcagcccaaccacaggcaatgacaggttttacctggcaggcctcacagctgagtcgtgcacagctgatgcg-tgcagtctttaaagacagttgcagacacagactcaggcctcctggacagtcgacctctcacacacatctccgctcccaacccaagtcttcattcagacacgtcttcattgcagtggggtaggccttcggccaggacctccttatcatggggagtggagaatccttgaagacactttcctccatgctgactcagaagttttccca-tctcccttccccaccccatccctggcccccaggtccgtacaacttcaggagcctttttgttggaagcttttctgcagtgagacc
>gene=chr20_248384-249384; species=panTro
GGCGCATTCAGAGGCATGAGGGCTACGTGCAATGCGAGGGAACCTATGTCCAGGCTTCCTTTCTTGGTTTTCCTCCTCTGAACTCATGCATCCCTTCACAaaaagtccagctcctggctaaaaacctatgtgtgatttttcagcccaaacacaggcaatgacaggttttacctggcaggcctcacagctgagtcgtgcacagctgatgcgt-gcagtctttaaagacagttgcagacacagactcaggcctcctggacagtggacttttcacacacatttccgctcccaacccaagttttcattcagacacgttttcattgcagtggggtaggccttcggccaggacctccttatcatggggagtggagaatccttgaagacactttcctccatgctgacacagaagttttcccattttcccttccccaccccatccctggcccccaggtccgtacaactgcaggagcctttttgttggaagcttttctgcagtgagacc
>gene=chr20_248384-249384; species=papHam
GGCGCATTTGGAGGCACGAGGGCTACATGCAATGTGAGGGAATCTATGTCCAGGCGTCCTTTCTTGGTTTTCCTCCTCTGAACGTATGCATCCCTTCACAaaaagtccagctcctggctaaaaacctatgtgtgatttttcagctcaaccacaggcaatgacaggttttacctggcaggcctcacagctgagttgtgcacagcagatgcattgcagtctttaaagacagttgcaggcacagactcaagcctcctggacagtcgacctctcacacacatctccgctcctaccccaggtcttcattcagacacgtcttcattgcagtggggtaggcctttggccacgacctccttatcatggggagtggggaatccttgaagacactttcctccatgctgactcagaacttttcccactctcccttccccaccccatccctggcccccaggtctgtacaactgcaggagcc-ttttgttggaagctcttctgcagcgagacc
>gene=chr20_248384-249384; species=ponAbe
-----------------------------------------------------GCTTCCTTTCTTGGTTTTCCTCCTCTGAACTCATGCATCCCTTCACAAACagtccagctcctggctaaaaacctatgtgtgatttttcagcccaaccacaggcaatgacaggttttacctggcaggcctcacagctgagttgtgcacagctgatgcgttgcagtctttaaagacagttgcagacacagactcaggcctcctggacagtcgacctctcacacacatctcagctcccaacccaggtcttcattcagacacgtcttcattgcagtggggtaggccttcggccaggaccttcttatcatggggagtggagaatccttgaagacactttccttcatgctgactcagaagttttcccactctcccttccccacgccatccctggcccccagctccgtacaactgcaggagcctttttgttggaagcttttctgcagtgagacc
>gene=chr20_248384-249384; species=rheMac
GGCGCATTTGGAGGCATGAGGGCTACATGCAATG----------------------------------------------------------------------------------------------------------------------------------------------------------------------------------------------------------------------cctcctggacagtcgacctctcacacacatctccgctcctaccccaggtcttcattcagacacgtcttcattgcagtggggtaggcctttggccacgacctccttatcatggggagtggggaatccttgaagacactttcctccatgctgactcagaacttttcccactctcccttccccaccccatccctggcccccaggtctgtacaactgcaggagcc-ttttgttggaagctcttctgcagtgagacc
>gene=chr20_249082-250082; species=hg19
tctgtcacccaggctggagtgcagtggtgcgatctcggctcactgcaacctccgcctcctgggctcaagcaatcctcccacctcagtctccctagtagctaggactacaggtgcacaccatcatgcccagctaatttttatattttttatagagatggggtttcaccatgttgtccagtctggtctcaaattcctgagatcaagcaacccactggcctcagcctcccaaagtgtgaggattacaggcctgagccaccatgccgggccatcattaatcagctactccagcacttagcagttcagctctctcctgctcagctgagctcctgaTTGTACAGTGGTTAAGAGCAAActgcctctgccacttagtaacctggtgacttgaaaaatcactttgccttttcatcctttggtttcttcatctgtaaaatgaaaataacaataaacaatacctacttcacagggtggttgttgtgagggtgtagtgagttgatgtatgt
>gene=chr20_249082-250082; species=bosTau
tgctgcgcacgggcttcattgcggtggtgttgt---ggagcacggggctctaggcat-gtgggcttcagtagtctcactggcttagtCTCCCCC---------------------------------------------------------------------CAGCATAT-----GGGATCttcccaga--ccagggatcgaacactgcactggc----------------aggaggattcttaacctagaccaccagggaAGCCTtgtcttaattggctcccatgacacctggtggctcagctctctccagcccggctgaggtcctgacaGTGCACTGATTAAGAGTGAActgcctctaccactttca-gcctggtgactcgaaaaatcactaaacagctgtatgctttgggttcttcctccgtaaaatgaaaat----gctcacaatacccacctcctagggttgttcctgtgaggatttgatgagctgacagatgt
>gene=chr20_249082-250082; species=calJac
--------------------------------------------------------------------------------------------------------------------------------------------------------------------------------------------------------------------------------------------------------------------------------------------------------------------------------------------------------------------------------------------------------------------------------------------------------------------------------------------------------------------
>gene=chr20_249082-250082; species=canFam
---------------------------------------------------------------------------------------------------------------------------------------------------------------------------------------------------------------------------------------------------------------------------tgtcttagctggctgctctgacacc-tgcggctcagctccc--cagctcacctgagctcctaacaGTACAGTGTT---------------TGAGCTACCTTAT-GCCTGgtgacttgagaaatcactttgtctcttcatgtactgggtttttcacccataagatggaaat----gctaacaatacgtacctcatagggttgactttatgaggacttaatgactgggtatatga
>gene=chr20_249082-250082; species=equCab
--------------------------------------------------------------------------------------------------------------------------------------------------------------------------------------------------------------------------------------------------------------------------------taacagactagtctgacact-ggcagctcagctctctgcagctcagctgagctcctgacaGTATAGTGGGTAAGAG--AACCGCCAGGAccacgtagc-agctggtgactcgaaaaatcactttacctcttcatgctttggcttccttatctgtaaaatggaagt----gctgacaacgtctacctcgtagggttgttcttgtgaggatctaatgagctgatatacgt
>gene=chr20_249082-250082; species=gorGor
tctgtcacccaggctggagtgcagcagtgcgatctcggctcactgcaacctgcgcctcctgggctcaagc-atcctcccacctcagtctccctagtagctaggactacaggtgcacaccatcatgcccagctaatttttatattttttatagagatggggtttcaccatgttgtccaggctggtctcaaattcctgagatcaagcaacccactggcctca-cctcccaaagtgtgaggattacaggcatgagccaccatgccgggccatcattaatcagctactccagcacttagcagttcagctctctcctgctcagctgagctcctgaTTGTACAGTGGTTAAGAGCAAActgcctctgccacttagtaacctggtgacttgaaaaatcactttgccttttcatcctttggtttcttcatctgtaaaatgaaaa--acaataaacaatacctacttcacagggttgttgttgtgagggtgtagtgagttgatatatgt
>gene=chr20_249082-250082; species=panTro
tctgtcacccaggctggagtgcagtggtgcgatctcggctcactgcaacctccgcctcctgggctcaagcaatcctcccacctcagtctccctagtagctaggactacaggtgcacaccatcatgcccagctaatttttatattttttatagagatgga-caacaccatgttgtccaggctggtctcaaattcctgagatcaagcaacccactggcctcagcctcccaaagtgtgaggattacaggcatgagccaccatgccgggccatcattaatcagctactccagcacttagcagttcagctctctcctgctcagctgagctcctgaTTGTACAGTGGTTAAGAGCAAActgcctctgccacttagtaacctggtgacttgaaaaatcactttgccttttcatcctttggtttcttcatctgtaaaatgaaaataacaataaacaatacctacttcacagggttgttgttgcgagggtgtagtgagttgatatatgt
>gene=chr20_249082-250082; species=papHam
tctgtcacccaggctggagtgcagtggtgtgatctcggctcactgcaacctctgcctcctgggctcaagcaatcctcctacctcagtctccccagcagctaggactacaggcgcatgccatcatacccagctaatttttatattttttatagagacagtgtttcaccatgttgcccaggctggtctcaaattcctgagatcaagcaatccactggcctcagcctcccaaagtgcgaggattacaggcatgagccaccatgccaggccatcattaatcagctactctagcacttggcagttcagctctctcctgctcagctgagctcctgaTTATACAGAGGTTAAGAGCAAActgcctctgtcacttagtaacctggtgacttaaaaaatcactttgccttttcatcctttggtttcttcatctgtaaaatgaaaat-------aacaatacctatttcata-ggttgttgctatgaggatgtagtgagtcgatacatgt
>gene=chr20_249082-250082; species=ponAbe
tctgtcacccaggctggagtgcagtagtgcgatctcggctcactgcaacctccacctcctgggttcaagcaatcctcccacctcagtctccctagtagctaggactacaggtgcacaccatcatgcccagctaatttttatattttttatagagacggggtttcaccatgttgcccaggctggtctcaaattcctgagagcaagcaatccactggcctcagcctcccaaagtgtgaggagtacaggcatgagccactatgccaggccatcattaatcagctactccagcacttgccagttcagctctctcctgctcagctgagctcctgaTTGTACAGCGGTTAAGAGCAAActgcctctgccacttagtaacctggcaacttgaaaaatcactttgccttttcatcctttggtttcttcatctgtaaaatgaaaataacaataaacaatacctacttcatagggttgttgttgtgaggatgtagtgagttgatatatgt
>gene=chr20_249082-250082; species=rheMac
tctgtcacccaggctggagtgcagtggtgtgatctcggctcactgcaacctctgcctcctgggctcaagcaatcctcctacctcagtctccctagcagctaggactacaggcgcatgccatcatacccagcgaatttttatattttttatagagacagtgtttcaccatgttgcccaggctggtctcaaattcctgagatcaagcaatccactggcctcagcctcccaaagtgcaaggattacaggcatgagccaccatgccaggccatcattaatcagctgctccagcacttggcagttcagctctctcctgctcagctgagctcctgaTTATACAGAGGTTAAGAGCAAActgcctctgccacttagtaacctggtgacttgaaaaatcactttgccttttcatcctttggtttcttcatctgtaaaatgaaaat-------aacaatacctatttcatagggttgttgctgtgaggatgtagtgagtcgatacatgt
>gene=chr20_256352-257352; species=hg19
GGACTTGCTGGACTCCAGGGAGGGGACTTCCCCATGCAAGGTGCGGCTGGCTTCCAAGTTAGTGACAATATTCAGTGGTGCTGAAACAGGTGAGGGATCATGGAGAATGGAGACAGGTTACAAAGTGGCGGGGAATGCTCAATCATGGGAATGAATGGAGGCTGGCAGAGATAGTGAAGGGCATACACATTAAAAACCAGTGAAGAGGCAAGATAATGAAAATTAATTCAAGAAGGCAGTGATGGTGAAGTTCATTAACACTGATAATGGGTGGTGGGCAGTAACAAGAATCAAGGGGTAAAGATGCACGGTGGTTAATGGCTGAATAGGTGATGTTTGGTGATGGTTGTAAATGGGTCATTAGCCAGCATTGCTGGCTAATGAGGCAAGGCCTAGGTCAGTGCCAATCGCCTTCCCAGATGAAAGACAAGTGACAGTAATGGCACCGGCAAGGAGGGAGGCCAACACCAGAGTCAGAGACCTCCTGAGCGCCAGATCAG
>gene=chr20_256352-257352; species=bosTau
GGGACTTCTGGACTCCAAAGCGGGGCTCCCTCCTTGCAGGGCAGGGCTGGCTCATGAGTTACTGACAATGTTTGATGGTGCTGAAAAAGGTGAG-------------GGGAGACAGGCTGCAAGGGGG-TGGCAGTGCTCGACAGTGAGAATTAGTGGGGGCTGGTGGAGGTGATGAAGGTCATTCACGCAGACAACTGATGAAGGTGCAAGATAACAAAAACTACCATGAGAGGGTGGTGATCATGGAATTCATTAACA-TGGTCTTGAGTGATGGTCAATGTCAAGAATTAAGAGGTGAAGACAAGGAGTGGGTAATGGCTGTGTGGGTGAAGCTTGGTGAT-GCTGCCGATGGGTCA-CGGCTGGTGGTGTTGGTTAATGAGGCAAGGCCTAGTCCTGGACAAATTCCGTTCTCAGATGGAAGA-------CGTTAATGGCACAGCCAAGGAGGAAGACTAACAC------CAGAGACCTCATAAGCCCCAGATCAG
>gene=chr20_256352-257352; species=calJac
GAACTTGCTGGACTACAGAGAGGGAACCTCCCCAGGTAGGGTGGGGCTGACTCCCAAGTTAGTGACACTATTCAGCGGTGCTGCAACAGGTGAGGGGTCACAGAGAATGGAGACAGGTTACAAAGTGGTGGGGAGTGCTCCATCATGGGAATCAGTGG-GGCTGGCAGAGATGGTGAAGGGCGTGCACATTAAAAACTGATGAAGGGGCAAGATAATGAAAATCAATTCAAGAAGGCAGTGATGGTGAAGTTCATTAACACCGATAATGGGTGGTGGGCAGTGACGAGAATCAAGGGGTAAAGATGCATGGTGGTTAATGGCTGAATGCATGATGCTTGATGATG-GTGCAAATGGATCA-GAGCCAGCGATGCTGGCTAATGAGGCAAGGCCGAGGTCGGTGCCAATCGCTTTCCCAGATGAATGACAAGTGACAGTAATGGCACTGGCAAGGAGACAGGCCCACACCAGAGTCAGAGACCTCCCAGGCACCAGATCAG
>gene=chr20_256352-257352; species=canFam
GGGCCTCCTGGGCTCT--------G-CCCCTCCATGCAGCACAAGGCT-GCTTGCAAG-AAGGGCCAACGTCTGATGGTGCTGAAAATGGC---AGATCTCAGAGCATGGAGACAGGTGGC--AGAGGGGATTAGTACCTGGTGATGAGAATGAATGGGGGCTGGCAGAGATGGTGAAGGCCACTCACGCGGACAGTGGAT---GGAGGATGGTAATGAAAATGAATGCGAAAGGGGGGTGACAGTGAAGTTCATTAACACGGCTGACGGGTGATGCTCAGTGGCCAGAATTAAGGGGCAAAGATAGGGAGTGGTAAATAGGTGAGCTGGCAATGCCTGGCAAT-GTTGCTAACGGGTCG-TCACCAGTGATGCTGGTCAATGAGGCAAGGCCTGGACCTGCGCCAACCTCCTTCTCAGATGAATGGCAATGGACAGTAACAGCACTAGCAAGGAGGGAGGCCAGCACCAGAGGTGGAGACCTCCCAAGCACCAGATCAG
>gene=chr20_256352-257352; species=equCab
GGACTTCCTGGACTCCAGAAAAGGG-CCTCTCTGCGCAGGGCAGGGTTGGCTCACAAGTTAGGGACGATGTTTGCTGGTGCTGCAAAAAGTGA-GGATGCTGGAGAATGGAGACAGGTGGCAAAGAGGTGG-CAGTGCTTGATAATGAGGAATAATGGGGGCTGTCAGAAATGATGAAGGCCGCTCACACGGATAACTGATGAAGGTGCAAGATAACGAAAATTAATACGAGAGGGTGGGGATGGTGAAGTTCATTAACACCGGCAATGAGCGATGGTCAACGACAAGAACTAAGAGCTGAAGAGAGGGGGTGGGAAATGGTTGAGTGGGTGATGCTGGGTGAT-GGTGCTAAAGGGGCA-CGAGCAGTGATGTTGGCCAGTGAGGCAAGGGCTAGGCTGGCACTCATCTCCTTCTCGGATGAACGGCCGGTGACGGTAATGGCGCTGGCATGGAGGAAGGCCAACACCAGAGTCAGAGACCTCCTGAGCACCAGATGAG
>gene=chr20_256352-257352; species=gorGor
GGACTTGCTGGACTCCAGAGAGGGGACTTCCCCATGCAGGGTGCGGCTGGCTCCCAAGTTAGTGACAATATTCAGTGGTGCTGAAACAGGTGAGGGATCATGGAGAATGGAGACAGGTTACAAAGTGGCGGGGAATACTCAATCATGGGAATGAATGGAGGCTGGCAGAGATAGTGAA-GGCATGCACATTAAAAACCAGTGAAGAGGCAAGATAATGAAAATTAATTCAAGAAGGCAGTGATGGTGAAGTTCATTAACACTGATAATGGGTGGTGGGCAGTGACAAGAATCAAGGGGTAAAGATGCACGGTGGTTAATGGCTGAATAGGTGATGTTTGGTGATGGTTGTAAATGGGTCATTAGCCAGCAATGCTGGCTAATGAGGCAAGGCCTAGGTCAGTGCCAATCGCCTTCCCAGATGAAAGACAAGTGACAGTAATGGCACCAGCAAGGAGGGAGGCCAACACCAGAGTCAGAGACCTCCTGAGCGCCAGATCAG
>gene=chr20_256352-257352; species=panTro
GGACTTGCTGGACTCGAGAGAGGGGACTTCCCCATGCAGAGTGCGGCTGGCTTCCAAGTTAGGGACAATATTCAGTGGTGCTGAAACAGGTGAGGGATCATGGAGAATGGAGACAGGTTACAAAGTGGCGGGGAATGCTCAATCACGGGAATGAATAGAGGCTGGCACAGATAGTGAAGGGCATGCACATTAAAAACCAGTGAAGAGGCAAGATAATGAAAATTAATTCAAGAAGGCAGTGATGGTGAAGTTCATTAACACTGATAATGGGTGGTGGGCAGTGACAAGAATCAAGGGGTAAAGATGCACGGTGGTTAATGGCTGAATAGGTGATGTTTGGGGATGGTTGTAAATGG------------CAATGCTGGCTAATGAGGCAAGGCCTAGGTCAGTGCCAATCGCCTTCCCAGATGAAAGACAAGTGACAGTAATGGCACCGGCAAGGAGGGAGGCCAAAACCAGAGTCAGAGACCTCCTGAGCGCCAGATCAG
>gene=chr20_256352-257352; species=papHam
GGACTTGCTGGACTCCAGAGAGGGGACCTCCCCATGCAGGGTGGGGCTGGCTTCCAAGTGAGTGACAATATTCAGTGGTGCTGAAACAGGTGAGGGATCATGGAGAACGGAGACAGGTTACAAACTGGCGGAGAACGCTCAATCATGGGAATAAATGGAGGCTGGCAGAAATAGCGAAGGGCATGCACATTAAAAACCGATGAAGAGGCAAGATAATGAAAATTAATTCAAGAAGGCAGTGATGGTG--GTTCATTAACACTGATAATGGGTGGTGGGCAGTGACAAGAAGCAAGGGGTAAAGATGCAAGGTGGCTAATGGCTGAATAGGTGATGCTTGATGATG-TTGCAAATGGTTCA-TAGCCGGCGATGCAGGCTAACGAGGCAAGGCCTAGGTCGGTGCCAATCACCTTCCCAGATGAAAGACAAGTGACAGTAACGGCACCAGCAAGGAGGCAGGCCAACACCAAAGTTTGAGACCTCCTGAGTGCCAGATCAG
>gene=chr20_256352-257352; species=ponAbe
GGACTTGCTGGACTCCAGAGAGGGCACTTCCCCATGCAGGGTGAGGCTGGCTCCCAAGTTAGTGACAATATTCAGTGGTGCTGAAACAGGTGAGAGATCATGGAGAATGGAGATAGGTTACAAAGTGGCAGGGAATGATCAATCATGGGAATGAATGGAGGCTGGCAGAGATAGTGAAGGGCATGCACATTAAAAACCGATGAAGAGGCAAGATAATGACAATTAATTCAAGAAGGCAGTGATGGTGAAGTTCATTAACACTGATAATGGGTGATGGGCAGTGACAAGAAACAAGGGGTAAAGATGCACAGTGGTTAATGGCTGAATAGGTGATGCTTGATGATGTTAG-------------------CAATGCTGGCTAATGAGGCAAGGCCTAGGTCAGTGCCAATCGCCTTCCCAGATGAAAGACAAGTGACAGTAATGGCACCGGCAAGGAGGGAGGCCAACACCAGAGTCAGAGACCTCCTGAGCGCCAGATCAG
>gene=chr20_256352-257352; species=rheMac
GGACTTGCTGAACTCCAGAGAGGGGACCTCCCCATGCAGGGTGGGGCTGGCTTCCAAGTGAGTGACAATATTCAGTGGTGCTGAAACAGGTGAGGGATCATGGAGAATGGAGACAGGTTACAAACTGGCGGAGAATGCTCAATCATGGGAATAAATGGAGGCTGGCAGAGATAGCGAAGGGCATGCACATTAAAAACCGATGAAGAGGCAAGATAATGAAAATTAATTCAAGAAGGCAGTGATGGTGAAGTTCATTAACAACGATAATGGGTGGTGGGCAGTGACAAGAAGCAAGGGGTAAAGATGCAAGGTGGCTAATGGCTGAATAGGTGATGCTTGATGATG-TTGCAAATGGTTCA-TAGCCAGCGATGCAGGCTAACAAGGCAAGGCCTAGGTCGGTGCCAATCACCTTCCCAGATGAAAGACAAGTGACAGTAATGGCACCGGCAAGGAGGCAGGCCAACACCAAAGTTAGAGACCTCCTGAGTGCCAGATCAG
>gene=chr20_256472-257472; species=hg19
AGTGGCGGGGAATGCTCAATCATGGGAATGAATGGAGGCTGGCAGAGATAGTGAAGGGCATACACATTAAAAACCAGTGAAGAGGCAAGATAATGAAAATTAATTCAAGAAGGCAGTGATGGTGAAGTTCATTAACACTGATAATGGGTGGTGGGCAGTAACAAGAATCAAGGGGTAAAGATGCACGGTGGTTAATGGCTGAATAGGTGATGTTTGGTGATGGTTGTAAATGGGTCATTAGCCAGCATTGCTGGCTAATGAGGCAAGGCCTAGGTCAGTGCCAATCGCCTTCCCAGATGAAAGACAAGTGACAGTAATGGCACCGGCAAGGAGGGAGGCCAACACCAGAGTCAGAGACCTCCTGAGCGCCAGATCAGGAGAAGCCTGACTCATTCCCACAGGCCGTGGGGACTGCCCATCCACTGCTTCCCTACAGGGACCACCACCTTCCTTGCCCACGCACTTCTCTGAACCTTTGCATGCATTTCAGGAAGTCCTGG
>gene=chr20_256472-257472; species=bosTau
GGGGG-TGGCAGTGCTCGACAGTGAGAATTAGTGGGGGCTGGTGGAGGTGATGAAGGTCATTCACGCAGACAACTGATGAAGGTGCAAGATAACAAAAACTACCATGAGAGGGTGGTGATCATGGAATTCATTAACA-TGGTCTTGAGTGATGGTCAATGTCAAGAATTAAGAGGTGAAGACAAGGAGTGGGTAATGGCTGTGTGGGTGAAGCTTGGTGAT-GCTGCCGATGGGTCA-CGGCTGGTGGTGTTGGTTAATGAGGCAAGGCCTAGTCCTGGACAAATTCCGTTCTCAGATGGAAGA-------CGTTAATGGCACAGCCAAGGAGGAAGACTAACAC------CAGAGACCTCATAAGCCCCAGATCAGGACAAGCCTGA----CCCCCCCAGGTCCTGGGGACCACCCACCCCCTGCTCTCACACCGGGATCACCACCATCGCCACCCACTCACTTCTTGGAACTTGTCCATGTATTTCAGTATAACCCGG
>gene=chr20_256472-257472; species=calJac
AGTGGTGGGGAGTGCTCCATCATGGGAATCAGTGG-GGCTGGCAGAGATGGTGAAGGGCGTGCACATTAAAAACTGATGAAGGGGCAAGATAATGAAAATCAATTCAAGAAGGCAGTGATGGTGAAGTTCATTAACACCGATAATGGGTGGTGGGCAGTGACGAGAATCAAGGGGTAAAGATGCATGGTGGTTAATGGCTGAATGCATGATGCTTGATGATG-GTGCAAATGGATCA-GAGCCAGCGATGCTGGCTAATGAGGCAAGGCCGAGGTCGGTGCCAATCGCTTTCCCAGATGAATGACAAGTGACAGTAATGGCACTGGCAAGGAGACAGGCCCACACCAGAGTCAGAGACCTCCCAGGCACCAGATCAGGAGAGGTCTGGCTCACACCCACAGGCTGTGGGGACCGCCAACCCCCTACTCCCCTACAGGGACCACCACCTTCCTTGCCCACGTACTTTTCTGAAGCTGTGAATGCATTTCAGCGAGGCCTGG
>gene=chr20_256472-257472; species=canFam
AGAGGGGATTAGTACCTGGTGATGAGAATGAATGGGGGCTGGCAGAGATGGTGAAGGCCACTCACGCGGACAGTGGAT---GGAGGATGGTAATGAAAATGAATGCGAAAGGGGGGTGACAGTGAAGTTCATTAACACGGCTGACGGGTGATGCTCAGTGGCCAGAATTAAGGGGCAAAGATAGGGAGTGGTAAATAGGTGAGCTGGCAATGCCTGGCAAT-GTTGCTAACGGGTCG-TCACCAGTGATGCTGGTCAATGAGGCAAGGCCTGGACCTGCGCCAACCTCCTTCTCAGATGAATGGCAATGGACAGTAACAGCACTAGCAAGGAGGGAGGCCAGCACCAGAGGTGGAGACCTCCCAAGCACCAGATCAGGACAAGCCTGA----CTCCCACAGAGCCCGGGGCCCTCCCACCCTCTGCTCCTTCACAGAGACCGTCACCTTCCATGCCCACTCACTTCTCTGAACTTGTCCGTGCACTTGAGCATGTACTGG
>gene=chr20_256472-257472; species=equCab
AGAGGTGG-CAGTGCTTGATAATGAGGAATAATGGGGGCTGTCAGAAATGATGAAGGCCGCTCACACGGATAACTGATGAAGGTGCAAGATAACGAAAATTAATACGAGAGGGTGGGGATGGTGAAGTTCATTAACACCGGCAATGAGCGATGGTCAACGACAAGAACTAAGAGCTGAAGAGAGGGGGTGGGAAATGGTTGAGTGGGTGATGCTGGGTGAT-GGTGCTAAAGGGGCA-CGAGCAGTGATGTTGGCCAGTGAGGCAAGGGCTAGGCTGGCACTCATCTCCTTCTCGGATGAACGGCCGGTGACGGTAATGGCGCTGGCATGGAGGAAGGCCAACACCAGAGTCAGAGACCTCCTGAGCACCAGATGAGAATAAGCCTGA----CTCCCACGGGTCCTGGGGACCACTC-CCCTCTGCTCCCTTGCAGAGACCACTGCCTTCCTTGCCCACTCACTTCTCTGAACCGGCCTGTGCATTTCAGGATGTCCTGG
>gene=chr20_256472-257472; species=gorGor
AGTGGCGGGGAATACTCAATCATGGGAATGAATGGAGGCTGGCAGAGATAGTGAA-GGCATGCACATTAAAAACCAGTGAAGAGGCAAGATAATGAAAATTAATTCAAGAAGGCAGTGATGGTGAAGTTCATTAACACTGATAATGGGTGGTGGGCAGTGACAAGAATCAAGGGGTAAAGATGCACGGTGGTTAATGGCTGAATAGGTGATGTTTGGTGATGGTTGTAAATGGGTCATTAGCCAGCAATGCTGGCTAATGAGGCAAGGCCTAGGTCAGTGCCAATCGCCTTCCCAGATGAAAGACAAGTGACAGTAATGGCACCAGCAAGGAGGGAGGCCAACACCAGAGTCAGAGACCTCCTGAGCGCCAGATCAGGAGAAGCCTGACTCATTCCCACAGGCCGTGGGGACTGCCCATCCACTGCTTCCCTACAGGGACCACCACCTTCCTTGCCCACGCACTTCTCTGAACCTTTGCATGCATTTCAGGAAGTCCTGG
>gene=chr20_256472-257472; species=panTro
AGTGGCGGGGAATGCTCAATCACGGGAATGAATAGAGGCTGGCACAGATAGTGAAGGGCATGCACATTAAAAACCAGTGAAGAGGCAAGATAATGAAAATTAATTCAAGAAGGCAGTGATGGTGAAGTTCATTAACACTGATAATGGGTGGTGGGCAGTGACAAGAATCAAGGGGTAAAGATGCACGGTGGTTAATGGCTGAATAGGTGATGTTTGGGGATGGTTGTAAATGG------------CAATGCTGGCTAATGAGGCAAGGCCTAGGTCAGTGCCAATCGCCTTCCCAGATGAAAGACAAGTGACAGTAATGGCACCGGCAAGGAGGGAGGCCAAAACCAGAGTCAGAGACCTCCTGAGCGCCAGATCAGGAGAAGCCTGACTCATTCCCACAGGCCGTGGGGACTGCCCATCCACTGCTTCCCTACAGGGACCACCACCTTCCTTGCCCACGCACTTCTCTGAACCTTTGCGTGCATTTCAGGAAGTCCTGG
>gene=chr20_256472-257472; species=papHam
ACTGGCGGAGAACGCTCAATCATGGGAATAAATGGAGGCTGGCAGAAATAGCGAAGGGCATGCACATTAAAAACCGATGAAGAGGCAAGATAATGAAAATTAATTCAAGAAGGCAGTGATGGTG--GTTCATTAACACTGATAATGGGTGGTGGGCAGTGACAAGAAGCAAGGGGTAAAGATGCAAGGTGGCTAATGGCTGAATAGGTGATGCTTGATGATG-TTGCAAATGGTTCA-TAGCCGGCGATGCAGGCTAACGAGGCAAGGCCTAGGTCGGTGCCAATCACCTTCCCAGATGAAAGACAAGTGACAGTAACGGCACCAGCAAGGAGGCAGGCCAACACCAAAGTTTGAGACCTCCTGAGTGCCAGATCAGGAGAAGCCTGACCCATTCCCACAGGCTGTGGGGACTGCCCACCCACTGCTGCCCTACAGGGACCACCACCTTCCTCGCCCACGCACTTCGCTGAACCTTTGCATGCATTTCAGGAAGTCCTGG
>gene=chr20_256472-257472; species=ponAbe
AGTGGCAGGGAATGATCAATCATGGGAATGAATGGAGGCTGGCAGAGATAGTGAAGGGCATGCACATTAAAAACCGATGAAGAGGCAAGATAATGACAATTAATTCAAGAAGGCAGTGATGGTGAAGTTCATTAACACTGATAATGGGTGATGGGCAGTGACAAGAAACAAGGGGTAAAGATGCACAGTGGTTAATGGCTGAATAGGTGATGCTTGATGATGTTAG-------------------CAATGCTGGCTAATGAGGCAAGGCCTAGGTCAGTGCCAATCGCCTTCCCAGATGAAAGACAAGTGACAGTAATGGCACCGGCAAGGAGGGAGGCCAACACCAGAGTCAGAGACCTCCTGAGCGCCAGATCAGGAGAAGCCTGACTCATTCCCACAGGCCGTGGGGACTGCCCACCCACTGCTCCCCTACAGGGACCACCACCTTCCTTGCCCACGCACTTCTCTGAACCTTTGCATGCATTTCAGGAAGTCCTGG
>gene=chr20_256472-257472; species=rheMac
ACTGGCGGAGAATGCTCAATCATGGGAATAAATGGAGGCTGGCAGAGATAGCGAAGGGCATGCACATTAAAAACCGATGAAGAGGCAAGATAATGAAAATTAATTCAAGAAGGCAGTGATGGTGAAGTTCATTAACAACGATAATGGGTGGTGGGCAGTGACAAGAAGCAAGGGGTAAAGATGCAAGGTGGCTAATGGCTGAATAGGTGATGCTTGATGATG-TTGCAAATGGTTCA-TAGCCAGCGATGCAGGCTAACAAGGCAAGGCCTAGGTCGGTGCCAATCACCTTCCCAGATGAAAGACAAGTGACAGTAATGGCACCGGCAAGGAGGCAGGCCAACACCAAAGTTAGAGACCTCCTGAGTGCCAGATCAGGAGAAGCCTGACCCATTCCCACAGGCTGTGGGGACTGCCCACCCACTGCTCCCCTACAGGGACCACCACCTTCCTCGCCCACGCACTTCTCTGAACCTTTGCATGCATTTCAGGAAGTCTTGG
>gene=chr20_257228-258228; species=hg19
AGGGACGCTGGGTTTCCTGTGGAGGAAGAAGAGGTCTGGCCCCCAGGTGCCTCTTCCTGGGCAGCAGAACATGGTAGAGACCGATGGGGCTGCAGTGGGCCTGGAGGCAGAGGATGGGGAAGAGGGCGGGGTGGGGGTGAGACCTGGATCCCCGCTCCCACACAGCAACTGGCTACTCACCGCCACCACAGAACTCAGAATTTTTTTCTTCTTCTTCTGAATCTTGTCAGACAAGGATTCCAGGACCTTTCTGCGCATCTCACCGAGGTCATCCAGCTCATCCTGGGAGCCAGCAGAAGGGTGTTGGTCACCAGTCCTGCCTCCCACACAGTCTGGTGGGAGAGGGGCAGGGGCTCCCCTACCTGCTGGCTGTCCTTAACCTGCTGCAGCTGGCGCATAAGAGTGGAGATCTGGACAGACTTGATGGAATACTCATGGTCCATGTAAGTGCTCAGGAAGTTCACTTCCTCCTGGGTCTTCTCAATCTTGGCATTCAGCTG
>gene=chr20_257228-258228; species=bosTau
TGGCACGCTGGATTTTCTGTGGAAAAAGGGAAATTCTGGCCCCCAAGTGCCCCAGA-TGGGTAGCA----------------GATGGGCATGTGGTGGCCCTGAGGGCAGAGGACAGGGAAGAAAGCAGGGCTGGGGCAGGACCCGGATACCTGC-----CACAGTGGCTGGCTACTCACCACCACCAGAGACCTCAGAAGGTTTTTTTTCTTATTCTGAATCTGGTTGGACATAGACGCCAGGACCATTCTGCACATCTCACTGAGTTCATCTAGCTCGTCCTAGGGGTTGGCAGGAAGGTGTTGGCCACCAACCCTGCCTCCCACAGGGTCAGGTGAGGCAAAACCAGGGGCTCACCTACCAACTGGCTGTCCTTCACCTGCTGCAGCTGGCGCACGAGGTTGCCCACCTGTACCAACTTGATGGGGTACTCGTGGTCCTTGTACGTGCTCACGAAGCTCACCTGCTCACGGACCTTCTCGATCTGGGCATCCAGCTG
>gene=chr20_257228-258228; species=calJac
GGGGACGCTGGGTTTTCTGTGAAGGAAGAAGAGGTCTGGCCCCCAGGTGCCTCTTCCTGGGCAGCAGAACATGGTAGAGACCAATGGGGCTCCAGTGGGCCTGGAGGCAGAGGATGGGGAAGAGGGCGGGACAGGGGTGGGACCTGGATCCCCCATCCCCCACCGCAACTGGCTACTCACTGCTACCAGAGAACTCAGAACTTTCTTCTCCTCCTTCTGAATCTTATCGGACAAGGACTTCAGGACCTTTCTGCGCATCTCACTGAGGTCATTCAGCTCATCCTGGGAGCCAGCAGAAGGGTGTTCACCACCAGCCCTGCCACCCACACGGTCCAGTGAGGCAGGGGCAGGGGCTCCCCTACCTGCTGGCTGTCCTTAACCTCCTGCAGCTGGTGCATGAGGGTGGCAATCTGGACAGACTTGATGGAATACTCATGGTCCATGTAAGTGCTCAGGAATTTCACGTCCTCCTGGGTCTTGTCAATCTTGGCATTCAGCTG
>gene=chr20_257228-258228; species=canFam
GGGGCTGCTGGCTTTTCTACAAAGGGAGAAGAGGTCTGGCCCCCATGTGCCTCTTGCTGGGCAGCAGAGCCCAGTAGAGACTAG-TGGGGCACACGGGGGAAGGAGGCGGAGGACAGGAAAGGAAGCAGGTTTGCAGTGACACTCGGACACCCAC-----CACAGCAGCTGGCTACTCACTACCACCAGAGCTTTCAGGAGTTTTTTCTTCTTCTTCTGAATCTGATTAGACAAATACTCCAGGACCATTCTGCGCATCTCATTAAGTTCATCCAGCTCATCCTAGGGGCCA-CAGGAGGGTGTGAGCTGCCAGGCCTGTGTCCAGGATGGGCCAGCGGGGCAGGGCCAGGAACTCTCCTACCTGCTGGCTGTCCTTTATCTGCTGCAACTGGCGCGTAAGGTTGGCAATCTGGACCGACTTGATAGGATACTCGTGGTCCATGTACGTGCTCAGGAAGTTCACCTCCTTGTAGGTGTTCTCAATCTTGGCGTTCAGCTG
>gene=chr20_257228-258228; species=equCab
AGGGAGACTGGGTTTTCTGTGGAGGAAGGACAGGTCTGGCCCCCAAGTCCCTCTTCTTGGGCAGCAGTGCTTGGC--AGACTGGTGGGGGTGCCGGGGGCCTGGAGGCAGAGGACAGGGAAGAAAGCAGGGGTGGGGCAGCACCTGGATACCCAC-----CACAGCG---GGCTACTCACCACCACCAGAGACCTCAGAAGTTTTCTTTTCTTCTTCTGAATCTTGTTGGACAAAGACTCCAGGACCTTTCTACGCATCTCATTAAGGTCATCCAACTCATCCTGGGGGTCAGCAGGAGAGTGCTGGCCACCAGCTCTGCCTCCCGCATGCTCCAGTGGGGCAGGGCCAGGGGTTCACCTACCTGCTGGCTGTCCTTCACCTGCTGCAGCTGGCGCGCCAGGCTGGCAATCTGGACGGACCTGACAGGATACTCATGGTCCATGTAAGTGCTCAGGAAGCTCACTTCCTCCTTGGTCTTATGGATCCTGGCATTCAGCTG
>gene=chr20_257228-258228; species=gorGor
AGGGACGCTGGGTTTCCTGTGGAGG-AGAAGAGG-CTGGCCCCCAGGTGCCTCTTCC-GGGCAGCAGAACATGGTAGAGACCGACGGGGCTGCAGTGGGCCTGGAGGCAGAGGATGGGGAAGAGGGCGGGGTGGGGGTGAGACCTGGATCCCCGCTCCCACAC-GCAACTGGCTACTCACCGCCACCACAGAACTCAGAATTTTTTTCTTCTTCTTCTGAATCTTGTCGGACAAGGATTCCAGGACCTTTCTGCGCATCTCACTGAGGTCATCCAGCTCATCCTGGGAGCCAGCAGAAGGGTGTTGGCCGCCAGTCCTACCTCCCACACAGTCTGGTGGGAGAGG-GCAGGGGCTCCCCTACCTGCTGGCTGTCCTTAACCTGCTGCAGCTGGCGCATAAGAGTGGAGATCTGGACAGACTTGATGGAATACTCATGGTCCATGTAAGTGCTCAGGAAGTTCACTTCCTCCTGGGTCTTCTCAATCTTGGCATTCAGCTG
>gene=chr20_257228-258228; species=panTro
AGGGACGCTGGGTTTCCTGTGGAGGAAGAAGAGGTCTGGCCCCCAGGTGCCTCTTCCTGGGCAGCAGAACATGGTAGAGACCGATGGGGCCGCAGTGGGCCTGGAGGCAGAGGATGGGGAAGAGGGCGGGGTGGGGGTGAGACCTGGATCCCCGCTCCCACACAGCAACTGGCTACTCACCGCCACCACAGAACTCAGAATTTTTTTCTTCTTCTTCTGAATCTTGTCGGACAAGGATTCCAGGACCTTTCTGCGCATCTCACCGAGGTCATCCAGCTCATCCTGGGAGCCAGCAGAAGGGTGTTGGCCACCAGTCCTGCCTCCCACACAGTCTGGTGGGAGAGGGGCAGGGGCTCCCCTACCTGCTGGCTGTCCTTAACCTGCTGCAGCTGGCGCATAAGAGTGGAGATCTGGACAGACTTGATGGAATACTCATGGTCCATGTAAGTGCTCAGGAAGTTCACTTCCTCCTGGGTCTTCTCAATCTTGCCATTCAGCTG
>gene=chr20_257228-258228; species=papHam
AGGGACGCTGGGTTTTCTGTGGAGGAAGAAGAGGTCTGGCCCCCAGGTGCCTCTTCCTGGGCAGCAAAACATGGTAGAGAGCCATAGGGCTGCAGTGGGCCTGGAGGCAGAGGATGGGGAAGAAGGGGGGGTGGGAGTGGGACCTGGATCCCCCCTCCCGCACAGCAACTGGCTACTCACTGCCACCACAGAACTCAGAATTTTTTTCTTCTTCTTCTGAATCTTGTCAGACAAGGATTCCAGGACCTTTCTGCGCATCTCACTGAGGTCATCCAGCTCATCCTGGGATCCAGCAGAAGGGTGTTGGCCACCAGCCCGGACTCCCACACAGTCTGGTGGGGGAGGGGCAGGGGGTCCCCCACCTGCTGACTGTCCTTATCCTGCTGCAGCTGGCGCACAAGGGTGGAGATCTGGACAGACTTGATGGAATACTCATGGTCCATGTAAGTGCTCAGGAAGTTCACTTCCTCCTGGGTCTTCTCAATCTTAGCATTCAGCTG
>gene=chr20_257228-258228; species=ponAbe
AGGGACGCTGGGTTTCCTGTGGAGAAAGATGATGTCTGGCCCCCAGGTGCCTCTTCCTGGGCAGCAGAACATGGTAGAGACTGATGAGGCTGCAGTGGGCCTGGAGGCAGAGGATGGGGAAGAGGGCGGGGTGGGGGTGAGAACTGGATCCCCCCTCCCACACAGCAACTGGCTACTCACCGCCACCACAGAACTCAGAATTTTTTTCTTCTTCTTCTGAATCTTGTCGGACAAGGACTCCAGGACCTTTCTGCGCATCTCACTGAGGTCATCCAGCTCATCCTGGGAGCCAGCAGAAGGGTGTTGGCCACCAGTCCTGCCTCCCACACACTCTGGTGGGGGAGGGGCAGGGGCTCCCCTACCTGCTGGCTGTCCTTAACC-GCTGCAGCTGGCGCATAAGGGTGGAGATCTGGACAGACTTGATGGAATACTCATGGTCCATGTAAGTGCTCAGGAAGTTCACTTCCTCCTGGGTCTTCTCAATCTTGGCATTCAGCTG
>gene=chr20_257228-258228; species=rheMac
AGGGACGCTGGGTTTTCTGTGGAGGAAGAAGAGGTCTGGCCCCCAGGTGCCTCTTCCTGGGCAGCAAAACATGGTAGAGACCAATAGGGCTGCAGTGGGCCTGGAGGCAGAGGATGGGGAAGAAGGGGGGGTGGGAGTGGGACCTGGATTCCCCCTCCCACACAGCAACTGGCTACTCACTGCCACCACAGAACTCAGAATTTTTTTCTTCTTCTTCTGAATCTTGTCAGACAAGGATTCCAGGACCTTTCTGCGCATCTCACTGAGGTCATCCAGCTCATCCTGGGATCCAGCAGAAGGGTGTTGGCCACCAGCCCGGACTCCCACACAGTGTGGTGGGGGAGGGGCAGGGGGTCCCCTACCTGCTGACTGTCCTTATCCTGCTGCAGCTGGCGCACAAGGGTGGAGATCTGGACAGACTTGATGGAATACTCATGGTCCATGTAAGTGCTCAGGAAGTTCACTTCCTCCTGGGTCTTCTCAATCTTGGCATTCAGCTG
>gene=chr20_258376-259376; species=hg19
GTGACAGTGGCTCCCAAGACACAACCCATGGCAGGATTAAGACAAAGTCTATCCTGTCTTCCTCCAGAGAGACCCCCAATGTCTGGGGTTGACTGATCCACCACCCCTCTGCTCAGCAGGTGTGTAGTCTGCTCAGGGAAAAGGAACCACAGGCCAGGCAGGAtggaagccaggagacccaggttctagcccagccactgactcccagaaggaccttggCAGGAAACAgagccaggctaggattggattctggctcctagctatataaccttccacaagctactgcacctctcttagcctcggtttcctcatctgtaaaatgggaggacagcttccctgcctccaagtagttgcaatgactgagtgtgtgcctgtaaCAATGCAGACATTGGTAGAGACCCAGATACGGGGCCTGGAAAGAGCTAAGTGTTGGGTAACTATGCTATTCGCTCTGTATCTTAGCATTCCCATCTGCCAAGAAGAGAGCCAATGGGGCTGAG
>gene=chr20_258376-259376; species=bosTau
----------------------------------------------GTCTATCCTGCCACCCTCCGGAGAGATCCCAAGTGTCTGAAGCTGCCTGACACAC--------------------------------CAGGGGAAAAAAACCACAGGCTCA-------ACAACTCT-GTGACCAGTGACCTG-CCCAGCCACCAACTCCCAGAGGAACCTTGGCAggaaac--agataggttgggattggatgctggctcctagctgtataactttcagcaggctacttcactttccttagcctcagtttcctcatctgtaaaatgggagaaaagcttccctgcctttaggtagttgtaaggactgaaagtatgcccgtaaaaacagag-cacacag----------------ggcctgc-aagtgctaag----tgatgagtaagctgtc-gctGTGCATCTTAGCAGTCCCCTCTGCCTAGAAGCGAGGTGGTGGGCCTGAT
>gene=chr20_258376-259376; species=calJac
GTGACAGGGGTTCCCAAGACACAACCCACAGCAGGATTAAGACAAAGTCTATCCTCTCTTTCTCCAGAGAGATCCCCAGTGTCTGGGGTTGCCTAATCCACTGCCCCTCC-CTCAGCAGGTGTGTAGTCTGCCCAGGGAAAAGGAACCACAGACCAGacaggatggaagccaggagtcctggattctagcccagccattgactcccagaagaatcttggCAGGAAAtggagacaggctaggattggattatggttcccagctatatgaccttccacaagctacttctcctctcttagccttggtttcctcacctgtaaaatgggaggacagtttccctgcttccaggtagtt---atgactgagtgtgtgcctgtaatagtgcagac----------------acatggggcctgcaaagagctaagtgctGAGTCAGCAGGCTGTTCGCTCTGTACCTTAGCCTTCTCAACTGCCTAGAAGGGAGACGACGTGCCTGAG
>gene=chr20_258376-259376; species=canFam
GCGACACTGACTTCCTTGAGGTGA-CCACTG--------AGACAAAGTCTGTATTGACTCCCTCCGGGGGGGTCCCCGGGGTCTGAGGCTGGCTGACACACCACCCCTCCCCTTGGAAGGCATTCAGTCTGCTCCAGGGAAAAAAACCACAGGCTCAGCACAATAGAGGCCA-GAGACCTGGGACCTGGCCCAGCCACTGACTCCCAGAGagaccatggcaggaagcagaggcaggctgggcctggattctggctcccggctgtaagacctttagcaggctaccacacttcctctaggttcagctttcacatctgtaaaatgggtgaacag--tccctgcctctgggtagttgCAACAGCTGAGAGTGTGCCCATCCATACAAAGCTTCAGTG----------------GACCAAG-AAGTA------GCTCAAGAAGTAAGCTATTAGCT--------------------CTGCCTAGAGGGGAGATGCTGGGCCCACT
>gene=chr20_258376-259376; species=equCab
GTGACACTGGCTCCCAAGACACAA-CTACGGCAGGATGAAGAGAAAGCCTGTCCTGCCATCCTCCGGAGGGATCCCCAGAGTCCGAAGCTGCCAGGCACACCACCACTCCCCTCAGAAGGCTTCTAGTCTGCTCAGGGGAAAGAAACCACCGGCTCAGCGGGATGGAAGCCAGGAGACCTGGCACCTGGCCCAGCCAAGGATGCCcagagagacctcggcaggaaatagaggcaggctgggcttggattctggctcctagctgtataaccttcagcagactacttcacttcccttagcctcagttttctcatctgtaaaatgcgatgacag--t-cctgcctccaggtagttgtaaggactCAGAGTATGCCCATAAAAATGAAGACACA-CA----------------GGCCTGG-AAGTGCTAAGTGCTGGGTAAGTAGGCCATTAGCTGTGCATCTTAGCAATTCCCTCTGCCTAGAAGGGAGAAGATGGACCTGAT
>gene=chr20_258376-259376; species=gorGor
GTGACAGTGGCTCCCAAGACACAACCCATGGCAGGATTAAGACAAAGTCTATCCTGTC-TCCTCCAGAGAGATCCCCAATGTCTGGGGTTGACTGATCCACCACCCCTCTGCTCAGCAGGTGTGTAGTCTGCTCAGGGAAAAGGAACCACAGGCCAGgcaggatggaagccaggagacctaggttctagcccagccactgactcccagaaggaccttggCAGGAAACAgagccaggctaggattggattctggctcctagctatataaccttccacaagctactgcacctctcttagcctcggtttcctcatctgtaaaatgggaggacagcttccctgcctccaagtagttgcagtgaCTGAGTGTGTGC---------------------------------------------------------------------------------------------------------------------------------
>gene=chr20_258376-259376; species=panTro
GTGACAGTGGCTCCCAAGACACAACCCATGGCAGGATTAAGACAAAGTCTATCCTGTCTTCCTCCAGAGAGATCCCCAATGTCTGGGGTTGACTGATCCACCACCCCTCTGCTCAGCAGGTGTGTAGTCTGCTCAGGGAAAAGGAACCACAGGCCAGGCAGGAtggaagccaggagacctaggttccagcccagccactgactcccagaaggaccttggCAGGAAACAgagccaggctaggattggattctggctcctagctatataaccttccacaagctactgcacctctcttagcctcggtttcctcatctgtaaaatgggaggacagcttccctgcctccaagtagttgcaatgactgagtgTGCGCCTGTAACAATGCAGACATTGGTAGAGACCCAGATACGGGGCCTGGAAAGAGCTAAGTGTTGGGTAACTATGCTATTCGCTCTGTATCTTAGCATTCCCATCTGCCAAGAAGAGAGCCGATGGGGCTGAG
>gene=chr20_258376-259376; species=papHam
GTGACAGTGGCTCCCAAGACACAACCCATGGCAGGATTAAGACAAAGTCTATCCTGTCTTCCTCCAGAGAGATCCCCAATGTCTGGGGTTGCCTGATCCAATGCCCCTCTGCTCAGCAGCTGTGTAGTCTGCTCAGGGAAAAGGAACCACAGGCCAGGCAGGAtggaagccaggagacctaggttctagcccagccactgactcccagaaggaccttggcaggaaacggagccaggctagagttggattctggttcctagctataaaaccttccacaagctacttcacctctcttagtctcagtttcctcccctgtaaaa----aggacagcttccctgcctccaggtagttgcaatgactgggtgtgtgcctgtaacaatgcagacattggtagagacccagacatggggcctggaaagtgctaagtgctgggtaagtagactattCGCTCTGTATCTTAGCCTTCCCATCTGCCTAGAAGAGAGACGATGGGGCTGAG
>gene=chr20_258376-259376; species=ponAbe
gtgacagtggctcccaagacacaacctatggcaggattaagacaaagtctctcctgtcttccTCCAGAGAGATCCCCGATGTCTGGGGTTGCCTGATCCACCGCCCCTCTGCTCAGCAGGTGTGTAGTCTGCTCAGGGAAAAGGAACCACAGGCCAGGCAGGAtggaagccagcagacctaggttctagcccagccactgactcccagaaggaccttggCAGGAAACAgagccaggctaggattggattctggctcctagctatataaccttccacaagctacttcacctttcttagcctcggtttcatcatctgtaaaatgggaggacagcttccctgcctccaagtagttgcaatgactgagtgtgtgcctctaacaatgcagacattggtagagacccagatacggggcctggaaagagctaagtgttgggtaagtaggctattTGCTCTGTATCTTAGCCTTCCCATCTGCCTAGAAGAGAGACGATGGGGCTCAG
>gene=chr20_258376-259376; species=rheMac
GTGACAGTGGCTCCCAAGACACAACCCATGGCAGGATTAAGACAAAGTCTATCCTGGCTTCCTCCAGAGAGATCCCCAATGTCTGGGGTTGCCTGATCCACTGCCCCTCTGCTCAGCAGCTGTGTAGTCTGCTCAGGGAAAAGGAACCACAGGCCAGGCAGGAtggaagccaggagacctaggttctagcccagccactgactcccagaaggaccttggCAGGAAACggagccaggctagagttggattctggctcctagctataaaaccttccacaagctacttcacctctcttagtctcagtttcctcccctgtaaaa----aggacagcttccctgcctccaggtagttgcaatgactgggtgtgtgcctgtaaCAATGCAGACATTGGTAGAGACCCAGACATGGGGCCTGGAAAGACCTAAGTGCTGGGTAAGTAGGCTATTCGCTCTGTATCTTAGCCTTCCCATCTGCCTAGAAGAGAGACGATGGGGCTGAG
>gene=chr20_259454-260454; species=hg19
TCTCACCGCCAGGGTGTCCTGCTGCTGCAGCAGGGCCCGCACGTGCAGGGTCGTGCTGTTCTCCATCTCCTGGATGGTCTCGATCAGCTCCCGGTTGAGCTTGCTGAGGAAGTTCTCACGGCTTCGGAGCTCTCGCAGAGCGGCCCTCCCGCTCCTGAGCGAGGTCTGCGGGCGGAGGGAAGAGCAGAGAGGCGGCGCTGCGCCCTGCCCGGCCTGAGCCCCCGAAAGCCCGTGGAcccgccgccccggccccgccagacgcccgcccccgTGCGGCCTCCTGCTGGTAAACGCGGCCCAAGCTGGGCGGTTCCCCATTGTCTGCGCCGCCCGGGAGCTCCGGGACtctcatccgttcggaaacgcacgtgtacccatcatctcacatccctgaggtgcgggtgcatctacagttggtggcgtgtcaccaactaatcaacaaatatattattagtgggtaaataaagatgtgccttcatatcaatggcttctcagaatca
>gene=chr20_259454-260454; species=bosTau
AATCACCATGTAGACGTCCTGCTGCTGCAGCAGCATCCGCACTTTCAGGGCGGCGCTGTCCTCTGTGTCCTGGATGGTCTTGATCAGTTCCCCACAGTGGTTGGTGAGGAATTCCTCGTGGTCGCAGAGCTCCTGGTACGAGGTTCGCCGGTTCCGGAGCATTGTCTGCGGGCGGAAAGACAGGGAAGGGAATGGCGATGCGCGGGGT-CGGCCGGCACCTCCCAGAGCCCAAGGA-CCA---CGTCCCTCCCGCCGCA-ATCCGCCCCCTTGTGGCCCCG-ACTGATAAATGCCACCCGAGCTGGGCGGTTCTCTATTGTCTGCGGGTCAGAGCACCTTGAATtatttcatcctttctgaaacacccatttccccataattttatg-ctctggggtggagctgtatctacagctggtggcgtgttacagtctagttgaaaaatatttaattagtgagttaataaaggtgcgccttattaccagtggcttcttagaatca
>gene=chr20_259454-260454; species=calJac
TCTCACCGTCAGGATGTCCTGCTGTTGCAGCAAGGCCCGCACGTTCAGGGCCGTGCTCTTCTCTATGTCCTGGATGCTCGCGATCAGCTCTTCGTTGAACTTGGCGAGGAAGTTCTCATGGCTTTGGAGCTCTCGCAGAGAGGTCTGCCGGTTCCTGAGCATCGTCTGCGGGCGAAGGGAAGAGGAGAGAGGCGGCGCGGCGCCCTGCTAGGCCGGAGGCCGCGAGAGCCCGTAGACCCCCCGCCCCAACCTTGTC--ACTCCCGCCCCCTTGCGGCCTCC-GCTGGTAAATGCGGCCCGAGCTGGGCGGTTCCCCATTGTCTGCGCTGCCGGGGAGCTCCGGGACTCTGGTCCGTTCGGAAACGCACGTGTACCCATCATTTCACAGCCCTGAGATGCAGGTGCATCTATAATTCGTGGCTTGTAATCATCTAATCAACAAATATATTATTAGTGGGTAAATAAAGATGTGTCTTAATATCAATGGCTTCTCAGAATCA
>gene=chr20_259454-260454; species=canFam
CCTCACCGCAAGGCTGTCCTGCTGCTGCAGCATCGCGCGCACTTTCTGGGCCGAGCTCTCCTCCATGTCCTGGATGGACTTGATCAGCTCCCAGTTGAGCTTGGTGAGGAAGACCTCATGGCTGCGGAGCTCCTGGAGTGAGGTTCGCCGGTTCCTGAGCAACGTCTGCAGGCGGAGAGGAGGGGCTGGGAGCGGTGCTGCGCGGGG--CGGCCGGAGCCTGCCTGAGCCCAGGGA-CCG---CTTCGCTCCCGCCGCACGCACGCCCCCTTGTGGTCTCC-ACTGGTAAATGCGG----------------CCCCATTGTCTGCGGGTCACAGCACCCG-ATCtatttcatccgttctgaaacgtccatttccccctaattttacatctcagaggt--ggacgcctctacaactggtggcatgccacaatctaattgacaa--aatttgttcgtgg-gaaataaagctgcaccttattatcactggcctctgagaatca
>gene=chr20_259454-260454; species=equCab
CCTCACCGCGAAGATGTCCTGCTGCTGCAGCATCGCGCGCACTTTCTGGGCCGCGCTGTCCTCCATGTCCTGGATGTTTCTGACCAGCTCTCCATTGAGCCTGGTGAGGAAGTTCTCGTGGCTGCGGAGCTCCTGGAGCGAAGTGCGCCGGTTCCTGAGCATCATCTGCAGGAGAGAAGGGGGA---GCGGGCGGTGCTGCGCCGGG--CGGCCAGAGCCTCCGGGAGCCTGGGGA-CCG---CTTCCCTCCCGCCGCACGCCCGCCCCCTTGTGGCCTCG-ACTGGTCAATGCGA----------------CCCCATTGTCTGCGGGTCAGGGCACCCACAACtatttcactcattctgaaacgcccattttcctctaattttacatctctgaggtggggatgcatctactagtggtgatgcgtcgcaatctaatagacaaatatcttagtagtggaaaaataaagatgtgccttattatcaacggctccttagaatca
>gene=chr20_259454-260454; species=gorGor
TCTCACCGCCAGGATGTCCCGCTGCTGCAGCAGGGCCCGCACGTTCAGGGTCGTGCTGTTCTCCACGTCCTGGATGGTCTCGATCAGCTCCTCGCTGAGCTTGGTGAGGAAGTTCTCACGGCTTTGGAGCTCTCGCAGAGCCGCCCTCCCGTTCCTGAGCAACGTCTGCGGGCGGAGGGAAGAGTAGCGAGGCGGCGCTGCGCCCTGCCCGGCCTGAGCCCCGGAAAGCCTGTGGA-CCGCCGCCCCAGCCCCGCCAGACGCCCGCCCCCGTGCGGCCTCCTGCTGGTAAACGCGGCCC------------TCCCCATTGTCTGCGCCGCCCGGGAGCTCCGGGACtctcatccgttcggaaacgcacgtgtacccatcatttcacatccctgaggtgcgggtgcatctacaattggtggcgtgtcaccaactaatcaacagatatattattagtgggtaaataaagatgtgccttcatatcaatggcttc-cagaatca
>gene=chr20_259454-260454; species=panTro
TCTCACCGCCAGGCTGTCCTGCTGCTGCAGCAGGGCCCGCACGTTCAGGGTCGTGCTGTTCTCCATATCCTGGATGGTCTCGATCAGCTCCTCGTTGAGCTTGGTGAGGAAGTTCTCATGGCTTTGGAGCTCTCGCAGAGCGGCCCTCCCGTTCCTGAGCAACGTCTGCGGGCGGAGGGAAGAGT--AGAGGCGGCGCTGAGCCCTGCCCGGCCTGAGCCCCCGAAAGCCCGTggg-ccgccgccccagccccgccagacgcccgcccccgTGCGGCCTCCTGCCGGTAAACGCGGCCCAAGCTGGGCGGTTCCCCATTGTCTGCGCCGCCCGGGAGCTCCGGGACtctcatccgttcggaaacgcacgtgtacccatcatttcacatccctgaggtgcgggtgcatctacagttggtggcgtgtcaccaactaatcaacaaatatattattagtgggtaaataaagatgtgccttcatatcaatggcttctcagaatca
>gene=chr20_259454-260454; species=papHam
TCTCACCGCTAGGATGTCCTGCTGCTGCAGCAGGGCCCGCACGTTCAGGGTCGTGCTGTTCTCCATGTCCTGGATGGTCTCGATCAGCTCCTCGTTGAGCTTGGTGAGGAAGTTCTCATGGCTTTGGAGCTCTCGCAGAGCGGTCCTCCCGTTCCTGAGCATCATCTGCGGGCGGAGGGAAGAGTAGAGAGGCGGCGCTGCGCCCTGCCCGGCCGGAGTCCCCAAAAGCCCGTGGA-CCGCCGCCCCAACCCCGCCAGACTCCCGCCCCCTTGCGGCCTTCTGCTGGTAAATGCGGCCCAAGCTGGGCGGTTCCCCATTGTCTGCGCCGCCCGGGAGCTCCGGGACTCTCCTCCCTTCGGAAACGCAGGTGTACCCATCAtttcacatccctgaggtgcgggtgcatctacagttggtggcgtgtcaccatataatcaacaaatacattattagtgggtaaataaagatgtgccttaatatcaatggcttctcagaatca
>gene=chr20_259454-260454; species=ponAbe
TCTCACCGCCAAGATGTCCTGCTGGTGCAACAGGGCCCGCACGTTCAGGGTCGTGCTGTTCTCCATGTCCTGGATGGTCTCAATCAGCTCCTCGTTGAGCTTGGTGAGGAAGTTCTCATGGCTTTGGAGCTCTCGCAGAGCGGTCCTCCCGTTCCTGAGCATCGTCTGCGGGCAGAGGGAAGAGTAGAGAGGCGGCGCTGCGCTCTGCCCGGCCGGAGCCCCCGAAAGCCCGTGGA-CCGCCGCCCCAACCCCACCAGACTCCCGCCCCCTTGCGGCCTTCTGCTGGTAAATGCGGCCCAAGCTGGGCGGTTCCCCATTGTCTGCACCGCCCGGGAGCTCCGGGATtctcatcctttcggaaacgcacgtgtacccatcatttcacatccctgaggtgcgggtgcatctacaattggtggcgtgtcaccacctaatcaacaaatatattattagtggg----taaagatgtgccttaatatcaatggcttctcagaatca
>gene=chr20_259454-260454; species=rheMac
TCTCACCGCTAGGATGTCCTGCTGCTGCAGCAGGGCCCGCACGTTCAGGGTCGTGCTGTTCTCCATGTCCTGGATGGTCTCGATCAGCTCCTCGTTGAGCTTGGTGAGGAAGTTCTCATGGCTTTGGAGCTCTCGCAGAGCGGTCCTCCCGTTCCTGAGCATCATCTGCGGGCGGAGGGAAGAGTAGAGAGGCGGCGCTGCGCCCCGCCCGGCCGGAGTCCCCAAAAGCCCGTGGA-CCGCCGCCCCAACCCCGCCAGACTCCCGCCCCCTTGCGGCCTTCTGCTGGTAAATGCGGCCCAAGCTGGGCGGTTCCCCATTGTCTGCGCCGCCCGGGAGCTCCGGGACTCTCCTCCCTTCGGAAACGCACGTGTACCCATCAtttcacatccctgaggtgcgggtgcatctacagttggtggcgtgtcaccatataatcaacaaatacattattagtgggtaaataaagatgtgccttaatatcagtggcttctcagaatca
>gene=chr20_261393-262393; species=hg19
cttaccatctaagagaatctgggcaagttagttaatgtctcagagcctccttatactcattctaaaggtaaggaaactagtatctgttttagagaactgccgtaaaatataaatgagATTggacaggtgcggtgactcacgcctgtaatcccaacactttgcgaggcccagatgggaggatcactcaaggccaggagttcaagaccagcctgggcaacatagtgagacctcatttctacaaaaagtaaacaaaattcgctgggtgtggtggtgtacacctacagtcctagctactcaggagtctgaggtgggaggaatgtttgagcccagaagatcgaggctgcagtaagtcaagattatgccaccacactccagcccgggtaacacagcaagaacttgtctcTAAaagtaaataaataaataaataaataCAATTTTaaaaaattaaaatgttcgctgggcatggtggtgtgcacctatagtcctagctacttgggagg
>gene=chr20_261393-262393; species=bosTau
--------------------------------------------------------------------------------------------------------------------------------------------------------------------------------------------------------------------------------------------------------------------------------------------------------------------------------------------------------------------------------------------------------------------------------------------------------------------------------------------------------------------
>gene=chr20_261393-262393; species=calJac
cttaccatctaagagagtctgggcaagttagttaatgtctcagaggctccttgtactcattctaaaggtgagggaactaataactgttttacagagctgccataaaatataaatgagatTggacaggtgcagtggctcatgcccataatcccaatgctttaagagggccaggtggaaggatcactcaaggccaggagttgaagaccagcctgggaaacatagtgacacctcatctctgcaaaaagtggacaaaattagctgggcatggtggtgtatgcctacagtcctagctactcaggaggctgaggtgggaggactgcttgagcccagaagattgaggctgcagtgagtcaagattgtgccaccacactccagcccgggtaacagagcaagaccttgcctcaaaaaggaagtcaataaataaataaa----aaTTTaaaaaattaacaggttagctgggcatggtgatgtgcacctacagtcccagctacttgggagg
>gene=chr20_261393-262393; species=canFam
cttactccctcagggaacctgggcaaatgagttagcc-cccagaaccctgctatactcgttctaaaggttaggaagctaacactcgcttcctagagaagctgaaaaaaacaaatgagat-a-------------------------------------------------------------------------------------------------------------------------------------------------------------------------------------------------------------------------------------------------------------------------------------------------------------------------------------------------------------------------------------------
>gene=chr20_261393-262393; species=equCab
ttcaccacctaagggaagctggacaagttagtcagcctcccagaaccctgctctactc-----aaaggttaagaaactactgccggcctcagagagctgctgtgaaaaataaatgagat---------------------------------------------------------------------------------------------------------------------------------------------------------------------------------------------------------------------------------------------------------------------------------------------------------------------------------------------------------------------------------------------
>gene=chr20_261393-262393; species=gorGor
cttaccatctaagagaatctgggcaagttagttaatgtctcagagcctccttatactcattctaaaggtaaggaaactagtatctgttttagagaactgccgtaaaatataaatgagATTggacaggtgcagtgactcacgcctgtaaccccaacactttgcgaggcccagatgggaggatcactcaaggccaggagttcaagaccagcctgggcaacatagtgagacctcatttctacaaaaagtaaacaaaattagctgggtgtggtggtgtacacctacagtcctagctactcaggagtctgaggtgggaggaatgtttgagcccagaagatcgaggctgcagtaagtcgagattatgccaccacactccagcccgggtaacacagcaagaacttgtctcTAAaagtaaataaataaataaataaataCAATTTTaaaaaattaaaatgttcgctgggcatggtggtgtgcacctatagtcctagctacttgggagg
>gene=chr20_261393-262393; species=panTro
cttaccatctaagagaatctgggcaagttagttaatgtctcagagcctccttatactcattctaaaggtaaggaaactagtatctgttttagagaactgccataaaatataaatgagATTggacaggtgcggtgactcacgcctgtaatcccaacactttgcgaggcccagatgggaggatcactcaaagccaggagttcaagaccagcctgggcaacatagtgagacctcatttctacaaaaagtaaacaaaattagctgggtgtggtggtgtacacctacagtcctagctactcaggagtctgaggtgggaggaatgtttgagcccagaagatcgaggctgcagtaagttgagattatgccaccacactccagcccgggtaacacagcaagaacttgtctctaaaagtaaataaatagataaaTA----CAATTTTaaaaaattaaaatgttagctgggcatggtggtgtgcacctatagtcctagctacttgggagg
>gene=chr20_261393-262393; species=papHam
cttaccatctaaaagaatctgggcaagttagttaatgtttcagagcctccttatattcattctaaaggtaaggaaactaatacctgttttagagaactgccgtaaaatataaatgagatTggacaggtgcagtggctcacgcctgtaatcccaacaatttgggaggcccaggtgggaggatcactcaaggccaagagttcaagaccagcctgggcaacatagtgagacctcatgtctacaaaaaataaacaaaattagctgggcgtggtggtgtacgcccacagtcctagctactcaggaggctgaggtgggaggaatgtttgagccgagaagatcgaggctgcagt--gttgagattgtgccactacactccagcccgggtaacagagcaagaacttgtctcaaaaagcaagtaaataaataaataaa---aTtttaaaaaaagtaaaatgttagctgggcatggtggtgtgcacctatagtcctagctacttgggagg
>gene=chr20_261393-262393; species=ponAbe
cttaccatctaagagaatctgggcaagttagttaatgtctcagagcctccttatattcattctaaaggtaaggaaactaatacctgttttagagaactgctgtaacatataaatgagatTggacaggtgcagtgactcacgcctgtaatcccaacaatttgggaggcccagatgagaggatcactcaaggccagaagttcaagaccagcctgggcaacatagtgagacctcatctctacaaaaaataaacaaaattagctgggcatggtggtttacgcctacagtcctagctactcaggagtctgaggtgggaggaatgtttgagcccagaagatcgaggctgcagtaagtcgagattgtgccaccacactccagcccgggtaacagagcaagaacttgtctcaaaaagtaagtaaataaataaataaataCCATTTTaaaaaattaaaatgttagctgggcatggtggtgtgcacctatagtcctagctacttgggagg
>gene=chr20_261393-262393; species=rheMac
--------------------------------------------------TTATATTCATTCTAAAGGTAAGGAAACTAATACCTGTTTTAGAGAACTGCCATAAAATATAAATGAGATTGGACAGCTgtggtggctcacgcctgtaatcccaacaatttgggaggcccaggtgggaggatcactcaaggccaggagttcaagaccagcctgggcaacatagtgagacctcatgtctacaaaaaataaacaaaattagctgggcgtggtggtgtacgcccacagtcctagctactcaggaggctgaggtgggaggaatgtttgagcccagaagatcgaggctgcagt--gttgagattgtgccaccacactccagcccgggtaacagagcaagaacttgtctcaaaaagtaagtaaataaataaataaa--aTTTTTTTaaaaattaaaatgttagctgggcatggtggtgggcacctatagtcctagctacttgggagg
>gene=chr20_262336-263336; species=hg19
TGTCTCCACATCTCCAGACCAAAATACCCAGAAGTATCTTGTGAAAAATGTTATTCTCCAAGTCCTGGGCCCACTGAAACAGCAGCACTAGggtttcagttcaaatgtcacccaccttagcagcctctcgttagcacctaaacaattactgccacactctcctccgtgcctccagccccctaaccttattcttaggcttctctttagctcttatcatcatttcaaatatctttctcttgttgattgtcagtctcccccatccaatagaatggaagtcccctaagatcagaggtcacattactggtgaaccctcatactcagaatagaacctggcacatggtaggtgctcaatcaatatttgttgattcattaaatgaatGAAAGATTGCAAGAGACAGTATTAAGAACTGGACtggttaggagcacaagttttagagccaaattgtccacgttcAGCTTCTACATCAATCAAAAACACCTAAACCCCTCTAAAGTTAGGA
>gene=chr20_262336-263336; species=bosTau
----------------------------------------------------------------------------------------------------tcagatgtcacc-accttgacagccttccctgaccacccaaatggtcatggccaccccctcctctgtggtcctagccccctaacctt-attttatacttcttcacagctcttgtcttcactacac---tatctatcttgtttgttatctgtctccc----c--------tgtgagctccctaaggtcagaggccacatcactggtgaattcccacacttagaacagggtctgggacacagtagatgctc---aaatatttgttg----attaaacaaatGAATGATTATAAGAGAGAGTATTAGGA-----ACtggttaggagcacaggttttagagcca-attgtccaggttcATGTTTCAT----ATCAAAAACACAT-AACCCTTCTAAAGTCAGGA
>gene=chr20_262336-263336; species=calJac
cgtctccaCATCTCCAGA-AGAGATACCCGGAAGTATCTTGTGAAATATGCTATTCTCCAAGTCATAGGACCACTGAACTAGCACCACttaggtttcagctcaaacgtcagccacgctagcagcctttccttagcacccaaacaattactgccacactctcctccatgcctctagctccctaaccttattcttaggctt---------------catcattttaaaactctttctcttatggattgtcagtctcccacatccaatagaatgtgaattccctaaggtcagaggccacatcagtggtgaaacctcacatttggaacagaacctggcacatggtaggtgttccatgaatatttgttgactcactaaatGAATGAAAGATTATAAGAGACAGTATTAAGAACGGGACTGGTCAGGAGCACATGTTATAGAGCCACATTGTTCAGGTTCAGCTTCTATATCAATCAAAAACACATAAGCCCCTCTAAAGTTAGGA
>gene=chr20_262336-263336; species=canFam
----------------------------------------------------------------------------------------------------tcagatgtcacc-tcttaagcagccttctctgaccacccaaacagtcacagccac-ccttcctctgtgcctctag-cctctaatcttacctttacctttcttcattgctcttagcatcatggcacacttatttgtcttatttaccatctgtctctc----aaagtcgaatgtgagctccctaaggtcagaggccacatcactggtgaatcctcacacttagaacatagtctggtacatagtaggtattcaataaatatttattg----actaaatgaatGAATGATCACAAGAGACAACATTAGGA-----ATTGGTTGGGAGCCCAGGCTGCAGAGCTAAACTGTCCAAGTT-----------------------------------CTAAAGTCAGGA
>gene=chr20_262336-263336; species=equCab
tgCCTTCACATCTCCAGACCAAAACATCCAGAAGCATCTTGTGAAA-ATGCTAGTCTCCAGGTCTCAGGCCCACTGAGCCAGCA----------------tcagatgtcacc-accttagcggccttccctgaccactcaaacagtcacagccactccctcctctgtgcttctagccccctaaccttatcctaacact----------tcttatgatcactacacatttatttgtcttgtttattgtccatctccc----tcagtagaatgtgagctccctaaggtcagaggtcacatcactggggaatctccacacttagaacagggcctggcacatagtaggtgctcaagaaatatgtgttgaCCAACTAAACGAATGAATGATTACA--AGacagtataaaga-----actggttaggagcacgggtttcagagtcagattgtccaagtt-----------------------------------------------
>gene=chr20_262336-263336; species=gorGor
--------------------------------------------------------------------------------------------------------------------------------------------------------------------------------------------------------------------------------------------------------------------------------------------------------------------------------------------------------------------------------------------------------------------------------------------------------------------------------------------------------------------
>gene=chr20_262336-263336; species=panTro
tgtCTCCACATCTCCAGACCAAAATACCCAGAAGTATCTTGTGAAAAATGTTATTCTCCAAGTCCTGGGCCCACTGAAACAGCAGCACTAGggtttcagttcaaatgtcacccaccttagcagcctctcattagcacctaaacaattactgccacactctcctccgtgcctccagccccctaaccttattcttaggcttctctttagctcttatcctcatttcaaatatctttctcttgttgattgtcagtctcccccatccaatagaatggaagtcccctaagatcagaggtcacattactggtgaaccctcatactcagaatagaacctggcacatggtaggtgctcaatcaatatttgttgattcattaaatGTATGAAAGATTGCAAGAGACAGTATTAAGAACTGGACtggttaggagcacaagttttagagccaaattgtccacgttcAGCTTCTACATCAATCAAAAACACCTAAACCCCTCTAAAGTTAGGA
>gene=chr20_262336-263336; species=papHam
tgtCTCTACATCACCAGACCAAAATACCCAGAAGTATCTTGTGAAAAACATTATTCTCCAAGTCCTGGGCCCACTGAAACAGCAGCACTAGggtttcagttcaaatgtcacccaccttagcagcctctcattagcacccaaacaattactgccacactctcctccgtgcctctagccccc-aaccttattcttaggcttctctttggctcttatcatcacttcaaatatctttctcttgttcattgtcagtctcccccatccaatagaatgtaagttccctaagatcagaggccacatcactggtgaatcctcccactcagaacagaacctggcacatggtaggtgctcaatcaatatttgttgattcactaaatgaatGAAAGATGGTAAGAGACAGTATTAAGAACTGGACtggttaggagcacaagttttagagccaaattgtccaggttcAGCTTTTATATCAATCAAAAACACAGAAACCCCTCTAAAGTTAGGA
>gene=chr20_262336-263336; species=ponAbe
TGTCTCCACATCTCCAGACCAAAATACCCAGAAGTATCTTGTGAAAAATGTTATTCTCCAAGTCCTGGGCCCACTGAAACAGCAGCACTAGggtttcagttcaaatgtcacccaccttagcagcctctcgttagcacctaaacaattactgccacactctcctccatgcctccagccccctaaccttattcttaggcttctctttagctcttatcatcatttcaaatatctttctcttgttgattgtcagtctcccccattcaacagaatggaacttccctaagatcagaagccacattactggtgaatcctcatactcagaacagaacctggcacatggtaggtgctcaatcaatatttgttgattcattaaatgaatGAAAGATTGTAAGAGACAGTATTAAGAACTGGACtggttaggagcacaagttttagagccaaattgtccatgttcAGCTTCTACATCAATCAAAAACACCTAAACCCCTCTAAAGTTACAA
>gene=chr20_262336-263336; species=rheMac
tgtCTCCACATCACCAGACCAAAATACCCAGAAGTATCTTGTGAAAAACATTATTCTCCAAGTCCTGGGCCCACTGAAACAGCAGCACTAGggtttcagttcaaatgtcacccaccttagcagcctctcattagcacccaaacaattactgccacactctcctccgtgcctctagccccc-aaccttattcttaggcttctctttggctcttatcatcacttcaaatatctttctcttgttgattgtcagtctgccccatccaatacaatgtaagttccctaagatcagaggccacatcactggtgaatcctcccactcagaacagaacctggcacatggtaggtgctcaatcaatatttgttgattcactaaatGAATGAAAGATGGTAAGAGACAGTATTAAGAACTGGACtggttaggagcacaagttttagagccaaattgtccaggttcAGCTTTTATATCAATCAAAAACACATAAACCCCTCTAAAGTTAGGA
>gene=chr20_263049-264049; species=hg19
AAAAACTAAGAGAAATATGAGTTCCTCCTTTAAGAATACTGGGCTACCTCTAAACCATTTTGCAAGATAAAAGGTTAAAGGGGAAAAAAAGGTTTCAAAGCAAATTATATTTTCCCTTGTTCTTTATATAGTAGTCATTGTTCATTGAGCTATTAAAAATTTTCTTGAAGAATTATTCTATAGTATTTTGTAGTCTTTATAATACTTAGTATTTTACTTTCTGCTATGTATGCTAAGGACTTGTCTTCCTTTAGGCATTTCAAATACTTTGAGACATTGTTCAGATAATTACAGAAGCCATAAAACAATGTATAGCGAGGAAATTAATTACCTACAATTGTAGCGATTGATGTGAAAATTTTCATTGTCAGTTTCTAAGGCTTGCTTCAAAGTACACTGTAAGAAAATTTAATTTACTGGAAttttttttttttgagatgaagtctcactctgtctcccaggctggagtgcagtggcaccatctcagctcactgcaacct
>gene=chr20_263049-264049; species=bosTau
TAAAAATAACAGAAATATGAGTTCCTCCTTTAAGAATACTGGACTGCCTCTAACTCATTTTGCAAAATTGAAGGTTAAAGGGAAAAAAACGATTTCAAGGCAAA-TACATTTCTCCCTTTTCTTTATATAACAGTCATTGTTCATTGAGCTATTAAAAACTTTCCTG---AACTCTTCTATAATATTTTGTAGTAGTTATAGTATTTGGTATGTTACTTTCTGCTATGGACACTAATGCCCCCACTTCTTCTAGTCATTTCAAATACTTTGAAACATTGTTCA----------GAAGCCATTAAACAACAGATTTTGAGAAAATGAACGATC--AAGTTCTATCAGTTGATGTGAAAAGTTTAATAGGAAGCTCCTAAGTCTTGCTTCAAGATGCACTGCATGAAAGGTTAATTTCCCAG-A-GTTTGT------AAATGAA----------------------------------------------------------
>gene=chr20_263049-264049; species=calJac
----------AGAAATATGAGTTCCTCCTTTAAGAATACTGGGCCACCTCTAAACCATTTCGCAAGAGAGAAGGTTAAAGGGGGAAAAAGGGTTTCTAAGCAAATTCTATTTTCCCTTGTTCTTTATATAGTAGTCATTGTTCATTGAGCTATTAAAAACGTTCTTAAAGAATTATTCTATAGTATTTTGTAGTCTTTATAATACTTAGTACTTTACTTTCTGCTATGTATGCTAAAAACTCATATTCCTTTAGGCATTTCAAATAATTTGAAACATTGTTCAGATAATTACAGAAGCCGCAAAGCAATGTATGGTGAGGAAATTGATCACCTATAATTGTATCAATTGATGTGAAAATTTTAATTGTCAGTTTCTAAGCCTTGCTTCAAAGTGCACTGTATGAAAGTTTAATTTACTGGAAtttttttt-----agatggagtctcactctgtcccccaggctggagtgcaggggcaccatctcagctcaccgcaacct
>gene=chr20_263049-264049; species=canFam
-----------GACATACAAGTTCCTCCTTTAAGAACGCTGGGCCGCCTCTGAACCATTCCGCAAAACTGGAGGTTAAA-GGGAAGAAA-GGTTTCAAAGCAAA-TACATTCTTTCTTTTTC-TTATATAGTAGTCATTGTTCACTGAGCTCTTAAAAACTTTCTTGAA-AATTCTTCTCCAATATTTTATAGCATTTAT-GTATTTAATATTCTACTTTCTGCTAGGGACACAAAAGACTCCTCCCCTTTTAGTCATTTCAAATACTTTGAAACATTGTTCA----------GAAGCCATAAAGCAATAGAT-GTGGGAACACGAATTATCTAAAGCTGTATTGGATGATGTGAAAAATGTAATAGTGAGCCTCTGAGCTTTGCTCCAAGGTGCA--GCACAAAAGGTTAATTTATTTAAA------------------------------------------------------------------------------
>gene=chr20_263049-264049; species=equCab
AAAAGT-AACAGAAAT---AGTGCCTCCCTTAGGAATGCTGGGCCACCTCTAAACCGTTTTGCAAAAATGAAGGTTAAAGGGGAAAAAA-GATTTCAAAGCAAA-CACATTTTCCCCTTTTCTTTATATAGTAGCCTTTGTTCTCTGAGCTATTGAAAACTTTCTGGAAGAATTCCCCCAGAGTATTTTGTAGTAT--------TTTAGTACTTTACTTTCTGCTAGGGACACTAAAGACCCCTCTTCTTTTAGTCATTTCAAATACTTTGAAACATTGTTGA----------GAAGCCATAAAACTGTGGATGGTGAGAA----AATTATCTAAAATTCTATCAGTGGATGTGAAAAATTTAACAGCAAGCTTCTGAGCCTTGCTTCAAGGTGCACTGCATGAAAGGTTCGTTTACTGGAA-ATTTTT------AAATGAA----------------------------------------------------------
>gene=chr20_263049-264049; species=gorGor
--------------------------------------------------------------------------------------------------------------------------------------------------------------------------------------------------------------------------------------------------------------------------------------------------------------------------------------------------------------------------------------------------------------------------------------------------------------------------------------------------------------------
>gene=chr20_263049-264049; species=panTro
AAAAACTAAGAGAAATATGAGTTCCTCCTTTAAGAATACTGGGCTACCTCTAAACCATTTTGCAAGATAAAAGGTTAAAGGGGAAAAAAAGGTTTCAAAGCAAATTATATTTTCCCTTGTTCTTTATATAGTAGTCATTGTTCATTGAGCTATTAAAAATTTTCTTGAAGAATTATTCTATAGTATTTTGTAGTCTTTATAATACTTAGTATTTTACTTTCTGCTATGTATGCTAAGGACTTGTCTTCCTTTAGGCATTTCAAATACTTTGAAACATTGTTCAGATAATTACAGAAGCCATAAAACAATGTATAGCGAGGAAATTAATTACCTACAATTGTAGTGATTGATGTGAAAATTTTCATTGTCAGTTTCTAAGGCTTGCTTCAAAGTACACTGTAAGAAAATTTAATTTACTGGAAttttttttttttgagatgaagtctcactctgtctcccaggctggagtgcagtggcaccatctcagctcactgcaacct
>gene=chr20_263049-264049; species=papHam
taaaaataacagaaaTATGAGTTCCTCCTTTAAGAATACTGGGCCACCTCTAAACCATTTTGCAAGATAAAAGGTTAAAGGGGAAAAAAAAGTTTCAAAGCAAATTATATTTTCCCTTGTTCTTTATATAGTAGTCATTGTTCATTGAGCTATTAAAAACTTTCTTGAAGAATTATTCTATAGTATTTTGTAGTCTTTATAATACTTAGTATTTTACTTTCTGCTATGTATGCTAAGGACTGGTTTTCCTTTAGGCATTTCAAATACTTTGAAACATTGTTCAGATAATTCCAGAAGCCATAAAACAATGTATAGCAAGGAAATTAATTACCTACAATTGTATCGATTGATGTGAAAATTTTAATTGTCAGTTTCTAAGGCTTGCTTCAAAGTACACTGTATGAAAGTTTAATTTACTGGAAtttttgttttatgagatggagtctcactctgtcctccaggttggagtgcagtggcaccatctcagctcattgcaacct
>gene=chr20_263049-264049; species=ponAbe
aaaaaCTAACAGAAATATGCGTTCCTCCTTTAAGAATACTGGGCCACCTCTAAACCATTTTGCAAGATAAAAGGTTAAAGGGGAAAAAAAGGTTTCAAAGCAAATTGTATTTTCCCTTGTTCTTTATATAGTAGTCATTGTTCTTTGAGCTATTAAAAATTTTCTTGAAGAATTATTCTATAGTATTTTGTAGTCTTTATAATACTTAGTATTTTACTTTCTGCTATGTATGCTAAGGACTTGTCTTCCTTTAAGCATTTCAAATACTTTGAAACATTGTTCAGATAATTACAGAAGCCATAAAACAATGTATAGAGAGGAAATTAATTACCTACAGTTGTATCGATTGATGTGAAAATTTTAATTGTCAGTTTCTAAGGCTTGCTTCAAAGTACACTGTATGAAAGTTTAATTTATTGGAAttttttttttttgagatggagtctcactctgtctcccaggctggagtgcagtggcaccatctcagctcactgcaacct
>gene=chr20_263049-264049; species=rheMac
aaaaaataaCAGAAATATGAGTTCCTCCTTTAAGAATACTGGGCCACCTCTAAACCATTTTGCAAGATAAAAGGTTAAAGGGGAAAAAAAAATTTCAAAGCAAATTATATTTTCCCTTGTTCTTTATATAGTAGTCATTGTTCATTGAGCTATTAAAAACTTTCTTGAAGAATTATTCTATAGTATTTTGTAGTCTTTATAATACTTAGTATTTTACTTTCTGCTATGTATGCTAAGGACTTGTCTTCCTTTAGGCATTTCAAATACTTTGAAACATTGTTCAGATAATTCCAGAAGCCATAAAACAATGTATAGCAAGGAAATTAATTACCCACAATTGTATCGATTGATGTGAAAATTTTAATTGTCAGTTTCTAAGGCTTGCTTCAAAGTACACTGTATGAAAGTTTAATTTACTGGAATttttgttttatgagatggagtctcactctgtcctccaggttggagtgcagtggcaccatctcagctcattgcaacct
>gene=chr20_266094-267094; species=hg19
caccacacccagctaattttttaatttttagtagagatgcggttttgccatgttggccaggctggtcctgacctcaggggatccacctgcctcagcctcccaaagtgctgggattacaggtgtgagccaccgcgcccggccAGATTACCCATATTTAGAAGTTTAAGTATTAGATATACAAGAATTATGTAAATACCCAATGGTTTTTGTTAATCAGACAAGTGAACCATTTGAAAATGAAAATGAATACGTTAAAATTTAAGATGTGGCTTAAAAGGTTTAGGAGAATTTAATTAACCAAGTTCCAAAACCCCCTTACAAGTGTTTATAAAAATTGTAAGATTCTTAAGTTGAATTTAAATGCTTAAGGAAGATTTGCAGTTTTAATAATGAGGATTTATTTTCATTATTGGTAGTAGCCCTAATTTATCtttttttaaattaaatcttttattacaagatagttcagattcacaagcagttttaagaaataatacgga
>gene=chr20_266094-267094; species=bosTau
------------------------------------------------------------------------------------------------------------------------------------------ATAAGATTACCCACATTTAGAGGTTTATTTATTAGATATACAAGAATTACTTACATGCCCAATGG-TTTTGTTAATCAGACAAGTGAACTTTTTGAAAGTGAAAATGTATATATAAAA-TTTTAAACGTAGCTTAAACAATTTAAGGGAATTTAATTAACCAAGTTCCAAAACTCCTTTAAGAGGGtttttaaaaattataaCATTTGTAGGTTGAACTTAAATACTT-AGGAAGATTTGTCGGTTTAATAACGCGTATTTCTTTTCATTAGTGGTGGTAGCCCTGATTTATC--Ttttttaattaaacttttaattttaaataaattcagatt-acatgcagttttaagaagtaatacaaa
>gene=chr20_266094-267094; species=calJac
taccacacccagatatttttttaatttttagtagaaacagggttttaccatgctggccaggctggtcctgacctcaggtgacccacccgtctcagcctcccgaagtgctgggattacaggcgtgagccaccatgcccagccAGATTACCCATA-TTAGAATTTTGTGTATTAAATATATAAGAATTATGTAAATATCCAGTGG-TTTTGTTAATCAGACAAGTGAACTATTTGTAAATGAAAATGGATAGGTTAAATTTCAAGATGTGGCTTAAAAGGTTTAGGAGAATTTAATTAACCAAGTTCCAAAACCCCCTTATGAGTGTTTATAAAAACTGAAAGATTCTTGAGTTGAACTTAAATGCTTAAGGAAGATTTGCAGttttaataac---------------------------------------------------taaactttttatttcaaaatagctcagattcacaagcaattttaagaaatgatacaga
>gene=chr20_266094-267094; species=canFam
----------------------------------------------------------------------------------------------------------------------------------------------GATTATCCATGCCTAGAAGTTTATTTATTAGATGTACAAGAATTATTTAAATCCTCAATGGTTTTTGTTAATCAGACAAGTGAACTATTTGAAAATGAAAATGAATATATTAAATTTTAAAATGTGGCTTAAAAGGATTAGGGGAACCTAATTAACCAAGTTCCAAAACCCCCTTAGGAGTGTTTATAAAAATTTTAAGATTAGTAAGTTGAACTTAAGTACTT-AGAGAGATTTATAGTTTTAATAATGACTATTTATTTTCATTAGTGATAGTAGCCTTGATTTATCT--------------------------------------------------------------------
>gene=chr20_266094-267094; species=equCab
---------------------------------------------------------------------------------------------------------------------------------------------AGATTACCCATATTTAGAAGTTTATTTATTAGATGTACAAGAATTATTTAAATACCAAATGGTTTTTGTTAATCAGACAAGTGGACTATTTG------AAAATGAATACATTAAATTTTAAAATGTGGCTTAAAAGGTTTAGGGGAATTTAATTAACCAAGTTCTGAAATCCCCGTACAAGCGTTCATAAAAATTAGAAGATTTTTAAACTGAACTTAAATACTT-AGGAAGATTTGCAGCCTTAATAATGAGTATTTCTTTTCATTAGTTGTAGTAGCCCTGATTTATCT--tttttaattaaactttttattttagataagttcaggct-acacacaattttaagcaataatatgga
>gene=chr20_266094-267094; species=gorGor
--------------------------------------------------------------------------------------------------------------------------------------------------------------------------------------------------------------------------------------------------------------------------------------------------------------------------------------------------------------------------------------------------------------------------------------------------------------------------------------------------------------------
>gene=chr20_266094-267094; species=panTro
caccacacccagctaattttttaatttttagtagagatggggttttgccatgttggccaggctggtcctgacctcaggggatccacctgcctcagcctcccaaagtgctgggattacaggtgtgagccaccgcgcccggccAGATTACCCATATTTAGAAGTTTAAGTATTAGATATACAAGAATTATGTAAATACCCAATGGTTTTTGTTAATCAGACAAGTGAACCATTTGAAAATGAAAATGAAT--GTTAAATTTTAAGATGTGGCTTAAAAGGTTTAGGAGAATTTAATTAACCAAGTTCCAAAACCCCCTTACAAGTGTTTATAAAAATTGTAAGATTCTTAAGTTGAATTTAAATGCTTAAGGAAGATTTGCAGTTTTAATAATGAGTATTTATTTTCATTATTGGTAGTAGCCCTAATTTATCtttttttaaattaaatcttttattacaagatagttcagattcacaagcagttttaagaaataatacgga
>gene=chr20_266094-267094; species=papHam
caccacacctggctagtttttttattttcagtagagacagggtttcaccatgttggccaggctggtcctgacctcaggtgattcagctgcctcagactcccaaagtgctgggattacaggtgtgagccacctcgactggtcAGATTACCCAAATTTAGAAGTTTAAGTATTAGATATACAAGAATTACATAAATACCCAATGGTTTTTGTTAATCAGACAAGTGAACTATTTGAAAATGAAAATGAATATGTTAAATTTTAAGATGTGGCTTAAAAGGTTTAGGAGAATTTAATTAACCAAGTTCCAAAACCCCCTTACAAGTATTTATAAAAATTGTAAGATTCTTAAGTTGAATTTAAACGCTTAAGGAAGATTTGCAGTTTTAATAAT----ATTTATTTTCATTATTGGTAGTAGCCCTGATTTATCTttttttaaattcaaccttttatttcaagatagctcagattcacaagcagttttaagaaataatacaga
>gene=chr20_266094-267094; species=ponAbe
caccacacccagctaattttttaatttttagtagagatggggttttgccatgttggccaggctggtcctgacctcaggtgatccacctgcctcagcctcccaaagtgctgggattacaggtgtgagccaccgcgcctggccAGATTACCCATATTTAGAAGTTTAAGTATTAGATATACAAGAATTATGTAAATACCCAATGGTTTTTGTTAATCAGACAAGTGAACTATTTGAAAATGAAAATGAATACGTTAAATTTTAAGATGTGGCTTAAAAGGTTTAGGAGAATTTAATTAACCAAGTTCCAAAACCCCCTTACAAATGTTTATAAAAATTGTAAGATTCTTAAGTTGAATTTAAATGCTTAAGGAAGATTCGCAGTTTTAATAATGAGTATTTATTTTCATTATTGGTAGTAGCCCTAATTTATCtttttttaaattaaatcttttgtttcaagatagttcagattcacaagcagttttaagaaataatacaga
>gene=chr20_266094-267094; species=rheMac
caccacacccggctaatttttttattttcagtagagacagggtttcaccatgttggccaggctggtcctgacctcaggtgattcagctgcctcagactcccaaagtgctgggattacaggtgtgagccacctcgactggtcAGATTACCCAAATTTAGAAGTTTAAGTATTAGATATACAAGAATTACGTAAATACCCAATGGTTTTTGTTAATCAGACAAGTGAACTATTTGAAAATGAAAATGAATATGTTAAATTTTAAGATGTGGCTTAAAAGGTTTAGGAGAATTTAATTAACCAAGTTCCAAAATCCCCTTACAAGTATTTATAAAAATTGTAAGATTCTTAAGTGGAATTTAAACACTTAAGGAAGATTTGCAGTTTTAATAAT----ATTTATTTTCATTATTGGTAGTAGCCCTGATTTATCTttttttaaattcaaccttttatttcaagatagctcagattcacaagcagttttaagaaat--------
>gene=chr20_266118-267118; species=hg19
caccacacccagctaattttttaatttttagtagagatgcggttttgccatgttggccaggctggtcctgacctcaggggatccacctgcctcagcctcccaaagtgctgggattacaggtgtgagccaccgcgcccggccAGATTACCCATATTTAGAAGTTTAAGTATTAGATATACAAGAATTATGTAAATACCCAATGGTTTTTGTTAATCAGACAAGTGAACCATTTGAAAATGAAAATGAATACGTTAAAATTTAAGATGTGGCTTAAAAGGTTTAGGAGAATTTAATTAACCAAGTTCCAAAACCCCCTTACAAGTGTTTATAAAAATTGTAAGATTCTTAAGTTGAATTTAAATGCTTAAGGAAGATTTGCAGTTTTAATAATGAGGATTTATTTTCATTATTGGTAGTAGCCCTAATTTATCtttttttaaattaaatcttttattacaagatagttcagattcacaagcagttttaagaaataatacgga
>gene=chr20_266118-267118; species=bosTau
------------------------------------------------------------------------------------------------------------------------------------------ATAAGATTACCCACATTTAGAGGTTTATTTATTAGATATACAAGAATTACTTACATGCCCAATGG-TTTTGTTAATCAGACAAGTGAACTTTTTGAAAGTGAAAATGTATATATAAAA-TTTTAAACGTAGCTTAAACAATTTAAGGGAATTTAATTAACCAAGTTCCAAAACTCCTTTAAGAGGGtttttaaaaattataaCATTTGTAGGTTGAACTTAAATACTT-AGGAAGATTTGTCGGTTTAATAACGCGTATTTCTTTTCATTAGTGGTGGTAGCCCTGATTTATC--Ttttttaattaaacttttaattttaaataaattcagatt-acatgcagttttaagaagtaatacaaa
>gene=chr20_266118-267118; species=calJac
taccacacccagatatttttttaatttttagtagaaacagggttttaccatgctggccaggctggtcctgacctcaggtgacccacccgtctcagcctcccgaagtgctgggattacaggcgtgagccaccatgcccagccAGATTACCCATA-TTAGAATTTTGTGTATTAAATATATAAGAATTATGTAAATATCCAGTGG-TTTTGTTAATCAGACAAGTGAACTATTTGTAAATGAAAATGGATAGGTTAAATTTCAAGATGTGGCTTAAAAGGTTTAGGAGAATTTAATTAACCAAGTTCCAAAACCCCCTTATGAGTGTTTATAAAAACTGAAAGATTCTTGAGTTGAACTTAAATGCTTAAGGAAGATTTGCAGttttaataac---------------------------------------------------taaactttttatttcaaaatagctcagattcacaagcaattttaagaaatgatacaga
>gene=chr20_266118-267118; species=canFam
----------------------------------------------------------------------------------------------------------------------------------------------GATTATCCATGCCTAGAAGTTTATTTATTAGATGTACAAGAATTATTTAAATCCTCAATGGTTTTTGTTAATCAGACAAGTGAACTATTTGAAAATGAAAATGAATATATTAAATTTTAAAATGTGGCTTAAAAGGATTAGGGGAACCTAATTAACCAAGTTCCAAAACCCCCTTAGGAGTGTTTATAAAAATTTTAAGATTAGTAAGTTGAACTTAAGTACTT-AGAGAGATTTATAGTTTTAATAATGACTATTTATTTTCATTAGTGATAGTAGCCTTGATTTATCT--------------------------------------------------------------------
>gene=chr20_266118-267118; species=equCab
---------------------------------------------------------------------------------------------------------------------------------------------AGATTACCCATATTTAGAAGTTTATTTATTAGATGTACAAGAATTATTTAAATACCAAATGGTTTTTGTTAATCAGACAAGTGGACTATTTG------AAAATGAATACATTAAATTTTAAAATGTGGCTTAAAAGGTTTAGGGGAATTTAATTAACCAAGTTCTGAAATCCCCGTACAAGCGTTCATAAAAATTAGAAGATTTTTAAACTGAACTTAAATACTT-AGGAAGATTTGCAGCCTTAATAATGAGTATTTCTTTTCATTAGTTGTAGTAGCCCTGATTTATCT--tttttaattaaactttttattttagataagttcaggct-acacacaattttaagcaataatatgga
>gene=chr20_266118-267118; species=gorGor
--------------------------------------------------------------------------------------------------------------------------------------------------------------------------------------------------------------------------------------------------------------------------------------------------------------------------------------------------------------------------------------------------------------------------------------------------------------------------------------------------------------------
>gene=chr20_266118-267118; species=panTro
caccacacccagctaattttttaatttttagtagagatggggttttgccatgttggccaggctggtcctgacctcaggggatccacctgcctcagcctcccaaagtgctgggattacaggtgtgagccaccgcgcccggccAGATTACCCATATTTAGAAGTTTAAGTATTAGATATACAAGAATTATGTAAATACCCAATGGTTTTTGTTAATCAGACAAGTGAACCATTTGAAAATGAAAATGAAT--GTTAAATTTTAAGATGTGGCTTAAAAGGTTTAGGAGAATTTAATTAACCAAGTTCCAAAACCCCCTTACAAGTGTTTATAAAAATTGTAAGATTCTTAAGTTGAATTTAAATGCTTAAGGAAGATTTGCAGTTTTAATAATGAGTATTTATTTTCATTATTGGTAGTAGCCCTAATTTATCtttttttaaattaaatcttttattacaagatagttcagattcacaagcagttttaagaaataatacgga
>gene=chr20_266118-267118; species=papHam
caccacacctggctagtttttttattttcagtagagacagggtttcaccatgttggccaggctggtcctgacctcaggtgattcagctgcctcagactcccaaagtgctgggattacaggtgtgagccacctcgactggtcAGATTACCCAAATTTAGAAGTTTAAGTATTAGATATACAAGAATTACATAAATACCCAATGGTTTTTGTTAATCAGACAAGTGAACTATTTGAAAATGAAAATGAATATGTTAAATTTTAAGATGTGGCTTAAAAGGTTTAGGAGAATTTAATTAACCAAGTTCCAAAACCCCCTTACAAGTATTTATAAAAATTGTAAGATTCTTAAGTTGAATTTAAACGCTTAAGGAAGATTTGCAGTTTTAATAAT----ATTTATTTTCATTATTGGTAGTAGCCCTGATTTATCTttttttaaattcaaccttttatttcaagatagctcagattcacaagcagttttaagaaataatacaga
>gene=chr20_266118-267118; species=ponAbe
caccacacccagctaattttttaatttttagtagagatggggttttgccatgttggccaggctggtcctgacctcaggtgatccacctgcctcagcctcccaaagtgctgggattacaggtgtgagccaccgcgcctggccAGATTACCCATATTTAGAAGTTTAAGTATTAGATATACAAGAATTATGTAAATACCCAATGGTTTTTGTTAATCAGACAAGTGAACTATTTGAAAATGAAAATGAATACGTTAAATTTTAAGATGTGGCTTAAAAGGTTTAGGAGAATTTAATTAACCAAGTTCCAAAACCCCCTTACAAATGTTTATAAAAATTGTAAGATTCTTAAGTTGAATTTAAATGCTTAAGGAAGATTCGCAGTTTTAATAATGAGTATTTATTTTCATTATTGGTAGTAGCCCTAATTTATCtttttttaaattaaatcttttgtttcaagatagttcagattcacaagcagttttaagaaataatacaga
>gene=chr20_266118-267118; species=rheMac
caccacacccggctaatttttttattttcagtagagacagggtttcaccatgttggccaggctggtcctgacctcaggtgattcagctgcctcagactcccaaagtgctgggattacaggtgtgagccacctcgactggtcAGATTACCCAAATTTAGAAGTTTAAGTATTAGATATACAAGAATTACGTAAATACCCAATGGTTTTTGTTAATCAGACAAGTGAACTATTTGAAAATGAAAATGAATATGTTAAATTTTAAGATGTGGCTTAAAAGGTTTAGGAGAATTTAATTAACCAAGTTCCAAAATCCCCTTACAAGTATTTATAAAAATTGTAAGATTCTTAAGTGGAATTTAAACACTTAAGGAAGATTTGCAGTTTTAATAAT----ATTTATTTTCATTATTGGTAGTAGCCCTGATTTATCTttttttaaattcaaccttttatttcaagatagctcagattcacaagcagttttaagaaat--------
>gene=chr20_270228-271228; species=hg19
TTGCTTGTATGAAGGCTGTTGGCTTGTTGGACTGGAGGCAGAGTAGATGGCTTGGTTTCCTGCTTGGACTGCTGCCATGGAACATAATCCTACAAAATATACAATCAGTCACATAGCACCAtgagtttatatcccagctctacccttttcagatatctgtgaccccaagcaagtgacttgacctctcctgagcctcaatcttctcatctgtaaagtggatctaataataaaacctacttctgtggattggcgcaagaattctgagagatatttatgaagcatgtggtaagtgctccataaatgttagctatcactTTTTTAAATCAGCCAGCCAGAATTTACTAAGCACATCCAGGCTGTGAGGTGCTAAGAACTGTGAGAAACAGAAGGCATGGAAAAGACGCAGACATCCACCCTCAGGAAACCAGAGCAGCAATCAGATGAATAAGAGAGCAGCATAATATACCCTTACATTCTGATAAGACAGTGagaggagaaaa
>gene=chr20_270228-271228; species=bosTau
TCGCTTTTCTTAGTGCCCACAGTTTGTGGGATTGGAGGCAGAGCAGATGGCTTGGCTCTCTGCTTGGACCGCTGCCATGGAACATAATCCTACcagacacacaatcagtcacacagct-catgggctcaaatcccagcttccccccttactgatatctgtaaccttgaccaagtgggtttacctctc-tgagcctcaattttctcatctgtaaactggaccgaatttaaaaacctacccccataggttggtacaaacattccaaaagatatttgtaaagcatgtggtaagtgcTCCCTAAATGT----TATCAATTTGC---ATCAGCCAGCCAGAATTTACTAAGTACATCCAGGCCGGGAGGTGCTAAGAAC--TGAGAAACAGAAGACATGGAAAAGACCCG-------A----TAGGAAAGCAGATATGCAATCAGATAAAGAAGGGAGCAGCATAATATATCCTTACCTCCTGATAAGACAGTGAGAA-----AA
>gene=chr20_270228-271228; species=calJac
TTGCTTGCATTAAGGCTGTTGGCTTGTCGGACCGGAGGCAGAGTAGATGGCTTGGTTTTCTGTTTGGACTGCTGCCATAGAACGTAATCCTACAAAATATATAATCAGTGACATAGCACCAtgagttcatatcccagctccacccttttcagatatctgtgacctccaacgagtgactttacctctc-tgagcctcaattttctcatctataaagtggatctaataataaaacctacttctgtgggttagagcaagaattctcatagatatttatgaagcatgtggtgagtgctccataaatgttagctatcactTTTTTTTATCAGCCAGCCAGAATTTACTAAGCACACCCAGGCTGTGAGTTGCTAAGAACTGGAAGAAACAGAAGGCATGGAAAAGACCCA-ACATCCACCCTCAGGAAACCAGAGTAGCAATCAGATGAATAAGAGAACAACGTA----ACCCTTACATTCTGATAAGACAGTGagaggagaaaa
>gene=chr20_270228-271228; species=canFam
GTGCTTTTCTGGTGGCCTCTGGTTTGTAGAACTGGAGGCAGAGTAGATGGCTTGGTTTTCTGCTTGGACCGCTGCCATGGAACATAATCCTACCAGATACACAATCagtcacatagcctgatgggttcaaatcctagcttcgccccttacagatatctgtggccttgaacaagtgacttttgaggtc-tgagcctcaattttcacatctgtaaactagatctaattataaaacctacctccacaggttgatgggagaattccaagagatatttgtaaagcatgtggtaagagctccataaatgttagctATCACTTTTT---ATCAGCCAGCCATAATTTACTAAGCGATTCCAGG-----------------CTGTGAGAAACACAAGGCAGGGAAAAGACCCA-------A----AGGGAAACCAGAGGAGCAATCAGATGACTAAGA-AGCAGTGTATTATACCCTCATATTCTGATAAGGTGTTTGGA--------
>gene=chr20_270228-271228; species=equCab
TTGCTCTTCTTCTGGCCGCTGGTTTGTAGGACTGGAGGCAGAGTAGATGACTTGGTCCTCTGCTTGGACCTCTGCCATGGATCATAATCCTACCGGACACTCAGTCagtcaccaggcccgatgtgttggaatcccagcttcaccccttacaaatacctgtgaccttgagcaagtgattttacctctc-tgagcctcaattttcccatctgtaaacagggtctaactacaaaacctacctccatgggttgatgcaagaatttggttagatatttgtgaagcatgtggtaagtgctccaaaaacgttagctatcacTTTTT---ATCAGCCAGCCAAAATTTACTAAGCACATCCAGGCTGCGAGGTGCTAAGAATTGTGAGGAACAGAAGGCATGGAAAAGACCCA-------A----TAGGAACCCAGAGCAGCGATGAGATAATTAAGACAGAAGCATAATATACTCTTGCATTCTGAtacagtggtgagaa-----aa
>gene=chr20_270228-271228; species=gorGor
--------------------------------------------------------------------------------------------------------------------------------------------------------------------------------------------------------------------------------------------------------------------------------------------------------------------------------------------------------------------------------------------------------------------------------------------------------------------------------------------------------------------
>gene=chr20_270228-271228; species=panTro
TTGCTTGTATGAAGGCTGTTGGCTTGTTGGACTGGAGGCAGAGTAGATGGCTTGGTTTCATGCTTGGACTGCTGCCATGGAACATAATCCTACAAAATATACAATCagtcacatagcaccatgagtttatatcccagctctacccttttcagatatctgtgaccccaagcaagtgacttgacctctc-tgagcctcaattttctcatctgtaaagtggatctaataataaaacctacttctgtggattggcgcaagaattctgagagatatttatgaagcatgtggtaagtgctccataaatgttagctatcactTTTTTTAATCAGCCAGCCAGAATTTACTAAGCACATCCAGGCTGTGAGGTGCTAAGAACTGTGAGAAACAGAAGGCATGGAAAAGACGCAAACATCCACCCTCAGGAAACCAGAGCAGCAATCAGATGAATAagagagcagcataatatacccttacattctgataagacagtgagagaagaaaa
>gene=chr20_270228-271228; species=papHam
TTGCTTATATGAAGGCTGTTGGCTTGTTGGACTGGAGGCAGAATAGATGGCTTGGTTTCCTGCTTGGACTGCTGCCATGGAACATAATCCTACAAAATATACAATCagtcacatagcaccatgagttcatatcccagctccactcttttcagatatctgtaacctcaagcaagtgacttgacctccc-tgagcctcgattttctcatctgtaaagtggatctaataataaaacctacttctgcctgttggcacaagaattccgagagatatttatgaagcatgtggtaagtgctccataaatgttagctATCACTTTTTTTAATCAGCCAGCCAGAATTTACTAAGCACATCCAGGCTGTGAGGTGCTAAGAACTGTGAGAAACAGAAGGCATGGAAAAGACGCA-ACATCCACCCTCAGGAAACCAGAGTAGCAATCAGATGAATAAGAGAGTAGCATAATACACCCTTACATTCTGATAAGACAGTGagaggagaaaa
>gene=chr20_270228-271228; species=ponAbe
TTGCTTGTATGAAGGCTGTTGGCTTGTTGGACTGGAGGCAGAGTAGATGGCTTGGTTTCCTGCTTGGACTGCTGCCATGGAACACAATCCTACAAAATACACAATCagtcacatagcaccatgagtttatatcccagctccacccttttcagatatctgtgacctcaagcaagtgacttgacctctc-tgagcctcaattttctcatctgtaaagtggatctaataataaaacctatctctgtggattggcgcaagaattctgagagatatttatgaagcatgtggtaagtgctccataaatgttagctatcactTTTTTTAATCAGCCAGCCAGAATTTACTAAGCACATCCAGGCTGTGAGGTGCTAAGAACTGTGAGAAACAGAAGGCATGGAAAAGACAGAAACATCCACCCTCAGGAAACCAGAGTAGCAATCAGATGAATAagagagcagcataatatacccttacattctgataagacagtgagaagagaaaa
>gene=chr20_270228-271228; species=rheMac
TTGCTTATATGAAGGCTGTTGGCTTGTTGGACTGGAGGCAGAGTAGATGGCTTGGTTTCCTGCTTGGACTGCTGCCATGGAACATAATCCTACAAAATATACAATCagtcacatagcaccatgagttcatatcccagctccactcttttcagatatctgtaacctcaagcaagtgacttgacctccc-tgagcctcgattttctcatctgtaaagtggatctaataataaaacctacttctgcctgttggcacaagaattccgagagatatttatgaagcatgtggtaagtgctccataaatgttagctATCACTTTTTTTTATCAGCCAGCCAGAATTTACTAAGCACATCCAGGCTGTGAGGTGCTAAGAACTGTGAGAAACAGAAGGCATGGAAAAGACGCA-ACATCCACCCTCAGGAAACCAGAGTAGCAATCAGATGAATAagagagcagcataatacacccttacattctgataagacagtgagaggagaaaa
>gene=chr20_271472-272472; species=hg19
TCGGCCCGCTTTTCAATTTTCAAAttcccttcagtttgctctgcccataatcctaaaatatgatatcatatttctccactctcatcaaacttccaccatttccttcgccatcttcactcttggctaatgagtttgcttccaattttactaagaaaattgtgggaatcagtaaacccacaagttcatggcatcatttactcgcctacttgcctccctcccgtaactacgtataaactgcctactaagaccaattcctacatttatgcaccgaatcctatcctctcacgttttctcaaagatattggccgagcagttctccccgttttttcctcctcttttctctctcctttgtatcatcagtataccaacgtatttttaaatttcttctatttaaaaagattgtccacagccggacacggtggctcatgcatataagcatgagagcactttgggaggccagaggtgggaagatcgcttgagccagaaaggtccagtctgca
>gene=chr20_271472-272472; species=bosTau
TCCACATTCCACGCATCGCTCAAATTCCCCTCAGCTGGCCCCGCCTATCATGctaaagaattatgtcatattcctcctc--tcagcaaacctccatcacgtccttctccatccttactcttggctaattacgttgcttcctgtttcaccgggaaaatcatgggaatcagtaaactc--aggttcacatcaccattcacccacccacatgcctccctactgagactc--tgtaaactgcttgctgacctcgattcct---gttgtgcactgaaacctgtcctttctcattttctctaggactttcccccaggaatttcccccattttctccatcaccctctcctct---tattttcactgctttaccaacatatttt--aatttcttctgttaaagaa-------------------------------------------------------------------------------------------------------
>gene=chr20_271472-272472; species=calJac
TCGGCCCGCTTTTCAATTTTAGAAttcccttcagtttgttcggcctataatcctaaaatatt-----atatttctccattctcatcaaacctccatcacttccttcgccatcctcactcttggctaacgactttgcttccaattttaccaagaaaattgtggggatcagtaaacccgcaagttcacagcaccatttactcgcctacttgcctccctcctataa-tacgtataaactgcctactaagaccaattcctatatgtatgcaccgaatcctatgctctca--ttttctcaaagatattggtc-agcagttttccccgttttatcctcctgttttccctctcctttgtatcatccttataccaacatatgtttaagtttcttctatttagaaagattgaccacagcccggcacggaggctcgtgcctataatcgc---agcactttgggaggccagagg-gggaagatcacttgagccagaaaggttgaggctgca
>gene=chr20_271472-272472; species=canFam
--CGAGTCCTACTC------------CATTTCAGCTGGCCCTGcccatcatcctaaagaat--tgtcatatttctcctc--tcatcaaacccccagcgctttcttctccatccttattcttggctaatgactttgcttcctagaacactaagaaaatcgtgaggatcagtaaattcacaatttcacatcacccttac-ccacctaatcgcctccctcctgtgac--agtataaactgcc---taagcccgattcctacaactgtgcactgaagcctactct-cttcatttgctctaagagaccgcgccagcaatt----ctgttttctccatcatcctgtattat-attattcccgtcagtataccaacatatttt--attcgatttta-----aaaag-t---------------------------------------------------------------------------------------------------
>gene=chr20_271472-272472; species=equCab
TCCAAATTCTTCTCAATTTTCAAGTACATGTCAGCTGGCCCCGcccatcatcttaaagagttatgtcagatttctcctc--ttattaaacctccattgcttccttctccatccttagtcttccataatgactttgcttcctgtttcactaagaaaatCGTGGGGA-----------------------------------------------------------------------------------------------------------------------------------------------------------------------------------------------------------------------------------------------------------------------------------------------------------------------------------------------
>gene=chr20_271472-272472; species=gorGor
--------------------------------------------------------------------------------------------------------------------------------------------------------------------------------------------------------------------------------------------------------------------------------------------------------------------------------------------------------------------------------------------------------------------------------------------------------------------------------------------------------------------
>gene=chr20_271472-272472; species=panTro
------------------------------------------gcccataatcctaaaatattatatcatatttctccacgctcatcaaacttccaccatttccttcgccatcttcactcttggctaatgagtttgcttccaattttactaagaaaattgtgggactcagtaaacccacaagttcacggcatcatttactcgcctacttgcctccctcctgtaactacgtataaactgcctactaagaccaattcctacatgtatgcaccgaatcctgtcctctcacgttttctcaaagatattggccgagcagttctccccgttttttcctcctcttttctctctcctttgtatcatcagtataccaacgtatttttaaatttcttctatttaaaaagattgtccacagccggacacggtggctcatgcgtataagcatgagagcactttgggaggccagaggtgggaagatggcttgagccagaaaggtccagtctgca
>gene=chr20_271472-272472; species=papHam
TCGGCCCTCTTTTCAattttcaaagtcccttcagtttgctctgcccataatcctaaaatattatatcatatttctccactttcatcaaacttccaccacttccttcgctatcttcacttttgactaatgagtttgcttccaattttactaaggaaattttgggaatcagtaaacccactagttcacagcaccatttactcgcctacttgcctctttcctgtaactacgtataaactgcctactaagaccaattcctacatttgtgcaccgaatcctatcctctcacattttctcaaagatattggccgagcagttctccccgttttttcctcctcttttccctctcctttgtatcatcagtataccaacgtatttttaaatttcttctatttaaaaagcttcaccacagcgggacacggtgggtcacgcatataagcatgagagcactttgggaggccagaggtgggaagatcgcttgagccagaaaggtccaggctgcc
>gene=chr20_271472-272472; species=ponAbe
TCGGCCCGCTTTTCAATTTTCAAAttcccttcagtttgctctgcccataatcctaaaatattataccatatttctccactctcatcaaacttccaccatttccttcgccatcttcactcttggctaatgagtttgcttccaattttactaagaaaattgtgggaatcagtaaacccacaagttcacggcatcatttactcgcctacttgcctccctcctgtaactacgtacaaactgcctactaagaccaattcctacatttatgcaccaaatcctatcctctcacgctttctcaaagatattggccgagcagttctccccgttttttcctcctcttttctctctcctttgtatcatcagtataccaacatatttttaaatttcttctatttaaagagattgtccacagtcggacacggtggctcatgcgtataagcatgagagcactttgggaggccagaggtgggaagatcgcttgagccagaaaggtccaggctgca
>gene=chr20_271472-272472; species=rheMac
TCGGCCCTCTTTTCAATTTTCAAAttcccttcagtttgctctgcccataatcctaaaatattatatcatatttctccactctcatcaaacttccaccacttccctcgctatcttcacttttgactaatgagtttgcttccaattttactaaggaaattttgggaatcagtaaacccactagttcacagcaccatttactcgcctacttgcctccttcctgtaactacgtataaactgcctactaagaccaattcctacatttgtgcaccgaatcctatcctctcacattttctcaaagatattggccgagcagttctcctcgttttttcctcctcttttccctctcctttgtatcatcagtataccaacgtatttttaaatttcttctatttaaaaagcttcaccacagcgggacacggtgggtcacgcatataagcatgagagcactttgggaggccagaggtgggaagatcgcttgagccagaaaggtccaggctgcc
>gene=chr20_272472-273472; species=hg19
tttcccgaacttaaaatagggcatctctcttcttggaatcatccttaactcatctcttatcccacatccatcagcagatcctgttgcaataacttcaacgtatatctggaataggaccacACATACACACACACACACCCCTCTTTCCTTTTGTACCCCAACTAAAGTACTAGTTCCCACCCTTGCCCTACACCAATTCTCTCTCTACACACCAGATTTGCTAGATAGAGCACGGATTTAAAAGAGAATTCCAGTTTAAAAGATAATTGGGCGGGAGCAATAATTTTAAATCACTTAAACTTCAATAGGGGAACATTGCTATAGAATACCATGTcagagctcccaaccttttctgcctcttaaaaatcacaggagaatgtgtttaaatgcactgtggtaaatagaagcagctgctaggataaaaagcaattagcccaggtactctggctattcaggcccctcctggctgaccctagagctgagggaatcactgtgttggg
>gene=chr20_272472-273472; species=bosTau
tttagccaactcaaagt--ggcaactctcttcctggagtctttttt------------ctcccacatccatcagca------------ataccttcaaagta-atgtagagtcagacgccacccatacaaataaacaccccacttgccccttactccaagactaaagtaccagctcccacccttaccgcactccagttctctctccacacctcagATTTGCTCGATAGAGCACAGATTTAAAAGTGCATTCCTGTTTAAAAAATAATTTGGAAGGAGCAATGATTTAAAATCAGTCACACTTCAATAGGGGAATGTTTCCATAGAACAC---------------------------------------------------------------------------------------------------------------------------------------------------------------------------
>gene=chr20_272472-273472; species=calJac
tttcctgaactcaaaatggggagattctcttcttggaatcatccttaattcatctcttatcccgcatccatcagcagatcctgttgcaaaaacttcgacatatatctggaatAGGAacacacacacacacacacaTAACCCTCTTTCCTTTCGTACCCCAGCTAAAGTAGTAACTCCCACCCTTGACCTACACCAATTCTTT--CTACACACCAAATTTGCTAGATAGAGCATAGATTTAAAAGTGAATTCCAGTTTGAAAGATAATTGGGAGGGAGCAATAATTGGAAATCACTTAAACTTCAATAGGGGAAAATTCTTATAGAATACCACACCAGAGCtcccaacattttctgcctcttaaaaatcacaggagaatgtttttaaatacactataataaatagaaacagctgctaggat-aaaagcaattagactgggggctctggctatccaggtccctcctggctgcccctagagctgagggaatcactatgttggg
>gene=chr20_272472-273472; species=canFam
TTCCTCCAACTCAAAAT--GGCAGCCCTCTTcctggagtcacccttgattcctcttttatcccaga-tcatcagca------------atactttcaaagtacatctggaatcatacaccaccCACACATACACACACCTCCCTTTCTTCTGACACCCACACTA------------------------------------------------------------------------------------------------------------------------------------------------------------------------------------------------------------------------------------------------------------------------------------------------------------------------------------------------
>gene=chr20_272472-273472; species=equCab
----------------------------------------------------------------------------------------------------------------------------------------------------------------------------------------------------------------------------------------------TAAAAGTGCATTCTAGTTTAAAAAATAATTTGGAGGAAGCAATAATTTTAAATCACCTAAACTTCAAAAGAGGAATGTTGCTGTGGAATACTAAGCCAGAGCtcccaaccttctccccctcttaaaaatcacaggaaa--cttttaaagcacactatggtaaacagaagagactattagggt-aaaagcaatcagccagggtactctggccatccaagaccctcttggctgccgctagggctgatagaatcatttcttgggg
>gene=chr20_272472-273472; species=gorGor
--------------------------------------------------------------------------------------------------------------------------------------------------------------------AAGCACTAGTTCCCACCCTTGCCCTACACCAATTCTATCTCTACACACCAGATTTGCTAGATAGAGCACGGATTTAAAA-TGAATTCCAGTTTAAAAGATAATTGGGAGGGAGCAATAATTTTAAATCACTTAAACTTCAATAGGGGAACATTGCTATAGAATACCATGTcagagctcccaaccttttctgcctcttaaaaatcacatgagaatgtgtttaaatgcactgtggtaaatagaagcagctgctaggat-aaaagcaattagcccaggtactctggctattcaggcccctcctggctgaccctagagctgagggaatcactgtgttggg
>gene=chr20_272472-273472; species=panTro
tttcccgaactcaaaatggggcaactctcttcttggaatcatccttaactaatctcttatcccacatccatcagcagatcctgttgcaataacttcaacgtatatctggaataggaccacacatacacacacacacacccctctttcctttggtaccccaactaaagtactagttcccacccttgccctacaccaattctctctctacacaccagATTTGCTAGATAGAGCACGGATTTAAAAGTGAATTCCAGTTTAAAAGATAATTGGGCGGGAGCAATAATTTTAAATCACTTAAACTTCAATAGGGGCACATTGCTATAGAATACCATGTCAGAGCTCCCAACCTTTTCTGCCTCTTAAAAATCACAGGAGAATGTGTTTAAATGCACTGTGGTAAATAGAAGCAGCTGCTAGGATAAAAAGCAATTGGCCCAGGTACTCTGGCTATTCAGGCCCCTCCTGGCTGACCCTAGAGCTGAGGGAATCACTGTGTTGGG
>gene=chr20_272472-273472; species=papHam
TTTCCCAAACTCAAAATAGGGCAACTCTCTTcttggaatcatccttaactcatctctcatcccacgtccatcagcagatcctgttgcaataacttgaacatatatctggaataggaccacacacacacacacacacacTCCTCTTTCCTTTTGTACCCCAGCTAAAGTACTAGCTGCCACCCTTGCC-----------------CTACACACCAGATTTGCTAGATAGAGCAGGGATTTAAAAGTGAATTCCAGTTTAAAAGATAATTGGGAGGGAGCAATAATTTTAAATCACTTAAACTTCAATAGGGGAACATTACTATAGAATACCATGTcagagctcccaaccttttctgcctcttaaaaatcacaggagaatgtgtttaagtgcactgtggtaaatagaagcagcttctaggataaaaagcaattaacccgggtactctcgctattcaggcccctcctggctgaccctggagctgagggaatcactatattggg
>gene=chr20_272472-273472; species=ponAbe
tttcccgaactcaaaatggggcaactctcttcttggaatcatccttaactcatctcttatcccacatccatcagcagatcctgttgcaataacttcaacgtatatctggaataggaccacacacacacacacacacacccctctttccttttgtaccccaactaaagtactagctcccacccttgccctacaccaattctctctcTACACACCAGATTTGCTAGATAGAGCACGGATTTAAAAGTGAATTCCAGTTTAAGAGATAATTGGGAGGGAGCAATAATTTTAAATCACTTAAACTTCAATAGGGGAACATTGCTATAGAATACCACGTcagagctcccaaccttttccgcctcttaaaaatcacaggagagtgtgtttaaatgcactgtggtaaatagaagcagctgctaggataaaaagcaattagcccaggtactctggctattcaggcccctcctggctgaccctagagctgagggaatcactatgttggg
>gene=chr20_272472-273472; species=rheMac
TTTCCCAAACTCAAAATAGGGCAACTCTCTTcttggaatcatccttaactcatctctcatcccacatccatcagcagatcctgttgcaataacttcaacatatatctggaataggaccacacacacacacacacacacTCCTCTTTCCTTTTGTACCCCAACTAAAGTACTAGCTGCCACCCTTGCC-----------------CTACACACCAGATTTGCTAGATAGAGCAGGGATTTAAAAGTGAATTCCAGTTTAAAAGATAATTGGGAGGGAGCAATAATTTTAAATCACTTAAACTTCAATAGGGGAACATTACTATAGAATACCATGTCAGAGCTCCCAACCTTTTCTGACTCTTAAAAATCACAGGAGAATGTGTTTAAGTGCACTGTGGTAAATAGAAGCAGCTTCTAGGATAAAAAGCAATTAACCCGGGTACTCTGGCTATTCAGGCCCCTCCTGGCTGACCCTGGAGCTGAGGGAATCACTATATTGGG
>gene=chr20_275384-276384; species=hg19
cagtaagacaagaaaaagtataagatttgaaaaaagagacaaaaccttcattattcacagacgatatgattggcaatacagaaaagtaaagagattccaaaaaccactggaaattttttaaggtttcaactttgttgccagatatggggtcagtacacaaaattcaatcgtgtttcctctaacggacaccaacaaaccatatgtaacttctgatttacaataatttcacttacaatagcagtcaaaccacgtggtactttggaataaatccccaaaagtatgtaagacctttatgaagaaaactataatattttattgaaattcataaaataaggcctaaataagtgagaaatcaagtggggtcattgatggaaagactccgtgttataaagtggtaattctgtacaaatgcagtgcaacgccaattaagatctcatagtttcctggaacttagtaggcaggttgtgaaatttatatggaggttccaaatatagctgaga
>gene=chr20_275384-276384; species=bosTau
cagtaaaacaagaaaaagtgtaagatctgaacagaaagatg-----ttcattatttacagacaatatgactgtcaacaaagaaaaggaaattgattctaaaagccattggaaacctt--aagatttcagtattgttggcagatatgagtacaatacaaaaaattcaaatgtgtttcctttaa---acaccaacatcaaatatgtgatttc-------caaagataccatttacaatagcaaccaag-------gtgccttggaataaatccctgaaattatacaagatctttatgaagaaaaccataaattactattgaaattcataaaataagacttacataaacgaggaatcccagagggccataaatggggagactcagtattataatatggcaattctgtataaatgcaatgtaaacccaattaaaattcccaggtttcctggaatttactaagctggttctaaaatttatacagaggatccaaatatagctgaga
>gene=chr20_275384-276384; species=calJac
cagtaagacaagaaaacgtgtaagatctggaaa-agagacaacac---cattattcacggacaatatgactggcgacataaaacagtaaagagattccaaaaactgctggaaatgttttaaggcttcagctttgttgctagatatggggtcagtatacaaaatccaatcatgttccctctaaacaacacccacaaacaatatgtaacttctaatttacaataattgcatttataacagcagtcaaaccatggggtaacttggaataaatccccaaaagtatgtcagacctttatggagaaaactgtaatattctattaaaattcataaaataagacctaaataagtgaaaaatcaagtagagtcactgatggaaagattcggtgttataaagtggtaattctgtacaaatgcaatgcaactccaattaagatttcatggtttcatggaacttagtaggcaggttgtgaaatttatttggagggtccaaatatagctgagg
>gene=chr20_275384-276384; species=canFam
tagtaagataagaaaaagtataagatctgaacagaagagcaaaaccttcgttatt--cagacaatgtgactatcatcatagaaaaACAAAGTGATTCTaaaaaccactgaaaattttaaaagatgtcagcactgttgcta----------ctatac--aaaattcaactgtattccctttaa---atgccaataacaaata------ttc-------taaatat---atttacaagagcaatcaag---tatcataccttacagtaattcttt--aattatgcaagacctttatgaag-aaactataaaatgttattgcaatttataagac-tgacttaaataaatgagaaatccagtgaggtcatagatggagcaatttaatattattaaatggcaattctgtacacgttgaatgcaattgcaattgaaatcccaaggtttcctggaacttagtatattggttctaaattttgtacagaggatccaaatatagctgaga
>gene=chr20_275384-276384; species=equCab
---------------------------------------------------------------------------------------------------------------------------------------------------------------------------------------------------------------------------------------------------------------------------------aaaattatgcaagacctttatgaca-aaactattaaatgttattgaaattcataaaataagacttaagtc----agaaatctagtagggtcatagacagatagacttagtattataaaatggc--------ataaatgcaatgcaattccaattaaaatcccaaggtttcctggaacttagtaggctgactctaaaatttatacggaggatccaaatatagcagaga
>gene=chr20_275384-276384; species=gorGor
cagtaagacaagaaaaagtataagatctgaaaaaagagacaaaaccttcattattcacagacaatatgattgaaaatacagaaaagtaaagagattccaaaaaccactggaaattttttaaggtttcaactttgttgccaaatatggggtcagtacacaaaattcaatcgtgtttcctctaacggacaccaacaaacaatatgtaacttctgatttacaataatttcacttacaatagcagtcaaaccacgtggtattttggaataaatccccaaaagtatgtaagacctttatgaagaaaactataatattttattgaaattcataaaataaggcctaaataagtgacaaatcaagtggggtcattgatggaaagactccgtgttataaagtggtaattctgtacaaatgcaatgcaacgccaattaagatctcatagtttcctggaacttagtaggcaggttgtgaaatttatatggaggttccaaatacagctgaga
>gene=chr20_275384-276384; species=panTro
cagtaagacaagaaaaagtaaaagatctgaaaaaagagacaaaaccttcattattcacagacaatatgattggcaatacagaaaagtaaagagattccaaaaaccactggaaattttttaaggtttcaactttgttgccaaatatggggtcagtacacaaaattcaatcgtgtttcctctaacggacaccaacaaacaatatgtaacttctgatttacaataatttcacttacaatagcagtcaaaccacgtggtactttggaataaatccccaaaagtatgtaagacctttatgaagaaaactataatattttattgaaattcataaaataaggcctaaataagtgagaaatcaagtggggtcattgatggaaagactccgtgttataaagtggtaattctgtacaaatgcaatgcaacgccaattaagatctcatagtttcctggaacttagtaggcaggttgtgaaatttatatggaggttccaaatatagctgaga
>gene=chr20_275384-276384; species=papHam
cagcaagacaagaaaaaatgtaagatctgaaaaaagagacaaaaccttcattattcacagacaatatgattggcaatacagaaaagtaaagagattccaaaaaccactgg-aattttttaaggtttcaactttggtgccaaatatggggtcagtacacaaaattcaatcgtgtcccctctaaaggacaccaagaaacaatatataacttctgatttacaataatttcatttacaatagcagtcaaaccatgtggtaccttggaataaatcccccaaagtatgtaagacctttatgaagaaaact---atattttatttaaatgcataaaataagacgtaaataagtgagaaatcaagtggggtcattcacggaaagattcagtgttatgaagtgacaattctgtacaaacgcaatgcagctccaattaagatctcatagttttctggaacttagtaggcaggttgtaaaatttatatggaggttccaaatatagctgaga
>gene=chr20_275384-276384; species=ponAbe
--------------------------------------------------------------------------------------------------------------------------------------------------------------------------------------------------------------------------------------------------------------------------------------------------------------------------------------------------------------------------------------------------------------------------------------------------------------------------------------------------------------------
>gene=chr20_275384-276384; species=rheMac
cagcaagacaagaaaaagtgtaagatctgaaaacagagacaaaaccttcattactcacagacaatacgattggcaatacacaaaagtaaagagattccaaaaaccactgg-aatgttttaaggtttcaactttggtgccaaatatggggtcagtacacaaaattcaatcgtgttccctctaaaggacaccaagaaacaatatataacttctgatttacaataatttcatttacaatagcagtcaaaccatgtggtaccttggaataaatcccccaaagtatgtaagacctttatgaagaaaact---atattttatttaaatgcataaaataagacgtaaataagtgagaaatcaagtggggtcattcacggaaagattcagtgttatgaagtgacaattctgtacaaacgcaatgcagctccaattaagatctcatagttttctggaacttagtaggcaggttgtaaaatttatatggaggttccaaatatagctgaga
>gene=chr20_277048-278048; species=hg19
TAAtgcaatatgacttacttggaaatgtatcaaaaaataaagaccgatgaatggatcgaggcgtagtgtgacagagtaaaattttaatgataaaaagttaatggtaaaatgttcactgtaaaactttcaacttttcttcttgaaaacgtgcataatccgacgtgggaaaaaaaaTAACGCATTGCAGTCAGTTCTGGGGAAACGGAAAGCTAAGTTTTAATTTTGCTATTGCTTTTGCTTTTTTAACAGAAAAGGTACAAAAAAGAAAAAATGGGAGAGATGTTGCCGAACTCCGTCCCGCCTGTGGGCTGTGGGCCGTTAGCAAAGCTGCTAGCATGAAATCGTCGAGCACCGCTTGCGAAACGCCAAATCCTCGAGAGCGAGGCCGGAGGCTGCCAAACCCGCGCTGGGGAAAGGGCCGCCTCCGGGCGCCCCATCCCGCTGCGGACGGAGGTGAGGTTGGAGCGAGCGCTGGCGGAAGAGAGGCTCAGCGCAGGGGG
>gene=chr20_277048-278048; species=bosTau
TAATGCAATGTCacttacttggaagtgtctcaaaaaat---gagtgac----ggatagaggtgtagtgtggtatagtaaaattttaatggttaaatgttaaaagtaaaatgttcgccgcaaaa--ttctactttctgcgttgaaaatgtccataatccagggttgc-a--aaaataaTGCATTGTGATCTGCTTTGGGAGGAGGGAGAGCTAAGTT------------TTGTCTGTTTTGTTTTAATAGAAAAGGTACAAAAACGACAAAATGGGCGAAATCTTCCTCAACTCTGTCCCGCCTTCGGACTGTGGGCCGTTAGCAAAGCCACTTGAATGAAATCATCGAGGACCGCTTGCGAAACAACAAATCCTCGAGAGCGAGG-GCAAAGCTGCCAAACCCTCGCGACGGACAGGGACGCCTCCAAGATCCCCATCCCGA----AGCGGAGGTGGGGTTGGAACGAGCACTAGCGGAAACGCGGTCCAGCCCAGGGGG
>gene=chr20_277048-278048; species=calJac
GAATGCAATGTGACTTACTTGGAAATGTATAAAAAAATAAAGACCGATGACGGGATCAAGGTGCAGTGTGATAGAGTAAATTTTTAATGATAAAAAGTTAATGGTAAAATGTTCACTGTCAAACTTTCAACTTTTCTGCTTGAAAATGTTCATAATCCGACGTC---AAAAAAAT---GCATGGCAGTCCGTTCCGGAGAAAGGGAAAGCTACGTTTTAA-TTTGTTATTGTTTTCGCTTTTTCAACATAAACGGTACAAAGAAGACAAAATGGGAGAGGTGTTCCTGAACTCCGTCCCGCCTGTGGGCTGCGGGCCGTTAGGAAAGCTGTTCGCATGAAATCATCGAGCACCACTTGCGAAATGCCAAATCCTCGAGAGCGAGG-CGGAGGCTGCCAAACGCGCGCCGGGGAAAGGGA-ACCTCCGGGCTCCCAATCCCGCTGCGGGCGGAGGTGGGGTTGGAACGAACGCC-GCGGAAGAGAGGGTCAGCCCAGGGGG
>gene=chr20_277048-278048; species=canFam
TAATGCAGTAATACTTA----GAAATGCATCAAAAAAAAAGGACTGAT----GGATAGAAGTGTAGTGGGGCATAGTAAAAATTTAATGGTCCAAAGTTAAAGGTAAAATGTCCACTGTGAAA--TTCAACTTTCTCTATTTAAAATGTCCATAA-CCAACGTTGG-A--AAAACAATGCACGGCCGTGCGCTCGGAGAGGAGGAGGGGTT-AGTT------------TCGTTTTGTTCCCTGTAACAGAAAAGGTATATAGAAGACAAAATGGGCGAGCTCCTCCCCAGCTCGGGGCCGCCTCGGGGCCGCGGGCCGTCCGCAAGGCCGCCTGAA-TGAGC--TCGAGGGCCGCTTGCGAAAGAGCGAATCCTCGAGAGCGCGGCCCGGGGCTGCCAAGCCCTCGCGAGGGACAGGGACGCCTCCAGGCGGCGCCTCCCGC----CGCGGAGGTggggccggagcgcgcgccggcggaggcgcggcgcggccccggggg
>gene=chr20_277048-278048; species=equCab
TAATGCAGTATGacttactcggaaatgtaccaaaaaataaggactgat----ggatagacatgtcatgtggtaaagtaaaactttaatggtaaaaagttaaaggtaaaacgttcactgtaaaactttcaactttctgtattgaaaatgttcctaatccgccgttgg-a--aaaataaTGCATTGTAGTACGCCTCGGGAGGAAGGAGAGCGAAGTT------------TTGTTTTGTTTTCAGAAAAAGGAGAAAAA------AGACAAGA-GGGCGAGATCTTCCTCTACTCTGTCCCGCCTTTGGGCTGCGGGCCGTTAGGAACGCTGCCTGAATGAAATCATCGAGCACCGCTTGCGAAAGACCAAATCCTCGAGAGCGAGGCCC-GGGCTGCCAAGCCCGCGCG-GGGTCAGGCCCGCCCCCTCGCGGTGTGCCCCGC-------GGAGGAGTGGTCTGAGAAAGCCCGGATGGATGCTCGTCACGGCC------G
>gene=chr20_277048-278048; species=gorGor
----------------------------------------------------GGATCGAGGCGTAGTGTGAtagagtaaaattttaatgataaaaagttaatggtaaaatgttcactgtaaaactttcaacttttcttcttgaaaatgtgcataatccgacgtgggaaaaaaaaTAATGCATTGCAGTCAGTTCTGGGGAAACGGAAAGCTAAGTTTTAATTTTGCTATTGCTTTTGCTTTTTTAACAGAAAAGGTACGAAAAAGAAAAAATGGGAGAGATGTTCCTGAACTCCGTCCCGCCTGTGGGCTGTGGGCCGTTAGCAAAGCTGCTAGCATGAAATCGTCGAGCACCGCTTGCGAAATGCCAAATCCTCGAGAGCGAGGCCGGAGGCTGCCAAACCCGCGCTGGGGAAACGGACGCCTCCGGGCGCCCCATCCCGCTGCGGACGGAGGTGAGGTTGGAGCGAGCGCTGGCGGAAGAGAGGCTCAGCGCAGGGGG
>gene=chr20_277048-278048; species=panTro
TAATGCAATATGACTTACTTGGAAATGTATCAAAAAATAAAGACCGATGAATGGATCGAGGCGTAGTGTGATAGAGTAAAATTTTAACGCTAAAAAGTTAATGGTAAAATGTTCACTGTAAAACTTTCAACTTTTCTTCTTGAAAATGTGCATAATCCAACGTGGGAAAAAAAATAATGCATTGCAGTCAGTTCTGGGGAAACGGAAAGCTAAGTTTTAATTTTGCTATTGCTTTGGCTTTTTTAACAGAAAAGGTACAAAAAAGAAAAAATGGGAGAGATGTTCCTGAACTCCGTCCCGCCTGCGGGCTGTGGGCCGTTAGCAAATCTGCTAGCATGAAATCATCGAGCACCGCTTGCGAAATGCCAAATCCTCGAGAGCGAGGCCGGAAGCTG---------------------------------------------------------------------------------------------------------
>gene=chr20_277048-278048; species=papHam
TAAtgcaatattacttacttggaaatgtatcaaaaaataaagaccgatgaatggatcaaggtgtagtgtgacagagtaaaattttaatgataaaaagttaatggtaaaatgttcactgtaaaactttcaacttttctgcttgaaaatgtgcataatccgacgtggg-aaaaaAATAATGCATTGCAGTCAGTTCTGGGGAAAAGGAAAGCTAAGTTTTAATTTTGCTATTGTTTTTGCTTTTTTAACAGAAAAAGTACAAAGAAAACAAAATGGGGGAGATGTTTCTGAA-TTCGTCCCGCCTGTGGGCTGTGGGCCGTTAGCAAAGCTGCTTGCATGAAATCATCGAGCACCGCTTGCGAAATGCCAAATCCTCGAGAGCGAGGCCGGAGGCTGCCAAACCCGCGCTGGGGAAAGGGACGCCTCCGGGCGCCCCATCCCTCTGCGGACGGAGGTGAGGTTGGAGCGAGCGCTGGCGGAAGAGAGGCTCAGCACAGGGGG
>gene=chr20_277048-278048; species=ponAbe
TAAtgcaatatgacttacttggaaatgtatcaaaaaataaagaccgatgaatggatcgaggcgtagtgtgatagagtaaaattttaacgataaaaagttaatggtaaaatgttcactgtaaaactttcaacttttcttcttgaaaatgtgcataatccgacgtggg-aaaaaAATAATGCATTGCAGTCAGTTCTGGGGAAAGGGAAAGCTAAGTTTTAATTTTGCTATTGCTTTTGCTTTTTTAACAGAAAAGATACAAAAAAGACAAAATGGGAGAGATGTTCCTGCACTCCGTCCCGTCTGTGGGCTGTGGGCCGTTAGCAAAGCTGCTAGCATGAAATCATCGAGCATCGCTTGCGAAATGTCAAATCCTCGAGAGCGAGGCCGGAGGCTGCCAAACCCGCGCTGGGGAAAGTGAAGCCTCCGGGCGCCCCATCCCGCTGCGGACGGAGGTGAGGTTGGAGCGAACGCTGGCGGAAGAGAGGCTCAGCGCAGGGGG
>gene=chr20_277048-278048; species=rheMac
TAATGCATTATGACTTACTTGGAAATGTATCAAAAAATAAAGACTGATGAATGGATCGAGGTGTAGTGTGACAGAGTAAAATTTTAATGATAAAAAGTTAATGGTAAAATGTTCACTGTAAAACTTTCAACTTTTCTGCTTGAAAATGTGCATAATCCGACGTGGG-AAAAAAATAATGCATTGCAGTTAGTTCTGGGGAAAAGGAAAGCTAAGTTTTAATTTTGCTATTGTTTTTGCTTTTTTAACAGAAAAAGTACAAAGAAAACAAAATGGGGGAGATGTTTCTGAA-TTCGTCCCGCCTGTGGGCTGTGGGCCGTTAGCAAAACTGCTTGCATGAAATCATCGAGCACCGCTTGCGAAATGCCAAATCCTCGAGAGCGAGGCCGGAGGCTGCCAAACCCGCGCTGGGGAAAGGGACGCCTCCGGGCGCCCCATCCCTCTGCGGACGGAGGTGAGGTTGGAGCGAGCGCTGGCGGAAGAGAGGCTCAGCACAGGGGG
>gene=chr20_278048-279048; species=hg19
AGAGCCGGCGCTGGCCAATATGCGCCGCATGTGATACCTTTGAGGGCGCGGCGGGGGAGGGTAGCGTCAAATTTCAAAAAAAAAAAAAAACCAAACCCACACAgccccggcgggcgggcgcgcgcgATGGGCGCCCTTTGGCTGCGGGAGCGAGTGGAGGATGCTGGGAAGGAGGTAAAATGGCCACCGGCGGCGGCGCGGAGGAAGAGAGGAAACGGGGGCGGCCGCAGCTTCTgccccccgcgcggcccgcggcccggggcgAGGAGGCCGACGGCGGCCGCGAGAAGATGGGCTGGGCCCAGGTGGTGAAGAATCTAGCCGAGAAGAAGGGCGAATTCCGCGAGCCGCGGCCGCCGCGGCGGGAGGAGGAAAGCGGCGGCGGTGGAGGGAgcgccgggctcggcggccccgcgggcctggcggcgccggACCTCGGCGACTTCCCACCGGCTGGCCGCGGGGATCCGAAGGGCCGTCGGAGAGATCCGGCCGGCGAG
>gene=chr20_278048-279048; species=bosTau
CCGGCAGCCGCAGGACGCCGAGCGCCTCAAGTAATA-CTTTGGCTGGGCGGGGAAAAG---CAGCATCGAATTTC-AAAAAAAAAAAAGCCCAAACCCCCACAACCC---CGGGCGGGCGCGCGCGATGGGCGCACTTTGGCTGCGGGAGCGAGTGGAGGATGCTGGGAAGGAGGTAAAATGGCCACCGGCGGCGGCGCGGAGGAGGAGAGGAAGCGGGGGCGGCCGCAGCTCCTGGGCCCCGCGCGCCCCTCGACCAGGGCCGAGGAGGCCGAGGGCGGCCGCGAGAAGATGGGCTGGGCCCAAGTGGTGAAGAACCTGGCCGAGAAGAAGGGCGAATTCCGTGAGTCGCGGCCGCCGCGGCGGGAGGAAGAGAGCGGCA---GCGGCGCGGGAGGCGGGCTCGGTGCTCCCGCGGGTCTGGCGACACCGAGCCTCGGCGACTTCCCCCCAGCCGGCCGCGGGGACCCAAAGGGCCGCCGGAGAGACCCAGCCGGAGAG
>gene=chr20_278048-279048; species=calJac
AAAGCCGGCGCTGGCCAATGTGAGCAGCAAGTGATACCTTTGAGGGGGTGGCGGGGAAGAGTAGCGTCGAATTTCAAAAAAAAAGAAAAGCCAAACCCCCACAGCCCTGGCGGGCGGGCGCGCGCGATGGGCGCCCTTTGGCTGCGGGAGCGAGTGGAGAATGCTGGGAAGGAGGTAAAATGGCCACCGGCGGCGGCGCGGAGGAAGAGAGGAAACGGGGGCGGCCGCAGCTCCTGCCCCCCGCGCGGCCCGCAGCCCGGGGTGAGGAGGCCGACGGCGGCCGCGAGAAGATGGGCTGGGCCCAGGTGGTGAAGAATCTAGCCGAGAAGAAGGGCGAGTTCCGCGAGCCGCGGCCGCCGCGGCGGGAGGAGGAAAGCGGCGGCAGC---GGGGGCGGTGGGCTCGGCGGTAACGCGGGCCTGGCGACGCCGGACCTCGGCGACTTCCCTCCGGCCGGCCGCGGGGACCCGAAGGGCCGCCGGAGAGATCCGGCCGGCGAG
>gene=chr20_278048-279048; species=canFam
ggggccggcgccggcagcagcgcgccgcgggTAATACCTTCAGCTGGGCGGGGGAAAG---GAGCGTCGAATTTaaaaaaaaaaTCCACACACACACCCCAAACCCCCCACAgccgggcgcgcg-gATGGGCGCCCTTTGGCTGCGGGAGCGAGTGGAGGATGCTGGGAAGGAGGTAAAATGGCCACCGGCGGCGGCGCGGAAGAGGAGAGGAAGCGGGGGCGGCCGCAGCTCCTgccccccgcgcggcccgcggcccgcggcgAGGAGGCCGAGGGCGGCCGCGAGAAGATGGGCTGGGCCCAGGTGGT----------------------------------------------------------------------------------------------------------------------------------------------------------------------------------------------
>gene=chr20_278048-279048; species=equCab
GCAGGGGTCGCCGGCAGCAAAGGGCAGCGAGAATTACCTTTGGCGTGGCGAGGCAAA----GACAGTCGAATTTCAAAGCAAGGATAAAAGCCAGATCCCAAAGACCGGTCGTCCGTGCGC------------CCCTACGCCCGTTGGGTCAAGAGGAGGAAGCCGGTAAGGTAGAAAAATGGGCTCCGGTGCTCGCCCATAATTCTAGAGGAAGTTGGTGTGGTCCCTGCTCCTTCCCTACACGAGATCGGGGGCCTCTCGCAAGGGGGCCAAGTGCCCCCCCAAAATAACGAGCAGGACAGAAGCGGTGAGATACCAGGCCAAATTGAAGCTCGAGTTCTGCG-----------------------------------------------------------------------------------------------------------------------------------------------------------
>gene=chr20_278048-279048; species=gorGor
AGAGCCGGCGCCGGCCAATATGCGCCGCATGTGATACCTTTGAGGGCGCGGCGGGGGAGGGTAGCGTCAAATTTCaaaaaaaaaaaaaaaCCAAACCCACACAgccccggcgggcgggcgcgcgcgATGGGCGCCCTTTGGCTGCGGGAGCGAGTGGAGGATGCTGGGAAGGAGGTAAAATGGCCACCGGCGGCGGCGCGGAGGAAGAGAGGAAACGGGGGCGGCCGCAGCTTCTgccccccgcgcggcccgcggccgggggcgAGGAGGCCGACGGCGGCCGCGAGAAGATGGGCTGGGCCCAGGTGGTAAAGAATCTAGC-------AAGGGCGAGTTCCGCGAGCCGCGGCCGCCGCGGCGGGAGGAGGAAAGCGGCGGCGGTGGAGGGAgcgccgggctcggcggccccgcgggcctggcggcgccggACCTCGGCGACTTCCCACCGGCTGGCCGCGGGGACCCGAAGGGCCGTCGGAGAGATCCGGCCGGCGAG
>gene=chr20_278048-279048; species=panTro
------------------------------------------------------------------------------------------CCAAACCCACACAgccccggcgggcgggcgcgcccgATGGGCGCCCTT-GGCTGCGGGAGCGAGTGGAGGATGCTGGGA--GAGTAAAAATGGCCACCGGCGGCGGCGCGA-GAAAGAGAGGAAACGGGGGCGGCCGCAGCTTCTgccccccgcgcggcccacggcccggggcgAGGAGGCCGACGGCGGCCGCGAGAAGATGGGCTGGGCCCAGGTGGTAAAGAATCTAGCCGAGAAGAAGGGCGAGTTCCGCGAGCCGCGGCCGCCGCGGCGGGAGGAGGAAAGCGGCGGCGGTGGAGGGAgcgccgggctcggcggccccgcgggcctggcggcgccggACCTCGGCGACTTCCCACCGGCTGGCCGCGGGGACCCGAAGGGCCGTCGGAGAGATCCGGCCGGCGAG
>gene=chr20_278048-279048; species=papHam
AGAGCCGGCGCTGGCCAATATGCGCCGCATGTGATACCTTTGAGGGAGCGGCGGGGGAGGGTAGCGTCAAATTTCAAAAAAAAAAAAAAACCAAACCCCCACAgccccggcgggcgggcgcgcgcgATGGGCGCCCTTTGGCTGCGGGAGCGAGTGGAGGATGCTGGGAAGGAGGTAAAATGGCCACCGGCGGCGGCGCGGAGGAAGAGAGGAAACGGGGGCGGCCGCAGCTTCTgccccccgcgcggcccgcggcccggggcgAGGAGGCCGACGGCGGCCGCGAGAAGATGGGCTGGGCCCAGGTGGTAAAGAATCTAGCCGAGAAGAAGGGCGAATTCCGCGAGCCGCGGCTACCGCGGCGGGAGGAGGAAAgcggcggcggtggcgggagcgccggggtcggcggccccgcgggccTAGCGGCGCCGGACCTCGGCGACTTCCCACCTGCTGGCCGCGGGGACCCGAAGGGCCGCCGGAGAGATCCTGCCGGCGAG
>gene=chr20_278048-279048; species=ponAbe
GGAGCCGGCGCTGGCCAATATGAGCCGCATGTGATACCTTTGAGGGAGCGGCGGGGGAGGGTAGCGTCAAATTTCAAAAAAAAAAAAAAACCAAACCCACACAgccccggcgggcgggcgcgcgcgATGGGCGCCCTTTGGCTGCGGGAGCGAGTGGAGGATGCTGGGAAGGAGGTAAAATGGCCACCGGCGGCGGCGCGGAGGAAGAGAGGAAACGGGGGCGGCCGCAGCTTCTgccccccgcgcggcccgcggcccgggACGAGGAGGCCGACGGCGGCCGCGAGAAGATGGGCTGGGCCCAGGTGGTAAAGAATCTAGCCGAGAAGAAGGGCGAGTTCCGCGACCCGCGGCCGCCGCGGCGGGAGGAGGAAAGCGTCGGCAGTGGAGGGAGCGCTGGGCTcggcggccccgcgggcctggcggcgccggACCTCGGCGACTTCCCACCGGCTGGCCGCGGGGACCCGAAGGGCCGCCGGAGAGATCCGGCCGGCGAG
>gene=chr20_278048-279048; species=rheMac
AGAGCCGACGCTGGCCAATATGCGCCGCATGTGATACCTTTGAGGGAGCGGCGGGGGAGGGTAGCGTCAAATTTCAAAAAAAAAAAAAAACCAAACCCCCACAgccccggcgggcgggcgcgcgcgATGGGCGCCCTTTGGCTGCGGGAGCGAGTGGAGGATGCTGGGAAGGAGGTAAAATGGCCACCGGCGGCGGCGCGGAGGAAGAGAGGAAACGGGGGCGGCCGCAGCTTCTgccccccgcgcggcccgcggcccggggcgAGGAGGCCGACGGCGGCCGCGAGAAGATGGGCTGGGCCCAGGTGGTAAAGAATCTAGCCGAGAAGAAGGGCGAATTCCGCGAGCCGCGGCTACCGCGGCGGGAGGAGGAAAgcggcggcggtggcgggagcgccggggtcggcggccccgcgggccTAGCGGCGCCAGACCTCGGCGACTTCCCACCTGCTGGCCGCGGGGACCCGAAGGGCCGCCGGAGAGATCCTGCCGGCGAG
>gene=chr20_281242-282242; species=hg19
CTCCTTGTCTCCCAAAGCAAGCAGACTCTCCCCTCCCTCCCATCCCTCTTTCCCGTCTTTGCCAGCGGTTTCCCTCCCTCTCACAGAGCTGGAGGCCAGGGGCCAGGAGAAAGCCTGCATTCACCATACTCTCCACTCCGTTCCTCAAAGCAGGCACTGTGCCAGGGAGCCTCCTTGAAGGAACCTTCCCTCTCCTGGCCCCATCCCCCCACTCTCCAGGAGGGAGGAGAGGAAGAAACTGTTTCCCTGCCCATCCCCCACAGGATCTGCTTCAAGGCCTCCTGCCTGGTGGCCCAGGGACAGCCAGGGGCTGGAGCTGAACAAACCTCCCCCAGCTTCCTTTCCTGATCAAGCAGCCCTCAAATTACAATTCTTCACTGTTTTTGGGCTCCTGGAAAGTGTGCAGAGATGCCCGGACTGAGGCTGGTTGACTAGGGGACATTGATTCATTCCACTTCAACAAATACGGAGGGCATTAGAGCTGGGCCCCATGCAAGGCC
>gene=chr20_281242-282242; species=bosTau
CTCCTTGTCTCCCAAGGCAAACACActcttccctccctccccccacctct--tctactctgccactggtttccctccctc--GCAATGCGGGAGGCCTGAT---GGGTAAAAG-CTGCATTCATCGTA------------------------------------------------GAAGGAATCTTCCCTCTCTCTGCCCCTCCCCCCTA----ACTGGAGGGAGCAGAGGAACAAACTGTTTCCCTGCCCTCCCCCACCAGAATCTGCTCCGGGGCCTCCTGCCTGGCCGTCTCCGGACGGCCATGGGCTGGAACAGAACAAACCTCCCCCGACTTCCTCTCCTGATCTAACAGTCCCCAAATAACAATCCCTCACTGTTCATGGGCTCCTGGGGAGGGTGTCCAGATCCCCAGACTGAGGCTGATGGGCTAGCTGACattcattccttcaacttaaaca-gtactgaaggcattagcgcaaggccccaaacaaggtg
>gene=chr20_281242-282242; species=calJac
CACCTTGACTCCCAAAGCAAGCAGACCCTACCCTCCCTCCCATCCCTCTTTCCCTTCTTTGCCAGTAGTTTCCCTCCCTCTCACAGAGCTGGAGGCCAGGGGCCAGGAGAAAGCCTGCATTCACCATGTTCTCCACCCCGTTCCGCAAAGCAGGCACTGTGCCAAGGAGCCTCGTGGAAAGAACCGTCCCTCTCCTGGCCCCATCCCTGGACTCTCCAGGAGAGAGCAGAGGAAGAAACTGTTTCCCTGCCCATCCCCCACAGGATCTGCTTCAAGGCCTCCTGCCTGGCTGTTCAGGGACAGCCAAGGGTTGGAGCTGAACAAACCTCCCCCAGCTTCCTTTTCTGATCAAGCAGCCCTCAAATTACAATTCTTCACTGTTTATGAGCTCCTGGAAAGTGTGCAGAGATGCCCAGACTGAGGATGGTTGACTAGAGGACATTGattcatttaacttcaacaaatactgagggcatcagagctgggccccatgcaaggcc
>gene=chr20_281242-282242; species=canFam
CTCTTTGTCTCCCAAAGCATACAGAcccttccctcc---ccctcctctct--ccttctctgccGTGGGTTTCCCTCCTTC--CTGGAGCGGGAGGCT-------GGGAGAAAGCCTGCATTCATCATACCCGCC-----TTCCCTCCAAGCGGGCCCTGTGCCAAGGAGCCTCCTTGAAGGAATCTTCC--CTCTCTGCCCTCCCCCCTCACTCTCCTGCAGGGAGCAGAGGAAGAAACTAGTTCCCTGCCCATCCCCCACAGGATCTGCTCCAGGGCCTCCTGCCTGGCGGTCTGGGGACAGCCCTGGCCCGGAACGGAACAAACCTCCCCCAGCTTCCTCTCCTGATCTAGCAACCCCCAAATTACAATCTTTCACTGTTCATGGGCTCCTAGGGATTGTGCAGAGATCCCCAGACTGAGGCTGGCTGACTAGCTGACG--CCCTAATCCGGCTTCAACAGAGAGCCGGGGCATTAGAGCCAAGCCCCCTGCCAGGCA
>gene=chr20_281242-282242; species=equCab
CTCTTTGTCTCCCAAAGCAAACAGACCCCT---------CCCTCATCTCTTCCGTTCTCTGCCATGGGTGTCCCTTCCTC--GCAGGGCTGGAGGCTGGAGGCCGGGAGAAAGCCTGCATTCATCACGCTCCCCG----CCCCCTTCAAGTGGGCACTGTGCCAAGGAGCCTCCTTGAAGGAATCTTCCCTCTCTCTGCCCTT-CCCCCCACCCTCCAGGAGGGAGCAGAGGAAGAAACTGTTTCCCTGCCCATCCCCCACAGGATCTGCTTTAGGGCCTCCTGCCTGGCGGTCTGGGGACTGCCACGGGCTGGAGCGGAACAAACCTCCCCCAGCTTCCTCTCCTGATCTAGCAGCCCCCAAATTACAATTCCTCACTGCTGATGGGCTCCTGGGGAGTGTACCAAGATCCCCAGACTGAGGCTGGCCGACTAGCTGACGTTCACTCGTGCAGCTtcagcaaatactgagggcgttagagccagaccctgtgcaaggag
>gene=chr20_281242-282242; species=gorGor
CTCCTTGTCTCCCAAAGCAAGCAGACTCTCCCCTCCCTCCCATCCCTCTTTCCCGTCTTTGCCAGCGGTTTCCCTCCCTCTCACAGAGCTGGAGGCCAGGGGCCAGGAGAAAGCCTGCATTCACCATACTCTCCACTCCGTTCCTCAAAGCAGGCACTGTGCCAGGGAGCCTCCTTGAAGGAACCTTCCCTCTCCTGGCCCCATCCCCCCACTCTCCAGGAGGGAGGAGAGGAAGAAACTGTTTCCCTGCCCATCCCCCACAGGATCTGCTTCAAGGCCTCCTGCCTGGTGGCCCAGGGACAGCCAGGGGCTGGAGCTGAACAAACCTCCCCCAGCTTCCTTTCCTGATCAAGCAGCCCTCAAATTACAATTCTTCACTGTTTT-GGGCTCCTGGAAAGTGTGCGGAGATGCCCGGACTGAGGCTGGTTGACTAGAGGACATTGATTCATTCCACTTCAACAAATACGGAGGGCATTAGAGCTGGGCCCCATGCAAGGCC
>gene=chr20_281242-282242; species=panTro
--------------------------------------------------------------------------------------------------------------------------------------------------------------------------------------------------------------------------------------------------------------------------------------------------------------------------------------------------------------------------------------------------------------------------------------------------------------------------------------------------------------------
>gene=chr20_281242-282242; species=papHam
CTCCTTGTCTCCCAAAGCAAGCAGACTCTCCCCTCCCTTCCATCCCTCTTTCCCGTCTTTGCCAGCAGTTTCCCTCCGTCTCACAGAGCTGGAGGCCAGGGGCCAGGAGAAAGCCTGCATTCACCATGCTCTCCACCCCGTTCCTCAAAGCAGGCACTGTGCCAGGGAGCCTCCTAGAAGGAACCTTCCCTCTCCTGGCCCCATCCCCCCACTCTCCAGGAGGGAGCAGAGGAAGAAACTGTTTCCCTGCCCATCCCCCACAGGATTTGCTTCAAGGCCTCCTGCCTGGTGGCCCAGGGACAGCCAGGGACTGGAGCTGAACAAACTTCCCCCAGCTTCCTTTCCTGATCAAGCAGCCCTCAAATTACAATTCTTCACTGTGTTTGGGCTTCTGGAAAGTGTGCAGAGATGCCCGGACTGAGGCTGATTGAGTAGAGGACACTGAATCATTCAACTTCAACAAATACTGAGGGCATTAGAGCTGGGCCCCATGCAAGGCC
>gene=chr20_281242-282242; species=ponAbe
---------------------------------------------------------------------------------------------------------------------------------------------------------------------------------------------------------------------------------------------------------CCCATCCCCCACAGGATCTGCTTCAAGGCCTCCTGCCTGGTGGCCCACGAAAAAACAGGGGCTGGAGCTGAACAAACCTCCCCCAGCTTCTTTTCCTGATCAAGCAGCCCTCAAATTACAATTCTTCACTGTTTTTGGGCTCCTGGAAAATGTGCAGAGATACCCGGACTGAGGCTGGTTGACTAGAGGACATTCATTCATTCAACTTCAACAAATACAGAAGGCATTAGAGCTGGGCCCCATGCAAGG--
>gene=chr20_281242-282242; species=rheMac
CTCCTTGTCTCCCAAAGCAAGCAGACTCTCCCCTCCCTTCCATCCCTCTTTCCCGTCTTTGCCAGCAGTTTCCCTCCGTCTCACAGAGCTGGAGGCCAGGGGCCAGGAGAAAGCCTGCATTCACCATGCTCTCCACCCCGTTCCTCAAAGCAGGCACTGTGCCAGGGAGCCTCCTAGAAGGAACCTTCCCTCTCCTGGCCCCATCCCCCCACTCTCCAGGAGGGAGCAGAGGAAGAAACTGTTTCCCTGCCCATCCCCCACAGGATCTGCTTCAAGGCCTCCTGCCTGGTGGCCCAGGGACAGCCAGGGACTGGAGCTGAACAAACTTCCCCCAGCTTCCTTTCCTGATCAAGCAGCCCTCAAATTACAATTCTTCACTGTGTTTGGGCTTCTGGAAGGTGTGCAGAGATGCCCGGACTGAGGCTGATTGAGTAGAGGACACTGAATCATTCAACTTCAACAAATACTGAGGGCATTAGAGCTGGGCCCCATGCAAGGCC
>gene=chr20_284192-285192; species=hg19
tggtggggcttttccctgagatgcgaaacagaagagaaaatccaagtttagggtgaagggcttgaatttgattttggatatattgagtttaaggtctccgtagaggatatctaagaggagatgtggagtaggcggttggatacacacagatcttacattcctaggagaattctggccctgagaaataaacacaggagttgtacagcTgtggctttcaaactgttttaccacatcccacagtaagatatatattttacattgcagccatcatacatatgcatgtgtgtatttatatctaaatctgaaataagcttcctcaaacaatatttgccctgtgcatgatgcaccttgacactttctattccattgcttcatccttttgtcaatgcttatatgacgtgttaaactgatttcacactctcctaatggTCAAGAGAGAAAGCAGAAGGAAAGATTATACCAACTAAGATTGTGCCTCAAGCAACTTTGACACAGTTTTC
>gene=chr20_284192-285192; species=bosTau
taccggggccattccctgagatggagaacagaggagaaaatccaagttttggatgaaggtcttgagtctgattttggctgtgttgagtttgaggtctctgtagaggatgtctaa---aaggtgtggaacgtgtggttcaatatccacaggtcttaaattctaaccagatctc-gggcttgaggaataaaCACAAGTGACCTATAGcagtggttttcaaactc--tacccacattccacagaaggatatacattttacattgcagccatccaacatatacatgtgtatacttacatataaac---aaaaaagtttatataaatcatattatctctgtgggtggtgtgcactcatatt-----ttttattgcttcattcttttataaatgcttacatga-------------------------------------------------------------------------------------------------------
>gene=chr20_284192-285192; species=calJac
tggtggggctttccccggagatgcgaaacagaggggaaaatccaagtttaggctgaagggcttgaatttgattttggatgtactgagtttaaggtctccatagagaatatctaagaggagatgtggagtaggcggttggatacacacagatcttacattcctaggagaattctggccttgagaaataaacagaggagttgtATAGcagtgactttcaaactgtttcaccacatcccacagtaagatatatattttacactgcagccatcatacatatgcatgtgtgtatttatatctaaatctgaaataagcttcctcaaacaagatttgccccgtgcatgatgtaccttgacattttctattctattgcttcatccttgtgtcaatgcttatatgatccattaaacagatttcacactctcctaatgatcAAgagagaaagcagaaagaaagattagaccaactgagattgtgccttgagcaactctgacata------
>gene=chr20_284192-285192; species=canFam
tggtgagtccatttcccaagattcggaacagaggagaaaatccaagtttgagatgaaagtcttgagtcaga-tttggg-------------------acacaaa--atgtctaagagaaggtatagaacaggtagtttaacac----aagtctgaaatcctaaggaaacttctgggctagagaaataaac--aagagtcCTATAGcaatggccttcaaactctttaaccacatcccacaataagacagacatttta-attgtggccatcagacatatggacatatgtacttatgtatga-------------------aaataatattaaccctgtgggcggtgtgccctgacattgttcattctattgcttcattattttataaa----cacatgacccattaaattgattTTACAGTCTC--AACGATCATGAGAGAAAGCAGGGAGAAAG--TATAGCAACTTGGATCACACCTTAAGCAGCTCTGACATGTTTTTC
>gene=chr20_284192-285192; species=equCab
tggtggggcccttccccaagatgcacaacagaggagaaaatccaagtctgagaggaagggcttgagttgga-tttggatgtgttgagttttaagtctccatagaggacgtctaaggggaggtatggaatagatggttccgc------aggtcttaaattctaaggagagttctgggcttgagaaagaaacctaagagtCCTATAGcaatggctttccaaccc--taactacatcccatagtaagatacacattttacattgcagccatcagatacatgcatgtgtgtacttacacataaag---aaacaagtttgtataaacaatattaaccttgtgggtggtgtgccttaatgt-----tttctattgttttgttcttttataagttcttatatgactcattaaattgattttacaatctcctaatggtcATGAGAGAAAGCGGGGAGAAAGATTATAGCAAGCCAGATCAGACCTTAAGCAACTCTGACATGTTTCTC
>gene=chr20_284192-285192; species=gorGor
tggtggggcttttccctgagatgcgaaacagaagagaaaatccaagtttagggtgaagggcttgaatttgattttggatatattgagtttaaggtctccgtagaggatatctaagaggagatgtggagtaggcggttggatacacacagatcttacattcctaggagaattctggccctgagaaataaacacaggagtTGTATAGCTgtggctttcaaactgttttaccacatcccacagtaagatatatattttacattgcagccatcatacatatgcatgtgtgtatttatatctaaatctgaaataagcttcctcaaacaatatttgccctgtgcatgatgcaccttgacactttctattctattgcttcatccttttgtcaatgcttatatgacgtgttaaactgatttcacactctcctaatggTCAAGAGAGAAAGCAGAAGGAAAGATTATGCCAACTAAGATTGTGCCTCAAGCAACTTTGACACAGTTTTC
>gene=chr20_284192-285192; species=panTro
tggtgaggcttttccctgagatgcgaaacagaagagaaaatccaagtttagggtgaagggcttgaatttgattttggatatattgagcttaaggtctccgtagaggatatctaagaggagatgtggagtacgtggttggatacacacagatcttacattcctaggagaattctggccctgagaaataaacacaggagttgtATAGCTgtggctttcaaactgttttaccacatcccacagtaagatatatattttacattgcagccatcatacatatgcatgtgtgtatttatatctaaatctgaaataagattcctcaaacaatatttgccctgtgcatgatgcaccttgacactttctattccattgcttcatccttttgtcaatgcttatatgacgtgttaaactgatttcacactctcctaatggTCAAGAGAGAAAGCAGAAGGAAAGATTATACCAACTAAGATTGCGCCTCAAGCAACTTTGACACAGTTTTC
>gene=chr20_284192-285192; species=papHam
[truncated: 25,922,284 more chars]
