# Supplementary material for: Combining phylogenetic footprinting with motif models incorporating intra-motif dependencies
Source: BMC Bioinformatics. 2017 Mar 1;18:141. doi: 10.1186/s12859-017-1495-1 (PMC5333389; doi:10.1186/s12859-017-1495-1)
Supplement: Supplementary file 2 — Sequence data. This archive contains data files of alignments of the ChIP-seq positive regions and negative control regions for each of the 35 TFs in FASTA format. (ZIP 83763.2 kb) [file 12859_2017_1495_MOESM2_ESM.zip › Znf143/Znf143_(16618-1-AP)_pos.txt]

>gene=chr20_269612-269902; species=hg19
catgtctgcctgagcctgacccaaggccTCGGAACTCCCCTGTAAAGCATGATAATGAtgtggcagagtttattctacgatttcaccaaaccttgttttcttttcctcctggaaaaacagatggactacatttcccaccttcccttgtggttagcagaggtcatgtggctaaattatggcccctgaaacatgagtaggagtaacatttgtcacttcaaatctggaccccccccaaaaaaaatgcccacataattgtccatgttcttgttctctctcttccctctatgcca
>gene=chr20_269612-269902; species=bosTau
catgtctgcctaag------ccaaggccTCAGAACTCCCCTGGAAGGCGTGACAGTGAtgtggcagagattatcc--caagttcaccaaactctgttttcttttcc-----------tagctggactacatttcccatctttccttggggttaagggtgggcatgtggctgagttaaggacactggaatatgagtgggcgtgatgtctgtcacttcaagtctaggcc---cttaaaagatctgtccacaagatcatccatattcttgctctctttctt--ctttctg---
>gene=chr20_269612-269902; species=calJac
catgtctgcctgagcctgacccaaggccTCAGAACTCCCCTGGAAAGCATGATAATGAtgcagcagagattattctatgagttcaccaaaccctgttttctttttctcctagaaatacagatgcactacattttccaccttcccttgtggttagcagaggtcatgtggctaaattgtggcccctgaaacatgagtaggagtagcatttgccacttcaaatctggaccctcccc---aaaaatgcccacataattttccttgttcttgttctctctcttccctctctgcca
>gene=chr20_269612-269902; species=canFam
tgtgtcagcctgag------ccaaggcctgAGAACTCCCCTGGACAACATGACAACA---tggcagagattatcc--tgagttgacaaaaccctgtttcctt-tcctcttggacacatagcaggacaacgtttctcatcttcccttttggttaagggtggtcatatgactgagttatggccactggaatatgagtgggagtgatatatgtcttgtcatgtctaagcc---ctaaaaaaaattgcccacaaaactacccatattcttacacacgccctctcctttctacca
>gene=chr20_269612-269902; species=equCab
catgtctgcct-AG------GCAAGGCCTCAGAACTCCCCAGGAAGGCATGACAATGAAgtgacagagattatcc--tgagtttactaaa--ctgttttcttttcctcctggacacacagctggactacatttcccatct-tccctgtggttaggggtggtccta----tgagctatggtcactggaatatgagtggaagtgatatgtgtcacttcaagtctgggcct--ctagaaaaaactacccacaaaatcatccatattcttgctctctctctcttctctctgcca
>gene=chr20_269612-269902; species=gorGor
--------------------------------------------------------------------------------------------------------------------------------------------------------------------------------------------------------------------------------------------------------------------------------------------------
>gene=chr20_269612-269902; species=panTro
catgtctgcctgagcctgacccaaggccTCGGAACTCCCCTGTAAAGCATGATAATGAtgtggcagagtttattctatgatttcaccaaaccttgttttcttttcctcctggaaaaacagatggactacatttcccaccttcccttgtggttagcagaggtcatgtggctaaattatggcccctgaaacatgagtaggagtaacatttgtcacttcaaatctggacccccccccaaaaaaatgcccacataattgtccatgttcttgttctctctcttgcctctatgcca
>gene=chr20_269612-269902; species=papHam
catgtctgcctgagcctgacccaaggccTCAGAATTCCCCTGTAAAGCATGATAACGAtgtggcagagattattctatgagttcaccaaaccttgttttcttttcttcctggaaaaacagaaggactacatttcccaccttcccttgtggttagcagaggtcatgtggctaaattatggcccctgaaacatgagtaggagtaacatttgtcacttcaaatctggaccccccccaaaaaaaatgcccacataattgtccatgttcttgttctctctcttccctctatgcca
>gene=chr20_269612-269902; species=ponAbe
catgtctgcctgagcccgaCCCAAGGCCTC-GAACTCCCCTGTAAAGCATGATAATGAtgtggcagagattgttctatgatttcaccaaaccttgttttcttttcctcctggaaaaagagatggactacatttcccaccttcccttgtggttagcagaggtcatgtggctaaattatggcccctgaaacacgagtaggagtaacaattgtcacttc-aatctggacccc-ccccaaaaaaatgcccacataattgtccattttcttgttctctctcttccctctatgcta
>gene=chr20_269612-269902; species=rheMac
catgtctgcctgagcctgacccaaggccTCAGAATTCCCCTGTAAAGCATGATAATGAtgtggcagagattattctatgagttcaccaaaccttgttttcttttcttcctggaaaaacagaaggactacatttcccaccttcccttgtggttagcagaggtcatgtggctaaattatggcccctgaaacatgagtaggagtaacatttgtcacttcaaatctggacccccccaaaaaaaaatgcccacataattgtccatgttcttgttctctctcttccctctatgcca
>gene=chr20_278045-278335; species=hg19
CGCAGAGCCGGCGCTGGCCAATATGCGCCGCATGTGATACCTTTGAGGGCGCGGCGGGGGAGGGTAGCGTCAAATTTCAAAAAAAAAAAAAAACCAAACCCACACAgccccggcgggcgggcgcgcgcgATGGGCGCCCTTTGGCTGCGGGAGCGAGTGGAGGATGCTGGGAAGGAGGTAAAATGGCCACCGGCGGCGGCGCGGAGGAAGAGAGGAAACGGGGGCGGCCGCAGCTTCTgccccccgcgcggcccgcggcccggggcgAGGAGGCCGACGGCGGCCGCGAG
>gene=chr20_278045-278335; species=bosTau
TTCCCGGCAGCCGCAGGACGCCGAGCGCCTCAAGTAATA-CTTTGGCTGGGCGGGGAAAAG---CAGCATCGAATTTC-AAAAAAAAAAAAGCCCAAACCCCCACAACCC---CGGGCGGGCGCGCGCGATGGGCGCACTTTGGCTGCGGGAGCGAGTGGAGGATGCTGGGAAGGAGGTAAAATGGCCACCGGCGGCGGCGCGGAGGAGGAGAGGAAGCGGGGGCGGCCGCAGCTCCTGGGCCCCGCGCGCCCCTCGACCAGGGCCGAGGAGGCCGAGGGCGGCCGCGAG
>gene=chr20_278045-278335; species=calJac
CGCAAAGCCGGCGCTGGCCAATGTGAGCAGCAAGTGATACCTTTGAGGGGGTGGCGGGGAAGAGTAGCGTCGAATTTCAAAAAAAAAGAAAAGCCAAACCCCCACAGCCCTGGCGGGCGGGCGCGCGCGATGGGCGCCCTTTGGCTGCGGGAGCGAGTGGAGAATGCTGGGAAGGAGGTAAAATGGCCACCGGCGGCGGCGCGGAGGAAGAGAGGAAACGGGGGCGGCCGCAGCTCCTGCCCCCCGCGCGGCCCGCAGCCCGGGGTGAGGAGGCCGACGGCGGCCGCGAG
>gene=chr20_278045-278335; species=canFam
ctcggggccggcgccggcagcagcgcgccgcgggTAATACCTTCAGCTGGGCGGGGGAAAG---GAGCGTCGAATTTaaaaaaaaaaTCCACACACACACCCCAAACCCCCCACAgccgggcgcgcg-gATGGGCGCCCTTTGGCTGCGGGAGCGAGTGGAGGATGCTGGGAAGGAGGTAAAATGGCCACCGGCGGCGGCGCGGAAGAGGAGAGGAAGCGGGGGCGGCCGCAGCTCCTgccccccgcgcggcccgcggcccgcggcgAGGAGGCCGAGGGCGGCCGCGAG
>gene=chr20_278045-278335; species=equCab
CTCGCAGGGGTCGCCGGCAGCAAAGGGCAGCGAGAATTACCTTTGGCGTGGCGAGGCAAA----GACAGTCGAATTTCAAAGCAAGGATAAAAGCCAGATCCCAAAGACCGGTCGTCCGTGCGC------------CCCTACGCCCGTTGGGTCAAGAGGAGGAAGCCGGTAAGGTAGAAAAATGGGCTCCGGTGCTCGCCCATAATTCTAGAGGAAGTTGGTGTGGTCCCTGCTCCTTCCCTACACGAGATCGGGGGCCTCTCGCAAGGGGGCCAAGTGCCCCCCCAAA
>gene=chr20_278045-278335; species=gorGor
CGCAGAGCCGGCGCCGGCCAATATGCGCCGCATGTGATACCTTTGAGGGCGCGGCGGGGGAGGGTAGCGTCAAATTTCaaaaaaaaaaaaaaaCCAAACCCACACAgccccggcgggcgggcgcgcgcgATGGGCGCCCTTTGGCTGCGGGAGCGAGTGGAGGATGCTGGGAAGGAGGTAAAATGGCCACCGGCGGCGGCGCGGAGGAAGAGAGGAAACGGGGGCGGCCGCAGCTTCTgccccccgcgcggcccgcggccgggggcgAGGAGGCCGACGGCGGCCGCGAG
>gene=chr20_278045-278335; species=panTro
---------------------------------------------------------------------------------------------CCAAACCCACACAgccccggcgggcgggcgcgcccgATGGGCGCCCTT-GGCTGCGGGAGCGAGTGGAGGATGCTGGGA--GAGTAAAAATGGCCACCGGCGGCGGCGCGA-GAAAGAGAGGAAACGGGGGCGGCCGCAGCTTCTgccccccgcgcggcccacggcccggggcgAGGAGGCCGACGGCGGCCGCGAG
>gene=chr20_278045-278335; species=papHam
TGCAGAGCCGGCGCTGGCCAATATGCGCCGCATGTGATACCTTTGAGGGAGCGGCGGGGGAGGGTAGCGTCAAATTTCAAAAAAAAAAAAAAACCAAACCCCCACAgccccggcgggcgggcgcgcgcgATGGGCGCCCTTTGGCTGCGGGAGCGAGTGGAGGATGCTGGGAAGGAGGTAAAATGGCCACCGGCGGCGGCGCGGAGGAAGAGAGGAAACGGGGGCGGCCGCAGCTTCTgccccccgcgcggcccgcggcccggggcgAGGAGGCCGACGGCGGCCGCGAG
>gene=chr20_278045-278335; species=ponAbe
CGCGGAGCCGGCGCTGGCCAATATGAGCCGCATGTGATACCTTTGAGGGAGCGGCGGGGGAGGGTAGCGTCAAATTTCAAAAAAAAAAAAAAACCAAACCCACACAgccccggcgggcgggcgcgcgcgATGGGCGCCCTTTGGCTGCGGGAGCGAGTGGAGGATGCTGGGAAGGAGGTAAAATGGCCACCGGCGGCGGCGCGGAGGAAGAGAGGAAACGGGGGCGGCCGCAGCTTCTgccccccgcgcggcccgcggcccgggACGAGGAGGCCGACGGCGGCCGCGAG
>gene=chr20_278045-278335; species=rheMac
TGCAGAGCCGACGCTGGCCAATATGCGCCGCATGTGATACCTTTGAGGGAGCGGCGGGGGAGGGTAGCGTCAAATTTCAAAAAAAAAAAAAAACCAAACCCCCACAgccccggcgggcgggcgcgcgcgATGGGCGCCCTTTGGCTGCGGGAGCGAGTGGAGGATGCTGGGAAGGAGGTAAAATGGCCACCGGCGGCGGCGCGGAGGAAGAGAGGAAACGGGGGCGGCCGCAGCTTCTgccccccgcgcggcccgcggcccggggcgAGGAGGCCGACGGCGGCCGCGAG
>gene=chr20_524650-524940; species=hg19
TCAATAGTGTTAACAAGTGACAACAGAGAGAACACGAACCTCCCATTAGGTGAACAGTTGGTTTGACCCAAGTTAAGATGGCGGTACCCAGGTTTCCCACACTTCACCCAGCTGGCCCCCCTTTCTTGAAAAGAACCATGCGCGACCTGCAGAGCTGTAGAGCCAAGCATTCTGGGAGCTGAAGTCTCTTTTGCTCTGACCCCTCGTTTTAAATTAGGGTTTCAGCAACACTTTCTATTCAAACTTGGAGTTCGGAAGAAGTGAATGAAAGTTGGACCCTAGGAAGGGCA
>gene=chr20_524650-524940; species=bosTau
GCAGTA-CTGTACGAGCTGATGAGAGAGAGAACACTAACCTCCCCCTAAGTGTACAATTGGTTTGACCTCAGGTAAGATGGCGGTCCCTAGGTTTCCTGCATTTCATCCAGTTGGCAAGCCTTTCGTGAAAAGAAGCATGCGCGACCTGCAGAGCTGGAGAGCGAAGCATTTTGGGAGTTGAAGT--CTCCTACACTGGTCCCTCGTCTAGGCTCGGGGTTCCAGCAGCACTTTCTGCTCACACTTCGAGTTCGGGACAAGTGAACGAAAGTTGGACCCCAGGAGTGGGG
>gene=chr20_524650-524940; species=calJac
TCAATAGTGTTAACAAGTGACGACAGAGAGAACATGAACCTCCCACTAGGTGAACAGTTGGTTTGACCCAAGCTACGATGGCGGTACCCAGGTTTCCCGCACTTCACCCTGCTGGCCACCCTTTCTTGAAAAGTACCATGCGCGACCTGCAGAGCTGAAGAGTGAAGCATTCTGGGAGCTGAAGTCTCTGTTGCTTTGACCCCTCGTTTAAAATTAGGGTTTCAGCGACACTTTCTGTTCAAACTTGGAGTTCGGAAGAAGTGAATGAAAGTTGGACCCCAGGAAGGGCG
>gene=chr20_524650-524940; species=canFam
TCGGTGCCTATAAGAACTGACGAGGCAGAGAGGACGAACCTCCCAT-AGGCGTACAATTGGTTTGCCCCAAGCTAAGATGGCGGTCTCTATGTTTCCCGCACTT--ACCCGCTGACGAGGCCGCCTTAAA-----GCATGCGCAACCCGCGGGGTTGTAAAGCGAAGCATTTTGGGAGTTGTAGT--CTCTTGCTCGGACCCCTCGTCTAGGGTTAGGGTTCCAGCAGCACGCTCGGCGCAAACTTTGAGTTCGCGAGAAGCGAACGAAAGTTGAACCCCGGG-GTGGTG
>gene=chr20_524650-524940; species=equCab
TCGGTACCTGTACGAACTGACGAGAGAGAGAACATGGTCCCCCCACGAAGCGTACCATTGGTTTGACCCAAACTAAGATGGCGGCCCCTGGGTTTCCCGCACTTCACCGAACCGGCGAGCCTTTCCTGAA-AGAGGCATGCGCGACCTGCAGAGCTGTAGAGCGAAGCATTTTGGGAGTTGGAGT--CCCCTGCTCGGGCGCCTCGTTTAGGGTTGGGGTGCCAGCAGCACTTTCTGCTCAAACTTCGAGTTCGAAACAAGCGAACGAAAGCTGGATCCCGGGAGTAGTG
>gene=chr20_524650-524940; species=gorGor
TCAATAGTGTTAACAAGTGACAACAGAGAGAACACGAACCTCCCATTAGGTGAACAGTTGGTTTGACCCAAGTTAAGATGGCGGTACCCAGGTTTCCCACACTTCACTCAGCTGGCCCCCCTTTCTTGAAAAGAACCATGCGCGACCTGCAGAGCTGTAGAGCCAAGCATTCTGGGAGCTGAAGTCTCTTTTGCTCTCACCCCTCGTTTTAAATTAGGGTTTCAGCAACACTTTCTATTCAAACTTGGAGTT-GGAAGAAGTGAATGAAAGTTGGACCCTAGGAAGGGCA
>gene=chr20_524650-524940; species=panTro
TCAATAGTGTTAACAAGTGACAACAGAGAGAACACGAACCTCCCATTAGGTGAACAGTTGGTTTGACCCAAGTTAAGATGGCGGTACCCAGGTTTCCCACACTTCACCCAGCTGGCCCCCCTTTCTTGAAAAGAACCATGCGCGACCTGCAGAGCTGTAGAGCCAAGCATTCTGGGAGCTGAAGTCTCTTTTGCTCTGACCCCTCGTTTTAAATTAGGGTTTCAGCAACACTTTCTATTCAAACTTGGAGTTCGGAAGAAGTGAAGGAAAGTTGGACCCTAGGAAGGGCA
>gene=chr20_524650-524940; species=papHam
TCAATAGTGTTGACAAATGACAACAGAGAGAATACGAACCTCCCACTAGGTGAACAGTTGGTTTGATCCAAGTTAATATGGCGGTACCCAGGTTTCCCGCACTTCACCCAGCTGGCCCCCCTTTCCTGAAAAGAACCATGCGCGACCTGCAGAGCTGTAGAGCCAAGCATTCTGGGAGCTGAAGTCCCTTTTGCTCTGACCCCTCGTTTAAAATTAGGGTTTCAGCAACACTTTCTATTCAAACTTGGAGTTCGGAAGAAGTGAATGAAAGTTGGACCCTAGAAAGGGCA
>gene=chr20_524650-524940; species=ponAbe
TCAATAGTGTTAACAAGTGTCCACAGAGAGAACACGAACCTCCCACTAGGTGAACAGTTGGTTTGACCCAAGTTAAGATGGCGGTACCCAGGTTTCCCGCACTTCACCCAACTGGCCCCCCTTTCTTGAAAAGAACCATGCGCGACCTGCAGAGCTGTAGAGCCAAGCATTTTGGGAGCTGAAGTCTCTTTTGCTCTGACCCCTCGTTTAAAATTAGGGTTTCAGCAACACTTTCTATTCAAACTTGGAGTTCGGAAGAAGTGAATGAAAGTTGGACCCTAGGAGGGGCA
>gene=chr20_524650-524940; species=rheMac
TCAATAGTGTTAACAAATGACAACAGAAAGAATACGAACCTCCCACTAGGTGAACAGTTGGTTTGATCCAAGTTAATATGGCGGTACCCAGGTTTCCCGCACTTCAGCCAGCTGGCCCCCCTTTCCTGAAAAGAACCATGCGCGACCTGCAGAGCTGTAGAGCCAAGCATTCTGGGAGCTGAAGTCCCTTTTGCTCTGACCCCTCGTTTAAAATTAGGGTTTCAGCAACACTTTCTATTCACACTTGGAGTTCGGAAGAAGTGAATGAAAGTTGGACCCTAGAAAGGGCA
>gene=chr20_741659-741949; species=hg19
GGCGGCCTGCCTAGGCTGGACAGTGCAGATTGCAGAAGTCCGCGGACGAGAAGAGCCGCAGCACGTTGACCAGAGGGAACATGAGCAGCGCTCCGAGCAGCGAGCCCAGCTGCACCGCCGCCCCGCACCACAAGAGGGCGCTGCGGCTGAGGTCGCGCAGGACCACGCCCAGCATCACCTTGACGTAACTGAGGCAGCCGCTGAAAAGCACCCACGAGGCCACCTGCGGGGCCGGGAGGGAAGAGGTGCAGAGTCACGGGGCTTGCGGGGCGAGCGCCGGAGCAAAGAAC
>gene=chr20_741659-741949; species=bosTau
ttcagctGGTTTAGGCGGAGCACTGCAGGCTGCAGAAGTCAGCGGATGAGAAGAGCCTCAACACGTTGACCAGCGGGAACATGACAACCGCTCCCAGGAGCGAGCCCAGCTGCACCGCCGCCCCGCACCATAGGAGGGCGCTGCGGCTGTGATCGCGCAGGATCACACCCAGCATCACCTTGACGTAGCTCAGACAGCCAGTGAACAGCACCCAAGAAACCACCTGCAGAGACACGTTGGGAGAGATGCTGAGTGAAGGTGACTTTGGGGTGAGCCCCAGGGCAAAGGGC
>gene=chr20_741659-741949; species=calJac
GGTGGCCTGCCTAGGCCGGGCAGTGCAGGCTGCAGAAGTCTGCGGACGAGAAGAGCCGCAGCACGTTTACCAGCGGAAACATGAACAGGGCTCCGAGCAGCGAGCCCAGCTGCACCGCCGCCCCGCACCACAAGAGGGCGCTGCGGCTGCGGTCACGCAGGATCACGCCCAGCATCACCTTGACGTAGCTGAGGCAGCCGCTGAACAGCACCCACGAGGCCACCTGCAGGGACGGGCGGTAAGAGATGCAGAGTGACGGGGTTTGCA-GGCGAGCGCCAGGACGGAGAA-
>gene=chr20_741659-741949; species=canFam
GCCGGGCGTCCTAGGCGGAGCACTGCAGGCTGCAGAGGTCGGCGGACGAGAAGAGCCGCAGCACGTTGACCAGCGGGAACATGAGCAGAGCTCCGAGCAGGGAGCCCAGCTGCACCGCCGCCCCGCACCACAAGAGGGCGCTGCGGCTGCGGTCGCGCAGGATCACGCCCAGCATCACCTTGACGTAGCTCAGACAGCCGATGAACAGCACCCACGAAGCCACCTGCGGGTGCGGGGCGGCAGAGATGCGGCGTGAAGGGGCCTTTGGGGCGAGCCCC-GGGGGAAAGGT
>gene=chr20_741659-741949; species=equCab
GCTGG----CCTAGGTGGAGCACTCCAGGCTGCAGGAGTCCCCCGACGAGAAGAGCCGCAGCACGTTGACCAGCGGAAACATGAGCAGCGCGCCGAGCAGCGAGCCCAGCTGCACCGCCGCCCCGCACCACAGGAGAGCGCTGCGGCTGCGGTCGCGCAGGATCATGCCCAGCATCACCTTCACGTAGCTGAAGCAGCCGGCGAACAGCACCCACGAGGCCACCTGCGGGGATGGGGCGGGCGGGATGCAGAGTGAAGGCAGCTTCggggggAGCGCCTGGGCGAAGGGC
>gene=chr20_741659-741949; species=gorGor
GGTGGCCTGCCTAGGCGGGACAGTGCAGATTGCAGAAGTCAGCGGACGAGAAGAGCCGCAGCACGTTGACCAGAGGGAACATGAGCAGCGCTCCGAGCAGCGAGCCCAGCTGCACCGCCGCCCCGCACCACAAGAGGGCGCTGCGGCTGAGGTCGCGCAGGATCACGCCCAGCATCACCTTGACGTAACTGAGGCAGCCGCTGAAAAGCAC-----------------------GGAGGGAAGAGGTGCAGAGTGACGGGGCTTGCGGGGCG------------------
>gene=chr20_741659-741949; species=panTro
GGTGGCCTGCCTAGGCGGGACAGTGCAGATTGCAGAAGTCAGCGGACGAGAAGAGCCGCAGCACGTTGACCAGAGGGAACATGAGCAGCGCTCCGAGCAGCGAGCCCAGCTGCACCGCCGCCCCGCACCACAAGAGGGCGCTGCGGCTGAGGTCGCGCAGGATCACGCCCAGCATCACCTTGACGTAACTGAGGCAGCCGCTGAAAAGCACCCACGAGGCCACCTGCGGGGACGGGAGGGAAGAGATGCAGAGTGACGGGGCTTGCGGGGCGAGCGCCAGAGCAAAGAAC
>gene=chr20_741659-741949; species=papHam
GGTGGCATGCCTAGGCGGGACAGTGCAGATTACAGAAGTCAGCGGACGAGAAGAGCCGCAGCACGTTGACCAGAGGGAACATGAGCAGCGCTCCGAGCAGCGAGCCCAGCTGCACCGCCGCTCCGCACCACAAGAGGGCGCTGCGGCTGAGGTCGCGCAGGATCACGCCTAGCATCACCTTGACGTAGCTGAGGCAGCCGCTGAAAAGCACCCACGAGGCCACCTGCGGGGACGGGAGGGAAGAGATGCAGAGTGACAGGGCTTGCAGGGCGAGCGCCAGGACAAAGAAC
>gene=chr20_741659-741949; species=ponAbe
GGTGGCCTGCCTAGGCGGGACAGTGCAGATTGCAGAAGTCAGCTGACGAGAAGAGCCGCAGCACGTTGACCAGAGGGAACATGAGCAGCGCTCCGAGCAGCGAGCCCAGCTGCACCGCCGCCCCGCACCACAAGAGGGCGCTGCGGCTGAGGTCGCGCAGGATCACGCCCAGCATCACCTTGACGTAACTGAGGCAGCCGCTGAAAAGCACCCACGAGGCCACCTGCGGGGACGGGAGGGAAGAGATGCAGAGTGACGGGGCTTGCGGGGCTAGCGCCAGAGCAAAGAAC
>gene=chr20_741659-741949; species=rheMac
GGTGGCATGCCTAGGCGGGACAGTGCAGATTACAGAAGTCAGCGGACGAAAAGAGCCGCAGCACGTTGACCAGAGGGAACATGAGCAGCGCTCCGAGCAGCGAGCCCAGCTGCACCGCCGCTCCGCACCACAAGAGGGCGCTGCGGCTGAGGTCGCGCAGGATCACGCCTAGCATCACCTTGACGTAGCTGAGGCAGCCGCTGAAAAGCACCCACGAGGCCACCTGCGGGGACGGGAGGGAAGAGATGCAGAGTGACAGGGCTTGCAGGGCGAGCGCCAGGACAAAGAAC
>gene=chr20_796702-796992; species=hg19
CTCCCAGGGCTCGCACAGAGAGGGTTCACGCGGTAGTCAGTAGGTGGGCAGTGCTTGGTGAAGGCATTGATGGGTGGAGGGATTGAAGGATGAATGAATGGATTAGGGGCTGACAGTGCCGCTGCAGTTACTCAAAGGAGCCACCAGGAGGCGCAGGGAGCCCACATTCTGGAGACAAACCTTTTAAAAAAAGCATCTGGTGACTTAACGACCTTTTCACCAATGGCTTGTGTGGGGCCTTAATGCTAGGGTGAGAAAAAGGTGGGAGATGGAAGAAAGGGGAGTGGGTA
>gene=chr20_796702-796992; species=bosTau
CGCCCAGAGT--------------TTCACTCG-TAGTTTCTGGGTGGACT-TGCTTTCCGGACGGATTGACGGGCAAAT--------------------GGATTAGGGGTTGGAGGCGCCGCTGCCGTTACTCAGAAAAGCCACGAGGGGGCGCAGGAAGCCCAGACTCCAGAGATGTACCTTGCAAAG--GGCATCTgggcTTTTAG-GATCTTCTCACtgtgtgt--gtgtGGGGCTTAAAGGCCATGGTGAGAAAAAGGTGCTCGATG---GAAAGAAGATCAAGGA
>gene=chr20_796702-796992; species=calJac
CCCCCAGGGCTCCCAT--GGAGGGTTCACGAGGTAGTCAGTAGGTGGGCAGTGCGTGGTGAAGGCATTGATGGATGGAGGGGTTGAAGGGTGAAT----GGATTAGGGGCCGATGGTACCACTGCAGTTACTCAGAGGAGCCACCAGGAGGCGCAGGGAGCCCACATTCTGGAGACGAACCTT--------AGCATCTGGTGACTTAG-GACCTTTTCACCAAGGGTTTGTGTGGGGCCTTGATGCTAGGGTGAGAAAAAGGTAGGAGATGGAAGAAAGGGGAATGGGTA
>gene=chr20_796702-796992; species=canFam
CCCCCGGGGCAGGCGC--GGAAGGTTCACGCC-TAGGTGGTGGGTGGGCAGGGCTTCCTgagtggatgggtggatgggt--------------------gggtgAGGGGCTGGGGACGCTGCCGAAGTTACCCATAGAGGCCACCAGGGGGCGCACGGTGCCACACCTCCCAAGATGAGCCTGTCCGGG--CATCCCCGGGGAATTAG-GACCTTCTCTCAAGGGGT-CCTGTGGGGCCTAAAAGCCAGGGTGAGAAAAAGGAGGGAGGTGAGAGGAAGGAGAGCGGAGA
>gene=chr20_796702-796992; species=equCab
cccccggggcaggcgc--cg-AGGTCCACACC-TAGGCGGCGGGTGGGCGGCGCTTCCTGAGCCGGCTGGTGGAT-----------------------------AGGGGC-GGAGGCGCCGCTGCAGTTACTCAGAGGGGCCACCAGGGGGCGCGGGGAACCGAAACTCCGGAGGTGAAGCTT----------TGTCCGGCGACTCCG-GACCTTCTCGCAGAGGGT--GTGTGGGGGCCAAGTGCC------------AGGAAGGAGCGGGGGGGAAAGGGAGACCGGC
>gene=chr20_796702-796992; species=gorGor
CTCCCAGGGCTCGCAC--AGAGGGTTCACGCGGTAGGCAGTAGG------------------------------------------------------------------------------------------------------------------------------------------------------------------------------------------------------------------------------------------------------
>gene=chr20_796702-796992; species=panTro
--------------------------------------------------------------------------------------------------------------------------------------------------------------------------------------------------------------------------------------------------------------------------------------------------
>gene=chr20_796702-796992; species=papHam
CTCCCAGGGCTCACAC--AGAGGGTTCACGCGGGAGTCAGTAGGTGGGCAGTGCCTGGTGGAGGCATTGATGGGTAGAGGGATTGAAGGATGATT----GGATTAGCGGCTGACGGTGCCGTTGCAGTTACTCAAAGGAGCCACCAGGAGGCGCAGGGAGCCCACATTCTGGAG--AAAACTTTTTTAAAAAGCGTCTGGTGATTTAG-GACCTTTTCACCAAGGGCTTCTGTGGGGCCTTAATGCTAGGGTGAGAAAAAGGTGGGAGATGGAAGAAAGGGGAGTGGGTA
>gene=chr20_796702-796992; species=ponAbe
CTCCTAGGGCTCGCAC--AGAGGGTTCACGCGGTAGTCAGTAGGTGGGCAGTGCTTGGTAAAGGCATTGATGGGTGGAGGGATTGAAGGATGAATGAATGGATTAGGGGCTGACAGTGCCGCTGCAGTTACTCAAAGGAGCCACCAGGAGGCGCAAGGAGCCCACATTCTGGAGACAAACCTTTTAAAAAAAGCATCTGGTGACTTAA-GACCTTTTCACCAAGGGCTTGTGTGGGGCCTTAACGCTAGGGTGAGAAAAAGGTGGGAGATGGAAGAAAGGGGAGTGGGTA
>gene=chr20_796702-796992; species=rheMac
CTCCCAGGGCTCGCAC--AGAGGGTTCACGCGGGAGTCAGTAGGTGGGCAGTGCCTGGTGGAGGCATTGATGGATAGAGGGATTG-AGGATGTATA---GGGTTAGGGGCTGACGGTGCCGTTGCAGTTACTCAAAGGAGCCACCAGGAG--------------------------------------------------------------------------------------------------------------------------------------------
>gene=chr20_937127-937417; species=hg19
GTCTGAGGCAGCCTGTCCCTTGCCCTCGGCTACCCTCCACCCTGCTCCAGTCCTGCTAGGAGAGAACCGCAACACGACCCCGTTTCAGAAATGCGCTCCTTGACAAGCCTGGCTGCGACCTGTTCCTGGTTGACTGCCGTCATCCGGTGGCAGCATGTGGGAATGACATGCAGGGCTGTGGTGAGGATGAGGATGGAGTGAGCGGGTGGGGGGAACTGCAGAGAGGGCCCTAGTGTGGCCCAGTTGGAAGCGGTGACAGGAAGAACCCACCAGGGATTCCTCAGCTCTGG
>gene=chr20_937127-937417; species=bosTau
---------------------------------------------------------------------------------------------------------------------AGCTGTTTCTGGTTGGGCATCGCCCTCTAGTGACAGAAGGTGGGTAGAACAAGCA----CGTGGTGCCTATATGAA----GTGAGCACACAGAGATGCCTGGAGAAAGAGCCTTAGTG-GGTCTCACTGGAGTGGGGGGCCTAAGGGGTCAGGTAGGGGAGCCTAAACTTGGG
>gene=chr20_937127-937417; species=calJac
GTCTGAGGCAGCCTCTCCCCTGCCCTCCGCTGCCCTCTACCCCTCTCCAGCCCTGCTAGGAGAGAACAGCAA---GTCCCCGTTTCAGAAATGCGCTCCTTTACCAGCCTGGCTACGATCTGTTCCTGATTGATTGGCACCCTCCCGTGGCAGGTTGTGGAAACGACATGCAGGGCCATGGTGAGCATGAGGCTAGAGTGAGCGGGTTGGGGGGTCTGCGGAGAGGGCCCTGGTGTGGCCCAGCTGGAAGAGGGGACAGGAAGAACTCAGCAGGGATCCCTCAGCTCTGG
>gene=chr20_937127-937417; species=canFam
---GGAGGCAGCCT-CCCC----------TTGTCATCCACGCGCCCCCAGCCCTGCTGGGAGAGAAAAGCCCCTGACCCCTATTTCTGAAAAGTGCCCAGTTACTAGCCAGGCTGCTGCCTATTCCTGGTTGGGTGGCACCCTCTAGGGACAGGATGTGGGAAGGATATGCG--------------ATGGGGACCG-ATGAGCTCTTGGGGTTGCCTGCAAAGAGGGCCTTGGAATGGCCC--CTGGAACCGGGG-----TGGGAGTAAGGGGG-------------AGG
>gene=chr20_937127-937417; species=equCab
---GGA-GCAGCCTGTCCC----------TCGCCGTTCCCCCGCCTCTGGTCCCCCCGGGAGAGGACGTCCCCCGACCC------CAGAAAAGCGCCCGGGTTCTATGCGGGCTTCTGCCTGTGCCTGGGTGGGCGGCGCCCTCTAGTGACAGGA-GTGGGAACGACGGGCGGGGCCGCGGGGTGGATGGGGACCGTGTGGGCGCAGGGGGCGGCCTGCGGGGAGGGCCCTGGTGTGGCCCAGCTGGGGTCGGGC-----GGGAAGCCCGCGCG-------------GGG
>gene=chr20_937127-937417; species=gorGor
GTCTGAGGCAGCCTGTCCCTTGCCCTCGGCTACCCTCCACCCTGCTCCAGTCCTGCTAGGGGAGAACCGCAACACGTCCCCGTTTCAGAAATGCGCTCCTTTACAAGCCTGGCTGCGACCTGTTCCTGGTTGACTGCCGCCATCCAGTGGCAGCATGTGGGAATGACATGCAGGGCTGTGGTGAGGATGAGGATGGAGTGAGCAGGT-GGGGGCACTGCAGAGAGGGCCCTAGTGTGGCCCAGTTGGAAGCGGTGACAGGAAGAACCCACCAGGGATTCCTCAGCTCTGG
>gene=chr20_937127-937417; species=panTro
GTCTGAGGCAGCCTGTCCCTTGCCCTCGGCTGCCCTCCACCCTGCTCCAGTCCTGCTAGGAGAGT------------CCCCGTTTCAGAAATGCGCTCCTTTACAAGCCTGGCCGCGACCTGTTCCTGGTTGACTGGCGCCATCCAGTGGCAGCATGTGGGAATGACATGCAGGGCTGTGGTGAGGATGAGGATGGAGTGAGCAGGTGGGGGGAACTGCAGAGAGGGCCCTAGTGTGGCCCAGTTGGAAGCGGTGACAGGAAGAACCCACCAGGGATTCCTCAGCTCTGG
>gene=chr20_937127-937417; species=papHam
GTCTGAGGCAGCCTGTCCCCCGCCCTCCGCTGCCCTCCACCCTGCTCCAGTCCTGCTAGGAGAGAACAGCAACAAGTCCCCCTTTCAGAAATGCGCTCCTTTACAAGCCTGGCTGCGACCTGTTCCTGATTGATTGGCGCCGTCCAGTGGCAGAATGTGGGAATGACATGCAGGGCTGGGGTGAGGATGAGGATGGAGTGAGCAGGTGGGGGGATCTGCAGAGAGGGCCCTAGTGTGGCCCAGTTGGAAGCGGTGACAGGAAGAACCCAGCAGGGATTCCTCATCTCTGG
>gene=chr20_937127-937417; species=ponAbe
GTCTGAGGCAGCCTGTCCCTTGCCCTCGGCTACCCTCCACCCTGCTCCAGTCCTGCTAGGAGAGAACCGCAACATGTCCCCGTTTCAGAAATGCGCTCCTTTACAAGCCTGGCTGCGACCTGTTCCTGGTTGATTGGCGCCTTCCAGTGGCAGCATATGGGAATGACATGCAGGGCTGTAGTGAGGATGAGGATGGAGTGAGCGGGTGGGGGGCTCTGCAGAGAGGGCCCTAGTGTGGCCCAGTTAGAAGCGGTGACAGGAAGAACCCACCAGAGATTCCTCAGCTCTGG
>gene=chr20_937127-937417; species=rheMac
GTCTGAGGCAGCCTGTCCCCTGCCCTCCGCTGCCCTCCAACCTGCTCCAGTCCTGCTAGGAGAGAACAGCAACAAGTCCCCGTTTCAGAAATGCGCTCCTTTACAAGCCTGGCTGCGACCTGTTCCTAATTGATTGGCGCCGTCCAGTGGCAGAATGTGGGAATGACATGCAGGGCTGGGGTGAGGATGAGGATGGAGTGAGCAGGTGGGGGGATCTGCAGAGAGGGCCCTAGTGTGGCCCAGTTGGAAGCGGTGACAGGAAGAACCCAGCAGGGATTCCTCATCTCTGG
>gene=chr20_948793-949083; species=hg19
CCAGGGCAGAAGGAGGGGGAAAGGGAGAGAGAGATGGTCAAACCATATATGCGAGCAGCTGAGATGGTCTCATTGGGATAGtaactgggcacatggccacccaaacaaaagactacatttcccaccttcccttacaactagatatggtcatgtgaccaacatctggccaatcagatgtaaggtaaagcagcatgtgacacttcaagaaagctgccttaaagggcaggggtgtgccccttgtcgtcccctcatcctttctgttgggtggaatgtgaacgatggctggagca
>gene=chr20_948793-949083; species=bosTau
CCAGGGTGGAGGGT--GGGAAAGGGAGAGAGAGATAGTGAGACCACATGTGTCAGCAGCTCAGACTGTCTCATTGGGATAGtaattgagcacgtggccattcag----atgactgcacttccga--------tgcaactagatttggtcatgtgaccaaaacctggctagtaggttataaggtaaagcagtgtgtgcaacttctagaaagc----ttaaagggcaggggcatgccctttgtcatcccctgatccttcctgttgggtggaatgtgaacgagggctggagca
>gene=chr20_948793-949083; species=calJac
CCAGGGCAGAAGGAGAAGGAAAGGGAGGGAGAGATGATCAAACATTATGTGTGAGCCGCTGAGACGGTGTCATTAGGATAGtaactgggcacatggccacccaaacaaaagactacatttcccagcttccattccaaccagatatggtcatgtgaccagaatctagccaatcagatgtaagGT-----------------------------------------------------------------------------------------------------------
>gene=chr20_948793-949083; species=canFam
CCAGGGCGGAAGGTGGGGATAGGGGAGAGAGAGAGAGCCAAACCATATATGTGAGCAGCTTAGACTGTCTCCTGTGTACAttaactgaacacgtggccacccagacaaacgactacatttccca--------tacaactagatacggtggtatgaccccaacttggccaaaggggtgtaagctaaagcaatgtgtgtgacttccaaaaagctgccttaaaggccagggacatgccctttgtcatcccctcatccttcctgttgtgtggaatgtgaacgatggctggaaca
>gene=chr20_948793-949083; species=equCab
CGGGGGTGG-----GGAGGAGAGGGAGAGAGAGATGGTCAAACA--GTATGTCAGCAGCTCAGAGCATCTCACTGGGATAttaactgagcatgtagccaaccatacaaaagactacatttcccagtttcccttgcaactagatatggtcatgtgaccaaaatctggtcaatagggtataagatagagcagtgtgtgcaacttctggaaagctgccttgcagggcaggggcatgccctttgtcatccgctcacccttcctgttgggtggaatgtgaacgatgcctggagca
>gene=chr20_948793-949083; species=gorGor
CCAGGGCAGAAGGAGGGGGAAAGGGAGAGAGAGATGGTCAAACCATATATGCGAGCAGCTGAGATGGTCTCATTGGGATAGtaactgggcacatggccacccaaacaaaagactacatttcccaccttcccttacaactagatatgggcatgtgaccaaaatctggccaatcagatgtaaggtaaagcagcatgtgacacttcaagaaagCT------------------------------------------------------------------------------
>gene=chr20_948793-949083; species=panTro
CCAGGGCAGAAGGAGGGGGAAAGGGAGAGAGAGATGGTCAAACCATATATGCGAGCAGCTGAGATGGTCTCATTGGGATAGtaactgggcacatggccacccaaacaaaagactacatttcccaccttcccttacaactggatatggtcatgtgaccaaaatctggccaatcagatgtaaggtaaagcagcatgtgacacttcaagaaagctgccttaaagggcaggggtgtgccccttgtcatcccctcatcctttctgttgggtggaatgtgaacgatggctggagca
>gene=chr20_948793-949083; species=papHam
CCAGGACAGAAGGAGAGAGAAAGGGAGAGAGAGATGGTCAAACCATATATATGAACAGCTGAGATGGTCTCATTGGGATAGCaactgggcacacggccacccaaacaaaagactacatttcccagcttcccttacaactaaatatggtcatgtgacaaaaatctggcccatcagatgtaaggtaaagtagcatgtgccacttcaagaaagctgccttaaagggcaggggtgtgccccttgtcatcccctcatcctttctgttgggtggaatgtgaacaatgactggagca
>gene=chr20_948793-949083; species=ponAbe
CCAGGGCAGAAGGAGGGGGAAAGGGAGAGAGAGATGGTCAAACCATATATGTGAGCAGCTGAGATGGTCTCATTGGGATAGtaactgggcacatggccacccaaacaaaatactacatttcccaccttcccttacaactagatatggtcatgtgaccaaaatctggccaatcagatgtaaggtaaagcagcatgtgacacttcaagaacgctgccttaaagggcaggggtgtgccccttgtcatcccctcatcctttctgttgggtggaatgtgaacgatggctggagca
>gene=chr20_948793-949083; species=rheMac
CCAGGACAGAAGGAGGGAGAAAGGGAGAGAGAGATGGTCAAACCATATATATGAACAGCTGAGATGGTCTCATTGGGATAGCaactgggcacacggccacccaaacaaaagactacatttcccagcttcccttacaactaaatatggtcatgtgacaaaaatctggcccatcagatgtaaggtaaagtagcatgtgccacttcaagaaagctgccttaaagggcaggggtgtgccccttgtcatcccctcatcctttctgttgggtggaatgtgaacaatgactggagca
>gene=chr20_986383-986586; species=hg19
GCCCTGTTCAGTACCTGGTTTAAAGCTCACCGAGAAgggcagggcttatgggaagtacagagcctgtctacctatgtcccattggccagaactcagacacacggccacacctacctgcaagggtgactgggaaatgtagtccagccatgtgccagacaacacacaggaggaaaagcaagaatttggtgaacatctggccCATT
>gene=chr20_986383-986586; species=bosTau
GCTCTCTT------GTGGCTTAAAGCTCACTGTGGAGGGCAGGGCATACGGGAAGTAAAGAGCGTGtccttccatgtctcattggtcagaactcagtcatgtaccc-catatacctgcaaaggtggctgggaaatacagtctcgccacgtgct----------caggaggaaaagcaaacgtttggcgaacctctggccagtt
>gene=chr20_986383-986586; species=calJac
GCCTGGTTCAGTACCTGGTTTAAAGCTCACCCAGAAGGGCAGGACTTATGGAAAGTAGAGAGACAGtctacctatgtcccattggccagaacttagacacatagccacaccttcctgtaagggtggctgggaaatgtagtccaaccatgtgctagacaacacacaggaggcaaagcaagagtttggtgaacatctggccCATT
>gene=chr20_986383-986586; species=canFam
GCT-TTCTCAGTACACGTCTCAAAGCTCACTGtagaggacaaggcctatggcaggtacca---atgtc-------------ctggccagaattcagtcacatagccacacctacctgcaagggtggctggggaatatagtgtagccatgtgct----------caggaggaaaaccaagagtttggtgaacatcgggccattc
>gene=chr20_986383-986586; species=equCab
GCTGTCTTCAGTACATGGTTTAAAGCTCCGGGCAGAGGTCAAGGCACATGGGAGgtacagagcttgtc-ccccccatcccattggccggaactcagtcgtgtggccacacctacctgcaagggtggctgggtaatgtagtctagccatgtgcttgttgaggggtagggggtggaccaaaggtttggtgaac-tctggccagtc
>gene=chr20_986383-986586; species=gorGor
GCCCTGTTCAGTACCTGGTTTAAAGCTCACCAAGAAgggcagggcttatgggaagtacagagcctgtctacctatgtcccattggccagaactcagacacatggccacacctacctgcaagggtggctgggaaatgtagtccaaccatgtgctagacaacacacaggagaaaaaacaagattttggtgaacatctggccCATT
>gene=chr20_986383-986586; species=panTro
GCCCTGTTCAGTACCTGGTTTAAAGCTCACCGAGAAGGGCAGGGCTTATGGGAAGTACAGAGcc----------------attggccagaactcagacacatggccacacctacctgcaagagtggctgggaaatgtagtccagccatgtgctagacaacacacaggaggaaaagcaagaatttggtgaacatctggccCATT
>gene=chr20_986383-986586; species=papHam
GCCCTGTTCAGTACCTGGTTTAAAGCTCATCAAGAAgggcagggcttatgggaagtacagagactgtctacctatgtcccattggccagaactcagacacatggccacacctacctgcaagggtggctgggaaatgtactccaaccatgtgctagacaacacacaagaggaaaagcaagagtttggtgaacatctggccCATT
>gene=chr20_986383-986586; species=ponAbe
GCCCTGTTCAGTACCTGGTTTAAAGCTCACCGAGAAgggcagggcttatgggaagtacagagcctgtctacctatgtcccattggccagaactcagacacatggccacacctacctgcaagggtggctgggaaatgtagtccagccatgtgctagacaacacacaggaggaaaagcaagaatttggtgaacatctggccCATT
>gene=chr20_986383-986586; species=rheMac
GCCCTGTTCAGTACCTGGTTTAAAGCTCATCAAGAAGGGCAGGGCTTATGggaagtacagagactgtctacccatgtcccattgaccagaactcagacacatggccacacctacctgcaagggtggctgggaaatgtactccaaccatgtgctagacaacacacaggaggaaaagcaagagtttggtgaacatctggccCATT
>gene=chr20_1089109-1089399; species=hg19
GTGTGAAGGCTGATTGCAGTGTGGACAGAGCCTGCTGGGGGGGCTCTGGTCTAGGGCTCCCCTGAACCTCCTGGTGGAATGAAGTCAGGATGGAGGAGAGTGTGCCTCTCCCTGCGTGGCTGCCATCTGTGGACATTTGGGTGGGCCAGGGTGCCCTCTTGTGGCCTCCCTTGTCTCTGCAGAGACTCTTCATGTGTCCCTGTGGTTGGAGGAGCTTCCCATGCCTAGATCGTTTCTCTGTTCCCAGCCTGGACCCTTGACCCTTTTTTCTATTCCCAGCCTTTTCTGCC
>gene=chr20_1089109-1089399; species=bosTau
GCAAGAAAACTGACTACACTGTAGACAAAGCCTGCT-TTGGTGTTCGGATCTAGGGCTCCTCTGAACCTAAAAGTAGAAAA-AATCAGGATGAAGAG---TATACCTTACTCTGCATGGCTGTCTCCGGTGGACATTTGGGTAGGCCCAGGCGCCCCCTTGTGGCTTCCCTTGTCTGTGCATGGACCCTCCATGTGTTCCT-TGGTTGGAGG----------GCCTAGGCCATTTCTCTGATCCCAGTTTGAAC------CCCTTTCCCCTATTCTCAGCCTTTCCTGCC
>gene=chr20_1089109-1089399; species=calJac
GTGTGAAGGCTGCCTGCAGTGTGGACAGAGCTTGCT-GGGGGGCTTTGGTCTATGGCTCCCCTGAACCTTCTGATGGAATGAAGTCAGGATGGAGGAGAATGTGCCTCTCCCTGCGTTGCTGCCCTCTACCGGCATTTAGGTGGGCCCGGGTGCCCTCTTGTGGCTTACCGTGTCTCTGCAGGGACTCC---TGTGTCCCTGTGTTT---GGCGTTTCCCATGCCTAGACCATTTCTCTGTTCCCAGCCTCATCCCTTGACCCTTTTATCTATTCCCAGCCTTTTCTGCC
>gene=chr20_1089109-1089399; species=canFam
GCATGAAGATTAACCGCACTGAGGACACAGCCTCCA-GTGGGGCCCCAGTCTAGGGCTCCCCTGAATCTCCCAGTAGAAAG-AG----GACAGGGGGATTTGCATCTTACCCTGTGTGGCTGCCCTGGGTGGGCATTTGGGTGGGCCCGGGCGCCCTCTTGTGGCTTCTCTTGTCTCTGCATGGACCCTCT---TGTCCCTGTGGTTGGAGAGGCTTCCCAGGCTTATATGGTT----TGTCCCCAGCCTATACCC--------TTTCCCTGTTCCCAGTCTTACCAGCC
>gene=chr20_1089109-1089399; species=equCab
GTGTGACGACTGGCTGCACTGTGGACACAATCTGCT-GTGGGGCCCCAGTCGAGGGCTCCCCTCATCCTCCTGGTAGAAAA-AGTCAAGATAAAGGAACAGGCACCTCATCCTGCATGGCCGCCCTCCGTGGGCATTTGGGTGGGCCCTGGCGCCCTCTTGTGGTTTCCCTTGTCTCTGCAGGGACCCTCCATGCCTCACTGGGGTTGAACGTGCTGCCCATATCTAGGCTATTTCTCTGTCCCCAGACTGG--------ACCCTTTCCCTGTTCCCAGCCTTTCCTGCC
>gene=chr20_1089109-1089399; species=gorGor
GTGTGAAGGCTGATTGCAGT-TGGACAGAGCCTGCT-GGGGGGCTCTGGTCTAGGGCTCCCCTGAACCTCCTGG-GGAATGAAGTCAGGATGGAGGAGAGTGTGCCTCTCCCTGCGTGGCTGCCATCTGTGGACATTTGGGTGGGCCAGGGTGCCCTCTTGTGGCCTCCCTTGTCTCTGCAGAGACTCTTCATGTGTCCCTGTGGTTGGAGGAGCTTCCCATGCCTAGATCGTTTCTCTGTTCCCAGCCTGGACCCTTGACCCTTTTTTCTATTCCCAGCCTCTTCTGCC
>gene=chr20_1089109-1089399; species=panTro
GTGTGAAGGCTGATTGCAGTGTGGACAGAGCCTGCT-GGGGGGCTCTGGTCTAGGGCTCCCCTGAACCTCCTGGTGGAATGAAGTCAGGATGGAGGAGAGTGTGCCTCTCCCTGCGTGGCTGCCATCTGTGGACATTTGGGTGGGCCAGGGTGCCCTCTTGTGGCCTCCCTTGTCTCTGCAGAGACTCTTCATGTGTCCCTGTGGTTGGAGGAGCTTCCCATGCCTAGATGGTTTCTCTGTTCCCAGCCTGGACCCTTGACCCTTTTTTCTATTCCCAGCCTTTTCTGCC
>gene=chr20_1089109-1089399; species=papHam
GTGTGAAGGCTGATTGCAGTGTAGACAGAGCCTGCT-GGGGGACTCTGGTCTAGGGCTTCCCTGAACCTCCTGGTGGAATGAAGTGAGGTTGGAG--CAGTGTGCCTCTTGCTCCGTGGCTGCCGTCCGCGGGCATTTGGGTGGGCCAGGGTGCCCTCTTGTGGTTTCCCTTGTCTCTGCAGAGACTCTTCATGTGTCCTTGTGGTTGGAGGAGCTTCCCATGCCTAGACCATTTCTCTGTTCCCAGCCTGGACCCTTGACCCTTTTTTCTATTCCCAGCCTTTTCTGCC
>gene=chr20_1089109-1089399; species=ponAbe
GTGTGAAGGCTGATTGCAGTGTGGACAGAGCCTGCT-GGGGGGCTCTGGTCTAGGGCTCCCCTGAACCTCCTGGTGGAATGAAGTCAGGATGGAGGAGAGTGTGCCTCTCCCTGCGTGGCTGCCATCTATGGACATTTGGGTGGGCAGGGGCGCCCTCTTGTGGCCTCCCTTGTCTCTGCAGAGACTCTTCATGTGTCCCTGTGGTTGGAGGAGCTTCCCATGCCTAGATCGTTTCTCTGTTCCCAGCCTGGACCCTTGACCCTTTTTTCTATTCCCAGCCTTTTCTGCC
>gene=chr20_1089109-1089399; species=rheMac
GTGTGAAGGCTGATTGCAGTGTAGACAGAGCCTGCT-GGGGGACTCTGGTCTAGGGCTTCCCTGAACCTCCTGGTGGAATGAAGTGAGGTTGGAG--CAGTGTGCCTCTTGCTCCGTGGCTGCCGTCCGCGGGCATTTGGGTGGGCCAGGGTGCCCTCTTGTGGTTTCCCTTGTCTCTGCAGAGACTCTTCATGTGTCCTTGTGGTTGGAGGAGCTTCCCATGCCTAGACCATTTCTCTGTTCCCAGCCTGGACCCTTGACCCTTTTTTCTATTCCCAGCCTTTTCTGCC
>gene=chr20_1099031-1099321; species=hg19
TTTGTGGATGGGAAGTCTGCCTCTCAGCAAGGTGGCCTCTTGGAGGACGCTGTGCCCGCGTCAGGCGATCCTGTCGACTGCCGCCAAGACCCGGCTTCCGGCTTTGAGGGGCCACGCCCCGCTCGCACTCCCTGGCGGAACCTTTCAGTGCTGCGCTCGCGTTGCCAACCCGGCGCGCCTCACGCAGTTGCGCCCGCTGTTGGGACTACTTCCGGCTTCCCCGCCCCGCCCCGTCCCCGGGCGTCTCCATTTTGGTCTCAGGTGTGGACTCGGCAAGAACCAGCGCAAGA
>gene=chr20_1099031-1099321; species=bosTau
TTTGCA-----GAAGTCTGACTCAAACAAAGGTAGTCTCTTCAACGATGCCACACCTACGTGTAGCACATCTACCACCTACAGAGAAGATGAAGATCCCAACTTTGAAGGACCTCGCCCCA--TGCTCTGCCTGACGGAACCTTTAAGAGTCTTCCTTCTGTTTCCAGCCGGGCGCTCTC-GCGCGGTAGCGCGGGAGTTGGAAGTTACTTCCGG-------GCCACACCCCGCCTCTGGGCGTCTCCATTTTGGTCGCGGGTTGACATTAGACCACTACCTGCGGAGTA
>gene=chr20_1099031-1099321; species=calJac
TTTGCGGATGGGAATTCTGGTTCACAGCAAGGTGACCTCTTGGAG------------------------------------------------------------------------CCCGCGCGCGCTCCCTGGCGGAACCTTTCAGCGATGTGCTCGCGTTGCCAGCCCGGCGCGCCTCACGCAG-------------------------------------------------------------------------------------------------------
>gene=chr20_1099031-1099321; species=canFam
TCTGCGGATGGGTCGTCCGGCTCAGAACCAGGTGGTCT--------------------GGGGCGG--TCCCTCCCGGCTACCGGGGAAAGGGAGACTCCCGCCTTAAAGGACCACGCcccG--CGAGATGCCTAGCAGAACCTTTAAGTGCCGCGCTCCGGTTTCCAGCCGGC-GCGCTC-GCGCTGCTGAGCCGGCGCTCGGAGCTACTTccgg-------gccgcgctccgcccccgggcggcTCCATTTTGGCCGCAGGTGGAGACTAGGCCTGGGCGGGCGGAGTC
>gene=chr20_1099031-1099321; species=equCab
TCTGCAAACGGCAAGTCTGGCTCAGAACAAGGTGGTCGTCTCGAAGACGCAACA----CGCGCAGCAGTCCTCCTATCTCCTGGGGAAAGTGCGATTCCGGCTTTGAACGGCCGCGTCCCT--TGCGCTGCCTGTCGGAACCTTTAAGCGCGGTGCTCGGGTTTCCGGCCGGGCGCGCTC--CTCAGCTGCGCCACCGCTTGGAATTACTTCCGG-------ACCGCGCCCCACCCCTGGGCGTCTCCATTTTGGCGGCTGGTGGAGGCGCGGCCAGGACGAGTTGGGTA
>gene=chr20_1099031-1099321; species=gorGor
TTTGTGGATGGGAAGTCTGCCTCTCAGCAAGGTGGCCTCTTGGAGGACGCTGTGCCCGCGTCAGGCGACCCTGTCGACTGCTGCGAAGACCCGGCTTCCGGCTTTGAGGGGCCTCGCCCCGCTCGCACTCCCTGGCGGAACCTTTTAGTGCTGCGCTCGCGTTGCCAGCCCGGCGCGCCTCACGCAGTTGCGCCCGCTGGGGGGACTACTTCCGGCTTCCCCGCCCCGCCCCGTCCCCGGGCGTCTCCATTTTGGTCTCAGGTGTGGACTCGGCAAGAACCAGCGCAAGA
>gene=chr20_1099031-1099321; species=panTro
TTTGTGGATGGGAAGTCTGCCTCTCAGCAAGGTGGCCTCTTGGAGGACGCTGTGCCCGCGTCAGGCGATCCTGTCGACTGCGGCGAAGACCCGGCTTCCGGCTTTGAggggccccgccccgcTCGCACTCCCTGGCGGAACCTTTTAGTGCTGCGCTCGCGTTGCCAGCCCGGCGCGCCTCACGCAGTTGCGCCCGCTGTTGGGACTACTTCCGGCTTCCCCGCCCCGCCCCGTCCCCGGGCGTCTCCATTTTGGTCTCAGGTGTGGACTCGGCAAGAACCAGCGCAAGA
>gene=chr20_1099031-1099321; species=papHam
TTTGTGCATGGGAAGTCGGGCTCTCAGCAAGGTGGCCTCTTGGAGGGCGCTGTGCCTGCGTGAAGCGATCCTGTCGGCCGCGGCGAAGACCCAGGTTCCGGCTTTGAGGGGCCACGCCCCG--CGCGGTCCCTGGCGGAACCTTTTAGTTCTGCGCTCGCGTTGCCAGCCCGGCGCGCCTCACGCAGTTGCGCCCGCTCCTGGGGCTACTTCCGGCGgccccgccccgccccgccccCGGGCGTCTCCATCTCGGTCTCAGGTGTAGACTCTGCCAGAGCTAGCGCAGGA
>gene=chr20_1099031-1099321; species=ponAbe
TCTGTGGATGGGAAGTCTGGCTCTCAGCAAGGTGGCCTCTTGGAGGACGCTGTGCCCGCGTCAAGCGATCCTGTCGGTTGCGGCGAAGACCCGGGTTCCGGCTTTGAGGGGCCACGCCCCGTTCGCACTCTCTGGCGGAACCTTTTAGTGCCGCGCTCGCGTTGCCAGGCC-GCGCGCCTCACGCAGTTGCGCCCGCTGTTGGGACTACTTCCGGCTTccccgccccgccccgcccccgggcgTCTCCATTTTGGTCTCAGGTGTGGACTCGGCAAGAACCAGCGCGACA
>gene=chr20_1099031-1099321; species=rheMac
TTTGTGCATGGGAAGTCTGGCTTTCAGCAAGGTGGCCTCTTGGAGGGCGCTGTGCTTGCGTGAAGCGATCCTGTCGGCCGCGGCGAAGACCCAGGTTCCGGCTTTGAGGGGCCTCGCCCCG--CGCGGTCCCTGGCGGAACCTTTTAGTTCTGCGCTCGCGTTGCCAGCCCGGCGCGCCTCACGCAGTTGCGCCCGCTCCTGGGGCTACTTCCGGCGgccccgccccgccccgccccCGGGCGTCTCCATCTTGGTCTCAGGTGTAGACTCTGCCAGAGCTAGCGCAGGA
>gene=chr20_1447458-1447748; species=hg19
TCCGCCGCCATCTTCGCCCCGTGCGCCTTCCAAAGCGCTCCGGCGGCCGCCGCACAGGCCCAGCCCCGCTGCCGCGTTCCGCTTGCCGGTCGACGAGGCCCAGCCGATGAGGGCCCAGCAGCTGGGAGCCCGCCCGCAGCCCCGCCCCACGCGGTGCCTCACGCAAAGCCCTCCGTGCGGGAAGCCCCGCCGCTCCGCGCCCTCTGGCGACCGCGGCGCGAACCGCAGCCTAACGGCGGGGGTGGGAGCCCGAAGGATGAGAGGCGGGGCGGGTCTTACATACACCTGTG
>gene=chr20_1447458-1447748; species=bosTau
TCCGCCGCCATCTTCGCCCGGTGCGCCGCCCAAACTGCCCCGGGTATCACTGCACAGCCTCAGCCCCGCCGCGGCGTTCCGTCCTCCGGTTGACCAGGTCCAGCCGA----------------TGGAGCCCGCCCGCAGC-CCGCCCCATACAGTGCCTAACGCAAAACCTTCCGTGCGGGAAACGCCGCCGCTCTGCGCCCTCTGGCGGCCGCAGCCCGGACCTCAGTCTAACGGCGGGGGAGGGAGCGGGGAGGATGAGAGGCGGGGCGGGTCCACTGTGTACCTGTG
>gene=chr20_1447458-1447748; species=calJac
TCCGCCGCCATCTTCGTCCCGTGCACCTCCCAAAGCACTCCGGCCGCCGCCGCACAGCCCCAGCCCCGCTGCCGCGTTCCGCTTGTTGGTCCACCCGGCTCAGCAGA---------------TGGGAGCCGGCCCGCAGCCCCGCCCCACGCGGTGCCTCACGCAAAGCCCTCCGTGCGGGAAGCGCCGCCGCTCCGCGCCCTCTGGCGACCGTGGCGCTCACCGCAGCCTAACAGCGGGGGTGGGAGGCCGATGGATGAGAGGCGGGGCGGGTCTTACACATACCTGTG
>gene=chr20_1447458-1447748; species=canFam
-----------------------------------------------------------------------------TCCGCCCGGGGGTCGACCCGGCCCAGCCGA----------------GGGCGCCAGCCCGCAGC-CCGCCCCATGCGGTGCCTCACGCAAAGCCCTCCGTGCGGAACCCCCCCCAGCTCCGCGCCCCCTGGCGGCCGCGACGCGGACAGCAGCTCAAGGGCGGCGGTGGAAGCGCGGAGGAGGAGGGGCGCGGCGGCGCTTGCCCGCACCTGTG
>gene=chr20_1447458-1447748; species=equCab
--------------------------------------------------------------------------------------------------------------------------------------------------------------------------------------------------------------------------------------------------------------------------------------------------
>gene=chr20_1447458-1447748; species=gorGor
-CCGCCGCCATCTTCGCCCCGTGCGCCTTCCAAAGCGCTCCGGCGCCCCCCGCACAGTCCCAGCCCCGCTGCCGCGTTCCGCTTGCCGGTCGACGAGGCCCAGCCGATGAGGGCCCAGCAGCTGGGTGCCCGCCCGCAGCCCCGCCCCACGCGGTGCCGCACGCAAAGCCCTCCGTGCGGGAAGCCCCGCCGCTC-GCGCCCTCTGGCGACTGCGGCGCGAACCGCAGCCTAACGGCGGGGGTGGGAGCCCGAAGGATGAGAGGCGGGGCGGGTCTTACATACACCTGTG
>gene=chr20_1447458-1447748; species=panTro
TCCGCCGCCATCTTCGCCCCGTGCGCCTTCCAAAGCGCTCCGGCGACCGCCGCACAAGCCCAGCCCCGCTGCCGCGTTCCGCTTGCCGGTCGACGAGGCCCAGCCGATGAGGGCCCAGCAGCTGGGAGCCCGCCCGCAGCCCCGCCCCACGCGGTGCCTCACGCAAAGCCCTCCGTGCGGGAAACCCCGCCGCTCCGCGCCCTCTGGCGACTGCGGCGCGAACCGCAGCCTAACGGCGGGGGTGGGAGCCCGAAGGATGAGAGGCGGGGCGGGTCTTACATACACCTGTG
>gene=chr20_1447458-1447748; species=papHam
TCCGCCGCCATCTTCGACCAGTGCGCTTCCCAAAGCGCTCCGGCGGCCGCCGCGCAGCCCAAGCCCAGCTGCCGCGTTCCGCTTGCCGGTCGACGAAGCCCAGCCGG---------------TGGGAGCCCGCCCGCAGCCCCGCCCCACGTGGTGCCTCACGCAAAGCGCTCCGTGCGGGAAACCCCGCCGCTCCGCGCCCTCTGGCGACTGCAGCGCGAACCGCAGCCTAACGGCGTGGGTGGGAGCCCGAAGGATGAGAGGCGGGGCGGGTCTTACTTACACCTGTG
>gene=chr20_1447458-1447748; species=ponAbe
TCCGCCGCCATCTTCGCCCCGTGCGCCTCCCAAAGCGCTCCGGCGGCCGCCGCACAGTCCCAGCCCCGCTGCCGCGTTCCGCTTGCCGGTCGACGAGGCCCAGCCGATGAGGGCCCAGCCGATGGGAGCCCGCCCGCAGCCCCGCCCCACGCGGTGCCTCACGCAAAGCCCTCCGTGCGGGAAGCCCCGCCGCTCCGCGCCCTCTGGCGACTGCGGCGCGAACCGCAGCCTAACGGCGGGGGTGGGAGCCCGAAGGATGAGAGGCGGGGCGGGTCTTACATACACCTGTG
>gene=chr20_1447458-1447748; species=rheMac
TCCGCCGCCATCTTCGACCAGTGCGCTTCCCAAAGCGCTCCGGCGGCCGCCGCGCAGCCCAAGCCCAGCTGCCGCGTTCCGCTTGCCGGTCGACGAAGCCCAGCCGG---------------TGGGAGCCCGCCCGCAGCCCCGCCCCACGTGGTGCCCCACGCAAAGCGCTCCGTGCGGGAAACCCCGCCGCTCCGCGCCCTCTGGCGACTGCAGCGCGAACCGCAGCCTAACGGCGTGGGTGGGAGCCCGAAGGATGAGAGGCGGGGCGGGTCTTACATACACCTGTG
>gene=chr20_1455903-1456193; species=hg19
TGTCTGTATGCTGCtgtggtggagataactggttatcccctgatatctgccatctggtttctctagtgaaaacttgcagctgggcgcattgctgccagaaataaagactacatctcccagtgtttcttgcagctaggtgtgaccatgtgaccacattccagccaagtagagataagtgaggtggccaagttcctgactgtgcacttaaaggggagggtcctgctcccctttcctgccctcttttccagtctggctgcctagaaggtggacctggtagcAATGAGATCAGT
>gene=chr20_1455903-1456193; species=bosTau
TATCTCTACGCCACAGGGGTAGAGATTGCTGGTCATCTACTGAGCTTTACTCTCTGGCTC-TCTAGTGACAGATTTTAGCTAGGTGCACTCTTGTT-----------------------gccttccttgcagctaggtgtgaccaagtgaccacattccaaccaggcagag----gtgatatgggcaaattcctacctgtgaccttgaagggaagtgtcatcctcctc------------ttccctggtctttctgcctgagatatggacctggtATCAACAAGATCAAA
>gene=chr20_1455903-1456193; species=calJac
TGCCTGTCTGCCGCtgtggtgaagataactggttatcccctgatacctaccatctgg-ttctctagtgaaaacttgcaactgggcacattgctgccagaagtaaagactacatttcccagcctttcttgcagctaggtatgaccatgtgaccacattccagccaagtagaggtaagtgaggtggccaagttcctgactgtgcccttaagggggagggtcctgctccccttccctgtcttcttccccagtctaacgggctggaaagcagacctggtagcAATGAGAGCAGT
>gene=chr20_1455903-1456193; species=canFam
TGCCTCTATGCCACTGAAgtagacactgctggttatctactgatgtttgccctctggttcttttagtgaaaaatgacagctggccacactgctgccagaa-taaagactacatttcccagtcttccttgcaactaggtgtgactatgcgaccagattccagccaatcagag----gtgatgtgggcaaattctcagcgatgctcttgaaggagagggtcctacttctcttcactgccttcttccctagtcttgctgcctggcat---gACTTGGTAGCA---AGATCCAG
>gene=chr20_1455903-1456193; species=equCab
TGCCTCAATGCCCCtgaggtggagattattgattatctacacatatctgcccaccggttc-tctagtgacaaatttcacctgggcacgttgtggtcagaa-taaagactacatttccctgccatccttgcagctaggtgtgaccgtgtgaccacattccagccaattagag----gtgatgtgggt-gattcctagctgtgcccttgaaggggagggtcatgctccctttcactgccttcttccctggtcttgaggcctagaatgtggacctcgtagcgccaagacctgg
>gene=chr20_1455903-1456193; species=gorGor
TGTCTGTATGCTGCtgtggtggagataactggttatcccctgatatctgccatctggtttctctagtgaaaacttgcagctgggagcattgctgccagaaataaagactacatctcccagtgtttcttgcagctaggtgtgaccatgtgaccacattccagccaagtagagataagtgaggtggccaagttcctgactgtgcacttaaaggggagggtcctgctcgcctttcctgccttcttttccagtctggctgcctagaaggtggacctggtACCAATGAGATCAGT
>gene=chr20_1455903-1456193; species=panTro
TGTCTGTATGCTGCtgtggtggagataactggttatcccctgatatctgccatccggtttctctagtgaaaacttgcagctgggtgcattgctgccagaaataaagactacatctcccagtgtttcttgcagctaggtgtgaccatgtgaccacattctagccaagtagagataagtgaggtggccaagttcctgactgtgcacttaaaggggagggtcctgctcgcctttcctgccttcttttccagtctggctgcctagaaggtggacctggtagcAATGAGATCAAT
>gene=chr20_1455903-1456193; species=papHam
TGCCTGTATGCCGCtgtggcggagataactggttatctcctgatttctaccatctggtttctctagtgaaaacttgcagccgggcgcattgctgccagaaataaagactacatttcccagcctttcttgcagctaggtgtgaccatgtgaccccattccagccaagtagaggtaagtgaggtggccaagttcctgactgtgcccttaaaggggagggtcctgctccccttccctgccttcttctccagtctggctgcctagaatgtggacctggtagcAACGAGATCAAT
>gene=chr20_1455903-1456193; species=ponAbe
TGCCTGTATGCCACtgtggtggagataactggttatcccctgatgtctaccatccggtttctctagtgaaaacttgcagctgggcgcattgctgccagaaataaagactacatttcccagcgtttcttacagctaggtgtgaccatgtgagcacattccagccaagtagagataagtgaggtggccaagttcctgactgtgcacttaaaggggagggtcctgctcgcctttcctgccttcttctccagtctggctgcccagaaggtggacctggtagcAATGAGATCAAT
>gene=chr20_1455903-1456193; species=rheMac
TGCCTGTATGCCGCtgtggcggagataactggttatctcctgatttctaccatccggtttttctagtgaaaacttgcagccggacgcattgctgccagaaataaagactacatttcccagcctttcttgcagctaggtgtgaccatgtgaccccattccagccaagtagaggtaagtgaggtggccaagttcctgactgtgcccttaaaggggagggtcctgctccccttccctgccttcttctccagtctggctgcctagaaggtggacctggtagcAACGAGATCAAT
>gene=chr20_1986522-1986812; species=hg19
TGAAGATGTCACTAATAGTCAGTGAAAAGCTGGCTCATTCTTCCTCTCTTTATTCACTTCCCCTGGGCTCCATTTTCTGCCTCAGCACCTGCGCCGCCTCATGCTCGGTAGCAGGAATTTGCTTTTCAGCACCACGGACAGCGATTGGCTGGCAGCCGGGGAGGCGAGGAAGCCAGAACGTGGGACattcatgcaaccaaacaaatatttactgagcacatcctgggggcaggcatactgaagaatacagagatTtatgtggtcttgacctttaaatcacttaatctctt
>gene=chr20_1986522-1986812; species=bosTau
TGAAGATGTCACTATTAGCCAGTGAAAAGTTGGCTCATTCTTCCCCTCTCTACTCACTTCCCCTGGGCTCCATTTTCTGCCTCAGCACCTGCGCTGCCTCATACTGAGAAGCAGGAA-TTGCTTTTCAGCACCACGGACAGCAATCTGCAGGCAGCCAGA-AAGCGAGG-AGCCGGAACTTCGGGCATCCATGAAGCCAaacaaatattgactgagcacatcctggggccaggcatactggagaatacgaagatttatgtggtcctgacctttaaataacttaATCTCTT
>gene=chr20_1986522-1986812; species=calJac
TGAAGATGTCACTAATAGTCAGTGAAAAGCTGGCTCATTCTTCCTCTCTCTATTCACTTCCCCTGGGCTCCATTTTCTGCCTCAGCACCTGCGCCGCCTCATGCCCAGCAACAGGAATTTGCTTTTCAGCACCACGGACAGCGACTGGCTGGCAGCCGGGGAGGCGAGGAAGCCAGAACGTGGGGCATTCGTGCAACCAaacaaatatttactgagcgcatcctggggccagacatactgaagaatacagagatttatgtggtcttgaccttcaaataacttaATCTCTT
>gene=chr20_1986522-1986812; species=canFam
TGAAGATGTCACTAATAGCCAGTGAAAAGTTGGCTCATTTTCCCCCTCTCTATTCACTTCCCCTGGGCTCCATTTTCTGCCTCAGCACCTGCGCTGCCTCATGCTGAGTAGCAGGAATTTGCTTTTCAGCACCACGGACAGCAATCGGCTGGCAGCCGGTAAGGCGAGG-AGCCAGAACTTGGGGCATCTACGCAGCCAaacaaatatttactgagcacatcctggggccaggcacACTGGAGAATATAAAGATTTACGTGGTCTTGACCTTCAAATAACTTAATCCCTT
>gene=chr20_1986522-1986812; species=equCab
TGAAGATGTCACTAATAG-CAGTGAAAAGTTGGCTCATTTTCCCCCTCTCTGCTCCCTTCCCCTGGGCTCCATTTTCTGCCTCAGCACCTGCGCTGCCTCATGCCGAGTAGCAGAAATGTGCTTTTCAGCACCACGGACAGCAGTCGGCTGGCATCCGGCAAGGCGAGG-AGCCAGAACTTGGCGCACCCATGCAGCCAaataaatatttactgagcacatcccggggccaggcacactggagaatacaaagatgtatat-gtcctgaccttcaaataacttaATCTCTT
>gene=chr20_1986522-1986812; species=gorGor
TGAAGATGTCACTAA-AGTCAGTGAAAAGCTGGCTCATTCTTCCTCTCTTTATTCACTTCCCCTGGGCTCCATTTTCTGCCTCAGCACCTGCGCCGCCTCATGCTCGGTAGCAGGAATTTGCTTTTCAGCACCACGGACAGCGATTGGCTGGCAGCCGGGGAGGCGAGGAAGCCAGAACGTGGGACattcatgcaaccaaacaaatatttactgagcacatcctgggggcaggcatactgaagaatacagagatTtatgtggtcttga-ctttaaatcacttaatctctt
>gene=chr20_1986522-1986812; species=panTro
TGAAGATGTCACTAATAGTCAGTGAAAAGCTGGCTCATTCTTCCTCTCTTTATTCACTTCCCCTGGGCTCCATTTTCTGCCTCAGCACCTGCGCCGCCTCATGCTCGGTAGCAGGAATTTGCTTTTCAGCACCACGGACAGCGATTGGCTGGCAGCCGGGGAGGCGAGGAAGCCAGAACGTGGGACATTCATGCAACCAAACAAATATTTACTGAGCACATCCTGGGGGCAGGCATACTGAAGAATACAGAGATTTATGTGGTCTTGACCTTTAAATCACTTAATCTCTT
>gene=chr20_1986522-1986812; species=papHam
TGAAGATGTCACTAATAGTCAGTGAAAAGCTGGCTCATTCTTCCTCTCTTTATTCACTTCCCCTGGGCTCCATTTTCTGCCTCAGCACCTGCGCCGCCTCATGCTCGGGAGCAGGAATTTGGTTTTCAGCACCACGGACAGCGATTGGCTTGCAGCCGGGGAGTCGAGGAAGCCAGAACGTGGGACTCTGATGCAACCAAACAAATGTTTACTGAGCACATCCTGGGGGCAGGCATACTGAAGAATACAGAGATTTATGTGGTCTTGACCTTTAAATAACTTAATCTCTT
>gene=chr20_1986522-1986812; species=ponAbe
TG-AGATGTCACT-ATAGTCAGTG-AAAGCTGGCTCATTCTTCCTCTCTTTATTCACTTCCCCTGGG-------------------------------------------------------------------------------------------------------------------------------------------------------------GGGGGCAGGAATAATGAAGAATACAGAGATTTATGTGGTCTTGACCTTTAAATAACTTAATTTCTT
>gene=chr20_1986522-1986812; species=rheMac
TGAAGATGTCACTAATAGTCAGTGAAAAGCTGGCTCATTCTTCCTCTCTTTATTCACTTCCCCTGGGCTCCATTTTCTGCCTCAGCACCTGCGCCGCCTCATGCTCGGGAGCAGGAATTTGGTTTTCAGTACCACGGATAGCGATTGGCTTGCAGCCGGGGAGTCGAGGAAGCCAGAACGTGGGACTTTGATGCAACCAAACAAATGTTTACTGAGCACATCCTGGGGGCAGGCATACTGAAGAATACAGAGATTTATGTGGTCTTGACCTTTAAATAACTTAATCTCTT
>gene=chr20_2367891-2368181; species=hg19
CAAAGTTTTGGAGTTTCAGAGGTTTGTGCCTGCCCTAGAATGACTGGGGCTAACTTGATGTGAAAGATTTGGTTTTACTTTCTGTTGTGAGAATTGGCAAGGGTAATGGAAAAGCCCCCTGGAactgttgttccagctcgtgccacatggggtcactgttgaacactggtcctgcaCAGTGCTCACTCACCACAGCAGGGGCTGTAGGAGCTCCCAATCTTGGGACACATGTGTCAGCTATGTGAGTTCCTACCCACATGTTCAGTCATTATCCCCATATCATGATGCCA
>gene=chr20_2367891-2368181; species=bosTau
CAAATTTCTGGGGCTTGAGTGGTCT-ATTCTGCCCAAGAGCTCC-TGGACTCACTACATGTGAAGGCTTCCGTTCTACTTTCAAATGGGAGAATGGGC-CAGCTTCTGGGGAAGTC-CCTGGCACTAGTGTT-GGGCTCCTGACTCACGGGGTTGCTGTTGAACACTGGTCCTGCACAACACTCACTCACCACAGTGGTGCCTGCAGGAGCTCTCAAAC-TGGGCCACGTGC--CAG-TGTGTAAGTTCCCT-TCTCATGTTCAGTCATTACCCCCAAACCATGATGTCA
>gene=chr20_2367891-2368181; species=calJac
CAAAGTTTTGGAGTTTCAAAGGTTTGTGCCTGCCCTAAAACGACTGGGGTTAACTTGATGTGAAAGCTTTGGTTCTATTTTCCATTGAGACAATTGGC-AGAACAACAGGAAAGCCCCCTGGCACTGCTGTTCCAGCTCACGCCACACGGGGTCACTAGTGAACACTGGTCCTGCACAATGCTCACTCACCACAGCCGGGTCTGTAGGGGCTCCCAAGCTTGGGACAC--GTGTCAGCTATGTGAATTCCTACCCACATGTTCAGTCACTAGCCCCATATCATGATGCCA
>gene=chr20_2367891-2368181; species=canFam
CAAATTTCATGGACTTGAGAAG---GTTCCTGACCAAGGACTACTGGGGCTAAATTGGTG-GCAGGCTTCCATCTTACTTTCAGATGTGAGAATTAGC-GAGCTAGT-GGGAAGTC-CCTGGCACTGCTGTTACGGCTCCCTCCAGACAGGA-CGCTGTTGGA-ACCAATCCT------TGCTCATCCACCTTGCTCAGGGCTGTAGGAGCTCCCAAGCTTCGGACTATCATGTCAGCTGTGTAAGTTCCCATTCACATGTTCGGTCATTATCCCCAAATCAGGATGCCA
>gene=chr20_2367891-2368181; species=equCab
CAAAGTTCTGGGACTTGAGAAGTCTGTTCCTGACCAAGAACCAC-GGGATGAACTCAGTGTGAAGACTTCAGTTCTACTTTCAAACGTGAGAAATGAC-CAGCCAATGGGGACCTCCCCTGGCACTGTTGTTCCCGCTCCCGCCACACAGGGTGGCTGTTGAACGCCAGTCC-------TGCACAGCAA---------TGGCTGGAGGAGCTCCCAAGCTTGGGACACATGTGTGAGCTGTGCAAGCTCCCA-TCACATGTTCAGTTGTTATCCCCAAGTCATGATGCCA
>gene=chr20_2367891-2368181; species=gorGor
CAAAGTTTTGGAGTTTCAGAAGTTTGTGCCTGCCCTAGAATGACTGGGGTTAACTTGATGTGAAAGATTTGGTTTTACTTTCTGTTGTGAGAATTGGCAAGGGTAATGGGAAAGCCCCCTGGAACTGTTGTTCCAGCTCAtgccacatggggtcactgttgaacactggtcctgcaCAGTGCTCACTCACCACAGCAGGGGCTGTAGGAGCTCCCAATCTTGGGACACATGTGTCAGCTATGTGAGTTCCTACCCACATGTTCAGTCATTATCCCCATATCATGATGCCA
>gene=chr20_2367891-2368181; species=panTro
CAAAATTTTGGAGTTTCAGAGGTTTGTGCCTGCCCTAAAATGACTGGGGCTAACTTGATGTGAAAGCTTTGGTTTTACTTTCTGTTGTGAGAATTGGCAAGGGTAATGGGAAAGCCCCCTGGAACTGTTGTTCCAGCTCGTGCCACATGGGGTCACTGTTGAACACTGGTCCTGCACAGTGCTCACTCACCACAGCAGGGGCTGTAGGAGCTCCCAATCTTGGGACACATGTGTCAGCTATGTGAGTTCCTACCCACATGTTCAGTCATTATCCCCATATCATGATGCCA
>gene=chr20_2367891-2368181; species=papHam
CAAAGTTTTGGAGTTTCAGAGGTTTGTGCCCGCCCTAGAATAACTGGGGCTAACTTGATGTGAAAGCTTTGGTTCTACTTTCCGTTGTGAGAATTGGGAAGGGTAATGGGAAAGCCCCCTGGCACTGTTGTTCCAGCTCAtgccacatggggtcactgttgaacactggtcctgcaCAGTGCTCACTCACCACAACAGGGGCTGTAGGAGCTCCCAATCTTGGGACACATGTGTCAGTCATGTGAGTTCCTACCCACATGTTCAGTCATTATCCCCATATCATGATGCCA
>gene=chr20_2367891-2368181; species=ponAbe
CAAAGTTTTGGAGTTTCAGAGGTTTGTGCCTGCCCTAGAATGACTGGGGCTAACTTGATGTGAAAGCTTTAGTTCTACTTTCTGTTGTgagaattggcaagggtaatgggacagccccctggcactgttgttccagctcatgccacatggggtcactgttgaacactggtcctgcacagTGCTCACTCACCACAGCAGGGGCTGTAGGAGCTCCCTATCCTGGGACACATGTGTCAGCCATGTGAGTTCCTACCCACATGTTCAGTCATTATCCCCATATCATGATGCCA
>gene=chr20_2367891-2368181; species=rheMac
CAAAGTTTTGGAGTTTCAGAGGTTTGTGCCTGCCCTAGAATAACTGGGGCTAACTTGATGTGAAAGCTTTGGTTCTACTTTCCGTTGTGAGAATTGGGAAGGGTAATGGGAAAGCCCCCTGGCACTGTTGTTCCAGCTCATGCCACATGGGGTCACTGTTGAACACTGGTCCTGCACAGTGCTCACTCACCACAACAGGGGCTGTAGGGGA-CACAATCTTGGGACACATGTGTCAGTCATGTGAGTTCCTACCCACATGTTCAGTCATTATCCCCATATCATGATGCCA
>gene=chr20_2432824-2433114; species=hg19
gaagcctggtgctggagaaatcactgaggctgtgagccaggccctagggaaacagggcaggctgcagaactgctaagacctggaactccagactccagaacctggaaagcaagcccgtcttcctccactgtctctccagcaccctctaccggccaaccttaacattgtgccagctgacaaaaactattaagagtctattctacagagcaggccctgaagggtggatttggagctgagatgcaataaattggtaactggcaTTGtgaccttcttgatattctttgaaaaat
>gene=chr20_2432824-2433114; species=bosTau
--------------------------------------------------------------------------------------------------------------------------------------------------------------------------------------------------------------------------------------------------------------------------------------------------
>gene=chr20_2432824-2433114; species=calJac
gaagcctggtgctggagaaatcactgaggctgtgagccaggccctggggaggcagggcaggctgcagaactaggaagac----agc-----actccagaaccaggaaagcaagcctgtctttctgcagtgtctctccagcaccctctactggccaacctcaacatcgcgccagctgacaaaaactattttgagtccgatctacagagcaggtgctgaaggatgggtttggagctgagatgcaatacattgataaccggcaTTGtgaccttcttgacgttctctgaaaaat
>gene=chr20_2432824-2433114; species=canFam
GAAGGCTGCTGCC---GAGACCCCCGGGGCTGCGGGCTGCCCCCTGGGCAGGCAGCGCACCCCGCAGAACGGCCGAGagc-----------acgcgggaggcggcagagc-agcctcgcatcctgcagtgtctctccggcgccccctaccgacgagccgtaacatcgcg-ccgctgacCGG-----------------------------------AAGGCAGGATTCGGAGCTGAGATGCGACACATTGATGACTCGCGCCGAgaccttcttgacgttttctcaaaaag
>gene=chr20_2432824-2433114; species=equCab
gaagcccagggct---gagaccaccagggcgttgg--cgggccct--ggaagcagtg------------ccgcgcagaga-----------gcaccagaaccagcgcaggaagcctctc-tcctgcagcgtctctctggcgccctctactggcagaccttaacatcgtgcccgctgacaaaaaatattttta-tctag-ccacagagcaggcacc-aagggtggatttggagctgagacagaataaattgataactggcacTGtgaccctcttgatcttctctgagaaat
>gene=chr20_2432824-2433114; species=gorGor
gaagcctggtgctggagaaatcactgaggctgtgagccaggccctagggaaacagggcaggctgcagaactgctaagacctggaactccagactccagaacctggaaagcaagcctgtcttcctccaatgtctctccagcaccctctaccggccaaccttaacattgtgccagctgacaaaaactattaagagtctattctacagagaaggcgctgaagggtggatttggagctgagatgcaataaattggtaactggcaTTGtgaccttcttgatattctttgaaaaat
>gene=chr20_2432824-2433114; species=panTro
gaagcctggtgctggagaaatcactgaggctgtgagccaggccctagggaaacagggcaggctgcagaactgctaagacctggaactccagactccagaacctggaaagcaagactgtcttcctccaatgtctctccagcaccctctaccggccaaccttaacattgtgccagctgacaaaaactatgaagagtctattctacagagcaggcgctgaagggtggatttggagctgagatgcaataaattggtaactggcaTGGtgaccttcttgatattctttgaaaaat
>gene=chr20_2432824-2433114; species=papHam
gaagtctggtgctggagaaattactgaggctgtgagccaggccctggggaagcagggcaggctgcagaactgctaagacctggaactccagactccagaacctggaaagaaagcctgtcttcttccaatgtctctccagcaccctctaccggccaaccttaacattgtgccggctggcaaaaacgattacgagcatattctacagagcaggcgctgaagggtggatttggagctgagatgcaataaattggtaactaacaTTGtgaccttcttgatagtctttgaaaaat
>gene=chr20_2432824-2433114; species=ponAbe
gaagcctggtgctggagaaatcactgacgctgtgagccaggctctagggaagcagggcaggctgcagaactgctaagacctggaactccagactccagaacctggaaagcaagcctgtcttcctccaatgtctctccagcaccctctaccggccaaccttaacattgtgccagctaacaaaaactattaagagtctattctacagagcaggcgctgaagggtggatttggagctgagatgcaataaattggtaactggcaTTGtgaccttcctgatattctttgaaaaat
>gene=chr20_2432824-2433114; species=rheMac
gaagtctggtgctggagaaatcactgaggctgtgagccaggccctggggaagcagggcaggctgcaaaactgctaagacctggaactccagactccagaacctggaaagaaagcctgccttcctccaatgtctctccagcaccctctaccggccaaccttaacattgtgccggctgacaaaaactattacgagtatattctacagagcaggcgctgaagggtggatttggagctgagatgcaataaattggtaactaacaTTGtgaccttcttgatagtctttgaaaaat
>gene=chr20_2489671-2489901; species=hg19
CAGTGACAGCCTCTCCGTCTCTTCTTAAAATACCCATGTTGAAAACAGGTTCTGGCTCCCGAGTGAAGTCTCTGTCCCCTTGGCCCATTCTGCAAAAAAAAGACTACACTCCCCACAAGCCTCTGCGGCAGCTTCCGCAGGCGCTTCCGGAAGCTGGGGTCAACGAGAGAAGTCATTTCCGATTGGCGAATCTAGCGGGAGCAATGCGCTGTCTGTCAGGCGTGTGTTGG
>gene=chr20_2489671-2489901; species=bosTau
--------------------------------------------------------------------------------------------------------------------------------------------------------------------------------------------------------------------------------------
>gene=chr20_2489671-2489901; species=calJac
CAGTGACAGCCTCTGTCTCTTCTCTTAAAATCC-CATGCTGAAAACAGATTCTGGCTCCCGAGTGAAGTCTCTGTCCTCTCGGCCCAGTCTTCAAAAAAAAGACTACACTCCCCACAAGCCTCTGCGGGAGCTTCCGCAGGAGCTTCCGGAAGCTGGGGTTAACCAGAGAAACCATTTCCGATATGCGAATCTAGCGGGAGCGGTTCGTGGGCTGTTAGGCGTGCATTGG
>gene=chr20_2489671-2489901; species=canFam
CGATGACAGCC--------------------GCCC---CGTAAAACAAGTCGTGGTTTCTGTATAAAATCACAGCTCCCTCTGCGGGTTCTCCGGAAA---GACTACACTCCCCAGAAGCCTCTGCGGCAGC-TCCCTGACAGCTTCGGGACCCTGGGTCTGGCGTCCCAAAGCATTTGTGGTTTGGCTTCTGGCCTGA----------------GTTTTTGCATTTCAG
>gene=chr20_2489671-2489901; species=equCab
CAATGACGGCT--ACCCTCTCTTCATAAAACACCTATGCATAAAACAAGATGTGGTTCCGGAGCGAAGTCTCTGTCTCCCCTGCCCATTCGCCGGAAG---AACCACATTCTCCAGAAGCCCCTGCAGCTGCTTCCGCGGTGGCTTCCAGGCTGCG--CCAAGCGGCG-AAGGCCTTTCCGGTTGGCGTGTCAGGC-----------------------TTGCCTTTCAG
>gene=chr20_2489671-2489901; species=gorGor
CAGTGACAGCCTCTCCGTCTCTTCTTAAAATACCCATGTTGAAAACAGGTTCTGGCTCCCG-GTGAAGTCTCTGTCCCCTTGGCCCATTCTGCAAAAAAAAGACTACACTCCCCACAAGCCTCTGCGGCAGCTTCCGCAGGCGCTTCCGGAAGCTGGGGTCAACGAGAGAAGTCATTTCCGATTGGCGAGTCTAGCAGGAGCAACGCG----CTGTCAGGCGTGTGTTGG
>gene=chr20_2489671-2489901; species=panTro
TAGTGACAGCCTCTCCGTCTCTTCTTAAAATACCCATGTTGAAAACAGGTTCTGGCTCCCGAGTGAAGTCTCTGTCCCCTTGGCCCATTCTGCAAAAAAAAGACTACACTCCCCACAAGCCTCTGCGGCAGCTTCCGCAGGCGCTTCCGGAAGCTGGGGTCAACGAGAGAAGTCATTTCCGATTGGCGAATGTAGCGGGAGCAACGCG----CTGTCAGGCGTGTGTGGG
>gene=chr20_2489671-2489901; species=papHam
CAGTGACATCCTCTCCGTCTCTTCTTAAAATAC-CATGCTGAAAACAGATTCTGGCTCCCGAGTGAAGTCTCTGTCCTCTAGGCCCATTCTGCAAAAAAAAGACTACACTCCCCACAAGCCTCTGCGGCAGCTTCGGCAGGCGCTTCCGGAAGCTGGGGTTACCGAGGGAAGTCATTTCCGATTGGCGAATCTAGCCGGAGCAGTGCGCGAACTGTCAGGTGTGCATTGG
>gene=chr20_2489671-2489901; species=ponAbe
CAGTGACAGCCTTTCCGTCTCTGCTTAAAATGCGCATGCTGAAAACACGTTCTGGCTACCGAGTGAAGTCTCTAGCCCCTCGGCCCGTTCTGCAAATAAAAGAGTACACTCCCCACAACCCTCTGCGGCAGCTTCCGCAGGCGCTTCCGGAAGCTGGGGTCAACGAGGGAAGTCATTTCCGATTGGCGAATCTAGCCGGAGCAGTTCGCTGGCTGTCAGGCGTGCGTT--
>gene=chr20_2489671-2489901; species=rheMac
CAGTGACATCCTCTCCGTCTCTTCTTAAAATACCCATGCTGAAAACAGATTCTGGCTCCCGAGTGAAGTCTCTGTCCTCTAGGCCCATTCTGCaaaaaaaaaaCTACACTCCCCACAAGCCTCTGCGGCAGCTTCGGCAGGCGCTTCCGGAAACTGGGGTTACCGAGGGAAGTCATTTCTCATTGGCGAATCTAGCCGGAGCAGTGCGCGAACTGTCAGGTGTGCATTGG
>gene=chr20_2723765-2724055; species=hg19
TCCTTCTTCTTCCCTGACTCCATTCTCATCCTTCCCTGACTGCTCAGGTGGAATAAAGTGTCACCCCCTGGGCGTCAGCCAAGGGAGAATTCTCCTGGGTTGTTCTCACGTTCGCCCTTCCAGCCTCTGCGGTGTGTCTGTCTCCCCCTGGTGGGCAAGGAGAGGACCAGGCAGCGGCACCCGGAGGGTCGGCAGTCTCTCTAGGTCCAGGGGAGAGCCCGGGCACTGCTCCTGGTTCTAGACCCCAACGGAAGTCCTCTAATTCCAGGTCCAGCCTTGGAAGGCAGGAG
>gene=chr20_2723765-2724055; species=bosTau
TCCTTCCTGTTGCC-AATGCCATTCTCATCCTTCTCAGACTGCTCTGGTGGAACAAAGTGTCA-CCTAT-GGTGCCAGCCTATGGAGAGGTTTCCTGGACTGTCCTCATGTTAATCCTTCCAGCCTCCGTGGTGCGTCACTGTCCCGG-GGTGGGGAAAGAGGGGCCCAGAGACACCTTTCCTGAAGGTAGCCAGGTACTGTTGAGAGGGGAGACAATCTGGGCACTACTTCTGGT-CTAGACTAGAACAG--TCCCCCTGACTCAAGGCCCAACCTTGGAGGACAGGAC
>gene=chr20_2723765-2724055; species=calJac
CCCTCCTTCTTCCCTGACTCCATTCCCATCCTTTCCTGACTGCTCAGGTGGAATAAAGTGTCACCCCC-GGGCGTCAGCCAACAGAGAAGTCCCTTGGGTTGTCCTCACATTTGCCCTTCCAGCCTCCGCGGTGTGTCTGTCTCCCCCTGGTGGGCCAGGAGAGGACCAGGCAGCTGCGCCCGGAGGGTCAGCAGTCACTCTAGGTCCAAGGGAGA-----GGTAGGGCTCCTGATTCTAGATCCCAATGGAAGTCCTCTCATTCCAGGTCCAGCCTTG-----------
>gene=chr20_2723765-2724055; species=canFam
--------------------------------------------------------------------------------------------------------------------------------------------------------------------------------------------------------------------------------------------------------------------------------------------------
>gene=chr20_2723765-2724055; species=equCab
TCCTTCCTCTTCCCTGACTCCATTCTCATCCTTTCCCAACTGCTCTGGTGGAACAGAGTGTCACCCCATGGGTTCCAGCCTACAGACAAGTCTCCTGGGCTGTCCTCACATTATTCCCTGCAGCCT-GGTGCTGTGTCTGCCCCTCAGTGGT-GGGAAAGCCAGGCCCAGCG-CCCTGCCCTTGAGGGTAGCCAGGCACTGCTGGGACAGGGGAGAGTTTGGGCCCTGTTTCCTGTTCTAGAGCAGAATGGAAGTCCCCCAACTCCAGGCCCAGCCTTGGAGG-CAGGAT
>gene=chr20_2723765-2724055; species=gorGor
TCCTTCTTCTTCCCTGACTCCATTCTCATCCTTCCCTGACTGCTCAGGTGGAATAAAGTGTCACCTCCTGGGCGTCAGCCAAGGGAGAATT---CTGGGTTGTCCTCACGTTCGCCCTTCCAGCCTCTGCGGTGTGTCTGTCTCCCCCTGGTGGGCAAGGAGAGGACCAGGCAGCGGCACCCGGAGGGTCGCCAGTCACTCTAGGTCCAGGGGAGAGCCC-GACAC-GCTCCTGGTTCTAGACCCCATCGGAAGTCCTCTAATTCCAGGTCCAGCCTTGGAAGGCAGGAG
>gene=chr20_2723765-2724055; species=panTro
TCCTTCTTCTTCCCTGACTCCATTCTCATccttccctgactgctcaggtggaataaagtgtcaccccctgggcGTCAGCCAAGGGAGAATTCTCCTGGGTTGTCCTCACGTTCGCCCTTCCAGCCTCTGCGGTGTGCCTGTCTCCCCCTGGTGGGCAAGGAGAGGACCAGGCAGCGGCACCCGGAGGGTCGGCAGTCACTCTAGGTCCAGGGGAGAGCCCAGGCACTGCTCCTGGTTCTAGACCCCAACGGAAGTCCTCTAATTCCAGGTCCAGCCTTGGAAGGCAGGAG
>gene=chr20_2723765-2724055; species=papHam
TCCTTCTTCTTCCCTGACTCCATTCTCATCCTTCCCTGACTGCTCAGATGGAATAAAGCGTCACCCCCTTGGCATCAGCCAAGGGAGAAGTCCGCTGGGTTGTCCTCATGTTTGCCCTTCCAGCCTCCGTGGTGTGTCTGTCTCCCCCTGGTGGGCAAAGAGAGGACCAGGCAGCCGCACCCGGAGGATTGGCAGTCATT---GGTCCAGGGGAGAGGAGGGGCACTGCTCCTGGTTCTAGACCCCAGCGGAAGTCCTCTAATTCCAGGTCCAGCCTTGGAAGGCAGGAG
>gene=chr20_2723765-2724055; species=ponAbe
TCCTTCTTCTTCCCTGACTCCATTCTCATCCTCCAGTGACTGCTCAGGTGGAATAAAGTGTCACCCCCTGGGCGTCAGCCAAGGGAGAAGTCTCTTGGGTTGTCCTCACGTTCGCCCTTCCAGCCTCCACGGTGTGTCTGTCTCCCCCTGGTGAGGAAGGAGAGGACCAGGCAGCGGCACCCAGAGGGTCAGCAGTCACTCTAGGTCCAGGGGAGAGCCCGGGCACTGCTCCTGGTTCTAGACCCCAACAGAAGTCCTCTAATTCCAGGTCCAGCCTTGGAAGGCGGGAG
>gene=chr20_2723765-2724055; species=rheMac
TCCTTCTTCTTCCCTGACTCCATTCTCATCCTTCCCTGACTGCTCAGGTGGAATAAAGCGTCACCCCCTTGGCGTCCGCCAAGGGAGAAGTCCGCTGGGTTGTCCTCATGTTTGCCCTTCCAGCCTCCGTGGTGTGTCTGTCTCCCCCTGGTGGGCAAAGAGAGGACCAGGCAGCCGCACCCGGAGGATTGGCAGTCACT---GGTCCAGGGGAGAGAGGGGGCACTGCTCCTGGTTCTAGACCCCAGCGGAAGTCCTCTAATTCCAGGTCCAGCCTTGGAAGGCAGGAG
>gene=chr20_3026545-3026743; species=hg19
CTGGGGGCGGGATGCGGACGTCCGCAGGGTCGCCGCTTCGGTTCCAGAGGCCACACGGCCGGGCGGGGCGTGAGGGACAGCCCGAGGACTACAGGTCCCAAGGTTCCCCGCGCCGCTTCCGGGGCACGGTGGCGTCCCGGCACCGCGGCCGCAGTGAGGAGACTCGGCCATGCTACGCGCGCTGAGCCGCCTGGGCGC
>gene=chr20_3026545-3026743; species=bosTau
CCCGGCCCAGGGAGCAAA--ACTGTGGG-------------------------CTCCACAGGGTTGGGGCGGA------GCCCGCGGACTACACGTCCCGTGGTGCCCCGCGCCACTTCCGGGTCCCCATGATTCCCCGGCGTGCCGGAGGCGGGGCCG---CT-CGCCATGCTGCGCGCGCTGAGCACCCTTGGCGC
>gene=chr20_3026545-3026743; species=calJac
CGGGGGGCGGAGTGCGGATGTCCGCAGGGTCGCCGCGCGGGCTCCAGAGGCCGCACGGCCGGGCGGGGCAAGAGGGGCAGCCGGAGGACTACAGGTCCCGAGGTGCCCCGCGCCACTTCCGGGGCACGGCGGCGTCCTGGCAGCGCGGCTGCGGTGAGGGGACTCGGTCATGCTAAGCGCGCTGAGCCGCCTGGGAGC
>gene=chr20_3026545-3026743; species=canFam
CCGGGCCCGAGGGGTGTGC--CTgcgcgcgc--cgccccg----ccctacgggctcccgggggtgggggcggg------gcccgcggACTACGCGTCCCGTGGTGCCCCGCGTCGTCTCCGGG-CCCCGTGATGCCCCGGCGCGCCGGAACCGGGAAGG---TGCGGCCATGCTTTGCGCGCTGAGAGTTTGGGGCGC
>gene=chr20_3026545-3026743; species=equCab
CCTCTGGCGGGGTGCAGAC--CCGCAGGCTCG-CAACCCG----CGCCGCTAGCTCCAGAGGGTGGGGATGGGTGAGTAGCCTGCGGACTACACGTTCCGTGCTGCCCTGCGCCGCTTCCGGC-CCCCGTGATACTCCGGCACGC--GGACTCGGACGG---CTTGGTCATGCTGCGCGCGCTGAGCGTTTTgggcgc
>gene=chr20_3026545-3026743; species=gorGor
CTGGGGGCGGGGTGCGGACGTCCGCAGGGTCGCCGCTTCGGTTCCAGAGGCCACACGGCCGGGCGGGGCGTGAGGGACAGCCCGAGGACTACAGGTCCCAAGGTTCCCCGCGCCGCTTCCGGGGCACGGTGGCGTCCCGGCACCGCGGCCGCAGTGAGGAGACTCGGCCATGCTACGCGCGCTGAGCCGCCTGGGCGC
>gene=chr20_3026545-3026743; species=panTro
CTGGGGGCGGGGTGCGGACGTCCGCAGGGTCGCCGCTTCGGTTCCAGAGGCCACACGGCCGGGCGGGGCGTGAGGGACAGCGCGAGGACTACAGGTCCCAAGGTTCCCCGCGCCGCTTCCGGGACACGGTGGCGTCCCGGCACCGCGGCCGCAGTGAGGAGACTCGGCCATGCTACGCGCGCTGAGCCGCCTGGGCGC
>gene=chr20_3026545-3026743; species=papHam
CTGGGGGCTGGGTGCGGACGTCCGCAGGGTCGCCGCTTGGGTTCCAGAGGCCACACGGCCGGGCGAGGTGTGAGGGACAGCCTGAGGACTACAGGTCCCAAGGTGCCCCGCGCCGCTTCCGGGGCACGGTGGCGTTCCGGCAGCGCGGCCGCAGTGAAGAGTCGCGGCCATGCTACGCGCGCTGAGCCGCCTGGGCGC
>gene=chr20_3026545-3026743; species=ponAbe
CTGGGGGCGGGGCGAGGACGTCCGCAGGGTCGCCGCTTCGGTTCCAGAGGCCACACGGCCGGGCGGGGCGTGAGGGACAGCCCGAGGACTACAGGTCCCAAAGTTCCCCGCGCCGCTTCCGGGGCACGGTGGCGTCCCGGCACCGCGGCCGCAGTGAGGAGACTCGGCCATGCTACGCGCGCTGAGCCGCCTGGGCGC
>gene=chr20_3026545-3026743; species=rheMac
CTAGGGGCTGGGTGCGGACGTCCGCAGGGTCGCGGCTTGGGTTCCAGAGGCCACACGGCCGGGCGAGGTGTGAGGGACAGCCTGAGGACTACAGGTCCCAAGGTGCCCCGCGCCGCTTCCGGGGCACGGTGGCGTTCCGGCAGCGCGGCCGCAGTGAAGAGTCGCGGCCATGCTACGCGCGCTGAGCCGCCTGGGCGC
>gene=chr20_3140462-3140752; species=hg19
CGGCGGCGACACAGATACTGGCTCCTCCGGCGACTCCGAGCCTCACAGCCCCACTTCCGGCCAACTGCCCGCTACTTCCGCCTGCTGCGCGAGTGACGGATGCGGCCGAGGCTCAAAAGACTCTGTCAGCGTTTCCCAAGGACATTTTCCACTGGAGGACGTTGTTGAGGAGGCAGGGGGAGTCTAGGACCTGCAGAGGGAAAACACCTTCCTGGATGGATCGCTCTGGAAGTCATTAAGCAGCTTAGTcccggcgcggtggctcacgcctgtaatcccagtactttggg
>gene=chr20_3140462-3140752; species=bosTau
CTGCGGAACCACGAAGA----CTCCTCCGGCTTCACCCT-CCTCACAGCCCCACTTCCGGTGAGCTGCCCGCTACTTCCGGTTGCTGATCGAGTGACGGGTGCGGCCGAGGCTCAAAAGACTCTGTCAGCGTTTTCCAAGGACGTTTTTCACGGGAAGACGTCACTGCGGAGCCAGG-----------ACCTGCGGAGGGAAAACCCCgcagtggacggatcgctgtggaagtcactgaatagcctag------------------------------------------
>gene=chr20_3140462-3140752; species=calJac
TTGCGGCGACACGAAC----GCTCCTACAGCAACTC-GAGCCTCACAGCCTCACTTCCGGGCCACTGTCCGCTACTTCCGCCTGCGGCGCAAGTGACGGGTGCGGCTGA-GCTCAAAAGACTCTGTCAGCGTTTTCCAAGGACA--------------------------------------------------------------------------------------------------------------------------------------------------
>gene=chr20_3140462-3140752; species=canFam
CTGCCGCGCCACCACGA----CTCCTCCAGCAACACCCG-CCTCACCGCCCCACTTCCGGCCAATTGCCCGCTACTTCCGCCTGCCGCGCTAGGGACGGGTGCGGCCGAGGCTCAAAAGACCCTATCAGCGTTTTCCAAGGACGTTTTCCAGCGGAGGACGTTGTTGAGAGAACTG-GGAAATCTAGGACCTGCGGAGgggaaacagcgccgtggatggaccgctctggaagtcgctgaatagcctagac----------------------------------------
>gene=chr20_3140462-3140752; species=equCab
CTGCCGCGCCACGGTGA----CTCCTCCAGCAGCACCCG-CCTCACAGCCCCACTTCCGGCCAACTGCCCGCTACTTCCGGCTGCTGCGCGAGTGACGGGTGCGGCCGAGGCTCAAAAGACTCCGTCAGCGTTTTCCAAGGACGTTTTCTATGGGAGGACGTTGCTGAGGAGACAGCTGGAGTCTAGGACCTGCGGCAGGGAAACAgcgcagtggatggaccgctctggaagtcatcgaataatcta-------------------------------------------
>gene=chr20_3140462-3140752; species=gorGor
CGGCGGCGACACAGATACTGGCTCCTCCGGCAACTCCGAGCCTCACAGCCCCACTTCCGGCCAACTGCCCGCTACTTCCGCCTGCTGCGCGAGTGACGGATGCGGCCGAGGCTCAAAAGACTCTGTCAGCGTTTTCCAAGGACATTTTCCACTGGAGGACGTTGTTGAGGAGGCAGGGGGAGTCTAGGACCTGCAGAGGGAAAACACCTTCCTGGATGGATCGCTCTGGAAGTCATTAAGCAGCTTAGTcccggcgcggtggctcacgcctgtattcccagtactttggg
>gene=chr20_3140462-3140752; species=panTro
CGGCGGCGACACAGATACTGGCTCCTCCGGCAACTCCGAGCCTCACAGCCCCACTTCCGGCCAACTGCCCGCTACTTCCGCCTGCTGCGCGAGTGACGGATGCGGCCGAGGCTCAAAAGACTCTGTCAGCGTTTCCCAAGGACATTTTCCACTGGAGGACGTTGTTGAGGAGGCAGGGGGAGTCTAGGACCTGCAGAGGGAAAACACCTTCCTGGATGGATCGCTCTGGAAGTCATTAAGCAGCTTAGTcccggcgcggtggctcacgcctgtaatcccagtactttggg
>gene=chr20_3140462-3140752; species=papHam
CGGCGGCGACACAGACACCCTCTCCTCTAGCGACTCCGGGCCTCACAACCCCACTTCCGGCCAACTGCCCGCTACTTCCGCCTGCTGCGCGAGTAACGGATGCGGCCGAGGCTCAAAAGACTTTGTCAGCGTTTCCCAAGGACATTTTCCACTGGAGGACGTTGTTGAGGAGACAGGGGGAGTCTAGGACCTGCAGAGGGAAAACACCTTCCTGAATGGATCGCTCTGGAAGTCATTAAGCAGCTTAGTcccggcgctgtggctcacgcctgtaatcccaatactttgaa
>gene=chr20_3140462-3140752; species=ponAbe
CGACGGCGACACAGATACCCGCTCCACCTGCAACTCAGAGCCTCACAGCCCCACTTCCGGCCAACTGCCTGCTACTTCCGCCTGCTGCGCGAGTGACGGATGCGGCCGAGGCTCAAAAGACTCTGTCAGCGTTTCCCAAGGACATTTTCCACTGGAGAACGTTGTTGAGGAGGCAGGGGGAGTCTAGGACCTGCAGAGGGAAAACACCTTCCTGGATGGATCGCTCTGGAAGTCATTAAGTAGCTTAGTcccggcgcggtggctcacgcctgtaatcccagtactttgga
>gene=chr20_3140462-3140752; species=rheMac
CGGCGGCGACACAGACACT--CTCCTCTAGCGACTCCGGGCCTCACAACCCCACTTCCGGCCAACTGCCCGCTACTTCCGCCTGCTGCGCGAGTAACGGATGCGGCCGAGGCTCAAAAGACTTTGTCAGCGTTTCCCAAGGACATTTTCCACTGGAGGACGTTGTTGAGGGGACAGGGGGAGTCTAGGACCTGCAGAGGGAAAACACCTTCCTGAATGGATCGCTCTGGAAGTCATTAAGCAGCTTAGTcccggcgctgtggctcacgcctgtaatcccaatactttgaa
>gene=chr20_3219767-3220057; species=hg19
TGGTGGCCGCGGCCATGGCACACTCGCGCACTCACGGCCGGGCTCCTCACGCGGCGCTCCGGCGCTTCTGGACCCCAAACTCGGCGACTCGGGCGGGCCGGCGGCGGGAGCCGGCGACACACCCCCACGCCGCGCCTGGGTCCTAATGCCGCTCAGACGCCGCGCCCGGGCGCGGTAGGCAGAGCTGCCGAGGGCTGGGAcccggccgcccgccccgcgcccTCACCCGCGGGAGGCTGCTCCAGCCGGGCTGGGCTGCTCCCCGCCGCCCGCAGCTGCTGGGCCAAACC
>gene=chr20_3219767-3220057; species=bosTau
TGGTGCCCGCGGCCACGG-ACACCCGCGCGCACGC--CCCGGGTCCTCACGCGGGGCTTCGGG--------ACCCCTACCTCGCAGTCTCCTACAGGCCGGCGGCGGGAGCCGACGACACACCCCTGGGCCCCGCCTGGGTCCTAATGCCGCGCCGACGGTCCTCCCTGGAGCTGGAGGCCGTGCGGCGCGGACCAGGGTcccgcccgcccgccccgcgcccTCACCCGTACTC--CTTTTCACCCCGGGCGGG-TTGCTCCCGGGAGCCCGCGGCCACTT----AGAAC
>gene=chr20_3219767-3220057; species=calJac
--------------------------------------------------------------------------------------------------------------------------------------------------------------------------------------------------------------------------------------------------------------------------------------------------
>gene=chr20_3219767-3220057; species=canFam
GGGTGGCCGCGGCCATGGCACACGCGCGCGTACGC--CCGGGCTCCTCACCCCGAGCCCCGGG--------ACCCCGAGCGGGGCGTCTcgggcgggcgggcggcgggggccggcgACACACCTCCGCGCCGCGCCTGGGTCCTAGTgccgcccg-acgccccgccccggt------------gccgccctgggc-gggtcccg---------cccgcgccctcgcccgcgctc--cggcccgTACCCGGCTGG-CTGCTCCCGGGAGCCCGGGGCGACGCGGCCAGAAC
>gene=chr20_3219767-3220057; species=equCab
TGGTGGCCGCGGCCATAGCACACACGCGCGCACGC--CTGGGCTCCTCACCCGGTGCTTCGGG--------ACCTCAAGCTTGGAGTCGCCGGCGGGCCAGCGGCGGGAGCCGGCGACACACCCCCGCGCCGCGCCTGGGTCCTAATGCCGCTCACACGCCCCGCCCCGGCACGAGG------GTGGCCGAGGGCAGGGTCCCGTCTGCCCGCCCCGCGCCCTTACCCGCGCTC--CTGTCAACCCCGGGCGGG-CTGCTCCTAGGAACCAGCAGTGACTTAGCCAGAAC
>gene=chr20_3219767-3220057; species=gorGor
TGGTGGCCGCGGCCATGGCACACTCGCGCACTCGCGGCCGGGCTCCTCACGCGGCGCTCCGGCGCTTCTGGACCCCAAACTCGGCGACTCGGGCGGGCCAGCAGCGGGAGCCGGCGACACACCCCCGCGCCGCGCCTGGGTCCTAATGCCGCTCAGACGCCACGCCCGGGCGCGGTAGGCAGAGCTGCCGAGGGCTGGGAcccggccgcccgccccgcgcccTCACCCGCGGGAGGCTGCTCCAGCCGGGCTGGG-----------------------------------
>gene=chr20_3219767-3220057; species=panTro
TGGTGGCCGCGGCCATGGCACACTCGCGCACTCACGGCCGGGCTCCTCACGCGGCGCTCCGGCGCTTCTGGACCCCAAACTCGGCGACTCGGGCGGGCCAGCAGCGGGAGCCGGCGACACACCCCCGCGCCGCGCCTGGGTCCTAATGCCGCTCAGACGCCACGCCCGGGCGCGGTAGGCAGAGCTGCCGAGGGCTGGGAcccggccgcccgccccgcgcccTCACCCGCGGGAGGCTGCTCCAGCCGGGCTGGGCTGCTCCCCGCCGCCCGCAGCTGCTGGGCCAAACC
>gene=chr20_3219767-3220057; species=papHam
TAGTGGCCGCGGCCATGGCACACTCGCGCA---------------CTCACGACGCGCTCCGGCGTTTCTGGACCCCAAACTAGGCGACTCGGGCAGGCCAGCAGCGGGAGCCGGCGACACACCCCCGCGCCGCGCCTGGGTCCTAATGCCGCTCAGACGCCACGCCCGGGCGCGGGAGGCAGAGCTGCCGAGGGCTGGGAcccggccgcccg-cccgcgcccTCACCCGCGGGAGGCTGGTCCAGCCGGGCCGGGCTGCTCCCCGCCGCCCGCAGCTGCTGGGCCAAACC
>gene=chr20_3219767-3220057; species=ponAbe
TGGTGGCCGCGGCCATGGCACACTCGCGCACTCACGGCCGGGCTCCTCACGCGGCGCTCCGGCGCTTCTGGACCCCAAACTCGGCGACTCGGGCGGGCCAGCAGCGGGAGCCGGCGACACACCCCCGCGCCGCGCCTGGGTCCTAATGCCGCTCAGACGCCACGCCCGGGCGCGGTAGGCAGAGCTGCCGAGGGCTGGGAcccggccgcccgccccgcgcccTCACCCGCAGGAGGCTGCTGCAGCCGGGCTGGGCTGCTCCCCGCCGCCCGCAGCTGCTGGGCCAAACC
>gene=chr20_3219767-3220057; species=rheMac
TAGTGGCCGCGGCCATGGCACACTCGCGCA---------------CTCACGCCGCGCTCCGGCGTTTCTGGACCCCAAACTCGGCGACTCGGGCAGGCCAGCAGCGGGAGCCGGCGACACACCCCCGCGCCGCGCCTGGGTCCTAATGCCGCTCAGACGCCACGCCCGGGCGCCGGAGGCAGAGCTGCCGAGGGCTAGGAcccggccgcccg-cccgcgcccTCACCCGCGGGAGGCTGGTCCAGCCGGGCCGGGCTGCTCCCCGCCGCCCGCAGCTGCTGGGCCAAACC
>gene=chr20_3230749-3231039; species=hg19
CCGGGAGGACTGCCTGTCCCTGGGAACCCACCCCCGCTCTTTGCTGGGTCCCTGGATCCACTTCTAAGGTCAAAAGCAGTGTCATGGCCATTCCTTTGGAAACAGCAGAAGACCCTGCTCCTCCCACCTGGAGCGCCGCCTGGAGGAATCAAGTGGATACTGACCTTCACAGAACAGAGAGGCCTGGCAGGTTCCAGGAGGCATCCCCTGGCCTCAGTCCTCAAAGAGCTCACAGTGCACCGCGGGTGTGCCTTATCAGTGGGGCAGAGCAAGTGGCCCCAGGAATGCCC
>gene=chr20_3230749-3231039; species=bosTau
CCTGGAGAACTGCCTGTCCCTGGGAACC-A------ATCTCTGCTGGATCCCTG-ATCCACTTCTAAGGTCAAAAACAGTGTCAAGACCCTTCCTCTAGAGACAGCCTAAGACACCACACCTCC-ACCTGGAGT---GCCCAGAAGCATCAAGTGGATATTAAACTTCAAAAAACCCAGAGGCCCCAAAGGTTCCAGGAAGCACCCTCCAGTCTCAGTTCTCAAGGAGCTCACAGTGCACCAC-AGTGTGCCATTTACCA-GGGCACAGCCAGTGCCCCAAGGAATGCCC
>gene=chr20_3230749-3231039; species=calJac
CCTGGAGGACTGCCTGTCCC-----ACCCACC------GTCTGCTGGGCCCCTGGATCCACTTGCATGGTCAAAAGCAGTGTCATGGCCCTT-CTCTGGAGACAGCAGAAGACGCTGCTCTCTCCACCTGGAGCACTGCCTGGATGAATCAAGTGGATACTGAACTTCATAGGACCGAGAGGCCCAGCAGGTTCCAGGAGGCCTCCCCCAGCCTCAGTCCTCAAAGAGCTCATAGTGCACCACTGGTGTG-CTTATCACTGGGGCAGAGCAAGTGGCCCCAGGAATGCCC
>gene=chr20_3230749-3231039; species=canFam
CCTGGAGGACTGCCTCTCCCTAGGAATCTACTACACATCACTGCTGGGTCCCTG-ATCCACTCCTAAGGTCAAAAACAGTGTCATGGCCCTTCCTCTGGAGACAGCCTAAGACCCTGTCCCTCC-ACCTGGAGC---TCCCAGAGGAGTTAAGTGGATATTAAACTTCACAGAACCCATAGGCACCGCAGGTTCTGGGGAGCATCCCCCTGCTTCAGTCCTCAAAGAGCT-----TACACAGCTAGTGTGCCCTTCACCAGGGGCACAGCAAGTGCCCCAAGGAATGCCC
>gene=chr20_3230749-3231039; species=equCab
CCTGGAGGACTGCCCGTTCCTAGGAACCCACAACCCAGCTCTGTTGAGTCCCTG-ATCCACTTCTAAGGTCAAAAACAGTGTCATAGCCCTTCTCCTGGAAACAGCCTAAGACCCTGTCCCTCC-ACCTGGAGG------------AGTCAAGTGGATATTAAACTTCACAGAACCCAGAGGCCCCGCAGGTTCCAGGAGGCATCCCCCGGCCTCAGTCCTCAAAGAGCTCACTGTGCACAGCTAGGGTGCTCTTCACCAGGGGCACAGCAAGTGCCCCAAAGAATGCCC
>gene=chr20_3230749-3231039; species=gorGor
CCTGGAGGACTGCCTGTCCCTGGGAACCCACCCCCGCTCTTTGCTGGGTCCCTGGATCCACTTCTATGGTCAAAAGCAGTGTCATAGCCATTCCTTTGGAAACAGCAGAAGACCCTGCTCCTCCCACCTGGAGCTC-GCCTGGAGGAATCAAGTGGATACTGAATTTCACAGAACAGAGAGGCCTGGCAGGTTCCAGGAGGCAT-CCCTGG-CTCAGTCCTCAAAGAGCTCACAGTGCACCACTGGTGTGCCTTATCAGTGGGGCAGAGCAAGTGGCCCCAGGAATGCCC
>gene=chr20_3230749-3231039; species=panTro
CCTGGAGGACTGCCTGTCCCTGGGAACCCATCCCCGCTCTTTGCTGGGTCCCTGGATCCACTTCTATGGTCAAAAGCAGTGTCATGGCCATTCCTTTGGAAACAGCAGAAGACCCTGCTCCTCCCACCTGGAGCGCCGCCTGGAGGAATCACGTGGATACTGAACTTCACAGAACAGAGAGGCCTGGCAGGTTCCAGGAGGCATCCCCTGGCCTCAGTCCTCAAAGAGCTCACAGTGCATCGCGGGTGTGCCTTATCAGTGGGGCAGAGCAAGTGGCCCCAGGAATGCCC
>gene=chr20_3230749-3231039; species=papHam
CCTGGAGGACTGCCTGTCCCTGGGAACCCACCCCCGCTTTTTGCTGGGTCCCTGGATCCACTTCTATGGTCAAAAGCAGTGTCATGGCCATTCCTTTGGAGACAGTGGAAGACCCTGCTCCCCCAACCTGGAGTGCCACCTGGAGGAATCAAGTGGATACTGAACTTCACAGAACAGAGAGGCCTGGCAGATTCCAGGAGGCATCCCCTGGCCTCAGTCCTCAAAGAGCTCACAGTGCACCGCTGGTGTGCCTTATCAGTGGGGTAGAGCAAGTGGCCCCAGGAATGCCC
>gene=chr20_3230749-3231039; species=ponAbe
CCTGGAGGACTGCCTGTCCCTGGGAACCCACCCCCGCTCTTTGCTGGGTCCCTGGATCCACTTCTACGGTCAAAAGCAGTGTCATGGCCATTCCTTTGGAGATAGCAGAAGACCCTGCTCCTCCCACCTAGAGCGCCGCCTGGAGGAATCAAGTGGATACTGAACTTCACAGAACAGAGAGGCCTGGCAGGTTCCAGGAGGCATCCCCTGGCCTCAGTCCTCAAAGAGCTCACAGTGGACCGCTGGTGTGCCTTATCAGTGGGGCAGAGCAAGTGGCCCCAGGAATGCCC
>gene=chr20_3230749-3231039; species=rheMac
CCTGGAGGACTGCCTGTCCCGGGGAACCCACCCCCGCTTTTTGCTGGGTCCCTGGATCCACTTCTATGGTCAAAAGCAGTGTCATGGCCATTCCTTTGGAGACAGTGGAAGACCCTGCTCCCCCAACCTGGAGTGCCGCCTGGAGGAATCAAGTGGATACTGAACTTCACAGAACAGAGAGGCCTGGCAGATTCCAGGAGGCATCCCCTGGCCTCAGTCCTCAAAGAGCTCACAGTGCACCGCTGGTGTGCCTTATCAGTGGGGCAGAGCAAGTGGCCCCAGGAATGCCC
>gene=chr20_3668337-3668627; species=hg19
GACAAAACATGGCCTGCTGGTGGCATTCCCAACAATGTCAAAAGTCTCAGGGATGAGCTCACAGTTGGGAGTCCTTTGGAAGTCCAATTCCAAATGTCCTCTGGactcaaaataaaaactacatttcccagtctcccttgtagcttgcagtagccatgtgacaatactccagccaatgggaagtgagtggaaaagtcctgtgcagcttctgagttgcgtccaccatgggcatgggtgtgcttctacctccactcttccttcttctggctggagggcatgtggacaaagcg
>gene=chr20_3668337-3668627; species=bosTau
GACAGAATATGGCCTGCTGGCAGCCTTCTCATCAGTGCTCAAAGTCTCAGGGATGAGTCCATAGTTGGGAGTCCTTTGGAAATATaat-------------------------aaaaactacatttcccaaaatcccttgcagcttggagtagccatatgaccaaattccagccaG---------------------------AACTTCTGGGTTGTATCCACAATGGGAATGAGTGTGCTTTCA-TTCCACT------TCTTCTTGCTGGAAGGAGTATGAGCCCAATG
>gene=chr20_3668337-3668627; species=calJac
GACAAAACATGGCCTGCTGGTGGCATTCCCATCAATGTCAAAAGTCTCAGAGATGAGCCCACAGTTGGGAGTCCTTTGGAAACCCAGTTCCAAATGTCCTCTGGactcaaaagaaaaactgcatttcccagcctcccttgtagctcggagtggccatgtg---atactccagccaatgggaagtgagtggaaaagtcatgtgcaacttctgggttgcatccaccatgggcaggggtgtgtttctgccttcattcttccctcttctggctggagggcatgtggacagagcg
>gene=chr20_3668337-3668627; species=canFam
---AAAATGTAGCCTGCTGGCAGCAACCTCACCAATGTCAGAAGTCTCAGGGTTGAGGCCATGGTTGGGAGTCCTTTGTAAATagaat-------------------------aaaaactacatttccgagaatcctttacagcttggggtggccacgtgactcaattctagccaatggggagtgactggaaatgact--ggtgagttgtggattgtgtccacaatgggaatcagtgtgcttcaacttacatggtttccacttcttgctggatgaaatgtgaacacagtg
>gene=chr20_3668337-3668627; species=equCab
GACAGAATGTGGCCTGCTAACGGCATTCTCATCAATTGCAAAAGTCTCAGGAATGAGTCCATAGTTGGG-GTCCTTTGGAAATagaag-------------------------aaaaactacatttcccagcatttcttgcagtttggagtggccatgtgactaaactctagccaatgggaagtaagtgaaaatgacatgtgcaacgtctgggttatgcctaaaac-ggaatgggtgtgcttctacttccgttctctttct-tcttgcttgagggcatgtggacacagtg
>gene=chr20_3668337-3668627; species=gorGor
GACAAAACATGGCCTGCTGGTGGCATTCCCAACAATGTCAAAAGTCTCAGGGATGAGCTCACAGTTGGGAGTCCTTTGGAAGTCCAATTCCAAACGTCCTCTGGactcaaaataaaaactacatttcccagtctcccttgtagcttgcagtagccatgtgacaatactccagccaatgggaagtgagtggaaaagtcctgtgcagcttctgagttgcgtccaccatgggcatgggtgtgcttctacctccactcttccttcttctggctggagggcatgtggacaaagcg
>gene=chr20_3668337-3668627; species=panTro
GACAAAACATGGCCTGCTGGTGGCATTCCCAACAATGTCAAAAGTCTCAGGGATGAGCTCACAGTTGGGAGTCCTTTGGAAGTCCAATTCCAAATGTCCTCTGGactcaaaagaaaaactacatttcccagtctcccttgtagcttgcagtagccatgtgacaatactccagccaatgggaagtgagtggaaaagtcctgtgcagcttctgagttgcgtccaccatgggcatgggtgtgcttctacctccactcttccttcttctggctggagggcatgtggacaaagcg
>gene=chr20_3668337-3668627; species=papHam
GACAAAACATGGCCTGCTGATGGCATTCCCAACAATGTCAAAAGTCCCAGGGCTGAGCCCACAGTTGGGAGTCCTTTGGAAGTCCAATTCCAAATGGCCTCTGTactcaaaataaaaactacatttcccagtctcccttgtagcttggagtagccatgtgacaatactccagccaatgggaagtgagtggaaaagtcctgtgtagcttctgggttgggttcactatgggcatgggtgtgcttctacctccactcttccctcttctggctggagggcatatggacagagca
>gene=chr20_3668337-3668627; species=ponAbe
GAC-AAACATGGCCTGCTGGTGGCATTCCCAACAATGTCAAAA-TCCCAGGGATGAGCTCACAGTTGGGAGTCCTTTGGAAGTCCAATTCCAAATGTCCTCTGGactcaaaataaaaactacatttcccagtctcccttgtagcttgcagtagccatgtgacaatactccagccaatgggaagtgagtggaaaagtcatgtgcagcttctgggtttcgtccaccatgggcatgggtgtgcttctacctccactcttccttcttctggctggagggcatgtggataaagca
>gene=chr20_3668337-3668627; species=rheMac
GACAAAACATGGCCTGCTGATGGCATTCCCAACAATGTCAAAAGTCCCAGGGCTGAGCCCACAGTTGGGAGCCCTTCGGAAGTCCAATTCCAAATGGCTTCTGTactcaaaataaaaactacatttcccagtctcccttgtagcttggagtagccatgtgacaatactccagccaatgggaagtgagtggaaaagtcctgtgtagcttctgggttgggttcaccatgggcatgggtgtgcttctacctccactcttccctcttctggctggagggcatgtggacagagca
>gene=chr20_3691558-3691848; species=hg19
CTTCAGCCCAGATAACTGTTCTGGAAACAGAAAGAGCAGGGACCGCTCAGAAAGGAGATCTCTGTCCCTGTTTGAAAGCCTGGAGTTGAGGGGACAGTgccccgccccccgccccccgcAACTTGGGTTGCAGCTGTGGCCTAGTGAGCACGCAGCGCCCCCTGGTGGTCGAGGGGGAATTGCGGGTCCCGGGAAAGGGGGCGGTGTGCCAGCAACAGGGAGCAGGCAGCTCTGCAGCCCTGAACCATCCCTCCCTTGGGTGACTCTTTTGGAAATCATTGTTCCCCAGA
>gene=chr20_3691558-3691848; species=bosTau
CCTCAGCCCAGAGAACTTTCCCGGAAAAAAAAGGGGCATGAAGAACTCGGAAGGGAGCTCC-TGTCCCAGTTAAAAG-CCTGGTGCTGACAGGGAGGTGCCCCTAGGG-------------CTTGGGCTG-AGTGGTGTCCTGGTGGGCACCTAGCACCTCCTGATGGTAGACAGATGATTGCAGCTCCT-GGGAAGGGG-----GTGGCTATA-CTGGGGACAGGAAGCACTGTAGCCCTCAGGCA------------ATGACCATTCGGGAGAGCACGGTTC------
>gene=chr20_3691558-3691848; species=calJac
-------------------------------------------------------------------------------------------------------------------------CTTGGGTTGGAGCTGTGGCCTGGT--GCTCCCAGCTCCCCCTGGTGGTGGAGGAGGGATTGCAGGTCCCAGGGAAGGGAGCGGCGTACCAGGAATAGGGAGCA----GCTCTGTAGCCCTGAACCATCCCTCCATTGGGTGACTCTTTTGGACATCATTGTCCCTCAGA
>gene=chr20_3691558-3691848; species=canFam
CCTCATCCAAGAAAACTTTCTGGGAAAAAGAAGGGTCAAGATGAGCCCGAAAGGAAGACCCTTGTCTCTATTTGAAA-CCTCCCGCTGTGGGGTAGCTACTCCTAGGG-------------CTTGGACTG-AGCTATGTGTGGCTGTG-ACCTTGCACCCCCTGGTGGTAAAGGGATGATTGCCAGTCCT-GGCCGG------------------GAGGGGGGGGGTGACAGAGCAGCCCTGAAACACACCTTCCTTAGATGACCATCTGAGAGAGGATTGTTCTCCAGA
>gene=chr20_3691558-3691848; species=equCab
CCTCAGCCCAGAGAACTTTTGGGGAACAAGAAGGG-CAAGAAGGACCGGGAAGGGAGACTCTTGCCCCCCTGTGAAATGGTGGTGCTAAGGGGCAGCTGTCTCTAGGG-------------CTGGGGTTG-GGCTGCATCCTAGTGTGCACCTAGTGCCCCCTGCTGCTACAGGAATGATTGCAGGTCCT-GGGAAGTGT-----GTGGGTGTACGGGGGGACAAGGAGCATGGCAGCCCTGAAACACCCGTCCCTTGGATGAC----TGGGAGAGCATTATCC-CTAAG
>gene=chr20_3691558-3691848; species=gorGor
CTTCAGCCCAGATAACTGTTCTGGAAACAGAAAGAGCAGGGACAGCCCAGAAAGGAGATCTCTGTCCCTGTTTGAAAGCCTGGAGTTGAGGGGACAGTGCCCCGCCCCCC------CGCAACTTG-GTTGCAGCTGTGGCCTAGTGAGCACTCAGCGCCCCCTGGTGGTCGAGGGGGAATTGCGGGTCCCGGGAAAGAGCGCG--GTGCTAGCAACAGGAAGCAAGCAGCTCTGCAGCCCGGAACCATCCCTCCCTTGGGTGACTCTTTTGGAAATCATTGTCCCCCAGA
>gene=chr20_3691558-3691848; species=panTro
CTTCAGCCCAGATAACTGTTCTGGAAACAGAAAGAGCAGGGACAGCCCAGAAAGGAGATCTCTGTCCCTGTTTGAAACCCTGGAGTTGAGGGGACAGTGCCCCGCCCCCGGCCCCCCGCAACTTGGCTTGCAGCTGTGGCCTAGTGAGCACGCAGCGCCCCCTGGTGGTCGAGGGGGAATTGCGGGTCCCGGGAAAGGGAGCGGTGTGCTAGCAACAGGGAGCAAGCAGCTCTGCAGCCCTGAACCATCCCTCCCTTGGGTGACTCTTTTGGAAATCATTGTTCCCCAGA
>gene=chr20_3691558-3691848; species=papHam
CTTCAGCCCAGATAACTGTTCTGGAAAGAGAAAGAGCAGGGACAGCCCAGAAAGGAGACCTCTGTCCCTGTTTGAAAGCCTGGAGTTGAGGGGACAGTGcccctccccctgcccccAACAAGTTGGGTTGCGGCTGTGGCCTAGTGAGTACCCAGCGTCCCCTGGTGGTCGAGGCGGGATTGCAGGTCCCGGGGAAGGGAGCAGCGTGCTAGGAACAGGGAGCAAGTGGCTCTGCAGCCCTGAACCA------TCTTGGGTGACTCTTTTGGAAATCGTTGTCCCCCAGA
>gene=chr20_3691558-3691848; species=ponAbe
CTTCAGCCCAGATAACTGTTCTGGAAACAGAAAGAGCAGGGACAGCCCAGAAAGGAGATCTCTGTCCCTGTTTGAAAGACTGGAGTTGAGAGGACAGTGCCCCACCCCCCGCCCCCCGCAACTTGGGTTGCAGCTGTGGCCTAGTGAGCACCCAGCGCCCCCTGGTGGTCGAGGGGGAATTGCGAGTCTCGGGAAAGGGAGCGGTGTGCTAGCAACAGGGAGCAAGCAGCTCTGCAGCCCTGAACCA----TCCCTTGGGTGACTCTTTTGGAAATCATTGTCCCCTAGA
>gene=chr20_3691558-3691848; species=rheMac
CTTCAGCCCAGATAACTGTTCTGGAAAGAGAAAGAGCAGGGACAGCCCAGAAAGGAGACCTCTGTCCCTGTTTGAAAGCCTGGAGTTGAGGGGACAGTGcccctccccctgcccccAACAAGTTGGGTTGTGGCTGTGGCCTAGTGAGTACCCAGCGTCCCCTGGTGGTTGAGGCGGGATTGCAGGTCCCGGGGAAGGGAGCGGCGTGCTAGGAACAGGGAGCAAGTGGCTCTGCAGCCCTGAACCA------TCTTGGGTGACTCTTTTGGAAATCATTGTCCCCCAGA
>gene=chr20_3762022-3762238; species=hg19
GAAGCCCATAACTGCCTCTGCCTGCCTAATCCAGAGACTCACGTCCCAGCTGGGAGCGGCCATATTGTTTTCTGAAACCATGGAAACCATTCCCGACTCTCCTGGGTACAAAGACTTCTGGGAGTTGTAGTTTTATCCCCTCCCCGCTACCTCCTCTCAGGCCCGAGCTTTGAAAAGGCGGTTAGCTGCCCTTGTCTTCTTCCCAAGAAAGCATCA
>gene=chr20_3762022-3762238; species=bosTau
GTGACCCAGATCCGCCGCTGCGTCTCTAACCC--AGACTCGCGTCCCAGCTGGGAGCGGCCATATTGTTTTCTGAAACCATGGCAACCGAAACTGACTCGCCGGGGAGCAGGGGCTTCTGGGAGTTGTAGTTTCC------TCCCGCTACCTCCTTTCAGGCCTCA-CTTTGAAAAGGCGGT---------TTTTCTTCCCCCCAAGA-AAAACCA
>gene=chr20_3762022-3762238; species=calJac
GGAACCCATAACTGCCTCTGCCTGCCTAATCCAGAGACTCACGTCCCAACTGGGAGCGGCCATATTGTTTTCTGAAACCATGGAAACCGTCCCCGACTCGCCTGGGAGCAAAGACTTATGGGATTTGTAGTTTTATCCTCTCCCCGCTACCTCCTTTCAGGCCCGAGCTTTGAAAAGGCGGTTGGC---CTTCTCTTTCTCCCCAAGAAAGCATCA
>gene=chr20_3762022-3762238; species=canFam
GGCGACGAGACCTGCCTCCACCCCTCTAATCCGGAGACTCTCCTCCCAGCTGGGAGCAGCCATATTGTTTCCTGAAACCATGGCAACTATCCTTGACTAGGCAGGGAGCAGGGATTTCTGGGAGTTGTAGTTCTC------TCCCTCTCCTTACTCTCGGGCCCCAGCTTTGAA-AGGCGATTAGGTGGCCTTGTCTTCCCA--------------
>gene=chr20_3762022-3762238; species=equCab
GCCGCCCAGACCCGACTTTGCCTCTCTAATCCCAAGACTTGTGTCCCAGCTGGGAGCAGCCATATTGTTTTCTGAAACCATGGCAACCATCCGTGACTCGCCGAGGAGCAGAGGCTTCTGGGATTTGTAGTTTTC------TCCCGCTACCTCCTCTCAGGCCCCGGCTTTGAAAAGGCGATTAGGT-GCTTCATCTTCCCCCCAAGGAGAAATCA
>gene=chr20_3762022-3762238; species=gorGor
GAAGCCCATAATTGCCTCTGCCTGCCTAATCCAGAGACTCACGTCCCACCTGGGAGCGGCCATATTGTTTTCTGAAACCATGGAAACCATCCCCGACTCTCCTGGGTACAATGACTTCTGGGAGTTGTAGTTCTATCCCCTCCCCGCTACCTCCTCTCAGGCCCGAGCTTTGAAAAGGCGGTTAGCTGCCCTTGTCTTCTTCCCAAGAAAGCATCA
>gene=chr20_3762022-3762238; species=panTro
GAAGCCCATAATTGCCTCTGCCTGCCTAATCCAGAGACTCACGTCCCAGCTGGGAGCGGCCATATTGTTTTCTGAAACCATGGAAACCATCCCCGACTCTCCTGGGTACAAAGACTTCTGGGAGTTGTAGTTTTATCCCCTCCCCGCTACCTCCTCTCAGGCCCGAGCTTTGAAAAGGCGGTTAGCTGCCCTTGTCTTCTTCCCAAGAAAGCATCA
>gene=chr20_3762022-3762238; species=papHam
GAAGCCCGTAACTGCCTCTGCCTGCCTAATCCAGAGACTCACGTCCCAGCTGGGAGCGGCCATATTGTTTTATGAAACCATGGAAACCATCCCCGCCTCGCCTGGGAGCAAAGACTTCTGGGAGTTGTAGTTTTATCCCCTCCCCGCTACCTCCTCTCAGGCCCGAGCTTTGAAAAGGCGGTTAGCTGTCCTTTTCTTCTTCCCAAGAAAGCATCA
>gene=chr20_3762022-3762238; species=ponAbe
GAAGCCCATAATTGCCTCTGCCTGCCTAATCCAGAGACTCACGTCCCAGCTGGGAGCGGCCATATTGTTTTCTGAAACCATGGAAACCATCCCCGACTCGCCTGTGAACAAAGACTTCTGGGAGTTGTAGTTTTATCCCCTCCCCGCTACCTCCTCTCAGGCCCGAGCTTTCAAAAGGCGGTTAGCTGCCCTTGTCTTCTT-CCAAGAAAGCATCA
>gene=chr20_3762022-3762238; species=rheMac
GAAGCCCGTAACTGCCTCTGCCTGCCTAATCCAGACACTCACGTCCCAGCTGGGAGCGGCCATATTGTTTTCTGAAACCATGGAAACCATCCCCGCCTCGCCTGGGAGCAAAGACTTCTGGGAGTTGTAGTTTTATCCCCTCCCCGCTACCTCCTCTCAGGCCCAAGCTTTGAAAAGGCGGTTAGCTGTCCTTTTCTTCTTCCCAAGAAAGCATCA
>gene=chr20_3801248-3801502; species=hg19
CCCGGACGGAAGGCTGAGGCGACGCCTCGACGACAGCGGACCGGAGCTGCAGGGGCAACACATTCAGGGCGGGGTGCCCCATTTAGGCCTGGCTGACCGGAGTAAGAAACTACAACCCCCGAAGTGCCTTGCGCCTCAAGGTTACGGAGGCAGTGACGTAAGCTGTCTTGACCGCTACCATTTCTCTAGTAGAGGCGGGACGCGGCGGCGCGGAGTGATGACGCGCTCTGCTGGCGGCTGGAGGGTTGCGGAGG
>gene=chr20_3801248-3801502; species=bosTau
CACGAAAGGAAAGGTGAGACCACGCCTTGAGGACAGCGGCCCGGGGTTGCGGTG----CACACTCAGTCCGCCCCACCCCCCACACAGTTGGTTAGCTGGGGCAAGCAACTACAGCCCCCCAGATGCACTGCGCCTCGGGGTTGCGCGGAC---------------------------------------------------CCGTGGCGAAGGTTGATGACGTAATCTTCTCGTGGCTAGAGGGTCATGGAGG
>gene=chr20_3801248-3801502; species=calJac
CCTGGACGGAAGGCGGAGGCGACGCCTCAACGACAGCGGCCCGGAGTTGCAGGAGCAACACACTTAGGGCGGGGTGCCCTGTTTAGGCCTGGCTGACCGGAGTAAGAAACTACAACCCCCGAAGTGCATTGCGCCGCAGGGTTGCGGAGCCAGTGACGTAAGCTGTCTTGACCGCTACCATTTCTCTGGTGGAGGGGG---------------------GACGAGCGCTGCTTGCGGCTGGAGGGTCGCGGATG
>gene=chr20_3801248-3801502; species=canFam
CAGGTAAGGAAGGGTGAGACGACGCCTGGAGGACAGCGGCCCGGGGCTGAAGGGACAGCACTCTCGGGGCAGGGTGCCTCGCTTAGGTGTGTTTGACTGGAGCAAGGAACTACAATCCCCCAAATGCACTGCACTGCAGGCTTGCGCGGGCAGTGACGTGAAGGTT-TTGGTCGCTACTATGT----GGGGGGGAGGGGACACAGTGGCGAGGGTTGATGACGCGCTCTTCGTGAGGCTGGAGGGCCACCAAGG
>gene=chr20_3801248-3801502; species=equCab
CCGGGAAGGAAGGGTGAGGCAACATCCTGAGGACAGCGGACCGGACCG-CAGGG-CGGCACAGTGAGTGCGGAGTGCTCTGCGTAGGCCTGGGTGACTGGAGCAAGGAACTACGAACCCCCAAATGCACTGCGCCGCTGAGTTGCGCGGGCAGTGACGTAAAGGTTCTTGGCCGCTACCATTTCTCCAGGGGGTGCGGGACGTGGTGGCGAAGGCTAGTGACGCGCTCTTCTTGCGGCTAGAAGGTCACCGAG-
>gene=chr20_3801248-3801502; species=gorGor
CCCGGACGGAAGGCTGAGGCGACGCCTCGACGACAGCGGACCGGAGCTGCAGGGGCAACACATTCAGGGCGGGGTGCCCCATTTAGGCCTGGCTGACCGGAGTAAGAAACTACAAGCCCCGAAGTGCATTGCGCCTCAAGGTTACGGAGGCAGTGACGTAAGCTGTCTTGACCGCTACCATTTCTCTAGTAGAGGGGGGACGCGGCGGCGCGGAGTGATGACGCGCTCTGCTGGCGGCTGGAGGGTTGCGGAGG
>gene=chr20_3801248-3801502; species=panTro
CCCGGACGGAAGGCTGAGGCGACGCCTCGACGACAGCGGACCGGAGCTGCAGGGGCAACACATTCAGGGCGGGGTGCCCCATTTAGGCCTGGCTGACTGGAGTAAGAAACTACAACCCCCGAAGTGCATTGCGCCTCAAGGTTACGGAGGCAGTGATGTAAGCTGTCTTGACCGCTACTATTTCTTTAGTAGAGGGGGGACGCGGCGGCGCGGAGTGATGACGCGCTCTGCTGGCGGCTGGAGGGTTGCGGAGG
>gene=chr20_3801248-3801502; species=papHam
CCCGGAAGGAAGGGTGAGGCGACGCCTCGACGACAGCGGACCGGAGCTGCAGGGGCAACACACTCAGGGCGGGGTG-CCCATTTAGGCCTGGCTGACTGGAATAAGAAACTACAACCCCCGAAGTGCATTGCGCCTCAGGGTTACGGAGGCAGTGTTGTAAGCTATCTTGACCGCTACCATTTCTCTGGTGGAGGGGGGACACGGTGGCGCGGAGTGATGACGCGCTCTTCCTGCGGCTGGAGGGTCGCGGAGG
>gene=chr20_3801248-3801502; species=ponAbe
CCCGGACGGAAGGCTGAGGCGACGCCTCGACGACAGCAGACCGGAGCTGCAGGGGCAACACATTCAGGGCGGGGTGCCCCATTTAGGCCTGGCTGACCGGAATAAGAAACTACAACCCCCGAAGTGCATTGCGCCTCAGGGTTAAGGAGGCAGTGACGTAAGCTGTCTTGACCGCTACCATTTCTCTAGTAGAGGGGGGACGCGGCGGCGCGGAGTGATGACGAGTTCTGCTTGCGGCTGGAGGGTTGCGGAGG
>gene=chr20_3801248-3801502; species=rheMac
CCCGGAAGGAAGGGTGAGGCGACGCCTCGACGACAGCGGACCGGAGCTGCAGGGGCAACACACTCAGGGCGGGGTGCCCCATTTAGGCCTGGCTGACCGGAATAAGAAACTACAACCCCCGAAGTGCATTGCGCCGCAGGGTTACGGAGGCAGTGTCGTAAGCTATCTTGACCGCTACCATTTCTCTGGTAGAGGGGGGACGCGGCGGCGCGGAGTGATGACGCGCTCTTCCTGCGGCTGGAGGGTCGCGGAGG
>gene=chr20_5892207-5892497; species=hg19
CTTCCTCCTGCGCCTCGCTTCTCCGGTCCAGCCGCCATCTTCCTTTCCGCACAGGGGCCGCCGAGCGGGGCCATGCAGCCAACGCTGCTTCTCAGCCTCCTGGGAGCCGTGGGGCTGGCGGGTGAGTGGGCGCGGCGGGCCGGTCAGCACCGCGGACAGCGCCAGCCTCGCTCTTCCCCGCCGCTCCCGCAGCCAGGCTGGCGGATCCCGGGAGAGAGGGAGGGTTGAGGGGAAGGTTTACCTCTTGCTTCGTTTCTTCTCCTCCCTGGGTGTTTTCCTTCAGCTCCTCC
>gene=chr20_5892207-5892497; species=bosTau
CTTCCGTCCCCTTCTCATT-CACCCTTCCGACTGCTATCCTCTTCTCCGCGCAGATTTGGACGAGCGAGGCCATGCAGCCGGCCGCCCTTCTCGGCCTTCTGGGAGCCACGGTGGTTGCAGGTGAGTGGGCGCGGCTGGCCGTTCAGCACCGCGGACAGCGCCAGCCTCTGTCTCCTTGGCAGTTCTGGCATCTTGGCTGGTGGATACTGGGTGAGAGGGAGGGTTGAGTGAA-GGTCTCTCCCTTGATTAATTTCTTCCCTTCCCTGAGTGTTTCCCTTCAACTCCGCC
>gene=chr20_5892207-5892497; species=calJac
CTTCCTCCTGCGCCTCGCTTCTCCGGTCCAGCCGCCATCTTCCTCTCCGCGCAGGGGCCGGCGAGCGGGGCCATGCAGCCAGCGCTGCTTCTCAGCCTCCTGGGAGCCGTGGGGCTGGCGGGTGAGTGGGCGCGGCGGGCCGGTCAGCACCGCGGACAGCGCCAGCATCGCTGTTCCCCGCCGCTCCCGCAGCCAGGCTGGCGGATCCCGGGAGAGACGGAGGGTTGAGGGGAAGGCTTATCTCTTGCTTCATTTCTTCTCCTTCCTGGGTGTTTTCCTTCAACTCCTCC
>gene=chr20_5892207-5892497; species=canFam
CTTCTGCCCGCATCTCACT-CACAGGTCCAGCCGCCATCCTCTT---CGTGCAGATTCGGGCAAGCGGAGCCATGCAGCCTGCAGTGTTTCTCTGCCTCCTGGGAGCTGCAGTGGTGGCCGGTGAGTGGGCTCCGCGGGCTGATCAGCACCGCGGACAGCGCTTGCCGCGTTC-TCTCGGCCGCTGGGGC-CGTAGGCTGATAGATACTGGGGGAGAGGAAGGGTTGGGTGGAAGATTTCTCCTTTGCTTAATT----------------------CCCGAAACTCTGCC
>gene=chr20_5892207-5892497; species=equCab
CTTCCGTCCGCATCTCACT-CACCGGTCCAGCCGCCATCCTCTTCTCCGCGCAGATTCGGGCGAGCCGGGCCATGCAGCCGGCGGTGTTTCTCGGCCTCCTGGGTGCGGCGGTGGTGGCCGGTGAGTGGGTGCGGCGGGCCGTTCAGCACCGCGGACAGCGCTAGCCTCGGTCTTCACAGCCGCTCTGGCACATAGGCTGGCGGATACTGGGAGAGAGG--GGGTAGGGTCCAAGGTTTCTCCCTTGCTTAATTTCTTCTCTTCCCTGGGTGTTTCCCTTCAACTCCGCC
>gene=chr20_5892207-5892497; species=gorGor
CTTCCTCCTGCGCCTCGCTTCTCCGGTCCAGCCGCCATCTTCCTCTCCGCACAGGGGCCGGCGAGCGGGGCCATGCAGCCAACGCTGCTTCTCAGCCTCCTGGGAGCCGTGGGGCTGGCGGGTGAGTGGGCGCGGCGGGCCGGTCAGCACCGCGGACAGCGCCAGCCTCGCTCTTCCCCGCCGCTCCCGCAGCCAGGCTGGCGGATCCCGGGAGAGAGGGAGGGTTGAGGGGAAGGTTTATCTCTTGCTTCGTTTCTTCTCCTCCCTGGGTGTTTTCCTTCAGCTCCTCC
>gene=chr20_5892207-5892497; species=panTro
CTTCCTCCTGCGCCTCGCTTCTCCGGTCCAGCCGCCATCTTCCTCTCCGCACAGGGGCCGCCGAGCGGGGCCATGCAGCCAACGCTGCTTCTCAGCCTCCTGGGAGCCGTGGGGCTGGCGGGTGAGTGGGCGCGGCGGGCCGGTCAGCACCGCGGACAGCGCCAGCCTCGCTCTTCCCCGCCGCTCCCGCAGCCAGGCTGGCGGATCCCGGGAGAGAGGGAGGGTTGAGGGGAAGGTTTACCTCTTGCTTCGTTTCTTCTCCTCCCTGGGTGTTTTCCTTCAGCTCCTCC
>gene=chr20_5892207-5892497; species=papHam
CTTCCTCCTGCGCCTCGCTTCTCCGGTCCAGCCGCCATCTTCCTCTCCGCACAGGGGCCGGCGAGCGGGGCCATGCAGCCAGCGCTGCTTCTCAGCCTCCTGGGAGCCGTGGGGCTGGCGGGTGAGTGGGCGCGGCGGGCCGGTCAGCACCGCGGACAGCGCCAGCCTCGCTCTTCCCCGCCGCTCCCGCAGCCAGGCTGGCGGATCCCGGGAGAGAGGGGGGGTTGAGGGGAAGGTTTATCTCTTGCTTCGTTTCTTCTCCTCTCTGGGTGTTTTCCTTCAACTCCTCC
>gene=chr20_5892207-5892497; species=ponAbe
CTTCCTCCTGCGCCTCGCTTCTCCGGTCCAGCCGCCATCTTCCTCTCCGCACAGGGGCCGGCGAGCGGGGCCATGCAGCCAACGCTGCTTCTCAGCCTCTTGGGAGCCGTGGGGCTGGCGGGTGAGTGGGCGCGGCGGGCCGGTCAGCACCGCGGACAGCGCCAGCCTCGCTCTTCCCCGCCGCTCCCGCAGCCAGGCTGGCGGATCCCGGGAGAGAGGGAGGGTTGAGGGGAAGGTTTATCTCTTGCTTCGTTTTTTCTCCTCCCTGGGTGTTTTCCTTCAGCTCCTCC
>gene=chr20_5892207-5892497; species=rheMac
CTTCCTCCTGCGCCTCGCTTCTCCGGTCCAGCCGCCATCTTCCTCTCCGCACAGGGGCCGGCGAGCGGGGCCATGCAGCCAGCGCTGCTTCTCAGCCTCCTGGGAGCCGTGGGGCTGGCGGGTGAGTGGGCGCGGCGGGCCGGTCAGCACCGCGGACAGCGCCAGCCTCGCTCTTCCCCGCCGCTCCCGCAGCCAGGCTGGAGGATCCCGGGAGAGAGGGGGGGTTGAGGGGAAGGTTTATCTCTTGCTTCGTTTCTTCTCCTCCCTGGGTGTTTTCCTTCAACTCCTCC
>gene=chr20_6024754-6025044; species=hg19
ATAGGAATTTCCCAAGAGAGCTCTGTAAGCCCACGGGCCTAGGACTGGATAACCCGGGAGCAGGAGGCCAGGCTCCATCTTGAAGATTCAGTAGAACCCAGTGGTTAagccagactacacttcccagcctcccttgcaggtaggtgtggctcctggctaatgaatgtgagtggaagtgaggagtaacacctcccagcctggctcaccaaaagcctccaggtctgctcctccatgctctttgccccttctggctggctggaatggaggcagcttccatcacctggatccct
>gene=chr20_6024754-6025044; species=bosTau
---------TCCCATGAGAGCTCTATAAGCCCACTGGTACTGGACTGAATGCCAC------AGAAAGCCAGGCTCTGTTTTGGGGACTCAGTGGAA-------------ctacactacatttcccagcctccaatgc-agtaggcatga-atctgaccagtggatgtgggtgaaagtgatg--------------gcctggccct-tttaagcctctgagtgggctcctcca-gctctttgctcc-tcaggcttgctgggatggaggcagccttcatctcctgggtccct
>gene=chr20_6024754-6025044; species=calJac
ACAGGAATTTCCCAGGTGAGCTCTGTAAGCCCATGGACCTAAGACTGGATAAATCAGGAGCAGGAGGCCAGATTCCATCTTGAGGATTCAGTAGGGCCCAGTGGTTAagccggactacacttcccagcctcccttgcaggtagatgtggctcctggccaatgaatgtgagtggaagtgaggagtatcacctcccagcctggctcactaaaaacctccatgtctgctcctccatgtcctttgccccttctggctggctggaatggaggcagcttccatcacctgggtccct
>gene=chr20_6024754-6025044; species=canFam
ATGGGAAGTGTCCACAAGAGCTCTGTAAGCCCATTGGCCTTAGACTGAATGATGC------AGGAGACCA-GCTGCATCTTGGGGACTCACTGGGGCCCagtggttaagctagactatctttcccagcctcccttgt-agtggacgtggcattgagccactgagtgagagtggaagtgatgagccccacctcctggctttgcccctttgaaactgccatgtctgttcctccatgctctgagccac-tctggctggctggaATGAAGA--GCCTCCCTCCTGGGGGGCCCT
>gene=chr20_6024754-6025044; species=equCab
ATGGGAAGTTCCCACAAGAGTTCTGCAAGCCCACTGGTCTTGGACTGAATGACCC------AGGAGGCCAGGCTCCGTCATGGGGACTCCCTGGGGCCCAGTGGTta--ctagactacatttcccagcttcccttgcaggtaggcatggtgtctggccaatgaatgtgagtggaagtgatgagcatttcctcct-gcctggccca-ttaagaccaccatgtctgctcctccatgctctctgcccc-tctggctggttgacatggaggcagcctccttcgccggggtcccc
>gene=chr20_6024754-6025044; species=gorGor
ATAGGAATTTCCCAGGAGAGCTCTGTAAGCCCACGGGCCTAGGACTGGATAACCCGGGAGCAGGAGGCCAGGCTCCATCTTGAAGATTCAGTAGAACCCAGTGGTTAagccagactacacttcccagcctcccttgcaggtaggtgtggctcctggctaatgaatgtgagtggaagtgaggagtaacacctcccagcctggctcactaaacacctccaggtctgctcctccatgctctttgccccttctggctggctggaATGGAGGCAGCTTCCACCACCTGGATCCCT
>gene=chr20_6024754-6025044; species=panTro
ATAAGAATTTCCCAGGAGAGCTCTGTAAGCCCACGGGCCTAGGACTGGATAACCCGGGAGCAGGAGGCCAGGCTCCATCTTGAAGACTCAGTAGAACCCAGTGGTTAagccagactacacttcccagcctcccttgcaggtaggtgtggctcctggctaatgaatgtgagtggaagtgaggagtaacacctcccagcctggctcactaaaagcctccaggtctgctcctccatgctctttgccccttctggctggctggaatggaggcagcttccatcacctggatccct
>gene=chr20_6024754-6025044; species=papHam
ATAGGAATTTCCCAGAAGAGCTCTGTAAGCCCATGGGCCTAGGACTGGATAACCCGGGAGCAGGAGGCCAGGTTCCATCTTGCAGATTCAGTAGAACCCAGTGGTTAaaccagaccacacttcccagcctcccttgcaggtaggtgtggctcctggccaatgaatgtgagtggaagtgaggagtatcacctcccagcctggctcactaaaaacctccatgtctgctcctccatgttctttgccccttctggctggctggaatggaggtagcttccatcacctggatccct
>gene=chr20_6024754-6025044; species=ponAbe
ATAGGAATTTCCCAGGAGAGCTCTGTAAGCCCACGGGCCTAGGACTGGATAACCCGGGAGCAGGATGCCAGGCTCCATCTTGAAGATTTAGTAGAACCCAGTGGTTAagccagactacacttcccagcctcccttgcaggtaggtgtggctcctggctaatgaatgtgagtggaagtgaggagtaacacctcccagcctggctcaataaaaacctccaggtctgctcctccatgctctttgctccttctggctggctggaatggaggcagcttccatcacctggatccct
>gene=chr20_6024754-6025044; species=rheMac
ATAGGAATTTCCCAGAAGAGCTCTGTAAGCCCATGGGCCTAGGACTGGATAACCCGGGAGCA-GAGGTTAGGTTCCATCTTGCGGATTCAGTAGAACCCAGTGGTTAaaccagaccacacttcccagcctcccttgcaggtaggtgtggctcctggccaatgaatgtgagtggaagtgaggagtatcacctcccagcctggctcactaaaaacctccatgtctgctcctccatgttctttgccccttctggctggctggaatggaggtagcttccatcacctggatccct
>gene=chr20_9002283-9002573; species=hg19
GCAGATAAACAAACCCTTTCCATAGGAAGTCTTTAGGGGGGATATGGGAATTACGGGCTAGCATGGATACAGAGAGGCCACGTGAGAGAAGCAAACAGCTAGCCTGAGTCGTTGCTCATGACAGAAGAAACATGGGCACATTTAGGACCCAGAAGCAAATCTCTGGGTTTTAAATTAGGTCCTAGTCAGGAACTCAGCAGGGAGGAATAGGGAGATGTCTTGGGTAACTTGTGGACTAACAATGCAGTCTCTGTTCTGCAAATCCTTCCCCAGGAGAAAGCTTGGCAGAC
>gene=chr20_9002283-9002573; species=bosTau
----------------------------------------AACATTGAAGTTAGAGGCAAGCAGAGATACAGAGA---GATGTAAG--GAGCAGAGGG---GCCTGAGTCCTTGTTCATGACAGAAGAAACATAGGTATGTTTAGGACCCAGAAGCAACTCTGGACCA-------------CCAGGAACTGAC-----AGAGGGAAACAGGGAGAGGCCCTGGGCTACTC-TGGCCTAATGGCGCAGTCCCTCCTCTGCAAAGTCTTCCAGCGGGGCAAGCTCGGCAGGC
>gene=chr20_9002283-9002573; species=calJac
ACAGATAAACAAACCTTTTCCGCACGAGGCCTATAGGAGGGATATGGAAGTTAGTGGCTAGCATGGATACAGAGAGGCCACGTCAGAGAAGCAAACAGCTAGCCTGAGTCCTTGCTCGTGATAGAAGAAACATGGGCACATTTAGGACCCAGAAGCAAATCTCTGGGTTTTAAATTAGGTCCCAGTCAGGAACTCAACAGCGGGGAATAGGGAGATGTCTTGGGTAACTTGCAGACTAACAATGCAGTCCCTGTTCTGCAAATCCTTCCCCAAGAGAAAGCTTGGCAGGC
>gene=chr20_9002283-9002573; species=canFam
-----------------------------------------------------------------------------------------------------------------------------------------------------------------------------------------------------------------------------------------------------------------GCAGTTGCTTCCTCAAGAGAAAGCTTGGCAGAA
>gene=chr20_9002283-9002573; species=equCab
GTGGATAAT--AAACCTCTCTAGACAAGGCATTTAGGAGGGAC-CTGAGGTTAGAGGCAACTAGAGACCCAGAGAGGGGAGATGGGAGAAGCACAGGTCTAGCCTGAGTCTCTGTTCACAACAGAAGAAACATGGGTACATTTAGGACCCAGAAGCAAATCTGGGACA-------------CCAGCCAGGAACTCAACAGGGGGGAATAGAGAGAAGTCCTGGGTAGTTTGTGGCCTAACAATGCAGTCCCTGTTCTGCAAATGC-TCCCCAAGGGAAAGCTTGGCAGCA
>gene=chr20_9002283-9002573; species=gorGor
GCAGATAAACAAACCCTTTCCATAGGAGGCCTTTAGGAGGGATATGGGAATTATGGGTTAGCATGGATACAGAGAGGCCACGTGAGAGAAGCAAACAGCTAGGCTGAGTCCTTGCTCATGACAGAAGAAACATGGGCACATTTAGGACCCAGAAGCAAATCTCTGGGTTTTAAATTAGGTCCTAGTCAGGAACTCAGCAGGGAGGAATAGGGAGATGTCTTGGGTAACTTGTGGACTAACAATGCAGTCTCTGTTCTGCAAATCCTTCCCCAGGAGAAAGCTTGGCAGGC
>gene=chr20_9002283-9002573; species=panTro
GCAGATAAACAAACCCTTTCCATAGGGGGCCTTTAGGAGGGATATGGGAATTACGGGCTAGCATGGATACAGAGAGGCCACGTGAGAGAAGCAAACAGCTAGCCTGTGTCCTTGCTCATGACAGAAGAAACATGGGCACATTTAGGACCCAGAAGCAAATCTCTGGGTTTTAAATTAGGTCCTAGTCAGGAGCTCAGCAGGGAGGAATAGGGAGATGTCTTGGGTAACTTGTGGAATAACAATGCAGTCTCTGTTCTGCAAATCCTTCCCCAGGAGAAAGCTTGGCAGGC
>gene=chr20_9002283-9002573; species=papHam
GCGGATAAACAAACGCTTTCCAAACGAGGCCTTTAGGAGGGATATGGGAGTTAGGGACTAGTATGGATACAGAGAGGCCACGTGAGAGAAGCAAACAGCTAGACTGAGTCCTTGCTCATGACGGAAGAAACATGGGCACATTTAGGACCCAGAAACAAATCTCTGGGTGTTAAATTAGGTCCTAGTCAGGAACTCAACAGGGAGGAATAGAGAGAGATCTTGGGTAACCTGTGGACTAACAATGTAGTTTCTGTTCTGCAAATCCTTCCCCAAGAGAAAGCTTGGCAGGC
>gene=chr20_9002283-9002573; species=ponAbe
GCAGATAAACAAACCCTTTCCATAGGAGGCCTGTAGGAGGGATATGGGAGTTACGGGCTAGCATGGATACAGAGAGGCCACGTGAGAGAAGCAAACAACTAGCCTGAGTCCTTGCTCATGACAGAAGAAAGACGGGCACATTTAGGACCCAGAAGCAAATCTCTGGGTTTTAAATTAGGTCCCAGTCAGGAACTCAGCAGGGAGGAATAGGGAGATGTCTTGGGTAACTTGTGGACTAACAATGCAGTCTCTGTTCTGCAAATCCTTCCCCAGGAGAAAGCTTGGCAGGC
>gene=chr20_9002283-9002573; species=rheMac
GCGGATAAACAAACGCTTTCCAAACGAGGCCTTTAGGAGGGATATGGGAGTTAGGGACTAGTACGGATACAGAGAGGCCACGTGAGAGAAGCAAACAGCTAGCCTGAGTCCTTGCTCATGACGGAAGAAACATGGGCACATTTAGGACCCAGAAACAAATCTCTGGGTGTTAAATTGGGTCCTAGTCAGAAACTCAACAGGGAGGAATAGAGAGATATCTTGGGTAACCTGTGGACTAACAATGCAGTTTCTGTTCTGCAAATCCTTCCCCAAGAGAAAGCTTGGCAGAC
>gene=chr20_9810486-9810776; species=hg19
agtacttaaattccAGAACATAGCAAAGCAAGGAGACCCAGTCTTTGctcccctccccatccctttctctttctaccatggcctccagcacttgtgtggagactacaaagtccacaagtccaagctccatttacacctcccaccaacagtcttttttcaacccccactgggcccaggagccccatgagcagtgaattccaaggtcccagctatgcagagcaaggctcagaaggaggcaaagagctcaaggggtctttgttgcagaggagcagtgctgtccaggtgctgag
>gene=chr20_9810486-9810776; species=bosTau
aagcctgggatcccagaacgcggctaagtagagggtcccagtctcttgtcccat-----tgccttgatccttctgccccaggcttcAGGTTCTATAAGTGGACTA---------------CGAGCTCCATCC-CACCTCTCACTAACAATCCTTCCTTGGCCTGTCTTGGGCCCCAGAGCCTCCTAAGAGGGGAAGTCTGAGGCCCCAGGAATGCAAAGCAGGGTCCAG-TGGGGGCCAAGG-------GG--CTCTGATGCAGG-GGGCTTGGCTGCACAGGTGCCAAG
>gene=chr20_9810486-9810776; species=calJac
aatacttgaattccAGAACATGGCAAAGCAAGAAGACCCAGTCTTTGCCCCCCTCCCCATCCCTTTCTCTTTTTACCATGGCCTCCAGCACCCGTGTTGAGACTAC--AGTCCACAAGTCCAAGCTCCACCTA-ACCTCCCACCAACAGTCTTTTTTCAGCCCCCATTGGGTCCAGGAG--ACATGAGAAGTAAATTCCAAGGTCCCAGCTATGCAGAGCTAGACTCAGAAGGAAGCAAGGGGCTCTAGGGCTCTTTGCTGCAGAAGAGCAGGGCTCTCCAGGTGCTGAG
>gene=chr20_9810486-9810776; species=canFam
atctc----ATTCCAGAACCCAGCAAAGTAAGGAGAATCAGCCTCCTACCTGGC-----CCTCTTGGCTCTTTCTACCTAACCTCTAGCACC-----------AACACTATCGACCTgtccaagctccatccacactccccatgaacagtctttcctcagccacccttgggcccaggagCCTTTTGAGCAGGAAAGTCCAGG-----AAGTCTGTGA--------------------------------------CTG-AACAGAGGGGTGTGGCTGTAAAGTTGCACAG
>gene=chr20_9810486-9810776; species=equCab
aatagttgaattccagaacacggcaaagtaaggagaatcagcctcctgccccac-----ccaccttctcatttcaccctggccttcaacacctgagtatggagtacaatgtccgcatgtccaagctccacccgcatctcccattagcagcctttcctcaggcccccttaggcccaggggtCTGATTAGTAGGGAAGTCCAAGGTCCCAACTATGCAGAGAAGGGCCCAGAAGGGGGCCAAGA-------GGCTCTTTG-TGCAGAGGGACACCTCGCTACAGGTGCATAG
>gene=chr20_9810486-9810776; species=gorGor
agtacttaaattccAGAACATAGCAAAGCAAGGAGACCCAGTCTTTGctcccctccccatccctttctctttctaccatggcctccagcacttgtgtggagactacaaagtccacaagtccaagctccatttacacctcccaccaacagtcttttttcagcccccattgggcccacgagccccatgagcagtgaattccaaggtcccagctatgcagagcaaggctcagaaggaggcaaagagctcaaggggtctttgttgcagaggagcagggctgcccaggtgctgag
>gene=chr20_9810486-9810776; species=panTro
agtacttaaattccAGAACATAGCAAAGCAAGGAGACCCAGTCTTTGctcccctccccatccctttctctttctaccatggcctccagcacttgtgtggagactacaaagtccacaagtccaagctccatttacacctcccaccaacagtcttttttcagcccccattgggcccaggagCCCCATGAGCAGTGAATTCCAATGTCCCAGCTATGCAGAGCAAGGCTCAGAAGGAGGCAAAGAGCTCAAGGGGTCTTTGTTGCAGAGGAGCAAGGCTGTCCACGTGCTGAG
>gene=chr20_9810486-9810776; species=papHam
aatactTAAATTTGGGAACATAGCAAAGCAAGGAGACCCAGTctctcgtcccctccccatcccttcctctttctaccatggccttcagcacctgtgtggagactacaaagtccacaagtccaagctccatttacacctcccatcaacagtcttttttcagcccccatgggacccaggagccccatgagcagtgaattccaaggtcccagctacgcagagcaagactcagagggaggcaaagggctccaggggtctttgttgcagaggagcagggctgtccaggtgatgag
>gene=chr20_9810486-9810776; species=ponAbe
agtacttaaattccggaacatagcaaagcaaggagaccCAGTCTCTGATCCCCTCCCCATCCCTTTCTCTTTCTACCATGGCCTCCAGCACTTGTGTGGAGACTACAAAGTCCACAAGTCCAAGCTCCACTTACACCTCCCACCAACAGACTTTTTTCAGCCCCCATTgggcccaggagccccatgagcagtgaattccaaggtcccagctatgcagagcaaggctcagaaggaggcaaagggctcaaggggtctttgttgcagaggagcagggctgtccaggtgctgag
>gene=chr20_9810486-9810776; species=rheMac
aatactTAAATTTGGGAACATAGCAAAGCAAGGAGACCCAGTCTCTGGTCCCCTCCCCATCCCTTCCTCTTTCAACCATGGCCTTCAgcacctgtgtggagactacaaagtccacaagtccaagctccatttacacctcccaccaacagtcttttttcagcccccatggggcccaggagccccatgagcagtgaattccaaggtcccagctacgcagagcaagactcagagggaggcaaagggctccaggggtctttgttgcagaggagcagggctgtccagctgatgag
>gene=chr20_10200161-10200451; species=hg19
CCACGTCAACTGCAGGCTGGCGGGAGGCGGGCGGGTCGTGCCGGGTGGGAGGGCTCTGCGGAGGGCTGGCGCGGGTGGGCTGGCTTCGGGGACTGCGGCGGCCCGCGCTCAGCACCCTGGATAGCAACACCGAGGGCTCGCGCGGGCGCCCTCGACCTTTCAGCACCGGGGACAGCGGTCCGGCCGCAGCGCCTCATCTGCCTGCGGCAGAAATGCCTGGCCGGGGCTGGATGTGCCAGGGCTGGAGACCAAATTGTCTCCCTGAGACCCCGGTCTTACGGAGACCCTTA
>gene=chr20_10200161-10200451; species=bosTau
CCACGTCAACAGCAGGCTGGCGGAAGGCGGGCGGGTAGTGCTGGGTGGGAGGGCTCTGCGGAAGACTggcgggggcgggCTCGCCTCCGGGACTGCGGCGGCCCGCTCTCAGCACCCTGGACAGCAACACCAGGGGACTGCGTTGGCGCCCGCGACCTTTCAGCACCGCGGATAGCGGTCCTGCCACAGCGCTGCATTTACCTGCGGCAGAGACGCCTGGCCAG-GCTAGAGGTTT--------CAGGCCAAACTGCTTCTCTGAGACTCCGATCTCTCGGATATCCCTA
>gene=chr20_10200161-10200451; species=calJac
CCACGTCAACTGCAGGCTGGCGGGGGGCGGGCGGGTCGTGCCGGGTGGGAGGGCTCTGCGGAGGGCTGGCGCGGGTGGGCTGGCCTCGGGGACTGCGGCGGCCCGCGCTCAGCACCCTGGATAGCAATACCAAGGGCTCGCGCGGGCGCCCTCGACCTTTCAGCACCGGGGACAGCGGTCCGGCCGCAACGCCGCATCTGCCTGCGGCAGAAACGCCTGGCCAGGGCTGGATGTGCCAGGGCTGGAGACCAAATTGTCTCTCTGAGACCCCGGTCTTACGGAGACTCTTA
>gene=chr20_10200161-10200451; species=canFam
CCCCGTCGACTGCAGGCTGGCGGGAGGCGGGCGGGTCATGCTGTGTGGGAGGGCTCTGCGGAGGGCCGGCGGGGGTGGGCTCGCCTCGGGGACTGCGGCGGCCCGCAGTCAGCACCCTGGACAGCGATGCCCAGGCCCCTCGCGGGCGCCCGCGACCTTTCAGCACCGCGGAGAGCGGCCCGGCAGCCTCGCCGCATCTACCTGCCGCAGAGCTGCCTGGCCAG-GCT-GCCGG-TCAGGGCTGGAGGCCAAATTGCCTCTCTGAGACCTCGGTCTCACAGAGATCCCTG
>gene=chr20_10200161-10200451; species=equCab
CCACGTCAACTGAAGGATGGCCGGAGTC-GGCAGGTCGTGCTGGGTGGGAGGGCTCTGCGGAGGGCTGGCGGGGGTGGGCTCGCCTCGGGGACTGCGGCGGCCGGTACTCAGCACCCTGGACAGCAATACCGAGGGACCGCGCTGGCGCCCGCGACCTTTCAGCACCTCGGACAGCAGTCTGGCCACAGCGCCGCGTCTACCTGCGGCACGGATGCCTGGCCAG-GCTAGATAGTCCAGGACTCGAGGCCAAATTGCC----TGAAACCCCGGTCTCACAGAGA-CCCTA
>gene=chr20_10200161-10200451; species=gorGor
CCACGTCAACTGCAGGCTGGCGGGAGGCGGGCGGGTCGTGCCGGGTGGGAGGGCTCTGCGGAGGGCTGGCGCGGGTGGGCTGGCTTCGGGGATTGCGGCGGCCCGCGCTCAGCACCCTGGATAGCAATACCGAGGGCTCGCGCGGGCGCCCTCGACCTTTCAGCACCGGGGACAGCGGTCCGGCCGCAGCGCCTCATTTGCCTGCGGCAGAAATGCCTGGCCGG------------------------------------------------------------------
>gene=chr20_10200161-10200451; species=panTro
CCACGTCAACTGCAGGCTGGCGGGAGGCGGGCGGGTCGTGCCGGGTGGGAGGGCTCTGCGGAGGGCTGGCGCGGGTGGGCTGGCTTCGGGGACTGCGGCGGCCCGCGCTCAGCACCCTGGATAGCAACACCGAGGGCTCGCGCGGGCGCCCTCGACCTTTCAGCACCGAGGACAGCGGTCCGGCCGCAGCGCCTCATCTGCCTGCGGCAGATGTGCCTGGCCGGGGCTGGATGTGCCAGGGCTGGAGACCAAATTGTCTCCCTGAGACCCCGGTCTTACGGAGACCCTTA
>gene=chr20_10200161-10200451; species=papHam
CCACGTCAACTGCAGGCTGGCGGGAGGCGGGCGGGTCGTGCCAGGTGGGAGGGCTCTGCGGAGGGCTGGCGCGGGTGGGCTGGCTTCGGGGACTGCGGCGGCCCGCGCTCAGCACCCTGGATAGCAATACCGAGGGCTCGCGCGGGCGCCCTCGACCTTTCAGCACCGGGGACAGCGGTCCGGCCGCAGCGCCGCATCTGCCTGCGGCAGAAATGCCTGGCCAGGGCTGGATGTGCGAGGGCTGGAGACCAGATTGTCTCTCTGAGATCCCGGTCTTACGGGGACCCTTA
>gene=chr20_10200161-10200451; species=ponAbe
CCACGTCAACTGCAGGCTGGCGGGAGGCGGGCGGGTCGTGCCGGGTGGGAGGGCTTTGCGGAGGGCTGGCGCGGGTGGGCTGGCTTCGGGGACTGCGGCGGCCCGCGCTCAGCACCCTGGATAGCAATACAGAGGGCTCGCGCGGGCGCCCTCGACCTTTCAGCACCGGGGACAGCGGTCCAGCCGCTGCGTCGCATCTGCCTGCGGCAGAAATGCCTGGCCAGGGCTGGATGTGCCAGGGCTGAAGACCAAATTGTCTCTCTGAGACCCCGGTCTTACGGAGACCCTTA
>gene=chr20_10200161-10200451; species=rheMac
CCACGTCAACTGCAGGCTGGCGGGAGGCGGGCGGGTCGTGCCAGGTGGGAGGGCTCTGCGGAGGGCTGGCGCGGGTGGGCTGGCTTCGGGGACTGCGGCGGCCCGCGCTCAGCACCCTGGATAGCAATACCGAGGGCTCGCGCGGGCGCCCTCGACCTTTCAGCACCGGGGACAGCGGTCCGGCCGCAGCGCCGCATCTGCCTGCGGCAGAAATGCCTGGCCAGGGCTGGATGTGCGAGGGCTGGAGACCAAATTGTCTCTCTGAGACCCTGGTCTTACGGGGACCCTTA
>gene=chr20_11185818-11186108; species=hg19
GAAACTGTAGATCATAACACAATCGAGTTATTAACAAAGATTACTTCCAGGTCTCAAAAGCTTGTGCTCTACTATGAGAGACAGGCTAAGAACAGTGACAAACCCTAGAATATCCTCCAGCAAATACTAGGAAGTTGGTTCGTAAGATCACTTTCCCAACTGCTACGCCCTCTGTTGGTAGGCACAGTTGATGAGTCTGACCTCACACAGAGTTTTGCTTCTGTCTTTCAAAGTCTGCAGGTTGGAAGGTGTAAAGCTGTGGAGTTTCACTGCCAAGTTCTGTGGCACAG
>gene=chr20_11185818-11186108; species=bosTau
GAAATGACAGATCATAACAAAATCAAGATATTGAAAAGGACGGCTTCTGGTTCTTAAAAGCTTGTGCTCTAGTATGAGAAACAGGCTGAGATAAGTGATGTACCCTAGAATATTGTCCCCCAGGTACAAAGCGGTTTGTTCATGAGACCACTTTTTCAGCTGCTACGCCCTCTGTTGGTAGGCAGAGTGGATACATTTCTGCCTTTACAG--TTTTGCTTTTATCTTTCCAAGTCTGTAAGTGGGAAGGTGGGAAGTTGTGGAGTGTCACTGCCAAGTTCTGTGGAAAAC
>gene=chr20_11185818-11186108; species=calJac
GAAATTGCAGATCATAACACAATTGAGATATTAACAAAGACTGCTTCCAGGTCTCAAAAACGCGTGCTCTACTATGAGAGACAGGCTAAAAACAGGGACAAACACCAGAATGTCCTCCGGCAAATAGTAGGAGATTGGTTCGTAAGACCACTTTTCCAACTGCTACGCCCTCTGTTGGTAGGCGCAGTTGATGAGTCTGACCTCACACAGAGTTTTGTTTCTGTCTTTTAAAGTCTGCAGGTTGGAAGGTGTAAAGCTGTGGAGTTTCACTGCCAAGTTCTGTGGTACAG
>gene=chr20_11185818-11186108; species=canFam
GAAATTACGGAT--TAACACAATCAAGATGTTGAAGAAGACTGCTTCTAGTTCTCAAAAGCTTGCTCTCTACTCTGGGAAATAAGCTAAGAATAGTGAAGTACCATAGAAAGTTGTCCAGCAAATAC-AAGTGGTTGGTTCCTGAGCCCACTTTT-CAATGGCTACACCCTCTGTTGGTAGGC--AGTCAATATATCTCTGCCCCCAAGG--TTTTGCTTATAGCTTTCAAAATCTTTAAGTTGGAAGGTAGAAAATGATGGAGTTTCAAC-CCAAGTTCTGTGGAACAC
>gene=chr20_11185818-11186108; species=equCab
GAAATTACAGATCCTAATACAATCA--ATATTGAAGAAGAGTGTTTCTAGTTCTCAGAAGCTTGTGCACTACTATGAGAGACAGGCTAAGAACAATGTCGTTTTCTAGAAGATTGCCCAGCGTATACGAAGTGGTTGGTTCATAAGACCACTTTTCCAACTGCTATGCCCTCTGTTGGTAGGCAGAGTTGGTAAGTCTCCACCCTCAGAG--TTTCACTTGT--CTTTCAAAGTCTGTAAGTTGGAAGGTGGAAAGTTGTGGAGTTTCATTGCCAAGTTCAGTGGAATAC
>gene=chr20_11185818-11186108; species=gorGor
GAAACTGTAGATCATAACACAATCGAGTTATTAACAAAGATTACTTCCAGGTCTCAAAAGCTTGTGCTCTACTATGAGAGACAGGCTAAGAACAGTGACAAACCCTAGAATATCCTCCAGCAAATACTAGGAAGTTGGTTCGTAAGACCACTTTCCCAACTGCTACGCCCTCTGTTGGTAGGCACAGTTGATGAGTCGGACCTCACACAGAGTTTTGCTTTTGTCTTTCAAAGTCTGCAGGTTGGAAGGTGTAAAGCTGTGGAGTTTCACTGCCAAGTTCTGTGGCACAG
>gene=chr20_11185818-11186108; species=panTro
GAAACTGTAGATCATAACACAATCGAGTTATTAACAAAGATTACTTCCAGGTCTCAAAAGCTTGTGCTCTACTATGAGAGACAGGCTAAGAACAGTGACAAACCCTAGAATATCCTCCAGCAAATACTAGGAAGTTGGTTCGTAAGACCACTTTCCCAACTGCTACGCCCTCTGTTGGTAGGCACAGTTGATGAGTCTGACCTCACACAGAGTTTTGCTTCTGTCTTTCAAAGTCTGCAGGTTGGAAGGTGTAAAGCTGTGGAGTTTCACTGCCAAGTTCTGTGGCACAG
>gene=chr20_11185818-11186108; species=papHam
GAAATTGTAGATCATAACACAATCGAGATACTAACAAAGACTACTTCCAGGTCTCAAAAGCTTGTGCCCTTCTATGAGAGACAGGCTAAGAACAGTTACAAAACCTAGAATATCCTCTAGCAAATACTAGGAGGTTGGTTCATAAGACCAGTTTTCCAACTGCTACGCCCTCTGTTGGTAGGCACAGTTGATGAGTCTGACCTCACACAGACTTTTGCTTCTGTCTTTCAAAGTCTGCGGGTTGCAAGGTGTAAAGCTGTGGAGTTTCACTGCCAAGTTCTGTGGCACAG
>gene=chr20_11185818-11186108; species=ponAbe
GAAATTGTAGATCATAACACAGTCGAGTTATTAACAAAGATTACTTCCAGGTCTCAAAAGCTTGTGCTCTACTATGAGAGACAGGCTAAGAACAGTGACAAACCCTAGAATATCCTCCAGCAAATACTAGGAAGTTGGTTCGTAAGACCACTTTTCCAACTGCTACGCCCTCTGTTGGTAGGCACAGTTGATGAGTCCGACCTCACACAGAGTTTTGCTTCTGTCTTTCAAAGTCTGCAGGTTGGAAGGTGTAAAGCTGTGGAGTTTCACTGCCAAGTTCTGTGGCACAG
>gene=chr20_11185818-11186108; species=rheMac
GAAATTGTAGATCATAACACAATCGAGATATTAACAAAGACTACTTCCGGGTCTCAAAAGCTTGTGCCCTACTATGAGAGACAGGCTAAGAACAGCTACAAACCCTAGAATATCCTCTAGCAAATACTAGGAGGTTGGTTCATAAGACCACTTTTCCAACTGCTACGCCCTCTGTTGGTAGGCACAGTTGATGAGTCTGACCTCACACAGACTTTTGCTTCTGTCTTTCAAAGTCTGCAGGTTGCAAGGTGTAAAGCTGTGGAGTTTCACTGCCAAGTTCTGTGGCACAG
>gene=chr20_11286132-11286422; species=hg19
GTGGTAACTTGCAGCAGCTCTAAACCAGGATTATGACTCCCACGCTGACATTAGCAATTGATTGAAATGCGGTTTCAGGCTAGGGCAGGAGGAAATAGCACAGAACAATACAGCCAAGTTCATTGTGCTAACTGCACTGCAGCTCCCTGAGAAGCAGGTGTGAGCTGAATAGAAAGGATATTATTGGCTCAAGCTTCCTCTGGGTGGTGTAGAAAGGAGAGCATGTGGTATATCTATCAACCTCACCTGACTCATAACTGATTTCCCCCATTTTTTTCTCAAATTCAGTC
>gene=chr20_11286132-11286422; species=bosTau
GTGGTAACTTGCAGCATCACTAAACCAGGATTATGACTCCCACGCTGACATTAGCAATTGATTGAAATGTGGTTTCAGGCGAGGGCAGGAGGAAATAGCACAGAACAATACAGCCAAGTTCATTGTGCTAACGAAGCTACAGCTCCCTGAGAACCAGGTGCAAATTGAATAGAAAGGATATTATCGGCTCCAGGTTCCACTGGGTGGTGTAGAAAGCAGGGCATGCGGTGTGCCTGTCAACCTCATCTGACTCATACCTCATTTCCCCCA-TTTTTTCTTAAACTCAGCC
>gene=chr20_11286132-11286422; species=calJac
GTGGTAACTTGCAGCAGCTCTAAACTAGGATTATGACTCCCACGCTGACATTAGCAATTGATTGAAATGCGGTTTCAGGCTAGGGCAGGAGGAAATAGCACAGAACATTACAGCCAAGTCCATTGTGCTAACTGAGCTGCAGCTCCCTGAGAACCAGGTATGAGCTGAATAGAAAGGATATTATCGGCTCAAGCTTCCTCTGGGTGGTGTAGAAAGGAAAGCATTTGGTATATCTATCAACTTCACCTGACTCATAACTGATTTCCCCCATTTTTTTCTCAAATTCAGTC
>gene=chr20_11286132-11286422; species=canFam
GTGGTAACTTGCAGCAGTGCTAAAGCAGGATTATGACTCCCACGCTGACATTAGCAACTGATTGAAGTGTGGTTTCAGGCACGGACAGGAGGAAATAGCACAGAACAATACAGCCAAGTTCATTGTGCTAACGGAGCTACAGCTCCCTGAGAACCAGATGTGAATTGAATAGAAAGGATATTATCGGCTCAAGGTTCTATTGGTTGGTGTAGAAAAGAGGGCTTGTGGTGTATCTGTCAACTTCATCTGACTC--AACTCATTT---CAA-TTTTTTCTTAAGTTTAGTC
>gene=chr20_11286132-11286422; species=equCab
GTGGTGACTTGCAGCACTGCTAAACCAGGCTTATGACTCCCACGCTGACATTAGCAATTGATTGAAATGCGGTTTCAGGCGAGGGCAGGAGGAAATAGCACCGAACAATACAGCCAAGTTCATTGTGCTAACTGAGCTACAGCTCTCTGAGAACCAGGTGTGAATTGAAAAGAAAGGATATTATCGGCTCAAGCTTCTACTGGGTGGTGTAGAAAGGAGGGC-------ATACCTGTCAACCTCATCTGACTCATGACTCATTTCCCCCA-TTTTGTCTTAAATTCAATC
>gene=chr20_11286132-11286422; species=gorGor
GTGGTAACTTGCTGCAGCTCTAAACCAGGATTATGACTCCCACGCTGACATTAGCAATTGATTGAAATGCGGTTTCAGGCTAGGGCAGGAGGAAATAGCACAGAACAATACAGCCAAGTTCATTGTGCTAACTGCACTGCAGCTCCCTGAGAAGCAGGTGTGAGCTGAATAGAAAGGATATTATCGGCTCAAGCTTCCTCTCGGTGGTGTAGAAAGGAGAGCATGTGGTATATCTATCAACCTCACCTGACTCGTAACTGATTTCCCCCGTTTTTTTCTCAAATTTAGTC
>gene=chr20_11286132-11286422; species=panTro
GTGGTAACTTGCAGCAGCTCTAAACCAGGATTATGACTCCCACGCTGACATTAGCAATTGATTGAAATGCGGTTTCAGGCTAGGGCAGGAGGAAATAGCACAGAACAATACAGCCAAGTTCATTGTGCTAACTGCACTGCAGCTCCCTGAGAAGCAGGTGTGAGCTGAATAGAAAGGATATTATGGGCTCAAGCTTCCTCTGGGTGGTGTAGAAAGGAGAGCATGTGGTGTATCTATCAACATCACCTGACTCATAACTGATTTCCCCCA-TTTTTTCTCAAATTCAGTC
>gene=chr20_11286132-11286422; species=papHam
GTGGTAACTTGCAGCAGCTCTAAACTAGGATTATGACTCCCACGCTGACATTAGCAATTGATTGAAATGCGGTTTCAGGCTAGGGCAGGAGGAAATAGCACAGAACAATACAGCCAAGTTCATTGTGCTAACTGAGCTGCAGATCCCTGAGAACCAGGTGTGAGTTGGATAGAAAGGATATTATCGGCTCAAGCTTCCTCTGGGTAGGGTAGAAAGGAAAGCATGTGGTATATCTATCAACCTCACCTGACTCATAACTGATTTCCCCTATTTTTTCCTCAAATTCAGTC
>gene=chr20_11286132-11286422; species=ponAbe
GTGGTAACTTGCAGCAGCTCTAAACCAGGATTATGACTCCCACGCTGACATTAGCAATTGATTGAAATGCGGTTTCAGGCTAGGGCAGGAGGAAATAGCACAGAACAATACAGCCAAGTTCATTGTGCTAACTGAGCTGCAGCTCCCTGAGAACCAGGTGTGAGCTGAATAGAAAGGATATTATCGGCTCAAGCTTCCTCTGGGTGGTGTAGAAAGGAGAGCATGTGGTATATCTATCAACCTCACCTGACTCATAACTGATTTCCCCGAGTTTTTTCTCAAATTCAGTC
>gene=chr20_11286132-11286422; species=rheMac
GTGGTAACTTGCAGCAGCTCTAAACTAGGATTATGACTCCCACGCTGACATTAGCAATTGATTGAAATGCGGTTTCAGGCTAGGGCAGGAGGAAATAGCACAGAACAATACAGCCAAGTTCATTGTGCTAACTGAGCTGCAGATCCCTGAGAACCAGGTGTGAGTTGAATAGAAAGGATATTATCGGCTCAAGCTTCCTCTGGGTAGGGTAGAAAGGAGAGCATGTGGTATATCTATCAACCTCACCTGACTCATAACTGATTTCCCCTT-TTTTTCCTCAAATTCAGTC
>gene=chr20_11562011-11562199; species=hg19
taaatgggaaagacagagcacagaggattgtgggaggtttccatggtccaggccaagaagtactgcagttactgctggtcacatctctttcaccagatgcaatcacgtgactgcaactgactgcaagagaggctgggaaatgtagtctaaggttgagtccagaggaaagaggaaatggttttggggag
>gene=chr20_11562011-11562199; species=bosTau
Tagatggggaagagagaac--agaggactgtgggaggtttccatggtccagatctgga--------aattattgctgatcacattcttcttaccagacatggtcagatgacca----------caaaagaggctggtaaatgtagtataa-cttgagcccagagcaaagaggaaacggtttCAGTGG-
>gene=chr20_11562011-11562199; species=calJac
taaatggg-gagagggaacacaaaggattgtgggaggtttccacagtccaggccaggaaatactgca-ttactgctggtcataactatttcaccagatgcagtcacatgaccgcaactaactgcaagagaagctgggaaatgtagtctaaggttgagtccagagaaaagagaaaatggttttggggag
>gene=chr20_11562011-11562199; species=canFam
cagatggggaagagagaatacagaggattgtagtaagttttcatggtgcaggcctgaagataccataacactagttgatcttattcttcttgccaca-gcagtcatatgac--caactaactgcaagggaggctatgaaacgtagtctaaggtagagctcaagggaaggaggagatggttttaaagag
>gene=chr20_11562011-11562199; species=equCab
tagatggggaagaaagaacacagaagattgtgggaagttttcatggttcatgcctgga-agattgtagctactgctgattgcattcttctcaacagatgaggtcaggtgaccacaactagctgcaagggaggctggtaaatgtagtctaaggttgagcccagaggaaggaggaaatggtttcagtgtg
>gene=chr20_11562011-11562199; species=gorGor
taaatgggaaagacagagcacagaggattgtgggaggtttccatgctccaggccaagaagtactgcagttactgctggtcacatctctttcaccagatgcaatcacgtgactgcaactgactgcaggagaggctgggaaatgtagtctaaggttgagtccagaggaaagaggaaatggttttggggag
>gene=chr20_11562011-11562199; species=panTro
TAAATgggaaagacagagcacagaggattgtgggaggtttccatggtccaggccaagaagtactgcagttactgctggtcacatctctttcaccagatgcaatcacgtgactgcaactgactgcaagagaggctgggaaatgtagtctaaggttgagtccagaggaaagaggaaatcgttttggggag
>gene=chr20_11562011-11562199; species=papHam
Taaatgggaaagagagaacacagaggattgtgggagttttccatagtccaggccaggaagtactgcaattactgctgatcacatctctttcaccagatgcaatcacgtgactgcaactgactggaagagaggttgggaaatgtagtctaaggctgagtccagaggaaagaggaaatggtttgggagag
>gene=chr20_11562011-11562199; species=ponAbe
taaatgggaaagacagaacacagacgattgtgggaggtttccatggtccaggccaagaagtactgcagttactgctggtcacatctctttcaccagatgccatcacatgactgcaactgactgcaagagaggctgggaaatgtagtctaaggttgagtccagaggaaagaggacgttgttttgggaag
>gene=chr20_11562011-11562199; species=rheMac
TAAATgggaaagagagaacacagaggattgtgggagttttccacagtccaggccaggaagtactgcaattactgctgatcacatctctttcaccagatgcaatcatgtgactgcaactgactggaagagaggttgggaaatgtagtctaaggctgagtccagaggaaagaggaaatggttttagggag
>gene=chr20_11992948-11993238; species=hg19
ggattgagatgcaaatcaattatgtgcaattgtgattgcaagaagtacctacagggaagtaaggtgctgagaccagaaagggaaggagaccaacagtgtgttaatgacaggctacaccagggggagacaaggctcaattccattgggaacctttagggggcagtgtagaacacacttcagaattgtccctcggaagtggtgagaagctggggtatttatttattaactctcattcctccttagccgaagcctgcttcttgaggtatgaactcaccagcatttcagccctg
>gene=chr20_11992948-11993238; species=bosTau
--------------------------------------------------------------------------------------------------------tgaaagattaCGCCCAgggcaatagtacctcaataccactgggggcctcta-ggggcagtgtagaacccagccaagagttgtccTGACTACACCGCCTGAAGCAGGGG-----ACCCACCAGTTCCCTCCCCTCATCGGCTGAAGCCAGCTTCGGTTGAAATTGACTCCCCAGCTCTTGACCCCTG
>gene=chr20_11992948-11993238; species=calJac
ggattgagatgcaaatcaattatgtgcaacagtgattgcaggcggtacctctagaggagtaaggtactgagaccggaaagggaaggagaccaacagtgtgttaataacagcctacaccaggggtgaacaaggatcaattccactggggacctttagggggcagtgtaaaacacacttcagagttgtcccttggaagcggtgagaagctggggtatttatctgttaactcttactcctccttagctgaagcctgcttcttgaggtataaactca-cagcattccagccctg
>gene=chr20_11992948-11993238; species=canFam
ggattggagtgcaagtcaattatgtcg-ggtattattgtaggatgtacctaaagggcagtgaagggttgagacaaggaaaggaagaaagcccaggatgtgttaatgacaaactccaccttgagcaactatggctctgtaccacgggggacctctagggggcagtgtagaatac--ttcagcgttgtcccacctgagtggtgagaagctggggtagttattcaccgattcccattcttcatctgctgaggccagtttctggaggtattaactttgtagcacttcagccctg
>gene=chr20_11992948-11993238; species=equCab
cgagtag----------gattatgtgg-attgtgattgcaggaattacctacaggagagtgaagagttgggacggggaagagcaagaagcctagcatgtgttaatgacaggttacaccgtggg--accatggctcaataccactgggggcctctagggggcggtgtagaacaca-ttcagagttgt-cgaactaaatggtgagaagctgggggagttacccacccactccca------aatggctgaggcca-tttctggaggaattaactctccagcacttcagccctg
>gene=chr20_11992948-11993238; species=gorGor
ggattgagatgcaaatcaattatgtgcaattgtgattgcaagaagtacctacagggaagtaaggtgctgagaccagaaagggaaggagaccaacagtgtgttaatgacaggctacaccagggggagacaaggctcaattccattggggacctttagggggcagtgtagaacacacttcagagttgtccctcggaagtggtgagaagctgggg----tatttattaactctcattcctccttagccgaagcctgcttcttgaggtatgaactcaccagaatttcagccctg
>gene=chr20_11992948-11993238; species=panTro
ggattgagatgcaaatcaattatgtgcaattgtgattgcaagaagtacctacagggaagtaaggtgctgagaccagaaggggaaggagaccaacagtgtgttaatgacaggctacaccagggggagacaaggctcaattccattgggaacctttagggggcagtgtagaacacacttcagagttgtcccttggaagtggtgagaagctggggtatttatttattaactctcattcctccttagccgaagcctgcttcttgaggtatgaactcaccagcatttcagccctg
>gene=chr20_11992948-11993238; species=papHam
ggattgagatgcaaatcaattatgtgcaattgtgatggcaagaagtacctataggggagtaaggtgctgagatcagaaagggaaggagaacaacagtgtgttaatgacaggctacaccaggggccgacaaggctcagttccattggggacctttagggggcggtgtagaacacacttcagagttgtccctcggaagtggtgagaagctggggtatttatctattaactctcattcctccttagccgaagcctgcttcttgaggtatgaaatcaccagcattttagcctcg
>gene=chr20_11992948-11993238; species=ponAbe
ggattgagatgcaaatgaattatgtgcaattgtgattgcaggaagtacctatagggaagtaaggtgctgagaccagaaagggaaggagaccaacagtgtgttaatgacaggctacaccagggggagacaaggctcaattccattggggacctttagggggcagtgtagaacacacttcagagttgtccctcggaagtggtgagaagctggggtatttatttattaactctcattcctccttagccgaaacctgcttcttgaggtatgaactcaccagcatttcagccctg
>gene=chr20_11992948-11993238; species=rheMac
ggattgagatgcaaatcaattatgtgcaattgtgattgcaagaagtacctataggggagtaaggtgctgagatcagaaagggaaggagaacaacagtgtgttaatgacaggctacaccaggggctgacaaggctcagttccattggggacctttagggggcggtgtagaacacacttgagagttgtccctcagaagtggtgagcagctgggctatttatctattaactctcattcctccttagctgaagcctgcttcttgaggtatgaactcaccagcatttcagccccg
>gene=chr20_12575538-12575663; species=hg19
agacatggaataagcagtaacactttaccctcatttcattggtcagatcatgtggcctcagcaactgcaagggagcttgggaaatgtagtttaactgtatgtccagaaTGTGATGAAAGAATTTT
>gene=chr20_12575538-12575663; species=bosTau
caactc----------ctatcactttaaccctggccccttgttcagatcacatgacctcaccagctgcaagggagtttgggaaatgtagtttagctgtgt---------ATGATGAAGGAATTTT
>gene=chr20_12575538-12575663; species=calJac
agacatggaataagcaataacactttaccctcatttcattggtcaaatcacatggcctcagcaactgcaagggagcttgggaaatgtagtttaactgtgtgcccagaaTGTGATGAAAGAAGTTT
>gene=chr20_12575538-12575663; species=canFam
----------------------------------------------------------------------------------------------------------------ATGAAAGAATTTG
>gene=chr20_12575538-12575663; species=equCab
aggtac----------atatcacttttaccttcattccttggtgagatcacaggacctcaccaattgcaagggacactgagaaatgtggtttagttgtgtacccagagTATGGTGAAATAATTTT
>gene=chr20_12575538-12575663; species=gorGor
----------------gtaacactttaccctcatttcattggtcagatcatgtggcctcagcaactgcaagggagcttgggaaatgtagtttaactgtatgtccagaaTGTGATGAAAGAATTTT
>gene=chr20_12575538-12575663; species=panTro
agacatggaataagcagtaacactttaccctcatttcattggtcagatcatgtggcctcagcaactgcaagggagcttgggaaatgtagtttaactttatgtccggaaTGTGATGAAAGAATTTT
>gene=chr20_12575538-12575663; species=papHam
agacatgaaataagcaataacactttaccttcatttcattggtcagatcatgtggcctcagcaactgcaagggagcttggaaaatgtagtttatctgtgtgcccagaaTGTGATGAAAGAATTTT
>gene=chr20_12575538-12575663; species=ponAbe
agacatggaataaacaataacactttaccctcatttcattggtcagatcatgtggcctcagcaaccgcaagggagcttgggaaatgtagtttaactgtgtgcccagaaTGTGATGAAAGAATTTT
>gene=chr20_12575538-12575663; species=rheMac
agacatgaaataagcaataacactttaccctcatttcattggtcagatcatgtggcctcagcaactgcaagggagcttggaaaatgtagtttatctgtgtgcccagaaTGTGATGAAAGAATTTT
>gene=chr20_13246705-13246807; species=hg19
ctcctttgcagcagttctgtccagaaccttccacttactcctcatggggcagaattgtgtcatatggtcgcactcagatgaagtggatgctgggaaatgtag
>gene=chr20_13246705-13246807; species=bosTau
cttctgtctaagagtcgtatcagggaccttctacttacatctcattgggtagaaccgtgtcacatggtcatcccttcctgcagtaggtgctgggaaatgaag
>gene=chr20_13246705-13246807; species=calJac
ctccttttcaggagttctgtccagaactttccacttactcctcactgggcagaagtgtgtcacatggtcatacccagatgcagtggatgctgggaaatgtag
>gene=chr20_13246705-13246807; species=canFam
ctcccactcatcaggttcatctgtcaccttccacttctatctcattgggtggaactgcatcacatggtcacttcgagcttcagtggatgctgggaagtgtag
>gene=chr20_13246705-13246807; species=equCab
ctcttgttcaacagtctcatctatcaccttccacttatatctcattgggcagaactgtgtcacgtggtcatccttagcagcagtggatgctgggaaatgtag
>gene=chr20_13246705-13246807; species=gorGor
ctccttttcagcagttctgtccagaaccttccac-tactcctcatggggcagaattgtgtcatatggtcacactcagatgaagtggatgctgggaaatgtag
>gene=chr20_13246705-13246807; species=panTro
ctccttttcagcagttctgtccagaaccttccactcactcctcatggagcagaattgtgtcatatggtcacactcagatgaagtggatgctgggaaatgtag
>gene=chr20_13246705-13246807; species=papHam
ctccttttcagcagttctgtccagaaccttccacttactcctcttggggcagaattgtgtcatatggtcacatccagatgcagtgcatgctgggaaatgtag
>gene=chr20_13246705-13246807; species=ponAbe
ctccttttcagcagttctgtccagaaccttccacttactcctcatggggcagaattatgtcatatggtcacacccagatgcagtggatgctgggaaatgtag
>gene=chr20_13246705-13246807; species=rheMac
ctccttttcagcagttctgtccagaaccttccacttattcctcttggggcagaattgtgtcatatggtcacatccagatgcagtgcatgctgggaaatgtag
>gene=chr20_13765479-13765651; species=hg19
AAGCCCTTCATCTCGAGCTCTTCAACTCCAGTCCATCCCCACTCACCGTCCGCAGTCCTACCAAGCCTCACGTGGGGCTCACACCCACAATCCTCCGCGTGACGCTCCGCCGTAATGGCAAGCGAACTAGGCCAAACTACTTGCACGTTCCCTCGAGAAGATCTTTGGAGTA
>gene=chr20_13765479-13765651; species=bosTau
-----------------CTCTCC------AGCCCGACTCCACTCACCGATCCGAATCCCTCACGGCGTCACATGGGGCCCACACCCACAATCCTCTGCGAGACACACCGCCGTGAAGGCACGCGAACTGGGCCAAACTTCCTCCGCTTTCCCTCGCGAAGTGCTCCGGCGTC
>gene=chr20_13765479-13765651; species=calJac
AAGCACTTCAATTCGAGCTCTTCAACTCGAGCCCATCCCCACTCACCGTCCCGAGTCCTTTCAAGCTTCACGTGGGACTCGCACCCACAATCCTCCGCAGGACGCTCTGCCGTAATGGCAAGCGAACTAGGCCAAACTACTTGCACGTTTCCTCGCGAACATCTTTGTAGAA
>gene=chr20_13765479-13765651; species=canFam
----------CGCGCAGCCCTTC------AACCCGACTCCGCTCACCTC--GGAACTCCGCCCGGCCTCACGTGCGACCCGAACCCACAGTCCTCCGGGTGACGCTCCGCCGGAATGGCAAGAGAACTGGGACAAACTACTTCCCCTTTCCCTCACTGTGCTCTCCAGCGCA
>gene=chr20_13765479-13765651; species=equCab
----------GCTACGGCCCTTC------AACCCAACCCCACTCACCTCGAGGAGCCCCTCAGAGCCTCACATGGGACCCATACCCACAATCCTCCGCGTGTCGCTCCGCCGTAATGGCACGCGAACTGGGCCAAACTACTTCTCTTTTCCCTC---GCGAAATCTGGAGTA
>gene=chr20_13765479-13765651; species=gorGor
GAGCCCTTCATCTCGAGCTCTTCAACTCGAGTCCATCCCCACTCACCGTCCGGAGTCCTACCAAGCCTCACGCGGGGCTCACACCCACAATCCTCCGCGTGACGCTCCGCCGTAATGGCAAGCGAACTAGGCCAAACTACTTGCACGTTCCCTCGAGAAGATCTTTGGAGTA
>gene=chr20_13765479-13765651; species=panTro
GAGCCCTTCATCTCGAGCTCTTCAACTCGAGTCCATCCCCACTTACCGTCCGGAGCCCTACCAAGCCTCACGTGGGGCTCACACCCACAATCCTCCGCGTGACGCTCCGCCGTAATGGCAAGCGAACTAGGCCAAACTACTTGCACGTTCCCTCGAGAAGATCTTTGGAGTA
>gene=chr20_13765479-13765651; species=papHam
-----------CTCAAGCTCTTCAACTCGAGCTCATCCCCACTTACCGTCGGGAGTCCTCCCGAGCCTCACATGGGGCTCACACCCACAATCCTCCGCGTGGCGCTCTGCCGTAACGGCAAGCGAAGTAGGCCAAACTACTTGCACGCTCTCTC--TGTGCTCTTCGGAGTA
>gene=chr20_13765479-13765651; species=ponAbe
GAGCCCTTCAACTCGAGCTCTTCAACCCCAGTCCATCCACACTCACCGTCCGGAGTCCTCCCAAGCCTCACGTGGGCCTCACACCCACAATCCTCCGCGTGACGCTCCGCCGTAATGGCAAGCGAACTAGGCCAAACTACTTGCACGTTCCCTCGCGAAGATCTTTGGAGTA
>gene=chr20_13765479-13765651; species=rheMac
-----------CTCAAGCTCTTCAACTCGAGCTTATGCCCACTTACCGTCGGGAGTCCTGCCGAGCCTCACATGGGGATCACACCCACAATCCTCCGCGTGGCGCTCTGCCGTAACGGCAAGCGAAGTAGGCCAAACTACTTGCACGATCCCTC--TGTGATCTTCGGAGTA
>gene=chr20_17506403-17506564; species=hg19
cccttgatgcttggcaagcacaggactgcctagaagggagactacattttccagcattccttgcagccaggtgtggccatgtgactaagtcctgaccaatgggatggaagcataagtctgcatggcagcttccagatacctttagttaagtaatggtgtat
>gene=chr20_17506403-17506564; species=bosTau
AGC--CATGTTTGGAAGCcacagggctgcctagaataaagactacatttcccagccttctttgcagctcagtgtggccatgtgactcaatcctgaccaatgggaagcaagcat--gcct--gtggccacttgaagatatctttgg-taagagatggtgcag
>gene=chr20_17506403-17506564; species=calJac
cccttgatgtttggcaagtgcaagattgcctagaagagagactacattttccagcattccttgcagccaggtgtggccatgtgactaagtcctgaccaatgggatggaagcataagtctccgtggcagcattcaggtacctttag-taagcagtggtgtct
>gene=chr20_17506403-17506564; species=canFam
cccttgatgtttggagggcac-aggctgcccagagggaagactacatttcccagccttccttgcagccaggtgtgaccatgtaactaagtcctgaccagtgggatgtaaacctaagtct--gtggcagcctccaaatatctttgg-taagatatgatgtgg
>gene=chr20_17506403-17506564; species=equCab
cccttgatgtttggctggcatagggttgcctggaggagaaactacatttcccagccttccttgcaggtaggtgtagccatgttactacatcctgaccaatgggatgtaagcataagtct--gtggtggcttccagatagcttaag-taaaacatggtgtag
>gene=chr20_17506403-17506564; species=gorGor
cccttgatgcttggcaagcacaggactgcctagaagggagactatattttccagcattccttgcagccaggtgtggccatgtgactaagtcctgaccaatgggatagaagcataagtctgcatggcagctttcagatacctttag-taagtaatggtgtat
>gene=chr20_17506403-17506564; species=panTro
cccttgatgcttggcaagcacaggactgcctagaagggagactacattttccagcattccttgcagccaggtgtggccatgtgactaagtcctgaccaatgggatggaagcataagtctgcatggcagcttccagatacctttagttaagtaatggtgtat
>gene=chr20_17506403-17506564; species=papHam
cccttgatgtttggcaagcacaggactgcctagaagggagactacattttccagcattccttgcagccaggtgtggccatgtgacaaagtcctgaccaatgggatggaagcctaagtctgcatggcagctttcagatacctttag-taagcaacggtgtat
>gene=chr20_17506403-17506564; species=ponAbe
cccttgatgcttggcaagcacaggactgcctagaagggagactacattttccagcattccttgcagccaggtgtggccatgtgactaagtcctgaccaatgggatggaagcataagtctgcatggcagctttcagatacctttag-taagtaatggtgtat
>gene=chr20_17506403-17506564; species=rheMac
cccttgatgtctggcaagcacaggactgcctagaagggagactacattttccagcattccttgcagccaggtgtggccatgtgacaaagtcctgaccaatgggatggaagcctaagtctgcatggcagctttcagatacctttag-taagcaatggtgtat
>gene=chr20_17517567-17517857; species=hg19
tgttgaagtcctaactccctcaaaatgtggctgccttcagagatggggcctgtaaagaggtaattgaggctgttagggtggacccgtctgtggtgctttgttctggaagccctagcaaacgaatacaCTGCTCTAACACTCTGACTCTGCACCTTTTACCATCCGTCCTTTACCCAGAACATGCAAATGTCTGCCACAAGAGGGCCACCCTATACTAAAATTGAATGCCCTGCCACATGGTCCCACCAGGGTGCAGCTTGAAGCCTTTCCACCAAACTGGACCAACTCAA
>gene=chr20_17517567-17517857; species=bosTau
tgttgaagtcctcaccccctcagaatgtgactgtatttggaaacagggcctttgaagaggtaaatgaggtcatgtgggtgggcccgtctgcgggactttgtaatggcagccctGATCGTCTAAG--GCTGCGGGAGCATTCTGATTCTATACCTTTGATAGTCTA-TCCTTTCCCAGGACATAGAGATGTGTGCCACAAGAGGGCCACGCTGCCCTGAGAGTGGACA-CCTGCCTCCTGACCCCTAGGGGATGCAGCTTGAAGCCGTGCCACCAAACTGGAACAA-----
>gene=chr20_17517567-17517857; species=calJac
cgttgaagtcctaactccctcaaaaggtggctgcctttggaaattgggcctgtaaagaggtaattgaggccgttagagtggactcCTCTACGGTACTTTTT----------CTGGCAAACAAATACACTGTTCTAACAC--------------------------TCCTTTTCCCAGAACATACAAATGTCTGCCACAAGAGGGCAACCCTGCACTAAAATTGAATGCCCTGCCACGTGGTCCCAGCAGGGTGCAGCTTGAAGCCCTTCCACCAAACTGGATCAACTCAA
>gene=chr20_17517567-17517857; species=canFam
cgtttgaatttcaac---tttggaatgaaactatatttggagataggg-ctttaaagaggtaaatgaggtcatatgagtgggcct-tctatgttactttgttatggcagccccagcaaactgat--aaggctctaaca---------CTCTCCTTTTATAGGACATACTTTCCCCAGGATATACAAATGTCTGCCACAAGAGGGCCATGCTGCCCTAAGAGTGAACACTCTGCTCCCCAGCCCCCAGGTGATGCAGATTGAGGCCTTTCCACAAAACTGGATAGACCAAA
>gene=chr20_17517567-17517857; species=equCab
----------------------gactgtgactgtgtttggagacaggc-ctttaaagaggtaaatgaggtcatctgggtgggccc-tctgtggtgctttgttatggcagccctagcagactaac--aCTGCTCTAACA---------TGCACCTCTTATAGTCCATCCTTTTCCCAGGACATACAAAAGTCTGCCACAAGAGGGCCACGCTGCCCTAAGAGTGAGCG-GCTGCCTCCTGGCCCCCAGG-GATGCCGATTGAAGCCCTTCC-CTAAACGGGACCGACTCAA
>gene=chr20_17517567-17517857; species=gorGor
--------------------------------------------------------------------------------------------------------------------------------------------------------------------------------------------------------------------------------------------------------------------------------------------------
>gene=chr20_17517567-17517857; species=panTro
tgttgaagtcctaactccctcaaaatgtggctgccttcagagatggggcctgtaaagaggtaattgaggctgttagggtggacccgtctgtggtgctttgttctggaagccctagcaaacgaatacaCTGCTCTAACACTCTGACTCTGCACCTTTTACCATCCGTCCTTTTCCCAGAACATGCAAATGTCTGCCACAAGAGGGCCACCCTATACTAAAATTGAATGCCCTGCCACATGGTCCCACCAGGGTGCAGCTTGAAGCCTTTCCACCAAACTGGACCAACTCAA
>gene=chr20_17517567-17517857; species=papHam
tgttgaagtcctaactccctcaaagtgtggctgccttcagagatggggcctgtaaagaggtaattgaggccgttagggtggacccatctgtggtgctttgttctggaagccctagcaaacgaatataCTGCTCTAACA--CTGA--CTGCACCTTTTACCATCC-TCCTTTTCCCAGAATATGCAAATGTCTGCCACAAGAGGGCCACCCCGCGCTAAAATTGAATGCCCTGCCACATGGTCCCTCCAGGATGCAGTTTGAAGCCTTTCAACCAAACTGGACCAACTCAA
>gene=chr20_17517567-17517857; species=ponAbe
tgttgaagtcctaactccctcaaaatgtggctgccttcagagatggggcctgtaaagaggtaattgaggctgttagggtggacccgtctgtggtgctttgttctggaagccctagcaaacgaatacaCTGCTCTAACCCTCTGACTCTGCACCTTTTACCATCCGTCCTTTTCCCAGAACATGCAAATGTCTGCCACAAGAGGGCCACCCTGTACTAAAATTGAATGCTCTGCCACATGGTCCCACCAGGGTGCAGCTTGAAGCCTTTCCACCAAACTGGACCAACTCAA
>gene=chr20_17517567-17517857; species=rheMac
tgttgaagtcctaactccctcaaagtgtggctgccttcagagatggcgcctgtaaagaggtaattgaggccgttagggtggacccatctgtggtgctttgttctggaagccctagcaaacgaatataCTGCTCTAACA--CTGA--CTGCACCTTTTACCATCCCTCCTTTTCCCAGAATATGCAAATGTCTGCCACAAGAGGGCCACCCCGCGCTAAAATTGAATGCCCTGCCACATGGTCCCTCCAGGGTGCAGTTTGAAGCCTTTCCACCAAACTGGACCAACTCAA
>gene=chr20_17742374-17742520; species=hg19
gaaaatggggaaagatagTGGAGAAGACCCTTTCTTAACCACCTCACTCCCATTCACATTCTAGTGGTGGGAGCGGGTCACATGGCCATGCAGGGTGCAAGGTGTGATGGGAAATGTAGTTCCTGGTGCACAACTGCTTCCCAGCC
>gene=chr20_17742374-17742520; species=bosTau
--------------------------------------------------------------------------------------------------------------------------------------------------
>gene=chr20_17742374-17742520; species=calJac
gaaaaagggaaagg--agtggagaagaccctttcttaatcacctcatgcccattcacattccattggtgggaactggtcacatgtccctgccaggtacaaggggtgatgggaaatgtag-tcCTGGTACACAACTGCTTCCCAGCC
>gene=chr20_17742374-17742520; species=canFam
aaagatgggaaaaaataatggggaaaactacttcttaaccacctcacatctattcacattccattggtgggaactggtcacatgatccttcagactataaactattttgagaaatgtagtttctggtggataactgcttctcagcc
>gene=chr20_17742374-17742520; species=equCab
gaagatgaggaaagataATGGGGAAGACCATTTCCTAACcacatcacttctgttcacattccattggtgagaactgaccacatgacctttcaggatgcaagggatggtgggaaatgtagttcctggtggacgacttcttcccagcc
>gene=chr20_17742374-17742520; species=gorGor
gaaaatggggaaagatagTGGAGAAGACCCTTTCTTAACcacctcactcccattcacattctagtggtgggagcgggtcacatggccatgcagggtgcaaggggtgatgggaaatgtagtTCCTGGTGCACAACTGCTTCCCAGCC
>gene=chr20_17742374-17742520; species=panTro
gaaaatggggaaagatagtggagaagaccctttcttaaccacctcactcccattcacattctagcggtgggagcgggtcacatggccatgcagggtgcaaggtgtgatgggaaatgtagtTCCTGGTGCACAACTGCTTCCCAGCC
>gene=chr20_17742374-17742520; species=papHam
gaaaatggggaaagaTAATGGAGAAGACCCTTTCTTAACCacctcactcccattcacattctgttggtgggagctggtcacatggccctgcaaggtgcaaggggtgatgggaaatgtagtTCATGGTGCACAACTGCTTCCCAGCC
>gene=chr20_17742374-17742520; species=ponAbe
gaaaatggggaaagacagTGGAGAAGACCCTTTCTTAACcacctcactcccattcacattctattggtgggagctggtcacatggccatgcagggtgcaaggggtgatgggaaatgtagtTCCTGGTGCACAATTGCTTCCCAGCC
>gene=chr20_17742374-17742520; species=rheMac
gaaaatggggaaagataatggagaagaccctttcttaaccacctcactcccattcacattctattggtgggagctggtcacatggccctgcaaggtgcaaggggtgatgggaaatgtagtTCATGGTGCACAACTGCTTCCCAGCC
>gene=chr20_17834995-17835201; species=hg19
aaagggctggagagagaatattcctggcttctctcttctaccaagctcaatctcctgccactgcttcccattgactgaacttgtcaggaagccagggtgcaggggagcctgggaaatgtagtccacagaggtcagggccgtgcaacacagcacagcagagaaggatgagggatggatctgaggacaaacaggAAAGTGACAGTCTC
>gene=chr20_17834995-17835201; species=bosTau
agagcgctggaggtaccc---cgccgggtttctctcccccttcggt-ctgtctcccttccccgcttcccattggctaaacctacggggatgcccgcgtgcaagggaccctgggaaatgtagtccacgg-ggtcgggc-caggcagtactgcaaagcaggagaggGCGGGG-GTGGACCCGATGGC-TGTAG--------------C
>gene=chr20_17834995-17835201; species=calJac
aaagggct----agagaattatccc--cttctctcttctaccaagctcagtctcctgccagtgcctccagttgaccgaacttaccagaaagccagggtgcaggggagccttggaaatgcagtccacagaggtctgggcccagcaacacagcacagcagggaagggtgagggatggatctgaggacaagcaggaaagtgacaggcCC
>gene=chr20_17834995-17835201; species=canFam
agaggac--cggggagcctttccctggcttctcccttctccc-aaa-cagattctcaccagggcctcccattggctgaaccta-caggaagccagagtgcaggggagcctgggaaatgtagtccatag-ggccaggcacctgccacacagcagagcaggaaaggatgaggcatggatAGGACCGCCTGCAGGAAAATGACAGGCTC
>gene=chr20_17834995-17835201; species=equCab
agagggctggagggagccccaccctggcttctcccttctccctggt-ctacctctggccagtgcct-ccattagctgaaccaa-caggaagtcagagtgcaagggagcctgggaagtgtagtccacag-gggtcaggggctgcaaca---cacagcaggacaggg-aaggtgcggaatggaccacaggtaggaaaaaggcaggcTC
>gene=chr20_17834995-17835201; species=gorGor
aaagggctggagagagaatattcctggcttctctcttctaccaagctcaatctcctgccactgcttcccattgactgaacttgtcaggaagccagggtgcaggggagcctgggaaatgtagtccacagaggtcagggccatgcaacacagcacagcagagaaggatgagggatggatctgaggacaaacaggAAAGTGAGAGTCTC
>gene=chr20_17834995-17835201; species=panTro
aaagggctggagagagaatattcctggcttctctcttctaccaagctcaatctcctgccactgcttcccattgactgaacttgtcaggaagccagggtgcaggggagcctgggaaatgtagtccacagaggtcagggccatgcaacacagcacagcagagaaggatgagggatggatctgaggacaaacaggAAAGTGACAGTCTC
>gene=chr20_17834995-17835201; species=papHam
aaaaagctggagagagaattatcctggcttctctcttctaccaagctcaatcccctgccagtgcttcccattgactgaacttgtcaggaagccagggtgcaggggagcctgggaaatgtagtccacagaggtcagggccatgcaacacagcacaacagagaaggatgagggatggatctgtgaacaaacaggaaagtgacaggcTC
>gene=chr20_17834995-17835201; species=ponAbe
aaagggctggagagagaattatcctggcttctctcttctaccaagctcaatctcctgccactgcttcccattgactgaacttgtcaggaagtcagggtgcaggggagcctgggaaatgtagtccacagaggtcagggccatgcaacacagcacagcagagaaggatgagggatggatctgaggacaaacaggAAAGTGACAGTCTC
>gene=chr20_17834995-17835201; species=rheMac
aaaaagctggagagagaattatcctggcttctctcttctaccaagctcaatcccctgccagtgcttcccattgactgaacttgtcaggaagccagggtgcaggggagcctgggaaatgtagtccacagaggtcagggccatgcaacacagcacaacagagaaggatgagggatggatctgcgaacaaacaggAAAGTGACAGGCTC
>gene=chr20_17949500-17949790; species=hg19
ACGTCACCAGATCTCGTGAGAGCAGAAGGGCGCGATTTGGAGGCTCCCGCGCTTCGGAGACGCCGGCCCTTCCGCTCGGAGAGGTACTCCCTGCCTCTAACTGGTGGCGCGTTGGCGGAGGCCGACGAAAGCCTCGGGTGGGGCGTGAGCGCCGCGGGGCATTCTGGACCTGCTTTGCCTTAGGCTGTGCCTAATTCGAAACCAAAGCGCGGGACGGATGAAAGTACGGGTCGCGAGAGGTTGTTCGCGCCTTGAGAGTTAAGCGAAGTGTGGTGGCTTCCAAGGTACCG
>gene=chr20_17949500-17949790; species=bosTau
ACGT-ACGAGATCTCGCGAGAGAGAAATGGCGCGATTTAGAGGCGCCCGGGCTCC-----CGCTGG-------------GGAGGGTTTCCCCATAGAACGCTGGAA---AATGCATGGGGGGCGACCAGGGATAGGGGCGGGGCATGAGCGCCGCAGTGCTTGCTGGGGCCGCCGTGCCT-GGGCGGGGCGTAGCCTGAGGGCAAAGCGCGGGACGGACGAAAGAACCGGTCCGCGGAGA-CGTTCGCGCGCT-GAAGCTA-GCGGAGGGGCACGGCTTCTGAGGTACCT
>gene=chr20_17949500-17949790; species=calJac
ACGTCACCAGATGTCGTGAGAACAGAAGGGCGCGATTTGGAGGCGCCCGCGCTTCGGAGACGCCGGCTCTTCCGCTCGGAGAGGGACTCCCTGCCGCTAGCTGGT--------------------------CCTC-GGTAGGGTGTGAGCGCCGCGGGGCATTCTGGACCTGCTTTGCCTTAGGCTGTGCCTGACTTGAAACCGAAGCGCGGGACGGGTGAAAGTACGGGACGCGAGAAGTTGCTCGCGCCTAG-GAGTTAAGCGAAGTGCGGTGGCTTCCGAGGTACCG
>gene=chr20_17949500-17949790; species=canFam
ACGTAAGAAGATCTCGTGAGAGAGTGAGGGCGCGATTTGGAGGAGCCCGCGCGAA-----CGCTCG------------GGGAGGGACTCCCCAAGGATCGCGGGAG---CGTCTCCAGTGGTGAGAAGAGGCCGGCAGTGGGGCGTGAGCGCCGCAGCGCATGCCGGGATCGCCGCCCCTTAGGCGGGGCCTAACTCGAGCTCGGAGCGCGGGACCGAGGAAAGTACGGGTCCCGGGAGGGTGCCGGCGCTCTGGAAGTCGCGTGAAGTGTGGTGGCTCTTGAGGTACCT
>gene=chr20_17949500-17949790; species=equCab
ACGT-ATAAGATCTCGCGAGAGCGAAAGGGCGCGATTTGAAAGTTCCCGCGCTTC-----CGCCCG------------GGGAGGGACTCCCCAAGGATCGCCA-------GTCTATGAAGGTGATCGGAAGCTAGGGGTGGGGCGTGAGCGCCGCAGTGCGTGCTGGGACCGCCG-TTCTGGGGCGGGGCCTAACTCGAGCCCAAAGCGCGGGACTAAGGAAAGTA-AGGTCCAGGGAGGGTGTTGTCGTTCTGGAAGTTAAGCGAAGCGTGGTGGCTTCTGAGGTACCT
>gene=chr20_17949500-17949790; species=gorGor
------------------------------------------------------------------------------------------------------------------------------------------------------------------------------------------------AATTCGAAACCAAAGCGCGGGACGGATGAAAGTACGGGTCGCGAGAGGTTGTTCGCGCCTTGAGAGTTAAGCGAAGTGTGGTGGCTTCCAAGGTACCG
>gene=chr20_17949500-17949790; species=panTro
ACGTTACCAAATCTCGCGAAAGCCAAAGGGCGCGATTTGAAGG-------------------------------------------------------------------------------------------------------------------------------------------------------------------------------------------------------------------------------------------------------
>gene=chr20_17949500-17949790; species=papHam
ACGTCACCAGATCTCGTGAGAGCAGAAGGGCGCGATTTAGAGGCTCCCGCGTTTCGGAGACGCCGGCCCTTCAGCTGGGAGAAGTACTCGCTGCCTCTAGCTGGTGGCGCGTCGGCGGAGGCCGAAGAGAGCCGCGGGTGGGGCGTGAGCGCCGCGAGGCATTCTGGACCTACTTTGCCTTAGGCTGTGCCTAATTCGAAACCAAAGCGCGGGACGGATGAAAGTACGGGTCGCGAGAGGTTGTTCACGGCTTGAGAGTTAAGCGAAGTGTGGTGGCTCCCAAGGTACCG
>gene=chr20_17949500-17949790; species=ponAbe
ACGTCACCAGATCTCGTGAGAGCAGCAGGGCGCGATTTGGAGGCTCCCGCGCTTCGGAGACGCCGGCCCTTCCGCTTGGAGAGGTACTCCTGGCCTCTAACTGT--GCGCGTCGGTGGAGGCCGACAAGAGCCTCGGGTGGGGCGTGAGCGCCGCGAGGCATTCTGGACCTGCTTTGCCTTAGGCTGTGCCTAATTCGAAACCAAAGCGCGGGACGGATGAAAGTACGGGTCGCGAGAGGTTGTTCGCGCCTTGAGAGTTAAGCGAAGTGTGGTGGCTTCCAAGGTACCG
>gene=chr20_17949500-17949790; species=rheMac
ACGTCACCAGATCTCGTGAGAGCAGAAGGGCGCGATTTAGAGGCTCCCGCGCTTCGGAGACGCCGGCCCTTCAGCTGGGAGAAGTACTCCCTGCCTCTAGCTGGTGGCGCGTCCGCGGAGGCCGAAGAGAGCCGCGGGTGGGGCGTGAGCGCCGCGAGGCATTCTGGACCTACTTTGCCTTACGCTGTGCCTAATTCGAAACCAAAGCGCGGGACGGATGAAAGTACGGGTCGCGAGAGGTTGTTCGCGCCTTCAGAGTTAAGCGAAGTGTGGTGGCTCCCAAGGTACCG
>gene=chr20_18268978-18269274; species=hg19
GTGTTTTATGCACGTGGTTAAGAAAAAAGAGGGAGAATTCAGGTGCCACAGTGGCCATTCTCCGGTGACCGGAGCGTGTTACTCAGAAACGGATCCGTCAGAGGCCAATGGGAGCTGCCGGCCTTCAGGGCGCGCCTGGTGGCGCCGAGCATCCTGGGAGGTGTGGTCCGGGCGCTGTGCCGAGGATTCGGGGTAGTGTAGTCCTGGCGCCCCGCTGGAGGAGCTCCCCAGCTGGTGGCTGGAGCGACCCCTTGTTCTTTGGTGGCGCTGGTGAGTGAGGCTCCCGCGGGACCCTT
>gene=chr20_18268978-18269274; species=bosTau
-----------------TGTAAAAGAGGGGGGGCAAATCCAGGTGCCACAGTGGCCATTCTCCCTTGG-----GCATGTTACCGAGAAACAGCTCCCTCAGAGGCCTCTGGGC----------------------------GCGCCGAGCATCCTGGGAGATGTAGTCCCGGCGCTGGGCCGAGGATTCTGGGTAGTGTAGTCCTGGTGTCTGGGTAGTGTAGTCCCCCAGCTGGTGGCTGGAGTGACCCCTTGATCCT------CGCTGGTGAGTGTGGCGCTCGTGGGGCTCTA
>gene=chr20_18268978-18269274; species=calJac
GTGTTTTATGCACGTGGTTAAGAAAAAAGAGGGAAAATTCAGGTGCCACGGTGGCTATTCTCCAGCGACCGT------TTACTCAGAAACGGATCCGTCGGAGGCCAATGGGAGCTGCCAGCCGGCAAGGCGCGCCTAGTGGCGCCGAGCATCCTGGGAGGTGTGGTCTGGGCGCGGTGCCGAGGATTCGGGGTAGTGTAGTCCCGGTGCCCCGTTGGAAGAGCTCCCCAGCTGGTGGCTGGAGCGACCCCTTGTTCTTCGGTGGCGCTGGTGAGTGAGGCTCCCGCAAGACCCTT
>gene=chr20_18268978-18269274; species=canFam
GTGTTTTGCGAACGTGGTTTTAAGAAACAATACCGGATCCAGGTGCCGCGGTGGTAGTTCTTTAGTGATCGGGGCACGTTACCTAGACACAGCTCCCTGGAAGGCCAATGGCTGTTGTGGGCGGTCAGGGCGCGTGTGGTTGCGTGGAGCATCCTGGGAGGGGTAGTCCCGGCGCCACGCCGAGGATGCTGGGTAGTGTAGTCCCGGCAACCTACAGAAGTAGGTCCCCAGCTGGTGGCTGGAGTGACCCCTTGTTCTTTGGTGGAGCTGGTGAGTGAGCCTCCTGCGGGACCCTT
>gene=chr20_18268978-18269274; species=equCab
ATGTTTTGAGAACATGGTTTTAAGAAAAAAGAGGAAATCTACGTGCCACCGTGGTCATTCA-CCGTGACCGGAGCACGTTACCCACACCCTGCTCCCTTGGAGGCCAGTAGGAACTGCAGGCCGTCAGCGCGCTTCTAGTTACGCCGAGCATCCTGGGAGGTGTGGTCGCGGCGCGGTGCCGAGGGTTCTGGGTAGAGTAGTCCTGGCTCCTCGCTGGAGTAGATGCCCAGCTGGTGGCTGGAGTGACCCCTTGTTCTTTGGTGGCGCTGGTGAGTGAGGCTCCCGCGGGACCCTT
>gene=chr20_18268978-18269274; species=gorGor
GTGTTTTATGCACGTGGTTAAGAAAAAAGAGGGAGAATTCAGGTGCCACAGTGGCCATTCTCTAGTGACCGGAGCGTGTTACTCAGAAACGGATCCGTCAGAGGCCATTGGGAGCTGCCGGCCTTCAGGGCGCGCCTAGTGGCGCCGAGCATCCTGGGAGGTGTGGTCCGGGCGCTGTGCCGAGGATTCGGGGTAGTGTAGTCCTGGCGCCCCGCTGGAGGAGCTCCCCAGCTGGTGGCTGGAGCGACCCCTTGTTCTTTGGTGGCGCTGGTGAGTGAGGCTCCCGCGGGACCCTT
>gene=chr20_18268978-18269274; species=panTro
GTGTTTTATACACGTGGTTAAGAAAAAAGAGGGAGAATTCAGGTGCCACAGTGGCCATTCTCCAGTGACCGGAGCGTGTTACTCAGAAACGGATCCGTCAGAGGCCAATGGGAGCTGCCGGCCTTCAGGGCGCGCCTGGTGGCGCCGAGCATCCTGGGAGGTGTGGTCCGGGCCCTGTGCCGAGGATTCGGGGTAGTGTAGTCCTGGCGCCCCGCTGGAGGAGCTCCCCAGCTGGTGGCTGGAGCGACCCCTTGTTCTTTGGTGGCGCTGGTGAGTGAGGCTCCCGCGGGACCCTT
>gene=chr20_18268978-18269274; species=papHam
GTGTTTTATGCACGTGGTTAAGAAAAAAGAGGGAGAATTCAGGTGCCACAGCGGCCATTCTCCAGTGACCGGAGCGTGTTACTCAGAAACGGATCCATCAGAGGCCAATGGGAGCTGCCGGCCGTCAGGGCGCGCCTGGTGGCGCCGAGCATCCTGGGAGGTGTGGTCCGGGCGCGGTGCCGAGGATTCGGGGTAGTGTAGTCCTGGCGCCCCGCTGGAGGAGCTCCCCAGCTGGTGGCTGGAGCGACCCCTTGTTCTTTGGTGGCGCTGGTGAGTGAGGCTCCCGCGGGACCCTT
>gene=chr20_18268978-18269274; species=ponAbe
GTGTTTTATGCACGTGGTTAAGAAAAAAGAGGGAGAATTCAGGTGCCACAGTGGCCATTCTCCAGTGACCGGAGCGTGTTCCTCAGAAACGGATCCGTCAGAGACCAATGGCCGCTGCCGGCCTTCAGGGCGGGCCTGGTGGCGCCGAGCATCCTGGGAGGTGTGGTCCGGGCGCGGTGCCGAGGATTCGGGGTAGTGTAGTCCTGGCGCCCCGCTGGAGGAGCTCCCCAGCTGGTGGCTGGAGCGAACCCTTGTTCTTTGGTGGCGCTGGTGAGTGAGGCTCCCGCGGGACCCTT
>gene=chr20_18268978-18269274; species=rheMac
GTGTTTTATGCACGTGGTTAAGAAAAAAGAGGGAGAATTCAGGTGCCACAGCGGCCATTCTCCAGTGACCGGAGCGTATTACTCAGAAACGGATCCGTCAGAGGCCAATGGGAGCTGCCGGCCGTCAGGGCGCGCCTGGTGGCGCCGAGCATCCTGGGAGGTGTGGTCCGGGCGCGGTGCCGAGGATTCGGGGTAGTGTAGTCCTGGCGCCCCGCTGGAGGAGCTCCCCAGCTGGTGGCTGGAGCGACCCCTTGTTCTTTGGTGGCGCTGGTGAGTGAGGCTCCCGCGGGACCCTT
>gene=chr20_18477767-18477997; species=hg19
CCTCCGTTCCCGGGAACAATCACTGCCTTGCTAGGAGAAGCCATGAGTGCAGCGAGGCCAGAGTTCCCCAGCGCGGGTCCAGCGGAGCTGAGCCCAGCCTGCTCCCGCAGGGAGCCTGCGCCGCGGCATCCTGGGAGTTGTAGTTGCGGGGACCTGGGAGGCCGGGCTCTTTCCTCCTTGGCCTGCCTTCCGCTGGCTGCGTGGGGCAGCCAAGAACAAAGCCTGCGAGC
>gene=chr20_18477767-18477997; species=bosTau
CCCCCATTGCCCGGGATGATCACTGCCTTGCATGGAGCCGCCATGTGTGCAGCAGACCTATGGTGCTCAGG-GCCTGATCAACCG------------------------GGGAGCCTGCCCCGTGGCATTCTGGGAATTGTAGTTCCGGGGTGGAAAGCGCGTAT-TCCTGTGAGCTGTGG--TCCCC------TGCTCCACTGG--AAGCACGGGCAAATCTTGAGGGG
>gene=chr20_18477767-18477997; species=calJac
CCTCCGTTCCCAGGAACGACCACTGCCTTGCTAGGAGAAGCCATGAGTGCAGGGAGGCCAGAGTCACCCAGCGCAGGTCCAGCAGAGCTGAGCCCAGCCTGCACCCGCCGGGAGCCTGCGCCA-GGCATCCTGGGAATTGTAGTTCCGGAAACCCAGAGGCCTGGGCTCTGCTCTTCTTGGCCTGCCTTCAGCTGGCTGCGAGGGGCAGGAAAGAACGAAGCCTCTGAGC
>gene=chr20_18477767-18477997; species=canFam
CCTCCGTTCCCGGGAACAATAACTGCCTTGCTTGGGAGAGCCATGAGCGCAGAGGACCCAGCGTCGCCCAGCCCGAGTCT--CTGGTCCAGCGCCAGACGGCACACGCTCGGAGCC-GCACCGAGGCATTCTGGGAATTGTAGTTCCGGGGCGCCGGTGGGCCGG-CTCCTTGACCC---GCCGTCCT------TAGCTTACCAGGCCGCT-AAAGCAAACTTAACTATT
>gene=chr20_18477767-18477997; species=equCab
CCTCCGTTCCCGGGAACAATCACTGCCTTGCTAG---AAGCCATGAGTGCACACGTGCCAGTGTCCCTCAGCCCAAGTCCTGCAGTGCTAGTCCAAGACCGAAATCGCAGGAAGCCTGCACTGTGGCATTCTGGGAAGTGTAGTTCTAGGGCGCCAATAGGGCAA-TTCCTTTACTCTTGGCCTTCCT------TAGCCTA--GGGCAGCCAAAAACAAACCTTGCGAGT
>gene=chr20_18477767-18477997; species=gorGor
CCTCCGTTCCCGGGAACAATCACTGCCTTGCTAGGAGAAGCCATGAGTGCAGCGAGGCCAGAGTTCCCCAGCGCGGGTCCAGCGGAGCTGAGCCCAGCCTGCACCCGCAGGGAGCCTGCGCCGCGGCATCCTGGGAGTTGTAGTTGCGGGGACCGGGGAGGCCGGGCTCTTTCCTCCTTGGCCTGCCTTCCGCTGGCTGCGTGGGGCAGCCAAGAACAAAGCCTGCGAGC
>gene=chr20_18477767-18477997; species=panTro
CCTCCGTTCCCGGGAACAATCACTGCCTTGCTAGGAGAAGCCATGAGTGCAGCGACGCCAGAGTTCCCCAGCGCGGGTCCAGCGGAGCTGAGCCCAGCCTGCACCCGCAGGGAGCCTGCGCCGCGGCATCCTGGGAGTTGTAGTTGCGAGGACCGGGGAGGCCGGGCTCTTTCCTCCTTGGCCTGCCTTCCGCTGGCTGCGTGGGGCAGCCAAGAACAAAGCCTGTGAGC
>gene=chr20_18477767-18477997; species=papHam
CCTCCGTTCCCGGGAACAATCACTGCCTTGCTAGGAGAAGCCATGAGTACAGCGAGGCCAGAGTCCCCCAGCGCGGGACCAGCAGAGCTGAGTCCAGCCTGCACCGGCCGGGAGCCTGCGCCGCGGCATCCTGGGAGTTGTAGTTGCGGGGACCCGGGAGGCCGGGCTCTTTCCTCCTTGGCCTGCCTTCCGCTGCCTGCGTGGGGCAGCCAAGAACAGAGCCTGCGAGG
>gene=chr20_18477767-18477997; species=ponAbe
CCTCCGTTCCCGGGAACAATCACTGCCTTGCTAGGAGAAGCCATGAGTGCAGCGAGGCCAGAGTCCCCGAGCGCGGGTCCAGCGGAGCTGAACCCAGCCTGCACCCGCAGGGAGCCTGCGCCGCGGCATCCTGGGAGTTGTAGTTGCGGGGACTGGGGAGGCCGGGCTCTTTCCTCCTTGGCCTGCCTGCCGCTGGCAGCGTGGGGCAGCGAAGAACAAAGCCTGCGAGC
>gene=chr20_18477767-18477997; species=rheMac
CCTCCGTTCCCGGGAACAATCACTGCCTTGCTAGGAGAAGCCATGAGTGCAGCGAGGCCAGAGTCCCCCAGCGCGGGTCCAACAGAGCTGAGCCCAGCCTGCACCGGCCGGGAGCCTGCTCCGCGGCATCCTGGGAGTTGTAGTTGCGGGGACCCGGGAGGCCGGGCTCTTTCCTCCTTGGCCTGCCTTCCGCTGCCTGCGTGGGGCAGCCAAGAACAGAGCCTTCGAGG
>gene=chr20_18547845-18548135; species=hg19
ATTTTGCAAGTGAGAAGCTTCTCCTCTAAGTTGTCATTTAGTCCTCGTCACGTGGTAAAAAGTATCGCACGCCCACAGTTCTACACCCGAAAGTCCGGACACCTGAGCGACTTTCCGGGCCAGAGGCCCCAAGGTGCATCGGGGCAGAGCCGGAAGCGGACGCTGAAAACTGGCGGCTCCTTAATGGTTCCGGCGGCAGGGACCGCAGCGACGCCCTCACCGGAAGTCCCGCCTCTGCCGTGGGCCTGCGAGAATCGAGGCACTCGCTGGCGTACCCATGTATCGAAATG
>gene=chr20_18547845-18548135; species=bosTau
---------------------------AAGCTGTCATAGGGCCC-CGTCACATGGAAGGCAAGGTCTCGGGCCC--AGCCCCACACCTGA--GTTC-TTTCCGGGTGGGAGGTCC-GTACTACACGCCCCAGGATGCATCGGGGCAACGCCGGAAGCGGCTCCCA-----AGGCGGCTCTTCATTGGA---GGCGGC------GGCGGTGACGCGCAGACCGGAAGGCCCGCCTTCACCC-GAGACTCGGAGGAGTGTGGTCTACGC-GGCGGTGTCATGCGGCCGGCGC
>gene=chr20_18547845-18548135; species=calJac
ATTTTGCAAGTGAGAAGCTTCTCTTCAACGTTGTCATTTAGTCCTCGTCACGTGGTAAGAAGTGTCGCCCGCCCACAACTCTGCACCCGAAAGTCCGAACGCCTAAGGGACTTTTCGGACCAAAAGCCGGCAGATGCATCGGGGCAGAGCAGGAAGCAGACGCGGAACACGGGCGACTCCTTGATAGTTACGGCGGCAGCGACAGCAGCGACGCCCTCACCGGAAGTCCCGCCTCCACCGTGGGCCTGCGAGAATTGCGGCCCTCGCCGGCGTAGCCATGCCTCAAAACC
>gene=chr20_18547845-18548135; species=canFam
ATTTTCTACGCGAGAAGTTTG--CTCAACACTGTCATCTGGTCCCCGTCACGTGGTATGCGAGTCTTCCGAATC------CCACACCTTG--GTCCCGTCCCGGGCGCGACTTTCGGGACTACACGCCCCAGGATGCACCCGGGCGGAGCAGGAAGCGGCTCCGG-----AGTCGGCTCTCCATTgggggcggcggc---cgggg---------gccggccggAAGTCCCGCCCCCGCCCTGGACCTCCCTGGGCTGGCGTCTTCCGCAGCCGGGTGATGCGCGCGGACC
>gene=chr20_18547845-18548135; species=equCab
ATTTGC-AAGTGAGAAGTGTG--CTCAAAACTGTCATTTGGTCCCCATCACGTGGTATGCAAGGTCCCCAACCCCAAG-TCCACACTTCA--CTTCCATCCGCGGCGCGACTTTCAGGACTACACGCCCCAGGATGCATCGGGGCAGCGCAGGCTGCG---TGGG-----GGCCGATTCCCCATTGGCGGCGGCGGC---GGCGGCTGCGACGCGCCGACCGGAAGGCCCGCCGCCGCCCTGGGGCTCTGAGAATCGAGGCCTTTCCCGGCGGCGCCATGCGTCCGGAGC
>gene=chr20_18547845-18548135; species=gorGor
------------------------------------------------------------------GCACGCCTACAGTTCTACACCCGAAAGTCCGGACACCCGAGCGACTTTCC-GACCAGAGGCCCCAAGGTGCATCGGGGCAGAGCCGGAAGCGGACGCTGAAAACTGGCGGCTCCTTAATGGTTCCGGCGGCAGGGACCGCAGCGACGCCCTCACCGGAAGTCCCGCCTCCGCCGTGGGCCTGCGAGAATCGAAGCACTCGCTGGCGTACCCATGTATCGAAATG
>gene=chr20_18547845-18548135; species=panTro
ATTTTGCAAGTGAGAAGCTTCTCCTCTAAGTCGTCATTTAGTCCTCGTCACGTGGTAAAAAGTGTCGCACGCCCACAGTTCTACACCCGAAAGTCCGGACACCTGAGCGACTTTCCGGGCCAGAGGCCCCAAGGTGCATCGGGGCAGAGCCGGAAGCGGACGCTGAAAACTGGCGGCTCCTTAATGGTTCCGGCGGCAGGGACCGCAGCGACGCCCTCACCGGAAGTCCCGCCTCTGCCGTGGGCCTGCGAGAATCGAGGCACTCGCTGGCGTACCCATGTATCGAAATG
>gene=chr20_18547845-18548135; species=papHam
ATTTTGTAAGTGAGAAGCTTCTCCTCTAAGTTGTCATTTAGTCCTCGTCACGTGGTAAGAAGTATCGCACGCCCACAGCTCTGCACCCGAAAGTCCGGACACCGGAACAACTTTCCGAACCACAGGCCCCAAGATGCATCGGGGCAGAGCCGGAAGCGGACGCGGAAAACTGGCGGCTCCCTGATGGTTCCTGCGGCGGGGATGGCAGCGATTCCCTCACCGGAAGTCGAGCCTCAGCTGTGGGCCTGCGAGAATCGAGGCGCTCGCCGGCGTACCCATGTATAGAAGAG
>gene=chr20_18547845-18548135; species=ponAbe
ATTTTGCAAGTGAGAAGCTTCTCCTCTAAGTTGTCATTTAGTCCTCGTCACGTGGTAAAAAGTATCGCACGCCCACAGTTCTGCACCCGAAAGTCCGGACACCCGAGCGACTTTCCGGACCAGAGGCCCTGAAATGCATCAAGGCAGAGCCGGAAGCGGCCGCGGAAAACTGGCGGCTCCTTAATGGTTCCGGGGGCAGGGACGGCAGCGACGCCCTCACCGGAAGTCCCGCCTCCGCCGGGGGCCTGCGAGAATCGAGGCACTGGCCGGCGTACCCATGTATCGAAGTG
>gene=chr20_18547845-18548135; species=rheMac
ATTTTGTAAGTGAGAAGCTTCTCCTCTAAGTTGTCATTTAGTCCTCGTCACGTGGTAAGAAGTATCGCACGCCCACAGCTCTGCATCCGAAAGTCCGGACACCGGAACAACTTTCCGAACCACAGGCCCCAAGATGCATCGGGGCAGAGCCGGAAGCGGACGCGGAAAACTGGCGGCTCCCTGATGGTTCCGGCGGCAGGGATGGCAGCGATTCCCTCACCGGAAGTCGAGCCTCCGCCGTGGGCCTGCGAGAATCGAGGCACTCGCCGGCGTACCCATGTATAAAAGAG
>gene=chr20_18568476-18568766; species=hg19
CGGTTGGGCAGCAGGTGGGCGTGGCAGGCATAGGCGGAGTCAATCTATGAGTGGGTGGGCCTATCGCCAGGCCGAGAGTGGGCGTGGCCGACGTGGGGTGGGTAGCAGCCGACCGAGTCGGACCGGCCAGTTGGGCGCGCTTCCGGGTGTCACCTCCAGAGGGCGCCGGCTGCGGAGCCGCCCTCAGAGTCGCGAGGCCGGACGCAGCGCGGCGCCGCCCCACTCGCCCCAGCCGCCGCCATGAAGGCCGTGGTGCAGCGCGTCACCCGGGCCAGCGTCACAGGTCAGTC
>gene=chr20_18568476-18568766; species=bosTau
---------------------------------------------------------------------------------------------------------------------------------------------------------------------------GCCGCGCCGCCCGCGGGTCCCCGAGGCCGGAAgccgcccggcgccgccccgctcgccgcagccgccgccATGAAGGCCGTGGTGCAGCGCGTCACCCGGGCCAGCGTCACAGGTCAGTC
>gene=chr20_18568476-18568766; species=calJac
CGGTTGGGCAGCAGGTGGGCGTGGCAGGCATGGGCGGAGCCAATCTGTGAGTGGGTGGGCTTATCGCCGGGCCGAGGGTGGGCGTGGCCGACGTGGGGTGGGCCGCAGCCGACCGAGTCGGACCCGGCCGTCGGGGGCGCTTCCGGGTGTCACCTCCAGAGGGCGCCGGCCGCGGAGCCGCCCTCAGAGTCGTGAGGCCGGACGCAGCGCTGCGCCGACCCACTCGCCCCAGCCGCCGCCATGAAGGCCGTGGTGCAGCGCGTCACCCGGGCCAGCGTCACAGGTCAGTC
>gene=chr20_18568476-18568766; species=canFam
-----------------ggcggggccggag-gggcggggccaaccgtgg----------------------------gtgggcgtggccggcgt-gggcgcgccgcggcgagcggggtccgtcggggcTGTC-GCCGCGCTTCCCGGTGTCACCCGCAGAGGGCGCCGGCCGCCACGCCGCGCGCAGAGTCGCGAGGCCGGAA-GAGCGCGGCGCCGCCCGACTCGCCGCAGCCGCCGCCATGAAAGCCGTGGTGCAGCGCGTCACCCGGGCCAGCGTTCCAGCTCAGTA
>gene=chr20_18568476-18568766; species=equCab
--------------------------------------------------------------------------------------------------------------------------------------------------------------------------------------------------------------------------------------------------------------------------------------------------
>gene=chr20_18568476-18568766; species=gorGor
---------------------------------------------------------------------------------------------------------------------------------------------------------------------------------------------------------------------------------GCCCCAGCCGCCGCCATGAAGGCCGTGGTGCAGCGCGTCACCCGGGCCAGCGTCACAGGTCAGTC
>gene=chr20_18568476-18568766; species=panTro
CGGTTGGGTAGCAGGTGGGCGTGGCAGGCACAGGCGGAGTCAATCTATGAGTGGGTGGGCCTATCGCCAGGCCGAGAGTGGGCGTGGCCGACGTGGGGTGGGCAGCCGCCGACCGAGTCGGACCGGCCCGTTGGGCGCGCTTCCGGGTGTCACCTCCAGAGGGCGCCGGCTGCGGAGCCGCCCTCAGAGTCGCGAGGCCGGACGCAGCGCGGCGCCGCCCCACTCGCCCCAGCCGCCGCCATGAAGGCCGTGGTGCAGCGCGTCACCCGGGCCAGCGTCACAGGTCAGTC
>gene=chr20_18568476-18568766; species=papHam
CGGTTGGGCAGCAGGTGGGCGTGGCATGCATGGGCGGAGTCAATCTATGAGTGGGTGGGCCTATCGCCAGGCCGAGAGTGGGCGTGGCCGACGTGGGGTGGGCAGCAACCGACCGAGTCGGACCGGACCGTTGGGCTCGCTTCCGGGTGTCACCTCCAGAGGGCGCCGGCCGCGGAGCCGCCCTCAGAGTCGCGAGGCCGGACGCAGCGCGGCGCCGCCCCACTCGCCCCAGCCGCCGCCATGAAGGCCGTGGTGCAGCGCGTCACCCGGGCCAGCGTCACAGGTCAGTC
>gene=chr20_18568476-18568766; species=ponAbe
CGGTTGGGCAGCAGATGGGCGTGGCAGGCATAGGCGGAGTCAATCTATGAGTGGGTGGGCCTATCGCCAGGCCGAGAGTGGGCGTGGCCGACGTGGGGTGGGCAGCAGCCGACCGAGTCGGACCGGCCCGTTGGGCGCGCTTCCGGGTGTCACCTCCAGAGGGCGCCGGCCGTGGAGCCGCCCTCAGAGTCGCTAGGCCGGACGCAGCGCGGCGCCGCCCCACTCGCCCCAGCCGCCGCCATGAAAGCCGTGGTGCAGCGCGTCACCCGGGCCAGCGTCACAGGTCAGTc
>gene=chr20_18568476-18568766; species=rheMac
CGGTTGGGCAGCAGGTGGGCGTGGCATGCATGGGCGGAGTCAATCTATGAGTGGGTGGGCTTATCGCCAGGCCGAGAGTGGGCGTGGCCGACGTGGGGTGGGCAGCAGCCGACCGAGTCAGACCGGACCGTTGGGCTCGCTTCCGGGTGTCACCTCCAGAGGGCGTCGGCCGCGGAGCCGCCCTCAGAGTCGCGAGGCCGGACGCAGCGCGGCGCCGCCCCACTCGCCCCAGCCGCCGCCATGAAGGCCGTGGTGCAGCGCGTCACCCGGGCCAGCGTCACAGGTCAGTC
>gene=chr20_18774554-18774771; species=hg19
TGAGGCGGTTTCTAAAAATCAAAGCCACACTTAGCGTGGTAATgtggctttgtaccatgtcaacctagctaagcgggaactacgtttcccagaattccttgcctgtaggtttccggggttagcacacgccacgtgacctgatgcgggcttcgtgaggcggaagtgacgcagtgttgtcgtctcgtaggcttgaaaggtaggtgcccgacattaggga
>gene=chr20_18774554-18774771; species=bosTau
TGAAG--GTTTCTAAAAATCAAAGCCTTGATGT------GGCTCCAGCTTTGCTCCTGAAcaacttagtggagctggaactatgttttccagaattccatccacgcagacttccagggtgagcacagggtac-tgacctcccctgagccttgaaaggcagaaatgatacaacTCG-GAGTCTTCTACCGGGAAAATGTGGGTGCGGCTACTCAGGCG
>gene=chr20_18774554-18774771; species=calJac
TGAGGCGGTTTCTAAAAACCAAAGCCACACTTAGCGTGGTAATgtggctgtgtaccatggcaacctagctaagctggaactacgtttcccagaattccttgcctgtaggtttccaggattagcaccggcctcgtgacctgatgagtgttgcggggggcggaagtgacgca-cgttgtcgttttgtaggcttgaaaggtaggtgtgcgacgctaggga
>gene=chr20_18774554-18774771; species=canFam
TGAGG--ATTTCTAAGGATTGAAGCCACACTCAGGCT-TGCTTCCggcttagttccgtgtcaatttggccaacctggaactacatttcccagaattcactcc---cagatttccggggttagcgtggaccac-tgacct--cgcgagcct--gaaggcggaagtgacgctacactgtagccttcgacccttgaaaggccggtttgcggg-ccacgtg
>gene=chr20_18774554-18774771; species=equCab
TGAGG--GTTTCTAAAAATCAACGCCACAGTCAGCCC-GGCTCCtggctttgatccgtgtcaatttggcaaaggtggaattccgtttcccagaattccttcctttcagacctccgggatta-cctggagcac-tgaactcgcgcgagcctgggaaggcggaagtgacgccatactgtggccttcaacccttggaaggtaagcgcggGG---------
>gene=chr20_18774554-18774771; species=gorGor
TGAGGCGGTTTCTAAAAATCAAAGCCACACTTAGCGTGGTAATgtggctttgtaccatgtcaacctagctaagcgggaactacgtttcccagaattccttgcctgtaggtttccggggttagcacaggccacgtgacctgatgcgggcttcgtgaggcggaagtgacgcagcgttgtcgtcacgtaggcttgaaaggtaggtgcccgacattgggga
>gene=chr20_18774554-18774771; species=panTro
TGAGGCGGTTTCTAAAAATCAAAGCCACACTTAGCGTGGTAATgtggctttgtaccatgtcaacccagctaagcgggaactacgtttcccagaattccttgcctgtaggtttccggggttagcacaggccacgtgacctgatgcgggcttcgtgaggcggaagtgacgcagcgttatcgtcacgtaggcttgaaaggtaggtgcccgacattgggga
>gene=chr20_18774554-18774771; species=papHam
TGACGCGGTTTCTAAAAATCAAAGCCACACTTAGCATGGTAGTgtggctttgtactgtggcaacctagctaagccggaactacgtttcccagaattccttgcctgtaggtttccggggttagcacaggccacgtgacctgatgcttgctttgtgaggcggaagtgatgcagcgttgtcgtctcgtaggcttgaaaggtgggtgcccgaggtt-----
>gene=chr20_18774554-18774771; species=ponAbe
TGAGGCGGTTTCTAAAAATCAAAGCCACACTTAGCGTGGTAATgtggctttgtaccatgtccacctagctaagtgggaactacgtttcccagaattccttgcccgtaggtttccggggtcagcacaggccacgtgacctgatgcgcgcttcgtgaggcggaagtgacgcagcgttgtcgtctcgtaggcttgaaaggtaggtgcccgacattaggga
>gene=chr20_18774554-18774771; species=rheMac
TGACGCGGTTTCTAAAAATCAACGCCACACTTAGCGTGGTAATgtggctttgtactaaggccacctagctaagccggaactacgtttcccagaattcgttgcctgtaggtttccggggttagcgcaggccacgtgacctgatgcgtgctttgtgaggcggaagtgatgcagcgttgtcgtctcgtaggcttgaaaggtgggtgcccgaggttaggta
>gene=chr20_18903668-18903774; species=hg19
atgaactacatcagttctgcccacaatccagtgtggcagacaaaaatatatggccccctcctaactgcaagggagtctgggaaatgtagtctttttgagtacctag
>gene=chr20_18903668-18903774; species=bosTau
------TCTATCCTTTCTGCCCACAATCCTTCTG------TCCAAGCAGCTGCCC-CTTCCTAAC--CAGAGGAGTCTGGGAGAGTTTGTCTCCTTGAGCACTCAG
>gene=chr20_18903668-18903774; species=calJac
acgagctacatcacttctgcccacaatccagtgtggcagacacaaacatatggccccctcctggctgcaagggattctggaaaatgtagtctttttgagcacccag
>gene=chr20_18903668-18903774; species=canFam
gtgagctctaccatttctgccaataatctacagcccaagacccaaacatatggcctcgtcttagctgcaaaggagtctggaaaatatggtcttcttgactactcag
>gene=chr20_18903668-18903774; species=equCab
atgagttctatcgcttctgcccacaatccattggtcaagagccaaacatttggcctcgtcctaactgcaaaggagtccaggaaaggtggtcttcttgactacttag
>gene=chr20_18903668-18903774; species=gorGor
gtgaactacatcacttctgcccacaatccagtgtggcagacacaaatatatggccccctcctaactgcaagggagtctgggaaatgtagtctttttgagtacctag
>gene=chr20_18903668-18903774; species=panTro
atgaactacatcacttctgcccacaatccagtgtggcagacacgaatacatggccccctcctaactgcaagggagtctgggaaatgtagtctttttgagtacctag
>gene=chr20_18903668-18903774; species=papHam
atgaactacatcacttctgcccacaatccagtgtggcagatacaaacatatggccccctcctaactgcaagggagtctgggaaatgtagtatttttgagtacccag
>gene=chr20_18903668-18903774; species=ponAbe
atgaactacatcacttctgcccacaatccagtgtggcagacacaagcatatggccccctcctaactgcaagggagtctgggaaatatagtctttttgagtacccag
>gene=chr20_18903668-18903774; species=rheMac
atgaactacatcacttctgcccacaatccagtgtggcagatacaaacatatggccccctcctaactgcaagggagtctggaaaatgtagtatttttgagtacccag
>gene=chr20_19564479-19564769; species=hg19
AGGATCTGCTCGGCATCCCATGTGAAGCTTCGCTGTCCAGCCGACAGCGAAGCGACCCAGGATCCTAGATCAAAATCCTCAGTTAGGGCTTCTCCTGCAGACTATTGTGGGTCACTCAATGGAGGCCAGTGACCTACATCAGGGCCACACCGCCCCTCTCTGGCTGAGCAAGGAAGTGCAGCTGTAGGTGCCACTGGGAAGAGAAGGATGTCACTCAAGCTTGACTGCCAGGAGGGAACTGGCTATTCACTGGCAGCCAGCAGCATACTTTCTGGGTCATGACTGAATGC
>gene=chr20_19564479-19564769; species=bosTau
AGGGTCTTCTCACAACCACCTGGAACGTTTA-CTGTTCAGTCAAGATCCAGGGAACCCAGGTTTCCAGGTCAAAATGTTC-AGCAGGGCTCC-GCAGCAACTTC-AGATGGTCAGT-----GGAGCCAGGGGCCTTCACCGAGGCCGTGCTGCCCCTCAATGGCTGAGCGGGGAAGTGCAACTGT-GGTGCTGCT-GGAAGAGG--------------GGCCGCATGCCC-AAGGGAGCCGCCTATTTACTGACAGCCGGCAGCTTCCTTTCTGGGCCAGGAGTGAATGC
>gene=chr20_19564479-19564769; species=calJac
AGGGTCTGCTCAGCATCCCATGTGAAGCTTAGCTGTCCAGCTGACAGCGAAGGGACCCAGGATCCTAGATCAAAATCCTCAATTAGGGCTCCTCCTGCAGTCAGCTGTGGGTCAGTCAATGGAGGCCAGTGACCTACACCAGGGCCACACTGACCCTCTATGGCTGAGCAAGGAAGTGCAGCTGTTGGTGCCGCTGGAAAGAGGAAGATGTCACTCAAGTTTGACTGCCAGGAGAGAACTGGCTATTCAGTGGCAACCATCAGCATATCTTTTAGGTCATGACTGAAGGC
>gene=chr20_19564479-19564769; species=canFam
AGAGTCTTCTCAGAACCCCACATGAAGTTGAGCTGTTCCGTCCAGAGCCAGGAATCACAGGATTCCAAATCAGAGTGCTCGAGTAAGGCTCCTATTGTAGTCTGTTGCCGGTCAGT-----GGAGCCAGGGGCCTACGCCAAAGCCCTGCTGCCCCTCCATGGCTGAGCAAGGAAGTGCAGCGGCCTGCGCCACTGGGAAGAGGTCTGTGTCATTCAAGACTGGAC-CCATCAGGGAACCAGCTATTTACTGACAGCCAGCAGCTTACCTTCTGGGTAGTGATTGGATGC
>gene=chr20_19564479-19564769; species=equCab
AGGGTCTTCTCAGAACCCTGTGTGAAGTTTAGCTGTTCAGTCAAGATCAAGGGAACCCAGGATTCTAGGTCAAAAGGCTCAGTTAGGGCTCCTGCGGCAGCTCCTGACTGAGCAGT--------------GGCCTACGCCGAGGCCATGCTGCCCCTCCATGGCTGAGCAAGGAAGTGCAGCTGCTGGTGCCCCGGGGAAGATGAAGATCTCCTTCAAGACTGGGTGCCAGGAGGGAACCAGCTATTTCCTGCCAACCAGCAGCTTGCTGTCTGGGTCGTGACTGAATGC
>gene=chr20_19564479-19564769; species=gorGor
AAGGTCTGCTCGGCATCCCATGTGAAGCTTCGCTGTCCAGCCGACAGCGAAGCAACCCAGGATCCTAGATCAAAATCCTCAATTAGGGCTTCTCCTGCAGACTATTGTGGGTCACTCAATGGAGGCCAGTGACCTACATCAGGGCCACACCGCCCCTCTCTGGCTGAGCAAGGAAGTGCAGCTGTTGGTGCCACTGGGAAGAGAAGGATGTCACTCAAGCTTGACTGCCAGGAGGGAACTGGCTATTCACTGGCAGCCAGCAGCATACTTTCTGGGTCATGACTGAATGC
>gene=chr20_19564479-19564769; species=panTro
AGGGTCTGCTCGGCATCCCATGTGAAGCTTCGCTGTCCAGCCGACAGCGAAGCGACCCAGGATCCTAGATCAAAATCCTCAATTAGGGCTTCTCCTGCAGACTATTGTGGGTCACTCAATGGAGGCCAGTGACCTACATCAGGGCCACACCGCCCCTCTCTGGCTGAGCAAGGAAGTGCAGCTGTTGGTGCCACTGGGAAGAGAAGGATGTCACTCAAGCTTGACTGCCAGGAGGGAACTGGCTATTCACTGGCAGCCAGCAGCATACTTTCTGGGTCATGACTGAATGC
>gene=chr20_19564479-19564769; species=papHam
AGGGTCTGCTCAGCATCCCATGTGAAGCTTTGCTGTCCAGCCGACAGCGAAGCGACCCAGGATCCTAGATTAAAATCCTCAATTAGGACTCCTCCTGCAGACTATTCTGAGTCAGTCAATGGAGGCCAGTGACCTACACCAGGGCCACACTGCCCCTCTCTGGCTGAGCAAGGAAGTGCAGCTGTTGGTGCCACT-GGAAGAGGAGGATGTCACTGAAGCTTGACTGCCAGGAGGGAACTGTCTACTCACTGGCAGCCAGCAGCACACTTTCTGGGTCATGACTGAATGC
>gene=chr20_19564479-19564769; species=ponAbe
AGCGT----------------------------------------------------CAGGATCCTAGATCAAAATCCTCAATTAGGGCTTCTCCTGCAGACTATTGTGGGTCACTCAATGGAGGCCAGTGACCTACATCAGGGCCACACCGCCCCTCTCTGGCTGAGCAAGGAAGTGCAGCTGTTGGTGCCACTGGGAAGAGGAGGATGTCACTCAAGCTTGACTGCCAGGAGGGAACTGGCTATTCACTGGCAGCCAGCAGCATACTTTCTGGGTCATGACTGAATGC
>gene=chr20_19564479-19564769; species=rheMac
AGGGTCTGCTCAGCATCCCATGTGAAGCTTCGCTGTCCAGCCGACAGCGAAGCGACCCAGGATCCTAGATTAAAATCCTCAATTAGGACTCCTCCTGCAGACTATTCTGAGTCAGTCAATGGAGGCCAGTGACCTACACCAGGGCCACACTGCCCCTCTCTGGCTGAGCAAGGAAGTGCAGCTGTTGGTGCCACT-GGAAGAGGAGGATGTCACTGAAGCTTGACTGCCAGGAGGGAACTGTCTACTCGCTGGCAGCCAGCAGCACACTTTCTGGGTCATGACTGAATGC
>gene=chr20_19997713-19998003; species=hg19
GCGAACTCCGCTCTTCTGCTTGGGTTTCCGCATCACCAGCAGCTTCTTTCCTTCCCAGGTGTCGCCGCCTGCTTTCTGCAGCCGCTGCCTGGGAGGGGTTCCGAGGTTCTGGGCAGCCACAGCCCCGGAGGCCTTACAGGAGCGACCTGGCAATTCCCGCCGCCGGCCGCCAGAGGAAGCTGCTTTGCTGCTGTCGTTGCCCAGCAACTCGTAGCCCGGAAGCAGTACCCCGTCTCGCTCGGTTCCGCGGCGGCCACGCTCCGGGAGACTTCCGGCAGGGCGGGCGCGGG
>gene=chr20_19997713-19998003; species=bosTau
CTGAACCCTGCTTTTCTGCCTTGGGTTCCTAACCCCCGGCAGCCTCTT------------------------TTTCCT---TCTCTCCGG-GGCTCACCGTGAAGATCCTC----GGAAAACCCC-AGA--CGTTACAAGC------------TTCCCGGCTGCGGCCTCCAGAGGGCGCAAAGTCGCGACCGCCGTTGCCGAGCAACTCGTGGCCCGGAAGTAGTTCTCTG-----CACCGCCCCCCCG-TGCCGCGCGCCGGACAACTTCCGGCGGGGCGAGTGTGGT
>gene=chr20_19997713-19998003; species=calJac
--GAATCCTGCTCCTCTGCTTGAGTTTCTGCATCCCCAGCAGCTTTTTTCCTTGCCAAGCGTCGAGGCCTGCTTTTTGCAGCCGCTTCCCGGGAGGGGTTCCGAAGCTCTGAGCAGCCAGAGCCCCGGAGGCCTTACGGGAGCTAGCTGGCAATTCCCGCCGCCGGCCGCCAGAGGAAGCTGCTTCGCTGCTGTCATTGCAGAGCAACTCGTGACCCGGAAGCAGTACCCCGGCCC-CCGGGTTCCGCCGCGGCCGCGCTCCTGGAGACTTCCGGT-GGGCGGGCGCAGG
>gene=chr20_19997713-19998003; species=canFam
CCGAACCCCGCCTTTCTGCTGTGA---------------------------TTCCCAGGAGTC-CCAGGGGCTTCCTGCAGCCACCCCCGCGGAGTG---TTGAGGCTCTGAAGGGTAAGCACAC-GGCGACTTCACAGGA--GACCCTTCAGTTCCAGATACC-GCCGTCAGAGGGCGCCATGCCTCTGCCCTGGTTGCCGAGCAACTCGTGTCCCGGAAGCAGTTCTCCG-----TCCCGCACCGCGGCGACCGCGCGCAGGACCATTTCCGGCGGGACGGGCGCGGG
>gene=chr20_19997713-19998003; species=equCab
CTGAACCCCGC-TGTCTGCTGTGGTTTCCTAATCCCAGGCAGCTTTTCCCCTTCCTAGGTGTC-CAGTCTACTTTCTCC-GTCACTCCAACACAGGGGTTTTCAGACCCTG----------------GCGACCCTACAGCA--GGTCTGGCAATTCCCGACTCAAGCCGCCAGAGGGAGCTGCGTCGCTGCCGTGGTTGCCGAGCAACCCGTGGCCCGGAAGCAGTTCCCCA-----CCCGGCCCCG-GGCAGCCGCGCTCCGGCTGACTCC------------------
>gene=chr20_19997713-19998003; species=gorGor
--------------------------------------------------------------------------------------------------------------------------------------------------------------------------------------------------------------------------------------------------------------------------------------------------
>gene=chr20_19997713-19998003; species=panTro
GCGAACTCCGCTCTTCTGCTTGGGTTTCCGCATCACCAGCAGCTTCTTTCCTTCCCAGGTGTCGCCGCCTGCTTTCTGCAGCCGCTGCCTGGGAGGGGTTCCGAGGTTCTGGGCAGCCACAGCCGCGGAGGCCTTACAGGAGCGACCTGGCAATTCCCGCCGCCGGCCGCCAGAGGAAGTTGCTTTGCTGCTGTCGTTGCCGAGCAACTCGTAGCCCGGAAGCAGTACCCCGTCTCGCTCGGTTCCGCGGCGGCCGCGCTCCGGGAGACTTCCGGCAGGGCGGGCGCGGG
>gene=chr20_19997713-19998003; species=papHam
GTGAACCCCGCTCTTCTGCTTGGGTTTCCGCATCACCAGCAGCTTCTTTCCTTCCCAGGTGTCGCCGCCTGCTTTCTGCAGCCGCTTTCCAGGAGGGGTTCCGAAGTTCTGGGCAGCCAGAGCCCCGGAGGCCTTACAGGAGCGGCCTGGCAATTCTCGCCGCCGGCCGCCAGAGGAAGCTGCTTCGCTGCTGTCGTTGCCGAGCAACTCGTAGCCCGGAAGCAATACCCCGTCCGGCTCGGTTCTGCGGCGGCCGCACTCCGGGAGACTTCCGGCGGGGCGGGCGCTGG
>gene=chr20_19997713-19998003; species=ponAbe
GCGAACTCCGCTCTTCTGCTTGGGTTTCCACATCACCAGCAGCTTCTTTCCTTCCCAGGTGTCGCCGCCTGCTTTCTGCAGCCGCTGCCCGAGACGGGTTCCGAGGTTCCGGGCAGCCAGAGCCCCGGAGGCCTTACAGGAGCGACCTGGCAATTCCCGCCGCCGGCCGCCAGAGGAAGCTGCTTTGCTGCTGTCGTTGCCGAGCAACTCGTAGCCCGGAAGCAGTACCCCGTCCCTCTCGGTTCCGCGGCGGCCAAGCTCCGGGAGACTTCCGGCAGGGCGGGCGCGGG
>gene=chr20_19997713-19998003; species=rheMac
GTGAACCCTGCTCTTCTGC-------------------------------------------------------------------------------------------------------------------------------------------------------------------------------------------------------------------------------------------------------------------------------
>gene=chr20_20033361-20033538; species=hg19
GCGCCCTGCAAGGGAGTAAGAACGGAGCTCCAATCTGGATGCTCGAGGGCGGGGGAAGAAGGGAGAGCGAGGAAACTACCATTCCCAGCATGCGACGGGGCGAGCTGCCGCCCTTTTAGGCTGCAATGCCTCGAGCATTGCATTCTAGTAGTCTCTGGGTCCACGCCCCCTCGTTTC
>gene=chr20_20033361-20033538; species=bosTau
---------------------------------------------------------------------------------------------------------------------------------------------------------------------------------
>gene=chr20_20033361-20033538; species=calJac
GCGCCCTGCAAGGGAGTAGGAACGAAGCTCCAATCTGGGTGCTCGAGGGC-GGGGAAGAAGGGAGAGCGAGAAAACTA-CATCCCCAACATGCCAAGGGACGAGCTGCCGCCC-TTTAGGC--------------------------GTAGTCTGTGGGTCCACGCCCCCTCGTTTC
>gene=chr20_20033361-20033538; species=canFam
GCTCCGGGGAAGGCAAAAGGAACAAAGCTCCGATCCGGAGGCTTGGGGTCGG-GGCAGAGAGGTAGGCCAGAAAACTTCCTTTCCCAGCATGCCAAGGGGCGAGCTGCTGCGTTCCTAGGTGGCCTCGCCGC----GTTGCGTTCTAGTAGTCTTGAGGTCTCttttttttttttt-
>gene=chr20_20033361-20033538; species=equCab
GCGCCCAGCAAGGGAATAGGAACCAAGCTCCGGACCGGATGCTCGAGGGCG--GGGGGAGAGAGAGGCCAGAAAACTACCATTCCCAGGATGCTAAGGGGCGAGCTGCAACGCTCTGAGGCAGCCCCTCCGC----GTTGCATTTCAGCAGTCTCTAGGTCCACGCTCGTTCGTTT-
>gene=chr20_20033361-20033538; species=gorGor
GCGCCCTGCAAGGGAGTAGGAACGAAGCTCCAATCTGGATGCTCGAGGGCGGGGGAAGAAGGGAGAGCGAGGAAACTACCATTCCCAGCATGCGACGGGGCGAGCTGCCGCCCTTTTAGGCTGCAATGCCTCGAGCATTGCATTCTAGTAGTCTCTGGGTCCACGCCCCCTCGTTTC
>gene=chr20_20033361-20033538; species=panTro
GCGCCCTGCAAGGGAGTAGGAACGAAGCTCCAATCTGGATGCTCGAGGGCGGGGGAAGAAGGGAGAGCGAGGAAACTACCATTCCCAGCATGCGACGGGGCGAGCTGCCGCCCTTTTAGGCTGCAATGCCTCGAGCGTTGCATTCTAGTAGTCTCTGGGTCCACGCCCCCTCGTTTC
>gene=chr20_20033361-20033538; species=papHam
GCGCCCTGCAAGGGAGTAGGGTCGAAGCTCCAATCTGGATGCTCGAGGGCGGGGGACGAAGGGAGAGCGAGGAAACTACCATTCCCAGTATGCGAAGGGGCGAGCTGCCGCCCTTTTGGGCTGT----------------------AGTAGTCTCTGGGTCCACGCCCCCTCGTTTC
>gene=chr20_20033361-20033538; species=ponAbe
GCGCCCTGCAAGGGAGTAGGGACGAAGCTCCAATCTGGATGCTCGAGGGCGGGGGAAGAAGGGAGAGCGAGGAAACTACCATTCCCAGCATGCGGAGGGGCGAGCTGCCGCCCTTTTAGGCTGCATTGCCTCGAGCATTGCATTCTATTAGTCTCTGGGTTCACGCCCCCTCGTTAC
>gene=chr20_20033361-20033538; species=rheMac
GCGCCCTGCAAGGGAGTAGGGTCGAAGCTCCAATCTGGATGCTCGAGGGCGGGGGAAGAAGGGAGAGCGAGGAAACTACCATTCCCAGTATGCGAAGGGGCGAGCTGCCGCCCTTTTAGGCTGT----------------------AGTAGTCTCTGGGTCCACGCCCCCTCGTTTC
>gene=chr20_20446040-20446330; species=hg19
GTATAGCAGAGTGGCTGAGAGGAGACTCCCAGGTTAGGGGTCATCCCAGTGGGAAGCAGCACGCTCCCTATGATGGTTGGTAGTGAGATGCAGTGACCCACTGGGGATGGAGCTGAGAGAGGGGGGAAAGAGAGAAAGAAGGAAGAATGAGGCTGTTCCTGATATTCCCCTAGGGGGAGCATCAGCCTGGTTTCTCCACAGGCTGTGAGGTTGAGAATAACTTCTGAAGGGATGGTCTTTTTTCTAACAGTGAGATGTCACTCTATAGCAAAAATAGCAGAGTGTACCAC
>gene=chr20_20446040-20446330; species=bosTau
GGGAATGGGCGTGACCTGG-GAGGAATC-CTGTG---CACACCCC-CAGTGAGGAGGAACAC--CCCCTGTGAAGGTGGG--ATGAGACAGGGTGGCCC---AGCCATGGATCCAAGTG------GGAAGTGAGG-------AGAAGGGGCGCTGCTAGTGCTATTTCACGAAGCAAGGTGCCAGCCTGGCTTCTGTGCACATTGTTAGAGTCACACTAGCCTTTGGAGGGATGTGCTTCTGTCTAACCGTGATGggtcattcttcagcaaaa--agcaaagtttcttct
>gene=chr20_20446040-20446330; species=calJac
GTATAGCAGAGTGGCTAAGGGGGGACTCCCAGGGTAGGGGTCATCCCGGTGAGAAGCAGCATGCTCCCTTTGATAGCTGACAGTGAGAGGCAGTGACCCACTGAGGATGGAGCTGAGAGACGGA------AGGAGAGGAAGGAAGGATAAGGCTGTTCTTGGTATTTCCCTAGGCGGAGCATCAGCCTGGTTTCTACACAGGCTGTGAGGCTGAGAATAACTTCTGAAGGGATGATTTTTTTTCTAACAGTGAGAAGTCACTCTGCAGCAAAAATAGCAAAGTGTACCAC
>gene=chr20_20446040-20446330; species=canFam
GGTCAGCAGAGC-------------------------AAGGTCCCACTGTGGGAAGGAGCAC-CGGCCTGTGAAGACTGGCTCTGAGATATTGTGACCCCAGAGCCATGGACAGGAGAG-----GGGCAGAGCAG-------AAAGCT-GGGTTGCTGCT---ATTTCCCTAAGCACAGCACCAGCCTGGTTTCTGCACAGATTGTGAGATTTACACTAACTTTTGAGGGGATGGTCTTTTGTCTCATAGCAAGAAGTCACTTTACAGCAAA-AGTACAGAATTTGCTCC
>gene=chr20_20446040-20446330; species=equCab
GGGCAGCAGAGTAGCCAAGGGGGGAATCCCTGAG---AGGACCCCA---TGGGAAGGAGCACACCCCCTGTGAAGGCTAGCCATGAGA-GGGACGACCCCACAACCACGGATGTAAGAG----TGGGAAGAGAGG-------AAAGCTGGGGCTGATACTGA-ATTTCCCTAAGCACAGCGTAGGCCTAGCTTCTGCACAGACTGTTAGACTTACAATAACTTTTGAAGGCATGGTCTTTTGTCTAACAGTTATATGTCACATCACAGCAAA-ATTGCAAAATCTCTTCT
>gene=chr20_20446040-20446330; species=gorGor
GTATAGCAGAGTGGCTGAGAGGAGACTCCCGGGTTAGGGGTCATCCCAGTGGGAAGCAGCATGCTCCCTATGATGGTTGGCAGTGAGATGCAGTGACCCACTGGGGATGGAGCTGAGAGAGGGGGGCAAGAGAGGAAGAAGGAAGAATGAGGCTGTTCCTGATATTCCCCTAGGGGGAGCATCAGCCTGGTTTCTCCACAGGCTGTGAGGTTGAGAATAACTTCTGAAGGGATGGTCTTTTTTCTAACAGTGAGATGTCACTCTATAGCAAAAATAGCAGAGTGTACCAC
>gene=chr20_20446040-20446330; species=panTro
GTATAGCAGAGTGGCTGAGAGGAGACTCCCAGGTTAGGGGTCATCCCAGTGGGAAGCAGCATGCTCCCTATGATGGTTGGCAGTGAGATGCAGTGACCCACTGGGGATGGAGCTGAGAGAGGGGGGCAAGAGAGGAAGAAGGAAGAATTAGGCTGTTCCTGATATTCCCCTAGGGGGAGCATCAGCCTGGTTTCTCCACAGGCTGTGAGGTTGAGAATAACTTCTGAAGGGATGGTCTTTTTTCTAACAGTGAGATGTCACTCTATAGCAAAAATAGCAGAGTGTACCAC
>gene=chr20_20446040-20446330; species=papHam
GCATAGCAGAGTGGCTGAGAGGGGACTCCCAGGTTAGGGGTCATCCCAGTGGGAAGCA------------TGATGGCTGGCAGTGAGATGCAGTGACCCACTGAGGAAGGAGCTGAGAGAGGAGGGCAAGAGAGGAAGAAGGAAGAATGAGGCTGTTCTTGATATTCCCCTAGATGGAGCATCAGCCTCGTTTCTTCACAGGCTGTGAGGTTGAGAATAACTTCTGAAGGGATGGTCGTTTTTCTAACAGTAAGATGTCACTCTACAGCAAAAATAGCAGAGTGTATCGC
>gene=chr20_20446040-20446330; species=ponAbe
GTATAACAGAGTGGCTGAGAGGGGACTCTCAGGTTAGGGGTAATCCCAATGGGAAGCAGCATGCTCCCTGTGATGGCTGGCAGTGAGACGCAGTGACCCAATGAGGACGGACCTGAGAGAGGGAGGCAAGAGAGGAAGAACGAAGAATGAGGCAGTCCTTGATATTCCACTAGGTGGAGAATCAGCCTGGTTTCTCCGCAGGCTGTGAGGTTGAGAATAACTTCTGAAAGGATGGTCTTTTTTCTAACAGTGAGATGTCACTCTATACCAAAAATAGCAGAGTGTACCAC
>gene=chr20_20446040-20446330; species=rheMac
GCATAGCAGAGTGGCTGAGAGGGGACTCCCAGGTTAGGGGTCATCCCAGTGGGAAGCAGCATGCTCCCCATGATGGCTGGCAGTGACATGCAGTGACCCACTGAGGAAGGAGCTGAGAGAGGAGGGCAAGAGAGGAAGAAGGAAGAATGAGGCTGTTCTTGATATTCCCCTAGATGGAGCATCAGCCTCGTTTCTTCACAGGCTGTGAGGTTGAGAATAACTTCTGAAGGGATGGTCGTTTTTCTAACAGTGAGATGTCACTCTACAGCAAAAATAGCAGAGTGTACCAC
>gene=chr20_20693412-20693747; species=hg19
GCCGAACTCTCCTGGCGGGACACTAGCCCGTCCGCGCCAAAACCTAGCGGGGACGCGCTCAGAGGGCCGAGAAGGCGCCTCGAATCACAAAGGAGCTTCTCTCACGCACACGTTGTACTACAAGTCCCGAGATGCACCGCGAGACAGTCCTCCAATCAGGCTGGCGGTCTTCGGCACGATGGGAGTCAGTGGGCCGGCATTGGGCACGTCGCCCCGCCCTGCCGCGGGCCGCAAGTGCTCCTGGGAAATGAAGTTCTCCAGCAGGCGACGCGCTGCGACCTCTTTTCCAGGGTCGCAGAAGCGCAGGGCGGCCTCTGTCCGTCCCCTGCCCCGGC
>gene=chr20_20693412-20693747; species=bosTau
------------------------------------------------------------------------AGGCGCCGCAACTGACAAAGAAGGTGGCCCCGCGAGCACGCTGTCCTCCGAGCCCCGGGATGCTCCGTGACAGCGACCTCCAATCAGGCTGGCGGTTTTCCGCGCGATTGGAGTCAGTGCGCCCGCTCAGGGCACGTCTCGCC----------AGGCCACCAGTGCTCCTGGGAAATGTAGTTCTCCAGGAGGCCAGCCCCTGAGACCGCCTCTCCAGA-------------TGGGCAGCATCTGCCCGACCCCTACCCCTGG
>gene=chr20_20693412-20693747; species=calJac
CCAGGACTCGCCTCGTGGGACACTAGCCTGTCCGCGCCAAAGCCTAGCGAGGACGCGCCCGGAGCGCCGAGAAGGCTCCTCGAATCACAAAGGACCTTTCCTCCTGTAAGCATTGTACTACAAGTCCCGAGATGCACCGCGAGAGAGTCCTCCAATCAGGCTGGCGGCCTTTGGCACGATGGGAGTCAATGGGCCGTCACTGGGCACGTCGCCCCGCCCTGCCGCGGGCCGCAGGCGCTCCTGGGAAATGAAGTTCTCCCGCAGGCGACCCGCTGCGACCTCCTTTCCTGGGTCGCAGAGGCGCAGGGCGGCATCCGCTGGTCCCCTGCCCTGGC
>gene=chr20_20693412-20693747; species=canFam
TTTGGACCCGCCT--------------------------------CTcgggggcgcgcccggagcgccgcctcgccgccgcgAATCGCAGAGAAGCTTGACCCATAAACACGCTGTACTACAAGTCCCAAGATGCACTGCGACACAGCCCTCCAATCAGGCTGGCGGTCTTAGGCACGATGAGAGTCAATAGGCTGGGTCTGAGCACGTTTCCTCACCGGGCTGTGGGCCGCAAGGCCTCCAGGGAAATGTAGTTCTCCAGGGGGCGGG-TGCCGTGA-CAACTTCGGAGGGTCCCAA-GCTGCTGGACAGCATCCATCCGCCTACTTCCCCAAG
>gene=chr20_20693412-20693747; species=equCab
TCCAGACCCGCCT--------------------------------CATGGGGGCGGGCCGGGAGCGCCGAGCCGGCGCCGCGAATCACAAAGAAGCTTGCAGCATGTGCTCGCTGTACTACCTGTCCCGGGATGCATCGCGACAGGGCCCTCCAATTAGGCTGGCGGACTTCCGTACGACGGGAGTCAGTGGGCCGGCTCTGAGTATTTGTCCCCACCCCACCGTAGGCCGCAAGTGCTGCTGGGAAATGTAGTTCTCGAGGAGGCGAGCCGCTGCGACCCCCTTCCCAGGGTCCTAA-GCAGCTGGGTACCGT-----CGCCCACCCCCCCCGG
>gene=chr20_20693412-20693747; species=gorGor
GCCGAACTCTCCTGGCGGGACACTAGCCTGTCCGCGCCAAAACCTAGCGGGGACGCGCTCAGAGGGCCGAGAAGGCGCCTCGAATCACAAAGGAGCTTCTCTCACGCACACGTTGTACTACAAGTCCCGAGATGCACCGCGAGACAGTCCTCCAATCAGGCTGGCGGTCTTCGGCACGATGGGAGTCAGTGGGCCGGCATTGGGCACGTCGCCCCGCCCTGCCGCGGGCCGCAAGTGCTCCTGGGAAATGAAGTTCTCCAGCAGGCGACGCGCTGCGACGTCTTTTCCAGGGTCGCAGAAGCGCAGGGCGGCCTCTGTCCGTCCCCTGCCCCGGC
>gene=chr20_20693412-20693747; species=panTro
GCCGAACTCTTCTGGTGGGACACTAGCCCGTCCGCGCCAAAACCTAGCGGGGACGCGCTCAGAGGGCCGAGAAGGCGCCTCGAATCACAAAGGAGCTTCTCTCACGCACACGTTGTACTACAAGTCCCGAGATGCACCGCGAGACAGTCCTCCAATCAGGCTGGCGGTCTTCGGCACGATGGGAGTCAGTGGGCCGGCATTGGGCACGTCGCCCCGCCTTGCCGCGGGCCGCAAGTGCTCCTGGGAAATGAAGTTCTCCAGCCCGCGACGCGCTGCGATCTCTTTTCCAGGGTCGCAGAAGCGCAGGGCGGCCTCTGTCCGTCCCCTGCCCCGGC
>gene=chr20_20693412-20693747; species=papHam
CCCGAACTCTCCTCGCGGGACACTAGCCCGTCGGCGCCAAAACTTAGAGGGGACGCGCTCAGAGCGCGGAGGAGGCGCTTCGAATCACAAAGGCGCGTCTCTCACGCACACGTTGTACTACAAATCCCGAGATGCACCGCGAGACAGTCCTCCAATCAGGCTGGCCGCCTTCGGCACGATGGGAGTCAATGGGCTGGCATTGGGCACGTCGCCCCGCCCTGCCGCGGGCCGCAATTGCTCCTGGGAAATGAAGTTCTCCAGCAGGCGATGCGCTTCGACCTCCTTTCCAGGGTCGCAGAAGGGCAGCGCGGCCCCTGCCCGCCCTCTGCCCCGGC
>gene=chr20_20693412-20693747; species=ponAbe
GCGGAACTCTCCTCGCGGGACACTAGCCAGTCCGCGCCAAAACCTAGCGGGGACGCGCTCAGAGGGCAGAGAAGGCGCCTCGAATCACAAAGGAGCTTCTCTCACGCACACGTTGTACTACAAGTCCCGAGATGCACCGCGAGACAGTCCTCCAATCAGGCTGGCGGTCTTCGGCACGATGGGAGTCAGTGGGCCGGCATTGGGCAAGTCGCCCCGCCCTGCCGCGGGCCGCAAATGCTCCTGGGAAATGAAGTTCTCCAGCAGGCGACGCGCTGCGACCTCTTTTCCAGGGTCGCAGAAGCGCAGGGCGGCCTCTGTCCGTCCCTTCCCCCGGC
>gene=chr20_20693412-20693747; species=rheMac
CCCG-ACTCTCCTCGCGGGACACTAGCCCGTCCGCGCCAAAACTTAGAGGGGACGCGCTCAGAGCGCGGAGGAGGCGCTTCGAATCACAAAGGAGTTCCTCTCACGCACACGTTGTACTACAAATCCCGAGATGCACCGCGAGACAGTCCTCCAATCAGGCTGGCGGCCTTCGGCACGATGGGAGTCAATGGGCTGGCATTGGGCACGTCGCCCCGCCCTGCCGCGGGCCGCAATTGCTCCTGGGAAATGAAGTTCTCCAGCAGGCGACGCGCTGCGACCTCCTTTCCAGGGTCGCAGAAGGGCAGGGTGGCCCCTGCCCGCCCTCTGCCCCGGC
>gene=chr20_21029496-21029786; species=hg19
TAGAATGCCCAGAGGTGAAAGCAGAGAAGATGTTTCCTTCACTAGTTCCCAGAGGCCCCAGAAGAGCTCAAGAGTTCCAGGTTAGGGATACCCTGTGAGCTTCCCGGAGGGCGGGCCCATCAGAGCCCATCAGAGCGCCCACTAGAGGGCAGAAGTGAGCAGAGGGGAATGAGGCTGGCACAAAAGGCACTGGGAGGGTGGAGGGAGAATGGATGCTGGTACAGTGGCCAGAGGGGACTGGGAAGTGAGGAAAATTGCCATGGTCCAGGTGAGGTATGAGAGTCCTCAGG
>gene=chr20_21029496-21029786; species=bosTau
AG-GATGCCCAGAGGTGAAAGCAAGGCAAAGGCTCCCTTCACTGTT---------TTGCAGATAATCT--GGGACACAGGGTCAGAACCACC-TGTGAGCATCCTTAAGGCTAACTCCAG-GGCGCCAGGCGGAGCGGCCTCTAGAGGGCGGGGGTGAGCAGGGGGACAGGAAGTGCG-----------CACCCCGGGAGCCAG-GGGTGGGATGTGGACACAGCCGCCAAGGG-GGCTGGGGTG--GGACAAACGG---------------------------------
>gene=chr20_21029496-21029786; species=calJac
TGGGATGCCCAGAAGTGAAAGCAGAGAAA--GTTTCCTCCACTA-TCCCCAGAGGCTCCAGAAGAGCTC-GGAGTTTCGGGTTAGGGATACCCTGTGAGCTTCCCAGAGGGC----------GAGCCCGTCAGAGCACCCACTAGAGGGCAGACGTGAGCAGACGGGAATGAGGAGGGCACAAAAGGCACTGGGAGGGTGGAGGGGGAATGGATGCTGCTGTCCCAGCCAGAGGGTACTGGGAAGTGAGACAAATTCCCATGGTCCAGGTGAGGTACGAGAGTGCCCAGG
>gene=chr20_21029496-21029786; species=canFam
AGCAACGCCCAGAGGAA---GCAAAGTCAAGGCTTCCTTCACTCTT---------CTCCAGAAGAGCG--GGAGGGCCTGGTCACCGACACCCTGGGGCCTTCTTGGAGGGAAACCTCAGTGATGGGCACCAGAGCGCCCTCTAGGGAACGACCGTGAGCAGAGGGGCAAGAAGCAAGGA--GAAAGC-TTCGCCTGGTGGGGG-TGAGCGGATGCCGGCTTAG-TGCCTCACG-TGCTAAGACAGGAGACAAGTTG-CAC-ATGCTGGTGAAGTA--AGAGT-CCCAGG
>gene=chr20_21029496-21029786; species=equCab
AG-GATGCCCAGAGACGAAAGCAGAGTAAAGGCTTGCTTCACTATTTCCTGGAGCTTCCAGAAGAGCC--GGAGTGCCAGATTACAGACACCATGTGGGCTTCCCAGAGAGCAACTACATGGACGCTCAGCAGAGTGCCTTCTAGAGGGCAGCAATGAGCAGAAGGGCAAAAAGAAGGTGCAAAGGGC-CTGGCGGGGCACGGA-AGAAGGGATGCTGGCAGACGGGCCAGAGA-GGACAGGGAAGTGGGACTATTG-CACAGTCCTGGTGAAGCA--GCAGTCCCCAGG
>gene=chr20_21029496-21029786; species=gorGor
TAGAATGCCCAGAGGTGAAAGCAGAGAAGATGTTTCCTTCACTAGTCCCCAGAGGCCCCAGAAGAGCTCAAGAGTTCCAGGTTAGGGATACCCTGTGAGCTTCCCGGAGGGCGGGCCCATCAGAGCCCATCAGAGCGCCCACTAGAGGGCAGAAGTGAGCAGAGGGGAATGAGGCGGGCACAAAAGGCACTGGGAGGGTGGAGGGAGAGTGGATGCTGGTGCAGTGGCCAGAGGGGACTGGGAAGTGAGGAAAATTGCCATGGTCCAGGTGAGGTATGAGAGTCCTCAGG
>gene=chr20_21029496-21029786; species=panTro
TAGAATGCCCAGAGGTGAAAGCAGAGAAGATGTTTCCTTCACTAGTCCCCAGAGGCCCCAAAAGAGCTCAAGAGTTCTAGGTTAGTGATACCCTGTGAGCTTCCCGGAGGGCAGGCTCATCAGAGCCCATCAGAGCGCCCACTAGAGGGCAGAAGTGAGCAGAGGGGAATGAGGCGGGCACAAAAGGCACTGGGAGGGTGGAGGGAGAATGGATGCTGGTACAGTGGCCAGAGGGGACTGGGAAGTGAGGGAAATTGCCATGGTCCAGGTGAGGTATGAGAGTCCTCAGG
>gene=chr20_21029496-21029786; species=papHam
TGGAATGCCCAGAGGTGAAAGCAGAGAAAATGTTTCCTTCACTATTCCCCAGAGGTCCCAGAAGAGCTC-AGAGTTCCAGGTTAGGGATACCCTGTGAGCTTCCCGGAGGGCGGGCCCATCAGAGCCCATCAGAGCGCCCACTAGAGGGCAGAAGTGAACAGAGGGGAATGAGGCGGGCACAAAAGACACTGGGAGGGTGGAGGGAGAATGGATGCTGGTGCAGCCGCCAGAGGGGACTGGGAAGTGAGGCAAATTGCCATGGTCCAGGTGAGGTACGAGAGTCCTCAGG
>gene=chr20_21029496-21029786; species=ponAbe
TAGAATGCCCAGAGGTGAAAGCAGAGAAAATGTTTCCTTCACTAGTCCCCAGAGGCCCCAGAAGAGCTC-AGAGTTCCAGGTTAGGGATACCCTGTAAGCTTCCCGGAGGGCCGGCCCATCTGAGCCCATCAGAGCGCCCACTAGAGGGCAGAAGTGAGCAGAGGGGAATGAGGCGGGCACAAAAGGCACTGGGAGGGTGGAGGGAGAATGGATGCTGGTGCAGTGGCCAGAGAGGACTGGGAAATGAGGCAAATTGCCATGGTCCAGGTGAGATACGAGAGTCCTCAGG
>gene=chr20_21029496-21029786; species=rheMac
TGGAATGCCCAGAGGTGAAAGCAGAGAAAATGTTTCCTTCACTATTCCCCAGAGGTCCCAGAAGAGCTC-AGAGTTCCAGGTTAGGGATACCCTGTGAGCTTTCCGGAAGGCGGGCCCATCAGAGCCCATCAGAGCGCCCACTAGAGGGCAGAAGTGAACAGAGGGGAATGAGGCGGGCACAAAAGACACTGGGAGGGTGGAGGGAGAATGGATGCTGGTGCAGCCGCCAGAGGGGACTGGGAAGTGAGGCAAATTGCCATGGTCCAGGTGAGGTACGAGAGTCCTCAGG
>gene=chr20_21077000-21077201; species=hg19
cagccagcaagaaggaacagggaggtgcaagtatgagatgacaattacgcacatcacttctacttgcatgccactggcgaatgtttagtcacatggtcctcgtgtcgctgcaagggaggctgggaaatgtagttcagctggtcagccgtgtgcccagtgagaatagaaTAAATGATGACGAGTGGCAGACAGGAGTCTCCG
>gene=chr20_21077000-21077201; species=bosTau
cagccagccggacagaacaggaaggtgcaagtatgagatgatgactatgcccatcacttccgcttgccttccattggtgagaacttagtcacatgggccaagtgcagctgcaagggaggctgggaaatgtagtccagatgagcagccatatgcccagcaagaaaagaaTAAATTGCGGTTTGTGGCACACAGGAATCTCTG
>gene=chr20_21077000-21077201; species=calJac
cagctagcaagaaggaacagggaggtgcaagtatgagatgacaattatgtacatcacttctgcttgcatgccactggtgaatgcttagtcacatggtcctcgtgttactgcaaggcaggctgggaaacgtagttcagctggt-gggcgggtgcccagcaagaagagaaTAAATGATGACAAGTGGCAGACAGGACTCTCTG
>gene=chr20_21077000-21077201; species=canFam
CAGCCAGCTAGAAGGAACAGGAAGGTGCAGGTATGA---GACAATTACCTCcatcacttctgcttgcattccactgttaagaacttagt---------------caactgcaagggaggctgggaaatgtagtccagctgggcaggtgggtgcctagcaagaagaaaataaatggtgaGAAGTGGCAGACAGGAGTCCCTG
>gene=chr20_21077000-21077201; species=equCab
cagccagcaagaaaggacaagaaggtacaagtatgagatgacaattatgcccatcacttctacttgcgatccattagtgagaacttagtcacatgagctatatgtagctgcaagggaggctgggaaatgtagttcagcttggcagccatgtgcccagcaaggagagaataaatggtgagaagtggcagacaggagtctctg
>gene=chr20_21077000-21077201; species=gorGor
cagccagcaagaaggaacagggaggtgcaagtatgagatgacaattacgcacatcacttctacttgcatgccactggcgaatgcttagtcacatggtcctcgtgtcgctgcaagggaggctgggaaatgtagttcagctggtcggccgtgtgcccagcgagaatagaaTAAATGATGACGAGTGGCAGACAGGAGTTTCTG
>gene=chr20_21077000-21077201; species=panTro
cagccagcaagaaggaacagggaggtgcaagtatgagatgacaattacgcacatcacttctacttgcatgccactggcgaatgtttagtcacatggtcctcgtgtcgctgcaagggaggctgggaaatgtagttcagctggtcagccgtgtgcccagcgagaatagaaTAAATGATGACGAGTGGCAGACAGGAGTCTCTG
>gene=chr20_21077000-21077201; species=papHam
cagccagcaagaaggaacagggaggtgcaagtatgagatgacaattatgcacatcacttctacttgcatgccactggtgaatgcttagtcacatggtcctcgtgtcactgcaagggaggctgggaaacgtagttcagctggtcggccgtgtgcccagcaagaagagaaTAAATGATGACAAGTGGCAGACAGGAGTCTCTG
>gene=chr20_21077000-21077201; species=ponAbe
cagccagcaagaaggaacagggaggtgcaagtatgagatgacaattacgcacatcacttctacttgcatgccactggtgaatgcttagtcacatggtcctcgtgtcgctgcaagggaggctgggaaacgtagttcagctggtcagccaggtgcccagcgaaaatagaat-aatgatgatgagtggcagacaggagtctctg
>gene=chr20_21077000-21077201; species=rheMac
cagccagcaagaaggaacagggaggtgcaagtatgagatgacaattacgcacatcacttctacttgcatgccactggtgaatgcttagtcacatggtcttcgtgtcactgcaagggaggctgggaaacgtagttcagctggtcggccgtgtgcccagcaagaagagaaTAAATGATGACAAGTGGCAGACAGGAGTCTCTG
>gene=chr20_21106540-21106830; species=hg19
tcttccccgccccatgcaggtcttcgtcccgccccccacaaagccggcttccgccccgtccctcagcggcgccccgcccccacggcgtcttgccccgcctcCTGCAGGCGGCCCGGCGCGGTGTTTACCCGCGGTGCATGGTGGGGCGGTCTCCTTCGGCAACCCCGGCCGAACGGCCACCCAGAGGCTGTGCTGAGCTGGCGCAGCGGCAGCAGCATGAGCCGGACCCTCGCATCGGCCGTGCCCCTGTCGAGTCCCGACTACTACGAGAGGCTGGGCCAACTCCAGCA
>gene=chr20_21106540-21106830; species=bosTau
----CCCG-GCCTCCACAG-----CTCCCCGGGCCCT---------CTTGGCGCCCCGCCTCTGAACGGCGTCCCGCCCC---------GAGCCCCGCCCCCTGCGCGGCTCCGGGCGCCGTGTCGGCTCGCGGTGCATGTTGGGGCTGTCGCCTGGGACAACCA-GGACCT-CAACCGTCCCATGACGGAGCGGAGCGGCCGCGGC---GGTGGGACGCGCGGGGCTTCCGCG------------CTTCCGAGCCCCGACTACTATGAGCAGGTGGCCCACCTCCAGCA
>gene=chr20_21106540-21106830; species=calJac
tcttccccgccctacgcaggtctccgtcccgccccctgcaaagccggtctccgccccgtccctccgcggcgccccgcccccgtggcgtcTTGCCCCTCCTCCTGCGGGAGGCCTGGCGAGGTGTTTACCCGCGGTGCATCGTGGGGCGGTCTCCTCGGGCAACCTCGGCCCAGCTGCCGCCCAGAGGCTGTGCTGAGCTGGCGCAGCGGCGGCATCATGAGCCGGACCCCCGCATCGTCTGCGCACCAGTCGAGTCCCGAGTACTACGAGAGGCTGGGCCAACTCCAGCA
>gene=chr20_21106540-21106830; species=canFam
----CGCAGCCTCACAGCA-----CGCCCCGCCCCC----------------GCCCCGTCCCTTGGGGGGGTcccgccccc---------cgccccgccccccgcggggggcgggg--cccggTTTAC-CGCGGTGCATGGTGGGGCCGTCGCACCGGACAACCC-GGCCCCCCGGCTGCTCCTCGGCGGTGCTGAGGGGGCGCGGCGAGGGCGGCATGCGGCCGGCCTCCCCGCCTTCAGCGCCTCCGGCGAGCTCCGACTACCACGAGAGGCTGGGCCGCCTCCAGCG
>gene=chr20_21106540-21106830; species=equCab
----AACCGGCTCCCAAGA-----CATACCGCTCCG----------------GCCCCGCCCCTCCACGGGGCCCCGCCCCC--------GTGCCACGCCTTCTGCAACGGCCT-----CCGTGTTTACCCGCGGTGCATGGTGGGGCCGTCGCCCTGGACGACCT-GGTACCCCAAGCGCTGCCCAGAGGCGCGGAGCGAGCGTGGCGGCGGCGGCATGCACCAGGCCTCCGCGCGGGCCGCGCCCCTAGCGAGCCCCGACTACTATGAGAGGCTGGGCCGCCTCCAGCA
>gene=chr20_21106540-21106830; species=gorGor
tcttccccgccccatgcaggtcttcgtcccgccccccgcaaagccggcctccgccccgtccctcagcggcgccccgcccccacggcg-cttgccccgcctcCTGCAGGCGGCCGGGCGCGCTGTTTACCCGCGGTGCATGGTGGGGCGGTCTGCTTCGGCAACCCCGGCCGAACGGCCACCCAGAGGTTGTGCTGAGCTGGCGCAGCGGCAGCAGCATGAGCCGGACCCTCGCATCGGCCGTGCCCCTGTCGAGTCCCGACTACTACGAGAGGCTGGGCCAACTCCAGCA
>gene=chr20_21106540-21106830; species=panTro
tcttccccgccccatgcaggtcttcgtcccgccccccacaaagccggcttccgccccgtccctcagcggcgccccgcccccacggcgtcttgccccgcctcCTGCAGGCGGCCCAGCGCGGTGTTTACCCGCGGTGCATGGTGGGGCGGTCTCCTTCGGCAACCCCGGCCGAACGGCCACCCAGAGGCTGTGCTGAGCTGGCGCAGCGGCAGCAGCATGAGCCGGACCCTCGCATCGGCCGTGCCCCTGTCGAGTCCCGACTACTACGAGAGGCTGGGCCAACTCCAGCA
>gene=chr20_21106540-21106830; species=papHam
TCTTCCCCGCCCCATGCAGTTATTCGTCCCGCCCCCCACAAATTCGGCCTCCGCCCCGTCCGTCAGCGGCGCCCCGCCCCCACGGCGTCTTGCCCCGCCTCCTGCAGGCTGCCCGGCGCGGTGTTTACCCGCGGTGCATGGTGGGGCGGTCTCCTCCGGCAACCTCGGCCCAACGGCCGCCCAGAGGCTGTGCTGAGCTGGCACAGCGACAGCAGCATGAACTGGACCCTCGCATCGTCCGTGCCTCTGTCGAGTCCCGACTACTACGAGAGGCTGGGCCAACTCCAGCA
>gene=chr20_21106540-21106830; species=ponAbe
TCTTCCCCGCCCCATGCAGGTATTCGTCCCGCCCCCCACAAAGCCGACCTCCGCCCCGTCCCTCAGCGGCGCCCCGCCCCCACGGCGTCTTGCCCCGCCTCCTGCAGGCGGCCCGGCGCGGTGTTTACCCGCGGTGCATGGTGGGGCGGTCTCCTTCGGCAACCGCGGCCGAACGGCCGCCCAGAGGCTGTGCTGAGCTGGCGCAGCTGCAGCAGCATGAGCCGGACCCTCGCATCGGCCGTGCCCCTGTCGAGTCCCGACTACTATGAGAGGCTGGGCCAACTCCAGCA
>gene=chr20_21106540-21106830; species=rheMac
TCTTCCCCGCCTCATGCAGTTATTCGTCCCGCCCCCCACAAAGTCGGCCTCCGCCCCGTCCGTCAGCGGCGCCCCGCCCCCACGGCGTCTTGCCCCGCCTCCTGCAGGCTGCCGGGCGCGGTGTTTACCCGCAGTGCATGGTGGGGCGGTCTCCTCCGGCAACCTCGGCCCAACGGCCGGCCAGAGGCTGTGCCGAGCTGGCACAGCGACAGCAGCATGAACTGGACCCTCGCATCGTCCGTGCCTCAGTCGAGTCCCGACTACTACGAGAGGCTGGGCCAACTCCAGCA
>gene=chr20_21283753-21284043; species=hg19
GGCCTCGCGCTCCGGGGCTGGGACCACCGAGGGCGAGCTGCAGCCTTCGCCACCCGGTCCGCCGCCGGACTCCGCCTCCCACAAACAGCCCGGCAAGGCCCTTTTCCGCCGCTCCCTCATCCAGCGAAGCCTCCTTCCCAGCTTCCCCGGCGGCGGCGCCGTGACGTCACTTCCGTTCTCCAGCGCGCACGTGGGAGGAAGTGCTGGTGCCCTCTGCCGCTGCTCCCGTCTCTTTGGTTACGCTCGTCAGCCGGTCGGCCGCCGCCTCCAGCCGTGTGCCGCTATGGGAG
>gene=chr20_21283753-21284043; species=bosTau
GGCCGAGGA------CGACGAGCCA------CGCGGGTTGC--TCCGGGCCACCCGCTC-----ACTAGCCCCG---CCCCTTTCCGGCCCCG-------CCC--------------CACCGGCCGGCACCTCCTTCCTGGTCTCTTCCGCGGCGGCGCCGTGACCTAAGTTCCGGTCGCCGG-GCGCACGTGGGCGGAAGCGCCGGT-------GCCGCCGCG--CGTCTCTGTGGTTACGCGCGTTCGCTGGCGGGCCGCCGCCCGCTGCTGCGCGCCGCCATGGGAG
>gene=chr20_21283753-21284043; species=calJac
GGCCTCGCGCTCCGGGGCTGGGACCACCGAGGGCGAGCCGCAACTTTCACCACTCGGTCCGC-GCGGGACTCCACTTCCGACGAGCAGCCCGGCGACGCCCTTTTCCGCCGCTCCTTCACTCAGCTGAGCCTCCTTCCCAGCTTCCCCGGCAGTGGCGCCGTGACGTCACCTCCGGTCGCCCGCGTGCACGTGGGAGGAAGTGCTGGTGCTCGCAGCCGCTGCTCTCGTCTCTTTGGTTACGCTCGTCAGCCGGCCGGCCGCCGCCTCCAGCCGTGTGCAGCTATGGGAG
>gene=chr20_21283753-21284043; species=canFam
gggcgcggact---gggccggaccc------cgcacgc---------cgcgggccgcc---------caccccg---ccggcggccgagcccccccgggAGGT--------------CACCGA---------------------CCGCGACGGCGTGGGCGTGACGTCACTTCCTGTCGCCGGCGCGCACGTGGGAGGAAGTGCCGGTGCCCGCGGCCGCCGCTCCTGTCTCTCCGGTTACGTTCGTCCGCCGGCGGGCCGCCGCCTCCAACTGGGAGCTGCAATGGGAG
>gene=chr20_21283753-21284043; species=equCab
CACCTCGGGCTCCAGGACTGGAACCACTGAAAGCGAGC------------------------------------------------------------------------------------------------------------------------------------------------------------------------------------------------------------------------------------------------------------
>gene=chr20_21283753-21284043; species=gorGor
GGCCTCGCGCTCCGGGGCTGGGACCACCGAGGGCGAGCTGCAGCCTTCGCCACCCGGT---CCGCCGGACTCCGCCTCCCACAAGCAGCCCGGCAAGGCCCTTTTCCGC-GCTCCCTCATCGAGCGGAGCCTCCTTCCCAGCTTCCCCGGCGGCGGCGCCGTGACGTCACTTCCGGTCTCCAGCGCGCACGTGGGAGGAAGTGCTGGTGCCCTCAGCCGCTGCTCCCGTCTCTTTGGTTACGCTCGTCAGCCGGTCGGCCGCCGCCTCCAGCCGTGTGCCGCTATGGGAG
>gene=chr20_21283753-21284043; species=panTro
GGCCTCGCGCTCCGGGGCTGGGACCACTGAGGGCGAGCTGCAGCCTTCGCCACCCGGTCCGCCGCCGGACTCCGCCTCCCACAAGCAGCCCGGCAAGGCCCTTTTCCGCCGCTCCCTCATCCAGCGGAGCCTCCTTCCCAGCTTCCCCGGCGGCGGCGCCGTGACGTCACTTCCGATCCCCAGCGCGCACGTGGGAGGAAGTGCTGGTGCCCTCTGCCGCTGCTCCCGTCTCTTTGGTTACGCTCGTCAGCCGGTCGGCCGCCGCCTCCAGCCGTGTGCCGCTATGGGAG
>gene=chr20_21283753-21284043; species=papHam
GGCTTCGCGCTCCGTGGCTGGGACCACCGAGGGCGAGCTGCAGCCTTCGCTACCCAGTCCGCCGCCGGACCCGGCTTCCGACAAGCAGCCCGGCCAGGCCCTTTTCCGCCGCTCCGTCACCCAGCCGAGCCTCCTTCCCAGTTTCCCCGGCGGCGGCGCCGTGACGCCACTTCCGGTCTC-GGGACGCACGTGGGAGGAAGTGCTGGTGCCCTCAGCCGCCGCTCCCGTCTCTTTGGTTACGCTCGTCAGCCGGGCAGCCGCCGCCTCCAGCCGTGTGCAGCTATGGGAG
>gene=chr20_21283753-21284043; species=ponAbe
GGCCTCGCGCTCCGGCGGTGGGACCACCGAGGGCGAGCTGCAGCCTTCGCCACCCGGTCCGCCGCCGGACTCCGCCTCCCACAAGCAGCCCGGCGAGGCCCTCTTCGGCCGCACCCTCACCCAGCGGAGCCTCCTTCCCAGCTTCCCCGGCGGCGGCACCGTGACGTCACCTCCGGTCTCCAGCGCGCACGTGGGAGGAAGTGCTGGTGCCCTCAGCCGCTGCTCCCGTCTCTTTGGTTACGCTCGTCAGCCGGTCGGCCGCCGCCTCCAGCCGTGTGCCGCTATGGGAG
>gene=chr20_21283753-21284043; species=rheMac
GGCTTCGCGCTCCGTGGCTGGGACCACCGAGGGCGAGCTGCAGCCTTCGCTACCCAGTCCGCTGCCGGACCCCGCTTCCGACAAGCAGCCCGGCCAGGCCCTTTTCCGCCGCTCTGTCACCCAGCCGAGGATCCTTCCCAGTTTCCCCGGCGGCGGCGCCGTGACGTCACTTCCGGTCTCAAGGGCGCACGTGGGAGGAAGTGCTGGTGCCCTCAGCCGCCGCTCCCGTCTCTTTGGTTACGCTCGTCAGCCGGGCAGCCGCCGCCTCCAGCCGTGTGCAGCTATGGGAG
>gene=chr20_21695441-21695731; species=hg19
ACTGCCGTACCCTCCTCACAATCCTTGCTCTGACGTGGCCTCCTTCGCTCTGCCAGCTTCAAATTTCTTTTTTGTCACTCCCTTGTCCGTCTCCGTCTCGcctctctccctgtttccttcccccctctttctttctcactctccctcccttccctttctctttcccttcctccctaccttccacccCGGCTTTCCCCGACCTTCCAGGGCTCCCTCTGCCCTTCCACTCTCTTTTCCTTGCTCCGACCTCTGCTCCAGTCCCGCTTCTTCCCCCGTCTCCTCTTTCTAGT
>gene=chr20_21695441-21695731; species=bosTau
AGTGTTACATCCTCGTCTCGACCTTTCGACCGACGTGGCCTCCCTCG-CCCGCCGGCCTCCAGC---------------GTCTTTTC-GACTTCGTCCCACCTATCGGCAccctgcctccctccccctcgtg--cctgctctcccgcgcctcctttctccctccctt--ttcaattctt-----cctatcga-----------------ttcttccctcaccttcgccctctttatgttcctctctcgtctccttt---------tctccctgcgtcttccccGTCTACT
>gene=chr20_21695441-21695731; species=calJac
ACTGTCGCAGCCTCCTCACAGTCCTT--------------------GCTCTGCCAGCCTCAAGTCTCTTTTTTGTCTCTCTCCGGTCCGTCTCGGTCTCGccttcgtccctctttcct---------------------------tcccttctctttctcttttccttcctccctcccttcca-cccggcctttctcgaccttctgtcgctccctcagcccttccactctcttttccttccttcggcctccgctccagtcccgct-------------------------
>gene=chr20_21695441-21695731; species=canFam
ACCGTTTCACCCTCGTCCCGATCCTTGCTCCGACGTGGCCTCCCTCGCCCCGCCAGCCGCAAG----------------TGTTTTTCCTACCTCTCCCAGcccttcttctccccttg-----ctctctctcc--ccagc-gtccttctcctccttccttcctaacctgctttcctttc------cttcttca-----------------cccctgccttccttttgtcctctgaatttttctcccttcgttgcttc---------cctttctcc-tctcccttctCCACC
>gene=chr20_21695441-21695731; species=equCab
GCTGTCGCACCCTTGTCGCGATCTTGGCTCCGACGTGGCCTCCCTCGCTCTGTCAGCCTCAAGC---------------TTCTCTTCCGACTTCTCCCGGccctccttcttcccttgtctttctctctcttt--cctgctgtccctctcctccctccttcctaccccactttcctttc------cctcccca-----------------ccccttcctgccctttgccctcttcatttttctccctccccagctct---------gctccctccttctccccTATCTACT
>gene=chr20_21695441-21695731; species=gorGor
ACTGTCGTACGCTCCTCACAATCCTTGCTCTGACGTGGCCTCCTTCGCTCTGCCAGCTTCAAATTTCTTTTTTGTCACTCTCTTGTCCGTCTCCGTCTCGcctctctccctctttccttcccccctctttctttctcactctccctcccttccctttctctttcccttcctccctaccttccacccCGGCTTTCCCCGACCTTCCAGGGCTCCCTCTGCCCTTCCACTCTCTTTTCCTTGCTCCGACCTCTGCTCCAGTCCCGCTCCTTCCCCCGTCTCCTCTTTCTAGT
>gene=chr20_21695441-21695731; species=panTro
ACTGTCGTACCCTCCTCACAATCCTTGCTCTGACGTGGCCTCCTTCGCTCTGCCAGCTTCAAATTTCTTTTTTGTCACTCTCTTGTCCGTCTCCGTCTCGcctctctccctctttccttcccccctctttatttctcactctccctcccttccctttctctttcccttccgccctaccttccacccCGGCTTTCCCCGACCTTCCAGGGCTCCCTCTGCCCTTCCACTCTCTTTTCCTTGCTCCGACCTCTGCTCCAGTCCCGCTCCTTCCCCCGTCTCCTCTTTCTAGT
>gene=chr20_21695441-21695731; species=papHam
ACTGTTGCACCCTCCTCACAATCCTTGCTCTGACGTGGCCTCCCTCGCTCTGCCAGCCTCAAATTTCTTTTTTGTCACTCTCTTGTCCGTCTCCGTCTCGcctctctccctctttccttcccttctctttctttctcactctccctcccttccctttctcttttctttcctccctcccttccaccCCGGCTTTCCCTGACCTTCCATGActccctctgcccttccactctcttctccttgctccaacctctgctccagtcccgctgcttcccct-tctcctctatctact
>gene=chr20_21695441-21695731; species=ponAbe
ACTGTCGCACCCTCCTCACAATCCTTGCTCTGACGTGGCCTCTTTCGCTCTGCCAGCCTCAAATTTCTTTTTTGTCACTCTCTTGTCCGTCTCCGTCTCGcctctctccctctttcctttccccctctttctttctcactctccctcccttccctgtctctttcccttcctccctaccttccacccCGGCTTTCTCCGACCTTCCAGGGCTCCCTCTGCCCTTCCACTCTCTTTTCCTTGCTCCGACCTCTGCTCCAGTCCCGCTCCTTCCCCCGTCTCCTCTATCTAGT
>gene=chr20_21695441-21695731; species=rheMac
ACTGTTGCACCCTCCTCACAATCCTTGCTCTGACGTGGCCTCCCTCGCTCTGCCAGCCTCAAATTTCTTTTTTGTCACTCTCTTGTCCGTCTCCGTCTAGcctctctccctctttccttcctttctctttctttctcactctccctcccttccctttctcttttctttcctccctcccttccaccCCGGCTTTCCCCGACCTTCCATGGCTCCCTCTGCCCTTCCACTCTCTTCTCCTTGCTCCGACCTCTGCTCCAGTCCCGCTCCTTCCCCT-TCTCCTCTATCTACT
>gene=chr20_22666790-22666990; species=hg19
CAGCAGAAATGACATCTAAATGGCACATAGGGTAccactccccagctgtgcccatgcgctgcagcgaagggaactacatttcccgggaggccttgcgctctcgcttcctggtagattcagccaatgggaggcactggccggagattggctgctgggaggaggagagaagcctggatgtgccagcctcttcttcctgtttc
>gene=chr20_22666790-22666990; species=bosTau
GAGCAGGAATGACATGGATCCAGGGTGAATGCTATCCTTCCCCAC-----CCTTCC--TTGTCCTGAAGGGA-----------------------------------------GATCCGACTAGTGGGAGGCACTGGCAGAAGAGCAGCTTGGG-AGGGAGGAGAGGGACCC----------------------------
>gene=chr20_22666790-22666990; species=calJac
AAGCAGAAATGACATCTAAATGGCAGGTAGGGTAccactctccacctgtgcctatgtgctacagtgaaaggaactacatttcccaggagcctttgccttctagcttccttgtaggttcagccaataggaggca-------------------------------------------------------------------
>gene=chr20_22666790-22666990; species=canFam
GAGCAGGAAGGAGGGACATCTGGCGCACATGCTACACCTCCCCCC-----CCTCTCCTCTGCACCAT-GGAAACTGCATTTCTCATG-----CAGC-------AGAAATGGTAGGTTCAGCCAAGGGCAGGTACTGGCAG-ACATGGGCTGGTG-GAGA-------------AGGCCCttctccctggtcttcctgtgtc
>gene=chr20_22666790-22666990; species=equCab
gagcaggaataaCATGCATCTGACGCAGGTGCTGCcccggccccg-----cctgccctctgcactgg-gggaactacatttcccaggctcccttgc-------cttcctggtaggcttagccaatgggaggcatggccaa-agactggcaggca-ggaggaggagataggccgggcatgtctcgcccctcttcctgcttc
>gene=chr20_22666790-22666990; species=gorGor
CAGCAGAAATGACATCTAAATGGCACATAGGGTACCACTCCCCAGCT---------------------------------------------------------------------------------------------------------------------------------------------------------
>gene=chr20_22666790-22666990; species=panTro
cagcagAAATGACATCTAAATGGCACATAGGGTACCACTCCCCAGCTGTGCCCATGCGCTGCAGCGAAGggaactacatttcccgggaggccttgcgatctcgcttcctggtagattcagccaatgggaggcactggccggagattggctgctgggaggaggagagaagcctggatgtgcctgccgcttcttcctgtttc
>gene=chr20_22666790-22666990; species=papHam
cagcagAAATGACAGCTAAATGGCACATAGGGTACCACtccccagctgtgcctatgtgctgcagtgaagggaactacatttcccaggagccctt--------gcttcctggtagagtcagccaatgggagtcactggcaggagactggctgctgggaggaggagagaagcctggatgtgcctgccccttcttcctgtttc
>gene=chr20_22666790-22666990; species=ponAbe
CAGCAGAAATGACATCTAAATGGCACGCAGGGTAccactccccagctgtgcctatgcgctgcagtgaagtgaactacatttcccgggaggcctt-cgctctcgcttcctggtagattcagccaatgggaggcactggccggagattggctgctgggaggaggagagaagcctgggtgtgcctgcagcttcttcctgtttc
>gene=chr20_22666790-22666990; species=rheMac
cagcagAAATGACAGCTAAATGGCACATAGGCTACCACTCCCCAGCTGTGCCTATGTGCTGCAGTGAAGggaactacatttcccaggagccctt--------gcttcctggtagagtcagccaatgggagtcactggcaggagattggctgctgggaggaggagagaagcctggatgtgcctgccccttcttcctgtttc
>gene=chr20_22785975-22786265; species=hg19
ACAGAAAGGGCTGGGCGAAGGCAGAGTCAGCTGCGAGAACTGCTGTGGCTTGCCAAACAATTCCAGTAAGCTGAAGCCACAGGCAAGGGAGAATCTGAGGTCAAGTGCTGAGACAGCACCATGGATAGCTCTCCTGGGTACAGGGgcttgaaagaatgtgttaagaaggattctgaggctgtgactgagccaagaaggcaacactgctatgactgactaatgacgcctgccatggacatgtgaggggggatgtggtggAAGGTTTGCAGTGTGCTGGCCTGTCCCGATAT
>gene=chr20_22785975-22786265; species=bosTau
ACAGAAGGGAC-GAGTCAAGGCAGATCCAGCTGCAAGAAGAGC-------TGGGAGGCAACCCCAGTGAGT-GA-----------------AACCTGAGGGCAGGGGTTGTGGCAGCACCATGGATAGCTCCCTGGGCAACAG--GGCGGGAgcactgtgttaagaaggattctgaggctgtga-ggggccaagctggaaggattgctacgattgactaatgatgactcctatggacatg-caaa--aggTAGGATGAAAATTCTGCAGCTGACTTGCCTTTCCCAGCCT
>gene=chr20_22785975-22786265; species=calJac
ACAGAAAGAGCTGGGCAAATGCAGAGTCAGCTGCGAGAACTGCTATGGCTTGGCAAACAACTGCAGGAAACTGAAGCCACAGACAAGGGAGAATCTGAGGTCAAGGGCTGAGGCAGCACCATGGATAGCTCTCCTGGGTACAgctgcttgaagcgatgtgttaagaaggattctgaggctgagactgagccaagaaggcaagattgctgtgagtgactgaatatgtctgctgtggacatgtgagagg--ATGTGGTGGAAGGTTTGCAGAATGCTGGCCTGTCCTGATAT
>gene=chr20_22785975-22786265; species=canFam
ACAGAAGAGACCGAGTCAGAGCAAATTCAGCTGCAAGAACTGCGGCAGCGTGGCAAGCAACTCTAGCGAGC-CACGGAGCAGCGTAGGGAGAATCTGGGGCCAAGGGCT-GGACAGTACCATGGATAGCTCCCCCTGGCACAgctatttgaagcaaggtgttaagaaggattctgagactctgattgggccaggctggaaagagggcaatgattgattaatgacgtctgccatagacGTGTAAGG--CGATGTGGTGTGATGTTTG-AACATGTTTGCCTTTGCTAA-TT
>gene=chr20_22785975-22786265; species=equCab
ACAGAAGGGACTGGGTCAAGGCAGAATCAGCTACAAGAACTGCTAGGGCTTGGCAAGCAACTTCAGTGAGC-AAAGTAGCAGAAGAGGGAGAATCTGAGGTCAGGGGGTCCCGCAGCACCATGGAGAGCTCCCCTGGGCTCAgctgcttgaagca--gtgttaagaaggattctgaggctgtgactgggccaagctggaaagattgctatgattgattaatgatgcctgccatggacatgtgaag--gagtggggtagaatgtttgcgacatgcttgcctttcctAACAT
>gene=chr20_22785975-22786265; species=gorGor
ACAGAAAGGGCTGAGCAAAGGCAGAGTCAGCTGCGAGAACTGCTATGGCTTGGCTAACAATTCCAGTAAGCTGAAGCCACAGGCAAGGGAGAATCTGAGGTCAAGTGCTGAGACAGCACCATGGATAGCTCTCCTGGGTACAGGGgcttgaaggaatgtgttaagaaggattctgaggctgtgactgagccaagaaggcaacactgctatgactgactaatgacgcctgccgtggacatgtgagggg--atgtggtggaaggtttgcagtgtgctggcctgtcccGATAT
>gene=chr20_22785975-22786265; species=panTro
ACAGAAAGGGCTGGGCGAAGGCAGAGTCAGCTGCGAGAACTGCTATGGCTTGGCAAACAATTTCAGTAAGCTGAAGCCACAGGCAAGGGAGAATCTGAGGTCAAGTGCTGAGACAGCACCATGGATAGCTCTCCTGGGTACAGGGgcttgaaggaatgtgttaagaaggattctgaggctgtgactgagccaagaaggcaacactgctatgactgactaatgacgcctgccgtggacatgtgagggg--ATGTGGTGGAAGGTTTGCAGTGTGCTGGCCTGTCCCGATAT
>gene=chr20_22785975-22786265; species=papHam
ATAGAAAGGGCTGGGCGAAGGCAGAGTCAGCTGCAAGAACTGCTATGGCTTGGCAAACAACTCCAGTAAGCTAAAGCCACAGGCAAGGGAGAATCTGAGGTCAAGCGCTAAGACAGCACCATGGATAGCTCTCCTGGGTACAGCAGATtgaagtaatgtgttaagaaggattctgaggctgtgactgagccaagaaggcaagactgctatgactgaataatgatgcctgccgtggacatgtgagggg--atgtggtggAAGGTTTGCAGTGTGCTGGTCTGTCCCGATGT
>gene=chr20_22785975-22786265; species=ponAbe
ACAGAAAGGGCTGGGCGAAGGCAGAGTCAGCGGTGAGAACTGCAATGGCTTGGCAAACAACTCCAATAAGCTGAAGCCACAGGCAAGGGAGAATCTGAGGTCAAGTGCTGAGGCAGCACCATGGATAGCTCTCCTGGGTACAAGGgcttgaagcaatgtgttaagaaggattctgaggctgtgactgaaccaagaaggcaacactgctatgactgactaatgacagctgccgtagacatgtgaaggg--ATGTGGTGGAAGGTTTCCAGTGTGCTGGCCTGTCCCGATGT
>gene=chr20_22785975-22786265; species=rheMac
ATAGAAAGGGCTGGGTGAAGGCAGAGTCAGCTGCAAGAACTGCTATGGCTTGGCAAACAACTCCAGTAAGCTAAAGCCACAGGCAAGGGAGAATCTGAGGTCAAGCGCTAAGACAGCACCATGGATAGCTCTCCTGGGTACAGCAGATtgaagtaatgtgttaagaaggattctgaggctgtgactgagccaagaaggcaagactgctatgactgaataatgatgcctgctgtggacatgtgagggg--ATGTGGTGGAAGGTTTGCAGTGTGCTGGTCTGTCCCGATGT
>gene=chr20_23402028-23402324; species=hg19
GCGTTGTCCATGTCGCCCGCCGCGGCCGCCACAGCCCCCTCAGCCGGCTCGCTGTGCGCCCAGGCGCCTTAACCCTCCCTCTGGCGGCCGCAGGGACGCAGGCGCAGGCGCGACGCGCGAGGCCTTTCGGGAGCTGTAGTCCGGGTCCTGTCATGGCGGCGGGGATTCGCGAGCCGCCTACTACAGTTCCCAGGAGGCCCCGGGGCGGGGTGTGTGTGAGCCGAGCTTGCGCACCGCTAGCTCCCAGGACGTCGGCGCAGGGGGCGTGACCCCCCCAAAGGGGTCCTGGGCCAAGG
>gene=chr20_23402028-23402324; species=bosTau
GCGTTGTCCATGTTGCCGGCCTTCCCCGCCACAACCTCCTCAGCAGGCCGGACGCGCCGCCCG-CACCTCCAA-GTCCTCTCT-------CAGGGCTTGGCGCAGAGGCGCGGCGCGCGA--CCTCTCGGGAGCTGTAGTCCAGGCAGTGCCACGGCGCCCGGGCGCAGAGGCGCGGCGCGCAGCCTATCGGGAAGTCCGCG--------------------------------CTCGGCCCGCGAGAGCCTCGAGACGTCCGCTCTCGTTTCCTG-AAGGGCTCCTGGAGACGGG
>gene=chr20_23402028-23402324; species=calJac
GCGTTGTCCATGTCGCCCGCAGCGGCCGCCACAACCCGCTCAGCCGGCTTGCTACGCGCCCGGGCGCCTCTGCCCACCTTCTGGCGGCCGCAGGGGAGCAGGCGCAGGCGCGACGCGCGAGTCCTGTCGGGAGTTGTAGTCCTGA-CCTGTCATGGCGGCGGGGATGCGTAAGCCGCCTACTACAGTTCCCAGGACGCCGCGGGTCGGGAAGTCTGTGAGCCGAGCTAGCACACCGCCAGCTCCCGGGGCTTCCGCGCAGGGGGCGTGACCCGCCG-GAGGAGTCCTGGGCCAAGG
>gene=chr20_23402028-23402324; species=canFam
GCGTTGTCCATGTCTCCCGCCGCCGCCGCCGCCACCGCTTCCCCCGACTGCACTCGCCTTCCG-CGCCTTCGCCCTCCTCTAG-------CGAGGCGGGCAGCGCAGGCGTGGCGCGCAAGGCCTTCCGGGACTTGTAGTCCGGGTCCCGCCCGAGCGGCGGGGAGGCGCGAGGCTTCAACTACAATCCCCAGAAGGCTGCAGAGACGGGCGGG-----GTGCAGCCTGCGGACCGCCGGCGCCCGGGATTTCTGGGCGGGGGGTGTGGCTGCCCG-TAGGGGTCTCGGTCCGAGG
>gene=chr20_23402028-23402324; species=equCab
---------------------------------------------------------------------------------------------------------------------------------------------------------------------------------------------------GGCTGCAGATCCTGGCAGC-----GCGGAGCTTGAAGACCGCCCGCGCCAGGGGTTTTGGGGCGGGGAGGGTGACCCTCTG-CAGGGAACCCAGGCCAAGG
>gene=chr20_23402028-23402324; species=gorGor
GCGTTGTCCATGTCGCCCGCCGCCGCCGCCAGAGCCCCCTCAGCCGGCTCGCTGTGCGCCCAGGCGCCTTAACCCTCCCTCTGGCGGCCGCAGGGGCGCAGGCGCAGGCGCGACGCGCGAGGCCTTTCGGGAGTTGTAGTCCGGGTCCTGTCATGGCGGCGGGGATTCGCGAGCTGCCTACTACAGTTCCCAGGAGGCCCCGGGGCGGGGTGTGTGTGAGCCGAGCTTGCGCACCGCTAGCTCCCAGGACATCGGCGCAGGGGGCGTGACCCCCCCAAAGGGGTCCTGGGCCAAGG
>gene=chr20_23402028-23402324; species=panTro
GCGTTGTCCATGTCGCCCGCCGCGGCCGCCACAGCCCCCTCAGCCGGCTCGCTGTGCGCCCAGGCGCCTTAACCCTCCCTCTGGCGGCCGCAGGGGCGCAGGCGCAGGCGCGACGCGCGAGGCCTTTCGGGAGCTGTAGTCCGGGTCCTGTCATGGCGGCGGGGATTCGCGAGCCGCCTACTACAGTTCCCAGGAGGCCCCGGGGCGGGGTGTGTGTGAGCCGAGCTTGCGCACCGCTAGCTCCCAGGACATCGGCGCAGGGGGCGTGACCCCCCC-AAGGGGTCCTGGGCCAAGG
>gene=chr20_23402028-23402324; species=papHam
GCGTTGTCCATGTCGCCAGCCGCAGCCGCCACAGCCCCCTCAGCCGGCTCGCTGCGCGCCCAGGCGCCTTAGCCCTCCCTCTGGCGGCCGCAGGGGCGCAGGCGCAGGCGCGACGCGCGAGGCCTTTCGGGAGCTGTAGCCCAGGTCCTGTCATGGGGGCGGGGATGCGCGAGCCGCCTACTACAGTTCCCAGGAGGCCCCGGAGCGGGGTGTGTGTGAGCCGAGCATACGCACAGCTAACTCCCGGGACATCGGCGCAGGGGGCGTGACCACCCA-GAGGGGTCCTGGGCCAAGG
>gene=chr20_23402028-23402324; species=ponAbe
GCGTTGTCCATGTCGCCCGCCGCGGCCGCCACAGCCCCCTCAGCCGGCTCGCTGAGCGCCCAGGCGCCTTAGCCCTCCCTCTGGCGGCCGCAGGGGCGCAGGCGCAGGCGCGACGCGCGAGGCCTTTCGGGAGCTGTAGTCCGGGTCCTGTCATGGCGGCGGGGATTCGCGACCCTCCTACTACAGTTCCCAGGAGGCCCCGGGGCGGAGTGTGTGTGAGCCGAGCTTGCGTACCGCTAGCTCCCCGGACATCGGCGCAGGGGGCGTGACCCCCCCCAAGGGGTCCTGAGCCAAGG
>gene=chr20_23402028-23402324; species=rheMac
GCGTTGTCCATGTTGCCAGCCGCAGCCGCCACAGCCCCCTCAGCCGGCTCGCTGCGCGCCCAGGCGCCTTAGCCCTCCCTCTGGCGGCCGCAGGGGCGCAGGCGCAGGCGCGACGCGCGAGGCCTTTCGGGAGCTGTAGCCCAGGTCCTGTCATGGGGGCGGGGATGCGCGAGCCGCCTACTACAGTTCCCAGGAGGCCCCGGAGAGGGGTGTGTGTGAGCCGAGCACACGCACAGCTAACTCCCGGGACATCGGCGCAGGGGGCGTGACCACCCA-GAGGGGTCCTGGGCCAAGG
>gene=chr20_23587244-23587534; species=hg19
AGTTATGGCTGCCCCTATTCCTCAAAGGTGTTTCCAGGACGGGTGGCCGCTTGCAATTGGAGCAGTGGAGAACCAGAAAGACGAAGATGCCCTCAGGGATGGCTGAAGTGCACCCATTAGGTTGTCACGGGTTCCCTCCTGTGGCCACAGCCGGCACAGCACTCTGCGGCACAGTTTGTGGGTGGAGATTCTGAGTTCTCGACCAAGACCCACATAGCCTCCAACTCCAACCGCAAATGGGGCTCTCAAAAGACTGAATAATGCACTCTTCACAGACCAGACTTAAGCTT
>gene=chr20_23587244-23587534; species=bosTau
AGCTACAGACACACCCTCCCT-CAGAGG--TGTCCCAGGGGGGTGGCCAC---------------------------------------------------------------------------------------------------------------------------------------------------------------------------------------------------------------------------TTCCAGACAAGACTTTGGCCC
>gene=chr20_23587244-23587534; species=calJac
GGTTATGGCCGCCCCCATCCCTCAAAGGCCTTTCGAGGACCGGTGGACACCTGCAACCGGAGCACTGGAGAGCCTGAGAGAGGAAGACGCCCC--AGGATGGCTGAGGGGCGCCCATTTGGTCGCCACTGGTGCCCTCCTGTGGCCACAGCCGGCACAG--CTCAGTGTCACAGTCTTGGGG-------------------ACCAAGACCCTCAGAGCCTCCAACTCCAGTAGCGAGCAGGGCTCTGAAAACCCTGAATAATGCGCTTTTCCCAGACCAGACTTAAGCTT
>gene=chr20_23587244-23587534; species=canFam
GCATATGTAAGCACTCACTCTCCAAAGG---GCTCTAGAAGAGAGAAGGT--------GGAATGAGGGAGAAACAGACACAGAGCAGAGCTCCCAGGGTTGGCTGAGCTGTG-------------CATCAGTGCCCTTTCGTGGCAGAGGTCCTGAAGA--CTCAGTGGCACAATTTCCTGGTGC--AGTCTGGGTTCTTGAGAAGGACCCTCACAGTCTCCATTTGGAGCAGCCAATGGGACTCTGGAAGGACTAAAGAGCACA-TCCTTCCAAACAAGGCTTCAACTC
>gene=chr20_23587244-23587534; species=equCab
--------------------------------CTTTAGAGGAGGGGGAGT--------GGAGTGAAAGAGA---AGAAAGAGAG--GAG-TTCCAGGGATGGCCGAGCTGTGTCCATT-AGGTGATATTGGTGCCCTCTCGTGGCCACAGTCATCACAG--CTCAGCAGCATGATTTCCAGGCGCC-AGTCT-GTTCCTAGAAAAGGACCTTCACAGCCTTCAGCGGAAGCAGCAAGTGGAGGTCTGGAAGGACCAAATAATACACTCTTTCCCAGCAAGACTTCAGCTC
>gene=chr20_23587244-23587534; species=gorGor
AGTTATGGCTGCCCCTATTCCTCAAAGGTGTTTCCAGGACGGGTGGCCGCTTGCAATTGGAGCAGTGGAGAACCAGAAAGATGAAGATGCCCTCAGGGATGGCTGAAGTGCACCCATTAGGTTGTCACGGGTTCCCTCCTGTGGCCACAGCCGGCACAGCGCTCTGCGGCACAG-TTGTGGGTGGAGATTCGGAGCTCTGGACAAAGGCCCGCATAGCCTCCAACTCCAACCGCAAATGGGGCTCTCAAAAGACTGAATAATGCACTCTTCCCAGACCAGACTTAAGCTT
>gene=chr20_23587244-23587534; species=panTro
AGTTATGGCTGCCCGTATTCCTCAAAGGTGTTTCCAGGACGGGTGGCCGCTTGCAATTGGAGCAGTGGAGAACCAGAAAGACGAAGATGCCCTCAGGGATGGCTGAAGTGCACCCATTAGGTTGTCACGGGTTCCCTCCTGTGGCCACAGCCGGCACAGCGCTCTGCGGCACAGTTTGTGGGTGGAGATTCTGAGTTCTCGACCAAGACCCACATAGCCTCCAACTCCAACCGCAAATGGGGCTCTCAAAAGACTGAATAATGCACTCTTCACAGACCAGACTTAAGCTT
>gene=chr20_23587244-23587534; species=papHam
CCTTATGGCTGTCCCTATTCCTCAAAGGTGTTTCCAGGACGGGTGGCCCCTTGCAATTGGAGCAGTGGAGAATCAGAAAGAGGAAGAGGCCCCCAGGGATGGCTGAGGTGCGCCCGTTAGGTTGTCACGGGTGCCCTCTTGTGGCCACAGCCGGCACAG--CTCAGCGGCACAGTTTGTGGGTGGAGATTCTGAGCTCTCCACCAAGACCCTCCTAGCCTCCCACTCCAGCAGCAAATGGGGCTCTGAAAAGACTGAATAATGCGCTCTTCCCAGACCAGACTTCAGCTT
>gene=chr20_23587244-23587534; species=ponAbe
AGTTATGGCTGCCCCTATTCCTCAAAGGTGTTTCCAGGACAGGTGGCCGCTTGCAATTGGAGCAGTGGAGAACCAGAAAGACGAAGATGCCCTCAGGGATGGCTGAAGTGCGCCCATTAGGTTGTCACGGGTGCCCTCCTGTGGCCACAGCCGGCACAGCGCTCTGCAGCACAGTTTGTGGGTGGAGATTCTGAGTTCTCGACCAAGACGCTCGTAGCCTCCAACTCCAGCCGCAAATGGGGCTCTGAAAAGACTGAATAATGCACTCTTCCCAGACCAGACTTAAGCTT
>gene=chr20_23587244-23587534; species=rheMac
CCTTATGGCTGTCCCTATTCCTCAAAGGTGTTTCCAGGACGGGTGGCCGCTTGCAATTGGAGCAGTGGAGAACCAGAAAGAGGAAGAGGCCCCCAGGGATGGCTGAGGTGCGCCCGTTAGGTCGTCACGGGTGCCCTCTTGTGGCCACAGCCGGCACAG--CTCAGCGGCACAGTTTGTGGGTGGAGATTCTGAGTTCTCCACCAAGACCCTCCTAGCCTCCAACTCCAGCAGCAAATTGGGCTCTGAAAAGACTGAATAATGCACCCTTCCCAGACCAGACTTCAGCTT
>gene=chr20_24449585-24449875; species=hg19
AGGGCTGAGGGGGTCTCTGGAGTCTGAACTCCGCGCCCGCTTGCTCCTCCAGGGCTTAGCTGGTCAGGACTTGAACATTCGCCGGATCCATAAATTGGGTCATTTTTAACCTCAAAACCGAACCGCAGCCTGGGGAGGCCTTTAGGACCGAGGGGAGCCATCCCTTCCTCTAGTCGGGCAGCAAATTCCTGTCCTCCTAGTCCCCCGCAGCTATCCCCCGCCCCCAGCCTCTGTGGCCCTCACATTGTCAGACACTGGCCGCGGGCCACCATCTGGACGCGATCCCCCGC
>gene=chr20_24449585-24449875; species=bosTau
GACGCTGTGCGGGACCC--GAGTCTGAGCCCCATGCCGGGTTTCGCGAGGAT-GGCTGGCTGGGCAAGACTCGGGCAGA--TCAGGCCTGTAAAGGGGGTCCTTAGAGACCTCAAAAACGAACCAGAGCCTGGGGAGGCCTTTAGGACCGAGGGGAGCCATCTCTCCTCCCAGCCAGGAGGCAAATCC--GCCCCACTAGTTTCCAGGGGCCTCCCCCTTCCCCCAGCCTCCGTCACCCTC--ATTCCCAGACACC-GGCCCGGGCCACCTGCCAGACGCGATcccccgc
>gene=chr20_24449585-24449875; species=calJac
AGGGCTGAGGGGGTCTCTGGAGTCTGAACCCCGCGCTCGCTTGCTCCTCCCTGGCTTAGCCGGTCAGGACTTGAACATTCGCCGGACATAAACATTGGGTCATTTTGAACCTCAAAGCCGAACCGGAGCCTGGGGAGGCCTTTAGGACCGAGGGGAGCCATCGTTTCC------------------TCCTGTCCTCCGAGGCCCCCGCAGCTATCCCCTGCCCGC-GCCTCTGTGGCCCTCACTTTGTCAGACACCGGCCCCGGGCCACCCTCCAGACGCAATCCCCTGC
>gene=chr20_24449585-24449875; species=canFam
GGGGCTGGGGGGTTCTC-AGAATCCGGGCCGC--ACCTGGTTTCACCTGGAG-AGCTGGCTGGTCAGTACTCGAACAGATGCCAGACCTGTAAAGTGGGTCCTT-TGAACCTCAAAACCTTGCAGGAGCCTGGGGAGGCCTTTAGGACCGAGGGGAATCATCTCCTCTCGGAGCCAGGC---TGCTACCTGTCCTCGGAGTACCCAGGGGC-TCCTCCCACCCCCAGTCTCTGTAGCCCGCACAGTCCCAGACCCTGGCCCCGGGCCACCCA-CGGACGTGACACCCCCG
>gene=chr20_24449585-24449875; species=equCab
GGGGCTGGCGGGCTCTC-ACAGTCTGGTCCGC--GCCTGGTTTCGCCTGGAT-GCTTGGCTGGTCAGGACTTGAGTAAATGCCAGACCTATAAAATGGGTCCTTATGAACCTCAAAACCGAACTGGAGCCTGGGAAGGCCTTTAGGACCGAGGGGAGCCATCTCTTCTAGGAGCCAGGC---AAATCCCTGTCCTCGT-GTCCCCAGCGGC-TACCCCTTCCCCCAACCTCTGTCGCCCTCACATTCTCAGACAC-GGCCCCTTGCCACCCGCCAGACGCGATCACCCGC
>gene=chr20_24449585-24449875; species=gorGor
AGGGCTGAGGGGGTCTCTGGAGTCTTAACTCCGCGCCCGCTTGCTCCTCCAGGACTTAGCTGGTCAGGACTTGAACATTCGCCGGATCCATAAATTGGGTCATTTTTAACCTCAAAACCGAACCGCAGCCTGGGGAGGCCTTTAGGACCGAGGGGAGCCATCCCTTCCTCTAGTCGGGCAGCAAATTCCTGTCCTCCTAGTCCCCCGCAGCTATCCCCCGCCCCCAGCCTCTGTGGCCCTCACA-TGTCAGACACTGGCCCCGGGCCACCCTCTGGACGCGATCCCCCCC
>gene=chr20_24449585-24449875; species=panTro
AGGGCTGAGGGGGTCTCTGGAGTCTGAACTCCGCGCCCGCTTGCTCCTCCAGGGCTTAGCTGGTCAGGACTTGAACATTCGCCGGATCCATAAATTGGGTCATTTTTAACCTCAAAACCAAACCGCAGCCTTGGGAGGCCTTTAGGACCGAGGAGAGCCATTCCTTCCTCTAGTCGGGCAGCAAATTCCTGTCCTCCTAGTCCCCCGCAGCTATCCCCCGCCCCCAGCCTCTGTGGCCCTCACATTGTCAGACACTGGCCGCGGGCCACCATCTGGACGCGATCCCCCGC
>gene=chr20_24449585-24449875; species=papHam
AGGGCTGAGGGGGTCTCTGGAGTCTGAACTCCGCGCCCGCTTGCTCCTCCACGGCTTAGCTGGTCAGGACTTGAACATTCGCCGGACCCATAAATTGGGTCATTTTGAACCTCAAAACCGAACCGGAGCCTGGGGAGGCCTTTAGGACCGAGGGGAGCCATCCCTCCCTCTAGTCGGGCAGCAAATTCCTGTCCTCCTAGTCCCCCGCAGTTATCCACCGCCCCCAGCCTCTGTGGCCCT--CATTGTCAGACACCGGCCCCGGGCCACCCTCTGGACGGGATCCCCCGC
>gene=chr20_24449585-24449875; species=ponAbe
AGGGCTGAGGGGGTCTCTGGAGTCTGGACTCCGCGCCCACTTGCTCCTCCAGGGCTTAGCTGGTCAGGACTTGAACATTCGCCGGACCCATAAATTGGGTCATTTTTAACCTCAAAACCGAACCGGAGCCTGGGGAGGCCTTTAGGACCGAGGGGAGCCATCTCTTCCTCTAGTCGGGCAGCAAATTCCTGTCCTCCTAGTCCCCCGCAGCTATCCCCCGCCCCCAGCCTCTGTGGCCCTCACATTGTCAGACACTGGCCCCGGGCCACCCTCTGGACGCGATCCCCTGC
>gene=chr20_24449585-24449875; species=rheMac
AGGGCTGAGGGGGTCTCTGGAGTCTGAACTCCGCGCCCGCTTGCTCCTCCATGGCTTAGCTGGTCAGGACTTGAACATTCGCCGGACCCATAAATTGGGTCATTTTGAACCTCAAAACCGAACCGGAGCCTGGGGAGGCCTTTAGGACCGAGGGGAGCCATCCCTTCCTCTAGTCGGGCAGCAAATTCCTGTCCTCCTAGTCCCCCGCAGTTACCCGCCGCCCCCAGCCTCTGTGGCCCT--CATTGTCAGACACCGGCCCCGGGCCACCCTCTGGACGGGATCCCCCGC
>gene=chr20_25275132-25275422; species=hg19
CTGGGCAGCGAGACACAGCAGCACAGTCCAGCCCCCAGGCCTTGTGGACCAATGTGCTGAGCAGGAGGGGGTGTCCTCTGCTGGTTGGAGGTCCCAGGGGCAGCCGTGTCCCAGCAGGCCAGTAGAGGGAGCATGGGCCCAAAACTCCCTGGGGTGGGGTAGGGGGCGCACAAGGGCTGCGGAACCGCGGCAGGCGTCAGTGCCAGTGACAGGCAGTGGTGAAAATGGATTTCACTTGCAACGATGTGACATTATAATGTAGTTAGTGTTTTATTTCAGTGCAGTTAGCA
>gene=chr20_25275132-25275422; species=bosTau
CTGGATGGG-ATTGC-------------------CAAGCAGGAGGTGACCTCT---GGTGGATGGAGGTGATGTCACCT-----------------------------------------------GGGTGGATGGAGGTGAC-GTGCCTGGGG---TACAGGGAGC---------CTGGG--------------GGGAGTCCGG---------AGTGGTTCAGGTAGAATGAACTTGTGAGGCTATAA-GTCTCTACGTGGTTGGTGTTTTATGACAAG--CACTGACA
>gene=chr20_25275132-25275422; species=calJac
CTGGGTGTTGAGACACAGCAGCACAGTCCGGCCCGCAGGCCTTATGGACCAGTGTGCTGAACAGGA---GGTGTCATCTGCTGGTTGGAGGTCCTGGGGGCAGCCATTCCCCGGCAGGCCAGCAGAGGGAGCATGGGCCCAAAGCTCCTGAGGGT--TGTAGGGGCCGCACAAGGGCTGC-------------GTGTTGGCGCCAGTGACAGGCAGTAGTGAAGATGGAGTTCGCTTGCAGTGATGTGATGTTATAATGTAG-CAGTGTTTTATTTCGGTGCAGTCAGCA
>gene=chr20_25275132-25275422; species=canFam
CTGGGTAGGGATTGCCAGCT-CATGGTCCACCCTCCGGCACTGGTTGGCCCCCCAGGTGAGCAGAAGGTGGCTTCTCGTGCTG-GTGGAGGCCCCAGAGAGAA-----------------------GGTGGTGTGGGCAGGATGACTTCTGGAA---GGCGGTAGGG---CAGGGGCTGTG---------CAGATGTTGGGCATG--------------------TGGAATTACCCTGTGA---CACAA-ATTACAACGTAGTTAATGTTTTGTTACAATGTGTCTA-CA
>gene=chr20_25275132-25275422; species=equCab
CTGGGTGGGAATTGCCAGCTGCATCGTCCAGCCCCCAGCATCAGCTGACCACCTGGAGGAGCAGGAAGTGGTGTCACATGCTGGTTGGAGGTCCCAGGGGGAA-----------------------------------------GCCTCTGGGA---GGCAGGCGGG---GTGGGGCTGTA---------CAAATGTTGGCCCTGGTGACACAAAGTGGTTAAGATGGAATTAACTTGTGA---TATAA-ATTAGAACTTAGGCAGTGTTTTATAGCAATGCAGTTG--A
>gene=chr20_25275132-25275422; species=gorGor
CTGGGCAGCGAGACACAGCAGCACAGTCCAGCCCCCAGGCCTTGTGGACCAATGTGCTGAGCAGGAGGGGGTGTCCTCTGCTGGTTGGAGGTCCCAGGGGCAGCCGTGTCCCAGCAGGCCAGTAGAGGGAGCATGGGCCCAAAACTCCCTGGGGTGGGGTAGGGGGCGCACAAGGGCTGCAGAACCGCGGCAGGCGTCAGTGCCAGTGACAGGCAGTGGTGAAAATGGATTTCACTTGCAACGATGTGACATTATAATGTAGTTAGTGTTTTATTTCAGTGCAGTTAGCA
>gene=chr20_25275132-25275422; species=panTro
CTGGGCAGCGAGACACAGCAGCACAGTCCAGCCCCCAGGCCTTGTGGACCAATGTGCTGAGCAGGAGGGGGTGTCCTCTGCTGGTTGGAGGTCCCAGGGGCAGCCGTGTCCCAGCAGGCCAGTAGAGGGAGCATGGGCCCAAAACTCCCTGGGGTGGGGTAGGGGGCGCACAAGGGCTGCGGAACCGCGGCAGGCGTCAGTGCCAGTGACAGGCAGTGGTGAAAATGGATTTCACTTGCAACGATGTCACATTATAATGTAGTTAGTGTTTTATTTCAGTGCAGTTAGCA
>gene=chr20_25275132-25275422; species=papHam
CTGAGCAGTGAGAGACAGCAGCAGAGTCCAGGCCCCAGGCCTTGTGGACCAATGTGCTGAGCAGGAGGGGGTGTCATCTGGTGGTTGGAAGTCCCAGGGGCAGCCATGTCCCAGCAGGCCAGTAGGGGGAGCATGGGCCCAGAACTCCCTGGGGTGGGGTAGGGGGCGCACAAGGGCTGCGGAACCCAGACAGGTGTCAGTGCCAGTGACAGGCAGTGGTGAAAATGGATTTCACTTGCAACGATGAAACATTATAACGTAGTTAGTGTTTTATTTCGGTGAAGTTAGCA
>gene=chr20_25275132-25275422; species=ponAbe
CTAGGCAGTGAGACACAACAGCACAGTCCAGCCCCCAGGCCTTGTGGACCAATGTGCTGAGCAGGAGAGGGTGTCCTCTGCTGGTTGGAGGTCCCAGGGGCAGCCGTGTCCCAGCAGGCCAGTAGAGGGAGCATGGGCCCAAAACTCCCTGGGGTGGGGTAGGGGGCGCACAAGGGCTGCGGAATCACGGCAGGCATCAGTGCCAGTGACAGGCAGTGGTGAAAATGGATTTCACCTGCAACGATGTAACATTATAATGTAGTTAGTGTTTTATTTCAGTGCAGTTAGCA
>gene=chr20_25275132-25275422; species=rheMac
CTGAGCAGTGAGAGACAGCAGCAGAGTCCAGGCGCCAGGCCTTGTGGACCAATGTGCTGAGCAGGAGGGGGTGTCATCTGGTGGTTGGAAGTCCCAGGGGCAGCCATGTCCCAGCAGGCCAGTAGGGGGAGCATGGGCCCAGAACTCCCTGGGGTGGGGTAGGGGGCACACAAGGGCTGCGGAACCCAGACAGGTGTCAGTGCCAGTGATAGGCAGTGGTGAAAATGGATTTCACTTGCAACGATGAAACATTATAA---AGTTAGTGTTTTATTTCGGTGAAGTTAGCA
>gene=chr20_30090966-30091256; species=hg19
AGACTGCATTTGAGCCTCAGAGTGGCCTGCTGCCTCCCCATGAGCCAGGTCCAAGTGGTGGCCCTCATCCCAGTGTTCCGGCCCGGCCAGAACCCGGCCACGTAGCGGGGACTGTCTGTTAACTGGCTTATGCTGCCCTCTGCTGGCAGGAGAGGGCACCTGAGCAAGGGGAGCTGCAGCCTCCCAAAGCCACCACGGTGGGTCAACAgcgcggtggctcacatctgtaatcccagcactttgggaggctgaggtgggtggatcatctgaggtcaggagttcgagaccag
>gene=chr20_30090966-30091256; species=bosTau
AGTCTGGATTTAAGCCTCAGAGCGACCTGCTGTTTTTACATCAGCCAGG------CAGTGGCCTTCTAG---------CGGCCGGCTTTGGACATCCCCATTTCACCCGGGCCATCTGTAAACTGGCCTCGGCTGCCCTCTGCTGGCAGAGGAGTGGACTAGCGCAAGGGGAGCAGCTGCCTCCTGAAG-----------------------------------------------------------------------------------------------------
>gene=chr20_30090966-30091256; species=calJac
--------------------------------------------------------------------------------------------------------------------------------------------------------------------------------------------------------------------------------------------------------------------------------------------------
>gene=chr20_30090966-30091256; species=canFam
AGGCTGTATTTAAGCCTCAGAGCGACCTACTGCTTTTCTAGAAGCCAGG------TAACAGCTTTTTAGCCAGTGTCCTGGACCATCTTGGATATACTGGTGCCACCCAAGCTGTCTGTTAATTGGCCTAGGCTGCCCTCTGCTGACAGAAGGGGACATTAGCACAAGG-GAGTAGCTGCCTCCCAAAG-----------------------------------------------------------------------------------------------------
>gene=chr20_30090966-30091256; species=equCab
AGACTGCATTTAAGCCTCAGAGTGATCTGCTGCTTTTGCATAAACCAGG------CAGTGGCCTTCTTGCCAGTATCCCGGACCATCTTGGACCTCCCCGCACCACCCAGGCCATCTGTTAACTAGCCTAGGCTGCCCTCTGCTGGCCAGAGAAGGCACTAGAGCAAGGCGAGCAGCTGCCTCCCGAAG-----------------------------------------------------------------------------------------------------
>gene=chr20_30090966-30091256; species=gorGor
AGACTGCATTTGAGCCTCAGAGTGGCCTGCTGCCTCCCCATGAGCCAGGTCCAAATGGTGGCCCTCATCCCAGTGTTCTGGCCCGGCCAGAACCCTGCCACGTAGCTGGAACTGTCTGTTAACTGGCTTATGCTGCCCTCTGCTGGCAGAAGAGGGCACCTGAGCAAGGGGAGCTGCAGCCTCCCAAAGCCACCACGGTGGGTCAACAgcgcggtggctcacatctgtaatcccagcactttgggaggctgaggcgggtggatcatttgaggtcaggagttcgagaccag
>gene=chr20_30090966-30091256; species=panTro
AGACTGCATTTGAGCCTCAGAGTGGCCTGCTGCCTCCCCATGAGCCAGGTCCAAGTGGTGGCCCTCATCCCAGTGTTCCGGCCCGGCCAGAACCCGGCCACGTAGCGGGGACTGTCTGTTAACTGGCTTATGCTGCCCTCTGCTGGCAGGAGAGGGCACCTGAGCAAGGGGAGCTGCAGCCTCCCAAAGCCACCACGGTGGGTCAACAgcgcggtggctcacatctgtaatcccagcactttgggaggctgaggtgggtggatcatttgaggtcaggagttcgagaccag
>gene=chr20_30090966-30091256; species=papHam
AGACTGCATTTGAGCCTCAGAGCGGCCTGCTGCCTCCCCATAAGCCAGG------TG--GGCCGTCATCCCAGTGTCCT---CCCTCCAGAACCCAGCCACTTTGCGGGGGCTCTGTGTTAACTGGCTTATGCTGCCCTCTGCTGGCAGGAGAGGGCACTTGAGCAAGGGGAGCTGCAGCCTCCCAAAGACAGCGCGGTGGCTTAACAgcgcggtggctcacatctgtaatcccagcactttgggaggctgagacgggtgaatcatttgaggtcaggagttcgagaccag
>gene=chr20_30090966-30091256; species=ponAbe
AGACTGCTTTTGAGCCTCAGAGCGGCCTGCTGCCTCCCCATGAGCCAGGTCCAGGTGGTGGCCCTCATCCCAGTGTTCTGGCCCCGCCAGAACCCAGCCAGGTAGCAGGGGCTGTCCGTTAACTGGCTTATGCTGCCCTCTGCTGGCAGGAGAGGGCACCTGAGCAAGGGGAGCTGCAGCCTCCCAAAGCCACCACGGTGGGTCAACTgcgccgtggctcacatctgtaatcccagcactttgggaggctgaggcgggtggatcatttgaggtcaggagttcgagaccag
>gene=chr20_30090966-30091256; species=rheMac
AGACTGCATTTGAGCCTCAGAGCGGCCTGCTGCCTCCCCATAAGCCAGG------TGGTGGCGGTCATCCCAGTGTCCT---CCCTCCAGAACCCAGCCACTTTGCGGGGGCTCTGTGTTAACTGGCTTATGCTGCCCTCTGCTGGCAGGAGAGGGCACTTGAGCAAGGGGAGCTGCAGCCTCCCAAAGACTCCGCGGTGGCTTAACAgcgtggtggctcacatctgtaatcccagcactttgggaggctgagatgggtggatcatttgaggtcaggagttcgagaccag
>gene=chr20_30102098-30102202; species=hg19
GACCGCTAACAAGTTGCTTAGCAACCCGCCGCCCGGCCCTCGGCCACCGCTAGAGGGCGAGCGGGCGGGGAGAcgtgcacgcgcgcgcgcgtgcgtgcaagcgt
>gene=chr20_30102098-30102202; species=bosTau
TACCACCAGCATGTTGCTTAGCAACCGGCCTCCTGGCCCTCCGCCTCCGCTAGAGGGCGCGCGGGCGTGGAGACATGAACGC----------------------
>gene=chr20_30102098-30102202; species=calJac
GACCACTAACAAGTTACTTAGCAACCCGCCGCCCAGCCCTCGGCCACCGCTAGAGGGCGAGCGGGCGGGGAGAcgtgcacgcgcgcgcgcgtacgtgcaagcgt
>gene=chr20_30102098-30102202; species=canFam
CACCGCTCGGGAGTTGCTTAGCAACGGGTCGCCCAGCCCTCCGCCACCGGTAGAGGGCGCGCGGGCGGGGAGACGTGAACGC----------------------
>gene=chr20_30102098-30102202; species=equCab
GACCGGTAGCAAGTTGCTTAGCAACCGACCGCCCAGCCCTCCGCTACCGCTAGAGGGCGCGCGGGCGGGGAGACGTGAACGC----------------------
>gene=chr20_30102098-30102202; species=gorGor
GACCGCTAACAAGTTGCTTAGCAACCCGCCGCCCGGCCCTCGGCCACCGCTAGAGGGCGAGCGGGCGGGGAGAcgtgcacgcgcgtgcgcgtgcgtgcaagcgt
>gene=chr20_30102098-30102202; species=panTro
GACCGCTAACAAGTTGCTTAGCAACCCGCCGCCCGGCCCTCGGCCACCGCTAGAGGGCGAGCGGGCGGGGAGAcgtgcacgcgcgcgcgcgtgcgtgcaagcgt
>gene=chr20_30102098-30102202; species=papHam
GGCCACTAACAAGTTGCTTAGCAACTCGTCGCCCGGCCCTCGGCCACCACTAGAGGGCGAGCGGGCGGGGAGAcgtgcacgc----gcgcgtgcgtgcaagcgt
>gene=chr20_30102098-30102202; species=ponAbe
GACCACTAACAAGTTGCTTAGCAACCCGCCGCCCGGCCCTCGGCCACCGCTAGAGGGCGAGCGGGCGGGGAGAcgtgcacgcgcgcgcgcgtgcgtgcaagcgt
>gene=chr20_30102098-30102202; species=rheMac
GGCCACTAACAAGTTGCTTAGCAACTCGCCGCCCGGCCCTCGGCCACCACTAGAGGGCGAGCGGGCGGGGAGAcgtgcacgcgcgcgcgcgtgcgtgcaagcgt
>gene=chr20_30147924-30148214; species=hg19
TCTTTACTCAGACATTTTTCAGTCTGTTGTAGACAGTGAGCACGAGGGGGAGAAGGTGGGCAACTTAGGTCAGCGTTTAAAACACAAGAAAGGTCTTATCCAAGTTAATGCACCTATGCAATGGGACTTGCCGTCAGCAGGGGGCGCCAGCAACAGCTCCATCATTTTATGCCCCGTCATCCCTGTGAGGGCTGGCAATGTTGCACTTAACTTTGAGGTGGTTTGTGAACTTCTCTTGATTTCCTCATGCCTGATAGTTGCAAAAGCAGTAATAACAGTGACAGTGGTAA
>gene=chr20_30147924-30148214; species=bosTau
TCCTTACTCAGACATTTT-CAGTCCCTTGTAGAAAGTGAGCACAAGGGAGAGGGAAGGG-CAAGCTGAGCCACCACTTGAAACTCAGAAAAGGTTGCACCTTTGTGAATGCACCTGGGCAACTGGGCCTGCCACCAGCAGGTGGCGC--------------CCA-----------GTCTTCCTAGAGAGGGCTTTCTGCATTATGCTTAATTTTGAGCTGGTTTATGGACATTCCTTAATCTCCTTATGTCCAGTAGTTGCAAAAACAGTAATAATGTTGAAAGTGGTAG
>gene=chr20_30147924-30148214; species=calJac
TCTTTACTCAGATATTTTTCAGTCTGTTGTAGACAGTGAGCACGAGGGAGAGAAGGGGGCCAATTTAGGTCAGCATTTAAAACATGGAGCAGGTCTTATTCAAGTTAATGCACCTGTGCAATGGGGCTTGCTGTCAGCAGGGGGCGCCAGCAACTGCTCTATCATTTTATGCTCCGTCATCCCAGTGAGAGCTGGCGGTGGCGCACTTAACTTTGAAGTGGTTTGTGAGCTTCTCTTTATCTCTTCATGCCTGATAGTTGCAAAAGCAGTAATAAC--TGAGAGTGGTAA
>gene=chr20_30147924-30148214; species=canFam
ACTCCGATTTGTTTTGTT-CTGTCCATCGTGCATAGTGAGCAC-AGGGAGAGGGAA-GG-TGACTTGAGTCACCCCTTCCA--GCAGAAAACGTGGCACTGTTAATGCAG-----------CTGGGCATGCCGCCAGCAGGTGGCGC--------------TCA-----------GCCTTCCCAGTGAAGGTTTGCTTTATTGCACTAAACTTCAACGTGGTTTGTG-------CTCAATCTCCTCTTGCCTGGTAATTGCCAAAGCAGTA---------ACACTTGTAA
>gene=chr20_30147924-30148214; species=equCab
TCCCTACTCAGACT--TC-CGGTCCATTGTAGAAAGTGAGCACTAGGGAGGGGGAAGGG-TAACCTGGGTCACCACTG-------AGAAAAGGTGGTCCTG--AGCTGGGCACCTGGGCAGGTGGGCCTGCCGCTAGCAGGTGGTGC--------------TCA-----------GTCATCCCAGAGAGGGCTTGCTGTGTTGCGCTTCATTTTGAGGTGGTTT-TGAACTTTTCTTAATCTCCTTGTACCTAGTAATTGCAAAAACAGTACTAGTGTTGACAGTGGTAC
>gene=chr20_30147924-30148214; species=gorGor
TCTTTACTCAGACATTTTTCAGTCTGTTGTAGACAGTGAGCACGAGGGGGAGAAGGTGGGCAACTTAGGTCAGCATTTAAAACACAAGAAAGGTCTTACCCGAGTTAATGCACCTATGCAATGGGACTTGCCGTCAGCAGGGGGCGCCAGCAACAGCTCCATCATTTTATGCCCCGTCATCCCTGTGAGGGCTGGCAATGTTGCACTTAACTTTGAGGTGGTTTGTGAACTTCTCTTGATTTCCTCATGCCTGATAGTTGCAAAAGCAGTAATAACAGTGACAGTGGTAA
>gene=chr20_30147924-30148214; species=panTro
TCTTTACTCAGACATTTTTCAGTCTGTTGTAGACAGTGAGCACGAGGGGGAGAAGGTGGGCAACTTAGGTCAGCATTTAAAACACAAGAAAGGTCTTATCCGAGTTAATGCACCTATGCAATGGGACTTGCCGTCAGCAGGGGGCGCCAGCAACAGCTCCATCATTTTATGCCCCGTCATCCCTGTGAGGGCTGGCAATGTTGCACTTAACTTTGAGGTGGTTTGTGAACTTCTCTTGATTTCCTCATGCCTGATAGTTGCAAAAGCAGTAATAACAGTGACAGTGGTAA
>gene=chr20_30147924-30148214; species=papHam
TCTTTACTCAGACATTTTTCAGTCTGTTGTAGAC----AGCACGAGGAAGAGAAGGTGGGCAACTTAGGTCAGCATTTAAAACACAGGAAAGGTCTTATCCGAGTTAATGCACCTGTGCAACAGGACTTGCCGTCAGCAGGGGGCGCCAGCAACAGCTCCATCATTTTATGCTCCCTCATCTCTGTGAGGGCTGGCAGTGTTGCACTTAACTTTGAGGTGGTTTGTGAA---CTCTTGGTTTCCTCATGCCTGATAGTTGCAAAAGCAGTAATAACAGTGACAGTGATAA
>gene=chr20_30147924-30148214; species=ponAbe
TCTTTACTCAGACATTTTTCAGTCTGTTGTAGACAGTGAGCACGAGGGGGAGAAGGTGGGCAACTTAGGTCAGCATTTAAAACACAGGAAAGGTCTTGACCGAGTTAATGCACCTGTGCAACAGGACTTGCCGTCAGCAGGGGGCGCCAGCAACAGCTC---CATTTTATGCTCCGTCATCCCTGTGAGGGCTGGCGGTGTTGCACTTG-----GAGGTGGTTTGTGAACTTCTCTTGATTTCCTCATGCCTGATAGTTGCAAAAGCAGCAATAACAGTGACAGTGGTAA
>gene=chr20_30147924-30148214; species=rheMac
TCTTTACTCAGACATTTTTCAGTCTGTTGTAGAC----AGCACGAGGAAGAGAAGGTGGGCAACTTAGGTCAGCATTTAAAACACAGGAAAGGTCTTATCCGAGTTAATGCACCTGTGCAACAGGACTTGCCGTCAGCAGGGGGCGCCAGCAACAGCTCCATCATTTTATGCTCCGTCAT--CTGTGAGGGCTGGCAGTGTTGCACTTAACTTTGAGGTGGTTTGTGAA---CTCTTGGTTTCCTCATGCCTGATAGTTGCAAAAGCAGTAATAACAGTGACAGTGATAA
>gene=chr20_30150661-30150951; species=hg19
GGTGAGAGTAACATGCGTATGGCAAGGGTCACAGAGAGTGACTGGACCTGGTTTGGAGGACTAGTTAAGAGACCTTTTGGAGGTCTCTGCAGCTCCCGGCCCCTTATTGGAGTCCAAGCCCAGAGCCAATTCCCCCAGTGGCCATAAGGTGGCAGCCTCACCCTCTGCCTGGCTGGACTGAGAAGAGGCTCCCATTCAGAGCTCTGGCACACAGGAGTCCTCTCCTTTATCGGAAAACTGCAGCGCTGAGAGAACGCGAACACTACATCAGGCTGGGCCCTGGGTGGCGA
>gene=chr20_30150661-30150951; species=bosTau
GTTGAGAGGGACATGCACTTAG-------------GAGTACTTGGGCCT-----------TGTCTTGGGAGGTGTCTT------CTC--CAGCTGTCAGCCC--CCGCAGATTCCAAGCCCAGAGCTA-TCCCCTAGGTGGCCACCAGGTGGCAGGCTTGCCTTCTGCCT---TAGACTCAG-AGAAGGCTCCATTGGGAGCTCT--CACACAGGCTTCCTCTA---CAT-----------------GAGAGAAAAGGAACACAGCATCAAGCTCGGCCCTGGCTGGAGC
>gene=chr20_30150661-30150951; species=calJac
GCTGAGAGTAACATGCATATGGCAGGAGTCCCAGAGAGTGACAGGACCTGGATTGGAGGACTAGTTAAGAG-----------------GCAGCTCTCAGCCACTTACTGGAGTACAAGCCCAGAGCCAATTCCCCCAGTGGCCACAAGGTGACAGGCTCACCTTCTGCCTAGCTGGACTCAAAACAGGCTCCCATTCAGAGCCCTGGCACACAGGACACCTCTCCTCTATGGGGAAATTGCAGCACTGAGAGAACTCGG-------------------------------
>gene=chr20_30150661-30150951; species=canFam
GCCAAGAGTGACACACACTTAACAAAGGTCACTGAGAATGATTAGACCTGGCTTGGGGGACTAGCTTAGAGGCCTCTGGGAAGTCT---CTGCTTCCA---CCCCATTAGGTTCCAATCTGAGAGCCA-TTCTCCCAGAGGCCACCAGGTGGCAGCCTTGCTT-CTGCCTGGCTAGACTC---TGAGGATCCCATTGGGAGCTCC--CACACTGGCTTCCTCCG---AGTAGTgacactgtaacctagagagaaaaggaacaaagtatcaaactgggccctagctggagc
>gene=chr20_30150661-30150951; species=equCab
gctcagagtggcatgcacttggcaaaggtcacag-gagtgattggacctgattgaggggatcagcttagaggcctcttggaggtct---cccccCTCAGTCTCCTGTTAGATTCCAAGCCCAGAACCG-TTCCCTCGGCCGCCACCAGATGGCAGGCTTGCCTTCTGCCTGGCTGGACTC---TGGGCATCCCGTTGGCAGCTCT--GACacaggcctcctctc---tgtgcagaaactctaa-ccagagagaaaaagaacacagcatcaggctgggccccagcgggagc
>gene=chr20_30150661-30150951; species=gorGor
--------------------------------------------------------------------------------------------------------------------------------------------------------------------------------------------------------------------------------------------------------------------------------------CCTGGGTGGCGA
>gene=chr20_30150661-30150951; species=panTro
GGTGAGAGTAACATGCGTATGGCAAGGGTCACAGAGAGTGACTGGACCTGGTTTGGAGGACTAGTTAAGAGACCTTTTGGAGGTCTCTGCAGCTCCCAGCCCCTTATTGGAGTCCAAGCCCAGAGCCAATTCCCCCAGTGGCCATAAGGTGGCAGCCTCACCCTCTGCCTGGCTGGACTGAGAAGAGGCTCCCATTCAGAGCTCTGGCACACAGGAGTCCTCTCCTTTATCGGAAAACTGCAGCGCTGAGAGAATGCAAACACTACATCAGGCTGGGCCCTGGGTGGCAA
>gene=chr20_30150661-30150951; species=papHam
GCT--GAGTAACATGCATATGGCAAGGGTGGCAGAGAGTGACTGGACCTGGCTTGGAGAACTAGTTAAGAGGCCTTTTGGAGGTCTCTGCAGCTCTCAGCCCCTTATTGGAGTCCAAGCCCAGAGCCAGTTCCCCCAGTGGCCACAAGGGGGCAACCTCGCCTTCTGCCTGGCTGGACTGGGAAAAGGCACCCATTCAGAGCTCTGGCACACAGGAGTC--CTCCTTTATGGGGCAACTGCAGCGCTGAAAGAATGCGGACACTACGTCAGGCTGGGCCCTGGATGGCTA
>gene=chr20_30150661-30150951; species=ponAbe
GCTGAGAGTAACATGCATATGGCAAGGGTCGCAGAGAGTGACTGGACCTGATTTGGAGGACTAGTTAAGAGGCCTTTTGGAGGTCTCTGCAGCTCTCAGCCCCTTATTGGAGTCCAAGCCCAGAGCCAATTTCCCCAGTGGCCACAAGGTGGCAACCTCACCCTCTGCCTGGCTGGACTGAGAAGAGGCTCCCATTCAGAGCTCTGGCACACAGGAGTCCTCTCCTTTATCGGGAAACTGCAGCGCTGAGAGAACGCGAACACTACGTCAGGCTGGGCCCTGGGTGGCGA
>gene=chr20_30150661-30150951; species=rheMac
GCTGAGAGTAACATGCATATGGCAAGGGTGGCAGAGAGTGACTGGACCTGGCTTGGAGAACTAGTTAAGGGGCCTTTTGGAGGTCTCTGCAGCTCTCAGCCCCTTCCTGGAGTCCAAGCCCAGAGCTAGTTCTCCCAGTGGCCACAAGGGGGCAACCTCGCCTTCTGCCTGGCTGGACTGGGAAAAGGCACCCATTCAGAGCTCTGGCACACAGGAGTC--CTCCTTTATGGGGCAACTGCAGCGCTGAAAGAATGCGGACACTACGTCAGGCTGGGCCCTGGATGGCTA
>gene=chr20_30200796-30200881; species=hg19
GGCTATGCCACCGTGGGCGAGAAAGGCGGCCTGGTTGCGGCGAGAGGCGGAGGCTGATGCCTTGGTGGCCTCTAGTGGACGCCTT
>gene=chr20_30200796-30200881; species=bosTau
AACTGCGCTAGCGCCCGCGAGAAATCAGGCCTTATTCCTGAGGGCGGCGAAGGCTGGTGCCTTTGCGGCCTCTAGTGGACTGTCT
>gene=chr20_30200796-30200881; species=calJac
GGCTGTGCCAACGCGGGCGAGGAAGGAGGCCTGGTTGCTGACAGGGGCGGAGGCTGATGCCTTGGTGGCCTCTAGTGGACACCTT
>gene=chr20_30200796-30200881; species=canFam
AAGTGCGCCAGCGCGGGCGGGAAGCGGAGCCAGGGGCCTGCGGGCGGCGAAAGCTGGTGCCTTGGCGGCCTCTCGCGGACGGTTT
>gene=chr20_30200796-30200881; species=equCab
AGATGCGCCTGCGCAGGCGAGAACCGAGGCCGG-TTTCGGCGGGCGGCGAAGGCTGGTGCCTTGGCGGCCTCTAGCGGACAATGT
>gene=chr20_30200796-30200881; species=gorGor
GGCTATGCCACCGTGGGCGAGAAAGGCGGCCTAGTTGCTGCGAGAGGCGGAGGCTGATGCCTTGGTGGCCTCTAGTGGACGCCTT
>gene=chr20_30200796-30200881; species=panTro
GGCTATGCCACCGTGGGCGAGAAAGGCGGCCTGGTTGCTGCGAGAGGCGGAGGCTGATGCCTTGGTGGCCTCTAGTGGGCGCCTT
>gene=chr20_30200796-30200881; species=papHam
GGCTGCGCCACCGTGGGCGAGAAAGGCGGCCTGGTTGCTGTGAGAGGCGGAGGCTGATGCCTTGGTGACCTCTAGTGGGCGCCTT
>gene=chr20_30200796-30200881; species=ponAbe
GGCTGTGCCACCGTGGGCGAGAAAGGCGGCCTGGTTGCTGCGAGAGGCGGAGGCTGATGCCTTGGTGGCCTCTAGTGGACGCCTT
>gene=chr20_30200796-30200881; species=rheMac
GGCTGCGCCACCGTGGGCGAGAAAG-----------GCTGCGAGAGGCGGAGGCTGATGCCTTGGTGACCTCTAGTGGGCGCCTT
>gene=chr20_30222087-30222377; species=hg19
tccacccgccttggtctcccaaagttctgggagtacaggcatgaaccacggtgcctggccAAGGTGATCCTTTTGGGGGTCTCTCACGTTTGGAATTACCTTGGTTGGGGAAGGGGAGGAGCAGCTCCCAGAGTGACCAGCAGAGGGCGCTGGGCCCAACATGGTCAGTTCTGGGAGCTGGACTCTTGGAACTCGGGAAGACTCCCAAGCTGCCTTCTCAAAGTTTTGTCTCTGGCAGCGTCTAGAATGGAGGTGATGTGCACTCTAGGGTCCCTCTAACACCTTCCCTT
>gene=chr20_30222087-30222377; species=bosTau
-------------------------------------------------------------AGGTGATCCTCTTGGGATTCTCTCAACTCTGGAATCCCCTTGATCGGGAAGGGGGAGCAGCAGTCTCCAGGGTAA----------------------GCAGGGCCAATCCTGGGCACTG-GCGC--AGACATCCAGGAGACTCCCACACTGCTTTCTCATCTC-----------------GCAGAATGGAG---CTGCTCACTGGAGGATCTCT---------------
>gene=chr20_30222087-30222377; species=calJac
--------------------------------------------------------------------------------------------------------------------------------------------------------------------------------------------------------------------------------------------------------------------------------------------------
>gene=chr20_30222087-30222377; species=canFam
------------------------------------------------------------AAGGTGGTCCTCTTGAGGGTCTTTCAAATCTGGGATTTCCTTGGTCGGGAAGAGGGGAGGACAGCT--------------------------------CCATGGCGAGTCCTGGGAGCTGAGTTCATGGAGATTCAAGAGACTCCCACACTGCCTTCTCACAGCCTTGTGTCTGTTGAAGTTCAGAATGGAG---ATACCCACCCTAGGGTCTCTCTAGCACCTACC-CT
>gene=chr20_30222087-30222377; species=equCab
------------------------------------------------------------AAAGTGGTCCTCTTGCG-GTCTCT--------AAATTCCCTTGGTCGGGAAGGGGGAGGAGCAGCTCCCAAGGTAA----------------------TCATAGCTAGTCCTGGGAGTTGGGCTCCTGGAGATCCAGGAGCCTCCCACGCTGCCTTCTCGCAGCTTTATATCTGTGAAAGTCCTGAATGGAG---CTGCCCACTCTAGAGTCTCTCTAGCACCTTCCACT
>gene=chr20_30222087-30222377; species=gorGor
tccacccgccttggtctcccaaagttctgggagtacaggcatgaaccacggcgcctggccAAGGTGATCCTTTTGGGGGTCTCTCACGTTTGGAATTACCTTGGTTGGGAAAGGGGAGGAGCAGCTCCCAGAGTGACCAGCAGAGGGCGTTGGGCCCAACATGGTCAGTTCTGGGAGCTGGACTCTTGGAACTCGGGAAGACTCCCAAGCTGCCTTCTCAAAGTTTTGTCTCTGGCAGCGTCTAGAATGGAGGTGATGTGCACTCTAGGGTCCGTCTAACACCTTCCCTT
>gene=chr20_30222087-30222377; species=panTro
tccacccgccttggtctcccaaagttctgggagtacaggcatgaaccacggcgcctggccAAGGTGATCCTTTTGGGGGTCTCTCACGTTTGGAATTACCTTGGTTGGGGAAGGGGAGGAGCAGCTCCCAGAGTGACCAGCAGAAGGCGCTGGGCCCAACATGTTCAGTTCTGGGAGCTGGACTCCTGGAACTCGGGAGGACTCCCAAGCTGCCTTCTCAAAGTTTTGTCTCTGGCAGCGTCTAGAATGGAGGTGATGTGCACTCTAGGGTCCCTCTAACACCTTCCCTT
>gene=chr20_30222087-30222377; species=papHam
tccaccctcctcggtctctcaaagtgctgggagtacaggcatgaaccaccaagcccggccAAGATGGTCCTTTTGGGGG--TCTCACATTTGGAATTACTTTGGTTGGGGAAGGGGAGGAGCAGCTCCCAAAGTGACCAGCAG-------TGGGCCCAACCTGGCCAGTTCTGGGAGCTGGACTCATGGAACTCTGGAAGACTCCCAAGCTGCCTTCTCAAAGATTTGTCTCTGGCACCGTCCAGAATGGAGGTGATGTGCACTCTAGGGTCCCTCTAACACCTTCCCTT
>gene=chr20_30222087-30222377; species=ponAbe
tccacccgctttggtctcccaaagttctgggagtacaggcgtgaaccacggcgcctggccAAGGTGATCCTTCTGGGGGTCTCTCACGTTTGGAATTACCTTGGTTGGGGAACAGGAGGAGCAGCTCCCAGAGTGACCAGCAGAGGGCGCTGGGCCCAACATGGTCAGTTCTGGGAGCTGGACTCTTGGAACTTGGGAAGACTCCCAATCTGCCCTCTCAAAGCTTTGTCTCTGGCAGCGTCTAGAATGGAGGTGATGTGCACTCTAGGGTCCCTCTAACACCTTCCCTT
>gene=chr20_30222087-30222377; species=rheMac
tccacccttctcggtctctcaaagtgctgggagtacaggcatgaaccaccacgcccggtcAAGATGGTCCTTTTGGGGG--TCTCACATTTGGAATTACTTTGGTTGGGGAAGGGGAGGAGCAGCTCCCAGAGTGACCAGCAG-------TGGGCCCAACCTGGCCAGTTCTGGGAGCTGGACTCATGGAACTCTGGAAGACTCCCAAGCTGCCTTCTCAAAGATTTGTCTCTGGCACCGTCCAGAATGGAGGTGATGTGCACTCTAGGGTCCCTCTAACACCTTCCCTT
>gene=chr20_30311684-30311974; species=hg19
CGTCTCTCCCGAACAAGCCGGCCTCAGTTTCCCCTGAAGAGACAGGGGAACTTGCAAGCTCAGTCACTTCCGGTGCCGCGGCAACGCGCGCGAGCCCGAGACGCAAAGGGAGTGCGCGCCTTGAGTGACTGGCATCAGGACCGGGGAGAGATCGCCCCCTCGCGGTAGATCTGGGGAATCGGGAGGCGCAAAAAATCAACATTTATAATCACATTTCCATTTATtcattcagtcagtcagtcagtcactcatcagtcaatcagCCTATTTCATCCGTCCGTCAGTTTATA
>gene=chr20_30311684-30311974; species=bosTau
TCTCTCTTCCGAACGAGCCGGCCTCAGTTT-CCCTGAAGAGACGGGGGAACTTGCAAGCTCAGTCACTTCCGGTGCCGCGGCAGCGCGCGCGAGCCCGAGACGCAGAGGGAGTGCGCGCCTGGAG-GACTGGCGTCAAGAACTGGGCGAGAGCGCCCCCTGGCGATAGATCTGAGGATTCCGGACACACAAACA-------------TTCACATTTCCATTCATTCTTTTGGTCAGT-------------------------------TTAATCCACCGATCAGTTTGTA
>gene=chr20_30311684-30311974; species=calJac
CGTCTCTCCCGAACAAGCCGGCCTCAGTTTCCCCTGAAGAGACAGGGGAACTTGCAAGCTCAGTCACTTCCGGTGCCGCGGCAACGCGCGCGAGCCCGAGACGCAAAGGGAGTGCGCGCCTAAAGTGACTGGCATCAGGACCGGGGGGAGATCGCCTCCTTGCGGTAGATCCAGGGAATCGAGAGACGCAAAGAAT---CATTTATAACCAGATTTTCATTTATTCATTCATTCAGTCAG--------TCATCAGACAATCAGGCTATTTCATCTGTCCGTCGGTTTATA
>gene=chr20_30311684-30311974; species=canFam
TGTCTCTTCCGATCGAGCCGGCCTCAGTTTCCCCTGAAGAGACGGGGGAACTTGCAAGCTCAGTCACTTCCGGTGCCGCGGCAGCGCGCGCGAGCCCGAGACGCAAAGGGAGTGCGCGCCTTGAG-GACTGGCGTCAAGACCTGGGAGAGGGCGCCCCCTTGCGGCAGATCTGGGGAATCTGGAGACGCAAAAA-------TTTATATTCACATTTCCAGGAGTTCGTTTAATCAGTCA---------------------------ATTTCATCC----GTGAGTTTATA
>gene=chr20_30311684-30311974; species=equCab
TGTCTCTTCCGCACGAGCCGGCCTCAGTTTCCCCTGAACAGACGGGGGAACTTGCAAGCTCAGTCACTTCCGGTGCCGCGGCAGCGCGCGCGAGCCCGAGACGCAAAGGGAGTGCGCGCCTTGAG-GACCAGCGGCAAGACCTGGGAGAGAGCGCCCCCTTGCGGTAGAGCTGGGGGATCCGGAGACGCAAAAA-------TTTAcattcacatacccattcattcatttaatcagtca---------------------------atttcatccaCCGGTCAGTTTATA
>gene=chr20_30311684-30311974; species=gorGor
CGTCTCTCCCGAACAAGCCGGCCTCAGTTTCCCCTGAAGAGACAGGGGAACTTGCAAGCTCAGTCACTTCCGGTGCCGCGGCAACGCGCGCGAGCCCGAGACGCAAAGGGAGTGCGCGCCTTGAGTGACTGGCATCAGGACCGGGGAGAGATCGCCCCCTCGCGGTAGATCTGGGGAATCGGGAGGCGCAAAAAATCAACATTTATAATCACATTTCcatttattcattcattcagtcagtcagtcactcatCAGTCAATCAGCCTATTTCATCCGTCCGTCAGTTTATA
>gene=chr20_30311684-30311974; species=panTro
CGTCTCTCCCGAACAAGCCGGCCTCAGTTTCCCCTGAAGAGACAGGGGAACTTGCAAGCTCAGTCACTTCCGGTGCCGCGGCAACGCGCGCGAGCCCGAGACGCAAAGGGAGTGCGCGCCTTGAGTGACTGGCATCAGGACCGGGGAGAGATCGCCCCCTCGCGGTAGATCTGGGGAATCGGGAGGCGCAAAAAATCAACATTTATAATCACATTTCCATTTattcattcagtcagtcagtcagtcactcatcagtcaatcagCCTATTTCATCCGTCCGTCAGTTTATA
>gene=chr20_30311684-30311974; species=papHam
CGTCTCTCCCGAACAAGTCGGCCTCAGTTTCCCCTGAAGAGACGGGGGAACTTGCAAGCTCAGTCACTTCCGGTGCTGCGGCAACGCGCGCGAGCCCGAGACGCAAAGGGAGTGCGCGCCTTGAGTGACTGGCATCAGGACCGGGGAGAGATCGCCCCCTCGCGGTAGATCCGGGGAATCGGAAGGCGCAAAAAATCAACATTTATAATCACATTTCCATGTATTCATTAATtcagtcagtcagtcagtcatcagtcaatcagCCTATTTCATCCGTCCGTCAGTTTATA
>gene=chr20_30311684-30311974; species=ponAbe
CGTCTCTCCCGAACAAGCCGGCCTCAGTTTCCCCTGAAGAGACAGGGGAACTTGCAAGCTCAGTCACTTCCGGTGCCGCGGCAACGCGCGCGAGCCCGAGACGCAAAGGGAGTGCGCGCCTTGAGTGACTGGCATCAGGACCGGGGAGAGATCGCCCCCTCGCGGTAGATCTGGGGAGTCGGGAGGCGCAAAAAATCAACATTTATAATCACATTTCCATTTattcattcagtcagtcagtcagtcactcattagtcaatcagCCTATTTCATCCGTCCGTCAGTTTATA
>gene=chr20_30311684-30311974; species=rheMac
CGTCTCTCCCGAACAAGCCGGCCTCAGTTTCCCCTGAAGAGACGGGGGAACTTGCAAGCTCAGTCACTTCCGGTGCTGCGGCAACGCGCGCGAGCCCGAGACGCAAAGGGAGTGCGCGCCTTGAGTGACTGGCATCAGGACCGGGGAGAGATCGCCCCCTCGCGGTAGATCCGGGGAATCGGAAGGCGCAAAAAATCAACATTTATAATCACATTTCCATGTATTCATTAATtcagtcagtcagtcagtcatcagtcaatcagCCTATTTCATCCGTCCGTCAGTTTATA
>gene=chr20_30326862-30327065; species=hg19
CACTCCGGTCTTTGTAATAACGTACTCCTAAGAGCTGTTCCAGTGGACTCACGCAGGCGCAGGAGACTACACTTCCCAGGAACTCCGGGCCGCGTTGTTCGCTGGTACCTCCTTCTGACTTCCGGTATTGCTGCGGTCTGTAGGGCCAATCGGGAGCCTGGAATTGCTTTCCCGGCGCTCTGATTGGTGCATTCGACTAGGCT
>gene=chr20_30326862-30327065; species=bosTau
CATTCTGGGCTTTGTAGT-ACTTCGTTCGTCGAG-TGTTGCAACCGGCTCTCGCAGTT-----ACACTACATTTCCCAGAAGCCTCGGGCCCGGTTGTTTGCTTGTCCCTCACCCTGACTTCCGGCGTCGCCAGGATCTAAGGGGTCAATCGGAAGGCTGGGATTGCCTTCCCGGCACGCTGATTGGTGCGTTTG--TGCAGA
>gene=chr20_30326862-30327065; species=calJac
CACTCCGGTCTTTGTAGTAATGTACTCCTGAGGGCTGGTCAAATGGGCTCACGCAGGCGCAGGAGACTACATTTCCCAGGAGAAGCCGGCGGCGTGGTTCACTTGGGCCTCCTTCTGACTTCCGGTATTGCTGCGCTCTGTGGGGCCAATAGGGAGCCAGGAATTGCCTTCTCGGCGCTCTGATTGGTGCATTCGACTAGGCT
>gene=chr20_30326862-30327065; species=canFam
CATTCTGGGCTTTGTAGTAATTTCCTTATTAGAGTTCTTCCAAAGGGTTCAGGCAGTTGCACGAGACTACATTTCCCAGGAGCCCCCGGGGCGGTTGTTTGCTTGT--GTCGCATCGACTTCCGGCGTCCTTGCGATCCTCTGGGCCAATGGGGAGGCTAAGATTGCCTTCCC-TCACTCTGATTGGTGGATTCAACTAGGGA
>gene=chr20_30326862-30327065; species=equCab
CATTCTGGGCTTTGTAGTAATTTCCTTACTAGAGTTGTTCCAATGGGCTCACGCAGCCGCGTGAGACTACATTTCCCAGGAGCCTCCGGGCCGGGTGTTTGCCTGTCCGTCGCCCTGACTTCCGGCGTCGCTGCGATCTCTAGGGCCAATCGGAAGGCTGGGATTGGCTTTGCGGCACCCTGATTGGTGCGTTCGACTAGAGC
>gene=chr20_30326862-30327065; species=gorGor
CACTCCGGTCTTTGTAATAATGTACTCCTAAGGGCTGTTCCAGTGGACTCACGCAGGCGCAGGAGACTACACTTCCCAGGAACTCCGGGCCGCGTTGTTCGCTGGTACCGCCTTCTGACTTCCGGTATTGCTGCCGTCGGTAGGGCCAATCGGGAGCCTGGAATTGCTTTCCCGGAGCTCTGATTGGTGCATTTGACTAGGCT
>gene=chr20_30326862-30327065; species=panTro
CACTCCGGTCTTTGTAATAACGTACTCCTAAGAGCTGTTCCAGTGGACTCACGCAGGCGCAGGAGACTACACTTCCCAGGAACTCCGGGCCGCGTTGTTCGCTGGTACCTCCTTCTGACTTCCGGTATTGCTGCGGTCTGTAGGGCCAATCGGGAGCCTGGAATTGCTTTCCCGGCGCTCTGATTGGTGCATTCGACTAGGCT
>gene=chr20_30326862-30327065; species=papHam
CACTCCGGTCTTCGTAGTAATTTACTCCTAAGGGCTGTTCCAGTGGACTCACGCAGGCGCAGGAGACTACACTTCCCGGGAACTCCCTGCCTCGTTGTTCGCTGGTACCGCCTTCTGACTTCCGGTATTGCTGCGCTCTGTAGGGCCAATCGGGAGCCTGGAATTGCTTTCCTGGAGCTCTGATTGGTGCATTCGACTAGGCT
>gene=chr20_30326862-30327065; species=ponAbe
CACTCCGGTCTTTGTAATAATGTACTCCTAAGGGCTGTTCCAGTGGACTCACGCAGGCGCAGGAGACTACACTTCCCAGGAACTCCGGGCCGCGTTGTTCGCTGGTACCTCCTTCTGACTTCCGGTATTGCTGCGGTCTGTAGGGCCAATCGGGAGCCTGGAATTGCTTTCCCGGCGCTCTGACTGGTGCATTCGACTAGGCT
>gene=chr20_30326862-30327065; species=rheMac
CACTCCGGTCTTCGTAGTAATTTACTCCTAAGGGCTGGTCCAGTGGACTCACGCAGGCGCAGGAGACTACACTTCCCGGGAACTCCCGGCCTCGTTGTTCGCTGGTACCGCCTTCTGACTTCCGGTATTGCTGCTCTCTGTAGGGCCAATCGGGAGCCTGGAATTGCTTTCCTGGAGCTCTGATTGGTGCATTCGACTAGGCT
>gene=chr20_30410635-30410925; species=hg19
GGATCTGAACCACCTCCAAAGGCCGTTTGATTTATCACCAGCCCGGCTTCCCTGCCGCCTCTTGCTATTTATAAAGAGGTTTCCATTCCTGATGACCGCCTGCCGGCCTGCCAGCCTTCAGGGCGAGCGGTTCCCCACACTTGCCGCTAGGTGGCGCCCTCTCCCCACCAAACAGCACGGTCCCCGGTCCCGCCCCGCCATGGGTGGTCTGGCCAGATTGCGGTGTTATTAGGATGGAGGGTGGGCAGGTCCCACCACCTACCCCATTATTCAGACATAGCAACCCCACT
>gene=chr20_30410635-30410925; species=bosTau
GGACCTGAACAACCTCCAAGGGCCGTCTGATTTATCACCAGCCGGCTTCCCCTGCGGCCTCTTGCTATTTATAAAGAGGTTTCCATTCCCGGTGACAGCCTGTCG--------GCGTCCAGGGCCTGCTGTTCCCCAT-ATTGTCACTAGGTGGCAGCAAGTCTCTACCAAATAGCTCCATCCCCGGCTCCTCCCCGCCGGGACAGGTAGTGAGAGCTTGTGGTGTTATTAGAGGGGGTGGTAGGCAGGTCCTATCCTCGACTCCTTC----AGACACAGTAACGC--CT
>gene=chr20_30410635-30410925; species=calJac
GGATCTGAACCACCTCCAAAGGCCGTCTGATTTATCACCAGCCCGGCTTCCCTGCCACCTCTTGCTATTTATAAAGAGGTTTCCATTCCTGATGACAGCCTGCCG--------GCCTTCAGGGAGCGAGGTTCCCCAGACTTGCCGCTAGGTGACGACATCTTCCCACTAAACAGCCGGGTCCCTGGTCCCGCCCCGCCATGGGGGGTCTGGCCAGCGTGCGGTGTTATTAGGATGGCGGGTGGGCAGGTCCAACCACCTACGCCATCATTGAGACGGAGCAATCGCACT
>gene=chr20_30410635-30410925; species=canFam
GGACCTGAACAACCTCCAAGGGCCATCAGATTTATCACCAGCCCGGCTTCCCTGCTGTCTCTTGCTATTTATAAAGAGGTTTCCATTCCCGATGACAGCCTGTCG--------GCCGCCAGGGCCCGCTGTTCCCCATGGTTGCCGCTAGGTGGCGGCCCCTCCCCA-CAAACATTTCCGTCCCCGGCTCCTCCCGCCCAGGGCCAGGCCTGCCAGCTCCTGGTGTAATTAGAGGGGATGGTAGGCGGGTCCCGTCACCTACCCCATCATTCAGGCATAGTAAGGC--CT
>gene=chr20_30410635-30410925; species=equCab
GGACCTGAACAACCTCCAAGAGCCGTCTGATTTATCGCCATCCCGGCATCCCTGCAGCCTCTTACTATTTATAAAGAGGTTTCCATTCCCGATGACAGCCTGTCG--------GCCGCCAGGGCCCGCTGTTCCCCGTGGTTGCCGCTAGGTGGCAGCCTCTCCCTACCAAACATCTCCGTCCTTGTCTCCTCCC-CCCAGAACAGGTCAGGCCAGCTTGTGGTGGTGTTAGAGGGGACCGTGGGCAGGTCCCACCACCTACCCCATCATTCAGACCTAGCAACCC--CG
>gene=chr20_30410635-30410925; species=gorGor
-----------------------------------------------------------------------------------------------------------------------------------------------------------------------------AGCGCGGTCCCCGGTCCCGCCCCGCCATGGGTGGTCTGGCCAGATTGCGGTGTTATTAGGATGGAGGGTGGGCAGGTCCCACCACCTACCCCATTATTCAGACATAGCAACCCCACT
>gene=chr20_30410635-30410925; species=panTro
GGATCTGAACCACCTCCAAAGGCCGTCTGATTTATCACCAGCCCGGCTTCCCTGCCGCCTCTTGCTATTTATAAAGAGGTTTCCATTCCTGATGACCGCCTGCCGGCCTGCCAGCCTTCAGGGCGAGCGGTTCCCCACACTTGCCGCTAGGTGGCGACCTCTCCCCACCAAACAGCGCGGTCCCCGGTCCCGCCCCGCCATGGGTGGTCTGGCCAGATTGCGGTGTTATTAGGATGGAGGGTGGGCAGGTCCCACCACCTACCCCATTATTCAGACATAGCAACCCCACT
>gene=chr20_30410635-30410925; species=papHam
GGATCTGAACCACCTCCAAAGGCCGTCTGATTTATCACCAGCCCGGCTTCCCTGCCGCCTCTTGCTATTTATAAAGAGGTTTCATTTCCCGAGGACAGCCTGCCGCCCTGCCAGCCTTCAGGGCGAGCGGTAACCCACACTTGCCG-------------------------------------------CCGCCCCGCCATAGGCGGTCTGGCCAGCTTATGGTGTTACTAGAATGGCGGGTGGGCAGGTCCCACCACCTACCCCATCATTCAGACATAGCAACCCCACT
>gene=chr20_30410635-30410925; species=ponAbe
GGATCAGAACCACCTCCAAAGGCCGTCTGATTTATCACCAGCCCGGCTTCCCTGCCGCCTCTTGCTATTTATAAAGAGGTTTCCATTCCTGATGACCGCCTGCCGGCCTGCCAGCCTTCAGGGCGAGCGGTTCCCCACACTTGCAGCTAGGTGGCGACCTCTCCCCACCAAACAGCCCGGTACCCGGTCCCGCCCCGCCATGGGCGGTCTGGCCAGATTGTGGTGTTATTAGGATGGCGGGTGGGCAGGTCCCACCACCTACCCCATTATTCAGACATAGCAACCCCACT
>gene=chr20_30410635-30410925; species=rheMac
GGATCTGAACCACCTCCAAAGGCCGTCTGATTTATCACCAGCCCGGCTTCCCTGCCGCCTCTTGCTATTTATAAAGAGGTTTCATTTCCCGAGGACAGCCTGCCGCCCTGCCAGCCTTCAGGGCGAGCGGTAAACCACACTTGCCGCTAGGTGGCGACCTCTCCCCACCAAACAGCCCAGTCCCTGGTCCCGCCGCGCCATAGGCGGTCTGGCCAGCTTATGGTGTTACTAGAATGGCGGGTGGGCAGGTCCCACCACCTACCCCATCATTCAGACATAGCAACCCCACT
>gene=chr20_30421225-30421515; species=hg19
ggagggactcatcggccatggcaaggggtttatcttttacttggagcaaaactggagccatgggagtgtttggagcagagCGGTCCTTGGTTCAGGTCTGGCTGACCTATCCGTTGAGTGAGGGGACTCCTGGACAATACAGTGTCATGGCGCCTCCCGTGGCCATTTTGGGCACTGCACCTTCTCTAGCCTGTGACCCTCCTGGACTGAAGGGGACTTACAGGCTGCTCAGACACCCTGCAGCTGCCCCCCTGCCCTGGTGTTGACTGGGACTCCCTCTCTTCTGCCCT
>gene=chr20_30421225-30421515; species=bosTau
ggagagactc---agccacggtgagggg-----ctttttcttggaatgaaataggaaCCAGACTgcttccacggacagaggGGTACT-----CAGGT-TTGCTGACGGGTCTGTTGAGTGAGGGGCGTCCTGGAGGCTGTGGTGTCATGGCGCCTCCTGTGGCCATTTTGGGCACTGCAGCCTCCCTGGCCAGGGTCCCTCCTGGGACGAAGGGGACCTAGGAGACTCACAGCTGTCCTACAGCTTCCCCCCTGCCCCGCTGCTGACCGGGAC-CCCTCTCCCTCATCCC
>gene=chr20_30421225-30421515; species=calJac
ggagggactcatcagccatggcaag-ggtttatcttttacttggagccaaactggggccat-ggagtgtttggagcagagCGGTCCTCCATTCAGGTCTGGCTGACCCATCTGTTGAATGAGGGGACTCCTGGACAATGCAGTGTCATGGCGCCTTCCCTAGCACT----------------------------------CCTGGACCCAAGGGGACTTAGAGGACGCTCAGATGCCGTGCAGCGTCTACCCTGCCCAGGTGTTCACTGGAACTCCCTCTCTTCAATCCA
>gene=chr20_30421225-30421515; species=canFam
ggagggatttgttggccatggtaaggggcttaggtttgagttggagtgaaacaggaactattggagcatctagagcagagaggtact-----caggtctggctgct-tacctgttgaaggaaGGGAATCCTGGAAGATACAGTATCATGGCCCCTCCTGTGGCCATTGTGGGCACTGCACCCTCCCTAGCGTCTGGCCATTGTGGAACGAAGACGGCTTAGGAGATGCTCAGCTG--CCCCAGTGTCTCCAATGCCCCAAGGCTGACCGCCAT-CCTTCTCCCTCATCCC
>gene=chr20_30421225-30421515; species=equCab
gaagggact--gtgaccatggtgaggggtttatcttatacttggagggaaataggagccattggagcatcttgagcacagcggtact-----caggtctggctGACCTAGCTGTTGAAGGAGGGGAATCCTGGAGGTTGCAGTGTCATGGCGCTTCCTGTGGCCATTTTGGGCACTGCACCCTCCCTGGCGTCTGGCCCTTCTGGAACAAAGGGGACCTAGGAGATGCTCAGCTGTCCCACAGCTTCTCCCCTGCCCTGGTGCTGACCAGAAC-CCCTCTCCTTCATCCC
>gene=chr20_30421225-30421515; species=gorGor
------------------------------------------------------------------------------------------------------------------------------------------------------------------------------CTGCACCTTCTCTAGCCTGTGACCCTCCTGGACTGAAGGGGACTTACAGGATGCTCAGACACCCTGCAGCTGCCCCCCTGCCCTGGTGTTGACTGGGACTCCCTCTCTTCTGCCCT
>gene=chr20_30421225-30421515; species=panTro
ggagggactcattggccatggcaaggggtttatcttttacttggagcaaaactggagccatgggagtgtttggagcagagCGGTCCTTGGTTCAGGTCTGGCTGACCTATCAGTTGAGTGAGGGGACTCCTGGACAATACAGTGTCATGGCGCCTCCCGTGGCCATTTTGGGCACTGCACCTTCTCTAGCCTGTGACCCTCCTGGACTGAAGGGGACTTACAGGCTGCTCAGACACCCTGCAGCTGCCCCCCTGCCCTGGTGTTGACTGGGACTCCCTCTCTTCTGCCCT
>gene=chr20_30421225-30421515; species=papHam
ggagggactcatcagctatggcaagaggtttatgttttacttggagcaaaactggagccatgggagtgtttggagcagagTCATCCTCGGTTCAGGTCTGGCTGACCTATCCATTGAGTGAGGGGACTCCTGGACAATGCCGTGTCATGGCGCCTCCTGTGGCCGTTTTGGGCACTGCGCCTTCCCTAGCCCGTGACCCTCCTGGACTGCAGAGGACTTAGAGGGTGCTCAGACACCCTGGAGCTGCCCCCCTGCCCTGGTGTTAACTGGGACTCCCTGTCTTCTATTCT
>gene=chr20_30421225-30421515; species=ponAbe
ggagggactcatcagccatggcaaggggtttatcttttacttggagcaaaactggagccatgggagtgtttggagcagagCGGTCCTTGGTTCAGGTCTGGCTGACCTATCCGTTGAGTGAGGGGACTCCTGGACAATACAGTGTCATGGCGCCTCCCGTGGCTGTTTTGGGCACTGCACCTTCCGTAGCCTGTGACCCTCCTGGACTGAAGGGGACTTACAGGGTGCTCAGACACCCTGCAGCTGCCCCCCTGCCCTGGTGTTGACTGGGACTCCCTCTCTTCTGCCCT
>gene=chr20_30421225-30421515; species=rheMac
ggagggactcatcagctatggcaagaggtttatgttttacttggagcaaaactggagccatgggagtgtttggagcggagTCATCCTCGGTTCAGGTCTGGCTGACCTATCCATTGAGTGAGGGGACTCCTGGACAATGCCATGTCATGGCGCCTCCTGTGGCCGTTTTGGGCACTGCGCCTTCCCTAGCCTGTGACCCTCCTGGACTGCAGGGGACTTAGAGGGTGCTCAGACACCCTGGAGCTGCCCCCCTGCCCTGGTGTTAACTGGGACTCCCTGTCTTCTATTCT
>gene=chr20_30434374-30434664; species=hg19
TCCCAGGCCTGTGGTCTACTGCCTTCTCCTGCGGTGCAGAGGCCTTGGGGCCACACCACTCCTACCCCATCCTCCTAGCTCTGGGGTGTCTGCAGGGAGGGGCACCTAGGATGGTAAGGAGAGCCCATGAAATTCAGTTCTGCTGCATCCCTGTCGCCCCCTAGTGACTGGTGTGGGAAGGACAGCTATCTGGGGAGAGACATTCTCCCTCCCAAGAGGCACCTCAAGACCTTGGctgagcctcagtttccccatctctaacatggagctggtgactcctcagctgtcca
>gene=chr20_30434374-30434664; species=bosTau
TCTCAGGCCCGTGATTCTCTTTCTCCTCCCGAAGTGCAGAGCACTCGGGGTCACACTGTT----CCCTGCCCTTCTAGCACTGGGGTCTGCAAGACGT-GGGCACCTGGGGTGGTCATGAGAGCCAGCCCAAACCCG-CTTGCTGGG-CGCTGGCGCCCTCTAGTGACTAGAATGGGGAGGACAGACCTCAGGCCAGAGACATCC-CCCTTCCAAGaggc-tctcaac-----ggcagagcctcagtttc-ccatctctaaaatggagctgatgaCTCTGCAGTTGTCCA
>gene=chr20_30434374-30434664; species=calJac
TCCCAGGCCTGTGGTCTACTGCCTTCTCCTGTGGGGCAGAGCCCTTGGGGCCACAGCACTCCTACCCCA-CCTCCTAGCTCTGGGGTGTGTGCAGGGAGGGGCACCTAGGATGGTAAGGAGAGTCCACGAAATTCAGTTCTGCTGAGCCCCTGTCGCCCCCTAGTGACTGGTCTGGGAAGGACAGCTATCTGGGGAGAG--ATCCTCCCTCCCAAGAGGCCCCTCAGAACCCTGGctaaacctcagtttccccatctctaaaatggagctggtgactcctcagctttcca
>gene=chr20_30434374-30434664; species=canFam
TTCCAGGCCCGGGGTCTACTTTCTCCTCCAGCAGCGCACAGCCCCTGGGGTCACG-------------------CTAGCTCTGAGATGT--TCCAGGATGT-TCGCTGTGGAGGCGGCGAGAACC-GCTAAA-CCGG-TACGCTGAG-CTTGGGCGCCCTCTAGTGACTGGTGAGGGGAGGGCAACCATCTGGGCAGAGACATTT-CCCTCCAAAGAGGGGTTTGAAgaccctgtctgagcctcagtttt-ccgtctccaaactggggctggcgactcttcagctgtccg
>gene=chr20_30434374-30434664; species=equCab
tcccaggcctctggtctactttctcctcccGCAGTGCAGAGCCCTCGAGGTCACACCATT----CCCTGCCCTCCTAGCCCTGGGGTGTAAGCGGGGAGGGGAGCCTGGGATGATGTGGAGGGCC-ACGGAACTGGG-TCTGCTGAGCCCCCAGCGCCCTCTAGTGACTGGTGTGGGGAGGACAGACATCTGGGCAGAGACGTCCACCCTCCCAAGAAGCCTCTCCAGACCCTGGCTGAGTTT--GTTTC-CC-------------------------------------
>gene=chr20_30434374-30434664; species=gorGor
TCCCAGG-CTGTGGTCTACTGCCTTCTCCTGCGGTGCAGAGGCCTTGGGGCCACACCACTCCTACCCCATCCTCCTAGCTCTGGGGTGTCTGCAGGGAGGGGCACCTAGGATGGTAAGGAGAGCCCATGAAATTCAGTTCTGCTGAGCCCCTGTCGCCCCCTAGTGACTGGTGTGGGAAGGACAGCTATCTGGGGAGAGAGATT----CTCCCAAGAGGCACCTGAAGACCTTGGctgagcctcagtttccccatctctaacacggagctggtgactcctcagctgtcca
>gene=chr20_30434374-30434664; species=panTro
TCCCAGGCCTGTGGTCTACTGCCTACTCCTGCGGTGCAGAGGCCTTGGGGCCACACCACTCCTACCCCATCCTCCTAGCTCTGGGGTGTCTGCAGGGAGGGGCACCTAGGATGGTAAGGAGAGCCCATGAAATTCAGTTCTGCTGAGTCTCTGTCGCCCCCTAGTGACTGGTGTGGGAAGGACAGCTATCTGGGGAGAGACATTCTCCCTCCCAAGaggcacctcaagaccttggctgagcctcagtttccccatctctaacatggagctggtgactactcagctgtcca
>gene=chr20_30434374-30434664; species=papHam
TCCCGGGCCTGT-GCCTACTGCCTTCTCCTGTGGTGCAGAGCCCTCGGGACCACACCACT--------GTCCTCCTAGCTCTGG---------AGGGAGCGGCACCTAGGACGGTAAGCAGAGCCCATGAAATTCAGTTCTACTGAGCCCCTGTCGTCCCCTAGTGCCTGGTGTGGGAAGGACAGCTATCTGGGGAGAGACATTCTCCCTCCCAAGAGGCACCTCAAAACcctggctgagcctcagtttccccatctctaacacggagctgatgattcctcagctgtcca
>gene=chr20_30434374-30434664; species=ponAbe
TCCCAGGCCTGTGGTCTACTGCCTTCTCCTGCGGTGCAGAGGCCTTGGGGCCACACCACTCCTACCCCGTCCTCCTAGCTCTGGGGTGTCTGCAGGGAGGGGCACCTAGGATGGTAAGGAGAGCCCATGAAATTCAGTTCTGCTGAGCCCCTGTCGCCCCCTAGTGACGGGTGTGGGAAGGATGGCTATCTGGGGAGAGACATTCTCCCTCCCAAGaggcacctcaagaccctggctgagcctcagtttccccatctctaacatggagctggtgactcctcagctgtcca
>gene=chr20_30434374-30434664; species=rheMac
TCCCGGGCCTGT-GCCTACTGCCTTCTCCTGCGGTGCAGAGCCCTCGGGACCACACCACTCCTACCCTGTCCTCCTAGCTCTGG---------AGGGAGCGGCACCTAGGACGGTAAGCAGAGCCCATGAAATTCAGTTCTGCTGAGCCCCTGTCGTCCCCTAGTGCCTGGTGTGGGAAGGACAGCTATCTGGGGAGAGACATTCTCCCTCCCAAGagacacctcaaaaccctggctgagcctcagtttccccatctctaacacggagctgatgattcctcagctgtcca
>gene=chr20_30448278-30448568; species=hg19
TCCCACTAGCTGGGGGTGGAGCCTCCTTGTCAGGAACCTCCCAAACCAGAGGAGCTGCTTCCTAACTACCTACCGTCATGggactcagactgactaagctagcgtccagctttccctgctctggctgtgtgtgctccggcaagctgcctgatctctctgagcctctgtttcctcCCTGAGGATTAAGTGAACTCATGCAGTAAAAGGTCAGGATGAGGGAGGCGCTACCTCACCTTCCTAGCTACTATTTGTGCACAGGGAAGGGAAGGGAGTCGGGGAGGGGAGGGGCC
>gene=chr20_30448278-30448568; species=bosTau
TCCCAGTAGGCGGGGGTGGATCCTCCTGGCCAGTAACCTTCAAGACCAGAGGAGTTGCTTTTTAACAACC----GTCATGggacacagactgtccagggtcacatccagcttcccctactctggctgtgtgtccttggacaagctgcccgacttctctgaactt--gtttcctcCCTGAGGATTAAGTGAGCTCATTCAGTAAAAAATCAGGATGAGGGAGGTACTACTATACCTTACTAGCTAGGATTTGTGGATAGGGAAAGGAAGGGAGCTGGGGAGGAAGAGGTG-
>gene=chr20_30448278-30448568; species=calJac
TCCCACTAGCTGGGGGTGGAGCCTCCTTGCCAGGAACCTCCCCAACCAGAGGAGCTGCTTCCCAACTACCT---ATCAtgggactca----gcctaagttcacgttcagcttcccctgctctagctg--tgtgcttgggcaagctgcttgatctctctgagcctctgtttcctcCCTGAGGATTGAGTGAACTCATGCAGTAAAAGGTCAGGTTGAGGGAGGCACTACCTTACCTTACTAGCTAGTATTTGTGCGAAGGAAAGGGAAGGGAGTCGGGGAGGGGAGGAGCC
>gene=chr20_30448278-30448568; species=canFam
-------------------------------------------------aggaactgcttcttaacagcc----accAtggaacacagactgtccaggttcaaatccagcctcccctaccctggc----tgtcctcaggcaagcagcctaccctttctgagcctcagtttcctcCCAG-GGGTTAAGAGAACTCATGCAATAAAAACTCAGGAAGAAGGAGGCGCT-CTAAAGCTCACTAGCTAGTATTTGTGAGTAGGGAAGAGGAAGGAGCTGATGAGAAGCAGAAG-
>gene=chr20_30448278-30448568; species=equCab
--------------------------------------------------------------------------------------------------------------------------------------------------------------------------------------------------------------------------------------------------------------------------------------------------
>gene=chr20_30448278-30448568; species=gorGor
TCCCACTAGCTGGGGGTGGAGCCTCCTTGTCAGGAACCTCCCAAACCAGAGGAGCTGCTTCCTAACTACCTACCATCATGggactcagactgactaagctagcgtccagctttccctgctctggctgtgtgtgctccggcaagctgcctgatctctctgagcctctgtttcctcCCTGAGGATTAAGTGAACTCATGCAGTAAAAGGTCAGGATGAGGGAGGCGCTACCTCACCTTCCTAGCTACTATTTGTGCACAGGGAAGGGAAGGGAGTCGGGGAGGGGAGGGGCC
>gene=chr20_30448278-30448568; species=panTro
TCCCACTAGCTGGGGGTGGAGCCTCCTTGTCAGGAACCTCCCAAACCAGAGGAGCTGCTTCCTAACTACCTACCGTCAtgggactcagactgactaagctagcgtccagctttccctgctctggctgtgtgtgctccggcaagctgcctgatctctctgagcctctgtttcctccctgaggattaagtgaactcACGCAGTAAAAGGTCAGGATGAGGGAGGCGCTACCTCACCTTCCTAGCTACTATTTGTGCACAGGGAAGGGAAGGGAGTCGGGGAGGGGAGGGGCC
>gene=chr20_30448278-30448568; species=papHam
TCCCACTGGCTGGGGGTGGGGCCTCCTTGTCAGGAACCTCCCAAACCAGAGGAGCTACTTCCTAACTACCTGCCATCGTGggactcagactgactaagctagcgtccagcttcccctgctctggctgtgtgtgctcgggcaagctgcctgatctctctgagcctctgtttcctcCCTGAGGATTAAGTAAACTCATGCAGTAAAAGGTCAGGATGAGGGAGGCACTACCTTATCTTCCTAGCTAGTATTTGTGCACAGGGATGGGAAGGGAGTCGGGGAGCGGAGGGGCC
>gene=chr20_30448278-30448568; species=ponAbe
TCCCACTAGCTGGGGGTGGAGCCTCCTTGTCAGGAACCTCCCAAACCAGAGGAGCTGCTTCCTAACTACCTACCACCAtgggactcagactgactaagctagcgtccagctttccctgctctggctgtatgtgctcgggcaagctgcgtgatctctctgagcctctgtttcctccctgaggattaagtgaactcATGCAGTAAAAGGTCAGGATGAGGGAGGCGCTGCCTCACCTTCCTAGCTACTATTTGTGCACAGGGAAGGGAAAGGAGTCGGGGAGGGGAGGGGCC
>gene=chr20_30448278-30448568; species=rheMac
TCCCACTGGCTGGGGGTGGAGCCTCCTTGTCAGGAACCTCCCAAACCAGAGGAGCTACTTCCTAACTACCTGCCATCGtgggactcagactgactaagctagcgtccagcttcccctgctctggctgtgtgtgttcgggcaagctgcctgatctctctgagcctctgtttcctccctgaggattaagTAAACTCATGCAGTAAAAGGTCAGGATGAGGGAGGCACTACCTTATCTTCCTAGCTAGTATTTGTGCACAGGGATGGGAAGGGAGTCGGGGAGCGGAGTGGCC
>gene=chr20_30467821-30468039; species=hg19
GGGGCGGGGTGGGTTGTTCTCGCGGAGGAATTCCGAAAACAGGAAGAAAAAAAGCCGAGGAACTCAGAGGAAAGACTACAAGTCCCGGCATGCACCGCGCCGCCCAAGCTGCTGCGCAAGTCCCGCGAGCCCGGCCAGCTGGCGGGAAGTTTACACAACAGTGGGACTCTAAGCTCCGTGACCCCAGGGGAAGTTGAACCTCAGAATTTCAGATTTCC
>gene=chr20_30467821-30468039; species=bosTau
----------------TCCTCGTGGAGGGATTCCCGTTAGCAAGGAAGAAAATGAC---GCGTTCAGAGAAAAAACTACAAGTCCCGGCATCCTGCGCAACGCCGGAGTTTCAGCGCGAGT--AAGAAACCTGGCTTGCCAGCCAGAAATT-ATGAAACTCTAGGATTCTAAACTCTGTGACTCCGTGGAAAG------CTCAGAATTACGGATTTCC
>gene=chr20_30467821-30468039; species=calJac
AGGGCGGGGAAG-TTGTTCTCGCGGAGGAATTCTGGAAAGAGGAAA-AAACCCGCCGACGAACTCAGGTGAAAGACTACAAGTCCCGGCATGCACGGCGCCCCTCAAACTGCTGCGCACGTCTCGCGAGCCCGGCCTGCTGGCAGGAAATTTACACAACAGTGAGATTCTAAGCTCCGTGAATCT-GGGGAAGCTGAACCTCAGAATTTCAGATCTGC
>gene=chr20_30467821-30468039; species=canFam
----------------TCTCCGCGAAATGATTCTGGATCGAGTGGCGGAAAACGAT---GAATTCAGAGAAGAAACTTCAAGCCCTGGCTGGCCGCGCGCCGCGGGGA--GCTGCACGAGTCCACCA--CCAGGCTTGCTCGCGGGAAATT-ACGAAAATCTGAGATTCTAAACTCTGTGACCCTGGGGGAAC------CTGAGAATTTTCGATTTCC
>gene=chr20_30467821-30468039; species=equCab
----------------TACTTGCGGAGGAATTTCAGG--------AAGAAAATGAT---GAATTCATAGAAAAGACTACAAGTCCCAGCATGCCGCGCGCCGCCGGAG--TCTGCGCTAGTCAGCGGACTCTGGCTCGCTGGCGGGAAATT-ACGAAACTCTAGGATTCTAAGCTCTGTGATCCCGGGGAAAG------CTCAGAATTTCGGGCTTCC
>gene=chr20_30467821-30468039; species=gorGor
GGGGCGGGGTGGGTGGTTCTCGCGGAGGAATTCCGAAAACAGGAAGAAAAAAAGCCGAGGAACTCAGAGGAAAGACTACAAGTCCCGGCATGCACCGCGCCGCCCTAGCTGCTGCGCACTTCCCGCGAGCCCGGCCAGCTGGCGGGAAATTTACCCAACAGTGGGACTCTAAGCTCCGTGACCCCAGGGGAAGTTGAACCTCAGAATTTCAGATTTCC
>gene=chr20_30467821-30468039; species=panTro
GGGGCGGGGTGGGTTGTTCTCGCGGAGGAATTCCGAAAACAGGAAGAAAAAAAGCCGAGGAACTCAGAGGAAAGACTACAAGTCCCGGCATGCACCGCGCCGCCCAAGCTGCTGCGCACGTCCCGCGAGCCCGGCCAGCTGGCGGGAAGTTTACACAACAGTGAGACTCTAAGCTCCGTGACCCCAGGAGAAGTTGAACCTCAGAATTTCAGATTTCC
>gene=chr20_30467821-30468039; species=papHam
GGGAGGGGGTGG--TGTTCTCGCGGAGGAATTCCGGAAAAAGGAAG-AAAAAAGTCGACGAACTTAGAGGAAAGACTACAACTCCCGGCACGCACCGCGCCGCCCAAGCTGCTGCGCAAGTCCAGCGAGCCCGGCCAGCTGGGGGGAAATTTACACAACAGTGGGATTCTGAGCTCCGTGACCCCTGGGGAAGTTGAACCTCAGAATTTCAGATTTCC
>gene=chr20_30467821-30468039; species=ponAbe
GGGGCGGGGTGGGTTGTTCTCGCGGAGGAATTCCTGAAAGAGGAAGAAAAAAAGCCGACGGACTCAGAGGAAAGACTACAAGTCCCGGCATGCACCGCGCCGCCCAAGCTGCTGCGCGCGTCCCGCGAGCCCGGCCAACTGGCGGGAAATTT------------------------------------------------------------------
>gene=chr20_30467821-30468039; species=rheMac
GAGAGGGGGTGG--TGTTCTTGCGGAGGAATTCCGGAAAAAGGAAGAAAAAAAGTCAACGAACTTAGAGGAAAGACTACAACTCCCGGCATGCACCGCGCCGCCCAAGCTGCTGCGCAAGTCCAGCGAGCCCGGCCAGCTGGGGGGAAATTTACACAACAGTGGGATTCTAAGCTCCGTGACCCCTGGGGAAGTTGAACCTCAGAATTTCAGATTTCC
>gene=chr20_30539813-30540103; species=hg19
CTTCGACTCCCGCTGCGCACGCGCCGCTCTCTAGGTGCTTCCGGCGCGCCTGCGCAGTTAAAAGAACGGTGGTGCGCAGGCTCTAACACTAGTGCGCCAGCCGGCTGCGAGAGGCGGGGCCTAGCTTTGGGGGCGGGGCTGGAGCGCCCTCTGCAGGCTCAGAGAGCTCAGTCCTCGGGCTGCCTCTGACCCGTTACTCCCTCGGTTCatgcttcttgagcacttattatgtgccaagcagttttatgtgcttaggatgcagcagtgaacacaacaaaatccctgccctc
>gene=chr20_30539813-30540103; species=bosTau
CTGCAGCTCCGTCCGCGCACGCGCCGCTCTCACAGGGCTTCCGGCACGCATGCGCAGTTAAAAGAACGGAGGCTCGCAGGCTCCAAAGCTCGCGCAA-AAGCGGACGCGAGAGGCGGGGCCTAGC-TTGGGGGCGGGGCTGGAGCGCCCCCTGCAGGTCCAAACCTCTTAACCCGC-----------------------CCTCCTTTA-TAGTTCTTAACC--------TGCCCTCGCCAgttttatgcgctgaggatgcggaagtgaacaaaacgaagtccctgccctc
>gene=chr20_30539813-30540103; species=calJac
CTGCGGCTTCCGCTGTGCATGCGCCGCTCTCACGGGACTTCCGGAGCGCCTGCGCATTTAAAAGAACTGTGGCGCGCAGGCTCTAACGCACGTGCGTCAG-CGGCCGTGAGAGGCGGGGTCTAGCTTTGGGGGCGGGGCTGGAGCGCCCTCTGCAGGCTCAGAGAGCTCAGTCCGCGGGCAGCCACTGACCCCTTCCTCCCTCGGTTCatatttcttgagcacttactatgagccaagcagttttagggacttgggatgcagcagtgaacaccacaaaatctctgccctc
>gene=chr20_30539813-30540103; species=canFam
GTAGGGCTTCGGCTGCGCAAGCGC----CGGCCAGGCCTTCCGGCGCGCACGCGCAATTAAAAGAAGAGTGGTGCGCAGGCGCTAACACCCGGGCGCCCTGGGGACGCGAGAGGCGGGGCCTAGCCTTGGGGGCGGGGCTGGAGCGCCCCCTGCAGACTCAGAGGGCGTGGGCCGCGGGCTGCCTCTTAATGCTCCTGCCTCCCTTTC-tgtttcttgagcacctgctaggtgccaggcagttttaggttctgagggtgccacagtgaacaaaacacagtccctgtcctc
>gene=chr20_30539813-30540103; species=equCab
CTCCGGCTCCGCCTGCGCAGGCGCCGCTAGGACAGGCCTTGCGCCGCGCATGCGCAATTAAAAGAACGGTGGCGCGCAGGCTCCAACGCACGCGCGTCAGCCGGACGCAAGAGGCGGGACCTAG-CTTGGGGGCGAGGCTGGAGCGCCCCCTGCAGGCCTAGAGAGCTCGGTCCGAAGGCTGCCGCT---TGCGTCTCACTCCCTTCG-tgtttcttgagcacctgccacgtgccaggcatttttaggtgctgagaatggaacagtgagcaaaacaaagtccctgtcctc
>gene=chr20_30539813-30540103; species=gorGor
CTTCGACTCCCGCTGCGCACGCGCCGCTCTCTAGGTGCTTCCGGCGCGCCTGCGCAGTTAAAAGAATGGTGG-GCGCAGGCTCTAACACTCGTGCGCCCGCCGGCTGCGAGAGGCGGGGCCTAGCTTTGGGGGCGGGGCTGGAGCGCCCTCTGCAGGCTCAGAGAGCTCAGTCCTCGG-CTGCCTCTGACCCGTTACTCCCTCGGTTCatgcttcttgagcacttactatgtgccaagcagttttacgtgcttaggatgcagcagtgaacacaacaaaatccctgccctc
>gene=chr20_30539813-30540103; species=panTro
CTTCGACTCCCGCTGCGCACGCGCCGCTCTCTGGCTGCTTCCGGCGCGCCTGCGCAGTTAAAAGAACGGTGGTGCGCAGGCTCTAACACTAGTGCGCCAGCCGGCTGCGAGAGGCGGGGCCTAGCTTTGGGGGCGGGGCTGGAGCGCCCTCTGCAGGCTCAGAGAGCTCAGTCCTCGGGCTACCTCTGACCCGTTACTCCCTTGGTTCatgcttgttgagcacttactatgtgccaagcagttttatgtgcttaggatgcagcagtgaacacaacaaaatccctgccctc
>gene=chr20_30539813-30540103; species=papHam
TTTCGACTCCCGCTGCGCATGCGCCGCTCTCAAGGGGCTTCCGGCGCGCCTGCGCAGTTAAAAGAACGGTGGTGCGCAGGCTCCAACGCTCGTGCGCCAGCCGGCTGCGAGAGGCGGGGCCTAGCTTTGGGGACGGGGCTGGAGCGCCCTCTGCAGGCTCAGAGAGTTCAGTCCGTGGGTTGTCTCTGACC-------CCGTCTGTTCatacttcttgagcgcttaccatgtgccaaccagttttaggtgcttaggatgcagcagtgaacacaacaaaatccttgccttc
>gene=chr20_30539813-30540103; species=ponAbe
CTTCGACTCCCGCTGCGCATGCGCCGCTCTCTAGGTGCTTCCGGCGCGCCTGCGCAGTTAAAAGAACGGTGGTGCGCAGGCTCCAACGCTCGTGCGACGGCCGGCTGCGAGAGGCGGGGCCTAGCTTTGGGAGCGGGGCTGGAGCGCCCTCTACAGGCTCAGAGAGCTCAGTCCTCGGGCTGCCTCTGACCCGTTACTCCCTCGGTTCatgcttcttcagcacttactatgtgccaagcagttttacgtgcttaggatgcagcagtgaacacaacaaaatccctgccttc
>gene=chr20_30539813-30540103; species=rheMac
TTTAGACTCCCGCTGCGCATGCGCCGCTCTCAAGGGGCTTCCGGCGCGCCTGCGCAGTTAAAAGAACGGTGGTGCGCAGGCTCCAACGCTCGTGCGCCAGCCGGCTGCGAGAGGCGGGGCCTAGCTTTGGGGGCGGGGCTGGAGCGCCCTCTGCAGGCTCAGAGAGTTCAGTCCGTGGGTTGTCTCTGAAC-------CCCTCGGTTCacacttcttgagcgcttactatgtgccaaccagttttaggtgcttaggatgcagcagtgagcacaacaaaatccttgccttc
>gene=chr20_30556265-30556487; species=hg19
CGTGCTCCTGCCCTCGCTGGTCGTGCAGTTACTGAGCTTCCGCTGGTTCGTCTACGACTACTCGGAGCCCGCAGGGTCCCCGGGACCCGCCGTCAGCACCAAGGACAGCGTAGCCGGCGGAGCCGCCATCAGCACCAAGGACAGCGCCGGCGCCTTCCGGACCAAAGAAGGCAGCCCCGAGCCGGGTCCCCAGCCTGCGCCCTCCTCGGCCAGCGCCTACCG
>gene=chr20_30556265-30556487; species=bosTau
TGTGCTCCTGCCTTCGCTTGTCGTGCAACTGCTCAGCTTTCGCTGGTTCGTTTACGACTATACGGAGCCCGCGGGGGCCCCGGGACCCGCCGTCAGCACCAAGGACAGCGGTACCGGCGGGCCGGTCATCAGCACCAAGGACAGCGCCGTCGCCTTCCGGACCAAAGAAGGCAGTCCTGAGCTGGGCTCCCGACCCGCGCCCTCCTCAGCCAGCACCTACCG
>gene=chr20_30556265-30556487; species=calJac
CGTGCTCCTGCCCTCGCTGGTCGTGCAGCTGCTGAGCTTCCGCTGGTTTGTCTACGACTACTCGGAGCCCGCTGGGGCCCCGGGACCCGCCGTCAGCACCAAGGACAGCGTCGCCGGCGGACCCGCTATCAGCACCAAGGACAGCGCCAGCTCCTTCCGGACCAAAGAAGGCAGCCCCGAGCCGAGTCCCCAGCCTGAGCCCTCCTCCGCCAGCGACTACCG
>gene=chr20_30556265-30556487; species=canFam
CGTGCTCCTGCCCTCGCTGGTCGTGCAGCTGCTCAGCTTCCGCTGGTTCGTTTACGATTACTCGGAGCCCGCGGGCGCGCCGGGACCCGCCGTCAGCACCAAGGACAGCGGCGCCGGCGGGCCCTCAATCAGCACCAAGGACAGCGCCGCCGCCTTCCGGACCAAAGAAGGCGGCCCCCAGCTGGGTCCCGGGCCCGCGCCCTCCTCGGCCAGCGCCTACCG
>gene=chr20_30556265-30556487; species=equCab
-----------------------------TGCTCAGCTTCCGCTGGGTTGTCTGCGCTTATACGGAGAACGCGGAGGCCCCGGGACCCGCCATCAGCACCAAGGACAGCGGCGCCGGCGGCCCCGCCATCAGCACCAAGGACAGCGCCGTTGCCTTCCGAACCAAAGACGGCAGCTCGGAGCTGGACCCCCCGCCAGAGCCCTCCTCGGCCACAGCCTACCG
>gene=chr20_30556265-30556487; species=gorGor
-----------------------------------------------------------------------CAGGGTCCCCGGG-CCCGCCGTCAGCACCAAGGACAGCGTAGCCGGCGGAGCCGCCATCAGCACCAAGGACAGCGCCGGCGCCTTCCGGACCAAAGAAGGCAGCCCCGAGCCGGGTCCCCAGCCTGCGCCCTCCTCGGCCAGCGCCTACCG
>gene=chr20_30556265-30556487; species=panTro
CGTGCTCCTGCCCTCGCTGGTCGTGCAGTTACTGAGCTTCCGCTGGTTCGTCTACGACTACTCGGAGCCCGCAGGGTCCCCGGGACCCGCCGTCAGCACCAAGGACAGCGTAGCCGGCGGAGCCGCCATCAGCACCAAGGACAGCGCCGGCGCCTTCCGGACCAAAGAAGGCAGCCCCGAGCCGGGTCCCCAGCCTGCGCCCTCCTCGGCCAGCGCCTACCG
>gene=chr20_30556265-30556487; species=papHam
TGTGCTCCTGCCCTCACTGGTCGTGCAGCTGCTGAGCTTCCGCTGGTTCGTCTACGACTACTCGGAGCCTGCAGGGTCCCCGGGACCCGCCGTCAGCACCAAGGACAGCGTAGCCGGCGAAGCCGCCATCAGCACCAAGGACAGCGCCGGCGCCTTCCGGACCAAAGAAGGCAGCCCAGAGCCGGGTCCCCAGCCTGCGCCCTCCTCGGCCAGCGCCTACCG
>gene=chr20_30556265-30556487; species=ponAbe
CGTGCTCCTGCCCTCGCTGGTCGTGCAGTTGCTGAGCTTCCGCTGGTTCGTCTACGACAACTCGGAGCCCGCAGGGTCCCCGGGACCCGCCGTCAGCACCAAGGACAGCGTAGCCGGCGGAGCCGCCATCAGCACCAAGGACAGCGCCGGCGCCTTCCGGACCAAAGAAGGCAGCCCCGAGCCGGGTCCCCAGCCTGCACCCTCCTCGGCCAGCGCCTACCG
>gene=chr20_30556265-30556487; species=rheMac
TGTGCTCCTGCCCTCACTGGTCGTGCAGCTGCTGAGCTTCCGCTGGTTCGTCTACGACTACTCGGAGCCTGCAGGGTCCCCGGGACCCGCCGTCAGCACCAAGGACAGCGTAGCCGGCGAAGCCGCCATCAGCACCAAGGACAGCGCCGGCGCCTTCCGGACCAAAGAAGGCAGCCCCGAGCCGGGTCCCCAGCCTGCGCCCTCCTCGGCCAGCGCCTACCG
>gene=chr20_30592767-30593057; species=hg19
cagggattgatgggggcaggggcatgtgacccaattctggtgaggtagggactgctaagtgtccaccagtatccatgttcctccttttctataaagagtttttagctaggcacatagccactcagaataaaagactacatttcccagcctcctttgcagctaggctcagctatgaaccaagttctggccaagaagaaatttgtgctacttacatcactttaaagagacagatcatgttctctgctttgttaaccctgctggctggactgcagctgggtggagagagccat
>gene=chr20_30592767-30593057; species=bosTau
--------------------------------------------------------------------------------------------------------------------------------------------------------------------------------------------------------------------------------------------------------------------------------------------------
>gene=chr20_30592767-30593057; species=calJac
aaggaattgatgggggcaggggcatgtgacccaattctggtgaggtagggactgctaagtgttccccagtatccatgttcctcctttcctataaagagtttttagctaggcacatagccactcagaataaaagactacatttcccagcctcctttgcagctaggccctgctttgaaccaagttctggccaagaagaaatttgtgctacttacatcattttaaagagacagatcatgttctcagctttgttgaccctgctggctggactgcagctgggcagagagagccat
>gene=chr20_30592767-30593057; species=canFam
ctaggattggtggaggcagggacatatgattcaattc--------------------tgtgttctccagtatccatgcttcctcttgtctataaagaatttttagctgggccagtggccccc-agaatagaagactacatttcccaacttcctttgcaattaggtgtggccaagaaacaaattctagtca---agaattttg---tactgaattctctttaaagggtggggttgtactctcc---------------ctggctggaccatagctgtg-------------
>gene=chr20_30592767-30593057; species=equCab
tgaggattggtggaggcaggggcatgtgacccaaatct-gtaaggcagagactgccatgtgt-ctccagtatccatgctcccttttttctacaagtgatttttacctgggcacatggccacccagaatagaagactacatttcccagcctcctttgcaattaggcattgccatgaaacaagctctggtcaagtagaactttgtgctacttgcctccctttaaggggaggagttgtgctcacccctggctttaccctacttactggactgcagctgtgtgga--gagccat
>gene=chr20_30592767-30593057; species=gorGor
cagggattgatgggggcaggggcatgtaacccaattctggtgaggtagggactgcta-gtgtcccccagtatccatgttcctccttttctata-agagtttttagctaggcacatagccactcagaataaaagactacatttcccagcctcctttgcagctaggctcagctatgaaccaagttctggccaagaagaaatttgtgctacttacatcactttaaagagacagatcatgttctctgctttgttaaccctactggctggactgcagctgggtggagacagccat
>gene=chr20_30592767-30593057; species=panTro
cagggattgatgggggcaggggcatgtgacccaattctggtgaggtagggactgctaagtgtcccccagtatccatgttcctccttttctataaagagtttttagctaggcacatagccactcagaataaaagactacatttcccagcctcctttgcagctaggctcagctatgaaccaagttctggccaagaagaaatttgtgctacttacatcactttaaagagacagatcatgttctctgctttgttaaccctactggctggactgcagctgggtggagagagccat
>gene=chr20_30592767-30593057; species=papHam
cagggattgatgggggcaggggcatgtgacccaattctggtgaggtagggactgctaagtgtcccccagtatccatgttcctccttttctctaaagagtttttagctaggcacatagccactcagaataaaagactacatttcccagcctcctttgcagctaggctccgctatgaaccaagttctggccaaggagaaatttgtgctacttacatcactttaaagagacagatcatgttttctgctttgttgaccctactggctggactgcagctgggtggagagagccat
>gene=chr20_30592767-30593057; species=ponAbe
cagggattgatgggggcaggggcatgtgacccaattctggtgaggtagggactgctaattgtcccccagtattcatgttcctccttttctataaagagtttttagctaggcacatagccactcagaataaaagactacatttcccagcctcctttgcagctaggctcagctatgaaccaagttctggccaaaaagaaatttgtg---cttacatcaccttaaagagacagatcatgttctctgctttgttgaccctactggctggactgcagctgggtggagaaagccat
>gene=chr20_30592767-30593057; species=rheMac
cagggattgatgggggcaggggcatgtgacccaattctggtgaggtagggactgctaagtgtcccccagtatccatgttcctccttttctctaaagagtttttagctaggcacatagccactcagaataaaagactacatttcccagcctcctttgcagctaggctccgctatgaaccaagttctggccaaggagaaatttgtgctacttacatcactttaaagagacagatcatgttttctgctttgttgaccctactggctggactgcagctgggtggagagagccat
>gene=chr20_30619285-30619575; species=hg19
TGTCCTGCAGGGGGAAAGCGAAGCCGGGCCCTGAAGTCCGGGGCAGTCACCCGGGGCTCCTGGGCCGCTCTGCCGGGCTGGGGCTGAGCAGCGATCCTGCTTTGTCCCAGAAGTCCAGAGGGATCAGCCCCAGAACACACCCTCCTCCCCGGGACGCCGCAGCTTTCTGGAGGCTGAGGAAGGCATGAAGAGTGGGCTCCACCTGCTGGCCGACTGAGAAAAGAATTTCCAGAACTCGGTCCTATTTTACAGATTGAGAAACTATGGTTCAAGAAGAGAGGACGGGGCTT
>gene=chr20_30619285-30619575; species=bosTau
TGTCCTGCAGGGG----------CGGGACCCTAAG----------------CGGGGCTAGTAGCTCCCTCTGCCGGTCGG--GGAGGGCGGC-GAACTTCTCTGTCCCGATAGCCCGAAGG-TTCGGCCTCTGGACGGAC------ACTCGAGACTCCGCAACTTTCTGGAGGCCAAGCGAGTGATGGAGAGTGTGCTCCACCTGCTGGCCGGTTGAGAAAAGAATTCCCCGAGCCTGAtcctattttacagtttgagaaactgaggttccaga------gaagAAACTG
>gene=chr20_30619285-30619575; species=calJac
TGTCCTGCAGGGGGCGAACGAAGCCGGGCCATAAAGTCC-GAGCAGTCACCCGGGGCTCCCGGGCTGCTCTGTCGGGCTGGGGCTGGGCAGCGATCCTGGTTTGTCCCAGAAGCCCAGAGCGCTTGACCCCAGAACACACCCTTCTCCCCGGAACGCCGCAACTTTCTGGAAGCTGAGGAAGGCCCGAAGGGTGGGCTCCACCTGCTGGCAGACAGAGAAAAGAATTTCCGGAACTCTGTCCTATTTTACAGATTGGGAAAGTGCGGTTCAAAAAGAGAGAAAGAGGCTT
>gene=chr20_30619285-30619575; species=canFam
TGTGCTGCAGGGG---------GCGGGACCCTAAAGTCGCGGGCAGTC-CCTGAGGCTAG---GCCCCTCTGCCAGACTT-CAGCGGGCAGC-CCCCTACTTTGTC-TGACCGCCTCGGGC-GCCGCCC-CAGGTCAACCCGTGTTTCCTGCCACTGCCGCCCTTTCTGGAGGCCAAGGGAGGGATGAGGGGTGGGCTTCACCTGCTGGCCGACTGAGAAAAGAATTCCCAGAGCCCACTCCTATTTTACAGTTTGAGAAACTGACGTTCCAAGAAGAG-AAAGGAACTT
>gene=chr20_30619285-30619575; species=equCab
TGTCCTGCAGGGG---------GCGGGGCTAT-AAGCCCTGGGCAGTCGCCCGAGGATAG-CGGGCCCTCTGCCCCCCGC-AGGTGGGCTGC-GTCCTTCTTTGTCCCGCTAGTTCGTAGG-CTCGGCC-CCGGACACCGACTCCTCCCCGCGACT-CGGCGCTTTCTAGAGGCCAAGGCAGGGATGAAGAGTGGGCTCCACCTGCTGGCCGACTGAGAAAACAGTT--------CCAGTcccggtttacagctggagaaactgaggttcaaaaga----gaagggactt
>gene=chr20_30619285-30619575; species=gorGor
TGTCCTGCAGGGGGAAAGCGAAGCCGGGCCCTAAAGTCCGGGGCAGTCACCCGGGGCTCCCGGGCCGCTCTGCCGGGCTGGGGCTGGGCAGCGATCCTGCTTTGTCCCAGAAGCCCAGAGGGATCAGCCCCAGAACACACCCTCCTCCCCGGGACGCCGCAGCTTTCTGGAGGCTGAGGAAGGCATGAAGAGTGGGCTCCACCTGCTGGCCGACTGAGAAAAGAATTTCCAGAACTCGGTcctattttacagattgagaaactatggttcaagaagaggggaaggggctt
>gene=chr20_30619285-30619575; species=panTro
TGTCCTGCAGGGGGAAAGCGAAGCCGGGCCCTGAAGTCCGGGGCAGTCACCCGGGGCTCCCGGGCCGCTCTGCCGGGCTGGGGCTGGGCAGCGATCCTGCTTTGTCCCAGAAGCCCAGAGGGATCAGCCCCAGAACACACCCTCCTCCCCGGGACGCCGCAGCTTTCTGGAGGCTGAGGAAGGCATGAAGAGTGGGCTCCACCTGCTGGCCGACTGAGAAAAGAATTTCCAGAACTCGGTcctattttacagattgagaaactatggttcaagaagaggggaaggggctt
>gene=chr20_30619285-30619575; species=papHam
TGTCCTGCAGCGGGTGAGCGAAGCTGGGCCCTAAAGACCGGGGCAGTCACCCGGGGCTCCCGTGCCGCTCTGCCAGGCTGGGGCTGGGCAGCGATCCTGCTTTGTCCCACAAGCCCAGAGGGGTCGGCCCCAGAACA---CCTGCTCCCCGGGACGCCGCAGCTTTCTGGAGGCTGAGGAAGGCATGAAGAGTGGGCTCCACCTGCTGGCAGACTGAGAAAAGAATTTCCAGAATTGGATcctattttacagatcggaaaactatggttcaaaaagaggggaaagggctt
>gene=chr20_30619285-30619575; species=ponAbe
TGTCCTGCACGGGGAAAGCGAAGCCGGGCCCTAAAGTCCGGGGCAGTCACCCGGGGCTCCCGGGCCGCTCTGGCGGGCTCGGGCTGGGCAGCGATCCTGCTTTGTCCCGGAAGCCCAGAAGGATCAGTCCCAGAACACA-CCTCCTCGCCGGGACGCCGCAGCTTTCTAGAGGCTGAGGAAGGCATGAAGAGTGGGCTCCA-CTGCTGGCAGACTGAGAAAAGAATTTCCAGAGCTCGGTCCTATTTTACTGATTGAGAAACTATGGTTCAAGAAGAGGGGAAGGGGCTT
>gene=chr20_30619285-30619575; species=rheMac
TGTCCTGCAGCGGGTGAGCGAAGCCGGGCTCTAAAGACCGGGGCAGTCACCCGGGGCTCCCGTGCCGCTCTGCCAGGCTGGGGCTGGGCAGCGATCCTGCTTTGTCCCGGAAGCCCAGAGGGGTCGGCCCCAGAACA---CCTCCTCCCCGGGACGCCGCAGCTTTCTGGAGGCTGAGGAAGGCATGAAGAGTGGGCTCCACCTGCTGGCAGACTGAGAAAAGAATTTCCAGAATTGGATcctattttacagatcggaaaactatggttcaaaaagaggggaaagggctt
>gene=chr20_30679708-30679998; species=hg19
gcccaggaggcacaggttgcagtaagctgtgatcccaccactgtactccgtgacagagcaaggccctgtctcaaaagaaaaaaaaaaagaagaaagaaaagaaaaaagcaaagCATGGGTCTCCATTCTAACTGCCTCGGGTGCCCCCTGCTGTCCACCCCTTGCAAGTGCGCCACCCACTTGCCTCAGACCTTGAGAAGCCGGCCGGTGGTGCTTTGATTGTTCTGTCTAGTCAGACGCCCTCACTTCCAGAATAATTTCATCAGACTGCACCCAGCTGCAGTCTGCCG
>gene=chr20_30679708-30679998; species=bosTau
--------------------------------------------------------------------------------------------------------------AGGCTCAGACCTCGGTTCCAATGGCCATGGGTGCCCCCTGCTGGCCACTTTCCACAAGCGTACCATCCACTTGCCTCAGATCTTGAA---CAGAC--------CTTGGTTTA----GTCTGGCCAGACACCCTAC-TCCTCAAATAATCTTACCAGATTGCAGCCAGCTGCAGTCCTCCA
>gene=chr20_30679708-30679998; species=calJac
------------------------------------------------------------------------------------------------aaaaaaaaaaaaaaaaGCCTGGATCTCCATTCTAACTGCCTCGGGTGCCCCCTGCTGTCCACTCCCTGCAAGTGCGCCACTCACTTGA--CAGCCGCAGGGAGGCCAGCTGGTGGTGCTTTGATTGGTCTGTCTAGTCAGACGCTCTCCCTTCCAGAGTAATTTCATCAAACTGCACCCAGCTGCAGTCCG---
>gene=chr20_30679708-30679998; species=canFam
----------------------------------------------------------------------------------------------------------------------ACCTCCGTTCCGGTAGCTATGGGTGCCCCCTGCTGGCCACGTCTCGCAAGTGCACCACCC----GCCTGTCACCTTGAG---CAGCCTTGTG---TTTGGTTTG--------------------------------------------------------------------
>gene=chr20_30679708-30679998; species=equCab
---------------------------------------------------------------------------------------------------------------------GACCTCGGTTCTGACGGCCATGGCTGCCCCCTGCTGGCCATTTCCTCCAAGTGCACCACCCGCTTGCCTGTGGCCTTGAA---CAGGCTGGTG--GCTTGGTTTG-CCTCTCTGGCCGGACCCCCCAC-TCCCACAATAATCTCAGCAGACTGCACCCAGCTGCAGTCCTCCA
>gene=chr20_30679708-30679998; species=gorGor
gcccaggaggcacaggttgcagtaagctgtgatcccaccactgtactccgtgacagagcaaggccctgtctcaaaagaaaaaaaaa----------agaagaAAAAAGCGAAGCATGGGTCTCCATTCTAACTGCCTCGGGTGCCCCCTGCTGTCCACCCCTTGCAAGTGCGCCACCCGCTTGCCTCAGACCT-------------------------------------------------------------------------------------------------
>gene=chr20_30679708-30679998; species=panTro
--------------------------------------------------------------------------------------------------------------------------------------------------------------------------------------------------------------------------------------------------------------------------------------------------
>gene=chr20_30679708-30679998; species=papHam
gcctaggaggcacaagttgcagtaagccgtgatcccaccactgtactccgtgacagagaaaggccctgtctcaaaagaaataaaaa---aaagaagaaaagaaaaAAGAAAAGCATGGGTCTCCATTCTAACTGCCTCGGGTGCCCCCTGCTGTCCACTCCTTGCAAGTGCTCCACCCACTTGCCTCAGACCTTGAGAAGCCCGCCGGTGGTGCTTTGATTGTTCTGTCTGGTCAGACGCCCTGGCTTCCAGAATAATTTCATCAGACTGCACCCAGCTGCAGTCCGCCG
>gene=chr20_30679708-30679998; species=ponAbe
gcccaggaggcacaggtcgcagtaagctgtgatcccaccactgtactctgtgacagagcaagaccctgtctcaaaagaaaaaaaaaaagaagaaagaaaagaaaaaagcaaagCATGGGTCTCCATTCTAACTGCCTCGGGTGCCCCCTGCTGTCCACTCCTTGCAAGTGCGCCACCCACTTGCCTCAGACCTTGAGAAGCCGGCCGGTGGTGCTTTGATTGTTCTGTCTAGTCAGACGCCCTCTCTTCCAGAATAATTTCATCAGACTGCATCCAGCTGCAGTCTGCCG
>gene=chr20_30679708-30679998; species=rheMac
gcctaggaggcacaagttgcagtaagccgtgatcccaccactgtactccgtgacagagaaaggccctgtctcaaaagaaataaaaa---aaagaagaaaagaaaaAAGAAAAGCATGGGTCTCCATTCTAACTGCCTCGGGTGCCCCCTGCTGTCCACTCCTTGCAAGTGCGCCACCCACTTGCCTCAGACCTTGAGAAGCCCGCCGGTGGTGCTTTGATTGTTCTGTCTGGTCAGACGCCCTGGCTTCCAGAATAATTTCATCAGACTGCACCCAGCTGCAGTCCGCCG
>gene=chr20_30697144-30697408; species=hg19
TCGTACTGCTCTTGGAGCCCCAGTGCCCACCCTTTCCCTCAAATCAAGGTCTCAGGTAACCCTGGCAATGGGTCTTCCTGCCAGTAGTAAAGATGGCGCTGAGAGCACGAGCGCACTTTCGCACACCCCCATTACCCACAATGCAGCGGGAATAAGGGAGGCTCAGTTTCTGCCAGGAGCTAATATGGCTTCCTTAGTTACACCGTTCTCTCTCTTCACCTAATCAGCGACCTTACTTTCCCAGACCAGACTGTCGAGCAGGAG
>gene=chr20_30697144-30697408; species=bosTau
-----TTGCTAGTGGAGCTCTGGTACGGATCCCACTCAACAAATCAAGGGCTCAGGTAACCCGGGCAACGGATCTTCCTGCCAATAGTAAAGATGGAGCCCACAGAACAAGCACCTTTACGCACACCGCTATTACCCACAATGCAGTGTCAGCCGGGAAGGAGCGGGGTCTGCCAGGAGTTAACATGGCTCCCGTAGTTACACCACCCTGTCTTTTCACTTAACCAGCGACCTAAC-TGCCCAGACCAGGCTACCGATCAGGAG
>gene=chr20_30697144-30697408; species=calJac
ACGGACTGCTCTTGGATCCCGAGTGTCCACCCTTTCCCTTAAATCAAGATCTCAGATAACCCTGGCAATGGGTCGTCCTGCCAGTAGTAAAGATGGCACCGAGAACACGAGCGCATTTTCACACACCCCTATTACCCACAATGCAGCGGGGGT-GGGGGGGCTAAGTTTCTGCCAGGAGCTAATATGGCTTCCAGAGTGACACCGTTCTGTCTTTTCACCTAATCAGCGACCTGACTTTCCTAGACCAGACTGCCGAGCAGAAG
>gene=chr20_30697144-30697408; species=canFam
TTAGGTTTCTATGGGAGCCCTGGTACCAATCCCACGCACCAAATCAAGGCCTCAGGTAACCCTGGCAAC----------GCCAATAGCAAATATGGCGTCCAGAGAGCTGACGCGTTTACGCACACCTCCATTACCCACCATACAGTGGGGGGGGGGGAGGAGCAGTCCCTGCCAGGAGTTAATATGGCTCCCATAGTTACACCATC--CGCTCGTCACCTAATCAGGGACCACAC-TGCCCAGACCAGGCTGCCGACTAGCAG
>gene=chr20_30697144-30697408; species=equCab
ttgggcagctattggagTCATTGTACCGACCCCACTCACCGAATCAAGGCCTCAAGTAACCCTGGCAACGGGGCTTTCTGCCAATAGTAAAGATGGCGTCCAGAGAACATGCGCGTTTACCCACACACCCATTACCCACAATGCAGTGTGGGGGGGGAAGCAGCAGTCTCTGCCAGGAGCTAATATGGCTCCTATAGTTACACCATCCTCTCTCTTCACCCACTCAGCGACCTAAC-TGTTCAGACCAGGCTACTGATCAGGAG
>gene=chr20_30697144-30697408; species=gorGor
---------------------------------------CAAATCAAGGTCTCAGGTAACCCTGGCAATGGGTCTTCCTGCCAGTAGTAAAGATGGCGCTGAGAG-ACGCGCGCACTTTCACACACCCCCATTACCCACAATGCAGCGGGAATAAGGGAGGCTCAGTTTCTGCCAGGAGCTAATATGGCTTCCTTAGTTACACCGTTCTCTCTCTTCACCTAATCAGCGACCTTACTTTCCCAGACCAGACTGTCGAGCAGGAG
>gene=chr20_30697144-30697408; species=panTro
TCGTACTGCTCTTGGAG----------GATCCCTTTCCTCAA-TCAAGGTCTCAGGTAACCCTGGCAATGGGTCTTCCTTTTAGTAGTAAAGATGGCGCTGAGAGCACGAGCGCACTTTC-CACACCCCCATTACCCACAATGCAGCGGGAATAAGGGAGGCTCAGTTTCTGCCAGGAGCTAATATGGCTTCCTTAGTTACACCGTTCTCTCTCTTCACCTAATCAGCGACCTTACTTTCCCAGACCAGACTGTCGATCAGGAG
>gene=chr20_30697144-30697408; species=papHam
TCGGACTGCCCTTGGAGCCCGAGTGCCCACCCTCTCCCTCAAATCAAGGTCTCAGGTAGCCCTGGCAATGGGTCTTCCTGCCAGTAGTAAATATGGCGCTGAGAGCACGAGCGCATTTTCACACACCCCCATTACCCACAATGCAGCGGGGATAGGGGAGGCTCAGTTTCTGCCAGGAGCTAATATGGCTTCCATAGTTACACCGTTCTCTCTCTTCAACTAATCAGTGACCTTACTTTCCCAGACCAGACTGTGGAGCAGGAG
>gene=chr20_30697144-30697408; species=ponAbe
TC-----------CGAGTCCGAGTGCCCACCCTTTACCTCAAATCAAGGTCTCAGGTAACCCTGGCAATGGGTCTTCCTGCCAGTAGTAAAGATGGCGCTGAGCGCACGCGCGCACTTTCACACACCCCCATTACCCACAATGCAGCGGGGATAGGTGAGGCTCAGTTTCTGCCAGGAGCTAATATGGCTTCCATAGTTACACCGTTCTCTCTCTTCACCTAACCAGCGACCTTACTTTCCCAGACCAGACTGTCGAGCAGGAT
>gene=chr20_30697144-30697408; species=rheMac
TCGGACTGCCCTTGGAGCCCGAGTGCCCACCCTCTCCCTCAAATCAAGGTCTCAGGTAGCCCTGGCAATGGGTCTTCCTGCCAGTAGTAAAGATGGCGCTGAGACCACGAGCGCATTTTCACACACCCCCATTACCCACAATGCAGCGGGGATAGGGGAGGCTCAGTTTCTGCCAGGAGCTAATATGGCTTCCATAGTTACACCGTTCTCTCTCTTCAACTAATCAGTGACCTTACTTTCCCAGACCAGACTGTGGAGCAGGAG
>gene=chr20_30795524-30795742; species=hg19
GGGCCATTGTGCGGTGCATTGTGGGAGCCGCGCGAGCGGGCGCTCGGGTCGTGGAGGGGGCGGTGCCGCGGGATCTCTATGGTCCCGCCCGCCCGCGGGCTAGAgcggccggggcggtgcgcgggcggcgcgcAGGGACCGCTGGGAGCGGGGCGGGCGCTCGCGTCCCTCCTTCCCTCCCCGACTGTGCGCCGCGGCTGGCTCGGGTTCCCGGGCCG
>gene=chr20_30795524-30795742; species=bosTau
---------------------------------------------GGGCCGTGGAGGGGGCGGTGCCGCGGGATCTCTATGGTCCCGCCCGCCCGCCGGCTAGAgcggccggggcggcgcgcgggcggcacgcggggATCGCCGGGAGCGGGGCGGACGCTCGCGCTCTTCCTTCCCTCCCAGTCTCCGCGCCGCGGCGCGCTCTGGCACTGGACCCG
>gene=chr20_30795524-30795742; species=calJac
GGGCCATTGTGCGGTGCATTGTGTGAGCCGCGCGAGCGGGCGCTCGGGTCGTG--AGGGGCGTTGCCGCGGGATCTCTATGGTCCCGCCCGCCTGCCGGCTAGAGCGGCCGGGGCGGTGCGCGGGCGGCGCTCAGGGACCGCCAGAAGCGAGGCGGACGCTCGCGT-CCTCCTTCCCTCCC-----------------TGGCTCCGGCTCCCCGGCCG
>gene=chr20_30795524-30795742; species=canFam
GGGCCATTGTGCGGTGCATTGTGGGAGCCGCGCGAGCGGGCGCTCGGGCCGTGGAGGGGGCGGTGCCGCGGGCTCTCTATGATCCCGCCCGCCCGCGGGCTAGAGAggccggggcggcgcgcgggcggcgcgcggggaccgccgggagcggggcggACGCTCGCGCCCCTCCTTCTCGGCCCGCCTTCGCACCACCGCGCGCTCGGGCCCCCGAGCCG
>gene=chr20_30795524-30795742; species=equCab
--------------------------------------------------------------------------------------------------------------------------------------------------------------------------------------------------------------------------
>gene=chr20_30795524-30795742; species=gorGor
----------------------------------------------------------------GCCGCGGGATCTCTATGGTCCCGCCCGCCCGCGGGCTAGAgcggccggggcggtgcgcgggcggcgcgcAGGGACCGCTGGGAGCGGGGCGGGCGCTCGCGTCCCTCCTTCCATCCCCGACTGTGCGCCGCGGCTGGCTCGGGTTCCCGGGCCG
>gene=chr20_30795524-30795742; species=panTro
GGGCCATTGTGCGGTGCATTGTGGGAGCCGCGCGAGCGGGCGCTCGGGTCGTGGAGGGGGCGGTGCCGCGGGATCTCTATGGTCCCGCCCGCCCGCGGGCTAGAgcggccggggcggtgcgcgggcggcgcgcAGGGACCGCTGGGAGCGGGGCGGGCGGTCGCGTCCCTCCTTCCCTCCCTGACTGTGCGCCGAGGCTGGCTCGGGTTCCCGGGCCG
>gene=chr20_30795524-30795742; species=papHam
GGGCCATTGTGCGGTGCATTGTGGGAGCCGCGCGAGCGGGCGCTCGGGTCGTGGAGGGGGCGGTGCCGCGGAATCTCTATGATCCCGCCCGCCCGCGGGCTAGAgcggccggggcggcgcgcgggcggcgcgcagggaccgccgggagcggggcgggcgcTTGCGCCCCTCCTTCTCTCGCCGACTGTTCGCCACGGCTGTCTCGGGTTCCCGGGCCG
>gene=chr20_30795524-30795742; species=ponAbe
GGGCCATTGTGCGGTGCATTGTGGGAGCCGCGCGAGCGGGCGCTCGGGTCGTGGAGGGGGCGGTGCCGCGGGATCTCTATGGTCCCGCCCGCCCGCGGGCTAGAgcggccggggcggtgcgcgggcggcgcgcAGGGACCTCTGGGAGCGGGGCGGGTGCTCACGTGCCTCCTTCCCTCCCCGACTGTGCGCCGCGGCTGGCTCGGGTTCCCGGGCCG
>gene=chr20_30795524-30795742; species=rheMac
GGGCCATTGTGCGGTGCATTGTGGGAGCCGCGCGAGCGGGCGCTCGGGTCGTGGAGGGGGCGGTGCCGCGGGATCTCTATGGTCCCGCCCGCCCGCGGGCTAGAgcggccggggcggtgcgcgggcggcgcgcagggaccgccgggagcggggcgggcgcTTGCGTTCCTCCTTCTGTCCCCGACTGTTCGCCGCGGCTGTCTCGGGTTCCCGGGCCG
>gene=chr20_30932803-30933093; species=hg19
TTTCCTCTTttcatccagcatttactgaatgccactttgggctgagcatcctgctgggcgctggggCTATTGAGCTGCAAAACCCAGAAGGAGCATGGTCAGGAGCCTGCAGGAGGGAGCCCAGGGCATTCTGGGAGCCTCGTGGCCATGCACATTAGAGCTAGACTGTGAAGGAACCTAGCTGCTGAGTTTTGCTTTTATTCTGCCAGGGGAGACTCTGAAGGCTTCTGAGCTGGGTGATAAAGTTCGTGGATAAACTAAGAGTTCACAACATTCTTGTTTAAGTACTG
>gene=chr20_30932803-30933093; species=bosTau
ATCCCTCCCTTCAGCTGGCATTAACTGAATGCCACTTTGGGCCAGTCCC-------GATGCTCAGGCTTTTGCGATGAAAACCCTGGGAGAGGTGTGGGCAGCAGCGTGGAGGAAAG-GCCCACGGCACTCT-------------------------GTGCTACACCGTGTTGAAGCCTGGC-GCC-----TTGGTTTTCGTCCGCCAGGGGAGAGCCC-AAGGCTTCTGAACTCAGTGATCAGATTAGCAGATAAATTCAGACTTCTCAACATTCTTGTTTAAATACTT
>gene=chr20_30932803-30933093; species=calJac
Tttcctcctttcatccagcatttactgaatggcactttgggccaaacaccctgctgggc--------------gctgCAAAACCCAGGAGAAGCATGGTCAGGAGCCTGCAGGAGGGAGCCCAGGGCATTCTGGGAGCCTCGTGGCCACGCACACTAGAGCTAGACCGTCAAGGAACCTACTTGCTGAATTTTGCTTTTATTCTGCCAGGGGAGA--CTGAAGGCTGCTGAGCTGGGTGATAAAGTTGGCGGATAAACTAAGACTTCACAACATTCTTGTTTAAGTAATG
>gene=chr20_30932803-30933093; species=canFam
-----GCTTTTCAGCCAGCATTTAGTGACTTCCACTTT-------------TGGTGGACATTGGGCTCAC-----------AGGCAGTAGGGGTGTGGTGAGGAGGGCGGAGGAGGGAGCCCA------------------GAGGCCCGGCAGAGGAGAGCCAGACT--GAAGGAGCACTGCAGCC-----GTGGTTGTACTCTGCCAGGAGAGACCCTGAAGGCTTCTGAGCTGGATGATAAAGTTAGCAGATCAACTGAGATTTCAAAGCATTCTTGCTTCATTACTC
>gene=chr20_30932803-30933093; species=equCab
---CCTCTCttcatccggcatttactgaacaccactttgcgccgggcgtcctgctggatgctggggCTATTAAGCCGAAAAACCCAGGAGGGGTGTGGTCATGA------AGAAGGGAGCCCAGGGCCTTCTGGGAAGCT-GAGGCCAGGCTGATGAGAGCCAGACTGCGAAGGAGCCTGGCTGTC-----TTGGTTTTATTCTGCACGGGGAGACCCTGGAGGCTTCTGAGCTGAGTGATAAAGTTAGCAGATAAACTAAGACTTCACAACATTCTTGTTTAAATCCTA
>gene=chr20_30932803-30933093; species=gorGor
TTTCCTCTTttcatccagcgtttactgaatgccactttgggctgagcatcctgctgggcgctggggctattgagctgcaaaacccagaAGGAGCATGGTCAGGAGCCTGCAGGAGGGAGCCCAGGGCATTCTGGGAGCCTTGTGGCCATGCACATTAGAGCTAGACTGTGAAGGAACCTAGCTGCTGAGTTTTGCTTTTATTCTGCCAGGGGAGACTCTGAAGGCTTCTGAGCTGGGTGATAAAGTTCGTGGATAAACTAAGAGTTCACAACATTCTTGTTTAAGTACTG
>gene=chr20_30932803-30933093; species=panTro
TTTCCTCTTttcatccagcatttactgaatgccactttgggctgagcatcctgctgggcgctggggctaTTGAGCTGCAAAACCCAGAAGGAGCATGGTCAGGAGCCTGCAGGAGGGAGCCCAGGGCATTCTGGGAGCCTTGTGGCCATGCACATTAGAGTTAGACTGTGAAGGAACCTAGCTGCTGAGTTTTGCTTTTATTCTGCCAGGGGAGACTCTGAAGGCTTCTGAGCTGGGTGATAAAGTTCGTGGATAAACTAAGAGTTCACAACATTCTTGTTTAAGTACTG
>gene=chr20_30932803-30933093; species=papHam
TttcctcctttcatccagcatttactgaatgccactttgggcggagcatcctgctgggtgctggggCTATTGAGCTGCAAAACCCAGGAGGAGCATGGTCAGGAGCCTGCAGGAGGGAGCCCAGGGCATTCTGGGAGCCTTGTGGCCACGCACATTACAGCTAGACTGTGAAGGAACCTAGCTGCTGAGTTTTGCTTTTATTCTGTCAGGGGAGACTCTGAAGGCTTCTGAGCTGGGTGATAAAGTTGGTGGATAAACTAAGAGTTCACAACATTCTTGTTTAAGTACTG
>gene=chr20_30932803-30933093; species=ponAbe
TTTCCTCTTttcatccagcatttactgaatgccactttgggctgagcatcctgctgggcgctggggCTATTGAGCTGCAAAACCCAGGAGGAGCATGGTCAGGAGCCTGCAGGAGGGAGCCCAGGGCATTCTGGGAGCCTCCTGGCCACGCACATTAGAGCTAGACTGTGAAGGAACCTAGCTGCTGAGTTTTGCTTTTATTCTGCCAGGGGAGACTCTGAAGGCTTCTGAGCTGGGTGATAAAGTTGGTGGATAAACTAAGAGTTCACAACATTCTTGTTTAAGTACTG
>gene=chr20_30932803-30933093; species=rheMac
TttcctcctttcatccagcatttactgaatgccactttgggctgagcatcctgctgggcgctggggctattgagctgcaaaacCCAGGAGGAGCATGGTCAGGAGCCTGCAGGAGGGAGCCCAGGGCATTCTGGGAGCCTTGTGGCCACGCACATTACAGCTAGACTGTGAAGGAACCTAGCTGCTGAGTTTTGCTTTTATTCTGTCAGGGGAGACTCTGAAGGCTTCTGAGCTGGGTGATAAAGTTGGTGGATAAACTAAGAGTTCACAACATTCTTGTTTAAGTACTG
>gene=chr20_30945873-30946117; species=hg19
GAGACTCCACCCAGCCCCTTCCCCGAACAGCGACCCGTCCCCGTTCCTAGCTGAGGTCGGTGCTAGGCGGAGGACGCGAGAGGGAGAGCGGAAGGGGGCCGCCGGGCACGCCGGGAAGTGTGGTCCACGCGCTTCACGCGGCCATATTCTTCCGGAGCGGGGGAGGCCAGAGAGGCCGTTGGGACTACGACTCCCAGGCGCCCTTTCGGTTTGTTTTTGTTCAAAAAAAAAAAACCCCACACTC
>gene=chr20_30945873-30946117; species=bosTau
GAGACT-CGCCCAGCCCCTTCCCCGAACGACTGCCCGTCCC---TTCCTACCGAGCTCTGCGCGGGGAGGAGGAAAGGAG-GGGAGGGCGGAAAAG-GACGCGGGGCACGTCGGGAAGTGTGGTCCAAGAGTTTCCTGCAGCCATATTCTTCCGGAGCGGGGGAGGCCAGAGAGGCAGCCGGGACTACGACTCCCAGCCGCCCTTTCGGTTTGTTTTTGTTCAAAAAAAAAAAACCCCACACTC
>gene=chr20_30945873-30946117; species=calJac
GAGACTCCACCCAACCCCTTCCCCGAACAGCGACCCGTCCCCGTTCTTAGCTGAGGTCGGAGCTAGGCGGAGGACGGGAGGGAAAAAGCGGAA-AGGGCCGCGGGGCAAGCCGGGAAGTGTGGTCTACGCGCTGCACGCGGACATACTCTTCCGGAGCGGGGAAGGCCAGAGAGGCCGCCGGGACTACGACTCCCAGCCGCCCTTTCGGTTTGTTTTTGTTCAAAAAA--AAAAACCCATTATC
>gene=chr20_30945873-30946117; species=canFam
GAGACTCCGCCCAGTCTCTTCCCCGAACGACCGCCCGTCCC---TTTTTACCGAGCTCTGCGCGAGGCGGAGGAAGGTAG-GGGAGGGCGGAAAAG-GCCGCGAGGCACGCCGGGAAGTGTGGTCCAACCGTTTCATGCAGCCATATTCTTCCGGAGCGGGGGAGGCCAGAGAGGCAGCCGGGACTACGATTCCCAGTTGCCCTTTCGGTTTGTTTTTGTTCAAAAAAAAAAAAACCCACACTC
>gene=chr20_30945873-30946117; species=equCab
----------------------------------------------------------------------------------------------------------------------------------------------------------------------------------------------------------------------------------------------------
>gene=chr20_30945873-30946117; species=gorGor
GAGACTCCACGCAGCCCCTTCCCCGAACAGCGACCCGTCCC-GTTCCTAGCTGAGGTCGGTGCTAGGCGGAGGACGCGAGAGGGAGAGCGGAAGGGGGCCGCCGGGCACGCCGGGAAGTGTGGTCCACGCGCTTGACGCGGCCATATTCTTCCGGAGCGGGGGAGGCCAGAGAGGCCGTTGGGACTACGACTCCCAGGCGCCCTTTCGGTTTGTTTTTGTTCAAAAAAAAAAAACCCCACACTC
>gene=chr20_30945873-30946117; species=panTro
GAGACTCCACCCAGCCCCTTCCCCGAACAGCGACCCGTCCCCGTTCCTAGCTGAGGTCGGTGCTAGGCGGAGGACGCGAGAGGGAGAGCGGAAGGGGGCCGCCGGGCACGCCGGGAAGTGTGGTCCACGCGCTTCACGCGGCCATATTCTTCCGGAGCGGGGGAGGCCAGAGAGGCCGTTGGGACTACGACTCCCAGGCGCCCTTTCGGTTTGTTTTTGTTCAAAAAAAAAAAACCCCACACTC
>gene=chr20_30945873-30946117; species=papHam
GAGACTCTACCCAGCCCCTTCCCCGAACAGCGATGCGTCCCCGTTCCTAGCTGAGGTCGGTGCTAGGCGGAGGACGCCAGAGGGAGAGCGGAAGGGGGCCGCGGGGCACGCCGGGAAGTGTGGTCCACGCCCTTCACACGGCCATATTCTTCCGGAGCGGGGGAGGCCAGAGAGGCCGCTGGGACTACGACTCCCAGCCGTCCTTTCGGTTTGTTTTTGTTCAAAAAAAAAAAACCCCACACTC
>gene=chr20_30945873-30946117; species=ponAbe
GAGACTCCACCCAGCCCCTTCCCCGAACAGCGATCCGTCCCCGTTCCTAGCTGAGGTCGGTGCTGGGCGGAGGACGCGAGAGGGAGAGCGGAAGGGGGCCGCCGGGCACGCTGGGAAGTGTGGTCCACGTGCTTCACGCGGTCATATTCTTCCGGAGCGGGGGAGGCCAGAGAGGCCG--------------------------------------------------AAAAAACCCCACACTC
>gene=chr20_30945873-30946117; species=rheMac
GAGACTCTACCCAGCCCCTTCCCCGAACAGCGATGCGTCCCCGTTCCTAACTCAGGTCGGTGCTAGGCGGAGGACGCCAGAGGGAGAGCGGAAGGGGGCCGCGGGGCACGCCGGGAAGTGTGGTCCACGCCCTTCACACGGCCATATTCTTCCGGAGCGGGGGAGGCCAGACAGGCCGCTGGGACTACGACTCCCAGCCGTCCTTTCGGTTTGTTTTTGTTCAAAAAAAAAAAACCCCACACTC
>gene=chr20_31481982-31482272; species=hg19
AGGAGGCCCAGGCCACCAGGGGCCCCATGCAGGGCCACCAACCCCCTCTTCCAGCCAGAGTTACTAAGCAGGACACTCCAGGGGTTCCCAGGCCTTGGTAACAGGCCCCTGGCAGGCTTGTTGGGGCAGCGTCCCCTGCTGGCAGAGCAGGGACAGATCCTGTCCTGGACACAGCAGTGGGCTGGCACCCTGCTTGCCTCATTGGCCTCGGGTGCCTGCCCTGCCCTGAGCTGCCCACTTAGCTGCTTGAGCCTAGTCACTCTGCGCCACCGTGGGAACTGGCACGGGAG
>gene=chr20_31481982-31482272; species=bosTau
AGGAGGCGGAGGCCACTAGGGGCCCCACCCAGGAATACTGG-CTCCCC-TCCATCCAGAGTTTCTGAGCGGGACTCTCCAGGGGCTCCCAGGCCTTGGTGACAC-CTCCTGCCTAGCTTGTT-GGGCAGCATTCACTACCAGCCAGGCAGGAACGGGTCCTGCCCTGGACGCAGAAGGGGTCTGGCACCCCA-TTGCCTCATCAGCCTCTACCGCCCACCCTGTCCTG----AGCCAGCCCACC--------CTGGTCA--CTATGCCACCCTGCAGATTGGCACAGGAG
>gene=chr20_31481982-31482272; species=calJac
-----------TCCACCAGGGGGCCCACACAGGGACATCGA-CCCCTCTTCCAGCCAGAGATACTAAGCGGGACACCCCAGGGCTTCCCAGGCCTTGCTGGCAGCCCCCTGGCAGGCTTGTTGGGGCAGCCTCCTACGCTGACAGGGCAGGGACAGATCCTGTCCTGGACATAGCAGTGGGCTGGCA-CCTGCTTGCCTCATCAGCCTTGGGTGCTTGCCCTGCCCTGAGCTGCCCGCTCAGCTGCTTGGGCCTCGTCTCTCTGCGCCACCCTGGGAACTGGCATGGGAG
>gene=chr20_31481982-31482272; species=canFam
AGGAGGCCCGGGCTACCAGGGGACCCACATGGGGACACTGA-CTCCCCTTCTATCCAGAGTTTCTGAGCAGGACTCTCCAGGGGTTCCCAGGCCTTGGTGATAC-CTCCTGCCAAGCTTGACAGGGCAACATCCCCGACTGGCTGGATGGAAATGGATCCAGCCCCGGACACAGCAGTGGGCTGGCACCCG-GTTGCCTCATCAGCCTCTGCCGCTTGCCCTGACCCA----ACCAGGTTGGCTGCCTGGCTGTGGTCATGCTGCACCGCCCTGGGAATTGGCATGGGAG
>gene=chr20_31481982-31482272; species=equCab
AGGAGGCCCAGGCCACTGGGGGCCCCACACAGGGACACTGC-CTCCCCCTCCATCCAGGGTTTCTGAGCAGGATTTTCCAGGGGCTCCTGGGCCTTGCTGACAC-CTCCTGCCAAGCTTTTTGGGGCAGCATCCCCCACTGGCTGCACAGAAACACATTCTGCCCTGGATGCAGCAG-GGGCTGGCTCCCTGCTTGCCTCATCAGCCTCTGCCGCCTGCTCTGCCCTG----AC----TCGGCACC------CTGGTCTCTCTGCACCACCCTGGGAATTGGCGTGGGTG
>gene=chr20_31481982-31482272; species=gorGor
----------GGCCACCAGGGGCCCCATGCAGGGCCACCGACCCCCTCTTCCAGCCAGAGTTACTAAGCAGGACACTCCAGGGGTTCCCAGGCCTTGGTAACAGGCCCCTGGCAGGCTCGTTGGGGCAGCGTCCCCTGCTGGCAGAGCAGGGACAGATCCTGTCCTGGACACAGCAGTGGGCTGGCACCCTGCTTGCCTCATTGGCCTCGGGTGCCTGCCCTGCCCTGAGCCGCCCACTCAGCTGCTTGAGCCTAGTCACTCTGCGCCACCCTGGGAACTGGCATGGGAG
>gene=chr20_31481982-31482272; species=panTro
AGGAGGCCCAGGCCACCAGGGGCCCCATGCAGGGCCACCGACCCCCTCTTCCAGCCAGAGTTACTAAGCAGGACACTCCAGGGGTTCCCAGGCCTTGGTAACAGGCCCCTGGCAGGCTCGTTGGGGCAGCGTCCCTTGCTGGCAGAGCAGGGACAGATCCTGTCCTGGACACAGCAGTGGGCTGGCACCCTGCTTGCCTCATTGGCCTCGGGTGCCTGCCCTGCCCTGAGCCGCCCACTTAGCTGCTTGAGCCTAGTCACTCTGCGCCACCCTGGGAACTGGCACGGGAG
>gene=chr20_31481982-31482272; species=papHam
AGGAGGCCCAGGCCACCAGGGACCCCATACAGGGACACTGA-CCCCTCTTCCAGCCAGAGTTACTAAGCAGGACACTCCAGGGGTTCCCAGGCCTTGGTAACAGGCCCCTGGCAGTCTTGTTGGGGCAGTGTC--------------------CAGATCCTGTCCTGGACACAGCAGTGGGCTGGCACCCTGCTTGCCTCATCGGCCTCGGGGGCCTGCCCTGCCCTGAGCCGCCCACTCAGCTGCTTGAGCCTAGTCACTCTGTACTACCCTGGGAACTGGCATGGGAG
>gene=chr20_31481982-31482272; species=ponAbe
AGGAGGCCCAGGCCACCAGGGGCCCCATGCAGGGCCACCGA-CCCCTCTTCCAGCCAGAGTTACTAAGCAGGACACTCCAGGGGTTCCCAGGCCTTGGTAACAGGCCCCTGGCAGGCTCATTGGGGCAGCGTCCCCTGCTGGCAGAGCAGGGACAGATCCTGTCCTGGACACAGCAGTGGGCTGGCACCCTGCTTGCCTCATTGGCCTCGAGTGCCTGCCCTGCCCTGAGCCGCCCACTCAGCTGCTTGAGCCTAGTCACTCTGCGCCACCCTGGGAACTGGCATGGGAG
>gene=chr20_31481982-31482272; species=rheMac
AGGAGGCCCAGGCCACCAGGGACCCCATACAGGGACACTGA-CCCCTCTTCCAGCCAAAGTTACTAAGCAGGACACTCCAGGGGTTCCCAGGCCTTGGTAACAGGCCCCTGGCAGGCTTGTTGGGGCAGTGTC--------------------CAGATCCTGTCCTGGACACAGCAGTGGGCTGGCACCCTGCTTGCCTCATCGGCCTCGGGGGCCTGCCCTGCCCTGAGCCGCCCACTTAGCTGCTTGAGCCTAGTCACTCTGTACTACCCTGGGAACTAGCATGGGAG
>gene=chr20_31797591-31797881; species=hg19
TATTATTGTGTTGTGAAGTAGGCCAAGGCGACGAGGAAGAGCCACCTTAATTGATGAGAGGAAGTCCAGGGAAACAATGAGAAAACGTTATCCAGAGAGAGGCAGTGGATGGGTGTCCCGACAGGAATAGATTTCAGCACCACGGACAGCAGTCACGCCAGTGCGGAGGGGGAGGGCAGAAGCGGGAAAGGCTGTCCGTTCTGACCGGAAGAAAGGGTGTGAAATTTACTAATACCTGGATTATCTCACACAGAATCAGCTTCTGCATCCTAGTCTCCTCCCTGGAATGT
>gene=chr20_31797591-31797881; species=bosTau
CATCTTTCTGTCATGAAGTAGGCCAAGGTGAGGAGCATGATTCACCTTAGTTGATGAG----AGTCCAGAAAA-CAGCAAGAATTTGTTATTCAGTGATAGGCAGAGCGTGCGTGTCAGGCTAGGAATATGGTTCAGCACCATGGATAGCGGACATACCAATCTGAAGGAAGGTG--------GGGGAAGG---TCAGCACTGGCTTA-AGAAAGGGTATGAAGTTAACTAATATCTTGATTATTTCATACAGAGTCAGGTT---CTGGCTGGT---CTCCCTGGAATGT
>gene=chr20_31797591-31797881; species=calJac
CATTATTGTTCTGTGAAGTAGACCCAGGCGATGAAGCAGAGCCACCTTTATTGATGAGAGGAAGTCCAGGGAAACAATGAGAAAAC--TATCCAGATAGAGGCAGTGGTTAGGTGTCCCCACAGGAATAGACTTCAGCACCGTGGACAGCAGTCACACCAGCGCGGAGGGAGAGTGCAGGAGTGGAAAGGGCTGTCAGTTCTGACCCACAGAAAGGGTGTGAAATTTACTAATACCTCGATTATCTCACACAGAATCAGCTCCTGCATCCTAGCCTCCTCCATGGAATGT
>gene=chr20_31797591-31797881; species=canFam
TATCCTTGTGTCATGAAGTAAGTCAAGGTGAGAAGGAAGATCCATCTTAGTTGATGAGAGACAGTACAGGGAA-----CAGAATTTTTTATCCTGGGAGACGCAGTGGATGGATGTCCAAACTGGTATATGGTTCAGCACCATGGATAGTGGACATAT--GAGGGAAGTGAGATG--------GGCAGAGG---TCAGCTCTGGTTTA-AAAAAGGGTATGAAGTTGACTAATATCTTTATTATCTCACACAAAATTAGGTCTCGCTTGCTGACCTCCTCCTTGGAATGT
>gene=chr20_31797591-31797881; species=equCab
CATCCTTGTGTTGTGAAATAGGCCAAGGGGAG-GGGAGGCTCCATTTTAGTTGATGAG----TGTCCAGGGAA-----CAGAAATTGTTATCCAGGGATAGGCAGTGGATGGGGGTCCGGACAGAAATTTGGTTCAGGACCATGGACAGTGGACAGCCCAGTGTGAACGAGGTGG--------GGGAGGGG---TCAGCTTTGACTTA-AGAACGGGTGCAAAGTTGACTAATATCTTGATTATCTCATGCAGAATCAGGTCCTGCATGCTGGTCTCCTTCCTGGAATGC
>gene=chr20_31797591-31797881; species=gorGor
-------------------------------------------------------------------------------------------------------------------------------------------------------------------------------------------------------------------------------------------------------------------------------------------GGAATGT
>gene=chr20_31797591-31797881; species=panTro
TATTATTGTGTTGTGAAGTAGGCCAAGGCGACGAGGAAGAGCCACCTTAATTGATGAGAGGAAGTCCAGGGAAACAATGAGAAAACGTTATCCAGAGAGAGGCAGTGGATGGGTGTCCCGACAGGAATAGATTTCAGCACCACGGACAGCAGTCACGCCAGTGCGGAAGGGGAGGGCAGAAGTGGGAAAGGCTGTCCGTTCTGACCGGAAGAAAGGGTGTGAAATTTACTAATACCTGGATTATCTCACACAGAATCAGCTTCTGCATCCTAGTCTCCTCCCTGGAATGT
>gene=chr20_31797591-31797881; species=papHam
TATTATTGTGTTGTGAAGTAGGCCAAGGTGACGAGGAAGAGCCACCTTGATTGATGAAAGGAAGTCCAGGGAAACAATGAGAAAACGTTATCCAGAGAGAGGCAGTGGATGGGTGTCCCTACAGGAATAGACTTCAGCACCACGGACAGCAGTCATACCAGCGCGGAGGGAGAGGGCAGAAGTGGGAAAGGCTGTCGGTTCTGACCGGAAGAAAGGGTGTGACATTTACTAATACCTGGATTATTTCACACAGAATCAGCTTCTGCATCCTAGTTTTCTCCCTGGAATGT
>gene=chr20_31797591-31797881; species=ponAbe
TATTATTGTGTTGTGAAGTAGGCCAAGGCGACGAGGAAGAGCCACCTTAATTGATGAGAGGAAGTCCAGGGAAACAATGAGAAAACGTTATCCAGAGAGAGGCAGTGGATGGGTGTCCCGACAGGAATAGACTGCAGCACCACGGACAGCAGTCATGCCAGTGCGGAGGGAGAGGGCAGAAGCGGGAAAGGCTGTCAGTTCTGACCGGAAGAACGGGTGTGAAATTTACTAATACCTGGATTATCTCACACAGAATCAGCTTCTGCATCCTAGTCTCCTTCCCGGAATGT
>gene=chr20_31797591-31797881; species=rheMac
TATTATTGTGCTGTGAAGTAGGCCAAGGTGACGAGGAAGAGCCACCTTAATTGATGAAAGGAAGTCCAGGGAAACAATGAGAAAACGTTATACAGAGAGAGGCAGTGGATGGGCGTCCCTACAGGAATAGACTTCAGCACCACGGACAGCAGTCTTACCAGCGCGGAGGGAGAGAGCAGAAGTGGGAAAGGCTGTCAGTTCTGACCGGAAGAAAGGGTGTGAAATTTACTAATACCTGGATTATTTCACACAGAATCAGCTTCTGCATCCTAGTCTTCTCCCTGGAATGT
>gene=chr20_31886941-31887231; species=hg19
gaagagaccagccaaggtcacTGGGGCTCAAACCGAAGTCCAGCTGGCTCCTCCGCTGCCCCGAGGACGGGCCCGGAGGTCTCCCTGGAGCGGTAGGCGGCCGGTCCCTGGCCCTCCAGCACTCCCCATCCTCGGCCATACACCGGGGCAGGTGACACACCACCGCCACCTGGCGGCCAAGTGGGGAATTCTGACGCGAACACGAGATCTTTGGGGGGAGCAGAGGAGCCAGTTTGGATTTCAGAGTAGATGTTACCAGGCCTCTGGCTTCCAGCCTAAGCTTCCTTGAG
>gene=chr20_31886941-31887231; species=bosTau
aaagaggctagctaaagCTACTAGGGCAAGAACCCAAGTCTATCCAGCTCCTCTGTT-CCCTAGGGGCAGAGCAGGAGGGTTCCCCAGAGAAGCAGGCAGACTAATTCGC-----CTGA---TCTCTATTCTCCACCCAACACTAGGGCAGATGAGATGCCACTGCCACCTGGTGGCCAAGTGGGGAATCCCGAGGAGGACGCAAG--------GGA-TCCCTAGGG---------------------------------------------------------------
>gene=chr20_31886941-31887231; species=calJac
gcagagactagccaaggtcacTGAGGCTCAAACTGACGTCCAGCTGGCTCCTCTGCTGCCCTGAGGGTGGGCCCGGAGGTCTACCTGGAGCAGGAGG------------------------CTCCCCATCCTCGGCCATGCACCAGGGCAGGTGACAGGCCACCGCCACCTGGTGGCCAAGTGGGGAATTCTGACTCGAACAGGAGATCTTTGGGGG-TGCAGAGGAGCCCG-TTGAATTTCAGCGTAGATGTTACCAGGCATCTGAGTTCCAAGCTAAGCTTCCTTGAG
>gene=chr20_31886941-31887231; species=canFam
GAATAGAGTAGCCAAGGCTCTTGGGGCTCGAACAGAAGTCTGTCTGGCTCCTCTGCT-CCTCAGGGGCAGGGCAGGACGTTTCCCCAGGGGAGCAGGTGGTCCAACCTCCGCCTGGCAGCCCTCCCCATTCTCCGCCCAACACCAGGGCAGCTGAGACACCACTGCCACCTGCTGGCCATGAGGGGAATCCTCAGGGGAACACAAG--------GGG-CGCGATGGG---------------------------------------------------------------
>gene=chr20_31886941-31887231; species=equCab
gaagagactagccaaggccacTGGGG-TCAAACGGAAGGCTATCTGGCTCCTCTGTC-CCCCAGGGGCAGGGCTGGAG--TTCTGGGGAGGGAGAGGAGGTGTTGCATGGGCCCCG------------TTCCCCGCAGAACACC-GGGCAGATGAGATGCTGCCGCCACCTGGAGCCTGAGGAGGGAATGCCAAGGCCACCGCAAG---------GA-TGTGATGga---------------------------------------------------------------
>gene=chr20_31886941-31887231; species=gorGor
--------------------------------------------------------------------------------------------------------------------------------------------------------------------------------------------------------------------------------------------------------------------------------------------------
>gene=chr20_31886941-31887231; species=panTro
gaagagaccagccaaggtcacTGGGGCTCAAACCGAAGTCCAGCTGGCTCCTCCGCTGCCCCGAGGACGGGCCCGGAGGTCTCCCTGGAGCGGTAGGCGGCCGGTCCCTGGCCCTCCAGCACTCCCCATCCTCGGCCATACACCGGGGCAGGTGACACGCCACCGCCACCTGGCGGCCAAGTGGGGAATTCTGACGCGAACACGAGATCTTTGGGGG-AGCAGAGGAGCCAGTTTGGATTTCAGAGTAGATGTTACCAGGCCTCTGGCTTCCAGCCTAAGCTTCCTTGAG
>gene=chr20_31886941-31887231; species=papHam
gaagagaccaaccaaggtcgcTGGGGCTCAAACCGAAGTCCAGCTGGCTCCTCCGCTGTCCTCAGGACGGGCCCGGAGCTCTCCCTGGAGCAGGAGGCGGCGGGTCCCTGGCCCTCCAGCACTCGCCGTCCTCGGCCATACACCGGGGCAGGTGACTCGCCACCGCCACCTGGCGGCCAAGTGGGGAATTCTGACGCGAACACGAGATCTTCGGGGG-AGCAGAGGAGCCAG-TTGGATTTCGGAGTGGATGTTACCAGGCCTCTGACTTCCAGCCTAAGCTTCCTTGAG
>gene=chr20_31886941-31887231; species=ponAbe
gaagagaccagacaaggtcacTGGGGCTCAAACCGAAGTCCAGCTGGCTCCTCCGCTGCCCCGAGGACGGGCCCGGAGGTCTCCCTGGAGCGGTAGGCGGCCGGTCCCTGGCCCTCCAACACTCCCCATTCTCGGCCACACACCCGGGCAGGTGACACGCCACCGCCACCTGGCGGCCAAGTGGGGAATTCTGACGCGAACACGAGACCTTTGGGGG-AGCAGAGGAGCCAGTTTGGATTTCGGAGTAGATGTTACCAGGCCTCTGGCTTCCAGCCTAAGCTTCCTTGAG
>gene=chr20_31886941-31887231; species=rheMac
gaagagaccaaccaaggtcgcTGGGGCTCAAACCGAAGTCCAGCTGGCTCCTCCGCTGTCCCGAGGACGGGCCCGGAGCTCTCCCTGGAGCAGGAGGCGGCGGGTCCCTGGCCCTCCAGCACTCGCCGTCCTCGGCCATACACCGGGTCAGGTGACTCGCCACCGCCACCTGGCGGCCAAGTGGGGAATTCTGACGCGAACACGAGATCTTCGGGGG-AGCAGAGGAGCCAG-TTGGATTTCGGAGTGGATGTTACCAGGCCTCTGACTTCCAGCCTAAGCTTCCTTGAG
>gene=chr20_31989223-31989513; species=hg19
CGCTGCTCACCTCCCGCAGCAGCAACAGTGCCCGGGGTCCCGCAGCGTAAGTTCTGCCGGCAAGTCGGATCCCCTCACAGGTCCGCCGCTGCGTTCATACACAAGCGACTTCCGTTCCGCCGCTACTTCAGGCCGGGTCATGCTAACGGAAGTGCTTCCTTTTTACAGTCCGGGTGGACCCAAAGCTCCGTGGCGGTGCTGAACTTtagggcagccactagccacggacttaagcggcaattgagctcctcaaagtgggtgagtgcaaatcaaatgtgcgctaaatgtca
>gene=chr20_31989223-31989513; species=bosTau
CGCCGCTCACCTTCCGCAGCCCAACA---ACCCAGCTTCCAGCCGCGGATTGTCCATCAGCAAGC--TCCCGGCTCGTCCGTCTGCGGCTGCGCGCGCATACACGCAACTTCCGTTCCGCCGCAATTTCGGTCCAGAGTGTTCCGGCAGAAGTGCGTCGTCTACAGCGTCCGGGTTGGGCC----TTTTCTGGCTTTGATGAACCAAGTggtaacccctaaccg-----gcatatggcaacggagcgcttgaaacgtagcgagtgcgagttagctatgctctaagtgtaa
>gene=chr20_31989223-31989513; species=calJac
CGCCGCTCACCTCCTgcagcagcagcagcaCCCGGGGTCCCGCAGCATAAGTTCCGCCGGCAAGTCGGCTCC-------------CCGCAGCGCCCAGACGCAAGCCACTTCCGTTCCTCCGCTACTTCAGACCCGGTCAAGCTAACGGAAGTGCTTCCTTTTTATAGTCCGGGTGGACGC-AAGTTCCGTGGCGGCACTGAGCCTtagggcaaccactagccttggacttacgcggcaactgagcgcctcaaagggggtgagtgcaaatcaaatgtgcgctaaatgtaa
>gene=chr20_31989223-31989513; species=canFam
CCCGGCTCACCTCCCGCAAGCCG----------AGCGCCCGGCGACAGAAGCTCCGCCCGCGGGA--TGCCGCCTCAGCCTTCCGCGGCTAAACGCGCACACGGGCGACTTCCGTCCCG----GGC-----GCTCCGGCG--GAAGCGGAAGTGCTTCTCCTGTGCGGTCCGGGTGGGTCC--CGG-GCCCGGTTTTATTGAGCTGAGCGGTCGACCCTCGT----------CGTGGCTTCCGAGTGCTCGGAACGGTGTGAGTGAGGAGT-AGtgtgttccgagtgtaa
>gene=chr20_31989223-31989513; species=equCab
CGCCGCTCACCTCCCGCAGCCCGAGG---GCCCAGCGTCGAGCCACGGAAGCTCCATC--CGCAG--CCCCG-CTCGGCCGTCCGCCGCT--GCGCGCGCACACGCGACTTCCGTTCCGCCGCGACTTCGGTCCGGGATGTCCCAACGGAAGTGCCTCCTCTGAACGGTCCGGGCGCGTCT--GGGTACCCGGGTTTGATGCGCGCATCGGGGAGGCCTAGCCC-----GCCCGGGGCAGGtgagcgcttgaagtgtggcgagtgcgagta-agtgagctctatatgtaa
>gene=chr20_31989223-31989513; species=gorGor
CACTGCTCACCTCCCG-AGCAGCAACAGTGCCCGGGGTCCCGCAGCGTAAGTTCTGCCGGCAAGTC-GATCCCCTCACAG-TCCGCCGCTGCGCTCATACACAAGCGACTTCCGTTCCGCCGCTACTTCAGGCCGGGTCATGCTAACGGAAGTGCTTCCTTTTTACAGTCCGGGTGGACCCAAAGCTCCGTGGGGGTGCTGAACTTtagggcagccactagccatggacttaagcggcaattgagcgcctcaaagtgggtgagtgcaaatcaaatgtgcgctaaatgtca
>gene=chr20_31989223-31989513; species=panTro
CGCTGCTCACCTCCCGCAGCAGCAACAGTGCCCGGGGTCCCGCAGCCTAAGTTCTGCCGGCAAGTCGGATCCCCTCACAGGTCCGCCGCTGCGCTCATACACAAGCGACTTCCGTTCCGCCGCTACTTCAGGCCGGGTCATGCTAACGGAAGTGCTTCCTTTTTACAGTCCGGGTGGACCCAAAGCTCCGTGGCGGTGCTGAACTTtagggcagccactagccacggacttaagcggcaattgagctcctcaaagtgggtgagtgcaaatcaaatgtgcgctaaatgtca
>gene=chr20_31989223-31989513; species=papHam
-------TACCTCGCGCAGCAGCAACAGCGCCCGGGGTCCCGCAGCGTTAGTTCTGCCGGCAAATCGGGTCCACTCACCGGTCCGCCGCTGGGCTGATACACAAGCGACTTCCGTTCCGCCGGTACTTCAGGCCGGGTCATTCTAACGGAAGTGCTTCGTTTTTACAGTCCGGGTGGACCCAAAGCTCCGTGGCGgcgctgaactttagggcagccactaatcacgggcttaagaggcaattgagcgcctcagcgtgggtgagtgcaaatgaaatgtgcgctaaatgtca
>gene=chr20_31989223-31989513; species=ponAbe
CGCTGCTCACCTACCGCAGCAGCAACAGTGCCCGGGGTGCCGCAGCGTAAGTTCTGCCAGCAAGTCGGGTTCCCTCACAGGTCCGCCGCTGCGCTCATACACAAGCGACTTCCGTTCCGCCGCTACTTCAGGCCGGGTCATTCTAACGGAAGTGCTTCCTTTTTGCAGTCCGGGTGGACCCAAAGCTCCGTGGCGGTGCTGAACTTtagggcagccactagccacggacttaagcggcaattgagcgcctcaaagtgggtgagtgcaaatcaaatgtgcgctaaatgtca
>gene=chr20_31989223-31989513; species=rheMac
CGCTGCTCACCTCCCGCAGCAGCAACAGTGCCCGGGGTCCCGCAGCGTTAGTTCTGCCGGCAAATCGGGTCCACTCACCGGTCCGCCGCTGGGCTGATACACAAGCGACTTCCGTTCCGCCGGTACTTCAGGCCGGGTCATTCTAACGGAAGTGCTTCGTTTTTACAGTCCGGGTGGACCCAAAGCTCCGTGGCGgcgctgaactttaaggcagcctctagccacgggcttaagaggcaattgagcgcctcagcgtgggtgagtgcaaatgaaatgtgcgctaaatgtca
>gene=chr20_32045020-32045310; species=hg19
TTTCATGAGGGAGGAACCAGAGGCCCAAGAGGAGGTATCCCCAGCCATGTCCTTCCCACCCTTGTATTGGTCACTCACAAAAGACACTTGCTGCGCTGAAGACAGGCTGAAGATTTCGCATCCAGGCGCCACCTCTGACAGATGCCAGGAGGGGGCAGCAGAGAGCCAGGGTCGCAAGGTCCTAGCAGGTGCCATGAGCCCTGCAAGTGGGAAGGTGGGAATAGGATGGGAAGCTGGGCTCCTTGAGGTTGTCACtttttgtttgtcagtttggttttggtttctgaggc
>gene=chr20_32045020-32045310; species=bosTau
TTTCGGGAGG---------GAGGCCCTAAAGA--GCCTCACTAGCCCTGT-TTCCGGAGCCCAGTATGGGTCACTCACAAAGGACACTCAACAAGCAGGAGCCAGGCTGAGGATTCCACAGCCTAGTGGCACATCTGGCAGGTGCCAGCAGAGGGCAGCAGAGAGCCAGGGCTGCAGAGTCT---GGCTGGCCTCCAGCTCTGGCAGAGGGAAAT------GAGGGTGGGAGGCAGGCATCCTTGAGGTTGCCACTTCT-------------------------------
>gene=chr20_32045020-32045310; species=calJac
TTCCATGAGGGAGGAATCAGAAGCCCAAGAGAAGGT------------------------------------------AAAAGACACTTGCTGGGCTGGAGACAGGCTGAAGATTTCACATCCAGGAGCCACCTCTGACAGATGCCAGAAGGGGGCAGCAGAGAGTCAGGATCGCAAGGTCCTAGCAGATGCCATCAACCCTGGGAGAGGGAAGGTGGGAATGGGGTGGGAAGCTGGGCTCCTTGAGGTTGTCACtttttgtttgttggttcggtttttgtttttgaggt
>gene=chr20_32045020-32045310; species=canFam
CTTCATAAAGGAGGAACCAGAGGTCCTAGAGG--GCCTCACTAGCCCTGT-CCCACCAGACCAGTATTGGTCAATGGCGAAAGACACT---TAAGCTGGAGACCAGCTGAAGTTTCCACAGCCTACCGCCACATCTGACTGGTGCCAGCAGAGGGCAGCAGAAAGCCGGAGCTGGCGGGTC-TACGGCTGGCCTTCAGCCGGGGCAGAAG-----------TGGG------AGTCTAGAA---TGAGGGTAGCACT----------------------------------
>gene=chr20_32045020-32045310; species=equCab
TTTCACGAAGGAAGAACCAGAGGTCCTAGAGA--GCCTCACCAGCCCTGA-CCCGGCAGCCTAGTATTGGTCACTGGCAAAAGACATTCAAAGGTCTGGAGACC---TGAGGATTCCACATCCAAGCGCCACATCCGGAAGATGCCAGCAGGGGGCAGCAGAGAGCCAGGGCTGCTGGGCCCTAGGACTGGCCTCCAGCCCTGGCTGAAGAAAGATGGGAGTGGGGTGGGAAGCAGAGATCT------------------------------------------------
>gene=chr20_32045020-32045310; species=gorGor
TTTCATGAGGGAGGAACCAGAGGCCCAAGAGGAGGTATCCCCAGCCATGTCCTTCCCAC-CTTGTATTGGTCACTCACAAAAGACACTTGCTGCGCTGAAGA-AGGCTGAAGATTTCGCATCCAGGCGCCACCTCTGACAGATGCCAGGAGGGGGCAGCAGAGAGCCAGGGTCGCAAGGTCCTAGCAGGTGCCATGAGCCCTGCAAGTGGGAAAGTGGGAATAGGATGGGAAGCTGGGCTCCTTGAGGTTGTCACtttttgtttgtcggtttggttttggtttttgaggc
>gene=chr20_32045020-32045310; species=panTro
TTTCATGAGGGAGGAACCAGAGGCCCAAGAGGAGGTATCCCCAGCCATGTCCTTCCCACCCTTGTATTGGTCACTCACAAAAGACACTTGCTGCGCTGAAGACAGGCTGAAGATTTCGCATCCAGTTGCCACCTCTGACAGATGCCAGGAGGGGGCAGCAGAGAGCCAGAGTCGCAAGGTCCTAGCAGGTGCCATGAGCCCTGCAAGTGGGAAGGTGGGAATAGGATGGGAAGCTGGGCTCCTTGAGGTTGTCACtttttgtttgttggtttggttttggtttctgaggc
>gene=chr20_32045020-32045310; species=papHam
TTTCATTAGAGAGGAACAAGAGGCCCAAGAGGAGGTATCCCCAGCTGCGTCCTTCCCACCCTTATATTGGTCACTCACAAAAGACACTTGCTGCCCTGGAGACAAGCTGAAGATTTCACATCCCGGCGCCAC--CTGACAGATGCCAGGAGGGGGCAGCAGAGAGCCAGGGTCGCAAGGTCCCAGCCGGTGCCATCAGCCCTGAAAGTGGGAAGGCGGGAATGGGATGGGAAGCTGGGCTCCTTGAGGTTGTCACTTTTTGTTTGTCGGTTTGGTTTTGGtttttgaggt
>gene=chr20_32045020-32045310; species=ponAbe
TTTCATGAGGGAGGAACCAGAGGCCCAAGAGGAGGTATCCCCAGCCATGTCCTTCCCACTCTTGTATTGGTCACTCACAAAAGACACTTGCTGCGCTGAAGACAGGCTGAAGATTTCGCATCCAGGTGCCACCTCTAACAGATGCCAGTAGGGGGCAGCAGAGAGCCAGGGTCGCAAGGTCCTAGCAGGTGCCATCAGCCCTGGAAGTGGGAAGGTGGGAATAGGATGGGAAGCTGGGCTCCTTGAGGTTGTCACTTTTTGTTTGTCAGtttggttttggtttttgaggc
>gene=chr20_32045020-32045310; species=rheMac
TTTCATTAGAGAGGAACAAGAGGCCCAAGAGGAGGTATCCCCAGCTGCGTCCTTCCCACCCTTG--TTGGTCACTCACAAAAGACACTTGCTGCCCTGGAAACAGGCTGAAGATTTCACACCCAGGCGCCAC--CTGACAGATGCCAGGAGGGGGCAGCAGAGAGCCAGGGTCGCAAGGTTCCAGCCGGTGCCATCAGCCCTGAAAGTGGGAAGGCAGGAATGGGATGGGAAGCTGGGCTCCTTGAGGTTGTCACtttttgtttgtcggtttggttttggtttttgaggt
>gene=chr20_32398794-32399185; species=hg19
TGGCAGTATCCCATACTAGCAATAAATTTTTGAGCAGTGTTGCACACTTACTGTCATTTCTCTTACTGTTCTGCCACTCCTACAGAGCGCAGGCCAAGGAGACTACATTTCCCAGAATGCCACACGCCCTTTGACCCCAGCTACAGCAAAAGACGCGCCGGGGAGCGCCTGAAGCCGGAAGACTATAGCTTCCCGGCATGCAGCACGCTTCCCCCTATTAGATTTGAGGCGCGGCCGGCGCGTTGCCCACTGGGAGTTGTAGTCAGTGGCGCGTTGCCCTGACGCCTgccgggccgggcgtgggggcctgtgggaggtggcgcggccgggcccagctgcggggcggaggcggaggcggaggagaggcctgcggcggcagggagcggcggga
>gene=chr20_32398794-32399185; species=bosTau
-------------------------------------------------------------------------------------------------------------------------------------------------------------------------------------------------------------------------------------------------------------------------------------------------------------------------------------------------------------------------------------------------------
>gene=chr20_32398794-32399185; species=calJac
TAGCGGTATCCCATACTAGCAATAAATTTTTGAGCAGTGTTGCACACTTACAGTTATTTCTCTTACTGTTCTACCACTCCTGCAGAGCACAGGCCAATGAGACTACATTTCCCAGCATGACACACGCCCTTTGACCCCAGCTAGACCAAAAGACGCGCCGGGGAGCGCCAGAAGCCGGAAGACTATAGCCTCCCGGCATGCAGCGCGCTTCCCCCCATTAGGTTTGAGGAGCGGCCGGCGCGTTGCCCATCGGGAGTTGTAGTCAGCGGCGCGTTGCCCTGACGCTggccgggccgggcgtgggggcctttgggaggtggcgcggccgggcccagctgcggggcggaggcggaggcggaggagaggcctgcggcggctgggagctgcgagg
>gene=chr20_32398794-32399185; species=canFam
------------------------------------------------TACTGTTATTTCTCTGC---CTCCGTTACCTCTACAGAACGGGTTCCACGGAGACTACATTTCCCAGAATGCCACTCGCCCTTTGACTCTAGCTAGACCAAAAGACGCGCCACTGAGCGCCTCAAGCCGGAAGACTATAGTCTCCCGGCGTGCAGTGCGGTTCCTTCCATTAGATTTGAGGCACGGTCGGCGCGTTGCCCTCCGGGAGTTGTAGTCAGCGGCGTGTTGCTCTGACGCCggccgggccgggcgtgggggcctgtgggaggcggcgcggccgggcccagctgcggggcg------gaggcggcggagaggcctgcggcggcagggagcggcggga
>gene=chr20_32398794-32399185; species=equCab
------------------------------------------------TAATGTTCTCTCTTTTCTG-TCATTATACCCCTACTGTGAGGATTCCAGGGAAACTACATTTCCCAGCATGCCACTCGCCCTTTTACCCTAGCTAGACCGAAAGACGCGCCGCTGAGAGCCTCAAGCCGGAAAACTACAGCCTCCCAGCGTGCCGCGCGCCTCTCTCCACTAGATTTGAGGCAAGGCCGGCGCGTTGCCTACCGGGAGTTGTAGTCAGCGGCGCGTTGCCCTGACGCCGGCAGGGCCGGGCGTGGGGGCCTGTGGGAGGTGGCGCGGCCGGGCCCAGCAGCTGGGCA------GACGCAGTAGAGAGG-CTGCTCCGTGAGGGAGCAACGACT
>gene=chr20_32398794-32399185; species=gorGor
TGGCGGTATCCCATACTAGCAATAAATTTTTGAGCAGTGTTGCACACTTACTGTCATTTCTCTTACTGTTCTGCCACGCCTACAGAGCGCAGGCCAAGGAGACTACATTTCCCAGAATGCCA-ACGCCCTTTGACCCCAGCTACAGCAAAAGACGCGCCGGGGAGTGCCTGAAGCCGGAAGACTATAGCTTCCCGGCATACAGCGCGCTCCCCCCTATTAGATTTGAGGCGCGGCCGGCGCGTTGCCCACTGGGAGTTGTAGTCAGTGGCTCGTTGCCCTGACGCCTgccgggccgggcgtgggggcctgtgggaggtggcgcggccgggcccagctgcggggcggaggcggaggcggaggagaggcctgcagcggcaggga--ggcggga
>gene=chr20_32398794-32399185; species=panTro
TGGCGGTATCCCATACTAGCAATAAATTTTTGAGCAGTGTTGCACGCTTACTGTCATTTCTCTTACTGTTCTGCCACTCCTACAGAGCGCAGGCCAAGGAGACTACATTTCCCAGAATGCCACACGCCCTTTGACCCCAGCTACAGCAAAAGACGCGCCGGGGAGCGCCTGAAGCCGGAAGACTATAGCTTCCCGGCATGCAGCGCGCTTCCCCCCATTAGATTTGAGGCGCGGCCGGCGCGTTGCCCACTGGGAGTTGTAGTCAGTGGCGCGTTGCCCTGACGCCTgctgggccgggcgtgggggcctgtgggaggtggcgcggccgggcccagctgcggggcggaggcggaggcggaggagaggcctgcggcggcagggagcggcagga
>gene=chr20_32398794-32399185; species=papHam
TACCGGTATCCCATTCTAGCAATACATTTTTGAGCAGTGTTGCACACTTACTGTTATTTGTCTTACTGTTATACCACTCCTACAGAGCGCTGGCCAAGAAGACTACATTTCCCACCATGCCACACGCCCTTTGACCCCAGCTAGACCAAAAGACGCGCCGGGGAGCGCCTGAAGCCGGAAGACTATAGCCTCCCGGCATGCAGCGCGCTTCCCTCCATTAGATTTGAGGTGCGGCCGGCGCGTTGCCCACCGGGAGTTGTAGTCAGCGGCGCGTTGCCCTGACGCCggccgggccgggcgtgggggcctgtgggaggtggcgcggccgggcccagctgcggggcggaggcggaggcggaggagaggcctgcagcggcagggagcggcgggg
>gene=chr20_32398794-32399185; species=ponAbe
TGGCGGTATCCCATACTAGCAATAAATTTTTGAGCAGTGTTGCACATTTACTGTCATTTCTCTTACTGTTCTACCACTCCTACAGAGCGCAGGCCAAGGAGACTACATTTCCCAGCATGCCACACGCCCTTTGACCCCAGCTGCAGCAAAAGACGCGCCGGGGAGCGCCTGAAGGCGGAAGACTACAGCTTCCCGGCATGCAGAGCGCTTCCTTCCATTAAATTTGAGGCGCGGCCGGCGCGTTGCCCACCGGGAGTTGTAGTCAGTGGCGCGTTGCCCTGACGCCAgccgggccgggcgtgggggcctgtgggaggtggcgcggccgggcccagctgcggggcggaggcggaggcggaggagaggcctgctgcggcagggagcggcggga
>gene=chr20_32398794-32399185; species=rheMac
TACCGGTATCCCATTCTAGCAATACATTTTTGAGCAGTGTTGCACACTTACTGTTATTTGTCTTACTGTTATACTACTCCTACAGAGCACAGGCCAAGAAGACTACATTTCCCACCATGCCACACGCCCTTTGACCCCAGCTAGACCAAAAGACGCGCCGCGGAGCGCCTGAAGCCGGAAGACTATAGCCTCCCGGCATGCAGCGCGCTTCCCTCCATTAGATTTGAGGTGCGGCCGGCGCGTTGCCCACCGGGAGTTGTAGTCAGCGGCGCGTTGCCCTGACGCCggccggaccgggcgtgggggcctgtgggaggtggcgcggccgggcccagctgcggggcggaggcggaggcggaggagaggcctgcggcggcagggagcggcgggg
>gene=chr20_32450460-32450750; species=hg19
AAGGGACATCTCCCAAACTACCTGACCAGGGTGTGGGTTCCGCCGAATATCTTTTGGGAAACGCTGTGCGGGGGTCCCTAGAGCGTGTGGGTCCTCCCCATCCCTCCTCCCGGGTTTGAGGGGCCGACGCGGCAGCGCGCCCAGGGGCCTGCAGGTGGCGCCATGTCCCAGGCTGTGGGGCCCCGCTCCCGTCGAACCACGGGGAGACCGTGGGCTCCTCCCGGGTGGTCTGCGCCTGGCGCAGGGAGGGGCCTAGAGGAGGCGGTGGAGTGGGGCGGGGAGGGGTGTCT
>gene=chr20_32450460-32450750; species=bosTau
AGGGGGCGTTTTCCAAGCATCTC-ATCAGTGTGTAGGTTCCACCGGACACTTGATGGGAAACGCGGCCC--TGTGGACCAGGGCGGGA--------------CCAGGCCCCGGGGGTGAGGAGCCGACGCCGCAGCGCGCCCGGGTGCCTGAAGGTGGCGCCATTTCCCCGGAAGTGAGGCCCCGTGCAGCGCGAGCCTCGGGGCGGGGATGGGCTCTT-CAGGAGGGTCTGCGCTCCGGGAGG--GAAGGGCGAGAGGAGGAGGGG---TGGGGTGGGAT-AGGAATGG
>gene=chr20_32450460-32450750; species=calJac
AAGGGACATCTCCCAAACTACCTGACCAAGGTGTGAGTTCCGCCGAATACCTTTTGGGAAACGCTGTGGGGGGGTCTCTGGAGAGTGTGGGTCCTACCCGACCCTCCTCTCGGGTTTGAGGGGCTGACGCTGCAGCGCGGCCAGGGGCCTGCAGGTGGCGCCACGTCCCAGGCTGTGAGGCACCGCTGGCGTCTAACCGCGGAAAAACGGTGGGTTCCT-CCGCGTGGTCTGCGCCTGGCTCAGGG--------AGAGGAGGCGGTGGAGTGGGGCGGCGAGCGGTGTCC
>gene=chr20_32450460-32450750; species=canFam
AAGGGACATCTCCCTAACTTCTTGACCAGGGTGTGGGGTCTG--CAGAACATTTTGGGGAACGCTGCCC--CAGCCCCTAAAAAGTGTGGATCCCTGCTC------CTCCCGGATTTGAGGGGCC------GCAACGCTCCCACGGGCCTGTAGGTGGCGCCATCTCCCAGGGAGTGAGACCCTGCGCTTCTCGAACCCCC-GGGGAGGATGGGCTCTTCCCGGGTGGTCTGCACCCC-AGAAC--GAGAGGCGAAAGGAAGCGGGA-GTCGGGGCGGgtgtgtgtgtgt
>gene=chr20_32450460-32450750; species=equCab
-AGGGGCATTTTCCAAACTTCTTGATCAGGGTGTGGGTTCCACCCAACGCTTTTTGGGAAATGCTGCCC--CGACCCCTAAGGAGAGTAGATCCTCCCCCCCACT-CCTCCCGGTTTGAGGGGCCGACGCCGCAGCGCGCCAGGGGGCCTGCAGGTGGCGCCATCTCCCAGGGAGTGAGACTCAGCGCTCAGCGAACTGCG-GGAGAGT-TGGGCCCCTCCCGCGTGGTCTGAGCCCCTGGAAG--GAAGGGCGAGAGGAGGCGGGGTGGGGAGGTGGGATGGGGAGGGT
>gene=chr20_32450460-32450750; species=gorGor
AAGGGACATCTCCCAAACTACCTGACCAGGGTGTGGGTTCCGCCGAATATCTTTTGGGAAACGCTGTGCGGGGGTCCCTAGAGCGTGTGGATCCTCCCCATCCCTCTTCCCGGGTTTGAGGGGCCGACGCGGCAGCGCGCCCAGGGGCCTGCAGGTGGCGCCATGTCCCAGGCTGTGAGGCCCCGCTCCCGTCGAACCACGGGGAGACCGTGGGCTCCTCCCGGGTGGTCTGCGCCTGGCGCAGGGAGGGGCCTAGAGGAGGCAGTGGAGTGGGGCGGGGAGGGGTGTCT
>gene=chr20_32450460-32450750; species=panTro
AAGGGACATCTCCCAAACTACCTGACCAGGGTGTGGGTTCCGCCGAATATCTTTTGGGAAACGTTGTGCGGGGGTCCCTAGAGCGTGTGGGTCCTCCCCATCCCTCCTCCCGGGTTTGAGGGGCCGACGCGGCAGCGCGCCCAGGGGCCTGCAGGTGGCGCCATGTCCCAGGCTGTGAGGCCCCGCTCCCGTCGAACCACGGGGAGACCGTGGGCTCCTCCCGGGTGGTCTGCGCCTGGCGCAGGGAGGGGCCTAGAGGAGGCGGTGGAGTGGGGCGGGGAGGGGTGTCT
>gene=chr20_32450460-32450750; species=papHam
AAGGGACATCTCCCAAACTACCTGACCAGGGTGTGAGTTCCGCCGAATATCTTTTGGGAAACGCTGTGGGGGGAGCCCTAGAGCGTGTGGGTCCTCCCCATCCCTCTTCCTGGGTTTGAGGGGCCGACGCGGCAGCGCGCCCAGGGGCCTGCAGGTGGCGCCATGTCCCAGGCTGTGAGACCCCGCTCCCGCCAAACTGAGGGGAGACAGTGGGCTCCTCCCGGCTGGTCTACGCCTGGCGCAGGCAGGGGCCTAGAGGAGGTGGTGGAGTGGGGCGGGGAGCGGTGTCT
>gene=chr20_32450460-32450750; species=ponAbe
AAGGGACATCTCCCAAACTACCTGGCCAGGGTGTGGGTTCCGCCGAATATCTTTTGGGAAACTCTGTGCGGGGGTCCCTAGAGCGTGTGGCTCCTCCCCATGCCTCCTCCCGGGTTTGAGGGGCCGACGCGGCAGCGCGCCCAAGGGCCTGCAGGTGGCGCCATGTTCCAGGCTGTGAGGCCCCGCTCCCGCCGAACCGCGGGGAGACAGTGG--TCCTCCCGGGTGGTCTGCGCCTGGCCCAGGGAGGGGCCTAGAGGAGGCGGTGGAGTGGGGTGGGGAGGGGTGTCT
>gene=chr20_32450460-32450750; species=rheMac
AAGGGACATCTCCCAAACTACCTGACCAGGGTGTGAGTTCCGCCGAATATCTTTTGGGAAACGCTGTGGGGGGAGCCCTAGAGCGTGTGGGTCCTCCCCATCCCTCTTCCTGGATTTGAGGGGCCGACGTGGCAGCGCGCCCAGGGGCCTGCAGGTGGCGCCATGTCCCAGGCTGTGAGACCCCGCTCCCGCCAAACTGAGGGGAGACAGTGAGCTCCTCCCGGCTGGTCTACGCCTGGCGCAGGGAGGGGCCTAGAGGAGGTGGTGGAGTGGGGCGGGTAGCGGTGTCT
>gene=chr20_32503498-32503788; species=hg19
CATCACCTTGGGGTGTTGCTGGGATGGTGGGGAGAAGCCTATAgagtgcaggatgtgtggggtcttgtcctggctgagtccctgacttgctgtgaaatgttgggcatgaactggacgtctctggTCTCTTATCTGGGGACCATTGTCCATTACCTGCCTGGCCCCCAGGGGGAGCCCTTGCCTCCTGCCATGTGGTCCCAACAGGGAGTGAGAATCCTGACATCTCTGAGCCTCCATTGTCCAGCCTGGCCTGATGTCTTTCCTAATTATCCTTCCTGCTGGCTCTGGCC
>gene=chr20_32503498-32503788; species=bosTau
AATGATCTTGGGGTATTGCTAGGGTGATTCGGAGAAGCCCATAGGGTACAGAATGTGTGGAGTCTTAGCCTGGGTCAGTCCCTCTCTTGCTGTGTAAGCTTGAGCAGG-ACGGGATGTTTCTGGTCTC-TATCTGGGGAGCATCTTCCATCCAACCAACTGCCTC----------TCTTGCCTCCTGGCATGTGGTCCCAATAGGAGAGGAGAATCCT-ATATCTCTGAGC---TGTTGTGCAACTTGACCTGATGTACTTTCTAACTCTCCTGCCT----GCTCTGGCC
>gene=chr20_32503498-32503788; species=calJac
AATCACCTTGGGGTGTTGCTGGGGTTGTGGGGAGAAGCCTATAGGGTGCAGGGTGTGTGGGGTCTTGGCCTGGCTGAGTTCCTGACTTGATGTGTAATGTTGACCATGAACTGGACATCTCTGGTCTC-TATCTGGGGACTGTCATCCATTACCTACCTGGCCTCCAGGGGGAGCCCTCGCCTCCTGGCATGTGGTCCCATTAGGAAGTGAGAATCCTGTCATCCCTGAGCCTTCATTGTCCAGCCTGGCCTCATGTCCTTCCTAATTATCCTTCCTGCTGGCTCTGGCC
>gene=chr20_32503498-32503788; species=canFam
AATGATCTTGGGGTATTGCTGGAGTGGTGGGAAGAAGCTGGTACAGTGTAGAATGTGTAG-GTCTTGACCTGGATCAAG-GctgacttgctgtgtaaccttgagcaggaactggatatctctggTTTC-TATCTGGAGAACATCTTTCATCCAACCTCCTGTCCCCACTCTGAGCCCAGGCCTCCTGGCATGTGGTCCCATTAGGAGATGAGAATCCT-AGATCTATGAGC---TATTGTCTAACC---------------TTTAATGCTCCTTCCTGCCGACTCTGGCC
>gene=chr20_32503498-32503788; species=equCab
AATGATCTTGGGGCATTGCTGGAGTGATGGGGAGAAGCCCATAGGGTACACAGTGTGTAGAGTTTTGGCCTGGATCAGTCCCTGACTTGCTGTATAATCTCG-GCAGGAACTGGACACCTCTGGTCTC-TATCTGGGGAGCATCTTCTATCCAGCCACTTCCTCCCACTGTGAGACCTCACCTCCTGGTATGTGGTCATAACAGCAGATGAGGATCCT-ATATCTCTGAGC---TATTGTCCAACCTGACCTGATGTCCTTCTTAACTCTCCTTCCTGCTGGCTCTGGCC
>gene=chr20_32503498-32503788; species=gorGor
CATCACCTTGGGGTGTTGCtgggatggtggggagaagcctatagagtgcagaatgtgtggggtcttgtcctggctgagtccctgacttgctgtgaaatgttgggcatgaactggacgtctctggtctcttatctggggaccattgtccattacctgcctggcccccagggGGAGCCCTTGCCTCCTGCCATGTGGTCCCAACAGGGAGTGAGAATCCTGACATCTCTGAGCCTTCATTGTCCAGCCTGGCCTGATGTCTTTCCTAATTATCCTTCCAGCTGGCTCTGGCC
>gene=chr20_32503498-32503788; species=panTro
CATCACCTTGGGGTGTTGCTGGGATGGTGGGGAGAAGCCTATAgagtgcaggatgtgtggggtcttgtcctggctgagtccctgacttgctgtgaaatgttgggcatgaactggacgtctctggTCTCTTATCTGGGGACCATTGTCCATTACCTGCCTGGCCCCCAGGGGGAGCCCTTGCCTCCTGCCATGTGGTCCCAACAGGGAGTGAGAATCCTGACATCTCTGAGCCTTCATTGTCCAGCCTGGCCTGATGTCTTTCCTAATTATCCTTCCTGCTGGCTCTGGCC
>gene=chr20_32503498-32503788; species=papHam
CATCACCTTGGGGTGTTGCtggggcggtggggagaagcctgtagagtgcaggatatatggggtcttggcctggctgagtccctgacttgctgcgtaatgttgggcaagaactggacgtctctCGTCTCTTATCTGGGGACCATTGTCTGTTACCTGCCTGGCCCCTTGGGGGCGCACTTGCCTCCTGGCATGTGATCCCAGCAGGGAGTGAGAATCCTGACGTCTCTGAGCCTTCATTGTCCAGCCTGGCCTGATGTCTTTCCTAATTATCCTTCCTGCTGGCTCTGGCC
>gene=chr20_32503498-32503788; species=ponAbe
CATCACCTTGGGGTGTTGCTGGGGTGGTGGAGAGAAGCCTATAGAGTGTAGGATGTGTGGGGTCTTGTCCTGGCTGAGTCCCTGACTTGCTGTGAAATGTTGGGCATGAACTGGACGCCTCTGGTCTCTTATCTGGGGACCATTGTCCATTACCTGCCTGGCCCCCAGGGGGAGCCCTCGCCTCCTGCCATGTGGTCCCAATAGGGAGTGAGAATCCCGACATCTCTGAGCCTTCATTGTCCATCCTGGCCTGATGTCTTTCCTAATTATCCTTCCTGCTGACTCTGGCC
>gene=chr20_32503498-32503788; species=rheMac
CATCACCTTGGGGTGTTGCGGGGGtggtggggagaagcctgtagagtgcaggatatatggggtcttggcctggctgagtccctgacttgctgcgtaatgttgggcaagaactggacgtctctcgtctcTTATCTGGGGACCATTGTCTGTTACCTGCCTGGCCCCTTGGGGGCGCACTCGCCTCCTGGCATGTGATCCCAGCAGGGAGTGAGAATCCTGACGTCTCTGAGCCTTCATTGTCCAGCCTGGCCTGATGTCTTTCCTAATTATCCTTCCTGCTGGCTCTGGCC
>gene=chr20_32535561-32535851; species=hg19
aaagtctaggggataacttgggcttagggcatcagtgtggttccaatgccacctacagagagaactagtctatcagtccaccaccaatagtcattgctcctcactgccacatggtgtcgctgttgaagactgattctgcatagtctcatggctgcttgtccattgctgccagatgtccttgctgggttcctgcacaagtcacagtagtGCCCCCTCTTGGTCTtagcatttatcacaaatttaatcacatatttgttttcctgcttattgtctgactctcctataggacg
>gene=chr20_32535561-32535851; species=bosTau
aaagcctaggggacaatttggtcttaaggcttcagtagggttccaatgccatctgttgaaggaactagatgatcagttcgct----gtagccattgctcctcactaccacctggtgtgtctgttgaagaatgagtctgtgaagtcccctggatgcttgtccatagctgatgagtatttttgctgagttcctgcaca-gtcgcagtagCGCCCACTTTGGGtcttagcctttatcacatttt-aattacatatgtgtttacctactcattgtctgactcccccatggaacg
>gene=chr20_32535561-32535851; species=calJac
aaagtctagggaataacttgggtttagggcatcagcaaggttccaatgccacccaccgagaaaactagactgtcagtccaccaccaatggtcattgctcctcactgccacatggtgtcgctgttgaagactgattttacatagtctcacggttgcttgtccattgctgctagatgtccttg--------ctgCACAAGTCACAGTAGTGCCCCCTCTTGGTTCtagcatttatcacaaatttaatcacgtatttgtttacctgcttattgtctgactcctctataggatg
>gene=chr20_32535561-32535851; species=canFam
AAAGCCTAGGGGATAATTTGGGTTTAGAGCATCAGTTCAGTTCCAATGCCACCCACAGAGAGAACTAGGTGATCATTTCACT----A----CATTGCTTCTCACTGCATCACTATGTTGCTGTTAAAGCCTGGTTCTCCCTGGACCCATGGATGTTTGTCCATTACTGATGGCTACCCTTGCTGTGCTGTGGTACAGGTCTCAGTAATGccctctttgggtcaaagcacttatcacaattt-aatt-----tacatctacctgcttattgtctgacttccccacagtatg
>gene=chr20_32535561-32535851; species=equCab
aaagtctagggggtagtttgggtttagggcatcagtatagttccagtgcgacctacagagagaactagatgatcactccact----gtagccattgcttctcactgccacacaatgttgctggtgaagactggttctgTGTAGTCCCATAGATGCTTGTCCATTGCTGA-------------------------------------------------------------------------------------------------------------------------
>gene=chr20_32535561-32535851; species=gorGor
--------------------------------------------------------------------------------------------------------------------------------------------------CATGGCTGCTTGTCCATTGCCGCCAGATGTCCTTGCTGG-TTCCTGCACAAGTCACAGTAGTGCCCCCTCTTGGTCTtagcatttatcacaaatttaatcacatatttgttttcctgcttattgtctgactcttctataggatg
>gene=chr20_32535561-32535851; species=panTro
AAAGTCTAGGGGATAACTTGGGCTTAGGGCATCAGTGTGGTTCCAATGCCACCTACAGAGAGAACTAGTCTATCAGTCCACCACCAATAGTCATTGCTCCTCACTGCCACATGGTGTCGCTGTTGAAGACTGATTCTGCATAGTCTCATGGCTGCTTGTCCATTGCTGCCAGATGTCCTTGCTGGGTTCCTGCACAAGTCACAGTAGTGCCCCCTCTTGGtcttagcatttatcacaaatttaatcacatatttgttttcctgcttattgtctgactctcctataggatg
>gene=chr20_32535561-32535851; species=papHam
aaagtctaggggataacttgggcttagggtatcagtatggttccaatgcgacctacagagagaactagtctatcagtccaccaccaatagtcatttctcctcactgccacagggtgtcgctgttgaagactgattctgcatagtctcatggttgcttgtccattgccgccagatgtccttgctgggttcctgcacaagtcacagtagtGCCCCCTCTTGGTCTtagcatttattccaaattcaattacatatttgttttcctgcttattgtctgactttcttataggatg
>gene=chr20_32535561-32535851; species=ponAbe
aaagtctaggggctaacttgggcttagggcatcagtatggttccaatgccatctacagagagaactagtctatcagtccaccaccaatagtcattgctcctcactgccacatggtgtcgctgttgaagaccgattctgcatagtctcatggctgcttgtcc-ttgctgccagatgtccttgctgggttcctgcacaagtcacagtagtGCCCCCTCTTGGTCTtagcatttatcacaaatttaatcacatatttgttttcctgcttattgtctgactctcctataggatg
>gene=chr20_32535561-32535851; species=rheMac
AAAGTCTAGGGGATAACTTGGGCTTAGGGTATCAGTATGGTTCCAATGCCACCTACAGAGAGAACTAGTCTATCAGTCCACCACCAATAGTCATTTCTCCTCACTGCCACAGGGTGTCGCTGTTGAAGACTGATTCTGCATAGTCTCATGGTTGCTTGTCCATTGCTGCCAGATGTCCTTGCTGGGTTCCTGCACAAGTCACAGTAGTGCCCCCTCTTGGTCTTAGCATTTATTCCAAATTCAATCACAtatttgttttcctgcttattgtctgactcccttataggatg
>gene=chr20_32700050-32700301; species=hg19
CCCCGCCCTCTCCTCCAAGCGTTGGAAATGCGCCTGCGCAGAGCTCGCCAAGGCGCAGGCGCGCAGAAGAGCCAACCTAGCGCGCTTCGTGTGGCGCGAGTTACCAGGCGACGCCGCGTCGCCAGGCATGCCGGGACTTGTAGTCCATTTATAAGAGGGTTGCGCTTGCGCTGTAGCCGCCCAGCGACCTGTGCGCGGCGTCTGAGCGAGCTGCAGCCGGAAGAACATTCGGTTGTTGATATTGCCTCAGC
>gene=chr20_32700050-32700301; species=bosTau
CCCCGCCCTCTCCTCCAAACGTTATTAATGCGCCTGCGCAGAGACCGCCAATGCGCAGGCGCGCGGAGAAGCCGACCTAGCGCGCTCCGACTGGCGCGAGTTACCAGGCGACACCTTG--TGCCGGCAAGCTGGGACTTGTAGTCCACCCGGAAGAGGCAGGCGCTAGCGCGGTGACTGTCCAGCGGCCCGTGCGCGACG-CTAAGGAAGCCGGCCCGGAA----GGTTCGATTTTGCCGGTGGCCTCCGC
>gene=chr20_32700050-32700301; species=calJac
CCCCGCCCTCTCCTCCAAGCGATGGAAATGCGCCTGCGCAGAGCTCGCC-AGGCGCAGGCGCGCAGAAGAACCACCCCAGCGTGCTTCGTGTGGCGCGAGTTATCAGGCGGCATCGCGTCGCCAGGCATGCCGGGACTTGTAGTCCGTCTATAAGACGCTGTCGCTTGCGCGGCAGCTGACCAGCGACCGGT-CGCGATGTGCGAGCGGGCGGCAGCCGGAAGAAGGTTCGGTTGTTTGT-----------
>gene=chr20_32700050-32700301; species=canFam
CCCCGCCCTCTCCTCCAAGCGTTGGAAATACGCCTGCGCAGAGCGTGCCTAGGCGCAGGCGCGCGGAGGAGGCGACCTGGAGCGCTCCGTCTGGCGCGAGTTACCAGGCGACGGCGCGGCGCCAGGCAAGCCGGGACTTGTAGTCCGCCTGGAAGAGGCGGGCATTTGGGGGACGGCCGCCCAGCTGTCCGTGCGCGACGTCTGAGGAAGCCGGACAGAG-----GGCTGGTTTTTGCCGGTGGCCTCAGT
>gene=chr20_32700050-32700301; species=equCab
CCCCGCCCTCTCCTTCGAGCGTTGGAAATGCGCCTGCGCAGCTCCCGTCAGGGCGCAGGCGCGCGGAGGAGCCGACCGAGCGTGCTCCGTCTGGCGCGAGTTACCAGGCGACGCCGCCGCGCCCTGCAAGCCGGGACTTGTAGTCCGCCTAGAAGAGGCGGGCACTCGGGG----GCGGCCCAGCGACCCGTGCGCGACGTCTGAGGAAGCCGGCGGGGGA----AGTTCAGTTTTGCTGGTCGCCTCAGT
>gene=chr20_32700050-32700301; species=gorGor
CCCCGCCCTCTCCTCCAAGCGTTGGAAATGCGCCTGCGCAGAGCTCGCCAAGGCGCAGGCGCGCAGAAGAGCCAACCTAGCGCGCTTCGTGTGGCGCGAGTTACCAGGCGACGCCGCGTCGCCAGGCATGCCGGGACTTGTAGTCCACTTATAAGAGGGTTGCGCTTGCGCTGTAGCCGCCCAGCGACCTGTGCGCGGCGTCTGAGCGAGCTGCGGCCGGAAGAACGTTCGGCTGTTGATCTTGCCTCAGC
>gene=chr20_32700050-32700301; species=panTro
CCCCGCCCTCTCCTCCAAGCGTTGGAAATGCGCCTGCGCAGAGCTCGCCAAGGCGCAGGCGCGCAGAAGAGCCAACCTAACGCGCTTCGTGTGGCGCGAGTTACCAGGCGACGCCGCGTCGCCAGGCATGCCGGGACTTGTAGTCCACTTATAAGAGGGTTGCGCTTGCGCTGTCGCCGCCCAGCGACCTGTACGCGGCGTGTGAACGAGCTGCAGCCGGAAGAACGTTCGGTTGTTGATATTGCCTCAGC
>gene=chr20_32700050-32700301; species=papHam
CCCCGCCCTCTCCTCCAAGCGTTGGAAATGCGCCTGCGCAGAGCTCGCCAAGGCGCAGGCGCGCAGAAGAGCCAACCTAGCGCGCCTCGTGTGGCGCGAGTTACCAGGCGACGCCGCGTGGCCAGGCATGCCGGGACTTGTAGTCCACCTATGAGCGGATTGCGCTTGCGCTGTAGCCTCCCAGCGACCTGTGCTCGACGACCGAGCGAGCGGCAGCCGGAAGAAGGTTAGGTTGTTGATACTGCCTCAGC
>gene=chr20_32700050-32700301; species=ponAbe
CCCCGCCCTCTTCTCCAAGCGTTGGAAATGCGCCTGCGCAGAGCTCGCCAAGGCGCAGGCGCGCACAAGAGCCAACCTAGCGCGCTTCGTGTGGCGCGAGTTACCAGGCGACGCGGCGTCGCCAGGCATGCCGGGATTTGTAGTCCACTTATAAGAGGGTTGCGCTTGCGCTGTAGCCGCCTAGCGACCTGTGCGCGGCGTCTGAGAGAGCTGCAGCCGGAAGAAGGTTCGGCTGTTGACACCGCCTCAGC
>gene=chr20_32700050-32700301; species=rheMac
CCCCGCCCTCTCCTCCAAGCGTTGGAAATGCGCCTGCGCAGAGCTGGCCAAGGCGCAGGCGCGCAGAAGAGCCAACCTAGCGCGCTTCGTGTGGCGCGAGTTACCAGGCGACGCCGCGTAGCCAGGCATGCCGGGACTTGTAGTCCACCTATAAGCGGATTGCGCTTGCGCTGTAGCCTCCCAGCGACCTGCGCTCGACGACCGAGCGAGCGGCAGCCGGAAGAAGGTTAGGTTGTTGATACTGCCTCAGC
>gene=chr20_32890710-32891003; species=hg19
AGGCCCCCCGAGCAGGGTCCGGCAGGTGCCAGCCGTCCCAGGCCGTGGCCAGGTGTGCTCTCCCGCGGAGCACGCCGCCAGTTTGCGGCTCGCAGAccgcgcggcggccccggcgtcgcggggcATGCTGGGACTTGTAGTCCACGGCCACCCGGAACGGCCCGCTCATGGCCGCGCGAGAACTCCAACTTCCAGCTGGCTTCGCGCGGCCAGAAACGCGCCGAGGCTGCGATTCCAGGGGGTCCAGAGAGCCCCGAGTCGGCCCTGCAGCCCCCGCCACGAACAAGCCCCGG
>gene=chr20_32890710-32891003; species=bosTau
AGGCTCCTAGCGTTGGTCCTGGCAGGTGCCATTGGTCCCAGGCCACGGCCAGGTGCACGCTGCCGCGGAACACGCCGCC--------GCTCGCAGTCCGTGCCGCTGCACCTGCCTCGCGGGGCACGCCGGAACTTGTAGTTCGCGGCCGCACGCCAAGACATGCTAGCTGCGGCGGGGGAACTCCAACCCCCAGGCGGCCACGCGGGGCCAAGACCGCGCTGTGCCAGTGATTCAA-GAGGGTCTGAGCGCCCCAGGTcggccccgcggccgccgcccc-ACCAGGTCCCCA
>gene=chr20_32890710-32891003; species=calJac
AGGCC-CCTGAGCAGAGTCCGGCAGGTGTCCGCCGTTCCAGGCCGCAGCCAGGTGTGCTCTCCTTTGGAGCACGGCGCCAGTTTGCGGCTCACAGCCCGCGCCGCCACCCCGACGTCGCGGGGCACGCTGGGACTCGTAGTCCGCGGCCACCCGGGAAGGTCAGCTTACGGCCGCGCGAGAACTCCAACTTCCAGGTGGCTTGGCGCGGCTAGAAATTCGCCGAGCCTGCGATTTCAGGGGGTCCAGAGCGCCCGGAGTCGGCCCTGCGGTCCCCGCCCCGAACATGCGCCGG
>gene=chr20_32890710-32891003; species=canFam
TGACCTC-----------CGGCCTG----CAGGT------------------------------------------------------------------GCCGCGG--------------------------------------------------------------------------------------------------------AAGATCGCGCCGAGCTAAAGATTCAA-GGGGACCGGAGCGCACCGCGAGGGCCCTGCGGCCGCCTCTCA-GACAAG-CCCCG
>gene=chr20_32890710-32891003; species=equCab
GAGCCTCTAGAGAAGGTCCAGACAG----CAGCCGTCCCACGCCGCCGCC------------GC----AACACGCCGCCAGTTCACGGCTCGCAGCCCGCGCGGCGGCAGCTGCCCCGCAGAGCACGCCGGGACTTGTAGTCCGCGGCTGCCTCCGACGACCCGCTAGCCGCGAAACGAGAACTCCAACCCCCAGGCGGCCCCGCGGGGCCAGGATCGCGCCGAGCTTGCGACTCAA-GGGGTTCCGAGTGCCCCGGATTGGTCTCG----CGCCGCGCC-CACAGGCCCCCG
>gene=chr20_32890710-32891003; species=gorGor
AGGCC-CCCGAGCAGAGTCCGGCA-GTGCCAGCCGTCCCAGGCCGTGGCCAGGTGTGCTCTCCCGCGGAGCACGCCGCCAGTTTGCGGCTCGCAGAccgcgcggcggccccggcgtcgcggggcATGCTGGGACTTGTAGTCCACGGCCACCCGGAACGGCCC-CTCATGGCCGCGCGAGAACTCCAACTTCCAGGTGGCTTCGCGCGGCCAGAAACGCGCCGAGGCTGCGATTCCAGGGGGTCCAGAGCGCCCGGAGTCGGCCCTGCAGCCCCCGCCACGAACAAGCCCCGG
>gene=chr20_32890710-32891003; species=panTro
AGGCCCCCCGAGCAGGGTCCGGCAGGTGCCAGCCGTACCAGGCCGTGGCCAGGTGTGCTCTCCCGCGGAGCACGCCGCCAGTTTGCGGCTCGCAGAccgcgcggcggccccggcgtcgcggggcATGCTGGGACTTGTAGTCCACGGCCACCCGGAACGGCCCGCTCATGGCCGCGCGAGAACTCCAACTTCCAGGTGGCTTCGCGCGGCCAGAAACGCGCCGAGGCTGCGATTCCAGGGGGTCCAGAGCGCCCCGAGTCGGCCCTGCAGCCCCCGCCACGAACAAGCCCCGG
>gene=chr20_32890710-32891003; species=papHam
AGGCCCCCTGAGCACGGTCCGGCAGGTGCCAGCCGTCCCAGGCCGCGGCCAGGTGTGCTCTCCCACGGAGCACGCCGCCCGTTTGCGGCTCTCAGCCCGCGCGGCAGCCCCGGCGTCGCGGGGCATGCTGGGACTTGTAGTCCGCGGCCACCCGTAACGGCCCTCTCACGGCCGCGCGAGAACTCCAACTTCCAGGTGGCTGCGCGCGGCCAGAAACGCGCCGAACCTGCGATTCCA-AGGGTCCAGAGCGCCCCGAATCGGCCCTGCAGCCCCCGCCACGAACAAGCCCCGG
>gene=chr20_32890710-32891003; species=ponAbe
AGGCCCCCTGAGCAGGGTCCGGCAGGTGCCAGCCGTCCCAGGCCGCGGCCAGGTATGCTCTCCCGCGGAGCACGCCGCCAGTTTgcggccggcagcccgcgcggcggccccggcgtcgcggggcATGCTGGGACTTGTAGTCCGCGGCCACCCGGAACGGCCCGCTCACGGCCGCGCGAGAACTCCAACTTCCAGGTGGCTTCGCGCGGCCAGAAACGCGCCGAGCCTGCGATTCCA-GGGGTCCAGAGCGCCCCGAGTCGGCCCTGCAGCCCCCGCCACGAACAAGCCCCGG
>gene=chr20_32890710-32891003; species=rheMac
AGGCCCCCTGAGCAGGGTCCGGCAGGTGCCAGCCGTCCCAGGCCGCGGCCAGGTGTGCTCTCCCACGGAGCACGCCGCCCGTTTGCGGCTCTCAGCCCGCGCGGCAGCCCCGGCGTCGTGGGGCATGCTGGGACTTGTAGTCCGCGGCCACCCGTAACGGCCCTCTCACGGCCGCGCGAGAACTCCAACTTCCAGGTGGCTGCGCGCGGCCAGAAACGCGCCGAACCTGCGATTCCA-GGGGTCCAGAGCGCCCCGGGTCGGCCCTGCAGCCCCCGTCACGAACAAGCCCCGG
>gene=chr20_32900632-32900704; species=hg19
CCAGGAGAGGGCACCCTGCTCCCAGCTTTGGCTTCAGACTGCTGCAGTGCAAACTCTTCCCTCCAGGGGCAG
>gene=chr20_32900632-32900704; species=bosTau
CCAGAAGAGGGCACCCTGTTTCTAGCTTTGGCTT-AGCCTGCCGCAGT-----CC-----------------
>gene=chr20_32900632-32900704; species=calJac
CCAGGAGAGGGCACCCTGCTCCCAGCTTTGGCTTCGGACTGCGGCAGTGCAAACCCTTCCCTCGAGGGGCGG
>gene=chr20_32900632-32900704; species=canFam
CCAGGAGAGGGCACCCTGCTCCTAGGTTTCGCTTTTGCCTACCAAAGT-----CC-----------------
>gene=chr20_32900632-32900704; species=equCab
CCAGGAGAGGGCACCTGGCTCCTAGCTTTGGCTTCAGCCTGCCACGGT-----CC-----------------
>gene=chr20_32900632-32900704; species=gorGor
CCAGGAGAGGGCACCCTGCTCCCAACTTTGGCTTCAGACTGCTGCAGTGCAAACCCTTCCCTCCAGGGGCAG
>gene=chr20_32900632-32900704; species=panTro
CCAGGAGAGGGCACCCTGCTCCCAGCTTTGGCTTCAGACTGCTGCAGTGCAAACCCTTCCCTCCAGGGGCAG
>gene=chr20_32900632-32900704; species=papHam
CCAGGAGAGGGCACCCTGCTCCCAGCTTTGGCTTCAGACTGCGCCAGTGCAAACCCTTCCCTCGAGGGGCGG
>gene=chr20_32900632-32900704; species=ponAbe
CCAGGGGAGGGCACCCTGCTCCTAGCTTTGGCTTCAGACTGCTGCAGTGCAAACCCTTCCCTCCAGGGGCAG
>gene=chr20_32900632-32900704; species=rheMac
CCAGGAGAGGGCACCCTGCTCCCAGCTTTGGCTTCAGACTGCGCCAGTGCAAACCCTTCCCTCGAGGGGCGG
>gene=chr20_32950909-32951114; species=hg19
GCCCATCTCACCTGGAGCTGAGGAAAACTGGGATTTAACTGATTTACCACCGCAGCCAGCTCTTCAAGCCAGGGGCGGGCCGGACGGCTGGCGCGCAAGGCCTGCTGGGGCTTGTAGTCTAGACCACTTCCGCGCTCAGGCGCCTGCGCTTTAGCTGCTAACTCGCTCTAGTAGCTGTGGTCGGGGCTCGGGACCGGCTGCCATC
>gene=chr20_32950909-32951114; species=bosTau
GTCCCTCCCACCTAGCTAAATGCAAG-CTCGGACTTAGCTCGCTCACCACCTCTGCTAGCTTTTCCTGCCGGCAGC--------TGGTTAGTGCGCAAGGACTTCTAGGGCTTGTAGTCCTGATAGCTCCGGAGCGGACGCGCCTGCGCGTTGGCCGCCAACTCGTTCTAAGAGCTGTGGTCCGGGCTCGGGACCGGCTGCCATC
>gene=chr20_32950909-32951114; species=calJac
------------------------------------------------------------------------GGGCTGGCCGGTCGGCTAACGCGCAATGCCTCCTGGGGCTTGTAGTCCAGATCACTCCCGCGCTCAAGCGCCTGCGTATTGGCTGCTAACTCGCTCTGGTAGCTGTGGTCGGGGCTCGAGACCGGCTGCCATC
>gene=chr20_32950909-32951114; species=canFam
GTCCCTCCTACTAAGGG-CGAGTAAA-CTCCGGTGTAGCTCGCTGCCCACTCCGGCCAATTCTC-----------C--------CGGTCAGCGCGCAAGGCTTTCTGGGGCTTGTAGTCCACATCCCTGCCGAGCGGAGGCGCCTGCGCGTTGGCCGCCAACTCGCTCTAGTCGCTGTGGTCTGGGCTCGGGACCGGCTGCCATC
>gene=chr20_32950909-32951114; species=equCab
GCTCCTCCTACTTGGGGTCGAGGAAA-CTCTGGGTTATCTCGCTCACCACCTCTGCCGGCTCTTCGGGCTGGAGGC--------CGGTTAGTGCGTGAAGGCTTCTGGGGCTTGGAGTCCGGGTAGCTCCCGAGGGGAGGCGCCTGTGCGTTGGCCGCCTACTGGCTCCGGTCGCTGTGGTCGGGGCTCGGGACCGGCTGCCATC
>gene=chr20_32950909-32951114; species=gorGor
GCCCATCTCACCTGGAGCTGAGGAAAACTGAGATTTAACTGATTTACCACCGCAGCCAGCTCTTCAAGCCAGGGGCGGGCCGGACGGCTGGCGCGCAAGGCCTGCTGGGGCTTGTAGTCTAGACCACTTCCGCGCTCAGGCGCCTGCGCTTTAGCTGCTAACTCGCTCTAGTAGCTGTGGTCGGGGCTCGGGACCGGCTGCCATC
>gene=chr20_32950909-32951114; species=panTro
GCCCATCTCATCTGGAGCTGAGGAAAACTGGGATTTAACTGATTTACCACCGCAGCCAGCTCTTCAAGCCAGGGGCGGGCCGGACGGCTGGCGCGCAAGGCCTGCTGGGGCTTGTAGTCTAGGCCACTTCCGCGCTCAGGCGCCTGCGCTTTAGCTGCTAACTCGCTCTAGTAGCTGTGGTCGGGGCTCGGGACCGGCTGCCATC
>gene=chr20_32950909-32951114; species=papHam
GCCCGTCTCATCCGGAGGTGAGGAAAAATGGGATTTAACTGATTTACCACCGCAGCCAGCTCTTCAAGCCAGGGGCGGGCCGAACGGCTGGCGCGCAAGGCCTGCTGGGGCTTGTAGTCCAGACCACTCCCGCGCTCAGGCGCCTGCGCTGTGGCTGCTAACTCGCTCTGGTAGCTGTGGTCGGGGCTCGGGACCGGCTGCCATC
>gene=chr20_32950909-32951114; species=ponAbe
GCCCATCTCACCCGGAGGTGAGGAAAACTGGGATTTAACTGATTTACCACCGTAGCCAGCTCTTCAAGCCAGGGGCGAGCCGGACGGCTGGAGTGCAAGGCCTGCTGGGGCTTGTAGTCTAGACCACTCCCGCGCTCAGGCGCCTGCGCTTTAGCTGCTAACTAGCTCTAGTAGCTGTGGTCCGGGCTCGGGACCGGCTGCCATC
>gene=chr20_32950909-32951114; species=rheMac
TCCCGTCTCACCCGGAGGTGAGGAAAACTGGGATTTAACTGATTTACCACCGCAGCCGGCTCTTCAAGCCAGGGGCGGGCCGAACGGCTGGCGGGCAAGGCCTGCTGGGGCTTGTAGTCCAGACCACTCCCGCGCTCAGGCGCCTGCGCTTTGGCTGCTAACTCGCTCTGGTAGCTGTGGTCGGGGCTCGGGACCGGCTGCCATC
>gene=chr20_33680610-33680860; species=hg19
AAGCGGCCTCGGGGCCGCGGAGATTTCTACGGGGCGGCGGAGGGGTCGCCGCAGCGCCCCCAGTGGGCCGTCGGCGGAGGCGCAAGCCGCGTGGCAGGGACCGTGTGCGGCGTGGAGGCTACTGGGAATTGTAGTCCTGCGCGGCAGCGGGGTAGGTGGGAAAAGAGATGTGGCCTTTCCTGCACTGCCGGTTTCTCTGGCCCCCGGGCCCAGCATTTCGGCGAAATCTCCCAAGGTCCACATTCTCCCA
>gene=chr20_33680610-33680860; species=bosTau
AAGCGGCCCCGGGGCCGCGGAGATTTCTACGGGGCGGCAGAGGGGTCGCCGCAGCGCCCCCAGTGGGCCGACGGCGGAGGCGCAGGCCGCGTGGCAGGGGCTGTGCGTGCCGCGGGGGCTGCCGGGAAATGTAGTCTTGTTCGCAAGCGGG-CAGATGAGAGCGGCGATGAGTGGTTTCTTGCGCCACTTGTCCTTCTGGCCCCTCGGTCCAGCATTTCACTGAGGTCCCTCGAGGTC--CAGTCTCCCA
>gene=chr20_33680610-33680860; species=calJac
AAGCGGCCTCGGGGCCCAGGAGATTTCTACGGG-------------------------------------------------------------------------------------------------------------------------GGTGGGAAAAAAGATAAGGTCTTTCCGGTACCTCCGGTTTCTCTGGCCCCCGGGCCCAGCATTCAGGCTGAATCTCCCGAGGTC------------
>gene=chr20_33680610-33680860; species=canFam
AAGCGGCCCCGGGGCCGCGGAGATTTCTACGGGACGGCGGAGGGGTCGCCGCAGCGCCCCCAGTGGGCCGACGGCGGAGGCGCAAGCCGCGTGGCAGGGGCCGTGCGCGCCGCGGGGCCTTCTGGGAAATGTAGTCTTGCTCGCTGGCGGGGCAGGTGAGAAAGCAGATGTGGAGTTTTCTG-AGCACTTGCTTTTGGAGCCGCTCGGTCCAGCATTTCAGCGAGGTGCCCCGAGGTC--CATTCTCCCA
>gene=chr20_33680610-33680860; species=equCab
GAGGAGCCCCGGGGCCGCGCAGATTTCTACAACACGGCGGAGGGGTCGACGCAGGAACCCCAACGGCCCAACGGAAAATGACAAGCCCGCGTGTCCCGCCCGGAGCGCTATGGAGGGCCTACTGAGAG----------------------------------------------------------------------------------------------------------------CACCCTCCCA
>gene=chr20_33680610-33680860; species=gorGor
----------------------------------------------------------------------------------------------------------------------------------------------------------------------------------------------------------------------------------------------------------
>gene=chr20_33680610-33680860; species=panTro
AGGCGGCCTCGGGGCCGCGGAGATTTCTACGGGGCGGCGGAGGGGTCGCCGCAGCGCCCCCAGTGGGCCGTCGGCGGAGGCGCAAGCCGCGTGGCAGGGACCGTGCGCGGCGTGGAGGCTACTGGGAATTGTAGTCTTGCGCGGCAGCGGGGTAGGTGGGAAAAGAGATGTGGCCTTTCCTGCACTGCCGGTTTCTCTGGCCCCCGGGCCCAGCATTTCGGCGAAATCTCCCAAGGTCCACATTCTCCCA
>gene=chr20_33680610-33680860; species=papHam
AAGCGGCCTCGGGGCCGCGGAGATTTCTACGGGGCGGCGGAGGGGTTCCCGCAGCGCCCCCAGTGGGCTGTCGGCGGAGGCGCAAGCCGCGTGGCAGGGACAGTGCGCGGTGTAGAGGCTGCTGGGAAATGTAGTCCTGCGTGGCCGCAGGGCAGGTGGGAAAAGAGATGTGGCCTTTCCTGCACTGCCGGTTTCTCTGGCCCCCGGGCCCAGCATTTCGGCGAAATCTCCCGAGGTGCGCACTCTCCCA
>gene=chr20_33680610-33680860; species=ponAbe
GAGCGGCCTCGGGGCCGCGGAGATTTCTACGGGGCGGCGGAGGGGTCGCCGCAGCGCCCCCAGTGGGCCGACGGCGAAGGCGCAAGCCGCGTGGCAGGGACCGTGCGCGGCGTGGAGGCTACTGGGAAATGTAGTCCTGCGCGGCAGCAGGGCAGGTGGGAAAAGAGATGTGGCCTTTCCTGCACTACCGGTTTCTCTGGCCCCCGGGCCCAGCATTTTGGCGAAATCTCCCGAGCTCCACACTCTCCCA
>gene=chr20_33680610-33680860; species=rheMac
AAGCGGCCTCGGGGCCGCGGAGATTTCTACGGGGCGGCGGAGGGGTCGCCGCAGCGCCCCCAGTGGGCTGTCGGGGGAGGCGCAAGCCGCGTGGCAGGGACAGTGGGCGGCGTAGAGGCTGCTGGGAAATGTAGTCCTGCGCGGCCGCACGGCAGGTGGGAAAAGAGATGTGGCCTTTCCTGCACTGCCGGTTTCTCTGGCCCCCGGGCCCAGCATTTCGGCGAAATCTCCCGAGGTCCGCACTCTCCCA
>gene=chr20_33735109-33735290; species=hg19
CCAGTTCATCCTGGGAGCTGCTGCGGGTTCTTCCGGGAATCCGCGCCACTGCGCCTGCGCGCTGAGAAATCAGCCTCTCACTTCCGGACTACAAGCCCCTGAATGCAATGGGCAGCGAAACGCGGCCGAAGAGCAACTTCGGATGTACGGTTTCGGCAACACTGATCAACGTGTCTTAAAG
>gene=chr20_33735109-33735290; species=bosTau
CCCGCTCATCCTGCGAGCCCCAGCGGGATCTTCCGGGAGTTTGCGACACTACGCCTGCGTGCCCATGAATCATCCACTCACTTCCGGACTACAAGCCCCAGAATGCAATGGGCGATGGAAGGCAAGCAAAGAGAG-CTTGGGATATATAGTCTCTGAAGCG------AACGTGTCTTAAAG
>gene=chr20_33735109-33735290; species=calJac
CCAGCTCATCCTGGGAGCTGCTGCGGGTTCTTCCGGGTATTCACCCCACCGCGCGTGCGCGCTGAGAAATCAGCCTCTCAATTCCGGACTACAAGCCCCGGAATGCAATGGGCAGCGAAACCCGGCCGAAGACCATCTTGGGATATGCGGTTTAGGAAAC----ATCAACGTGTCTTAAAG
>gene=chr20_33735109-33735290; species=canFam
CCCGCTCATCCTGGGAGCCTCTGCCGGTTGTTCCGGGAATCCGTGCCACTGCGCCTGCGCGCTGAGGAATCAGTCACCCACTTCCGGACTACAAGTCCCAGAATATAATGGGAGGCAGAAGCCAGGCAAAGAGCATCTTGGGACTTACAGTCTCTGAAGTGGAAATTAACGTGGCTGAAAG
>gene=chr20_33735109-33735290; species=equCab
CCCGCTCATCCTGGCAGCCTCGGCTGGTTCTTCCGGGAATCGGAGCCACTGCGCCTGCGCGCTGACGAATCAGTCACTCACTTCCGAACTACAAGCTGCAGAATGCAGTGGGCGGCGGAACCCAGTCAAAGAGCATCTTGGGATAAATACTCTTTGAAGCGGAGATGAACGTGTCTTAAAG
>gene=chr20_33735109-33735290; species=gorGor
CCAGTTCATCCTGGGAGCTGCTGCGGGTTCTTCCGGGGATCCGCGCCACTGCGCCTGCGCGCTGAGAAATCAGCCTCTCACTTCCGGACTACAAGCCCCGGAATGCAATGGGCAGCGAAACGCGGCCGAAGAGCAACTTCGGATATACGGTTTCGGCAACACTGATCAACGTGTCTTAAAG
>gene=chr20_33735109-33735290; species=panTro
CCAGCTCATCCTGGGAGCTGCTGCGGGTTCTTCCGGGGATCCGCGCCACTGCGCCTGCGCGCTGAGAAATCAGCCTCTCACTTCCGGACTACAAGCCCCAGAATGCAATGGGCAGTGAAACGCGGCCGAAGAGCAACTTCGGATATACGGTTTCCGCAACACTGATCAACGTGTCTTAAAG
>gene=chr20_33735109-33735290; species=papHam
CCAGCTCATCCTGGGAGCTGCTGCGGGTTCTTCCGGGGACCCGCGCCACTGCGCCTGCGCGCTGAGAAATCAGTCTCTCACTTCCGGACTACAAGCCCCGGAATGCAATGGGCAGCGAAACGTGGCCGAAGAGCAACTTGGGATATACGGTTTCGGAAACACTGATCAACGTGTCTTAAAG
>gene=chr20_33735109-33735290; species=ponAbe
-------------------------------------------------------------------------------------------------------------------------------------------------------------------------------------
>gene=chr20_33735109-33735290; species=rheMac
CCAGCTCATCCTGGGAGCTGCTGCGGGTTCTTCCGGGGACCCGCGCCACTGCGCCTGCGCGCTAAGAAATCAGCCTCTCACTTCCGGACTACAAGCCCCGGAATGCAATGGGCAGCGAAACGTGGCCGAAGAGCAACTTGGGATATACGGTTTCGGAAACACTGATCAACGTGTCTTAAAG
>gene=chr20_33857108-33857398; species=hg19
CGAGGGAATTCCCATGACTTGGCTTCCATGATCCTGGCCCTGCTGGATGGAGCCAGCCTCATGGAGGGCGCTCGGCCCAGGCTCAGTGACCACCCCAGCCTCCCACTGTCCCGAGGACCAGTCTGGCTGATGTCAGTGACGCTCCACTGCCCCCATGTGGCCACTCCAGGCCCCAACATCATCCTTTCCGGCTCCCTCACACCTCCTTTTCCACACCAGGCCTGTCTGCTGTTTGTCTCATTGTCCACCCAGCAGCAAGAGTCAGCAGGAGGCTGAATTGAAGACAGTTA
>gene=chr20_33857108-33857398; species=bosTau
TGGGGGAATTTCCACAGCTTGCTTCCCATGGTCCTTGCCCTGCTAGCTGGAGCCAGCCATGAGGCGGGCACTCTGCCCGGCATCAATGAGCGCCCCCTGCTGC--CCAGCCTCGGGAAGGGCCCCTCTGGTGTCAGTAACTCTCCTCTGCCCTCCTGTGGTCAACCCAGGCACT-GCACCATCCTTTCCAGCTCCTCCACGCCTCCTTTTTCCCCCTAGGCCTGTCCGTCGTCTGTCTTGCGACCCCCTGAGCAACAAGAGCCATTGGATGCCTTAT-TGAAGAGAGGTG
>gene=chr20_33857108-33857398; species=calJac
CGAGGGAATTCCCATGGCTTGACTCCCATGATCCTTGCCCTGCTGGATGGAGCCAGCCCGACGAAGGGCACTGGGCCCAGCCTCAGTGACCACCACAGCCTCCTGCTCTCCTGAGGAC--------CTAATGTCAGCGACACTCCGCTGCCCCCATGTGGCCACTCCGGGCCCCGACCTCATCCTTTCCAGCTCCCTCACATCTCC-CTTCCACACCAGGCCTGTCTGCTGTCTGTCTCCTGTTCCACCCGGCCACAACAGTCAGCAGGAGGCTGAAATGAAGAGAGTGA
>gene=chr20_33857108-33857398; species=canFam
tgagggattccc-acagcttgcttcccagggtccccgcactgcTGGGTGGAGCCCGCTGTGAGG--------------------AGTGG----------------CCAGCCTGGGGAGGGGCT-GGCTGATGTCAGTGACTCTCTGCTGCCCTCATGTGGCCACTCCAGGCCTGGGCATCATCCCTTCCAGCTCCTCCACACCTCA-TCCCTGTACCAGGCCTGTCTGTTGTCTGTCTCATGGCCCCTCAGGCATC-AGAGCCATCAGGAGGCTTATATGAAAAGAGTTA
>gene=chr20_33857108-33857398; species=equCab
TGAGGGAATTCC-CATGCTTCTCTCCCATAGTCCTTGCCCAGCTAGATGGAGCCAGCCATGAAGATGGCACTCTGTCTAGGCTCAGTGACGACCTCAAGCTTCCCCCAGCCTGAGGAGTGACCTGGCTGATGTCAGGGACTCTCCACAGCCCTCATGTGGCCACTGCAGGCCCCAGCATCATCCCTTCAAGCTCCTCCACACCTC---CCCACCACCAAGCCTGTGTGCTGTCTATCTCATGGCCCCTTGGGCAGCAAGAGCCATCAGGAAGCTTACATGAAGAGAGTTA
>gene=chr20_33857108-33857398; species=gorGor
CGAGGGAATTCCCATGACTTGGCTTCCACGATCCTGGCCCTGCTGGATAGAGCCAGCCTCATGGAGGGCACTCGGCCCAGGCTCAGTGACCACCCCAGCCTCCCACTGTCCCGAGGACCAGTCTGGCTGATGTCAGTGACGCTCCACTGCCCCCATGTGGCCACTCCAGGCCCCAACATCATCCTTTCCGGCTCCCTCACACCTCCTTTTCCACACCAGGCCTGTCTGCTGTCTGTCTCATTGTCCACCCAGCAGCAAGAGTCAGCAGGAGGCTGAATTGAAGACAGTTA
>gene=chr20_33857108-33857398; species=panTro
CGAGGGAATTCCCATGACTTGGCTTCCATGATCCTGGCCCTGCTGGATGGAGCCAGCCTCATGGAGGGCGCTCGGCCCAGGCTCAGTGACCACCCCAGCCTCCCACTGTCCCGAGGACCAGTCTGGCTGATGTCAGTGACGCTCCACTGCCCCCATGTGGCCACTCCAGGCCCCAACATCATCCTTTCCGGCTCCCTCACACCTCCTTTTCCACACCAGGCCTGTCTGCTGTCTGTCTCATTGTCCACCCAGCAGCAAGAGTCAGCAGGAGGCTGAATTGAAGACAGTTA
>gene=chr20_33857108-33857398; species=papHam
CGAGGGAATTCCCATGACTTGGCTTCCATGATCCTGGCCCTACTGGATGGAGCTAGCCACGTACAGGGCACTCGGCCCAGGCTCAGTGACCACCCCAGCCTCCCACTGTCCTGAGGACCAGTCTGGCTGATGTCAGCGACGCTCCACTGCCCCCATGTGGCCACTGCAGGCCCTGACATCATCCTTTCTGGCTCCCTCACA---CCTTTTCCACACCAGGCCTATCTGCTGTCTGTCTCATGGTCCACCCAGCAGTAAGAGTCAGCAGGAGGCTGAAATGAAGAGAGTTA
>gene=chr20_33857108-33857398; species=ponAbe
CGAGGGAATTCCCATGACTTGGCTTCTATGATCCTGGCCCTGTTGGATGGAGCCAGCCTCATGGAGGGCACTCGGCCCAGGCTCAGTGACCACCCCAGCCTCCCACTGTCCTGAGGACCAGTCTGGCTGATGTCAGTGACGCTCCACTGCCCCCATGTGGCCACTCCAGGCCCCAACATCATCCTTTCCGGCTCCCTCACACCTCCTTTTCCACACCAGGCCTGTCTGCTGTCTGTCTCATTGTCCACCCAGCAGCAAGAGTCAGCAGGAGGCTGAAATGAAGACAGTTA
>gene=chr20_33857108-33857398; species=rheMac
CGAGGGAATTCCCATGACTTGGCTTCCATGATCCTGGCCCTACTGGATGGAGCTAGCCACGTACAGGGCACTCGGCCCAGGCTCAGTGACCACTCCAGCCTCTCACTGTCCTGAGGACCAGTCTGGCTGATGTCAGCGACGCTCCACTGCCCCCATGTGGCCACTGCAGGCCCTGA---CATCCTTTCTGGCTCCCTCACA---CCTTTTCCACACCAGGCCTGTCTGCTGTCTGTCTCATGGTCCACCCAGCAGCAAGAGTCAGCAGGAGGCTGAAATGAAGAGAGTTA
>gene=chr20_33872518-33872808; species=hg19
ACCAGCTTACCAAGTAACCAGTAACAAGCTCCGCACGCGGCGACTGTACCTTGGACTCCCTAAAAAGGTTTCCGTTTCCACTTCCGTCCAGGGAGACTTCCGGGAGAGCCCGGCGCTCCCCGCCACGCATCCAGCCCCTCTACCTCCGGCCTCCGGCGGACTCTATGGTCGCGAGCGGTCTGGGCGCGACCCCGCCTGGCCCCACGCCTAGCCTGCTCGCGTTCATTCATTCATTATTCATTCAGGAGCTTTTTAGGAGCTGTCATCGACCTAGACCTCCGGCTGGTCGG
>gene=chr20_33872518-33872808; species=bosTau
AACCGCTCACCAGGTAAAC----GCAACCTCCACACGAGGCAACAAC-CCTCCTCTCCCCTCTGTAGGTTTCCGTTTCCGCCTCCACCCTAGGGGATTTCCGACAGAGCGAGGCGCACGCCTCCACGCATGCGGCTACTCTAGCTCCAACCCCGCGCGGACTCTATGGTTGTAAGTGATCCGGTCCAGACCCCTCCTGGCCCCGCCTCCAGAAAGCTCTCATTCACTCTTTTATCATTCATTCAGGAGCTTTGTAGGAGGAACAACAGACAGAGACTTGT-GCTGGTTGG
>gene=chr20_33872518-33872808; species=calJac
ACCAGCTCACCAAATAACC----GCAAGCTCGACACGCGACGACTGAACCTCAGACTCCCTAGAAAGGTTTCCGTTTCCACTTCCGCCCGGGGAGACTTCCGGGAGAGCTC-------------ACGCATGCGGCCCTCCTACGTCCGGTCTCCGGC-----------------------------CGACCCCGCCTGGCCCCACCCCCAGCCCGCTCGCGTTCTCTTATTCATTATTTATTCAGGAGCGTTTTAGGAGCTGTCATCGACCTAGACCTCTGGCTGCTCAG
>gene=chr20_33872518-33872808; species=canFam
ACCAGCTCGCCAGCCGAC-----GCAGCCCCCGCACGCGGCTACAGCTTCGGCTCGGTCCTGAGCAGGTTTCCGTTTCCGCCTCCGCCCAGGGAGACTTCCGGGAGAGCTCGGCGCCC-CGGCCACGCAGGCGGCCACCGTAGCCCCACCCCCAGGAGGACTCGAAGGTCTCGAGCGGTCGGGTCGGGACCCCACCTGGCCCCGCCCCAAGCACGCTCTCATTCATCCATCCCTCGTTCATTCAGGAGCTTTTTCGGAGATACAACTGACCGAGACCTGTGGCTGGTTGG
>gene=chr20_33872518-33872808; species=equCab
ACGGGCTCACCAAATAACC----GCTACCTCCTCACGCGGCAAGACCTCCCTCTCTGCCTGAGGTAGGTTTCCGTTTCCGCCTCCGCTCCGGGAGACTTCCGGAAGAGCATGGCGCACGCCGCCACGCATGCGGTCACTCTAGCTCCAGCCCCGGGATGACTCTATGGTTGCAAACGGACTCGTCGCAACCCCGCCTGGCCCGCCCCCCTTCATGCTTGCAGTGCATCATTTATCATTCACTCGGGACGTTTTCAG---------------GAGACCTGTGGCTGGCTGG
>gene=chr20_33872518-33872808; species=gorGor
ACCAGCTCACCAAGTAACCAGTAACAAGCTCCGCACGCGGCGACGGTACCTTGGACTCCCTAAAAAGGTTTCCGTTTCCACTTCCGTCCAGGGAGACTTCCGGGAGAGCCCGGCGCTCCCCGCTGCGCATCCAGCCCCTCTACCTCCGGCCTCCGGCGGACTCTATGGT-------------------------------------------------------------------------------------------------------------------------
>gene=chr20_33872518-33872808; species=panTro
ACCAGCTTACCAAGTAACCAGTAACAAGCTGCGCACGCGGCGACTGTACCTTGAACTCCCTAAAAGG-TTCCCGTTTCCACTTCC-TCCAGGGAGACTTCCGGGAGAGCCCG---------------------------------------------------------CGCGAGCGGTCTGGGCGCGACCCCACCTGGCCCCACCCCTAGCCTGCTCGCGTTCATTCATTCATATTTCATTCAGGAGCT-----------GTCATCGACATAGACCTCCGGCTGGTCGG
>gene=chr20_33872518-33872808; species=papHam
ACCAGCTCACCAACTATCC----ACAAGCTCCGCACGCGGCGACTGTACCTTGGACTCTCTAAAAAGGTTTCCGTTTCCACTTCCGCCCAGGGAGACTTCCGGGAGAGCCTGGCACGCCCCGCCACGCATCCAGCCCCTCTACCTTCGGCCTCCGGGGGACTCTATGGTCGCGAGAAGTCTGGGCGCGACCCCGCCTGGCCCCATCCCCAGCCTGCTCGCGCTCATTCATTCATTATTCATTCAGAAGCTTTTTAGGAGCTGTCATCGACCTAGACCTCCGGCTGGTCGG
>gene=chr20_33872518-33872808; species=ponAbe
ACCAGCTCACCAAGTAACCAATAACAAGCTCCGCACGCGGCGACTGTACCTTGGACTCCCTAAAAAGGTTTCCGTTTCCACTTCCGTCCAGGGAGACTTCCGGGAGAGCCCGGCCCTCCCCGCCACGCATCCAGCCCCTCTACCTCCAGCCTCCGGCGGACTCTATGGTCGCGAGCGGTCTGGGCGCGACCCCGCCTGGCCCCACCTCTAGCCTGCTCGCGTTCATTCATTCATTATTCATTCAGGAGCTTTTTAGGAGCTGTCATCGACCTAGACCTCCGGCTGGTCGG
>gene=chr20_33872518-33872808; species=rheMac
ACCAGCTCACCAACTATCC----ACTAGCTCCGCACGCGACGACTGTACCTTGGACTCCCTAAAAAGGTTTCCGTTTCCACTTCCGCCCAGGGAGACTTCCGGGAGAGCCTGGCACGCCCCGCCACGCATCCAGCCCCTCTACCTTCGGCCTCCGGGGGACTCTATGGTCGCGAGAAGTCTGGGCGCGACCCCGCCTGGCCCCACCCCCAGCCTGCTCGCGCTCATTCATTCATTATTCattccgaagctttttaggagctgtcatcgacctagacctccggctggtcgg
>gene=chr20_33891700-33891990; species=hg19
GAAGCCAGCTGGCGGGCCGTGCGGAGGGCCCAGCCCATCAAAGTCCCTCGTCGTTGTAAGTCGGAGAATGGGGCTTCAGGATGCTCTGAGGATTCTTCTCCACTAGAGGGCGCCAGCTCACCTCCCCTGTCAGAAGCAGATCCTCCCCGTTCATGGAGTCCAGGTACTGTATCTGCAACCAGGGGAGGGGGAAGGAGGAAGCGACAGAGGCAGGGCAGAGGTGAGGAGCCAGCGTCAGGAACCAGCCTCCCAGAGGAGAGGAAGGAAGGGGACGGGGCATGAGGGGGGCT
>gene=chr20_33891700-33891990; species=bosTau
AAAGCTAGCTGGCCAGCTGTTCGGAGGGACCAGCCCATCAAAGACCCTCGTCGTTATAAGTTGGGGAATGAGGCTTCAGGATGCTCTGAGGATTCTTCTCCACTAGAGGGCGCCAGCTCACCTCCCCTGTCAGAAGCAGATCCTCACCATTCATGGAGTCCAGGTACTGTATCTGCAACCAGACGA-------------GAACACAAGAGCAGGACAGACATGAGGCGGCG---CAAGGAACGAGCCTCCCAAAGGAG----AGGACAGGGTTGGGGCAGGAGG-GG-CT
>gene=chr20_33891700-33891990; species=calJac
GAAGCCAGCTGGTGAGCCATCCGGAGGGCCCAGCCCGTCAAAGTCCTTCATCGTTGTAAGTGGGGGAATGGAGCTTCAGGATGCTCTGAGGATTCTTCTCCACTAGAGGGCGCCAGCTCACCTCCCCTGTCAGAAGCAGATCCTCCCCGTTTATGGAGTCCAGGTACTGCATCTGCAACCAGGAGAGTGGGAC----------------------------CGAGGAGGCAGCATCAGGAACCAGCTTCCC--AGGAGAGGAAGGAAGGGGACGGGGCATGA-GGGGGCT
>gene=chr20_33891700-33891990; species=canFam
AAAGCCAGCTGGCCAGCTGTTCAGAGGCATCAGCCCATCAAAGACCCTCGTCGTTATAAGTTGGGGAATGGGGCTTCAGGATGCTCTGAGGATTCTTCTCCACGAGAGGGCGCCAGCTCACCTCCCCTGTCAGAAGCAGATCCTCCCCATTCATGGAGTCCAGGTACTGCATCTGCAACAGGGAGAGCAGGAAAC--AAGACGACAAGGGCAGGAGAGACATAAGATGTCA---TACGGAACCAGCCTTCCAATGGAG----AGGATGGGGGGGAGGTTTGTGGGGG-GA
>gene=chr20_33891700-33891990; species=equCab
AAGTCCAGATGAGCAGCTGTTTGGAGGGACCAGCCCATCAAAGACCTTCGTCATTATAAATTGGGGCATGGGGCTTCAGGATGCTCTGAGGATTCTTCTCCACTAGAGGGCGCCAGCTCACCTCCCCTGTCAGAAGCAGATCCTCACCATTCATGGAGTCCAGGTACTGCATCTGCA--AGACAGAGCAGGGAACAGAGGAAGACAAGGGCAGGACTGACGTGAGATGGCA---TAAGGAACCAGCGTCCCAAAGGAG----AGGAAGGGGAGGGGG--CAAGGGGA-CT
>gene=chr20_33891700-33891990; species=gorGor
GAAGCCAGCTGGCCGGCCGTGCGGAGGGCCCAGCCCATCAAAGTCCCTCGTCGTTGTAAGTGGGGGAATGGGGCTTCAGGATGCTCTGAGGATTCTTCTCCACTAGAGGGCGCCAGCTCACCTCCCCTGTCAGAAGCAGATCCTCCCCGTTCATGGAGTCCAGGTACTGTATCTGCAACCAGGGGAGTGGGAAGGAGGAAGCGACAGAGGCAGGGCAGAGGTGAGGAGCCAGCGTCAGGAACCAGCCTCCCAGAGGAGAGGAAGGAAGGGGACGGGGCATGAGGGGGGCT
>gene=chr20_33891700-33891990; species=panTro
GAAGCCAGCTGGCCAGCCGTGCGGAGGGCCCAGCCCATCAAAGTCCCTCGTCGTTGTAAGTCGGAGAATGGGGCTTCAGGATGCTCTGAGGATTCTTCTCCACTAGAGGGCGCCAGCTCACCTCCCCTGTCAGAAGCAGATCCTCCCCGTTCATGGAGTCCAGGTACTGTATCTGCAACCAGGGGAGCGGGAAGGAGGAAGCGACAGAGGCAGGGCAGAGGTGAGGAGCCAGCGTCAGCAACCAGCCTCCCAGAGGAGAGGAAGGAAGGGGACGGGGCATGA-GGGGGCT
>gene=chr20_33891700-33891990; species=papHam
GAAGCCAGCTGGCCAGCCGTGCAGAGGGCCCAGCCCATCAAAGTCCCTCGTCGTTGTAAGTGGGAGAATGGGGCTTCAGGATGCTCTGAGGATTCTTCTCCACTAGAGGGCGCCAGCTCACCTCCCCTGTCAGAAGCAGATCCTCCCCGTTCATGGAATCCAGGTACTGCATCTGCAACCACAGGAGCGGGAAGGAGGAAGCAACAGAAGCAGGACAGACGTGAGGAGCCAGCATCAGGAACCAGCCTCCCAGAGGAGAGGAAGGAAGGGGACGGGGCATGAGGGGGGTT
>gene=chr20_33891700-33891990; species=ponAbe
GAAGCCAGCTGGCCGGCCGTGGGGAGGGCCCAGCCCATCAAAGTCCCTCGTCGTTGTAAGTGGGAGAATGGGGCTTCAGGATGCTCTGAGGATTCTTCTCCACTAGAGGGCGCCAGCTCACCTCCCCTGTCAGAAGCAGATCCTCCCCGTTCATGGAGTCCAGGTACTGTATCTGCAACCAGGGGAGCAGGAAGGAAGAAGTGACAGAGGCAGGGCAGAGGTGAGGAGCTAGCATCAGGAACCAGCCTCCCAGAGGTGAGGAAGTAAGGGGACGGGGCATGAGGGGGGCT
>gene=chr20_33891700-33891990; species=rheMac
GAAGCCAGCTGGCCAGCCGTGCAGAGGGCCCAGCCCATCAAAGTCCCTCGTCGTTGTAAGTGGGAGAATGGGGCTTCAGGATGCTCTGAGGATTCTTCTCCACTAGAGGGCGCCAGCTCACCTCCCCTGTCAGAAGCAGATCCTCCCCGTTCATGGAATCCAGGTACTGCATCTGCAACCACAGGAGCGGGAAGGAGGAAGCAACAGAGGCAGGACAGACGTGAGGAGCCAGCATCAGGAACCAGCCTCCCAGAGGAGAGGAAGGCAGGGGACGGGGCATGAGGGGGGTT
>gene=chr20_34542351-34542641; species=hg19
AGAGTGTGCGGAGCTTACCTGCACCAGCGAAGCGCCTGCGGCAGCCGGAAGCGAAAGTCTCTGGCTTCTCTGCGTCCAGGTCGGCGCGCGAGCACCCGGAAGCCGCTTGCGGGCTCCCGGAAGCGGCGCCCTCTAGCGTTCTCGAGTCGCATGAGGCGGCTGCTGCCCTCGCGGTGCGGGAGGGCGAGCTGCGCGTGGCCTGGGCTCCTTCCGAATGGTGGCGCCTCTGAGCGCCAGTTCGAGGAGGAGTCGGAGGAGGAGCCTGAATGTTTGGAGATAGACTTCAAGTC
>gene=chr20_34542351-34542641; species=bosTau
AGGGCGTGCCGAGCTTACCAGCGCCGGCGAAGCGCCTGGGGCGGCCGGAAGTGGGCGTCGCTGCCTTCTCTATGATGAGCTCTGCGCACAGAAGTCCGGAAGCCGGGTCTGGGCTCCCGGAAGCGGCGCCCCCTCGCGTTCGCACGTCGGGTCTGGAGGTGGCGGGGCCTGCGGGGCTGCAGACCAATCTTAGCTCGCCACG------CTCCGGATGGTGGCGCCTTGGAGGACGTGTTCgaggaggaggaggaggaggagccggaggggtcggCGGAGGA---------
>gene=chr20_34542351-34542641; species=calJac
AGAGTGCGCGGAGCTTACCTGCACCAGCGAAGGGCCTGCGGCAGCCGGAAGCGAAAGTCTCTGGCTTCTCTGTGTCCAAGTCGGCGTACGAGACCCCGGAAGCAGCGCGCGGGCTCCCGGAAACGGCGCCCTCTAGCGTTCTCGAGTCGCATGAGCAGGCTGCTGCCCTCCAGATGCCGGAGGCCGAGCTGCGCGCGCCTTGGGCTCTTTCCGAACGGTGGCGCCTCTGAGCGCCTGTTCGAGGAGGAGCCGGAGGAGGAGCCTGAATGTTTCCGGGTAGACTTCGAGTC
>gene=chr20_34542351-34542641; species=canFam
ACAGCCGACCAAGCTTACCTGCACCGGGACAGGGCCTGAGCGCGCCGGAAGCGGAAGTCATTAGCT--TCTATGATGAGCTCGGCGCCAGAGCGCCCGGAAGCCGAATCCCCGCTCCCGGTAGCGGCGCCCCCTCGCGTTAGCGAGCCGCGTCAGGTGGCGGCTGTGGCcgcgggggggcgggCCTATCTAAGCGAGCCCTG------CTCTTCAGTATGCTCCCTTCCAGGACCGGTTCgaagaagaggaggaagaggagcaggaagagctggaggagaa---------
>gene=chr20_34542351-34542641; species=equCab
AGGGGGGCCGGAGC-TACCGGCACCAGCTTAGCGCCTGGGGAGGCCGGAAGCGGAAGTCGTTCGCTCCTCCATGCTGAACTCTGCGCGCGAACGCCCGGAAGCCGAGCCCCGGCTCCCGGAAGTGGCGCCCCCTAGCGTTCGCGAGGCGCATCCGAAGGCGGGAGCGACCGCGGAGTGGCAGGCCACTGGAAGCACGTGGTG------CTCGGGATGGTGGCGCGTCCGTGCACCAGTTCgaggagtgggaggagtgggagctggagaagccgaaggagga---------
>gene=chr20_34542351-34542641; species=gorGor
AGAGTGCGCAGAGCTTACCTGCACCAGCGAAACGCCTGCGGCAGCCGGAAGCGAAAGTCTCTGGCTTCTCTGCGTCCAGGTCGGCGCGCGAGCACCCGGAAGCCGCTTGCGGGCTCCCGGAAGCGGCGCCCTCTAGCGTTCTCGAGTCGCATGAGGCGGCTGCTGCCCTCGCGGTGCGGGA-GGCGAGCTGCGCGTGGCCTGGGCTCCTTTCGAATGGTGGCGCCTCTGAGCGCCAGTTCGAGGAGGAGTCGGAGGAGGAGCCTGAA----TGGAGGTAGACTTCAAGTC
>gene=chr20_34542351-34542641; species=panTro
AGAGT-------GCTTACCTGCACCAGCGAAACGCCTGCGGCAGCCGGAAGCGAAAGTCTCTGGCTTCTCCGCGTCCAGGTCGGCGCGCGAGCACCCGGAAGCCGCTTGCTGGCTCCCGGAAGCGGCGCCCTCTAGCGTTCTCGAGTCGCATGAGGCGGCTGCTGCCCTCGCGGTGCGGGAGGGCGAGCTGCGTGTGGCCTGGGCTCCTTCCGAATGGTGGCGCCTCTGAGCGCCAGTTCGAGGAGGAGTCGGAGGAGGAGCCTGAATGTTTGGAGGTAGACTTCAAGTC
>gene=chr20_34542351-34542641; species=papHam
AGAGTGCGCGGAGCTTACCTGCACCAGCGAAGCGGCTGCGGCAGCCGGAAACGAAAGTCTCTGGCTTCTCTGCGTCCAGGTCGGCGCGCGAGCCCCCGGAAGCGGCTTGCGGGCTCTCGGAAGCGGCGCCCTCTAGCGTTCTCGAGTCGCATGAGGCGGCTGCTGCCCTCGCAGTGCAGGAGGGCGAGCGGCGCGTGGCTTGGGCTCCTTCCGAATGGTGGCGCCTCTGAGCGCAAGTTCGAGGAGGAGTCGGAGGAGGAGCCTGAATGTTTCGAGGTAAACTTTAAGTC
>gene=chr20_34542351-34542641; species=ponAbe
ACAGTGCGCGGAGCTTACCTGCACCAGCGAACCGCCTGCGGCAGCCGGAAGCGAAAGCCTCTGGCTTCTCTGCGTCCAGGTCTGCGCGCGAGCCCCCGGAAGCCGCTTGCGGGCTCCCGGAAGCGGCGCCCTCTAGCGTTCTCGAGTCGCATGAGGCGGCTGCTGCCCTCGCGGTGCGGGAGGGCGATCTGCGCGTGGCCTGGGCTCCTTCCGAATGGTGGCGCCTCTGAGCGCCAGTTCGAGGAGGAGTCGGAGGAGGAGCCTGAATGTTTCGAGGTAGACTTCAACTC
>gene=chr20_34542351-34542641; species=rheMac
AGAGTGCGTGGAGCTTACCTGCACCAGCGAAGCGGCTGCGGCAGCCGGAAACGAAAGTCTCTGGCTTCTCTGCGTCCAGGTCGGCGCGCGAGCCCCCGGAAGCCGCTTGCGGGCTCTCGGAAGCGGCGCCCTCTAGCGTTCTCGAGTCGCATGAGGCGGCGGCTGCCCTCGGAGTGCAGGAGGGCGAGCGGCGCGTGGCTTGGGCTCCTTCCGAATGGTGGCGCCTCTGAGCGCAAGTTCGAGGAGGAGTCGGAGGAGGAGCCTGAATGTTTCGAGGTGAACTTTAAGTC
>gene=chr20_34790798-34791088; species=hg19
GCCTGGAGTCAGGAGAACAGCCAGGCTGGAGAGTTTCCTGTCTGTGCCTTGGGTGCAGACAGCTGTGAGCCCAACTGGCTCTGTTTCTCCCCACCCCTGTTGCCAGCTTCCTTTGCTGCAGTGCCCCTACCTGACGGCAGGGGGCGCTCTGAGCAAGGCACCGACGGTCCCCTGGCTCCAGAAAGAATGGCTGCGGGGCTGCGGCTACCTGGGGCTACCCTAAGATTATCCCATCTTGTGATTCGGGTTAGAACGACTTTCACGCCAACCCCTCGGGCCAGGTGTGTGGC
>gene=chr20_34790798-34791088; species=bosTau
GACTGGAGTCAGCAGAA--TCC-GGCTGGAGATTTTCTTCCT---GGCTT--GTGTGG--------GAATGTAACTGCCCTGGCTC-TCCCAGGTCCTGTCTCGGGCCAGTCTTGCTGCAGTGGCCCCATCTGACAGCAGGGGGCGCTCTGAGCA-GACACTGAA------------------A--------GAATAGCTAG-------GGAGGCTTCTCTGACATCGTCC-ATCCCGTGAATCTGGTCAGA--------------------------------------
>gene=chr20_34790798-34791088; species=calJac
GCCTGTAGTCAGGAGAACTGCCGGGCTGGAGAGTTTCCTGTCCGTGCCTTGGGTGCAGACAGCTACAAGCAGAACTGGCTCGCTTTCTCCCAACCCCTGTTGCTAGCTTCCCTTGCTGCAGTTTCCCCAGATGACGGCAGGAGGCACTCCGAGCAAGGCAGCAACGGTCCCCTAGCTTGGGGAAGAATGGCTGCAGAACGGTGGCTACCTGGGGCTACCCTAACAATATCCCATCTTATGAATCGAGATAGATCAACTTTCACACCAACCCCTCAGGCCAGGTGTGTAGC
>gene=chr20_34790798-34791088; species=canFam
gcacagtgtcagcagaacCTCC-GGCTGGAGATTTTCTCCTC-GTTACTT--GTGTGG--------GAACAGAGCT-GCTCTCCCT-ATCCAGCTTTGGCT---------CCTAGCTGCAGTACCTCCACCTCAGAACAGGGGACACTCAGAGCT-GGCAATGAGGGTCCCCTGGCTCAATGGA--------GAATGATTG--------TGGCACTGCCATCCCATCTCCC-ATCTTGT-AATGGGGTCAGGATGGCTTTTGGACCAACCCCCAGGGATA--AGTGCAGC
>gene=chr20_34790798-34791088; species=equCab
gcctggagtgagcggaattGCC-GGCTGGAGATTTTCTCCTTTGTGGCTT--GGGTGG--------CGACACTTCT-GCTCC--------CAGCTTCTGTTTC-TGGCCGTCTCGCTGCAGTGCCTCCAGCTGGTAGCAGGGGGCGCTCTGAGCA------------------GGCTCGGTGGA--------GAATGGCTG--------CAGGGCCACCCTGATGTAGCCC-ATCCTGT-AATCAGGGCAGAACA-CTTTCAGATTAACCCCCCGGGA-C--AGTGCGGC
>gene=chr20_34790798-34791088; species=gorGor
gcctggagtcaggagaacAGCCAGGCTGGAGAGTTTCCTGTCTGTGCCTTGGGTGTAGACAGCTGTGAGCCCAACTGGCTCTGTTTCTCCCCACCCCTGTTGCCAGCTTCCTTTGCTGCAGTGCCCCTACCTGGCGGCAGGGGGCGCTCTGGGCAAGGCACCGACGGTCCCCTAGCTCGAGAAAGAATGGCTGCGGGGCTGCGGCTACCTGGGGCTACCCTAAGATTATCCCATCTTGTGATTCGGGTTAGAACGACTTTCACGCCAACCCCTCGGGCCAGGTGTGTGGC
>gene=chr20_34790798-34791088; species=panTro
GCCTGGAGTCAGGAGAACAGCCAGGCTGGAGAGTTTCCTGTCTGTGCCTTGGGTGCAGACAGCTGTGAGCCCAACTGGCTCTGTTTCTCCCCACCCCTGTTGCCAGCTTCCTTTGCTGCAGTGCCCCTACCTGAGGGCAGGGGGCGCTCTGAGCAAGGCACCGACGGTCCCCTGGCTCGAGAAAGAATGGCTGCGGGGCTGCGGCTACCTGGGGCTACCCTAAGATTATCCCATCTTGTGATTCGGGTTAGAACGACTTTCACGCCAACCCCTCGGGCCAGGTGTGTGGC
>gene=chr20_34790798-34791088; species=papHam
gcctggagtcaggggaacAGCCAGGCTGGAGAGTTTCCTGTCTGTGCCTT--------------------------------------------------------------------------------------------------------------------------------------GAATGGCTGCAGGGCTGTGGCTACCTGGGGCTACCGTAACATTATCCCAT------------------------------------CCTCGGGCCAGGGGTGTGGC
>gene=chr20_34790798-34791088; species=ponAbe
GCCTGGATTCAGGAGAACAGCCAGGCTGGAGAGTTTCCTGTCTGTGCCTTGGGTGCAGACAGCTGTGAGCCCAACTGGCTCTGTTTTTCCCCACCCCTGTTGCTAGCTTCCCTTGCTGCAGTGCCCCTGTCTGTCGGCAGGGGGCGCTCTGAGCAAGACACCGACGGTCCCCTGGCTTGAGAAAGAATGGCTGCAGGGCTGCGGCTACCTGGGGCTACCCTAATATTATCCCATCTTGTGATTCGGGTTAGAACGACTTTCACGCCAACCCCTCGGGCCAGGTGTGTGGC
>gene=chr20_34790798-34791088; species=rheMac
GCCTGGAGTCAGGGGAACAGCCAGGCTGGAGAGTTTCCTGTCTGTGCCTT--------------------------------------------------------------------------------------------------------------------------------------GAATGGCTGCAGGGCTGTGGCTACCTGGGGCTACCGTAACATTATCCCATCTTGTGATTCAGGTTAGAACGACTTTCACGCCAACCCTGCGGGCCAGGGGTGTGGC
>gene=chr20_35012456-35012746; species=hg19
GGGCAAGTAACTAGCTAGAAAAAAAAAGAAGCTTTCATTGCCACCTCAGCATGGGGGAAGGGGATTTTGACACTTTGACCTTTGAGCTGTGCTGTTTGGGGTGCGGGGCACTCGTTTGCCTCTGTCCTTAGTGCTGATGTCAGGGGTGTTGTCCGTGGTGCTGAAGATAGAGAGGGTAGAGATTTGGCCTGGTCCCGACGCCTGGGGGTGCTGTCCTCGGTTCTGTCTTGAGAGTTTTCATGAATCATTTCCAGGACTGTGTGGTTTTCTGGGGACCCAACTGGGAGGTC
>gene=chr20_35012456-35012746; species=bosTau
GGGAAAAAAAAAA--------AAAAAAGAGGCTTTCAATGCCACCATAGCATGGGCA---GGGGTTTTGCCACT--GACCTCGGTACTGGG-TATATAGGGTGTGCACGACGTGGTTGC-CCTGTCCTCGAGGTGGATAGT-GGAGTGCTGTCCATGGTACTGAAGAGAG----------GGTTTGGCTCGGTCCCAGCAGCTAGGGACGCTGTCCGTGGTTCCGTCTTGGGA-CTCTCATGAATCATTTCCAGGAC--T--GCTTTACTGGGAACCCAGTTGGGAGATC
>gene=chr20_35012456-35012746; species=calJac
AGGCAGGTAAGTAGCTAGAAAAAAGAGGAAGGTTTCATTGCCACCTTGGGATGAGGGAAGGGGATTTTGACACTTTGACCTTTGAGCTGTGCTCTTTGGGGTACAGGGCACTCATTTGCCTCTGTCCTTGGTGCTGATGTCTTGGGCGTTGTCCGTGGTGCTGAAGATAGA----GTACGGATTTGAACCGTTTCCAACGCCTGGGGGTACTATACTTGGTTCTGTCTTAAGAGCTTTCATGAATCATTTCAAGGAC--TGTGGTTTTCTAGGGACCCAGCTGGGAGGTC
>gene=chr20_35012456-35012746; species=canFam
GAGCAGGTAACTAGCAGG---AAAATAGAGGCATTTGATGTCACCTTAGCATGGGCC---AAGGGTTTGACGCT--GACCTCGGCTCTGAGTTGTTTGGAGAGCACAGGACCCA---GC-CAGA-TCCTGGTGTTGATGGCTGGGGTGTTCTCCGTGGTACTGAAGAGAA----------TGTTTGGCCCTCTTC----ATCTGGGGCTGCTGTCCATGGTTGTGTCTTGATAATTCTCATTGATCATTTCCAGGAC--TCTAATTTCTAGGGGACCCAGCTAGCAGGTC
>gene=chr20_35012456-35012746; species=equCab
GAGCAGGTGACTAGCTGG---AAAATGGAGGCTTTCAGTGCCACCCCAGCATGGGTG---TGGGTTTTGACCCT--GACCTCGCCTCTGGGCTGTCTAGGGTGCACAGGGCACAGTTGC-CCAT-CCCTGGTGTTGATGGCAGGGGCGCTGTCCGTGGTGCTGAAGAGAG----------GATTTGGCCCCGTACCAG-CTCCGGGGATGCTGTCCATGGTTCTGTCTTGAGAGTT---ATGAATCATTTCCAGGAC--TCTGGTTTGTAGGGGACCCAGCTGGGAGGTC
>gene=chr20_35012456-35012746; species=gorGor
GGACAAGTAACTAGCTAG-AAAAAAAAGAAGCTTTCATTGCCACCTCAGCATGGGGGAAGGGGATTTTGACACTTTGACCTTTGAGCTGTGCTGTTTGGGGTGCGGGGCACTCGTTTGCCTCTGTCCTTAGTGCTGATGTCAGGGGTGTTGTCCGTGGTGCTGAAGATAGAGAGGGTAGAGATTTGGCCTGGTCCCGACGCCTGGGGGTGCTGTCCTCGGTTCTGTCTTGAGAGTTTTCATGAATCATTTCCAGGACTGTGTGGTTTTCTGGGGACCCAACTGGGAGGTC
>gene=chr20_35012456-35012746; species=panTro
GGGCAAGTAACTAGCTAGAAAAAAAAAGAAGTTTTGATTGCCACCTCAGCATGGGGGAAGGGGATTTTGACACTTTGACCTTTGAGCTGTGCTGTTTGGGGTGCGGGGCACTCGTTTGCCTCTGTCCTTAGTGCTGATGTCAGGGGTGTTGTCCGTGGTGCTGAAGATAGAGAGGGTAGAGATTTGGCCTGGTCCCGACGCCTGGGGGTGCTGTCCTCGGTTCCGTCTTGAGAGCTTTCATGAATCATTTCCAGGACTGTGTGGTTTTCTGGGGACCCAACTGGGAGGTC
>gene=chr20_35012456-35012746; species=papHam
GGACAGGTAACTAGCTAG--aaagaaagaaaTTTTCATTGCCACCTCAGCATGAGGGAAGGGGATTTTGACACTTTGATCTTTGAGCTGTGCTGTTCGGGGTGCGGGACACGCGTTTGCCTCTGTCCTTGGTGCTGATGTCAGGGGTGTTGTCCGTGGTGCTGAAGATAGAGAGGGTAGGGATTTGGCCTGGTCCTGACGCCTGGGGGTGCTGTCCTCGGTTCTGTCTTGAGAGCTTTCATGTATCATTTCCAGGAC--TGTGGTTTTCTGGGGACCCAGCTGGGAGGTC
>gene=chr20_35012456-35012746; species=ponAbe
GGGCAAGTAACTAGCTAG-AAAAAAAAGACGCTTTCATTGCCACCTCAGCATGGGGGAAGGGGATTTTGACACTTTGACCTTTGAGCTGTGCTCTTTGGGGTGCGGAGCACTCGTTTGCCTCTGTCCTTGGTGCTGATGTCAGGGGTGTTGTCCGTGGTGCTGAAGATAGAGAGGGTAGCGATTTGGCCTGGTCCCGACGCCTGGGGGTGCTGTCCTCGGTTCTGTCTTGAGAGCTTTCATGAATCATTTCCAGGAC--TGTGGTTTTCTGGGGACCCAACTGGGAGGTC
>gene=chr20_35012456-35012746; species=rheMac
GGACAGGTAACTAGCTAGAGAAAGAAAGAAATTTTCATTGCCACCTCAGCATGGGGGAAGGGGATTTTGACACTTTGACCTTTGAGCTGTGCTGTTCGGGGTGCGGGACACGCGTTTGCCTCTGTCCTTGGTGCTGATGTC-GGGGTGTTGTCCGTGGTGCTGAAGATAGAGAGGGTAGGGATTTAGCCTGGTCCTGACGCCTGGGGGTGCTGTCCTCGGTTCTGTCTTGAGAGCTTTCATGTATCATTTCCAGGAC--TGTGGTTTTCTGGGGACCCAGCTGGGAGGTC
>gene=chr20_35028132-35028422; species=hg19
AGAGTGCAGATTCGAGGATTCCAGGCCTTATCCCATCAATGAGAACGTGAGGTTTCCATTAGTTATGTCTGCCACAGGTGTAGGAAATACAGCTGGTGGTGAGCTCTGAATCTGCTAGTCAGGCTGTAGTCCCGAGGCTCTCAAGGGCACAGCAGCGCCTCCCAggggctatttttgttaccacagtaactgagcaggggctactagcttttagagggcaggaaactggtaacattcaggccaaactttcacaatgaagaattgtcccagctgcgttccatgtgactttc
>gene=chr20_35028132-35028422; species=bosTau
AGAGTGCCAATTTGAGGAT----------------TCAGCAAGGAAGTGAACTTTTGATTAGCCATGTCTGCCTCAGATGCAGGAAACAGCAGTGGCGGCAAGCTGTATGTCTGCCATTCAGGCTCTAGTCCAGAGGCTCTCAAGGGAATGGCTCTGTCCTCCAGGGACCTTTCTTGTTACCACAG--GCTGTGCACGCACTGCTAGCACTTAGAGGGCGGAAAAC--GGAAGGTTCTggtcagcccctcacaatgaagaattgtcccacctgcatcccacatgactgtc
>gene=chr20_35028132-35028422; species=calJac
AGAGTGCAGAAATGAAGATTCTAGGCCTTATCCCTTGGGTGAGAAAGTGAGGTTTCCATTAGTTATGTCTGCCACAGGTACAGGAAATACAGCTGGTCGTAAGCTCTGGATCTGCCAGTCAAACT--------GAGGTTCTCAAGGGCACAGCAGCACCTCCCAggggctatttttgttaccacagtaactgggcagggactactagtgtctagagggcaggaaactggtaacattcaggccagacttccacagtgaagaattatcccagctgtgttccatgtgactttc
>gene=chr20_35028132-35028422; species=canFam
agagtgccaatttgaggattccagactttatccattcagtgag--agtgagctttcgattagccatgtctgccatgagtgtaggaaacagcactgggggcaggctctatttctgccaGTCAGCCTCTAGTCCAGATGCTCTCATGGGGAGAGTGCTACTTCCTCAG-------TTTATTACTGCAGGAATTgggcagatgctacaagtgtttaaaggacagagaactagg---gatctggccagcccctcgcaatgaagaattgtcccacctgcctcccacgcaactctc
>gene=chr20_35028132-35028422; species=equCab
agagaaccagcttgaggattctaggccttgtccgctcactgagaaagtgacttttcaattagccatgtctgccgcgggcccaggaaacagcagtggtggcaagcTCTATATCTGCCCCTCAGGCTCTGGTCcagaggctcccaaggggacagcactgccccgcagggaccatttttgttaccgcagtaattaggcaggcactgccagcattcagagggcagaggactgggaatgctctggccagcccctcacaatcaagacttgtcccagtggcatcccacatgactttg
>gene=chr20_35028132-35028422; species=gorGor
AGAGTGCAGATTCGAGGATTCCAGGCCTTATCCCATCAATGAGAACGTGAGGTTTCCATTAGTTACGTCTGCCACAGGTGTAGGAAATACAGCTGGTGGTGAGCTCTGAATCTGCTAGTCAGGCTGTAGTCCCGAGGCTCTCAAGGGCACAGCAGCGCCTCCCAggggctatttttgttaccacagtaactgagcaggggctactagcgtttagagggcaggaaactggtaacattcaggccaaactttcacaatgaagaattgtcccagctgcgttccatgtgactttc
>gene=chr20_35028132-35028422; species=panTro
AGAGTGCAGATTCGAGGATTCCAGGCCTTATCCCATCAATGAGAACGTGAGGTTTCCATTAGTTACGTCTGCCACAGGTGTAGGAAATACAGCTGGTGGTGAGCTCTGAATCTGCTAGTCAGGCTGTAGTCCCGAGGCTCTCAAGGGCACAGCAGCGCCTCCCAggggctatttttgttaccacagtaactgagcaggggctactagcgtttagagggcaggaaactggtaacattcaggccaaactttcacaatgaagaattgtcccagctgcgttccatgtgactttc
>gene=chr20_35028132-35028422; species=papHam
agagtgcagattcgaggattctaggccttatcccatcagtgagaaagtgaggtttccattagttatgtctgccacaggtgcaggaaatagagctggtggTGAGCTCTGAATCTGCTAGTCAGGCTGTAGTCCCGAGGCTCTCAAGGGCAAAGCAGCGCCTCCCAGTGGCTatttttgttaccacagtaactgagcaggggctactagcgtttagagggcaggaaactggtaacgttcaggccaaactttcacagtgaagaattgtcccagctgcgttccatgtgactttc
>gene=chr20_35028132-35028422; species=ponAbe
AGAGTGCAGATTCGAGGATTCCAGGCCTTATCCCATCAGTGAGAACATGAGGTTTCCATTAGTTATGTCTGCCACAGGTGTAGGAAATACAGCTGGTGGTGAGCTCTGAAGCTGCCAGTCAGGCTGTAGTCCGGAGGCTCTCAAGGGCACAGCAGCGCCTCCCAggggctatttttgttaccacagtaactgagcaggggctactagcgtttagagggcaggaaactggtaacattcaggccaaactttcacaatgaagaattgtcccagctgcgttccatgtgactttc
>gene=chr20_35028132-35028422; species=rheMac
agagtgcagattcgaggattctaggccttatcccatcagtgagaaagtgaggtttccattagttatgtctgccacaggtgcaggaAATAGAGCTGGTGGTGAGCTCTGAATCTGCTAGTCAGGCTGTAGTCCCGAGGCTCTCAAGGGCAAAGCAGCGCCTCCCAGTggctatttttgttaccacagtaactgagcaggggctactagcgtttagagggcaggaaactggtaacgttcaggccaaactttcacagtgaagaattgtcccagctgtgttccatgtgactttc
>gene=chr20_35233830-35234120; species=hg19
GAGTAGGTCGCAAGGAAAGGTAGAGCCGCTCCTGCCCCACTCGCTGCTCGAGGGGCAGCTGTGGCCGACTGGGCGACGCTGACGTCCAGCCTCGGTTTTCCCCTACCTCCTCGGTCTCCACAGCGCCTCCTGGCGCCCATGTCACCGTTCTACCAAGATTGTCCCTCCCCTCACACCTTACCGCGAGCCCGGCGGATGCTGACGTCATTTCCGCCACGAGTAGCGCGCTTGCGCCAAGGCGCCGGTCGCTGTTTCACTCGGATGGCTTCGCGGTCGCCGATTGGCTGCGT
>gene=chr20_35233830-35234120; species=bosTau
------CTCCAAAGGTAAGGCAGGGCCGTTTCTGCCCC----GCTGCTCGAGAGACTGCTGTGGCGGATTGGATGAAGCTCCTGTTTAACC-TCGCTTTCCTCGCGTTTTTATGCTTCCACCGAGCCTCCTCGCGCTCATGGCGTCTTCGTACCAAGATTGTCCCTTCCCTCTCACCTTACTGCGGGGTCAGCGGAAGCTTCCGTCACGTCC-CCGCGCATAGTGCGCTTGCGCCGAAGCGGCGTCTGTTCTTGCGCTCGGACAGCTGCGCGGCCGTGGATTGGCTGCGT
>gene=chr20_35233830-35234120; species=calJac
GAGCACGTCGCAAGGAAAGGTAGAGCCCCTCCTGCACC----GCTGCTCAAAGGGGAGCTGTGGCCAAATGGGCGACGCTCAGGTCTACCCTCGGTTTTCCCCTCCCTCCTCGGTCTCCACAGTGCCTCCTGGCGCCCATGTCGCCGTTCTCCCAATATTGTCCCTTCCCTCATACTCTACCGCGAGCCTGGGGGAGGCCAACGTCATTTCCCTCACGCGTAGCGCGCTTGCGCCAACGCGACGGTCGCTCTT-CACGCGGAAGGATGCGCGGCAACCGATTGGCTGCGT
>gene=chr20_35233830-35234120; species=canFam
------CTCGAAGGGGGAAACAGGGCCGCTTCTGCCCC----ACTGCTCTGGG---------------------GACGCTCGACTCTAACCTCGGCTCCCCATTGGTTCTCCAATCTCCACAGCGCCTCCTCGCGCTCGCGTCACCATCCCACCTAGATTGTCCCTTCCCTCGCACCCTACCGAGCGCCTGCGGGACACTTGCGTCACTTCCGTCACGCGTAGGGCGCATGCGCCGAGGTGCCGG--------------------CTGCACGGCTGCCGATTGGCTGCGT
>gene=chr20_35233830-35234120; species=equCab
-------TTGAAA---------GGGTCACTTCTGCCCC----ACCGCTCAGGGGACAGCTGTGGCGGACGGGGCGACGCTCAAGTCCAACCTACGCTTTCGCCTCGTTCTTCAGCCTCCACAGCGCCTCCTCGCGCTGGCGTCGCCGTCCTACCAAGATTGTCCCTTCCCTCTCACCCTACCGCGCGCCTGGCGGAAG-TTCCGTCACTTCCGTCACGCGTGGAGCGCTTGCGCCGAGGCGGCGGCCGCTCTTTCCCTCGAGCGGCTGCGCGGCCGCCGATTGGCTACGA
>gene=chr20_35233830-35234120; species=gorGor
---------------------------------------------------------------------TGGGCGACGCTGACGTCCAGCCTCGGTTTTCCCCTACCTCCTCGGTCTCCACAGCGCCTCCTGGCGCCCATGTCACCGTTCTACCAAGATTGTCCCTCCCCTCACACCTTACCGCGAGCCCGGCGGAGGCTGACGTCATTTCCGCCACGAGTAGCGCGCTTGCGCCAAGGCGCCGGTCGCTGTTTCACTCGGATGGCTTCGCGGTCGCCGATTGGCTGCGT
>gene=chr20_35233830-35234120; species=panTro
GAGTAGGTCGCAAGGAAAGGTAGAGCCGCTCCTGCCCCACTCGCTGCTCGAGGGGCAGCTGTGGCCGACTGGGCGACGCTGACGTCCAGCCTCGGTTTTCCCCTACCTCCTCGGTCTCCACAGCGCCTCCTGGCGCCCA-GTCACCGTTCTACCAAGATTGTCCCTCCCCTCACACCTTACCGCGAGCCCGGCGGATGCTGACGTCACTTCCGCCACGAGTAGCGCGCTTGCGCCAAGGCGCCGGTCGCTGTT-CACTCGGATGGCTTCGCGGTCGCCGATTGGCTGCGT
>gene=chr20_35233830-35234120; species=papHam
GTGTAGGTCGCAAGGAAAGGTAGAGCCGCTCCTGCCCCACTAGCTGCTCGAGGGTCAGCTGTGGCCGACTGGGCGACGCTGACGTCCAGCCTCGGTGTTCCCTTACCTCCTCGGTCTCCACAGCGCCTCCTGGCGCCCATTTCACCGTTCTACCAAGATTGTCCCTTCCCTCACACCTTACCGCGAGCCTGGCAGAGGCTGACGTCATTTCCGCCACGAGTAGCACGCTTGCGCCAAGGTGATGGTTGCTCTTTCACTCGGACGGCTGCGCGGCTGCCGATTGGCTGCGT
>gene=chr20_35233830-35234120; species=ponAbe
GAATAGGTCGCAAGGAAAGGTAGAGCCGCTCCTGCCCCACTCGCTGCTCGAGGGGCAGCTGTGGCCGACTGGGCGACGCTGACATCCAGCCTCGGTTTTCCCCTACCTCCTCGGTCTCCACAGCGCCTCCTGGCGGCCATGTCACCGTTCTACCAAGATTGTCCCTCCCCTCACACCTTACCGCGAGCCCGGCGGAGACTGACGTCATTTCCTCCACGAGTAGCGCGCTTGCGCCAAGGCGCCGGTCGCTGTTGCACTCGGACGGCTTCGCGGTCGTCGATTGGCTGCGT
>gene=chr20_35233830-35234120; species=rheMac
GTGTAGGTCGCAAGGAAAGGTAGAGCCGCTCCTGCCCCACTCGCTGCTCGAGGGTCAGCTGTGGCCGACTGGGCGACGCTGACGTCCAGCCTCGGTGTTCCCTTACCTCCTCGGTCTCCACAGCGCCTCCTGGCGCCCATTTCAGCGTTCTACCAAGATTGTCCCTTCCCTCACACCTTACCGCGAGCCTGGCAGAGGCTGACGTCATTTCCGCCACGAGTAGCGCGCTTGCGCCAAGGCGATGGTTGCTCTTTCACTCGGACGGCTGCGCGACTGCCGATTGGCTGCGT
>gene=chr20_35724444-35724765; species=hg19
TGTTGTCATCCACCGTCTGCCTCCGCTTTTCTCCTCAAAAAAAGTCCGTTTTTCCTCCGGAGCTCCTAGCAGTCCCTCCCCGGAAATGTGATAAGAAGATGTACCTCAGATTCTGAAAGACCTGTCCTTGGCCCTTGGCTGGTCGCGGGGGGCCCAGCCGGCGGGACAGAAAAAGAGCGGAGGGATCCTCAGCCCGCGCGCAGAGCCTGCTGGGAGGTGTAGTCCATCTCTTGGGAGATGAAGCCCGCGGCCTCCCCCTGTCTTCCTGGTTAGGCTCTTGGGTTTTGGGGCAGGGCTGGGCTGCCTACTGCGAGGTGGCCT
>gene=chr20_35724444-35724765; species=bosTau
ACGTCTCTTCTATGGTCTGCATCCGCGTTTCTCCTC-TAAAAAGTCCGTTTCTCCTCCAGGGCTCCCAGCCGGCCCTCTCCGGATATGTCATAAGAAGACCGACTTCGGGGCCTAAAACACCTGAACTTGGCCCTTGGGGGGCAGCGGTGGACACAGCCGGCGGGGCAAATTGGTAGCGGAGGGATCGGCAGTTCGCGCGCAGGGTCTGCCGGGAGTTGTAGTCTGTATCCAG--CTTTGGCGCCAGCGGCGCATCCCTTTCTT-----GGTGGCTCT--GGTTC--AGGCA-----GGGCTACCAATTGCGAGGTGGCCC
>gene=chr20_35724444-35724765; species=calJac
CCTTGTCTTCCACCGTCTGCCTCCGCTTTTCTCCTCAAAAAAAGTCCGTTTTTCCTCCGGAGCTCCTAGCCTTCCCTCTCCGGAAATGTGCTAAGAAGACGGACCACAGATCCTGAATGACCTGGACTTGGCCCTTGGCGGATCGCTGGGGGCCCAGCCGGCGGGGCAAAAAAAGAGCGGAGGGATCCACAGCCTGCGCGCAGAGCCTGCTGGGAGGTGTAGTCCATCTC-GGGGAGATGAAGCCCGCGGCCTGACCATGT--------------------------------------------------------ACCT
>gene=chr20_35724444-35724765; species=canFam
ACGTCTCTCCGGCAGTCTGCATCCGCAGTTCTCCTC-AAAAAAGTCCGTTTCTCCTGCAAGGCACTCGGTGGTCTCGCTCTGGAACTGTGATAAGAAGATGGACCTCAGTTCCAGAAAAACCTGAGTTTGGTCCTTGGCGGGCAGCGGTGAGCCCAGCCGGCGGAGTAAGTTGGT-GCGGAGGGATCGGCCG---GCGCGCGCAGTCTGCTGGGAATTGTAGTCCGTGGCCTG--TCCTGACGCCCGCTGCGCCGCCCTGTCTA-----ACCGGCTCTT------------------------------------TGGCCT
>gene=chr20_35724444-35724765; species=equCab
ACGTCTATTTGACAGTCTGCATCCGCGTTTCCCCTC-AAAAAAGTCCGTTCGTCCTCTAGGGCTCCTGGCCGTCCCTCTCCGGAAATGTCATAATAAGACGGACCTCGGGTCCTGAAAAACCTGGACTGGACCCTTGGCGGACAGCGGTGGACACAGCCAGCGGGGCAAGTTGGGAGCGGAGGGATCGGCAGTCCGCGCGCAGGGTCTGCTGGGAGTTGTAGTCCTTTTCCTG--TCTTGAAGCTGGCGGCGCCGCCCTGTCTC-----CGCGGCTCTTGGGTCT--GGGAAGGCC------------TGCGAGGTGGCCT
>gene=chr20_35724444-35724765; species=gorGor
TCTCGTCATCCACCGTCTGCCTCCGCTTTTCTCCTCAAAAAAAGTCCGTTTTTCCTCCGGAGCACCTAGCAGTCCCTCCCCGGAAATGTGATAAGAAGATGGACCTCAGATTCTGAAAGACCTGTCCTTGGCCCTTGGCTGGTCGCGGGGGGCCCAGCCGGCGGGACAGAAAAAGAGCGGAGGGATCCTCAGCCCGCGCGCAGAGCCTGCTGGGAGGTGTAGTCCATCTCTTGGGAGATGAAGCCCGCGGCCTCCCC--GTCTTCCTGGTTAGGCTCTTGGGTTTTGGGGCAGGGCTGGGCTGCCTACTGCGAGGTGGCCT
>gene=chr20_35724444-35724765; species=panTro
TCTTGTCATCCACCGTCTGCCTCCGCTTTTCTCCTCAAAAAAAGTCCGTTTTTCCTCCGGAGCTCCTAGCAGTCCCTCCCCGGAAATGTGATAAGAAGATGGACCTCAGATTCTGAAAGACCTGTCCTTGGCCCTTGGCTGGTCGCGGGGGGCCCAGCCGGCGGGACAGAAAAAGAGCGGAGGGATCCTCAGCCCGCGCGCGGAGCCTGCTGGGAGGTGTAGTCCATCGCTTGGGAGATGAAGCCCGCGGCCTCCCCC-GTCTTCCTGGTTAGGCTCTTGGGTTTTGGGGCAGGGCTGGGCTGCCTACTGCCAGGTGGCCT
>gene=chr20_35724444-35724765; species=papHam
CTTCGTCATCCACCGTCTGCCTCCGCTTTTCTCCTCAAAAAAAGTCCGTTTTTCCTCCGGAGCTCCTAGCCGTCCCTCCCCGGAAATGTGATAAGAATAGGGACCTCAGATTCTGAAATACCTGGCCTTAGCCCTTGGCTGGTCGCGGGGGGCCGAGCCGGCGGGACAAAAAAAGAGCGGAGGGATCCTCAGCCTGCGCGCAGAGCCTGCTGGGAGGTGTAGTCCATCTCCTGGGAGATGAAGCCCGCGGCCTCCCCCTGTCTTCCTGGTTAGGCTCTTGGGTTTTTGGGCAGGCCTGGGCTGCCTACTGCGAGGTGGCCT
>gene=chr20_35724444-35724765; species=ponAbe
TCTTATCATCCACCGTCTGCCTCCGCTTTTCTCCTCAAAAAAAGTCCGTTTTTCCTCCGGAGCTCCTAGCCGTCCCTCCCCGGAAATGTGATAAGAAGACGGACCTCAGACTCTGAAAGACCTGGCCTTGGCCCTTGGCTGGTCGCGGGGGGCCCAGCTGGCGGGACAGAAAAAGAGCGGAGGGATCCTCAGCCTGCGCGCAGAGCCTGCTGGGAGGTGTAGTCCATCTCTTGGGAGATGAAGCCCGCGGCCTCCTCCTGTCTTCCTGGTTAGGCTCTTGGGTTTTGGGGCAGGGCTGGGCTGCCTACTGCGAGGTGGCCT
>gene=chr20_35724444-35724765; species=rheMac
CTTCGTCATGCACCGTCTGCCTCCGCTTTTCTCCTCAAAAAAAGTCCGTTTTTCCTCCGGAGCTCCTAGCCGTCCCTCCCCGGAAATGTGATAAGAATACGGACCTCAGATTCTGAAATACCTGGCCTTAGCCCTTGGCTGGTCGCGGGGGGCCGAGCCGGCGGGACAAAAAAAGAGCGGAGGGATCCTCAGCCTGCGCGCAGAGCCTGCTGGGAGATGTAGTCCATCTCCTGGGAGATGAAGCCCGCGGCCTCCCCCTGTCTTCCTAGTTAGGCTCCTGGGTTTTTGGGCAGGCCTGGGCTGCCTACTGCGAGGTGGCCT
>gene=chr20_36255436-36255726; species=hg19
ATATCCTAAAAGGTTTATGACTCGCCTAAGAGGCTGAGATATAACCggaccagatggtctaaggtcctcttcagcacacacatgctgtgattctGCACCCTTAGAGCAGAAGCACCACAGACAGCGCCAATACCATTCAGCACCACGGACAGAGCCACGCTCTGACGTCTTCTGCAGAAAAGTCCCATCAACTATTACACTGACCCAAAGAATGAACGAGGCAAGACCACTGAGTGCCCAAAATCAGTGGGATAGGAAGTCAGAATCTGCAACAGACACAGATGGCTTTC
>gene=chr20_36255436-36255726; species=bosTau
--ATCCTAAAAGGTTTTTGAATCCCCAAGGAGGTTGAGACAA-ACCAgaccagatggtttaaggtccttttcagctcaaatgtgctgcaattctTTATCCTGAGAGCTGAAAGATCAC----AGAGCCAAAGCCTTCCATC-------------------------gtcccctggggaaaagtcccaccagtatttttgccgacccAAAGAATGGATGATGGAAGACCCTTGACTACCTAGAATCCGTGAGATAAGAAGTCAGCCCTTGCAATAGATATGGACATTTTTT
>gene=chr20_36255436-36255726; species=calJac
ATATCCAAAAAGGTTTATGACTCCCCAAAGAGGCTGAGATATAACtggaccagatggtccaaggtcctcttcagcacacacatgctgtgattctGCACCCTGAGAGGGGAAGGACTACAGACAGCACCAAAGCCACACAGCACCACGGACAGAGCCACGCTCCGACGTCTTCTGCAGAAAAGTCCCATCAACTATTACACTGACCCAAAGAATGAATGATGGAAGACCCCTACATGCCCAAAATCAGTGAGCTAGGAGGTCAGAATCTGCAATAGACACAGATGGCTTTT
>gene=chr20_36255436-36255726; species=canFam
--GTCCTAAAGAG-TTTTGACTCCCAAAAGAGGTTGAGACAT-ACCAGACCAGATGGTCTGTGGTTCTCTTCAGCACACACATGCTGGAATTCTGCACCCTGGGAGCTGAAGGACCCT----------------------------GGACGGAGCCAAGACCTGAAGCCTTCTGCAACAAAATCCCACCACTTC-TATACTGACCCGAAGAATGGAGGATGGAAGATCTCGGAGTGCCCAGAATCAGTGGGATAGA-AGTCAGAGCCTGCAGTAGACACAGATGGCTTTC
>gene=chr20_36255436-36255726; species=equCab
--GTCCTAAAAGGTTTTTGACTCCCAAAAGAGGTTGAGTCAT-ACCTGACCAGATGGTCTATGGTCCTCTTCAGCACACACATGCTGCAATTCTGCAGCCTGAGAGGTGGGAGACCATGGACAGCATCAAAGTCATTCAGCACCACGGACAGAGTCATGGCCTGAAG---TCTGCAGCAAAATCCCACCAGCTT---------CCCAAAGAATGGATGATGGAAGACCCCTGACTGTCCAGAACCAGTGGAAGAGGTAGTCAGGGCCTGCAATAGACACATATGGCTTTC
>gene=chr20_36255436-36255726; species=gorGor
ATATCCTAAAAGGTTTATGACTCCCCTAAGAGGCTGAGATATGACCggaccagatggtctaaggtcctcttcagcacacacatgctgtgattctGCACCCTTAGAGCAGAAGCACCACAGACAGCGCCAATACCATTCAGCACCACGGACAGAGCCACGCTCCGACGTCTTCTGCAGAAAAGTCCCATCAACTATTACACTGACCCAAAGAATGAACGAGGCAACACCCCTGAGTGCCCAAAATCAGTGGGATAGGAAGTCAGAATCTGCAACAGACACAGATGGCTTTC
>gene=chr20_36255436-36255726; species=panTro
ATATCCTAAAAGGTTTATGACTCCCCTAAGAGGCTGAGATATAACCggaccagatggtctaaggtcctcttcagcacacacatgctgtgattctGCACCCTTAGAGCAGAAGCACCACAGACAGCGCCAATATCATTCAGCACCACGGACAGAGCCACACTCCGACGTCTTCTGCAGAAAAGTCCCATCAACTATTACACTGACCCAAAGAATGAACGAGGCAAGACCCCTGAGTGCCCAAAATCAGTGGGATAGGAAGTCAGAATCTGCAACAGACACAGATGGCTTTC
>gene=chr20_36255436-36255726; species=papHam
ACATCCTAAAAGGCTTATGACTTCCCAAAGAGGCTGAGATATAACCggaccagatggtctaaggtcctcttcagcacacacatcctgtgattctGCACCCTTAGAGCGGAAGGACCACAGACAGCGCCAAAGCCATTCAGCACCACGGACAGAGCCACGCTCCGACGACTTCTGCAGAAAAGTCCCATCAACTACTACACTGACCCAAAGAATGAATGATGCAAGACCTCTGAGTGCCCAAAATCAGTGGGATAGGAAATCAGAATCTGCAACAGACACAGATGGCTTTT
>gene=chr20_36255436-36255726; species=ponAbe
ATATCCTAAAAGGTTAATGACTCCCCTAAGAGGCTGAGATATAACCggaccagatggtctaaggtcctcttcagcacacacatgctgtgattctGCACCCTTAGAGCAGAAGCA-CACAGACAGCGCCAATAACATTCAGCACCACGGACAGAGCCACGCTCCGCCGTCTTCCGCAGAAAAGTCCCATCAACTATTACACTGACCCAAAGAATGAACGATGCAAGACCCCTGAGTGCCCAAAATCAGTGGGATAGGAAGTCAGAATCTACAACAGACACAGATGGCTTTC
>gene=chr20_36255436-36255726; species=rheMac
ACATCCTAAAAGGCTTATGACTTCCCAAAGAGGCTGAGATATAACCggaccagatggtctaaggtcctcttcagcacacacatgctgtgattctGCACCCTTAGAGCGGAAGGACCACAGGCAGCACCAAAGCCATTCAGCACCACGGACAGAGCCACGCTCCGACGACTTCTGCAGAAAAGTCCCATCAACTACTACACTGACCCAAAGAATGAATGATGCAAGACCTCTGAGTGCCCAAAATCAGTGGGATAGGAAATCAGAATCTGCAACAGACACAGATGGCTTTT
>gene=chr20_36849520-36849810; species=hg19
TTGCAGGGAAGAGGTGTGGCCCAGGGTGCGTGAATAGGATAGAAAATCTCTGCCTGCCTGGAGAGGGAGGGACGGAGGGACGGGGACAGCCTAGGGGCTGCAGGGACCCGCTGCAGAACAAACGCCCACAGCAGCTCATGTGGGACCACAGTGACCCCTGCTGGAGATGCTGGTAGCTGCGGGTCTGCGGGGCCTCGGATGGACAGGAGGGGCCTGGGCTGGTGGGGCAGGTAAGGGTGGAAGAGGCTGAGAAAGGCAGTGCCAACCCCCACCAGGCACTGAGGGGCAGG
>gene=chr20_36849520-36849810; species=bosTau
TTCCAGGGAATAGGTGACGCCCCGGGTGAGTGAACAGGATGGAAAATGCCAGGCAGTCTGGCAA-AGGGAGGGAGGAAGTTGGGGACAGGCA-GGAGCTGCA-------------GAACCAACGCGCGGAGTGGCTCACATGGGACCACAGCGCCCCCTGGTGGAGCTTCTGGTGGCCAGCGATTGGACGGGCCTATGGCGAACCAAAGAGGCCCGG---AGCCCAACCAGGCAGGCAGGGGCGTGCTGGGAAAGGCAGTGCCAG-CCCCACCAGGCCATGAGGGGCAGG
>gene=chr20_36849520-36849810; species=calJac
TTCCAGGGAAGAGCTGTGGCCCAGGGAGCATGAACGGGATAGAAAATCTCTGCACACCTGGAGAGGGAGGGACGGAGGGACAGGGACGGCCT-GGGGCTGCAGGGACCCGCCGCAG---AAACGCCCAGAGCTGCACGTGTGGGACCACAGTGCCCCCTGGTGGAGTTGCTAGCAGCTGCGGGTCTGTGGGGCGTCGGGTGGACAGGAGGGGCTTGGGCC----GGGCAGGTGAAGGTGGAACAGGCTGAGAAAGACAGTGTGAGCCCCCACAAGGCACCGAGGGGCAGG
>gene=chr20_36849520-36849810; species=canFam
TTCCCG-GGAGGGGTGAGGCCCAGGGC-CGGG------ATGGAAAATGCTAGCCTGCCTGGGGGCACAGAGGGCCGCAGGGGTGGGCGGGC--AGAGCTGCAGGACC---------------------CGGCGGCTCAGGTGGGAGCACAGCGCCCCCTGGCGGAGCTGCTGGTGGCCAACGGTTGCAGAGGCCTGGGGG-GGCCGGAGGAGCCAGG---CGGCCAGCCGGGGAGGCCGGGTCACTCGGGGAAGGACAGTGCCAG-CCCCGCCGGGCCCTGCCAGGCAGG
>gene=chr20_36849520-36849810; species=equCab
CCCCAG-GAAGGCGTGACCCCCGGGTG-CGTTCGCGGGATGGACAACGCCACCCCGCCCGGCAG---AGGGAGGGGGCAGGGCCGCCAGGCG-GGAGC--CCGGTCC-GTGTGCGGGAAAACC----GCGGGGACTCATGTGGGGCCACAGCGCCCCCTGGTGGAGCCGCCGGCGGCCAGGGGTTGCAGGGACCTACGGC-GGACACGGCGGCTGGG---GGCCCAG-CAGGGAGGCGGGGACGTGCCGGGAAAGACGGTGCCAG--CCCACCGGCCCGTGAGGGGCAAG
>gene=chr20_36849520-36849810; species=gorGor
TTGCAGGGAAGAGGTGTGGCCCAGGGTGCATGAACAGGATAGAAAATCTCTGCCTGCCTGGAGAAGGAGGGACGGAGGGACGGGGACAGCCTAGGGGCTGCAGGGACCCGCTGCAGAACAAACGCCCACAGCAGCTCATGTGGGACCACAGTGACCCCTGCTGGAGCTGCTGGTAGCTACGGGTCTGCGGGGCCTCGGGTGGACAGGAGGGGCCTGGGCTGGTGGGGCAGGTAAGGGTGGAAGAGGCTGAGAAAGGCAGTGCCAACCCCCACCAGGCACTGAGGGGCAGG
>gene=chr20_36849520-36849810; species=panTro
TTGCAGGGAAGAGGTGTGGCCCAGGGTGCGTGAATAGGATAGAAAATCTCTGCCTGCCTGGAGAGGGAGGGACGGAGGGATGGGGACAGCCTAGGGGCTGCAGGGACCCGCTGCAGAACAAACGCCCGCAGCAGCTCATGTGGGACCACAGTGACCCCTGCTGGAGCTGCTGGTAGCTGCGGGTCTGCGGGGCCTCGGGTGGACAGGAGTGGCCTGGGCCGGTGGGGCAGGTAAGGGTGGAAGAGGCTGAGAAAGGCAGTGCCAACCCCCACCAGGCACTGAGGGGCAGG
>gene=chr20_36849520-36849810; species=papHam
TTGCAGGGAAGAGGTGTGGCCCAGGGTGCGTGAGTGGGATAGAAAATATCTGCCTGCCTGGAGAGGGAGGGACGGAGGGACACGGACAGCCT-GGGGCTGCAGGGACACGCTGCAGAACAAACGCCCGCAGCAGCTCATGTGGGACCACAGTGCCCCCTGCTGGAGCTTCTGGTAGCTGTGGGTCTGC-GGTCCTCGGGTGGACAGGAGGAGCCTGGGCCCGGCAGGCAGGTGAAGGTGGAACAGGCTGAGAAAGGCAGTACCAGCCCCCACCAGGCACTGAGGGGCAGG
>gene=chr20_36849520-36849810; species=ponAbe
TTGCAGGGAAGAGGTGTGGCCCAGGGTGCGTGAATAGGATAGAAAATCTCTGTCTGCCTGGAAAGCGAGGGACGGAGGGACAGGGACAGCCTAGGGGCTGCAGGGACCCGCTGCAGAACAAACGCCCGCAGCAGCTCATGTGGGACCACAGTGCCCCCTGCTGGAGCTGCTGGTAGCCGTGGGTCTGCGGGGCCTCGGGTGGACAGGAGGGGCCTGGGCCGGTGGGGCAGGTAAGGGTGGAAGAGGCTGAGAAAGGCAGTGCCAGCCCCCATCAGGCACTGAGGGGCAGT
>gene=chr20_36849520-36849810; species=rheMac
TTGCAGGGAAGAGGTGTGGCCCAGGGTGCGTGAGTGGGATAGAAAATATCTGCCTGCCTGGAGAGGGAGGTACGGAGGGACACGGACAGCCT-GGGGCTGCAGGGACCCGCTGCAGAACAAACGCCCGCAGCAGCTCAAGTGGGACCACAGTGCCCCCTGCTGGAGCTTCTGGTAGCTGTGGGTCTGCGGGTCCTCGGGTGGACAGGAGGAGCCTGGGCCCGGCAGGCAGGTGAGGGTGGAACAGGCTGAGAAAGGCAGTGCCAGCCCCCACCAGGCACTGAGGGGCAGG
>gene=chr20_36871297-36871587; species=hg19
CAAAACTTTAAAAAGAAATTTTTTTTTAACAGGAGTTGCCAGAAATTCCCTGTATAGGTGGGTACAGAGGGTCATTCTGGAACAGGCTGTGACCCAAGTGATCCCTCTCAGTTGAGCCTGTCCActgggctgtgcgggaccagtgttcaacagtgacaccatgtggcaacaacggaaacaacagctccactgggctgacaacaggtctttaactggcttttggaaaaagagtctgagttctgtggattgagtaagtcccagacaatcttatataatttggatgtgtgtag
>gene=chr20_36871297-36871587; species=bosTau
TGAAATCA--TAAATACATGTATTTTTAA-----------AACAATGCAATGCATA---AAATATAATGTGTAATGTTCGGGCATGC--TCAGGC-ACTTGTC----------------------GGCGCTGtgcaggcccagtgttcaacagtgacacctagtggcatcaacagaaacaacagctccaccaaactgaaaacaggtctcttcctgacttttgggaa-agagtctgattcccgcagatcgaataagctcc-aataatctcatgtaatttggatgagtgtat
>gene=chr20_36871297-36871587; species=calJac
CAAAACTT--AAAAAAAAAttt-----AACAGGAGTTGCCAGCAATTCCCTATATAGGTGGGCACAGCTGGTCATTCTGCAACAGGCTTTGACCCAAGTGATCTATCTCAGTTGAGCCTCTCTACTGGGCTGCAcaggaccagtgttcaacagtgacaccatgtggcaacaatggaaacatccacttcactgggctgacaacaggtctttaaccagcttttggaaa---agtctgaattctgtggattgggtaagacccagtcaaccttacataatttggatgagtgtgt
>gene=chr20_36871297-36871587; species=canFam
CAAAACTT--TGTTTGTTCATTGTTTTAACAGGAGGTGCCAGCAAGTCTCTGTATAGGTAGACACAGCGGGGCATCCTGGAGCCAGTTGGA-CAC-AGTGATCCCTCTTGATGGAGCTGCTCCACTGGGCTGTGCGGGACCCACGTCCAACAGTGACACCATGTAGCAACAACAGAAACAACA-CCCCACCGAACTGACAACAtctctctctctttctctctGAGA----------GTCCTGTGGATTGAGTAAACCCTGGATAATCTTCTATCGTTTGCATGCGTATGT
>gene=chr20_36871297-36871587; species=equCab
CAAAACCT--AAAAAGAACA--TTTTTAATAGAAAGTGCCAGCAATTCTCGGTACAGGTGGACACAGCAAGTCATCCCGGAGTCGGCCCCAGCAC-AGTGACCCGTCTGGGCTGAGCCTCTCCACCGGGCTGTGCGggaccagtgttcaactgtgacaccacgtggcaaccacggaaacaacagctccactgggctgacgacatgtctctacctggcttttggaaa-agagtct-gatcctgtcaaccgagcaaaccccagatgatcttatataatttggacgtgtagac
>gene=chr20_36871297-36871587; species=gorGor
CAAAACTT--TAAAAAAAA-TTTTTTTAACAGGAGTTGCCAGAAATTCCCTGTATAGGTGGGTACAGCGGGTCATTCTGGAACAGGCTGTGACCCAAGTGATCCCTCTCATTTGAGCCTCTCCActgggctgtgcgggaccagtgttcaacagtgacaccatgtggcaacaacggaaacaacagctccactgggctgacaacgggtctttaactggcttttggaaaaagagtctgagttctgtggattgagtaagtcccagacaatctta-ataatctggatgtgtgtag
>gene=chr20_36871297-36871587; species=panTro
CAAAACtt--aaaaaaaaattttttttaaCAGGAGTTGCCAGAAATTCCCGGTATAGGTGGGTACAGCGGATCATTCTGGAACAGGCTGTGACCCAAGTGATCCCTCTCAGTTGAGCCTCTCCACTGGGCTGTGCGGGACCAGTGTTCAACAGTGACACCATGTGGCAACAACAGAAACAACAGCTCCACTGGGCTGACAACAGGTCTTTAACTGGCTTTTGGAAAAAGAGTCTGAGTTCTGTGGATTGAGTAAGTCCCAGACAATCTTATATAATTTGGATGTGTGTAG
>gene=chr20_36871297-36871587; species=papHam
CAAAACTG--AAAAAAAAAATTTTTTTAACAGAAGTTGCCAGCAATTCCCTGTATAGGTGGACATAGTGGGTCATTCTGGAACAGGCTGTGACCCAAGTGATCCCTCTCAGTTGAGGCTCTCCActgggctgtgcgggaccagtgttcaacagtgacaccatgtggcaacaacggaaacaacagctccactgggctgacaacaggtctttaactggcttttggaaaaagagtctgagttctgtggattgagtaagtcccagacaatcttatataatttggatgtttgtgt
>gene=chr20_36871297-36871587; species=ponAbe
CAAAACtt-aaaaaaaaatttttttttaaCAGGAGTTGCCAGAAATTCCCTGTATAGGTGGGTACAGCGGGTCATTCTGGGACAAGCTGTGACCCAAGTGATCCCTCTCAGTTGAGCCTCTCCActgggctgtgcgggaccagtgttcaacagtgacaacatgtggcaacaatggaaacaacagttctactgggctgacaacaggtctttaactggcttttggaaaaagagtctgagttctgtggattgagtaagtcccagacaatcttatataatttggatgtgtgtag
>gene=chr20_36871297-36871587; species=rheMac
CAAAACTGaaaaaaaaaaattttttttaaCAGAAGTTGCCAGCAATTCCCTATATAGGTGGACATAGCGGGTCATTCTGGAACAGGCTGTGACCCAAGTGATCCCTCTCAGTTGAGGCTCTCCACTGGGCTGTGCGGGACCAGTGTTCAACAGTGACACCATGTGGCAACAACGGAAACAACAGCTCCACCGGGCTGACAACAGGTCTTTAACTGTCTTTTGAAAAAAGAGTCTGAGTTCTGCGGATTGAGTAAGTCCCAGACAATCTTATATAATTTGGATGTTTGTGT
>gene=chr20_36919794-36920084; species=hg19
AAGCCCCCTCCAGAGGCCACAAGGCAGCCTGGTCCTCTCTGAACCAGTGGCTCCCACTCACTGGCCCCTTGTCTCTGCCTGGACTCCTGCGGATGAGTGGAAggccaagagggcgccctctggtgcccactagatcgactcccaattaatcacttaactgtgtgaccctgggccaactactcaacctctctgtgcctcgggtcctcctctgaacatggggataaagacagtgcttgcctcgtggggatgttgtgtgtgtatacatgcatacacacgtgtgcaaagagctt
>gene=chr20_36919794-36920084; species=bosTau
AAGCCCCCTTCAGTTGCCACAAGGCAGCCTGACCATCTCAGAGGCAGTGGCTCACACCTGCTCGCCCCTTCCCCTGACCTAGGCTCTAGTACATGAGGGTATGGTCAGGAGGGTGTGCTCTGGTGCCCCCCAGACTGATGCCCAATTAATCACTTAATTAtgtgtccctgcatcagggactcagcctctctgtgtctcgtgtcctcctctgaacatgaggataaagatggaggctagctcatcaggatgtcgtctgtgtatatgagcatgcacacatgtgcaaacggctt
>gene=chr20_36919794-36920084; species=calJac
AAACCGGCTCCAGAGGCCACAAGGCAGCCTGGCCCTCTCTGAACCAGTGGCTCCCACTTACCGGCCCCACCTTTCTGCCTGGACTCCTGTGGATGAGTGGAAgactaagagagcgccctctggtgcccatcagatcgactcccaattaatcatttaattctgtgaccctgggccaattactcaacctctctgtgccttgggtcctcctccgaacatggagataaagacagtgcttgcctcatggggatgctgggtgtgtatacatgcatatacacatgtgcaaagagctt
>gene=chr20_36919794-36920084; species=canFam
AAGCCTCGTT---------CAGGGTAGCCT--GCCCCTGAGAGCCAGCTCGCCCCTCCTCTG--GAGCACCCCT------GTGCTCTTGTAAAGGAGTGTAAggtcaggagagcgggctctgatccctgccacatcaactcccatttcatcacttgactgtgtgtccctggatccgttactccacctctctgtacctcacgtcttcctctgaacatggggataaagatggtgcctacctcgtcaggatgctgtgtgtgtacatgtgcatgtgtgcatgtgcaaagagctt
>gene=chr20_36919794-36920084; species=equCab
AAGCCCCCTTCACTTGCCACAAGGTAGCCTGGGCATCTCAGAGGCTGCAGCCCCCACCTGCACTCCCCTCCCCT------GTGCTCTGCTAGATGATGG-AAggtcaagggag-gggctctggtgccccccggatcaactcccagttaatcacttaactgtgtgtccctgggccagtaactcaacctctctgtgcctcttggcctcccctgaacatgggt-tgaagacggtgcttacctcatcaggatgctgtgtgtgtatacgtgcatgtacacatgtacaaagggctt
>gene=chr20_36919794-36920084; species=gorGor
AAGCCCCCTCCAGAGGCCACAAGGCAGCCTGGTCCTCTCTGAACCAGTGGCTTCCACTCACTGGCCCCTTGTCTCTGCCTGGACTCCTGTGGGTGAGTGGAAggccaagagggcgccctctggtgcccactagatcgactcccaattaatcacttaactgtgtgaccctgggccaactactcaacctctctgtgcctcgggtcctcctctgaacatggggataaagacagtgcttgcctcgtggggatgttgtgtgtgtatacatgcatacacacatgtgcaaagagctt
>gene=chr20_36919794-36920084; species=panTro
AAGCCCCCTCCAGAGGCCACAAGGCAGCCTGGTCCTCTCTGAACCAGTGGCTCCCACTCACTGGCCCCTTGTCTCTGCCTGGACTCCTGTGGATGAGTGGAAggccaagagggcgccctctggtgcccactagatcgactcccaattaatcacttaactgtgtgaccctgggccaactactcaacctctctgtgcctcgggtcctcctctgaacatggggataaagacagtgcttgcctcgtggggatgttgtgtgtgtatacatgcatacacacatgtgcaaagagctg
>gene=chr20_36919794-36920084; species=papHam
AAGCCCCCTCCAGAGGCCACAAGGCAGCCTGGCCCTCCCTGAACCAGTGGCTCCCACTCACTGGCCCCTTGTCTCTGCCCGGACTCCTGTGGGTGAGTGGAAggccaagagggcgccctctggtgcccaccagatcg------agttaatcacttaactgtgtgaccctgggccaactattcaacttctctgtgcctcgggtcctcctccaaacatggggataaagacagtgcttgccttgtggagatgttgtgtgtgtatacatgcatacacacatgtgcaaagagctt
>gene=chr20_36919794-36920084; species=ponAbe
AAGCCCCCTCCAGAGGCCACAAGGCAGCCTGGCCCTCTCTGAACCAGTGGCTGCCACTCACTGGCCCCCTGTCTCTGCCTGGACTCCTGTGGATGAGTGGAAggccaagagagcgccctctggtgcccaccagatcgactcccaattaatcacttaactgtgtgaccctgggccaactactcaacctctctgtgcctcgggtcctcctctgaacatggggataaagacagtgcttgcctcgtggtgatgttgtgtgtgtatacatgcatacacatatgtgcaaagagctt
>gene=chr20_36919794-36920084; species=rheMac
AAGCCCCCTCCAGAGGCCACAAGGCAGCCTGGCCCTCCCTGAACCAGTGGCTCCCACTCACTGGCCCCTTGTCTCTGCCTGGACTCCTGTGGGTGAGTGGAAGGCCAAGAGGGCGCCCTCTGGTGCCCACCAGATAG------AGTTAATCACTtaactgtgtgaccctgggccaactattcaacttctctgtgcctcgggtcctcctccaaacgtggggataaagacagtgcttgcctcgtggagatgttgtgtgtgtatacatgcatacacacatgtgcaaagagctt
>gene=chr20_36966084-36966374; species=hg19
tgtccttgtgattttcttagtccaaattcctaatgtcacacagagagggtctggagagtgggtcagtccactatgctgttgttctttccactaccacatggtgtggctgttgaCCCGTCATTCTGCACAGCCCATTGTCCTGTGTAGTCACCTgtccactaggactgttgctcccgtcactaccacacggtgtcgctgttgaaaagctagcctgcaCAGCCCACCTTCCCTGCCCCACACTTGGGCTCCCCGTTTCATCCATGTTCTCCTGCCCAGCCATTGTCCCCAAA
>gene=chr20_36966084-36966374; species=bosTau
aataattgggatttacttagtccaaatttctaatgtcaggccgc---ggtccgtag------tctgttcattggggtgttgttcctgccactgcaagatggtgtcgctgttgagcagtgattcctcacagtccaccgtcctgtg----t----atttactgcgactgctgctcttCTCACCACCACATGGTGACGCTGTGGAGCAGCTAGCCCCCACAGACTGTTCTCTCTGCTCCATACTTGGGCTGCTCCCTTAGTCCATGCTTT-CTGCCCAGCCGTTGTGCCTA-A
>gene=chr20_36966084-36966374; species=calJac
tgtccttggaattttcttagtccaaattcctaatgtcacacagag------tggagagt-cataagcccactgtgttgttgttctttccactgccacatggtgtcgctgttgaccaatcgctctgcaCAGCCCGTTGCCCTGTGTAGTCACCCgtccactaggactgttgctcccgtcaccaccacacggtgtcgctgttgaaCAGCTAGCCCGCTCAGCCCACCTTCCCTGCTCCACACTTGGGCTACCCCCTTCATCCGTGTTCTCCTGCCCAGTCATTGTGCCCAGA
>gene=chr20_36966084-36966374; species=canFam
AGTACCTGGGGTTTACTTAGTCCAAATTCCTAAGGTCAGGTAGA--------GTGGA-----TCCATCCCCTGGGCTGTTGTTTTGGCCACTGCCACACGGTGTCGCTGTTGAGCAGCGGGCCCGCGCAGCCTGGTGTCTTGTC-----CTCAAGCTCCGGCGCCTGCTGCTCCTGTCGCCACCGCACGGTGTCGCTGTTGAACGGCCACCCTGCACAGCCTG-TTTCCCTGCCC--TCAGCTGGCCTCCTTTTTTCCCCAAGCTCTCCTGCCCAGCTGTCGAGCCCA-A
>gene=chr20_36966084-36966374; species=equCab
-----------------------------------------------------------------------------------------------------------------------------------------------------atcagtccaccggg-ctgttgttcttgtcaccaccacacggtgtcgctgttgaaCAGTGAAGCCGCGCGGCCTGTTTTCCCTGCCCCACACTGGGGCTGCCCTCCTAGTCCACACTGTCCTGCCCAGCCAGTGGGCCCA-A
>gene=chr20_36966084-36966374; species=gorGor
tgtccttgg-at-ttcttagtccaaattcctaatgtcacacagagaggatctggagagtgggtcagtccactatgctgttgttctttccactaccacatggtgtggctgttgaccggtcattctgcacagcccattgtcctgtgTAGTCACCCgtccactaggactgttgctcccgtcactaccacacggtgtcgctgttgaaaagctagcctgcaCAGCCCGCCTTCCCTGCCCCACACTTGGGCTCCCCCTTTCATCCATGTTCTCCTGCCCAGCCATTGTCCCCAAA
>gene=chr20_36966084-36966374; species=panTro
TGTCCTTGGGACTTTCTTAGTCCAAATTCCTAATGTCACACAGAGAGGGTCTGGAGAGTGGGTCAGTCCACTATGCTGTTGTTCTTTCCACTACCACATGGTGTGGCTGTTGAC-----------CACA--CCATTGTCCTGTGCAGTCACCTGTCCACTAGGACTGTTGCTCCCGTCACTACCACACGGTGTCGCTGTTGAAAAGCTAGCCTGCACAGCCCACCTTCCCTGCCCCACACTTGGGCTCCCCCTTTCATCCATGTTCTCCTGCCCAGCCATTGTCCCCAAA
>gene=chr20_36966084-36966374; species=papHam
tgtccttgggattttcttagtccaaattcctaatgtcacacagagagggtctggagaatggatcagtccactatgctgttgttctttccattaccacatggtgtcgctgttgaccggtcattctgcacagcccattgtcctgtgTAGTCACCTgtccactaggactgttgctcccgtcaccaccacacagtgtcgctgttgaagagctaacctgcacagcccgcgttccctgcCCCACACTTGGGCTCCCCACTTCATCCATGTTCTCCTGCCCAGCCATTGTCCCCAAA
>gene=chr20_36966084-36966374; species=ponAbe
tgtccttgggattttcttagtccaaattcctactgtcacacagagagggtctggagagtgggtcagtccactatgctgttgttctttccactaccacatgatgtggctgttgactggtcattctgcacagcccattgtcctgtgTAGTCACCCgtccactaggactgttgctcccgtcactaccacacagtgtcgctgttgaaaagctagcctgcaCAGCCTGCCTTCCCTGCCCCACACTTGGGCTCCCCCTTTCATCCATGTTCTCCTGCCCAGCCATTGTCCCCAAA
>gene=chr20_36966084-36966374; species=rheMac
TGTCCTTGGGATTTTCTTAGTCCAAATTCCTAATGTCACACAGAGAGGGTCTGGAGAATGGATCAGTCCACTATGCTGTTGTTCTTTCCATTACCACATGGTGTCGCTGTTGACCGGTCATTCTGCACAGCCCATTGTCCTGTGTAGTCACCCGTCCACTAGGACTGTTGCTCCCGTCACCACCACACAGTGTCGCTGTTGAACAGCTAACCTGCACAGCCCGCGTTCCCTGCCCCACTCTTGGGCTCCCCACTTCATCCATGTTCTCCTGCCCAGCCATTGTCCCCAAA
>gene=chr20_36998137-36998257; species=hg19
ctatttGTCTATTTTGACCTTGGAAGactacatttcccaagcttctttgcactttgatttccacccaggtcaaccaatgggaggtactgtcaggagaatgatggcggggaggaaggatga
>gene=chr20_36998137-36998257; species=bosTau
------------------------------------------------------------------------------------------------------------------------
>gene=chr20_36998137-36998257; species=calJac
ttatttgtctgttttgaccttggaagactacatttcccctgcttccttgcactctgatttccacccaggtcagccaatgggaggtactgtcaggaggctggaggcggggaggaaagatga
>gene=chr20_36998137-36998257; species=canFam
TTGTTtgtctgc-ctgacccctgaagactacatttcccaggctcccttggactttgacttctaaccaaatcagcaaatgaaaagctctgtgaagagaatagagggcaggaagaaggaaga
>gene=chr20_36998137-36998257; species=equCab
CCATTtgtctgctctgaccccggaagactacatttcccaggctcccttgcactctgacttccagctaggtcagccaatggaaggtactgtcaggagaatggagggggagaggaaagaa--
>gene=chr20_36998137-36998257; species=gorGor
CTATTTGTCTGTTTtgaccttggaagactacatttcccaagcttctttgtactttgatttccacccaggtcaaccaaagggaggtactgtcaggagaatgatggtggggaggaaggatga
>gene=chr20_36998137-36998257; species=panTro
CTATTtgtctgttttgaccttggaagactacatttcccaagcttctttgcactttgatttccacccaggtcaaccaatgggaggtactgtcaggagaatgatggcgaggaggaaggatga
>gene=chr20_36998137-36998257; species=papHam
CTATTTGTTTGTTttgaccctggaagactacatttcccgtgcttctttgcactctgatttcca-ccaggtcagccaatgggaggtactgtcaggagaatgaagttggggaggaaggatga
>gene=chr20_36998137-36998257; species=ponAbe
CTATTtgtctgttttgaccttggaagactacatttcccatgcttctttgcgctttgatttccacccaggtcagccaatgggaggtactgtcaggagaatgaaggtggggaggaaggatga
>gene=chr20_36998137-36998257; species=rheMac
ctatttgtttgttTTGACCCTGGAAGactacatttcccgtgcttctttgcactctgatttcca-ccaggtcagccaatgggaggtactgtcaggagaatgaagtcggggaggaaggatga
>gene=chr20_37021058-37021247; species=hg19
TCACAAATGtgcagtagtctcactagctggctgtccaccgaaccatttctctttccacctggacacatggttgaactacatttcccagcaccccttgcaattaattgtggcccatgtgactgagttctgacaaatccataaacaccacctgtatgatcccccactacatctttctctctctctgtctct
>gene=chr20_37021058-37021247; species=bosTau
A-GCAGATGAGAAACAGTCTgactcgatagctagtcatgaatccatttctccttcttcctgggcacataac-------tgtttcccagcctcccttgcagttagatgtga-ccttgtaaccgagctttggcaaatggacagaagtaatctatgcc-----------------------actctgagtct
>gene=chr20_37021058-37021247; species=calJac
TCACACATGTACAGTAGTCTCactagctggctgtccatcaaactatttctctttccatgcagacacatggttgaactgcatttcctagcaccccttgcaattaattgtccgctatgcgactaagttctgacaaagccataaacatcacctgtatgatccccc---------------------------
>gene=chr20_37021058-37021247; species=canFam
aggCAGGTGTGAGAGAACCTAactagatagctatccacaaaaccatttctctttcttcttgaacacacagc-----tatgtcccccagcttctcttttaagtatatgtgg-ccatttggcggaatgtgggtagacatacagagacgacctatat----------------------------tccccct
>gene=chr20_37021058-37021247; species=equCab
aggcaggtgtggaagagtctgactagacagctagccataaaagcatttctctttcttcctgggcacacagc-----tatgtttcccagcctctcttgcagttaggtgtgg-ccatgtggctgagtttgagcaaatggacagaaacgacttgtgcc-----------------------actctgattct
>gene=chr20_37021058-37021247; species=gorGor
TCACAAATGtgcagtagtctca-tagctggctgtccgccgaaccatttctctttccacctggacacatggttgaactacatttcccagcaccccttgcaattaattgtggcccatgtgactgagttctgacaaatcca-aaacaccacctgtatgatcccccactacatctttctct-tctctgtctct
>gene=chr20_37021058-37021247; species=panTro
TCACAAATGtgcagtagtctcactagctggctgtccaccgaacaatttctctttccacctggacacatggttgaactacatttcccagcaccccttgcaattaattgtggcccatgtgactgagttctgacaaatccataaccaacacctgtatgatcccccactacatctttctctctctctgtctct
>gene=chr20_37021058-37021247; species=papHam
TCATAAATGtgcagtagtcttactagctggctgtccaccgaaccatttctctttccacctggacacatggttgaactacatttcccagcacctcttgcaattaattgtggcccgtgtgactgagttctgacaaatccataaacaccacctgtatgatcccccgc--------------tcgctctcgcg
>gene=chr20_37021058-37021247; species=ponAbe
TCACAAATGtgcagtagtctcactagctggctgtccactgaaccatttctctttccacctggacacatggttgaactacatttcccagcaccccttgcaattaattgtggcccatgtgactgagttctgacaaatccataaacaccacctgtatgatcccccgctacatctctctctctctctctctct
>gene=chr20_37021058-37021247; species=rheMac
TCATAAATGtgcagtagtcttactagctggctgtccaccaaaccatttctctttccacctggacacatggttgaactacatttcccagcacctcttgcaattaattgtggcccatgtgactgagttctgacaaatccataaacaccacctgtatgatcccccgc--------------tcgctcgctct
>gene=chr20_37037266-37037556; species=hg19
GTGATAGGAGGATAGCGGTGGGAAAGGCCCGGTTCCAAGGAGCAAACAGGAGGTACCAAGTGTTCCTGGTAGATGTGAGCTTGAATTCACCAAAGCCCAGCTGTTTCTCCAGAAAGGAAACTCCGTTGAAAGTGCAGTCTGCAGCGCCATCTTTTGGCCACGCCTGGGAATGTCACAGCTGGAAGGAACACTGTAGACAACTGGTCACCTAGTATGCTGGTGAACCCTGCAAGTTCTTAGGCACACTCTCAGAGGTACGACTCAGCAGGTTTGGAGGATTCACATGTTTA
>gene=chr20_37037266-37037556; species=bosTau
GGGACAGGA----------AGGA---------------------TACAGAAGACA-TAAGCTC-----------GTTAGCTTGAATTCAAGGAAGCTTCAC-ATCTTTC-----CAGAAGCAACATTGAAAGGGTAGACTGCACTGCCATCTACTGGCCATGTCTTAGATTGTTAAAGCTGAAAGGAAC--AGTAGACGACTGGTCACCTAGAGTGCTGGTTAACCACAGAGCTTCCCCAGCACATTCTCAGGGGGAC-------------CTGGGT------ATGTTTA
>gene=chr20_37037266-37037556; species=calJac
GTGATAAAAAGATAGCAGTGGGAAAGGCCCGATTCCCAGGAGGAAAGAGGCGGTATCAAGTGCTCCTCGTAGAAATAATCCTGAATTCACCAAAGCCCAG--GTTTCTCCAGAAAGTAAACTGCTTTCAAAGTGCAGCCTGCAGCGCCATCTTTTGGCCATGCCTGGGAATGTC--------------------------------------------------------------------------------------------------------------------
>gene=chr20_37037266-37037556; species=canFam
GGAACAAGA----------TGGA---------------------GACAGGAGGCACCAAGCTCTCCTGATGGATGTTAGCCTGTATTCAAGGAAACAGCACAATCTTTCCAGAATAGAAGCTGCATTCAAAGTGCAGACTGCACTGCCATCTGCTGGCCATGTCTTAGAG-TGTA-GACTTGAGGGAAC---ATAGGTAACTGGTCACCTAAAATGCTGGTTAATCAGGTAGGTTCCATGCACCA------GGGGTCC-------------TGGGATGTCCGCATGTTTG
>gene=chr20_37037266-37037556; species=equCab
GGGGCAGGA----------AGGA---------------------GACAGGAGGCACCATGCTCTCC---TGGATCTTAGCTTGAATCCAAGGAAGCATCTCAATCTTTCCAAAAAGGGAGCTGCGTTGAAAGTGTGGACTACAGCGCCATCTACTGGCGCTATTTTGGAACGTTATGTCTGGAAGGAAG---GCAGACAACTGGTCACGTAGGATGTGGGTTAACCAGGCGGACTCCTGGCTACGCTCTCAGGAGGAC-------------TGGGGGATCCGCATGTTTA
>gene=chr20_37037266-37037556; species=gorGor
--------------------------------------------------------------------------------------------------------------------------------------------------------------------------------------------------------------------------------------------------------------------------------------------------
>gene=chr20_37037266-37037556; species=panTro
GTGATAGGAGGATAGCGGTGGGAAAGGCCCGGTTCCAAGGAGCAAACAGGAGGTACCAAGTGCTCCTGGTAGATGTGAGCTTGAATTCACCAAAGCCCAGCTGTTTCTCCAGAAAGGAAACTCCGTTGAAAGTGCAGTCTGCAGCGCCATCTTTTGGCCACGTCTGGGAATGTCACAGCTGGAAGGAACACTGTAGACAACTGGTGACCTAGGATGCTGGTGAACCCTGCAAGTTCTTAGGCACACTCTCAGAGGTACGACTCAGCAGGTTTGGAGGATTCACATGTTTA
>gene=chr20_37037266-37037556; species=papHam
GTGATAGGAAGATGGCGGTGGGAAAGGCCCA--TCCAAGAAGGAAAGAGGAGGTACCAAGTGCTCGTGGTAGATGTGAGCTTGAATTCACCAAAGCCCAGCTGTTTCTTCAGAGAGGAAACTCCGTTGAAAGTGCAGCCTGCAGCGCCATCTTTTGGCCATGCCTGGGAATGTCACAACTGGAAGGAACACTGTAGGCAACTGGTCACCCAGGATGCTGGCGAACCCTGCAAGTTCTTAGGCACACTCTCAGAGGTACGACTCAGCGGGTTTGGAGGATTCACATGTATA
>gene=chr20_37037266-37037556; species=ponAbe
GTGATAGGAGGATAGCAGTGGGAAAGGCCCGGTTCCAAGGAGCAAAGAGGAGGTACCAAGTGCTCCTGGTAGATGTGAGCTTGAATTCACCAAAGCCCAGCTGTTTCGCCAGAAAGGAAACTTGGTTGAAAGTGCAGCCTGCAGCACCATCTTTTGGCCACACCTGGGAATGTCACAGCTGGAAGGAACACTGTAGACAACTGGTCACCTAGGATGCTGGTGAACCCTGCAAGTTCTTAGGCACACTCTCAGAGGTACGACTCAGAGGGTTTGGAGGATTCTCATGTTTA
>gene=chr20_37037266-37037556; species=rheMac
-----------------------------------------------------------------------------------------------------------------------------------------------------------------------------------------------TGTAGGCAACTGGTCACCTAGGATGCTGGCGAACCCTGCAAGTTCTTAGGCACACTCTCAGAGGTACGACTCAGCAGGTTTGGAGGATTCACATGTTTA
>gene=chr20_37063951-37064158; species=hg19
gcgagggacggcgaaggacTGAGGCCACACGACAAGGAAGCTACGCTCGTTTCGCGCCGGCGGAAATACAGACGAGAGCGCGAGCTGCGGCCTAGAGCGGTAGGAACCGACGCGAGCAGTCCTGCAGCGTCCCCTGGCGGAGCGGAGGCTCAACGCCAGACTCTGGAGGACTTGGGATAATTTTCGAAAACTATCTGGAAGTTTAGA
>gene=chr20_37063951-37064158; species=bosTau
---GGGATCCACGACGAACCGTGGACAAAGAGGTAAGAACCACCTCACGCACAGCGACGGCGGAAATGCAGTTGAA-GCGGGGCTTGCGGCCTAGAGCGAGTGGATCCCGCGCAACCGGTTTTGCAGCGCCCTCTTGTGGAGCGGA-GTCCAAGTTCTGCGTCTGCGTGACTGGG--TAATTTCCAGAAGCAGCCCGGAATTTTGGC
>gene=chr20_37063951-37064158; species=calJac
GCGCGGGACAGCGAAGGACCGCGACCACAAGACCAGGAAACTACACTCGTTTTGCGCAGGCGGAAATACAGATGAGAGCGCGAACCGCGGCCTAGAGCGGGTTGAACCGACGCAAGCAGCCCTGCAGCGTCCCCTGGCGAAGCGGA-GCTCAACTTCAAACTCCGGAGGACTTGGGATGATTTCCGAAAGCAGTGTAGAAGTTTAGA
>gene=chr20_37063951-37064158; species=canFam
CGGGTGGCCCGGGACCG----ACGCGA----GCCGCGAGGCTCCTCCCGCCCGGCGCCCGCCGAAAGGCAGCGGGA-GCGCGGGCTGCGGCCTAGAGCGGGCGGATCCCGCGCGCGCGGTCCTGTCGCGCCCCCTGGTGGCGGGGA-GGTCGAATTCTGACTCCGTGGGGCTTGCGATAATTTTCAAGAACAGCCTGAAATTTTGGA
>gene=chr20_37063951-37064158; species=equCab
GCGAAACCGCGCCAGAGGAGGCCGCCATAGAACAGGAAACCGCTTCGCGCTCAGCGCCGGCGGAAATGCAGCCGAG-GCGCGACCTGCGGCCTAGAGCGGGCGGCTCCCGCACGCGTAGTCCTGCGGCGGCCCCTGGCGGAATGGA-GGTCAAATTCGTTCTCTGGAAGAC--GGAATGATTTGCGAAAGCAGTCTGGACTTTGGGA
>gene=chr20_37063951-37064158; species=gorGor
GCGAGTGACGGCGAAGGACTGAGGCCACACGACAAGGAAGCTACGCTCGTTTCCCGCTGGCGGAAATACAGACGAGAGCGCGAGCTGCGACCTAGAGCGGTAGGAACCGACGCGAGCCGTCCTGCAGCGTCCTCTGGCGGAGCGGAGGCTCAACTCCAGACTCTGGAGGACTTGGGATAATTTTCGAAAACTGTCTGGAAGTTTAGA
>gene=chr20_37063951-37064158; species=panTro
gcgagggacggcgaaggacCGAGGCCACACGACAAGGAAGCTACGCTCGTTTCGCGCCGGCGGAAATACAGACGAGAGCGCGAGCTGCGGCCTAGAGCGGTAGGAACCGACGCGAGCAGTCCTGCAGCGTCCCCTGGCGGAGCGGAGGCTCAACGCCAGACTCTGGAGGACTTGGGATAATTTTCAAAAACTATCTGGAAGTTTAGA
>gene=chr20_37063951-37064158; species=papHam
GCGAGGGACGGCGAAAGACCGAGGCCACACGACTAGCAAGCTACACTGGTTTCGCGCCGGCGGAAATACAGATGAGAGCGCGAACTGCGGCCTAGAGCGCAAGGAACCGACGCGAGCAGCCCTGCAGCGTCCTCTGGCGGAGCGGA-GCTCAACTCCAGACTCTGGAGGACTTGGGATAAATTTCGAAAACAGCCT---------GA
>gene=chr20_37063951-37064158; species=ponAbe
GCGAGACACGGCGAAAGACTGAGGCCACAAGACAAGGAAGCTACCCTCATTTCGCGCCAGCGGAAATACAGATGAGAGCGCGAGCTGCGGCCTAGAGCGGAAGGAA-CGACGCAAGCAGCCCTGCAGCGTCCCCTGGCGGAGCGGAGGCTCAACTCCAGACTCCGGAGGACTTCGGATAATTTTCGAAAACTATCTGGAAGGTTAGA
>gene=chr20_37063951-37064158; species=rheMac
GCGAGGGACGGCGAAAGACCGAGGCCACACGACTAGCAAGCTACACTGGTTTCGCGCCGGCGGAAATACAGATGAGAGCGCGAACTGCGGCCTAGAGCGGAAGGAACCGACGCGAGCAGCCCTGCAGCGTCCTCTGGCGGAGCGGA-GTTCAACTCCAGACTCTGGAGGACTTGGGATAAATTTCGAAAACAGCCTGGAAGTTTAGA
>gene=chr20_37075208-37075355; species=hg19
AGGGACAGAATTGCAGCTCCGTCCTCCCAGGGGGCGCTGCAGGCACGTCTGCTTGGGCAGGGGCCCGGCGGAAGCGCCGCTCTAGGCTGCAGCCGCGCCCCCAGCCGTATTTCCGCGGGCGCTGAGCACTAGAGAGAGCGTCTTGTG
>gene=chr20_37075208-37075355; species=bosTau
CGGGTC--AGTTTCAACTCCGATCCACTAGGGGGCGCGAAGAGACTGCTAGCGCGGGGTCCATCCGGGGATT--CGCCGCTCTAGGCCCTAGCTCGTCTCTCAACTGCAGTTCCGCCAGCGCCCGACGATGGAGGGTGGGTCCTG--
>gene=chr20_37075208-37075355; species=calJac
AGGGACATAATTGCAGCTCCGTCCGGACAGGGGGCGCTGCATGCACGTCTG------------------------------------------------------------------------------------------------
>gene=chr20_37075208-37075355; species=canFam
CCGCTC-GATTTGCACCTCCTATGCACGAGGGGGCGCGAACAGCCCGC--GCGCGGGTGCAGCTCC-GCAGA--CGCGGCTCTCGGCCGCAGCCCGCGCTGCAGGTGCCTTTCGGCCGGCGCTGGGTGGTGGAGGGTGT-CCCTGCG
>gene=chr20_37075208-37075355; species=equCab
CAAGTCAGATTTTCAGCTCCGATCCTCTAGGGGGCGCAAAGGGACTGCATGCGCAGGTTCGGCCCAGGGAGA--CACGGCTCTCCGCCGCAGCCTGAGCGCCAGCCGCATTTCCTCCGGCGCAGGGCGGTGGGGGCCGTGTCCTGAT
>gene=chr20_37075208-37075355; species=gorGor
AGGGACAGAATTGCAGCTCCGTCCTCCCAGGGGGCGCTGCAGGCACGTCTGCGTGGGCAGGGGCCCGGCGGAAGCGCCGCTCTAGGCTGCAGCCGCGCCCCCAGCCGTATTTCCGCGGGCGCTGAGCACTAGAGAGAGCGTCTTGTG
>gene=chr20_37075208-37075355; species=panTro
AGGGACAGAATTGTAGCTCCGTCCTCCCAGGGGGCGCTGCAGGCACGTCTGCTTGGGCAGGGGCCCGGCGGAAGCGCCGCTCTAGGCTGCAGCCGCGCCCCCAGCCGTATTTCCGCGGGCGCTGAGCACCGGAGAGAGCGTCTTGTG
>gene=chr20_37075208-37075355; species=papHam
AGGGACAGAATTGCAGCTCCGTCCGGCCAGGGGGCGCTGCAGGCACGTCTGCGCAGGTAGGGGCCCGGCGGAAGCGCCGCTCTAGGCTGCAGCCGCGCCCCCGACCGTATTTCCGCTGGCGCAGAGCACCAGAGAGGGGATCTTGTG
>gene=chr20_37075208-37075355; species=ponAbe
AGGGATAGAATTGCAGCTCCGTCCTGCCAGGGGGCGCTGCAGGCACGTCTGCGCAGGTAGGGGCCCGGCGGAAGCGCCGCTCTAGACTGCAGCCGCGCCCCCAGCCGTATTTCCGCGGGCGCTGAGCACTGGAGAGAGCGTCTTGTG
>gene=chr20_37075208-37075355; species=rheMac
AGGGACAGAATTGCAGCTCCGTCCGGCCAGGGGGCGCTGCAGGCACGTCTGCGCAGGTAGGGGCCCGGCGGAAGCGCCGCTCTAGGCTGCAGCCGCGCCCCCAGCCGTATTTCCGCTGGCGCAGAGCACCAGAGAGAGAGTCTTGTG
>gene=chr20_37262266-37262556; species=hg19
agcactaggctgtattatAAGCATCAATTACTATTTCTTTCCCTTTGAGCACTCGAAAGGGGCACTGGGAAGTGGTCCAGCCACGCCCTCCAGGCAGTGCTGAGCAAGCCTGGCCCTCCCGCTTGCCTTCTCTGACCTTGGGCGGCAGGAAAGCCTGGAGCTGCCTGCAGATTCCCAAGGTGGCCTCTAGATGGCACGGTTGAGCATTCTTTATTTCTGCCGGTGGCATGGCCAAGGCTGGGGACAGAGCCGGTGAGGCAGAGGAACAAAGGACCAGAGTAGAAGCAATA
>gene=chr20_37262266-37262556; species=bosTau
--------------------------------------------------------------------------------------------------------------------------------------------------------------------------------------------------------------------------------------------------------------------------------------------------
>gene=chr20_37262266-37262556; species=calJac
AGCACTAGGCTGTATTATAAGTATCAATTACTATTCCTTTCCCTTTGAG-------------CACTGGGAAGTGGCCTGATCACACCCTCCAAGCAGTGCTGAGCAAGCCCTGCCCTCCTGCTTGCCTTCTCTCACCTTGGGCAG-AGGAAAGCCTGGACCTGCCTGCCGATTCCCAAGGTGGCCTCTAGATGGCAGAGTTGAGCATTCTTTATTTCTGC-GGTGGCTTGGCAAAGGCTGGAGACAGACCTGGTGAGGGAGAGGAACAAAGG-CAAGAGTAGAAGCAATA
>gene=chr20_37262266-37262556; species=canFam
AGTGTTAGGCTGTACCACAATCATTACCTACAATTCCTTTCCCTTGGGGCACTCGAATGCGGCCTTCTGGAAAAACCTGCTCAAGTCCTCCTGGCGATACTAAGCAAATTCGTCCCTCCCTCTTGCTGGTTTTCACCTCTGGAAGAGGGAATGGCTGGTGCTGCCTGCGGGACCCCACTGTGGCCTCCAGA-GGCGCAGTCGAGCATACTTTATTTCCATGGGTGGCACCGCCAAGGGTGGAGACAGATGGGGCAAAGGAGAGCAACAAAGGACCGGAATAGAAGCGATG
>gene=chr20_37262266-37262556; species=equCab
agcactaggctgtattatAATTATTACCTACAATTCCTTTCCCCCAGGGCACTGGAAGGGGACACTGGGGAATAATCTGGTCAAGTTCCCCCGGCAACG-TAAACAGACCCGTCCCCACCTCTTGCTGTTTTTCACCCATGCCGGCAGGAAGGCGCGGGGCTGCCTGCAGATCCCCACTGTGGCCTCTAGATGGAGCGCTCGAGCACCCTTTATTTCCGT-GGTGGCACCGCCAAGGATAGGGACAGATGGGGTGAGGGAGAGCAACAAAAGAGCAGAATAGAAGCAGTG
>gene=chr20_37262266-37262556; species=gorGor
agcactaggctgtattatAAGCATCAATTACTATTTCTTTCCCTTTGAGCAGTCGAAAGGGGCACTGGGAAGTGGTCCGGCCACGCCCTCCAGGCAGTGCTGAGCAAGCCTGGCCCTCCCGCTTGCCTTCTCTGACCTTGGGCGGCAGGAAAGCCTGGAGCTGCCTGCAGATTCCCAAGGTGGCCTCTAGATGGCATGGTTGAGCATTCTTTATTTCTGCCGGTGGCATGGCCAAGGCTGGGGACAGACCCGGTGAGGCAGAGGAACAAAGGACCAGAGTAGAAGCAATA
>gene=chr20_37262266-37262556; species=panTro
agcactaggctgtattatAAGCATCAATTACTATTTCTTTCCCTTTGAGCACTCGAAAGGGGCACTGGGAAGTGGTCCGGCCACGCCCTCCAGGCAGTGCTGAGCAAGCCTGGCCCTCCCGCTTGCCTTCTCTGACCTTGGGCGGCAGGAAAGCCTGGAGCTGCCTGCAGATTCCCAAGGTGGCCTCTAGATGGCACGGTTGAGCATTCTTTATTTCTGCCGGTGGCATGGCCAAGGCTGGGGACAGAGCCGGTGAGGCAGAGGAACAAAGGACCAGAGTAGAAGCAATA
>gene=chr20_37262266-37262556; species=papHam
agcactaggctgtattatAAGCATCAATTACCATTTCTTTCCCTTTGAGCACTCGAAAGGGGCACTGGGAAGTGGTCTGGCCACGCCCTCCAGGCAGTGCTGAGCAAGCCTGGCCCTCCTGCTTGCCTTCTCTGACCTTGGGCGGCAGGAAAGCCTGGAGCTGCCTGCAGATTCCCAATGTGGCCTCTAGATGGCAGGGTTGAGCATTCTTTATTTCTGCGGGTGGCATGGCCAAGGCTGGGGACAGACCTGGTGAGGGAGAGGAACAAAGGGCAAGAGTAGAAGCAAGA
>gene=chr20_37262266-37262556; species=ponAbe
agcactaggctgtattatAAACATCAATTACTATTTCTTTCCCTTTGAGCACTCAAAAGGGGCACTGGGAAGTGGTCCGGCCATGCCCTCCAGGGAGTGCTGAGCAAGCCTGGCCCTCCTGCTTGCCTTCTCTGACCTTGGGCGGCAGGAAAGCCTGGAGCTGCCTGCAGATCCCCAAGGTGGCCTCTAGATGGCACGGTTGAGCATTCTTTATTTCTGCGGGTGATATGGCCAAGGCTGGGGACAGACCCGGTGAGGCAGAGGAACAAAGGACCAGAGTAGAAGCAATA
>gene=chr20_37262266-37262556; species=rheMac
agcactaggctgtattatAAGCATCAATTACCATTTCTTTCCCTTTGAGCACTCGAAAGGGGCACTGGGAAGTGGTCTGGCCATGCCCTCCAGGCAGTGCTGAGCAAGCCTGGCCCTCCTGCTTGTCTTCTCTGACCTTGGGCGGCAGGAAAGCCTGGAGCTGCCTGCAGATTCCCAATGTGGCCTCTAGATGGCAGGGTTGAGCATTCTTTATTTCTGCGGGTGGCATGGCCAAGGCTGGGGAGAGACCTGGTGAGGGAGAGGAACAAAGGGCAAGAGTAGAAGCAAGA
>gene=chr20_37314541-37314831; species=hg19
TTTAAGAATACGAAGAGGAAGGCTTGTGTATGAACAGGAGGCGCTTGTTTAAATAATGAAGCGGAGAAAAGATAATGTAAAAATGCCTTTGTCTATGTTTAGTTAGGTTTCCTCAGAGACCCGGGTAATTGCGGCTGAGCTGTCCGAGGTGCTGACGGCTGGGCGAGAGGAGCGGTTGAATGTATGCACAACGCCCAGAGGTAAATGCCTGGTCCACAGTTCTCAGCCCAATCAAGTTTGCCCTGCTTTATGGGTTTCTTCTTGGCCAATGACAAACAAACTTCCAGGCA
>gene=chr20_37314541-37314831; species=bosTau
TTTAAATGAGCAAAGAGAAAGCCTTGTGTGTGAACAAGAGATTTTTATTTAAATAATGAAGTAGAGAAAAGATAATGTAAAAATGCCTTTG----TGTTTAAATAGGTTTCCTCAGAGATCCGTGTAATTGTAGCTGAGCTGTCCGAGGTGCTGCCGGCTAGATGAGAGGAAAGCTTG----------------TCAGAGCTAAATGCCTGGTGCATACTTCTCAG-TCTGCCAAGTTTGGCCTCTTGCAACAGTTTCTTTCCAGTCAGTGATAAACACACAGCCAGATG
>gene=chr20_37314541-37314831; species=calJac
TTTCAGAACGCAAAGAGGAAGGCTTGTGTATGAACAGGAGGCGCTTGTTTAAATAATGAAGCAGAGAAAAGATAATGTAAAAATGCCTTTG----TGTTTAGTTAGGTTTCCTCAGAGACCCTGATAATTGCGGCTGAGCTGTCCGAGGTGCTGGCGGCTGGGCGAGAGGAGCGGTTGAATATATGCACAACGCCCAAAGGTAAATGCCTGGTCTGCAGTTCTCAGCCCAATCAAGTTTGGCCTGCTTTATGGGTTTCTTTTCGGCCAATGACAAACAAAATTCCGGGCA
>gene=chr20_37314541-37314831; species=canFam
TTTAAGTGAGCGAAGAGGAAGGCTTGTGTATGAACAAGAAGAGCTTGTTTAAATAATGAAGTGGAGAAAAGATAATGTAAAAATGCCTTCG----TGTTTAGATAGGTTTCCTCAGAGATCTGCGTAATTGTAGCTGAGCTGTCCGAGGTGCTGACGGTTGGGTGACGGGAAAGCTTG----------------CAAGAGGTAAAAGCCTGGCCTGTAGTTCTCAG-TCCATCAGATTTGGCCTTTTTCATCAGTTTCTTTCCAACCAATGACAAATACACTGCCAGATG
>gene=chr20_37314541-37314831; species=equCab
TTTAAACGAGCAAAGAGGAAGGCTTGTGTATGAACAAGAGGCGCTTGTTTAAATAATGAAGTGGAGAAAAGATAATGTAAAAATGCCTTTG----TGTTTAGTTAGGTCTCCTCAGAGACCCGCGTAATTGTAGCTGAGCTGTCCGAGGTGCTGACGGCTGGGTGAGAGGCGTGCTTG----------------CCAGAAGTAAATGCCTGGTCCCCACTTCTCAG-TCCATCAAGTTTGGCTTCTTTCATCAGTTTCTTTCCAGTCAATGACAAACACACTGCCAGATG
>gene=chr20_37314541-37314831; species=gorGor
TTTAAGAATACGAAGAGGAAGGCTTGTGTATGAACAGGAGGCGCTTGTTTAAATAATGAAGCGGAGAAAAGATAATGTAAAAATGCCTTTGTCTATGTTTAGTTAGGTTTCCTCAGAGACCCGGGTAATTGCGGCTGAGCTGTCCGAGGTGCTGACGGCTGGGCGAGAGGAGCGGTTGAATGTATGCACAACGCCCAGAGGTAAATGCCTGGTCCACAGTTCTCAGCCCAATCAAGTTTGCCCTGCTTTATGGGTTTCTTCTTGGCCAATGACAAACAAACTTCCAGGCA
>gene=chr20_37314541-37314831; species=panTro
TTTAAGAATACGAAGAGGA-GGCTTGTGTATGAACAGGAGGCGCTTGTTTAAATAATGAAGCGGAGAAAAGATAATGTAAAAATGCCTTTGTCTATGTTTAGTTAGGTTTCCTCAGAGACCCGGGTAATTGCGGCTGAGCTGTCCGAGGTGCTGACGGCTGGGCGAGAGGAGCGGTTGAATGTATGCACAACGCCCAGAGGTAAATGCCTGGTCCACAGTTCTCAGCCCAATCAAGTTTGCCCTGCTTTATGGGTTTCTTCTTGGCCAATGACAAACAAACTTCCAGGCA
>gene=chr20_37314541-37314831; species=papHam
TTTAAGAACGCAAAGAAGAAGGCTTGTGTATGAACAGGAGGCGCTTGTTTAAATAATGAAGCGGAGAAAAGATAATGTAAAAATGCCTTTGTCTATGTTTAGTTAGGTTTCCTCAGAGACCCGGGTAATTGCGGCTGAGCTGTCCGAGGTGCTGACGGTTGGGCGAAAGGAGCGATTGAATGTATGCACAACGCCCAGAGATAAATGCCTGGTCCACAGTTCTCAGCCCAATCAAGTTTGGTCTGCTTTATGGGTTTCTTTTTGGCCAATGACAAACACACTTCCAGGCA
>gene=chr20_37314541-37314831; species=ponAbe
TTTAAGAATACGAAGAGGGACGCTTGTGTATGAACAGGAGGCGCTTGTTTAAATAATGAAGCGGAGAAAAGATAATTGTAAAATGCCTTTG-------------------------------------------------------------------------------------------------------------------------------------------------------------------------------------------------------
>gene=chr20_37314541-37314831; species=rheMac
TTTAAGAACGCAAAGAAGAAGGCTTGTGTATGAACAGGAGGCGCTTGTTTAAATAATGAAGCGGAGAAAAGATAATGTAAAAATGCCTTTGTCTATGTTTAGTTAGGTTTCCTCAGAGACCCGGGTAATTGCGGCTGAGCTGTCCGAGGTGCTGACGGTTGGGCAAAAGGAGCGATTGAATGTATGCACAACGCCCAGAGATAAATGCCTGGTCCACAGTTCTCAGCCCAATCAAGTTTGGCCTGCTTTATGGGTTTCTTTTTGGCCAATGACAAACACACTTCCAGGCA
>gene=chr20_37321062-37321352; species=hg19
AACTCTccctcccctaccatcaccatttcctctccttttccttttgcctcttccccctttccctccctttctcctccctcccttaccttctcctttcctcctttcttcccTGCTTGCTTTGGCTTAATGAAAGGCCTCACAGGACGCTGTCCGTGGTGCTGACTTGTTTTTCTGTCTTGTTCAAACTCTGTATGCAAATGAAAAGACAACACAGCTATTGAATGTTGAAGCTGGGGACATTCCCCAAGCTAATCTCTGTGCCTGTGGTGTGGCCACGGCTCTGGCCATTA
>gene=chr20_37321062-37321352; species=bosTau
AATTCTCCTTCCCCTTCTCTCACCATCCTCTACCTTTTCTATCCCTC-TCT--------TTActccctttctcc---atccctccttccctccctccctccctt-------ccc-cct---------TGGAAAGACTCCCAATGCGCTGTCCTTGGTGCTGACTCGTTTTTCTCCCTTGTTCAGG--TGGCAAGCAAGTGAAAAGA---CACAGCTAGTGAGTGTTGAAGCTGGGGACATTCCCCAAAGTAAATTCTGTGCCTTGGGCATGATCATAACT----------
>gene=chr20_37321062-37321352; species=calJac
AActctccctcctctcccatcaccatttcctctccttttccttttgcttcttccccctttccctccctttcttctccctc----accttcccctttccttctttcatcccTGCTTACTTTCGCTTAAGGAAAGGCCTCACAGGATGCTGTCCGTGGTGCTGACTTGCTTTTCTTTCTTGTTCAAACTTTGTATGCAAATAAAAAGACCACAGAGCTATTGAATGTTGAAGCTGGGGACATTCCCCAAGCTAATCTCTGTGTCTGTGGTGTGGCCAGGGCTCTGACCAT--
>gene=chr20_37321062-37321352; species=canFam
AATTGTCCTTCCTCTTCAC----CATTCTCTCCCCTttccctccctcatcc--------tctttcccttcctccttccttccttctttccttcctctctccttccttccttcct--------CTTAGAGGAAAGATTTATAACATGCTGTCCTTGGTAATGACTCCTTTTTCTCCCCTGCTTAAA--CTGTATGCAAATAAAAATA---CACAGCTAGGGAGTATTGAAGCT-GGGACATTTCCCAAGCTAAGTTGTGTACCATTGGTGTGGCCGGAGCT----------
>gene=chr20_37321062-37321352; species=equCab
AATTCTCCTTCCCATTTCCCTCGCATTCTCTCCCTTTCCCT-------CCC--------TCTCGGGTTTTCTCcttcctcccaccttccctcactccctccttccttccttccA--------ATAGGCAGAAAGCCTCACGATGCGCTGTCCTTGGTGCTGACTCAGTCCCCCTCCTTGTTCAAA--CGGTATGCAAATAAAAG-A---CACAGCTGGTGAGAGCGGAAGCTGGGGACATTCTCCAAGCTAAGTTCTGTGCCTTTAGTGTGGTCAGGGTT----------
>gene=chr20_37321062-37321352; species=gorGor
AActctccctcc-ctaccatcaccatttcctctccttttccttttgcctcttccccctttccctccctttctcctccctcccttaccttctcctttccgcctttcttccctgctttctttcgctTAATGAAAGGCCTCACAGGACGCTGTCCATGGTGCTGACTTTTTTTTCTGTCTTGTTCAAA--CTGTATGCAAATGAAAAGACAACACAGCTATTGAATGTTGAAGCTGGGGACATTCCCCAAGCTAATCTCTGTGCCTGTGGTGTGGCCACGGCTCTGGCCATTA
>gene=chr20_37321062-37321352; species=panTro
AGctctccctcccctaccatcaccatttcctctccttttccttttgcctcttccccctttccctccctttctcctctctcccttaccttctcctttcctcctttcttccctgctttctttcgctTAATGAAAGGCCTCACAGGACGCTGTCCGTGGTGCTGACTTGTTTTTCTGTCTTGTTCAAACTCTGTATGCAAATGAAAAGACAACACAGCTATTGAATGTTGAAGCTGGGGACATTCCCCAAGCTAATCTCTGTGCCTGTGGTGTGGCCACGGCTCTGGCCATTA
>gene=chr20_37321062-37321352; species=papHam
AActctccctcccctcccctcaccatttcctctccttttccttttgcctcttcccccattctctccctttctcctccctccctcaccctctccTTTCCTCCTTTCTTCCCTGCTTTCTTTCACTTAATGAAAGGCCTCACAGGATGCTGTCCGTGGTGCTGACTTGTTTTTCTCTCTTGATCAAA--CTGTATTCAAAT-GAAAGACCATACAGCTGTTGAATGTTGAAGCTGGGGACATTCCCCAAGCTGTTCTCTGTGCCTGCGGTGTGGCCAGGGCTCTGGCCATTA
>gene=chr20_37321062-37321352; species=ponAbe
AACTCTCCCTCCCCTACCATCACCATTTCCTCTCCTTTTCCTTTTGCCTCTtccccctttccctccctttctcctccctccctcaccttctcctttcctcctttcttccctccTTTCTTTCGCTtaatgaaaggccccacaggacgctgtccgtggtgctgacttgtttttctctcttattcaaacttggtatgcaaatgaaaagaccacacagctattgaatgttgaagctgGGGACATTCCCCAAGCTAATCTCTGTGCCTGTGGTGTGGCCAGGGCTCTGGCCTTTA
>gene=chr20_37321062-37321352; species=rheMac
AActctccctcccctaccctcaccatttcctctccttttccttttgcctcttcccccattttctccctttctcctccctccctcaccctctcctttcctcctttcttccctgctttctttcactTAATGAAAGGCCTCACAGGATGCTGTCCGTGGTGCTGACTTGTTTTTCTCTCTTGATCAAA--CTGTATTCAAAT-CAAAGACCATACAGCTGTTGAATGTTGAAGCTGGGGACATTCCCCAAGCTATTCTCTGTGCCTGCGGTGTGGCCAGGGCTCTGGCCATTA
>gene=chr20_37355857-37356147; species=hg19
AGATCCGTCCATACATCCCTCCCTCTCCATCTCTGGCTCGACACCCGGGCTCACTATTAGTTCCCCTACATCCACCCCGCAGCCTGCTCTTAACCTCTCCTCCCCGGCGGCTCAGACCCAATTCTCAGTGTCCTTAGCGCCCCCTTCGGGCCACAGCGTTAAGCCACGCCCCCCGGGCCCCTCATCCGTTGCCAAGTTCGCTGAGCGTCCGCGTCTGGTTGCCTCTCCGCCCCACAGGGCATGTTCGTGCTGGGCCTACCCTACGCCATCCTGCACGGCGGCTACCTGGG
>gene=chr20_37355857-37356147; species=bosTau
--------------------------------------------------------------------------------------------------------------------------------------------------------------------------------------------------------------------------------------------------------------------------------------------------
>gene=chr20_37355857-37356147; species=calJac
AGATCCGTCCATACATCCCTCCCTCTCTATCTCTAGCTCGACACCCGGGCTCTCGGTTAGCTAACGTACGTCTCCACGGCAGCCTGCCCTAAACCTCTCCTCCCCCGCGGCTCGGACCCAATTCTCAGAGTCCGTAGCGCCCCCTTCGGGCCACAGCGTTAAGCCACGCCCCCCCAGCCCCCCTCGGGTTTCGGAGTTCGCTGAGCGCCCGCGTCTGGTTGCCTCTCCGCCCCACAGGGCATGTTCGTGCTGGGCCTACCCTACGCCATCCTGCACGGCGGCTACCTGGG
>gene=chr20_37355857-37356147; species=canFam
AGGTCCGGCCTCGAACACCTCGCACTCCATCTCTGACTCGACGCCCCGGCTTCCCATTAGGCCGCGTGCACCCCCAATCCAGCC-TACTCTAACCTCTCCTCCCG-GTGGTTTACGCCGGGTTCTCACTCCGCTTAGCTCCCCCTTGCGGCTACTGCCTTAAGCCACGCCCCCAGGTCCCCTGGAGCGGGGCTGC-GCCGCTGAGCTCCCGGGTCTGGTTGCCTTTCCGCTCCGCAGGGCATGTTCGTGCTGGGCCTGCCCTACGCCATCCTGCACGGCGGCTACCTGGG
>gene=chr20_37355857-37356147; species=equCab
AGTCCCGTCCTTAAACACCTCTCTCTCCATTTCCGACTCAACAGCCAGGCTCCCCATTAGACTGCTGACACCCCCATTCCAGCCTACCCTTAACCTCTCCTCCCT-GTGGGTTAGGCCCAGTTCTCATCCTCCTTAGCGCCCCCTTCTGGCTATAGCCTTAAGCCACGCCCCGAGGTCCCCTCTTTCGAGGCCGCATCTGCTGAGCGCCCCCGTCTGGTTGCCTCTCCGCTCCGCAGGGCATGTTCGTGCTGGGACTGCCCTACGCCATCCTGCACGGCGGCTACCTGGG
>gene=chr20_37355857-37356147; species=gorGor
AGATCCGTCCATACATCCCTCCCTCTCCATCTCTGGCTCGACACCCGGGCTCACTATTAGTTCCCCTACATCCACCCCGCAGCCTGCTCTTAACCTCTCCTCCCCGGCGGCTCAGACCCAATTCTCAGTGTCCTTAGCGCCCCCTTCGGGCCACAGCGTTAAGCCACGCCCCCCGGGCCCCTCATCCGTTGCCAAGTTCGCTGAGCGTCCGCGTCTGGTTGCCTCTCCGCCCCACAGGGCATGTTCGTGCTGGGCCTACCCTACGCCATCCTGCACGGCGGCTACCTGGG
>gene=chr20_37355857-37356147; species=panTro
AGATCCGTCCATACATCCCTCCCTCTCCATCTCTGGCTGGACACCCGGGCTCACTATTAGTTCCCCTACATCCACCCCGCAGCCTGCTCTTAACCTCTCCTCCCCGGCGGCTCAGACCCAATTCTCAGTGTCCTTAGCGCCCCCTTCGGGCCACAGCGTTAAGCCACGCCCCCCGGGCCCCTCATCCATTGCCAAGTTCGCTGAGCGTCCGCGTCTGGTTGCCTCTCCGCCCCACAGGGCATGTTCGTGCTGGGCCTACCCTACGCCATCCTGCACGGCGGCTACCTGGG
>gene=chr20_37355857-37356147; species=papHam
AGATCCATCCATACATCCCTCCCTCTCCATCTCTGGCTCGACACCGGGGCTCACTATTAGCTCCCCTACATCCACCCCGCAGCCTGCCCTTAACCTCTCCTCCCCGGCGGCTCAGACCCAATTCTCAGTGTCCTTAGCGCCCCCTTCGGGCCACAGCGTTAAGCCACGCCCCCCGGGCCCCTCATCGGTTGCTAAGTTCGCTGAGCGTCCGCGTCTGGTTGCCTCTCCGCCCCACAGGGCATGTTCGTGCTGGGCCTACCCTACGCCATCCTGCACGGCGGCTACCTGGG
>gene=chr20_37355857-37356147; species=ponAbe
AGATCCGTCCATACATCCCTCCCCTTCCATCTCTGGCTCGACACCCAGGCTCACTATTAGCTCCCCTACATCCACCCCGCAGCCTGCTCTTAACCTCTCCTCCCCGGCGGCTCAGACCCAATTCTCAGTGTCCTTAGCGCCCCCTTCGGGCCACAGCGTTAAGCCACGCCCCCTGGGCCCCTCATCTGTTGCCAAGTTCGCTGAGCGTCCGCGTCTGGTTGCCTCTCCGCCCCACAGGGCATGTTCGTGCTGGGCCTACCCTACGCCATCCTGCACGGCGGCTACCTGGG
>gene=chr20_37355857-37356147; species=rheMac
AGATCCATCCATACATCCCTCCCTCTCCATCTCTGGCTCGACACCGGGGCTCACTATTAGCTCCCCTACATCCACCCCGCAGCCTGCCCTTAACCTCTCCTCCCCGGCGGCTCAGACCCAATTCTCAGTGTCCTTAGCGCCCCCTTCGGGCCACAGCGTTAAGCCACGCCCCCTGGGCCCCTCTTCGGTTGCTAAGTTCGCTGAGCGTCCGCGTGTGGTTGCCTCTCCGCCCCGCAGGGCATGTTCGTGCTGGGCCTACCCTACGCCATCCTGCACGGCGGCTACCTGGG
>gene=chr20_37360163-37360453; species=hg19
CCACCTGGGTCCGCAGCATAAGTGTGTAGGTGTACCTGGCCCCTTGCCTTGGGGCCAGGACCTGGAACCACCAAGACCCACGTGCGCCGGCGGAACCCAGGATCGCGATCGCACGGTCCCAAGACCGCCCTGCCTCGCCCCCTAGCGGTGAGAGCGCAAACTGCCGGCCCGCAAGGACGGTTCTCCACCCTAGTCCTAAATGCTTCTTGTCTCCCCCTACCCCACCTCCTGCTTAGTTGATAAGCATTGCTTCTTTCTAGTGCTTTATTTCAGGTCCTCAACATTACAAA
>gene=chr20_37360163-37360453; species=bosTau
--------------------------------------------------------------------------------------------------------------------------------------------------------------------------------------------------------------------------------------------------------------------------------------------------
>gene=chr20_37360163-37360453; species=calJac
CCACCTGCGTCCGCAGCAGAGGTGTGTAGATGTACCTGGCCCTTTGCCTTGGGGCCGGGACTTGGAACCACCAAGACCCACGCGCGCCAGAGGAACCCAGGATCGCAATCGCACGGTCCCAAGGCCGCCCTGCGTCGCCCCCCAGCGGTGAGAGCTCAAACTGCCGG-CCGAAAGGAGGGATCTCCACCCTAATCCTAAATGCTTCCTGTGTCCCCACACCCCAC--CCCGCCCAGTTGATAACTATTGCTTCTTTCTAGAGTTTTATTTCAGGTCCTCAACATTACACA
>gene=chr20_37360163-37360453; species=canFam
CCTCCAGCATCTGTGTCAGTCACGCATTGGTGTACCTGGCTCAACACTTTGAGACCCTGGCCT-GGA--GCCAAGACCCTTGCCCCT-GGGGGAATCCAAGATTGCCACCACCTGGTCCCCAGATGGCCCTGCCTTGTCCCCCAGTGGTGAAAGCCCAAGCTGCCTGCCCTCAAAGAAGGCTCTCCACTTTATTTCTAAATGCTTCCTCCCTCCCTGCCACCCCCACCCTG--CAGTTGATAATCACTGTTTATCTCTA-TGCTTTATTTCAGGTCCTCCATATTTTAAA
>gene=chr20_37360163-37360453; species=equCab
CCTCCAGCATCTGCAGCAGCTGTGCACTAGTATACCCAGCCCAGTGCCTTGGGACGCCGGCCA-GAACCACCGAGACCCTTGTCCTCAGGAGGAACCTAGGATCACGGCCA-TGGGTCCCAAGACTGTCCTGCCTCGCCCCCCAGCGGTGAGAGCTCAAGCTGCCAGCCCTCAAAGAAGG-TTTCCATCTTGTTCCTAAATACTTCTTGCATCCCTTCCATCCCTGCCCTACCCAGT---TAATTATTGCTTATCTGTAGTGCTTTATTTCAGGTCCTCCATATTTCAAA
>gene=chr20_37360163-37360453; species=gorGor
CCACCTGGGTCCGCAGCATAAGTGTGTAGGTGTACCTGGCCCCTTGCCTTGGGGCCAGGACCTGGAACCACCAAGACCCACGTGCGCCGGCGGAACCCAGGATCGCGATCGCACGGTCCCAAGACCGCCCTGCCTCGCCCCCTAGCGGTGAGAGCGCAAACTGCCGGCCCGCAAGGACGGTTCTCCACCCTAGTCCTAAATGCTTCTTGTCTCCCCCTACCCCACCTCCTGCTTAGTTGATAAGTATTGCTTCTTTCTAGTGCTTTATTTCAGGTCCTCAACATTACAAA
>gene=chr20_37360163-37360453; species=panTro
CCACCTGGGTCCGCAGCATAAGTGTGTAGGTGTACCTGGCCCCTTGCCTTGGGGCCAGGACCTGGAACCACCAAGACCCACGTGCGCCGGCGGAACCCAGGATCGCGATCGCACGGTCCCAAGACCGCCCTGCCTCGCCCCCTAGCGGTGAGAGCGCAAACTGCCGGCCCGCAAGGACGGTTCTCCACCCTAGTCCTAAATGCTTCTTGTCTCCCCCTACCCCACCTCCTGCTTAGTTGATAAGTATTGCTTCTTTCTAGTGCTTTATTTCAGGTCCTCAACATTACAAA
>gene=chr20_37360163-37360453; species=papHam
CGACCCGGGTCCGCAGCATAAGTGTGTAGGTGTACCTGGCCCCTTGCCTTGGGGCCAGGACCTGGAACCACTAAGACCCACGTGCGCAGGAGGAACCCAGGATCGCGATCGCAGGGTCCCAAGACCGCCCTGCTTCGCCCCCCAGCGGTGAGAAAGCAAACTGCCGGCCCGCAAAGAGGGTTCTCCACCCTAGTCCTAAATGCTGCTTGTCTCCTCCTACCCCACCTCCCACTTAGTTGATAAGTATTGCTTCTTTCTAGCGCTTTATTTCAGGTCCTCAACATTACAAA
>gene=chr20_37360163-37360453; species=ponAbe
CCACCTGGGTCCGCAGCATAAGTGTGTAGGTGTACCCTGCCCCTTGCCCTGGGGCCAGGACCTGGAACCACCAAGACCTACGTGCGCGGGAGGAACCCAGGATCGCGATCGCACGGTCCCAAGACCGCCCTGCCTCGCCCCCGAGCGGTGAGAGCGCAAACTGCCGGCCCGCAAGGACGGTTCTCCACCCTAGTCCTAAATGCTTCTTGTCTCCCCCTACCCCACCTCCTGCTTAGTTGATAAGTATTGCTTCTTTCTAGTGCTTTATTTCAGGTCCTCAACATTACAAA
>gene=chr20_37360163-37360453; species=rheMac
CGACCCGGGTCCGCAGCATAAGTGTGTAGGTGTACCTGGCCCCTTGCCTTGGGGCCAGGACCTGGAACCACTAAGACCCACGTGCGCAGGAGGAACCCAGGATCGCGATCGCAGGGTCCCAAGACCGCCCTGCCTCGCCCCCCAGCGGTGAGAAAGCAAACTGCCGGCCCGCAAAGAGGGTTCTCCACCCTAGTCCTAAATGCTGCTTGTCTCCTCCTACCCCACCTCCCACTTAGTTGATAAGTATTGCTTCTTTCTAGTGCTTTATTTCAGGTCCTCAACATTATAAA
>gene=chr20_37507502-37507792; species=hg19
TTTTAAAAATTCAGGATTGATAGCTGGAAGGAGAAGTGAGGTGAGAGATGGGTTTTAGAGAGCAAGAGCGAGTCAGAAAGAGGCATTCAGGGCATCTGGGGAGAGGGGAATTGGGATAAGAGCAGATACCTTGGAGAGCTCCCGGACGGCCAGTGCGTGTTTAGGCGGGCCAGGCTCTGCGGAGCGGAAGGGAGATCAGGTCCCTAGGTCTGCAGTGAAGCTGTAAGGAGAGGTGCTGGGAGAATTCTGGAGGTAGAATCAGTAAAGAACAGGGGCCTGGTGCAGCGGGG
>gene=chr20_37507502-37507792; species=bosTau
TTAAAAAAACTGAGGAAAGAGAAG------------TGAGGTGAG--ATGGAGTTGGGAGATCAACAGGGATTCAAGAAGAGGGGCGCAGGGCGTCTGGGGAGAGGGGAATTGGGAGCAAAGCGAATACCTTGGAGAGTTCCCGGGCGGCA--------------------GGGCTCTGCGGGGGGGGAGGGAGATCAGATTCTTGGGTCTGCAGAG-----------GGAGGTGCTTCGAGAATTCTGGAAGCAAAATTAGTGAAGAACGGGGACCTGGTACAGCTGAA
>gene=chr20_37507502-37507792; species=calJac
TTTTAAAAATTCAGGGGAGATAGGTGGAAAGAGAAGTGAGGTGAGAGATGGGTTTTGGAGAGCAAGAGCAAGCCGGAAAGAGGCATACAAGCCATTTGGGGAGAGAGGAATTGGGATAGGAGCAGATACCTTGGAGAGCTCCCCAGCGGCCAGCGCGT-TTTAGGCAGACCAGGCCCTGCGGGGCGGAATGGAGATCCTGTCCCTGGGTCTGCAGTAAAGCTGTAAGGAGAGGTGCTGGGAGAATTCTGGAGATAGAATCAGCAAAGAACAGGGGCCTGGTGCAGCTGGA
>gene=chr20_37507502-37507792; species=canFam
TTTTTTTAA-TGAGGAGAGAGAAGTAGACAGAGATGTGAGGTGAG--ACAGGGTTGGGGAAGCAACAGGAAATCAGGAAGAGGAGTGCAGGGCATTTGGGGAGAAGGCCATTGGGGGAAAAAAGGCTACCTTGGAGAGTTCCCGGGCGGCC--------------------AGGGGCGGCCAGACAGAAGGGAGATCAAGTTCCTGCATCTGCAGGGAAGCTGTGGCGAGAGGTACTGGGAGCATTCTGGAAACGGAATTAGTGAAGAACAGGGACCTGGCACAGTTGGG
>gene=chr20_37507502-37507792; species=equCab
TTAAAACAATTGAGGAGAGATAAGTGGAAAAGGAAGTGAGATGAG--ACAGGGTTGGGGGAGCAACAGGAATCCAAGAAGCAGAGTTCAGGGCGTCTGGGGAGAGGGGCACTGGGATGAGAGTAGCTACCTTGGAGAGTTCCTGGGCGGCC--------------------AGGCTCTGCAGGGCAGAAGGGAGGTCAGGTTCCTGGGTCTGCAGGGAAGCTGCAGAGGGAGGTGCTGGAAGAATTCTAGAAGCAAAATTAGT---GAACAGGGACCTGGCACAGCTGGG
>gene=chr20_37507502-37507792; species=gorGor
TTTTAAAAATTCAGGATTGATAGCTGGAAGGAGAAGTGAGGTGAGAGATGGGTTTTAGAGAGCAAGAGCGAGTCAGAAAGAGTCATTCAGGGCATCTGGGGAGAGGGGAATTGGGATAAGAGCAGATACCTTGGAGAGCTCCCGGACGGCCAGTGCGTGTTTAGGCAGGCCAGGCTCTGCGGAGTGGAAGGGAGATCAGGTCCCTAGGTCTGCAGTGAAGCTGTAAGGAGA-GTGCCGGGAGAATTCTGGAGGTAGAATCAGTAAAGAACAGGGGCCTGGTGCAGCGGGG
>gene=chr20_37507502-37507792; species=panTro
TTTAAAAAATTCAGGATTGATAGCTGGAAGGAGAAGTGAGGTGAGAGATGGGTTTTAGAGAGCAAGAGCGAGTCAGAAAGAGGCATTCAGGGCATCTGGGGAGAGGGGAATTGGGATAAGAGCAGATACCTTGGAGAGCTCCCAGACGGCCAGTGCGTGTTTAGGCAGGCCAGGCTCTGCGGAGCGGAAGGGAGATCAGGTCCCTAGGTCTGCAGTGAAGCTGTAAGGAGAGGTGCCGGGAGAATTCTGGAGGTAGAATCAGTAAAGAACAGGGGCCTGGTGCAGCGGGG
>gene=chr20_37507502-37507792; species=papHam
TTAAAAAAAATCAGGAGAGATAGCTGGAAGGAGAAGTAAGGTGAGGGATGGGTCTTGGAGAGCAAGAGCAAGTCAGAAAGAGGCATGCAGGGCATTTTGGGAGAGGGGAATTGGGATAAGAGCAGATACCTTGGAGAGCTCCCGGGCAGCCAGTGCGTGCT--------------TCTGCAGAACGGAAGGGAGATCAGGTCCCTAGGTCTGCAGTGAAGCTGTAAGGAGAGGTGCTGGGAGAATTCTGGAGGTAGAATCAGTAAAGAACAGGGGCCTAATGCAGCGGGG
>gene=chr20_37507502-37507792; species=ponAbe
TTAAAAAAATTCAGGATTGATAGCTGGAAGGAGAAGTGAGGTGAGAGATGAGTTTTGGAGAGCAAGAGCGAGTCAGAAAGAGGCATTCAGGGCATCTGGGGAGAGGGGAATTGGGATAAGAGCAGATACCTTGGAGAGCTCCCGGGCGGCCAGTGAGTGTTTAGGCAGGCCAGGCTCTGCGGAGCGGAAGGGAGATCAGGTCCCTAGGTCTGCAGTGAAGCTGTAAGGAGAGGTGCCGGGAGAATTCTGGAGGTAGAATCAGTAAAGAACAGGGGCCTGGTGCAGCGGGG
>gene=chr20_37507502-37507792; species=rheMac
TTAAAATAAATCAGGAGAGATAGCTGGAAGGAGAAGTGAGGTGAGGGATGGGTCTTGGAGAGCAAGAGCAAGTCAGAAAGAGGCATGCAGGGCATTTCAGGAGAGGGGAATTGGGATAAGAGCAGATACCTTGGAGAGCTCCCGGGCAGCCAGTGCGTGCT--------------TCTGCAGAGCGGAAGGGAGATCAGGTCCCTAGGTCTGCAGTGAAGCTGTAAGGAGAGGTGCTGGGAGAATTCTGGAGGTAGAATCAGTAAAGAACAGGGGCCTAATGCAGCGGGG
>gene=chr20_37554609-37554899; species=hg19
GAATACATGGTTAAAGGCAGGTGATAAAGGCGATATGGTTGGCCATGCCAAAGCACTGAGAGCCTAGGAGCAGCGTGGCCAGAGTCTCCGGGAGTCGGCACCTGCCTCTCCTCGTTGTCTAGGCCTGACTGTCCCTGGCCTTGCACGGCCGCGCAGCGGGGCGACCGGCAGGGGGCGCGCTGGGATGGCCAGGAGCTCGGCTCTCCCCGCTCTGTCCCTGCTCTGCGGCCCGCCTCGCCCCTGCAAGTTTAAATTCCTCTTAGCAAGCCCAGCATCGCAGCCAATAACGC
>gene=chr20_37554609-37554899; species=bosTau
GAATGAATGTTTAAGTGCTGGGGATAAAGGCAACATGGCTGGCCTCACCCAAACTCTGTGAGCCCTGGGGAGCCGCAGTCAGTGGGTCAGTGAGCAGGCTCCAGCCTCTCCTCTGTGCAGATTCCTGACTTCCTTGGGCCTTGCAGGGCCGCGCTGTGGGGCGGGCGGCAGAGGGCGCGCGACGCTGGCGGGGCCGGG--TTCTCGGGTTTCAATCCAGGCTCA-CTGTCTGTCCCAC-----CGGG--------CCGCGGGGC--------------A-CCAATAGCAA
>gene=chr20_37554609-37554899; species=calJac
gaatACACAGTTAAATGCAGGGGATAAAGGCGATATGGTTGGCCATGCCAAAGCTCCGAGAGCCTAGGAGCAGCGTGGCCAGCGTGTCTGGGAGCCGGCACCAGCCTCTTGTCGCTG---------------------CCTTGTGAGGCCGCTCTGTGGGACGGCCGGCAGGGGGCGTGTTGGGACGGCGAGGAGCCCGGCTGTCCCGCCTCTGTACCTGCTCTGCTGCCCGCCCCGCCCTTTCAAGTTTAAATTCCACTTAAC-AGCCCAGCATTGCAGCCAATGATGC
>gene=chr20_37554609-37554899; species=canFam
TTCCAAATGACGAAACGCGGGGGA-TGCGGCTCCGGGGCGGGGCACACCCAAGCTCCGAGGGCCCAGGAGCCGCGCGG--------------------------------------------------------------------------------------CCAGCAGGGGGCGCGCTAGGAGGGCGGG--GGCCGGTCTCCACGTTTCAGCTCGAGAgccgccgccgccgccgc-----CAGG--------CCGCGGGGC--------------AGCCAATGGCAG
>gene=chr20_37554609-37554899; species=equCab
gaatgaatgattaaatgcaggggataaaggCGACATGGCTGGCCAAACCCAAGCCCTGGGAGCCCCCGAGCAGCGAGGACAGTGTGCCCGGGAGTAGGAGGCAGCCTCTTTGGTGGGCCGAAATCTGACCGCCCGGGGGCCTTTCGGG---------GAGG--ACCGGCAGGGGGCGCGCTAGGATGGCGGG--------------------------------------------------------------------------------------------------
>gene=chr20_37554609-37554899; species=gorGor
GAATACATGGTTAAAGGCAGATGATAAAGGCGATATGGTTGGCCATGCCAAAGCACTGAGAGCCTAAGAGCAGCGTGGCCAGAGTCTCTGGGAGTCGGCACCTGCCTCTCCTCGTTGTCTAGGCCTGACTGTCCCTGGCCTTGCAgggccgcgcagcggggcggccggcagggggcgcgcTGGGATGGCCAGGAGCTCGGCTCTCCCCGCTCTGTCCCTGCTCTGCTGACCGCCTCGCCCC-GCAAGTTTAAATTCCTCTTAGCAAGCCCAGCATCGCAGCCAATAACGC
>gene=chr20_37554609-37554899; species=panTro
GAATACATGGTTAAAGGCAGGTGATAAAGGCGATATGGTTGGCCATGCCAAAGCACTGAGAGCCTAGGAGCAGCGTGGCCAGAGTCTCCGGGAGTCGGCACCTGCCTCTCCTCGTTGTCTAGGCCTGACTGTCCCTGGCCTTGCAgggccgcgcagcggggcggccggcagggggcgcgcTGGGATGGCCAGGAGCTCGGCGCTCCCCGCTCTGTCCCTGCTCTGCTGCCCTCCTCGCCCCTGCAAGTTTAAATTCCTCTTAGCAAGCCCAGCATCGCAGCCAATAACGC
>gene=chr20_37554609-37554899; species=papHam
GAATACATGGTTAAAGGCAGGGGATAAAGGCGATATGGTTGGCCATACCAAAGCTCTGAGAGCCTAGGAGCAGCGTCGCCAACGTGTCTGGGAGCCAGCACCTGCCTCTCCTCACTGCCTAGGCCTGACTGTCCCTGGCCTTGTAGGGCCGCACTGGGGGGCGGCCGGCAGGGGGCGCCCTGGGATGGCCAGGAGCCCGGCTCTCCCCGCTCTGTCCCTGCTCTGCGGCCCGCTTCGCCCCTGCAAGTTTAAATTCCGCTTAGCAACCCCAGCATCGCAGCCAATAACGC
>gene=chr20_37554609-37554899; species=ponAbe
GAATACATGGTTAAAGGCAGGTGATTAAGGCGATATGGTTGGCCATGCCAAAGCACTGAGAGCCTAGGAGCAGCGTGGCCAGAGTCTCCGGGAGTCGGCACCTGCCTCTCCTCGTTGTCGAGGCCTGTCTGTCCCTGACCTTGCAGGGCCGCGCAGTGGGGCGGCCGGCAGGGGGCGCGCTGGGATGGCCAGGAGCTCGGCTCTCCCAGCTCTGTCCCTGCTCTGCTGCCCGCCTCGCCCCTGCAAATTTAAATTCCGCTTAGCAAGCCCAGCATCGCAGCCAATAACGC
>gene=chr20_37554609-37554899; species=rheMac
GAATACGTGGTTAAAGGCAGGGGATAAAGACGATATGTTTGGCCATACCAAAGCTCTGAGAGCCTAGGAGCAGCGTGGCCAACGTGTCTGGGAGCCGGCACCTGCCTCTCCTCACTGCCTAGGCCTGACTGTCCCTGGCCTTGTAGGGCCGCACTGGGGGGCGGCCGGCAGGGGGCGCCCTGGGATGGCCAGGAGCCCGGCTCTCCCCGCTCTGTCCCTGCTCTGCGGCCCGCCTCGCCCCTGCAAGTTTAAATTCGGCTTAGCAACGCCAGCATCGCAGCCAATAACGC
>gene=chr20_37676735-37677025; species=hg19
TGACCCACATCCAGGCTGCAGCCCGTCCTTAGCCAGGGATGTGGAGGGTCCTGAGTCTGGTCCTGTTGAGTCCTGAGTCCTCCAGACTGGCCCTGCCAAGTTGCCAGGCATCTGATGCAGCAGAGCAGCGCTATGCTGCCCTCTGCTGGCCACATGGAGGCAGTGAGTCCCCACACTGCTGTCCACTCCTGGCAATGGGCTCAGGGGAAGTGGACTGTGTTTCTGGTCCCTTGCTTCTGACAACCTGATAGAGCAGATATGGAAGGGCAGAGGCACTATAAGAACTCTTC
>gene=chr20_37676735-37677025; species=bosTau
TAATGCACATTCAGGCTGCTCCCCCTCCTTAGCCAGAGATGCAGAGGGTCCTCAATGTGGCC-c-------------------GAGTCGGTCCTGTTAATCCACTCAGCATCTGTTGCCACAGGATGAGGCTGTGCTGCCCCCTGCTGGCCACATGCAGGCAGTGCCAGCTCAGGCTAAGGTTCCAGCTTTGCCGCGGGCTGAGGTAGAAAAGGAA--------CCTACCTTGCTTCCGTCACCTGGGCAGAGCAACCATGGAGGGGCAGGACA-GTGTGAAGAACCCTG
>gene=chr20_37676735-37677025; species=calJac
TGA-CCACATCCAGGCTGCAGCCCGTCCTTAGACAGAGATGCGGAGGGTCCTGAGTCTGGTC-----GAGTCCTGAGTCCTCCAGACTGGTCCTGCCAAGCTGCTCGGCATATGTCGCAGCAGGGCAGCGCTGTGCTGCCCTCTACTGGACACATGGAGGCGGTGCCTCCCCACGCTGTTGTCCACTCCTGGCAATGGGCTCAGGGGAAGTGGACCATGTTTCTGGTCCCTTGCTTCTGACAACCTGGCAGAGCAGATATGGAATGGCGGA-GCAATATAAGAACTCTTA
>gene=chr20_37676735-37677025; species=canFam
tgaCCCTTATTTAGGCTGCACCCCATCCTCAGCC-GGCGTATGGAGGGTCCTCAGTGTGGCC-C-----------ATCCCAGGGAAGTCGTCT------TCTGCGCAGCTTCTGAGGCTGCAGAATGGGGCTGCACCGCCCTCTGCTGGCCATATAGTGGCAGTGACTCCCCAGATGGCGGTC-CCGCCTGGCTCCTTGCTGAGGGG----CAGGG--TGCTTTGGTCCTTTGCTCCTGGCAACCTGGCGTAGCAACTATGGGGGGGGGGGGGGGGTGTGAAGACCTCTT
>gene=chr20_37676735-37677025; species=equCab
tgaCCCACACTCAGGCTGCACCCCATCCTTAGCCAGGCATGTGGAGAGTCCCCGGCGTGGCC-C-----------GTTCCATCGCAGTCTTCCTGCCAATCTGCTCAGC--------------AGAGGGGCTGTGCTGCTCTCTGCTGGCCATATGGAGGCAGTGACTCCCCAGACTGTGGTCTCCACCTGGCTACGGGCTGAGGGGACTGCAGTG--TTTTTCGGTCCCTTGCTTCTGGCAACCTGGCAGAGCAAATATGGAGGGGCAGGTGCAGGGTGAGGAAATCTT
>gene=chr20_37676735-37677025; species=gorGor
TGACCCACATCCAGGCTGCAGCCCGTCCTTAGCCAGGGATGTGGAGGGTCCTGAGTCTGGTCCTGTTGAGTCCTGAGTCCTCCAGACTGGCCCTGCCAAGTTGCCAGGCATCTGATGCAGCAGAGCAGCGCTATGCTGCCCTCTGCTGGCCACATGGAGGCAGTGAGTCCCCACACTGCTGTCCACTCCTGGCAATGGGCTCAGGGGAAGTGGACCGTGTTTCTGGTCCCTTGCTTCTGACAACCTGACAGAGCAGATATGGAAGGGCAGAGGCACTATAAGAACTCTTC
>gene=chr20_37676735-37677025; species=panTro
TGACCCACATCCAGGCTGCAGCCCGTCCTTAGCCAGGGATGTGGAGGGTCCTGAGTCTGGTCCTGTTAAGTCCTGAGTCCTCCAGACTGGCCCTGCCAAGTTGCCAGGCATCTGATGCAGCAGAGCAGCGCTATGCTGCCCTCTGCTGGCCACATGGAGGCAGTGAGTCCCCACACTGCTGTCCACTCCTGGCAATGGGCTCAGGGGAAGTGGACCGTGTTTCTGGTCCCTTGCTTCTGACAACCTGACAGAGCAGATATGGAAGGGCAGAGGCACTATAAGAACTCTTC
>gene=chr20_37676735-37677025; species=papHam
TGACCCACATCCAGGCTGCAGCCCATCCTTAGCCAGGGATGCGGAGGGTCCTGAGTCTGGTCCTGTTGAGTCCTGAGTCCTCCGAACTAGCCCTGCCAAGCTGCCCAGCATCTGAGGCAGCAGAGCTGTGCTGTGCTGCCCTCTGCTGGCCACATGGAGGCAGTGAGTCCCCACACTGCTGTCCACAACTGGCAATGAGCTCAGGGGAGGTGGACCGTGTTTCTGGTCCTTTGCTTCTGACAACCTGGCAGAGCAGATGTGGAAGGGCAGA-GCACTATAAGAACTCTTC
>gene=chr20_37676735-37677025; species=ponAbe
TGACCCACATCCAGGCTGCAGCCCGTCCTTAGCCAGGGATGTGGACGGTCCTGAGTCTGGTCCTGTTGAGTCCTGAGTCCTCCAGACTGGCACTGCCAAGTTGCCAGGCATCTGATGCAGCAGAGCAGCGCTATGCTGCCCTGTGCTGGCCACATGGAGGCAGTGAGTCCCCACACTGCTGTCCACTCCTGGCAATGGGCTCAGGGGAAGTGGACCGTGTTTCTGGTACCTTGTTTCTGACAACCTGACAGAGCAGATATGGAAGGGCAGAGGCACTATAAGAACTCTTC
>gene=chr20_37676735-37677025; species=rheMac
TGACCCACATCCAGGCTGCAGCCCATCCTTAGCCAGGGATGTGGAGGGTCCTGAGTCTGGTCCTGTTGAGTCCTGAGTCCTCCGAACTAGCCCTGCCAAGCTGCCCAGCATCTGACGCAGCACAGCAGTGCTGTGCTGCCCTCTGCTGGCCACGTGGAGGCAGTGAGTCCCCACACTGCTGTCCACAACTGGCAATGAGCTCAGGGGAGGTGGACCATGTTTCTGGTTCCTTGCTTCTGACAACCTGGCAGAGCAGATATGGAAGGGCAGA-GCACTATAAGAACTCTTC
>gene=chr20_37893233-37893523; species=hg19
TGCACATATCACCTGAGCTGAGACTGGGAACCTCTTCTGACTCATCCTCAGATGGAAATAACCCCAGTGACTGCTCCCTGCATCCCACAGAAAAGCCTGCTTCTGGTGCCTTCTGTTTCTGAGTTGTTTTACCTTGCAGCCTCTAGGTGGCGCACCTGAGTTCTAGCTGCTCAGGCCTGTGGAAAGCGCAGGGATGACTAACAGAAGAACTGGGAGTTATCCAAGAGCCGAGGTCCTAGGGTGAAGAGGTGCAGGGGAGCTCAAGCCAGTGTTTAGTAATAATTTTAAAA
>gene=chr20_37893233-37893523; species=bosTau
TGGACACATCACTGAAGCTGAGACTGGGAG-CTTCTCTGACCCA-CCTCAGATGTAAATGACTAGGGTGACTG--TCTTGCTGGTCACCAAGAAGGCTTCTTCCGGGACTTTCTTTTCT-GAGGTGTTGCACTTTTCAGCCTCTAGGTGGTGCACCTGAGTCCTGGCAGCTCTATTCTGTGAAG-----AGAATTGACT--CAGAA---CTGGCAGTTGTCAAAAAGCAGTGGTGTTGGGG-AAACACATGCTGGGAAGCTCAATTCAGTGTTTAATCATAATTA-AAAC
>gene=chr20_37893233-37893523; species=calJac
TGCATATATTACCTGAACTGAGACTGGGAA---TTTCTGAC-CATCCTCAGATGGAAATAACCCCAGGGACTGCTCCCTGCCTCCTGCAGAGAAGGCCGCTTCTGGTGCCTTCTGTTTCTGAGTTGTTTTACCTTGCAGCCTCTAGGTGGTGCACCTGAGTTCCAGCTGCTCAGGCGTGTGAAAAGAGCAGGATTGACTAAC---AGAACTGGGAGTTATCTAAGAGCTGAGGTTCTAGGGTAAAGAGGTGCAGGGGAGCTCAAGCCAGTGTTGAATAATGATTTTAAAT
>gene=chr20_37893233-37893523; species=canFam
TGGACATATCGCCAAAGCTGAGACTGAGAGCCTCTTCTGACTCATCCTCAGATGGAAATGACTGCTGCCATGGCGTCCTGCTGGCCACCAAGGAGGCTGCTTCTGGTGCCTTCTGTTTCAGAGTTGTTTTACCTCTCAGCCCCTAGGTGGTGCACCTGAGTTCACACTGCTCCACTC--TGAAAAGATCAGGATTGATTAATAGAC---CTGGAAGTTATCACAAAGCAGTGGTCCT-GGG-GAATACAGGATGCGGAGCTCAAGCTAGTATTTAATCATAATGA-AAAC
>gene=chr20_37893233-37893523; species=equCab
--------------------------------------------------------------------------------------------------------------------------------------------------------------------------------------------------------------------------------------------------------------------------------------------------
>gene=chr20_37893233-37893523; species=gorGor
TGCACATATCACCTGAGCTGAGACTGGGAACCTCTTCTGACTCATCCTCAGATGGAAATAACCCCAGTGACTGCTCCCTGCATCCCACAGAAAAGCCTGCTTCTGGTGCCTTCTGTTTCTGAGTTGTTTTACCTTGCAGCCTCTAGGTGGCGCACCTGAGTTCTAGCTGCTCAGGCCTGTGGAAAGAGCAGGGATGACTAACAGAAGAACTGGGAGTTATCCAAGAGCCGAGGTCCTAGGGTGAAGAGGTGCAGGGCAGCTCAAGCTAGTGTTTAGTAATAATTTTAAAA
>gene=chr20_37893233-37893523; species=panTro
TGCACATATCACCTGAGCTGAGACTGGGAACCTCTTCTGACTCATCCTCAGATGGAAATAACCCCAGTGACTGCTCCCTGCATCCCACAGAAAAGCCTGCTTCTGGTGCCTTCTGTTTCTGAGTTGTTTTACCTTGCAGCCTCTAGGTGGCGCACCTGAGTTCTAGCTGCTCAGGCCTGTGGAAAGAGCAGGGATGACTAACAGAAGAACTGGGAGTTATCCAAGAGCCGAGGTCCTAGGGTGAAGAGGTGCAGGGGAGCTCAAGCCAGTGTTTAGTAATAATTTTAAAA
>gene=chr20_37893233-37893523; species=papHam
TGCGCATATCACCTGAGCTGAGTCTGGAAACCTCTTCTGACTCATCCTCAGATGGAAATAACCCCAGTGACTGCTCCCTGCATCCCACAGAGAAGGCTGCTTCCGGTGCCTTCTGTTTCTGAGTTGTTTTACCTTGCAGCCTCTAGGTGGTGCACCTGAGTTCCAGCTGTTCAGGCCTGTGGAAAGAGCAGGAATGACTAACAGAAGAACTGGGAGTTATCCAAGAGCTGAGGTCCTAGGGTGAAGAGGTGCAGGAGAGCTCAAGCCAGTGTTTACTAATTATTTTAAAA
>gene=chr20_37893233-37893523; species=ponAbe
TGCACATATCACCTGAGCTGAGACTGGGAACCTCTTCTGACTCATTCTCAGATGGAAATAACCCCAGTGACTGCTCCCTGCATCCCACAGAAAAGGCTGCTTCTGGTGCCTTCTGTTTCTGAGTTGTTTTACCTTGCAGCCTCTAGGTGGTGCACCTGAGTTCTGGCTGCTCATGCCTGTGGAAAGAGCAGGAATGACTAAC---AGAACAGGGAGTTATCCAAGAGCCGAGGTCCTAGGGTGAAGAGGTGCAGGGGAGCTCAAGCCAGTGTTTAGTAATAATTTTAAAA
>gene=chr20_37893233-37893523; species=rheMac
TGCACATATCACCTGAGCTGAGTCTGGAAACCTCTTCTGACTCATCCTCAGATGGAAATAACCCCAGTGACTGCTCCCTGCATCCCACAGAGAAGGCTGCTTCCGGTGCCTTCTGTTTCTGAGTTGTTTTACCTTGCGGCCTCTAGGTGGTGCACCTGAGTTCCAGCTGTTCAGGCCTGTGGAAAGAGCAGGAATGACTAACAGAAGAACTGGGAGTTATCCAAGAGCTGAGGTCCTAGGGTGAAGAGGTGCAGGGGAGCTCAAGCCAGTGTTTACTAATTATTTTAAAA
>gene=chr20_38097505-38097610; species=hg19
tgtccttgcttctttggctggactgagtcacatgaccctgacctacactaagggagcctgggaaatgtagtcttcatgggtgcccaggaagaGGCCATTGAAAGA
>gene=chr20_38097505-38097610; species=bosTau
tgctcacactccattggccag------------------------------------------------------------------------------------
>gene=chr20_38097505-38097610; species=calJac
tgtccttgattctttggctgaattgagtcacatgaccctgacctaccctaagggagcctgagaaatgtagtcttcatgggtgcccaggaagaGGTCATTGAGAGA
>gene=chr20_38097505-38097610; species=canFam
tgctcacattccactggccagactgagttatgtaaccctgacctacactaaa--------------gtagtctttctgtgtgcccaggagag-aggaTTGAAAAA
>gene=chr20_38097505-38097610; species=equCab
[truncated: 15,131,271 more chars]
