# Supplementary material for: Combining phylogenetic footprinting with motif models incorporating intra-motif dependencies
Source: BMC Bioinformatics. 2017 Mar 1;18:141. doi: 10.1186/s12859-017-1495-1 (PMC5333389; doi:10.1186/s12859-017-1495-1)
Supplement: Supplementary file 4 — Tables of difference logos. The file contains for each of the 35 TFs a 10×10 table of difference logos for a pair-wise visual comparison of species-specific motifs. (ZIP 26112 kb) [file 12859_2017_1495_MOESM4_ESM.zip]

Archive with 71 entries (70 files):
- ATF3.png
- __MACOSX/
- __MACOSX/._ATF3.png
- Bach1.png
- __MACOSX/._Bach1.png
- BCL11A.png
- __MACOSX/._BCL11A.png
- BRCA1.png
- __MACOSX/._BRCA1.png
- CEBPB.png
- __MACOSX/._CEBPB.png
- CHD2.png
- __MACOSX/._CHD2.png
- CJUN.png
- __MACOSX/._CJUN.png
- CTCF.png
- __MACOSX/._CTCF.png
- EGR1.png
- __MACOSX/._EGR1.png
- FOSL1.png
- __MACOSX/._FOSL1.png
- GABP.png
- __MACOSX/._GABP.png
- JARIDA1A.png
- __MACOSX/._JARIDA1A.png
- JunD.png
- __MACOSX/._JunD.png
- MafK.png
- __MACOSX/._MafK.png
- Max.png
- __MACOSX/._Max.png
- Mxi.png
- __MACOSX/._Mxi.png
- NANOG.png
- __MACOSX/._NANOG.png
- Nrf.png
- __MACOSX/._Nrf.png
- NRSF.png
- __MACOSX/._NRSF.png
- POU5F1.png
- __MACOSX/._POU5F1.png
- Rad21.png
- __MACOSX/._Rad21.png
- RFX5.png
- __MACOSX/._RFX5.png
- RXRA.png
- __MACOSX/._RXRA.png
- Sin3Ak.png
- __MACOSX/._Sin3Ak.png
- SIX5.png
- __MACOSX/._SIX5.png
- SP1.png
- __MACOSX/._SP1.png
- SP2.png
- __MACOSX/._SP2.png
- SP4.png
- __MACOSX/._SP4.png
- SRF.png
- __MACOSX/._SRF.png
- TCF12.png
- __MACOSX/._TCF12.png
- TEAD4.png
- __MACOSX/._TEAD4.png
- USF1.png
- __MACOSX/._USF1.png
- USF2.png
- __MACOSX/._USF2.png
- YY1.png
- __MACOSX/._YY1.png
- Znf143.png
- __MACOSX/._Znf143.png
